# Supplementary material for: A genomic analysis of mouse models of breast cancer reveals molecular features of mouse models and relationships to human breast cancer
Source: Breast Cancer Res. 2014 Jun 5;16(3):R59. doi: 10.1186/bcr3672 (PMC4078930; doi:10.1186/bcr3672)
Supplement: Additional file 11 — GSEA for mouse models compared to all other models or to mammary gland development. Listed by model. [file bcr3672-S11.zip › AdditionalFile11/ATX/Vs_Normal_mammary/C2/Downregulated_in_ATX_vs_normalmammary.txt]

NAME	GS<br> follow link to MSigDB	GS DETAILS	SIZE	ES	NES	NOM p-val	FDR q-val	FWER p-val	RANK AT MAX	LEADING EDGE
REACTOME_INTEGRATION_OF_ENERGY_METABOLISM	REACTOME_INTEGRATION_OF_ENERGY_METABOLISM	Details ...	160	-0.59999055	-2.04743	0	0.027329756	0.02	3014	tags=67%, list=27%, signal=90%
REACTOME_GLUCOSE_REGULATION_OF_INSULIN_SECRETION	REACTOME_GLUCOSE_REGULATION_OF_INSULIN_SECRETION	Details ...	117	-0.625112	-2.020463	0.022222223	0.025412342	0.03	3014	tags=73%, list=27%, signal=98%
KEGG_PARKINSONS_DISEASE	KEGG_PARKINSONS_DISEASE	Details ...	81	-0.65086854	-1.9972064	0	0.0326795	0.06	3014	tags=73%, list=27%, signal=99%
KEGG_HUNTINGTONS_DISEASE	KEGG_HUNTINGTONS_DISEASE	Details ...	115	-0.4862244	-1.9800932	0.041666668	0.04058933	0.07	3014	tags=51%, list=27%, signal=69%
KEGG_GLYCOLYSIS_GLUCONEOGENESIS	KEGG_GLYCOLYSIS_GLUCONEOGENESIS	Details ...	48	-0.65469015	-1.9639964	0	0.037893567	0.08	2020	tags=54%, list=18%, signal=66%
KEGG_OXIDATIVE_PHOSPHORYLATION	KEGG_OXIDATIVE_PHOSPHORYLATION	Details ...	89	-0.6012789	-1.9609365	0.023809524	0.03157797	0.08	3268	tags=70%, list=29%, signal=98%
KAAB_HEART_ATRIUM_VS_VENTRICLE_DN	KAAB_HEART_ATRIUM_VS_VENTRICLE_DN	Details ...	169	-0.59346724	-1.9540403	0	0.029941438	0.09	2123	tags=51%, list=19%, signal=62%
REACTOME_REGULATION_OF_INSULIN_SECRETION	REACTOME_REGULATION_OF_INSULIN_SECRETION	Details ...	148	-0.53132135	-1.9157939	0.02173913	0.05085987	0.18	3014	tags=61%, list=27%, signal=83%
KEGG_FATTY_ACID_METABOLISM	KEGG_FATTY_ACID_METABOLISM	Details ...	28	-0.7717756	-1.8870571	0	0.06976198	0.27	1471	tags=71%, list=13%, signal=82%
KEGG_PYRUVATE_METABOLISM	KEGG_PYRUVATE_METABOLISM	Details ...	29	-0.6362072	-1.8683183	0	0.084552824	0.32	2020	tags=55%, list=18%, signal=67%
MOOTHA_GLUCONEOGENESIS	MOOTHA_GLUCONEOGENESIS	Details ...	22	-0.7219052	-1.859851	0	0.085194394	0.33	1990	tags=68%, list=18%, signal=83%
MOOTHA_HUMAN_MITODB_6_2002	MOOTHA_HUMAN_MITODB_6_2002	Details ...	325	-0.49335846	-1.8536725	0.044444446	0.08833881	0.38	3171	tags=52%, list=28%, signal=71%
KEGG_PROPANOATE_METABOLISM	KEGG_PROPANOATE_METABOLISM	Details ...	25	-0.766952	-1.8491923	0	0.086985186	0.38	1510	tags=64%, list=13%, signal=74%
BOYAULT_LIVER_CANCER_SUBCLASS_G123_DN	BOYAULT_LIVER_CANCER_SUBCLASS_G123_DN	Details ...	34	-0.68868756	-1.8426765	0.022727273	0.0875068	0.4	1632	tags=62%, list=15%, signal=72%
MOOTHA_VOXPHOS	MOOTHA_VOXPHOS	Details ...	67	-0.63739014	-1.8148199	0.022727273	0.1141437	0.47	3110	tags=73%, list=28%, signal=101%
KEGG_PORPHYRIN_AND_CHLOROPHYLL_METABOLISM	KEGG_PORPHYRIN_AND_CHLOROPHYLL_METABOLISM	Details ...	17	-0.65741676	-1.8122514	0.01923077	0.110564746	0.49	3310	tags=71%, list=30%, signal=100%
LEE_LIVER_CANCER_SURVIVAL_UP	LEE_LIVER_CANCER_SURVIVAL_UP	Details ...	94	-0.6347433	-1.8090317	0	0.107677475	0.5	2009	tags=59%, list=18%, signal=71%
MOOTHA_MITOCHONDRIA	MOOTHA_MITOCHONDRIA	Details ...	330	-0.4953882	-1.807056	0.046511628	0.104957074	0.5	3306	tags=54%, list=30%, signal=74%
REACTOME_METABOLISM_OF_LIPIDS_AND_LIPOPROTEINS	REACTOME_METABOLISM_OF_LIPIDS_AND_LIPOPROTEINS	Details ...	154	-0.57186097	-1.8058139	0	0.10229112	0.51	2827	tags=55%, list=25%, signal=72%
MCBRYAN_PUBERTAL_BREAST_4_5WK_DN	MCBRYAN_PUBERTAL_BREAST_4_5WK_DN	Details ...	148	-0.6520265	-1.8022368	0	0.1016307	0.53	2461	tags=59%, list=22%, signal=75%
HOSHIDA_LIVER_CANCER_SUBCLASS_S3	HOSHIDA_LIVER_CANCER_SUBCLASS_S3	Details ...	200	-0.5987456	-1.7901416	0	0.115609616	0.58	2134	tags=52%, list=19%, signal=62%
KEGG_ALZHEIMERS_DISEASE	KEGG_ALZHEIMERS_DISEASE	Details ...	109	-0.47815403	-1.7878091	0.046511628	0.1131926	0.58	3014	tags=53%, list=27%, signal=72%
BOYAULT_LIVER_CANCER_SUBCLASS_G3_DN	BOYAULT_LIVER_CANCER_SUBCLASS_G3_DN	Details ...	35	-0.7193371	-1.7848732	0	0.11131252	0.58	1792	tags=60%, list=16%, signal=71%
EBAUER_MYOGENIC_TARGETS_OF_PAX3_FOXO1_FUSION	EBAUER_MYOGENIC_TARGETS_OF_PAX3_FOXO1_FUSION	Details ...	38	-0.777692	-1.7836918	0.02173913	0.11012071	0.6	1294	tags=63%, list=12%, signal=71%
KEGG_FRUCTOSE_AND_MANNOSE_METABOLISM	KEGG_FRUCTOSE_AND_MANNOSE_METABOLISM	Details ...	23	-0.627401	-1.7750256	0.045454547	0.115927584	0.64	1770	tags=48%, list=16%, signal=57%
LU_AGING_BRAIN_UP	LU_AGING_BRAIN_UP	Details ...	88	-0.4795902	-1.7706863	0	0.11759935	0.64	2205	tags=33%, list=20%, signal=41%
EBAUER_TARGETS_OF_PAX3_FOXO1_FUSION_UP	EBAUER_TARGETS_OF_PAX3_FOXO1_FUSION_UP	Details ...	124	-0.56667507	-1.7652345	0.020408163	0.11895175	0.66	1974	tags=44%, list=18%, signal=53%
KEGG_PPAR_SIGNALING_PATHWAY	KEGG_PPAR_SIGNALING_PATHWAY	Details ...	51	-0.700852	-1.7639546	0	0.11525792	0.66	1411	tags=55%, list=13%, signal=63%
MOOTHA_GLYCOLYSIS	MOOTHA_GLYCOLYSIS	Details ...	15	-0.7337214	-1.7601211	0	0.11623562	0.68	1770	tags=60%, list=16%, signal=71%
LEE_LIVER_CANCER_MYC_DN	LEE_LIVER_CANCER_MYC_DN	Details ...	38	-0.6723843	-1.7597914	0.05	0.11276896	0.68	900	tags=42%, list=8%, signal=46%
ST_GRANULE_CELL_SURVIVAL_PATHWAY	ST_GRANULE_CELL_SURVIVAL_PATHWAY	Details ...	15	-0.6261549	-1.7575068	0	0.111310005	0.69	2973	tags=53%, list=27%, signal=73%
LIU_LIVER_CANCER	LIU_LIVER_CANCER	Details ...	18	-0.65661114	-1.7541237	0	0.11233001	0.7	1988	tags=50%, list=18%, signal=61%
KEGG_PEROXISOME	KEGG_PEROXISOME	Details ...	57	-0.6076304	-1.7512387	0	0.11213504	0.73	3076	tags=67%, list=27%, signal=91%
WONG_MITOCHONDRIA_GENE_MODULE	WONG_MITOCHONDRIA_GENE_MODULE	Details ...	158	-0.50239503	-1.75047	0.06521739	0.10957484	0.73	3156	tags=56%, list=28%, signal=76%
LEE_LIVER_CANCER_MYC_E2F1_DN	LEE_LIVER_CANCER_MYC_E2F1_DN	Details ...	45	-0.678254	-1.7501855	0	0.10672914	0.73	1356	tags=51%, list=12%, signal=58%
LEE_LIVER_CANCER_DENA_DN	LEE_LIVER_CANCER_DENA_DN	Details ...	57	-0.6844467	-1.7466766	0	0.10991967	0.75	2121	tags=63%, list=19%, signal=78%
PETRETTO_CARDIAC_HYPERTROPHY	PETRETTO_CARDIAC_HYPERTROPHY	Details ...	23	-0.7773592	-1.7444024	0	0.11029369	0.77	1284	tags=57%, list=11%, signal=64%
BIOCARTA_NO1_PATHWAY	BIOCARTA_NO1_PATHWAY	Details ...	18	-0.6618644	-1.742406	0.019607844	0.10915925	0.78	373	tags=28%, list=3%, signal=29%
FLECHNER_BIOPSY_KIDNEY_TRANSPLANT_REJECTED_VS_OK_DN	FLECHNER_BIOPSY_KIDNEY_TRANSPLANT_REJECTED_VS_OK_DN	Details ...	373	-0.46191242	-1.7287571	0	0.11867308	0.8	2538	tags=42%, list=23%, signal=52%
REACTOME_REGULATION_OF_LIPID_METABOLISM_BY_PEROXISOME_PROLIFERATOR_ACTIVATED_RECEPTOR_ALPHA	REACTOME_REGULATION_OF_LIPID_METABOLISM_BY_PEROXISOME_PROLIFERATOR_ACTIVATED_RECEPTOR_ALPHA	Details ...	40	-0.6686573	-1.7219071	0	0.12700644	0.83	1180	tags=48%, list=11%, signal=53%
HSIAO_LIVER_SPECIFIC_GENES	HSIAO_LIVER_SPECIFIC_GENES	Details ...	179	-0.64413583	-1.7216914	0	0.12445357	0.83	1923	tags=57%, list=17%, signal=68%
KEGG_TRYPTOPHAN_METABOLISM	KEGG_TRYPTOPHAN_METABOLISM	Details ...	27	-0.69898623	-1.7214633	0	0.12169397	0.83	2032	tags=67%, list=18%, signal=81%
REACTOME_PYRUVATE_METABOLISM_AND_TCA_CYCLE	REACTOME_PYRUVATE_METABOLISM_AND_TCA_CYCLE	Details ...	29	-0.727233	-1.7164584	0	0.12467519	0.84	2123	tags=76%, list=19%, signal=93%
MOOTHA_FFA_OXYDATION	MOOTHA_FFA_OXYDATION	Details ...	16	-0.8406229	-1.7148509	0	0.12362597	0.84	1471	tags=88%, list=13%, signal=101%
REACTOME_METABOLISM_OF_CARBOHYDRATES	REACTOME_METABOLISM_OF_CARBOHYDRATES	Details ...	80	-0.5150606	-1.7125193	0	0.12610868	0.85	1770	tags=36%, list=16%, signal=43%
REACTOME_PEROXISOMAL_LIPID_METABOLISM	REACTOME_PEROXISOMAL_LIPID_METABOLISM	Details ...	15	-0.6926611	-1.7085469	0.041666668	0.12966447	0.85	2803	tags=67%, list=25%, signal=89%
LEE_LIVER_CANCER_CIPROFIBRATE_UP	LEE_LIVER_CANCER_CIPROFIBRATE_UP	Details ...	49	-0.60314775	-1.7064244	0	0.13161944	0.85	1543	tags=45%, list=14%, signal=52%
REACTOME_ELECTRON_TRANSPORT_CHAIN	REACTOME_ELECTRON_TRANSPORT_CHAIN	Details ...	52	-0.69413686	-1.705195	0	0.13058086	0.85	2823	tags=85%, list=25%, signal=113%
REACTOME_PLATELET_DEGRANULATION	REACTOME_PLATELET_DEGRANULATION	Details ...	58	-0.5733908	-1.7038996	0	0.12965801	0.85	1225	tags=31%, list=11%, signal=35%
DAIRKEE_CANCER_PRONE_RESPONSE_BPA	DAIRKEE_CANCER_PRONE_RESPONSE_BPA	Details ...	33	-0.5607141	-1.7026424	0.020408163	0.12857014	0.85	1541	tags=30%, list=14%, signal=35%
LANDIS_ERBB2_BREAST_PRENEOPLASTIC_DN	LANDIS_ERBB2_BREAST_PRENEOPLASTIC_DN	Details ...	45	-0.7319666	-1.6995288	0.04347826	0.13085894	0.86	2242	tags=76%, list=20%, signal=94%
KEGG_PRIMARY_BILE_ACID_BIOSYNTHESIS	KEGG_PRIMARY_BILE_ACID_BIOSYNTHESIS	Details ...	15	-0.6551333	-1.6993171	0	0.12849423	0.86	2827	tags=73%, list=25%, signal=98%
KAYO_CALORIE_RESTRICTION_MUSCLE_UP	KAYO_CALORIE_RESTRICTION_MUSCLE_UP	Details ...	42	-0.5704362	-1.6990819	0	0.12651823	0.86	1410	tags=38%, list=13%, signal=43%
REACTOME_SYNTHESIS_OF_BILE_ACIDS_AND_BILE_SALTS	REACTOME_SYNTHESIS_OF_BILE_ACIDS_AND_BILE_SALTS	Details ...	18	-0.6556176	-1.6985067	0.022727273	0.1249019	0.86	2827	tags=67%, list=25%, signal=89%
TSENG_IRS1_TARGETS_DN	TSENG_IRS1_TARGETS_DN	Details ...	102	-0.53420615	-1.6964874	0	0.12584424	0.86	1621	tags=37%, list=14%, signal=43%
KEGG_CARDIAC_MUSCLE_CONTRACTION	KEGG_CARDIAC_MUSCLE_CONTRACTION	Details ...	58	-0.58444065	-1.6955037	0.04347826	0.12603176	0.86	2609	tags=57%, list=23%, signal=74%
MCCLUNG_CREB1_TARGETS_UP	MCCLUNG_CREB1_TARGETS_UP	Details ...	76	-0.50392747	-1.690258	0	0.13351285	0.87	2954	tags=55%, list=26%, signal=75%
WEST_ADRENOCORTICAL_TUMOR_DN	WEST_ADRENOCORTICAL_TUMOR_DN	Details ...	341	-0.4322671	-1.6884065	0	0.134968	0.87	2257	tags=34%, list=20%, signal=41%
BANDRES_RESPONSE_TO_CARMUSTIN_WITHOUT_MGMT_48HR_DN	BANDRES_RESPONSE_TO_CARMUSTIN_WITHOUT_MGMT_48HR_DN	Details ...	20	-0.5351848	-1.6883101	0	0.1326804	0.87	2433	tags=35%, list=22%, signal=45%
CHANG_CORE_SERUM_RESPONSE_DN	CHANG_CORE_SERUM_RESPONSE_DN	Details ...	19	-0.58245033	-1.6819577	0	0.13803618	0.87	943	tags=26%, list=8%, signal=29%
KEGG_BIOSYNTHESIS_OF_UNSATURATED_FATTY_ACIDS	KEGG_BIOSYNTHESIS_OF_UNSATURATED_FATTY_ACIDS		18	-0.66724336	-1.6798546	0.027027028	0.13941786	0.87	2916	tags=83%, list=26%, signal=112%
REACTOME_BOTULINUM_NEUROTOXICITY	REACTOME_BOTULINUM_NEUROTOXICITY		15	-0.6419234	-1.676613	0	0.14219016	0.87	2440	tags=60%, list=22%, signal=77%
LANDIS_ERBB2_BREAST_TUMORS_324_DN	LANDIS_ERBB2_BREAST_TUMORS_324_DN		115	-0.70835984	-1.6764871	0	0.13993317	0.87	2327	tags=72%, list=21%, signal=90%
GARCIA_TARGETS_OF_FLI1_AND_DAX1_UP	GARCIA_TARGETS_OF_FLI1_AND_DAX1_UP		22	-0.5377649	-1.6764438	0.02	0.13774672	0.87	886	tags=23%, list=8%, signal=25%
RICKMAN_HEAD_AND_NECK_CANCER_F	RICKMAN_HEAD_AND_NECK_CANCER_F		35	-0.8238953	-1.673503	0.039215688	0.13967046	0.87	467	tags=69%, list=4%, signal=71%
REACTOME_GLUCOSE_METABOLISM	REACTOME_GLUCOSE_METABOLISM		39	-0.62939966	-1.6729186	0.020408163	0.13794598	0.87	1424	tags=49%, list=13%, signal=56%
MOROSETTI_FACIOSCAPULOHUMERAL_MUSCULAR_DISTROPHY_UP	MOROSETTI_FACIOSCAPULOHUMERAL_MUSCULAR_DISTROPHY_UP		16	-0.7017517	-1.6719688	0	0.13777952	0.87	1071	tags=69%, list=10%, signal=76%
KEGG_ADIPOCYTOKINE_SIGNALING_PATHWAY	KEGG_ADIPOCYTOKINE_SIGNALING_PATHWAY		35	-0.5270503	-1.6664966	0.036363635	0.14370653	0.87	799	tags=20%, list=7%, signal=21%
REACTOME_DIABETES_PATHWAYS	REACTOME_DIABETES_PATHWAYS		263	-0.35494292	-1.6663847	0.037037037	0.14173213	0.87	2945	tags=39%, list=26%, signal=51%
REACTOME_MUSCLE_CONTRACTION	REACTOME_MUSCLE_CONTRACTION		36	-0.73328525	-1.6643639	0.041666668	0.14190093	0.87	1294	tags=56%, list=12%, signal=63%
MOOTHA_PGC	MOOTHA_PGC		263	-0.4436537	-1.6628412	0.0625	0.14223078	0.87	3064	tags=47%, list=27%, signal=63%
LEE_LIVER_CANCER_ACOX1_DN	LEE_LIVER_CANCER_ACOX1_DN		49	-0.62694514	-1.659416	0.025	0.14654933	0.87	1666	tags=55%, list=15%, signal=64%
LEE_LIVER_CANCER_E2F1_DN	LEE_LIVER_CANCER_E2F1_DN		41	-0.6640358	-1.6588647	0.027777778	0.1448967	0.87	1611	tags=54%, list=14%, signal=62%
URS_ADIPOCYTE_DIFFERENTIATION_DN	URS_ADIPOCYTE_DIFFERENTIATION_DN		20	-0.72748846	-1.6581296	0	0.14349495	0.87	1586	tags=55%, list=14%, signal=64%
REN_ALVEOLAR_RHABDOMYOSARCOMA_UP	REN_ALVEOLAR_RHABDOMYOSARCOMA_UP		57	-0.62237304	-1.6524148	0	0.14928645	0.87	813	tags=39%, list=7%, signal=41%
CASORELLI_APL_SECONDARY_VS_DE_NOVO_UP	CASORELLI_APL_SECONDARY_VS_DE_NOVO_UP		19	-0.6228509	-1.6509395	0.074074075	0.14949162	0.88	1981	tags=47%, list=18%, signal=57%
LANDIS_ERBB2_BREAST_TUMORS_65_DN	LANDIS_ERBB2_BREAST_TUMORS_65_DN		30	-0.7127524	-1.6472247	0	0.15359305	0.88	2493	tags=77%, list=22%, signal=98%
LEE_LIVER_CANCER_MYC_TGFA_DN	LEE_LIVER_CANCER_MYC_TGFA_DN		50	-0.6818707	-1.6461393	0	0.1544638	0.88	1356	tags=54%, list=12%, signal=61%
CHIANG_LIVER_CANCER_SUBCLASS_PROLIFERATION_DN	CHIANG_LIVER_CANCER_SUBCLASS_PROLIFERATION_DN		103	-0.61531514	-1.6444014	0.025641026	0.15521342	0.88	2343	tags=58%, list=21%, signal=73%
KEGG_BETA_ALANINE_METABOLISM	KEGG_BETA_ALANINE_METABOLISM		19	-0.63985795	-1.643001	0.024390243	0.15787664	0.9	1950	tags=68%, list=17%, signal=83%
BONOME_OVARIAN_CANCER_POOR_SURVIVAL_UP	BONOME_OVARIAN_CANCER_POOR_SURVIVAL_UP		20	-0.61403847	-1.6393905	0	0.16232972	0.9	2884	tags=55%, list=26%, signal=74%
LANDIS_BREAST_CANCER_PROGRESSION_DN	LANDIS_BREAST_CANCER_PROGRESSION_DN		57	-0.778761	-1.6341136	0	0.1704258	0.91	1665	tags=72%, list=15%, signal=84%
HSC_MATURE_FETAL	HSC_MATURE_FETAL		16	-0.62304467	-1.630572	0.021276595	0.17542675	0.92	1451	tags=50%, list=13%, signal=57%
CAVARD_LIVER_CANCER_MALIGNANT_VS_BENIGN	CAVARD_LIVER_CANCER_MALIGNANT_VS_BENIGN		20	-0.5751493	-1.6276352	0.02173913	0.17815453	0.92	326	tags=15%, list=3%, signal=15%
CAIRO_HEPATOBLASTOMA_DN	CAIRO_HEPATOBLASTOMA_DN		174	-0.49487066	-1.6251588	0	0.17990796	0.92	1956	tags=42%, list=17%, signal=50%
IIZUKA_LIVER_CANCER_PROGRESSION_G2_G3_UP	IIZUKA_LIVER_CANCER_PROGRESSION_G2_G3_UP		15	-0.65493244	-1.6189098	0	0.18794662	0.93	2075	tags=53%, list=19%, signal=65%
BIOCARTA_INTRINSIC_PATHWAY	BIOCARTA_INTRINSIC_PATHWAY		23	-0.6516423	-1.6160703	0	0.19100218	0.93	1157	tags=43%, list=10%, signal=48%
REACTOME_FORMATION_OF_FIBRIN_CLOT_CLOTTING_CASCADE	REACTOME_FORMATION_OF_FIBRIN_CLOT_CLOTTING_CASCADE		29	-0.72993255	-1.6116008	0	0.19651234	0.93	1372	tags=52%, list=12%, signal=59%
HUMMEL_BURKITTS_LYMPHOMA_UP	HUMMEL_BURKITTS_LYMPHOMA_UP		18	-0.6047294	-1.6108114	0.03773585	0.19586307	0.93	583	tags=33%, list=5%, signal=35%
RODWELL_AGING_KIDNEY_NO_BLOOD_DN	RODWELL_AGING_KIDNEY_NO_BLOOD_DN		72	-0.51884556	-1.6094711	0.02	0.19639619	0.93	2082	tags=42%, list=19%, signal=51%
NAKAYAMA_SOFT_TISSUE_TUMORS_PCA2_DN	NAKAYAMA_SOFT_TISSUE_TUMORS_PCA2_DN		52	-0.7488319	-1.6076285	0.024390243	0.1986216	0.94	1694	tags=67%, list=15%, signal=79%
KEGG_VALINE_LEUCINE_AND_ISOLEUCINE_DEGRADATION	KEGG_VALINE_LEUCINE_AND_ISOLEUCINE_DEGRADATION		35	-0.70354253	-1.6070124	0.05	0.19718115	0.94	2529	tags=74%, list=23%, signal=96%
REACTOME_METABOLISM_OF_BILE_ACIDS_AND_BILE_SALTS	REACTOME_METABOLISM_OF_BILE_ACIDS_AND_BILE_SALTS		21	-0.57544523	-1.6051873	0.020408163	0.19810097	0.95	2827	tags=57%, list=25%, signal=76%
WEST_ADRENOCORTICAL_TUMOR_MARKERS_DN	WEST_ADRENOCORTICAL_TUMOR_MARKERS_DN		17	-0.6176984	-1.6036931	0	0.19781436	0.95	1044	tags=41%, list=9%, signal=45%
CADWELL_ATG16L1_TARGETS_UP	CADWELL_ATG16L1_TARGETS_UP		62	-0.6359331	-1.6029406	0.02173913	0.19655554	0.95	1621	tags=47%, list=14%, signal=54%
GRUETZMANN_PANCREATIC_CANCER_DN	GRUETZMANN_PANCREATIC_CANCER_DN		147	-0.41597745	-1.6028851	0.023809524	0.19450808	0.95	1611	tags=26%, list=14%, signal=30%
RODWELL_AGING_KIDNEY_DN	RODWELL_AGING_KIDNEY_DN		63	-0.5134563	-1.6020917	0.02	0.19377567	0.95	2082	tags=43%, list=19%, signal=52%
BIOCARTA_PPARA_PATHWAY	BIOCARTA_PPARA_PATHWAY		35	-0.5076959	-1.6019975	0.02173913	0.19204834	0.95	778	tags=26%, list=7%, signal=28%
REACTOME_PLATELET_AGGREGATION_PLUG_FORMATION	REACTOME_PLATELET_AGGREGATION_PLUG_FORMATION		19	-0.6039962	-1.5983307	0.024390243	0.19736236	0.95	946	tags=26%, list=8%, signal=29%
WOO_LIVER_CANCER_RECURRENCE_DN	WOO_LIVER_CANCER_RECURRENCE_DN		53	-0.64351416	-1.5972109	0.048780486	0.19825315	0.96	2110	tags=55%, list=19%, signal=67%
STEIN_ESRRA_TARGETS_UP	STEIN_ESRRA_TARGETS_UP		233	-0.41678149	-1.5954863	0.08	0.19882116	0.96	3096	tags=48%, list=28%, signal=64%
REACTOME_GLUCONEOGENESIS	REACTOME_GLUCONEOGENESIS		19	-0.61992043	-1.59372	0.041666668	0.19947669	0.96	2270	tags=68%, list=20%, signal=86%
NIKOLSKY_BREAST_CANCER_7Q21_Q22_AMPLICON	NIKOLSKY_BREAST_CANCER_7Q21_Q22_AMPLICON		35	-0.54460555	-1.5910307	0	0.20197842	0.96	2692	tags=43%, list=24%, signal=56%
KAYO_CALORIE_RESTRICTION_MUSCLE_DN	KAYO_CALORIE_RESTRICTION_MUSCLE_DN		47	-0.46028858	-1.5860339	0.03846154	0.21145995	0.96	1279	tags=28%, list=11%, signal=31%
KEGG_STARCH_AND_SUCROSE_METABOLISM	KEGG_STARCH_AND_SUCROSE_METABOLISM		21	-0.59481627	-1.5840414	0.020833334	0.21401052	0.96	2524	tags=62%, list=23%, signal=80%
MARTINEZ_RB1_AND_TP53_TARGETS_UP	MARTINEZ_RB1_AND_TP53_TARGETS_UP		471	-0.4222414	-1.5830688	0	0.21394975	0.96	1927	tags=30%, list=17%, signal=35%
DELYS_THYROID_CANCER_DN	DELYS_THYROID_CANCER_DN		153	-0.5287209	-1.5805147	0	0.21734874	0.96	1473	tags=37%, list=13%, signal=42%
KEGG_DILATED_CARDIOMYOPATHY	KEGG_DILATED_CARDIOMYOPATHY		63	-0.5351622	-1.5790102	0.06521739	0.218581	0.96	1645	tags=38%, list=15%, signal=44%
KEGG_CITRATE_CYCLE_TCA_CYCLE	KEGG_CITRATE_CYCLE_TCA_CYCLE		24	-0.74337566	-1.57596	0.024390243	0.22354214	0.96	2123	tags=88%, list=19%, signal=108%
YAMASHITA_LIVER_CANCER_STEM_CELL_DN	YAMASHITA_LIVER_CANCER_STEM_CELL_DN		54	-0.5299945	-1.5750419	0	0.22320366	0.96	2494	tags=52%, list=22%, signal=66%
ZHAN_LATE_DIFFERENTIATION_GENES_UP	ZHAN_LATE_DIFFERENTIATION_GENES_UP		17	-0.69001895	-1.5736107	0.02	0.22460856	0.96	908	tags=29%, list=8%, signal=32%
HOSHIDA_LIVER_CANCER_SURVIVAL_DN	HOSHIDA_LIVER_CANCER_SURVIVAL_DN		82	-0.4803924	-1.5725478	0.048780486	0.22486717	0.96	1666	tags=34%, list=15%, signal=40%
REACTOME_STRIATED_MUSCLE_CONTRACTION	REACTOME_STRIATED_MUSCLE_CONTRACTION		22	-0.8380516	-1.5714463	0.083333336	0.22452179	0.96	1550	tags=91%, list=14%, signal=105%
NAKAYAMA_SOFT_TISSUE_TUMORS_PCA1_DN	NAKAYAMA_SOFT_TISSUE_TUMORS_PCA1_DN		48	-0.5509022	-1.5714369	0.020833334	0.2225523	0.96	1366	tags=42%, list=12%, signal=47%
MARTINEZ_TP53_TARGETS_UP	MARTINEZ_TP53_TARGETS_UP		467	-0.41316277	-1.5701557	0	0.22276244	0.96	1808	tags=28%, list=16%, signal=33%
KEGG_BUTANOATE_METABOLISM	KEGG_BUTANOATE_METABOLISM		24	-0.6115573	-1.5699881	0.044444446	0.2209782	0.96	2515	tags=75%, list=22%, signal=97%
DACOSTA_ERCC3_ALLELE_XPCS_VS_TTD_UP	DACOSTA_ERCC3_ALLELE_XPCS_VS_TTD_UP		16	-0.67351574	-1.56972	0	0.21941783	0.96	1058	tags=44%, list=9%, signal=48%
LIEN_BREAST_CARCINOMA_METAPLASTIC	LIEN_BREAST_CARCINOMA_METAPLASTIC		19	-0.65321565	-1.5679201	0.0625	0.22159842	0.97	830	tags=42%, list=7%, signal=45%
KEGG_HISTIDINE_METABOLISM	KEGG_HISTIDINE_METABOLISM		20	-0.6371418	-1.5667205	0	0.22217256	0.97	2446	tags=60%, list=22%, signal=77%
LEE_LIVER_CANCER_CIPROFIBRATE_DN	LEE_LIVER_CANCER_CIPROFIBRATE_DN		50	-0.63869417	-1.5663542	0	0.2206087	0.97	803	tags=38%, list=7%, signal=41%
LINDGREN_BLADDER_CANCER_CLUSTER_2A_DN	LINDGREN_BLADDER_CANCER_CLUSTER_2A_DN		80	-0.42369825	-1.5618303	0	0.22797659	0.97	1422	tags=24%, list=13%, signal=27%
NATSUME_RESPONSE_TO_INTERFERON_BETA_DN	NATSUME_RESPONSE_TO_INTERFERON_BETA_DN		35	-0.46203113	-1.5615568	0.03846154	0.22671784	0.97	2043	tags=26%, list=18%, signal=31%
REACTOME_MTOR_SIGNALLING	REACTOME_MTOR_SIGNALLING		15	-0.5499127	-1.5605131	0.037037037	0.22672027	0.97	2105	tags=33%, list=19%, signal=41%
REACTOME_INTEGRIN_ALPHAIIBBETA3_SIGNALING	REACTOME_INTEGRIN_ALPHAIIBBETA3_SIGNALING		17	-0.61340815	-1.5595038	0.051282052	0.22709681	0.97	946	tags=29%, list=8%, signal=32%
LEE_LIVER_CANCER_ACOX1_UP	LEE_LIVER_CANCER_ACOX1_UP		50	-0.47564867	-1.5573602	0	0.22999205	0.97	2039	tags=36%, list=18%, signal=44%
ACEVEDO_LIVER_CANCER_DN	ACEVEDO_LIVER_CANCER_DN		330	-0.38315412	-1.5543408	0.021276595	0.2339069	0.97	2684	tags=38%, list=24%, signal=48%
DAIRKEE_CANCER_PRONE_RESPONSE_E2	DAIRKEE_CANCER_PRONE_RESPONSE_E2		18	-0.6324396	-1.5540444	0.041666668	0.23276895	0.97	1678	tags=56%, list=15%, signal=65%
BROWNE_HCMV_INFECTION_18HR_DN	BROWNE_HCMV_INFECTION_18HR_DN		105	-0.45155093	-1.5502732	0	0.23860605	0.97	3030	tags=41%, list=27%, signal=56%
VARELA_ZMPSTE24_TARGETS_DN	VARELA_ZMPSTE24_TARGETS_DN		37	-0.56373686	-1.5491649	0	0.23893969	0.97	1959	tags=51%, list=17%, signal=62%
SWEET_LUNG_CANCER_KRAS_DN	SWEET_LUNG_CANCER_KRAS_DN		324	-0.56910414	-1.5472447	0	0.24064006	0.97	1726	tags=42%, list=15%, signal=48%
BERENJENO_TRANSFORMED_BY_RHOA_DN	BERENJENO_TRANSFORMED_BY_RHOA_DN		293	-0.44784507	-1.5470806	0.020408163	0.23908165	0.97	2324	tags=37%, list=21%, signal=45%
TSUNODA_CISPLATIN_RESISTANCE_DN	TSUNODA_CISPLATIN_RESISTANCE_DN		18	-0.5939674	-1.5448184	0.04	0.24300821	0.98	938	tags=33%, list=8%, signal=36%
VANTVEER_BREAST_CANCER_METASTASIS_UP	VANTVEER_BREAST_CANCER_METASTASIS_UP		27	-0.43728074	-1.544276	0.01923077	0.24261181	0.98	1792	tags=37%, list=16%, signal=44%
GRADE_COLON_AND_RECTAL_CANCER_DN	GRADE_COLON_AND_RECTAL_CANCER_DN		49	-0.46613473	-1.5442606	0	0.24080127	0.98	1334	tags=24%, list=12%, signal=28%
YAO_TEMPORAL_RESPONSE_TO_PROGESTERONE_CLUSTER_1	YAO_TEMPORAL_RESPONSE_TO_PROGESTERONE_CLUSTER_1		58	-0.51404023	-1.5437183	0	0.23973462	0.98	2290	tags=45%, list=20%, signal=56%
KUNINGER_IGF1_VS_PDGFB_TARGETS_UP	KUNINGER_IGF1_VS_PDGFB_TARGETS_UP		32	-0.76904905	-1.5435547	0.0625	0.23839079	0.98	1605	tags=78%, list=14%, signal=91%
MARTINEZ_RB1_TARGETS_UP	MARTINEZ_RB1_TARGETS_UP		497	-0.38054442	-1.5419255	0	0.240201	0.99	1917	tags=28%, list=17%, signal=32%
URS_ADIPOCYTE_DIFFERENTIATION_UP	URS_ADIPOCYTE_DIFFERENTIATION_UP		49	-0.55676925	-1.5370497	0.071428575	0.24800272	0.99	1904	tags=45%, list=17%, signal=54%
CHIANG_LIVER_CANCER_SUBCLASS_CTNNB1_UP	CHIANG_LIVER_CANCER_SUBCLASS_CTNNB1_UP		93	-0.4887824	-1.5349994	0	0.25175002	0.99	1666	tags=35%, list=15%, signal=41%
MIDORIKAWA_AMPLIFIED_IN_LIVER_CANCER	MIDORIKAWA_AMPLIFIED_IN_LIVER_CANCER		26	-0.5025851	-1.5310568	0.017857144	0.25697392	0.99	1975	tags=31%, list=18%, signal=37%
BEIER_GLIOMA_STEM_CELL_UP	BEIER_GLIOMA_STEM_CELL_UP		24	-0.5133823	-1.5308651	0.021276595	0.2554609	0.99	584	tags=25%, list=5%, signal=26%
CAIRO_HEPATOBLASTOMA_CLASSES_DN	CAIRO_HEPATOBLASTOMA_CLASSES_DN		118	-0.5524299	-1.5302166	0	0.25501564	0.99	2145	tags=49%, list=19%, signal=60%
KEGG_HYPERTROPHIC_CARDIOMYOPATHY_HCM	KEGG_HYPERTROPHIC_CARDIOMYOPATHY_HCM		55	-0.53797543	-1.5300562	0.06666667	0.25356528	0.99	1645	tags=38%, list=15%, signal=45%
KEGG_PROXIMAL_TUBULE_BICARBONATE_RECLAMATION	KEGG_PROXIMAL_TUBULE_BICARBONATE_RECLAMATION		16	-0.5670643	-1.5294957	0.071428575	0.25275978	0.99	2270	tags=56%, list=20%, signal=70%
ACEVEDO_LIVER_TUMOR_VS_NORMAL_ADJACENT_TISSUE_DN	ACEVEDO_LIVER_TUMOR_VS_NORMAL_ADJACENT_TISSUE_DN		160	-0.4118145	-1.5278305	0.02173913	0.25495845	0.99	2628	tags=42%, list=23%, signal=54%
KEGG_COMPLEMENT_AND_COAGULATION_CASCADES	KEGG_COMPLEMENT_AND_COAGULATION_CASCADES		54	-0.6248296	-1.5241714	0.044444446	0.26008564	0.99	1565	tags=44%, list=14%, signal=51%
BOYAULT_LIVER_CANCER_SUBCLASS_G6_UP	BOYAULT_LIVER_CANCER_SUBCLASS_G6_UP		41	-0.4455705	-1.5238485	0.041666668	0.25888878	0.99	1629	tags=32%, list=15%, signal=37%
REACTOME_ACTIVATION_OF_NMDA_RECEPTOR_UPON_GLUTAMATE_BINDING_AND_POSTSYNAPTIC_EVENTS	REACTOME_ACTIVATION_OF_NMDA_RECEPTOR_UPON_GLUTAMATE_BINDING_AND_POSTSYNAPTIC_EVENTS		26	-0.49964836	-1.5234883	0.045454547	0.25777674	0.99	456	tags=19%, list=4%, signal=20%
SCHLESINGER_METHYLATED_DE_NOVO_IN_CANCER	SCHLESINGER_METHYLATED_DE_NOVO_IN_CANCER		60	-0.4642967	-1.5234793	0	0.25604668	0.99	1209	tags=28%, list=11%, signal=32%
BERTUCCI_INVASIVE_CARCINOMA_DUCTAL_VS_LOBULAR_DN	BERTUCCI_INVASIVE_CARCINOMA_DUCTAL_VS_LOBULAR_DN		32	-0.7143663	-1.5215464	0	0.25834942	0.99	1363	tags=53%, list=12%, signal=60%
KEGG_BLADDER_CANCER	KEGG_BLADDER_CANCER		19	-0.48419264	-1.5206689	0	0.25843015	0.99	593	tags=21%, list=5%, signal=22%
REACTOME_CYTOCHROME_P450_ARRANGED_BY_SUBSTRATE_TYPE	REACTOME_CYTOCHROME_P450_ARRANGED_BY_SUBSTRATE_TYPE		22	-0.6361564	-1.5195544	0.04761905	0.25908422	0.99	2827	tags=64%, list=25%, signal=85%
REACTOME_CITRIC_ACID_CYCLE	REACTOME_CITRIC_ACID_CYCLE		16	-0.76373005	-1.5195303	0.021276595	0.2574397	0.99	2123	tags=88%, list=19%, signal=108%
NUTT_GBM_VS_AO_GLIOMA_DN	NUTT_GBM_VS_AO_GLIOMA_DN		28	-0.41546413	-1.5177903	0.08888889	0.25960287	0.99	1536	tags=25%, list=14%, signal=29%
BIOCARTA_CHREBP2_PATHWAY	BIOCARTA_CHREBP2_PATHWAY		26	-0.44469932	-1.517739	0.04	0.25792798	0.99	3616	tags=46%, list=32%, signal=68%
BIOCARTA_INTEGRIN_PATHWAY	BIOCARTA_INTEGRIN_PATHWAY		25	-0.57339406	-1.5175408	0.06382979	0.25647685	0.99	274	tags=16%, list=2%, signal=16%
CHEN_LVAD_SUPPORT_OF_FAILING_HEART_UP	CHEN_LVAD_SUPPORT_OF_FAILING_HEART_UP		69	-0.4717119	-1.5174539	0.01923077	0.2550869	0.99	1061	tags=25%, list=9%, signal=27%
WONG_ENDMETRIUM_CANCER_DN	WONG_ENDMETRIUM_CANCER_DN		26	-0.63114583	-1.5168675	0.05263158	0.25480545	0.99	1653	tags=46%, list=15%, signal=54%
BROWNE_HCMV_INFECTION_30MIN_UP	BROWNE_HCMV_INFECTION_30MIN_UP		34	-0.5337428	-1.5164971	0	0.25391245	0.99	1580	tags=35%, list=14%, signal=41%
KEGG_SNARE_INTERACTIONS_IN_VESICULAR_TRANSPORT	KEGG_SNARE_INTERACTIONS_IN_VESICULAR_TRANSPORT		29	-0.49117047	-1.5124314	0.05882353	0.2600057	0.99	2440	tags=34%, list=22%, signal=44%
VECCHI_GASTRIC_CANCER_EARLY_DN	VECCHI_GASTRIC_CANCER_EARLY_DN		188	-0.5610695	-1.5093716	0	0.26368526	0.99	1681	tags=40%, list=15%, signal=47%
REACTOME_INTRINSIC_PATHWAY	REACTOME_INTRINSIC_PATHWAY		15	-0.660117	-1.5076388	0.037037037	0.26483262	0.99	1215	tags=40%, list=11%, signal=45%
CHENG_RESPONSE_TO_NICKEL_ACETATE	CHENG_RESPONSE_TO_NICKEL_ACETATE		16	-0.4816751	-1.5058986	0.041666668	0.26679185	0.99	1599	tags=25%, list=14%, signal=29%
DAVICIONI_MOLECULAR_ARMS_VS_ERMS_DN	DAVICIONI_MOLECULAR_ARMS_VS_ERMS_DN		105	-0.4517074	-1.5056341	0	0.26538426	0.99	1277	tags=30%, list=11%, signal=33%
ZHU_CMV_ALL_DN	ZHU_CMV_ALL_DN		49	-0.49242085	-1.5040587	0.02	0.2667419	1	1039	tags=27%, list=9%, signal=29%
KEGG_STEROID_HORMONE_BIOSYNTHESIS	KEGG_STEROID_HORMONE_BIOSYNTHESIS		24	-0.59804016	-1.5039477	0.044444446	0.26545	1	3028	tags=71%, list=27%, signal=97%
MARTORIATI_MDM4_TARGETS_NEUROEPITHELIUM_DN	MARTORIATI_MDM4_TARGETS_NEUROEPITHELIUM_DN		60	-0.59972376	-1.5035064	0.021276595	0.26473868	1	1689	tags=43%, list=15%, signal=51%
REACTOME_BIOLOGICAL_OXIDATIONS	REACTOME_BIOLOGICAL_OXIDATIONS		65	-0.5420636	-1.5029988	0.024390243	0.26427075	1	2839	tags=58%, list=25%, signal=78%
RICKMAN_HEAD_AND_NECK_CANCER_B	RICKMAN_HEAD_AND_NECK_CANCER_B		23	-0.5680689	-1.5023587	0.023255814	0.26396865	1	1562	tags=43%, list=14%, signal=50%
BOQUEST_STEM_CELL_CULTURED_VS_FRESH_DN	BOQUEST_STEM_CELL_CULTURED_VS_FRESH_DN		18	-0.6354654	-1.5021904	0.04761905	0.26287705	1	1277	tags=33%, list=11%, signal=38%
SU_LIVER	SU_LIVER		42	-0.580485	-1.5017544	0.09090909	0.26210052	1	1428	tags=48%, list=13%, signal=54%
IWANAGA_CARCINOGENESIS_BY_KRAS_PTEN_DN	IWANAGA_CARCINOGENESIS_BY_KRAS_PTEN_DN		192	-0.4369646	-1.5017194	0.020833334	0.2606177	1	1665	tags=31%, list=15%, signal=35%
REACTOME_LIPOPROTEIN_METABOLISM	REACTOME_LIPOPROTEIN_METABOLISM		18	-0.5910667	-1.4988904	0	0.26470196	1	1067	tags=39%, list=10%, signal=43%
BYSTRYKH_HEMATOPOIESIS_STEM_CELL_AND_BRAIN_QTL_TRANS	BYSTRYKH_HEMATOPOIESIS_STEM_CELL_AND_BRAIN_QTL_TRANS		138	-0.3371422	-1.4970784	0	0.26702583	1	1295	tags=15%, list=12%, signal=17%
ACEVEDO_NORMAL_TISSUE_ADJACENT_TO_LIVER_TUMOR_DN	ACEVEDO_NORMAL_TISSUE_ADJACENT_TO_LIVER_TUMOR_DN		236	-0.32496077	-1.4970038	0.078431375	0.26570445	1	2689	tags=30%, list=24%, signal=38%
ASGHARZADEH_NEUROBLASTOMA_POOR_SURVIVAL_DN	ASGHARZADEH_NEUROBLASTOMA_POOR_SURVIVAL_DN		20	-0.5387671	-1.4966507	0.075	0.26488233	1	1904	tags=45%, list=17%, signal=54%
KEGG_PENTOSE_PHOSPHATE_PATHWAY	KEGG_PENTOSE_PHOSPHATE_PATHWAY		19	-0.5113757	-1.496164	0.0754717	0.26460627	1	2604	tags=53%, list=23%, signal=68%
RODRIGUES_NTN1_AND_DCC_TARGETS	RODRIGUES_NTN1_AND_DCC_TARGETS		23	-0.5141569	-1.4941423	0.01754386	0.2681378	1	254	tags=22%, list=2%, signal=22%
REACTOME_PHASE_1_FUNCTIONALIZATION_OF_COMPOUNDS	REACTOME_PHASE_1_FUNCTIONALIZATION_OF_COMPOUNDS		35	-0.57500476	-1.4932555	0.08888889	0.26811734	1	2827	tags=60%, list=25%, signal=80%
REACTOME_METABOLISM_OF_AMINO_ACIDS	REACTOME_METABOLISM_OF_AMINO_ACIDS		129	-0.41490048	-1.4886811	0.06382979	0.2762216	1	2313	tags=35%, list=21%, signal=43%
CHIANG_LIVER_CANCER_SUBCLASS_POLYSOMY7_UP	CHIANG_LIVER_CANCER_SUBCLASS_POLYSOMY7_UP		40	-0.48904923	-1.4875723	0.071428575	0.27639908	1	2343	tags=52%, list=21%, signal=66%
KEGG_GLYCINE_SERINE_AND_THREONINE_METABOLISM	KEGG_GLYCINE_SERINE_AND_THREONINE_METABOLISM		22	-0.57561857	-1.4868535	0.069767445	0.27635947	1	1692	tags=36%, list=15%, signal=43%
REACTOME_NCAM_SIGNALING_FOR_NEURITE_OUT_GROWTH	REACTOME_NCAM_SIGNALING_FOR_NEURITE_OUT_GROWTH		46	-0.4611069	-1.4862262	0.06382979	0.2757355	1	1645	tags=33%, list=15%, signal=38%
FARMER_BREAST_CANCER_CLUSTER_5	FARMER_BREAST_CANCER_CLUSTER_5		18	-0.8033548	-1.4857148	0.04347826	0.27606964	1	1410	tags=78%, list=13%, signal=89%
PICCALUGA_ANGIOIMMUNOBLASTIC_LYMPHOMA_UP	PICCALUGA_ANGIOIMMUNOBLASTIC_LYMPHOMA_UP		119	-0.5148873	-1.4845247	0.045454547	0.2766428	1	2227	tags=42%, list=20%, signal=52%
MCBRYAN_PUBERTAL_BREAST_3_4WK_DN	MCBRYAN_PUBERTAL_BREAST_3_4WK_DN		33	-0.5803872	-1.484032	0.020833334	0.27616623	1	1185	tags=36%, list=11%, signal=41%
CHIARADONNA_NEOPLASTIC_TRANSFORMATION_KRAS_DN	CHIARADONNA_NEOPLASTIC_TRANSFORMATION_KRAS_DN		120	-0.43894446	-1.4818016	0.057692308	0.27970174	1	1029	tags=24%, list=9%, signal=26%
REACTOME_STEROID_METABOLISM	REACTOME_STEROID_METABOLISM		50	-0.4689149	-1.4807495	0.020408163	0.2807204	1	2827	tags=46%, list=25%, signal=61%
SENESE_HDAC2_TARGETS_DN	SENESE_HDAC2_TARGETS_DN		74	-0.4837918	-1.4792782	0	0.28221592	1	960	tags=28%, list=9%, signal=31%
REACTOME_NCAM1_INTERACTIONS	REACTOME_NCAM1_INTERACTIONS		34	-0.5207638	-1.4792253	0.045454547	0.28093383	1	1645	tags=41%, list=15%, signal=48%
LEE_NEURAL_CREST_STEM_CELL_UP	LEE_NEURAL_CREST_STEM_CELL_UP		88	-0.4954508	-1.478442	0	0.28116316	1	1686	tags=38%, list=15%, signal=44%
KEGG_METABOLISM_OF_XENOBIOTICS_BY_CYTOCHROME_P450	KEGG_METABOLISM_OF_XENOBIOTICS_BY_CYTOCHROME_P450		28	-0.64342636	-1.4774932	0.075	0.28202602	1	767	tags=36%, list=7%, signal=38%
KANG_IMMORTALIZED_BY_TERT_DN	KANG_IMMORTALIZED_BY_TERT_DN		67	-0.50599784	-1.4760814	0	0.2837891	1	1780	tags=40%, list=16%, signal=48%
RIZKI_TUMOR_INVASIVENESS_3D_DN	RIZKI_TUMOR_INVASIVENESS_3D_DN		150	-0.35657626	-1.475269	0.019607844	0.28368625	1	2117	tags=27%, list=19%, signal=33%
KEGG_INSULIN_SIGNALING_PATHWAY	KEGG_INSULIN_SIGNALING_PATHWAY		86	-0.38477236	-1.4750848	0.040816326	0.282539	1	1180	tags=19%, list=11%, signal=21%
TOMLINS_PROSTATE_CANCER_DN	TOMLINS_PROSTATE_CANCER_DN		19	-0.609732	-1.4744618	0.018867925	0.2820328	1	1550	tags=37%, list=14%, signal=43%
SATO_SILENCED_BY_METHYLATION_IN_PANCREATIC_CANCER_2	SATO_SILENCED_BY_METHYLATION_IN_PANCREATIC_CANCER_2		30	-0.51017493	-1.4739867	0.018518519	0.28208154	1	1116	tags=33%, list=10%, signal=37%
IWANAGA_CARCINOGENESIS_BY_KRAS_DN	IWANAGA_CARCINOGENESIS_BY_KRAS_DN		71	-0.43723696	-1.473904	0	0.28075615	1	456	tags=15%, list=4%, signal=16%
KEGG_DRUG_METABOLISM_CYTOCHROME_P450	KEGG_DRUG_METABOLISM_CYTOCHROME_P450		30	-0.6645299	-1.4708436	0.054054055	0.28592893	1	767	tags=40%, list=7%, signal=43%
BIOCARTA_AMI_PATHWAY	BIOCARTA_AMI_PATHWAY		19	-0.6146035	-1.4704192	0.041666668	0.28523678	1	1372	tags=47%, list=12%, signal=54%
KEGG_ARGININE_AND_PROLINE_METABOLISM	KEGG_ARGININE_AND_PROLINE_METABOLISM		38	-0.42977032	-1.4694142	0.036363635	0.28583544	1	1384	tags=29%, list=12%, signal=33%
YAO_TEMPORAL_RESPONSE_TO_PROGESTERONE_CLUSTER_16	YAO_TEMPORAL_RESPONSE_TO_PROGESTERONE_CLUSTER_16		62	-0.5305209	-1.4678689	0.020833334	0.28762314	1	2736	tags=48%, list=24%, signal=64%
STEIN_ESRRA_TARGETS	STEIN_ESRRA_TARGETS		308	-0.34813583	-1.4677216	0.07692308	0.28652105	1	2614	tags=35%, list=23%, signal=44%
MELLMAN_TUT1_TARGETS_DN	MELLMAN_TUT1_TARGETS_DN		31	-0.4739011	-1.467312	0.104166664	0.28594112	1	2604	tags=45%, list=23%, signal=59%
REACTOME_TRAFFICKING_OF_AMPA_RECEPTORS	REACTOME_TRAFFICKING_OF_AMPA_RECEPTORS		20	-0.49043196	-1.4662088	0.020833334	0.28618976	1	456	tags=20%, list=4%, signal=21%
YOSHIOKA_LIVER_CANCER_EARLY_RECURRENCE_DN	YOSHIOKA_LIVER_CANCER_EARLY_RECURRENCE_DN		33	-0.41493714	-1.464259	0.021276595	0.2885019	1	2937	tags=39%, list=26%, signal=53%
CLASPER_LYMPHATIC_VESSELS_DURING_METASTASIS_DN	CLASPER_LYMPHATIC_VESSELS_DURING_METASTASIS_DN		29	-0.6509825	-1.4588054	0.074074075	0.29856038	1	960	tags=45%, list=9%, signal=49%
CAIRO_LIVER_DEVELOPMENT_DN	CAIRO_LIVER_DEVELOPMENT_DN		177	-0.50121576	-1.4583803	0.024390243	0.29791507	1	2141	tags=42%, list=19%, signal=51%
BENPORATH_OCT4_TARGETS	BENPORATH_OCT4_TARGETS		150	-0.3329218	-1.4570986	0	0.2983148	1	699	tags=13%, list=6%, signal=14%
IVANOVA_HEMATOPOIESIS_STEM_CELL_AND_PROGENITOR	IVANOVA_HEMATOPOIESIS_STEM_CELL_AND_PROGENITOR		152	-0.3581049	-1.4565725	0.02173913	0.29811028	1	2537	tags=32%, list=23%, signal=41%
KEGG_GLYCEROLIPID_METABOLISM	KEGG_GLYCEROLIPID_METABOLISM		29	-0.5255061	-1.4534554	0.14285715	0.3030054	1	1608	tags=41%, list=14%, signal=48%
SMID_BREAST_CANCER_LUMINAL_A_UP	SMID_BREAST_CANCER_LUMINAL_A_UP		52	-0.6644122	-1.4521513	0	0.30442682	1	1618	tags=48%, list=14%, signal=56%
CHESLER_BRAIN_HIGHEST_EXPRESSION	CHESLER_BRAIN_HIGHEST_EXPRESSION		25	-0.48015752	-1.4498916	0.0862069	0.30770352	1	1701	tags=28%, list=15%, signal=33%
KEGG_ARACHIDONIC_ACID_METABOLISM	KEGG_ARACHIDONIC_ACID_METABOLISM		34	-0.526159	-1.4493616	0.12	0.3070428	1	2403	tags=50%, list=21%, signal=63%
YAO_HOXA10_TARGETS_VIA_PROGESTERONE_UP	YAO_HOXA10_TARGETS_VIA_PROGESTERONE_UP		62	-0.54705787	-1.4473816	0.023809524	0.30978912	1	2952	tags=58%, list=26%, signal=78%
WATTEL_AUTONOMOUS_THYROID_ADENOMA_DN	WATTEL_AUTONOMOUS_THYROID_ADENOMA_DN		16	-0.5867918	-1.4453547	0.03846154	0.3134246	1	93	tags=19%, list=1%, signal=19%
YAO_TEMPORAL_RESPONSE_TO_PROGESTERONE_CLUSTER_12	YAO_TEMPORAL_RESPONSE_TO_PROGESTERONE_CLUSTER_12		62	-0.41082987	-1.4436573	0.057692308	0.315675	1	2477	tags=32%, list=22%, signal=41%
BIOCARTA_BIOPEPTIDES_PATHWAY	BIOCARTA_BIOPEPTIDES_PATHWAY		29	-0.4840926	-1.4432945	0.04761905	0.315004	1	612	tags=17%, list=5%, signal=18%
LUI_THYROID_CANCER_CLUSTER_2	LUI_THYROID_CANCER_CLUSTER_2		25	-0.50920546	-1.4413995	0.044444446	0.31817523	1	1678	tags=36%, list=15%, signal=42%
POMEROY_MEDULLOBLASTOMA_DESMOPLASIC_VS_CLASSIC_UP	POMEROY_MEDULLOBLASTOMA_DESMOPLASIC_VS_CLASSIC_UP		33	-0.4514205	-1.4393467	0.09090909	0.32084957	1	1913	tags=33%, list=17%, signal=40%
POMEROY_MEDULLOBLASTOMA_DESMOPLASIC_VS_CLASSIC_DN	POMEROY_MEDULLOBLASTOMA_DESMOPLASIC_VS_CLASSIC_DN		33	-0.4514205	-1.4393467	0.09090909	0.31939775	1	1913	tags=33%, list=17%, signal=40%
GOLDRATH_IMMUNE_MEMORY	GOLDRATH_IMMUNE_MEMORY		52	-0.46605107	-1.439292	0.06	0.31814077	1	2175	tags=38%, list=19%, signal=48%
PYEON_CANCER_HEAD_AND_NECK_VS_CERVICAL_DN	PYEON_CANCER_HEAD_AND_NECK_VS_CERVICAL_DN		15	-0.6485722	-1.4391594	0.06382979	0.3170609	1	1311	tags=47%, list=12%, signal=53%
YAO_TEMPORAL_RESPONSE_TO_PROGESTERONE_CLUSTER_13	YAO_TEMPORAL_RESPONSE_TO_PROGESTERONE_CLUSTER_13		135	-0.35430694	-1.4388278	0.16	0.31615478	1	3110	tags=38%, list=28%, signal=52%
BAELDE_DIABETIC_NEPHROPATHY_UP	BAELDE_DIABETIC_NEPHROPATHY_UP		18	-0.61922884	-1.4368576	0.07317073	0.3198399	1	1873	tags=61%, list=17%, signal=73%
DORSAM_HOXA9_TARGETS_DN	DORSAM_HOXA9_TARGETS_DN		17	-0.5200857	-1.4357778	0.10909091	0.3215447	1	417	tags=18%, list=4%, signal=18%
XU_GH1_EXOGENOUS_TARGETS_DN	XU_GH1_EXOGENOUS_TARGETS_DN		56	-0.47769874	-1.4341458	0.044444446	0.3234839	1	2224	tags=41%, list=20%, signal=51%
MULLIGHAN_NPM1_MUTATED_SIGNATURE_1_DN	MULLIGHAN_NPM1_MUTATED_SIGNATURE_1_DN		63	-0.38132772	-1.4315954	0.017857144	0.32786486	1	2069	tags=30%, list=18%, signal=37%
JAZAERI_BREAST_CANCER_BRCA1_VS_BRCA2_DN	JAZAERI_BREAST_CANCER_BRCA1_VS_BRCA2_DN		30	-0.5012622	-1.4299103	0.04	0.33006334	1	3097	tags=50%, list=28%, signal=69%
ONDER_CDH1_TARGETS_2_UP	ONDER_CDH1_TARGETS_2_UP		159	-0.48384604	-1.4280041	0.01923077	0.3324904	1	2253	tags=46%, list=20%, signal=57%
KEGG_ECM_RECEPTOR_INTERACTION	KEGG_ECM_RECEPTOR_INTERACTION		53	-0.49186236	-1.4273678	0.02173913	0.3322852	1	1589	tags=36%, list=14%, signal=42%
FALVELLA_SMOKERS_WITH_LUNG_CANCER	FALVELLA_SMOKERS_WITH_LUNG_CANCER		47	-0.4043687	-1.4255726	0.020408163	0.33502868	1	2808	tags=40%, list=25%, signal=54%
CHIBA_RESPONSE_TO_TSA_UP	CHIBA_RESPONSE_TO_TSA_UP		32	-0.52012277	-1.4254389	0.07692308	0.33389863	1	3099	tags=50%, list=28%, signal=69%
SABATES_COLORECTAL_ADENOMA_DN	SABATES_COLORECTAL_ADENOMA_DN		154	-0.5097502	-1.4233558	0.04761905	0.3375518	1	1603	tags=39%, list=14%, signal=45%
MODY_HIPPOCAMPUS_POSTNATAL	MODY_HIPPOCAMPUS_POSTNATAL		22	-0.48266497	-1.4232173	0.078431375	0.3364438	1	2028	tags=50%, list=18%, signal=61%
KEGG_GALACTOSE_METABOLISM	KEGG_GALACTOSE_METABOLISM		21	-0.5241258	-1.422865	0.11111111	0.33585235	1	891	tags=24%, list=8%, signal=26%
KONDO_PROSTATE_CANCER_HCP_WITH_H3K27ME3	KONDO_PROSTATE_CANCER_HCP_WITH_H3K27ME3		47	-0.39343083	-1.4222996	0.044444446	0.33547455	1	1454	tags=28%, list=13%, signal=32%
REACTOME_INTEGRIN_CELL_SURFACE_INTERACTIONS	REACTOME_INTEGRIN_CELL_SURFACE_INTERACTIONS		53	-0.49418354	-1.4216292	0.075	0.33541933	1	1152	tags=28%, list=10%, signal=31%
BROWNE_HCMV_INFECTION_16HR_DN	BROWNE_HCMV_INFECTION_16HR_DN		50	-0.47869202	-1.4184984	0.069767445	0.34117272	1	2256	tags=40%, list=20%, signal=50%
KEGG_GLYCEROPHOSPHOLIPID_METABOLISM	KEGG_GLYCEROPHOSPHOLIPID_METABOLISM		41	-0.39801797	-1.4159764	0.0625	0.34440827	1	3032	tags=44%, list=27%, signal=60%
SENESE_HDAC1_AND_HDAC2_TARGETS_DN	SENESE_HDAC1_AND_HDAC2_TARGETS_DN		124	-0.413521	-1.4156101	0.041666668	0.34357417	1	1048	tags=24%, list=9%, signal=26%
ZHAN_MULTIPLE_MYELOMA_CD2_DN	ZHAN_MULTIPLE_MYELOMA_CD2_DN		22	-0.4845197	-1.4141785	0.104166664	0.34622175	1	2636	tags=50%, list=24%, signal=65%
IVANOVA_HEMATOPOIESIS_MATURE_CELL	IVANOVA_HEMATOPOIESIS_MATURE_CELL		88	-0.40309432	-1.4140291	0.08	0.34513298	1	2664	tags=42%, list=24%, signal=55%
MULLIGHAN_NPM1_SIGNATURE_3_DN	MULLIGHAN_NPM1_SIGNATURE_3_DN		84	-0.35921735	-1.4122254	0.04	0.3475877	1	2257	tags=30%, list=20%, signal=37%
KAAB_HEART_ATRIUM_VS_VENTRICLE_UP	KAAB_HEART_ATRIUM_VS_VENTRICLE_UP		158	-0.38822275	-1.4112961	0.06382979	0.34773457	1	2061	tags=27%, list=18%, signal=33%
YEGNASUBRAMANIAN_PROSTATE_CANCER	YEGNASUBRAMANIAN_PROSTATE_CANCER		70	-0.41211894	-1.4111555	0.078431375	0.3464551	1	1941	tags=36%, list=17%, signal=43%
ICHIBA_GRAFT_VERSUS_HOST_DISEASE_35D_DN	ICHIBA_GRAFT_VERSUS_HOST_DISEASE_35D_DN		42	-0.59636635	-1.4108354	0	0.34580746	1	1949	tags=45%, list=17%, signal=55%
MCCLUNG_DELTA_FOSB_TARGETS_2WK	MCCLUNG_DELTA_FOSB_TARGETS_2WK		34	-0.48445413	-1.410005	0.09259259	0.34614542	1	1172	tags=29%, list=10%, signal=33%
SMID_BREAST_CANCER_BASAL_DN	SMID_BREAST_CANCER_BASAL_DN		387	-0.41274753	-1.4087493	0.025	0.34742308	1	1978	tags=34%, list=18%, signal=39%
KEGG_ARRHYTHMOGENIC_RIGHT_VENTRICULAR_CARDIOMYOPATHY_ARVC	KEGG_ARRHYTHMOGENIC_RIGHT_VENTRICULAR_CARDIOMYOPATHY_ARVC		55	-0.46018246	-1.4081404	0.071428575	0.3477881	1	1645	tags=31%, list=15%, signal=36%
MCBRYAN_PUBERTAL_BREAST_6_7WK_UP	MCBRYAN_PUBERTAL_BREAST_6_7WK_UP		133	-0.38506585	-1.407365	0.057692308	0.34807786	1	2685	tags=35%, list=24%, signal=46%
ZHU_CMV_24_HR_DN	ZHU_CMV_24_HR_DN		39	-0.49396977	-1.4070257	0.06122449	0.34726292	1	2231	tags=38%, list=20%, signal=48%
IZADPANAH_STEM_CELL_ADIPOSE_VS_BONE_DN	IZADPANAH_STEM_CELL_ADIPOSE_VS_BONE_DN		65	-0.51707363	-1.4041553	0.075	0.35274765	1	1312	tags=40%, list=12%, signal=45%
CHIARADONNA_NEOPLASTIC_TRANSFORMATION_CDC25_DN	CHIARADONNA_NEOPLASTIC_TRANSFORMATION_CDC25_DN		129	-0.3990076	-1.4037085	0.11320755	0.35231835	1	1923	tags=30%, list=17%, signal=36%
BIDUS_METASTASIS_DN	BIDUS_METASTASIS_DN		76	-0.44831952	-1.4026753	0.048780486	0.35336158	1	2736	tags=45%, list=24%, signal=59%
MARCHINI_TRABECTEDIN_RESISTANCE_DN	MARCHINI_TRABECTEDIN_RESISTANCE_DN		33	-0.5091422	-1.4014142	0.046511628	0.3553482	1	1470	tags=33%, list=13%, signal=38%
CHEN_LVAD_SUPPORT_OF_FAILING_HEART_DN	CHEN_LVAD_SUPPORT_OF_FAILING_HEART_DN		33	-0.51662594	-1.398742	0.10204082	0.35982487	1	1408	tags=36%, list=13%, signal=41%
NADERI_BREAST_CANCER_PROGNOSIS_DN	NADERI_BREAST_CANCER_PROGNOSIS_DN		17	-0.5519628	-1.3981072	0.15	0.36008447	1	1687	tags=35%, list=15%, signal=41%
KEGG_RETINOL_METABOLISM	KEGG_RETINOL_METABOLISM		23	-0.5758127	-1.3977	0.07317073	0.35980305	1	2843	tags=57%, list=25%, signal=76%
LI_CISPLATIN_RESISTANCE_DN	LI_CISPLATIN_RESISTANCE_DN		19	-0.5763431	-1.3962642	0.08888889	0.36232483	1	1218	tags=37%, list=11%, signal=41%
LUCAS_HNF4A_TARGETS_UP	LUCAS_HNF4A_TARGETS_UP		34	-0.43108547	-1.396099	0.1	0.36151865	1	2660	tags=50%, list=24%, signal=65%
LEE_LIVER_CANCER	LEE_LIVER_CANCER		21	-0.59094167	-1.3960979	0.06666667	0.3601388	1	1565	tags=48%, list=14%, signal=55%
LEE_LIVER_CANCER_TOP50	LEE_LIVER_CANCER_TOP50		21	-0.59094167	-1.3960979	0.06666667	0.35876948	1	1565	tags=48%, list=14%, signal=55%
LEE_TARGETS_OF_PTCH1_AND_SUFU_UP	LEE_TARGETS_OF_PTCH1_AND_SUFU_UP		65	-0.4197528	-1.3957229	0.06382979	0.35827377	1	2982	tags=54%, list=27%, signal=73%
GAUSSMANN_MLL_AF4_FUSION_TARGETS_F_DN	GAUSSMANN_MLL_AF4_FUSION_TARGETS_F_DN		22	-0.5922182	-1.395194	0.037037037	0.35811144	1	1245	tags=32%, list=11%, signal=36%
JAZAG_TGFB1_SIGNALING_VIA_SMAD4_UP	JAZAG_TGFB1_SIGNALING_VIA_SMAD4_UP		69	-0.33640283	-1.3951644	0.04	0.356873	1	2593	tags=33%, list=23%, signal=43%
KEGG_VIRAL_MYOCARDITIS	KEGG_VIRAL_MYOCARDITIS		26	-0.62311393	-1.3943675	0.06382979	0.35769263	1	1396	tags=38%, list=12%, signal=44%
ICHIBA_GRAFT_VERSUS_HOST_DISEASE_D7_DN	ICHIBA_GRAFT_VERSUS_HOST_DISEASE_D7_DN		34	-0.530563	-1.393799	0.14285715	0.35792625	1	2515	tags=47%, list=22%, signal=61%
BERENJENO_TRANSFORMED_BY_RHOA_FOREVER_UP	BERENJENO_TRANSFORMED_BY_RHOA_FOREVER_UP		15	-0.5989703	-1.3900582	0.06	0.36537704	1	1970	tags=60%, list=18%, signal=73%
REACTOME_NEUROTRANSMITTER_RELEASE_CYCLE	REACTOME_NEUROTRANSMITTER_RELEASE_CYCLE		18	-0.56120497	-1.3889812	0.15555556	0.36611518	1	1605	tags=44%, list=14%, signal=52%
BIOCARTA_PGC1A_PATHWAY	BIOCARTA_PGC1A_PATHWAY		16	-0.51664215	-1.3864443	0.06122449	0.3709795	1	3813	tags=75%, list=34%, signal=114%
WAMUNYOKOLI_OVARIAN_CANCER_GRADES_1_2_DN	WAMUNYOKOLI_OVARIAN_CANCER_GRADES_1_2_DN		36	-0.5025748	-1.3863181	0.08	0.3697332	1	1395	tags=33%, list=12%, signal=38%
WANG_SMARCE1_TARGETS_UP	WANG_SMARCE1_TARGETS_UP		106	-0.46574295	-1.3858595	0.021276595	0.36969653	1	1410	tags=32%, list=13%, signal=36%
BECKER_TAMOXIFEN_RESISTANCE_UP	BECKER_TAMOXIFEN_RESISTANCE_UP		28	-0.47661194	-1.3844831	0.115384616	0.37107942	1	1395	tags=32%, list=12%, signal=37%
KEGG_THYROID_CANCER	KEGG_THYROID_CANCER		16	-0.48063046	-1.3832036	0.10714286	0.3727846	1	112	tags=13%, list=1%, signal=13%
CROMER_TUMORIGENESIS_DN	CROMER_TUMORIGENESIS_DN		29	-0.48520905	-1.3803343	0.13333334	0.37779582	1	2099	tags=38%, list=19%, signal=47%
BANDRES_RESPONSE_TO_CARMUSTIN_MGMT_48HR_DN	BANDRES_RESPONSE_TO_CARMUSTIN_MGMT_48HR_DN		101	-0.37982342	-1.3802476	0.040816326	0.37653884	1	2438	tags=31%, list=22%, signal=39%
OSADA_ASCL1_TARGETS_DN	OSADA_ASCL1_TARGETS_DN		15	-0.58151907	-1.3798862	0.13043478	0.37610516	1	3033	tags=60%, list=27%, signal=82%
RADMACHER_AML_PROGNOSIS	RADMACHER_AML_PROGNOSIS		51	-0.45287734	-1.3778408	0.11111111	0.38010603	1	2535	tags=39%, list=23%, signal=50%
MARTORIATI_MDM4_TARGETS_FETAL_LIVER_DN	MARTORIATI_MDM4_TARGETS_FETAL_LIVER_DN		202	-0.35650226	-1.3760946	0.07272727	0.38287082	1	1711	tags=24%, list=15%, signal=28%
DAIRKEE_TERT_TARGETS_DN	DAIRKEE_TERT_TARGETS_DN		41	-0.42482445	-1.3756628	0.09803922	0.38299838	1	1172	tags=24%, list=10%, signal=27%
TSENG_ADIPOGENIC_POTENTIAL_DN	TSENG_ADIPOGENIC_POTENTIAL_DN		34	-0.57344717	-1.3755381	0.0952381	0.38175836	1	1551	tags=47%, list=14%, signal=54%
LEE_LIVER_CANCER_E2F1_UP	LEE_LIVER_CANCER_E2F1_UP		48	-0.42919576	-1.3744901	0.0754717	0.38232687	1	1543	tags=27%, list=14%, signal=31%
CHIANG_LIVER_CANCER_SUBCLASS_INTERFERON_DN	CHIANG_LIVER_CANCER_SUBCLASS_INTERFERON_DN		19	-0.47828895	-1.3731416	0.08510638	0.38374975	1	1968	tags=42%, list=18%, signal=51%
ROSS_LEUKEMIA_WITH_MLL_FUSIONS	ROSS_LEUKEMIA_WITH_MLL_FUSIONS		49	-0.39004546	-1.371993	0.04	0.38467935	1	2873	tags=39%, list=26%, signal=52%
HOSHIDA_LIVER_CANCER_LATE_RECURRENCE_DN	HOSHIDA_LIVER_CANCER_LATE_RECURRENCE_DN		48	-0.4364857	-1.3715141	0.04761905	0.38413274	1	1376	tags=29%, list=12%, signal=33%
HELLER_HDAC_TARGETS_SILENCED_BY_METHYLATION_UP	HELLER_HDAC_TARGETS_SILENCED_BY_METHYLATION_UP		242	-0.35551175	-1.3703365	0.040816326	0.3848066	1	1580	tags=25%, list=14%, signal=29%
HUANG_FOXA2_TARGETS_DN	HUANG_FOXA2_TARGETS_DN		24	-0.57191217	-1.3700397	0.115384616	0.3840611	1	2664	tags=54%, list=24%, signal=71%
YAGI_AML_WITH_INV_16_TRANSLOCATION	YAGI_AML_WITH_INV_16_TRANSLOCATION		253	-0.29834864	-1.3690773	0	0.3845446	1	1768	tags=18%, list=16%, signal=21%
REACTOME_ADHERENS_JUNCTIONS_INTERACTIONS	REACTOME_ADHERENS_JUNCTIONS_INTERACTIONS		18	-0.53308463	-1.3686244	0.14285715	0.38421628	1	1824	tags=44%, list=16%, signal=53%
KEGG_FOCAL_ADHESION	KEGG_FOCAL_ADHESION		123	-0.407234	-1.3684525	0.04	0.3834468	1	1589	tags=24%, list=14%, signal=28%
KEGG_MAPK_SIGNALING_PATHWAY	KEGG_MAPK_SIGNALING_PATHWAY		172	-0.33547214	-1.3658644	0.023255814	0.38759387	1	2355	tags=27%, list=21%, signal=34%
REACTOME_FORMATION_OF_PLATELET_PLUG	REACTOME_FORMATION_OF_PLATELET_PLUG		125	-0.40269265	-1.3653573	0.078431375	0.38709944	1	1225	tags=22%, list=11%, signal=24%
FONTAINE_THYROID_TUMOR_UNCERTAIN_MALIGNANCY_DN	FONTAINE_THYROID_TUMOR_UNCERTAIN_MALIGNANCY_DN		18	-0.48062032	-1.3598676	0.2	0.39890864	1	2534	tags=44%, list=23%, signal=57%
BARIS_THYROID_CANCER_UP	BARIS_THYROID_CANCER_UP		15	-0.4723733	-1.3591305	0.16666667	0.39987695	1	2474	tags=33%, list=22%, signal=43%
KEGG_HEDGEHOG_SIGNALING_PATHWAY	KEGG_HEDGEHOG_SIGNALING_PATHWAY		34	-0.4247753	-1.3580898	0.078431375	0.40101737	1	1716	tags=26%, list=15%, signal=31%
LI_PROSTATE_CANCER_EPIGENETIC	LI_PROSTATE_CANCER_EPIGENETIC		15	-0.520255	-1.3579407	0.093023255	0.40005228	1	1195	tags=27%, list=11%, signal=30%
REACTOME_CREB_PHOPHORYLATION_THROUGH_THE_ACTIVATION_OF_RAS	REACTOME_CREB_PHOPHORYLATION_THROUGH_THE_ACTIVATION_OF_RAS		17	-0.5102147	-1.3569036	0.15686275	0.40140647	1	230	tags=18%, list=2%, signal=18%
MENSE_HYPOXIA_UP	MENSE_HYPOXIA_UP		57	-0.4597576	-1.3566998	0.16981132	0.40045777	1	2303	tags=39%, list=21%, signal=48%
YAUCH_HEDGEHOG_SIGNALING_PARACRINE_DN	YAUCH_HEDGEHOG_SIGNALING_PARACRINE_DN		142	-0.4388496	-1.3555809	0.13333334	0.40192538	1	1859	tags=36%, list=17%, signal=43%
NIKOLSKY_BREAST_CANCER_20Q12_Q13_AMPLICON	NIKOLSKY_BREAST_CANCER_20Q12_Q13_AMPLICON		70	-0.3331406	-1.3536307	0.093023255	0.40593976	1	2631	tags=29%, list=23%, signal=37%
CHIARADONNA_NEOPLASTIC_TRANSFORMATION_KRAS_CDC25_DN	CHIARADONNA_NEOPLASTIC_TRANSFORMATION_KRAS_CDC25_DN		39	-0.48014277	-1.3527918	0.0754717	0.40665853	1	2052	tags=38%, list=18%, signal=47%
FONTAINE_PAPILLARY_THYROID_CARCINOMA_DN	FONTAINE_PAPILLARY_THYROID_CARCINOMA_DN		47	-0.3964714	-1.3526831	0.078431375	0.4055709	1	2793	tags=43%, list=25%, signal=56%
LE_EGR2_TARGETS_DN	LE_EGR2_TARGETS_DN		84	-0.44404685	-1.3515224	0.13333334	0.40698013	1	1722	tags=33%, list=15%, signal=39%
LI_WILMS_TUMOR_VS_FETAL_KIDNEY_1_UP	LI_WILMS_TUMOR_VS_FETAL_KIDNEY_1_UP		121	-0.37981898	-1.3471181	0.125	0.4167245	1	3259	tags=49%, list=29%, signal=68%
CROONQUIST_STROMAL_STIMULATION_UP	CROONQUIST_STROMAL_STIMULATION_UP		34	-0.5111538	-1.3462207	0.13333334	0.41772488	1	2535	tags=56%, list=23%, signal=72%
REACTOME_PHASE_II_CONJUGATION	REACTOME_PHASE_II_CONJUGATION		30	-0.5100028	-1.3447602	0.09090909	0.4200688	1	2960	tags=60%, list=26%, signal=81%
MCGARVEY_SILENCED_BY_METHYLATION_IN_COLON_CANCER	MCGARVEY_SILENCED_BY_METHYLATION_IN_COLON_CANCER		33	-0.4674398	-1.3447477	0.125	0.418705	1	2167	tags=36%, list=19%, signal=45%
IVANOVA_HEMATOPOIESIS_LATE_PROGENITOR	IVANOVA_HEMATOPOIESIS_LATE_PROGENITOR		110	-0.3601271	-1.3445822	0.05172414	0.417639	1	1646	tags=24%, list=15%, signal=27%
REACTOME_GS_ALPHA_MEDIATED_EVENTS_IN_GLUCAGON_SIGNALLING	REACTOME_GS_ALPHA_MEDIATED_EVENTS_IN_GLUCAGON_SIGNALLING		19	-0.4977761	-1.3444277	0.11111111	0.41676113	1	2945	tags=47%, list=26%, signal=64%
SMID_BREAST_CANCER_LUMINAL_B_UP	SMID_BREAST_CANCER_LUMINAL_B_UP		96	-0.40005216	-1.3441478	0.083333336	0.41617858	1	1810	tags=32%, list=16%, signal=38%
KONDO_PROSTATE_CANCER_WITH_H3K27ME3	KONDO_PROSTATE_CANCER_WITH_H3K27ME3		81	-0.48936242	-1.3439863	0.125	0.41516724	1	2023	tags=38%, list=18%, signal=46%
BROWNE_HCMV_INFECTION_48HR_DN	BROWNE_HCMV_INFECTION_48HR_DN		276	-0.34240514	-1.3433686	0.06122449	0.41501588	1	1798	tags=25%, list=16%, signal=29%
CORRE_MULTIPLE_MYELOMA_UP	CORRE_MULTIPLE_MYELOMA_UP		38	-0.5105775	-1.3432391	0.08695652	0.41402373	1	3133	tags=55%, list=28%, signal=76%
FAELT_B_CLL_WITH_VH_REARRANGEMENTS_UP	FAELT_B_CLL_WITH_VH_REARRANGEMENTS_UP		37	-0.37804973	-1.3431207	0.15517241	0.4130587	1	3582	tags=41%, list=32%, signal=59%
RAGHAVACHARI_PLATELET_SPECIFIC_GENES	RAGHAVACHARI_PLATELET_SPECIFIC_GENES		44	-0.45128104	-1.341682	0.15686275	0.41445735	1	1334	tags=20%, list=12%, signal=23%
GERY_CEBP_TARGETS	GERY_CEBP_TARGETS		94	-0.462752	-1.3397746	0.12727273	0.4177502	1	1395	tags=30%, list=12%, signal=34%
PAL_PRMT5_TARGETS_DN	PAL_PRMT5_TARGETS_DN		28	-0.44420895	-1.3392484	0.12244898	0.41737223	1	1730	tags=29%, list=15%, signal=34%
STARK_PREFRONTAL_CORTEX_22Q11_DELETION_DN	STARK_PREFRONTAL_CORTEX_22Q11_DELETION_DN		345	-0.28331962	-1.3390563	0.16363636	0.4164782	1	3731	tags=39%, list=33%, signal=56%
MARTINEZ_RB1_TARGETS_DN	MARTINEZ_RB1_TARGETS_DN		394	-0.2988602	-1.3390535	0	0.4151767	1	2495	tags=27%, list=22%, signal=34%
REACTOME_HEMOSTASIS	REACTOME_HEMOSTASIS		194	-0.4071407	-1.3378165	0.08163265	0.41669467	1	1253	tags=23%, list=11%, signal=25%
REACTOME_AXON_GUIDANCE	REACTOME_AXON_GUIDANCE		109	-0.37180012	-1.3375568	0.12	0.41600016	1	2107	tags=28%, list=19%, signal=35%
DOUGLAS_BMI1_TARGETS_UP	DOUGLAS_BMI1_TARGETS_UP		331	-0.28840244	-1.3358788	0.015384615	0.4187083	1	2734	tags=32%, list=24%, signal=41%
ROPERO_HDAC2_TARGETS	ROPERO_HDAC2_TARGETS		53	-0.4102804	-1.333905	0.12	0.42185345	1	1873	tags=26%, list=17%, signal=32%
WAMUNYOKOLI_OVARIAN_CANCER_LMP_DN	WAMUNYOKOLI_OVARIAN_CANCER_LMP_DN		98	-0.4349385	-1.3336544	0.14285715	0.42115805	1	1395	tags=24%, list=12%, signal=28%
BARRIER_CANCER_RELAPSE_NORMAL_SAMPLE_UP	BARRIER_CANCER_RELAPSE_NORMAL_SAMPLE_UP		21	-0.5016708	-1.3321273	0.11627907	0.423143	1	648	tags=24%, list=6%, signal=25%
RASHI_RESPONSE_TO_IONIZING_RADIATION_5	RASHI_RESPONSE_TO_IONIZING_RADIATION_5		106	-0.31163326	-1.3296865	0.036363635	0.4272099	1	1870	tags=21%, list=17%, signal=25%
MCCLUNG_CREB1_TARGETS_DN	MCCLUNG_CREB1_TARGETS_DN		42	-0.40757018	-1.3296728	0.06	0.42594865	1	1224	tags=19%, list=11%, signal=21%
REACTOME_COMPLEMENT_CASCADE	REACTOME_COMPLEMENT_CASCADE		15	-0.6204498	-1.3287113	0.19444445	0.42710784	1	2494	tags=67%, list=22%, signal=86%
BOYLAN_MULTIPLE_MYELOMA_PCA3_DN	BOYLAN_MULTIPLE_MYELOMA_PCA3_DN		44	-0.39119545	-1.328462	0.06122449	0.42648533	1	1179	tags=25%, list=11%, signal=28%
SIG_PIP3_SIGNALING_IN_CARDIAC_MYOCTES	SIG_PIP3_SIGNALING_IN_CARDIAC_MYOCTES		42	-0.39608452	-1.3280284	0.12	0.42603678	1	2232	tags=31%, list=20%, signal=39%
STARK_HYPPOCAMPUS_22Q11_DELETION_UP	STARK_HYPPOCAMPUS_22Q11_DELETION_UP		24	-0.43043256	-1.3276005	0.08695652	0.4258011	1	3001	tags=46%, list=27%, signal=62%
KEGG_TYROSINE_METABOLISM	KEGG_TYROSINE_METABOLISM		27	-0.5374218	-1.3275874	0.175	0.4245224	1	1128	tags=33%, list=10%, signal=37%
REACTOME_TRANSMISSION_ACROSS_CHEMICAL_SYNAPSES	REACTOME_TRANSMISSION_ACROSS_CHEMICAL_SYNAPSES		92	-0.37922093	-1.327437	0.14285715	0.42364743	1	2487	tags=33%, list=22%, signal=42%
BOYLAN_MULTIPLE_MYELOMA_C_D_UP	BOYLAN_MULTIPLE_MYELOMA_C_D_UP		73	-0.36086547	-1.3263491	0.109375	0.42480123	1	1675	tags=22%, list=15%, signal=26%
REACTOME_HORMONE_BIOSYNTHESIS	REACTOME_HORMONE_BIOSYNTHESIS		36	-0.46481603	-1.3262777	0.18181819	0.4238472	1	2403	tags=42%, list=21%, signal=53%
NING_CHRONIC_OBSTRUCTIVE_PULMONARY_DISEASE_DN	NING_CHRONIC_OBSTRUCTIVE_PULMONARY_DISEASE_DN		50	-0.41717678	-1.3256806	0.2244898	0.4242352	1	3100	tags=38%, list=28%, signal=52%
RIZ_ERYTHROID_DIFFERENTIATION_6HR	RIZ_ERYTHROID_DIFFERENTIATION_6HR		29	-0.50232697	-1.3242011	0.06382979	0.4262748	1	2541	tags=52%, list=23%, signal=67%
RIGGINS_TAMOXIFEN_RESISTANCE_UP	RIGGINS_TAMOXIFEN_RESISTANCE_UP		45	-0.40801927	-1.3229059	0.12280702	0.42765385	1	2515	tags=42%, list=22%, signal=54%
CERVERA_SDHB_TARGETS_1_DN	CERVERA_SDHB_TARGETS_1_DN		20	-0.5528906	-1.3207113	0.13636364	0.43140003	1	1366	tags=40%, list=12%, signal=45%
WINTER_HYPOXIA_DN	WINTER_HYPOXIA_DN		24	-0.6869774	-1.3206087	0.1875	0.43031776	1	2214	tags=67%, list=20%, signal=83%
REACTOME_PLATELET_ACTIVATION	REACTOME_PLATELET_ACTIVATION		110	-0.40301472	-1.3203771	0.07692308	0.4298017	1	947	tags=20%, list=8%, signal=22%
LIU_PROSTATE_CANCER_DN	LIU_PROSTATE_CANCER_DN		250	-0.37745583	-1.3201983	0.10869565	0.42883608	1	1901	tags=31%, list=17%, signal=36%
NIKOLSKY_MUTATED_AND_AMPLIFIED_IN_BREAST_CANCER	NIKOLSKY_MUTATED_AND_AMPLIFIED_IN_BREAST_CANCER		38	-0.4297515	-1.3201188	0.18181819	0.4277183	1	2046	tags=32%, list=18%, signal=39%
RORIE_TARGETS_OF_EWSR1_FLI1_FUSION_DN	RORIE_TARGETS_OF_EWSR1_FLI1_FUSION_DN		17	-0.5766002	-1.3192406	0.11363637	0.428434	1	2478	tags=59%, list=22%, signal=75%
GAUSSMANN_MLL_AF4_FUSION_TARGETS_E_UP	GAUSSMANN_MLL_AF4_FUSION_TARGETS_E_UP		56	-0.43263015	-1.3162951	0.15686275	0.43362775	1	1395	tags=34%, list=12%, signal=39%
YAGI_AML_WITH_11Q23_REARRANGED	YAGI_AML_WITH_11Q23_REARRANGED		231	-0.29542255	-1.3121706	0.018867925	0.44146368	1	2774	tags=30%, list=25%, signal=39%
CHARAFE_BREAST_CANCER_BASAL_VS_MESENCHYMAL_DN	CHARAFE_BREAST_CANCER_BASAL_VS_MESENCHYMAL_DN		27	-0.47822866	-1.3114371	0.14583333	0.44224784	1	3051	tags=48%, list=27%, signal=66%
COLIN_PILOCYTIC_ASTROCYTOMA_VS_GLIOBLASTOMA_DN	COLIN_PILOCYTIC_ASTROCYTOMA_VS_GLIOBLASTOMA_DN		16	-0.5017467	-1.3101959	0.17391305	0.44362706	1	4159	tags=63%, list=37%, signal=99%
MULLIGHAN_NPM1_MUTATED_SIGNATURE_2_DN	MULLIGHAN_NPM1_MUTATED_SIGNATURE_2_DN		43	-0.35033366	-1.3083075	0.12765957	0.44650313	1	1942	tags=23%, list=17%, signal=28%
SESTO_RESPONSE_TO_UV_C6	SESTO_RESPONSE_TO_UV_C6		30	-0.45729423	-1.3065614	0.125	0.4492936	1	1228	tags=33%, list=11%, signal=37%
KEGG_AMINO_SUGAR_AND_NUCLEOTIDE_SUGAR_METABOLISM	KEGG_AMINO_SUGAR_AND_NUCLEOTIDE_SUGAR_METABOLISM		32	-0.43190417	-1.3065034	0.1509434	0.44813636	1	3077	tags=50%, list=27%, signal=69%
RAMASWAMY_METASTASIS_DN	RAMASWAMY_METASTASIS_DN		38	-0.44025642	-1.3062116	0.1	0.44757628	1	3184	tags=50%, list=28%, signal=70%
THUM_MIR21_TARGETS_HEART_DISEASE_UP	THUM_MIR21_TARGETS_HEART_DISEASE_UP		15	-0.60717684	-1.3059042	0.1632653	0.44697502	1	960	tags=47%, list=9%, signal=51%
SIG_CD40PATHWAYMAP	SIG_CD40PATHWAYMAP		23	-0.35704216	-1.3057232	0.10909091	0.4461559	1	2355	tags=30%, list=21%, signal=38%
KEGG_GLUTATHIONE_METABOLISM	KEGG_GLUTATHIONE_METABOLISM		34	-0.4549902	-1.2991568	0.17021276	0.46049416	1	2520	tags=44%, list=23%, signal=57%
ASTON_MAJOR_DEPRESSIVE_DISORDER_UP	ASTON_MAJOR_DEPRESSIVE_DISORDER_UP		25	-0.39429995	-1.2991376	0.11111111	0.45924783	1	2103	tags=32%, list=19%, signal=39%
YAUCH_HEDGEHOG_SIGNALING_PARACRINE_UP	YAUCH_HEDGEHOG_SIGNALING_PARACRINE_UP		88	-0.4133589	-1.2982916	0.125	0.4595104	1	1968	tags=28%, list=18%, signal=34%
HEDENFALK_BREAST_CANCER_BRCA1_VS_BRCA2	HEDENFALK_BREAST_CANCER_BRCA1_VS_BRCA2		21	-0.37946287	-1.2982765	0.18867925	0.45824957	1	1767	tags=19%, list=16%, signal=23%
KAAB_FAILED_HEART_VENTRICLE_DN	KAAB_FAILED_HEART_VENTRICLE_DN		29	-0.38199914	-1.2980816	0.1632653	0.45735168	1	2795	tags=31%, list=25%, signal=41%
DAVICIONI_TARGETS_OF_PAX_FOXO1_FUSIONS_DN	DAVICIONI_TARGETS_OF_PAX_FOXO1_FUSIONS_DN		38	-0.44255078	-1.2969818	0.11764706	0.458472	1	993	tags=29%, list=9%, signal=32%
ROY_WOUND_BLOOD_VESSEL_UP	ROY_WOUND_BLOOD_VESSEL_UP		34	-0.48897076	-1.2962732	0.2037037	0.45878142	1	2734	tags=47%, list=24%, signal=62%
YAGI_AML_SURVIVAL	YAGI_AML_SURVIVAL		80	-0.33136818	-1.2949857	0.12	0.46083933	1	3780	tags=45%, list=34%, signal=67%
ALONSO_METASTASIS_UP	ALONSO_METASTASIS_UP		118	-0.34783173	-1.2939103	0.18518518	0.46216273	1	3298	tags=40%, list=29%, signal=56%
PETRETTO_HEART_MASS_QTL_CIS_UP	PETRETTO_HEART_MASS_QTL_CIS_UP		15	-0.49173903	-1.2934936	0.15555556	0.46193877	1	284	tags=13%, list=3%, signal=14%
VART_KSHV_INFECTION_ANGIOGENIC_MARKERS_DN	VART_KSHV_INFECTION_ANGIOGENIC_MARKERS_DN		92	-0.37068117	-1.2934803	0.08510638	0.46072403	1	1824	tags=29%, list=16%, signal=35%
REACTOME_STEROID_HORMONES	REACTOME_STEROID_HORMONES		17	-0.5339924	-1.2933277	0.13043478	0.45986417	1	1635	tags=35%, list=15%, signal=41%
XU_GH1_EXOGENOUS_TARGETS_UP	XU_GH1_EXOGENOUS_TARGETS_UP		18	-0.5899741	-1.2932079	0.24390244	0.45887682	1	3320	tags=61%, list=30%, signal=87%
BOYLAN_MULTIPLE_MYELOMA_D_CLUSTER_UP	BOYLAN_MULTIPLE_MYELOMA_D_CLUSTER_UP		18	-0.50346065	-1.2931422	0.14545454	0.45771316	1	602	tags=22%, list=5%, signal=23%
KIM_MYC_AMPLIFICATION_TARGETS_UP	KIM_MYC_AMPLIFICATION_TARGETS_UP		106	-0.32126367	-1.2927399	0.084745765	0.45749426	1	2109	tags=21%, list=19%, signal=25%
VANTVEER_BREAST_CANCER_BRCA1_DN	VANTVEER_BREAST_CANCER_BRCA1_DN		18	-0.4679724	-1.2910472	0.14	0.4601159	1	2272	tags=50%, list=20%, signal=63%
DAIRKEE_CANCER_PRONE_RESPONSE_BPA_E2	DAIRKEE_CANCER_PRONE_RESPONSE_BPA_E2		82	-0.37666225	-1.2895869	0.25925925	0.46262878	1	2482	tags=32%, list=22%, signal=40%
LIN_NPAS4_TARGETS_UP	LIN_NPAS4_TARGETS_UP		81	-0.32320422	-1.2877051	0.09615385	0.46595496	1	776	tags=12%, list=7%, signal=13%
REACTOME_POST_NMDA_RECEPTOR_ACTIVATION_EVENTS	REACTOME_POST_NMDA_RECEPTOR_ACTIVATION_EVENTS		22	-0.43195552	-1.2866855	0.18181819	0.46779743	1	230	tags=14%, list=2%, signal=14%
SETLUR_PROSTATE_CANCER_TMPRSS2_ERG_FUSION_DN	SETLUR_PROSTATE_CANCER_TMPRSS2_ERG_FUSION_DN		15	-0.47579905	-1.285467	0.07692308	0.4696198	1	1988	tags=40%, list=18%, signal=49%
DANG_REGULATED_BY_MYC_DN	DANG_REGULATED_BY_MYC_DN		167	-0.37605447	-1.2852991	0.10909091	0.46867004	1	2388	tags=35%, list=21%, signal=44%
MOLENAAR_TARGETS_OF_CCND1_AND_CDK4_UP	MOLENAAR_TARGETS_OF_CCND1_AND_CDK4_UP		28	-0.44344372	-1.2847266	0.11904762	0.46886295	1	2641	tags=39%, list=24%, signal=51%
MCMURRAY_TP53_HRAS_COOPERATION_RESPONSE_DN	MCMURRAY_TP53_HRAS_COOPERATION_RESPONSE_DN		47	-0.4259587	-1.2843095	0.09803922	0.46866122	1	1582	tags=38%, list=14%, signal=44%
YAGI_AML_WITH_T_9_11_TRANSLOCATION	YAGI_AML_WITH_T_9_11_TRANSLOCATION		91	-0.33014145	-1.2842202	0.13461539	0.4676445	1	1515	tags=19%, list=14%, signal=21%
HEIDENBLAD_AMPLIFIED_IN_PANCREATIC_CANCER	HEIDENBLAD_AMPLIFIED_IN_PANCREATIC_CANCER		20	-0.43082154	-1.2835044	0.14	0.46841612	1	2232	tags=40%, list=20%, signal=50%
CERVERA_SDHB_TARGETS_1_UP	CERVERA_SDHB_TARGETS_1_UP		55	-0.39850637	-1.2833666	0.0625	0.46742627	1	1687	tags=36%, list=15%, signal=43%
WILCOX_PRESPONSE_TO_ROGESTERONE_DN	WILCOX_PRESPONSE_TO_ROGESTERONE_DN		30	-0.48709247	-1.2796301	0.18604651	0.47477147	1	960	tags=30%, list=9%, signal=33%
APPIERTO_RESPONSE_TO_FENRETINIDE_DN	APPIERTO_RESPONSE_TO_FENRETINIDE_DN		23	-0.4350823	-1.2796044	0.1923077	0.4735785	1	3014	tags=48%, list=27%, signal=65%
KEGG_ALANINE_ASPARTATE_AND_GLUTAMATE_METABOLISM	KEGG_ALANINE_ASPARTATE_AND_GLUTAMATE_METABOLISM		21	-0.5171592	-1.2772135	0.2	0.4782403	1	2614	tags=57%, list=23%, signal=74%
MULLIGHAN_NPM1_SIGNATURE_3_UP	MULLIGHAN_NPM1_SIGNATURE_3_UP		188	-0.29442322	-1.2760726	0.048387095	0.47979409	1	2081	tags=27%, list=19%, signal=32%
HEIDENBLAD_AMPLICON_8Q24_UP	HEIDENBLAD_AMPLICON_8Q24_UP		18	-0.4326114	-1.2757155	0.1754386	0.47945243	1	1401	tags=28%, list=13%, signal=32%
KEGG_ABC_TRANSPORTERS	KEGG_ABC_TRANSPORTERS		27	-0.46579653	-1.2754217	0.2244898	0.4789208	1	3132	tags=56%, list=28%, signal=77%
BROWNE_HCMV_INFECTION_24HR_DN	BROWNE_HCMV_INFECTION_24HR_DN		93	-0.3852788	-1.2750602	0.14893617	0.4788433	1	2641	tags=39%, list=24%, signal=50%
VALK_AML_CLUSTER_11	VALK_AML_CLUSTER_11		24	-0.43536672	-1.2735323	0.15384616	0.48062128	1	2197	tags=46%, list=20%, signal=57%
BOYLAN_MULTIPLE_MYELOMA_PCA3_UP	BOYLAN_MULTIPLE_MYELOMA_PCA3_UP		32	-0.49614945	-1.2703182	0.16	0.48735255	1	3109	tags=66%, list=28%, signal=91%
MARZEC_IL2_SIGNALING_DN	MARZEC_IL2_SIGNALING_DN		21	-0.41538346	-1.2665601	0.11111111	0.4951969	1	851	tags=19%, list=8%, signal=21%
TURASHVILI_BREAST_LOBULAR_CARCINOMA_VS_DUCTAL_NORMAL_UP	TURASHVILI_BREAST_LOBULAR_CARCINOMA_VS_DUCTAL_NORMAL_UP		37	-0.51257056	-1.2656379	0.16981132	0.49609026	1	1410	tags=38%, list=13%, signal=43%
SCHUETZ_BREAST_CANCER_DUCTAL_INVASIVE_UP	SCHUETZ_BREAST_CANCER_DUCTAL_INVASIVE_UP		223	-0.4745118	-1.2653229	0.24	0.495609	1	1580	tags=32%, list=14%, signal=37%
KEGG_LYSINE_DEGRADATION	KEGG_LYSINE_DEGRADATION		28	-0.4446865	-1.2646875	0.19298245	0.49575096	1	1950	tags=39%, list=17%, signal=47%
LEE_LIVER_CANCER_MYC_UP	LEE_LIVER_CANCER_MYC_UP		45	-0.35626987	-1.263513	0.14583333	0.4969987	1	2522	tags=31%, list=23%, signal=40%
KORKOLA_YOLK_SAC_TUMOR	KORKOLA_YOLK_SAC_TUMOR		32	-0.42610985	-1.2632087	0.18181819	0.496367	1	2103	tags=38%, list=19%, signal=46%
RIGGI_EWING_SARCOMA_PROGENITOR_UP	RIGGI_EWING_SARCOMA_PROGENITOR_UP		227	-0.3493502	-1.2625806	0.078431375	0.49644578	1	1591	tags=26%, list=14%, signal=30%
MCCABE_HOXC6_TARGETS_CANCER_UP	MCCABE_HOXC6_TARGETS_CANCER_UP		19	-0.38593313	-1.2623005	0.14754099	0.4958956	1	691	tags=16%, list=6%, signal=17%
ZHAN_MULTIPLE_MYELOMA_SPIKED	ZHAN_MULTIPLE_MYELOMA_SPIKED		15	-0.5420468	-1.2622703	0.24390244	0.49475068	1	1603	tags=40%, list=14%, signal=47%
JI_RESPONSE_TO_FSH_UP	JI_RESPONSE_TO_FSH_UP		44	-0.36443007	-1.2619474	0.125	0.49416134	1	2641	tags=36%, list=24%, signal=47%
PARK_TRETINOIN_RESPONSE_AND_RARA_PLZF_FUSION	PARK_TRETINOIN_RESPONSE_AND_RARA_PLZF_FUSION		16	-0.5368223	-1.2610003	0.15686275	0.4952074	1	2282	tags=56%, list=20%, signal=71%
JIANG_HYPOXIA_NORMAL	JIANG_HYPOXIA_NORMAL		154	-0.34043854	-1.2608932	0.1875	0.49418667	1	2451	tags=28%, list=22%, signal=35%
HOOI_ST7_TARGETS_UP	HOOI_ST7_TARGETS_UP		39	-0.4077375	-1.2604654	0.14035088	0.49356785	1	1750	tags=26%, list=16%, signal=30%
CHIARADONNA_NEOPLASTIC_TRANSFORMATION_CDC25_UP	CHIARADONNA_NEOPLASTIC_TRANSFORMATION_CDC25_UP		87	-0.4003551	-1.2579893	0.0877193	0.49817178	1	1424	tags=28%, list=13%, signal=31%
DASU_IL6_SIGNALING_UP	DASU_IL6_SIGNALING_UP		35	-0.39315978	-1.2579557	0.1724138	0.49700063	1	1364	tags=26%, list=12%, signal=29%
ALONSO_METASTASIS_DN	ALONSO_METASTASIS_DN		15	-0.5336066	-1.257075	0.13513513	0.49787146	1	2425	tags=53%, list=22%, signal=68%
MULLIGHAN_NPM1_MUTATED_SIGNATURE_1_UP	MULLIGHAN_NPM1_MUTATED_SIGNATURE_1_UP		148	-0.28592315	-1.2570133	0.083333336	0.49669355	1	2081	tags=26%, list=19%, signal=31%
REACTOME_BASIGIN_INTERACTIONS	REACTOME_BASIGIN_INTERACTIONS		21	-0.4559516	-1.2562255	0.1509434	0.49728498	1	1253	tags=29%, list=11%, signal=32%
DORSAM_HOXA9_TARGETS_UP	DORSAM_HOXA9_TARGETS_UP		23	-0.4224987	-1.2495939	0.27659574	0.5123172	1	2537	tags=35%, list=23%, signal=45%
ST_PHOSPHOINOSITIDE_3_KINASE_PATHWAY	ST_PHOSPHOINOSITIDE_3_KINASE_PATHWAY		24	-0.4083578	-1.2486004	0.23214285	0.51334894	1	2610	tags=33%, list=23%, signal=43%
GAUSSMANN_MLL_AF4_FUSION_TARGETS_F_UP	GAUSSMANN_MLL_AF4_FUSION_TARGETS_F_UP		105	-0.35840917	-1.2484633	0.09615385	0.5122979	1	1947	tags=30%, list=17%, signal=35%
REACTOME_CELL_SURFACE_INTERACTIONS_AT_THE_VASCULAR_WALL	REACTOME_CELL_SURFACE_INTERACTIONS_AT_THE_VASCULAR_WALL		66	-0.44118756	-1.2479887	0.17391305	0.51235807	1	1253	tags=26%, list=11%, signal=29%
POOLA_INVASIVE_BREAST_CANCER_DN	POOLA_INVASIVE_BREAST_CANCER_DN		82	-0.39123073	-1.2474308	0.13513513	0.5123255	1	1645	tags=30%, list=15%, signal=35%
WILLERT_WNT_SIGNALING	WILLERT_WNT_SIGNALING		15	-0.47159627	-1.2468027	0.14814815	0.512418	1	381	tags=20%, list=3%, signal=21%
SATO_SILENCED_EPIGENETICALLY_IN_PANCREATIC_CANCER	SATO_SILENCED_EPIGENETICALLY_IN_PANCREATIC_CANCER		27	-0.3964993	-1.2452797	0.094339624	0.51530516	1	715	tags=19%, list=6%, signal=20%
XU_GH1_AUTOCRINE_TARGETS_DN	XU_GH1_AUTOCRINE_TARGETS_DN		68	-0.31894636	-1.244377	0.11290322	0.51646686	1	2218	tags=26%, list=20%, signal=33%
MAHADEVAN_IMATINIB_RESISTANCE_DN	MAHADEVAN_IMATINIB_RESISTANCE_DN		16	-0.5795257	-1.2441806	0.23809524	0.5154605	1	1526	tags=44%, list=14%, signal=51%
BENPORATH_PRC2_TARGETS	BENPORATH_PRC2_TARGETS		355	-0.36512002	-1.2434055	0.2	0.5164025	1	2450	tags=34%, list=22%, signal=42%
TURASHVILI_BREAST_DUCTAL_CARCINOMA_VS_DUCTAL_NORMAL_UP	TURASHVILI_BREAST_DUCTAL_CARCINOMA_VS_DUCTAL_NORMAL_UP		22	-0.46967095	-1.243125	0.16	0.51582164	1	1967	tags=50%, list=18%, signal=61%
SHEPARD_BMYB_MORPHOLINO_UP	SHEPARD_BMYB_MORPHOLINO_UP		105	-0.31066236	-1.2426996	0.13636364	0.5153473	1	2109	tags=25%, list=19%, signal=30%
SEKI_INFLAMMATORY_RESPONSE_LPS_DN	SEKI_INFLAMMATORY_RESPONSE_LPS_DN		17	-0.6222762	-1.2417917	0.15789473	0.5162617	1	2602	tags=65%, list=23%, signal=84%
EBAUER_TARGETS_OF_PAX3_FOXO1_FUSION_DN	EBAUER_TARGETS_OF_PAX3_FOXO1_FUSION_DN		18	-0.36945096	-1.2417599	0.12962963	0.5150938	1	1678	tags=22%, list=15%, signal=26%
ACEVEDO_LIVER_CANCER_WITH_H3K9ME3_UP	ACEVEDO_LIVER_CANCER_WITH_H3K9ME3_UP		46	-0.42095444	-1.2414473	0.13333334	0.51457435	1	1955	tags=24%, list=17%, signal=29%
TAVAZOIE_METASTASIS	TAVAZOIE_METASTASIS		49	-0.43739524	-1.2413907	0.14634146	0.513442	1	1955	tags=41%, list=17%, signal=49%
BARRIER_COLON_CANCER_RECURRENCE_UP	BARRIER_COLON_CANCER_RECURRENCE_UP		23	-0.45511666	-1.2410948	0.28070176	0.5129493	1	2209	tags=30%, list=20%, signal=38%
BASSO_HAIRY_CELL_LEUKEMIA_DN	BASSO_HAIRY_CELL_LEUKEMIA_DN		50	-0.39409664	-1.24094	0.19607843	0.5120983	1	2426	tags=36%, list=22%, signal=46%
TONKS_TARGETS_OF_RUNX1_RUNX1T1_FUSION_GRANULOCYTE_UP	TONKS_TARGETS_OF_RUNX1_RUNX1T1_FUSION_GRANULOCYTE_UP		35	-0.40883034	-1.2408478	0.09803922	0.51108867	1	878	tags=23%, list=8%, signal=25%
KONDO_EZH2_TARGETS	KONDO_EZH2_TARGETS		82	-0.36480626	-1.2397366	0.16981132	0.5126326	1	1640	tags=26%, list=15%, signal=30%
UEDA_PERIFERAL_CLOCK	UEDA_PERIFERAL_CLOCK		117	-0.32081234	-1.2394994	0.19148937	0.51201034	1	2850	tags=37%, list=25%, signal=49%
WINTER_HYPOXIA_METAGENE	WINTER_HYPOXIA_METAGENE		149	-0.34653687	-1.2388892	0.18333334	0.5124737	1	1348	tags=23%, list=12%, signal=26%
CADWELL_ATG16L1_TARGETS_DN	CADWELL_ATG16L1_TARGETS_DN		36	-0.40224475	-1.2388806	0.19148937	0.51128465	1	1955	tags=22%, list=17%, signal=27%
GILDEA_METASTASIS	GILDEA_METASTASIS		19	-0.49599513	-1.2381147	0.18965517	0.511913	1	960	tags=26%, list=9%, signal=29%
NAKAYAMA_SOFT_TISSUE_TUMORS_PCA1_UP	NAKAYAMA_SOFT_TISSUE_TUMORS_PCA1_UP		48	-0.5402496	-1.2376882	0.2173913	0.51171225	1	1219	tags=29%, list=11%, signal=33%
PARENT_MTOR_SIGNALING_UP	PARENT_MTOR_SIGNALING_UP		328	-0.27838725	-1.2346519	0.16	0.5180873	1	1543	tags=18%, list=14%, signal=21%
ACEVEDO_METHYLATED_IN_LIVER_CANCER_DN	ACEVEDO_METHYLATED_IN_LIVER_CANCER_DN		317	-0.3003937	-1.233579	0.1	0.5189068	1	2087	tags=26%, list=19%, signal=31%
REACTOME_NEURORANSMITTER_RECEPTOR_BINDING_AND_DOWNSTREAM_TRANSMISSION_IN_THE_POSTSYNAPTIC_CELL	REACTOME_NEURORANSMITTER_RECEPTOR_BINDING_AND_DOWNSTREAM_TRANSMISSION_IN_THE_POSTSYNAPTIC_CELL		59	-0.32220754	-1.2332782	0.19607843	0.51843417	1	918	tags=14%, list=8%, signal=15%
GU_PDEF_TARGETS_UP	GU_PDEF_TARGETS_UP		47	-0.42209777	-1.231751	0.16666667	0.52068615	1	998	tags=26%, list=9%, signal=28%
TANG_SENESCENCE_TP53_TARGETS_UP	TANG_SENESCENCE_TP53_TARGETS_UP		16	-0.4977929	-1.2308143	0.21568628	0.5222672	1	3293	tags=63%, list=29%, signal=88%
VECCHI_GASTRIC_CANCER_ADVANCED_VS_EARLY_UP	VECCHI_GASTRIC_CANCER_ADVANCED_VS_EARLY_UP		105	-0.39931542	-1.2307508	0.26415095	0.5211556	1	2217	tags=36%, list=20%, signal=45%
WOO_LIVER_CANCER_RECURRENCE_UP	WOO_LIVER_CANCER_RECURRENCE_UP		73	-0.38683674	-1.2293646	0.19298245	0.5224887	1	1587	tags=29%, list=14%, signal=33%
NEWMAN_ERCC6_TARGETS_DN	NEWMAN_ERCC6_TARGETS_DN		20	-0.44672844	-1.2281176	0.21052632	0.52411944	1	2108	tags=40%, list=19%, signal=49%
HOFFMANN_IMMATURE_TO_MATURE_B_LYMPHOCYTE_DN	HOFFMANN_IMMATURE_TO_MATURE_B_LYMPHOCYTE_DN		24	-0.38689035	-1.2274567	0.2173913	0.5248277	1	1539	tags=21%, list=14%, signal=24%
NAKAJIMA_MAST_CELL	NAKAJIMA_MAST_CELL		22	-0.44892633	-1.2243804	0.27272728	0.530533	1	2032	tags=36%, list=18%, signal=44%
BONOME_OVARIAN_CANCER_SURVIVAL_OPTIMAL_DEBULKING	BONOME_OVARIAN_CANCER_SURVIVAL_OPTIMAL_DEBULKING		128	-0.2682038	-1.223904	0.08	0.5302253	1	2034	tags=20%, list=18%, signal=25%
SMID_BREAST_CANCER_RELAPSE_IN_LUNG_DN	SMID_BREAST_CANCER_RELAPSE_IN_LUNG_DN		20	-0.62880224	-1.2232445	0.20588236	0.5304075	1	1488	tags=55%, list=13%, signal=63%
HATADA_METHYLATED_IN_LUNG_CANCER_UP	HATADA_METHYLATED_IN_LUNG_CANCER_UP		178	-0.36565167	-1.2223632	0.15	0.5315441	1	2145	tags=31%, list=19%, signal=38%
KAYO_AGING_MUSCLE_DN	KAYO_AGING_MUSCLE_DN		82	-0.31934458	-1.2211287	0.23404256	0.5332051	1	2173	tags=24%, list=19%, signal=30%
TURASHVILI_BREAST_LOBULAR_CARCINOMA_VS_LOBULAR_NORMAL_DN	TURASHVILI_BREAST_LOBULAR_CARCINOMA_VS_LOBULAR_NORMAL_DN		42	-0.45449317	-1.2210892	0.28846154	0.5321845	1	1586	tags=40%, list=14%, signal=47%
STARK_PREFRONTAL_CORTEX_22Q11_DELETION_UP	STARK_PREFRONTAL_CORTEX_22Q11_DELETION_UP		93	-0.324613	-1.220137	0.17307693	0.5329938	1	2588	tags=27%, list=23%, signal=35%
RUTELLA_RESPONSE_TO_HGF_VS_CSF2RB_AND_IL4_UP	RUTELLA_RESPONSE_TO_HGF_VS_CSF2RB_AND_IL4_UP		248	-0.3135912	-1.2180891	0.22413793	0.5361735	1	2570	tags=32%, list=23%, signal=40%
BROWNE_HCMV_INFECTION_48HR_UP	BROWNE_HCMV_INFECTION_48HR_UP		117	-0.31547868	-1.2179399	0.118644066	0.5353414	1	1402	tags=18%, list=13%, signal=20%
BOYAULT_LIVER_CANCER_SUBCLASS_G1_DN	BOYAULT_LIVER_CANCER_SUBCLASS_G1_DN		25	-0.44428292	-1.2177957	0.28301886	0.53454435	1	1348	tags=36%, list=12%, signal=41%
REACTOME_GLUCAGON_SIGNALING_IN_METABOLIC_REGULATION	REACTOME_GLUCAGON_SIGNALING_IN_METABOLIC_REGULATION		22	-0.4327923	-1.2177066	0.21428572	0.5335147	1	2551	tags=36%, list=23%, signal=47%
GOZGIT_ESR1_TARGETS_UP	GOZGIT_ESR1_TARGETS_UP		79	-0.31432953	-1.2169262	0.14035088	0.5339961	1	1645	tags=23%, list=15%, signal=27%
YAO_TEMPORAL_RESPONSE_TO_PROGESTERONE_CLUSTER_0	YAO_TEMPORAL_RESPONSE_TO_PROGESTERONE_CLUSTER_0		57	-0.4015633	-1.2166808	0.31111112	0.5334315	1	2829	tags=39%, list=25%, signal=51%
BOYLAN_MULTIPLE_MYELOMA_D_UP	BOYLAN_MULTIPLE_MYELOMA_D_UP		45	-0.42267117	-1.2166456	0.20754717	0.532318	1	1638	tags=29%, list=15%, signal=34%
XU_GH1_AUTOCRINE_TARGETS_UP	XU_GH1_AUTOCRINE_TARGETS_UP		93	-0.3583859	-1.2162011	0.2857143	0.53238606	1	2617	tags=35%, list=23%, signal=46%
WINNEPENNINCKX_MELANOMA_METASTASIS_DN	WINNEPENNINCKX_MELANOMA_METASTASIS_DN		26	-0.46584588	-1.2154855	0.2777778	0.53255624	1	1641	tags=35%, list=15%, signal=40%
REACTOME_MYOGENESSIS	REACTOME_MYOGENESSIS		19	-0.44593	-1.2151704	0.25	0.53216565	1	1771	tags=32%, list=16%, signal=37%
GARGALOVIC_RESPONSE_TO_OXIDIZED_PHOSPHOLIPIDS_GREY_DN	GARGALOVIC_RESPONSE_TO_OXIDIZED_PHOSPHOLIPIDS_GREY_DN		32	-0.39640433	-1.2146854	0.2264151	0.53216314	1	1988	tags=38%, list=18%, signal=45%
COLDREN_GEFITINIB_RESISTANCE_UP	COLDREN_GEFITINIB_RESISTANCE_UP		41	-0.3615874	-1.2134991	0.1509434	0.53376895	1	3375	tags=41%, list=30%, signal=59%
DOANE_RESPONSE_TO_ANDROGEN_UP	DOANE_RESPONSE_TO_ANDROGEN_UP		95	-0.2907358	-1.2119375	0.12727273	0.53625757	1	1868	tags=23%, list=17%, signal=28%
KENNY_CTNNB1_TARGETS_DN	KENNY_CTNNB1_TARGETS_DN		28	-0.3396925	-1.2112894	0.13461539	0.53657424	1	1543	tags=25%, list=14%, signal=29%
ST_WNT_CA2_CYCLIC_GMP_PATHWAY	ST_WNT_CA2_CYCLIC_GMP_PATHWAY		15	-0.5026342	-1.2106912	0.20930232	0.5365705	1	889	tags=33%, list=8%, signal=36%
KRASNOSELSKAYA_ILF3_TARGETS_DN	KRASNOSELSKAYA_ILF3_TARGETS_DN		25	-0.3671622	-1.2096156	0.22222222	0.5374537	1	1860	tags=32%, list=17%, signal=38%
VANHARANTA_UTERINE_FIBROID_DN	VANHARANTA_UTERINE_FIBROID_DN		38	-0.405272	-1.2092915	0.22916667	0.5372705	1	3178	tags=50%, list=28%, signal=70%
KESHELAVA_MULTIPLE_DRUG_RESISTANCE	KESHELAVA_MULTIPLE_DRUG_RESISTANCE		46	-0.29181024	-1.2084851	0.13559322	0.53799736	1	1918	tags=24%, list=17%, signal=29%
KIM_WT1_TARGETS_8HR_DN	KIM_WT1_TARGETS_8HR_DN		76	-0.31116265	-1.2081497	0.15686275	0.5375289	1	878	tags=14%, list=8%, signal=16%
RIZ_ERYTHROID_DIFFERENTIATION_APOBEC2	RIZ_ERYTHROID_DIFFERENTIATION_APOBEC2		18	-0.42338136	-1.2081335	0.26	0.5364399	1	1068	tags=22%, list=10%, signal=25%
AMUNDSON_GENOTOXIC_SIGNATURE	AMUNDSON_GENOTOXIC_SIGNATURE		63	-0.32359338	-1.2049676	0.18181819	0.5424627	1	1682	tags=24%, list=15%, signal=28%
TAKEDA_TARGETS_OF_NUP98_HOXA9_FUSION_10D_UP	TAKEDA_TARGETS_OF_NUP98_HOXA9_FUSION_10D_UP		89	-0.3852356	-1.2049166	0.12	0.5414781	1	2534	tags=39%, list=23%, signal=50%
KRASNOSELSKAYA_ILF3_TARGETS_UP	KRASNOSELSKAYA_ILF3_TARGETS_UP		18	-0.4695682	-1.2035509	0.2826087	0.5432939	1	1075	tags=22%, list=10%, signal=25%
OSADA_ASCL1_TARGETS_UP	OSADA_ASCL1_TARGETS_UP		31	-0.4373965	-1.2013984	0.3125	0.54696745	1	2478	tags=39%, list=22%, signal=50%
CHIANG_LIVER_CANCER_SUBCLASS_INTERFERON_UP	CHIANG_LIVER_CANCER_SUBCLASS_INTERFERON_UP		16	-0.52364653	-1.200332	0.3181818	0.54815555	1	2086	tags=56%, list=19%, signal=69%
KOYAMA_SEMA3B_TARGETS_DN	KOYAMA_SEMA3B_TARGETS_DN		152	-0.27159154	-1.1999553	0.14814815	0.54781014	1	2506	tags=30%, list=22%, signal=38%
ROSS_AML_WITH_MLL_FUSIONS	ROSS_AML_WITH_MLL_FUSIONS		53	-0.3364794	-1.1999141	0.23913044	0.5467064	1	2873	tags=38%, list=26%, signal=51%
CHEBOTAEV_GR_TARGETS_DN	CHEBOTAEV_GR_TARGETS_DN		73	-0.3897728	-1.1992301	0.17391305	0.5466244	1	1438	tags=29%, list=13%, signal=33%
BROWNE_HCMV_INFECTION_2HR_UP	BROWNE_HCMV_INFECTION_2HR_UP		21	-0.40190935	-1.1985052	0.23913044	0.5468067	1	857	tags=24%, list=8%, signal=26%
SHEN_SMARCA2_TARGETS_DN	SHEN_SMARCA2_TARGETS_DN		181	-0.38434157	-1.1981382	0.27083334	0.54647595	1	1628	tags=25%, list=15%, signal=29%
MAHADEVAN_IMATINIB_RESISTANCE_UP	MAHADEVAN_IMATINIB_RESISTANCE_UP		15	-0.4392379	-1.1958941	0.17021276	0.5508976	1	1457	tags=27%, list=13%, signal=31%
BROWNE_HCMV_INFECTION_8HR_UP	BROWNE_HCMV_INFECTION_8HR_UP		63	-0.32940885	-1.1957257	0.14893617	0.5499822	1	1929	tags=22%, list=17%, signal=27%
WATTEL_AUTONOMOUS_THYROID_ADENOMA_UP	WATTEL_AUTONOMOUS_THYROID_ADENOMA_UP		15	-0.47257796	-1.1951109	0.20512821	0.5503033	1	614	tags=27%, list=5%, signal=28%
MISHRA_CARCINOMA_ASSOCIATED_FIBROBLAST_DN	MISHRA_CARCINOMA_ASSOCIATED_FIBROBLAST_DN		17	-0.53823745	-1.1945467	0.26666668	0.5504988	1	1191	tags=35%, list=11%, signal=39%
ROVERSI_GLIOMA_COPY_NUMBER_UP	ROVERSI_GLIOMA_COPY_NUMBER_UP		60	-0.3346314	-1.1939818	0.14814815	0.5508432	1	1182	tags=20%, list=11%, signal=22%
RAMALHO_STEMNESS_DN	RAMALHO_STEMNESS_DN		57	-0.46939665	-1.1933131	0.14893617	0.55130386	1	2767	tags=44%, list=25%, signal=58%
KEGG_ETHER_LIPID_METABOLISM	KEGG_ETHER_LIPID_METABOLISM		22	-0.39431244	-1.1933061	0.22222222	0.55018544	1	1322	tags=18%, list=12%, signal=21%
KEGG_CALCIUM_SIGNALING_PATHWAY	KEGG_CALCIUM_SIGNALING_PATHWAY		117	-0.33358258	-1.1926999	0.2173913	0.5506172	1	1754	tags=21%, list=16%, signal=25%
SMITH_LIVER_CANCER	SMITH_LIVER_CANCER		22	-0.42594293	-1.192332	0.22222222	0.55044633	1	1605	tags=32%, list=14%, signal=37%
STOSSI_RESPONSE_TO_ESTRADIOL	STOSSI_RESPONSE_TO_ESTRADIOL		26	-0.42600858	-1.1918486	0.21276596	0.5504159	1	3451	tags=62%, list=31%, signal=89%
ROME_INSULIN_TARGETS_IN_MUSCLE_UP	ROME_INSULIN_TARGETS_IN_MUSCLE_UP		56	-0.31952694	-1.190786	0.25862068	0.5516291	1	3596	tags=36%, list=32%, signal=52%
NING_CHRONIC_OBSTRUCTIVE_PULMONARY_DISEASE_UP	NING_CHRONIC_OBSTRUCTIVE_PULMONARY_DISEASE_UP		53	-0.32871172	-1.1904974	0.21568628	0.55096716	1	2659	tags=38%, list=24%, signal=49%
VALK_AML_CLUSTER_2	VALK_AML_CLUSTER_2		17	-0.4372749	-1.1902757	0.22	0.550221	1	2282	tags=41%, list=20%, signal=52%
KAAB_FAILED_HEART_ATRIUM_UP	KAAB_FAILED_HEART_ATRIUM_UP		23	-0.41862988	-1.18996	0.2037037	0.54999185	1	2246	tags=35%, list=20%, signal=43%
ACEVEDO_LIVER_CANCER_WITH_H3K27ME3_UP	ACEVEDO_LIVER_CANCER_WITH_H3K27ME3_UP		121	-0.37698063	-1.189412	0.2173913	0.5501247	1	2677	tags=36%, list=24%, signal=47%
FARMER_BREAST_CANCER_APOCRINE VS LUMINAL	FARMER_BREAST_CANCER_APOCRINE VS LUMINAL		185	-0.3210697	-1.1892158	0.1632653	0.5497147	1	2242	tags=32%, list=20%, signal=39%
VALK_AML_CLUSTER_15	VALK_AML_CLUSTER_15		17	-0.42005873	-1.1864547	0.2777778	0.55473584	1	1722	tags=29%, list=15%, signal=35%
KEGG_SYSTEMIC_LUPUS_ERYTHEMATOSUS	KEGG_SYSTEMIC_LUPUS_ERYTHEMATOSUS		36	-0.37240985	-1.1844833	0.27659574	0.5587001	1	1885	tags=25%, list=17%, signal=30%
REACTOME_POST_TRANSLATIONAL_PROTEIN_MODIFICATION	REACTOME_POST_TRANSLATIONAL_PROTEIN_MODIFICATION		28	-0.33085003	-1.1840986	0.21818182	0.55854815	1	2475	tags=21%, list=22%, signal=27%
BERENJENO_ROCK_SIGNALING_NOT_VIA_RHOA_UP	BERENJENO_ROCK_SIGNALING_NOT_VIA_RHOA_UP		24	-0.43091384	-1.1831725	0.22727273	0.55950123	1	1311	tags=25%, list=12%, signal=28%
ENGELMANN_CANCER_PROGENITORS_UP	ENGELMANN_CANCER_PROGENITORS_UP		34	-0.44661814	-1.1811011	0.26086956	0.56314844	1	3304	tags=53%, list=30%, signal=75%
BENPORATH_NOS_TARGETS	BENPORATH_NOS_TARGETS		91	-0.2987216	-1.1808398	0.22222222	0.56254137	1	1318	tags=15%, list=12%, signal=17%
REACTOME_PURINE_METABOLISM	REACTOME_PURINE_METABOLISM		22	-0.33454928	-1.1797101	0.3090909	0.56413543	1	745	tags=14%, list=7%, signal=15%
ROSS_AML_WITH_PML_RARA_FUSION	ROSS_AML_WITH_PML_RARA_FUSION		43	-0.39595842	-1.1791086	0.3	0.56413406	1	2511	tags=33%, list=22%, signal=42%
ODONNELL_METASTASIS_UP	ODONNELL_METASTASIS_UP		42	-0.40820318	-1.1780573	0.2820513	0.56549054	1	1878	tags=33%, list=17%, signal=40%
ASTON_MAJOR_DEPRESSIVE_DISORDER_DN	ASTON_MAJOR_DEPRESSIVE_DISORDER_DN		106	-0.27364728	-1.1760846	0.18181819	0.5686914	1	992	tags=13%, list=9%, signal=14%
BROWNE_HCMV_INFECTION_1HR_DN	BROWNE_HCMV_INFECTION_1HR_DN		121	-0.28783113	-1.1755016	0.18367347	0.5691668	1	2704	tags=28%, list=24%, signal=37%
FONTAINE_THYROID_TUMOR_UNCERTAIN_MALIGNANCY_UP	FONTAINE_THYROID_TUMOR_UNCERTAIN_MALIGNANCY_UP		18	-0.39938813	-1.1745374	0.25531915	0.57074153	1	448	tags=17%, list=4%, signal=17%
GAUSSMANN_MLL_AF4_FUSION_TARGETS_G_UP	GAUSSMANN_MLL_AF4_FUSION_TARGETS_G_UP		108	-0.3201675	-1.1743375	0.18518518	0.5700286	1	1851	tags=25%, list=17%, signal=30%
COWLING_MYCN_TARGETS	COWLING_MYCN_TARGETS		26	-0.3986633	-1.1733896	0.3125	0.5715067	1	2598	tags=42%, list=23%, signal=55%
RODWELL_AGING_KIDNEY_NO_BLOOD_UP	RODWELL_AGING_KIDNEY_NO_BLOOD_UP		104	-0.3521727	-1.1733559	0.1923077	0.5704592	1	2373	tags=32%, list=21%, signal=40%
BERTUCCI_MEDULLARY_VS_DUCTAL_BREAST_CANCER_DN	BERTUCCI_MEDULLARY_VS_DUCTAL_BREAST_CANCER_DN		78	-0.3328454	-1.1731179	0.14035088	0.5699347	1	704	tags=14%, list=6%, signal=15%
HESS_TARGETS_OF_HOXA9_AND_MEIS1_UP	HESS_TARGETS_OF_HOXA9_AND_MEIS1_UP		53	-0.33469263	-1.172941	0.26785713	0.5692852	1	1812	tags=28%, list=16%, signal=34%
SMID_BREAST_CANCER_NORMAL_LIKE_UP	SMID_BREAST_CANCER_NORMAL_LIKE_UP		273	-0.4517324	-1.1720412	0.34042552	0.5707434	1	1694	tags=30%, list=15%, signal=35%
KEGG_ALPHA_LINOLENIC_ACID_METABOLISM	KEGG_ALPHA_LINOLENIC_ACID_METABOLISM		15	-0.44904298	-1.1709254	0.29787233	0.5722079	1	2388	tags=40%, list=21%, signal=51%
FULCHER_INFLAMMATORY_RESPONSE_LECTIN_VS_LPS_DN	FULCHER_INFLAMMATORY_RESPONSE_LECTIN_VS_LPS_DN		235	-0.31301707	-1.1700349	0.23333333	0.57302487	1	2217	tags=28%, list=20%, signal=34%
WIKMAN_ASBESTOS_LUNG_CANCER_DN	WIKMAN_ASBESTOS_LUNG_CANCER_DN		16	-0.48986048	-1.1696252	0.37037036	0.5730403	1	3044	tags=44%, list=27%, signal=60%
STEARMAN_TUMOR_FIELD_EFFECT_UP	STEARMAN_TUMOR_FIELD_EFFECT_UP		34	-0.43624076	-1.1693811	0.25531915	0.57246286	1	1674	tags=32%, list=15%, signal=38%
OUYANG_PROSTATE_CANCER_PROGRESSION_DN	OUYANG_PROSTATE_CANCER_PROGRESSION_DN		15	-0.4028991	-1.1682905	0.3090909	0.57387847	1	2668	tags=40%, list=24%, signal=52%
BIOCARTA_AGR_PATHWAY	BIOCARTA_AGR_PATHWAY		20	-0.44949353	-1.1673476	0.2826087	0.57523465	1	2232	tags=30%, list=20%, signal=37%
REACTOME_SIGNALING_BY_PDGF	REACTOME_SIGNALING_BY_PDGF		48	-0.36770338	-1.1666442	0.1875	0.5755013	1	1586	tags=25%, list=14%, signal=29%
ACEVEDO_LIVER_CANCER_WITH_H3K27ME3_DN	ACEVEDO_LIVER_CANCER_WITH_H3K27ME3_DN		67	-0.32194266	-1.1654794	0.1764706	0.5770772	1	1808	tags=22%, list=16%, signal=27%
LIU_VAV3_PROSTATE_CARCINOGENESIS_UP	LIU_VAV3_PROSTATE_CARCINOGENESIS_UP		62	-0.4309002	-1.1653743	0.36842105	0.5762819	1	1198	tags=32%, list=11%, signal=36%
TURASHVILI_BREAST_LOBULAR_CARCINOMA_VS_LOBULAR_NORMAL_UP	TURASHVILI_BREAST_LOBULAR_CARCINOMA_VS_LOBULAR_NORMAL_UP		54	-0.34828135	-1.1633636	0.14583333	0.5793472	1	859	tags=19%, list=8%, signal=20%
REACTOME_GLUCOSE_AND_OTHER_SUGAR_SLC_TRANSPORTERS	REACTOME_GLUCOSE_AND_OTHER_SUGAR_SLC_TRANSPORTERS		57	-0.35718653	-1.1627203	0.23404256	0.5794791	1	1367	tags=25%, list=12%, signal=28%
REACTOME_GLUCOSE_TRANSPORT	REACTOME_GLUCOSE_TRANSPORT		25	-0.35894564	-1.1587722	0.25454545	0.58800644	1	799	tags=16%, list=7%, signal=17%
WANG_PROSTATE_CANCER_ANDROGEN_INDEPENDENT	WANG_PROSTATE_CANCER_ANDROGEN_INDEPENDENT		35	-0.34155288	-1.1579351	0.25531915	0.5885935	1	1880	tags=26%, list=17%, signal=31%
ROSS_AML_OF_FAB_M7_TYPE	ROSS_AML_OF_FAB_M7_TYPE		51	-0.31802246	-1.1574894	0.22916667	0.58847344	1	2616	tags=33%, list=23%, signal=43%
FRIDMAN_SENESCENCE_UP	FRIDMAN_SENESCENCE_UP		48	-0.36538255	-1.1561052	0.30769232	0.59033746	1	1127	tags=17%, list=10%, signal=18%
REACTOME_G_ALPHA_S_SIGNALLING_EVENTS	REACTOME_G_ALPHA_S_SIGNALLING_EVENTS		79	-0.3437281	-1.1551658	0.25490198	0.5910876	1	2833	tags=39%, list=25%, signal=52%
REACTOME_SEMAPHORIN_INTERACTIONS	REACTOME_SEMAPHORIN_INTERACTIONS		47	-0.3288418	-1.1545804	0.28	0.5916489	1	2107	tags=26%, list=19%, signal=31%
KEGG_GNRH_SIGNALING_PATHWAY	KEGG_GNRH_SIGNALING_PATHWAY		71	-0.28980306	-1.154113	0.25	0.5916934	1	3194	tags=32%, list=29%, signal=45%
REACTOME_REGULATION_OF_INSULIN_SECRETION_BY_GLUCAGON_LIKE_PEPTIDE_1	REACTOME_REGULATION_OF_INSULIN_SECRETION_BY_GLUCAGON_LIKE_PEPTIDE_1		40	-0.3007005	-1.1532375	0.14814815	0.59273154	1	4012	tags=52%, list=36%, signal=82%
ZHAN_MULTIPLE_MYELOMA_CD1_UP	ZHAN_MULTIPLE_MYELOMA_CD1_UP		28	-0.39286694	-1.1531549	0.25490198	0.5917108	1	1981	tags=36%, list=18%, signal=43%
ST_WNT_BETA_CATENIN_PATHWAY	ST_WNT_BETA_CATENIN_PATHWAY		24	-0.39470428	-1.1529754	0.35416666	0.5911637	1	1190	tags=21%, list=11%, signal=23%
SMITH_TERT_TARGETS_DN	SMITH_TERT_TARGETS_DN		49	-0.34848577	-1.1523314	0.21666667	0.59165114	1	1128	tags=20%, list=10%, signal=23%
TAKEDA_TARGETS_OF_NUP98_HOXA9_FUSION_16D_DN	TAKEDA_TARGETS_OF_NUP98_HOXA9_FUSION_16D_DN		63	-0.33229575	-1.1503785	0.19607843	0.59467006	1	2427	tags=37%, list=22%, signal=46%
SIG_INSULIN_RECEPTOR_PATHWAY_IN_CARDIAC_MYOCYTES	SIG_INSULIN_RECEPTOR_PATHWAY_IN_CARDIAC_MYOCYTES		35	-0.36596176	-1.1502441	0.28	0.5937168	1	2205	tags=26%, list=20%, signal=32%
CERVERA_SDHB_TARGETS_2	CERVERA_SDHB_TARGETS_2		73	-0.3297229	-1.1501791	0.115384616	0.5927483	1	1605	tags=32%, list=14%, signal=37%
ZHANG_ANTIVIRAL_RESPONSE_TO_RIBAVIRIN_UP	ZHANG_ANTIVIRAL_RESPONSE_TO_RIBAVIRIN_UP		16	-0.46785432	-1.1496475	0.33333334	0.59294826	1	701	tags=25%, list=6%, signal=27%
IVANOVA_HEMATOPOIESIS_STEM_CELL_LONG_TERM	IVANOVA_HEMATOPOIESIS_STEM_CELL_LONG_TERM		65	-0.30072513	-1.1458634	0.22807017	0.6000788	1	2231	tags=26%, list=20%, signal=32%
REACTOME_NUCLEAR_RECEPTOR_TRANSCRIPTION_PATHWAY	REACTOME_NUCLEAR_RECEPTOR_TRANSCRIPTION_PATHWAY		38	-0.35444295	-1.1454756	0.3137255	0.5998016	1	1425	tags=21%, list=13%, signal=24%
BONOME_OVARIAN_CANCER_SURVIVAL_SUBOPTIMAL_DEBULKING	BONOME_OVARIAN_CANCER_SURVIVAL_SUBOPTIMAL_DEBULKING		285	-0.257328	-1.1452159	0.23728813	0.5990534	1	2884	tags=26%, list=26%, signal=34%
YAMASHITA_METHYLATED_IN_PROSTATE_CANCER	YAMASHITA_METHYLATED_IN_PROSTATE_CANCER		44	-0.4547778	-1.1420798	0.39583334	0.60529995	1	2886	tags=48%, list=26%, signal=64%
VECCHI_GASTRIC_CANCER_ADVANCED_VS_EARLY_DN	VECCHI_GASTRIC_CANCER_ADVANCED_VS_EARLY_DN		78	-0.32980123	-1.1397518	0.3	0.6093198	1	2113	tags=35%, list=19%, signal=42%
YAO_TEMPORAL_RESPONSE_TO_PROGESTERONE_CLUSTER_5	YAO_TEMPORAL_RESPONSE_TO_PROGESTERONE_CLUSTER_5		25	-0.44228834	-1.1393125	0.35849056	0.6090972	1	2447	tags=40%, list=22%, signal=51%
FONTAINE_FOLLICULAR_THYROID_ADENOMA_DN	FONTAINE_FOLLICULAR_THYROID_ADENOMA_DN		39	-0.37546617	-1.1378616	0.35	0.6114063	1	2793	tags=44%, list=25%, signal=58%
SEMENZA_HIF1_TARGETS	SEMENZA_HIF1_TARGETS		25	-0.4039038	-1.1377641	0.2777778	0.6105712	1	2039	tags=28%, list=18%, signal=34%
LINDGREN_BLADDER_CANCER_CLUSTER_2B	LINDGREN_BLADDER_CANCER_CLUSTER_2B		243	-0.39198098	-1.1373034	0.3469388	0.6102182	1	2421	tags=35%, list=22%, signal=44%
ROVERSI_GLIOMA_COPY_NUMBER_DN	ROVERSI_GLIOMA_COPY_NUMBER_DN		35	-0.33118874	-1.1368917	0.27868852	0.60983753	1	3915	tags=51%, list=35%, signal=79%
REACTOME_AMINE_COMPOUND_SLC_TRANSPORTERS	REACTOME_AMINE_COMPOUND_SLC_TRANSPORTERS		22	-0.47419792	-1.1368413	0.2857143	0.608775	1	1367	tags=36%, list=12%, signal=41%
KANG_IMMORTALIZED_BY_TERT_UP	KANG_IMMORTALIZED_BY_TERT_UP		55	-0.3540303	-1.136765	0.22	0.6078405	1	2090	tags=31%, list=19%, signal=38%
REACTOME_NUCLEAR_EVENTS_KINASE_AND_TRANSCRIPTION_FACTOR_ACTIVATION	REACTOME_NUCLEAR_EVENTS_KINASE_AND_TRANSCRIPTION_FACTOR_ACTIVATION		15	-0.3814808	-1.1324342	0.26415095	0.6157141	1	3487	tags=60%, list=31%, signal=87%
LIN_NPAS4_TARGETS_DN	LIN_NPAS4_TARGETS_DN		38	-0.34742948	-1.1321136	0.24	0.6155645	1	1524	tags=29%, list=14%, signal=33%
CHIANG_LIVER_CANCER_SUBCLASS_CTNNB1_DN	CHIANG_LIVER_CANCER_SUBCLASS_CTNNB1_DN		96	-0.3960195	-1.1318605	0.29166666	0.6149959	1	1498	tags=29%, list=13%, signal=33%
REACTOME_AMINO_ACID_TRANSPORT_ACROSS_THE_PLASMA_MEMBRANE	REACTOME_AMINO_ACID_TRANSPORT_ACROSS_THE_PLASMA_MEMBRANE		23	-0.46058053	-1.1292647	0.29411766	0.620135	1	1367	tags=35%, list=12%, signal=40%
KEGG_TGF_BETA_SIGNALING_PATHWAY	KEGG_TGF_BETA_SIGNALING_PATHWAY		51	-0.3511336	-1.128853	0.29411766	0.61981815	1	1204	tags=20%, list=11%, signal=22%
CHUANG_OXIDATIVE_STRESS_RESPONSE_UP	CHUANG_OXIDATIVE_STRESS_RESPONSE_UP		18	-0.37988055	-1.1286278	0.3207547	0.6192002	1	2275	tags=33%, list=20%, signal=42%
DACOSTA_UV_RESPONSE_VIA_ERCC3_UP	DACOSTA_UV_RESPONSE_VIA_ERCC3_UP		222	-0.2470863	-1.1284215	0.27586207	0.6184988	1	2693	tags=27%, list=24%, signal=34%
KEGG_LONG_TERM_POTENTIATION	KEGG_LONG_TERM_POTENTIATION		40	-0.3329629	-1.1274732	0.3255814	0.6195498	1	946	tags=15%, list=8%, signal=16%
SENESE_HDAC1_TARGETS_DN	SENESE_HDAC1_TARGETS_DN		134	-0.3016067	-1.1269138	0.24	0.61976516	1	2263	tags=28%, list=20%, signal=35%
WATANABE_RECTAL_CANCER_RADIOTHERAPY_RESPONSIVE_DN	WATANABE_RECTAL_CANCER_RADIOTHERAPY_RESPONSIVE_DN		56	-0.3242185	-1.1262703	0.3272727	0.6203772	1	1629	tags=23%, list=15%, signal=27%
MCMURRAY_TP53_HRAS_COOPERATION_RESPONSE_UP	MCMURRAY_TP53_HRAS_COOPERATION_RESPONSE_UP		20	-0.4724845	-1.1256568	0.33333334	0.6207634	1	3384	tags=65%, list=30%, signal=93%
YOSHIOKA_LIVER_CANCER_EARLY_RECURRENCE_UP	YOSHIOKA_LIVER_CANCER_EARLY_RECURRENCE_UP		20	-0.38301182	-1.124861	0.32608697	0.6217201	1	1373	tags=20%, list=12%, signal=23%
ADDYA_ERYTHROID_DIFFERENTIATION_BY_HEMIN	ADDYA_ERYTHROID_DIFFERENTIATION_BY_HEMIN		46	-0.3308474	-1.1248516	0.27118644	0.62064844	1	1939	tags=28%, list=17%, signal=34%
REACTOME_IRS_RELATED_EVENTS	REACTOME_IRS_RELATED_EVENTS		52	-0.31155506	-1.1240919	0.3043478	0.62148327	1	1575	tags=19%, list=14%, signal=22%
DAVICIONI_MOLECULAR_ARMS_VS_ERMS_UP	DAVICIONI_MOLECULAR_ARMS_VS_ERMS_UP		184	-0.2640902	-1.1238786	0.2	0.6207076	1	2612	tags=27%, list=23%, signal=34%
WATANABE_COLON_CANCER_MSI_VS_MSS_DN	WATANABE_COLON_CANCER_MSI_VS_MSS_DN		38	-0.34706235	-1.1238394	0.27450982	0.61966205	1	847	tags=18%, list=8%, signal=20%
BERENJENO_TRANSFORMED_BY_RHOA_REVERSIBLY_DN	BERENJENO_TRANSFORMED_BY_RHOA_REVERSIBLY_DN		22	-0.44893494	-1.1230997	0.25925925	0.6198646	1	1387	tags=27%, list=12%, signal=31%
KEGG_TYPE_II_DIABETES_MELLITUS	KEGG_TYPE_II_DIABETES_MELLITUS		28	-0.32786226	-1.1224924	0.22	0.6200255	1	1732	tags=25%, list=15%, signal=30%
HWANG_PROSTATE_CANCER_MARKERS	HWANG_PROSTATE_CANCER_MARKERS		22	-0.3676299	-1.1192783	0.28070176	0.62665355	1	3120	tags=41%, list=28%, signal=57%
REACTOME_MAPK_TARGETS_NUCLEAR_EVENTS_MEDIATED_BY_MAP_KINASES	REACTOME_MAPK_TARGETS_NUCLEAR_EVENTS_MEDIATED_BY_MAP_KINASES		18	-0.35984355	-1.1183586	0.3265306	0.62716883	1	3780	tags=56%, list=34%, signal=84%
RUTELLA_RESPONSE_TO_CSF2RB_AND_IL4_DN	RUTELLA_RESPONSE_TO_CSF2RB_AND_IL4_DN		190	-0.30575466	-1.1178691	0.33898306	0.62727946	1	2685	tags=32%, list=24%, signal=41%
VANHARANTA_UTERINE_FIBROID_WITH_7Q_DELETION_DN	VANHARANTA_UTERINE_FIBROID_WITH_7Q_DELETION_DN		17	-0.45336416	-1.1175348	0.39215687	0.62697715	1	3847	tags=53%, list=34%, signal=81%
CUI_TCF21_TARGETS_UP	CUI_TCF21_TARGETS_UP		22	-0.40773633	-1.117105	0.3265306	0.6267539	1	1410	tags=36%, list=13%, signal=42%
WOOD_EBV_EBNA1_TARGETS_UP	WOOD_EBV_EBNA1_TARGETS_UP		75	-0.28716028	-1.1159803	0.28	0.62829673	1	492	tags=9%, list=4%, signal=10%
TONKS_TARGETS_OF_RUNX1_RUNX1T1_FUSION_MONOCYTE_DN	TONKS_TARGETS_OF_RUNX1_RUNX1T1_FUSION_MONOCYTE_DN		32	-0.44300577	-1.1151572	0.40384614	0.6292785	1	2810	tags=44%, list=25%, signal=58%
TENEDINI_MEGAKARYOCYTE_MARKERS	TENEDINI_MEGAKARYOCYTE_MARKERS		29	-0.3434747	-1.114913	0.29787233	0.6288051	1	2616	tags=28%, list=23%, signal=36%
WATANABE_RECTAL_CANCER_RADIOTHERAPY_RESPONSIVE_UP	WATANABE_RECTAL_CANCER_RADIOTHERAPY_RESPONSIVE_UP		66	-0.2969784	-1.1142011	0.34042552	0.6291368	1	2398	tags=26%, list=21%, signal=33%
SHEDDEN_LUNG_CANCER_GOOD_SURVIVAL_A12	SHEDDEN_LUNG_CANCER_GOOD_SURVIVAL_A12		166	-0.27872235	-1.1130561	0.3	0.63079923	1	2685	tags=30%, list=24%, signal=39%
YAGI_AML_WITH_T_8_21_TRANSLOCATION	YAGI_AML_WITH_T_8_21_TRANSLOCATION		228	-0.25725767	-1.1129386	0.32142857	0.6300749	1	2066	tags=19%, list=18%, signal=23%
VALK_AML_WITH_CEBPA	VALK_AML_WITH_CEBPA		24	-0.36225477	-1.1127053	0.28846154	0.62939304	1	3304	tags=46%, list=30%, signal=65%
LINDSTEDT_DENDRITIC_CELL_MATURATION_C	LINDSTEDT_DENDRITIC_CELL_MATURATION_C		39	-0.33039397	-1.1123778	0.28070176	0.62901014	1	1479	tags=23%, list=13%, signal=26%
TONKS_TARGETS_OF_RUNX1_RUNX1T1_FUSION_MONOCYTE_UP	TONKS_TARGETS_OF_RUNX1_RUNX1T1_FUSION_MONOCYTE_UP		128	-0.28907606	-1.1120548	0.2	0.6284984	1	1348	tags=16%, list=12%, signal=18%
KEGG_AMYOTROPHIC_LATERAL_SCLEROSIS_ALS	KEGG_AMYOTROPHIC_LATERAL_SCLEROSIS_ALS		29	-0.36524355	-1.1112155	0.29090908	0.62936693	1	1318	tags=21%, list=12%, signal=23%
CHENG_IMPRINTED_BY_ESTRADIOL	CHENG_IMPRINTED_BY_ESTRADIOL		54	-0.3125677	-1.110764	0.27272728	0.6291104	1	2187	tags=26%, list=20%, signal=32%
CHESLER_BRAIN_HIGHEST_GENETIC_VARIANCE	CHESLER_BRAIN_HIGHEST_GENETIC_VARIANCE		27	-0.33771425	-1.1094519	0.32692307	0.63048023	1	1805	tags=26%, list=16%, signal=31%
VALK_AML_WITH_FLT3_ITD	VALK_AML_WITH_FLT3_ITD		26	-0.39900553	-1.1084247	0.3508772	0.63171554	1	2498	tags=42%, list=22%, signal=54%
BYSTRYKH_HEMATOPOIESIS_STEM_CELL_QTL_CIS	BYSTRYKH_HEMATOPOIESIS_STEM_CELL_QTL_CIS		105	-0.31237152	-1.107831	0.39130434	0.63187987	1	1703	tags=19%, list=15%, signal=22%
MARSON_FOXP3_TARGETS_UP	MARSON_FOXP3_TARGETS_UP		50	-0.3544683	-1.1071466	0.32786885	0.6328375	1	2879	tags=40%, list=26%, signal=54%
MULLIGHAN_MLL_SIGNATURE_1_DN	MULLIGHAN_MLL_SIGNATURE_1_DN		140	-0.30252948	-1.1068087	0.3809524	0.6324333	1	3051	tags=34%, list=27%, signal=47%
SMID_BREAST_CANCER_RELAPSE_IN_BONE_UP	SMID_BREAST_CANCER_RELAPSE_IN_BONE_UP		59	-0.36118823	-1.1044886	0.3	0.6363955	1	2532	tags=44%, list=23%, signal=57%
GUTIERREZ_CHRONIC_LYMPHOCYTIC_LEUKEMIA_DN	GUTIERREZ_CHRONIC_LYMPHOCYTIC_LEUKEMIA_DN		32	-0.36713478	-1.104294	0.33333334	0.635752	1	946	tags=22%, list=8%, signal=24%
RODRIGUES_THYROID_CARCINOMA_ANAPLASTIC_DN	RODRIGUES_THYROID_CARCINOMA_ANAPLASTIC_DN		263	-0.29502103	-1.1031183	0.36	0.63749	1	2413	tags=27%, list=22%, signal=34%
GENTILE_UV_RESPONSE_CLUSTER_D2	GENTILE_UV_RESPONSE_CLUSTER_D2		16	-0.4049455	-1.102817	0.3846154	0.6370624	1	878	tags=19%, list=8%, signal=20%
PAPASPYRIDONOS_UNSTABLE_ATEROSCLEROTIC_PLAQUE_DN	PAPASPYRIDONOS_UNSTABLE_ATEROSCLEROTIC_PLAQUE_DN		27	-0.40380293	-1.102187	0.31111112	0.6375764	1	1044	tags=26%, list=9%, signal=29%
MARTORIATI_MDM4_TARGETS_FETAL_LIVER_UP	MARTORIATI_MDM4_TARGETS_FETAL_LIVER_UP		76	-0.30100012	-1.0978115	0.39285713	0.64621276	1	2318	tags=30%, list=21%, signal=38%
DOANE_BREAST_CANCER_CLASSES_UP	DOANE_BREAST_CANCER_CLASSES_UP		41	-0.39293557	-1.0976328	0.36956522	0.6456511	1	2680	tags=46%, list=24%, signal=61%
BOYLAN_MULTIPLE_MYELOMA_D_DN	BOYLAN_MULTIPLE_MYELOMA_D_DN		51	-0.30459133	-1.0974432	0.35714287	0.6450444	1	1947	tags=25%, list=17%, signal=31%
FLECHNER_BIOPSY_KIDNEY_TRANSPLANT_OK_VS_DONOR_UP	FLECHNER_BIOPSY_KIDNEY_TRANSPLANT_OK_VS_DONOR_UP		340	-0.29626304	-1.0972478	0.36734694	0.6444348	1	2059	tags=20%, list=18%, signal=23%
VALK_AML_CLUSTER_10	VALK_AML_CLUSTER_10		18	-0.37579587	-1.0972236	0.3962264	0.64344484	1	2066	tags=28%, list=18%, signal=34%
GNATENKO_PLATELET_SIGNATURE	GNATENKO_PLATELET_SIGNATURE		20	-0.36046904	-1.0965732	0.4074074	0.6436282	1	283	tags=10%, list=3%, signal=10%
HAMAI_APOPTOSIS_VIA_TRAIL_DN	HAMAI_APOPTOSIS_VIA_TRAIL_DN		91	-0.3005184	-1.096282	0.3043478	0.64329207	1	2121	tags=27%, list=19%, signal=34%
SATO_SILENCED_BY_DEACETYLATION_IN_PANCREATIC_CANCER	SATO_SILENCED_BY_DEACETYLATION_IN_PANCREATIC_CANCER		28	-0.38677073	-1.0961934	0.30769232	0.6424067	1	1376	tags=29%, list=12%, signal=32%
ZHAN_MULTIPLE_MYELOMA_CD1_VS_CD2_UP	ZHAN_MULTIPLE_MYELOMA_CD1_VS_CD2_UP		43	-0.3381163	-1.0959905	0.2777778	0.64175975	1	1750	tags=28%, list=16%, signal=33%
TONKS_TARGETS_OF_RUNX1_RUNX1T1_FUSION_ERYTHROCYTE_UP	TONKS_TARGETS_OF_RUNX1_RUNX1T1_FUSION_ERYTHROCYTE_UP		98	-0.33644068	-1.0947431	0.34615386	0.6434391	1	1695	tags=27%, list=15%, signal=31%
KINSEY_TARGETS_OF_EWSR1_FLII_FUSION_DN	KINSEY_TARGETS_OF_EWSR1_FLII_FUSION_DN		171	-0.3026465	-1.0935873	0.30612245	0.64511895	1	2559	tags=32%, list=23%, signal=40%
LI_WILMS_TUMOR	LI_WILMS_TUMOR		20	-0.42115605	-1.092091	0.34210527	0.6471041	1	1517	tags=35%, list=14%, signal=40%
SANA_RESPONSE_TO_IFNG_UP	SANA_RESPONSE_TO_IFNG_UP		33	-0.3497366	-1.0918607	0.32	0.6465734	1	2360	tags=30%, list=21%, signal=38%
MANALO_HYPOXIA_UP	MANALO_HYPOXIA_UP		128	-0.34180993	-1.0906999	0.28301886	0.64778274	1	2470	tags=38%, list=22%, signal=49%
REACTOME_TRANSMEMBRANE_TRANSPORT_OF_SMALL_MOLECULES	REACTOME_TRANSMEMBRANE_TRANSPORT_OF_SMALL_MOLECULES		145	-0.3002646	-1.0900389	0.3255814	0.6478068	1	2719	tags=34%, list=24%, signal=44%
TAKEDA_TARGETS_OF_NUP98_HOXA9_FUSION_8D_DN	TAKEDA_TARGETS_OF_NUP98_HOXA9_FUSION_8D_DN		113	-0.37750915	-1.0887431	0.3653846	0.6500103	1	2836	tags=38%, list=25%, signal=50%
BREDEMEYER_RAG_SIGNALING_NOT_VIA_ATM_DN	BREDEMEYER_RAG_SIGNALING_NOT_VIA_ATM_DN		42	-0.324939	-1.0881518	0.3478261	0.6502327	1	3263	tags=38%, list=29%, signal=54%
FERREIRA_EWINGS_SARCOMA_UNSTABLE_VS_STABLE_DN	FERREIRA_EWINGS_SARCOMA_UNSTABLE_VS_STABLE_DN		56	-0.3267043	-1.0881038	0.3469388	0.64930123	1	752	tags=13%, list=7%, signal=13%
SCHLESINGER_H3K27ME3_IN_NORMAL_AND_METHYLATED_IN_CANCER	SCHLESINGER_H3K27ME3_IN_NORMAL_AND_METHYLATED_IN_CANCER		15	-0.5171038	-1.0878516	0.375	0.6489285	1	1517	tags=40%, list=14%, signal=46%
HAN_SATB1_TARGETS_UP	HAN_SATB1_TARGETS_UP		183	-0.28171372	-1.0875125	0.2881356	0.6486504	1	1222	tags=19%, list=11%, signal=21%
BLALOCK_ALZHEIMERS_DISEASE_INCIPIENT_DN	BLALOCK_ALZHEIMERS_DISEASE_INCIPIENT_DN		111	-0.27474597	-1.0866835	0.36666667	0.6492891	1	3068	tags=32%, list=27%, signal=43%
HOUSTIS_ROS	HOUSTIS_ROS		26	-0.39984614	-1.0860609	0.36956522	0.6494096	1	3419	tags=58%, list=31%, signal=83%
YAGI_AML_RELAPSE_PROGNOSIS	YAGI_AML_RELAPSE_PROGNOSIS		27	-0.30905002	-1.0859858	0.29411766	0.6484998	1	3673	tags=44%, list=33%, signal=66%
ONDER_CDH1_SIGNALING_VIA_CTNNB1	ONDER_CDH1_SIGNALING_VIA_CTNNB1		52	-0.34179243	-1.0859082	0.32692307	0.64769936	1	2214	tags=33%, list=20%, signal=41%
SATO_SILENCED_BY_METHYLATION_IN_PANCREATIC_CANCER_1	SATO_SILENCED_BY_METHYLATION_IN_PANCREATIC_CANCER_1		249	-0.31295764	-1.0855948	0.28846154	0.64756024	1	2173	tags=29%, list=19%, signal=36%
GEISS_RESPONSE_TO_DSRNA_UP	GEISS_RESPONSE_TO_DSRNA_UP		25	-0.3833727	-1.0842454	0.3114754	0.64945096	1	929	tags=20%, list=8%, signal=22%
MORI_SMALL_PRE_BII_LYMPHOCYTE_DN	MORI_SMALL_PRE_BII_LYMPHOCYTE_DN		46	-0.31241223	-1.0840677	0.31666666	0.6486846	1	770	tags=15%, list=7%, signal=16%
HELLER_HDAC_TARGETS_UP	HELLER_HDAC_TARGETS_UP		163	-0.26738653	-1.0837777	0.35849056	0.6483462	1	1456	tags=17%, list=13%, signal=19%
THUM_SYSTOLIC_HEART_FAILURE_DN	THUM_SYSTOLIC_HEART_FAILURE_DN		110	-0.29678544	-1.0816274	0.4074074	0.65199304	1	1408	tags=15%, list=13%, signal=16%
ALONSO_METASTASIS_EMT_UP	ALONSO_METASTASIS_EMT_UP		23	-0.37507543	-1.0805439	0.42857143	0.65353024	1	593	tags=17%, list=5%, signal=18%
ZHAN_MULTIPLE_MYELOMA_UP	ZHAN_MULTIPLE_MYELOMA_UP		31	-0.31598076	-1.0800059	0.375	0.6538669	1	2285	tags=29%, list=20%, signal=36%
KEGG_GLIOMA	KEGG_GLIOMA		32	-0.28799272	-1.0788683	0.35849056	0.6549111	1	463	tags=9%, list=4%, signal=10%
TAKEDA_TARGETS_OF_NUP98_HOXA9_FUSION_3D_UP	TAKEDA_TARGETS_OF_NUP98_HOXA9_FUSION_3D_UP		83	-0.34195465	-1.0766047	0.36734694	0.65938914	1	604	tags=17%, list=5%, signal=18%
DACOSTA_ERCC3_ALLELE_XPCS_VS_TTD_DN	DACOSTA_ERCC3_ALLELE_XPCS_VS_TTD_DN		17	-0.4097084	-1.0762686	0.43636364	0.65917236	1	2156	tags=35%, list=19%, signal=44%
DITTMER_PTHLH_TARGETS_DN	DITTMER_PTHLH_TARGETS_DN		50	-0.27909145	-1.0759335	0.37288135	0.65881735	1	2232	tags=22%, list=20%, signal=27%
TAKEDA_TARGETS_OF_NUP98_HOXA9_FUSION_16D_UP	TAKEDA_TARGETS_OF_NUP98_HOXA9_FUSION_16D_UP		82	-0.36852157	-1.0758301	0.31914893	0.65801364	1	1941	tags=30%, list=17%, signal=37%
BILD_MYC_ONCOGENIC_SIGNATURE	BILD_MYC_ONCOGENIC_SIGNATURE		107	-0.2552482	-1.0752174	0.2857143	0.65821916	1	1312	tags=12%, list=12%, signal=14%
BASSO_CD40_SIGNALING_DN	BASSO_CD40_SIGNALING_DN		40	-0.4224942	-1.0745114	0.29787233	0.6587154	1	2724	tags=45%, list=24%, signal=59%
BROWNE_HCMV_INFECTION_20HR_DN	BROWNE_HCMV_INFECTION_20HR_DN		61	-0.33138365	-1.0725392	0.38181818	0.66193885	1	1725	tags=26%, list=15%, signal=31%
BOYAULT_LIVER_CANCER_SUBCLASS_G5_DN	BOYAULT_LIVER_CANCER_SUBCLASS_G5_DN		15	-0.446363	-1.0722259	0.41666666	0.6617484	1	1312	tags=33%, list=12%, signal=38%
MCBRYAN_PUBERTAL_BREAST_5_6WK_UP	MCBRYAN_PUBERTAL_BREAST_5_6WK_UP		83	-0.30628783	-1.0713269	0.27272728	0.6624422	1	836	tags=14%, list=7%, signal=16%
LI_LUNG_CANCER	LI_LUNG_CANCER		29	-0.3180238	-1.0695952	0.37254903	0.66494757	1	751	tags=14%, list=7%, signal=15%
HAN_SATB1_TARGETS_DN	HAN_SATB1_TARGETS_DN		199	-0.27699757	-1.0683135	0.36842105	0.6667654	1	2426	tags=26%, list=22%, signal=33%
BILBAN_B_CLL_LPL_UP	BILBAN_B_CLL_LPL_UP		30	-0.3636735	-1.0682989	0.33333334	0.66572195	1	2944	tags=37%, list=26%, signal=50%
YAO_TEMPORAL_RESPONSE_TO_PROGESTERONE_CLUSTER_17	YAO_TEMPORAL_RESPONSE_TO_PROGESTERONE_CLUSTER_17		143	-0.2858915	-1.067054	0.42553192	0.6671773	1	3756	tags=43%, list=34%, signal=63%
SMID_BREAST_CANCER_LUMINAL_B_DN	SMID_BREAST_CANCER_LUMINAL_B_DN		339	-0.3476711	-1.065661	0.4090909	0.6690619	1	1230	tags=20%, list=11%, signal=22%
BORCZUK_MALIGNANT_MESOTHELIOMA_DN	BORCZUK_MALIGNANT_MESOTHELIOMA_DN		63	-0.34181926	-1.0651332	0.33333334	0.669214	1	3022	tags=35%, list=27%, signal=48%
MARTINEZ_TP53_TARGETS_DN	MARTINEZ_TP53_TARGETS_DN		406	-0.24195315	-1.065084	0.2962963	0.66819793	1	1927	tags=19%, list=17%, signal=23%
ZHANG_TARGETS_OF_EWSR1_FLI1_FUSION	ZHANG_TARGETS_OF_EWSR1_FLI1_FUSION		57	-0.3128681	-1.0641885	0.3220339	0.6688453	1	1222	tags=18%, list=11%, signal=20%
VERHAAK_AML_WITH_NPM1_MUTATED_DN	VERHAAK_AML_WITH_NPM1_MUTATED_DN		144	-0.3282387	-1.0636765	0.3125	0.66909224	1	2257	tags=32%, list=20%, signal=39%
SMID_BREAST_CANCER_RELAPSE_IN_LUNG_UP	SMID_BREAST_CANCER_RELAPSE_IN_LUNG_UP		15	-0.42715493	-1.0624523	0.36	0.6706721	1	1839	tags=33%, list=16%, signal=40%
WELCSH_BRCA1_TARGETS_1_UP	WELCSH_BRCA1_TARGETS_1_UP		125	-0.29080883	-1.0622516	0.3773585	0.6700134	1	1189	tags=15%, list=11%, signal=17%
RICKMAN_HEAD_AND_NECK_CANCER_D	RICKMAN_HEAD_AND_NECK_CANCER_D		18	-0.46523297	-1.0612128	0.375	0.6711301	1	1543	tags=39%, list=14%, signal=45%
KEGG_LYSOSOME	KEGG_LYSOSOME		82	-0.27540088	-1.059713	0.33962265	0.6729954	1	3854	tags=43%, list=34%, signal=65%
CROMER_METASTASIS_UP	CROMER_METASTASIS_UP		36	-0.30501524	-1.0578685	0.3859649	0.6763551	1	379	tags=8%, list=3%, signal=9%
WEI_MIR34A_TARGETS	WEI_MIR34A_TARGETS		76	-0.26426136	-1.0578504	0.4181818	0.67534685	1	1348	tags=16%, list=12%, signal=18%
CHARAFE_BREAST_CANCER_LUMINAL_VS_MESENCHYMAL_DN	CHARAFE_BREAST_CANCER_LUMINAL_VS_MESENCHYMAL_DN		258	-0.3178509	-1.0578367	0.42105263	0.6743842	1	1687	tags=23%, list=15%, signal=27%
REACTOME_INNATE_IMMUNITY_SIGNALING	REACTOME_INNATE_IMMUNITY_SIGNALING		68	-0.2788569	-1.0561485	0.31034482	0.6770143	1	3912	tags=49%, list=35%, signal=74%
SAKAI_CHRONIC_HEPATITIS_VS_LIVER_CANCER_DN	SAKAI_CHRONIC_HEPATITIS_VS_LIVER_CANCER_DN		21	-0.35140583	-1.0548613	0.44444445	0.67838544	1	399	tags=10%, list=4%, signal=10%
LEE_LIVER_CANCER_DENA_UP	LEE_LIVER_CANCER_DENA_UP		46	-0.34932506	-1.054413	0.36842105	0.6781507	1	1543	tags=28%, list=14%, signal=33%
JISON_SICKLE_CELL_DISEASE_UP	JISON_SICKLE_CELL_DISEASE_UP		121	-0.28349045	-1.054014	0.36666667	0.67776525	1	1952	tags=22%, list=17%, signal=27%
MULLIGHAN_MLL_SIGNATURE_2_DN	MULLIGHAN_MLL_SIGNATURE_2_DN		166	-0.25957626	-1.0536187	0.42592594	0.67759466	1	2928	tags=30%, list=26%, signal=39%
REACTOME_SLC_MEDIATED_TRANSMEMBRANE_TRANSPORT	REACTOME_SLC_MEDIATED_TRANSMEMBRANE_TRANSPORT		115	-0.31674495	-1.0533795	0.4318182	0.67700785	1	2719	tags=36%, list=24%, signal=47%
BEGUM_TARGETS_OF_PAX3_FOXO1_FUSION_UP	BEGUM_TARGETS_OF_PAX3_FOXO1_FUSION_UP		33	-0.40305373	-1.0533425	0.375	0.6760903	1	1813	tags=39%, list=16%, signal=47%
HAHTOLA_CTCL_CUTANEOUS	HAHTOLA_CTCL_CUTANEOUS		17	-0.37670937	-1.0531675	0.42592594	0.67547584	1	1334	tags=18%, list=12%, signal=20%
SESTO_RESPONSE_TO_UV_C8	SESTO_RESPONSE_TO_UV_C8		49	-0.32287025	-1.0509778	0.39130434	0.6790571	1	1482	tags=22%, list=13%, signal=26%
WANG_BARRETTS_ESOPHAGUS_UP	WANG_BARRETTS_ESOPHAGUS_UP		32	-0.34739444	-1.0506763	0.31914893	0.67861944	1	1377	tags=22%, list=12%, signal=25%
VALK_AML_CLUSTER_9	VALK_AML_CLUSTER_9		21	-0.41538855	-1.050593	0.41304347	0.6778575	1	2808	tags=52%, list=25%, signal=70%
WOOD_EBV_EBNA1_TARGETS_DN	WOOD_EBV_EBNA1_TARGETS_DN		32	-0.34742358	-1.0505016	0.35416666	0.6769494	1	1182	tags=19%, list=11%, signal=21%
SETLUR_PROSTATE_CANCER_TMPRSS2_ERG_FUSION_UP	SETLUR_PROSTATE_CANCER_TMPRSS2_ERG_FUSION_UP		43	-0.28587252	-1.0493891	0.3773585	0.6780436	1	2240	tags=23%, list=20%, signal=29%
BROWNE_HCMV_INFECTION_6HR_DN	BROWNE_HCMV_INFECTION_6HR_DN		89	-0.27792248	-1.048845	0.43548387	0.67838466	1	1328	tags=17%, list=12%, signal=19%
PENG_LEUCINE_DEPRIVATION_UP	PENG_LEUCINE_DEPRIVATION_UP		18	-0.38207895	-1.0487379	0.4	0.67773867	1	1543	tags=22%, list=14%, signal=26%
RODRIGUES_DCC_TARGETS_DN	RODRIGUES_DCC_TARGETS_DN		74	-0.3116631	-1.0462592	0.40384614	0.68214697	1	2303	tags=27%, list=21%, signal=34%
VART_KSHV_INFECTION_ANGIOGENIC_MARKERS_UP	VART_KSHV_INFECTION_ANGIOGENIC_MARKERS_UP		122	-0.3182306	-1.0462555	0.40816328	0.6811273	1	1729	tags=23%, list=15%, signal=27%
HORIUCHI_WTAP_TARGETS_UP	HORIUCHI_WTAP_TARGETS_UP		160	-0.28949076	-1.0446012	0.32786885	0.68382144	1	3033	tags=34%, list=27%, signal=46%
NIKOLSKY_BREAST_CANCER_8P12_P11_AMPLICON	NIKOLSKY_BREAST_CANCER_8P12_P11_AMPLICON		25	-0.36779842	-1.0443358	0.44444445	0.68365663	1	3911	tags=52%, list=35%, signal=80%
ELVIDGE_HIF1A_TARGETS_DN	ELVIDGE_HIF1A_TARGETS_DN		58	-0.37131944	-1.0425439	0.37037036	0.68671846	1	1923	tags=31%, list=17%, signal=37%
EHLERS_ANEUPLOIDY_UP	EHLERS_ANEUPLOIDY_UP		27	-0.35233203	-1.0425096	0.36206895	0.6857262	1	429	tags=11%, list=4%, signal=12%
ST_INTEGRIN_SIGNALING_PATHWAY	ST_INTEGRIN_SIGNALING_PATHWAY		52	-0.28272417	-1.0405822	0.40350878	0.6888763	1	2610	tags=23%, list=23%, signal=30%
BREDEMEYER_RAG_SIGNALING_VIA_ATM_NOT_VIA_NFKB_DN	BREDEMEYER_RAG_SIGNALING_VIA_ATM_NOT_VIA_NFKB_DN		28	-0.39209223	-1.0398412	0.39215687	0.6892087	1	2591	tags=39%, list=23%, signal=51%
MCBRYAN_PUBERTAL_BREAST_5_6WK_DN	MCBRYAN_PUBERTAL_BREAST_5_6WK_DN		85	-0.29871628	-1.0394412	0.43137255	0.6890491	1	2324	tags=26%, list=21%, signal=32%
NIKOLSKY_BREAST_CANCER_8Q12_Q22_AMPLICON	NIKOLSKY_BREAST_CANCER_8Q12_Q22_AMPLICON		69	-0.31530067	-1.0389628	0.33898306	0.68899995	1	1015	tags=14%, list=9%, signal=16%
JAATINEN_HEMATOPOIETIC_STEM_CELL_DN	JAATINEN_HEMATOPOIETIC_STEM_CELL_DN		136	-0.38949263	-1.037923	0.375	0.69030416	1	2795	tags=40%, list=25%, signal=53%
TSAI_RESPONSE_TO_RADIATION_THERAPY	TSAI_RESPONSE_TO_RADIATION_THERAPY		22	-0.39649865	-1.0355688	0.4	0.6945011	1	1116	tags=27%, list=10%, signal=30%
MATTIOLI_MULTIPLE_MYELOMA_WITH_14Q32_TRANSLOCATIONS	MATTIOLI_MULTIPLE_MYELOMA_WITH_14Q32_TRANSLOCATIONS		21	-0.4201283	-1.0355308	0.44186047	0.6936217	1	3051	tags=48%, list=27%, signal=65%
IWANAGA_CARCINOGENESIS_BY_KRAS_UP	IWANAGA_CARCINOGENESIS_BY_KRAS_UP		108	-0.25643465	-1.0354382	0.41269842	0.6927646	1	2392	tags=27%, list=21%, signal=34%
REACTOME_INHIBITION_OF_INSULIN_SECRETION_BY_ADRENALINE_NORADRENALINE	REACTOME_INHIBITION_OF_INSULIN_SECRETION_BY_ADRENALINE_NORADRENALINE		23	-0.31655532	-1.0350391	0.35849056	0.69251406	1	4012	tags=57%, list=36%, signal=88%
HOFFMANN_LARGE_TO_SMALL_PRE_BII_LYMPHOCYTE_DN	HOFFMANN_LARGE_TO_SMALL_PRE_BII_LYMPHOCYTE_DN		31	-0.31908146	-1.0342429	0.36956522	0.693131	1	1291	tags=16%, list=12%, signal=18%
SENGUPTA_NASOPHARYNGEAL_CARCINOMA_WITH_LMP1_DN	SENGUPTA_NASOPHARYNGEAL_CARCINOMA_WITH_LMP1_DN		77	-0.3338177	-1.0338539	0.39583334	0.6931089	1	1783	tags=27%, list=16%, signal=32%
ZHAN_MULTIPLE_MYELOMA_LB_UP	ZHAN_MULTIPLE_MYELOMA_LB_UP		21	-0.38043833	-1.0336301	0.375	0.69276994	1	2185	tags=43%, list=20%, signal=53%
KUMAR_TARGETS_OF_MLL_AF9_FUSION	KUMAR_TARGETS_OF_MLL_AF9_FUSION		310	-0.300353	-1.033554	0.46938777	0.6919504	1	2830	tags=35%, list=25%, signal=46%
KEGG_NEUROACTIVE_LIGAND_RECEPTOR_INTERACTION	KEGG_NEUROACTIVE_LIGAND_RECEPTOR_INTERACTION		183	-0.3424714	-1.0333072	0.40816328	0.6915066	1	3015	tags=38%, list=27%, signal=51%
SHEPARD_CRUSH_AND_BURN_MUTANT_UP	SHEPARD_CRUSH_AND_BURN_MUTANT_UP		97	-0.24888664	-1.0317158	0.3962264	0.69377446	1	2468	tags=23%, list=22%, signal=29%
HADDAD_B_LYMPHOCYTE_PROGENITOR	HADDAD_B_LYMPHOCYTE_PROGENITOR		144	-0.2829975	-1.0300106	0.45	0.6964112	1	1120	tags=15%, list=10%, signal=16%
GRABARCZYK_BCL11B_TARGETS_DN	GRABARCZYK_BCL11B_TARGETS_DN		30	-0.32729697	-1.0290205	0.375	0.6977713	1	2993	tags=47%, list=27%, signal=64%
LI_CISPLATIN_RESISTANCE_UP	LI_CISPLATIN_RESISTANCE_UP		18	-0.41344565	-1.0287488	0.41509435	0.6972206	1	2127	tags=44%, list=19%, signal=55%
TARTE_PLASMA_CELL_VS_PLASMABLAST_UP	TARTE_PLASMA_CELL_VS_PLASMABLAST_UP		240	-0.2865456	-1.0286473	0.4047619	0.6964924	1	2362	tags=28%, list=21%, signal=34%
CASTELLANO_NRAS_TARGETS_UP	CASTELLANO_NRAS_TARGETS_UP		54	-0.30811515	-1.0279517	0.4528302	0.69707066	1	1682	tags=28%, list=15%, signal=33%
VALK_AML_CLUSTER_6	VALK_AML_CLUSTER_6		19	-0.34542108	-1.0272576	0.44642857	0.69746166	1	2472	tags=42%, list=22%, signal=54%
REACTOME_CAM_PATHWAY	REACTOME_CAM_PATHWAY		16	-0.40245515	-1.0242151	0.45238096	0.70307535	1	2551	tags=38%, list=23%, signal=48%
MULLIGHAN_NPM1_MUTATED_SIGNATURE_2_UP	MULLIGHAN_NPM1_MUTATED_SIGNATURE_2_UP		80	-0.25756344	-1.024145	0.46551725	0.7021949	1	2070	tags=23%, list=18%, signal=27%
TSENG_IRS1_TARGETS_UP	TSENG_IRS1_TARGETS_UP		86	-0.30507955	-1.0231048	0.45901638	0.7031704	1	1872	tags=23%, list=17%, signal=28%
SENGUPTA_NASOPHARYNGEAL_CARCINOMA_DN	SENGUPTA_NASOPHARYNGEAL_CARCINOMA_DN		130	-0.29139003	-1.0226154	0.41509435	0.7031185	1	1962	tags=25%, list=18%, signal=30%
BOYLAN_MULTIPLE_MYELOMA_C_UP	BOYLAN_MULTIPLE_MYELOMA_C_UP		19	-0.3620987	-1.0225486	0.4	0.7023657	1	2680	tags=47%, list=24%, signal=62%
LEE_METASTASIS_AND_ALTERNATIVE_SPLICING_UP	LEE_METASTASIS_AND_ALTERNATIVE_SPLICING_UP		49	-0.30059657	-1.0220666	0.3877551	0.7026836	1	1191	tags=18%, list=11%, signal=20%
SAMOLS_TARGETS_OF_KHSV_MIRNAS_DN	SAMOLS_TARGETS_OF_KHSV_MIRNAS_DN		31	-0.37150925	-1.0216376	0.40983605	0.70245355	1	585	tags=13%, list=5%, signal=14%
KEGG_NEUROTROPHIN_SIGNALING_PATHWAY	KEGG_NEUROTROPHIN_SIGNALING_PATHWAY		68	-0.26902038	-1.0215538	0.43137255	0.7016391	1	463	tags=7%, list=4%, signal=8%
FOSTER_INFLAMMATORY_RESPONSE_LPS_UP	FOSTER_INFLAMMATORY_RESPONSE_LPS_UP		119	-0.3343979	-1.020606	0.44444445	0.7027829	1	2599	tags=32%, list=23%, signal=41%
BROWNE_HCMV_INFECTION_6HR_UP	BROWNE_HCMV_INFECTION_6HR_UP		42	-0.32126376	-1.0202452	0.39285713	0.70266503	1	1118	tags=19%, list=10%, signal=21%
RUTELLA_RESPONSE_TO_HGF_UP	RUTELLA_RESPONSE_TO_HGF_UP		258	-0.2613974	-1.0194402	0.41666666	0.703541	1	2685	tags=28%, list=24%, signal=36%
ELVIDGE_HIF1A_AND_HIF2A_TARGETS_DN	ELVIDGE_HIF1A_AND_HIF2A_TARGETS_DN		63	-0.33986965	-1.019337	0.42105263	0.70275277	1	1923	tags=29%, list=17%, signal=34%
TAKEDA_TARGETS_OF_NUP98_HOXA9_FUSION_6HR_UP	TAKEDA_TARGETS_OF_NUP98_HOXA9_FUSION_6HR_UP		47	-0.38148412	-1.0186565	0.37254903	0.7029448	1	2039	tags=32%, list=18%, signal=39%
SANA_TNF_SIGNALING_DN	SANA_TNF_SIGNALING_DN		58	-0.31036252	-1.0184478	0.4090909	0.7022651	1	1175	tags=17%, list=10%, signal=19%
HANN_RESISTANCE_TO_BCL2_INHIBITOR_UP	HANN_RESISTANCE_TO_BCL2_INHIBITOR_UP		21	-0.3422189	-1.0170345	0.45454547	0.70487183	1	1868	tags=29%, list=17%, signal=34%
SCHLOSSER_SERUM_RESPONSE_AUGMENTED_BY_MYC	SCHLOSSER_SERUM_RESPONSE_AUGMENTED_BY_MYC		72	-0.2356088	-1.015355	0.4	0.70750505	1	2526	tags=24%, list=23%, signal=30%
KEGG_ERBB_SIGNALING_PATHWAY	KEGG_ERBB_SIGNALING_PATHWAY		48	-0.29438064	-1.0141538	0.3859649	0.7090664	1	694	tags=10%, list=6%, signal=11%
REACTOME_G_ALPHA_I_SIGNALLING_EVENTS	REACTOME_G_ALPHA_I_SIGNALLING_EVENTS		118	-0.32563305	-1.0123299	0.4117647	0.7116738	1	2989	tags=36%, list=27%, signal=48%
NIKOLSKY_BREAST_CANCER_1Q21_AMPLICON	NIKOLSKY_BREAST_CANCER_1Q21_AMPLICON		26	-0.3129562	-1.0103316	0.4680851	0.71475005	1	1879	tags=23%, list=17%, signal=28%
WILLIAMS_ESR2_TARGETS_UP	WILLIAMS_ESR2_TARGETS_UP		15	-0.31080434	-1.0093265	0.47826087	0.7162905	1	3463	tags=40%, list=31%, signal=58%
RIZKI_TUMOR_INVASIVENESS_3D_UP	RIZKI_TUMOR_INVASIVENESS_3D_UP		121	-0.25240922	-1.0087739	0.47540984	0.7165924	1	2386	tags=24%, list=21%, signal=30%
ELVIDGE_HYPOXIA_BY_DMOG_DN	ELVIDGE_HYPOXIA_BY_DMOG_DN		37	-0.31764987	-1.008651	0.49056605	0.7157951	1	2034	tags=27%, list=18%, signal=33%
ABE_INNER_EAR	ABE_INNER_EAR		18	-0.37525484	-1.0082757	0.4883721	0.715554	1	3023	tags=44%, list=27%, signal=61%
ZHOU_INFLAMMATORY_RESPONSE_LIVE_DN	ZHOU_INFLAMMATORY_RESPONSE_LIVE_DN		165	-0.24144587	-1.0079869	0.39344263	0.71516514	1	1371	tags=15%, list=12%, signal=16%
ZHOU_INFLAMMATORY_RESPONSE_LPS_DN	ZHOU_INFLAMMATORY_RESPONSE_LPS_DN		165	-0.24144587	-1.0079869	0.39344263	0.7141704	1	1371	tags=15%, list=12%, signal=16%
TAKEDA_TARGETS_OF_NUP98_HOXA9_FUSION_10D_DN	TAKEDA_TARGETS_OF_NUP98_HOXA9_FUSION_10D_DN		81	-0.34239146	-1.0061771	0.46	0.7174844	1	1439	tags=23%, list=13%, signal=27%
LINDSTEDT_DENDRITIC_CELL_MATURATION_D	LINDSTEDT_DENDRITIC_CELL_MATURATION_D		43	-0.33374903	-1.0049711	0.4262295	0.71887517	1	1414	tags=21%, list=13%, signal=24%
BIOCARTA_MPR_PATHWAY	BIOCARTA_MPR_PATHWAY		22	-0.31463516	-1.0042739	0.5	0.7196352	1	49	tags=5%, list=0%, signal=5%
KEGG_CYSTEINE_AND_METHIONINE_METABOLISM	KEGG_CYSTEINE_AND_METHIONINE_METABOLISM		25	-0.3095416	-1.0028051	0.42222223	0.7221795	1	1692	tags=20%, list=15%, signal=24%
REACTOME_PHOSPHOLIPASE_CMEDIATED_CASCADE	REACTOME_PHOSPHOLIPASE_CMEDIATED_CASCADE		16	-0.40159342	-1.0027809	0.4651163	0.7212336	1	3128	tags=50%, list=28%, signal=69%
PASQUALUCCI_LYMPHOMA_BY_GC_STAGE_DN	PASQUALUCCI_LYMPHOMA_BY_GC_STAGE_DN		94	-0.33761373	-1.002544	0.5185185	0.72060865	1	2599	tags=37%, list=23%, signal=48%
WU_SILENCED_BY_METHYLATION_IN_BLADDER_CANCER	WU_SILENCED_BY_METHYLATION_IN_BLADDER_CANCER		28	-0.3801426	-1.0023708	0.4680851	0.71997595	1	1483	tags=36%, list=13%, signal=41%
VALK_AML_CLUSTER_7	VALK_AML_CLUSTER_7		17	-0.42064375	-1.00162	0.47058824	0.7204261	1	3016	tags=53%, list=27%, signal=72%
BOYLAN_MULTIPLE_MYELOMA_PCA1_UP	BOYLAN_MULTIPLE_MYELOMA_PCA1_UP		78	-0.39146096	-1.0002689	0.44680852	0.7221913	1	2612	tags=35%, list=23%, signal=45%
DAVICIONI_TARGETS_OF_PAX_FOXO1_FUSIONS_UP	DAVICIONI_TARGETS_OF_PAX_FOXO1_FUSIONS_UP		156	-0.2943774	-0.99958247	0.49122807	0.7226671	1	2255	tags=27%, list=20%, signal=33%
WALLACE_PROSTATE_CANCER_RACE_UP	WALLACE_PROSTATE_CANCER_RACE_UP		169	-0.38619277	-0.9993344	0.4680851	0.72219086	1	2797	tags=40%, list=25%, signal=52%
REACTOME_G_BETA_GAMMA_SIGNALLING_THROUGH_PI3KGAMMA	REACTOME_G_BETA_GAMMA_SIGNALLING_THROUGH_PI3KGAMMA		17	-0.3567474	-0.9988998	0.537037	0.722052	1	682	tags=18%, list=6%, signal=19%
WEINMANN_ADAPTATION_TO_HYPOXIA_DN	WEINMANN_ADAPTATION_TO_HYPOXIA_DN		27	-0.3955242	-0.9984132	0.4528302	0.7223581	1	904	tags=22%, list=8%, signal=24%
ZHOU_INFLAMMATORY_RESPONSE_FIMA_UP	ZHOU_INFLAMMATORY_RESPONSE_FIMA_UP		235	-0.26323602	-0.997333	0.46	0.72389865	1	2074	tags=23%, list=19%, signal=27%
THUM_SYSTOLIC_HEART_FAILURE_UP	THUM_SYSTOLIC_HEART_FAILURE_UP		251	-0.29456255	-0.9972213	0.48214287	0.7231329	1	1421	tags=18%, list=13%, signal=21%
SHEDDEN_LUNG_CANCER_GOOD_SURVIVAL_A4	SHEDDEN_LUNG_CANCER_GOOD_SURVIVAL_A4		109	-0.29828417	-0.9971845	0.42592594	0.7222839	1	2162	tags=27%, list=19%, signal=33%
TAKEDA_TARGETS_OF_NUP98_HOXA9_FUSION_8D_UP	TAKEDA_TARGETS_OF_NUP98_HOXA9_FUSION_8D_UP		84	-0.3076759	-0.9955201	0.4489796	0.7245336	1	938	tags=19%, list=8%, signal=21%
MATSUDA_NATURAL_KILLER_DIFFERENTIATION	MATSUDA_NATURAL_KILLER_DIFFERENTIATION		365	-0.24233288	-0.99535245	0.46031746	0.7238701	1	1770	tags=19%, list=16%, signal=22%
KIM_MYCN_AMPLIFICATION_TARGETS_UP	KIM_MYCN_AMPLIFICATION_TARGETS_UP		42	-0.3183381	-0.993835	0.40384614	0.7260108	1	1536	tags=21%, list=14%, signal=25%
HENDRICKS_SMARCA4_TARGETS_DN	HENDRICKS_SMARCA4_TARGETS_DN		30	-0.32811862	-0.99327457	0.4642857	0.7259903	1	2049	tags=27%, list=18%, signal=33%
REACTOME_CLASS_B2_SECRETIN_FAMILY_RECEPTORS	REACTOME_CLASS_B2_SECRETIN_FAMILY_RECEPTORS		63	-0.2977996	-0.992609	0.4509804	0.72660536	1	2945	tags=40%, list=26%, signal=54%
DAUER_STAT3_TARGETS_DN	DAUER_STAT3_TARGETS_DN		23	-0.37844342	-0.9915642	0.509434	0.72790223	1	1941	tags=30%, list=17%, signal=37%
REACTOME_TIE2_SIGNALING	REACTOME_TIE2_SIGNALING		16	-0.35241565	-0.9907432	0.4117647	0.72856134	1	898	tags=19%, list=8%, signal=20%
SEITZ_NEOPLASTIC_TRANSFORMATION_BY_8P_DELETION_UP	SEITZ_NEOPLASTIC_TRANSFORMATION_BY_8P_DELETION_UP		47	-0.32178742	-0.9901261	0.5090909	0.729063	1	1996	tags=28%, list=18%, signal=34%
DACOSTA_UV_RESPONSE_VIA_ERCC3_XPCS_DN	DACOSTA_UV_RESPONSE_VIA_ERCC3_XPCS_DN		31	-0.3280956	-0.9894852	0.47619048	0.729552	1	2971	tags=29%, list=27%, signal=39%
YAO_TEMPORAL_RESPONSE_TO_PROGESTERONE_CLUSTER_11	YAO_TEMPORAL_RESPONSE_TO_PROGESTERONE_CLUSTER_11		77	-0.24087517	-0.9875806	0.50877196	0.73279595	1	1350	tags=14%, list=12%, signal=16%
KEGG_GLYCOSPHINGOLIPID_BIOSYNTHESIS_GANGLIO_SERIES	KEGG_GLYCOSPHINGOLIPID_BIOSYNTHESIS_GANGLIO_SERIES		15	-0.33064374	-0.98635995	0.51111114	0.7341073	1	3563	tags=53%, list=32%, signal=78%
BROWNE_HCMV_INFECTION_14HR_UP	BROWNE_HCMV_INFECTION_14HR_UP		86	-0.27784497	-0.98613864	0.515625	0.73348135	1	1580	tags=19%, list=14%, signal=21%
DEURIG_T_CELL_PROLYMPHOCYTIC_LEUKEMIA_UP	DEURIG_T_CELL_PROLYMPHOCYTIC_LEUKEMIA_UP		216	-0.21439591	-0.9839042	0.5925926	0.73717624	1	1755	tags=18%, list=16%, signal=21%
WEIGEL_OXIDATIVE_STRESS_BY_HNE_AND_H2O2	WEIGEL_OXIDATIVE_STRESS_BY_HNE_AND_H2O2		28	-0.32208788	-0.98211604	0.4489796	0.74003917	1	478	tags=11%, list=4%, signal=11%
MARTINEZ_RESPONSE_TO_TRABECTEDIN_UP	MARTINEZ_RESPONSE_TO_TRABECTEDIN_UP		46	-0.27248287	-0.9804586	0.5	0.74266386	1	3596	tags=41%, list=32%, signal=61%
LEE_LIVER_CANCER_MYC_TGFA_UP	LEE_LIVER_CANCER_MYC_TGFA_UP		46	-0.29379308	-0.9800262	0.4375	0.742424	1	1543	tags=17%, list=14%, signal=20%
FRIDMAN_IMMORTALIZATION_DN	FRIDMAN_IMMORTALIZATION_DN		21	-0.36914107	-0.9776037	0.50980395	0.74697685	1	3300	tags=43%, list=29%, signal=61%
VALK_AML_CLUSTER_12	VALK_AML_CLUSTER_12		23	-0.28222314	-0.9765469	0.54901963	0.7481513	1	2448	tags=30%, list=22%, signal=39%
LU_TUMOR_VASCULATURE_UP	LU_TUMOR_VASCULATURE_UP		17	-0.406332	-0.97522914	0.56666666	0.7495973	1	2549	tags=53%, list=23%, signal=68%
POMEROY_MEDULLOBLASTOMA_PROGNOSIS_UP	POMEROY_MEDULLOBLASTOMA_PROGNOSIS_UP		26	-0.28555253	-0.9744704	0.5208333	0.7502867	1	1649	tags=19%, list=15%, signal=22%
SENGUPTA_NASOPHARYNGEAL_CARCINOMA_WITH_LMP1_UP	SENGUPTA_NASOPHARYNGEAL_CARCINOMA_WITH_LMP1_UP		186	-0.2514526	-0.97430694	0.4915254	0.74954206	1	2472	tags=26%, list=22%, signal=33%
BHATI_G2M_ARREST_BY_2METHOXYESTRADIOL_DN	BHATI_G2M_ARREST_BY_2METHOXYESTRADIOL_DN		76	-0.26949465	-0.9734191	0.509434	0.7508475	1	1713	tags=21%, list=15%, signal=25%
LINDGREN_BLADDER_CANCER_HIGH_RECURRENCE	LINDGREN_BLADDER_CANCER_HIGH_RECURRENCE		32	-0.3511543	-0.9733597	0.5	0.7499108	1	1255	tags=22%, list=11%, signal=25%
TAYLOR_METHYLATED_IN_ACUTE_LYMPHOBLASTIC_LEUKEMIA	TAYLOR_METHYLATED_IN_ACUTE_LYMPHOBLASTIC_LEUKEMIA		39	-0.2863215	-0.9730053	0.53571427	0.7497838	1	2443	tags=26%, list=22%, signal=33%
GUENTHER_GROWTH_SPHERICAL_VS_ADHERENT_UP	GUENTHER_GROWTH_SPHERICAL_VS_ADHERENT_UP		16	-0.392606	-0.9728101	0.5	0.7492738	1	2643	tags=38%, list=24%, signal=49%
HOQUE_METHYLATED_IN_CANCER	HOQUE_METHYLATED_IN_CANCER		37	-0.28195015	-0.9727836	0.5208333	0.74832314	1	2643	tags=32%, list=24%, signal=42%
AKL_HTLV1_INFECTION_DN	AKL_HTLV1_INFECTION_DN		33	-0.32756054	-0.97194844	0.53846157	0.7491961	1	1354	tags=21%, list=12%, signal=24%
HOFFMANN_IMMATURE_TO_MATURE_B_LYMPHOCYTE_UP	HOFFMANN_IMMATURE_TO_MATURE_B_LYMPHOCYTE_UP		19	-0.39448896	-0.97105396	0.46296296	0.7498131	1	1140	tags=16%, list=10%, signal=18%
RUIZ_TNC_TARGETS_UP	RUIZ_TNC_TARGETS_UP		97	-0.29619953	-0.97009313	0.5471698	0.7508889	1	1410	tags=22%, list=13%, signal=25%
POTTI_CYTOXAN_SENSITIVITY	POTTI_CYTOXAN_SENSITIVITY		24	-0.32313302	-0.9687086	0.509434	0.7530821	1	591	tags=13%, list=5%, signal=13%
JAZAG_TGFB1_SIGNALING_VIA_SMAD4_DN	JAZAG_TGFB1_SIGNALING_VIA_SMAD4_DN		42	-0.29091284	-0.96765804	0.4893617	0.7543913	1	3091	tags=38%, list=28%, signal=52%
DOANE_BREAST_CANCER_ESR1_UP	DOANE_BREAST_CANCER_ESR1_UP		70	-0.28091902	-0.96576786	0.48076922	0.75768214	1	3047	tags=40%, list=27%, signal=55%
BIOCARTA_MTOR_PATHWAY	BIOCARTA_MTOR_PATHWAY		16	-0.32678473	-0.9652648	0.51724136	0.75752676	1	1374	tags=19%, list=12%, signal=21%
REACTOME_INORGANIC_CATION_ANION_SLC_TRANSPORTERS	REACTOME_INORGANIC_CATION_ANION_SLC_TRANSPORTERS		64	-0.31160456	-0.9644977	0.47826087	0.7581311	1	2225	tags=31%, list=20%, signal=39%
BILD_E2F3_ONCOGENIC_SIGNATURE	BILD_E2F3_ONCOGENIC_SIGNATURE		119	-0.24597065	-0.9644588	0.55932206	0.75724226	1	1731	tags=22%, list=15%, signal=26%
TAKAO_RESPONSE_TO_UVB_RADIATION_UP	TAKAO_RESPONSE_TO_UVB_RADIATION_UP		51	-0.24141017	-0.96444243	0.5423729	0.75640666	1	3896	tags=43%, list=35%, signal=66%
YAGI_AML_FAB_MARKERS	YAGI_AML_FAB_MARKERS		126	-0.23081243	-0.9638102	0.5294118	0.75667274	1	2641	tags=29%, list=24%, signal=37%
LU_AGING_BRAIN_DN	LU_AGING_BRAIN_DN		155	-0.2808875	-0.96358424	0.4888889	0.7562076	1	2032	tags=25%, list=18%, signal=30%
ZHU_CMV_24_HR_UP	ZHU_CMV_24_HR_UP		28	-0.34522897	-0.9635153	0.51666665	0.7553309	1	2645	tags=29%, list=24%, signal=37%
KEGG_MELANOGENESIS	KEGG_MELANOGENESIS		70	-0.25099537	-0.9625008	0.5192308	0.7565997	1	2551	tags=27%, list=23%, signal=35%
RIGGI_EWING_SARCOMA_PROGENITOR_DN	RIGGI_EWING_SARCOMA_PROGENITOR_DN		114	-0.29670745	-0.9624053	0.53846157	0.7557599	1	2300	tags=35%, list=21%, signal=44%
ZHANG_ANTIVIRAL_RESPONSE_TO_RIBAVIRIN_DN	ZHANG_ANTIVIRAL_RESPONSE_TO_RIBAVIRIN_DN		28	-0.35066083	-0.9616592	0.5	0.75636864	1	2032	tags=36%, list=18%, signal=44%
JI_METASTASIS_REPRESSED_BY_STK11	JI_METASTASIS_REPRESSED_BY_STK11		17	-0.35399	-0.96088856	0.5102041	0.75706613	1	1446	tags=24%, list=13%, signal=27%
PENG_RAPAMYCIN_RESPONSE_UP	PENG_RAPAMYCIN_RESPONSE_UP		27	-0.32179675	-0.9599364	0.5423729	0.7582941	1	1000	tags=19%, list=9%, signal=20%
REACTOME_CD28_CO_STIMULATION	REACTOME_CD28_CO_STIMULATION		19	-0.41350955	-0.9595057	0.60784316	0.758273	1	1767	tags=26%, list=16%, signal=31%
REACTOME_SIGNALING_IN_IMMUNE_SYSTEM	REACTOME_SIGNALING_IN_IMMUNE_SYSTEM		203	-0.30594295	-0.95848405	0.48	0.7594532	1	2947	tags=33%, list=26%, signal=43%
RORIE_TARGETS_OF_EWSR1_FLI1_FUSION_UP	RORIE_TARGETS_OF_EWSR1_FLI1_FUSION_UP		16	-0.3859734	-0.9582923	0.5471698	0.7589126	1	1811	tags=31%, list=16%, signal=37%
KAYO_AGING_MUSCLE_UP	KAYO_AGING_MUSCLE_UP		116	-0.24327523	-0.95725554	0.5192308	0.760092	1	3062	tags=39%, list=27%, signal=53%
KUNINGER_IGF1_VS_PDGFB_TARGETS_DN	KUNINGER_IGF1_VS_PDGFB_TARGETS_DN		17	-0.40957934	-0.95695025	0.6101695	0.7597639	1	2100	tags=41%, list=19%, signal=51%
KEGG_ADHERENS_JUNCTION	KEGG_ADHERENS_JUNCTION		52	-0.31634057	-0.9563292	0.58928573	0.7604167	1	1191	tags=15%, list=11%, signal=17%
KHETCHOUMIAN_TRIM24_TARGETS_UP	KHETCHOUMIAN_TRIM24_TARGETS_UP		29	-0.35317478	-0.95631015	0.53061223	0.7594651	1	1080	tags=24%, list=10%, signal=27%
COATES_MACROPHAGE_M1_VS_M2_UP	COATES_MACROPHAGE_M1_VS_M2_UP		47	-0.2998091	-0.95443606	0.53571427	0.76270264	1	1703	tags=26%, list=15%, signal=30%
RUGO_STRESS_RESPONSE_SUBSET_H	RUGO_STRESS_RESPONSE_SUBSET_H		26	-0.3144029	-0.9535331	0.50980395	0.7634789	1	2205	tags=31%, list=20%, signal=38%
KYNG_DNA_DAMAGE_BY_GAMMA_AND_UV_RADIATION	KYNG_DNA_DAMAGE_BY_GAMMA_AND_UV_RADIATION		26	-0.3144029	-0.9535331	0.50980395	0.76251125	1	2205	tags=31%, list=20%, signal=38%
STEARMAN_LUNG_CANCER_EARLY_VS_LATE_DN	STEARMAN_LUNG_CANCER_EARLY_VS_LATE_DN		46	-0.2968005	-0.9533659	0.44444445	0.76190764	1	2462	tags=33%, list=22%, signal=42%
WANG_CISPLATIN_RESPONSE_AND_XPC_DN	WANG_CISPLATIN_RESPONSE_AND_XPC_DN		87	-0.26756296	-0.9527934	0.58928573	0.7616704	1	2074	tags=21%, list=19%, signal=25%
LENAOUR_DENDRITIC_CELL_MATURATION_UP	LENAOUR_DENDRITIC_CELL_MATURATION_UP		65	-0.30472493	-0.9524332	0.47826087	0.76156235	1	2401	tags=32%, list=21%, signal=41%
BIOCARTA_MYOSIN_PATHWAY	BIOCARTA_MYOSIN_PATHWAY		16	-0.31940377	-0.9517985	0.47368422	0.7618929	1	410	tags=13%, list=4%, signal=13%
REACTOME_G_PROTEIN_BETA_GAMMA_SIGNALLING	REACTOME_G_PROTEIN_BETA_GAMMA_SIGNALLING		19	-0.33254367	-0.95121104	0.5283019	0.76224345	1	682	tags=16%, list=6%, signal=17%
GUENTHER_GROWTH_SPHERICAL_VS_ADHERENT_DN	GUENTHER_GROWTH_SPHERICAL_VS_ADHERENT_DN		21	-0.38793945	-0.9509505	0.5471698	0.7619009	1	1324	tags=29%, list=12%, signal=32%
BONCI_TARGETS_OF_MIR15A_AND_MIR16_1	BONCI_TARGETS_OF_MIR15A_AND_MIR16_1		53	-0.26469702	-0.949673	0.53571427	0.76360583	1	2977	tags=32%, list=27%, signal=43%
KEGG_LEUKOCYTE_TRANSENDOTHELIAL_MIGRATION	KEGG_LEUKOCYTE_TRANSENDOTHELIAL_MIGRATION		85	-0.28011113	-0.9491499	0.62	0.7635662	1	2384	tags=31%, list=21%, signal=39%
OSWALD_HEMATOPOIETIC_STEM_CELL_IN_COLLAGEN_GEL_UP	OSWALD_HEMATOPOIETIC_STEM_CELL_IN_COLLAGEN_GEL_UP		124	-0.26979315	-0.9487559	0.5344828	0.7634224	1	1372	tags=19%, list=12%, signal=21%
OSWALD_HEMATOPOIETIC_STEM_CELL_IN_COLLAGEN_GEL_DN	OSWALD_HEMATOPOIETIC_STEM_CELL_IN_COLLAGEN_GEL_DN		124	-0.26979315	-0.9487559	0.5344828	0.762467	1	1372	tags=19%, list=12%, signal=21%
VALK_AML_CLUSTER_1	VALK_AML_CLUSTER_1		16	-0.3986753	-0.94825095	0.5	0.7624988	1	631	tags=19%, list=6%, signal=20%
NIKOLSKY_BREAST_CANCER_20Q11_AMPLICON	NIKOLSKY_BREAST_CANCER_20Q11_AMPLICON		15	-0.33174944	-0.94800484	0.5660377	0.7620287	1	3457	tags=47%, list=31%, signal=67%
MARTINEZ_RB1_AND_TP53_TARGETS_DN	MARTINEZ_RB1_AND_TP53_TARGETS_DN		399	-0.21535783	-0.94481945	0.56363636	0.7677227	1	2464	tags=23%, list=22%, signal=28%
ZHONG_RESPONSE_TO_AZACITIDINE_AND_TSA_UP	ZHONG_RESPONSE_TO_AZACITIDINE_AND_TSA_UP		100	-0.2610824	-0.94431156	0.59615386	0.7679442	1	1558	tags=17%, list=14%, signal=20%
WEINMANN_ADAPTATION_TO_HYPOXIA_UP	WEINMANN_ADAPTATION_TO_HYPOXIA_UP		18	-0.36824855	-0.9440278	0.5090909	0.7674961	1	904	tags=22%, list=8%, signal=24%
ZHU_CMV_8_HR_DN	ZHU_CMV_8_HR_DN		19	-0.32659745	-0.94372547	0.50793654	0.7670177	1	1599	tags=21%, list=14%, signal=25%
CHANG_IMMORTALIZED_BY_HPV31_DN	CHANG_IMMORTALIZED_BY_HPV31_DN		32	-0.30753914	-0.9433832	0.55932206	0.7667944	1	2197	tags=28%, list=20%, signal=35%
WANG_SMARCE1_TARGETS_DN	WANG_SMARCE1_TARGETS_DN		205	-0.2510132	-0.9422153	0.50877196	0.7685369	1	2599	tags=28%, list=23%, signal=36%
RASHI_RESPONSE_TO_IONIZING_RADIATION_4	RASHI_RESPONSE_TO_IONIZING_RADIATION_4		46	-0.28922617	-0.9410395	0.59574467	0.7698586	1	2416	tags=28%, list=22%, signal=36%
BERENJENO_ROCK_SIGNALING_NOT_VIA_RHOA_DN	BERENJENO_ROCK_SIGNALING_NOT_VIA_RHOA_DN		29	-0.309829	-0.9403608	0.5192308	0.77053124	1	1600	tags=21%, list=14%, signal=24%
MOREAUX_B_LYMPHOCYTE_MATURATION_BY_TACI_UP	MOREAUX_B_LYMPHOCYTE_MATURATION_BY_TACI_UP		41	-0.27828783	-0.93706024	0.61538464	0.77616656	1	1447	tags=17%, list=13%, signal=20%
NUYTTEN_NIPP1_TARGETS_UP	NUYTTEN_NIPP1_TARGETS_UP		355	-0.23241962	-0.93652034	0.5081967	0.77642876	1	2423	tags=24%, list=22%, signal=30%
REACTOME_GPCR_LIGAND_BINDING	REACTOME_GPCR_LIGAND_BINDING		257	-0.29767585	-0.9358464	0.58	0.7767278	1	2989	tags=36%, list=27%, signal=48%
DAIRKEE_TERT_TARGETS_UP	DAIRKEE_TERT_TARGETS_UP		212	-0.18847024	-0.93468684	0.53968257	0.77828705	1	3247	tags=28%, list=29%, signal=39%
REACTOME_SMOOTH_MUSCLE_CONTRACTION	REACTOME_SMOOTH_MUSCLE_CONTRACTION		17	-0.36197945	-0.9342302	0.5689655	0.7781927	1	1550	tags=24%, list=14%, signal=27%
BROWNE_HCMV_INFECTION_12HR_DN	BROWNE_HCMV_INFECTION_12HR_DN		52	-0.2624023	-0.93340063	0.6727273	0.7787696	1	1632	tags=19%, list=15%, signal=22%
YAO_TEMPORAL_RESPONSE_TO_PROGESTERONE_CLUSTER_6	YAO_TEMPORAL_RESPONSE_TO_PROGESTERONE_CLUSTER_6		50	-0.3201423	-0.9333803	0.59183675	0.777902	1	786	tags=18%, list=7%, signal=19%
SHIPP_DLBCL_CURED_VS_FATAL_UP	SHIPP_DLBCL_CURED_VS_FATAL_UP		22	-0.32145786	-0.933085	0.53488374	0.7775305	1	1432	tags=18%, list=13%, signal=21%
ELVIDGE_HIF1A_TARGETS_UP	ELVIDGE_HIF1A_TARGETS_UP		41	-0.26868513	-0.93261844	0.59016395	0.7775358	1	2226	tags=22%, list=20%, signal=27%
REACTOME_GAP_JUNCTION_TRAFFICKING	REACTOME_GAP_JUNCTION_TRAFFICKING		19	-0.3506333	-0.9321571	0.5102041	0.7774784	1	3789	tags=53%, list=34%, signal=79%
CAFFAREL_RESPONSE_TO_THC_UP	CAFFAREL_RESPONSE_TO_THC_UP		18	-0.2858725	-0.9304277	0.5925926	0.77977335	1	2574	tags=33%, list=23%, signal=43%
YAMASHITA_LIVER_CANCER_WITH_EPCAM_UP	YAMASHITA_LIVER_CANCER_WITH_EPCAM_UP		28	-0.24258244	-0.9290177	0.53968257	0.7817302	1	1258	tags=14%, list=11%, signal=16%
JAZAG_TGFB1_SIGNALING_DN	JAZAG_TGFB1_SIGNALING_DN		26	-0.29634744	-0.9288396	0.5106383	0.7810625	1	3146	tags=38%, list=28%, signal=53%
HANN_RESISTANCE_TO_BCL2_INHIBITOR_DN	HANN_RESISTANCE_TO_BCL2_INHIBITOR_DN		30	-0.3009591	-0.9288149	0.6481481	0.78025484	1	1988	tags=27%, list=18%, signal=32%
JAZAERI_BREAST_CANCER_BRCA1_VS_BRCA2_UP	JAZAERI_BREAST_CANCER_BRCA1_VS_BRCA2_UP		35	-0.30202207	-0.9277359	0.5208333	0.7814609	1	786	tags=9%, list=7%, signal=9%
BLALOCK_ALZHEIMERS_DISEASE_INCIPIENT_UP	BLALOCK_ALZHEIMERS_DISEASE_INCIPIENT_UP		221	-0.20509763	-0.9276536	0.59322035	0.7806634	1	1218	tags=12%, list=11%, signal=13%
UDAYAKUMAR_MED1_TARGETS_DN	UDAYAKUMAR_MED1_TARGETS_DN		146	-0.24359272	-0.92709374	0.5	0.78082424	1	2441	tags=23%, list=22%, signal=29%
BREDEMEYER_RAG_SIGNALING_NOT_VIA_ATM_UP	BREDEMEYER_RAG_SIGNALING_NOT_VIA_ATM_UP		29	-0.3072112	-0.92643696	0.60784316	0.78132546	1	1396	tags=21%, list=12%, signal=24%
DACOSTA_UV_RESPONSE_VIA_ERCC3_COMMON_UP	DACOSTA_UV_RESPONSE_VIA_ERCC3_COMMON_UP		43	-0.27318138	-0.925147	0.5645161	0.78338605	1	1687	tags=19%, list=15%, signal=22%
REACTOME_ACTIVATION_OF_KAINATE_RECEPTORS_UPON_GLUTAMATE_BINDING	REACTOME_ACTIVATION_OF_KAINATE_RECEPTORS_UPON_GLUTAMATE_BINDING		22	-0.28618374	-0.92497975	0.54901963	0.7828872	1	3753	tags=45%, list=34%, signal=68%
BIOCARTA_ACTINY_PATHWAY	BIOCARTA_ACTINY_PATHWAY		16	-0.38290885	-0.92477083	0.5660377	0.7823114	1	49	tags=6%, list=0%, signal=6%
HADDAD_T_LYMPHOCYTE_AND_NK_PROGENITOR_UP	HADDAD_T_LYMPHOCYTE_AND_NK_PROGENITOR_UP		44	-0.2786855	-0.9246871	0.5740741	0.7815881	1	2971	tags=41%, list=27%, signal=55%
REACTOME_FRS2MEDIATED_CASCADE	REACTOME_FRS2MEDIATED_CASCADE		19	-0.34638706	-0.9241037	0.5217391	0.781994	1	3128	tags=42%, list=28%, signal=58%
KEGG_TIGHT_JUNCTION	KEGG_TIGHT_JUNCTION		89	-0.27594858	-0.9232237	0.59574467	0.7827761	1	1092	tags=16%, list=10%, signal=17%
BIOCARTA_SPPA_PATHWAY	BIOCARTA_SPPA_PATHWAY		17	-0.33243853	-0.9221101	0.5769231	0.7838249	1	2462	tags=35%, list=22%, signal=45%
LEE_NEURAL_CREST_STEM_CELL_DN	LEE_NEURAL_CREST_STEM_CELL_DN		69	-0.2802722	-0.921853	0.7222222	0.78336734	1	1562	tags=23%, list=14%, signal=27%
UZONYI_RESPONSE_TO_LEUKOTRIENE_AND_THROMBIN	UZONYI_RESPONSE_TO_LEUKOTRIENE_AND_THROMBIN		28	-0.3219316	-0.92180866	0.5740741	0.7825231	1	2427	tags=25%, list=22%, signal=32%
REACTOME_SHCMEDIATED_CASCADE	REACTOME_SHCMEDIATED_CASCADE		16	-0.33895996	-0.92085564	0.5531915	0.78335756	1	1007	tags=19%, list=9%, signal=21%
BROWNE_HCMV_INFECTION_14HR_DN	BROWNE_HCMV_INFECTION_14HR_DN		164	-0.21844696	-0.9195365	0.66101694	0.7852155	1	1952	tags=21%, list=17%, signal=25%
KEGG_LINOLEIC_ACID_METABOLISM	KEGG_LINOLEIC_ACID_METABOLISM		15	-0.37077275	-0.9192387	0.5744681	0.78495383	1	1322	tags=20%, list=12%, signal=23%
WHITEHURST_PACLITAXEL_SENSITIVITY	WHITEHURST_PACLITAXEL_SENSITIVITY		18	-0.28013214	-0.917182	0.59615386	0.7883217	1	1262	tags=17%, list=11%, signal=19%
ELVIDGE_HIF1A_AND_HIF2A_TARGETS_UP	ELVIDGE_HIF1A_AND_HIF2A_TARGETS_UP		26	-0.3139479	-0.91639805	0.61403507	0.7888543	1	322	tags=12%, list=3%, signal=12%
REACTOME_GLUCAGON_TYPE_LIGAND_RECEPTORS	REACTOME_GLUCAGON_TYPE_LIGAND_RECEPTORS		23	-0.31749904	-0.91594446	0.6086956	0.78897035	1	2945	tags=39%, list=26%, signal=53%
DUNNE_TARGETS_OF_AML1_MTG8_FUSION_DN	DUNNE_TARGETS_OF_AML1_MTG8_FUSION_DN		15	-0.3690773	-0.914645	0.46153846	0.79108083	1	1603	tags=33%, list=14%, signal=39%
HOSHIDA_LIVER_CANCER_SURVIVAL_UP	HOSHIDA_LIVER_CANCER_SURVIVAL_UP		50	-0.27646506	-0.91335785	0.56363636	0.7925722	1	1671	tags=24%, list=15%, signal=28%
APPEL_IMATINIB_RESPONSE	APPEL_IMATINIB_RESPONSE		23	-0.3174616	-0.91200054	0.5660377	0.7942644	1	3249	tags=35%, list=29%, signal=49%
PROVENZANI_METASTASIS_UP	PROVENZANI_METASTASIS_UP		116	-0.24612309	-0.9116701	0.5714286	0.79404074	1	2498	tags=28%, list=22%, signal=35%
GAZDA_DIAMOND_BLACKFAN_ANEMIA_PROGENITOR_DN	GAZDA_DIAMOND_BLACKFAN_ANEMIA_PROGENITOR_DN		35	-0.26397738	-0.91164964	0.59322035	0.7931481	1	2300	tags=26%, list=21%, signal=32%
PARENT_MTOR_SIGNALING_DN	PARENT_MTOR_SIGNALING_DN		26	-0.28800142	-0.9110579	0.6363636	0.7933096	1	574	tags=12%, list=5%, signal=12%
HUANG_DASATINIB_RESISTANCE_UP	HUANG_DASATINIB_RESISTANCE_UP		52	-0.3087914	-0.90948457	0.6	0.79563725	1	1256	tags=19%, list=11%, signal=22%
PUIFFE_INVASION_INHIBITED_BY_ASCITES_UP	PUIFFE_INVASION_INHIBITED_BY_ASCITES_UP		45	-0.2531983	-0.9087271	0.6785714	0.79594916	1	1013	tags=13%, list=9%, signal=15%
ROVERSI_GLIOMA_LOH_REGIONS	ROVERSI_GLIOMA_LOH_REGIONS		28	-0.32803097	-0.90807295	0.64912283	0.7964097	1	2815	tags=29%, list=25%, signal=38%
CORRE_MULTIPLE_MYELOMA_DN	CORRE_MULTIPLE_MYELOMA_DN		32	-0.30756384	-0.90711284	0.65957445	0.7972862	1	2178	tags=34%, list=19%, signal=43%
GAZDA_DIAMOND_BLACKFAN_ANEMIA_MYELOID_DN	GAZDA_DIAMOND_BLACKFAN_ANEMIA_MYELOID_DN		23	-0.26125348	-0.9065321	0.53125	0.7974028	1	1710	tags=22%, list=15%, signal=26%
MCCABE_BOUND_BY_HOXC6	MCCABE_BOUND_BY_HOXC6		180	-0.2050642	-0.90647954	0.67241377	0.79658747	1	1899	tags=17%, list=17%, signal=20%
RODRIGUES_NTN1_TARGETS_DN	RODRIGUES_NTN1_TARGETS_DN		94	-0.24826503	-0.9044428	0.7173913	0.79956985	1	2693	tags=31%, list=24%, signal=40%
KEGG_BASAL_CELL_CARCINOMA	KEGG_BASAL_CELL_CARCINOMA		39	-0.2820071	-0.9044382	0.62222224	0.79865366	1	2353	tags=31%, list=21%, signal=39%
LIEN_BREAST_CARCINOMA_METAPLASTIC_VS_DUCTAL_UP	LIEN_BREAST_CARCINOMA_METAPLASTIC_VS_DUCTAL_UP		48	-0.2942841	-0.90422195	0.6296296	0.7982447	1	2156	tags=29%, list=19%, signal=36%
VERHAAK_AML_WITH_NPM1_MUTATED_UP	VERHAAK_AML_WITH_NPM1_MUTATED_UP		113	-0.26790768	-0.9040502	0.6315789	0.797693	1	2498	tags=29%, list=22%, signal=37%
PENG_RAPAMYCIN_RESPONSE_DN	PENG_RAPAMYCIN_RESPONSE_DN		51	-0.26570424	-0.9034064	0.6111111	0.7979192	1	1863	tags=20%, list=17%, signal=23%
LAIHO_COLORECTAL_CANCER_SERRATED_UP	LAIHO_COLORECTAL_CANCER_SERRATED_UP		71	-0.26973343	-0.9020776	0.6415094	0.79964405	1	1926	tags=18%, list=17%, signal=22%
RUGO_RESPONSE_TO_GAMMA_RADIATION	RUGO_RESPONSE_TO_GAMMA_RADIATION		34	-0.28338555	-0.90151054	0.7826087	0.79981846	1	2532	tags=29%, list=23%, signal=38%
KYNG_DNA_DAMAGE_BY_GAMMA_RADIATION	KYNG_DNA_DAMAGE_BY_GAMMA_RADIATION		34	-0.28338555	-0.90151054	0.7826087	0.7988906	1	2532	tags=29%, list=23%, signal=38%
KYNG_DNA_DAMAGE_DN	KYNG_DNA_DAMAGE_DN		68	-0.2672772	-0.90137184	0.65384614	0.7982767	1	2566	tags=31%, list=23%, signal=40%
RICKMAN_HEAD_AND_NECK_CANCER_C	RICKMAN_HEAD_AND_NECK_CANCER_C		47	-0.35014424	-0.90083873	0.53846157	0.79846865	1	2100	tags=30%, list=19%, signal=37%
LIANG_HEMATOPOIESIS_STEM_CELL_NUMBER_SMALL_VS_HUGE_DN	LIANG_HEMATOPOIESIS_STEM_CELL_NUMBER_SMALL_VS_HUGE_DN		23	-0.2978849	-0.90058273	0.5869565	0.79792064	1	1069	tags=22%, list=10%, signal=24%
CHIARETTI_T_ALL_REFRACTORY_TO_THERAPY	CHIARETTI_T_ALL_REFRACTORY_TO_THERAPY		20	-0.37364522	-0.900439	0.6086956	0.79740113	1	1517	tags=20%, list=14%, signal=23%
HESS_TARGETS_OF_HOXA9_AND_MEIS1_DN	HESS_TARGETS_OF_HOXA9_AND_MEIS1_DN		62	-0.3549691	-0.90005237	0.5714286	0.7974751	1	1312	tags=26%, list=12%, signal=29%
ROSS_AML_WITH_AML1_ETO_FUSION	ROSS_AML_WITH_AML1_ETO_FUSION		45	-0.25225112	-0.89905417	0.59615386	0.79865104	1	1729	tags=22%, list=15%, signal=26%
FERRANDO_T_ALL_WITH_MLL_ENL_FUSION_UP	FERRANDO_T_ALL_WITH_MLL_ENL_FUSION_UP		52	-0.28820312	-0.89883447	0.59183675	0.7984191	1	2493	tags=29%, list=22%, signal=37%
MOHANKUMAR_TLX1_TARGETS_UP	MOHANKUMAR_TLX1_TARGETS_UP		243	-0.22462821	-0.8945693	0.5740741	0.8064273	1	1376	tags=15%, list=12%, signal=17%
BOYLAN_MULTIPLE_MYELOMA_C_D_DN	BOYLAN_MULTIPLE_MYELOMA_C_D_DN		175	-0.30980134	-0.89307624	0.61702126	0.8083604	1	2700	tags=33%, list=24%, signal=43%
NIKOLSKY_BREAST_CANCER_17Q21_Q25_AMPLICON	NIKOLSKY_BREAST_CANCER_17Q21_Q25_AMPLICON		179	-0.20931609	-0.89227206	0.5714286	0.8092529	1	2057	tags=17%, list=18%, signal=20%
FARMER_BREAST_CANCER_APOCRINE_VS_BASAL	FARMER_BREAST_CANCER_APOCRINE_VS_BASAL		199	-0.23920365	-0.88986355	0.7346939	0.81345606	1	2300	tags=29%, list=21%, signal=35%
REACTOME_G_BETA_GAMMA_SIGNALLING_THROUGH_PLC_BETA	REACTOME_G_BETA_GAMMA_SIGNALLING_THROUGH_PLC_BETA		15	-0.3211868	-0.8894429	0.5686275	0.8134476	1	682	tags=13%, list=6%, signal=14%
FRASOR_RESPONSE_TO_ESTRADIOL_UP	FRASOR_RESPONSE_TO_ESTRADIOL_UP		24	-0.2832045	-0.888626	0.6136364	0.8139512	1	2742	tags=42%, list=24%, signal=55%
MASSARWEH_TAMOXIFEN_RESISTANCE_UP	MASSARWEH_TAMOXIFEN_RESISTANCE_UP		279	-0.2385236	-0.8882868	0.5686275	0.8135752	1	2263	tags=24%, list=20%, signal=29%
BIOCARTA_NFAT_PATHWAY	BIOCARTA_NFAT_PATHWAY		31	-0.28391665	-0.8872909	0.625	0.81491786	1	500	tags=10%, list=4%, signal=10%
REACTOME_THROMBIN_SIGNALLING_THROUGH_PROTEINASE_ACTIVATED_RECEPTORS	REACTOME_THROMBIN_SIGNALLING_THROUGH_PROTEINASE_ACTIVATED_RECEPTORS		20	-0.3129425	-0.8872554	0.5833333	0.8140199	1	682	tags=15%, list=6%, signal=16%
SASSON_RESPONSE_TO_FORSKOLIN_DN	SASSON_RESPONSE_TO_FORSKOLIN_DN		46	-0.27347302	-0.8870613	0.6551724	0.81343496	1	1550	tags=20%, list=14%, signal=23%
KEGG_VASCULAR_SMOOTH_MUSCLE_CONTRACTION	KEGG_VASCULAR_SMOOTH_MUSCLE_CONTRACTION		74	-0.24894011	-0.88699424	0.6304348	0.8125816	1	3194	tags=32%, list=29%, signal=45%
REN_ALVEOLAR_RHABDOMYOSARCOMA_DN	REN_ALVEOLAR_RHABDOMYOSARCOMA_DN		312	-0.26708186	-0.8852718	0.53333336	0.8150946	1	1324	tags=14%, list=12%, signal=16%
COULOUARN_TEMPORAL_TGFB1_SIGNATURE_DN	COULOUARN_TEMPORAL_TGFB1_SIGNATURE_DN		86	-0.23576713	-0.88524413	0.7413793	0.8141973	1	2753	tags=34%, list=25%, signal=44%
HELLEBREKERS_SILENCED_DURING_TUMOR_ANGIOGENESIS	HELLEBREKERS_SILENCED_DURING_TUMOR_ANGIOGENESIS		34	-0.31976432	-0.8851192	0.6	0.8134555	1	1637	tags=24%, list=15%, signal=27%
KEGG_MTOR_SIGNALING_PATHWAY	KEGG_MTOR_SIGNALING_PATHWAY		27	-0.28524947	-0.88404405	0.59615386	0.81492513	1	2205	tags=30%, list=20%, signal=37%
KEGG_ENDOMETRIAL_CANCER	KEGG_ENDOMETRIAL_CANCER		31	-0.23297043	-0.8828749	0.7090909	0.8163561	1	2895	tags=26%, list=26%, signal=35%
SESTO_RESPONSE_TO_UV_C7	SESTO_RESPONSE_TO_UV_C7		49	-0.27286172	-0.8826167	0.6923077	0.8158485	1	1754	tags=20%, list=16%, signal=24%
TSENG_ADIPOGENIC_POTENTIAL_UP	TSENG_ADIPOGENIC_POTENTIAL_UP		25	-0.3548682	-0.88237447	0.5272727	0.8153679	1	1230	tags=24%, list=11%, signal=27%
DANG_MYC_TARGETS_DN	DANG_MYC_TARGETS_DN		24	-0.30902925	-0.8823485	0.6111111	0.814489	1	2258	tags=25%, list=20%, signal=31%
LIU_CMYB_TARGETS_UP	LIU_CMYB_TARGETS_UP		102	-0.22675464	-0.87949336	0.65384614	0.8188281	1	2733	tags=28%, list=24%, signal=37%
GENTILE_UV_RESPONSE_CLUSTER_D8	GENTILE_UV_RESPONSE_CLUSTER_D8		19	-0.32666132	-0.87889296	0.5964912	0.818973	1	221	tags=11%, list=2%, signal=11%
REACTOME_CLASS_A1_RHODOPSIN_LIKE_RECEPTORS	REACTOME_CLASS_A1_RHODOPSIN_LIKE_RECEPTORS		186	-0.2907007	-0.87833965	0.6603774	0.8190893	1	2132	tags=25%, list=19%, signal=31%
BREDEMEYER_RAG_SIGNALING_VIA_ATM_NOT_VIA_NFKB_UP	BREDEMEYER_RAG_SIGNALING_VIA_ATM_NOT_VIA_NFKB_UP		26	-0.3415575	-0.8782126	0.5416667	0.8183769	1	2122	tags=27%, list=19%, signal=33%
CHUNG_BLISTER_CYTOTOXICITY_DN	CHUNG_BLISTER_CYTOTOXICITY_DN		21	-0.3372847	-0.87781507	0.61702126	0.8183358	1	272	tags=10%, list=2%, signal=10%
TAKAO_RESPONSE_TO_UVB_RADIATION_DN	TAKAO_RESPONSE_TO_UVB_RADIATION_DN		60	-0.22381328	-0.877456	0.6440678	0.8182576	1	3554	tags=28%, list=32%, signal=41%
DAUER_STAT3_TARGETS_UP	DAUER_STAT3_TARGETS_UP		21	-0.34024394	-0.87627757	0.6415094	0.81976706	1	2664	tags=38%, list=24%, signal=50%
HOFFMANN_SMALL_PRE_BII_TO_IMMATURE_B_LYMPHOCYTE_UP	HOFFMANN_SMALL_PRE_BII_TO_IMMATURE_B_LYMPHOCYTE_UP		35	-0.31622297	-0.8760366	0.6122449	0.8192501	1	1731	tags=20%, list=15%, signal=24%
HOSHIDA_LIVER_CANCER_SUBCLASS_S1	HOSHIDA_LIVER_CANCER_SUBCLASS_S1		184	-0.25943005	-0.87580353	0.61403507	0.81881124	1	2097	tags=22%, list=19%, signal=27%
ROZANOV_MMP14_TARGETS_UP	ROZANOV_MMP14_TARGETS_UP		159	-0.26105464	-0.8748594	0.7118644	0.8197861	1	2131	tags=24%, list=19%, signal=29%
BIOCARTA_ALK_PATHWAY	BIOCARTA_ALK_PATHWAY		22	-0.29569215	-0.87396955	0.65	0.8206808	1	2246	tags=23%, list=20%, signal=28%
MCCLUNG_DELTA_FOSB_TARGETS_8WK	MCCLUNG_DELTA_FOSB_TARGETS_8WK		33	-0.26767558	-0.8736361	0.69491524	0.820446	1	2578	tags=27%, list=23%, signal=35%
VALK_AML_CLUSTER_4	VALK_AML_CLUSTER_4		18	-0.31454137	-0.87306905	0.625	0.8206778	1	2427	tags=33%, list=22%, signal=42%
NIKOLSKY_BREAST_CANCER_16Q24_AMPLICON	NIKOLSKY_BREAST_CANCER_16Q24_AMPLICON		24	-0.23961747	-0.87289196	0.6296296	0.8201793	1	1669	tags=17%, list=15%, signal=20%
WANG_ESOPHAGUS_CANCER_VS_NORMAL_UP	WANG_ESOPHAGUS_CANCER_VS_NORMAL_UP		82	-0.25074008	-0.87281924	0.67346936	0.81940997	1	1410	tags=18%, list=13%, signal=21%
CHESLER_BRAIN_QTL_CIS	CHESLER_BRAIN_QTL_CIS		56	-0.24958336	-0.87204415	0.7222222	0.8196614	1	2971	tags=30%, list=27%, signal=41%
HELLER_SILENCED_BY_METHYLATION_DN	HELLER_SILENCED_BY_METHYLATION_DN		61	-0.2575764	-0.8715944	0.6727273	0.81965476	1	2366	tags=26%, list=21%, signal=33%
TOOKER_GEMCITABINE_RESISTANCE_UP	TOOKER_GEMCITABINE_RESISTANCE_UP		53	-0.2259943	-0.87051445	0.60784316	0.8207633	1	2974	tags=26%, list=27%, signal=36%
TOOKER_RESPONSE_TO_BEXAROTENE_DN	TOOKER_RESPONSE_TO_BEXAROTENE_DN		53	-0.2259943	-0.87051445	0.60784316	0.81985843	1	2974	tags=26%, list=27%, signal=36%
LOCKWOOD_AMPLIFIED_IN_LUNG_CANCER	LOCKWOOD_AMPLIFIED_IN_LUNG_CANCER		117	-0.20455296	-0.87018013	0.5652174	0.8196033	1	3195	tags=27%, list=29%, signal=38%
BROWNE_HCMV_INFECTION_8HR_DN	BROWNE_HCMV_INFECTION_8HR_DN		26	-0.30036822	-0.86963695	0.56363636	0.8197944	1	2490	tags=27%, list=22%, signal=35%
MARTORIATI_MDM4_TARGETS_NEUROEPITHELIUM_UP	MARTORIATI_MDM4_TARGETS_NEUROEPITHELIUM_UP		76	-0.2590321	-0.8696132	0.67346936	0.81896	1	1770	tags=24%, list=16%, signal=28%
AMIT_SERUM_RESPONSE_120_MCF10A	AMIT_SERUM_RESPONSE_120_MCF10A		45	-0.3062517	-0.8695996	0.7037037	0.81807834	1	2282	tags=22%, list=20%, signal=28%
BROWNE_HCMV_INFECTION_30MIN_DN	BROWNE_HCMV_INFECTION_30MIN_DN		60	-0.27092877	-0.8695175	0.68085104	0.8173512	1	2900	tags=33%, list=26%, signal=45%
POMEROY_MEDULLOBLASTOMA_PROGNOSIS_DN	POMEROY_MEDULLOBLASTOMA_PROGNOSIS_DN		30	-0.25158066	-0.8687441	0.63793105	0.8175946	1	405	tags=10%, list=4%, signal=10%
CROMER_METASTASIS_DN	CROMER_METASTASIS_DN		43	-0.26924405	-0.86866295	0.6226415	0.8169391	1	685	tags=12%, list=6%, signal=12%
GRESHOCK_CANCER_COPY_NUMBER_UP	GRESHOCK_CANCER_COPY_NUMBER_UP		201	-0.18582436	-0.86866134	0.8064516	0.8160463	1	2643	tags=24%, list=24%, signal=31%
SWEET_LUNG_CANCER_KRAS_UP	SWEET_LUNG_CANCER_KRAS_UP		371	-0.21634088	-0.868389	0.71929824	0.8155324	1	2550	tags=23%, list=23%, signal=29%
MAHAJAN_RESPONSE_TO_IL1A_UP	MAHAJAN_RESPONSE_TO_IL1A_UP		45	-0.29420096	-0.86824584	0.6034483	0.8149854	1	2329	tags=27%, list=21%, signal=34%
ST_T_CELL_SIGNAL_TRANSDUCTION	ST_T_CELL_SIGNAL_TRANSDUCTION		33	-0.31918827	-0.8680395	0.6315789	0.81455696	1	2723	tags=33%, list=24%, signal=44%
REACTOME_SPHINGOLIPID_METABOLISM	REACTOME_SPHINGOLIPID_METABOLISM		15	-0.31659105	-0.86788845	0.6666667	0.8139168	1	2283	tags=20%, list=20%, signal=25%
FIRESTEIN_PROLIFERATION	FIRESTEIN_PROLIFERATION		89	-0.21428616	-0.866747	0.73214287	0.81530195	1	1457	tags=16%, list=13%, signal=18%
REACTOME_COSTIMULATION_BY_THE_CD28_FAMILY	REACTOME_COSTIMULATION_BY_THE_CD28_FAMILY		39	-0.3113644	-0.86604315	0.7346939	0.81572485	1	2275	tags=26%, list=20%, signal=32%
ST_GA13_PATHWAY	ST_GA13_PATHWAY		19	-0.27420226	-0.8655723	0.7307692	0.81574833	1	3615	tags=42%, list=32%, signal=62%
GRESHOCK_CANCER_COPY_NUMBER_DN	GRESHOCK_CANCER_COPY_NUMBER_DN		208	-0.18803944	-0.86534065	0.8	0.8154923	1	2643	tags=24%, list=24%, signal=30%
RIGGINS_TAMOXIFEN_RESISTANCE_DN	RIGGINS_TAMOXIFEN_RESISTANCE_DN		132	-0.242536	-0.8649402	0.6923077	0.8153521	1	2487	tags=29%, list=22%, signal=37%
BROWNE_HCMV_INFECTION_18HR_UP	BROWNE_HCMV_INFECTION_18HR_UP		108	-0.22082813	-0.8645702	0.6923077	0.8151733	1	2054	tags=19%, list=18%, signal=22%
AMUNDSON_RESPONSE_TO_ARSENITE	AMUNDSON_RESPONSE_TO_ARSENITE		123	-0.20488787	-0.8625846	0.6721311	0.8182547	1	694	tags=7%, list=6%, signal=8%
WANG_BARRETTS_ESOPHAGUS_AND_ESOPHAGUS_CANCER_UP	WANG_BARRETTS_ESOPHAGUS_AND_ESOPHAGUS_CANCER_UP		19	-0.29508588	-0.8617772	0.6896552	0.81900024	1	798	tags=16%, list=7%, signal=17%
SU_PLACENTA	SU_PLACENTA		16	-0.3175287	-0.8609099	0.704918	0.8195943	1	2393	tags=25%, list=21%, signal=32%
REACTOME_AMINO_ACID_AND_OLIGOPEPTIDE_SLC_TRANSPORTERS	REACTOME_AMINO_ACID_AND_OLIGOPEPTIDE_SLC_TRANSPORTERS		36	-0.3193871	-0.8601888	0.67391306	0.8201287	1	2947	tags=44%, list=26%, signal=60%
BYSTRYKH_HEMATOPOIESIS_STEM_CELL_AND_BRAIN_QTL_CIS	BYSTRYKH_HEMATOPOIESIS_STEM_CELL_AND_BRAIN_QTL_CIS		43	-0.29860815	-0.86012226	0.6875	0.81936836	1	2796	tags=21%, list=25%, signal=28%
HAMAI_APOPTOSIS_VIA_TRAIL_UP	HAMAI_APOPTOSIS_VIA_TRAIL_UP		209	-0.23564567	-0.8599343	0.7	0.81879646	1	1479	tags=13%, list=13%, signal=15%
VERRECCHIA_EARLY_RESPONSE_TO_TGFB1	VERRECCHIA_EARLY_RESPONSE_TO_TGFB1		39	-0.29069433	-0.85987824	0.7017544	0.8180011	1	2384	tags=31%, list=21%, signal=39%
HARRIS_HYPOXIA	HARRIS_HYPOXIA		53	-0.29699963	-0.8595197	0.6181818	0.8178931	1	2257	tags=25%, list=20%, signal=31%
KEGG_OLFACTORY_TRANSDUCTION	KEGG_OLFACTORY_TRANSDUCTION		17	-0.3024505	-0.8593433	0.6744186	0.81726956	1	230	tags=12%, list=2%, signal=12%
HU_ANGIOGENESIS_DN	HU_ANGIOGENESIS_DN		21	-0.3200421	-0.85852784	0.62	0.8179024	1	6	tags=5%, list=0%, signal=5%
CUI_TCF21_TARGETS_DN	CUI_TCF21_TARGETS_DN		21	-0.31694636	-0.8584555	0.6964286	0.8171719	1	2331	tags=38%, list=21%, signal=48%
SASSON_RESPONSE_TO_GONADOTROPHINS_UP	SASSON_RESPONSE_TO_GONADOTROPHINS_UP		49	-0.21297969	-0.8569829	0.68421054	0.81887203	1	3373	tags=31%, list=30%, signal=44%
ALCALAY_AML_BY_NPM1_LOCALIZATION_UP	ALCALAY_AML_BY_NPM1_LOCALIZATION_UP		96	-0.23034628	-0.8569719	0.7222222	0.8180069	1	2498	tags=26%, list=22%, signal=33%
CROMER_TUMORIGENESIS_UP	CROMER_TUMORIGENESIS_UP		30	-0.35808483	-0.8559936	0.6037736	0.8188615	1	1410	tags=30%, list=13%, signal=34%
BIOCARTA_ERK_PATHWAY	BIOCARTA_ERK_PATHWAY		16	-0.29134575	-0.8552223	0.64444447	0.8193723	1	4529	tags=63%, list=40%, signal=105%
ALCALA_APOPTOSIS	ALCALA_APOPTOSIS		58	-0.25208846	-0.85324204	0.6727273	0.82203233	1	3676	tags=41%, list=33%, signal=61%
KOKKINAKIS_METHIONINE_DEPRIVATION_96HR_UP	KOKKINAKIS_METHIONINE_DEPRIVATION_96HR_UP		75	-0.2501473	-0.85056573	0.62068963	0.82596666	1	1116	tags=13%, list=10%, signal=15%
GALLUZZI_PERMEABILIZE_MITOCHONDRIA	GALLUZZI_PERMEABILIZE_MITOCHONDRIA		26	-0.25319615	-0.8485572	0.704918	0.8288385	1	1880	tags=23%, list=17%, signal=28%
ENK_UV_RESPONSE_KERATINOCYTE_UP	ENK_UV_RESPONSE_KERATINOCYTE_UP		379	-0.19137563	-0.8471322	0.66071427	0.83077633	1	2750	tags=24%, list=25%, signal=30%
GINESTIER_BREAST_CANCER_20Q13_AMPLIFICATION_UP	GINESTIER_BREAST_CANCER_20Q13_AMPLIFICATION_UP		49	-0.2580935	-0.8452765	0.64705884	0.83399194	1	2066	tags=18%, list=18%, signal=22%
PENG_LEUCINE_DEPRIVATION_DN	PENG_LEUCINE_DEPRIVATION_DN		36	-0.23611887	-0.8452551	0.5849057	0.8331551	1	1730	tags=17%, list=15%, signal=20%
KRIGE_RESPONSE_TO_TOSEDOSTAT_6HR_DN	KRIGE_RESPONSE_TO_TOSEDOSTAT_6HR_DN		462	-0.1695748	-0.8450265	0.7619048	0.8327466	1	3118	tags=25%, list=28%, signal=33%
KEGG_VASOPRESSIN_REGULATED_WATER_REABSORPTION	KEGG_VASOPRESSIN_REGULATED_WATER_REABSORPTION		32	-0.25790465	-0.8450264	0.73214287	0.83186823	1	3888	tags=53%, list=35%, signal=81%
ONDER_CDH1_TARGETS_1_UP	ONDER_CDH1_TARGETS_1_UP		80	-0.24417421	-0.8448188	0.69491524	0.83135486	1	2602	tags=28%, list=23%, signal=36%
PEREZ_TP63_TARGETS	PEREZ_TP63_TARGETS		184	-0.22584721	-0.8447099	0.8039216	0.830717	1	1811	tags=20%, list=16%, signal=24%
FERNANDEZ_BOUND_BY_MYC	FERNANDEZ_BOUND_BY_MYC		125	-0.22695096	-0.84438586	0.74509805	0.83033776	1	1550	tags=14%, list=14%, signal=17%
ZHANG_PROLIFERATING_VS_QUIESCENT	ZHANG_PROLIFERATING_VS_QUIESCENT		32	-0.2907767	-0.8442687	0.6458333	0.82969505	1	1952	tags=22%, list=17%, signal=26%
REACTOME_METABOLISM_OF_VITAMINS_AND_COFACTORS	REACTOME_METABOLISM_OF_VITAMINS_AND_COFACTORS		28	-0.250723	-0.8440665	0.6981132	0.8291987	1	2498	tags=32%, list=22%, signal=41%
MAHAJAN_RESPONSE_TO_IL1A_DN	MAHAJAN_RESPONSE_TO_IL1A_DN		40	-0.25109577	-0.8423109	0.627451	0.8320531	1	2570	tags=30%, list=23%, signal=39%
MORI_SMALL_PRE_BII_LYMPHOCYTE_UP	MORI_SMALL_PRE_BII_LYMPHOCYTE_UP		49	-0.27220497	-0.8410791	0.6964286	0.8331289	1	1675	tags=16%, list=15%, signal=19%
IWANAGA_CARCINOGENESIS_BY_KRAS_PTEN_UP	IWANAGA_CARCINOGENESIS_BY_KRAS_PTEN_UP		117	-0.21931818	-0.8406982	0.76785713	0.83285797	1	635	tags=9%, list=6%, signal=10%
KEGG_MELANOMA	KEGG_MELANOMA		40	-0.23959114	-0.84031016	0.76086956	0.8326926	1	3128	tags=33%, list=28%, signal=45%
YAO_TEMPORAL_RESPONSE_TO_PROGESTERONE_CLUSTER_8	YAO_TEMPORAL_RESPONSE_TO_PROGESTERONE_CLUSTER_8		31	-0.25938284	-0.8399592	0.6981132	0.83247304	1	1545	tags=23%, list=14%, signal=26%
CREIGHTON_ENDOCRINE_THERAPY_RESISTANCE_2	CREIGHTON_ENDOCRINE_THERAPY_RESISTANCE_2		146	-0.19658971	-0.8381203	0.7777778	0.8347546	1	2218	tags=19%, list=20%, signal=24%
BEIER_GLIOMA_STEM_CELL_DN	BEIER_GLIOMA_STEM_CELL_DN		33	-0.27072808	-0.8376298	0.6481481	0.8348813	1	2623	tags=33%, list=23%, signal=43%
ZHAN_MULTIPLE_MYELOMA_CD2_UP	ZHAN_MULTIPLE_MYELOMA_CD2_UP		20	-0.35775343	-0.8369621	0.6666667	0.83513206	1	1890	tags=30%, list=17%, signal=36%
HOLLMAN_APOPTOSIS_VIA_CD40_UP	HOLLMAN_APOPTOSIS_VIA_CD40_UP		129	-0.2113667	-0.83665925	0.765625	0.83472925	1	3171	tags=29%, list=28%, signal=40%
PAPASPYRIDONOS_UNSTABLE_ATEROSCLEROTIC_PLAQUE_UP	PAPASPYRIDONOS_UNSTABLE_ATEROSCLEROTIC_PLAQUE_UP		31	-0.27629596	-0.8361943	0.6101695	0.8347698	1	2664	tags=32%, list=24%, signal=42%
ONKEN_UVEAL_MELANOMA_DN	ONKEN_UVEAL_MELANOMA_DN		330	-0.21339819	-0.83437943	0.72	0.83710104	1	3045	tags=28%, list=27%, signal=38%
DANG_REGULATED_BY_MYC_UP	DANG_REGULATED_BY_MYC_UP		48	-0.24549256	-0.83277935	0.73333335	0.8388895	1	1914	tags=19%, list=17%, signal=23%
ODONNELL_TFRC_TARGETS_UP	ODONNELL_TFRC_TARGETS_UP		186	-0.21976615	-0.83239233	0.84210527	0.8387557	1	2653	tags=28%, list=24%, signal=36%
HOSHIDA_LIVER_CANCER_LATE_RECURRENCE_UP	HOSHIDA_LIVER_CANCER_LATE_RECURRENCE_UP		41	-0.274702	-0.8301341	0.6666667	0.8423222	1	1195	tags=15%, list=11%, signal=16%
REACTOME_PEPTIDE_LIGAND_BINDING_RECEPTORS	REACTOME_PEPTIDE_LIGAND_BINDING_RECEPTORS		119	-0.29499456	-0.8299667	0.72	0.8418319	1	3281	tags=40%, list=29%, signal=56%
JAATINEN_HEMATOPOIETIC_STEM_CELL_UP	JAATINEN_HEMATOPOIETIC_STEM_CELL_UP		147	-0.21584712	-0.8293954	0.85714287	0.8418826	1	2176	tags=22%, list=19%, signal=27%
BIOCARTA_MET_PATHWAY	BIOCARTA_MET_PATHWAY		23	-0.28086716	-0.8289346	0.71153843	0.84171844	1	2651	tags=26%, list=24%, signal=34%
SCHLOSSER_MYC_TARGETS_AND_SERUM_RESPONSE_UP	SCHLOSSER_MYC_TARGETS_AND_SERUM_RESPONSE_UP		31	-0.24806063	-0.8282361	0.7241379	0.842156	1	1601	tags=19%, list=14%, signal=23%
HOLLMAN_APOPTOSIS_VIA_CD40_DN	HOLLMAN_APOPTOSIS_VIA_CD40_DN		149	-0.20276077	-0.8280236	0.7096774	0.84173363	1	2498	tags=23%, list=22%, signal=29%
GOZGIT_ESR1_TARGETS_DN	GOZGIT_ESR1_TARGETS_DN		379	-0.21425834	-0.8277427	0.8888889	0.84157556	1	1421	tags=15%, list=13%, signal=17%
ZHAN_MULTIPLE_MYELOMA_DN	ZHAN_MULTIPLE_MYELOMA_DN		22	-0.32355848	-0.82771444	0.62	0.84074503	1	3051	tags=41%, list=27%, signal=56%
NAGASHIMA_NRG1_SIGNALING_DN	NAGASHIMA_NRG1_SIGNALING_DN		23	-0.28925657	-0.8264319	0.8269231	0.84218985	1	1346	tags=17%, list=12%, signal=20%
KLEIN_PRIMARY_EFFUSION_LYMPHOMA_UP	KLEIN_PRIMARY_EFFUSION_LYMPHOMA_UP		39	-0.23995952	-0.82571536	0.7413793	0.8426681	1	3580	tags=41%, list=32%, signal=60%
ROZANOV_MMP14_TARGETS_SUBSET	ROZANOV_MMP14_TARGETS_SUBSET		24	-0.37051544	-0.8254515	0.73214287	0.8421781	1	1536	tags=29%, list=14%, signal=34%
CAIRO_LIVER_DEVELOPMENT_UP	CAIRO_LIVER_DEVELOPMENT_UP		107	-0.28478214	-0.8249102	0.7254902	0.84255874	1	2592	tags=29%, list=23%, signal=37%
ST_GAQ_PATHWAY	ST_GAQ_PATHWAY		17	-0.25272647	-0.8248737	0.7719298	0.84171355	1	1401	tags=18%, list=13%, signal=20%
ZHAN_MULTIPLE_MYELOMA_MF_UP	ZHAN_MULTIPLE_MYELOMA_MF_UP		29	-0.29746273	-0.824367	0.6888889	0.8416451	1	2956	tags=34%, list=26%, signal=47%
KIM_RESPONSE_TO_TSA_AND_DECITABINE_UP	KIM_RESPONSE_TO_TSA_AND_DECITABINE_UP		76	-0.23655023	-0.82426244	0.85714287	0.8409242	1	1410	tags=17%, list=13%, signal=19%
BROWNE_HCMV_INFECTION_1HR_UP	BROWNE_HCMV_INFECTION_1HR_UP		32	-0.27062365	-0.8223464	0.78723407	0.8433388	1	3070	tags=44%, list=27%, signal=60%
LUI_THYROID_CANCER_CLUSTER_3	LUI_THYROID_CANCER_CLUSTER_3		20	-0.27214023	-0.8220973	0.7	0.8429103	1	837	tags=10%, list=7%, signal=11%
BIOCARTA_WNT_PATHWAY	BIOCARTA_WNT_PATHWAY		18	-0.29235667	-0.8216408	0.70689654	0.84277433	1	112	tags=6%, list=1%, signal=6%
ELVIDGE_HYPOXIA_UP	ELVIDGE_HYPOXIA_UP		104	-0.26327035	-0.8210102	0.73214287	0.8430647	1	2303	tags=28%, list=21%, signal=35%
REACTOME_TRKA_SIGNALLING_FROM_THE_PLASMA_MEMBRANE	REACTOME_TRKA_SIGNALLING_FROM_THE_PLASMA_MEMBRANE		58	-0.20009427	-0.8196794	0.7058824	0.8440138	1	3332	tags=31%, list=30%, signal=44%
KEGG_REGULATION_OF_ACTIN_CYTOSKELETON	KEGG_REGULATION_OF_ACTIN_CYTOSKELETON		137	-0.20981331	-0.8188142	0.7777778	0.8445369	1	1373	tags=12%, list=12%, signal=13%
SASSON_RESPONSE_TO_GONADOTROPHINS_DN	SASSON_RESPONSE_TO_GONADOTROPHINS_DN		46	-0.25418907	-0.8185586	0.7241379	0.84420747	1	1550	tags=17%, list=14%, signal=20%
BAELDE_DIABETIC_NEPHROPATHY_DN	BAELDE_DIABETIC_NEPHROPATHY_DN		22	-0.30409744	-0.8179042	0.7446808	0.84452724	1	1277	tags=18%, list=11%, signal=20%
REACTOME_FGFR_LIGAND_BINDING_AND_ACTIVATION	REACTOME_FGFR_LIGAND_BINDING_AND_ACTIVATION		20	-0.30669254	-0.81768197	0.68085104	0.8439947	1	3128	tags=40%, list=28%, signal=55%
RHEIN_ALL_GLUCOCORTICOID_THERAPY_UP	RHEIN_ALL_GLUCOCORTICOID_THERAPY_UP		47	-0.257731	-0.81646365	0.7	0.8455441	1	3033	tags=38%, list=27%, signal=52%
LIANG_SILENCED_BY_METHYLATION_2	LIANG_SILENCED_BY_METHYLATION_2		22	-0.30561393	-0.8158714	0.72307694	0.84598786	1	171	tags=9%, list=2%, signal=9%
XU_HGF_SIGNALING_NOT_VIA_AKT1_48HR_UP	XU_HGF_SIGNALING_NOT_VIA_AKT1_48HR_UP		25	-0.2740445	-0.81362915	0.8032787	0.8492511	1	1750	tags=20%, list=16%, signal=24%
VALK_AML_CLUSTER_3	VALK_AML_CLUSTER_3		23	-0.28216448	-0.8125078	0.75	0.85055447	1	197	tags=9%, list=2%, signal=9%
ONKEN_UVEAL_MELANOMA_UP	ONKEN_UVEAL_MELANOMA_UP		449	-0.20751946	-0.81243706	0.7592593	0.8499431	1	2810	tags=24%, list=25%, signal=31%
TONKS_TARGETS_OF_RUNX1_RUNX1T1_FUSION_HSC_DN	TONKS_TARGETS_OF_RUNX1_RUNX1T1_FUSION_HSC_DN		121	-0.28853816	-0.8114575	0.7083333	0.85100543	1	3033	tags=31%, list=27%, signal=43%
NOJIMA_SFRP2_TARGETS_UP	NOJIMA_SFRP2_TARGETS_UP		18	-0.329679	-0.8065926	0.6862745	0.85806614	1	1145	tags=17%, list=10%, signal=19%
CHAUHAN_RESPONSE_TO_METHOXYESTRADIOL_DN	CHAUHAN_RESPONSE_TO_METHOXYESTRADIOL_DN		78	-0.21852355	-0.8065651	0.7	0.857275	1	2692	tags=24%, list=24%, signal=32%
JAIN_NFKB_SIGNALING	JAIN_NFKB_SIGNALING		46	-0.22706632	-0.80504566	0.68	0.85883206	1	715	tags=9%, list=6%, signal=9%
MARKEY_RB1_ACUTE_LOF_UP	MARKEY_RB1_ACUTE_LOF_UP		186	-0.25807756	-0.80432266	0.6363636	0.8592728	1	2384	tags=25%, list=21%, signal=32%
KEGG_ACUTE_MYELOID_LEUKEMIA	KEGG_ACUTE_MYELOID_LEUKEMIA		36	-0.23598683	-0.80398965	0.6363636	0.8590119	1	694	tags=8%, list=6%, signal=9%
CHEMNITZ_RESPONSE_TO_PROSTAGLANDIN_E2_DN	CHEMNITZ_RESPONSE_TO_PROSTAGLANDIN_E2_DN		177	-0.20413816	-0.802893	0.91525424	0.8600353	1	2461	tags=23%, list=22%, signal=29%
RASHI_RESPONSE_TO_IONIZING_RADIATION_6	RASHI_RESPONSE_TO_IONIZING_RADIATION_6		70	-0.27748352	-0.80261505	0.6666667	0.85961187	1	2059	tags=21%, list=18%, signal=26%
LIANG_HEMATOPOIESIS_STEM_CELL_NUMBER_LARGE_VS_TINY_DN	LIANG_HEMATOPOIESIS_STEM_CELL_NUMBER_LARGE_VS_TINY_DN		33	-0.22370128	-0.8021222	0.8181818	0.85954815	1	1805	tags=15%, list=16%, signal=18%
DIAZ_CHRONIC_MEYLOGENOUS_LEUKEMIA_DN	DIAZ_CHRONIC_MEYLOGENOUS_LEUKEMIA_DN		80	-0.26768577	-0.80202657	0.7241379	0.8588711	1	1482	tags=19%, list=13%, signal=21%
BOYAULT_LIVER_CANCER_SUBCLASS_G12_UP	BOYAULT_LIVER_CANCER_SUBCLASS_G12_UP		24	-0.24484597	-0.80079305	0.80701756	0.8602218	1	1712	tags=17%, list=15%, signal=20%
REACTOME_SIGNALLING_TO_ERKS	REACTOME_SIGNALLING_TO_ERKS		21	-0.24446481	-0.8007301	0.75555557	0.8593942	1	3332	tags=38%, list=30%, signal=54%
CREIGHTON_ENDOCRINE_THERAPY_RESISTANCE_5	CREIGHTON_ENDOCRINE_THERAPY_RESISTANCE_5		243	-0.22767192	-0.80070025	0.6875	0.8585948	1	2326	tags=23%, list=21%, signal=28%
SENGUPTA_EBNA1_ANTICORRELATED	SENGUPTA_EBNA1_ANTICORRELATED		73	-0.22159614	-0.79867184	0.74	0.8615961	1	3081	tags=27%, list=28%, signal=38%
ZHAN_MULTIPLE_MYELOMA_MS_UP	ZHAN_MULTIPLE_MYELOMA_MS_UP		26	-0.2818448	-0.79803884	0.8043478	0.8617996	1	2300	tags=31%, list=21%, signal=39%
RICKMAN_HEAD_AND_NECK_CANCER_E	RICKMAN_HEAD_AND_NECK_CANCER_E		44	-0.2886633	-0.797878	0.7755102	0.86117536	1	2122	tags=34%, list=19%, signal=42%
HELLER_SILENCED_BY_METHYLATION_UP	HELLER_SILENCED_BY_METHYLATION_UP		158	-0.25352487	-0.79545355	0.6862745	0.8642277	1	1441	tags=18%, list=13%, signal=21%
LINDGREN_BLADDER_CANCER_WITH_LOH_IN_CHR9Q	LINDGREN_BLADDER_CANCER_WITH_LOH_IN_CHR9Q		62	-0.18962488	-0.7949663	0.76785713	0.8641331	1	1599	tags=13%, list=14%, signal=15%
MONNIER_POSTRADIATION_TUMOR_ESCAPE_DN	MONNIER_POSTRADIATION_TUMOR_ESCAPE_DN		228	-0.2014567	-0.7944242	0.8	0.86425525	1	1724	tags=17%, list=15%, signal=19%
LAIHO_COLORECTAL_CANCER_SERRATED_DN	LAIHO_COLORECTAL_CANCER_SERRATED_DN		47	-0.17718752	-0.792422	0.8125	0.8664682	1	3405	tags=32%, list=30%, signal=46%
KEGG_NICOTINATE_AND_NICOTINAMIDE_METABOLISM	KEGG_NICOTINATE_AND_NICOTINAMIDE_METABOLISM		16	-0.29392174	-0.7914466	0.73333335	0.8673173	1	4022	tags=69%, list=36%, signal=107%
KEGG_LONG_TERM_DEPRESSION	KEGG_LONG_TERM_DEPRESSION		42	-0.22785804	-0.79091436	0.7173913	0.8675039	1	2275	tags=19%, list=20%, signal=24%
VALK_AML_CLUSTER_5	VALK_AML_CLUSTER_5		16	-0.31047502	-0.79077524	0.7818182	0.8669347	1	1540	tags=19%, list=14%, signal=22%
NIKOLSKY_BREAST_CANCER_11Q12_Q14_AMPLICON	NIKOLSKY_BREAST_CANCER_11Q12_Q14_AMPLICON		74	-0.20122285	-0.7903964	0.7346939	0.8668021	1	3410	tags=30%, list=30%, signal=42%
REACTOME_DOWNSTREAM_EVENTS_IN_GPCR_SIGNALING	REACTOME_DOWNSTREAM_EVENTS_IN_GPCR_SIGNALING		289	-0.2391508	-0.7894721	0.89361703	0.86790514	1	2989	tags=32%, list=27%, signal=42%
BEGUM_TARGETS_OF_PAX3_FOXO1_FUSION_DN	BEGUM_TARGETS_OF_PAX3_FOXO1_FUSION_DN		24	-0.29217488	-0.7887309	0.7777778	0.8680828	1	1482	tags=25%, list=13%, signal=29%
DOUGLAS_BMI1_TARGETS_DN	DOUGLAS_BMI1_TARGETS_DN		153	-0.18816994	-0.78823483	0.88235295	0.8681017	1	2012	tags=18%, list=18%, signal=22%
GENTILE_UV_RESPONSE_CLUSTER_D7	GENTILE_UV_RESPONSE_CLUSTER_D7		25	-0.27631986	-0.78453684	0.7017544	0.87359965	1	1768	tags=20%, list=16%, signal=24%
TCGA_GLIOBLASTOMA_COPY_NUMBER_UP	TCGA_GLIOBLASTOMA_COPY_NUMBER_UP		34	-0.20386346	-0.78445876	0.8888889	0.87288976	1	2643	tags=26%, list=24%, signal=35%
PARK_TRETINOIN_RESPONSE_AND_PML_RARA_FUSION	PARK_TRETINOIN_RESPONSE_AND_PML_RARA_FUSION		21	-0.28734306	-0.7821941	0.8076923	0.875804	1	1297	tags=19%, list=12%, signal=22%
JIANG_TIP30_TARGETS_UP	JIANG_TIP30_TARGETS_UP		34	-0.28790146	-0.7819137	0.8833333	0.8753508	1	1457	tags=21%, list=13%, signal=24%
REACTOME_PLC_GAMMA1_SIGNALLING	REACTOME_PLC_GAMMA1_SIGNALLING		19	-0.27574608	-0.7816411	0.72727275	0.8750474	1	2551	tags=32%, list=23%, signal=41%
KIM_MYCN_AMPLIFICATION_TARGETS_DN	KIM_MYCN_AMPLIFICATION_TARGETS_DN		45	-0.2692557	-0.7810527	0.7826087	0.8750598	1	1767	tags=22%, list=16%, signal=26%
OUELLET_CULTURED_OVARIAN_CANCER_INVASIVE_VS_LMP_DN	OUELLET_CULTURED_OVARIAN_CANCER_INVASIVE_VS_LMP_DN		15	-0.29828027	-0.7808003	0.85714287	0.87454337	1	1413	tags=27%, list=13%, signal=30%
REACTOME_ADP_SIGNALLING_THROUGH_P2Y_PURINOCEPTOR_12	REACTOME_ADP_SIGNALLING_THROUGH_P2Y_PURINOCEPTOR_12		17	-0.27166834	-0.78064346	0.7692308	0.8739093	1	682	tags=12%, list=6%, signal=13%
BALDWIN_PRKCI_TARGETS_UP	BALDWIN_PRKCI_TARGETS_UP		26	-0.2606656	-0.78057635	0.7894737	0.87314785	1	3034	tags=35%, list=27%, signal=47%
BIOCARTA_RAC1_PATHWAY	BIOCARTA_RAC1_PATHWAY		18	-0.2811092	-0.7791559	0.7741935	0.87456906	1	2017	tags=22%, list=18%, signal=27%
HONMA_DOCETAXEL_RESISTANCE	HONMA_DOCETAXEL_RESISTANCE		23	-0.24690482	-0.77888525	0.6603774	0.87407047	1	2760	tags=30%, list=25%, signal=40%
MULLIGHAN_MLL_SIGNATURE_2_UP	MULLIGHAN_MLL_SIGNATURE_2_UP		242	-0.16941841	-0.77856016	0.84615386	0.8737773	1	3114	tags=26%, list=28%, signal=35%
ZHAN_V1_LATE_DIFFERENTIATION_GENES_UP	ZHAN_V1_LATE_DIFFERENTIATION_GENES_UP		25	-0.26616406	-0.7783815	0.8333333	0.8732385	1	1012	tags=12%, list=9%, signal=13%
ELVIDGE_HYPOXIA_DN	ELVIDGE_HYPOXIA_DN		84	-0.19528064	-0.777447	0.8360656	0.873986	1	2226	tags=19%, list=20%, signal=24%
VANHARANTA_UTERINE_FIBROID_UP	VANHARANTA_UTERINE_FIBROID_UP		26	-0.28154424	-0.77670443	0.7058824	0.8746492	1	2797	tags=38%, list=25%, signal=51%
SIG_IL4RECEPTOR_IN_B_LYPHOCYTES	SIG_IL4RECEPTOR_IN_B_LYPHOCYTES		16	-0.27188122	-0.7747361	0.78431374	0.8769462	1	1401	tags=19%, list=13%, signal=21%
CHAUHAN_RESPONSE_TO_METHOXYESTRADIOL_UP	CHAUHAN_RESPONSE_TO_METHOXYESTRADIOL_UP		31	-0.23022316	-0.77449447	0.7692308	0.8765684	1	1750	tags=19%, list=16%, signal=23%
AGUIRRE_PANCREATIC_CANCER_COPY_NUMBER_UP	AGUIRRE_PANCREATIC_CANCER_COPY_NUMBER_UP		168	-0.18327203	-0.77414364	0.7209302	0.8763461	1	2685	tags=20%, list=24%, signal=25%
KEGG_LEISHMANIA_INFECTION	KEGG_LEISHMANIA_INFECTION		29	-0.26321515	-0.7726476	0.7962963	0.87774265	1	3557	tags=41%, list=32%, signal=60%
GAUSSMANN_MLL_AF4_FUSION_TARGETS_B_UP	GAUSSMANN_MLL_AF4_FUSION_TARGETS_B_UP		15	-0.30878583	-0.77262276	0.75438595	0.8769536	1	1013	tags=20%, list=9%, signal=22%
FONTAINE_PAPILLARY_THYROID_CARCINOMA_UP	FONTAINE_PAPILLARY_THYROID_CARCINOMA_UP		35	-0.25222707	-0.77195656	0.8	0.8773751	1	929	tags=11%, list=8%, signal=12%
DACOSTA_UV_RESPONSE_VIA_ERCC3_TTD_DN	DACOSTA_UV_RESPONSE_VIA_ERCC3_TTD_DN		25	-0.2762025	-0.77099484	0.8153846	0.8780826	1	1062	tags=16%, list=9%, signal=18%
ZHU_CMV_ALL_UP	ZHU_CMV_ALL_UP		42	-0.23921044	-0.7676618	0.82258064	0.88275564	1	392	tags=7%, list=4%, signal=7%
ELVIDGE_HYPOXIA_BY_DMOG_UP	ELVIDGE_HYPOXIA_BY_DMOG_UP		85	-0.2629995	-0.7671694	0.8301887	0.882802	1	1923	tags=25%, list=17%, signal=30%
SASSON_RESPONSE_TO_FORSKOLIN_UP	SASSON_RESPONSE_TO_FORSKOLIN_UP		49	-0.19162437	-0.7652304	0.877193	0.88494325	1	3373	tags=29%, list=30%, signal=41%
KEGG_NON_SMALL_CELL_LUNG_CANCER	KEGG_NON_SMALL_CELL_LUNG_CANCER		29	-0.23776355	-0.7648195	0.76363635	0.8847032	1	463	tags=7%, list=4%, signal=7%
KEGG_GAP_JUNCTION	KEGG_GAP_JUNCTION		51	-0.21795793	-0.76437885	0.79591835	0.88459724	1	2921	tags=25%, list=26%, signal=34%
REACTOME_IMMUNOREGULATORY_INTERACTIONS_BETWEEN_A_LYMPHOID_AND_A_NON_LYMPHOID_CELL	REACTOME_IMMUNOREGULATORY_INTERACTIONS_BETWEEN_A_LYMPHOID_AND_A_NON_LYMPHOID_CELL		33	-0.33903146	-0.76393837	0.64705884	0.8842569	1	2876	tags=39%, list=26%, signal=53%
SHIPP_DLBCL_CURED_VS_FATAL_DN	SHIPP_DLBCL_CURED_VS_FATAL_DN		26	-0.2671785	-0.7634756	0.8	0.8840934	1	1471	tags=19%, list=13%, signal=22%
SHAFFER_IRF4_TARGETS_IN_PLASMA_CELL_VS_MATURE_B_LYMPHOCYTE	SHAFFER_IRF4_TARGETS_IN_PLASMA_CELL_VS_MATURE_B_LYMPHOCYTE		48	-0.24156827	-0.763257	0.7457627	0.88361096	1	1638	tags=19%, list=15%, signal=22%
VALK_AML_CLUSTER_8	VALK_AML_CLUSTER_8		15	-0.2827464	-0.7630652	0.7966102	0.88292664	1	3132	tags=40%, list=28%, signal=55%
CAMPS_COLON_CANCER_COPY_NUMBER_UP	CAMPS_COLON_CANCER_COPY_NUMBER_UP		46	-0.17790136	-0.7619796	0.9074074	0.88372767	1	3588	tags=35%, list=32%, signal=51%
HUTTMANN_B_CLL_POOR_SURVIVAL_UP	HUTTMANN_B_CLL_POOR_SURVIVAL_UP		167	-0.19935274	-0.76143324	0.82	0.8837245	1	3311	tags=32%, list=30%, signal=45%
COATES_MACROPHAGE_M1_VS_M2_DN	COATES_MACROPHAGE_M1_VS_M2_DN		48	-0.2539533	-0.7596587	0.8301887	0.8859192	1	1444	tags=21%, list=13%, signal=24%
TCGA_GLIOBLASTOMA_COPY_NUMBER_DN	TCGA_GLIOBLASTOMA_COPY_NUMBER_DN		17	-0.28523728	-0.7554413	0.75438595	0.8914637	1	2290	tags=35%, list=20%, signal=44%
SHAFFER_IRF4_TARGETS_IN_MYELOMA_VS_MATURE_B_LYMPHOCYTE	SHAFFER_IRF4_TARGETS_IN_MYELOMA_VS_MATURE_B_LYMPHOCYTE		69	-0.23269695	-0.7544825	0.8113208	0.89197433	1	301	tags=6%, list=3%, signal=6%
LIU_VMYB_TARGETS_UP	LIU_VMYB_TARGETS_UP		82	-0.20463416	-0.7531988	0.8965517	0.8928963	1	1038	tags=11%, list=9%, signal=12%
MORI_MATURE_B_LYMPHOCYTE_DN	MORI_MATURE_B_LYMPHOCYTE_DN		44	-0.2370402	-0.7531544	0.7966102	0.89211243	1	1004	tags=14%, list=9%, signal=15%
LIN_SILENCED_BY_TUMOR_MICROENVIRONMENT	LIN_SILENCED_BY_TUMOR_MICROENVIRONMENT		51	-0.2606408	-0.7530589	0.8333333	0.89143187	1	497	tags=10%, list=4%, signal=10%
BASSO_B_LYMPHOCYTE_NETWORK	BASSO_B_LYMPHOCYTE_NETWORK		85	-0.19799119	-0.75264233	0.76666665	0.89117944	1	3812	tags=33%, list=34%, signal=50%
SCHLOSSER_SERUM_RESPONSE_DN	SCHLOSSER_SERUM_RESPONSE_DN		433	-0.1887758	-0.75238293	0.7457627	0.890597	1	2112	tags=15%, list=19%, signal=18%
SAGIV_CD24_TARGETS_DN	SAGIV_CD24_TARGETS_DN		30	-0.2560206	-0.7510969	0.8214286	0.8917827	1	979	tags=13%, list=9%, signal=15%
CAMPS_COLON_CANCER_COPY_NUMBER_DN	CAMPS_COLON_CANCER_COPY_NUMBER_DN		18	-0.26465812	-0.74970394	0.8518519	0.89336103	1	357	tags=11%, list=3%, signal=11%
KEGG_WNT_SIGNALING_PATHWAY	KEGG_WNT_SIGNALING_PATHWAY		106	-0.19446485	-0.74874884	0.96153843	0.8937926	1	3553	tags=33%, list=32%, signal=48%
MULLIGHAN_MLL_SIGNATURE_1_UP	MULLIGHAN_MLL_SIGNATURE_1_UP		233	-0.16643785	-0.74703586	0.87931037	0.89560187	1	2788	tags=22%, list=25%, signal=29%
FINAK_BREAST_CANCER_SDPP_SIGNATURE	FINAK_BREAST_CANCER_SDPP_SIGNATURE		17	-0.34812984	-0.7467539	0.71428573	0.89525986	1	2983	tags=35%, list=27%, signal=48%
DEBIASI_APOPTOSIS_BY_REOVIRUS_INFECTION_UP	DEBIASI_APOPTOSIS_BY_REOVIRUS_INFECTION_UP		141	-0.20048916	-0.7459748	0.8333333	0.89562446	1	2463	tags=18%, list=22%, signal=23%
DASU_IL6_SIGNALING_SCAR_UP	DASU_IL6_SIGNALING_SCAR_UP		17	-0.2522575	-0.7450924	0.8125	0.896044	1	1364	tags=18%, list=12%, signal=20%
HOFFMANN_PRE_BI_TO_LARGE_PRE_BII_LYMPHOCYTE_UP	HOFFMANN_PRE_BI_TO_LARGE_PRE_BII_LYMPHOCYTE_UP		15	-0.32623214	-0.74413174	0.8035714	0.896915	1	97	tags=13%, list=1%, signal=13%
TOOKER_GEMCITABINE_RESISTANCE_DN	TOOKER_GEMCITABINE_RESISTANCE_DN		78	-0.2144552	-0.74407405	0.74545455	0.8961639	1	930	tags=10%, list=8%, signal=11%
TOOKER_RESPONSE_TO_BEXAROTENE_UP	TOOKER_RESPONSE_TO_BEXAROTENE_UP		78	-0.2144552	-0.74407405	0.74545455	0.8953287	1	930	tags=10%, list=8%, signal=11%
BOHN_PRIMARY_IMMUNODEFICIENCY_SYNDROM_UP	BOHN_PRIMARY_IMMUNODEFICIENCY_SYNDROM_UP		24	-0.25637156	-0.7420083	0.82978725	0.8974363	1	1214	tags=13%, list=11%, signal=14%
SHAFFER_IRF4_TARGETS_IN_ACTIVATED_DENDRITIC_CELL	SHAFFER_IRF4_TARGETS_IN_ACTIVATED_DENDRITIC_CELL		43	-0.23350757	-0.7414542	0.84745765	0.89741224	1	2849	tags=28%, list=25%, signal=37%
UEDA_CENTRAL_CLOCK	UEDA_CENTRAL_CLOCK		66	-0.21868789	-0.73976994	0.7647059	0.8990736	1	1540	tags=15%, list=14%, signal=17%
ST_G_ALPHA_I_PATHWAY	ST_G_ALPHA_I_PATHWAY		20	-0.22259231	-0.73939025	0.91071427	0.8987141	1	1256	tags=15%, list=11%, signal=17%
RODRIGUES_THYROID_CARCINOMA_DN	RODRIGUES_THYROID_CARCINOMA_DN		32	-0.23603229	-0.7391702	0.8301887	0.89815676	1	527	tags=9%, list=5%, signal=10%
DUNNE_TARGETS_OF_AML1_MTG8_FUSION_UP	DUNNE_TARGETS_OF_AML1_MTG8_FUSION_UP		32	-0.24842742	-0.7388704	0.779661	0.89776605	1	720	tags=13%, list=6%, signal=13%
REACTOME_G_ALPHA_Q_SIGNALLING_EVENTS	REACTOME_G_ALPHA_Q_SIGNALLING_EVENTS		99	-0.23663244	-0.73850626	0.8	0.8973785	1	2983	tags=30%, list=27%, signal=41%
WEIGEL_OXIDATIVE_STRESS_BY_TBH_AND_H2O2	WEIGEL_OXIDATIVE_STRESS_BY_TBH_AND_H2O2		24	-0.24913181	-0.73821074	0.85714287	0.8970717	1	704	tags=13%, list=6%, signal=13%
SIG_PIP3_SIGNALING_IN_B_LYMPHOCYTES	SIG_PIP3_SIGNALING_IN_B_LYMPHOCYTES		21	-0.24585605	-0.73794305	0.84313726	0.8966481	1	2462	tags=29%, list=22%, signal=37%
BRUECKNER_TARGETS_OF_MIRLET7A3_UP	BRUECKNER_TARGETS_OF_MIRLET7A3_UP		66	-0.23156136	-0.7373185	0.8627451	0.8965154	1	3178	tags=35%, list=28%, signal=48%
AKL_HTLV1_INFECTION_UP	AKL_HTLV1_INFECTION_UP		21	-0.23257643	-0.7371072	0.7647059	0.89593226	1	2506	tags=33%, list=22%, signal=43%
DITTMER_PTHLH_TARGETS_UP	DITTMER_PTHLH_TARGETS_UP		84	-0.20949064	-0.73662436	0.7894737	0.8957425	1	1842	tags=18%, list=16%, signal=21%
FONTAINE_FOLLICULAR_THYROID_ADENOMA_UP	FONTAINE_FOLLICULAR_THYROID_ADENOMA_UP		40	-0.19197358	-0.73546016	0.8305085	0.89648336	1	2232	tags=20%, list=20%, signal=25%
KEGG_CELL_ADHESION_MOLECULES_CAMS	KEGG_CELL_ADHESION_MOLECULES_CAMS		75	-0.23381792	-0.7351463	0.7826087	0.89610404	1	2476	tags=29%, list=22%, signal=37%
ROYLANCE_BREAST_CANCER_16Q_COPY_NUMBER_UP	ROYLANCE_BREAST_CANCER_16Q_COPY_NUMBER_UP		25	-0.22693948	-0.7322601	0.84615386	0.89896417	1	1713	tags=16%, list=15%, signal=19%
BIOCARTA_GSK3_PATHWAY	BIOCARTA_GSK3_PATHWAY		16	-0.2806171	-0.73204887	0.86206895	0.8983956	1	112	tags=6%, list=1%, signal=6%
CHARAFE_BREAST_CANCER_LUMINAL_VS_BASAL_DN	CHARAFE_BREAST_CANCER_LUMINAL_VS_BASAL_DN		258	-0.2157886	-0.7315624	0.86440676	0.89810747	1	1195	tags=13%, list=11%, signal=14%
KORKOLA_EMBRYONAL_CARCINOMA_UP	KORKOLA_EMBRYONAL_CARCINOMA_UP		31	-0.20917225	-0.72960585	0.8039216	0.89986	1	2895	tags=32%, list=26%, signal=43%
HOSHIDA_LIVER_CANCER_SUBCLASS_S2	HOSHIDA_LIVER_CANCER_SUBCLASS_S2		80	-0.17725712	-0.7294695	0.9183673	0.899238	1	837	tags=8%, list=7%, signal=8%
BIOCARTA_CTLA4_PATHWAY	BIOCARTA_CTLA4_PATHWAY		15	-0.35672605	-0.7281281	0.6923077	0.9000983	1	2876	tags=40%, list=26%, signal=54%
WEIGEL_OXIDATIVE_STRESS_RESPONSE	WEIGEL_OXIDATIVE_STRESS_RESPONSE		19	-0.23831676	-0.7269606	0.84313726	0.9006925	1	878	tags=16%, list=8%, signal=17%
SHAFFER_IRF4_MULTIPLE_MYELOMA_PROGRAM	SHAFFER_IRF4_MULTIPLE_MYELOMA_PROGRAM		25	-0.27142134	-0.7257651	0.8245614	0.90178454	1	1868	tags=20%, list=17%, signal=24%
GRADE_COLON_VS_RECTAL_CANCER_UP	GRADE_COLON_VS_RECTAL_CANCER_UP		18	-0.2812729	-0.72532535	0.7777778	0.9015558	1	927	tags=17%, list=8%, signal=18%
FERRANDO_T_ALL_WITH_MLL_ENL_FUSION_DN	FERRANDO_T_ALL_WITH_MLL_ENL_FUSION_DN		54	-0.21008651	-0.7242006	0.9310345	0.9025734	1	1117	tags=11%, list=10%, signal=12%
TARTE_PLASMA_CELL_VS_B_LYMPHOCYTE_DN	TARTE_PLASMA_CELL_VS_B_LYMPHOCYTE_DN		26	-0.30662197	-0.7234223	0.75510204	0.9026391	1	3099	tags=46%, list=28%, signal=64%
HADDAD_T_LYMPHOCYTE_AND_NK_PROGENITOR_DN	HADDAD_T_LYMPHOCYTE_AND_NK_PROGENITOR_DN		47	-0.29472974	-0.7218828	0.78723407	0.90368754	1	1225	tags=19%, list=11%, signal=21%
REACTOME_G_PROTEIN_ACTIVATION	REACTOME_G_PROTEIN_ACTIVATION		21	-0.22278321	-0.7216803	0.9661017	0.90308034	1	1232	tags=14%, list=11%, signal=16%
BOGNI_TREATMENT_RELATED_MYELOID_LEUKEMIA_DN	BOGNI_TREATMENT_RELATED_MYELOID_LEUKEMIA_DN		18	-0.2636798	-0.7207243	0.8135593	0.90354574	1	716	tags=11%, list=6%, signal=12%
IVANOVA_HEMATOPOIESIS_INTERMEDIATE_PROGENITOR	IVANOVA_HEMATOPOIESIS_INTERMEDIATE_PROGENITOR		25	-0.20456293	-0.7195732	0.8867925	0.904426	1	3327	tags=32%, list=30%, signal=45%
TARTE_PLASMA_CELL_VS_B_LYMPHOCYTE_UP	TARTE_PLASMA_CELL_VS_B_LYMPHOCYTE_UP		60	-0.22399047	-0.7194159	0.89830506	0.9037939	1	2190	tags=20%, list=20%, signal=25%
STEARMAN_LUNG_CANCER_EARLY_VS_LATE_UP	STEARMAN_LUNG_CANCER_EARLY_VS_LATE_UP		90	-0.20053297	-0.7183834	0.8035714	0.9045505	1	1973	tags=16%, list=18%, signal=19%
TAKEDA_TARGETS_OF_NUP98_HOXA9_FUSION_3D_DN	TAKEDA_TARGETS_OF_NUP98_HOXA9_FUSION_3D_DN		16	-0.33327264	-0.7180946	0.8	0.904094	1	2750	tags=38%, list=25%, signal=50%
CHANDRAN_METASTASIS_UP	CHANDRAN_METASTASIS_UP		44	-0.24440882	-0.71805096	0.78688526	0.9033723	1	569	tags=9%, list=5%, signal=10%
HSIAO_HOUSEKEEPING_GENES	HSIAO_HOUSEKEEPING_GENES		275	-0.17049782	-0.7172088	0.7169811	0.9036891	1	3077	tags=22%, list=27%, signal=30%
DER_IFN_ALPHA_RESPONSE_UP	DER_IFN_ALPHA_RESPONSE_UP		43	-0.22070834	-0.7156002	0.8518519	0.9051989	1	392	tags=7%, list=4%, signal=7%
GARY_CD5_TARGETS_UP	GARY_CD5_TARGETS_UP		292	-0.1569075	-0.71340346	0.9848485	0.90746903	1	3088	tags=26%, list=28%, signal=35%
MARSON_FOXP3_TARGETS_STIMULATED_UP	MARSON_FOXP3_TARGETS_STIMULATED_UP		16	-0.31729075	-0.7130324	0.7924528	0.9070735	1	3526	tags=44%, list=31%, signal=64%
HALMOS_CEBPA_TARGETS_UP	HALMOS_CEBPA_TARGETS_UP		29	-0.25399855	-0.7052571	0.98	0.9162663	1	3245	tags=41%, list=29%, signal=58%
REACTOME_PLATELET_ACTIVATION_TRIGGERS	REACTOME_PLATELET_ACTIVATION_TRIGGERS		42	-0.24518554	-0.7049949	0.8518519	0.91577256	1	923	tags=14%, list=8%, signal=16%
GAZDA_DIAMOND_BLACKFAN_ANEMIA_PROGENITOR_UP	GAZDA_DIAMOND_BLACKFAN_ANEMIA_PROGENITOR_UP		22	-0.25273523	-0.70476234	0.877551	0.9152798	1	2660	tags=27%, list=24%, signal=36%
KLEIN_PRIMARY_EFFUSION_LYMPHOMA_DN	KLEIN_PRIMARY_EFFUSION_LYMPHOMA_DN		37	-0.28623328	-0.70473135	0.7924528	0.9145213	1	2570	tags=30%, list=23%, signal=38%
CONCANNON_APOPTOSIS_BY_EPOXOMICIN_UP	CONCANNON_APOPTOSIS_BY_EPOXOMICIN_UP		142	-0.19290099	-0.7030895	0.9322034	0.9158548	1	3354	tags=31%, list=30%, signal=44%
BRUECKNER_TARGETS_OF_MIRLET7A3_DN	BRUECKNER_TARGETS_OF_MIRLET7A3_DN		46	-0.21718802	-0.7025078	0.90625	0.91575545	1	2644	tags=26%, list=24%, signal=34%
REACTOME_THROMBOXANE_SIGNALLING_THROUGH_TP_RECEPTOR	REACTOME_THROMBOXANE_SIGNALLING_THROUGH_TP_RECEPTOR		17	-0.23607336	-0.70027924	0.86538464	0.9178678	1	2945	tags=35%, list=26%, signal=48%
BIOCARTA_RHO_PATHWAY	BIOCARTA_RHO_PATHWAY		27	-0.23697343	-0.6984881	0.8679245	0.9193389	1	844	tags=7%, list=8%, signal=8%
KEGG_HEMATOPOIETIC_CELL_LINEAGE	KEGG_HEMATOPOIETIC_CELL_LINEAGE		53	-0.2587071	-0.69551206	0.79591835	0.92225045	1	3853	tags=45%, list=34%, signal=69%
MARKEY_RB1_CHRONIC_LOF_DN	MARKEY_RB1_CHRONIC_LOF_DN		90	-0.23077595	-0.6918792	0.8181818	0.92574924	1	2736	tags=27%, list=24%, signal=35%
BROWNE_HCMV_INFECTION_12HR_UP	BROWNE_HCMV_INFECTION_12HR_UP		58	-0.18434778	-0.6872546	0.9787234	0.9298713	1	2467	tags=22%, list=22%, signal=29%
HAHTOLA_MYCOSIS_FUNGOIDES_SKIN_UP	HAHTOLA_MYCOSIS_FUNGOIDES_SKIN_UP		117	-0.1871299	-0.6862063	0.83928573	0.9302968	1	1614	tags=13%, list=14%, signal=15%
BIOCARTA_ECM_PATHWAY	BIOCARTA_ECM_PATHWAY		17	-0.293919	-0.6856958	0.8695652	0.92986995	1	2382	tags=29%, list=21%, signal=37%
BIOCARTA_CCR3_PATHWAY	BIOCARTA_CCR3_PATHWAY		16	-0.2557446	-0.6816233	0.82222223	0.93392783	1	3864	tags=44%, list=35%, signal=67%
BROWNE_INTERFERON_RESPONSIVE_GENES	BROWNE_INTERFERON_RESPONSIVE_GENES		44	-0.24439944	-0.68098	0.92	0.9338039	1	2127	tags=27%, list=19%, signal=34%
WANG_BARRETTS_ESOPHAGUS_DN	WANG_BARRETTS_ESOPHAGUS_DN		22	-0.26649758	-0.6808861	0.8135593	0.93313575	1	990	tags=14%, list=9%, signal=15%
XU_CREBBP_TARGETS_DN	XU_CREBBP_TARGETS_DN		34	-0.24189596	-0.68086624	0.8545455	0.932317	1	844	tags=12%, list=8%, signal=13%
MILI_PSEUDOPODIA_CHEMOTAXIS_DN	MILI_PSEUDOPODIA_CHEMOTAXIS_DN		312	-0.16794622	-0.68050873	0.8596491	0.9321495	1	2664	tags=22%, list=24%, signal=28%
BILBAN_B_CLL_LPL_DN	BILBAN_B_CLL_LPL_DN		25	-0.27183786	-0.67960995	0.9056604	0.9323508	1	2148	tags=32%, list=19%, signal=40%
GOLDRATH_HOMEOSTATIC_PROLIFERATION	GOLDRATH_HOMEOSTATIC_PROLIFERATION		122	-0.20383419	-0.6777271	0.86	0.9333694	1	2474	tags=21%, list=22%, signal=27%
DAVICIONI_RHABDOMYOSARCOMA_PAX_FOXO1_FUSION_UP	DAVICIONI_RHABDOMYOSARCOMA_PAX_FOXO1_FUSION_UP		34	-0.25008136	-0.6776016	0.9056604	0.93265176	1	1467	tags=18%, list=13%, signal=20%
LUI_THYROID_CANCER_PAX8_PPARG_DN	LUI_THYROID_CANCER_PAX8_PPARG_DN		34	-0.19731052	-0.67316407	0.8039216	0.93713135	1	3695	tags=38%, list=33%, signal=57%
JAERVINEN_AMPLIFIED_IN_LARYNGEAL_CANCER	JAERVINEN_AMPLIFIED_IN_LARYNGEAL_CANCER		20	-0.19758038	-0.6713728	0.9	0.93796164	1	2557	tags=25%, list=23%, signal=32%
YU_MYC_TARGETS_DN	YU_MYC_TARGETS_DN		42	-0.25385848	-0.66670376	0.76	0.94163805	1	2725	tags=33%, list=24%, signal=44%
WILENSKY_RESPONSE_TO_DARAPLADIB	WILENSKY_RESPONSE_TO_DARAPLADIB		18	-0.29693064	-0.6658023	0.85714287	0.9419138	1	1756	tags=17%, list=16%, signal=20%
ZHAN_VARIABLE_EARLY_DIFFERENTIATION_GENES_DN	ZHAN_VARIABLE_EARLY_DIFFERENTIATION_GENES_DN		20	-0.23087925	-0.665434	0.8490566	0.9414116	1	133	tags=5%, list=1%, signal=5%
ST_MYOCYTE_AD_PATHWAY	ST_MYOCYTE_AD_PATHWAY		15	-0.28572956	-0.6645238	0.8727273	0.94154346	1	3702	tags=47%, list=33%, signal=70%
RODWELL_AGING_KIDNEY_UP	RODWELL_AGING_KIDNEY_UP		205	-0.2082612	-0.663865	0.8627451	0.9414287	1	2736	tags=26%, list=24%, signal=34%
KAAB_FAILED_HEART_ATRIUM_DN	KAAB_FAILED_HEART_ATRIUM_DN		96	-0.1809959	-0.6637916	0.87234044	0.94071233	1	3320	tags=25%, list=30%, signal=35%
SCHLOSSER_MYC_TARGETS_REPRESSED_BY_SERUM	SCHLOSSER_MYC_TARGETS_REPRESSED_BY_SERUM		84	-0.18230712	-0.6621378	0.7818182	0.9415406	1	940	tags=7%, list=8%, signal=8%
MUNSHI_MULTIPLE_MYELOMA_UP	MUNSHI_MULTIPLE_MYELOMA_UP		44	-0.18030985	-0.66118866	0.86153847	0.9416139	1	2197	tags=18%, list=20%, signal=23%
REACTOME_ASSOCIATION_OF_TRIC_CCT_WITH_TARGET_PROTEINS_DURING_BIOSYNTHESIS	REACTOME_ASSOCIATION_OF_TRIC_CCT_WITH_TARGET_PROTEINS_DURING_BIOSYNTHESIS		20	-0.22231169	-0.6610011	0.84745765	0.94095904	1	8714	tags=100%, list=78%, signal=450%
SANA_RESPONSE_TO_IFNG_DN	SANA_RESPONSE_TO_IFNG_DN		56	-0.19538675	-0.65949434	0.8888889	0.94140315	1	1536	tags=11%, list=14%, signal=12%
ACEVEDO_NORMAL_TISSUE_ADJACENT_TO_LIVER_TUMOR_UP	ACEVEDO_NORMAL_TISSUE_ADJACENT_TO_LIVER_TUMOR_UP		88	-0.17489699	-0.65681005	0.9423077	0.943186	1	2562	tags=20%, list=23%, signal=26%
KIM_WT1_TARGETS_12HR_UP	KIM_WT1_TARGETS_12HR_UP		91	-0.19553654	-0.656519	0.91525424	0.9425337	1	2054	tags=20%, list=18%, signal=24%
REACTOME_COLLAGEN_MEDIATED_ACTIVATION_CASCADE	REACTOME_COLLAGEN_MEDIATED_ACTIVATION_CASCADE		15	-0.2886204	-0.6548674	0.8947368	0.94360375	1	923	tags=20%, list=8%, signal=22%
ST_FAS_SIGNALING_PATHWAY	ST_FAS_SIGNALING_PATHWAY		39	-0.17372978	-0.65453655	0.98214287	0.943069	1	2687	tags=21%, list=24%, signal=27%
KEGG_PROTEIN_EXPORT	KEGG_PROTEIN_EXPORT		18	-0.25175452	-0.6543381	0.6981132	0.9424727	1	320	tags=6%, list=3%, signal=6%
KEGG_RENAL_CELL_CARCINOMA	KEGG_RENAL_CELL_CARCINOMA		45	-0.2215342	-0.6524673	0.94545454	0.94326466	1	585	tags=9%, list=5%, signal=9%
HOEBEKE_LYMPHOID_STEM_CELL_UP	HOEBEKE_LYMPHOID_STEM_CELL_UP		49	-0.19043165	-0.6516739	1	0.94334453	1	1006	tags=10%, list=9%, signal=11%
SHAFFER_IRF4_TARGETS_IN_ACTIVATED_B_LYMPHOCYTE	SHAFFER_IRF4_TARGETS_IN_ACTIVATED_B_LYMPHOCYTE		56	-0.19515668	-0.65053517	0.8103448	0.94350034	1	2694	tags=23%, list=24%, signal=30%
DEURIG_T_CELL_PROLYMPHOCYTIC_LEUKEMIA_DN	DEURIG_T_CELL_PROLYMPHOCYTIC_LEUKEMIA_DN		176	-0.17617826	-0.641651	0.91803277	0.9504969	1	3676	tags=35%, list=33%, signal=52%
GRAHAM_NORMAL_QUIESCENT_VS_NORMAL_DIVIDING_UP	GRAHAM_NORMAL_QUIESCENT_VS_NORMAL_DIVIDING_UP		35	-0.24137008	-0.6373504	0.96666664	0.95402515	1	3507	tags=40%, list=31%, signal=58%
NUTT_GBM_VS_AO_GLIOMA_UP	NUTT_GBM_VS_AO_GLIOMA_UP		30	-0.20476972	-0.63649493	0.94545454	0.95397186	1	2381	tags=20%, list=21%, signal=25%
ASTIER_INTEGRIN_SIGNALING	ASTIER_INTEGRIN_SIGNALING		36	-0.16732119	-0.63405746	0.9807692	0.9549926	1	3619	tags=36%, list=32%, signal=53%
SENESE_HDAC2_TARGETS_UP	SENESE_HDAC2_TARGETS_UP		66	-0.19480161	-0.6306241	0.9830508	0.9573165	1	2643	tags=24%, list=24%, signal=32%
BIOCARTA_PTDINS_PATHWAY	BIOCARTA_PTDINS_PATHWAY		16	-0.2558861	-0.62991434	0.8490566	0.95708317	1	1922	tags=19%, list=17%, signal=23%
GRADE_METASTASIS_DN	GRADE_METASTASIS_DN		33	-0.17661454	-0.62318957	0.875	0.96117073	1	4094	tags=39%, list=37%, signal=62%
FLECHNER_BIOPSY_KIDNEY_TRANSPLANT_REJECTED_VS_OK_UP	FLECHNER_BIOPSY_KIDNEY_TRANSPLANT_REJECTED_VS_OK_UP		64	-0.24735676	-0.6210147	0.8181818	0.962066	1	2928	tags=34%, list=26%, signal=46%
AMUNDSON_POOR_SURVIVAL_AFTER_GAMMA_RADIATION_8G	AMUNDSON_POOR_SURVIVAL_AFTER_GAMMA_RADIATION_8G		53	-0.20426789	-0.620416	0.9322034	0.9616857	1	2231	tags=19%, list=20%, signal=23%
LIAN_LIPA_TARGETS_6M	LIAN_LIPA_TARGETS_6M		70	-0.2685774	-0.61819977	0.90909094	0.962718	1	3041	tags=36%, list=27%, signal=49%
DING_LUNG_CANCER_EXPRESSION_BY_COPY_NUMBER	DING_LUNG_CANCER_EXPRESSION_BY_COPY_NUMBER		55	-0.20215619	-0.61576825	0.8113208	0.96370524	1	3019	tags=27%, list=27%, signal=37%
LIAN_LIPA_TARGETS_3M	LIAN_LIPA_TARGETS_3M		59	-0.26995015	-0.61294156	0.9130435	0.96521604	1	2795	tags=32%, list=25%, signal=43%
REACTOME_NEF_MEDIATES_DOWN_MODULATION_OF_CELL_SURFACE_RECEPTORS_BY_RECRUITING_THEM_TO_CLATHRIN_ADAPTERS	REACTOME_NEF_MEDIATES_DOWN_MODULATION_OF_CELL_SURFACE_RECEPTORS_BY_RECRUITING_THEM_TO_CLATHRIN_ADAPTERS		15	-0.19777845	-0.61249703	0.9	0.96467364	1	1220	tags=13%, list=11%, signal=15%
LIN_MELANOMA_COPY_NUMBER_UP	LIN_MELANOMA_COPY_NUMBER_UP		41	-0.18889312	-0.60764825	0.9375	0.9671599	1	2447	tags=24%, list=22%, signal=31%
KEGG_PROTEASOME	KEGG_PROTEASOME		36	-0.19096564	-0.6043126	0.7659575	0.96881145	1	4613	tags=47%, list=41%, signal=80%
LENAOUR_DENDRITIC_CELL_MATURATION_DN	LENAOUR_DENDRITIC_CELL_MATURATION_DN		72	-0.1990054	-0.6032414	0.9166667	0.9688003	1	2795	tags=28%, list=25%, signal=37%
REACTOME_DOWNSTREAM_TCR_SIGNALING	REACTOME_DOWNSTREAM_TCR_SIGNALING		20	-0.2314452	-0.6025827	0.91525424	0.9683764	1	2876	tags=25%, list=26%, signal=34%
REACTOME_SIGNALLING_TO_RAS	REACTOME_SIGNALLING_TO_RAS		18	-0.1979918	-0.5988273	0.8913044	0.96991205	1	3231	tags=33%, list=29%, signal=47%
MAYBURD_RESPONSE_TO_L663536_DN	MAYBURD_RESPONSE_TO_L663536_DN		34	-0.18985039	-0.5927593	0.9830508	0.97352153	1	2442	tags=24%, list=22%, signal=30%
KEGG_SPHINGOLIPID_METABOLISM	KEGG_SPHINGOLIPID_METABOLISM		22	-0.20648067	-0.58873886	0.94827586	0.975024	1	3217	tags=23%, list=29%, signal=32%
LIU_SOX4_TARGETS_UP	LIU_SOX4_TARGETS_UP		65	-0.18867987	-0.5862322	0.94	0.97586226	1	1148	tags=11%, list=10%, signal=12%
AMIT_SERUM_RESPONSE_480_MCF10A	AMIT_SERUM_RESPONSE_480_MCF10A		21	-0.2188868	-0.5858647	1	0.97524375	1	2476	tags=29%, list=22%, signal=37%
RUGO_STRESS_RESPONSE_SUBSET_G	RUGO_STRESS_RESPONSE_SUBSET_G		19	-0.22049959	-0.58387035	0.96	0.9755219	1	2566	tags=32%, list=23%, signal=41%
KYNG_DNA_DAMAGE_BY_4NQO_OR_UV	KYNG_DNA_DAMAGE_BY_4NQO_OR_UV		19	-0.22049959	-0.58387035	0.96	0.9746916	1	2566	tags=32%, list=23%, signal=41%
FAELT_B_CLL_WITH_VH_REARRANGEMENTS_DN	FAELT_B_CLL_WITH_VH_REARRANGEMENTS_DN		27	-0.18180192	-0.576306	0.9285714	0.97841907	1	4662	tags=44%, list=42%, signal=76%
REACTOME_CHOLESTEROL_BIOSYNTHESIS	REACTOME_CHOLESTEROL_BIOSYNTHESIS		17	-0.23377648	-0.5681847	0.9056604	0.9824786	1	4192	tags=53%, list=37%, signal=84%
REACTOME_GENERATION_OF_SECOND_MESSENGER_MOLECULES	REACTOME_GENERATION_OF_SECOND_MESSENGER_MOLECULES		16	-0.28545508	-0.5650668	0.9245283	0.98316944	1	3858	tags=56%, list=34%, signal=86%
ROSS_AML_WITH_CBFB_MYH11_FUSION	ROSS_AML_WITH_CBFB_MYH11_FUSION		35	-0.20741373	-0.56497496	0.9814815	0.98237073	1	1763	tags=20%, list=16%, signal=24%
THEILGAARD_NEUTROPHIL_AT_SKIN_WOUND_DN	THEILGAARD_NEUTROPHIL_AT_SKIN_WOUND_DN		150	-0.14469133	-0.5647025	1	0.9816252	1	2621	tags=17%, list=23%, signal=22%
BIOCARTA_IL2_PATHWAY	BIOCARTA_IL2_PATHWAY		15	-0.1961961	-0.56279874	0.9019608	0.98179805	1	3864	tags=33%, list=35%, signal=51%
SCHUHMACHER_MYC_TARGETS_UP	SCHUHMACHER_MYC_TARGETS_UP		49	-0.17843178	-0.560465	0.95	0.9820016	1	245	tags=4%, list=2%, signal=4%
REACTOME_ACTIVATED_TLR4_SIGNALLING	REACTOME_ACTIVATED_TLR4_SIGNALLING		15	-0.20651913	-0.5546031	0.984375	0.9838222	1	3576	tags=47%, list=32%, signal=68%
REACTOME_SEMA4D_IN_SEMAPHORIN_SIGNALING	REACTOME_SEMA4D_IN_SEMAPHORIN_SIGNALING		19	-0.18282613	-0.5523174	0.9607843	0.98421645	1	3407	tags=37%, list=30%, signal=53%
REACTOME_GOLGI_ASSOCIATED_VESICLE_BIOGENESIS	REACTOME_GOLGI_ASSOCIATED_VESICLE_BIOGENESIS		32	-0.17610382	-0.5390666	0.9259259	0.98901707	1	2440	tags=19%, list=22%, signal=24%
TIEN_INTESTINE_PROBIOTICS_2HR_DN	TIEN_INTESTINE_PROBIOTICS_2HR_DN		42	-0.17316717	-0.5316564	1	0.99146867	1	1974	tags=14%, list=18%, signal=17%
LEE_DIFFERENTIATING_T_LYMPHOCYTE	LEE_DIFFERENTIATING_T_LYMPHOCYTE		77	-0.22724043	-0.5299441	0.9574468	0.9914077	1	2928	tags=29%, list=26%, signal=38%
BOYLAN_MULTIPLE_MYELOMA_C_CLUSTER_DN	BOYLAN_MULTIPLE_MYELOMA_C_CLUSTER_DN		20	-0.2111896	-0.525175	0.98039216	0.99246615	1	2643	tags=35%, list=24%, signal=46%
LIU_SOX4_TARGETS_DN	LIU_SOX4_TARGETS_DN		187	-0.14057842	-0.51466256	0.9375	0.9950539	1	2591	tags=18%, list=23%, signal=23%
ROME_INSULIN_TARGETS_IN_MUSCLE_DN	ROME_INSULIN_TARGETS_IN_MUSCLE_DN		27	-0.19094014	-0.5123892	0.9814815	0.9950374	1	947	tags=7%, list=8%, signal=8%
KYNG_ENVIRONMENTAL_STRESS_RESPONSE_UP	KYNG_ENVIRONMENTAL_STRESS_RESPONSE_UP		22	-0.18641023	-0.5087189	0.98333335	0.99551785	1	3812	tags=41%, list=34%, signal=62%
GUTIERREZ_MULTIPLE_MYELOMA_DN	GUTIERREZ_MULTIPLE_MYELOMA_DN		20	-0.18540525	-0.5073143	0.9591837	0.99497694	1	4173	tags=40%, list=37%, signal=64%
REACTOME_SIGNALING_BY_WNT	REACTOME_SIGNALING_BY_WNT		47	-0.1514575	-0.5071502	0.875	0.994172	1	4669	tags=47%, list=42%, signal=80%
CHNG_MULTIPLE_MYELOMA_HYPERPLOID_DN	CHNG_MULTIPLE_MYELOMA_HYPERPLOID_DN		24	-0.16559094	-0.50530744	0.9361702	0.9938678	1	3868	tags=38%, list=35%, signal=57%
KORKOLA_SEMINOMA_UP	KORKOLA_SEMINOMA_UP		31	-0.13270737	-0.5048188	0.9814815	0.99315673	1	2945	tags=23%, list=26%, signal=31%
NOUZOVA_METHYLATED_IN_APL	NOUZOVA_METHYLATED_IN_APL		22	-0.2011599	-0.5024495	0.96363634	0.9929513	1	2947	tags=32%, list=26%, signal=43%
SAKAI_CHRONIC_HEPATITIS_VS_LIVER_CANCER_UP	SAKAI_CHRONIC_HEPATITIS_VS_LIVER_CANCER_UP		45	-0.1579296	-0.50238085	0.9830508	0.9921217	1	3463	tags=27%, list=31%, signal=38%
REACTOME_CHAPERONIN_MEDIATED_PROTEIN_FOLDING	REACTOME_CHAPERONIN_MEDIATED_PROTEIN_FOLDING		29	-0.18497628	-0.49549115	0.9818182	0.99335814	1	9133	tags=100%, list=82%, signal=541%
BIOCARTA_AT1R_PATHWAY	BIOCARTA_AT1R_PATHWAY		20	-0.17487569	-0.4873778	0.9782609	0.994862	1	4066	tags=45%, list=36%, signal=71%
LEONARD_HYPOXIA	LEONARD_HYPOXIA		26	-0.19617656	-0.4793057	0.9814815	0.99626815	1	2723	tags=27%, list=24%, signal=35%
MORI_PLASMA_CELL_DN	MORI_PLASMA_CELL_DN		15	-0.23365974	-0.47251564	0.92	0.9972394	1	1731	tags=20%, list=15%, signal=24%
BLUM_RESPONSE_TO_SALIRASIB_UP	BLUM_RESPONSE_TO_SALIRASIB_UP		169	-0.12626287	-0.4701166	1	0.99698925	1	2055	tags=14%, list=18%, signal=16%
REACTOME_PREFOLDIN_MEDIATED_TRANSFER_OF_SUBSTRATE_TO_CCT_TRIC	REACTOME_PREFOLDIN_MEDIATED_TRANSFER_OF_SUBSTRATE_TO_CCT_TRIC		17	-0.18477775	-0.45406142	0.962963	0.9992324	1	9133	tags=100%, list=82%, signal=541%
KEGG_ENDOCYTOSIS	KEGG_ENDOCYTOSIS		100	-0.13031271	-0.453791	1	0.99849063	1	1412	tags=10%, list=13%, signal=11%
LEE_EARLY_T_LYMPHOCYTE_DN	LEE_EARLY_T_LYMPHOCYTE_DN		17	-0.18318501	-0.44525716	0.9818182	0.9991131	1	2864	tags=29%, list=26%, signal=39%
MILI_PSEUDOPODIA_HAPTOTAXIS_UP	MILI_PSEUDOPODIA_HAPTOTAXIS_UP		305	-0.13029191	-0.42904866	0.98275864	1	1	3556	tags=28%, list=32%, signal=39%
SPIELMAN_LYMPHOBLAST_EUROPEAN_VS_ASIAN_DN	SPIELMAN_LYMPHOBLAST_EUROPEAN_VS_ASIAN_DN		419	-0.119540565	-0.427786	0.9814815	0.99995065	1	3041	tags=19%, list=27%, signal=26%
SHEN_SMARCA2_TARGETS_UP	SHEN_SMARCA2_TARGETS_UP		226	-0.122514956	-0.42413253	1	0.9996173	1	4159	tags=34%, list=37%, signal=52%
FARMER_BREAST_CANCER_CLUSTER_1	FARMER_BREAST_CANCER_CLUSTER_1		26	-0.18778066	-0.4052458	1	1	1	2713	tags=31%, list=24%, signal=41%
SIG_REGULATION_OF_THE_ACTIN_CYTOSKELETON_BY_RHO_GTPASES	SIG_REGULATION_OF_THE_ACTIN_CYTOSKELETON_BY_RHO_GTPASES		25	-0.13925897	-0.3888142	1	1	1	2324	tags=16%, list=21%, signal=20%
REACTOME_STABILIZATION_OF_P53	REACTOME_STABILIZATION_OF_P53		36	-0.119606376	-0.3803459	1	1	1	4613	tags=44%, list=41%, signal=75%
RUGO_ENVIRONMENTAL_STRESS_RESPONSE_UP	RUGO_ENVIRONMENTAL_STRESS_RESPONSE_UP		20	-0.14564437	-0.3788199	1	1	1	4105	tags=40%, list=37%, signal=63%
KEGG_PATHOGENIC_ESCHERICHIA_COLI_INFECTION	KEGG_PATHOGENIC_ESCHERICHIA_COLI_INFECTION		37	-0.12941965	-0.37728095	1	0.99954325	1	1929	tags=11%, list=17%, signal=13%
REACTOME_P53_INDEPENDENT_DNA_DAMAGE_RESPONSE	REACTOME_P53_INDEPENDENT_DNA_DAMAGE_RESPONSE		37	-0.11684363	-0.37169868	1	0.99886566	1	4613	tags=43%, list=41%, signal=73%
REACTOME_VIF_MEDIATED_DEGRADATION_OF_APOBEC3G	REACTOME_VIF_MEDIATED_DEGRADATION_OF_APOBEC3G		39	-0.11025379	-0.35445562	1	0.99869376	1	4613	tags=41%, list=41%, signal=70%
