# Supplementary material for: A genomic analysis of mouse models of breast cancer reveals molecular features of mouse models and relationships to human breast cancer
Source: Breast Cancer Res. 2014 Jun 5;16(3):R59. doi: 10.1186/bcr3672 (PMC4078930; doi:10.1186/bcr3672)
Supplement: Additional file 11 — GSEA for mouse models compared to all other models or to mammary gland development. Listed by model. [file bcr3672-S11.zip › AdditionalFile11/ATX/Vs_Normal_mammary/C2/Upregulated_in_ATX_vs_normalmammary.txt]

NAME	GS<br> follow link to MSigDB	GS DETAILS	SIZE	ES	NES	NOM p-val	FDR q-val	FWER p-val	RANK AT MAX	LEADING EDGE
BIOCARTA_STRESS_PATHWAY	BIOCARTA_STRESS_PATHWAY	Details ...	15	0.60830784	1.9450241	0	0.22563519	0.11	599	tags=27%, list=5%, signal=28%
REACTOME_DNA_REPAIR	REACTOME_DNA_REPAIR	Details ...	78	0.5352423	1.8041012	0.0625	0.8684704	0.44	2679	tags=49%, list=24%, signal=64%
BIOCARTA_CASPASE_PATHWAY	BIOCARTA_CASPASE_PATHWAY	Details ...	16	0.60329056	1.7763273	0.022222223	0.7880499	0.51	1541	tags=31%, list=14%, signal=36%
KAUFFMANN_DNA_REPAIR_GENES	KAUFFMANN_DNA_REPAIR_GENES	Details ...	148	0.51623046	1.7509432	0.041666668	0.80344516	0.6	2790	tags=49%, list=25%, signal=64%
BIOCARTA_ATRBRCA_PATHWAY	BIOCARTA_ATRBRCA_PATHWAY	Details ...	15	0.74247885	1.7476752	0	0.66368204	0.61	1359	tags=53%, list=12%, signal=61%
KEGG_BASE_EXCISION_REPAIR	KEGG_BASE_EXCISION_REPAIR	Details ...	21	0.6172801	1.7253575	0.08695652	0.7031846	0.65	1505	tags=43%, list=13%, signal=49%
GEORGES_CELL_CYCLE_MIR192_TARGETS	GEORGES_CELL_CYCLE_MIR192_TARGETS	Details ...	39	0.6094843	1.7192633	0.06521739	0.64875805	0.67	1775	tags=46%, list=16%, signal=55%
BIOCARTA_PDGF_PATHWAY	BIOCARTA_PDGF_PATHWAY	Details ...	22	0.54042315	1.7117532	0.04	0.6106911	0.68	2819	tags=45%, list=25%, signal=61%
REACTOME_TRANSCRIPTION_COUPLED_NER	REACTOME_TRANSCRIPTION_COUPLED_NER	Details ...	40	0.5199244	1.7064518	0.06666667	0.5700788	0.68	2679	tags=45%, list=24%, signal=59%
WU_APOPTOSIS_BY_CDKN1A_VIA_TP53	WU_APOPTOSIS_BY_CDKN1A_VIA_TP53	Details ...	19	0.7739061	1.7014629	0.03846154	0.5309453	0.68	776	tags=58%, list=7%, signal=62%
REACTOME_MRNA_PROCESSING	REACTOME_MRNA_PROCESSING	Details ...	28	0.5440814	1.6989832	0.08510638	0.49295658	0.68	2679	tags=36%, list=24%, signal=47%
KEGG_HOMOLOGOUS_RECOMBINATION	KEGG_HOMOLOGOUS_RECOMBINATION	Details ...	24	0.6672768	1.6972394	0.022727273	0.46030277	0.69	2694	tags=67%, list=24%, signal=88%
REACTOME_RNA_POLYMERASE_I_TRANSCRIPTION_TERMINATION	REACTOME_RNA_POLYMERASE_I_TRANSCRIPTION_TERMINATION	Details ...	17	0.56747127	1.6971526	0.03846154	0.42525452	0.69	4030	tags=65%, list=36%, signal=101%
REACTOME_RNA_POLYMERASE_I_PROMOTER_CLEARANCE	REACTOME_RNA_POLYMERASE_I_PROMOTER_CLEARANCE	Details ...	24	0.5452122	1.6939074	0.040816326	0.40781868	0.69	4030	tags=63%, list=36%, signal=97%
TANG_SENESCENCE_TP53_TARGETS_DN	TANG_SENESCENCE_TP53_TARGETS_DN	Details ...	29	0.7571504	1.692978	0.018518519	0.38566664	0.69	1420	tags=62%, list=13%, signal=71%
REACTOME_RNA_POLYMERASE_I_TRANSCRIPTION_INITIATION	REACTOME_RNA_POLYMERASE_I_TRANSCRIPTION_INITIATION	Details ...	18	0.5700516	1.6908482	0.03846154	0.36894482	0.69	4030	tags=67%, list=36%, signal=104%
REACTOME_RNA_POL_II_CTD_PHOSPHORYLATION_AND_INTERACTION_WITH_CE	REACTOME_RNA_POL_II_CTD_PHOSPHORYLATION_AND_INTERACTION_WITH_CE	Details ...	24	0.5186461	1.6887854	0.09615385	0.35587695	0.7	2679	tags=33%, list=24%, signal=44%
ZHAN_MULTIPLE_MYELOMA_CD1_DN	ZHAN_MULTIPLE_MYELOMA_CD1_DN	Details ...	22	0.55331105	1.6742594	0	0.37977034	0.72	1668	tags=41%, list=15%, signal=48%
REACTOME_TELOMERE_MAINTENANCE	REACTOME_TELOMERE_MAINTENANCE	Details ...	28	0.6310332	1.6665487	0.07317073	0.39331988	0.75	2767	tags=68%, list=25%, signal=90%
REACTOME_FORMATION_OF_A_POOL_OF_FREE_40S_SUBUNITS	REACTOME_FORMATION_OF_A_POOL_OF_FREE_40S_SUBUNITS	Details ...	51	0.5813138	1.649398	0.02173913	0.4455074	0.8	4544	tags=84%, list=41%, signal=141%
BIOCARTA_TNFR1_PATHWAY	BIOCARTA_TNFR1_PATHWAY	Details ...	19	0.54121906	1.6464518	0	0.436056	0.8	2313	tags=37%, list=21%, signal=46%
REACTOME_RNA_POLYMERASE_I_PROMOTER_ESCAPE	REACTOME_RNA_POLYMERASE_I_PROMOTER_ESCAPE	Details ...	16	0.5642502	1.6436713	0.09259259	0.43033475	0.8	4030	tags=63%, list=36%, signal=97%
KEGG_RIBOSOME	KEGG_RIBOSOME	Details ...	54	0.57317364	1.6374412	0.022222223	0.44453254	0.82	4544	tags=83%, list=41%, signal=140%
REACTOME_PEPTIDE_CHAIN_ELONGATION	REACTOME_PEPTIDE_CHAIN_ELONGATION	Details ...	53	0.57648915	1.6372719	0.022222223	0.42718726	0.82	4544	tags=83%, list=41%, signal=139%
WAKASUGI_HAVE_ZNF143_BINDING_SITES	WAKASUGI_HAVE_ZNF143_BINDING_SITES	Details ...	43	0.57386464	1.6306862	0.023255814	0.43927774	0.83	2694	tags=49%, list=24%, signal=64%
SONG_TARGETS_OF_IE86_CMV_PROTEIN	SONG_TARGETS_OF_IE86_CMV_PROTEIN	Details ...	32	0.7541323	1.6287571	0.022222223	0.43221888	0.83	1342	tags=66%, list=12%, signal=74%
KAUFFMANN_MELANOMA_RELAPSE_UP	KAUFFMANN_MELANOMA_RELAPSE_UP	Details ...	44	0.6638812	1.6170896	0.021276595	0.45958757	0.87	2363	tags=64%, list=21%, signal=80%
RIZ_ERYTHROID_DIFFERENTIATION	RIZ_ERYTHROID_DIFFERENTIATION	Details ...	60	0.5550178	1.6150944	0.023255814	0.44869047	0.87	1277	tags=30%, list=11%, signal=34%
REACTOME_GTP_HYDROLYSIS_AND_JOINING_OF_THE_60S_RIBOSOMAL_SUBUNIT	REACTOME_GTP_HYDROLYSIS_AND_JOINING_OF_THE_60S_RIBOSOMAL_SUBUNIT	Details ...	56	0.5523795	1.6084487	0.023255814	0.4622713	0.87	4544	tags=79%, list=41%, signal=132%
VERNELL_RETINOBLASTOMA_PATHWAY_UP	VERNELL_RETINOBLASTOMA_PATHWAY_UP	Details ...	29	0.7028034	1.6081426	0.023255814	0.44719902	0.87	1799	tags=62%, list=16%, signal=74%
PUJANA_BREAST_CANCER_LIT_INT_NETWORK	PUJANA_BREAST_CANCER_LIT_INT_NETWORK	Details ...	64	0.55082643	1.6065865	0.04347826	0.44057035	0.89	2025	tags=41%, list=18%, signal=49%
BOYAULT_LIVER_CANCER_SUBCLASS_G23_UP	BOYAULT_LIVER_CANCER_SUBCLASS_G23_UP	Details ...	27	0.65523714	1.6036783	0.0625	0.4384324	0.9	1775	tags=59%, list=16%, signal=70%
REACTOME_RNA_POLYMERASE_I_CHAIN_ELONGATION	REACTOME_RNA_POLYMERASE_I_CHAIN_ELONGATION	Details ...	18	0.5580152	1.6033946	0.078431375	0.42603913	0.9	2679	tags=44%, list=24%, signal=58%
REACTOME_NUCLEOTIDE_EXCISION_REPAIR	REACTOME_NUCLEOTIDE_EXCISION_REPAIR	Details ...	45	0.46821007	1.6008835	0.10204082	0.42239404	0.9	2679	tags=42%, list=24%, signal=55%
SCIAN_CELL_CYCLE_TARGETS_OF_TP53_AND_TP73_DN	SCIAN_CELL_CYCLE_TARGETS_OF_TP53_AND_TP73_DN	Details ...	19	0.73747	1.5909859	0.05882353	0.44592384	0.92	829	tags=68%, list=7%, signal=74%
BILD_SRC_ONCOGENIC_SIGNATURE	BILD_SRC_ONCOGENIC_SIGNATURE	Details ...	24	0.5183063	1.5877125	0.022727273	0.44570163	0.94	1229	tags=38%, list=11%, signal=42%
BOYLAN_MULTIPLE_MYELOMA_C_CLUSTER_UP	BOYLAN_MULTIPLE_MYELOMA_C_CLUSTER_UP	Details ...	20	0.53710264	1.5874065	0.048780486	0.43476278	0.94	809	tags=35%, list=7%, signal=38%
REACTOME_EXTENSION_OF_TELOMERES	REACTOME_EXTENSION_OF_TELOMERES	Details ...	20	0.6839026	1.5836375	0.069767445	0.43547636	0.94	2024	tags=70%, list=18%, signal=85%
KANG_DOXORUBICIN_RESISTANCE_UP	KANG_DOXORUBICIN_RESISTANCE_UP	Details ...	32	0.71196496	1.5833313	0.104166664	0.4250184	0.94	1067	tags=59%, list=10%, signal=65%
SOTIRIOU_BREAST_CANCER_GRADE_1_VS_3_UP	SOTIRIOU_BREAST_CANCER_GRADE_1_VS_3_UP	Details ...	88	0.6717241	1.5804055	0.08	0.42462656	0.94	1330	tags=52%, list=12%, signal=59%
REACTOME_GLOBAL_GENOMIC_NER	REACTOME_GLOBAL_GENOMIC_NER	Details ...	31	0.5264695	1.5773877	0.13725491	0.42350388	0.94	2536	tags=52%, list=23%, signal=67%
REACTOME_VIRAL_MRNA_TRANSLATION	REACTOME_VIRAL_MRNA_TRANSLATION	Details ...	53	0.5546447	1.5746319	0.069767445	0.42234248	0.94	4544	tags=83%, list=41%, signal=139%
CHARAFE_BREAST_CANCER_LUMINAL_VS_MESENCHYMAL_UP	CHARAFE_BREAST_CANCER_LUMINAL_VS_MESENCHYMAL_UP	Details ...	237	0.4614198	1.5714829	0.020833334	0.4231603	0.94	2019	tags=42%, list=18%, signal=50%
REACTOME_HIV1_TRANSCRIPTION_INITIATION	REACTOME_HIV1_TRANSCRIPTION_INITIATION	Details ...	32	0.4912178	1.5701466	0.13333334	0.4169891	0.94	2679	tags=34%, list=24%, signal=45%
KEGG_PYRIMIDINE_METABOLISM	KEGG_PYRIMIDINE_METABOLISM	Details ...	68	0.4803295	1.5640796	0.093023255	0.4289892	0.94	1536	tags=32%, list=14%, signal=37%
BIOCARTA_EGF_PATHWAY	BIOCARTA_EGF_PATHWAY	Details ...	20	0.48361236	1.5635415	0.018518519	0.42155364	0.94	2819	tags=40%, list=25%, signal=53%
REACTOME_DOUBLE_STRAND_BREAK_REPAIR	REACTOME_DOUBLE_STRAND_BREAK_REPAIR	Details ...	16	0.71716434	1.5616192	0.044444446	0.4211103	0.94	1672	tags=63%, list=15%, signal=73%
KEGG_NUCLEOTIDE_EXCISION_REPAIR	KEGG_NUCLEOTIDE_EXCISION_REPAIR	Details ...	38	0.48865163	1.5598496	0.083333336	0.41851398	0.94	2536	tags=45%, list=23%, signal=58%
LANDIS_ERBB2_BREAST_TUMORS_324_UP	LANDIS_ERBB2_BREAST_TUMORS_324_UP	Details ...	122	0.6341424	1.5577599	0.07317073	0.41680017	0.95	2402	tags=65%, list=21%, signal=82%
FARMER_BREAST_CANCER_CLUSTER_2	FARMER_BREAST_CANCER_CLUSTER_2	Details ...	21	0.80429363	1.5492792	0.020833334	0.43677822	0.96	1330	tags=76%, list=12%, signal=86%
ZHANG_BREAST_CANCER_PROGENITORS_UP	ZHANG_BREAST_CANCER_PROGENITORS_UP	Details ...	234	0.48803037	1.5468482	0.06666667	0.43819693	0.96	1686	tags=34%, list=15%, signal=39%
REACTOME_LAGGING_STRAND_SYNTHESIS	REACTOME_LAGGING_STRAND_SYNTHESIS	Details ...	15	0.66766423	1.5467542	0.0625	0.42988774	0.96	2024	tags=67%, list=18%, signal=81%
AMUNDSON_GAMMA_RADIATION_RESPONSE	AMUNDSON_GAMMA_RADIATION_RESPONSE	Details ...	25	0.7065242	1.5426964	0.08163265	0.43389428	0.97	939	tags=64%, list=8%, signal=70%
SHEPARD_BMYB_TARGETS	SHEPARD_BMYB_TARGETS	Details ...	39	0.59787637	1.5417212	0.037037037	0.42955452	0.97	739	tags=44%, list=7%, signal=47%
REACTOME_INFLUENZA_VIRAL_RNA_TRANSCRIPTION_AND_REPLICATION	REACTOME_INFLUENZA_VIRAL_RNA_TRANSCRIPTION_AND_REPLICATION	Details ...	67	0.5035299	1.5394585	0.11363637	0.42799452	0.98	4544	tags=70%, list=41%, signal=117%
REACTOME_FORMATION_AND_MATURATION_OF_MRNA_TRANSCRIPT	REACTOME_FORMATION_AND_MATURATION_OF_MRNA_TRANSCRIPT	Details ...	99	0.44919857	1.5356386	0.14893617	0.4357022	0.98	3764	tags=48%, list=34%, signal=72%
MCBRYAN_PUBERTAL_BREAST_4_5WK_UP	MCBRYAN_PUBERTAL_BREAST_4_5WK_UP	Details ...	189	0.516698	1.5328234	0.06521739	0.43612123	0.98	1996	tags=49%, list=18%, signal=59%
KEGG_DNA_REPLICATION	KEGG_DNA_REPLICATION	Details ...	26	0.70483065	1.5306394	0.045454547	0.4376595	0.98	2266	tags=73%, list=20%, signal=91%
FUJII_YBX1_TARGETS_DN	FUJII_YBX1_TARGETS_DN	Details ...	94	0.56805366	1.5304068	0.046511628	0.43094277	0.98	1531	tags=51%, list=14%, signal=59%
LANDIS_ERBB2_BREAST_PRENEOPLASTIC_UP	LANDIS_ERBB2_BREAST_PRENEOPLASTIC_UP	Details ...	20	0.7453872	1.5286576	0.11363637	0.43180507	0.99	2081	tags=80%, list=19%, signal=98%
REACTOME_CELL_DEATH_SIGNALLING_VIA_NRAGE_NRIF_AND_NADE	REACTOME_CELL_DEATH_SIGNALLING_VIA_NRAGE_NRIF_AND_NADE		38	0.46796733	1.5269219	0.0952381	0.4319001	0.99	946	tags=24%, list=8%, signal=26%
COLDREN_GEFITINIB_RESISTANCE_DN	COLDREN_GEFITINIB_RESISTANCE_DN		123	0.564644	1.5237395	0.09090909	0.43560636	0.99	1662	tags=46%, list=15%, signal=54%
KAUFFMANN_DNA_REPLICATION_GENES	KAUFFMANN_DNA_REPLICATION_GENES		103	0.48870578	1.5187533	0.06666667	0.44631597	0.99	1358	tags=34%, list=12%, signal=38%
PYEON_CANCER_HEAD_AND_NECK_VS_CERVICAL_UP	PYEON_CANCER_HEAD_AND_NECK_VS_CERVICAL_UP		86	0.49295482	1.5152124	0.071428575	0.45232788	0.99	1897	tags=45%, list=17%, signal=54%
CROONQUIST_IL6_DEPRIVATION_DN	CROONQUIST_IL6_DEPRIVATION_DN		52	0.72642213	1.5137172	0.08888889	0.45107588	0.99	1330	tags=62%, list=12%, signal=70%
REACTOME_G2_M_CHECKPOINTS	REACTOME_G2_M_CHECKPOINTS		34	0.66006	1.512616	0.022222223	0.4482938	0.99	2025	tags=65%, list=18%, signal=79%
REACTOME_RNA_POLYMERASE_II_TRANSCRIPTION	REACTOME_RNA_POLYMERASE_II_TRANSCRIPTION		70	0.43748882	1.5123185	0.18	0.44280532	0.99	3223	tags=40%, list=29%, signal=56%
BENPORATH_ES_2	BENPORATH_ES_2		22	0.5120397	1.5108734	0.039215688	0.43999553	0.99	2824	tags=59%, list=25%, signal=79%
FIRESTEIN_CTNNB1_PATHWAY	FIRESTEIN_CTNNB1_PATHWAY		15	0.55145353	1.5088154	0.02631579	0.4403541	0.99	1781	tags=40%, list=16%, signal=48%
CAIRO_HEPATOBLASTOMA_CLASSES_UP	CAIRO_HEPATOBLASTOMA_CLASSES_UP		371	0.42005375	1.5068212	0.10638298	0.4413352	0.99	2934	tags=39%, list=26%, signal=51%
WILLIAMS_ESR1_TARGETS_UP	WILLIAMS_ESR1_TARGETS_UP		15	0.579585	1.5067778	0.024390243	0.43551823	0.99	690	tags=40%, list=6%, signal=43%
ZHAN_MULTIPLE_MYELOMA_PR_UP	ZHAN_MULTIPLE_MYELOMA_PR_UP		22	0.7954813	1.505212	0.08510638	0.4331768	0.99	1065	tags=73%, list=10%, signal=80%
BOYAULT_LIVER_CANCER_SUBCLASS_G1_UP	BOYAULT_LIVER_CANCER_SUBCLASS_G1_UP		68	0.45263585	1.5041367	0.045454547	0.43110678	0.99	2019	tags=41%, list=18%, signal=50%
HUANG_DASATINIB_RESISTANCE_DN	HUANG_DASATINIB_RESISTANCE_DN		37	0.44683862	1.5024647	0	0.429992	0.99	2021	tags=41%, list=18%, signal=49%
REACTOME_PYRIMIDINE_METABOLISM	REACTOME_PYRIMIDINE_METABOLISM		15	0.59299016	1.5010458	0.045454547	0.42789936	0.99	1474	tags=47%, list=13%, signal=54%
KOBAYASHI_EGFR_SIGNALING_24HR_DN	KOBAYASHI_EGFR_SIGNALING_24HR_DN		166	0.62661076	1.5009208	0.08888889	0.42295727	0.99	2063	tags=58%, list=18%, signal=71%
REACTOME_INFLUENZA_LIFE_CYCLE	REACTOME_INFLUENZA_LIFE_CYCLE		91	0.4609429	1.4991025	0.20930232	0.4233356	0.99	4544	tags=66%, list=41%, signal=110%
TIEN_INTESTINE_PROBIOTICS_6HR_UP	TIEN_INTESTINE_PROBIOTICS_6HR_UP		28	0.449798	1.4972969	0.044444446	0.4245309	0.99	4502	tags=64%, list=40%, signal=107%
REACTOME_HIV_LIFE_CYCLE	REACTOME_HIV_LIFE_CYCLE		75	0.4578826	1.4969226	0.18604651	0.42026585	0.99	4116	tags=51%, list=37%, signal=80%
CHARAFE_BREAST_CANCER_BASAL_VS_MESENCHYMAL_UP	CHARAFE_BREAST_CANCER_BASAL_VS_MESENCHYMAL_UP		67	0.580787	1.4965622	0.11363637	0.41591287	0.99	2142	tags=54%, list=19%, signal=66%
KEGG_MISMATCH_REPAIR	KEGG_MISMATCH_REPAIR		19	0.6366882	1.4963822	0.08695652	0.41120255	0.99	2712	tags=74%, list=24%, signal=97%
REN_BOUND_BY_E2F	REN_BOUND_BY_E2F		36	0.6813905	1.4944096	0.14	0.41244715	0.99	1358	tags=56%, list=12%, signal=63%
REACTOME_DNA_STRAND_ELONGATION	REACTOME_DNA_STRAND_ELONGATION		22	0.7065051	1.4912578	0.06818182	0.41746736	0.99	2536	tags=82%, list=23%, signal=106%
KEGG_SPLICEOSOME	KEGG_SPLICEOSOME		72	0.45163918	1.4900001	0.11904762	0.4160724	0.99	4556	tags=71%, list=41%, signal=119%
GRAHAM_NORMAL_QUIESCENT_VS_NORMAL_DIVIDING_DN	GRAHAM_NORMAL_QUIESCENT_VS_NORMAL_DIVIDING_DN		57	0.6179876	1.4891677	0.10638298	0.41366464	0.99	1799	tags=60%, list=16%, signal=71%
REACTOME_TRANSCRIPTION_OF_THE_HIV_GENOME	REACTOME_TRANSCRIPTION_OF_THE_HIV_GENOME		48	0.43239284	1.4882369	0.17391305	0.41111365	0.99	4106	tags=44%, list=37%, signal=69%
KEGG_P53_SIGNALING_PATHWAY	KEGG_P53_SIGNALING_PATHWAY		41	0.49848202	1.4864113	0.11904762	0.41185385	0.99	2797	tags=54%, list=25%, signal=71%
ROSTY_CERVICAL_CANCER_PROLIFERATION_CLUSTER	ROSTY_CERVICAL_CANCER_PROLIFERATION_CLUSTER		84	0.7128421	1.4843581	0.104166664	0.4135884	0.99	1067	tags=58%, list=10%, signal=64%
DELLA_RESPONSE_TO_TSA_AND_BUTYRATE	DELLA_RESPONSE_TO_TSA_AND_BUTYRATE		15	0.5889173	1.4843184	0.11764706	0.4090529	0.99	1592	tags=47%, list=14%, signal=54%
REACTOME_LATE_PHASE_OF_HIV_LIFE_CYCLE	REACTOME_LATE_PHASE_OF_HIV_LIFE_CYCLE		66	0.44057682	1.4832126	0.1590909	0.40834045	1	4116	tags=47%, list=37%, signal=74%
FRASOR_RESPONSE_TO_SERM_OR_FULVESTRANT_DN	FRASOR_RESPONSE_TO_SERM_OR_FULVESTRANT_DN		35	0.6331883	1.4804398	0.104166664	0.4117859	1	2024	tags=71%, list=18%, signal=87%
REACTOME_TRANSLATION_INITIATION_COMPLEX_FORMATION	REACTOME_TRANSLATION_INITIATION_COMPLEX_FORMATION		25	0.55406934	1.4788674	0.025	0.4106392	1	4502	tags=72%, list=40%, signal=120%
REACTOME_TRANSCRIPTION	REACTOME_TRANSCRIPTION		103	0.39645743	1.4768478	0.19148937	0.41243234	1	4030	tags=49%, list=36%, signal=75%
HALMOS_CEBPA_TARGETS_DN	HALMOS_CEBPA_TARGETS_DN		23	0.5516921	1.4726086	0.08888889	0.4197175	1	2182	tags=52%, list=19%, signal=65%
REACTOME_ACTIVATION_OF_ATR_IN_RESPONSE_TO_REPLICATION_STRESS	REACTOME_ACTIVATION_OF_ATR_IN_RESPONSE_TO_REPLICATION_STRESS		31	0.63862264	1.4709238	0.04347826	0.42037904	1	2266	tags=65%, list=20%, signal=81%
XU_AKT1_TARGETS_6HR	XU_AKT1_TARGETS_6HR		17	0.5223487	1.4699336	0.025641026	0.41821834	1	2987	tags=53%, list=27%, signal=72%
BLUM_RESPONSE_TO_SALIRASIB_DN	BLUM_RESPONSE_TO_SALIRASIB_DN		253	0.47775754	1.4689329	0.08888889	0.4165076	1	1359	tags=36%, list=12%, signal=40%
REACTOME_SYNTHESIS_OF_DNA	REACTOME_SYNTHESIS_OF_DNA		72	0.4771868	1.4665493	0.23529412	0.4208911	1	2536	tags=42%, list=23%, signal=54%
AMIT_EGF_RESPONSE_120_MCF10A	AMIT_EGF_RESPONSE_120_MCF10A		26	0.59246975	1.4651217	0.1627907	0.42043176	1	1002	tags=31%, list=9%, signal=34%
BENPORATH_CYCLING_GENES	BENPORATH_CYCLING_GENES		352	0.4260598	1.4649919	0.09090909	0.41680703	1	2068	tags=37%, list=18%, signal=44%
BIDUS_METASTASIS_UP	BIDUS_METASTASIS_UP		107	0.47562793	1.4644512	0.06382979	0.41433242	1	2901	tags=47%, list=26%, signal=62%
HOFFMANN_LARGE_TO_SMALL_PRE_BII_LYMPHOCYTE_UP	HOFFMANN_LARGE_TO_SMALL_PRE_BII_LYMPHOCYTE_UP		70	0.65247023	1.4624104	0.071428575	0.41570058	1	987	tags=51%, list=9%, signal=56%
CROONQUIST_NRAS_SIGNALING_DN	CROONQUIST_NRAS_SIGNALING_DN		44	0.69536704	1.4589375	0.08888889	0.42260516	1	1330	tags=57%, list=12%, signal=64%
WANG_BARRETTS_ESOPHAGUS_AND_ESOPHAGUS_CANCER_DN	WANG_BARRETTS_ESOPHAGUS_AND_ESOPHAGUS_CANCER_DN		24	0.46275142	1.4567868	0.08	0.42380697	1	884	tags=25%, list=8%, signal=27%
MOLENAAR_TARGETS_OF_CCND1_AND_CDK4_DN	MOLENAAR_TARGETS_OF_CCND1_AND_CDK4_DN		31	0.6499182	1.4540211	0.1521739	0.4274909	1	1347	tags=58%, list=12%, signal=66%
BIOCARTA_INSULIN_PATHWAY	BIOCARTA_INSULIN_PATHWAY		15	0.536393	1.4503593	0.08163265	0.43513796	1	2819	tags=47%, list=25%, signal=62%
REACTOME_TRANSLATION	REACTOME_TRANSLATION		67	0.46959054	1.4493377	0.14285715	0.43398786	1	4544	tags=73%, list=41%, signal=122%
REACTOME_CELL_CYCLE_CHECKPOINTS	REACTOME_CELL_CYCLE_CHECKPOINTS		85	0.4842276	1.4472324	0.125	0.43651137	1	2797	tags=46%, list=25%, signal=61%
BIOCARTA_TPO_PATHWAY	BIOCARTA_TPO_PATHWAY		17	0.5185567	1.445037	0.084745765	0.43846285	1	2819	tags=35%, list=25%, signal=47%
REACTOME_ACTIVATION_OF_THE_PRE_REPLICATIVE_COMPLEX	REACTOME_ACTIVATION_OF_THE_PRE_REPLICATIVE_COMPLEX		25	0.7079188	1.4440036	0.045454547	0.43736127	1	1505	tags=64%, list=13%, signal=74%
OUILLETTE_CLL_13Q14_DELETION_UP	OUILLETTE_CLL_13Q14_DELETION_UP		33	0.4029812	1.4429636	0.06	0.43598145	1	1829	tags=36%, list=16%, signal=43%
LANDIS_BREAST_CANCER_PROGRESSION_UP	LANDIS_BREAST_CANCER_PROGRESSION_UP		42	0.65711904	1.442119	0.21428572	0.43431693	1	2498	tags=64%, list=22%, signal=82%
AMIT_EGF_RESPONSE_120_HELA	AMIT_EGF_RESPONSE_120_HELA		47	0.50680995	1.4408543	0.21052632	0.43536475	1	3144	tags=51%, list=28%, signal=71%
REACTOME_TRANSPORT_OF_MATURE_MRNA_DERIVED_FROM_AN_INTRON_CONTAINING_TRANSCRIPT	REACTOME_TRANSPORT_OF_MATURE_MRNA_DERIVED_FROM_AN_INTRON_CONTAINING_TRANSCRIPT		33	0.5142919	1.4396864	0.14285715	0.43521884	1	3223	tags=48%, list=29%, signal=68%
FOURNIER_ACINAR_DEVELOPMENT_LATE_2	FOURNIER_ACINAR_DEVELOPMENT_LATE_2		179	0.4804405	1.438592	0.11627907	0.43518177	1	2942	tags=47%, list=26%, signal=63%
MORI_LARGE_PRE_BII_LYMPHOCYTE_UP	MORI_LARGE_PRE_BII_LYMPHOCYTE_UP		43	0.5569829	1.438388	0.12765957	0.4320265	1	1778	tags=53%, list=16%, signal=63%
FURUKAWA_DUSP6_TARGETS_PCI35_DN	FURUKAWA_DUSP6_TARGETS_PCI35_DN		41	0.61236244	1.4362984	0.15555556	0.43447745	1	1330	tags=46%, list=12%, signal=52%
WINNEPENNINCKX_MELANOMA_METASTASIS_UP	WINNEPENNINCKX_MELANOMA_METASTASIS_UP		88	0.56426525	1.4355199	0.06818182	0.43262848	1	2034	tags=44%, list=18%, signal=54%
YU_MYC_TARGETS_UP	YU_MYC_TARGETS_UP		27	0.64106804	1.4350369	0.104166664	0.42998922	1	975	tags=48%, list=9%, signal=53%
MUELLER_PLURINET	MUELLER_PLURINET		208	0.4389753	1.4344867	0.08888889	0.42729774	1	2615	tags=40%, list=23%, signal=51%
VECCHI_GASTRIC_CANCER_EARLY_UP	VECCHI_GASTRIC_CANCER_EARLY_UP		231	0.46098593	1.4342922	0.13043478	0.42436123	1	1576	tags=36%, list=14%, signal=41%
CHANG_CYCLING_GENES	CHANG_CYCLING_GENES		29	0.6541831	1.4335871	0.17021276	0.4223393	1	975	tags=52%, list=9%, signal=57%
KEGG_PHOSPHATIDYLINOSITOL_SIGNALING_SYSTEM	KEGG_PHOSPHATIDYLINOSITOL_SIGNALING_SYSTEM		36	0.41456872	1.4335564	0.04761905	0.41890565	1	2311	tags=42%, list=21%, signal=52%
DORN_ADENOVIRUS_INFECTION_12HR_UP	DORN_ADENOVIRUS_INFECTION_12HR_UP		18	0.500834	1.4328805	0.10638298	0.41678283	1	2809	tags=56%, list=25%, signal=74%
REACTOME_ELONGATION_AND_PROCESSING_OF_CAPPED_TRANSCRIPTS	REACTOME_ELONGATION_AND_PROCESSING_OF_CAPPED_TRANSCRIPTS		88	0.43857008	1.432603	0.17391305	0.4143506	1	3764	tags=48%, list=34%, signal=71%
REACTOME_S_PHASE	REACTOME_S_PHASE		84	0.49324864	1.4312958	0.2173913	0.41492626	1	2536	tags=43%, list=23%, signal=55%
LANDIS_ERBB2_BREAST_TUMORS_65_UP	LANDIS_ERBB2_BREAST_TUMORS_65_UP		19	0.68193483	1.4285184	0.11627907	0.41819248	1	787	tags=42%, list=7%, signal=45%
CAFFAREL_RESPONSE_TO_THC_DN	CAFFAREL_RESPONSE_TO_THC_DN		19	0.50704336	1.4268875	0.11111111	0.41847974	1	1910	tags=42%, list=17%, signal=51%
EGUCHI_CELL_CYCLE_RB1_TARGETS	EGUCHI_CELL_CYCLE_RB1_TARGETS		15	0.8184716	1.4265285	0.0625	0.4160103	1	829	tags=80%, list=7%, signal=86%
TOYOTA_TARGETS_OF_MIR34B_AND_MIR34C	TOYOTA_TARGETS_OF_MIR34B_AND_MIR34C		195	0.3862124	1.426302	0.10204082	0.41364563	1	2024	tags=31%, list=18%, signal=37%
VANTVEER_BREAST_CANCER_ESR1_DN	VANTVEER_BREAST_CANCER_ESR1_DN		145	0.4374639	1.4257073	0.075	0.41186163	1	1707	tags=35%, list=15%, signal=41%
BENPORATH_PROLIFERATION	BENPORATH_PROLIFERATION		89	0.5281129	1.4224284	0.125	0.41646126	1	1903	tags=38%, list=17%, signal=46%
MMS_MOUSE_LYMPH_HIGH_4HRS_UP	MMS_MOUSE_LYMPH_HIGH_4HRS_UP		31	0.51365584	1.418894	0.2	0.4227508	1	1067	tags=26%, list=10%, signal=28%
DAZARD_UV_RESPONSE_CLUSTER_G2	DAZARD_UV_RESPONSE_CLUSTER_G2		15	0.5894648	1.4188763	0.11363637	0.41971415	1	2218	tags=60%, list=20%, signal=75%
REACTOME_MITOTIC_PROMETAPHASE	REACTOME_MITOTIC_PROMETAPHASE		47	0.5606415	1.4176509	0.10869565	0.41993746	1	1197	tags=32%, list=11%, signal=36%
BIOCARTA_VEGF_PATHWAY	BIOCARTA_VEGF_PATHWAY		17	0.5801468	1.4157019	0.14583333	0.42218724	1	2484	tags=53%, list=22%, signal=68%
SMID_BREAST_CANCER_RELAPSE_IN_BRAIN_DN	SMID_BREAST_CANCER_RELAPSE_IN_BRAIN_DN		43	0.43758065	1.4120647	0.040816326	0.42831242	1	1166	tags=30%, list=10%, signal=34%
RIZKI_TUMOR_INVASIVENESS_2D_DN	RIZKI_TUMOR_INVASIVENESS_2D_DN		46	0.35862327	1.4118352	0.06666667	0.42586157	1	939	tags=24%, list=8%, signal=26%
REACTOME_DUAL_INCISION_REACTION_IN_TC_NER	REACTOME_DUAL_INCISION_REACTION_IN_TC_NER		26	0.41128397	1.410033	0.17391305	0.4271996	1	4030	tags=46%, list=36%, signal=72%
AUNG_GASTRIC_CANCER	AUNG_GASTRIC_CANCER		26	0.47138518	1.4078485	0.02173913	0.4296983	1	848	tags=31%, list=8%, signal=33%
CHIANG_LIVER_CANCER_SUBCLASS_PROLIFERATION_UP	CHIANG_LIVER_CANCER_SUBCLASS_PROLIFERATION_UP		90	0.53409886	1.4063351	0.14583333	0.43059063	1	1702	tags=54%, list=15%, signal=64%
AMIT_SERUM_RESPONSE_60_MCF10A	AMIT_SERUM_RESPONSE_60_MCF10A		38	0.5035161	1.4050438	0.10810811	0.43113884	1	1457	tags=37%, list=13%, signal=42%
SHEDDEN_LUNG_CANCER_POOR_SURVIVAL_A6	SHEDDEN_LUNG_CANCER_POOR_SURVIVAL_A6		274	0.43815702	1.4020641	0.12765957	0.43627617	1	1857	tags=36%, list=17%, signal=42%
REACTOME_FORMATION_OF_THE_TERNARY_COMPLEX_AND_SUBSEQUENTLY_THE_43S_COMPLEX	REACTOME_FORMATION_OF_THE_TERNARY_COMPLEX_AND_SUBSEQUENTLY_THE_43S_COMPLEX		22	0.5709832	1.4005256	0.07317073	0.4376792	1	4502	tags=82%, list=40%, signal=137%
KEGG_ANTIGEN_PROCESSING_AND_PRESENTATION	KEGG_ANTIGEN_PROCESSING_AND_PRESENTATION		34	0.35654783	1.4005154	0.08108108	0.43472975	1	3063	tags=44%, list=27%, signal=61%
STEIN_ESRRA_TARGETS_RESPONSIVE_TO_ESTROGEN_DN	STEIN_ESRRA_TARGETS_RESPONSIVE_TO_ESTROGEN_DN		24	0.5898246	1.3998308	0.09756097	0.43363863	1	1213	tags=54%, list=11%, signal=61%
CHEMNITZ_RESPONSE_TO_PROSTAGLANDIN_E2_UP	CHEMNITZ_RESPONSE_TO_PROSTAGLANDIN_E2_UP		77	0.5003366	1.399335	0.11363637	0.4324598	1	1286	tags=38%, list=11%, signal=42%
PUJANA_BRCA_CENTERED_NETWORK	PUJANA_BRCA_CENTERED_NETWORK		72	0.52363306	1.3985901	0.13043478	0.43177447	1	2908	tags=53%, list=26%, signal=71%
HOFMANN_MYELODYSPLASTIC_SYNDROM_LOW_RISK_DN	HOFMANN_MYELODYSPLASTIC_SYNDROM_LOW_RISK_DN		17	0.53874665	1.3985045	0.18604651	0.42893904	1	2054	tags=35%, list=18%, signal=43%
REACTOME_DOWN_STREAM_SIGNAL_TRANSDUCTION	REACTOME_DOWN_STREAM_SIGNAL_TRANSDUCTION		25	0.4131381	1.3978639	0.12727273	0.42763358	1	2819	tags=36%, list=25%, signal=48%
MITSIADES_RESPONSE_TO_APLIDIN_DN	MITSIADES_RESPONSE_TO_APLIDIN_DN		128	0.43299413	1.3952411	0.15686275	0.43070164	1	1737	tags=35%, list=16%, signal=41%
REACTOME_NRAGE_SIGNALS_DEATH_THROUGH_JNK	REACTOME_NRAGE_SIGNALS_DEATH_THROUGH_JNK		30	0.479913	1.3939666	0.09756097	0.43199965	1	946	tags=27%, list=8%, signal=29%
MARCHINI_TRABECTEDIN_RESISTANCE_UP	MARCHINI_TRABECTEDIN_RESISTANCE_UP		16	0.5397018	1.3925817	0.06	0.43286702	1	2809	tags=50%, list=25%, signal=67%
REACTOME_SYNTHESIS_OF_GPI_ANCHORED_PROTEINS	REACTOME_SYNTHESIS_OF_GPI_ANCHORED_PROTEINS		15	0.48083198	1.3923901	0.12195122	0.43070844	1	5033	tags=73%, list=45%, signal=133%
PUJANA_XPRSS_INT_NETWORK	PUJANA_XPRSS_INT_NETWORK		107	0.5117042	1.3915887	0.11627907	0.42972395	1	2908	tags=52%, list=26%, signal=70%
KEGG_NOD_LIKE_RECEPTOR_SIGNALING_PATHWAY	KEGG_NOD_LIKE_RECEPTOR_SIGNALING_PATHWAY		30	0.48335415	1.3910183	0.17073171	0.42898536	1	874	tags=23%, list=8%, signal=25%
RHODES_UNDIFFERENTIATED_CANCER	RHODES_UNDIFFERENTIATED_CANCER		50	0.54794544	1.3909384	0.12765957	0.42625296	1	1889	tags=46%, list=17%, signal=55%
REACTOME_TIGHT_JUNCTION_INTERACTIONS	REACTOME_TIGHT_JUNCTION_INTERACTIONS		24	0.54461753	1.3894875	0.09615385	0.42763793	1	1001	tags=46%, list=9%, signal=50%
LI_WILMS_TUMOR_VS_FETAL_KIDNEY_1_DN	LI_WILMS_TUMOR_VS_FETAL_KIDNEY_1_DN		111	0.4824925	1.3881646	0.10638298	0.42886728	1	1342	tags=38%, list=12%, signal=43%
PYEON_HPV_POSITIVE_TUMORS_UP	PYEON_HPV_POSITIVE_TUMORS_UP		34	0.49869978	1.3871368	0.11111111	0.42882028	1	1775	tags=47%, list=16%, signal=56%
BILD_CTNNB1_ONCOGENIC_SIGNATURE	BILD_CTNNB1_ONCOGENIC_SIGNATURE		33	0.45355332	1.385918	0.069767445	0.4288162	1	2074	tags=45%, list=19%, signal=56%
CHNG_MULTIPLE_MYELOMA_HYPERPLOID_UP	CHNG_MULTIPLE_MYELOMA_HYPERPLOID_UP		34	0.47097853	1.3851006	0.125	0.42853436	1	4517	tags=76%, list=40%, signal=128%
ODONNELL_TARGETS_OF_MYC_AND_TFRC_DN	ODONNELL_TARGETS_OF_MYC_AND_TFRC_DN		23	0.6719499	1.3849182	0.20833333	0.42631936	1	1067	tags=52%, list=10%, signal=58%
ODONNELL_TFRC_TARGETS_DN	ODONNELL_TFRC_TARGETS_DN		63	0.5241906	1.3838525	0.17021276	0.42626128	1	1330	tags=41%, list=12%, signal=47%
AIYAR_COBRA1_TARGETS_DN	AIYAR_COBRA1_TARGETS_DN		16	0.44362947	1.3831916	0.094339624	0.42494053	1	688	tags=31%, list=6%, signal=33%
MAYBURD_RESPONSE_TO_L663536_UP	MAYBURD_RESPONSE_TO_L663536_UP		15	0.42525548	1.3821461	0.041666668	0.4248977	1	2033	tags=40%, list=18%, signal=49%
RICKMAN_TUMOR_DIFFERENTIATED_MODERATELY_VS_POORLY_UP	RICKMAN_TUMOR_DIFFERENTIATED_MODERATELY_VS_POORLY_UP		20	0.55538666	1.3786463	0.1590909	0.43036428	1	2699	tags=45%, list=24%, signal=59%
RICKMAN_TUMOR_DIFFERENTIATED_MODERATELY_VS_POORLY_DN	RICKMAN_TUMOR_DIFFERENTIATED_MODERATELY_VS_POORLY_DN		20	0.55538666	1.3786463	0.1590909	0.4278026	1	2699	tags=45%, list=24%, signal=59%
BENPORATH_ES_1	BENPORATH_ES_1		237	0.38300705	1.3778999	0.10869565	0.4272809	1	1855	tags=35%, list=17%, signal=41%
WATANABE_COLON_CANCER_MSI_VS_MSS_UP	WATANABE_COLON_CANCER_MSI_VS_MSS_UP		17	0.48736185	1.3771155	0.08695652	0.42679095	1	784	tags=29%, list=7%, signal=32%
AMIT_EGF_RESPONSE_60_MCF10A	AMIT_EGF_RESPONSE_60_MCF10A		28	0.51581645	1.3730822	0.23255815	0.4339269	1	1724	tags=50%, list=15%, signal=59%
REACTOME_MITOTIC_M_M_G1_PHASES	REACTOME_MITOTIC_M_M_G1_PHASES		102	0.47291893	1.3717334	0.20833333	0.4343757	1	1197	tags=25%, list=11%, signal=28%
BARIS_THYROID_CANCER_DN	BARIS_THYROID_CANCER_DN		43	0.43402055	1.3705316	0.13043478	0.43514642	1	2068	tags=42%, list=18%, signal=51%
REACTOME_MRNA_SPLICING	REACTOME_MRNA_SPLICING		63	0.43407828	1.3689468	0.23404256	0.4366882	1	3764	tags=49%, list=34%, signal=74%
BIOCARTA_CTCF_PATHWAY	BIOCARTA_CTCF_PATHWAY		15	0.47366202	1.3676109	0.093023255	0.4376173	1	1960	tags=40%, list=18%, signal=48%
BIOCARTA_MCM_PATHWAY	BIOCARTA_MCM_PATHWAY		16	0.6460781	1.3671169	0.23076923	0.43624118	1	2797	tags=75%, list=25%, signal=100%
MORI_IMMATURE_B_LYMPHOCYTE_DN	MORI_IMMATURE_B_LYMPHOCYTE_DN		40	0.5591912	1.3662794	0.17391305	0.43619648	1	1778	tags=63%, list=16%, signal=74%
REACTOME_CELL_CYCLE_MITOTIC	REACTOME_CELL_CYCLE_MITOTIC		194	0.46922773	1.3648523	0.13636364	0.4370735	1	2829	tags=43%, list=25%, signal=57%
LE_EGR2_TARGETS_UP	LE_EGR2_TARGETS_UP		75	0.5939007	1.3612316	0.13953489	0.44386888	1	1358	tags=56%, list=12%, signal=63%
NUYTTEN_EZH2_TARGETS_DN	NUYTTEN_EZH2_TARGETS_DN		496	0.3485507	1.3595229	0.093023255	0.4463321	1	2034	tags=29%, list=18%, signal=34%
REACTOME_FORMATION_OF_THE_EARLY_ELONGATION_COMPLEX	REACTOME_FORMATION_OF_THE_EARLY_ELONGATION_COMPLEX		28	0.4273934	1.3594793	0.17021276	0.44392118	1	2679	tags=29%, list=24%, signal=37%
REACTOME_G1_S_TRANSITION	REACTOME_G1_S_TRANSITION		79	0.47618836	1.3592807	0.2	0.44182113	1	2797	tags=42%, list=25%, signal=55%
BASAKI_YBX1_TARGETS_UP	BASAKI_YBX1_TARGETS_UP		168	0.48378912	1.3576858	0.1590909	0.44302768	1	2034	tags=43%, list=18%, signal=52%
REACTOME_RNA_POLYMERASE_I_III_AND_MITOCHONDRIAL_TRANSCRIPTION	REACTOME_RNA_POLYMERASE_I_III_AND_MITOCHONDRIAL_TRANSCRIPTION		47	0.37626833	1.3573979	0.12	0.44102776	1	4030	tags=51%, list=36%, signal=79%
GALE_APL_WITH_FLT3_MUTATED_UP	GALE_APL_WITH_FLT3_MUTATED_UP		23	0.48924446	1.3560847	0.11627907	0.4419609	1	1799	tags=30%, list=16%, signal=36%
BENPORATH_ES_CORE_NINE_CORRELATED	BENPORATH_ES_CORE_NINE_CORRELATED		65	0.42031848	1.3543484	0.11363637	0.44490474	1	2901	tags=46%, list=26%, signal=62%
REACTOME_DUAL_INCISION_REACTION_IN_GG_NER	REACTOME_DUAL_INCISION_REACTION_IN_GG_NER		20	0.46396187	1.3534867	0.1754386	0.4448524	1	2314	tags=40%, list=21%, signal=50%
REACTOME_PROCESSING_OF_CAPPED_INTRON_CONTAINING_PRE_MRNA	REACTOME_PROCESSING_OF_CAPPED_INTRON_CONTAINING_PRE_MRNA		82	0.43257827	1.3528674	0.19565217	0.44376275	1	3952	tags=50%, list=35%, signal=77%
PASQUALUCCI_LYMPHOMA_BY_GC_STAGE_UP	PASQUALUCCI_LYMPHOMA_BY_GC_STAGE_UP		183	0.32847053	1.3522944	0.023255814	0.4424105	1	2423	tags=39%, list=22%, signal=49%
KEGG_GLYCOSAMINOGLYCAN_BIOSYNTHESIS_HEPARAN_SULFATE	KEGG_GLYCOSAMINOGLYCAN_BIOSYNTHESIS_HEPARAN_SULFATE		19	0.52937907	1.3502146	0.12195122	0.4444508	1	977	tags=26%, list=9%, signal=29%
NAGASHIMA_EGF_SIGNALING_UP	NAGASHIMA_EGF_SIGNALING_UP		41	0.5033302	1.3493876	0.21428572	0.44408008	1	1818	tags=44%, list=16%, signal=52%
REACTOME_E2F_MEDIATED_REGULATION_OF_DNA_REPLICATION	REACTOME_E2F_MEDIATED_REGULATION_OF_DNA_REPLICATION		20	0.52788264	1.3462347	0.1764706	0.4494376	1	2797	tags=45%, list=25%, signal=60%
PUJANA_BRCA2_PCC_NETWORK	PUJANA_BRCA2_PCC_NETWORK		263	0.448175	1.3417724	0.17073171	0.45942363	1	2817	tags=49%, list=25%, signal=64%
REACTOME_G_ALPHA_12_13_SIGNALLING_EVENTS	REACTOME_G_ALPHA_12_13_SIGNALLING_EVENTS		37	0.410709	1.341395	0.125	0.45751163	1	1890	tags=30%, list=17%, signal=36%
SPIRA_SMOKERS_LUNG_CANCER_UP	SPIRA_SMOKERS_LUNG_CANCER_UP		24	0.49512255	1.3401641	0.14285715	0.45821765	1	1998	tags=29%, list=18%, signal=35%
RUIZ_TNC_TARGETS_DN	RUIZ_TNC_TARGETS_DN		93	0.5156587	1.337405	0.2173913	0.46307823	1	1775	tags=44%, list=16%, signal=52%
SCHEIDEREIT_IKK_INTERACTING_PROTEINS	SCHEIDEREIT_IKK_INTERACTING_PROTEINS		15	0.48804688	1.3358246	0.18421052	0.46451768	1	2417	tags=47%, list=22%, signal=59%
AIGNER_ZEB1_TARGETS	AIGNER_ZEB1_TARGETS		25	0.6067153	1.335731	0.14583333	0.4625214	1	1576	tags=64%, list=14%, signal=74%
REACTOME_DNA_REPLICATION_PRE_INITIATION	REACTOME_DNA_REPLICATION_PRE_INITIATION		63	0.4644085	1.3356181	0.27083334	0.4605515	1	2734	tags=41%, list=24%, signal=54%
BIOCARTA_CARM_ER_PATHWAY	BIOCARTA_CARM_ER_PATHWAY		19	0.393191	1.3346189	0.16363636	0.4602084	1	1260	tags=26%, list=11%, signal=30%
KOKKINAKIS_METHIONINE_DEPRIVATION_96HR_DN	KOKKINAKIS_METHIONINE_DEPRIVATION_96HR_DN		53	0.39877272	1.3325466	0.13953489	0.4626162	1	2175	tags=42%, list=19%, signal=51%
BROWNE_HCMV_INFECTION_2HR_DN	BROWNE_HCMV_INFECTION_2HR_DN		31	0.49944845	1.3304976	0.18604651	0.46570355	1	2788	tags=55%, list=25%, signal=73%
REACTOME_P75_NTR_RECEPTOR_MEDIATED_SIGNALLING	REACTOME_P75_NTR_RECEPTOR_MEDIATED_SIGNALLING		53	0.37505147	1.3294252	0.11904762	0.46617073	1	1260	tags=21%, list=11%, signal=23%
CHARAFE_BREAST_CANCER_LUMINAL_VS_BASAL_UP	CHARAFE_BREAST_CANCER_LUMINAL_VS_BASAL_UP		162	0.31656614	1.3269312	0.06122449	0.46987695	1	2224	tags=32%, list=20%, signal=39%
LUI_THYROID_CANCER_CLUSTER_1	LUI_THYROID_CANCER_CLUSTER_1		34	0.4121226	1.3266007	0.14583333	0.46858898	1	2046	tags=38%, list=18%, signal=47%
NAKAMURA_METASTASIS	NAKAMURA_METASTASIS		27	0.43073618	1.325312	0.15555556	0.4689727	1	1002	tags=26%, list=9%, signal=28%
GINESTIER_BREAST_CANCER_20Q13_AMPLIFICATION_DN	GINESTIER_BREAST_CANCER_20Q13_AMPLIFICATION_DN		80	0.33369142	1.3241727	0.15555556	0.46995342	1	3417	tags=43%, list=31%, signal=61%
NADERI_BREAST_CANCER_PROGNOSIS_UP	NADERI_BREAST_CANCER_PROGNOSIS_UP		26	0.60671985	1.3232753	0.19565217	0.46974406	1	1534	tags=54%, list=14%, signal=62%
APPIERTO_RESPONSE_TO_FENRETINIDE_UP	APPIERTO_RESPONSE_TO_FENRETINIDE_UP		19	0.46459162	1.3161672	0.225	0.48536393	1	1343	tags=32%, list=12%, signal=36%
BIOCARTA_IGF1_PATHWAY	BIOCARTA_IGF1_PATHWAY		15	0.4730815	1.3154539	0.12765957	0.4844223	1	2819	tags=40%, list=25%, signal=53%
GRAHAM_CML_DIVIDING_VS_NORMAL_QUIESCENT_UP	GRAHAM_CML_DIVIDING_VS_NORMAL_QUIESCENT_UP		123	0.5108374	1.314971	0.18181819	0.48286453	1	1823	tags=50%, list=16%, signal=59%
TIEN_INTESTINE_PROBIOTICS_2HR_UP	TIEN_INTESTINE_PROBIOTICS_2HR_UP		15	0.37420535	1.3148105	0.08163265	0.4809713	1	1568	tags=27%, list=14%, signal=31%
BIOCARTA_HDAC_PATHWAY	BIOCARTA_HDAC_PATHWAY		18	0.41547439	1.3147378	0.12765957	0.47890332	1	633	tags=22%, list=6%, signal=24%
STEIN_ESR1_TARGETS	STEIN_ESR1_TARGETS		54	0.38385984	1.3143803	0.17777778	0.47762597	1	1392	tags=33%, list=12%, signal=38%
KEGG_ALDOSTERONE_REGULATED_SODIUM_REABSORPTION	KEGG_ALDOSTERONE_REGULATED_SODIUM_REABSORPTION		25	0.47844315	1.3142434	0.11627907	0.47568932	1	1047	tags=40%, list=9%, signal=44%
REACTOME_G2_M_TRANSITION	REACTOME_G2_M_TRANSITION		47	0.41324523	1.3126962	0.16	0.4772414	1	2829	tags=40%, list=25%, signal=54%
MODY_HIPPOCAMPUS_PRENATAL	MODY_HIPPOCAMPUS_PRENATAL		21	0.4910057	1.3115036	0.14285715	0.47786465	1	3724	tags=67%, list=33%, signal=100%
PUJANA_BREAST_CANCER_WITH_BRCA1_MUTATED_UP	PUJANA_BREAST_CANCER_WITH_BRCA1_MUTATED_UP		39	0.5516546	1.3114028	0.2195122	0.47587138	1	1799	tags=44%, list=16%, signal=52%
CREIGHTON_AKT1_SIGNALING_VIA_MTOR_UP	CREIGHTON_AKT1_SIGNALING_VIA_MTOR_UP		29	0.4730933	1.3094134	0.1632653	0.47872075	1	1787	tags=34%, list=16%, signal=41%
ZHONG_RESPONSE_TO_AZACITIDINE_AND_TSA_DN	ZHONG_RESPONSE_TO_AZACITIDINE_AND_TSA_DN		32	0.389505	1.3062379	0.13953489	0.48487702	1	3226	tags=50%, list=29%, signal=70%
WANG_CLIM2_TARGETS_UP	WANG_CLIM2_TARGETS_UP		110	0.33905867	1.3059466	0.1388889	0.48375088	1	2938	tags=45%, list=26%, signal=61%
TAVOR_CEBPA_TARGETS_UP	TAVOR_CEBPA_TARGETS_UP		36	0.43269953	1.305557	0.15	0.48218986	1	1681	tags=36%, list=15%, signal=42%
BIOCARTA_DEATH_PATHWAY	BIOCARTA_DEATH_PATHWAY		21	0.45483762	1.3054607	0.19512194	0.48025584	1	1105	tags=19%, list=10%, signal=21%
BHATI_G2M_ARREST_BY_2METHOXYESTRADIOL_UP	BHATI_G2M_ARREST_BY_2METHOXYESTRADIOL_UP		68	0.40997642	1.3020285	0.25	0.486711	1	1637	tags=28%, list=15%, signal=33%
MARKEY_RB1_ACUTE_LOF_DN	MARKEY_RB1_ACUTE_LOF_DN		172	0.48167673	1.301619	0.2195122	0.4858588	1	2034	tags=47%, list=18%, signal=57%
REACTOME_SNRNP_ASSEMBLY	REACTOME_SNRNP_ASSEMBLY		29	0.4687943	1.3006326	0.27272728	0.48590067	1	4517	tags=62%, list=40%, signal=104%
TIAN_TNF_SIGNALING_VIA_NFKB	TIAN_TNF_SIGNALING_VIA_NFKB		16	0.56176764	1.3002208	0.18181819	0.48477057	1	2361	tags=56%, list=21%, signal=71%
GENTILE_UV_RESPONSE_CLUSTER_D5	GENTILE_UV_RESPONSE_CLUSTER_D5		19	0.42608356	1.298859	0.15	0.48620096	1	3256	tags=42%, list=29%, signal=59%
KEGG_CELL_CYCLE	KEGG_CELL_CYCLE		83	0.46060342	1.2986467	0.17391305	0.48447773	1	2025	tags=45%, list=18%, signal=54%
PUJANA_CHEK2_PCC_NETWORK	PUJANA_CHEK2_PCC_NETWORK		481	0.35546038	1.2977341	0.23913044	0.48484853	1	2908	tags=39%, list=26%, signal=50%
LINDGREN_BLADDER_CANCER_CLUSTER_3_UP	LINDGREN_BLADDER_CANCER_CLUSTER_3_UP		191	0.4026207	1.2964923	0.15555556	0.4860364	1	1799	tags=36%, list=16%, signal=42%
LEE_EARLY_T_LYMPHOCYTE_UP	LEE_EARLY_T_LYMPHOCYTE_UP		43	0.5680537	1.296427	0.19565217	0.48406988	1	1021	tags=49%, list=9%, signal=54%
REACTOME_HIV1_TRANSCRIPTION_ELONGATION	REACTOME_HIV1_TRANSCRIPTION_ELONGATION		37	0.3846263	1.2941325	0.3	0.48687568	1	4106	tags=38%, list=37%, signal=60%
TONG_INTERACT_WITH_PTTG1	TONG_INTERACT_WITH_PTTG1		31	0.36644816	1.2922817	0.1923077	0.49004638	1	3819	tags=68%, list=34%, signal=103%
DIRMEIER_LMP1_RESPONSE_EARLY	DIRMEIER_LMP1_RESPONSE_EARLY		36	0.43341067	1.2920158	0.17948718	0.48873147	1	2390	tags=47%, list=21%, signal=60%
BOYAULT_LIVER_CANCER_SUBCLASS_G3_UP	BOYAULT_LIVER_CANCER_SUBCLASS_G3_UP		118	0.4223792	1.2900907	0.20454545	0.49107948	1	2383	tags=34%, list=21%, signal=43%
STREICHER_LSM1_TARGETS_UP	STREICHER_LSM1_TARGETS_UP		25	0.4672053	1.2894356	0.16	0.49052033	1	1392	tags=44%, list=12%, signal=50%
RASHI_RESPONSE_TO_IONIZING_RADIATION_3	RASHI_RESPONSE_TO_IONIZING_RADIATION_3		34	0.38895598	1.2889022	0.125	0.48954538	1	4076	tags=53%, list=36%, signal=83%
SCHUETZ_BREAST_CANCER_DUCTAL_INVASIVE_DN	SCHUETZ_BREAST_CANCER_DUCTAL_INVASIVE_DN		47	0.4352878	1.2886232	0.17391305	0.48814085	1	2231	tags=38%, list=20%, signal=48%
REACTOME_METABOLISM_OF_RNA	REACTOME_METABOLISM_OF_RNA		56	0.405544	1.2878733	0.24444444	0.4880236	1	4161	tags=54%, list=37%, signal=85%
DORN_ADENOVIRUS_INFECTION_32HR_DN	DORN_ADENOVIRUS_INFECTION_32HR_DN		27	0.4553968	1.2875438	0.21052632	0.48702368	1	1724	tags=33%, list=15%, signal=39%
HORIUCHI_WTAP_TARGETS_DN	HORIUCHI_WTAP_TARGETS_DN		179	0.43148682	1.2868035	0.25581396	0.4868929	1	1100	tags=31%, list=10%, signal=34%
SUNG_METASTASIS_STROMA_DN	SUNG_METASTASIS_STROMA_DN		26	0.50791657	1.2865484	0.23255815	0.4855791	1	2034	tags=54%, list=18%, signal=66%
MISSIAGLIA_REGULATED_BY_METHYLATION_DN	MISSIAGLIA_REGULATED_BY_METHYLATION_DN		66	0.49895743	1.2845724	0.2857143	0.48870334	1	2034	tags=53%, list=18%, signal=64%
NAGASHIMA_NRG1_SIGNALING_UP	NAGASHIMA_NRG1_SIGNALING_UP		125	0.4219271	1.2835842	0.17948718	0.4887148	1	2621	tags=45%, list=23%, signal=58%
ZHAN_MULTIPLE_MYELOMA_CD1_VS_CD2_DN	ZHAN_MULTIPLE_MYELOMA_CD1_VS_CD2_DN		23	0.52406645	1.2806011	0.16216215	0.49379715	1	2458	tags=52%, list=22%, signal=67%
KEGG_BASAL_TRANSCRIPTION_FACTORS	KEGG_BASAL_TRANSCRIPTION_FACTORS		22	0.43954867	1.2804114	0.25531915	0.4920371	1	4030	tags=59%, list=36%, signal=92%
DOANE_BREAST_CANCER_ESR1_DN	DOANE_BREAST_CANCER_ESR1_DN		31	0.46973965	1.2768241	0.13333334	0.49815342	1	1485	tags=42%, list=13%, signal=48%
MANALO_HYPOXIA_DN	MANALO_HYPOXIA_DN		173	0.39886647	1.2764746	0.22222222	0.49710378	1	2277	tags=37%, list=20%, signal=46%
SHEPARD_CRUSH_AND_BURN_MUTANT_DN	SHEPARD_CRUSH_AND_BURN_MUTANT_DN		100	0.38895318	1.2764025	0.1764706	0.4952513	1	1428	tags=33%, list=13%, signal=37%
LINDSTEDT_DENDRITIC_CELL_MATURATION_B	LINDSTEDT_DENDRITIC_CELL_MATURATION_B		35	0.44113225	1.2717371	0.24324325	0.50407284	1	3625	tags=54%, list=32%, signal=80%
DORN_ADENOVIRUS_INFECTION_48HR_DN	DORN_ADENOVIRUS_INFECTION_48HR_DN		28	0.44304213	1.2697368	0.23684211	0.5070203	1	978	tags=25%, list=9%, signal=27%
NAKAMURA_CANCER_MICROENVIRONMENT_DN	NAKAMURA_CANCER_MICROENVIRONMENT_DN		33	0.470233	1.2678654	0.1764706	0.50938916	1	1485	tags=36%, list=13%, signal=42%
LAU_APOPTOSIS_CDKN2A_UP	LAU_APOPTOSIS_CDKN2A_UP		36	0.44502774	1.2650427	0.23684211	0.51471233	1	3557	tags=58%, list=32%, signal=85%
LEE_LIVER_CANCER_SURVIVAL_DN	LEE_LIVER_CANCER_SURVIVAL_DN		83	0.40680128	1.2644216	0.2173913	0.5145178	1	2127	tags=36%, list=19%, signal=44%
KEGG_PRIMARY_IMMUNODEFICIENCY	KEGG_PRIMARY_IMMUNODEFICIENCY		25	0.5067957	1.2634623	0.20454545	0.51463276	1	1600	tags=44%, list=14%, signal=51%
CHIANG_LIVER_CANCER_SUBCLASS_UNANNOTATED_DN	CHIANG_LIVER_CANCER_SUBCLASS_UNANNOTATED_DN		117	0.39033335	1.2631617	0.25641027	0.51312554	1	2386	tags=35%, list=21%, signal=44%
LEE_TARGETS_OF_PTCH1_AND_SUFU_DN	LEE_TARGETS_OF_PTCH1_AND_SUFU_DN		39	0.37789485	1.2621958	0.11363637	0.5138222	1	1840	tags=38%, list=16%, signal=46%
REACTOME_MRNA_3_END_PROCESSING	REACTOME_MRNA_3_END_PROCESSING		22	0.46681052	1.2584962	0.24528302	0.52067894	1	3223	tags=55%, list=29%, signal=76%
JIANG_HYPOXIA_CANCER	JIANG_HYPOXIA_CANCER		42	0.33306494	1.2584392	0.21428572	0.51870674	1	2843	tags=33%, list=25%, signal=45%
RIZ_ERYTHROID_DIFFERENTIATION_HBZ	RIZ_ERYTHROID_DIFFERENTIATION_HBZ		29	0.4374772	1.2580864	0.06521739	0.5173962	1	1472	tags=24%, list=13%, signal=28%
HEIDENBLAD_AMPLICON_12P11_12_DN	HEIDENBLAD_AMPLICON_12P11_12_DN		17	0.50165755	1.2551854	0.24324325	0.5223524	1	2753	tags=41%, list=25%, signal=55%
ONDER_CDH1_TARGETS_2_DN	ONDER_CDH1_TARGETS_2_DN		264	0.4134481	1.2551278	0.22222222	0.52049154	1	1710	tags=38%, list=15%, signal=44%
REACTOME_NEP_NS2_INTERACTS_WITH_THE_CELLULAR_EXPORT_MACHINERY	REACTOME_NEP_NS2_INTERACTS_WITH_THE_CELLULAR_EXPORT_MACHINERY		17	0.49093077	1.2523228	0.20454545	0.52602404	1	1767	tags=29%, list=16%, signal=35%
PUIFFE_INVASION_INHIBITED_BY_ASCITES_DN	PUIFFE_INVASION_INHIBITED_BY_ASCITES_DN		85	0.3158515	1.2513831	0.2	0.5259816	1	2168	tags=29%, list=19%, signal=36%
CROONQUIST_NRAS_VS_STROMAL_STIMULATION_UP	CROONQUIST_NRAS_VS_STROMAL_STIMULATION_UP		20	0.467019	1.2506341	0.1590909	0.52591026	1	531	tags=25%, list=5%, signal=26%
REACTOME_GENE_EXPRESSION	REACTOME_GENE_EXPRESSION		250	0.3059262	1.2503924	0.19512194	0.524727	1	4106	tags=51%, list=37%, signal=79%
NATSUME_RESPONSE_TO_INTERFERON_BETA_UP	NATSUME_RESPONSE_TO_INTERFERON_BETA_UP		42	0.31142926	1.2496958	0.083333336	0.52414364	1	1636	tags=26%, list=15%, signal=31%
KEGG_APOPTOSIS	KEGG_APOPTOSIS		43	0.35121384	1.2491753	0.19512194	0.5233699	1	1660	tags=23%, list=15%, signal=27%
GRAHAM_CML_QUIESCENT_VS_NORMAL_QUIESCENT_UP	GRAHAM_CML_QUIESCENT_VS_NORMAL_QUIESCENT_UP		58	0.40689614	1.2487949	0.20408164	0.5224354	1	1516	tags=36%, list=14%, signal=42%
LIU_COMMON_CANCER_GENES	LIU_COMMON_CANCER_GENES		21	0.36649367	1.2486564	0.09756097	0.5209612	1	2998	tags=38%, list=27%, signal=52%
LIU_TARGETS_OF_VMYB_VS_CMYB_DN	LIU_TARGETS_OF_VMYB_VS_CMYB_DN		26	0.40283933	1.2471397	0.13953489	0.5225353	1	418	tags=15%, list=4%, signal=16%
LY_AGING_OLD_DN	LY_AGING_OLD_DN		31	0.52056247	1.2461646	0.3265306	0.52279913	1	1903	tags=48%, list=17%, signal=58%
SLEBOS_HEAD_AND_NECK_CANCER_WITH_HPV_UP	SLEBOS_HEAD_AND_NECK_CANCER_WITH_HPV_UP		41	0.38278922	1.242182	0.19148937	0.5302123	1	1775	tags=41%, list=16%, signal=49%
FERREIRA_EWINGS_SARCOMA_UNSTABLE_VS_STABLE_UP	FERREIRA_EWINGS_SARCOMA_UNSTABLE_VS_STABLE_UP		74	0.4504812	1.240528	0.26666668	0.5322491	1	1541	tags=36%, list=14%, signal=42%
VANTVEER_BREAST_CANCER_METASTASIS_DN	VANTVEER_BREAST_CANCER_METASTASIS_DN		60	0.45331666	1.2400309	0.27659574	0.5314795	1	1488	tags=37%, list=13%, signal=42%
BIOCARTA_GH_PATHWAY	BIOCARTA_GH_PATHWAY		19	0.44453093	1.2381703	0.2777778	0.5334442	1	2819	tags=42%, list=25%, signal=56%
SENGUPTA_NASOPHARYNGEAL_CARCINOMA_UP	SENGUPTA_NASOPHARYNGEAL_CARCINOMA_UP		146	0.43319264	1.2377527	0.15384616	0.5325394	1	976	tags=32%, list=9%, signal=34%
IGARASHI_ATF4_TARGETS_DN	IGARASHI_ATF4_TARGETS_DN		48	0.35490972	1.2377133	0.08888889	0.5307605	1	1604	tags=35%, list=14%, signal=41%
AMIT_EGF_RESPONSE_40_HELA	AMIT_EGF_RESPONSE_40_HELA		26	0.37822416	1.2342813	0.1388889	0.53673124	1	2210	tags=42%, list=20%, signal=53%
REACTOME_INTRINSIC_PATHWAY_FOR_APOPTOSIS	REACTOME_INTRINSIC_PATHWAY_FOR_APOPTOSIS		16	0.45554987	1.233173	0.24324325	0.53732187	1	2476	tags=38%, list=22%, signal=48%
MURAKAMI_UV_RESPONSE_6HR_UP	MURAKAMI_UV_RESPONSE_6HR_UP		22	0.4888049	1.2321151	0.27027026	0.5380454	1	3634	tags=64%, list=32%, signal=94%
CHIARETTI_ACUTE_LYMPHOBLASTIC_LEUKEMIA_ZAP70	CHIARETTI_ACUTE_LYMPHOBLASTIC_LEUKEMIA_ZAP70		44	0.33740222	1.2307853	0.14634146	0.5391825	1	2664	tags=41%, list=24%, signal=53%
VANHARANTA_UTERINE_FIBROID_WITH_7Q_DELETION_UP	VANHARANTA_UTERINE_FIBROID_WITH_7Q_DELETION_UP		40	0.34632283	1.2296365	0.27083334	0.5402137	1	3727	tags=55%, list=33%, signal=82%
LEE_RECENT_THYMIC_EMIGRANT	LEE_RECENT_THYMIC_EMIGRANT		65	0.34952527	1.2295659	0.1590909	0.5386214	1	1727	tags=32%, list=15%, signal=38%
LY_AGING_PREMATURE_DN	LY_AGING_PREMATURE_DN		19	0.53484213	1.2287196	0.38297874	0.5388003	1	1903	tags=53%, list=17%, signal=63%
WONG_EMBRYONIC_STEM_CELL_CORE	WONG_EMBRYONIC_STEM_CELL_CORE		255	0.38652828	1.2277085	0.2826087	0.5399069	1	1839	tags=33%, list=16%, signal=39%
REACTOME_REGULATION_OF_GENE_EXPRESSION_IN_BETA_CELLS	REACTOME_REGULATION_OF_GENE_EXPRESSION_IN_BETA_CELLS		61	0.33469996	1.2272624	0.3137255	0.53891146	1	4544	tags=75%, list=41%, signal=126%
WHITEFORD_PEDIATRIC_CANCER_MARKERS	WHITEFORD_PEDIATRIC_CANCER_MARKERS		66	0.521307	1.2269967	0.2826087	0.5376254	1	1823	tags=53%, list=16%, signal=63%
GINESTIER_BREAST_CANCER_ZNF217_AMPLIFIED_UP	GINESTIER_BREAST_CANCER_ZNF217_AMPLIFIED_UP		36	0.38241038	1.2266346	0.30232558	0.5369491	1	1869	tags=25%, list=17%, signal=30%
CHANG_CORE_SERUM_RESPONSE_UP	CHANG_CORE_SERUM_RESPONSE_UP		48	0.3790579	1.2222923	0.29166666	0.5457837	1	1989	tags=33%, list=18%, signal=40%
KEGG_O_GLYCAN_BIOSYNTHESIS	KEGG_O_GLYCAN_BIOSYNTHESIS		17	0.36070526	1.2217978	0.14705883	0.5454885	1	2650	tags=35%, list=24%, signal=46%
COULOUARN_TEMPORAL_TGFB1_SIGNATURE_UP	COULOUARN_TEMPORAL_TGFB1_SIGNATURE_UP		57	0.39983934	1.2184241	0.23809524	0.5522305	1	1912	tags=40%, list=17%, signal=48%
GEORGES_TARGETS_OF_MIR192_AND_MIR215	GEORGES_TARGETS_OF_MIR192_AND_MIR215		415	0.29209396	1.2168854	0.18604651	0.5537223	1	1947	tags=26%, list=17%, signal=30%
CAFFAREL_RESPONSE_TO_THC_24HR_5_UP	CAFFAREL_RESPONSE_TO_THC_24HR_5_UP		18	0.42877665	1.2166085	0.29787233	0.5524581	1	435	tags=17%, list=4%, signal=17%
BIOCARTA_IL2RB_PATHWAY	BIOCARTA_IL2RB_PATHWAY		23	0.3925336	1.2138973	0.25	0.5575721	1	2819	tags=30%, list=25%, signal=41%
GARGALOVIC_RESPONSE_TO_OXIDIZED_PHOSPHOLIPIDS_TURQUOISE_DN	GARGALOVIC_RESPONSE_TO_OXIDIZED_PHOSPHOLIPIDS_TURQUOISE_DN		23	0.46542352	1.2122794	0.34042552	0.5593873	1	2051	tags=48%, list=18%, signal=58%
WILCOX_PRESPONSE_TO_ROGESTERONE_UP	WILCOX_PRESPONSE_TO_ROGESTERONE_UP		82	0.37654704	1.2116938	0.18604651	0.55885863	1	1067	tags=29%, list=10%, signal=32%
WAMUNYOKOLI_OVARIAN_CANCER_GRADES_1_2_UP	WAMUNYOKOLI_OVARIAN_CANCER_GRADES_1_2_UP		84	0.40118247	1.211279	0.26666668	0.5581847	1	1912	tags=33%, list=17%, signal=40%
KIM_WT1_TARGETS_DN	KIM_WT1_TARGETS_DN		255	0.31946692	1.2065547	0.27272728	0.5677017	1	2383	tags=35%, list=21%, signal=43%
MARIADASON_RESPONSE_TO_CURCUMIN_SULINDAC_5	MARIADASON_RESPONSE_TO_CURCUMIN_SULINDAC_5		17	0.39205673	1.2063774	0.29787233	0.5661237	1	3793	tags=65%, list=34%, signal=98%
ZHAN_MULTIPLE_MYELOMA_LB_DN	ZHAN_MULTIPLE_MYELOMA_LB_DN		21	0.42704064	1.2062783	0.23255815	0.56451994	1	2095	tags=48%, list=19%, signal=58%
REACTOME_REV_MEDIATED_NUCLEAR_EXPORT_OF_HIV1_RNA	REACTOME_REV_MEDIATED_NUCLEAR_EXPORT_OF_HIV1_RNA		18	0.46652249	1.2053407	0.26666668	0.56478566	1	4339	tags=61%, list=39%, signal=100%
VANTVEER_BREAST_CANCER_POOR_PROGNOSIS	VANTVEER_BREAST_CANCER_POOR_PROGNOSIS		26	0.41600603	1.2037833	0.26086956	0.5671347	1	2514	tags=54%, list=22%, signal=69%
REACTOME_REGULATION_OF_BETA_CELL_DEVELOPMENT	REACTOME_REGULATION_OF_BETA_CELL_DEVELOPMENT		68	0.31459835	1.2031672	0.25490198	0.56653816	1	4548	tags=72%, list=41%, signal=121%
MORI_EMU_MYC_LYMPHOMA_BY_ONSET_TIME_UP	MORI_EMU_MYC_LYMPHOMA_BY_ONSET_TIME_UP		68	0.36643502	1.2030464	0.20833333	0.56493646	1	1799	tags=32%, list=16%, signal=38%
BIOCARTA_PYK2_PATHWAY	BIOCARTA_PYK2_PATHWAY		17	0.45174995	1.201514	0.34	0.5664271	1	2988	tags=41%, list=27%, signal=56%
MARZEC_IL2_SIGNALING_UP	MARZEC_IL2_SIGNALING_UP		65	0.34165218	1.1994561	0.23684211	0.5696897	1	2555	tags=37%, list=23%, signal=48%
NGUYEN_NOTCH1_TARGETS_UP	NGUYEN_NOTCH1_TARGETS_UP		15	0.4879996	1.1981778	0.31111112	0.5713067	1	1615	tags=33%, list=14%, signal=39%
NAKAMURA_METASTASIS_MODEL_UP	NAKAMURA_METASTASIS_MODEL_UP		25	0.43310294	1.1980324	0.26	0.5697465	1	1517	tags=32%, list=14%, signal=37%
KEGG_PROGESTERONE_MEDIATED_OOCYTE_MATURATION	KEGG_PROGESTERONE_MEDIATED_OOCYTE_MATURATION		56	0.33875477	1.1936686	0.28846154	0.5790699	1	2091	tags=34%, list=19%, signal=42%
AMIT_DELAYED_EARLY_GENES	AMIT_DELAYED_EARLY_GENES		15	0.47395056	1.1933279	0.30232558	0.57787913	1	2210	tags=47%, list=20%, signal=58%
REACTOME_INSULIN_SYNTHESIS_AND_SECRETION	REACTOME_INSULIN_SYNTHESIS_AND_SECRETION		87	0.35077778	1.192868	0.34146342	0.57689464	1	4544	tags=68%, list=41%, signal=113%
GOLDRATH_ANTIGEN_RESPONSE	GOLDRATH_ANTIGEN_RESPONSE		270	0.39477003	1.1920185	0.17948718	0.57695127	1	2286	tags=39%, list=20%, signal=47%
WU_HBX_TARGETS_1_DN	WU_HBX_TARGETS_1_DN		15	0.4380303	1.191502	0.22727273	0.57655346	1	2124	tags=40%, list=19%, signal=49%
TURASHVILI_BREAST_LOBULAR_CARCINOMA_VS_DUCTAL_NORMAL_DN	TURASHVILI_BREAST_LOBULAR_CARCINOMA_VS_DUCTAL_NORMAL_DN		51	0.36048767	1.189899	0.14285715	0.57829434	1	927	tags=31%, list=8%, signal=34%
STEIN_ESRRA_TARGETS_DN	STEIN_ESRRA_TARGETS_DN		58	0.2958363	1.1889147	0.19512194	0.578859	1	1367	tags=21%, list=12%, signal=23%
SEKI_INFLAMMATORY_RESPONSE_LPS_UP	SEKI_INFLAMMATORY_RESPONSE_LPS_UP		52	0.43856305	1.1889033	0.29268292	0.57703865	1	1676	tags=38%, list=15%, signal=45%
MOREAUX_B_LYMPHOCYTE_MATURATION_BY_TACI_DN	MOREAUX_B_LYMPHOCYTE_MATURATION_BY_TACI_DN		25	0.42999646	1.1885216	0.31914893	0.57649577	1	2260	tags=36%, list=20%, signal=45%
REACTOME_UNFOLDED_PROTEIN_RESPONSE	REACTOME_UNFOLDED_PROTEIN_RESPONSE		15	0.5186208	1.1854995	0.38636363	0.5819176	1	3087	tags=67%, list=28%, signal=92%
REACTOME_TRANSPORT_OF_THE_SLBP_INDEPENDENT_MATURE_MRNA	REACTOME_TRANSPORT_OF_THE_SLBP_INDEPENDENT_MATURE_MRNA		19	0.45201078	1.184996	0.33333334	0.5813055	1	1767	tags=26%, list=16%, signal=31%
SMID_BREAST_CANCER_RELAPSE_IN_BONE_DN	SMID_BREAST_CANCER_RELAPSE_IN_BONE_DN		183	0.3287683	1.1845336	0.17073171	0.58058137	1	1231	tags=22%, list=11%, signal=25%
REACTOME_NUCLEAR_IMPORT_OF_REV_PROTEIN	REACTOME_NUCLEAR_IMPORT_OF_REV_PROTEIN		18	0.4553268	1.1825494	0.29545453	0.582825	1	1767	tags=28%, list=16%, signal=33%
LOPES_METHYLATED_IN_COLON_CANCER_DN	LOPES_METHYLATED_IN_COLON_CANCER_DN		17	0.41214362	1.1786718	0.20930232	0.5901121	1	1358	tags=41%, list=12%, signal=47%
REACTOME_MRNA_SPLICING_MINOR_PATHWAY	REACTOME_MRNA_SPLICING_MINOR_PATHWAY		29	0.44745523	1.1765181	0.33333334	0.59355813	1	4652	tags=55%, list=42%, signal=94%
DOANE_BREAST_CANCER_CLASSES_DN	DOANE_BREAST_CANCER_CLASSES_DN		21	0.47229514	1.1752386	0.35	0.5955416	1	865	tags=29%, list=8%, signal=31%
YAMASHITA_LIVER_CANCER_STEM_CELL_UP	YAMASHITA_LIVER_CANCER_STEM_CELL_UP		32	0.36922953	1.1746252	0.30769232	0.59517163	1	1781	tags=41%, list=16%, signal=48%
GRADE_COLON_AND_RECTAL_CANCER_UP	GRADE_COLON_AND_RECTAL_CANCER_UP		161	0.30992454	1.1721787	0.33333334	0.59886086	1	2024	tags=27%, list=18%, signal=33%
RASHI_RESPONSE_TO_IONIZING_RADIATION_1	RASHI_RESPONSE_TO_IONIZING_RADIATION_1		31	0.34387654	1.1702094	0.18421052	0.60145974	1	2429	tags=39%, list=22%, signal=49%
KIM_MYC_AMPLIFICATION_TARGETS_DN	KIM_MYC_AMPLIFICATION_TARGETS_DN		37	0.37148303	1.1696844	0.26666668	0.60141236	1	1808	tags=32%, list=16%, signal=39%
FLOTHO_PEDIATRIC_ALL_THERAPY_RESPONSE_UP	FLOTHO_PEDIATRIC_ALL_THERAPY_RESPONSE_UP		35	0.35667875	1.1691517	0.34042552	0.60093296	1	3578	tags=46%, list=32%, signal=67%
DORN_ADENOVIRUS_INFECTION_24HR_DN	DORN_ADENOVIRUS_INFECTION_24HR_DN		32	0.4036275	1.1679293	0.3846154	0.6021725	1	2908	tags=44%, list=26%, signal=59%
SMID_BREAST_CANCER_BASAL_UP	SMID_BREAST_CANCER_BASAL_UP		390	0.33132306	1.1671989	0.19148937	0.6022597	1	1604	tags=30%, list=14%, signal=34%
BIOCARTA_EDG1_PATHWAY	BIOCARTA_EDG1_PATHWAY		16	0.45033672	1.1629778	0.26086956	0.6106605	1	3312	tags=56%, list=30%, signal=80%
REACTOME_RNA_POLYMERASE_III_TRANSCRIPTION_INITIATION	REACTOME_RNA_POLYMERASE_III_TRANSCRIPTION_INITIATION		17	0.34446865	1.1598762	0.25454545	0.61627007	1	505	tags=12%, list=5%, signal=12%
GAUSSMANN_MLL_AF4_FUSION_TARGETS_D_UP	GAUSSMANN_MLL_AF4_FUSION_TARGETS_D_UP		18	0.3925509	1.1571044	0.2173913	0.62179226	1	515	tags=22%, list=5%, signal=23%
WAMUNYOKOLI_OVARIAN_CANCER_LMP_UP	WAMUNYOKOLI_OVARIAN_CANCER_LMP_UP		154	0.30975595	1.1553586	0.33333334	0.62411636	1	1912	tags=29%, list=17%, signal=35%
SWEET_KRAS_ONCOGENIC_SIGNATURE	SWEET_KRAS_ONCOGENIC_SIGNATURE		28	0.40912068	1.1528295	0.31111112	0.6282189	1	2513	tags=43%, list=22%, signal=55%
GENTILE_RESPONSE_CLUSTER_D3	GENTILE_RESPONSE_CLUSTER_D3		35	0.39188382	1.1508679	0.2826087	0.63151455	1	1857	tags=34%, list=17%, signal=41%
MARTINEZ_RESPONSE_TO_TRABECTEDIN_DN	MARTINEZ_RESPONSE_TO_TRABECTEDIN_DN		141	0.32553086	1.1471969	0.30232558	0.6390443	1	2292	tags=30%, list=20%, signal=38%
REACTOME_VPR_MEDIATED_NUCLEAR_IMPORT_OF_PICS	REACTOME_VPR_MEDIATED_NUCLEAR_IMPORT_OF_PICS		20	0.4409384	1.1458782	0.35555556	0.6404924	1	1767	tags=30%, list=16%, signal=36%
BIOCARTA_PAR1_PATHWAY	BIOCARTA_PAR1_PATHWAY		23	0.35361516	1.1455595	0.27272728	0.63947177	1	1047	tags=22%, list=9%, signal=24%
SEITZ_NEOPLASTIC_TRANSFORMATION_BY_8P_DELETION_DN	SEITZ_NEOPLASTIC_TRANSFORMATION_BY_8P_DELETION_DN		20	0.45219454	1.1395783	0.325	0.6522347	1	1510	tags=40%, list=13%, signal=46%
ST_TUMOR_NECROSIS_FACTOR_PATHWAY	ST_TUMOR_NECROSIS_FACTOR_PATHWAY		18	0.4184126	1.138919	0.33333334	0.65176046	1	1676	tags=28%, list=15%, signal=33%
NIKOLSKY_BREAST_CANCER_16P13_AMPLICON	NIKOLSKY_BREAST_CANCER_16P13_AMPLICON		57	0.26883242	1.1383632	0.24528302	0.6513246	1	2277	tags=25%, list=20%, signal=31%
LIU_PROSTATE_CANCER_UP	LIU_PROSTATE_CANCER_UP		52	0.3125941	1.1376615	0.23913044	0.6513506	1	1980	tags=35%, list=18%, signal=42%
BIOCARTA_IGF1R_PATHWAY	BIOCARTA_IGF1R_PATHWAY		15	0.39076093	1.136828	0.30769232	0.65195006	1	2819	tags=33%, list=25%, signal=44%
BIOCARTA_CXCR4_PATHWAY	BIOCARTA_CXCR4_PATHWAY		17	0.38539794	1.1364665	0.26530612	0.65101165	1	2484	tags=29%, list=22%, signal=38%
BERENJENO_TRANSFORMED_BY_RHOA_UP	BERENJENO_TRANSFORMED_BY_RHOA_UP		385	0.3770079	1.1363091	0.3478261	0.64953446	1	2447	tags=40%, list=22%, signal=49%
CUI_GLUCOSE_DEPRIVATION	CUI_GLUCOSE_DEPRIVATION		35	0.33716917	1.1355562	0.3	0.64975804	1	1888	tags=37%, list=17%, signal=45%
BIOCARTA_HIVNEF_PATHWAY	BIOCARTA_HIVNEF_PATHWAY		33	0.32408714	1.1332818	0.35135135	0.65385085	1	1957	tags=24%, list=17%, signal=29%
MCBRYAN_PUBERTAL_BREAST_3_4WK_UP	MCBRYAN_PUBERTAL_BREAST_3_4WK_UP		149	0.324681	1.1286403	0.2264151	0.6630548	1	2039	tags=36%, list=18%, signal=44%
COLIN_PILOCYTIC_ASTROCYTOMA_VS_GLIOBLASTOMA_UP	COLIN_PILOCYTIC_ASTROCYTOMA_VS_GLIOBLASTOMA_UP		20	0.38463166	1.1268293	0.23404256	0.66542757	1	515	tags=20%, list=5%, signal=21%
KEGG_PURINE_METABOLISM	KEGG_PURINE_METABOLISM		110	0.27356336	1.1250008	0.29268292	0.66917217	1	1536	tags=22%, list=14%, signal=25%
REACTOME_METABOLISM_OF_MRNA	REACTOME_METABOLISM_OF_MRNA		27	0.37964427	1.1242397	0.4090909	0.6687277	1	3860	tags=52%, list=34%, signal=79%
WANG_CISPLATIN_RESPONSE_AND_XPC_UP	WANG_CISPLATIN_RESPONSE_AND_XPC_UP		92	0.3057654	1.1227543	0.23076923	0.67048097	1	1399	tags=28%, list=12%, signal=32%
KEGG_UBIQUITIN_MEDIATED_PROTEOLYSIS	KEGG_UBIQUITIN_MEDIATED_PROTEOLYSIS		77	0.2989323	1.1227347	0.39473686	0.6686028	1	3868	tags=40%, list=35%, signal=61%
KIM_LRRC3B_TARGETS	KIM_LRRC3B_TARGETS		15	0.4388196	1.1208904	0.2195122	0.6717852	1	1043	tags=33%, list=9%, signal=37%
BARRIER_CANCER_RELAPSE_NORMAL_SAMPLE_DN	BARRIER_CANCER_RELAPSE_NORMAL_SAMPLE_DN		15	0.3680578	1.1183656	0.4090909	0.6767603	1	4527	tags=60%, list=40%, signal=101%
RIZ_ERYTHROID_DIFFERENTIATION_CCNE1	RIZ_ERYTHROID_DIFFERENTIATION_CCNE1		32	0.29713094	1.1179017	0.33333334	0.6762204	1	1277	tags=13%, list=11%, signal=14%
XU_HGF_SIGNALING_NOT_VIA_AKT1_6HR	XU_HGF_SIGNALING_NOT_VIA_AKT1_6HR		17	0.4344397	1.1177189	0.36842105	0.6749209	1	2484	tags=53%, list=22%, signal=68%
BIOCARTA_IL1R_PATHWAY	BIOCARTA_IL1R_PATHWAY		18	0.36600393	1.1176958	0.34285715	0.6730744	1	1960	tags=28%, list=18%, signal=34%
KEGG_JAK_STAT_SIGNALING_PATHWAY	KEGG_JAK_STAT_SIGNALING_PATHWAY		88	0.2880126	1.1172546	0.225	0.6724834	1	2377	tags=31%, list=21%, signal=39%
NOJIMA_SFRP2_TARGETS_DN	NOJIMA_SFRP2_TARGETS_DN		15	0.45686096	1.1168859	0.35555556	0.6714608	1	1535	tags=40%, list=14%, signal=46%
CHEOK_RESPONSE_TO_HD_MTX_DN	CHEOK_RESPONSE_TO_HD_MTX_DN		15	0.4341917	1.1164215	0.3137255	0.67089397	1	1723	tags=33%, list=15%, signal=39%
CHOW_RASSF1_TARGETS_DN	CHOW_RASSF1_TARGETS_DN		18	0.34641287	1.1157727	0.30769232	0.67059875	1	1714	tags=28%, list=15%, signal=33%
OLSSON_E2F3_TARGETS_DN	OLSSON_E2F3_TARGETS_DN		15	0.46190327	1.1142819	0.3448276	0.6728186	1	767	tags=33%, list=7%, signal=36%
DAZARD_RESPONSE_TO_UV_SCC_UP	DAZARD_RESPONSE_TO_UV_SCC_UP		57	0.32711557	1.1127765	0.35714287	0.6746777	1	1580	tags=32%, list=14%, signal=37%
JAEGER_METASTASIS_DN	JAEGER_METASTASIS_DN		145	0.3529482	1.1097693	0.29268292	0.68031234	1	1662	tags=35%, list=15%, signal=41%
REACTOME_METABLISM_OF_NUCLEOTIDES	REACTOME_METABLISM_OF_NUCLEOTIDES		52	0.304403	1.1047115	0.32608697	0.691702	1	1488	tags=25%, list=13%, signal=29%
GRADE_COLON_VS_RECTAL_CANCER_DN	GRADE_COLON_VS_RECTAL_CANCER_DN		27	0.30190036	1.1021571	0.26415095	0.69641346	1	998	tags=22%, list=9%, signal=24%
XU_CREBBP_TARGETS_UP	XU_CREBBP_TARGETS_UP		20	0.4458124	1.1013818	0.31111112	0.6962266	1	1694	tags=35%, list=15%, signal=41%
RHODES_CANCER_META_SIGNATURE	RHODES_CANCER_META_SIGNATURE		41	0.30952153	1.1010686	0.37209302	0.69506437	1	3243	tags=46%, list=29%, signal=65%
ODONNELL_METASTASIS_DN	ODONNELL_METASTASIS_DN		16	0.4087675	1.097027	0.30612245	0.70355785	1	1471	tags=31%, list=13%, signal=36%
TIEN_INTESTINE_PROBIOTICS_24HR_DN	TIEN_INTESTINE_PROBIOTICS_24HR_DN		128	0.28446448	1.0969802	0.35714287	0.7018205	1	2934	tags=36%, list=26%, signal=48%
REACTOME_ORC1_REMOVAL_FROM_CHROMATIN	REACTOME_ORC1_REMOVAL_FROM_CHROMATIN		54	0.3517145	1.0964642	0.35849056	0.70161563	1	2699	tags=31%, list=24%, signal=41%
HUANG_FOXA2_TARGETS_UP	HUANG_FOXA2_TARGETS_UP		26	0.40754455	1.096362	0.41463414	0.6999699	1	1909	tags=46%, list=17%, signal=56%
MUELLER_METHYLATED_IN_GLIOBLASTOMA	MUELLER_METHYLATED_IN_GLIOBLASTOMA		26	0.3879408	1.0958422	0.3846154	0.69922	1	972	tags=31%, list=9%, signal=34%
YAO_TEMPORAL_RESPONSE_TO_PROGESTERONE_CLUSTER_9	YAO_TEMPORAL_RESPONSE_TO_PROGESTERONE_CLUSTER_9		59	0.31432018	1.0951155	0.32	0.6989795	1	2527	tags=34%, list=23%, signal=44%
BECKER_TAMOXIFEN_RESISTANCE_DN	BECKER_TAMOXIFEN_RESISTANCE_DN		30	0.3896837	1.0915613	0.3265306	0.7064157	1	625	tags=23%, list=6%, signal=25%
MARSON_FOXP3_TARGETS_DN	MARSON_FOXP3_TARGETS_DN		32	0.36780605	1.0887465	0.4047619	0.7109093	1	1241	tags=28%, list=11%, signal=32%
KEGG_N_GLYCAN_BIOSYNTHESIS	KEGG_N_GLYCAN_BIOSYNTHESIS		28	0.36687756	1.0884552	0.4054054	0.70972425	1	4288	tags=61%, list=38%, signal=98%
FARMER_BREAST_CANCER_BASAL_VS_LULMINAL	FARMER_BREAST_CANCER_BASAL_VS_LULMINAL		192	0.2813909	1.0880587	0.32608697	0.708824	1	2012	tags=28%, list=18%, signal=34%
SABATES_COLORECTAL_ADENOMA_UP	SABATES_COLORECTAL_ADENOMA_UP		70	0.32927147	1.0873383	0.38297874	0.7085422	1	1619	tags=40%, list=14%, signal=46%
SCHLOSSER_MYC_AND_SERUM_RESPONSE_SYNERGY	SCHLOSSER_MYC_AND_SERUM_RESPONSE_SYNERGY		21	0.334121	1.0856862	0.275	0.7111347	1	1627	tags=19%, list=15%, signal=22%
KORKOLA_TERATOMA	KORKOLA_TERATOMA		22	0.4304557	1.08498	0.3783784	0.7113192	1	1811	tags=50%, list=16%, signal=60%
GOLUB_ALL_VS_AML_UP	GOLUB_ALL_VS_AML_UP		18	0.39943516	1.0842665	0.4047619	0.71166664	1	2963	tags=44%, list=26%, signal=60%
AMIT_SERUM_RESPONSE_40_MCF10A	AMIT_SERUM_RESPONSE_40_MCF10A		22	0.374141	1.0834061	0.41666666	0.7124095	1	1537	tags=32%, list=14%, signal=37%
REACTOME_TRANSPORT_OF_RIBONUCLEOPROTEINS_INTO_THE_HOST_NUCLEUS	REACTOME_TRANSPORT_OF_RIBONUCLEOPROTEINS_INTO_THE_HOST_NUCLEUS		18	0.43077612	1.0825064	0.30952382	0.71332073	1	1767	tags=28%, list=16%, signal=33%
WU_HBX_TARGETS_2_UP	WU_HBX_TARGETS_2_UP		17	0.3767058	1.0806589	0.3939394	0.71611464	1	2124	tags=35%, list=19%, signal=43%
NUNODA_RESPONSE_TO_DASATINIB_IMATINIB_UP	NUNODA_RESPONSE_TO_DASATINIB_IMATINIB_UP		21	0.37390628	1.0805843	0.3653846	0.71446925	1	3043	tags=43%, list=27%, signal=59%
GINESTIER_BREAST_CANCER_ZNF217_AMPLIFIED_DN	GINESTIER_BREAST_CANCER_ZNF217_AMPLIFIED_DN		158	0.2134345	1.0801132	0.40384614	0.7136079	1	2940	tags=33%, list=26%, signal=44%
SHEPARD_BMYB_MORPHOLINO_DN	SHEPARD_BMYB_MORPHOLINO_DN		115	0.33537787	1.0798796	0.3125	0.71249723	1	1330	tags=34%, list=12%, signal=38%
MANN_RESPONSE_TO_AMIFOSTINE_UP	MANN_RESPONSE_TO_AMIFOSTINE_UP		15	0.3617988	1.0709496	0.41463414	0.73330754	1	1714	tags=27%, list=15%, signal=31%
TURASHVILI_BREAST_DUCTAL_CARCINOMA_VS_LOBULAR_NORMAL_DN	TURASHVILI_BREAST_DUCTAL_CARCINOMA_VS_LOBULAR_NORMAL_DN		32	0.34973755	1.0699048	0.3653846	0.7336296	1	1380	tags=31%, list=12%, signal=36%
SU_TESTIS	SU_TESTIS		44	0.35953233	1.0697103	0.4	0.73234046	1	1424	tags=30%, list=13%, signal=34%
PAL_PRMT5_TARGETS_UP	PAL_PRMT5_TARGETS_UP		157	0.34825134	1.0677209	0.39534885	0.7358988	1	2169	tags=36%, list=19%, signal=44%
NAKAYAMA_SOFT_TISSUE_TUMORS_PCA2_UP	NAKAYAMA_SOFT_TISSUE_TUMORS_PCA2_UP		59	0.48706612	1.0676969	0.4	0.73407316	1	1159	tags=42%, list=10%, signal=47%
ENGELMANN_CANCER_PROGENITORS_DN	ENGELMANN_CANCER_PROGENITORS_DN		34	0.33023444	1.0676103	0.35135135	0.7323311	1	1166	tags=26%, list=10%, signal=29%
DORN_ADENOVIRUS_INFECTION_12HR_DN	DORN_ADENOVIRUS_INFECTION_12HR_DN		21	0.39710045	1.067335	0.34210527	0.7313954	1	1215	tags=24%, list=11%, signal=27%
MOREAUX_MULTIPLE_MYELOMA_BY_TACI_DN	MOREAUX_MULTIPLE_MYELOMA_BY_TACI_DN		73	0.31054664	1.0665605	0.42857143	0.731956	1	1424	tags=21%, list=13%, signal=23%
RICKMAN_TUMOR_DIFFERENTIATED_WELL_VS_MODERATELY_UP	RICKMAN_TUMOR_DIFFERENTIATED_WELL_VS_MODERATELY_UP		55	0.30023906	1.0654317	0.3809524	0.73318857	1	1668	tags=24%, list=15%, signal=28%
MARKEY_RB1_CHRONIC_LOF_UP	MARKEY_RB1_CHRONIC_LOF_UP		95	0.3436058	1.0639846	0.3902439	0.7349528	1	829	tags=27%, list=7%, signal=29%
ALCALAY_AML_BY_NPM1_LOCALIZATION_DN	ALCALAY_AML_BY_NPM1_LOCALIZATION_DN		124	0.302561	1.0634758	0.37209302	0.73448527	1	1194	tags=28%, list=11%, signal=31%
REACTOME_AMINE_LIGAND_BINDING_RECEPTORS	REACTOME_AMINE_LIGAND_BINDING_RECEPTORS		27	0.3845795	1.0629749	0.34042552	0.7340821	1	2777	tags=33%, list=25%, signal=44%
BROWNE_HCMV_INFECTION_10HR_UP	BROWNE_HCMV_INFECTION_10HR_UP		59	0.3040934	1.061471	0.35135135	0.73670167	1	2937	tags=41%, list=26%, signal=55%
LASTOWSKA_COAMPLIFIED_WITH_MYCN	LASTOWSKA_COAMPLIFIED_WITH_MYCN		22	0.34055084	1.061286	0.33333334	0.7354577	1	2055	tags=41%, list=18%, signal=50%
BERENJENO_TRANSFORMED_BY_RHOA_FOREVER_DN	BERENJENO_TRANSFORMED_BY_RHOA_FOREVER_DN		24	0.41695175	1.0607134	0.39534885	0.73524994	1	768	tags=38%, list=7%, signal=40%
EINAV_INTERFERON_SIGNATURE_IN_CANCER	EINAV_INTERFERON_SIGNATURE_IN_CANCER		15	0.4320007	1.0581799	0.46938777	0.74013287	1	1230	tags=27%, list=11%, signal=30%
HENDRICKS_SMARCA4_TARGETS_UP	HENDRICKS_SMARCA4_TARGETS_UP		28	0.34744915	1.0576843	0.37777779	0.7396732	1	1580	tags=36%, list=14%, signal=41%
RICKMAN_HEAD_AND_NECK_CANCER_A	RICKMAN_HEAD_AND_NECK_CANCER_A		49	0.3413818	1.0574418	0.32142857	0.73846406	1	1430	tags=31%, list=13%, signal=35%
DAZARD_UV_RESPONSE_CLUSTER_G6	DAZARD_UV_RESPONSE_CLUSTER_G6		53	0.33906272	1.0565174	0.2888889	0.7392166	1	1330	tags=19%, list=12%, signal=21%
RODRIGUES_THYROID_CARCINOMA_ANAPLASTIC_UP	RODRIGUES_THYROID_CARCINOMA_ANAPLASTIC_UP		363	0.29660192	1.0522368	0.38636363	0.7484402	1	2266	tags=29%, list=20%, signal=35%
DUTTA_APOPTOSIS_VIA_NFKB	DUTTA_APOPTOSIS_VIA_NFKB		16	0.39948022	1.0494976	0.375	0.754459	1	963	tags=38%, list=9%, signal=41%
MATTIOLI_MGUS_VS_PCL	MATTIOLI_MGUS_VS_PCL		64	0.32251433	1.0485363	0.41666666	0.754795	1	2278	tags=28%, list=20%, signal=35%
REACTOME_REGULATION_OF_APC_ACTIVATORS_BETWEEN_G1_S_AND_EARLY_ANAPHASE	REACTOME_REGULATION_OF_APC_ACTIVATORS_BETWEEN_G1_S_AND_EARLY_ANAPHASE		55	0.32626387	1.047186	0.375	0.7567314	1	1652	tags=20%, list=15%, signal=23%
MARTINEZ_RESPONSE_TO_TRABECTEDIN	MARTINEZ_RESPONSE_TO_TRABECTEDIN		26	0.2980342	1.044835	0.35849056	0.76136726	1	649	tags=15%, list=6%, signal=16%
BIOCARTA_RAS_PATHWAY	BIOCARTA_RAS_PATHWAY		17	0.3730929	1.0422202	0.32142857	0.76547	1	2988	tags=35%, list=27%, signal=48%
JAZAG_TGFB1_SIGNALING_UP	JAZAG_TGFB1_SIGNALING_UP		67	0.27781507	1.0403877	0.35897437	0.7684703	1	1532	tags=18%, list=14%, signal=21%
REACTOME_M_G1_TRANSITION	REACTOME_M_G1_TRANSITION		52	0.33678794	1.0398858	0.3846154	0.76789594	1	2699	tags=31%, list=24%, signal=40%
CHIARADONNA_NEOPLASTIC_TRANSFORMATION_KRAS_UP	CHIARADONNA_NEOPLASTIC_TRANSFORMATION_KRAS_UP		88	0.3681658	1.0393106	0.47727272	0.7675483	1	1887	tags=33%, list=17%, signal=39%
CAFFAREL_RESPONSE_TO_THC_24HR_5_DN	CAFFAREL_RESPONSE_TO_THC_24HR_5_DN		37	0.33026236	1.0391206	0.4047619	0.76627237	1	3208	tags=43%, list=29%, signal=60%
GRAHAM_CML_QUIESCENT_VS_NORMAL_QUIESCENT_DN	GRAHAM_CML_QUIESCENT_VS_NORMAL_QUIESCENT_DN		24	0.3803169	1.0387555	0.4	0.76546115	1	1480	tags=38%, list=13%, signal=43%
SESTO_RESPONSE_TO_UV_C1	SESTO_RESPONSE_TO_UV_C1		53	0.3305399	1.0383571	0.39130434	0.7647118	1	1569	tags=28%, list=14%, signal=33%
BERNARD_PPAPDC1B_TARGETS_DN	BERNARD_PPAPDC1B_TARGETS_DN		23	0.33022082	1.0368944	0.3488372	0.76653415	1	287	tags=13%, list=3%, signal=13%
BILD_HRAS_ONCOGENIC_SIGNATURE	BILD_HRAS_ONCOGENIC_SIGNATURE		140	0.3364096	1.0357138	0.3888889	0.7680906	1	1912	tags=34%, list=17%, signal=40%
GESERICK_TERT_TARGETS_DN	GESERICK_TERT_TARGETS_DN		17	0.44129363	1.0356767	0.41304347	0.76634467	1	900	tags=35%, list=8%, signal=38%
REACTOME_SIGNALING_BY_EGFR	REACTOME_SIGNALING_BY_EGFR		38	0.29893592	1.0353099	0.4528302	0.76562804	1	3021	tags=37%, list=27%, signal=50%
KEGG_CYTOSOLIC_DNA_SENSING_PATHWAY	KEGG_CYTOSOLIC_DNA_SENSING_PATHWAY		28	0.32711107	1.0352939	0.35135135	0.7639032	1	3896	tags=50%, list=35%, signal=76%
ENK_UV_RESPONSE_EPIDERMIS_UP	ENK_UV_RESPONSE_EPIDERMIS_UP		193	0.27831155	1.0339043	0.3888889	0.7657707	1	1714	tags=26%, list=15%, signal=30%
DACOSTA_UV_RESPONSE_VIA_ERCC3_TTD_UP	DACOSTA_UV_RESPONSE_VIA_ERCC3_TTD_UP		33	0.30870217	1.0338945	0.39215687	0.76402193	1	1907	tags=27%, list=17%, signal=33%
BHATTACHARYA_EMBRYONIC_STEM_CELL	BHATTACHARYA_EMBRYONIC_STEM_CELL		50	0.31984344	1.0331515	0.4047619	0.7641776	1	882	tags=22%, list=8%, signal=24%
BIOCARTA_TOLL_PATHWAY	BIOCARTA_TOLL_PATHWAY		21	0.3810379	1.0307233	0.4054054	0.76794153	1	987	tags=19%, list=9%, signal=21%
BIOCARTA_NKT_PATHWAY	BIOCARTA_NKT_PATHWAY		21	0.37687925	1.0300415	0.4347826	0.7681071	1	2506	tags=48%, list=22%, signal=61%
ZHANG_RESPONSE_TO_IKK_INHIBITOR_AND_TNF_UP	ZHANG_RESPONSE_TO_IKK_INHIBITOR_AND_TNF_UP		120	0.33747792	1.0300013	0.45454547	0.7664245	1	2028	tags=29%, list=18%, signal=35%
CROONQUIST_NRAS_VS_STROMAL_STIMULATION_DN	CROONQUIST_NRAS_VS_STROMAL_STIMULATION_DN		55	0.39496318	1.0294917	0.39130434	0.7660338	1	1067	tags=38%, list=10%, signal=42%
MOHANKUMAR_TLX1_TARGETS_DN	MOHANKUMAR_TLX1_TARGETS_DN		82	0.28422096	1.0274863	0.44444445	0.7693612	1	723	tags=16%, list=6%, signal=17%
KEGG_CHRONIC_MYELOID_LEUKEMIA	KEGG_CHRONIC_MYELOID_LEUKEMIA		39	0.29415473	1.027308	0.49019608	0.7680835	1	3353	tags=41%, list=30%, signal=58%
RIZ_ERYTHROID_DIFFERENTIATION_12HR	RIZ_ERYTHROID_DIFFERENTIATION_12HR		31	0.32488242	1.0238155	0.44444445	0.77496415	1	979	tags=23%, list=9%, signal=25%
BROWNE_HCMV_INFECTION_24HR_UP	BROWNE_HCMV_INFECTION_24HR_UP		99	0.23520248	1.0225953	0.4375	0.77642107	1	2211	tags=23%, list=20%, signal=29%
ST_GA12_PATHWAY	ST_GA12_PATHWAY		16	0.370673	1.0217277	0.46666667	0.77670884	1	1614	tags=31%, list=14%, signal=36%
IVANOVA_HEMATOPOIESIS_STEM_CELL	IVANOVA_HEMATOPOIESIS_STEM_CELL		61	0.28544742	1.0216961	0.40425533	0.77505064	1	2306	tags=28%, list=21%, signal=35%
OUILLETTE_CLL_13Q14_DELETION_DN	OUILLETTE_CLL_13Q14_DELETION_DN		35	0.3321383	1.0214535	0.4871795	0.77382517	1	2298	tags=34%, list=21%, signal=43%
SCHLOSSER_SERUM_RESPONSE_UP	SCHLOSSER_SERUM_RESPONSE_UP		77	0.23892093	1.0189298	0.45714286	0.7782458	1	2225	tags=25%, list=20%, signal=31%
BIOCARTA_FMLP_PATHWAY	BIOCARTA_FMLP_PATHWAY		25	0.2997433	1.0187874	0.46875	0.77696586	1	3042	tags=36%, list=27%, signal=49%
SIMBULAN_UV_RESPONSE_IMMORTALIZED_DN	SIMBULAN_UV_RESPONSE_IMMORTALIZED_DN		16	0.36119124	1.0187659	0.4680851	0.77530074	1	1508	tags=25%, list=13%, signal=29%
MORI_IMMATURE_B_LYMPHOCYTE_UP	MORI_IMMATURE_B_LYMPHOCYTE_UP		36	0.3158987	1.018404	0.44680852	0.7745676	1	2566	tags=36%, list=23%, signal=47%
PODAR_RESPONSE_TO_ADAPHOSTIN_UP	PODAR_RESPONSE_TO_ADAPHOSTIN_UP		87	0.30919567	1.0160899	0.42857143	0.7781066	1	2105	tags=30%, list=19%, signal=37%
PARK_APL_PATHOGENESIS_DN	PARK_APL_PATHOGENESIS_DN		26	0.35353404	1.0154672	0.37777779	0.7778565	1	2054	tags=31%, list=18%, signal=38%
BIOCARTA_FCER1_PATHWAY	BIOCARTA_FCER1_PATHWAY		24	0.33632985	1.014514	0.4390244	0.7787295	1	2819	tags=33%, list=25%, signal=44%
HINATA_NFKB_TARGETS_FIBROBLAST_UP	HINATA_NFKB_TARGETS_FIBROBLAST_UP		43	0.33328116	1.0132087	0.44186047	0.7806161	1	2286	tags=37%, list=20%, signal=47%
KIM_WT1_TARGETS_UP	KIM_WT1_TARGETS_UP		133	0.35596186	1.0121365	0.47368422	0.7815645	1	2286	tags=38%, list=20%, signal=48%
GRAHAM_CML_DIVIDING_VS_NORMAL_QUIESCENT_DN	GRAHAM_CML_DIVIDING_VS_NORMAL_QUIESCENT_DN		50	0.3312892	1.0109768	0.3809524	0.78260934	1	2160	tags=34%, list=19%, signal=42%
REACTOME_CDC20_PHOSPHO_APC_MEDIATED_DEGRADATION_OF_CYCLIN_A	REACTOME_CDC20_PHOSPHO_APC_MEDIATED_DEGRADATION_OF_CYCLIN_A		51	0.31658378	1.0095307	0.40425533	0.78440356	1	1652	tags=20%, list=15%, signal=23%
RICKMAN_TUMOR_DIFFERENTIATED_WELL_VS_POORLY_UP	RICKMAN_TUMOR_DIFFERENTIATED_WELL_VS_POORLY_UP		119	0.2596865	1.0083634	0.44680852	0.78547925	1	2434	tags=31%, list=22%, signal=39%
WONG_ENDMETRIUM_CANCER_UP	WONG_ENDMETRIUM_CANCER_UP		15	0.4007685	1.0072825	0.3846154	0.78669	1	111	tags=20%, list=1%, signal=20%
REACTOME_RNA_POLYMERASE_III_TRANSCRIPTION	REACTOME_RNA_POLYMERASE_III_TRANSCRIPTION		22	0.30312052	1.0067642	0.4489796	0.78635836	1	3633	tags=41%, list=32%, signal=60%
DOANE_RESPONSE_TO_ANDROGEN_DN	DOANE_RESPONSE_TO_ANDROGEN_DN		160	0.26594782	1.0063459	0.4054054	0.7857464	1	1166	tags=20%, list=10%, signal=22%
DELYS_THYROID_CANCER_UP	DELYS_THYROID_CANCER_UP		275	0.28469867	1.0048686	0.3809524	0.7874005	1	1840	tags=29%, list=16%, signal=34%
PEREZ_TP53_AND_TP63_TARGETS	PEREZ_TP53_AND_TP63_TARGETS		100	0.265353	1.0043637	0.4888889	0.7873119	1	1622	tags=26%, list=14%, signal=30%
REACTOME_CELL_JUNCTION_ORGANIZATION	REACTOME_CELL_JUNCTION_ORGANIZATION		57	0.29509988	1.0039297	0.48076922	0.78682566	1	1510	tags=33%, list=13%, signal=38%
RODRIGUES_THYROID_CARCINOMA_POORLY_DIFFERENTIATED_UP	RODRIGUES_THYROID_CARCINOMA_POORLY_DIFFERENTIATED_UP		336	0.29915598	1.0036064	0.5116279	0.78566206	1	3000	tags=38%, list=27%, signal=50%
HUPER_BREAST_BASAL_VS_LUMINAL_DN	HUPER_BREAST_BASAL_VS_LUMINAL_DN		39	0.31289724	1.0015534	0.42592594	0.7890256	1	418	tags=21%, list=4%, signal=21%
REACTOME_HIV_INFECTION	REACTOME_HIV_INFECTION		139	0.27992293	1.0002911	0.375	0.790493	1	3221	tags=32%, list=29%, signal=44%
ZUCCHI_METASTASIS_DN	ZUCCHI_METASTASIS_DN		19	0.35383007	0.9999332	0.52272725	0.7894391	1	1907	tags=26%, list=17%, signal=32%
WOTTON_RUNX_TARGETS_DN	WOTTON_RUNX_TARGETS_DN		19	0.3896213	0.9987699	0.42	0.79034144	1	1314	tags=37%, list=12%, signal=42%
BASAKI_YBX1_TARGETS_DN	BASAKI_YBX1_TARGETS_DN		184	0.25259537	0.9966001	0.44444445	0.79366577	1	1962	tags=29%, list=18%, signal=35%
DAZARD_RESPONSE_TO_UV_NHEK_UP	DAZARD_RESPONSE_TO_UV_NHEK_UP		108	0.2821693	0.99530524	0.4864865	0.79544306	1	1639	tags=25%, list=15%, signal=29%
ZHANG_RESPONSE_TO_CANTHARIDIN_DN	ZHANG_RESPONSE_TO_CANTHARIDIN_DN		40	0.2861064	0.99352205	0.51111114	0.79882795	1	2723	tags=38%, list=24%, signal=49%
WANG_METHYLATED_IN_BREAST_CANCER	WANG_METHYLATED_IN_BREAST_CANCER		23	0.42208695	0.9921966	0.5	0.8000923	1	1604	tags=43%, list=14%, signal=51%
KEGG_NOTCH_SIGNALING_PATHWAY	KEGG_NOTCH_SIGNALING_PATHWAY		31	0.2776476	0.99117756	0.45833334	0.80110055	1	2793	tags=35%, list=25%, signal=47%
LINDGREN_BLADDER_CANCER_CLUSTER_1_DN	LINDGREN_BLADDER_CANCER_CLUSTER_1_DN		238	0.29146004	0.9905371	0.4883721	0.80113477	1	2044	tags=31%, list=18%, signal=37%
LIAO_HAVE_SOX4_BINDING_SITES	LIAO_HAVE_SOX4_BINDING_SITES		24	0.36974677	0.99045765	0.5	0.7995455	1	1912	tags=42%, list=17%, signal=50%
GARGALOVIC_RESPONSE_TO_OXIDIZED_PHOSPHOLIPIDS_YELLOW_UP	GARGALOVIC_RESPONSE_TO_OXIDIZED_PHOSPHOLIPIDS_YELLOW_UP		15	0.39037743	0.9884431	0.47826087	0.8026747	1	1766	tags=33%, list=16%, signal=40%
KOKKINAKIS_METHIONINE_DEPRIVATION_48HR_UP	KOKKINAKIS_METHIONINE_DEPRIVATION_48HR_UP		83	0.30340898	0.9878934	0.5	0.8022358	1	1848	tags=30%, list=17%, signal=36%
REACTOME_METABOLISM_OF_PROTEINS	REACTOME_METABOLISM_OF_PROTEINS		128	0.26919645	0.9874574	0.51282054	0.8015235	1	4554	tags=58%, list=41%, signal=96%
RICKMAN_METASTASIS_DN	RICKMAN_METASTASIS_DN		160	0.26406977	0.9864988	0.4857143	0.8022374	1	2959	tags=32%, list=26%, signal=43%
RICKMAN_TUMOR_DIFFERENTIATED_WELL_VS_MODERATELY_DN	RICKMAN_TUMOR_DIFFERENTIATED_WELL_VS_MODERATELY_DN		57	0.31174853	0.9862726	0.41860464	0.80117553	1	2558	tags=42%, list=23%, signal=54%
WELCSH_BRCA1_TARGETS_1_DN	WELCSH_BRCA1_TARGETS_1_DN		74	0.25220895	0.98559916	0.4	0.8013676	1	3223	tags=39%, list=29%, signal=55%
OHM_METHYLATED_IN_ADULT_CANCERS	OHM_METHYLATED_IN_ADULT_CANCERS		17	0.3576136	0.98480374	0.56363636	0.8016782	1	717	tags=24%, list=6%, signal=25%
DE_YY1_TARGETS_DN	DE_YY1_TARGETS_DN		50	0.3175493	0.9836166	0.41860464	0.8029372	1	2860	tags=44%, list=26%, signal=59%
HAHTOLA_SEZARY_SYNDROM_UP	HAHTOLA_SEZARY_SYNDROM_UP		60	0.27579546	0.9835155	0.47619048	0.801539	1	1409	tags=28%, list=13%, signal=32%
MCBRYAN_PUBERTAL_BREAST_6_7WK_DN	MCBRYAN_PUBERTAL_BREAST_6_7WK_DN		62	0.31682587	0.98290527	0.5	0.80160075	1	782	tags=21%, list=7%, signal=22%
BORCZUK_MALIGNANT_MESOTHELIOMA_UP	BORCZUK_MALIGNANT_MESOTHELIOMA_UP		200	0.29107735	0.9822176	0.55813956	0.80181485	1	1823	tags=23%, list=16%, signal=27%
BIOCARTA_BCR_PATHWAY	BIOCARTA_BCR_PATHWAY		20	0.35561612	0.9800082	0.51111114	0.80593187	1	2988	tags=40%, list=27%, signal=54%
CHEBOTAEV_GR_TARGETS_UP	CHEBOTAEV_GR_TARGETS_UP		44	0.29862377	0.97961503	0.38636363	0.80534744	1	1533	tags=30%, list=14%, signal=34%
BROWNE_HCMV_INFECTION_16HR_UP	BROWNE_HCMV_INFECTION_16HR_UP		123	0.23149773	0.9784135	0.4651163	0.80700386	1	1720	tags=22%, list=15%, signal=26%
LIU_NASOPHARYNGEAL_CARCINOMA	LIU_NASOPHARYNGEAL_CARCINOMA		34	0.25362334	0.9759929	0.44186047	0.8107389	1	1618	tags=15%, list=14%, signal=17%
GOTTWEIN_TARGETS_OF_KSHV_MIR_K12_11	GOTTWEIN_TARGETS_OF_KSHV_MIR_K12_11		32	0.30510205	0.974922	0.54545456	0.811677	1	2878	tags=38%, list=26%, signal=50%
LIAO_METASTASIS	LIAO_METASTASIS		282	0.22818656	0.9740094	0.43589744	0.81241727	1	2085	tags=28%, list=19%, signal=34%
BANDRES_RESPONSE_TO_CARMUSTIN_MGMT_24HR_DN	BANDRES_RESPONSE_TO_CARMUSTIN_MGMT_24HR_DN		22	0.3483188	0.973799	0.5744681	0.8114626	1	2288	tags=32%, list=20%, signal=40%
REACTOME_REGULATION_OF_INSULIN_SECRETION_BY_ACETYLCHOLINE	REACTOME_REGULATION_OF_INSULIN_SECRETION_BY_ACETYLCHOLINE		18	0.36871967	0.9719284	0.4489796	0.8145299	1	1047	tags=28%, list=9%, signal=31%
SOTIRIOU_BREAST_CANCER_GRADE_1_VS_3_DN	SOTIRIOU_BREAST_CANCER_GRADE_1_VS_3_DN		27	0.29225722	0.9703518	0.5	0.8167718	1	1565	tags=22%, list=14%, signal=26%
ZHOU_INFLAMMATORY_RESPONSE_FIMA_DN	ZHOU_INFLAMMATORY_RESPONSE_FIMA_DN		118	0.24547037	0.96974015	0.5641026	0.8167033	1	1037	tags=19%, list=9%, signal=21%
RUTELLA_RESPONSE_TO_HGF_VS_CSF2RB_AND_IL4_DN	RUTELLA_RESPONSE_TO_HGF_VS_CSF2RB_AND_IL4_DN		151	0.2629257	0.9693812	0.5	0.81575704	1	2338	tags=29%, list=21%, signal=36%
WANG_HCP_PROSTATE_CANCER	WANG_HCP_PROSTATE_CANCER		45	0.30359888	0.9693249	0.4888889	0.8142405	1	1550	tags=27%, list=14%, signal=31%
MISSIAGLIA_REGULATED_BY_METHYLATION_UP	MISSIAGLIA_REGULATED_BY_METHYLATION_UP		68	0.30709565	0.96857715	0.5365854	0.8145861	1	1662	tags=25%, list=15%, signal=29%
ODONNELL_TARGETS_OF_MYC_AND_TFRC_UP	ODONNELL_TARGETS_OF_MYC_AND_TFRC_UP		38	0.33363593	0.96740013	0.45833334	0.81577015	1	847	tags=24%, list=8%, signal=26%
TARTE_PLASMA_CELL_VS_PLASMABLAST_DN	TARTE_PLASMA_CELL_VS_PLASMABLAST_DN		212	0.26554632	0.9669734	0.5641026	0.81503934	1	2755	tags=33%, list=25%, signal=42%
CAIRO_HEPATOBLASTOMA_UP	CAIRO_HEPATOBLASTOMA_UP		121	0.24086165	0.9666318	0.4347826	0.8144189	1	2127	tags=31%, list=19%, signal=37%
MASSARWEH_TAMOXIFEN_RESISTANCE_DN	MASSARWEH_TAMOXIFEN_RESISTANCE_DN		122	0.25765786	0.96514463	0.47368422	0.81663615	1	1213	tags=21%, list=11%, signal=24%
SIG_BCR_SIGNALING_PATHWAY	SIG_BCR_SIGNALING_PATHWAY		30	0.28982568	0.9649971	0.475	0.81533426	1	2819	tags=33%, list=25%, signal=44%
KORKOLA_CORRELATED_WITH_POU5F1	KORKOLA_CORRELATED_WITH_POU5F1		16	0.42114827	0.964353	0.575	0.81521326	1	2752	tags=50%, list=25%, signal=66%
TURASHVILI_BREAST_DUCTAL_CARCINOMA_VS_DUCTAL_NORMAL_DN	TURASHVILI_BREAST_DUCTAL_CARCINOMA_VS_DUCTAL_NORMAL_DN		92	0.268906	0.9617932	0.5208333	0.8196499	1	1231	tags=23%, list=11%, signal=25%
GAUSSMANN_MLL_AF4_FUSION_TARGETS_G_DN	GAUSSMANN_MLL_AF4_FUSION_TARGETS_G_DN		18	0.3540156	0.96135557	0.5365854	0.819331	1	1847	tags=33%, list=16%, signal=40%
WEST_ADRENOCORTICAL_TUMOR_UP	WEST_ADRENOCORTICAL_TUMOR_UP		199	0.26831412	0.9583902	0.47727272	0.8243102	1	2253	tags=26%, list=20%, signal=32%
HINATA_NFKB_TARGETS_KERATINOCYTE_UP	HINATA_NFKB_TARGETS_KERATINOCYTE_UP		48	0.31756988	0.95638865	0.4390244	0.82771325	1	1263	tags=21%, list=11%, signal=23%
REACTOME_MAP_KINASES_ACTIVATION_IN_TLR_CASCADE	REACTOME_MAP_KINASES_ACTIVATION_IN_TLR_CASCADE		26	0.30171716	0.9492723	0.65909094	0.843778	1	416	tags=12%, list=4%, signal=12%
REACTOME_REGULATION_OF_GLUCOKINASE_BY_GLUCOKINASE_REGULATORY_PROTEIN	REACTOME_REGULATION_OF_GLUCOKINASE_BY_GLUCOKINASE_REGULATORY_PROTEIN		18	0.32624698	0.94857365	0.47916666	0.84400094	1	1767	tags=28%, list=16%, signal=33%
FRASOR_RESPONSE_TO_ESTRADIOL_DN	FRASOR_RESPONSE_TO_ESTRADIOL_DN		40	0.28681353	0.945813	0.55813956	0.8489792	1	1080	tags=23%, list=10%, signal=25%
CREIGHTON_AKT1_SIGNALING_VIA_MTOR_DN	CREIGHTON_AKT1_SIGNALING_VIA_MTOR_DN		18	0.32592577	0.9455133	0.5882353	0.8481255	1	1826	tags=28%, list=16%, signal=33%
WANG_LMO4_TARGETS_UP	WANG_LMO4_TARGETS_UP		183	0.22883737	0.9451635	0.5681818	0.8472346	1	1582	tags=19%, list=14%, signal=21%
GRADE_COLON_CANCER_UP	GRADE_COLON_CANCER_UP		410	0.20604004	0.9442736	0.5121951	0.84775525	1	3243	tags=30%, list=29%, signal=41%
BIOCARTA_IL12_PATHWAY	BIOCARTA_IL12_PATHWAY		15	0.39710584	0.94152355	0.54347825	0.85284954	1	872	tags=20%, list=8%, signal=22%
KOBAYASHI_EGFR_SIGNALING_24HR_UP	KOBAYASHI_EGFR_SIGNALING_24HR_UP		56	0.27700102	0.940869	0.5217391	0.8528972	1	904	tags=18%, list=8%, signal=19%
WU_CELL_MIGRATION	WU_CELL_MIGRATION		120	0.31335917	0.93944085	0.5135135	0.8547055	1	1645	tags=31%, list=15%, signal=36%
SPIELMAN_LYMPHOBLAST_EUROPEAN_VS_ASIAN_UP	SPIELMAN_LYMPHOBLAST_EUROPEAN_VS_ASIAN_UP		324	0.20960237	0.93724346	0.5	0.8584462	1	2007	tags=20%, list=18%, signal=24%
ONDER_CDH1_TARGETS_1_DN	ONDER_CDH1_TARGETS_1_DN		88	0.31813937	0.9363581	0.5365854	0.85873425	1	1257	tags=24%, list=11%, signal=27%
DAZARD_UV_RESPONSE_CLUSTER_G1	DAZARD_UV_RESPONSE_CLUSTER_G1		28	0.2912035	0.9351628	0.4871795	0.8600327	1	1295	tags=21%, list=12%, signal=24%
REACTOME_CENTROSOME_MATURATION	REACTOME_CENTROSOME_MATURATION		35	0.3014501	0.93439424	0.5416667	0.86024064	1	3483	tags=43%, list=31%, signal=62%
VERRECCHIA_RESPONSE_TO_TGFB1_C5	VERRECCHIA_RESPONSE_TO_TGFB1_C5		16	0.3299844	0.9341065	0.5555556	0.8594063	1	763	tags=19%, list=7%, signal=20%
KLEIN_TARGETS_OF_BCR_ABL1_FUSION	KLEIN_TARGETS_OF_BCR_ABL1_FUSION		21	0.3858806	0.933607	0.5	0.85873497	1	1919	tags=38%, list=17%, signal=46%
ZHAN_MULTIPLE_MYELOMA_HP_UP	ZHAN_MULTIPLE_MYELOMA_HP_UP		26	0.31093797	0.93320113	0.6	0.8580547	1	3897	tags=58%, list=35%, signal=88%
TONKS_TARGETS_OF_RUNX1_RUNX1T1_FUSION_SUSTAINED_IN_MONOCYTE_UP	TONKS_TARGETS_OF_RUNX1_RUNX1T1_FUSION_SUSTAINED_IN_MONOCYTE_UP		15	0.37490493	0.93255675	0.6136364	0.85826504	1	473	tags=27%, list=4%, signal=28%
BIOCARTA_CDC42RAC_PATHWAY	BIOCARTA_CDC42RAC_PATHWAY		15	0.43435657	0.9324757	0.5319149	0.85686344	1	3477	tags=40%, list=31%, signal=58%
BIOCARTA_FAS_PATHWAY	BIOCARTA_FAS_PATHWAY		18	0.34495312	0.9324089	0.53488374	0.8553602	1	3619	tags=39%, list=32%, signal=57%
JAEGER_METASTASIS_UP	JAEGER_METASTASIS_UP		28	0.39832947	0.93121403	0.5	0.8569421	1	628	tags=29%, list=6%, signal=30%
CHEN_HOXA5_TARGETS_9HR_UP	CHEN_HOXA5_TARGETS_9HR_UP		113	0.27108654	0.93112516	0.525	0.85537905	1	3618	tags=42%, list=32%, signal=62%
LIANG_HEMATOPOIESIS_STEM_CELL_NUMBER_SMALL_VS_HUGE_UP	LIANG_HEMATOPOIESIS_STEM_CELL_NUMBER_SMALL_VS_HUGE_UP		27	0.34677544	0.9308484	0.6052632	0.8545505	1	1637	tags=22%, list=15%, signal=26%
GARCIA_TARGETS_OF_FLI1_AND_DAX1_DN	GARCIA_TARGETS_OF_FLI1_AND_DAX1_DN		82	0.26549268	0.92934746	0.5365854	0.85644007	1	1067	tags=18%, list=10%, signal=20%
NUYTTEN_NIPP1_TARGETS_DN	NUYTTEN_NIPP1_TARGETS_DN		449	0.2237706	0.9289851	0.58536583	0.85561377	1	1607	tags=19%, list=14%, signal=21%
GARGALOVIC_RESPONSE_TO_OXIDIZED_PHOSPHOLIPIDS_BLUE_UP	GARGALOVIC_RESPONSE_TO_OXIDIZED_PHOSPHOLIPIDS_BLUE_UP		56	0.3064114	0.9281457	0.51282054	0.8558459	1	3576	tags=41%, list=32%, signal=60%
SASAKI_ADULT_T_CELL_LEUKEMIA	SASAKI_ADULT_T_CELL_LEUKEMIA		86	0.27493647	0.9266459	0.47619048	0.85781604	1	1418	tags=22%, list=13%, signal=25%
KEGG_RNA_POLYMERASE	KEGG_RNA_POLYMERASE		20	0.31281918	0.9258607	0.5609756	0.85846096	1	3750	tags=35%, list=33%, signal=53%
LIEN_BREAST_CARCINOMA_METAPLASTIC_VS_DUCTAL_DN	LIEN_BREAST_CARCINOMA_METAPLASTIC_VS_DUCTAL_DN		49	0.32822394	0.9257165	0.59090906	0.8572716	1	1998	tags=35%, list=18%, signal=42%
KOKKINAKIS_METHIONINE_DEPRIVATION_48HR_DN	KOKKINAKIS_METHIONINE_DEPRIVATION_48HR_DN		45	0.27486214	0.92549	0.5609756	0.856217	1	2175	tags=36%, list=19%, signal=44%
SENESE_HDAC3_TARGETS_DN	SENESE_HDAC3_TARGETS_DN		256	0.22061089	0.92441964	0.53846157	0.8570276	1	1173	tags=17%, list=10%, signal=18%
NIKOLSKY_BREAST_CANCER_12Q13_Q21_AMPLICON	NIKOLSKY_BREAST_CANCER_12Q13_Q21_AMPLICON		20	0.28972605	0.92410696	0.6666667	0.85605586	1	2154	tags=30%, list=19%, signal=37%
REACTOME_SYNTHESIS_AND_INTERCONVERSION_OF_NUCLEOTIDE_DI_AND_TRIPHOSPHATES	REACTOME_SYNTHESIS_AND_INTERCONVERSION_OF_NUCLEOTIDE_DI_AND_TRIPHOSPHATES		15	0.33296466	0.92298347	0.5681818	0.857669	1	2034	tags=33%, list=18%, signal=41%
PRAMOONJAGO_SOX4_TARGETS_DN	PRAMOONJAGO_SOX4_TARGETS_DN		31	0.27995247	0.9214141	0.57894737	0.8603127	1	1413	tags=23%, list=13%, signal=26%
YAO_TEMPORAL_RESPONSE_TO_PROGESTERONE_CLUSTER_15	YAO_TEMPORAL_RESPONSE_TO_PROGESTERONE_CLUSTER_15		29	0.32619905	0.92122954	0.5535714	0.858977	1	539	tags=24%, list=5%, signal=25%
OUYANG_PROSTATE_CANCER_MARKERS	OUYANG_PROSTATE_CANCER_MARKERS		15	0.32936355	0.9210184	0.5869565	0.8580181	1	1065	tags=27%, list=10%, signal=29%
HAHTOLA_MYCOSIS_FUNGOIDES_SKIN_DN	HAHTOLA_MYCOSIS_FUNGOIDES_SKIN_DN		17	0.3138091	0.92040175	0.5714286	0.8576766	1	2908	tags=41%, list=26%, signal=56%
FLECHNER_BIOPSY_KIDNEY_TRANSPLANT_OK_VS_DONOR_DN	FLECHNER_BIOPSY_KIDNEY_TRANSPLANT_OK_VS_DONOR_DN		15	0.34129712	0.91777843	0.6037736	0.8626894	1	4290	tags=60%, list=38%, signal=97%
TONKS_TARGETS_OF_RUNX1_RUNX1T1_FUSION_HSC_UP	TONKS_TARGETS_OF_RUNX1_RUNX1T1_FUSION_HSC_UP		109	0.27480713	0.9172388	0.54761904	0.8624145	1	1983	tags=32%, list=18%, signal=39%
CREIGHTON_ENDOCRINE_THERAPY_RESISTANCE_1	CREIGHTON_ENDOCRINE_THERAPY_RESISTANCE_1		281	0.21506774	0.9170035	0.54285717	0.861425	1	1998	tags=26%, list=18%, signal=31%
REACTOME_EGFR_DOWNREGULATION	REACTOME_EGFR_DOWNREGULATION		20	0.28897932	0.9167487	0.53846157	0.86037576	1	3021	tags=35%, list=27%, signal=48%
HOFMANN_CELL_LYMPHOMA_DN	HOFMANN_CELL_LYMPHOMA_DN		23	0.27618963	0.91651696	0.59183675	0.8592049	1	785	tags=13%, list=7%, signal=14%
FLECHNER_PBL_KIDNEY_TRANSPLANT_REJECTED_VS_OK_DN	FLECHNER_PBL_KIDNEY_TRANSPLANT_REJECTED_VS_OK_DN		33	0.23732185	0.9162893	0.57894737	0.85807115	1	3971	tags=52%, list=35%, signal=80%
NAKAMURA_METASTASIS_MODEL_DN	NAKAMURA_METASTASIS_MODEL_DN		23	0.35740846	0.91504943	0.57575756	0.85950005	1	1841	tags=35%, list=16%, signal=42%
SILIGAN_BOUND_BY_EWS_FLT1_FUSION	SILIGAN_BOUND_BY_EWS_FLT1_FUSION		28	0.32105064	0.91502863	0.65217394	0.858016	1	1174	tags=25%, list=10%, signal=28%
BUYTAERT_PHOTODYNAMIC_THERAPY_STRESS_DN	BUYTAERT_PHOTODYNAMIC_THERAPY_STRESS_DN		353	0.21907587	0.91428	0.6052632	0.8582869	1	1009	tags=16%, list=9%, signal=17%
AMIT_EGF_RESPONSE_60_HELA	AMIT_EGF_RESPONSE_60_HELA		26	0.31992772	0.91366166	0.55	0.85839725	1	1908	tags=31%, list=17%, signal=37%
BASSO_CD40_SIGNALING_UP	BASSO_CD40_SIGNALING_UP		63	0.28175682	0.9131901	0.54545456	0.8579071	1	2539	tags=32%, list=23%, signal=41%
RASHI_RESPONSE_TO_IONIZING_RADIATION_2	RASHI_RESPONSE_TO_IONIZING_RADIATION_2		92	0.2873218	0.91268474	0.64102566	0.8578527	1	1888	tags=26%, list=17%, signal=31%
NIKOLSKY_BREAST_CANCER_17Q11_Q21_AMPLICON	NIKOLSKY_BREAST_CANCER_17Q11_Q21_AMPLICON		53	0.23771265	0.91188896	0.5882353	0.8582587	1	1262	tags=19%, list=11%, signal=21%
BOHN_PRIMARY_IMMUNODEFICIENCY_SYNDROM_DN	BOHN_PRIMARY_IMMUNODEFICIENCY_SYNDROM_DN		18	0.344427	0.9117905	0.61538464	0.85699534	1	662	tags=22%, list=6%, signal=24%
DAZARD_RESPONSE_TO_UV_NHEK_DN	DAZARD_RESPONSE_TO_UV_NHEK_DN		118	0.26717168	0.91125095	0.5	0.856456	1	2908	tags=35%, list=26%, signal=46%
KEGG_DRUG_METABOLISM_OTHER_ENZYMES	KEGG_DRUG_METABOLISM_OTHER_ENZYMES		18	0.33225727	0.91099	0.5714286	0.8556496	1	1474	tags=28%, list=13%, signal=32%
LEE_LIVER_CANCER_MYC_E2F1_UP	LEE_LIVER_CANCER_MYC_E2F1_UP		41	0.27867028	0.90914017	0.5869565	0.85839826	1	1569	tags=32%, list=14%, signal=37%
NAKAYAMA_FRA2_TARGETS	NAKAYAMA_FRA2_TARGETS		22	0.30251795	0.9074427	0.53333336	0.8612186	1	907	tags=18%, list=8%, signal=20%
KANNAN_TP53_TARGETS_UP	KANNAN_TP53_TARGETS_UP		27	0.2959606	0.9070411	0.47727272	0.8607135	1	1961	tags=33%, list=18%, signal=40%
NIKOLSKY_BREAST_CANCER_8Q23_Q24_AMPLICON	NIKOLSKY_BREAST_CANCER_8Q23_Q24_AMPLICON		71	0.22325209	0.9061783	0.6981132	0.8614483	1	1647	tags=20%, list=15%, signal=23%
KEGG_PANCREATIC_CANCER	KEGG_PANCREATIC_CANCER		38	0.26719803	0.90590596	0.6052632	0.8605208	1	1960	tags=26%, list=18%, signal=32%
KIM_GASTRIC_CANCER_CHEMOSENSITIVITY	KIM_GASTRIC_CANCER_CHEMOSENSITIVITY		60	0.23790433	0.90545034	0.6296296	0.86015105	1	1989	tags=27%, list=18%, signal=32%
BOYLAN_MULTIPLE_MYELOMA_D_CLUSTER_DN	BOYLAN_MULTIPLE_MYELOMA_D_CLUSTER_DN		24	0.28076148	0.9054382	0.61538464	0.8586453	1	2325	tags=38%, list=21%, signal=47%
VALK_AML_CLUSTER_13	VALK_AML_CLUSTER_13		16	0.33619505	0.9047055	0.58	0.85904807	1	336	tags=19%, list=3%, signal=19%
LUI_TARGETS_OF_PAX8_PPARG_FUSION	LUI_TARGETS_OF_PAX8_PPARG_FUSION		23	0.2678763	0.9038966	0.5283019	0.8594529	1	1343	tags=22%, list=12%, signal=25%
GAURNIER_PSMD4_TARGETS	GAURNIER_PSMD4_TARGETS		28	0.34576967	0.9032741	0.5652174	0.85945773	1	2881	tags=43%, list=26%, signal=58%
OKUMURA_INFLAMMATORY_RESPONSE_LPS	OKUMURA_INFLAMMATORY_RESPONSE_LPS		109	0.22145897	0.90310705	0.675	0.85822713	1	708	tags=12%, list=6%, signal=13%
SUNG_METASTASIS_STROMA_UP	SUNG_METASTASIS_STROMA_UP		74	0.26580906	0.903025	0.53488374	0.85694975	1	2265	tags=35%, list=20%, signal=44%
VANTVEER_BREAST_CANCER_BRCA1_UP	VANTVEER_BREAST_CANCER_BRCA1_UP		18	0.27546236	0.90258163	0.55	0.8566318	1	3829	tags=50%, list=34%, signal=76%
REACTOME_CELL_CELL_ADHESION_SYSTEMS	REACTOME_CELL_CELL_ADHESION_SYSTEMS		42	0.29106167	0.9022711	0.625	0.8557475	1	1510	tags=33%, list=13%, signal=38%
BIOCARTA_NKCELLS_PATHWAY	BIOCARTA_NKCELLS_PATHWAY		15	0.3720625	0.90215397	0.6122449	0.8545388	1	1421	tags=27%, list=13%, signal=31%
SESTO_RESPONSE_TO_UV_C5	SESTO_RESPONSE_TO_UV_C5		29	0.34007573	0.9003753	0.5813953	0.8572808	1	3021	tags=48%, list=27%, signal=66%
SENESE_HDAC1_TARGETS_UP	SENESE_HDAC1_TARGETS_UP		219	0.2601779	0.9000831	0.5833333	0.8564306	1	1909	tags=23%, list=17%, signal=27%
BROCKE_APOPTOSIS_REVERSED_BY_IL6	BROCKE_APOPTOSIS_REVERSED_BY_IL6		78	0.27597448	0.8999546	0.5	0.8552229	1	2454	tags=32%, list=22%, signal=41%
LEE_METASTASIS_AND_ALTERNATIVE_SPLICING_DN	LEE_METASTASIS_AND_ALTERNATIVE_SPLICING_DN		29	0.27860633	0.8995526	0.63461536	0.8545147	1	1125	tags=21%, list=10%, signal=23%
LINDGREN_BLADDER_CANCER_CLUSTER_3_DN	LINDGREN_BLADDER_CANCER_CLUSTER_3_DN		125	0.21831805	0.8995201	0.6	0.8530816	1	1541	tags=23%, list=14%, signal=27%
KEGG_B_CELL_RECEPTOR_SIGNALING_PATHWAY	KEGG_B_CELL_RECEPTOR_SIGNALING_PATHWAY		46	0.30003822	0.8962576	0.55	0.85843724	1	2988	tags=37%, list=27%, signal=50%
FOSTER_INFLAMMATORY_RESPONSE_LPS_DN	FOSTER_INFLAMMATORY_RESPONSE_LPS_DN		233	0.26101637	0.89546245	0.625	0.8589566	1	2031	tags=29%, list=18%, signal=35%
CONCANNON_APOPTOSIS_BY_EPOXOMICIN_DN	CONCANNON_APOPTOSIS_BY_EPOXOMICIN_DN		100	0.27307385	0.8945067	0.6111111	0.8597749	1	1823	tags=32%, list=16%, signal=38%
CONRAD_STEM_CELL	CONRAD_STEM_CELL		24	0.3093807	0.8938254	0.68	0.8597491	1	432	tags=17%, list=4%, signal=17%
GARGALOVIC_RESPONSE_TO_OXIDIZED_PHOSPHOLIPIDS_BLACK_UP	GARGALOVIC_RESPONSE_TO_OXIDIZED_PHOSPHOLIPIDS_BLACK_UP		20	0.30938286	0.89295965	0.63414633	0.86020213	1	2977	tags=45%, list=27%, signal=61%
SMID_BREAST_CANCER_ERBB2_UP	SMID_BREAST_CANCER_ERBB2_UP		86	0.24557349	0.89264554	0.6938776	0.8594582	1	2094	tags=31%, list=19%, signal=38%
KEGG_AMINOACYL_TRNA_BIOSYNTHESIS	KEGG_AMINOACYL_TRNA_BIOSYNTHESIS		18	0.3043511	0.8924801	0.5531915	0.85840523	1	3684	tags=50%, list=33%, signal=74%
SMID_BREAST_CANCER_RELAPSE_IN_BRAIN_UP	SMID_BREAST_CANCER_RELAPSE_IN_BRAIN_UP		28	0.29140034	0.892342	0.6666667	0.85738236	1	628	tags=18%, list=6%, signal=19%
ZHAN_MULTIPLE_MYELOMA_MF_DN	ZHAN_MULTIPLE_MYELOMA_MF_DN		16	0.30945757	0.89229053	0.625	0.8560719	1	1263	tags=31%, list=11%, signal=35%
REACTOME_SIGNALLING_BY_NGF	REACTOME_SIGNALLING_BY_NGF		134	0.19017069	0.890987	0.59574467	0.8580682	1	737	tags=10%, list=7%, signal=11%
REACTOME_TAT_MEDIATED_HIV1_ELONGATION_ARREST_AND_RECOVERY	REACTOME_TAT_MEDIATED_HIV1_ELONGATION_ARREST_AND_RECOVERY		27	0.28323638	0.8879761	0.60465115	0.86402214	1	3046	tags=22%, list=27%, signal=30%
HOOI_ST7_TARGETS_DN	HOOI_ST7_TARGETS_DN		51	0.26487172	0.8878276	0.7234042	0.86284864	1	777	tags=20%, list=7%, signal=21%
WONG_PROTEASOME_GENE_MODULE	WONG_PROTEASOME_GENE_MODULE		35	0.26122552	0.88775045	0.50980395	0.8616625	1	793	tags=11%, list=7%, signal=12%
REACTOME_ABORTIVE_ELONGATION_OF_HIV1_TRANSCRIPT_IN_THE_ABSENCE_OF_TAT	REACTOME_ABORTIVE_ELONGATION_OF_HIV1_TRANSCRIPT_IN_THE_ABSENCE_OF_TAT		19	0.28986612	0.8870026	0.4888889	0.86190444	1	2679	tags=21%, list=24%, signal=28%
ZHAN_MULTIPLE_MYELOMA_PR_DN	ZHAN_MULTIPLE_MYELOMA_PR_DN		19	0.327227	0.8845547	0.60465115	0.86590517	1	422	tags=16%, list=4%, signal=16%
HOEBEKE_LYMPHOID_STEM_CELL_DN	HOEBEKE_LYMPHOID_STEM_CELL_DN		63	0.26130196	0.8840016	0.6315789	0.86582446	1	2160	tags=32%, list=19%, signal=39%
AMBROSINI_FLAVOPIRIDOL_TREATMENT_TP53	AMBROSINI_FLAVOPIRIDOL_TREATMENT_TP53		60	0.22880572	0.8836616	0.68085104	0.86517894	1	1961	tags=28%, list=18%, signal=34%
OUELLET_CULTURED_OVARIAN_CANCER_INVASIVE_VS_LMP_UP	OUELLET_CULTURED_OVARIAN_CANCER_INVASIVE_VS_LMP_UP		46	0.23710006	0.8830515	0.5217391	0.8653817	1	537	tags=11%, list=5%, signal=11%
SCIBETTA_KDM5B_TARGETS_DN	SCIBETTA_KDM5B_TARGETS_DN		47	0.2835619	0.87849987	0.6086956	0.8740075	1	1274	tags=26%, list=11%, signal=29%
BROWNE_HCMV_INFECTION_20HR_UP	BROWNE_HCMV_INFECTION_20HR_UP		136	0.18930659	0.8763415	0.65217394	0.87655824	1	1919	tags=18%, list=17%, signal=22%
CASORELLI_ACUTE_PROMYELOCYTIC_LEUKEMIA_DN	CASORELLI_ACUTE_PROMYELOCYTIC_LEUKEMIA_DN		412	0.22122231	0.87591416	0.6136364	0.8759331	1	2266	tags=26%, list=20%, signal=32%
ZHANG_RESPONSE_TO_IKK_INHIBITOR_AND_TNF_DN	ZHANG_RESPONSE_TO_IKK_INHIBITOR_AND_TNF_DN		36	0.25704587	0.87353283	0.7027027	0.8796307	1	1811	tags=28%, list=16%, signal=33%
MASSARWEH_RESPONSE_TO_ESTRADIOL	MASSARWEH_RESPONSE_TO_ESTRADIOL		37	0.26209006	0.8728909	0.7234042	0.8794786	1	785	tags=16%, list=7%, signal=17%
CHEN_HOXA5_TARGETS_9HR_DN	CHEN_HOXA5_TARGETS_9HR_DN		29	0.28677145	0.87171	0.58536583	0.8810809	1	1266	tags=24%, list=11%, signal=27%
BOYLAN_MULTIPLE_MYELOMA_C_DN	BOYLAN_MULTIPLE_MYELOMA_C_DN		26	0.30801076	0.87080127	0.6511628	0.88171357	1	383	tags=15%, list=3%, signal=16%
ZHOU_INFLAMMATORY_RESPONSE_LIVE_UP	ZHOU_INFLAMMATORY_RESPONSE_LIVE_UP		219	0.22278608	0.87035525	0.7058824	0.8811334	1	1983	tags=25%, list=18%, signal=29%
LI_AMPLIFIED_IN_LUNG_CANCER	LI_AMPLIFIED_IN_LUNG_CANCER		123	0.21602719	0.86834604	0.6097561	0.88433933	1	1604	tags=19%, list=14%, signal=22%
CHOI_ATL_STAGE_PREDICTOR	CHOI_ATL_STAGE_PREDICTOR		21	0.3382883	0.8676824	0.675	0.8843527	1	2790	tags=38%, list=25%, signal=51%
FUJII_YBX1_TARGETS_UP	FUJII_YBX1_TARGETS_UP		16	0.31176907	0.8670573	0.6666667	0.884606	1	1418	tags=19%, list=13%, signal=21%
GAL_LEUKEMIC_STEM_CELL_UP	GAL_LEUKEMIC_STEM_CELL_UP		58	0.22338764	0.8655309	0.68	0.88680935	1	1588	tags=22%, list=14%, signal=26%
ST_ADRENERGIC	ST_ADRENERGIC		18	0.28559917	0.86413336	0.6666667	0.88855845	1	1021	tags=17%, list=9%, signal=18%
KEGG_AXON_GUIDANCE	KEGG_AXON_GUIDANCE		89	0.2348896	0.8632517	0.8095238	0.88893116	1	2628	tags=34%, list=23%, signal=44%
KEGG_INOSITOL_PHOSPHATE_METABOLISM	KEGG_INOSITOL_PHOSPHATE_METABOLISM		28	0.22024274	0.86263573	0.627907	0.8886663	1	3606	tags=50%, list=32%, signal=74%
AMIT_EGF_RESPONSE_480_MCF10A	AMIT_EGF_RESPONSE_480_MCF10A		26	0.29492882	0.8618036	0.6136364	0.88922584	1	2218	tags=35%, list=20%, signal=43%
REACTOME_SIGNAL_AMPLIFICATION	REACTOME_SIGNAL_AMPLIFICATION		23	0.28243306	0.86145246	0.54	0.8883894	1	1041	tags=22%, list=9%, signal=24%
SA_B_CELL_RECEPTOR_COMPLEXES	SA_B_CELL_RECEPTOR_COMPLEXES		16	0.32363614	0.8604622	0.627907	0.8890143	1	2988	tags=44%, list=27%, signal=60%
MORI_PRE_BI_LYMPHOCYTE_DN	MORI_PRE_BI_LYMPHOCYTE_DN		49	0.27495688	0.86011106	0.5681818	0.8882855	1	1907	tags=27%, list=17%, signal=32%
OSMAN_BLADDER_CANCER_DN	OSMAN_BLADDER_CANCER_DN		175	0.20761624	0.85985696	0.6060606	0.88737583	1	3925	tags=46%, list=35%, signal=70%
PRAMOONJAGO_SOX4_TARGETS_UP	PRAMOONJAGO_SOX4_TARGETS_UP		35	0.36852518	0.859596	0.6052632	0.8863847	1	2142	tags=40%, list=19%, signal=49%
HEIDENBLAD_AMPLICON_8Q24_DN	HEIDENBLAD_AMPLICON_8Q24_DN		21	0.31005892	0.85853857	0.7058824	0.8870642	1	3149	tags=43%, list=28%, signal=60%
ZHAN_MULTIPLE_MYELOMA_CD1_AND_CD2_DN	ZHAN_MULTIPLE_MYELOMA_CD1_AND_CD2_DN		28	0.2617628	0.85728633	0.7755102	0.88837063	1	1506	tags=21%, list=13%, signal=25%
POOLA_INVASIVE_BREAST_CANCER_UP	POOLA_INVASIVE_BREAST_CANCER_UP		169	0.32723984	0.85712796	0.59090906	0.8874316	1	976	tags=23%, list=9%, signal=25%
KENNY_CTNNB1_TARGETS_UP	KENNY_CTNNB1_TARGETS_UP		32	0.27801114	0.85681087	0.6315789	0.8865003	1	1474	tags=28%, list=13%, signal=32%
WEBER_METHYLATED_HCP_IN_FIBROBLAST_DN	WEBER_METHYLATED_HCP_IN_FIBROBLAST_DN		16	0.31000182	0.8560239	0.7307692	0.8869739	1	991	tags=19%, list=9%, signal=21%
TIEN_INTESTINE_PROBIOTICS_24HR_UP	TIEN_INTESTINE_PROBIOTICS_24HR_UP		343	0.22608173	0.8542074	0.5365854	0.88928634	1	1835	tags=22%, list=16%, signal=25%
REACTOME_TRAF6_MEDIATED_INDUCTION_OF_THE_ANTIVIRAL_CYTOKINE_IFN_ALPHA_BETA_CASCADE	REACTOME_TRAF6_MEDIATED_INDUCTION_OF_THE_ANTIVIRAL_CYTOKINE_IFN_ALPHA_BETA_CASCADE		31	0.26026326	0.85247684	0.7209302	0.8912252	1	416	tags=10%, list=4%, signal=10%
ZHU_CMV_8_HR_UP	ZHU_CMV_8_HR_UP		21	0.29236817	0.8510851	0.775	0.8932642	1	2630	tags=33%, list=23%, signal=43%
NAKAMURA_TUMOR_ZONE_PERIPHERAL_VS_CENTRAL_DN	NAKAMURA_TUMOR_ZONE_PERIPHERAL_VS_CENTRAL_DN		326	0.20143045	0.85072654	0.7291667	0.8928272	1	1569	tags=19%, list=14%, signal=22%
RHEIN_ALL_GLUCOCORTICOID_THERAPY_DN	RHEIN_ALL_GLUCOCORTICOID_THERAPY_DN		261	0.22936222	0.8506647	0.63414633	0.89148325	1	1330	tags=18%, list=12%, signal=20%
UDAYAKUMAR_MED1_TARGETS_UP	UDAYAKUMAR_MED1_TARGETS_UP		75	0.23336558	0.8502211	0.6744186	0.8912405	1	2309	tags=27%, list=21%, signal=33%
BERNARD_PPAPDC1B_TARGETS_UP	BERNARD_PPAPDC1B_TARGETS_UP		18	0.22376074	0.8483834	0.70454544	0.89391565	1	911	tags=11%, list=8%, signal=12%
CREIGHTON_ENDOCRINE_THERAPY_RESISTANCE_4	CREIGHTON_ENDOCRINE_THERAPY_RESISTANCE_4		163	0.2153721	0.8479098	0.75	0.89401275	1	2055	tags=25%, list=18%, signal=30%
LASTOWSKA_NEUROBLASTOMA_COPY_NUMBER_UP	LASTOWSKA_NEUROBLASTOMA_COPY_NUMBER_UP		111	0.20059343	0.84764093	0.5681818	0.89311993	1	1137	tags=14%, list=10%, signal=15%
ST_B_CELL_ANTIGEN_RECEPTOR	ST_B_CELL_ANTIGEN_RECEPTOR		26	0.25378293	0.8468518	0.68421054	0.8931783	1	1738	tags=27%, list=16%, signal=32%
FLECHNER_PBL_KIDNEY_TRANSPLANT_REJECTED_VS_OK_UP	FLECHNER_PBL_KIDNEY_TRANSPLANT_REJECTED_VS_OK_UP		42	0.26979113	0.8463475	0.6122449	0.89272773	1	1984	tags=31%, list=18%, signal=37%
KEGG_EPITHELIAL_CELL_SIGNALING_IN_HELICOBACTER_PYLORI_INFECTION	KEGG_EPITHELIAL_CELL_SIGNALING_IN_HELICOBACTER_PYLORI_INFECTION		42	0.23269524	0.8450814	0.71153843	0.89369094	1	1390	tags=17%, list=12%, signal=19%
KEGG_PROSTATE_CANCER	KEGG_PROSTATE_CANCER		50	0.2301294	0.84473884	0.65	0.89301544	1	929	tags=12%, list=8%, signal=13%
DIRMEIER_LMP1_RESPONSE_LATE_UP	DIRMEIER_LMP1_RESPONSE_LATE_UP		28	0.2519	0.84387314	0.64444447	0.8935224	1	2011	tags=25%, list=18%, signal=30%
ST_ERK1_ERK2_MAPK_PATHWAY	ST_ERK1_ERK2_MAPK_PATHWAY		18	0.2261611	0.8434285	0.78571427	0.89302343	1	37	tags=6%, list=0%, signal=6%
NAKAMURA_TUMOR_ZONE_PERIPHERAL_VS_CENTRAL_UP	NAKAMURA_TUMOR_ZONE_PERIPHERAL_VS_CENTRAL_UP		163	0.2573016	0.8433757	0.60465115	0.89171475	1	1652	tags=22%, list=15%, signal=26%
LUI_THYROID_CANCER_PAX8_PPARG_UP	LUI_THYROID_CANCER_PAX8_PPARG_UP		27	0.28800452	0.8427333	0.72	0.89141804	1	1592	tags=26%, list=14%, signal=30%
AMIT_EGF_RESPONSE_480_HELA	AMIT_EGF_RESPONSE_480_HELA		99	0.30132523	0.84056664	0.68292683	0.89486915	1	2218	tags=30%, list=20%, signal=37%
AGUIRRE_PANCREATIC_CANCER_COPY_NUMBER_DN	AGUIRRE_PANCREATIC_CANCER_COPY_NUMBER_DN		133	0.20008051	0.8404254	0.55813956	0.89374924	1	3312	tags=34%, list=30%, signal=47%
XU_HGF_TARGETS_REPRESSED_BY_AKT1_DN	XU_HGF_TARGETS_REPRESSED_BY_AKT1_DN		46	0.23557241	0.84041345	0.7692308	0.89239067	1	980	tags=15%, list=9%, signal=17%
OUELLET_OVARIAN_CANCER_INVASIVE_VS_LMP_UP	OUELLET_OVARIAN_CANCER_INVASIVE_VS_LMP_UP		85	0.2382428	0.84029746	0.6388889	0.8912837	1	3285	tags=38%, list=29%, signal=53%
MOREAUX_MULTIPLE_MYELOMA_BY_TACI_UP	MOREAUX_MULTIPLE_MYELOMA_BY_TACI_UP		213	0.20549761	0.8399795	0.78571427	0.8906173	1	1431	tags=18%, list=13%, signal=21%
HOFFMANN_PRE_BI_TO_LARGE_PRE_BII_LYMPHOCYTE_DN	HOFFMANN_PRE_BI_TO_LARGE_PRE_BII_LYMPHOCYTE_DN		51	0.25841925	0.83915734	0.7234042	0.89097685	1	461	tags=12%, list=4%, signal=12%
SANA_TNF_SIGNALING_UP	SANA_TNF_SIGNALING_UP		47	0.28254658	0.8383831	0.6	0.89129484	1	1387	tags=21%, list=12%, signal=24%
SAKAI_TUMOR_INFILTRATING_MONOCYTES_DN	SAKAI_TUMOR_INFILTRATING_MONOCYTES_DN		47	0.24230592	0.8383674	0.675	0.88991946	1	3164	tags=36%, list=28%, signal=50%
MITSIADES_RESPONSE_TO_APLIDIN_UP	MITSIADES_RESPONSE_TO_APLIDIN_UP		260	0.21080793	0.83727807	0.7567568	0.89069	1	2204	tags=24%, list=20%, signal=29%
TANAKA_METHYLATED_IN_ESOPHAGEAL_CARCINOMA	TANAKA_METHYLATED_IN_ESOPHAGEAL_CARCINOMA		55	0.23898944	0.8372372	0.77272725	0.8893887	1	2897	tags=35%, list=26%, signal=46%
CHUNG_BLISTER_CYTOTOXICITY_UP	CHUNG_BLISTER_CYTOTOXICITY_UP		86	0.23223072	0.8364902	0.6052632	0.8896043	1	1767	tags=22%, list=16%, signal=26%
REACTOME_THE_ROLE_OF_NEF_IN_HIV1_REPLICATION_AND_DISEASE_PATHOGENESIS	REACTOME_THE_ROLE_OF_NEF_IN_HIV1_REPLICATION_AND_DISEASE_PATHOGENESIS		21	0.25634515	0.8335647	0.6956522	0.894094	1	3002	tags=43%, list=27%, signal=58%
TSAI_RESPONSE_TO_IONIZING_RADIATION	TSAI_RESPONSE_TO_IONIZING_RADIATION		84	0.23580973	0.8335058	0.6363636	0.8929238	1	1801	tags=25%, list=16%, signal=30%
LINDGREN_BLADDER_CANCER_CLUSTER_1_UP	LINDGREN_BLADDER_CANCER_CLUSTER_1_UP		65	0.2202935	0.8327797	0.6744186	0.8929537	1	1377	tags=17%, list=12%, signal=19%
ZHAN_MULTIPLE_MYELOMA_MS_DN	ZHAN_MULTIPLE_MYELOMA_MS_DN		18	0.23792747	0.8326999	0.76086956	0.8916887	1	1277	tags=17%, list=11%, signal=19%
TURASHVILI_BREAST_DUCTAL_CARCINOMA_VS_LOBULAR_NORMAL_UP	TURASHVILI_BREAST_DUCTAL_CARCINOMA_VS_LOBULAR_NORMAL_UP		39	0.3069896	0.83239657	0.5652174	0.8907073	1	382	tags=18%, list=3%, signal=19%
SHEDDEN_LUNG_CANCER_GOOD_SURVIVAL_A5	SHEDDEN_LUNG_CANCER_GOOD_SURVIVAL_A5		34	0.23144677	0.8317149	0.7446808	0.8906502	1	1924	tags=29%, list=17%, signal=35%
SIG_CHEMOTAXIS	SIG_CHEMOTAXIS		31	0.2667771	0.8304744	0.62222224	0.89226025	1	633	tags=13%, list=6%, signal=14%
ENK_UV_RESPONSE_EPIDERMIS_DN	ENK_UV_RESPONSE_EPIDERMIS_DN		350	0.21891871	0.82964176	0.65	0.892276	1	1862	tags=24%, list=17%, signal=28%
GENTILE_UV_HIGH_DOSE_DN	GENTILE_UV_HIGH_DOSE_DN		158	0.24958725	0.82899886	0.627907	0.89228964	1	2028	tags=27%, list=18%, signal=32%
WALLACE_PROSTATE_CANCER_RACE_DN	WALLACE_PROSTATE_CANCER_RACE_DN		42	0.23028219	0.8289036	0.7659575	0.8911707	1	1423	tags=21%, list=13%, signal=24%
KEGG_OOCYTE_MEIOSIS	KEGG_OOCYTE_MEIOSIS		74	0.22708191	0.82882535	0.64	0.8899387	1	939	tags=16%, list=8%, signal=18%
RICKMAN_TUMOR_DIFFERENTIATED_WELL_VS_POORLY_DN	RICKMAN_TUMOR_DIFFERENTIATED_WELL_VS_POORLY_DN		196	0.2438223	0.82575303	0.5897436	0.89471084	1	2510	tags=30%, list=22%, signal=37%
BACOLOD_RESISTANCE_TO_ALKYLATING_AGENTS_DN	BACOLOD_RESISTANCE_TO_ALKYLATING_AGENTS_DN		25	0.24971387	0.8250442	0.73170733	0.894707	1	2058	tags=28%, list=18%, signal=34%
HOFMANN_CELL_LYMPHOMA_UP	HOFMANN_CELL_LYMPHOMA_UP		26	0.26616693	0.82309866	0.825	0.89754	1	2575	tags=46%, list=23%, signal=60%
RUTELLA_RESPONSE_TO_CSF2RB_AND_IL4_UP	RUTELLA_RESPONSE_TO_CSF2RB_AND_IL4_UP		209	0.20856139	0.8204307	0.70731705	0.90187883	1	2020	tags=24%, list=18%, signal=29%
BOYAULT_LIVER_CANCER_SUBCLASS_G123_UP	BOYAULT_LIVER_CANCER_SUBCLASS_G123_UP		26	0.30247894	0.82019144	0.7346939	0.90090007	1	1249	tags=23%, list=11%, signal=26%
ST_P38_MAPK_PATHWAY	ST_P38_MAPK_PATHWAY		24	0.25913528	0.81947315	0.6888889	0.90099365	1	1984	tags=29%, list=18%, signal=35%
WANG_LMO4_TARGETS_DN	WANG_LMO4_TARGETS_DN		163	0.20583764	0.81817114	0.70731705	0.9026262	1	1929	tags=18%, list=17%, signal=22%
MORI_EMU_MYC_LYMPHOMA_BY_ONSET_TIME_DN	MORI_EMU_MYC_LYMPHOMA_BY_ONSET_TIME_DN		16	0.30673605	0.8167146	0.6666667	0.9039753	1	2964	tags=44%, list=26%, signal=59%
ONDER_CDH1_TARGETS_3_DN	ONDER_CDH1_TARGETS_3_DN		28	0.35233563	0.81648064	0.6744186	0.90315914	1	989	tags=25%, list=9%, signal=27%
BROWNE_HCMV_INFECTION_10HR_DN	BROWNE_HCMV_INFECTION_10HR_DN		32	0.24239793	0.8163656	0.76744187	0.9020968	1	1330	tags=16%, list=12%, signal=18%
HELLER_HDAC_TARGETS_SILENCED_BY_METHYLATION_DN	HELLER_HDAC_TARGETS_SILENCED_BY_METHYLATION_DN		158	0.21294305	0.81623536	0.7692308	0.9010345	1	1655	tags=20%, list=15%, signal=23%
GAZDA_DIAMOND_BLACKFAN_ANEMIA_ERYTHROID_DN	GAZDA_DIAMOND_BLACKFAN_ANEMIA_ERYTHROID_DN		240	0.1956056	0.81589735	0.82758623	0.9003745	1	1807	tags=22%, list=16%, signal=25%
KEGG_PRION_DISEASES	KEGG_PRION_DISEASES		20	0.26284072	0.81390077	0.75510204	0.9030197	1	1279	tags=20%, list=11%, signal=23%
CREIGHTON_ENDOCRINE_THERAPY_RESISTANCE_3	CREIGHTON_ENDOCRINE_THERAPY_RESISTANCE_3		341	0.2051652	0.81345594	0.88095236	0.9026483	1	1976	tags=23%, list=18%, signal=27%
FURUKAWA_DUSP6_TARGETS_PCI35_UP	FURUKAWA_DUSP6_TARGETS_PCI35_UP		37	0.27843842	0.81137747	0.75	0.90532917	1	2527	tags=41%, list=23%, signal=52%
ACEVEDO_LIVER_CANCER_WITH_H3K9ME3_DN	ACEVEDO_LIVER_CANCER_WITH_H3K9ME3_DN		36	0.24531917	0.81090033	0.8363636	0.9051878	1	1249	tags=19%, list=11%, signal=22%
BIOCARTA_KERATINOCYTE_PATHWAY	BIOCARTA_KERATINOCYTE_PATHWAY		25	0.22935858	0.8099647	0.6888889	0.90601134	1	1304	tags=16%, list=12%, signal=18%
IZADPANAH_STEM_CELL_ADIPOSE_VS_BONE_UP	IZADPANAH_STEM_CELL_ADIPOSE_VS_BONE_UP		76	0.24464983	0.8092668	0.7906977	0.90591943	1	1542	tags=26%, list=14%, signal=30%
KOYAMA_SEMA3B_TARGETS_UP	KOYAMA_SEMA3B_TARGETS_UP		122	0.21301578	0.8087309	0.8	0.9058222	1	1009	tags=16%, list=9%, signal=17%
SEIDEN_MET_SIGNALING	SEIDEN_MET_SIGNALING		16	0.2957963	0.80868816	0.70212764	0.90462494	1	1859	tags=19%, list=17%, signal=22%
KRIGE_RESPONSE_TO_TOSEDOSTAT_24HR_UP	KRIGE_RESPONSE_TO_TOSEDOSTAT_24HR_UP		349	0.20215999	0.8075871	0.74358976	0.90565675	1	1940	tags=22%, list=17%, signal=26%
ZHOU_INFLAMMATORY_RESPONSE_LPS_UP	ZHOU_INFLAMMATORY_RESPONSE_LPS_UP		197	0.20942475	0.80641955	0.7837838	0.9067952	1	1952	tags=25%, list=17%, signal=30%
AMIT_SERUM_RESPONSE_240_MCF10A	AMIT_SERUM_RESPONSE_240_MCF10A		42	0.25931433	0.80600554	0.75510204	0.90623796	1	2218	tags=36%, list=20%, signal=44%
HAHTOLA_MYCOSIS_FUNGOIDES_CD4_UP	HAHTOLA_MYCOSIS_FUNGOIDES_CD4_UP		38	0.26719368	0.8052	0.75609756	0.9067266	1	847	tags=16%, list=8%, signal=17%
REACTOME_ADP_SIGNALLING_THROUGH_P2Y_PURINOCEPTOR_1	REACTOME_ADP_SIGNALLING_THROUGH_P2Y_PURINOCEPTOR_1		18	0.27632865	0.8040901	0.75	0.9076995	1	1041	tags=22%, list=9%, signal=24%
ST_DIFFERENTIATION_PATHWAY_IN_PC12_CELLS	ST_DIFFERENTIATION_PATHWAY_IN_PC12_CELLS		23	0.23501407	0.802265	0.7346939	0.9098096	1	633	tags=13%, list=6%, signal=14%
YANG_BREAST_CANCER_ESR1_LASER_DN	YANG_BREAST_CANCER_ESR1_LASER_DN		24	0.2473499	0.8019999	0.71428573	0.908938	1	1160	tags=17%, list=10%, signal=19%
NGUYEN_NOTCH1_TARGETS_DN	NGUYEN_NOTCH1_TARGETS_DN		47	0.23403893	0.8017734	0.71428573	0.90808964	1	3704	tags=43%, list=33%, signal=63%
REACTOME_APOPTOSIS	REACTOME_APOPTOSIS		88	0.2224989	0.7991939	0.6136364	0.91180205	1	3256	tags=32%, list=29%, signal=45%
SENESE_HDAC1_AND_HDAC2_TARGETS_UP	SENESE_HDAC1_AND_HDAC2_TARGETS_UP		117	0.2320007	0.79831684	0.74418604	0.9121184	1	1152	tags=15%, list=10%, signal=17%
GARGALOVIC_RESPONSE_TO_OXIDIZED_PHOSPHOLIPIDS_TURQUOISE_UP	GARGALOVIC_RESPONSE_TO_OXIDIZED_PHOSPHOLIPIDS_TURQUOISE_UP		33	0.25328514	0.7967607	0.75555557	0.9138024	1	1915	tags=30%, list=17%, signal=36%
FRASOR_TAMOXIFEN_RESPONSE_UP	FRASOR_TAMOXIFEN_RESPONSE_UP		32	0.23691835	0.79598904	0.7169811	0.9138475	1	1671	tags=22%, list=15%, signal=26%
GAL_LEUKEMIC_STEM_CELL_DN	GAL_LEUKEMIC_STEM_CELL_DN		133	0.25744042	0.79555696	0.7659575	0.91329414	1	1098	tags=21%, list=10%, signal=23%
BIOCARTA_P38MAPK_PATHWAY	BIOCARTA_P38MAPK_PATHWAY		26	0.24840596	0.7942416	0.70731705	0.91504896	1	2563	tags=35%, list=23%, signal=45%
ST_JNK_MAPK_PATHWAY	ST_JNK_MAPK_PATHWAY		24	0.25096264	0.7921541	0.75	0.9180518	1	1738	tags=21%, list=16%, signal=25%
REACTOME_PI3K_AKT_SIGNALLING	REACTOME_PI3K_AKT_SIGNALLING		16	0.2524805	0.78954023	0.7659575	0.9218339	1	633	tags=13%, list=6%, signal=13%
REACTOME_CYCLIN_E_ASSOCIATED_EVENTS_DURING_G1_S_TRANSITION_	REACTOME_CYCLIN_E_ASSOCIATED_EVENTS_DURING_G1_S_TRANSITION_		49	0.26425424	0.78765047	0.6136364	0.92385066	1	2527	tags=22%, list=23%, signal=29%
HAHTOLA_MYCOSIS_FUNGOIDES_CD4_DN	HAHTOLA_MYCOSIS_FUNGOIDES_CD4_DN		67	0.22891942	0.7858515	0.71794873	0.92602164	1	3642	tags=40%, list=33%, signal=59%
ELLWOOD_MYC_TARGETS_DN	ELLWOOD_MYC_TARGETS_DN		31	0.24657711	0.785349	0.58181816	0.92546636	1	397	tags=10%, list=4%, signal=10%
PROVENZANI_METASTASIS_DN	PROVENZANI_METASTASIS_DN		94	0.22128487	0.78433836	0.7826087	0.92614675	1	2527	tags=31%, list=23%, signal=40%
CHANDRAN_METASTASIS_DN	CHANDRAN_METASTASIS_DN		57	0.25558355	0.7836376	0.8	0.9260313	1	1532	tags=25%, list=14%, signal=28%
PICCALUGA_ANGIOIMMUNOBLASTIC_LYMPHOMA_DN	PICCALUGA_ANGIOIMMUNOBLASTIC_LYMPHOMA_DN		62	0.24706894	0.7835401	0.675	0.9249133	1	2658	tags=35%, list=24%, signal=46%
MILI_PSEUDOPODIA_HAPTOTAXIS_DN	MILI_PSEUDOPODIA_HAPTOTAXIS_DN		401	0.20120503	0.78149146	0.7647059	0.9272529	1	2975	tags=31%, list=27%, signal=41%
REACTOME_TRNA_AMINOACYLATION	REACTOME_TRNA_AMINOACYLATION		18	0.27744943	0.78144926	0.7111111	0.9260251	1	4655	tags=67%, list=42%, signal=114%
AMIT_EGF_RESPONSE_240_HELA	AMIT_EGF_RESPONSE_240_HELA		42	0.2364407	0.7804479	0.74418604	0.92653763	1	1909	tags=21%, list=17%, signal=26%
ST_INTERLEUKIN_4_PATHWAY	ST_INTERLEUKIN_4_PATHWAY		17	0.2784311	0.77966243	0.7619048	0.9266004	1	365	tags=12%, list=3%, signal=12%
IVANOVA_HEMATOPOIESIS_EARLY_PROGENITOR	IVANOVA_HEMATOPOIESIS_EARLY_PROGENITOR		86	0.17982428	0.7796096	0.71428573	0.92533505	1	2673	tags=29%, list=24%, signal=38%
TURASHVILI_BREAST_NORMAL_DUCTAL_VS_LOBULAR_UP	TURASHVILI_BREAST_NORMAL_DUCTAL_VS_LOBULAR_UP		28	0.24954847	0.7794445	0.8043478	0.9242854	1	1669	tags=21%, list=15%, signal=25%
VERRECCHIA_DELAYED_RESPONSE_TO_TGFB1	VERRECCHIA_DELAYED_RESPONSE_TO_TGFB1		26	0.26603627	0.7768699	0.7826087	0.92774826	1	1092	tags=23%, list=10%, signal=26%
TONKS_TARGETS_OF_RUNX1_RUNX1T1_FUSION_SUSTAINDED_IN_ERYTHROCYTE_UP	TONKS_TARGETS_OF_RUNX1_RUNX1T1_FUSION_SUSTAINDED_IN_ERYTHROCYTE_UP		30	0.28319922	0.77585	0.73333335	0.9280667	1	708	tags=20%, list=6%, signal=21%
REACTOME_PI3K_CASCADE	REACTOME_PI3K_CASCADE		26	0.2509967	0.7736774	0.7966102	0.9309436	1	633	tags=15%, list=6%, signal=16%
GARY_CD5_TARGETS_DN	GARY_CD5_TARGETS_DN		254	0.20813355	0.770567	0.65	0.93550503	1	2368	tags=21%, list=21%, signal=26%
ZHAN_EARLY_DIFFERENTIATION_GENES_DN	ZHAN_EARLY_DIFFERENTIATION_GENES_DN		32	0.2640887	0.77031356	0.7567568	0.93459696	1	1320	tags=22%, list=12%, signal=25%
GRAHAM_CML_QUIESCENT_VS_NORMAL_DIVIDING_UP	GRAHAM_CML_QUIESCENT_VS_NORMAL_DIVIDING_UP		35	0.27509543	0.76848644	0.8541667	0.93650395	1	1077	tags=17%, list=10%, signal=19%
REACTOME_LOSS_OF_NLP_FROM_MITOTIC_CENTROSOMES	REACTOME_LOSS_OF_NLP_FROM_MITOTIC_CENTROSOMES		31	0.2541753	0.7684744	0.7169811	0.9352329	1	3483	tags=39%, list=31%, signal=56%
MONNIER_POSTRADIATION_TUMOR_ESCAPE_UP	MONNIER_POSTRADIATION_TUMOR_ESCAPE_UP		215	0.18188232	0.7673074	0.88095236	0.93566537	1	1892	tags=19%, list=17%, signal=23%
REACTOME_DARPP32_EVENTS	REACTOME_DARPP32_EVENTS		17	0.23519509	0.7670469	0.8627451	0.9348528	1	1636	tags=18%, list=15%, signal=21%
GRUETZMANN_PANCREATIC_CANCER_UP	GRUETZMANN_PANCREATIC_CANCER_UP		252	0.21812624	0.76537484	0.68292683	0.93653315	1	1778	tags=23%, list=16%, signal=27%
JI_RESPONSE_TO_FSH_DN	JI_RESPONSE_TO_FSH_DN		32	0.27898148	0.7653604	0.8095238	0.935277	1	1929	tags=25%, list=17%, signal=30%
GRABARCZYK_BCL11B_TARGETS_UP	GRABARCZYK_BCL11B_TARGETS_UP		41	0.23156095	0.7648531	0.73333335	0.93497604	1	1492	tags=22%, list=13%, signal=25%
REACTOME_TOLL_LIKE_RECEPTOR_3_CASCADE	REACTOME_TOLL_LIKE_RECEPTOR_3_CASCADE		37	0.22518678	0.7640711	0.80487806	0.9348988	1	416	tags=8%, list=4%, signal=8%
FAELT_B_CLL_WITH_VH3_21_UP	FAELT_B_CLL_WITH_VH3_21_UP		30	0.21363431	0.76308537	0.8378378	0.9354458	1	2791	tags=33%, list=25%, signal=44%
REACTOME_RHO_GTPASE_CYCLE	REACTOME_RHO_GTPASE_CYCLE		70	0.24397472	0.7625169	0.8064516	0.93515956	1	946	tags=14%, list=8%, signal=16%
REACTOME_APOPTOTIC_EXECUTION_PHASE	REACTOME_APOPTOTIC_EXECUTION_PHASE		31	0.23799421	0.761374	0.75	0.9356031	1	3043	tags=39%, list=27%, signal=53%
ZHAN_MULTIPLE_MYELOMA_CD1_AND_CD2_UP	ZHAN_MULTIPLE_MYELOMA_CD1_AND_CD2_UP		37	0.23778078	0.7611806	0.82051283	0.9345221	1	1798	tags=27%, list=16%, signal=32%
WIELAND_UP_BY_HBV_INFECTION	WIELAND_UP_BY_HBV_INFECTION		67	0.26334378	0.76066065	0.7948718	0.9341025	1	1237	tags=19%, list=11%, signal=22%
SHIPP_DLBCL_VS_FOLLICULAR_LYMPHOMA_UP	SHIPP_DLBCL_VS_FOLLICULAR_LYMPHOMA_UP		35	0.24847549	0.76056385	0.82051283	0.9328557	1	3270	tags=34%, list=29%, signal=48%
KRIGE_RESPONSE_TO_TOSEDOSTAT_6HR_UP	KRIGE_RESPONSE_TO_TOSEDOSTAT_6HR_UP		431	0.18258731	0.7601198	0.8611111	0.9321246	1	2281	tags=24%, list=20%, signal=29%
CHEN_NEUROBLASTOMA_COPY_NUMBER_GAINS	CHEN_NEUROBLASTOMA_COPY_NUMBER_GAINS		30	0.27032197	0.7595553	0.82222223	0.9318844	1	996	tags=20%, list=9%, signal=22%
FULCHER_INFLAMMATORY_RESPONSE_LECTIN_VS_LPS_UP	FULCHER_INFLAMMATORY_RESPONSE_LECTIN_VS_LPS_UP		317	0.2031383	0.75955194	0.70731705	0.9306114	1	2298	tags=25%, list=21%, signal=30%
LIANG_HEMATOPOIESIS_STEM_CELL_NUMBER_LARGE_VS_TINY_UP	LIANG_HEMATOPOIESIS_STEM_CELL_NUMBER_LARGE_VS_TINY_UP		36	0.23236848	0.7567314	0.75609756	0.9343728	1	687	tags=17%, list=6%, signal=18%
DANG_MYC_TARGETS_UP	DANG_MYC_TARGETS_UP		87	0.22000042	0.7564549	0.6585366	0.9334988	1	3242	tags=33%, list=29%, signal=47%
RUTELLA_RESPONSE_TO_HGF_DN	RUTELLA_RESPONSE_TO_HGF_DN		141	0.2034068	0.755386	0.85365856	0.93383694	1	1094	tags=16%, list=10%, signal=18%
DAZARD_RESPONSE_TO_UV_SCC_DN	DAZARD_RESPONSE_TO_UV_SCC_DN		59	0.21822499	0.75517285	0.7209302	0.9328757	1	1557	tags=19%, list=14%, signal=22%
RADAEVA_RESPONSE_TO_IFNA1_UP	RADAEVA_RESPONSE_TO_IFNA1_UP		22	0.23017778	0.75388455	0.85365856	0.93350875	1	2987	tags=45%, list=27%, signal=62%
PACHER_TARGETS_OF_IGF1_AND_IGF2_UP	PACHER_TARGETS_OF_IGF1_AND_IGF2_UP		21	0.25727525	0.7529607	0.8043478	0.93375367	1	2920	tags=52%, list=26%, signal=71%
KEGG_COLORECTAL_CANCER	KEGG_COLORECTAL_CANCER		36	0.22301687	0.7495426	0.85365856	0.9386892	1	3010	tags=42%, list=27%, signal=57%
ACEVEDO_LIVER_TUMOR_VS_NORMAL_ADJACENT_TISSUE_UP	ACEVEDO_LIVER_TUMOR_VS_NORMAL_ADJACENT_TISSUE_UP		488	0.16595742	0.7487084	0.70731705	0.93893546	1	2360	tags=22%, list=21%, signal=27%
KEGG_SMALL_CELL_LUNG_CANCER	KEGG_SMALL_CELL_LUNG_CANCER		48	0.2186135	0.7478817	0.88372093	0.9390994	1	2797	tags=33%, list=25%, signal=44%
DER_IFN_GAMMA_RESPONSE_UP	DER_IFN_GAMMA_RESPONSE_UP		46	0.22141437	0.7465199	0.75609756	0.94002974	1	2009	tags=26%, list=18%, signal=32%
DER_IFN_BETA_RESPONSE_UP	DER_IFN_BETA_RESPONSE_UP		61	0.22068979	0.7461328	0.76744187	0.9393686	1	2440	tags=28%, list=22%, signal=35%
RIZ_ERYTHROID_DIFFERENTIATION_HEMGN	RIZ_ERYTHROID_DIFFERENTIATION_HEMGN		25	0.26212895	0.74590826	0.8604651	0.93844986	1	473	tags=8%, list=4%, signal=8%
OSMAN_BLADDER_CANCER_UP	OSMAN_BLADDER_CANCER_UP		203	0.19422702	0.74584067	0.7619048	0.93730533	1	1951	tags=18%, list=17%, signal=22%
HEDENFALK_BREAST_CANCER_BRACX_UP	HEDENFALK_BREAST_CANCER_BRACX_UP		15	0.24914561	0.7447898	0.82978725	0.9379935	1	1724	tags=33%, list=15%, signal=39%
AIYAR_COBRA1_TARGETS_UP	AIYAR_COBRA1_TARGETS_UP		26	0.2680711	0.7440315	0.88095236	0.9376627	1	2167	tags=31%, list=19%, signal=38%
STEIN_ESTROGEN_RESPONSE_NOT_VIA_ESRRA	STEIN_ESTROGEN_RESPONSE_NOT_VIA_ESRRA		15	0.27606806	0.74303424	0.7777778	0.9379841	1	1887	tags=27%, list=17%, signal=32%
REACTOME_METAL_ION_SLC_TRANSPORTERS	REACTOME_METAL_ION_SLC_TRANSPORTERS		16	0.26406527	0.7421601	0.8	0.9380945	1	1664	tags=19%, list=15%, signal=22%
LU_TUMOR_ANGIOGENESIS_UP	LU_TUMOR_ANGIOGENESIS_UP		15	0.2842138	0.741238	0.8979592	0.93825066	1	1871	tags=33%, list=17%, signal=40%
VARELA_ZMPSTE24_TARGETS_UP	VARELA_ZMPSTE24_TARGETS_UP		27	0.26951933	0.7409319	0.775	0.9375177	1	1975	tags=30%, list=18%, signal=36%
TAKEDA_TARGETS_OF_NUP98_HOXA9_FUSION_6HR_DN	TAKEDA_TARGETS_OF_NUP98_HOXA9_FUSION_6HR_DN		23	0.26034236	0.7397001	0.78723407	0.93809885	1	1957	tags=30%, list=17%, signal=37%
DACOSTA_UV_RESPONSE_VIA_ERCC3_COMMON_DN	DACOSTA_UV_RESPONSE_VIA_ERCC3_COMMON_DN		220	0.20023426	0.739404	0.7619048	0.9375233	1	1938	tags=21%, list=17%, signal=25%
KEGG_RIG_I_LIKE_RECEPTOR_SIGNALING_PATHWAY	KEGG_RIG_I_LIKE_RECEPTOR_SIGNALING_PATHWAY		34	0.1901318	0.7390421	0.78571427	0.9368714	1	2630	tags=29%, list=23%, signal=38%
RODRIGUES_THYROID_CARCINOMA_POORLY_DIFFERENTIATED_DN	RODRIGUES_THYROID_CARCINOMA_POORLY_DIFFERENTIATED_DN		385	0.17954545	0.7382468	0.93333334	0.93687814	1	2532	tags=28%, list=23%, signal=35%
LU_IL4_SIGNALING	LU_IL4_SIGNALING		46	0.23494287	0.73768395	0.81395346	0.93663013	1	1009	tags=15%, list=9%, signal=17%
KEGG_CYTOKINE_CYTOKINE_RECEPTOR_INTERACTION	KEGG_CYTOKINE_CYTOKINE_RECEPTOR_INTERACTION		155	0.23208384	0.73702073	0.84090906	0.9363547	1	2174	tags=27%, list=19%, signal=33%
ICHIBA_GRAFT_VERSUS_HOST_DISEASE_35D_UP	ICHIBA_GRAFT_VERSUS_HOST_DISEASE_35D_UP		115	0.23020715	0.73407835	0.85106385	0.9397775	1	3114	tags=39%, list=28%, signal=54%
SMITH_TERT_TARGETS_UP	SMITH_TERT_TARGETS_UP		85	0.20825697	0.7334897	0.775	0.93935055	1	2783	tags=29%, list=25%, signal=39%
BROWNE_HCMV_INFECTION_4HR_DN	BROWNE_HCMV_INFECTION_4HR_DN		137	0.17051594	0.7329396	0.94	0.9388389	1	2297	tags=23%, list=21%, signal=28%
KEGG_VIBRIO_CHOLERAE_INFECTION	KEGG_VIBRIO_CHOLERAE_INFECTION		38	0.2511608	0.7329308	0.78571427	0.9376476	1	2316	tags=26%, list=21%, signal=33%
BIOCARTA_PROTEASOME_PATHWAY	BIOCARTA_PROTEASOME_PATHWAY		17	0.2919237	0.7311122	0.77272725	0.93944526	1	7933	tags=100%, list=71%, signal=342%
WEI_MYCN_TARGETS_WITH_E_BOX	WEI_MYCN_TARGETS_WITH_E_BOX		426	0.19141276	0.7294716	0.74358976	0.9405511	1	2811	tags=29%, list=25%, signal=37%
ROSS_ACUTE_MYELOID_LEUKEMIA_CBF	ROSS_ACUTE_MYELOID_LEUKEMIA_CBF		50	0.21148393	0.7285377	0.8372093	0.94092774	1	1811	tags=22%, list=16%, signal=26%
RIZKI_TUMOR_INVASIVENESS_2D_UP	RIZKI_TUMOR_INVASIVENESS_2D_UP		47	0.18216155	0.7277147	0.9166667	0.94093055	1	1634	tags=15%, list=15%, signal=17%
CASORELLI_ACUTE_PROMYELOCYTIC_LEUKEMIA_UP	CASORELLI_ACUTE_PROMYELOCYTIC_LEUKEMIA_UP		97	0.19663051	0.7258471	1	0.9423671	1	2035	tags=26%, list=18%, signal=31%
VANTVEER_BREAST_CANCER_ESR1_UP	VANTVEER_BREAST_CANCER_ESR1_UP		73	0.19905019	0.7246678	0.9130435	0.94278693	1	1998	tags=22%, list=18%, signal=27%
REACTOME_REGULATION_OF_INSULIN_SECRETION_BY_FREE_FATTY_ACIDS	REACTOME_REGULATION_OF_INSULIN_SECRETION_BY_FREE_FATTY_ACIDS		15	0.27174553	0.7232663	0.78846157	0.943708	1	1021	tags=20%, list=9%, signal=22%
LIU_CDX2_TARGETS_UP	LIU_CDX2_TARGETS_UP		31	0.22970961	0.7230929	0.96	0.94262576	1	2028	tags=32%, list=18%, signal=39%
NELSON_RESPONSE_TO_ANDROGEN_UP	NELSON_RESPONSE_TO_ANDROGEN_UP		55	0.22600552	0.7207897	0.91071427	0.9451547	1	2278	tags=35%, list=20%, signal=43%
ZHAN_V2_LATE_DIFFERENTIATION_GENES	ZHAN_V2_LATE_DIFFERENTIATION_GENES		27	0.21542779	0.7192732	0.85294116	0.9461429	1	1840	tags=22%, list=16%, signal=27%
THEILGAARD_NEUTROPHIL_AT_SKIN_WOUND_UP	THEILGAARD_NEUTROPHIL_AT_SKIN_WOUND_UP		51	0.24906076	0.7183063	0.7631579	0.9465909	1	1681	tags=22%, list=15%, signal=25%
KERLEY_RESPONSE_TO_CISPLATIN_UP	KERLEY_RESPONSE_TO_CISPLATIN_UP		29	0.24604662	0.7182594	0.82978725	0.94547665	1	1908	tags=28%, list=17%, signal=33%
HAHTOLA_SEZARY_SYNDROM_DN	HAHTOLA_SEZARY_SYNDROM_DN		22	0.26917714	0.71644175	0.8666667	0.946817	1	2962	tags=32%, list=26%, signal=43%
HUTTMANN_B_CLL_POOR_SURVIVAL_DN	HUTTMANN_B_CLL_POOR_SURVIVAL_DN		36	0.21479756	0.71198326	0.94	0.95209706	1	2064	tags=28%, list=18%, signal=34%
SNIJDERS_AMPLIFIED_IN_HEAD_AND_NECK_TUMORS	SNIJDERS_AMPLIFIED_IN_HEAD_AND_NECK_TUMORS		19	0.26305693	0.7112538	0.85714287	0.9519663	1	702	tags=21%, list=6%, signal=22%
MCLACHLAN_DENTAL_CARIES_UP	MCLACHLAN_DENTAL_CARIES_UP		134	0.24337499	0.71098137	0.8627451	0.9512129	1	1354	tags=20%, list=12%, signal=23%
NEWMAN_ERCC6_TARGETS_UP	NEWMAN_ERCC6_TARGETS_UP		15	0.30624712	0.7101111	0.8	0.95132947	1	2734	tags=40%, list=24%, signal=53%
LINDSTEDT_DENDRITIC_CELL_MATURATION_A	LINDSTEDT_DENDRITIC_CELL_MATURATION_A		39	0.26529303	0.70916206	0.89361703	0.95176655	1	1909	tags=23%, list=17%, signal=28%
REACTOME_PLC_BETA_MEDIATED_EVENTS	REACTOME_PLC_BETA_MEDIATED_EVENTS		24	0.24216849	0.7086161	0.7735849	0.95129013	1	1636	tags=25%, list=15%, signal=29%
BENPORATH_SOX2_TARGETS	BENPORATH_SOX2_TARGETS		399	0.1655269	0.706747	0.8780488	0.95267487	1	2867	tags=28%, list=26%, signal=37%
REACTOME_DOWNSTREAM_SIGNALING_OF_ACTIVATED_FGFR	REACTOME_DOWNSTREAM_SIGNALING_OF_ACTIVATED_FGFR		29	0.22356488	0.7050545	0.875	0.95397407	1	633	tags=14%, list=6%, signal=15%
KEGG_DORSO_VENTRAL_AXIS_FORMATION	KEGG_DORSO_VENTRAL_AXIS_FORMATION		15	0.24450392	0.7049763	0.84210527	0.9528917	1	652	tags=13%, list=6%, signal=14%
REACTOME_LYSOSOME_VESICLE_BIOGENESIS	REACTOME_LYSOSOME_VESICLE_BIOGENESIS		16	0.22955266	0.7046271	0.8333333	0.9520435	1	945	tags=13%, list=8%, signal=14%
ZHANG_BREAST_CANCER_PROGENITORS_DN	ZHANG_BREAST_CANCER_PROGENITORS_DN		88	0.19059227	0.7042398	0.9	0.95144457	1	1446	tags=16%, list=13%, signal=18%
GARGALOVIC_RESPONSE_TO_OXIDIZED_PHOSPHOLIPIDS_BLUE_DN	GARGALOVIC_RESPONSE_TO_OXIDIZED_PHOSPHOLIPIDS_BLUE_DN		31	0.20532338	0.70192367	0.9268293	0.9532328	1	2735	tags=29%, list=24%, signal=38%
CROONQUIST_NRAS_SIGNALING_UP	CROONQUIST_NRAS_SIGNALING_UP		20	0.28565493	0.6998	0.84	0.95484835	1	531	tags=10%, list=5%, signal=10%
SMIRNOV_CIRCULATING_ENDOTHELIOCYTES_IN_CANCER_UP	SMIRNOV_CIRCULATING_ENDOTHELIOCYTES_IN_CANCER_UP		107	0.20679347	0.69677263	0.8974359	0.9575783	1	1310	tags=17%, list=12%, signal=19%
SWEET_KRAS_TARGETS_DN	SWEET_KRAS_TARGETS_DN		15	0.2849558	0.696765	0.7755102	0.95637655	1	2471	tags=33%, list=22%, signal=43%
CHIARADONNA_NEOPLASTIC_TRANSFORMATION_KRAS_CDC25_UP	CHIARADONNA_NEOPLASTIC_TRANSFORMATION_KRAS_CDC25_UP		44	0.2607879	0.69559014	0.7826087	0.9565417	1	1990	tags=23%, list=18%, signal=28%
DACOSTA_UV_RESPONSE_VIA_ERCC3_DN	DACOSTA_UV_RESPONSE_VIA_ERCC3_DN		438	0.18843909	0.6937636	0.84615386	0.9575699	1	2140	tags=21%, list=19%, signal=25%
NAKAJIMA_EOSINOPHIL	NAKAJIMA_EOSINOPHIL		15	0.25177222	0.69372153	0.98039216	0.95641816	1	2390	tags=40%, list=21%, signal=51%
WINTER_HYPOXIA_UP	WINTER_HYPOXIA_UP		49	0.24066485	0.69354844	0.88372093	0.955405	1	2933	tags=41%, list=26%, signal=55%
KEGG_NATURAL_KILLER_CELL_MEDIATED_CYTOTOXICITY	KEGG_NATURAL_KILLER_CELL_MEDIATED_CYTOTOXICITY		64	0.21459503	0.6934758	0.8695652	0.95431715	1	2630	tags=27%, list=23%, signal=35%
ZHAN_MULTIPLE_MYELOMA_HP_DN	ZHAN_MULTIPLE_MYELOMA_HP_DN		25	0.2290799	0.6893021	0.8367347	0.95822966	1	1998	tags=20%, list=18%, signal=24%
CHIBA_RESPONSE_TO_TSA	CHIBA_RESPONSE_TO_TSA		31	0.20133069	0.6886914	0.82978725	0.9578024	1	2762	tags=39%, list=25%, signal=51%
BIOCARTA_DC_PATHWAY	BIOCARTA_DC_PATHWAY		15	0.28277183	0.68849	0.78431374	0.9569962	1	2630	tags=40%, list=23%, signal=52%
CHO_NR4A1_TARGETS	CHO_NR4A1_TARGETS		16	0.2300371	0.68289846	0.9347826	0.96325403	1	3025	tags=38%, list=27%, signal=51%
DAVICIONI_PAX_FOXO1_SIGNATURE_IN_ARMS_UP	DAVICIONI_PAX_FOXO1_SIGNATURE_IN_ARMS_UP		34	0.2301559	0.6820453	0.9019608	0.96301466	1	1580	tags=24%, list=14%, signal=27%
WEIGEL_OXIDATIVE_STRESS_BY_HNE_AND_TBH	WEIGEL_OXIDATIVE_STRESS_BY_HNE_AND_TBH		38	0.19688684	0.6802389	0.9347826	0.96388316	1	2767	tags=37%, list=25%, signal=49%
KEGG_TOLL_LIKE_RECEPTOR_SIGNALING_PATHWAY	KEGG_TOLL_LIKE_RECEPTOR_SIGNALING_PATHWAY		60	0.21401998	0.6799429	0.8857143	0.9631009	1	723	tags=10%, list=6%, signal=11%
BENPORATH_MYC_TARGETS_WITH_EBOX	BENPORATH_MYC_TARGETS_WITH_EBOX		151	0.14759757	0.67969483	0.9318182	0.9621278	1	2658	tags=26%, list=24%, signal=33%
KYNG_DNA_DAMAGE_UP	KYNG_DNA_DAMAGE_UP		66	0.20283327	0.6788064	0.95348835	0.9620082	1	1009	tags=15%, list=9%, signal=17%
RAMASWAMY_METASTASIS_UP	RAMASWAMY_METASTASIS_UP		38	0.20306341	0.6758826	0.90909094	0.964536	1	1641	tags=18%, list=15%, signal=22%
JIANG_TIP30_TARGETS_DN	JIANG_TIP30_TARGETS_DN		18	0.2298177	0.67413616	0.8666667	0.96507263	1	815	tags=11%, list=7%, signal=12%
SENESE_HDAC3_TARGETS_UP	SENESE_HDAC3_TARGETS_UP		258	0.18086478	0.6718859	0.95	0.9663702	1	1995	tags=22%, list=18%, signal=26%
REACTOME_SCF_SKP2_MEDIATED_DEGRADATION_OF_P27_P21	REACTOME_SCF_SKP2_MEDIATED_DEGRADATION_OF_P27_P21		44	0.2319036	0.67046344	0.77272725	0.9666352	1	563	tags=9%, list=5%, signal=10%
SCIAN_INVERSED_TARGETS_OF_TP53_AND_TP73_DN	SCIAN_INVERSED_TARGETS_OF_TP53_AND_TP73_DN		20	0.2722393	0.6703024	0.8918919	0.9656453	1	3271	tags=45%, list=29%, signal=63%
REACTOME_HOST_INTERACTIONS_OF_HIV_FACTORS	REACTOME_HOST_INTERACTIONS_OF_HIV_FACTORS		89	0.18926051	0.6699143	0.825	0.96487004	1	3221	tags=29%, list=29%, signal=41%
WANG_CLIM2_TARGETS_DN	WANG_CLIM2_TARGETS_DN		102	0.16553378	0.6698273	0.8958333	0.9637152	1	2865	tags=29%, list=26%, signal=39%
KEGG_T_CELL_RECEPTOR_SIGNALING_PATHWAY	KEGG_T_CELL_RECEPTOR_SIGNALING_PATHWAY		68	0.19342951	0.6695303	0.85	0.9629077	1	2589	tags=28%, list=23%, signal=36%
REACTOME_GENES_INVOLVED_IN_APOPTOTIC_CLEAVAGE_OF_CELLULAR_PROTEINS	REACTOME_GENES_INVOLVED_IN_APOPTOTIC_CLEAVAGE_OF_CELLULAR_PROTEINS		24	0.22188577	0.6674006	0.84	0.9641467	1	3043	tags=38%, list=27%, signal=51%
REACTOME_TOLL_RECEPTOR_CASCADES	REACTOME_TOLL_RECEPTOR_CASCADES		53	0.19283167	0.6636785	0.8378378	0.9668343	1	544	tags=8%, list=5%, signal=8%
SCHLOSSER_MYC_TARGETS_AND_SERUM_RESPONSE_DN	SCHLOSSER_MYC_TARGETS_AND_SERUM_RESPONSE_DN		31	0.21205665	0.6611658	0.75510204	0.968406	1	3771	tags=39%, list=34%, signal=58%
KAN_RESPONSE_TO_ARSENIC_TRIOXIDE	KAN_RESPONSE_TO_ARSENIC_TRIOXIDE		70	0.22475027	0.6608966	0.95238096	0.967565	1	1909	tags=26%, list=17%, signal=31%
WANG_ESOPHAGUS_CANCER_VS_NORMAL_DN	WANG_ESOPHAGUS_CANCER_VS_NORMAL_DN		57	0.19310725	0.66080356	0.9714286	0.9664303	1	1979	tags=23%, list=18%, signal=28%
KEGG_PATHWAYS_IN_CANCER	KEGG_PATHWAYS_IN_CANCER		208	0.16253339	0.6601888	1	0.96595913	1	3010	tags=32%, list=27%, signal=43%
BERTUCCI_MEDULLARY_VS_DUCTAL_BREAST_CANCER_UP	BERTUCCI_MEDULLARY_VS_DUCTAL_BREAST_CANCER_UP		107	0.17522529	0.6598404	0.90909094	0.96506256	1	3104	tags=33%, list=28%, signal=45%
REACTOME_OPIOID_SIGNALLING	REACTOME_OPIOID_SIGNALLING		57	0.17575413	0.65900224	1	0.96503556	1	2091	tags=23%, list=19%, signal=28%
WENDT_COHESIN_TARGETS_UP	WENDT_COHESIN_TARGETS_UP		19	0.26018116	0.65846485	0.82	0.96444297	1	2474	tags=26%, list=22%, signal=34%
KRIGE_AMINO_ACID_DEPRIVATION	KRIGE_AMINO_ACID_DEPRIVATION		19	0.2312736	0.65823555	0.93333334	0.9635101	1	2635	tags=32%, list=24%, signal=41%
KEGG_RNA_DEGRADATION	KEGG_RNA_DEGRADATION		34	0.21689923	0.65755796	0.9285714	0.9629214	1	2773	tags=35%, list=25%, signal=47%
LIN_MELANOMA_COPY_NUMBER_DN	LIN_MELANOMA_COPY_NUMBER_DN		26	0.18820478	0.65723014	0.8363636	0.96226025	1	3948	tags=42%, list=35%, signal=65%
WNT_SIGNALING	WNT_SIGNALING		67	0.17076506	0.6563859	0.9583333	0.9618655	1	2853	tags=31%, list=25%, signal=42%
KEGG_FC_EPSILON_RI_SIGNALING_PATHWAY	KEGG_FC_EPSILON_RI_SIGNALING_PATHWAY		56	0.18926299	0.65612936	0.95	0.96107256	1	1390	tags=16%, list=12%, signal=18%
SAKAI_TUMOR_INFILTRATING_MONOCYTES_UP	SAKAI_TUMOR_INFILTRATING_MONOCYTES_UP		18	0.20052442	0.6554689	0.9347826	0.96056217	1	2124	tags=28%, list=19%, signal=34%
LASTOWSKA_NEUROBLASTOMA_COPY_NUMBER_DN	LASTOWSKA_NEUROBLASTOMA_COPY_NUMBER_DN		387	0.13294847	0.65421945	0.9347826	0.9606674	1	2790	tags=24%, list=25%, signal=30%
KEGG_CHEMOKINE_SIGNALING_PATHWAY	KEGG_CHEMOKINE_SIGNALING_PATHWAY		129	0.1965329	0.6533807	0.94736844	0.96041054	1	1372	tags=16%, list=12%, signal=18%
KEGG_GLYCOSPHINGOLIPID_BIOSYNTHESIS_LACTO_AND_NEOLACTO_SERIES	KEGG_GLYCOSPHINGOLIPID_BIOSYNTHESIS_LACTO_AND_NEOLACTO_SERIES		20	0.23985898	0.6526875	0.88	0.9599297	1	1119	tags=20%, list=10%, signal=22%
HELLER_HDAC_TARGETS_DN	HELLER_HDAC_TARGETS_DN		169	0.17508323	0.6513157	1	0.9599831	1	1952	tags=20%, list=17%, signal=24%
DEBIASI_APOPTOSIS_BY_REOVIRUS_INFECTION_DN	DEBIASI_APOPTOSIS_BY_REOVIRUS_INFECTION_DN		151	0.15170795	0.6481584	0.98039216	0.9618433	1	2806	tags=29%, list=25%, signal=38%
RAMALHO_STEMNESS_UP	RAMALHO_STEMNESS_UP		148	0.16355929	0.64746433	0.7619048	0.9614848	1	2571	tags=26%, list=23%, signal=33%
MILI_PSEUDOPODIA	MILI_PSEUDOPODIA		22	0.25074464	0.64710146	0.88372093	0.96065336	1	2184	tags=23%, list=20%, signal=28%
TIEN_INTESTINE_PROBIOTICS_6HR_DN	TIEN_INTESTINE_PROBIOTICS_6HR_DN		107	0.17031914	0.64281404	0.9	0.96320856	1	2863	tags=29%, list=26%, signal=39%
REACTOME_SIGNALING_BY_ROBO_RECEPTOR	REACTOME_SIGNALING_BY_ROBO_RECEPTOR		21	0.23523104	0.63921916	0.89361703	0.96553415	1	2988	tags=43%, list=27%, signal=58%
REACTOME_AUTODEGRADATION_OF_CDH1_BY_CDH1_APC	REACTOME_AUTODEGRADATION_OF_CDH1_BY_CDH1_APC		46	0.19155513	0.638073	0.7291667	0.96562195	1	3246	tags=28%, list=29%, signal=40%
HUPER_BREAST_BASAL_VS_LUMINAL_UP	HUPER_BREAST_BASAL_VS_LUMINAL_UP		31	0.2735396	0.6370957	0.8863636	0.9653715	1	989	tags=23%, list=9%, signal=25%
BIOCARTA_GPCR_PATHWAY	BIOCARTA_GPCR_PATHWAY		18	0.1970484	0.6359199	0.82978725	0.9651896	1	8994	tags=100%, list=80%, signal=507%
RICKMAN_METASTASIS_UP	RICKMAN_METASTASIS_UP		145	0.16701737	0.6354932	0.95652175	0.9644479	1	1299	tags=12%, list=12%, signal=14%
REACTOME_CLATHRIN_DERIVED_VESICLE_BUDDING	REACTOME_CLATHRIN_DERIVED_VESICLE_BUDDING		37	0.18447125	0.63253367	0.84313726	0.96593094	1	1906	tags=19%, list=17%, signal=23%
REACTOME_SEMA4D_INDUCED_CELL_MIGRATION_AND_GROWTH_CONE_COLLAPSE	REACTOME_SEMA4D_INDUCED_CELL_MIGRATION_AND_GROWTH_CONE_COLLAPSE		16	0.18824895	0.6303634	0.98	0.9667783	1	9092	tags=100%, list=81%, signal=531%
KEGG_TASTE_TRANSDUCTION	KEGG_TASTE_TRANSDUCTION		21	0.24191318	0.63025934	0.91071427	0.9657535	1	1279	tags=24%, list=11%, signal=27%
SHIPP_DLBCL_VS_FOLLICULAR_LYMPHOMA_DN	SHIPP_DLBCL_VS_FOLLICULAR_LYMPHOMA_DN		29	0.23306257	0.6297687	0.9807692	0.96504974	1	2122	tags=31%, list=19%, signal=38%
MCLACHLAN_DENTAL_CARIES_DN	MCLACHLAN_DENTAL_CARIES_DN		146	0.2141904	0.62067986	0.9583333	0.97121	1	1354	tags=20%, list=12%, signal=22%
BIOCARTA_TCR_PATHWAY	BIOCARTA_TCR_PATHWAY		29	0.2131863	0.6197643	0.8780488	0.9707053	1	1738	tags=17%, list=16%, signal=20%
REACTOME_CHEMOKINE_RECEPTORS_BIND_CHEMOKINES	REACTOME_CHEMOKINE_RECEPTORS_BIND_CHEMOKINES		42	0.24223928	0.61857706	0.9574468	0.9705924	1	872	tags=17%, list=8%, signal=18%
KEGG_INTESTINAL_IMMUNE_NETWORK_FOR_IGA_PRODUCTION	KEGG_INTESTINAL_IMMUNE_NETWORK_FOR_IGA_PRODUCTION		26	0.25039476	0.6185325	0.9361702	0.9695008	1	1409	tags=19%, list=13%, signal=22%
LIN_APC_TARGETS	LIN_APC_TARGETS		35	0.16627371	0.618212	0.9375	0.9685077	1	2369	tags=23%, list=21%, signal=29%
KIM_WT1_TARGETS_12HR_DN	KIM_WT1_TARGETS_12HR_DN		127	0.18325593	0.6179886	0.9268293	0.96751547	1	2428	tags=24%, list=22%, signal=31%
GENTILE_UV_RESPONSE_CLUSTER_D6	GENTILE_UV_RESPONSE_CLUSTER_D6		17	0.21865065	0.61403555	0.9756098	0.9698421	1	2011	tags=29%, list=18%, signal=36%
PENG_GLUTAMINE_DEPRIVATION_DN	PENG_GLUTAMINE_DEPRIVATION_DN		53	0.15709642	0.6074072	0.84090906	0.9741096	1	1641	tags=11%, list=15%, signal=13%
BUYTAERT_PHOTODYNAMIC_THERAPY_STRESS_UP	BUYTAERT_PHOTODYNAMIC_THERAPY_STRESS_UP		428	0.1514106	0.60538477	0.9767442	0.9745376	1	2204	tags=21%, list=20%, signal=25%
JIANG_VHL_TARGETS	JIANG_VHL_TARGETS		52	0.18446797	0.5995775	0.84782606	0.97761494	1	2473	tags=25%, list=22%, signal=32%
MORI_PLASMA_CELL_UP	MORI_PLASMA_CELL_UP		28	0.19909368	0.5958479	0.8367347	0.9788958	1	3293	tags=46%, list=29%, signal=66%
TOMLINS_PROSTATE_CANCER_UP	TOMLINS_PROSTATE_CANCER_UP		21	0.1982385	0.59174716	0.9423077	0.9803497	1	3447	tags=48%, list=31%, signal=69%
KIM_WT1_TARGETS_8HR_UP	KIM_WT1_TARGETS_8HR_UP		108	0.18662299	0.5915952	0.95238096	0.97931504	1	2524	tags=27%, list=23%, signal=34%
ENK_UV_RESPONSE_KERATINOCYTE_DN	ENK_UV_RESPONSE_KERATINOCYTE_DN		307	0.15424868	0.5894508	1	0.9797056	1	1984	tags=19%, list=18%, signal=22%
KEGG_FC_GAMMA_R_MEDIATED_PHAGOCYTOSIS	KEGG_FC_GAMMA_R_MEDIATED_PHAGOCYTOSIS		63	0.20085841	0.5874572	0.95	0.97985345	1	2078	tags=22%, list=19%, signal=27%
JISON_SICKLE_CELL_DISEASE_DN	JISON_SICKLE_CELL_DISEASE_DN		103	0.13265225	0.5848627	1	0.9805446	1	4422	tags=50%, list=39%, signal=81%
BROWNE_HCMV_INFECTION_4HR_UP	BROWNE_HCMV_INFECTION_4HR_UP		34	0.18679391	0.5778998	1	0.9840669	1	1814	tags=21%, list=16%, signal=24%
NOUZOVA_TRETINOIN_AND_H4_ACETYLATION	NOUZOVA_TRETINOIN_AND_H4_ACETYLATION		78	0.14992817	0.5774229	0.95555556	0.9831616	1	3706	tags=32%, list=33%, signal=48%
FAELT_B_CLL_WITH_VH3_21_DN	FAELT_B_CLL_WITH_VH3_21_DN		36	0.1873139	0.5749228	0.94871795	0.98343617	1	3295	tags=31%, list=29%, signal=43%
MILI_PSEUDOPODIA_CHEMOTAXIS_UP	MILI_PSEUDOPODIA_CHEMOTAXIS_UP		36	0.18861787	0.5736092	0.962963	0.9829506	1	2184	tags=19%, list=20%, signal=24%
GENTILE_UV_RESPONSE_CLUSTER_D4	GENTILE_UV_RESPONSE_CLUSTER_D4		26	0.19310145	0.57348156	0.9591837	0.9818928	1	1923	tags=19%, list=17%, signal=23%
YAO_TEMPORAL_RESPONSE_TO_PROGESTERONE_CLUSTER_14	YAO_TEMPORAL_RESPONSE_TO_PROGESTERONE_CLUSTER_14		97	0.15679903	0.5722321	0.9111111	0.981456	1	3228	tags=30%, list=29%, signal=42%
JIANG_HYPOXIA_VIA_VHL	JIANG_HYPOXIA_VIA_VHL		16	0.20931268	0.5653178	0.9607843	0.98364127	1	2312	tags=31%, list=21%, signal=39%
KEGG_VEGF_SIGNALING_PATHWAY	KEGG_VEGF_SIGNALING_PATHWAY		46	0.16375755	0.5650381	1	0.9826072	1	1390	tags=13%, list=12%, signal=15%
GAJATE_RESPONSE_TO_TRABECTEDIN_UP	GAJATE_RESPONSE_TO_TRABECTEDIN_UP		35	0.19038552	0.56490326	0.96153843	0.9815052	1	1580	tags=20%, list=14%, signal=23%
DAVIES_MULTIPLE_MYELOMA_VS_MGUS_DN	DAVIES_MULTIPLE_MYELOMA_VS_MGUS_DN		18	0.23118733	0.560131	0.9268293	0.9828007	1	422	tags=11%, list=4%, signal=12%
SU_PANCREAS	SU_PANCREAS		29	0.18203829	0.5593235	1	0.9819397	1	2641	tags=28%, list=24%, signal=36%
SESTO_RESPONSE_TO_UV_C0	SESTO_RESPONSE_TO_UV_C0		80	0.18305065	0.55789745	0.8604651	0.9815755	1	2559	tags=23%, list=23%, signal=29%
AMUNDSON_POOR_SURVIVAL_AFTER_GAMMA_RADIATION_2G	AMUNDSON_POOR_SURVIVAL_AFTER_GAMMA_RADIATION_2G		93	0.16508427	0.55092376	0.95	0.9835321	1	1299	tags=12%, list=12%, signal=13%
ICHIBA_GRAFT_VERSUS_HOST_DISEASE_D7_UP	ICHIBA_GRAFT_VERSUS_HOST_DISEASE_D7_UP		87	0.16930398	0.5493738	1	0.98313266	1	3063	tags=34%, list=27%, signal=47%
BIOCARTA_MAPK_PATHWAY	BIOCARTA_MAPK_PATHWAY		56	0.13284497	0.54919326	1	0.9820662	1	2563	tags=21%, list=23%, signal=28%
PEPPER_CHRONIC_LYMPHOCYTIC_LEUKEMIA_UP	PEPPER_CHRONIC_LYMPHOCYTIC_LEUKEMIA_UP		15	0.20394874	0.54045516	0.95555556	0.9848678	1	4360	tags=53%, list=39%, signal=87%
MORI_MATURE_B_LYMPHOCYTE_UP	MORI_MATURE_B_LYMPHOCYTE_UP		59	0.18052411	0.53088534	0.8888889	0.98783326	1	1946	tags=20%, list=17%, signal=24%
REACTOME_TOLL_LIKE_RECEPTOR_4_CASCADE	REACTOME_TOLL_LIKE_RECEPTOR_4_CASCADE		18	0.19722715	0.52978164	0.9767442	0.98703736	1	8992	tags=100%, list=80%, signal=507%
FLECHNER_PBL_KIDNEY_TRANSPLANT_OK_VS_DONOR_UP	FLECHNER_PBL_KIDNEY_TRANSPLANT_OK_VS_DONOR_UP		98	0.13719165	0.52790076	0.9375	0.98662263	1	2477	tags=20%, list=22%, signal=26%
MORI_LARGE_PRE_BII_LYMPHOCYTE_DN	MORI_LARGE_PRE_BII_LYMPHOCYTE_DN		34	0.20647207	0.5221691	0.88235295	0.9876308	1	2653	tags=32%, list=24%, signal=42%
REACTOME_CDT1_ASSOCIATION_WITH_THE_CDC6_ORC_ORIGIN_COMPLEX	REACTOME_CDT1_ASSOCIATION_WITH_THE_CDC6_ORC_ORIGIN_COMPLEX		45	0.18121824	0.52004516	0.9302326	0.98732096	1	2699	tags=22%, list=24%, signal=29%
SESTO_RESPONSE_TO_UV_C2	SESTO_RESPONSE_TO_UV_C2		33	0.18334685	0.51917475	0.95454544	0.9864686	1	2095	tags=18%, list=19%, signal=22%
PELLICCIOTTA_HDAC_IN_ANTIGEN_PRESENTATION_DN	PELLICCIOTTA_HDAC_IN_ANTIGEN_PRESENTATION_DN		37	0.16032185	0.5103736	0.9444444	0.988451	1	3221	tags=27%, list=29%, signal=38%
REACTOME_MEMBRANE_TRAFFICKING	REACTOME_MEMBRANE_TRAFFICKING		48	0.1387532	0.48338982	0.95652175	0.99475044	1	1906	tags=15%, list=17%, signal=17%
SEIDEN_ONCOGENESIS_BY_MET	SEIDEN_ONCOGENESIS_BY_MET		59	0.15390925	0.47255114	1	0.99609	1	2996	tags=27%, list=27%, signal=37%
PELLICCIOTTA_HDAC_IN_ANTIGEN_PRESENTATION_UP	PELLICCIOTTA_HDAC_IN_ANTIGEN_PRESENTATION_UP		49	0.120549746	0.4633158	0.92156863	0.9970713	1	2970	tags=22%, list=27%, signal=30%
YAO_TEMPORAL_RESPONSE_TO_PROGESTERONE_CLUSTER_7	YAO_TEMPORAL_RESPONSE_TO_PROGESTERONE_CLUSTER_7		56	0.15004544	0.45515487	1	0.9974277	1	2846	tags=27%, list=25%, signal=36%
FLECHNER_PBL_KIDNEY_TRANSPLANT_OK_VS_DONOR_DN	FLECHNER_PBL_KIDNEY_TRANSPLANT_OK_VS_DONOR_DN		28	0.14910348	0.45252925	0.94871795	0.9967843	1	3432	tags=32%, list=31%, signal=46%
MOREIRA_RESPONSE_TO_TSA_UP	MOREIRA_RESPONSE_TO_TSA_UP		21	0.16004264	0.44768736	0.9722222	0.9963722	1	3183	tags=33%, list=28%, signal=46%
ZHAN_MULTIPLE_MYELOMA_SUBGROUPS	ZHAN_MULTIPLE_MYELOMA_SUBGROUPS		25	0.15654452	0.4470324	0.975	0.99539334	1	1067	tags=12%, list=10%, signal=13%
REACTOME_SCF_BETA_TRCP_MEDIATED_DEGRADATION_OF_EMI1	REACTOME_SCF_BETA_TRCP_MEDIATED_DEGRADATION_OF_EMI1		40	0.1444542	0.44525456	0.9375	0.9945491	1	553	tags=5%, list=5%, signal=5%
REACTOME_TCR_SIGNALING	REACTOME_TCR_SIGNALING		32	0.16086252	0.43966958	1	0.99424446	1	2417	tags=22%, list=22%, signal=28%
REACTOME_REGULATION_OF_ORNITHINE_DECARBOXYLASE	REACTOME_REGULATION_OF_ORNITHINE_DECARBOXYLASE		40	0.11843333	0.3556646	1	0.99979883	1	565	tags=5%, list=5%, signal=5%
YAO_TEMPORAL_RESPONSE_TO_PROGESTERONE_CLUSTER_10	YAO_TEMPORAL_RESPONSE_TO_PROGESTERONE_CLUSTER_10		52	0.09133317	0.3286775	1	0.99940825	1	10179	tags=100%, list=91%, signal=1094%
