# Supplementary material for: A genomic analysis of mouse models of breast cancer reveals molecular features of mouse models and relationships to human breast cancer
Source: Breast Cancer Res. 2014 Jun 5;16(3):R59. doi: 10.1186/bcr3672 (PMC4078930; doi:10.1186/bcr3672)
Supplement: Additional file 11 — GSEA for mouse models compared to all other models or to mammary gland development. Listed by model. [file bcr3672-S11.zip › AdditionalFile11/ATX/Vs_Normal_mammary/C3/Downregulated_in_ATX_vs_normalmammary.txt]

NAME	GS<br> follow link to MSigDB	GS DETAILS	SIZE	ES	NES	NOM p-val	FDR q-val	FWER p-val	RANK AT MAX	LEADING EDGE
YGTCCTTGR_UNKNOWN	YGTCCTTGR_UNKNOWN	Details ...	43	-0.54047734	-1.7970331	0.001869159	0.34128544	0.159	2440	tags=42%, list=22%, signal=53%
TGACCTTG_V$SF1_Q6	TGACCTTG_V$SF1_Q6	Details ...	122	-0.44107404	-1.7556475	0.001818182	0.31320953	0.251	2273	tags=37%, list=20%, signal=46%
CCTGAGT,MIR-510	CCTGAGT,MIR-510	Details ...	22	-0.56329936	-1.7555428	0.001960784	0.20912854	0.251	489	tags=23%, list=4%, signal=24%
CTAWWWATA_V$RSRFC4_Q2	CTAWWWATA_V$RSRFC4_Q2	Details ...	180	-0.58872956	-1.710953	0.003745318	0.29230726	0.378	1914	tags=44%, list=17%, signal=53%
V$MEF2_03	V$MEF2_03	Details ...	117	-0.5284595	-1.7007021	0.007326007	0.2661403	0.406	2252	tags=43%, list=20%, signal=53%
V$TBP_01	V$TBP_01	Details ...	115	-0.52303344	-1.696274	0	0.23400877	0.419	1914	tags=37%, list=17%, signal=44%
V$MEF2_02	V$MEF2_02	Details ...	115	-0.55834115	-1.6654223	0.009398496	0.28816152	0.498	2252	tags=43%, list=20%, signal=54%
V$MEF2_Q6_01	V$MEF2_Q6_01	Details ...	121	-0.55027175	-1.6537571	0.014814815	0.29424953	0.536	2252	tags=45%, list=20%, signal=55%
V$MYCMAX_03	V$MYCMAX_03	Details ...	116	-0.37952328	-1.6476214	0.001886793	0.27949804	0.553	1345	tags=21%, list=12%, signal=23%
TAAWWATAG_V$RSRFC4_Q2	TAAWWATAG_V$RSRFC4_Q2	Details ...	77	-0.510151	-1.6468226	0.014869888	0.2534448	0.554	2252	tags=44%, list=20%, signal=55%
YTATTTTNR_V$MEF2_02	YTATTTTNR_V$MEF2_02	Details ...	334	-0.45023307	-1.6308337	0.003696858	0.27874148	0.604	2263	tags=37%, list=20%, signal=44%
V$HMEF2_Q6	V$HMEF2_Q6	Details ...	63	-0.5877508	-1.629854	0.015384615	0.25907993	0.606	1587	tags=38%, list=14%, signal=44%
V$GATA1_03	V$GATA1_03	Details ...	120	-0.4575598	-1.6288016	0.007462686	0.242163	0.607	2874	tags=45%, list=26%, signal=60%
CAATGCA,MIR-33	CAATGCA,MIR-33	Details ...	55	-0.46229094	-1.6256605	0.011627907	0.2329271	0.614	2386	tags=38%, list=21%, signal=48%
V$RSRFC4_01	V$RSRFC4_01	Details ...	121	-0.5429802	-1.6168227	0.014981274	0.24005094	0.629	2098	tags=44%, list=19%, signal=53%
V$RSRFC4_Q2	V$RSRFC4_Q2	Details ...	105	-0.53243583	-1.6131566	0.011320755	0.23480515	0.637	2098	tags=42%, list=19%, signal=51%
V$SREBP_Q3	V$SREBP_Q3	Details ...	116	-0.44467124	-1.606562	0.005628518	0.23883204	0.651	3039	tags=41%, list=27%, signal=55%
V$HNF1_01	V$HNF1_01	Details ...	129	-0.49974144	-1.6021777	0	0.23779933	0.664	1428	tags=37%, list=13%, signal=42%
GTGCAAA,MIR-507	GTGCAAA,MIR-507	Details ...	58	-0.4207523	-1.600785	0.005565863	0.22877239	0.668	1519	tags=22%, list=14%, signal=26%
V$GATA_Q6	V$GATA_Q6	Details ...	106	-0.5398017	-1.5974842	0	0.22491778	0.676	2049	tags=46%, list=18%, signal=56%
V$POU1F1_Q6	V$POU1F1_Q6	Details ...	111	-0.46286142	-1.5827668	0.001919386	0.250886	0.709	567	tags=20%, list=5%, signal=21%
V$EVI1_03	V$EVI1_03	Details ...	29	-0.5372134	-1.5796099	0.003937008	0.24615718	0.716	1790	tags=38%, list=16%, signal=45%
V$LMO2COM_02	V$LMO2COM_02	Details ...	128	-0.45284027	-1.5770757	0.007380074	0.24224684	0.721	2552	tags=41%, list=23%, signal=52%
GAANYNYGACNY_UNKNOWN	GAANYNYGACNY_UNKNOWN	Details ...	33	-0.506695	-1.575918	0.007736944	0.2349895	0.724	1466	tags=30%, list=13%, signal=35%
V$FOXJ2_02	V$FOXJ2_02	Details ...	101	-0.44448844	-1.5742986	0.005617978	0.2294465	0.726	2448	tags=35%, list=22%, signal=44%
GATAAGR_V$GATA_C	GATAAGR_V$GATA_C	Details ...	161	-0.4880844	-1.5722626	0.003809524	0.22498786	0.733	2070	tags=40%, list=18%, signal=48%
V$GATA1_04	V$GATA1_04	Details ...	118	-0.48714867	-1.5719056	0.003780718	0.21735205	0.734	2552	tags=44%, list=23%, signal=56%
V$IPF1_Q4	V$IPF1_Q4	Details ...	117	-0.4017294	-1.569332	0.003508772	0.21544842	0.742	1172	tags=21%, list=10%, signal=24%
V$MMEF2_Q6	V$MMEF2_Q6	Details ...	139	-0.48375925	-1.5687685	0.02636535	0.20887588	0.743	2578	tags=43%, list=23%, signal=55%
RNTCANNRNNYNATTW_UNKNOWN	RNTCANNRNNYNATTW_UNKNOWN	Details ...	27	-0.58704287	-1.5581114	0.022514071	0.22766352	0.767	1939	tags=44%, list=17%, signal=54%
V$TCF11_01	V$TCF11_01	Details ...	102	-0.398958	-1.5568413	0.009451796	0.22295268	0.767	1113	tags=20%, list=10%, signal=22%
V$CDX2_Q5	V$CDX2_Q5	Details ...	111	-0.46270648	-1.5560921	0.011320755	0.21734583	0.768	1921	tags=35%, list=17%, signal=42%
RYTAAWNNNTGAY_UNKNOWN	RYTAAWNNNTGAY_UNKNOWN	Details ...	37	-0.5432865	-1.5552443	0.017077798	0.2127537	0.769	2063	tags=46%, list=18%, signal=56%
V$GATA6_01	V$GATA6_01	Details ...	138	-0.4660212	-1.5529604	0.003656307	0.21102875	0.777	1893	tags=38%, list=17%, signal=45%
V$HNF1_C	V$HNF1_C	Details ...	120	-0.50724447	-1.5502552	0.016574586	0.20990092	0.779	2465	tags=43%, list=22%, signal=55%
V$FOXJ2_01	V$FOXJ2_01	Details ...	83	-0.47810185	-1.5485889	0.016885553	0.20758182	0.78	1844	tags=36%, list=16%, signal=43%
V$NKX62_Q2	V$NKX62_Q2	Details ...	108	-0.4440654	-1.545216	0.016359918	0.20815633	0.786	1321	tags=27%, list=12%, signal=30%
RYTGCNNRGNAAC_V$MIF1_01	RYTGCNNRGNAAC_V$MIF1_01	Details ...	33	-0.43595952	-1.5436753	0.016697587	0.20527105	0.787	684	tags=18%, list=6%, signal=19%
V$SRF_Q6	V$SRF_Q6	Details ...	133	-0.4472782	-1.5435511	0.022099448	0.20023459	0.787	1550	tags=28%, list=14%, signal=32%
V$NFE2_01	V$NFE2_01	Details ...	138	-0.39444453	-1.5426321	0.01908397	0.19655891	0.787	2406	tags=30%, list=21%, signal=38%
GTGTCAA,MIR-514	GTGTCAA,MIR-514	Details ...	28	-0.4389317	-1.541659	0.01431127	0.1932656	0.787	1260	tags=21%, list=11%, signal=24%
V$MEF2_01	V$MEF2_01	Details ...	73	-0.52210635	-1.5375005	0.025547445	0.19653244	0.795	1898	tags=36%, list=17%, signal=43%
WTGAAAT_UNKNOWN	WTGAAAT_UNKNOWN	Details ...	282	-0.37909433	-1.535697	0.001828154	0.19536145	0.8	2491	tags=32%, list=22%, signal=40%
V$GATA_C	V$GATA_C	Details ...	137	-0.4551615	-1.5352154	0.00733945	0.19185515	0.801	2070	tags=36%, list=18%, signal=44%
V$AMEF2_Q6	V$AMEF2_Q6	Details ...	123	-0.43759292	-1.5302159	0.010695187	0.19722271	0.814	1171	tags=22%, list=10%, signal=24%
V$TAL1BETAE47_01	V$TAL1BETAE47_01	Details ...	118	-0.44739443	-1.5299822	0.013487476	0.19340459	0.814	2009	tags=36%, list=18%, signal=43%
TTCNRGNNNNTTC_V$HSF_Q6	TTCNRGNNNNTTC_V$HSF_Q6	Details ...	75	-0.40332842	-1.5273683	0.03773585	0.19397315	0.82	1544	tags=20%, list=14%, signal=23%
V$HFH1_01	V$HFH1_01	Details ...	124	-0.42663014	-1.5227084	0.01459854	0.19842073	0.83	1645	tags=27%, list=15%, signal=32%
TGCCAAR_V$NF1_Q6	TGCCAAR_V$NF1_Q6	Details ...	343	-0.4088293	-1.5226841	0.009009009	0.19437133	0.83	2303	tags=34%, list=21%, signal=42%
V$HNF1_Q6	V$HNF1_Q6	Details ...	136	-0.4758828	-1.521508	0.001811594	0.19269468	0.83	1250	tags=31%, list=11%, signal=34%
GACAGGG,MIR-339	GACAGGG,MIR-339	Details ...	31	-0.4612603	-1.5213335	0.040618956	0.18939099	0.83	2217	tags=32%, list=20%, signal=40%
V$TAL1ALPHAE47_01	V$TAL1ALPHAE47_01	Details ...	119	-0.43032423	-1.5062821	0.020754717	0.21481912	0.842	2009	tags=33%, list=18%, signal=40%
CCTNTMAGA_UNKNOWN	CCTNTMAGA_UNKNOWN	Details ...	63	-0.4167619	-1.506224	0.019011406	0.21087211	0.842	1492	tags=27%, list=13%, signal=31%
TGCACTG,MIR-148A,MIR-152,MIR-148B	TGCACTG,MIR-148A,MIR-152,MIR-148B	Details ...	125	-0.36231312	-1.5039072	0.015873017	0.2113989	0.842	1714	tags=22%, list=15%, signal=25%
V$HNF4ALPHA_Q6	V$HNF4ALPHA_Q6	Details ...	131	-0.39390236	-1.5027426	0.018083183	0.21011314	0.843	1970	tags=28%, list=18%, signal=34%
AAAGGAT,MIR-501	AAAGGAT,MIR-501	Details ...	72	-0.38350415	-1.4998142	0.019120459	0.21195132	0.849	2545	tags=32%, list=23%, signal=41%
V$CEBP_Q2	V$CEBP_Q2	Details ...	112	-0.4058565	-1.4974843	0.013232514	0.21291943	0.852	2858	tags=37%, list=26%, signal=49%
YNGTTNNNATT_UNKNOWN	YNGTTNNNATT_UNKNOWN	Details ...	170	-0.4007895	-1.4956076	0.007326007	0.21304469	0.852	820	tags=19%, list=7%, signal=21%
V$ER_Q6_02	V$ER_Q6_02	Details ...	130	-0.36824328	-1.4907092	0.011428571	0.21787113	0.858	2614	tags=38%, list=23%, signal=49%
V$HNF4_01_B	V$HNF4_01_B	Details ...	120	-0.40269685	-1.4902763	0.026515152	0.21533296	0.859	2245	tags=33%, list=20%, signal=41%
V$TST1_01	V$TST1_01		133	-0.4054544	-1.4893987	0.010830325	0.21350035	0.862	2867	tags=42%, list=26%, signal=56%
CTCTATG,MIR-368	CTCTATG,MIR-368		24	-0.50983334	-1.4855689	0.03515625	0.21689467	0.867	2132	tags=38%, list=19%, signal=46%
TCTGATC,MIR-383	TCTGATC,MIR-383		20	-0.47485983	-1.4847146	0.045908183	0.21522245	0.87	2326	tags=35%, list=21%, signal=44%
V$TATA_01	V$TATA_01		144	-0.44948503	-1.4806498	0.024074074	0.22024839	0.873	2098	tags=32%, list=19%, signal=39%
TGASTMAGC_V$NFE2_01	TGASTMAGC_V$NFE2_01		106	-0.39642638	-1.4789207	0.03068592	0.22045662	0.874	2151	tags=29%, list=19%, signal=36%
V$PITX2_Q2	V$PITX2_Q2		119	-0.3843008	-1.4772657	0.012797075	0.22052786	0.876	1183	tags=22%, list=11%, signal=24%
CCCNNNNNNAAGWT_UNKNOWN	CCCNNNNNNAAGWT_UNKNOWN		53	-0.40916476	-1.4747058	0.032258064	0.22187893	0.879	1678	tags=25%, list=15%, signal=29%
V$NRSF_01	V$NRSF_01		52	-0.5626149	-1.4666235	0.058232933	0.23587775	0.89	2909	tags=60%, list=26%, signal=80%
V$OCT1_02	V$OCT1_02		100	-0.46428028	-1.4661565	0.03353057	0.23336273	0.891	2151	tags=36%, list=19%, signal=44%
V$AP4_Q6	V$AP4_Q6		108	-0.429601	-1.4638296	0.04536862	0.23490566	0.899	2199	tags=34%, list=20%, signal=42%
YAATNANRNNNCAG_UNKNOWN	YAATNANRNNNCAG_UNKNOWN		33	-0.44344988	-1.4583409	0.013888889	0.24363719	0.904	780	tags=18%, list=7%, signal=19%
V$SP3_Q3	V$SP3_Q3		110	-0.35993394	-1.45647	0.018018018	0.24437025	0.906	2618	tags=33%, list=23%, signal=42%
V$ARNT_02	V$ARNT_02		115	-0.32384026	-1.4540757	0.025878003	0.24649046	0.91	2397	tags=26%, list=21%, signal=33%
V$NKX61_01	V$NKX61_01		115	-0.44932616	-1.4538519	0.035928145	0.24365765	0.91	2643	tags=43%, list=24%, signal=55%
V$CDC5_01	V$CDC5_01		137	-0.37169155	-1.4508938	0.007272727	0.24656262	0.914	542	tags=16%, list=5%, signal=17%
V$CDP_02	V$CDP_02		54	-0.4989254	-1.4453039	0.03265306	0.25545722	0.917	1860	tags=33%, list=17%, signal=40%
RAAGNYNNCTTY_UNKNOWN	RAAGNYNNCTTY_UNKNOWN		71	-0.45419073	-1.4441248	0.062626265	0.25521627	0.917	1921	tags=28%, list=17%, signal=34%
TGATTTRY_V$GFI1_01	TGATTTRY_V$GFI1_01		147	-0.43053612	-1.4425483	0.04423077	0.25528574	0.918	1942	tags=31%, list=17%, signal=37%
V$GR_Q6	V$GR_Q6		122	-0.41175058	-1.4411952	0.025096525	0.25452545	0.919	1687	tags=26%, list=15%, signal=31%
V$AP1_Q6_01	V$AP1_Q6_01		134	-0.38340893	-1.4410908	0.0331384	0.25151744	0.919	2436	tags=30%, list=22%, signal=38%
YATTNATC_UNKNOWN	YATTNATC_UNKNOWN		162	-0.41797838	-1.4402547	0.007920792	0.2501042	0.92	2403	tags=36%, list=21%, signal=45%
V$PPARG_01	V$PPARG_01		21	-0.456135	-1.4391321	0.0742115	0.24931793	0.921	2245	tags=38%, list=20%, signal=48%
V$COUP_DR1_Q6	V$COUP_DR1_Q6		124	-0.3582942	-1.4379771	0.026690392	0.24878842	0.921	1970	tags=27%, list=18%, signal=32%
V$AR_Q6	V$AR_Q6		108	-0.38460067	-1.4378337	0.022298457	0.24619965	0.921	2610	tags=32%, list=23%, signal=42%
V$CEBPGAMMA_Q6	V$CEBPGAMMA_Q6		119	-0.34383428	-1.4331492	0.021466905	0.25262433	0.923	2523	tags=31%, list=23%, signal=40%
RYAAAKNNNNNNTTGW_UNKNOWN	RYAAAKNNNNNNTTGW_UNKNOWN		44	-0.44930217	-1.4329485	0.043071162	0.25018266	0.923	1898	tags=39%, list=17%, signal=46%
V$HNF3_Q6	V$HNF3_Q6		95	-0.39492083	-1.4317336	0.025773196	0.24975905	0.923	2403	tags=38%, list=21%, signal=48%
AAANWWTGC_UNKNOWN	AAANWWTGC_UNKNOWN		104	-0.40482304	-1.4314616	0.040852576	0.24772501	0.923	2668	tags=38%, list=24%, signal=50%
V$SRF_Q4	V$SRF_Q4		115	-0.40127173	-1.4303714	0.047882136	0.24740367	0.923	1550	tags=24%, list=14%, signal=28%
V$LBP1_Q6	V$LBP1_Q6		103	-0.41345468	-1.4292625	0.0626186	0.24717405	0.924	932	tags=20%, list=8%, signal=22%
AGTCAGC,MIR-345	AGTCAGC,MIR-345		27	-0.4308997	-1.4278622	0.07985481	0.24756907	0.926	2974	tags=48%, list=27%, signal=65%
V$COUP_01	V$COUP_01		135	-0.35321906	-1.4278271	0.011925043	0.24497244	0.926	1075	tags=21%, list=10%, signal=23%
V$NF1_Q6	V$NF1_Q6		141	-0.38638487	-1.4272354	0.039927404	0.24396266	0.927	2263	tags=30%, list=20%, signal=37%
V$SRF_Q5_01	V$SRF_Q5_01		116	-0.4112016	-1.4209589	0.06569343	0.25409064	0.929	1550	tags=25%, list=14%, signal=29%
V$PAX8_B	V$PAX8_B		45	-0.42312783	-1.4185226	0.04797048	0.2563565	0.93	2292	tags=31%, list=20%, signal=39%
V$EN1_01	V$EN1_01		51	-0.4413495	-1.4169801	0.06613226	0.25685972	0.931	2612	tags=35%, list=23%, signal=46%
TGACATY_UNKNOWN	TGACATY_UNKNOWN		315	-0.35286048	-1.4166579	0.016666668	0.2547955	0.932	2437	tags=30%, list=22%, signal=38%
TGGNNNNNNKCCAR_UNKNOWN	TGGNNNNNNKCCAR_UNKNOWN		208	-0.37829882	-1.4160209	0.013559322	0.25317237	0.933	1963	tags=28%, list=18%, signal=33%
V$FOXM1_01	V$FOXM1_01		120	-0.37995476	-1.4154721	0.031932775	0.25174454	0.933	1893	tags=27%, list=17%, signal=32%
V$NKX3A_01	V$NKX3A_01		101	-0.44298175	-1.4134853	0.05212355	0.25332394	0.934	2109	tags=31%, list=19%, signal=37%
V$MYB_Q6	V$MYB_Q6		116	-0.36841512	-1.4128747	0.054054055	0.25207126	0.934	2136	tags=30%, list=19%, signal=37%
V$T3R_Q6	V$T3R_Q6		117	-0.36535084	-1.4121041	0.026690392	0.2509021	0.935	1467	tags=21%, list=13%, signal=24%
V$NF1_Q6_01	V$NF1_Q6_01		130	-0.3775963	-1.4102596	0.03345725	0.2521766	0.935	2523	tags=34%, list=23%, signal=43%
V$EVI1_04	V$EVI1_04		123	-0.37201884	-1.409063	0.01724138	0.25179577	0.935	2662	tags=38%, list=24%, signal=50%
V$FOX_Q2	V$FOX_Q2		102	-0.38217467	-1.4078609	0.055755395	0.25189376	0.938	2410	tags=34%, list=22%, signal=43%
V$ARP1_01	V$ARP1_01		79	-0.42239597	-1.4041216	0.05544933	0.25700092	0.942	2173	tags=33%, list=19%, signal=41%
TTANWNANTGGM_UNKNOWN	TTANWNANTGGM_UNKNOWN		29	-0.4504908	-1.4040929	0.07168459	0.2546513	0.942	1287	tags=24%, list=11%, signal=27%
YYCATTCAWW_UNKNOWN	YYCATTCAWW_UNKNOWN		91	-0.37168497	-1.4030735	0.027027028	0.25430292	0.942	1374	tags=22%, list=12%, signal=25%
V$SRF_C	V$SRF_C		116	-0.38246283	-1.4029726	0.042990655	0.25215745	0.942	999	tags=20%, list=9%, signal=22%
TGANNYRGCA_V$TCF11MAFG_01	TGANNYRGCA_V$TCF11MAFG_01		146	-0.35752514	-1.4001764	0.031657357	0.25569996	0.944	2438	tags=31%, list=22%, signal=39%
AAAYWAACM_V$HFH4_01	AAAYWAACM_V$HFH4_01		125	-0.37456757	-1.3998917	0.056057867	0.25397065	0.944	2303	tags=34%, list=21%, signal=43%
TAAYNRNNTCC_UNKNOWN	TAAYNRNNTCC_UNKNOWN		78	-0.41394547	-1.3918234	0.0527307	0.26735863	0.951	1968	tags=31%, list=18%, signal=37%
AACATTC,MIR-409-3P	AACATTC,MIR-409-3P		63	-0.4095387	-1.3899739	0.07619048	0.2684336	0.951	2175	tags=29%, list=19%, signal=35%
GTCNYYATGR_UNKNOWN	GTCNYYATGR_UNKNOWN		36	-0.3707683	-1.3896759	0.049270075	0.26668626	0.952	2022	tags=25%, list=18%, signal=30%
WWTAAGGC_UNKNOWN	WWTAAGGC_UNKNOWN		73	-0.41577852	-1.3893199	0.04411765	0.26515463	0.952	1786	tags=30%, list=16%, signal=36%
V$E12_Q6	V$E12_Q6		118	-0.3639869	-1.3878802	0.02793296	0.26595145	0.955	2858	tags=37%, list=26%, signal=50%
TGTTTGY_V$HNF3_Q6	TGTTTGY_V$HNF3_Q6		356	-0.36131185	-1.3869998	0.045627378	0.2655169	0.957	2557	tags=37%, list=23%, signal=46%
V$HNF4_01	V$HNF4_01		136	-0.38352147	-1.3862706	0.045028143	0.26521733	0.957	1970	tags=32%, list=18%, signal=38%
YNTTTNNNANGCARM_UNKNOWN	YNTTTNNNANGCARM_UNKNOWN		37	-0.45952898	-1.3820153	0.06187625	0.2718412	0.96	3085	tags=57%, list=28%, signal=78%
V$MYCMAX_02	V$MYCMAX_02		117	-0.34249687	-1.3813959	0.051923078	0.27092868	0.96	1498	tags=21%, list=13%, signal=23%
V$FXR_Q3	V$FXR_Q3		48	-0.4238071	-1.3798573	0.05179283	0.27138734	0.96	3121	tags=46%, list=28%, signal=63%
V$E2A_Q2	V$E2A_Q2		107	-0.4018213	-1.3792309	0.073800735	0.27066624	0.961	655	tags=17%, list=6%, signal=18%
V$TATA_C	V$TATA_C		165	-0.38129002	-1.3781154	0.040441178	0.27065998	0.962	1092	tags=19%, list=10%, signal=21%
V$HNF3B_01	V$HNF3B_01		103	-0.3636435	-1.3776976	0.020109689	0.26911524	0.962	1435	tags=22%, list=13%, signal=25%
V$HFH4_01	V$HFH4_01		91	-0.40091723	-1.3755114	0.06716418	0.2715008	0.963	2263	tags=36%, list=20%, signal=45%
RGTTAMWNATT_V$HNF1_01	RGTTAMWNATT_V$HNF1_01		43	-0.498247	-1.3752648	0.066176474	0.26980704	0.963	2676	tags=56%, list=24%, signal=73%
V$HSF_Q6	V$HSF_Q6		96	-0.36271808	-1.374986	0.07904412	0.26834965	0.963	2263	tags=26%, list=20%, signal=32%
V$GATA4_Q3	V$GATA4_Q3		113	-0.3511114	-1.3746605	0.05035971	0.2668339	0.963	2255	tags=30%, list=20%, signal=37%
V$POU3F2_02	V$POU3F2_02		124	-0.36492094	-1.3735379	0.052434456	0.26702225	0.963	1907	tags=24%, list=17%, signal=29%
V$HOXA4_Q2	V$HOXA4_Q2		125	-0.38005096	-1.3732659	0.047285464	0.26542565	0.963	2316	tags=33%, list=21%, signal=41%
V$MEIS1_01	V$MEIS1_01		117	-0.3410407	-1.3729876	0.041811846	0.26384524	0.963	2303	tags=32%, list=21%, signal=40%
V$GCM_Q2	V$GCM_Q2		111	-0.35069284	-1.3727708	0.06690778	0.26228043	0.963	2081	tags=26%, list=19%, signal=32%
TGAYRTCA_V$ATF3_Q6	TGAYRTCA_V$ATF3_Q6		259	-0.31388316	-1.3725314	0.014492754	0.26081973	0.963	2516	tags=28%, list=22%, signal=35%
V$IK2_01	V$IK2_01		140	-0.34995052	-1.3699286	0.028625954	0.2634767	0.964	3128	tags=40%, list=28%, signal=55%
GTGTTGA,MIR-505	GTGTTGA,MIR-505		53	-0.39964277	-1.3696209	0.10204082	0.26210868	0.964	3836	tags=47%, list=34%, signal=71%
V$GFI1_01	V$GFI1_01		135	-0.37428504	-1.369406	0.0625	0.26053405	0.964	2465	tags=34%, list=22%, signal=43%
GCCNNNWTAAR_UNKNOWN	GCCNNNWTAAR_UNKNOWN		68	-0.39380428	-1.3676002	0.071428575	0.26206547	0.966	2270	tags=37%, list=20%, signal=46%
V$EVI1_05	V$EVI1_05		89	-0.4057687	-1.3670588	0.049618322	0.26118904	0.966	2542	tags=40%, list=23%, signal=52%
V$HAND1E47_01	V$HAND1E47_01		127	-0.38674843	-1.3667796	0.03787879	0.2600079	0.966	2444	tags=35%, list=22%, signal=44%
GCANCTGNY_V$MYOD_Q6	GCANCTGNY_V$MYOD_Q6		435	-0.3396648	-1.3637807	0.039215688	0.2638169	0.966	2466	tags=31%, list=22%, signal=38%
V$TCF11MAFG_01	V$TCF11MAFG_01		103	-0.32262078	-1.3629434	0.035906643	0.26330012	0.966	1904	tags=22%, list=17%, signal=27%
V$GATA1_02	V$GATA1_02		123	-0.39269063	-1.3614892	0.047348484	0.26409298	0.966	2949	tags=46%, list=26%, signal=62%
CAGTATT,MIR-200B,MIR-200C,MIR-429	CAGTATT,MIR-200B,MIR-200C,MIR-429		243	-0.35977355	-1.3609339	0.08582834	0.2634399	0.967	2410	tags=30%, list=22%, signal=37%
TTANTCA_UNKNOWN	TTANTCA_UNKNOWN		429	-0.33420658	-1.3605715	0.044444446	0.26220527	0.967	2282	tags=28%, list=20%, signal=34%
V$OCT1_06	V$OCT1_06		128	-0.3785558	-1.3597263	0.042592593	0.26232672	0.968	2873	tags=36%, list=26%, signal=48%
V$MYOGENIN_Q6	V$MYOGENIN_Q6		112	-0.35615718	-1.3592666	0.050522648	0.26122555	0.968	1457	tags=23%, list=13%, signal=26%
AGCYRWTTC_UNKNOWN	AGCYRWTTC_UNKNOWN		56	-0.44175047	-1.3579167	0.06591337	0.26199543	0.969	3035	tags=38%, list=27%, signal=51%
V$RORA1_01	V$RORA1_01		136	-0.3496416	-1.3567599	0.043243244	0.26245537	0.969	1280	tags=20%, list=11%, signal=22%
V$HP1SITEFACTOR_Q6	V$HP1SITEFACTOR_Q6		113	-0.36049166	-1.353848	0.033568904	0.26618683	0.97	2472	tags=34%, list=22%, signal=43%
V$NCX_01	V$NCX_01		79	-0.435834	-1.3508122	0.09665427	0.2700829	0.97	2953	tags=46%, list=26%, signal=61%
V$STAT5A_02	V$STAT5A_02		66	-0.3690455	-1.349873	0.0701107	0.26998195	0.97	1411	tags=23%, list=13%, signal=26%
V$OCT1_03	V$OCT1_03		101	-0.36901492	-1.3476403	0.060661763	0.27250117	0.97	2943	tags=38%, list=26%, signal=51%
ATGCAGT,MIR-217	ATGCAGT,MIR-217		51	-0.41190767	-1.3476007	0.12277228	0.2707641	0.97	918	tags=20%, list=8%, signal=21%
V$EFC_Q6	V$EFC_Q6		126	-0.35103798	-1.3474219	0.096525095	0.26934808	0.97	2662	tags=31%, list=24%, signal=40%
V$PBX1_02	V$PBX1_02		67	-0.3840909	-1.3463849	0.045045044	0.26949498	0.971	527	tags=15%, list=5%, signal=16%
CAGNWMCNNNGAC_UNKNOWN	CAGNWMCNNNGAC_UNKNOWN		45	-0.5115263	-1.3459657	0.17450981	0.26853713	0.971	2909	tags=53%, list=26%, signal=72%
V$STAT5A_04	V$STAT5A_04		99	-0.37488016	-1.3444604	0.06451613	0.26975808	0.971	2478	tags=32%, list=22%, signal=41%
V$RFX1_02	V$RFX1_02		120	-0.3107222	-1.3433843	0.055343512	0.270206	0.971	2909	tags=31%, list=26%, signal=41%
V$AP4_Q5	V$AP4_Q5		130	-0.36950913	-1.3415415	0.096339114	0.27194124	0.971	1280	tags=22%, list=11%, signal=24%
V$ER_Q6_01	V$ER_Q6_01		122	-0.33175206	-1.3398305	0.04805915	0.27358267	0.972	2393	tags=29%, list=21%, signal=36%
TCTGGAC,MIR-198	TCTGGAC,MIR-198		39	-0.35719958	-1.3370688	0.078899086	0.2770051	0.973	2406	tags=28%, list=21%, signal=36%
V$HSF2_01	V$HSF2_01		116	-0.35654604	-1.3353084	0.07129456	0.2784993	0.974	1808	tags=23%, list=16%, signal=27%
V$EVI1_02	V$EVI1_02		63	-0.3686986	-1.3349221	0.0729927	0.2775879	0.974	1790	tags=24%, list=16%, signal=28%
V$TCF4_Q5	V$TCF4_Q5		116	-0.3750559	-1.3338903	0.05904762	0.27826953	0.974	2856	tags=35%, list=26%, signal=47%
CAGNYGKNAAA_UNKNOWN	CAGNYGKNAAA_UNKNOWN		37	-0.41901428	-1.3309501	0.11003861	0.2821429	0.974	3129	tags=46%, list=28%, signal=64%
GGATTA_V$PITX2_Q2	GGATTA_V$PITX2_Q2		284	-0.31455645	-1.3289475	0.05592105	0.2844773	0.974	2055	tags=24%, list=18%, signal=29%
V$GATA1_05	V$GATA1_05		134	-0.35383195	-1.3286115	0.04620462	0.28336596	0.974	2665	tags=40%, list=24%, signal=51%
V$E47_02	V$E47_02		113	-0.36037484	-1.3275907	0.08608059	0.2836335	0.974	3012	tags=39%, list=27%, signal=53%
V$ATF1_Q6	V$ATF1_Q6		124	-0.31866086	-1.3272853	0.020797227	0.28251773	0.974	1226	tags=17%, list=11%, signal=19%
V$CIZ_01	V$CIZ_01		104	-0.34986892	-1.3265753	0.05740741	0.28237116	0.974	2873	tags=33%, list=26%, signal=44%
V$FXR_IR1_Q6	V$FXR_IR1_Q6		61	-0.34567747	-1.3261397	0.04612546	0.28161466	0.974	2470	tags=31%, list=22%, signal=40%
V$P300_01	V$P300_01		130	-0.3231192	-1.3257109	0.07734807	0.2807482	0.974	2130	tags=24%, list=19%, signal=29%
CCAWWNAAGG_V$SRF_Q4	CCAWWNAAGG_V$SRF_Q4		48	-0.46277317	-1.3238873	0.11132076	0.28247967	0.974	1550	tags=33%, list=14%, signal=39%
V$STAT4_01	V$STAT4_01		133	-0.38193244	-1.3238454	0.11047619	0.28096962	0.975	2466	tags=31%, list=22%, signal=39%
GCGSCMNTTT_UNKNOWN	GCGSCMNTTT_UNKNOWN		30	-0.36452633	-1.3238246	0.09739131	0.27941647	0.975	265	tags=10%, list=2%, signal=10%
V$IRF_Q6	V$IRF_Q6		115	-0.37596875	-1.321818	0.13553114	0.28147456	0.976	2921	tags=40%, list=26%, signal=54%
V$OCT1_05	V$OCT1_05		115	-0.3776084	-1.3209698	0.07992565	0.28132412	0.977	2078	tags=32%, list=19%, signal=39%
V$SF1_Q6	V$SF1_Q6		127	-0.32644477	-1.3203483	0.11978222	0.28091246	0.977	2273	tags=29%, list=20%, signal=36%
TCTCTCC,MIR-185	TCTCTCC,MIR-185		53	-0.34547842	-1.3195297	0.09447415	0.28081805	0.978	2343	tags=28%, list=21%, signal=36%
V$HNF6_Q6	V$HNF6_Q6		110	-0.39933452	-1.3189893	0.09227872	0.28014088	0.978	1898	tags=29%, list=17%, signal=35%
AGGAGTG,MIR-483	AGGAGTG,MIR-483		32	-0.39008927	-1.3188363	0.15650406	0.27878413	0.978	3163	tags=47%, list=28%, signal=65%
GCAAGGA,MIR-502	GCAAGGA,MIR-502		34	-0.3920008	-1.3185208	0.114119925	0.2778693	0.978	1436	tags=21%, list=13%, signal=24%
V$GR_01	V$GR_01		100	-0.3517808	-1.3180789	0.0866426	0.27717397	0.978	588	tags=14%, list=5%, signal=15%
CTGCAGY_UNKNOWN	CTGCAGY_UNKNOWN		369	-0.32094565	-1.3173584	0.06727273	0.27710816	0.979	2379	tags=28%, list=21%, signal=34%
V$FOXO4_02	V$FOXO4_02		125	-0.35776332	-1.3156148	0.073308274	0.27903965	0.979	2658	tags=36%, list=24%, signal=47%
V$FREAC3_01	V$FREAC3_01		121	-0.35472894	-1.3152059	0.063716814	0.27832797	0.979	2541	tags=34%, list=23%, signal=43%
V$ER_Q6	V$ER_Q6		140	-0.34564316	-1.3143358	0.06972477	0.2785263	0.979	1808	tags=24%, list=16%, signal=29%
V$PAX4_02	V$PAX4_02		124	-0.38002637	-1.3135422	0.1090573	0.278525	0.979	1921	tags=29%, list=17%, signal=35%
V$AHR_Q5	V$AHR_Q5		105	-0.3160982	-1.3134135	0.037950665	0.2772718	0.979	3047	tags=32%, list=27%, signal=44%
V$NRF2_Q4	V$NRF2_Q4		132	-0.31896114	-1.3131262	0.08483755	0.2763847	0.979	1961	tags=23%, list=18%, signal=28%
V$ICSBP_Q6	V$ICSBP_Q6		119	-0.3434448	-1.3106153	0.124045804	0.27993098	0.98	1105	tags=18%, list=10%, signal=20%
V$S8_01	V$S8_01		120	-0.3660843	-1.3084215	0.11022044	0.2822057	0.981	1921	tags=29%, list=17%, signal=35%
V$MYB_Q5_01	V$MYB_Q5_01		116	-0.34368458	-1.306782	0.07885305	0.28367168	0.981	2438	tags=34%, list=22%, signal=44%
ACAACTT,MIR-382	ACAACTT,MIR-382		38	-0.37681657	-1.3041129	0.09255898	0.2871526	0.982	1274	tags=18%, list=11%, signal=21%
V$RP58_01	V$RP58_01		115	-0.3831107	-1.3038381	0.124756336	0.28618115	0.982	3625	tags=53%, list=32%, signal=78%
V$HFH8_01	V$HFH8_01		108	-0.35215962	-1.3036243	0.04385965	0.28509703	0.982	2386	tags=33%, list=21%, signal=42%
V$HEB_Q6	V$HEB_Q6		123	-0.34254253	-1.3028735	0.110091746	0.28511697	0.983	2643	tags=32%, list=24%, signal=41%
V$LHX3_01	V$LHX3_01		109	-0.4005971	-1.2990406	0.10655738	0.29101273	0.983	1687	tags=27%, list=15%, signal=31%
V$CEBP_01	V$CEBP_01		120	-0.34510073	-1.2989556	0.073608615	0.2897182	0.983	1893	tags=25%, list=17%, signal=30%
TCCATTKW_UNKNOWN	TCCATTKW_UNKNOWN		114	-0.3245713	-1.2983948	0.07801419	0.28921306	0.983	2151	tags=25%, list=19%, signal=30%
V$MSX1_01	V$MSX1_01		98	-0.3898486	-1.2978693	0.118738405	0.28881228	0.983	1976	tags=30%, list=18%, signal=36%
CACTGTG,MIR-128A,MIR-128B	CACTGTG,MIR-128A,MIR-128B		168	-0.2797434	-1.2975987	0.08196721	0.28789678	0.983	1722	tags=19%, list=15%, signal=22%
V$PR_02	V$PR_02		72	-0.36266166	-1.2971963	0.14666666	0.2872364	0.983	3039	tags=39%, list=27%, signal=53%
V$MYB_Q3	V$MYB_Q3		111	-0.32193437	-1.2931037	0.07526882	0.2939327	0.984	2438	tags=32%, list=22%, signal=40%
V$MTF1_Q4	V$MTF1_Q4		125	-0.32133448	-1.2915487	0.11209965	0.2954102	0.985	2735	tags=32%, list=24%, signal=42%
V$HLF_01	V$HLF_01		113	-0.33269438	-1.2910058	0.10880829	0.29487768	0.985	1184	tags=18%, list=11%, signal=20%
V$COMP1_01	V$COMP1_01		64	-0.37463337	-1.2895052	0.09124767	0.2961283	0.985	2303	tags=36%, list=21%, signal=45%
V$GRE_C	V$GRE_C		63	-0.3631568	-1.2869635	0.15145986	0.29936045	0.987	1536	tags=24%, list=14%, signal=27%
AAAYRNCTG_UNKNOWN	AAAYRNCTG_UNKNOWN		182	-0.3371057	-1.2857999	0.09352518	0.30010334	0.987	2465	tags=31%, list=22%, signal=39%
V$NKX25_01	V$NKX25_01		71	-0.35569718	-1.2826384	0.10037175	0.30474052	0.987	1587	tags=23%, list=14%, signal=26%
YGACNNYACAR_UNKNOWN	YGACNNYACAR_UNKNOWN		44	-0.41898718	-1.2824178	0.17350747	0.30373114	0.987	2406	tags=32%, list=21%, signal=40%
V$CDPCR3_01	V$CDPCR3_01		26	-0.499373	-1.2811145	0.19642857	0.30478653	0.987	2410	tags=46%, list=22%, signal=59%
V$AP4_01	V$AP4_01		133	-0.33029026	-1.2785344	0.11359404	0.3082981	0.987	3369	tags=43%, list=30%, signal=61%
V$USF2_Q6	V$USF2_Q6		126	-0.28817886	-1.277848	0.11324376	0.3082663	0.987	3188	tags=36%, list=28%, signal=49%
V$PPAR_DR1_Q2	V$PPAR_DR1_Q2		127	-0.3234134	-1.2775867	0.09557522	0.3073025	0.987	3459	tags=45%, list=31%, signal=64%
TAATTA_V$CHX10_01	TAATTA_V$CHX10_01		364	-0.3145552	-1.2775122	0.05263158	0.3060901	0.987	1941	tags=23%, list=17%, signal=27%
V$HFH3_01	V$HFH3_01		88	-0.34589833	-1.2767016	0.07192983	0.30619314	0.987	2393	tags=32%, list=21%, signal=40%
ATGAAGG,MIR-205	ATGAAGG,MIR-205		75	-0.38080126	-1.2759329	0.15102041	0.3063273	0.987	2759	tags=37%, list=25%, signal=49%
V$AR_Q2	V$AR_Q2		55	-0.3771213	-1.2747854	0.10351201	0.30705935	0.987	2054	tags=27%, list=18%, signal=33%
YCATTAA_UNKNOWN	YCATTAA_UNKNOWN		277	-0.33119637	-1.2745554	0.08377896	0.30603015	0.987	1902	tags=26%, list=17%, signal=30%
TGACAGNY_V$MEIS1_01	TGACAGNY_V$MEIS1_01		378	-0.2849692	-1.2739738	0.0703259	0.3057688	0.987	2873	tags=32%, list=26%, signal=41%
V$MEIS1BHOXA9_01	V$MEIS1BHOXA9_01		71	-0.37416095	-1.2727003	0.11660079	0.30697507	0.987	2070	tags=27%, list=18%, signal=33%
V$TTF1_Q6	V$TTF1_Q6		126	-0.32682618	-1.2717932	0.12545455	0.30734223	0.987	2618	tags=32%, list=23%, signal=41%
V$STAT5A_01	V$STAT5A_01		129	-0.30812943	-1.2699805	0.07719928	0.3093537	0.987	1385	tags=19%, list=12%, signal=21%
V$CEBPB_01	V$CEBPB_01		135	-0.34680665	-1.2699087	0.12754159	0.30812418	0.987	2620	tags=34%, list=23%, signal=44%
V$ERR1_Q2	V$ERR1_Q2		124	-0.33814722	-1.2696902	0.13786764	0.30714256	0.987	1296	tags=20%, list=12%, signal=23%
RTAAACA_V$FREAC2_01	RTAAACA_V$FREAC2_01		456	-0.2967938	-1.268376	0.06282722	0.30822927	0.987	2497	tags=27%, list=22%, signal=34%
YWATTWNNRGCT_UNKNOWN	YWATTWNNRGCT_UNKNOWN		32	-0.42585972	-1.2659135	0.15316902	0.31166273	0.988	769	tags=22%, list=7%, signal=23%
V$TITF1_Q3	V$TITF1_Q3		118	-0.34275842	-1.2630866	0.106589146	0.31600854	0.989	1898	tags=23%, list=17%, signal=27%
V$HIF1_Q3	V$HIF1_Q3		116	-0.310184	-1.2626313	0.14147286	0.3154945	0.989	2667	tags=28%, list=24%, signal=36%
V$CACBINDINGPROTEIN_Q6	V$CACBINDINGPROTEIN_Q6		106	-0.32804283	-1.2623233	0.1510129	0.31469384	0.989	2618	tags=28%, list=23%, signal=37%
V$CEBP_C	V$CEBP_C		93	-0.33046743	-1.262316	0.13489209	0.31334865	0.989	1921	tags=23%, list=17%, signal=27%
V$IRF1_Q6	V$IRF1_Q6		130	-0.33836058	-1.260759	0.1436673	0.31495133	0.989	2421	tags=29%, list=22%, signal=37%
TGCTGAY_UNKNOWN	TGCTGAY_UNKNOWN		259	-0.30378333	-1.2574791	0.088652484	0.3201712	0.989	2224	tags=25%, list=20%, signal=31%
V$AR_01	V$AR_01		72	-0.35004157	-1.2562227	0.162	0.3211643	0.989	1179	tags=19%, list=11%, signal=22%
TTCYRGAA_UNKNOWN	TTCYRGAA_UNKNOWN		144	-0.3270764	-1.2543008	0.12873134	0.32371375	0.989	1452	tags=17%, list=13%, signal=20%
WGGAATGY_V$TEF1_Q6	WGGAATGY_V$TEF1_Q6		173	-0.3097429	-1.2541871	0.11826087	0.3225612	0.989	2598	tags=32%, list=23%, signal=41%
V$HEN1_02	V$HEN1_02		86	-0.2974585	-1.2530503	0.1142355	0.32334003	0.989	2940	tags=30%, list=26%, signal=41%
V$SMAD3_Q6	V$SMAD3_Q6		104	-0.34676537	-1.2516412	0.1433892	0.32466418	0.989	2940	tags=39%, list=26%, signal=53%
YGCANTGCR_UNKNOWN	YGCANTGCR_UNKNOWN		52	-0.30679715	-1.251568	0.15490197	0.32346207	0.989	2382	tags=23%, list=21%, signal=29%
V$NMYC_01	V$NMYC_01		129	-0.27699178	-1.2514338	0.107583776	0.32242018	0.99	3188	tags=33%, list=28%, signal=46%
V$MYOD_Q6_01	V$MYOD_Q6_01		104	-0.35818553	-1.2496281	0.13996316	0.32446408	0.991	525	tags=14%, list=5%, signal=15%
RYCACNNRNNRNCAG_UNKNOWN	RYCACNNRNNRNCAG_UNKNOWN		34	-0.388556	-1.2490159	0.20408164	0.32422322	0.991	2691	tags=38%, list=24%, signal=50%
CTCCAAG,MIR-432	CTCCAAG,MIR-432		44	-0.34125665	-1.2482182	0.173258	0.32447413	0.992	2810	tags=34%, list=25%, signal=45%
V$FOXD3_01	V$FOXD3_01		107	-0.3249515	-1.2481288	0.08435852	0.3233656	0.992	2344	tags=29%, list=21%, signal=36%
V$DBP_Q6	V$DBP_Q6		120	-0.32705283	-1.2466584	0.13200723	0.3250111	0.993	1034	tags=17%, list=9%, signal=18%
V$CRX_Q4	V$CRX_Q4		118	-0.33852133	-1.2453914	0.14766355	0.32609627	0.993	1614	tags=21%, list=14%, signal=24%
V$CDPCR3HD_01	V$CDPCR3HD_01		112	-0.33549258	-1.245097	0.13227513	0.32541966	0.993	1893	tags=25%, list=17%, signal=30%
V$E2F1_Q3_01	V$E2F1_Q3_01		123	-0.27868533	-1.2449791	0.11447811	0.32432064	0.993	2224	tags=24%, list=20%, signal=30%
V$AFP1_Q6	V$AFP1_Q6		119	-0.3424374	-1.2448274	0.1166348	0.32329515	0.993	1933	tags=27%, list=17%, signal=32%
V$TAXCREB_01	V$TAXCREB_01		70	-0.32015055	-1.2440835	0.14336284	0.32332617	0.993	1258	tags=17%, list=11%, signal=19%
CTTTAAR_UNKNOWN	CTTTAAR_UNKNOWN		445	-0.28016064	-1.243592	0.06713781	0.3229355	0.993	2480	tags=26%, list=22%, signal=32%
V$FOXO3_01	V$FOXO3_01		107	-0.33765996	-1.2426239	0.15917604	0.323617	0.993	2180	tags=26%, list=19%, signal=32%
V$STAT5B_01	V$STAT5B_01		125	-0.3105084	-1.2418897	0.10307414	0.32381085	0.993	1385	tags=18%, list=12%, signal=21%
V$HEN1_01	V$HEN1_01		92	-0.31818512	-1.2417998	0.13660245	0.3226916	0.993	2841	tags=32%, list=25%, signal=42%
V$STAT5A_03	V$STAT5A_03		122	-0.34293386	-1.2407229	0.15855856	0.323589	0.993	2497	tags=32%, list=22%, signal=41%
GGGACCA,MIR-133A,MIR-133B	GGGACCA,MIR-133A,MIR-133B		101	-0.28271803	-1.2404422	0.15110357	0.32282192	0.993	2262	tags=20%, list=20%, signal=25%
V$SOX9_B1	V$SOX9_B1		114	-0.32581505	-1.239918	0.10489511	0.32251486	0.993	2410	tags=27%, list=22%, signal=34%
V$PIT1_Q6	V$PIT1_Q6		110	-0.35821447	-1.238356	0.1509434	0.32406223	0.993	2456	tags=33%, list=22%, signal=42%
GGAMTNNNNNTCCY_UNKNOWN	GGAMTNNNNNTCCY_UNKNOWN		55	-0.30765718	-1.2383071	0.16254418	0.32291532	0.993	2064	tags=24%, list=18%, signal=29%
V$CP2_01	V$CP2_01		132	-0.32588103	-1.237959	0.14760147	0.3223211	0.993	2602	tags=33%, list=23%, signal=43%
V$CDP_01	V$CDP_01		37	-0.45383573	-1.2372909	0.19729207	0.32239804	0.993	591	tags=22%, list=5%, signal=23%
TTCCGTT,MIR-191	TTCCGTT,MIR-191		18	-0.44370347	-1.2370005	0.22401434	0.32169187	0.993	1754	tags=28%, list=16%, signal=33%
TTTNNANAGCYR_UNKNOWN	TTTNNANAGCYR_UNKNOWN		55	-0.3895062	-1.2363555	0.15730338	0.32186353	0.993	2735	tags=38%, list=24%, signal=50%
V$FREAC4_01	V$FREAC4_01		77	-0.37013677	-1.2363365	0.17223199	0.3207039	0.993	804	tags=16%, list=7%, signal=17%
V$AP1_C	V$AP1_C		157	-0.3207606	-1.2358902	0.14721723	0.32023758	0.993	2275	tags=26%, list=20%, signal=32%
TTCYNRGAA_V$STAT5B_01	TTCYNRGAA_V$STAT5B_01		165	-0.2919314	-1.2349871	0.0951526	0.32075757	0.993	1385	tags=18%, list=12%, signal=20%
V$CDPCR1_01	V$CDPCR1_01		59	-0.34990513	-1.233817	0.11669659	0.32182425	0.993	1425	tags=22%, list=13%, signal=25%
TACAATC,MIR-508	TACAATC,MIR-508		34	-0.367484	-1.2333281	0.19144982	0.32157773	0.993	1659	tags=21%, list=15%, signal=24%
V$TAL1BETAITF2_01	V$TAL1BETAITF2_01		120	-0.37873945	-1.23225	0.194	0.32241938	0.993	2009	tags=28%, list=18%, signal=34%
V$AP1_01	V$AP1_01		147	-0.31514844	-1.2314551	0.1297989	0.3226898	0.994	1849	tags=21%, list=17%, signal=25%
RTTTNNNYTGGM_UNKNOWN	RTTTNNNYTGGM_UNKNOWN		84	-0.33988792	-1.231173	0.12939002	0.32199594	0.994	1898	tags=30%, list=17%, signal=36%
AAGCACA,MIR-218	AAGCACA,MIR-218		166	-0.28103954	-1.2307979	0.13494809	0.32146445	0.994	2393	tags=23%, list=21%, signal=29%
ATCATGA,MIR-433	ATCATGA,MIR-433		55	-0.3236865	-1.228874	0.21616541	0.3238292	0.995	2746	tags=25%, list=25%, signal=34%
CACGTG_V$MYC_Q2	CACGTG_V$MYC_Q2		482	-0.2454085	-1.2245407	0.12987013	0.33091453	0.995	1811	tags=17%, list=16%, signal=19%
GGCAGTG,MIR-324-3P	GGCAGTG,MIR-324-3P		48	-0.33197752	-1.2240077	0.19397363	0.33080202	0.995	1327	tags=19%, list=12%, signal=21%
V$CEBP_Q2_01	V$CEBP_Q2_01		139	-0.307007	-1.2236058	0.11466166	0.33042273	0.995	820	tags=14%, list=7%, signal=15%
GGTAACC,MIR-409-5P	GGTAACC,MIR-409-5P		19	-0.42529753	-1.222568	0.25252524	0.33109015	0.995	282	tags=11%, list=3%, signal=11%
ACTGAAA,MIR-30A-3P,MIR-30E-3P	ACTGAAA,MIR-30A-3P,MIR-30E-3P		94	-0.31594446	-1.2222646	0.18367347	0.33044767	0.995	2513	tags=27%, list=22%, signal=34%
V$EGR_Q6	V$EGR_Q6		134	-0.26459354	-1.2218766	0.12173913	0.3299921	0.995	2578	tags=23%, list=23%, signal=30%
V$CREBP1CJUN_01	V$CREBP1CJUN_01		119	-0.28139713	-1.2215464	0.10479574	0.32939824	0.995	1284	tags=16%, list=11%, signal=18%
V$TCF1P_Q6	V$TCF1P_Q6		112	-0.31833133	-1.2214991	0.15780446	0.32832733	0.995	2439	tags=31%, list=22%, signal=40%
V$ATF4_Q2	V$ATF4_Q2		120	-0.2706489	-1.2211688	0.11904762	0.32777748	0.995	1249	tags=13%, list=11%, signal=14%
V$YY1_01	V$YY1_01		127	-0.28866714	-1.2208568	0.18198198	0.327187	0.995	3174	tags=32%, list=28%, signal=45%
V$SREBP1_Q6	V$SREBP1_Q6		129	-0.3122798	-1.2204913	0.18324608	0.32676846	0.995	1424	tags=19%, list=13%, signal=22%
V$MYOD_Q6	V$MYOD_Q6		113	-0.33039466	-1.2198474	0.16240875	0.32680747	0.995	3195	tags=42%, list=29%, signal=58%
V$AREB6_03	V$AREB6_03		111	-0.29358333	-1.217968	0.10114192	0.3292364	0.996	1649	tags=22%, list=15%, signal=25%
CATGTAA,MIR-496	CATGTAA,MIR-496		92	-0.32759386	-1.2157358	0.20450607	0.33229658	0.996	1564	tags=17%, list=14%, signal=20%
V$SRY_01	V$SRY_01		94	-0.31668657	-1.2152882	0.15925926	0.33207518	0.996	2820	tags=34%, list=25%, signal=45%
V$CEBPDELTA_Q6	V$CEBPDELTA_Q6		122	-0.33279112	-1.214911	0.16353384	0.33167562	0.996	2673	tags=34%, list=24%, signal=45%
V$AP4_Q6_01	V$AP4_Q6_01		126	-0.33707348	-1.2147818	0.15837938	0.33071485	0.996	1256	tags=17%, list=11%, signal=19%
V$PTF1BETA_Q6	V$PTF1BETA_Q6		115	-0.3098806	-1.2141839	0.1693989	0.33067748	0.996	2867	tags=36%, list=26%, signal=47%
YAATNRNNNYNATT_UNKNOWN	YAATNRNNNYNATT_UNKNOWN		51	-0.38594502	-1.2138835	0.1744186	0.33024478	0.996	1687	tags=27%, list=15%, signal=32%
CYTAGCAAY_UNKNOWN	CYTAGCAAY_UNKNOWN		63	-0.2890508	-1.2117516	0.20104896	0.33317867	0.996	2566	tags=25%, list=23%, signal=33%
ATGTAGC,MIR-221,MIR-222	ATGTAGC,MIR-221,MIR-222		56	-0.350469	-1.2113606	0.19805825	0.33279246	0.996	2691	tags=32%, list=24%, signal=42%
TCANNTGAY_V$SREBP1_01	TCANNTGAY_V$SREBP1_01		246	-0.26261178	-1.2110869	0.14862385	0.33234823	0.996	3169	tags=30%, list=28%, signal=40%
V$HNF3ALPHA_Q6	V$HNF3ALPHA_Q6		105	-0.31841514	-1.2087849	0.13781513	0.3352251	0.996	2421	tags=29%, list=22%, signal=36%
V$POU6F1_01	V$POU6F1_01		117	-0.3570115	-1.208087	0.19449541	0.3354527	0.996	2618	tags=39%, list=23%, signal=51%
V$PBX1_01	V$PBX1_01		121	-0.32378322	-1.2080598	0.1544256	0.33437458	0.996	699	tags=14%, list=6%, signal=15%
V$LEF1_Q6	V$LEF1_Q6		126	-0.30753922	-1.2073529	0.125	0.3344164	0.996	2572	tags=29%, list=23%, signal=37%
GGGNRMNNYCAT_UNKNOWN	GGGNRMNNYCAT_UNKNOWN		47	-0.32866177	-1.2038461	0.23149905	0.34015188	0.996	1910	tags=19%, list=17%, signal=23%
CATRRAGC_UNKNOWN	CATRRAGC_UNKNOWN		58	-0.3429873	-1.2030991	0.16819012	0.34028846	0.996	3570	tags=40%, list=32%, signal=58%
GTATGAT,MIR-154,MIR-487	GTATGAT,MIR-154,MIR-487		36	-0.35085195	-1.2030581	0.21033868	0.33926088	0.996	795	tags=14%, list=7%, signal=15%
AGGTGCA,MIR-500	AGGTGCA,MIR-500		46	-0.31286156	-1.202753	0.1544256	0.33863008	0.996	1538	tags=17%, list=14%, signal=20%
V$HSF1_01	V$HSF1_01		126	-0.30859512	-1.2022314	0.14788732	0.338585	0.996	2756	tags=31%, list=25%, signal=41%
V$GATA3_01	V$GATA3_01		117	-0.37273788	-1.2014755	0.21240601	0.33884704	0.996	2292	tags=35%, list=20%, signal=44%
AAGCCAT,MIR-135A,MIR-135B	AAGCCAT,MIR-135A,MIR-135B		166	-0.29348096	-1.2011741	0.19099098	0.33838204	0.996	1974	tags=20%, list=18%, signal=24%
V$LYF1_01	V$LYF1_01		128	-0.31989318	-1.2004468	0.1705151	0.33876935	0.996	1591	tags=20%, list=14%, signal=23%
SMTTTTGT_UNKNOWN	SMTTTTGT_UNKNOWN		196	-0.25848082	-1.1986235	0.10683012	0.34117422	0.996	2393	tags=24%, list=21%, signal=31%
V$LEF1_Q2	V$LEF1_Q2		104	-0.31096172	-1.1979539	0.16906475	0.34128448	0.996	2255	tags=30%, list=20%, signal=37%
STTTCRNTTT_V$IRF_Q6	STTTCRNTTT_V$IRF_Q6		92	-0.3237133	-1.191406	0.21296297	0.3521439	0.997	2867	tags=36%, list=26%, signal=48%
V$HIF1_Q5	V$HIF1_Q5		121	-0.2926296	-1.1905082	0.19329388	0.35267806	0.997	2981	tags=32%, list=27%, signal=43%
V$GATA1_01	V$GATA1_01		127	-0.27989817	-1.1898786	0.15992971	0.3526371	0.997	2427	tags=29%, list=22%, signal=37%
TGACGTCA_V$ATF3_Q6	TGACGTCA_V$ATF3_Q6		107	-0.28095528	-1.1897824	0.16788322	0.3517217	0.997	1284	tags=16%, list=11%, signal=18%
V$MZF1_01	V$MZF1_01		111	-0.2983378	-1.1865668	0.20071685	0.35682586	0.998	2444	tags=24%, list=22%, signal=31%
V$NFAT_Q4_01	V$NFAT_Q4_01		135	-0.29924673	-1.1846467	0.17162873	0.35963845	0.998	1898	tags=23%, list=17%, signal=27%
GCTTGAA,MIR-498	GCTTGAA,MIR-498		47	-0.35312125	-1.182332	0.2254902	0.362955	0.998	539	tags=13%, list=5%, signal=13%
V$SP1_01	V$SP1_01		126	-0.263765	-1.1804339	0.15660685	0.3653831	0.998	2584	tags=27%, list=23%, signal=35%
RGAANNTTC_V$HSF1_01	RGAANNTTC_V$HSF1_01		209	-0.2810039	-1.1780523	0.17307693	0.36859995	0.998	1750	tags=18%, list=16%, signal=21%
V$SRF_01	V$SRF_01		37	-0.38050896	-1.1777438	0.25719425	0.3680734	0.998	289	tags=11%, list=3%, signal=11%
V$PAX4_03	V$PAX4_03		133	-0.27642286	-1.1757985	0.19774011	0.37068656	0.998	2055	tags=20%, list=18%, signal=24%
TTGCACT,MIR-130A,MIR-301,MIR-130B	TTGCACT,MIR-130A,MIR-301,MIR-130B		179	-0.27033612	-1.1731045	0.21572211	0.3746837	0.998	3113	tags=33%, list=28%, signal=45%
V$STAT6_01	V$STAT6_01		115	-0.30668563	-1.1720738	0.19272727	0.37548026	0.998	2809	tags=35%, list=25%, signal=46%
V$TEF1_Q6	V$TEF1_Q6		110	-0.30670753	-1.1698261	0.21361059	0.3786467	0.998	2789	tags=32%, list=25%, signal=42%
V$HNF4_DR1_Q3	V$HNF4_DR1_Q3		139	-0.28490067	-1.1688943	0.1793961	0.37917647	0.998	3459	tags=40%, list=31%, signal=57%
CTCNANGTGNY_UNKNOWN	CTCNANGTGNY_UNKNOWN		40	-0.40470052	-1.167467	0.30645162	0.38101465	0.998	2612	tags=35%, list=23%, signal=45%
V$PR_Q2	V$PR_Q2		117	-0.28806108	-1.1665438	0.17367458	0.3815907	0.998	1893	tags=22%, list=17%, signal=26%
YGCGYRCGC_UNKNOWN	YGCGYRCGC_UNKNOWN		139	-0.24594355	-1.1649595	0.18292683	0.38372263	0.998	1935	tags=18%, list=17%, signal=21%
AAGCAAT,MIR-137	AAGCAAT,MIR-137		94	-0.31704047	-1.1544588	0.24404761	0.40339714	0.998	2037	tags=24%, list=18%, signal=30%
YKACATTT_UNKNOWN	YKACATTT_UNKNOWN		121	-0.2782639	-1.1529046	0.20810314	0.40534452	0.998	1353	tags=16%, list=12%, signal=18%
WGTTNNNNNAAA_UNKNOWN	WGTTNNNNNAAA_UNKNOWN		263	-0.26950595	-1.1523813	0.18115942	0.40521598	0.998	2017	tags=21%, list=18%, signal=25%
V$IK1_01	V$IK1_01		139	-0.2761732	-1.1506832	0.1988417	0.4073908	0.998	2857	tags=31%, list=26%, signal=41%
ACTGTGA,MIR-27A,MIR-27B	ACTGTGA,MIR-27A,MIR-27B		229	-0.26332194	-1.1501174	0.2216312	0.40745366	0.998	3153	tags=32%, list=28%, signal=44%
V$IRF7_01	V$IRF7_01		120	-0.2714554	-1.1493334	0.18681319	0.4076489	0.998	2421	tags=24%, list=22%, signal=31%
TCTAGAG,MIR-517	TCTAGAG,MIR-517		29	-0.35328117	-1.1488626	0.27407408	0.40743166	0.998	1495	tags=24%, list=13%, signal=28%
V$SRY_02	V$SRY_02		121	-0.30842584	-1.1476172	0.22857143	0.4087005	0.998	1310	tags=20%, list=12%, signal=22%
V$IRF1_01	V$IRF1_01		122	-0.32428706	-1.1453179	0.2542735	0.41192943	0.999	1683	tags=21%, list=15%, signal=25%
V$PXR_Q2	V$PXR_Q2		122	-0.28500283	-1.1428889	0.22306238	0.4157411	0.999	2547	tags=29%, list=23%, signal=37%
TAGAACC,MIR-182	TAGAACC,MIR-182		18	-0.4182451	-1.1428014	0.3267544	0.41469756	0.999	1356	tags=28%, list=12%, signal=32%
CTGYNNCTYTAA_UNKNOWN	CTGYNNCTYTAA_UNKNOWN		37	-0.34442678	-1.1423314	0.23541248	0.4143797	0.999	992	tags=22%, list=9%, signal=24%
RNGTGGGC_UNKNOWN	RNGTGGGC_UNKNOWN		375	-0.25116917	-1.1415862	0.1897436	0.41450852	0.999	3087	tags=32%, list=28%, signal=42%
V$CACCCBINDINGFACTOR_Q6	V$CACCCBINDINGFACTOR_Q6		146	-0.27073818	-1.1411766	0.2567325	0.41408595	0.999	1287	tags=16%, list=11%, signal=18%
V$GNCF_01	V$GNCF_01		37	-0.36700806	-1.1407337	0.26101694	0.4137656	0.999	586	tags=16%, list=5%, signal=17%
V$RFX1_01	V$RFX1_01		105	-0.28654507	-1.138402	0.27137548	0.41738096	0.999	2566	tags=28%, list=23%, signal=35%
GCTCTTG,MIR-335	GCTCTTG,MIR-335		45	-0.29179317	-1.1362028	0.29588014	0.42056692	0.999	3330	tags=33%, list=30%, signal=47%
AATGTGA,MIR-23A,MIR-23B	AATGTGA,MIR-23A,MIR-23B		213	-0.27059036	-1.1361998	0.21109124	0.41935444	0.999	1823	tags=18%, list=16%, signal=21%
V$DR4_Q2	V$DR4_Q2		118	-0.28824922	-1.1360766	0.23674911	0.41849247	0.999	2112	tags=24%, list=19%, signal=29%
CACTGCC,MIR-34A,MIR-34C,MIR-449	CACTGCC,MIR-34A,MIR-34C,MIR-449		143	-0.25245628	-1.1354189	0.21376811	0.4187393	0.999	2499	tags=26%, list=22%, signal=33%
V$PAX4_01	V$PAX4_01		135	-0.25135	-1.1353614	0.2685185	0.4176455	0.999	2007	tags=19%, list=18%, signal=22%
V$NKX25_02	V$NKX25_02		115	-0.34046406	-1.1353304	0.2659176	0.41649696	0.999	3129	tags=41%, list=28%, signal=56%
V$LMO2COM_01	V$LMO2COM_01		128	-0.2779642	-1.1344895	0.2173913	0.41708624	0.999	878	tags=12%, list=8%, signal=13%
YATGNWAAT_V$OCT_C	YATGNWAAT_V$OCT_C		174	-0.29794714	-1.1335679	0.2581888	0.41777074	0.999	1938	tags=22%, list=17%, signal=26%
RGAGGAARY_V$PU1_Q6	RGAGGAARY_V$PU1_Q6		237	-0.2991747	-1.1317748	0.27992958	0.4202835	0.999	2870	tags=33%, list=26%, signal=43%
CAGGGTC,MIR-504	CAGGGTC,MIR-504		44	-0.3033946	-1.1279938	0.26705652	0.4266821	0.999	2245	tags=27%, list=20%, signal=34%
V$PAX2_02	V$PAX2_02		122	-0.29898646	-1.1272489	0.2786596	0.42695937	0.999	2530	tags=31%, list=23%, signal=40%
TATCTGG,MIR-488	TATCTGG,MIR-488		32	-0.37391442	-1.1268256	0.29699248	0.42666766	0.999	2105	tags=28%, list=19%, signal=35%
YRTCANNRCGC_UNKNOWN	YRTCANNRCGC_UNKNOWN		35	-0.31101388	-1.1267029	0.28774422	0.42572063	0.999	695	tags=11%, list=6%, signal=12%
V$E47_01	V$E47_01		133	-0.2806203	-1.126384	0.24096386	0.4251438	0.999	1674	tags=18%, list=15%, signal=21%
V$OCT_C	V$OCT_C		129	-0.30402747	-1.1263022	0.2411215	0.42411748	0.999	2553	tags=29%, list=23%, signal=38%
V$FOXO1_02	V$FOXO1_02		113	-0.29149818	-1.1250074	0.24054983	0.42579404	0.999	2497	tags=33%, list=22%, signal=42%
V$IRF2_01	V$IRF2_01		55	-0.3383747	-1.1224018	0.30490404	0.42993245	0.999	527	tags=11%, list=5%, signal=11%
ATTCTTT,MIR-186	ATTCTTT,MIR-186		128	-0.29650775	-1.1205636	0.32475248	0.43258116	0.999	3029	tags=32%, list=27%, signal=43%
V$ATF_B	V$ATF_B		93	-0.27846187	-1.1198596	0.2720848	0.43286112	0.999	1284	tags=16%, list=11%, signal=18%
CTCAGGG,MIR-125B,MIR-125A	CTCAGGG,MIR-125B,MIR-125A		177	-0.23125988	-1.1197903	0.23616236	0.4317992	0.999	2756	tags=25%, list=25%, signal=32%
V$AP3_Q6	V$AP3_Q6		122	-0.284123	-1.1184214	0.24561404	0.43339413	0.999	2317	tags=26%, list=21%, signal=33%
ACTACCT,MIR-196A,MIR-196B	ACTACCT,MIR-196A,MIR-196B		60	-0.30419973	-1.1182477	0.28727272	0.43250293	0.999	2867	tags=30%, list=26%, signal=40%
CCCNNGGGAR_V$OLF1_01	CCCNNGGGAR_V$OLF1_01		153	-0.27627227	-1.1175734	0.29071805	0.4328883	0.999	1461	tags=17%, list=13%, signal=19%
V$OCT1_Q5_01	V$OCT1_Q5_01		122	-0.30761805	-1.1173757	0.27447218	0.4320977	0.999	1938	tags=25%, list=17%, signal=29%
CAGGTA_V$AREB6_01	CAGGTA_V$AREB6_01		362	-0.26151016	-1.1169736	0.25375625	0.43178326	0.999	2284	tags=24%, list=20%, signal=29%
V$RORA2_01	V$RORA2_01		74	-0.31885302	-1.1159332	0.26760563	0.43269104	0.999	2602	tags=31%, list=23%, signal=40%
AGGAAGC,MIR-516-3P	AGGAAGC,MIR-516-3P		51	-0.310776	-1.1144611	0.2746114	0.43456	0.999	523	tags=10%, list=5%, signal=10%
V$DR1_Q3	V$DR1_Q3		125	-0.28823206	-1.1139796	0.2689655	0.43450284	0.999	3459	tags=44%, list=31%, signal=63%
V$CREB_01	V$CREB_01		121	-0.25499842	-1.1137692	0.25543478	0.43374225	0.999	2516	tags=24%, list=22%, signal=31%
GGCNRNWCTTYS_UNKNOWN	GGCNRNWCTTYS_UNKNOWN		39	-0.29531687	-1.1134636	0.33464566	0.43315166	0.999	3100	tags=28%, list=28%, signal=39%
CCAWNWWNNNGGC_UNKNOWN	CCAWNWWNNNGGC_UNKNOWN		32	-0.28599373	-1.1111113	0.33097345	0.43672934	0.999	1566	tags=19%, list=14%, signal=22%
V$BRN2_01	V$BRN2_01		114	-0.28741577	-1.1102481	0.24217463	0.43724963	0.999	2410	tags=28%, list=22%, signal=35%
V$STAT6_02	V$STAT6_02		126	-0.29314575	-1.1100454	0.3172043	0.43641618	0.999	1198	tags=14%, list=11%, signal=16%
SYATTGTG_UNKNOWN	SYATTGTG_UNKNOWN		100	-0.28819665	-1.1086705	0.29233512	0.43805575	0.999	1315	tags=15%, list=12%, signal=17%
ARGGGTTAA_UNKNOWN	ARGGGTTAA_UNKNOWN		69	-0.28827024	-1.1070207	0.2859745	0.44019845	0.999	1904	tags=28%, list=17%, signal=33%
ACATTCC,MIR-1,MIR-206	ACATTCC,MIR-1,MIR-206		140	-0.27351427	-1.1068873	0.33139536	0.43936706	0.999	2735	tags=26%, list=24%, signal=35%
ATGTCAC,MIR-489	ATGTCAC,MIR-489		42	-0.325304	-1.1054286	0.2935606	0.4411941	0.999	1852	tags=24%, list=17%, signal=28%
V$SREBP1_02	V$SREBP1_02		47	-0.30784708	-1.1047609	0.31501833	0.441426	0.999	3099	tags=32%, list=28%, signal=44%
V$ZF5_B	V$ZF5_B		117	-0.25076306	-1.1019118	0.29250458	0.44590944	0.999	2442	tags=24%, list=22%, signal=30%
V$MYCMAX_01	V$MYCMAX_01		121	-0.2761816	-1.1000661	0.3306773	0.4486324	0.999	1785	tags=19%, list=16%, signal=22%
V$E4BP4_01	V$E4BP4_01		94	-0.2806298	-1.0997576	0.2778865	0.44812873	0.999	1671	tags=19%, list=15%, signal=22%
V$ZIC2_01	V$ZIC2_01		124	-0.25703028	-1.097909	0.26579925	0.45095512	0.999	2962	tags=31%, list=26%, signal=41%
CTCTAGA,MIR-526C,MIR-518F,MIR-526A	CTCTAGA,MIR-526C,MIR-518F,MIR-526A		25	-0.32693884	-1.0956873	0.32380953	0.45433503	0.999	1250	tags=12%, list=11%, signal=13%
V$GR_Q6_01	V$GR_Q6_01		129	-0.28317773	-1.0939063	0.27889907	0.45678774	0.999	2292	tags=26%, list=20%, signal=33%
TGCGCANK_UNKNOWN	TGCGCANK_UNKNOWN		250	-0.2350146	-1.0892295	0.3584559	0.4654554	0.999	2721	tags=23%, list=24%, signal=29%
CCAGGGG,MIR-331	CCAGGGG,MIR-331		49	-0.29648277	-1.0888972	0.32967034	0.46497452	0.999	2578	tags=27%, list=23%, signal=34%
V$NFAT_Q6	V$NFAT_Q6		125	-0.27844113	-1.0888801	0.30834752	0.46380004	0.999	2618	tags=29%, list=23%, signal=37%
V$LFA1_Q6	V$LFA1_Q6		123	-0.26619023	-1.0862154	0.31841654	0.468207	0.999	3169	tags=37%, list=28%, signal=52%
V$SOX5_01	V$SOX5_01		113	-0.2994027	-1.0833577	0.30492425	0.47278094	0.999	878	tags=14%, list=8%, signal=15%
CAGCACT,MIR-512-3P	CAGCACT,MIR-512-3P		62	-0.27850848	-1.0832659	0.32740214	0.4717705	0.999	3112	tags=34%, list=28%, signal=47%
V$TFIIA_Q6	V$TFIIA_Q6		137	-0.2551044	-1.0810839	0.3082077	0.47510496	0.999	1844	tags=21%, list=16%, signal=25%
V$OCT1_Q6	V$OCT1_Q6		124	-0.30730414	-1.0774417	0.31123388	0.4816706	0.999	996	tags=18%, list=9%, signal=19%
TGTATGA,MIR-485-3P	TGTATGA,MIR-485-3P		75	-0.2941943	-1.0770723	0.34971645	0.48125467	0.999	1062	tags=11%, list=9%, signal=12%
V$SREBP1_01	V$SREBP1_01		87	-0.2485159	-1.0758762	0.33655706	0.48280367	0.999	1000	tags=11%, list=9%, signal=13%
CTAGGAA,MIR-384	CTAGGAA,MIR-384		31	-0.29879406	-1.0738767	0.3266055	0.48576152	0.999	509	tags=10%, list=5%, signal=10%
V$AP2_Q6_01	V$AP2_Q6_01		124	-0.2704955	-1.0688539	0.36594203	0.49529836	0.999	1878	tags=19%, list=17%, signal=23%
V$AP1FJ_Q2	V$AP1FJ_Q2		145	-0.27005422	-1.0680587	0.3309091	0.49571016	0.999	2274	tags=25%, list=20%, signal=31%
V$GATA2_01	V$GATA2_01		59	-0.28360605	-1.068039	0.3556338	0.4945131	0.999	2598	tags=34%, list=23%, signal=44%
V$ELF1_Q6	V$ELF1_Q6		110	-0.29073098	-1.0665933	0.36775362	0.4964589	0.999	2818	tags=30%, list=25%, signal=40%
V$MAX_01	V$MAX_01		116	-0.26253918	-1.0665724	0.3592437	0.49526602	0.999	1491	tags=16%, list=13%, signal=18%
V$ISRE_01	V$ISRE_01		109	-0.28329754	-1.0633502	0.35543278	0.5010026	1	851	tags=14%, list=8%, signal=15%
V$SP1_Q2_01	V$SP1_Q2_01		122	-0.24150944	-1.0622663	0.32472324	0.502102	1	3385	tags=33%, list=30%, signal=46%
V$AREB6_04	V$AREB6_04		116	-0.28008562	-1.0607044	0.36448598	0.50429803	1	1034	tags=15%, list=9%, signal=16%
TAATAAT,MIR-126	TAATAAT,MIR-126		103	-0.26261303	-1.0597087	0.3594041	0.5051734	1	2080	tags=20%, list=19%, signal=25%
V$PAX8_01	V$PAX8_01		15	-0.36869642	-1.058779	0.38560885	0.5058383	1	3120	tags=47%, list=28%, signal=65%
V$ZIC3_01	V$ZIC3_01		137	-0.25394663	-1.0574905	0.33571428	0.50730646	1	1536	tags=18%, list=14%, signal=20%
AAAGACA,MIR-511	AAAGACA,MIR-511		103	-0.25822642	-1.056905	0.35472372	0.50730336	1	2934	tags=29%, list=26%, signal=39%
V$OCT1_04	V$OCT1_04		122	-0.28087822	-1.0568607	0.35576922	0.50614595	1	3157	tags=39%, list=28%, signal=53%
RACTNNRTTTNC_UNKNOWN	RACTNNRTTTNC_UNKNOWN		58	-0.30466726	-1.0560952	0.4015748	0.50663537	1	1118	tags=14%, list=10%, signal=15%
GTTTGTT,MIR-495	GTTTGTT,MIR-495		116	-0.2674659	-1.0558087	0.36021507	0.50596905	1	2706	tags=25%, list=24%, signal=33%
V$AP1_Q2	V$AP1_Q2		142	-0.2718345	-1.0550259	0.36283186	0.50658995	1	2224	tags=23%, list=20%, signal=29%
YTAAYNGCT_UNKNOWN	YTAAYNGCT_UNKNOWN		77	-0.29100573	-1.0496576	0.37683824	0.5166368	1	3012	tags=39%, list=27%, signal=53%
V$HMX1_01	V$HMX1_01		20	-0.37345305	-1.048859	0.40377358	0.51714146	1	3525	tags=40%, list=31%, signal=58%
V$BACH2_01	V$BACH2_01		140	-0.26105827	-1.0460559	0.390681	0.52196175	1	2282	tags=24%, list=20%, signal=30%
AGCTCCT,MIR-28	AGCTCCT,MIR-28		40	-0.28494295	-1.0449235	0.37288135	0.5232097	1	2440	tags=23%, list=22%, signal=29%
GTGGGTGK_UNKNOWN	GTGGGTGK_UNKNOWN		149	-0.2533802	-1.044742	0.38279933	0.5223939	1	1601	tags=15%, list=14%, signal=18%
V$PPARA_02	V$PPARA_02		61	-0.29433507	-1.0443367	0.40350878	0.52194005	1	588	tags=10%, list=5%, signal=10%
AGTTCTC,MIR-146A,MIR-146B	AGTTCTC,MIR-146A,MIR-146B		27	-0.31659847	-1.0437391	0.3767535	0.5220033	1	3625	tags=41%, list=32%, signal=60%
TCCAGAG,MIR-518C	TCCAGAG,MIR-518C		69	-0.25649634	-1.0414236	0.40314135	0.5259431	1	1501	tags=19%, list=13%, signal=22%
V$BACH1_01	V$BACH1_01		142	-0.25580227	-1.0400301	0.36708862	0.52764153	1	2397	tags=25%, list=21%, signal=31%
ATTACAT,MIR-380-3P	ATTACAT,MIR-380-3P		43	-0.33695757	-1.0396851	0.42619047	0.5270644	1	559	tags=12%, list=5%, signal=12%
GGARNTKYCCA_UNKNOWN	GGARNTKYCCA_UNKNOWN		36	-0.31046173	-1.0380347	0.40530303	0.529617	1	2890	tags=28%, list=26%, signal=37%
ACACTGG,MIR-199A,MIR-199B	ACACTGG,MIR-199A,MIR-199B		80	-0.28230003	-1.0367824	0.41532975	0.53101516	1	2401	tags=24%, list=21%, signal=30%
AACTGGA,MIR-145	AACTGGA,MIR-145		117	-0.25444525	-1.0363008	0.40071556	0.5307783	1	1974	tags=20%, list=18%, signal=24%
V$PAX_Q6	V$PAX_Q6		128	-0.26524183	-1.0354846	0.3967684	0.53131545	1	2537	tags=27%, list=23%, signal=35%
V$CART1_01	V$CART1_01		97	-0.2705119	-1.0344797	0.38786766	0.5322464	1	2465	tags=29%, list=22%, signal=37%
GGGGCCC,MIR-296	GGGGCCC,MIR-296		37	-0.30884108	-1.0340374	0.45038167	0.5319065	1	3242	tags=38%, list=29%, signal=53%
V$MEIS1AHOXA9_01	V$MEIS1AHOXA9_01		55	-0.3087553	-1.0320404	0.41257367	0.5349863	1	851	tags=16%, list=8%, signal=18%
V$TGIF_01	V$TGIF_01		107	-0.2678454	-1.0318228	0.40304184	0.5341976	1	3308	tags=43%, list=30%, signal=60%
GTGCCAT,MIR-183	GTGCCAT,MIR-183		100	-0.30327702	-1.0309199	0.410101	0.5348494	1	3188	tags=37%, list=28%, signal=51%
V$NFY_01	V$NFY_01		126	-0.26203158	-1.0289549	0.39042357	0.5378306	1	2656	tags=30%, list=24%, signal=39%
V$ATF3_Q6	V$ATF3_Q6		117	-0.24715602	-1.02781	0.40241796	0.5390271	1	1353	tags=13%, list=12%, signal=14%
V$ALPHACP1_01	V$ALPHACP1_01		127	-0.25082576	-1.026635	0.38356164	0.5402963	1	3046	tags=35%, list=27%, signal=48%
ACAWYAAAG_UNKNOWN	ACAWYAAAG_UNKNOWN		47	-0.29402903	-1.0265628	0.42439863	0.53918177	1	2109	tags=26%, list=19%, signal=31%
V$FOXO4_01	V$FOXO4_01		108	-0.2536227	-1.0237967	0.40767825	0.5440305	1	1695	tags=19%, list=15%, signal=23%
TCTGATA,MIR-361	TCTGATA,MIR-361		47	-0.30470455	-1.0237153	0.4206501	0.54299307	1	1974	tags=19%, list=18%, signal=23%
RYTGCNWTGGNR_UNKNOWN	RYTGCNWTGGNR_UNKNOWN		52	-0.26807663	-1.021359	0.4074074	0.5467581	1	2622	tags=27%, list=23%, signal=35%
GTTATAT,MIR-410	GTTATAT,MIR-410		48	-0.3154202	-1.0189567	0.4288499	0.55064577	1	1388	tags=17%, list=12%, signal=19%
V$CREB_Q3	V$CREB_Q3		115	-0.21721572	-1.0182439	0.39756945	0.55088466	1	2735	tags=27%, list=24%, signal=35%
CAAGGAT,MIR-362	CAAGGAT,MIR-362		33	-0.30907816	-1.0176786	0.4407767	0.5508288	1	2326	tags=24%, list=21%, signal=31%
GTTRYCATRR_UNKNOWN	GTTRYCATRR_UNKNOWN		67	-0.26245922	-1.0163745	0.4301887	0.5522656	1	2649	tags=22%, list=24%, signal=29%
V$ARNT_01	V$ARNT_01		122	-0.22556186	-1.015406	0.4446602	0.55292577	1	1436	tags=15%, list=13%, signal=17%
V$WHN_B	V$WHN_B		121	-0.23714118	-1.0146766	0.41929823	0.55318576	1	1938	tags=18%, list=17%, signal=22%
ACCAATC,MIR-509	ACCAATC,MIR-509		19	-0.33328503	-1.0140761	0.4379562	0.5533009	1	379	tags=11%, list=3%, signal=11%
V$PPARA_01	V$PPARA_01		21	-0.38977557	-1.0135583	0.45086706	0.55328065	1	1683	tags=38%, list=15%, signal=45%
CTGTTAC,MIR-194	CTGTTAC,MIR-194		48	-0.30538446	-1.0105594	0.4551148	0.55852914	1	2691	tags=31%, list=24%, signal=41%
KMCATNNWGGA_UNKNOWN	KMCATNNWGGA_UNKNOWN		35	-0.28802907	-1.0099171	0.45689654	0.5588063	1	1649	tags=23%, list=15%, signal=27%
V$NKX22_01	V$NKX22_01		79	-0.28051275	-1.0068161	0.43371212	0.56453717	1	3362	tags=42%, list=30%, signal=59%
AAGCACT,MIR-520F	AAGCACT,MIR-520F		102	-0.25699997	-1.0059565	0.42366412	0.5651713	1	975	tags=13%, list=9%, signal=14%
ATATGCA,MIR-448	ATATGCA,MIR-448		105	-0.28829506	-1.005948	0.44402984	0.5639429	1	918	tags=12%, list=8%, signal=13%
V$FAC1_01	V$FAC1_01		106	-0.25980932	-1.0057335	0.43205574	0.5631787	1	3047	tags=34%, list=27%, signal=46%
GCAAGAC,MIR-431	GCAAGAC,MIR-431		22	-0.3367377	-1.0047672	0.47089946	0.5641443	1	2153	tags=27%, list=19%, signal=34%
V$DR3_Q4	V$DR3_Q4		67	-0.27685496	-1.0046397	0.46206897	0.56317	1	1882	tags=19%, list=17%, signal=23%
V$NFY_Q6	V$NFY_Q6		119	-0.24431737	-1.0046147	0.45610687	0.561997	1	3174	tags=34%, list=28%, signal=48%
V$MYC_Q2	V$MYC_Q2		97	-0.23261525	-1.0044008	0.43796992	0.5612642	1	3188	tags=33%, list=28%, signal=46%
V$AP1_Q2_01	V$AP1_Q2_01		141	-0.2496083	-1.0022668	0.44695652	0.5644672	1	1455	tags=16%, list=13%, signal=19%
V$AP2_Q3	V$AP2_Q3		130	-0.22644915	-1.001418	0.46181172	0.5652022	1	3022	tags=28%, list=27%, signal=39%
CATTGTYY_V$SOX9_B1	CATTGTYY_V$SOX9_B1		181	-0.23943748	-0.9992871	0.4537522	0.5685706	1	2234	tags=21%, list=20%, signal=26%
TTAYRTAA_V$E4BP4_01	TTAYRTAA_V$E4BP4_01		107	-0.2394624	-0.9972824	0.48194945	0.5717116	1	1239	tags=13%, list=11%, signal=15%
ATACCTC,MIR-202	ATACCTC,MIR-202		88	-0.26136076	-0.99387425	0.48062015	0.57778156	1	3080	tags=33%, list=28%, signal=45%
AAAGGGA,MIR-204,MIR-211	AAAGGGA,MIR-204,MIR-211		119	-0.25428668	-0.99118865	0.47758284	0.5826576	1	2873	tags=28%, list=26%, signal=37%
ACTGCAG,MIR-17-3P	ACTGCAG,MIR-17-3P		51	-0.27091148	-0.9905536	0.44402277	0.5827411	1	3570	tags=37%, list=32%, signal=54%
V$CHX10_01	V$CHX10_01		108	-0.29395062	-0.9903957	0.46958175	0.58186406	1	2217	tags=25%, list=20%, signal=31%
V$E4F1_Q6	V$E4F1_Q6		131	-0.22800058	-0.9891127	0.46728972	0.58318204	1	2478	tags=21%, list=22%, signal=27%
V$NFY_C	V$NFY_C		112	-0.2486227	-0.98818374	0.47389558	0.5840016	1	1804	tags=21%, list=16%, signal=25%
V$AML1_01	V$AML1_01		129	-0.27080107	-0.9879401	0.48262548	0.5832725	1	3139	tags=37%, list=28%, signal=51%
V$AML1_Q6	V$AML1_Q6		129	-0.27080107	-0.9879401	0.48262548	0.5820342	1	3139	tags=37%, list=28%, signal=51%
CTTTGCA,MIR-527	CTTTGCA,MIR-527		129	-0.23629516	-0.98716384	0.47460595	0.58254385	1	2625	tags=22%, list=23%, signal=28%
CCTGTGA,MIR-513	CCTGTGA,MIR-513		63	-0.24734974	-0.98578197	0.4963768	0.58430904	1	2175	tags=24%, list=19%, signal=29%
V$CREBP1_Q2	V$CREBP1_Q2		118	-0.24275021	-0.9846082	0.510989	0.5857575	1	1786	tags=19%, list=16%, signal=22%
V$MAZ_Q6	V$MAZ_Q6		95	-0.254248	-0.9832858	0.50089765	0.58757925	1	1436	tags=15%, list=13%, signal=17%
TGCTGCT,MIR-15A,MIR-16,MIR-15B,MIR-195,MIR-424,MIR-497	TGCTGCT,MIR-15A,MIR-16,MIR-15B,MIR-195,MIR-424,MIR-497		295	-0.21662559	-0.9741628	0.51079136	0.6066395	1	2205	tags=17%, list=20%, signal=20%
CCTGCTG,MIR-214	CCTGCTG,MIR-214		117	-0.23877081	-0.9737793	0.49067163	0.6062587	1	2977	tags=27%, list=27%, signal=37%
V$AP1_Q4_01	V$AP1_Q4_01		145	-0.2515605	-0.9707234	0.4981685	0.61189055	1	1849	tags=17%, list=17%, signal=20%
V$OCT_Q6	V$OCT_Q6		119	-0.26946688	-0.9677947	0.51844263	0.61704147	1	1938	tags=23%, list=17%, signal=27%
V$HMGIY_Q6	V$HMGIY_Q6		117	-0.26609802	-0.96672636	0.548803	0.6180848	1	2421	tags=27%, list=22%, signal=35%
V$ZIC1_01	V$ZIC1_01		124	-0.24735723	-0.96554214	0.5185841	0.619393	1	2873	tags=29%, list=26%, signal=39%
V$TEF_Q6	V$TEF_Q6		111	-0.25768656	-0.96290237	0.50760454	0.6238695	1	2171	tags=23%, list=19%, signal=29%
V$FREAC2_01	V$FREAC2_01		126	-0.23795997	-0.9608274	0.5555556	0.62705946	1	2618	tags=28%, list=23%, signal=36%
V$SP1_Q6	V$SP1_Q6		128	-0.23656523	-0.9591103	0.5264151	0.62962127	1	3163	tags=30%, list=28%, signal=41%
TCTATGA,MIR-376A,MIR-376B	TCTATGA,MIR-376A,MIR-376B		50	-0.26342535	-0.9589479	0.49256507	0.62876916	1	1777	tags=18%, list=16%, signal=21%
V$CEBPB_02	V$CEBPB_02		137	-0.23685135	-0.9585872	0.5615251	0.6282869	1	2956	tags=33%, list=26%, signal=44%
TAATGTG,MIR-323	TAATGTG,MIR-323		78	-0.26006234	-0.95715034	0.48393574	0.6302335	1	2702	tags=22%, list=24%, signal=29%
V$NFY_Q6_01	V$NFY_Q6_01		129	-0.2252709	-0.9536958	0.54913294	0.63710564	1	2187	tags=21%, list=20%, signal=26%
ATACTGT,MIR-144	ATACTGT,MIR-144		107	-0.2564248	-0.9514616	0.5559322	0.6410583	1	3035	tags=34%, list=27%, signal=46%
TGCCTTA,MIR-124A	TGCCTTA,MIR-124A		285	-0.21722847	-0.9503708	0.54594594	0.6421813	1	3442	tags=32%, list=31%, signal=44%
V$AHRARNT_01	V$AHRARNT_01		72	-0.23983708	-0.95035726	0.5347092	0.64089215	1	1921	tags=18%, list=17%, signal=22%
GAGCCTG,MIR-484	GAGCCTG,MIR-484		52	-0.2506251	-0.94988763	0.5424354	0.64062023	1	1277	tags=12%, list=11%, signal=13%
GTTAAAG,MIR-302B	GTTAAAG,MIR-302B		38	-0.2924292	-0.94848984	0.53187615	0.6423873	1	2691	tags=29%, list=24%, signal=38%
GGCAGCT,MIR-22	GGCAGCT,MIR-22		107	-0.23531058	-0.94790906	0.5146771	0.6423838	1	2578	tags=26%, list=23%, signal=34%
V$VDR_Q6	V$VDR_Q6		125	-0.23548613	-0.94569933	0.554731	0.64623785	1	2618	tags=26%, list=23%, signal=34%
GATGKMRGCG_UNKNOWN	GATGKMRGCG_UNKNOWN		31	-0.2708464	-0.9448863	0.54068714	0.64675856	1	244	tags=6%, list=2%, signal=7%
GGCKCATGS_UNKNOWN	GGCKCATGS_UNKNOWN		29	-0.26893887	-0.9439963	0.5227687	0.64745325	1	1904	tags=24%, list=17%, signal=29%
V$P53_DECAMER_Q2	V$P53_DECAMER_Q2		126	-0.23165305	-0.941593	0.57651246	0.6514012	1	3195	tags=34%, list=29%, signal=47%
V$PAX4_04	V$PAX4_04		106	-0.23455614	-0.9415872	0.56593406	0.6500978	1	820	tags=9%, list=7%, signal=10%
V$PR_01	V$PR_01		68	-0.25650427	-0.935816	0.5753676	0.66212755	1	3148	tags=35%, list=28%, signal=49%
AAGTCCA,MIR-422B,MIR-422A	AAGTCCA,MIR-422B,MIR-422A		28	-0.26512268	-0.9342425	0.56496066	0.66424143	1	2076	tags=21%, list=19%, signal=26%
V$CREB_Q4	V$CREB_Q4		115	-0.21313481	-0.9330708	0.60971224	0.665656	1	2478	tags=21%, list=22%, signal=27%
V$AP1_Q4	V$AP1_Q4		137	-0.2361772	-0.93298	0.56666666	0.6645137	1	2088	tags=22%, list=19%, signal=27%
V$PAX5_01	V$PAX5_01		73	-0.23625787	-0.93212205	0.5981982	0.6651188	1	260	tags=7%, list=2%, signal=7%
V$AP2REP_01	V$AP2REP_01		85	-0.23118256	-0.9312107	0.5796064	0.6658499	1	3279	tags=32%, list=29%, signal=45%
V$USF_Q6	V$USF_Q6		119	-0.19964704	-0.93119806	0.55637705	0.664547	1	3169	tags=28%, list=28%, signal=38%
V$IK3_01	V$IK3_01		112	-0.23433498	-0.9296078	0.6759868	0.6669022	1	2410	tags=24%, list=22%, signal=30%
V$P53_02	V$P53_02		112	-0.2286944	-0.926462	0.61904764	0.6726686	1	2053	tags=21%, list=18%, signal=26%
GKCGCNNNNNNNTGAYG_UNKNOWN	GKCGCNNNNNNNTGAYG_UNKNOWN		32	-0.24421205	-0.9259861	0.5701107	0.67246383	1	2660	tags=25%, list=24%, signal=33%
CAGCTTT,MIR-320	CAGCTTT,MIR-320		121	-0.2421812	-0.9248099	0.5714286	0.673733	1	2164	tags=19%, list=19%, signal=23%
GGGYGTGNY_UNKNOWN	GGGYGTGNY_UNKNOWN		325	-0.2042772	-0.92465687	0.6164383	0.6727587	1	2679	tags=23%, list=24%, signal=30%
V$LXR_DR4_Q3	V$LXR_DR4_Q3		46	-0.2658221	-0.9216931	0.56914896	0.6783182	1	1904	tags=20%, list=17%, signal=23%
V$CMYB_01	V$CMYB_01		119	-0.20318449	-0.92134166	0.64028776	0.67787474	1	1607	tags=13%, list=14%, signal=16%
ATGCTGC,MIR-103,MIR-107	ATGCTGC,MIR-103,MIR-107		113	-0.21610276	-0.92075795	0.6159292	0.67785984	1	2918	tags=25%, list=26%, signal=33%
GCATTTG,MIR-105	GCATTTG,MIR-105		85	-0.24942568	-0.9178346	0.5555556	0.6833561	1	3340	tags=34%, list=30%, signal=48%
CTCAAGA,MIR-526B	CTCAAGA,MIR-526B		38	-0.28968114	-0.91682005	0.5689981	0.6843413	1	1436	tags=21%, list=13%, signal=24%
ATAAGCT,MIR-21	ATAAGCT,MIR-21		69	-0.24507236	-0.91674936	0.5861423	0.6831719	1	2723	tags=32%, list=24%, signal=42%
V$VDR_Q3	V$VDR_Q3		112	-0.23182742	-0.9148378	0.57655954	0.68617	1	3745	tags=38%, list=33%, signal=57%
V$MYCMAX_B	V$MYCMAX_B		133	-0.18897465	-0.9145617	0.6288288	0.6855511	1	2684	tags=23%, list=24%, signal=29%
V$CEBP_Q3	V$CEBP_Q3		123	-0.24043792	-0.91440624	0.6254613	0.68460774	1	3100	tags=31%, list=28%, signal=42%
TTTGCAG,MIR-518A-2	TTTGCAG,MIR-518A-2		98	-0.234608	-0.91015655	0.56386864	0.6928541	1	2167	tags=14%, list=19%, signal=18%
V$MIF1_01	V$MIF1_01		75	-0.22310035	-0.9096819	0.57884234	0.69254154	1	2070	tags=19%, list=18%, signal=23%
TGTTTAC,MIR-30A-5P,MIR-30C,MIR-30D,MIR-30B,MIR-30E-5P	TGTTTAC,MIR-30A-5P,MIR-30C,MIR-30D,MIR-30B,MIR-30E-5P		295	-0.21274066	-0.90925115	0.6644182	0.6922894	1	2940	tags=26%, list=26%, signal=34%
V$AP1_Q6	V$AP1_Q6		130	-0.22778676	-0.90909666	0.6123894	0.69136655	1	2173	tags=22%, list=19%, signal=27%
V$EGR1_01	V$EGR1_01		131	-0.20554419	-0.90765285	0.61974406	0.6930729	1	3174	tags=26%, list=28%, signal=36%
V$ZF5_01	V$ZF5_01		123	-0.20550092	-0.9070679	0.6546392	0.69317114	1	2482	tags=20%, list=22%, signal=26%
GTAGGCA,MIR-189	GTAGGCA,MIR-189		17	-0.30187082	-0.90352136	0.59594095	0.6999094	1	2691	tags=29%, list=24%, signal=39%
TTGGAGA,MIR-515-5P,MIR-519E	TTGGAGA,MIR-515-5P,MIR-519E		68	-0.24869046	-0.898155	0.58652097	0.7107847	1	2250	tags=25%, list=20%, signal=31%
GGTGTGT,MIR-329	GGTGTGT,MIR-329		44	-0.24428603	-0.89704317	0.6165138	0.71196157	1	3178	tags=30%, list=28%, signal=41%
ACAACCT,MIR-453	ACAACCT,MIR-453		18	-0.29860514	-0.89576375	0.6164122	0.71342885	1	3198	tags=33%, list=29%, signal=47%
V$PEA3_Q6	V$PEA3_Q6		117	-0.23375505	-0.89216787	0.6062847	0.7203734	1	1306	tags=15%, list=12%, signal=16%
V$MAZR_01	V$MAZR_01		109	-0.2171638	-0.89169276	0.61964285	0.7201114	1	3181	tags=28%, list=28%, signal=38%
V$AREB6_01	V$AREB6_01		127	-0.21855585	-0.8905209	0.71163577	0.7211944	1	1482	tags=15%, list=13%, signal=17%
V$RREB1_01	V$RREB1_01		101	-0.2082149	-0.8887687	0.6419295	0.72390133	1	1344	tags=13%, list=12%, signal=14%
V$ETS2_B	V$ETS2_B		144	-0.23365568	-0.8883649	0.6416382	0.72349036	1	2870	tags=29%, list=26%, signal=39%
V$FREAC7_01	V$FREAC7_01		84	-0.23015223	-0.8872276	0.7673667	0.72467476	1	2472	tags=29%, list=22%, signal=36%
TGTYNNNNNRGCARM_UNKNOWN	TGTYNNNNNRGCARM_UNKNOWN		27	-0.27579707	-0.88470817	0.6443203	0.72909296	1	578	tags=11%, list=5%, signal=12%
V$POU3F2_01	V$POU3F2_01		49	-0.27911323	-0.88399637	0.64895636	0.72939676	1	3038	tags=33%, list=27%, signal=45%
V$OCT1_B	V$OCT1_B		125	-0.2570113	-0.8833463	0.6557377	0.72949046	1	2953	tags=34%, list=26%, signal=46%
ACAGGGT,MIR-10A,MIR-10B	ACAGGGT,MIR-10A,MIR-10B		64	-0.2150239	-0.8825879	0.7118928	0.72981924	1	3198	tags=28%, list=29%, signal=39%
V$OCT1_01	V$OCT1_01		125	-0.22522824	-0.8736899	0.7209302	0.74865234	1	996	tags=13%, list=9%, signal=14%
GTGCAAT,MIR-25,MIR-32,MIR-92,MIR-363,MIR-367	GTGCAAT,MIR-25,MIR-32,MIR-92,MIR-363,MIR-367		159	-0.20572332	-0.8734709	0.6994728	0.74771523	1	1501	tags=13%, list=13%, signal=15%
AGGGCCA,MIR-328	AGGGCCA,MIR-328		44	-0.23282047	-0.8727468	0.7087034	0.74783385	1	2282	tags=23%, list=20%, signal=28%
TCATCTC,MIR-143	TCATCTC,MIR-143		70	-0.22262399	-0.8718008	0.7020873	0.7484471	1	2895	tags=30%, list=26%, signal=40%
V$E2F1_Q4	V$E2F1_Q4		115	-0.20601176	-0.8710317	0.6311031	0.7487157	1	2049	tags=18%, list=18%, signal=22%
WTTGKCTG_UNKNOWN	WTTGKCTG_UNKNOWN		235	-0.19423461	-0.8709611	0.80587274	0.74750125	1	2109	tags=20%, list=19%, signal=24%
V$OCT1_07	V$OCT1_07		68	-0.2644602	-0.8680119	0.67346936	0.7524228	1	2410	tags=24%, list=22%, signal=30%
RRAGTTGT_UNKNOWN	RRAGTTGT_UNKNOWN		109	-0.23931822	-0.8669003	0.6500994	0.7534147	1	1910	tags=23%, list=17%, signal=27%
AACTGAC,MIR-223	AACTGAC,MIR-223		54	-0.25316277	-0.86355716	0.6440367	0.7592531	1	1974	tags=20%, list=18%, signal=25%
GTGTGAG,MIR-342	GTGTGAG,MIR-342		29	-0.24177866	-0.86171275	0.67266184	0.7618793	1	501	tags=7%, list=4%, signal=7%
V$SP1_Q4_01	V$SP1_Q4_01		131	-0.19781011	-0.8602378	0.7585586	0.76402736	1	3163	tags=31%, list=28%, signal=42%
ACACTCC,MIR-122A	ACACTCC,MIR-122A		43	-0.23570265	-0.8599335	0.6878505	0.7632579	1	2687	tags=26%, list=24%, signal=34%
ACCTGTTG_UNKNOWN	ACCTGTTG_UNKNOWN		72	-0.22143425	-0.8586212	0.7580071	0.76477695	1	3185	tags=35%, list=28%, signal=48%
TGGTGCT,MIR-29A,MIR-29B,MIR-29C	TGGTGCT,MIR-29A,MIR-29B,MIR-29C		251	-0.20491192	-0.85846525	0.7059859	0.7637232	1	2643	tags=25%, list=24%, signal=33%
CTACCTC,LET-7A,LET-7B,LET-7C,LET-7D,LET-7E,LET-7F,MIR-98,LET-7G,LET-7I	CTACCTC,LET-7A,LET-7B,LET-7C,LET-7D,LET-7E,LET-7F,MIR-98,LET-7G,LET-7I		184	-0.18365169	-0.8547216	0.7888307	0.770439	1	2879	tags=26%, list=26%, signal=34%
V$MYOD_01	V$MYOD_01		110	-0.22248785	-0.8547052	0.7383016	0.7691016	1	2969	tags=28%, list=27%, signal=38%
GTATTAT,MIR-369-3P	GTATTAT,MIR-369-3P		96	-0.23613983	-0.8546755	0.65265083	0.7677652	1	1190	tags=13%, list=11%, signal=14%
V$HNF4_Q6	V$HNF4_Q6		125	-0.2146438	-0.8532664	0.77530015	0.7692331	1	1321	tags=14%, list=12%, signal=16%
WCAANNNYCAG_UNKNOWN	WCAANNNYCAG_UNKNOWN		121	-0.18592864	-0.8525116	0.79008263	0.769483	1	2451	tags=21%, list=22%, signal=26%
V$ATF_01	V$ATF_01		128	-0.20061049	-0.8515187	0.7476809	0.7702581	1	1296	tags=13%, list=12%, signal=14%
V$OSF2_Q6	V$OSF2_Q6		134	-0.20175603	-0.8503024	0.7946708	0.77143335	1	2421	tags=22%, list=22%, signal=28%
V$USF_Q6_01	V$USF_Q6_01		103	-0.18741222	-0.8502175	0.7959528	0.77024287	1	2702	tags=23%, list=24%, signal=30%
GTGCCTT,MIR-506	GTGCCTT,MIR-506		359	-0.1895073	-0.8487957	0.71955717	0.7719512	1	2893	tags=25%, list=26%, signal=32%
ACTTTAT,MIR-142-5P	ACTTTAT,MIR-142-5P		150	-0.2051555	-0.8477292	0.7148515	0.7727734	1	3035	tags=29%, list=27%, signal=39%
TAGCTTT,MIR-9	TAGCTTT,MIR-9		127	-0.22926703	-0.8472851	0.7218935	0.7723884	1	3181	tags=31%, list=28%, signal=42%
GTAAGAT,MIR-200A	GTAAGAT,MIR-200A		24	-0.3246604	-0.8444794	0.67120624	0.77701616	1	2943	tags=33%, list=26%, signal=45%
CAGTGTT,MIR-141,MIR-200A	CAGTGTT,MIR-141,MIR-200A		160	-0.20016588	-0.8444158	0.6828358	0.775806	1	3234	tags=28%, list=29%, signal=38%
V$EGR2_01	V$EGR2_01		85	-0.2097692	-0.841107	0.7381818	0.78181016	1	1501	tags=15%, list=13%, signal=18%
CTTGTAT,MIR-381	CTTGTAT,MIR-381		96	-0.23020944	-0.8409034	0.6634981	0.7808991	1	2465	tags=23%, list=22%, signal=29%
V$NGFIC_01	V$NGFIC_01		113	-0.18491307	-0.83806026	0.765324	0.7851445	1	2439	tags=19%, list=22%, signal=24%
ATGCTGG,MIR-338	ATGCTGG,MIR-338		47	-0.21728425	-0.83343446	0.74542123	0.79332995	1	3675	tags=38%, list=33%, signal=57%
YTAATTAA_V$LHX3_01	YTAATTAA_V$LHX3_01		88	-0.22428294	-0.8321669	0.8374291	0.79451996	1	3446	tags=36%, list=31%, signal=52%
ACAWNRNSRCGG_UNKNOWN	ACAWNRNSRCGG_UNKNOWN		41	-0.20302059	-0.8306211	0.6801406	0.7966632	1	614	tags=7%, list=5%, signal=8%
ATGTACA,MIR-493	ATGTACA,MIR-493		142	-0.20857787	-0.8285831	0.7513915	0.79946053	1	2785	tags=25%, list=25%, signal=32%
AATGGAG,MIR-136	AATGGAG,MIR-136		41	-0.224493	-0.82848585	0.7574627	0.7982776	1	2918	tags=29%, list=26%, signal=39%
GCTNWTTGK_UNKNOWN	GCTNWTTGK_UNKNOWN		135	-0.21206197	-0.8259298	0.781362	0.8021683	1	2584	tags=24%, list=23%, signal=30%
V$OLF1_01	V$OLF1_01		132	-0.20881763	-0.82533824	0.8311927	0.80198574	1	3070	tags=28%, list=27%, signal=38%
V$TFIII_Q6	V$TFIII_Q6		104	-0.21663262	-0.8246398	0.76936024	0.8020441	1	3085	tags=30%, list=28%, signal=41%
YTTCCNNNGGAMR_UNKNOWN	YTTCCNNNGGAMR_UNKNOWN		22	-0.25457308	-0.82248443	0.74291116	0.8050133	1	402	tags=9%, list=4%, signal=9%
AAACCAC,MIR-140	AAACCAC,MIR-140		54	-0.2173464	-0.81653285	0.80831826	0.81543344	1	3598	tags=39%, list=32%, signal=57%
GTGCCAA,MIR-96	GTGCCAA,MIR-96		160	-0.18697391	-0.8144771	0.8237347	0.81808096	1	1938	tags=17%, list=17%, signal=20%
V$USF_01	V$USF_01		109	-0.1713551	-0.8112279	0.8130841	0.82310843	1	1517	tags=11%, list=14%, signal=13%
V$CREB_02	V$CREB_02		122	-0.19084384	-0.8099525	0.79136693	0.82425946	1	2532	tags=20%, list=23%, signal=25%
V$CHOP_01	V$CHOP_01		115	-0.19094318	-0.8097918	0.879017	0.82310706	1	1057	tags=10%, list=9%, signal=10%
V$CREB_Q4_01	V$CREB_Q4_01		103	-0.1846211	-0.801269	0.8680556	0.83792555	1	1284	tags=10%, list=11%, signal=11%
TGCACTT,MIR-519C,MIR-519B,MIR-519A	TGCACTT,MIR-519C,MIR-519B,MIR-519A		209	-0.19422936	-0.8009476	0.81904763	0.8370793	1	2873	tags=26%, list=26%, signal=34%
V$STAT1_03	V$STAT1_03		116	-0.17285196	-0.7982365	0.9175439	0.8407288	1	2022	tags=16%, list=18%, signal=20%
RACCACAR_V$AML_Q6	RACCACAR_V$AML_Q6		138	-0.21836776	-0.7977512	0.7310606	0.84017	1	1898	tags=20%, list=17%, signal=23%
GTGGTGA,MIR-197	GTGGTGA,MIR-197		34	-0.21487315	-0.7938813	0.84537816	0.8457881	1	2317	tags=18%, list=21%, signal=22%
CTATGCA,MIR-153	CTATGCA,MIR-153		107	-0.19907355	-0.7925294	0.8121442	0.8469713	1	2614	tags=25%, list=23%, signal=33%
V$USF_02	V$USF_02		121	-0.18238583	-0.7906075	0.8681319	0.8491589	1	1851	tags=15%, list=17%, signal=18%
ACTGTAG,MIR-139	ACTGTAG,MIR-139		66	-0.22639233	-0.78415215	0.76208895	0.8595059	1	2847	tags=30%, list=25%, signal=40%
CTTTGTA,MIR-524	CTTTGTA,MIR-524		227	-0.20122078	-0.7794264	0.7859712	0.86669296	1	2391	tags=21%, list=21%, signal=26%
V$PAX6_01	V$PAX6_01		50	-0.22359525	-0.77863336	0.82270914	0.86656564	1	2439	tags=26%, list=22%, signal=33%
V$AR_02	V$AR_02		19	-0.2699872	-0.77504694	0.7583497	0.8715269	1	3740	tags=58%, list=33%, signal=87%
V$CEBPA_01	V$CEBPA_01		119	-0.19549648	-0.7745606	0.91588783	0.87087226	1	2953	tags=26%, list=26%, signal=35%
CCAGGTT,MIR-490	CCAGGTT,MIR-490		27	-0.2284804	-0.77387637	0.7927063	0.870534	1	3181	tags=30%, list=28%, signal=41%
GTGACGY_V$E4F1_Q6	GTGACGY_V$E4F1_Q6		316	-0.17185938	-0.770453	0.8359375	0.87496144	1	3031	tags=24%, list=27%, signal=32%
TGCAAAC,MIR-452	TGCAAAC,MIR-452		55	-0.20533332	-0.76837665	0.8389513	0.87688845	1	2940	tags=25%, list=26%, signal=34%
V$XBP1_01	V$XBP1_01		65	-0.20408934	-0.7683325	0.8573975	0.8755067	1	1321	tags=12%, list=12%, signal=14%
V$SMAD4_Q6	V$SMAD4_Q6		112	-0.18685894	-0.7675428	0.8652482	0.87550145	1	3371	tags=34%, list=30%, signal=48%
TGAGATT,MIR-216	TGAGATT,MIR-216		56	-0.20685007	-0.7629414	0.7790698	0.8815954	1	3488	tags=32%, list=31%, signal=46%
AACYNNNNTTCCS_UNKNOWN	AACYNNNNTTCCS_UNKNOWN		44	-0.2012491	-0.7584689	0.84415585	0.8874196	1	1214	tags=11%, list=11%, signal=13%
V$MZF1_02	V$MZF1_02		110	-0.17431912	-0.75830865	0.91288567	0.88617134	1	2482	tags=17%, list=22%, signal=22%
TTGGGAG,MIR-150	TTGGGAG,MIR-150		49	-0.21266095	-0.7554204	0.8546169	0.8893437	1	1256	tags=12%, list=11%, signal=14%
V$CREB_Q2_01	V$CREB_Q2_01		101	-0.17802204	-0.7531283	0.9260563	0.8914861	1	3354	tags=33%, list=30%, signal=46%
AGCATTA,MIR-155	AGCATTA,MIR-155		72	-0.2216045	-0.75055295	0.78672034	0.8940058	1	2694	tags=22%, list=24%, signal=29%
RRCCGTTA_UNKNOWN	RRCCGTTA_UNKNOWN		35	-0.20920804	-0.7482078	0.84869564	0.8961875	1	878	tags=11%, list=8%, signal=12%
GGCACTT,MIR-519E	GGCACTT,MIR-519E		68	-0.22278795	-0.74627984	0.7984645	0.8976378	1	3119	tags=29%, list=28%, signal=41%
ATGTTAA,MIR-302C	ATGTTAA,MIR-302C		126	-0.19638377	-0.74508154	0.8692946	0.89795846	1	2978	tags=25%, list=27%, signal=33%
TGAATGT,MIR-181A,MIR-181B,MIR-181C,MIR-181D	TGAATGT,MIR-181A,MIR-181B,MIR-181C,MIR-181D		216	-0.18336698	-0.7410597	0.9194499	0.9024554	1	2242	tags=19%, list=20%, signal=23%
ATGTTTC,MIR-494	ATGTTTC,MIR-494		79	-0.1854469	-0.7368464	0.91240877	0.9068775	1	926	tags=9%, list=8%, signal=10%
TTGCCAA,MIR-182	TTGCCAA,MIR-182		160	-0.19395182	-0.7327157	0.8686131	0.9113244	1	608	tags=8%, list=5%, signal=8%
TTTGCAC,MIR-19A,MIR-19B	TTTGCAC,MIR-19A,MIR-19B		245	-0.16564435	-0.729568	0.9341637	0.9141792	1	2943	tags=25%, list=26%, signal=33%
V$CREB_Q2	V$CREB_Q2		124	-0.16205332	-0.72708195	0.9794521	0.9161565	1	955	tags=8%, list=9%, signal=9%
CCANNAGRKGGC_UNKNOWN	CCANNAGRKGGC_UNKNOWN		55	-0.21636762	-0.72608024	0.9140768	0.91594046	1	2136	tags=22%, list=19%, signal=27%
GTGACTT,MIR-224	GTGACTT,MIR-224		79	-0.19437166	-0.7234079	0.8560311	0.91791743	1	409	tags=6%, list=4%, signal=7%
TTTTGAG,MIR-373	TTTTGAG,MIR-373		116	-0.18754223	-0.7182581	0.86531365	0.9228685	1	3066	tags=24%, list=27%, signal=33%
V$MYOGNF1_01	V$MYOGNF1_01		20	-0.2679403	-0.7165797	0.8449612	0.9234608	1	3407	tags=60%, list=30%, signal=86%
V$STAT1_02	V$STAT1_02		117	-0.14901735	-0.70242494	0.97657657	0.93803555	1	2022	tags=15%, list=18%, signal=18%
GTCTTCC,MIR-7	GTCTTCC,MIR-7		79	-0.18858945	-0.6932401	0.9046693	0.94589335	1	2635	tags=22%, list=24%, signal=28%
V$USF_C	V$USF_C		137	-0.15463641	-0.6836374	0.9731286	0.95312643	1	3673	tags=31%, list=33%, signal=46%
TGCTTTG,MIR-330	TGCTTTG,MIR-330		145	-0.16981551	-0.68297565	0.96202534	0.95223564	1	2873	tags=25%, list=26%, signal=33%
V$E2F_Q2	V$E2F_Q2		79	-0.1755087	-0.67731005	0.96603775	0.95559615	1	3310	tags=30%, list=30%, signal=43%
GTTGNYNNRGNAAC_UNKNOWN	GTTGNYNNRGNAAC_UNKNOWN		44	-0.18626544	-0.67530066	0.9193858	0.95578533	1	2173	tags=18%, list=19%, signal=22%
V$NERF_Q2	V$NERF_Q2		125	-0.17391188	-0.6722652	0.9494774	0.95660627	1	2795	tags=22%, list=25%, signal=30%
V$YY1_Q6	V$YY1_Q6		113	-0.16138214	-0.6720991	0.8265107	0.95521355	1	1374	tags=10%, list=12%, signal=11%
WCTCNATGGY_UNKNOWN	WCTCNATGGY_UNKNOWN		30	-0.18414144	-0.6671905	0.9298893	0.95748085	1	2806	tags=27%, list=25%, signal=35%
V$PAX2_01	V$PAX2_01		20	-0.2119712	-0.63886875	0.9581673	0.97481537	1	3047	tags=30%, list=27%, signal=41%
CCCAGAG,MIR-326	CCCAGAG,MIR-326		78	-0.14411958	-0.6272049	0.9890511	0.978913	1	4413	tags=42%, list=39%, signal=69%
TGTGTGA,MIR-377	TGTGTGA,MIR-377		87	-0.1527332	-0.62391937	0.9811644	0.9789111	1	1170	tags=8%, list=10%, signal=9%
V$TAXCREB_02	V$TAXCREB_02		15	-0.23289166	-0.61885196	0.9232283	0.9796287	1	2506	tags=27%, list=22%, signal=34%
TAANNYSGCG_UNKNOWN	TAANNYSGCG_UNKNOWN		40	-0.16797525	-0.5973678	0.96518373	0.9861191	1	1052	tags=8%, list=9%, signal=8%
ACATATC,MIR-190	ACATATC,MIR-190		26	-0.19850777	-0.5847142	0.96875	0.9886176	1	2257	tags=19%, list=20%, signal=24%
ATAGGAA,MIR-202	ATAGGAA,MIR-202		52	-0.17089362	-0.5734125	0.9587242	0.98997796	1	1220	tags=10%, list=11%, signal=11%
AAGWWRNYGGC_UNKNOWN	AAGWWRNYGGC_UNKNOWN		50	-0.14372359	-0.51346725	0.9809886	0.99749917	1	2757	tags=18%, list=25%, signal=24%
GGCACAT,MIR-455	GGCACAT,MIR-455		28	-0.13207339	-0.4376967	1	0.999361	1	3948	tags=39%, list=35%, signal=61%
