# Supplementary material for: A genomic analysis of mouse models of breast cancer reveals molecular features of mouse models and relationships to human breast cancer
Source: Breast Cancer Res. 2014 Jun 5;16(3):R59. doi: 10.1186/bcr3672 (PMC4078930; doi:10.1186/bcr3672)
Supplement: Additional file 11 — GSEA for mouse models compared to all other models or to mammary gland development. Listed by model. [file bcr3672-S11.zip › AdditionalFile11/ATX/Vs_Normal_mammary/C3/Upregulated_in_ATX_vs_normalmammary.txt]

NAME	GS<br> follow link to MSigDB	GS DETAILS	SIZE	ES	NES	NOM p-val	FDR q-val	FWER p-val	RANK AT MAX	LEADING EDGE
WYAAANNRNNNGCG_UNKNOWN	WYAAANNRNNNGCG_UNKNOWN	Details ...	25	0.49078903	1.6377485	0.006756757	0.6862604	0.508	1257	tags=36%, list=11%, signal=40%
KCCGNSWTTT_UNKNOWN	KCCGNSWTTT_UNKNOWN	Details ...	48	0.460306	1.5163327	0.06567796	1	0.776	1839	tags=27%, list=16%, signal=32%
AAGGGAT,MIR-188	AAGGGAT,MIR-188	Details ...	41	0.39618212	1.4776403	0.040632054	1	0.816	2633	tags=44%, list=24%, signal=57%
YRCCAKNNGNCGC_UNKNOWN	YRCCAKNNGNCGC_UNKNOWN	Details ...	29	0.45459926	1.470162	0.04408353	0.83051074	0.822	1078	tags=28%, list=10%, signal=30%
KTGGYRSGAA_UNKNOWN	KTGGYRSGAA_UNKNOWN	Details ...	42	0.48744383	1.4570552	0.100877196	0.7415366	0.833	1714	tags=40%, list=15%, signal=48%
CGGAARNGGCNG_UNKNOWN	CGGAARNGGCNG_UNKNOWN	Details ...	25	0.43537006	1.3743314	0.11751663	1	0.928	3181	tags=36%, list=28%, signal=50%
GAGCCAG,MIR-149	GAGCCAG,MIR-149	Details ...	73	0.29058513	1.3025591	0.055944055	1	0.971	1675	tags=22%, list=15%, signal=26%
V$SPZ1_01	V$SPZ1_01	Details ...	127	0.29547	1.281923	0.08564815	1	0.979	1160	tags=18%, list=10%, signal=20%
V$E2F_02	V$E2F_02	Details ...	97	0.35413855	1.2703432	0.19635628	1	0.981	2114	tags=34%, list=19%, signal=42%
V$E2F1DP1_01	V$E2F1DP1_01	Details ...	96	0.35497776	1.2683597	0.1923077	1	0.981	2114	tags=34%, list=19%, signal=42%
V$E2F1DP2_01	V$E2F1DP2_01	Details ...	96	0.35497776	1.2683597	0.1923077	1	0.981	2114	tags=34%, list=19%, signal=42%
V$E2F4DP2_01	V$E2F4DP2_01	Details ...	96	0.35497776	1.2683597	0.1923077	1	0.981	2114	tags=34%, list=19%, signal=42%
V$E2F1_Q6	V$E2F1_Q6	Details ...	103	0.3639635	1.2619187	0.21604939	1	0.982	2114	tags=36%, list=19%, signal=44%
V$E2F4DP1_01	V$E2F4DP1_01	Details ...	101	0.35212457	1.2579478	0.2	1	0.983	2114	tags=34%, list=19%, signal=41%
TTGCWCAAY_V$CEBPB_02	TTGCWCAAY_V$CEBPB_02	Details ...	36	0.3563367	1.2331212	0.13921113	1	0.992	2054	tags=36%, list=18%, signal=44%
V$E2F1DP1RB_01	V$E2F1DP1RB_01	Details ...	100	0.34289643	1.2304112	0.21987315	1	0.992	2110	tags=33%, list=19%, signal=40%
V$AP2_Q6	V$AP2_Q6	Details ...	127	0.24098079	1.214003	0.11973392	1	0.992	2019	tags=24%, list=18%, signal=28%
GGCCAGT,MIR-193A,MIR-193B	GGCCAGT,MIR-193A,MIR-193B	Details ...	42	0.3166008	1.20622	0.18055555	1	0.993	3502	tags=43%, list=31%, signal=62%
SGCGSSAAA_V$E2F1DP2_01	SGCGSSAAA_V$E2F1DP2_01	Details ...	75	0.34620875	1.1760719	0.29471543	1	0.993	2114	tags=36%, list=19%, signal=44%
V$E2F_Q6	V$E2F_Q6	Details ...	101	0.33965236	1.1759841	0.27754238	1	0.993	2110	tags=35%, list=19%, signal=42%
TAGGTCA,MIR-192,MIR-215	TAGGTCA,MIR-192,MIR-215	Details ...	23	0.3529985	1.1749418	0.25	1	0.993	2742	tags=39%, list=24%, signal=52%
V$E2F_Q4	V$E2F_Q4	Details ...	102	0.33001792	1.1636938	0.28721175	1	0.993	2110	tags=33%, list=19%, signal=41%
AACWWCAANK_UNKNOWN	AACWWCAANK_UNKNOWN	Details ...	70	0.29738533	1.1502562	0.21232876	1	0.995	1231	tags=23%, list=11%, signal=26%
V$STAT_Q6	V$STAT_Q6	Details ...	133	0.2549529	1.1390988	0.17213115	1	0.995	1720	tags=26%, list=15%, signal=30%
V$ELK1_01	V$ELK1_01	Details ...	124	0.28390452	1.133271	0.2761905	1	0.995	2132	tags=27%, list=19%, signal=33%
V$CP2_02	V$CP2_02	Details ...	122	0.27574632	1.1305336	0.2488372	1	0.995	2186	tags=29%, list=20%, signal=35%
V$TEL2_Q6	V$TEL2_Q6	Details ...	109	0.27197665	1.126107	0.28846154	1	0.995	3064	tags=36%, list=27%, signal=49%
AGTCTTA,MIR-499	AGTCTTA,MIR-499	Details ...	34	0.38294905	1.1255347	0.358	1	0.995	2224	tags=38%, list=20%, signal=48%
ACCATTT,MIR-522	ACCATTT,MIR-522	Details ...	78	0.2992539	1.1246077	0.33545646	1	0.995	2343	tags=27%, list=21%, signal=34%
V$ATF6_01	V$ATF6_01	Details ...	63	0.29101273	1.1210876	0.2735632	1	0.995	1698	tags=22%, list=15%, signal=26%
V$E2F1_Q6_01	V$E2F1_Q6_01	Details ...	112	0.3216084	1.1194265	0.33333334	1	0.995	3120	tags=45%, list=28%, signal=61%
ATCTTGC,MIR-31	ATCTTGC,MIR-31	Details ...	33	0.31253827	1.106033	0.2793427	1	0.997	696	tags=18%, list=6%, signal=19%
CCATCCA,MIR-432	CCATCCA,MIR-432	Details ...	32	0.30297366	1.1054267	0.2832244	1	0.997	607	tags=16%, list=5%, signal=16%
V$HTF_01	V$HTF_01	Details ...	28	0.31291395	1.101008	0.30120483	1	0.997	1602	tags=25%, list=14%, signal=29%
RNCTGNYNRNCTGNY_UNKNOWN	RNCTGNYNRNCTGNY_UNKNOWN	Details ...	31	0.37516475	1.0785816	0.3608018	1	0.998	940	tags=23%, list=8%, signal=25%
TATTATA,MIR-374	TATTATA,MIR-374	Details ...	145	0.2682845	1.0778339	0.33563218	1	0.998	2144	tags=32%, list=19%, signal=39%
TACTTGA,MIR-26A,MIR-26B	TACTTGA,MIR-26A,MIR-26B	Details ...	144	0.27205724	1.0665382	0.34703195	1	0.998	2254	tags=30%, list=20%, signal=37%
V$E2F1_Q4_01	V$E2F1_Q4_01	Details ...	105	0.292178	1.0659854	0.3938053	1	0.998	3176	tags=43%, list=28%, signal=59%
V$E2F_Q6_01	V$E2F_Q6_01	Details ...	110	0.29808077	1.0648991	0.37995824	1	0.998	1385	tags=24%, list=12%, signal=27%
CTCTGGA,MIR-520A,MIR-525	CTCTGGA,MIR-520A,MIR-525	Details ...	80	0.26538974	1.0568184	0.3705463	1	0.999	1582	tags=23%, list=14%, signal=26%
V$E2F_01	V$E2F_01	Details ...	36	0.31595528	1.0406026	0.4011976	1	0.999	3094	tags=47%, list=28%, signal=65%
V$PU1_Q6	V$PU1_Q6	Details ...	110	0.25930685	1.0381234	0.36842105	1	0.999	2195	tags=27%, list=20%, signal=34%
MCAATNNNNNGCG_UNKNOWN	MCAATNNNNNGCG_UNKNOWN	Details ...	50	0.2904921	1.0280563	0.42729306	1	1	3105	tags=46%, list=28%, signal=63%
V$NFKB_Q6_01	V$NFKB_Q6_01	Details ...	113	0.26074314	1.0200843	0.41555557	1	1	1470	tags=21%, list=13%, signal=24%
AGGGCAG,MIR-18A	AGGGCAG,MIR-18A	Details ...	62	0.2526183	1.0134779	0.44044945	1	1	1622	tags=23%, list=14%, signal=26%
V$E2F_Q3_01	V$E2F_Q3_01	Details ...	106	0.27183098	1.0108365	0.45295405	1	1	3176	tags=44%, list=28%, signal=61%
GCGNNANTTCC_UNKNOWN	GCGNNANTTCC_UNKNOWN	Details ...	63	0.27008528	1.0103	0.44646925	1	1	1925	tags=19%, list=17%, signal=23%
V$ZID_01	V$ZID_01	Details ...	107	0.21940929	1.0078866	0.43269232	1	1	1548	tags=19%, list=14%, signal=21%
V$E2F1_Q3	V$E2F1_Q3	Details ...	105	0.26698524	1.0000379	0.43644068	1	1	1342	tags=23%, list=12%, signal=26%
CACCAGC,MIR-138	CACCAGC,MIR-138	Details ...	103	0.25223202	0.99684733	0.47692308	1	1	1796	tags=24%, list=16%, signal=29%
V$E2F_Q4_01	V$E2F_Q4_01	Details ...	108	0.2789144	0.99376357	0.4578059	1	1	3176	tags=43%, list=28%, signal=59%
V$FOXO1_01	V$FOXO1_01	Details ...	124	0.23252821	0.9892757	0.5134474	1	1	1777	tags=23%, list=16%, signal=27%
CTGAGCC,MIR-24	CTGAGCC,MIR-24	Details ...	123	0.21613947	0.9889421	0.4591195	1	1	2539	tags=26%, list=23%, signal=33%
GAGACTG,MIR-452	GAGACTG,MIR-452	Details ...	44	0.26173756	0.9862577	0.48752835	1	1	2382	tags=30%, list=21%, signal=37%
V$NFKB_C	V$NFKB_C	Details ...	136	0.2222	0.975263	0.525	1	1	1592	tags=21%, list=14%, signal=24%
CAGCAGG,MIR-370	CAGCAGG,MIR-370	Details ...	74	0.23593348	0.9694585	0.5231788	1	1	2177	tags=27%, list=19%, signal=33%
V$CREL_01	V$CREL_01	Details ...	136	0.21853632	0.96544904	0.5290023	1	1	1418	tags=17%, list=13%, signal=19%
V$CREBP1_01	V$CREBP1_01	Details ...	77	0.23680703	0.9608862	0.5273834	1	1	1781	tags=22%, list=16%, signal=26%
V$STAT1_01	V$STAT1_01	Details ...	37	0.27161554	0.95739585	0.51901567	1	1	1513	tags=24%, list=14%, signal=28%
V$AREB6_02	V$AREB6_02	Details ...	129	0.2240852	0.9530996	0.5423341	1	1	2149	tags=27%, list=19%, signal=33%
CGTSACG_V$PAX3_B	CGTSACG_V$PAX3_B		61	0.22425827	0.9526909	0.523702	1	1	1997	tags=23%, list=18%, signal=28%
TCCCRNNRTGC_UNKNOWN	TCCCRNNRTGC_UNKNOWN		80	0.24679285	0.9493978	0.51124746	1	1	2843	tags=31%, list=25%, signal=42%
V$AML_Q6	V$AML_Q6		135	0.24345392	0.94909614	0.54298645	1	1	858	tags=16%, list=8%, signal=17%
GGGATGC,MIR-324-5P	GGGATGC,MIR-324-5P		24	0.3051455	0.94730306	0.5247934	1	1	1701	tags=25%, list=15%, signal=29%
V$ETF_Q6	V$ETF_Q6		50	0.27341154	0.9454883	0.5020408	1	1	1392	tags=22%, list=12%, signal=25%
SNACANNNYSYAGA_UNKNOWN	SNACANNNYSYAGA_UNKNOWN		30	0.27681214	0.9442526	0.5164609	1	1	1623	tags=23%, list=14%, signal=27%
GTAAACC,MIR-299-5P	GTAAACC,MIR-299-5P		31	0.29701412	0.94373083	0.5190381	1	1	1701	tags=26%, list=15%, signal=30%
MYAATNNNNNNNGGC_UNKNOWN	MYAATNNNNNNNGGC_UNKNOWN		56	0.23882696	0.94199765	0.56962025	1	1	3951	tags=52%, list=35%, signal=80%
CCAWYNNGAAR_UNKNOWN	CCAWYNNGAAR_UNKNOWN		61	0.23355135	0.939672	0.58862144	1	1	2167	tags=30%, list=19%, signal=36%
V$AP2GAMMA_01	V$AP2GAMMA_01		119	0.21751566	0.938711	0.5881104	1	1	1623	tags=21%, list=14%, signal=24%
V$STAT_01	V$STAT_01		133	0.20783448	0.9335107	0.66113746	1	1	2221	tags=27%, list=20%, signal=33%
V$AR_03	V$AR_03		33	0.26371467	0.9245018	0.5264368	1	1	1311	tags=21%, list=12%, signal=24%
ATGGYGGA_UNKNOWN	ATGGYGGA_UNKNOWN		43	0.23324995	0.9240159	0.5983437	1	1	1839	tags=21%, list=16%, signal=25%
V$ETS1_B	V$ETS1_B		128	0.23133005	0.9212876	0.5607477	1	1	2132	tags=27%, list=19%, signal=32%
V$NFKAPPAB65_01	V$NFKAPPAB65_01		123	0.21286748	0.913405	0.64301074	1	1	1418	tags=17%, list=13%, signal=19%
TNCATNTCCYR_UNKNOWN	TNCATNTCCYR_UNKNOWN		53	0.23685703	0.9126813	0.5847107	1	1	1720	tags=19%, list=15%, signal=22%
CTGRYYYNATT_UNKNOWN	CTGRYYYNATT_UNKNOWN		34	0.271443	0.9106256	0.63273454	1	1	1248	tags=24%, list=11%, signal=26%
ATCMNTCCGY_UNKNOWN	ATCMNTCCGY_UNKNOWN		23	0.28269905	0.90763694	0.6131528	1	1	880	tags=17%, list=8%, signal=19%
V$GABP_B	V$GABP_B		114	0.21794315	0.8981353	0.5648352	1	1	2960	tags=31%, list=26%, signal=41%
CACTTTG,MIR-520G,MIR-520H	CACTTTG,MIR-520G,MIR-520H		118	0.20596927	0.8966648	0.63573086	1	1	2501	tags=25%, list=22%, signal=32%
V$E2F_03	V$E2F_03		115	0.2561621	0.8948817	0.5661605	1	1	3176	tags=41%, list=28%, signal=56%
TCCAGAT,MIR-516-5P	TCCAGAT,MIR-516-5P		50	0.26579794	0.8939926	0.5821501	1	1	1418	tags=18%, list=13%, signal=21%
V$ETS_Q4	V$ETS_Q4		130	0.23607142	0.8939829	0.58389264	1	1	2083	tags=22%, list=19%, signal=27%
V$NRF2_01	V$NRF2_01		121	0.21299048	0.88513523	0.6178344	1	1	3233	tags=35%, list=29%, signal=48%
V$NFKB_Q6	V$NFKB_Q6		130	0.21669538	0.8787867	0.7149221	1	1	1681	tags=22%, list=15%, signal=25%
GCAAAAA,MIR-129	GCAAAAA,MIR-129		76	0.22951853	0.87663233	0.6447368	1	1	2168	tags=29%, list=19%, signal=36%
CATTTCA,MIR-203	CATTTCA,MIR-203		129	0.20489106	0.8750061	0.65961945	1	1	2577	tags=28%, list=23%, signal=36%
GCCATNTTG_V$YY1_Q6	GCCATNTTG_V$YY1_Q6		200	0.19873461	0.8707398	0.5808511	1	1	2299	tags=22%, list=21%, signal=27%
GACAATC,MIR-219	GACAATC,MIR-219		74	0.22904396	0.8693883	0.6242171	1	1	1906	tags=23%, list=17%, signal=28%
V$E2F_Q3	V$E2F_Q3		107	0.22994441	0.86926633	0.5868132	1	1	3176	tags=44%, list=28%, signal=61%
GCACCTT,MIR-18A,MIR-18B	GCACCTT,MIR-18A,MIR-18B		53	0.23886973	0.8679584	0.6150538	1	1	2549	tags=25%, list=23%, signal=32%
V$EGR3_01	V$EGR3_01		34	0.23950937	0.86540854	0.6984479	1	1	3609	tags=50%, list=32%, signal=74%
GCACTTT,MIR-17-5P,MIR-20A,MIR-106A,MIR-106B,MIR-20B,MIR-519D	GCACTTT,MIR-17-5P,MIR-20A,MIR-106A,MIR-106B,MIR-20B,MIR-519D		272	0.19262654	0.8639599	0.70776254	1	1	2685	tags=28%, list=24%, signal=35%
V$NRF1_Q6	V$NRF1_Q6		117	0.19546555	0.8635519	0.6446281	1	1	2554	tags=24%, list=23%, signal=31%
CCAATNNSNNNGCG_UNKNOWN	CCAATNNSNNNGCG_UNKNOWN		28	0.24310224	0.86140627	0.6630901	1	1	1248	tags=14%, list=11%, signal=16%
GTACAGG,MIR-486	GTACAGG,MIR-486		33	0.25135723	0.85723734	0.701559	1	1	1634	tags=21%, list=15%, signal=25%
ACTAYRNNNCCCR_UNKNOWN	ACTAYRNNNCCCR_UNKNOWN		184	0.18694276	0.8554378	0.656051	1	1	2781	tags=29%, list=25%, signal=38%
V$SMAD_Q6	V$SMAD_Q6		128	0.18260066	0.85478806	0.8487395	0.99199945	1	1781	tags=19%, list=16%, signal=22%
ACTWSNACTNY_UNKNOWN	ACTWSNACTNY_UNKNOWN		40	0.2341197	0.85390824	0.68707484	0.984452	1	2171	tags=33%, list=19%, signal=40%
V$AHR_01	V$AHR_01		39	0.23320802	0.8482994	0.71639043	0.9907085	1	3022	tags=31%, list=27%, signal=42%
GTTNYYNNGGTNA_UNKNOWN	GTTNYYNNGGTNA_UNKNOWN		33	0.23228121	0.8377201	0.6791209	1	1	3161	tags=39%, list=28%, signal=55%
AGCACTT,MIR-93,MIR-302A,MIR-302B,MIR-302C,MIR-302D,MIR-372,MIR-373,MIR-520E,MIR-520A,MIR-526B,MIR-520B,MIR-520C,MIR-520D	AGCACTT,MIR-93,MIR-302A,MIR-302B,MIR-302C,MIR-302D,MIR-372,MIR-373,MIR-520E,MIR-520A,MIR-526B,MIR-520B,MIR-520C,MIR-520D		140	0.19315024	0.8342059	0.7755102	1	1	2685	tags=29%, list=24%, signal=38%
V$COREBINDINGFACTOR_Q6	V$COREBINDINGFACTOR_Q6		138	0.22526182	0.83283776	0.75593954	1	1	1720	tags=21%, list=15%, signal=25%
CRGAARNNNNCGA_UNKNOWN	CRGAARNNNNCGA_UNKNOWN		25	0.26224074	0.82972515	0.65023476	1	1	1299	tags=16%, list=12%, signal=18%
ACTGCCT,MIR-34B	ACTGCCT,MIR-34B		111	0.17688379	0.82563406	0.82857144	1	1	2474	tags=24%, list=22%, signal=31%
MGGAAGTG_V$GABP_B	MGGAAGTG_V$GABP_B		357	0.19636758	0.81966823	0.6593407	1	1	2976	tags=32%, list=27%, signal=42%
GAGCTGG,MIR-337	GAGCTGG,MIR-337		76	0.19702853	0.818182	0.75918365	1	1	2083	tags=28%, list=19%, signal=34%
CTACTGT,MIR-199A	CTACTGT,MIR-199A		77	0.21508683	0.8127574	0.7505071	1	1	2031	tags=22%, list=18%, signal=27%
V$SP1_Q6_01	V$SP1_Q6_01		126	0.17851721	0.8126648	0.80454546	1	1	2279	tags=21%, list=20%, signal=27%
CAGCCTC,MIR-485-5P	CAGCCTC,MIR-485-5P		73	0.20463721	0.8119423	0.7976424	0.993593	1	2770	tags=33%, list=25%, signal=43%
V$CETS1P54_01	V$CETS1P54_01		128	0.18392989	0.8104261	0.7158837	0.98868483	1	3059	tags=30%, list=27%, signal=41%
ACCAAAG,MIR-9	ACCAAAG,MIR-9		255	0.18053176	0.7982293	0.8410596	1	1	2099	tags=20%, list=19%, signal=24%
V$AP2ALPHA_01	V$AP2ALPHA_01		113	0.18567182	0.7978676	0.84713376	1	1	2251	tags=24%, list=20%, signal=30%
YTCCCRNNAGGY_UNKNOWN	YTCCCRNNAGGY_UNKNOWN		32	0.19769053	0.7843545	0.8648649	1	1	1283	tags=16%, list=11%, signal=18%
V$STAT3_02	V$STAT3_02		63	0.19233106	0.7830394	0.87750554	1	1	2052	tags=22%, list=18%, signal=27%
V$NFKAPPAB_01	V$NFKAPPAB_01		125	0.1992017	0.7684496	0.8902954	1	1	2144	tags=24%, list=19%, signal=29%
GGCNKCCATNK_UNKNOWN	GGCNKCCATNK_UNKNOWN		57	0.20093189	0.76143366	0.77272725	1	1	2052	tags=18%, list=18%, signal=21%
GGGNNTTTCC_V$NFKB_Q6_01	GGGNNTTTCC_V$NFKB_Q6_01		69	0.20986257	0.75895065	0.81681037	1	1	1322	tags=16%, list=12%, signal=18%
V$MAF_Q6	V$MAF_Q6		144	0.1783228	0.74212056	0.93973213	1	1	1167	tags=14%, list=10%, signal=15%
AGGCACT,MIR-515-3P	AGGCACT,MIR-515-3P		42	0.21024875	0.7321837	0.8473451	1	1	2137	tags=24%, list=19%, signal=29%
CAGTCAC,MIR-134	CAGTCAC,MIR-134		25	0.19597006	0.72808784	0.85010266	1	1	3027	tags=32%, list=27%, signal=44%
RCGCANGCGY_V$NRF1_Q6	RCGCANGCGY_V$NRF1_Q6		412	0.14811787	0.72286814	0.8524229	1	1	2751	tags=25%, list=25%, signal=31%
V$PAX3_B	V$PAX3_B		44	0.18933089	0.7222315	0.9483568	1	1	2083	tags=25%, list=19%, signal=31%
GTACTGT,MIR-101	GTACTGT,MIR-101		130	0.1863416	0.72086054	0.9355556	1	1	2873	tags=34%, list=26%, signal=45%
TCCCCAC,MIR-491	TCCCCAC,MIR-491		31	0.22361207	0.7159259	0.8791209	1	1	2357	tags=32%, list=21%, signal=41%
GACTGTT,MIR-212,MIR-132	GACTGTT,MIR-212,MIR-132		78	0.18684082	0.7157694	0.922	1	1	1837	tags=22%, list=16%, signal=26%
GGAANCGGAANY_UNKNOWN	GGAANCGGAANY_UNKNOWN		52	0.18103054	0.7099073	0.7703252	1	1	4250	tags=48%, list=38%, signal=77%
GTCAGGA,MIR-378	GTCAGGA,MIR-378		28	0.20686814	0.70221215	0.9106383	1	1	1597	tags=21%, list=14%, signal=25%
TTTGTAG,MIR-520D	TTTGTAG,MIR-520D		174	0.17088407	0.7008724	0.97053045	1	1	2099	tags=22%, list=19%, signal=26%
V$NFMUE1_Q6	V$NFMUE1_Q6		118	0.18083285	0.68968797	0.8275109	1	1	3121	tags=25%, list=28%, signal=35%
CAGGTCC,MIR-492	CAGGTCC,MIR-492		28	0.19605221	0.6845493	0.90588236	1	1	2300	tags=25%, list=21%, signal=31%
V$LXR_Q3	V$LXR_Q3		34	0.19079408	0.6702273	0.938326	1	1	1623	tags=15%, list=14%, signal=17%
CCGNMNNTNACG_UNKNOWN	CCGNMNNTNACG_UNKNOWN		38	0.16141666	0.6651169	0.9076923	1	1	2703	tags=26%, list=24%, signal=35%
GGCNNMSMYNTTG_UNKNOWN	GGCNNMSMYNTTG_UNKNOWN		35	0.20818771	0.65510184	0.8039216	1	1	8873	tags=100%, list=79%, signal=480%
GGGCATT,MIR-365	GGGCATT,MIR-365		60	0.18106973	0.6481394	0.95302016	1	1	1470	tags=17%, list=13%, signal=19%
GCTGAGT,MIR-512-5P	GCTGAGT,MIR-512-5P		29	0.19980691	0.63122034	0.9065041	1	1	2021	tags=21%, list=18%, signal=25%
ACACTAC,MIR-142-3P	ACACTAC,MIR-142-3P		60	0.18957196	0.6296105	0.90059644	1	1	3095	tags=32%, list=28%, signal=44%
V$ELK1_02	V$ELK1_02		113	0.15250777	0.62840503	0.8742004	1	1	3233	tags=27%, list=29%, signal=38%
CCCACAT,MIR-299-3P	CCCACAT,MIR-299-3P		25	0.19061638	0.6083751	0.9480249	1	1	1895	tags=16%, list=17%, signal=19%
CCACACA,MIR-147	CCACACA,MIR-147		36	0.15346718	0.6001499	0.97494304	1	1	9484	tags=100%, list=85%, signal=651%
V$YY1_02	V$YY1_02		113	0.12950383	0.5762393	0.9700599	1	1	2782	tags=23%, list=25%, signal=30%
TMTCGCGANR_UNKNOWN	TMTCGCGANR_UNKNOWN		72	0.17091666	0.5736303	0.89555556	1	1	4342	tags=47%, list=39%, signal=77%
ATAACCT,MIR-154	ATAACCT,MIR-154		35	0.18363862	0.54588455	0.9518072	0.99971575	1	1938	tags=20%, list=17%, signal=24%
GGTGAAG,MIR-412	GGTGAAG,MIR-412		34	0.15133946	0.4825075	0.9935622	0.9980579	1	2609	tags=26%, list=23%, signal=34%
