# Supplementary material for: A genomic analysis of mouse models of breast cancer reveals molecular features of mouse models and relationships to human breast cancer
Source: Breast Cancer Res. 2014 Jun 5;16(3):R59. doi: 10.1186/bcr3672 (PMC4078930; doi:10.1186/bcr3672)
Supplement: Additional file 11 — GSEA for mouse models compared to all other models or to mammary gland development. Listed by model. [file bcr3672-S11.zip › AdditionalFile11/ATX/Vs_Normal_mammary/C6/Downregulated_in_ATX_vs_normalmammary.txt]

NAME	GS<br> follow link to MSigDB	GS DETAILS	SIZE	ES	NES	NOM p-val	FDR q-val	FWER p-val	RANK AT MAX	LEADING EDGE
KRAS.50_UP.V1_DN	KRAS.50_UP.V1_DN	Details ...	23	-0.6500297	-1.5392	0.02946593	1	0.49	1745	tags=57%, list=16%, signal=67%
SNF5_DN.V1_DN	SNF5_DN.V1_DN	Details ...	119	-0.4820694	-1.5361098	0.019677997	0.86039084	0.5	1653	tags=35%, list=15%, signal=41%
BRCA1_DN.V1_DN	BRCA1_DN.V1_DN	Details ...	70	-0.47234052	-1.515392	0.007662835	0.7155328	0.553	1680	tags=30%, list=15%, signal=35%
RELA_DN.V1_DN	RELA_DN.V1_DN	Details ...	95	-0.5082822	-1.4915477	0.03716814	0.6784297	0.607	1635	tags=35%, list=15%, signal=40%
CRX_NRL_DN.V1_DN	CRX_NRL_DN.V1_DN	Details ...	92	-0.42790675	-1.4817002	0.007220217	0.60564476	0.639	918	tags=20%, list=8%, signal=21%
KRAS.AMP.LUNG_UP.V1_UP	KRAS.AMP.LUNG_UP.V1_UP	Details ...	67	-0.5399489	-1.4797828	0.041121494	0.5132272	0.641	1637	tags=40%, list=15%, signal=47%
CYCLIN_D1_KE_.V1_UP	CYCLIN_D1_KE_.V1_UP	Details ...	115	-0.38310558	-1.4711522	0.03885135	0.47673234	0.656	2065	tags=27%, list=18%, signal=33%
PKCA_DN.V1_UP	PKCA_DN.V1_UP	Details ...	115	-0.50082153	-1.4673775	0.02329749	0.43224657	0.666	2189	tags=39%, list=20%, signal=48%
AKT_UP.V1_DN	AKT_UP.V1_DN	Details ...	138	-0.40948087	-1.4325019	0.051948052	0.53436357	0.739	1284	tags=28%, list=11%, signal=31%
CYCLIN_D1_KE_.V1_DN	CYCLIN_D1_KE_.V1_DN	Details ...	124	-0.40706038	-1.4186269	0.03853211	0.5393035	0.761	1649	tags=25%, list=15%, signal=29%
ALK_DN.V1_DN	ALK_DN.V1_DN	Details ...	73	-0.4788999	-1.4175537	0.037037037	0.49691632	0.761	1562	tags=32%, list=14%, signal=36%
KRAS.LUNG_UP.V1_UP	KRAS.LUNG_UP.V1_UP	Details ...	68	-0.4654048	-1.4170464	0.023593467	0.45782834	0.762	1222	tags=29%, list=11%, signal=33%
MTOR_UP.V1_DN	MTOR_UP.V1_DN	Details ...	134	-0.3919928	-1.415201	0.06834532	0.4288914	0.763	2595	tags=37%, list=23%, signal=48%
ESC_J1_UP_LATE.V1_UP	ESC_J1_UP_LATE.V1_UP	Details ...	140	-0.42135847	-1.3971232	0.04248366	0.45504394	0.795	1930	tags=32%, list=17%, signal=38%
CAHOY_NEURONAL	CAHOY_NEURONAL	Details ...	56	-0.54948217	-1.3853109	0.09208103	0.46788353	0.812	1972	tags=41%, list=18%, signal=50%
PRC2_SUZ12_UP.V1_UP	PRC2_SUZ12_UP.V1_UP	Details ...	114	-0.40720865	-1.3813766	0.049295776	0.4524543	0.817	2438	tags=39%, list=22%, signal=49%
AKT_UP_MTOR_DN.V1_DN	AKT_UP_MTOR_DN.V1_DN	Details ...	138	-0.36880198	-1.3808436	0.058076225	0.42772874	0.819	1048	tags=22%, list=9%, signal=24%
KRAS.KIDNEY_UP.V1_DN	KRAS.KIDNEY_UP.V1_DN	Details ...	78	-0.44904786	-1.3764205	0.06837607	0.41662428	0.829	2312	tags=38%, list=21%, signal=48%
KRAS.BREAST_UP.V1_DN	KRAS.BREAST_UP.V1_DN	Details ...	77	-0.42512456	-1.3558	0.03577513	0.46324006	0.85	1877	tags=38%, list=17%, signal=45%
CAHOY_ASTROCYTIC	CAHOY_ASTROCYTIC	Details ...	57	-0.44453397	-1.3551897	0.06439394	0.4422334	0.85	1498	tags=35%, list=13%, signal=40%
KRAS.PROSTATE_UP.V1_UP	KRAS.PROSTATE_UP.V1_UP		77	-0.46290258	-1.3513635	0.07815275	0.43366647	0.855	1353	tags=29%, list=12%, signal=32%
EIF4E_UP	EIF4E_UP		52	-0.38283998	-1.3464884	0.10018553	0.4288153	0.861	2692	tags=33%, list=24%, signal=43%
CSR_EARLY_UP.V1_DN	CSR_EARLY_UP.V1_DN		59	-0.3569962	-1.3457186	0.09694794	0.41197768	0.861	946	tags=20%, list=8%, signal=22%
STK33_SKM_DN	STK33_SKM_DN		125	-0.35753912	-1.3452741	0.028368793	0.3960231	0.862	2100	tags=30%, list=19%, signal=36%
ATM_DN.V1_UP	ATM_DN.V1_UP		90	-0.4651996	-1.3315669	0.11849192	0.42033082	0.878	2321	tags=38%, list=21%, signal=47%
JAK2_DN.V1_UP	JAK2_DN.V1_UP		87	-0.40139586	-1.330512	0.038590603	0.4071966	0.878	1429	tags=23%, list=13%, signal=26%
PRC2_EDD_UP.V1_DN	PRC2_EDD_UP.V1_DN		106	-0.4019312	-1.3300592	0.059149724	0.39404038	0.879	2757	tags=37%, list=25%, signal=48%
ESC_J1_UP_LATE.V1_DN	ESC_J1_UP_LATE.V1_DN		133	-0.37775657	-1.3255739	0.097288676	0.39259535	0.884	1698	tags=26%, list=15%, signal=31%
VEGF_A_UP.V1_UP	VEGF_A_UP.V1_UP		115	-0.38744098	-1.324549	0.067474045	0.3820952	0.885	1851	tags=29%, list=17%, signal=34%
LTE2_UP.V1_DN	LTE2_UP.V1_DN		111	-0.37353173	-1.3172098	0.089605734	0.38834944	0.892	934	tags=19%, list=8%, signal=20%
STK33_DN	STK33_DN		115	-0.3409838	-1.3164083	0.042955328	0.37730157	0.893	2879	tags=39%, list=26%, signal=52%
CTIP_DN.V1_UP	CTIP_DN.V1_UP		70	-0.46916538	-1.3133526	0.11380597	0.37366104	0.897	1210	tags=34%, list=11%, signal=38%
CTIP_DN.V1_DN	CTIP_DN.V1_DN		71	-0.381634	-1.3115373	0.074324325	0.36706513	0.9	1716	tags=25%, list=15%, signal=30%
KRAS.50_UP.V1_UP	KRAS.50_UP.V1_UP		31	-0.48005962	-1.3052754	0.08608059	0.3709704	0.902	1258	tags=39%, list=11%, signal=43%
P53_DN.V1_DN	P53_DN.V1_DN		122	-0.39348972	-1.3032779	0.11418685	0.36511108	0.904	2883	tags=44%, list=26%, signal=59%
BMI1_DN.V1_DN	BMI1_DN.V1_DN		90	-0.3804015	-1.301096	0.08576642	0.36083806	0.905	2835	tags=43%, list=25%, signal=58%
ATF2_S_UP.V1_DN	ATF2_S_UP.V1_DN		107	-0.37255037	-1.2974883	0.078125	0.3596854	0.908	2300	tags=39%, list=21%, signal=49%
BCAT.100_UP.V1_DN	BCAT.100_UP.V1_DN		15	-0.5256202	-1.2943895	0.20147875	0.35659796	0.909	3265	tags=60%, list=29%, signal=85%
MEL18_DN.V1_DN	MEL18_DN.V1_DN		89	-0.39113632	-1.2915692	0.086629	0.35453546	0.909	2662	tags=40%, list=24%, signal=53%
JNK_DN.V1_UP	JNK_DN.V1_UP		109	-0.38680103	-1.2823329	0.111692846	0.3678754	0.913	1759	tags=32%, list=16%, signal=38%
KRAS.600.LUNG.BREAST_UP.V1_UP	KRAS.600.LUNG.BREAST_UP.V1_UP		142	-0.4327233	-1.280797	0.12762238	0.3621167	0.913	1320	tags=28%, list=12%, signal=32%
MTOR_UP.N4.V1_UP	MTOR_UP.N4.V1_UP		130	-0.3416088	-1.279472	0.13285458	0.35653996	0.913	2060	tags=27%, list=18%, signal=33%
RAF_UP.V1_DN	RAF_UP.V1_DN		110	-0.34920174	-1.2748059	0.10091743	0.35908258	0.918	992	tags=19%, list=9%, signal=21%
KRAS.PROSTATE_UP.V1_DN	KRAS.PROSTATE_UP.V1_DN		80	-0.4623929	-1.2734828	0.18971631	0.3540947	0.92	2245	tags=36%, list=20%, signal=45%
CYCLIN_D1_UP.V1_UP	CYCLIN_D1_UP.V1_UP		123	-0.3331755	-1.2677466	0.12241379	0.35902816	0.926	2065	tags=27%, list=18%, signal=33%
NFE2L2.V2	NFE2L2.V2		212	-0.34200257	-1.2634648	0.08798646	0.36035553	0.927	1792	tags=25%, list=16%, signal=30%
ALK_DN.V1_UP	ALK_DN.V1_UP		89	-0.42175433	-1.262349	0.1705151	0.3551934	0.928	1907	tags=36%, list=17%, signal=43%
BMI1_DN_MEL18_DN.V1_DN	BMI1_DN_MEL18_DN.V1_DN		86	-0.37504447	-1.251881	0.118738405	0.37073117	0.933	2368	tags=34%, list=21%, signal=42%
ATM_DN.V1_DN	ATM_DN.V1_DN		86	-0.37949488	-1.2469199	0.11433757	0.37324384	0.935	1843	tags=29%, list=16%, signal=35%
KRAS.BREAST_UP.V1_UP	KRAS.BREAST_UP.V1_UP		74	-0.44850942	-1.2433579	0.17317487	0.37316287	0.937	3157	tags=51%, list=28%, signal=71%
ESC_V6.5_UP_LATE.V1_UP	ESC_V6.5_UP_LATE.V1_UP		135	-0.36574012	-1.2376057	0.14183123	0.3785307	0.942	2108	tags=29%, list=19%, signal=35%
KRAS.600_UP.V1_UP	KRAS.600_UP.V1_UP		149	-0.39471424	-1.2281958	0.14604811	0.3917507	0.948	1676	tags=30%, list=15%, signal=34%
ESC_V6.5_UP_EARLY.V1_DN	ESC_V6.5_UP_EARLY.V1_DN		135	-0.40522432	-1.225243	0.2264151	0.3909606	0.949	1499	tags=27%, list=13%, signal=31%
RAPA_EARLY_UP.V1_UP	RAPA_EARLY_UP.V1_UP		105	-0.32729322	-1.2220696	0.17452008	0.39095894	0.951	3468	tags=41%, list=31%, signal=59%
CAHOY_OLIGODENDROCUTIC	CAHOY_OLIGODENDROCUTIC		52	-0.3305775	-1.2211266	0.14259928	0.3864059	0.952	1562	tags=25%, list=14%, signal=29%
EGFR_UP.V1_DN	EGFR_UP.V1_DN		105	-0.3276797	-1.2147949	0.13333334	0.39274696	0.954	1632	tags=21%, list=15%, signal=24%
LEF1_UP.V1_UP	LEF1_UP.V1_UP		124	-0.36726224	-1.2115473	0.17107584	0.3927643	0.956	1939	tags=31%, list=17%, signal=38%
KRAS.LUNG.BREAST_UP.V1_DN	KRAS.LUNG.BREAST_UP.V1_DN		72	-0.37866133	-1.2112787	0.12585033	0.386476	0.956	1097	tags=25%, list=10%, signal=28%
KRAS.600.LUNG.BREAST_UP.V1_DN	KRAS.600.LUNG.BREAST_UP.V1_DN		140	-0.35864812	-1.2091025	0.13666667	0.38464913	0.957	1759	tags=27%, list=16%, signal=32%
KRAS.LUNG.BREAST_UP.V1_UP	KRAS.LUNG.BREAST_UP.V1_UP		73	-0.4408583	-1.2086868	0.19395018	0.37918204	0.957	1292	tags=32%, list=12%, signal=35%
NOTCH_DN.V1_DN	NOTCH_DN.V1_DN		110	-0.38610843	-1.2080091	0.19818182	0.37453747	0.957	1832	tags=30%, list=16%, signal=36%
PTEN_DN.V2_DN	PTEN_DN.V2_DN		77	-0.3160926	-1.199828	0.15397924	0.38618952	0.961	2444	tags=29%, list=22%, signal=36%
KRAS.KIDNEY_UP.V1_UP	KRAS.KIDNEY_UP.V1_UP		83	-0.4100988	-1.1998054	0.21509434	0.38007644	0.961	1258	tags=30%, list=11%, signal=34%
SIRNA_EIF4GI_DN	SIRNA_EIF4GI_DN		50	-0.35571602	-1.1994699	0.23493975	0.37466177	0.961	2307	tags=28%, list=21%, signal=35%
PRC2_EZH2_UP.V1_DN	PRC2_EZH2_UP.V1_DN		112	-0.3386885	-1.1910481	0.16666667	0.38511354	0.962	2636	tags=35%, list=24%, signal=45%
CYCLIN_D1_UP.V1_DN	CYCLIN_D1_UP.V1_DN		125	-0.30474457	-1.1880379	0.1842546	0.38557148	0.962	2102	tags=23%, list=19%, signal=28%
PIGF_UP.V1_DN	PIGF_UP.V1_DN		105	-0.34627876	-1.1861569	0.1962775	0.38312343	0.962	1131	tags=17%, list=10%, signal=19%
GCNP_SHH_UP_LATE.V1_DN	GCNP_SHH_UP_LATE.V1_DN		137	-0.28341395	-1.1828557	0.14733543	0.38459516	0.964	2284	tags=27%, list=20%, signal=34%
P53_DN.V2_DN	P53_DN.V2_DN		99	-0.34511217	-1.179181	0.19122808	0.38663584	0.967	1435	tags=24%, list=13%, signal=28%
RAF_UP.V1_UP	RAF_UP.V1_UP		123	-0.32489663	-1.1701686	0.19372694	0.3991988	0.97	1661	tags=24%, list=15%, signal=28%
E2F3_UP.V1_UP	E2F3_UP.V1_UP		100	-0.31474075	-1.1638613	0.17073171	0.40766892	0.972	1941	tags=31%, list=17%, signal=37%
PDGF_UP.V1_DN	PDGF_UP.V1_DN		70	-0.35314327	-1.1630962	0.2	0.40378696	0.973	1646	tags=27%, list=15%, signal=32%
IL21_UP.V1_UP	IL21_UP.V1_UP		118	-0.36066565	-1.1470685	0.24273504	0.4302924	0.976	2282	tags=35%, list=20%, signal=43%
PDGF_ERK_DN.V1_UP	PDGF_ERK_DN.V1_UP		81	-0.31287947	-1.1418512	0.2642487	0.43566155	0.976	3300	tags=38%, list=29%, signal=54%
PTEN_DN.V1_UP	PTEN_DN.V1_UP		101	-0.3737302	-1.1404794	0.2807971	0.43245485	0.976	2842	tags=42%, list=25%, signal=55%
TGFB_UP.V1_UP	TGFB_UP.V1_UP		111	-0.3218636	-1.1401042	0.2741652	0.42741945	0.976	2303	tags=30%, list=21%, signal=37%
CSR_LATE_UP.V1_DN	CSR_LATE_UP.V1_DN		74	-0.36166063	-1.1387354	0.2881356	0.42459258	0.976	2680	tags=36%, list=24%, signal=48%
MEK_UP.V1_UP	MEK_UP.V1_UP		124	-0.32439995	-1.13562	0.2722513	0.42498523	0.977	1424	tags=23%, list=13%, signal=26%
JAK2_DN.V1_DN	JAK2_DN.V1_DN		51	-0.33125767	-1.1346524	0.27458256	0.42157146	0.977	1719	tags=22%, list=15%, signal=25%
MYC_UP.V1_UP	MYC_UP.V1_UP		82	-0.29951566	-1.1302265	0.2975048	0.42433122	0.977	1045	tags=15%, list=9%, signal=16%
KRAS.300_UP.V1_UP	KRAS.300_UP.V1_UP		80	-0.36723933	-1.1292046	0.23089431	0.4211269	0.977	1542	tags=29%, list=14%, signal=33%
PRC2_SUZ12_UP.V1_DN	PRC2_SUZ12_UP.V1_DN		100	-0.33235478	-1.1278495	0.27008548	0.4184606	0.977	1364	tags=19%, list=12%, signal=21%
ESC_V6.5_UP_LATE.V1_DN	ESC_V6.5_UP_LATE.V1_DN		129	-0.32247534	-1.1219393	0.28218696	0.42397344	0.977	932	tags=16%, list=8%, signal=18%
RB_DN.V1_DN	RB_DN.V1_DN		86	-0.33900473	-1.1174738	0.3177738	0.4271851	0.978	1945	tags=20%, list=17%, signal=24%
PTEN_DN.V1_DN	PTEN_DN.V1_DN		84	-0.37154186	-1.1154398	0.30524343	0.42611468	0.978	2416	tags=33%, list=22%, signal=42%
BCAT.100_UP.V1_UP	BCAT.100_UP.V1_UP		32	-0.36982575	-1.1118281	0.30035335	0.42867005	0.981	1686	tags=34%, list=15%, signal=40%
DCA_UP.V1_DN	DCA_UP.V1_DN		81	-0.29979128	-1.1095557	0.30564785	0.42781344	0.981	2369	tags=28%, list=21%, signal=36%
BRCA1_DN.V1_UP	BRCA1_DN.V1_UP		70	-0.40671578	-1.1074779	0.3327338	0.42676824	0.981	3007	tags=47%, list=27%, signal=64%
E2F1_UP.V1_DN	E2F1_UP.V1_DN		129	-0.30366725	-1.1071697	0.31634447	0.42261738	0.981	2433	tags=33%, list=22%, signal=41%
RAPA_EARLY_UP.V1_DN	RAPA_EARLY_UP.V1_DN		110	-0.30633977	-1.1006237	0.32673267	0.43125063	0.982	1861	tags=24%, list=17%, signal=28%
PRC1_BMI_UP.V1_DN	PRC1_BMI_UP.V1_DN		95	-0.32582676	-1.0926377	0.32807016	0.44233635	0.983	1619	tags=24%, list=14%, signal=28%
CRX_NRL_DN.V1_UP	CRX_NRL_DN.V1_UP		109	-0.28745306	-1.0916022	0.2839721	0.4398393	0.983	2233	tags=29%, list=20%, signal=36%
RB_P107_DN.V1_UP	RB_P107_DN.V1_UP		109	-0.33817488	-1.0818876	0.37099496	0.45483547	0.985	932	tags=21%, list=8%, signal=23%
KRAS.AMP.LUNG_UP.V1_DN	KRAS.AMP.LUNG_UP.V1_DN		74	-0.32965314	-1.0797974	0.34463277	0.45429093	0.985	1413	tags=23%, list=13%, signal=26%
PRC1_BMI_UP.V1_UP	PRC1_BMI_UP.V1_UP		99	-0.31934202	-1.077363	0.33990148	0.45491746	0.985	2403	tags=27%, list=21%, signal=34%
CRX_DN.V1_DN	CRX_DN.V1_DN		113	-0.29487905	-1.0742275	0.31578946	0.45616463	0.985	1585	tags=18%, list=14%, signal=20%
MTOR_UP.N4.V1_DN	MTOR_UP.N4.V1_DN		82	-0.27884868	-1.0739325	0.3516874	0.45217714	0.985	2741	tags=27%, list=24%, signal=35%
PTEN_DN.V2_UP	PTEN_DN.V2_UP		70	-0.32472953	-1.073776	0.33996382	0.44786683	0.985	1983	tags=24%, list=18%, signal=29%
PKCA_DN.V1_DN	PKCA_DN.V1_DN		117	-0.29012197	-1.0474628	0.37542087	0.4953518	0.989	1737	tags=21%, list=16%, signal=24%
JNK_DN.V1_DN	JNK_DN.V1_DN		115	-0.31071058	-1.033161	0.41103202	0.5192453	0.989	1754	tags=25%, list=16%, signal=30%
WNT_UP.V1_DN	WNT_UP.V1_DN		122	-0.30136576	-1.0310868	0.4141593	0.5184558	0.989	1564	tags=22%, list=14%, signal=25%
SRC_UP.V1_UP	SRC_UP.V1_UP		76	-0.32160273	-1.0300144	0.44406196	0.5154725	0.99	2858	tags=33%, list=26%, signal=44%
LTE2_UP.V1_UP	LTE2_UP.V1_UP		120	-0.2823626	-1.0294598	0.4038835	0.511554	0.99	2052	tags=25%, list=18%, signal=30%
ATF2_UP.V1_DN	ATF2_UP.V1_DN		113	-0.29612648	-1.0272291	0.41493055	0.51124144	0.99	2301	tags=31%, list=21%, signal=39%
IL21_UP.V1_DN	IL21_UP.V1_DN		94	-0.30229476	-1.0224854	0.41535777	0.51556283	0.99	1254	tags=20%, list=11%, signal=23%
WNT_UP.V1_UP	WNT_UP.V1_UP		133	-0.2981717	-1.0191287	0.4219858	0.5176779	0.991	2297	tags=29%, list=21%, signal=36%
YAP1_DN	YAP1_DN		24	-0.32170862	-1.0130153	0.438	0.5255841	0.991	1707	tags=25%, list=15%, signal=29%
TGFB_UP.V1_DN	TGFB_UP.V1_DN		108	-0.2749574	-1.0040514	0.4488735	0.5391891	0.992	1340	tags=19%, list=12%, signal=21%
ATF2_UP.V1_UP	ATF2_UP.V1_UP		107	-0.30536914	-1.0013738	0.4519573	0.5396542	0.994	2503	tags=30%, list=22%, signal=38%
IL15_UP.V1_DN	IL15_UP.V1_DN		88	-0.3017319	-0.98923934	0.47834274	0.55776775	0.995	2320	tags=26%, list=21%, signal=33%
EIF4E_DN	EIF4E_DN		44	-0.29763922	-0.9838896	0.48449612	0.5633553	0.995	287	tags=7%, list=3%, signal=7%
KRAS.300_UP.V1_DN	KRAS.300_UP.V1_DN		74	-0.28332284	-0.9672891	0.5309883	0.59263164	0.996	638	tags=15%, list=6%, signal=16%
P53_DN.V1_UP	P53_DN.V1_UP		114	-0.28146213	-0.9543364	0.51950353	0.6142706	0.997	2497	tags=31%, list=22%, signal=39%
KRAS.600_UP.V1_DN	KRAS.600_UP.V1_DN		150	-0.27997044	-0.9407607	0.57281554	0.6380033	0.997	658	tags=15%, list=6%, signal=15%
SIRNA_EIF4GI_UP	SIRNA_EIF4GI_UP		65	-0.25875956	-0.9331968	0.5711645	0.64914453	0.997	3317	tags=35%, list=30%, signal=50%
MEK_UP.V1_DN	MEK_UP.V1_DN		98	-0.2624635	-0.9321156	0.5609756	0.6462458	0.998	3451	tags=42%, list=31%, signal=60%
GCNP_SHH_UP_EARLY.V1_DN	GCNP_SHH_UP_EARLY.V1_DN		120	-0.2484639	-0.93210053	0.58518517	0.64080423	0.998	2602	tags=30%, list=23%, signal=39%
RELA_DN.V1_UP	RELA_DN.V1_UP		86	-0.27401206	-0.92786	0.5904437	0.64468974	0.998	1492	tags=19%, list=13%, signal=21%
BCAT_GDS748_UP	BCAT_GDS748_UP		33	-0.28021854	-0.9041468	0.63734293	0.69023234	0.999	1385	tags=21%, list=12%, signal=24%
ERB2_UP.V1_UP	ERB2_UP.V1_UP		118	-0.2447268	-0.8996792	0.6146045	0.6945135	0.999	2262	tags=29%, list=20%, signal=36%
HOXA9_DN.V1_DN	HOXA9_DN.V1_DN		111	-0.22894013	-0.8991567	0.6988906	0.69009274	0.999	1928	tags=21%, list=17%, signal=25%
YAP1_UP	YAP1_UP		23	-0.26527694	-0.89874834	0.60183483	0.68526644	0.999	2022	tags=26%, list=18%, signal=32%
RB_P107_DN.V1_DN	RB_P107_DN.V1_DN		86	-0.2318074	-0.8952918	0.5883392	0.6860851	0.999	2483	tags=27%, list=22%, signal=34%
CAHOY_ASTROGLIAL	CAHOY_ASTROGLIAL		64	-0.29933268	-0.89241207	0.61220825	0.6864518	0.999	1446	tags=20%, list=13%, signal=23%
NRL_DN.V1_DN	NRL_DN.V1_DN		91	-0.23630945	-0.88929886	0.7350877	0.68748456	0.999	1014	tags=13%, list=9%, signal=14%
IL2_UP.V1_DN	IL2_UP.V1_DN		99	-0.2728426	-0.88679636	0.6480144	0.6870775	0.999	1790	tags=21%, list=16%, signal=25%
KRAS.DF.V1_UP	KRAS.DF.V1_UP		123	-0.2638123	-0.8844169	0.64455783	0.6864064	0.999	2682	tags=33%, list=24%, signal=42%
STK33_NOMO_UP	STK33_NOMO_UP		146	-0.26551265	-0.87189966	0.642732	0.70738614	0.999	2258	tags=23%, list=20%, signal=29%
LEF1_UP.V1_DN	LEF1_UP.V1_DN		111	-0.25050804	-0.8669188	0.69147	0.7127312	0.999	945	tags=14%, list=8%, signal=15%
ESC_J1_UP_EARLY.V1_UP	ESC_J1_UP_EARLY.V1_UP		119	-0.22352734	-0.8522688	0.81642514	0.7366723	0.999	1946	tags=21%, list=17%, signal=25%
ATF2_S_UP.V1_UP	ATF2_S_UP.V1_UP		108	-0.26520133	-0.8449845	0.7356322	0.7461816	0.999	1674	tags=20%, list=15%, signal=24%
STK33_SKM_UP	STK33_SKM_UP		129	-0.26831046	-0.8424782	0.6923077	0.7452889	0.999	1187	tags=18%, list=11%, signal=20%
MYC_UP.V1_DN	MYC_UP.V1_DN		58	-0.26084828	-0.8326262	0.75465316	0.75946873	0.999	2052	tags=26%, list=18%, signal=32%
CAMP_UP.V1_DN	CAMP_UP.V1_DN		116	-0.2076983	-0.8210637	0.7641844	0.7773158	0.999	2643	tags=22%, list=24%, signal=29%
CAMP_UP.V1_UP	CAMP_UP.V1_UP		123	-0.1823077	-0.8068763	0.763986	0.80000156	1	2366	tags=20%, list=21%, signal=25%
IL2_UP.V1_UP	IL2_UP.V1_UP		102	-0.22704324	-0.7952021	0.85689044	0.8157392	1	1384	tags=16%, list=12%, signal=18%
PIGF_UP.V1_UP	PIGF_UP.V1_UP		94	-0.2128606	-0.7810285	0.7980769	0.8348524	1	1157	tags=11%, list=10%, signal=12%
NOTCH_DN.V1_UP	NOTCH_DN.V1_UP		98	-0.21077594	-0.7664882	0.9053571	0.8559539	1	2914	tags=27%, list=26%, signal=36%
GLI1_UP.V1_UP	GLI1_UP.V1_UP		16	-0.26068434	-0.7540723	0.74418604	0.870992	1	124	tags=6%, list=1%, signal=6%
CSR_EARLY_UP.V1_UP	CSR_EARLY_UP.V1_UP		98	-0.20028085	-0.73415875	0.8	0.8957913	1	3165	tags=24%, list=28%, signal=34%
RPS14_DN.V1_UP	RPS14_DN.V1_UP		113	-0.23433214	-0.66292566	0.8364662	0.96891004	1	1580	tags=18%, list=14%, signal=20%
KRAS.DF.V1_DN	KRAS.DF.V1_DN		102	-0.18802817	-0.66108745	0.98932385	0.9636041	1	1468	tags=14%, list=13%, signal=16%
P53_DN.V2_UP	P53_DN.V2_UP		83	-0.21661042	-0.64210445	0.9780034	0.9692405	1	901	tags=10%, list=8%, signal=10%
BCAT_GDS748_DN	BCAT_GDS748_DN		22	-0.1809057	-0.61287194	0.9656357	0.97773385	1	2237	tags=18%, list=20%, signal=23%
