# Supplementary material for: A genomic analysis of mouse models of breast cancer reveals molecular features of mouse models and relationships to human breast cancer
Source: Breast Cancer Res. 2014 Jun 5;16(3):R59. doi: 10.1186/bcr3672 (PMC4078930; doi:10.1186/bcr3672)
Supplement: Additional file 11 — GSEA for mouse models compared to all other models or to mammary gland development. Listed by model. [file bcr3672-S11.zip › AdditionalFile11/ATX/Vs_Normal_mammary/C6/Upregulated_in_ATX_vs_normalmammary.txt]

NAME	GS<br> follow link to MSigDB	GS DETAILS	SIZE	ES	NES	NOM p-val	FDR q-val	FWER p-val	RANK AT MAX	LEADING EDGE
RB_DN.V1_UP	RB_DN.V1_UP	Details ...	95	0.41299558	1.4632636	0.09224319	1	0.568	2001	tags=43%, list=18%, signal=52%
BCAT_BILD_ET_AL_DN	BCAT_BILD_ET_AL_DN	Details ...	22	0.5165514	1.4340322	0.081419624	0.66973776	0.618	1738	tags=41%, list=16%, signal=48%
GCNP_SHH_UP_LATE.V1_UP	GCNP_SHH_UP_LATE.V1_UP	Details ...	121	0.40479934	1.3766729	0.13432837	0.68516433	0.729	2083	tags=31%, list=19%, signal=38%
RPS14_DN.V1_DN	RPS14_DN.V1_DN	Details ...	101	0.3490356	1.1868747	0.2731183	1	0.948	1067	tags=28%, list=10%, signal=30%
SRC_UP.V1_DN	SRC_UP.V1_DN	Details ...	81	0.33956826	1.1809764	0.17848411	1	0.952	1285	tags=27%, list=11%, signal=30%
CSR_LATE_UP.V1_UP	CSR_LATE_UP.V1_UP	Details ...	107	0.35932937	1.1769396	0.29956895	1	0.955	1545	tags=31%, list=14%, signal=35%
KRAS.LUNG_UP.V1_DN	KRAS.LUNG_UP.V1_DN	Details ...	75	0.32933298	1.093595	0.27816093	1	0.984	810	tags=24%, list=7%, signal=26%
GCNP_SHH_UP_EARLY.V1_UP	GCNP_SHH_UP_EARLY.V1_UP	Details ...	114	0.28361338	1.0810841	0.35892117	1	0.987	2588	tags=32%, list=23%, signal=42%
VEGF_A_UP.V1_DN	VEGF_A_UP.V1_DN	Details ...	122	0.2928041	1.033408	0.4	1	0.995	1100	tags=23%, list=10%, signal=25%
NRL_DN.V1_UP	NRL_DN.V1_UP	Details ...	111	0.26081866	1.0330672	0.36255923	1	0.995	2049	tags=30%, list=18%, signal=36%
PDGF_ERK_DN.V1_DN	PDGF_ERK_DN.V1_DN	Details ...	88	0.2581598	1.0279347	0.42444444	1	0.995	1975	tags=26%, list=18%, signal=31%
PDGF_UP.V1_UP	PDGF_UP.V1_UP	Details ...	85	0.24883331	0.9733988	0.49684212	1	0.997	1723	tags=24%, list=15%, signal=28%
TBK1.DN.48HRS_UP	TBK1.DN.48HRS_UP	Details ...	34	0.27687865	0.96536183	0.5019531	1	0.997	2017	tags=24%, list=18%, signal=29%
E2F1_UP.V1_UP	E2F1_UP.V1_UP	Details ...	113	0.2807653	0.95824677	0.4722838	1	0.997	2908	tags=40%, list=26%, signal=53%
STK33_NOMO_DN	STK33_NOMO_DN	Details ...	122	0.2370447	0.94351524	0.60714287	1	0.999	1404	tags=20%, list=13%, signal=22%
ESC_V6.5_UP_EARLY.V1_UP	ESC_V6.5_UP_EARLY.V1_UP	Details ...	118	0.2482858	0.9391728	0.57393485	1	1	1292	tags=22%, list=12%, signal=25%
RB_P130_DN.V1_UP	RB_P130_DN.V1_UP	Details ...	101	0.25350222	0.92905146	0.6013514	1	1	767	tags=18%, list=7%, signal=19%
MEL18_DN.V1_UP	MEL18_DN.V1_UP	Details ...	102	0.28347158	0.92536306	0.57272726	1	1	1909	tags=35%, list=17%, signal=42%
TBK1.DF_UP	TBK1.DF_UP	Details ...	166	0.25434813	0.9248147	0.5298165	1	1	1811	tags=25%, list=16%, signal=30%
BMI1_DN.V1_UP	BMI1_DN.V1_UP	Details ...	102	0.26680228	0.9217278	0.5761124	1	1	1892	tags=31%, list=17%, signal=37%
PRC2_EZH2_UP.V1_UP	PRC2_EZH2_UP.V1_UP		112	0.26031598	0.91996056	0.5681293	1	1	1231	tags=22%, list=11%, signal=25%
MTOR_UP.V1_UP	MTOR_UP.V1_UP		121	0.2450996	0.91940254	0.5704846	1	1	1152	tags=19%, list=10%, signal=21%
BMI1_DN_MEL18_DN.V1_UP	BMI1_DN_MEL18_DN.V1_UP		99	0.2811463	0.9112623	0.60674155	0.985465	1	1909	tags=34%, list=17%, signal=41%
EGFR_UP.V1_UP	EGFR_UP.V1_UP		121	0.25321692	0.8600028	0.629717	1	1	2087	tags=34%, list=19%, signal=41%
IL15_UP.V1_UP	IL15_UP.V1_UP		103	0.2234278	0.85586965	0.7879518	1	1	2164	tags=29%, list=19%, signal=36%
DCA_UP.V1_UP	DCA_UP.V1_UP		86	0.23840101	0.8534588	0.7316017	1	1	2006	tags=28%, list=18%, signal=34%
TBK1.DN.48HRS_DN	TBK1.DN.48HRS_DN		39	0.26621374	0.8450351	0.6287554	1	1	1021	tags=18%, list=9%, signal=20%
ESC_J1_UP_EARLY.V1_DN	ESC_J1_UP_EARLY.V1_DN		124	0.23038693	0.8445875	0.70776254	1	1	1253	tags=19%, list=11%, signal=22%
BCAT_BILD_ET_AL_UP	BCAT_BILD_ET_AL_UP		29	0.23442326	0.8236302	0.738255	1	1	2288	tags=31%, list=20%, signal=39%
TBK1.DF_DN	TBK1.DF_DN		157	0.2188356	0.82139736	0.69014084	1	1	2527	tags=29%, list=23%, signal=37%
AKT_UP.V1_UP	AKT_UP.V1_UP		118	0.23035663	0.81082106	0.7713626	0.99580204	1	2595	tags=34%, list=23%, signal=44%
SNF5_DN.V1_UP	SNF5_DN.V1_UP		134	0.23726094	0.8094193	0.6956522	0.96836054	1	1281	tags=20%, list=11%, signal=22%
CORDENONSI_YAP_CONSERVED_SIGNATURE	CORDENONSI_YAP_CONSERVED_SIGNATURE		42	0.28922305	0.8014803	0.71875	0.95654273	1	1009	tags=24%, list=9%, signal=26%
PRC2_EDD_UP.V1_UP	PRC2_EDD_UP.V1_UP		111	0.20366628	0.78914493	0.79385966	0.95521307	1	2332	tags=25%, list=21%, signal=32%
ERB2_UP.V1_DN	ERB2_UP.V1_DN		92	0.21566989	0.75636077	0.8004866	0.99228096	1	1399	tags=20%, list=12%, signal=22%
STK33_UP	STK33_UP		129	0.21574119	0.7275367	0.87645686	1	1	2028	tags=28%, list=18%, signal=34%
CRX_DN.V1_UP	CRX_DN.V1_UP		102	0.18834756	0.72452	0.99029124	0.9900262	1	1674	tags=21%, list=15%, signal=24%
RB_P130_DN.V1_DN	RB_P130_DN.V1_DN		81	0.22111106	0.7240345	0.7595506	0.9645397	1	2157	tags=26%, list=19%, signal=32%
AKT_UP_MTOR_DN.V1_UP	AKT_UP_MTOR_DN.V1_UP		127	0.20330478	0.70760554	0.8947368	0.9594807	1	2595	tags=32%, list=23%, signal=42%
E2F3_UP.V1_DN	E2F3_UP.V1_DN		57	0.20289978	0.68499833	0.9268868	0.95867777	1	3117	tags=39%, list=28%, signal=53%
HOXA9_DN.V1_UP	HOXA9_DN.V1_UP		90	0.19788106	0.6547779	0.940048	0.9589132	1	1405	tags=19%, list=13%, signal=21%
