# Supplementary material for: A genomic analysis of mouse models of breast cancer reveals molecular features of mouse models and relationships to human breast cancer
Source: Breast Cancer Res. 2014 Jun 5;16(3):R59. doi: 10.1186/bcr3672 (PMC4078930; doi:10.1186/bcr3672)
Supplement: Additional file 11 — GSEA for mouse models compared to all other models or to mammary gland development. Listed by model. [file bcr3672-S11.zip › AdditionalFile11/BRCA_Null/Vs_Normal_Mammary/C2/Downregulated_in_BRCA_Null_vs_NormalMammary.txt]

NAME	GS<br> follow link to MSigDB	GS DETAILS	SIZE	ES	NES	NOM p-val	FDR q-val	FWER p-val	RANK AT MAX	LEADING EDGE
KEGG_HUNTINGTONS_DISEASE	KEGG_HUNTINGTONS_DISEASE	Details ...	115	-0.5252558	-2.1415243	0	0.037936892	0.01	2715	tags=53%, list=24%, signal=69%
YAO_TEMPORAL_RESPONSE_TO_PROGESTERONE_CLUSTER_13	YAO_TEMPORAL_RESPONSE_TO_PROGESTERONE_CLUSTER_13	Details ...	135	-0.52092904	-2.0295398	0	0.21492441	0.08	2613	tags=47%, list=23%, signal=60%
KEGG_OXIDATIVE_PHOSPHORYLATION	KEGG_OXIDATIVE_PHOSPHORYLATION	Details ...	89	-0.5664685	-1.9685501	0	0.2865148	0.15	2715	tags=62%, list=24%, signal=81%
MOOTHA_MITOCHONDRIA	MOOTHA_MITOCHONDRIA	Details ...	330	-0.52536803	-1.9273422	0.022222223	0.34080324	0.2	2653	tags=53%, list=24%, signal=67%
KEGG_PARKINSONS_DISEASE	KEGG_PARKINSONS_DISEASE	Details ...	81	-0.6014509	-1.913735	0	0.32080165	0.25	3465	tags=79%, list=31%, signal=114%
MOOTHA_VOXPHOS	MOOTHA_VOXPHOS	Details ...	67	-0.6548394	-1.9133211	0	0.26891539	0.25	2715	tags=75%, list=24%, signal=98%
REACTOME_GLUCOSE_REGULATION_OF_INSULIN_SECRETION	REACTOME_GLUCOSE_REGULATION_OF_INSULIN_SECRETION	Details ...	117	-0.5381145	-1.9064851	0.023809524	0.24603638	0.26	2653	tags=62%, list=24%, signal=80%
KEGG_ALZHEIMERS_DISEASE	KEGG_ALZHEIMERS_DISEASE	Details ...	109	-0.48104686	-1.8979758	0.021276595	0.23491204	0.27	2715	tags=53%, list=24%, signal=70%
ELVIDGE_HIF1A_TARGETS_UP	ELVIDGE_HIF1A_TARGETS_UP	Details ...	41	-0.5799109	-1.8941476	0	0.21433362	0.28	2488	tags=51%, list=22%, signal=66%
DAZARD_RESPONSE_TO_UV_SCC_UP	DAZARD_RESPONSE_TO_UV_SCC_UP	Details ...	57	-0.5883085	-1.859503	0	0.26340434	0.37	1723	tags=46%, list=15%, signal=54%
REACTOME_INTEGRATION_OF_ENERGY_METABOLISM	REACTOME_INTEGRATION_OF_ENERGY_METABOLISM	Details ...	160	-0.50006664	-1.8476571	0.023255814	0.2677474	0.4	2653	tags=56%, list=24%, signal=72%
GNATENKO_PLATELET_SIGNATURE	GNATENKO_PLATELET_SIGNATURE	Details ...	20	-0.63374406	-1.8457369	0.022222223	0.24836557	0.41	1987	tags=40%, list=18%, signal=49%
MOOTHA_PGC	MOOTHA_PGC	Details ...	263	-0.45699325	-1.8419485	0.045454547	0.23477349	0.42	2480	tags=41%, list=22%, signal=52%
YAO_TEMPORAL_RESPONSE_TO_PROGESTERONE_CLUSTER_12	YAO_TEMPORAL_RESPONSE_TO_PROGESTERONE_CLUSTER_12	Details ...	62	-0.52673066	-1.8405938	0.02173913	0.22212887	0.43	2335	tags=42%, list=21%, signal=53%
MOOTHA_HUMAN_MITODB_6_2002	MOOTHA_HUMAN_MITODB_6_2002	Details ...	325	-0.49318004	-1.8401685	0.022222223	0.20732027	0.43	2653	tags=51%, list=24%, signal=65%
STEIN_ESRRA_TARGETS	STEIN_ESRRA_TARGETS	Details ...	308	-0.43299177	-1.8363707	0.020408163	0.20044833	0.46	3018	tags=47%, list=27%, signal=63%
KEGG_FATTY_ACID_METABOLISM	KEGG_FATTY_ACID_METABOLISM	Details ...	28	-0.7274097	-1.833443	0.022727273	0.1918122	0.47	2381	tags=79%, list=21%, signal=100%
WONG_MITOCHONDRIA_GENE_MODULE	WONG_MITOCHONDRIA_GENE_MODULE	Details ...	158	-0.5548962	-1.8087375	0.023255814	0.22488661	0.56	2715	tags=61%, list=24%, signal=79%
DORSAM_HOXA9_TARGETS_UP	DORSAM_HOXA9_TARGETS_UP	Details ...	23	-0.6215287	-1.8054231	0.022222223	0.221886	0.57	2260	tags=52%, list=20%, signal=65%
STARK_PREFRONTAL_CORTEX_22Q11_DELETION_DN	STARK_PREFRONTAL_CORTEX_22Q11_DELETION_DN	Details ...	345	-0.402658	-1.8050188	0.045454547	0.21079169	0.57	4005	tags=55%, list=36%, signal=84%
BONOME_OVARIAN_CANCER_POOR_SURVIVAL_UP	BONOME_OVARIAN_CANCER_POOR_SURVIVAL_UP	Details ...	20	-0.72592413	-1.8028837	0	0.2071911	0.57	2112	tags=65%, list=19%, signal=80%
MARTINEZ_RESPONSE_TO_TRABECTEDIN_UP	MARTINEZ_RESPONSE_TO_TRABECTEDIN_UP	Details ...	46	-0.4694973	-1.7963326	0	0.21286303	0.58	3108	tags=48%, list=28%, signal=66%
STEIN_ESRRA_TARGETS_UP	STEIN_ESRRA_TARGETS_UP	Details ...	233	-0.45759037	-1.7932543	0.02173913	0.20812123	0.58	2481	tags=43%, list=22%, signal=54%
FLECHNER_BIOPSY_KIDNEY_TRANSPLANT_OK_VS_DONOR_UP	FLECHNER_BIOPSY_KIDNEY_TRANSPLANT_OK_VS_DONOR_UP	Details ...	340	-0.4828683	-1.7904762	0.022222223	0.20516644	0.59	3010	tags=48%, list=27%, signal=64%
GOLDRATH_HOMEOSTATIC_PROLIFERATION	GOLDRATH_HOMEOSTATIC_PROLIFERATION	Details ...	122	-0.49375153	-1.786415	0.022222223	0.20424715	0.59	2272	tags=39%, list=20%, signal=49%
LIANG_HEMATOPOIESIS_STEM_CELL_NUMBER_LARGE_VS_TINY_DN	LIANG_HEMATOPOIESIS_STEM_CELL_NUMBER_LARGE_VS_TINY_DN	Details ...	33	-0.5086298	-1.7813616	0	0.20615478	0.6	1727	tags=33%, list=15%, signal=39%
MCBRYAN_PUBERTAL_BREAST_4_5WK_DN	MCBRYAN_PUBERTAL_BREAST_4_5WK_DN	Details ...	148	-0.5687218	-1.7754176	0.02173913	0.20724972	0.61	2046	tags=46%, list=18%, signal=55%
REACTOME_REGULATION_OF_INSULIN_SECRETION	REACTOME_REGULATION_OF_INSULIN_SECRETION	Details ...	148	-0.4392571	-1.7736584	0.02173913	0.20157252	0.61	2653	tags=51%, list=24%, signal=66%
SHEN_SMARCA2_TARGETS_UP	SHEN_SMARCA2_TARGETS_UP	Details ...	226	-0.47909042	-1.7708193	0.04347826	0.2004278	0.63	3428	tags=52%, list=31%, signal=74%
RAMALHO_STEMNESS_UP	RAMALHO_STEMNESS_UP	Details ...	148	-0.47550145	-1.7656997	0.057692308	0.2008693	0.65	3343	tags=52%, list=30%, signal=73%
REACTOME_ELECTRON_TRANSPORT_CHAIN	REACTOME_ELECTRON_TRANSPORT_CHAIN	Details ...	52	-0.7058388	-1.7553245	0	0.21672054	0.68	2653	tags=85%, list=24%, signal=110%
ST_JNK_MAPK_PATHWAY	ST_JNK_MAPK_PATHWAY	Details ...	24	-0.58902055	-1.7549098	0	0.21071987	0.68	1236	tags=38%, list=11%, signal=42%
KEGG_PROPANOATE_METABOLISM	KEGG_PROPANOATE_METABOLISM	Details ...	25	-0.7287638	-1.7502155	0.020833334	0.21355855	0.69	1442	tags=60%, list=13%, signal=69%
TAKAO_RESPONSE_TO_UVB_RADIATION_UP	TAKAO_RESPONSE_TO_UVB_RADIATION_UP	Details ...	51	-0.45277855	-1.7497183	0.019607844	0.20762514	0.69	2328	tags=45%, list=21%, signal=57%
SCHLOSSER_SERUM_RESPONSE_DN	SCHLOSSER_SERUM_RESPONSE_DN	Details ...	433	-0.43749046	-1.7474343	0.020408163	0.20608555	0.7	2193	tags=35%, list=20%, signal=42%
KAAB_HEART_ATRIUM_VS_VENTRICLE_DN	KAAB_HEART_ATRIUM_VS_VENTRICLE_DN	Details ...	169	-0.5083573	-1.7474306	0.04255319	0.20036094	0.7	2641	tags=47%, list=24%, signal=60%
REACTOME_DIABETES_PATHWAYS	REACTOME_DIABETES_PATHWAYS	Details ...	263	-0.36333132	-1.7466615	0.045454547	0.19760145	0.72	2277	tags=32%, list=20%, signal=40%
JI_RESPONSE_TO_FSH_UP	JI_RESPONSE_TO_FSH_UP	Details ...	44	-0.5348253	-1.7451928	0.022222223	0.19448277	0.72	2195	tags=43%, list=20%, signal=53%
YAO_TEMPORAL_RESPONSE_TO_PROGESTERONE_CLUSTER_17	YAO_TEMPORAL_RESPONSE_TO_PROGESTERONE_CLUSTER_17	Details ...	143	-0.48513278	-1.7423594	0.02631579	0.19439994	0.72	3828	tags=56%, list=34%, signal=84%
DACOSTA_UV_RESPONSE_VIA_ERCC3_XPCS_DN	DACOSTA_UV_RESPONSE_VIA_ERCC3_XPCS_DN	Details ...	31	-0.60299075	-1.7404345	0	0.1952325	0.75	1929	tags=39%, list=17%, signal=47%
MILI_PSEUDOPODIA_HAPTOTAXIS_UP	MILI_PSEUDOPODIA_HAPTOTAXIS_UP	Details ...	305	-0.536742	-1.7390511	0.021276595	0.1940369	0.75	3007	tags=54%, list=27%, signal=72%
MARTINEZ_RESPONSE_TO_TRABECTEDIN	MARTINEZ_RESPONSE_TO_TRABECTEDIN	Details ...	26	-0.6102485	-1.7365983	0.021276595	0.19573429	0.75	1583	tags=35%, list=14%, signal=40%
FLECHNER_BIOPSY_KIDNEY_TRANSPLANT_REJECTED_VS_OK_DN	FLECHNER_BIOPSY_KIDNEY_TRANSPLANT_REJECTED_VS_OK_DN	Details ...	373	-0.44153628	-1.7355546	0	0.19227226	0.75	2253	tags=39%, list=20%, signal=47%
ALONSO_METASTASIS_UP	ALONSO_METASTASIS_UP	Details ...	118	-0.45901513	-1.7282528	0.023255814	0.20342578	0.78	3108	tags=47%, list=28%, signal=65%
HAHTOLA_MYCOSIS_FUNGOIDES_CD4_DN	HAHTOLA_MYCOSIS_FUNGOIDES_CD4_DN	Details ...	67	-0.4953776	-1.7257981	0.04	0.20292565	0.78	2757	tags=45%, list=25%, signal=59%
NATSUME_RESPONSE_TO_INTERFERON_BETA_DN	NATSUME_RESPONSE_TO_INTERFERON_BETA_DN	Details ...	35	-0.4659322	-1.7216809	0.03773585	0.2052381	0.78	3132	tags=51%, list=28%, signal=71%
ELVIDGE_HYPOXIA_DN	ELVIDGE_HYPOXIA_DN	Details ...	84	-0.4432439	-1.7110493	0.021276595	0.22293374	0.79	2541	tags=40%, list=23%, signal=52%
COLDREN_GEFITINIB_RESISTANCE_UP	COLDREN_GEFITINIB_RESISTANCE_UP	Details ...	41	-0.5282851	-1.7021683	0	0.23753694	0.8	2114	tags=44%, list=19%, signal=54%
KEGG_CITRATE_CYCLE_TCA_CYCLE	KEGG_CITRATE_CYCLE_TCA_CYCLE	Details ...	24	-0.72734267	-1.7002021	0	0.23737618	0.8	1810	tags=75%, list=16%, signal=89%
BARIS_THYROID_CANCER_UP	BARIS_THYROID_CANCER_UP	Details ...	15	-0.6308979	-1.697397	0.044444446	0.23849775	0.81	2434	tags=60%, list=22%, signal=77%
BLUM_RESPONSE_TO_SALIRASIB_UP	BLUM_RESPONSE_TO_SALIRASIB_UP	Details ...	169	-0.42338935	-1.6957331	0.023809524	0.23850271	0.81	3173	tags=41%, list=28%, signal=57%
DEURIG_T_CELL_PROLYMPHOCYTIC_LEUKEMIA_DN	DEURIG_T_CELL_PROLYMPHOCYTIC_LEUKEMIA_DN	Details ...	176	-0.4732255	-1.6905621	0	0.24416111	0.84	1995	tags=37%, list=18%, signal=44%
DORSAM_HOXA9_TARGETS_DN	DORSAM_HOXA9_TARGETS_DN	Details ...	17	-0.6161222	-1.677258	0	0.2719761	0.86	914	tags=29%, list=8%, signal=32%
LANDIS_ERBB2_BREAST_PRENEOPLASTIC_DN	LANDIS_ERBB2_BREAST_PRENEOPLASTIC_DN	Details ...	45	-0.73594797	-1.6762795	0.023255814	0.2686396	0.86	2561	tags=82%, list=23%, signal=106%
KEGG_VALINE_LEUCINE_AND_ISOLEUCINE_DEGRADATION	KEGG_VALINE_LEUCINE_AND_ISOLEUCINE_DEGRADATION	Details ...	35	-0.7384496	-1.6762607	0.023809524	0.26375523	0.86	2162	tags=71%, list=19%, signal=88%
ELVIDGE_HIF1A_AND_HIF2A_TARGETS_UP	ELVIDGE_HIF1A_AND_HIF2A_TARGETS_UP	Details ...	26	-0.53685236	-1.6694167	0.023809524	0.2787778	0.87	1886	tags=38%, list=17%, signal=46%
APPIERTO_RESPONSE_TO_FENRETINIDE_DN	APPIERTO_RESPONSE_TO_FENRETINIDE_DN	Details ...	23	-0.55972725	-1.6659037	0.023809524	0.2831455	0.88	2621	tags=48%, list=23%, signal=62%
RODWELL_AGING_KIDNEY_NO_BLOOD_DN	RODWELL_AGING_KIDNEY_NO_BLOOD_DN	Details ...	72	-0.5395393	-1.6634085	0	0.28519064	0.88	2313	tags=47%, list=21%, signal=59%
BIOCARTA_CHREBP2_PATHWAY	BIOCARTA_CHREBP2_PATHWAY	Details ...	26	-0.48835596	-1.6594679	0.020833334	0.28857657	0.89	2857	tags=42%, list=26%, signal=57%
KEGG_SNARE_INTERACTIONS_IN_VESICULAR_TRANSPORT	KEGG_SNARE_INTERACTIONS_IN_VESICULAR_TRANSPORT	Details ...	29	-0.5448576	-1.6578705	0.023255814	0.28678355	0.89	3014	tags=59%, list=27%, signal=80%
NOUZOVA_TRETINOIN_AND_H4_ACETYLATION	NOUZOVA_TRETINOIN_AND_H4_ACETYLATION		78	-0.4265136	-1.6558211	0.020833334	0.2860266	0.89	2284	tags=33%, list=20%, signal=42%
HSIAO_HOUSEKEEPING_GENES	HSIAO_HOUSEKEEPING_GENES		275	-0.3730192	-1.6527894	0.04347826	0.2891989	0.89	3261	tags=39%, list=29%, signal=53%
BOYAULT_LIVER_CANCER_SUBCLASS_G1_DN	BOYAULT_LIVER_CANCER_SUBCLASS_G1_DN		25	-0.6024569	-1.6523572	0.022222223	0.28563553	0.89	2021	tags=40%, list=18%, signal=49%
IVANOVA_HEMATOPOIESIS_STEM_CELL_AND_PROGENITOR	IVANOVA_HEMATOPOIESIS_STEM_CELL_AND_PROGENITOR		152	-0.390667	-1.6399804	0	0.31395185	0.93	1724	tags=30%, list=15%, signal=35%
KAAB_FAILED_HEART_ATRIUM_DN	KAAB_FAILED_HEART_ATRIUM_DN		96	-0.42487234	-1.6390982	0.020408163	0.31075737	0.93	2685	tags=39%, list=24%, signal=50%
ZUCCHI_METASTASIS_DN	ZUCCHI_METASTASIS_DN		19	-0.57148093	-1.6331121	0.020833334	0.32346284	0.93	2290	tags=37%, list=20%, signal=46%
OSMAN_BLADDER_CANCER_DN	OSMAN_BLADDER_CANCER_DN		175	-0.34173343	-1.6274332	0.018181818	0.33605424	0.93	2535	tags=26%, list=23%, signal=33%
SESTO_RESPONSE_TO_UV_C2	SESTO_RESPONSE_TO_UV_C2		33	-0.56968296	-1.6262248	0.06666667	0.33447385	0.93	3979	tags=70%, list=36%, signal=108%
LANDIS_ERBB2_BREAST_TUMORS_324_DN	LANDIS_ERBB2_BREAST_TUMORS_324_DN		115	-0.6952314	-1.6223205	0.025	0.3406811	0.93	2497	tags=70%, list=22%, signal=90%
REACTOME_APOPTOSIS	REACTOME_APOPTOSIS		88	-0.43128726	-1.6206273	0.055555556	0.34125975	0.93	3244	tags=47%, list=29%, signal=65%
NIKOLSKY_BREAST_CANCER_20Q11_AMPLICON	NIKOLSKY_BREAST_CANCER_20Q11_AMPLICON		15	-0.5427411	-1.6203135	0	0.3367384	0.93	399	tags=20%, list=4%, signal=21%
CHESLER_BRAIN_QTL_CIS	CHESLER_BRAIN_QTL_CIS		56	-0.48743376	-1.6200836	0	0.33286133	0.93	2707	tags=46%, list=24%, signal=61%
VANHARANTA_UTERINE_FIBROID_DN	VANHARANTA_UTERINE_FIBROID_DN		38	-0.5403207	-1.6188273	0	0.3318565	0.93	3115	tags=63%, list=28%, signal=87%
LASTOWSKA_NEUROBLASTOMA_COPY_NUMBER_DN	LASTOWSKA_NEUROBLASTOMA_COPY_NUMBER_DN		387	-0.33099458	-1.6172142	0.01923077	0.33225188	0.93	2742	tags=32%, list=24%, signal=41%
LANDIS_ERBB2_BREAST_TUMORS_65_DN	LANDIS_ERBB2_BREAST_TUMORS_65_DN		30	-0.75531465	-1.6163653	0.022727273	0.32953882	0.93	2561	tags=90%, list=23%, signal=116%
KEGG_PYRUVATE_METABOLISM	KEGG_PYRUVATE_METABOLISM		29	-0.55004567	-1.6149971	0.046511628	0.32933915	0.93	2138	tags=48%, list=19%, signal=60%
YAO_TEMPORAL_RESPONSE_TO_PROGESTERONE_CLUSTER_0	YAO_TEMPORAL_RESPONSE_TO_PROGESTERONE_CLUSTER_0		57	-0.52513003	-1.6149143	0	0.32520786	0.93	1554	tags=35%, list=14%, signal=41%
MCBRYAN_PUBERTAL_BREAST_5_6WK_UP	MCBRYAN_PUBERTAL_BREAST_5_6WK_UP		83	-0.5252153	-1.6096069	0.039215688	0.33667433	0.94	1723	tags=41%, list=15%, signal=48%
GALLUZZI_PERMEABILIZE_MITOCHONDRIA	GALLUZZI_PERMEABILIZE_MITOCHONDRIA		26	-0.49629086	-1.6076809	0	0.33712128	0.94	3102	tags=50%, list=28%, signal=69%
PETRETTO_HEART_MASS_QTL_CIS_UP	PETRETTO_HEART_MASS_QTL_CIS_UP		15	-0.65114784	-1.5984267	0.040816326	0.35828796	0.95	1136	tags=33%, list=10%, signal=37%
WANG_LMO4_TARGETS_DN	WANG_LMO4_TARGETS_DN		163	-0.40489116	-1.5958624	0.0625	0.36234123	0.95	3212	tags=44%, list=29%, signal=61%
XU_HGF_SIGNALING_NOT_VIA_AKT1_48HR_UP	XU_HGF_SIGNALING_NOT_VIA_AKT1_48HR_UP		25	-0.5058543	-1.5956669	0	0.35986385	0.95	683	tags=24%, list=6%, signal=26%
WATANABE_RECTAL_CANCER_RADIOTHERAPY_RESPONSIVE_UP	WATANABE_RECTAL_CANCER_RADIOTHERAPY_RESPONSIVE_UP		66	-0.4432848	-1.5937734	0	0.36086226	0.95	2469	tags=38%, list=22%, signal=48%
ONKEN_UVEAL_MELANOMA_DN	ONKEN_UVEAL_MELANOMA_DN		330	-0.39046067	-1.5925747	0.020408163	0.36117473	0.96	3174	tags=42%, list=28%, signal=56%
MOOTHA_FFA_OXYDATION	MOOTHA_FFA_OXYDATION		16	-0.77303004	-1.5917963	0	0.3587413	0.96	2162	tags=88%, list=19%, signal=108%
ST_PHOSPHOINOSITIDE_3_KINASE_PATHWAY	ST_PHOSPHOINOSITIDE_3_KINASE_PATHWAY		24	-0.53692573	-1.5866826	0.018518519	0.3688622	0.97	2033	tags=33%, list=18%, signal=41%
SHAFFER_IRF4_TARGETS_IN_ACTIVATED_B_LYMPHOCYTE	SHAFFER_IRF4_TARGETS_IN_ACTIVATED_B_LYMPHOCYTE		56	-0.46030164	-1.5817177	0.041666668	0.3829863	0.98	1443	tags=29%, list=13%, signal=33%
DITTMER_PTHLH_TARGETS_UP	DITTMER_PTHLH_TARGETS_UP		84	-0.4389829	-1.5806903	0.02173913	0.3820024	0.98	2808	tags=44%, list=25%, signal=58%
SEIDEN_ONCOGENESIS_BY_MET	SEIDEN_ONCOGENESIS_BY_MET		59	-0.50788885	-1.5781046	0.08510638	0.38588786	0.98	3696	tags=64%, list=33%, signal=96%
ST_GA13_PATHWAY	ST_GA13_PATHWAY		19	-0.5414424	-1.5724528	0.021276595	0.39988157	0.98	2620	tags=58%, list=23%, signal=75%
REACTOME_PYRUVATE_METABOLISM_AND_TCA_CYCLE	REACTOME_PYRUVATE_METABOLISM_AND_TCA_CYCLE		29	-0.6239595	-1.5715021	0.06666667	0.39809856	0.98	1810	tags=59%, list=16%, signal=70%
BOYLAN_MULTIPLE_MYELOMA_C_D_UP	BOYLAN_MULTIPLE_MYELOMA_C_D_UP		73	-0.47721648	-1.5702853	0.01754386	0.39833286	0.98	2562	tags=42%, list=23%, signal=55%
MOREAUX_MULTIPLE_MYELOMA_BY_TACI_DN	MOREAUX_MULTIPLE_MYELOMA_BY_TACI_DN		73	-0.4681792	-1.5679891	0.10169491	0.4021531	0.98	3578	tags=56%, list=32%, signal=82%
PELLICCIOTTA_HDAC_IN_ANTIGEN_PRESENTATION_DN	PELLICCIOTTA_HDAC_IN_ANTIGEN_PRESENTATION_DN		37	-0.55102885	-1.56742	0.044444446	0.3994062	0.98	3163	tags=51%, list=28%, signal=71%
KAYO_AGING_MUSCLE_DN	KAYO_AGING_MUSCLE_DN		82	-0.38918656	-1.5651035	0.021276595	0.40163562	0.98	2722	tags=40%, list=24%, signal=53%
DAZARD_UV_RESPONSE_CLUSTER_G2	DAZARD_UV_RESPONSE_CLUSTER_G2		15	-0.7196823	-1.5623804	0.06521739	0.40417957	0.98	1931	tags=60%, list=17%, signal=72%
LI_WILMS_TUMOR_VS_FETAL_KIDNEY_1_UP	LI_WILMS_TUMOR_VS_FETAL_KIDNEY_1_UP		121	-0.45939955	-1.5589244	0	0.41428918	0.98	2346	tags=40%, list=21%, signal=50%
SPIRA_SMOKERS_LUNG_CANCER_UP	SPIRA_SMOKERS_LUNG_CANCER_UP		24	-0.6077917	-1.5567917	0.078431375	0.4170966	0.98	1829	tags=46%, list=16%, signal=55%
REACTOME_TRANSLATION	REACTOME_TRANSLATION		67	-0.42544684	-1.5565321	0.11320755	0.41366366	0.98	4334	tags=60%, list=39%, signal=97%
LIN_MELANOMA_COPY_NUMBER_DN	LIN_MELANOMA_COPY_NUMBER_DN		26	-0.49423787	-1.5552833	0.08510638	0.41359016	0.98	3334	tags=58%, list=30%, signal=82%
BYSTRYKH_HEMATOPOIESIS_STEM_CELL_AND_BRAIN_QTL_CIS	BYSTRYKH_HEMATOPOIESIS_STEM_CELL_AND_BRAIN_QTL_CIS		43	-0.49788854	-1.5511144	0.12244898	0.42268673	0.99	2848	tags=44%, list=25%, signal=59%
DING_LUNG_CANCER_EXPRESSION_BY_COPY_NUMBER	DING_LUNG_CANCER_EXPRESSION_BY_COPY_NUMBER		55	-0.5096772	-1.548219	0.083333336	0.42856795	0.99	3139	tags=58%, list=28%, signal=80%
CHANG_CORE_SERUM_RESPONSE_DN	CHANG_CORE_SERUM_RESPONSE_DN		19	-0.52967453	-1.546338	0.04255319	0.4307821	0.99	1304	tags=42%, list=12%, signal=48%
HAMAI_APOPTOSIS_VIA_TRAIL_UP	HAMAI_APOPTOSIS_VIA_TRAIL_UP		209	-0.42932716	-1.5452931	0.06	0.4316088	0.99	3041	tags=46%, list=27%, signal=63%
MONNIER_POSTRADIATION_TUMOR_ESCAPE_DN	MONNIER_POSTRADIATION_TUMOR_ESCAPE_DN		228	-0.39186475	-1.5444702	0.040816326	0.4293535	0.99	3221	tags=49%, list=29%, signal=67%
BIOCARTA_HIVNEF_PATHWAY	BIOCARTA_HIVNEF_PATHWAY		33	-0.44049427	-1.5434047	0.03846154	0.4293048	0.99	3257	tags=52%, list=29%, signal=72%
GARY_CD5_TARGETS_DN	GARY_CD5_TARGETS_DN		254	-0.412723	-1.543214	0.071428575	0.4262613	0.99	3386	tags=47%, list=30%, signal=66%
RODRIGUES_THYROID_CARCINOMA_POORLY_DIFFERENTIATED_DN	RODRIGUES_THYROID_CARCINOMA_POORLY_DIFFERENTIATED_DN		385	-0.39184454	-1.5426036	0	0.42403412	0.99	2365	tags=35%, list=21%, signal=43%
TONG_INTERACT_WITH_PTTG1	TONG_INTERACT_WITH_PTTG1		31	-0.45237002	-1.5387481	0	0.4321794	1	2201	tags=29%, list=20%, signal=36%
LI_PROSTATE_CANCER_EPIGENETIC	LI_PROSTATE_CANCER_EPIGENETIC		15	-0.5940972	-1.537763	0.022727273	0.43118334	1	1680	tags=47%, list=15%, signal=55%
KRIGE_RESPONSE_TO_TOSEDOSTAT_6HR_DN	KRIGE_RESPONSE_TO_TOSEDOSTAT_6HR_DN		462	-0.32555822	-1.5374274	0.05357143	0.42812067	1	3331	tags=38%, list=30%, signal=52%
LEE_LIVER_CANCER_CIPROFIBRATE_UP	LEE_LIVER_CANCER_CIPROFIBRATE_UP		49	-0.4959814	-1.5371317	0.07017544	0.42551613	1	1602	tags=37%, list=14%, signal=43%
ENK_UV_RESPONSE_KERATINOCYTE_DN	ENK_UV_RESPONSE_KERATINOCYTE_DN		307	-0.42126358	-1.5369296	0.0625	0.42232713	1	2902	tags=44%, list=26%, signal=58%
SPIELMAN_LYMPHOBLAST_EUROPEAN_VS_ASIAN_DN	SPIELMAN_LYMPHOBLAST_EUROPEAN_VS_ASIAN_DN		419	-0.39273253	-1.5368841	0.022222223	0.41878936	1	2830	tags=38%, list=25%, signal=49%
LANDIS_BREAST_CANCER_PROGRESSION_DN	LANDIS_BREAST_CANCER_PROGRESSION_DN		57	-0.6859759	-1.5343575	0.093023255	0.4236885	1	2497	tags=68%, list=22%, signal=88%
GERY_CEBP_TARGETS	GERY_CEBP_TARGETS		94	-0.47764257	-1.5336926	0.023255814	0.42234185	1	2290	tags=40%, list=20%, signal=50%
WILLERT_WNT_SIGNALING	WILLERT_WNT_SIGNALING		15	-0.5770341	-1.5332636	0.021276595	0.42018256	1	1541	tags=33%, list=14%, signal=39%
KERLEY_RESPONSE_TO_CISPLATIN_UP	KERLEY_RESPONSE_TO_CISPLATIN_UP		29	-0.50205344	-1.5330898	0.037037037	0.41738725	1	3020	tags=62%, list=27%, signal=85%
SMITH_TERT_TARGETS_DN	SMITH_TERT_TARGETS_DN		49	-0.51403064	-1.5307132	0.02173913	0.42002404	1	3257	tags=71%, list=29%, signal=100%
REACTOME_SIGNALING_BY_WNT	REACTOME_SIGNALING_BY_WNT		47	-0.45985696	-1.5306603	0.12765957	0.4167102	1	3161	tags=45%, list=28%, signal=62%
BERENJENO_TRANSFORMED_BY_RHOA_FOREVER_UP	BERENJENO_TRANSFORMED_BY_RHOA_FOREVER_UP		15	-0.71753514	-1.5288764	0.025	0.41680393	1	502	tags=47%, list=4%, signal=49%
REACTOME_REGULATION_OF_LIPID_METABOLISM_BY_PEROXISOME_PROLIFERATOR_ACTIVATED_RECEPTOR_ALPHA	REACTOME_REGULATION_OF_LIPID_METABOLISM_BY_PEROXISOME_PROLIFERATOR_ACTIVATED_RECEPTOR_ALPHA		40	-0.5218995	-1.5282773	0.12765957	0.41593593	1	1648	tags=38%, list=15%, signal=44%
LE_EGR2_TARGETS_DN	LE_EGR2_TARGETS_DN		84	-0.504287	-1.5267248	0.069767445	0.41789734	1	1790	tags=37%, list=16%, signal=44%
SIG_PIP3_SIGNALING_IN_CARDIAC_MYOCTES	SIG_PIP3_SIGNALING_IN_CARDIAC_MYOCTES		42	-0.45358568	-1.5259327	0.057692308	0.4166803	1	2471	tags=38%, list=22%, signal=49%
MENSE_HYPOXIA_UP	MENSE_HYPOXIA_UP		57	-0.4906142	-1.525663	0.078947365	0.41391778	1	2308	tags=40%, list=21%, signal=51%
JI_METASTASIS_REPRESSED_BY_STK11	JI_METASTASIS_REPRESSED_BY_STK11		17	-0.5904263	-1.5221705	0.05882353	0.4234244	1	657	tags=35%, list=6%, signal=37%
REACTOME_CITRIC_ACID_CYCLE	REACTOME_CITRIC_ACID_CYCLE		16	-0.7388371	-1.5174901	0	0.4326875	1	1810	tags=69%, list=16%, signal=82%
MCBRYAN_PUBERTAL_BREAST_3_4WK_DN	MCBRYAN_PUBERTAL_BREAST_3_4WK_DN		33	-0.5566528	-1.5173434	0.083333336	0.4294186	1	2036	tags=48%, list=18%, signal=59%
REACTOME_P53_INDEPENDENT_DNA_DAMAGE_RESPONSE	REACTOME_P53_INDEPENDENT_DNA_DAMAGE_RESPONSE		37	-0.48627427	-1.5168108	0.12244898	0.4280664	1	4415	tags=70%, list=39%, signal=116%
WELCSH_BRCA1_TARGETS_1_UP	WELCSH_BRCA1_TARGETS_1_UP		125	-0.3949581	-1.5168093	0.02173913	0.42477357	1	2706	tags=38%, list=24%, signal=50%
BOYAULT_LIVER_CANCER_SUBCLASS_G12_UP	BOYAULT_LIVER_CANCER_SUBCLASS_G12_UP		24	-0.47761905	-1.5166239	0.04347826	0.42198384	1	2011	tags=33%, list=18%, signal=41%
SHAFFER_IRF4_TARGETS_IN_ACTIVATED_DENDRITIC_CELL	SHAFFER_IRF4_TARGETS_IN_ACTIVATED_DENDRITIC_CELL		43	-0.49157098	-1.5165921	0.07692308	0.41878703	1	2716	tags=47%, list=24%, signal=61%
PARENT_MTOR_SIGNALING_UP	PARENT_MTOR_SIGNALING_UP		328	-0.33553183	-1.5155939	0.023255814	0.41833615	1	1905	tags=24%, list=17%, signal=29%
REACTOME_MTOR_SIGNALLING	REACTOME_MTOR_SIGNALLING		15	-0.54976517	-1.5129236	0.06666667	0.42344716	1	2968	tags=67%, list=27%, signal=91%
SCHLOSSER_MYC_TARGETS_REPRESSED_BY_SERUM	SCHLOSSER_MYC_TARGETS_REPRESSED_BY_SERUM		84	-0.446231	-1.5128511	0.1	0.42064813	1	2625	tags=39%, list=23%, signal=51%
WANG_CLIM2_TARGETS_DN	WANG_CLIM2_TARGETS_DN		102	-0.3885227	-1.5111471	0.0625	0.42293715	1	2493	tags=36%, list=22%, signal=46%
VANTVEER_BREAST_CANCER_METASTASIS_UP	VANTVEER_BREAST_CANCER_METASTASIS_UP		27	-0.49313506	-1.5085614	0.05172414	0.42798892	1	1823	tags=41%, list=16%, signal=49%
ST_TUMOR_NECROSIS_FACTOR_PATHWAY	ST_TUMOR_NECROSIS_FACTOR_PATHWAY		18	-0.5567718	-1.5065422	0.094339624	0.4326414	1	2620	tags=50%, list=23%, signal=65%
KEGG_PEROXISOME	KEGG_PEROXISOME		57	-0.50214124	-1.5031805	0.06818182	0.44057584	1	2200	tags=53%, list=20%, signal=65%
REACTOME_VIF_MEDIATED_DEGRADATION_OF_APOBEC3G	REACTOME_VIF_MEDIATED_DEGRADATION_OF_APOBEC3G		39	-0.50332063	-1.4985708	0.08695652	0.4522935	1	3161	tags=49%, list=28%, signal=68%
TURASHVILI_BREAST_DUCTAL_CARCINOMA_VS_LOBULAR_NORMAL_DN	TURASHVILI_BREAST_DUCTAL_CARCINOMA_VS_LOBULAR_NORMAL_DN		32	-0.5525005	-1.4977521	0.07692308	0.45160684	1	2349	tags=50%, list=21%, signal=63%
CAFFAREL_RESPONSE_TO_THC_UP	CAFFAREL_RESPONSE_TO_THC_UP		18	-0.5191535	-1.4972122	0.0754717	0.45017573	1	2583	tags=44%, list=23%, signal=58%
YAGI_AML_RELAPSE_PROGNOSIS	YAGI_AML_RELAPSE_PROGNOSIS		27	-0.4109657	-1.4971964	0.045454547	0.44702762	1	3246	tags=44%, list=29%, signal=62%
OUELLET_OVARIAN_CANCER_INVASIVE_VS_LMP_UP	OUELLET_OVARIAN_CANCER_INVASIVE_VS_LMP_UP		85	-0.40519685	-1.4967872	0.078431375	0.44471648	1	1995	tags=27%, list=18%, signal=33%
CHEN_LVAD_SUPPORT_OF_FAILING_HEART_UP	CHEN_LVAD_SUPPORT_OF_FAILING_HEART_UP		69	-0.47888052	-1.4957615	0	0.44502747	1	1268	tags=29%, list=11%, signal=32%
LEE_LIVER_CANCER_ACOX1_UP	LEE_LIVER_CANCER_ACOX1_UP		50	-0.46899447	-1.4941547	0.056603774	0.44889304	1	1973	tags=34%, list=18%, signal=41%
JIANG_HYPOXIA_NORMAL	JIANG_HYPOXIA_NORMAL		154	-0.341057	-1.493683	0.06382979	0.4472107	1	2407	tags=31%, list=21%, signal=38%
KEGG_BUTANOATE_METABOLISM	KEGG_BUTANOATE_METABOLISM		24	-0.56112134	-1.4927102	0.06	0.44732004	1	2162	tags=63%, list=19%, signal=77%
ACEVEDO_LIVER_TUMOR_VS_NORMAL_ADJACENT_TISSUE_UP	ACEVEDO_LIVER_TUMOR_VS_NORMAL_ADJACENT_TISSUE_UP		488	-0.31370556	-1.4907213	0.08	0.4510009	1	2580	tags=27%, list=23%, signal=34%
WATANABE_RECTAL_CANCER_RADIOTHERAPY_RESPONSIVE_DN	WATANABE_RECTAL_CANCER_RADIOTHERAPY_RESPONSIVE_DN		56	-0.4177841	-1.4898294	0.040816326	0.45238408	1	2751	tags=50%, list=25%, signal=66%
GARY_CD5_TARGETS_UP	GARY_CD5_TARGETS_UP		292	-0.31977403	-1.489811	0.02173913	0.44938818	1	1531	tags=21%, list=14%, signal=23%
HEDENFALK_BREAST_CANCER_BRACX_UP	HEDENFALK_BREAST_CANCER_BRACX_UP		15	-0.4884165	-1.4897182	0.020833334	0.4472803	1	4343	tags=60%, list=39%, signal=98%
SAKAI_CHRONIC_HEPATITIS_VS_LIVER_CANCER_UP	SAKAI_CHRONIC_HEPATITIS_VS_LIVER_CANCER_UP		45	-0.47219628	-1.4888505	0.06666667	0.44733554	1	2599	tags=47%, list=23%, signal=61%
LUI_THYROID_CANCER_CLUSTER_3	LUI_THYROID_CANCER_CLUSTER_3		20	-0.51682675	-1.4882554	0.08888889	0.44637585	1	2456	tags=45%, list=22%, signal=58%
TIEN_INTESTINE_PROBIOTICS_2HR_DN	TIEN_INTESTINE_PROBIOTICS_2HR_DN		42	-0.42979634	-1.4874793	0.057692308	0.44622204	1	2125	tags=36%, list=19%, signal=44%
GAZDA_DIAMOND_BLACKFAN_ANEMIA_PROGENITOR_DN	GAZDA_DIAMOND_BLACKFAN_ANEMIA_PROGENITOR_DN		35	-0.4853521	-1.4867936	0.06122449	0.44499487	1	2114	tags=37%, list=19%, signal=46%
UDAYAKUMAR_MED1_TARGETS_DN	UDAYAKUMAR_MED1_TARGETS_DN		146	-0.36907285	-1.4865898	0.020408163	0.44295332	1	2350	tags=34%, list=21%, signal=42%
BIOCARTA_PPARA_PATHWAY	BIOCARTA_PPARA_PATHWAY		35	-0.4375606	-1.485908	0.044444446	0.44195578	1	1611	tags=34%, list=14%, signal=40%
YAO_TEMPORAL_RESPONSE_TO_PROGESTERONE_CLUSTER_10	YAO_TEMPORAL_RESPONSE_TO_PROGESTERONE_CLUSTER_10		52	-0.3989286	-1.4815649	0.1	0.45217186	1	2589	tags=33%, list=23%, signal=42%
RODWELL_AGING_KIDNEY_DN	RODWELL_AGING_KIDNEY_DN		63	-0.4770601	-1.4796436	0.044444446	0.4577852	1	2130	tags=41%, list=19%, signal=51%
WANG_ESOPHAGUS_CANCER_VS_NORMAL_DN	WANG_ESOPHAGUS_CANCER_VS_NORMAL_DN		57	-0.41599593	-1.4787314	0.041666668	0.45828325	1	3129	tags=42%, list=28%, signal=58%
REACTOME_METABOLISM_OF_VITAMINS_AND_COFACTORS	REACTOME_METABOLISM_OF_VITAMINS_AND_COFACTORS		28	-0.4056089	-1.477804	0.044444446	0.4571671	1	3038	tags=50%, list=27%, signal=68%
DEBIASI_APOPTOSIS_BY_REOVIRUS_INFECTION_UP	DEBIASI_APOPTOSIS_BY_REOVIRUS_INFECTION_UP		141	-0.3974787	-1.477439	0.07692308	0.45563874	1	2572	tags=38%, list=23%, signal=48%
REACTOME_STABILIZATION_OF_P53	REACTOME_STABILIZATION_OF_P53		36	-0.49884441	-1.4773496	0.12765957	0.45299527	1	4415	tags=72%, list=39%, signal=119%
PICCALUGA_ANGIOIMMUNOBLASTIC_LYMPHOMA_DN	PICCALUGA_ANGIOIMMUNOBLASTIC_LYMPHOMA_DN		62	-0.4788438	-1.4754314	0.023809524	0.45584586	1	2742	tags=39%, list=24%, signal=51%
PODAR_RESPONSE_TO_ADAPHOSTIN_UP	PODAR_RESPONSE_TO_ADAPHOSTIN_UP		87	-0.41385546	-1.4753155	0.020408163	0.45343724	1	1339	tags=23%, list=12%, signal=26%
UZONYI_RESPONSE_TO_LEUKOTRIENE_AND_THROMBIN	UZONYI_RESPONSE_TO_LEUKOTRIENE_AND_THROMBIN		28	-0.5000271	-1.4721514	0.040816326	0.46125743	1	1255	tags=32%, list=11%, signal=36%
WENDT_COHESIN_TARGETS_UP	WENDT_COHESIN_TARGETS_UP		19	-0.5780766	-1.4713597	0.12765957	0.46076322	1	3065	tags=63%, list=27%, signal=87%
LIU_LIVER_CANCER	LIU_LIVER_CANCER		18	-0.5414724	-1.4659914	0.14285715	0.47682676	1	1994	tags=44%, list=18%, signal=54%
YANG_BREAST_CANCER_ESR1_LASER_DN	YANG_BREAST_CANCER_ESR1_LASER_DN		24	-0.49442685	-1.4655148	0.11320755	0.47531945	1	3113	tags=50%, list=28%, signal=69%
SESTO_RESPONSE_TO_UV_C0	SESTO_RESPONSE_TO_UV_C0		80	-0.44060948	-1.463076	0.06382979	0.48009822	1	2876	tags=45%, list=26%, signal=60%
VANTVEER_BREAST_CANCER_BRCA1_DN	VANTVEER_BREAST_CANCER_BRCA1_DN		18	-0.5569136	-1.4630396	0.06	0.47730696	1	1606	tags=50%, list=14%, signal=58%
GOLDRATH_IMMUNE_MEMORY	GOLDRATH_IMMUNE_MEMORY		52	-0.5228926	-1.4599792	0.04761905	0.48527816	1	2223	tags=44%, list=20%, signal=55%
RASHI_RESPONSE_TO_IONIZING_RADIATION_1	RASHI_RESPONSE_TO_IONIZING_RADIATION_1		31	-0.4601916	-1.4593549	0.04255319	0.4845546	1	1255	tags=23%, list=11%, signal=25%
WINTER_HYPOXIA_DN	WINTER_HYPOXIA_DN		24	-0.7034928	-1.4593271	0.1521739	0.48178568	1	1844	tags=54%, list=16%, signal=65%
REACTOME_CLATHRIN_DERIVED_VESICLE_BUDDING	REACTOME_CLATHRIN_DERIVED_VESICLE_BUDDING		37	-0.4307781	-1.4589311	0.093023255	0.48038012	1	2823	tags=43%, list=25%, signal=58%
AGUIRRE_PANCREATIC_CANCER_COPY_NUMBER_UP	AGUIRRE_PANCREATIC_CANCER_COPY_NUMBER_UP		168	-0.33683944	-1.4559413	0.11363637	0.48907873	1	3152	tags=38%, list=28%, signal=52%
KEGG_BETA_ALANINE_METABOLISM	KEGG_BETA_ALANINE_METABOLISM		19	-0.5210194	-1.4553977	0.13725491	0.48782766	1	1442	tags=42%, list=13%, signal=48%
ROSS_LEUKEMIA_WITH_MLL_FUSIONS	ROSS_LEUKEMIA_WITH_MLL_FUSIONS		49	-0.41973206	-1.4547621	0.06666667	0.4871055	1	2673	tags=37%, list=24%, signal=48%
LUI_TARGETS_OF_PAX8_PPARG_FUSION	LUI_TARGETS_OF_PAX8_PPARG_FUSION		23	-0.4905545	-1.4525094	0.13636364	0.49231723	1	2456	tags=43%, list=22%, signal=56%
MARTINEZ_RB1_TARGETS_UP	MARTINEZ_RB1_TARGETS_UP		497	-0.33755514	-1.4500304	0.078431375	0.4982322	1	1748	tags=25%, list=16%, signal=28%
KIM_MYC_AMPLIFICATION_TARGETS_UP	KIM_MYC_AMPLIFICATION_TARGETS_UP		106	-0.37164626	-1.4498405	0.01923077	0.4960312	1	3584	tags=52%, list=32%, signal=76%
REACTOME_AUTODEGRADATION_OF_CDH1_BY_CDH1_APC	REACTOME_AUTODEGRADATION_OF_CDH1_BY_CDH1_APC		46	-0.41585705	-1.449294	0.13207547	0.49533692	1	3161	tags=43%, list=28%, signal=60%
KEGG_AMINO_SUGAR_AND_NUCLEOTIDE_SUGAR_METABOLISM	KEGG_AMINO_SUGAR_AND_NUCLEOTIDE_SUGAR_METABOLISM		32	-0.43933794	-1.4472561	0.12765957	0.49989733	1	3069	tags=44%, list=27%, signal=60%
KRIGE_RESPONSE_TO_TOSEDOSTAT_6HR_UP	KRIGE_RESPONSE_TO_TOSEDOSTAT_6HR_UP		431	-0.3303711	-1.4471215	0.056603774	0.49779168	1	2490	tags=30%, list=22%, signal=38%
YAO_TEMPORAL_RESPONSE_TO_PROGESTERONE_CLUSTER_7	YAO_TEMPORAL_RESPONSE_TO_PROGESTERONE_CLUSTER_7		56	-0.43568966	-1.443573	0.083333336	0.5079184	1	3156	tags=52%, list=28%, signal=72%
PENG_GLUTAMINE_DEPRIVATION_DN	PENG_GLUTAMINE_DEPRIVATION_DN		53	-0.37936944	-1.4419969	0.13333334	0.5094812	1	4152	tags=49%, list=37%, signal=78%
BIOCARTA_PROTEASOME_PATHWAY	BIOCARTA_PROTEASOME_PATHWAY		17	-0.52982813	-1.4384732	0.15555556	0.5180288	1	4895	tags=82%, list=44%, signal=146%
KEGG_BIOSYNTHESIS_OF_UNSATURATED_FATTY_ACIDS	KEGG_BIOSYNTHESIS_OF_UNSATURATED_FATTY_ACIDS		18	-0.5068516	-1.438234	0.09803922	0.51604444	1	2381	tags=56%, list=21%, signal=70%
REACTOME_MEMBRANE_TRAFFICKING	REACTOME_MEMBRANE_TRAFFICKING		48	-0.4163983	-1.4376267	0.09090909	0.51595074	1	2879	tags=42%, list=26%, signal=56%
BHATI_G2M_ARREST_BY_2METHOXYESTRADIOL_DN	BHATI_G2M_ARREST_BY_2METHOXYESTRADIOL_DN		76	-0.3755025	-1.4356885	0.021276595	0.5194103	1	1330	tags=22%, list=12%, signal=25%
GILDEA_METASTASIS	GILDEA_METASTASIS		19	-0.5981505	-1.4326551	0.08695652	0.5273772	1	2014	tags=42%, list=18%, signal=51%
UEDA_PERIFERAL_CLOCK	UEDA_PERIFERAL_CLOCK		117	-0.34070322	-1.4322886	0.104166664	0.52586895	1	2379	tags=29%, list=21%, signal=37%
ROME_INSULIN_TARGETS_IN_MUSCLE_UP	ROME_INSULIN_TARGETS_IN_MUSCLE_UP		56	-0.35776484	-1.4316741	0.13461539	0.5253628	1	4357	tags=61%, list=39%, signal=99%
TCGA_GLIOBLASTOMA_COPY_NUMBER_UP	TCGA_GLIOBLASTOMA_COPY_NUMBER_UP		34	-0.3884571	-1.4284396	0.056603774	0.53414184	1	2409	tags=35%, list=22%, signal=45%
ENGELMANN_CANCER_PROGENITORS_UP	ENGELMANN_CANCER_PROGENITORS_UP		34	-0.47921905	-1.4272782	0.041666668	0.5355669	1	2163	tags=44%, list=19%, signal=55%
TURASHVILI_BREAST_LOBULAR_CARCINOMA_VS_LOBULAR_NORMAL_UP	TURASHVILI_BREAST_LOBULAR_CARCINOMA_VS_LOBULAR_NORMAL_UP		54	-0.50950295	-1.4264992	0.055555556	0.53576404	1	2159	tags=43%, list=19%, signal=53%
KAYO_CALORIE_RESTRICTION_MUSCLE_DN	KAYO_CALORIE_RESTRICTION_MUSCLE_DN		47	-0.4014501	-1.4262189	0.06666667	0.53411996	1	2277	tags=36%, list=20%, signal=45%
RASHI_RESPONSE_TO_IONIZING_RADIATION_5	RASHI_RESPONSE_TO_IONIZING_RADIATION_5		106	-0.34458494	-1.4256002	0	0.53254074	1	1121	tags=20%, list=10%, signal=22%
WAMUNYOKOLI_OVARIAN_CANCER_LMP_DN	WAMUNYOKOLI_OVARIAN_CANCER_LMP_DN		98	-0.44114667	-1.4248724	0.12765957	0.5319262	1	2163	tags=40%, list=19%, signal=49%
TOOKER_GEMCITABINE_RESISTANCE_UP	TOOKER_GEMCITABINE_RESISTANCE_UP		53	-0.37313575	-1.4245974	0.075	0.53012633	1	3825	tags=47%, list=34%, signal=71%
TOOKER_RESPONSE_TO_BEXAROTENE_DN	TOOKER_RESPONSE_TO_BEXAROTENE_DN		53	-0.37313575	-1.4245974	0.075	0.52750194	1	3825	tags=47%, list=34%, signal=71%
GAUSSMANN_MLL_AF4_FUSION_TARGETS_F_DN	GAUSSMANN_MLL_AF4_FUSION_TARGETS_F_DN		22	-0.5739698	-1.4228976	0.069767445	0.529961	1	1847	tags=50%, list=16%, signal=60%
LUI_THYROID_CANCER_PAX8_PPARG_DN	LUI_THYROID_CANCER_PAX8_PPARG_DN		34	-0.40175623	-1.4223251	0.102564104	0.5284748	1	2685	tags=41%, list=24%, signal=54%
REACTOME_GTP_HYDROLYSIS_AND_JOINING_OF_THE_60S_RIBOSOMAL_SUBUNIT	REACTOME_GTP_HYDROLYSIS_AND_JOINING_OF_THE_60S_RIBOSOMAL_SUBUNIT		56	-0.42154437	-1.4222304	0.15384616	0.5261647	1	4334	tags=59%, list=39%, signal=96%
DACOSTA_UV_RESPONSE_VIA_ERCC3_UP	DACOSTA_UV_RESPONSE_VIA_ERCC3_UP		222	-0.2972852	-1.4211018	0.10909091	0.5263585	1	2802	tags=30%, list=25%, signal=39%
ZHU_CMV_8_HR_DN	ZHU_CMV_8_HR_DN		19	-0.54436356	-1.4197961	0.074074075	0.5276528	1	1872	tags=47%, list=17%, signal=57%
SESTO_RESPONSE_TO_UV_C6	SESTO_RESPONSE_TO_UV_C6		30	-0.4601112	-1.4175521	0.11363637	0.5328992	1	2313	tags=33%, list=21%, signal=42%
REACTOME_METABOLISM_OF_LIPIDS_AND_LIPOPROTEINS	REACTOME_METABOLISM_OF_LIPIDS_AND_LIPOPROTEINS		154	-0.40360242	-1.416977	0.14583333	0.53270847	1	1674	tags=32%, list=15%, signal=38%
KEGG_PROTEASOME	KEGG_PROTEASOME		36	-0.4611063	-1.4168239	0.18	0.5307144	1	4415	tags=72%, list=39%, signal=119%
CREIGHTON_ENDOCRINE_THERAPY_RESISTANCE_5	CREIGHTON_ENDOCRINE_THERAPY_RESISTANCE_5		243	-0.37489778	-1.4157333	0.046511628	0.53221565	1	3024	tags=43%, list=27%, signal=58%
RODRIGUES_DCC_TARGETS_DN	RODRIGUES_DCC_TARGETS_DN		74	-0.4086189	-1.4142365	0.06	0.53479373	1	3018	tags=45%, list=27%, signal=61%
TIEN_INTESTINE_PROBIOTICS_6HR_UP	TIEN_INTESTINE_PROBIOTICS_6HR_UP		28	-0.38972282	-1.4123688	0.13333334	0.5367036	1	3550	tags=39%, list=32%, signal=57%
REACTOME_SMOOTH_MUSCLE_CONTRACTION	REACTOME_SMOOTH_MUSCLE_CONTRACTION		17	-0.50809306	-1.4114598	0.11111111	0.53717333	1	1283	tags=29%, list=11%, signal=33%
KEGG_FRUCTOSE_AND_MANNOSE_METABOLISM	KEGG_FRUCTOSE_AND_MANNOSE_METABOLISM		23	-0.45706725	-1.4103403	0.12244898	0.53798944	1	1549	tags=35%, list=14%, signal=40%
MARTINEZ_RB1_AND_TP53_TARGETS_UP	MARTINEZ_RB1_AND_TP53_TARGETS_UP		471	-0.34970415	-1.4099472	0.104166664	0.53655446	1	1554	tags=24%, list=14%, signal=27%
RODRIGUES_THYROID_CARCINOMA_ANAPLASTIC_DN	RODRIGUES_THYROID_CARCINOMA_ANAPLASTIC_DN		263	-0.3740105	-1.4079415	0.044444446	0.5405473	1	3128	tags=43%, list=28%, signal=58%
ZHAN_MULTIPLE_MYELOMA_SUBGROUPS	ZHAN_MULTIPLE_MYELOMA_SUBGROUPS		25	-0.48634347	-1.4078536	0.16363636	0.5383786	1	3562	tags=52%, list=32%, signal=76%
REACTOME_GOLGI_ASSOCIATED_VESICLE_BIOGENESIS	REACTOME_GOLGI_ASSOCIATED_VESICLE_BIOGENESIS		32	-0.4117698	-1.4069277	0.09090909	0.5393186	1	2823	tags=41%, list=25%, signal=54%
BILD_CTNNB1_ONCOGENIC_SIGNATURE	BILD_CTNNB1_ONCOGENIC_SIGNATURE		33	-0.51149005	-1.4063168	0.09803922	0.53835106	1	3120	tags=45%, list=28%, signal=63%
WANG_LMO4_TARGETS_UP	WANG_LMO4_TARGETS_UP		183	-0.34639078	-1.4059584	0.09259259	0.5371949	1	2292	tags=33%, list=20%, signal=41%
CASTELLANO_NRAS_TARGETS_UP	CASTELLANO_NRAS_TARGETS_UP		54	-0.42234132	-1.4048026	0.018518519	0.53840655	1	2002	tags=35%, list=18%, signal=43%
HINATA_NFKB_TARGETS_KERATINOCYTE_UP	HINATA_NFKB_TARGETS_KERATINOCYTE_UP		48	-0.471202	-1.4046959	0.06	0.5363372	1	3616	tags=60%, list=32%, signal=89%
BYSTRYKH_HEMATOPOIESIS_STEM_CELL_AND_BRAIN_QTL_TRANS	BYSTRYKH_HEMATOPOIESIS_STEM_CELL_AND_BRAIN_QTL_TRANS		138	-0.2935852	-1.4045423	0.05882353	0.53435445	1	2329	tags=25%, list=21%, signal=32%
YAGI_AML_SURVIVAL	YAGI_AML_SURVIVAL		80	-0.36383757	-1.4032072	0.06521739	0.5374182	1	2889	tags=36%, list=26%, signal=49%
KLEIN_PRIMARY_EFFUSION_LYMPHOMA_UP	KLEIN_PRIMARY_EFFUSION_LYMPHOMA_UP		39	-0.37370637	-1.4031317	0.03448276	0.5352146	1	2161	tags=26%, list=19%, signal=32%
CONCANNON_APOPTOSIS_BY_EPOXOMICIN_UP	CONCANNON_APOPTOSIS_BY_EPOXOMICIN_UP		142	-0.34327674	-1.4011303	0.03846154	0.5391732	1	2164	tags=29%, list=19%, signal=35%
FAELT_B_CLL_WITH_VH3_21_DN	FAELT_B_CLL_WITH_VH3_21_DN		36	-0.37608132	-1.3994308	0.08695652	0.54196346	1	3073	tags=44%, list=27%, signal=61%
REACTOME_CHOLESTEROL_BIOSYNTHESIS	REACTOME_CHOLESTEROL_BIOSYNTHESIS		17	-0.5583524	-1.3993797	0.13725491	0.5398119	1	1947	tags=47%, list=17%, signal=57%
LU_AGING_BRAIN_DN	LU_AGING_BRAIN_DN		155	-0.37887797	-1.3977439	0.039215688	0.5423586	1	2345	tags=37%, list=21%, signal=47%
SASSON_RESPONSE_TO_GONADOTROPHINS_DN	SASSON_RESPONSE_TO_GONADOTROPHINS_DN		46	-0.42745215	-1.3973768	0.08	0.5409094	1	1283	tags=26%, list=11%, signal=29%
CHARAFE_BREAST_CANCER_LUMINAL_VS_BASAL_DN	CHARAFE_BREAST_CANCER_LUMINAL_VS_BASAL_DN		258	-0.39590874	-1.3966006	0.12765957	0.5404675	1	2048	tags=32%, list=18%, signal=38%
KEGG_TRYPTOPHAN_METABOLISM	KEGG_TRYPTOPHAN_METABOLISM		27	-0.53800243	-1.3965397	0.10204082	0.53822035	1	2225	tags=48%, list=20%, signal=60%
PELLICCIOTTA_HDAC_IN_ANTIGEN_PRESENTATION_UP	PELLICCIOTTA_HDAC_IN_ANTIGEN_PRESENTATION_UP		49	-0.3946176	-1.3963618	0.17777778	0.5366613	1	3161	tags=39%, list=28%, signal=54%
BASAKI_YBX1_TARGETS_DN	BASAKI_YBX1_TARGETS_DN		184	-0.36924052	-1.3949087	0.04347826	0.5394792	1	2355	tags=34%, list=21%, signal=43%
YAO_TEMPORAL_RESPONSE_TO_PROGESTERONE_CLUSTER_1	YAO_TEMPORAL_RESPONSE_TO_PROGESTERONE_CLUSTER_1		58	-0.4512599	-1.392018	0.10638298	0.54675305	1	2109	tags=38%, list=19%, signal=46%
LIU_PROSTATE_CANCER_DN	LIU_PROSTATE_CANCER_DN		250	-0.40323856	-1.3906463	0.09615385	0.5488222	1	2489	tags=38%, list=22%, signal=47%
TIEN_INTESTINE_PROBIOTICS_24HR_UP	TIEN_INTESTINE_PROBIOTICS_24HR_UP		343	-0.357421	-1.3897707	0.13559322	0.54961586	1	2642	tags=36%, list=24%, signal=46%
BIDUS_METASTASIS_DN	BIDUS_METASTASIS_DN		76	-0.46156245	-1.3893735	0.14634146	0.5489104	1	2830	tags=45%, list=25%, signal=59%
FLECHNER_PBL_KIDNEY_TRANSPLANT_OK_VS_DONOR_UP	FLECHNER_PBL_KIDNEY_TRANSPLANT_OK_VS_DONOR_UP		98	-0.3621501	-1.388972	0.125	0.54745924	1	4237	tags=53%, list=38%, signal=85%
MARTINEZ_TP53_TARGETS_UP	MARTINEZ_TP53_TARGETS_UP		467	-0.3477868	-1.3886069	0.08510638	0.5465506	1	2274	tags=30%, list=20%, signal=36%
SHAFFER_IRF4_TARGETS_IN_PLASMA_CELL_VS_MATURE_B_LYMPHOCYTE	SHAFFER_IRF4_TARGETS_IN_PLASMA_CELL_VS_MATURE_B_LYMPHOCYTE		48	-0.38479733	-1.3872627	0.039215688	0.5489091	1	1290	tags=21%, list=12%, signal=23%
ZHAN_MULTIPLE_MYELOMA_CD2_DN	ZHAN_MULTIPLE_MYELOMA_CD2_DN		22	-0.4542784	-1.386925	0.071428575	0.5477427	1	1201	tags=32%, list=11%, signal=36%
JAERVINEN_AMPLIFIED_IN_LARYNGEAL_CANCER	JAERVINEN_AMPLIFIED_IN_LARYNGEAL_CANCER		20	-0.42733294	-1.3861895	0.10714286	0.5481116	1	2049	tags=35%, list=18%, signal=43%
KEGG_GLYCOLYSIS_GLUCONEOGENESIS	KEGG_GLYCOLYSIS_GLUCONEOGENESIS		48	-0.43690458	-1.3855197	0.08888889	0.54862773	1	2090	tags=38%, list=19%, signal=46%
AMIT_SERUM_RESPONSE_40_MCF10A	AMIT_SERUM_RESPONSE_40_MCF10A		22	-0.49232975	-1.3838857	0.13333334	0.5520019	1	1255	tags=27%, list=11%, signal=31%
GAZDA_DIAMOND_BLACKFAN_ANEMIA_MYELOID_DN	GAZDA_DIAMOND_BLACKFAN_ANEMIA_MYELOID_DN		23	-0.38292107	-1.3837266	0.094339624	0.5503221	1	3648	tags=43%, list=33%, signal=64%
SIMBULAN_UV_RESPONSE_IMMORTALIZED_DN	SIMBULAN_UV_RESPONSE_IMMORTALIZED_DN		16	-0.5052814	-1.3835825	0.16666667	0.54831505	1	2247	tags=50%, list=20%, signal=62%
CHIARADONNA_NEOPLASTIC_TRANSFORMATION_KRAS_DN	CHIARADONNA_NEOPLASTIC_TRANSFORMATION_KRAS_DN		120	-0.40150404	-1.3829726	0.08695652	0.54785794	1	1596	tags=27%, list=14%, signal=31%
HOEBEKE_LYMPHOID_STEM_CELL_DN	HOEBEKE_LYMPHOID_STEM_CELL_DN		63	-0.39632094	-1.3809679	0.07272727	0.55143803	1	1844	tags=33%, list=16%, signal=40%
HOSHIDA_LIVER_CANCER_SURVIVAL_DN	HOSHIDA_LIVER_CANCER_SURVIVAL_DN		82	-0.3702442	-1.3807043	0.13636364	0.55010957	1	2615	tags=43%, list=23%, signal=55%
SASSON_RESPONSE_TO_FORSKOLIN_DN	SASSON_RESPONSE_TO_FORSKOLIN_DN		46	-0.42281488	-1.3799002	0.08	0.5505701	1	1459	tags=26%, list=13%, signal=30%
JIANG_TIP30_TARGETS_UP	JIANG_TIP30_TARGETS_UP		34	-0.48275247	-1.379207	0.12244898	0.55022097	1	2288	tags=38%, list=20%, signal=48%
CHAUHAN_RESPONSE_TO_METHOXYESTRADIOL_UP	CHAUHAN_RESPONSE_TO_METHOXYESTRADIOL_UP		31	-0.40180662	-1.378693	0.12962963	0.5495834	1	1588	tags=23%, list=14%, signal=26%
BYSTRYKH_HEMATOPOIESIS_STEM_CELL_QTL_CIS	BYSTRYKH_HEMATOPOIESIS_STEM_CELL_QTL_CIS		105	-0.38137645	-1.3774968	0.1	0.5517417	1	2538	tags=38%, list=23%, signal=49%
CHIANG_LIVER_CANCER_SUBCLASS_CTNNB1_UP	CHIANG_LIVER_CANCER_SUBCLASS_CTNNB1_UP		93	-0.43842036	-1.3765947	0.08695652	0.5520106	1	955	tags=25%, list=9%, signal=27%
LIU_COMMON_CANCER_GENES	LIU_COMMON_CANCER_GENES		21	-0.4500641	-1.3765379	0.13953489	0.5502515	1	2150	tags=43%, list=19%, signal=53%
GAJATE_RESPONSE_TO_TRABECTEDIN_UP	GAJATE_RESPONSE_TO_TRABECTEDIN_UP		35	-0.45264208	-1.3737718	0.1	0.55667335	1	690	tags=20%, list=6%, signal=21%
CHEMNITZ_RESPONSE_TO_PROSTAGLANDIN_E2_DN	CHEMNITZ_RESPONSE_TO_PROSTAGLANDIN_E2_DN		177	-0.37366256	-1.3737688	0.08928572	0.55452406	1	1666	tags=27%, list=15%, signal=31%
BOYAULT_LIVER_CANCER_SUBCLASS_G6_UP	BOYAULT_LIVER_CANCER_SUBCLASS_G6_UP		41	-0.40779576	-1.3736789	0.022727273	0.5526089	1	2042	tags=32%, list=18%, signal=39%
HOSHIDA_LIVER_CANCER_SUBCLASS_S2	HOSHIDA_LIVER_CANCER_SUBCLASS_S2		80	-0.34264758	-1.3736095	0.094339624	0.5507496	1	2531	tags=28%, list=23%, signal=35%
RUGO_STRESS_RESPONSE_SUBSET_H	RUGO_STRESS_RESPONSE_SUBSET_H		26	-0.45825216	-1.3718313	0.057692308	0.5548096	1	946	tags=23%, list=8%, signal=25%
KYNG_DNA_DAMAGE_BY_GAMMA_AND_UV_RADIATION	KYNG_DNA_DAMAGE_BY_GAMMA_AND_UV_RADIATION		26	-0.45825216	-1.3718313	0.057692308	0.5527	1	946	tags=23%, list=8%, signal=25%
BERTUCCI_INVASIVE_CARCINOMA_DUCTAL_VS_LOBULAR_DN	BERTUCCI_INVASIVE_CARCINOMA_DUCTAL_VS_LOBULAR_DN		32	-0.5909235	-1.3714445	0.13636364	0.5516339	1	1126	tags=34%, list=10%, signal=38%
LUCAS_HNF4A_TARGETS_UP	LUCAS_HNF4A_TARGETS_UP		34	-0.40226072	-1.3709629	0.06521739	0.55064315	1	1961	tags=32%, list=18%, signal=39%
BECKER_TAMOXIFEN_RESISTANCE_UP	BECKER_TAMOXIFEN_RESISTANCE_UP		28	-0.4751782	-1.3693545	0.10204082	0.5527933	1	1449	tags=39%, list=13%, signal=45%
YAMASHITA_LIVER_CANCER_WITH_EPCAM_UP	YAMASHITA_LIVER_CANCER_WITH_EPCAM_UP		28	-0.41887814	-1.3679388	0.07692308	0.5554339	1	1797	tags=29%, list=16%, signal=34%
REACTOME_REGULATION_OF_ORNITHINE_DECARBOXYLASE	REACTOME_REGULATION_OF_ORNITHINE_DECARBOXYLASE		40	-0.44851363	-1.3678468	0.21276596	0.5535261	1	4633	tags=75%, list=41%, signal=127%
GEISS_RESPONSE_TO_DSRNA_UP	GEISS_RESPONSE_TO_DSRNA_UP		25	-0.48112422	-1.367544	0.14	0.552274	1	3246	tags=52%, list=29%, signal=73%
SANA_RESPONSE_TO_IFNG_UP	SANA_RESPONSE_TO_IFNG_UP		33	-0.48624986	-1.3663266	0.13207547	0.55401766	1	2859	tags=55%, list=26%, signal=73%
SHAFFER_IRF4_MULTIPLE_MYELOMA_PROGRAM	SHAFFER_IRF4_MULTIPLE_MYELOMA_PROGRAM		25	-0.4868069	-1.3651958	0.12765957	0.5553713	1	1213	tags=28%, list=11%, signal=31%
CHNG_MULTIPLE_MYELOMA_HYPERPLOID_UP	CHNG_MULTIPLE_MYELOMA_HYPERPLOID_UP		34	-0.42118	-1.3649673	0.1764706	0.5539408	1	3764	tags=59%, list=34%, signal=88%
STEARMAN_LUNG_CANCER_EARLY_VS_LATE_UP	STEARMAN_LUNG_CANCER_EARLY_VS_LATE_UP		90	-0.34747276	-1.3645257	0.06	0.55335927	1	2598	tags=36%, list=23%, signal=46%
VANHARANTA_UTERINE_FIBROID_WITH_7Q_DELETION_DN	VANHARANTA_UTERINE_FIBROID_WITH_7Q_DELETION_DN		17	-0.4973236	-1.3644854	0.11363637	0.5514289	1	2469	tags=47%, list=22%, signal=60%
CROMER_METASTASIS_UP	CROMER_METASTASIS_UP		36	-0.4047316	-1.3642318	0.10638298	0.55022216	1	3801	tags=56%, list=34%, signal=84%
SIG_INSULIN_RECEPTOR_PATHWAY_IN_CARDIAC_MYOCYTES	SIG_INSULIN_RECEPTOR_PATHWAY_IN_CARDIAC_MYOCYTES		35	-0.4126061	-1.3641417	0.10714286	0.5486535	1	1564	tags=26%, list=14%, signal=30%
KEGG_ERBB_SIGNALING_PATHWAY	KEGG_ERBB_SIGNALING_PATHWAY		48	-0.3596721	-1.3618017	0.10204082	0.5543147	1	2148	tags=29%, list=19%, signal=36%
KESHELAVA_MULTIPLE_DRUG_RESISTANCE	KESHELAVA_MULTIPLE_DRUG_RESISTANCE		46	-0.34117404	-1.3614991	0.09259259	0.55311435	1	2856	tags=35%, list=26%, signal=46%
KEGG_PORPHYRIN_AND_CHLOROPHYLL_METABOLISM	KEGG_PORPHYRIN_AND_CHLOROPHYLL_METABOLISM		17	-0.4910601	-1.361323	0.08888889	0.55173695	1	2685	tags=53%, list=24%, signal=70%
KYNG_DNA_DAMAGE_UP	KYNG_DNA_DAMAGE_UP		66	-0.38350868	-1.3608842	0.037037037	0.5511807	1	2640	tags=36%, list=24%, signal=47%
CHIARADONNA_NEOPLASTIC_TRANSFORMATION_CDC25_DN	CHIARADONNA_NEOPLASTIC_TRANSFORMATION_CDC25_DN		129	-0.376832	-1.3606975	0.11627907	0.5497355	1	1680	tags=26%, list=15%, signal=30%
GOZGIT_ESR1_TARGETS_UP	GOZGIT_ESR1_TARGETS_UP		79	-0.36196104	-1.3605428	0.044444446	0.54828805	1	1880	tags=32%, list=17%, signal=38%
LEE_LIVER_CANCER_MYC_UP	LEE_LIVER_CANCER_MYC_UP		45	-0.37817782	-1.3593615	0.07017544	0.5499853	1	1067	tags=22%, list=10%, signal=24%
APPEL_IMATINIB_RESPONSE	APPEL_IMATINIB_RESPONSE		23	-0.49142843	-1.3591884	0.11363637	0.54856485	1	1137	tags=26%, list=10%, signal=29%
VANHARANTA_UTERINE_FIBROID_WITH_7Q_DELETION_UP	VANHARANTA_UTERINE_FIBROID_WITH_7Q_DELETION_UP		40	-0.41586414	-1.3584898	0.16981132	0.54864746	1	4029	tags=60%, list=36%, signal=93%
KRIGE_AMINO_ACID_DEPRIVATION	KRIGE_AMINO_ACID_DEPRIVATION		19	-0.49452448	-1.357602	0.11111111	0.54988855	1	1194	tags=26%, list=11%, signal=29%
LINDGREN_BLADDER_CANCER_CLUSTER_2A_DN	LINDGREN_BLADDER_CANCER_CLUSTER_2A_DN		80	-0.3795749	-1.354279	0.11111111	0.55886793	1	3484	tags=45%, list=31%, signal=65%
TOMLINS_PROSTATE_CANCER_DN	TOMLINS_PROSTATE_CANCER_DN		19	-0.55799156	-1.3536123	0.06818182	0.55898875	1	2163	tags=58%, list=19%, signal=72%
REACTOME_GENES_INVOLVED_IN_APOPTOTIC_CLEAVAGE_OF_CELLULAR_PROTEINS	REACTOME_GENES_INVOLVED_IN_APOPTOTIC_CLEAVAGE_OF_CELLULAR_PROTEINS		24	-0.49382666	-1.3531264	0.17307693	0.5582591	1	2711	tags=46%, list=24%, signal=60%
LAIHO_COLORECTAL_CANCER_SERRATED_UP	LAIHO_COLORECTAL_CANCER_SERRATED_UP		71	-0.38676897	-1.3501147	0.17021276	0.5657529	1	3539	tags=39%, list=32%, signal=57%
ENK_UV_RESPONSE_EPIDERMIS_DN	ENK_UV_RESPONSE_EPIDERMIS_DN		350	-0.35097536	-1.349873	0.020833334	0.56441736	1	2481	tags=33%, list=22%, signal=42%
RAGHAVACHARI_PLATELET_SPECIFIC_GENES	RAGHAVACHARI_PLATELET_SPECIFIC_GENES		44	-0.39792296	-1.3486267	0.17948718	0.5663447	1	2301	tags=30%, list=21%, signal=37%
OSMAN_BLADDER_CANCER_UP	OSMAN_BLADDER_CANCER_UP		203	-0.3676111	-1.3482985	0.07317073	0.56533766	1	3345	tags=45%, list=30%, signal=63%
ST_P38_MAPK_PATHWAY	ST_P38_MAPK_PATHWAY		24	-0.43749136	-1.3482512	0.069767445	0.56363285	1	3249	tags=58%, list=29%, signal=82%
TONKS_TARGETS_OF_RUNX1_RUNX1T1_FUSION_MONOCYTE_DN	TONKS_TARGETS_OF_RUNX1_RUNX1T1_FUSION_MONOCYTE_DN		32	-0.54168403	-1.3480201	0.18518518	0.5621456	1	2225	tags=47%, list=20%, signal=58%
RODRIGUES_THYROID_CARCINOMA_DN	RODRIGUES_THYROID_CARCINOMA_DN		32	-0.4165294	-1.3454715	0.125	0.56809413	1	2346	tags=41%, list=21%, signal=51%
MCMURRAY_TP53_HRAS_COOPERATION_RESPONSE_UP	MCMURRAY_TP53_HRAS_COOPERATION_RESPONSE_UP		20	-0.55359167	-1.344984	0.09803922	0.56767875	1	1408	tags=45%, list=13%, signal=51%
MORI_PLASMA_CELL_UP	MORI_PLASMA_CELL_UP		28	-0.4406321	-1.3441525	0.23684211	0.5681452	1	3164	tags=43%, list=28%, signal=60%
SWEET_LUNG_CANCER_KRAS_DN	SWEET_LUNG_CANCER_KRAS_DN		324	-0.4361251	-1.3431362	0.16666667	0.56890744	1	2614	tags=45%, list=23%, signal=57%
BERENJENO_TRANSFORMED_BY_RHOA_DN	BERENJENO_TRANSFORMED_BY_RHOA_DN		293	-0.36199325	-1.3417429	0.1521739	0.57046884	1	2754	tags=34%, list=25%, signal=45%
SENGUPTA_NASOPHARYNGEAL_CARCINOMA_WITH_LMP1_UP	SENGUPTA_NASOPHARYNGEAL_CARCINOMA_WITH_LMP1_UP		186	-0.3627623	-1.3411378	0.04	0.57008386	1	2632	tags=37%, list=24%, signal=48%
GINESTIER_BREAST_CANCER_ZNF217_AMPLIFIED_UP	GINESTIER_BREAST_CANCER_ZNF217_AMPLIFIED_UP		36	-0.44325227	-1.3405347	0.1521739	0.5698291	1	1289	tags=28%, list=12%, signal=31%
DAVIES_MULTIPLE_MYELOMA_VS_MGUS_DN	DAVIES_MULTIPLE_MYELOMA_VS_MGUS_DN		18	-0.5228304	-1.340021	0.15555556	0.56946254	1	2072	tags=28%, list=19%, signal=34%
FULCHER_INFLAMMATORY_RESPONSE_LECTIN_VS_LPS_DN	FULCHER_INFLAMMATORY_RESPONSE_LECTIN_VS_LPS_DN		235	-0.37079874	-1.3399858	0.14285715	0.5679442	1	2607	tags=37%, list=23%, signal=47%
ROVERSI_GLIOMA_COPY_NUMBER_DN	ROVERSI_GLIOMA_COPY_NUMBER_DN		35	-0.36756763	-1.3396059	0.03846154	0.567803	1	2215	tags=31%, list=20%, signal=39%
HEIDENBLAD_AMPLIFIED_IN_PANCREATIC_CANCER	HEIDENBLAD_AMPLIFIED_IN_PANCREATIC_CANCER		20	-0.44511652	-1.337541	0.08510638	0.5727751	1	1227	tags=30%, list=11%, signal=34%
BIOCARTA_TOLL_PATHWAY	BIOCARTA_TOLL_PATHWAY		21	-0.4521677	-1.3366508	0.115384616	0.5736086	1	1985	tags=43%, list=18%, signal=52%
SPIELMAN_LYMPHOBLAST_EUROPEAN_VS_ASIAN_UP	SPIELMAN_LYMPHOBLAST_EUROPEAN_VS_ASIAN_UP		324	-0.2706204	-1.3355416	0.18518518	0.5745024	1	3579	tags=38%, list=32%, signal=54%
HORIUCHI_WTAP_TARGETS_UP	HORIUCHI_WTAP_TARGETS_UP		160	-0.3611729	-1.334637	0.037037037	0.5758444	1	2447	tags=36%, list=22%, signal=46%
AKL_HTLV1_INFECTION_DN	AKL_HTLV1_INFECTION_DN		33	-0.48899016	-1.3343973	0.11363637	0.57497215	1	1017	tags=27%, list=9%, signal=30%
REACTOME_VIRAL_MRNA_TRANSLATION	REACTOME_VIRAL_MRNA_TRANSLATION		53	-0.4088447	-1.333527	0.18867925	0.5760637	1	4334	tags=58%, list=39%, signal=95%
BERENJENO_ROCK_SIGNALING_NOT_VIA_RHOA_DN	BERENJENO_ROCK_SIGNALING_NOT_VIA_RHOA_DN		29	-0.47671965	-1.3316581	0.08888889	0.57932657	1	3115	tags=41%, list=28%, signal=57%
RHEIN_ALL_GLUCOCORTICOID_THERAPY_DN	RHEIN_ALL_GLUCOCORTICOID_THERAPY_DN		261	-0.34258485	-1.3307344	0.11666667	0.5804791	1	2849	tags=36%, list=25%, signal=47%
REACTOME_LYSOSOME_VESICLE_BIOGENESIS	REACTOME_LYSOSOME_VESICLE_BIOGENESIS		16	-0.4132254	-1.3306063	0.12727273	0.5789053	1	3989	tags=56%, list=36%, signal=87%
LIN_NPAS4_TARGETS_UP	LIN_NPAS4_TARGETS_UP		81	-0.3332562	-1.3287451	0.09803922	0.58260316	1	2274	tags=28%, list=20%, signal=35%
BEGUM_TARGETS_OF_PAX3_FOXO1_FUSION_UP	BEGUM_TARGETS_OF_PAX3_FOXO1_FUSION_UP		33	-0.5094334	-1.3266851	0.16981132	0.58706534	1	1099	tags=30%, list=10%, signal=34%
KEGG_METABOLISM_OF_XENOBIOTICS_BY_CYTOCHROME_P450	KEGG_METABOLISM_OF_XENOBIOTICS_BY_CYTOCHROME_P450		28	-0.5527212	-1.3266484	0.20454545	0.58533657	1	2829	tags=57%, list=25%, signal=76%
THUM_SYSTOLIC_HEART_FAILURE_DN	THUM_SYSTOLIC_HEART_FAILURE_DN		110	-0.34536076	-1.3261632	0.13043478	0.58447415	1	2311	tags=32%, list=21%, signal=40%
IWANAGA_CARCINOGENESIS_BY_KRAS_UP	IWANAGA_CARCINOGENESIS_BY_KRAS_UP		108	-0.39252093	-1.3261428	0.12	0.58272165	1	2606	tags=38%, list=23%, signal=49%
DAIRKEE_TERT_TARGETS_DN	DAIRKEE_TERT_TARGETS_DN		41	-0.39928386	-1.3252645	0.078431375	0.5838701	1	2625	tags=44%, list=23%, signal=57%
AMUNDSON_RESPONSE_TO_ARSENITE	AMUNDSON_RESPONSE_TO_ARSENITE		123	-0.29098645	-1.3244172	0.08163265	0.5847142	1	2189	tags=25%, list=20%, signal=31%
BOYLAN_MULTIPLE_MYELOMA_D_UP	BOYLAN_MULTIPLE_MYELOMA_D_UP		45	-0.44455063	-1.3235605	0.15555556	0.5853983	1	2024	tags=36%, list=18%, signal=43%
BROWNE_HCMV_INFECTION_24HR_DN	BROWNE_HCMV_INFECTION_24HR_DN		93	-0.38929063	-1.3226739	0.06818182	0.5865527	1	1611	tags=27%, list=14%, signal=31%
BONOME_OVARIAN_CANCER_SURVIVAL_SUBOPTIMAL_DEBULKING	BONOME_OVARIAN_CANCER_SURVIVAL_SUBOPTIMAL_DEBULKING		285	-0.3106185	-1.3209705	0.08163265	0.5902237	1	2288	tags=27%, list=20%, signal=33%
HELLER_HDAC_TARGETS_SILENCED_BY_METHYLATION_DN	HELLER_HDAC_TARGETS_SILENCED_BY_METHYLATION_DN		158	-0.34090075	-1.3198503	0.09090909	0.59180814	1	2396	tags=33%, list=21%, signal=41%
DOUGLAS_BMI1_TARGETS_DN	DOUGLAS_BMI1_TARGETS_DN		153	-0.31526044	-1.3197833	0.08695652	0.5901009	1	1936	tags=24%, list=17%, signal=29%
HEIDENBLAD_AMPLICON_8Q24_UP	HEIDENBLAD_AMPLICON_8Q24_UP		18	-0.47506168	-1.3192542	0.15789473	0.5892147	1	1481	tags=33%, list=13%, signal=38%
CHIBA_RESPONSE_TO_TSA	CHIBA_RESPONSE_TO_TSA		31	-0.3918954	-1.3192359	0.20454545	0.58745277	1	1464	tags=26%, list=13%, signal=30%
DACOSTA_UV_RESPONSE_VIA_ERCC3_COMMON_UP	DACOSTA_UV_RESPONSE_VIA_ERCC3_COMMON_UP		43	-0.39170107	-1.3184967	0.14583333	0.58770317	1	2461	tags=33%, list=22%, signal=42%
BERENJENO_TRANSFORMED_BY_RHOA_REVERSIBLY_DN	BERENJENO_TRANSFORMED_BY_RHOA_REVERSIBLY_DN		22	-0.55922925	-1.3184052	0.10869565	0.58621025	1	1018	tags=41%, list=9%, signal=45%
KRIGE_RESPONSE_TO_TOSEDOSTAT_24HR_UP	KRIGE_RESPONSE_TO_TOSEDOSTAT_24HR_UP		349	-0.31064883	-1.3182075	0.09803922	0.58501273	1	2515	tags=29%, list=22%, signal=36%
BRUECKNER_TARGETS_OF_MIRLET7A3_UP	BRUECKNER_TARGETS_OF_MIRLET7A3_UP		66	-0.44595602	-1.3174969	0.1	0.58549166	1	2583	tags=42%, list=23%, signal=55%
REACTOME_PEPTIDE_CHAIN_ELONGATION	REACTOME_PEPTIDE_CHAIN_ELONGATION		53	-0.4081342	-1.3174341	0.20754717	0.5839179	1	4334	tags=58%, list=39%, signal=95%
HAHTOLA_MYCOSIS_FUNGOIDES_SKIN_UP	HAHTOLA_MYCOSIS_FUNGOIDES_SKIN_UP		117	-0.3607187	-1.3173394	0.17307693	0.582428	1	2867	tags=35%, list=26%, signal=47%
PETRETTO_CARDIAC_HYPERTROPHY	PETRETTO_CARDIAC_HYPERTROPHY		23	-0.61042786	-1.316169	0.19512194	0.5845175	1	2496	tags=57%, list=22%, signal=73%
VARELA_ZMPSTE24_TARGETS_DN	VARELA_ZMPSTE24_TARGETS_DN		37	-0.44872266	-1.314561	0.18181819	0.5873201	1	515	tags=24%, list=5%, signal=25%
REACTOME_CDT1_ASSOCIATION_WITH_THE_CDC6_ORC_ORIGIN_COMPLEX	REACTOME_CDT1_ASSOCIATION_WITH_THE_CDC6_ORC_ORIGIN_COMPLEX		45	-0.4133318	-1.313231	0.2264151	0.58944345	1	3161	tags=44%, list=28%, signal=62%
MULLIGHAN_NPM1_SIGNATURE_3_DN	MULLIGHAN_NPM1_SIGNATURE_3_DN		84	-0.32946825	-1.3116206	0.13207547	0.5927468	1	2195	tags=27%, list=20%, signal=34%
AMIT_SERUM_RESPONSE_240_MCF10A	AMIT_SERUM_RESPONSE_240_MCF10A		42	-0.4425631	-1.3086747	0.14285715	0.599621	1	2672	tags=50%, list=24%, signal=65%
YAO_TEMPORAL_RESPONSE_TO_PROGESTERONE_CLUSTER_11	YAO_TEMPORAL_RESPONSE_TO_PROGESTERONE_CLUSTER_11		77	-0.35820696	-1.3083314	0.14893617	0.5990581	1	2434	tags=29%, list=22%, signal=36%
CHEN_HOXA5_TARGETS_9HR_UP	CHEN_HOXA5_TARGETS_9HR_UP		113	-0.3980306	-1.3080978	0.1875	0.5978003	1	3383	tags=48%, list=30%, signal=68%
RICKMAN_METASTASIS_UP	RICKMAN_METASTASIS_UP		145	-0.33749935	-1.3077719	0.07692308	0.59704155	1	2996	tags=43%, list=27%, signal=58%
REACTOME_SCF_BETA_TRCP_MEDIATED_DEGRADATION_OF_EMI1	REACTOME_SCF_BETA_TRCP_MEDIATED_DEGRADATION_OF_EMI1		40	-0.41226742	-1.3073889	0.25	0.5968404	1	3161	tags=48%, list=28%, signal=66%
ZHAN_MULTIPLE_MYELOMA_MS_DN	ZHAN_MULTIPLE_MYELOMA_MS_DN		18	-0.43557402	-1.306169	0.13725491	0.59808755	1	2928	tags=61%, list=26%, signal=83%
FONTAINE_THYROID_TUMOR_UNCERTAIN_MALIGNANCY_DN	FONTAINE_THYROID_TUMOR_UNCERTAIN_MALIGNANCY_DN		18	-0.46282074	-1.3027319	0.13461539	0.60601246	1	1313	tags=33%, list=12%, signal=38%
SEITZ_NEOPLASTIC_TRANSFORMATION_BY_8P_DELETION_UP	SEITZ_NEOPLASTIC_TRANSFORMATION_BY_8P_DELETION_UP		47	-0.4495048	-1.3026767	0.11320755	0.604292	1	1062	tags=30%, list=9%, signal=33%
WANG_CISPLATIN_RESPONSE_AND_XPC_DN	WANG_CISPLATIN_RESPONSE_AND_XPC_DN		87	-0.33272228	-1.3022937	0.17021276	0.6040674	1	1745	tags=25%, list=16%, signal=30%
REACTOME_INFLUENZA_VIRAL_RNA_TRANSCRIPTION_AND_REPLICATION	REACTOME_INFLUENZA_VIRAL_RNA_TRANSCRIPTION_AND_REPLICATION		67	-0.3688248	-1.3022335	0.23636363	0.6025257	1	4334	tags=52%, list=39%, signal=85%
MAYBURD_RESPONSE_TO_L663536_DN	MAYBURD_RESPONSE_TO_L663536_DN		34	-0.41940793	-1.3007689	0.18367347	0.60550505	1	1873	tags=32%, list=17%, signal=39%
REACTOME_METABOLISM_OF_PROTEINS	REACTOME_METABOLISM_OF_PROTEINS		128	-0.30693036	-1.3005702	0.21568628	0.6042744	1	4334	tags=54%, list=39%, signal=87%
PICCALUGA_ANGIOIMMUNOBLASTIC_LYMPHOMA_UP	PICCALUGA_ANGIOIMMUNOBLASTIC_LYMPHOMA_UP		119	-0.43901378	-1.2998108	0.22	0.6053399	1	2545	tags=38%, list=23%, signal=48%
WOOD_EBV_EBNA1_TARGETS_UP	WOOD_EBV_EBNA1_TARGETS_UP		75	-0.31613773	-1.2992221	0.14814815	0.6059173	1	1464	tags=20%, list=13%, signal=23%
MITSIADES_RESPONSE_TO_APLIDIN_UP	MITSIADES_RESPONSE_TO_APLIDIN_UP		260	-0.29108882	-1.2987486	0.13725491	0.6052655	1	2420	tags=27%, list=22%, signal=34%
WEST_ADRENOCORTICAL_TUMOR_DN	WEST_ADRENOCORTICAL_TUMOR_DN		341	-0.34370044	-1.2983465	0.18181819	0.6045247	1	1592	tags=23%, list=14%, signal=27%
ACEVEDO_NORMAL_TISSUE_ADJACENT_TO_LIVER_TUMOR_UP	ACEVEDO_NORMAL_TISSUE_ADJACENT_TO_LIVER_TUMOR_UP		88	-0.34051445	-1.2971965	0.14893617	0.6062844	1	3292	tags=41%, list=29%, signal=57%
BILBAN_B_CLL_LPL_DN	BILBAN_B_CLL_LPL_DN		25	-0.49800986	-1.2959113	0.21276596	0.60849535	1	1769	tags=32%, list=16%, signal=38%
ONKEN_UVEAL_MELANOMA_UP	ONKEN_UVEAL_MELANOMA_UP		449	-0.31677905	-1.2953564	0.13043478	0.6081413	1	2396	tags=29%, list=21%, signal=35%
REACTOME_HOST_INTERACTIONS_OF_HIV_FACTORS	REACTOME_HOST_INTERACTIONS_OF_HIV_FACTORS		89	-0.32733348	-1.294976	0.2264151	0.6077461	1	3309	tags=38%, list=30%, signal=54%
WEINMANN_ADAPTATION_TO_HYPOXIA_DN	WEINMANN_ADAPTATION_TO_HYPOXIA_DN		27	-0.5052397	-1.2946976	0.13953489	0.60730785	1	1441	tags=41%, list=13%, signal=47%
BROWNE_HCMV_INFECTION_20HR_DN	BROWNE_HCMV_INFECTION_20HR_DN		61	-0.39225042	-1.2938113	0.14893617	0.6083677	1	2404	tags=38%, list=21%, signal=48%
ENK_UV_RESPONSE_KERATINOCYTE_UP	ENK_UV_RESPONSE_KERATINOCYTE_UP		379	-0.28376874	-1.2936932	0.10204082	0.6070774	1	2813	tags=32%, list=25%, signal=41%
HOSHIDA_LIVER_CANCER_LATE_RECURRENCE_UP	HOSHIDA_LIVER_CANCER_LATE_RECURRENCE_UP		41	-0.41955006	-1.293361	0.12962963	0.6063368	1	2611	tags=44%, list=23%, signal=57%
ACEVEDO_NORMAL_TISSUE_ADJACENT_TO_LIVER_TUMOR_DN	ACEVEDO_NORMAL_TISSUE_ADJACENT_TO_LIVER_TUMOR_DN		236	-0.28635538	-1.2929385	0.10638298	0.6066817	1	3168	tags=34%, list=28%, signal=46%
SHAFFER_IRF4_TARGETS_IN_MYELOMA_VS_MATURE_B_LYMPHOCYTE	SHAFFER_IRF4_TARGETS_IN_MYELOMA_VS_MATURE_B_LYMPHOCYTE		69	-0.34068915	-1.2922505	0.19565217	0.6071073	1	1433	tags=19%, list=13%, signal=21%
GALE_APL_WITH_FLT3_MUTATED_UP	GALE_APL_WITH_FLT3_MUTATED_UP		23	-0.50293064	-1.2913976	0.2264151	0.6082587	1	3164	tags=57%, list=28%, signal=79%
BIOCARTA_DEATH_PATHWAY	BIOCARTA_DEATH_PATHWAY		21	-0.3858111	-1.2905937	0.16071428	0.6095108	1	3244	tags=48%, list=29%, signal=67%
THUM_SYSTOLIC_HEART_FAILURE_UP	THUM_SYSTOLIC_HEART_FAILURE_UP		251	-0.36510572	-1.28993	0.1521739	0.609638	1	2056	tags=28%, list=18%, signal=34%
IVANOVA_HEMATOPOIESIS_EARLY_PROGENITOR	IVANOVA_HEMATOPOIESIS_EARLY_PROGENITOR		86	-0.33010986	-1.2893533	0.19148937	0.61060226	1	1494	tags=21%, list=13%, signal=24%
FLECHNER_PBL_KIDNEY_TRANSPLANT_REJECTED_VS_OK_DN	FLECHNER_PBL_KIDNEY_TRANSPLANT_REJECTED_VS_OK_DN		33	-0.36171582	-1.2878541	0.17777778	0.61469597	1	3596	tags=39%, list=32%, signal=58%
GRABARCZYK_BCL11B_TARGETS_DN	GRABARCZYK_BCL11B_TARGETS_DN		30	-0.4129243	-1.2874863	0.13207547	0.61402714	1	1382	tags=33%, list=12%, signal=38%
OUELLET_CULTURED_OVARIAN_CANCER_INVASIVE_VS_LMP_UP	OUELLET_CULTURED_OVARIAN_CANCER_INVASIVE_VS_LMP_UP		46	-0.3668891	-1.2867384	0.24	0.6141264	1	2118	tags=30%, list=19%, signal=37%
GRAHAM_NORMAL_QUIESCENT_VS_NORMAL_DIVIDING_UP	GRAHAM_NORMAL_QUIESCENT_VS_NORMAL_DIVIDING_UP		35	-0.49606392	-1.2860574	0.17307693	0.6145124	1	1847	tags=37%, list=16%, signal=44%
BROWNE_HCMV_INFECTION_4HR_UP	BROWNE_HCMV_INFECTION_4HR_UP		34	-0.4243257	-1.2850205	0.13114753	0.6160397	1	723	tags=21%, list=6%, signal=22%
MULLIGHAN_NPM1_MUTATED_SIGNATURE_1_DN	MULLIGHAN_NPM1_MUTATED_SIGNATURE_1_DN		63	-0.35173285	-1.2847301	0.12	0.6154345	1	936	tags=17%, list=8%, signal=19%
UDAYAKUMAR_MED1_TARGETS_UP	UDAYAKUMAR_MED1_TARGETS_UP		75	-0.33959523	-1.2846079	0.19607843	0.61411065	1	2986	tags=40%, list=27%, signal=54%
MILI_PSEUDOPODIA	MILI_PSEUDOPODIA		22	-0.46580163	-1.2839147	0.20454545	0.61429554	1	3007	tags=55%, list=27%, signal=74%
NUYTTEN_NIPP1_TARGETS_UP	NUYTTEN_NIPP1_TARGETS_UP		355	-0.3316655	-1.2823606	0.0952381	0.6163197	1	1583	tags=24%, list=14%, signal=27%
BREDEMEYER_RAG_SIGNALING_VIA_ATM_NOT_VIA_NFKB_DN	BREDEMEYER_RAG_SIGNALING_VIA_ATM_NOT_VIA_NFKB_DN		28	-0.448582	-1.2822795	0.1904762	0.61479884	1	2260	tags=43%, list=20%, signal=54%
ALONSO_METASTASIS_EMT_UP	ALONSO_METASTASIS_EMT_UP		23	-0.43264157	-1.2822182	0.08510638	0.61334485	1	3652	tags=57%, list=33%, signal=84%
MARSON_FOXP3_TARGETS_DN	MARSON_FOXP3_TARGETS_DN		32	-0.42613125	-1.2816838	0.118644066	0.6132537	1	2897	tags=50%, list=26%, signal=67%
LIU_VMYB_TARGETS_UP	LIU_VMYB_TARGETS_UP		82	-0.34769648	-1.2812625	0.23076923	0.6129615	1	3262	tags=43%, list=29%, signal=60%
BUYTAERT_PHOTODYNAMIC_THERAPY_STRESS_UP	BUYTAERT_PHOTODYNAMIC_THERAPY_STRESS_UP		428	-0.31578255	-1.2810836	0.14	0.6121046	1	2362	tags=28%, list=21%, signal=34%
YAO_TEMPORAL_RESPONSE_TO_PROGESTERONE_CLUSTER_5	YAO_TEMPORAL_RESPONSE_TO_PROGESTERONE_CLUSTER_5		25	-0.42982048	-1.2792915	0.18	0.61550415	1	2266	tags=44%, list=20%, signal=55%
KEGG_RIBOSOME	KEGG_RIBOSOME		54	-0.3965491	-1.2789884	0.24528302	0.61479855	1	4334	tags=56%, list=39%, signal=90%
DUTTA_APOPTOSIS_VIA_NFKB	DUTTA_APOPTOSIS_VIA_NFKB		16	-0.45785308	-1.2782209	0.074074075	0.6156105	1	3221	tags=63%, list=29%, signal=88%
SANA_TNF_SIGNALING_DN	SANA_TNF_SIGNALING_DN		58	-0.41316712	-1.2779645	0.17307693	0.6150804	1	2562	tags=34%, list=23%, signal=44%
CHIANG_LIVER_CANCER_SUBCLASS_POLYSOMY7_UP	CHIANG_LIVER_CANCER_SUBCLASS_POLYSOMY7_UP		40	-0.40272105	-1.2777808	0.125	0.6140167	1	2707	tags=45%, list=24%, signal=59%
TIEN_INTESTINE_PROBIOTICS_6HR_DN	TIEN_INTESTINE_PROBIOTICS_6HR_DN		107	-0.32431883	-1.2777355	0.17021276	0.6124612	1	2551	tags=34%, list=23%, signal=43%
FONTAINE_FOLLICULAR_THYROID_ADENOMA_DN	FONTAINE_FOLLICULAR_THYROID_ADENOMA_DN		39	-0.40735117	-1.2775618	0.12244898	0.6115371	1	1676	tags=33%, list=15%, signal=39%
DAZARD_RESPONSE_TO_UV_NHEK_UP	DAZARD_RESPONSE_TO_UV_NHEK_UP		108	-0.3486507	-1.2768611	0.13461539	0.612236	1	1971	tags=28%, list=18%, signal=33%
KEGG_DRUG_METABOLISM_CYTOCHROME_P450	KEGG_DRUG_METABOLISM_CYTOCHROME_P450		30	-0.5453266	-1.2768323	0.22727273	0.61072487	1	2829	tags=60%, list=25%, signal=80%
COLIN_PILOCYTIC_ASTROCYTOMA_VS_GLIOBLASTOMA_DN	COLIN_PILOCYTIC_ASTROCYTOMA_VS_GLIOBLASTOMA_DN		16	-0.48586935	-1.2764726	0.21153846	0.61036885	1	1669	tags=25%, list=15%, signal=29%
DACOSTA_ERCC3_ALLELE_XPCS_VS_TTD_DN	DACOSTA_ERCC3_ALLELE_XPCS_VS_TTD_DN		17	-0.5060203	-1.2763128	0.20689656	0.6094522	1	1840	tags=41%, list=16%, signal=49%
REACTOME_GLUCOSE_METABOLISM	REACTOME_GLUCOSE_METABOLISM		39	-0.4633292	-1.2756832	0.14285715	0.6099585	1	1810	tags=31%, list=16%, signal=37%
REACTOME_TRANSLATION_INITIATION_COMPLEX_FORMATION	REACTOME_TRANSLATION_INITIATION_COMPLEX_FORMATION		25	-0.38972196	-1.2755592	0.25925925	0.60886484	1	4331	tags=60%, list=39%, signal=98%
DELYS_THYROID_CANCER_DN	DELYS_THYROID_CANCER_DN		153	-0.41616336	-1.2754295	0.17021276	0.6076991	1	2111	tags=39%, list=19%, signal=47%
ZHANG_PROLIFERATING_VS_QUIESCENT	ZHANG_PROLIFERATING_VS_QUIESCENT		32	-0.41531733	-1.2744161	0.1875	0.6085688	1	1929	tags=28%, list=17%, signal=34%
SESTO_RESPONSE_TO_UV_C1	SESTO_RESPONSE_TO_UV_C1		53	-0.39744106	-1.273975	0.2264151	0.608449	1	3334	tags=49%, list=30%, signal=70%
KEGG_NICOTINATE_AND_NICOTINAMIDE_METABOLISM	KEGG_NICOTINATE_AND_NICOTINAMIDE_METABOLISM		16	-0.43613544	-1.2730837	0.14583333	0.60954744	1	1555	tags=38%, list=14%, signal=43%
CADWELL_ATG16L1_TARGETS_DN	CADWELL_ATG16L1_TARGETS_DN		36	-0.36092767	-1.2725314	0.09090909	0.6095667	1	1938	tags=28%, list=17%, signal=33%
MULLIGHAN_NPM1_SIGNATURE_3_UP	MULLIGHAN_NPM1_SIGNATURE_3_UP		188	-0.29546398	-1.2719806	0.018518519	0.60960704	1	1918	tags=27%, list=17%, signal=32%
REACTOME_SPHINGOLIPID_METABOLISM	REACTOME_SPHINGOLIPID_METABOLISM		15	-0.45268595	-1.2717072	0.12962963	0.6086867	1	2511	tags=40%, list=22%, signal=51%
BUYTAERT_PHOTODYNAMIC_THERAPY_STRESS_DN	BUYTAERT_PHOTODYNAMIC_THERAPY_STRESS_DN		353	-0.2838448	-1.269643	0.06779661	0.61230904	1	2313	tags=27%, list=21%, signal=33%
TSENG_IRS1_TARGETS_DN	TSENG_IRS1_TARGETS_DN		102	-0.37466156	-1.2693799	0.21428572	0.61176354	1	2377	tags=30%, list=21%, signal=38%
KEGG_ADIPOCYTOKINE_SIGNALING_PATHWAY	KEGG_ADIPOCYTOKINE_SIGNALING_PATHWAY		35	-0.37257403	-1.2687831	0.17391305	0.61224717	1	2288	tags=34%, list=20%, signal=43%
MILI_PSEUDOPODIA_CHEMOTAXIS_DN	MILI_PSEUDOPODIA_CHEMOTAXIS_DN		312	-0.2949844	-1.2679952	0.17391305	0.6130311	1	2710	tags=28%, list=24%, signal=36%
BAELDE_DIABETIC_NEPHROPATHY_DN	BAELDE_DIABETIC_NEPHROPATHY_DN		22	-0.5156992	-1.2679121	0.1875	0.61172736	1	1582	tags=36%, list=14%, signal=42%
WANG_SMARCE1_TARGETS_DN	WANG_SMARCE1_TARGETS_DN		205	-0.32070377	-1.2667572	0.0625	0.61390907	1	2427	tags=33%, list=22%, signal=41%
ALCALA_APOPTOSIS	ALCALA_APOPTOSIS		58	-0.3497621	-1.2663975	0.13953489	0.61318123	1	3886	tags=55%, list=35%, signal=84%
DAVICIONI_MOLECULAR_ARMS_VS_ERMS_UP	DAVICIONI_MOLECULAR_ARMS_VS_ERMS_UP		184	-0.29404965	-1.2660506	0.08510638	0.6130183	1	2402	tags=31%, list=21%, signal=39%
ELVIDGE_HYPOXIA_BY_DMOG_DN	ELVIDGE_HYPOXIA_BY_DMOG_DN		37	-0.40953547	-1.2658938	0.20454545	0.61199546	1	3006	tags=49%, list=27%, signal=66%
MATTIOLI_MULTIPLE_MYELOMA_WITH_14Q32_TRANSLOCATIONS	MATTIOLI_MULTIPLE_MYELOMA_WITH_14Q32_TRANSLOCATIONS		21	-0.49140954	-1.2641671	0.17021276	0.6153718	1	2443	tags=52%, list=22%, signal=67%
HOFFMANN_LARGE_TO_SMALL_PRE_BII_LYMPHOCYTE_DN	HOFFMANN_LARGE_TO_SMALL_PRE_BII_LYMPHOCYTE_DN		31	-0.391178	-1.2641214	0.16666667	0.61407477	1	2602	tags=39%, list=23%, signal=50%
KEGG_RNA_DEGRADATION	KEGG_RNA_DEGRADATION		34	-0.39195037	-1.2626064	0.23404256	0.61812806	1	1379	tags=24%, list=12%, signal=27%
YAO_HOXA10_TARGETS_VIA_PROGESTERONE_UP	YAO_HOXA10_TARGETS_VIA_PROGESTERONE_UP		62	-0.4473072	-1.2623883	0.17391305	0.61724883	1	1172	tags=27%, list=10%, signal=30%
REACTOME_PEROXISOMAL_LIPID_METABOLISM	REACTOME_PEROXISOMAL_LIPID_METABOLISM		15	-0.5545912	-1.2618705	0.2	0.61719126	1	2477	tags=60%, list=22%, signal=77%
MELLMAN_TUT1_TARGETS_DN	MELLMAN_TUT1_TARGETS_DN		31	-0.39917645	-1.261111	0.1509434	0.6184614	1	2238	tags=42%, list=20%, signal=52%
REACTOME_METABOLISM_OF_CARBOHYDRATES	REACTOME_METABOLISM_OF_CARBOHYDRATES		80	-0.3477854	-1.2583244	0.13636364	0.6253828	1	1634	tags=23%, list=15%, signal=26%
FLECHNER_PBL_KIDNEY_TRANSPLANT_REJECTED_VS_OK_UP	FLECHNER_PBL_KIDNEY_TRANSPLANT_REJECTED_VS_OK_UP		42	-0.4073562	-1.2577186	0.25	0.6258212	1	2871	tags=43%, list=26%, signal=57%
REACTOME_FORMATION_OF_A_POOL_OF_FREE_40S_SUBUNITS	REACTOME_FORMATION_OF_A_POOL_OF_FREE_40S_SUBUNITS		51	-0.39700902	-1.2545264	0.25	0.63388515	1	4334	tags=57%, list=39%, signal=92%
SHEPARD_CRUSH_AND_BURN_MUTANT_UP	SHEPARD_CRUSH_AND_BURN_MUTANT_UP		97	-0.31035718	-1.254103	0.16363636	0.6334515	1	2854	tags=33%, list=25%, signal=44%
KEGG_BLADDER_CANCER	KEGG_BLADDER_CANCER		19	-0.39584893	-1.2540495	0.13953489	0.63199675	1	1042	tags=16%, list=9%, signal=17%
HALMOS_CEBPA_TARGETS_DN	HALMOS_CEBPA_TARGETS_DN		23	-0.44467738	-1.2525463	0.15	0.6342809	1	655	tags=22%, list=6%, signal=23%
JAIN_NFKB_SIGNALING	JAIN_NFKB_SIGNALING		46	-0.3243116	-1.2520406	0.2264151	0.6341579	1	2417	tags=28%, list=22%, signal=36%
XU_HGF_SIGNALING_NOT_VIA_AKT1_6HR	XU_HGF_SIGNALING_NOT_VIA_AKT1_6HR		17	-0.44963112	-1.251664	0.13953489	0.6337407	1	3210	tags=47%, list=29%, signal=66%
TURASHVILI_BREAST_LOBULAR_CARCINOMA_VS_DUCTAL_NORMAL_DN	TURASHVILI_BREAST_LOBULAR_CARCINOMA_VS_DUCTAL_NORMAL_DN		51	-0.4510608	-1.2498804	0.19607843	0.6379512	1	2159	tags=39%, list=19%, signal=48%
FAELT_B_CLL_WITH_VH_REARRANGEMENTS_DN	FAELT_B_CLL_WITH_VH_REARRANGEMENTS_DN		27	-0.36445957	-1.2488606	0.125	0.6392681	1	3714	tags=56%, list=33%, signal=83%
BREDEMEYER_RAG_SIGNALING_NOT_VIA_ATM_DN	BREDEMEYER_RAG_SIGNALING_NOT_VIA_ATM_DN		42	-0.3694088	-1.2469326	0.23529412	0.6433681	1	1483	tags=26%, list=13%, signal=30%
REACTOME_APOPTOTIC_EXECUTION_PHASE	REACTOME_APOPTOTIC_EXECUTION_PHASE		31	-0.43704295	-1.2446792	0.29166666	0.648913	1	3221	tags=48%, list=29%, signal=68%
BROWNE_HCMV_INFECTION_48HR_UP	BROWNE_HCMV_INFECTION_48HR_UP		117	-0.32906598	-1.2431782	0.13559322	0.6520907	1	2092	tags=30%, list=19%, signal=36%
GAUSSMANN_MLL_AF4_FUSION_TARGETS_E_UP	GAUSSMANN_MLL_AF4_FUSION_TARGETS_E_UP		56	-0.45150915	-1.242273	0.2173913	0.65397596	1	2496	tags=48%, list=22%, signal=62%
RIZKI_TUMOR_INVASIVENESS_2D_UP	RIZKI_TUMOR_INVASIVENESS_2D_UP		47	-0.3208616	-1.2403979	0.16363636	0.65825737	1	2730	tags=32%, list=24%, signal=42%
BONCI_TARGETS_OF_MIR15A_AND_MIR16_1	BONCI_TARGETS_OF_MIR15A_AND_MIR16_1		53	-0.34978953	-1.2396927	0.18333334	0.65847415	1	2340	tags=32%, list=21%, signal=40%
LEE_LIVER_CANCER_MYC_TGFA_UP	LEE_LIVER_CANCER_MYC_TGFA_UP		46	-0.36500853	-1.2393794	0.13793103	0.6576534	1	1278	tags=22%, list=11%, signal=24%
KORKOLA_YOLK_SAC_TUMOR	KORKOLA_YOLK_SAC_TUMOR		32	-0.4076736	-1.2391732	0.1764706	0.6566873	1	1449	tags=31%, list=13%, signal=36%
KIM_WT1_TARGETS_12HR_DN	KIM_WT1_TARGETS_12HR_DN		127	-0.33699512	-1.2390927	0.15686275	0.6553838	1	2513	tags=32%, list=22%, signal=41%
POTTI_CYTOXAN_SENSITIVITY	POTTI_CYTOXAN_SENSITIVITY		24	-0.39953136	-1.2379893	0.11764706	0.6571632	1	1691	tags=29%, list=15%, signal=34%
IWANAGA_CARCINOGENESIS_BY_KRAS_DN	IWANAGA_CARCINOGENESIS_BY_KRAS_DN		71	-0.35158956	-1.2378529	0.1509434	0.65590465	1	1437	tags=27%, list=13%, signal=31%
BOYLAN_MULTIPLE_MYELOMA_D_CLUSTER_UP	BOYLAN_MULTIPLE_MYELOMA_D_CLUSTER_UP		18	-0.5004078	-1.2373947	0.21428572	0.6555762	1	2966	tags=67%, list=26%, signal=91%
RUTELLA_RESPONSE_TO_HGF_VS_CSF2RB_AND_IL4_UP	RUTELLA_RESPONSE_TO_HGF_VS_CSF2RB_AND_IL4_UP		248	-0.30558747	-1.2356879	0.18867925	0.65904	1	2310	tags=29%, list=21%, signal=36%
MARSON_FOXP3_TARGETS_UP	MARSON_FOXP3_TARGETS_UP		50	-0.3943733	-1.2355522	0.15555556	0.6579256	1	2989	tags=36%, list=27%, signal=49%
EHLERS_ANEUPLOIDY_UP	EHLERS_ANEUPLOIDY_UP		27	-0.39546636	-1.2350981	0.26530612	0.65797305	1	3136	tags=52%, list=28%, signal=72%
DACOSTA_ERCC3_ALLELE_XPCS_VS_TTD_UP	DACOSTA_ERCC3_ALLELE_XPCS_VS_TTD_UP		16	-0.49327436	-1.2339213	0.24	0.6601428	1	1387	tags=38%, list=12%, signal=43%
BIOCARTA_PGC1A_PATHWAY	BIOCARTA_PGC1A_PATHWAY		16	-0.43036726	-1.2338666	0.21428572	0.65886015	1	3875	tags=56%, list=35%, signal=86%
LASTOWSKA_COAMPLIFIED_WITH_MYCN	LASTOWSKA_COAMPLIFIED_WITH_MYCN		22	-0.42130524	-1.2309846	0.21052632	0.6668705	1	2242	tags=32%, list=20%, signal=40%
IWANAGA_CARCINOGENESIS_BY_KRAS_PTEN_DN	IWANAGA_CARCINOGENESIS_BY_KRAS_PTEN_DN		192	-0.35485333	-1.230441	0.19607843	0.66664594	1	2218	tags=33%, list=20%, signal=41%
MCBRYAN_PUBERTAL_BREAST_6_7WK_UP	MCBRYAN_PUBERTAL_BREAST_6_7WK_UP		133	-0.3415878	-1.2298051	0.20454545	0.6668761	1	2760	tags=35%, list=25%, signal=45%
CASORELLI_APL_SECONDARY_VS_DE_NOVO_UP	CASORELLI_APL_SECONDARY_VS_DE_NOVO_UP		19	-0.49797025	-1.2284126	0.20512821	0.6688824	1	1262	tags=42%, list=11%, signal=47%
DAIRKEE_TERT_TARGETS_UP	DAIRKEE_TERT_TARGETS_UP		212	-0.24562706	-1.22712	0.18867925	0.6709736	1	3506	tags=36%, list=31%, signal=52%
IVANOVA_HEMATOPOIESIS_LATE_PROGENITOR	IVANOVA_HEMATOPOIESIS_LATE_PROGENITOR		110	-0.3329135	-1.2268087	0.2	0.67074335	1	3219	tags=45%, list=29%, signal=63%
CHIARADONNA_NEOPLASTIC_TRANSFORMATION_KRAS_CDC25_DN	CHIARADONNA_NEOPLASTIC_TRANSFORMATION_KRAS_CDC25_DN		39	-0.4054104	-1.2264556	0.20930232	0.6704163	1	2599	tags=44%, list=23%, signal=57%
NAKAMURA_TUMOR_ZONE_PERIPHERAL_VS_CENTRAL_DN	NAKAMURA_TUMOR_ZONE_PERIPHERAL_VS_CENTRAL_DN		326	-0.28468746	-1.2255304	0.15686275	0.6714511	1	2498	tags=29%, list=22%, signal=36%
HUTTMANN_B_CLL_POOR_SURVIVAL_DN	HUTTMANN_B_CLL_POOR_SURVIVAL_DN		36	-0.37337893	-1.224864	0.1754386	0.67167836	1	1268	tags=22%, list=11%, signal=25%
SAGIV_CD24_TARGETS_DN	SAGIV_CD24_TARGETS_DN		30	-0.39113382	-1.2237121	0.275	0.67332613	1	1688	tags=23%, list=15%, signal=27%
MULLIGHAN_NPM1_MUTATED_SIGNATURE_1_UP	MULLIGHAN_NPM1_MUTATED_SIGNATURE_1_UP		148	-0.28897378	-1.2228782	0.056603774	0.67413896	1	2069	tags=27%, list=18%, signal=33%
CROONQUIST_STROMAL_STIMULATION_UP	CROONQUIST_STROMAL_STIMULATION_UP		34	-0.41471794	-1.2228409	0.2857143	0.6728832	1	1430	tags=35%, list=13%, signal=40%
ZHANG_BREAST_CANCER_PROGENITORS_DN	ZHANG_BREAST_CANCER_PROGENITORS_DN		88	-0.29854012	-1.2227824	0.19607843	0.67153615	1	2716	tags=33%, list=24%, signal=43%
YAO_TEMPORAL_RESPONSE_TO_PROGESTERONE_CLUSTER_15	YAO_TEMPORAL_RESPONSE_TO_PROGESTERONE_CLUSTER_15		29	-0.4082801	-1.2218335	0.2	0.67280495	1	1599	tags=31%, list=14%, signal=36%
KEGG_HISTIDINE_METABOLISM	KEGG_HISTIDINE_METABOLISM		20	-0.49068457	-1.2215055	0.1632653	0.67249864	1	2660	tags=50%, list=24%, signal=65%
HAN_SATB1_TARGETS_DN	HAN_SATB1_TARGETS_DN		199	-0.2869437	-1.2206782	0.15384616	0.6732018	1	1489	tags=20%, list=13%, signal=23%
GAZDA_DIAMOND_BLACKFAN_ANEMIA_ERYTHROID_DN	GAZDA_DIAMOND_BLACKFAN_ANEMIA_ERYTHROID_DN		240	-0.25227767	-1.2199619	0.13333334	0.6740349	1	2360	tags=25%, list=21%, signal=31%
CREIGHTON_ENDOCRINE_THERAPY_RESISTANCE_1	CREIGHTON_ENDOCRINE_THERAPY_RESISTANCE_1		281	-0.2820233	-1.2187766	0.11666667	0.67652273	1	2558	tags=31%, list=23%, signal=40%
FRIDMAN_SENESCENCE_UP	FRIDMAN_SENESCENCE_UP		48	-0.37915096	-1.2186593	0.20833333	0.67549247	1	1093	tags=21%, list=10%, signal=23%
TSAI_RESPONSE_TO_IONIZING_RADIATION	TSAI_RESPONSE_TO_IONIZING_RADIATION		84	-0.31989014	-1.2182657	0.2264151	0.6750141	1	3365	tags=42%, list=30%, signal=59%
LEE_RECENT_THYMIC_EMIGRANT	LEE_RECENT_THYMIC_EMIGRANT		65	-0.36060578	-1.217979	0.19607843	0.6746238	1	1857	tags=28%, list=17%, signal=33%
DAIRKEE_CANCER_PRONE_RESPONSE_BPA	DAIRKEE_CANCER_PRONE_RESPONSE_BPA		33	-0.3713178	-1.216699	0.2542373	0.67672735	1	4349	tags=64%, list=39%, signal=104%
NAKAYAMA_SOFT_TISSUE_TUMORS_PCA2_DN	NAKAYAMA_SOFT_TISSUE_TUMORS_PCA2_DN		52	-0.5376294	-1.2166572	0.31707317	0.67530096	1	3009	tags=56%, list=27%, signal=76%
DANG_REGULATED_BY_MYC_DN	DANG_REGULATED_BY_MYC_DN		167	-0.33700448	-1.2162094	0.23404256	0.67528665	1	2260	tags=31%, list=20%, signal=38%
TOMLINS_PROSTATE_CANCER_UP	TOMLINS_PROSTATE_CANCER_UP		21	-0.4607074	-1.2152293	0.19148937	0.67649883	1	2949	tags=52%, list=26%, signal=71%
AMIT_EGF_RESPONSE_60_MCF10A	AMIT_EGF_RESPONSE_60_MCF10A		28	-0.43865383	-1.2150307	0.16666667	0.6755052	1	798	tags=18%, list=7%, signal=19%
FOSTER_INFLAMMATORY_RESPONSE_LPS_DN	FOSTER_INFLAMMATORY_RESPONSE_LPS_DN		233	-0.33929935	-1.2143629	0.16981132	0.6760184	1	2464	tags=35%, list=22%, signal=44%
SESTO_RESPONSE_TO_UV_C8	SESTO_RESPONSE_TO_UV_C8		49	-0.37225494	-1.2135999	0.2173913	0.6763248	1	2034	tags=33%, list=18%, signal=40%
SMITH_TERT_TARGETS_UP	SMITH_TERT_TARGETS_UP		85	-0.3294071	-1.2131351	0.17857143	0.6766171	1	1772	tags=28%, list=16%, signal=33%
BERNARD_PPAPDC1B_TARGETS_UP	BERNARD_PPAPDC1B_TARGETS_UP		18	-0.37524474	-1.2128345	0.23809524	0.6759531	1	1352	tags=22%, list=12%, signal=25%
FARMER_BREAST_CANCER_APOCRINE VS LUMINAL	FARMER_BREAST_CANCER_APOCRINE VS LUMINAL		185	-0.31642604	-1.212212	0.19565217	0.67636174	1	2989	tags=41%, list=27%, signal=55%
THEILGAARD_NEUTROPHIL_AT_SKIN_WOUND_DN	THEILGAARD_NEUTROPHIL_AT_SKIN_WOUND_DN		150	-0.2881088	-1.2118803	0.23636363	0.6761084	1	2350	tags=25%, list=21%, signal=31%
TAKAO_RESPONSE_TO_UVB_RADIATION_DN	TAKAO_RESPONSE_TO_UVB_RADIATION_DN		60	-0.32400584	-1.2117935	0.23076923	0.67501545	1	3280	tags=43%, list=29%, signal=61%
FRASOR_TAMOXIFEN_RESPONSE_UP	FRASOR_TAMOXIFEN_RESPONSE_UP		32	-0.40072668	-1.2114375	0.25490198	0.67464226	1	3287	tags=47%, list=29%, signal=66%
MCBRYAN_PUBERTAL_BREAST_3_4WK_UP	MCBRYAN_PUBERTAL_BREAST_3_4WK_UP		149	-0.42810106	-1.2111849	0.2	0.67381626	1	1938	tags=31%, list=17%, signal=37%
JISON_SICKLE_CELL_DISEASE_DN	JISON_SICKLE_CELL_DISEASE_DN		103	-0.28664833	-1.2110975	0.25490198	0.6726625	1	3907	tags=49%, list=35%, signal=74%
MCCABE_HOXC6_TARGETS_CANCER_UP	MCCABE_HOXC6_TARGETS_CANCER_UP		19	-0.37172812	-1.2109748	0.17857143	0.6717301	1	1023	tags=21%, list=9%, signal=23%
LINDGREN_BLADDER_CANCER_CLUSTER_1_UP	LINDGREN_BLADDER_CANCER_CLUSTER_1_UP		65	-0.34015036	-1.2107112	0.20408164	0.67111963	1	2194	tags=31%, list=20%, signal=38%
DER_IFN_BETA_RESPONSE_UP	DER_IFN_BETA_RESPONSE_UP		61	-0.36518627	-1.2106811	0.31914893	0.6698652	1	2584	tags=33%, list=23%, signal=42%
CHOI_ATL_STAGE_PREDICTOR	CHOI_ATL_STAGE_PREDICTOR		21	-0.43399426	-1.2099562	0.22916667	0.67057043	1	3044	tags=43%, list=27%, signal=59%
LOCKWOOD_AMPLIFIED_IN_LUNG_CANCER	LOCKWOOD_AMPLIFIED_IN_LUNG_CANCER		117	-0.28030908	-1.2085954	0.18604651	0.67267776	1	1850	tags=22%, list=17%, signal=26%
ABE_INNER_EAR	ABE_INNER_EAR		18	-0.46234572	-1.2083212	0.23529412	0.6719583	1	2386	tags=44%, list=21%, signal=56%
ZHAN_MULTIPLE_MYELOMA_CD1_AND_CD2_UP	ZHAN_MULTIPLE_MYELOMA_CD1_AND_CD2_UP		37	-0.38523987	-1.2068439	0.25	0.67500836	1	2465	tags=30%, list=22%, signal=38%
AMIT_SERUM_RESPONSE_120_MCF10A	AMIT_SERUM_RESPONSE_120_MCF10A		45	-0.3936758	-1.2068399	0.1509434	0.6736252	1	3171	tags=44%, list=28%, signal=62%
MORI_SMALL_PRE_BII_LYMPHOCYTE_DN	MORI_SMALL_PRE_BII_LYMPHOCYTE_DN		46	-0.37268883	-1.2065146	0.27659574	0.67313266	1	2957	tags=43%, list=26%, signal=59%
CUI_TCF21_TARGETS_DN	CUI_TCF21_TARGETS_DN		21	-0.44123372	-1.2056403	0.23913044	0.6741335	1	1395	tags=38%, list=12%, signal=43%
REACTOME_METABOLISM_OF_AMINO_ACIDS	REACTOME_METABOLISM_OF_AMINO_ACIDS		129	-0.31485134	-1.205493	0.18518518	0.67340016	1	1176	tags=19%, list=11%, signal=21%
MORI_SMALL_PRE_BII_LYMPHOCYTE_UP	MORI_SMALL_PRE_BII_LYMPHOCYTE_UP		49	-0.38090512	-1.2041646	0.20408164	0.6755282	1	1531	tags=20%, list=14%, signal=24%
ZHAN_MULTIPLE_MYELOMA_PR_DN	ZHAN_MULTIPLE_MYELOMA_PR_DN		19	-0.42147717	-1.2022756	0.24489796	0.6793197	1	2617	tags=42%, list=23%, signal=55%
CHUNG_BLISTER_CYTOTOXICITY_UP	CHUNG_BLISTER_CYTOTOXICITY_UP		86	-0.2994017	-1.2016186	0.18181819	0.6796646	1	2612	tags=29%, list=23%, signal=38%
HAHTOLA_MYCOSIS_FUNGOIDES_CD4_UP	HAHTOLA_MYCOSIS_FUNGOIDES_CD4_UP		38	-0.39795762	-1.2016057	0.275	0.67833483	1	846	tags=21%, list=8%, signal=23%
PENG_RAPAMYCIN_RESPONSE_DN	PENG_RAPAMYCIN_RESPONSE_DN		51	-0.32793897	-1.2014203	0.27906978	0.6774476	1	2844	tags=27%, list=25%, signal=37%
SCHUHMACHER_MYC_TARGETS_UP	SCHUHMACHER_MYC_TARGETS_UP		49	-0.36098248	-1.2008018	0.27868852	0.67733526	1	2734	tags=35%, list=24%, signal=46%
CAIRO_HEPATOBLASTOMA_CLASSES_DN	CAIRO_HEPATOBLASTOMA_CLASSES_DN		118	-0.38014978	-1.2007586	0.23809524	0.676134	1	2545	tags=41%, list=23%, signal=52%
TIEN_INTESTINE_PROBIOTICS_2HR_UP	TIEN_INTESTINE_PROBIOTICS_2HR_UP		15	-0.3725509	-1.2003692	0.3137255	0.67587847	1	2975	tags=53%, list=27%, signal=73%
ZHAN_VARIABLE_EARLY_DIFFERENTIATION_GENES_DN	ZHAN_VARIABLE_EARLY_DIFFERENTIATION_GENES_DN		20	-0.37872308	-1.1970359	0.25862068	0.6841133	1	2844	tags=45%, list=25%, signal=60%
WAMUNYOKOLI_OVARIAN_CANCER_GRADES_1_2_DN	WAMUNYOKOLI_OVARIAN_CANCER_GRADES_1_2_DN		36	-0.40486783	-1.196414	0.26086956	0.684435	1	3722	tags=58%, list=33%, signal=87%
GRADE_COLON_VS_RECTAL_CANCER_UP	GRADE_COLON_VS_RECTAL_CANCER_UP		18	-0.4510932	-1.1961908	0.22222222	0.6840186	1	1971	tags=33%, list=18%, signal=40%
PUIFFE_INVASION_INHIBITED_BY_ASCITES_DN	PUIFFE_INVASION_INHIBITED_BY_ASCITES_DN		85	-0.32960302	-1.1953665	0.375	0.6852549	1	1881	tags=27%, list=17%, signal=32%
WU_CELL_MIGRATION	WU_CELL_MIGRATION		120	-0.38926867	-1.1952109	0.21153846	0.68451786	1	2028	tags=30%, list=18%, signal=36%
NAKAJIMA_MAST_CELL	NAKAJIMA_MAST_CELL		22	-0.40699628	-1.1950691	0.24489796	0.6836855	1	2384	tags=36%, list=21%, signal=46%
CROMER_METASTASIS_DN	CROMER_METASTASIS_DN		43	-0.37641394	-1.1947923	0.22807017	0.68305576	1	2640	tags=35%, list=24%, signal=45%
BONOME_OVARIAN_CANCER_SURVIVAL_OPTIMAL_DEBULKING	BONOME_OVARIAN_CANCER_SURVIVAL_OPTIMAL_DEBULKING		128	-0.26203704	-1.193507	0.1764706	0.68518513	1	2500	tags=32%, list=22%, signal=41%
VALK_AML_CLUSTER_4	VALK_AML_CLUSTER_4		18	-0.43585035	-1.1929543	0.24	0.6855429	1	3451	tags=50%, list=31%, signal=72%
HEIDENBLAD_AMPLICON_12P11_12_DN	HEIDENBLAD_AMPLICON_12P11_12_DN		17	-0.4273315	-1.1919492	0.25925925	0.6873959	1	87	tags=12%, list=1%, signal=12%
ADDYA_ERYTHROID_DIFFERENTIATION_BY_HEMIN	ADDYA_ERYTHROID_DIFFERENTIATION_BY_HEMIN		46	-0.33098137	-1.1916882	0.21568628	0.6867599	1	3862	tags=48%, list=34%, signal=73%
DITTMER_PTHLH_TARGETS_DN	DITTMER_PTHLH_TARGETS_DN		50	-0.31390515	-1.1912087	0.17021276	0.68667537	1	2122	tags=26%, list=19%, signal=32%
KEGG_GLUTATHIONE_METABOLISM	KEGG_GLUTATHIONE_METABOLISM		34	-0.40794384	-1.1909188	0.2888889	0.68618107	1	2829	tags=47%, list=25%, signal=63%
BIOCARTA_ECM_PATHWAY	BIOCARTA_ECM_PATHWAY		17	-0.4640038	-1.190655	0.17073171	0.68527776	1	1283	tags=29%, list=11%, signal=33%
BAELDE_DIABETIC_NEPHROPATHY_UP	BAELDE_DIABETIC_NEPHROPATHY_UP		18	-0.512153	-1.1905562	0.26	0.68423617	1	3673	tags=72%, list=33%, signal=107%
CHESLER_BRAIN_HIGHEST_EXPRESSION	CHESLER_BRAIN_HIGHEST_EXPRESSION		25	-0.37525854	-1.1900945	0.21153846	0.6840407	1	688	tags=20%, list=6%, signal=21%
OUYANG_PROSTATE_CANCER_PROGRESSION_DN	OUYANG_PROSTATE_CANCER_PROGRESSION_DN		15	-0.38876894	-1.1894668	0.25531915	0.6842366	1	1864	tags=33%, list=17%, signal=40%
MILI_PSEUDOPODIA_CHEMOTAXIS_UP	MILI_PSEUDOPODIA_CHEMOTAXIS_UP		36	-0.41358736	-1.1891387	0.25581396	0.6839082	1	3007	tags=44%, list=27%, signal=61%
BOYAULT_LIVER_CANCER_SUBCLASS_G3_DN	BOYAULT_LIVER_CANCER_SUBCLASS_G3_DN		35	-0.4598957	-1.1890897	0.27450982	0.6827039	1	1334	tags=37%, list=12%, signal=42%
DAZARD_RESPONSE_TO_UV_NHEK_DN	DAZARD_RESPONSE_TO_UV_NHEK_DN		118	-0.3419693	-1.1888132	0.26923078	0.6821001	1	2716	tags=35%, list=24%, signal=45%
HEDENFALK_BREAST_CANCER_BRCA1_VS_BRCA2	HEDENFALK_BREAST_CANCER_BRCA1_VS_BRCA2		21	-0.37960163	-1.1886536	0.20408164	0.6812881	1	3624	tags=48%, list=32%, signal=70%
VECCHI_GASTRIC_CANCER_EARLY_DN	VECCHI_GASTRIC_CANCER_EARLY_DN		188	-0.39626414	-1.1886258	0.2857143	0.6800958	1	1310	tags=28%, list=12%, signal=31%
KEGG_GLYCEROLIPID_METABOLISM	KEGG_GLYCEROLIPID_METABOLISM		29	-0.4073427	-1.1874968	0.20754717	0.6821119	1	2376	tags=45%, list=21%, signal=57%
BIOCARTA_CDC42RAC_PATHWAY	BIOCARTA_CDC42RAC_PATHWAY		15	-0.47428513	-1.1874676	0.3409091	0.6808535	1	4292	tags=67%, list=38%, signal=108%
JIANG_VHL_TARGETS	JIANG_VHL_TARGETS		52	-0.34377852	-1.1873481	0.30232558	0.6800376	1	2960	tags=33%, list=26%, signal=44%
KANNAN_TP53_TARGETS_UP	KANNAN_TP53_TARGETS_UP		27	-0.38077345	-1.1861304	0.24074075	0.6825918	1	2887	tags=44%, list=26%, signal=60%
REACTOME_INFLUENZA_LIFE_CYCLE	REACTOME_INFLUENZA_LIFE_CYCLE		91	-0.3225421	-1.1855507	0.3090909	0.6827321	1	4334	tags=48%, list=39%, signal=78%
ALCALAY_AML_BY_NPM1_LOCALIZATION_UP	ALCALAY_AML_BY_NPM1_LOCALIZATION_UP		96	-0.31708133	-1.1851735	0.21153846	0.68227416	1	1443	tags=23%, list=13%, signal=26%
HELLER_SILENCED_BY_METHYLATION_DN	HELLER_SILENCED_BY_METHYLATION_DN		61	-0.31991082	-1.1850417	0.25490198	0.6813778	1	1612	tags=25%, list=14%, signal=29%
MANN_RESPONSE_TO_AMIFOSTINE_UP	MANN_RESPONSE_TO_AMIFOSTINE_UP		15	-0.37986308	-1.1821396	0.27659574	0.6876218	1	4471	tags=73%, list=40%, signal=122%
LEE_LIVER_CANCER_E2F1_UP	LEE_LIVER_CANCER_E2F1_UP		48	-0.366198	-1.1817726	0.20754717	0.68770695	1	1216	tags=19%, list=11%, signal=21%
LINDSTEDT_DENDRITIC_CELL_MATURATION_C	LINDSTEDT_DENDRITIC_CELL_MATURATION_C		39	-0.3835474	-1.1815703	0.20754717	0.68667245	1	2301	tags=31%, list=21%, signal=39%
HOLLMAN_APOPTOSIS_VIA_CD40_UP	HOLLMAN_APOPTOSIS_VIA_CD40_UP		129	-0.2885546	-1.1808807	0.18644068	0.68735594	1	3734	tags=42%, list=33%, signal=62%
HU_ANGIOGENESIS_DN	HU_ANGIOGENESIS_DN		21	-0.39337978	-1.1800044	0.20833333	0.68842787	1	2168	tags=33%, list=19%, signal=41%
RIGGINS_TAMOXIFEN_RESISTANCE_DN	RIGGINS_TAMOXIFEN_RESISTANCE_DN		132	-0.32069406	-1.1798675	0.1764706	0.6873622	1	2048	tags=29%, list=18%, signal=35%
STEIN_ESRRA_TARGETS_DN	STEIN_ESRRA_TARGETS_DN		58	-0.31201965	-1.1797712	0.2413793	0.68639475	1	2777	tags=36%, list=25%, signal=48%
MASSARWEH_TAMOXIFEN_RESISTANCE_UP	MASSARWEH_TAMOXIFEN_RESISTANCE_UP		279	-0.29936427	-1.1795808	0.23404256	0.6855516	1	2576	tags=33%, list=23%, signal=42%
SAKAI_TUMOR_INFILTRATING_MONOCYTES_DN	SAKAI_TUMOR_INFILTRATING_MONOCYTES_DN		47	-0.32521325	-1.178351	0.2857143	0.6877088	1	3779	tags=45%, list=34%, signal=67%
KEGG_STARCH_AND_SUCROSE_METABOLISM	KEGG_STARCH_AND_SUCROSE_METABOLISM		21	-0.426733	-1.1778239	0.17777778	0.68746555	1	545	tags=24%, list=5%, signal=25%
REACTOME_CYCLIN_E_ASSOCIATED_EVENTS_DURING_G1_S_TRANSITION_	REACTOME_CYCLIN_E_ASSOCIATED_EVENTS_DURING_G1_S_TRANSITION_		49	-0.33707654	-1.1774925	0.31034482	0.6869451	1	3291	tags=45%, list=29%, signal=63%
GUTIERREZ_MULTIPLE_MYELOMA_DN	GUTIERREZ_MULTIPLE_MYELOMA_DN		20	-0.39868155	-1.1774293	0.26666668	0.6857425	1	3652	tags=45%, list=33%, signal=67%
PAL_PRMT5_TARGETS_DN	PAL_PRMT5_TARGETS_DN		28	-0.38653937	-1.1773903	0.21818182	0.68465734	1	845	tags=18%, list=8%, signal=19%
SCHLOSSER_MYC_TARGETS_AND_SERUM_RESPONSE_UP	SCHLOSSER_MYC_TARGETS_AND_SERUM_RESPONSE_UP		31	-0.3531376	-1.1772662	0.23076923	0.6837329	1	2784	tags=42%, list=25%, signal=56%
LINDGREN_BLADDER_CANCER_CLUSTER_3_DN	LINDGREN_BLADDER_CANCER_CLUSTER_3_DN		125	-0.27683073	-1.1772234	0.21153846	0.6825176	1	1887	tags=22%, list=17%, signal=27%
RHEIN_ALL_GLUCOCORTICOID_THERAPY_UP	RHEIN_ALL_GLUCOCORTICOID_THERAPY_UP		47	-0.351955	-1.1761718	0.2	0.6842843	1	2492	tags=36%, list=22%, signal=46%
BOYLAN_MULTIPLE_MYELOMA_PCA3_UP	BOYLAN_MULTIPLE_MYELOMA_PCA3_UP		32	-0.41890603	-1.1758876	0.14893617	0.6837887	1	2667	tags=47%, list=24%, signal=61%
ZHU_CMV_24_HR_UP	ZHU_CMV_24_HR_UP		28	-0.38631153	-1.1755878	0.20833333	0.6831747	1	3179	tags=50%, list=28%, signal=70%
REACTOME_SEMA4D_INDUCED_CELL_MIGRATION_AND_GROWTH_CONE_COLLAPSE	REACTOME_SEMA4D_INDUCED_CELL_MIGRATION_AND_GROWTH_CONE_COLLAPSE		16	-0.3641747	-1.1746639	0.2173913	0.6839005	1	4018	tags=56%, list=36%, signal=88%
ONDER_CDH1_TARGETS_1_UP	ONDER_CDH1_TARGETS_1_UP		80	-0.33100954	-1.174466	0.27659574	0.6832698	1	2927	tags=35%, list=26%, signal=47%
BILD_MYC_ONCOGENIC_SIGNATURE	BILD_MYC_ONCOGENIC_SIGNATURE		107	-0.28604236	-1.1742481	0.21052632	0.68255186	1	2902	tags=32%, list=26%, signal=42%
CROMER_TUMORIGENESIS_DN	CROMER_TUMORIGENESIS_DN		29	-0.42983603	-1.1737865	0.21153846	0.68262905	1	1938	tags=31%, list=17%, signal=37%
REACTOME_GLUCONEOGENESIS	REACTOME_GLUCONEOGENESIS		19	-0.44413957	-1.1732277	0.18181819	0.68299824	1	1810	tags=37%, list=16%, signal=44%
CHAUHAN_RESPONSE_TO_METHOXYESTRADIOL_DN	CHAUHAN_RESPONSE_TO_METHOXYESTRADIOL_DN		78	-0.2929614	-1.1731684	0.25531915	0.6819227	1	2801	tags=31%, list=25%, signal=41%
RAMASWAMY_METASTASIS_DN	RAMASWAMY_METASTASIS_DN		38	-0.36250302	-1.1727291	0.16363636	0.6819418	1	1401	tags=26%, list=13%, signal=30%
LIANG_HEMATOPOIESIS_STEM_CELL_NUMBER_SMALL_VS_HUGE_UP	LIANG_HEMATOPOIESIS_STEM_CELL_NUMBER_SMALL_VS_HUGE_UP		27	-0.40707734	-1.1722354	0.3392857	0.6822059	1	2231	tags=44%, list=20%, signal=55%
ELLWOOD_MYC_TARGETS_DN	ELLWOOD_MYC_TARGETS_DN		31	-0.39533857	-1.1717211	0.33333334	0.68235886	1	2965	tags=42%, list=26%, signal=57%
ZHU_CMV_ALL_DN	ZHU_CMV_ALL_DN		49	-0.373871	-1.171698	0.20754717	0.6811974	1	2447	tags=41%, list=22%, signal=52%
BROWNE_HCMV_INFECTION_16HR_UP	BROWNE_HCMV_INFECTION_16HR_UP		123	-0.30158392	-1.1704096	0.26086956	0.6832102	1	2561	tags=33%, list=23%, signal=43%
GAUSSMANN_MLL_AF4_FUSION_TARGETS_B_UP	GAUSSMANN_MLL_AF4_FUSION_TARGETS_B_UP		15	-0.42973104	-1.1692787	0.22916667	0.685174	1	1882	tags=40%, list=17%, signal=48%
ZHONG_RESPONSE_TO_AZACITIDINE_AND_TSA_DN	ZHONG_RESPONSE_TO_AZACITIDINE_AND_TSA_DN		32	-0.3704744	-1.1689788	0.33962265	0.6849642	1	2818	tags=41%, list=25%, signal=54%
BROWNE_HCMV_INFECTION_18HR_DN	BROWNE_HCMV_INFECTION_18HR_DN		105	-0.32108605	-1.1682221	0.23913044	0.6858289	1	1632	tags=23%, list=15%, signal=27%
HESS_TARGETS_OF_HOXA9_AND_MEIS1_UP	HESS_TARGETS_OF_HOXA9_AND_MEIS1_UP		53	-0.3640129	-1.1675258	0.23333333	0.68659395	1	3561	tags=51%, list=32%, signal=74%
TSENG_ADIPOGENIC_POTENTIAL_DN	TSENG_ADIPOGENIC_POTENTIAL_DN		34	-0.43156677	-1.1669005	0.26530612	0.6866146	1	873	tags=21%, list=8%, signal=22%
FARMER_BREAST_CANCER_APOCRINE_VS_BASAL	FARMER_BREAST_CANCER_APOCRINE_VS_BASAL		199	-0.3099375	-1.1664227	0.24528302	0.6866703	1	2624	tags=33%, list=23%, signal=42%
KEGG_PROXIMAL_TUBULE_BICARBONATE_RECLAMATION	KEGG_PROXIMAL_TUBULE_BICARBONATE_RECLAMATION		16	-0.46544927	-1.1663362	0.28947368	0.6855221	1	1853	tags=50%, list=17%, signal=60%
HOFFMANN_PRE_BI_TO_LARGE_PRE_BII_LYMPHOCYTE_DN	HOFFMANN_PRE_BI_TO_LARGE_PRE_BII_LYMPHOCYTE_DN		51	-0.36709952	-1.166143	0.26666668	0.6850098	1	1961	tags=29%, list=18%, signal=35%
VALK_AML_CLUSTER_10	VALK_AML_CLUSTER_10		18	-0.4618331	-1.1660951	0.22916667	0.6839939	1	1178	tags=28%, list=11%, signal=31%
KEGG_LYSINE_DEGRADATION	KEGG_LYSINE_DEGRADATION		28	-0.39263523	-1.1637481	0.30612245	0.6886339	1	831	tags=25%, list=7%, signal=27%
BARRIER_CANCER_RELAPSE_NORMAL_SAMPLE_UP	BARRIER_CANCER_RELAPSE_NORMAL_SAMPLE_UP		21	-0.4304471	-1.1637121	0.27083334	0.6875367	1	3018	tags=52%, list=27%, signal=72%
HAHTOLA_CTCL_CUTANEOUS	HAHTOLA_CTCL_CUTANEOUS		17	-0.42145982	-1.1634506	0.2826087	0.6867699	1	1181	tags=29%, list=11%, signal=33%
ZHAN_V1_LATE_DIFFERENTIATION_GENES_UP	ZHAN_V1_LATE_DIFFERENTIATION_GENES_UP		25	-0.37640664	-1.1628155	0.2244898	0.687701	1	2443	tags=36%, list=22%, signal=46%
SMID_BREAST_CANCER_LUMINAL_A_UP	SMID_BREAST_CANCER_LUMINAL_A_UP		52	-0.46714476	-1.1627611	0.34042552	0.68665904	1	1429	tags=37%, list=13%, signal=42%
DACOSTA_UV_RESPONSE_VIA_ERCC3_COMMON_DN	DACOSTA_UV_RESPONSE_VIA_ERCC3_COMMON_DN		220	-0.31571308	-1.1626123	0.25	0.68580794	1	2722	tags=34%, list=24%, signal=44%
GRAHAM_CML_DIVIDING_VS_NORMAL_QUIESCENT_DN	GRAHAM_CML_DIVIDING_VS_NORMAL_QUIESCENT_DN		50	-0.38014323	-1.1624678	0.23076923	0.6849375	1	1847	tags=30%, list=16%, signal=36%
PARK_TRETINOIN_RESPONSE_AND_RARA_PLZF_FUSION	PARK_TRETINOIN_RESPONSE_AND_RARA_PLZF_FUSION		16	-0.46103007	-1.1623222	0.2682927	0.6840245	1	2727	tags=50%, list=24%, signal=66%
CAVARD_LIVER_CANCER_MALIGNANT_VS_BENIGN	CAVARD_LIVER_CANCER_MALIGNANT_VS_BENIGN		20	-0.43245003	-1.162261	0.2777778	0.6829113	1	1676	tags=25%, list=15%, signal=29%
BASSO_B_LYMPHOCYTE_NETWORK	BASSO_B_LYMPHOCYTE_NETWORK		85	-0.31277815	-1.1611215	0.30612245	0.6843921	1	3017	tags=34%, list=27%, signal=46%
THEILGAARD_NEUTROPHIL_AT_SKIN_WOUND_UP	THEILGAARD_NEUTROPHIL_AT_SKIN_WOUND_UP		51	-0.37210903	-1.1609198	0.3478261	0.6838678	1	3365	tags=47%, list=30%, signal=67%
IWANAGA_CARCINOGENESIS_BY_KRAS_PTEN_UP	IWANAGA_CARCINOGENESIS_BY_KRAS_PTEN_UP		117	-0.2936447	-1.1598028	0.16949153	0.6853409	1	1181	tags=18%, list=11%, signal=20%
CHEN_LVAD_SUPPORT_OF_FAILING_HEART_DN	CHEN_LVAD_SUPPORT_OF_FAILING_HEART_DN		33	-0.42829502	-1.159387	0.2888889	0.68557024	1	2631	tags=48%, list=23%, signal=63%
CHIANG_LIVER_CANCER_SUBCLASS_INTERFERON_DN	CHIANG_LIVER_CANCER_SUBCLASS_INTERFERON_DN		19	-0.40113294	-1.1583561	0.2264151	0.68741107	1	624	tags=21%, list=6%, signal=22%
BERENJENO_TRANSFORMED_BY_RHOA_FOREVER_DN	BERENJENO_TRANSFORMED_BY_RHOA_FOREVER_DN		24	-0.42283887	-1.156722	0.3148148	0.69084024	1	1395	tags=33%, list=12%, signal=38%
REACTOME_SCF_SKP2_MEDIATED_DEGRADATION_OF_P27_P21	REACTOME_SCF_SKP2_MEDIATED_DEGRADATION_OF_P27_P21		44	-0.34242868	-1.156571	0.29310346	0.69006467	1	3618	tags=50%, list=32%, signal=74%
KEGG_ADHERENS_JUNCTION	KEGG_ADHERENS_JUNCTION		52	-0.33989176	-1.1552775	0.23529412	0.6924188	1	1009	tags=21%, list=9%, signal=23%
KEGG_ENDOMETRIAL_CANCER	KEGG_ENDOMETRIAL_CANCER		31	-0.31771192	-1.1546799	0.24	0.6924326	1	916	tags=16%, list=8%, signal=18%
NGUYEN_NOTCH1_TARGETS_DN	NGUYEN_NOTCH1_TARGETS_DN		47	-0.34709096	-1.1546106	0.3469388	0.6915029	1	2570	tags=32%, list=23%, signal=41%
WAMUNYOKOLI_OVARIAN_CANCER_GRADES_1_2_UP	WAMUNYOKOLI_OVARIAN_CANCER_GRADES_1_2_UP		84	-0.3867895	-1.1543343	0.32	0.69098383	1	2982	tags=44%, list=27%, signal=60%
RUTELLA_RESPONSE_TO_CSF2RB_AND_IL4_UP	RUTELLA_RESPONSE_TO_CSF2RB_AND_IL4_UP		209	-0.2790324	-1.1542377	0.21052632	0.689982	1	2511	tags=29%, list=22%, signal=36%
SENESE_HDAC1_TARGETS_UP	SENESE_HDAC1_TARGETS_UP		219	-0.31496903	-1.1530945	0.1764706	0.69160545	1	2793	tags=36%, list=25%, signal=47%
FINAK_BREAST_CANCER_SDPP_SIGNATURE	FINAK_BREAST_CANCER_SDPP_SIGNATURE		17	-0.51599336	-1.1529304	0.27450982	0.69091254	1	704	tags=35%, list=6%, signal=38%
PAPASPYRIDONOS_UNSTABLE_ATEROSCLEROTIC_PLAQUE_UP	PAPASPYRIDONOS_UNSTABLE_ATEROSCLEROTIC_PLAQUE_UP		31	-0.36925042	-1.1529163	0.26666668	0.6897626	1	2048	tags=26%, list=18%, signal=31%
MULLIGHAN_MLL_SIGNATURE_1_DN	MULLIGHAN_MLL_SIGNATURE_1_DN		140	-0.29611397	-1.152704	0.28	0.6891329	1	2420	tags=33%, list=22%, signal=41%
RUGO_STRESS_RESPONSE_SUBSET_G	RUGO_STRESS_RESPONSE_SUBSET_G		19	-0.39250877	-1.1523982	0.3125	0.68874	1	1063	tags=21%, list=9%, signal=23%
KYNG_DNA_DAMAGE_BY_4NQO_OR_UV	KYNG_DNA_DAMAGE_BY_4NQO_OR_UV		19	-0.39250877	-1.1523982	0.3125	0.6875786	1	1063	tags=21%, list=9%, signal=23%
KEGG_NEUROTROPHIN_SIGNALING_PATHWAY	KEGG_NEUROTROPHIN_SIGNALING_PATHWAY		68	-0.29345062	-1.1523474	0.2244898	0.68655854	1	3393	tags=35%, list=30%, signal=50%
MORI_PRE_BI_LYMPHOCYTE_DN	MORI_PRE_BI_LYMPHOCYTE_DN		49	-0.42012972	-1.1506428	0.24444444	0.6903525	1	3877	tags=53%, list=35%, signal=81%
AMIT_EGF_RESPONSE_60_HELA	AMIT_EGF_RESPONSE_60_HELA		26	-0.3978468	-1.1497158	0.3018868	0.6915793	1	855	tags=23%, list=8%, signal=25%
KEGG_TYROSINE_METABOLISM	KEGG_TYROSINE_METABOLISM		27	-0.42408028	-1.1495624	0.24444444	0.6906355	1	2067	tags=33%, list=18%, signal=41%
FALVELLA_SMOKERS_WITH_LUNG_CANCER	FALVELLA_SMOKERS_WITH_LUNG_CANCER		47	-0.3143976	-1.1484005	0.23636363	0.69224894	1	3862	tags=49%, list=34%, signal=74%
TOOKER_GEMCITABINE_RESISTANCE_DN	TOOKER_GEMCITABINE_RESISTANCE_DN		78	-0.326952	-1.1474531	0.27272728	0.6933288	1	2489	tags=31%, list=22%, signal=39%
TOOKER_RESPONSE_TO_BEXAROTENE_UP	TOOKER_RESPONSE_TO_BEXAROTENE_UP		78	-0.326952	-1.1474531	0.27272728	0.69217324	1	2489	tags=31%, list=22%, signal=39%
HAN_SATB1_TARGETS_UP	HAN_SATB1_TARGETS_UP		183	-0.28462127	-1.1472433	0.17857143	0.6917071	1	2104	tags=30%, list=19%, signal=36%
HOLLMAN_APOPTOSIS_VIA_CD40_DN	HOLLMAN_APOPTOSIS_VIA_CD40_DN		149	-0.27947217	-1.147063	0.24489796	0.6910629	1	2957	tags=37%, list=26%, signal=49%
NUYTTEN_NIPP1_TARGETS_DN	NUYTTEN_NIPP1_TARGETS_DN		449	-0.26988596	-1.1464156	0.28846154	0.6918275	1	2225	tags=26%, list=20%, signal=31%
BREDEMEYER_RAG_SIGNALING_VIA_ATM_NOT_VIA_NFKB_UP	BREDEMEYER_RAG_SIGNALING_VIA_ATM_NOT_VIA_NFKB_UP		26	-0.4495055	-1.1452175	0.375	0.69387966	1	2642	tags=58%, list=24%, signal=75%
NING_CHRONIC_OBSTRUCTIVE_PULMONARY_DISEASE_UP	NING_CHRONIC_OBSTRUCTIVE_PULMONARY_DISEASE_UP		53	-0.30769023	-1.1431274	0.32	0.6980691	1	3137	tags=38%, list=28%, signal=52%
GENTILE_UV_RESPONSE_CLUSTER_D8	GENTILE_UV_RESPONSE_CLUSTER_D8		19	-0.4674496	-1.1429324	0.32692307	0.6974146	1	3181	tags=47%, list=28%, signal=66%
HOSHIDA_LIVER_CANCER_SUBCLASS_S3	HOSHIDA_LIVER_CANCER_SUBCLASS_S3		200	-0.3530607	-1.1427635	0.2857143	0.6965389	1	1988	tags=32%, list=18%, signal=38%
VALK_AML_CLUSTER_15	VALK_AML_CLUSTER_15		17	-0.41214648	-1.1410358	0.2857143	0.6994551	1	2259	tags=41%, list=20%, signal=52%
GEORGES_TARGETS_OF_MIR192_AND_MIR215	GEORGES_TARGETS_OF_MIR192_AND_MIR215		415	-0.27962095	-1.1384087	0.25396827	0.70541525	1	2340	tags=28%, list=21%, signal=34%
GRABARCZYK_BCL11B_TARGETS_UP	GRABARCZYK_BCL11B_TARGETS_UP		41	-0.35832238	-1.1378478	0.32	0.7055202	1	2163	tags=37%, list=19%, signal=45%
HUANG_DASATINIB_RESISTANCE_UP	HUANG_DASATINIB_RESISTANCE_UP		52	-0.38270888	-1.1377988	0.3478261	0.70451427	1	2364	tags=37%, list=21%, signal=46%
REACTOME_TOLL_LIKE_RECEPTOR_3_CASCADE	REACTOME_TOLL_LIKE_RECEPTOR_3_CASCADE		37	-0.3334058	-1.1374794	0.30769232	0.7042097	1	2620	tags=38%, list=23%, signal=49%
BROWNE_HCMV_INFECTION_6HR_DN	BROWNE_HCMV_INFECTION_6HR_DN		89	-0.31128845	-1.1374483	0.2580645	0.70314395	1	1738	tags=22%, list=16%, signal=26%
NIKOLSKY_BREAST_CANCER_12Q13_Q21_AMPLICON	NIKOLSKY_BREAST_CANCER_12Q13_Q21_AMPLICON		20	-0.3819659	-1.135739	0.18367347	0.7065768	1	2551	tags=30%, list=23%, signal=39%
REACTOME_HIV_INFECTION	REACTOME_HIV_INFECTION		139	-0.27289802	-1.1331476	0.33333334	0.71234244	1	3336	tags=32%, list=30%, signal=46%
BIOCARTA_AT1R_PATHWAY	BIOCARTA_AT1R_PATHWAY		20	-0.37413827	-1.1327621	0.25	0.71214896	1	4298	tags=65%, list=38%, signal=105%
RUIZ_TNC_TARGETS_UP	RUIZ_TNC_TARGETS_UP		97	-0.34693995	-1.132448	0.28	0.71194977	1	2447	tags=30%, list=22%, signal=38%
DER_IFN_GAMMA_RESPONSE_UP	DER_IFN_GAMMA_RESPONSE_UP		46	-0.32806313	-1.1323253	0.32608697	0.7111766	1	761	tags=15%, list=7%, signal=16%
ZHAN_LATE_DIFFERENTIATION_GENES_UP	ZHAN_LATE_DIFFERENTIATION_GENES_UP		17	-0.46936825	-1.1318183	0.4047619	0.71118885	1	3098	tags=41%, list=28%, signal=57%
PAPASPYRIDONOS_UNSTABLE_ATEROSCLEROTIC_PLAQUE_DN	PAPASPYRIDONOS_UNSTABLE_ATEROSCLEROTIC_PLAQUE_DN		27	-0.39832062	-1.1313127	0.2857143	0.7115708	1	1373	tags=22%, list=12%, signal=25%
BLALOCK_ALZHEIMERS_DISEASE_INCIPIENT_DN	BLALOCK_ALZHEIMERS_DISEASE_INCIPIENT_DN		111	-0.29521814	-1.1306322	0.25	0.7121045	1	3519	tags=38%, list=31%, signal=55%
NGUYEN_NOTCH1_TARGETS_UP	NGUYEN_NOTCH1_TARGETS_UP		15	-0.4677582	-1.1305639	0.3148148	0.7112108	1	2296	tags=40%, list=21%, signal=50%
VANTVEER_BREAST_CANCER_ESR1_UP	VANTVEER_BREAST_CANCER_ESR1_UP		73	-0.32162985	-1.1276511	0.2962963	0.7175798	1	2649	tags=36%, list=24%, signal=46%
ZHANG_RESPONSE_TO_IKK_INHIBITOR_AND_TNF_DN	ZHANG_RESPONSE_TO_IKK_INHIBITOR_AND_TNF_DN		36	-0.37977257	-1.1260422	0.35714287	0.72052747	1	2525	tags=36%, list=23%, signal=46%
ST_INTEGRIN_SIGNALING_PATHWAY	ST_INTEGRIN_SIGNALING_PATHWAY		52	-0.29570007	-1.1241475	0.27450982	0.72401416	1	2709	tags=31%, list=24%, signal=40%
CHIARADONNA_NEOPLASTIC_TRANSFORMATION_CDC25_UP	CHIARADONNA_NEOPLASTIC_TRANSFORMATION_CDC25_UP		87	-0.34196955	-1.1239587	0.28	0.72333837	1	1610	tags=23%, list=14%, signal=27%
KEGG_ENDOCYTOSIS	KEGG_ENDOCYTOSIS		100	-0.28492495	-1.1234401	0.29166666	0.7234607	1	1819	tags=21%, list=16%, signal=25%
SESTO_RESPONSE_TO_UV_C5	SESTO_RESPONSE_TO_UV_C5		29	-0.3773175	-1.1232593	0.3	0.7226086	1	968	tags=17%, list=9%, signal=19%
ZHANG_TARGETS_OF_EWSR1_FLI1_FUSION	ZHANG_TARGETS_OF_EWSR1_FLI1_FUSION		57	-0.31693292	-1.1230936	0.23913044	0.7217935	1	2447	tags=39%, list=22%, signal=49%
DAVICIONI_MOLECULAR_ARMS_VS_ERMS_DN	DAVICIONI_MOLECULAR_ARMS_VS_ERMS_DN		105	-0.3211719	-1.1230178	0.2962963	0.7209203	1	2442	tags=32%, list=22%, signal=41%
REACTOME_MUSCLE_CONTRACTION	REACTOME_MUSCLE_CONTRACTION		36	-0.49193084	-1.1208774	0.29411766	0.7254879	1	1700	tags=33%, list=15%, signal=39%
ZHAN_V2_LATE_DIFFERENTIATION_GENES	ZHAN_V2_LATE_DIFFERENTIATION_GENES		27	-0.31286737	-1.120579	0.28	0.7250875	1	2824	tags=41%, list=25%, signal=54%
RICKMAN_TUMOR_DIFFERENTIATED_WELL_VS_POORLY_UP	RICKMAN_TUMOR_DIFFERENTIATED_WELL_VS_POORLY_UP		119	-0.3095341	-1.119988	0.32786885	0.7254871	1	2525	tags=31%, list=23%, signal=40%
HENDRICKS_SMARCA4_TARGETS_DN	HENDRICKS_SMARCA4_TARGETS_DN		30	-0.3817019	-1.1188829	0.3207547	0.72674525	1	3662	tags=67%, list=33%, signal=99%
AMIT_EGF_RESPONSE_480_MCF10A	AMIT_EGF_RESPONSE_480_MCF10A		26	-0.37928775	-1.1179229	0.3137255	0.72842044	1	3200	tags=38%, list=29%, signal=54%
SEKI_INFLAMMATORY_RESPONSE_LPS_UP	SEKI_INFLAMMATORY_RESPONSE_LPS_UP		52	-0.3874924	-1.1174047	0.2962963	0.72875404	1	3348	tags=48%, list=30%, signal=68%
SCHLOSSER_MYC_TARGETS_AND_SERUM_RESPONSE_DN	SCHLOSSER_MYC_TARGETS_AND_SERUM_RESPONSE_DN		31	-0.37630233	-1.116018	0.35714287	0.73086244	1	4862	tags=71%, list=43%, signal=125%
IIZUKA_LIVER_CANCER_PROGRESSION_G2_G3_UP	IIZUKA_LIVER_CANCER_PROGRESSION_G2_G3_UP		15	-0.39942786	-1.1153085	0.34042552	0.7314991	1	207	tags=20%, list=2%, signal=20%
JI_RESPONSE_TO_FSH_DN	JI_RESPONSE_TO_FSH_DN		32	-0.38808766	-1.1142956	0.34	0.73316264	1	1787	tags=38%, list=16%, signal=44%
URS_ADIPOCYTE_DIFFERENTIATION_UP	URS_ADIPOCYTE_DIFFERENTIATION_UP		49	-0.3709566	-1.1131964	0.3478261	0.73487484	1	2752	tags=37%, list=25%, signal=48%
ZHANG_RESPONSE_TO_CANTHARIDIN_DN	ZHANG_RESPONSE_TO_CANTHARIDIN_DN		40	-0.34867063	-1.1127366	0.4	0.73487943	1	3457	tags=48%, list=31%, signal=68%
FULCHER_INFLAMMATORY_RESPONSE_LECTIN_VS_LPS_UP	FULCHER_INFLAMMATORY_RESPONSE_LECTIN_VS_LPS_UP		317	-0.2816998	-1.1126564	0.36	0.7339184	1	2813	tags=33%, list=25%, signal=43%
SCHUETZ_BREAST_CANCER_DUCTAL_INVASIVE_DN	SCHUETZ_BREAST_CANCER_DUCTAL_INVASIVE_DN		47	-0.38602847	-1.112452	0.32692307	0.7335227	1	2932	tags=43%, list=26%, signal=57%
SIG_CHEMOTAXIS	SIG_CHEMOTAXIS		31	-0.3351442	-1.1124195	0.29787233	0.7324164	1	2247	tags=35%, list=20%, signal=44%
BROWNE_HCMV_INFECTION_16HR_DN	BROWNE_HCMV_INFECTION_16HR_DN		50	-0.335807	-1.1117355	0.29787233	0.73312753	1	1720	tags=30%, list=15%, signal=35%
NIKOLSKY_BREAST_CANCER_7Q21_Q22_AMPLICON	NIKOLSKY_BREAST_CANCER_7Q21_Q22_AMPLICON		35	-0.36896923	-1.1116456	0.2857143	0.73228407	1	3131	tags=37%, list=28%, signal=51%
REACTOME_ACTIVATED_TLR4_SIGNALLING	REACTOME_ACTIVATED_TLR4_SIGNALLING		15	-0.40739897	-1.1113683	0.34	0.73177195	1	2731	tags=53%, list=24%, signal=70%
MARTORIATI_MDM4_TARGETS_FETAL_LIVER_DN	MARTORIATI_MDM4_TARGETS_FETAL_LIVER_DN		202	-0.27053642	-1.111106	0.33333334	0.73123276	1	2293	tags=27%, list=20%, signal=34%
DAUER_STAT3_TARGETS_DN	DAUER_STAT3_TARGETS_DN		23	-0.44845122	-1.1101915	0.3137255	0.7323911	1	1527	tags=35%, list=14%, signal=40%
MARCHINI_TRABECTEDIN_RESISTANCE_DN	MARCHINI_TRABECTEDIN_RESISTANCE_DN		33	-0.32367676	-1.11015	0.2857143	0.7313525	1	1300	tags=24%, list=12%, signal=27%
CHIANG_LIVER_CANCER_SUBCLASS_UNANNOTATED_DN	CHIANG_LIVER_CANCER_SUBCLASS_UNANNOTATED_DN		117	-0.31207505	-1.1096168	0.3773585	0.73149854	1	3767	tags=49%, list=34%, signal=73%
DACOSTA_UV_RESPONSE_VIA_ERCC3_DN	DACOSTA_UV_RESPONSE_VIA_ERCC3_DN		438	-0.3015425	-1.109602	0.3469388	0.73048204	1	2828	tags=34%, list=25%, signal=44%
KRASNOSELSKAYA_ILF3_TARGETS_DN	KRASNOSELSKAYA_ILF3_TARGETS_DN		25	-0.34673628	-1.1092651	0.3207547	0.73017776	1	900	tags=20%, list=8%, signal=22%
KYNG_ENVIRONMENTAL_STRESS_RESPONSE_UP	KYNG_ENVIRONMENTAL_STRESS_RESPONSE_UP		22	-0.371109	-1.108107	0.32	0.7317347	1	2285	tags=32%, list=20%, signal=40%
RUTELLA_RESPONSE_TO_HGF_UP	RUTELLA_RESPONSE_TO_HGF_UP		258	-0.27000552	-1.1080852	0.25454545	0.73064077	1	2371	tags=26%, list=21%, signal=33%
TONKS_TARGETS_OF_RUNX1_RUNX1T1_FUSION_MONOCYTE_UP	TONKS_TARGETS_OF_RUNX1_RUNX1T1_FUSION_MONOCYTE_UP		128	-0.28240383	-1.1068124	0.30769232	0.7332396	1	2572	tags=28%, list=23%, signal=36%
RUTELLA_RESPONSE_TO_HGF_DN	RUTELLA_RESPONSE_TO_HGF_DN		141	-0.28948414	-1.1065497	0.27272728	0.73273075	1	2481	tags=30%, list=22%, signal=38%
BOYLAN_MULTIPLE_MYELOMA_C_CLUSTER_DN	BOYLAN_MULTIPLE_MYELOMA_C_CLUSTER_DN		20	-0.43017176	-1.1065171	0.36363637	0.7316612	1	1455	tags=25%, list=13%, signal=29%
BERTUCCI_MEDULLARY_VS_DUCTAL_BREAST_CANCER_DN	BERTUCCI_MEDULLARY_VS_DUCTAL_BREAST_CANCER_DN		78	-0.36098224	-1.1057241	0.3125	0.73234874	1	2011	tags=32%, list=18%, signal=39%
BENPORATH_MYC_TARGETS_WITH_EBOX	BENPORATH_MYC_TARGETS_WITH_EBOX		151	-0.2509826	-1.1056732	0.31914893	0.73136	1	2222	tags=23%, list=20%, signal=28%
REACTOME_TOLL_RECEPTOR_CASCADES	REACTOME_TOLL_RECEPTOR_CASCADES		53	-0.3146593	-1.1049773	0.36956522	0.73208654	1	2731	tags=38%, list=24%, signal=50%
HADDAD_T_LYMPHOCYTE_AND_NK_PROGENITOR_UP	HADDAD_T_LYMPHOCYTE_AND_NK_PROGENITOR_UP		44	-0.35017702	-1.1046094	0.3090909	0.73189896	1	1402	tags=25%, list=13%, signal=28%
BIOCARTA_TCR_PATHWAY	BIOCARTA_TCR_PATHWAY		29	-0.35943523	-1.1037409	0.3508772	0.73271686	1	1236	tags=24%, list=11%, signal=27%
WAMUNYOKOLI_OVARIAN_CANCER_LMP_UP	WAMUNYOKOLI_OVARIAN_CANCER_LMP_UP		154	-0.31133297	-1.1035931	0.42307693	0.73210937	1	2975	tags=35%, list=27%, signal=47%
MUNSHI_MULTIPLE_MYELOMA_UP	MUNSHI_MULTIPLE_MYELOMA_UP		44	-0.2806948	-1.1034814	0.25490198	0.73133403	1	2195	tags=23%, list=20%, signal=28%
WALLACE_PROSTATE_CANCER_RACE_DN	WALLACE_PROSTATE_CANCER_RACE_DN		42	-0.3346327	-1.1027185	0.23636363	0.732553	1	698	tags=12%, list=6%, signal=13%
GRUETZMANN_PANCREATIC_CANCER_UP	GRUETZMANN_PANCREATIC_CANCER_UP		252	-0.28453353	-1.1023396	0.34	0.73247683	1	2797	tags=32%, list=25%, signal=41%
REACTOME_RHO_GTPASE_CYCLE	REACTOME_RHO_GTPASE_CYCLE		70	-0.32288924	-1.1014259	0.34545454	0.73385286	1	854	tags=16%, list=8%, signal=17%
HONMA_DOCETAXEL_RESISTANCE	HONMA_DOCETAXEL_RESISTANCE		23	-0.37387338	-1.1013126	0.35	0.7330314	1	3325	tags=43%, list=30%, signal=62%
SIG_CD40PATHWAYMAP	SIG_CD40PATHWAYMAP		23	-0.31996387	-1.1012698	0.328125	0.73207456	1	3186	tags=39%, list=28%, signal=55%
BOYLAN_MULTIPLE_MYELOMA_C_D_DN	BOYLAN_MULTIPLE_MYELOMA_C_D_DN		175	-0.35683784	-1.1011425	0.4375	0.73144245	1	2020	tags=33%, list=18%, signal=40%
BIOCARTA_ACTINY_PATHWAY	BIOCARTA_ACTINY_PATHWAY		16	-0.42135817	-1.1007255	0.36585367	0.73125136	1	4325	tags=63%, list=39%, signal=102%
SENESE_HDAC1_AND_HDAC2_TARGETS_DN	SENESE_HDAC1_AND_HDAC2_TARGETS_DN		124	-0.2941554	-1.1006377	0.2962963	0.73030484	1	2303	tags=30%, list=21%, signal=37%
COULOUARN_TEMPORAL_TGFB1_SIGNATURE_DN	COULOUARN_TEMPORAL_TGFB1_SIGNATURE_DN		86	-0.28790882	-1.1003789	0.29166666	0.72988856	1	2060	tags=24%, list=18%, signal=30%
KEGG_PPAR_SIGNALING_PATHWAY	KEGG_PPAR_SIGNALING_PATHWAY		51	-0.41561705	-1.1002412	0.37209302	0.7289973	1	1648	tags=33%, list=15%, signal=39%
ZHOU_INFLAMMATORY_RESPONSE_LIVE_DN	ZHOU_INFLAMMATORY_RESPONSE_LIVE_DN		165	-0.2685361	-1.1002357	0.27450982	0.72796893	1	2480	tags=30%, list=22%, signal=38%
ZHOU_INFLAMMATORY_RESPONSE_LPS_DN	ZHOU_INFLAMMATORY_RESPONSE_LPS_DN		165	-0.2685361	-1.1002357	0.27450982	0.72689366	1	2480	tags=30%, list=22%, signal=38%
POOLA_INVASIVE_BREAST_CANCER_DN	POOLA_INVASIVE_BREAST_CANCER_DN		82	-0.35143778	-1.0995134	0.25454545	0.7278538	1	1489	tags=27%, list=13%, signal=31%
BIOCARTA_TNFR1_PATHWAY	BIOCARTA_TNFR1_PATHWAY		19	-0.34287414	-1.0994738	0.34615386	0.72690755	1	3257	tags=42%, list=29%, signal=59%
CHUNG_BLISTER_CYTOTOXICITY_DN	CHUNG_BLISTER_CYTOTOXICITY_DN		21	-0.3971772	-1.0991976	0.35185185	0.7263542	1	1768	tags=29%, list=16%, signal=34%
DAVICIONI_TARGETS_OF_PAX_FOXO1_FUSIONS_UP	DAVICIONI_TARGETS_OF_PAX_FOXO1_FUSIONS_UP		156	-0.32711777	-1.09911	0.3409091	0.7255366	1	1596	tags=25%, list=14%, signal=29%
KEGG_N_GLYCAN_BIOSYNTHESIS	KEGG_N_GLYCAN_BIOSYNTHESIS		28	-0.31307042	-1.0968788	0.3148148	0.73044866	1	1905	tags=21%, list=17%, signal=26%
SENESE_HDAC2_TARGETS_DN	SENESE_HDAC2_TARGETS_DN		74	-0.3533594	-1.0968091	0.29166666	0.7295595	1	2303	tags=32%, list=21%, signal=41%
BIOCARTA_RHO_PATHWAY	BIOCARTA_RHO_PATHWAY		27	-0.31944853	-1.0966574	0.3	0.7288322	1	1283	tags=19%, list=11%, signal=21%
MCCABE_BOUND_BY_HOXC6	MCCABE_BOUND_BY_HOXC6		180	-0.24583043	-1.0951022	0.26153848	0.7321144	1	1057	tags=15%, list=9%, signal=16%
RASHI_RESPONSE_TO_IONIZING_RADIATION_2	RASHI_RESPONSE_TO_IONIZING_RADIATION_2		92	-0.31814283	-1.0941715	0.38181818	0.7335167	1	3171	tags=39%, list=28%, signal=54%
AKL_HTLV1_INFECTION_UP	AKL_HTLV1_INFECTION_UP		21	-0.35270497	-1.0940155	0.36363637	0.7327587	1	2489	tags=38%, list=22%, signal=49%
GAUSSMANN_MLL_AF4_FUSION_TARGETS_F_UP	GAUSSMANN_MLL_AF4_FUSION_TARGETS_F_UP		105	-0.31962204	-1.0939004	0.32	0.73202765	1	2259	tags=29%, list=20%, signal=35%
MATSUDA_NATURAL_KILLER_DIFFERENTIATION	MATSUDA_NATURAL_KILLER_DIFFERENTIATION		365	-0.27187023	-1.0933372	0.3	0.7323448	1	2550	tags=28%, list=23%, signal=36%
MULLIGHAN_MLL_SIGNATURE_2_DN	MULLIGHAN_MLL_SIGNATURE_2_DN		166	-0.26366246	-1.0919093	0.27450982	0.73483735	1	2377	tags=28%, list=21%, signal=35%
MILI_PSEUDOPODIA_HAPTOTAXIS_DN	MILI_PSEUDOPODIA_HAPTOTAXIS_DN		401	-0.23365578	-1.0916799	0.3043478	0.73419774	1	2801	tags=26%, list=25%, signal=34%
DOUGLAS_BMI1_TARGETS_UP	DOUGLAS_BMI1_TARGETS_UP		331	-0.24639452	-1.0911527	0.24590164	0.73450726	1	1963	tags=22%, list=18%, signal=26%
REACTOME_PHASE_II_CONJUGATION	REACTOME_PHASE_II_CONJUGATION		30	-0.3685314	-1.0902785	0.38297874	0.7358686	1	2990	tags=50%, list=27%, signal=68%
MARZEC_IL2_SIGNALING_UP	MARZEC_IL2_SIGNALING_UP		65	-0.2997809	-1.0895382	0.3207547	0.7364929	1	2804	tags=35%, list=25%, signal=47%
ST_GAQ_PATHWAY	ST_GAQ_PATHWAY		17	-0.37292436	-1.0891453	0.33333334	0.7364428	1	2620	tags=47%, list=23%, signal=61%
KOKKINAKIS_METHIONINE_DEPRIVATION_48HR_DN	KOKKINAKIS_METHIONINE_DEPRIVATION_48HR_DN		45	-0.31106764	-1.088799	0.31578946	0.73616904	1	1330	tags=27%, list=12%, signal=30%
REACTOME_TRAF6_MEDIATED_INDUCTION_OF_THE_ANTIVIRAL_CYTOKINE_IFN_ALPHA_BETA_CASCADE	REACTOME_TRAF6_MEDIATED_INDUCTION_OF_THE_ANTIVIRAL_CYTOKINE_IFN_ALPHA_BETA_CASCADE		31	-0.32193017	-1.0886523	0.41463414	0.73555243	1	3734	tags=52%, list=33%, signal=77%
BEIER_GLIOMA_STEM_CELL_DN	BEIER_GLIOMA_STEM_CELL_DN		33	-0.35012767	-1.0884157	0.3488372	0.7351153	1	1564	tags=24%, list=14%, signal=28%
REACTOME_ABORTIVE_ELONGATION_OF_HIV1_TRANSCRIPT_IN_THE_ABSENCE_OF_TAT	REACTOME_ABORTIVE_ELONGATION_OF_HIV1_TRANSCRIPT_IN_THE_ABSENCE_OF_TAT		19	-0.36053059	-1.0881252	0.38181818	0.7345546	1	1729	tags=16%, list=15%, signal=19%
CASORELLI_ACUTE_PROMYELOCYTIC_LEUKEMIA_UP	CASORELLI_ACUTE_PROMYELOCYTIC_LEUKEMIA_UP		97	-0.2934476	-1.0877768	0.34	0.7345882	1	2350	tags=27%, list=21%, signal=34%
VARELA_ZMPSTE24_TARGETS_UP	VARELA_ZMPSTE24_TARGETS_UP		27	-0.3297362	-1.087283	0.31914893	0.7347311	1	2801	tags=37%, list=25%, signal=49%
CERVERA_SDHB_TARGETS_2	CERVERA_SDHB_TARGETS_2		73	-0.30342492	-1.0854728	0.33333334	0.73826206	1	2657	tags=34%, list=24%, signal=45%
KIM_WT1_TARGETS_12HR_UP	KIM_WT1_TARGETS_12HR_UP		91	-0.2947365	-1.0851642	0.27272728	0.7380226	1	2021	tags=24%, list=18%, signal=29%
KEGG_MTOR_SIGNALING_PATHWAY	KEGG_MTOR_SIGNALING_PATHWAY		27	-0.31999713	-1.0850921	0.36956522	0.73714226	1	2524	tags=33%, list=23%, signal=43%
WILLIAMS_ESR2_TARGETS_UP	WILLIAMS_ESR2_TARGETS_UP		15	-0.34381497	-1.0840257	0.3478261	0.7385901	1	3695	tags=47%, list=33%, signal=70%
ZHANG_RESPONSE_TO_IKK_INHIBITOR_AND_TNF_UP	ZHANG_RESPONSE_TO_IKK_INHIBITOR_AND_TNF_UP		120	-0.32062292	-1.0840064	0.4074074	0.73756117	1	2801	tags=34%, list=25%, signal=45%
REACTOME_BIOLOGICAL_OXIDATIONS	REACTOME_BIOLOGICAL_OXIDATIONS		65	-0.34048033	-1.0838791	0.3220339	0.736837	1	2322	tags=35%, list=21%, signal=44%
IGARASHI_ATF4_TARGETS_DN	IGARASHI_ATF4_TARGETS_DN		48	-0.32742682	-1.0837394	0.3617021	0.7360971	1	2377	tags=33%, list=21%, signal=42%
BROWNE_HCMV_INFECTION_10HR_DN	BROWNE_HCMV_INFECTION_10HR_DN		32	-0.32763574	-1.0832094	0.28301886	0.73635775	1	2469	tags=47%, list=22%, signal=60%
SENESE_HDAC3_TARGETS_UP	SENESE_HDAC3_TARGETS_UP		258	-0.2911744	-1.0820185	0.35416666	0.738272	1	2450	tags=28%, list=22%, signal=34%
GENTILE_UV_RESPONSE_CLUSTER_D6	GENTILE_UV_RESPONSE_CLUSTER_D6		17	-0.36600935	-1.0817482	0.37777779	0.7380085	1	4351	tags=71%, list=39%, signal=115%
HOFMANN_CELL_LYMPHOMA_UP	HOFMANN_CELL_LYMPHOMA_UP		26	-0.34067506	-1.081001	0.33333334	0.7390879	1	1330	tags=23%, list=12%, signal=26%
GRUETZMANN_PANCREATIC_CANCER_DN	GRUETZMANN_PANCREATIC_CANCER_DN		147	-0.27164108	-1.0809621	0.3392857	0.7382874	1	1527	tags=19%, list=14%, signal=22%
HOFFMANN_IMMATURE_TO_MATURE_B_LYMPHOCYTE_DN	HOFFMANN_IMMATURE_TO_MATURE_B_LYMPHOCYTE_DN		24	-0.31946588	-1.0798695	0.2857143	0.7399258	1	1475	tags=25%, list=13%, signal=29%
KEGG_ALANINE_ASPARTATE_AND_GLUTAMATE_METABOLISM	KEGG_ALANINE_ASPARTATE_AND_GLUTAMATE_METABOLISM		21	-0.42271763	-1.0785965	0.375	0.74186146	1	3295	tags=67%, list=29%, signal=94%
PARENT_MTOR_SIGNALING_DN	PARENT_MTOR_SIGNALING_DN		26	-0.34159204	-1.0768212	0.36206895	0.74541426	1	1805	tags=35%, list=16%, signal=41%
REACTOME_MRNA_SPLICING_MINOR_PATHWAY	REACTOME_MRNA_SPLICING_MINOR_PATHWAY		29	-0.35964137	-1.0766214	0.44642857	0.7449032	1	2424	tags=28%, list=22%, signal=35%
GINESTIER_BREAST_CANCER_20Q13_AMPLIFICATION_UP	GINESTIER_BREAST_CANCER_20Q13_AMPLIFICATION_UP		49	-0.30789512	-1.0762637	0.3409091	0.74461967	1	2705	tags=35%, list=24%, signal=46%
YAO_TEMPORAL_RESPONSE_TO_PROGESTERONE_CLUSTER_14	YAO_TEMPORAL_RESPONSE_TO_PROGESTERONE_CLUSTER_14		97	-0.29676965	-1.0757443	0.5	0.7446529	1	3495	tags=35%, list=31%, signal=51%
AIYAR_COBRA1_TARGETS_DN	AIYAR_COBRA1_TARGETS_DN		16	-0.43118796	-1.0751652	0.44230768	0.7451155	1	2424	tags=50%, list=22%, signal=64%
KOYAMA_SEMA3B_TARGETS_DN	KOYAMA_SEMA3B_TARGETS_DN		152	-0.25179306	-1.0746092	0.37931034	0.7455292	1	2461	tags=29%, list=22%, signal=37%
IVANOVA_HEMATOPOIESIS_INTERMEDIATE_PROGENITOR	IVANOVA_HEMATOPOIESIS_INTERMEDIATE_PROGENITOR		25	-0.31992552	-1.0732011	0.34	0.74810475	1	3272	tags=48%, list=29%, signal=68%
LIN_MELANOMA_COPY_NUMBER_UP	LIN_MELANOMA_COPY_NUMBER_UP		41	-0.30604568	-1.0725706	0.3090909	0.7486264	1	1864	tags=27%, list=17%, signal=32%
LU_AGING_BRAIN_UP	LU_AGING_BRAIN_UP		88	-0.24951793	-1.07217	0.2962963	0.7487197	1	2267	tags=22%, list=20%, signal=27%
DANG_MYC_TARGETS_DN	DANG_MYC_TARGETS_DN		24	-0.3594739	-1.0712425	0.4	0.7498267	1	2840	tags=38%, list=25%, signal=50%
KAAB_HEART_ATRIUM_VS_VENTRICLE_UP	KAAB_HEART_ATRIUM_VS_VENTRICLE_UP		158	-0.2800034	-1.070692	0.36	0.75007015	1	1938	tags=24%, list=17%, signal=29%
LIU_SOX4_TARGETS_DN	LIU_SOX4_TARGETS_DN		187	-0.2631348	-1.0698631	0.37254903	0.7510624	1	2705	tags=28%, list=24%, signal=36%
TURASHVILI_BREAST_DUCTAL_CARCINOMA_VS_DUCTAL_NORMAL_DN	TURASHVILI_BREAST_DUCTAL_CARCINOMA_VS_DUCTAL_NORMAL_DN		92	-0.35011193	-1.0697572	0.37037036	0.7502704	1	2159	tags=30%, list=19%, signal=37%
SMITH_LIVER_CANCER	SMITH_LIVER_CANCER		22	-0.35889235	-1.069062	0.33333334	0.75096434	1	1915	tags=36%, list=17%, signal=44%
MORI_MATURE_B_LYMPHOCYTE_UP	MORI_MATURE_B_LYMPHOCYTE_UP		59	-0.40224957	-1.0689763	0.41304347	0.7502824	1	3265	tags=42%, list=29%, signal=59%
UEDA_CENTRAL_CLOCK	UEDA_CENTRAL_CLOCK		66	-0.30451274	-1.068801	0.3783784	0.74963564	1	1971	tags=23%, list=18%, signal=27%
KIM_MYCN_AMPLIFICATION_TARGETS_DN	KIM_MYCN_AMPLIFICATION_TARGETS_DN		45	-0.33305967	-1.0681905	0.375	0.75003123	1	3285	tags=42%, list=29%, signal=60%
REACTOME_FORMATION_OF_THE_TERNARY_COMPLEX_AND_SUBSEQUENTLY_THE_43S_COMPLEX	REACTOME_FORMATION_OF_THE_TERNARY_COMPLEX_AND_SUBSEQUENTLY_THE_43S_COMPLEX		22	-0.35203004	-1.0678475	0.46296296	0.7497308	1	4331	tags=59%, list=39%, signal=96%
CHIBA_RESPONSE_TO_TSA_UP	CHIBA_RESPONSE_TO_TSA_UP		32	-0.35643142	-1.0677072	0.4	0.74901575	1	4182	tags=63%, list=37%, signal=99%
HSC_MATURE_FETAL	HSC_MATURE_FETAL		16	-0.41503567	-1.0676569	0.33333334	0.7480949	1	1897	tags=25%, list=17%, signal=30%
BIOCARTA_STRESS_PATHWAY	BIOCARTA_STRESS_PATHWAY		15	-0.34729505	-1.0671277	0.34146342	0.7481694	1	3723	tags=60%, list=33%, signal=90%
KEGG_GLYCEROPHOSPHOLIPID_METABOLISM	KEGG_GLYCEROPHOSPHOLIPID_METABOLISM		41	-0.30126977	-1.0664951	0.41666666	0.7486936	1	1113	tags=17%, list=10%, signal=19%
ST_ERK1_ERK2_MAPK_PATHWAY	ST_ERK1_ERK2_MAPK_PATHWAY		18	-0.31067985	-1.0664927	0.37254903	0.74767905	1	2946	tags=33%, list=26%, signal=45%
KEGG_PENTOSE_PHOSPHATE_PATHWAY	KEGG_PENTOSE_PHOSPHATE_PATHWAY		19	-0.3428254	-1.066091	0.47916666	0.7476256	1	1551	tags=32%, list=14%, signal=37%
SMID_BREAST_CANCER_NORMAL_LIKE_UP	SMID_BREAST_CANCER_NORMAL_LIKE_UP		273	-0.38995457	-1.0660712	0.41666666	0.7466713	1	2243	tags=32%, list=20%, signal=38%
REACTOME_DUAL_INCISION_REACTION_IN_GG_NER	REACTOME_DUAL_INCISION_REACTION_IN_GG_NER		20	-0.37474945	-1.0643401	0.3529412	0.75006616	1	3457	tags=50%, list=31%, signal=72%
WEINMANN_ADAPTATION_TO_HYPOXIA_UP	WEINMANN_ADAPTATION_TO_HYPOXIA_UP		18	-0.38301724	-1.063144	0.3272727	0.7524569	1	2332	tags=44%, list=21%, signal=56%
WINTER_HYPOXIA_METAGENE	WINTER_HYPOXIA_METAGENE		149	-0.26561034	-1.06308	0.39583334	0.7514741	1	1745	tags=20%, list=16%, signal=24%
MOHANKUMAR_TLX1_TARGETS_UP	MOHANKUMAR_TLX1_TARGETS_UP		243	-0.27016386	-1.0630342	0.3469388	0.7506484	1	1893	tags=23%, list=17%, signal=27%
BIOCARTA_INTEGRIN_PATHWAY	BIOCARTA_INTEGRIN_PATHWAY		25	-0.34880334	-1.0628034	0.41666666	0.75014955	1	1283	tags=20%, list=11%, signal=23%
BIOCARTA_ERK_PATHWAY	BIOCARTA_ERK_PATHWAY		16	-0.33773878	-1.0618957	0.3846154	0.7514139	1	2449	tags=31%, list=22%, signal=40%
BIOCARTA_MAPK_PATHWAY	BIOCARTA_MAPK_PATHWAY		56	-0.260862	-1.0614344	0.35416666	0.7516015	1	3442	tags=41%, list=31%, signal=59%
OSWALD_HEMATOPOIETIC_STEM_CELL_IN_COLLAGEN_GEL_UP	OSWALD_HEMATOPOIETIC_STEM_CELL_IN_COLLAGEN_GEL_UP		124	-0.28962874	-1.0603164	0.3859649	0.75321895	1	2801	tags=35%, list=25%, signal=46%
OSWALD_HEMATOPOIETIC_STEM_CELL_IN_COLLAGEN_GEL_DN	OSWALD_HEMATOPOIETIC_STEM_CELL_IN_COLLAGEN_GEL_DN		124	-0.28962874	-1.0603164	0.3859649	0.7522133	1	2801	tags=35%, list=25%, signal=46%
REACTOME_NEF_MEDIATES_DOWN_MODULATION_OF_CELL_SURFACE_RECEPTORS_BY_RECRUITING_THEM_TO_CLATHRIN_ADAPTERS	REACTOME_NEF_MEDIATES_DOWN_MODULATION_OF_CELL_SURFACE_RECEPTORS_BY_RECRUITING_THEM_TO_CLATHRIN_ADAPTERS		15	-0.34972414	-1.0599958	0.40425533	0.7520109	1	2137	tags=27%, list=19%, signal=33%
MOLENAAR_TARGETS_OF_CCND1_AND_CDK4_UP	MOLENAAR_TARGETS_OF_CCND1_AND_CDK4_UP		28	-0.36080533	-1.0596907	0.33333334	0.7515769	1	1375	tags=25%, list=12%, signal=28%
TARTE_PLASMA_CELL_VS_B_LYMPHOCYTE_UP	TARTE_PLASMA_CELL_VS_B_LYMPHOCYTE_UP		60	-0.3226042	-1.0595967	0.3255814	0.75081164	1	1490	tags=22%, list=13%, signal=25%
JAZAERI_BREAST_CANCER_BRCA1_VS_BRCA2_UP	JAZAERI_BREAST_CANCER_BRCA1_VS_BRCA2_UP		35	-0.3206248	-1.0595517	0.35416666	0.75001943	1	2905	tags=34%, list=26%, signal=46%
KEGG_PROTEIN_EXPORT	KEGG_PROTEIN_EXPORT		18	-0.38567188	-1.0588342	0.39473686	0.75062644	1	3113	tags=28%, list=28%, signal=38%
XU_GH1_AUTOCRINE_TARGETS_DN	XU_GH1_AUTOCRINE_TARGETS_DN		68	-0.26545554	-1.0587808	0.3	0.749723	1	2033	tags=28%, list=18%, signal=34%
NAGASHIMA_NRG1_SIGNALING_UP	NAGASHIMA_NRG1_SIGNALING_UP		125	-0.30756363	-1.0583113	0.36363637	0.7498167	1	1694	tags=22%, list=15%, signal=25%
REACTOME_DOWNSTREAM_TCR_SIGNALING	REACTOME_DOWNSTREAM_TCR_SIGNALING		20	-0.39020333	-1.0582019	0.4181818	0.7491512	1	1170	tags=25%, list=10%, signal=28%
MARTINEZ_RESPONSE_TO_TRABECTEDIN_DN	MARTINEZ_RESPONSE_TO_TRABECTEDIN_DN		141	-0.2949837	-1.0574455	0.35714287	0.7500261	1	3373	tags=40%, list=30%, signal=56%
LINDSTEDT_DENDRITIC_CELL_MATURATION_A	LINDSTEDT_DENDRITIC_CELL_MATURATION_A		39	-0.429313	-1.0569866	0.43137255	0.75009376	1	2214	tags=36%, list=20%, signal=45%
DAIRKEE_CANCER_PRONE_RESPONSE_E2	DAIRKEE_CANCER_PRONE_RESPONSE_E2		18	-0.4060477	-1.0561591	0.3859649	0.7508696	1	2952	tags=50%, list=26%, signal=68%
RODRIGUES_THYROID_CARCINOMA_POORLY_DIFFERENTIATED_UP	RODRIGUES_THYROID_CARCINOMA_POORLY_DIFFERENTIATED_UP		336	-0.2922248	-1.0557605	0.3559322	0.7507376	1	2716	tags=31%, list=24%, signal=39%
COULOUARN_TEMPORAL_TGFB1_SIGNATURE_UP	COULOUARN_TEMPORAL_TGFB1_SIGNATURE_UP		57	-0.32495102	-1.0551565	0.4181818	0.75103164	1	1884	tags=26%, list=17%, signal=31%
BERTUCCI_MEDULLARY_VS_DUCTAL_BREAST_CANCER_UP	BERTUCCI_MEDULLARY_VS_DUCTAL_BREAST_CANCER_UP		107	-0.25469652	-1.0548491	0.33333334	0.75085276	1	2802	tags=33%, list=25%, signal=43%
AGUIRRE_PANCREATIC_CANCER_COPY_NUMBER_DN	AGUIRRE_PANCREATIC_CANCER_COPY_NUMBER_DN		133	-0.2523692	-1.054612	0.4074074	0.75039935	1	3298	tags=32%, list=29%, signal=45%
BROWNE_HCMV_INFECTION_14HR_DN	BROWNE_HCMV_INFECTION_14HR_DN		164	-0.25522214	-1.0517329	0.41379312	0.7566156	1	2288	tags=30%, list=20%, signal=38%
MULLIGHAN_NPM1_MUTATED_SIGNATURE_2_UP	MULLIGHAN_NPM1_MUTATED_SIGNATURE_2_UP		80	-0.28121218	-1.0513606	0.36	0.75662535	1	2069	tags=25%, list=18%, signal=30%
KIM_WT1_TARGETS_8HR_UP	KIM_WT1_TARGETS_8HR_UP		108	-0.28839275	-1.0511386	0.37254903	0.75613356	1	1093	tags=15%, list=10%, signal=16%
MARTORIATI_MDM4_TARGETS_FETAL_LIVER_UP	MARTORIATI_MDM4_TARGETS_FETAL_LIVER_UP		76	-0.27626672	-1.0507233	0.34615386	0.7560895	1	2964	tags=36%, list=26%, signal=48%
LEE_LIVER_CANCER	LEE_LIVER_CANCER		21	-0.39239514	-1.0503068	0.4	0.7560516	1	1823	tags=33%, list=16%, signal=40%
LEE_LIVER_CANCER_TOP50	LEE_LIVER_CANCER_TOP50		21	-0.39239514	-1.0503068	0.4	0.75506973	1	1823	tags=33%, list=16%, signal=40%
BOQUEST_STEM_CELL_CULTURED_VS_FRESH_DN	BOQUEST_STEM_CELL_CULTURED_VS_FRESH_DN		18	-0.4741086	-1.0501357	0.41860464	0.75450265	1	1033	tags=28%, list=9%, signal=31%
BOYLAN_MULTIPLE_MYELOMA_D_DN	BOYLAN_MULTIPLE_MYELOMA_D_DN		51	-0.30264267	-1.0490662	0.34545454	0.7562448	1	2123	tags=33%, list=19%, signal=41%
MCBRYAN_PUBERTAL_BREAST_4_5WK_UP	MCBRYAN_PUBERTAL_BREAST_4_5WK_UP		189	-0.3930101	-1.0489388	0.43137255	0.7554813	1	1974	tags=29%, list=18%, signal=35%
BOYLAN_MULTIPLE_MYELOMA_D_CLUSTER_DN	BOYLAN_MULTIPLE_MYELOMA_D_CLUSTER_DN		24	-0.32911512	-1.0487137	0.3448276	0.75510746	1	1464	tags=29%, list=13%, signal=33%
KEGG_RNA_POLYMERASE	KEGG_RNA_POLYMERASE		20	-0.32303405	-1.0473684	0.42857143	0.7575352	1	2891	tags=30%, list=26%, signal=40%
REACTOME_METABOLISM_OF_MRNA	REACTOME_METABOLISM_OF_MRNA		27	-0.36742634	-1.0473044	0.35416666	0.7566275	1	1379	tags=22%, list=12%, signal=25%
RORIE_TARGETS_OF_EWSR1_FLI1_FUSION_UP	RORIE_TARGETS_OF_EWSR1_FLI1_FUSION_UP		16	-0.39720783	-1.0470167	0.37254903	0.7562358	1	2285	tags=38%, list=20%, signal=47%
GRADE_COLON_AND_RECTAL_CANCER_UP	GRADE_COLON_AND_RECTAL_CANCER_UP		161	-0.26875636	-1.0464363	0.4385965	0.7566163	1	3139	tags=34%, list=28%, signal=47%
CREIGHTON_ENDOCRINE_THERAPY_RESISTANCE_4	CREIGHTON_ENDOCRINE_THERAPY_RESISTANCE_4		163	-0.2550369	-1.0455077	0.33333334	0.7578106	1	3070	tags=37%, list=27%, signal=51%
SUNG_METASTASIS_STROMA_UP	SUNG_METASTASIS_STROMA_UP		74	-0.3037598	-1.0453482	0.4318182	0.75721884	1	817	tags=15%, list=7%, signal=16%
ROSS_AML_OF_FAB_M7_TYPE	ROSS_AML_OF_FAB_M7_TYPE		51	-0.29637274	-1.0447266	0.36363637	0.7577019	1	3159	tags=47%, list=28%, signal=65%
RUTELLA_RESPONSE_TO_CSF2RB_AND_IL4_DN	RUTELLA_RESPONSE_TO_CSF2RB_AND_IL4_DN		190	-0.27596456	-1.0445176	0.3469388	0.75732577	1	2371	tags=27%, list=21%, signal=34%
DEBIASI_APOPTOSIS_BY_REOVIRUS_INFECTION_DN	DEBIASI_APOPTOSIS_BY_REOVIRUS_INFECTION_DN		151	-0.26017195	-1.0434716	0.39583334	0.75899374	1	2699	tags=30%, list=24%, signal=39%
SMIRNOV_CIRCULATING_ENDOTHELIOCYTES_IN_CANCER_UP	SMIRNOV_CIRCULATING_ENDOTHELIOCYTES_IN_CANCER_UP		107	-0.29017913	-1.0431501	0.4	0.7587376	1	1377	tags=18%, list=12%, signal=20%
SWEET_LUNG_CANCER_KRAS_UP	SWEET_LUNG_CANCER_KRAS_UP		371	-0.256525	-1.0427116	0.4489796	0.7588245	1	3208	tags=33%, list=29%, signal=45%
BIOCARTA_P38MAPK_PATHWAY	BIOCARTA_P38MAPK_PATHWAY		26	-0.33738005	-1.0423288	0.3488372	0.7587598	1	1087	tags=23%, list=10%, signal=25%
FERNANDEZ_BOUND_BY_MYC	FERNANDEZ_BOUND_BY_MYC		125	-0.2574664	-1.0417227	0.40816328	0.7590593	1	2144	tags=25%, list=19%, signal=30%
LIU_TARGETS_OF_VMYB_VS_CMYB_DN	LIU_TARGETS_OF_VMYB_VS_CMYB_DN		26	-0.34267277	-1.0401777	0.33333334	0.7618446	1	2975	tags=38%, list=27%, signal=52%
RASHI_RESPONSE_TO_IONIZING_RADIATION_6	RASHI_RESPONSE_TO_IONIZING_RADIATION_6		70	-0.35081947	-1.0400143	0.43396226	0.7613079	1	1882	tags=26%, list=17%, signal=31%
KEGG_APOPTOSIS	KEGG_APOPTOSIS		43	-0.26294196	-1.0398672	0.3877551	0.7607007	1	3244	tags=42%, list=29%, signal=59%
GARGALOVIC_RESPONSE_TO_OXIDIZED_PHOSPHOLIPIDS_BLUE_UP	GARGALOVIC_RESPONSE_TO_OXIDIZED_PHOSPHOLIPIDS_BLUE_UP		56	-0.3084295	-1.0397135	0.34042552	0.7600339	1	2434	tags=29%, list=22%, signal=36%
WONG_PROTEASOME_GENE_MODULE	WONG_PROTEASOME_GENE_MODULE		35	-0.31272587	-1.0395327	0.39285713	0.7595791	1	4000	tags=60%, list=36%, signal=93%
DOANE_RESPONSE_TO_ANDROGEN_UP	DOANE_RESPONSE_TO_ANDROGEN_UP		95	-0.2586466	-1.038933	0.44680852	0.76018494	1	3035	tags=37%, list=27%, signal=50%
ZHU_CMV_ALL_UP	ZHU_CMV_ALL_UP		42	-0.30608287	-1.0378767	0.4181818	0.76223636	1	3179	tags=45%, list=28%, signal=63%
MMS_MOUSE_LYMPH_HIGH_4HRS_UP	MMS_MOUSE_LYMPH_HIGH_4HRS_UP		31	-0.40781173	-1.0374745	0.4347826	0.76212025	1	576	tags=16%, list=5%, signal=17%
FLOTHO_PEDIATRIC_ALL_THERAPY_RESPONSE_UP	FLOTHO_PEDIATRIC_ALL_THERAPY_RESPONSE_UP		35	-0.28223392	-1.0373347	0.40425533	0.7614614	1	3805	tags=40%, list=34%, signal=60%
KOKKINAKIS_METHIONINE_DEPRIVATION_96HR_UP	KOKKINAKIS_METHIONINE_DEPRIVATION_96HR_UP		75	-0.29525906	-1.0359241	0.4489796	0.7635752	1	1001	tags=19%, list=9%, signal=20%
BOYAULT_LIVER_CANCER_SUBCLASS_G1_UP	BOYAULT_LIVER_CANCER_SUBCLASS_G1_UP		68	-0.3232904	-1.0356803	0.46296296	0.7631347	1	2661	tags=28%, list=24%, signal=36%
SENESE_HDAC1_TARGETS_DN	SENESE_HDAC1_TARGETS_DN		134	-0.26539662	-1.0351014	0.35849056	0.7636587	1	1522	tags=18%, list=14%, signal=20%
SENESE_HDAC2_TARGETS_UP	SENESE_HDAC2_TARGETS_UP		66	-0.30407172	-1.034933	0.35849056	0.7630578	1	2289	tags=30%, list=20%, signal=38%
AMUNDSON_POOR_SURVIVAL_AFTER_GAMMA_RADIATION_8G	AMUNDSON_POOR_SURVIVAL_AFTER_GAMMA_RADIATION_8G		53	-0.31654754	-1.0344331	0.41666666	0.76315266	1	2163	tags=26%, list=19%, signal=33%
GUENTHER_GROWTH_SPHERICAL_VS_ADHERENT_DN	GUENTHER_GROWTH_SPHERICAL_VS_ADHERENT_DN		21	-0.3701016	-1.0342032	0.42857143	0.7625221	1	661	tags=24%, list=6%, signal=25%
CHESLER_BRAIN_HIGHEST_GENETIC_VARIANCE	CHESLER_BRAIN_HIGHEST_GENETIC_VARIANCE		27	-0.33293325	-1.033785	0.40677965	0.76273036	1	2707	tags=37%, list=24%, signal=49%
REACTOME_CD28_CO_STIMULATION	REACTOME_CD28_CO_STIMULATION		19	-0.40926147	-1.0333855	0.4347826	0.7629107	1	2800	tags=42%, list=25%, signal=56%
ACEVEDO_LIVER_TUMOR_VS_NORMAL_ADJACENT_TISSUE_DN	ACEVEDO_LIVER_TUMOR_VS_NORMAL_ADJACENT_TISSUE_DN		160	-0.27454826	-1.0327013	0.39215687	0.76334894	1	1728	tags=24%, list=15%, signal=28%
DAZARD_UV_RESPONSE_CLUSTER_G6	DAZARD_UV_RESPONSE_CLUSTER_G6		53	-0.32822636	-1.0325434	0.5090909	0.76276433	1	2301	tags=34%, list=21%, signal=43%
RADMACHER_AML_PROGNOSIS	RADMACHER_AML_PROGNOSIS		51	-0.31259814	-1.0320235	0.46938777	0.7630364	1	2163	tags=29%, list=19%, signal=36%
FLECHNER_PBL_KIDNEY_TRANSPLANT_OK_VS_DONOR_DN	FLECHNER_PBL_KIDNEY_TRANSPLANT_OK_VS_DONOR_DN		28	-0.34830263	-1.0310655	0.4	0.76422673	1	3231	tags=39%, list=29%, signal=55%
CADWELL_ATG16L1_TARGETS_UP	CADWELL_ATG16L1_TARGETS_UP		62	-0.38144594	-1.0301901	0.4375	0.76528394	1	2426	tags=35%, list=22%, signal=45%
ST_INTERLEUKIN_4_PATHWAY	ST_INTERLEUKIN_4_PATHWAY		17	-0.34103608	-1.0299543	0.36734694	0.7648708	1	1297	tags=24%, list=12%, signal=27%
WANG_CLIM2_TARGETS_UP	WANG_CLIM2_TARGETS_UP		110	-0.2633978	-1.0299356	0.40677965	0.7639557	1	1236	tags=15%, list=11%, signal=17%
SHEDDEN_LUNG_CANCER_GOOD_SURVIVAL_A4	SHEDDEN_LUNG_CANCER_GOOD_SURVIVAL_A4		109	-0.30143428	-1.0298555	0.38636363	0.76319206	1	2515	tags=35%, list=22%, signal=45%
KIM_WT1_TARGETS_8HR_DN	KIM_WT1_TARGETS_8HR_DN		76	-0.26344508	-1.0297822	0.41538462	0.76241875	1	1236	tags=20%, list=11%, signal=22%
PASQUALUCCI_LYMPHOMA_BY_GC_STAGE_UP	PASQUALUCCI_LYMPHOMA_BY_GC_STAGE_UP		183	-0.26151097	-1.0295713	0.42857143	0.76196295	1	1751	tags=23%, list=16%, signal=27%
NADERI_BREAST_CANCER_PROGNOSIS_DN	NADERI_BREAST_CANCER_PROGNOSIS_DN		17	-0.40828753	-1.0293496	0.3653846	0.7614205	1	1130	tags=29%, list=10%, signal=33%
BIOCARTA_MYOSIN_PATHWAY	BIOCARTA_MYOSIN_PATHWAY		16	-0.36226746	-1.0284274	0.45454547	0.76286024	1	2259	tags=31%, list=20%, signal=39%
DOANE_BREAST_CANCER_CLASSES_DN	DOANE_BREAST_CANCER_CLASSES_DN		21	-0.4001498	-1.027861	0.3773585	0.76332927	1	356	tags=19%, list=3%, signal=20%
CHARAFE_BREAST_CANCER_LUMINAL_VS_MESENCHYMAL_DN	CHARAFE_BREAST_CANCER_LUMINAL_VS_MESENCHYMAL_DN		258	-0.3014771	-1.0278546	0.42222223	0.7624294	1	1566	tags=20%, list=14%, signal=22%
OSADA_ASCL1_TARGETS_DN	OSADA_ASCL1_TARGETS_DN		15	-0.43265626	-1.0275236	0.43137255	0.7621883	1	1255	tags=33%, list=11%, signal=37%
YAO_TEMPORAL_RESPONSE_TO_PROGESTERONE_CLUSTER_6	YAO_TEMPORAL_RESPONSE_TO_PROGESTERONE_CLUSTER_6		50	-0.34851515	-1.0274932	0.40816328	0.7613056	1	3058	tags=44%, list=27%, signal=60%
HELLER_HDAC_TARGETS_DN	HELLER_HDAC_TARGETS_DN		169	-0.27204537	-1.0261784	0.40384614	0.7633732	1	2641	tags=30%, list=24%, signal=38%
HOFFMANN_SMALL_PRE_BII_TO_IMMATURE_B_LYMPHOCYTE_UP	HOFFMANN_SMALL_PRE_BII_TO_IMMATURE_B_LYMPHOCYTE_UP		35	-0.35910755	-1.0247333	0.44444445	0.76598185	1	2189	tags=31%, list=20%, signal=39%
MCBRYAN_PUBERTAL_BREAST_6_7WK_DN	MCBRYAN_PUBERTAL_BREAST_6_7WK_DN		62	-0.33646974	-1.0244466	0.4	0.7657836	1	1329	tags=24%, list=12%, signal=27%
BOGNI_TREATMENT_RELATED_MYELOID_LEUKEMIA_DN	BOGNI_TREATMENT_RELATED_MYELOID_LEUKEMIA_DN		18	-0.33952567	-1.0239295	0.44680852	0.76605713	1	2877	tags=33%, list=26%, signal=45%
SIG_IL4RECEPTOR_IN_B_LYPHOCYTES	SIG_IL4RECEPTOR_IN_B_LYPHOCYTES		16	-0.32847106	-1.0238918	0.34042552	0.7652106	1	1290	tags=19%, list=12%, signal=21%
KOKKINAKIS_METHIONINE_DEPRIVATION_48HR_UP	KOKKINAKIS_METHIONINE_DEPRIVATION_48HR_UP		83	-0.28319958	-1.0235494	0.42592594	0.7650684	1	3457	tags=47%, list=31%, signal=67%
SATO_SILENCED_BY_METHYLATION_IN_PANCREATIC_CANCER_2	SATO_SILENCED_BY_METHYLATION_IN_PANCREATIC_CANCER_2		30	-0.38810828	-1.0230933	0.44067797	0.76500225	1	974	tags=27%, list=9%, signal=29%
WEI_MYCN_TARGETS_WITH_E_BOX	WEI_MYCN_TARGETS_WITH_E_BOX		426	-0.26162484	-1.021268	0.41509435	0.7680654	1	3302	tags=35%, list=29%, signal=48%
KEGG_NON_SMALL_CELL_LUNG_CANCER	KEGG_NON_SMALL_CELL_LUNG_CANCER		29	-0.27235106	-1.0210431	0.45652175	0.7677822	1	1340	tags=14%, list=12%, signal=16%
ACEVEDO_LIVER_CANCER_DN	ACEVEDO_LIVER_CANCER_DN		330	-0.24025011	-1.0206056	0.39215687	0.76778495	1	1465	tags=17%, list=13%, signal=19%
RODRIGUES_THYROID_CARCINOMA_ANAPLASTIC_UP	RODRIGUES_THYROID_CARCINOMA_ANAPLASTIC_UP		363	-0.2774643	-1.0201118	0.37288135	0.7679126	1	2714	tags=31%, list=24%, signal=40%
HELLER_HDAC_TARGETS_SILENCED_BY_METHYLATION_UP	HELLER_HDAC_TARGETS_SILENCED_BY_METHYLATION_UP		242	-0.2596378	-1.0193338	0.47457626	0.7690114	1	1372	tags=19%, list=12%, signal=22%
LINDGREN_BLADDER_CANCER_WITH_LOH_IN_CHR9Q	LINDGREN_BLADDER_CANCER_WITH_LOH_IN_CHR9Q		62	-0.23930225	-1.0192015	0.3962264	0.7683945	1	3485	tags=37%, list=31%, signal=54%
LU_IL4_SIGNALING	LU_IL4_SIGNALING		46	-0.35790002	-1.0191491	0.48	0.7676524	1	3625	tags=48%, list=32%, signal=70%
NUTT_GBM_VS_AO_GLIOMA_DN	NUTT_GBM_VS_AO_GLIOMA_DN		28	-0.29238546	-1.0181543	0.42592594	0.7691266	1	798	tags=18%, list=7%, signal=19%
ZHANG_BREAST_CANCER_PROGENITORS_UP	ZHANG_BREAST_CANCER_PROGENITORS_UP		234	-0.33433136	-1.0176408	0.43103448	0.7695254	1	2656	tags=40%, list=24%, signal=52%
REACTOME_PURINE_METABOLISM	REACTOME_PURINE_METABOLISM		22	-0.2851719	-1.0175192	0.5	0.7689122	1	3479	tags=36%, list=31%, signal=53%
BREDEMEYER_RAG_SIGNALING_NOT_VIA_ATM_UP	BREDEMEYER_RAG_SIGNALING_NOT_VIA_ATM_UP		29	-0.32186574	-1.0157994	0.33333334	0.77176684	1	1497	tags=28%, list=13%, signal=32%
HOUSTIS_ROS	HOUSTIS_ROS		26	-0.33712763	-1.0151808	0.4318182	0.7725399	1	2561	tags=35%, list=23%, signal=45%
KEGG_GLIOMA	KEGG_GLIOMA		32	-0.27569744	-1.0145835	0.39583334	0.77291226	1	1688	tags=19%, list=15%, signal=22%
TARTE_PLASMA_CELL_VS_PLASMABLAST_DN	TARTE_PLASMA_CELL_VS_PLASMABLAST_DN		212	-0.2588851	-1.0141207	0.37096775	0.7730392	1	2957	tags=33%, list=26%, signal=45%
VANTVEER_BREAST_CANCER_BRCA1_UP	VANTVEER_BREAST_CANCER_BRCA1_UP		18	-0.34187138	-1.0141165	0.49019608	0.77212113	1	1006	tags=22%, list=9%, signal=24%
IZADPANAH_STEM_CELL_ADIPOSE_VS_BONE_DN	IZADPANAH_STEM_CELL_ADIPOSE_VS_BONE_DN		65	-0.31588134	-1.0137033	0.36734694	0.77216226	1	2756	tags=37%, list=25%, signal=49%
ZHAN_MULTIPLE_MYELOMA_HP_UP	ZHAN_MULTIPLE_MYELOMA_HP_UP		26	-0.31648508	-1.0129203	0.4	0.772669	1	334	tags=12%, list=3%, signal=12%
REACTOME_CDC20_PHOSPHO_APC_MEDIATED_DEGRADATION_OF_CYCLIN_A	REACTOME_CDC20_PHOSPHO_APC_MEDIATED_DEGRADATION_OF_CYCLIN_A		51	-0.28633523	-1.0116053	0.43333334	0.77468294	1	2957	tags=37%, list=26%, signal=50%
REACTOME_BASIGIN_INTERACTIONS	REACTOME_BASIGIN_INTERACTIONS		21	-0.34723225	-1.0095569	0.42105263	0.7786159	1	661	tags=19%, list=6%, signal=20%
SENESE_HDAC1_AND_HDAC2_TARGETS_UP	SENESE_HDAC1_AND_HDAC2_TARGETS_UP		117	-0.28777784	-1.0093441	0.3962264	0.7782475	1	1960	tags=26%, list=18%, signal=31%
CREIGHTON_ENDOCRINE_THERAPY_RESISTANCE_3	CREIGHTON_ENDOCRINE_THERAPY_RESISTANCE_3		341	-0.25274235	-1.0090022	0.4489796	0.77826256	1	2786	tags=30%, list=25%, signal=39%
REACTOME_TOLL_LIKE_RECEPTOR_4_CASCADE	REACTOME_TOLL_LIKE_RECEPTOR_4_CASCADE		18	-0.3713298	-1.007393	0.47058824	0.7810305	1	2731	tags=44%, list=24%, signal=59%
CHEBOTAEV_GR_TARGETS_UP	CHEBOTAEV_GR_TARGETS_UP		44	-0.32468787	-1.0073482	0.47457626	0.78031135	1	1905	tags=32%, list=17%, signal=38%
WEIGEL_OXIDATIVE_STRESS_BY_HNE_AND_TBH	WEIGEL_OXIDATIVE_STRESS_BY_HNE_AND_TBH		38	-0.27787122	-1.0070729	0.51111114	0.7802069	1	1872	tags=24%, list=17%, signal=28%
YU_MYC_TARGETS_DN	YU_MYC_TARGETS_DN		42	-0.38130698	-1.0064194	0.45833334	0.7807228	1	2752	tags=38%, list=25%, signal=50%
WEIGEL_OXIDATIVE_STRESS_BY_TBH_AND_H2O2	WEIGEL_OXIDATIVE_STRESS_BY_TBH_AND_H2O2		24	-0.31997284	-1.0062243	0.4888889	0.780132	1	2635	tags=33%, list=24%, signal=43%
SOTIRIOU_BREAST_CANCER_GRADE_1_VS_3_DN	SOTIRIOU_BREAST_CANCER_GRADE_1_VS_3_DN		27	-0.30959496	-1.0057813	0.43103448	0.780399	1	3658	tags=44%, list=33%, signal=66%
SCIBETTA_KDM5B_TARGETS_DN	SCIBETTA_KDM5B_TARGETS_DN		47	-0.33152258	-1.0055277	0.4716981	0.7799999	1	1181	tags=26%, list=11%, signal=28%
LEE_LIVER_CANCER_E2F1_DN	LEE_LIVER_CANCER_E2F1_DN		41	-0.3547172	-1.0050045	0.41860464	0.7803763	1	1728	tags=32%, list=15%, signal=37%
HARRIS_HYPOXIA	HARRIS_HYPOXIA		53	-0.2906983	-1.0044383	0.42553192	0.7809778	1	1688	tags=19%, list=15%, signal=22%
REACTOME_INTRINSIC_PATHWAY_FOR_APOPTOSIS	REACTOME_INTRINSIC_PATHWAY_FOR_APOPTOSIS		16	-0.3498089	-1.0037111	0.44642857	0.78146213	1	1954	tags=25%, list=17%, signal=30%
ST_GRANULE_CELL_SURVIVAL_PATHWAY	ST_GRANULE_CELL_SURVIVAL_PATHWAY		15	-0.3239125	-1.0027565	0.45901638	0.78302634	1	3195	tags=53%, list=29%, signal=75%
YAGI_AML_WITH_T_9_11_TRANSLOCATION	YAGI_AML_WITH_T_9_11_TRANSLOCATION		91	-0.2495175	-1.0021337	0.4909091	0.78346795	1	2360	tags=25%, list=21%, signal=32%
BORCZUK_MALIGNANT_MESOTHELIOMA_UP	BORCZUK_MALIGNANT_MESOTHELIOMA_UP		200	-0.28711584	-1.0005533	0.42222223	0.7859552	1	2972	tags=34%, list=27%, signal=45%
REACTOME_METAL_ION_SLC_TRANSPORTERS	REACTOME_METAL_ION_SLC_TRANSPORTERS		16	-0.36337242	-1.0005459	0.44444445	0.7850434	1	280	tags=13%, list=3%, signal=13%
BASSO_CD40_SIGNALING_DN	BASSO_CD40_SIGNALING_DN		40	-0.3549652	-0.9999194	0.42857143	0.78576845	1	2909	tags=50%, list=26%, signal=67%
LINDGREN_BLADDER_CANCER_HIGH_RECURRENCE	LINDGREN_BLADDER_CANCER_HIGH_RECURRENCE		32	-0.36253765	-0.9994861	0.4509804	0.78590494	1	2489	tags=31%, list=22%, signal=40%
ROZANOV_MMP14_TARGETS_SUBSET	ROZANOV_MMP14_TARGETS_SUBSET		24	-0.437584	-0.9985772	0.4680851	0.78716147	1	844	tags=21%, list=8%, signal=22%
REACTOME_INNATE_IMMUNITY_SIGNALING	REACTOME_INNATE_IMMUNITY_SIGNALING		68	-0.27292198	-0.99851155	0.4893617	0.78637433	1	2731	tags=35%, list=24%, signal=46%
REACTOME_GENE_EXPRESSION	REACTOME_GENE_EXPRESSION		250	-0.21401232	-0.99840546	0.47368422	0.7856906	1	4362	tags=43%, list=39%, signal=69%
HUANG_FOXA2_TARGETS_UP	HUANG_FOXA2_TARGETS_UP		26	-0.34574172	-0.997826	0.46551725	0.78598785	1	1061	tags=23%, list=9%, signal=25%
TIAN_TNF_SIGNALING_VIA_NFKB	TIAN_TNF_SIGNALING_VIA_NFKB		16	-0.4373381	-0.9971641	0.41666666	0.7867964	1	3557	tags=56%, list=32%, signal=82%
SMID_BREAST_CANCER_LUMINAL_B_DN	SMID_BREAST_CANCER_LUMINAL_B_DN		339	-0.30647293	-0.9967224	0.43636364	0.78674954	1	2066	tags=27%, list=18%, signal=32%
YAGI_AML_WITH_11Q23_REARRANGED	YAGI_AML_WITH_11Q23_REARRANGED		231	-0.22327472	-0.99594223	0.45454547	0.7878021	1	1927	tags=20%, list=17%, signal=24%
LEE_LIVER_CANCER_MYC_TGFA_DN	LEE_LIVER_CANCER_MYC_TGFA_DN		50	-0.35150993	-0.99452645	0.375	0.7902112	1	1919	tags=34%, list=17%, signal=41%
CUI_GLUCOSE_DEPRIVATION	CUI_GLUCOSE_DEPRIVATION		35	-0.30070645	-0.9940548	0.44642857	0.79057384	1	1679	tags=23%, list=15%, signal=27%
YEGNASUBRAMANIAN_PROSTATE_CANCER	YEGNASUBRAMANIAN_PROSTATE_CANCER		70	-0.3169258	-0.99388355	0.4642857	0.79000896	1	1334	tags=24%, list=12%, signal=27%
REACTOME_MRNA_SPLICING	REACTOME_MRNA_SPLICING		63	-0.30487603	-0.9936659	0.46666667	0.78954005	1	2592	tags=22%, list=23%, signal=29%
REACTOME_BOTULINUM_NEUROTOXICITY	REACTOME_BOTULINUM_NEUROTOXICITY		15	-0.35610083	-0.9926348	0.43396226	0.7915836	1	3014	tags=53%, list=27%, signal=73%
REACTOME_ADHERENS_JUNCTIONS_INTERACTIONS	REACTOME_ADHERENS_JUNCTIONS_INTERACTIONS		18	-0.3523248	-0.9911306	0.51724136	0.79444337	1	3015	tags=50%, list=27%, signal=68%
TONKS_TARGETS_OF_RUNX1_RUNX1T1_FUSION_HSC_UP	TONKS_TARGETS_OF_RUNX1_RUNX1T1_FUSION_HSC_UP		109	-0.27500927	-0.98935175	0.5185185	0.7979271	1	1893	tags=23%, list=17%, signal=27%
ONDER_CDH1_TARGETS_1_DN	ONDER_CDH1_TARGETS_1_DN		88	-0.31918	-0.98753554	0.51724136	0.801325	1	2424	tags=32%, list=22%, signal=40%
KIM_WT1_TARGETS_DN	KIM_WT1_TARGETS_DN		255	-0.27953488	-0.98739	0.47368422	0.8007592	1	2913	tags=37%, list=26%, signal=49%
MASSARWEH_RESPONSE_TO_ESTRADIOL	MASSARWEH_RESPONSE_TO_ESTRADIOL		37	-0.30886757	-0.9871109	0.43103448	0.800412	1	2457	tags=38%, list=22%, signal=48%
RUGO_ENVIRONMENTAL_STRESS_RESPONSE_UP	RUGO_ENVIRONMENTAL_STRESS_RESPONSE_UP		20	-0.35361806	-0.98589	0.5	0.80217075	1	2285	tags=30%, list=20%, signal=38%
GAUSSMANN_MLL_AF4_FUSION_TARGETS_G_DN	GAUSSMANN_MLL_AF4_FUSION_TARGETS_G_DN		18	-0.36739165	-0.98543984	0.46666667	0.80222857	1	330	tags=17%, list=3%, signal=17%
REACTOME_IRS_RELATED_EVENTS	REACTOME_IRS_RELATED_EVENTS		52	-0.26565352	-0.9852719	0.5	0.8018469	1	2524	tags=27%, list=23%, signal=35%
PASQUALUCCI_LYMPHOMA_BY_GC_STAGE_DN	PASQUALUCCI_LYMPHOMA_BY_GC_STAGE_DN		94	-0.32537264	-0.9851744	0.5102041	0.80118287	1	2824	tags=40%, list=25%, signal=54%
ZHU_CMV_24_HR_DN	ZHU_CMV_24_HR_DN		39	-0.3182747	-0.98505634	0.4814815	0.80055124	1	1150	tags=23%, list=10%, signal=26%
KIM_LRRC3B_TARGETS	KIM_LRRC3B_TARGETS		15	-0.38003844	-0.98377645	0.5641026	0.80291134	1	2469	tags=47%, list=22%, signal=60%
GRAHAM_CML_QUIESCENT_VS_NORMAL_QUIESCENT_DN	GRAHAM_CML_QUIESCENT_VS_NORMAL_QUIESCENT_DN		24	-0.37851968	-0.98311263	0.5	0.80333996	1	2407	tags=33%, list=21%, signal=42%
FONTAINE_PAPILLARY_THYROID_CARCINOMA_UP	FONTAINE_PAPILLARY_THYROID_CARCINOMA_UP		35	-0.30480203	-0.98269624	0.48979592	0.8035824	1	2346	tags=29%, list=21%, signal=36%
MCBRYAN_PUBERTAL_BREAST_5_6WK_DN	MCBRYAN_PUBERTAL_BREAST_5_6WK_DN		85	-0.280611	-0.9826748	0.5	0.80285925	1	2727	tags=32%, list=24%, signal=42%
AMUNDSON_POOR_SURVIVAL_AFTER_GAMMA_RADIATION_2G	AMUNDSON_POOR_SURVIVAL_AFTER_GAMMA_RADIATION_2G		93	-0.25706214	-0.98242056	0.47272727	0.80243665	1	1934	tags=22%, list=17%, signal=26%
TCGA_GLIOBLASTOMA_COPY_NUMBER_DN	TCGA_GLIOBLASTOMA_COPY_NUMBER_DN		17	-0.36986604	-0.98121136	0.5	0.80416197	1	2778	tags=41%, list=25%, signal=55%
KONDO_EZH2_TARGETS	KONDO_EZH2_TARGETS		82	-0.28446123	-0.98114794	0.47826087	0.8033944	1	2773	tags=38%, list=25%, signal=50%
LASTOWSKA_NEUROBLASTOMA_COPY_NUMBER_UP	LASTOWSKA_NEUROBLASTOMA_COPY_NUMBER_UP		111	-0.23556241	-0.9789134	0.5	0.8076719	1	2173	tags=23%, list=19%, signal=29%
NIKOLSKY_BREAST_CANCER_8Q12_Q22_AMPLICON	NIKOLSKY_BREAST_CANCER_8Q12_Q22_AMPLICON		69	-0.29526782	-0.9767992	0.53333336	0.8114693	1	2016	tags=30%, list=18%, signal=37%
KUMAR_TARGETS_OF_MLL_AF9_FUSION	KUMAR_TARGETS_OF_MLL_AF9_FUSION		310	-0.27125674	-0.9763403	0.4509804	0.81147337	1	2570	tags=30%, list=23%, signal=37%
PRAMOONJAGO_SOX4_TARGETS_DN	PRAMOONJAGO_SOX4_TARGETS_DN		31	-0.2893399	-0.97593075	0.47272727	0.8115314	1	206	tags=10%, list=2%, signal=10%
REACTOME_PROCESSING_OF_CAPPED_INTRON_CONTAINING_PRE_MRNA	REACTOME_PROCESSING_OF_CAPPED_INTRON_CONTAINING_PRE_MRNA		82	-0.2918307	-0.9749926	0.4920635	0.81275207	1	2634	tags=22%, list=24%, signal=28%
BIOCARTA_KERATINOCYTE_PATHWAY	BIOCARTA_KERATINOCYTE_PATHWAY		25	-0.2736792	-0.9749174	0.50980395	0.8120678	1	3850	tags=48%, list=34%, signal=73%
ELVIDGE_HYPOXIA_UP	ELVIDGE_HYPOXIA_UP		104	-0.27615777	-0.9735669	0.45652175	0.813854	1	2313	tags=30%, list=21%, signal=37%
BARIS_THYROID_CANCER_DN	BARIS_THYROID_CANCER_DN		43	-0.3074429	-0.9719213	0.51785713	0.81634384	1	1589	tags=19%, list=14%, signal=22%
REACTOME_REGULATION_OF_APC_ACTIVATORS_BETWEEN_G1_S_AND_EARLY_ANAPHASE	REACTOME_REGULATION_OF_APC_ACTIVATORS_BETWEEN_G1_S_AND_EARLY_ANAPHASE		55	-0.2735063	-0.9714844	0.43333334	0.81638336	1	2957	tags=36%, list=26%, signal=49%
RICKMAN_HEAD_AND_NECK_CANCER_E	RICKMAN_HEAD_AND_NECK_CANCER_E		44	-0.3659769	-0.9713606	0.58181816	0.8158271	1	1326	tags=23%, list=12%, signal=26%
REACTOME_COSTIMULATION_BY_THE_CD28_FAMILY	REACTOME_COSTIMULATION_BY_THE_CD28_FAMILY		39	-0.33985755	-0.97127175	0.6086956	0.81516635	1	1492	tags=23%, list=13%, signal=27%
MOOTHA_GLUCONEOGENESIS	MOOTHA_GLUCONEOGENESIS		22	-0.3815924	-0.97095567	0.5	0.8150779	1	1954	tags=32%, list=17%, signal=38%
HWANG_PROSTATE_CANCER_MARKERS	HWANG_PROSTATE_CANCER_MARKERS		22	-0.28735578	-0.9702759	0.43333334	0.8156711	1	3105	tags=41%, list=28%, signal=56%
REACTOME_SEMAPHORIN_INTERACTIONS	REACTOME_SEMAPHORIN_INTERACTIONS		47	-0.26512378	-0.9702567	0.50980395	0.8147718	1	1582	tags=21%, list=14%, signal=25%
BILD_HRAS_ONCOGENIC_SIGNATURE	BILD_HRAS_ONCOGENIC_SIGNATURE		140	-0.27360636	-0.9700634	0.4528302	0.81432486	1	1478	tags=18%, list=13%, signal=20%
CHEOK_RESPONSE_TO_HD_MTX_DN	CHEOK_RESPONSE_TO_HD_MTX_DN		15	-0.39014885	-0.9685809	0.53333336	0.81725603	1	4526	tags=67%, list=40%, signal=112%
GRAHAM_CML_QUIESCENT_VS_NORMAL_DIVIDING_UP	GRAHAM_CML_QUIESCENT_VS_NORMAL_DIVIDING_UP		35	-0.37787163	-0.9659966	0.5	0.82272625	1	2225	tags=37%, list=20%, signal=46%
BOYLAN_MULTIPLE_MYELOMA_PCA1_UP	BOYLAN_MULTIPLE_MYELOMA_PCA1_UP		78	-0.34786677	-0.96566707	0.5	0.8228391	1	2100	tags=35%, list=19%, signal=42%
LIEN_BREAST_CARCINOMA_METAPLASTIC_VS_DUCTAL_DN	LIEN_BREAST_CARCINOMA_METAPLASTIC_VS_DUCTAL_DN		49	-0.35826394	-0.9656445	0.5	0.82201695	1	2232	tags=33%, list=20%, signal=41%
KEGG_RENAL_CELL_CARCINOMA	KEGG_RENAL_CELL_CARCINOMA		45	-0.28834152	-0.96553695	0.45652175	0.8213745	1	929	tags=16%, list=8%, signal=17%
WEST_ADRENOCORTICAL_TUMOR_MARKERS_DN	WEST_ADRENOCORTICAL_TUMOR_MARKERS_DN		17	-0.3627582	-0.9641695	0.4509804	0.8236954	1	2249	tags=35%, list=20%, signal=44%
REACTOME_TAT_MEDIATED_HIV1_ELONGATION_ARREST_AND_RECOVERY	REACTOME_TAT_MEDIATED_HIV1_ELONGATION_ARREST_AND_RECOVERY		27	-0.2943968	-0.9640342	0.46	0.82310724	1	1372	tags=11%, list=12%, signal=13%
BILD_SRC_ONCOGENIC_SIGNATURE	BILD_SRC_ONCOGENIC_SIGNATURE		24	-0.31030902	-0.9638707	0.54385966	0.8225255	1	2722	tags=42%, list=24%, signal=55%
REACTOME_INTEGRIN_ALPHAIIBBETA3_SIGNALING	REACTOME_INTEGRIN_ALPHAIIBBETA3_SIGNALING		17	-0.35032138	-0.9623791	0.44230768	0.8255217	1	1758	tags=24%, list=16%, signal=28%
REACTOME_SEMA4D_IN_SEMAPHORIN_SIGNALING	REACTOME_SEMA4D_IN_SEMAPHORIN_SIGNALING		19	-0.28807265	-0.9617978	0.53846157	0.82578474	1	4018	tags=53%, list=36%, signal=82%
MAHAJAN_RESPONSE_TO_IL1A_DN	MAHAJAN_RESPONSE_TO_IL1A_DN		40	-0.2614031	-0.96156675	0.47916666	0.8253444	1	1007	tags=13%, list=9%, signal=14%
RIZKI_TUMOR_INVASIVENESS_3D_DN	RIZKI_TUMOR_INVASIVENESS_3D_DN		150	-0.23183188	-0.96127236	0.5	0.82500446	1	2057	tags=24%, list=18%, signal=29%
SIG_REGULATION_OF_THE_ACTIN_CYTOSKELETON_BY_RHO_GTPASES	SIG_REGULATION_OF_THE_ACTIN_CYTOSKELETON_BY_RHO_GTPASES		25	-0.3302207	-0.96023804	0.53333336	0.82653105	1	2247	tags=32%, list=20%, signal=40%
HADDAD_B_LYMPHOCYTE_PROGENITOR	HADDAD_B_LYMPHOCYTE_PROGENITOR		144	-0.26276284	-0.9601402	0.51785713	0.8257897	1	2215	tags=28%, list=20%, signal=35%
RUTELLA_RESPONSE_TO_HGF_VS_CSF2RB_AND_IL4_DN	RUTELLA_RESPONSE_TO_HGF_VS_CSF2RB_AND_IL4_DN		151	-0.24333572	-0.9599316	0.51666665	0.82537436	1	2599	tags=26%, list=23%, signal=34%
ELVIDGE_HIF1A_TARGETS_DN	ELVIDGE_HIF1A_TARGETS_DN		58	-0.30674872	-0.9597895	0.5	0.82480544	1	1688	tags=24%, list=15%, signal=28%
WINNEPENNINCKX_MELANOMA_METASTASIS_DN	WINNEPENNINCKX_MELANOMA_METASTASIS_DN		26	-0.34286556	-0.95952183	0.5	0.8245408	1	3018	tags=46%, list=27%, signal=63%
BROCKE_APOPTOSIS_REVERSED_BY_IL6	BROCKE_APOPTOSIS_REVERSED_BY_IL6		78	-0.27090493	-0.9592758	0.4375	0.8242645	1	2589	tags=36%, list=23%, signal=46%
NEWMAN_ERCC6_TARGETS_UP	NEWMAN_ERCC6_TARGETS_UP		15	-0.42101505	-0.95887107	0.5423729	0.8242627	1	696	tags=20%, list=6%, signal=21%
GOTTWEIN_TARGETS_OF_KSHV_MIR_K12_11	GOTTWEIN_TARGETS_OF_KSHV_MIR_K12_11		32	-0.30060062	-0.9582056	0.50980395	0.82480747	1	2706	tags=34%, list=24%, signal=45%
VALK_AML_CLUSTER_6	VALK_AML_CLUSTER_6		19	-0.31669113	-0.95789576	0.5090909	0.82457185	1	2069	tags=26%, list=18%, signal=32%
SEKI_INFLAMMATORY_RESPONSE_LPS_DN	SEKI_INFLAMMATORY_RESPONSE_LPS_DN		17	-0.44013938	-0.9575313	0.52272725	0.82469887	1	1154	tags=24%, list=10%, signal=26%
CHANDRAN_METASTASIS_DN	CHANDRAN_METASTASIS_DN		57	-0.3066556	-0.9558741	0.53571427	0.8277373	1	2893	tags=39%, list=26%, signal=52%
MARTINEZ_RB1_TARGETS_DN	MARTINEZ_RB1_TARGETS_DN		394	-0.21105178	-0.9546973	0.5254237	0.82951325	1	937	tags=11%, list=8%, signal=12%
TENEDINI_MEGAKARYOCYTE_MARKERS	TENEDINI_MEGAKARYOCYTE_MARKERS		29	-0.27073386	-0.95430005	0.51111114	0.8297536	1	2598	tags=31%, list=23%, signal=40%
BERENJENO_ROCK_SIGNALING_NOT_VIA_RHOA_UP	BERENJENO_ROCK_SIGNALING_NOT_VIA_RHOA_UP		24	-0.32613328	-0.9541173	0.46296296	0.82905245	1	2090	tags=29%, list=19%, signal=36%
KEGG_RETINOL_METABOLISM	KEGG_RETINOL_METABOLISM		23	-0.3524164	-0.95376676	0.48979592	0.82922405	1	2405	tags=48%, list=21%, signal=61%
DAZARD_UV_RESPONSE_CLUSTER_G1	DAZARD_UV_RESPONSE_CLUSTER_G1		28	-0.29556924	-0.9529817	0.54385966	0.83018607	1	1776	tags=25%, list=16%, signal=30%
NAKAMURA_TUMOR_ZONE_PERIPHERAL_VS_CENTRAL_UP	NAKAMURA_TUMOR_ZONE_PERIPHERAL_VS_CENTRAL_UP		163	-0.26326343	-0.95296276	0.53571427	0.82936627	1	3343	tags=40%, list=30%, signal=56%
ST_T_CELL_SIGNAL_TRANSDUCTION	ST_T_CELL_SIGNAL_TRANSDUCTION		33	-0.35494918	-0.9516083	0.5769231	0.83148944	1	3486	tags=52%, list=31%, signal=75%
NAKAYAMA_FRA2_TARGETS	NAKAYAMA_FRA2_TARGETS		22	-0.32380575	-0.95092857	0.5714286	0.8319561	1	2887	tags=41%, list=26%, signal=55%
COATES_MACROPHAGE_M1_VS_M2_UP	COATES_MACROPHAGE_M1_VS_M2_UP		47	-0.31579167	-0.9492992	0.63265306	0.83481556	1	2590	tags=34%, list=23%, signal=44%
CASORELLI_ACUTE_PROMYELOCYTIC_LEUKEMIA_DN	CASORELLI_ACUTE_PROMYELOCYTIC_LEUKEMIA_DN		412	-0.2515679	-0.9462375	0.5	0.8412546	1	2486	tags=28%, list=22%, signal=35%
YAO_TEMPORAL_RESPONSE_TO_PROGESTERONE_CLUSTER_9	YAO_TEMPORAL_RESPONSE_TO_PROGESTERONE_CLUSTER_9		59	-0.2834487	-0.94616985	0.5106383	0.84045917	1	3011	tags=41%, list=27%, signal=55%
BOYLAN_MULTIPLE_MYELOMA_PCA3_DN	BOYLAN_MULTIPLE_MYELOMA_PCA3_DN		44	-0.2894869	-0.9454897	0.6101695	0.8409836	1	2002	tags=32%, list=18%, signal=39%
GARCIA_TARGETS_OF_FLI1_AND_DAX1_UP	GARCIA_TARGETS_OF_FLI1_AND_DAX1_UP		22	-0.3053749	-0.9451699	0.59574467	0.84069645	1	2594	tags=32%, list=23%, signal=41%
DOANE_BREAST_CANCER_CLASSES_UP	DOANE_BREAST_CANCER_CLASSES_UP		41	-0.33426437	-0.94415784	0.5833333	0.8421396	1	738	tags=17%, list=7%, signal=18%
ELVIDGE_HYPOXIA_BY_DMOG_UP	ELVIDGE_HYPOXIA_BY_DMOG_UP		85	-0.29214978	-0.9434025	0.47619048	0.8433603	1	1489	tags=21%, list=13%, signal=24%
REACTOME_PI3K_AKT_SIGNALLING	REACTOME_PI3K_AKT_SIGNALLING		16	-0.31095132	-0.9433901	0.6	0.84246975	1	2288	tags=25%, list=20%, signal=31%
LINDGREN_BLADDER_CANCER_CLUSTER_2B	LINDGREN_BLADDER_CANCER_CLUSTER_2B		243	-0.31796944	-0.94319874	0.46938777	0.8419811	1	2489	tags=30%, list=22%, signal=38%
CHARAFE_BREAST_CANCER_BASAL_VS_MESENCHYMAL_UP	CHARAFE_BREAST_CANCER_BASAL_VS_MESENCHYMAL_UP		67	-0.4003783	-0.94311255	0.6111111	0.8412699	1	1931	tags=34%, list=17%, signal=41%
HOEBEKE_LYMPHOID_STEM_CELL_UP	HOEBEKE_LYMPHOID_STEM_CELL_UP		49	-0.27457944	-0.94268495	0.65384614	0.8412929	1	2150	tags=29%, list=19%, signal=35%
SWEET_KRAS_ONCOGENIC_SIGNATURE	SWEET_KRAS_ONCOGENIC_SIGNATURE		28	-0.30965137	-0.9399508	0.6097561	0.84693706	1	3365	tags=46%, list=30%, signal=66%
RODWELL_AGING_KIDNEY_NO_BLOOD_UP	RODWELL_AGING_KIDNEY_NO_BLOOD_UP		104	-0.29901794	-0.93954223	0.4893617	0.8467355	1	1924	tags=22%, list=17%, signal=26%
KEGG_CARDIAC_MUSCLE_CONTRACTION	KEGG_CARDIAC_MUSCLE_CONTRACTION		58	-0.33109355	-0.93736637	0.54	0.85124093	1	2396	tags=38%, list=21%, signal=48%
CORRE_MULTIPLE_MYELOMA_UP	CORRE_MULTIPLE_MYELOMA_UP		38	-0.33179772	-0.9363378	0.5833333	0.8531258	1	2430	tags=42%, list=22%, signal=54%
KEGG_SMALL_CELL_LUNG_CANCER	KEGG_SMALL_CELL_LUNG_CANCER		48	-0.2606937	-0.9361822	0.5714286	0.85249364	1	2533	tags=29%, list=23%, signal=38%
KEGG_PATHOGENIC_ESCHERICHIA_COLI_INFECTION	KEGG_PATHOGENIC_ESCHERICHIA_COLI_INFECTION		37	-0.31098166	-0.9357988	0.53333336	0.85254425	1	2458	tags=27%, list=22%, signal=35%
EBAUER_MYOGENIC_TARGETS_OF_PAX3_FOXO1_FUSION	EBAUER_MYOGENIC_TARGETS_OF_PAX3_FOXO1_FUSION		38	-0.40525952	-0.9356184	0.5471698	0.8520511	1	2973	tags=39%, list=27%, signal=54%
CREIGHTON_AKT1_SIGNALING_VIA_MTOR_UP	CREIGHTON_AKT1_SIGNALING_VIA_MTOR_UP		29	-0.3484159	-0.93519866	0.56	0.8519804	1	3080	tags=38%, list=28%, signal=52%
TIEN_INTESTINE_PROBIOTICS_24HR_DN	TIEN_INTESTINE_PROBIOTICS_24HR_DN		128	-0.2337354	-0.9350408	0.5416667	0.85145	1	1473	tags=15%, list=13%, signal=17%
MARIADASON_RESPONSE_TO_CURCUMIN_SULINDAC_5	MARIADASON_RESPONSE_TO_CURCUMIN_SULINDAC_5		17	-0.32490957	-0.9349889	0.5769231	0.8507271	1	1823	tags=24%, list=16%, signal=28%
RAMALHO_STEMNESS_DN	RAMALHO_STEMNESS_DN		57	-0.33658496	-0.9321233	0.5319149	0.856376	1	955	tags=12%, list=9%, signal=13%
TSUNODA_CISPLATIN_RESISTANCE_DN	TSUNODA_CISPLATIN_RESISTANCE_DN		18	-0.34532496	-0.9315349	0.6037736	0.85672826	1	2734	tags=44%, list=24%, signal=59%
REACTOME_METABOLISM_OF_RNA	REACTOME_METABOLISM_OF_RNA		56	-0.29076365	-0.93118304	0.5263158	0.8566129	1	3823	tags=38%, list=34%, signal=57%
FARMER_BREAST_CANCER_BASAL_VS_LULMINAL	FARMER_BREAST_CANCER_BASAL_VS_LULMINAL		192	-0.25768694	-0.93041795	0.6034483	0.8573939	1	2362	tags=29%, list=21%, signal=36%
MODY_HIPPOCAMPUS_POSTNATAL	MODY_HIPPOCAMPUS_POSTNATAL		22	-0.2927607	-0.9302458	0.54347825	0.8568565	1	1825	tags=23%, list=16%, signal=27%
ZHAN_MULTIPLE_MYELOMA_CD1_UP	ZHAN_MULTIPLE_MYELOMA_CD1_UP		28	-0.3040221	-0.92950755	0.5833333	0.857509	1	2430	tags=39%, list=22%, signal=50%
MOREAUX_B_LYMPHOCYTE_MATURATION_BY_TACI_UP	MOREAUX_B_LYMPHOCYTE_MATURATION_BY_TACI_UP		41	-0.27663007	-0.9290282	0.5849057	0.8579562	1	1992	tags=22%, list=18%, signal=27%
SMID_BREAST_CANCER_BASAL_DN	SMID_BREAST_CANCER_BASAL_DN		387	-0.2698839	-0.9268285	0.4375	0.86211014	1	3098	tags=39%, list=28%, signal=51%
MUELLER_METHYLATED_IN_GLIOBLASTOMA	MUELLER_METHYLATED_IN_GLIOBLASTOMA		26	-0.3475044	-0.92603743	0.5614035	0.86285084	1	1074	tags=23%, list=10%, signal=25%
NATSUME_RESPONSE_TO_INTERFERON_BETA_UP	NATSUME_RESPONSE_TO_INTERFERON_BETA_UP		42	-0.24788532	-0.92603457	0.55	0.8619613	1	1844	tags=19%, list=16%, signal=23%
WILCOX_PRESPONSE_TO_ROGESTERONE_UP	WILCOX_PRESPONSE_TO_ROGESTERONE_UP		82	-0.29386684	-0.9258744	0.6451613	0.86143076	1	2303	tags=35%, list=21%, signal=44%
RIZ_ERYTHROID_DIFFERENTIATION_CCNE1	RIZ_ERYTHROID_DIFFERENTIATION_CCNE1		32	-0.27547312	-0.9257509	0.5294118	0.8608496	1	798	tags=16%, list=7%, signal=17%
KEGG_RIG_I_LIKE_RECEPTOR_SIGNALING_PATHWAY	KEGG_RIG_I_LIKE_RECEPTOR_SIGNALING_PATHWAY		34	-0.25663584	-0.92502254	0.55172414	0.8615537	1	3723	tags=50%, list=33%, signal=75%
TAKEDA_TARGETS_OF_NUP98_HOXA9_FUSION_10D_DN	TAKEDA_TARGETS_OF_NUP98_HOXA9_FUSION_10D_DN		81	-0.29770017	-0.9239191	0.5740741	0.8634118	1	1402	tags=19%, list=13%, signal=21%
LEE_LIVER_CANCER_MYC_E2F1_UP	LEE_LIVER_CANCER_MYC_E2F1_UP		41	-0.3006826	-0.9231093	0.57377046	0.86463773	1	1219	tags=20%, list=11%, signal=22%
NAGASHIMA_NRG1_SIGNALING_DN	NAGASHIMA_NRG1_SIGNALING_DN		23	-0.31040183	-0.92270494	0.5	0.8645046	1	3497	tags=52%, list=31%, signal=76%
AIYAR_COBRA1_TARGETS_UP	AIYAR_COBRA1_TARGETS_UP		26	-0.30262136	-0.92267865	0.6166667	0.86364746	1	2265	tags=38%, list=20%, signal=48%
GAL_LEUKEMIC_STEM_CELL_UP	GAL_LEUKEMIC_STEM_CELL_UP		58	-0.24411213	-0.9219624	0.57894737	0.86443776	1	1101	tags=16%, list=10%, signal=17%
REACTOME_ASSOCIATION_OF_TRIC_CCT_WITH_TARGET_PROTEINS_DURING_BIOSYNTHESIS	REACTOME_ASSOCIATION_OF_TRIC_CCT_WITH_TARGET_PROTEINS_DURING_BIOSYNTHESIS		20	-0.29125607	-0.921859	0.5283019	0.8638987	1	3201	tags=35%, list=29%, signal=49%
DANG_MYC_TARGETS_UP	DANG_MYC_TARGETS_UP		87	-0.24268512	-0.9213475	0.5081967	0.86420226	1	3120	tags=31%, list=28%, signal=43%
REACTOME_PHASE_1_FUNCTIONALIZATION_OF_COMPOUNDS	REACTOME_PHASE_1_FUNCTIONALIZATION_OF_COMPOUNDS		35	-0.34884924	-0.9204937	0.5344828	0.86515987	1	2225	tags=34%, list=20%, signal=43%
HAHTOLA_SEZARY_SYNDROM_DN	HAHTOLA_SEZARY_SYNDROM_DN		22	-0.34796602	-0.92016816	0.4509804	0.8651261	1	2754	tags=36%, list=25%, signal=48%
AMUNDSON_GENOTOXIC_SIGNATURE	AMUNDSON_GENOTOXIC_SIGNATURE		63	-0.24628085	-0.9185559	0.6785714	0.86786723	1	2795	tags=29%, list=25%, signal=38%
WONG_ENDMETRIUM_CANCER_UP	WONG_ENDMETRIUM_CANCER_UP		15	-0.38397798	-0.9184009	0.5625	0.867167	1	2232	tags=47%, list=20%, signal=58%
RICKMAN_TUMOR_DIFFERENTIATED_WELL_VS_MODERATELY_DN	RICKMAN_TUMOR_DIFFERENTIATED_WELL_VS_MODERATELY_DN		57	-0.30650827	-0.91825587	0.5714286	0.86660075	1	1671	tags=21%, list=15%, signal=25%
DOANE_RESPONSE_TO_ANDROGEN_DN	DOANE_RESPONSE_TO_ANDROGEN_DN		160	-0.22960694	-0.9175683	0.5555556	0.8673844	1	1489	tags=16%, list=13%, signal=18%
JAZAERI_BREAST_CANCER_BRCA1_VS_BRCA2_DN	JAZAERI_BREAST_CANCER_BRCA1_VS_BRCA2_DN		30	-0.3014902	-0.917556	0.5192308	0.86650556	1	2170	tags=30%, list=19%, signal=37%
NELSON_RESPONSE_TO_ANDROGEN_UP	NELSON_RESPONSE_TO_ANDROGEN_UP		55	-0.29011655	-0.9175099	0.5217391	0.86574256	1	1309	tags=20%, list=12%, signal=23%
KEGG_SPHINGOLIPID_METABOLISM	KEGG_SPHINGOLIPID_METABOLISM		22	-0.29330963	-0.91721934	0.5660377	0.8653278	1	3073	tags=32%, list=27%, signal=44%
GARGALOVIC_RESPONSE_TO_OXIDIZED_PHOSPHOLIPIDS_TURQUOISE_UP	GARGALOVIC_RESPONSE_TO_OXIDIZED_PHOSPHOLIPIDS_TURQUOISE_UP		33	-0.2980672	-0.91620356	0.5555556	0.86680865	1	2368	tags=27%, list=21%, signal=34%
EBAUER_TARGETS_OF_PAX3_FOXO1_FUSION_DN	EBAUER_TARGETS_OF_PAX3_FOXO1_FUSION_DN		18	-0.29096386	-0.91524464	0.62068963	0.8682963	1	263	tags=11%, list=2%, signal=11%
ZHAN_MULTIPLE_MYELOMA_CD1_VS_CD2_UP	ZHAN_MULTIPLE_MYELOMA_CD1_VS_CD2_UP		43	-0.28388685	-0.91477776	0.7169811	0.868433	1	1330	tags=23%, list=12%, signal=26%
WOTTON_RUNX_TARGETS_DN	WOTTON_RUNX_TARGETS_DN		19	-0.37569654	-0.91454744	0.64705884	0.86809415	1	1402	tags=32%, list=13%, signal=36%
YAGI_AML_WITH_INV_16_TRANSLOCATION	YAGI_AML_WITH_INV_16_TRANSLOCATION		253	-0.19330792	-0.9145254	0.6885246	0.8672433	1	1847	tags=18%, list=16%, signal=21%
KEGG_VIRAL_MYOCARDITIS	KEGG_VIRAL_MYOCARDITIS		26	-0.38418853	-0.91443527	0.59615386	0.8665265	1	2132	tags=35%, list=19%, signal=43%
KEGG_PANCREATIC_CANCER	KEGG_PANCREATIC_CANCER		38	-0.25932238	-0.9140625	0.5652174	0.8663189	1	1113	tags=16%, list=10%, signal=17%
YOSHIOKA_LIVER_CANCER_EARLY_RECURRENCE_DN	YOSHIOKA_LIVER_CANCER_EARLY_RECURRENCE_DN		33	-0.22819522	-0.91330975	0.54	0.8673152	1	1172	tags=18%, list=10%, signal=20%
REN_ALVEOLAR_RHABDOMYOSARCOMA_DN	REN_ALVEOLAR_RHABDOMYOSARCOMA_DN		312	-0.25408238	-0.9104133	0.54347825	0.8728016	1	2442	tags=25%, list=22%, signal=31%
GRADE_COLON_CANCER_UP	GRADE_COLON_CANCER_UP		410	-0.189902	-0.909691	0.58	0.87373334	1	3259	tags=28%, list=29%, signal=38%
REACTOME_STRIATED_MUSCLE_CONTRACTION	REACTOME_STRIATED_MUSCLE_CONTRACTION		22	-0.4948702	-0.9090622	0.65384614	0.874396	1	1700	tags=36%, list=15%, signal=43%
SMID_BREAST_CANCER_RELAPSE_IN_LUNG_DN	SMID_BREAST_CANCER_RELAPSE_IN_LUNG_DN		20	-0.39691353	-0.9083852	0.5869565	0.8748291	1	4138	tags=60%, list=37%, signal=95%
REACTOME_CELL_JUNCTION_ORGANIZATION	REACTOME_CELL_JUNCTION_ORGANIZATION		57	-0.29824317	-0.90826607	0.62068963	0.87425876	1	3284	tags=46%, list=29%, signal=64%
SMID_BREAST_CANCER_ERBB2_UP	SMID_BREAST_CANCER_ERBB2_UP		86	-0.26763603	-0.9053671	0.63793105	0.8799926	1	2786	tags=33%, list=25%, signal=43%
MULLIGHAN_MLL_SIGNATURE_2_UP	MULLIGHAN_MLL_SIGNATURE_2_UP		242	-0.18494762	-0.90484124	0.62	0.88027525	1	2741	tags=24%, list=24%, signal=32%
ONDER_CDH1_SIGNALING_VIA_CTNNB1	ONDER_CDH1_SIGNALING_VIA_CTNNB1		52	-0.2781655	-0.90366644	0.7083333	0.8820126	1	1062	tags=17%, list=9%, signal=19%
REACTOME_UNFOLDED_PROTEIN_RESPONSE	REACTOME_UNFOLDED_PROTEIN_RESPONSE		15	-0.3533376	-0.90143335	0.53061223	0.8861513	1	1684	tags=20%, list=15%, signal=24%
DIRMEIER_LMP1_RESPONSE_LATE_UP	DIRMEIER_LMP1_RESPONSE_LATE_UP		28	-0.30904776	-0.90133715	0.5686275	0.885348	1	2754	tags=39%, list=25%, signal=52%
WEST_ADRENOCORTICAL_TUMOR_UP	WEST_ADRENOCORTICAL_TUMOR_UP		199	-0.23379153	-0.9010172	0.57894737	0.8852682	1	3282	tags=34%, list=29%, signal=47%
GENTILE_UV_RESPONSE_CLUSTER_D2	GENTILE_UV_RESPONSE_CLUSTER_D2		16	-0.3236694	-0.90056735	0.65384614	0.8854368	1	2301	tags=38%, list=21%, signal=47%
RICKMAN_TUMOR_DIFFERENTIATED_WELL_VS_MODERATELY_UP	RICKMAN_TUMOR_DIFFERENTIATED_WELL_VS_MODERATELY_UP		55	-0.27004695	-0.89973545	0.55172414	0.88633466	1	2229	tags=29%, list=20%, signal=36%
GARGALOVIC_RESPONSE_TO_OXIDIZED_PHOSPHOLIPIDS_BLACK_UP	GARGALOVIC_RESPONSE_TO_OXIDIZED_PHOSPHOLIPIDS_BLACK_UP		20	-0.32121065	-0.8989065	0.65	0.8872602	1	2703	tags=40%, list=24%, signal=53%
MISSIAGLIA_REGULATED_BY_METHYLATION_UP	MISSIAGLIA_REGULATED_BY_METHYLATION_UP		68	-0.25506884	-0.8987602	0.6	0.88667303	1	1525	tags=19%, list=14%, signal=22%
ALONSO_METASTASIS_DN	ALONSO_METASTASIS_DN		15	-0.36530918	-0.89801747	0.58928573	0.8873166	1	890	tags=20%, list=8%, signal=22%
LEE_LIVER_CANCER_MYC_DN	LEE_LIVER_CANCER_MYC_DN		38	-0.31517914	-0.8973672	0.5686275	0.8880284	1	234	tags=11%, list=2%, signal=11%
CHENG_RESPONSE_TO_NICKEL_ACETATE	CHENG_RESPONSE_TO_NICKEL_ACETATE		16	-0.26749504	-0.8972345	0.64912283	0.88751	1	1567	tags=19%, list=14%, signal=22%
FERREIRA_EWINGS_SARCOMA_UNSTABLE_VS_STABLE_DN	FERREIRA_EWINGS_SARCOMA_UNSTABLE_VS_STABLE_DN		56	-0.27135405	-0.8969126	0.5813953	0.8871884	1	1208	tags=16%, list=11%, signal=18%
MARZEC_IL2_SIGNALING_DN	MARZEC_IL2_SIGNALING_DN		21	-0.28696302	-0.8956869	0.62	0.8891365	1	1365	tags=24%, list=12%, signal=27%
NOJIMA_SFRP2_TARGETS_UP	NOJIMA_SFRP2_TARGETS_UP		18	-0.34465283	-0.8956163	0.6111111	0.88843113	1	450	tags=17%, list=4%, signal=17%
CHIANG_LIVER_CANCER_SUBCLASS_INTERFERON_UP	CHIANG_LIVER_CANCER_SUBCLASS_INTERFERON_UP		16	-0.43198562	-0.89521945	0.68085104	0.8885248	1	2570	tags=44%, list=23%, signal=57%
WANG_BARRETTS_ESOPHAGUS_AND_ESOPHAGUS_CANCER_DN	WANG_BARRETTS_ESOPHAGUS_AND_ESOPHAGUS_CANCER_DN		24	-0.3064955	-0.8950678	0.67391306	0.888082	1	2691	tags=42%, list=24%, signal=55%
JAZAG_TGFB1_SIGNALING_VIA_SMAD4_UP	JAZAG_TGFB1_SIGNALING_VIA_SMAD4_UP		69	-0.2214821	-0.8949222	0.6885246	0.88766515	1	1872	tags=20%, list=17%, signal=24%
TURASHVILI_BREAST_NORMAL_DUCTAL_VS_LOBULAR_UP	TURASHVILI_BREAST_NORMAL_DUCTAL_VS_LOBULAR_UP		28	-0.33509198	-0.8937329	0.61538464	0.88901466	1	2513	tags=39%, list=22%, signal=51%
KEGG_LEISHMANIA_INFECTION	KEGG_LEISHMANIA_INFECTION		29	-0.31082052	-0.89323455	0.61702126	0.88920754	1	2856	tags=34%, list=26%, signal=46%
PROVENZANI_METASTASIS_DN	PROVENZANI_METASTASIS_DN		94	-0.23987244	-0.89206284	0.5660377	0.8905585	1	3106	tags=36%, list=28%, signal=50%
LUI_THYROID_CANCER_CLUSTER_2	LUI_THYROID_CANCER_CLUSTER_2		25	-0.29779643	-0.8919823	0.6666667	0.88986206	1	1491	tags=28%, list=13%, signal=32%
PENG_LEUCINE_DEPRIVATION_DN	PENG_LEUCINE_DEPRIVATION_DN		36	-0.26339337	-0.89099234	0.60465115	0.89160216	1	2550	tags=19%, list=23%, signal=25%
TONKS_TARGETS_OF_RUNX1_RUNX1T1_FUSION_GRANULOCYTE_UP	TONKS_TARGETS_OF_RUNX1_RUNX1T1_FUSION_GRANULOCYTE_UP		35	-0.2956356	-0.8909386	0.5660377	0.89080817	1	864	tags=17%, list=8%, signal=19%
REACTOME_EGFR_DOWNREGULATION	REACTOME_EGFR_DOWNREGULATION		20	-0.3181601	-0.8907947	0.5121951	0.8904134	1	3309	tags=40%, list=30%, signal=57%
KOBAYASHI_EGFR_SIGNALING_24HR_UP	KOBAYASHI_EGFR_SIGNALING_24HR_UP		56	-0.2627811	-0.8902063	0.5555556	0.8909576	1	2887	tags=32%, list=26%, signal=43%
REACTOME_M_G1_TRANSITION	REACTOME_M_G1_TRANSITION		52	-0.29010245	-0.88945776	0.55737704	0.8915632	1	2957	tags=37%, list=26%, signal=49%
ZHANG_ANTIVIRAL_RESPONSE_TO_RIBAVIRIN_UP	ZHANG_ANTIVIRAL_RESPONSE_TO_RIBAVIRIN_UP		16	-0.36550507	-0.8888681	0.6511628	0.8918022	1	2195	tags=38%, list=20%, signal=47%
AMIT_EGF_RESPONSE_120_HELA	AMIT_EGF_RESPONSE_120_HELA		47	-0.27186626	-0.88852584	0.5925926	0.8915563	1	1054	tags=15%, list=9%, signal=16%
BROWNE_HCMV_INFECTION_1HR_UP	BROWNE_HCMV_INFECTION_1HR_UP		32	-0.28674078	-0.8881978	0.625	0.89132947	1	1042	tags=22%, list=9%, signal=24%
REN_ALVEOLAR_RHABDOMYOSARCOMA_UP	REN_ALVEOLAR_RHABDOMYOSARCOMA_UP		57	-0.31649154	-0.88759017	0.6666667	0.8917503	1	1806	tags=33%, list=16%, signal=40%
CHEBOTAEV_GR_TARGETS_DN	CHEBOTAEV_GR_TARGETS_DN		73	-0.28581277	-0.8869585	0.64705884	0.8922824	1	2443	tags=32%, list=22%, signal=40%
REACTOME_CELL_DEATH_SIGNALLING_VIA_NRAGE_NRIF_AND_NADE	REACTOME_CELL_DEATH_SIGNALLING_VIA_NRAGE_NRIF_AND_NADE		38	-0.29710606	-0.8859118	0.6041667	0.8936447	1	2800	tags=34%, list=25%, signal=45%
REACTOME_SIGNALING_BY_EGFR	REACTOME_SIGNALING_BY_EGFR		38	-0.26044226	-0.88557863	0.5652174	0.8934054	1	4292	tags=47%, list=38%, signal=77%
KEGG_T_CELL_RECEPTOR_SIGNALING_PATHWAY	KEGG_T_CELL_RECEPTOR_SIGNALING_PATHWAY		68	-0.26275793	-0.88495684	0.66071427	0.8939562	1	2148	tags=25%, list=19%, signal=31%
MOREAUX_B_LYMPHOCYTE_MATURATION_BY_TACI_DN	MOREAUX_B_LYMPHOCYTE_MATURATION_BY_TACI_DN		25	-0.3465599	-0.88461685	0.68421054	0.893756	1	3578	tags=56%, list=32%, signal=82%
BERNARD_PPAPDC1B_TARGETS_DN	BERNARD_PPAPDC1B_TARGETS_DN		23	-0.30213046	-0.8840198	0.7	0.89410233	1	1178	tags=22%, list=11%, signal=24%
MASSARWEH_TAMOXIFEN_RESISTANCE_DN	MASSARWEH_TAMOXIFEN_RESISTANCE_DN		122	-0.23688036	-0.883509	0.76666665	0.8945254	1	1407	tags=20%, list=13%, signal=22%
ROSS_AML_WITH_MLL_FUSIONS	ROSS_AML_WITH_MLL_FUSIONS		53	-0.2348474	-0.8833536	0.59183675	0.89385515	1	3977	tags=51%, list=36%, signal=79%
RIZKI_TUMOR_INVASIVENESS_2D_DN	RIZKI_TUMOR_INVASIVENESS_2D_DN		46	-0.2369008	-0.8832952	0.6304348	0.8931307	1	1974	tags=22%, list=18%, signal=26%
REACTOME_PLATELET_DEGRANULATION	REACTOME_PLATELET_DEGRANULATION		58	-0.27852756	-0.88287616	0.5319149	0.8931551	1	314	tags=9%, list=3%, signal=9%
BENPORATH_SOX2_TARGETS	BENPORATH_SOX2_TARGETS		399	-0.19459045	-0.88188845	0.5964912	0.89458096	1	2096	tags=20%, list=19%, signal=23%
KEGG_THYROID_CANCER	KEGG_THYROID_CANCER		16	-0.29003215	-0.8812821	0.55263156	0.8953208	1	916	tags=13%, list=8%, signal=14%
AIGNER_ZEB1_TARGETS	AIGNER_ZEB1_TARGETS		25	-0.44818825	-0.8803445	0.66071427	0.8963287	1	3284	tags=52%, list=29%, signal=73%
TAKEDA_TARGETS_OF_NUP98_HOXA9_FUSION_8D_DN	TAKEDA_TARGETS_OF_NUP98_HOXA9_FUSION_8D_DN		113	-0.31878218	-0.8803416	0.66	0.8954734	1	2371	tags=30%, list=21%, signal=38%
HUANG_FOXA2_TARGETS_DN	HUANG_FOXA2_TARGETS_DN		24	-0.35835388	-0.8802163	0.6530612	0.8948916	1	1905	tags=29%, list=17%, signal=35%
BOHN_PRIMARY_IMMUNODEFICIENCY_SYNDROM_UP	BOHN_PRIMARY_IMMUNODEFICIENCY_SYNDROM_UP		24	-0.30898824	-0.87951696	0.5416667	0.8953963	1	1056	tags=17%, list=9%, signal=18%
BROWNE_HCMV_INFECTION_10HR_UP	BROWNE_HCMV_INFECTION_10HR_UP		59	-0.24265085	-0.8794159	0.64912283	0.8948366	1	1896	tags=22%, list=17%, signal=26%
DER_IFN_ALPHA_RESPONSE_UP	DER_IFN_ALPHA_RESPONSE_UP		43	-0.24060853	-0.87868875	0.625	0.8956995	1	758	tags=12%, list=7%, signal=12%
LIU_NASOPHARYNGEAL_CARCINOMA	LIU_NASOPHARYNGEAL_CARCINOMA		34	-0.24736542	-0.8779407	0.6111111	0.89638466	1	1067	tags=12%, list=10%, signal=13%
KEGG_EPITHELIAL_CELL_SIGNALING_IN_HELICOBACTER_PYLORI_INFECTION	KEGG_EPITHELIAL_CELL_SIGNALING_IN_HELICOBACTER_PYLORI_INFECTION		42	-0.25361294	-0.8764921	0.64102566	0.89883035	1	3284	tags=38%, list=29%, signal=54%
HOOI_ST7_TARGETS_UP	HOOI_ST7_TARGETS_UP		39	-0.29554182	-0.8750403	0.6315789	0.90120095	1	2477	tags=33%, list=22%, signal=43%
ONDER_CDH1_TARGETS_2_DN	ONDER_CDH1_TARGETS_2_DN		264	-0.2990823	-0.8742963	0.6037736	0.9022362	1	1974	tags=26%, list=18%, signal=31%
REACTOME_ELONGATION_AND_PROCESSING_OF_CAPPED_TRANSCRIPTS	REACTOME_ELONGATION_AND_PROCESSING_OF_CAPPED_TRANSCRIPTS		88	-0.26030704	-0.87390053	0.6	0.90222335	1	2592	tags=20%, list=23%, signal=26%
KIM_RESPONSE_TO_TSA_AND_DECITABINE_UP	KIM_RESPONSE_TO_TSA_AND_DECITABINE_UP		76	-0.25304464	-0.8738181	0.68333334	0.9015585	1	2227	tags=29%, list=20%, signal=36%
WANG_SMARCE1_TARGETS_UP	WANG_SMARCE1_TARGETS_UP		106	-0.2844072	-0.8726301	0.6304348	0.9034039	1	2442	tags=32%, list=22%, signal=41%
YAO_TEMPORAL_RESPONSE_TO_PROGESTERONE_CLUSTER_8	YAO_TEMPORAL_RESPONSE_TO_PROGESTERONE_CLUSTER_8		31	-0.2565357	-0.8725677	0.65384614	0.9026213	1	1679	tags=19%, list=15%, signal=23%
NAKAMURA_METASTASIS_MODEL_DN	NAKAMURA_METASTASIS_MODEL_DN		23	-0.3177879	-0.8724076	0.72727275	0.9020346	1	2296	tags=35%, list=21%, signal=44%
HUPER_BREAST_BASAL_VS_LUMINAL_DN	HUPER_BREAST_BASAL_VS_LUMINAL_DN		39	-0.2785816	-0.8721843	0.754717	0.90163094	1	1420	tags=21%, list=13%, signal=23%
MCMURRAY_TP53_HRAS_COOPERATION_RESPONSE_DN	MCMURRAY_TP53_HRAS_COOPERATION_RESPONSE_DN		47	-0.31023157	-0.87196875	0.65384614	0.90145934	1	2076	tags=32%, list=19%, signal=39%
KEGG_UBIQUITIN_MEDIATED_PROTEOLYSIS	KEGG_UBIQUITIN_MEDIATED_PROTEOLYSIS		77	-0.23805334	-0.871342	0.66	0.9018783	1	2612	tags=30%, list=23%, signal=39%
ROVERSI_GLIOMA_LOH_REGIONS	ROVERSI_GLIOMA_LOH_REGIONS		28	-0.29537165	-0.87110335	0.62711865	0.9016439	1	1560	tags=29%, list=14%, signal=33%
CHANG_IMMORTALIZED_BY_HPV31_DN	CHANG_IMMORTALIZED_BY_HPV31_DN		32	-0.3181263	-0.86998737	0.61538464	0.9031495	1	2195	tags=38%, list=20%, signal=47%
CHEN_NEUROBLASTOMA_COPY_NUMBER_GAINS	CHEN_NEUROBLASTOMA_COPY_NUMBER_GAINS		30	-0.30209383	-0.86935186	0.7222222	0.9035155	1	1593	tags=23%, list=14%, signal=27%
BENPORATH_OCT4_TARGETS	BENPORATH_OCT4_TARGETS		150	-0.21294735	-0.8687488	0.6229508	0.90388656	1	2240	tags=25%, list=20%, signal=30%
RIZKI_TUMOR_INVASIVENESS_3D_UP	RIZKI_TUMOR_INVASIVENESS_3D_UP		121	-0.22500817	-0.8686377	0.779661	0.90333736	1	2461	tags=26%, list=22%, signal=34%
REACTOME_G_ALPHA_12_13_SIGNALLING_EVENTS	REACTOME_G_ALPHA_12_13_SIGNALLING_EVENTS		37	-0.2697495	-0.86855304	0.5882353	0.90267515	1	3566	tags=41%, list=32%, signal=59%
RASHI_RESPONSE_TO_IONIZING_RADIATION_4	RASHI_RESPONSE_TO_IONIZING_RADIATION_4		46	-0.26375553	-0.8675722	0.7058824	0.9038458	1	601	tags=13%, list=5%, signal=14%
SEIDEN_MET_SIGNALING	SEIDEN_MET_SIGNALING		16	-0.3241242	-0.86717135	0.6	0.9037252	1	4291	tags=69%, list=38%, signal=111%
BIOCARTA_RAC1_PATHWAY	BIOCARTA_RAC1_PATHWAY		18	-0.31922606	-0.8669114	0.75	0.90336317	1	1261	tags=22%, list=11%, signal=25%
BIOCARTA_FMLP_PATHWAY	BIOCARTA_FMLP_PATHWAY		25	-0.26182213	-0.86668444	0.6744186	0.90298444	1	1845	tags=20%, list=16%, signal=24%
GAZDA_DIAMOND_BLACKFAN_ANEMIA_PROGENITOR_UP	GAZDA_DIAMOND_BLACKFAN_ANEMIA_PROGENITOR_UP		22	-0.28841257	-0.8664325	0.6304348	0.9027747	1	3715	tags=45%, list=33%, signal=68%
ASTON_MAJOR_DEPRESSIVE_DISORDER_UP	ASTON_MAJOR_DEPRESSIVE_DISORDER_UP		25	-0.26004675	-0.86610633	0.71153843	0.90262574	1	1691	tags=24%, list=15%, signal=28%
NIKOLSKY_BREAST_CANCER_1Q21_AMPLICON	NIKOLSKY_BREAST_CANCER_1Q21_AMPLICON		26	-0.27778393	-0.8659915	0.5744681	0.901946	1	2563	tags=31%, list=23%, signal=40%
KEGG_OOCYTE_MEIOSIS	KEGG_OOCYTE_MEIOSIS		74	-0.23658973	-0.86545694	0.7017544	0.90224636	1	2856	tags=31%, list=26%, signal=41%
BIOCARTA_RAS_PATHWAY	BIOCARTA_RAS_PATHWAY		17	-0.2947992	-0.8653015	0.59090906	0.90178525	1	3351	tags=47%, list=30%, signal=67%
GENTILE_UV_HIGH_DOSE_DN	GENTILE_UV_HIGH_DOSE_DN		158	-0.2337632	-0.865259	0.56363636	0.901023	1	3412	tags=35%, list=30%, signal=49%
REACTOME_SIGNALLING_BY_NGF	REACTOME_SIGNALLING_BY_NGF		134	-0.18457437	-0.8652312	0.65909094	0.9002485	1	3566	tags=36%, list=32%, signal=52%
TAKEDA_TARGETS_OF_NUP98_HOXA9_FUSION_6HR_UP	TAKEDA_TARGETS_OF_NUP98_HOXA9_FUSION_6HR_UP		47	-0.32913667	-0.86515254	0.54901963	0.8997444	1	3472	tags=49%, list=31%, signal=71%
REACTOME_LOSS_OF_NLP_FROM_MITOTIC_CENTROSOMES	REACTOME_LOSS_OF_NLP_FROM_MITOTIC_CENTROSOMES		31	-0.29106733	-0.86473197	0.63461536	0.8997184	1	1276	tags=16%, list=11%, signal=18%
BILD_E2F3_ONCOGENIC_SIGNATURE	BILD_E2F3_ONCOGENIC_SIGNATURE		119	-0.22045025	-0.8647099	0.76	0.89891016	1	2824	tags=29%, list=25%, signal=38%
GENTILE_RESPONSE_CLUSTER_D3	GENTILE_RESPONSE_CLUSTER_D3		35	-0.29887646	-0.8645361	0.65384614	0.8985563	1	1253	tags=17%, list=11%, signal=19%
REACTOME_RNA_POL_II_CTD_PHOSPHORYLATION_AND_INTERACTION_WITH_CE	REACTOME_RNA_POL_II_CTD_PHOSPHORYLATION_AND_INTERACTION_WITH_CE		24	-0.27142972	-0.8636663	0.625	0.8994504	1	1372	tags=13%, list=12%, signal=14%
LEE_LIVER_CANCER_ACOX1_DN	LEE_LIVER_CANCER_ACOX1_DN		49	-0.28886622	-0.86306286	0.7058824	0.899767	1	1700	tags=27%, list=15%, signal=31%
MAHAJAN_RESPONSE_TO_IL1A_UP	MAHAJAN_RESPONSE_TO_IL1A_UP		45	-0.27885884	-0.8628137	0.65957445	0.89957273	1	1525	tags=20%, list=14%, signal=23%
SENESE_HDAC3_TARGETS_DN	SENESE_HDAC3_TARGETS_DN		256	-0.20481388	-0.86279976	0.8035714	0.89878863	1	1494	tags=16%, list=13%, signal=18%
LOPES_METHYLATED_IN_COLON_CANCER_DN	LOPES_METHYLATED_IN_COLON_CANCER_DN		17	-0.29884624	-0.8624392	0.627451	0.8988347	1	2525	tags=35%, list=23%, signal=46%
TARTE_PLASMA_CELL_VS_B_LYMPHOCYTE_DN	TARTE_PLASMA_CELL_VS_B_LYMPHOCYTE_DN		26	-0.33901575	-0.861651	0.6086956	0.89978766	1	3222	tags=42%, list=29%, signal=59%
HESS_TARGETS_OF_HOXA9_AND_MEIS1_DN	HESS_TARGETS_OF_HOXA9_AND_MEIS1_DN		62	-0.3313123	-0.86094016	0.59615386	0.90067977	1	1295	tags=21%, list=12%, signal=24%
WEI_MIR34A_TARGETS	WEI_MIR34A_TARGETS		76	-0.205422	-0.8608033	0.8333333	0.90025896	1	1494	tags=13%, list=13%, signal=15%
BOYAULT_LIVER_CANCER_SUBCLASS_G123_DN	BOYAULT_LIVER_CANCER_SUBCLASS_G123_DN		34	-0.3292978	-0.8603748	0.6181818	0.90029377	1	2222	tags=38%, list=20%, signal=48%
ENK_UV_RESPONSE_EPIDERMIS_UP	ENK_UV_RESPONSE_EPIDERMIS_UP		193	-0.20980501	-0.8596603	0.66071427	0.90124947	1	1992	tags=19%, list=18%, signal=22%
REACTOME_MYOGENESSIS	REACTOME_MYOGENESSIS		19	-0.31746122	-0.8586866	0.6041667	0.9023167	1	1929	tags=26%, list=17%, signal=32%
ROZANOV_MMP14_TARGETS_UP	ROZANOV_MMP14_TARGETS_UP		159	-0.25105834	-0.8586489	0.6666667	0.90153444	1	2210	tags=23%, list=20%, signal=28%
REACTOME_MRNA_3_END_PROCESSING	REACTOME_MRNA_3_END_PROCESSING		22	-0.31567043	-0.8583856	0.6415094	0.9014368	1	2517	tags=27%, list=22%, signal=35%
WONG_ENDMETRIUM_CANCER_DN	WONG_ENDMETRIUM_CANCER_DN		26	-0.344338	-0.8580048	0.6041667	0.90154797	1	1930	tags=31%, list=17%, signal=37%
LEE_NEURAL_CREST_STEM_CELL_DN	LEE_NEURAL_CREST_STEM_CELL_DN		69	-0.25627342	-0.8578546	0.71428573	0.9010674	1	1505	tags=22%, list=13%, signal=25%
WELCSH_BRCA1_TARGETS_1_DN	WELCSH_BRCA1_TARGETS_1_DN		74	-0.24537201	-0.85739434	0.67391306	0.901229	1	2890	tags=31%, list=26%, signal=42%
FOSTER_INFLAMMATORY_RESPONSE_LPS_UP	FOSTER_INFLAMMATORY_RESPONSE_LPS_UP		119	-0.28522915	-0.8572876	0.63265306	0.900646	1	2097	tags=29%, list=19%, signal=35%
LEE_METASTASIS_AND_ALTERNATIVE_SPLICING_DN	LEE_METASTASIS_AND_ALTERNATIVE_SPLICING_DN		29	-0.26122683	-0.8569741	0.7288136	0.9006476	1	1611	tags=24%, list=14%, signal=28%
ZHOU_INFLAMMATORY_RESPONSE_LIVE_UP	ZHOU_INFLAMMATORY_RESPONSE_LIVE_UP		219	-0.19664189	-0.8567566	0.8095238	0.90030706	1	1805	tags=20%, list=16%, signal=23%
REACTOME_SIGNALING_BY_ROBO_RECEPTOR	REACTOME_SIGNALING_BY_ROBO_RECEPTOR		21	-0.33853528	-0.85556793	0.7111111	0.9018886	1	724	tags=14%, list=6%, signal=15%
RODRIGUES_NTN1_TARGETS_DN	RODRIGUES_NTN1_TARGETS_DN		94	-0.22225483	-0.854827	0.84313726	0.90213454	1	2759	tags=30%, list=25%, signal=39%
SATO_SILENCED_BY_DEACETYLATION_IN_PANCREATIC_CANCER	SATO_SILENCED_BY_DEACETYLATION_IN_PANCREATIC_CANCER		28	-0.29518485	-0.85478586	0.6938776	0.9013831	1	653	tags=11%, list=6%, signal=11%
REACTOME_DARPP32_EVENTS	REACTOME_DARPP32_EVENTS		17	-0.24925065	-0.85335785	0.5681818	0.9033397	1	4445	tags=53%, list=40%, signal=88%
MULLIGHAN_NPM1_MUTATED_SIGNATURE_2_DN	MULLIGHAN_NPM1_MUTATED_SIGNATURE_2_DN		43	-0.2385004	-0.85334617	0.67391306	0.9025251	1	3825	tags=40%, list=34%, signal=60%
DANG_REGULATED_BY_MYC_UP	DANG_REGULATED_BY_MYC_UP		48	-0.26199165	-0.8527602	0.64285713	0.9028065	1	1769	tags=23%, list=16%, signal=27%
GARCIA_TARGETS_OF_FLI1_AND_DAX1_DN	GARCIA_TARGETS_OF_FLI1_AND_DAX1_DN		82	-0.24492718	-0.8526362	0.6909091	0.9021915	1	2471	tags=27%, list=22%, signal=34%
IZADPANAH_STEM_CELL_ADIPOSE_VS_BONE_UP	IZADPANAH_STEM_CELL_ADIPOSE_VS_BONE_UP		76	-0.23605077	-0.85249233	0.6333333	0.90163904	1	851	tags=13%, list=8%, signal=14%
ZHOU_INFLAMMATORY_RESPONSE_FIMA_DN	ZHOU_INFLAMMATORY_RESPONSE_FIMA_DN		118	-0.22334252	-0.85211027	0.7719298	0.9015623	1	1655	tags=21%, list=15%, signal=25%
DAVICIONI_PAX_FOXO1_SIGNATURE_IN_ARMS_UP	DAVICIONI_PAX_FOXO1_SIGNATURE_IN_ARMS_UP		34	-0.27070984	-0.85131276	0.66	0.90253234	1	916	tags=15%, list=8%, signal=16%
LEE_DIFFERENTIATING_T_LYMPHOCYTE	LEE_DIFFERENTIATING_T_LYMPHOCYTE		77	-0.3242368	-0.8508578	0.61538464	0.9026906	1	3998	tags=48%, list=36%, signal=74%
WALLACE_PROSTATE_CANCER_RACE_UP	WALLACE_PROSTATE_CANCER_RACE_UP		169	-0.3098049	-0.85052776	0.5510204	0.90240574	1	2364	tags=30%, list=21%, signal=37%
HOSHIDA_LIVER_CANCER_SURVIVAL_UP	HOSHIDA_LIVER_CANCER_SURVIVAL_UP		50	-0.25418168	-0.85030097	0.6721311	0.90228486	1	2620	tags=32%, list=23%, signal=42%
YAMASHITA_LIVER_CANCER_STEM_CELL_UP	YAMASHITA_LIVER_CANCER_STEM_CELL_UP		32	-0.2719886	-0.8502059	0.71666664	0.9015582	1	1255	tags=22%, list=11%, signal=25%
KOKKINAKIS_METHIONINE_DEPRIVATION_96HR_DN	KOKKINAKIS_METHIONINE_DEPRIVATION_96HR_DN		53	-0.24313235	-0.85011876	0.7	0.9008768	1	1674	tags=25%, list=15%, signal=29%
WILENSKY_RESPONSE_TO_DARAPLADIB	WILENSKY_RESPONSE_TO_DARAPLADIB		18	-0.35229266	-0.8500045	0.5849057	0.9003122	1	856	tags=17%, list=8%, signal=18%
MORI_PLASMA_CELL_DN	MORI_PLASMA_CELL_DN		15	-0.38434482	-0.8499353	0.5849057	0.8996156	1	3725	tags=67%, list=33%, signal=100%
KEGG_CYSTEINE_AND_METHIONINE_METABOLISM	KEGG_CYSTEINE_AND_METHIONINE_METABOLISM		25	-0.2724253	-0.849352	0.6545454	0.89973885	1	1702	tags=24%, list=15%, signal=28%
KENNY_CTNNB1_TARGETS_DN	KENNY_CTNNB1_TARGETS_DN		28	-0.24275467	-0.8486169	0.7111111	0.9003232	1	1851	tags=25%, list=17%, signal=30%
HOFMANN_CELL_LYMPHOMA_DN	HOFMANN_CELL_LYMPHOMA_DN		23	-0.2746408	-0.8484425	0.6111111	0.8998323	1	1031	tags=13%, list=9%, signal=14%
ONDER_CDH1_TARGETS_2_UP	ONDER_CDH1_TARGETS_2_UP		159	-0.2663971	-0.84782076	0.5652174	0.9002326	1	2778	tags=33%, list=25%, signal=43%
REACTOME_REGULATION_OF_GENE_EXPRESSION_IN_BETA_CELLS	REACTOME_REGULATION_OF_GENE_EXPRESSION_IN_BETA_CELLS		61	-0.24488364	-0.84722626	0.6037736	0.9006131	1	4334	tags=49%, list=39%, signal=80%
KEGG_INSULIN_SIGNALING_PATHWAY	KEGG_INSULIN_SIGNALING_PATHWAY		86	-0.20719093	-0.84684455	0.61702126	0.90061784	1	1009	tags=10%, list=9%, signal=11%
BIOCARTA_NKCELLS_PATHWAY	BIOCARTA_NKCELLS_PATHWAY		15	-0.33095655	-0.8461875	0.6	0.90126795	1	732	tags=20%, list=7%, signal=21%
VERHAAK_AML_WITH_NPM1_MUTATED_UP	VERHAAK_AML_WITH_NPM1_MUTATED_UP		113	-0.23806769	-0.8459618	0.6603774	0.9010644	1	1525	tags=18%, list=14%, signal=20%
REACTOME_MAP_KINASES_ACTIVATION_IN_TLR_CASCADE	REACTOME_MAP_KINASES_ACTIVATION_IN_TLR_CASCADE		26	-0.26994726	-0.8458518	0.6756757	0.9004302	1	3921	tags=50%, list=35%, signal=77%
SCHLOSSER_SERUM_RESPONSE_AUGMENTED_BY_MYC	SCHLOSSER_SERUM_RESPONSE_AUGMENTED_BY_MYC		72	-0.19627064	-0.84566855	0.725	0.90010035	1	1166	tags=13%, list=10%, signal=14%
RIGGI_EWING_SARCOMA_PROGENITOR_DN	RIGGI_EWING_SARCOMA_PROGENITOR_DN		114	-0.2577466	-0.84515244	0.7586207	0.90018195	1	1130	tags=18%, list=10%, signal=19%
WANG_ESOPHAGUS_CANCER_VS_NORMAL_UP	WANG_ESOPHAGUS_CANCER_VS_NORMAL_UP		82	-0.21941023	-0.8451487	0.7169811	0.8993874	1	2545	tags=29%, list=23%, signal=38%
WOOD_EBV_EBNA1_TARGETS_DN	WOOD_EBV_EBNA1_TARGETS_DN		32	-0.26021343	-0.84264827	0.82	0.9029975	1	1108	tags=16%, list=10%, signal=17%
MARKEY_RB1_ACUTE_LOF_UP	MARKEY_RB1_ACUTE_LOF_UP		186	-0.25897813	-0.84076566	0.60784316	0.90581644	1	1062	tags=15%, list=9%, signal=16%
REACTOME_LIPOPROTEIN_METABOLISM	REACTOME_LIPOPROTEIN_METABOLISM		18	-0.30449	-0.8403965	0.7090909	0.9058893	1	1035	tags=17%, list=9%, signal=18%
BIOCARTA_IL2_PATHWAY	BIOCARTA_IL2_PATHWAY		15	-0.28249887	-0.84039253	0.67391306	0.90509254	1	1845	tags=20%, list=16%, signal=24%
WANG_METHYLATED_IN_BREAST_CANCER	WANG_METHYLATED_IN_BREAST_CANCER		23	-0.31058586	-0.8402646	0.6730769	0.90452087	1	1568	tags=30%, list=14%, signal=35%
ZHANG_ANTIVIRAL_RESPONSE_TO_RIBAVIRIN_DN	ZHANG_ANTIVIRAL_RESPONSE_TO_RIBAVIRIN_DN		28	-0.31643328	-0.8393723	0.8113208	0.9058498	1	2513	tags=39%, list=22%, signal=51%
LENAOUR_DENDRITIC_CELL_MATURATION_DN	LENAOUR_DENDRITIC_CELL_MATURATION_DN		72	-0.2728746	-0.8393705	0.63265306	0.90505517	1	2072	tags=22%, list=19%, signal=27%
GARGALOVIC_RESPONSE_TO_OXIDIZED_PHOSPHOLIPIDS_BLUE_DN	GARGALOVIC_RESPONSE_TO_OXIDIZED_PHOSPHOLIPIDS_BLUE_DN		31	-0.2442407	-0.83889395	0.754717	0.905073	1	1478	tags=16%, list=13%, signal=19%
KEGG_CHRONIC_MYELOID_LEUKEMIA	KEGG_CHRONIC_MYELOID_LEUKEMIA		39	-0.24586304	-0.8387234	0.64	0.9046186	1	1170	tags=15%, list=10%, signal=17%
HALMOS_CEBPA_TARGETS_UP	HALMOS_CEBPA_TARGETS_UP		29	-0.28038445	-0.8384117	0.79591835	0.90430254	1	1297	tags=21%, list=12%, signal=23%
FONTAINE_THYROID_TUMOR_UNCERTAIN_MALIGNANCY_UP	FONTAINE_THYROID_TUMOR_UNCERTAIN_MALIGNANCY_UP		18	-0.28936997	-0.8383746	0.71428573	0.9035681	1	1420	tags=28%, list=13%, signal=32%
BOHN_PRIMARY_IMMUNODEFICIENCY_SYNDROM_DN	BOHN_PRIMARY_IMMUNODEFICIENCY_SYNDROM_DN		18	-0.32261243	-0.8380853	0.6122449	0.90345263	1	1317	tags=17%, list=12%, signal=19%
ASTON_MAJOR_DEPRESSIVE_DISORDER_DN	ASTON_MAJOR_DEPRESSIVE_DISORDER_DN		106	-0.20613578	-0.83752304	0.74545455	0.90375984	1	653	tags=9%, list=6%, signal=10%
REACTOME_TRNA_AMINOACYLATION	REACTOME_TRNA_AMINOACYLATION		18	-0.30633548	-0.8371905	0.5714286	0.9035556	1	3764	tags=50%, list=34%, signal=75%
MULLIGHAN_MLL_SIGNATURE_1_UP	MULLIGHAN_MLL_SIGNATURE_1_UP		233	-0.1831782	-0.8371633	0.7446808	0.90279293	1	3033	tags=27%, list=27%, signal=37%
ICHIBA_GRAFT_VERSUS_HOST_DISEASE_D7_UP	ICHIBA_GRAFT_VERSUS_HOST_DISEASE_D7_UP		87	-0.2596861	-0.8365727	0.6296296	0.902945	1	2584	tags=30%, list=23%, signal=39%
SHIPP_DLBCL_VS_FOLLICULAR_LYMPHOMA_DN	SHIPP_DLBCL_VS_FOLLICULAR_LYMPHOMA_DN		29	-0.33189407	-0.83608127	0.6296296	0.903282	1	969	tags=17%, list=9%, signal=19%
LU_TUMOR_VASCULATURE_UP	LU_TUMOR_VASCULATURE_UP		17	-0.36756214	-0.8358421	0.65384614	0.90289116	1	1588	tags=24%, list=14%, signal=27%
SWEET_KRAS_TARGETS_DN	SWEET_KRAS_TARGETS_DN		15	-0.3094048	-0.83533114	0.63414633	0.9031266	1	3136	tags=40%, list=28%, signal=55%
PUJANA_CHEK2_PCC_NETWORK	PUJANA_CHEK2_PCC_NETWORK		481	-0.23858498	-0.8341564	0.6557377	0.9045432	1	2798	tags=30%, list=25%, signal=38%
KEGG_ETHER_LIPID_METABOLISM	KEGG_ETHER_LIPID_METABOLISM		22	-0.2686139	-0.8329002	0.78571427	0.9064133	1	1113	tags=18%, list=10%, signal=20%
BROWNE_HCMV_INFECTION_18HR_UP	BROWNE_HCMV_INFECTION_18HR_UP		108	-0.2156268	-0.832792	0.8032787	0.9059194	1	3017	tags=31%, list=27%, signal=41%
ST_DIFFERENTIATION_PATHWAY_IN_PC12_CELLS	ST_DIFFERENTIATION_PATHWAY_IN_PC12_CELLS		23	-0.25446334	-0.8319567	0.71428573	0.9067771	1	2148	tags=30%, list=19%, signal=38%
ZHOU_INFLAMMATORY_RESPONSE_FIMA_UP	ZHOU_INFLAMMATORY_RESPONSE_FIMA_UP		235	-0.2079576	-0.8300886	0.8360656	0.9102334	1	1878	tags=21%, list=17%, signal=25%
KEGG_LYSOSOME	KEGG_LYSOSOME		82	-0.19912846	-0.8300694	0.65957445	0.90949017	1	3238	tags=29%, list=29%, signal=41%
BIOCARTA_BIOPEPTIDES_PATHWAY	BIOCARTA_BIOPEPTIDES_PATHWAY		29	-0.25557107	-0.82901585	0.7058824	0.9110366	1	2756	tags=28%, list=25%, signal=36%
ST_FAS_SIGNALING_PATHWAY	ST_FAS_SIGNALING_PATHWAY		39	-0.22412728	-0.82891303	0.74545455	0.9104418	1	3462	tags=44%, list=31%, signal=63%
DUNNE_TARGETS_OF_AML1_MTG8_FUSION_UP	DUNNE_TARGETS_OF_AML1_MTG8_FUSION_UP		32	-0.28716338	-0.8275026	0.7234042	0.9122252	1	1934	tags=28%, list=17%, signal=34%
KEGG_MAPK_SIGNALING_PATHWAY	KEGG_MAPK_SIGNALING_PATHWAY		172	-0.19532327	-0.82661134	0.7758621	0.9133674	1	2207	tags=21%, list=20%, signal=26%
BECKER_TAMOXIFEN_RESISTANCE_DN	BECKER_TAMOXIFEN_RESISTANCE_DN		30	-0.29924208	-0.82616967	0.64285713	0.91358703	1	685	tags=13%, list=6%, signal=14%
JAEGER_METASTASIS_DN	JAEGER_METASTASIS_DN		145	-0.28643814	-0.82557	0.62711865	0.91420287	1	2597	tags=31%, list=23%, signal=40%
ZHAN_MULTIPLE_MYELOMA_SPIKED	ZHAN_MULTIPLE_MYELOMA_SPIKED		15	-0.3270661	-0.8253661	0.6727273	0.9138503	1	2014	tags=33%, list=18%, signal=41%
CHO_NR4A1_TARGETS	CHO_NR4A1_TARGETS		16	-0.30459824	-0.8253178	0.71428573	0.9131935	1	1522	tags=25%, list=14%, signal=29%
KEGG_BASAL_TRANSCRIPTION_FACTORS	KEGG_BASAL_TRANSCRIPTION_FACTORS		22	-0.27748293	-0.8246705	0.68421054	0.9137013	1	463	tags=9%, list=4%, signal=9%
LAU_APOPTOSIS_CDKN2A_UP	LAU_APOPTOSIS_CDKN2A_UP		36	-0.26085144	-0.8243324	0.7254902	0.91348433	1	1170	tags=17%, list=10%, signal=19%
TSAI_RESPONSE_TO_RADIATION_THERAPY	TSAI_RESPONSE_TO_RADIATION_THERAPY		22	-0.32250318	-0.82388955	0.6964286	0.91368675	1	851	tags=18%, list=8%, signal=20%
DORN_ADENOVIRUS_INFECTION_24HR_DN	DORN_ADENOVIRUS_INFECTION_24HR_DN		32	-0.23877946	-0.8228931	0.7169811	0.9146052	1	1170	tags=16%, list=10%, signal=17%
LIEN_BREAST_CARCINOMA_METAPLASTIC	LIEN_BREAST_CARCINOMA_METAPLASTIC		19	-0.3557988	-0.8227746	0.7	0.9140628	1	2705	tags=32%, list=24%, signal=42%
LIU_VAV3_PROSTATE_CARCINOGENESIS_UP	LIU_VAV3_PROSTATE_CARCINOGENESIS_UP		62	-0.3035279	-0.82276034	0.64444447	0.91329443	1	2957	tags=40%, list=26%, signal=54%
FARMER_BREAST_CANCER_CLUSTER_1	FARMER_BREAST_CANCER_CLUSTER_1		26	-0.37467065	-0.8203645	0.66	0.9173113	1	1175	tags=27%, list=10%, signal=30%
AMIT_SERUM_RESPONSE_60_MCF10A	AMIT_SERUM_RESPONSE_60_MCF10A		38	-0.25785524	-0.8199208	0.71929824	0.9172946	1	2435	tags=26%, list=22%, signal=34%
BROWNE_HCMV_INFECTION_8HR_UP	BROWNE_HCMV_INFECTION_8HR_UP		63	-0.2322126	-0.81947833	0.85	0.9174294	1	1974	tags=25%, list=18%, signal=31%
FERRANDO_T_ALL_WITH_MLL_ENL_FUSION_DN	FERRANDO_T_ALL_WITH_MLL_ENL_FUSION_DN		54	-0.24247158	-0.8193833	0.72727275	0.9167798	1	929	tags=13%, list=8%, signal=14%
REACTOME_HIV1_TRANSCRIPTION_ELONGATION	REACTOME_HIV1_TRANSCRIPTION_ELONGATION		37	-0.24711476	-0.8192873	0.68	0.9161442	1	1729	tags=14%, list=15%, signal=16%
RICKMAN_HEAD_AND_NECK_CANCER_F	RICKMAN_HEAD_AND_NECK_CANCER_F		35	-0.4184581	-0.81899035	0.6923077	0.9161347	1	2991	tags=49%, list=27%, signal=66%
RICKMAN_TUMOR_DIFFERENTIATED_WELL_VS_POORLY_DN	RICKMAN_TUMOR_DIFFERENTIATED_WELL_VS_POORLY_DN		196	-0.22158037	-0.818854	0.7755102	0.9155563	1	2310	tags=23%, list=21%, signal=29%
SANA_TNF_SIGNALING_UP	SANA_TNF_SIGNALING_UP		47	-0.29626095	-0.81774163	0.74509805	0.9168306	1	1473	tags=23%, list=13%, signal=27%
REACTOME_P75_NTR_RECEPTOR_MEDIATED_SIGNALLING	REACTOME_P75_NTR_RECEPTOR_MEDIATED_SIGNALLING		53	-0.24045694	-0.81741166	0.72	0.91672474	1	2800	tags=30%, list=25%, signal=40%
IVANOVA_HEMATOPOIESIS_STEM_CELL	IVANOVA_HEMATOPOIESIS_STEM_CELL		61	-0.22267169	-0.8172615	0.8214286	0.91614246	1	2614	tags=33%, list=23%, signal=43%
VALK_AML_CLUSTER_2	VALK_AML_CLUSTER_2		17	-0.2998785	-0.8152708	0.72	0.9191993	1	2751	tags=35%, list=25%, signal=47%
OUILLETTE_CLL_13Q14_DELETION_UP	OUILLETTE_CLL_13Q14_DELETION_UP		33	-0.26861852	-0.81345075	0.75	0.9218911	1	1584	tags=21%, list=14%, signal=25%
BASSO_HAIRY_CELL_LEUKEMIA_DN	BASSO_HAIRY_CELL_LEUKEMIA_DN		50	-0.25531876	-0.8124458	0.76744187	0.9227938	1	1601	tags=20%, list=14%, signal=23%
BIOCARTA_IL12_PATHWAY	BIOCARTA_IL12_PATHWAY		15	-0.35064074	-0.8119118	0.76785713	0.92293054	1	1297	tags=27%, list=12%, signal=30%
WOO_LIVER_CANCER_RECURRENCE_DN	WOO_LIVER_CANCER_RECURRENCE_DN		53	-0.30711856	-0.8096433	0.65957445	0.9266204	1	1790	tags=30%, list=16%, signal=36%
PEPPER_CHRONIC_LYMPHOCYTIC_LEUKEMIA_UP	PEPPER_CHRONIC_LYMPHOCYTIC_LEUKEMIA_UP		15	-0.31292987	-0.80941117	0.7368421	0.9263243	1	823	tags=27%, list=7%, signal=29%
RIGGI_EWING_SARCOMA_PROGENITOR_UP	RIGGI_EWING_SARCOMA_PROGENITOR_UP		227	-0.21860713	-0.809034	0.80701756	0.92622876	1	2482	tags=30%, list=22%, signal=38%
BIOCARTA_PYK2_PATHWAY	BIOCARTA_PYK2_PATHWAY		17	-0.26988193	-0.8086088	0.67391306	0.92614675	1	4298	tags=59%, list=38%, signal=95%
REACTOME_MAPK_TARGETS_NUCLEAR_EVENTS_MEDIATED_BY_MAP_KINASES	REACTOME_MAPK_TARGETS_NUCLEAR_EVENTS_MEDIATED_BY_MAP_KINASES		18	-0.22978532	-0.80784005	0.7173913	0.9268828	1	8630	tags=100%, list=77%, signal=435%
TAKEDA_TARGETS_OF_NUP98_HOXA9_FUSION_16D_DN	TAKEDA_TARGETS_OF_NUP98_HOXA9_FUSION_16D_DN		63	-0.2225235	-0.80753946	0.8490566	0.92667335	1	2320	tags=27%, list=21%, signal=34%
MARTORIATI_MDM4_TARGETS_NEUROEPITHELIUM_UP	MARTORIATI_MDM4_TARGETS_NEUROEPITHELIUM_UP		76	-0.22676453	-0.8072245	0.7619048	0.92654115	1	1461	tags=20%, list=13%, signal=23%
REACTOME_CELL_SURFACE_INTERACTIONS_AT_THE_VASCULAR_WALL	REACTOME_CELL_SURFACE_INTERACTIONS_AT_THE_VASCULAR_WALL		66	-0.2621104	-0.80700445	0.65957445	0.92611206	1	755	tags=14%, list=7%, signal=15%
WANG_HCP_PROSTATE_CANCER	WANG_HCP_PROSTATE_CANCER		45	-0.22440182	-0.80685085	0.76	0.92565763	1	1971	tags=24%, list=18%, signal=30%
CHARAFE_BREAST_CANCER_LUMINAL_VS_MESENCHYMAL_UP	CHARAFE_BREAST_CANCER_LUMINAL_VS_MESENCHYMAL_UP		237	-0.27429104	-0.8068029	0.6909091	0.92496413	1	2943	tags=33%, list=26%, signal=44%
VERHAAK_AML_WITH_NPM1_MUTATED_DN	VERHAAK_AML_WITH_NPM1_MUTATED_DN		144	-0.23635219	-0.8067797	0.754717	0.9242252	1	1931	tags=24%, list=17%, signal=29%
HAHTOLA_SEZARY_SYNDROM_UP	HAHTOLA_SEZARY_SYNDROM_UP		60	-0.22374618	-0.80669695	0.8064516	0.9236038	1	3337	tags=38%, list=30%, signal=54%
REACTOME_PLATELET_AGGREGATION_PLUG_FORMATION	REACTOME_PLATELET_AGGREGATION_PLUG_FORMATION		19	-0.29007298	-0.8066945	0.6792453	0.92283344	1	1758	tags=21%, list=16%, signal=25%
VALK_AML_WITH_CEBPA	VALK_AML_WITH_CEBPA		24	-0.25403586	-0.8044658	0.8113208	0.92653364	1	756	tags=17%, list=7%, signal=18%
SEMENZA_HIF1_TARGETS	SEMENZA_HIF1_TARGETS		25	-0.25713378	-0.8044468	0.7659575	0.9257974	1	770	tags=12%, list=7%, signal=13%
REACTOME_FORMATION_OF_THE_EARLY_ELONGATION_COMPLEX	REACTOME_FORMATION_OF_THE_EARLY_ELONGATION_COMPLEX		28	-0.25899965	-0.8041205	0.7169811	0.92570007	1	1729	tags=14%, list=15%, signal=17%
KAYO_CALORIE_RESTRICTION_MUSCLE_UP	KAYO_CALORIE_RESTRICTION_MUSCLE_UP		42	-0.23953079	-0.8039224	0.7234042	0.9253664	1	1942	tags=17%, list=17%, signal=20%
DAVICIONI_RHABDOMYOSARCOMA_PAX_FOXO1_FUSION_UP	DAVICIONI_RHABDOMYOSARCOMA_PAX_FOXO1_FUSION_UP		34	-0.29171064	-0.8036592	0.7234042	0.9250452	1	1898	tags=26%, list=17%, signal=32%
KANG_IMMORTALIZED_BY_TERT_UP	KANG_IMMORTALIZED_BY_TERT_UP		55	-0.23894036	-0.80229646	0.7818182	0.92701143	1	1688	tags=22%, list=15%, signal=26%
BLALOCK_ALZHEIMERS_DISEASE_INCIPIENT_UP	BLALOCK_ALZHEIMERS_DISEASE_INCIPIENT_UP		221	-0.1818448	-0.80165917	0.8867925	0.9272024	1	2741	tags=24%, list=24%, signal=31%
RODRIGUES_NTN1_AND_DCC_TARGETS	RODRIGUES_NTN1_AND_DCC_TARGETS		23	-0.2549815	-0.801641	0.78723407	0.9264755	1	3805	tags=48%, list=34%, signal=72%
FAELT_B_CLL_WITH_VH_REARRANGEMENTS_UP	FAELT_B_CLL_WITH_VH_REARRANGEMENTS_UP		37	-0.22306092	-0.80142057	0.6052632	0.92610985	1	2887	tags=32%, list=26%, signal=44%
BROWNE_HCMV_INFECTION_48HR_DN	BROWNE_HCMV_INFECTION_48HR_DN		276	-0.19398104	-0.8013127	0.70212764	0.9254404	1	1758	tags=19%, list=16%, signal=22%
IVANOVA_HEMATOPOIESIS_MATURE_CELL	IVANOVA_HEMATOPOIESIS_MATURE_CELL		88	-0.22594666	-0.80085665	0.82222223	0.9255353	1	2411	tags=26%, list=22%, signal=33%
SAMOLS_TARGETS_OF_KHSV_MIRNAS_DN	SAMOLS_TARGETS_OF_KHSV_MIRNAS_DN		31	-0.29247844	-0.8008151	0.8333333	0.92487776	1	680	tags=19%, list=6%, signal=21%
REACTOME_PREFOLDIN_MEDIATED_TRANSFER_OF_SUBSTRATE_TO_CCT_TRIC	REACTOME_PREFOLDIN_MEDIATED_TRANSFER_OF_SUBSTRATE_TO_CCT_TRIC		17	-0.31685913	-0.8007155	0.65957445	0.9242766	1	4083	tags=53%, list=36%, signal=83%
OKUMURA_INFLAMMATORY_RESPONSE_LPS	OKUMURA_INFLAMMATORY_RESPONSE_LPS		109	-0.21039325	-0.7992359	0.9298246	0.9268206	1	1706	tags=19%, list=15%, signal=23%
CHENG_IMPRINTED_BY_ESTRADIOL	CHENG_IMPRINTED_BY_ESTRADIOL		54	-0.22679186	-0.79875076	0.78846157	0.92687845	1	2030	tags=22%, list=18%, signal=27%
BIOCARTA_FCER1_PATHWAY	BIOCARTA_FCER1_PATHWAY		24	-0.24764235	-0.7980379	0.7234042	0.92727846	1	2148	tags=25%, list=19%, signal=31%
COLDREN_GEFITINIB_RESISTANCE_DN	COLDREN_GEFITINIB_RESISTANCE_DN		123	-0.32014182	-0.7967182	0.6981132	0.9287284	1	2672	tags=32%, list=24%, signal=41%
REACTOME_INSULIN_SYNTHESIS_AND_SECRETION	REACTOME_INSULIN_SYNTHESIS_AND_SECRETION		87	-0.20175686	-0.79573524	0.71428573	0.929938	1	4334	tags=44%, list=39%, signal=71%
BIOCARTA_AGR_PATHWAY	BIOCARTA_AGR_PATHWAY		20	-0.2741009	-0.7953874	0.84444445	0.92983216	1	2800	tags=45%, list=25%, signal=60%
KEGG_AXON_GUIDANCE	KEGG_AXON_GUIDANCE		89	-0.20777063	-0.7949102	0.8727273	0.9296971	1	1261	tags=15%, list=11%, signal=16%
DEURIG_T_CELL_PROLYMPHOCYTIC_LEUKEMIA_UP	DEURIG_T_CELL_PROLYMPHOCYTIC_LEUKEMIA_UP		216	-0.17770372	-0.7947438	0.9074074	0.9293467	1	2806	tags=27%, list=25%, signal=36%
WATANABE_COLON_CANCER_MSI_VS_MSS_DN	WATANABE_COLON_CANCER_MSI_VS_MSS_DN		38	-0.25566718	-0.79405576	0.7457627	0.9297454	1	1690	tags=24%, list=15%, signal=28%
BARRIER_COLON_CANCER_RECURRENCE_UP	BARRIER_COLON_CANCER_RECURRENCE_UP		23	-0.2792866	-0.7939119	0.7291667	0.9291706	1	3262	tags=30%, list=29%, signal=43%
GOZGIT_ESR1_TARGETS_DN	GOZGIT_ESR1_TARGETS_DN		379	-0.19567327	-0.79348487	0.88	0.92912257	1	2534	tags=25%, list=23%, signal=31%
KEGG_GNRH_SIGNALING_PATHWAY	KEGG_GNRH_SIGNALING_PATHWAY		71	-0.20223172	-0.79345155	0.8333333	0.92847127	1	2868	tags=31%, list=26%, signal=41%
ZHAN_MULTIPLE_MYELOMA_MS_UP	ZHAN_MULTIPLE_MYELOMA_MS_UP		26	-0.291985	-0.79326004	0.7818182	0.92816395	1	1042	tags=19%, list=9%, signal=21%
JAATINEN_HEMATOPOIETIC_STEM_CELL_DN	JAATINEN_HEMATOPOIETIC_STEM_CELL_DN		136	-0.27137068	-0.7927292	0.74509805	0.92835003	1	1987	tags=24%, list=18%, signal=29%
VECCHI_GASTRIC_CANCER_ADVANCED_VS_EARLY_UP	VECCHI_GASTRIC_CANCER_ADVANCED_VS_EARLY_UP		105	-0.27328274	-0.79159373	0.7111111	0.92958575	1	2447	tags=33%, list=22%, signal=42%
LIU_CMYB_TARGETS_UP	LIU_CMYB_TARGETS_UP		102	-0.19971566	-0.79137355	0.8301887	0.92931193	1	3208	tags=31%, list=29%, signal=44%
MATTIOLI_MGUS_VS_PCL	MATTIOLI_MGUS_VS_PCL		64	-0.22472067	-0.7908632	0.6557377	0.92934376	1	4188	tags=50%, list=37%, signal=79%
SETLUR_PROSTATE_CANCER_TMPRSS2_ERG_FUSION_UP	SETLUR_PROSTATE_CANCER_TMPRSS2_ERG_FUSION_UP		43	-0.21975768	-0.79058737	0.8148148	0.9292004	1	3257	tags=40%, list=29%, signal=56%
GINESTIER_BREAST_CANCER_20Q13_AMPLIFICATION_DN	GINESTIER_BREAST_CANCER_20Q13_AMPLIFICATION_DN		80	-0.19710936	-0.78993654	0.7358491	0.9296192	1	2703	tags=26%, list=24%, signal=34%
BOYLAN_MULTIPLE_MYELOMA_C_UP	BOYLAN_MULTIPLE_MYELOMA_C_UP		19	-0.27276817	-0.789358	0.8125	0.93002397	1	2775	tags=37%, list=25%, signal=49%
LI_AMPLIFIED_IN_LUNG_CANCER	LI_AMPLIFIED_IN_LUNG_CANCER		123	-0.19651265	-0.78579056	0.76363635	0.93622327	1	1834	tags=17%, list=16%, signal=20%
KINSEY_TARGETS_OF_EWSR1_FLII_FUSION_DN	KINSEY_TARGETS_OF_EWSR1_FLII_FUSION_DN		171	-0.18599398	-0.78563416	0.78846157	0.9358114	1	1575	tags=15%, list=14%, signal=17%
DAIRKEE_CANCER_PRONE_RESPONSE_BPA_E2	DAIRKEE_CANCER_PRONE_RESPONSE_BPA_E2		82	-0.21875738	-0.78562015	0.7254902	0.935065	1	4029	tags=48%, list=36%, signal=74%
KAN_RESPONSE_TO_ARSENIC_TRIOXIDE	KAN_RESPONSE_TO_ARSENIC_TRIOXIDE		70	-0.23217012	-0.7854811	0.85714287	0.9346376	1	1271	tags=17%, list=11%, signal=19%
BOYAULT_LIVER_CANCER_SUBCLASS_G5_DN	BOYAULT_LIVER_CANCER_SUBCLASS_G5_DN		15	-0.30358264	-0.7851592	0.7647059	0.9343841	1	23	tags=7%, list=0%, signal=7%
LEE_LIVER_CANCER_DENA_DN	LEE_LIVER_CANCER_DENA_DN		57	-0.276527	-0.78489274	0.74509805	0.93412507	1	1883	tags=32%, list=17%, signal=38%
NAGASHIMA_EGF_SIGNALING_UP	NAGASHIMA_EGF_SIGNALING_UP		41	-0.2758776	-0.7848749	0.78431374	0.9333711	1	1694	tags=20%, list=15%, signal=23%
LEE_LIVER_CANCER_MYC_E2F1_DN	LEE_LIVER_CANCER_MYC_E2F1_DN		45	-0.27623722	-0.7838167	0.80701756	0.9343769	1	1805	tags=31%, list=16%, signal=37%
MOROSETTI_FACIOSCAPULOHUMERAL_MUSCULAR_DISTROPHY_UP	MOROSETTI_FACIOSCAPULOHUMERAL_MUSCULAR_DISTROPHY_UP		16	-0.3245696	-0.78317577	0.7346939	0.9349234	1	2014	tags=44%, list=18%, signal=53%
PROVENZANI_METASTASIS_UP	PROVENZANI_METASTASIS_UP		116	-0.1955795	-0.7830142	0.7222222	0.9345332	1	1155	tags=12%, list=10%, signal=13%
REACTOME_MRNA_PROCESSING	REACTOME_MRNA_PROCESSING		28	-0.23022304	-0.7828558	0.6551724	0.9340538	1	1729	tags=14%, list=15%, signal=17%
HUANG_DASATINIB_RESISTANCE_DN	HUANG_DASATINIB_RESISTANCE_DN		37	-0.25287622	-0.78276193	0.7457627	0.9335442	1	1903	tags=24%, list=17%, signal=29%
CAIRO_HEPATOBLASTOMA_UP	CAIRO_HEPATOBLASTOMA_UP		121	-0.1991621	-0.7827587	0.86538464	0.93280447	1	2790	tags=28%, list=25%, signal=37%
JIANG_HYPOXIA_VIA_VHL	JIANG_HYPOXIA_VIA_VHL		16	-0.29137293	-0.7823553	0.6923077	0.9327616	1	988	tags=13%, list=9%, signal=14%
VALK_AML_CLUSTER_8	VALK_AML_CLUSTER_8		15	-0.30425552	-0.78185725	0.75510204	0.93304634	1	864	tags=20%, list=8%, signal=22%
KEGG_ABC_TRANSPORTERS	KEGG_ABC_TRANSPORTERS		27	-0.25846806	-0.78181994	0.7254902	0.9323082	1	2081	tags=30%, list=19%, signal=36%
FAELT_B_CLL_WITH_VH3_21_UP	FAELT_B_CLL_WITH_VH3_21_UP		30	-0.21248668	-0.7811123	0.6862745	0.932759	1	1749	tags=20%, list=16%, signal=24%
RIZ_ERYTHROID_DIFFERENTIATION_HEMGN	RIZ_ERYTHROID_DIFFERENTIATION_HEMGN		25	-0.27058432	-0.7786539	0.875	0.936351	1	1706	tags=24%, list=15%, signal=28%
STARK_HYPPOCAMPUS_22Q11_DELETION_UP	STARK_HYPPOCAMPUS_22Q11_DELETION_UP		24	-0.24126492	-0.77831924	0.86	0.9362504	1	739	tags=8%, list=7%, signal=9%
KEGG_NUCLEOTIDE_EXCISION_REPAIR	KEGG_NUCLEOTIDE_EXCISION_REPAIR		38	-0.24290337	-0.77819335	0.7777778	0.93558794	1	2084	tags=24%, list=19%, signal=29%
REACTOME_CENTROSOME_MATURATION	REACTOME_CENTROSOME_MATURATION		35	-0.25723583	-0.77738047	0.74	0.9363075	1	1276	tags=14%, list=11%, signal=16%
REACTOME_ORC1_REMOVAL_FROM_CHROMATIN	REACTOME_ORC1_REMOVAL_FROM_CHROMATIN		54	-0.2488833	-0.77671576	0.71428573	0.93682253	1	2957	tags=35%, list=26%, signal=48%
PAL_PRMT5_TARGETS_UP	PAL_PRMT5_TARGETS_UP		157	-0.23482862	-0.7753973	0.72307694	0.9383959	1	2497	tags=25%, list=22%, signal=32%
JISON_SICKLE_CELL_DISEASE_UP	JISON_SICKLE_CELL_DISEASE_UP		121	-0.19774556	-0.77470857	0.8541667	0.938811	1	3227	tags=34%, list=29%, signal=47%
REACTOME_NRAGE_SIGNALS_DEATH_THROUGH_JNK	REACTOME_NRAGE_SIGNALS_DEATH_THROUGH_JNK		30	-0.2846905	-0.7744238	0.81632656	0.9386105	1	3566	tags=47%, list=32%, signal=68%
GESERICK_TERT_TARGETS_DN	GESERICK_TERT_TARGETS_DN		17	-0.30414024	-0.7731943	0.7659575	0.9399936	1	2021	tags=29%, list=18%, signal=36%
MORI_MATURE_B_LYMPHOCYTE_DN	MORI_MATURE_B_LYMPHOCYTE_DN		44	-0.24093753	-0.7730154	0.8214286	0.9395155	1	1957	tags=20%, list=17%, signal=25%
CAIRO_LIVER_DEVELOPMENT_DN	CAIRO_LIVER_DEVELOPMENT_DN		177	-0.24653487	-0.7728909	0.78	0.939065	1	1342	tags=21%, list=12%, signal=23%
DELLA_RESPONSE_TO_TSA_AND_BUTYRATE	DELLA_RESPONSE_TO_TSA_AND_BUTYRATE		15	-0.29779544	-0.7720718	0.7916667	0.9398305	1	2384	tags=33%, list=21%, signal=42%
LIN_SILENCED_BY_TUMOR_MICROENVIRONMENT	LIN_SILENCED_BY_TUMOR_MICROENVIRONMENT		51	-0.28025973	-0.77199054	0.8135593	0.93921494	1	3106	tags=35%, list=28%, signal=49%
XU_GH1_EXOGENOUS_TARGETS_UP	XU_GH1_EXOGENOUS_TARGETS_UP		18	-0.31960484	-0.7719588	0.6875	0.9385442	1	683	tags=17%, list=6%, signal=18%
NING_CHRONIC_OBSTRUCTIVE_PULMONARY_DISEASE_DN	NING_CHRONIC_OBSTRUCTIVE_PULMONARY_DISEASE_DN		50	-0.22973685	-0.7718277	0.75510204	0.9379786	1	2760	tags=26%, list=25%, signal=34%
YAGI_AML_FAB_MARKERS	YAGI_AML_FAB_MARKERS		126	-0.18755049	-0.77128553	0.8596491	0.9380961	1	1563	tags=16%, list=14%, signal=18%
REACTOME_FORMATION_AND_MATURATION_OF_MRNA_TRANSCRIPT	REACTOME_FORMATION_AND_MATURATION_OF_MRNA_TRANSCRIPT		99	-0.2300189	-0.77113044	0.7169811	0.93757194	1	2797	tags=20%, list=25%, signal=27%
MISHRA_CARCINOMA_ASSOCIATED_FIBROBLAST_DN	MISHRA_CARCINOMA_ASSOCIATED_FIBROBLAST_DN		17	-0.31349322	-0.76835495	0.754717	0.9414483	1	2249	tags=41%, list=20%, signal=51%
RASHI_RESPONSE_TO_IONIZING_RADIATION_3	RASHI_RESPONSE_TO_IONIZING_RADIATION_3		34	-0.24486242	-0.76704764	0.6666667	0.9423785	1	1688	tags=21%, list=15%, signal=24%
TAKEDA_TARGETS_OF_NUP98_HOXA9_FUSION_10D_UP	TAKEDA_TARGETS_OF_NUP98_HOXA9_FUSION_10D_UP		89	-0.245483	-0.76543343	0.8679245	0.94419813	1	1184	tags=16%, list=11%, signal=17%
WU_HBX_TARGETS_1_DN	WU_HBX_TARGETS_1_DN		15	-0.29313606	-0.7653645	0.7924528	0.94360256	1	761	tags=20%, list=7%, signal=21%
MARTINEZ_TP53_TARGETS_DN	MARTINEZ_TP53_TARGETS_DN		406	-0.17309634	-0.7632982	0.9508197	0.9461987	1	1727	tags=15%, list=15%, signal=17%
DORN_ADENOVIRUS_INFECTION_48HR_DN	DORN_ADENOVIRUS_INFECTION_48HR_DN		28	-0.22648157	-0.76292396	0.8181818	0.9461583	1	2149	tags=21%, list=19%, signal=26%
KYNG_DNA_DAMAGE_DN	KYNG_DNA_DAMAGE_DN		68	-0.2199089	-0.7628776	0.8269231	0.9455002	1	3786	tags=40%, list=34%, signal=60%
GRADE_METASTASIS_DN	GRADE_METASTASIS_DN		33	-0.21641585	-0.76191646	0.7058824	0.94648147	1	4066	tags=48%, list=36%, signal=76%
VALK_AML_CLUSTER_3	VALK_AML_CLUSTER_3		23	-0.2479985	-0.76166207	0.8181818	0.9463672	1	1568	tags=22%, list=14%, signal=25%
RAMASWAMY_METASTASIS_UP	RAMASWAMY_METASTASIS_UP		38	-0.21658266	-0.761302	0.7741935	0.9460371	1	2550	tags=26%, list=23%, signal=34%
REACTOME_DUAL_INCISION_REACTION_IN_TC_NER	REACTOME_DUAL_INCISION_REACTION_IN_TC_NER		26	-0.22045007	-0.7608431	0.6730769	0.9460754	1	3068	tags=27%, list=27%, signal=37%
REACTOME_CELL_CELL_ADHESION_SYSTEMS	REACTOME_CELL_CELL_ADHESION_SYSTEMS		42	-0.28069395	-0.760182	0.80701756	0.94657505	1	3284	tags=45%, list=29%, signal=64%
PYEON_CANCER_HEAD_AND_NECK_VS_CERVICAL_UP	PYEON_CANCER_HEAD_AND_NECK_VS_CERVICAL_UP		86	-0.25562525	-0.7596723	0.73214287	0.9467091	1	2415	tags=26%, list=22%, signal=32%
KEGG_TOLL_LIKE_RECEPTOR_SIGNALING_PATHWAY	KEGG_TOLL_LIKE_RECEPTOR_SIGNALING_PATHWAY		60	-0.22141847	-0.7589889	0.877551	0.94705945	1	2148	tags=27%, list=19%, signal=33%
NUYTTEN_EZH2_TARGETS_DN	NUYTTEN_EZH2_TARGETS_DN		496	-0.19711652	-0.7587863	0.7627119	0.94679624	1	2486	tags=24%, list=22%, signal=30%
KEGG_VASCULAR_SMOOTH_MUSCLE_CONTRACTION	KEGG_VASCULAR_SMOOTH_MUSCLE_CONTRACTION		74	-0.21022327	-0.7579175	0.8333333	0.9472086	1	2989	tags=31%, list=27%, signal=42%
REACTOME_SIGNALING_IN_IMMUNE_SYSTEM	REACTOME_SIGNALING_IN_IMMUNE_SYSTEM		203	-0.23490486	-0.75772244	0.7659575	0.94676954	1	2535	tags=26%, list=23%, signal=33%
REACTOME_SYNTHESIS_AND_INTERCONVERSION_OF_NUCLEOTIDE_DI_AND_TRIPHOSPHATES	REACTOME_SYNTHESIS_AND_INTERCONVERSION_OF_NUCLEOTIDE_DI_AND_TRIPHOSPHATES		15	-0.25171632	-0.7573246	0.83928573	0.9465695	1	607	tags=13%, list=5%, signal=14%
BIOCARTA_FAS_PATHWAY	BIOCARTA_FAS_PATHWAY		18	-0.26255262	-0.7572812	0.8	0.9458664	1	3257	tags=33%, list=29%, signal=47%
ZHU_CMV_8_HR_UP	ZHU_CMV_8_HR_UP		21	-0.2627257	-0.75685924	0.82758623	0.9458953	1	2572	tags=38%, list=23%, signal=49%
BIOCARTA_SPPA_PATHWAY	BIOCARTA_SPPA_PATHWAY		17	-0.25455534	-0.75623673	0.8627451	0.94625026	1	1118	tags=18%, list=10%, signal=20%
MAHADEVAN_IMATINIB_RESISTANCE_DN	MAHADEVAN_IMATINIB_RESISTANCE_DN		16	-0.33390856	-0.75591177	0.75	0.946056	1	1490	tags=31%, list=13%, signal=36%
KEGG_GALACTOSE_METABOLISM	KEGG_GALACTOSE_METABOLISM		21	-0.2590863	-0.75528073	0.79545456	0.9463622	1	2603	tags=33%, list=23%, signal=43%
STARK_PREFRONTAL_CORTEX_22Q11_DELETION_UP	STARK_PREFRONTAL_CORTEX_22Q11_DELETION_UP		93	-0.18722183	-0.7549709	0.9285714	0.94611573	1	859	tags=11%, list=8%, signal=12%
MOHANKUMAR_TLX1_TARGETS_DN	MOHANKUMAR_TLX1_TARGETS_DN		82	-0.22296266	-0.7547501	0.9508197	0.94578475	1	2597	tags=32%, list=23%, signal=41%
KEGG_B_CELL_RECEPTOR_SIGNALING_PATHWAY	KEGG_B_CELL_RECEPTOR_SIGNALING_PATHWAY		46	-0.2520323	-0.7547245	0.82	0.94508237	1	2195	tags=22%, list=20%, signal=27%
WU_HBX_TARGETS_2_UP	WU_HBX_TARGETS_2_UP		17	-0.26752475	-0.75391793	0.7692308	0.94569045	1	2290	tags=35%, list=20%, signal=44%
FERRANDO_T_ALL_WITH_MLL_ENL_FUSION_UP	FERRANDO_T_ALL_WITH_MLL_ENL_FUSION_UP		52	-0.21849622	-0.7536097	0.78431374	0.9454181	1	1452	tags=17%, list=13%, signal=20%
REACTOME_TCR_SIGNALING	REACTOME_TCR_SIGNALING		32	-0.27502447	-0.7534737	0.74545455	0.94494617	1	1170	tags=16%, list=10%, signal=17%
HSIAO_LIVER_SPECIFIC_GENES	HSIAO_LIVER_SPECIFIC_GENES		179	-0.2542788	-0.75337076	0.7924528	0.94434464	1	1847	tags=26%, list=16%, signal=30%
KEGG_AMINOACYL_TRNA_BIOSYNTHESIS	KEGG_AMINOACYL_TRNA_BIOSYNTHESIS		18	-0.2669223	-0.7529185	0.59574467	0.944415	1	3764	tags=44%, list=34%, signal=67%
SAKAI_CHRONIC_HEPATITIS_VS_LIVER_CANCER_DN	SAKAI_CHRONIC_HEPATITIS_VS_LIVER_CANCER_DN		21	-0.2540482	-0.7528388	0.81666666	0.94376975	1	681	tags=14%, list=6%, signal=15%
CHIANG_LIVER_CANCER_SUBCLASS_PROLIFERATION_DN	CHIANG_LIVER_CANCER_SUBCLASS_PROLIFERATION_DN		103	-0.26731327	-0.7523169	0.7291667	0.94378245	1	2213	tags=30%, list=20%, signal=37%
VALK_AML_CLUSTER_5	VALK_AML_CLUSTER_5		16	-0.3027713	-0.7517517	0.73913044	0.94380903	1	51	tags=6%, list=0%, signal=6%
REACTOME_IMMUNOREGULATORY_INTERACTIONS_BETWEEN_A_LYMPHOID_AND_A_NON_LYMPHOID_CELL	REACTOME_IMMUNOREGULATORY_INTERACTIONS_BETWEEN_A_LYMPHOID_AND_A_NON_LYMPHOID_CELL		33	-0.34196442	-0.75148153	0.70212764	0.9435391	1	969	tags=18%, list=9%, signal=20%
SCHLESINGER_METHYLATED_DE_NOVO_IN_CANCER	SCHLESINGER_METHYLATED_DE_NOVO_IN_CANCER		60	-0.23161568	-0.75094277	0.91071427	0.94365495	1	846	tags=13%, list=8%, signal=14%
GARGALOVIC_RESPONSE_TO_OXIDIZED_PHOSPHOLIPIDS_GREY_DN	GARGALOVIC_RESPONSE_TO_OXIDIZED_PHOSPHOLIPIDS_GREY_DN		32	-0.24155173	-0.7479855	0.8135593	0.94813895	1	760	tags=16%, list=7%, signal=17%
WANG_BARRETTS_ESOPHAGUS_UP	WANG_BARRETTS_ESOPHAGUS_UP		32	-0.23915166	-0.7470404	0.8947368	0.94864494	1	2130	tags=25%, list=19%, signal=31%
WANG_CISPLATIN_RESPONSE_AND_XPC_UP	WANG_CISPLATIN_RESPONSE_AND_XPC_UP		92	-0.21631244	-0.74697423	0.8548387	0.9479856	1	2590	tags=28%, list=23%, signal=36%
WATTEL_AUTONOMOUS_THYROID_ADENOMA_DN	WATTEL_AUTONOMOUS_THYROID_ADENOMA_DN		16	-0.3130012	-0.74505836	0.7777778	0.9501501	1	1255	tags=25%, list=11%, signal=28%
RADAEVA_RESPONSE_TO_IFNA1_UP	RADAEVA_RESPONSE_TO_IFNA1_UP		22	-0.24430354	-0.7448974	0.79310346	0.9496972	1	2584	tags=32%, list=23%, signal=41%
REACTOME_RNA_POLYMERASE_I_PROMOTER_ESCAPE	REACTOME_RNA_POLYMERASE_I_PROMOTER_ESCAPE		16	-0.2717141	-0.7448881	0.6730769	0.9489798	1	3457	tags=44%, list=31%, signal=63%
BIOCARTA_MTOR_PATHWAY	BIOCARTA_MTOR_PATHWAY		16	-0.241924	-0.744766	0.81632656	0.9484993	1	2449	tags=25%, list=22%, signal=32%
REACTOME_POST_TRANSLATIONAL_PROTEIN_MODIFICATION	REACTOME_POST_TRANSLATIONAL_PROTEIN_MODIFICATION		28	-0.20590292	-0.7444818	0.90384614	0.94817877	1	4316	tags=54%, list=39%, signal=87%
CHIARADONNA_NEOPLASTIC_TRANSFORMATION_KRAS_UP	CHIARADONNA_NEOPLASTIC_TRANSFORMATION_KRAS_UP		88	-0.25137755	-0.74431926	0.76785713	0.9475983	1	2256	tags=28%, list=20%, signal=35%
RHODES_CANCER_META_SIGNATURE	RHODES_CANCER_META_SIGNATURE		41	-0.21627574	-0.74418724	0.75	0.9471212	1	1109	tags=12%, list=10%, signal=13%
ENGELMANN_CANCER_PROGENITORS_DN	ENGELMANN_CANCER_PROGENITORS_DN		34	-0.23876211	-0.7440182	0.82758623	0.9466408	1	2880	tags=35%, list=26%, signal=47%
LIANG_HEMATOPOIESIS_STEM_CELL_NUMBER_SMALL_VS_HUGE_DN	LIANG_HEMATOPOIESIS_STEM_CELL_NUMBER_SMALL_VS_HUGE_DN		23	-0.25066313	-0.74392885	0.83928573	0.94607407	1	1971	tags=26%, list=18%, signal=32%
YOSHIOKA_LIVER_CANCER_EARLY_RECURRENCE_UP	YOSHIOKA_LIVER_CANCER_EARLY_RECURRENCE_UP		20	-0.24624796	-0.74320745	0.877551	0.9464572	1	1899	tags=25%, list=17%, signal=30%
SIG_BCR_SIGNALING_PATHWAY	SIG_BCR_SIGNALING_PATHWAY		30	-0.22741963	-0.7429307	0.79591835	0.94613916	1	1489	tags=17%, list=13%, signal=19%
LEE_LIVER_CANCER_DENA_UP	LEE_LIVER_CANCER_DENA_UP		46	-0.24358742	-0.742632	0.8490566	0.9458379	1	1006	tags=15%, list=9%, signal=17%
KEGG_GAP_JUNCTION	KEGG_GAP_JUNCTION		51	-0.20125662	-0.7426181	0.84	0.9451296	1	2606	tags=24%, list=23%, signal=31%
KEGG_ARACHIDONIC_ACID_METABOLISM	KEGG_ARACHIDONIC_ACID_METABOLISM		34	-0.2673541	-0.74260724	0.8333333	0.94443	1	3012	tags=44%, list=27%, signal=60%
TSENG_IRS1_TARGETS_UP	TSENG_IRS1_TARGETS_UP		86	-0.21582372	-0.7419493	0.90909094	0.94465935	1	1377	tags=16%, list=12%, signal=18%
SESTO_RESPONSE_TO_UV_C7	SESTO_RESPONSE_TO_UV_C7		49	-0.22442487	-0.7411199	0.86538464	0.94495225	1	2489	tags=31%, list=22%, signal=39%
SNIJDERS_AMPLIFIED_IN_HEAD_AND_NECK_TUMORS	SNIJDERS_AMPLIFIED_IN_HEAD_AND_NECK_TUMORS		19	-0.25837845	-0.74092454	0.86153847	0.9445414	1	3369	tags=42%, list=30%, signal=60%
TONKS_TARGETS_OF_RUNX1_RUNX1T1_FUSION_SUSTAINED_IN_MONOCYTE_UP	TONKS_TARGETS_OF_RUNX1_RUNX1T1_FUSION_SUSTAINED_IN_MONOCYTE_UP		15	-0.2962856	-0.73960286	0.9310345	0.9460698	1	10	tags=7%, list=0%, signal=7%
KEGG_FOCAL_ADHESION	KEGG_FOCAL_ADHESION		123	-0.20182912	-0.73815066	0.92156863	0.9475873	1	2273	tags=22%, list=20%, signal=27%
KEGG_TIGHT_JUNCTION	KEGG_TIGHT_JUNCTION		89	-0.23593323	-0.73732966	0.8518519	0.94812083	1	2085	tags=20%, list=19%, signal=25%
FRIDMAN_IMMORTALIZATION_DN	FRIDMAN_IMMORTALIZATION_DN		21	-0.283666	-0.7371846	0.6862745	0.9476673	1	3757	tags=52%, list=34%, signal=79%
WIELAND_UP_BY_HBV_INFECTION	WIELAND_UP_BY_HBV_INFECTION		67	-0.2524085	-0.7370567	0.86	0.9470643	1	1525	tags=21%, list=14%, signal=24%
ROY_WOUND_BLOOD_VESSEL_UP	ROY_WOUND_BLOOD_VESSEL_UP		34	-0.29187167	-0.73683506	0.7380952	0.94663835	1	2708	tags=32%, list=24%, signal=43%
ZHAN_MULTIPLE_MYELOMA_MF_UP	ZHAN_MULTIPLE_MYELOMA_MF_UP		29	-0.2510572	-0.7367376	0.877551	0.946089	1	507	tags=14%, list=5%, signal=14%
MCCLUNG_CREB1_TARGETS_DN	MCCLUNG_CREB1_TARGETS_DN		42	-0.22205491	-0.73605454	0.9591837	0.9464758	1	2240	tags=24%, list=20%, signal=30%
IVANOVA_HEMATOPOIESIS_STEM_CELL_LONG_TERM	IVANOVA_HEMATOPOIESIS_STEM_CELL_LONG_TERM		65	-0.20824842	-0.7358162	0.91071427	0.9460538	1	2973	tags=34%, list=27%, signal=46%
WILCOX_PRESPONSE_TO_ROGESTERONE_DN	WILCOX_PRESPONSE_TO_ROGESTERONE_DN		30	-0.26570052	-0.73437023	0.8235294	0.9471785	1	1536	tags=23%, list=14%, signal=27%
AMBROSINI_FLAVOPIRIDOL_TREATMENT_TP53	AMBROSINI_FLAVOPIRIDOL_TREATMENT_TP53		60	-0.2102171	-0.7338751	0.91071427	0.9472315	1	1461	tags=17%, list=13%, signal=19%
KOYAMA_SEMA3B_TARGETS_UP	KOYAMA_SEMA3B_TARGETS_UP		122	-0.1868663	-0.73365945	0.95454544	0.94686514	1	637	tags=10%, list=6%, signal=10%
REACTOME_NUCLEAR_EVENTS_KINASE_AND_TRANSCRIPTION_FACTOR_ACTIVATION	REACTOME_NUCLEAR_EVENTS_KINASE_AND_TRANSCRIPTION_FACTOR_ACTIVATION		15	-0.22972369	-0.7308428	0.8604651	0.95027065	1	8630	tags=100%, list=77%, signal=435%
JAATINEN_HEMATOPOIETIC_STEM_CELL_UP	JAATINEN_HEMATOPOIETIC_STEM_CELL_UP		147	-0.19707872	-0.72978944	0.9508197	0.95127267	1	2881	tags=31%, list=26%, signal=42%
ZHAN_EARLY_DIFFERENTIATION_GENES_DN	ZHAN_EARLY_DIFFERENTIATION_GENES_DN		32	-0.22600216	-0.7291642	0.87931037	0.9514252	1	1518	tags=22%, list=14%, signal=25%
BIOCARTA_GPCR_PATHWAY	BIOCARTA_GPCR_PATHWAY		18	-0.21216671	-0.72888374	0.8181818	0.95117694	1	1845	tags=17%, list=16%, signal=20%
YAMASHITA_LIVER_CANCER_STEM_CELL_DN	YAMASHITA_LIVER_CANCER_STEM_CELL_DN		54	-0.25563094	-0.7281066	0.8913044	0.9518472	1	389	tags=11%, list=3%, signal=11%
REACTOME_TIE2_SIGNALING	REACTOME_TIE2_SIGNALING		16	-0.26364392	-0.72767293	0.82978725	0.95182115	1	3351	tags=38%, list=30%, signal=53%
REACTOME_TRANSCRIPTION_OF_THE_HIV_GENOME	REACTOME_TRANSCRIPTION_OF_THE_HIV_GENOME		48	-0.20967807	-0.72739536	0.7058824	0.9516865	1	3457	tags=25%, list=31%, signal=36%
GRADE_COLON_VS_RECTAL_CANCER_DN	GRADE_COLON_VS_RECTAL_CANCER_DN		27	-0.20960379	-0.7271855	0.86885244	0.951296	1	2599	tags=33%, list=23%, signal=43%
MARCHINI_TRABECTEDIN_RESISTANCE_UP	MARCHINI_TRABECTEDIN_RESISTANCE_UP		16	-0.2880712	-0.7266738	0.84	0.9513998	1	206	tags=6%, list=2%, signal=6%
HINATA_NFKB_TARGETS_FIBROBLAST_UP	HINATA_NFKB_TARGETS_FIBROBLAST_UP		43	-0.21180612	-0.7258986	0.7777778	0.9520533	1	3616	tags=44%, list=32%, signal=65%
STOSSI_RESPONSE_TO_ESTRADIOL	STOSSI_RESPONSE_TO_ESTRADIOL		26	-0.24076319	-0.7254432	0.9056604	0.9518669	1	1528	tags=23%, list=14%, signal=27%
CHIARADONNA_NEOPLASTIC_TRANSFORMATION_KRAS_CDC25_UP	CHIARADONNA_NEOPLASTIC_TRANSFORMATION_KRAS_CDC25_UP		44	-0.24905013	-0.7249152	0.80487806	0.9518455	1	2203	tags=23%, list=20%, signal=28%
BERENJENO_TRANSFORMED_BY_RHOA_UP	BERENJENO_TRANSFORMED_BY_RHOA_UP		385	-0.23087032	-0.7247295	0.7368421	0.9513438	1	2454	tags=26%, list=22%, signal=32%
REACTOME_GENERATION_OF_SECOND_MESSENGER_MOLECULES	REACTOME_GENERATION_OF_SECOND_MESSENGER_MOLECULES		16	-0.3573711	-0.7244167	0.8867925	0.951184	1	969	tags=19%, list=9%, signal=20%
SHEPARD_BMYB_MORPHOLINO_UP	SHEPARD_BMYB_MORPHOLINO_UP		105	-0.17669638	-0.72334874	0.93333334	0.95220083	1	2701	tags=28%, list=24%, signal=36%
ZHAN_MULTIPLE_MYELOMA_CD1_AND_CD2_DN	ZHAN_MULTIPLE_MYELOMA_CD1_AND_CD2_DN		28	-0.21524629	-0.72297454	0.8867925	0.95198035	1	3410	tags=39%, list=30%, signal=56%
VART_KSHV_INFECTION_ANGIOGENIC_MARKERS_UP	VART_KSHV_INFECTION_ANGIOGENIC_MARKERS_UP		122	-0.21555053	-0.722851	0.877551	0.95159584	1	1219	tags=16%, list=11%, signal=18%
ST_G_ALPHA_I_PATHWAY	ST_G_ALPHA_I_PATHWAY		20	-0.22702913	-0.7198297	0.88135594	0.95534086	1	1489	tags=20%, list=13%, signal=23%
REACTOME_TRANSCRIPTION	REACTOME_TRANSCRIPTION		103	-0.20032348	-0.71967775	0.76	0.9548753	1	3457	tags=27%, list=31%, signal=39%
RODWELL_AGING_KIDNEY_UP	RODWELL_AGING_KIDNEY_UP		205	-0.21078001	-0.71913165	0.75510204	0.95500016	1	946	tags=10%, list=8%, signal=10%
BIOCARTA_EGF_PATHWAY	BIOCARTA_EGF_PATHWAY		20	-0.2190107	-0.71557504	0.75510204	0.9588903	1	4292	tags=55%, list=38%, signal=89%
XU_GH1_AUTOCRINE_TARGETS_UP	XU_GH1_AUTOCRINE_TARGETS_UP		93	-0.20940746	-0.71532816	0.85714287	0.95852625	1	1717	tags=20%, list=15%, signal=24%
REACTOME_RNA_POLYMERASE_I_CHAIN_ELONGATION	REACTOME_RNA_POLYMERASE_I_CHAIN_ELONGATION		18	-0.25728709	-0.7148321	0.75	0.95838684	1	3457	tags=39%, list=31%, signal=56%
KUNINGER_IGF1_VS_PDGFB_TARGETS_DN	KUNINGER_IGF1_VS_PDGFB_TARGETS_DN		17	-0.28455123	-0.7131028	0.8301887	0.96007925	1	1271	tags=18%, list=11%, signal=20%
DACOSTA_UV_RESPONSE_VIA_ERCC3_TTD_DN	DACOSTA_UV_RESPONSE_VIA_ERCC3_TTD_DN		25	-0.23066433	-0.71300757	0.8245614	0.95951635	1	1063	tags=16%, list=9%, signal=18%
CAFFAREL_RESPONSE_TO_THC_24HR_5_DN	CAFFAREL_RESPONSE_TO_THC_24HR_5_DN		37	-0.25098526	-0.7116188	0.7962963	0.9607025	1	1674	tags=24%, list=15%, signal=29%
REACTOME_SNRNP_ASSEMBLY	REACTOME_SNRNP_ASSEMBLY		29	-0.25066343	-0.71102947	0.8196721	0.9609198	1	3788	tags=31%, list=34%, signal=47%
KEGG_GLYCINE_SERINE_AND_THREONINE_METABOLISM	KEGG_GLYCINE_SERINE_AND_THREONINE_METABOLISM		22	-0.25218797	-0.709579	0.8888889	0.9624502	1	3038	tags=45%, list=27%, signal=62%
BROWNE_HCMV_INFECTION_4HR_DN	BROWNE_HCMV_INFECTION_4HR_DN		137	-0.17016268	-0.7094265	0.9692308	0.9619285	1	2474	tags=26%, list=22%, signal=32%
MURAKAMI_UV_RESPONSE_6HR_UP	MURAKAMI_UV_RESPONSE_6HR_UP		22	-0.24126731	-0.7079953	0.8235294	0.96304774	1	3862	tags=41%, list=34%, signal=62%
DAUER_STAT3_TARGETS_UP	DAUER_STAT3_TARGETS_UP		21	-0.2691471	-0.70726657	0.8958333	0.96319884	1	603	tags=14%, list=5%, signal=15%
FONTAINE_PAPILLARY_THYROID_CARCINOMA_DN	FONTAINE_PAPILLARY_THYROID_CARCINOMA_DN		47	-0.20599541	-0.7071743	0.90909094	0.9627046	1	732	tags=13%, list=7%, signal=14%
LIN_APC_TARGETS	LIN_APC_TARGETS		35	-0.1819257	-0.70709807	0.9183673	0.9621249	1	2300	tags=17%, list=21%, signal=22%
RIZ_ERYTHROID_DIFFERENTIATION_6HR	RIZ_ERYTHROID_DIFFERENTIATION_6HR		29	-0.2623483	-0.7062479	0.9230769	0.96259236	1	2069	tags=28%, list=18%, signal=34%
KANG_IMMORTALIZED_BY_TERT_DN	KANG_IMMORTALIZED_BY_TERT_DN		67	-0.23490196	-0.7060016	0.95348835	0.96208894	1	2461	tags=31%, list=22%, signal=40%
REACTOME_RNA_POLYMERASE_II_TRANSCRIPTION	REACTOME_RNA_POLYMERASE_II_TRANSCRIPTION		70	-0.20441069	-0.7050421	0.7358491	0.9626951	1	4404	tags=40%, list=39%, signal=66%
ICHIBA_GRAFT_VERSUS_HOST_DISEASE_D7_DN	ICHIBA_GRAFT_VERSUS_HOST_DISEASE_D7_DN		34	-0.25639307	-0.7043934	0.88	0.9628961	1	1288	tags=18%, list=12%, signal=20%
BIOCARTA_GSK3_PATHWAY	BIOCARTA_GSK3_PATHWAY		16	-0.25236988	-0.7038682	0.9130435	0.9629339	1	8377	tags=100%, list=75%, signal=396%
REACTOME_CHAPERONIN_MEDIATED_PROTEIN_FOLDING	REACTOME_CHAPERONIN_MEDIATED_PROTEIN_FOLDING		29	-0.23934382	-0.7036965	0.86	0.9624141	1	4083	tags=45%, list=36%, signal=70%
CREIGHTON_ENDOCRINE_THERAPY_RESISTANCE_2	CREIGHTON_ENDOCRINE_THERAPY_RESISTANCE_2		146	-0.16854928	-0.70195526	0.96428573	0.96415275	1	1654	tags=16%, list=15%, signal=18%
RIGGINS_TAMOXIFEN_RESISTANCE_UP	RIGGINS_TAMOXIFEN_RESISTANCE_UP		45	-0.22248788	-0.7010236	0.92727274	0.9649547	1	2477	tags=24%, list=22%, signal=31%
GRESHOCK_CANCER_COPY_NUMBER_DN	GRESHOCK_CANCER_COPY_NUMBER_DN		208	-0.1503795	-0.70042676	1	0.96507514	1	1774	tags=16%, list=16%, signal=19%
LENAOUR_DENDRITIC_CELL_MATURATION_UP	LENAOUR_DENDRITIC_CELL_MATURATION_UP		65	-0.219095	-0.6992858	0.81632656	0.965788	1	2691	tags=31%, list=24%, signal=40%
HUMMEL_BURKITTS_LYMPHOMA_UP	HUMMEL_BURKITTS_LYMPHOMA_UP		18	-0.26368806	-0.6989765	0.8888889	0.96550167	1	1840	tags=22%, list=16%, signal=27%
FLECHNER_BIOPSY_KIDNEY_TRANSPLANT_REJECTED_VS_OK_UP	FLECHNER_BIOPSY_KIDNEY_TRANSPLANT_REJECTED_VS_OK_UP		64	-0.2776012	-0.6984252	0.76086956	0.96546304	1	1389	tags=19%, list=12%, signal=21%
WIKMAN_ASBESTOS_LUNG_CANCER_DN	WIKMAN_ASBESTOS_LUNG_CANCER_DN		16	-0.3002884	-0.6977423	0.79545456	0.9656767	1	2581	tags=31%, list=23%, signal=41%
REACTOME_RNA_POLYMERASE_I_TRANSCRIPTION_TERMINATION	REACTOME_RNA_POLYMERASE_I_TRANSCRIPTION_TERMINATION		17	-0.25453678	-0.6977388	0.6875	0.9649775	1	3457	tags=41%, list=31%, signal=59%
YAGI_AML_WITH_T_8_21_TRANSLOCATION	YAGI_AML_WITH_T_8_21_TRANSLOCATION		228	-0.1545017	-0.6967379	1	0.96552885	1	1982	tags=17%, list=18%, signal=20%
REACTOME_COMPLEMENT_CASCADE	REACTOME_COMPLEMENT_CASCADE		15	-0.31517223	-0.6965487	0.877551	0.9650279	1	610	tags=20%, list=5%, signal=21%
KEGG_P53_SIGNALING_PATHWAY	KEGG_P53_SIGNALING_PATHWAY		41	-0.23701091	-0.695644	0.89830506	0.9656997	1	1984	tags=27%, list=18%, signal=32%
TANG_SENESCENCE_TP53_TARGETS_UP	TANG_SENESCENCE_TP53_TARGETS_UP		16	-0.27775088	-0.69465446	0.8863636	0.9663095	1	1455	tags=25%, list=13%, signal=29%
ELVIDGE_HIF1A_AND_HIF2A_TARGETS_DN	ELVIDGE_HIF1A_AND_HIF2A_TARGETS_DN		63	-0.21135536	-0.69410706	0.90697676	0.9663336	1	770	tags=11%, list=7%, signal=12%
GRESHOCK_CANCER_COPY_NUMBER_UP	GRESHOCK_CANCER_COPY_NUMBER_UP		201	-0.14790641	-0.6905215	0.983871	0.9700022	1	1774	tags=16%, list=16%, signal=19%
CAIRO_HEPATOBLASTOMA_DN	CAIRO_HEPATOBLASTOMA_DN		174	-0.20687148	-0.6903679	0.9807692	0.9695175	1	2233	tags=28%, list=20%, signal=34%
REACTOME_TRANSPORT_OF_MATURE_MRNA_DERIVED_FROM_AN_INTRON_CONTAINING_TRANSCRIPT	REACTOME_TRANSPORT_OF_MATURE_MRNA_DERIVED_FROM_AN_INTRON_CONTAINING_TRANSCRIPT		33	-0.22382444	-0.6903663	0.82258064	0.96881956	1	8700	tags=100%, list=78%, signal=447%
KONDO_PROSTATE_CANCER_HCP_WITH_H3K27ME3	KONDO_PROSTATE_CANCER_HCP_WITH_H3K27ME3		47	-0.20152204	-0.68996394	0.9166667	0.9686583	1	600	tags=11%, list=5%, signal=11%
ROSS_ACUTE_MYELOID_LEUKEMIA_CBF	ROSS_ACUTE_MYELOID_LEUKEMIA_CBF		50	-0.20159978	-0.68923163	0.9245283	0.96894634	1	2606	tags=28%, list=23%, signal=36%
WINTER_HYPOXIA_UP	WINTER_HYPOXIA_UP		49	-0.2073477	-0.68892586	0.82978725	0.9687695	1	677	tags=8%, list=6%, signal=9%
BROWNE_HCMV_INFECTION_20HR_UP	BROWNE_HCMV_INFECTION_20HR_UP		136	-0.15780425	-0.68868566	0.96153843	0.9683884	1	1835	tags=16%, list=16%, signal=19%
REACTOME_NEUROTRANSMITTER_RELEASE_CYCLE	REACTOME_NEUROTRANSMITTER_RELEASE_CYCLE		18	-0.26783302	-0.687893	0.9298246	0.9685549	1	739	tags=11%, list=7%, signal=12%
PEREZ_TP53_AND_TP63_TARGETS	PEREZ_TP53_AND_TP63_TARGETS		100	-0.1918512	-0.6869671	0.9464286	0.9689444	1	878	tags=11%, list=8%, signal=12%
KEGG_SPLICEOSOME	KEGG_SPLICEOSOME		72	-0.21761325	-0.68600917	0.8305085	0.96938145	1	3905	tags=36%, list=35%, signal=55%
KIM_WT1_TARGETS_UP	KIM_WT1_TARGETS_UP		133	-0.19268937	-0.68576044	0.94827586	0.96890694	1	1579	tags=16%, list=14%, signal=18%
TAKEDA_TARGETS_OF_NUP98_HOXA9_FUSION_3D_DN	TAKEDA_TARGETS_OF_NUP98_HOXA9_FUSION_3D_DN		16	-0.29976255	-0.6846285	0.85106385	0.969431	1	877	tags=13%, list=8%, signal=14%
SATO_SILENCED_BY_METHYLATION_IN_PANCREATIC_CANCER_1	SATO_SILENCED_BY_METHYLATION_IN_PANCREATIC_CANCER_1		249	-0.19215958	-0.6824248	0.9245283	0.9712798	1	1062	tags=13%, list=9%, signal=14%
REACTOME_FORMATION_OF_FIBRIN_CLOT_CLOTTING_CASCADE	REACTOME_FORMATION_OF_FIBRIN_CLOT_CLOTTING_CASCADE		29	-0.27019927	-0.6822907	0.9230769	0.97079915	1	2545	tags=34%, list=23%, signal=45%
KEGG_GLYCOSPHINGOLIPID_BIOSYNTHESIS_LACTO_AND_NEOLACTO_SERIES	KEGG_GLYCOSPHINGOLIPID_BIOSYNTHESIS_LACTO_AND_NEOLACTO_SERIES		20	-0.24988465	-0.68131715	0.9661017	0.971264	1	990	tags=15%, list=9%, signal=16%
REACTOME_METABLISM_OF_NUCLEOTIDES	REACTOME_METABLISM_OF_NUCLEOTIDES		52	-0.19548742	-0.68051475	0.9019608	0.97160524	1	1670	tags=17%, list=15%, signal=20%
SABATES_COLORECTAL_ADENOMA_DN	SABATES_COLORECTAL_ADENOMA_DN		154	-0.23842382	-0.67814577	0.86538464	0.9733389	1	1033	tags=17%, list=9%, signal=18%
ODONNELL_METASTASIS_DN	ODONNELL_METASTASIS_DN		16	-0.27079532	-0.67743605	0.92727274	0.9733871	1	2597	tags=38%, list=23%, signal=49%
MONNIER_POSTRADIATION_TUMOR_ESCAPE_UP	MONNIER_POSTRADIATION_TUMOR_ESCAPE_UP		215	-0.16244018	-0.6771457	0.9591837	0.9730425	1	3280	tags=29%, list=29%, signal=41%
MIDORIKAWA_AMPLIFIED_IN_LIVER_CANCER	MIDORIKAWA_AMPLIFIED_IN_LIVER_CANCER		26	-0.22913133	-0.674581	0.9019608	0.9756039	1	827	tags=12%, list=7%, signal=12%
BENPORATH_NOS_TARGETS	BENPORATH_NOS_TARGETS		91	-0.18213174	-0.6743602	0.9649123	0.9751229	1	1763	tags=20%, list=16%, signal=23%
REACTOME_GLOBAL_GENOMIC_NER	REACTOME_GLOBAL_GENOMIC_NER		31	-0.22628033	-0.67424166	0.8035714	0.974622	1	3457	tags=39%, list=31%, signal=56%
MARTINEZ_RB1_AND_TP53_TARGETS_DN	MARTINEZ_RB1_AND_TP53_TARGETS_DN		399	-0.15797374	-0.67314005	0.98275864	0.975082	1	1727	tags=15%, list=15%, signal=17%
SLEBOS_HEAD_AND_NECK_CANCER_WITH_HPV_UP	SLEBOS_HEAD_AND_NECK_CANCER_WITH_HPV_UP		41	-0.21479703	-0.6731085	0.86206895	0.9744137	1	2850	tags=27%, list=25%, signal=36%
BROWNE_HCMV_INFECTION_14HR_UP	BROWNE_HCMV_INFECTION_14HR_UP		86	-0.18745326	-0.6716385	0.9166667	0.97505313	1	2423	tags=22%, list=22%, signal=28%
NIKOLSKY_BREAST_CANCER_8Q23_Q24_AMPLICON	NIKOLSKY_BREAST_CANCER_8Q23_Q24_AMPLICON		71	-0.17555192	-0.6684943	0.9375	0.97780174	1	2448	tags=25%, list=22%, signal=32%
DIAZ_CHRONIC_MEYLOGENOUS_LEUKEMIA_DN	DIAZ_CHRONIC_MEYLOGENOUS_LEUKEMIA_DN		80	-0.21677034	-0.66816634	0.9166667	0.9774848	1	2673	tags=29%, list=24%, signal=37%
REACTOME_HEMOSTASIS	REACTOME_HEMOSTASIS		194	-0.19024234	-0.6669711	0.9166667	0.9780464	1	1847	tags=17%, list=16%, signal=20%
ODONNELL_TARGETS_OF_MYC_AND_TFRC_UP	ODONNELL_TARGETS_OF_MYC_AND_TFRC_UP		38	-0.23765995	-0.6666563	0.9574468	0.9776989	1	3284	tags=37%, list=29%, signal=52%
CHIANG_LIVER_CANCER_SUBCLASS_CTNNB1_DN	CHIANG_LIVER_CANCER_SUBCLASS_CTNNB1_DN		96	-0.21491095	-0.6659577	0.96	0.9777135	1	2827	tags=36%, list=25%, signal=48%
NIKOLSKY_BREAST_CANCER_8P12_P11_AMPLICON	NIKOLSKY_BREAST_CANCER_8P12_P11_AMPLICON		25	-0.22768648	-0.6643696	0.9259259	0.97899276	1	3066	tags=44%, list=27%, signal=60%
REACTOME_NUCLEOTIDE_EXCISION_REPAIR	REACTOME_NUCLEOTIDE_EXCISION_REPAIR		45	-0.19384341	-0.66417575	0.7413793	0.97854304	1	2797	tags=24%, list=25%, signal=32%
BROWNE_HCMV_INFECTION_8HR_DN	BROWNE_HCMV_INFECTION_8HR_DN		26	-0.22602805	-0.66186476	1	0.9804639	1	1536	tags=19%, list=14%, signal=22%
BILBAN_B_CLL_LPL_UP	BILBAN_B_CLL_LPL_UP		30	-0.21322721	-0.661083	0.92156863	0.98036754	1	2324	tags=23%, list=21%, signal=29%
REACTOME_DNA_REPLICATION_PRE_INITIATION	REACTOME_DNA_REPLICATION_PRE_INITIATION		63	-0.22982961	-0.6602398	0.8032787	0.98088145	1	2957	tags=32%, list=26%, signal=43%
MARSON_FOXP3_TARGETS_STIMULATED_UP	MARSON_FOXP3_TARGETS_STIMULATED_UP		16	-0.2811113	-0.6581912	0.9019608	0.98232436	1	1297	tags=19%, list=12%, signal=21%
BEGUM_TARGETS_OF_PAX3_FOXO1_FUSION_DN	BEGUM_TARGETS_OF_PAX3_FOXO1_FUSION_DN		24	-0.22896454	-0.6552446	0.877193	0.9845677	1	1101	tags=17%, list=10%, signal=18%
NAKAYAMA_SOFT_TISSUE_TUMORS_PCA1_DN	NAKAYAMA_SOFT_TISSUE_TUMORS_PCA1_DN		48	-0.22908396	-0.65265673	0.9122807	0.9861878	1	1042	tags=13%, list=9%, signal=14%
MCLACHLAN_DENTAL_CARIES_DN	MCLACHLAN_DENTAL_CARIES_DN		146	-0.22151007	-0.65177894	0.90384614	0.9864121	1	2443	tags=23%, list=22%, signal=29%
LINDSTEDT_DENDRITIC_CELL_MATURATION_D	LINDSTEDT_DENDRITIC_CELL_MATURATION_D		43	-0.23536287	-0.6511369	0.85	0.9862734	1	2606	tags=33%, list=23%, signal=42%
WONG_EMBRYONIC_STEM_CELL_CORE	WONG_EMBRYONIC_STEM_CELL_CORE		255	-0.21343513	-0.6504506	0.8214286	0.9861565	1	2550	tags=27%, list=23%, signal=34%
ONDER_CDH1_TARGETS_3_DN	ONDER_CDH1_TARGETS_3_DN		28	-0.28421393	-0.6494371	0.79310346	0.9864749	1	3171	tags=39%, list=28%, signal=55%
BROWNE_HCMV_INFECTION_12HR_UP	BROWNE_HCMV_INFECTION_12HR_UP		58	-0.16643134	-0.64913106	0.96153843	0.9859946	1	2850	tags=29%, list=25%, signal=39%
HOSHIDA_LIVER_CANCER_SUBCLASS_S1	HOSHIDA_LIVER_CANCER_SUBCLASS_S1		184	-0.18981554	-0.6489336	0.84444445	0.9855136	1	2346	tags=20%, list=21%, signal=25%
TAKEDA_TARGETS_OF_NUP98_HOXA9_FUSION_3D_UP	TAKEDA_TARGETS_OF_NUP98_HOXA9_FUSION_3D_UP		83	-0.20387319	-0.6476466	0.96363634	0.98651636	1	2572	tags=29%, list=23%, signal=37%
WANG_PROSTATE_CANCER_ANDROGEN_INDEPENDENT	WANG_PROSTATE_CANCER_ANDROGEN_INDEPENDENT		35	-0.18762879	-0.64758915	0.9583333	0.985872	1	2447	tags=23%, list=22%, signal=29%
ST_B_CELL_ANTIGEN_RECEPTOR	ST_B_CELL_ANTIGEN_RECEPTOR		26	-0.20447591	-0.6467312	0.9245283	0.9861012	1	2132	tags=19%, list=19%, signal=24%
BROWNE_INTERFERON_RESPONSIVE_GENES	BROWNE_INTERFERON_RESPONSIVE_GENES		44	-0.22938722	-0.6460043	0.8958333	0.98616195	1	1449	tags=23%, list=13%, signal=26%
CUI_TCF21_TARGETS_UP	CUI_TCF21_TARGETS_UP		22	-0.23876044	-0.6441718	0.9298246	0.98734653	1	2299	tags=32%, list=21%, signal=40%
MOOTHA_GLYCOLYSIS	MOOTHA_GLYCOLYSIS		15	-0.25331703	-0.64414275	0.9148936	0.9867133	1	2603	tags=33%, list=23%, signal=43%
GARGALOVIC_RESPONSE_TO_OXIDIZED_PHOSPHOLIPIDS_YELLOW_UP	GARGALOVIC_RESPONSE_TO_OXIDIZED_PHOSPHOLIPIDS_YELLOW_UP		15	-0.25206614	-0.6430079	0.9148936	0.9869652	1	846	tags=13%, list=8%, signal=14%
REACTOME_DOWN_STREAM_SIGNAL_TRANSDUCTION	REACTOME_DOWN_STREAM_SIGNAL_TRANSDUCTION		25	-0.1916089	-0.6422972	0.9019608	0.9869685	1	4325	tags=48%, list=39%, signal=78%
HOFFMANN_IMMATURE_TO_MATURE_B_LYMPHOCYTE_UP	HOFFMANN_IMMATURE_TO_MATURE_B_LYMPHOCYTE_UP		19	-0.26100028	-0.6421454	0.82608694	0.9864398	1	1798	tags=26%, list=16%, signal=31%
YAO_TEMPORAL_RESPONSE_TO_PROGESTERONE_CLUSTER_16	YAO_TEMPORAL_RESPONSE_TO_PROGESTERONE_CLUSTER_16		62	-0.21698776	-0.64107627	0.98	0.9868234	1	1625	tags=16%, list=15%, signal=19%
CREIGHTON_AKT1_SIGNALING_VIA_MTOR_DN	CREIGHTON_AKT1_SIGNALING_VIA_MTOR_DN		18	-0.2378354	-0.6402004	0.78571427	0.98683196	1	8540	tags=100%, list=76%, signal=421%
MARTORIATI_MDM4_TARGETS_NEUROEPITHELIUM_DN	MARTORIATI_MDM4_TARGETS_NEUROEPITHELIUM_DN		60	-0.23621021	-0.6393458	0.88235295	0.9870635	1	1898	tags=23%, list=17%, signal=28%
KUNINGER_IGF1_VS_PDGFB_TARGETS_UP	KUNINGER_IGF1_VS_PDGFB_TARGETS_UP		32	-0.30885038	-0.63749576	0.84615386	0.9881558	1	2031	tags=31%, list=18%, signal=38%
BIOCARTA_CCR3_PATHWAY	BIOCARTA_CCR3_PATHWAY		16	-0.22803538	-0.6369542	0.9	0.9879301	1	1956	tags=25%, list=17%, signal=30%
ODONNELL_TFRC_TARGETS_UP	ODONNELL_TFRC_TARGETS_UP		186	-0.16078407	-0.6362953	0.96428573	0.9879732	1	2260	tags=21%, list=20%, signal=26%
DUNNE_TARGETS_OF_AML1_MTG8_FUSION_DN	DUNNE_TARGETS_OF_AML1_MTG8_FUSION_DN		15	-0.2691461	-0.6348769	0.88372093	0.98842067	1	1714	tags=27%, list=15%, signal=31%
GAURNIER_PSMD4_TARGETS	GAURNIER_PSMD4_TARGETS		28	-0.2594366	-0.6340792	0.9411765	0.9885703	1	2620	tags=36%, list=23%, signal=47%
BIOCARTA_CTLA4_PATHWAY	BIOCARTA_CTLA4_PATHWAY		15	-0.31634238	-0.63391113	0.8269231	0.9879648	1	1492	tags=27%, list=13%, signal=31%
LEONARD_HYPOXIA	LEONARD_HYPOXIA		26	-0.22123115	-0.6335134	0.94	0.9876419	1	1688	tags=23%, list=15%, signal=27%
MANALO_HYPOXIA_DN	MANALO_HYPOXIA_DN		173	-0.2137352	-0.63164335	0.83928573	0.9886052	1	1890	tags=21%, list=17%, signal=25%
SIG_PIP3_SIGNALING_IN_B_LYMPHOCYTES	SIG_PIP3_SIGNALING_IN_B_LYMPHOCYTES		21	-0.20597328	-0.63060915	0.9230769	0.9887063	1	2033	tags=24%, list=18%, signal=29%
OUILLETTE_CLL_13Q14_DELETION_DN	OUILLETTE_CLL_13Q14_DELETION_DN		35	-0.20844612	-0.63052154	0.9811321	0.9881001	1	1976	tags=23%, list=18%, signal=28%
SCHUETZ_BREAST_CANCER_DUCTAL_INVASIVE_UP	SCHUETZ_BREAST_CANCER_DUCTAL_INVASIVE_UP		223	-0.2458734	-0.62829566	0.8780488	0.9891687	1	1562	tags=19%, list=14%, signal=22%
NAKAYAMA_SOFT_TISSUE_TUMORS_PCA1_UP	NAKAYAMA_SOFT_TISSUE_TUMORS_PCA1_UP		48	-0.2643884	-0.62719107	0.81632656	0.9893787	1	1430	tags=19%, list=13%, signal=21%
EBAUER_TARGETS_OF_PAX3_FOXO1_FUSION_UP	EBAUER_TARGETS_OF_PAX3_FOXO1_FUSION_UP		124	-0.20448332	-0.6253307	0.9230769	0.99000716	1	1784	tags=19%, list=16%, signal=22%
JIANG_HYPOXIA_CANCER	JIANG_HYPOXIA_CANCER		42	-0.18480502	-0.62364596	0.93877554	0.9909085	1	3467	tags=33%, list=31%, signal=48%
REACTOME_CHEMOKINE_RECEPTORS_BIND_CHEMOKINES	REACTOME_CHEMOKINE_RECEPTORS_BIND_CHEMOKINES		42	-0.24788222	-0.62300026	0.9807692	0.990704	1	2500	tags=29%, list=22%, signal=37%
BIOCARTA_PDGF_PATHWAY	BIOCARTA_PDGF_PATHWAY		22	-0.17815608	-0.62275964	0.88461536	0.99018455	1	681	tags=9%, list=6%, signal=10%
BIOCARTA_IGF1_PATHWAY	BIOCARTA_IGF1_PATHWAY		15	-0.19986445	-0.6202364	0.9423077	0.9911559	1	2598	tags=27%, list=23%, signal=35%
KEGG_ACUTE_MYELOID_LEUKEMIA	KEGG_ACUTE_MYELOID_LEUKEMIA		36	-0.17541249	-0.6199557	0.9574468	0.9907621	1	916	tags=11%, list=8%, signal=12%
TAKEDA_TARGETS_OF_NUP98_HOXA9_FUSION_16D_UP	TAKEDA_TARGETS_OF_NUP98_HOXA9_FUSION_16D_UP		82	-0.21288247	-0.6195833	0.9423077	0.99033755	1	1490	tags=17%, list=13%, signal=20%
REACTOME_LATE_PHASE_OF_HIV_LIFE_CYCLE	REACTOME_LATE_PHASE_OF_HIV_LIFE_CYCLE		66	-0.17112806	-0.6192495	0.85	0.98982745	1	3457	tags=23%, list=31%, signal=33%
BIOCARTA_NFAT_PATHWAY	BIOCARTA_NFAT_PATHWAY		31	-0.17613833	-0.6191244	0.9423077	0.9892745	1	1236	tags=13%, list=11%, signal=14%
REACTOME_HIV1_TRANSCRIPTION_INITIATION	REACTOME_HIV1_TRANSCRIPTION_INITIATION		32	-0.18929315	-0.6179395	0.8214286	0.9896747	1	1372	tags=9%, list=12%, signal=11%
REACTOME_THE_ROLE_OF_NEF_IN_HIV1_REPLICATION_AND_DISEASE_PATHOGENESIS	REACTOME_THE_ROLE_OF_NEF_IN_HIV1_REPLICATION_AND_DISEASE_PATHOGENESIS		21	-0.19964008	-0.61515385	0.92156863	0.9913483	1	2800	tags=29%, list=25%, signal=38%
AMIT_EGF_RESPONSE_240_HELA	AMIT_EGF_RESPONSE_240_HELA		42	-0.18464321	-0.61500084	1	0.99082893	1	3181	tags=33%, list=28%, signal=46%
KEGG_PYRIMIDINE_METABOLISM	KEGG_PYRIMIDINE_METABOLISM		68	-0.18253763	-0.6136303	0.8214286	0.99122536	1	1595	tags=16%, list=14%, signal=19%
REACTOME_SYNTHESIS_OF_GPI_ANCHORED_PROTEINS	REACTOME_SYNTHESIS_OF_GPI_ANCHORED_PROTEINS		15	-0.19713096	-0.6136021	0.9268293	0.9905721	1	3778	tags=47%, list=34%, signal=70%
LIU_SOX4_TARGETS_UP	LIU_SOX4_TARGETS_UP		65	-0.18031046	-0.6133853	0.972973	0.99017847	1	2242	tags=22%, list=20%, signal=27%
BIOCARTA_MPR_PATHWAY	BIOCARTA_MPR_PATHWAY		22	-0.18244451	-0.6093172	0.91071427	0.99270034	1	9160	tags=100%, list=82%, signal=548%
BIOCARTA_IGF1R_PATHWAY	BIOCARTA_IGF1R_PATHWAY		15	-0.18962592	-0.60893416	0.92156863	0.9922384	1	4292	tags=47%, list=38%, signal=76%
BIOCARTA_MET_PATHWAY	BIOCARTA_MET_PATHWAY		23	-0.1935232	-0.6076397	0.93333334	0.99257874	1	2735	tags=26%, list=24%, signal=34%
POMEROY_MEDULLOBLASTOMA_PROGNOSIS_UP	POMEROY_MEDULLOBLASTOMA_PROGNOSIS_UP		26	-0.1861696	-0.60742694	0.90384614	0.99203634	1	470	tags=8%, list=4%, signal=8%
REACTOME_RNA_POLYMERASE_I_TRANSCRIPTION_INITIATION	REACTOME_RNA_POLYMERASE_I_TRANSCRIPTION_INITIATION		18	-0.21659057	-0.6068788	0.7755102	0.99169487	1	3457	tags=39%, list=31%, signal=56%
KEGG_DORSO_VENTRAL_AXIS_FORMATION	KEGG_DORSO_VENTRAL_AXIS_FORMATION		15	-0.20901851	-0.60673356	0.9836066	0.99112594	1	114	tags=7%, list=1%, signal=7%
WOO_LIVER_CANCER_RECURRENCE_UP	WOO_LIVER_CANCER_RECURRENCE_UP		73	-0.18313712	-0.6049182	0.962963	0.9915063	1	1536	tags=15%, list=14%, signal=17%
RUGO_RESPONSE_TO_GAMMA_RADIATION	RUGO_RESPONSE_TO_GAMMA_RADIATION		34	-0.18647031	-0.6038509	0.9814815	0.99156463	1	3428	tags=35%, list=31%, signal=51%
KYNG_DNA_DAMAGE_BY_GAMMA_RADIATION	KYNG_DNA_DAMAGE_BY_GAMMA_RADIATION		34	-0.18647031	-0.6038509	0.9814815	0.9908938	1	3428	tags=35%, list=31%, signal=51%
KEGG_FC_GAMMA_R_MEDIATED_PHAGOCYTOSIS	KEGG_FC_GAMMA_R_MEDIATED_PHAGOCYTOSIS		63	-0.18377873	-0.6031184	0.9787234	0.99088	1	2033	tags=21%, list=18%, signal=25%
MCLACHLAN_DENTAL_CARIES_UP	MCLACHLAN_DENTAL_CARIES_UP		134	-0.20388839	-0.60285497	0.9444444	0.99041325	1	2443	tags=22%, list=22%, signal=28%
DAZARD_RESPONSE_TO_UV_SCC_DN	DAZARD_RESPONSE_TO_UV_SCC_DN		59	-0.17550762	-0.59995365	0.9811321	0.99144495	1	3998	tags=42%, list=36%, signal=66%
DORN_ADENOVIRUS_INFECTION_12HR_UP	DORN_ADENOVIRUS_INFECTION_12HR_UP		18	-0.2095119	-0.5998125	0.9411765	0.990905	1	1896	tags=17%, list=17%, signal=20%
REACTOME_RNA_POLYMERASE_I_III_AND_MITOCHONDRIAL_TRANSCRIPTION	REACTOME_RNA_POLYMERASE_I_III_AND_MITOCHONDRIAL_TRANSCRIPTION		47	-0.1843616	-0.5987807	0.9347826	0.9910157	1	2891	tags=26%, list=26%, signal=34%
JAZAG_TGFB1_SIGNALING_VIA_SMAD4_DN	JAZAG_TGFB1_SIGNALING_VIA_SMAD4_DN		42	-0.18153742	-0.5984985	0.94736844	0.9905107	1	2809	tags=29%, list=25%, signal=38%
KORKOLA_TERATOMA	KORKOLA_TERATOMA		22	-0.2099717	-0.5981508	1	0.99019575	1	1593	tags=18%, list=14%, signal=21%
LEE_LIVER_CANCER_SURVIVAL_DN	LEE_LIVER_CANCER_SURVIVAL_DN		83	-0.19042718	-0.5977445	0.9137931	0.9897891	1	2985	tags=31%, list=27%, signal=42%
ZHAN_MULTIPLE_MYELOMA_DN	ZHAN_MULTIPLE_MYELOMA_DN		22	-0.24365167	-0.5970263	0.9318182	0.98957205	1	673	tags=9%, list=6%, signal=10%
REACTOME_TRANSPORT_OF_THE_SLBP_INDEPENDENT_MATURE_MRNA	REACTOME_TRANSPORT_OF_THE_SLBP_INDEPENDENT_MATURE_MRNA		19	-0.22354415	-0.5965765	0.87096775	0.9892236	1	8700	tags=100%, list=78%, signal=448%
BOYAULT_LIVER_CANCER_SUBCLASS_G3_UP	BOYAULT_LIVER_CANCER_SUBCLASS_G3_UP		118	-0.18925396	-0.59572184	0.89285713	0.9892144	1	1494	tags=15%, list=13%, signal=17%
BIOCARTA_AMI_PATHWAY	BIOCARTA_AMI_PATHWAY		19	-0.23799932	-0.59396255	0.95238096	0.9896324	1	851	tags=11%, list=8%, signal=11%
CHNG_MULTIPLE_MYELOMA_HYPERPLOID_DN	CHNG_MULTIPLE_MYELOMA_HYPERPLOID_DN		24	-0.17838068	-0.5930382	0.8888889	0.9897061	1	2684	tags=25%, list=24%, signal=33%
ICHIBA_GRAFT_VERSUS_HOST_DISEASE_35D_DN	ICHIBA_GRAFT_VERSUS_HOST_DISEASE_35D_DN		42	-0.22347128	-0.59153056	1	0.9898482	1	1403	tags=14%, list=13%, signal=16%
MORI_EMU_MYC_LYMPHOMA_BY_ONSET_TIME_UP	MORI_EMU_MYC_LYMPHOMA_BY_ONSET_TIME_UP		68	-0.1832372	-0.5885787	0.9298246	0.991047	1	257	tags=4%, list=2%, signal=4%
DE_YY1_TARGETS_DN	DE_YY1_TARGETS_DN		50	-0.18983182	-0.58839047	0.9622642	0.9904713	1	3593	tags=40%, list=32%, signal=59%
KLEIN_PRIMARY_EFFUSION_LYMPHOMA_DN	KLEIN_PRIMARY_EFFUSION_LYMPHOMA_DN		37	-0.23592803	-0.5881802	0.8979592	0.9899207	1	3032	tags=38%, list=27%, signal=52%
MARKEY_RB1_CHRONIC_LOF_DN	MARKEY_RB1_CHRONIC_LOF_DN		90	-0.18256758	-0.5879985	0.9622642	0.98935723	1	592	tags=9%, list=5%, signal=9%
LU_TUMOR_ANGIOGENESIS_UP	LU_TUMOR_ANGIOGENESIS_UP		15	-0.2179455	-0.58572406	0.9830508	0.9900968	1	1455	tags=20%, list=13%, signal=23%
KEGG_CHEMOKINE_SIGNALING_PATHWAY	KEGG_CHEMOKINE_SIGNALING_PATHWAY		129	-0.16741686	-0.585444	0.9814815	0.9895682	1	2606	tags=22%, list=23%, signal=29%
MANALO_HYPOXIA_UP	MANALO_HYPOXIA_UP		128	-0.17114665	-0.5834234	1	0.99000496	1	2308	tags=23%, list=21%, signal=28%
REACTOME_TRANSPORT_OF_RIBONUCLEOPROTEINS_INTO_THE_HOST_NUCLEUS	REACTOME_TRANSPORT_OF_RIBONUCLEOPROTEINS_INTO_THE_HOST_NUCLEUS		18	-0.22352414	-0.5811099	0.9166667	0.9905769	1	8700	tags=100%, list=78%, signal=448%
GOLUB_ALL_VS_AML_UP	GOLUB_ALL_VS_AML_UP		18	-0.21609905	-0.5810719	0.9701493	0.98994863	1	3631	tags=44%, list=32%, signal=66%
POMEROY_MEDULLOBLASTOMA_DESMOPLASIC_VS_CLASSIC_UP	POMEROY_MEDULLOBLASTOMA_DESMOPLASIC_VS_CLASSIC_UP		33	-0.1844142	-0.5809714	1	0.9893248	1	3112	tags=36%, list=28%, signal=50%
POMEROY_MEDULLOBLASTOMA_DESMOPLASIC_VS_CLASSIC_DN	POMEROY_MEDULLOBLASTOMA_DESMOPLASIC_VS_CLASSIC_DN		33	-0.1844142	-0.5809714	1	0.9886666	1	3112	tags=36%, list=28%, signal=50%
REACTOME_NEP_NS2_INTERACTS_WITH_THE_CELLULAR_EXPORT_MACHINERY	REACTOME_NEP_NS2_INTERACTS_WITH_THE_CELLULAR_EXPORT_MACHINERY		17	-0.22350416	-0.5776824	0.90163934	0.98994493	1	8700	tags=100%, list=78%, signal=448%
REACTOME_REV_MEDIATED_NUCLEAR_EXPORT_OF_HIV1_RNA	REACTOME_REV_MEDIATED_NUCLEAR_EXPORT_OF_HIV1_RNA		18	-0.22352414	-0.5736589	0.93333334	0.9913413	1	8700	tags=100%, list=78%, signal=448%
NIKOLSKY_BREAST_CANCER_11Q12_Q14_AMPLICON	NIKOLSKY_BREAST_CANCER_11Q12_Q14_AMPLICON		74	-0.13967264	-0.5705262	0.96153843	0.9925469	1	1550	tags=12%, list=14%, signal=14%
REACTOME_NUCLEAR_IMPORT_OF_REV_PROTEIN	REACTOME_NUCLEAR_IMPORT_OF_REV_PROTEIN		18	-0.22352414	-0.57002383	0.93333334	0.99212205	1	8700	tags=100%, list=78%, signal=448%
AMIT_EGF_RESPONSE_40_HELA	AMIT_EGF_RESPONSE_40_HELA		26	-0.16869624	-0.5689511	0.97959185	0.9920681	1	3115	tags=35%, list=28%, signal=48%
KAUFFMANN_DNA_REPLICATION_GENES	KAUFFMANN_DNA_REPLICATION_GENES		103	-0.17889568	-0.56778836	0.9122807	0.9921746	1	2894	tags=27%, list=26%, signal=36%
KEGG_COMPLEMENT_AND_COAGULATION_CASCADES	KEGG_COMPLEMENT_AND_COAGULATION_CASCADES		54	-0.2197459	-0.5654921	1	0.992644	1	1847	tags=22%, list=16%, signal=26%
REACTOME_SYNTHESIS_OF_DNA	REACTOME_SYNTHESIS_OF_DNA		72	-0.1948547	-0.56490344	0.91525424	0.9923459	1	2957	tags=31%, list=26%, signal=41%
PARK_TRETINOIN_RESPONSE_AND_PML_RARA_FUSION	PARK_TRETINOIN_RESPONSE_AND_PML_RARA_FUSION		21	-0.19823372	-0.563005	0.9318182	0.9925639	1	974	tags=14%, list=9%, signal=16%
STEARMAN_TUMOR_FIELD_EFFECT_UP	STEARMAN_TUMOR_FIELD_EFFECT_UP		34	-0.20178545	-0.5573944	0.95652175	0.99454087	1	1137	tags=12%, list=10%, signal=13%
REACTOME_TIGHT_JUNCTION_INTERACTIONS	REACTOME_TIGHT_JUNCTION_INTERACTIONS		24	-0.25303617	-0.5549529	0.98333335	0.9950712	1	1999	tags=25%, list=18%, signal=30%
ZHAN_MULTIPLE_MYELOMA_LB_UP	ZHAN_MULTIPLE_MYELOMA_LB_UP		21	-0.20269518	-0.5521389	1	0.9954772	1	2295	tags=24%, list=20%, signal=30%
RICKMAN_METASTASIS_DN	RICKMAN_METASTASIS_DN		160	-0.13270688	-0.5479886	1	0.9965431	1	3521	tags=33%, list=31%, signal=47%
BROWNE_HCMV_INFECTION_2HR_UP	BROWNE_HCMV_INFECTION_2HR_UP		21	-0.1797197	-0.5454096	0.9622642	0.99701667	1	2249	tags=19%, list=20%, signal=24%
SA_B_CELL_RECEPTOR_COMPLEXES	SA_B_CELL_RECEPTOR_COMPLEXES		16	-0.18313305	-0.5448293	1	0.99656147	1	1845	tags=19%, list=16%, signal=22%
YAMASHITA_METHYLATED_IN_PROSTATE_CANCER	YAMASHITA_METHYLATED_IN_PROSTATE_CANCER		44	-0.20722906	-0.5443745	0.9814815	0.9960812	1	2616	tags=32%, list=23%, signal=41%
BASSO_CD40_SIGNALING_UP	BASSO_CD40_SIGNALING_UP		63	-0.16266505	-0.542886	0.9807692	0.99608994	1	2809	tags=25%, list=25%, signal=34%
VALK_AML_WITH_FLT3_ITD	VALK_AML_WITH_FLT3_ITD		26	-0.1965408	-0.5428387	1	0.9954702	1	2260	tags=23%, list=20%, signal=29%
PRAMOONJAGO_SOX4_TARGETS_UP	PRAMOONJAGO_SOX4_TARGETS_UP		35	-0.18704098	-0.5402002	0.9791667	0.9957745	1	1525	tags=14%, list=14%, signal=16%
TAYLOR_METHYLATED_IN_ACUTE_LYMPHOBLASTIC_LEUKEMIA	TAYLOR_METHYLATED_IN_ACUTE_LYMPHOBLASTIC_LEUKEMIA		39	-0.16482003	-0.5395411	0.98245615	0.99535877	1	3282	tags=33%, list=29%, signal=47%
BIOCARTA_BCR_PATHWAY	BIOCARTA_BCR_PATHWAY		20	-0.19255637	-0.53884214	1	0.9950744	1	1882	tags=20%, list=17%, signal=24%
GUTIERREZ_CHRONIC_LYMPHOCYTIC_LEUKEMIA_DN	GUTIERREZ_CHRONIC_LYMPHOCYTIC_LEUKEMIA_DN		32	-0.18207252	-0.5370635	1	0.99504215	1	2649	tags=28%, list=24%, signal=37%
AMIT_DELAYED_EARLY_GENES	AMIT_DELAYED_EARLY_GENES		15	-0.2029544	-0.5340114	0.9756098	0.9955836	1	945	tags=13%, list=8%, signal=15%
GENTILE_UV_RESPONSE_CLUSTER_D4	GENTILE_UV_RESPONSE_CLUSTER_D4		26	-0.18555127	-0.52925146	0.9811321	0.9967707	1	3528	tags=31%, list=32%, signal=45%
ZHAN_MULTIPLE_MYELOMA_CD2_UP	ZHAN_MULTIPLE_MYELOMA_CD2_UP		20	-0.19700967	-0.5278831	0.9574468	0.9966052	1	3959	tags=45%, list=35%, signal=69%
AMIT_EGF_RESPONSE_120_MCF10A	AMIT_EGF_RESPONSE_120_MCF10A		26	-0.2007773	-0.52508	0.9811321	0.99676335	1	1063	tags=12%, list=9%, signal=13%
OSADA_ASCL1_TARGETS_UP	OSADA_ASCL1_TARGETS_UP		31	-0.19212976	-0.5234043	1	0.99665684	1	2082	tags=23%, list=19%, signal=28%
KENNY_CTNNB1_TARGETS_UP	KENNY_CTNNB1_TARGETS_UP		32	-0.16100863	-0.5145671	1	0.99858344	1	1009	tags=9%, list=9%, signal=10%
FOURNIER_ACINAR_DEVELOPMENT_LATE_2	FOURNIER_ACINAR_DEVELOPMENT_LATE_2		179	-0.16046278	-0.51168555	0.8965517	0.99869525	1	2531	tags=21%, list=23%, signal=26%
CHIARETTI_T_ALL_REFRACTORY_TO_THERAPY	CHIARETTI_T_ALL_REFRACTORY_TO_THERAPY		20	-0.19778532	-0.51115394	0.96428573	0.99813807	1	3789	tags=45%, list=34%, signal=68%
DORN_ADENOVIRUS_INFECTION_32HR_DN	DORN_ADENOVIRUS_INFECTION_32HR_DN		27	-0.14409396	-0.50977606	1	0.9978336	1	3249	tags=30%, list=29%, signal=42%
SMID_BREAST_CANCER_RELAPSE_IN_LUNG_UP	SMID_BREAST_CANCER_RELAPSE_IN_LUNG_UP		15	-0.20981975	-0.5035622	0.9818182	0.9986912	1	2880	tags=33%, list=26%, signal=45%
KEGG_HEMATOPOIETIC_CELL_LINEAGE	KEGG_HEMATOPOIETIC_CELL_LINEAGE		53	-0.18479194	-0.50318205	1	0.99815446	1	1585	tags=17%, list=14%, signal=20%
PUJANA_BREAST_CANCER_LIT_INT_NETWORK	PUJANA_BREAST_CANCER_LIT_INT_NETWORK		64	-0.18496986	-0.50175905	0.9444444	0.99785185	1	2592	tags=27%, list=23%, signal=34%
REACTOME_CELL_CYCLE_CHECKPOINTS	REACTOME_CELL_CYCLE_CHECKPOINTS		85	-0.16475767	-0.50128806	0.9047619	0.9973587	1	2957	tags=29%, list=26%, signal=40%
XU_CREBBP_TARGETS_DN	XU_CREBBP_TARGETS_DN		34	-0.16808192	-0.49783465	1	0.99752265	1	3265	tags=32%, list=29%, signal=46%
REACTOME_S_PHASE	REACTOME_S_PHASE		84	-0.16939645	-0.49431494	0.9137931	0.99771255	1	2957	tags=30%, list=26%, signal=40%
KEGG_LEUKOCYTE_TRANSENDOTHELIAL_MIGRATION	KEGG_LEUKOCYTE_TRANSENDOTHELIAL_MIGRATION		85	-0.14975797	-0.49400538	1	0.9971667	1	3710	tags=35%, list=33%, signal=52%
BIOCARTA_PTDINS_PATHWAY	BIOCARTA_PTDINS_PATHWAY		16	-0.17805402	-0.49277237	0.9777778	0.99688005	1	9208	tags=100%, list=82%, signal=562%
REACTOME_TRKA_SIGNALLING_FROM_THE_PLASMA_MEMBRANE	REACTOME_TRKA_SIGNALLING_FROM_THE_PLASMA_MEMBRANE		58	-0.11178203	-0.49115553	1	0.9965766	1	2606	tags=21%, list=23%, signal=27%
BIOCARTA_CXCR4_PATHWAY	BIOCARTA_CXCR4_PATHWAY		17	-0.16389827	-0.4899715	0.9791667	0.9960703	1	3351	tags=35%, list=30%, signal=50%
REACTOME_TRANSCRIPTION_COUPLED_NER	REACTOME_TRANSCRIPTION_COUPLED_NER		40	-0.15317765	-0.48878703	0.9433962	0.995753	1	2797	tags=23%, list=25%, signal=30%
LUI_THYROID_CANCER_PAX8_PPARG_UP	LUI_THYROID_CANCER_PAX8_PPARG_UP		27	-0.16173834	-0.48842585	1	0.99518865	1	1727	tags=15%, list=15%, signal=17%
WAKASUGI_HAVE_ZNF143_BINDING_SITES	WAKASUGI_HAVE_ZNF143_BINDING_SITES		43	-0.17036761	-0.4880366	1	0.9946378	1	3782	tags=47%, list=34%, signal=70%
LANDIS_BREAST_CANCER_PROGRESSION_UP	LANDIS_BREAST_CANCER_PROGRESSION_UP		42	-0.21834865	-0.48531976	0.8947368	0.9946258	1	2813	tags=31%, list=25%, signal=41%
REACTOME_INTEGRIN_CELL_SURFACE_INTERACTIONS	REACTOME_INTEGRIN_CELL_SURFACE_INTERACTIONS		53	-0.15912111	-0.48227525	0.9807692	0.99468946	1	2273	tags=19%, list=20%, signal=24%
REACTOME_VPR_MEDIATED_NUCLEAR_IMPORT_OF_PICS	REACTOME_VPR_MEDIATED_NUCLEAR_IMPORT_OF_PICS		20	-0.17945965	-0.47636905	0.9672131	0.99520725	1	9193	tags=100%, list=82%, signal=558%
KAUFFMANN_DNA_REPAIR_GENES	KAUFFMANN_DNA_REPAIR_GENES		148	-0.14670762	-0.4753876	0.96428573	0.994732	1	2808	tags=25%, list=25%, signal=33%
MORI_LARGE_PRE_BII_LYMPHOCYTE_DN	MORI_LARGE_PRE_BII_LYMPHOCYTE_DN		34	-0.18944468	-0.46689913	0.9019608	0.99587196	1	3032	tags=29%, list=27%, signal=40%
REACTOME_RNA_POLYMERASE_III_TRANSCRIPTION	REACTOME_RNA_POLYMERASE_III_TRANSCRIPTION		22	-0.14844309	-0.46300888	0.9807692	0.99601454	1	9540	tags=100%, list=85%, signal=674%
REACTOME_HIV_LIFE_CYCLE	REACTOME_HIV_LIFE_CYCLE		75	-0.12731937	-0.46227208	0.9508197	0.99549955	1	3457	tags=21%, list=31%, signal=31%
JIANG_TIP30_TARGETS_DN	JIANG_TIP30_TARGETS_DN		18	-0.158367	-0.45254838	1	0.99645895	1	1999	tags=17%, list=18%, signal=20%
REACTOME_G1_S_TRANSITION	REACTOME_G1_S_TRANSITION		79	-0.1489542	-0.4512381	0.95	0.9960025	1	2957	tags=29%, list=26%, signal=39%
ZHAN_MULTIPLE_MYELOMA_UP	ZHAN_MULTIPLE_MYELOMA_UP		31	-0.13255699	-0.4363615	0.98	0.99719733	1	2902	tags=26%, list=26%, signal=35%
CAIRO_HEPATOBLASTOMA_CLASSES_UP	CAIRO_HEPATOBLASTOMA_CLASSES_UP		371	-0.12619126	-0.4347444	0.9649123	0.99671936	1	3378	tags=29%, list=30%, signal=40%
FARMER_BREAST_CANCER_CLUSTER_5	FARMER_BREAST_CANCER_CLUSTER_5		18	-0.22754587	-0.43342894	0.93333334	0.9962256	1	2447	tags=28%, list=22%, signal=35%
HOFMANN_MYELODYSPLASTIC_SYNDROM_LOW_RISK_DN	HOFMANN_MYELODYSPLASTIC_SYNDROM_LOW_RISK_DN		17	-0.1423579	-0.39259487	1	0.99915916	1	2454	tags=24%, list=22%, signal=30%
LANDIS_ERBB2_BREAST_TUMORS_65_UP	LANDIS_ERBB2_BREAST_TUMORS_65_UP		19	-0.162611	-0.36382207	0.96153843	0.99992776	1	2825	tags=26%, list=25%, signal=35%
REACTOME_GAP_JUNCTION_TRAFFICKING	REACTOME_GAP_JUNCTION_TRAFFICKING		19	-0.13801087	-0.3568831	1	0.9994692	1	3309	tags=32%, list=30%, signal=45%
BIOCARTA_WNT_PATHWAY	BIOCARTA_WNT_PATHWAY		18	-0.11386404	-0.32891467	1	0.9994555	1	9926	tags=100%, list=89%, signal=879%
