# Supplementary material for: A genomic analysis of mouse models of breast cancer reveals molecular features of mouse models and relationships to human breast cancer
Source: Breast Cancer Res. 2014 Jun 5;16(3):R59. doi: 10.1186/bcr3672 (PMC4078930; doi:10.1186/bcr3672)
Supplement: Additional file 11 — GSEA for mouse models compared to all other models or to mammary gland development. Listed by model. [file bcr3672-S11.zip › AdditionalFile11/BRCA_Null/Vs_Normal_Mammary/C2/Upregulated_in_BRCA_Null_vs_NormalMammary.txt]

NAME	GS<br> follow link to MSigDB	GS DETAILS	SIZE	ES	NES	NOM p-val	FDR q-val	FWER p-val	RANK AT MAX	LEADING EDGE
OUELLET_CULTURED_OVARIAN_CANCER_INVASIVE_VS_LMP_DN	OUELLET_CULTURED_OVARIAN_CANCER_INVASIVE_VS_LMP_DN	Details ...	15	0.74129295	1.9291798	0	0.21146598	0.15	1184	tags=53%, list=11%, signal=60%
SU_PANCREAS	SU_PANCREAS	Details ...	29	0.5624836	1.6346194	0.041666668	1	0.97	2689	tags=55%, list=24%, signal=72%
KEGG_NEUROACTIVE_LIGAND_RECEPTOR_INTERACTION	KEGG_NEUROACTIVE_LIGAND_RECEPTOR_INTERACTION	Details ...	183	0.5188341	1.5971516	0	1	0.99	2664	tags=56%, list=24%, signal=73%
MAYBURD_RESPONSE_TO_L663536_UP	MAYBURD_RESPONSE_TO_L663536_UP	Details ...	15	0.5440128	1.550618	0	1	0.99	3463	tags=67%, list=31%, signal=96%
KEGG_GLYCOSPHINGOLIPID_BIOSYNTHESIS_GANGLIO_SERIES	KEGG_GLYCOSPHINGOLIPID_BIOSYNTHESIS_GANGLIO_SERIES	Details ...	15	0.5587854	1.5298632	0.06521739	1	0.99	1052	tags=33%, list=9%, signal=37%
SCHLESINGER_H3K27ME3_IN_NORMAL_AND_METHYLATED_IN_CANCER	SCHLESINGER_H3K27ME3_IN_NORMAL_AND_METHYLATED_IN_CANCER	Details ...	15	0.66704017	1.5115973	0.020833334	1	1	2841	tags=67%, list=25%, signal=89%
FARMER_BREAST_CANCER_CLUSTER_2	FARMER_BREAST_CANCER_CLUSTER_2	Details ...	21	0.7223807	1.5112271	0.10638298	1	1	1373	tags=57%, list=12%, signal=65%
FRASOR_RESPONSE_TO_SERM_OR_FULVESTRANT_DN	FRASOR_RESPONSE_TO_SERM_OR_FULVESTRANT_DN	Details ...	35	0.5980295	1.5072806	0.10869565	1	1	2521	tags=57%, list=23%, signal=74%
WILLIAMS_ESR1_TARGETS_UP	WILLIAMS_ESR1_TARGETS_UP	Details ...	15	0.58195245	1.505809	0.044444446	1	1	2717	tags=60%, list=24%, signal=79%
CAMPS_COLON_CANCER_COPY_NUMBER_DN	CAMPS_COLON_CANCER_COPY_NUMBER_DN	Details ...	18	0.52040046	1.4857645	0.022727273	1	1	1072	tags=28%, list=10%, signal=31%
REACTOME_GLUCAGON_TYPE_LIGAND_RECEPTORS	REACTOME_GLUCAGON_TYPE_LIGAND_RECEPTORS	Details ...	23	0.53777444	1.4806206	0.048780486	1	1	3405	tags=65%, list=30%, signal=94%
GUENTHER_GROWTH_SPHERICAL_VS_ADHERENT_UP	GUENTHER_GROWTH_SPHERICAL_VS_ADHERENT_UP	Details ...	16	0.60537785	1.4705178	0.025641026	1	1	1789	tags=63%, list=16%, signal=74%
WU_APOPTOSIS_BY_CDKN1A_VIA_TP53	WU_APOPTOSIS_BY_CDKN1A_VIA_TP53	Details ...	19	0.64940304	1.4628857	0.17391305	1	1	2292	tags=63%, list=20%, signal=79%
KEGG_O_GLYCAN_BIOSYNTHESIS	KEGG_O_GLYCAN_BIOSYNTHESIS	Details ...	17	0.469003	1.4627553	0.025641026	1	1	2109	tags=41%, list=19%, signal=51%
CROONQUIST_NRAS_SIGNALING_DN	CROONQUIST_NRAS_SIGNALING_DN	Details ...	44	0.6365135	1.453508	0.1521739	1	1	2849	tags=66%, list=25%, signal=88%
LEE_EARLY_T_LYMPHOCYTE_UP	LEE_EARLY_T_LYMPHOCYTE_UP	Details ...	43	0.5532932	1.4431825	0.13725491	1	1	2325	tags=51%, list=21%, signal=64%
SHEPARD_CRUSH_AND_BURN_MUTANT_DN	SHEPARD_CRUSH_AND_BURN_MUTANT_DN	Details ...	100	0.4379283	1.4418665	0.06382979	1	1	3200	tags=60%, list=29%, signal=83%
ODONNELL_METASTASIS_UP	ODONNELL_METASTASIS_UP	Details ...	42	0.45744458	1.4358706	0.069767445	1	1	1115	tags=24%, list=10%, signal=26%
SCIAN_CELL_CYCLE_TARGETS_OF_TP53_AND_TP73_DN	SCIAN_CELL_CYCLE_TARGETS_OF_TP53_AND_TP73_DN	Details ...	19	0.6460758	1.4350181	0.14	1	1	2755	tags=74%, list=25%, signal=98%
SU_TESTIS	SU_TESTIS	Details ...	44	0.42609692	1.4274786	0.13461539	1	1	2213	tags=41%, list=20%, signal=51%
CROONQUIST_IL6_DEPRIVATION_DN	CROONQUIST_IL6_DEPRIVATION_DN	Details ...	52	0.6169006	1.423022	0.1875	1	1	2329	tags=56%, list=21%, signal=70%
TANG_SENESCENCE_TP53_TARGETS_DN	TANG_SENESCENCE_TP53_TARGETS_DN	Details ...	29	0.5874017	1.4155707	0.17021276	1	1	1972	tags=59%, list=18%, signal=71%
SHEN_SMARCA2_TARGETS_DN	SHEN_SMARCA2_TARGETS_DN	Details ...	181	0.43820596	1.4034404	0.04761905	1	1	2529	tags=48%, list=23%, signal=60%
KANG_DOXORUBICIN_RESISTANCE_UP	KANG_DOXORUBICIN_RESISTANCE_UP	Details ...	32	0.58038265	1.402881	0.16666667	1	1	2142	tags=56%, list=19%, signal=69%
BANDRES_RESPONSE_TO_CARMUSTIN_MGMT_24HR_DN	BANDRES_RESPONSE_TO_CARMUSTIN_MGMT_24HR_DN	Details ...	22	0.4821895	1.3966008	0.06666667	1	1	3179	tags=45%, list=28%, signal=63%
SHEPARD_BMYB_TARGETS	SHEPARD_BMYB_TARGETS	Details ...	39	0.5183924	1.3800201	0.1	1	1	2567	tags=62%, list=23%, signal=80%
REACTOME_ACTIVATION_OF_KAINATE_RECEPTORS_UPON_GLUTAMATE_BINDING	REACTOME_ACTIVATION_OF_KAINATE_RECEPTORS_UPON_GLUTAMATE_BINDING	Details ...	22	0.4480638	1.3747486	0.125	1	1	2780	tags=41%, list=25%, signal=54%
REACTOME_STEROID_HORMONES	REACTOME_STEROID_HORMONES	Details ...	17	0.5864333	1.3720417	0.13333334	1	1	2370	tags=53%, list=21%, signal=67%
NADERI_BREAST_CANCER_PROGNOSIS_UP	NADERI_BREAST_CANCER_PROGNOSIS_UP	Details ...	26	0.56172097	1.3707842	0.17777778	1	1	1323	tags=42%, list=12%, signal=48%
LE_EGR2_TARGETS_UP	LE_EGR2_TARGETS_UP	Details ...	75	0.52764446	1.3682138	0.15555556	1	1	2849	tags=56%, list=25%, signal=75%
CHEMNITZ_RESPONSE_TO_PROSTAGLANDIN_E2_UP	CHEMNITZ_RESPONSE_TO_PROSTAGLANDIN_E2_UP	Details ...	77	0.41789716	1.3651756	0.19148937	1	1	2401	tags=38%, list=21%, signal=48%
NIKOLSKY_BREAST_CANCER_16Q24_AMPLICON	NIKOLSKY_BREAST_CANCER_16Q24_AMPLICON	Details ...	24	0.36464024	1.3527726	0.13333334	1	1	3345	tags=42%, list=30%, signal=59%
VALK_AML_CLUSTER_12	VALK_AML_CLUSTER_12	Details ...	23	0.40888855	1.3516825	0.046511628	1	1	2999	tags=39%, list=27%, signal=53%
KORKOLA_CORRELATED_WITH_POU5F1	KORKOLA_CORRELATED_WITH_POU5F1	Details ...	16	0.548153	1.3494725	0.14893617	1	1	1619	tags=38%, list=14%, signal=44%
LIU_CDX2_TARGETS_UP	LIU_CDX2_TARGETS_UP	Details ...	31	0.45778224	1.34356	0.051282052	1	1	1920	tags=39%, list=17%, signal=47%
BENPORATH_ES_2	BENPORATH_ES_2	Details ...	22	0.49444243	1.3397388	0.12820514	1	1	3592	tags=73%, list=32%, signal=107%
NAKAYAMA_SOFT_TISSUE_TUMORS_PCA2_UP	NAKAYAMA_SOFT_TISSUE_TUMORS_PCA2_UP	Details ...	59	0.5542812	1.3337327	0.0952381	1	1	2213	tags=49%, list=20%, signal=61%
REACTOME_REGULATION_OF_INSULIN_SECRETION_BY_GLUCAGON_LIKE_PEPTIDE_1	REACTOME_REGULATION_OF_INSULIN_SECRETION_BY_GLUCAGON_LIKE_PEPTIDE_1	Details ...	40	0.37231678	1.3319627	0.05	1	1	3405	tags=50%, list=30%, signal=72%
GAUSSMANN_MLL_AF4_FUSION_TARGETS_D_UP	GAUSSMANN_MLL_AF4_FUSION_TARGETS_D_UP	Details ...	18	0.46656647	1.3303438	0.13333334	1	1	1740	tags=39%, list=16%, signal=46%
REACTOME_CLASS_B2_SECRETIN_FAMILY_RECEPTORS	REACTOME_CLASS_B2_SECRETIN_FAMILY_RECEPTORS	Details ...	63	0.4073392	1.3263304	0.055555556	1	1	2589	tags=46%, list=23%, signal=60%
KEGG_STEROID_HORMONE_BIOSYNTHESIS	KEGG_STEROID_HORMONE_BIOSYNTHESIS	Details ...	24	0.50046223	1.3220931	0.12765957	1	1	1712	tags=46%, list=15%, signal=54%
REACTOME_AMINE_LIGAND_BINDING_RECEPTORS	REACTOME_AMINE_LIGAND_BINDING_RECEPTORS	Details ...	27	0.53477454	1.3198485	0.102564104	1	1	2634	tags=67%, list=24%, signal=87%
KONDO_PROSTATE_CANCER_WITH_H3K27ME3	KONDO_PROSTATE_CANCER_WITH_H3K27ME3	Details ...	81	0.427278	1.3163409	0.13953489	1	1	1721	tags=42%, list=15%, signal=49%
KEGG_LONG_TERM_POTENTIATION	KEGG_LONG_TERM_POTENTIATION	Details ...	40	0.33696792	1.3163081	0.11111111	1	1	1773	tags=25%, list=16%, signal=30%
CERVERA_SDHB_TARGETS_1_DN	CERVERA_SDHB_TARGETS_1_DN	Details ...	20	0.56720734	1.3150417	0.15384616	1	1	2194	tags=50%, list=20%, signal=62%
REACTOME_HORMONE_BIOSYNTHESIS	REACTOME_HORMONE_BIOSYNTHESIS	Details ...	36	0.4686544	1.3038102	0.14285715	1	1	2370	tags=44%, list=21%, signal=56%
ODONNELL_TFRC_TARGETS_DN	ODONNELL_TFRC_TARGETS_DN	Details ...	63	0.45367572	1.3017191	0.22222222	1	1	2351	tags=46%, list=21%, signal=58%
REACTOME_SLC_MEDIATED_TRANSMEMBRANE_TRANSPORT	REACTOME_SLC_MEDIATED_TRANSMEMBRANE_TRANSPORT	Details ...	115	0.37025276	1.292297	0.054054055	1	1	2180	tags=35%, list=19%, signal=43%
REACTOME_G_ALPHA_Q_SIGNALLING_EVENTS	REACTOME_G_ALPHA_Q_SIGNALLING_EVENTS	Details ...	99	0.40083942	1.2907348	0.14634146	1	1	3413	tags=47%, list=30%, signal=68%
DASU_IL6_SIGNALING_SCAR_UP	DASU_IL6_SIGNALING_SCAR_UP	Details ...	17	0.4234745	1.2902521	0.17777778	1	1	3355	tags=47%, list=30%, signal=67%
KEGG_PRIMARY_BILE_ACID_BIOSYNTHESIS	KEGG_PRIMARY_BILE_ACID_BIOSYNTHESIS	Details ...	15	0.46630153	1.2812136	0.15686275	1	1	1686	tags=40%, list=15%, signal=47%
ZHAN_MULTIPLE_MYELOMA_PR_UP	ZHAN_MULTIPLE_MYELOMA_PR_UP	Details ...	22	0.59177405	1.279542	0.27083334	1	1	2214	tags=73%, list=20%, signal=90%
REACTOME_INORGANIC_CATION_ANION_SLC_TRANSPORTERS	REACTOME_INORGANIC_CATION_ANION_SLC_TRANSPORTERS	Details ...	64	0.40399975	1.2794383	0.13157895	1	1	2167	tags=38%, list=19%, signal=46%
SCHLOSSER_SERUM_RESPONSE_UP	SCHLOSSER_SERUM_RESPONSE_UP	Details ...	77	0.27721602	1.2793481	0.13333334	1	1	3949	tags=38%, list=35%, signal=58%
SETLUR_PROSTATE_CANCER_TMPRSS2_ERG_FUSION_DN	SETLUR_PROSTATE_CANCER_TMPRSS2_ERG_FUSION_DN	Details ...	15	0.51732963	1.2784923	0.17948718	1	1	1877	tags=53%, list=17%, signal=64%
SOTIRIOU_BREAST_CANCER_GRADE_1_VS_3_UP	SOTIRIOU_BREAST_CANCER_GRADE_1_VS_3_UP	Details ...	88	0.51579344	1.2762119	0.29166666	1	1	2554	tags=51%, list=23%, signal=66%
REACTOME_GPCR_LIGAND_BINDING	REACTOME_GPCR_LIGAND_BINDING	Details ...	257	0.39121455	1.2754874	0.125	1	1	2664	tags=44%, list=24%, signal=56%
AMUNDSON_GAMMA_RADIATION_RESPONSE	AMUNDSON_GAMMA_RADIATION_RESPONSE	Details ...	25	0.56873345	1.2754804	0.3	1	1	2755	tags=64%, list=25%, signal=85%
HANN_RESISTANCE_TO_BCL2_INHIBITOR_UP	HANN_RESISTANCE_TO_BCL2_INHIBITOR_UP	Details ...	21	0.41388255	1.2716398	0.15	1	1	3169	tags=48%, list=28%, signal=66%
CHIANG_LIVER_CANCER_SUBCLASS_PROLIFERATION_UP	CHIANG_LIVER_CANCER_SUBCLASS_PROLIFERATION_UP	Details ...	90	0.4438497	1.2716194	0.26086956	1	1	2029	tags=42%, list=18%, signal=51%
KEGG_MELANOGENESIS	KEGG_MELANOGENESIS		70	0.33567074	1.2667176	0.10810811	1	1	1844	tags=27%, list=16%, signal=32%
GRAHAM_NORMAL_QUIESCENT_VS_NORMAL_DIVIDING_DN	GRAHAM_NORMAL_QUIESCENT_VS_NORMAL_DIVIDING_DN		57	0.4887911	1.2626636	0.27659574	1	1	2538	tags=47%, list=23%, signal=61%
ACEVEDO_LIVER_CANCER_WITH_H3K9ME3_DN	ACEVEDO_LIVER_CANCER_WITH_H3K9ME3_DN		36	0.37872064	1.255742	0.16666667	1	1	2714	tags=39%, list=24%, signal=51%
WANG_BARRETTS_ESOPHAGUS_AND_ESOPHAGUS_CANCER_UP	WANG_BARRETTS_ESOPHAGUS_AND_ESOPHAGUS_CANCER_UP		19	0.4547716	1.2463546	0.26190478	1	1	1043	tags=26%, list=9%, signal=29%
REACTOME_NCAM1_INTERACTIONS	REACTOME_NCAM1_INTERACTIONS		34	0.43066636	1.2384844	0.19148937	1	1	2834	tags=47%, list=25%, signal=63%
NAKAJIMA_EOSINOPHIL	NAKAJIMA_EOSINOPHIL		15	0.47876087	1.2380077	0.14583333	1	1	2222	tags=47%, list=20%, signal=58%
REACTOME_G_ALPHA_S_SIGNALLING_EVENTS	REACTOME_G_ALPHA_S_SIGNALLING_EVENTS		79	0.35954586	1.2374673	0.075	1	1	2664	tags=42%, list=24%, signal=54%
ROSTY_CERVICAL_CANCER_PROLIFERATION_CLUSTER	ROSTY_CERVICAL_CANCER_PROLIFERATION_CLUSTER		84	0.54593444	1.2370719	0.2826087	1	1	2213	tags=51%, list=20%, signal=63%
REACTOME_NEURORANSMITTER_RECEPTOR_BINDING_AND_DOWNSTREAM_TRANSMISSION_IN_THE_POSTSYNAPTIC_CELL	REACTOME_NEURORANSMITTER_RECEPTOR_BINDING_AND_DOWNSTREAM_TRANSMISSION_IN_THE_POSTSYNAPTIC_CELL		59	0.35222957	1.2366956	0.19512194	1	1	2589	tags=36%, list=23%, signal=46%
REACTOME_G_PROTEIN_ACTIVATION	REACTOME_G_PROTEIN_ACTIVATION		21	0.43011	1.2343662	0.23076923	1	1	3738	tags=57%, list=33%, signal=86%
KEGG_BASAL_CELL_CARCINOMA	KEGG_BASAL_CELL_CARCINOMA		39	0.39086783	1.2333705	0.22857143	1	1	3018	tags=51%, list=27%, signal=70%
MCCLUNG_DELTA_FOSB_TARGETS_2WK	MCCLUNG_DELTA_FOSB_TARGETS_2WK		34	0.44758564	1.2324018	0.18181819	1	1	2851	tags=41%, list=25%, signal=55%
EGUCHI_CELL_CYCLE_RB1_TARGETS	EGUCHI_CELL_CYCLE_RB1_TARGETS		15	0.6310859	1.2289951	0.27659574	1	1	2702	tags=67%, list=24%, signal=88%
WHITEFORD_PEDIATRIC_CANCER_MARKERS	WHITEFORD_PEDIATRIC_CANCER_MARKERS		66	0.44698337	1.2262005	0.27659574	1	1	3049	tags=53%, list=27%, signal=72%
CROONQUIST_NRAS_VS_STROMAL_STIMULATION_DN	CROONQUIST_NRAS_VS_STROMAL_STIMULATION_DN		55	0.40876213	1.2223214	0.20454545	1	1	2017	tags=36%, list=18%, signal=44%
WEBER_METHYLATED_HCP_IN_FIBROBLAST_DN	WEBER_METHYLATED_HCP_IN_FIBROBLAST_DN		16	0.484658	1.2216873	0.18604651	1	1	3419	tags=69%, list=31%, signal=99%
RIZ_ERYTHROID_DIFFERENTIATION_APOBEC2	RIZ_ERYTHROID_DIFFERENTIATION_APOBEC2		18	0.42506745	1.218717	0.1904762	1	1	1582	tags=28%, list=14%, signal=32%
KEGG_OLFACTORY_TRANSDUCTION	KEGG_OLFACTORY_TRANSDUCTION		17	0.39644983	1.2184106	0.19148937	1	1	581	tags=24%, list=5%, signal=25%
JAEGER_METASTASIS_UP	JAEGER_METASTASIS_UP		28	0.50712734	1.2179426	0.26	1	1	3828	tags=64%, list=34%, signal=97%
ZHAN_MULTIPLE_MYELOMA_LB_DN	ZHAN_MULTIPLE_MYELOMA_LB_DN		21	0.40781352	1.2118955	0.23076923	1	1	1638	tags=24%, list=15%, signal=28%
GRAHAM_CML_QUIESCENT_VS_NORMAL_QUIESCENT_UP	GRAHAM_CML_QUIESCENT_VS_NORMAL_QUIESCENT_UP		58	0.3813767	1.2086045	0.23255815	1	1	1405	tags=33%, list=13%, signal=37%
REACTOME_INHIBITION_OF_INSULIN_SECRETION_BY_ADRENALINE_NORADRENALINE	REACTOME_INHIBITION_OF_INSULIN_SECRETION_BY_ADRENALINE_NORADRENALINE		23	0.4048034	1.207259	0.20512821	1	1	2780	tags=48%, list=25%, signal=63%
REACTOME_TRANSMEMBRANE_TRANSPORT_OF_SMALL_MOLECULES	REACTOME_TRANSMEMBRANE_TRANSPORT_OF_SMALL_MOLECULES		145	0.31095362	1.2064378	0.17142858	1	1	2180	tags=29%, list=19%, signal=36%
CHANG_CYCLING_GENES	CHANG_CYCLING_GENES		29	0.503441	1.2053668	0.27272728	1	1	2755	tags=55%, list=25%, signal=73%
REACTOME_DOWNSTREAM_EVENTS_IN_GPCR_SIGNALING	REACTOME_DOWNSTREAM_EVENTS_IN_GPCR_SIGNALING		289	0.3392225	1.2053186	0.2195122	1	1	2664	tags=38%, list=24%, signal=49%
KEGG_TGF_BETA_SIGNALING_PATHWAY	KEGG_TGF_BETA_SIGNALING_PATHWAY		51	0.3551917	1.1963234	0.18181819	1	1	1244	tags=24%, list=11%, signal=26%
GINESTIER_BREAST_CANCER_ZNF217_AMPLIFIED_DN	GINESTIER_BREAST_CANCER_ZNF217_AMPLIFIED_DN		158	0.24502967	1.1948857	0.2	1	1	3505	tags=35%, list=31%, signal=50%
KEGG_DRUG_METABOLISM_OTHER_ENZYMES	KEGG_DRUG_METABOLISM_OTHER_ENZYMES		18	0.44849727	1.1936313	0.1923077	1	1	1829	tags=33%, list=16%, signal=40%
KEGG_HEDGEHOG_SIGNALING_PATHWAY	KEGG_HEDGEHOG_SIGNALING_PATHWAY		34	0.3854056	1.1931313	0.2777778	1	1	2695	tags=47%, list=24%, signal=62%
REACTOME_AMINE_COMPOUND_SLC_TRANSPORTERS	REACTOME_AMINE_COMPOUND_SLC_TRANSPORTERS		22	0.46885684	1.1883705	0.27272728	1	1	2167	tags=41%, list=19%, signal=51%
HOFFMANN_LARGE_TO_SMALL_PRE_BII_LYMPHOCYTE_UP	HOFFMANN_LARGE_TO_SMALL_PRE_BII_LYMPHOCYTE_UP		70	0.46344072	1.1883339	0.27659574	1	1	2849	tags=49%, list=25%, signal=65%
ROYLANCE_BREAST_CANCER_16Q_COPY_NUMBER_UP	ROYLANCE_BREAST_CANCER_16Q_COPY_NUMBER_UP		25	0.34225732	1.1824783	0.22222222	1	1	4259	tags=60%, list=38%, signal=97%
FURUKAWA_DUSP6_TARGETS_PCI35_DN	FURUKAWA_DUSP6_TARGETS_PCI35_DN		41	0.49315497	1.177959	0.23076923	1	1	2471	tags=49%, list=22%, signal=62%
SMID_BREAST_CANCER_RELAPSE_IN_BONE_UP	SMID_BREAST_CANCER_RELAPSE_IN_BONE_UP		59	0.35848403	1.1756581	0.23076923	1	1	2070	tags=39%, list=18%, signal=48%
VALK_AML_CLUSTER_13	VALK_AML_CLUSTER_13		16	0.42834678	1.1739151	0.26415095	1	1	2392	tags=44%, list=21%, signal=56%
REACTOME_NCAM_SIGNALING_FOR_NEURITE_OUT_GROWTH	REACTOME_NCAM_SIGNALING_FOR_NEURITE_OUT_GROWTH		46	0.35563993	1.1735432	0.20408164	1	1	3658	tags=50%, list=33%, signal=74%
SCHLOSSER_MYC_AND_SERUM_RESPONSE_SYNERGY	SCHLOSSER_MYC_AND_SERUM_RESPONSE_SYNERGY		21	0.3606838	1.1668956	0.26086956	1	1	1076	tags=14%, list=10%, signal=16%
NEWMAN_ERCC6_TARGETS_DN	NEWMAN_ERCC6_TARGETS_DN		20	0.4246834	1.1645695	0.25531915	1	1	1303	tags=35%, list=12%, signal=40%
REACTOME_CLASS_A1_RHODOPSIN_LIKE_RECEPTORS	REACTOME_CLASS_A1_RHODOPSIN_LIKE_RECEPTORS		186	0.385475	1.1628331	0.2631579	1	1	2759	tags=45%, list=25%, signal=58%
REACTOME_THROMBIN_SIGNALLING_THROUGH_PROTEINASE_ACTIVATED_RECEPTORS	REACTOME_THROMBIN_SIGNALLING_THROUGH_PROTEINASE_ACTIVATED_RECEPTORS		20	0.4027178	1.1601363	0.2857143	1	1	4713	tags=70%, list=42%, signal=121%
FRASOR_RESPONSE_TO_ESTRADIOL_UP	FRASOR_RESPONSE_TO_ESTRADIOL_UP		24	0.36552376	1.1578755	0.2826087	1	1	1886	tags=38%, list=17%, signal=45%
ODONNELL_TARGETS_OF_MYC_AND_TFRC_DN	ODONNELL_TARGETS_OF_MYC_AND_TFRC_DN		23	0.5234424	1.1556534	0.3409091	1	1	1509	tags=43%, list=13%, signal=50%
GARGALOVIC_RESPONSE_TO_OXIDIZED_PHOSPHOLIPIDS_TURQUOISE_DN	GARGALOVIC_RESPONSE_TO_OXIDIZED_PHOSPHOLIPIDS_TURQUOISE_DN		23	0.42764196	1.1528597	0.35714287	1	1	1901	tags=39%, list=17%, signal=47%
KEGG_LONG_TERM_DEPRESSION	KEGG_LONG_TERM_DEPRESSION		42	0.31893784	1.1522865	0.2	1	1	2553	tags=33%, list=23%, signal=43%
NOUZOVA_METHYLATED_IN_APL	NOUZOVA_METHYLATED_IN_APL		22	0.40250766	1.1510662	0.26530612	1	1	2235	tags=36%, list=20%, signal=45%
LY_AGING_OLD_DN	LY_AGING_OLD_DN		31	0.45163786	1.149752	0.32608697	1	1	3153	tags=52%, list=28%, signal=72%
FIRESTEIN_CTNNB1_PATHWAY	FIRESTEIN_CTNNB1_PATHWAY		15	0.3927079	1.1494719	0.22727273	1	1	2849	tags=47%, list=25%, signal=63%
VECCHI_GASTRIC_CANCER_EARLY_UP	VECCHI_GASTRIC_CANCER_EARLY_UP		231	0.33711112	1.1493833	0.2888889	1	1	2170	tags=29%, list=19%, signal=35%
VERRECCHIA_DELAYED_RESPONSE_TO_TGFB1	VERRECCHIA_DELAYED_RESPONSE_TO_TGFB1		26	0.36186376	1.1491268	0.30612245	1	1	3486	tags=54%, list=31%, signal=78%
NIKOLSKY_BREAST_CANCER_17Q21_Q25_AMPLICON	NIKOLSKY_BREAST_CANCER_17Q21_Q25_AMPLICON		179	0.26340646	1.1482854	0.20930232	1	1	3375	tags=36%, list=30%, signal=51%
REACTOME_E2F_MEDIATED_REGULATION_OF_DNA_REPLICATION	REACTOME_E2F_MEDIATED_REGULATION_OF_DNA_REPLICATION		20	0.4252371	1.1468104	0.27906978	1	1	4353	tags=65%, list=39%, signal=106%
KORKOLA_SEMINOMA_UP	KORKOLA_SEMINOMA_UP		31	0.3152014	1.1398462	0.26086956	1	1	2581	tags=35%, list=23%, signal=46%
REACTOME_METABOLISM_OF_BILE_ACIDS_AND_BILE_SALTS	REACTOME_METABOLISM_OF_BILE_ACIDS_AND_BILE_SALTS		21	0.40945587	1.1337599	0.2857143	1	1	2107	tags=38%, list=19%, signal=47%
REACTOME_ACTIVATION_OF_NMDA_RECEPTOR_UPON_GLUTAMATE_BINDING_AND_POSTSYNAPTIC_EVENTS	REACTOME_ACTIVATION_OF_NMDA_RECEPTOR_UPON_GLUTAMATE_BINDING_AND_POSTSYNAPTIC_EVENTS		26	0.35993955	1.1329266	0.30232558	1	1	2569	tags=38%, list=23%, signal=50%
HOSHIDA_LIVER_CANCER_LATE_RECURRENCE_DN	HOSHIDA_LIVER_CANCER_LATE_RECURRENCE_DN		48	0.33051088	1.1325718	0.25	1	1	2039	tags=35%, list=18%, signal=43%
SONG_TARGETS_OF_IE86_CMV_PROTEIN	SONG_TARGETS_OF_IE86_CMV_PROTEIN		32	0.49403605	1.1302067	0.33333334	1	1	3613	tags=66%, list=32%, signal=97%
BOYLAN_MULTIPLE_MYELOMA_C_CLUSTER_UP	BOYLAN_MULTIPLE_MYELOMA_C_CLUSTER_UP		20	0.36856538	1.1292127	0.36956522	1	1	1864	tags=35%, list=17%, signal=42%
ST_WNT_CA2_CYCLIC_GMP_PATHWAY	ST_WNT_CA2_CYCLIC_GMP_PATHWAY		15	0.40377757	1.1279349	0.30612245	1	1	837	tags=27%, list=7%, signal=29%
ACEVEDO_LIVER_CANCER_WITH_H3K27ME3_DN	ACEVEDO_LIVER_CANCER_WITH_H3K27ME3_DN		67	0.29915595	1.1237404	0.30769232	1	1	3024	tags=37%, list=27%, signal=51%
KEGG_PRION_DISEASES	KEGG_PRION_DISEASES		20	0.36478564	1.1227063	0.2857143	1	1	1660	tags=30%, list=15%, signal=35%
YAUCH_HEDGEHOG_SIGNALING_PARACRINE_DN	YAUCH_HEDGEHOG_SIGNALING_PARACRINE_DN		142	0.36259505	1.1222922	0.29545453	1	1	2072	tags=36%, list=19%, signal=44%
BIOCARTA_CARM_ER_PATHWAY	BIOCARTA_CARM_ER_PATHWAY		19	0.3439646	1.1197621	0.3137255	1	1	2239	tags=26%, list=20%, signal=33%
BARRIER_CANCER_RELAPSE_NORMAL_SAMPLE_DN	BARRIER_CANCER_RELAPSE_NORMAL_SAMPLE_DN		15	0.380936	1.1194663	0.35849056	1	1	3767	tags=40%, list=34%, signal=60%
REACTOME_SYNTHESIS_OF_BILE_ACIDS_AND_BILE_SALTS	REACTOME_SYNTHESIS_OF_BILE_ACIDS_AND_BILE_SALTS		18	0.40525717	1.1176502	0.29411766	1	1	1686	tags=33%, list=15%, signal=39%
SILIGAN_BOUND_BY_EWS_FLT1_FUSION	SILIGAN_BOUND_BY_EWS_FLT1_FUSION		28	0.37147257	1.1170005	0.22727273	1	1	2553	tags=46%, list=23%, signal=60%
REACTOME_COLLAGEN_MEDIATED_ACTIVATION_CASCADE	REACTOME_COLLAGEN_MEDIATED_ACTIVATION_CASCADE		15	0.4485979	1.1158279	0.39655173	1	1	3331	tags=53%, list=30%, signal=76%
COLIN_PILOCYTIC_ASTROCYTOMA_VS_GLIOBLASTOMA_UP	COLIN_PILOCYTIC_ASTROCYTOMA_VS_GLIOBLASTOMA_UP		20	0.38596174	1.1155667	0.2173913	1	1	2081	tags=40%, list=19%, signal=49%
RIZ_ERYTHROID_DIFFERENTIATION_HBZ	RIZ_ERYTHROID_DIFFERENTIATION_HBZ		29	0.3827204	1.1091007	0.35	1	1	3131	tags=48%, list=28%, signal=67%
KOBAYASHI_EGFR_SIGNALING_24HR_DN	KOBAYASHI_EGFR_SIGNALING_24HR_DN		166	0.40953347	1.108421	0.29787233	1	1	3666	tags=56%, list=33%, signal=82%
REACTOME_GLUCOSE_AND_OTHER_SUGAR_SLC_TRANSPORTERS	REACTOME_GLUCOSE_AND_OTHER_SUGAR_SLC_TRANSPORTERS		57	0.32637328	1.1068943	0.3846154	1	1	2180	tags=32%, list=19%, signal=39%
ASGHARZADEH_NEUROBLASTOMA_POOR_SURVIVAL_DN	ASGHARZADEH_NEUROBLASTOMA_POOR_SURVIVAL_DN		20	0.3518008	1.1009629	0.31428573	1	1	2851	tags=40%, list=25%, signal=54%
ROPERO_HDAC2_TARGETS	ROPERO_HDAC2_TARGETS		53	0.3255096	1.0999511	0.33333334	1	1	1703	tags=21%, list=15%, signal=24%
BROWNE_HCMV_INFECTION_12HR_DN	BROWNE_HCMV_INFECTION_12HR_DN		52	0.29628572	1.0933638	0.2888889	1	1	1220	tags=19%, list=11%, signal=21%
REACTOME_G_ALPHA_I_SIGNALLING_EVENTS	REACTOME_G_ALPHA_I_SIGNALLING_EVENTS		118	0.34166297	1.0932379	0.30232558	1	1	2780	tags=42%, list=25%, signal=55%
SHEPARD_BMYB_MORPHOLINO_DN	SHEPARD_BMYB_MORPHOLINO_DN		115	0.31872076	1.0906032	0.3181818	1	1	2700	tags=40%, list=24%, signal=52%
ROME_INSULIN_TARGETS_IN_MUSCLE_DN	ROME_INSULIN_TARGETS_IN_MUSCLE_DN		27	0.38745567	1.0880332	0.3902439	1	1	3364	tags=56%, list=30%, signal=79%
BIOCARTA_IL1R_PATHWAY	BIOCARTA_IL1R_PATHWAY		18	0.34211978	1.0874336	0.3877551	1	1	1363	tags=28%, list=12%, signal=32%
RIZ_ERYTHROID_DIFFERENTIATION_12HR	RIZ_ERYTHROID_DIFFERENTIATION_12HR		31	0.3290769	1.0869436	0.3409091	1	1	2773	tags=39%, list=25%, signal=51%
REACTOME_PEPTIDE_LIGAND_BINDING_RECEPTORS	REACTOME_PEPTIDE_LIGAND_BINDING_RECEPTORS		119	0.3634746	1.0865229	0.35897437	1	1	2759	tags=40%, list=25%, signal=53%
SUNG_METASTASIS_STROMA_DN	SUNG_METASTASIS_STROMA_DN		26	0.41033605	1.0860455	0.33333334	1	1	3069	tags=46%, list=27%, signal=63%
LEE_TARGETS_OF_PTCH1_AND_SUFU_DN	LEE_TARGETS_OF_PTCH1_AND_SUFU_DN		39	0.29767653	1.078439	0.3181818	1	1	2728	tags=44%, list=24%, signal=57%
WNT_SIGNALING	WNT_SIGNALING		67	0.2867934	1.0755534	0.375	1	1	3104	tags=36%, list=28%, signal=49%
URS_ADIPOCYTE_DIFFERENTIATION_DN	URS_ADIPOCYTE_DIFFERENTIATION_DN		20	0.4399969	1.0744195	0.4074074	1	1	3678	tags=55%, list=33%, signal=82%
RICKMAN_HEAD_AND_NECK_CANCER_B	RICKMAN_HEAD_AND_NECK_CANCER_B		23	0.37748075	1.071462	0.36585367	1	1	2733	tags=39%, list=24%, signal=52%
NAKAMURA_CANCER_MICROENVIRONMENT_DN	NAKAMURA_CANCER_MICROENVIRONMENT_DN		33	0.36954913	1.0709635	0.33333334	1	1	2242	tags=36%, list=20%, signal=45%
MORI_LARGE_PRE_BII_LYMPHOCYTE_UP	MORI_LARGE_PRE_BII_LYMPHOCYTE_UP		43	0.3741138	1.0695889	0.3478261	1	1	4083	tags=67%, list=36%, signal=106%
BENPORATH_PRC2_TARGETS	BENPORATH_PRC2_TARGETS		355	0.31208232	1.0692225	0.27027026	1	1	2545	tags=38%, list=23%, signal=47%
REACTOME_PLATELET_ACTIVATION_TRIGGERS	REACTOME_PLATELET_ACTIVATION_TRIGGERS		42	0.34606412	1.0662876	0.3255814	1	1	3779	tags=50%, list=34%, signal=75%
KIM_GASTRIC_CANCER_CHEMOSENSITIVITY	KIM_GASTRIC_CANCER_CHEMOSENSITIVITY		60	0.27744144	1.0643545	0.3255814	1	1	2268	tags=23%, list=20%, signal=29%
BROWNE_HCMV_INFECTION_30MIN_DN	BROWNE_HCMV_INFECTION_30MIN_DN		60	0.29011333	1.0633334	0.21428572	1	1	2684	tags=37%, list=24%, signal=48%
CROMER_TUMORIGENESIS_UP	CROMER_TUMORIGENESIS_UP		30	0.4195891	1.0627729	0.3877551	1	1	3549	tags=50%, list=32%, signal=73%
GRAHAM_CML_DIVIDING_VS_NORMAL_QUIESCENT_UP	GRAHAM_CML_DIVIDING_VS_NORMAL_QUIESCENT_UP		123	0.36405694	1.0613273	0.3478261	1	1	2017	tags=38%, list=18%, signal=46%
NAKAMURA_METASTASIS	NAKAMURA_METASTASIS		27	0.33023036	1.0603895	0.37777779	1	1	1791	tags=30%, list=16%, signal=35%
STREICHER_LSM1_TARGETS_UP	STREICHER_LSM1_TARGETS_UP		25	0.3763421	1.0589201	0.33333334	1	1	1583	tags=28%, list=14%, signal=33%
NIKOLSKY_BREAST_CANCER_17Q11_Q21_AMPLICON	NIKOLSKY_BREAST_CANCER_17Q11_Q21_AMPLICON		53	0.25760198	1.0563147	0.4	1	1	2671	tags=30%, list=24%, signal=39%
MOLENAAR_TARGETS_OF_CCND1_AND_CDK4_DN	MOLENAAR_TARGETS_OF_CCND1_AND_CDK4_DN		31	0.43490645	1.0553555	0.4	1	1	2298	tags=48%, list=21%, signal=61%
LI_CISPLATIN_RESISTANCE_UP	LI_CISPLATIN_RESISTANCE_UP		18	0.3825644	1.054831	0.4090909	1	1	876	tags=22%, list=8%, signal=24%
TAVAZOIE_METASTASIS	TAVAZOIE_METASTASIS		49	0.32839376	1.0514437	0.375	1	1	2542	tags=37%, list=23%, signal=47%
CROONQUIST_NRAS_VS_STROMAL_STIMULATION_UP	CROONQUIST_NRAS_VS_STROMAL_STIMULATION_UP		20	0.40595838	1.0514327	0.43636364	1	1	1455	tags=25%, list=13%, signal=29%
REACTOME_PYRIMIDINE_METABOLISM	REACTOME_PYRIMIDINE_METABOLISM		15	0.4261221	1.0505239	0.4509804	1	1	1829	tags=40%, list=16%, signal=48%
BOYAULT_LIVER_CANCER_SUBCLASS_G23_UP	BOYAULT_LIVER_CANCER_SUBCLASS_G23_UP		27	0.40638754	1.0496776	0.4375	1	1	2821	tags=52%, list=25%, signal=69%
KEGG_AMYOTROPHIC_LATERAL_SCLEROSIS_ALS	KEGG_AMYOTROPHIC_LATERAL_SCLEROSIS_ALS		29	0.3383938	1.0487001	0.37777779	1	1	1645	tags=28%, list=15%, signal=32%
STEIN_ESRRA_TARGETS_RESPONSIVE_TO_ESTROGEN_DN	STEIN_ESRRA_TARGETS_RESPONSIVE_TO_ESTROGEN_DN		24	0.39365488	1.047613	0.3902439	1	1	2538	tags=46%, list=23%, signal=59%
MCCLUNG_CREB1_TARGETS_UP	MCCLUNG_CREB1_TARGETS_UP		76	0.2824206	1.0445918	0.4090909	1	1	1994	tags=22%, list=18%, signal=27%
KEGG_ARGININE_AND_PROLINE_METABOLISM	KEGG_ARGININE_AND_PROLINE_METABOLISM		38	0.30508476	1.0426204	0.4	1	1	1669	tags=24%, list=15%, signal=28%
FIRESTEIN_PROLIFERATION	FIRESTEIN_PROLIFERATION		89	0.25928354	1.0406265	0.42424244	1	1	3204	tags=40%, list=29%, signal=56%
FERREIRA_EWINGS_SARCOMA_UNSTABLE_VS_STABLE_UP	FERREIRA_EWINGS_SARCOMA_UNSTABLE_VS_STABLE_UP		74	0.3359266	1.039772	0.37209302	1	1	2761	tags=34%, list=25%, signal=45%
NOJIMA_SFRP2_TARGETS_DN	NOJIMA_SFRP2_TARGETS_DN		15	0.39975145	1.0381404	0.33333334	1	1	3099	tags=47%, list=28%, signal=64%
HENDRICKS_SMARCA4_TARGETS_UP	HENDRICKS_SMARCA4_TARGETS_UP		28	0.30901223	1.0316012	0.38181818	1	1	2050	tags=29%, list=18%, signal=35%
PARK_APL_PATHOGENESIS_DN	PARK_APL_PATHOGENESIS_DN		26	0.32645705	1.0268667	0.3846154	1	1	1884	tags=31%, list=17%, signal=37%
JAZAG_TGFB1_SIGNALING_UP	JAZAG_TGFB1_SIGNALING_UP		67	0.26245832	1.0261618	0.4375	1	1	1644	tags=19%, list=15%, signal=23%
CORRE_MULTIPLE_MYELOMA_DN	CORRE_MULTIPLE_MYELOMA_DN		32	0.3198874	1.0258486	0.46341464	1	1	1856	tags=34%, list=17%, signal=41%
ACEVEDO_METHYLATED_IN_LIVER_CANCER_DN	ACEVEDO_METHYLATED_IN_LIVER_CANCER_DN		317	0.2437405	1.0230672	0.42857143	1	1	3310	tags=38%, list=30%, signal=52%
REACTOME_THROMBOXANE_SIGNALLING_THROUGH_TP_RECEPTOR	REACTOME_THROMBOXANE_SIGNALLING_THROUGH_TP_RECEPTOR		17	0.34912276	1.0222112	0.4090909	1	1	4713	tags=71%, list=42%, signal=122%
LI_WILMS_TUMOR_VS_FETAL_KIDNEY_1_DN	LI_WILMS_TUMOR_VS_FETAL_KIDNEY_1_DN		111	0.32086262	1.0208101	0.3409091	1	1	2849	tags=38%, list=25%, signal=50%
REN_BOUND_BY_E2F	REN_BOUND_BY_E2F		36	0.42307478	1.0194006	0.47727272	1	1	3638	tags=56%, list=32%, signal=82%
REACTOME_TRANSMISSION_ACROSS_CHEMICAL_SYNAPSES	REACTOME_TRANSMISSION_ACROSS_CHEMICAL_SYNAPSES		92	0.28751057	1.0184184	0.4883721	1	1	2589	tags=32%, list=23%, signal=41%
KAYO_AGING_MUSCLE_UP	KAYO_AGING_MUSCLE_UP		116	0.25612777	1.0173308	0.38636363	1	1	2142	tags=27%, list=19%, signal=33%
CHANDRAN_METASTASIS_UP	CHANDRAN_METASTASIS_UP		44	0.3002022	1.0171381	0.45833334	1	1	2321	tags=27%, list=21%, signal=34%
SMID_BREAST_CANCER_LUMINAL_B_UP	SMID_BREAST_CANCER_LUMINAL_B_UP		96	0.291326	1.0147724	0.39534885	1	1	1807	tags=32%, list=16%, signal=38%
VERRECCHIA_RESPONSE_TO_TGFB1_C5	VERRECCHIA_RESPONSE_TO_TGFB1_C5		16	0.35283083	1.0102057	0.46341464	1	1	1055	tags=25%, list=9%, signal=28%
HADDAD_T_LYMPHOCYTE_AND_NK_PROGENITOR_DN	HADDAD_T_LYMPHOCYTE_AND_NK_PROGENITOR_DN		47	0.36858818	1.0089037	0.4680851	1	1	3355	tags=47%, list=30%, signal=67%
LEE_LIVER_CANCER_CIPROFIBRATE_DN	LEE_LIVER_CANCER_CIPROFIBRATE_DN		50	0.37256244	1.0084817	0.45652175	1	1	1663	tags=34%, list=15%, signal=40%
TURASHVILI_BREAST_DUCTAL_CARCINOMA_VS_DUCTAL_NORMAL_UP	TURASHVILI_BREAST_DUCTAL_CARCINOMA_VS_DUCTAL_NORMAL_UP		22	0.3624773	1.0054717	0.53061223	1	1	2755	tags=32%, list=25%, signal=42%
LI_WILMS_TUMOR	LI_WILMS_TUMOR		20	0.3472519	1.0028567	0.40425533	1	1	1715	tags=30%, list=15%, signal=35%
CONCANNON_APOPTOSIS_BY_EPOXOMICIN_DN	CONCANNON_APOPTOSIS_BY_EPOXOMICIN_DN		100	0.2840381	1.0020211	0.41463414	1	1	2657	tags=33%, list=24%, signal=43%
RICKMAN_HEAD_AND_NECK_CANCER_C	RICKMAN_HEAD_AND_NECK_CANCER_C		47	0.3664176	1.0010812	0.45	1	1	2966	tags=47%, list=26%, signal=63%
MAHADEVAN_IMATINIB_RESISTANCE_UP	MAHADEVAN_IMATINIB_RESISTANCE_UP		15	0.36101958	0.9967039	0.47916666	1	1	924	tags=33%, list=8%, signal=36%
KEGG_TYPE_II_DIABETES_MELLITUS	KEGG_TYPE_II_DIABETES_MELLITUS		28	0.28902084	0.9963286	0.45	1	1	1356	tags=21%, list=12%, signal=24%
SMID_BREAST_CANCER_RELAPSE_IN_BRAIN_UP	SMID_BREAST_CANCER_RELAPSE_IN_BRAIN_UP		28	0.3475079	0.9961776	0.475	1	1	2409	tags=39%, list=22%, signal=50%
ROVERSI_GLIOMA_COPY_NUMBER_UP	ROVERSI_GLIOMA_COPY_NUMBER_UP		60	0.28507236	0.99354964	0.5121951	1	1	3261	tags=45%, list=29%, signal=63%
KEGG_ECM_RECEPTOR_INTERACTION	KEGG_ECM_RECEPTOR_INTERACTION		53	0.3191752	0.9910163	0.45454547	1	1	3001	tags=40%, list=27%, signal=54%
COWLING_MYCN_TARGETS	COWLING_MYCN_TARGETS		26	0.331437	0.990617	0.4473684	1	1	1831	tags=31%, list=16%, signal=37%
KEGG_PHOSPHATIDYLINOSITOL_SIGNALING_SYSTEM	KEGG_PHOSPHATIDYLINOSITOL_SIGNALING_SYSTEM		36	0.27618822	0.9904425	0.41666666	1	1	3086	tags=31%, list=28%, signal=42%
VALK_AML_CLUSTER_7	VALK_AML_CLUSTER_7		17	0.38862088	0.9902489	0.44444445	1	1	1260	tags=29%, list=11%, signal=33%
SU_LIVER	SU_LIVER		42	0.35255897	0.98870075	0.45454547	1	1	1935	tags=33%, list=17%, signal=40%
ST_GA12_PATHWAY	ST_GA12_PATHWAY		16	0.36000976	0.9882644	0.5	1	1	2820	tags=38%, list=25%, signal=50%
BROWNE_HCMV_INFECTION_6HR_UP	BROWNE_HCMV_INFECTION_6HR_UP		42	0.31554005	0.9876569	0.47916666	1	1	1853	tags=26%, list=17%, signal=31%
KEGG_SYSTEMIC_LUPUS_ERYTHEMATOSUS	KEGG_SYSTEMIC_LUPUS_ERYTHEMATOSUS		36	0.31434643	0.9872852	0.5652174	1	1	2714	tags=44%, list=24%, signal=58%
KEGG_CALCIUM_SIGNALING_PATHWAY	KEGG_CALCIUM_SIGNALING_PATHWAY		117	0.29731947	0.9846211	0.4473684	1	1	2795	tags=34%, list=25%, signal=45%
NAKAMURA_METASTASIS_MODEL_UP	NAKAMURA_METASTASIS_MODEL_UP		25	0.31700778	0.98402035	0.48979592	1	1	1791	tags=28%, list=16%, signal=33%
REACTOME_POST_NMDA_RECEPTOR_ACTIVATION_EVENTS	REACTOME_POST_NMDA_RECEPTOR_ACTIVATION_EVENTS		22	0.31331882	0.98172253	0.5416667	1	1	1498	tags=23%, list=13%, signal=26%
REACTOME_ADP_SIGNALLING_THROUGH_P2Y_PURINOCEPTOR_12	REACTOME_ADP_SIGNALLING_THROUGH_P2Y_PURINOCEPTOR_12		17	0.34875518	0.9801953	0.4473684	1	1	4713	tags=76%, list=42%, signal=132%
NUTT_GBM_VS_AO_GLIOMA_UP	NUTT_GBM_VS_AO_GLIOMA_UP		30	0.28786185	0.9801901	0.54385966	1	1	4530	tags=57%, list=40%, signal=95%
LY_AGING_PREMATURE_DN	LY_AGING_PREMATURE_DN		19	0.42153764	0.9760107	0.5116279	1	1	2261	tags=47%, list=20%, signal=59%
ACEVEDO_LIVER_CANCER_WITH_H3K27ME3_UP	ACEVEDO_LIVER_CANCER_WITH_H3K27ME3_UP		121	0.28309867	0.97593135	0.5365854	1	1	1997	tags=28%, list=18%, signal=34%
OHM_METHYLATED_IN_ADULT_CANCERS	OHM_METHYLATED_IN_ADULT_CANCERS		17	0.32800245	0.9727488	0.4864865	1	1	517	tags=18%, list=5%, signal=18%
REACTOME_G_BETA_GAMMA_SIGNALLING_THROUGH_PLC_BETA	REACTOME_G_BETA_GAMMA_SIGNALLING_THROUGH_PLC_BETA		15	0.33561307	0.97256327	0.4680851	1	1	4713	tags=67%, list=42%, signal=115%
SAKAI_TUMOR_INFILTRATING_MONOCYTES_UP	SAKAI_TUMOR_INFILTRATING_MONOCYTES_UP		18	0.28015253	0.97217566	0.42222223	1	1	3661	tags=44%, list=33%, signal=66%
KEGG_TASTE_TRANSDUCTION	KEGG_TASTE_TRANSDUCTION		21	0.34914288	0.9695031	0.55263156	1	1	2295	tags=29%, list=20%, signal=36%
WATTEL_AUTONOMOUS_THYROID_ADENOMA_UP	WATTEL_AUTONOMOUS_THYROID_ADENOMA_UP		15	0.37715307	0.9664468	0.60784316	1	1	2218	tags=33%, list=20%, signal=42%
REACTOME_ACTIVATION_OF_THE_PRE_REPLICATIVE_COMPLEX	REACTOME_ACTIVATION_OF_THE_PRE_REPLICATIVE_COMPLEX		25	0.43623278	0.9646841	0.5714286	1	1	3613	tags=60%, list=32%, signal=88%
BIOCARTA_MCM_PATHWAY	BIOCARTA_MCM_PATHWAY		16	0.45442533	0.9640467	0.5714286	1	1	3865	tags=69%, list=35%, signal=105%
SATO_SILENCED_EPIGENETICALLY_IN_PANCREATIC_CANCER	SATO_SILENCED_EPIGENETICALLY_IN_PANCREATIC_CANCER		27	0.29788467	0.96402925	0.5263158	1	1	3113	tags=44%, list=28%, signal=61%
VANTVEER_BREAST_CANCER_POOR_PROGNOSIS	VANTVEER_BREAST_CANCER_POOR_PROGNOSIS		26	0.3177357	0.96393144	0.4888889	1	1	3021	tags=50%, list=27%, signal=68%
REACTOME_SHCMEDIATED_CASCADE	REACTOME_SHCMEDIATED_CASCADE		16	0.36049187	0.96186626	0.6	1	1	4794	tags=69%, list=43%, signal=120%
MCCLUNG_DELTA_FOSB_TARGETS_8WK	MCCLUNG_DELTA_FOSB_TARGETS_8WK		33	0.30281612	0.9582212	0.4888889	1	1	1844	tags=24%, list=16%, signal=29%
REACTOME_STEROID_METABOLISM	REACTOME_STEROID_METABOLISM		50	0.2903967	0.9559472	0.58	1	1	2107	tags=30%, list=19%, signal=37%
ZHOU_INFLAMMATORY_RESPONSE_LPS_UP	ZHOU_INFLAMMATORY_RESPONSE_LPS_UP		197	0.23530044	0.9541755	0.5609756	1	1	3596	tags=42%, list=32%, signal=60%
LIEN_BREAST_CARCINOMA_METAPLASTIC_VS_DUCTAL_UP	LIEN_BREAST_CARCINOMA_METAPLASTIC_VS_DUCTAL_UP		48	0.28752097	0.9520888	0.5365854	1	1	2701	tags=35%, list=24%, signal=46%
CONRAD_STEM_CELL	CONRAD_STEM_CELL		24	0.31501257	0.9510733	0.575	1	1	1165	tags=21%, list=10%, signal=23%
FURUKAWA_DUSP6_TARGETS_PCI35_UP	FURUKAWA_DUSP6_TARGETS_PCI35_UP		37	0.31800908	0.9480303	0.5744681	1	1	1045	tags=22%, list=9%, signal=24%
KEGG_PROSTATE_CANCER	KEGG_PROSTATE_CANCER		50	0.24346693	0.94727844	0.45652175	1	1	719	tags=12%, list=6%, signal=13%
ROSS_AML_WITH_AML1_ETO_FUSION	ROSS_AML_WITH_AML1_ETO_FUSION		45	0.2747425	0.9470253	0.4893617	1	1	410	tags=13%, list=4%, signal=14%
SENGUPTA_NASOPHARYNGEAL_CARCINOMA_WITH_LMP1_DN	SENGUPTA_NASOPHARYNGEAL_CARCINOMA_WITH_LMP1_DN		77	0.32254452	0.9446573	0.59375	1	1	1969	tags=31%, list=18%, signal=38%
BLUM_RESPONSE_TO_SALIRASIB_DN	BLUM_RESPONSE_TO_SALIRASIB_DN		253	0.28140065	0.94296944	0.5	1	1	2799	tags=33%, list=25%, signal=43%
KEGG_ALDOSTERONE_REGULATED_SODIUM_REABSORPTION	KEGG_ALDOSTERONE_REGULATED_SODIUM_REABSORPTION		25	0.32714272	0.94247055	0.5744681	1	1	3194	tags=44%, list=29%, signal=61%
BHATTACHARYA_EMBRYONIC_STEM_CELL	BHATTACHARYA_EMBRYONIC_STEM_CELL		50	0.27744052	0.941006	0.525	1	1	1069	tags=20%, list=10%, signal=22%
NIKOLSKY_BREAST_CANCER_20Q12_Q13_AMPLICON	NIKOLSKY_BREAST_CANCER_20Q12_Q13_AMPLICON		70	0.22644234	0.9406285	0.5416667	1	1	3543	tags=36%, list=32%, signal=52%
HATADA_METHYLATED_IN_LUNG_CANCER_UP	HATADA_METHYLATED_IN_LUNG_CANCER_UP		178	0.2463379	0.9398078	0.61702126	1	1	2739	tags=36%, list=24%, signal=47%
KEGG_FC_EPSILON_RI_SIGNALING_PATHWAY	KEGG_FC_EPSILON_RI_SIGNALING_PATHWAY		56	0.24979593	0.9391633	0.53333336	1	1	3420	tags=43%, list=31%, signal=61%
BIOCARTA_ATRBRCA_PATHWAY	BIOCARTA_ATRBRCA_PATHWAY		15	0.40242445	0.93581516	0.57894737	1	1	2842	tags=40%, list=25%, signal=54%
HEIDENBLAD_AMPLICON_8Q24_DN	HEIDENBLAD_AMPLICON_8Q24_DN		21	0.3268971	0.93402106	0.53571427	1	1	1791	tags=29%, list=16%, signal=34%
SHEDDEN_LUNG_CANCER_GOOD_SURVIVAL_A12	SHEDDEN_LUNG_CANCER_GOOD_SURVIVAL_A12		166	0.2299219	0.9337983	0.5609756	1	1	2819	tags=31%, list=25%, signal=40%
REACTOME_FGFR_LIGAND_BINDING_AND_ACTIVATION	REACTOME_FGFR_LIGAND_BINDING_AND_ACTIVATION		20	0.35755137	0.93364716	0.5681818	1	1	4794	tags=75%, list=43%, signal=131%
KLEIN_TARGETS_OF_BCR_ABL1_FUSION	KLEIN_TARGETS_OF_BCR_ABL1_FUSION		21	0.3696746	0.93352693	0.5	1	1	3554	tags=67%, list=32%, signal=97%
SABATES_COLORECTAL_ADENOMA_UP	SABATES_COLORECTAL_ADENOMA_UP		70	0.29108378	0.93085617	0.5813953	1	1	2005	tags=29%, list=18%, signal=35%
KEGG_LINOLEIC_ACID_METABOLISM	KEGG_LINOLEIC_ACID_METABOLISM		15	0.38975057	0.92998344	0.575	1	1	2523	tags=47%, list=23%, signal=60%
PENG_LEUCINE_DEPRIVATION_UP	PENG_LEUCINE_DEPRIVATION_UP		18	0.32396865	0.9292345	0.5416667	1	1	1333	tags=22%, list=12%, signal=25%
REACTOME_NUCLEAR_RECEPTOR_TRANSCRIPTION_PATHWAY	REACTOME_NUCLEAR_RECEPTOR_TRANSCRIPTION_PATHWAY		38	0.29546297	0.92870444	0.54901963	1	1	2049	tags=29%, list=18%, signal=35%
DASU_IL6_SIGNALING_UP	DASU_IL6_SIGNALING_UP		35	0.29432857	0.928458	0.5660377	1	1	1856	tags=29%, list=17%, signal=34%
GRADE_COLON_AND_RECTAL_CANCER_DN	GRADE_COLON_AND_RECTAL_CANCER_DN		49	0.24884523	0.92357427	0.6875	1	1	1784	tags=29%, list=16%, signal=34%
GAL_LEUKEMIC_STEM_CELL_DN	GAL_LEUKEMIC_STEM_CELL_DN		133	0.2657057	0.92061067	0.55813956	1	1	2726	tags=33%, list=24%, signal=43%
HOFFMANN_PRE_BI_TO_LARGE_PRE_BII_LYMPHOCYTE_UP	HOFFMANN_PRE_BI_TO_LARGE_PRE_BII_LYMPHOCYTE_UP		15	0.35988286	0.91928285	0.53333336	1	1	1356	tags=27%, list=12%, signal=30%
LIAO_HAVE_SOX4_BINDING_SITES	LIAO_HAVE_SOX4_BINDING_SITES		24	0.3316653	0.91676694	0.56	1	1	796	tags=17%, list=7%, signal=18%
SASSON_RESPONSE_TO_GONADOTROPHINS_UP	SASSON_RESPONSE_TO_GONADOTROPHINS_UP		49	0.24166732	0.91541165	0.5882353	1	1	889	tags=12%, list=8%, signal=13%
BIOCARTA_DC_PATHWAY	BIOCARTA_DC_PATHWAY		15	0.3878219	0.91492903	0.55813956	1	1	2603	tags=53%, list=23%, signal=69%
BIOCARTA_ALK_PATHWAY	BIOCARTA_ALK_PATHWAY		22	0.3012636	0.91380334	0.5510204	1	1	829	tags=18%, list=7%, signal=20%
PACHER_TARGETS_OF_IGF1_AND_IGF2_UP	PACHER_TARGETS_OF_IGF1_AND_IGF2_UP		21	0.3469847	0.91253483	0.6818182	1	1	3283	tags=52%, list=29%, signal=74%
KAUFFMANN_MELANOMA_RELAPSE_UP	KAUFFMANN_MELANOMA_RELAPSE_UP		44	0.35561118	0.9104731	0.4883721	1	1	3119	tags=45%, list=28%, signal=63%
VECCHI_GASTRIC_CANCER_ADVANCED_VS_EARLY_DN	VECCHI_GASTRIC_CANCER_ADVANCED_VS_EARLY_DN		78	0.2688164	0.90991545	0.64285713	1	1	2308	tags=32%, list=21%, signal=40%
WINNEPENNINCKX_MELANOMA_METASTASIS_UP	WINNEPENNINCKX_MELANOMA_METASTASIS_UP		88	0.32658628	0.9094745	0.54545456	1	1	1952	tags=26%, list=17%, signal=31%
STEIN_ESTROGEN_RESPONSE_NOT_VIA_ESRRA	STEIN_ESTROGEN_RESPONSE_NOT_VIA_ESRRA		15	0.34155157	0.90742034	0.6	1	1	3485	tags=53%, list=31%, signal=77%
KEGG_VASOPRESSIN_REGULATED_WATER_REABSORPTION	KEGG_VASOPRESSIN_REGULATED_WATER_REABSORPTION		32	0.24655677	0.9033723	0.5862069	1	1	719	tags=13%, list=6%, signal=13%
CAFFAREL_RESPONSE_TO_THC_DN	CAFFAREL_RESPONSE_TO_THC_DN		19	0.30592865	0.90304196	0.54545456	1	1	2326	tags=32%, list=21%, signal=40%
HAMAI_APOPTOSIS_VIA_TRAIL_DN	HAMAI_APOPTOSIS_VIA_TRAIL_DN		91	0.23120062	0.9022772	0.61702126	1	1	2445	tags=30%, list=22%, signal=38%
REACTOME_REGULATION_OF_INSULIN_SECRETION_BY_ACETYLCHOLINE	REACTOME_REGULATION_OF_INSULIN_SECRETION_BY_ACETYLCHOLINE		18	0.35923812	0.90175456	0.6296296	1	1	1844	tags=28%, list=16%, signal=33%
SASSON_RESPONSE_TO_FORSKOLIN_UP	SASSON_RESPONSE_TO_FORSKOLIN_UP		49	0.23342575	0.89677006	0.6363636	1	1	889	tags=12%, list=8%, signal=13%
TAKEDA_TARGETS_OF_NUP98_HOXA9_FUSION_6HR_DN	TAKEDA_TARGETS_OF_NUP98_HOXA9_FUSION_6HR_DN		23	0.3201816	0.8963915	0.63265306	1	1	3755	tags=48%, list=34%, signal=72%
BANDRES_RESPONSE_TO_CARMUSTIN_MGMT_48HR_DN	BANDRES_RESPONSE_TO_CARMUSTIN_MGMT_48HR_DN		101	0.24591005	0.8961614	0.627907	1	1	2794	tags=26%, list=25%, signal=34%
REACTOME_DOWNSTREAM_SIGNALING_OF_ACTIVATED_FGFR	REACTOME_DOWNSTREAM_SIGNALING_OF_ACTIVATED_FGFR		29	0.3000178	0.892351	0.64285713	1	1	4471	tags=55%, list=40%, signal=92%
KEGG_ALPHA_LINOLENIC_ACID_METABOLISM	KEGG_ALPHA_LINOLENIC_ACID_METABOLISM		15	0.32819194	0.88881725	0.64444447	1	1	2523	tags=40%, list=23%, signal=52%
NUNODA_RESPONSE_TO_DASATINIB_IMATINIB_UP	NUNODA_RESPONSE_TO_DASATINIB_IMATINIB_UP		21	0.29216245	0.8875072	0.6097561	1	1	2768	tags=33%, list=25%, signal=44%
TANAKA_METHYLATED_IN_ESOPHAGEAL_CARCINOMA	TANAKA_METHYLATED_IN_ESOPHAGEAL_CARCINOMA		55	0.24400935	0.8873519	0.54347825	1	1	2102	tags=27%, list=19%, signal=33%
BROWNE_HCMV_INFECTION_24HR_UP	BROWNE_HCMV_INFECTION_24HR_UP		99	0.19619222	0.8863148	0.6363636	1	1	1414	tags=15%, list=13%, signal=17%
FUJII_YBX1_TARGETS_DN	FUJII_YBX1_TARGETS_DN		94	0.300576	0.8837144	0.62222224	1	1	2326	tags=33%, list=21%, signal=41%
REACTOME_GLUCAGON_SIGNALING_IN_METABOLIC_REGULATION	REACTOME_GLUCAGON_SIGNALING_IN_METABOLIC_REGULATION		22	0.27147868	0.88338345	0.627451	1	1	4268	tags=50%, list=38%, signal=81%
SASAKI_ADULT_T_CELL_LEUKEMIA	SASAKI_ADULT_T_CELL_LEUKEMIA		86	0.2439666	0.8831292	0.59574467	1	1	1892	tags=26%, list=17%, signal=31%
RHODES_UNDIFFERENTIATED_CANCER	RHODES_UNDIFFERENTIATED_CANCER		50	0.32330143	0.88138324	0.5555556	1	1	2755	tags=38%, list=25%, signal=50%
REACTOME_GLUCOSE_TRANSPORT	REACTOME_GLUCOSE_TRANSPORT		25	0.27312344	0.8809195	0.5945946	1	1	738	tags=12%, list=7%, signal=13%
REACTOME_AMINO_ACID_AND_OLIGOPEPTIDE_SLC_TRANSPORTERS	REACTOME_AMINO_ACID_AND_OLIGOPEPTIDE_SLC_TRANSPORTERS		36	0.30187723	0.8797162	0.6315789	1	1	1788	tags=28%, list=16%, signal=33%
JAZAG_TGFB1_SIGNALING_DN	JAZAG_TGFB1_SIGNALING_DN		26	0.28308886	0.879019	0.5744681	1	1	2113	tags=31%, list=19%, signal=38%
POMEROY_MEDULLOBLASTOMA_PROGNOSIS_DN	POMEROY_MEDULLOBLASTOMA_PROGNOSIS_DN		30	0.25742725	0.8789232	0.6666667	1	1	552	tags=13%, list=5%, signal=14%
LIANG_SILENCED_BY_METHYLATION_2	LIANG_SILENCED_BY_METHYLATION_2		22	0.29814824	0.8742284	0.78	1	1	1848	tags=32%, list=17%, signal=38%
NIKOLSKY_MUTATED_AND_AMPLIFIED_IN_BREAST_CANCER	NIKOLSKY_MUTATED_AND_AMPLIFIED_IN_BREAST_CANCER		38	0.23660468	0.8739842	0.7111111	1	1	3478	tags=34%, list=31%, signal=49%
WEIGEL_OXIDATIVE_STRESS_RESPONSE	WEIGEL_OXIDATIVE_STRESS_RESPONSE		19	0.27755588	0.8724714	0.6	1	1	2585	tags=32%, list=23%, signal=41%
BOYLAN_MULTIPLE_MYELOMA_C_DN	BOYLAN_MULTIPLE_MYELOMA_C_DN		26	0.3027259	0.86878765	0.7096774	1	1	876	tags=15%, list=8%, signal=17%
ZHAN_MULTIPLE_MYELOMA_CD1_VS_CD2_DN	ZHAN_MULTIPLE_MYELOMA_CD1_VS_CD2_DN		23	0.3304396	0.86816424	0.6923077	1	1	2302	tags=39%, list=21%, signal=49%
BIOCARTA_HDAC_PATHWAY	BIOCARTA_HDAC_PATHWAY		18	0.26629487	0.86588067	0.6666667	1	1	873	tags=17%, list=8%, signal=18%
CAFFAREL_RESPONSE_TO_THC_24HR_5_UP	CAFFAREL_RESPONSE_TO_THC_24HR_5_UP		18	0.30960262	0.8646576	0.62222224	1	1	1373	tags=17%, list=12%, signal=19%
XU_GH1_EXOGENOUS_TARGETS_DN	XU_GH1_EXOGENOUS_TARGETS_DN		56	0.24728833	0.8644352	0.74418604	1	1	2789	tags=36%, list=25%, signal=47%
PUJANA_BREAST_CANCER_WITH_BRCA1_MUTATED_UP	PUJANA_BREAST_CANCER_WITH_BRCA1_MUTATED_UP		39	0.3374335	0.86353254	0.5609756	1	1	3306	tags=44%, list=30%, signal=62%
SHIPP_DLBCL_CURED_VS_FATAL_UP	SHIPP_DLBCL_CURED_VS_FATAL_UP		22	0.30051166	0.8628796	0.70731705	1	1	1100	tags=23%, list=10%, signal=25%
BROWNE_HCMV_INFECTION_1HR_DN	BROWNE_HCMV_INFECTION_1HR_DN		121	0.20390388	0.8628062	0.70212764	1	1	2153	tags=20%, list=19%, signal=24%
REACTOME_G2_M_CHECKPOINTS	REACTOME_G2_M_CHECKPOINTS		34	0.3491812	0.8607192	0.64285713	1	1	3613	tags=53%, list=32%, signal=78%
REACTOME_GS_ALPHA_MEDIATED_EVENTS_IN_GLUCAGON_SIGNALLING	REACTOME_GS_ALPHA_MEDIATED_EVENTS_IN_GLUCAGON_SIGNALLING		19	0.28879976	0.86019796	0.63829786	1	1	3738	tags=42%, list=33%, signal=63%
SMID_BREAST_CANCER_BASAL_UP	SMID_BREAST_CANCER_BASAL_UP		390	0.24200101	0.8588669	0.7631579	1	1	2851	tags=32%, list=25%, signal=42%
REACTOME_SIGNALLING_TO_ERKS	REACTOME_SIGNALLING_TO_ERKS		21	0.23288053	0.8537143	0.7017544	1	1	3420	tags=33%, list=31%, signal=48%
BIOCARTA_CTCF_PATHWAY	BIOCARTA_CTCF_PATHWAY		15	0.3163367	0.8529484	0.6923077	1	1	669	tags=20%, list=6%, signal=21%
CAMPS_COLON_CANCER_COPY_NUMBER_UP	CAMPS_COLON_CANCER_COPY_NUMBER_UP		46	0.18413179	0.85280025	0.82978725	1	1	2893	tags=28%, list=26%, signal=38%
KORKOLA_EMBRYONAL_CARCINOMA_UP	KORKOLA_EMBRYONAL_CARCINOMA_UP		31	0.23545477	0.85163033	0.63829786	1	1	2593	tags=29%, list=23%, signal=38%
KEGG_PRIMARY_IMMUNODEFICIENCY	KEGG_PRIMARY_IMMUNODEFICIENCY		25	0.32998675	0.8507597	0.6904762	1	1	2033	tags=28%, list=18%, signal=34%
TURASHVILI_BREAST_LOBULAR_CARCINOMA_VS_LOBULAR_NORMAL_DN	TURASHVILI_BREAST_LOBULAR_CARCINOMA_VS_LOBULAR_NORMAL_DN		42	0.3042489	0.84993166	0.65384614	1	1	1901	tags=24%, list=17%, signal=29%
KIM_MYC_AMPLIFICATION_TARGETS_DN	KIM_MYC_AMPLIFICATION_TARGETS_DN		37	0.2825899	0.84960514	0.65909094	1	1	1850	tags=24%, list=17%, signal=29%
MORI_IMMATURE_B_LYMPHOCYTE_DN	MORI_IMMATURE_B_LYMPHOCYTE_DN		40	0.3227995	0.84762716	0.6	1	1	2326	tags=45%, list=21%, signal=57%
REACTOME_INTRINSIC_PATHWAY	REACTOME_INTRINSIC_PATHWAY		15	0.3641245	0.8470965	0.6666667	1	1	3431	tags=53%, list=31%, signal=77%
KEGG_WNT_SIGNALING_PATHWAY	KEGG_WNT_SIGNALING_PATHWAY		106	0.19914323	0.8470649	0.82051283	1	1	3099	tags=30%, list=28%, signal=41%
RUIZ_TNC_TARGETS_DN	RUIZ_TNC_TARGETS_DN		93	0.30699238	0.8469411	0.5813953	1	1	2471	tags=31%, list=22%, signal=40%
ALCALAY_AML_BY_NPM1_LOCALIZATION_DN	ALCALAY_AML_BY_NPM1_LOCALIZATION_DN		124	0.24059196	0.8451422	0.78125	1	1	2605	tags=32%, list=23%, signal=42%
BIOCARTA_NKT_PATHWAY	BIOCARTA_NKT_PATHWAY		21	0.29922166	0.844892	0.7826087	1	1	2761	tags=38%, list=25%, signal=50%
POOLA_INVASIVE_BREAST_CANCER_UP	POOLA_INVASIVE_BREAST_CANCER_UP		169	0.30925113	0.84473103	0.60465115	1	1	1915	tags=28%, list=17%, signal=34%
XU_HGF_TARGETS_REPRESSED_BY_AKT1_DN	XU_HGF_TARGETS_REPRESSED_BY_AKT1_DN		46	0.23304246	0.842666	0.8292683	1	1	2010	tags=28%, list=18%, signal=34%
MORI_EMU_MYC_LYMPHOMA_BY_ONSET_TIME_DN	MORI_EMU_MYC_LYMPHOMA_BY_ONSET_TIME_DN		16	0.30871707	0.8401105	0.7083333	1	1	1852	tags=19%, list=17%, signal=22%
BHATI_G2M_ARREST_BY_2METHOXYESTRADIOL_UP	BHATI_G2M_ARREST_BY_2METHOXYESTRADIOL_UP		68	0.26425594	0.8389193	0.6571429	1	1	1884	tags=22%, list=17%, signal=26%
BIOCARTA_EDG1_PATHWAY	BIOCARTA_EDG1_PATHWAY		16	0.29874077	0.83873296	0.6792453	1	1	3086	tags=38%, list=28%, signal=52%
REACTOME_PI3K_CASCADE	REACTOME_PI3K_CASCADE		26	0.2845599	0.838274	0.7380952	1	1	4471	tags=54%, list=40%, signal=89%
KIM_MYCN_AMPLIFICATION_TARGETS_UP	KIM_MYCN_AMPLIFICATION_TARGETS_UP		42	0.25384513	0.8356909	0.8039216	1	1	1936	tags=24%, list=17%, signal=29%
HELLER_HDAC_TARGETS_UP	HELLER_HDAC_TARGETS_UP		163	0.19766477	0.83155024	0.79545456	1	1	2879	tags=32%, list=26%, signal=42%
DOANE_BREAST_CANCER_ESR1_DN	DOANE_BREAST_CANCER_ESR1_DN		31	0.32108614	0.83096594	0.68085104	1	1	3348	tags=52%, list=30%, signal=73%
REACTOME_MITOTIC_PROMETAPHASE	REACTOME_MITOTIC_PROMETAPHASE		47	0.30644608	0.8288938	0.6136364	1	1	2499	tags=26%, list=22%, signal=33%
KEGG_GLYCOSAMINOGLYCAN_BIOSYNTHESIS_HEPARAN_SULFATE	KEGG_GLYCOSAMINOGLYCAN_BIOSYNTHESIS_HEPARAN_SULFATE		19	0.3125111	0.82831675	0.76363635	1	1	4100	tags=58%, list=37%, signal=91%
OUYANG_PROSTATE_CANCER_MARKERS	OUYANG_PROSTATE_CANCER_MARKERS		15	0.2997225	0.8280815	0.7169811	1	1	2126	tags=27%, list=19%, signal=33%
REACTOME_AXON_GUIDANCE	REACTOME_AXON_GUIDANCE		109	0.21115541	0.8253973	0.7659575	1	1	2464	tags=28%, list=22%, signal=35%
XU_AKT1_TARGETS_6HR	XU_AKT1_TARGETS_6HR		17	0.28542322	0.8248905	0.5833333	1	1	4091	tags=53%, list=37%, signal=83%
KEGG_NOTCH_SIGNALING_PATHWAY	KEGG_NOTCH_SIGNALING_PATHWAY		31	0.20924175	0.8237167	0.76744187	1	1	3890	tags=42%, list=35%, signal=64%
ASTIER_INTEGRIN_SIGNALING	ASTIER_INTEGRIN_SIGNALING		36	0.20940812	0.8237042	0.75510204	1	1	2840	tags=28%, list=25%, signal=37%
KEGG_INOSITOL_PHOSPHATE_METABOLISM	KEGG_INOSITOL_PHOSPHATE_METABOLISM		28	0.22545345	0.8232151	0.7962963	1	1	669	tags=11%, list=6%, signal=11%
CHEN_HOXA5_TARGETS_9HR_DN	CHEN_HOXA5_TARGETS_9HR_DN		29	0.26530385	0.82275605	0.6666667	1	1	1685	tags=24%, list=15%, signal=28%
DOANE_BREAST_CANCER_ESR1_UP	DOANE_BREAST_CANCER_ESR1_UP		70	0.2572001	0.820958	0.6764706	1	1	2070	tags=31%, list=18%, signal=38%
GEORGES_CELL_CYCLE_MIR192_TARGETS	GEORGES_CELL_CYCLE_MIR192_TARGETS		39	0.30087325	0.818075	0.6315789	1	1	3083	tags=36%, list=28%, signal=49%
AUNG_GASTRIC_CANCER	AUNG_GASTRIC_CANCER		26	0.24882069	0.8179063	0.7346939	1	1	1509	tags=19%, list=13%, signal=22%
SMID_BREAST_CANCER_RELAPSE_IN_BONE_DN	SMID_BREAST_CANCER_RELAPSE_IN_BONE_DN		183	0.21414131	0.81574166	0.84444445	1	1	3124	tags=33%, list=28%, signal=45%
MCGARVEY_SILENCED_BY_METHYLATION_IN_COLON_CANCER	MCGARVEY_SILENCED_BY_METHYLATION_IN_COLON_CANCER		33	0.26649532	0.8150373	0.72727275	1	1	3059	tags=48%, list=27%, signal=67%
STEARMAN_LUNG_CANCER_EARLY_VS_LATE_DN	STEARMAN_LUNG_CANCER_EARLY_VS_LATE_DN		46	0.24021341	0.8150265	0.74509805	1	1	3188	tags=37%, list=28%, signal=51%
KEGG_NOD_LIKE_RECEPTOR_SIGNALING_PATHWAY	KEGG_NOD_LIKE_RECEPTOR_SIGNALING_PATHWAY		30	0.27291113	0.8140632	0.8	1	1	1178	tags=20%, list=11%, signal=22%
REACTOME_FRS2MEDIATED_CASCADE	REACTOME_FRS2MEDIATED_CASCADE		19	0.3142639	0.8138748	0.77272725	1	1	4794	tags=68%, list=43%, signal=119%
DAVICIONI_TARGETS_OF_PAX_FOXO1_FUSIONS_DN	DAVICIONI_TARGETS_OF_PAX_FOXO1_FUSIONS_DN		38	0.27079758	0.81240165	0.7906977	1	1	1856	tags=18%, list=17%, signal=22%
COATES_MACROPHAGE_M1_VS_M2_DN	COATES_MACROPHAGE_M1_VS_M2_DN		48	0.2660805	0.8101036	0.75555557	1	1	3545	tags=42%, list=32%, signal=61%
BEIER_GLIOMA_STEM_CELL_UP	BEIER_GLIOMA_STEM_CELL_UP		24	0.2601763	0.8095969	0.84444445	1	1	2338	tags=33%, list=21%, signal=42%
KEGG_MELANOMA	KEGG_MELANOMA		40	0.20608659	0.8094788	0.82608694	1	1	3676	tags=35%, list=33%, signal=52%
REACTOME_CREB_PHOPHORYLATION_THROUGH_THE_ACTIVATION_OF_RAS	REACTOME_CREB_PHOPHORYLATION_THROUGH_THE_ACTIVATION_OF_RAS		17	0.2858258	0.8094703	0.76	1	1	1498	tags=24%, list=13%, signal=27%
FLECHNER_BIOPSY_KIDNEY_TRANSPLANT_OK_VS_DONOR_DN	FLECHNER_BIOPSY_KIDNEY_TRANSPLANT_OK_VS_DONOR_DN		15	0.29417425	0.80919117	0.627451	1	1	3417	tags=40%, list=31%, signal=57%
YAUCH_HEDGEHOG_SIGNALING_PARACRINE_UP	YAUCH_HEDGEHOG_SIGNALING_PARACRINE_UP		88	0.24896994	0.8088062	0.8684211	1	1	2561	tags=31%, list=23%, signal=39%
PYEON_HPV_POSITIVE_TUMORS_UP	PYEON_HPV_POSITIVE_TUMORS_UP		34	0.27920666	0.8060365	0.63414633	1	1	2899	tags=38%, list=26%, signal=51%
KEGG_ANTIGEN_PROCESSING_AND_PRESENTATION	KEGG_ANTIGEN_PROCESSING_AND_PRESENTATION		34	0.21429355	0.8055718	0.74	1	1	2370	tags=26%, list=21%, signal=33%
EINAV_INTERFERON_SIGNATURE_IN_CANCER	EINAV_INTERFERON_SIGNATURE_IN_CANCER		15	0.32944372	0.804621	0.6511628	1	1	3595	tags=47%, list=32%, signal=69%
TOYOTA_TARGETS_OF_MIR34B_AND_MIR34C	TOYOTA_TARGETS_OF_MIR34B_AND_MIR34C		195	0.2152889	0.80457914	0.63829786	1	1	2521	tags=26%, list=23%, signal=33%
VALK_AML_CLUSTER_1	VALK_AML_CLUSTER_1		16	0.32367963	0.8032548	0.7307692	1	1	927	tags=25%, list=8%, signal=27%
LANDIS_ERBB2_BREAST_PRENEOPLASTIC_UP	LANDIS_ERBB2_BREAST_PRENEOPLASTIC_UP		20	0.3830213	0.8022045	0.6666667	1	1	2405	tags=35%, list=21%, signal=44%
FUJII_YBX1_TARGETS_UP	FUJII_YBX1_TARGETS_UP		16	0.31452662	0.80218625	0.75	1	1	823	tags=13%, list=7%, signal=13%
TSENG_ADIPOGENIC_POTENTIAL_UP	TSENG_ADIPOGENIC_POTENTIAL_UP		25	0.3014421	0.8009693	0.7446808	1	1	2651	tags=28%, list=24%, signal=37%
WU_SILENCED_BY_METHYLATION_IN_BLADDER_CANCER	WU_SILENCED_BY_METHYLATION_IN_BLADDER_CANCER		28	0.28894576	0.8006076	0.7407407	1	1	240	tags=14%, list=2%, signal=15%
GAUSSMANN_MLL_AF4_FUSION_TARGETS_G_UP	GAUSSMANN_MLL_AF4_FUSION_TARGETS_G_UP		108	0.21132502	0.8002015	0.8918919	1	1	2191	tags=24%, list=20%, signal=30%
CHUANG_OXIDATIVE_STRESS_RESPONSE_UP	CHUANG_OXIDATIVE_STRESS_RESPONSE_UP		18	0.23593734	0.79904956	0.7804878	1	1	1099	tags=11%, list=10%, signal=12%
WHITEHURST_PACLITAXEL_SENSITIVITY	WHITEHURST_PACLITAXEL_SENSITIVITY		18	0.24999413	0.79543066	0.7037037	1	1	2510	tags=33%, list=22%, signal=43%
TAKEDA_TARGETS_OF_NUP98_HOXA9_FUSION_8D_UP	TAKEDA_TARGETS_OF_NUP98_HOXA9_FUSION_8D_UP		84	0.22381271	0.7951998	0.9285714	1	1	2122	tags=25%, list=19%, signal=31%
KEGG_PATHWAYS_IN_CANCER	KEGG_PATHWAYS_IN_CANCER		208	0.16612169	0.79375726	0.9302326	1	1	3457	tags=35%, list=31%, signal=49%
CHARAFE_BREAST_CANCER_LUMINAL_VS_BASAL_UP	CHARAFE_BREAST_CANCER_LUMINAL_VS_BASAL_UP		162	0.20083538	0.7931768	0.7346939	1	1	1887	tags=21%, list=17%, signal=25%
OLSSON_E2F3_TARGETS_DN	OLSSON_E2F3_TARGETS_DN		15	0.34435192	0.7900934	0.76744187	1	1	1915	tags=40%, list=17%, signal=48%
PUIFFE_INVASION_INHIBITED_BY_ASCITES_UP	PUIFFE_INVASION_INHIBITED_BY_ASCITES_UP		45	0.22088279	0.7894457	0.8181818	1	1	3368	tags=33%, list=30%, signal=47%
CERVERA_SDHB_TARGETS_1_UP	CERVERA_SDHB_TARGETS_1_UP		55	0.23601693	0.7864796	0.9	1	1	1918	tags=20%, list=17%, signal=24%
BIOCARTA_NO1_PATHWAY	BIOCARTA_NO1_PATHWAY		18	0.30277127	0.78622884	0.63265306	1	1	847	tags=17%, list=8%, signal=18%
VERNELL_RETINOBLASTOMA_PATHWAY_UP	VERNELL_RETINOBLASTOMA_PATHWAY_UP		29	0.30553865	0.78588873	0.65957445	1	1	2471	tags=38%, list=22%, signal=49%
HOOI_ST7_TARGETS_DN	HOOI_ST7_TARGETS_DN		51	0.22388281	0.78568166	0.8541667	1	1	1443	tags=20%, list=13%, signal=22%
REACTOME_ACTIVATION_OF_ATR_IN_RESPONSE_TO_REPLICATION_STRESS	REACTOME_ACTIVATION_OF_ATR_IN_RESPONSE_TO_REPLICATION_STRESS		31	0.31653583	0.78544617	0.6666667	1	1	3613	tags=52%, list=32%, signal=76%
SHEDDEN_LUNG_CANCER_POOR_SURVIVAL_A6	SHEDDEN_LUNG_CANCER_POOR_SURVIVAL_A6		274	0.23845519	0.7850797	0.6666667	1	1	2763	tags=34%, list=25%, signal=43%
RORIE_TARGETS_OF_EWSR1_FLI1_FUSION_DN	RORIE_TARGETS_OF_EWSR1_FLI1_FUSION_DN		17	0.31330204	0.783928	0.74358976	1	1	1737	tags=35%, list=16%, signal=42%
STEIN_ESR1_TARGETS	STEIN_ESR1_TARGETS		54	0.22399144	0.7837215	0.7222222	1	1	3154	tags=39%, list=28%, signal=54%
SENGUPTA_EBNA1_ANTICORRELATED	SENGUPTA_EBNA1_ANTICORRELATED		73	0.21317619	0.7836542	0.85365856	1	1	3338	tags=38%, list=30%, signal=54%
BRUECKNER_TARGETS_OF_MIRLET7A3_DN	BRUECKNER_TARGETS_OF_MIRLET7A3_DN		46	0.24066237	0.7823192	0.75510204	1	1	1711	tags=20%, list=15%, signal=23%
KEGG_CELL_CYCLE	KEGG_CELL_CYCLE		83	0.24618277	0.7783627	0.5681818	1	1	3638	tags=42%, list=32%, signal=62%
BASAKI_YBX1_TARGETS_UP	BASAKI_YBX1_TARGETS_UP		168	0.24985024	0.7754348	0.6585366	1	1	2579	tags=32%, list=23%, signal=40%
ST_MYOCYTE_AD_PATHWAY	ST_MYOCYTE_AD_PATHWAY		15	0.3601719	0.7754205	0.7826087	1	1	3104	tags=40%, list=28%, signal=55%
REACTOME_DNA_STRAND_ELONGATION	REACTOME_DNA_STRAND_ELONGATION		22	0.3537046	0.7748613	0.76744187	1	1	4016	tags=59%, list=36%, signal=92%
GENTILE_UV_RESPONSE_CLUSTER_D5	GENTILE_UV_RESPONSE_CLUSTER_D5		19	0.25140288	0.77395517	0.775	1	1	4378	tags=53%, list=39%, signal=86%
KEGG_DNA_REPLICATION	KEGG_DNA_REPLICATION		26	0.34512898	0.7735544	0.71428573	1	1	3613	tags=50%, list=32%, signal=74%
HANN_RESISTANCE_TO_BCL2_INHIBITOR_DN	HANN_RESISTANCE_TO_BCL2_INHIBITOR_DN		30	0.24990992	0.7734704	0.85	1	1	1255	tags=20%, list=11%, signal=22%
RICKMAN_HEAD_AND_NECK_CANCER_D	RICKMAN_HEAD_AND_NECK_CANCER_D		18	0.33370003	0.7711693	0.8333333	1	1	1254	tags=28%, list=11%, signal=31%
KEGG_PROGESTERONE_MEDIATED_OOCYTE_MATURATION	KEGG_PROGESTERONE_MEDIATED_OOCYTE_MATURATION		56	0.19865435	0.77064234	0.80851066	1	1	3610	tags=34%, list=32%, signal=50%
TARTE_PLASMA_CELL_VS_PLASMABLAST_UP	TARTE_PLASMA_CELL_VS_PLASMABLAST_UP		240	0.19864461	0.7703164	0.9111111	1	1	2048	tags=21%, list=18%, signal=25%
BOYAULT_LIVER_CANCER_SUBCLASS_G123_UP	BOYAULT_LIVER_CANCER_SUBCLASS_G123_UP		26	0.28156543	0.76738876	0.8	1	1	1482	tags=19%, list=13%, signal=22%
DELYS_THYROID_CANCER_UP	DELYS_THYROID_CANCER_UP		275	0.19461994	0.7638701	0.84090906	1	1	3203	tags=33%, list=29%, signal=45%
LIANG_HEMATOPOIESIS_STEM_CELL_NUMBER_LARGE_VS_TINY_UP	LIANG_HEMATOPOIESIS_STEM_CELL_NUMBER_LARGE_VS_TINY_UP		36	0.23631833	0.7630703	0.84444445	1	1	2091	tags=22%, list=19%, signal=27%
REACTOME_AMINO_ACID_TRANSPORT_ACROSS_THE_PLASMA_MEMBRANE	REACTOME_AMINO_ACID_TRANSPORT_ACROSS_THE_PLASMA_MEMBRANE		23	0.29386818	0.76187044	0.7368421	1	1	2941	tags=39%, list=26%, signal=53%
ZHAN_MULTIPLE_MYELOMA_CD1_DN	ZHAN_MULTIPLE_MYELOMA_CD1_DN		22	0.2710188	0.76147187	0.76744187	1	1	2939	tags=45%, list=26%, signal=62%
HORIUCHI_WTAP_TARGETS_DN	HORIUCHI_WTAP_TARGETS_DN		179	0.22849914	0.7612222	0.6511628	1	1	2147	tags=28%, list=19%, signal=35%
SU_PLACENTA	SU_PLACENTA		16	0.27759966	0.7607584	0.71428573	1	1	2773	tags=31%, list=25%, signal=41%
BANDRES_RESPONSE_TO_CARMUSTIN_WITHOUT_MGMT_48HR_DN	BANDRES_RESPONSE_TO_CARMUSTIN_WITHOUT_MGMT_48HR_DN		20	0.22979236	0.7596208	0.7692308	1	1	103	tags=5%, list=1%, signal=5%
TURASHVILI_BREAST_DUCTAL_CARCINOMA_VS_LOBULAR_NORMAL_UP	TURASHVILI_BREAST_DUCTAL_CARCINOMA_VS_LOBULAR_NORMAL_UP		39	0.26098484	0.75932354	0.7234042	1	1	1379	tags=18%, list=12%, signal=20%
KEGG_CELL_ADHESION_MOLECULES_CAMS	KEGG_CELL_ADHESION_MOLECULES_CAMS		75	0.22506338	0.7589885	0.875	1	1	2519	tags=28%, list=22%, signal=36%
HELLEBREKERS_SILENCED_DURING_TUMOR_ANGIOGENESIS	HELLEBREKERS_SILENCED_DURING_TUMOR_ANGIOGENESIS		34	0.26576412	0.75771874	0.8113208	1	1	1777	tags=29%, list=16%, signal=35%
LEE_METASTASIS_AND_ALTERNATIVE_SPLICING_UP	LEE_METASTASIS_AND_ALTERNATIVE_SPLICING_UP		49	0.22256982	0.7574172	0.925	1	1	3689	tags=41%, list=33%, signal=61%
KEGG_CYTOSOLIC_DNA_SENSING_PATHWAY	KEGG_CYTOSOLIC_DNA_SENSING_PATHWAY		28	0.26015815	0.7562382	0.81578946	1	1	1413	tags=21%, list=13%, signal=24%
KEGG_HYPERTROPHIC_CARDIOMYOPATHY_HCM	KEGG_HYPERTROPHIC_CARDIOMYOPATHY_HCM		55	0.26919815	0.75549966	0.8043478	1	1	2761	tags=35%, list=25%, signal=46%
HUTTMANN_B_CLL_POOR_SURVIVAL_UP	HUTTMANN_B_CLL_POOR_SURVIVAL_UP		167	0.19155668	0.7552279	0.93333334	1	1	2877	tags=26%, list=26%, signal=34%
KEGG_INTESTINAL_IMMUNE_NETWORK_FOR_IGA_PRODUCTION	KEGG_INTESTINAL_IMMUNE_NETWORK_FOR_IGA_PRODUCTION		26	0.28625694	0.7543001	0.73333335	1	1	2123	tags=27%, list=19%, signal=33%
KEGG_DILATED_CARDIOMYOPATHY	KEGG_DILATED_CARDIOMYOPATHY		63	0.25407678	0.75352865	0.80851066	1	1	2761	tags=29%, list=25%, signal=38%
LI_CISPLATIN_RESISTANCE_DN	LI_CISPLATIN_RESISTANCE_DN		19	0.2910955	0.75339615	0.7755102	1	1	2025	tags=21%, list=18%, signal=26%
HOQUE_METHYLATED_IN_CANCER	HOQUE_METHYLATED_IN_CANCER		37	0.22912861	0.75139046	0.9111111	1	1	1475	tags=22%, list=13%, signal=25%
MITSIADES_RESPONSE_TO_APLIDIN_DN	MITSIADES_RESPONSE_TO_APLIDIN_DN		128	0.23576841	0.75082976	0.627907	1	1	2017	tags=23%, list=18%, signal=28%
MOREAUX_MULTIPLE_MYELOMA_BY_TACI_UP	MOREAUX_MULTIPLE_MYELOMA_BY_TACI_UP		213	0.17998782	0.74808234	0.9444444	1	1	2976	tags=27%, list=27%, signal=36%
KEGG_JAK_STAT_SIGNALING_PATHWAY	KEGG_JAK_STAT_SIGNALING_PATHWAY		88	0.17754151	0.74628276	0.95	1	1	2768	tags=28%, list=25%, signal=37%
VANTVEER_BREAST_CANCER_METASTASIS_DN	VANTVEER_BREAST_CANCER_METASTASIS_DN		60	0.25423998	0.74487174	0.63265306	1	1	2834	tags=40%, list=25%, signal=53%
ZHAN_MULTIPLE_MYELOMA_MF_DN	ZHAN_MULTIPLE_MYELOMA_MF_DN		16	0.26180232	0.7445842	0.84782606	1	1	2382	tags=38%, list=21%, signal=48%
VALK_AML_CLUSTER_11	VALK_AML_CLUSTER_11		24	0.25594753	0.7439425	0.86538464	1	1	683	tags=13%, list=6%, signal=13%
BACOLOD_RESISTANCE_TO_ALKYLATING_AGENTS_DN	BACOLOD_RESISTANCE_TO_ALKYLATING_AGENTS_DN		25	0.22681648	0.7422441	0.7307692	1	1	3353	tags=36%, list=30%, signal=51%
VANHARANTA_UTERINE_FIBROID_UP	VANHARANTA_UTERINE_FIBROID_UP		26	0.26305452	0.74019676	0.80851066	1	1	4312	tags=50%, list=39%, signal=81%
YU_MYC_TARGETS_UP	YU_MYC_TARGETS_UP		27	0.2984711	0.7390625	0.70212764	1	1	2777	tags=44%, list=25%, signal=59%
LIN_NPAS4_TARGETS_DN	LIN_NPAS4_TARGETS_DN		38	0.21549152	0.73892057	0.94871795	1	1	395	tags=11%, list=4%, signal=11%
LEE_LIVER_CANCER_SURVIVAL_UP	LEE_LIVER_CANCER_SURVIVAL_UP		94	0.24238838	0.7385441	0.78	1	1	2791	tags=38%, list=25%, signal=51%
ST_ADRENERGIC	ST_ADRENERGIC		18	0.28019965	0.7335079	0.79545456	1	1	3597	tags=39%, list=32%, signal=57%
LIAN_LIPA_TARGETS_6M	LIAN_LIPA_TARGETS_6M		70	0.2764372	0.73322517	0.79591835	1	1	3221	tags=41%, list=29%, signal=58%
LEE_TARGETS_OF_PTCH1_AND_SUFU_UP	LEE_TARGETS_OF_PTCH1_AND_SUFU_UP		65	0.22743534	0.73310244	0.8717949	1	1	3651	tags=42%, list=33%, signal=61%
ACEVEDO_LIVER_CANCER_WITH_H3K9ME3_UP	ACEVEDO_LIVER_CANCER_WITH_H3K9ME3_UP		46	0.23795365	0.7315713	0.92156863	1	1	2675	tags=37%, list=24%, signal=48%
REACTOME_G_PROTEIN_BETA_GAMMA_SIGNALLING	REACTOME_G_PROTEIN_BETA_GAMMA_SIGNALLING		19	0.26182947	0.73133373	0.88372093	1	1	3738	tags=42%, list=33%, signal=63%
AMIT_EGF_RESPONSE_480_HELA	AMIT_EGF_RESPONSE_480_HELA		99	0.22834846	0.73054606	0.6888889	1	1	3578	tags=35%, list=32%, signal=51%
LEE_EARLY_T_LYMPHOCYTE_DN	LEE_EARLY_T_LYMPHOCYTE_DN		17	0.28126818	0.7277037	0.84	1	1	3021	tags=35%, list=27%, signal=48%
REACTOME_SIGNAL_AMPLIFICATION	REACTOME_SIGNAL_AMPLIFICATION		23	0.23631626	0.7274748	0.80851066	1	1	4713	tags=65%, list=42%, signal=112%
KEGG_HOMOLOGOUS_RECOMBINATION	KEGG_HOMOLOGOUS_RECOMBINATION		24	0.26544476	0.7244875	0.7368421	1	1	3306	tags=38%, list=30%, signal=53%
BIOCARTA_INSULIN_PATHWAY	BIOCARTA_INSULIN_PATHWAY		15	0.24799562	0.7234339	0.84615386	1	1	873	tags=13%, list=8%, signal=14%
REACTOME_G_BETA_GAMMA_SIGNALLING_THROUGH_PI3KGAMMA	REACTOME_G_BETA_GAMMA_SIGNALLING_THROUGH_PI3KGAMMA		17	0.27039254	0.7231669	0.85365856	1	1	3738	tags=47%, list=33%, signal=71%
KEGG_VEGF_SIGNALING_PATHWAY	KEGG_VEGF_SIGNALING_PATHWAY		46	0.18987982	0.72059983	0.9285714	1	1	3329	tags=37%, list=30%, signal=52%
REACTOME_REGULATION_OF_BETA_CELL_DEVELOPMENT	REACTOME_REGULATION_OF_BETA_CELL_DEVELOPMENT		68	0.17447758	0.7197128	0.6875	1	1	2505	tags=19%, list=22%, signal=24%
REACTOME_PLC_GAMMA1_SIGNALLING	REACTOME_PLC_GAMMA1_SIGNALLING		19	0.23985687	0.7141695	0.9019608	1	1	639	tags=11%, list=6%, signal=11%
SMID_BREAST_CANCER_RELAPSE_IN_BRAIN_DN	SMID_BREAST_CANCER_RELAPSE_IN_BRAIN_DN		43	0.23365535	0.71298176	0.7777778	1	1	2070	tags=30%, list=18%, signal=37%
SANA_RESPONSE_TO_IFNG_DN	SANA_RESPONSE_TO_IFNG_DN		56	0.18718596	0.7121143	0.85714287	1	1	1205	tags=11%, list=11%, signal=12%
MARKEY_RB1_CHRONIC_LOF_UP	MARKEY_RB1_CHRONIC_LOF_UP		95	0.22032465	0.71083087	0.92105263	1	1	2691	tags=34%, list=24%, signal=44%
HELLER_SILENCED_BY_METHYLATION_UP	HELLER_SILENCED_BY_METHYLATION_UP		158	0.20622446	0.71070963	0.925	1	1	2091	tags=25%, list=19%, signal=30%
LIAO_METASTASIS	LIAO_METASTASIS		282	0.15625453	0.7091553	0.925	1	1	3081	tags=28%, list=28%, signal=38%
KEGG_BASE_EXCISION_REPAIR	KEGG_BASE_EXCISION_REPAIR		21	0.23568772	0.70868456	0.8076923	1	1	2793	tags=38%, list=25%, signal=51%
TURASHVILI_BREAST_LOBULAR_CARCINOMA_VS_DUCTAL_NORMAL_UP	TURASHVILI_BREAST_LOBULAR_CARCINOMA_VS_DUCTAL_NORMAL_UP		37	0.25817978	0.7077766	0.75	1	1	1424	tags=19%, list=13%, signal=22%
SHIPP_DLBCL_CURED_VS_FATAL_DN	SHIPP_DLBCL_CURED_VS_FATAL_DN		26	0.20866397	0.7076866	0.95	1	1	3515	tags=35%, list=31%, signal=50%
BIOCARTA_GH_PATHWAY	BIOCARTA_GH_PATHWAY		19	0.22842781	0.7071044	0.8867925	1	1	1773	tags=21%, list=16%, signal=25%
MISSIAGLIA_REGULATED_BY_METHYLATION_DN	MISSIAGLIA_REGULATED_BY_METHYLATION_DN		66	0.25258493	0.7052753	0.73170733	1	1	2702	tags=29%, list=24%, signal=38%
WATANABE_COLON_CANCER_MSI_VS_MSS_UP	WATANABE_COLON_CANCER_MSI_VS_MSS_UP		17	0.26993054	0.70379126	0.8863636	1	1	2244	tags=29%, list=20%, signal=37%
CHANG_CORE_SERUM_RESPONSE_UP	CHANG_CORE_SERUM_RESPONSE_UP		48	0.2172274	0.7037827	0.76744187	1	1	2849	tags=29%, list=25%, signal=39%
BENPORATH_ES_1	BENPORATH_ES_1		237	0.19973937	0.7028436	0.85	1	1	2538	tags=26%, list=23%, signal=33%
RICKMAN_TUMOR_DIFFERENTIATED_MODERATELY_VS_POORLY_UP	RICKMAN_TUMOR_DIFFERENTIATED_MODERATELY_VS_POORLY_UP		20	0.26798725	0.7006237	0.7631579	1	1	4179	tags=50%, list=37%, signal=80%
RICKMAN_TUMOR_DIFFERENTIATED_MODERATELY_VS_POORLY_DN	RICKMAN_TUMOR_DIFFERENTIATED_MODERATELY_VS_POORLY_DN		20	0.26798725	0.7006237	0.7631579	1	1	4179	tags=50%, list=37%, signal=80%
BROWNE_HCMV_INFECTION_2HR_DN	BROWNE_HCMV_INFECTION_2HR_DN		31	0.2423869	0.69941777	0.9444444	1	1	2686	tags=35%, list=24%, signal=47%
KEGG_ARRHYTHMOGENIC_RIGHT_VENTRICULAR_CARDIOMYOPATHY_ARVC	KEGG_ARRHYTHMOGENIC_RIGHT_VENTRICULAR_CARDIOMYOPATHY_ARVC		55	0.22613144	0.69909513	0.95652175	1	1	2822	tags=31%, list=25%, signal=41%
BIOCARTA_IL2RB_PATHWAY	BIOCARTA_IL2RB_PATHWAY		23	0.2106769	0.6983549	0.9130435	1	1	3626	tags=39%, list=32%, signal=58%
SHIPP_DLBCL_VS_FOLLICULAR_LYMPHOMA_UP	SHIPP_DLBCL_VS_FOLLICULAR_LYMPHOMA_UP		35	0.20924291	0.6963594	0.7962963	1	1	4195	tags=43%, list=37%, signal=68%
FONTAINE_FOLLICULAR_THYROID_ADENOMA_UP	FONTAINE_FOLLICULAR_THYROID_ADENOMA_UP		40	0.18519934	0.69479185	0.90384614	1	1	3865	tags=38%, list=35%, signal=57%
BENPORATH_PROLIFERATION	BENPORATH_PROLIFERATION		89	0.23527741	0.6918631	0.68085104	1	1	2825	tags=34%, list=25%, signal=45%
LIU_PROSTATE_CANCER_UP	LIU_PROSTATE_CANCER_UP		52	0.20279427	0.6912939	0.8958333	1	1	2999	tags=33%, list=27%, signal=44%
NIKOLSKY_BREAST_CANCER_16P13_AMPLICON	NIKOLSKY_BREAST_CANCER_16P13_AMPLICON		57	0.18784878	0.6902332	0.84782606	1	1	3045	tags=28%, list=27%, signal=38%
LINDGREN_BLADDER_CANCER_CLUSTER_1_DN	LINDGREN_BLADDER_CANCER_CLUSTER_1_DN		238	0.18181841	0.69011754	0.8717949	1	1	2673	tags=29%, list=24%, signal=38%
REACTOME_SIGNALLING_TO_RAS	REACTOME_SIGNALLING_TO_RAS		18	0.20531227	0.6900702	0.91071427	1	1	3420	tags=33%, list=31%, signal=48%
RIZ_ERYTHROID_DIFFERENTIATION	RIZ_ERYTHROID_DIFFERENTIATION		60	0.22237878	0.6898274	0.7380952	1	1	2538	tags=28%, list=23%, signal=36%
REACTOME_RNA_POLYMERASE_III_TRANSCRIPTION_INITIATION	REACTOME_RNA_POLYMERASE_III_TRANSCRIPTION_INITIATION		17	0.21926187	0.6891827	0.86538464	1	1	4005	tags=47%, list=36%, signal=73%
KEGG_COLORECTAL_CANCER	KEGG_COLORECTAL_CANCER		36	0.19042648	0.68457747	0.95555556	1	1	3086	tags=33%, list=28%, signal=46%
REACTOME_PLATELET_ACTIVATION	REACTOME_PLATELET_ACTIVATION		110	0.1907826	0.684287	0.9259259	1	1	2780	tags=31%, list=25%, signal=41%
REACTOME_TRAFFICKING_OF_AMPA_RECEPTORS	REACTOME_TRAFFICKING_OF_AMPA_RECEPTORS		20	0.2244587	0.6838878	0.8979592	1	1	2553	tags=35%, list=23%, signal=45%
KEGG_CYTOKINE_CYTOKINE_RECEPTOR_INTERACTION	KEGG_CYTOKINE_CYTOKINE_RECEPTOR_INTERACTION		155	0.20322502	0.68361247	0.9268293	1	1	3057	tags=34%, list=27%, signal=46%
KEGG_PURINE_METABOLISM	KEGG_PURINE_METABOLISM		110	0.15404442	0.6806199	0.8863636	1	1	2538	tags=18%, list=23%, signal=23%
KAAB_FAILED_HEART_VENTRICLE_DN	KAAB_FAILED_HEART_VENTRICLE_DN		29	0.20101793	0.67347187	0.8	1	1	3546	tags=28%, list=32%, signal=40%
ZHONG_RESPONSE_TO_AZACITIDINE_AND_TSA_UP	ZHONG_RESPONSE_TO_AZACITIDINE_AND_TSA_UP		100	0.17416324	0.6728615	0.95348835	1	1	2605	tags=25%, list=23%, signal=32%
REACTOME_SIGNALING_BY_PDGF	REACTOME_SIGNALING_BY_PDGF		48	0.20785108	0.6688039	0.88095236	1	1	4162	tags=46%, list=37%, signal=73%
DORN_ADENOVIRUS_INFECTION_12HR_DN	DORN_ADENOVIRUS_INFECTION_12HR_DN		21	0.21154189	0.6660503	0.87234044	1	1	1233	tags=14%, list=11%, signal=16%
REACTOME_PHOSPHOLIPASE_CMEDIATED_CASCADE	REACTOME_PHOSPHOLIPASE_CMEDIATED_CASCADE		16	0.27626425	0.6648118	0.9318182	1	1	4794	tags=69%, list=43%, signal=120%
PENG_RAPAMYCIN_RESPONSE_UP	PENG_RAPAMYCIN_RESPONSE_UP		27	0.21668147	0.6647899	0.9375	1	1	1233	tags=15%, list=11%, signal=17%
TONKS_TARGETS_OF_RUNX1_RUNX1T1_FUSION_SUSTAINDED_IN_ERYTHROCYTE_UP	TONKS_TARGETS_OF_RUNX1_RUNX1T1_FUSION_SUSTAINDED_IN_ERYTHROCYTE_UP		30	0.21691495	0.6629739	0.9318182	1	1	3307	tags=37%, list=30%, signal=52%
GU_PDEF_TARGETS_UP	GU_PDEF_TARGETS_UP		47	0.23516758	0.6619611	0.9591837	1	1	2876	tags=36%, list=26%, signal=48%
BROWNE_HCMV_INFECTION_30MIN_UP	BROWNE_HCMV_INFECTION_30MIN_UP		34	0.20377302	0.65806866	1	1	1	2851	tags=32%, list=25%, signal=43%
LUI_THYROID_CANCER_CLUSTER_1	LUI_THYROID_CANCER_CLUSTER_1		34	0.19087851	0.65405375	0.9375	1	1	683	tags=9%, list=6%, signal=9%
REACTOME_REGULATION_OF_GLUCOKINASE_BY_GLUCOKINASE_REGULATORY_PROTEIN	REACTOME_REGULATION_OF_GLUCOKINASE_BY_GLUCOKINASE_REGULATORY_PROTEIN		18	0.22903353	0.6535118	0.825	1	1	4721	tags=50%, list=42%, signal=86%
BIOCARTA_TPO_PATHWAY	BIOCARTA_TPO_PATHWAY		17	0.22475165	0.6529918	0.8965517	1	1	3420	tags=41%, list=31%, signal=59%
REACTOME_FORMATION_OF_PLATELET_PLUG	REACTOME_FORMATION_OF_PLATELET_PLUG		125	0.1723419	0.6529423	0.96428573	1	1	2780	tags=30%, list=25%, signal=39%
PUJANA_BRCA_CENTERED_NETWORK	PUJANA_BRCA_CENTERED_NETWORK		72	0.23492518	0.6527058	0.7209302	1	1	2684	tags=31%, list=24%, signal=40%
REACTOME_G2_M_TRANSITION	REACTOME_G2_M_TRANSITION		47	0.20686235	0.6501616	0.80851066	1	1	3678	tags=43%, list=33%, signal=63%
TAVOR_CEBPA_TARGETS_UP	TAVOR_CEBPA_TARGETS_UP		36	0.20974506	0.64798796	0.9347826	1	1	3387	tags=36%, list=30%, signal=52%
KRASNOSELSKAYA_ILF3_TARGETS_UP	KRASNOSELSKAYA_ILF3_TARGETS_UP		18	0.238639	0.6436331	0.92727274	1	1	3357	tags=39%, list=30%, signal=55%
BENPORATH_ES_CORE_NINE_CORRELATED	BENPORATH_ES_CORE_NINE_CORRELATED		65	0.19872516	0.64361215	0.8780488	1	1	2016	tags=20%, list=18%, signal=24%
MODY_HIPPOCAMPUS_PRENATAL	MODY_HIPPOCAMPUS_PRENATAL		21	0.23502703	0.6422355	0.82978725	1	1	2841	tags=29%, list=25%, signal=38%
ZHAN_MULTIPLE_MYELOMA_HP_DN	ZHAN_MULTIPLE_MYELOMA_HP_DN		25	0.21525909	0.64142036	0.9655172	1	1	3642	tags=40%, list=33%, signal=59%
GOLDRATH_ANTIGEN_RESPONSE	GOLDRATH_ANTIGEN_RESPONSE		270	0.18756981	0.6411274	0.975	1	1	2849	tags=28%, list=25%, signal=37%
ROSS_AML_WITH_PML_RARA_FUSION	ROSS_AML_WITH_PML_RARA_FUSION		43	0.2034754	0.6396308	1	1	1	1370	tags=16%, list=12%, signal=18%
REACTOME_EXTENSION_OF_TELOMERES	REACTOME_EXTENSION_OF_TELOMERES		20	0.26198068	0.6389704	0.82608694	1	1	3587	tags=45%, list=32%, signal=66%
RICKMAN_HEAD_AND_NECK_CANCER_A	RICKMAN_HEAD_AND_NECK_CANCER_A		49	0.20125288	0.6377834	1	1	1	3059	tags=33%, list=27%, signal=45%
REACTOME_CYTOCHROME_P450_ARRANGED_BY_SUBSTRATE_TYPE	REACTOME_CYTOCHROME_P450_ARRANGED_BY_SUBSTRATE_TYPE		22	0.24350947	0.63763714	0.8913044	1	1	1935	tags=23%, list=17%, signal=27%
LI_LUNG_CANCER	LI_LUNG_CANCER		29	0.17503299	0.6375648	0.98039216	1	1	3338	tags=34%, list=30%, signal=49%
SENGUPTA_NASOPHARYNGEAL_CARCINOMA_DN	SENGUPTA_NASOPHARYNGEAL_CARCINOMA_DN		130	0.18991058	0.6371411	0.95	1	1	1925	tags=18%, list=17%, signal=21%
BIOCARTA_PAR1_PATHWAY	BIOCARTA_PAR1_PATHWAY		23	0.20372371	0.635039	0.93877554	1	1	3086	tags=30%, list=28%, signal=42%
CROONQUIST_NRAS_SIGNALING_UP	CROONQUIST_NRAS_SIGNALING_UP		20	0.26828185	0.6338231	0.8333333	1	1	2222	tags=25%, list=20%, signal=31%
BENPORATH_CYCLING_GENES	BENPORATH_CYCLING_GENES		352	0.17025146	0.63206595	0.8666667	1	1	2755	tags=26%, list=25%, signal=33%
REACTOME_DOUBLE_STRAND_BREAK_REPAIR	REACTOME_DOUBLE_STRAND_BREAK_REPAIR		16	0.26645666	0.6293797	0.8	1	1	3462	tags=38%, list=31%, signal=54%
LINDGREN_BLADDER_CANCER_CLUSTER_3_UP	LINDGREN_BLADDER_CANCER_CLUSTER_3_UP		191	0.18674248	0.6292084	0.82608694	1	1	2770	tags=26%, list=25%, signal=34%
VART_KSHV_INFECTION_ANGIOGENIC_MARKERS_DN	VART_KSHV_INFECTION_ANGIOGENIC_MARKERS_DN		92	0.17584199	0.6288994	1	1	1	3884	tags=47%, list=35%, signal=71%
PEREZ_TP63_TARGETS	PEREZ_TP63_TARGETS		184	0.16011475	0.62735814	1	1	1	3515	tags=35%, list=31%, signal=50%
DIRMEIER_LMP1_RESPONSE_EARLY	DIRMEIER_LMP1_RESPONSE_EARLY		36	0.1902613	0.6241559	0.9230769	1	1	2421	tags=25%, list=22%, signal=32%
KAAB_FAILED_HEART_ATRIUM_UP	KAAB_FAILED_HEART_ATRIUM_UP		23	0.20459233	0.6233585	0.9649123	1	1	2235	tags=22%, list=20%, signal=27%
BIDUS_METASTASIS_UP	BIDUS_METASTASIS_UP		107	0.21887317	0.62110376	0.8	1	1	2229	tags=23%, list=20%, signal=29%
KHETCHOUMIAN_TRIM24_TARGETS_UP	KHETCHOUMIAN_TRIM24_TARGETS_UP		29	0.23981173	0.6180152	0.9444444	1	1	3331	tags=38%, list=30%, signal=54%
CAIRO_LIVER_DEVELOPMENT_UP	CAIRO_LIVER_DEVELOPMENT_UP		107	0.19006507	0.6178495	0.9807692	1	1	2286	tags=21%, list=20%, signal=27%
VERRECCHIA_EARLY_RESPONSE_TO_TGFB1	VERRECCHIA_EARLY_RESPONSE_TO_TGFB1		39	0.215805	0.6164617	0.8541667	1	1	3703	tags=38%, list=33%, signal=57%
LIAN_LIPA_TARGETS_3M	LIAN_LIPA_TARGETS_3M		59	0.23490445	0.61587214	0.92156863	1	1	2730	tags=31%, list=24%, signal=40%
SHEDDEN_LUNG_CANCER_GOOD_SURVIVAL_A5	SHEDDEN_LUNG_CANCER_GOOD_SURVIVAL_A5		34	0.17614388	0.614281	0.975	1	1	1994	tags=18%, list=18%, signal=21%
XU_CREBBP_TARGETS_UP	XU_CREBBP_TARGETS_UP		20	0.22826657	0.6140755	0.8666667	1	1	2370	tags=20%, list=21%, signal=25%
FRASOR_RESPONSE_TO_ESTRADIOL_DN	FRASOR_RESPONSE_TO_ESTRADIOL_DN		40	0.19107199	0.6124653	0.98	1	1	1260	tags=18%, list=11%, signal=20%
ROSS_AML_WITH_CBFB_MYH11_FUSION	ROSS_AML_WITH_CBFB_MYH11_FUSION		35	0.2194385	0.6113991	0.9259259	1	1	850	tags=11%, list=8%, signal=12%
REACTOME_REGULATION_OF_INSULIN_SECRETION_BY_FREE_FATTY_ACIDS	REACTOME_REGULATION_OF_INSULIN_SECRETION_BY_FREE_FATTY_ACIDS		15	0.24684781	0.6094985	0.92727274	1	1	1844	tags=20%, list=16%, signal=24%
PUJANA_BRCA2_PCC_NETWORK	PUJANA_BRCA2_PCC_NETWORK		263	0.19097869	0.60946506	0.85	1	1	3101	tags=30%, list=28%, signal=41%
PYEON_CANCER_HEAD_AND_NECK_VS_CERVICAL_DN	PYEON_CANCER_HEAD_AND_NECK_VS_CERVICAL_DN		15	0.23946132	0.607688	0.9019608	1	1	2542	tags=33%, list=23%, signal=43%
REACTOME_PLC_BETA_MEDIATED_EVENTS	REACTOME_PLC_BETA_MEDIATED_EVENTS		24	0.20266852	0.6060291	0.94545454	1	1	639	tags=8%, list=6%, signal=9%
WEIGEL_OXIDATIVE_STRESS_BY_HNE_AND_H2O2	WEIGEL_OXIDATIVE_STRESS_BY_HNE_AND_H2O2		28	0.18804713	0.60120296	0.97619045	1	1	2432	tags=21%, list=22%, signal=27%
SENGUPTA_NASOPHARYNGEAL_CARCINOMA_UP	SENGUPTA_NASOPHARYNGEAL_CARCINOMA_UP		146	0.18760285	0.5997379	0.9285714	1	1	2902	tags=27%, list=26%, signal=36%
REACTOME_OPIOID_SIGNALLING	REACTOME_OPIOID_SIGNALLING		57	0.16301256	0.5994015	1	1	1	4317	tags=42%, list=39%, signal=68%
REACTOME_CELL_CYCLE_MITOTIC	REACTOME_CELL_CYCLE_MITOTIC		194	0.19111809	0.59647363	0.78571427	1	1	3715	tags=36%, list=33%, signal=53%
KEGG_NATURAL_KILLER_CELL_MEDIATED_CYTOTOXICITY	KEGG_NATURAL_KILLER_CELL_MEDIATED_CYTOTOXICITY		64	0.1944533	0.5961294	0.9166667	1	1	2730	tags=27%, list=24%, signal=35%
VANTVEER_BREAST_CANCER_ESR1_DN	VANTVEER_BREAST_CANCER_ESR1_DN		145	0.16994393	0.5941418	0.9777778	1	1	1829	tags=17%, list=16%, signal=20%
KEGG_REGULATION_OF_ACTIN_CYTOSKELETON	KEGG_REGULATION_OF_ACTIN_CYTOSKELETON		137	0.15514511	0.5934227	1	1	1	3509	tags=30%, list=31%, signal=43%
TONKS_TARGETS_OF_RUNX1_RUNX1T1_FUSION_ERYTHROCYTE_UP	TONKS_TARGETS_OF_RUNX1_RUNX1T1_FUSION_ERYTHROCYTE_UP		98	0.17137091	0.59250003	0.9791667	1	1	1903	tags=17%, list=17%, signal=21%
ST_WNT_BETA_CATENIN_PATHWAY	ST_WNT_BETA_CATENIN_PATHWAY		24	0.19332314	0.5920583	1	1	1	4110	tags=42%, list=37%, signal=66%
BALDWIN_PRKCI_TARGETS_UP	BALDWIN_PRKCI_TARGETS_UP		26	0.19315545	0.58949715	0.9811321	1	1	1972	tags=19%, list=18%, signal=23%
MOREIRA_RESPONSE_TO_TSA_UP	MOREIRA_RESPONSE_TO_TSA_UP		21	0.2001191	0.5891975	0.9347826	1	1	3037	tags=24%, list=27%, signal=33%
LEE_NEURAL_CREST_STEM_CELL_UP	LEE_NEURAL_CREST_STEM_CELL_UP		88	0.18070818	0.5885789	1	1	1	681	tags=10%, list=6%, signal=11%
CHARAFE_BREAST_CANCER_BASAL_VS_MESENCHYMAL_DN	CHARAFE_BREAST_CANCER_BASAL_VS_MESENCHYMAL_DN		27	0.20519501	0.58349365	0.98	1	1	2027	tags=19%, list=18%, signal=23%
REACTOME_ADP_SIGNALLING_THROUGH_P2Y_PURINOCEPTOR_1	REACTOME_ADP_SIGNALLING_THROUGH_P2Y_PURINOCEPTOR_1		18	0.20078056	0.58255816	0.97619045	1	1	4713	tags=61%, list=42%, signal=105%
THUM_MIR21_TARGETS_HEART_DISEASE_UP	THUM_MIR21_TARGETS_HEART_DISEASE_UP		15	0.2531517	0.5792089	0.8888889	1	1	4312	tags=67%, list=39%, signal=108%
WANG_BARRETTS_ESOPHAGUS_DN	WANG_BARRETTS_ESOPHAGUS_DN		22	0.22645226	0.57762206	0.85714287	1	1	2531	tags=27%, list=23%, signal=35%
BIOCARTA_INTRINSIC_PATHWAY	BIOCARTA_INTRINSIC_PATHWAY		23	0.23957737	0.57406384	1	1	1	2927	tags=43%, list=26%, signal=59%
REACTOME_TELOMERE_MAINTENANCE	REACTOME_TELOMERE_MAINTENANCE		28	0.21116132	0.57030773	0.9130435	1	1	3587	tags=43%, list=32%, signal=63%
ICHIBA_GRAFT_VERSUS_HOST_DISEASE_35D_UP	ICHIBA_GRAFT_VERSUS_HOST_DISEASE_35D_UP		115	0.18763836	0.56052345	0.9583333	1	1	3424	tags=39%, list=31%, signal=56%
PUJANA_XPRSS_INT_NETWORK	PUJANA_XPRSS_INT_NETWORK		107	0.1924511	0.55608267	0.78571427	1	1	2684	tags=26%, list=24%, signal=34%
CHOW_RASSF1_TARGETS_DN	CHOW_RASSF1_TARGETS_DN		18	0.17067866	0.5495501	0.9423077	1	1	96	tags=6%, list=1%, signal=6%
CHIARETTI_ACUTE_LYMPHOBLASTIC_LEUKEMIA_ZAP70	CHIARETTI_ACUTE_LYMPHOBLASTIC_LEUKEMIA_ZAP70		44	0.15270883	0.5492303	0.97619045	1	1	1989	tags=16%, list=18%, signal=19%
LINDSTEDT_DENDRITIC_CELL_MATURATION_B	LINDSTEDT_DENDRITIC_CELL_MATURATION_B		35	0.16729002	0.54460293	0.97959185	1	1	2123	tags=23%, list=19%, signal=28%
TONKS_TARGETS_OF_RUNX1_RUNX1T1_FUSION_HSC_DN	TONKS_TARGETS_OF_RUNX1_RUNX1T1_FUSION_HSC_DN		121	0.17317045	0.5442349	1	1	1	2801	tags=31%, list=25%, signal=41%
SEITZ_NEOPLASTIC_TRANSFORMATION_BY_8P_DELETION_DN	SEITZ_NEOPLASTIC_TRANSFORMATION_BY_8P_DELETION_DN		20	0.1910535	0.54217124	0.9807692	1	1	2183	tags=20%, list=19%, signal=25%
SCHEIDEREIT_IKK_INTERACTING_PROTEINS	SCHEIDEREIT_IKK_INTERACTING_PROTEINS		15	0.1922128	0.540054	0.9285714	1	1	570	tags=7%, list=5%, signal=7%
KEGG_VIBRIO_CHOLERAE_INFECTION	KEGG_VIBRIO_CHOLERAE_INFECTION		38	0.17228533	0.53810006	0.9491525	1	1	3078	tags=24%, list=27%, signal=33%
MUELLER_PLURINET	MUELLER_PLURINET		208	0.16247956	0.5336418	0.88095236	1	1	3391	tags=29%, list=30%, signal=41%
GENTILE_UV_RESPONSE_CLUSTER_D7	GENTILE_UV_RESPONSE_CLUSTER_D7		25	0.17553335	0.5320569	0.96363634	1	1	661	tags=8%, list=6%, signal=8%
REACTOME_CAM_PATHWAY	REACTOME_CAM_PATHWAY		16	0.19544207	0.5302609	0.98	1	1	256	tags=6%, list=2%, signal=6%
LAIHO_COLORECTAL_CANCER_SERRATED_DN	LAIHO_COLORECTAL_CANCER_SERRATED_DN		47	0.12420419	0.5278706	0.9756098	1	1	9812	tags=100%, list=88%, signal=805%
MARKEY_RB1_ACUTE_LOF_DN	MARKEY_RB1_ACUTE_LOF_DN		172	0.16919942	0.5273682	0.9767442	1	1	2825	tags=26%, list=25%, signal=34%
HAHTOLA_MYCOSIS_FUNGOIDES_SKIN_DN	HAHTOLA_MYCOSIS_FUNGOIDES_SKIN_DN		17	0.18932931	0.5162921	1	1	1	3088	tags=29%, list=28%, signal=41%
REACTOME_RNA_POLYMERASE_I_PROMOTER_CLEARANCE	REACTOME_RNA_POLYMERASE_I_PROMOTER_CLEARANCE		24	0.18011126	0.50546616	0.9591837	1	1	2966	tags=29%, list=26%, signal=40%
MORI_IMMATURE_B_LYMPHOCYTE_UP	MORI_IMMATURE_B_LYMPHOCYTE_UP		36	0.16572449	0.49474096	0.9259259	1	1	3800	tags=36%, list=34%, signal=54%
BORCZUK_MALIGNANT_MESOTHELIOMA_DN	BORCZUK_MALIGNANT_MESOTHELIOMA_DN		63	0.14717063	0.4910239	1	1	1	2888	tags=22%, list=26%, signal=30%
KEGG_MISMATCH_REPAIR	KEGG_MISMATCH_REPAIR		19	0.20122872	0.48545218	0.90909094	1	1	3462	tags=42%, list=31%, signal=61%
APPIERTO_RESPONSE_TO_FENRETINIDE_UP	APPIERTO_RESPONSE_TO_FENRETINIDE_UP		19	0.1676062	0.4663394	0.97727275	1	1	3751	tags=37%, list=33%, signal=55%
SCIAN_INVERSED_TARGETS_OF_TP53_AND_TP73_DN	SCIAN_INVERSED_TARGETS_OF_TP53_AND_TP73_DN		20	0.18062253	0.46496016	0.96	1	1	9178	tags=100%, list=82%, signal=553%
CLASPER_LYMPHATIC_VESSELS_DURING_METASTASIS_DN	CLASPER_LYMPHATIC_VESSELS_DURING_METASTASIS_DN		29	0.19448365	0.46305898	0.9310345	1	1	4512	tags=52%, list=40%, signal=86%
HUPER_BREAST_BASAL_VS_LUMINAL_UP	HUPER_BREAST_BASAL_VS_LUMINAL_UP		31	0.17856391	0.44656888	1	1	1	200	tags=6%, list=2%, signal=7%
REACTOME_LAGGING_STRAND_SYNTHESIS	REACTOME_LAGGING_STRAND_SYNTHESIS		15	0.19280463	0.44142547	1	1	1	4016	tags=47%, list=36%, signal=73%
VALK_AML_CLUSTER_9	VALK_AML_CLUSTER_9		21	0.17443827	0.43974826	1	1	1	4367	tags=52%, list=39%, signal=86%
AMIT_SERUM_RESPONSE_480_MCF10A	AMIT_SERUM_RESPONSE_480_MCF10A		21	0.152098	0.43028826	0.9777778	1	1	9497	tags=100%, list=85%, signal=657%
BIOCARTA_VEGF_PATHWAY	BIOCARTA_VEGF_PATHWAY		17	0.1620849	0.42658097	1	1	1	3247	tags=24%, list=29%, signal=33%
REACTOME_MITOTIC_M_M_G1_PHASES	REACTOME_MITOTIC_M_M_G1_PHASES		102	0.14329779	0.4106376	0.9756098	1	1	2567	tags=19%, list=23%, signal=24%
REACTOME_DNA_REPAIR	REACTOME_DNA_REPAIR		78	0.12598386	0.39748934	1	1	1	2793	tags=22%, list=25%, signal=29%
LANDIS_ERBB2_BREAST_TUMORS_324_UP	LANDIS_ERBB2_BREAST_TUMORS_324_UP		122	0.15032913	0.39363033	0.97959185	0.9999125	1	3248	tags=27%, list=29%, signal=38%
BIOCARTA_CASPASE_PATHWAY	BIOCARTA_CASPASE_PATHWAY		16	0.13351814	0.38152668	1	0.99886584	1	9704	tags=100%, list=87%, signal=748%
DACOSTA_UV_RESPONSE_VIA_ERCC3_TTD_UP	DACOSTA_UV_RESPONSE_VIA_ERCC3_TTD_UP		33	0.10186179	0.35285872	1	0.99858856	1	4211	tags=36%, list=38%, signal=58%
