# Supplementary material for: A genomic analysis of mouse models of breast cancer reveals molecular features of mouse models and relationships to human breast cancer
Source: Breast Cancer Res. 2014 Jun 5;16(3):R59. doi: 10.1186/bcr3672 (PMC4078930; doi:10.1186/bcr3672)
Supplement: Additional file 11 — GSEA for mouse models compared to all other models or to mammary gland development. Listed by model. [file bcr3672-S11.zip › AdditionalFile11/BRCA_Null/Vs_Normal_Mammary/C3/Downregulated_in_BRCA_Null_vs_NormalMammary.txt]

NAME	GS<br> follow link to MSigDB	GS DETAILS	SIZE	ES	NES	NOM p-val	FDR q-val	FWER p-val	RANK AT MAX	LEADING EDGE
CTGTTAC,MIR-194	CTGTTAC,MIR-194	Details ...	48	-0.52921295	-1.6328118	0.0056926	1	0.614	1843	tags=35%, list=16%, signal=42%
V$TAXCREB_01	V$TAXCREB_01	Details ...	70	-0.42345253	-1.5461231	0.024856597	1	0.833	2041	tags=33%, list=18%, signal=40%
GGCNRNWCTTYS_UNKNOWN	GGCNRNWCTTYS_UNKNOWN	Details ...	39	-0.41981098	-1.497189	0.06994329	1	0.905	2216	tags=31%, list=20%, signal=38%
GKCGCNNNNNNNTGAYG_UNKNOWN	GKCGCNNNNNNNTGAYG_UNKNOWN	Details ...	32	-0.44073346	-1.483296	0.078431375	1	0.922	4100	tags=50%, list=37%, signal=79%
GTATGAT,MIR-154,MIR-487	GTATGAT,MIR-154,MIR-487	Details ...	36	-0.44640908	-1.4803336	0.039106146	1	0.928	1350	tags=22%, list=12%, signal=25%
ACATTCC,MIR-1,MIR-206	ACATTCC,MIR-1,MIR-206	Details ...	140	-0.38970527	-1.4688449	0.03811252	1	0.935	3171	tags=40%, list=28%, signal=55%
AACATTC,MIR-409-3P	AACATTC,MIR-409-3P	Details ...	63	-0.4589495	-1.4459915	0.046332046	1	0.956	2743	tags=44%, list=24%, signal=59%
TCTGATC,MIR-383	TCTGATC,MIR-383	Details ...	20	-0.42850307	-1.4323258	0.050561797	1	0.966	992	tags=25%, list=9%, signal=27%
AACTGGA,MIR-145	AACTGGA,MIR-145	Details ...	117	-0.36505607	-1.4306781	0.03327172	1	0.966	2744	tags=37%, list=25%, signal=48%
WCTCNATGGY_UNKNOWN	WCTCNATGGY_UNKNOWN	Details ...	30	-0.41675496	-1.418212	0.08302583	1	0.969	2795	tags=47%, list=25%, signal=62%
MGGAAGTG_V$GABP_B	MGGAAGTG_V$GABP_B	Details ...	357	-0.31644988	-1.3823525	0.06710311	1	0.977	2634	tags=30%, list=24%, signal=38%
V$SRF_Q5_01	V$SRF_Q5_01	Details ...	116	-0.40796646	-1.3668983	0.083798885	1	0.981	1561	tags=28%, list=14%, signal=33%
TMTCGCGANR_UNKNOWN	TMTCGCGANR_UNKNOWN	Details ...	72	-0.42523348	-1.3575423	0.17366412	1	0.985	3113	tags=44%, list=28%, signal=61%
V$CREB_Q3	V$CREB_Q3	Details ...	115	-0.31240696	-1.3421267	0.082474224	1	0.989	2948	tags=36%, list=26%, signal=48%
CCAGGTT,MIR-490	CCAGGTT,MIR-490	Details ...	27	-0.39611158	-1.335683	0.11627907	1	0.99	2541	tags=37%, list=23%, signal=48%
ATCATGA,MIR-433	ATCATGA,MIR-433	Details ...	55	-0.37834594	-1.3320016	0.12734082	1	0.991	1541	tags=24%, list=14%, signal=27%
CCGNMNNTNACG_UNKNOWN	CCGNMNNTNACG_UNKNOWN	Details ...	38	-0.39960432	-1.3201249	0.1734104	1	0.991	4071	tags=58%, list=36%, signal=91%
V$SRF_01	V$SRF_01	Details ...	37	-0.42939833	-1.3180038	0.1490566	1	0.991	1156	tags=27%, list=10%, signal=30%
ACTGAAA,MIR-30A-3P,MIR-30E-3P	ACTGAAA,MIR-30A-3P,MIR-30E-3P	Details ...	94	-0.37408644	-1.3100147	0.15904936	1	0.991	1975	tags=31%, list=18%, signal=37%
TTGCACT,MIR-130A,MIR-301,MIR-130B	TTGCACT,MIR-130A,MIR-301,MIR-130B	Details ...	179	-0.32117712	-1.3079425	0.1194853	1	0.992	1859	tags=23%, list=17%, signal=28%
AACTGAC,MIR-223	AACTGAC,MIR-223	Details ...	54	-0.39399326	-1.307451	0.12773722	1	0.992	2827	tags=39%, list=25%, signal=52%
KMCATNNWGGA_UNKNOWN	KMCATNNWGGA_UNKNOWN	Details ...	35	-0.39571112	-1.3033483	0.11921708	1	0.992	2102	tags=29%, list=19%, signal=35%
TCCAGAG,MIR-518C	TCCAGAG,MIR-518C	Details ...	69	-0.3327817	-1.303204	0.08442777	1	0.992	2591	tags=35%, list=23%, signal=45%
ACTTTAT,MIR-142-5P	ACTTTAT,MIR-142-5P	Details ...	150	-0.31678277	-1.2940984	0.14173229	1	0.993	2525	tags=34%, list=23%, signal=43%
V$ATF1_Q6	V$ATF1_Q6	Details ...	124	-0.30673775	-1.2931901	0.054151624	1	0.993	1718	tags=24%, list=15%, signal=28%
AGTCAGC,MIR-345	AGTCAGC,MIR-345	Details ...	27	-0.3793566	-1.2822466	0.1401384	1	0.994	2021	tags=37%, list=18%, signal=45%
V$PPARA_01	V$PPARA_01	Details ...	21	-0.49580655	-1.2811612	0.19470699	1	0.994	2975	tags=57%, list=27%, signal=78%
V$FOXO3_01	V$FOXO3_01	Details ...	107	-0.3359595	-1.2707319	0.102517985	1	0.995	1769	tags=26%, list=16%, signal=31%
V$ELK1_02	V$ELK1_02	Details ...	113	-0.31753692	-1.2650105	0.21308412	1	0.995	3046	tags=33%, list=27%, signal=45%
V$PAX8_B	V$PAX8_B	Details ...	45	-0.35805118	-1.2588246	0.118421055	1	0.995	2552	tags=36%, list=23%, signal=46%
AAAGGGA,MIR-204,MIR-211	AAAGGGA,MIR-204,MIR-211	Details ...	119	-0.33458188	-1.2571955	0.18965517	1	0.996	1950	tags=24%, list=17%, signal=29%
ACTGCAG,MIR-17-3P	ACTGCAG,MIR-17-3P	Details ...	51	-0.38622823	-1.2559665	0.21062993	1	0.996	2577	tags=37%, list=23%, signal=48%
GTAAACC,MIR-299-5P	GTAAACC,MIR-299-5P	Details ...	31	-0.4208663	-1.2428477	0.2263056	1	0.997	2557	tags=45%, list=23%, signal=58%
TCTGATA,MIR-361	TCTGATA,MIR-361	Details ...	47	-0.3848627	-1.2401662	0.18026565	1	0.997	3373	tags=45%, list=30%, signal=64%
ATGCAGT,MIR-217	ATGCAGT,MIR-217	Details ...	51	-0.38441598	-1.2315698	0.20973782	1	0.997	3046	tags=39%, list=27%, signal=54%
TGCACTG,MIR-148A,MIR-152,MIR-148B	TGCACTG,MIR-148A,MIR-152,MIR-148B	Details ...	125	-0.30219388	-1.2288474	0.13416816	1	0.997	1767	tags=25%, list=16%, signal=29%
V$CEBP_Q2_01	V$CEBP_Q2_01	Details ...	139	-0.31206897	-1.228395	0.14909092	1	0.997	2207	tags=30%, list=20%, signal=37%
V$SRF_C	V$SRF_C	Details ...	116	-0.33966643	-1.2232585	0.16420664	1	0.997	1627	tags=24%, list=15%, signal=28%
V$ARNT_02	V$ARNT_02	Details ...	115	-0.2885811	-1.2224302	0.17184643	1	0.997	2846	tags=32%, list=25%, signal=43%
V$NRF2_01	V$NRF2_01	Details ...	121	-0.2971342	-1.2175606	0.26037735	1	0.997	3917	tags=42%, list=35%, signal=64%
V$E4F1_Q6	V$E4F1_Q6	Details ...	131	-0.28363213	-1.2166198	0.17009346	1	0.997	2335	tags=27%, list=21%, signal=34%
TTCNRGNNNNTTC_V$HSF_Q6	TTCNRGNNNNTTC_V$HSF_Q6	Details ...	75	-0.32885596	-1.2108889	0.20419848	1	0.997	1446	tags=23%, list=13%, signal=26%
TTTGCAG,MIR-518A-2	TTTGCAG,MIR-518A-2	Details ...	98	-0.33003953	-1.2102739	0.2251407	1	0.997	1795	tags=22%, list=16%, signal=27%
TGACCTTG_V$SF1_Q6	TGACCTTG_V$SF1_Q6	Details ...	122	-0.28771174	-1.2055683	0.17687075	1	0.997	2120	tags=30%, list=19%, signal=36%
ATTCTTT,MIR-186	ATTCTTT,MIR-186	Details ...	128	-0.3311769	-1.2052855	0.24906367	1	0.997	2092	tags=27%, list=19%, signal=32%
GTTATAT,MIR-410	GTTATAT,MIR-410	Details ...	48	-0.4000524	-1.2030194	0.24423076	1	0.997	1836	tags=29%, list=16%, signal=35%
TGTATGA,MIR-485-3P	TGTATGA,MIR-485-3P	Details ...	75	-0.3435704	-1.202862	0.22830188	1	0.997	905	tags=16%, list=8%, signal=17%
V$SRF_Q4	V$SRF_Q4	Details ...	115	-0.34991685	-1.2005221	0.20332718	1	0.997	1561	tags=25%, list=14%, signal=29%
GTGTCAA,MIR-514	GTGTCAA,MIR-514	Details ...	28	-0.3508069	-1.1935543	0.21505377	1	0.997	1416	tags=21%, list=13%, signal=24%
AGGAGTG,MIR-483	AGGAGTG,MIR-483	Details ...	32	-0.34500068	-1.187808	0.22957198	1	0.997	3246	tags=38%, list=29%, signal=53%
V$AHR_Q5	V$AHR_Q5	Details ...	105	-0.27824816	-1.1856115	0.15742397	1	0.997	1673	tags=24%, list=15%, signal=28%
STTTCRNTTT_V$IRF_Q6	STTTCRNTTT_V$IRF_Q6	Details ...	92	-0.33711103	-1.1836767	0.23440135	1	0.997	3065	tags=38%, list=27%, signal=52%
GACAATC,MIR-219	GACAATC,MIR-219	Details ...	74	-0.32127655	-1.1742707	0.24814814	1	0.998	2207	tags=32%, list=20%, signal=40%
V$IRF2_01	V$IRF2_01	Details ...	55	-0.36259672	-1.1737944	0.26266417	1	0.998	1239	tags=24%, list=11%, signal=26%
TTGCCAA,MIR-182	TTGCCAA,MIR-182	Details ...	160	-0.31809998	-1.1732162	0.24813433	1	0.998	2318	tags=30%, list=21%, signal=37%
CAATGCA,MIR-33	CAATGCA,MIR-33	Details ...	55	-0.31396055	-1.1701177	0.21626617	1	0.998	2549	tags=36%, list=23%, signal=47%
V$MYC_Q2	V$MYC_Q2	Details ...	97	-0.2717603	-1.1623011	0.19924812	1	0.998	1122	tags=15%, list=10%, signal=17%
GAGACTG,MIR-452	GAGACTG,MIR-452	Details ...	44	-0.32172683	-1.1598706	0.24908425	1	0.998	3510	tags=39%, list=31%, signal=56%
V$YY1_02	V$YY1_02	Details ...	113	-0.28433776	-1.1582406	0.2939002	1	0.998	2949	tags=33%, list=26%, signal=44%
YGCGYRCGC_UNKNOWN	YGCGYRCGC_UNKNOWN	Details ...	139	-0.25038725	-1.1571453	0.18430656	1	0.998	2242	tags=22%, list=20%, signal=28%
ACCAAAG,MIR-9	ACCAAAG,MIR-9		255	-0.2736153	-1.157092	0.23756906	1	0.998	2163	tags=25%, list=19%, signal=30%
ACAACTT,MIR-382	ACAACTT,MIR-382		38	-0.34231925	-1.1570392	0.23601398	1	0.998	2823	tags=39%, list=25%, signal=53%
V$IRF_Q6	V$IRF_Q6		115	-0.33191606	-1.1530311	0.28324696	1	0.998	3133	tags=41%, list=28%, signal=56%
GGCNKCCATNK_UNKNOWN	GGCNKCCATNK_UNKNOWN		57	-0.32602242	-1.1511594	0.30597016	1	0.998	3413	tags=42%, list=30%, signal=60%
AGTTCTC,MIR-146A,MIR-146B	AGTTCTC,MIR-146A,MIR-146B		27	-0.33994105	-1.1463716	0.25367647	1	0.999	2311	tags=30%, list=21%, signal=37%
TATCTGG,MIR-488	TATCTGG,MIR-488		32	-0.4085451	-1.145959	0.29007635	1	0.999	3011	tags=44%, list=27%, signal=60%
V$CREB_02	V$CREB_02		122	-0.2745864	-1.1425228	0.26055047	1	0.999	2300	tags=28%, list=21%, signal=35%
GTGCCAT,MIR-183	GTGCCAT,MIR-183		100	-0.33335146	-1.1414906	0.30538923	1	0.999	2763	tags=37%, list=25%, signal=49%
V$IRF1_01	V$IRF1_01		122	-0.31769085	-1.1373136	0.26519337	1	0.999	1393	tags=24%, list=12%, signal=27%
TAGGTCA,MIR-192,MIR-215	TAGGTCA,MIR-192,MIR-215		23	-0.36896712	-1.1372198	0.2857143	1	0.999	1395	tags=26%, list=12%, signal=30%
V$CREB_Q4_01	V$CREB_Q4_01		103	-0.26928538	-1.1315444	0.24416517	1	0.999	2402	tags=25%, list=21%, signal=32%
V$CREB_01	V$CREB_01		121	-0.26653442	-1.128448	0.22893773	1	0.999	2420	tags=28%, list=22%, signal=35%
GCGSCMNTTT_UNKNOWN	GCGSCMNTTT_UNKNOWN		30	-0.32156837	-1.1277252	0.26048952	1	0.999	3112	tags=40%, list=28%, signal=55%
TAGCTTT,MIR-9	TAGCTTT,MIR-9		127	-0.31428373	-1.1268114	0.2826923	1	0.999	1455	tags=23%, list=13%, signal=26%
GTGTTGA,MIR-505	GTGTTGA,MIR-505		53	-0.32095084	-1.1213018	0.29118773	1	0.999	2948	tags=40%, list=26%, signal=54%
RCGCANGCGY_V$NRF1_Q6	RCGCANGCGY_V$NRF1_Q6		412	-0.24643274	-1.1203884	0.3174905	1	0.999	2449	tags=24%, list=22%, signal=30%
TGCCAAR_V$NF1_Q6	TGCCAAR_V$NF1_Q6		343	-0.29065138	-1.1197945	0.27008548	1	0.999	1172	tags=18%, list=10%, signal=20%
V$USF_Q6	V$USF_Q6		119	-0.2545273	-1.1190112	0.26573426	1	0.999	1631	tags=19%, list=15%, signal=22%
V$STAT6_02	V$STAT6_02		126	-0.2925531	-1.118163	0.27353463	1	0.999	1783	tags=25%, list=16%, signal=29%
CCTGAGT,MIR-510	CCTGAGT,MIR-510		22	-0.36891472	-1.1173809	0.3300199	1	0.999	4133	tags=59%, list=37%, signal=93%
CCAWWNAAGG_V$SRF_Q4	CCAWWNAAGG_V$SRF_Q4		48	-0.3952024	-1.1158372	0.34191176	1	0.999	1437	tags=29%, list=13%, signal=33%
ACACTGG,MIR-199A,MIR-199B	ACACTGG,MIR-199A,MIR-199B		80	-0.31722665	-1.1151229	0.3523985	1	0.999	3354	tags=45%, list=30%, signal=64%
ATGTTAA,MIR-302C	ATGTTAA,MIR-302C		126	-0.3099792	-1.1092197	0.31739962	1	1	1583	tags=23%, list=14%, signal=27%
V$CEBPDELTA_Q6	V$CEBPDELTA_Q6		122	-0.2996069	-1.1083894	0.27155963	1	1	1754	tags=25%, list=16%, signal=29%
V$SRF_Q6	V$SRF_Q6		133	-0.32756925	-1.1065861	0.32477063	1	1	1561	tags=25%, list=14%, signal=28%
GAANYNYGACNY_UNKNOWN	GAANYNYGACNY_UNKNOWN		33	-0.3330108	-1.106052	0.3078261	1	1	1718	tags=27%, list=15%, signal=32%
GACTGTT,MIR-212,MIR-132	GACTGTT,MIR-212,MIR-132		78	-0.3026419	-1.1059756	0.3081511	1	1	2598	tags=33%, list=23%, signal=43%
V$CREBP1CJUN_01	V$CREBP1CJUN_01		119	-0.25804302	-1.1057644	0.24236985	1	1	2242	tags=26%, list=20%, signal=32%
TGCACTT,MIR-519C,MIR-519B,MIR-519A	TGCACTT,MIR-519C,MIR-519B,MIR-519A		209	-0.27397338	-1.1030462	0.30280373	1	1	2202	tags=24%, list=20%, signal=29%
CGGAARNGGCNG_UNKNOWN	CGGAARNGGCNG_UNKNOWN		25	-0.3549825	-1.1010557	0.36446887	1	1	3256	tags=40%, list=29%, signal=56%
GCGNNANTTCC_UNKNOWN	GCGNNANTTCC_UNKNOWN		63	-0.29752836	-1.097926	0.35535714	1	1	3058	tags=33%, list=27%, signal=46%
YRCCAKNNGNCGC_UNKNOWN	YRCCAKNNGNCGC_UNKNOWN		29	-0.3250148	-1.0916629	0.30565372	1	1	348	tags=14%, list=3%, signal=14%
TGACGTCA_V$ATF3_Q6	TGACGTCA_V$ATF3_Q6		107	-0.25756264	-1.0909455	0.281362	1	1	2041	tags=24%, list=18%, signal=29%
CAGTCAC,MIR-134	CAGTCAC,MIR-134		25	-0.30222324	-1.0906229	0.31984586	1	1	2807	tags=44%, list=25%, signal=59%
CAGTATT,MIR-200B,MIR-200C,MIR-429	CAGTATT,MIR-200B,MIR-200C,MIR-429		243	-0.29953304	-1.0902749	0.35658914	1	1	2449	tags=31%, list=22%, signal=39%
CAGCACT,MIR-512-3P	CAGCACT,MIR-512-3P		62	-0.27680114	-1.0885657	0.3229927	1	1	2407	tags=27%, list=21%, signal=35%
CCCNNNNNNAAGWT_UNKNOWN	CCCNNNNNNAAGWT_UNKNOWN		53	-0.2977825	-1.0863217	0.34798536	1	1	1793	tags=25%, list=16%, signal=29%
V$SP1_Q6	V$SP1_Q6		128	-0.2625409	-1.0862552	0.34311926	1	1	2161	tags=23%, list=19%, signal=29%
GCTCTTG,MIR-335	GCTCTTG,MIR-335		45	-0.2825975	-1.0839823	0.35661766	1	1	2857	tags=38%, list=26%, signal=51%
TAATGTG,MIR-323	TAATGTG,MIR-323		78	-0.30636206	-1.0810698	0.36726546	1	1	3260	tags=44%, list=29%, signal=61%
TGTTTAC,MIR-30A-5P,MIR-30C,MIR-30D,MIR-30B,MIR-30E-5P	TGTTTAC,MIR-30A-5P,MIR-30C,MIR-30D,MIR-30B,MIR-30E-5P		295	-0.2547362	-1.0797555	0.29525483	1	1	2459	tags=29%, list=22%, signal=37%
GTGACGY_V$E4F1_Q6	GTGACGY_V$E4F1_Q6		316	-0.2378915	-1.0776019	0.30666667	1	1	2061	tags=22%, list=18%, signal=26%
V$CREBP1_Q2	V$CREBP1_Q2		118	-0.2584783	-1.0769124	0.3206522	1	1	2095	tags=26%, list=19%, signal=32%
V$CEBP_Q2	V$CEBP_Q2		112	-0.28381816	-1.0760181	0.3430127	1	1	2042	tags=26%, list=18%, signal=31%
V$SP1_Q4_01	V$SP1_Q4_01		131	-0.2454386	-1.07482	0.3515901	1	1	2274	tags=23%, list=20%, signal=28%
V$AHRARNT_01	V$AHRARNT_01		72	-0.2662278	-1.0747322	0.284153	1	1	546	tags=13%, list=5%, signal=13%
TGCTGCT,MIR-15A,MIR-16,MIR-15B,MIR-195,MIR-424,MIR-497	TGCTGCT,MIR-15A,MIR-16,MIR-15B,MIR-195,MIR-424,MIR-497		295	-0.24736024	-1.0746642	0.32695985	1	1	1862	tags=20%, list=17%, signal=23%
TGCGCANK_UNKNOWN	TGCGCANK_UNKNOWN		250	-0.2332483	-1.0735068	0.38698012	1	1	2630	tags=26%, list=23%, signal=33%
ATGTAGC,MIR-221,MIR-222	ATGTAGC,MIR-221,MIR-222		56	-0.3127269	-1.073455	0.3491461	1	1	2366	tags=32%, list=21%, signal=41%
V$CREB_Q2_01	V$CREB_Q2_01		101	-0.24936666	-1.0666101	0.34111312	1	1	2329	tags=25%, list=21%, signal=31%
RGAGGAARY_V$PU1_Q6	RGAGGAARY_V$PU1_Q6		237	-0.27665603	-1.062807	0.3540587	1	1	2743	tags=33%, list=24%, signal=43%
GTTTGTT,MIR-495	GTTTGTT,MIR-495		116	-0.2742002	-1.0627192	0.35336977	1	1	2399	tags=29%, list=21%, signal=37%
V$FOXO4_02	V$FOXO4_02		125	-0.27189344	-1.0620027	0.3407155	1	1	1236	tags=20%, list=11%, signal=22%
CCACACA,MIR-147	CCACACA,MIR-147		36	-0.2871362	-1.0606098	0.37802607	1	1	3020	tags=36%, list=27%, signal=49%
GGCNNMSMYNTTG_UNKNOWN	GGCNNMSMYNTTG_UNKNOWN		35	-0.33125293	-1.0604511	0.39534885	1	1	4596	tags=57%, list=41%, signal=97%
ATAAGCT,MIR-21	ATAAGCT,MIR-21		69	-0.28405574	-1.0601888	0.3617021	1	1	1178	tags=16%, list=11%, signal=18%
CCTNTMAGA_UNKNOWN	CCTNTMAGA_UNKNOWN		63	-0.2761733	-1.058289	0.3615917	1	1	2150	tags=27%, list=19%, signal=33%
V$SOX5_01	V$SOX5_01		113	-0.2701241	-1.0575433	0.34750462	1	1	1991	tags=25%, list=18%, signal=30%
V$STAT5A_02	V$STAT5A_02		66	-0.29057282	-1.057465	0.3583181	1	1	2146	tags=30%, list=19%, signal=37%
V$USF2_Q6	V$USF2_Q6		126	-0.23394346	-1.0553205	0.36842105	1	1	1226	tags=13%, list=11%, signal=15%
V$CETS1P54_01	V$CETS1P54_01		128	-0.2370779	-1.0528252	0.40819964	1	1	2713	tags=26%, list=24%, signal=34%
RTAAACA_V$FREAC2_01	RTAAACA_V$FREAC2_01		456	-0.24036703	-1.0509148	0.34717607	1	1	1754	tags=21%, list=16%, signal=24%
V$NFKB_Q6	V$NFKB_Q6		130	-0.26022345	-1.050122	0.40497336	1	1	1536	tags=18%, list=14%, signal=21%
TGCCTTA,MIR-124A	TGCCTTA,MIR-124A		285	-0.2486216	-1.0486721	0.39503816	1	1	2217	tags=24%, list=20%, signal=29%
V$E2F1_Q3_01	V$E2F1_Q3_01		123	-0.23627222	-1.0484242	0.3838384	1	1	2104	tags=23%, list=19%, signal=28%
V$CEBPB_01	V$CEBPB_01		135	-0.280637	-1.0483412	0.35638297	1	1	2122	tags=26%, list=19%, signal=32%
V$WHN_B	V$WHN_B		121	-0.24121897	-1.0466464	0.36239317	1	1	2705	tags=29%, list=24%, signal=38%
V$USF_C	V$USF_C		137	-0.23995015	-1.046606	0.3702422	1	1	2553	tags=26%, list=23%, signal=34%
V$CEBPA_01	V$CEBPA_01		119	-0.2676505	-1.044939	0.36166364	1	1	2150	tags=26%, list=19%, signal=32%
ATGAAGG,MIR-205	ATGAAGG,MIR-205		75	-0.310857	-1.0447356	0.395112	1	1	3000	tags=37%, list=27%, signal=51%
V$HFH3_01	V$HFH3_01		88	-0.2753723	-1.040658	0.37931034	1	1	2446	tags=34%, list=22%, signal=43%
V$ATF_B	V$ATF_B		93	-0.25284716	-1.0404383	0.39827585	1	1	2242	tags=26%, list=20%, signal=32%
CTTGTAT,MIR-381	CTTGTAT,MIR-381		96	-0.29809994	-1.0385375	0.41231343	1	1	2796	tags=33%, list=25%, signal=44%
V$GABP_B	V$GABP_B		114	-0.25484154	-1.0382358	0.41791046	1	1	2567	tags=23%, list=23%, signal=29%
GTAAGAT,MIR-200A	GTAAGAT,MIR-200A		24	-0.3891524	-1.037228	0.44186047	1	1	800	tags=21%, list=7%, signal=22%
V$SF1_Q6	V$SF1_Q6		127	-0.2521153	-1.0281924	0.41935483	1	1	2120	tags=24%, list=19%, signal=30%
TAANNYSGCG_UNKNOWN	TAANNYSGCG_UNKNOWN		40	-0.2994806	-1.0280304	0.4347826	1	1	1551	tags=23%, list=14%, signal=26%
V$FXR_IR1_Q6	V$FXR_IR1_Q6		61	-0.2683816	-1.0260283	0.4264151	1	1	770	tags=16%, list=7%, signal=18%
GTATTAT,MIR-369-3P	GTATTAT,MIR-369-3P		96	-0.29476324	-1.0239184	0.44672897	1	1	2069	tags=28%, list=18%, signal=34%
V$FREAC2_01	V$FREAC2_01		126	-0.24727373	-1.0228834	0.39649123	1	1	1754	tags=22%, list=16%, signal=26%
V$FOXO1_02	V$FOXO1_02		113	-0.26013732	-1.0214581	0.42079207	1	1	1139	tags=19%, list=10%, signal=20%
ATACTGT,MIR-144	ATACTGT,MIR-144		107	-0.27786127	-1.0205977	0.45378152	1	1	3296	tags=44%, list=29%, signal=62%
V$CEBPB_02	V$CEBPB_02		137	-0.25478825	-1.0202312	0.42300886	1	1	1754	tags=24%, list=16%, signal=28%
V$PPARG_01	V$PPARG_01		21	-0.33237818	-1.0195123	0.427256	1	1	3202	tags=48%, list=29%, signal=67%
CATGTAA,MIR-496	CATGTAA,MIR-496		92	-0.30528736	-1.0188545	0.43726936	1	1	2453	tags=35%, list=22%, signal=44%
AATGTGA,MIR-23A,MIR-23B	AATGTGA,MIR-23A,MIR-23B		213	-0.24515952	-1.0181738	0.42783505	1	1	3047	tags=37%, list=27%, signal=49%
GTGCAAT,MIR-25,MIR-32,MIR-92,MIR-363,MIR-367	GTGCAAT,MIR-25,MIR-32,MIR-92,MIR-363,MIR-367		159	-0.24239415	-1.0166453	0.43931624	1	1	2063	tags=23%, list=18%, signal=27%
V$ISRE_01	V$ISRE_01		109	-0.27813134	-1.0156188	0.45833334	1	1	1388	tags=21%, list=12%, signal=24%
GACAGGG,MIR-339	GACAGGG,MIR-339		31	-0.2960189	-1.0152973	0.43548387	1	1	1524	tags=26%, list=14%, signal=30%
TGAGATT,MIR-216	TGAGATT,MIR-216		56	-0.28906757	-1.0140799	0.43052837	1	1	1767	tags=29%, list=16%, signal=34%
ATATGCA,MIR-448	ATATGCA,MIR-448		105	-0.2985996	-1.0129788	0.44528303	1	1	2274	tags=28%, list=20%, signal=34%
V$GR_Q6	V$GR_Q6		122	-0.27536565	-1.0129488	0.4319728	1	1	667	tags=12%, list=6%, signal=13%
GGAANCGGAANY_UNKNOWN	GGAANCGGAANY_UNKNOWN		52	-0.2596281	-1.0122199	0.446	1	1	4334	tags=50%, list=39%, signal=81%
V$USF_01	V$USF_01		109	-0.226323	-1.0100504	0.41946903	1	1	1694	tags=17%, list=15%, signal=19%
V$PAX8_01	V$PAX8_01		15	-0.35294396	-1.009886	0.43625498	1	1	1102	tags=27%, list=10%, signal=30%
TGAATGT,MIR-181A,MIR-181B,MIR-181C,MIR-181D	TGAATGT,MIR-181A,MIR-181B,MIR-181C,MIR-181D		216	-0.25209394	-1.007288	0.4334601	1	1	2234	tags=25%, list=20%, signal=31%
CACGTG_V$MYC_Q2	CACGTG_V$MYC_Q2		482	-0.20545687	-1.0058845	0.44833624	1	1	2947	tags=28%, list=26%, signal=36%
TTCYNRGAA_V$STAT5B_01	TTCYNRGAA_V$STAT5B_01		165	-0.23468423	-1.0030559	0.42711863	1	1	2751	tags=32%, list=25%, signal=41%
TCCAGAT,MIR-516-5P	TCCAGAT,MIR-516-5P		50	-0.31375	-1.0015713	0.45794392	1	1	2161	tags=30%, list=19%, signal=37%
YKACATTT_UNKNOWN	YKACATTT_UNKNOWN		121	-0.24537998	-0.9999709	0.4423408	1	1	1644	tags=20%, list=15%, signal=23%
AAAYWAACM_V$HFH4_01	AAAYWAACM_V$HFH4_01		125	-0.25649738	-0.99863976	0.45811966	1	1	2341	tags=30%, list=21%, signal=38%
V$ATF4_Q2	V$ATF4_Q2		120	-0.21969646	-0.9913961	0.50642204	1	1	1898	tags=17%, list=17%, signal=20%
V$STAT6_01	V$STAT6_01		115	-0.25708455	-0.98699	0.47350428	1	1	1631	tags=20%, list=15%, signal=23%
CTCCAAG,MIR-432	CTCCAAG,MIR-432		44	-0.2676335	-0.9869672	0.48251748	1	1	2510	tags=27%, list=22%, signal=35%
V$TFIIA_Q6	V$TFIIA_Q6		137	-0.232272	-0.98278815	0.47138047	1	1	3054	tags=33%, list=27%, signal=45%
TTCYRGAA_UNKNOWN	TTCYRGAA_UNKNOWN		144	-0.26287222	-0.9819954	0.5076661	1	1	2758	tags=33%, list=25%, signal=43%
GTTAAAG,MIR-302B	GTTAAAG,MIR-302B		38	-0.2977842	-0.9805841	0.48324516	1	1	2887	tags=42%, list=26%, signal=57%
GCAAGGA,MIR-502	GCAAGGA,MIR-502		34	-0.28343466	-0.9795464	0.5019084	1	1	2879	tags=32%, list=26%, signal=43%
ATTACAT,MIR-380-3P	ATTACAT,MIR-380-3P		43	-0.3236807	-0.97843087	0.48723897	1	1	2154	tags=30%, list=19%, signal=37%
V$ZF5_01	V$ZF5_01		123	-0.22363214	-0.97678834	0.488117	1	1	1667	tags=17%, list=15%, signal=20%
V$COUP_DR1_Q6	V$COUP_DR1_Q6		124	-0.23588975	-0.9756311	0.5043478	1	1	2215	tags=25%, list=20%, signal=31%
TTGGAGA,MIR-515-5P,MIR-519E	TTGGAGA,MIR-515-5P,MIR-519E		68	-0.28791866	-0.97436106	0.49719626	1	1	3076	tags=40%, list=27%, signal=54%
V$USF_Q6_01	V$USF_Q6_01		103	-0.22451968	-0.9724534	0.52047783	1	1	2106	tags=19%, list=19%, signal=24%
ATGTACA,MIR-493	ATGTACA,MIR-493		142	-0.25337353	-0.9718322	0.519774	1	1	1738	tags=23%, list=16%, signal=26%
V$HFH1_01	V$HFH1_01		124	-0.2591318	-0.969351	0.5017123	1	1	2744	tags=33%, list=25%, signal=43%
AGCTCCT,MIR-28	AGCTCCT,MIR-28		40	-0.2557884	-0.9666158	0.5261194	1	1	1178	tags=18%, list=11%, signal=19%
V$CMYB_01	V$CMYB_01		119	-0.20856257	-0.96627164	0.5265018	1	1	1767	tags=16%, list=16%, signal=19%
TTTTGAG,MIR-373	TTTTGAG,MIR-373		116	-0.26216248	-0.9648986	0.49719626	1	1	1830	tags=21%, list=16%, signal=24%
AACYNNNNTTCCS_UNKNOWN	AACYNNNNTTCCS_UNKNOWN		44	-0.2490161	-0.96473765	0.5119266	1	1	1534	tags=18%, list=14%, signal=21%
V$HFH8_01	V$HFH8_01		108	-0.24962851	-0.9636995	0.5378289	1	1	2082	tags=27%, list=19%, signal=33%
ATGCTGG,MIR-338	ATGCTGG,MIR-338		47	-0.25504395	-0.9632987	0.492674	1	1	1593	tags=19%, list=14%, signal=22%
V$NF1_Q6_01	V$NF1_Q6_01		130	-0.24338974	-0.96162504	0.5477816	1	1	1960	tags=25%, list=18%, signal=29%
TTTGCAC,MIR-19A,MIR-19B	TTTGCAC,MIR-19A,MIR-19B		245	-0.2180823	-0.96008384	0.51551723	1	1	1928	tags=21%, list=17%, signal=25%
V$SREBP1_01	V$SREBP1_01		87	-0.22768521	-0.9590708	0.5225225	1	1	1387	tags=15%, list=12%, signal=17%
V$ELK1_01	V$ELK1_01		124	-0.22538526	-0.95731455	0.5807504	1	1	3511	tags=37%, list=31%, signal=53%
GCCATNTTG_V$YY1_Q6	GCCATNTTG_V$YY1_Q6		200	-0.2266059	-0.9552371	0.5027523	1	1	2879	tags=27%, list=26%, signal=36%
ACTAYRNNNCCCR_UNKNOWN	ACTAYRNNNCCCR_UNKNOWN		184	-0.21493512	-0.953639	0.5265018	1	1	2717	tags=28%, list=24%, signal=36%
V$AP2REP_01	V$AP2REP_01		85	-0.23104405	-0.95331407	0.55300355	1	1	1151	tags=15%, list=10%, signal=17%
ATAACCT,MIR-154	ATAACCT,MIR-154		35	-0.33737788	-0.95327234	0.5149105	1	1	2855	tags=37%, list=25%, signal=50%
AAGCAAT,MIR-137	AAGCAAT,MIR-137		94	-0.25700274	-0.95259875	0.5189394	1	1	1336	tags=22%, list=12%, signal=25%
V$FOX_Q2	V$FOX_Q2		102	-0.2511634	-0.95106286	0.5460993	1	1	2744	tags=35%, list=25%, signal=46%
V$YY1_Q6	V$YY1_Q6		113	-0.23416144	-0.95014673	0.49717513	1	1	3824	tags=41%, list=34%, signal=61%
V$HLF_01	V$HLF_01		113	-0.24638228	-0.9496344	0.5514834	1	1	2546	tags=27%, list=23%, signal=34%
V$TEL2_Q6	V$TEL2_Q6		109	-0.21626762	-0.94947165	0.5448276	1	1	2776	tags=25%, list=25%, signal=33%
V$NMYC_01	V$NMYC_01		129	-0.20461	-0.9487801	0.59375	1	1	2507	tags=24%, list=22%, signal=31%
V$ICSBP_Q6	V$ICSBP_Q6		119	-0.24630226	-0.9484784	0.5459272	1	1	3120	tags=39%, list=28%, signal=53%
V$P53_DECAMER_Q2	V$P53_DECAMER_Q2		126	-0.23358655	-0.9471703	0.5394046	1	1	3179	tags=37%, list=28%, signal=50%
CTACTGT,MIR-199A	CTACTGT,MIR-199A		77	-0.2676721	-0.94462556	0.56666666	1	1	2037	tags=27%, list=18%, signal=33%
V$HIF1_Q3	V$HIF1_Q3		116	-0.22361189	-0.94205856	0.57815444	1	1	2354	tags=24%, list=21%, signal=30%
GCACTTT,MIR-17-5P,MIR-20A,MIR-106A,MIR-106B,MIR-20B,MIR-519D	GCACTTT,MIR-17-5P,MIR-20A,MIR-106A,MIR-106B,MIR-20B,MIR-519D		272	-0.21910098	-0.94145924	0.5405904	1	1	2424	tags=24%, list=22%, signal=30%
CTTTGCA,MIR-527	CTTTGCA,MIR-527		129	-0.2226819	-0.93710166	0.58894646	1	1	2293	tags=26%, list=20%, signal=32%
TGAYRTCA_V$ATF3_Q6	TGAYRTCA_V$ATF3_Q6		259	-0.2041018	-0.9359579	0.6505824	1	1	2242	tags=21%, list=20%, signal=26%
YGCANTGCR_UNKNOWN	YGCANTGCR_UNKNOWN		52	-0.2414341	-0.9333773	0.5586207	1	1	3098	tags=37%, list=28%, signal=50%
V$NFKB_C	V$NFKB_C		136	-0.21724251	-0.9291444	0.59680283	1	1	1578	tags=15%, list=14%, signal=18%
TACAATC,MIR-508	TACAATC,MIR-508		34	-0.27095282	-0.9287962	0.57564574	1	1	1583	tags=21%, list=14%, signal=24%
V$ETS2_B	V$ETS2_B		144	-0.2460352	-0.9285809	0.56345177	1	1	2455	tags=28%, list=22%, signal=36%
V$YY1_01	V$YY1_01		127	-0.21384497	-0.92796534	0.56489944	1	1	2113	tags=21%, list=19%, signal=26%
TCCCRNNRTGC_UNKNOWN	TCCCRNNRTGC_UNKNOWN		80	-0.25040108	-0.9270434	0.5661765	1	1	2300	tags=24%, list=21%, signal=30%
TTAYRTAA_V$E4BP4_01	TTAYRTAA_V$E4BP4_01		107	-0.22353062	-0.9263009	0.6631944	1	1	170	tags=7%, list=2%, signal=8%
AAGCCAT,MIR-135A,MIR-135B	AAGCCAT,MIR-135A,MIR-135B		166	-0.22636089	-0.92622846	0.5872727	1	1	2331	tags=27%, list=21%, signal=34%
ACAACCT,MIR-453	ACAACCT,MIR-453		18	-0.3154283	-0.92289007	0.58458644	1	1	2033	tags=28%, list=18%, signal=34%
V$MYB_Q6	V$MYB_Q6		116	-0.23017342	-0.92137766	0.592721	1	1	1597	tags=19%, list=14%, signal=22%
CATTGTYY_V$SOX9_B1	CATTGTYY_V$SOX9_B1		181	-0.21558641	-0.91924036	0.62774956	1	1	2048	tags=19%, list=18%, signal=23%
V$ATF3_Q6	V$ATF3_Q6		117	-0.22022727	-0.9184008	0.6106195	1	1	955	tags=13%, list=9%, signal=14%
TTTGTAG,MIR-520D	TTTGTAG,MIR-520D		174	-0.24337932	-0.9165743	0.5943775	1	1	2303	tags=24%, list=21%, signal=30%
V$NFE2_01	V$NFE2_01		138	-0.2168609	-0.91654974	0.6079447	1	1	2092	tags=22%, list=19%, signal=26%
V$LEF1_Q6	V$LEF1_Q6		126	-0.22807163	-0.91454643	0.6507092	1	1	1545	tags=20%, list=14%, signal=23%
RRCCGTTA_UNKNOWN	RRCCGTTA_UNKNOWN		35	-0.25859	-0.91099644	0.5795053	1	1	1572	tags=17%, list=14%, signal=20%
V$CP2_02	V$CP2_02		122	-0.22157921	-0.90985656	0.66422015	1	1	985	tags=11%, list=9%, signal=12%
V$CEBPGAMMA_Q6	V$CEBPGAMMA_Q6		119	-0.21768321	-0.90639883	0.67207205	1	1	2534	tags=29%, list=23%, signal=37%
V$MYCMAX_03	V$MYCMAX_03		116	-0.2095634	-0.9032854	0.6578073	1	1	1694	tags=16%, list=15%, signal=18%
AGTCTTA,MIR-499	AGTCTTA,MIR-499		34	-0.30720955	-0.90243936	0.60792077	1	1	2204	tags=29%, list=20%, signal=37%
V$HNF3B_01	V$HNF3B_01		103	-0.23295277	-0.90205014	0.7155963	1	1	798	tags=14%, list=7%, signal=15%
GCACCTT,MIR-18A,MIR-18B	GCACCTT,MIR-18A,MIR-18B		53	-0.2597437	-0.9015745	0.59108526	1	1	1393	tags=17%, list=12%, signal=19%
AGCATTA,MIR-155	AGCATTA,MIR-155		72	-0.2729344	-0.9013069	0.5988372	1	1	2524	tags=28%, list=23%, signal=36%
V$STAT3_02	V$STAT3_02		63	-0.23947822	-0.89868045	0.633829	1	1	916	tags=11%, list=8%, signal=12%
V$MAX_01	V$MAX_01		116	-0.2264083	-0.8980929	0.5876686	1	1	2170	tags=21%, list=19%, signal=25%
YYCATTCAWW_UNKNOWN	YYCATTCAWW_UNKNOWN		91	-0.23571427	-0.8968234	0.62166965	1	1	1181	tags=16%, list=11%, signal=18%
V$ZF5_B	V$ZF5_B		117	-0.19975509	-0.8931604	0.6875	1	1	1793	tags=16%, list=16%, signal=19%
V$MYB_Q3	V$MYB_Q3		111	-0.21539424	-0.8919531	0.72131145	1	1	856	tags=14%, list=8%, signal=14%
TAGAACC,MIR-182	TAGAACC,MIR-182		18	-0.32336128	-0.89103293	0.5738758	1	1	1459	tags=28%, list=13%, signal=32%
ACTGCCT,MIR-34B	ACTGCCT,MIR-34B		111	-0.20349178	-0.88739103	0.6519337	1	1	2600	tags=27%, list=23%, signal=35%
RGAANNTTC_V$HSF1_01	RGAANNTTC_V$HSF1_01		209	-0.2152135	-0.8870925	0.68	1	1	2318	tags=24%, list=21%, signal=30%
GTGCCTT,MIR-506	GTGCCTT,MIR-506		359	-0.2029607	-0.88582504	0.6692015	1	1	2807	tags=27%, list=25%, signal=35%
GGTGTGT,MIR-329	GGTGTGT,MIR-329		44	-0.24090812	-0.88511103	0.63734293	1	1	1253	tags=16%, list=11%, signal=18%
GGGCATT,MIR-365	GGGCATT,MIR-365		60	-0.2514585	-0.88429445	0.6525573	1	1	2331	tags=27%, list=21%, signal=33%
V$E4BP4_01	V$E4BP4_01		94	-0.22602113	-0.883562	0.6984733	1	1	1768	tags=19%, list=16%, signal=23%
CTTTGTA,MIR-524	CTTTGTA,MIR-524		227	-0.22773306	-0.8792661	0.6229205	1	1	1936	tags=20%, list=17%, signal=23%
WWTAAGGC_UNKNOWN	WWTAAGGC_UNKNOWN		73	-0.25678235	-0.8779855	0.6755793	1	1	2374	tags=26%, list=21%, signal=33%
ARGGGTTAA_UNKNOWN	ARGGGTTAA_UNKNOWN		69	-0.22663923	-0.87576425	0.7257463	1	1	1093	tags=14%, list=10%, signal=16%
V$ARNT_01	V$ARNT_01		122	-0.19848767	-0.8750741	0.71403813	1	1	2848	tags=27%, list=25%, signal=36%
AAGCACT,MIR-520F	AAGCACT,MIR-520F		102	-0.2224063	-0.874493	0.676311	1	1	1962	tags=23%, list=18%, signal=27%
TGCTTTG,MIR-330	TGCTTTG,MIR-330		145	-0.21697369	-0.8720926	0.6648936	1	1	2311	tags=23%, list=21%, signal=28%
V$ERR1_Q2	V$ERR1_Q2		124	-0.22570027	-0.8718781	0.69109946	1	1	2077	tags=23%, list=19%, signal=27%
V$CREB_Q2	V$CREB_Q2		124	-0.19561423	-0.8709403	0.767658	1	1	2335	tags=23%, list=21%, signal=29%
V$MIF1_01	V$MIF1_01		75	-0.21023576	-0.8702891	0.6855469	1	1	641	tags=9%, list=6%, signal=10%
V$MYOGNF1_01	V$MYOGNF1_01		20	-0.30500516	-0.86232865	0.67577416	1	1	2133	tags=30%, list=19%, signal=37%
ATAGGAA,MIR-202	ATAGGAA,MIR-202		52	-0.2615103	-0.86195236	0.64825046	1	1	1983	tags=29%, list=18%, signal=35%
V$LMO2COM_02	V$LMO2COM_02		128	-0.23893733	-0.86088	0.7031802	1	1	1844	tags=20%, list=16%, signal=23%
ACACTCC,MIR-122A	ACACTCC,MIR-122A		43	-0.23232204	-0.86021096	0.6921606	1	1	2202	tags=21%, list=20%, signal=26%
V$RORA1_01	V$RORA1_01		136	-0.22336999	-0.85892606	0.7261698	1	1	1893	tags=23%, list=17%, signal=27%
CATTTCA,MIR-203	CATTTCA,MIR-203		129	-0.21935336	-0.85733217	0.664193	1	1	1767	tags=18%, list=16%, signal=21%
YRTCANNRCGC_UNKNOWN	YRTCANNRCGC_UNKNOWN		35	-0.24711259	-0.8568151	0.6594324	1	1	2552	tags=26%, list=23%, signal=33%
TACTTGA,MIR-26A,MIR-26B	TACTTGA,MIR-26A,MIR-26B		144	-0.21844546	-0.85568345	0.7029361	1	1	2709	tags=32%, list=24%, signal=42%
V$AP1_Q2_01	V$AP1_Q2_01		141	-0.2059214	-0.8528687	0.7754386	1	1	1942	tags=19%, list=17%, signal=23%
V$STAT_Q6	V$STAT_Q6		133	-0.20331302	-0.85216236	0.755877	1	1	2296	tags=23%, list=21%, signal=29%
TGACATY_UNKNOWN	TGACATY_UNKNOWN		315	-0.20634364	-0.85211736	0.7725694	1	1	1042	tags=12%, list=9%, signal=13%
V$EVI1_04	V$EVI1_04		123	-0.21225029	-0.85050577	0.8088496	1	1	1793	tags=20%, list=16%, signal=23%
TGANNYRGCA_V$TCF11MAFG_01	TGANNYRGCA_V$TCF11MAFG_01		146	-0.21081354	-0.8501881	0.7172414	1	1	2922	tags=33%, list=26%, signal=44%
V$PAX3_B	V$PAX3_B		44	-0.23465633	-0.8474132	0.74455446	1	1	622	tags=11%, list=6%, signal=12%
V$PAX4_04	V$PAX4_04		106	-0.20519626	-0.8462649	0.7380952	1	1	2887	tags=31%, list=26%, signal=42%
GGGACCA,MIR-133A,MIR-133B	GGGACCA,MIR-133A,MIR-133B		101	-0.19435841	-0.846182	0.7294118	1	1	3103	tags=27%, list=28%, signal=37%
AGCACTT,MIR-93,MIR-302A,MIR-302B,MIR-302C,MIR-302D,MIR-372,MIR-373,MIR-520E,MIR-520A,MIR-526B,MIR-520B,MIR-520C,MIR-520D	AGCACTT,MIR-93,MIR-302A,MIR-302B,MIR-302C,MIR-302D,MIR-372,MIR-373,MIR-520E,MIR-520A,MIR-526B,MIR-520B,MIR-520C,MIR-520D		140	-0.2014713	-0.84613234	0.7513135	1	1	2486	tags=27%, list=22%, signal=34%
ATACCTC,MIR-202	ATACCTC,MIR-202		88	-0.22882497	-0.8459989	0.7066421	1	1	2432	tags=27%, list=22%, signal=35%
V$PPAR_DR1_Q2	V$PPAR_DR1_Q2		127	-0.2145986	-0.84345394	0.7810219	1	1	2331	tags=27%, list=21%, signal=33%
V$SP1_01	V$SP1_01		126	-0.18587668	-0.84272796	0.83386075	1	1	1631	tags=17%, list=15%, signal=19%
TCATCTC,MIR-143	TCATCTC,MIR-143		70	-0.21653423	-0.84259576	0.7324723	1	1	2350	tags=27%, list=21%, signal=34%
V$GRE_C	V$GRE_C		63	-0.23631975	-0.84255207	0.7521079	1	1	3411	tags=40%, list=30%, signal=57%
TGASTMAGC_V$NFE2_01	TGASTMAGC_V$NFE2_01		106	-0.21493241	-0.8422612	0.7177281	1	1	2092	tags=21%, list=19%, signal=25%
TTGGGAG,MIR-150	TTGGGAG,MIR-150		49	-0.23245552	-0.8409616	0.7283237	1	1	2549	tags=27%, list=23%, signal=34%
GGGNNTTTCC_V$NFKB_Q6_01	GGGNNTTTCC_V$NFKB_Q6_01		69	-0.2476512	-0.84058	0.69719625	1	1	2743	tags=33%, list=24%, signal=44%
V$EGR3_01	V$EGR3_01		34	-0.23426108	-0.8392852	0.71976966	1	1	3115	tags=35%, list=28%, signal=49%
V$AR_01	V$AR_01		72	-0.22915919	-0.8385335	0.7214286	1	1	2335	tags=28%, list=21%, signal=35%
AGCYRWTTC_UNKNOWN	AGCYRWTTC_UNKNOWN		56	-0.2598911	-0.83813685	0.7434095	1	1	2865	tags=38%, list=26%, signal=50%
V$PR_02	V$PR_02		72	-0.23511544	-0.83785707	0.7122558	1	1	1828	tags=21%, list=16%, signal=25%
CTCNANGTGNY_UNKNOWN	CTCNANGTGNY_UNKNOWN		40	-0.27573967	-0.83544624	0.68598133	1	1	3295	tags=38%, list=29%, signal=53%
WGTTNNNNNAAA_UNKNOWN	WGTTNNNNNAAA_UNKNOWN		263	-0.18991445	-0.8334928	0.8564437	1	1	1864	tags=19%, list=17%, signal=22%
V$USF_02	V$USF_02		121	-0.20042858	-0.83253926	0.7601411	1	1	3256	tags=31%, list=29%, signal=44%
V$AP1_Q4	V$AP1_Q4		137	-0.20643468	-0.8318627	0.76449275	1	1	2092	tags=20%, list=19%, signal=25%
SNACANNNYSYAGA_UNKNOWN	SNACANNNYSYAGA_UNKNOWN		30	-0.2512614	-0.8312292	0.68089056	1	1	2456	tags=33%, list=22%, signal=43%
V$ELF1_Q6	V$ELF1_Q6		110	-0.22224158	-0.83024484	0.72291297	1	1	2430	tags=26%, list=22%, signal=33%
V$CREB_Q4	V$CREB_Q4		115	-0.18978985	-0.83019495	0.8354662	1	1	1255	tags=14%, list=11%, signal=16%
V$SP1_Q2_01	V$SP1_Q2_01		122	-0.18489598	-0.82989866	0.8280992	1	1	2296	tags=20%, list=21%, signal=24%
ACAGGGT,MIR-10A,MIR-10B	ACAGGGT,MIR-10A,MIR-10B		64	-0.20412995	-0.8298068	0.83993113	1	1	2202	tags=22%, list=20%, signal=27%
WTGAAAT_UNKNOWN	WTGAAAT_UNKNOWN		282	-0.19686145	-0.829539	0.88617885	1	1	1738	tags=18%, list=16%, signal=21%
V$PEA3_Q6	V$PEA3_Q6		117	-0.20952971	-0.8261164	0.6884058	1	1	1930	tags=17%, list=17%, signal=20%
CCCACAT,MIR-299-3P	CCCACAT,MIR-299-3P		25	-0.25882828	-0.82594544	0.7443609	1	1	703	tags=12%, list=6%, signal=13%
CACTGTG,MIR-128A,MIR-128B	CACTGTG,MIR-128A,MIR-128B		168	-0.17571652	-0.8249895	0.82086957	1	1	1564	tags=14%, list=14%, signal=16%
V$E2F_Q2	V$E2F_Q2		79	-0.21833068	-0.8244946	0.74319065	1	1	1667	tags=22%, list=15%, signal=25%
V$SP3_Q3	V$SP3_Q3		110	-0.19670743	-0.82201415	0.79115045	1	1	2544	tags=25%, list=23%, signal=31%
ACATATC,MIR-190	ACATATC,MIR-190		26	-0.28549662	-0.8179524	0.743487	1	1	2296	tags=38%, list=21%, signal=48%
V$MYCMAX_01	V$MYCMAX_01		121	-0.20120321	-0.81654966	0.77372265	1	1	3388	tags=38%, list=30%, signal=54%
V$ETS1_B	V$ETS1_B		128	-0.20846018	-0.8152387	0.76806724	1	1	2760	tags=28%, list=25%, signal=37%
V$AHR_01	V$AHR_01		39	-0.23169526	-0.8146061	0.7413793	1	1	3121	tags=38%, list=28%, signal=53%
GGCAGTG,MIR-324-3P	GGCAGTG,MIR-324-3P		48	-0.21700095	-0.81414336	0.7826087	1	1	1076	tags=13%, list=10%, signal=14%
V$EGR_Q6	V$EGR_Q6		134	-0.17468557	-0.81351316	0.87986463	1	1	948	tags=11%, list=8%, signal=12%
V$IPF1_Q4	V$IPF1_Q4		117	-0.2062961	-0.8133379	0.83418804	1	1	1769	tags=20%, list=16%, signal=23%
TCANNTGAY_V$SREBP1_01	TCANNTGAY_V$SREBP1_01		246	-0.17464359	-0.81276536	0.84991276	1	1	1453	tags=14%, list=13%, signal=16%
AGGTGCA,MIR-500	AGGTGCA,MIR-500		46	-0.21718	-0.81233555	0.84	1	1	2048	tags=22%, list=18%, signal=26%
ACCAATC,MIR-509	ACCAATC,MIR-509		19	-0.28570065	-0.8114293	0.7344064	1	1	2008	tags=26%, list=18%, signal=32%
V$BACH2_01	V$BACH2_01		140	-0.19274363	-0.8102045	0.83676976	1	1	539	tags=9%, list=5%, signal=9%
V$SP1_Q6_01	V$SP1_Q6_01		126	-0.18247207	-0.8082895	0.8181818	1	1	2607	tags=24%, list=23%, signal=31%
V$BACH1_01	V$BACH1_01		142	-0.19366926	-0.80821586	0.8642857	1	1	419	tags=8%, list=4%, signal=8%
V$STAT5B_01	V$STAT5B_01		125	-0.19643378	-0.8074001	0.8915663	1	1	2196	tags=25%, list=20%, signal=31%
V$DR3_Q4	V$DR3_Q4		67	-0.21576108	-0.80361813	0.8412969	1	1	2552	tags=27%, list=23%, signal=35%
TCTAGAG,MIR-517	TCTAGAG,MIR-517		29	-0.24655378	-0.8034179	0.7678245	1	1	2591	tags=34%, list=23%, signal=45%
V$MYCMAX_02	V$MYCMAX_02		117	-0.19863415	-0.80134743	0.8472469	1	1	2949	tags=31%, list=26%, signal=41%
TGTYNNNNNRGCARM_UNKNOWN	TGTYNNNNNRGCARM_UNKNOWN		27	-0.25856847	-0.8006537	0.7642726	1	1	1483	tags=19%, list=13%, signal=21%
V$P53_02	V$P53_02		112	-0.18884118	-0.7960262	0.9193825	1	1	1971	tags=20%, list=18%, signal=24%
ACCATTT,MIR-522	ACCATTT,MIR-522		78	-0.21791478	-0.79533434	0.7293666	1	1	3637	tags=46%, list=32%, signal=68%
ACTGTGA,MIR-27A,MIR-27B	ACTGTGA,MIR-27A,MIR-27B		229	-0.18425477	-0.79447705	0.87564766	1	1	2208	tags=22%, list=20%, signal=27%
V$NFKB_Q6_01	V$NFKB_Q6_01		113	-0.20040601	-0.79313797	0.8477876	1	1	2620	tags=26%, list=23%, signal=33%
YAATNANRNNNCAG_UNKNOWN	YAATNANRNNNCAG_UNKNOWN		33	-0.23428224	-0.79156137	0.8539741	1	1	2722	tags=30%, list=24%, signal=40%
CAGCTTT,MIR-320	CAGCTTT,MIR-320		121	-0.2070257	-0.79102784	0.7672253	1	1	2743	tags=27%, list=24%, signal=36%
GCAAGAC,MIR-431	GCAAGAC,MIR-431		22	-0.2580952	-0.7891232	0.772242	1	1	2498	tags=32%, list=22%, signal=41%
V$STAT_01	V$STAT_01		133	-0.18365006	-0.78864795	0.92021275	1	1	2751	tags=27%, list=25%, signal=35%
CAGTGTT,MIR-141,MIR-200A	CAGTGTT,MIR-141,MIR-200A		160	-0.19527017	-0.7883328	0.7818854	1	1	1928	tags=18%, list=17%, signal=21%
GTGACTT,MIR-224	GTGACTT,MIR-224		79	-0.20763396	-0.7867675	0.75830257	1	1	1754	tags=18%, list=16%, signal=21%
CTGCAGY_UNKNOWN	CTGCAGY_UNKNOWN		369	-0.18663143	-0.7860323	0.91752577	1	1	1524	tags=16%, list=14%, signal=18%
V$ATF_01	V$ATF_01		128	-0.18205144	-0.7854078	0.886076	1	1	1898	tags=19%, list=17%, signal=22%
TCTATGA,MIR-376A,MIR-376B	TCTATGA,MIR-376A,MIR-376B		50	-0.22937176	-0.78486294	0.7826923	1	1	2676	tags=32%, list=24%, signal=42%
V$SRY_02	V$SRY_02		121	-0.20430449	-0.7838895	0.8723022	1	1	1931	tags=23%, list=17%, signal=28%
TATTATA,MIR-374	TATTATA,MIR-374		145	-0.19640538	-0.78179914	0.8509091	1	1	1853	tags=20%, list=17%, signal=24%
ATGTCAC,MIR-489	ATGTCAC,MIR-489		42	-0.22570802	-0.78073186	0.83423424	1	1	1609	tags=19%, list=14%, signal=22%
ACTGTAG,MIR-139	ACTGTAG,MIR-139		66	-0.22793838	-0.78028965	0.75049114	1	1	3120	tags=32%, list=28%, signal=44%
AGGCACT,MIR-515-3P	AGGCACT,MIR-515-3P		42	-0.22398557	-0.7779995	0.80366975	1	1	3701	tags=38%, list=33%, signal=57%
V$FOXO4_01	V$FOXO4_01		108	-0.19353363	-0.7778755	0.90924656	1	1	1372	tags=16%, list=12%, signal=18%
V$FREAC3_01	V$FREAC3_01		121	-0.20753443	-0.77766436	0.92785233	1	1	1083	tags=15%, list=10%, signal=16%
V$CEBP_01	V$CEBP_01		120	-0.2041767	-0.7776101	0.8951049	1	1	2600	tags=28%, list=23%, signal=37%
V$COUP_01	V$COUP_01		135	-0.19150467	-0.7763944	0.90268457	1	1	1512	tags=16%, list=14%, signal=18%
ATGTTTC,MIR-494	ATGTTTC,MIR-494		79	-0.20466956	-0.7762124	0.8563327	1	1	1913	tags=20%, list=17%, signal=24%
GGGNRMNNYCAT_UNKNOWN	GGGNRMNNYCAT_UNKNOWN		47	-0.210144	-0.7690951	0.8103448	1	1	3246	tags=36%, list=29%, signal=51%
V$STAT4_01	V$STAT4_01		133	-0.2196608	-0.767919	0.83302414	1	1	2148	tags=26%, list=19%, signal=31%
V$STAT5A_01	V$STAT5A_01		129	-0.18361951	-0.76562583	0.943958	1	1	2196	tags=22%, list=20%, signal=28%
V$PAX5_01	V$PAX5_01		73	-0.1934276	-0.76503193	0.9033333	1	1	2918	tags=36%, list=26%, signal=48%
CTATGCA,MIR-153	CTATGCA,MIR-153		107	-0.19273394	-0.76260626	0.8503788	1	1	3069	tags=32%, list=27%, signal=43%
TTCCGTT,MIR-191	TTCCGTT,MIR-191		18	-0.27012125	-0.7620653	0.7932961	1	1	1455	tags=22%, list=13%, signal=25%
V$HSF2_01	V$HSF2_01		116	-0.20463194	-0.7615229	0.8417266	1	1	2056	tags=22%, list=18%, signal=27%
CYTAGCAAY_UNKNOWN	CYTAGCAAY_UNKNOWN		63	-0.17790747	-0.7603043	0.8649123	1	1	3035	tags=30%, list=27%, signal=41%
V$HNF3ALPHA_Q6	V$HNF3ALPHA_Q6		105	-0.20048605	-0.7585767	0.91593695	1	1	1528	tags=17%, list=14%, signal=20%
GTACTGT,MIR-101	GTACTGT,MIR-101		130	-0.20327951	-0.7579416	0.85106385	1	1	3046	tags=35%, list=27%, signal=48%
V$OCT1_06	V$OCT1_06		128	-0.20178328	-0.7569585	0.9218472	1	1	1754	tags=19%, list=16%, signal=22%
V$ETF_Q6	V$ETF_Q6		50	-0.21264689	-0.7530589	0.8125	1	1	2120	tags=24%, list=19%, signal=29%
V$CIZ_01	V$CIZ_01		104	-0.18589434	-0.75161093	0.95914745	1	1	2133	tags=23%, list=19%, signal=28%
V$CREL_01	V$CREL_01		136	-0.17304644	-0.74931896	0.96153843	1	1	1457	tags=14%, list=13%, signal=16%
V$NF1_Q6	V$NF1_Q6		141	-0.18993236	-0.74782073	0.92795885	1	1	1960	tags=22%, list=18%, signal=26%
V$HNF3_Q6	V$HNF3_Q6		95	-0.20494969	-0.74760664	0.91915643	1	1	2744	tags=31%, list=25%, signal=40%
V$CEBP_C	V$CEBP_C		93	-0.19745104	-0.74624616	0.8947368	1	1	1664	tags=20%, list=15%, signal=24%
V$OCT1_07	V$OCT1_07		68	-0.22144581	-0.7444859	0.8943662	1	1	2041	tags=26%, list=18%, signal=32%
CAGGTCC,MIR-492	CAGGTCC,MIR-492		28	-0.22675644	-0.7434274	0.7874494	1	1	2028	tags=21%, list=18%, signal=26%
V$HIF1_Q5	V$HIF1_Q5		121	-0.17250696	-0.7434028	0.9285714	1	1	2403	tags=23%, list=21%, signal=29%
V$NFMUE1_Q6	V$NFMUE1_Q6		118	-0.18672267	-0.7419398	0.74444443	1	1	3824	tags=38%, list=34%, signal=57%
CTCAAGA,MIR-526B	CTCAAGA,MIR-526B		38	-0.2351993	-0.7398614	0.83820665	1	1	2848	tags=37%, list=25%, signal=49%
V$GATA3_01	V$GATA3_01		117	-0.22775471	-0.7396112	0.8537037	1	1	2504	tags=28%, list=22%, signal=36%
V$AML1_01	V$AML1_01		129	-0.19525489	-0.73732305	0.93079585	1	1	2405	tags=24%, list=21%, signal=30%
V$AML1_Q6	V$AML1_Q6		129	-0.19525489	-0.73732305	0.93079585	1	1	2405	tags=24%, list=21%, signal=30%
V$TCF11_01	V$TCF11_01		102	-0.18376091	-0.735062	0.951049	1	1	2152	tags=18%, list=19%, signal=22%
V$PBX1_02	V$PBX1_02		67	-0.20955223	-0.72759193	0.9229452	1	1	2084	tags=22%, list=19%, signal=27%
V$MYCMAX_B	V$MYCMAX_B		133	-0.15086673	-0.72598386	0.95365417	1	1	1690	tags=14%, list=15%, signal=16%
V$AP2_Q6	V$AP2_Q6		127	-0.15388048	-0.7244326	0.95135134	1	1	2855	tags=25%, list=25%, signal=33%
CACTTTG,MIR-520G,MIR-520H	CACTTTG,MIR-520G,MIR-520H		118	-0.1820488	-0.72386944	0.92435426	1	1	1455	tags=15%, list=13%, signal=17%
V$GATA1_03	V$GATA1_03		120	-0.19559151	-0.7237825	0.9342561	1	1	2526	tags=25%, list=23%, signal=32%
RACTNNRTTTNC_UNKNOWN	RACTNNRTTTNC_UNKNOWN		58	-0.19890977	-0.72138405	0.8581436	1	1	3352	tags=34%, list=30%, signal=49%
GAGCCTG,MIR-484	GAGCCTG,MIR-484		52	-0.19364898	-0.7209885	0.88754326	1	1	1416	tags=15%, list=13%, signal=18%
GTCNYYATGR_UNKNOWN	GTCNYYATGR_UNKNOWN		36	-0.19880556	-0.7194428	0.89065254	1	1	2566	tags=25%, list=23%, signal=32%
V$RORA2_01	V$RORA2_01		74	-0.2056874	-0.71095973	0.95454544	1	1	1851	tags=20%, list=17%, signal=24%
V$ETS_Q4	V$ETS_Q4		130	-0.18427207	-0.7097716	0.88245934	1	1	3175	tags=31%, list=28%, signal=42%
ACACTAC,MIR-142-3P	ACACTAC,MIR-142-3P		60	-0.22340824	-0.7087542	0.8145161	1	1	2439	tags=23%, list=22%, signal=30%
V$HSF_Q6	V$HSF_Q6		96	-0.18423885	-0.70393574	0.9378428	1	1	960	tags=11%, list=9%, signal=12%
V$P300_01	V$P300_01		130	-0.15866941	-0.70191467	0.982669	1	1	2705	tags=23%, list=24%, signal=30%
CTCTATG,MIR-368	CTCTATG,MIR-368		24	-0.24019744	-0.7014315	0.8742964	1	1	4029	tags=58%, list=36%, signal=91%
GGCAGCT,MIR-22	GGCAGCT,MIR-22		107	-0.17221405	-0.70121944	0.93601465	1	1	1328	tags=13%, list=12%, signal=15%
V$GCM_Q2	V$GCM_Q2		111	-0.17082304	-0.70075065	0.9662732	1	1	2778	tags=26%, list=25%, signal=34%
V$RREB1_01	V$RREB1_01		101	-0.16359384	-0.6979201	0.95787543	1	1	887	tags=8%, list=8%, signal=9%
V$AP2_Q6_01	V$AP2_Q6_01		124	-0.17231238	-0.687899	0.9376114	1	1	3491	tags=33%, list=31%, signal=48%
GTAGGCA,MIR-189	GTAGGCA,MIR-189		17	-0.23021431	-0.6876584	0.8787879	1	1	123	tags=6%, list=1%, signal=6%
V$STAT5A_03	V$STAT5A_03		122	-0.18446343	-0.6861188	0.96633	1	1	1667	tags=18%, list=15%, signal=21%
KCCGNSWTTT_UNKNOWN	KCCGNSWTTT_UNKNOWN		48	-0.20195927	-0.6804018	0.8442777	1	1	3246	tags=29%, list=29%, signal=41%
V$SREBP_Q3	V$SREBP_Q3		116	-0.17625001	-0.6787393	0.9691781	1	1	1887	tags=19%, list=17%, signal=23%
GTGCCAA,MIR-96	GTGCCAA,MIR-96		160	-0.15696676	-0.6781875	0.98608696	1	1	2775	tags=23%, list=25%, signal=30%
TGGTGCT,MIR-29A,MIR-29B,MIR-29C	TGGTGCT,MIR-29A,MIR-29B,MIR-29C		251	-0.16458303	-0.6777342	0.96603775	1	1	2449	tags=23%, list=22%, signal=29%
TTTNNANAGCYR_UNKNOWN	TTTNNANAGCYR_UNKNOWN		55	-0.20920222	-0.6772738	0.96	1	1	1947	tags=22%, list=17%, signal=26%
V$EN1_01	V$EN1_01		51	-0.19865783	-0.6665123	0.9384058	1	1	2282	tags=22%, list=20%, signal=27%
RRAGTTGT_UNKNOWN	RRAGTTGT_UNKNOWN		109	-0.18179078	-0.6630566	0.9673321	1	1	2681	tags=30%, list=24%, signal=39%
CCTGCTG,MIR-214	CCTGCTG,MIR-214		117	-0.16505644	-0.65800667	0.9758813	1	1	2590	tags=26%, list=23%, signal=33%
RYTGCNNRGNAAC_V$MIF1_01	RYTGCNNRGNAAC_V$MIF1_01		33	-0.19472986	-0.65753555	0.9502664	1	1	1223	tags=12%, list=11%, signal=14%
V$DR1_Q3	V$DR1_Q3		125	-0.16426483	-0.6551248	0.99492383	1	1	2331	tags=23%, list=21%, signal=29%
V$CDP_02	V$CDP_02		54	-0.21680243	-0.65207744	0.9470803	1	1	1767	tags=20%, list=16%, signal=24%
CTCAGGG,MIR-125B,MIR-125A	CTCAGGG,MIR-125B,MIR-125A		177	-0.13258892	-0.6503942	0.9982548	1	1	2795	tags=22%, list=25%, signal=29%
V$NFKAPPAB65_01	V$NFKAPPAB65_01		123	-0.1538152	-0.64874107	0.99823636	1	1	2620	tags=22%, list=23%, signal=28%
V$PAX2_01	V$PAX2_01		20	-0.21086033	-0.643804	0.9476744	1	1	1102	tags=15%, list=10%, signal=17%
V$NFKAPPAB_01	V$NFKAPPAB_01		125	-0.16409996	-0.6411877	0.9817185	1	1	3046	tags=27%, list=27%, signal=37%
TGCAAAC,MIR-452	TGCAAAC,MIR-452		55	-0.1755746	-0.6389523	0.9731183	1	1	2033	tags=22%, list=18%, signal=27%
V$NRF1_Q6	V$NRF1_Q6		117	-0.15042189	-0.6385818	0.9235182	1	1	2627	tags=21%, list=23%, signal=27%
ATCMNTCCGY_UNKNOWN	ATCMNTCCGY_UNKNOWN		23	-0.20611084	-0.6356586	0.8845361	1	1	1947	tags=22%, list=17%, signal=26%
V$CP2_01	V$CP2_01		132	-0.1619803	-0.63255054	0.9912434	1	1	2709	tags=25%, list=24%, signal=33%
CCCNNGGGAR_V$OLF1_01	CCCNNGGGAR_V$OLF1_01		153	-0.15253434	-0.62764525	0.99666667	1	1	2563	tags=25%, list=23%, signal=32%
V$TATA_01	V$TATA_01		144	-0.18832833	-0.61956036	0.9859649	1	1	622	tags=9%, list=6%, signal=9%
V$STAT1_01	V$STAT1_01		37	-0.17049274	-0.61937654	0.979927	1	1	3014	tags=32%, list=27%, signal=44%
V$NERF_Q2	V$NERF_Q2		125	-0.15387431	-0.6183719	0.9811966	1	1	1882	tags=17%, list=17%, signal=20%
GTCTTCC,MIR-7	GTCTTCC,MIR-7		79	-0.16553809	-0.61715376	0.9664032	1	1	1541	tags=14%, list=14%, signal=16%
TGGNNNNNNKCCAR_UNKNOWN	TGGNNNNNNKCCAR_UNKNOWN		208	-0.16253479	-0.6121023	0.9896552	1	1	2402	tags=22%, list=21%, signal=28%
CTAWWWATA_V$RSRFC4_Q2	CTAWWWATA_V$RSRFC4_Q2		180	-0.2003166	-0.5935668	0.9340463	1	1	2084	tags=24%, list=19%, signal=30%
V$NFAT_Q4_01	V$NFAT_Q4_01		135	-0.14464627	-0.59016347	1	1	1	2590	tags=24%, list=23%, signal=30%
V$STAT1_02	V$STAT1_02		117	-0.12598628	-0.5772753	0.99631673	1	1	3131	tags=26%, list=28%, signal=35%
GGARNTKYCCA_UNKNOWN	GGARNTKYCCA_UNKNOWN		36	-0.17079312	-0.5763744	0.9909747	1	1	3246	tags=33%, list=29%, signal=47%
ACAWNRNSRCGG_UNKNOWN	ACAWNRNSRCGG_UNKNOWN		41	-0.13912256	-0.5609945	0.98542804	1	1	2445	tags=17%, list=22%, signal=22%
CRGAARNNNNCGA_UNKNOWN	CRGAARNNNNCGA_UNKNOWN		25	-0.17205508	-0.5464646	0.9640933	1	1	4117	tags=48%, list=37%, signal=76%
AAGWWRNYGGC_UNKNOWN	AAGWWRNYGGC_UNKNOWN		50	-0.15931104	-0.5434066	0.96458334	1	1	4089	tags=38%, list=37%, signal=60%
V$E2F_Q4_01	V$E2F_Q4_01		108	-0.1505741	-0.5313166	0.96036035	1	1	3151	tags=29%, list=28%, signal=40%
V$OCT1_Q5_01	V$OCT1_Q5_01		122	-0.1455405	-0.5309337	0.9982238	1	1	3305	tags=33%, list=30%, signal=46%
GAGCTGG,MIR-337	GAGCTGG,MIR-337		76	-0.13245681	-0.53038734	0.99235183	0.99970627	1	2801	tags=25%, list=25%, signal=33%
YWATTWNNRGCT_UNKNOWN	YWATTWNNRGCT_UNKNOWN		32	-0.1729367	-0.5052309	0.99663866	0.9993555	1	418	tags=6%, list=4%, signal=6%
GTTNYYNNGGTNA_UNKNOWN	GTTNYYNNGGTNA_UNKNOWN		33	-0.123329856	-0.46417245	0.99638987	0.99896795	1	3892	tags=36%, list=35%, signal=56%
