# Supplementary material for: A genomic analysis of mouse models of breast cancer reveals molecular features of mouse models and relationships to human breast cancer
Source: Breast Cancer Res. 2014 Jun 5;16(3):R59. doi: 10.1186/bcr3672 (PMC4078930; doi:10.1186/bcr3672)
Supplement: Additional file 11 — GSEA for mouse models compared to all other models or to mammary gland development. Listed by model. [file bcr3672-S11.zip › AdditionalFile11/BRCA_Null/Vs_Normal_Mammary/C3/Upregulated_in_BRCA_Null_vs_NormalMammary.txt]

NAME	GS<br> follow link to MSigDB	GS DETAILS	SIZE	ES	NES	NOM p-val	FDR q-val	FWER p-val	RANK AT MAX	LEADING EDGE
AAGTCCA,MIR-422B,MIR-422A	AAGTCCA,MIR-422B,MIR-422A	Details ...	28	0.4735121	1.6479353	0.006741573	1	0.482	1275	tags=21%, list=11%, signal=24%
CCATCCA,MIR-432	CCATCCA,MIR-432	Details ...	32	0.455241	1.6134287	0.01814059	1	0.585	2732	tags=38%, list=24%, signal=49%
GTGGTGA,MIR-197	GTGGTGA,MIR-197	Details ...	34	0.4341786	1.4661139	0.04347826	1	0.855	2507	tags=41%, list=22%, signal=53%
V$MYOD_Q6_01	V$MYOD_Q6_01	Details ...	104	0.40207082	1.4272096	0.06726457	1	0.896	3322	tags=50%, list=30%, signal=70%
ACCTGTTG_UNKNOWN	ACCTGTTG_UNKNOWN	Details ...	72	0.39014745	1.4230326	0.0623608	1	0.901	3299	tags=51%, list=29%, signal=72%
V$NRSF_01	V$NRSF_01	Details ...	52	0.53607154	1.4043258	0.10561798	1	0.914	3374	tags=60%, list=30%, signal=85%
AAACCAC,MIR-140	AAACCAC,MIR-140	Details ...	54	0.36331448	1.3707117	0.047722343	1	0.928	2515	tags=35%, list=22%, signal=45%
V$HEN1_02	V$HEN1_02	Details ...	86	0.3444486	1.3612884	0.087248325	1	0.936	1644	tags=23%, list=15%, signal=27%
V$SMAD3_Q6	V$SMAD3_Q6	Details ...	104	0.37323788	1.3386619	0.10430839	1	0.952	3180	tags=41%, list=28%, signal=57%
V$ZIC1_01	V$ZIC1_01	Details ...	124	0.32040077	1.3155258	0.10195228	1	0.955	2563	tags=32%, list=23%, signal=41%
V$MEIS1AHOXA9_01	V$MEIS1AHOXA9_01	Details ...	55	0.41581464	1.3021092	0.10869565	1	0.961	1620	tags=35%, list=14%, signal=40%
V$OLF1_01	V$OLF1_01	Details ...	132	0.32471022	1.3003196	0.055427253	1	0.962	2338	tags=31%, list=21%, signal=39%
V$HTF_01	V$HTF_01	Details ...	28	0.3808479	1.2953153	0.13544019	1	0.964	3051	tags=43%, list=27%, signal=59%
CAGNWMCNNNGAC_UNKNOWN	CAGNWMCNNNGAC_UNKNOWN	Details ...	45	0.47004876	1.2663127	0.20750552	1	0.978	2478	tags=44%, list=22%, signal=57%
ACAWYAAAG_UNKNOWN	ACAWYAAAG_UNKNOWN	Details ...	47	0.39341563	1.2584578	0.1400862	1	0.979	3651	tags=53%, list=33%, signal=79%
V$TAL1BETAE47_01	V$TAL1BETAE47_01	Details ...	118	0.3586133	1.2432607	0.16742082	1	0.984	3177	tags=47%, list=28%, signal=64%
GGGATGC,MIR-324-5P	GGGATGC,MIR-324-5P	Details ...	24	0.40397748	1.2427034	0.1723356	1	0.984	1646	tags=33%, list=15%, signal=39%
V$POU1F1_Q6	V$POU1F1_Q6	Details ...	111	0.326011	1.2382647	0.11622276	1	0.984	1841	tags=31%, list=16%, signal=36%
GGGGCCC,MIR-296	GGGGCCC,MIR-296	Details ...	37	0.34544134	1.2135772	0.25820568	1	0.989	3012	tags=41%, list=27%, signal=55%
V$NGFIC_01	V$NGFIC_01	Details ...	113	0.25531673	1.2128916	0.122171946	1	0.989	3390	tags=35%, list=30%, signal=50%
V$GATA_C	V$GATA_C	Details ...	137	0.3473691	1.207155	0.20047733	1	0.99	2639	tags=36%, list=24%, signal=47%
V$OCT1_04	V$OCT1_04	Details ...	122	0.31422228	1.1995846	0.16816144	1	0.991	2079	tags=26%, list=19%, signal=32%
V$NKX62_Q2	V$NKX62_Q2	Details ...	108	0.32144007	1.1988258	0.15973742	1	0.991	2841	tags=39%, list=25%, signal=52%
TTANWNANTGGM_UNKNOWN	TTANWNANTGGM_UNKNOWN	Details ...	29	0.38307694	1.1937982	0.22767857	1	0.991	2148	tags=34%, list=19%, signal=43%
ATGCTGC,MIR-103,MIR-107	ATGCTGC,MIR-103,MIR-107	Details ...	113	0.2765977	1.1927751	0.16063349	1	0.992	2771	tags=31%, list=25%, signal=41%
V$EGR1_01	V$EGR1_01	Details ...	131	0.25772333	1.1874909	0.14253898	1	0.992	2822	tags=29%, list=25%, signal=38%
V$NFY_01	V$NFY_01	Details ...	126	0.2930438	1.1823591	0.17849462	1	0.993	3140	tags=40%, list=28%, signal=56%
GTGTGAG,MIR-342	GTGTGAG,MIR-342	Details ...	29	0.32020932	1.1819682	0.21040724	1	0.993	1459	tags=24%, list=13%, signal=28%
V$MEIS1BHOXA9_01	V$MEIS1BHOXA9_01	Details ...	71	0.33484817	1.1801938	0.20342612	1	0.994	1844	tags=34%, list=16%, signal=40%
V$CDPCR3HD_01	V$CDPCR3HD_01	Details ...	112	0.30144024	1.1687642	0.1764706	1	0.995	2874	tags=33%, list=26%, signal=44%
V$HMX1_01	V$HMX1_01	Details ...	20	0.40471995	1.1678207	0.2611336	1	0.995	2271	tags=45%, list=20%, signal=56%
V$SMAD_Q6	V$SMAD_Q6	Details ...	128	0.25233254	1.1676749	0.14723927	1	0.995	2470	tags=25%, list=22%, signal=32%
RYTGCNWTGGNR_UNKNOWN	RYTGCNWTGGNR_UNKNOWN	Details ...	52	0.3173075	1.1607454	0.21412803	1	0.995	3065	tags=38%, list=27%, signal=53%
V$TAL1ALPHAE47_01	V$TAL1ALPHAE47_01	Details ...	119	0.31545198	1.1599607	0.23266219	1	0.995	3239	tags=45%, list=29%, signal=62%
V$E47_01	V$E47_01	Details ...	133	0.27812994	1.1587478	0.23516484	1	0.995	3307	tags=41%, list=30%, signal=57%
CTGRYYYNATT_UNKNOWN	CTGRYYYNATT_UNKNOWN	Details ...	34	0.37362996	1.1558509	0.23655914	1	0.996	3086	tags=56%, list=28%, signal=77%
V$ZIC3_01	V$ZIC3_01	Details ...	137	0.2704558	1.1536198	0.20181406	1	0.996	2530	tags=28%, list=23%, signal=36%
RNCTGNYNRNCTGNY_UNKNOWN	RNCTGNYNRNCTGNY_UNKNOWN	Details ...	31	0.41188258	1.1533267	0.31578946	1	0.996	3655	tags=55%, list=33%, signal=81%
V$CDP_01	V$CDP_01	Details ...	37	0.39622873	1.1504476	0.2914046	1	0.996	2578	tags=38%, list=23%, signal=49%
RYTAAWNNNTGAY_UNKNOWN	RYTAAWNNNTGAY_UNKNOWN	Details ...	37	0.39638305	1.1501426	0.27039626	1	0.996	1591	tags=32%, list=14%, signal=38%
AAAGGAT,MIR-501	AAAGGAT,MIR-501	Details ...	72	0.2653756	1.1487311	0.19634703	1	0.996	2146	tags=25%, list=19%, signal=31%
V$TGIF_01	V$TGIF_01	Details ...	107	0.2983897	1.1415445	0.25925925	1	0.996	3047	tags=38%, list=27%, signal=52%
V$NKX25_01	V$NKX25_01	Details ...	71	0.3157671	1.1406919	0.23244552	1	0.996	2016	tags=30%, list=18%, signal=36%
YTAATTAA_V$LHX3_01	YTAATTAA_V$LHX3_01	Details ...	88	0.3230528	1.1324244	0.25	1	0.996	2179	tags=32%, list=19%, signal=39%
V$NFY_Q6	V$NFY_Q6	Details ...	119	0.2728031	1.1291589	0.23006834	1	0.996	2574	tags=31%, list=23%, signal=40%
V$MYOD_01	V$MYOD_01	Details ...	110	0.28791153	1.1244727	0.27415732	1	0.996	2032	tags=27%, list=18%, signal=33%
V$FOXO1_01	V$FOXO1_01	Details ...	124	0.2681796	1.124435	0.22323462	1	0.996	1896	tags=22%, list=17%, signal=26%
AATGGAG,MIR-136	AATGGAG,MIR-136	Details ...	41	0.3008691	1.1206653	0.2920354	1	0.997	753	tags=15%, list=7%, signal=16%
V$NKX22_01	V$NKX22_01	Details ...	79	0.32013533	1.1197164	0.26222223	1	0.997	3265	tags=44%, list=29%, signal=62%
V$LEF1_Q2	V$LEF1_Q2	Details ...	104	0.28429464	1.1169548	0.27152318	1	0.997	1986	tags=25%, list=18%, signal=30%
V$HEN1_01	V$HEN1_01	Details ...	92	0.28159237	1.1167767	0.27529413	1	0.997	2773	tags=29%, list=25%, signal=39%
V$OCT1_05	V$OCT1_05	Details ...	115	0.30135912	1.1096796	0.28539327	1	0.997	2591	tags=30%, list=23%, signal=39%
V$EVI1_03	V$EVI1_03	Details ...	29	0.35915235	1.1090996	0.2974138	1	0.997	2118	tags=31%, list=19%, signal=38%
V$ZID_01	V$ZID_01	Details ...	107	0.24182698	1.1090428	0.25187033	1	0.997	3322	tags=35%, list=30%, signal=49%
GGCKCATGS_UNKNOWN	GGCKCATGS_UNKNOWN	Details ...	29	0.29068562	1.1086519	0.28666666	1	0.997	2045	tags=28%, list=18%, signal=34%
YNTTTNNNANGCARM_UNKNOWN	YNTTTNNNANGCARM_UNKNOWN	Details ...	37	0.39745483	1.1033195	0.356974	1	0.997	2501	tags=49%, list=22%, signal=62%
GTTGNYNNRGNAAC_UNKNOWN	GTTGNYNNRGNAAC_UNKNOWN	Details ...	44	0.28897223	1.1006395	0.30105263	1	0.998	2679	tags=27%, list=24%, signal=36%
RTTTNNNYTGGM_UNKNOWN	RTTTNNNYTGGM_UNKNOWN	Details ...	84	0.30064532	1.1001569	0.27790973	1	0.998	2079	tags=29%, list=19%, signal=35%
V$CDPCR3_01	V$CDPCR3_01	Details ...	26	0.39793384	1.0927556	0.35757574	1	0.999	4005	tags=73%, list=36%, signal=114%
V$HNF1_01	V$HNF1_01	Details ...	129	0.3346209	1.0924053	0.31177828	1	0.999	2057	tags=33%, list=18%, signal=40%
CAGGTA_V$AREB6_01	CAGGTA_V$AREB6_01		362	0.2490249	1.0907817	0.25179857	1	0.999	2038	tags=24%, list=18%, signal=28%
TTGCWCAAY_V$CEBPB_02	TTGCWCAAY_V$CEBPB_02		36	0.3134262	1.0886117	0.29605263	1	0.999	3104	tags=50%, list=28%, signal=69%
CTCTAGA,MIR-526C,MIR-518F,MIR-526A	CTCTAGA,MIR-526C,MIR-518F,MIR-526A		25	0.3133745	1.0877115	0.33259913	1	0.999	1364	tags=24%, list=12%, signal=27%
V$NFY_C	V$NFY_C		112	0.26070452	1.086597	0.27708334	1	0.999	3140	tags=39%, list=28%, signal=54%
CCANNAGRKGGC_UNKNOWN	CCANNAGRKGGC_UNKNOWN		55	0.30190554	1.0864686	0.33188722	1	0.999	3204	tags=38%, list=29%, signal=53%
TGCTGAY_UNKNOWN	TGCTGAY_UNKNOWN		259	0.24655102	1.0810753	0.30946884	1	0.999	2784	tags=31%, list=25%, signal=41%
V$MYOD_Q6	V$MYOD_Q6		113	0.2997226	1.0804931	0.33495146	1	0.999	2801	tags=39%, list=25%, signal=51%
V$LHX3_01	V$LHX3_01		109	0.3244343	1.0789413	0.3558952	1	0.999	2718	tags=39%, list=24%, signal=50%
V$RFX1_02	V$RFX1_02		120	0.23728347	1.0769267	0.31292516	1	0.999	3762	tags=42%, list=34%, signal=62%
V$POU6F1_01	V$POU6F1_01		117	0.3189959	1.0667238	0.3853211	1	0.999	3341	tags=47%, list=30%, signal=66%
V$MEIS1_01	V$MEIS1_01		117	0.26017773	1.0653166	0.33863637	1	0.999	3120	tags=38%, list=28%, signal=52%
V$DBP_Q6	V$DBP_Q6		120	0.26651293	1.0625685	0.32603407	1	0.999	2679	tags=31%, list=24%, signal=40%
V$AML_Q6	V$AML_Q6		135	0.2693028	1.0550327	0.37391305	1	0.999	3444	tags=41%, list=31%, signal=59%
GTGCAAA,MIR-507	GTGCAAA,MIR-507		58	0.2727788	1.0518179	0.37241378	1	0.999	2914	tags=34%, list=26%, signal=46%
V$AR_03	V$AR_03		33	0.29122663	1.0488942	0.37772927	1	0.999	2732	tags=36%, list=24%, signal=48%
V$PAX2_02	V$PAX2_02		122	0.27278107	1.0480039	0.35388127	1	0.999	1839	tags=24%, list=16%, signal=28%
YCATTAA_UNKNOWN	YCATTAA_UNKNOWN		277	0.26891777	1.0472108	0.35779816	1	0.999	1764	tags=23%, list=16%, signal=27%
V$CART1_01	V$CART1_01		97	0.27733228	1.0397335	0.39872068	1	0.999	2656	tags=32%, list=24%, signal=42%
V$PBX1_01	V$PBX1_01		121	0.2671368	1.038159	0.3632184	1	0.999	2596	tags=31%, list=23%, signal=40%
V$CDPCR1_01	V$CDPCR1_01		59	0.28117904	1.032674	0.4028103	1	0.999	2723	tags=31%, list=24%, signal=40%
V$GNCF_01	V$GNCF_01		37	0.33075976	1.0318205	0.41404358	1	0.999	2016	tags=32%, list=18%, signal=39%
V$PAX_Q6	V$PAX_Q6		128	0.24824049	1.0285525	0.3957346	1	0.999	1644	tags=19%, list=15%, signal=22%
V$TAL1BETAITF2_01	V$TAL1BETAITF2_01		120	0.29532173	1.025497	0.4231579	1	0.999	2822	tags=38%, list=25%, signal=50%
V$OSF2_Q6	V$OSF2_Q6		134	0.24011704	1.0244497	0.3955432	1	0.999	3307	tags=35%, list=30%, signal=49%
ATCTTGC,MIR-31	ATCTTGC,MIR-31		33	0.29751325	1.0195521	0.42184153	1	0.999	1523	tags=21%, list=14%, signal=24%
V$TCF11MAFG_01	V$TCF11MAFG_01		103	0.22745651	1.016259	0.40298507	1	0.999	3657	tags=39%, list=33%, signal=57%
WCAANNNYCAG_UNKNOWN	WCAANNNYCAG_UNKNOWN		121	0.21914493	1.0149871	0.44334975	1	0.999	3669	tags=39%, list=33%, signal=57%
CAGCAGG,MIR-370	CAGCAGG,MIR-370		74	0.24489519	1.0139906	0.41318682	1	0.999	3014	tags=36%, list=27%, signal=50%
GTGGGTGK_UNKNOWN	GTGGGTGK_UNKNOWN		149	0.23542902	1.0087415	0.42929292	1	0.999	2492	tags=26%, list=22%, signal=33%
V$AP4_Q6_01	V$AP4_Q6_01		126	0.27003154	1.005239	0.44642857	1	0.999	2820	tags=31%, list=25%, signal=41%
V$PAX4_01	V$PAX4_01		135	0.21471012	1.0042596	0.459854	1	0.999	2211	tags=21%, list=20%, signal=26%
TGACAGNY_V$MEIS1_01	TGACAGNY_V$MEIS1_01		378	0.21585637	1.0040298	0.465	1	0.999	2527	tags=26%, list=23%, signal=33%
V$LXR_DR4_Q3	V$LXR_DR4_Q3		46	0.27423283	1.003639	0.48034933	1	0.999	3275	tags=39%, list=29%, signal=55%
V$BRN2_01	V$BRN2_01		114	0.24888031	1.0022426	0.44417477	1	0.999	3051	tags=37%, list=27%, signal=50%
V$CRX_Q4	V$CRX_Q4		118	0.27757534	1.0020338	0.45539907	1	0.999	2767	tags=36%, list=25%, signal=48%
V$FAC1_01	V$FAC1_01		106	0.23162034	1.000315	0.48086125	1	0.999	2502	tags=29%, list=22%, signal=37%
V$DR4_Q2	V$DR4_Q2		118	0.24401702	1.0001712	0.4602804	1	0.999	2118	tags=26%, list=19%, signal=32%
V$AP4_Q5	V$AP4_Q5		130	0.26640582	0.9987625	0.44212964	1	0.999	2027	tags=28%, list=18%, signal=33%
V$MYOGENIN_Q6	V$MYOGENIN_Q6		112	0.2593889	0.9983329	0.4551887	1	0.999	3818	tags=47%, list=34%, signal=71%
CTAGGAA,MIR-384	CTAGGAA,MIR-384		31	0.2876566	0.9978531	0.46875	1	0.999	1819	tags=26%, list=16%, signal=31%
GTCAGGA,MIR-378	GTCAGGA,MIR-378		28	0.30004644	0.9963806	0.4265873	1	0.999	2038	tags=29%, list=18%, signal=35%
V$ALPHACP1_01	V$ALPHACP1_01		127	0.23822072	0.9953481	0.4483627	1	0.999	3212	tags=35%, list=29%, signal=49%
V$COREBINDINGFACTOR_Q6	V$COREBINDINGFACTOR_Q6		138	0.26086193	0.99479604	0.4829932	1	0.999	3444	tags=41%, list=31%, signal=58%
V$XBP1_01	V$XBP1_01		65	0.2529207	0.9947681	0.4648526	1	0.999	1126	tags=14%, list=10%, signal=15%
V$FREAC7_01	V$FREAC7_01		84	0.250105	0.993674	0.46683046	1	0.999	2246	tags=25%, list=20%, signal=31%
V$SOX9_B1	V$SOX9_B1		114	0.24527691	0.9905825	0.4683258	1	0.999	2051	tags=23%, list=18%, signal=28%
V$TFIII_Q6	V$TFIII_Q6		104	0.2612807	0.9888704	0.47816092	1	0.999	2843	tags=30%, list=25%, signal=40%
TGTGTGA,MIR-377	TGTGTGA,MIR-377		87	0.23280236	0.98803306	0.47427294	1	0.999	1912	tags=18%, list=17%, signal=22%
V$E2A_Q2	V$E2A_Q2		107	0.28046343	0.98788416	0.44766146	1	0.999	3494	tags=43%, list=31%, signal=62%
CAGCCTC,MIR-485-5P	CAGCCTC,MIR-485-5P		73	0.2521375	0.987822	0.47580644	1	0.999	2976	tags=32%, list=27%, signal=43%
V$PAX6_01	V$PAX6_01		50	0.25870502	0.9865756	0.49339208	1	0.999	2605	tags=32%, list=23%, signal=42%
CACCAGC,MIR-138	CACCAGC,MIR-138		103	0.24803731	0.98598725	0.46435845	1	0.999	3444	tags=38%, list=31%, signal=54%
RYAAAKNNNNNNTTGW_UNKNOWN	RYAAAKNNNNNNTTGW_UNKNOWN		44	0.28490943	0.98563	0.49342105	1	0.999	2557	tags=30%, list=23%, signal=38%
V$EVI1_05	V$EVI1_05		89	0.2901214	0.98458433	0.46882218	1	0.999	2363	tags=29%, list=21%, signal=37%
V$NFY_Q6_01	V$NFY_Q6_01		129	0.21595244	0.9831199	0.47424892	1	0.999	1510	tags=19%, list=13%, signal=22%
V$HNF4_Q6	V$HNF4_Q6		125	0.24347875	0.98214245	0.48063782	1	0.999	3290	tags=37%, list=29%, signal=52%
GCTNWTTGK_UNKNOWN	GCTNWTTGK_UNKNOWN		135	0.24002177	0.9801398	0.48372093	1	0.999	1998	tags=23%, list=18%, signal=28%
V$PITX2_Q2	V$PITX2_Q2		119	0.24734919	0.9784634	0.47281325	1	0.999	2867	tags=33%, list=26%, signal=44%
RAAGNYNNCTTY_UNKNOWN	RAAGNYNNCTTY_UNKNOWN		71	0.27482876	0.9777459	0.48290598	1	0.999	3317	tags=41%, list=30%, signal=58%
V$SREBP1_02	V$SREBP1_02		47	0.255243	0.9770454	0.5093897	1	0.999	3110	tags=40%, list=28%, signal=56%
V$HEB_Q6	V$HEB_Q6		123	0.2467564	0.9768783	0.47921225	1	0.999	2502	tags=28%, list=22%, signal=36%
TTANTCA_UNKNOWN	TTANTCA_UNKNOWN		429	0.22961167	0.9768497	0.501292	1	0.999	2292	tags=26%, list=20%, signal=31%
V$ER_Q6	V$ER_Q6		140	0.24561112	0.9765763	0.47333333	1	0.999	2418	tags=30%, list=22%, signal=38%
V$AFP1_Q6	V$AFP1_Q6		119	0.25823486	0.97489935	0.49305555	1	0.999	3051	tags=39%, list=27%, signal=54%
V$E12_Q6	V$E12_Q6		118	0.24504906	0.974032	0.4939759	1	0.999	3358	tags=41%, list=30%, signal=57%
V$IK1_01	V$IK1_01		139	0.22586279	0.9691886	0.522831	1	0.999	1986	tags=22%, list=18%, signal=27%
V$RP58_01	V$RP58_01		115	0.26911715	0.9685964	0.48979592	1	0.999	3322	tags=40%, list=30%, signal=56%
V$NCX_01	V$NCX_01		79	0.2815942	0.96735275	0.49308756	1	0.999	2596	tags=33%, list=23%, signal=43%
V$E2F_01	V$E2F_01		36	0.29604012	0.9654833	0.47764227	1	0.999	3051	tags=39%, list=27%, signal=53%
V$HAND1E47_01	V$HAND1E47_01		127	0.25991964	0.96489495	0.49638554	1	0.999	2470	tags=31%, list=22%, signal=40%
V$GATA6_01	V$GATA6_01		138	0.27594447	0.9640719	0.52693206	1	0.999	2005	tags=27%, list=18%, signal=32%
V$HMGIY_Q6	V$HMGIY_Q6		117	0.24414162	0.96351725	0.5317647	1	0.999	2053	tags=25%, list=18%, signal=30%
V$NKX61_01	V$NKX61_01		115	0.278788	0.9632307	0.506383	1	0.999	1547	tags=22%, list=14%, signal=25%
CCAGGGG,MIR-331	CCAGGGG,MIR-331		49	0.25693765	0.9627264	0.51789474	1	0.999	2515	tags=24%, list=22%, signal=31%
V$MAZ_Q6	V$MAZ_Q6		95	0.24047285	0.9595016	0.5105042	1	0.999	2228	tags=23%, list=20%, signal=29%
AAGCACA,MIR-218	AAGCACA,MIR-218		166	0.20655024	0.958407	0.5090498	1	0.999	2812	tags=32%, list=25%, signal=42%
RACCACAR_V$AML_Q6	RACCACAR_V$AML_Q6		138	0.24096717	0.95483947	0.52522933	1	0.999	3386	tags=37%, list=30%, signal=52%
WTTGKCTG_UNKNOWN	WTTGKCTG_UNKNOWN		235	0.20715111	0.9519011	0.60952383	1	0.999	3170	tags=32%, list=28%, signal=44%
GAGCCAG,MIR-149	GAGCCAG,MIR-149		73	0.20843752	0.9517655	0.55402297	1	0.999	3859	tags=42%, list=34%, signal=64%
V$CDC5_01	V$CDC5_01		137	0.23029733	0.9492788	0.55472636	1	0.999	2525	tags=29%, list=23%, signal=37%
YTAAYNGCT_UNKNOWN	YTAAYNGCT_UNKNOWN		77	0.25344977	0.94894886	0.53881276	1	0.999	916	tags=16%, list=8%, signal=17%
TGATTTRY_V$GFI1_01	TGATTTRY_V$GFI1_01		147	0.26377377	0.94637346	0.57300884	1	0.999	3207	tags=36%, list=29%, signal=50%
V$SRY_01	V$SRY_01		94	0.23664169	0.9440469	0.5638766	1	0.999	2495	tags=27%, list=22%, signal=34%
V$OCT1_02	V$OCT1_02		100	0.26967037	0.9409623	0.56550217	1	0.999	2118	tags=27%, list=19%, signal=33%
TAATTA_V$CHX10_01	TAATTA_V$CHX10_01		364	0.22979824	0.94090074	0.59102243	1	0.999	2679	tags=30%, list=24%, signal=38%
V$AR_Q6	V$AR_Q6		108	0.24014871	0.9405251	0.5576923	1	0.999	2573	tags=30%, list=23%, signal=38%
ATGGYGGA_UNKNOWN	ATGGYGGA_UNKNOWN		43	0.24677348	0.93628037	0.54140127	1	0.999	1954	tags=19%, list=17%, signal=22%
AGGAAGC,MIR-516-3P	AGGAAGC,MIR-516-3P		51	0.25948516	0.9359665	0.5460674	1	0.999	1387	tags=16%, list=12%, signal=18%
V$TST1_01	V$TST1_01		133	0.2371526	0.93478954	0.5721393	1	0.999	931	tags=16%, list=8%, signal=17%
TCTCTCC,MIR-185	TCTCTCC,MIR-185		53	0.23968828	0.93227553	0.5827664	1	0.999	3609	tags=45%, list=32%, signal=67%
V$HNF1_Q6	V$HNF1_Q6		136	0.27792105	0.93083715	0.55421686	1	0.999	2194	tags=30%, list=20%, signal=37%
SMTTTTGT_UNKNOWN	SMTTTTGT_UNKNOWN		196	0.19680743	0.9297582	0.6221663	1	0.999	2591	tags=25%, list=23%, signal=32%
V$MSX1_01	V$MSX1_01		98	0.26214868	0.9293663	0.5534884	1	0.999	3308	tags=37%, list=30%, signal=52%
V$PR_Q2	V$PR_Q2		117	0.21979012	0.92863566	0.61778843	1	0.999	1750	tags=22%, list=16%, signal=26%
V$AP1_Q6	V$AP1_Q6		130	0.21674635	0.9265862	0.6057495	1	0.999	3099	tags=30%, list=28%, signal=41%
V$SMAD4_Q6	V$SMAD4_Q6		112	0.20812102	0.92564976	0.58928573	1	0.999	2495	tags=24%, list=22%, signal=31%
V$ATF6_01	V$ATF6_01		63	0.24807557	0.92545587	0.5896861	1	0.999	3405	tags=40%, list=30%, signal=57%
V$IK3_01	V$IK3_01		112	0.23611948	0.92502975	0.6015831	1	0.999	2638	tags=28%, list=24%, signal=36%
TGTTTGY_V$HNF3_Q6	TGTTTGY_V$HNF3_Q6		356	0.22494987	0.92189497	0.6331776	1	0.999	2659	tags=28%, list=24%, signal=35%
V$POU3F2_01	V$POU3F2_01		49	0.26472852	0.9216658	0.646789	1	0.999	670	tags=14%, list=6%, signal=15%
YATTNATC_UNKNOWN	YATTNATC_UNKNOWN		162	0.26037657	0.9184875	0.5831325	1	0.999	2051	tags=27%, list=18%, signal=33%
V$PAX4_03	V$PAX4_03		133	0.20164068	0.91544545	0.6512141	1	0.999	2778	tags=26%, list=25%, signal=35%
V$ARP1_01	V$ARP1_01		79	0.26143438	0.91135955	0.5977273	1	0.999	2773	tags=34%, list=25%, signal=45%
V$SPZ1_01	V$SPZ1_01		127	0.20470567	0.9110918	0.61810154	1	0.999	3030	tags=24%, list=27%, signal=33%
V$SREBP1_Q6	V$SREBP1_Q6		129	0.2196745	0.90539247	0.63390666	1	0.999	3410	tags=36%, list=30%, signal=52%
V$GATA1_02	V$GATA1_02		123	0.24654505	0.9048735	0.6666667	1	0.999	1972	tags=25%, list=18%, signal=30%
YTTCCNNNGGAMR_UNKNOWN	YTTCCNNNGGAMR_UNKNOWN		22	0.27976504	0.90364534	0.62138087	1	0.999	2294	tags=23%, list=20%, signal=29%
V$CHX10_01	V$CHX10_01		108	0.249068	0.9012879	0.64935064	1	0.999	3322	tags=39%, list=30%, signal=55%
V$AMEF2_Q6	V$AMEF2_Q6		123	0.26083446	0.897366	0.60096157	1	1	2524	tags=27%, list=23%, signal=34%
V$PR_01	V$PR_01		68	0.24682975	0.89558244	0.659436	1	1	2745	tags=38%, list=25%, signal=50%
V$TATA_C	V$TATA_C		165	0.23507611	0.8919929	0.65770173	1	1	2077	tags=24%, list=19%, signal=29%
V$EGR2_01	V$EGR2_01		85	0.20431344	0.88841337	0.67180616	1	1	1586	tags=18%, list=14%, signal=20%
GGATTA_V$PITX2_Q2	GGATTA_V$PITX2_Q2		284	0.20771605	0.88750184	0.66346157	1	1	2710	tags=29%, list=24%, signal=37%
SYATTGTG_UNKNOWN	SYATTGTG_UNKNOWN		100	0.21679379	0.8857651	0.6791569	1	1	3668	tags=35%, list=33%, signal=52%
V$EFC_Q6	V$EFC_Q6		126	0.22232407	0.8845319	0.6717391	1	1	2679	tags=27%, list=24%, signal=35%
CACTGCC,MIR-34A,MIR-34C,MIR-449	CACTGCC,MIR-34A,MIR-34C,MIR-449		143	0.19481593	0.8841403	0.7089202	1	1	3638	tags=36%, list=32%, signal=53%
AGGGCCA,MIR-328	AGGGCCA,MIR-328		44	0.22288634	0.8830851	0.72422063	1	1	3270	tags=36%, list=29%, signal=51%
CCCAGAG,MIR-326	CCCAGAG,MIR-326		78	0.20043087	0.88091975	0.71092075	1	1	2858	tags=29%, list=26%, signal=39%
V$E2F1_Q4	V$E2F1_Q4		115	0.20778036	0.8807081	0.6350711	1	1	2538	tags=24%, list=23%, signal=31%
V$TITF1_Q3	V$TITF1_Q3		118	0.2269066	0.88010454	0.7069768	1	1	2040	tags=23%, list=18%, signal=28%
GGAMTNNNNNTCCY_UNKNOWN	GGAMTNNNNNTCCY_UNKNOWN		55	0.21027292	0.879246	0.6642512	1	1	2591	tags=27%, list=23%, signal=35%
YNGTTNNNATT_UNKNOWN	YNGTTNNNATT_UNKNOWN		170	0.23005025	0.87885666	0.697619	1	1	2079	tags=26%, list=19%, signal=31%
V$MZF1_02	V$MZF1_02		110	0.2058613	0.87810576	0.6721698	1	1	2524	tags=24%, list=23%, signal=30%
GTACAGG,MIR-486	GTACAGG,MIR-486		33	0.26313087	0.87760776	0.6508621	1	1	1833	tags=24%, list=16%, signal=29%
V$HNF4ALPHA_Q6	V$HNF4ALPHA_Q6		131	0.22108269	0.8762933	0.74371856	1	1	3167	tags=31%, list=28%, signal=43%
V$PIT1_Q6	V$PIT1_Q6		110	0.24318373	0.87524664	0.7146283	1	1	3203	tags=36%, list=29%, signal=50%
V$T3R_Q6	V$T3R_Q6		117	0.21257466	0.8747024	0.7092199	1	1	2524	tags=30%, list=23%, signal=38%
V$AP2GAMMA_01	V$AP2GAMMA_01		119	0.20171165	0.8744014	0.7157676	1	1	2234	tags=20%, list=20%, signal=25%
V$GR_Q6_01	V$GR_Q6_01		129	0.22406276	0.8733888	0.7033708	1	1	2031	tags=24%, list=18%, signal=29%
WGGAATGY_V$TEF1_Q6	WGGAATGY_V$TEF1_Q6		173	0.206034	0.87301844	0.758465	1	1	3333	tags=34%, list=30%, signal=47%
V$AP3_Q6	V$AP3_Q6		122	0.22500844	0.8710185	0.7375	1	1	2281	tags=25%, list=20%, signal=32%
V$COMP1_01	V$COMP1_01		64	0.23753922	0.87098986	0.70731705	1	1	3051	tags=36%, list=27%, signal=49%
V$IRF7_01	V$IRF7_01		120	0.19853239	0.8700494	0.76283616	1	1	2430	tags=24%, list=22%, signal=31%
V$NKX25_02	V$NKX25_02		115	0.24862157	0.8699685	0.67425966	1	1	3320	tags=40%, list=30%, signal=56%
V$FOXD3_01	V$FOXD3_01		107	0.2099557	0.8695584	0.8436019	1	1	1844	tags=22%, list=16%, signal=27%
V$OCT_C	V$OCT_C		129	0.22153702	0.86950064	0.735426	1	1	2591	tags=28%, list=23%, signal=36%
ACTWSNACTNY_UNKNOWN	ACTWSNACTNY_UNKNOWN		40	0.23678471	0.8684727	0.65411764	1	1	2025	tags=25%, list=18%, signal=30%
V$HFH4_01	V$HFH4_01		91	0.24116258	0.8684257	0.71945703	1	1	1824	tags=23%, list=16%, signal=27%
V$ZIC2_01	V$ZIC2_01		124	0.20133367	0.86776984	0.7409091	1	1	2530	tags=25%, list=23%, signal=32%
V$TTF1_Q6	V$TTF1_Q6		126	0.2069338	0.86578995	0.74209243	1	1	1985	tags=20%, list=18%, signal=24%
GGTGAAG,MIR-412	GGTGAAG,MIR-412		34	0.26881525	0.8652099	0.656051	1	1	1284	tags=18%, list=11%, signal=20%
V$TEF_Q6	V$TEF_Q6		111	0.2206689	0.862903	0.77156174	1	1	1451	tags=20%, list=13%, signal=23%
V$LMO2COM_01	V$LMO2COM_01		128	0.20232278	0.86246496	0.7620192	1	1	3226	tags=33%, list=29%, signal=46%
GGCACAT,MIR-455	GGCACAT,MIR-455		28	0.24905449	0.8602572	0.6930693	1	1	44	tags=7%, list=0%, signal=7%
YAATNRNNNYNATT_UNKNOWN	YAATNRNNNYNATT_UNKNOWN		51	0.260542	0.85919476	0.69617707	1	1	2596	tags=35%, list=23%, signal=46%
AAAGACA,MIR-511	AAAGACA,MIR-511		103	0.20907724	0.85818905	0.75059384	1	1	2377	tags=26%, list=21%, signal=33%
V$NRF2_Q4	V$NRF2_Q4		132	0.1999345	0.85794	0.72839504	1	1	2689	tags=26%, list=24%, signal=33%
V$GATA1_01	V$GATA1_01		127	0.19797567	0.85578984	0.78516626	1	1	1868	tags=19%, list=17%, signal=22%
V$TCF4_Q5	V$TCF4_Q5		116	0.23338245	0.85321474	0.75632185	1	1	2097	tags=28%, list=19%, signal=34%
V$IRF1_Q6	V$IRF1_Q6		130	0.21611421	0.853185	0.75743705	1	1	1898	tags=23%, list=17%, signal=27%
V$HSF1_01	V$HSF1_01		126	0.21445845	0.8525183	0.72195125	1	1	1891	tags=23%, list=17%, signal=27%
V$TCF1P_Q6	V$TCF1P_Q6		112	0.20775445	0.8519711	0.76616913	1	1	3188	tags=36%, list=28%, signal=49%
TCTGGAC,MIR-198	TCTGGAC,MIR-198		39	0.22475998	0.8508811	0.7591743	1	1	2260	tags=26%, list=20%, signal=32%
V$AREB6_02	V$AREB6_02		129	0.21072112	0.85043055	0.75630254	1	1	3170	tags=37%, list=28%, signal=51%
V$VDR_Q6	V$VDR_Q6		125	0.20412044	0.84982	0.74252874	1	1	3687	tags=41%, list=33%, signal=60%
V$GFI1_01	V$GFI1_01		135	0.21465576	0.8496723	0.7775	1	1	2470	tags=27%, list=22%, signal=34%
V$AREB6_04	V$AREB6_04		116	0.21705526	0.84726566	0.7679814	1	1	2589	tags=31%, list=23%, signal=40%
RNTCANNRNNYNATTW_UNKNOWN	RNTCANNRNNYNATTW_UNKNOWN		27	0.29580238	0.84633017	0.65178573	1	1	3189	tags=37%, list=28%, signal=52%
V$GR_01	V$GR_01		100	0.21888778	0.84458864	0.7511521	1	1	2253	tags=28%, list=20%, signal=35%
V$IK2_01	V$IK2_01		140	0.2066312	0.84370446	0.7903226	1	1	2504	tags=25%, list=22%, signal=32%
V$OCT1_01	V$OCT1_01		125	0.21445103	0.8430256	0.7664399	1	1	3204	tags=37%, list=29%, signal=51%
YGACNNYACAR_UNKNOWN	YGACNNYACAR_UNKNOWN		44	0.2579609	0.84240156	0.6861472	1	1	3025	tags=34%, list=27%, signal=47%
V$STAT5A_04	V$STAT5A_04		99	0.22262764	0.8406316	0.7904328	1	1	2838	tags=30%, list=25%, signal=40%
V$ER_Q6_02	V$ER_Q6_02		130	0.19284856	0.840285	0.83370787	1	1	2157	tags=23%, list=19%, signal=28%
GCCNNNWTAAR_UNKNOWN	GCCNNNWTAAR_UNKNOWN		68	0.23082249	0.83949304	0.7401392	1	1	3341	tags=35%, list=30%, signal=50%
GCAAAAA,MIR-129	GCAAAAA,MIR-129		76	0.21600468	0.83915395	0.76209676	1	1	1275	tags=14%, list=11%, signal=16%
CCAWYNNGAAR_UNKNOWN	CCAWYNNGAAR_UNKNOWN		61	0.2060594	0.83814174	0.7308534	1	1	2849	tags=31%, list=25%, signal=42%
V$CDX2_Q5	V$CDX2_Q5		111	0.22607945	0.8355054	0.7875895	1	1	2525	tags=26%, list=23%, signal=33%
V$PXR_Q2	V$PXR_Q2		122	0.19936298	0.83405095	0.8018018	1	1	2148	tags=24%, list=19%, signal=29%
V$STAT1_03	V$STAT1_03		116	0.17798103	0.8321446	0.85211265	1	1	2100	tags=17%, list=19%, signal=21%
V$LXR_Q3	V$LXR_Q3		34	0.22423747	0.8300433	0.7615894	1	1	2397	tags=26%, list=21%, signal=34%
V$MEF2_01	V$MEF2_01		73	0.26966387	0.8276242	0.71167046	1	1	2113	tags=30%, list=19%, signal=37%
V$GATA_Q6	V$GATA_Q6		106	0.26237142	0.82646847	0.7107623	1	1	2570	tags=32%, list=23%, signal=41%
CTTTAAR_UNKNOWN	CTTTAAR_UNKNOWN		445	0.17881274	0.8247437	0.9137056	1	1	2179	tags=22%, list=19%, signal=26%
V$AP1_Q4_01	V$AP1_Q4_01		145	0.20220093	0.82464284	0.79744136	1	1	3269	tags=31%, list=29%, signal=43%
YGTCCTTGR_UNKNOWN	YGTCCTTGR_UNKNOWN		43	0.22886501	0.824173	0.6834061	1	1	2591	tags=28%, list=23%, signal=36%
V$PTF1BETA_Q6	V$PTF1BETA_Q6		115	0.20086014	0.82292676	0.8117647	1	1	689	tags=10%, list=6%, signal=11%
TAAYNRNNTCC_UNKNOWN	TAAYNRNNTCC_UNKNOWN		78	0.2251036	0.82080716	0.7795824	1	1	1415	tags=18%, list=13%, signal=20%
V$OCT1_B	V$OCT1_B		125	0.22166967	0.817532	0.78118163	1	1	2845	tags=32%, list=25%, signal=42%
GCANCTGNY_V$MYOD_Q6	GCANCTGNY_V$MYOD_Q6		435	0.19818953	0.8163828	0.8553616	1	1	2841	tags=28%, list=25%, signal=36%
AGGGCAG,MIR-18A	AGGGCAG,MIR-18A		62	0.19923353	0.8148539	0.8399123	1	1	1583	tags=15%, list=14%, signal=17%
V$HNF1_C	V$HNF1_C		120	0.25232634	0.81231606	0.7036145	1	1	2745	tags=33%, list=25%, signal=44%
V$GATA1_04	V$GATA1_04		118	0.23601548	0.8092882	0.8163717	1	1	2736	tags=34%, list=24%, signal=44%
V$E2F1DP1_01	V$E2F1DP1_01		96	0.226759	0.8084193	0.6673866	1	1	2538	tags=29%, list=23%, signal=37%
V$E2F1DP2_01	V$E2F1DP2_01		96	0.226759	0.8084193	0.6673866	1	1	2538	tags=29%, list=23%, signal=37%
V$E2F4DP2_01	V$E2F4DP2_01		96	0.226759	0.8084193	0.6673866	1	1	2538	tags=29%, list=23%, signal=37%
CCAATNNSNNNGCG_UNKNOWN	CCAATNNSNNNGCG_UNKNOWN		28	0.22517486	0.80817604	0.77642274	1	1	1754	tags=14%, list=16%, signal=17%
V$E2F_Q3	V$E2F_Q3		107	0.21570632	0.80712545	0.65525115	1	1	2557	tags=26%, list=23%, signal=34%
V$MYB_Q5_01	V$MYB_Q5_01		116	0.20291437	0.806676	0.8475452	1	1	1960	tags=24%, list=18%, signal=29%
RNGTGGGC_UNKNOWN	RNGTGGGC_UNKNOWN		375	0.16515718	0.8053567	0.90909094	1	1	2914	tags=27%, list=26%, signal=36%
V$OCT1_Q6	V$OCT1_Q6		124	0.21219659	0.8030738	0.8445946	1	1	2591	tags=27%, list=23%, signal=34%
V$PAX4_02	V$PAX4_02		124	0.22439829	0.802829	0.80825245	1	1	2805	tags=35%, list=25%, signal=47%
CTACCTC,LET-7A,LET-7B,LET-7C,LET-7D,LET-7E,LET-7F,MIR-98,LET-7G,LET-7I	CTACCTC,LET-7A,LET-7B,LET-7C,LET-7D,LET-7E,LET-7F,MIR-98,LET-7G,LET-7I		184	0.16766073	0.8026497	0.91366905	1	1	3505	tags=33%, list=31%, signal=47%
V$E2F1DP1RB_01	V$E2F1DP1RB_01		100	0.22459601	0.8026054	0.65842694	1	1	2538	tags=28%, list=23%, signal=36%
V$MMEF2_Q6	V$MMEF2_Q6		139	0.23005934	0.80180967	0.7339246	1	1	2772	tags=31%, list=25%, signal=41%
V$AP4_Q6	V$AP4_Q6		108	0.22091049	0.8016998	0.81578946	1	1	2502	tags=29%, list=22%, signal=37%
V$E2F_02	V$E2F_02		97	0.22310577	0.801277	0.6738197	1	1	2538	tags=29%, list=23%, signal=37%
V$AREB6_03	V$AREB6_03		111	0.19340166	0.7998485	0.88480395	1	1	3981	tags=45%, list=36%, signal=69%
V$LYF1_01	V$LYF1_01		128	0.19261129	0.7988718	0.8831776	1	1	2772	tags=25%, list=25%, signal=33%
GATAAGR_V$GATA_C	GATAAGR_V$GATA_C		161	0.23505048	0.7973462	0.775463	1	1	2021	tags=20%, list=18%, signal=25%
V$MAF_Q6	V$MAF_Q6		144	0.18693437	0.7969944	0.8924731	1	1	2638	tags=25%, list=24%, signal=32%
V$FOXM1_01	V$FOXM1_01		120	0.20070817	0.79599226	0.81840193	1	1	3374	tags=38%, list=30%, signal=53%
V$HNF6_Q6	V$HNF6_Q6		110	0.22537856	0.79545677	0.81707317	1	1	2723	tags=28%, list=24%, signal=37%
V$FREAC4_01	V$FREAC4_01		77	0.22120383	0.793415	0.81294966	1	1	3376	tags=38%, list=30%, signal=54%
V$CREBP1_01	V$CREBP1_01		77	0.1931648	0.79184824	0.8862661	1	1	1449	tags=18%, list=13%, signal=21%
V$E2F4DP1_01	V$E2F4DP1_01		101	0.22359373	0.79120934	0.6857143	1	1	2538	tags=29%, list=23%, signal=37%
V$EVI1_02	V$EVI1_02		63	0.2065983	0.7893528	0.86907446	1	1	2393	tags=22%, list=21%, signal=28%
V$OCT_Q6	V$OCT_Q6		119	0.2034466	0.78747046	0.8867102	1	1	3204	tags=33%, list=29%, signal=45%
V$GATA2_01	V$GATA2_01		59	0.19843513	0.78723264	0.81389576	1	1	2736	tags=31%, list=24%, signal=40%
TCCCCAC,MIR-491	TCCCCAC,MIR-491		31	0.23909685	0.7866024	0.7740213	1	1	1284	tags=13%, list=11%, signal=15%
AAAYRNCTG_UNKNOWN	AAAYRNCTG_UNKNOWN		182	0.19238058	0.78569895	0.9122807	1	1	3365	tags=35%, list=30%, signal=49%
V$HP1SITEFACTOR_Q6	V$HP1SITEFACTOR_Q6		113	0.19550216	0.78309023	0.91566265	1	1	2038	tags=22%, list=18%, signal=27%
V$FOXJ2_02	V$FOXJ2_02		101	0.19684725	0.78203225	0.91198045	1	1	2717	tags=30%, list=24%, signal=39%
V$S8_01	V$S8_01		120	0.20913236	0.77895874	0.8716216	1	1	2841	tags=31%, list=25%, signal=41%
V$AP4_01	V$AP4_01		133	0.19200468	0.7757542	0.8645598	1	1	2540	tags=24%, list=23%, signal=31%
RYCACNNRNNRNCAG_UNKNOWN	RYCACNNRNNRNCAG_UNKNOWN		34	0.22329663	0.77532446	0.8041958	1	1	2418	tags=24%, list=22%, signal=30%
V$LFA1_Q6	V$LFA1_Q6		123	0.18546888	0.7750257	0.8395349	1	1	3659	tags=35%, list=33%, signal=51%
V$E2F1_Q3	V$E2F1_Q3		105	0.2056872	0.77468956	0.7098901	1	1	2557	tags=28%, list=23%, signal=35%
YTATTTTNR_V$MEF2_02	YTATTTTNR_V$MEF2_02		334	0.19920035	0.7737966	0.87089205	1	1	2761	tags=28%, list=25%, signal=36%
GATGKMRGCG_UNKNOWN	GATGKMRGCG_UNKNOWN		31	0.2259962	0.77295417	0.7270789	1	1	2228	tags=23%, list=20%, signal=28%
V$MAZR_01	V$MAZR_01		109	0.17901316	0.7727887	0.84187084	1	1	3051	tags=28%, list=27%, signal=37%
V$TEF1_Q6	V$TEF1_Q6		110	0.19068456	0.7722324	0.8995727	1	1	2279	tags=22%, list=20%, signal=27%
V$AP1_C	V$AP1_C		157	0.18629344	0.772128	0.89366513	1	1	3220	tags=32%, list=29%, signal=44%
V$AP2_Q3	V$AP2_Q3		130	0.16208562	0.7680605	0.9088838	1	1	3578	tags=35%, list=32%, signal=50%
CAGGGTC,MIR-504	CAGGGTC,MIR-504		44	0.21261506	0.7676276	0.8167641	1	1	3001	tags=32%, list=27%, signal=43%
V$MTF1_Q4	V$MTF1_Q4		125	0.1717785	0.76735383	0.9489559	1	1	2832	tags=25%, list=25%, signal=33%
V$AREB6_01	V$AREB6_01		127	0.19905397	0.7622514	0.89213485	1	1	3114	tags=35%, list=28%, signal=47%
SGCGSSAAA_V$E2F1DP2_01	SGCGSSAAA_V$E2F1DP2_01		75	0.22587933	0.76224405	0.70419425	1	1	2329	tags=27%, list=21%, signal=33%
V$HNF4_01_B	V$HNF4_01_B		120	0.18940654	0.7606479	0.90117645	1	1	1676	tags=19%, list=15%, signal=22%
V$POU3F2_02	V$POU3F2_02		124	0.18994547	0.75986797	0.94799054	1	1	3086	tags=31%, list=28%, signal=42%
TAATAAT,MIR-126	TAATAAT,MIR-126		103	0.17841154	0.7589374	0.96118724	1	1	1404	tags=15%, list=13%, signal=16%
MYAATNNNNNNNGGC_UNKNOWN	MYAATNNNNNNNGGC_UNKNOWN		56	0.19456382	0.7588718	0.87772924	1	1	3924	tags=45%, list=35%, signal=68%
GCTGAGT,MIR-512-5P	GCTGAGT,MIR-512-5P		29	0.24033333	0.75863606	0.7924901	1	1	2302	tags=24%, list=21%, signal=30%
V$CACCCBINDINGFACTOR_Q6	V$CACCCBINDINGFACTOR_Q6		146	0.17333426	0.7578639	0.90401787	1	1	3180	tags=27%, list=28%, signal=38%
V$FXR_Q3	V$FXR_Q3		48	0.21610147	0.7502203	0.9013453	1	1	2502	tags=33%, list=22%, signal=43%
AAGGGAT,MIR-188	AAGGGAT,MIR-188		41	0.20690992	0.75013924	0.78993434	1	1	3410	tags=41%, list=30%, signal=59%
V$GATA4_Q3	V$GATA4_Q3		113	0.17431685	0.7499066	0.955	1	1	3341	tags=34%, list=30%, signal=47%
MCAATNNNNNGCG_UNKNOWN	MCAATNNNNNGCG_UNKNOWN		50	0.21068662	0.7490731	0.76072234	1	1	3523	tags=34%, list=31%, signal=49%
GGCACTT,MIR-519E	GGCACTT,MIR-519E		68	0.20480171	0.7488256	0.8315565	1	1	1126	tags=12%, list=10%, signal=13%
CTCTGGA,MIR-520A,MIR-525	CTCTGGA,MIR-520A,MIR-525		80	0.18596718	0.7474063	0.88	1	1	2693	tags=25%, list=24%, signal=33%
GTTRYCATRR_UNKNOWN	GTTRYCATRR_UNKNOWN		67	0.17682919	0.74710226	0.88235295	1	1	4071	tags=42%, list=36%, signal=65%
GGGYGTGNY_UNKNOWN	GGGYGTGNY_UNKNOWN		325	0.15753426	0.74702847	0.9811321	1	1	2914	tags=25%, list=26%, signal=33%
V$E2F_Q4	V$E2F_Q4		102	0.21510288	0.74653107	0.7258427	1	1	2538	tags=28%, list=23%, signal=36%
V$E47_02	V$E47_02		113	0.1949416	0.7417033	0.9317073	1	1	2100	tags=22%, list=19%, signal=27%
YATGNWAAT_V$OCT_C	YATGNWAAT_V$OCT_C		174	0.19223592	0.73998433	0.9130435	1	1	3204	tags=35%, list=29%, signal=48%
V$AP1FJ_Q2	V$AP1FJ_Q2		145	0.17954439	0.7378973	0.91938996	1	1	2752	tags=25%, list=25%, signal=32%
V$AR_Q2	V$AR_Q2		55	0.20995717	0.7365841	0.93563217	1	1	689	tags=15%, list=6%, signal=15%
V$NFAT_Q6	V$NFAT_Q6		125	0.17777334	0.7364165	0.942928	1	1	1945	tags=19%, list=17%, signal=23%
TAAWWATAG_V$RSRFC4_Q2	TAAWWATAG_V$RSRFC4_Q2		77	0.21440667	0.73558533	0.8481308	1	1	2589	tags=29%, list=23%, signal=37%
V$MZF1_01	V$MZF1_01		111	0.17431034	0.7353981	0.9650873	1	1	3294	tags=32%, list=29%, signal=45%
AAANWWTGC_UNKNOWN	AAANWWTGC_UNKNOWN		104	0.1898235	0.7317063	0.9159091	1	1	2281	tags=21%, list=20%, signal=26%
V$HNF4_DR1_Q3	V$HNF4_DR1_Q3		139	0.16620305	0.7312625	0.96482414	1	1	3997	tags=43%, list=36%, signal=66%
V$E2F_Q3_01	V$E2F_Q3_01		106	0.19824053	0.7296902	0.74387527	1	1	2538	tags=25%, list=23%, signal=31%
V$AP2ALPHA_01	V$AP2ALPHA_01		113	0.16794546	0.7212665	0.9550321	1	1	3638	tags=32%, list=32%, signal=47%
RGTTAMWNATT_V$HNF1_01	RGTTAMWNATT_V$HNF1_01		43	0.24560557	0.7210585	0.9140049	1	1	2129	tags=28%, list=19%, signal=34%
V$NKX3A_01	V$NKX3A_01		101	0.20529059	0.72068065	0.9164786	1	1	3341	tags=39%, list=30%, signal=55%
V$CHOP_01	V$CHOP_01		115	0.1693676	0.71820855	0.97374177	1	1	2791	tags=25%, list=25%, signal=33%
V$ER_Q6_01	V$ER_Q6_01		122	0.16475111	0.7162188	0.9659367	1	1	2476	tags=24%, list=22%, signal=30%
CCAWNWWNNNGGC_UNKNOWN	CCAWNWWNNNGGC_UNKNOWN		32	0.17956275	0.71198255	0.89069766	1	1	3991	tags=41%, list=36%, signal=63%
GCATTTG,MIR-105	GCATTTG,MIR-105		85	0.18410178	0.7110655	0.9	1	1	540	tags=8%, list=5%, signal=9%
CTGAGCC,MIR-24	CTGAGCC,MIR-24		123	0.15306525	0.71006274	0.9583333	1	1	3588	tags=31%, list=32%, signal=45%
AACWWCAANK_UNKNOWN	AACWWCAANK_UNKNOWN		70	0.17560545	0.7098203	0.9707207	1	1	3652	tags=36%, list=33%, signal=53%
V$GATA1_05	V$GATA1_05		134	0.18345289	0.70351595	0.97894734	1	1	1976	tags=19%, list=18%, signal=23%
V$E2F_Q6	V$E2F_Q6		101	0.20503387	0.70288473	0.78132117	1	1	2538	tags=28%, list=23%, signal=36%
CCTGTGA,MIR-513	CCTGTGA,MIR-513		63	0.16824621	0.7003373	0.95971566	1	1	2935	tags=27%, list=26%, signal=36%
CTGYNNCTYTAA_UNKNOWN	CTGYNNCTYTAA_UNKNOWN		37	0.20438018	0.6997956	0.9628866	1	1	3463	tags=43%, list=31%, signal=62%
V$E2F_Q6_01	V$E2F_Q6_01		110	0.19723913	0.6970113	0.752809	1	1	3711	tags=43%, list=33%, signal=63%
V$TBP_01	V$TBP_01		115	0.20985067	0.6965438	0.9174528	1	1	3581	tags=43%, list=32%, signal=62%
V$CEBP_Q3	V$CEBP_Q3		123	0.17277181	0.6961359	0.97309417	1	1	3271	tags=32%, list=29%, signal=44%
V$LBP1_Q6	V$LBP1_Q6		103	0.19317113	0.6928785	0.9395973	1	1	2820	tags=28%, list=25%, signal=37%
GCTTGAA,MIR-498	GCTTGAA,MIR-498		47	0.20046154	0.6920092	0.89873415	1	1	1693	tags=19%, list=15%, signal=22%
V$PPARA_02	V$PPARA_02		61	0.19280924	0.6881558	0.8536036	1	1	3201	tags=33%, list=29%, signal=46%
V$AP1_01	V$AP1_01		147	0.160517	0.6880422	0.96642685	1	1	2603	tags=24%, list=23%, signal=31%
GGCCAGT,MIR-193A,MIR-193B	GGCCAGT,MIR-193A,MIR-193B		42	0.17049713	0.6867358	0.9607843	1	1	2040	tags=17%, list=18%, signal=20%
CAAGGAT,MIR-362	CAAGGAT,MIR-362		33	0.19072114	0.68644273	0.9129512	1	1	3309	tags=39%, list=30%, signal=56%
V$HMEF2_Q6	V$HMEF2_Q6		63	0.2358888	0.68395406	0.8860465	1	1	2116	tags=29%, list=19%, signal=35%
TNCATNTCCYR_UNKNOWN	TNCATNTCCYR_UNKNOWN		53	0.17156816	0.67958003	0.9285714	1	1	1367	tags=11%, list=12%, signal=13%
V$VDR_Q3	V$VDR_Q3		112	0.1583545	0.6764859	0.98607886	1	1	2784	tags=25%, list=25%, signal=33%
V$E2F1_Q4_01	V$E2F1_Q4_01		105	0.18603209	0.6763695	0.8181818	1	1	3817	tags=39%, list=34%, signal=59%
V$AP1_Q6_01	V$AP1_Q6_01		134	0.16356374	0.6745286	0.9883991	1	1	2704	tags=24%, list=24%, signal=31%
V$MEF2_02	V$MEF2_02		115	0.2223725	0.67224866	0.877551	1	1	1555	tags=19%, list=14%, signal=22%
KTGGYRSGAA_UNKNOWN	KTGGYRSGAA_UNKNOWN		42	0.21911332	0.66649026	0.8215103	1	1	3711	tags=43%, list=33%, signal=64%
TCCATTKW_UNKNOWN	TCCATTKW_UNKNOWN		114	0.15691583	0.66138154	0.9909502	1	1	3657	tags=34%, list=33%, signal=50%
CAGNYGKNAAA_UNKNOWN	CAGNYGKNAAA_UNKNOWN		37	0.197296	0.65962946	0.9594017	1	1	2502	tags=24%, list=22%, signal=31%
V$FOXJ2_01	V$FOXJ2_01		83	0.1764426	0.65632546	0.98039216	1	1	1844	tags=18%, list=16%, signal=21%
YTCCCRNNAGGY_UNKNOWN	YTCCCRNNAGGY_UNKNOWN		32	0.16534777	0.64786476	0.9605263	1	1	4124	tags=44%, list=37%, signal=69%
V$E2F_03	V$E2F_03		115	0.18322916	0.64604986	0.8216704	1	1	2524	tags=24%, list=23%, signal=31%
V$HOXA4_Q2	V$HOXA4_Q2		125	0.1671416	0.6437067	0.9906323	1	1	1856	tags=18%, list=17%, signal=22%
V$HNF4_01	V$HNF4_01		136	0.17084886	0.6425922	0.9954023	1	1	2495	tags=24%, list=22%, signal=31%
V$AR_02	V$AR_02		19	0.21891268	0.64129615	0.9263158	1	1	2732	tags=32%, list=24%, signal=42%
V$RSRFC4_01	V$RSRFC4_01		121	0.20338559	0.64123875	0.9301802	1	1	2563	tags=26%, list=23%, signal=34%
ACTACCT,MIR-196A,MIR-196B	ACTACCT,MIR-196A,MIR-196B		60	0.15805697	0.6349281	0.9908046	1	1	3557	tags=32%, list=32%, signal=46%
V$MEF2_03	V$MEF2_03		117	0.19392025	0.6341202	0.97235024	1	1	1555	tags=19%, list=14%, signal=22%
CGTSACG_V$PAX3_B	CGTSACG_V$PAX3_B		61	0.144624	0.6312418	0.9864865	1	1	3678	tags=36%, list=33%, signal=53%
V$RFX1_01	V$RFX1_01		105	0.14821729	0.6219103	0.9978261	1	1	2495	tags=22%, list=22%, signal=28%
CATRRAGC_UNKNOWN	CATRRAGC_UNKNOWN		58	0.16672753	0.6211633	0.98829037	1	1	1891	tags=16%, list=17%, signal=19%
V$MEF2_Q6_01	V$MEF2_Q6_01		121	0.19580293	0.61729836	0.9549763	1	1	1467	tags=17%, list=13%, signal=20%
GGTAACC,MIR-409-5P	GGTAACC,MIR-409-5P		19	0.19487615	0.6082634	0.9560878	1	1	44	tags=5%, list=0%, signal=5%
V$RSRFC4_Q2	V$RSRFC4_Q2		105	0.19365922	0.6071029	0.9655172	1	1	2561	tags=27%, list=23%, signal=34%
V$TAXCREB_02	V$TAXCREB_02		15	0.20960385	0.60594594	0.93846154	0.9977141	1	8853	tags=100%, list=79%, signal=477%
V$AP1_Q2	V$AP1_Q2		142	0.14559506	0.6033647	1	0.99578404	1	1603	tags=13%, list=14%, signal=15%
V$OCT1_03	V$OCT1_03		101	0.15190375	0.5986259	0.99763036	0.99446416	1	3416	tags=34%, list=31%, signal=48%
V$E2F1_Q6	V$E2F1_Q6		103	0.16817956	0.5795705	0.9252747	0.99691874	1	2538	tags=26%, list=23%, signal=34%
V$PU1_Q6	V$PU1_Q6		110	0.13704894	0.56934613	0.9974811	0.9964474	1	2051	tags=15%, list=18%, signal=18%
V$CACBINDINGPROTEIN_Q6	V$CACBINDINGPROTEIN_Q6		106	0.13479494	0.5611927	0.9887387	0.995359	1	3632	tags=31%, list=32%, signal=46%
WYAAANNRNNNGCG_UNKNOWN	WYAAANNRNNNGCG_UNKNOWN		25	0.15373932	0.5144553	0.99785864	0.99874634	1	3817	tags=36%, list=34%, signal=54%
V$E2F1_Q6_01	V$E2F1_Q6_01		112	0.13679829	0.4808945	0.99777776	0.99828887	1	2568	tags=21%, list=23%, signal=26%
