# Supplementary material for: A genomic analysis of mouse models of breast cancer reveals molecular features of mouse models and relationships to human breast cancer
Source: Breast Cancer Res. 2014 Jun 5;16(3):R59. doi: 10.1186/bcr3672 (PMC4078930; doi:10.1186/bcr3672)
Supplement: Additional file 11 — GSEA for mouse models compared to all other models or to mammary gland development. Listed by model. [file bcr3672-S11.zip › AdditionalFile11/BRCA_Null/Vs_Normal_Mammary/C6/Downregulated_in_BRCA_Null_vs_NormalMammary.txt]

NAME	GS<br> follow link to MSigDB	GS DETAILS	SIZE	ES	NES	NOM p-val	FDR q-val	FWER p-val	RANK AT MAX	LEADING EDGE
RB_P107_DN.V1_DN	RB_P107_DN.V1_DN	Details ...	86	-0.4955612	-1.8227108	0	0.032097857	0.03	2474	tags=43%, list=22%, signal=55%
PIGF_UP.V1_UP	PIGF_UP.V1_UP	Details ...	94	-0.47015196	-1.5901562	0.014897579	0.3532928	0.39	1941	tags=37%, list=17%, signal=45%
MTOR_UP.N4.V1_UP	MTOR_UP.N4.V1_UP	Details ...	130	-0.42596456	-1.5828378	0.02385321	0.25546804	0.405	2430	tags=38%, list=22%, signal=48%
SIRNA_EIF4GI_UP	SIRNA_EIF4GI_UP	Details ...	65	-0.4535756	-1.5642093	0.038022812	0.24219574	0.465	3201	tags=49%, list=29%, signal=69%
GLI1_UP.V1_UP	GLI1_UP.V1_UP	Details ...	16	-0.5303908	-1.4929407	0.05090909	0.39562857	0.632	3384	tags=50%, list=30%, signal=72%
RB_P130_DN.V1_DN	RB_P130_DN.V1_DN	Details ...	81	-0.4495201	-1.4081866	0.10966543	0.71080625	0.795	3102	tags=44%, list=28%, signal=61%
CAMP_UP.V1_UP	CAMP_UP.V1_UP	Details ...	123	-0.35286963	-1.4050726	0.119266056	0.62516576	0.8	3808	tags=46%, list=34%, signal=68%
CSR_LATE_UP.V1_DN	CSR_LATE_UP.V1_DN	Details ...	74	-0.4340091	-1.3728316	0.076241136	0.7060343	0.838	2801	tags=47%, list=25%, signal=63%
STK33_NOMO_UP	STK33_NOMO_UP	Details ...	146	-0.39427105	-1.321255	0.13863216	0.90699893	0.882	2371	tags=34%, list=21%, signal=42%
STK33_DN	STK33_DN	Details ...	115	-0.32703292	-1.2887285	0.05831904	1	0.921	3041	tags=44%, list=27%, signal=60%
LTE2_UP.V1_DN	LTE2_UP.V1_DN	Details ...	111	-0.37873906	-1.2838012	0.13259669	0.9532772	0.927	1449	tags=30%, list=13%, signal=34%
MTOR_UP.N4.V1_DN	MTOR_UP.N4.V1_DN	Details ...	82	-0.33857733	-1.2768445	0.14180478	0.9144628	0.931	3687	tags=48%, list=33%, signal=70%
BMI1_DN_MEL18_DN.V1_DN	BMI1_DN_MEL18_DN.V1_DN	Details ...	86	-0.38369817	-1.2580746	0.12891345	0.9468979	0.938	1698	tags=30%, list=15%, signal=35%
YAP1_UP	YAP1_UP	Details ...	23	-0.381753	-1.2554616	0.19581749	0.892858	0.939	1761	tags=22%, list=16%, signal=26%
STK33_SKM_DN	STK33_SKM_DN	Details ...	125	-0.3305812	-1.2483593	0.09927798	0.8681118	0.941	2965	tags=42%, list=26%, signal=56%
EIF4E_DN	EIF4E_DN	Details ...	44	-0.38304043	-1.2466195	0.17175573	0.8219267	0.942	2311	tags=36%, list=21%, signal=46%
BCAT_GDS748_DN	BCAT_GDS748_DN	Details ...	22	-0.4147293	-1.2450886	0.20703125	0.78102237	0.943	2649	tags=41%, list=24%, signal=53%
LTE2_UP.V1_UP	LTE2_UP.V1_UP	Details ...	120	-0.34719726	-1.2073021	0.19581749	0.9166794	0.956	2708	tags=37%, list=24%, signal=48%
CSR_EARLY_UP.V1_DN	CSR_EARLY_UP.V1_DN	Details ...	59	-0.31978002	-1.1974899	0.19672132	0.91468585	0.959	328	tags=12%, list=3%, signal=12%
MYC_UP.V1_UP	MYC_UP.V1_UP	Details ...	82	-0.31311685	-1.1932666	0.18703704	0.8887214	0.961	2890	tags=38%, list=26%, signal=51%
AKT_UP.V1_DN	AKT_UP.V1_DN		138	-0.3374871	-1.1669438	0.25093633	0.96775615	0.968	2379	tags=36%, list=21%, signal=45%
STK33_UP	STK33_UP		129	-0.34069613	-1.1480623	0.26820603	1	0.975	1862	tags=25%, list=17%, signal=29%
RAF_UP.V1_UP	RAF_UP.V1_UP		123	-0.31434897	-1.1475413	0.23809524	0.9720976	0.975	2883	tags=36%, list=26%, signal=48%
HOXA9_DN.V1_UP	HOXA9_DN.V1_UP		90	-0.3493979	-1.142204	0.29173988	0.9556948	0.976	2742	tags=41%, list=24%, signal=54%
BMI1_DN.V1_DN	BMI1_DN.V1_DN		90	-0.32763296	-1.1367823	0.2408377	0.9417717	0.977	987	tags=22%, list=9%, signal=24%
TBK1.DF_DN	TBK1.DF_DN		157	-0.31957448	-1.1356148	0.3069853	0.9103168	0.977	2406	tags=29%, list=21%, signal=37%
CAHOY_OLIGODENDROCUTIC	CAHOY_OLIGODENDROCUTIC		52	-0.30242592	-1.1294605	0.26519337	0.9032527	0.978	645	tags=12%, list=6%, signal=12%
MEK_UP.V1_UP	MEK_UP.V1_UP		124	-0.30699405	-1.1065941	0.2977233	0.9628662	0.985	1851	tags=26%, list=17%, signal=31%
RB_DN.V1_DN	RB_DN.V1_DN		86	-0.33876395	-1.1016076	0.3321617	0.9486881	0.986	2804	tags=35%, list=25%, signal=46%
ESC_J1_UP_LATE.V1_DN	ESC_J1_UP_LATE.V1_DN		133	-0.30568182	-1.0925201	0.3312	0.9540336	0.987	3200	tags=43%, list=29%, signal=59%
TBK1.DN.48HRS_UP	TBK1.DN.48HRS_UP		34	-0.33893847	-1.0879408	0.34839925	0.94210845	0.987	3171	tags=41%, list=28%, signal=57%
MTOR_UP.V1_DN	MTOR_UP.V1_DN		134	-0.2915279	-1.084093	0.33571428	0.9266905	0.989	2619	tags=37%, list=23%, signal=48%
CSR_EARLY_UP.V1_UP	CSR_EARLY_UP.V1_UP		98	-0.30735344	-1.0684388	0.39208633	0.95734566	0.991	2534	tags=27%, list=23%, signal=34%
SNF5_DN.V1_DN	SNF5_DN.V1_DN		119	-0.30567983	-1.0645436	0.36941582	0.9442086	0.992	1961	tags=25%, list=18%, signal=30%
EIF4E_UP	EIF4E_UP		52	-0.288753	-1.0618426	0.35992578	0.92589974	0.992	3249	tags=40%, list=29%, signal=57%
EGFR_UP.V1_UP	EGFR_UP.V1_UP		121	-0.3032847	-1.0615994	0.38666666	0.90086937	0.992	2620	tags=34%, list=23%, signal=44%
KRAS.50_UP.V1_UP	KRAS.50_UP.V1_UP		31	-0.3646455	-1.0593425	0.36021507	0.8839655	0.992	955	tags=16%, list=9%, signal=18%
MEL18_DN.V1_DN	MEL18_DN.V1_DN		89	-0.30958027	-1.041802	0.39451116	0.9206895	0.992	853	tags=17%, list=8%, signal=18%
CAMP_UP.V1_DN	CAMP_UP.V1_DN		116	-0.25790828	-1.0348105	0.40986395	0.9213965	0.993	2441	tags=26%, list=22%, signal=33%
EGFR_UP.V1_DN	EGFR_UP.V1_DN		105	-0.2796526	-1.031023	0.4129264	0.9115751	0.993	3345	tags=47%, list=30%, signal=66%
PDGF_UP.V1_UP	PDGF_UP.V1_UP		85	-0.27029377	-1.0288057	0.4361314	0.89606684	0.993	1915	tags=22%, list=17%, signal=27%
CAHOY_ASTROGLIAL	CAHOY_ASTROGLIAL		64	-0.33695117	-1.0227807	0.41623488	0.8952742	0.994	1522	tags=23%, list=14%, signal=27%
AKT_UP_MTOR_DN.V1_DN	AKT_UP_MTOR_DN.V1_DN		138	-0.27380753	-1.0108604	0.4368231	0.9131409	0.994	2288	tags=28%, list=20%, signal=34%
PDGF_ERK_DN.V1_DN	PDGF_ERK_DN.V1_DN		88	-0.25112894	-1.0005862	0.4522613	0.92824966	0.995	1303	tags=15%, list=12%, signal=17%
STK33_SKM_UP	STK33_SKM_UP		129	-0.31581932	-0.9999445	0.44801512	0.90967774	0.995	2489	tags=31%, list=22%, signal=39%
LEF1_UP.V1_DN	LEF1_UP.V1_DN		111	-0.28711215	-0.99958456	0.42713568	0.89117503	0.995	2843	tags=32%, list=25%, signal=42%
TGFB_UP.V1_DN	TGFB_UP.V1_DN		108	-0.27239147	-0.9904703	0.4775862	0.9011747	0.996	1778	tags=21%, list=16%, signal=25%
AKT_UP.V1_UP	AKT_UP.V1_UP		118	-0.27372357	-0.9787187	0.4798599	0.91956174	0.997	2511	tags=28%, list=22%, signal=36%
ESC_J1_UP_EARLY.V1_DN	ESC_J1_UP_EARLY.V1_DN		124	-0.2714969	-0.97292095	0.5	0.9195251	0.997	1402	tags=19%, list=13%, signal=21%
KRAS.DF.V1_UP	KRAS.DF.V1_UP		123	-0.27968466	-0.970929	0.49324325	0.9069567	0.997	2468	tags=32%, list=22%, signal=40%
ERB2_UP.V1_DN	ERB2_UP.V1_DN		92	-0.30021977	-0.9690992	0.5026087	0.8947471	0.997	3004	tags=39%, list=27%, signal=53%
JAK2_DN.V1_DN	JAK2_DN.V1_DN		51	-0.277342	-0.9661525	0.4893204	0.88607794	0.997	1939	tags=25%, list=17%, signal=31%
E2F1_UP.V1_DN	E2F1_UP.V1_DN		129	-0.25597733	-0.9610839	0.5190083	0.8844705	0.998	2325	tags=29%, list=21%, signal=37%
GCNP_SHH_UP_LATE.V1_DN	GCNP_SHH_UP_LATE.V1_DN		137	-0.23364238	-0.96024865	0.5135135	0.8707356	0.998	2427	tags=24%, list=22%, signal=30%
P53_DN.V1_DN	P53_DN.V1_DN		122	-0.27113852	-0.9456577	0.5320624	0.8959516	0.998	3193	tags=43%, list=29%, signal=59%
P53_DN.V1_UP	P53_DN.V1_UP		114	-0.26633385	-0.9265346	0.5833333	0.938448	0.999	2014	tags=25%, list=18%, signal=30%
VEGF_A_UP.V1_DN	VEGF_A_UP.V1_DN		122	-0.27005836	-0.9216625	0.60361844	0.9358129	0.999	2122	tags=28%, list=19%, signal=34%
SRC_UP.V1_DN	SRC_UP.V1_DN		81	-0.26618737	-0.9202353	0.6139767	0.9244041	0.999	1063	tags=19%, list=9%, signal=20%
YAP1_DN	YAP1_DN		24	-0.2905916	-0.9118735	0.5878261	0.93259925	0.999	383	tags=13%, list=3%, signal=13%
MEK_UP.V1_DN	MEK_UP.V1_DN		98	-0.25358889	-0.90129244	0.587242	0.9468802	0.999	2921	tags=38%, list=26%, signal=51%
ATF2_UP.V1_DN	ATF2_UP.V1_DN		113	-0.26198053	-0.8923643	0.629174	0.95648956	1	2624	tags=33%, list=23%, signal=42%
PRC2_EDD_UP.V1_DN	PRC2_EDD_UP.V1_DN		106	-0.2529468	-0.88829887	0.67955804	0.9509802	1	1828	tags=24%, list=16%, signal=28%
TBK1.DN.48HRS_DN	TBK1.DN.48HRS_DN		39	-0.27969667	-0.8820548	0.6302368	0.95211124	1	3186	tags=38%, list=28%, signal=54%
TBK1.DF_UP	TBK1.DF_UP		166	-0.23222043	-0.86644584	0.69982845	0.98254734	1	3130	tags=34%, list=28%, signal=47%
BCAT.100_UP.V1_UP	BCAT.100_UP.V1_UP		32	-0.29387185	-0.8587151	0.7160069	0.9885966	1	354	tags=13%, list=3%, signal=13%
BMI1_DN_MEL18_DN.V1_UP	BMI1_DN_MEL18_DN.V1_UP		99	-0.25441393	-0.8580252	0.71926606	0.9756172	1	1122	tags=20%, list=10%, signal=22%
NOTCH_DN.V1_DN	NOTCH_DN.V1_DN		110	-0.26463428	-0.8388257	0.73743016	1	1	1811	tags=24%, list=16%, signal=28%
ATF2_S_UP.V1_DN	ATF2_S_UP.V1_DN		107	-0.23659292	-0.83428746	0.7649123	1	1	2264	tags=30%, list=20%, signal=37%
BMI1_DN.V1_UP	BMI1_DN.V1_UP		102	-0.23011786	-0.8274393	0.76584506	1	1	1122	tags=18%, list=10%, signal=19%
CAHOY_ASTROCYTIC	CAHOY_ASTROCYTIC		57	-0.25204208	-0.82719207	0.7894737	0.9969481	1	1378	tags=18%, list=12%, signal=20%
BCAT.100_UP.V1_DN	BCAT.100_UP.V1_DN		15	-0.3399631	-0.8225287	0.6653846	0.99471825	1	1691	tags=27%, list=15%, signal=31%
RAF_UP.V1_DN	RAF_UP.V1_DN		110	-0.22160667	-0.8215372	0.81260645	0.98363996	1	2932	tags=35%, list=26%, signal=46%
NFE2L2.V2	NFE2L2.V2		212	-0.21573994	-0.81042206	0.8494078	0.9961085	1	2114	tags=22%, list=19%, signal=26%
TGFB_UP.V1_UP	TGFB_UP.V1_UP		111	-0.21764746	-0.80647886	0.8159722	0.99144715	1	2796	tags=32%, list=25%, signal=42%
ESC_V6.5_UP_LATE.V1_UP	ESC_V6.5_UP_LATE.V1_UP		135	-0.22758065	-0.8011198	0.7972028	0.9913954	1	1829	tags=18%, list=16%, signal=21%
HOXA9_DN.V1_DN	HOXA9_DN.V1_DN		111	-0.21050358	-0.7950395	0.83168316	0.99306273	1	3220	tags=33%, list=29%, signal=46%
STK33_NOMO_DN	STK33_NOMO_DN		122	-0.20826167	-0.79298896	0.90068495	0.9850677	1	3006	tags=34%, list=27%, signal=47%
LEF1_UP.V1_UP	LEF1_UP.V1_UP		124	-0.23337002	-0.7759875	0.8471223	1	1	755	tags=15%, list=7%, signal=15%
NRL_DN.V1_DN	NRL_DN.V1_DN		91	-0.20391664	-0.77290946	0.8929889	1	1	2090	tags=23%, list=19%, signal=28%
GCNP_SHH_UP_EARLY.V1_DN	GCNP_SHH_UP_EARLY.V1_DN		120	-0.20517205	-0.77162737	0.86702126	0.9926177	1	1566	tags=17%, list=14%, signal=19%
ESC_J1_UP_LATE.V1_UP	ESC_J1_UP_LATE.V1_UP		140	-0.21614996	-0.7629635	0.8829953	0.9972142	1	1971	tags=19%, list=18%, signal=23%
KRAS.300_UP.V1_UP	KRAS.300_UP.V1_UP		80	-0.2441484	-0.7567945	0.89447236	0.9972967	1	1015	tags=13%, list=9%, signal=14%
ERB2_UP.V1_UP	ERB2_UP.V1_UP		118	-0.2003296	-0.7436913	0.865942	1	1	3096	tags=33%, list=28%, signal=45%
BCAT_GDS748_UP	BCAT_GDS748_UP		33	-0.23138627	-0.74238986	0.8910134	0.99953437	1	599	tags=9%, list=5%, signal=10%
KRAS.DF.V1_DN	KRAS.DF.V1_DN		102	-0.2063939	-0.73946935	0.94128114	0.9926239	1	1071	tags=15%, list=10%, signal=16%
GCNP_SHH_UP_LATE.V1_UP	GCNP_SHH_UP_LATE.V1_UP		121	-0.208421	-0.71928865	0.8561404	1	1	1974	tags=25%, list=18%, signal=30%
BCAT_BILD_ET_AL_UP	BCAT_BILD_ET_AL_UP		29	-0.20559004	-0.702022	0.887372	1	1	3472	tags=34%, list=31%, signal=50%
ESC_V6.5_UP_LATE.V1_DN	ESC_V6.5_UP_LATE.V1_DN		129	-0.18860169	-0.6917532	0.95189005	1	1	2285	tags=23%, list=20%, signal=29%
AKT_UP_MTOR_DN.V1_UP	AKT_UP_MTOR_DN.V1_UP		127	-0.18624991	-0.687175	0.96735394	1	1	2680	tags=27%, list=24%, signal=35%
KRAS.KIDNEY_UP.V1_UP	KRAS.KIDNEY_UP.V1_UP		83	-0.23114982	-0.68636537	0.9329389	1	1	1455	tags=18%, list=13%, signal=21%
CRX_NRL_DN.V1_DN	CRX_NRL_DN.V1_DN		92	-0.19140227	-0.67724043	0.97636366	1	1	1664	tags=18%, list=15%, signal=22%
SIRNA_EIF4GI_DN	SIRNA_EIF4GI_DN		50	-0.19977888	-0.674129	0.883549	0.9986156	1	3793	tags=48%, list=34%, signal=72%
KRAS.LUNG.BREAST_UP.V1_UP	KRAS.LUNG.BREAST_UP.V1_UP		73	-0.22243269	-0.6657453	0.96880734	0.9953854	1	1295	tags=14%, list=12%, signal=15%
KRAS.PROSTATE_UP.V1_UP	KRAS.PROSTATE_UP.V1_UP		77	-0.22278075	-0.6615217	0.96422184	0.9885563	1	963	tags=14%, list=9%, signal=16%
IL2_UP.V1_UP	IL2_UP.V1_UP		102	-0.18054654	-0.6562926	0.98348624	0.9823765	1	1070	tags=13%, list=10%, signal=14%
RB_DN.V1_UP	RB_DN.V1_UP		95	-0.18171299	-0.63771045	0.9357639	0.9841848	1	2892	tags=26%, list=26%, signal=35%
ESC_V6.5_UP_EARLY.V1_DN	ESC_V6.5_UP_EARLY.V1_DN		135	-0.19525869	-0.61794144	0.9435337	0.98393667	1	2331	tags=26%, list=21%, signal=32%
RPS14_DN.V1_UP	RPS14_DN.V1_UP		113	-0.19210634	-0.58594763	0.94139194	0.9854888	1	2500	tags=26%, list=22%, signal=33%
