# Supplementary material for: A genomic analysis of mouse models of breast cancer reveals molecular features of mouse models and relationships to human breast cancer
Source: Breast Cancer Res. 2014 Jun 5;16(3):R59. doi: 10.1186/bcr3672 (PMC4078930; doi:10.1186/bcr3672)
Supplement: Additional file 11 — GSEA for mouse models compared to all other models or to mammary gland development. Listed by model. [file bcr3672-S11.zip › AdditionalFile11/BRCA_Null/Vs_Normal_Mammary/C6/Upregulated_in_BRCA_Null_vs_NormalMammary.txt]

NAME	GS<br> follow link to MSigDB	GS DETAILS	SIZE	ES	NES	NOM p-val	FDR q-val	FWER p-val	RANK AT MAX	LEADING EDGE
PTEN_DN.V2_DN	PTEN_DN.V2_DN	Details ...	77	0.38762116	1.4572337	0.025171624	1	0.596	2648	tags=39%, list=24%, signal=51%
RAPA_EARLY_UP.V1_UP	RAPA_EARLY_UP.V1_UP	Details ...	105	0.37310487	1.4152101	0.04328018	1	0.668	1614	tags=28%, list=14%, signal=32%
KRAS.AMP.LUNG_UP.V1_DN	KRAS.AMP.LUNG_UP.V1_DN	Details ...	74	0.41079587	1.3738685	0.051652893	1	0.759	2725	tags=45%, list=24%, signal=59%
DCA_UP.V1_UP	DCA_UP.V1_UP	Details ...	86	0.39425382	1.3394127	0.067653276	1	0.797	3200	tags=48%, list=29%, signal=66%
KRAS.300_UP.V1_DN	KRAS.300_UP.V1_DN	Details ...	74	0.43503943	1.3387873	0.07476635	1	0.799	1790	tags=38%, list=16%, signal=45%
DCA_UP.V1_DN	DCA_UP.V1_DN	Details ...	81	0.35518894	1.3133557	0.09976798	1	0.836	3354	tags=48%, list=30%, signal=68%
NRL_DN.V1_UP	NRL_DN.V1_UP	Details ...	111	0.35487652	1.3130815	0.061124694	1	0.838	2461	tags=39%, list=22%, signal=49%
CRX_DN.V1_UP	CRX_DN.V1_UP	Details ...	102	0.34523436	1.2784128	0.09090909	1	0.884	1489	tags=29%, list=13%, signal=34%
CRX_NRL_DN.V1_UP	CRX_NRL_DN.V1_UP	Details ...	109	0.32918894	1.2767842	0.07311321	0.9980449	0.884	2956	tags=40%, list=26%, signal=54%
RB_P130_DN.V1_UP	RB_P130_DN.V1_UP	Details ...	101	0.3516778	1.2761674	0.11506276	0.90137523	0.885	2469	tags=32%, list=22%, signal=40%
PIGF_UP.V1_DN	PIGF_UP.V1_DN	Details ...	105	0.36820558	1.2638052	0.1487965	0.87985486	0.902	3015	tags=41%, list=27%, signal=56%
KRAS.600_UP.V1_DN	KRAS.600_UP.V1_DN	Details ...	150	0.3903874	1.2615285	0.13189448	0.81595945	0.904	2033	tags=35%, list=18%, signal=43%
BRCA1_DN.V1_UP	BRCA1_DN.V1_UP	Details ...	70	0.44117323	1.2373039	0.1933472	0.8704565	0.926	2542	tags=47%, list=23%, signal=61%
ATF2_S_UP.V1_UP	ATF2_S_UP.V1_UP	Details ...	108	0.37919495	1.2303776	0.15668203	0.84070355	0.932	3431	tags=49%, list=31%, signal=70%
ATM_DN.V1_UP	ATM_DN.V1_UP	Details ...	90	0.41397995	1.2085103	0.22100656	0.88606936	0.942	2388	tags=41%, list=21%, signal=52%
CAHOY_NEURONAL	CAHOY_NEURONAL	Details ...	56	0.433761	1.2081351	0.22150537	0.8324421	0.942	2403	tags=43%, list=21%, signal=54%
ESC_V6.5_UP_EARLY.V1_UP	ESC_V6.5_UP_EARLY.V1_UP	Details ...	118	0.32307032	1.160645	0.23255815	1	0.969	2822	tags=40%, list=25%, signal=53%
PRC2_EDD_UP.V1_UP	PRC2_EDD_UP.V1_UP	Details ...	111	0.30032668	1.1579672	0.2638889	0.9639251	0.97	2894	tags=37%, list=26%, signal=49%
IL2_UP.V1_DN	IL2_UP.V1_DN	Details ...	99	0.355298	1.1515784	0.24728851	0.9419426	0.973	2634	tags=42%, list=24%, signal=55%
MYC_UP.V1_DN	MYC_UP.V1_DN	Details ...	58	0.31251866	1.1498355	0.20327103	0.9023726	0.975	1992	tags=31%, list=18%, signal=38%
WNT_UP.V1_UP	WNT_UP.V1_UP		133	0.3235097	1.1480466	0.23144105	0.86657196	0.975	1992	tags=28%, list=18%, signal=33%
P53_DN.V2_UP	P53_DN.V2_UP		83	0.35141107	1.131253	0.25874126	0.8979861	0.979	2222	tags=34%, list=20%, signal=42%
RPS14_DN.V1_DN	RPS14_DN.V1_DN		101	0.3295977	1.119693	0.32207206	0.907182	0.981	2606	tags=37%, list=23%, signal=47%
ATF2_UP.V1_UP	ATF2_UP.V1_UP		107	0.33124733	1.1052939	0.30952382	0.93017185	0.984	3567	tags=52%, list=32%, signal=76%
CYCLIN_D1_UP.V1_DN	CYCLIN_D1_UP.V1_DN		125	0.26932225	1.0916755	0.29638556	0.95189327	0.987	2012	tags=26%, list=18%, signal=31%
KRAS.KIDNEY_UP.V1_DN	KRAS.KIDNEY_UP.V1_DN		78	0.33163267	1.090745	0.33410674	0.9188225	0.987	2689	tags=41%, list=24%, signal=54%
RELA_DN.V1_DN	RELA_DN.V1_DN		95	0.342632	1.0907433	0.2989011	0.8848211	0.987	2531	tags=36%, list=23%, signal=46%
KRAS.AMP.LUNG_UP.V1_UP	KRAS.AMP.LUNG_UP.V1_UP		67	0.38169459	1.0902606	0.354251	0.8553782	0.987	3032	tags=52%, list=27%, signal=71%
SRC_UP.V1_UP	SRC_UP.V1_UP		76	0.34236568	1.0843267	0.366167	0.84669745	0.988	1964	tags=32%, list=18%, signal=38%
JNK_DN.V1_DN	JNK_DN.V1_DN		115	0.3161466	1.0776103	0.32391304	0.84273565	0.989	2656	tags=37%, list=24%, signal=47%
ATM_DN.V1_DN	ATM_DN.V1_DN		86	0.32050976	1.0677279	0.33707866	0.85238737	0.99	1935	tags=26%, list=17%, signal=31%
PRC2_SUZ12_UP.V1_UP	PRC2_SUZ12_UP.V1_UP		114	0.30335775	1.0613564	0.37188208	0.84818923	0.992	1873	tags=25%, list=17%, signal=29%
IL21_UP.V1_DN	IL21_UP.V1_DN		94	0.31172812	1.0605555	0.3280899	0.82525456	0.992	2368	tags=37%, list=21%, signal=47%
PKCA_DN.V1_DN	PKCA_DN.V1_DN		117	0.2752867	1.0550659	0.317734	0.8196171	0.993	2134	tags=32%, list=19%, signal=40%
BRCA1_DN.V1_DN	BRCA1_DN.V1_DN		70	0.33469072	1.0541584	0.37472284	0.79988635	0.994	2010	tags=34%, list=18%, signal=42%
PRC2_EZH2_UP.V1_UP	PRC2_EZH2_UP.V1_UP		112	0.2834976	1.0248666	0.41314554	0.87694114	0.997	2689	tags=34%, list=24%, signal=44%
KRAS.LUNG_UP.V1_DN	KRAS.LUNG_UP.V1_DN		75	0.3184541	0.9884592	0.46347606	0.9853565	0.997	2733	tags=40%, list=24%, signal=53%
BCAT_BILD_ET_AL_DN	BCAT_BILD_ET_AL_DN		22	0.34440494	0.98808557	0.4745011	0.96100396	0.997	2610	tags=27%, list=23%, signal=35%
VEGF_A_UP.V1_UP	VEGF_A_UP.V1_UP		115	0.2785719	0.97637415	0.48471615	0.98026305	0.997	2301	tags=30%, list=21%, signal=38%
NOTCH_DN.V1_UP	NOTCH_DN.V1_UP		98	0.2666716	0.9697851	0.4882227	0.9787936	0.997	2075	tags=29%, list=19%, signal=35%
KRAS.PROSTATE_UP.V1_DN	KRAS.PROSTATE_UP.V1_DN		80	0.32219768	0.9617443	0.5042553	0.98390055	0.997	2012	tags=28%, list=18%, signal=33%
PDGF_UP.V1_DN	PDGF_UP.V1_DN		70	0.27095374	0.95597905	0.57569295	0.98208845	0.998	2373	tags=36%, list=21%, signal=45%
CTIP_DN.V1_DN	CTIP_DN.V1_DN		71	0.26359516	0.9550659	0.54357797	0.96210915	0.998	2414	tags=30%, list=22%, signal=37%
JNK_DN.V1_UP	JNK_DN.V1_UP		109	0.27295727	0.95275635	0.54137117	0.9486031	0.998	3093	tags=38%, list=28%, signal=51%
P53_DN.V2_DN	P53_DN.V2_DN		99	0.2770833	0.94943434	0.5372807	0.9384733	0.998	2157	tags=29%, list=19%, signal=36%
MTOR_UP.V1_UP	MTOR_UP.V1_UP		121	0.24791881	0.9389759	0.52527475	0.9527799	0.998	2633	tags=35%, list=24%, signal=45%
KRAS.600.LUNG.BREAST_UP.V1_DN	KRAS.600.LUNG.BREAST_UP.V1_DN		140	0.28199086	0.9335504	0.55353075	0.95079887	0.998	2289	tags=35%, list=20%, signal=43%
ESC_J1_UP_EARLY.V1_UP	ESC_J1_UP_EARLY.V1_UP		119	0.23642945	0.9279441	0.62682927	0.948516	0.998	3217	tags=39%, list=29%, signal=55%
PRC1_BMI_UP.V1_DN	PRC1_BMI_UP.V1_DN		95	0.27419096	0.9266822	0.5634744	0.9331828	0.998	1557	tags=23%, list=14%, signal=27%
JAK2_DN.V1_UP	JAK2_DN.V1_UP		87	0.2809449	0.9190959	0.5916115	0.94106334	0.999	1932	tags=29%, list=17%, signal=34%
IL15_UP.V1_DN	IL15_UP.V1_DN		88	0.26394412	0.90587795	0.6433121	0.96411043	0.999	2815	tags=39%, list=25%, signal=51%
PKCA_DN.V1_UP	PKCA_DN.V1_UP		115	0.28625935	0.90119475	0.61934155	0.9609206	0.999	2552	tags=38%, list=23%, signal=49%
PTEN_DN.V1_DN	PTEN_DN.V1_DN		84	0.28081354	0.8989496	0.6042553	0.9495442	0.999	2008	tags=26%, list=18%, signal=32%
PTEN_DN.V1_UP	PTEN_DN.V1_UP		101	0.2795344	0.89224535	0.62236285	0.9521143	0.999	2460	tags=39%, list=22%, signal=49%
CYCLIN_D1_UP.V1_UP	CYCLIN_D1_UP.V1_UP		123	0.21617125	0.8916032	0.69161	0.9365678	0.999	3018	tags=36%, list=27%, signal=48%
KRAS.BREAST_UP.V1_DN	KRAS.BREAST_UP.V1_DN		77	0.2677777	0.86651635	0.6746204	0.998852	0.999	2492	tags=34%, list=22%, signal=43%
ALK_DN.V1_UP	ALK_DN.V1_UP		89	0.26981613	0.8659194	0.6931567	0.9832118	0.999	2457	tags=29%, list=22%, signal=37%
IL15_UP.V1_UP	IL15_UP.V1_UP		103	0.2118712	0.859957	0.79350346	0.98405176	1	2648	tags=34%, list=24%, signal=44%
E2F3_UP.V1_DN	E2F3_UP.V1_DN		57	0.2391736	0.8549719	0.7124183	0.9815739	1	4230	tags=58%, list=38%, signal=93%
KRAS.50_UP.V1_DN	KRAS.50_UP.V1_DN		23	0.32755908	0.85142374	0.68008476	0.97497374	1	2444	tags=39%, list=22%, signal=50%
CRX_DN.V1_DN	CRX_DN.V1_DN		113	0.2183882	0.8513943	0.7673378	0.95908576	1	1794	tags=23%, list=16%, signal=27%
PRC2_EZH2_UP.V1_DN	PRC2_EZH2_UP.V1_DN		112	0.22236802	0.80035704	0.8761468	1	1	1197	tags=15%, list=11%, signal=17%
CYCLIN_D1_KE_.V1_DN	CYCLIN_D1_KE_.V1_DN		124	0.20722055	0.7992701	0.875	1	1	1868	tags=23%, list=17%, signal=27%
PRC1_BMI_UP.V1_UP	PRC1_BMI_UP.V1_UP		99	0.2323727	0.7918672	0.7995338	1	1	2232	tags=30%, list=20%, signal=38%
KRAS.LUNG.BREAST_UP.V1_DN	KRAS.LUNG.BREAST_UP.V1_DN		72	0.23838714	0.78635466	0.8416486	1	1	2157	tags=31%, list=19%, signal=38%
CTIP_DN.V1_UP	CTIP_DN.V1_UP		70	0.26154327	0.7860756	0.83125	1	1	2601	tags=31%, list=23%, signal=41%
CORDENONSI_YAP_CONSERVED_SIGNATURE	CORDENONSI_YAP_CONSERVED_SIGNATURE		42	0.27787048	0.7833448	0.7264574	1	1	1813	tags=26%, list=16%, signal=31%
RB_P107_DN.V1_UP	RB_P107_DN.V1_UP		109	0.25862628	0.7815186	0.6828704	1	1	3613	tags=48%, list=32%, signal=70%
CYCLIN_D1_KE_.V1_UP	CYCLIN_D1_KE_.V1_UP		115	0.18086322	0.7721006	0.8974359	1	1	3018	tags=31%, list=27%, signal=42%
KRAS.600.LUNG.BREAST_UP.V1_UP	KRAS.600.LUNG.BREAST_UP.V1_UP		142	0.23768662	0.7711522	0.8683036	1	1	2612	tags=32%, list=23%, signal=41%
RELA_DN.V1_UP	RELA_DN.V1_UP		86	0.2091847	0.770689	0.92477876	1	1	2851	tags=31%, list=25%, signal=42%
ALK_DN.V1_DN	ALK_DN.V1_DN		73	0.24900803	0.7699813	0.7909091	0.99464023	1	2623	tags=41%, list=23%, signal=53%
GCNP_SHH_UP_EARLY.V1_UP	GCNP_SHH_UP_EARLY.V1_UP		114	0.20441735	0.7639335	0.7707865	0.9928773	1	1407	tags=17%, list=13%, signal=19%
WNT_UP.V1_DN	WNT_UP.V1_DN		122	0.21365398	0.7559285	0.92431194	0.99315935	1	3543	tags=43%, list=32%, signal=62%
CSR_LATE_UP.V1_UP	CSR_LATE_UP.V1_UP		107	0.24210925	0.7548292	0.68384075	0.9817196	1	3108	tags=34%, list=28%, signal=46%
MEL18_DN.V1_UP	MEL18_DN.V1_UP		102	0.21160294	0.75415045	0.90088105	0.9702378	1	2600	tags=28%, list=23%, signal=37%
PRC2_SUZ12_UP.V1_DN	PRC2_SUZ12_UP.V1_DN		100	0.21256918	0.7518687	0.91136366	0.96119094	1	2500	tags=32%, list=22%, signal=41%
IL21_UP.V1_UP	IL21_UP.V1_UP		118	0.22292018	0.73784566	0.91460675	0.9723573	1	2575	tags=30%, list=23%, signal=38%
E2F3_UP.V1_UP	E2F3_UP.V1_UP		100	0.18857102	0.7363745	0.9724138	0.96222204	1	3129	tags=34%, list=28%, signal=47%
KRAS.LUNG_UP.V1_UP	KRAS.LUNG_UP.V1_UP		68	0.21320437	0.7333286	0.9506726	0.95460963	1	3281	tags=43%, list=29%, signal=60%
KRAS.BREAST_UP.V1_UP	KRAS.BREAST_UP.V1_UP		74	0.22558884	0.68470263	0.9618834	1	1	2451	tags=28%, list=22%, signal=36%
RAPA_EARLY_UP.V1_DN	RAPA_EARLY_UP.V1_DN		110	0.16909547	0.6531581	0.96875	1	1	2213	tags=20%, list=20%, signal=25%
KRAS.600_UP.V1_UP	KRAS.600_UP.V1_UP		149	0.19122876	0.6322617	0.98883927	1	1	2612	tags=29%, list=23%, signal=37%
PDGF_ERK_DN.V1_UP	PDGF_ERK_DN.V1_UP		81	0.14926496	0.61902183	0.99752474	1	1	2721	tags=21%, list=24%, signal=28%
PTEN_DN.V2_UP	PTEN_DN.V2_UP		70	0.17421381	0.6161133	0.984127	0.9994776	1	2633	tags=24%, list=24%, signal=32%
E2F1_UP.V1_UP	E2F1_UP.V1_UP		113	0.18600778	0.61002904	0.9501188	0.98969537	1	2420	tags=25%, list=22%, signal=31%
SNF5_DN.V1_UP	SNF5_DN.V1_UP		134	0.16744906	0.53429264	0.9900498	0.9944141	1	2287	tags=21%, list=20%, signal=26%
