# Supplementary material for: A genomic analysis of mouse models of breast cancer reveals molecular features of mouse models and relationships to human breast cancer
Source: Breast Cancer Res. 2014 Jun 5;16(3):R59. doi: 10.1186/bcr3672 (PMC4078930; doi:10.1186/bcr3672)
Supplement: Additional file 11 — GSEA for mouse models compared to all other models or to mammary gland development. Listed by model. [file bcr3672-S11.zip › AdditionalFile11/BRCA_Null/Vs_Other_models/C2/Downregulated_in_BRCA_Null_vs_OtherModels.txt]

NAME	GS<br> follow link to MSigDB	GS DETAILS	SIZE	ES	NES	NOM p-val	FDR q-val	FWER p-val	RANK AT MAX	LEADING EDGE
YAO_TEMPORAL_RESPONSE_TO_PROGESTERONE_CLUSTER_13	YAO_TEMPORAL_RESPONSE_TO_PROGESTERONE_CLUSTER_13	Details ...	135	-0.4896324	-2.1731546	0	0.034355614	0.03	4376	tags=58%, list=39%, signal=94%
REACTOME_METABOLISM_OF_PROTEINS	REACTOME_METABOLISM_OF_PROTEINS	Details ...	128	-0.5052069	-2.1605923	0	0.017177807	0.03	3681	tags=63%, list=33%, signal=93%
GOLDRATH_HOMEOSTATIC_PROLIFERATION	GOLDRATH_HOMEOSTATIC_PROLIFERATION	Details ...	122	-0.530488	-2.158498	0	0.011451871	0.03	3725	tags=59%, list=33%, signal=87%
RAMALHO_STEMNESS_UP	RAMALHO_STEMNESS_UP	Details ...	148	-0.5638892	-2.1378727	0	0.010789306	0.03	3073	tags=59%, list=27%, signal=80%
WANG_LMO4_TARGETS_DN	WANG_LMO4_TARGETS_DN	Details ...	163	-0.51174253	-2.1134844	0	0.014041137	0.03	3461	tags=59%, list=31%, signal=84%
MOREAUX_MULTIPLE_MYELOMA_BY_TACI_DN	MOREAUX_MULTIPLE_MYELOMA_BY_TACI_DN	Details ...	73	-0.5829686	-2.1033962	0	0.013168721	0.04	3278	tags=64%, list=29%, signal=90%
SCHLOSSER_MYC_TARGETS_REPRESSED_BY_SERUM	SCHLOSSER_MYC_TARGETS_REPRESSED_BY_SERUM	Details ...	84	-0.55144405	-2.092002	0.016949153	0.0185338	0.07	3162	tags=58%, list=28%, signal=81%
PENG_GLUTAMINE_DEPRIVATION_DN	PENG_GLUTAMINE_DEPRIVATION_DN	Details ...	53	-0.51728135	-2.0837388	0	0.016217075	0.07	3338	tags=55%, list=30%, signal=78%
HSIAO_HOUSEKEEPING_GENES	HSIAO_HOUSEKEEPING_GENES	Details ...	275	-0.43798244	-2.0834763	0.018181818	0.014415178	0.07	4375	tags=60%, list=39%, signal=96%
CHIANG_LIVER_CANCER_SUBCLASS_UNANNOTATED_DN	CHIANG_LIVER_CANCER_SUBCLASS_UNANNOTATED_DN	Details ...	117	-0.5683106	-2.0823133	0	0.012973661	0.07	3250	tags=64%, list=29%, signal=89%
MILI_PSEUDOPODIA_HAPTOTAXIS_UP	MILI_PSEUDOPODIA_HAPTOTAXIS_UP	Details ...	305	-0.5677781	-2.075282	0	0.012594382	0.07	2344	tags=49%, list=21%, signal=61%
TONG_INTERACT_WITH_PTTG1	TONG_INTERACT_WITH_PTTG1	Details ...	31	-0.59921587	-2.0586305	0	0.012278318	0.07	3208	tags=61%, list=29%, signal=86%
SPIELMAN_LYMPHOBLAST_EUROPEAN_VS_ASIAN_DN	SPIELMAN_LYMPHOBLAST_EUROPEAN_VS_ASIAN_DN	Details ...	419	-0.4475439	-2.03123	0	0.019128507	0.1	3139	tags=44%, list=28%, signal=59%
PELLICCIOTTA_HDAC_IN_ANTIGEN_PRESENTATION_DN	PELLICCIOTTA_HDAC_IN_ANTIGEN_PRESENTATION_DN	Details ...	37	-0.5594226	-2.027814	0	0.017762186	0.1	4136	tags=78%, list=37%, signal=124%
GARY_CD5_TARGETS_DN	GARY_CD5_TARGETS_DN	Details ...	254	-0.5361291	-2.027688	0	0.01657804	0.1	3909	tags=67%, list=35%, signal=100%
NOUZOVA_TRETINOIN_AND_H4_ACETYLATION	NOUZOVA_TRETINOIN_AND_H4_ACETYLATION	Details ...	78	-0.48249745	-2.0168715	0	0.024974525	0.14	2522	tags=44%, list=23%, signal=56%
DING_LUNG_CANCER_EXPRESSION_BY_COPY_NUMBER	DING_LUNG_CANCER_EXPRESSION_BY_COPY_NUMBER	Details ...	55	-0.5783338	-2.0150347	0	0.023505436	0.14	2200	tags=45%, list=20%, signal=56%
REACTOME_REGULATION_OF_ORNITHINE_DECARBOXYLASE	REACTOME_REGULATION_OF_ORNITHINE_DECARBOXYLASE	Details ...	40	-0.5496009	-2.00662	0.018518519	0.022199579	0.14	3112	tags=60%, list=28%, signal=83%
TIEN_INTESTINE_PROBIOTICS_24HR_UP	TIEN_INTESTINE_PROBIOTICS_24HR_UP	Details ...	343	-0.46925902	-1.9968574	0	0.02528218	0.17	3933	tags=58%, list=35%, signal=87%
REACTOME_HOST_INTERACTIONS_OF_HIV_FACTORS	REACTOME_HOST_INTERACTIONS_OF_HIV_FACTORS	Details ...	89	-0.4679754	-1.989692	0	0.025556002	0.18	3354	tags=52%, list=30%, signal=73%
ENK_UV_RESPONSE_KERATINOCYTE_DN	ENK_UV_RESPONSE_KERATINOCYTE_DN	Details ...	307	-0.47553873	-1.9809225	0	0.029118259	0.2	3093	tags=50%, list=28%, signal=67%
ZHONG_RESPONSE_TO_AZACITIDINE_AND_TSA_DN	ZHONG_RESPONSE_TO_AZACITIDINE_AND_TSA_DN	Details ...	32	-0.6177541	-1.9621516	0	0.032782864	0.24	2204	tags=56%, list=20%, signal=70%
REACTOME_SIGNALING_BY_WNT	REACTOME_SIGNALING_BY_WNT	Details ...	47	-0.512828	-1.9620781	0	0.031357523	0.24	3112	tags=53%, list=28%, signal=73%
REACTOME_SCF_BETA_TRCP_MEDIATED_DEGRADATION_OF_EMI1	REACTOME_SCF_BETA_TRCP_MEDIATED_DEGRADATION_OF_EMI1	Details ...	40	-0.5500777	-1.9601588	0	0.030050958	0.24	3112	tags=60%, list=28%, signal=83%
REACTOME_AUTODEGRADATION_OF_CDH1_BY_CDH1_APC	REACTOME_AUTODEGRADATION_OF_CDH1_BY_CDH1_APC	Details ...	46	-0.5295785	-1.9575887	0	0.03182426	0.25	4251	tags=72%, list=38%, signal=115%
SHEN_SMARCA2_TARGETS_UP	SHEN_SMARCA2_TARGETS_UP	Details ...	226	-0.4879683	-1.9532987	0.02	0.031120418	0.25	3779	tags=58%, list=34%, signal=86%
REACTOME_HIV_INFECTION	REACTOME_HIV_INFECTION	Details ...	139	-0.46165347	-1.9498695	0	0.03206354	0.25	4514	tags=68%, list=40%, signal=112%
HAHTOLA_MYCOSIS_FUNGOIDES_CD4_DN	HAHTOLA_MYCOSIS_FUNGOIDES_CD4_DN	Details ...	67	-0.5133325	-1.9458543	0	0.032307867	0.26	2948	tags=54%, list=26%, signal=72%
ZHANG_BREAST_CANCER_PROGENITORS_UP	ZHANG_BREAST_CANCER_PROGENITORS_UP	Details ...	234	-0.56369334	-1.940984	0	0.033422586	0.26	3278	tags=62%, list=29%, signal=86%
REACTOME_VIF_MEDIATED_DEGRADATION_OF_APOBEC3G	REACTOME_VIF_MEDIATED_DEGRADATION_OF_APOBEC3G	Details ...	39	-0.5546735	-1.9292674	0	0.036232874	0.29	3112	tags=59%, list=28%, signal=81%
REACTOME_CDT1_ASSOCIATION_WITH_THE_CDC6_ORC_ORIGIN_COMPLEX	REACTOME_CDT1_ASSOCIATION_WITH_THE_CDC6_ORC_ORIGIN_COMPLEX	Details ...	45	-0.568947	-1.928333	0	0.03538312	0.3	3112	tags=62%, list=28%, signal=86%
TIEN_INTESTINE_PROBIOTICS_24HR_DN	TIEN_INTESTINE_PROBIOTICS_24HR_DN	Details ...	128	-0.4106875	-1.9237275	0	0.035422154	0.31	3392	tags=51%, list=30%, signal=72%
REACTOME_P53_INDEPENDENT_DNA_DAMAGE_RESPONSE	REACTOME_P53_INDEPENDENT_DNA_DAMAGE_RESPONSE	Details ...	37	-0.55364	-1.9193721	0.018518519	0.035615314	0.33	3112	tags=59%, list=28%, signal=82%
OUELLET_OVARIAN_CANCER_INVASIVE_VS_LMP_UP	OUELLET_OVARIAN_CANCER_INVASIVE_VS_LMP_UP	Details ...	85	-0.49399164	-1.91726	0	0.03495767	0.33	4560	tags=68%, list=41%, signal=114%
REACTOME_REGULATION_OF_APC_ACTIVATORS_BETWEEN_G1_S_AND_EARLY_ANAPHASE	REACTOME_REGULATION_OF_APC_ACTIVATORS_BETWEEN_G1_S_AND_EARLY_ANAPHASE	Details ...	55	-0.50214493	-1.9157358	0	0.034821257	0.33	4251	tags=67%, list=38%, signal=108%
CHOI_ATL_STAGE_PREDICTOR	CHOI_ATL_STAGE_PREDICTOR	Details ...	21	-0.61662376	-1.9153967	0	0.033854	0.33	1805	tags=38%, list=16%, signal=45%
GALE_APL_WITH_FLT3_MUTATED_UP	GALE_APL_WITH_FLT3_MUTATED_UP	Details ...	23	-0.616022	-1.9151186	0	0.032939028	0.33	3005	tags=65%, list=27%, signal=89%
REACTOME_APOPTOSIS	REACTOME_APOPTOSIS	Details ...	88	-0.50250024	-1.9133947	0	0.033113934	0.33	3112	tags=48%, list=28%, signal=66%
STARK_PREFRONTAL_CORTEX_22Q11_DELETION_DN	STARK_PREFRONTAL_CORTEX_22Q11_DELETION_DN	Details ...	345	-0.39641702	-1.9092624	0	0.033372767	0.33	3759	tags=50%, list=34%, signal=73%
LUI_TARGETS_OF_PAX8_PPARG_FUSION	LUI_TARGETS_OF_PAX8_PPARG_FUSION	Details ...	23	-0.55128086	-1.904405	0.035714287	0.03519466	0.34	3905	tags=65%, list=35%, signal=100%
REACTOME_GENE_EXPRESSION	REACTOME_GENE_EXPRESSION	Details ...	250	-0.39698148	-1.9028093	0.03508772	0.034976237	0.35	3978	tags=56%, list=36%, signal=85%
SESTO_RESPONSE_TO_UV_C0	SESTO_RESPONSE_TO_UV_C0	Details ...	80	-0.50558025	-1.9025242	0	0.03414347	0.35	3139	tags=49%, list=28%, signal=67%
REACTOME_STABILIZATION_OF_P53	REACTOME_STABILIZATION_OF_P53	Details ...	36	-0.5552615	-1.8985707	0.018518519	0.03635087	0.38	3112	tags=61%, list=28%, signal=84%
SESTO_RESPONSE_TO_UV_C1	SESTO_RESPONSE_TO_UV_C1	Details ...	53	-0.576384	-1.8962157	0	0.03614133	0.38	3038	tags=55%, list=27%, signal=75%
GRADE_COLON_AND_RECTAL_CANCER_UP	GRADE_COLON_AND_RECTAL_CANCER_UP	Details ...	161	-0.46699047	-1.8947134	0	0.035918456	0.38	3991	tags=57%, list=36%, signal=88%
KEGG_SPLICEOSOME	KEGG_SPLICEOSOME	Details ...	72	-0.5067791	-1.8921754	0.036363635	0.035637107	0.38	4057	tags=67%, list=36%, signal=104%
TARTE_PLASMA_CELL_VS_PLASMABLAST_DN	TARTE_PLASMA_CELL_VS_PLASMABLAST_DN	Details ...	212	-0.45685166	-1.8878591	0	0.03626289	0.4	4181	tags=60%, list=37%, signal=94%
FLECHNER_PBL_KIDNEY_TRANSPLANT_OK_VS_DONOR_UP	FLECHNER_PBL_KIDNEY_TRANSPLANT_OK_VS_DONOR_UP	Details ...	98	-0.4576328	-1.8803092	0	0.038278997	0.41	3194	tags=47%, list=29%, signal=65%
ACEVEDO_LIVER_TUMOR_VS_NORMAL_ADJACENT_TISSUE_UP	ACEVEDO_LIVER_TUMOR_VS_NORMAL_ADJACENT_TISSUE_UP	Details ...	488	-0.39021394	-1.8795062	0	0.037862815	0.42	3174	tags=40%, list=28%, signal=54%
KEGG_PROTEASOME	KEGG_PROTEASOME	Details ...	36	-0.53505385	-1.8779459	0.017857144	0.038190916	0.43	3112	tags=61%, list=28%, signal=84%
BLUM_RESPONSE_TO_SALIRASIB_UP	BLUM_RESPONSE_TO_SALIRASIB_UP	Details ...	169	-0.441747	-1.8733872	0	0.039506566	0.45	3760	tags=52%, list=34%, signal=77%
SPIELMAN_LYMPHOBLAST_EUROPEAN_VS_ASIAN_UP	SPIELMAN_LYMPHOBLAST_EUROPEAN_VS_ASIAN_UP	Details ...	324	-0.36420563	-1.8720584	0.01724138	0.03891618	0.45	4444	tags=53%, list=40%, signal=86%
REACTOME_METABOLISM_OF_RNA	REACTOME_METABOLISM_OF_RNA	Details ...	56	-0.53561443	-1.8696262	0.01754386	0.03926765	0.45	3408	tags=59%, list=30%, signal=84%
SCHLOSSER_SERUM_RESPONSE_DN	SCHLOSSER_SERUM_RESPONSE_DN	Details ...	433	-0.44080257	-1.8677994	0.018181818	0.039645813	0.45	3230	tags=49%, list=29%, signal=67%
REACTOME_INFLUENZA_LIFE_CYCLE	REACTOME_INFLUENZA_LIFE_CYCLE	Details ...	91	-0.5362645	-1.8672495	0	0.038924977	0.45	4457	tags=77%, list=40%, signal=127%
TAKAO_RESPONSE_TO_UVB_RADIATION_UP	TAKAO_RESPONSE_TO_UVB_RADIATION_UP	Details ...	51	-0.45821923	-1.8635118	0.018181818	0.03997095	0.45	2169	tags=37%, list=19%, signal=46%
REACTOME_CDC20_PHOSPHO_APC_MEDIATED_DEGRADATION_OF_CYCLIN_A	REACTOME_CDC20_PHOSPHO_APC_MEDIATED_DEGRADATION_OF_CYCLIN_A	Details ...	51	-0.5064642	-1.8554591	0.017857144	0.046811465	0.49	4251	tags=67%, list=38%, signal=107%
RHEIN_ALL_GLUCOCORTICOID_THERAPY_DN	RHEIN_ALL_GLUCOCORTICOID_THERAPY_DN	Details ...	261	-0.45018634	-1.850404	0	0.047784485	0.51	3274	tags=48%, list=29%, signal=66%
ZHAN_MULTIPLE_MYELOMA_SUBGROUPS	ZHAN_MULTIPLE_MYELOMA_SUBGROUPS	Details ...	25	-0.6103423	-1.8466487	0	0.049240783	0.52	2344	tags=48%, list=21%, signal=61%
REACTOME_CHAPERONIN_MEDIATED_PROTEIN_FOLDING	REACTOME_CHAPERONIN_MEDIATED_PROTEIN_FOLDING	Details ...	29	-0.53951406	-1.8430539	0	0.051536247	0.52	3447	tags=66%, list=31%, signal=94%
BORCZUK_MALIGNANT_MESOTHELIOMA_UP	BORCZUK_MALIGNANT_MESOTHELIOMA_UP		200	-0.43794465	-1.8400997	0.017857144	0.05257245	0.53	3957	tags=56%, list=35%, signal=85%
REACTOME_M_G1_TRANSITION	REACTOME_M_G1_TRANSITION		52	-0.5613652	-1.8361547	0	0.053550273	0.53	3112	tags=62%, list=28%, signal=85%
BYSTRYKH_HEMATOPOIESIS_STEM_CELL_AND_BRAIN_QTL_CIS	BYSTRYKH_HEMATOPOIESIS_STEM_CELL_AND_BRAIN_QTL_CIS		43	-0.5322088	-1.8354573	0.017857144	0.05283084	0.53	2600	tags=40%, list=23%, signal=51%
REACTOME_PROCESSING_OF_CAPPED_INTRON_CONTAINING_PRE_MRNA	REACTOME_PROCESSING_OF_CAPPED_INTRON_CONTAINING_PRE_MRNA		82	-0.51427245	-1.8336049	0.03508772	0.05418182	0.53	4682	tags=71%, list=42%, signal=121%
REACTOME_DUAL_INCISION_REACTION_IN_GG_NER	REACTOME_DUAL_INCISION_REACTION_IN_GG_NER		20	-0.6452698	-1.833138	0.04	0.05349762	0.53	2180	tags=55%, list=19%, signal=68%
PUJANA_CHEK2_PCC_NETWORK	PUJANA_CHEK2_PCC_NETWORK		481	-0.45716244	-1.8309681	0	0.053242758	0.54	2995	tags=48%, list=27%, signal=62%
REACTOME_CLATHRIN_DERIVED_VESICLE_BUDDING	REACTOME_CLATHRIN_DERIVED_VESICLE_BUDDING		37	-0.5257694	-1.830718	0	0.052801628	0.54	4250	tags=70%, list=38%, signal=113%
YAO_TEMPORAL_RESPONSE_TO_PROGESTERONE_CLUSTER_14	YAO_TEMPORAL_RESPONSE_TO_PROGESTERONE_CLUSTER_14		97	-0.46407896	-1.8305964	0.03508772	0.05230555	0.55	3965	tags=55%, list=35%, signal=84%
YAO_TEMPORAL_RESPONSE_TO_PROGESTERONE_CLUSTER_10	YAO_TEMPORAL_RESPONSE_TO_PROGESTERONE_CLUSTER_10		52	-0.4494484	-1.8294716	0.054545455	0.05186075	0.55	4209	tags=58%, list=38%, signal=92%
REACTOME_METABOLISM_OF_MRNA	REACTOME_METABOLISM_OF_MRNA		27	-0.5431326	-1.8191952	0.018518519	0.059244815	0.59	4057	tags=74%, list=36%, signal=116%
GAZDA_DIAMOND_BLACKFAN_ANEMIA_PROGENITOR_DN	GAZDA_DIAMOND_BLACKFAN_ANEMIA_PROGENITOR_DN		35	-0.5141174	-1.8179299	0	0.060183797	0.59	2835	tags=60%, list=25%, signal=80%
DAZARD_RESPONSE_TO_UV_SCC_UP	DAZARD_RESPONSE_TO_UV_SCC_UP		57	-0.57632643	-1.8159814	0	0.06013871	0.61	2821	tags=60%, list=25%, signal=79%
LAU_APOPTOSIS_CDKN2A_UP	LAU_APOPTOSIS_CDKN2A_UP		36	-0.49731433	-1.8025163	0.017857144	0.0699355	0.65	2614	tags=44%, list=23%, signal=58%
REACTOME_ELONGATION_AND_PROCESSING_OF_CAPPED_TRANSCRIPTS	REACTOME_ELONGATION_AND_PROCESSING_OF_CAPPED_TRANSCRIPTS		88	-0.49546736	-1.79812	0.054545455	0.071440205	0.67	4682	tags=69%, list=42%, signal=118%
WANG_CLIM2_TARGETS_DN	WANG_CLIM2_TARGETS_DN		102	-0.45523515	-1.7946743	0	0.07370973	0.68	3964	tags=61%, list=35%, signal=93%
REACTOME_FORMATION_AND_MATURATION_OF_MRNA_TRANSCRIPT	REACTOME_FORMATION_AND_MATURATION_OF_MRNA_TRANSCRIPT		99	-0.4947394	-1.7946374	0.03846154	0.07273986	0.68	4682	tags=71%, list=42%, signal=120%
LUI_THYROID_CANCER_CLUSTER_3	LUI_THYROID_CANCER_CLUSTER_3		20	-0.56465805	-1.7937001	0	0.07203751	0.68	2907	tags=55%, list=26%, signal=74%
MMS_MOUSE_LYMPH_HIGH_4HRS_UP	MMS_MOUSE_LYMPH_HIGH_4HRS_UP		31	-0.5845774	-1.793208	0.020833334	0.071799755	0.68	3735	tags=71%, list=33%, signal=106%
PUIFFE_INVASION_INHIBITED_BY_ASCITES_DN	PUIFFE_INVASION_INHIBITED_BY_ASCITES_DN		85	-0.45894164	-1.790522	0.020408163	0.0727771	0.68	2521	tags=44%, list=23%, signal=56%
CHNG_MULTIPLE_MYELOMA_HYPERPLOID_UP	CHNG_MULTIPLE_MYELOMA_HYPERPLOID_UP		34	-0.60218906	-1.7904367	0.019607844	0.071867384	0.68	2611	tags=62%, list=23%, signal=80%
REACTOME_GOLGI_ASSOCIATED_VESICLE_BIOGENESIS	REACTOME_GOLGI_ASSOCIATED_VESICLE_BIOGENESIS		32	-0.50502574	-1.79032	0	0.07108886	0.68	4250	tags=66%, list=38%, signal=105%
REACTOME_LATE_PHASE_OF_HIV_LIFE_CYCLE	REACTOME_LATE_PHASE_OF_HIV_LIFE_CYCLE		66	-0.48447928	-1.7899365	0.016949153	0.070221916	0.68	4569	tags=70%, list=41%, signal=117%
OUELLET_CULTURED_OVARIAN_CANCER_INVASIVE_VS_LMP_UP	OUELLET_CULTURED_OVARIAN_CANCER_INVASIVE_VS_LMP_UP		46	-0.47301158	-1.7887511	0	0.070957035	0.68	3581	tags=61%, list=32%, signal=89%
KAUFFMANN_DNA_REPLICATION_GENES	KAUFFMANN_DNA_REPLICATION_GENES		103	-0.5137685	-1.7863976	0	0.07191291	0.68	3246	tags=50%, list=29%, signal=69%
KEGG_SNARE_INTERACTIONS_IN_VESICULAR_TRANSPORT	KEGG_SNARE_INTERACTIONS_IN_VESICULAR_TRANSPORT		29	-0.52587944	-1.7827146	0.018181818	0.07404068	0.68	2026	tags=45%, list=18%, signal=55%
BOYAULT_LIVER_CANCER_SUBCLASS_G12_UP	BOYAULT_LIVER_CANCER_SUBCLASS_G12_UP		24	-0.5625693	-1.7818524	0	0.07382356	0.68	3129	tags=58%, list=28%, signal=81%
REACTOME_MEMBRANE_TRAFFICKING	REACTOME_MEMBRANE_TRAFFICKING		48	-0.47986183	-1.7793401	0.02173913	0.07367127	0.68	4391	tags=67%, list=39%, signal=109%
YAO_TEMPORAL_RESPONSE_TO_PROGESTERONE_CLUSTER_7	YAO_TEMPORAL_RESPONSE_TO_PROGESTERONE_CLUSTER_7		56	-0.453955	-1.778454	0	0.074881956	0.68	2316	tags=46%, list=21%, signal=58%
WEI_MYCN_TARGETS_WITH_E_BOX	WEI_MYCN_TARGETS_WITH_E_BOX		426	-0.4156434	-1.7781539	0	0.07435582	0.68	3238	tags=46%, list=29%, signal=62%
KAUFFMANN_DNA_REPAIR_GENES	KAUFFMANN_DNA_REPAIR_GENES		148	-0.5010079	-1.77488	0	0.077134416	0.69	3246	tags=51%, list=29%, signal=70%
REACTOME_INFLUENZA_VIRAL_RNA_TRANSCRIPTION_AND_REPLICATION	REACTOME_INFLUENZA_VIRAL_RNA_TRANSCRIPTION_AND_REPLICATION		67	-0.5454379	-1.7748728	0	0.076286785	0.69	4303	tags=78%, list=38%, signal=125%
REACTOME_TRANSLATION	REACTOME_TRANSLATION		67	-0.5630122	-1.7713957	0.03846154	0.077649176	0.71	3645	tags=69%, list=33%, signal=101%
REACTOME_MRNA_SPLICING	REACTOME_MRNA_SPLICING		63	-0.51146674	-1.7692127	0.07272727	0.07772309	0.71	4682	tags=71%, list=42%, signal=122%
REACTOME_ORC1_REMOVAL_FROM_CHROMATIN	REACTOME_ORC1_REMOVAL_FROM_CHROMATIN		54	-0.5424292	-1.7689492	0	0.077011816	0.71	4251	tags=78%, list=38%, signal=125%
GAZDA_DIAMOND_BLACKFAN_ANEMIA_MYELOID_DN	GAZDA_DIAMOND_BLACKFAN_ANEMIA_MYELOID_DN		23	-0.48069537	-1.7674274	0	0.077720016	0.71	4627	tags=65%, list=41%, signal=111%
LIU_COMMON_CANCER_GENES	LIU_COMMON_CANCER_GENES		21	-0.5569192	-1.7672856	0	0.0770846	0.71	1693	tags=38%, list=15%, signal=45%
KEGG_PATHOGENIC_ESCHERICHIA_COLI_INFECTION	KEGG_PATHOGENIC_ESCHERICHIA_COLI_INFECTION		37	-0.5540094	-1.7671273	0.016666668	0.07638338	0.71	2888	tags=57%, list=26%, signal=76%
PELLICCIOTTA_HDAC_IN_ANTIGEN_PRESENTATION_UP	PELLICCIOTTA_HDAC_IN_ANTIGEN_PRESENTATION_UP		49	-0.44535083	-1.7661523	0.09615385	0.07653248	0.71	3112	tags=49%, list=28%, signal=68%
CHEN_HOXA5_TARGETS_9HR_UP	CHEN_HOXA5_TARGETS_9HR_UP		113	-0.5054842	-1.7622832	0.018867925	0.07890672	0.71	2614	tags=47%, list=23%, signal=61%
KEGG_RNA_DEGRADATION	KEGG_RNA_DEGRADATION		34	-0.53091526	-1.7600257	0	0.07960063	0.71	2441	tags=50%, list=22%, signal=64%
GRADE_METASTASIS_DN	GRADE_METASTASIS_DN		33	-0.42999917	-1.7567213	0	0.08071351	0.71	3882	tags=52%, list=35%, signal=79%
FLECHNER_PBL_KIDNEY_TRANSPLANT_REJECTED_VS_OK_DN	FLECHNER_PBL_KIDNEY_TRANSPLANT_REJECTED_VS_OK_DN		33	-0.48557737	-1.7543997	0.01754386	0.081487834	0.71	3117	tags=48%, list=28%, signal=67%
GRADE_COLON_CANCER_UP	GRADE_COLON_CANCER_UP		410	-0.34580228	-1.7540324	0.018181818	0.08069668	0.71	3927	tags=44%, list=35%, signal=65%
CAIRO_HEPATOBLASTOMA_CLASSES_UP	CAIRO_HEPATOBLASTOMA_CLASSES_UP		371	-0.46424323	-1.7514424	0.03773585	0.08135965	0.72	3926	tags=58%, list=35%, signal=86%
REACTOME_SNRNP_ASSEMBLY	REACTOME_SNRNP_ASSEMBLY		29	-0.5546097	-1.7491423	0.03125	0.08226847	0.72	3354	tags=59%, list=30%, signal=83%
WAKASUGI_HAVE_ZNF143_BINDING_SITES	WAKASUGI_HAVE_ZNF143_BINDING_SITES		43	-0.58963853	-1.7485123	0	0.08247218	0.72	2860	tags=58%, list=26%, signal=78%
OSMAN_BLADDER_CANCER_DN	OSMAN_BLADDER_CANCER_DN		175	-0.39431384	-1.7483811	0.01754386	0.08214867	0.72	3693	tags=46%, list=33%, signal=67%
RODRIGUES_THYROID_CARCINOMA_POORLY_DIFFERENTIATED_UP	RODRIGUES_THYROID_CARCINOMA_POORLY_DIFFERENTIATED_UP		336	-0.47676516	-1.7476845	0.05357143	0.08169746	0.72	3991	tags=60%, list=36%, signal=90%
VANHARANTA_UTERINE_FIBROID_WITH_7Q_DELETION_UP	VANHARANTA_UTERINE_FIBROID_WITH_7Q_DELETION_UP		40	-0.5067288	-1.7475858	0.02173913	0.081269465	0.72	3628	tags=68%, list=32%, signal=99%
REACTOME_TRANSCRIPTION	REACTOME_TRANSCRIPTION		103	-0.43487448	-1.7464138	0.03846154	0.08106975	0.72	3746	tags=50%, list=33%, signal=75%
OSMAN_BLADDER_CANCER_UP	OSMAN_BLADDER_CANCER_UP		203	-0.43819404	-1.7461588	0.01724138	0.08043208	0.72	3554	tags=50%, list=32%, signal=72%
GUTIERREZ_MULTIPLE_MYELOMA_DN	GUTIERREZ_MULTIPLE_MYELOMA_DN		20	-0.537478	-1.7459607	0.04347826	0.07984896	0.72	3950	tags=55%, list=35%, signal=85%
REACTOME_HIV_LIFE_CYCLE	REACTOME_HIV_LIFE_CYCLE		75	-0.47020128	-1.7429439	0.03448276	0.080884404	0.73	4569	tags=69%, list=41%, signal=116%
WANG_CLIM2_TARGETS_UP	WANG_CLIM2_TARGETS_UP		110	-0.4374077	-1.7423922	0	0.0805558	0.73	1755	tags=31%, list=16%, signal=36%
LINDGREN_BLADDER_CANCER_CLUSTER_1_UP	LINDGREN_BLADDER_CANCER_CLUSTER_1_UP		65	-0.44001657	-1.7410566	0.018518519	0.08054456	0.73	2718	tags=48%, list=24%, signal=63%
DORSAM_HOXA9_TARGETS_UP	DORSAM_HOXA9_TARGETS_UP		23	-0.56456643	-1.7357577	0.01724138	0.08388774	0.75	1502	tags=39%, list=13%, signal=45%
YAO_TEMPORAL_RESPONSE_TO_PROGESTERONE_CLUSTER_17	YAO_TEMPORAL_RESPONSE_TO_PROGESTERONE_CLUSTER_17		143	-0.42320642	-1.732744	0.037037037	0.0858316	0.75	4403	tags=62%, list=39%, signal=101%
REACTOME_MITOTIC_M_M_G1_PHASES	REACTOME_MITOTIC_M_M_G1_PHASES		102	-0.53742373	-1.7292446	0.054545455	0.08772468	0.76	3112	tags=54%, list=28%, signal=74%
WONG_EMBRYONIC_STEM_CELL_CORE	WONG_EMBRYONIC_STEM_CELL_CORE		255	-0.49809888	-1.7247316	0.035714287	0.08994598	0.77	3919	tags=62%, list=35%, signal=93%
REACTOME_ASSOCIATION_OF_TRIC_CCT_WITH_TARGET_PROTEINS_DURING_BIOSYNTHESIS	REACTOME_ASSOCIATION_OF_TRIC_CCT_WITH_TARGET_PROTEINS_DURING_BIOSYNTHESIS		20	-0.5227264	-1.7243115	0.018518519	0.089434884	0.77	3407	tags=55%, list=30%, signal=79%
REACTOME_SCF_SKP2_MEDIATED_DEGRADATION_OF_P27_P21	REACTOME_SCF_SKP2_MEDIATED_DEGRADATION_OF_P27_P21		44	-0.5074215	-1.7191502	0.01923077	0.09348724	0.78	4711	tags=84%, list=42%, signal=145%
SEIDEN_ONCOGENESIS_BY_MET	SEIDEN_ONCOGENESIS_BY_MET		59	-0.5189658	-1.7185453	0.037037037	0.09324074	0.78	3036	tags=53%, list=27%, signal=72%
REACTOME_RNA_POLYMERASE_II_TRANSCRIPTION	REACTOME_RNA_POLYMERASE_II_TRANSCRIPTION		70	-0.48770532	-1.7183473	0.039215688	0.092551455	0.78	4569	tags=69%, list=41%, signal=115%
RODRIGUES_THYROID_CARCINOMA_ANAPLASTIC_UP	RODRIGUES_THYROID_CARCINOMA_ANAPLASTIC_UP		363	-0.45099112	-1.715652	0.018181818	0.09315694	0.78	3038	tags=48%, list=27%, signal=64%
NUYTTEN_EZH2_TARGETS_DN	NUYTTEN_EZH2_TARGETS_DN		496	-0.39313492	-1.7142398	0	0.09381982	0.78	2763	tags=38%, list=25%, signal=48%
MARTINEZ_RESPONSE_TO_TRABECTEDIN	MARTINEZ_RESPONSE_TO_TRABECTEDIN		26	-0.5582192	-1.7132634	0	0.09400709	0.78	2129	tags=38%, list=19%, signal=47%
REACTOME_CYCLIN_E_ASSOCIATED_EVENTS_DURING_G1_S_TRANSITION_	REACTOME_CYCLIN_E_ASSOCIATED_EVENTS_DURING_G1_S_TRANSITION_		49	-0.5020701	-1.709934	0	0.09588753	0.78	4136	tags=69%, list=37%, signal=110%
KEGG_NUCLEOTIDE_EXCISION_REPAIR	KEGG_NUCLEOTIDE_EXCISION_REPAIR		38	-0.523231	-1.6968359	0.018518519	0.10621898	0.81	2180	tags=42%, list=19%, signal=52%
DANG_MYC_TARGETS_UP	DANG_MYC_TARGETS_UP		87	-0.43570822	-1.6949072	0.033898305	0.107129596	0.81	3978	tags=60%, list=36%, signal=92%
REACTOME_TRANSCRIPTION_OF_THE_HIV_GENOME	REACTOME_TRANSCRIPTION_OF_THE_HIV_GENOME		48	-0.47415766	-1.6944636	0.037037037	0.10679189	0.81	4569	tags=71%, list=41%, signal=119%
DAZARD_RESPONSE_TO_UV_NHEK_DN	DAZARD_RESPONSE_TO_UV_NHEK_DN		118	-0.45534426	-1.6932089	0.02	0.10739796	0.81	2542	tags=41%, list=23%, signal=52%
WAMUNYOKOLI_OVARIAN_CANCER_GRADES_1_2_UP	WAMUNYOKOLI_OVARIAN_CANCER_GRADES_1_2_UP		84	-0.5081878	-1.6913673	0	0.10822732	0.81	2055	tags=39%, list=18%, signal=48%
KAAB_FAILED_HEART_ATRIUM_DN	KAAB_FAILED_HEART_ATRIUM_DN		96	-0.4190799	-1.6889694	0.01754386	0.110105194	0.81	3919	tags=46%, list=35%, signal=70%
LIN_MELANOMA_COPY_NUMBER_DN	LIN_MELANOMA_COPY_NUMBER_DN		26	-0.5563738	-1.6883844	0	0.11008025	0.82	2644	tags=58%, list=24%, signal=75%
REACTOME_SYNTHESIS_OF_DNA	REACTOME_SYNTHESIS_OF_DNA		72	-0.54596615	-1.6826975	0.018867925	0.113768384	0.84	4251	tags=78%, list=38%, signal=125%
MARTINEZ_RESPONSE_TO_TRABECTEDIN_DN	MARTINEZ_RESPONSE_TO_TRABECTEDIN_DN		141	-0.43278426	-1.6805878	0.01754386	0.114439406	0.85	3911	tags=57%, list=35%, signal=87%
BIDUS_METASTASIS_UP	BIDUS_METASTASIS_UP		107	-0.47062144	-1.6793305	0.10344828	0.11669525	0.88	4037	tags=62%, list=36%, signal=96%
LASTOWSKA_NEUROBLASTOMA_COPY_NUMBER_DN	LASTOWSKA_NEUROBLASTOMA_COPY_NUMBER_DN		387	-0.3568687	-1.6778966	0.017857144	0.11788572	0.88	3259	tags=40%, list=29%, signal=54%
REACTOME_DNA_REPLICATION_PRE_INITIATION	REACTOME_DNA_REPLICATION_PRE_INITIATION		63	-0.56231195	-1.6777401	0.018867925	0.11725544	0.88	3112	tags=60%, list=28%, signal=83%
BOYAULT_LIVER_CANCER_SUBCLASS_G3_UP	BOYAULT_LIVER_CANCER_SUBCLASS_G3_UP		118	-0.48097754	-1.6774826	0.018518519	0.11660006	0.88	4007	tags=67%, list=36%, signal=103%
REACTOME_MRNA_SPLICING_MINOR_PATHWAY	REACTOME_MRNA_SPLICING_MINOR_PATHWAY		29	-0.5253934	-1.67671	0.018867925	0.11650437	0.88	3274	tags=48%, list=29%, signal=68%
BOYAULT_LIVER_CANCER_SUBCLASS_G1_UP	BOYAULT_LIVER_CANCER_SUBCLASS_G1_UP		68	-0.4778408	-1.6751657	0	0.11776516	0.88	1995	tags=31%, list=18%, signal=37%
MOREAUX_B_LYMPHOCYTE_MATURATION_BY_TACI_DN	MOREAUX_B_LYMPHOCYTE_MATURATION_BY_TACI_DN		25	-0.5982438	-1.6751385	0.018518519	0.11708572	0.88	3270	tags=72%, list=29%, signal=101%
SESTO_RESPONSE_TO_UV_C2	SESTO_RESPONSE_TO_UV_C2		33	-0.5125651	-1.6741729	0.02	0.11726542	0.88	2896	tags=48%, list=26%, signal=65%
MATTIOLI_MGUS_VS_PCL	MATTIOLI_MGUS_VS_PCL		64	-0.4505539	-1.6723967	0.032258064	0.118728094	0.88	3431	tags=52%, list=31%, signal=74%
KRIGE_RESPONSE_TO_TOSEDOSTAT_6HR_DN	KRIGE_RESPONSE_TO_TOSEDOSTAT_6HR_DN		462	-0.35961	-1.6637509	0	0.12668158	0.89	3449	tags=44%, list=31%, signal=61%
WENDT_COHESIN_TARGETS_UP	WENDT_COHESIN_TARGETS_UP		19	-0.6184791	-1.6634363	0.016666668	0.12607808	0.89	2319	tags=63%, list=21%, signal=80%
MAYBURD_RESPONSE_TO_L663536_DN	MAYBURD_RESPONSE_TO_L663536_DN		34	-0.5228344	-1.662742	0	0.12583959	0.9	3464	tags=62%, list=31%, signal=89%
DITTMER_PTHLH_TARGETS_UP	DITTMER_PTHLH_TARGETS_UP		84	-0.43631586	-1.6618207	0	0.12589608	0.9	2559	tags=36%, list=23%, signal=46%
ZHANG_RESPONSE_TO_CANTHARIDIN_DN	ZHANG_RESPONSE_TO_CANTHARIDIN_DN		40	-0.51493317	-1.6582237	0.037037037	0.12962097	0.9	4721	tags=80%, list=42%, signal=138%
TIEN_INTESTINE_PROBIOTICS_6HR_UP	TIEN_INTESTINE_PROBIOTICS_6HR_UP		28	-0.5267952	-1.6580449	0.021276595	0.12914778	0.91	4405	tags=79%, list=39%, signal=129%
DACOSTA_UV_RESPONSE_VIA_ERCC3_XPCS_DN	DACOSTA_UV_RESPONSE_VIA_ERCC3_XPCS_DN		31	-0.57835215	-1.6578498	0.037037037	0.12855124	0.91	1419	tags=39%, list=13%, signal=44%
ELVIDGE_HIF1A_TARGETS_UP	ELVIDGE_HIF1A_TARGETS_UP		41	-0.49590242	-1.6563884	0	0.1289796	0.91	2688	tags=59%, list=24%, signal=77%
GENTILE_RESPONSE_CLUSTER_D3	GENTILE_RESPONSE_CLUSTER_D3		35	-0.50756836	-1.6561862	0	0.128456	0.91	3037	tags=49%, list=27%, signal=66%
SMITH_TERT_TARGETS_UP	SMITH_TERT_TARGETS_UP		85	-0.42705125	-1.6486777	0	0.13530889	0.92	2974	tags=47%, list=27%, signal=64%
PYEON_CANCER_HEAD_AND_NECK_VS_CERVICAL_UP	PYEON_CANCER_HEAD_AND_NECK_VS_CERVICAL_UP		86	-0.5122943	-1.6486596	0	0.13451351	0.92	2474	tags=50%, list=22%, signal=64%
KIM_WT1_TARGETS_DN	KIM_WT1_TARGETS_DN		255	-0.42721334	-1.6478771	0	0.13470991	0.92	2795	tags=44%, list=25%, signal=57%
IVANOVA_HEMATOPOIESIS_EARLY_PROGENITOR	IVANOVA_HEMATOPOIESIS_EARLY_PROGENITOR		86	-0.43459654	-1.6460723	0	0.13660519	0.93	3234	tags=40%, list=29%, signal=55%
ELVIDGE_HYPOXIA_DN	ELVIDGE_HYPOXIA_DN		84	-0.41437286	-1.6450425	0	0.13720247	0.93	3197	tags=50%, list=29%, signal=69%
REACTOME_DNA_REPAIR	REACTOME_DNA_REPAIR		78	-0.49376455	-1.6447326	0.037037037	0.13640499	0.93	4615	tags=73%, list=41%, signal=123%
SCHLOSSER_MYC_TARGETS_AND_SERUM_RESPONSE_DN	SCHLOSSER_MYC_TARGETS_AND_SERUM_RESPONSE_DN		31	-0.50572217	-1.6419681	0.07017544	0.1401487	0.93	3830	tags=61%, list=34%, signal=93%
HALMOS_CEBPA_TARGETS_DN	HALMOS_CEBPA_TARGETS_DN		23	-0.5839408	-1.6414832	0.02	0.13982828	0.93	1868	tags=43%, list=17%, signal=52%
DER_IFN_BETA_RESPONSE_UP	DER_IFN_BETA_RESPONSE_UP		61	-0.51370275	-1.6368634	0.01754386	0.14434974	0.93	2994	tags=46%, list=27%, signal=62%
REACTOME_TRANSPORT_OF_MATURE_MRNA_DERIVED_FROM_AN_INTRON_CONTAINING_TRANSCRIPT	REACTOME_TRANSPORT_OF_MATURE_MRNA_DERIVED_FROM_AN_INTRON_CONTAINING_TRANSCRIPT		33	-0.52703524	-1.6366265	0.036363635	0.1438276	0.93	4440	tags=70%, list=40%, signal=115%
JIANG_VHL_TARGETS	JIANG_VHL_TARGETS		52	-0.41977614	-1.6363623	0.035714287	0.14330707	0.93	2744	tags=38%, list=25%, signal=51%
ACEVEDO_NORMAL_TISSUE_ADJACENT_TO_LIVER_TUMOR_UP	ACEVEDO_NORMAL_TISSUE_ADJACENT_TO_LIVER_TUMOR_UP		88	-0.41419092	-1.6349574	0.017857144	0.14425188	0.93	2168	tags=34%, list=19%, signal=42%
REACTOME_RNA_POLYMERASE_I_TRANSCRIPTION_TERMINATION	REACTOME_RNA_POLYMERASE_I_TRANSCRIPTION_TERMINATION		17	-0.5854532	-1.6349157	0	0.14338809	0.93	2136	tags=47%, list=19%, signal=58%
REACTOME_INSULIN_SYNTHESIS_AND_SECRETION	REACTOME_INSULIN_SYNTHESIS_AND_SECRETION		87	-0.42574757	-1.6337652	0.04	0.14376144	0.93	4303	tags=69%, list=38%, signal=111%
REACTOME_NUCLEOTIDE_EXCISION_REPAIR	REACTOME_NUCLEOTIDE_EXCISION_REPAIR		45	-0.5073901	-1.6321166	0.018518519	0.1449704	0.93	4569	tags=73%, list=41%, signal=123%
REACTOME_CELL_CYCLE_CHECKPOINTS	REACTOME_CELL_CYCLE_CHECKPOINTS		85	-0.5222043	-1.6312537	0.057692308	0.14533383	0.93	4413	tags=68%, list=39%, signal=112%
BOYLAN_MULTIPLE_MYELOMA_C_D_UP	BOYLAN_MULTIPLE_MYELOMA_C_D_UP		73	-0.50088733	-1.6304625	0	0.14570558	0.93	2043	tags=41%, list=18%, signal=50%
KEGG_RIBOSOME	KEGG_RIBOSOME		54	-0.5791951	-1.6282852	0.04	0.14716496	0.94	3645	tags=72%, list=33%, signal=107%
COULOUARN_TEMPORAL_TGFB1_SIGNATURE_UP	COULOUARN_TEMPORAL_TGFB1_SIGNATURE_UP		57	-0.5170398	-1.6279098	0.01923077	0.1464858	0.94	1638	tags=37%, list=15%, signal=43%
CAFFAREL_RESPONSE_TO_THC_UP	CAFFAREL_RESPONSE_TO_THC_UP		18	-0.52824515	-1.6276711	0.039215688	0.14623243	0.94	3487	tags=72%, list=31%, signal=105%
REACTOME_GTP_HYDROLYSIS_AND_JOINING_OF_THE_60S_RIBOSOMAL_SUBUNIT	REACTOME_GTP_HYDROLYSIS_AND_JOINING_OF_THE_60S_RIBOSOMAL_SUBUNIT		56	-0.5748149	-1.6261983	0.040816326	0.14806564	0.94	3645	tags=71%, list=33%, signal=105%
KRIGE_RESPONSE_TO_TOSEDOSTAT_6HR_UP	KRIGE_RESPONSE_TO_TOSEDOSTAT_6HR_UP		431	-0.3862963	-1.6257639	0	0.1478068	0.94	2212	tags=32%, list=20%, signal=38%
SPIRA_SMOKERS_LUNG_CANCER_UP	SPIRA_SMOKERS_LUNG_CANCER_UP		24	-0.61377025	-1.6239308	0.01724138	0.14850111	0.94	1454	tags=50%, list=13%, signal=57%
WAMUNYOKOLI_OVARIAN_CANCER_LMP_UP	WAMUNYOKOLI_OVARIAN_CANCER_LMP_UP		154	-0.40595925	-1.6232623	0	0.14819077	0.94	3252	tags=41%, list=29%, signal=57%
COLDREN_GEFITINIB_RESISTANCE_DN	COLDREN_GEFITINIB_RESISTANCE_DN		123	-0.5695452	-1.6229601	0.022727273	0.14830863	0.95	1594	tags=43%, list=14%, signal=50%
BILD_CTNNB1_ONCOGENIC_SIGNATURE	BILD_CTNNB1_ONCOGENIC_SIGNATURE		33	-0.54946744	-1.6220391	0	0.14867456	0.95	3320	tags=61%, list=30%, signal=86%
DACOSTA_UV_RESPONSE_VIA_ERCC3_DN	DACOSTA_UV_RESPONSE_VIA_ERCC3_DN		438	-0.38539088	-1.62102	0.07017544	0.14920117	0.95	3102	tags=43%, list=28%, signal=57%
REACTOME_VIRAL_MRNA_TRANSLATION	REACTOME_VIRAL_MRNA_TRANSLATION		53	-0.5730898	-1.6193739	0.020833334	0.1499857	0.95	3645	tags=72%, list=33%, signal=106%
REACTOME_PREFOLDIN_MEDIATED_TRANSFER_OF_SUBSTRATE_TO_CCT_TRIC	REACTOME_PREFOLDIN_MEDIATED_TRANSFER_OF_SUBSTRATE_TO_CCT_TRIC		17	-0.5964079	-1.619338	0.07272727	0.14916612	0.95	3447	tags=82%, list=31%, signal=119%
MCBRYAN_PUBERTAL_BREAST_5_6WK_UP	MCBRYAN_PUBERTAL_BREAST_5_6WK_UP		83	-0.5194082	-1.6193315	0	0.14835542	0.95	2154	tags=45%, list=19%, signal=55%
LANDIS_ERBB2_BREAST_TUMORS_324_UP	LANDIS_ERBB2_BREAST_TUMORS_324_UP		122	-0.5714234	-1.6183771	0.08510638	0.14854646	0.95	3583	tags=69%, list=32%, signal=100%
REACTOME_TRNA_AMINOACYLATION	REACTOME_TRNA_AMINOACYLATION		18	-0.55547583	-1.6155571	0.056603774	0.15190378	0.95	2297	tags=44%, list=21%, signal=56%
JAZAERI_BREAST_CANCER_BRCA1_VS_BRCA2_UP	JAZAERI_BREAST_CANCER_BRCA1_VS_BRCA2_UP		35	-0.45676646	-1.6143076	0	0.15244621	0.95	3238	tags=51%, list=29%, signal=72%
FOURNIER_ACINAR_DEVELOPMENT_LATE_2	FOURNIER_ACINAR_DEVELOPMENT_LATE_2		179	-0.46471906	-1.6139015	0.094339624	0.15193945	0.95	2778	tags=40%, list=25%, signal=52%
MCBRYAN_PUBERTAL_BREAST_4_5WK_UP	MCBRYAN_PUBERTAL_BREAST_4_5WK_UP		189	-0.5439411	-1.6137164	0.037037037	0.15117896	0.95	2318	tags=49%, list=21%, signal=61%
REACTOME_GLOBAL_GENOMIC_NER	REACTOME_GLOBAL_GENOMIC_NER		31	-0.563334	-1.6130298	0.039215688	0.15102576	0.95	2180	tags=45%, list=19%, signal=56%
MARTINEZ_RESPONSE_TO_TRABECTEDIN_UP	MARTINEZ_RESPONSE_TO_TRABECTEDIN_UP		46	-0.461966	-1.6105582	0.032258064	0.15283604	0.95	1974	tags=33%, list=18%, signal=39%
CASORELLI_ACUTE_PROMYELOCYTIC_LEUKEMIA_DN	CASORELLI_ACUTE_PROMYELOCYTIC_LEUKEMIA_DN		412	-0.37485817	-1.610495	0	0.15204002	0.95	3249	tags=43%, list=29%, signal=58%
REACTOME_RNA_POLYMERASE_I_PROMOTER_ESCAPE	REACTOME_RNA_POLYMERASE_I_PROMOTER_ESCAPE		16	-0.5925103	-1.6103687	0	0.15129922	0.95	2136	tags=50%, list=19%, signal=62%
TOOKER_GEMCITABINE_RESISTANCE_UP	TOOKER_GEMCITABINE_RESISTANCE_UP		53	-0.4002945	-1.6099012	0.018181818	0.15108351	0.95	3275	tags=42%, list=29%, signal=58%
TOOKER_RESPONSE_TO_BEXAROTENE_DN	TOOKER_RESPONSE_TO_BEXAROTENE_DN		53	-0.4002945	-1.6099012	0.018181818	0.15030873	0.95	3275	tags=42%, list=29%, signal=58%
DAZARD_UV_RESPONSE_CLUSTER_G2	DAZARD_UV_RESPONSE_CLUSTER_G2		15	-0.7694121	-1.6080793	0	0.15178782	0.95	2407	tags=93%, list=21%, signal=119%
REACTOME_RNA_POLYMERASE_I_CHAIN_ELONGATION	REACTOME_RNA_POLYMERASE_I_CHAIN_ELONGATION		18	-0.56299406	-1.6078107	0.019607844	0.15134808	0.95	2136	tags=44%, list=19%, signal=55%
REACTOME_HIV1_TRANSCRIPTION_INITIATION	REACTOME_HIV1_TRANSCRIPTION_INITIATION		32	-0.49588075	-1.6065443	0.035714287	0.15196367	0.95	4569	tags=75%, list=41%, signal=126%
MANN_RESPONSE_TO_AMIFOSTINE_UP	MANN_RESPONSE_TO_AMIFOSTINE_UP		15	-0.54131037	-1.6061248	0.033898305	0.15151607	0.95	3324	tags=60%, list=30%, signal=85%
ZHAN_VARIABLE_EARLY_DIFFERENTIATION_GENES_DN	ZHAN_VARIABLE_EARLY_DIFFERENTIATION_GENES_DN		20	-0.474011	-1.6034954	0.02	0.15403563	0.95	2986	tags=60%, list=27%, signal=82%
SWEET_KRAS_ONCOGENIC_SIGNATURE	SWEET_KRAS_ONCOGENIC_SIGNATURE		28	-0.5117391	-1.5999905	0.02	0.15708447	0.95	2153	tags=43%, list=19%, signal=53%
LANDIS_ERBB2_BREAST_PRENEOPLASTIC_UP	LANDIS_ERBB2_BREAST_PRENEOPLASTIC_UP		20	-0.6894489	-1.5997227	0.040816326	0.15652235	0.95	1950	tags=55%, list=17%, signal=66%
LUI_THYROID_CANCER_PAX8_PPARG_DN	LUI_THYROID_CANCER_PAX8_PPARG_DN		34	-0.45789528	-1.597906	0.08	0.15805535	0.95	3078	tags=44%, list=27%, signal=61%
UDAYAKUMAR_MED1_TARGETS_UP	UDAYAKUMAR_MED1_TARGETS_UP		75	-0.44692355	-1.5975386	0.01754386	0.1576503	0.95	3699	tags=57%, list=33%, signal=85%
BIOCARTA_TNFR1_PATHWAY	BIOCARTA_TNFR1_PATHWAY		19	-0.50569224	-1.5947092	0.018181818	0.16012986	0.95	2177	tags=37%, list=19%, signal=46%
RODRIGUES_THYROID_CARCINOMA_POORLY_DIFFERENTIATED_DN	RODRIGUES_THYROID_CARCINOMA_POORLY_DIFFERENTIATED_DN		385	-0.38822243	-1.5941343	0	0.1599145	0.95	3036	tags=41%, list=27%, signal=54%
XU_HGF_SIGNALING_NOT_VIA_AKT1_6HR	XU_HGF_SIGNALING_NOT_VIA_AKT1_6HR		17	-0.64865404	-1.5933275	0.035714287	0.16070034	0.95	2863	tags=65%, list=26%, signal=87%
REACTOME_LYSOSOME_VESICLE_BIOGENESIS	REACTOME_LYSOSOME_VESICLE_BIOGENESIS		16	-0.49940276	-1.5925696	0.083333336	0.16065672	0.95	2495	tags=44%, list=22%, signal=56%
THEILGAARD_NEUTROPHIL_AT_SKIN_WOUND_UP	THEILGAARD_NEUTROPHIL_AT_SKIN_WOUND_UP		51	-0.53263086	-1.5924361	0	0.16013174	0.95	3050	tags=53%, list=27%, signal=72%
FLECHNER_BIOPSY_KIDNEY_TRANSPLANT_OK_VS_DONOR_UP	FLECHNER_BIOPSY_KIDNEY_TRANSPLANT_OK_VS_DONOR_UP		340	-0.41682446	-1.5912431	0	0.16132353	0.95	3640	tags=50%, list=33%, signal=72%
REACTOME_APOPTOTIC_EXECUTION_PHASE	REACTOME_APOPTOTIC_EXECUTION_PHASE		31	-0.49511737	-1.5896145	0.018181818	0.16257626	0.95	3077	tags=45%, list=27%, signal=62%
GINESTIER_BREAST_CANCER_ZNF217_AMPLIFIED_UP	GINESTIER_BREAST_CANCER_ZNF217_AMPLIFIED_UP		36	-0.4969569	-1.589018	0.04	0.16238724	0.95	2861	tags=50%, list=26%, signal=67%
BIOCARTA_PROTEASOME_PATHWAY	BIOCARTA_PROTEASOME_PATHWAY		17	-0.5616962	-1.5883873	0.039215688	0.16229093	0.95	4711	tags=94%, list=42%, signal=162%
SCHUHMACHER_MYC_TARGETS_UP	SCHUHMACHER_MYC_TARGETS_UP		49	-0.47987008	-1.588276	0.07017544	0.1616968	0.95	3962	tags=59%, list=35%, signal=91%
REACTOME_PEPTIDE_CHAIN_ELONGATION	REACTOME_PEPTIDE_CHAIN_ELONGATION		53	-0.5825748	-1.5875714	0.020408163	0.1618587	0.95	3645	tags=74%, list=33%, signal=109%
BARIS_THYROID_CANCER_DN	BARIS_THYROID_CANCER_DN		43	-0.5019399	-1.5867391	0.04918033	0.16188924	0.95	3911	tags=60%, list=35%, signal=93%
RIZKI_TUMOR_INVASIVENESS_2D_DN	RIZKI_TUMOR_INVASIVENESS_2D_DN		46	-0.45396408	-1.5858382	0.018518519	0.16284677	0.96	3494	tags=61%, list=31%, signal=88%
KEGG_BASAL_TRANSCRIPTION_FACTORS	KEGG_BASAL_TRANSCRIPTION_FACTORS		22	-0.49525297	-1.5857011	0.05357143	0.16218278	0.96	3746	tags=59%, list=33%, signal=89%
REACTOME_RNA_POLYMERASE_I_TRANSCRIPTION_INITIATION	REACTOME_RNA_POLYMERASE_I_TRANSCRIPTION_INITIATION		18	-0.56315166	-1.5828564	0	0.16420607	0.96	2136	tags=44%, list=19%, signal=55%
MILI_PSEUDOPODIA_CHEMOTAXIS_UP	MILI_PSEUDOPODIA_CHEMOTAXIS_UP		36	-0.5093155	-1.582281	0.02	0.16431217	0.96	2319	tags=44%, list=21%, signal=56%
KEGG_AMINO_SUGAR_AND_NUCLEOTIDE_SUGAR_METABOLISM	KEGG_AMINO_SUGAR_AND_NUCLEOTIDE_SUGAR_METABOLISM		32	-0.47079423	-1.5814252	0	0.16471821	0.96	3563	tags=53%, list=32%, signal=78%
SAKAI_CHRONIC_HEPATITIS_VS_LIVER_CANCER_UP	SAKAI_CHRONIC_HEPATITIS_VS_LIVER_CANCER_UP		45	-0.48065764	-1.5807304	0.0754717	0.16518825	0.96	2232	tags=40%, list=20%, signal=50%
ELVIDGE_HIF1A_AND_HIF2A_TARGETS_UP	ELVIDGE_HIF1A_AND_HIF2A_TARGETS_UP		26	-0.49060276	-1.5787671	0.03508772	0.16649751	0.96	2688	tags=58%, list=24%, signal=76%
PUJANA_BREAST_CANCER_LIT_INT_NETWORK	PUJANA_BREAST_CANCER_LIT_INT_NETWORK		64	-0.5004459	-1.5782063	0.08163265	0.16638249	0.96	3006	tags=45%, list=27%, signal=62%
ST_JNK_MAPK_PATHWAY	ST_JNK_MAPK_PATHWAY		24	-0.5165979	-1.5774889	0.01754386	0.16654398	0.96	2703	tags=54%, list=24%, signal=71%
REACTOME_S_PHASE	REACTOME_S_PHASE		84	-0.5173303	-1.5770375	0.056603774	0.16634184	0.96	4251	tags=74%, list=38%, signal=118%
MUELLER_PLURINET	MUELLER_PLURINET		208	-0.45188418	-1.5769842	0.037037037	0.16565438	0.96	3834	tags=60%, list=34%, signal=89%
REACTOME_HIV1_TRANSCRIPTION_ELONGATION	REACTOME_HIV1_TRANSCRIPTION_ELONGATION		37	-0.46796313	-1.5766212	0.074074075	0.16527174	0.96	4569	tags=68%, list=41%, signal=114%
MORI_PLASMA_CELL_UP	MORI_PLASMA_CELL_UP		28	-0.5172206	-1.575619	0.057692308	0.16578762	0.96	4144	tags=64%, list=37%, signal=102%
REACTOME_DUAL_INCISION_REACTION_IN_TC_NER	REACTOME_DUAL_INCISION_REACTION_IN_TC_NER		26	-0.4886907	-1.5753447	0.01754386	0.16531776	0.96	4569	tags=73%, list=41%, signal=123%
FRASOR_TAMOXIFEN_RESPONSE_UP	FRASOR_TAMOXIFEN_RESPONSE_UP		32	-0.4899743	-1.5738802	0.018518519	0.16639352	0.97	2658	tags=50%, list=24%, signal=65%
BASSO_B_LYMPHOCYTE_NETWORK	BASSO_B_LYMPHOCYTE_NETWORK		85	-0.40546945	-1.5738771	0.032786883	0.16567631	0.97	3471	tags=52%, list=31%, signal=74%
AGUIRRE_PANCREATIC_CANCER_COPY_NUMBER_DN	AGUIRRE_PANCREATIC_CANCER_COPY_NUMBER_DN		133	-0.3591766	-1.5709603	0.07017544	0.1683206	0.97	2857	tags=37%, list=26%, signal=49%
WEST_ADRENOCORTICAL_TUMOR_UP	WEST_ADRENOCORTICAL_TUMOR_UP		199	-0.39535645	-1.5660816	0.057692308	0.172806	0.97	4437	tags=60%, list=40%, signal=97%
IVANOVA_HEMATOPOIESIS_INTERMEDIATE_PROGENITOR	IVANOVA_HEMATOPOIESIS_INTERMEDIATE_PROGENITOR		25	-0.5043037	-1.5649711	0.022222223	0.1736844	0.97	2395	tags=52%, list=21%, signal=66%
CHAUHAN_RESPONSE_TO_METHOXYESTRADIOL_UP	CHAUHAN_RESPONSE_TO_METHOXYESTRADIOL_UP		31	-0.44602308	-1.5644157	0.10909091	0.17368421	0.97	3124	tags=48%, list=28%, signal=67%
JI_RESPONSE_TO_FSH_DN	JI_RESPONSE_TO_FSH_DN		32	-0.47212788	-1.563708	0.11111111	0.17368294	0.97	1950	tags=38%, list=17%, signal=45%
MILI_PSEUDOPODIA	MILI_PSEUDOPODIA		22	-0.5519485	-1.5630552	0.01754386	0.1734756	0.97	2319	tags=50%, list=21%, signal=63%
WONG_MITOCHONDRIA_GENE_MODULE	WONG_MITOCHONDRIA_GENE_MODULE		158	-0.3891324	-1.5601015	0.10909091	0.17743309	0.97	3944	tags=49%, list=35%, signal=75%
REACTOME_RNA_POLYMERASE_I_III_AND_MITOCHONDRIAL_TRANSCRIPTION	REACTOME_RNA_POLYMERASE_I_III_AND_MITOCHONDRIAL_TRANSCRIPTION		47	-0.42124927	-1.5597274	0.040816326	0.17720632	0.97	2313	tags=36%, list=21%, signal=45%
TURASHVILI_BREAST_NORMAL_DUCTAL_VS_LOBULAR_UP	TURASHVILI_BREAST_NORMAL_DUCTAL_VS_LOBULAR_UP		28	-0.53237873	-1.5559322	0.04347826	0.18156143	0.97	2019	tags=46%, list=18%, signal=56%
BIOCARTA_CDC42RAC_PATHWAY	BIOCARTA_CDC42RAC_PATHWAY		15	-0.6204772	-1.5558088	0.0625	0.18117471	0.97	2619	tags=53%, list=23%, signal=70%
ALONSO_METASTASIS_UP	ALONSO_METASTASIS_UP		118	-0.40141827	-1.5549561	0.03846154	0.1817537	0.97	3858	tags=53%, list=34%, signal=81%
MORI_EMU_MYC_LYMPHOMA_BY_ONSET_TIME_UP	MORI_EMU_MYC_LYMPHOMA_BY_ONSET_TIME_UP		68	-0.41629928	-1.5535146	0.037037037	0.18282904	0.97	2502	tags=34%, list=22%, signal=43%
REACTOME_FORMATION_OF_A_POOL_OF_FREE_40S_SUBUNITS	REACTOME_FORMATION_OF_A_POOL_OF_FREE_40S_SUBUNITS		51	-0.5784844	-1.5534772	0.041666668	0.18211874	0.97	3645	tags=73%, list=33%, signal=107%
PENG_LEUCINE_DEPRIVATION_DN	PENG_LEUCINE_DEPRIVATION_DN		36	-0.39760396	-1.5529811	0.071428575	0.18194786	0.97	2986	tags=42%, list=27%, signal=57%
CAFFAREL_RESPONSE_TO_THC_24HR_5_DN	CAFFAREL_RESPONSE_TO_THC_24HR_5_DN		37	-0.42131934	-1.5518274	0.07017544	0.18261422	0.97	1971	tags=30%, list=18%, signal=36%
MONNIER_POSTRADIATION_TUMOR_ESCAPE_DN	MONNIER_POSTRADIATION_TUMOR_ESCAPE_DN		228	-0.42243308	-1.5503031	0.016393442	0.18365589	0.97	2437	tags=37%, list=22%, signal=46%
REACTOME_TRANSCRIPTION_COUPLED_NER	REACTOME_TRANSCRIPTION_COUPLED_NER		40	-0.50152105	-1.5477012	0.037037037	0.18627651	0.97	4569	tags=75%, list=41%, signal=126%
DAZARD_UV_RESPONSE_CLUSTER_G6	DAZARD_UV_RESPONSE_CLUSTER_G6		53	-0.47885868	-1.5476838	0.04255319	0.18553141	0.97	3077	tags=53%, list=27%, signal=73%
GINESTIER_BREAST_CANCER_20Q13_AMPLIFICATION_DN	GINESTIER_BREAST_CANCER_20Q13_AMPLIFICATION_DN		80	-0.39772716	-1.545135	0.05882353	0.18859898	0.98	3676	tags=46%, list=33%, signal=68%
YAO_TEMPORAL_RESPONSE_TO_PROGESTERONE_CLUSTER_12	YAO_TEMPORAL_RESPONSE_TO_PROGESTERONE_CLUSTER_12		62	-0.45069864	-1.5449865	0.07017544	0.18805479	0.98	4029	tags=53%, list=36%, signal=83%
REACTOME_MRNA_3_END_PROCESSING	REACTOME_MRNA_3_END_PROCESSING		22	-0.5604061	-1.5408759	0.08163265	0.19327046	0.98	3545	tags=59%, list=32%, signal=86%
BIOCARTA_PYK2_PATHWAY	BIOCARTA_PYK2_PATHWAY		17	-0.5532445	-1.5404043	0	0.19333921	0.98	2757	tags=53%, list=25%, signal=70%
RASHI_RESPONSE_TO_IONIZING_RADIATION_1	RASHI_RESPONSE_TO_IONIZING_RADIATION_1		31	-0.5017193	-1.5393322	0	0.19420104	0.98	2300	tags=52%, list=21%, signal=65%
YAO_TEMPORAL_RESPONSE_TO_PROGESTERONE_CLUSTER_11	YAO_TEMPORAL_RESPONSE_TO_PROGESTERONE_CLUSTER_11		77	-0.4240674	-1.537207	0.06896552	0.1960502	0.98	3986	tags=62%, list=36%, signal=96%
WONG_PROTEASOME_GENE_MODULE	WONG_PROTEASOME_GENE_MODULE		35	-0.45035174	-1.5352964	0.06	0.19883387	0.98	3911	tags=71%, list=35%, signal=109%
ONKEN_UVEAL_MELANOMA_DN	ONKEN_UVEAL_MELANOMA_DN		330	-0.3602237	-1.5342435	0.016949153	0.19985858	0.98	2486	tags=32%, list=22%, signal=40%
LIU_SOX4_TARGETS_DN	LIU_SOX4_TARGETS_DN		187	-0.33792782	-1.5324475	0.020833334	0.20100199	0.99	3643	tags=44%, list=33%, signal=65%
WANG_LMO4_TARGETS_UP	WANG_LMO4_TARGETS_UP		183	-0.3538834	-1.5319921	0.01754386	0.20045166	0.99	3231	tags=39%, list=29%, signal=54%
REACTOME_FORMATION_OF_THE_EARLY_ELONGATION_COMPLEX	REACTOME_FORMATION_OF_THE_EARLY_ELONGATION_COMPLEX		28	-0.5027379	-1.5314485	0.0877193	0.20064606	0.99	4569	tags=71%, list=41%, signal=120%
KEGG_PROTEIN_EXPORT	KEGG_PROTEIN_EXPORT		18	-0.50450194	-1.5303054	0.10204082	0.20106189	0.99	4749	tags=72%, list=42%, signal=125%
GEORGES_TARGETS_OF_MIR192_AND_MIR215	GEORGES_TARGETS_OF_MIR192_AND_MIR215		415	-0.38587552	-1.5283455	0.01923077	0.20291235	0.99	3092	tags=40%, list=28%, signal=54%
REACTOME_UNFOLDED_PROTEIN_RESPONSE	REACTOME_UNFOLDED_PROTEIN_RESPONSE		15	-0.56159407	-1.5267367	0.094339624	0.20487162	0.99	3195	tags=67%, list=29%, signal=93%
KEGG_UBIQUITIN_MEDIATED_PROTEOLYSIS	KEGG_UBIQUITIN_MEDIATED_PROTEOLYSIS		77	-0.369262	-1.5264469	0.041666668	0.20484063	0.99	3077	tags=39%, list=27%, signal=53%
REACTOME_LOSS_OF_NLP_FROM_MITOTIC_CENTROSOMES	REACTOME_LOSS_OF_NLP_FROM_MITOTIC_CENTROSOMES		31	-0.4795506	-1.5240892	0.06666667	0.20697424	0.99	1325	tags=23%, list=12%, signal=26%
MANALO_HYPOXIA_DN	MANALO_HYPOXIA_DN		173	-0.47099495	-1.5199778	0.09090909	0.21278036	0.99	3807	tags=60%, list=34%, signal=90%
CHARAFE_BREAST_CANCER_BASAL_VS_MESENCHYMAL_UP	CHARAFE_BREAST_CANCER_BASAL_VS_MESENCHYMAL_UP		67	-0.56941265	-1.5197959	0.023809524	0.21224302	0.99	1978	tags=46%, list=18%, signal=56%
YANG_BREAST_CANCER_ESR1_LASER_DN	YANG_BREAST_CANCER_ESR1_LASER_DN		24	-0.53483313	-1.5193442	0.054545455	0.21213898	0.99	1911	tags=42%, list=17%, signal=50%
BROWNE_HCMV_INFECTION_10HR_DN	BROWNE_HCMV_INFECTION_10HR_DN		32	-0.46612883	-1.5191002	0.018518519	0.21143539	0.99	2172	tags=41%, list=19%, signal=50%
DACOSTA_UV_RESPONSE_VIA_ERCC3_COMMON_DN	DACOSTA_UV_RESPONSE_VIA_ERCC3_COMMON_DN		220	-0.39629838	-1.5172867	0.083333336	0.21321262	0.99	2795	tags=40%, list=25%, signal=53%
DAZARD_RESPONSE_TO_UV_NHEK_UP	DAZARD_RESPONSE_TO_UV_NHEK_UP		108	-0.43269446	-1.5170411	0.018518519	0.21294688	0.99	2180	tags=36%, list=19%, signal=44%
SEIDEN_MET_SIGNALING	SEIDEN_MET_SIGNALING		16	-0.5447679	-1.5162271	0.037037037	0.21303457	0.99	3543	tags=69%, list=32%, signal=100%
TIEN_INTESTINE_PROBIOTICS_6HR_DN	TIEN_INTESTINE_PROBIOTICS_6HR_DN		107	-0.37749797	-1.5161339	0.01754386	0.21231641	0.99	3938	tags=54%, list=35%, signal=83%
STEIN_ESRRA_TARGETS	STEIN_ESRRA_TARGETS		308	-0.34704888	-1.5159726	0.018181818	0.21165685	0.99	4003	tags=50%, list=36%, signal=75%
ZUCCHI_METASTASIS_DN	ZUCCHI_METASTASIS_DN		19	-0.5903112	-1.5125766	0.14	0.21591642	0.99	2614	tags=42%, list=23%, signal=55%
BUYTAERT_PHOTODYNAMIC_THERAPY_STRESS_UP	BUYTAERT_PHOTODYNAMIC_THERAPY_STRESS_UP		428	-0.35049915	-1.5114703	0.06666667	0.21643695	0.99	2711	tags=33%, list=24%, signal=42%
CHARAFE_BREAST_CANCER_LUMINAL_VS_MESENCHYMAL_UP	CHARAFE_BREAST_CANCER_LUMINAL_VS_MESENCHYMAL_UP		237	-0.45013857	-1.5104665	0.04347826	0.21673982	0.99	2189	tags=35%, list=20%, signal=42%
REACTOME_CELL_CYCLE_MITOTIC	REACTOME_CELL_CYCLE_MITOTIC		194	-0.43253365	-1.509424	0.125	0.21786174	0.99	4251	tags=60%, list=38%, signal=96%
REACTOME_CELL_DEATH_SIGNALLING_VIA_NRAGE_NRIF_AND_NADE	REACTOME_CELL_DEATH_SIGNALLING_VIA_NRAGE_NRIF_AND_NADE		38	-0.47127202	-1.5081621	0.03508772	0.218928	0.99	2286	tags=34%, list=20%, signal=43%
KEGG_PYRIMIDINE_METABOLISM	KEGG_PYRIMIDINE_METABOLISM		68	-0.41724628	-1.5066104	0.055555556	0.2209525	0.99	4330	tags=63%, list=39%, signal=102%
AMIT_EGF_RESPONSE_60_MCF10A	AMIT_EGF_RESPONSE_60_MCF10A		28	-0.60184	-1.5053698	0.020833334	0.22209306	0.99	3001	tags=57%, list=27%, signal=78%
REACTOME_SYNTHESIS_OF_GPI_ANCHORED_PROTEINS	REACTOME_SYNTHESIS_OF_GPI_ANCHORED_PROTEINS		15	-0.49204057	-1.5032458	0.115384616	0.22502925	0.99	3601	tags=60%, list=32%, signal=88%
MARZEC_IL2_SIGNALING_UP	MARZEC_IL2_SIGNALING_UP		65	-0.4296305	-1.5021619	0.01754386	0.22596057	0.99	3006	tags=51%, list=27%, signal=69%
BOYAULT_LIVER_CANCER_SUBCLASS_G1_DN	BOYAULT_LIVER_CANCER_SUBCLASS_G1_DN		25	-0.5358662	-1.5021571	0.035714287	0.2251986	0.99	1416	tags=28%, list=13%, signal=32%
BIOCARTA_ACTINY_PATHWAY	BIOCARTA_ACTINY_PATHWAY		16	-0.56170964	-1.502136	0.019607844	0.22441119	0.99	2619	tags=50%, list=23%, signal=65%
TOMLINS_PROSTATE_CANCER_UP	TOMLINS_PROSTATE_CANCER_UP		21	-0.49249488	-1.5012467	0.018518519	0.225676	0.99	2164	tags=38%, list=19%, signal=47%
JISON_SICKLE_CELL_DISEASE_DN	JISON_SICKLE_CELL_DISEASE_DN		103	-0.36015138	-1.4998175	0.09259259	0.22718072	0.99	2712	tags=36%, list=24%, signal=47%
REACTOME_MITOTIC_PROMETAPHASE	REACTOME_MITOTIC_PROMETAPHASE		47	-0.53369623	-1.4997709	0.11111111	0.22647412	0.99	3785	tags=55%, list=34%, signal=83%
LANDIS_BREAST_CANCER_PROGRESSION_UP	LANDIS_BREAST_CANCER_PROGRESSION_UP		42	-0.5990163	-1.4994018	0.11111111	0.22618946	0.99	3583	tags=79%, list=32%, signal=115%
REACTOME_TRANSLATION_INITIATION_COMPLEX_FORMATION	REACTOME_TRANSLATION_INITIATION_COMPLEX_FORMATION		25	-0.5483982	-1.4979979	0.09803922	0.22728795	0.99	3978	tags=72%, list=36%, signal=111%
WINNEPENNINCKX_MELANOMA_METASTASIS_UP	WINNEPENNINCKX_MELANOMA_METASTASIS_UP		88	-0.5155007	-1.4979094	0.09615385	0.22655077	0.99	3960	tags=65%, list=35%, signal=99%
CHEOK_RESPONSE_TO_HD_MTX_DN	CHEOK_RESPONSE_TO_HD_MTX_DN		15	-0.54319334	-1.496679	0.08888889	0.22719547	0.99	3550	tags=67%, list=32%, signal=97%
CREIGHTON_AKT1_SIGNALING_VIA_MTOR_UP	CREIGHTON_AKT1_SIGNALING_VIA_MTOR_UP		29	-0.48900923	-1.4938445	0.06122449	0.23104939	0.99	3799	tags=52%, list=34%, signal=78%
KAYO_AGING_MUSCLE_DN	KAYO_AGING_MUSCLE_DN		82	-0.39269498	-1.4936355	0	0.23054725	0.99	3773	tags=56%, list=34%, signal=84%
AMIT_SERUM_RESPONSE_60_MCF10A	AMIT_SERUM_RESPONSE_60_MCF10A		38	-0.5092995	-1.4933566	0.039215688	0.23038305	0.99	2942	tags=53%, list=26%, signal=71%
REACTOME_TAT_MEDIATED_HIV1_ELONGATION_ARREST_AND_RECOVERY	REACTOME_TAT_MEDIATED_HIV1_ELONGATION_ARREST_AND_RECOVERY		27	-0.44198284	-1.4926493	0.13207547	0.23045997	0.99	4467	tags=63%, list=40%, signal=104%
CHIBA_RESPONSE_TO_TSA	CHIBA_RESPONSE_TO_TSA		31	-0.4233563	-1.4921653	0.115384616	0.23036924	0.99	3728	tags=58%, list=33%, signal=87%
JAIN_NFKB_SIGNALING	JAIN_NFKB_SIGNALING		46	-0.40212452	-1.4913259	0.036363635	0.23066787	0.99	3646	tags=46%, list=33%, signal=67%
AGUIRRE_PANCREATIC_CANCER_COPY_NUMBER_UP	AGUIRRE_PANCREATIC_CANCER_COPY_NUMBER_UP		168	-0.31520274	-1.4906238	0.018181818	0.23081116	0.99	3894	tags=45%, list=35%, signal=68%
RUGO_STRESS_RESPONSE_SUBSET_G	RUGO_STRESS_RESPONSE_SUBSET_G		19	-0.5698469	-1.4905593	0.02173913	0.23010603	0.99	1895	tags=37%, list=17%, signal=44%
KYNG_DNA_DAMAGE_BY_4NQO_OR_UV	KYNG_DNA_DAMAGE_BY_4NQO_OR_UV		19	-0.5698469	-1.4905593	0.02173913	0.22934408	0.99	1895	tags=37%, list=17%, signal=44%
REACTOME_RNA_POL_II_CTD_PHOSPHORYLATION_AND_INTERACTION_WITH_CE	REACTOME_RNA_POL_II_CTD_PHOSPHORYLATION_AND_INTERACTION_WITH_CE		24	-0.50530857	-1.4904959	0.09090909	0.2287624	0.99	4569	tags=75%, list=41%, signal=126%
HOSHIDA_LIVER_CANCER_SUBCLASS_S2	HOSHIDA_LIVER_CANCER_SUBCLASS_S2		80	-0.3745289	-1.4894617	0.03448276	0.22937985	0.99	3431	tags=44%, list=31%, signal=63%
HORIUCHI_WTAP_TARGETS_DN	HORIUCHI_WTAP_TARGETS_DN		179	-0.42535636	-1.4888663	0.10344828	0.22981472	0.99	3270	tags=48%, list=29%, signal=67%
LIN_MELANOMA_COPY_NUMBER_UP	LIN_MELANOMA_COPY_NUMBER_UP		41	-0.4194236	-1.4886595	0.074074075	0.22931801	0.99	2370	tags=39%, list=21%, signal=49%
ST_ERK1_ERK2_MAPK_PATHWAY	ST_ERK1_ERK2_MAPK_PATHWAY		18	-0.47009885	-1.4881659	0.057692308	0.22937746	0.99	2695	tags=33%, list=24%, signal=44%
KEGG_BASE_EXCISION_REPAIR	KEGG_BASE_EXCISION_REPAIR		21	-0.51363283	-1.4874104	0.0754717	0.22994429	0.99	4485	tags=76%, list=40%, signal=127%
WELCSH_BRCA1_TARGETS_1_UP	WELCSH_BRCA1_TARGETS_1_UP		125	-0.3704137	-1.4860681	0.056603774	0.23106264	0.99	3379	tags=46%, list=30%, signal=66%
HESS_TARGETS_OF_HOXA9_AND_MEIS1_UP	HESS_TARGETS_OF_HOXA9_AND_MEIS1_UP		53	-0.44022408	-1.4856342	0.017857144	0.2308719	0.99	3834	tags=60%, list=34%, signal=91%
BIOCARTA_TOLL_PATHWAY	BIOCARTA_TOLL_PATHWAY		21	-0.49210045	-1.4843872	0.104166664	0.23207182	0.99	2895	tags=62%, list=26%, signal=83%
REACTOME_NUCLEAR_IMPORT_OF_REV_PROTEIN	REACTOME_NUCLEAR_IMPORT_OF_REV_PROTEIN		18	-0.5396991	-1.4835527	0.10526316	0.2325516	0.99	4440	tags=72%, list=40%, signal=119%
VERNELL_RETINOBLASTOMA_PATHWAY_UP	VERNELL_RETINOBLASTOMA_PATHWAY_UP		29	-0.55178386	-1.4831303	0.094339624	0.23224129	0.99	2334	tags=52%, list=21%, signal=65%
BERENJENO_TRANSFORMED_BY_RHOA_UP	BERENJENO_TRANSFORMED_BY_RHOA_UP		385	-0.48269075	-1.4808102	0.078431375	0.23518229	0.99	3300	tags=50%, list=29%, signal=69%
SAKAI_TUMOR_INFILTRATING_MONOCYTES_DN	SAKAI_TUMOR_INFILTRATING_MONOCYTES_DN		47	-0.41254207	-1.480154	0.10526316	0.23499897	0.99	4256	tags=55%, list=38%, signal=89%
FLECHNER_PBL_KIDNEY_TRANSPLANT_REJECTED_VS_OK_UP	FLECHNER_PBL_KIDNEY_TRANSPLANT_REJECTED_VS_OK_UP		42	-0.44247246	-1.4792889	0.08163265	0.23544198	0.99	1649	tags=29%, list=15%, signal=33%
BIOCARTA_HIVNEF_PATHWAY	BIOCARTA_HIVNEF_PATHWAY		33	-0.43984216	-1.4790062	0.054545455	0.23499957	0.99	3077	tags=42%, list=27%, signal=58%
MARKEY_RB1_ACUTE_LOF_DN	MARKEY_RB1_ACUTE_LOF_DN		172	-0.47751227	-1.4781889	0.10714286	0.23533638	0.99	3293	tags=55%, list=29%, signal=77%
PODAR_RESPONSE_TO_ADAPHOSTIN_UP	PODAR_RESPONSE_TO_ADAPHOSTIN_UP		87	-0.43908963	-1.4759915	0.07017544	0.2386508	0.99	2291	tags=36%, list=20%, signal=44%
GEORGES_CELL_CYCLE_MIR192_TARGETS	GEORGES_CELL_CYCLE_MIR192_TARGETS		39	-0.4708173	-1.474453	0.12962963	0.24085668	0.99	4655	tags=77%, list=42%, signal=131%
ST_P38_MAPK_PATHWAY	ST_P38_MAPK_PATHWAY		24	-0.48858923	-1.4732639	0.09615385	0.24141704	0.99	2895	tags=46%, list=26%, signal=62%
SESTO_RESPONSE_TO_UV_C5	SESTO_RESPONSE_TO_UV_C5		29	-0.48032007	-1.4726495	0.078431375	0.24171208	0.99	2788	tags=52%, list=25%, signal=69%
BARIS_THYROID_CANCER_UP	BARIS_THYROID_CANCER_UP		15	-0.52442116	-1.4718649	0.0862069	0.24241376	0.99	3598	tags=60%, list=32%, signal=88%
BONOME_OVARIAN_CANCER_POOR_SURVIVAL_UP	BONOME_OVARIAN_CANCER_POOR_SURVIVAL_UP		20	-0.5604424	-1.470883	0.05882353	0.24319856	0.99	2542	tags=55%, list=23%, signal=71%
FLOTHO_PEDIATRIC_ALL_THERAPY_RESPONSE_UP	FLOTHO_PEDIATRIC_ALL_THERAPY_RESPONSE_UP		35	-0.42523688	-1.4707743	0.08928572	0.24268594	0.99	3982	tags=60%, list=36%, signal=93%
ZHAN_MULTIPLE_MYELOMA_CD1_AND_CD2_UP	ZHAN_MULTIPLE_MYELOMA_CD1_AND_CD2_UP		37	-0.47416016	-1.4707513	0.03508772	0.24197003	0.99	4198	tags=68%, list=37%, signal=108%
FAELT_B_CLL_WITH_VH3_21_DN	FAELT_B_CLL_WITH_VH3_21_DN		36	-0.39047655	-1.4703443	0.06779661	0.24184282	0.99	3564	tags=50%, list=32%, signal=73%
REACTOME_INTRINSIC_PATHWAY_FOR_APOPTOSIS	REACTOME_INTRINSIC_PATHWAY_FOR_APOPTOSIS		16	-0.54144794	-1.4672248	0.07272727	0.24582118	0.99	782	tags=25%, list=7%, signal=27%
SIG_PIP3_SIGNALING_IN_CARDIAC_MYOCTES	SIG_PIP3_SIGNALING_IN_CARDIAC_MYOCTES		42	-0.41107592	-1.464234	0.07272727	0.24986997	0.99	2695	tags=38%, list=24%, signal=50%
REACTOME_ELECTRON_TRANSPORT_CHAIN	REACTOME_ELECTRON_TRANSPORT_CHAIN		52	-0.44684654	-1.4636649	0.12727273	0.24987786	0.99	5194	tags=73%, list=46%, signal=136%
BIOCARTA_FAS_PATHWAY	BIOCARTA_FAS_PATHWAY		18	-0.48274463	-1.4632689	0.06779661	0.24975976	0.99	1391	tags=28%, list=12%, signal=32%
REACTOME_NEF_MEDIATES_DOWN_MODULATION_OF_CELL_SURFACE_RECEPTORS_BY_RECRUITING_THEM_TO_CLATHRIN_ADAPTERS	REACTOME_NEF_MEDIATES_DOWN_MODULATION_OF_CELL_SURFACE_RECEPTORS_BY_RECRUITING_THEM_TO_CLATHRIN_ADAPTERS		15	-0.49848515	-1.4624937	0.05357143	0.2505605	0.99	3316	tags=53%, list=30%, signal=76%
DORN_ADENOVIRUS_INFECTION_48HR_DN	DORN_ADENOVIRUS_INFECTION_48HR_DN		28	-0.5142691	-1.4619685	0.115384616	0.25084096	0.99	2679	tags=54%, list=24%, signal=70%
KYNG_DNA_DAMAGE_UP	KYNG_DNA_DAMAGE_UP		66	-0.4388043	-1.461699	0.06349207	0.25074103	0.99	2606	tags=38%, list=23%, signal=49%
SHAFFER_IRF4_TARGETS_IN_ACTIVATED_DENDRITIC_CELL	SHAFFER_IRF4_TARGETS_IN_ACTIVATED_DENDRITIC_CELL		43	-0.4635408	-1.4611175	0.050847456	0.25115344	0.99	2971	tags=51%, list=27%, signal=69%
RHODES_CANCER_META_SIGNATURE	RHODES_CANCER_META_SIGNATURE		41	-0.3968289	-1.460848	0.14285715	0.2510881	0.99	3274	tags=46%, list=29%, signal=65%
REACTOME_NEP_NS2_INTERACTS_WITH_THE_CELLULAR_EXPORT_MACHINERY	REACTOME_NEP_NS2_INTERACTS_WITH_THE_CELLULAR_EXPORT_MACHINERY		17	-0.53030825	-1.4597354	0.10344828	0.2523219	0.99	4440	tags=71%, list=40%, signal=117%
REACTOME_G1_S_TRANSITION	REACTOME_G1_S_TRANSITION		79	-0.46709767	-1.4594352	0.074074075	0.2523085	0.99	3112	tags=53%, list=28%, signal=73%
REACTOME_TRANSPORT_OF_RIBONUCLEOPROTEINS_INTO_THE_HOST_NUCLEUS	REACTOME_TRANSPORT_OF_RIBONUCLEOPROTEINS_INTO_THE_HOST_NUCLEUS		18	-0.5356866	-1.4592199	0.071428575	0.2516893	0.99	4440	tags=72%, list=40%, signal=119%
JIANG_TIP30_TARGETS_UP	JIANG_TIP30_TARGETS_UP		34	-0.49877545	-1.4578868	0.06	0.25290132	0.99	2335	tags=38%, list=21%, signal=48%
KEGG_P53_SIGNALING_PATHWAY	KEGG_P53_SIGNALING_PATHWAY		41	-0.46136442	-1.4574567	0.09090909	0.25295448	0.99	2177	tags=37%, list=19%, signal=45%
SHEPARD_CRUSH_AND_BURN_MUTANT_UP	SHEPARD_CRUSH_AND_BURN_MUTANT_UP		97	-0.36348704	-1.4564936	0.06779661	0.25356033	0.99	1921	tags=32%, list=17%, signal=38%
PENG_RAPAMYCIN_RESPONSE_DN	PENG_RAPAMYCIN_RESPONSE_DN		51	-0.35278228	-1.4560012	0.06779661	0.2533292	0.99	3264	tags=45%, list=29%, signal=63%
KIM_WT1_TARGETS_12HR_DN	KIM_WT1_TARGETS_12HR_DN		127	-0.3975487	-1.4554908	0.032258064	0.25337815	0.99	3270	tags=50%, list=29%, signal=69%
KEGG_PROPANOATE_METABOLISM	KEGG_PROPANOATE_METABOLISM		25	-0.5887309	-1.4551706	0.12	0.25335988	0.99	2669	tags=48%, list=24%, signal=63%
CHESLER_BRAIN_QTL_CIS	CHESLER_BRAIN_QTL_CIS		56	-0.42749366	-1.4536287	0.017857144	0.2547922	0.99	2628	tags=41%, list=23%, signal=53%
REACTOME_TRANSPORT_OF_THE_SLBP_INDEPENDENT_MATURE_MRNA	REACTOME_TRANSPORT_OF_THE_SLBP_INDEPENDENT_MATURE_MRNA		19	-0.53159904	-1.4531071	0.0862069	0.25460425	0.99	4440	tags=68%, list=40%, signal=113%
EHLERS_ANEUPLOIDY_UP	EHLERS_ANEUPLOIDY_UP		27	-0.4763549	-1.4529959	0.07272727	0.2540407	0.99	2188	tags=52%, list=20%, signal=64%
BENPORATH_MYC_TARGETS_WITH_EBOX	BENPORATH_MYC_TARGETS_WITH_EBOX		151	-0.327651	-1.4527984	0.035714287	0.25363678	0.99	3844	tags=49%, list=34%, signal=74%
RIZ_ERYTHROID_DIFFERENTIATION	RIZ_ERYTHROID_DIFFERENTIATION		60	-0.45474264	-1.4514295	0.078431375	0.255176	0.99	2579	tags=42%, list=23%, signal=54%
NIKOLSKY_BREAST_CANCER_12Q13_Q21_AMPLICON	NIKOLSKY_BREAST_CANCER_12Q13_Q21_AMPLICON		20	-0.48457122	-1.4512992	0.074074075	0.25487244	0.99	1675	tags=40%, list=15%, signal=47%
LANDIS_ERBB2_BREAST_TUMORS_65_UP	LANDIS_ERBB2_BREAST_TUMORS_65_UP		19	-0.61247426	-1.451178	0.06818182	0.2543449	0.99	3495	tags=79%, list=31%, signal=115%
WATANABE_RECTAL_CANCER_RADIOTHERAPY_RESPONSIVE_UP	WATANABE_RECTAL_CANCER_RADIOTHERAPY_RESPONSIVE_UP		66	-0.36520693	-1.449967	0.0877193	0.25527045	0.99	4109	tags=52%, list=37%, signal=81%
REACTOME_CENTROSOME_MATURATION	REACTOME_CENTROSOME_MATURATION		35	-0.43558758	-1.4490478	0.10638298	0.25621638	0.99	2095	tags=29%, list=19%, signal=35%
RASHI_RESPONSE_TO_IONIZING_RADIATION_2	RASHI_RESPONSE_TO_IONIZING_RADIATION_2		92	-0.45510128	-1.4486542	0.07692308	0.25595614	0.99	1945	tags=35%, list=17%, signal=42%
DORN_ADENOVIRUS_INFECTION_32HR_DN	DORN_ADENOVIRUS_INFECTION_32HR_DN		27	-0.5027518	-1.4480727	0.115384616	0.25578165	0.99	2679	tags=52%, list=24%, signal=68%
ZHAN_MULTIPLE_MYELOMA_HP_UP	ZHAN_MULTIPLE_MYELOMA_HP_UP		26	-0.5212022	-1.4479607	0.055555556	0.25529152	0.99	2444	tags=46%, list=22%, signal=59%
ST_TUMOR_NECROSIS_FACTOR_PATHWAY	ST_TUMOR_NECROSIS_FACTOR_PATHWAY		18	-0.50568724	-1.4477127	0.12280702	0.25510228	0.99	3894	tags=56%, list=35%, signal=85%
REACTOME_RNA_POLYMERASE_I_PROMOTER_CLEARANCE	REACTOME_RNA_POLYMERASE_I_PROMOTER_CLEARANCE		24	-0.44204143	-1.4474571	0.1	0.2547519	0.99	4615	tags=71%, list=41%, signal=120%
VANTVEER_BREAST_CANCER_BRCA1_UP	VANTVEER_BREAST_CANCER_BRCA1_UP		18	-0.46085697	-1.4473516	0.10714286	0.2542345	0.99	1532	tags=33%, list=14%, signal=39%
KOKKINAKIS_METHIONINE_DEPRIVATION_96HR_DN	KOKKINAKIS_METHIONINE_DEPRIVATION_96HR_DN		53	-0.4364653	-1.447274	0.033898305	0.25375658	0.99	2614	tags=40%, list=23%, signal=51%
MORI_SMALL_PRE_BII_LYMPHOCYTE_DN	MORI_SMALL_PRE_BII_LYMPHOCYTE_DN		46	-0.4567544	-1.4470966	0.031746034	0.25327057	0.99	3251	tags=52%, list=29%, signal=73%
RICKMAN_METASTASIS_UP	RICKMAN_METASTASIS_UP		145	-0.36563903	-1.4466656	0.0877193	0.25310165	0.99	3218	tags=42%, list=29%, signal=58%
REACTOME_REV_MEDIATED_NUCLEAR_EXPORT_OF_HIV1_RNA	REACTOME_REV_MEDIATED_NUCLEAR_EXPORT_OF_HIV1_RNA		18	-0.52493006	-1.446568	0.10344828	0.25262287	0.99	4440	tags=67%, list=40%, signal=110%
REACTOME_GENES_INVOLVED_IN_APOPTOTIC_CLEAVAGE_OF_CELLULAR_PROTEINS	REACTOME_GENES_INVOLVED_IN_APOPTOTIC_CLEAVAGE_OF_CELLULAR_PROTEINS		24	-0.4992714	-1.445977	0.13461539	0.25292176	0.99	3077	tags=46%, list=27%, signal=63%
LOCKWOOD_AMPLIFIED_IN_LUNG_CANCER	LOCKWOOD_AMPLIFIED_IN_LUNG_CANCER		117	-0.31645614	-1.4453939	0.083333336	0.25316265	0.99	3129	tags=33%, list=28%, signal=46%
REACTOME_TOLL_LIKE_RECEPTOR_3_CASCADE	REACTOME_TOLL_LIKE_RECEPTOR_3_CASCADE		37	-0.41120222	-1.4453671	0.06122449	0.2525331	0.99	3012	tags=49%, list=27%, signal=66%
OUILLETTE_CLL_13Q14_DELETION_UP	OUILLETTE_CLL_13Q14_DELETION_UP		33	-0.4361396	-1.4440547	0.078431375	0.25366464	0.99	2778	tags=45%, list=25%, signal=60%
HONMA_DOCETAXEL_RESISTANCE	HONMA_DOCETAXEL_RESISTANCE		23	-0.4632881	-1.4438434	0.09803922	0.2533185	0.99	4954	tags=70%, list=44%, signal=125%
REACTOME_ABORTIVE_ELONGATION_OF_HIV1_TRANSCRIPT_IN_THE_ABSENCE_OF_TAT	REACTOME_ABORTIVE_ELONGATION_OF_HIV1_TRANSCRIPT_IN_THE_ABSENCE_OF_TAT		19	-0.5018982	-1.4437321	0.10714286	0.25271252	0.99	4457	tags=68%, list=40%, signal=113%
BRUECKNER_TARGETS_OF_MIRLET7A3_UP	BRUECKNER_TARGETS_OF_MIRLET7A3_UP		66	-0.45196605	-1.4430361	0	0.2529517	0.99	3640	tags=58%, list=33%, signal=85%
LASTOWSKA_COAMPLIFIED_WITH_MYCN	LASTOWSKA_COAMPLIFIED_WITH_MYCN		22	-0.4632901	-1.4423295	0.054545455	0.25345612	0.99	1950	tags=41%, list=17%, signal=49%
FAELT_B_CLL_WITH_VH_REARRANGEMENTS_DN	FAELT_B_CLL_WITH_VH_REARRANGEMENTS_DN		27	-0.4608758	-1.438347	0.06666667	0.25909412	0.99	3905	tags=48%, list=35%, signal=74%
KAUFFMANN_MELANOMA_RELAPSE_UP	KAUFFMANN_MELANOMA_RELAPSE_UP		44	-0.55113924	-1.4378574	0.11320755	0.2589719	0.99	2929	tags=57%, list=26%, signal=77%
SMITH_TERT_TARGETS_DN	SMITH_TERT_TARGETS_DN		49	-0.47893026	-1.4366895	0.03448276	0.26021576	0.99	2867	tags=55%, list=26%, signal=74%
DEURIG_T_CELL_PROLYMPHOCYTIC_LEUKEMIA_DN	DEURIG_T_CELL_PROLYMPHOCYTIC_LEUKEMIA_DN		176	-0.4148718	-1.4340376	0.048387095	0.26381764	0.99	1353	tags=26%, list=12%, signal=29%
REACTOME_FORMATION_OF_THE_TERNARY_COMPLEX_AND_SUBSEQUENTLY_THE_43S_COMPLEX	REACTOME_FORMATION_OF_THE_TERNARY_COMPLEX_AND_SUBSEQUENTLY_THE_43S_COMPLEX		22	-0.56471217	-1.4326735	0.104166664	0.2653647	0.99	3363	tags=64%, list=30%, signal=91%
MURAKAMI_UV_RESPONSE_6HR_UP	MURAKAMI_UV_RESPONSE_6HR_UP		22	-0.5357721	-1.4308716	0.057692308	0.26749077	0.99	4626	tags=68%, list=41%, signal=116%
KEGG_AMINOACYL_TRNA_BIOSYNTHESIS	KEGG_AMINOACYL_TRNA_BIOSYNTHESIS		18	-0.4963328	-1.4300599	0.1509434	0.2675938	0.99	2297	tags=39%, list=21%, signal=49%
REACTOME_MRNA_PROCESSING	REACTOME_MRNA_PROCESSING		28	-0.42592204	-1.4297826	0.13559322	0.2671738	0.99	4569	tags=75%, list=41%, signal=126%
SHAFFER_IRF4_TARGETS_IN_ACTIVATED_B_LYMPHOCYTE	SHAFFER_IRF4_TARGETS_IN_ACTIVATED_B_LYMPHOCYTE		56	-0.43146676	-1.4297634	0.12962963	0.26650274	0.99	3079	tags=46%, list=27%, signal=64%
MISSIAGLIA_REGULATED_BY_METHYLATION_UP	MISSIAGLIA_REGULATED_BY_METHYLATION_UP		68	-0.46684328	-1.4286615	0.07692308	0.26770616	0.99	2407	tags=38%, list=21%, signal=48%
LEE_LIVER_CANCER_SURVIVAL_DN	LEE_LIVER_CANCER_SURVIVAL_DN		83	-0.4185771	-1.4275875	0.10909091	0.26907638	0.99	3023	tags=45%, list=27%, signal=61%
PAL_PRMT5_TARGETS_UP	PAL_PRMT5_TARGETS_UP		157	-0.42447335	-1.4273808	0.08928572	0.26861554	0.99	4350	tags=62%, list=39%, signal=101%
WELCSH_BRCA1_TARGETS_1_DN	WELCSH_BRCA1_TARGETS_1_DN		74	-0.38903773	-1.4260912	0.14	0.26997167	0.99	3687	tags=51%, list=33%, signal=76%
BIOCARTA_P38MAPK_PATHWAY	BIOCARTA_P38MAPK_PATHWAY		26	-0.48878732	-1.4256378	0.078431375	0.27000228	0.99	953	tags=31%, list=9%, signal=34%
RICKMAN_TUMOR_DIFFERENTIATED_WELL_VS_POORLY_UP	RICKMAN_TUMOR_DIFFERENTIATED_WELL_VS_POORLY_UP		119	-0.39034393	-1.4244802	0.03846154	0.27123928	0.99	2953	tags=43%, list=26%, signal=58%
BERENJENO_ROCK_SIGNALING_NOT_VIA_RHOA_DN	BERENJENO_ROCK_SIGNALING_NOT_VIA_RHOA_DN		29	-0.45363775	-1.4239179	0.1	0.2716614	0.99	1295	tags=28%, list=12%, signal=31%
BIOCARTA_DEATH_PATHWAY	BIOCARTA_DEATH_PATHWAY		21	-0.46864846	-1.4236804	0.14814815	0.27126154	0.99	3077	tags=43%, list=27%, signal=59%
BENPORATH_CYCLING_GENES	BENPORATH_CYCLING_GENES		352	-0.36359492	-1.4236453	0.10344828	0.27058983	0.99	3136	tags=40%, list=28%, signal=54%
GESERICK_TERT_TARGETS_DN	GESERICK_TERT_TARGETS_DN		17	-0.6588706	-1.4218372	0.0952381	0.27251065	0.99	2394	tags=59%, list=21%, signal=75%
STEIN_ESRRA_TARGETS_DN	STEIN_ESRRA_TARGETS_DN		58	-0.3913907	-1.4212241	0.06	0.27308798	0.99	4041	tags=53%, list=36%, signal=83%
REACTOME_CD28_CO_STIMULATION	REACTOME_CD28_CO_STIMULATION		19	-0.53705215	-1.4201548	0.06451613	0.2738147	0.99	2586	tags=53%, list=23%, signal=68%
BIOCARTA_STRESS_PATHWAY	BIOCARTA_STRESS_PATHWAY		15	-0.48221952	-1.4201262	0.09090909	0.27317214	0.99	2688	tags=53%, list=24%, signal=70%
LIU_VMYB_TARGETS_UP	LIU_VMYB_TARGETS_UP		82	-0.3785348	-1.4195623	0.0862069	0.2733268	0.99	2824	tags=41%, list=25%, signal=55%
PUJANA_BRCA2_PCC_NETWORK	PUJANA_BRCA2_PCC_NETWORK		263	-0.3898669	-1.4193804	0.14285715	0.2729118	0.99	4544	tags=61%, list=41%, signal=101%
CUI_GLUCOSE_DEPRIVATION	CUI_GLUCOSE_DEPRIVATION		35	-0.43301207	-1.4171144	0.11320755	0.27586365	0.99	2679	tags=46%, list=24%, signal=60%
DORN_ADENOVIRUS_INFECTION_24HR_DN	DORN_ADENOVIRUS_INFECTION_24HR_DN		32	-0.46878815	-1.416609	0.14545454	0.27582422	0.99	2679	tags=50%, list=24%, signal=66%
BOYLAN_MULTIPLE_MYELOMA_D_CLUSTER_DN	BOYLAN_MULTIPLE_MYELOMA_D_CLUSTER_DN		24	-0.4575958	-1.416449	0.1632653	0.27539453	0.99	1136	tags=29%, list=10%, signal=32%
HAMAI_APOPTOSIS_VIA_TRAIL_UP	HAMAI_APOPTOSIS_VIA_TRAIL_UP		209	-0.39510453	-1.4163972	0.056603774	0.27475685	0.99	3464	tags=49%, list=31%, signal=70%
GNATENKO_PLATELET_SIGNATURE	GNATENKO_PLATELET_SIGNATURE		20	-0.56532747	-1.4143795	0.09677419	0.27706164	0.99	716	tags=25%, list=6%, signal=27%
ZHANG_RESPONSE_TO_IKK_INHIBITOR_AND_TNF_UP	ZHANG_RESPONSE_TO_IKK_INHIBITOR_AND_TNF_UP		120	-0.4709558	-1.4142963	0.125	0.27644154	0.99	2466	tags=43%, list=22%, signal=54%
GALLUZZI_PERMEABILIZE_MITOCHONDRIA	GALLUZZI_PERMEABILIZE_MITOCHONDRIA		26	-0.45456073	-1.4098976	0.10909091	0.28330496	0.99	1411	tags=27%, list=13%, signal=31%
BROWNE_HCMV_INFECTION_16HR_UP	BROWNE_HCMV_INFECTION_16HR_UP		123	-0.3462008	-1.4098797	0.094339624	0.28262916	0.99	2922	tags=37%, list=26%, signal=49%
MOOTHA_MITOCHONDRIA	MOOTHA_MITOCHONDRIA		330	-0.33777842	-1.4093022	0.16071428	0.28289762	0.99	3856	tags=46%, list=34%, signal=68%
COLDREN_GEFITINIB_RESISTANCE_UP	COLDREN_GEFITINIB_RESISTANCE_UP		41	-0.43480918	-1.407894	0.07017544	0.28444943	0.99	2714	tags=44%, list=24%, signal=58%
GRADE_COLON_VS_RECTAL_CANCER_UP	GRADE_COLON_VS_RECTAL_CANCER_UP		18	-0.56481504	-1.4072382	0.05263158	0.28467527	0.99	1982	tags=50%, list=18%, signal=61%
HEDENFALK_BREAST_CANCER_BRCA1_VS_BRCA2	HEDENFALK_BREAST_CANCER_BRCA1_VS_BRCA2		21	-0.43149143	-1.4055203	0.13461539	0.2868847	0.99	3519	tags=57%, list=31%, signal=83%
DORN_ADENOVIRUS_INFECTION_12HR_UP	DORN_ADENOVIRUS_INFECTION_12HR_UP		18	-0.54133546	-1.4038261	0.094339624	0.28884324	0.99	2434	tags=61%, list=22%, signal=78%
LINDGREN_BLADDER_CANCER_CLUSTER_3_UP	LINDGREN_BLADDER_CANCER_CLUSTER_3_UP		191	-0.37487787	-1.4026245	0.14285715	0.28998056	0.99	4437	tags=57%, list=40%, signal=92%
REACTOME_TELOMERE_MAINTENANCE	REACTOME_TELOMERE_MAINTENANCE		28	-0.52498835	-1.4026165	0.14285715	0.28927505	0.99	3205	tags=57%, list=29%, signal=80%
PICCALUGA_ANGIOIMMUNOBLASTIC_LYMPHOMA_DN	PICCALUGA_ANGIOIMMUNOBLASTIC_LYMPHOMA_DN		62	-0.46606046	-1.4023271	0.11764706	0.28907302	0.99	2051	tags=32%, list=18%, signal=39%
TOOKER_GEMCITABINE_RESISTANCE_DN	TOOKER_GEMCITABINE_RESISTANCE_DN		78	-0.38364515	-1.4010575	0.0754717	0.29073694	0.99	3527	tags=41%, list=31%, signal=59%
TOOKER_RESPONSE_TO_BEXAROTENE_UP	TOOKER_RESPONSE_TO_BEXAROTENE_UP		78	-0.38364515	-1.4010575	0.0754717	0.29003465	0.99	3527	tags=41%, list=31%, signal=59%
BASAKI_YBX1_TARGETS_DN	BASAKI_YBX1_TARGETS_DN		184	-0.39034015	-1.4007837	0.01724138	0.28980052	0.99	2209	tags=34%, list=20%, signal=41%
GARGALOVIC_RESPONSE_TO_OXIDIZED_PHOSPHOLIPIDS_BLUE_UP	GARGALOVIC_RESPONSE_TO_OXIDIZED_PHOSPHOLIPIDS_BLUE_UP		56	-0.4424712	-1.39891	0.16981132	0.29223752	0.99	3983	tags=55%, list=36%, signal=85%
SWEET_LUNG_CANCER_KRAS_UP	SWEET_LUNG_CANCER_KRAS_UP		371	-0.3625127	-1.3978938	0.016666668	0.29351273	0.99	3494	tags=45%, list=31%, signal=64%
MITSIADES_RESPONSE_TO_APLIDIN_UP	MITSIADES_RESPONSE_TO_APLIDIN_UP		260	-0.33694133	-1.3967063	0.083333336	0.2947303	0.99	3136	tags=38%, list=28%, signal=51%
TAVOR_CEBPA_TARGETS_UP	TAVOR_CEBPA_TARGETS_UP		36	-0.49234456	-1.393802	0.018867925	0.29909778	0.99	1888	tags=31%, list=17%, signal=37%
BERENJENO_TRANSFORMED_BY_RHOA_FOREVER_DN	BERENJENO_TRANSFORMED_BY_RHOA_FOREVER_DN		24	-0.577169	-1.3930149	0.1	0.29958722	0.99	1097	tags=33%, list=10%, signal=37%
BILD_MYC_ONCOGENIC_SIGNATURE	BILD_MYC_ONCOGENIC_SIGNATURE		107	-0.35318115	-1.3905731	0.08196721	0.30288452	0.99	2418	tags=36%, list=22%, signal=45%
HOLLMAN_APOPTOSIS_VIA_CD40_DN	HOLLMAN_APOPTOSIS_VIA_CD40_DN		149	-0.34387052	-1.3890694	0.05263158	0.3053155	0.99	2514	tags=32%, list=22%, signal=41%
YAMASHITA_LIVER_CANCER_WITH_EPCAM_UP	YAMASHITA_LIVER_CANCER_WITH_EPCAM_UP		28	-0.45414305	-1.3888493	0.15686275	0.30485725	0.99	3174	tags=54%, list=28%, signal=75%
BIOCARTA_VEGF_PATHWAY	BIOCARTA_VEGF_PATHWAY		17	-0.46458706	-1.3887008	0.08928572	0.30442426	0.99	3264	tags=41%, list=29%, signal=58%
CROMER_METASTASIS_DN	CROMER_METASTASIS_DN		43	-0.42485023	-1.3861613	0.12903225	0.30848393	0.99	3467	tags=49%, list=31%, signal=70%
KEGG_RNA_POLYMERASE	KEGG_RNA_POLYMERASE		20	-0.4572996	-1.3858422	0.10909091	0.30854982	0.99	4457	tags=65%, list=40%, signal=108%
KRIGE_AMINO_ACID_DEPRIVATION	KRIGE_AMINO_ACID_DEPRIVATION		19	-0.50531745	-1.3854197	0.11111111	0.30869126	0.99	2179	tags=42%, list=19%, signal=52%
BENPORATH_PROLIFERATION	BENPORATH_PROLIFERATION		89	-0.4616236	-1.3848594	0.21428572	0.3089894	0.99	3437	tags=53%, list=31%, signal=76%
DANG_REGULATED_BY_MYC_UP	DANG_REGULATED_BY_MYC_UP		48	-0.38694155	-1.3834512	0.1764706	0.3104555	0.99	3272	tags=46%, list=29%, signal=64%
LIANG_HEMATOPOIESIS_STEM_CELL_NUMBER_LARGE_VS_TINY_DN	LIANG_HEMATOPOIESIS_STEM_CELL_NUMBER_LARGE_VS_TINY_DN		33	-0.41605437	-1.383401	0.03448276	0.30978623	0.99	1527	tags=27%, list=14%, signal=31%
AIYAR_COBRA1_TARGETS_DN	AIYAR_COBRA1_TARGETS_DN		16	-0.48843476	-1.3830851	0.16	0.30970138	0.99	3232	tags=63%, list=29%, signal=88%
WANG_SMARCE1_TARGETS_DN	WANG_SMARCE1_TARGETS_DN		205	-0.3484939	-1.381471	0.08928572	0.31134084	0.99	2798	tags=35%, list=25%, signal=45%
NUYTTEN_NIPP1_TARGETS_DN	NUYTTEN_NIPP1_TARGETS_DN		449	-0.31989628	-1.3812404	0.07017544	0.31106004	0.99	3089	tags=36%, list=28%, signal=48%
PASQUALUCCI_LYMPHOMA_BY_GC_STAGE_UP	PASQUALUCCI_LYMPHOMA_BY_GC_STAGE_UP		183	-0.36256492	-1.3795608	0.057692308	0.31320587	0.99	2933	tags=40%, list=26%, signal=54%
ST_PHOSPHOINOSITIDE_3_KINASE_PATHWAY	ST_PHOSPHOINOSITIDE_3_KINASE_PATHWAY		24	-0.44841903	-1.3768203	0.14814815	0.31697005	0.99	2695	tags=33%, list=24%, signal=44%
ENK_UV_RESPONSE_KERATINOCYTE_UP	ENK_UV_RESPONSE_KERATINOCYTE_UP		379	-0.32036012	-1.3760786	0.056603774	0.31764114	0.99	3634	tags=44%, list=32%, signal=63%
ZHAN_MULTIPLE_MYELOMA_MS_DN	ZHAN_MULTIPLE_MYELOMA_MS_DN		18	-0.49612775	-1.3745745	0.16071428	0.31938922	0.99	2495	tags=61%, list=22%, signal=79%
CHUNG_BLISTER_CYTOTOXICITY_UP	CHUNG_BLISTER_CYTOTOXICITY_UP		86	-0.3531855	-1.3739845	0.15873016	0.31953806	0.99	3721	tags=43%, list=33%, signal=64%
BIOCARTA_RAS_PATHWAY	BIOCARTA_RAS_PATHWAY		17	-0.49438813	-1.3734354	0.14583333	0.32010257	0.99	1393	tags=24%, list=12%, signal=27%
YAO_TEMPORAL_RESPONSE_TO_PROGESTERONE_CLUSTER_9	YAO_TEMPORAL_RESPONSE_TO_PROGESTERONE_CLUSTER_9		59	-0.44120184	-1.3730308	0.06666667	0.31989595	0.99	2964	tags=44%, list=26%, signal=60%
KEGG_ERBB_SIGNALING_PATHWAY	KEGG_ERBB_SIGNALING_PATHWAY		48	-0.3711799	-1.3718755	0.09259259	0.321148	0.99	2895	tags=40%, list=26%, signal=53%
DOUGLAS_BMI1_TARGETS_DN	DOUGLAS_BMI1_TARGETS_DN		153	-0.35328797	-1.3717271	0.11111111	0.32073176	0.99	3495	tags=48%, list=31%, signal=68%
DAIRKEE_TERT_TARGETS_UP	DAIRKEE_TERT_TARGETS_UP		212	-0.28148445	-1.3714709	0.10714286	0.32037938	0.99	3605	tags=40%, list=32%, signal=57%
TIEN_INTESTINE_PROBIOTICS_2HR_UP	TIEN_INTESTINE_PROBIOTICS_2HR_UP		15	-0.46576452	-1.3692101	0.13461539	0.32375252	0.99	3722	tags=67%, list=33%, signal=100%
MCBRYAN_PUBERTAL_BREAST_3_4WK_UP	MCBRYAN_PUBERTAL_BREAST_3_4WK_UP		149	-0.4377933	-1.3686843	0.055555556	0.32415548	0.99	2449	tags=41%, list=22%, signal=52%
KEGG_ENDOMETRIAL_CANCER	KEGG_ENDOMETRIAL_CANCER		31	-0.408871	-1.368532	0.054545455	0.32355633	0.99	722	tags=19%, list=6%, signal=21%
REACTOME_PYRIMIDINE_METABOLISM	REACTOME_PYRIMIDINE_METABOLISM		15	-0.50130516	-1.3666942	0.10714286	0.32626015	0.99	1125	tags=27%, list=10%, signal=30%
LI_AMPLIFIED_IN_LUNG_CANCER	LI_AMPLIFIED_IN_LUNG_CANCER		123	-0.34730694	-1.3661911	0.12068965	0.32648	0.99	3274	tags=39%, list=29%, signal=55%
KEGG_HUNTINGTONS_DISEASE	KEGG_HUNTINGTONS_DISEASE		115	-0.30428654	-1.3660866	0.16666667	0.3258387	0.99	4631	tags=58%, list=41%, signal=98%
REACTOME_EGFR_DOWNREGULATION	REACTOME_EGFR_DOWNREGULATION		20	-0.46500218	-1.3658897	0.125	0.32569507	0.99	3316	tags=55%, list=30%, signal=78%
KRIGE_RESPONSE_TO_TOSEDOSTAT_24HR_UP	KRIGE_RESPONSE_TO_TOSEDOSTAT_24HR_UP		349	-0.35830474	-1.3629668	0.07017544	0.33072174	0.99	2210	tags=30%, list=20%, signal=36%
REACTOME_SIGNALING_BY_EGFR	REACTOME_SIGNALING_BY_EGFR		38	-0.40772176	-1.3626258	0.13461539	0.33032387	0.99	4219	tags=58%, list=38%, signal=93%
BIOCARTA_RHO_PATHWAY	BIOCARTA_RHO_PATHWAY		27	-0.40083617	-1.3615091	0.114754096	0.33143014	0.99	2619	tags=41%, list=23%, signal=53%
MOOTHA_PGC	MOOTHA_PGC		263	-0.29300693	-1.3609902	0.14814815	0.33159897	0.99	3297	tags=35%, list=29%, signal=49%
AIGNER_ZEB1_TARGETS	AIGNER_ZEB1_TARGETS		25	-0.6562608	-1.3578815	0.125	0.33619714	0.99	2843	tags=64%, list=25%, signal=86%
REACTOME_DARPP32_EVENTS	REACTOME_DARPP32_EVENTS		17	-0.4523765	-1.3545864	0.13043478	0.34203318	0.99	1259	tags=29%, list=11%, signal=33%
LEE_RECENT_THYMIC_EMIGRANT	LEE_RECENT_THYMIC_EMIGRANT		65	-0.39724824	-1.3544928	0.118644066	0.34148234	0.99	2706	tags=40%, list=24%, signal=52%
HINATA_NFKB_TARGETS_KERATINOCYTE_UP	HINATA_NFKB_TARGETS_KERATINOCYTE_UP		48	-0.51452076	-1.3543742	0.125	0.3408905	0.99	2681	tags=48%, list=24%, signal=63%
BIOCARTA_GPCR_PATHWAY	BIOCARTA_GPCR_PATHWAY		18	-0.43616298	-1.3538679	0.21428572	0.3410838	0.99	1259	tags=28%, list=11%, signal=31%
ONKEN_UVEAL_MELANOMA_UP	ONKEN_UVEAL_MELANOMA_UP		449	-0.3348264	-1.352702	0.1	0.34272733	0.99	2810	tags=33%, list=25%, signal=42%
NGUYEN_NOTCH1_TARGETS_DN	NGUYEN_NOTCH1_TARGETS_DN		47	-0.42254382	-1.3519826	0.16071428	0.34333143	0.99	2107	tags=34%, list=19%, signal=42%
IGARASHI_ATF4_TARGETS_DN	IGARASHI_ATF4_TARGETS_DN		48	-0.40280652	-1.3513831	0.06349207	0.34340292	0.99	2682	tags=44%, list=24%, signal=57%
RIZKI_TUMOR_INVASIVENESS_2D_UP	RIZKI_TUMOR_INVASIVENESS_2D_UP		47	-0.35332492	-1.3490945	0.074074075	0.34648255	0.99	3278	tags=45%, list=29%, signal=63%
KEGG_HOMOLOGOUS_RECOMBINATION	KEGG_HOMOLOGOUS_RECOMBINATION		24	-0.5014046	-1.3479959	0.16363636	0.34746018	0.99	3161	tags=54%, list=28%, signal=75%
SOTIRIOU_BREAST_CANCER_GRADE_1_VS_3_DN	SOTIRIOU_BREAST_CANCER_GRADE_1_VS_3_DN		27	-0.44179136	-1.3470166	0.12280702	0.34868836	0.99	3074	tags=44%, list=27%, signal=61%
REACTOME_REGULATION_OF_GENE_EXPRESSION_IN_BETA_CELLS	REACTOME_REGULATION_OF_GENE_EXPRESSION_IN_BETA_CELLS		61	-0.4425246	-1.3466265	0.08510638	0.34885144	0.99	3645	tags=64%, list=33%, signal=94%
ZHU_CMV_24_HR_UP	ZHU_CMV_24_HR_UP		28	-0.44884038	-1.3464724	0.14	0.3484101	0.99	2758	tags=57%, list=25%, signal=76%
STEIN_ESRRA_TARGETS_UP	STEIN_ESRRA_TARGETS_UP		233	-0.32811838	-1.3463757	0.16071428	0.34786054	0.99	3879	tags=47%, list=35%, signal=70%
AMIT_SERUM_RESPONSE_120_MCF10A	AMIT_SERUM_RESPONSE_120_MCF10A		45	-0.47080585	-1.3443673	0.15873016	0.35029998	0.99	1470	tags=22%, list=13%, signal=25%
ROME_INSULIN_TARGETS_IN_MUSCLE_UP	ROME_INSULIN_TARGETS_IN_MUSCLE_UP		56	-0.34211218	-1.3442734	0.14545454	0.3497289	0.99	4290	tags=61%, list=38%, signal=98%
SENESE_HDAC1_TARGETS_UP	SENESE_HDAC1_TARGETS_UP		219	-0.37513408	-1.3438083	0.06896552	0.34989426	0.99	2742	tags=37%, list=24%, signal=49%
FLECHNER_BIOPSY_KIDNEY_TRANSPLANT_OK_VS_DONOR_DN	FLECHNER_BIOPSY_KIDNEY_TRANSPLANT_OK_VS_DONOR_DN		15	-0.43785527	-1.3433546	0.16666667	0.35013345	0.99	3457	tags=53%, list=31%, signal=77%
HAHTOLA_MYCOSIS_FUNGOIDES_CD4_UP	HAHTOLA_MYCOSIS_FUNGOIDES_CD4_UP		38	-0.4779898	-1.3428656	0.14893617	0.35021544	0.99	928	tags=24%, list=8%, signal=26%
KANNAN_TP53_TARGETS_UP	KANNAN_TP53_TARGETS_UP		27	-0.48177978	-1.342807	0.13461539	0.34961474	0.99	2720	tags=37%, list=24%, signal=49%
RIZ_ERYTHROID_DIFFERENTIATION_CCNE1	RIZ_ERYTHROID_DIFFERENTIATION_CCNE1		32	-0.40714023	-1.3423545	0.10638298	0.3495962	0.99	2579	tags=44%, list=23%, signal=57%
KEGG_N_GLYCAN_BIOSYNTHESIS	KEGG_N_GLYCAN_BIOSYNTHESIS		28	-0.40001592	-1.3407791	0.125	0.35162145	0.99	986	tags=18%, list=9%, signal=20%
ONDER_CDH1_TARGETS_1_DN	ONDER_CDH1_TARGETS_1_DN		88	-0.4417836	-1.3401468	0.125	0.35204682	0.99	2812	tags=49%, list=25%, signal=65%
BIOCARTA_EGF_PATHWAY	BIOCARTA_EGF_PATHWAY		20	-0.43465143	-1.3398458	0.18	0.35195604	0.99	4219	tags=55%, list=38%, signal=88%
REACTOME_EXTENSION_OF_TELOMERES	REACTOME_EXTENSION_OF_TELOMERES		20	-0.5589122	-1.3396649	0.23529412	0.35181388	0.99	3205	tags=60%, list=29%, signal=84%
BIOCARTA_AT1R_PATHWAY	BIOCARTA_AT1R_PATHWAY		20	-0.47932476	-1.3392881	0.21052632	0.35182396	0.99	1966	tags=40%, list=18%, signal=48%
NAGASHIMA_NRG1_SIGNALING_DN	NAGASHIMA_NRG1_SIGNALING_DN		23	-0.45880428	-1.3385228	0.05263158	0.352467	0.99	1373	tags=35%, list=12%, signal=40%
REACTOME_P75_NTR_RECEPTOR_MEDIATED_SIGNALLING	REACTOME_P75_NTR_RECEPTOR_MEDIATED_SIGNALLING		53	-0.37520736	-1.3384594	0.0754717	0.3518396	0.99	1974	tags=30%, list=18%, signal=36%
REACTOME_G_ALPHA_12_13_SIGNALLING_EVENTS	REACTOME_G_ALPHA_12_13_SIGNALLING_EVENTS		37	-0.41356355	-1.3373218	0.14516129	0.3532466	0.99	2424	tags=30%, list=22%, signal=38%
BENPORATH_ES_1	BENPORATH_ES_1		237	-0.35778946	-1.3357904	0.09836066	0.35553482	0.99	3087	tags=44%, list=28%, signal=59%
BIOCARTA_PDGF_PATHWAY	BIOCARTA_PDGF_PATHWAY		22	-0.42307234	-1.3335749	0.17857143	0.3584742	0.99	4219	tags=50%, list=38%, signal=80%
FOSTER_INFLAMMATORY_RESPONSE_LPS_DN	FOSTER_INFLAMMATORY_RESPONSE_LPS_DN		233	-0.3895777	-1.3316691	0.13114753	0.36109182	0.99	2638	tags=35%, list=24%, signal=45%
CAFFAREL_RESPONSE_TO_THC_DN	CAFFAREL_RESPONSE_TO_THC_DN		19	-0.46827638	-1.3312037	0.17857143	0.3613362	0.99	3723	tags=53%, list=33%, signal=79%
KIM_MYC_AMPLIFICATION_TARGETS_UP	KIM_MYC_AMPLIFICATION_TARGETS_UP		106	-0.34031707	-1.3310984	0.12068965	0.36089718	0.99	3229	tags=46%, list=29%, signal=64%
BIOCARTA_IGF1_PATHWAY	BIOCARTA_IGF1_PATHWAY		15	-0.46586204	-1.3306093	0.14814815	0.36124745	0.99	2895	tags=33%, list=26%, signal=45%
REACTOME_TOLL_RECEPTOR_CASCADES	REACTOME_TOLL_RECEPTOR_CASCADES		53	-0.3974418	-1.3301321	0.16363636	0.36160088	0.99	2688	tags=43%, list=24%, signal=57%
DEBIASI_APOPTOSIS_BY_REOVIRUS_INFECTION_UP	DEBIASI_APOPTOSIS_BY_REOVIRUS_INFECTION_UP		141	-0.36424986	-1.3291595	0.15789473	0.36224157	0.99	2166	tags=31%, list=19%, signal=38%
FLECHNER_PBL_KIDNEY_TRANSPLANT_OK_VS_DONOR_DN	FLECHNER_PBL_KIDNEY_TRANSPLANT_OK_VS_DONOR_DN		28	-0.44134682	-1.3288269	0.1	0.36219832	0.99	4332	tags=68%, list=39%, signal=110%
HAHTOLA_MYCOSIS_FUNGOIDES_SKIN_UP	HAHTOLA_MYCOSIS_FUNGOIDES_SKIN_UP		117	-0.37924597	-1.3284413	0.15	0.36227238	0.99	4173	tags=57%, list=37%, signal=90%
SHEDDEN_LUNG_CANCER_POOR_SURVIVAL_A6	SHEDDEN_LUNG_CANCER_POOR_SURVIVAL_A6		274	-0.39626974	-1.327719	0.17307693	0.36284184	0.99	3139	tags=43%, list=28%, signal=58%
HEIDENBLAD_AMPLICON_12P11_12_DN	HEIDENBLAD_AMPLICON_12P11_12_DN		17	-0.48899305	-1.3276736	0.13793103	0.36220515	0.99	2902	tags=41%, list=26%, signal=55%
GARY_CD5_TARGETS_UP	GARY_CD5_TARGETS_UP		292	-0.31228468	-1.3266014	0.114754096	0.3634029	0.99	2851	tags=34%, list=25%, signal=45%
DAZARD_RESPONSE_TO_UV_SCC_DN	DAZARD_RESPONSE_TO_UV_SCC_DN		59	-0.36115193	-1.3265885	0.13461539	0.36269715	0.99	2521	tags=36%, list=23%, signal=46%
SIMBULAN_UV_RESPONSE_IMMORTALIZED_DN	SIMBULAN_UV_RESPONSE_IMMORTALIZED_DN		16	-0.5269644	-1.3252516	0.19298245	0.3648245	0.99	2942	tags=63%, list=26%, signal=85%
ONDER_CDH1_TARGETS_2_DN	ONDER_CDH1_TARGETS_2_DN		264	-0.4302615	-1.3216506	0.09090909	0.37005895	0.99	1780	tags=31%, list=16%, signal=37%
REACTOME_SEMA4D_INDUCED_CELL_MIGRATION_AND_GROWTH_CONE_COLLAPSE	REACTOME_SEMA4D_INDUCED_CELL_MIGRATION_AND_GROWTH_CONE_COLLAPSE		16	-0.5041103	-1.3209635	0.2037037	0.37063617	0.99	2424	tags=31%, list=22%, signal=40%
CHEMNITZ_RESPONSE_TO_PROSTAGLANDIN_E2_DN	CHEMNITZ_RESPONSE_TO_PROSTAGLANDIN_E2_DN		177	-0.360157	-1.3199438	0.11111111	0.3718072	0.99	2040	tags=28%, list=18%, signal=34%
NAKAMURA_TUMOR_ZONE_PERIPHERAL_VS_CENTRAL_UP	NAKAMURA_TUMOR_ZONE_PERIPHERAL_VS_CENTRAL_UP		163	-0.38626724	-1.3194498	0.1	0.37214676	0.99	3440	tags=45%, list=31%, signal=64%
JIANG_HYPOXIA_VIA_VHL	JIANG_HYPOXIA_VIA_VHL		16	-0.45867223	-1.3177285	0.16	0.37513945	0.99	5268	tags=81%, list=47%, signal=153%
TURASHVILI_BREAST_LOBULAR_CARCINOMA_VS_DUCTAL_NORMAL_DN	TURASHVILI_BREAST_LOBULAR_CARCINOMA_VS_DUCTAL_NORMAL_DN		51	-0.47844362	-1.3170382	0.078431375	0.3759757	0.99	2375	tags=41%, list=21%, signal=52%
ENK_UV_RESPONSE_EPIDERMIS_UP	ENK_UV_RESPONSE_EPIDERMIS_UP		193	-0.3189281	-1.3161939	0.12903225	0.3769066	0.99	3080	tags=34%, list=28%, signal=46%
BENPORATH_SOX2_TARGETS	BENPORATH_SOX2_TARGETS		399	-0.28404823	-1.3149626	0.07017544	0.3784755	0.99	3182	tags=38%, list=28%, signal=51%
ELLWOOD_MYC_TARGETS_DN	ELLWOOD_MYC_TARGETS_DN		31	-0.40499854	-1.3147031	0.20408164	0.37809256	0.99	4508	tags=71%, list=40%, signal=118%
APPIERTO_RESPONSE_TO_FENRETINIDE_DN	APPIERTO_RESPONSE_TO_FENRETINIDE_DN		23	-0.4216052	-1.3143603	0.10909091	0.3780705	0.99	3439	tags=52%, list=31%, signal=75%
NUTT_GBM_VS_AO_GLIOMA_DN	NUTT_GBM_VS_AO_GLIOMA_DN		28	-0.41154358	-1.3127364	0.15384616	0.3806396	0.99	168	tags=14%, list=2%, signal=14%
DACOSTA_UV_RESPONSE_VIA_ERCC3_UP	DACOSTA_UV_RESPONSE_VIA_ERCC3_UP		222	-0.29102263	-1.3126565	0.14583333	0.37997097	0.99	3632	tags=41%, list=32%, signal=60%
REACTOME_G2_M_TRANSITION	REACTOME_G2_M_TRANSITION		47	-0.388953	-1.3124368	0.18	0.37985313	0.99	1467	tags=21%, list=13%, signal=24%
AMIT_SERUM_RESPONSE_240_MCF10A	AMIT_SERUM_RESPONSE_240_MCF10A		42	-0.47533035	-1.3114423	0.084745765	0.38151774	1	1873	tags=38%, list=17%, signal=46%
REACTOME_NRAGE_SIGNALS_DEATH_THROUGH_JNK	REACTOME_NRAGE_SIGNALS_DEATH_THROUGH_JNK		30	-0.44361103	-1.3091689	0.10344828	0.38551846	1	2286	tags=33%, list=20%, signal=42%
BUYTAERT_PHOTODYNAMIC_THERAPY_STRESS_DN	BUYTAERT_PHOTODYNAMIC_THERAPY_STRESS_DN		353	-0.30250764	-1.3087022	0.10769231	0.38554308	1	2728	tags=30%, list=24%, signal=39%
TCGA_GLIOBLASTOMA_COPY_NUMBER_UP	TCGA_GLIOBLASTOMA_COPY_NUMBER_UP		34	-0.36696082	-1.306803	0.109375	0.3885785	1	2595	tags=41%, list=23%, signal=53%
WEIGEL_OXIDATIVE_STRESS_BY_HNE_AND_TBH	WEIGEL_OXIDATIVE_STRESS_BY_HNE_AND_TBH		38	-0.37481758	-1.3064225	0.14754099	0.38852116	1	1808	tags=24%, list=16%, signal=28%
SEKI_INFLAMMATORY_RESPONSE_LPS_UP	SEKI_INFLAMMATORY_RESPONSE_LPS_UP		52	-0.5191622	-1.3049202	0.18333334	0.3909488	1	2314	tags=44%, list=21%, signal=55%
VANTVEER_BREAST_CANCER_ESR1_DN	VANTVEER_BREAST_CANCER_ESR1_DN		145	-0.358328	-1.3046585	0.11290322	0.3907754	1	2681	tags=35%, list=24%, signal=46%
ZHAN_V2_LATE_DIFFERENTIATION_GENES	ZHAN_V2_LATE_DIFFERENTIATION_GENES		27	-0.39934206	-1.3034859	0.13333334	0.39238796	1	1945	tags=30%, list=17%, signal=36%
MARSON_FOXP3_TARGETS_DN	MARSON_FOXP3_TARGETS_DN		32	-0.45910954	-1.3028649	0.140625	0.39291027	1	2980	tags=59%, list=27%, signal=81%
NUYTTEN_NIPP1_TARGETS_UP	NUYTTEN_NIPP1_TARGETS_UP		355	-0.33428013	-1.2999814	0.15789473	0.3976626	1	3155	tags=40%, list=28%, signal=54%
PUJANA_BRCA_CENTERED_NETWORK	PUJANA_BRCA_CENTERED_NETWORK		72	-0.46453226	-1.2982929	0.21153846	0.4002636	1	3207	tags=49%, list=29%, signal=68%
WILCOX_PRESPONSE_TO_ROGESTERONE_UP	WILCOX_PRESPONSE_TO_ROGESTERONE_UP		82	-0.38987225	-1.295305	0.13559322	0.40520966	1	1703	tags=28%, list=15%, signal=33%
TOYOTA_TARGETS_OF_MIR34B_AND_MIR34C	TOYOTA_TARGETS_OF_MIR34B_AND_MIR34C		195	-0.33750018	-1.2950046	0.16071428	0.4049977	1	2204	tags=29%, list=20%, signal=35%
PUJANA_XPRSS_INT_NETWORK	PUJANA_XPRSS_INT_NETWORK		107	-0.43569192	-1.2949792	0.25454545	0.4042682	1	2971	tags=44%, list=27%, signal=59%
RICKMAN_TUMOR_DIFFERENTIATED_MODERATELY_VS_POORLY_UP	RICKMAN_TUMOR_DIFFERENTIATED_MODERATELY_VS_POORLY_UP		20	-0.46171007	-1.2948939	0.16666667	0.4036129	1	3087	tags=35%, list=28%, signal=48%
RICKMAN_TUMOR_DIFFERENTIATED_MODERATELY_VS_POORLY_DN	RICKMAN_TUMOR_DIFFERENTIATED_MODERATELY_VS_POORLY_DN		20	-0.46171007	-1.2948939	0.16666667	0.40284702	1	3087	tags=35%, list=28%, signal=48%
TIEN_INTESTINE_PROBIOTICS_2HR_DN	TIEN_INTESTINE_PROBIOTICS_2HR_DN		42	-0.41313502	-1.2940034	0.14545454	0.4039941	1	2281	tags=31%, list=20%, signal=39%
LINDSTEDT_DENDRITIC_CELL_MATURATION_C	LINDSTEDT_DENDRITIC_CELL_MATURATION_C		39	-0.41908148	-1.2938788	0.16666667	0.4034664	1	2257	tags=41%, list=20%, signal=51%
MILI_PSEUDOPODIA_HAPTOTAXIS_DN	MILI_PSEUDOPODIA_HAPTOTAXIS_DN		401	-0.31364867	-1.2936736	0.15517241	0.4029651	1	3303	tags=37%, list=29%, signal=51%
KOKKINAKIS_METHIONINE_DEPRIVATION_48HR_UP	KOKKINAKIS_METHIONINE_DEPRIVATION_48HR_UP		83	-0.40741953	-1.2933325	0.18333334	0.40277463	1	1903	tags=34%, list=17%, signal=40%
REACTOME_DOUBLE_STRAND_BREAK_REPAIR	REACTOME_DOUBLE_STRAND_BREAK_REPAIR		16	-0.5878413	-1.2927493	0.1764706	0.40292913	1	2812	tags=63%, list=25%, signal=83%
ALCALA_APOPTOSIS	ALCALA_APOPTOSIS		58	-0.3626498	-1.2921671	0.22580644	0.40321022	1	4627	tags=57%, list=41%, signal=96%
KEGG_MISMATCH_REPAIR	KEGG_MISMATCH_REPAIR		19	-0.5334588	-1.2911617	0.16981132	0.40440407	1	3205	tags=58%, list=29%, signal=81%
KEGG_DNA_REPLICATION	KEGG_DNA_REPLICATION		26	-0.5698353	-1.2893219	0.26923078	0.40697834	1	3991	tags=77%, list=36%, signal=119%
REACTOME_RHO_GTPASE_CYCLE	REACTOME_RHO_GTPASE_CYCLE		70	-0.3875494	-1.2885553	0.084745765	0.40762332	1	4624	tags=61%, list=41%, signal=104%
CASTELLANO_NRAS_TARGETS_UP	CASTELLANO_NRAS_TARGETS_UP		54	-0.4590416	-1.2870467	0.15254237	0.4098279	1	2421	tags=41%, list=22%, signal=52%
HEIDENBLAD_AMPLICON_8Q24_UP	HEIDENBLAD_AMPLICON_8Q24_UP		18	-0.45276022	-1.2846986	0.08	0.41301045	1	3641	tags=67%, list=33%, signal=99%
KEGG_OOCYTE_MEIOSIS	KEGG_OOCYTE_MEIOSIS		74	-0.34955004	-1.2831012	0.12727273	0.41562375	1	2129	tags=26%, list=19%, signal=31%
MARCHINI_TRABECTEDIN_RESISTANCE_UP	MARCHINI_TRABECTEDIN_RESISTANCE_UP		16	-0.47046053	-1.2826135	0.22916667	0.4157159	1	4167	tags=69%, list=37%, signal=109%
REACTOME_TRAF6_MEDIATED_INDUCTION_OF_THE_ANTIVIRAL_CYTOKINE_IFN_ALPHA_BETA_CASCADE	REACTOME_TRAF6_MEDIATED_INDUCTION_OF_THE_ANTIVIRAL_CYTOKINE_IFN_ALPHA_BETA_CASCADE		31	-0.37438756	-1.2815912	0.13461539	0.4165534	1	3012	tags=48%, list=27%, signal=66%
FARMER_BREAST_CANCER_BASAL_VS_LULMINAL	FARMER_BREAST_CANCER_BASAL_VS_LULMINAL		192	-0.34364423	-1.2808796	0.10714286	0.41736078	1	3278	tags=44%, list=29%, signal=61%
BROWNE_HCMV_INFECTION_10HR_UP	BROWNE_HCMV_INFECTION_10HR_UP		59	-0.3693787	-1.2805398	0.125	0.41730794	1	4232	tags=53%, list=38%, signal=84%
BIOCARTA_FCER1_PATHWAY	BIOCARTA_FCER1_PATHWAY		24	-0.43980125	-1.2794899	0.20338982	0.41825417	1	2895	tags=46%, list=26%, signal=62%
JIANG_HYPOXIA_CANCER	JIANG_HYPOXIA_CANCER		42	-0.33928552	-1.2790779	0.1923077	0.41807333	1	4509	tags=52%, list=40%, signal=87%
KEGG_RENAL_CELL_CARCINOMA	KEGG_RENAL_CELL_CARCINOMA		45	-0.36557066	-1.2787173	0.14814815	0.417912	1	813	tags=18%, list=7%, signal=19%
IWANAGA_CARCINOGENESIS_BY_KRAS_UP	IWANAGA_CARCINOGENESIS_BY_KRAS_UP		108	-0.37601987	-1.2783891	0.10169491	0.4178531	1	2728	tags=40%, list=24%, signal=52%
REACTOME_LAGGING_STRAND_SYNTHESIS	REACTOME_LAGGING_STRAND_SYNTHESIS		15	-0.5718764	-1.2778741	0.1764706	0.41786563	1	4413	tags=87%, list=39%, signal=143%
KEGG_ADHERENS_JUNCTION	KEGG_ADHERENS_JUNCTION		52	-0.4109527	-1.2778463	0.15	0.41714033	1	2711	tags=46%, list=24%, signal=61%
GARGALOVIC_RESPONSE_TO_OXIDIZED_PHOSPHOLIPIDS_BLACK_UP	GARGALOVIC_RESPONSE_TO_OXIDIZED_PHOSPHOLIPIDS_BLACK_UP		20	-0.4777567	-1.2775763	0.14893617	0.41692248	1	2851	tags=50%, list=25%, signal=67%
JI_RESPONSE_TO_FSH_UP	JI_RESPONSE_TO_FSH_UP		44	-0.40421128	-1.2749383	0.18644068	0.42117012	1	1153	tags=27%, list=10%, signal=30%
HOFMANN_MYELODYSPLASTIC_SYNDROM_LOW_RISK_DN	HOFMANN_MYELODYSPLASTIC_SYNDROM_LOW_RISK_DN		17	-0.47422203	-1.2741024	0.12727273	0.422501	1	2679	tags=47%, list=24%, signal=62%
SCHUETZ_BREAST_CANCER_DUCTAL_INVASIVE_DN	SCHUETZ_BREAST_CANCER_DUCTAL_INVASIVE_DN		47	-0.42253762	-1.2716639	0.0754717	0.42671004	1	2671	tags=40%, list=24%, signal=53%
SIG_CHEMOTAXIS	SIG_CHEMOTAXIS		31	-0.40213457	-1.2684022	0.15789473	0.43201378	1	3351	tags=45%, list=30%, signal=64%
FARMER_BREAST_CANCER_APOCRINE_VS_BASAL	FARMER_BREAST_CANCER_APOCRINE_VS_BASAL		199	-0.33555004	-1.267703	0.11764706	0.4322495	1	2058	tags=27%, list=18%, signal=33%
BIOCARTA_CHREBP2_PATHWAY	BIOCARTA_CHREBP2_PATHWAY		26	-0.37568963	-1.2674215	0.2037037	0.43210688	1	1004	tags=19%, list=9%, signal=21%
BERENJENO_TRANSFORMED_BY_RHOA_REVERSIBLY_DN	BERENJENO_TRANSFORMED_BY_RHOA_REVERSIBLY_DN		22	-0.5440717	-1.2674085	0.25454545	0.43133107	1	1868	tags=36%, list=17%, signal=44%
STEARMAN_LUNG_CANCER_EARLY_VS_LATE_UP	STEARMAN_LUNG_CANCER_EARLY_VS_LATE_UP		90	-0.33691025	-1.2673534	0.2264151	0.43063784	1	3931	tags=49%, list=35%, signal=75%
BIOCARTA_ECM_PATHWAY	BIOCARTA_ECM_PATHWAY		17	-0.46494505	-1.2669767	0.19607843	0.43078828	1	3116	tags=53%, list=28%, signal=73%
KERLEY_RESPONSE_TO_CISPLATIN_UP	KERLEY_RESPONSE_TO_CISPLATIN_UP		29	-0.5029887	-1.2661035	0.18965517	0.43173844	1	2072	tags=41%, list=19%, signal=51%
GOZGIT_ESR1_TARGETS_UP	GOZGIT_ESR1_TARGETS_UP		79	-0.38550088	-1.2660867	0.125	0.43096885	1	710	tags=20%, list=6%, signal=21%
GENTILE_UV_HIGH_DOSE_DN	GENTILE_UV_HIGH_DOSE_DN		158	-0.3405637	-1.2644207	0.18965517	0.43365583	1	2521	tags=34%, list=23%, signal=43%
ST_GA13_PATHWAY	ST_GA13_PATHWAY		19	-0.44880578	-1.2643317	0.2	0.43328694	1	3739	tags=58%, list=33%, signal=87%
ENK_UV_RESPONSE_EPIDERMIS_DN	ENK_UV_RESPONSE_EPIDERMIS_DN		350	-0.32778654	-1.2632593	0.16393442	0.43457535	1	3963	tags=47%, list=35%, signal=71%
SHAFFER_IRF4_TARGETS_IN_MYELOMA_VS_MATURE_B_LYMPHOCYTE	SHAFFER_IRF4_TARGETS_IN_MYELOMA_VS_MATURE_B_LYMPHOCYTE		69	-0.3382011	-1.2631245	0.20754717	0.43397304	1	4013	tags=51%, list=36%, signal=79%
REACTOME_ACTIVATION_OF_ATR_IN_RESPONSE_TO_REPLICATION_STRESS	REACTOME_ACTIVATION_OF_ATR_IN_RESPONSE_TO_REPLICATION_STRESS		31	-0.5306929	-1.2622242	0.24528302	0.4349737	1	4413	tags=68%, list=39%, signal=111%
KEGG_ENDOCYTOSIS	KEGG_ENDOCYTOSIS		100	-0.33675125	-1.2595676	0.125	0.4396502	1	2808	tags=33%, list=25%, signal=44%
HOEBEKE_LYMPHOID_STEM_CELL_DN	HOEBEKE_LYMPHOID_STEM_CELL_DN		63	-0.3859256	-1.2593068	0.09090909	0.43965703	1	3651	tags=49%, list=33%, signal=73%
WU_HBX_TARGETS_2_UP	WU_HBX_TARGETS_2_UP		17	-0.4722365	-1.2589746	0.2	0.43963847	1	1309	tags=35%, list=12%, signal=40%
MISSIAGLIA_REGULATED_BY_METHYLATION_DN	MISSIAGLIA_REGULATED_BY_METHYLATION_DN		66	-0.42732838	-1.2585115	0.3090909	0.4399623	1	3462	tags=50%, list=31%, signal=72%
REACTOME_METAL_ION_SLC_TRANSPORTERS	REACTOME_METAL_ION_SLC_TRANSPORTERS		16	-0.5027786	-1.2568457	0.28070176	0.4428616	1	152	tags=19%, list=1%, signal=19%
GOLUB_ALL_VS_AML_UP	GOLUB_ALL_VS_AML_UP		18	-0.4198462	-1.2566061	0.21276596	0.44273657	1	3448	tags=44%, list=31%, signal=64%
BIOCARTA_ERK_PATHWAY	BIOCARTA_ERK_PATHWAY		16	-0.47410056	-1.2554408	0.26	0.44442475	1	722	tags=19%, list=6%, signal=20%
REACTOME_VPR_MEDIATED_NUCLEAR_IMPORT_OF_PICS	REACTOME_VPR_MEDIATED_NUCLEAR_IMPORT_OF_PICS		20	-0.4605577	-1.2539781	0.23728813	0.44667992	1	4440	tags=70%, list=40%, signal=116%
YU_MYC_TARGETS_UP	YU_MYC_TARGETS_UP		27	-0.5362317	-1.253721	0.32	0.44651595	1	4436	tags=81%, list=40%, signal=135%
REACTOME_DNA_STRAND_ELONGATION	REACTOME_DNA_STRAND_ELONGATION		22	-0.57848334	-1.2526209	0.25	0.44753957	1	4413	tags=86%, list=39%, signal=142%
KEGG_RIG_I_LIKE_RECEPTOR_SIGNALING_PATHWAY	KEGG_RIG_I_LIKE_RECEPTOR_SIGNALING_PATHWAY		34	-0.38308027	-1.2508849	0.14583333	0.44984987	1	2688	tags=44%, list=24%, signal=58%
MOHANKUMAR_TLX1_TARGETS_UP	MOHANKUMAR_TLX1_TARGETS_UP		243	-0.27639833	-1.24842	0.14285715	0.45400253	1	3306	tags=37%, list=30%, signal=51%
CHOW_RASSF1_TARGETS_DN	CHOW_RASSF1_TARGETS_DN		18	-0.38951978	-1.2470282	0.2195122	0.45592055	1	1729	tags=28%, list=15%, signal=33%
DAVIES_MULTIPLE_MYELOMA_VS_MGUS_DN	DAVIES_MULTIPLE_MYELOMA_VS_MGUS_DN		18	-0.5062798	-1.2468557	0.2542373	0.4555247	1	2168	tags=33%, list=19%, signal=41%
REACTOME_G2_M_CHECKPOINTS	REACTOME_G2_M_CHECKPOINTS		34	-0.5271816	-1.2465211	0.25490198	0.45539346	1	4413	tags=68%, list=39%, signal=111%
BROWNE_HCMV_INFECTION_6HR_DN	BROWNE_HCMV_INFECTION_6HR_DN		89	-0.34205505	-1.2455958	0.18032786	0.45624885	1	2122	tags=29%, list=19%, signal=36%
NGUYEN_NOTCH1_TARGETS_UP	NGUYEN_NOTCH1_TARGETS_UP		15	-0.51795256	-1.2441269	0.24561404	0.4584403	1	3957	tags=73%, list=35%, signal=113%
CREIGHTON_ENDOCRINE_THERAPY_RESISTANCE_1	CREIGHTON_ENDOCRINE_THERAPY_RESISTANCE_1		281	-0.2978524	-1.2440306	0.15	0.457887	1	3174	tags=38%, list=28%, signal=51%
DACOSTA_UV_RESPONSE_VIA_ERCC3_COMMON_UP	DACOSTA_UV_RESPONSE_VIA_ERCC3_COMMON_UP		43	-0.35904494	-1.2431668	0.1754386	0.4589346	1	3353	tags=47%, list=30%, signal=66%
APPEL_IMATINIB_RESPONSE	APPEL_IMATINIB_RESPONSE		23	-0.513133	-1.2429444	0.18867925	0.4586919	1	4107	tags=65%, list=37%, signal=103%
CHAUHAN_RESPONSE_TO_METHOXYESTRADIOL_DN	CHAUHAN_RESPONSE_TO_METHOXYESTRADIOL_DN		78	-0.32403567	-1.2413707	0.25	0.46119487	1	4841	tags=56%, list=43%, signal=99%
MITSIADES_RESPONSE_TO_APLIDIN_DN	MITSIADES_RESPONSE_TO_APLIDIN_DN		128	-0.38066286	-1.2398254	0.24	0.4639034	1	2758	tags=39%, list=25%, signal=51%
WANG_ESOPHAGUS_CANCER_VS_NORMAL_DN	WANG_ESOPHAGUS_CANCER_VS_NORMAL_DN		57	-0.3499991	-1.2394634	0.1904762	0.46379358	1	2470	tags=30%, list=22%, signal=38%
GENTILE_UV_RESPONSE_CLUSTER_D8	GENTILE_UV_RESPONSE_CLUSTER_D8		19	-0.48601764	-1.2363011	0.21428572	0.46967217	1	4236	tags=74%, list=38%, signal=118%
CHUNG_BLISTER_CYTOTOXICITY_DN	CHUNG_BLISTER_CYTOTOXICITY_DN		21	-0.47583967	-1.2359617	0.24074075	0.46980095	1	1436	tags=29%, list=13%, signal=33%
VANHARANTA_UTERINE_FIBROID_WITH_7Q_DELETION_DN	VANHARANTA_UTERINE_FIBROID_WITH_7Q_DELETION_DN		17	-0.43832368	-1.2354759	0.1764706	0.47004485	1	2403	tags=35%, list=21%, signal=45%
REACTOME_ACTIVATED_TLR4_SIGNALLING	REACTOME_ACTIVATED_TLR4_SIGNALLING		15	-0.47589844	-1.2350111	0.21875	0.4703215	1	2168	tags=47%, list=19%, signal=58%
DER_IFN_GAMMA_RESPONSE_UP	DER_IFN_GAMMA_RESPONSE_UP		46	-0.39211902	-1.2338755	0.22033899	0.47224748	1	4443	tags=59%, list=40%, signal=97%
KEGG_APOPTOSIS	KEGG_APOPTOSIS		43	-0.35727674	-1.2313567	0.2264151	0.47689635	1	1175	tags=19%, list=10%, signal=21%
FUJII_YBX1_TARGETS_DN	FUJII_YBX1_TARGETS_DN		94	-0.40273386	-1.230928	0.2	0.4771251	1	4222	tags=62%, list=38%, signal=98%
MOOTHA_HUMAN_MITODB_6_2002	MOOTHA_HUMAN_MITODB_6_2002		325	-0.2990098	-1.2282509	0.2777778	0.48147574	1	3944	tags=45%, list=35%, signal=67%
REACTOME_CHOLESTEROL_BIOSYNTHESIS	REACTOME_CHOLESTEROL_BIOSYNTHESIS		17	-0.5317467	-1.2277565	0.25925925	0.48175278	1	2212	tags=47%, list=20%, signal=59%
POMEROY_MEDULLOBLASTOMA_PROGNOSIS_DN	POMEROY_MEDULLOBLASTOMA_PROGNOSIS_DN		30	-0.3885427	-1.2271373	0.1875	0.4824113	1	3645	tags=63%, list=33%, signal=94%
LASTOWSKA_NEUROBLASTOMA_COPY_NUMBER_UP	LASTOWSKA_NEUROBLASTOMA_COPY_NUMBER_UP		111	-0.30935508	-1.2266793	0.24528302	0.48263288	1	2945	tags=36%, list=26%, signal=48%
IWANAGA_CARCINOGENESIS_BY_KRAS_PTEN_UP	IWANAGA_CARCINOGENESIS_BY_KRAS_PTEN_UP		117	-0.34247816	-1.2255185	0.14516129	0.48436618	1	1850	tags=29%, list=17%, signal=34%
VARELA_ZMPSTE24_TARGETS_UP	VARELA_ZMPSTE24_TARGETS_UP		27	-0.42466187	-1.2233263	0.2264151	0.4885095	1	2626	tags=48%, list=23%, signal=63%
GAJATE_RESPONSE_TO_TRABECTEDIN_UP	GAJATE_RESPONSE_TO_TRABECTEDIN_UP		35	-0.42836833	-1.2233099	0.14754099	0.48769936	1	1903	tags=29%, list=17%, signal=34%
TAKAO_RESPONSE_TO_UVB_RADIATION_DN	TAKAO_RESPONSE_TO_UVB_RADIATION_DN		60	-0.3241922	-1.2229193	0.22033899	0.4878041	1	2948	tags=42%, list=26%, signal=56%
REN_BOUND_BY_E2F	REN_BOUND_BY_E2F		36	-0.4845408	-1.2205065	0.2962963	0.49213156	1	1713	tags=33%, list=15%, signal=39%
TURASHVILI_BREAST_LOBULAR_CARCINOMA_VS_LOBULAR_NORMAL_UP	TURASHVILI_BREAST_LOBULAR_CARCINOMA_VS_LOBULAR_NORMAL_UP		54	-0.45091477	-1.2203233	0.2	0.49162382	1	2033	tags=35%, list=18%, signal=43%
BIOCARTA_MCM_PATHWAY	BIOCARTA_MCM_PATHWAY		16	-0.58667195	-1.2202471	0.3018868	0.49101815	1	4381	tags=81%, list=39%, signal=133%
BERTUCCI_MEDULLARY_VS_DUCTAL_BREAST_CANCER_UP	BERTUCCI_MEDULLARY_VS_DUCTAL_BREAST_CANCER_UP		107	-0.33616513	-1.2198976	0.2542373	0.49103916	1	3680	tags=48%, list=33%, signal=70%
FURUKAWA_DUSP6_TARGETS_PCI35_DN	FURUKAWA_DUSP6_TARGETS_PCI35_DN		41	-0.4626621	-1.2171634	0.25490198	0.4954396	1	3812	tags=59%, list=34%, signal=88%
GOLDRATH_ANTIGEN_RESPONSE	GOLDRATH_ANTIGEN_RESPONSE		270	-0.36246553	-1.2169694	0.2413793	0.4950719	1	2857	tags=35%, list=26%, signal=46%
BHATTACHARYA_EMBRYONIC_STEM_CELL	BHATTACHARYA_EMBRYONIC_STEM_CELL		50	-0.36154053	-1.2161043	0.2413793	0.49599072	1	2477	tags=36%, list=22%, signal=46%
HAHTOLA_MYCOSIS_FUNGOIDES_SKIN_DN	HAHTOLA_MYCOSIS_FUNGOIDES_SKIN_DN		17	-0.45268545	-1.2159219	0.23529412	0.495513	1	3290	tags=47%, list=29%, signal=67%
SCIBETTA_KDM5B_TARGETS_DN	SCIBETTA_KDM5B_TARGETS_DN		47	-0.3800512	-1.2154194	0.19672132	0.4960122	1	2089	tags=28%, list=19%, signal=34%
KIM_MYCN_AMPLIFICATION_TARGETS_DN	KIM_MYCN_AMPLIFICATION_TARGETS_DN		45	-0.35792163	-1.2148879	0.16666667	0.49659893	1	1939	tags=31%, list=17%, signal=37%
SENESE_HDAC2_TARGETS_UP	SENESE_HDAC2_TARGETS_UP		66	-0.3830542	-1.2141384	0.25862068	0.4974523	1	1392	tags=26%, list=12%, signal=29%
KOKKINAKIS_METHIONINE_DEPRIVATION_96HR_UP	KOKKINAKIS_METHIONINE_DEPRIVATION_96HR_UP		75	-0.3887226	-1.2139733	0.24193548	0.49710584	1	1903	tags=33%, list=17%, signal=40%
REACTOME_ACTIVATION_OF_THE_PRE_REPLICATIVE_COMPLEX	REACTOME_ACTIVATION_OF_THE_PRE_REPLICATIVE_COMPLEX		25	-0.5860924	-1.213932	0.28301886	0.4963567	1	3087	tags=60%, list=28%, signal=83%
KYNG_ENVIRONMENTAL_STRESS_RESPONSE_UP	KYNG_ENVIRONMENTAL_STRESS_RESPONSE_UP		22	-0.41462314	-1.2124131	0.27272728	0.4987241	1	2606	tags=45%, list=23%, signal=59%
THEILGAARD_NEUTROPHIL_AT_SKIN_WOUND_DN	THEILGAARD_NEUTROPHIL_AT_SKIN_WOUND_DN		150	-0.31707194	-1.2122865	0.24193548	0.49820492	1	2320	tags=25%, list=21%, signal=31%
BIOCARTA_MAPK_PATHWAY	BIOCARTA_MAPK_PATHWAY		56	-0.3157115	-1.2120305	0.25490198	0.49804986	1	2950	tags=38%, list=26%, signal=51%
REACTOME_SYNTHESIS_AND_INTERCONVERSION_OF_NUCLEOTIDE_DI_AND_TRIPHOSPHATES	REACTOME_SYNTHESIS_AND_INTERCONVERSION_OF_NUCLEOTIDE_DI_AND_TRIPHOSPHATES		15	-0.40358165	-1.2117221	0.29032257	0.49807796	1	3297	tags=60%, list=29%, signal=85%
AMUNDSON_RESPONSE_TO_ARSENITE	AMUNDSON_RESPONSE_TO_ARSENITE		123	-0.29271966	-1.2103547	0.22033899	0.50013906	1	2617	tags=29%, list=23%, signal=38%
APPIERTO_RESPONSE_TO_FENRETINIDE_UP	APPIERTO_RESPONSE_TO_FENRETINIDE_UP		19	-0.44429684	-1.2102647	0.28070176	0.49947032	1	2448	tags=37%, list=22%, signal=47%
LIANG_HEMATOPOIESIS_STEM_CELL_NUMBER_SMALL_VS_HUGE_UP	LIANG_HEMATOPOIESIS_STEM_CELL_NUMBER_SMALL_VS_HUGE_UP		27	-0.39959192	-1.2099376	0.24590164	0.4993098	1	2802	tags=37%, list=25%, signal=49%
ZHANG_RESPONSE_TO_IKK_INHIBITOR_AND_TNF_DN	ZHANG_RESPONSE_TO_IKK_INHIBITOR_AND_TNF_DN		36	-0.40935242	-1.208649	0.25454545	0.5014302	1	3087	tags=47%, list=28%, signal=65%
GARCIA_TARGETS_OF_FLI1_AND_DAX1_DN	GARCIA_TARGETS_OF_FLI1_AND_DAX1_DN		82	-0.33915478	-1.208584	0.21568628	0.5008117	1	3411	tags=44%, list=30%, signal=63%
FERNANDEZ_BOUND_BY_MYC	FERNANDEZ_BOUND_BY_MYC		125	-0.2828525	-1.2065583	0.12068965	0.5041554	1	3735	tags=46%, list=33%, signal=69%
CHEBOTAEV_GR_TARGETS_UP	CHEBOTAEV_GR_TARGETS_UP		44	-0.40693352	-1.2062459	0.18181819	0.5039807	1	2630	tags=41%, list=23%, signal=53%
LINDGREN_BLADDER_CANCER_WITH_LOH_IN_CHR9Q	LINDGREN_BLADDER_CANCER_WITH_LOH_IN_CHR9Q		62	-0.3105441	-1.2039341	0.27450982	0.5079981	1	4754	tags=65%, list=42%, signal=111%
ZHU_CMV_ALL_UP	ZHU_CMV_ALL_UP		42	-0.414614	-1.2033926	0.24	0.50854313	1	2758	tags=45%, list=25%, signal=60%
KEGG_EPITHELIAL_CELL_SIGNALING_IN_HELICOBACTER_PYLORI_INFECTION	KEGG_EPITHELIAL_CELL_SIGNALING_IN_HELICOBACTER_PYLORI_INFECTION		42	-0.36789668	-1.2016134	0.18867925	0.5116379	1	1391	tags=24%, list=12%, signal=27%
KOBAYASHI_EGFR_SIGNALING_24HR_DN	KOBAYASHI_EGFR_SIGNALING_24HR_DN		166	-0.42528355	-1.2012498	0.33333334	0.51148146	1	3212	tags=49%, list=29%, signal=67%
HELLER_HDAC_TARGETS_SILENCED_BY_METHYLATION_DN	HELLER_HDAC_TARGETS_SILENCED_BY_METHYLATION_DN		158	-0.34208277	-1.1995794	0.18333334	0.51406264	1	3119	tags=39%, list=28%, signal=54%
MILI_PSEUDOPODIA_CHEMOTAXIS_DN	MILI_PSEUDOPODIA_CHEMOTAXIS_DN		312	-0.31352386	-1.1987555	0.20338982	0.51512563	1	3707	tags=43%, list=33%, signal=62%
KEGG_LYSINE_DEGRADATION	KEGG_LYSINE_DEGRADATION		28	-0.42568567	-1.1981786	0.22916667	0.51556414	1	2628	tags=36%, list=23%, signal=47%
AIYAR_COBRA1_TARGETS_UP	AIYAR_COBRA1_TARGETS_UP		26	-0.45968008	-1.1968815	0.27272728	0.5173382	1	1045	tags=27%, list=9%, signal=30%
PAPASPYRIDONOS_UNSTABLE_ATEROSCLEROTIC_PLAQUE_UP	PAPASPYRIDONOS_UNSTABLE_ATEROSCLEROTIC_PLAQUE_UP		31	-0.44868442	-1.1946881	0.25	0.5213956	1	3361	tags=45%, list=30%, signal=64%
SCIAN_INVERSED_TARGETS_OF_TP53_AND_TP73_DN	SCIAN_INVERSED_TARGETS_OF_TP53_AND_TP73_DN		20	-0.4348195	-1.1944258	0.30612245	0.5209502	1	3942	tags=55%, list=35%, signal=85%
REACTOME_MTOR_SIGNALLING	REACTOME_MTOR_SIGNALLING		15	-0.42874297	-1.1942599	0.25	0.5204422	1	4102	tags=60%, list=37%, signal=95%
PROVENZANI_METASTASIS_DN	PROVENZANI_METASTASIS_DN		94	-0.32922006	-1.19325	0.21428572	0.52190447	1	3568	tags=46%, list=32%, signal=67%
LIEN_BREAST_CARCINOMA_METAPLASTIC_VS_DUCTAL_DN	LIEN_BREAST_CARCINOMA_METAPLASTIC_VS_DUCTAL_DN		49	-0.43601495	-1.192643	0.26530612	0.5226835	1	2051	tags=35%, list=18%, signal=42%
BECKER_TAMOXIFEN_RESISTANCE_DN	BECKER_TAMOXIFEN_RESISTANCE_DN		30	-0.4301445	-1.1922201	0.22916667	0.52287006	1	2051	tags=37%, list=18%, signal=45%
REACTOME_REGULATION_OF_BETA_CELL_DEVELOPMENT	REACTOME_REGULATION_OF_BETA_CELL_DEVELOPMENT		68	-0.34589863	-1.192066	0.27450982	0.52242845	1	3231	tags=53%, list=29%, signal=74%
KOKKINAKIS_METHIONINE_DEPRIVATION_48HR_DN	KOKKINAKIS_METHIONINE_DEPRIVATION_48HR_DN		45	-0.3547095	-1.1900371	0.18032786	0.5254674	1	2476	tags=33%, list=22%, signal=43%
REACTOME_METABLISM_OF_NUCLEOTIDES	REACTOME_METABLISM_OF_NUCLEOTIDES		52	-0.3276881	-1.1897552	0.24074075	0.52524376	1	3735	tags=50%, list=33%, signal=75%
NAGASHIMA_NRG1_SIGNALING_UP	NAGASHIMA_NRG1_SIGNALING_UP		125	-0.39962745	-1.1894318	0.29411766	0.5252539	1	2293	tags=32%, list=20%, signal=40%
MOLENAAR_TARGETS_OF_CCND1_AND_CDK4_DN	MOLENAAR_TARGETS_OF_CCND1_AND_CDK4_DN		31	-0.49960288	-1.1889675	0.3090909	0.5256617	1	3212	tags=52%, list=29%, signal=72%
BHATI_G2M_ARREST_BY_2METHOXYESTRADIOL_DN	BHATI_G2M_ARREST_BY_2METHOXYESTRADIOL_DN		76	-0.32875818	-1.1888794	0.23333333	0.5250145	1	2586	tags=41%, list=23%, signal=53%
CREIGHTON_ENDOCRINE_THERAPY_RESISTANCE_3	CREIGHTON_ENDOCRINE_THERAPY_RESISTANCE_3		341	-0.2966952	-1.1885642	0.24074075	0.5248588	1	2851	tags=35%, list=25%, signal=45%
VANTVEER_BREAST_CANCER_METASTASIS_DN	VANTVEER_BREAST_CANCER_METASTASIS_DN		60	-0.37453425	-1.1874379	0.25925925	0.5261991	1	1767	tags=25%, list=16%, signal=30%
GRAHAM_CML_DIVIDING_VS_NORMAL_QUIESCENT_UP	GRAHAM_CML_DIVIDING_VS_NORMAL_QUIESCENT_UP		123	-0.39473256	-1.1871833	0.27272728	0.5259213	1	3212	tags=46%, list=29%, signal=63%
BIOCARTA_IGF1R_PATHWAY	BIOCARTA_IGF1R_PATHWAY		15	-0.40879354	-1.1844893	0.27083334	0.5305816	1	994	tags=20%, list=9%, signal=22%
DELLA_RESPONSE_TO_TSA_AND_BUTYRATE	DELLA_RESPONSE_TO_TSA_AND_BUTYRATE		15	-0.42987895	-1.1835843	0.3272727	0.531619	1	4624	tags=60%, list=41%, signal=102%
SENESE_HDAC3_TARGETS_UP	SENESE_HDAC3_TARGETS_UP		258	-0.34340528	-1.1833987	0.2542373	0.53144586	1	2668	tags=34%, list=24%, signal=44%
HUANG_DASATINIB_RESISTANCE_DN	HUANG_DASATINIB_RESISTANCE_DN		37	-0.35400864	-1.1827656	0.23076923	0.53197	1	1399	tags=24%, list=12%, signal=28%
KRASNOSELSKAYA_ILF3_TARGETS_DN	KRASNOSELSKAYA_ILF3_TARGETS_DN		25	-0.40561515	-1.181943	0.171875	0.5327233	1	1703	tags=28%, list=15%, signal=33%
RODWELL_AGING_KIDNEY_NO_BLOOD_DN	RODWELL_AGING_KIDNEY_NO_BLOOD_DN		72	-0.3659829	-1.1786555	0.25490198	0.53863156	1	2154	tags=32%, list=19%, signal=39%
DORN_ADENOVIRUS_INFECTION_12HR_DN	DORN_ADENOVIRUS_INFECTION_12HR_DN		21	-0.41217533	-1.1778842	0.2888889	0.5394618	1	2679	tags=48%, list=24%, signal=62%
GINESTIER_BREAST_CANCER_20Q13_AMPLIFICATION_UP	GINESTIER_BREAST_CANCER_20Q13_AMPLIFICATION_UP		49	-0.30578393	-1.1769756	0.22	0.5402543	1	4200	tags=61%, list=38%, signal=98%
BERNARD_PPAPDC1B_TARGETS_UP	BERNARD_PPAPDC1B_TARGETS_UP		18	-0.38845363	-1.1767842	0.2264151	0.53993094	1	4242	tags=61%, list=38%, signal=98%
ZHAN_MULTIPLE_MYELOMA_CD1_VS_CD2_DN	ZHAN_MULTIPLE_MYELOMA_CD1_VS_CD2_DN		23	-0.4258167	-1.1760327	0.25490198	0.54076314	1	1575	tags=26%, list=14%, signal=30%
REACTOME_DIABETES_PATHWAYS	REACTOME_DIABETES_PATHWAYS		263	-0.23588003	-1.174703	0.25	0.5430276	1	3650	tags=39%, list=33%, signal=57%
REACTOME_POST_TRANSLATIONAL_PROTEIN_MODIFICATION	REACTOME_POST_TRANSLATIONAL_PROTEIN_MODIFICATION		28	-0.36312377	-1.1736954	0.21311475	0.5441645	1	3681	tags=54%, list=33%, signal=80%
REACTOME_TOLL_LIKE_RECEPTOR_4_CASCADE	REACTOME_TOLL_LIKE_RECEPTOR_4_CASCADE		18	-0.46454927	-1.1734431	0.3125	0.5438271	1	2168	tags=44%, list=19%, signal=55%
PARENT_MTOR_SIGNALING_UP	PARENT_MTOR_SIGNALING_UP		328	-0.2577571	-1.1729009	0.14285715	0.544038	1	2959	tags=31%, list=26%, signal=41%
REACTOME_THE_ROLE_OF_NEF_IN_HIV1_REPLICATION_AND_DISEASE_PATHOGENESIS	REACTOME_THE_ROLE_OF_NEF_IN_HIV1_REPLICATION_AND_DISEASE_PATHOGENESIS		21	-0.42673558	-1.1725085	0.28	0.543925	1	3316	tags=48%, list=30%, signal=68%
BIOCARTA_INSULIN_PATHWAY	BIOCARTA_INSULIN_PATHWAY		15	-0.40074718	-1.1712193	0.26923078	0.54553986	1	2895	tags=33%, list=26%, signal=45%
FULCHER_INFLAMMATORY_RESPONSE_LECTIN_VS_LPS_UP	FULCHER_INFLAMMATORY_RESPONSE_LECTIN_VS_LPS_UP		317	-0.33564356	-1.1708695	0.23333333	0.5453982	1	2381	tags=29%, list=21%, signal=36%
VALK_AML_CLUSTER_15	VALK_AML_CLUSTER_15		17	-0.4429749	-1.1708293	0.23333333	0.5446381	1	1289	tags=29%, list=12%, signal=33%
MOOTHA_VOXPHOS	MOOTHA_VOXPHOS		67	-0.36141428	-1.1695673	0.29411766	0.54664457	1	5350	tags=76%, list=48%, signal=145%
RASHI_RESPONSE_TO_IONIZING_RADIATION_3	RASHI_RESPONSE_TO_IONIZING_RADIATION_3		34	-0.3464732	-1.1694485	0.3125	0.54603225	1	3595	tags=47%, list=32%, signal=69%
HEDENFALK_BREAST_CANCER_BRACX_UP	HEDENFALK_BREAST_CANCER_BRACX_UP		15	-0.41420162	-1.168786	0.29090908	0.546556	1	3862	tags=67%, list=34%, signal=102%
AKL_HTLV1_INFECTION_UP	AKL_HTLV1_INFECTION_UP		21	-0.39270502	-1.1672373	0.2982456	0.5490783	1	3124	tags=48%, list=28%, signal=66%
OUILLETTE_CLL_13Q14_DELETION_DN	OUILLETTE_CLL_13Q14_DELETION_DN		35	-0.33031556	-1.1668724	0.25531915	0.54896516	1	2010	tags=26%, list=18%, signal=31%
NAGASHIMA_EGF_SIGNALING_UP	NAGASHIMA_EGF_SIGNALING_UP		41	-0.45342883	-1.1656685	0.3018868	0.5503764	1	2394	tags=41%, list=21%, signal=53%
CROMER_METASTASIS_UP	CROMER_METASTASIS_UP		36	-0.3482014	-1.1646878	0.28301886	0.55159956	1	3696	tags=47%, list=33%, signal=70%
HEIDENBLAD_AMPLIFIED_IN_PANCREATIC_CANCER	HEIDENBLAD_AMPLIFIED_IN_PANCREATIC_CANCER		20	-0.40497482	-1.1640177	0.28070176	0.55202246	1	3066	tags=50%, list=27%, signal=69%
REACTOME_METABOLISM_OF_VITAMINS_AND_COFACTORS	REACTOME_METABOLISM_OF_VITAMINS_AND_COFACTORS		28	-0.3860393	-1.1639522	0.28301886	0.5512912	1	2646	tags=39%, list=24%, signal=51%
DOANE_RESPONSE_TO_ANDROGEN_DN	DOANE_RESPONSE_TO_ANDROGEN_DN		160	-0.30189598	-1.1639402	0.21538462	0.5505033	1	2163	tags=26%, list=19%, signal=32%
HU_ANGIOGENESIS_DN	HU_ANGIOGENESIS_DN		21	-0.37882462	-1.1628032	0.26666668	0.5518209	1	3135	tags=43%, list=28%, signal=59%
VECCHI_GASTRIC_CANCER_EARLY_UP	VECCHI_GASTRIC_CANCER_EARLY_UP		231	-0.31998035	-1.1627208	0.2037037	0.55115306	1	3336	tags=41%, list=30%, signal=57%
KEGG_VALINE_LEUCINE_AND_ISOLEUCINE_DEGRADATION	KEGG_VALINE_LEUCINE_AND_ISOLEUCINE_DEGRADATION		35	-0.48157984	-1.1626598	0.25531915	0.550408	1	2650	tags=43%, list=24%, signal=56%
BIOCARTA_TCR_PATHWAY	BIOCARTA_TCR_PATHWAY		29	-0.40089986	-1.162095	0.3015873	0.55116475	1	2895	tags=41%, list=26%, signal=56%
MUELLER_METHYLATED_IN_GLIOBLASTOMA	MUELLER_METHYLATED_IN_GLIOBLASTOMA		26	-0.45439863	-1.16175	0.2857143	0.5513098	1	1780	tags=38%, list=16%, signal=46%
REACTOME_MAP_KINASES_ACTIVATION_IN_TLR_CASCADE	REACTOME_MAP_KINASES_ACTIVATION_IN_TLR_CASCADE		26	-0.35417408	-1.1604762	0.24	0.55284125	1	3012	tags=46%, list=27%, signal=63%
DOANE_RESPONSE_TO_ANDROGEN_UP	DOANE_RESPONSE_TO_ANDROGEN_UP		95	-0.29215762	-1.1540855	0.26785713	0.5666168	1	2281	tags=26%, list=20%, signal=33%
SOTIRIOU_BREAST_CANCER_GRADE_1_VS_3_UP	SOTIRIOU_BREAST_CANCER_GRADE_1_VS_3_UP		88	-0.45841974	-1.153909	0.42	0.5661974	1	4690	tags=74%, list=42%, signal=126%
KEGG_GLIOMA	KEGG_GLIOMA		32	-0.345673	-1.1538128	0.2413793	0.56551236	1	2259	tags=25%, list=20%, signal=31%
REACTOME_DOWN_STREAM_SIGNAL_TRANSDUCTION	REACTOME_DOWN_STREAM_SIGNAL_TRANSDUCTION		25	-0.33760053	-1.1536406	0.32	0.5651536	1	4219	tags=52%, list=38%, signal=83%
GAUSSMANN_MLL_AF4_FUSION_TARGETS_G_DN	GAUSSMANN_MLL_AF4_FUSION_TARGETS_G_DN		18	-0.42543426	-1.1534023	0.25454545	0.56480473	1	1287	tags=28%, list=11%, signal=31%
BIOCARTA_ATRBRCA_PATHWAY	BIOCARTA_ATRBRCA_PATHWAY		15	-0.46829626	-1.1522485	0.34	0.56639737	1	2812	tags=40%, list=25%, signal=53%
BOYLAN_MULTIPLE_MYELOMA_C_CLUSTER_DN	BOYLAN_MULTIPLE_MYELOMA_C_CLUSTER_DN		20	-0.4823038	-1.1517147	0.3392857	0.56678903	1	3005	tags=40%, list=27%, signal=55%
RUGO_ENVIRONMENTAL_STRESS_RESPONSE_UP	RUGO_ENVIRONMENTAL_STRESS_RESPONSE_UP		20	-0.41456875	-1.1510034	0.33333334	0.56750304	1	3349	tags=55%, list=30%, signal=78%
ADDYA_ERYTHROID_DIFFERENTIATION_BY_HEMIN	ADDYA_ERYTHROID_DIFFERENTIATION_BY_HEMIN		46	-0.33782434	-1.1479	0.18518518	0.57365507	1	3721	tags=52%, list=33%, signal=78%
SHIPP_DLBCL_VS_FOLLICULAR_LYMPHOMA_UP	SHIPP_DLBCL_VS_FOLLICULAR_LYMPHOMA_UP		35	-0.3266036	-1.1476529	0.31034482	0.5734307	1	4013	tags=46%, list=36%, signal=71%
XU_CREBBP_TARGETS_UP	XU_CREBBP_TARGETS_UP		20	-0.42845285	-1.1474198	0.22950819	0.573121	1	2176	tags=35%, list=19%, signal=43%
GRAHAM_CML_DIVIDING_VS_NORMAL_QUIESCENT_DN	GRAHAM_CML_DIVIDING_VS_NORMAL_QUIESCENT_DN		50	-0.4090376	-1.146825	0.2631579	0.57369655	1	591	tags=18%, list=5%, signal=19%
WU_CELL_MIGRATION	WU_CELL_MIGRATION		120	-0.4039284	-1.1433706	0.29310346	0.57981354	1	2051	tags=28%, list=18%, signal=34%
AMIT_EGF_RESPONSE_120_MCF10A	AMIT_EGF_RESPONSE_120_MCF10A		26	-0.4092597	-1.1433384	0.28846154	0.5790126	1	3270	tags=42%, list=29%, signal=60%
WATANABE_RECTAL_CANCER_RADIOTHERAPY_RESPONSIVE_DN	WATANABE_RECTAL_CANCER_RADIOTHERAPY_RESPONSIVE_DN		56	-0.3770789	-1.1432416	0.27118644	0.57827264	1	3118	tags=46%, list=28%, signal=64%
CHARAFE_BREAST_CANCER_LUMINAL_VS_BASAL_DN	CHARAFE_BREAST_CANCER_LUMINAL_VS_BASAL_DN		258	-0.3665416	-1.1430148	0.29508197	0.5780768	1	2682	tags=34%, list=24%, signal=44%
LUI_THYROID_CANCER_CLUSTER_1	LUI_THYROID_CANCER_CLUSTER_1		34	-0.36490014	-1.1414639	0.28301886	0.5803776	1	2889	tags=41%, list=26%, signal=55%
BLUM_RESPONSE_TO_SALIRASIB_DN	BLUM_RESPONSE_TO_SALIRASIB_DN		253	-0.32471102	-1.1383715	0.36842105	0.58642143	1	4129	tags=52%, list=37%, signal=80%
GENTILE_UV_RESPONSE_CLUSTER_D6	GENTILE_UV_RESPONSE_CLUSTER_D6		17	-0.4325494	-1.1382593	0.34615386	0.58582824	1	2512	tags=47%, list=22%, signal=61%
ST_INTEGRIN_SIGNALING_PATHWAY	ST_INTEGRIN_SIGNALING_PATHWAY		52	-0.33214787	-1.1381932	0.3392857	0.5850944	1	2758	tags=37%, list=25%, signal=48%
AMIT_EGF_RESPONSE_120_HELA	AMIT_EGF_RESPONSE_120_HELA		47	-0.40201372	-1.1379589	0.33962265	0.58469355	1	2296	tags=36%, list=21%, signal=45%
HAHTOLA_CTCL_CUTANEOUS	HAHTOLA_CTCL_CUTANEOUS		17	-0.42709282	-1.137936	0.2777778	0.5838809	1	3207	tags=53%, list=29%, signal=74%
KEGG_VEGF_SIGNALING_PATHWAY	KEGG_VEGF_SIGNALING_PATHWAY		46	-0.3210666	-1.1366229	0.27272728	0.58580124	1	782	tags=17%, list=7%, signal=19%
ONDER_CDH1_TARGETS_3_DN	ONDER_CDH1_TARGETS_3_DN		28	-0.49437687	-1.1364129	0.3220339	0.58551705	1	2198	tags=43%, list=20%, signal=53%
DIRMEIER_LMP1_RESPONSE_EARLY	DIRMEIER_LMP1_RESPONSE_EARLY		36	-0.4214251	-1.136391	0.36	0.58469236	1	2158	tags=36%, list=19%, signal=45%
NAKAMURA_TUMOR_ZONE_PERIPHERAL_VS_CENTRAL_DN	NAKAMURA_TUMOR_ZONE_PERIPHERAL_VS_CENTRAL_DN		326	-0.28396136	-1.1361195	0.17741935	0.58443636	1	3029	tags=34%, list=27%, signal=45%
CHEMNITZ_RESPONSE_TO_PROSTAGLANDIN_E2_UP	CHEMNITZ_RESPONSE_TO_PROSTAGLANDIN_E2_UP		77	-0.34163198	-1.1351115	0.2982456	0.5856517	1	3911	tags=51%, list=35%, signal=77%
SEITZ_NEOPLASTIC_TRANSFORMATION_BY_8P_DELETION_DN	SEITZ_NEOPLASTIC_TRANSFORMATION_BY_8P_DELETION_DN		20	-0.41248956	-1.1330221	0.26785713	0.58888865	1	2327	tags=40%, list=21%, signal=50%
BOYAULT_LIVER_CANCER_SUBCLASS_G23_UP	BOYAULT_LIVER_CANCER_SUBCLASS_G23_UP		27	-0.42325604	-1.1327761	0.35849056	0.58862185	1	3991	tags=56%, list=36%, signal=86%
PRAMOONJAGO_SOX4_TARGETS_UP	PRAMOONJAGO_SOX4_TARGETS_UP		35	-0.3702807	-1.1320456	0.27083334	0.58958536	1	2567	tags=29%, list=23%, signal=37%
MONNIER_POSTRADIATION_TUMOR_ESCAPE_UP	MONNIER_POSTRADIATION_TUMOR_ESCAPE_UP		215	-0.27362546	-1.1298225	0.2881356	0.59381795	1	3208	tags=33%, list=29%, signal=46%
LOPES_METHYLATED_IN_COLON_CANCER_DN	LOPES_METHYLATED_IN_COLON_CANCER_DN		17	-0.4087462	-1.1295606	0.29166666	0.5933784	1	2180	tags=41%, list=19%, signal=51%
BOGNI_TREATMENT_RELATED_MYELOID_LEUKEMIA_DN	BOGNI_TREATMENT_RELATED_MYELOID_LEUKEMIA_DN		18	-0.3818495	-1.1286165	0.34615386	0.59442407	1	2383	tags=33%, list=21%, signal=42%
BILD_SRC_ONCOGENIC_SIGNATURE	BILD_SRC_ONCOGENIC_SIGNATURE		24	-0.39355507	-1.1276537	0.28070176	0.5958339	1	2212	tags=33%, list=20%, signal=41%
YAGI_AML_SURVIVAL	YAGI_AML_SURVIVAL		80	-0.28600234	-1.1271877	0.3	0.5958267	1	3135	tags=38%, list=28%, signal=52%
KEGG_CHRONIC_MYELOID_LEUKEMIA	KEGG_CHRONIC_MYELOID_LEUKEMIA		39	-0.282953	-1.1265383	0.3773585	0.59627134	1	2764	tags=33%, list=25%, signal=44%
AMIT_SERUM_RESPONSE_40_MCF10A	AMIT_SERUM_RESPONSE_40_MCF10A		22	-0.47026956	-1.1257755	0.30769232	0.5970061	1	1687	tags=32%, list=15%, signal=37%
KEGG_VIBRIO_CHOLERAE_INFECTION	KEGG_VIBRIO_CHOLERAE_INFECTION		38	-0.32359147	-1.1257546	0.3529412	0.5962444	1	3722	tags=39%, list=33%, signal=59%
HINATA_NFKB_TARGETS_FIBROBLAST_UP	HINATA_NFKB_TARGETS_FIBROBLAST_UP		43	-0.3901109	-1.1250793	0.32142857	0.5971744	1	2788	tags=47%, list=25%, signal=62%
GAZDA_DIAMOND_BLACKFAN_ANEMIA_ERYTHROID_DN	GAZDA_DIAMOND_BLACKFAN_ANEMIA_ERYTHROID_DN		240	-0.25912696	-1.1233522	0.27868852	0.5996382	1	2812	tags=31%, list=25%, signal=40%
GERY_CEBP_TARGETS	GERY_CEBP_TARGETS		94	-0.41100043	-1.1233437	0.33333334	0.5988123	1	2212	tags=34%, list=20%, signal=42%
BOYLAN_MULTIPLE_MYELOMA_C_DN	BOYLAN_MULTIPLE_MYELOMA_C_DN		26	-0.4098929	-1.1219126	0.31034482	0.601045	1	1897	tags=27%, list=17%, signal=32%
BREDEMEYER_RAG_SIGNALING_VIA_ATM_NOT_VIA_NFKB_DN	BREDEMEYER_RAG_SIGNALING_VIA_ATM_NOT_VIA_NFKB_DN		28	-0.37320244	-1.121912	0.32142857	0.6002194	1	1889	tags=29%, list=17%, signal=34%
HOLLMAN_APOPTOSIS_VIA_CD40_UP	HOLLMAN_APOPTOSIS_VIA_CD40_UP		129	-0.30370048	-1.120779	0.27419356	0.6014737	1	3919	tags=49%, list=35%, signal=74%
MORI_IMMATURE_B_LYMPHOCYTE_DN	MORI_IMMATURE_B_LYMPHOCYTE_DN		40	-0.43469378	-1.1198361	0.35185185	0.6025123	1	2985	tags=45%, list=27%, signal=61%
DAVICIONI_MOLECULAR_ARMS_VS_ERMS_UP	DAVICIONI_MOLECULAR_ARMS_VS_ERMS_UP		184	-0.26790297	-1.1197937	0.23076923	0.6018597	1	2151	tags=24%, list=19%, signal=29%
KEGG_PANCREATIC_CANCER	KEGG_PANCREATIC_CANCER		38	-0.34520483	-1.1193548	0.2777778	0.60212976	1	2812	tags=32%, list=25%, signal=42%
AMIT_EGF_RESPONSE_40_HELA	AMIT_EGF_RESPONSE_40_HELA		26	-0.37380067	-1.1176529	0.36363637	0.6050081	1	2913	tags=42%, list=26%, signal=57%
KEGG_OXIDATIVE_PHOSPHORYLATION	KEGG_OXIDATIVE_PHOSPHORYLATION		89	-0.2945698	-1.1173888	0.3773585	0.6046734	1	5350	tags=71%, list=48%, signal=134%
SWEET_KRAS_TARGETS_DN	SWEET_KRAS_TARGETS_DN		15	-0.43569076	-1.117268	0.3846154	0.6041741	1	3632	tags=53%, list=32%, signal=79%
DER_IFN_ALPHA_RESPONSE_UP	DER_IFN_ALPHA_RESPONSE_UP		43	-0.39532095	-1.1153487	0.4	0.6075932	1	4443	tags=53%, list=40%, signal=88%
RUIZ_TNC_TARGETS_DN	RUIZ_TNC_TARGETS_DN		93	-0.40890113	-1.1147751	0.33333334	0.6080489	1	2666	tags=44%, list=24%, signal=57%
BILBAN_B_CLL_LPL_DN	BILBAN_B_CLL_LPL_DN		25	-0.43511322	-1.114526	0.33962265	0.6077957	1	2555	tags=44%, list=23%, signal=57%
CHIARADONNA_NEOPLASTIC_TRANSFORMATION_KRAS_UP	CHIARADONNA_NEOPLASTIC_TRANSFORMATION_KRAS_UP		88	-0.38468108	-1.1127828	0.34545454	0.6110528	1	2614	tags=35%, list=23%, signal=46%
CREIGHTON_ENDOCRINE_THERAPY_RESISTANCE_5	CREIGHTON_ENDOCRINE_THERAPY_RESISTANCE_5		243	-0.3172844	-1.1125166	0.3265306	0.6107011	1	2843	tags=33%, list=25%, signal=44%
MUNSHI_MULTIPLE_MYELOMA_UP	MUNSHI_MULTIPLE_MYELOMA_UP		44	-0.328398	-1.1121598	0.33962265	0.61073744	1	3232	tags=39%, list=29%, signal=54%
MATTIOLI_MULTIPLE_MYELOMA_WITH_14Q32_TRANSLOCATIONS	MATTIOLI_MULTIPLE_MYELOMA_WITH_14Q32_TRANSLOCATIONS		21	-0.4617551	-1.112008	0.2881356	0.6103327	1	1011	tags=24%, list=9%, signal=26%
ZHAN_MULTIPLE_MYELOMA_PR_DN	ZHAN_MULTIPLE_MYELOMA_PR_DN		19	-0.41295344	-1.1112696	0.30357143	0.6108301	1	872	tags=21%, list=8%, signal=23%
CHANG_CORE_SERUM_RESPONSE_UP	CHANG_CORE_SERUM_RESPONSE_UP		48	-0.32423282	-1.1072005	0.3207547	0.6192606	1	3274	tags=44%, list=29%, signal=62%
RUGO_STRESS_RESPONSE_SUBSET_H	RUGO_STRESS_RESPONSE_SUBSET_H		26	-0.41677916	-1.106918	0.3888889	0.6191117	1	1707	tags=27%, list=15%, signal=32%
KYNG_DNA_DAMAGE_BY_GAMMA_AND_UV_RADIATION	KYNG_DNA_DAMAGE_BY_GAMMA_AND_UV_RADIATION		26	-0.41677916	-1.106918	0.3888889	0.61828184	1	1707	tags=27%, list=15%, signal=32%
KORKOLA_TERATOMA	KORKOLA_TERATOMA		22	-0.44252503	-1.1058905	0.36206895	0.61948615	1	1839	tags=36%, list=16%, signal=43%
TURASHVILI_BREAST_DUCTAL_CARCINOMA_VS_LOBULAR_NORMAL_DN	TURASHVILI_BREAST_DUCTAL_CARCINOMA_VS_LOBULAR_NORMAL_DN		32	-0.4432988	-1.1049234	0.3090909	0.6213015	1	1846	tags=41%, list=16%, signal=49%
ROSTY_CERVICAL_CANCER_PROLIFERATION_CLUSTER	ROSTY_CERVICAL_CANCER_PROLIFERATION_CLUSTER		84	-0.47626698	-1.1046703	0.33333334	0.6209338	1	3812	tags=58%, list=34%, signal=88%
LINDGREN_BLADDER_CANCER_CLUSTER_3_DN	LINDGREN_BLADDER_CANCER_CLUSTER_3_DN		125	-0.26659808	-1.1045876	0.2857143	0.62024266	1	3317	tags=38%, list=30%, signal=54%
TONKS_TARGETS_OF_RUNX1_RUNX1T1_FUSION_MONOCYTE_UP	TONKS_TARGETS_OF_RUNX1_RUNX1T1_FUSION_MONOCYTE_UP		128	-0.2980682	-1.104221	0.3448276	0.62023723	1	3252	tags=40%, list=29%, signal=56%
BREDEMEYER_RAG_SIGNALING_VIA_ATM_NOT_VIA_NFKB_UP	BREDEMEYER_RAG_SIGNALING_VIA_ATM_NOT_VIA_NFKB_UP		26	-0.434665	-1.1037291	0.41666666	0.6203622	1	1231	tags=27%, list=11%, signal=30%
BASAKI_YBX1_TARGETS_UP	BASAKI_YBX1_TARGETS_UP		168	-0.36039028	-1.1033356	0.36734694	0.6202778	1	3938	tags=54%, list=35%, signal=82%
CREIGHTON_AKT1_SIGNALING_VIA_MTOR_DN	CREIGHTON_AKT1_SIGNALING_VIA_MTOR_DN		18	-0.37198263	-1.1027629	0.3773585	0.62066334	1	5393	tags=67%, list=48%, signal=128%
UDAYAKUMAR_MED1_TARGETS_DN	UDAYAKUMAR_MED1_TARGETS_DN		146	-0.29441845	-1.1023703	0.25	0.62081116	1	2569	tags=29%, list=23%, signal=37%
REACTOME_PURINE_METABOLISM	REACTOME_PURINE_METABOLISM		22	-0.32521573	-1.1022853	0.33870968	0.6202172	1	2186	tags=36%, list=20%, signal=45%
BROWNE_HCMV_INFECTION_48HR_UP	BROWNE_HCMV_INFECTION_48HR_UP		117	-0.30006456	-1.1019547	0.27868852	0.61998564	1	2355	tags=33%, list=21%, signal=42%
DUTTA_APOPTOSIS_VIA_NFKB	DUTTA_APOPTOSIS_VIA_NFKB		16	-0.44988546	-1.1011965	0.33962265	0.6209703	1	3077	tags=44%, list=27%, signal=60%
CREIGHTON_ENDOCRINE_THERAPY_RESISTANCE_4	CREIGHTON_ENDOCRINE_THERAPY_RESISTANCE_4		163	-0.28642896	-1.1011052	0.32352942	0.6203227	1	2607	tags=30%, list=23%, signal=39%
RHODES_UNDIFFERENTIATED_CANCER	RHODES_UNDIFFERENTIATED_CANCER		50	-0.37542218	-1.1008836	0.34615386	0.62003917	1	4110	tags=56%, list=37%, signal=88%
GRAHAM_NORMAL_QUIESCENT_VS_NORMAL_DIVIDING_DN	GRAHAM_NORMAL_QUIESCENT_VS_NORMAL_DIVIDING_DN		57	-0.43793947	-1.1007216	0.40816328	0.61960083	1	4392	tags=61%, list=39%, signal=101%
ZHANG_PROLIFERATING_VS_QUIESCENT	ZHANG_PROLIFERATING_VS_QUIESCENT		32	-0.39970794	-1.0973299	0.3392857	0.6263986	1	1722	tags=25%, list=15%, signal=29%
SESTO_RESPONSE_TO_UV_C6	SESTO_RESPONSE_TO_UV_C6		30	-0.34813082	-1.0964612	0.3220339	0.62731916	1	4412	tags=57%, list=39%, signal=93%
KEGG_NEUROTROPHIN_SIGNALING_PATHWAY	KEGG_NEUROTROPHIN_SIGNALING_PATHWAY		68	-0.27740318	-1.0960715	0.34545454	0.62731063	1	2695	tags=28%, list=24%, signal=37%
FERREIRA_EWINGS_SARCOMA_UNSTABLE_VS_STABLE_UP	FERREIRA_EWINGS_SARCOMA_UNSTABLE_VS_STABLE_UP		74	-0.3535899	-1.0952	0.33333334	0.62873936	1	3307	tags=45%, list=30%, signal=63%
LU_AGING_BRAIN_DN	LU_AGING_BRAIN_DN		155	-0.3236953	-1.0945251	0.31746033	0.6296572	1	2761	tags=35%, list=25%, signal=46%
DEBIASI_APOPTOSIS_BY_REOVIRUS_INFECTION_DN	DEBIASI_APOPTOSIS_BY_REOVIRUS_INFECTION_DN		151	-0.2618137	-1.0942848	0.32786885	0.62936676	1	2646	tags=28%, list=24%, signal=37%
WANG_CISPLATIN_RESPONSE_AND_XPC_DN	WANG_CISPLATIN_RESPONSE_AND_XPC_DN		87	-0.29960412	-1.0942752	0.29310346	0.62854725	1	2562	tags=33%, list=23%, signal=43%
CHANDRAN_METASTASIS_DN	CHANDRAN_METASTASIS_DN		57	-0.3729424	-1.0938522	0.34	0.6288049	1	2657	tags=40%, list=24%, signal=53%
ZHOU_INFLAMMATORY_RESPONSE_LIVE_DN	ZHOU_INFLAMMATORY_RESPONSE_LIVE_DN		165	-0.28319648	-1.0929512	0.31034482	0.6299972	1	3220	tags=35%, list=29%, signal=49%
ZHOU_INFLAMMATORY_RESPONSE_LPS_DN	ZHOU_INFLAMMATORY_RESPONSE_LPS_DN		165	-0.28319648	-1.0929512	0.31034482	0.6291801	1	3220	tags=35%, list=29%, signal=49%
BONOME_OVARIAN_CANCER_SURVIVAL_OPTIMAL_DEBULKING	BONOME_OVARIAN_CANCER_SURVIVAL_OPTIMAL_DEBULKING		128	-0.2779489	-1.092612	0.26785713	0.62894464	1	2235	tags=30%, list=20%, signal=38%
BROWNE_HCMV_INFECTION_20HR_UP	BROWNE_HCMV_INFECTION_20HR_UP		136	-0.25353286	-1.092217	0.2881356	0.6287735	1	2815	tags=28%, list=25%, signal=37%
STEIN_ESRRA_TARGETS_RESPONSIVE_TO_ESTROGEN_DN	STEIN_ESRRA_TARGETS_RESPONSIVE_TO_ESTROGEN_DN		24	-0.43707064	-1.0912256	0.3207547	0.63015944	1	1879	tags=33%, list=17%, signal=40%
KEGG_CELL_CYCLE	KEGG_CELL_CYCLE		83	-0.3409507	-1.0911835	0.44642857	0.6293965	1	4392	tags=55%, list=39%, signal=91%
DE_YY1_TARGETS_DN	DE_YY1_TARGETS_DN		50	-0.35069036	-1.0898986	0.40816328	0.63157177	1	3701	tags=48%, list=33%, signal=71%
WANG_CISPLATIN_RESPONSE_AND_XPC_UP	WANG_CISPLATIN_RESPONSE_AND_XPC_UP		92	-0.31664342	-1.0896897	0.2982456	0.63109064	1	2059	tags=30%, list=18%, signal=37%
LIN_SILENCED_BY_TUMOR_MICROENVIRONMENT	LIN_SILENCED_BY_TUMOR_MICROENVIRONMENT		51	-0.40547016	-1.0889544	0.35849056	0.6319112	1	1780	tags=31%, list=16%, signal=37%
DAZARD_UV_RESPONSE_CLUSTER_G1	DAZARD_UV_RESPONSE_CLUSTER_G1		28	-0.34914044	-1.0889482	0.33898306	0.6311633	1	800	tags=18%, list=7%, signal=19%
LEE_LIVER_CANCER_MYC_TGFA_UP	LEE_LIVER_CANCER_MYC_TGFA_UP		46	-0.3838911	-1.0884207	0.34615386	0.63151336	1	2047	tags=28%, list=18%, signal=34%
KEGG_NICOTINATE_AND_NICOTINAMIDE_METABOLISM	KEGG_NICOTINATE_AND_NICOTINAMIDE_METABOLISM		16	-0.43549925	-1.084371	0.3559322	0.6401011	1	1219	tags=31%, list=11%, signal=35%
MODY_HIPPOCAMPUS_PRENATAL	MODY_HIPPOCAMPUS_PRENATAL		21	-0.35584408	-1.0843585	0.3448276	0.6393193	1	4615	tags=62%, list=41%, signal=105%
HOFFMANN_LARGE_TO_SMALL_PRE_BII_LYMPHOCYTE_UP	HOFFMANN_LARGE_TO_SMALL_PRE_BII_LYMPHOCYTE_UP		70	-0.41541502	-1.0843576	0.4509804	0.6385028	1	3023	tags=44%, list=27%, signal=60%
SIG_REGULATION_OF_THE_ACTIN_CYTOSKELETON_BY_RHO_GTPASES	SIG_REGULATION_OF_THE_ACTIN_CYTOSKELETON_BY_RHO_GTPASES		25	-0.39060405	-1.0831366	0.36666667	0.6405862	1	1398	tags=28%, list=12%, signal=32%
HUANG_FOXA2_TARGETS_UP	HUANG_FOXA2_TARGETS_UP		26	-0.42750728	-1.0830632	0.31034482	0.63990855	1	1344	tags=35%, list=12%, signal=39%
WEINMANN_ADAPTATION_TO_HYPOXIA_DN	WEINMANN_ADAPTATION_TO_HYPOXIA_DN		27	-0.45398912	-1.0830574	0.3448276	0.6391046	1	1430	tags=30%, list=13%, signal=34%
WONG_ENDMETRIUM_CANCER_UP	WONG_ENDMETRIUM_CANCER_UP		15	-0.499825	-1.0822513	0.36734694	0.639996	1	2407	tags=53%, list=21%, signal=68%
ONDER_CDH1_TARGETS_1_UP	ONDER_CDH1_TARGETS_1_UP		80	-0.32947597	-1.0815754	0.36363637	0.6407056	1	2469	tags=30%, list=22%, signal=38%
RIGGINS_TAMOXIFEN_RESISTANCE_DN	RIGGINS_TAMOXIFEN_RESISTANCE_DN		132	-0.3137747	-1.0813075	0.4	0.6404759	1	1228	tags=22%, list=11%, signal=24%
ODONNELL_TARGETS_OF_MYC_AND_TFRC_UP	ODONNELL_TARGETS_OF_MYC_AND_TFRC_UP		38	-0.41598547	-1.0787917	0.38181818	0.64451814	1	2003	tags=34%, list=18%, signal=42%
SCHEIDEREIT_IKK_INTERACTING_PROTEINS	SCHEIDEREIT_IKK_INTERACTING_PROTEINS		15	-0.41086334	-1.0787373	0.3888889	0.64382124	1	5173	tags=80%, list=46%, signal=148%
BIOCARTA_CASPASE_PATHWAY	BIOCARTA_CASPASE_PATHWAY		16	-0.4236827	-1.0771881	0.40816328	0.645764	1	4228	tags=50%, list=38%, signal=80%
JAEGER_METASTASIS_DN	JAEGER_METASTASIS_DN		145	-0.38710755	-1.0769516	0.35714287	0.64537334	1	2105	tags=32%, list=19%, signal=39%
FARMER_BREAST_CANCER_APOCRINE VS LUMINAL	FARMER_BREAST_CANCER_APOCRINE VS LUMINAL		185	-0.2800388	-1.0767182	0.3529412	0.6451947	1	2582	tags=29%, list=23%, signal=37%
HOFMANN_CELL_LYMPHOMA_UP	HOFMANN_CELL_LYMPHOMA_UP		26	-0.3727364	-1.0757359	0.34615386	0.64646137	1	2355	tags=38%, list=21%, signal=49%
MULLIGHAN_NPM1_MUTATED_SIGNATURE_2_UP	MULLIGHAN_NPM1_MUTATED_SIGNATURE_2_UP		80	-0.28962165	-1.0753472	0.31914893	0.64624673	1	2093	tags=28%, list=19%, signal=34%
LIU_CMYB_TARGETS_UP	LIU_CMYB_TARGETS_UP		102	-0.27670637	-1.0750194	0.33333334	0.6461056	1	2673	tags=30%, list=24%, signal=40%
YAO_TEMPORAL_RESPONSE_TO_PROGESTERONE_CLUSTER_8	YAO_TEMPORAL_RESPONSE_TO_PROGESTERONE_CLUSTER_8		31	-0.39253742	-1.0743035	0.41935483	0.6470403	1	1966	tags=29%, list=18%, signal=35%
YAGI_AML_RELAPSE_PROGNOSIS	YAGI_AML_RELAPSE_PROGNOSIS		27	-0.33607906	-1.0741857	0.42857143	0.64643276	1	3527	tags=48%, list=31%, signal=70%
CHANG_IMMORTALIZED_BY_HPV31_DN	CHANG_IMMORTALIZED_BY_HPV31_DN		32	-0.4421605	-1.0740051	0.40816328	0.6462136	1	1978	tags=34%, list=18%, signal=42%
TIAN_TNF_SIGNALING_VIA_NFKB	TIAN_TNF_SIGNALING_VIA_NFKB		16	-0.5171377	-1.0733021	0.4509804	0.64686704	1	2614	tags=44%, list=23%, signal=57%
SASSON_RESPONSE_TO_GONADOTROPHINS_DN	SASSON_RESPONSE_TO_GONADOTROPHINS_DN		46	-0.35322568	-1.0729495	0.36666667	0.6469728	1	1563	tags=24%, list=14%, signal=28%
JAERVINEN_AMPLIFIED_IN_LARYNGEAL_CANCER	JAERVINEN_AMPLIFIED_IN_LARYNGEAL_CANCER		20	-0.34410724	-1.0728709	0.33898306	0.6463072	1	2986	tags=45%, list=27%, signal=61%
CHEN_NEUROBLASTOMA_COPY_NUMBER_GAINS	CHEN_NEUROBLASTOMA_COPY_NUMBER_GAINS		30	-0.36600664	-1.0723405	0.4	0.64653033	1	2617	tags=40%, list=23%, signal=52%
KEGG_NON_SMALL_CELL_LUNG_CANCER	KEGG_NON_SMALL_CELL_LUNG_CANCER		29	-0.29243994	-1.0718905	0.3529412	0.6467519	1	2381	tags=21%, list=21%, signal=26%
XU_HGF_SIGNALING_NOT_VIA_AKT1_48HR_UP	XU_HGF_SIGNALING_NOT_VIA_AKT1_48HR_UP		25	-0.38479382	-1.0718688	0.3859649	0.6459855	1	2567	tags=40%, list=23%, signal=52%
YAMASHITA_LIVER_CANCER_STEM_CELL_UP	YAMASHITA_LIVER_CANCER_STEM_CELL_UP		32	-0.32597703	-1.0703181	0.32142857	0.64887965	1	1179	tags=19%, list=11%, signal=21%
MENSE_HYPOXIA_UP	MENSE_HYPOXIA_UP		57	-0.35377592	-1.0700601	0.3773585	0.6488072	1	2791	tags=35%, list=25%, signal=46%
WALLACE_PROSTATE_CANCER_RACE_DN	WALLACE_PROSTATE_CANCER_RACE_DN		42	-0.3350776	-1.070018	0.34615386	0.6480685	1	1501	tags=24%, list=13%, signal=27%
IVANOVA_HEMATOPOIESIS_LATE_PROGENITOR	IVANOVA_HEMATOPOIESIS_LATE_PROGENITOR		110	-0.32286987	-1.0697584	0.36206895	0.6477479	1	3362	tags=43%, list=30%, signal=60%
HELLER_HDAC_TARGETS_DN	HELLER_HDAC_TARGETS_DN		169	-0.2916865	-1.0690415	0.37878788	0.64819735	1	3119	tags=38%, list=28%, signal=53%
SANA_RESPONSE_TO_IFNG_UP	SANA_RESPONSE_TO_IFNG_UP		33	-0.5033609	-1.0687088	0.4	0.64829993	1	1839	tags=30%, list=16%, signal=36%
BIOCARTA_MYOSIN_PATHWAY	BIOCARTA_MYOSIN_PATHWAY		16	-0.3977881	-1.0683135	0.39344263	0.6482706	1	2424	tags=38%, list=22%, signal=48%
SASAKI_ADULT_T_CELL_LEUKEMIA	SASAKI_ADULT_T_CELL_LEUKEMIA		86	-0.29290074	-1.0679524	0.3275862	0.64844906	1	4296	tags=52%, list=38%, signal=84%
WU_HBX_TARGETS_1_DN	WU_HBX_TARGETS_1_DN		15	-0.36845228	-1.0671955	0.42	0.6493646	1	1285	tags=27%, list=11%, signal=30%
VALK_AML_CLUSTER_6	VALK_AML_CLUSTER_6		19	-0.42376956	-1.067146	0.4385965	0.64867145	1	1600	tags=26%, list=14%, signal=31%
ZHU_CMV_8_HR_DN	ZHU_CMV_8_HR_DN		19	-0.40484875	-1.0668497	0.3442623	0.64861685	1	4077	tags=63%, list=36%, signal=99%
EGUCHI_CELL_CYCLE_RB1_TARGETS	EGUCHI_CELL_CYCLE_RB1_TARGETS		15	-0.6009394	-1.0666846	0.44230768	0.6482063	1	3462	tags=73%, list=31%, signal=106%
THUM_SYSTOLIC_HEART_FAILURE_DN	THUM_SYSTOLIC_HEART_FAILURE_DN		110	-0.2829729	-1.0658627	0.29090908	0.6493658	1	3003	tags=39%, list=27%, signal=53%
SIG_INSULIN_RECEPTOR_PATHWAY_IN_CARDIAC_MYOCYTES	SIG_INSULIN_RECEPTOR_PATHWAY_IN_CARDIAC_MYOCYTES		35	-0.30662367	-1.0648973	0.37254903	0.65078616	1	620	tags=11%, list=6%, signal=12%
SLEBOS_HEAD_AND_NECK_CANCER_WITH_HPV_UP	SLEBOS_HEAD_AND_NECK_CANCER_WITH_HPV_UP		41	-0.34250706	-1.0629362	0.38181818	0.65373856	1	4296	tags=63%, list=38%, signal=103%
NOJIMA_SFRP2_TARGETS_UP	NOJIMA_SFRP2_TARGETS_UP		18	-0.42606685	-1.0623574	0.36734694	0.65401536	1	352	tags=22%, list=3%, signal=23%
COULOUARN_TEMPORAL_TGFB1_SIGNATURE_DN	COULOUARN_TEMPORAL_TGFB1_SIGNATURE_DN		86	-0.32876918	-1.0613813	0.2881356	0.6550551	1	2637	tags=35%, list=24%, signal=45%
BENPORATH_ES_CORE_NINE_CORRELATED	BENPORATH_ES_CORE_NINE_CORRELATED		65	-0.31956908	-1.0613203	0.37037036	0.6543604	1	2617	tags=34%, list=23%, signal=44%
SETLUR_PROSTATE_CANCER_TMPRSS2_ERG_FUSION_UP	SETLUR_PROSTATE_CANCER_TMPRSS2_ERG_FUSION_UP		43	-0.31283978	-1.0607722	0.42857143	0.654863	1	2456	tags=33%, list=22%, signal=42%
REACTOME_SIGNALLING_BY_NGF	REACTOME_SIGNALLING_BY_NGF		134	-0.24721487	-1.0600231	0.375	0.65574914	1	2763	tags=28%, list=25%, signal=37%
RICKMAN_TUMOR_DIFFERENTIATED_WELL_VS_MODERATELY_DN	RICKMAN_TUMOR_DIFFERENTIATED_WELL_VS_MODERATELY_DN		57	-0.36219022	-1.059364	0.33333334	0.65620744	1	3550	tags=49%, list=32%, signal=72%
BILD_HRAS_ONCOGENIC_SIGNATURE	BILD_HRAS_ONCOGENIC_SIGNATURE		140	-0.33158764	-1.057201	0.3442623	0.6594673	1	2514	tags=31%, list=22%, signal=39%
NAKAMURA_CANCER_MICROENVIRONMENT_DN	NAKAMURA_CANCER_MICROENVIRONMENT_DN		33	-0.36304066	-1.0559548	0.45454547	0.66119677	1	3439	tags=52%, list=31%, signal=74%
RUTELLA_RESPONSE_TO_HGF_VS_CSF2RB_AND_IL4_DN	RUTELLA_RESPONSE_TO_HGF_VS_CSF2RB_AND_IL4_DN		151	-0.29955587	-1.0556962	0.31746033	0.66108805	1	2963	tags=30%, list=26%, signal=41%
SASSON_RESPONSE_TO_FORSKOLIN_DN	SASSON_RESPONSE_TO_FORSKOLIN_DN		46	-0.3392789	-1.0555774	0.41269842	0.66059244	1	1563	tags=22%, list=14%, signal=25%
AKL_HTLV1_INFECTION_DN	AKL_HTLV1_INFECTION_DN		33	-0.3934945	-1.0554956	0.42372882	0.65997136	1	2542	tags=39%, list=23%, signal=51%
LU_IL4_SIGNALING	LU_IL4_SIGNALING		46	-0.36054885	-1.0554692	0.37288135	0.6592657	1	1044	tags=17%, list=9%, signal=19%
ACEVEDO_NORMAL_TISSUE_ADJACENT_TO_LIVER_TUMOR_DN	ACEVEDO_NORMAL_TISSUE_ADJACENT_TO_LIVER_TUMOR_DN		236	-0.23342596	-1.0539216	0.36842105	0.66218174	1	3195	tags=33%, list=29%, signal=46%
REACTOME_SEMA4D_IN_SEMAPHORIN_SIGNALING	REACTOME_SEMA4D_IN_SEMAPHORIN_SIGNALING		19	-0.38327867	-1.053597	0.38709676	0.6620222	1	2424	tags=26%, list=22%, signal=34%
BOHN_PRIMARY_IMMUNODEFICIENCY_SYNDROM_UP	BOHN_PRIMARY_IMMUNODEFICIENCY_SYNDROM_UP		24	-0.35169137	-1.0531878	0.40677965	0.6620378	1	4144	tags=54%, list=37%, signal=86%
SENESE_HDAC3_TARGETS_DN	SENESE_HDAC3_TARGETS_DN		256	-0.25293666	-1.053024	0.37704918	0.66164476	1	2929	tags=30%, list=26%, signal=40%
WILLERT_WNT_SIGNALING	WILLERT_WNT_SIGNALING		15	-0.39103588	-1.0505501	0.40350878	0.6654578	1	1809	tags=27%, list=16%, signal=32%
BIOCARTA_RAC1_PATHWAY	BIOCARTA_RAC1_PATHWAY		18	-0.4011921	-1.0490189	0.41935483	0.6678049	1	2659	tags=39%, list=24%, signal=51%
HORIUCHI_WTAP_TARGETS_UP	HORIUCHI_WTAP_TARGETS_UP		160	-0.33106735	-1.0478276	0.42105263	0.6696543	1	2129	tags=27%, list=19%, signal=33%
KIM_MYC_AMPLIFICATION_TARGETS_DN	KIM_MYC_AMPLIFICATION_TARGETS_DN		37	-0.35582048	-1.0469378	0.4117647	0.6707854	1	1388	tags=27%, list=12%, signal=31%
UEDA_PERIFERAL_CLOCK	UEDA_PERIFERAL_CLOCK		117	-0.26677915	-1.0461574	0.39583334	0.671571	1	4272	tags=50%, list=38%, signal=79%
BYSTRYKH_HEMATOPOIESIS_STEM_CELL_QTL_CIS	BYSTRYKH_HEMATOPOIESIS_STEM_CELL_QTL_CIS		105	-0.29338357	-1.0452375	0.43333334	0.6727119	1	4489	tags=55%, list=40%, signal=91%
SHAFFER_IRF4_MULTIPLE_MYELOMA_PROGRAM	SHAFFER_IRF4_MULTIPLE_MYELOMA_PROGRAM		25	-0.38786948	-1.0437557	0.39215687	0.6745949	1	2881	tags=40%, list=26%, signal=54%
REACTOME_PYRUVATE_METABOLISM_AND_TCA_CYCLE	REACTOME_PYRUVATE_METABOLISM_AND_TCA_CYCLE		29	-0.32766995	-1.0430771	0.4385965	0.67510384	1	3251	tags=38%, list=29%, signal=53%
FERRANDO_T_ALL_WITH_MLL_ENL_FUSION_DN	FERRANDO_T_ALL_WITH_MLL_ENL_FUSION_DN		54	-0.29675654	-1.0410534	0.39344263	0.6788517	1	4310	tags=59%, list=38%, signal=96%
KANG_DOXORUBICIN_RESISTANCE_UP	KANG_DOXORUBICIN_RESISTANCE_UP		32	-0.46014443	-1.0393317	0.4375	0.6819439	1	2971	tags=47%, list=27%, signal=64%
PRAMOONJAGO_SOX4_TARGETS_DN	PRAMOONJAGO_SOX4_TARGETS_DN		31	-0.36043325	-1.038339	0.3846154	0.6832282	1	3089	tags=29%, list=28%, signal=40%
GRABARCZYK_BCL11B_TARGETS_UP	GRABARCZYK_BCL11B_TARGETS_UP		41	-0.33234125	-1.0383229	0.42372882	0.682497	1	1476	tags=22%, list=13%, signal=25%
RUTELLA_RESPONSE_TO_HGF_DN	RUTELLA_RESPONSE_TO_HGF_DN		141	-0.32569182	-1.037861	0.38333333	0.6826585	1	3271	tags=37%, list=29%, signal=51%
BHATI_G2M_ARREST_BY_2METHOXYESTRADIOL_UP	BHATI_G2M_ARREST_BY_2METHOXYESTRADIOL_UP		68	-0.31346294	-1.0376259	0.4489796	0.6824284	1	2584	tags=40%, list=23%, signal=51%
DACOSTA_UV_RESPONSE_VIA_ERCC3_TTD_UP	DACOSTA_UV_RESPONSE_VIA_ERCC3_TTD_UP		33	-0.2877812	-1.0361888	0.4	0.6851221	1	2218	tags=24%, list=20%, signal=30%
RAMASWAMY_METASTASIS_UP	RAMASWAMY_METASTASIS_UP		38	-0.30424172	-1.0352763	0.44067797	0.6864342	1	2623	tags=37%, list=23%, signal=48%
AMIT_DELAYED_EARLY_GENES	AMIT_DELAYED_EARLY_GENES		15	-0.4714818	-1.0348505	0.44680852	0.6865156	1	2059	tags=40%, list=18%, signal=49%
GRABARCZYK_BCL11B_TARGETS_DN	GRABARCZYK_BCL11B_TARGETS_DN		30	-0.35981214	-1.0345248	0.45762712	0.68631685	1	854	tags=23%, list=8%, signal=25%
BOYAULT_LIVER_CANCER_SUBCLASS_G123_UP	BOYAULT_LIVER_CANCER_SUBCLASS_G123_UP		26	-0.3739155	-1.031353	0.4814815	0.69218343	1	3274	tags=46%, list=29%, signal=65%
VANTVEER_BREAST_CANCER_ESR1_UP	VANTVEER_BREAST_CANCER_ESR1_UP		73	-0.2862916	-1.0297159	0.46296296	0.69531465	1	3497	tags=45%, list=31%, signal=65%
AUNG_GASTRIC_CANCER	AUNG_GASTRIC_CANCER		26	-0.34880558	-1.0291982	0.45833334	0.695505	1	2628	tags=38%, list=23%, signal=50%
LI_WILMS_TUMOR_VS_FETAL_KIDNEY_1_UP	LI_WILMS_TUMOR_VS_FETAL_KIDNEY_1_UP		121	-0.30055138	-1.0281129	0.43103448	0.69688976	1	1903	tags=25%, list=17%, signal=30%
BROWNE_HCMV_INFECTION_12HR_UP	BROWNE_HCMV_INFECTION_12HR_UP		58	-0.29215726	-1.0278304	0.3653846	0.6966466	1	2267	tags=29%, list=20%, signal=37%
ZHANG_BREAST_CANCER_PROGENITORS_DN	ZHANG_BREAST_CANCER_PROGENITORS_DN		88	-0.26923823	-1.0277071	0.3548387	0.69609785	1	3859	tags=45%, list=34%, signal=69%
KENNY_CTNNB1_TARGETS_UP	KENNY_CTNNB1_TARGETS_UP		32	-0.35446697	-1.0266353	0.38181818	0.697786	1	3047	tags=44%, list=27%, signal=60%
BROWNE_HCMV_INFECTION_4HR_DN	BROWNE_HCMV_INFECTION_4HR_DN		137	-0.25457737	-1.0263622	0.48333332	0.69758356	1	1868	tags=22%, list=17%, signal=26%
UZONYI_RESPONSE_TO_LEUKOTRIENE_AND_THROMBIN	UZONYI_RESPONSE_TO_LEUKOTRIENE_AND_THROMBIN		28	-0.44500902	-1.0248191	0.44	0.7004186	1	2394	tags=43%, list=21%, signal=54%
RICKMAN_TUMOR_DIFFERENTIATED_WELL_VS_POORLY_DN	RICKMAN_TUMOR_DIFFERENTIATED_WELL_VS_POORLY_DN		196	-0.29554173	-1.02464	0.42372882	0.7000082	1	3157	tags=34%, list=28%, signal=46%
FARMER_BREAST_CANCER_CLUSTER_2	FARMER_BREAST_CANCER_CLUSTER_2		21	-0.5263532	-1.0242088	0.46938777	0.70027304	1	4663	tags=86%, list=42%, signal=147%
RODRIGUES_THYROID_CARCINOMA_ANAPLASTIC_DN	RODRIGUES_THYROID_CARCINOMA_ANAPLASTIC_DN		263	-0.28391963	-1.0239707	0.3392857	0.69986814	1	2855	tags=32%, list=25%, signal=42%
MORI_LARGE_PRE_BII_LYMPHOCYTE_UP	MORI_LARGE_PRE_BII_LYMPHOCYTE_UP		43	-0.37249568	-1.0238858	0.5	0.69924116	1	4615	tags=63%, list=41%, signal=106%
KEGG_INOSITOL_PHOSPHATE_METABOLISM	KEGG_INOSITOL_PHOSPHATE_METABOLISM		28	-0.28995317	-1.0233887	0.45454547	0.6995891	1	1487	tags=21%, list=13%, signal=25%
BIOCARTA_SPPA_PATHWAY	BIOCARTA_SPPA_PATHWAY		17	-0.40937388	-1.0232894	0.46551725	0.69897145	1	722	tags=24%, list=6%, signal=25%
VANTVEER_BREAST_CANCER_METASTASIS_UP	VANTVEER_BREAST_CANCER_METASTASIS_UP		27	-0.36844122	-1.0231192	0.37777779	0.69866043	1	3352	tags=52%, list=30%, signal=74%
KIM_WT1_TARGETS_UP	KIM_WT1_TARGETS_UP		133	-0.33539578	-1.0229561	0.42857143	0.6981868	1	3062	tags=37%, list=27%, signal=50%
BLALOCK_ALZHEIMERS_DISEASE_INCIPIENT_DN	BLALOCK_ALZHEIMERS_DISEASE_INCIPIENT_DN		111	-0.23373277	-1.0226772	0.3968254	0.69792145	1	4250	tags=45%, list=38%, signal=72%
BROCKE_APOPTOSIS_REVERSED_BY_IL6	BROCKE_APOPTOSIS_REVERSED_BY_IL6		78	-0.3347119	-1.0222919	0.39285713	0.697757	1	2365	tags=29%, list=21%, signal=37%
YAO_TEMPORAL_RESPONSE_TO_PROGESTERONE_CLUSTER_6	YAO_TEMPORAL_RESPONSE_TO_PROGESTERONE_CLUSTER_6		50	-0.3465878	-1.0217346	0.4642857	0.6979923	1	1657	tags=28%, list=15%, signal=33%
BROWNE_HCMV_INFECTION_4HR_UP	BROWNE_HCMV_INFECTION_4HR_UP		34	-0.3699882	-1.0206851	0.40384614	0.6995557	1	2311	tags=32%, list=21%, signal=41%
GAZDA_DIAMOND_BLACKFAN_ANEMIA_PROGENITOR_UP	GAZDA_DIAMOND_BLACKFAN_ANEMIA_PROGENITOR_UP		22	-0.3499589	-1.019629	0.49122807	0.7008048	1	1772	tags=27%, list=16%, signal=32%
REACTOME_CELL_JUNCTION_ORGANIZATION	REACTOME_CELL_JUNCTION_ORGANIZATION		57	-0.31386152	-1.0151149	0.3653846	0.70965916	1	2681	tags=37%, list=24%, signal=48%
SESTO_RESPONSE_TO_UV_C7	SESTO_RESPONSE_TO_UV_C7		49	-0.31792834	-1.0149693	0.5084746	0.70902586	1	1456	tags=18%, list=13%, signal=21%
KEGG_MTOR_SIGNALING_PATHWAY	KEGG_MTOR_SIGNALING_PATHWAY		27	-0.31820375	-1.0147948	0.44642857	0.7085311	1	4219	tags=52%, list=38%, signal=83%
ELVIDGE_HYPOXIA_BY_DMOG_DN	ELVIDGE_HYPOXIA_BY_DMOG_DN		37	-0.32207093	-1.0143844	0.4074074	0.7086465	1	3305	tags=54%, list=30%, signal=76%
WOTTON_RUNX_TARGETS_DN	WOTTON_RUNX_TARGETS_DN		19	-0.40785357	-1.0140289	0.4181818	0.70856076	1	1732	tags=32%, list=15%, signal=37%
FLECHNER_BIOPSY_KIDNEY_TRANSPLANT_REJECTED_VS_OK_DN	FLECHNER_BIOPSY_KIDNEY_TRANSPLANT_REJECTED_VS_OK_DN		373	-0.26540655	-1.0116365	0.45454547	0.71262413	1	3139	tags=36%, list=28%, signal=48%
CUI_TCF21_TARGETS_DN	CUI_TCF21_TARGETS_DN		21	-0.388556	-1.0106311	0.39285713	0.7138219	1	2060	tags=38%, list=18%, signal=47%
KESHELAVA_MULTIPLE_DRUG_RESISTANCE	KESHELAVA_MULTIPLE_DRUG_RESISTANCE		46	-0.27728325	-1.0100465	0.44444445	0.7140667	1	4573	tags=50%, list=41%, signal=84%
WILLIAMS_ESR2_TARGETS_UP	WILLIAMS_ESR2_TARGETS_UP		15	-0.34326237	-1.0098054	0.46938777	0.7139042	1	3411	tags=40%, list=30%, signal=57%
CHESLER_BRAIN_HIGHEST_GENETIC_VARIANCE	CHESLER_BRAIN_HIGHEST_GENETIC_VARIANCE		27	-0.33598483	-1.0096742	0.3962264	0.7134016	1	1508	tags=30%, list=13%, signal=34%
KEGG_PURINE_METABOLISM	KEGG_PURINE_METABOLISM		110	-0.2506319	-1.0091039	0.38297874	0.7137167	1	2186	tags=26%, list=20%, signal=32%
UEDA_CENTRAL_CLOCK	UEDA_CENTRAL_CLOCK		66	-0.29798022	-1.0068552	0.4827586	0.7179304	1	1647	tags=23%, list=15%, signal=26%
RODWELL_AGING_KIDNEY_DN	RODWELL_AGING_KIDNEY_DN		63	-0.32777846	-1.0064651	0.43396226	0.71809995	1	2154	tags=30%, list=19%, signal=37%
AMUNDSON_POOR_SURVIVAL_AFTER_GAMMA_RADIATION_2G	AMUNDSON_POOR_SURVIVAL_AFTER_GAMMA_RADIATION_2G		93	-0.30145684	-1.0057403	0.4385965	0.71884626	1	3689	tags=42%, list=33%, signal=62%
ZHAN_EARLY_DIFFERENTIATION_GENES_DN	ZHAN_EARLY_DIFFERENTIATION_GENES_DN		32	-0.33990684	-1.0041909	0.46774194	0.72106665	1	2167	tags=22%, list=19%, signal=27%
WINTER_HYPOXIA_UP	WINTER_HYPOXIA_UP		49	-0.29463306	-1.0029265	0.5185185	0.7230584	1	1569	tags=20%, list=14%, signal=24%
WANG_BARRETTS_ESOPHAGUS_AND_ESOPHAGUS_CANCER_DN	WANG_BARRETTS_ESOPHAGUS_AND_ESOPHAGUS_CANCER_DN		24	-0.41622058	-1.0024544	0.47457626	0.72313863	1	1771	tags=25%, list=16%, signal=30%
REACTOME_TIGHT_JUNCTION_INTERACTIONS	REACTOME_TIGHT_JUNCTION_INTERACTIONS		24	-0.37839535	-1.0019121	0.45652175	0.7235425	1	238	tags=17%, list=2%, signal=17%
TSAI_RESPONSE_TO_IONIZING_RADIATION	TSAI_RESPONSE_TO_IONIZING_RADIATION		84	-0.2965945	-0.9994576	0.484375	0.7279211	1	2817	tags=37%, list=25%, signal=49%
HOFFMANN_PRE_BI_TO_LARGE_PRE_BII_LYMPHOCYTE_UP	HOFFMANN_PRE_BI_TO_LARGE_PRE_BII_LYMPHOCYTE_UP		15	-0.394111	-0.9989738	0.40816328	0.7281238	1	1444	tags=33%, list=13%, signal=38%
AMIT_EGF_RESPONSE_480_MCF10A	AMIT_EGF_RESPONSE_480_MCF10A		26	-0.37376866	-0.9981934	0.46774194	0.7290356	1	869	tags=19%, list=8%, signal=21%
LINDSTEDT_DENDRITIC_CELL_MATURATION_A	LINDSTEDT_DENDRITIC_CELL_MATURATION_A		39	-0.43302488	-0.9954037	0.49122807	0.7341821	1	2839	tags=41%, list=25%, signal=55%
BOYLAN_MULTIPLE_MYELOMA_D_CLUSTER_UP	BOYLAN_MULTIPLE_MYELOMA_D_CLUSTER_UP		18	-0.40612903	-0.9948428	0.49056605	0.734476	1	1971	tags=44%, list=18%, signal=54%
KEGG_TIGHT_JUNCTION	KEGG_TIGHT_JUNCTION		89	-0.28117558	-0.9943239	0.44262296	0.73471636	1	2259	tags=26%, list=20%, signal=32%
KAYO_CALORIE_RESTRICTION_MUSCLE_DN	KAYO_CALORIE_RESTRICTION_MUSCLE_DN		47	-0.30592462	-0.9942669	0.46153846	0.7339638	1	1380	tags=21%, list=12%, signal=24%
KEGG_PYRUVATE_METABOLISM	KEGG_PYRUVATE_METABOLISM		29	-0.3458609	-0.9940642	0.5	0.7334156	1	2669	tags=38%, list=24%, signal=50%
PROVENZANI_METASTASIS_UP	PROVENZANI_METASTASIS_UP		116	-0.24671218	-0.9933596	0.48333332	0.73443747	1	2645	tags=26%, list=24%, signal=34%
SCHLOSSER_MYC_TARGETS_AND_SERUM_RESPONSE_UP	SCHLOSSER_MYC_TARGETS_AND_SERUM_RESPONSE_UP		31	-0.3031684	-0.99151003	0.46296296	0.73733824	1	4656	tags=61%, list=42%, signal=105%
BOYLAN_MULTIPLE_MYELOMA_D_UP	BOYLAN_MULTIPLE_MYELOMA_D_UP		45	-0.31092465	-0.9914101	0.5084746	0.7368045	1	2985	tags=40%, list=27%, signal=54%
CONCANNON_APOPTOSIS_BY_EPOXOMICIN_UP	CONCANNON_APOPTOSIS_BY_EPOXOMICIN_UP		142	-0.28931335	-0.99128234	0.4385965	0.7363304	1	2742	tags=32%, list=24%, signal=41%
KEGG_BETA_ALANINE_METABOLISM	KEGG_BETA_ALANINE_METABOLISM		19	-0.41653606	-0.9905666	0.4893617	0.73687977	1	2628	tags=37%, list=23%, signal=48%
BIOCARTA_BCR_PATHWAY	BIOCARTA_BCR_PATHWAY		20	-0.39175227	-0.9879118	0.4642857	0.74166894	1	1835	tags=30%, list=16%, signal=36%
KIM_WT1_TARGETS_8HR_UP	KIM_WT1_TARGETS_8HR_UP		108	-0.30347595	-0.98786974	0.5	0.7409711	1	2588	tags=31%, list=23%, signal=41%
REACTOME_RNA_POLYMERASE_III_TRANSCRIPTION	REACTOME_RNA_POLYMERASE_III_TRANSCRIPTION		22	-0.30420843	-0.9875493	0.46153846	0.74079764	1	3035	tags=36%, list=27%, signal=50%
KEGG_PARKINSONS_DISEASE	KEGG_PARKINSONS_DISEASE		81	-0.2508151	-0.9857545	0.45762712	0.7438254	1	4947	tags=59%, list=44%, signal=105%
MATSUDA_NATURAL_KILLER_DIFFERENTIATION	MATSUDA_NATURAL_KILLER_DIFFERENTIATION		365	-0.2806469	-0.9856852	0.46774194	0.74315196	1	3044	tags=34%, list=27%, signal=45%
RODRIGUES_NTN1_AND_DCC_TARGETS	RODRIGUES_NTN1_AND_DCC_TARGETS		23	-0.3571134	-0.98502344	0.4909091	0.7441282	1	2046	tags=35%, list=18%, signal=42%
DAUER_STAT3_TARGETS_DN	DAUER_STAT3_TARGETS_DN		23	-0.48315406	-0.98490494	0.5106383	0.74366075	1	2607	tags=48%, list=23%, signal=62%
MULLIGHAN_MLL_SIGNATURE_2_UP	MULLIGHAN_MLL_SIGNATURE_2_UP		242	-0.2403527	-0.98403037	0.44262296	0.74465704	1	2008	tags=20%, list=18%, signal=24%
MORI_MATURE_B_LYMPHOCYTE_UP	MORI_MATURE_B_LYMPHOCYTE_UP		59	-0.3632047	-0.9833821	0.5081967	0.7453173	1	2397	tags=31%, list=21%, signal=39%
BECKER_TAMOXIFEN_RESISTANCE_UP	BECKER_TAMOXIFEN_RESISTANCE_UP		28	-0.39436698	-0.9832143	0.5272727	0.74488103	1	2537	tags=36%, list=23%, signal=46%
MULLIGHAN_NPM1_SIGNATURE_3_UP	MULLIGHAN_NPM1_SIGNATURE_3_UP		188	-0.23629203	-0.9829845	0.45762712	0.74471223	1	2832	tags=31%, list=25%, signal=41%
REACTOME_SIGNALING_BY_ROBO_RECEPTOR	REACTOME_SIGNALING_BY_ROBO_RECEPTOR		21	-0.38426876	-0.98253095	0.5	0.7448079	1	2450	tags=43%, list=22%, signal=55%
GRAHAM_NORMAL_QUIESCENT_VS_NORMAL_DIVIDING_UP	GRAHAM_NORMAL_QUIESCENT_VS_NORMAL_DIVIDING_UP		35	-0.38806465	-0.98244375	0.42372882	0.7442537	1	1070	tags=23%, list=10%, signal=25%
KEGG_LEISHMANIA_INFECTION	KEGG_LEISHMANIA_INFECTION		29	-0.39246932	-0.9817166	0.5185185	0.7449184	1	2895	tags=34%, list=26%, signal=46%
PUJANA_BREAST_CANCER_WITH_BRCA1_MUTATED_UP	PUJANA_BREAST_CANCER_WITH_BRCA1_MUTATED_UP		39	-0.40601736	-0.9796527	0.5471698	0.74857914	1	2476	tags=38%, list=22%, signal=49%
CHIARETTI_ACUTE_LYMPHOBLASTIC_LEUKEMIA_ZAP70	CHIARETTI_ACUTE_LYMPHOBLASTIC_LEUKEMIA_ZAP70		44	-0.2850452	-0.97929776	0.5090909	0.74850786	1	3215	tags=39%, list=29%, signal=54%
LIAO_METASTASIS	LIAO_METASTASIS		282	-0.2302237	-0.9788854	0.47457626	0.74875414	1	1650	tags=19%, list=15%, signal=21%
CHANG_CORE_SERUM_RESPONSE_DN	CHANG_CORE_SERUM_RESPONSE_DN		19	-0.33905563	-0.9779718	0.44827586	0.7498909	1	2922	tags=42%, list=26%, signal=57%
BIOCARTA_FMLP_PATHWAY	BIOCARTA_FMLP_PATHWAY		25	-0.34489164	-0.9778677	0.5652174	0.7492927	1	3167	tags=40%, list=28%, signal=56%
SENGUPTA_NASOPHARYNGEAL_CARCINOMA_WITH_LMP1_UP	SENGUPTA_NASOPHARYNGEAL_CARCINOMA_WITH_LMP1_UP		186	-0.2962974	-0.9778112	0.4827586	0.74862456	1	2311	tags=31%, list=21%, signal=39%
REACTOME_PI3K_AKT_SIGNALLING	REACTOME_PI3K_AKT_SIGNALLING		16	-0.30665356	-0.9760627	0.4489796	0.75150865	1	7770	tags=100%, list=69%, signal=326%
BOYLAN_MULTIPLE_MYELOMA_PCA3_UP	BOYLAN_MULTIPLE_MYELOMA_PCA3_UP		32	-0.36394387	-0.97557604	0.53333336	0.75163656	1	2049	tags=31%, list=18%, signal=38%
BIOCARTA_EDG1_PATHWAY	BIOCARTA_EDG1_PATHWAY		16	-0.36885765	-0.9735111	0.5416667	0.7552737	1	1469	tags=19%, list=13%, signal=22%
SENGUPTA_NASOPHARYNGEAL_CARCINOMA_UP	SENGUPTA_NASOPHARYNGEAL_CARCINOMA_UP		146	-0.3129187	-0.9734252	0.56363636	0.7545546	1	3050	tags=40%, list=27%, signal=55%
KEGG_FC_GAMMA_R_MEDIATED_PHAGOCYTOSIS	KEGG_FC_GAMMA_R_MEDIATED_PHAGOCYTOSIS		63	-0.3115487	-0.9725123	0.5	0.75566125	1	2272	tags=27%, list=20%, signal=34%
REACTOME_METABOLISM_OF_AMINO_ACIDS	REACTOME_METABOLISM_OF_AMINO_ACIDS		129	-0.26781255	-0.9705896	0.45454547	0.75878847	1	3151	tags=46%, list=28%, signal=63%
AMIT_EGF_RESPONSE_60_HELA	AMIT_EGF_RESPONSE_60_HELA		26	-0.3762151	-0.97057027	0.42857143	0.7580167	1	2246	tags=31%, list=20%, signal=38%
NEWMAN_ERCC6_TARGETS_UP	NEWMAN_ERCC6_TARGETS_UP		15	-0.4239505	-0.97052866	0.51785713	0.7572707	1	366	tags=20%, list=3%, signal=21%
KORKOLA_EMBRYONAL_CARCINOMA_UP	KORKOLA_EMBRYONAL_CARCINOMA_UP		31	-0.32275528	-0.9700782	0.4827586	0.75737756	1	2900	tags=39%, list=26%, signal=52%
CAIRO_HEPATOBLASTOMA_UP	CAIRO_HEPATOBLASTOMA_UP		121	-0.26317805	-0.9691083	0.49056605	0.7587323	1	2136	tags=21%, list=19%, signal=26%
MARIADASON_RESPONSE_TO_CURCUMIN_SULINDAC_5	MARIADASON_RESPONSE_TO_CURCUMIN_SULINDAC_5		17	-0.34087175	-0.9686101	0.46666667	0.7588498	1	2434	tags=41%, list=22%, signal=53%
KEGG_BLADDER_CANCER	KEGG_BLADDER_CANCER		19	-0.33153892	-0.9665017	0.5081967	0.76278514	1	2259	tags=26%, list=20%, signal=33%
HUPER_BREAST_BASAL_VS_LUMINAL_DN	HUPER_BREAST_BASAL_VS_LUMINAL_DN		39	-0.38334572	-0.9661518	0.46	0.7627607	1	1868	tags=33%, list=17%, signal=40%
BIOCARTA_MPR_PATHWAY	BIOCARTA_MPR_PATHWAY		22	-0.3091302	-0.9659696	0.4716981	0.7624008	1	2619	tags=27%, list=23%, signal=36%
REACTOME_PLC_BETA_MEDIATED_EVENTS	REACTOME_PLC_BETA_MEDIATED_EVENTS		24	-0.32508507	-0.96540105	0.51724136	0.7629007	1	1334	tags=21%, list=12%, signal=24%
HELLER_SILENCED_BY_METHYLATION_DN	HELLER_SILENCED_BY_METHYLATION_DN		61	-0.28967932	-0.9652302	0.46551725	0.7624268	1	2560	tags=36%, list=23%, signal=46%
MORI_PRE_BI_LYMPHOCYTE_DN	MORI_PRE_BI_LYMPHOCYTE_DN		49	-0.3185288	-0.96492976	0.50793654	0.76208	1	4164	tags=47%, list=37%, signal=74%
ABE_INNER_EAR	ABE_INNER_EAR		18	-0.3872102	-0.96355563	0.47619048	0.7640716	1	2309	tags=39%, list=21%, signal=49%
LINDGREN_BLADDER_CANCER_CLUSTER_1_DN	LINDGREN_BLADDER_CANCER_CLUSTER_1_DN		238	-0.26976997	-0.96351165	0.5535714	0.7633876	1	2707	tags=29%, list=24%, signal=37%
WANG_METHYLATED_IN_BREAST_CANCER	WANG_METHYLATED_IN_BREAST_CANCER		23	-0.37708333	-0.96241546	0.48076922	0.76502943	1	1484	tags=26%, list=13%, signal=30%
ZHAN_MULTIPLE_MYELOMA_PR_UP	ZHAN_MULTIPLE_MYELOMA_PR_UP		22	-0.47273126	-0.96186405	0.5625	0.76550585	1	4129	tags=73%, list=37%, signal=115%
TARTE_PLASMA_CELL_VS_B_LYMPHOCYTE_UP	TARTE_PLASMA_CELL_VS_B_LYMPHOCYTE_UP		60	-0.2887963	-0.961264	0.48333332	0.76588184	1	313	tags=10%, list=3%, signal=10%
NAKAYAMA_FRA2_TARGETS	NAKAYAMA_FRA2_TARGETS		22	-0.35427374	-0.96125656	0.5	0.76507646	1	1671	tags=18%, list=15%, signal=21%
ZHAN_MULTIPLE_MYELOMA_CD1_DN	ZHAN_MULTIPLE_MYELOMA_CD1_DN		22	-0.32470512	-0.9608274	0.5217391	0.76527464	1	2466	tags=36%, list=22%, signal=47%
CHIANG_LIVER_CANCER_SUBCLASS_PROLIFERATION_UP	CHIANG_LIVER_CANCER_SUBCLASS_PROLIFERATION_UP		90	-0.31350508	-0.9607457	0.44444445	0.7646926	1	3089	tags=39%, list=28%, signal=53%
VANTVEER_BREAST_CANCER_BRCA1_DN	VANTVEER_BREAST_CANCER_BRCA1_DN		18	-0.43680182	-0.9606754	0.5254237	0.7640484	1	1261	tags=28%, list=11%, signal=31%
HAHTOLA_SEZARY_SYNDROM_UP	HAHTOLA_SEZARY_SYNDROM_UP		60	-0.28821677	-0.95806134	0.5084746	0.76850325	1	4167	tags=47%, list=37%, signal=74%
CHO_NR4A1_TARGETS	CHO_NR4A1_TARGETS		16	-0.38210997	-0.95769566	0.54	0.76855373	1	3700	tags=63%, list=33%, signal=93%
NIKOLSKY_BREAST_CANCER_7Q21_Q22_AMPLICON	NIKOLSKY_BREAST_CANCER_7Q21_Q22_AMPLICON		35	-0.33916387	-0.95744145	0.5409836	0.7683675	1	2635	tags=40%, list=24%, signal=52%
BIOCARTA_TPO_PATHWAY	BIOCARTA_TPO_PATHWAY		17	-0.3255576	-0.9570969	0.54901963	0.7681494	1	2695	tags=29%, list=24%, signal=39%
YAO_TEMPORAL_RESPONSE_TO_PROGESTERONE_CLUSTER_15	YAO_TEMPORAL_RESPONSE_TO_PROGESTERONE_CLUSTER_15		29	-0.36877862	-0.9548285	0.4814815	0.77251357	1	2852	tags=41%, list=25%, signal=55%
LAIHO_COLORECTAL_CANCER_SERRATED_UP	LAIHO_COLORECTAL_CANCER_SERRATED_UP		71	-0.31224662	-0.95391494	0.5	0.77404755	1	4282	tags=51%, list=38%, signal=82%
SENESE_HDAC1_AND_HDAC2_TARGETS_UP	SENESE_HDAC1_AND_HDAC2_TARGETS_UP		117	-0.30286705	-0.9538901	0.5	0.77334493	1	2668	tags=38%, list=24%, signal=49%
BYSTRYKH_HEMATOPOIESIS_STEM_CELL_AND_BRAIN_QTL_TRANS	BYSTRYKH_HEMATOPOIESIS_STEM_CELL_AND_BRAIN_QTL_TRANS		138	-0.2207183	-0.9535238	0.4920635	0.77326304	1	2292	tags=24%, list=20%, signal=30%
HOFMANN_CELL_LYMPHOMA_DN	HOFMANN_CELL_LYMPHOMA_DN		23	-0.31908563	-0.9525992	0.5263158	0.77444696	1	325	tags=13%, list=3%, signal=13%
RUIZ_TNC_TARGETS_UP	RUIZ_TNC_TARGETS_UP		97	-0.30851543	-0.9522447	0.4923077	0.77436846	1	1903	tags=27%, list=17%, signal=32%
TONKS_TARGETS_OF_RUNX1_RUNX1T1_FUSION_SUSTAINED_IN_MONOCYTE_UP	TONKS_TARGETS_OF_RUNX1_RUNX1T1_FUSION_SUSTAINED_IN_MONOCYTE_UP		15	-0.37763196	-0.95189077	0.49122807	0.77427983	1	525	tags=20%, list=5%, signal=21%
SANA_RESPONSE_TO_IFNG_DN	SANA_RESPONSE_TO_IFNG_DN		56	-0.27095374	-0.95117295	0.49122807	0.77487606	1	4351	tags=52%, list=39%, signal=84%
CHANG_CYCLING_GENES	CHANG_CYCLING_GENES		29	-0.41065115	-0.9508075	0.54	0.7747511	1	2089	tags=31%, list=19%, signal=38%
GRUETZMANN_PANCREATIC_CANCER_UP	GRUETZMANN_PANCREATIC_CANCER_UP		252	-0.28949815	-0.95040715	0.5423729	0.77488935	1	4073	tags=45%, list=36%, signal=69%
DAIRKEE_CANCER_PRONE_RESPONSE_BPA_E2	DAIRKEE_CANCER_PRONE_RESPONSE_BPA_E2		82	-0.26299387	-0.9491847	0.5689655	0.7766132	1	3550	tags=43%, list=32%, signal=62%
MASSARWEH_TAMOXIFEN_RESISTANCE_UP	MASSARWEH_TAMOXIFEN_RESISTANCE_UP		279	-0.24879432	-0.9485331	0.5714286	0.77720666	1	1430	tags=19%, list=13%, signal=21%
COATES_MACROPHAGE_M1_VS_M2_UP	COATES_MACROPHAGE_M1_VS_M2_UP		47	-0.33075944	-0.94830227	0.58064514	0.77684337	1	2922	tags=34%, list=26%, signal=46%
CHIARADONNA_NEOPLASTIC_TRANSFORMATION_KRAS_CDC25_UP	CHIARADONNA_NEOPLASTIC_TRANSFORMATION_KRAS_CDC25_UP		44	-0.35773054	-0.94817394	0.56666666	0.7763715	1	2392	tags=27%, list=21%, signal=35%
KEGG_GNRH_SIGNALING_PATHWAY	KEGG_GNRH_SIGNALING_PATHWAY		71	-0.27348942	-0.9477599	0.47457626	0.776343	1	2434	tags=32%, list=22%, signal=41%
YAO_TEMPORAL_RESPONSE_TO_PROGESTERONE_CLUSTER_5	YAO_TEMPORAL_RESPONSE_TO_PROGESTERONE_CLUSTER_5		25	-0.37882355	-0.9473294	0.5744681	0.7763379	1	715	tags=20%, list=6%, signal=21%
KAAB_HEART_ATRIUM_VS_VENTRICLE_DN	KAAB_HEART_ATRIUM_VS_VENTRICLE_DN		169	-0.26775295	-0.9472635	0.54385966	0.77568173	1	1412	tags=18%, list=13%, signal=21%
BROWNE_HCMV_INFECTION_20HR_DN	BROWNE_HCMV_INFECTION_20HR_DN		61	-0.28994402	-0.94532365	0.58064514	0.7786918	1	3490	tags=44%, list=31%, signal=64%
YAO_TEMPORAL_RESPONSE_TO_PROGESTERONE_CLUSTER_0	YAO_TEMPORAL_RESPONSE_TO_PROGESTERONE_CLUSTER_0		57	-0.32154018	-0.94487137	0.5423729	0.7788833	1	2232	tags=26%, list=20%, signal=33%
OSWALD_HEMATOPOIETIC_STEM_CELL_IN_COLLAGEN_GEL_UP	OSWALD_HEMATOPOIETIC_STEM_CELL_IN_COLLAGEN_GEL_UP		124	-0.29196268	-0.9440284	0.43396226	0.77935576	1	2456	tags=31%, list=22%, signal=40%
OSWALD_HEMATOPOIETIC_STEM_CELL_IN_COLLAGEN_GEL_DN	OSWALD_HEMATOPOIETIC_STEM_CELL_IN_COLLAGEN_GEL_DN		124	-0.29196268	-0.9440284	0.43396226	0.7785597	1	2456	tags=31%, list=22%, signal=40%
GRAHAM_CML_QUIESCENT_VS_NORMAL_QUIESCENT_DN	GRAHAM_CML_QUIESCENT_VS_NORMAL_QUIESCENT_DN		24	-0.39199543	-0.9431319	0.5344828	0.7800092	1	2735	tags=33%, list=24%, signal=44%
LEE_NEURAL_CREST_STEM_CELL_DN	LEE_NEURAL_CREST_STEM_CELL_DN		69	-0.31903613	-0.9419832	0.5740741	0.7818059	1	2109	tags=28%, list=19%, signal=34%
BROWNE_HCMV_INFECTION_14HR_UP	BROWNE_HCMV_INFECTION_14HR_UP		86	-0.25061333	-0.94197255	0.5483871	0.7810209	1	4214	tags=49%, list=38%, signal=78%
RICKMAN_METASTASIS_DN	RICKMAN_METASTASIS_DN		160	-0.25499576	-0.94186026	0.5272727	0.7803975	1	3057	tags=28%, list=27%, signal=38%
KEGG_TOLL_LIKE_RECEPTOR_SIGNALING_PATHWAY	KEGG_TOLL_LIKE_RECEPTOR_SIGNALING_PATHWAY		60	-0.30367953	-0.9403991	0.55932206	0.7822576	1	2307	tags=32%, list=21%, signal=40%
MAHAJAN_RESPONSE_TO_IL1A_DN	MAHAJAN_RESPONSE_TO_IL1A_DN		40	-0.29317847	-0.9398498	0.53846157	0.78244996	1	930	tags=15%, list=8%, signal=16%
MASSARWEH_RESPONSE_TO_ESTRADIOL	MASSARWEH_RESPONSE_TO_ESTRADIOL		37	-0.30898026	-0.93922716	0.60714287	0.7829883	1	1045	tags=19%, list=9%, signal=21%
SHEDDEN_LUNG_CANCER_GOOD_SURVIVAL_A5	SHEDDEN_LUNG_CANCER_GOOD_SURVIVAL_A5		34	-0.28205872	-0.9381153	0.5272727	0.7844938	1	1642	tags=26%, list=15%, signal=31%
KEGG_CITRATE_CYCLE_TCA_CYCLE	KEGG_CITRATE_CYCLE_TCA_CYCLE		24	-0.34751245	-0.93367475	0.52	0.79284585	1	3237	tags=46%, list=29%, signal=64%
LI_WILMS_TUMOR_VS_FETAL_KIDNEY_1_DN	LI_WILMS_TUMOR_VS_FETAL_KIDNEY_1_DN		111	-0.2878764	-0.9330911	0.5660377	0.7932015	1	3205	tags=35%, list=29%, signal=49%
CAFFAREL_RESPONSE_TO_THC_24HR_5_UP	CAFFAREL_RESPONSE_TO_THC_24HR_5_UP		18	-0.32672778	-0.9327588	0.5510204	0.7931068	1	4514	tags=61%, list=40%, signal=102%
CADWELL_ATG16L1_TARGETS_DN	CADWELL_ATG16L1_TARGETS_DN		36	-0.29049152	-0.93202823	0.5416667	0.79407483	1	2154	tags=31%, list=19%, signal=38%
TONKS_TARGETS_OF_RUNX1_RUNX1T1_FUSION_MONOCYTE_DN	TONKS_TARGETS_OF_RUNX1_RUNX1T1_FUSION_MONOCYTE_DN		32	-0.39295185	-0.9315849	0.546875	0.7941362	1	1034	tags=19%, list=9%, signal=21%
MCCABE_BOUND_BY_HOXC6	MCCABE_BOUND_BY_HOXC6		180	-0.23342158	-0.9312276	0.609375	0.7941867	1	1138	tags=14%, list=10%, signal=16%
REACTOME_CELL_CELL_ADHESION_SYSTEMS	REACTOME_CELL_CELL_ADHESION_SYSTEMS		42	-0.3094248	-0.93100214	0.5510204	0.7939816	1	2681	tags=40%, list=24%, signal=53%
BONOME_OVARIAN_CANCER_SURVIVAL_SUBOPTIMAL_DEBULKING	BONOME_OVARIAN_CANCER_SURVIVAL_SUBOPTIMAL_DEBULKING		285	-0.23573661	-0.92963165	0.5555556	0.7960637	1	2484	tags=26%, list=22%, signal=32%
HAN_SATB1_TARGETS_DN	HAN_SATB1_TARGETS_DN		199	-0.25083357	-0.9286127	0.55	0.7973694	1	1435	tags=19%, list=13%, signal=21%
MCMURRAY_TP53_HRAS_COOPERATION_RESPONSE_UP	MCMURRAY_TP53_HRAS_COOPERATION_RESPONSE_UP		20	-0.4480151	-0.92858255	0.5833333	0.7966412	1	1666	tags=35%, list=15%, signal=41%
SMID_BREAST_CANCER_ERBB2_UP	SMID_BREAST_CANCER_ERBB2_UP		86	-0.28738806	-0.9274988	0.5192308	0.79815376	1	2857	tags=36%, list=26%, signal=48%
LUI_THYROID_CANCER_PAX8_PPARG_UP	LUI_THYROID_CANCER_PAX8_PPARG_UP		27	-0.3144509	-0.9270236	0.5483871	0.7984202	1	552	tags=15%, list=5%, signal=16%
KEGG_LYSOSOME	KEGG_LYSOSOME		82	-0.2721158	-0.92652786	0.56363636	0.79888934	1	1580	tags=17%, list=14%, signal=20%
HAN_SATB1_TARGETS_UP	HAN_SATB1_TARGETS_UP		183	-0.26515642	-0.9258808	0.62711865	0.7992437	1	1903	tags=25%, list=17%, signal=29%
RODRIGUES_THYROID_CARCINOMA_DN	RODRIGUES_THYROID_CARCINOMA_DN		32	-0.328135	-0.92537236	0.5535714	0.7996126	1	2015	tags=28%, list=18%, signal=34%
DITTMER_PTHLH_TARGETS_DN	DITTMER_PTHLH_TARGETS_DN		50	-0.2533822	-0.92470783	0.55172414	0.8004366	1	3197	tags=32%, list=29%, signal=45%
MARTINEZ_RB1_AND_TP53_TARGETS_DN	MARTINEZ_RB1_AND_TP53_TARGETS_DN		399	-0.2357005	-0.92420757	0.6229508	0.8007936	1	2055	tags=21%, list=18%, signal=24%
BIOCARTA_INTEGRIN_PATHWAY	BIOCARTA_INTEGRIN_PATHWAY		25	-0.33452433	-0.9238001	0.59322035	0.80080205	1	2926	tags=36%, list=26%, signal=49%
DAVICIONI_PAX_FOXO1_SIGNATURE_IN_ARMS_UP	DAVICIONI_PAX_FOXO1_SIGNATURE_IN_ARMS_UP		34	-0.2971585	-0.92288184	0.58181816	0.8016675	1	2625	tags=29%, list=23%, signal=38%
PETRETTO_HEART_MASS_QTL_CIS_UP	PETRETTO_HEART_MASS_QTL_CIS_UP		15	-0.36194482	-0.9213345	0.5660377	0.80432457	1	3106	tags=33%, list=28%, signal=46%
KIM_LRRC3B_TARGETS	KIM_LRRC3B_TARGETS		15	-0.46667734	-0.92015547	0.627451	0.80604076	1	2099	tags=33%, list=19%, signal=41%
REACTOME_INNATE_IMMUNITY_SIGNALING	REACTOME_INNATE_IMMUNITY_SIGNALING		68	-0.28976968	-0.91978955	0.55	0.80617076	1	2688	tags=35%, list=24%, signal=46%
MISHRA_CARCINOMA_ASSOCIATED_FIBROBLAST_DN	MISHRA_CARCINOMA_ASSOCIATED_FIBROBLAST_DN		17	-0.37840185	-0.9197375	0.53846157	0.8054635	1	1631	tags=29%, list=15%, signal=34%
REACTOME_CITRIC_ACID_CYCLE	REACTOME_CITRIC_ACID_CYCLE		16	-0.36000866	-0.91860896	0.5576923	0.80733955	1	3237	tags=38%, list=29%, signal=53%
TURASHVILI_BREAST_DUCTAL_CARCINOMA_VS_DUCTAL_NORMAL_DN	TURASHVILI_BREAST_DUCTAL_CARCINOMA_VS_DUCTAL_NORMAL_DN		92	-0.3185866	-0.9183797	0.63461536	0.8069122	1	2519	tags=30%, list=22%, signal=39%
JIANG_HYPOXIA_NORMAL	JIANG_HYPOXIA_NORMAL		154	-0.22233431	-0.9180523	0.625	0.80691886	1	3079	tags=34%, list=27%, signal=46%
BROWNE_HCMV_INFECTION_14HR_DN	BROWNE_HCMV_INFECTION_14HR_DN		164	-0.24007194	-0.91668665	0.57894737	0.80930483	1	1497	tags=19%, list=13%, signal=21%
MARTORIATI_MDM4_TARGETS_NEUROEPITHELIUM_UP	MARTORIATI_MDM4_TARGETS_NEUROEPITHELIUM_UP		76	-0.25445324	-0.9163482	0.5689655	0.809218	1	2010	tags=21%, list=18%, signal=25%
REACTOME_RNA_POLYMERASE_III_TRANSCRIPTION_INITIATION	REACTOME_RNA_POLYMERASE_III_TRANSCRIPTION_INITIATION		17	-0.2856061	-0.9144631	0.64705884	0.8123881	1	3035	tags=35%, list=27%, signal=48%
BROWNE_HCMV_INFECTION_18HR_UP	BROWNE_HCMV_INFECTION_18HR_UP		108	-0.24225608	-0.9144465	0.5	0.81165874	1	2915	tags=33%, list=26%, signal=45%
WANG_HCP_PROSTATE_CANCER	WANG_HCP_PROSTATE_CANCER		45	-0.3197352	-0.9134702	0.6	0.8127602	1	1687	tags=27%, list=15%, signal=31%
RIZ_ERYTHROID_DIFFERENTIATION_HEMGN	RIZ_ERYTHROID_DIFFERENTIATION_HEMGN		25	-0.31845686	-0.9129021	0.5964912	0.81323963	1	1353	tags=32%, list=12%, signal=36%
EINAV_INTERFERON_SIGNATURE_IN_CANCER	EINAV_INTERFERON_SIGNATURE_IN_CANCER		15	-0.45942843	-0.9121217	0.63265306	0.81421494	1	4165	tags=80%, list=37%, signal=127%
KEGG_T_CELL_RECEPTOR_SIGNALING_PATHWAY	KEGG_T_CELL_RECEPTOR_SIGNALING_PATHWAY		68	-0.25883564	-0.91188294	0.61764705	0.813982	1	2688	tags=31%, list=24%, signal=40%
DANG_MYC_TARGETS_DN	DANG_MYC_TARGETS_DN		24	-0.32755008	-0.91152436	0.5686275	0.8139368	1	2479	tags=25%, list=22%, signal=32%
RUTELLA_RESPONSE_TO_CSF2RB_AND_IL4_UP	RUTELLA_RESPONSE_TO_CSF2RB_AND_IL4_UP		209	-0.26270783	-0.91072905	0.53333336	0.8145515	1	3079	tags=32%, list=27%, signal=43%
MORI_PLASMA_CELL_DN	MORI_PLASMA_CELL_DN		15	-0.43058354	-0.9074634	0.59375	0.8199825	1	2272	tags=47%, list=20%, signal=58%
BILD_E2F3_ONCOGENIC_SIGNATURE	BILD_E2F3_ONCOGENIC_SIGNATURE		119	-0.24302877	-0.90689635	0.5645161	0.82024115	1	2909	tags=29%, list=26%, signal=38%
GENTILE_UV_RESPONSE_CLUSTER_D7	GENTILE_UV_RESPONSE_CLUSTER_D7		25	-0.29178768	-0.90619457	0.5849057	0.8208182	1	2906	tags=36%, list=26%, signal=49%
MARTORIATI_MDM4_TARGETS_FETAL_LIVER_UP	MARTORIATI_MDM4_TARGETS_FETAL_LIVER_UP		76	-0.26605824	-0.905695	0.6181818	0.82107526	1	1942	tags=24%, list=17%, signal=28%
BARRIER_CANCER_RELAPSE_NORMAL_SAMPLE_DN	BARRIER_CANCER_RELAPSE_NORMAL_SAMPLE_DN		15	-0.3046024	-0.9049409	0.625	0.82179576	1	4961	tags=53%, list=44%, signal=96%
KEGG_COLORECTAL_CANCER	KEGG_COLORECTAL_CANCER		36	-0.277667	-0.90412146	0.56	0.8226173	1	2668	tags=31%, list=24%, signal=40%
REACTOME_SMOOTH_MUSCLE_CONTRACTION	REACTOME_SMOOTH_MUSCLE_CONTRACTION		17	-0.3532392	-0.9033934	0.5471698	0.8230644	1	1259	tags=18%, list=11%, signal=20%
LINDSTEDT_DENDRITIC_CELL_MATURATION_B	LINDSTEDT_DENDRITIC_CELL_MATURATION_B		35	-0.29852557	-0.9030744	0.60714287	0.82299435	1	2614	tags=23%, list=23%, signal=30%
BROWNE_HCMV_INFECTION_24HR_UP	BROWNE_HCMV_INFECTION_24HR_UP		99	-0.21711645	-0.9025456	0.6551724	0.82336575	1	2614	tags=28%, list=23%, signal=37%
BIOCARTA_AGR_PATHWAY	BIOCARTA_AGR_PATHWAY		20	-0.35971326	-0.9018866	0.50877196	0.8237268	1	813	tags=30%, list=7%, signal=32%
STEIN_ESR1_TARGETS	STEIN_ESR1_TARGETS		54	-0.27951837	-0.9003555	0.6666667	0.8265038	1	1879	tags=24%, list=17%, signal=29%
LIU_PROSTATE_CANCER_UP	LIU_PROSTATE_CANCER_UP		52	-0.25398183	-0.89876676	0.6666667	0.8297386	1	554	tags=10%, list=5%, signal=10%
HOEBEKE_LYMPHOID_STEM_CELL_UP	HOEBEKE_LYMPHOID_STEM_CELL_UP		49	-0.29108018	-0.8964107	0.70689654	0.8342001	1	1360	tags=22%, list=12%, signal=25%
HUTTMANN_B_CLL_POOR_SURVIVAL_DN	HUTTMANN_B_CLL_POOR_SURVIVAL_DN		36	-0.30301163	-0.8963174	0.6181818	0.83353895	1	1028	tags=19%, list=9%, signal=21%
THUM_SYSTOLIC_HEART_FAILURE_UP	THUM_SYSTOLIC_HEART_FAILURE_UP		251	-0.28803578	-0.894678	0.5967742	0.8364539	1	2759	tags=29%, list=25%, signal=38%
HOFFMANN_LARGE_TO_SMALL_PRE_BII_LYMPHOCYTE_DN	HOFFMANN_LARGE_TO_SMALL_PRE_BII_LYMPHOCYTE_DN		31	-0.31370097	-0.8945129	0.54545456	0.8360943	1	3341	tags=39%, list=30%, signal=55%
CROONQUIST_IL6_DEPRIVATION_DN	CROONQUIST_IL6_DEPRIVATION_DN		52	-0.37179327	-0.8944826	0.6862745	0.83538246	1	4436	tags=58%, list=40%, signal=95%
FONTAINE_THYROID_TUMOR_UNCERTAIN_MALIGNANCY_UP	FONTAINE_THYROID_TUMOR_UNCERTAIN_MALIGNANCY_UP		18	-0.3474169	-0.893888	0.67346936	0.835797	1	1151	tags=22%, list=10%, signal=25%
JAZAG_TGFB1_SIGNALING_VIA_SMAD4_UP	JAZAG_TGFB1_SIGNALING_VIA_SMAD4_UP		69	-0.24046093	-0.8935028	0.6440678	0.83595854	1	2112	tags=26%, list=19%, signal=32%
BIOCARTA_MET_PATHWAY	BIOCARTA_MET_PATHWAY		23	-0.3040085	-0.8935004	0.59615386	0.83515704	1	2895	tags=35%, list=26%, signal=47%
WHITEFORD_PEDIATRIC_CANCER_MARKERS	WHITEFORD_PEDIATRIC_CANCER_MARKERS		66	-0.32955018	-0.8926457	0.5535714	0.83639234	1	2461	tags=33%, list=22%, signal=42%
VANHARANTA_UTERINE_FIBROID_DN	VANHARANTA_UTERINE_FIBROID_DN		38	-0.33501056	-0.8926019	0.55932206	0.8357074	1	1765	tags=26%, list=16%, signal=31%
GAUSSMANN_MLL_AF4_FUSION_TARGETS_B_UP	GAUSSMANN_MLL_AF4_FUSION_TARGETS_B_UP		15	-0.39469245	-0.8895278	0.5882353	0.8412639	1	1589	tags=33%, list=14%, signal=39%
BROWNE_HCMV_INFECTION_2HR_DN	BROWNE_HCMV_INFECTION_2HR_DN		31	-0.33034712	-0.8890621	0.6851852	0.8414225	1	2461	tags=35%, list=22%, signal=45%
BOYLAN_MULTIPLE_MYELOMA_PCA3_DN	BOYLAN_MULTIPLE_MYELOMA_PCA3_DN		44	-0.30124742	-0.8886854	0.5964912	0.8413406	1	1363	tags=23%, list=12%, signal=26%
KEGG_ALZHEIMERS_DISEASE	KEGG_ALZHEIMERS_DISEASE		109	-0.2063574	-0.888017	0.6315789	0.84183586	1	3925	tags=37%, list=35%, signal=56%
BIOCARTA_PAR1_PATHWAY	BIOCARTA_PAR1_PATHWAY		23	-0.31119388	-0.886706	0.6666667	0.8437663	1	2424	tags=30%, list=22%, signal=39%
CROONQUIST_NRAS_VS_STROMAL_STIMULATION_UP	CROONQUIST_NRAS_VS_STROMAL_STIMULATION_UP		20	-0.3807032	-0.88655895	0.5967742	0.843274	1	2259	tags=30%, list=20%, signal=38%
PEPPER_CHRONIC_LYMPHOCYTIC_LEUKEMIA_UP	PEPPER_CHRONIC_LYMPHOCYTIC_LEUKEMIA_UP		15	-0.37279463	-0.8861765	0.6730769	0.84318584	1	366	tags=20%, list=3%, signal=21%
NIKOLSKY_BREAST_CANCER_20Q11_AMPLICON	NIKOLSKY_BREAST_CANCER_20Q11_AMPLICON		15	-0.316928	-0.88507676	0.5344828	0.84511864	1	262	tags=13%, list=2%, signal=14%
WANG_BARRETTS_ESOPHAGUS_DN	WANG_BARRETTS_ESOPHAGUS_DN		22	-0.34443334	-0.88444513	0.6034483	0.8457407	1	2740	tags=36%, list=24%, signal=48%
RODRIGUES_DCC_TARGETS_DN	RODRIGUES_DCC_TARGETS_DN		74	-0.2733157	-0.88407826	0.703125	0.8455549	1	1185	tags=15%, list=11%, signal=17%
LIU_TARGETS_OF_VMYB_VS_CMYB_DN	LIU_TARGETS_OF_VMYB_VS_CMYB_DN		26	-0.34070554	-0.8838545	0.6181818	0.8455004	1	2938	tags=38%, list=26%, signal=52%
BAELDE_DIABETIC_NEPHROPATHY_DN	BAELDE_DIABETIC_NEPHROPATHY_DN		22	-0.40149266	-0.8828193	0.62068963	0.84667915	1	515	tags=18%, list=5%, signal=19%
NATSUME_RESPONSE_TO_INTERFERON_BETA_DN	NATSUME_RESPONSE_TO_INTERFERON_BETA_DN		35	-0.28515485	-0.88225424	0.62068963	0.84734	1	3097	tags=34%, list=28%, signal=47%
MULLIGHAN_MLL_SIGNATURE_1_UP	MULLIGHAN_MLL_SIGNATURE_1_UP		233	-0.22886679	-0.88109094	0.6181818	0.8491223	1	2562	tags=24%, list=23%, signal=31%
KUNINGER_IGF1_VS_PDGFB_TARGETS_DN	KUNINGER_IGF1_VS_PDGFB_TARGETS_DN		17	-0.43917075	-0.8805371	0.6785714	0.8495303	1	525	tags=18%, list=5%, signal=18%
FULCHER_INFLAMMATORY_RESPONSE_LECTIN_VS_LPS_DN	FULCHER_INFLAMMATORY_RESPONSE_LECTIN_VS_LPS_DN		235	-0.29850617	-0.88035053	0.71929824	0.8490975	1	1931	tags=24%, list=17%, signal=28%
TURASHVILI_BREAST_DUCTAL_CARCINOMA_VS_LOBULAR_NORMAL_UP	TURASHVILI_BREAST_DUCTAL_CARCINOMA_VS_LOBULAR_NORMAL_UP		39	-0.3118126	-0.8797035	0.58181816	0.84934545	1	3139	tags=51%, list=28%, signal=71%
MCBRYAN_PUBERTAL_BREAST_6_7WK_DN	MCBRYAN_PUBERTAL_BREAST_6_7WK_DN		62	-0.29995477	-0.8793337	0.67241377	0.8493829	1	3957	tags=45%, list=35%, signal=69%
MORI_MATURE_B_LYMPHOCYTE_DN	MORI_MATURE_B_LYMPHOCYTE_DN		44	-0.26784876	-0.8786225	0.57894737	0.85023683	1	3081	tags=32%, list=28%, signal=44%
DAIRKEE_CANCER_PRONE_RESPONSE_E2	DAIRKEE_CANCER_PRONE_RESPONSE_E2		18	-0.3642596	-0.8758486	0.6825397	0.8555874	1	1004	tags=22%, list=9%, signal=24%
SHAFFER_IRF4_TARGETS_IN_PLASMA_CELL_VS_MATURE_B_LYMPHOCYTE	SHAFFER_IRF4_TARGETS_IN_PLASMA_CELL_VS_MATURE_B_LYMPHOCYTE		48	-0.269671	-0.8739434	0.6	0.8588611	1	3251	tags=42%, list=29%, signal=58%
PUIFFE_INVASION_INHIBITED_BY_ASCITES_UP	PUIFFE_INVASION_INHIBITED_BY_ASCITES_UP		45	-0.25191864	-0.8696757	0.68421054	0.8667934	1	2119	tags=22%, list=19%, signal=27%
HOSHIDA_LIVER_CANCER_SURVIVAL_DN	HOSHIDA_LIVER_CANCER_SURVIVAL_DN		82	-0.24463046	-0.86945456	0.6181818	0.8664735	1	2250	tags=29%, list=20%, signal=36%
LEE_LIVER_CANCER_MYC_UP	LEE_LIVER_CANCER_MYC_UP		45	-0.25052083	-0.86874264	0.7	0.8673428	1	3089	tags=38%, list=28%, signal=52%
MORI_SMALL_PRE_BII_LYMPHOCYTE_UP	MORI_SMALL_PRE_BII_LYMPHOCYTE_UP		49	-0.2647747	-0.86704886	0.67741936	0.8699477	1	2905	tags=31%, list=26%, signal=41%
MOOTHA_FFA_OXYDATION	MOOTHA_FFA_OXYDATION		16	-0.3648963	-0.86653566	0.66	0.8701777	1	4848	tags=75%, list=43%, signal=132%
GOLDRATH_IMMUNE_MEMORY	GOLDRATH_IMMUNE_MEMORY		52	-0.2921913	-0.86637247	0.6825397	0.8696368	1	3314	tags=38%, list=30%, signal=54%
LUCAS_HNF4A_TARGETS_UP	LUCAS_HNF4A_TARGETS_UP		34	-0.26800352	-0.8653068	0.6666667	0.87139374	1	325	tags=12%, list=3%, signal=12%
DEURIG_T_CELL_PROLYMPHOCYTIC_LEUKEMIA_UP	DEURIG_T_CELL_PROLYMPHOCYTIC_LEUKEMIA_UP		216	-0.20078377	-0.8636347	0.82	0.8745072	1	3344	tags=31%, list=30%, signal=43%
SMITH_LIVER_CANCER	SMITH_LIVER_CANCER		22	-0.31578586	-0.86359686	0.59574467	0.87378466	1	1854	tags=27%, list=17%, signal=33%
WU_APOPTOSIS_BY_CDKN1A_VIA_TP53	WU_APOPTOSIS_BY_CDKN1A_VIA_TP53		19	-0.4114935	-0.863594	0.68085104	0.8729726	1	4436	tags=79%, list=40%, signal=131%
SNIJDERS_AMPLIFIED_IN_HEAD_AND_NECK_TUMORS	SNIJDERS_AMPLIFIED_IN_HEAD_AND_NECK_TUMORS		19	-0.32402152	-0.8633409	0.7169811	0.8728461	1	1513	tags=26%, list=14%, signal=30%
ODONNELL_TARGETS_OF_MYC_AND_TFRC_DN	ODONNELL_TARGETS_OF_MYC_AND_TFRC_DN		23	-0.39469343	-0.862954	0.6458333	0.8728122	1	2812	tags=39%, list=25%, signal=52%
BERENJENO_TRANSFORMED_BY_RHOA_FOREVER_UP	BERENJENO_TRANSFORMED_BY_RHOA_FOREVER_UP		15	-0.39897355	-0.86137605	0.6315789	0.87536633	1	1109	tags=20%, list=10%, signal=22%
BROWNE_HCMV_INFECTION_8HR_DN	BROWNE_HCMV_INFECTION_8HR_DN		26	-0.30511805	-0.8588295	0.6666667	0.88025063	1	677	tags=15%, list=6%, signal=16%
CHEN_HOXA5_TARGETS_9HR_DN	CHEN_HOXA5_TARGETS_9HR_DN		29	-0.26807916	-0.8585319	0.6226415	0.88009024	1	1678	tags=21%, list=15%, signal=24%
GOTTWEIN_TARGETS_OF_KSHV_MIR_K12_11	GOTTWEIN_TARGETS_OF_KSHV_MIR_K12_11		32	-0.2496159	-0.85845065	0.6136364	0.87939507	1	1627	tags=19%, list=15%, signal=22%
LIANG_HEMATOPOIESIS_STEM_CELL_NUMBER_LARGE_VS_TINY_UP	LIANG_HEMATOPOIESIS_STEM_CELL_NUMBER_LARGE_VS_TINY_UP		36	-0.27608594	-0.85821575	0.7241379	0.87901974	1	3689	tags=47%, list=33%, signal=70%
WOOD_EBV_EBNA1_TARGETS_UP	WOOD_EBV_EBNA1_TARGETS_UP		75	-0.23258552	-0.85750455	0.68421054	0.8796561	1	1213	tags=13%, list=11%, signal=15%
GEISS_RESPONSE_TO_DSRNA_UP	GEISS_RESPONSE_TO_DSRNA_UP		25	-0.35990226	-0.8565208	0.6792453	0.8812336	1	3077	tags=40%, list=27%, signal=55%
FAELT_B_CLL_WITH_VH3_21_UP	FAELT_B_CLL_WITH_VH3_21_UP		30	-0.25757346	-0.8545301	0.59615386	0.8845086	1	2222	tags=23%, list=20%, signal=29%
MOREIRA_RESPONSE_TO_TSA_UP	MOREIRA_RESPONSE_TO_TSA_UP		21	-0.29548672	-0.8543091	0.627451	0.8840117	1	4123	tags=43%, list=37%, signal=68%
CASORELLI_ACUTE_PROMYELOCYTIC_LEUKEMIA_UP	CASORELLI_ACUTE_PROMYELOCYTIC_LEUKEMIA_UP		97	-0.26329693	-0.85280764	0.6981132	0.88668466	1	1903	tags=21%, list=17%, signal=25%
MCCABE_HOXC6_TARGETS_CANCER_UP	MCCABE_HOXC6_TARGETS_CANCER_UP		19	-0.3192287	-0.8526075	0.7169811	0.8864141	1	318	tags=11%, list=3%, signal=11%
MULLIGHAN_NPM1_MUTATED_SIGNATURE_1_UP	MULLIGHAN_NPM1_MUTATED_SIGNATURE_1_UP		148	-0.2121796	-0.8518591	0.7090909	0.88713735	1	3589	tags=41%, list=32%, signal=59%
AMUNDSON_GENOTOXIC_SIGNATURE	AMUNDSON_GENOTOXIC_SIGNATURE		63	-0.24406627	-0.850391	0.6727273	0.8895229	1	2688	tags=30%, list=24%, signal=39%
KIM_GASTRIC_CANCER_CHEMOSENSITIVITY	KIM_GASTRIC_CANCER_CHEMOSENSITIVITY		60	-0.2310029	-0.8496929	0.67741936	0.89022666	1	1578	tags=18%, list=14%, signal=21%
AMUNDSON_GAMMA_RADIATION_RESPONSE	AMUNDSON_GAMMA_RADIATION_RESPONSE		25	-0.38939336	-0.8495559	0.64705884	0.88969886	1	4984	tags=80%, list=45%, signal=144%
JI_METASTASIS_REPRESSED_BY_STK11	JI_METASTASIS_REPRESSED_BY_STK11		17	-0.33696124	-0.84827864	0.6825397	0.8914915	1	3388	tags=53%, list=30%, signal=76%
ZHOU_INFLAMMATORY_RESPONSE_FIMA_DN	ZHOU_INFLAMMATORY_RESPONSE_FIMA_DN		118	-0.25001964	-0.84818864	0.7413793	0.89080924	1	3220	tags=36%, list=29%, signal=49%
LENAOUR_DENDRITIC_CELL_MATURATION_DN	LENAOUR_DENDRITIC_CELL_MATURATION_DN		72	-0.33544847	-0.8469735	0.6666667	0.8924187	1	2614	tags=26%, list=23%, signal=34%
BOYAULT_LIVER_CANCER_SUBCLASS_G6_UP	BOYAULT_LIVER_CANCER_SUBCLASS_G6_UP		41	-0.27393618	-0.84653014	0.7090909	0.8925713	1	2156	tags=24%, list=19%, signal=30%
ZHU_CMV_8_HR_UP	ZHU_CMV_8_HR_UP		21	-0.35552096	-0.84608954	0.6981132	0.89279246	1	2572	tags=33%, list=23%, signal=43%
KEGG_B_CELL_RECEPTOR_SIGNALING_PATHWAY	KEGG_B_CELL_RECEPTOR_SIGNALING_PATHWAY		46	-0.28783694	-0.8441724	0.6964286	0.8957283	1	782	tags=13%, list=7%, signal=14%
HOFFMANN_PRE_BI_TO_LARGE_PRE_BII_LYMPHOCYTE_DN	HOFFMANN_PRE_BI_TO_LARGE_PRE_BII_LYMPHOCYTE_DN		51	-0.29077882	-0.8441511	0.6818182	0.89493793	1	3673	tags=49%, list=33%, signal=73%
LIN_NPAS4_TARGETS_UP	LIN_NPAS4_TARGETS_UP		81	-0.22028315	-0.8431612	0.5882353	0.89638495	1	2937	tags=33%, list=26%, signal=45%
BIOCARTA_CXCR4_PATHWAY	BIOCARTA_CXCR4_PATHWAY		17	-0.29956463	-0.8430383	0.7037037	0.8958508	1	2863	tags=29%, list=26%, signal=39%
GARGALOVIC_RESPONSE_TO_OXIDIZED_PHOSPHOLIPIDS_TURQUOISE_UP	GARGALOVIC_RESPONSE_TO_OXIDIZED_PHOSPHOLIPIDS_TURQUOISE_UP		33	-0.27641448	-0.8409533	0.5660377	0.8993239	1	2247	tags=24%, list=20%, signal=30%
MELLMAN_TUT1_TARGETS_DN	MELLMAN_TUT1_TARGETS_DN		31	-0.2875095	-0.84019244	0.6981132	0.89998704	1	2232	tags=26%, list=20%, signal=32%
REACTOME_SEMAPHORIN_INTERACTIONS	REACTOME_SEMAPHORIN_INTERACTIONS		47	-0.29817227	-0.8399811	0.7592593	0.89976764	1	1391	tags=21%, list=12%, signal=24%
WEIGEL_OXIDATIVE_STRESS_BY_TBH_AND_H2O2	WEIGEL_OXIDATIVE_STRESS_BY_TBH_AND_H2O2		24	-0.29684982	-0.83839256	0.6666667	0.90203726	1	2445	tags=33%, list=22%, signal=43%
HADDAD_T_LYMPHOCYTE_AND_NK_PROGENITOR_UP	HADDAD_T_LYMPHOCYTE_AND_NK_PROGENITOR_UP		44	-0.2800141	-0.83718324	0.68421054	0.9038446	1	2889	tags=36%, list=26%, signal=49%
BIOCARTA_MTOR_PATHWAY	BIOCARTA_MTOR_PATHWAY		16	-0.28180802	-0.83577335	0.6666667	0.9060074	1	153	tags=6%, list=1%, signal=6%
TAKEDA_TARGETS_OF_NUP98_HOXA9_FUSION_16D_DN	TAKEDA_TARGETS_OF_NUP98_HOXA9_FUSION_16D_DN		63	-0.27687106	-0.8351096	0.78571427	0.9066607	1	2381	tags=30%, list=21%, signal=38%
KEGG_ACUTE_MYELOID_LEUKEMIA	KEGG_ACUTE_MYELOID_LEUKEMIA		36	-0.22822095	-0.83343804	0.71929824	0.90945435	1	2688	tags=25%, list=24%, signal=33%
SANA_TNF_SIGNALING_UP	SANA_TNF_SIGNALING_UP		47	-0.36246973	-0.83266336	0.6551724	0.91050696	1	2677	tags=32%, list=24%, signal=42%
BIOCARTA_NKCELLS_PATHWAY	BIOCARTA_NKCELLS_PATHWAY		15	-0.35705456	-0.83204234	0.7627119	0.91094935	1	1966	tags=40%, list=18%, signal=48%
MARKEY_RB1_CHRONIC_LOF_UP	MARKEY_RB1_CHRONIC_LOF_UP		95	-0.2717155	-0.83171856	0.6909091	0.9106879	1	2985	tags=33%, list=27%, signal=44%
SEITZ_NEOPLASTIC_TRANSFORMATION_BY_8P_DELETION_UP	SEITZ_NEOPLASTIC_TRANSFORMATION_BY_8P_DELETION_UP		47	-0.34825847	-0.8309079	0.8	0.91114193	1	2389	tags=32%, list=21%, signal=40%
RASHI_RESPONSE_TO_IONIZING_RADIATION_5	RASHI_RESPONSE_TO_IONIZING_RADIATION_5		106	-0.22626841	-0.83056486	0.7924528	0.91105133	1	2831	tags=31%, list=25%, signal=41%
GARCIA_TARGETS_OF_FLI1_AND_DAX1_UP	GARCIA_TARGETS_OF_FLI1_AND_DAX1_UP		22	-0.31577462	-0.8304703	0.73214287	0.91046596	1	1709	tags=27%, list=15%, signal=32%
SONG_TARGETS_OF_IE86_CMV_PROTEIN	SONG_TARGETS_OF_IE86_CMV_PROTEIN		32	-0.35981125	-0.8295883	0.6458333	0.9112957	1	2257	tags=34%, list=20%, signal=43%
BROWNE_INTERFERON_RESPONSIVE_GENES	BROWNE_INTERFERON_RESPONSIVE_GENES		44	-0.35975292	-0.8286079	0.6226415	0.91274625	1	3459	tags=45%, list=31%, signal=66%
MULLIGHAN_NPM1_MUTATED_SIGNATURE_1_DN	MULLIGHAN_NPM1_MUTATED_SIGNATURE_1_DN		63	-0.248556	-0.82752997	0.6851852	0.91408944	1	2058	tags=25%, list=18%, signal=31%
HARRIS_HYPOXIA	HARRIS_HYPOXIA		53	-0.2663909	-0.82708305	0.75438595	0.9140375	1	3700	tags=42%, list=33%, signal=62%
JISON_SICKLE_CELL_DISEASE_UP	JISON_SICKLE_CELL_DISEASE_UP		121	-0.26422292	-0.8270398	0.7592593	0.91330665	1	3840	tags=44%, list=34%, signal=66%
PYEON_HPV_POSITIVE_TUMORS_UP	PYEON_HPV_POSITIVE_TUMORS_UP		34	-0.30830196	-0.82642275	0.7413793	0.9136723	1	1515	tags=24%, list=14%, signal=27%
DORSAM_HOXA9_TARGETS_DN	DORSAM_HOXA9_TARGETS_DN		17	-0.32313025	-0.82408774	0.6785714	0.9176421	1	4166	tags=65%, list=37%, signal=103%
NELSON_RESPONSE_TO_ANDROGEN_UP	NELSON_RESPONSE_TO_ANDROGEN_UP		55	-0.24945973	-0.82298255	0.7254902	0.91924256	1	2661	tags=25%, list=24%, signal=33%
RODRIGUES_NTN1_TARGETS_DN	RODRIGUES_NTN1_TARGETS_DN		94	-0.23985644	-0.8223659	0.8333333	0.9196805	1	2932	tags=33%, list=26%, signal=44%
IVANOVA_HEMATOPOIESIS_STEM_CELL	IVANOVA_HEMATOPOIESIS_STEM_CELL		61	-0.25801998	-0.82141346	0.7647059	0.92090523	1	2717	tags=30%, list=24%, signal=39%
AMIT_EGF_RESPONSE_240_HELA	AMIT_EGF_RESPONSE_240_HELA		42	-0.24480726	-0.82016593	0.6792453	0.9225448	1	3935	tags=50%, list=35%, signal=77%
RHEIN_ALL_GLUCOCORTICOID_THERAPY_UP	RHEIN_ALL_GLUCOCORTICOID_THERAPY_UP		47	-0.30028236	-0.81874096	0.7169811	0.92477334	1	3029	tags=38%, list=27%, signal=52%
VALK_AML_CLUSTER_5	VALK_AML_CLUSTER_5		16	-0.36957133	-0.81687266	0.66101694	0.92796516	1	3695	tags=63%, list=33%, signal=93%
LI_LUNG_CANCER	LI_LUNG_CANCER		29	-0.27635062	-0.81586826	0.7592593	0.92926675	1	2066	tags=17%, list=18%, signal=21%
BARRIER_COLON_CANCER_RECURRENCE_UP	BARRIER_COLON_CANCER_RECURRENCE_UP		23	-0.2630334	-0.8143602	0.734375	0.9314109	1	2055	tags=22%, list=18%, signal=27%
LIU_SOX4_TARGETS_UP	LIU_SOX4_TARGETS_UP		65	-0.21913485	-0.81403667	0.73770493	0.93113714	1	3036	tags=32%, list=27%, signal=44%
IVANOVA_HEMATOPOIESIS_STEM_CELL_AND_PROGENITOR	IVANOVA_HEMATOPOIESIS_STEM_CELL_AND_PROGENITOR		152	-0.21242236	-0.81294554	0.78125	0.9322008	1	3106	tags=32%, list=28%, signal=44%
DACOSTA_UV_RESPONSE_VIA_ERCC3_TTD_DN	DACOSTA_UV_RESPONSE_VIA_ERCC3_TTD_DN		25	-0.28568813	-0.81257164	0.7288136	0.9320297	1	2560	tags=32%, list=23%, signal=41%
GENTILE_UV_RESPONSE_CLUSTER_D2	GENTILE_UV_RESPONSE_CLUSTER_D2		16	-0.316105	-0.8124028	0.6666667	0.93152654	1	2106	tags=38%, list=19%, signal=46%
BOYLAN_MULTIPLE_MYELOMA_D_DN	BOYLAN_MULTIPLE_MYELOMA_D_DN		51	-0.27490377	-0.81235796	0.71153843	0.93077385	1	2256	tags=27%, list=20%, signal=34%
LE_EGR2_TARGETS_DN	LE_EGR2_TARGETS_DN		84	-0.2771888	-0.8114525	0.754717	0.93155193	1	2308	tags=27%, list=21%, signal=34%
SMID_BREAST_CANCER_BASAL_UP	SMID_BREAST_CANCER_BASAL_UP		390	-0.22871788	-0.80664194	0.8666667	0.94078296	1	2732	tags=28%, list=24%, signal=36%
BIOCARTA_NFAT_PATHWAY	BIOCARTA_NFAT_PATHWAY		31	-0.2669595	-0.8057715	0.81666666	0.9415027	1	1259	tags=19%, list=11%, signal=22%
AMUNDSON_POOR_SURVIVAL_AFTER_GAMMA_RADIATION_8G	AMUNDSON_POOR_SURVIVAL_AFTER_GAMMA_RADIATION_8G		53	-0.27156276	-0.80563736	0.6875	0.94099736	1	3074	tags=34%, list=27%, signal=47%
SUNG_METASTASIS_STROMA_UP	SUNG_METASTASIS_STROMA_UP		74	-0.25686604	-0.80512136	0.75438595	0.9412022	1	2606	tags=32%, list=23%, signal=42%
RADAEVA_RESPONSE_TO_IFNA1_UP	RADAEVA_RESPONSE_TO_IFNA1_UP		22	-0.35760915	-0.80339557	0.6727273	0.9435516	1	513	tags=14%, list=5%, signal=14%
RUTELLA_RESPONSE_TO_CSF2RB_AND_IL4_DN	RUTELLA_RESPONSE_TO_CSF2RB_AND_IL4_DN		190	-0.26163745	-0.8021359	0.73333335	0.9452064	1	3189	tags=32%, list=28%, signal=44%
SHIPP_DLBCL_VS_FOLLICULAR_LYMPHOMA_DN	SHIPP_DLBCL_VS_FOLLICULAR_LYMPHOMA_DN		29	-0.32340747	-0.8017678	0.7719298	0.94515157	1	1360	tags=24%, list=12%, signal=27%
HSC_MATURE_FETAL	HSC_MATURE_FETAL		16	-0.2944072	-0.8013629	0.75	0.9450495	1	477	tags=13%, list=4%, signal=13%
REACTOME_SPHINGOLIPID_METABOLISM	REACTOME_SPHINGOLIPID_METABOLISM		15	-0.3260107	-0.8007834	0.73015875	0.94546795	1	4747	tags=60%, list=42%, signal=104%
RICKMAN_TUMOR_DIFFERENTIATED_WELL_VS_MODERATELY_UP	RICKMAN_TUMOR_DIFFERENTIATED_WELL_VS_MODERATELY_UP		55	-0.2418282	-0.80035996	0.7735849	0.94548446	1	2941	tags=33%, list=26%, signal=44%
KEGG_FATTY_ACID_METABOLISM	KEGG_FATTY_ACID_METABOLISM		28	-0.31230998	-0.80026823	0.5869565	0.9448013	1	2892	tags=43%, list=26%, signal=58%
ODONNELL_METASTASIS_DN	ODONNELL_METASTASIS_DN		16	-0.28809813	-0.79980236	0.754717	0.9448954	1	656	tags=19%, list=6%, signal=20%
LIU_NASOPHARYNGEAL_CARCINOMA	LIU_NASOPHARYNGEAL_CARCINOMA		34	-0.24662796	-0.79916286	0.76363635	0.9454193	1	1390	tags=15%, list=12%, signal=17%
MARTINEZ_TP53_TARGETS_DN	MARTINEZ_TP53_TARGETS_DN		406	-0.20348546	-0.7990782	0.82258064	0.94479907	1	2055	tags=19%, list=18%, signal=22%
KEGG_ALANINE_ASPARTATE_AND_GLUTAMATE_METABOLISM	KEGG_ALANINE_ASPARTATE_AND_GLUTAMATE_METABOLISM		21	-0.29272225	-0.7988913	0.7758621	0.94439983	1	2261	tags=38%, list=20%, signal=48%
KEGG_SMALL_CELL_LUNG_CANCER	KEGG_SMALL_CELL_LUNG_CANCER		48	-0.23706625	-0.79639256	0.78	0.94860125	1	1653	tags=17%, list=15%, signal=19%
VALK_AML_CLUSTER_2	VALK_AML_CLUSTER_2		17	-0.32293755	-0.79324776	0.7209302	0.953916	1	282	tags=12%, list=3%, signal=12%
BEIER_GLIOMA_STEM_CELL_DN	BEIER_GLIOMA_STEM_CELL_DN		33	-0.27512807	-0.79310924	0.8076923	0.9534522	1	1169	tags=18%, list=10%, signal=20%
AMBROSINI_FLAVOPIRIDOL_TREATMENT_TP53	AMBROSINI_FLAVOPIRIDOL_TREATMENT_TP53		60	-0.22125858	-0.79184765	0.75	0.9553026	1	1638	tags=18%, list=15%, signal=21%
KEGG_PRION_DISEASES	KEGG_PRION_DISEASES		20	-0.30041605	-0.7915599	0.72131145	0.95498556	1	1394	tags=25%, list=12%, signal=29%
NIKOLSKY_BREAST_CANCER_8Q12_Q22_AMPLICON	NIKOLSKY_BREAST_CANCER_8Q12_Q22_AMPLICON		69	-0.24299142	-0.7915327	0.7962963	0.9541855	1	2810	tags=35%, list=25%, signal=46%
MCMURRAY_TP53_HRAS_COOPERATION_RESPONSE_DN	MCMURRAY_TP53_HRAS_COOPERATION_RESPONSE_DN		47	-0.29797566	-0.7914109	0.875	0.953593	1	1430	tags=26%, list=13%, signal=29%
SHEPARD_BMYB_MORPHOLINO_UP	SHEPARD_BMYB_MORPHOLINO_UP		105	-0.19280897	-0.790112	0.8852459	0.9553836	1	3151	tags=36%, list=28%, signal=50%
KEGG_BUTANOATE_METABOLISM	KEGG_BUTANOATE_METABOLISM		24	-0.28918573	-0.7898846	0.74509805	0.95489323	1	1114	tags=21%, list=10%, signal=23%
CHIARADONNA_NEOPLASTIC_TRANSFORMATION_CDC25_DN	CHIARADONNA_NEOPLASTIC_TRANSFORMATION_CDC25_DN		129	-0.25272778	-0.78891975	0.68333334	0.9557725	1	2788	tags=28%, list=25%, signal=37%
WEI_MIR34A_TARGETS	WEI_MIR34A_TARGETS		76	-0.21095146	-0.788267	0.8148148	0.95618486	1	1456	tags=14%, list=13%, signal=17%
NADERI_BREAST_CANCER_PROGNOSIS_UP	NADERI_BREAST_CANCER_PROGNOSIS_UP		26	-0.33083832	-0.7868454	0.68	0.95818764	1	3212	tags=50%, list=29%, signal=70%
RUTELLA_RESPONSE_TO_HGF_UP	RUTELLA_RESPONSE_TO_HGF_UP		258	-0.23566638	-0.78626096	0.75409836	0.9584938	1	2851	tags=28%, list=25%, signal=37%
KEGG_GLUTATHIONE_METABOLISM	KEGG_GLUTATHIONE_METABOLISM		34	-0.26199472	-0.7858574	0.7758621	0.9585439	1	3223	tags=32%, list=29%, signal=45%
LEE_METASTASIS_AND_ALTERNATIVE_SPLICING_DN	LEE_METASTASIS_AND_ALTERNATIVE_SPLICING_DN		29	-0.2534754	-0.78577095	0.82608694	0.9578967	1	1071	tags=17%, list=10%, signal=19%
BONCI_TARGETS_OF_MIR15A_AND_MIR16_1	BONCI_TARGETS_OF_MIR15A_AND_MIR16_1		53	-0.24178796	-0.7845387	0.8	0.9592451	1	1843	tags=23%, list=16%, signal=27%
LINDGREN_BLADDER_CANCER_CLUSTER_2A_DN	LINDGREN_BLADDER_CANCER_CLUSTER_2A_DN		80	-0.23532373	-0.7845366	0.71428573	0.95842445	1	3956	tags=36%, list=35%, signal=56%
LIU_LIVER_CANCER	LIU_LIVER_CANCER		18	-0.31364572	-0.7842017	0.6923077	0.95817953	1	1609	tags=28%, list=14%, signal=32%
MARTINEZ_RB1_TARGETS_UP	MARTINEZ_RB1_TARGETS_UP		497	-0.2105349	-0.78377146	0.78333336	0.95812523	1	3206	tags=32%, list=29%, signal=43%
NUNODA_RESPONSE_TO_DASATINIB_IMATINIB_UP	NUNODA_RESPONSE_TO_DASATINIB_IMATINIB_UP		21	-0.2654611	-0.78351545	0.7254902	0.95777124	1	2714	tags=33%, list=24%, signal=44%
BROWNE_HCMV_INFECTION_24HR_DN	BROWNE_HCMV_INFECTION_24HR_DN		93	-0.25515515	-0.78287154	0.74603176	0.95814383	1	1489	tags=19%, list=13%, signal=22%
HOOI_ST7_TARGETS_UP	HOOI_ST7_TARGETS_UP		39	-0.28769687	-0.7826592	0.8135593	0.95778304	1	2666	tags=36%, list=24%, signal=47%
REACTOME_OPIOID_SIGNALLING	REACTOME_OPIOID_SIGNALLING		57	-0.22249976	-0.7822332	0.7966102	0.9578422	1	1334	tags=18%, list=12%, signal=20%
RORIE_TARGETS_OF_EWSR1_FLI1_FUSION_UP	RORIE_TARGETS_OF_EWSR1_FLI1_FUSION_UP		16	-0.35824054	-0.7816607	0.83076924	0.95804447	1	1771	tags=38%, list=16%, signal=44%
GRAHAM_CML_QUIESCENT_VS_NORMAL_DIVIDING_UP	GRAHAM_CML_QUIESCENT_VS_NORMAL_DIVIDING_UP		35	-0.3184869	-0.7812064	0.71929824	0.9584212	1	1470	tags=29%, list=13%, signal=33%
MULLIGHAN_NPM1_SIGNATURE_3_DN	MULLIGHAN_NPM1_SIGNATURE_3_DN		84	-0.2310264	-0.78114074	0.80701756	0.9576872	1	3328	tags=38%, list=30%, signal=54%
REACTOME_TIE2_SIGNALING	REACTOME_TIE2_SIGNALING		16	-0.29449114	-0.7797241	0.8	0.9598162	1	7906	tags=100%, list=71%, signal=340%
ROVERSI_GLIOMA_COPY_NUMBER_DN	ROVERSI_GLIOMA_COPY_NUMBER_DN		35	-0.23747762	-0.77939564	0.82978725	0.9595756	1	3085	tags=43%, list=28%, signal=59%
KORKOLA_YOLK_SAC_TUMOR	KORKOLA_YOLK_SAC_TUMOR		32	-0.3083249	-0.77804464	0.8148148	0.96135354	1	1831	tags=28%, list=16%, signal=34%
REACTOME_BOTULINUM_NEUROTOXICITY	REACTOME_BOTULINUM_NEUROTOXICITY		15	-0.28295475	-0.7779352	0.8	0.9606527	1	2026	tags=33%, list=18%, signal=41%
MARTORIATI_MDM4_TARGETS_FETAL_LIVER_DN	MARTORIATI_MDM4_TARGETS_FETAL_LIVER_DN		202	-0.2134527	-0.77746165	0.8363636	0.9607145	1	2987	tags=33%, list=27%, signal=44%
MASSARWEH_TAMOXIFEN_RESISTANCE_DN	MASSARWEH_TAMOXIFEN_RESISTANCE_DN		122	-0.22035192	-0.7769199	0.86206895	0.9609025	1	1895	tags=20%, list=17%, signal=24%
BIOCARTA_KERATINOCYTE_PATHWAY	BIOCARTA_KERATINOCYTE_PATHWAY		25	-0.22504254	-0.7766439	0.71929824	0.96057934	1	4430	tags=56%, list=40%, signal=92%
ENGELMANN_CANCER_PROGENITORS_DN	ENGELMANN_CANCER_PROGENITORS_DN		34	-0.2825154	-0.7764246	0.81632656	0.9601669	1	1680	tags=24%, list=15%, signal=28%
ZHAN_MULTIPLE_MYELOMA_MF_DN	ZHAN_MULTIPLE_MYELOMA_MF_DN		16	-0.30028692	-0.7740857	0.8333333	0.96360075	1	502	tags=19%, list=4%, signal=20%
KEGG_NOD_LIKE_RECEPTOR_SIGNALING_PATHWAY	KEGG_NOD_LIKE_RECEPTOR_SIGNALING_PATHWAY		30	-0.26643884	-0.7732445	0.7627119	0.9643522	1	656	tags=13%, list=6%, signal=14%
BARRIER_CANCER_RELAPSE_NORMAL_SAMPLE_UP	BARRIER_CANCER_RELAPSE_NORMAL_SAMPLE_UP		21	-0.3159639	-0.77123517	0.7692308	0.96686226	1	2521	tags=38%, list=23%, signal=49%
ROSS_LEUKEMIA_WITH_MLL_FUSIONS	ROSS_LEUKEMIA_WITH_MLL_FUSIONS		49	-0.25852618	-0.77081823	0.8181818	0.96702343	1	2195	tags=24%, list=20%, signal=30%
CHARAFE_BREAST_CANCER_LUMINAL_VS_BASAL_UP	CHARAFE_BREAST_CANCER_LUMINAL_VS_BASAL_UP		162	-0.20096157	-0.77043486	0.8518519	0.9668604	1	3296	tags=31%, list=29%, signal=43%
DANG_REGULATED_BY_MYC_DN	DANG_REGULATED_BY_MYC_DN		167	-0.24432209	-0.7703309	0.78333336	0.96626735	1	1666	tags=18%, list=15%, signal=21%
YAGI_AML_WITH_T_9_11_TRANSLOCATION	YAGI_AML_WITH_T_9_11_TRANSLOCATION		91	-0.20046714	-0.7697594	0.81666666	0.9665629	1	2688	tags=27%, list=24%, signal=36%
MOHANKUMAR_TLX1_TARGETS_DN	MOHANKUMAR_TLX1_TARGETS_DN		82	-0.25776306	-0.7688809	0.9137931	0.9672988	1	1771	tags=26%, list=16%, signal=30%
RUTELLA_RESPONSE_TO_HGF_VS_CSF2RB_AND_IL4_UP	RUTELLA_RESPONSE_TO_HGF_VS_CSF2RB_AND_IL4_UP		248	-0.23888706	-0.76749724	0.7619048	0.9693113	1	3206	tags=32%, list=29%, signal=44%
ENGELMANN_CANCER_PROGENITORS_UP	ENGELMANN_CANCER_PROGENITORS_UP		34	-0.27775618	-0.76637614	0.86885244	0.9706671	1	2558	tags=29%, list=23%, signal=38%
PAL_PRMT5_TARGETS_DN	PAL_PRMT5_TARGETS_DN		28	-0.28091028	-0.76524323	0.7924528	0.9717127	1	2139	tags=32%, list=19%, signal=40%
WAMUNYOKOLI_OVARIAN_CANCER_LMP_DN	WAMUNYOKOLI_OVARIAN_CANCER_LMP_DN		98	-0.25743797	-0.7651997	0.8	0.97095084	1	2010	tags=26%, list=18%, signal=31%
WIELAND_UP_BY_HBV_INFECTION	WIELAND_UP_BY_HBV_INFECTION		67	-0.3342739	-0.7644865	0.78571427	0.97154105	1	2089	tags=27%, list=19%, signal=33%
BLALOCK_ALZHEIMERS_DISEASE_INCIPIENT_UP	BLALOCK_ALZHEIMERS_DISEASE_INCIPIENT_UP		221	-0.18853183	-0.76238215	0.875	0.9743059	1	3808	tags=40%, list=34%, signal=59%
DAIRKEE_CANCER_PRONE_RESPONSE_BPA	DAIRKEE_CANCER_PRONE_RESPONSE_BPA		33	-0.2559485	-0.76168656	0.75	0.97452337	1	4310	tags=58%, list=38%, signal=93%
KAN_RESPONSE_TO_ARSENIC_TRIOXIDE	KAN_RESPONSE_TO_ARSENIC_TRIOXIDE		70	-0.25276822	-0.7609796	0.9122807	0.9748594	1	2624	tags=31%, list=23%, signal=41%
HENDRICKS_SMARCA4_TARGETS_UP	HENDRICKS_SMARCA4_TARGETS_UP		28	-0.269701	-0.76093715	0.7818182	0.97413665	1	653	tags=11%, list=6%, signal=11%
SMID_BREAST_CANCER_RELAPSE_IN_BONE_DN	SMID_BREAST_CANCER_RELAPSE_IN_BONE_DN		183	-0.23085372	-0.7607125	0.8727273	0.9739833	1	2031	tags=22%, list=18%, signal=26%
YEGNASUBRAMANIAN_PROSTATE_CANCER	YEGNASUBRAMANIAN_PROSTATE_CANCER		70	-0.24800305	-0.75868267	0.7735849	0.97712594	1	1522	tags=24%, list=14%, signal=28%
HOSHIDA_LIVER_CANCER_LATE_RECURRENCE_UP	HOSHIDA_LIVER_CANCER_LATE_RECURRENCE_UP		41	-0.27509812	-0.75792766	0.796875	0.97769463	1	3504	tags=44%, list=31%, signal=64%
KEGG_AXON_GUIDANCE	KEGG_AXON_GUIDANCE		89	-0.22727504	-0.7577727	0.8035714	0.9771281	1	2455	tags=27%, list=22%, signal=34%
REACTOME_REGULATION_OF_GLUCOKINASE_BY_GLUCOKINASE_REGULATORY_PROTEIN	REACTOME_REGULATION_OF_GLUCOKINASE_BY_GLUCOKINASE_REGULATORY_PROTEIN		18	-0.26930454	-0.7576716	0.78	0.9765117	1	4440	tags=61%, list=40%, signal=101%
REACTOME_E2F_MEDIATED_REGULATION_OF_DNA_REPLICATION	REACTOME_E2F_MEDIATED_REGULATION_OF_DNA_REPLICATION		20	-0.28795278	-0.7563182	0.7288136	0.97803015	1	3087	tags=45%, list=28%, signal=62%
BIOCARTA_GH_PATHWAY	BIOCARTA_GH_PATHWAY		19	-0.2571203	-0.7553688	0.84313726	0.9789169	1	2711	tags=26%, list=24%, signal=35%
ZHAN_MULTIPLE_MYELOMA_UP	ZHAN_MULTIPLE_MYELOMA_UP		31	-0.19472985	-0.7552495	0.7017544	0.97831243	1	3360	tags=39%, list=30%, signal=55%
RIZKI_TUMOR_INVASIVENESS_3D_UP	RIZKI_TUMOR_INVASIVENESS_3D_UP		121	-0.19850248	-0.75515854	0.91803277	0.97772026	1	684	tags=11%, list=6%, signal=11%
OUYANG_PROSTATE_CANCER_MARKERS	OUYANG_PROSTATE_CANCER_MARKERS		15	-0.28535274	-0.7548257	0.76363635	0.97758067	1	426	tags=13%, list=4%, signal=14%
KIM_WT1_TARGETS_12HR_UP	KIM_WT1_TARGETS_12HR_UP		91	-0.2362665	-0.75377244	0.7818182	0.9788299	1	2367	tags=24%, list=21%, signal=30%
FUJII_YBX1_TARGETS_UP	FUJII_YBX1_TARGETS_UP		16	-0.3157788	-0.7535874	0.82758623	0.9782272	1	2828	tags=44%, list=25%, signal=58%
OUYANG_PROSTATE_CANCER_PROGRESSION_DN	OUYANG_PROSTATE_CANCER_PROGRESSION_DN		15	-0.27907893	-0.7528773	0.75	0.97863	1	3229	tags=40%, list=29%, signal=56%
SATO_SILENCED_BY_METHYLATION_IN_PANCREATIC_CANCER_2	SATO_SILENCED_BY_METHYLATION_IN_PANCREATIC_CANCER_2		30	-0.29355744	-0.75287277	0.8333333	0.9778259	1	1833	tags=27%, list=16%, signal=32%
LE_EGR2_TARGETS_UP	LE_EGR2_TARGETS_UP		75	-0.28785652	-0.75269973	0.7407407	0.977254	1	4436	tags=60%, list=40%, signal=99%
HOFFMANN_SMALL_PRE_BII_TO_IMMATURE_B_LYMPHOCYTE_UP	HOFFMANN_SMALL_PRE_BII_TO_IMMATURE_B_LYMPHOCYTE_UP		35	-0.26574516	-0.75190884	0.796875	0.9780133	1	3517	tags=46%, list=31%, signal=66%
WATANABE_COLON_CANCER_MSI_VS_MSS_UP	WATANABE_COLON_CANCER_MSI_VS_MSS_UP		17	-0.31339616	-0.75185674	0.82222223	0.9772945	1	2367	tags=41%, list=21%, signal=52%
REACTOME_MYOGENESSIS	REACTOME_MYOGENESSIS		19	-0.28887323	-0.7515009	0.8	0.9773456	1	647	tags=16%, list=6%, signal=17%
ALCALAY_AML_BY_NPM1_LOCALIZATION_UP	ALCALAY_AML_BY_NPM1_LOCALIZATION_UP		96	-0.23558013	-0.7511317	0.9	0.9773048	1	1895	tags=21%, list=17%, signal=25%
HESS_TARGETS_OF_HOXA9_AND_MEIS1_DN	HESS_TARGETS_OF_HOXA9_AND_MEIS1_DN		62	-0.3585668	-0.74993175	0.7592593	0.97867155	1	3357	tags=42%, list=30%, signal=60%
KEGG_GAP_JUNCTION	KEGG_GAP_JUNCTION		51	-0.23126282	-0.7489755	0.86440676	0.97939545	1	1509	tags=18%, list=13%, signal=20%
KOBAYASHI_EGFR_SIGNALING_24HR_UP	KOBAYASHI_EGFR_SIGNALING_24HR_UP		56	-0.2430133	-0.747822	0.9137931	0.9802626	1	3887	tags=43%, list=35%, signal=65%
SA_B_CELL_RECEPTOR_COMPLEXES	SA_B_CELL_RECEPTOR_COMPLEXES		16	-0.30682126	-0.7477607	0.8235294	0.9795715	1	2895	tags=44%, list=26%, signal=59%
VALK_AML_CLUSTER_4	VALK_AML_CLUSTER_4		18	-0.29424092	-0.7477461	0.71929824	0.9788095	1	1903	tags=22%, list=17%, signal=27%
MULLIGHAN_MLL_SIGNATURE_2_DN	MULLIGHAN_MLL_SIGNATURE_2_DN		166	-0.20349413	-0.7460185	0.8666667	0.980937	1	1604	tags=19%, list=14%, signal=21%
TSENG_IRS1_TARGETS_UP	TSENG_IRS1_TARGETS_UP		86	-0.23776488	-0.7449709	0.8636364	0.9819441	1	2915	tags=28%, list=26%, signal=37%
PASQUALUCCI_LYMPHOMA_BY_GC_STAGE_DN	PASQUALUCCI_LYMPHOMA_BY_GC_STAGE_DN		94	-0.23347174	-0.74472046	0.84375	0.9815192	1	3176	tags=32%, list=28%, signal=44%
GAUSSMANN_MLL_AF4_FUSION_TARGETS_F_UP	GAUSSMANN_MLL_AF4_FUSION_TARGETS_F_UP		105	-0.26018256	-0.74404866	0.7619048	0.98195964	1	1625	tags=22%, list=15%, signal=25%
DOANE_BREAST_CANCER_CLASSES_DN	DOANE_BREAST_CANCER_CLASSES_DN		21	-0.28922275	-0.7417523	0.877193	0.9848737	1	766	tags=19%, list=7%, signal=20%
BASSO_CD40_SIGNALING_UP	BASSO_CD40_SIGNALING_UP		63	-0.27649346	-0.7403409	0.8596491	0.98647743	1	2817	tags=32%, list=25%, signal=42%
NOJIMA_SFRP2_TARGETS_DN	NOJIMA_SFRP2_TARGETS_DN		15	-0.34757188	-0.7396166	0.8181818	0.98694676	1	1038	tags=20%, list=9%, signal=22%
CHEN_LVAD_SUPPORT_OF_FAILING_HEART_DN	CHEN_LVAD_SUPPORT_OF_FAILING_HEART_DN		33	-0.30158752	-0.7394036	0.89285713	0.98648983	1	833	tags=18%, list=7%, signal=20%
DELYS_THYROID_CANCER_UP	DELYS_THYROID_CANCER_UP		275	-0.2255827	-0.7378702	0.8333333	0.98823285	1	1978	tags=21%, list=18%, signal=25%
ZHANG_ANTIVIRAL_RESPONSE_TO_RIBAVIRIN_DN	ZHANG_ANTIVIRAL_RESPONSE_TO_RIBAVIRIN_DN		28	-0.29857638	-0.7376252	0.8035714	0.98788226	1	2291	tags=29%, list=20%, signal=36%
BOYAULT_LIVER_CANCER_SUBCLASS_G5_DN	BOYAULT_LIVER_CANCER_SUBCLASS_G5_DN		15	-0.33892345	-0.73755866	0.8135593	0.987251	1	4504	tags=53%, list=40%, signal=89%
HOSHIDA_LIVER_CANCER_SURVIVAL_UP	HOSHIDA_LIVER_CANCER_SURVIVAL_UP		50	-0.25614548	-0.73663795	0.91803277	0.988053	1	1999	tags=24%, list=18%, signal=29%
REACTOME_CAM_PATHWAY	REACTOME_CAM_PATHWAY		16	-0.25509378	-0.7364708	0.7910448	0.9875724	1	1259	tags=19%, list=11%, signal=21%
DAVICIONI_TARGETS_OF_PAX_FOXO1_FUSIONS_UP	DAVICIONI_TARGETS_OF_PAX_FOXO1_FUSIONS_UP		156	-0.230348	-0.7362503	0.84126985	0.987151	1	2677	tags=26%, list=24%, signal=34%
STREICHER_LSM1_TARGETS_UP	STREICHER_LSM1_TARGETS_UP		25	-0.2631137	-0.7359684	0.8125	0.9867311	1	2051	tags=28%, list=18%, signal=34%
ALONSO_METASTASIS_EMT_UP	ALONSO_METASTASIS_EMT_UP		23	-0.29317552	-0.73407084	0.7936508	0.9892977	1	1011	tags=13%, list=9%, signal=14%
ZHANG_TARGETS_OF_EWSR1_FLI1_FUSION	ZHANG_TARGETS_OF_EWSR1_FLI1_FUSION		57	-0.22399496	-0.73340064	0.91803277	0.9896049	1	1213	tags=14%, list=11%, signal=16%
REACTOME_INTEGRIN_ALPHAIIBBETA3_SIGNALING	REACTOME_INTEGRIN_ALPHAIIBBETA3_SIGNALING		17	-0.29022917	-0.7321225	0.765625	0.9909879	1	774	tags=18%, list=7%, signal=19%
CHEN_LVAD_SUPPORT_OF_FAILING_HEART_UP	CHEN_LVAD_SUPPORT_OF_FAILING_HEART_UP		69	-0.26863444	-0.7314756	0.7962963	0.9911465	1	3029	tags=33%, list=27%, signal=45%
SAMOLS_TARGETS_OF_KHSV_MIRNAS_DN	SAMOLS_TARGETS_OF_KHSV_MIRNAS_DN		31	-0.27307102	-0.7313947	0.91803277	0.99054325	1	1666	tags=23%, list=15%, signal=26%
HOOI_ST7_TARGETS_DN	HOOI_ST7_TARGETS_DN		51	-0.23948559	-0.73126626	0.93877554	0.98982006	1	2129	tags=24%, list=19%, signal=29%
TONKS_TARGETS_OF_RUNX1_RUNX1T1_FUSION_HSC_UP	TONKS_TARGETS_OF_RUNX1_RUNX1T1_FUSION_HSC_UP		109	-0.2409078	-0.7307835	0.88135594	0.9897045	1	1099	tags=14%, list=10%, signal=15%
SESTO_RESPONSE_TO_UV_C8	SESTO_RESPONSE_TO_UV_C8		49	-0.24585527	-0.7306036	0.8545455	0.9892818	1	1925	tags=20%, list=17%, signal=25%
CONRAD_STEM_CELL	CONRAD_STEM_CELL		24	-0.2680591	-0.73017085	0.9032258	0.98909986	1	1905	tags=29%, list=17%, signal=35%
SIG_IL4RECEPTOR_IN_B_LYPHOCYTES	SIG_IL4RECEPTOR_IN_B_LYPHOCYTES		16	-0.24009646	-0.72817516	0.8	0.9917365	1	280	tags=6%, list=3%, signal=6%
KEGG_OLFACTORY_TRANSDUCTION	KEGG_OLFACTORY_TRANSDUCTION		17	-0.29563364	-0.72797316	0.8333333	0.9913339	1	2046	tags=29%, list=18%, signal=36%
DAVICIONI_RHABDOMYOSARCOMA_PAX_FOXO1_FUSION_UP	DAVICIONI_RHABDOMYOSARCOMA_PAX_FOXO1_FUSION_UP		34	-0.2572007	-0.72761023	0.90909094	0.99114865	1	2922	tags=29%, list=26%, signal=40%
KEGG_PEROXISOME	KEGG_PEROXISOME		57	-0.23602173	-0.7269706	0.7708333	0.99145705	1	3566	tags=40%, list=32%, signal=59%
SANA_TNF_SIGNALING_DN	SANA_TNF_SIGNALING_DN		58	-0.24303116	-0.7260978	0.8	0.991931	1	2159	tags=21%, list=19%, signal=25%
WOOD_EBV_EBNA1_TARGETS_DN	WOOD_EBV_EBNA1_TARGETS_DN		32	-0.26149857	-0.7235131	0.91071427	0.9956171	1	1946	tags=25%, list=17%, signal=30%
KEGG_PROGESTERONE_MEDIATED_OOCYTE_MATURATION	KEGG_PROGESTERONE_MEDIATED_OOCYTE_MATURATION		56	-0.2052792	-0.7231258	0.86	0.99535424	1	2007	tags=18%, list=18%, signal=22%
LEE_DIFFERENTIATING_T_LYMPHOCYTE	LEE_DIFFERENTIATING_T_LYMPHOCYTE		77	-0.2772463	-0.7212349	0.83870965	0.9975356	1	2717	tags=34%, list=24%, signal=44%
GILDEA_METASTASIS	GILDEA_METASTASIS		19	-0.36218336	-0.7208292	0.8363636	0.99734026	1	1109	tags=21%, list=10%, signal=23%
WINTER_HYPOXIA_METAGENE	WINTER_HYPOXIA_METAGENE		149	-0.20456736	-0.7178795	0.91803277	1	1	3103	tags=32%, list=28%, signal=43%
CHESLER_BRAIN_HIGHEST_EXPRESSION	CHESLER_BRAIN_HIGHEST_EXPRESSION		25	-0.23728059	-0.71734756	0.8333333	1	1	270	tags=12%, list=2%, signal=12%
NIKOLSKY_BREAST_CANCER_8Q23_Q24_AMPLICON	NIKOLSKY_BREAST_CANCER_8Q23_Q24_AMPLICON		71	-0.21593997	-0.7171643	0.8679245	1	1	2506	tags=28%, list=22%, signal=36%
GARGALOVIC_RESPONSE_TO_OXIDIZED_PHOSPHOLIPIDS_TURQUOISE_DN	GARGALOVIC_RESPONSE_TO_OXIDIZED_PHOSPHOLIPIDS_TURQUOISE_DN		23	-0.25540227	-0.7166192	0.65384614	1	1	4025	tags=48%, list=36%, signal=75%
GAUSSMANN_MLL_AF4_FUSION_TARGETS_E_UP	GAUSSMANN_MLL_AF4_FUSION_TARGETS_E_UP		56	-0.2870637	-0.7161229	0.8360656	1	1	2681	tags=32%, list=24%, signal=42%
TCGA_GLIOBLASTOMA_COPY_NUMBER_DN	TCGA_GLIOBLASTOMA_COPY_NUMBER_DN		17	-0.27306676	-0.7158936	0.8545455	1	1	2244	tags=41%, list=20%, signal=51%
IZADPANAH_STEM_CELL_ADIPOSE_VS_BONE_UP	IZADPANAH_STEM_CELL_ADIPOSE_VS_BONE_UP		76	-0.21934563	-0.7156282	0.9206349	1	1	2318	tags=24%, list=21%, signal=30%
SUNG_METASTASIS_STROMA_DN	SUNG_METASTASIS_STROMA_DN		26	-0.2613931	-0.7153695	0.8269231	0.999904	1	3143	tags=42%, list=28%, signal=59%
NING_CHRONIC_OBSTRUCTIVE_PULMONARY_DISEASE_UP	NING_CHRONIC_OBSTRUCTIVE_PULMONARY_DISEASE_UP		53	-0.21564202	-0.71512985	0.86538464	0.9994558	1	3047	tags=30%, list=27%, signal=41%
REACTOME_COSTIMULATION_BY_THE_CD28_FAMILY	REACTOME_COSTIMULATION_BY_THE_CD28_FAMILY		39	-0.253557	-0.71455556	0.90163934	0.9994406	1	3012	tags=36%, list=27%, signal=49%
MARTINEZ_RB1_TARGETS_DN	MARTINEZ_RB1_TARGETS_DN		394	-0.18939164	-0.7142931	0.96666664	0.9990909	1	2805	tags=25%, list=25%, signal=32%
HADDAD_B_LYMPHOCYTE_PROGENITOR	HADDAD_B_LYMPHOCYTE_PROGENITOR		144	-0.21103205	-0.71298593	0.9310345	1	1	2363	tags=26%, list=21%, signal=32%
XU_AKT1_TARGETS_6HR	XU_AKT1_TARGETS_6HR		17	-0.31627002	-0.7116277	0.8958333	1	1	3361	tags=47%, list=30%, signal=67%
WIKMAN_ASBESTOS_LUNG_CANCER_DN	WIKMAN_ASBESTOS_LUNG_CANCER_DN		16	-0.327682	-0.7114871	0.8769231	1	1	3884	tags=44%, list=35%, signal=67%
ZHOU_INFLAMMATORY_RESPONSE_LIVE_UP	ZHOU_INFLAMMATORY_RESPONSE_LIVE_UP		219	-0.20774609	-0.7101472	0.9649123	1	1	2430	tags=27%, list=22%, signal=34%
GRAHAM_CML_QUIESCENT_VS_NORMAL_QUIESCENT_UP	GRAHAM_CML_QUIESCENT_VS_NORMAL_QUIESCENT_UP		58	-0.22713609	-0.7091464	0.8852459	1	1	3212	tags=34%, list=29%, signal=48%
KEGG_CYTOSOLIC_DNA_SENSING_PATHWAY	KEGG_CYTOSOLIC_DNA_SENSING_PATHWAY		28	-0.25416365	-0.70897925	0.8	1	1	2688	tags=29%, list=24%, signal=38%
REACTOME_IRS_RELATED_EVENTS	REACTOME_IRS_RELATED_EVENTS		52	-0.18960445	-0.7089637	0.9318182	1	1	2711	tags=25%, list=24%, signal=33%
BIOCARTA_CCR3_PATHWAY	BIOCARTA_CCR3_PATHWAY		16	-0.2550014	-0.708756	0.85	1	1	722	tags=13%, list=6%, signal=13%
HWANG_PROSTATE_CANCER_MARKERS	HWANG_PROSTATE_CANCER_MARKERS		22	-0.26783693	-0.7075593	0.8113208	1	1	282	tags=9%, list=3%, signal=9%
SCHLOSSER_SERUM_RESPONSE_AUGMENTED_BY_MYC	SCHLOSSER_SERUM_RESPONSE_AUGMENTED_BY_MYC		72	-0.16379058	-0.7055119	0.84745765	1	1	2748	tags=24%, list=25%, signal=31%
GRADE_COLON_VS_RECTAL_CANCER_DN	GRADE_COLON_VS_RECTAL_CANCER_DN		27	-0.2380287	-0.705211	0.93333334	1	1	3097	tags=33%, list=28%, signal=46%
DOANE_BREAST_CANCER_CLASSES_UP	DOANE_BREAST_CANCER_CLASSES_UP		41	-0.24496466	-0.705114	0.9019608	1	1	1329	tags=15%, list=12%, signal=17%
BROWNE_HCMV_INFECTION_6HR_UP	BROWNE_HCMV_INFECTION_6HR_UP		42	-0.22887711	-0.7037433	0.87931037	1	1	3270	tags=33%, list=29%, signal=47%
TONKS_TARGETS_OF_RUNX1_RUNX1T1_FUSION_SUSTAINDED_IN_ERYTHROCYTE_UP	TONKS_TARGETS_OF_RUNX1_RUNX1T1_FUSION_SUSTAINDED_IN_ERYTHROCYTE_UP		30	-0.2833993	-0.70342314	0.8727273	1	1	2469	tags=30%, list=22%, signal=38%
ST_DIFFERENTIATION_PATHWAY_IN_PC12_CELLS	ST_DIFFERENTIATION_PATHWAY_IN_PC12_CELLS		23	-0.2364267	-0.70201045	0.875	1	1	2895	tags=48%, list=26%, signal=64%
GARGALOVIC_RESPONSE_TO_OXIDIZED_PHOSPHOLIPIDS_YELLOW_UP	GARGALOVIC_RESPONSE_TO_OXIDIZED_PHOSPHOLIPIDS_YELLOW_UP		15	-0.25079992	-0.70163596	0.9423077	1	1	3700	tags=40%, list=33%, signal=60%
CHIARADONNA_NEOPLASTIC_TRANSFORMATION_CDC25_UP	CHIARADONNA_NEOPLASTIC_TRANSFORMATION_CDC25_UP		87	-0.26467112	-0.7015401	0.90163934	1	1	3207	tags=36%, list=29%, signal=50%
GENTILE_UV_RESPONSE_CLUSTER_D4	GENTILE_UV_RESPONSE_CLUSTER_D4		26	-0.22696455	-0.7014856	0.8196721	1	1	4110	tags=46%, list=37%, signal=73%
LEE_EARLY_T_LYMPHOCYTE_UP	LEE_EARLY_T_LYMPHOCYTE_UP		43	-0.26250935	-0.6998729	0.73214287	1	1	4129	tags=51%, list=37%, signal=81%
KEGG_LEUKOCYTE_TRANSENDOTHELIAL_MIGRATION	KEGG_LEUKOCYTE_TRANSENDOTHELIAL_MIGRATION		85	-0.23487855	-0.699822	0.9	1	1	780	tags=13%, list=7%, signal=14%
GAUSSMANN_MLL_AF4_FUSION_TARGETS_F_DN	GAUSSMANN_MLL_AF4_FUSION_TARGETS_F_DN		22	-0.30114678	-0.6989987	0.890625	1	1	2339	tags=27%, list=21%, signal=34%
IVANOVA_HEMATOPOIESIS_MATURE_CELL	IVANOVA_HEMATOPOIESIS_MATURE_CELL		88	-0.22221224	-0.69866353	0.8301887	1	1	1824	tags=19%, list=16%, signal=23%
CROONQUIST_NRAS_SIGNALING_DN	CROONQUIST_NRAS_SIGNALING_DN		44	-0.29385093	-0.6983606	0.7346939	1	1	4436	tags=52%, list=40%, signal=86%
ELVIDGE_HYPOXIA_BY_DMOG_UP	ELVIDGE_HYPOXIA_BY_DMOG_UP		85	-0.2379279	-0.6975299	0.9230769	1	1	2791	tags=29%, list=25%, signal=39%
LAIHO_COLORECTAL_CANCER_SERRATED_DN	LAIHO_COLORECTAL_CANCER_SERRATED_DN		47	-0.19858997	-0.6972975	0.8039216	1	1	3231	tags=32%, list=29%, signal=45%
CERVERA_SDHB_TARGETS_2	CERVERA_SDHB_TARGETS_2		73	-0.2274968	-0.69505686	0.9322034	1	1	1999	tags=23%, list=18%, signal=28%
MCBRYAN_PUBERTAL_BREAST_3_4WK_DN	MCBRYAN_PUBERTAL_BREAST_3_4WK_DN		33	-0.25287518	-0.69440186	0.8909091	1	1	2586	tags=30%, list=23%, signal=39%
KEGG_PORPHYRIN_AND_CHLOROPHYLL_METABOLISM	KEGG_PORPHYRIN_AND_CHLOROPHYLL_METABOLISM		17	-0.24952553	-0.69398934	0.8888889	1	1	3821	tags=47%, list=34%, signal=71%
CREIGHTON_ENDOCRINE_THERAPY_RESISTANCE_2	CREIGHTON_ENDOCRINE_THERAPY_RESISTANCE_2		146	-0.17852543	-0.6908563	0.96363634	1	1	1730	tags=16%, list=15%, signal=19%
KIM_RESPONSE_TO_TSA_AND_DECITABINE_UP	KIM_RESPONSE_TO_TSA_AND_DECITABINE_UP		76	-0.21702318	-0.6906213	0.9433962	1	1	1993	tags=22%, list=18%, signal=27%
LINDGREN_BLADDER_CANCER_HIGH_RECURRENCE	LINDGREN_BLADDER_CANCER_HIGH_RECURRENCE		32	-0.28793323	-0.69022703	0.8125	1	1	270	tags=9%, list=2%, signal=10%
LEE_LIVER_CANCER_CIPROFIBRATE_UP	LEE_LIVER_CANCER_CIPROFIBRATE_UP		49	-0.24922141	-0.68734515	0.9285714	1	1	2033	tags=29%, list=18%, signal=35%
KEGG_CYSTEINE_AND_METHIONINE_METABOLISM	KEGG_CYSTEINE_AND_METHIONINE_METABOLISM		25	-0.22730723	-0.68702996	0.88	1	1	1795	tags=20%, list=16%, signal=24%
RASHI_RESPONSE_TO_IONIZING_RADIATION_6	RASHI_RESPONSE_TO_IONIZING_RADIATION_6		70	-0.25768194	-0.68697387	0.7894737	1	1	3727	tags=39%, list=33%, signal=57%
NAKAMURA_METASTASIS_MODEL_DN	NAKAMURA_METASTASIS_MODEL_DN		23	-0.2566858	-0.68601114	0.93650794	1	1	1556	tags=13%, list=14%, signal=15%
OSADA_ASCL1_TARGETS_DN	OSADA_ASCL1_TARGETS_DN		15	-0.33283597	-0.68554425	0.84745765	1	1	1231	tags=27%, list=11%, signal=30%
NIKOLSKY_BREAST_CANCER_17Q11_Q21_AMPLICON	NIKOLSKY_BREAST_CANCER_17Q11_Q21_AMPLICON		53	-0.19702703	-0.68429804	0.8888889	1	1	2733	tags=28%, list=24%, signal=37%
MARSON_FOXP3_TARGETS_UP	MARSON_FOXP3_TARGETS_UP		50	-0.24287188	-0.6838605	0.82758623	1	1	3533	tags=34%, list=32%, signal=49%
WANG_ESOPHAGUS_CANCER_VS_NORMAL_UP	WANG_ESOPHAGUS_CANCER_VS_NORMAL_UP		82	-0.22960714	-0.68312716	0.9122807	1	1	3312	tags=33%, list=30%, signal=46%
MARKEY_RB1_ACUTE_LOF_UP	MARKEY_RB1_ACUTE_LOF_UP		186	-0.2686273	-0.6822338	0.80701756	1	1	4115	tags=42%, list=37%, signal=66%
KOYAMA_SEMA3B_TARGETS_UP	KOYAMA_SEMA3B_TARGETS_UP		122	-0.194766	-0.68219376	0.98275864	1	1	3001	tags=31%, list=27%, signal=42%
WILENSKY_RESPONSE_TO_DARAPLADIB	WILENSKY_RESPONSE_TO_DARAPLADIB		18	-0.3529549	-0.68123114	0.877193	1	1	4471	tags=50%, list=40%, signal=83%
MULLIGHAN_NPM1_MUTATED_SIGNATURE_2_DN	MULLIGHAN_NPM1_MUTATED_SIGNATURE_2_DN		43	-0.21638332	-0.68098533	0.8947368	1	1	3434	tags=40%, list=31%, signal=57%
DOUGLAS_BMI1_TARGETS_UP	DOUGLAS_BMI1_TARGETS_UP		331	-0.16998707	-0.68071383	0.96825397	1	1	2502	tags=24%, list=22%, signal=30%
KHETCHOUMIAN_TRIM24_TARGETS_UP	KHETCHOUMIAN_TRIM24_TARGETS_UP		29	-0.3126797	-0.6789816	0.8909091	1	1	1096	tags=17%, list=10%, signal=19%
MARTINEZ_TP53_TARGETS_UP	MARTINEZ_TP53_TARGETS_UP		467	-0.19524905	-0.67859256	0.9322034	1	1	3166	tags=31%, list=28%, signal=41%
TAKEDA_TARGETS_OF_NUP98_HOXA9_FUSION_6HR_DN	TAKEDA_TARGETS_OF_NUP98_HOXA9_FUSION_6HR_DN		23	-0.26113635	-0.67836887	0.8679245	1	1	264	tags=9%, list=2%, signal=9%
OLSSON_E2F3_TARGETS_DN	OLSSON_E2F3_TARGETS_DN		15	-0.2956276	-0.6770419	0.86538464	1	1	3911	tags=47%, list=35%, signal=72%
BROWNE_HCMV_INFECTION_8HR_UP	BROWNE_HCMV_INFECTION_8HR_UP		63	-0.20447028	-0.6763484	0.92	1	1	2571	tags=30%, list=23%, signal=39%
TSAI_RESPONSE_TO_RADIATION_THERAPY	TSAI_RESPONSE_TO_RADIATION_THERAPY		22	-0.29183713	-0.67556083	0.84745765	1	1	2668	tags=41%, list=24%, signal=54%
PACHER_TARGETS_OF_IGF1_AND_IGF2_UP	PACHER_TARGETS_OF_IGF1_AND_IGF2_UP		21	-0.2406043	-0.6751192	0.9423077	1	1	1484	tags=24%, list=13%, signal=27%
LIN_APC_TARGETS	LIN_APC_TARGETS		35	-0.20402132	-0.6737602	0.78846157	1	1	3241	tags=31%, list=29%, signal=44%
LEE_LIVER_CANCER_MYC_E2F1_UP	LEE_LIVER_CANCER_MYC_E2F1_UP		41	-0.25206155	-0.67326945	0.94545454	1	1	3459	tags=39%, list=31%, signal=56%
BERTUCCI_MEDULLARY_VS_DUCTAL_BREAST_CANCER_DN	BERTUCCI_MEDULLARY_VS_DUCTAL_BREAST_CANCER_DN		78	-0.22115497	-0.67195874	0.96666664	1	1	3001	tags=31%, list=27%, signal=42%
RAGHAVACHARI_PLATELET_SPECIFIC_GENES	RAGHAVACHARI_PLATELET_SPECIFIC_GENES		44	-0.23312333	-0.6713226	0.90625	1	1	1038	tags=11%, list=9%, signal=12%
FONTAINE_THYROID_TUMOR_UNCERTAIN_MALIGNANCY_DN	FONTAINE_THYROID_TUMOR_UNCERTAIN_MALIGNANCY_DN		18	-0.3057519	-0.67106766	0.89285713	1	1	771	tags=17%, list=7%, signal=18%
REACTOME_MAPK_TARGETS_NUCLEAR_EVENTS_MEDIATED_BY_MAP_KINASES	REACTOME_MAPK_TARGETS_NUCLEAR_EVENTS_MEDIATED_BY_MAP_KINASES		18	-0.22684704	-0.6705945	0.9230769	1	1	3012	tags=39%, list=27%, signal=53%
ST_GAQ_PATHWAY	ST_GAQ_PATHWAY		17	-0.23207094	-0.6705132	0.9166667	1	1	3739	tags=47%, list=33%, signal=71%
KOYAMA_SEMA3B_TARGETS_DN	KOYAMA_SEMA3B_TARGETS_DN		152	-0.17188542	-0.67002046	0.9836066	1	1	2720	tags=24%, list=24%, signal=31%
POTTI_CYTOXAN_SENSITIVITY	POTTI_CYTOXAN_SENSITIVITY		24	-0.24519603	-0.6672766	0.9	1	1	3442	tags=42%, list=31%, signal=60%
BENPORATH_OCT4_TARGETS	BENPORATH_OCT4_TARGETS		150	-0.18107454	-0.6666104	0.98245615	1	1	2469	tags=26%, list=22%, signal=33%
BIOCARTA_IL1R_PATHWAY	BIOCARTA_IL1R_PATHWAY		18	-0.21663049	-0.666048	0.88	1	1	526	tags=11%, list=5%, signal=12%
BIOCARTA_HDAC_PATHWAY	BIOCARTA_HDAC_PATHWAY		18	-0.23743622	-0.66463333	0.91803277	1	1	1259	tags=17%, list=11%, signal=19%
SMIRNOV_CIRCULATING_ENDOTHELIOCYTES_IN_CANCER_UP	SMIRNOV_CIRCULATING_ENDOTHELIOCYTES_IN_CANCER_UP		107	-0.2320906	-0.6613154	0.91525424	1	1	1911	tags=20%, list=17%, signal=23%
HALMOS_CEBPA_TARGETS_UP	HALMOS_CEBPA_TARGETS_UP		29	-0.24431896	-0.66063535	0.96428573	1	1	2597	tags=31%, list=23%, signal=40%
TANG_SENESCENCE_TP53_TARGETS_DN	TANG_SENESCENCE_TP53_TARGETS_DN		29	-0.26324177	-0.65976644	0.8703704	1	1	1831	tags=24%, list=16%, signal=29%
FARMER_BREAST_CANCER_CLUSTER_1	FARMER_BREAST_CANCER_CLUSTER_1		26	-0.3355981	-0.6590926	0.8947368	1	1	3517	tags=58%, list=31%, signal=84%
TARTE_PLASMA_CELL_VS_B_LYMPHOCYTE_DN	TARTE_PLASMA_CELL_VS_B_LYMPHOCYTE_DN		26	-0.26685247	-0.65741396	0.890625	1	1	2167	tags=27%, list=19%, signal=33%
BOHN_PRIMARY_IMMUNODEFICIENCY_SYNDROM_DN	BOHN_PRIMARY_IMMUNODEFICIENCY_SYNDROM_DN		18	-0.2733769	-0.6560768	0.8666667	1	1	3549	tags=39%, list=32%, signal=57%
TANAKA_METHYLATED_IN_ESOPHAGEAL_CARCINOMA	TANAKA_METHYLATED_IN_ESOPHAGEAL_CARCINOMA		55	-0.1886215	-0.65536803	0.98275864	1	1	1968	tags=24%, list=18%, signal=29%
RADMACHER_AML_PROGNOSIS	RADMACHER_AML_PROGNOSIS		51	-0.2217047	-0.65471095	0.953125	1	1	1848	tags=22%, list=17%, signal=26%
KEGG_PROXIMAL_TUBULE_BICARBONATE_RECLAMATION	KEGG_PROXIMAL_TUBULE_BICARBONATE_RECLAMATION		16	-0.27258378	-0.6523956	0.9285714	1	1	675	tags=19%, list=6%, signal=20%
GENTILE_UV_RESPONSE_CLUSTER_D5	GENTILE_UV_RESPONSE_CLUSTER_D5		19	-0.19823226	-0.65136486	0.89830506	1	1	3431	tags=32%, list=31%, signal=45%
ST_INTERLEUKIN_4_PATHWAY	ST_INTERLEUKIN_4_PATHWAY		17	-0.24210827	-0.6513532	0.90384614	1	1	4135	tags=41%, list=37%, signal=65%
FINAK_BREAST_CANCER_SDPP_SIGNATURE	FINAK_BREAST_CANCER_SDPP_SIGNATURE		17	-0.31724826	-0.6510828	0.8666667	1	1	1941	tags=29%, list=17%, signal=36%
ZHAN_MULTIPLE_MYELOMA_HP_DN	ZHAN_MULTIPLE_MYELOMA_HP_DN		25	-0.2496291	-0.6506412	0.9464286	1	1	1854	tags=24%, list=17%, signal=29%
RODWELL_AGING_KIDNEY_NO_BLOOD_UP	RODWELL_AGING_KIDNEY_NO_BLOOD_UP		104	-0.23760414	-0.6505712	0.93650794	1	1	2105	tags=21%, list=19%, signal=26%
DIAZ_CHRONIC_MEYLOGENOUS_LEUKEMIA_DN	DIAZ_CHRONIC_MEYLOGENOUS_LEUKEMIA_DN		80	-0.23312943	-0.6503538	0.94827586	1	1	2889	tags=28%, list=26%, signal=37%
ZHOU_INFLAMMATORY_RESPONSE_LPS_UP	ZHOU_INFLAMMATORY_RESPONSE_LPS_UP		197	-0.1959667	-0.64877164	0.9807692	1	1	1450	tags=18%, list=13%, signal=20%
BIOCARTA_GSK3_PATHWAY	BIOCARTA_GSK3_PATHWAY		16	-0.22965665	-0.6484922	0.8909091	1	1	3799	tags=44%, list=34%, signal=66%
ODONNELL_TFRC_TARGETS_DN	ODONNELL_TFRC_TARGETS_DN		63	-0.23393671	-0.6484361	0.82	1	1	3462	tags=41%, list=31%, signal=59%
ST_T_CELL_SIGNAL_TRANSDUCTION	ST_T_CELL_SIGNAL_TRANSDUCTION		33	-0.23381926	-0.6477581	0.9508197	1	1	3631	tags=42%, list=32%, signal=63%
TAKEDA_TARGETS_OF_NUP98_HOXA9_FUSION_3D_DN	TAKEDA_TARGETS_OF_NUP98_HOXA9_FUSION_3D_DN		16	-0.3451015	-0.64747113	0.96363634	1	1	1683	tags=31%, list=15%, signal=37%
FRIDMAN_SENESCENCE_UP	FRIDMAN_SENESCENCE_UP		48	-0.23137286	-0.6468631	0.9508197	1	1	2359	tags=19%, list=21%, signal=24%
MOREAUX_B_LYMPHOCYTE_MATURATION_BY_TACI_UP	MOREAUX_B_LYMPHOCYTE_MATURATION_BY_TACI_UP		41	-0.18665567	-0.6462944	0.98245615	1	1	1148	tags=12%, list=10%, signal=14%
LIANG_HEMATOPOIESIS_STEM_CELL_NUMBER_SMALL_VS_HUGE_DN	LIANG_HEMATOPOIESIS_STEM_CELL_NUMBER_SMALL_VS_HUGE_DN		23	-0.24053234	-0.64582384	0.8909091	1	1	1470	tags=17%, list=13%, signal=20%
AMIT_EGF_RESPONSE_480_HELA	AMIT_EGF_RESPONSE_480_HELA		99	-0.193257	-0.6431003	0.8181818	1	1	2823	tags=23%, list=25%, signal=31%
CHIANG_LIVER_CANCER_SUBCLASS_POLYSOMY7_UP	CHIANG_LIVER_CANCER_SUBCLASS_POLYSOMY7_UP		40	-0.20781857	-0.64182353	0.9661017	1	1	1894	tags=20%, list=17%, signal=24%
TONKS_TARGETS_OF_RUNX1_RUNX1T1_FUSION_GRANULOCYTE_UP	TONKS_TARGETS_OF_RUNX1_RUNX1T1_FUSION_GRANULOCYTE_UP		35	-0.24640344	-0.6403366	0.8965517	1	1	1099	tags=14%, list=10%, signal=16%
ROSS_AML_WITH_MLL_FUSIONS	ROSS_AML_WITH_MLL_FUSIONS		53	-0.20872582	-0.6400854	0.91525424	1	1	2131	tags=23%, list=19%, signal=28%
REACTOME_SIGNAL_AMPLIFICATION	REACTOME_SIGNAL_AMPLIFICATION		23	-0.24706705	-0.6373815	0.9259259	1	1	1334	tags=17%, list=12%, signal=20%
EBAUER_TARGETS_OF_PAX3_FOXO1_FUSION_DN	EBAUER_TARGETS_OF_PAX3_FOXO1_FUSION_DN		18	-0.23612678	-0.6368517	1	1	1	75	tags=6%, list=1%, signal=6%
ZHAN_MULTIPLE_MYELOMA_MS_UP	ZHAN_MULTIPLE_MYELOMA_MS_UP		26	-0.2337654	-0.63651556	0.9811321	1	1	732	tags=15%, list=7%, signal=16%
PEREZ_TP53_AND_TP63_TARGETS	PEREZ_TP53_AND_TP63_TARGETS		100	-0.18620247	-0.6357563	0.9836066	1	1	1213	tags=15%, list=11%, signal=17%
REACTOME_ADP_SIGNALLING_THROUGH_P2Y_PURINOCEPTOR_1	REACTOME_ADP_SIGNALLING_THROUGH_P2Y_PURINOCEPTOR_1		18	-0.23834825	-0.63562465	0.8965517	1	1	1334	tags=17%, list=12%, signal=19%
TOMLINS_PROSTATE_CANCER_DN	TOMLINS_PROSTATE_CANCER_DN		19	-0.29138508	-0.6347445	0.9464286	1	1	282	tags=11%, list=3%, signal=11%
REACTOME_SIGNALLING_TO_RAS	REACTOME_SIGNALLING_TO_RAS		18	-0.20563936	-0.63452154	0.94	1	1	722	tags=11%, list=6%, signal=12%
CASORELLI_APL_SECONDARY_VS_DE_NOVO_UP	CASORELLI_APL_SECONDARY_VS_DE_NOVO_UP		19	-0.287497	-0.63426703	0.9464286	1	1	405	tags=16%, list=4%, signal=16%
BIOCARTA_BIOPEPTIDES_PATHWAY	BIOCARTA_BIOPEPTIDES_PATHWAY		29	-0.21735117	-0.6339572	0.9464286	1	1	2695	tags=28%, list=24%, signal=36%
LUI_THYROID_CANCER_CLUSTER_2	LUI_THYROID_CANCER_CLUSTER_2		25	-0.23185311	-0.6305171	0.96428573	1	1	1609	tags=16%, list=14%, signal=19%
ALCALAY_AML_BY_NPM1_LOCALIZATION_DN	ALCALAY_AML_BY_NPM1_LOCALIZATION_DN		124	-0.18053223	-0.62970936	0.98333335	1	1	2729	tags=25%, list=24%, signal=33%
CHNG_MULTIPLE_MYELOMA_HYPERPLOID_DN	CHNG_MULTIPLE_MYELOMA_HYPERPLOID_DN		24	-0.19200975	-0.6296456	0.92156863	1	1	4805	tags=54%, list=43%, signal=95%
ACEVEDO_LIVER_CANCER_DN	ACEVEDO_LIVER_CANCER_DN		330	-0.15537478	-0.62830925	1	1	1	2726	tags=24%, list=24%, signal=31%
VERHAAK_AML_WITH_NPM1_MUTATED_UP	VERHAAK_AML_WITH_NPM1_MUTATED_UP		113	-0.22073205	-0.62709886	0.9661017	1	1	1924	tags=20%, list=17%, signal=24%
CHIBA_RESPONSE_TO_TSA_UP	CHIBA_RESPONSE_TO_TSA_UP		32	-0.24886757	-0.6266911	0.90163934	1	1	1998	tags=22%, list=18%, signal=27%
SU_PLACENTA	SU_PLACENTA		16	-0.27090293	-0.6266602	0.9423077	1	1	1460	tags=25%, list=13%, signal=29%
WEIGEL_OXIDATIVE_STRESS_BY_HNE_AND_H2O2	WEIGEL_OXIDATIVE_STRESS_BY_HNE_AND_H2O2		28	-0.18393047	-0.6258097	0.9491525	1	1	3957	tags=43%, list=35%, signal=66%
REACTOME_TRKA_SIGNALLING_FROM_THE_PLASMA_MEMBRANE	REACTOME_TRKA_SIGNALLING_FROM_THE_PLASMA_MEMBRANE		58	-0.1473764	-0.62551594	1	1	1	2695	tags=21%, list=24%, signal=27%
BIDUS_METASTASIS_DN	BIDUS_METASTASIS_DN		76	-0.20786642	-0.62486005	0.9322034	1	1	3776	tags=38%, list=34%, signal=57%
BREDEMEYER_RAG_SIGNALING_NOT_VIA_ATM_UP	BREDEMEYER_RAG_SIGNALING_NOT_VIA_ATM_UP		29	-0.2367947	-0.62299085	0.9791667	1	1	1558	tags=24%, list=14%, signal=28%
GUENTHER_GROWTH_SPHERICAL_VS_ADHERENT_DN	GUENTHER_GROWTH_SPHERICAL_VS_ADHERENT_DN		21	-0.2549615	-0.62165713	0.9423077	1	1	810	tags=14%, list=7%, signal=15%
ROSS_ACUTE_MYELOID_LEUKEMIA_CBF	ROSS_ACUTE_MYELOID_LEUKEMIA_CBF		50	-0.2000194	-0.6210828	0.9811321	1	1	1412	tags=16%, list=13%, signal=18%
REN_ALVEOLAR_RHABDOMYOSARCOMA_DN	REN_ALVEOLAR_RHABDOMYOSARCOMA_DN		312	-0.21154243	-0.6197747	0.8947368	1	1	3316	tags=30%, list=30%, signal=42%
ST_FAS_SIGNALING_PATHWAY	ST_FAS_SIGNALING_PATHWAY		39	-0.1776356	-0.6175285	0.9423077	1	1	3262	tags=33%, list=29%, signal=47%
NIKOLSKY_BREAST_CANCER_1Q21_AMPLICON	NIKOLSKY_BREAST_CANCER_1Q21_AMPLICON		26	-0.20993328	-0.61746895	0.9423077	1	1	3831	tags=46%, list=34%, signal=70%
REACTOME_PLC_GAMMA1_SIGNALLING	REACTOME_PLC_GAMMA1_SIGNALLING		19	-0.21013144	-0.61687994	0.95238096	1	1	1259	tags=16%, list=11%, signal=18%
MCBRYAN_PUBERTAL_BREAST_6_7WK_UP	MCBRYAN_PUBERTAL_BREAST_6_7WK_UP		133	-0.1843368	-0.61528164	0.94736844	1	1	2741	tags=26%, list=24%, signal=33%
DAUER_STAT3_TARGETS_UP	DAUER_STAT3_TARGETS_UP		21	-0.23100387	-0.61459816	0.98245615	1	1	683	tags=10%, list=6%, signal=10%
ROZANOV_MMP14_TARGETS_UP	ROZANOV_MMP14_TARGETS_UP		159	-0.2085521	-0.6135095	0.98507464	1	1	2483	tags=24%, list=22%, signal=30%
SHEDDEN_LUNG_CANCER_GOOD_SURVIVAL_A4	SHEDDEN_LUNG_CANCER_GOOD_SURVIVAL_A4		109	-0.18826708	-0.6122188	1	1	1	3179	tags=31%, list=28%, signal=43%
HENDRICKS_SMARCA4_TARGETS_DN	HENDRICKS_SMARCA4_TARGETS_DN		30	-0.23891793	-0.6106868	0.95	1	1	3472	tags=47%, list=31%, signal=67%
KEGG_THYROID_CANCER	KEGG_THYROID_CANCER		16	-0.2086553	-0.61031836	0.9183673	1	1	2259	tags=25%, list=20%, signal=31%
RICKMAN_HEAD_AND_NECK_CANCER_E	RICKMAN_HEAD_AND_NECK_CANCER_E		44	-0.2488351	-0.6093745	0.96428573	1	1	1099	tags=16%, list=10%, signal=18%
HEIDENBLAD_AMPLICON_8Q24_DN	HEIDENBLAD_AMPLICON_8Q24_DN		21	-0.21146382	-0.6086849	0.96363634	1	1	2451	tags=24%, list=22%, signal=30%
MCLACHLAN_DENTAL_CARIES_DN	MCLACHLAN_DENTAL_CARIES_DN		146	-0.24155444	-0.6079111	0.88135594	1	1	2677	tags=25%, list=24%, signal=33%
TAKEDA_TARGETS_OF_NUP98_HOXA9_FUSION_10D_DN	TAKEDA_TARGETS_OF_NUP98_HOXA9_FUSION_10D_DN		81	-0.23987037	-0.60676736	0.94736844	1	1	2033	tags=21%, list=18%, signal=25%
VALK_AML_WITH_CEBPA	VALK_AML_WITH_CEBPA		24	-0.21563786	-0.60672665	0.9846154	1	1	2113	tags=29%, list=19%, signal=36%
RUGO_RESPONSE_TO_GAMMA_RADIATION	RUGO_RESPONSE_TO_GAMMA_RADIATION		34	-0.21450634	-0.60459524	0.98333335	1	1	135	tags=6%, list=1%, signal=6%
KYNG_DNA_DAMAGE_BY_GAMMA_RADIATION	KYNG_DNA_DAMAGE_BY_GAMMA_RADIATION		34	-0.21450634	-0.60459524	0.98333335	1	1	135	tags=6%, list=1%, signal=6%
BERENJENO_ROCK_SIGNALING_NOT_VIA_RHOA_UP	BERENJENO_ROCK_SIGNALING_NOT_VIA_RHOA_UP		24	-0.23760548	-0.6044258	0.93650794	1	1	810	tags=13%, list=7%, signal=13%
BIOCARTA_IL2_PATHWAY	BIOCARTA_IL2_PATHWAY		15	-0.21637383	-0.6033192	0.91935486	1	1	2895	tags=33%, list=26%, signal=45%
PETRETTO_CARDIAC_HYPERTROPHY	PETRETTO_CARDIAC_HYPERTROPHY		23	-0.30298448	-0.6016036	0.91071427	1	1	1771	tags=26%, list=16%, signal=31%
LY_AGING_OLD_DN	LY_AGING_OLD_DN		31	-0.23825887	-0.60141647	0.8703704	1	1	4615	tags=52%, list=41%, signal=88%
GOZGIT_ESR1_TARGETS_DN	GOZGIT_ESR1_TARGETS_DN		379	-0.17562746	-0.60076976	1	1	1	2061	tags=20%, list=18%, signal=23%
LEE_LIVER_CANCER_DENA_UP	LEE_LIVER_CANCER_DENA_UP		46	-0.23103268	-0.59870666	0.95	1	1	1780	tags=22%, list=16%, signal=26%
ODONNELL_TFRC_TARGETS_UP	ODONNELL_TFRC_TARGETS_UP		186	-0.17533883	-0.5985256	1	1	1	1803	tags=18%, list=16%, signal=21%
KYNG_DNA_DAMAGE_DN	KYNG_DNA_DAMAGE_DN		68	-0.20103762	-0.59721744	1	1	1	3659	tags=35%, list=33%, signal=52%
MAHAJAN_RESPONSE_TO_IL1A_UP	MAHAJAN_RESPONSE_TO_IL1A_UP		45	-0.22829528	-0.5956772	0.92	1	1	1304	tags=16%, list=12%, signal=18%
MCBRYAN_PUBERTAL_BREAST_5_6WK_DN	MCBRYAN_PUBERTAL_BREAST_5_6WK_DN		85	-0.18008777	-0.59272635	0.9830508	1	1	2511	tags=21%, list=22%, signal=27%
REACTOME_TCR_SIGNALING	REACTOME_TCR_SIGNALING		32	-0.20554943	-0.59113926	0.9	1	1	4608	tags=53%, list=41%, signal=90%
ZHONG_RESPONSE_TO_AZACITIDINE_AND_TSA_UP	ZHONG_RESPONSE_TO_AZACITIDINE_AND_TSA_UP		100	-0.17013627	-0.5903414	1	1	1	2527	tags=25%, list=23%, signal=32%
CROONQUIST_NRAS_SIGNALING_UP	CROONQUIST_NRAS_SIGNALING_UP		20	-0.3018092	-0.5902933	0.8448276	1	1	4471	tags=50%, list=40%, signal=83%
KEGG_CHEMOKINE_SIGNALING_PATHWAY	KEGG_CHEMOKINE_SIGNALING_PATHWAY		129	-0.19857898	-0.5899756	0.984375	1	1	2970	tags=29%, list=27%, signal=40%
BIOCARTA_CARM_ER_PATHWAY	BIOCARTA_CARM_ER_PATHWAY		19	-0.2006991	-0.5860829	0.962963	1	1	3068	tags=37%, list=27%, signal=51%
MCLACHLAN_DENTAL_CARIES_UP	MCLACHLAN_DENTAL_CARIES_UP		134	-0.2421925	-0.58562577	0.94736844	1	1	2677	tags=25%, list=24%, signal=33%
ELVIDGE_HYPOXIA_UP	ELVIDGE_HYPOXIA_UP		104	-0.19444698	-0.58560264	1	1	1	2153	tags=22%, list=19%, signal=27%
POOLA_INVASIVE_BREAST_CANCER_DN	POOLA_INVASIVE_BREAST_CANCER_DN		82	-0.19948417	-0.5851869	1	1	1	2671	tags=30%, list=24%, signal=40%
ICHIBA_GRAFT_VERSUS_HOST_DISEASE_D7_UP	ICHIBA_GRAFT_VERSUS_HOST_DISEASE_D7_UP		87	-0.24370404	-0.5848588	0.88135594	1	1	3553	tags=37%, list=32%, signal=53%
MAYBURD_RESPONSE_TO_L663536_UP	MAYBURD_RESPONSE_TO_L663536_UP		15	-0.20334437	-0.58451027	0.9230769	1	1	8925	tags=100%, list=80%, signal=492%
NIKOLSKY_BREAST_CANCER_16P13_AMPLICON	NIKOLSKY_BREAST_CANCER_16P13_AMPLICON		57	-0.15701821	-0.5825007	0.9375	1	1	3717	tags=37%, list=33%, signal=55%
BOYLAN_MULTIPLE_MYELOMA_C_D_DN	BOYLAN_MULTIPLE_MYELOMA_C_D_DN		175	-0.21580502	-0.58106273	1	1	1	2597	tags=27%, list=23%, signal=34%
BIOCARTA_PGC1A_PATHWAY	BIOCARTA_PGC1A_PATHWAY		16	-0.2302071	-0.581021	0.9444444	1	1	3723	tags=44%, list=33%, signal=65%
SAGIV_CD24_TARGETS_DN	SAGIV_CD24_TARGETS_DN		30	-0.23195948	-0.58054996	0.9814815	1	1	3519	tags=40%, list=31%, signal=58%
RODWELL_AGING_KIDNEY_UP	RODWELL_AGING_KIDNEY_UP		205	-0.20351174	-0.58038515	0.9508197	1	1	3180	tags=27%, list=28%, signal=37%
JAATINEN_HEMATOPOIETIC_STEM_CELL_UP	JAATINEN_HEMATOPOIETIC_STEM_CELL_UP		147	-0.1701688	-0.5801045	1	1	1	1903	tags=18%, list=17%, signal=21%
LEE_LIVER_CANCER_E2F1_UP	LEE_LIVER_CANCER_E2F1_UP		48	-0.20621528	-0.5785858	0.98245615	1	1	1787	tags=17%, list=16%, signal=20%
KLEIN_PRIMARY_EFFUSION_LYMPHOMA_UP	KLEIN_PRIMARY_EFFUSION_LYMPHOMA_UP		39	-0.18553372	-0.5779636	1	1	1	3065	tags=26%, list=27%, signal=35%
DOANE_BREAST_CANCER_ESR1_DN	DOANE_BREAST_CANCER_ESR1_DN		31	-0.22413984	-0.57784116	0.9607843	1	1	1978	tags=23%, list=18%, signal=27%
FOSTER_INFLAMMATORY_RESPONSE_LPS_UP	FOSTER_INFLAMMATORY_RESPONSE_LPS_UP		119	-0.22327977	-0.5755446	0.94736844	1	1	1897	tags=21%, list=17%, signal=25%
REACTOME_GLUCOSE_REGULATION_OF_INSULIN_SECRETION	REACTOME_GLUCOSE_REGULATION_OF_INSULIN_SECRETION		117	-0.1326059	-0.5734701	0.8965517	1	1	3773	tags=32%, list=34%, signal=48%
LINDSTEDT_DENDRITIC_CELL_MATURATION_D	LINDSTEDT_DENDRITIC_CELL_MATURATION_D		43	-0.23614676	-0.57011616	0.95	1	1	1771	tags=19%, list=16%, signal=22%
ZHAN_MULTIPLE_MYELOMA_LB_DN	ZHAN_MULTIPLE_MYELOMA_LB_DN		21	-0.25186512	-0.5695752	0.9375	1	1	3118	tags=38%, list=28%, signal=53%
HANN_RESISTANCE_TO_BCL2_INHIBITOR_DN	HANN_RESISTANCE_TO_BCL2_INHIBITOR_DN		30	-0.19235182	-0.5689258	1	1	1	2430	tags=27%, list=22%, signal=34%
AMIT_SERUM_RESPONSE_480_MCF10A	AMIT_SERUM_RESPONSE_480_MCF10A		21	-0.20845287	-0.56710887	0.97959185	1	1	4432	tags=43%, list=40%, signal=71%
LIAO_HAVE_SOX4_BINDING_SITES	LIAO_HAVE_SOX4_BINDING_SITES		24	-0.20043764	-0.5669581	1	1	1	3549	tags=46%, list=32%, signal=67%
LEE_TARGETS_OF_PTCH1_AND_SUFU_DN	LEE_TARGETS_OF_PTCH1_AND_SUFU_DN		39	-0.18763645	-0.5653536	1	1	1	1099	tags=13%, list=10%, signal=14%
KUMAR_TARGETS_OF_MLL_AF9_FUSION	KUMAR_TARGETS_OF_MLL_AF9_FUSION		310	-0.16612914	-0.5644674	1	1	1	2677	tags=26%, list=24%, signal=33%
GRESHOCK_CANCER_COPY_NUMBER_DN	GRESHOCK_CANCER_COPY_NUMBER_DN		208	-0.1325313	-0.56323	1	1	1	2876	tags=24%, list=26%, signal=32%
GRESHOCK_CANCER_COPY_NUMBER_UP	GRESHOCK_CANCER_COPY_NUMBER_UP		201	-0.13228656	-0.5630511	0.98333335	1	1	2843	tags=24%, list=25%, signal=31%
PARK_APL_PATHOGENESIS_DN	PARK_APL_PATHOGENESIS_DN		26	-0.21384178	-0.5628237	1	1	1	845	tags=12%, list=8%, signal=12%
COLIN_PILOCYTIC_ASTROCYTOMA_VS_GLIOBLASTOMA_DN	COLIN_PILOCYTIC_ASTROCYTOMA_VS_GLIOBLASTOMA_DN		16	-0.22551216	-0.5618362	0.93877554	1	1	2679	tags=31%, list=24%, signal=41%
WHITEHURST_PACLITAXEL_SENSITIVITY	WHITEHURST_PACLITAXEL_SENSITIVITY		18	-0.20203528	-0.55920476	0.9814815	1	1	3747	tags=50%, list=33%, signal=75%
YAGI_AML_WITH_T_8_21_TRANSLOCATION	YAGI_AML_WITH_T_8_21_TRANSLOCATION		228	-0.13755699	-0.5544083	1	1	1	1998	tags=17%, list=18%, signal=20%
ASTON_MAJOR_DEPRESSIVE_DISORDER_DN	ASTON_MAJOR_DEPRESSIVE_DISORDER_DN		106	-0.14182042	-0.5532282	1	1	1	2761	tags=24%, list=25%, signal=31%
FIRESTEIN_CTNNB1_PATHWAY	FIRESTEIN_CTNNB1_PATHWAY		15	-0.1960107	-0.5522843	1	1	1	2828	tags=27%, list=25%, signal=36%
ZHAN_MULTIPLE_MYELOMA_CD1_AND_CD2_DN	ZHAN_MULTIPLE_MYELOMA_CD1_AND_CD2_DN		28	-0.18061772	-0.5520882	0.94827586	1	1	4065	tags=50%, list=36%, signal=78%
ZHAN_V1_LATE_DIFFERENTIATION_GENES_UP	ZHAN_V1_LATE_DIFFERENTIATION_GENES_UP		25	-0.20727538	-0.55097204	0.96666664	1	1	409	tags=8%, list=4%, signal=8%
LEE_METASTASIS_AND_ALTERNATIVE_SPLICING_UP	LEE_METASTASIS_AND_ALTERNATIVE_SPLICING_UP		49	-0.1750176	-0.54969263	1	1	1	1201	tags=10%, list=11%, signal=11%
ZHAN_MULTIPLE_MYELOMA_LB_UP	ZHAN_MULTIPLE_MYELOMA_LB_UP		21	-0.18853123	-0.5495924	1	1	1	3529	tags=43%, list=32%, signal=62%
KEGG_SPHINGOLIPID_METABOLISM	KEGG_SPHINGOLIPID_METABOLISM		22	-0.20149098	-0.5489974	0.96825397	1	1	1825	tags=18%, list=16%, signal=22%
KEGG_VASCULAR_SMOOTH_MUSCLE_CONTRACTION	KEGG_VASCULAR_SMOOTH_MUSCLE_CONTRACTION		74	-0.16699843	-0.5474615	0.984127	1	1	1308	tags=14%, list=12%, signal=15%
GRUETZMANN_PANCREATIC_CANCER_DN	GRUETZMANN_PANCREATIC_CANCER_DN		147	-0.14441232	-0.54616857	1	1	1	2622	tags=24%, list=23%, signal=31%
REACTOME_PEROXISOMAL_LIPID_METABOLISM	REACTOME_PEROXISOMAL_LIPID_METABOLISM		15	-0.22521642	-0.54607934	0.9166667	1	1	3175	tags=40%, list=28%, signal=56%
MARTINEZ_RB1_AND_TP53_TARGETS_UP	MARTINEZ_RB1_AND_TP53_TARGETS_UP		471	-0.16132942	-0.5448141	1	1	1	2963	tags=27%, list=26%, signal=35%
KAAB_FAILED_HEART_VENTRICLE_DN	KAAB_FAILED_HEART_VENTRICLE_DN		29	-0.16962552	-0.5445256	0.9508197	1	1	4346	tags=45%, list=39%, signal=73%
TSENG_ADIPOGENIC_POTENTIAL_UP	TSENG_ADIPOGENIC_POTENTIAL_UP		25	-0.22328214	-0.5436592	0.9836066	1	1	2179	tags=20%, list=19%, signal=25%
BASSO_HAIRY_CELL_LEUKEMIA_DN	BASSO_HAIRY_CELL_LEUKEMIA_DN		50	-0.1753777	-0.54358673	1	1	1	724	tags=10%, list=6%, signal=11%
NAKAJIMA_MAST_CELL	NAKAJIMA_MAST_CELL		22	-0.23968185	-0.54183924	0.95	1	1	1556	tags=23%, list=14%, signal=26%
LIANG_SILENCED_BY_METHYLATION_2	LIANG_SILENCED_BY_METHYLATION_2		22	-0.24868686	-0.53947026	0.9591837	1	1	513	tags=14%, list=5%, signal=14%
MODY_HIPPOCAMPUS_POSTNATAL	MODY_HIPPOCAMPUS_POSTNATAL		22	-0.18706952	-0.53849614	0.9811321	1	1	1411	tags=14%, list=13%, signal=16%
WEINMANN_ADAPTATION_TO_HYPOXIA_UP	WEINMANN_ADAPTATION_TO_HYPOXIA_UP		18	-0.23790403	-0.53836346	1	1	1	1090	tags=17%, list=10%, signal=18%
ASTON_MAJOR_DEPRESSIVE_DISORDER_UP	ASTON_MAJOR_DEPRESSIVE_DISORDER_UP		25	-0.18698934	-0.5356553	0.9814815	1	1	3229	tags=36%, list=29%, signal=50%
RASHI_RESPONSE_TO_IONIZING_RADIATION_4	RASHI_RESPONSE_TO_IONIZING_RADIATION_4		46	-0.15482607	-0.5315701	1	1	1	3475	tags=35%, list=31%, signal=50%
REACTOME_GENERATION_OF_SECOND_MESSENGER_MOLECULES	REACTOME_GENERATION_OF_SECOND_MESSENGER_MOLECULES		16	-0.2400322	-0.531453	0.9701493	1	1	2586	tags=31%, list=23%, signal=41%
MCBRYAN_PUBERTAL_BREAST_4_5WK_DN	MCBRYAN_PUBERTAL_BREAST_4_5WK_DN		148	-0.16574168	-0.5311052	1	1	1	2143	tags=19%, list=19%, signal=23%
FRASOR_RESPONSE_TO_SERM_OR_FULVESTRANT_DN	FRASOR_RESPONSE_TO_SERM_OR_FULVESTRANT_DN		35	-0.22777751	-0.53045875	0.9	1	1	4690	tags=54%, list=42%, signal=93%
BASSO_CD40_SIGNALING_DN	BASSO_CD40_SIGNALING_DN		40	-0.21560213	-0.53000295	0.98245615	1	1	2167	tags=25%, list=19%, signal=31%
CHIANG_LIVER_CANCER_SUBCLASS_INTERFERON_UP	CHIANG_LIVER_CANCER_SUBCLASS_INTERFERON_UP		16	-0.23560217	-0.529188	1	1	1	2607	tags=38%, list=23%, signal=49%
HOFFMANN_IMMATURE_TO_MATURE_B_LYMPHOCYTE_DN	HOFFMANN_IMMATURE_TO_MATURE_B_LYMPHOCYTE_DN		24	-0.18431965	-0.52765936	0.9807692	1	1	2059	tags=21%, list=18%, signal=25%
SEMENZA_HIF1_TARGETS	SEMENZA_HIF1_TARGETS		25	-0.18893762	-0.52726424	1	1	1	9088	tags=100%, list=81%, signal=530%
LI_PROSTATE_CANCER_EPIGENETIC	LI_PROSTATE_CANCER_EPIGENETIC		15	-0.23388395	-0.5265258	0.98275864	1	1	2701	tags=27%, list=24%, signal=35%
CHARAFE_BREAST_CANCER_LUMINAL_VS_MESENCHYMAL_DN	CHARAFE_BREAST_CANCER_LUMINAL_VS_MESENCHYMAL_DN		258	-0.17513967	-0.5223087	1	1	1	2291	tags=21%, list=20%, signal=26%
KEGG_REGULATION_OF_ACTIN_CYTOSKELETON	KEGG_REGULATION_OF_ACTIN_CYTOSKELETON		137	-0.14391027	-0.51850444	1	1	1	3036	tags=27%, list=27%, signal=37%
SMID_BREAST_CANCER_LUMINAL_B_DN	SMID_BREAST_CANCER_LUMINAL_B_DN		339	-0.17331558	-0.51804495	1	1	1	1978	tags=18%, list=18%, signal=22%
BREDEMEYER_RAG_SIGNALING_NOT_VIA_ATM_DN	BREDEMEYER_RAG_SIGNALING_NOT_VIA_ATM_DN		42	-0.17638819	-0.5155201	1	1	1	2657	tags=24%, list=24%, signal=31%
BIOCARTA_WNT_PATHWAY	BIOCARTA_WNT_PATHWAY		18	-0.18003038	-0.5140262	0.95	1	1	294	tags=6%, list=3%, signal=6%
KEGG_PHOSPHATIDYLINOSITOL_SIGNALING_SYSTEM	KEGG_PHOSPHATIDYLINOSITOL_SIGNALING_SYSTEM		36	-0.15013024	-0.51323116	1	1	1	3193	tags=31%, list=29%, signal=43%
DUNNE_TARGETS_OF_AML1_MTG8_FUSION_UP	DUNNE_TARGETS_OF_AML1_MTG8_FUSION_UP		32	-0.21295632	-0.5131679	0.9591837	1	1	304	tags=6%, list=3%, signal=6%
HUANG_DASATINIB_RESISTANCE_UP	HUANG_DASATINIB_RESISTANCE_UP		52	-0.2030042	-0.5128529	0.9655172	1	1	2942	tags=31%, list=26%, signal=42%
ROZANOV_MMP14_TARGETS_SUBSET	ROZANOV_MMP14_TARGETS_SUBSET		24	-0.23338303	-0.5068817	0.96875	1	1	2195	tags=29%, list=20%, signal=36%
MARSON_FOXP3_TARGETS_STIMULATED_UP	MARSON_FOXP3_TARGETS_STIMULATED_UP		16	-0.2184381	-0.50584275	1	1	1	5	tags=6%, list=0%, signal=6%
REACTOME_SIGNALING_IN_IMMUNE_SYSTEM	REACTOME_SIGNALING_IN_IMMUNE_SYSTEM		203	-0.16866943	-0.5045906	1	1	1	2695	tags=26%, list=24%, signal=34%
BALDWIN_PRKCI_TARGETS_UP	BALDWIN_PRKCI_TARGETS_UP		26	-0.18558016	-0.50454897	1	1	1	2389	tags=19%, list=21%, signal=24%
GAL_LEUKEMIC_STEM_CELL_DN	GAL_LEUKEMIC_STEM_CELL_DN		133	-0.1716298	-0.50441045	0.98333335	1	1	3462	tags=36%, list=31%, signal=52%
GAURNIER_PSMD4_TARGETS	GAURNIER_PSMD4_TARGETS		28	-0.24431938	-0.5011867	1	1	1	794	tags=14%, list=7%, signal=15%
BIOCARTA_IL2RB_PATHWAY	BIOCARTA_IL2RB_PATHWAY		23	-0.16424127	-0.49803436	0.9814815	1	1	1413	tags=13%, list=13%, signal=15%
ICHIBA_GRAFT_VERSUS_HOST_DISEASE_35D_UP	ICHIBA_GRAFT_VERSUS_HOST_DISEASE_35D_UP		115	-0.20258725	-0.4974446	0.98333335	1	1	3292	tags=31%, list=29%, signal=44%
SIG_BCR_SIGNALING_PATHWAY	SIG_BCR_SIGNALING_PATHWAY		30	-0.15559447	-0.49250013	1	1	1	3251	tags=27%, list=29%, signal=37%
TAKEDA_TARGETS_OF_NUP98_HOXA9_FUSION_8D_DN	TAKEDA_TARGETS_OF_NUP98_HOXA9_FUSION_8D_DN		113	-0.19671158	-0.48948	1	1	1	2454	tags=22%, list=22%, signal=28%
MORI_IMMATURE_B_LYMPHOCYTE_UP	MORI_IMMATURE_B_LYMPHOCYTE_UP		36	-0.1744541	-0.48719072	0.9846154	1	1	4345	tags=33%, list=39%, signal=54%
LU_TUMOR_VASCULATURE_UP	LU_TUMOR_VASCULATURE_UP		17	-0.22258574	-0.48633763	1	1	1	1735	tags=24%, list=15%, signal=28%
FLECHNER_BIOPSY_KIDNEY_TRANSPLANT_REJECTED_VS_OK_UP	FLECHNER_BIOPSY_KIDNEY_TRANSPLANT_REJECTED_VS_OK_UP		64	-0.21816377	-0.48561388	0.96428573	1	1	3457	tags=34%, list=31%, signal=49%
STEARMAN_TUMOR_FIELD_EFFECT_UP	STEARMAN_TUMOR_FIELD_EFFECT_UP		34	-0.21237123	-0.48525137	1	1	1	3551	tags=35%, list=32%, signal=52%
COATES_MACROPHAGE_M1_VS_M2_DN	COATES_MACROPHAGE_M1_VS_M2_DN		48	-0.18014736	-0.48460433	1	1	1	1131	tags=13%, list=10%, signal=14%
FONTAINE_PAPILLARY_THYROID_CARCINOMA_UP	FONTAINE_PAPILLARY_THYROID_CARCINOMA_UP		35	-0.1652952	-0.48339608	1	1	1	2681	tags=20%, list=24%, signal=26%
LIU_PROSTATE_CANCER_DN	LIU_PROSTATE_CANCER_DN		250	-0.161598	-0.4786299	1	1	1	2315	tags=20%, list=21%, signal=25%
DACOSTA_ERCC3_ALLELE_XPCS_VS_TTD_UP	DACOSTA_ERCC3_ALLELE_XPCS_VS_TTD_UP		16	-0.23426269	-0.4785238	0.97959185	1	1	1399	tags=19%, list=12%, signal=21%
LIAN_LIPA_TARGETS_6M	LIAN_LIPA_TARGETS_6M		70	-0.21914384	-0.47823554	1	1	1	1401	tags=13%, list=13%, signal=15%
ONDER_CDH1_SIGNALING_VIA_CTNNB1	ONDER_CDH1_SIGNALING_VIA_CTNNB1		52	-0.17238404	-0.47666934	1	1	1	2630	tags=23%, list=23%, signal=30%
CROONQUIST_NRAS_VS_STROMAL_STIMULATION_DN	CROONQUIST_NRAS_VS_STROMAL_STIMULATION_DN		55	-0.16729908	-0.4741793	1	1	1	2623	tags=24%, list=23%, signal=31%
WU_SILENCED_BY_METHYLATION_IN_BLADDER_CANCER	WU_SILENCED_BY_METHYLATION_IN_BLADDER_CANCER		28	-0.19631916	-0.47391868	0.98245615	1	1	2550	tags=25%, list=23%, signal=32%
BERENJENO_TRANSFORMED_BY_RHOA_DN	BERENJENO_TRANSFORMED_BY_RHOA_DN		293	-0.14505586	-0.4735969	1	1	1	3495	tags=30%, list=31%, signal=43%
CHIARADONNA_NEOPLASTIC_TRANSFORMATION_KRAS_CDC25_DN	CHIARADONNA_NEOPLASTIC_TRANSFORMATION_KRAS_CDC25_DN		39	-0.21001777	-0.4733298	1	1	1	2033	tags=23%, list=18%, signal=28%
JAEGER_METASTASIS_UP	JAEGER_METASTASIS_UP		28	-0.18739422	-0.47292483	1	1	1	2702	tags=32%, list=24%, signal=42%
KEGG_HISTIDINE_METABOLISM	KEGG_HISTIDINE_METABOLISM		20	-0.18922058	-0.47006753	1	1	1	4523	tags=55%, list=40%, signal=92%
DIRMEIER_LMP1_RESPONSE_LATE_UP	DIRMEIER_LMP1_RESPONSE_LATE_UP		28	-0.16402228	-0.46793362	1	1	1	2980	tags=25%, list=27%, signal=34%
SHEPARD_BMYB_TARGETS	SHEPARD_BMYB_TARGETS		39	-0.16947293	-0.46704015	1	1	1	3046	tags=31%, list=27%, signal=42%
GINESTIER_BREAST_CANCER_ZNF217_AMPLIFIED_DN	GINESTIER_BREAST_CANCER_ZNF217_AMPLIFIED_DN		158	-0.11369581	-0.4657211	1	1	1	3594	tags=28%, list=32%, signal=40%
HOSHIDA_LIVER_CANCER_SUBCLASS_S1	HOSHIDA_LIVER_CANCER_SUBCLASS_S1		184	-0.15810452	-0.46571416	1	1	1	2195	tags=17%, list=20%, signal=21%
YU_MYC_TARGETS_DN	YU_MYC_TARGETS_DN		42	-0.1813429	-0.46500728	1	1	1	2792	tags=24%, list=25%, signal=32%
FONTAINE_FOLLICULAR_THYROID_ADENOMA_DN	FONTAINE_FOLLICULAR_THYROID_ADENOMA_DN		39	-0.1690084	-0.46304175	1	1	1	682	tags=8%, list=6%, signal=8%
LIAN_LIPA_TARGETS_3M	LIAN_LIPA_TARGETS_3M		59	-0.2214841	-0.46204606	1	1	1	1401	tags=14%, list=13%, signal=15%
CHIARADONNA_NEOPLASTIC_TRANSFORMATION_KRAS_DN	CHIARADONNA_NEOPLASTIC_TRANSFORMATION_KRAS_DN		120	-0.16078323	-0.46007788	0.98245615	1	1	1987	tags=16%, list=18%, signal=19%
ST_B_CELL_ANTIGEN_RECEPTOR	ST_B_CELL_ANTIGEN_RECEPTOR		26	-0.15736699	-0.4526277	0.9791667	1	1	2926	tags=27%, list=26%, signal=36%
DACOSTA_ERCC3_ALLELE_XPCS_VS_TTD_DN	DACOSTA_ERCC3_ALLELE_XPCS_VS_TTD_DN		17	-0.2001521	-0.45239648	0.9818182	1	1	3001	tags=35%, list=27%, signal=48%
NIKOLSKY_BREAST_CANCER_8P12_P11_AMPLICON	NIKOLSKY_BREAST_CANCER_8P12_P11_AMPLICON		25	-0.15822484	-0.4485378	0.9830508	1	1	4142	tags=48%, list=37%, signal=76%
CONCANNON_APOPTOSIS_BY_EPOXOMICIN_DN	CONCANNON_APOPTOSIS_BY_EPOXOMICIN_DN		100	-0.12336025	-0.44412488	1	1	1	3035	tags=24%, list=27%, signal=33%
BIOCARTA_CTCF_PATHWAY	BIOCARTA_CTCF_PATHWAY		15	-0.1821631	-0.4432408	1	1	1	3012	tags=33%, list=27%, signal=46%
MARKEY_RB1_CHRONIC_LOF_DN	MARKEY_RB1_CHRONIC_LOF_DN		90	-0.16992794	-0.44302672	1	1	1	1835	tags=16%, list=16%, signal=18%
LI_CISPLATIN_RESISTANCE_UP	LI_CISPLATIN_RESISTANCE_UP		18	-0.19913253	-0.44027114	1	1	1	1113	tags=11%, list=10%, signal=12%
JIANG_TIP30_TARGETS_DN	JIANG_TIP30_TARGETS_DN		18	-0.13795382	-0.42866266	1	1	1	2283	tags=17%, list=20%, signal=21%
BOYLAN_MULTIPLE_MYELOMA_PCA1_UP	BOYLAN_MULTIPLE_MYELOMA_PCA1_UP		78	-0.17224352	-0.42477557	1	1	1	2490	tags=27%, list=22%, signal=34%
ZHAN_MULTIPLE_MYELOMA_CD2_DN	ZHAN_MULTIPLE_MYELOMA_CD2_DN		22	-0.13815318	-0.42190292	1	1	1	9655	tags=100%, list=86%, signal=724%
MORI_LARGE_PRE_BII_LYMPHOCYTE_DN	MORI_LARGE_PRE_BII_LYMPHOCYTE_DN		34	-0.16465256	-0.41656828	1	1	1	3312	tags=24%, list=30%, signal=33%
MAHADEVAN_IMATINIB_RESISTANCE_UP	MAHADEVAN_IMATINIB_RESISTANCE_UP		15	-0.18516313	-0.41493812	1	1	1	1631	tags=20%, list=15%, signal=23%
SCIAN_CELL_CYCLE_TARGETS_OF_TP53_AND_TP73_DN	SCIAN_CELL_CYCLE_TARGETS_OF_TP53_AND_TP73_DN		19	-0.18823963	-0.4136683	0.9782609	1	1	4091	tags=47%, list=37%, signal=75%
ROSS_AML_WITH_CBFB_MYH11_FUSION	ROSS_AML_WITH_CBFB_MYH11_FUSION		35	-0.17198262	-0.41237053	1	1	1	1911	tags=17%, list=17%, signal=21%
MORI_EMU_MYC_LYMPHOMA_BY_ONSET_TIME_DN	MORI_EMU_MYC_LYMPHOMA_BY_ONSET_TIME_DN		16	-0.15550235	-0.38706276	1	1	1	2587	tags=25%, list=23%, signal=32%
POOLA_INVASIVE_BREAST_CANCER_UP	POOLA_INVASIVE_BREAST_CANCER_UP		169	-0.1578305	-0.3755134	1	1	1	2677	tags=23%, list=24%, signal=30%
HOFFMANN_IMMATURE_TO_MATURE_B_LYMPHOCYTE_UP	HOFFMANN_IMMATURE_TO_MATURE_B_LYMPHOCYTE_UP		19	-0.15991403	-0.36815122	1	1	1	3517	tags=32%, list=31%, signal=46%
REACTOME_DOWNSTREAM_TCR_SIGNALING	REACTOME_DOWNSTREAM_TCR_SIGNALING		20	-0.13060421	-0.3623695	1	1	1	294	tags=5%, list=3%, signal=5%
WAMUNYOKOLI_OVARIAN_CANCER_GRADES_1_2_DN	WAMUNYOKOLI_OVARIAN_CANCER_GRADES_1_2_DN		36	-0.13854088	-0.35957608	1	1	1	4161	tags=36%, list=37%, signal=57%
LANDIS_ERBB2_BREAST_PRENEOPLASTIC_DN	LANDIS_ERBB2_BREAST_PRENEOPLASTIC_DN		45	-0.12792271	-0.3354636	1	1	1	1692	tags=11%, list=15%, signal=13%
ZHANG_ANTIVIRAL_RESPONSE_TO_RIBAVIRIN_UP	ZHANG_ANTIVIRAL_RESPONSE_TO_RIBAVIRIN_UP		16	-0.14979196	-0.32440665	1	0.9996581	1	3223	tags=25%, list=29%, signal=35%
