# Supplementary material for: A genomic analysis of mouse models of breast cancer reveals molecular features of mouse models and relationships to human breast cancer
Source: Breast Cancer Res. 2014 Jun 5;16(3):R59. doi: 10.1186/bcr3672 (PMC4078930; doi:10.1186/bcr3672)
Supplement: Additional file 11 — GSEA for mouse models compared to all other models or to mammary gland development. Listed by model. [file bcr3672-S11.zip › AdditionalFile11/BRCA_Null/Vs_Other_models/C2/Upregulated_in_BRCA_Null_vs_OtherModels.txt]

NAME	GS<br> follow link to MSigDB	GS DETAILS	SIZE	ES	NES	NOM p-val	FDR q-val	FWER p-val	RANK AT MAX	LEADING EDGE
REACTOME_STEROID_HORMONES	REACTOME_STEROID_HORMONES	Details ...	17	0.69703245	1.7759371	0	1	0.74	719	tags=41%, list=6%, signal=44%
SCHLESINGER_H3K27ME3_IN_NORMAL_AND_METHYLATED_IN_CANCER	SCHLESINGER_H3K27ME3_IN_NORMAL_AND_METHYLATED_IN_CANCER	Details ...	15	0.7635659	1.7654828	0	1	0.77	2533	tags=93%, list=23%, signal=120%
OUELLET_CULTURED_OVARIAN_CANCER_INVASIVE_VS_LMP_DN	OUELLET_CULTURED_OVARIAN_CANCER_INVASIVE_VS_LMP_DN	Details ...	15	0.72068185	1.7650018	0	1	0.77	1853	tags=60%, list=17%, signal=72%
SU_PANCREAS	SU_PANCREAS	Details ...	29	0.5840693	1.6941719	0	1	0.89	1904	tags=48%, list=17%, signal=58%
KONDO_PROSTATE_CANCER_WITH_H3K27ME3	KONDO_PROSTATE_CANCER_WITH_H3K27ME3	Details ...	81	0.5996893	1.6315879	0	1	0.95	3024	tags=65%, list=27%, signal=89%
KEGG_NEUROACTIVE_LIGAND_RECEPTOR_INTERACTION	KEGG_NEUROACTIVE_LIGAND_RECEPTOR_INTERACTION	Details ...	183	0.5820971	1.6258186	0	1	0.95	3079	tags=68%, list=27%, signal=92%
REACTOME_HORMONE_BIOSYNTHESIS	REACTOME_HORMONE_BIOSYNTHESIS	Details ...	36	0.58138657	1.5809425	0.045454547	1	0.97	3278	tags=53%, list=29%, signal=74%
REACTOME_GLUCAGON_TYPE_LIGAND_RECEPTORS	REACTOME_GLUCAGON_TYPE_LIGAND_RECEPTORS	Details ...	23	0.60890466	1.5744132	0.02173913	1	0.97	2264	tags=57%, list=20%, signal=71%
RIZ_ERYTHROID_DIFFERENTIATION_APOBEC2	RIZ_ERYTHROID_DIFFERENTIATION_APOBEC2	Details ...	18	0.60246986	1.5674875	0	1	0.97	1824	tags=50%, list=16%, signal=60%
REACTOME_NCAM1_INTERACTIONS	REACTOME_NCAM1_INTERACTIONS	Details ...	34	0.5694963	1.5251514	0.05882353	1	0.98	2464	tags=59%, list=22%, signal=75%
BENPORATH_PRC2_TARGETS	BENPORATH_PRC2_TARGETS	Details ...	355	0.46426004	1.5232208	0.022222223	1	0.98	2800	tags=50%, list=25%, signal=65%
SHEN_SMARCA2_TARGETS_DN	SHEN_SMARCA2_TARGETS_DN	Details ...	181	0.4851156	1.5205932	0.023255814	1	0.98	2973	tags=53%, list=27%, signal=71%
REACTOME_CLASS_B2_SECRETIN_FAMILY_RECEPTORS	REACTOME_CLASS_B2_SECRETIN_FAMILY_RECEPTORS	Details ...	63	0.49278298	1.493281	0.04347826	1	0.98	2897	tags=51%, list=26%, signal=68%
CERVERA_SDHB_TARGETS_1_DN	CERVERA_SDHB_TARGETS_1_DN	Details ...	20	0.62352765	1.492843	0.04347826	1	0.98	1648	tags=45%, list=15%, signal=53%
REACTOME_G_ALPHA_Q_SIGNALLING_EVENTS	REACTOME_G_ALPHA_Q_SIGNALLING_EVENTS	Details ...	99	0.49895376	1.492027	0	1	0.98	2859	tags=49%, list=26%, signal=66%
REACTOME_INTRINSIC_PATHWAY	REACTOME_INTRINSIC_PATHWAY	Details ...	15	0.63243467	1.4805734	0.08	1	0.98	1165	tags=33%, list=10%, signal=37%
WEBER_METHYLATED_HCP_IN_FIBROBLAST_DN	WEBER_METHYLATED_HCP_IN_FIBROBLAST_DN	Details ...	16	0.6211382	1.476073	0.078431375	1	0.98	1635	tags=50%, list=15%, signal=58%
GUENTHER_GROWTH_SPHERICAL_VS_ADHERENT_UP	GUENTHER_GROWTH_SPHERICAL_VS_ADHERENT_UP	Details ...	16	0.574927	1.4748614	0.05882353	1	0.98	3089	tags=63%, list=28%, signal=86%
REACTOME_GPCR_LIGAND_BINDING	REACTOME_GPCR_LIGAND_BINDING	Details ...	257	0.49267578	1.4734362	0.069767445	1	0.98	2913	tags=55%, list=26%, signal=72%
REACTOME_G_PROTEIN_ACTIVATION	REACTOME_G_PROTEIN_ACTIVATION	Details ...	21	0.48931763	1.4719675	0.1	1	0.98	2264	tags=43%, list=20%, signal=54%
KEGG_STEROID_HORMONE_BIOSYNTHESIS	KEGG_STEROID_HORMONE_BIOSYNTHESIS	Details ...	24	0.5865998	1.4699433	0.05882353	1	0.98	2261	tags=54%, list=20%, signal=68%
HOSHIDA_LIVER_CANCER_LATE_RECURRENCE_DN	HOSHIDA_LIVER_CANCER_LATE_RECURRENCE_DN	Details ...	48	0.44984743	1.4666352	0.06122449	1	0.99	1733	tags=35%, list=15%, signal=42%
ODONNELL_METASTASIS_UP	ODONNELL_METASTASIS_UP	Details ...	42	0.5022744	1.4496918	0.041666668	1	0.99	3792	tags=67%, list=34%, signal=100%
LIU_CDX2_TARGETS_UP	LIU_CDX2_TARGETS_UP	Details ...	31	0.525493	1.4195821	0.020833334	1	0.99	1699	tags=48%, list=15%, signal=57%
NOUZOVA_METHYLATED_IN_APL	NOUZOVA_METHYLATED_IN_APL	Details ...	22	0.5604232	1.4040418	0.09756097	1	0.99	2701	tags=50%, list=24%, signal=66%
URS_ADIPOCYTE_DIFFERENTIATION_DN	URS_ADIPOCYTE_DIFFERENTIATION_DN	Details ...	20	0.6615894	1.3973163	0.19565217	1	0.99	2464	tags=75%, list=22%, signal=96%
LEE_LIVER_CANCER_MYC_TGFA_DN	LEE_LIVER_CANCER_MYC_TGFA_DN	Details ...	50	0.5553891	1.3929375	0.11904762	1	0.99	3022	tags=54%, list=27%, signal=74%
ICHIBA_GRAFT_VERSUS_HOST_DISEASE_35D_DN	ICHIBA_GRAFT_VERSUS_HOST_DISEASE_35D_DN	Details ...	42	0.5211735	1.3876548	0.071428575	1	0.99	3204	tags=57%, list=29%, signal=80%
LEE_LIVER_CANCER_CIPROFIBRATE_DN	LEE_LIVER_CANCER_CIPROFIBRATE_DN	Details ...	50	0.57632846	1.3838223	0.09756097	1	0.99	3183	tags=66%, list=28%, signal=92%
LEE_LIVER_CANCER_MYC_E2F1_DN	LEE_LIVER_CANCER_MYC_E2F1_DN	Details ...	45	0.54747707	1.3783369	0.0952381	1	0.99	1206	tags=36%, list=11%, signal=40%
KEGG_HEDGEHOG_SIGNALING_PATHWAY	KEGG_HEDGEHOG_SIGNALING_PATHWAY	Details ...	34	0.47760287	1.3776654	0.06666667	1	0.99	1417	tags=35%, list=13%, signal=40%
REACTOME_CLASS_A1_RHODOPSIN_LIKE_RECEPTORS	REACTOME_CLASS_A1_RHODOPSIN_LIKE_RECEPTORS	Details ...	186	0.48368323	1.3714937	0.12195122	1	0.99	2913	tags=55%, list=26%, signal=74%
REACTOME_INHIBITION_OF_INSULIN_SECRETION_BY_ADRENALINE_NORADRENALINE	REACTOME_INHIBITION_OF_INSULIN_SECRETION_BY_ADRENALINE_NORADRENALINE	Details ...	23	0.4661437	1.3714426	0.13333334	1	0.99	2264	tags=43%, list=20%, signal=54%
MCCLUNG_DELTA_FOSB_TARGETS_2WK	MCCLUNG_DELTA_FOSB_TARGETS_2WK	Details ...	34	0.53491247	1.3698169	0.071428575	1	0.99	1919	tags=38%, list=17%, signal=46%
REACTOME_NCAM_SIGNALING_FOR_NEURITE_OUT_GROWTH	REACTOME_NCAM_SIGNALING_FOR_NEURITE_OUT_GROWTH	Details ...	46	0.4667819	1.3693246	0.083333336	1	0.99	2464	tags=46%, list=22%, signal=58%
MCCLUNG_CREB1_TARGETS_UP	MCCLUNG_CREB1_TARGETS_UP	Details ...	76	0.41452035	1.3679456	0.08888889	1	0.99	2973	tags=38%, list=27%, signal=52%
REACTOME_AMINE_LIGAND_BINDING_RECEPTORS	REACTOME_AMINE_LIGAND_BINDING_RECEPTORS	Details ...	27	0.58177876	1.3656162	0.083333336	1	0.99	2828	tags=70%, list=25%, signal=94%
LEE_LIVER_CANCER_SURVIVAL_UP	LEE_LIVER_CANCER_SURVIVAL_UP	Details ...	94	0.46439484	1.3532547	0.1509434	1	0.99	3206	tags=49%, list=29%, signal=68%
KEGG_ALPHA_LINOLENIC_ACID_METABOLISM	KEGG_ALPHA_LINOLENIC_ACID_METABOLISM	Details ...	15	0.5226644	1.3509917	0.12244898	1	0.99	1959	tags=53%, list=17%, signal=65%
KORKOLA_CORRELATED_WITH_POU5F1	KORKOLA_CORRELATED_WITH_POU5F1	Details ...	16	0.51509947	1.3450487	0.08888889	1	0.99	3337	tags=50%, list=30%, signal=71%
KEGG_LINOLEIC_ACID_METABOLISM	KEGG_LINOLEIC_ACID_METABOLISM	Details ...	15	0.5318586	1.3450036	0.15555556	1	0.99	1959	tags=60%, list=17%, signal=73%
REACTOME_FGFR_LIGAND_BINDING_AND_ACTIVATION	REACTOME_FGFR_LIGAND_BINDING_AND_ACTIVATION	Details ...	20	0.49176332	1.3442763	0.11320755	1	0.99	3550	tags=60%, list=32%, signal=88%
HANN_RESISTANCE_TO_BCL2_INHIBITOR_UP	HANN_RESISTANCE_TO_BCL2_INHIBITOR_UP	Details ...	21	0.4719292	1.3366135	0.045454547	1	0.99	3617	tags=52%, list=32%, signal=77%
REACTOME_G_ALPHA_I_SIGNALLING_EVENTS	REACTOME_G_ALPHA_I_SIGNALLING_EVENTS	Details ...	118	0.45090646	1.328071	0.12820514	1	0.99	3069	tags=55%, list=27%, signal=75%
KEGG_PPAR_SIGNALING_PATHWAY	KEGG_PPAR_SIGNALING_PATHWAY	Details ...	51	0.4919411	1.3272793	0.1632653	1	0.99	2702	tags=49%, list=24%, signal=64%
COWLING_MYCN_TARGETS	COWLING_MYCN_TARGETS	Details ...	26	0.5077341	1.3270645	0.13333334	1	0.99	2481	tags=46%, list=22%, signal=59%
REACTOME_G_ALPHA_S_SIGNALLING_EVENTS	REACTOME_G_ALPHA_S_SIGNALLING_EVENTS	Details ...	79	0.46024126	1.3111492	0.125	1	0.99	2808	tags=52%, list=25%, signal=69%
REACTOME_REGULATION_OF_INSULIN_SECRETION_BY_GLUCAGON_LIKE_PEPTIDE_1	REACTOME_REGULATION_OF_INSULIN_SECRETION_BY_GLUCAGON_LIKE_PEPTIDE_1	Details ...	40	0.41235995	1.3105674	0.14893617	1	0.99	2325	tags=45%, list=21%, signal=57%
REACTOME_ACTIVATION_OF_KAINATE_RECEPTORS_UPON_GLUTAMATE_BINDING	REACTOME_ACTIVATION_OF_KAINATE_RECEPTORS_UPON_GLUTAMATE_BINDING	Details ...	22	0.44575348	1.309124	0.11627907	1	0.99	2808	tags=50%, list=25%, signal=67%
KEGG_BASAL_CELL_CARCINOMA	KEGG_BASAL_CELL_CARCINOMA	Details ...	39	0.4349718	1.307345	0.15	1	0.99	1617	tags=33%, list=14%, signal=39%
ASGHARZADEH_NEUROBLASTOMA_POOR_SURVIVAL_DN	ASGHARZADEH_NEUROBLASTOMA_POOR_SURVIVAL_DN	Details ...	20	0.488688	1.2992562	0.16	1	0.99	3385	tags=70%, list=30%, signal=100%
CHARAFE_BREAST_CANCER_BASAL_VS_MESENCHYMAL_DN	CHARAFE_BREAST_CANCER_BASAL_VS_MESENCHYMAL_DN	Details ...	27	0.4969307	1.2975558	0.1590909	1	0.99	4190	tags=67%, list=37%, signal=106%
LI_CISPLATIN_RESISTANCE_DN	LI_CISPLATIN_RESISTANCE_DN	Details ...	19	0.54653025	1.2951933	0.1904762	1	1	3719	tags=63%, list=33%, signal=94%
BENPORATH_ES_2	BENPORATH_ES_2	Details ...	22	0.44076777	1.2949978	0.15384616	1	1	2298	tags=36%, list=21%, signal=46%
OSADA_ASCL1_TARGETS_UP	OSADA_ASCL1_TARGETS_UP	Details ...	31	0.44651207	1.293346	0.051282052	1	1	2883	tags=52%, list=26%, signal=69%
REACTOME_DOWNSTREAM_EVENTS_IN_GPCR_SIGNALING	REACTOME_DOWNSTREAM_EVENTS_IN_GPCR_SIGNALING	Details ...	289	0.41321826	1.2914369	0.12195122	1	1	2913	tags=47%, list=26%, signal=62%
BROWNE_HCMV_INFECTION_30MIN_UP	BROWNE_HCMV_INFECTION_30MIN_UP	Details ...	34	0.44873786	1.2684702	0.13043478	1	1	1633	tags=35%, list=15%, signal=41%
HATADA_METHYLATED_IN_LUNG_CANCER_UP	HATADA_METHYLATED_IN_LUNG_CANCER_UP	Details ...	178	0.3553462	1.265714	0.08695652	1	1	3241	tags=48%, list=29%, signal=67%
XU_GH1_EXOGENOUS_TARGETS_DN	XU_GH1_EXOGENOUS_TARGETS_DN	Details ...	56	0.41796517	1.2641937	0.2	1	1	2409	tags=34%, list=22%, signal=43%
REACTOME_CYTOCHROME_P450_ARRANGED_BY_SUBSTRATE_TYPE	REACTOME_CYTOCHROME_P450_ARRANGED_BY_SUBSTRATE_TYPE	Details ...	22	0.4795855	1.2627586	0.17073171	1	1	3333	tags=59%, list=30%, signal=84%
VALK_AML_CLUSTER_13	VALK_AML_CLUSTER_13		16	0.52601814	1.2572846	0.20454545	1	1	2540	tags=56%, list=23%, signal=73%
REACTOME_PEPTIDE_LIGAND_BINDING_RECEPTORS	REACTOME_PEPTIDE_LIGAND_BINDING_RECEPTORS		119	0.45998126	1.255868	0.15384616	1	1	2978	tags=53%, list=27%, signal=71%
KEGG_RETINOL_METABOLISM	KEGG_RETINOL_METABOLISM		23	0.44063377	1.2504567	0.1923077	1	1	2515	tags=57%, list=22%, signal=73%
LEE_LIVER_CANCER_DENA_DN	LEE_LIVER_CANCER_DENA_DN		57	0.46572077	1.2449698	0.25531915	1	1	1812	tags=37%, list=16%, signal=44%
TAVAZOIE_METASTASIS	TAVAZOIE_METASTASIS		49	0.4322466	1.2395921	0.23404256	1	1	2747	tags=51%, list=25%, signal=67%
REACTOME_PHOSPHOLIPASE_CMEDIATED_CASCADE	REACTOME_PHOSPHOLIPASE_CMEDIATED_CASCADE		16	0.49298233	1.2381064	0.18518518	1	1	2704	tags=44%, list=24%, signal=58%
NEWMAN_ERCC6_TARGETS_DN	NEWMAN_ERCC6_TARGETS_DN		20	0.51478857	1.2373855	0.20833333	1	1	2900	tags=65%, list=26%, signal=88%
NIKOLSKY_MUTATED_AND_AMPLIFIED_IN_BREAST_CANCER	NIKOLSKY_MUTATED_AND_AMPLIFIED_IN_BREAST_CANCER		38	0.41278875	1.2304844	0.20454545	1	1	3095	tags=47%, list=28%, signal=65%
LEE_LIVER_CANCER_E2F1_DN	LEE_LIVER_CANCER_E2F1_DN		41	0.462543	1.2244152	0.1627907	1	1	1206	tags=29%, list=11%, signal=33%
REACTOME_AMINE_COMPOUND_SLC_TRANSPORTERS	REACTOME_AMINE_COMPOUND_SLC_TRANSPORTERS		22	0.5059665	1.2221316	0.2	1	1	2398	tags=45%, list=21%, signal=58%
REACTOME_PHASE_1_FUNCTIONALIZATION_OF_COMPOUNDS	REACTOME_PHASE_1_FUNCTIONALIZATION_OF_COMPOUNDS		35	0.42083853	1.2217929	0.18181819	1	1	2297	tags=40%, list=21%, signal=50%
CAMPS_COLON_CANCER_COPY_NUMBER_DN	CAMPS_COLON_CANCER_COPY_NUMBER_DN		18	0.43924567	1.221393	0.20408164	1	1	971	tags=28%, list=9%, signal=30%
ACEVEDO_METHYLATED_IN_LIVER_CANCER_DN	ACEVEDO_METHYLATED_IN_LIVER_CANCER_DN		317	0.33940893	1.2158973	0.14634146	1	1	2409	tags=33%, list=22%, signal=41%
LEE_NEURAL_CREST_STEM_CELL_UP	LEE_NEURAL_CREST_STEM_CELL_UP		88	0.41264158	1.213436	0.13953489	1	1	2873	tags=44%, list=26%, signal=59%
BIOCARTA_INTRINSIC_PATHWAY	BIOCARTA_INTRINSIC_PATHWAY		23	0.4850929	1.212283	0.26	1	1	1165	tags=26%, list=10%, signal=29%
DASU_IL6_SIGNALING_SCAR_UP	DASU_IL6_SIGNALING_SCAR_UP		17	0.43954852	1.2031668	0.20754717	1	1	3308	tags=47%, list=30%, signal=67%
YAMASHITA_LIVER_CANCER_STEM_CELL_DN	YAMASHITA_LIVER_CANCER_STEM_CELL_DN		54	0.41298485	1.1991506	0.16666667	1	1	2503	tags=43%, list=22%, signal=55%
XU_GH1_EXOGENOUS_TARGETS_UP	XU_GH1_EXOGENOUS_TARGETS_UP		18	0.50145036	1.1952405	0.26666668	1	1	2307	tags=61%, list=21%, signal=77%
NAKAYAMA_SOFT_TISSUE_TUMORS_PCA2_DN	NAKAYAMA_SOFT_TISSUE_TUMORS_PCA2_DN		52	0.5031243	1.193542	0.22727273	1	1	2777	tags=56%, list=25%, signal=74%
ST_WNT_CA2_CYCLIC_GMP_PATHWAY	ST_WNT_CA2_CYCLIC_GMP_PATHWAY		15	0.48593774	1.188655	0.33333334	1	1	2313	tags=40%, list=21%, signal=50%
SENGUPTA_EBNA1_ANTICORRELATED	SENGUPTA_EBNA1_ANTICORRELATED		73	0.3345119	1.1883212	0.17021276	1	1	3235	tags=42%, list=29%, signal=59%
REACTOME_NUCLEAR_RECEPTOR_TRANSCRIPTION_PATHWAY	REACTOME_NUCLEAR_RECEPTOR_TRANSCRIPTION_PATHWAY		38	0.42812842	1.187711	0.19512194	1	1	2732	tags=50%, list=24%, signal=66%
REACTOME_FRS2MEDIATED_CASCADE	REACTOME_FRS2MEDIATED_CASCADE		19	0.44724885	1.1867163	0.27450982	1	1	3550	tags=53%, list=32%, signal=77%
REACTOME_THROMBIN_SIGNALLING_THROUGH_PROTEINASE_ACTIVATED_RECEPTORS	REACTOME_THROMBIN_SIGNALLING_THROUGH_PROTEINASE_ACTIVATED_RECEPTORS		20	0.4146546	1.18485	0.20408164	1	1	2264	tags=35%, list=20%, signal=44%
LEE_LIVER_CANCER_MYC_DN	LEE_LIVER_CANCER_MYC_DN		38	0.4541559	1.1843479	0.2682927	1	1	1206	tags=26%, list=11%, signal=29%
KEGG_ALDOSTERONE_REGULATED_SODIUM_REABSORPTION	KEGG_ALDOSTERONE_REGULATED_SODIUM_REABSORPTION		25	0.42459553	1.1813254	0.23913044	1	1	523	tags=16%, list=5%, signal=17%
SU_LIVER	SU_LIVER		42	0.500164	1.1779377	0.18367347	1	1	3022	tags=60%, list=27%, signal=81%
BIOCARTA_NO1_PATHWAY	BIOCARTA_NO1_PATHWAY		18	0.45710605	1.1754391	0.29268292	1	1	1907	tags=33%, list=17%, signal=40%
WNT_SIGNALING	WNT_SIGNALING		67	0.3375719	1.1735557	0.27906978	1	1	1617	tags=21%, list=14%, signal=24%
RORIE_TARGETS_OF_EWSR1_FLI1_FUSION_DN	RORIE_TARGETS_OF_EWSR1_FLI1_FUSION_DN		17	0.51336795	1.1735343	0.20930232	1	1	3175	tags=65%, list=28%, signal=90%
BANDRES_RESPONSE_TO_CARMUSTIN_MGMT_24HR_DN	BANDRES_RESPONSE_TO_CARMUSTIN_MGMT_24HR_DN		22	0.38606742	1.1696382	0.33333334	1	1	1736	tags=23%, list=16%, signal=27%
BANDRES_RESPONSE_TO_CARMUSTIN_MGMT_48HR_DN	BANDRES_RESPONSE_TO_CARMUSTIN_MGMT_48HR_DN		101	0.32374412	1.1690553	0.17021276	1	1	2762	tags=36%, list=25%, signal=47%
KEGG_INTESTINAL_IMMUNE_NETWORK_FOR_IGA_PRODUCTION	KEGG_INTESTINAL_IMMUNE_NETWORK_FOR_IGA_PRODUCTION		26	0.45143738	1.1680045	0.29268292	1	1	3039	tags=54%, list=27%, signal=74%
FARMER_BREAST_CANCER_CLUSTER_5	FARMER_BREAST_CANCER_CLUSTER_5		18	0.6987344	1.1678643	0.36585367	1	1	3196	tags=83%, list=29%, signal=116%
SMID_BREAST_CANCER_RELAPSE_IN_BONE_UP	SMID_BREAST_CANCER_RELAPSE_IN_BONE_UP		59	0.37905854	1.1670182	0.20454545	1	1	1177	tags=27%, list=11%, signal=30%
KEGG_TASTE_TRANSDUCTION	KEGG_TASTE_TRANSDUCTION		21	0.43488553	1.1618085	0.19565217	1	1	3266	tags=57%, list=29%, signal=81%
SETLUR_PROSTATE_CANCER_TMPRSS2_ERG_FUSION_DN	SETLUR_PROSTATE_CANCER_TMPRSS2_ERG_FUSION_DN		15	0.47314966	1.1615431	0.27272728	1	1	2292	tags=47%, list=20%, signal=59%
SMID_BREAST_CANCER_LUMINAL_A_UP	SMID_BREAST_CANCER_LUMINAL_A_UP		52	0.4764269	1.1587489	0.26086956	1	1	2636	tags=46%, list=24%, signal=60%
RICKMAN_HEAD_AND_NECK_CANCER_F	RICKMAN_HEAD_AND_NECK_CANCER_F		35	0.5730423	1.156926	0.2826087	1	1	3048	tags=60%, list=27%, signal=82%
ST_ADRENERGIC	ST_ADRENERGIC		18	0.45446438	1.1562709	0.24	1	1	2313	tags=44%, list=21%, signal=56%
RICKMAN_HEAD_AND_NECK_CANCER_B	RICKMAN_HEAD_AND_NECK_CANCER_B		23	0.505273	1.1541208	0.23255815	1	1	2431	tags=57%, list=22%, signal=72%
REACTOME_TRANSMISSION_ACROSS_CHEMICAL_SYNAPSES	REACTOME_TRANSMISSION_ACROSS_CHEMICAL_SYNAPSES		92	0.35788962	1.1510022	0.27272728	1	1	3570	tags=50%, list=32%, signal=73%
REACTOME_FORMATION_OF_FIBRIN_CLOT_CLOTTING_CASCADE	REACTOME_FORMATION_OF_FIBRIN_CLOT_CLOTTING_CASCADE		29	0.4574014	1.1503426	0.3265306	1	1	1165	tags=24%, list=10%, signal=27%
SMID_BREAST_CANCER_RELAPSE_IN_LUNG_DN	SMID_BREAST_CANCER_RELAPSE_IN_LUNG_DN		20	0.49720785	1.147652	0.27906978	1	1	2151	tags=50%, list=19%, signal=62%
KEGG_HYPERTROPHIC_CARDIOMYOPATHY_HCM	KEGG_HYPERTROPHIC_CARDIOMYOPATHY_HCM		55	0.38739744	1.1384896	0.23076923	1	1	2211	tags=38%, list=20%, signal=47%
KEGG_PRIMARY_BILE_ACID_BIOSYNTHESIS	KEGG_PRIMARY_BILE_ACID_BIOSYNTHESIS		15	0.4933198	1.1376178	0.30769232	1	1	3185	tags=53%, list=28%, signal=74%
ACEVEDO_LIVER_CANCER_WITH_H3K27ME3_UP	ACEVEDO_LIVER_CANCER_WITH_H3K27ME3_UP		121	0.37972423	1.1368114	0.25581396	1	1	2116	tags=36%, list=19%, signal=43%
HSIAO_LIVER_SPECIFIC_GENES	HSIAO_LIVER_SPECIFIC_GENES		179	0.3777062	1.1315727	0.28	1	1	1802	tags=27%, list=16%, signal=32%
MCGARVEY_SILENCED_BY_METHYLATION_IN_COLON_CANCER	MCGARVEY_SILENCED_BY_METHYLATION_IN_COLON_CANCER		33	0.41178948	1.1266139	0.23076923	1	1	3976	tags=67%, list=36%, signal=103%
GARGALOVIC_RESPONSE_TO_OXIDIZED_PHOSPHOLIPIDS_GREY_DN	GARGALOVIC_RESPONSE_TO_OXIDIZED_PHOSPHOLIPIDS_GREY_DN		32	0.37982324	1.1216177	0.32608697	1	1	2469	tags=47%, list=22%, signal=60%
KANG_IMMORTALIZED_BY_TERT_DN	KANG_IMMORTALIZED_BY_TERT_DN		67	0.39541396	1.1201745	0.35	1	1	3072	tags=39%, list=27%, signal=53%
EBAUER_TARGETS_OF_PAX3_FOXO1_FUSION_UP	EBAUER_TARGETS_OF_PAX3_FOXO1_FUSION_UP		124	0.35862455	1.1196079	0.32	1	1	3777	tags=56%, list=34%, signal=84%
CHIANG_LIVER_CANCER_SUBCLASS_PROLIFERATION_DN	CHIANG_LIVER_CANCER_SUBCLASS_PROLIFERATION_DN		103	0.3748495	1.1176356	0.3125	1	1	2753	tags=37%, list=25%, signal=48%
REACTOME_COMPLEMENT_CASCADE	REACTOME_COMPLEMENT_CASCADE		15	0.51055706	1.1170453	0.30612245	1	1	3463	tags=67%, list=31%, signal=96%
SABATES_COLORECTAL_ADENOMA_DN	SABATES_COLORECTAL_ADENOMA_DN		154	0.40740722	1.1157976	0.3255814	1	1	2978	tags=46%, list=27%, signal=62%
GAUSSMANN_MLL_AF4_FUSION_TARGETS_D_UP	GAUSSMANN_MLL_AF4_FUSION_TARGETS_D_UP		18	0.40622428	1.1156636	0.39130434	1	1	2795	tags=44%, list=25%, signal=59%
KEGG_CALCIUM_SIGNALING_PATHWAY	KEGG_CALCIUM_SIGNALING_PATHWAY		117	0.36961862	1.114935	0.3488372	1	1	3665	tags=56%, list=33%, signal=83%
REACTOME_NEURORANSMITTER_RECEPTOR_BINDING_AND_DOWNSTREAM_TRANSMISSION_IN_THE_POSTSYNAPTIC_CELL	REACTOME_NEURORANSMITTER_RECEPTOR_BINDING_AND_DOWNSTREAM_TRANSMISSION_IN_THE_POSTSYNAPTIC_CELL		59	0.3332938	1.1121122	0.24390244	1	1	2808	tags=39%, list=25%, signal=52%
SILIGAN_BOUND_BY_EWS_FLT1_FUSION	SILIGAN_BOUND_BY_EWS_FLT1_FUSION		28	0.40275508	1.1077576	0.3653846	1	1	2795	tags=43%, list=25%, signal=57%
KEGG_MELANOMA	KEGG_MELANOMA		40	0.31405976	1.1053101	0.41304347	1	1	2086	tags=25%, list=19%, signal=31%
MARTORIATI_MDM4_TARGETS_NEUROEPITHELIUM_DN	MARTORIATI_MDM4_TARGETS_NEUROEPITHELIUM_DN		60	0.41142562	1.1042386	0.24390244	1	1	3463	tags=47%, list=31%, signal=67%
KEGG_ARACHIDONIC_ACID_METABOLISM	KEGG_ARACHIDONIC_ACID_METABOLISM		34	0.365258	1.0947136	0.2857143	1	1	2809	tags=38%, list=25%, signal=51%
YAUCH_HEDGEHOG_SIGNALING_PARACRINE_DN	YAUCH_HEDGEHOG_SIGNALING_PARACRINE_DN		142	0.39733154	1.0938125	0.33333334	1	1	1923	tags=38%, list=17%, signal=45%
KEGG_LONG_TERM_DEPRESSION	KEGG_LONG_TERM_DEPRESSION		42	0.3346632	1.0926962	0.31111112	1	1	1959	tags=31%, list=17%, signal=37%
ACEVEDO_LIVER_CANCER_WITH_H3K27ME3_DN	ACEVEDO_LIVER_CANCER_WITH_H3K27ME3_DN		67	0.3101956	1.0891461	0.27272728	1	1	3163	tags=42%, list=28%, signal=58%
WONG_ENDMETRIUM_CANCER_DN	WONG_ENDMETRIUM_CANCER_DN		26	0.45376512	1.0890702	0.37209302	1	1	2133	tags=46%, list=19%, signal=57%
YAO_TEMPORAL_RESPONSE_TO_PROGESTERONE_CLUSTER_16	YAO_TEMPORAL_RESPONSE_TO_PROGESTERONE_CLUSTER_16		62	0.42693794	1.0875127	0.35135135	1	1	3112	tags=53%, list=28%, signal=73%
KEGG_DRUG_METABOLISM_OTHER_ENZYMES	KEGG_DRUG_METABOLISM_OTHER_ENZYMES		18	0.38277194	1.0850418	0.3	1	1	2028	tags=28%, list=18%, signal=34%
REACTOME_SLC_MEDIATED_TRANSMEMBRANE_TRANSPORT	REACTOME_SLC_MEDIATED_TRANSMEMBRANE_TRANSPORT		115	0.34099647	1.081623	0.3877551	1	1	2129	tags=32%, list=19%, signal=39%
KEGG_MELANOGENESIS	KEGG_MELANOGENESIS		70	0.31362182	1.0799626	0.35897437	1	1	1617	tags=23%, list=14%, signal=27%
SHIPP_DLBCL_CURED_VS_FATAL_UP	SHIPP_DLBCL_CURED_VS_FATAL_UP		22	0.42682192	1.0761126	0.43137255	1	1	3091	tags=55%, list=28%, signal=75%
SCHLESINGER_METHYLATED_DE_NOVO_IN_CANCER	SCHLESINGER_METHYLATED_DE_NOVO_IN_CANCER		60	0.3506266	1.0734926	0.32608697	1	1	2531	tags=37%, list=23%, signal=47%
SHIPP_DLBCL_CURED_VS_FATAL_DN	SHIPP_DLBCL_CURED_VS_FATAL_DN		26	0.32676435	1.0730373	0.3409091	1	1	554	tags=15%, list=5%, signal=16%
KAAB_FAILED_HEART_ATRIUM_UP	KAAB_FAILED_HEART_ATRIUM_UP		23	0.36306798	1.0674982	0.44680852	1	1	1729	tags=26%, list=15%, signal=31%
KEGG_ECM_RECEPTOR_INTERACTION	KEGG_ECM_RECEPTOR_INTERACTION		53	0.420786	1.0650975	0.425	1	1	1866	tags=34%, list=17%, signal=41%
BIOCARTA_ALK_PATHWAY	BIOCARTA_ALK_PATHWAY		22	0.36312482	1.064687	0.35416666	1	1	2161	tags=36%, list=19%, signal=45%
REACTOME_GS_ALPHA_MEDIATED_EVENTS_IN_GLUCAGON_SIGNALLING	REACTOME_GS_ALPHA_MEDIATED_EVENTS_IN_GLUCAGON_SIGNALLING		19	0.41575155	1.0645189	0.4473684	1	1	2808	tags=47%, list=25%, signal=63%
ACEVEDO_LIVER_CANCER_WITH_H3K9ME3_DN	ACEVEDO_LIVER_CANCER_WITH_H3K9ME3_DN		36	0.35156363	1.0606087	0.32692307	1	1	1436	tags=28%, list=13%, signal=32%
REACTOME_INORGANIC_CATION_ANION_SLC_TRANSPORTERS	REACTOME_INORGANIC_CATION_ANION_SLC_TRANSPORTERS		64	0.379235	1.0554934	0.45833334	1	1	1704	tags=33%, list=15%, signal=38%
RIZ_ERYTHROID_DIFFERENTIATION_HBZ	RIZ_ERYTHROID_DIFFERENTIATION_HBZ		29	0.3561614	1.0554389	0.3469388	1	1	1236	tags=28%, list=11%, signal=31%
VANHARANTA_UTERINE_FIBROID_UP	VANHARANTA_UTERINE_FIBROID_UP		26	0.4254105	1.0553297	0.3488372	1	1	2710	tags=42%, list=24%, signal=56%
CROMER_TUMORIGENESIS_UP	CROMER_TUMORIGENESIS_UP		30	0.48005635	1.0516149	0.4	1	1	3548	tags=63%, list=32%, signal=92%
VALK_AML_CLUSTER_7	VALK_AML_CLUSTER_7		17	0.4350423	1.0509514	0.3888889	1	1	509	tags=18%, list=5%, signal=18%
REN_ALVEOLAR_RHABDOMYOSARCOMA_UP	REN_ALVEOLAR_RHABDOMYOSARCOMA_UP		57	0.3606348	1.0495503	0.38297874	1	1	2864	tags=51%, list=26%, signal=68%
ROSS_AML_WITH_PML_RARA_FUSION	ROSS_AML_WITH_PML_RARA_FUSION		43	0.34381217	1.0486163	0.39215687	1	1	4090	tags=63%, list=37%, signal=99%
REACTOME_G_BETA_GAMMA_SIGNALLING_THROUGH_PI3KGAMMA	REACTOME_G_BETA_GAMMA_SIGNALLING_THROUGH_PI3KGAMMA		17	0.35386598	1.0457317	0.35714287	1	1	3936	tags=47%, list=35%, signal=72%
MCCLUNG_DELTA_FOSB_TARGETS_8WK	MCCLUNG_DELTA_FOSB_TARGETS_8WK		33	0.35675642	1.0445563	0.42857143	1	1	3377	tags=42%, list=30%, signal=61%
KEGG_DRUG_METABOLISM_CYTOCHROME_P450	KEGG_DRUG_METABOLISM_CYTOCHROME_P450		30	0.3754465	1.0445079	0.36956522	1	1	1196	tags=20%, list=11%, signal=22%
REACTOME_SHCMEDIATED_CASCADE	REACTOME_SHCMEDIATED_CASCADE		16	0.41010612	1.0394644	0.40816328	1	1	3550	tags=50%, list=32%, signal=73%
BORCZUK_MALIGNANT_MESOTHELIOMA_DN	BORCZUK_MALIGNANT_MESOTHELIOMA_DN		63	0.3208711	1.0393544	0.4047619	1	1	3433	tags=43%, list=31%, signal=61%
KEGG_TYPE_II_DIABETES_MELLITUS	KEGG_TYPE_II_DIABETES_MELLITUS		28	0.34379935	1.0382934	0.3773585	1	1	1914	tags=29%, list=17%, signal=34%
REACTOME_ACTIVATION_OF_NMDA_RECEPTOR_UPON_GLUTAMATE_BINDING_AND_POSTSYNAPTIC_EVENTS	REACTOME_ACTIVATION_OF_NMDA_RECEPTOR_UPON_GLUTAMATE_BINDING_AND_POSTSYNAPTIC_EVENTS		26	0.34867045	1.0354235	0.325	1	1	2799	tags=38%, list=25%, signal=51%
ROPERO_HDAC2_TARGETS	ROPERO_HDAC2_TARGETS		53	0.30923346	1.0325675	0.42857143	1	1	1616	tags=23%, list=14%, signal=26%
REACTOME_TRANSMEMBRANE_TRANSPORT_OF_SMALL_MOLECULES	REACTOME_TRANSMEMBRANE_TRANSPORT_OF_SMALL_MOLECULES		145	0.2965431	1.0325474	0.4489796	1	1	2129	tags=28%, list=19%, signal=34%
ST_MYOCYTE_AD_PATHWAY	ST_MYOCYTE_AD_PATHWAY		15	0.4029829	1.030891	0.33333334	1	1	2486	tags=53%, list=22%, signal=68%
MOROSETTI_FACIOSCAPULOHUMERAL_MUSCULAR_DISTROPHY_UP	MOROSETTI_FACIOSCAPULOHUMERAL_MUSCULAR_DISTROPHY_UP		16	0.48007736	1.0277908	0.47727272	1	1	3451	tags=69%, list=31%, signal=99%
ICHIBA_GRAFT_VERSUS_HOST_DISEASE_D7_DN	ICHIBA_GRAFT_VERSUS_HOST_DISEASE_D7_DN		34	0.36823627	1.0266387	0.33333334	1	1	3206	tags=41%, list=29%, signal=58%
HOQUE_METHYLATED_IN_CANCER	HOQUE_METHYLATED_IN_CANCER		37	0.3627396	1.0244948	0.40425533	1	1	3557	tags=49%, list=32%, signal=71%
REACTOME_SYNTHESIS_OF_BILE_ACIDS_AND_BILE_SALTS	REACTOME_SYNTHESIS_OF_BILE_ACIDS_AND_BILE_SALTS		18	0.42441288	1.0235145	0.42307693	1	1	1732	tags=28%, list=15%, signal=33%
BROWNE_HCMV_INFECTION_1HR_UP	BROWNE_HCMV_INFECTION_1HR_UP		32	0.35878342	1.0224496	0.40816328	1	1	1621	tags=31%, list=14%, signal=36%
VALK_AML_CLUSTER_11	VALK_AML_CLUSTER_11		24	0.35988396	1.0217186	0.42857143	1	1	3705	tags=50%, list=33%, signal=75%
VARELA_ZMPSTE24_TARGETS_DN	VARELA_ZMPSTE24_TARGETS_DN		37	0.38721073	1.0204252	0.38297874	1	1	1422	tags=27%, list=13%, signal=31%
REACTOME_METABOLISM_OF_BILE_ACIDS_AND_BILE_SALTS	REACTOME_METABOLISM_OF_BILE_ACIDS_AND_BILE_SALTS		21	0.41258305	1.0165119	0.43137255	1	1	1963	tags=33%, list=18%, signal=40%
KEGG_FC_EPSILON_RI_SIGNALING_PATHWAY	KEGG_FC_EPSILON_RI_SIGNALING_PATHWAY		56	0.29020545	1.0159981	0.4680851	1	1	1555	tags=25%, list=14%, signal=29%
ROME_INSULIN_TARGETS_IN_MUSCLE_DN	ROME_INSULIN_TARGETS_IN_MUSCLE_DN		27	0.31831554	1.0151336	0.41666666	1	1	2872	tags=44%, list=26%, signal=60%
DASU_IL6_SIGNALING_UP	DASU_IL6_SIGNALING_UP		35	0.37049416	1.0148	0.44186047	1	1	2787	tags=43%, list=25%, signal=57%
KEGG_TYROSINE_METABOLISM	KEGG_TYROSINE_METABOLISM		27	0.33403158	1.011136	0.40384614	1	1	1288	tags=22%, list=12%, signal=25%
URS_ADIPOCYTE_DIFFERENTIATION_UP	URS_ADIPOCYTE_DIFFERENTIATION_UP		49	0.32722932	1.0099641	0.38297874	1	1	3286	tags=47%, list=29%, signal=66%
LEE_LIVER_CANCER	LEE_LIVER_CANCER		21	0.4130677	1.0070114	0.45652175	1	1	1720	tags=29%, list=15%, signal=34%
LEE_LIVER_CANCER_TOP50	LEE_LIVER_CANCER_TOP50		21	0.4130677	1.0070114	0.45652175	1	1	1720	tags=29%, list=15%, signal=34%
REACTOME_G_PROTEIN_BETA_GAMMA_SIGNALLING	REACTOME_G_PROTEIN_BETA_GAMMA_SIGNALLING		19	0.33453825	1.0060209	0.42857143	1	1	3936	tags=47%, list=35%, signal=73%
FIRESTEIN_PROLIFERATION	FIRESTEIN_PROLIFERATION		89	0.26563662	1.0059407	0.44444445	1	1	2312	tags=27%, list=21%, signal=34%
REACTOME_G_BETA_GAMMA_SIGNALLING_THROUGH_PLC_BETA	REACTOME_G_BETA_GAMMA_SIGNALLING_THROUGH_PLC_BETA		15	0.37693724	1.0052623	0.44186047	1	1	3936	tags=60%, list=35%, signal=92%
LIEN_BREAST_CARCINOMA_METAPLASTIC_VS_DUCTAL_UP	LIEN_BREAST_CARCINOMA_METAPLASTIC_VS_DUCTAL_UP		48	0.35276714	1.0041217	0.39130434	1	1	2771	tags=38%, list=25%, signal=50%
KONDO_PROSTATE_CANCER_HCP_WITH_H3K27ME3	KONDO_PROSTATE_CANCER_HCP_WITH_H3K27ME3		47	0.315145	1.0034046	0.5	1	1	3179	tags=47%, list=28%, signal=65%
KEGG_TGF_BETA_SIGNALING_PATHWAY	KEGG_TGF_BETA_SIGNALING_PATHWAY		51	0.30929703	1.0014472	0.4347826	1	1	910	tags=20%, list=8%, signal=21%
KEGG_DILATED_CARDIOMYOPATHY	KEGG_DILATED_CARDIOMYOPATHY		63	0.34477857	0.99851745	0.4680851	1	1	2211	tags=33%, list=20%, signal=41%
KUNINGER_IGF1_VS_PDGFB_TARGETS_UP	KUNINGER_IGF1_VS_PDGFB_TARGETS_UP		32	0.49142218	0.9974756	0.4318182	1	1	3753	tags=75%, list=34%, signal=112%
KEGG_NOTCH_SIGNALING_PATHWAY	KEGG_NOTCH_SIGNALING_PATHWAY		31	0.31724262	0.9973914	0.44680852	1	1	3049	tags=35%, list=27%, signal=49%
REACTOME_BIOLOGICAL_OXIDATIONS	REACTOME_BIOLOGICAL_OXIDATIONS		65	0.3192858	0.9948928	0.52272725	1	1	3386	tags=46%, list=30%, signal=66%
BIOCARTA_PTDINS_PATHWAY	BIOCARTA_PTDINS_PATHWAY		16	0.3246339	0.994477	0.49019608	1	1	1197	tags=19%, list=11%, signal=21%
XU_GH1_AUTOCRINE_TARGETS_UP	XU_GH1_AUTOCRINE_TARGETS_UP		93	0.28495076	0.99434906	0.51111114	1	1	2476	tags=25%, list=22%, signal=31%
LEE_LIVER_CANCER_ACOX1_DN	LEE_LIVER_CANCER_ACOX1_DN		49	0.3818254	0.9931965	0.5217391	1	1	3183	tags=51%, list=28%, signal=71%
REACTOME_PLATELET_ACTIVATION_TRIGGERS	REACTOME_PLATELET_ACTIVATION_TRIGGERS		42	0.33592957	0.992664	0.45238096	1	1	2266	tags=31%, list=20%, signal=39%
TURASHVILI_BREAST_DUCTAL_CARCINOMA_VS_DUCTAL_NORMAL_UP	TURASHVILI_BREAST_DUCTAL_CARCINOMA_VS_DUCTAL_NORMAL_UP		22	0.43899643	0.9918323	0.5416667	1	1	2963	tags=50%, list=26%, signal=68%
ST_WNT_BETA_CATENIN_PATHWAY	ST_WNT_BETA_CATENIN_PATHWAY		24	0.3657612	0.9918054	0.475	1	1	2295	tags=29%, list=20%, signal=37%
KEGG_COMPLEMENT_AND_COAGULATION_CASCADES	KEGG_COMPLEMENT_AND_COAGULATION_CASCADES		54	0.38681066	0.9904524	0.4347826	1	1	3265	tags=44%, list=29%, signal=62%
REACTOME_GLUCOSE_TRANSPORT	REACTOME_GLUCOSE_TRANSPORT		25	0.31632102	0.9900989	0.5	1	1	498	tags=12%, list=4%, signal=13%
MARZEC_IL2_SIGNALING_DN	MARZEC_IL2_SIGNALING_DN		21	0.3527106	0.9884076	0.45652175	1	1	2747	tags=33%, list=25%, signal=44%
SHEPARD_CRUSH_AND_BURN_MUTANT_DN	SHEPARD_CRUSH_AND_BURN_MUTANT_DN		100	0.28838152	0.98752713	0.42857143	1	1	2486	tags=30%, list=22%, signal=38%
REACTOME_GLUCAGON_SIGNALING_IN_METABOLIC_REGULATION	REACTOME_GLUCAGON_SIGNALING_IN_METABOLIC_REGULATION		22	0.37705797	0.9868559	0.475	1	1	2808	tags=45%, list=25%, signal=61%
REACTOME_NEUROTRANSMITTER_RELEASE_CYCLE	REACTOME_NEUROTRANSMITTER_RELEASE_CYCLE		18	0.4004666	0.9864644	0.54	1	1	3570	tags=61%, list=32%, signal=90%
VALK_AML_CLUSTER_9	VALK_AML_CLUSTER_9		21	0.38489386	0.9855453	0.46153846	1	1	3406	tags=38%, list=30%, signal=55%
REACTOME_GLUCOSE_AND_OTHER_SUGAR_SLC_TRANSPORTERS	REACTOME_GLUCOSE_AND_OTHER_SUGAR_SLC_TRANSPORTERS		57	0.30530623	0.9823474	0.5	1	1	2398	tags=32%, list=21%, signal=40%
KEGG_HEMATOPOIETIC_CELL_LINEAGE	KEGG_HEMATOPOIETIC_CELL_LINEAGE		53	0.36227924	0.9821244	0.54545456	1	1	1894	tags=26%, list=17%, signal=32%
HADDAD_T_LYMPHOCYTE_AND_NK_PROGENITOR_DN	HADDAD_T_LYMPHOCYTE_AND_NK_PROGENITOR_DN		47	0.3776713	0.9776894	0.41463414	1	1	2227	tags=34%, list=20%, signal=42%
CAIRO_HEPATOBLASTOMA_DN	CAIRO_HEPATOBLASTOMA_DN		174	0.28456935	0.9754636	0.49019608	1	1	2515	tags=29%, list=22%, signal=36%
NIKOLSKY_BREAST_CANCER_16Q24_AMPLICON	NIKOLSKY_BREAST_CANCER_16Q24_AMPLICON		24	0.2793365	0.97387195	0.48076922	1	1	3785	tags=50%, list=34%, signal=75%
NAKAMURA_METASTASIS	NAKAMURA_METASTASIS		27	0.34896582	0.96993107	0.4883721	1	1	2548	tags=37%, list=23%, signal=48%
STEIN_ESTROGEN_RESPONSE_NOT_VIA_ESRRA	STEIN_ESTROGEN_RESPONSE_NOT_VIA_ESRRA		15	0.40874404	0.96900535	0.52272725	1	1	4099	tags=60%, list=37%, signal=95%
EBAUER_MYOGENIC_TARGETS_OF_PAX3_FOXO1_FUSION	EBAUER_MYOGENIC_TARGETS_OF_PAX3_FOXO1_FUSION		38	0.40567067	0.9676356	0.5652174	1	1	3753	tags=61%, list=34%, signal=91%
RICKMAN_HEAD_AND_NECK_CANCER_C	RICKMAN_HEAD_AND_NECK_CANCER_C		47	0.35709372	0.96729344	0.5	1	1	2545	tags=32%, list=23%, signal=41%
NIKOLSKY_BREAST_CANCER_17Q21_Q25_AMPLICON	NIKOLSKY_BREAST_CANCER_17Q21_Q25_AMPLICON		179	0.27007744	0.96506673	0.52380955	1	1	3567	tags=40%, list=32%, signal=58%
WOO_LIVER_CANCER_RECURRENCE_DN	WOO_LIVER_CANCER_RECURRENCE_DN		53	0.34145862	0.9604956	0.42307693	1	1	1564	tags=23%, list=14%, signal=26%
BIOCARTA_AMI_PATHWAY	BIOCARTA_AMI_PATHWAY		19	0.39266062	0.9597965	0.5102041	1	1	1054	tags=21%, list=9%, signal=23%
SMID_BREAST_CANCER_LUMINAL_B_UP	SMID_BREAST_CANCER_LUMINAL_B_UP		96	0.29925993	0.95858234	0.54901963	1	1	2808	tags=42%, list=25%, signal=55%
VERRECCHIA_RESPONSE_TO_TGFB1_C5	VERRECCHIA_RESPONSE_TO_TGFB1_C5		16	0.3509392	0.9584164	0.5625	1	1	2107	tags=31%, list=19%, signal=38%
KAYO_CALORIE_RESTRICTION_MUSCLE_UP	KAYO_CALORIE_RESTRICTION_MUSCLE_UP		42	0.34324852	0.958301	0.5	1	1	2590	tags=38%, list=23%, signal=49%
SHEDDEN_LUNG_CANCER_GOOD_SURVIVAL_A12	SHEDDEN_LUNG_CANCER_GOOD_SURVIVAL_A12		166	0.26863283	0.95798695	0.52380955	1	1	1673	tags=21%, list=15%, signal=24%
RIZ_ERYTHROID_DIFFERENTIATION_12HR	RIZ_ERYTHROID_DIFFERENTIATION_12HR		31	0.32123882	0.9573219	0.46666667	1	1	2310	tags=29%, list=21%, signal=36%
LI_WILMS_TUMOR	LI_WILMS_TUMOR		20	0.38893643	0.9563016	0.5813953	1	1	3686	tags=60%, list=33%, signal=89%
BIOCARTA_DC_PATHWAY	BIOCARTA_DC_PATHWAY		15	0.391397	0.9551581	0.5	1	1	2976	tags=47%, list=27%, signal=63%
REACTOME_REGULATION_OF_LIPID_METABOLISM_BY_PEROXISOME_PROLIFERATOR_ACTIVATED_RECEPTOR_ALPHA	REACTOME_REGULATION_OF_LIPID_METABOLISM_BY_PEROXISOME_PROLIFERATOR_ACTIVATED_RECEPTOR_ALPHA		40	0.31278816	0.95420736	0.52	1	1	2500	tags=33%, list=22%, signal=42%
KEGG_ADIPOCYTOKINE_SIGNALING_PATHWAY	KEGG_ADIPOCYTOKINE_SIGNALING_PATHWAY		35	0.3231918	0.9541498	0.54347825	1	1	1871	tags=29%, list=17%, signal=34%
VALK_AML_CLUSTER_8	VALK_AML_CLUSTER_8		15	0.3551352	0.9499475	0.55263156	1	1	509	tags=13%, list=5%, signal=14%
BROWNE_HCMV_INFECTION_48HR_DN	BROWNE_HCMV_INFECTION_48HR_DN		276	0.25226194	0.94831455	0.525	1	1	3026	tags=33%, list=27%, signal=44%
COLIN_PILOCYTIC_ASTROCYTOMA_VS_GLIOBLASTOMA_UP	COLIN_PILOCYTIC_ASTROCYTOMA_VS_GLIOBLASTOMA_UP		20	0.38845533	0.94620377	0.51111114	1	1	1559	tags=25%, list=14%, signal=29%
LU_TUMOR_ANGIOGENESIS_UP	LU_TUMOR_ANGIOGENESIS_UP		15	0.39592233	0.94177043	0.5116279	1	1	1197	tags=27%, list=11%, signal=30%
LEE_TARGETS_OF_PTCH1_AND_SUFU_UP	LEE_TARGETS_OF_PTCH1_AND_SUFU_UP		65	0.3545153	0.94041145	0.4883721	1	1	2520	tags=38%, list=23%, signal=49%
SAKAI_CHRONIC_HEPATITIS_VS_LIVER_CANCER_DN	SAKAI_CHRONIC_HEPATITIS_VS_LIVER_CANCER_DN		21	0.34426087	0.94027925	0.5	1	1	2900	tags=52%, list=26%, signal=71%
VECCHI_GASTRIC_CANCER_ADVANCED_VS_EARLY_DN	VECCHI_GASTRIC_CANCER_ADVANCED_VS_EARLY_DN		78	0.29022112	0.9389571	0.5294118	1	1	1943	tags=26%, list=17%, signal=31%
ALONSO_METASTASIS_DN	ALONSO_METASTASIS_DN		15	0.3925065	0.93871313	0.5641026	1	1	1654	tags=33%, list=15%, signal=39%
ROVERSI_GLIOMA_COPY_NUMBER_UP	ROVERSI_GLIOMA_COPY_NUMBER_UP		60	0.28567773	0.93662876	0.5	1	1	2329	tags=28%, list=21%, signal=36%
BROWNE_HCMV_INFECTION_16HR_DN	BROWNE_HCMV_INFECTION_16HR_DN		50	0.30600184	0.9345238	0.6315789	1	1	3008	tags=42%, list=27%, signal=57%
KEGG_CARDIAC_MUSCLE_CONTRACTION	KEGG_CARDIAC_MUSCLE_CONTRACTION		58	0.30648702	0.93428415	0.5	1	1	2451	tags=31%, list=22%, signal=40%
LIN_NPAS4_TARGETS_DN	LIN_NPAS4_TARGETS_DN		38	0.30323994	0.9339533	0.5833333	1	1	1169	tags=21%, list=10%, signal=23%
PYEON_CANCER_HEAD_AND_NECK_VS_CERVICAL_DN	PYEON_CANCER_HEAD_AND_NECK_VS_CERVICAL_DN		15	0.42906147	0.93383205	0.5263158	1	1	2475	tags=53%, list=22%, signal=68%
ROY_WOUND_BLOOD_VESSEL_UP	ROY_WOUND_BLOOD_VESSEL_UP		34	0.38645473	0.9301181	0.55263156	1	1	3571	tags=50%, list=32%, signal=73%
NAKAYAMA_SOFT_TISSUE_TUMORS_PCA1_DN	NAKAYAMA_SOFT_TISSUE_TUMORS_PCA1_DN		48	0.33005092	0.9290494	0.68085104	1	1	2859	tags=35%, list=26%, signal=47%
GRADE_COLON_AND_RECTAL_CANCER_DN	GRADE_COLON_AND_RECTAL_CANCER_DN		49	0.29815763	0.92756104	0.525	1	1	2888	tags=41%, list=26%, signal=55%
KIM_MYCN_AMPLIFICATION_TARGETS_UP	KIM_MYCN_AMPLIFICATION_TARGETS_UP		42	0.30332276	0.9253449	0.5813953	1	1	924	tags=19%, list=8%, signal=21%
CLASPER_LYMPHATIC_VESSELS_DURING_METASTASIS_DN	CLASPER_LYMPHATIC_VESSELS_DURING_METASTASIS_DN		29	0.47353247	0.92531556	0.5609756	1	1	2427	tags=52%, list=22%, signal=66%
FONTAINE_PAPILLARY_THYROID_CARCINOMA_DN	FONTAINE_PAPILLARY_THYROID_CARCINOMA_DN		47	0.29645607	0.9235211	0.5777778	1	1	3406	tags=45%, list=30%, signal=64%
ACEVEDO_LIVER_CANCER_WITH_H3K9ME3_UP	ACEVEDO_LIVER_CANCER_WITH_H3K9ME3_UP		46	0.32411847	0.9228259	0.5625	1	1	2540	tags=43%, list=23%, signal=56%
BROWNE_HCMV_INFECTION_1HR_DN	BROWNE_HCMV_INFECTION_1HR_DN		121	0.23181295	0.91941434	0.5869565	1	1	2570	tags=31%, list=23%, signal=39%
REACTOME_AXON_GUIDANCE	REACTOME_AXON_GUIDANCE		109	0.27638566	0.91858876	0.5813953	1	1	2464	tags=32%, list=22%, signal=41%
KEGG_GLYCEROLIPID_METABOLISM	KEGG_GLYCEROLIPID_METABOLISM		29	0.3182977	0.9173108	0.5510204	1	1	1273	tags=21%, list=11%, signal=23%
SEKI_INFLAMMATORY_RESPONSE_LPS_DN	SEKI_INFLAMMATORY_RESPONSE_LPS_DN		17	0.3970001	0.9163836	0.53333336	1	1	2301	tags=41%, list=21%, signal=52%
KEGG_SYSTEMIC_LUPUS_ERYTHEMATOSUS	KEGG_SYSTEMIC_LUPUS_ERYTHEMATOSUS		36	0.312395	0.9151512	0.55813956	1	1	3948	tags=56%, list=35%, signal=86%
FRASOR_RESPONSE_TO_ESTRADIOL_UP	FRASOR_RESPONSE_TO_ESTRADIOL_UP		24	0.33774805	0.9114436	0.5531915	1	1	3553	tags=58%, list=32%, signal=85%
REACTOME_THROMBOXANE_SIGNALLING_THROUGH_TP_RECEPTOR	REACTOME_THROMBOXANE_SIGNALLING_THROUGH_TP_RECEPTOR		17	0.32285762	0.9092092	0.64444447	1	1	2808	tags=35%, list=25%, signal=47%
NADERI_BREAST_CANCER_PROGNOSIS_DN	NADERI_BREAST_CANCER_PROGNOSIS_DN		17	0.38338152	0.9063287	0.5625	1	1	1365	tags=24%, list=12%, signal=27%
REACTOME_INTEGRIN_CELL_SURFACE_INTERACTIONS	REACTOME_INTEGRIN_CELL_SURFACE_INTERACTIONS		53	0.31356728	0.9058934	0.6	1	1	2692	tags=36%, list=24%, signal=47%
REACTOME_ADP_SIGNALLING_THROUGH_P2Y_PURINOCEPTOR_12	REACTOME_ADP_SIGNALLING_THROUGH_P2Y_PURINOCEPTOR_12		17	0.32957563	0.9057989	0.5777778	1	1	2808	tags=35%, list=25%, signal=47%
VALK_AML_CLUSTER_12	VALK_AML_CLUSTER_12		23	0.3006572	0.90565914	0.6530612	1	1	2945	tags=39%, list=26%, signal=53%
RAMASWAMY_METASTASIS_DN	RAMASWAMY_METASTASIS_DN		38	0.29978064	0.9051369	0.67391306	1	1	2072	tags=26%, list=19%, signal=32%
VECCHI_GASTRIC_CANCER_EARLY_DN	VECCHI_GASTRIC_CANCER_EARLY_DN		188	0.31075808	0.90277654	0.60465115	1	1	2506	tags=34%, list=22%, signal=43%
REACTOME_STEROID_METABOLISM	REACTOME_STEROID_METABOLISM		50	0.2919432	0.9027584	0.5833333	1	1	2261	tags=30%, list=20%, signal=37%
KEGG_O_GLYCAN_BIOSYNTHESIS	KEGG_O_GLYCAN_BIOSYNTHESIS		17	0.35714135	0.9018799	0.6136364	1	1	2892	tags=53%, list=26%, signal=71%
TARTE_PLASMA_CELL_VS_PLASMABLAST_UP	TARTE_PLASMA_CELL_VS_PLASMABLAST_UP		240	0.26507723	0.8978719	0.6666667	1	1	2918	tags=35%, list=26%, signal=46%
REACTOME_PLATELET_ACTIVATION	REACTOME_PLATELET_ACTIVATION		110	0.28869924	0.89612746	0.5897436	1	1	2266	tags=25%, list=20%, signal=32%
REACTOME_PI3K_CASCADE	REACTOME_PI3K_CASCADE		26	0.29515827	0.89101696	0.53061223	1	1	2116	tags=27%, list=19%, signal=33%
SAKAI_TUMOR_INFILTRATING_MONOCYTES_UP	SAKAI_TUMOR_INFILTRATING_MONOCYTES_UP		18	0.29025495	0.8897436	0.5121951	1	1	3879	tags=44%, list=35%, signal=68%
BOYLAN_MULTIPLE_MYELOMA_C_UP	BOYLAN_MULTIPLE_MYELOMA_C_UP		19	0.31920555	0.8857063	0.54	1	1	3029	tags=37%, list=27%, signal=50%
NAKAJIMA_EOSINOPHIL	NAKAJIMA_EOSINOPHIL		15	0.35177502	0.88496274	0.59574467	1	1	2190	tags=40%, list=20%, signal=50%
BEIER_GLIOMA_STEM_CELL_UP	BEIER_GLIOMA_STEM_CELL_UP		24	0.3443833	0.88300663	0.6666667	1	1	767	tags=17%, list=7%, signal=18%
MOREAUX_MULTIPLE_MYELOMA_BY_TACI_UP	MOREAUX_MULTIPLE_MYELOMA_BY_TACI_UP		213	0.22856626	0.88242745	0.7111111	1	1	2514	tags=26%, list=22%, signal=33%
KEGG_ANTIGEN_PROCESSING_AND_PRESENTATION	KEGG_ANTIGEN_PROCESSING_AND_PRESENTATION		34	0.28141722	0.8814054	0.6122449	1	1	879	tags=15%, list=8%, signal=16%
REACTOME_IMMUNOREGULATORY_INTERACTIONS_BETWEEN_A_LYMPHOID_AND_A_NON_LYMPHOID_CELL	REACTOME_IMMUNOREGULATORY_INTERACTIONS_BETWEEN_A_LYMPHOID_AND_A_NON_LYMPHOID_CELL		33	0.37869662	0.8810952	0.6315789	1	1	3031	tags=52%, list=27%, signal=70%
STOSSI_RESPONSE_TO_ESTRADIOL	STOSSI_RESPONSE_TO_ESTRADIOL		26	0.3429346	0.88103586	0.64285713	1	1	2847	tags=46%, list=25%, signal=62%
KEGG_BIOSYNTHESIS_OF_UNSATURATED_FATTY_ACIDS	KEGG_BIOSYNTHESIS_OF_UNSATURATED_FATTY_ACIDS		18	0.3374357	0.8797607	0.53061223	1	1	1467	tags=28%, list=13%, signal=32%
MOOTHA_GLYCOLYSIS	MOOTHA_GLYCOLYSIS		15	0.35495648	0.87795097	0.6888889	1	1	2485	tags=33%, list=22%, signal=43%
CORRE_MULTIPLE_MYELOMA_UP	CORRE_MULTIPLE_MYELOMA_UP		38	0.32523015	0.8778901	0.61904764	1	1	2560	tags=39%, list=23%, signal=51%
HAMAI_APOPTOSIS_VIA_TRAIL_DN	HAMAI_APOPTOSIS_VIA_TRAIL_DN		91	0.24716865	0.8778151	0.6666667	1	1	3106	tags=35%, list=28%, signal=48%
THUM_MIR21_TARGETS_HEART_DISEASE_UP	THUM_MIR21_TARGETS_HEART_DISEASE_UP		15	0.46192864	0.8776141	0.5777778	1	1	3612	tags=67%, list=32%, signal=98%
KEGG_ARRHYTHMOGENIC_RIGHT_VENTRICULAR_CARDIOMYOPATHY_ARVC	KEGG_ARRHYTHMOGENIC_RIGHT_VENTRICULAR_CARDIOMYOPATHY_ARVC		55	0.29023123	0.8764946	0.6122449	1	1	2211	tags=33%, list=20%, signal=41%
ZHOU_INFLAMMATORY_RESPONSE_FIMA_UP	ZHOU_INFLAMMATORY_RESPONSE_FIMA_UP		235	0.25217107	0.87606937	0.6086956	1	1	2850	tags=36%, list=25%, signal=48%
LANDIS_BREAST_CANCER_PROGRESSION_DN	LANDIS_BREAST_CANCER_PROGRESSION_DN		57	0.38875225	0.8758861	0.6136364	1	1	2889	tags=42%, list=26%, signal=56%
KEGG_ABC_TRANSPORTERS	KEGG_ABC_TRANSPORTERS		27	0.31564915	0.8757414	0.64285713	1	1	1904	tags=30%, list=17%, signal=36%
REACTOME_STRIATED_MUSCLE_CONTRACTION	REACTOME_STRIATED_MUSCLE_CONTRACTION		22	0.45756495	0.8749875	0.6136364	1	1	3753	tags=77%, list=34%, signal=116%
KEGG_ETHER_LIPID_METABOLISM	KEGG_ETHER_LIPID_METABOLISM		22	0.31294784	0.8702545	0.72	1	1	1959	tags=32%, list=17%, signal=38%
KEGG_DORSO_VENTRAL_AXIS_FORMATION	KEGG_DORSO_VENTRAL_AXIS_FORMATION		15	0.3396945	0.8700923	0.53846157	1	1	1800	tags=27%, list=16%, signal=32%
CAIRO_HEPATOBLASTOMA_CLASSES_DN	CAIRO_HEPATOBLASTOMA_CLASSES_DN		118	0.28352764	0.8694093	0.67391306	1	1	1831	tags=22%, list=16%, signal=26%
VART_KSHV_INFECTION_ANGIOGENIC_MARKERS_DN	VART_KSHV_INFECTION_ANGIOGENIC_MARKERS_DN		92	0.2905785	0.8693142	0.63414633	1	1	2897	tags=35%, list=26%, signal=47%
KEGG_GLYCEROPHOSPHOLIPID_METABOLISM	KEGG_GLYCEROPHOSPHOLIPID_METABOLISM		41	0.25535694	0.86925924	0.7083333	1	1	2036	tags=27%, list=18%, signal=33%
VERRECCHIA_DELAYED_RESPONSE_TO_TGFB1	VERRECCHIA_DELAYED_RESPONSE_TO_TGFB1		26	0.31203762	0.8667978	0.61702126	1	1	2316	tags=31%, list=21%, signal=39%
KEGG_METABOLISM_OF_XENOBIOTICS_BY_CYTOCHROME_P450	KEGG_METABOLISM_OF_XENOBIOTICS_BY_CYTOCHROME_P450		28	0.2987518	0.85819924	0.73333335	1	1	2494	tags=29%, list=22%, signal=37%
YAUCH_HEDGEHOG_SIGNALING_PARACRINE_UP	YAUCH_HEDGEHOG_SIGNALING_PARACRINE_UP		88	0.2979509	0.85696226	0.6511628	1	1	2837	tags=39%, list=25%, signal=51%
WATTEL_AUTONOMOUS_THYROID_ADENOMA_DN	WATTEL_AUTONOMOUS_THYROID_ADENOMA_DN		16	0.37879828	0.8558284	0.65789473	1	1	1907	tags=38%, list=17%, signal=45%
ROVERSI_GLIOMA_LOH_REGIONS	ROVERSI_GLIOMA_LOH_REGIONS		28	0.29557168	0.853581	0.72	1	1	1186	tags=21%, list=11%, signal=24%
PENG_LEUCINE_DEPRIVATION_UP	PENG_LEUCINE_DEPRIVATION_UP		18	0.29387867	0.8521199	0.68292683	1	1	1752	tags=28%, list=16%, signal=33%
HELLER_HDAC_TARGETS_UP	HELLER_HDAC_TARGETS_UP		163	0.21989177	0.8514764	0.82608694	1	1	3634	tags=38%, list=32%, signal=55%
KEGG_GLYCOSPHINGOLIPID_BIOSYNTHESIS_LACTO_AND_NEOLACTO_SERIES	KEGG_GLYCOSPHINGOLIPID_BIOSYNTHESIS_LACTO_AND_NEOLACTO_SERIES		20	0.34535462	0.8508347	0.6818182	1	1	3083	tags=50%, list=28%, signal=69%
REACTOME_FORMATION_OF_PLATELET_PLUG	REACTOME_FORMATION_OF_PLATELET_PLUG		125	0.26732865	0.85075825	0.64102566	1	1	2325	tags=26%, list=21%, signal=32%
CAIRO_LIVER_DEVELOPMENT_DN	CAIRO_LIVER_DEVELOPMENT_DN		177	0.27273583	0.84894943	0.67391306	1	1	2751	tags=30%, list=25%, signal=39%
SATO_SILENCED_BY_DEACETYLATION_IN_PANCREATIC_CANCER	SATO_SILENCED_BY_DEACETYLATION_IN_PANCREATIC_CANCER		28	0.3014902	0.84785926	0.71428573	1	1	717	tags=14%, list=6%, signal=15%
SIG_PIP3_SIGNALING_IN_B_LYMPHOCYTES	SIG_PIP3_SIGNALING_IN_B_LYMPHOCYTES		21	0.27962738	0.8474919	0.65	1	1	1323	tags=19%, list=12%, signal=22%
KAYO_AGING_MUSCLE_UP	KAYO_AGING_MUSCLE_UP		116	0.22133483	0.846171	0.75555557	1	1	1801	tags=20%, list=16%, signal=23%
BROWNE_HCMV_INFECTION_30MIN_DN	BROWNE_HCMV_INFECTION_30MIN_DN		60	0.24652258	0.8447101	0.75609756	1	1	2872	tags=38%, list=26%, signal=51%
MOOTHA_GLUCONEOGENESIS	MOOTHA_GLUCONEOGENESIS		22	0.3047366	0.8446541	0.68	1	1	2499	tags=32%, list=22%, signal=41%
GU_PDEF_TARGETS_UP	GU_PDEF_TARGETS_UP		47	0.3427859	0.84449613	0.68421054	1	1	3055	tags=45%, list=27%, signal=61%
WATTEL_AUTONOMOUS_THYROID_ADENOMA_UP	WATTEL_AUTONOMOUS_THYROID_ADENOMA_UP		15	0.32063183	0.8438887	0.74418604	1	1	4316	tags=67%, list=39%, signal=108%
KEGG_PROSTATE_CANCER	KEGG_PROSTATE_CANCER		50	0.2213228	0.84386504	0.65789473	1	1	967	tags=10%, list=9%, signal=11%
CAVARD_LIVER_CANCER_MALIGNANT_VS_BENIGN	CAVARD_LIVER_CANCER_MALIGNANT_VS_BENIGN		20	0.3013266	0.8433382	0.65909094	1	1	161	tags=10%, list=1%, signal=10%
REACTOME_COLLAGEN_MEDIATED_ACTIVATION_CASCADE	REACTOME_COLLAGEN_MEDIATED_ACTIVATION_CASCADE		15	0.35920542	0.84322673	0.6976744	1	1	2266	tags=27%, list=20%, signal=33%
YOSHIOKA_LIVER_CANCER_EARLY_RECURRENCE_DN	YOSHIOKA_LIVER_CANCER_EARLY_RECURRENCE_DN		33	0.24672012	0.8422094	0.71428573	1	1	1755	tags=18%, list=16%, signal=21%
BERTUCCI_INVASIVE_CARCINOMA_DUCTAL_VS_LOBULAR_DN	BERTUCCI_INVASIVE_CARCINOMA_DUCTAL_VS_LOBULAR_DN		32	0.38396913	0.83792055	0.6904762	1	1	2636	tags=41%, list=24%, signal=53%
HOSHIDA_LIVER_CANCER_SUBCLASS_S3	HOSHIDA_LIVER_CANCER_SUBCLASS_S3		200	0.24071862	0.837563	0.7659575	1	1	2592	tags=26%, list=23%, signal=33%
REACTOME_LIPOPROTEIN_METABOLISM	REACTOME_LIPOPROTEIN_METABOLISM		18	0.32919905	0.83726555	0.65909094	1	1	1966	tags=28%, list=18%, signal=34%
KEGG_GLYCOSPHINGOLIPID_BIOSYNTHESIS_GANGLIO_SERIES	KEGG_GLYCOSPHINGOLIPID_BIOSYNTHESIS_GANGLIO_SERIES		15	0.36326137	0.8367705	0.725	1	1	3075	tags=60%, list=27%, signal=83%
XU_GH1_AUTOCRINE_TARGETS_DN	XU_GH1_AUTOCRINE_TARGETS_DN		68	0.22335511	0.8363006	0.64102566	1	1	2514	tags=26%, list=22%, signal=34%
BOYAULT_LIVER_CANCER_SUBCLASS_G3_DN	BOYAULT_LIVER_CANCER_SUBCLASS_G3_DN		35	0.29775026	0.8353292	0.68085104	1	1	1714	tags=23%, list=15%, signal=27%
HELLER_HDAC_TARGETS_SILENCED_BY_METHYLATION_UP	HELLER_HDAC_TARGETS_SILENCED_BY_METHYLATION_UP		242	0.23289266	0.8349204	0.8333333	1	1	2531	tags=27%, list=23%, signal=34%
KEGG_STARCH_AND_SUCROSE_METABOLISM	KEGG_STARCH_AND_SUCROSE_METABOLISM		21	0.3180061	0.8346858	0.7173913	1	1	2601	tags=38%, list=23%, signal=50%
SWEET_LUNG_CANCER_KRAS_DN	SWEET_LUNG_CANCER_KRAS_DN		324	0.29510465	0.83276385	0.74358976	1	1	2856	tags=34%, list=26%, signal=45%
KEGG_CELL_ADHESION_MOLECULES_CAMS	KEGG_CELL_ADHESION_MOLECULES_CAMS		75	0.29163462	0.8316869	0.7368421	1	1	2536	tags=36%, list=23%, signal=46%
KEGG_WNT_SIGNALING_PATHWAY	KEGG_WNT_SIGNALING_PATHWAY		106	0.22835776	0.8315019	0.7	1	1	2984	tags=30%, list=27%, signal=41%
STARK_PREFRONTAL_CORTEX_22Q11_DELETION_UP	STARK_PREFRONTAL_CORTEX_22Q11_DELETION_UP		93	0.22682424	0.8304477	0.7826087	1	1	2625	tags=28%, list=23%, signal=36%
CADWELL_ATG16L1_TARGETS_UP	CADWELL_ATG16L1_TARGETS_UP		62	0.30627504	0.8296137	0.75555557	1	1	3575	tags=45%, list=32%, signal=66%
VALK_AML_CLUSTER_10	VALK_AML_CLUSTER_10		18	0.29592127	0.8275301	0.67391306	1	1	1699	tags=28%, list=15%, signal=33%
REACTOME_DOWNSTREAM_SIGNALING_OF_ACTIVATED_FGFR	REACTOME_DOWNSTREAM_SIGNALING_OF_ACTIVATED_FGFR		29	0.26856443	0.82429206	0.7346939	1	1	3550	tags=41%, list=32%, signal=60%
BOYAULT_LIVER_CANCER_SUBCLASS_G123_DN	BOYAULT_LIVER_CANCER_SUBCLASS_G123_DN		34	0.3113644	0.824286	0.75	1	1	1317	tags=21%, list=12%, signal=23%
JAZAG_TGFB1_SIGNALING_VIA_SMAD4_DN	JAZAG_TGFB1_SIGNALING_VIA_SMAD4_DN		42	0.25507328	0.8238318	0.6511628	1	1	3913	tags=45%, list=35%, signal=69%
SENGUPTA_NASOPHARYNGEAL_CARCINOMA_WITH_LMP1_DN	SENGUPTA_NASOPHARYNGEAL_CARCINOMA_WITH_LMP1_DN		77	0.31511137	0.8235286	0.7380952	1	1	3342	tags=48%, list=30%, signal=68%
IVANOVA_HEMATOPOIESIS_STEM_CELL_LONG_TERM	IVANOVA_HEMATOPOIESIS_STEM_CELL_LONG_TERM		65	0.2672318	0.82350993	0.7297297	1	1	1716	tags=26%, list=15%, signal=31%
LIEN_BREAST_CARCINOMA_METAPLASTIC	LIEN_BREAST_CARCINOMA_METAPLASTIC		19	0.40394086	0.8232227	0.6888889	1	1	3966	tags=58%, list=35%, signal=89%
BEGUM_TARGETS_OF_PAX3_FOXO1_FUSION_DN	BEGUM_TARGETS_OF_PAX3_FOXO1_FUSION_DN		24	0.34437472	0.8229049	0.6904762	1	1	2312	tags=33%, list=21%, signal=42%
VALK_AML_WITH_FLT3_ITD	VALK_AML_WITH_FLT3_ITD		26	0.3102098	0.81994444	0.82	1	1	3461	tags=46%, list=31%, signal=67%
REACTOME_METABOLISM_OF_LIPIDS_AND_LIPOPROTEINS	REACTOME_METABOLISM_OF_LIPIDS_AND_LIPOPROTEINS		154	0.21627282	0.8196901	0.7619048	1	1	2500	tags=24%, list=22%, signal=31%
REACTOME_METABOLISM_OF_CARBOHYDRATES	REACTOME_METABOLISM_OF_CARBOHYDRATES		80	0.22842239	0.8156517	0.67391306	1	1	743	tags=11%, list=7%, signal=12%
DOANE_BREAST_CANCER_ESR1_UP	DOANE_BREAST_CANCER_ESR1_UP		70	0.28034917	0.81453437	0.84782606	1	1	2782	tags=33%, list=25%, signal=43%
BIOCARTA_PPARA_PATHWAY	BIOCARTA_PPARA_PATHWAY		35	0.2740795	0.81268024	0.72	1	1	1575	tags=17%, list=14%, signal=20%
RICKMAN_HEAD_AND_NECK_CANCER_D	RICKMAN_HEAD_AND_NECK_CANCER_D		18	0.36449686	0.810746	0.754717	1	1	1351	tags=33%, list=12%, signal=38%
REACTOME_BASIGIN_INTERACTIONS	REACTOME_BASIGIN_INTERACTIONS		21	0.28056002	0.8087717	0.8043478	1	1	2571	tags=43%, list=23%, signal=56%
POMEROY_MEDULLOBLASTOMA_PROGNOSIS_UP	POMEROY_MEDULLOBLASTOMA_PROGNOSIS_UP		26	0.2530116	0.80719966	0.74509805	1	1	711	tags=12%, list=6%, signal=12%
KEGG_GALACTOSE_METABOLISM	KEGG_GALACTOSE_METABOLISM		21	0.26361233	0.80633134	0.7735849	1	1	2601	tags=33%, list=23%, signal=43%
KEGG_VIRAL_MYOCARDITIS	KEGG_VIRAL_MYOCARDITIS		26	0.30337238	0.804297	0.74358976	1	1	2174	tags=31%, list=19%, signal=38%
JAZAG_TGFB1_SIGNALING_DN	JAZAG_TGFB1_SIGNALING_DN		26	0.24068998	0.8003244	0.7916667	1	1	3379	tags=42%, list=30%, signal=60%
KEGG_VASOPRESSIN_REGULATED_WATER_REABSORPTION	KEGG_VASOPRESSIN_REGULATED_WATER_REABSORPTION		32	0.24760051	0.7964954	0.77272725	1	1	565	tags=9%, list=5%, signal=10%
ST_GRANULE_CELL_SURVIVAL_PATHWAY	ST_GRANULE_CELL_SURVIVAL_PATHWAY		15	0.30080828	0.7928892	0.71153843	1	1	2327	tags=47%, list=21%, signal=59%
MAHADEVAN_IMATINIB_RESISTANCE_DN	MAHADEVAN_IMATINIB_RESISTANCE_DN		16	0.35169834	0.7924136	0.67391306	1	1	2740	tags=44%, list=24%, signal=58%
TAKEDA_TARGETS_OF_NUP98_HOXA9_FUSION_10D_UP	TAKEDA_TARGETS_OF_NUP98_HOXA9_FUSION_10D_UP		89	0.28841206	0.78954005	0.82	1	1	2363	tags=34%, list=21%, signal=42%
KEGG_ARGININE_AND_PROLINE_METABOLISM	KEGG_ARGININE_AND_PROLINE_METABOLISM		38	0.26035967	0.7885431	0.9166667	1	1	1890	tags=24%, list=17%, signal=28%
KEGG_AMYOTROPHIC_LATERAL_SCLEROSIS_ALS	KEGG_AMYOTROPHIC_LATERAL_SCLEROSIS_ALS		29	0.23855107	0.7866378	0.8301887	1	1	1346	tags=17%, list=12%, signal=20%
TURASHVILI_BREAST_LOBULAR_CARCINOMA_VS_LOBULAR_NORMAL_DN	TURASHVILI_BREAST_LOBULAR_CARCINOMA_VS_LOBULAR_NORMAL_DN		42	0.34565997	0.783295	0.71428573	1	1	2963	tags=50%, list=26%, signal=68%
CUI_TCF21_TARGETS_UP	CUI_TCF21_TARGETS_UP		22	0.34808508	0.7806336	0.6904762	1	1	3196	tags=45%, list=29%, signal=63%
WANG_BARRETTS_ESOPHAGUS_AND_ESOPHAGUS_CANCER_UP	WANG_BARRETTS_ESOPHAGUS_AND_ESOPHAGUS_CANCER_UP		19	0.29335004	0.7772212	0.8679245	1	1	3162	tags=47%, list=28%, signal=66%
KEGG_LONG_TERM_POTENTIATION	KEGG_LONG_TERM_POTENTIATION		40	0.20740551	0.7767207	0.72727275	1	1	2799	tags=30%, list=25%, signal=40%
ROYLANCE_BREAST_CANCER_16Q_COPY_NUMBER_UP	ROYLANCE_BREAST_CANCER_16Q_COPY_NUMBER_UP		25	0.24289866	0.77563596	0.8269231	1	1	2520	tags=28%, list=23%, signal=36%
NIKOLSKY_BREAST_CANCER_20Q12_Q13_AMPLICON	NIKOLSKY_BREAST_CANCER_20Q12_Q13_AMPLICON		70	0.20478512	0.7751967	0.76086956	1	1	3545	tags=37%, list=32%, signal=54%
ASTIER_INTEGRIN_SIGNALING	ASTIER_INTEGRIN_SIGNALING		36	0.22128849	0.77494353	0.8	1	1	947	tags=14%, list=8%, signal=15%
SENGUPTA_NASOPHARYNGEAL_CARCINOMA_DN	SENGUPTA_NASOPHARYNGEAL_CARCINOMA_DN		130	0.22319466	0.77467567	0.9491525	1	1	1943	tags=21%, list=17%, signal=25%
TAKEDA_TARGETS_OF_NUP98_HOXA9_FUSION_8D_UP	TAKEDA_TARGETS_OF_NUP98_HOXA9_FUSION_8D_UP		84	0.2749241	0.7727244	0.8333333	1	1	1700	tags=24%, list=15%, signal=28%
KEGG_JAK_STAT_SIGNALING_PATHWAY	KEGG_JAK_STAT_SIGNALING_PATHWAY		88	0.23731397	0.77139807	0.7804878	1	1	2366	tags=24%, list=21%, signal=30%
BIOCARTA_CTLA4_PATHWAY	BIOCARTA_CTLA4_PATHWAY		15	0.33561125	0.7698859	0.7058824	1	1	3310	tags=40%, list=30%, signal=57%
RIGGINS_TAMOXIFEN_RESISTANCE_UP	RIGGINS_TAMOXIFEN_RESISTANCE_UP		45	0.23926742	0.76954377	0.84444445	1	1	3740	tags=42%, list=33%, signal=63%
NAKAYAMA_SOFT_TISSUE_TUMORS_PCA1_UP	NAKAYAMA_SOFT_TISSUE_TUMORS_PCA1_UP		48	0.35927776	0.76604825	0.76744187	1	1	2360	tags=33%, list=21%, signal=42%
PEREZ_TP63_TARGETS	PEREZ_TP63_TARGETS		184	0.21554726	0.7648288	0.8604651	1	1	3611	tags=39%, list=32%, signal=57%
OHM_METHYLATED_IN_ADULT_CANCERS	OHM_METHYLATED_IN_ADULT_CANCERS		17	0.2896511	0.7640574	0.80851066	1	1	2242	tags=29%, list=20%, signal=37%
GAUSSMANN_MLL_AF4_FUSION_TARGETS_G_UP	GAUSSMANN_MLL_AF4_FUSION_TARGETS_G_UP		108	0.22229367	0.761498	0.9302326	1	1	2909	tags=31%, list=26%, signal=41%
RIGGI_EWING_SARCOMA_PROGENITOR_DN	RIGGI_EWING_SARCOMA_PROGENITOR_DN		114	0.25586793	0.76078224	0.85365856	1	1	2889	tags=34%, list=26%, signal=46%
TSUNODA_CISPLATIN_RESISTANCE_DN	TSUNODA_CISPLATIN_RESISTANCE_DN		18	0.30069235	0.75957084	0.78571427	1	1	2514	tags=33%, list=22%, signal=43%
ONDER_CDH1_TARGETS_2_UP	ONDER_CDH1_TARGETS_2_UP		159	0.27679187	0.7566565	0.74358976	1	1	3304	tags=43%, list=30%, signal=60%
REACTOME_TRAFFICKING_OF_AMPA_RECEPTORS	REACTOME_TRAFFICKING_OF_AMPA_RECEPTORS		20	0.29275826	0.7531048	0.7826087	1	1	2052	tags=30%, list=18%, signal=37%
CORRE_MULTIPLE_MYELOMA_DN	CORRE_MULTIPLE_MYELOMA_DN		32	0.26724216	0.7507735	0.85	1	1	2768	tags=41%, list=25%, signal=54%
RIZ_ERYTHROID_DIFFERENTIATION_6HR	RIZ_ERYTHROID_DIFFERENTIATION_6HR		29	0.26114845	0.74968266	0.85714287	1	1	2235	tags=31%, list=20%, signal=39%
ZHAN_MULTIPLE_MYELOMA_CD1_VS_CD2_UP	ZHAN_MULTIPLE_MYELOMA_CD1_VS_CD2_UP		43	0.23676667	0.7471476	0.93333334	1	1	1214	tags=16%, list=11%, signal=18%
YAGI_AML_WITH_INV_16_TRANSLOCATION	YAGI_AML_WITH_INV_16_TRANSLOCATION		253	0.17494461	0.7430281	0.9268293	1	1	1906	tags=19%, list=17%, signal=22%
OKUMURA_INFLAMMATORY_RESPONSE_LPS	OKUMURA_INFLAMMATORY_RESPONSE_LPS		109	0.20377208	0.74297315	0.95	1	1	2314	tags=23%, list=21%, signal=29%
REACTOME_AMINO_ACID_TRANSPORT_ACROSS_THE_PLASMA_MEMBRANE	REACTOME_AMINO_ACID_TRANSPORT_ACROSS_THE_PLASMA_MEMBRANE		23	0.2856151	0.7425579	0.9183673	1	1	3480	tags=57%, list=31%, signal=82%
KIM_WT1_TARGETS_8HR_DN	KIM_WT1_TARGETS_8HR_DN		76	0.20647591	0.7419177	0.92105263	1	1	2289	tags=24%, list=20%, signal=30%
REACTOME_REGULATION_OF_INSULIN_SECRETION_BY_ACETYLCHOLINE	REACTOME_REGULATION_OF_INSULIN_SECRETION_BY_ACETYLCHOLINE		18	0.27506983	0.7405544	0.7307692	1	1	2747	tags=33%, list=25%, signal=44%
KEGG_MAPK_SIGNALING_PATHWAY	KEGG_MAPK_SIGNALING_PATHWAY		172	0.20057909	0.7355073	0.8604651	1	1	2327	tags=27%, list=21%, signal=33%
REACTOME_GLUCONEOGENESIS	REACTOME_GLUCONEOGENESIS		19	0.27900535	0.7330541	0.8666667	1	1	1046	tags=16%, list=9%, signal=17%
REACTOME_HEMOSTASIS	REACTOME_HEMOSTASIS		194	0.22652079	0.7326065	0.80487806	1	1	2488	tags=24%, list=22%, signal=31%
TANG_SENESCENCE_TP53_TARGETS_UP	TANG_SENESCENCE_TP53_TARGETS_UP		16	0.32127723	0.73064756	0.82222223	1	1	3348	tags=50%, list=30%, signal=71%
KEGG_PENTOSE_PHOSPHATE_PATHWAY	KEGG_PENTOSE_PHOSPHATE_PATHWAY		19	0.26955584	0.7305543	0.78571427	1	1	1376	tags=16%, list=12%, signal=18%
IIZUKA_LIVER_CANCER_PROGRESSION_G2_G3_UP	IIZUKA_LIVER_CANCER_PROGRESSION_G2_G3_UP		15	0.27107573	0.730452	0.7826087	1	1	2585	tags=40%, list=23%, signal=52%
IZADPANAH_STEM_CELL_ADIPOSE_VS_BONE_DN	IZADPANAH_STEM_CELL_ADIPOSE_VS_BONE_DN		65	0.27946073	0.73032415	0.902439	1	1	2900	tags=37%, list=26%, signal=50%
WATANABE_COLON_CANCER_MSI_VS_MSS_DN	WATANABE_COLON_CANCER_MSI_VS_MSS_DN		38	0.23725735	0.72897696	0.95652175	1	1	789	tags=13%, list=7%, signal=14%
TAKEDA_TARGETS_OF_NUP98_HOXA9_FUSION_16D_UP	TAKEDA_TARGETS_OF_NUP98_HOXA9_FUSION_16D_UP		82	0.27072975	0.7283499	0.9130435	1	1	2564	tags=33%, list=23%, signal=42%
XU_HGF_TARGETS_REPRESSED_BY_AKT1_DN	XU_HGF_TARGETS_REPRESSED_BY_AKT1_DN		46	0.23559746	0.7275579	0.902439	1	1	2426	tags=33%, list=22%, signal=41%
DELYS_THYROID_CANCER_DN	DELYS_THYROID_CANCER_DN		153	0.23733304	0.7264098	0.9130435	1	1	2909	tags=35%, list=26%, signal=46%
NAKAMURA_METASTASIS_MODEL_UP	NAKAMURA_METASTASIS_MODEL_UP		25	0.2775417	0.72436804	0.725	1	1	2548	tags=32%, list=23%, signal=41%
RIZKI_TUMOR_INVASIVENESS_3D_DN	RIZKI_TUMOR_INVASIVENESS_3D_DN		150	0.18005571	0.72051007	0.9459459	1	1	2067	tags=20%, list=18%, signal=24%
SU_TESTIS	SU_TESTIS		44	0.22309859	0.7201122	0.7222222	1	1	1956	tags=23%, list=17%, signal=27%
REACTOME_SIGNALLING_TO_ERKS	REACTOME_SIGNALLING_TO_ERKS		21	0.22072127	0.71944803	0.7346939	1	1	3310	tags=33%, list=30%, signal=47%
ZHAN_MULTIPLE_MYELOMA_MF_UP	ZHAN_MULTIPLE_MYELOMA_MF_UP		29	0.27035576	0.7192526	0.8979592	1	1	2740	tags=34%, list=24%, signal=46%
SASSON_RESPONSE_TO_GONADOTROPHINS_UP	SASSON_RESPONSE_TO_GONADOTROPHINS_UP		49	0.199139	0.71858513	0.9285714	1	1	1322	tags=12%, list=12%, signal=14%
BIOCARTA_IL12_PATHWAY	BIOCARTA_IL12_PATHWAY		15	0.31770036	0.71792346	0.85714287	1	1	927	tags=20%, list=8%, signal=22%
ROSS_AML_OF_FAB_M7_TYPE	ROSS_AML_OF_FAB_M7_TYPE		51	0.219361	0.717692	0.97619045	1	1	1132	tags=12%, list=10%, signal=13%
WOO_LIVER_CANCER_RECURRENCE_UP	WOO_LIVER_CANCER_RECURRENCE_UP		73	0.24759692	0.71409714	0.84615386	1	1	3112	tags=38%, list=28%, signal=53%
CHIARETTI_T_ALL_REFRACTORY_TO_THERAPY	CHIARETTI_T_ALL_REFRACTORY_TO_THERAPY		20	0.28905246	0.7127421	0.8974359	1	1	1674	tags=20%, list=15%, signal=23%
BROWNE_HCMV_INFECTION_2HR_UP	BROWNE_HCMV_INFECTION_2HR_UP		21	0.2761651	0.71251106	0.8958333	1	1	2636	tags=48%, list=24%, signal=62%
MOLENAAR_TARGETS_OF_CCND1_AND_CDK4_UP	MOLENAAR_TARGETS_OF_CCND1_AND_CDK4_UP		28	0.24273811	0.712219	0.9318182	1	1	2633	tags=36%, list=24%, signal=47%
TONKS_TARGETS_OF_RUNX1_RUNX1T1_FUSION_HSC_DN	TONKS_TARGETS_OF_RUNX1_RUNX1T1_FUSION_HSC_DN		121	0.24202396	0.7115237	0.81395346	1	1	3536	tags=40%, list=32%, signal=57%
ST_G_ALPHA_I_PATHWAY	ST_G_ALPHA_I_PATHWAY		20	0.2594849	0.71132714	0.8695652	1	1	2747	tags=35%, list=25%, signal=46%
TAKEDA_TARGETS_OF_NUP98_HOXA9_FUSION_3D_UP	TAKEDA_TARGETS_OF_NUP98_HOXA9_FUSION_3D_UP		83	0.25987282	0.7112886	0.9166667	1	1	2363	tags=33%, list=21%, signal=41%
LU_AGING_BRAIN_UP	LU_AGING_BRAIN_UP		88	0.18748847	0.7091488	1	1	1	2313	tags=22%, list=21%, signal=27%
ACEVEDO_LIVER_TUMOR_VS_NORMAL_ADJACENT_TISSUE_DN	ACEVEDO_LIVER_TUMOR_VS_NORMAL_ADJACENT_TISSUE_DN		160	0.19711204	0.707517	1	1	1	2669	tags=26%, list=24%, signal=34%
TAKEDA_TARGETS_OF_NUP98_HOXA9_FUSION_6HR_UP	TAKEDA_TARGETS_OF_NUP98_HOXA9_FUSION_6HR_UP		47	0.24691682	0.7071151	0.95454544	1	1	3024	tags=38%, list=27%, signal=52%
SMID_BREAST_CANCER_NORMAL_LIKE_UP	SMID_BREAST_CANCER_NORMAL_LIKE_UP		273	0.2672382	0.7070822	0.9459459	1	1	2776	tags=31%, list=25%, signal=40%
HAHTOLA_SEZARY_SYNDROM_DN	HAHTOLA_SEZARY_SYNDROM_DN		22	0.3112269	0.7056925	0.8604651	1	1	2851	tags=36%, list=25%, signal=49%
CHENG_IMPRINTED_BY_ESTRADIOL	CHENG_IMPRINTED_BY_ESTRADIOL		54	0.21191728	0.7047739	0.9	1	1	2347	tags=24%, list=21%, signal=30%
KEGG_FRUCTOSE_AND_MANNOSE_METABOLISM	KEGG_FRUCTOSE_AND_MANNOSE_METABOLISM		23	0.24147141	0.7041995	0.8125	1	1	1046	tags=13%, list=9%, signal=14%
KLEIN_TARGETS_OF_BCR_ABL1_FUSION	KLEIN_TARGETS_OF_BCR_ABL1_FUSION		21	0.2974033	0.70168537	0.8292683	1	1	1908	tags=24%, list=17%, signal=29%
REACTOME_AMINO_ACID_AND_OLIGOPEPTIDE_SLC_TRANSPORTERS	REACTOME_AMINO_ACID_AND_OLIGOPEPTIDE_SLC_TRANSPORTERS		36	0.26317197	0.70162725	0.9423077	1	1	3570	tags=53%, list=32%, signal=77%
LEE_LIVER_CANCER_ACOX1_UP	LEE_LIVER_CANCER_ACOX1_UP		50	0.2582311	0.70007247	0.88095236	1	1	328	tags=10%, list=3%, signal=10%
CERVERA_SDHB_TARGETS_1_UP	CERVERA_SDHB_TARGETS_1_UP		55	0.26107895	0.699714	0.92105263	1	1	2737	tags=38%, list=24%, signal=50%
CHUANG_OXIDATIVE_STRESS_RESPONSE_UP	CHUANG_OXIDATIVE_STRESS_RESPONSE_UP		18	0.24830194	0.69863284	0.88235295	1	1	1055	tags=17%, list=9%, signal=18%
WANG_BARRETTS_ESOPHAGUS_UP	WANG_BARRETTS_ESOPHAGUS_UP		32	0.24426013	0.69782466	0.85106385	1	1	1343	tags=19%, list=12%, signal=21%
SCHLOSSER_MYC_AND_SERUM_RESPONSE_SYNERGY	SCHLOSSER_MYC_AND_SERUM_RESPONSE_SYNERGY		21	0.23646773	0.6966143	0.73913044	1	1	8554	tags=100%, list=76%, signal=423%
MCCLUNG_CREB1_TARGETS_DN	MCCLUNG_CREB1_TARGETS_DN		42	0.21063359	0.69638383	0.9302326	1	1	2181	tags=21%, list=19%, signal=27%
ROSS_AML_WITH_AML1_ETO_FUSION	ROSS_AML_WITH_AML1_ETO_FUSION		45	0.20981465	0.694768	0.95238096	1	1	2540	tags=31%, list=23%, signal=40%
KINSEY_TARGETS_OF_EWSR1_FLII_FUSION_DN	KINSEY_TARGETS_OF_EWSR1_FLII_FUSION_DN		171	0.21865585	0.6938668	0.8717949	1	1	3645	tags=40%, list=33%, signal=58%
VALK_AML_CLUSTER_3	VALK_AML_CLUSTER_3		23	0.23064646	0.6937647	0.925	1	1	3273	tags=43%, list=29%, signal=61%
REACTOME_GLUCOSE_METABOLISM	REACTOME_GLUCOSE_METABOLISM		39	0.24375783	0.693205	0.875	1	1	2581	tags=28%, list=23%, signal=37%
SMID_BREAST_CANCER_RELAPSE_IN_LUNG_UP	SMID_BREAST_CANCER_RELAPSE_IN_LUNG_UP		15	0.2954708	0.6906911	0.925	1	1	2556	tags=33%, list=23%, signal=43%
KEGG_FOCAL_ADHESION	KEGG_FOCAL_ADHESION		123	0.2118187	0.69008744	0.925	1	1	2270	tags=24%, list=20%, signal=30%
HUMMEL_BURKITTS_LYMPHOMA_UP	HUMMEL_BURKITTS_LYMPHOMA_UP		18	0.2519432	0.68965995	0.85106385	1	1	1747	tags=22%, list=16%, signal=26%
GARGALOVIC_RESPONSE_TO_OXIDIZED_PHOSPHOLIPIDS_BLUE_DN	GARGALOVIC_RESPONSE_TO_OXIDIZED_PHOSPHOLIPIDS_BLUE_DN		31	0.2314109	0.6887586	0.9512195	1	1	2776	tags=35%, list=25%, signal=47%
ZHAN_MULTIPLE_MYELOMA_CD2_UP	ZHAN_MULTIPLE_MYELOMA_CD2_UP		20	0.246254	0.6882508	0.9148936	1	1	3714	tags=50%, list=33%, signal=75%
SATO_SILENCED_BY_METHYLATION_IN_PANCREATIC_CANCER_1	SATO_SILENCED_BY_METHYLATION_IN_PANCREATIC_CANCER_1		249	0.21535808	0.68709874	1	1	1	3228	tags=39%, list=29%, signal=53%
YAO_HOXA10_TARGETS_VIA_PROGESTERONE_UP	YAO_HOXA10_TARGETS_VIA_PROGESTERONE_UP		62	0.23350611	0.6870713	0.95652175	1	1	2795	tags=29%, list=25%, signal=38%
REACTOME_PLATELET_DEGRANULATION	REACTOME_PLATELET_DEGRANULATION		58	0.2553671	0.68614465	0.8684211	1	1	2201	tags=22%, list=20%, signal=28%
KENNY_CTNNB1_TARGETS_DN	KENNY_CTNNB1_TARGETS_DN		28	0.20968667	0.6858036	0.975	1	1	2738	tags=29%, list=24%, signal=38%
STARK_HYPPOCAMPUS_22Q11_DELETION_UP	STARK_HYPPOCAMPUS_22Q11_DELETION_UP		24	0.25135818	0.6814503	0.82978725	1	1	2706	tags=33%, list=24%, signal=44%
SENESE_HDAC1_TARGETS_DN	SENESE_HDAC1_TARGETS_DN		134	0.19379699	0.6797309	0.97727275	1	1	2556	tags=26%, list=23%, signal=33%
XU_CREBBP_TARGETS_DN	XU_CREBBP_TARGETS_DN		34	0.22411959	0.6795328	0.9111111	1	1	3677	tags=38%, list=33%, signal=57%
KEGG_CYTOKINE_CYTOKINE_RECEPTOR_INTERACTION	KEGG_CYTOKINE_CYTOKINE_RECEPTOR_INTERACTION		155	0.23949035	0.6793651	0.9512195	1	1	2615	tags=30%, list=23%, signal=39%
NATSUME_RESPONSE_TO_INTERFERON_BETA_UP	NATSUME_RESPONSE_TO_INTERFERON_BETA_UP		42	0.21213116	0.679202	0.9166667	1	1	3447	tags=48%, list=31%, signal=69%
WILCOX_PRESPONSE_TO_ROGESTERONE_DN	WILCOX_PRESPONSE_TO_ROGESTERONE_DN		30	0.25640544	0.6790733	0.9777778	1	1	3188	tags=43%, list=28%, signal=60%
SMID_BREAST_CANCER_RELAPSE_IN_BRAIN_DN	SMID_BREAST_CANCER_RELAPSE_IN_BRAIN_DN		43	0.22771764	0.67870134	0.92	1	1	1802	tags=23%, list=16%, signal=28%
WILLIAMS_ESR1_TARGETS_UP	WILLIAMS_ESR1_TARGETS_UP		15	0.26082736	0.6775724	0.92	1	1	751	tags=13%, list=7%, signal=14%
ST_GA12_PATHWAY	ST_GA12_PATHWAY		16	0.25891006	0.67740715	0.8604651	1	1	1131	tags=19%, list=10%, signal=21%
SATO_SILENCED_EPIGENETICALLY_IN_PANCREATIC_CANCER	SATO_SILENCED_EPIGENETICALLY_IN_PANCREATIC_CANCER		27	0.2591982	0.6769032	0.90697676	1	1	2531	tags=41%, list=23%, signal=53%
TSENG_ADIPOGENIC_POTENTIAL_DN	TSENG_ADIPOGENIC_POTENTIAL_DN		34	0.27614108	0.67601174	0.84615386	1	1	4147	tags=53%, list=37%, signal=84%
FERREIRA_EWINGS_SARCOMA_UNSTABLE_VS_STABLE_DN	FERREIRA_EWINGS_SARCOMA_UNSTABLE_VS_STABLE_DN		56	0.18708472	0.6750584	0.7948718	1	1	3340	tags=38%, list=30%, signal=53%
PENG_RAPAMYCIN_RESPONSE_UP	PENG_RAPAMYCIN_RESPONSE_UP		27	0.20926929	0.6735771	0.9361702	1	1	478	tags=7%, list=4%, signal=8%
SCHLOSSER_SERUM_RESPONSE_UP	SCHLOSSER_SERUM_RESPONSE_UP		77	0.16368786	0.67333096	1	1	1	3197	tags=30%, list=29%, signal=42%
WINTER_HYPOXIA_DN	WINTER_HYPOXIA_DN		24	0.29975188	0.6723499	0.68292683	1	1	2762	tags=42%, list=25%, signal=55%
SASSON_RESPONSE_TO_FORSKOLIN_UP	SASSON_RESPONSE_TO_FORSKOLIN_UP		49	0.18082176	0.6718112	0.9148936	1	1	1322	tags=12%, list=12%, signal=14%
REACTOME_PLATELET_AGGREGATION_PLUG_FORMATION	REACTOME_PLATELET_AGGREGATION_PLUG_FORMATION		19	0.25022	0.67081845	0.82051283	1	1	2692	tags=32%, list=24%, signal=42%
MULLIGHAN_MLL_SIGNATURE_1_DN	MULLIGHAN_MLL_SIGNATURE_1_DN		140	0.1778224	0.6700863	1	1	1	1767	tags=20%, list=16%, signal=23%
REACTOME_REGULATION_OF_INSULIN_SECRETION	REACTOME_REGULATION_OF_INSULIN_SECRETION		148	0.14429462	0.6692478	0.9166667	1	1	2325	tags=17%, list=21%, signal=21%
TENEDINI_MEGAKARYOCYTE_MARKERS	TENEDINI_MEGAKARYOCYTE_MARKERS		29	0.23625784	0.6674432	0.88095236	1	1	2124	tags=24%, list=19%, signal=30%
WINNEPENNINCKX_MELANOMA_METASTASIS_DN	WINNEPENNINCKX_MELANOMA_METASTASIS_DN		26	0.2425993	0.66633064	0.9166667	1	1	2527	tags=31%, list=23%, signal=40%
DAVICIONI_TARGETS_OF_PAX_FOXO1_FUSIONS_DN	DAVICIONI_TARGETS_OF_PAX_FOXO1_FUSIONS_DN		38	0.24657391	0.6661833	0.94871795	1	1	3826	tags=50%, list=34%, signal=76%
KEGG_PATHWAYS_IN_CANCER	KEGG_PATHWAYS_IN_CANCER		208	0.15905263	0.662581	0.9756098	1	1	2107	tags=19%, list=19%, signal=23%
DAVICIONI_MOLECULAR_ARMS_VS_ERMS_DN	DAVICIONI_MOLECULAR_ARMS_VS_ERMS_DN		105	0.2216194	0.66235596	0.94736844	1	1	2777	tags=31%, list=25%, signal=41%
KEGG_NATURAL_KILLER_CELL_MEDIATED_CYTOTOXICITY	KEGG_NATURAL_KILLER_CELL_MEDIATED_CYTOTOXICITY		64	0.21120825	0.661848	0.8684211	1	1	1037	tags=14%, list=9%, signal=15%
REACTOME_ADHERENS_JUNCTIONS_INTERACTIONS	REACTOME_ADHERENS_JUNCTIONS_INTERACTIONS		18	0.24634483	0.66149426	0.92	1	1	1867	tags=22%, list=17%, signal=27%
VART_KSHV_INFECTION_ANGIOGENIC_MARKERS_UP	VART_KSHV_INFECTION_ANGIOGENIC_MARKERS_UP		122	0.23746781	0.65968573	0.94871795	1	1	1420	tags=16%, list=13%, signal=19%
BILBAN_B_CLL_LPL_UP	BILBAN_B_CLL_LPL_UP		30	0.20816486	0.6595362	0.8958333	1	1	1171	tags=10%, list=10%, signal=11%
KONDO_EZH2_TARGETS	KONDO_EZH2_TARGETS		82	0.20985107	0.6584975	0.9512195	1	1	2176	tags=26%, list=19%, signal=32%
MANALO_HYPOXIA_UP	MANALO_HYPOXIA_UP		128	0.21723169	0.65611607	0.90697676	1	1	2938	tags=31%, list=26%, signal=42%
SIG_CD40PATHWAYMAP	SIG_CD40PATHWAYMAP		23	0.22235432	0.6553429	0.8235294	1	1	2522	tags=30%, list=23%, signal=39%
CHIANG_LIVER_CANCER_SUBCLASS_CTNNB1_UP	CHIANG_LIVER_CANCER_SUBCLASS_CTNNB1_UP		93	0.2104518	0.65521216	1	1	1	2462	tags=28%, list=22%, signal=36%
ZHU_CMV_24_HR_DN	ZHU_CMV_24_HR_DN		39	0.2515339	0.6499786	0.9268293	1	1	2673	tags=33%, list=24%, signal=44%
VECCHI_GASTRIC_CANCER_ADVANCED_VS_EARLY_UP	VECCHI_GASTRIC_CANCER_ADVANCED_VS_EARLY_UP		105	0.2581549	0.6494479	0.974359	1	1	2373	tags=28%, list=21%, signal=35%
RIGGI_EWING_SARCOMA_PROGENITOR_UP	RIGGI_EWING_SARCOMA_PROGENITOR_UP		227	0.20549022	0.6487697	1	1	1	3319	tags=37%, list=30%, signal=52%
REACTOME_SIGNALING_BY_PDGF	REACTOME_SIGNALING_BY_PDGF		48	0.23651116	0.6469787	0.8636364	1	1	1324	tags=17%, list=12%, signal=19%
WEST_ADRENOCORTICAL_TUMOR_MARKERS_DN	WEST_ADRENOCORTICAL_TUMOR_MARKERS_DN		17	0.29139614	0.6467023	0.8974359	1	1	1895	tags=29%, list=17%, signal=35%
KANG_IMMORTALIZED_BY_TERT_UP	KANG_IMMORTALIZED_BY_TERT_UP		55	0.21531999	0.6448011	0.9	1	1	2673	tags=31%, list=24%, signal=40%
KEGG_GLYCOLYSIS_GLUCONEOGENESIS	KEGG_GLYCOLYSIS_GLUCONEOGENESIS		48	0.19650042	0.6443192	0.9375	1	1	2601	tags=27%, list=23%, signal=35%
KEGG_PRIMARY_IMMUNODEFICIENCY	KEGG_PRIMARY_IMMUNODEFICIENCY		25	0.23107204	0.6421158	0.93333334	1	1	1323	tags=16%, list=12%, signal=18%
TONKS_TARGETS_OF_RUNX1_RUNX1T1_FUSION_ERYTHROCYTE_UP	TONKS_TARGETS_OF_RUNX1_RUNX1T1_FUSION_ERYTHROCYTE_UP		98	0.22637397	0.6419072	0.974359	1	1	2266	tags=22%, list=20%, signal=28%
BAELDE_DIABETIC_NEPHROPATHY_UP	BAELDE_DIABETIC_NEPHROPATHY_UP		18	0.2720375	0.6412819	0.9111111	1	1	2576	tags=39%, list=23%, signal=50%
MARCHINI_TRABECTEDIN_RESISTANCE_DN	MARCHINI_TRABECTEDIN_RESISTANCE_DN		33	0.22991873	0.6402197	0.89361703	1	1	2464	tags=27%, list=22%, signal=35%
REACTOME_CREB_PHOPHORYLATION_THROUGH_THE_ACTIVATION_OF_RAS	REACTOME_CREB_PHOPHORYLATION_THROUGH_THE_ACTIVATION_OF_RAS		17	0.22501205	0.63992053	0.9444444	1	1	3552	tags=41%, list=32%, signal=60%
KORKOLA_SEMINOMA_UP	KORKOLA_SEMINOMA_UP		31	0.19873384	0.6395189	0.9787234	1	1	2698	tags=26%, list=24%, signal=34%
KEGG_GLYCINE_SERINE_AND_THREONINE_METABOLISM	KEGG_GLYCINE_SERINE_AND_THREONINE_METABOLISM		22	0.25113487	0.6385969	0.9433962	1	1	1637	tags=18%, list=15%, signal=21%
KEGG_INSULIN_SIGNALING_PATHWAY	KEGG_INSULIN_SIGNALING_PATHWAY		86	0.1670168	0.63808984	0.8666667	1	1	2601	tags=21%, list=23%, signal=27%
CHIANG_LIVER_CANCER_SUBCLASS_CTNNB1_DN	CHIANG_LIVER_CANCER_SUBCLASS_CTNNB1_DN		96	0.24418615	0.63794345	0.92105263	1	1	2592	tags=29%, list=23%, signal=38%
REACTOME_PHASE_II_CONJUGATION	REACTOME_PHASE_II_CONJUGATION		30	0.22361054	0.637565	0.9777778	1	1	3386	tags=40%, list=30%, signal=57%
SCHUETZ_BREAST_CANCER_DUCTAL_INVASIVE_UP	SCHUETZ_BREAST_CANCER_DUCTAL_INVASIVE_UP		223	0.27059507	0.6332228	0.8717949	1	1	3631	tags=43%, list=32%, signal=62%
REACTOME_REGULATION_OF_INSULIN_SECRETION_BY_FREE_FATTY_ACIDS	REACTOME_REGULATION_OF_INSULIN_SECRETION_BY_FREE_FATTY_ACIDS		15	0.24529901	0.6320589	0.9074074	1	1	2747	tags=33%, list=25%, signal=44%
PARENT_MTOR_SIGNALING_DN	PARENT_MTOR_SIGNALING_DN		26	0.22504534	0.63170207	0.90909094	1	1	2185	tags=31%, list=20%, signal=38%
RAMALHO_STEMNESS_DN	RAMALHO_STEMNESS_DN		57	0.22073784	0.62948847	0.9302326	1	1	3824	tags=46%, list=34%, signal=69%
JAZAERI_BREAST_CANCER_BRCA1_VS_BRCA2_DN	JAZAERI_BREAST_CANCER_BRCA1_VS_BRCA2_DN		30	0.22065197	0.6291746	0.9318182	1	1	1548	tags=17%, list=14%, signal=19%
BENPORATH_NOS_TARGETS	BENPORATH_NOS_TARGETS		91	0.16736753	0.6282341	0.9782609	1	1	2454	tags=22%, list=22%, signal=28%
SMID_BREAST_CANCER_RELAPSE_IN_BRAIN_UP	SMID_BREAST_CANCER_RELAPSE_IN_BRAIN_UP		28	0.23711866	0.62460256	1	1	1	2335	tags=21%, list=21%, signal=27%
BROWNE_HCMV_INFECTION_12HR_DN	BROWNE_HCMV_INFECTION_12HR_DN		52	0.18729214	0.62449557	0.9777778	1	1	3016	tags=33%, list=27%, signal=45%
BACOLOD_RESISTANCE_TO_ALKYLATING_AGENTS_DN	BACOLOD_RESISTANCE_TO_ALKYLATING_AGENTS_DN		25	0.1811037	0.6206817	0.9433962	1	1	2810	tags=24%, list=25%, signal=32%
YAGI_AML_WITH_11Q23_REARRANGED	YAGI_AML_WITH_11Q23_REARRANGED		231	0.14706185	0.6190625	1	1	1	2779	tags=23%, list=25%, signal=30%
CHEBOTAEV_GR_TARGETS_DN	CHEBOTAEV_GR_TARGETS_DN		73	0.22025682	0.61697304	1	1	1	2823	tags=34%, list=25%, signal=45%
CHANDRAN_METASTASIS_UP	CHANDRAN_METASTASIS_UP		44	0.18799463	0.6167783	0.9777778	1	1	2043	tags=20%, list=18%, signal=25%
FONTAINE_FOLLICULAR_THYROID_ADENOMA_UP	FONTAINE_FOLLICULAR_THYROID_ADENOMA_UP		40	0.16368613	0.61513746	0.95652175	1	1	2337	tags=20%, list=21%, signal=25%
ZHAN_MULTIPLE_MYELOMA_CD1_UP	ZHAN_MULTIPLE_MYELOMA_CD1_UP		28	0.22517772	0.61066705	1	1	1	1214	tags=14%, list=11%, signal=16%
BERNARD_PPAPDC1B_TARGETS_DN	BERNARD_PPAPDC1B_TARGETS_DN		23	0.19499515	0.6098344	0.9318182	1	1	716	tags=9%, list=6%, signal=9%
TURASHVILI_BREAST_LOBULAR_CARCINOMA_VS_DUCTAL_NORMAL_UP	TURASHVILI_BREAST_LOBULAR_CARCINOMA_VS_DUCTAL_NORMAL_UP		37	0.2741269	0.60977596	0.8372093	1	1	3153	tags=43%, list=28%, signal=60%
IWANAGA_CARCINOGENESIS_BY_KRAS_DN	IWANAGA_CARCINOGENESIS_BY_KRAS_DN		71	0.17485332	0.60886306	1	1	1	3141	tags=34%, list=28%, signal=47%
VERHAAK_AML_WITH_NPM1_MUTATED_DN	VERHAAK_AML_WITH_NPM1_MUTATED_DN		144	0.1941005	0.6080027	1	1	1	3110	tags=31%, list=28%, signal=43%
TAYLOR_METHYLATED_IN_ACUTE_LYMPHOBLASTIC_LEUKEMIA	TAYLOR_METHYLATED_IN_ACUTE_LYMPHOBLASTIC_LEUKEMIA		39	0.17499848	0.6074862	0.9302326	1	1	2854	tags=26%, list=25%, signal=34%
DUNNE_TARGETS_OF_AML1_MTG8_FUSION_DN	DUNNE_TARGETS_OF_AML1_MTG8_FUSION_DN		15	0.2775561	0.60742027	0.9782609	1	1	3009	tags=47%, list=27%, signal=64%
JAZAG_TGFB1_SIGNALING_UP	JAZAG_TGFB1_SIGNALING_UP		67	0.14857452	0.6055956	1	1	1	3631	tags=36%, list=32%, signal=53%
SMID_BREAST_CANCER_BASAL_DN	SMID_BREAST_CANCER_BASAL_DN		387	0.18204677	0.60418695	1	1	1	3273	tags=34%, list=29%, signal=47%
LANDIS_ERBB2_BREAST_TUMORS_324_DN	LANDIS_ERBB2_BREAST_TUMORS_324_DN		115	0.23784694	0.6033712	0.9285714	1	1	2967	tags=31%, list=26%, signal=42%
YAMASHITA_METHYLATED_IN_PROSTATE_CANCER	YAMASHITA_METHYLATED_IN_PROSTATE_CANCER		44	0.2565229	0.60334176	1	1	1	2111	tags=27%, list=19%, signal=33%
BEGUM_TARGETS_OF_PAX3_FOXO1_FUSION_UP	BEGUM_TARGETS_OF_PAX3_FOXO1_FUSION_UP		33	0.22297965	0.60257286	0.9791667	1	1	2164	tags=21%, list=19%, signal=26%
LIU_VAV3_PROSTATE_CARCINOGENESIS_UP	LIU_VAV3_PROSTATE_CARCINOGENESIS_UP		62	0.23882611	0.5976772	0.9	1	1	2891	tags=29%, list=26%, signal=39%
SHEPARD_BMYB_MORPHOLINO_DN	SHEPARD_BMYB_MORPHOLINO_DN		115	0.17090672	0.5943493	0.975	1	1	2667	tags=23%, list=24%, signal=31%
CHIANG_LIVER_CANCER_SUBCLASS_INTERFERON_DN	CHIANG_LIVER_CANCER_SUBCLASS_INTERFERON_DN		19	0.22388412	0.589272	0.9756098	1	1	3148	tags=37%, list=28%, signal=51%
REACTOME_CHEMOKINE_RECEPTORS_BIND_CHEMOKINES	REACTOME_CHEMOKINE_RECEPTORS_BIND_CHEMOKINES		42	0.24941756	0.5863042	0.9756098	1	1	2901	tags=43%, list=26%, signal=58%
WANG_SMARCE1_TARGETS_UP	WANG_SMARCE1_TARGETS_UP		106	0.22090715	0.5862657	1	1	1	2900	tags=30%, list=26%, signal=40%
FAELT_B_CLL_WITH_VH_REARRANGEMENTS_UP	FAELT_B_CLL_WITH_VH_REARRANGEMENTS_UP		37	0.18588199	0.5855242	0.8974359	1	1	364	tags=5%, list=3%, signal=6%
BANDRES_RESPONSE_TO_CARMUSTIN_WITHOUT_MGMT_48HR_DN	BANDRES_RESPONSE_TO_CARMUSTIN_WITHOUT_MGMT_48HR_DN		20	0.1931888	0.58320504	0.9375	1	1	2352	tags=20%, list=21%, signal=25%
KEGG_GLYCOSAMINOGLYCAN_BIOSYNTHESIS_HEPARAN_SULFATE	KEGG_GLYCOSAMINOGLYCAN_BIOSYNTHESIS_HEPARAN_SULFATE		19	0.21587972	0.5817554	0.96153843	1	1	2271	tags=26%, list=20%, signal=33%
BOQUEST_STEM_CELL_CULTURED_VS_FRESH_DN	BOQUEST_STEM_CELL_CULTURED_VS_FRESH_DN		18	0.28224918	0.58152324	0.975	1	1	2151	tags=33%, list=19%, signal=41%
LEONARD_HYPOXIA	LEONARD_HYPOXIA		26	0.23629668	0.5809525	0.96	1	1	2506	tags=27%, list=22%, signal=35%
LEE_EARLY_T_LYMPHOCYTE_DN	LEE_EARLY_T_LYMPHOCYTE_DN		17	0.2337144	0.5796201	0.925	1	1	2323	tags=24%, list=21%, signal=30%
SABATES_COLORECTAL_ADENOMA_UP	SABATES_COLORECTAL_ADENOMA_UP		70	0.2008793	0.57634294	1	1	1	1988	tags=23%, list=18%, signal=28%
NUTT_GBM_VS_AO_GLIOMA_UP	NUTT_GBM_VS_AO_GLIOMA_UP		30	0.18227822	0.5760976	0.9268293	1	1	4233	tags=40%, list=38%, signal=64%
ELVIDGE_HIF1A_AND_HIF2A_TARGETS_DN	ELVIDGE_HIF1A_AND_HIF2A_TARGETS_DN		63	0.20106317	0.5760552	1	1	1	3110	tags=30%, list=28%, signal=42%
GAL_LEUKEMIC_STEM_CELL_UP	GAL_LEUKEMIC_STEM_CELL_UP		58	0.16763416	0.57338494	1	1	1	2689	tags=22%, list=24%, signal=29%
WEST_ADRENOCORTICAL_TUMOR_DN	WEST_ADRENOCORTICAL_TUMOR_DN		341	0.16447423	0.57256967	1	1	1	2820	tags=27%, list=25%, signal=35%
DAIRKEE_TERT_TARGETS_DN	DAIRKEE_TERT_TARGETS_DN		41	0.18313323	0.5707344	1	1	1	3175	tags=37%, list=28%, signal=51%
REACTOME_GAP_JUNCTION_TRAFFICKING	REACTOME_GAP_JUNCTION_TRAFFICKING		19	0.22300734	0.5706626	1	1	1	8704	tags=100%, list=78%, signal=448%
REACTOME_MUSCLE_CONTRACTION	REACTOME_MUSCLE_CONTRACTION		36	0.24392007	0.56951064	0.95555556	1	1	3048	tags=42%, list=27%, signal=57%
KRASNOSELSKAYA_ILF3_TARGETS_UP	KRASNOSELSKAYA_ILF3_TARGETS_UP		18	0.24015255	0.56859267	0.96428573	1	1	2149	tags=22%, list=19%, signal=27%
FALVELLA_SMOKERS_WITH_LUNG_CANCER	FALVELLA_SMOKERS_WITH_LUNG_CANCER		47	0.17393771	0.5682369	1	1	1	3162	tags=32%, list=28%, signal=44%
ELVIDGE_HIF1A_TARGETS_DN	ELVIDGE_HIF1A_TARGETS_DN		58	0.20723255	0.5669614	1	1	1	1442	tags=17%, list=13%, signal=20%
CAMPS_COLON_CANCER_COPY_NUMBER_UP	CAMPS_COLON_CANCER_COPY_NUMBER_UP		46	0.14863852	0.5666818	0.9583333	1	1	3065	tags=24%, list=27%, signal=33%
KAAB_HEART_ATRIUM_VS_VENTRICLE_UP	KAAB_HEART_ATRIUM_VS_VENTRICLE_UP		158	0.16665477	0.5665195	1	1	1	2799	tags=23%, list=25%, signal=31%
PAPASPYRIDONOS_UNSTABLE_ATEROSCLEROTIC_PLAQUE_DN	PAPASPYRIDONOS_UNSTABLE_ATEROSCLEROTIC_PLAQUE_DN		27	0.21363062	0.56447864	0.9767442	1	1	2128	tags=19%, list=19%, signal=23%
VALK_AML_CLUSTER_1	VALK_AML_CLUSTER_1		16	0.23950794	0.5596233	0.98039216	1	1	1314	tags=19%, list=12%, signal=21%
SENESE_HDAC2_TARGETS_DN	SENESE_HDAC2_TARGETS_DN		74	0.21025617	0.5593088	1	1	1	2360	tags=28%, list=21%, signal=36%
RICKMAN_HEAD_AND_NECK_CANCER_A	RICKMAN_HEAD_AND_NECK_CANCER_A		49	0.20502675	0.55629575	1	1	1	2628	tags=33%, list=23%, signal=42%
REACTOME_POST_NMDA_RECEPTOR_ACTIVATION_EVENTS	REACTOME_POST_NMDA_RECEPTOR_ACTIVATION_EVENTS		22	0.18486007	0.5539046	1	1	1	2799	tags=27%, list=25%, signal=36%
STEARMAN_LUNG_CANCER_EARLY_VS_LATE_DN	STEARMAN_LUNG_CANCER_EARLY_VS_LATE_DN		46	0.20223342	0.55181223	0.9512195	1	1	2417	tags=22%, list=22%, signal=28%
BROWNE_HCMV_INFECTION_18HR_DN	BROWNE_HCMV_INFECTION_18HR_DN		105	0.16637817	0.54902583	1	1	1	3016	tags=27%, list=27%, signal=36%
YAO_TEMPORAL_RESPONSE_TO_PROGESTERONE_CLUSTER_1	YAO_TEMPORAL_RESPONSE_TO_PROGESTERONE_CLUSTER_1		58	0.1819342	0.5484094	1	1	1	479	tags=9%, list=4%, signal=9%
REACTOME_INTEGRATION_OF_ENERGY_METABOLISM	REACTOME_INTEGRATION_OF_ENERGY_METABOLISM		160	0.121372364	0.54804295	0.9302326	1	1	2692	tags=18%, list=24%, signal=24%
BIOCARTA_NKT_PATHWAY	BIOCARTA_NKT_PATHWAY		21	0.23207733	0.54495376	1	1	1	2103	tags=24%, list=19%, signal=29%
HELLER_SILENCED_BY_METHYLATION_UP	HELLER_SILENCED_BY_METHYLATION_UP		158	0.18682334	0.54256225	1	1	1	2672	tags=28%, list=24%, signal=36%
REACTOME_NUCLEAR_EVENTS_KINASE_AND_TRANSCRIPTION_FACTOR_ACTIVATION	REACTOME_NUCLEAR_EVENTS_KINASE_AND_TRANSCRIPTION_FACTOR_ACTIVATION		15	0.19615187	0.5400946	0.9411765	1	1	3366	tags=47%, list=30%, signal=67%
CHENG_RESPONSE_TO_NICKEL_ACETATE	CHENG_RESPONSE_TO_NICKEL_ACETATE		16	0.1789564	0.53541267	0.9791667	1	1	2624	tags=19%, list=23%, signal=24%
HUTTMANN_B_CLL_POOR_SURVIVAL_UP	HUTTMANN_B_CLL_POOR_SURVIVAL_UP		167	0.14401242	0.53309315	1	1	1	3504	tags=31%, list=31%, signal=44%
YAGI_AML_FAB_MARKERS	YAGI_AML_FAB_MARKERS		126	0.13974093	0.53106874	1	1	1	2031	tags=14%, list=18%, signal=17%
MIDORIKAWA_AMPLIFIED_IN_LIVER_CANCER	MIDORIKAWA_AMPLIFIED_IN_LIVER_CANCER		26	0.17564641	0.53025544	1	1	1	2969	tags=35%, list=27%, signal=47%
JAATINEN_HEMATOPOIETIC_STEM_CELL_DN	JAATINEN_HEMATOPOIETIC_STEM_CELL_DN		136	0.1934677	0.52943826	1	1	1	2424	tags=21%, list=22%, signal=26%
WEIGEL_OXIDATIVE_STRESS_RESPONSE	WEIGEL_OXIDATIVE_STRESS_RESPONSE		19	0.17884418	0.5277473	0.9791667	1	1	3429	tags=32%, list=31%, signal=45%
ZHAN_MULTIPLE_MYELOMA_SPIKED	ZHAN_MULTIPLE_MYELOMA_SPIKED		15	0.22678456	0.5261935	1	1	1	1633	tags=20%, list=15%, signal=23%
CROONQUIST_STROMAL_STIMULATION_UP	CROONQUIST_STROMAL_STIMULATION_UP		34	0.22783011	0.52431244	1	1	1	3153	tags=41%, list=28%, signal=57%
NING_CHRONIC_OBSTRUCTIVE_PULMONARY_DISEASE_DN	NING_CHRONIC_OBSTRUCTIVE_PULMONARY_DISEASE_DN		50	0.15744962	0.5232741	1	1	1	1895	tags=14%, list=17%, signal=17%
CAIRO_LIVER_DEVELOPMENT_UP	CAIRO_LIVER_DEVELOPMENT_UP		107	0.17974338	0.52209204	1	1	1	2812	tags=25%, list=25%, signal=33%
NAKAYAMA_SOFT_TISSUE_TUMORS_PCA2_UP	NAKAYAMA_SOFT_TISSUE_TUMORS_PCA2_UP		59	0.1978115	0.5188252	1	1	1	2126	tags=20%, list=19%, signal=25%
HELLEBREKERS_SILENCED_DURING_TUMOR_ANGIOGENESIS	HELLEBREKERS_SILENCED_DURING_TUMOR_ANGIOGENESIS		34	0.21766146	0.5165606	1	1	1	2464	tags=29%, list=22%, signal=38%
CROMER_TUMORIGENESIS_DN	CROMER_TUMORIGENESIS_DN		29	0.20802183	0.51588804	1	1	1	1005	tags=14%, list=9%, signal=15%
YOSHIOKA_LIVER_CANCER_EARLY_RECURRENCE_UP	YOSHIOKA_LIVER_CANCER_EARLY_RECURRENCE_UP		20	0.17219952	0.5081275	1	1	1	2335	tags=25%, list=21%, signal=32%
KEGG_TRYPTOPHAN_METABOLISM	KEGG_TRYPTOPHAN_METABOLISM		27	0.18150434	0.50806093	0.9787234	1	1	1232	tags=15%, list=11%, signal=17%
IWANAGA_CARCINOGENESIS_BY_KRAS_PTEN_DN	IWANAGA_CARCINOGENESIS_BY_KRAS_PTEN_DN		192	0.1527877	0.50748104	1	1	1	2633	tags=21%, list=24%, signal=27%
BOYLAN_MULTIPLE_MYELOMA_C_CLUSTER_UP	BOYLAN_MULTIPLE_MYELOMA_C_CLUSTER_UP		20	0.18579726	0.5072053	1	1	1	3029	tags=25%, list=27%, signal=34%
GUTIERREZ_CHRONIC_LYMPHOCYTIC_LEUKEMIA_DN	GUTIERREZ_CHRONIC_LYMPHOCYTIC_LEUKEMIA_DN		32	0.16015616	0.50015104	0.975	1	1	2692	tags=22%, list=24%, signal=29%
VERRECCHIA_EARLY_RESPONSE_TO_TGFB1	VERRECCHIA_EARLY_RESPONSE_TO_TGFB1		39	0.20196669	0.49705696	0.9285714	1	1	2720	tags=26%, list=24%, signal=34%
BRUECKNER_TARGETS_OF_MIRLET7A3_DN	BRUECKNER_TARGETS_OF_MIRLET7A3_DN		46	0.1645599	0.49534485	1	1	1	3093	tags=30%, list=28%, signal=42%
PARK_TRETINOIN_RESPONSE_AND_PML_RARA_FUSION	PARK_TRETINOIN_RESPONSE_AND_PML_RARA_FUSION		21	0.20604558	0.4928632	1	1	1	4006	tags=38%, list=36%, signal=59%
ZHAN_MULTIPLE_MYELOMA_DN	ZHAN_MULTIPLE_MYELOMA_DN		22	0.21373452	0.48945388	1	1	1	3769	tags=45%, list=34%, signal=68%
VANTVEER_BREAST_CANCER_POOR_PROGNOSIS	VANTVEER_BREAST_CANCER_POOR_PROGNOSIS		26	0.17277856	0.48675978	1	1	1	2464	tags=23%, list=22%, signal=30%
FRASOR_RESPONSE_TO_ESTRADIOL_DN	FRASOR_RESPONSE_TO_ESTRADIOL_DN		40	0.15605189	0.48112658	1	1	1	2652	tags=30%, list=24%, signal=39%
HOUSTIS_ROS	HOUSTIS_ROS		26	0.15074767	0.4804429	0.97727275	1	1	110	tags=4%, list=1%, signal=4%
REACTOME_CELL_SURFACE_INTERACTIONS_AT_THE_VASCULAR_WALL	REACTOME_CELL_SURFACE_INTERACTIONS_AT_THE_VASCULAR_WALL		66	0.17026219	0.47901773	1	1	1	3488	tags=35%, list=31%, signal=50%
NIKOLSKY_BREAST_CANCER_11Q12_Q14_AMPLICON	NIKOLSKY_BREAST_CANCER_11Q12_Q14_AMPLICON		74	0.123134114	0.4779994	1	1	1	3316	tags=24%, list=30%, signal=34%
FERRANDO_T_ALL_WITH_MLL_ENL_FUSION_UP	FERRANDO_T_ALL_WITH_MLL_ENL_FUSION_UP		52	0.14831966	0.4777789	0.97727275	1	1	3548	tags=35%, list=32%, signal=50%
SENESE_HDAC1_AND_HDAC2_TARGETS_DN	SENESE_HDAC1_AND_HDAC2_TARGETS_DN		124	0.16347088	0.47458026	1	1	1	3134	tags=35%, list=28%, signal=49%
ZHU_CMV_ALL_DN	ZHU_CMV_ALL_DN		49	0.17317072	0.46786067	1	1	1	2673	tags=27%, list=24%, signal=35%
LENAOUR_DENDRITIC_CELL_MATURATION_UP	LENAOUR_DENDRITIC_CELL_MATURATION_UP		65	0.15164083	0.46387404	0.9756098	1	1	2590	tags=22%, list=23%, signal=28%
LANDIS_ERBB2_BREAST_TUMORS_65_DN	LANDIS_ERBB2_BREAST_TUMORS_65_DN		30	0.20260763	0.45490095	1	1	1	2889	tags=33%, list=26%, signal=45%
PICCALUGA_ANGIOIMMUNOBLASTIC_LYMPHOMA_UP	PICCALUGA_ANGIOIMMUNOBLASTIC_LYMPHOMA_UP		119	0.17644031	0.44327796	1	1	1	3591	tags=42%, list=32%, signal=61%
LY_AGING_PREMATURE_DN	LY_AGING_PREMATURE_DN		19	0.17604233	0.4432755	1	1	1	3174	tags=26%, list=28%, signal=37%
FURUKAWA_DUSP6_TARGETS_PCI35_UP	FURUKAWA_DUSP6_TARGETS_PCI35_UP		37	0.15698968	0.44007662	1	1	1	3499	tags=41%, list=31%, signal=59%
WANG_PROSTATE_CANCER_ANDROGEN_INDEPENDENT	WANG_PROSTATE_CANCER_ANDROGEN_INDEPENDENT		35	0.13018121	0.4351116	1	1	1	3035	tags=23%, list=27%, signal=31%
TSENG_IRS1_TARGETS_DN	TSENG_IRS1_TARGETS_DN		102	0.14469878	0.4255975	1	1	1	3043	tags=27%, list=27%, signal=37%
HUPER_BREAST_BASAL_VS_LUMINAL_UP	HUPER_BREAST_BASAL_VS_LUMINAL_UP		31	0.19372654	0.41379648	1	1	1	3499	tags=35%, list=31%, signal=51%
POMEROY_MEDULLOBLASTOMA_DESMOPLASIC_VS_CLASSIC_UP	POMEROY_MEDULLOBLASTOMA_DESMOPLASIC_VS_CLASSIC_UP		33	0.12275603	0.41233775	1	1	1	2510	tags=18%, list=22%, signal=23%
POMEROY_MEDULLOBLASTOMA_DESMOPLASIC_VS_CLASSIC_DN	POMEROY_MEDULLOBLASTOMA_DESMOPLASIC_VS_CLASSIC_DN		33	0.12275603	0.41233775	1	1	1	2510	tags=18%, list=22%, signal=23%
PARK_TRETINOIN_RESPONSE_AND_RARA_PLZF_FUSION	PARK_TRETINOIN_RESPONSE_AND_RARA_PLZF_FUSION		16	0.18286744	0.39994243	1	1	1	1908	tags=19%, list=17%, signal=23%
ZHAN_LATE_DIFFERENTIATION_GENES_UP	ZHAN_LATE_DIFFERENTIATION_GENES_UP		17	0.14542553	0.37903267	1	1	1	4526	tags=59%, list=40%, signal=99%
KLEIN_PRIMARY_EFFUSION_LYMPHOMA_DN	KLEIN_PRIMARY_EFFUSION_LYMPHOMA_DN		37	0.1428188	0.37434867	1	1	1	3900	tags=35%, list=35%, signal=54%
LINDGREN_BLADDER_CANCER_CLUSTER_2B	LINDGREN_BLADDER_CANCER_CLUSTER_2B		243	0.13500686	0.367607	1	1	1	3839	tags=36%, list=34%, signal=54%
FRIDMAN_IMMORTALIZATION_DN	FRIDMAN_IMMORTALIZATION_DN		21	0.14637217	0.33481973	1	1	1	9561	tags=100%, list=85%, signal=683%
HUANG_FOXA2_TARGETS_DN	HUANG_FOXA2_TARGETS_DN		24	0.14277937	0.31840327	1	1	1	3093	tags=29%, list=28%, signal=40%
WALLACE_PROSTATE_CANCER_RACE_UP	WALLACE_PROSTATE_CANCER_RACE_UP		169	0.11022988	0.29186592	1	0.9997711	1	3865	tags=34%, list=35%, signal=52%
