# Supplementary material for: A genomic analysis of mouse models of breast cancer reveals molecular features of mouse models and relationships to human breast cancer
Source: Breast Cancer Res. 2014 Jun 5;16(3):R59. doi: 10.1186/bcr3672 (PMC4078930; doi:10.1186/bcr3672)
Supplement: Additional file 11 — GSEA for mouse models compared to all other models or to mammary gland development. Listed by model. [file bcr3672-S11.zip › AdditionalFile11/BRCA_Null/Vs_Other_models/C3/Downregulated_in_BRCA_Null_vs_OtherModels.txt]

NAME	GS<br> follow link to MSigDB	GS DETAILS	SIZE	ES	NES	NOM p-val	FDR q-val	FWER p-val	RANK AT MAX	LEADING EDGE
TMTCGCGANR_UNKNOWN	TMTCGCGANR_UNKNOWN	Details ...	72	-0.4977743	-2.0148904	0	0.03392829	0.02	2966	tags=47%, list=26%, signal=64%
V$ELK1_02	V$ELK1_02	Details ...	113	-0.3851188	-1.8489225	0	0.07756225	0.12	3532	tags=44%, list=32%, signal=64%
V$NRF2_01	V$NRF2_01	Details ...	121	-0.4197593	-1.8369986	0	0.05677901	0.14	3466	tags=47%, list=31%, signal=67%
CGGAARNGGCNG_UNKNOWN	CGGAARNGGCNG_UNKNOWN	Details ...	25	-0.54821485	-1.7289478	0.03773585	0.1246292	0.35	4194	tags=68%, list=37%, signal=108%
GCGNNANTTCC_UNKNOWN	GCGNNANTTCC_UNKNOWN	Details ...	63	-0.43683702	-1.7131008	0.01724138	0.12264073	0.39	3262	tags=49%, list=29%, signal=69%
V$GABP_B	V$GABP_B	Details ...	114	-0.37471196	-1.7122093	0	0.10364084	0.39	4080	tags=52%, list=36%, signal=81%
GKCGCNNNNNNNTGAYG_UNKNOWN	GKCGCNNNNNNNTGAYG_UNKNOWN	Details ...	32	-0.49243066	-1.7081708	0	0.09307383	0.4	4440	tags=75%, list=40%, signal=124%
MGGAAGTG_V$GABP_B	MGGAAGTG_V$GABP_B	Details ...	357	-0.37022224	-1.6832978	0	0.104670234	0.46	3357	tags=43%, list=30%, signal=60%
CCGNMNNTNACG_UNKNOWN	CCGNMNNTNACG_UNKNOWN	Details ...	38	-0.45908624	-1.6451344	0	0.1303082	0.5	3262	tags=55%, list=29%, signal=78%
TCCCRNNRTGC_UNKNOWN	TCCCRNNRTGC_UNKNOWN	Details ...	80	-0.38815618	-1.5782772	0.020833334	0.2379033	0.63	2747	tags=41%, list=25%, signal=54%
RCGCANGCGY_V$NRF1_Q6	RCGCANGCGY_V$NRF1_Q6	Details ...	412	-0.31555653	-1.5495913	0.018181818	0.29313532	0.7	3107	tags=35%, list=28%, signal=47%
GGCNNMSMYNTTG_UNKNOWN	GGCNNMSMYNTTG_UNKNOWN	Details ...	35	-0.41325036	-1.5233665	0.037037037	0.3480708	0.72	4374	tags=63%, list=39%, signal=103%
CTGTTAC,MIR-194	CTGTTAC,MIR-194	Details ...	48	-0.4439643	-1.5168585	0.06896552	0.34594652	0.75	2888	tags=44%, list=26%, signal=59%
V$CETS1P54_01	V$CETS1P54_01	Details ...	128	-0.34035343	-1.5117419	0.03773585	0.3343738	0.75	3325	tags=42%, list=30%, signal=59%
KCCGNSWTTT_UNKNOWN	KCCGNSWTTT_UNKNOWN	Details ...	48	-0.43106154	-1.4362186	0.15686275	0.61056185	0.83	4616	tags=65%, list=41%, signal=109%
GGAANCGGAANY_UNKNOWN	GGAANCGGAANY_UNKNOWN	Details ...	52	-0.3294902	-1.4079696	0.10204082	0.718427	0.83	3725	tags=52%, list=33%, signal=77%
GCCATNTTG_V$YY1_Q6	GCCATNTTG_V$YY1_Q6	Details ...	200	-0.29630822	-1.4010855	0.11111111	0.7075836	0.83	3097	tags=36%, list=28%, signal=49%
ATAACCT,MIR-154	ATAACCT,MIR-154	Details ...	35	-0.4489986	-1.4010338	0.14	0.66827345	0.83	2813	tags=43%, list=25%, signal=57%
V$TAXCREB_01	V$TAXCREB_01	Details ...	70	-0.39852372	-1.3958962	0.074074075	0.6549091	0.84	2512	tags=39%, list=22%, signal=49%
TCCAGAT,MIR-516-5P	TCCAGAT,MIR-516-5P	Details ...	50	-0.4100678	-1.3817178	0.12727273	0.68794876	0.84	2785	tags=38%, list=25%, signal=50%
TAANNYSGCG_UNKNOWN	TAANNYSGCG_UNKNOWN	Details ...	40	-0.37142152	-1.368983	0.09615385	0.7216085	0.84	3515	tags=48%, list=31%, signal=69%
GGCNKCCATNK_UNKNOWN	GGCNKCCATNK_UNKNOWN	Details ...	57	-0.35026556	-1.3687449	0.10714286	0.69027853	0.84	3141	tags=46%, list=28%, signal=63%
V$TEL2_Q6	V$TEL2_Q6	Details ...	109	-0.32816926	-1.3581479	0.08163265	0.71479464	0.86	3729	tags=47%, list=33%, signal=69%
WCTCNATGGY_UNKNOWN	WCTCNATGGY_UNKNOWN	Details ...	30	-0.40772733	-1.3571721	0.13793103	0.68879896	0.86	2467	tags=47%, list=22%, signal=60%
V$YY1_Q6	V$YY1_Q6	Details ...	113	-0.30902073	-1.3490797	0.0754717	0.70426494	0.88	3869	tags=50%, list=35%, signal=76%
V$NFMUE1_Q6	V$NFMUE1_Q6	Details ...	118	-0.30998567	-1.3485918	0.1509434	0.6791395	0.88	4381	tags=58%, list=39%, signal=94%
V$YY1_02	V$YY1_02	Details ...	113	-0.3144466	-1.3476583	0.08	0.65757257	0.88	3645	tags=43%, list=33%, signal=64%
TATCTGG,MIR-488	TATCTGG,MIR-488	Details ...	32	-0.40799993	-1.3386285	0.13114753	0.6714541	0.88	1954	tags=31%, list=17%, signal=38%
ACTAYRNNNCCCR_UNKNOWN	ACTAYRNNNCCCR_UNKNOWN	Details ...	184	-0.3180997	-1.336067	0.044444446	0.6594116	0.88	3393	tags=38%, list=30%, signal=54%
V$ELK1_01	V$ELK1_01	Details ...	124	-0.33073336	-1.3314323	0.118644066	0.6624827	0.89	3901	tags=50%, list=35%, signal=76%
ACATTCC,MIR-1,MIR-206	ACATTCC,MIR-1,MIR-206	Details ...	140	-0.32478225	-1.3285735	0.10169491	0.6545204	0.89	3968	tags=52%, list=35%, signal=80%
KMCATNNWGGA_UNKNOWN	KMCATNNWGGA_UNKNOWN	Details ...	35	-0.3954274	-1.3219676	0.14285715	0.6687602	0.91	2152	tags=34%, list=19%, signal=42%
ATGCAGT,MIR-217	ATGCAGT,MIR-217	Details ...	51	-0.41804376	-1.3196397	0.13333334	0.6578121	0.91	1062	tags=25%, list=9%, signal=28%
GCGSCMNTTT_UNKNOWN	GCGSCMNTTT_UNKNOWN	Details ...	30	-0.3865949	-1.28307	0.14035088	0.79883933	0.92	2222	tags=40%, list=20%, signal=50%
V$E2F_Q4_01	V$E2F_Q4_01	Details ...	108	-0.35643813	-1.2754546	0.26	0.8149752	0.92	3207	tags=44%, list=29%, signal=60%
KTGGYRSGAA_UNKNOWN	KTGGYRSGAA_UNKNOWN	Details ...	42	-0.41579446	-1.2720555	0.20454545	0.80846554	0.92	3087	tags=45%, list=28%, signal=62%
AACTGGA,MIR-145	AACTGGA,MIR-145	Details ...	117	-0.32609683	-1.2594607	0.19672132	0.84893566	0.92	3369	tags=43%, list=30%, signal=60%
AAAGGGA,MIR-204,MIR-211	AAAGGGA,MIR-204,MIR-211	Details ...	119	-0.32641497	-1.2502642	0.16071428	0.87719613	0.95	2718	tags=31%, list=24%, signal=41%
GGCNRNWCTTYS_UNKNOWN	GGCNRNWCTTYS_UNKNOWN	Details ...	39	-0.3262706	-1.2382573	0.12244898	0.9170338	0.95	4329	tags=62%, list=39%, signal=100%
V$E2F1_Q6	V$E2F1_Q6	Details ...	103	-0.34192216	-1.2348106	0.26	0.90949744	0.95	3141	tags=43%, list=28%, signal=59%
V$ARNT_02	V$ARNT_02	Details ...	115	-0.27795497	-1.2306533	0.19298245	0.90617764	0.95	2961	tags=37%, list=26%, signal=50%
GCACCTT,MIR-18A,MIR-18B	GCACCTT,MIR-18A,MIR-18B	Details ...	53	-0.34907436	-1.2249473	0.2777778	0.9141333	0.96	1843	tags=28%, list=16%, signal=34%
ACCATTT,MIR-522	ACCATTT,MIR-522	Details ...	78	-0.32639143	-1.2210647	0.19672132	0.9108234	0.96	2747	tags=36%, list=25%, signal=47%
V$E2F1_Q6_01	V$E2F1_Q6_01	Details ...	112	-0.34827316	-1.2146833	0.2173913	0.9205752	0.96	3141	tags=42%, list=28%, signal=58%
AACTGAC,MIR-223	AACTGAC,MIR-223	Details ...	54	-0.38221127	-1.2112206	0.19642857	0.9183655	0.97	2455	tags=35%, list=22%, signal=45%
TGTATGA,MIR-485-3P	TGTATGA,MIR-485-3P	Details ...	75	-0.36124536	-1.1918095	0.21666667	0.9998201	0.97	1670	tags=31%, list=15%, signal=36%
ACTGCAG,MIR-17-3P	ACTGCAG,MIR-17-3P	Details ...	51	-0.32763094	-1.174159	0.33333334	1	0.99	3102	tags=41%, list=28%, signal=57%
TTGCCAA,MIR-182	TTGCCAA,MIR-182	Details ...	160	-0.31436053	-1.1695796	0.2881356	1	0.99	2390	tags=31%, list=21%, signal=38%
SNACANNNYSYAGA_UNKNOWN	SNACANNNYSYAGA_UNKNOWN	Details ...	30	-0.34357786	-1.1689488	0.20930232	1	0.99	1417	tags=27%, list=13%, signal=30%
CRGAARNNNNCGA_UNKNOWN	CRGAARNNNNCGA_UNKNOWN	Details ...	25	-0.3562147	-1.1581423	0.27272728	1	0.99	3851	tags=52%, list=34%, signal=79%
AGTTCTC,MIR-146A,MIR-146B	AGTTCTC,MIR-146A,MIR-146B	Details ...	27	-0.3579695	-1.1569712	0.21666667	1	0.99	3666	tags=56%, list=33%, signal=82%
GACAATC,MIR-219	GACAATC,MIR-219	Details ...	74	-0.32167882	-1.1433909	0.3275862	1	0.99	1718	tags=24%, list=15%, signal=29%
V$E2F_Q6	V$E2F_Q6	Details ...	101	-0.32091832	-1.1422904	0.3265306	1	0.99	2985	tags=43%, list=27%, signal=58%
ATAGGAA,MIR-202	ATAGGAA,MIR-202	Details ...	52	-0.3289795	-1.1381558	0.30357143	1	0.99	2764	tags=37%, list=25%, signal=48%
ATGTTAA,MIR-302C	ATGTTAA,MIR-302C	Details ...	126	-0.31717587	-1.1375386	0.26229507	1	0.99	1423	tags=22%, list=13%, signal=25%
V$E2F_03	V$E2F_03	Details ...	115	-0.31008506	-1.1295023	0.34	1	0.99	2605	tags=35%, list=23%, signal=45%
TAGGTCA,MIR-192,MIR-215	TAGGTCA,MIR-192,MIR-215	Details ...	23	-0.38911688	-1.1256871	0.33333334	1	0.99	2367	tags=35%, list=21%, signal=44%
CAGCTTT,MIR-320	CAGCTTT,MIR-320	Details ...	121	-0.30807257	-1.125331	0.3220339	1	0.99	2942	tags=39%, list=26%, signal=52%
TCTGATA,MIR-361	TCTGATA,MIR-361	Details ...	47	-0.34396955	-1.1217939	0.33333334	1	0.99	2799	tags=38%, list=25%, signal=51%
AGTCTTA,MIR-499	AGTCTTA,MIR-499	Details ...	34	-0.36192247	-1.1145501	0.29310346	1	0.99	2475	tags=35%, list=22%, signal=45%
V$E2F_Q4	V$E2F_Q4		102	-0.30905753	-1.1138434	0.32	1	0.99	2985	tags=42%, list=27%, signal=57%
V$PPARA_01	V$PPARA_01		21	-0.41779548	-1.1115965	0.34375	1	0.99	1202	tags=24%, list=11%, signal=27%
V$E2F1DP1RB_01	V$E2F1DP1RB_01		100	-0.30833516	-1.1087241	0.3617021	1	0.99	2992	tags=41%, list=27%, signal=55%
AACATTC,MIR-409-3P	AACATTC,MIR-409-3P		63	-0.35201386	-1.1006558	0.2982456	1	1	3047	tags=43%, list=27%, signal=59%
TTGGAGA,MIR-515-5P,MIR-519E	TTGGAGA,MIR-515-5P,MIR-519E		68	-0.31398726	-1.0967854	0.36363637	1	1	1868	tags=28%, list=17%, signal=33%
V$E2F4DP1_01	V$E2F4DP1_01		101	-0.30841053	-1.0965526	0.34042552	1	1	2334	tags=32%, list=21%, signal=40%
V$STAT1_02	V$STAT1_02		117	-0.23224723	-1.0920466	0.3773585	1	1	3477	tags=41%, list=31%, signal=59%
AGGCACT,MIR-515-3P	AGGCACT,MIR-515-3P		42	-0.34378907	-1.0865684	0.31578946	1	1	2512	tags=33%, list=22%, signal=43%
SGCGSSAAA_V$E2F1DP2_01	SGCGSSAAA_V$E2F1DP2_01		75	-0.32004485	-1.0864124	0.36956522	1	1	3002	tags=39%, list=27%, signal=52%
ACCAAAG,MIR-9	ACCAAAG,MIR-9		255	-0.27030864	-1.0844477	0.3220339	1	1	2647	tags=28%, list=24%, signal=36%
CATGTAA,MIR-496	CATGTAA,MIR-496		92	-0.31759918	-1.0801628	0.30508474	1	1	2761	tags=37%, list=25%, signal=49%
RRCCGTTA_UNKNOWN	RRCCGTTA_UNKNOWN		35	-0.32666776	-1.0687294	0.3773585	1	1	1279	tags=20%, list=11%, signal=23%
ACTWSNACTNY_UNKNOWN	ACTWSNACTNY_UNKNOWN		40	-0.29821232	-1.0642979	0.4107143	1	1	3462	tags=48%, list=31%, signal=69%
V$EGR3_01	V$EGR3_01		34	-0.31492996	-1.0638837	0.39583334	1	1	3704	tags=59%, list=33%, signal=88%
GCAAGGA,MIR-502	GCAAGGA,MIR-502		34	-0.3151252	-1.0605452	0.3962264	1	1	1333	tags=18%, list=12%, signal=20%
V$E2F_02	V$E2F_02		97	-0.3067147	-1.0594257	0.4	1	1	3002	tags=38%, list=27%, signal=52%
AAGWWRNYGGC_UNKNOWN	AAGWWRNYGGC_UNKNOWN		50	-0.26883954	-1.0532264	0.3846154	1	1	3047	tags=34%, list=27%, signal=47%
ATCATGA,MIR-433	ATCATGA,MIR-433		55	-0.2783365	-1.0459639	0.37096775	1	1	3207	tags=36%, list=29%, signal=51%
GAGACTG,MIR-452	GAGACTG,MIR-452		44	-0.30477837	-1.04588	0.43396226	1	1	1271	tags=16%, list=11%, signal=18%
GCAAGAC,MIR-431	GCAAGAC,MIR-431		22	-0.38316044	-1.0445471	0.41666666	1	1	1758	tags=36%, list=16%, signal=43%
V$E2F1DP1_01	V$E2F1DP1_01		96	-0.30191985	-1.0413295	0.42222223	1	1	3002	tags=38%, list=27%, signal=51%
V$E2F1DP2_01	V$E2F1DP2_01		96	-0.30191985	-1.0413295	0.42222223	1	1	3002	tags=38%, list=27%, signal=51%
V$E2F4DP2_01	V$E2F4DP2_01		96	-0.30191985	-1.0413294	0.42222223	1	1	3002	tags=38%, list=27%, signal=51%
GTAAACC,MIR-299-5P	GTAAACC,MIR-299-5P		31	-0.33852378	-1.0357891	0.37037036	1	1	1607	tags=26%, list=14%, signal=30%
TTTTGAG,MIR-373	TTTTGAG,MIR-373		116	-0.25974745	-1.0355575	0.4107143	1	1	2555	tags=34%, list=23%, signal=43%
V$E2F_Q6_01	V$E2F_Q6_01		110	-0.30469322	-1.0304997	0.37777779	1	1	3141	tags=41%, list=28%, signal=56%
V$SRF_01	V$SRF_01		37	-0.3452038	-1.0254081	0.46774194	1	1	1778	tags=27%, list=16%, signal=32%
V$USF_01	V$USF_01		109	-0.23321733	-1.0235951	0.4375	1	1	2918	tags=31%, list=26%, signal=42%
TACTTGA,MIR-26A,MIR-26B	TACTTGA,MIR-26A,MIR-26B		144	-0.28944373	-1.0206358	0.45901638	1	1	2961	tags=36%, list=26%, signal=48%
GACTGTT,MIR-212,MIR-132	GACTGTT,MIR-212,MIR-132		78	-0.28291512	-1.0187092	0.4	1	1	2909	tags=36%, list=26%, signal=48%
GTATGAT,MIR-154,MIR-487	GTATGAT,MIR-154,MIR-487		36	-0.3197273	-1.0164933	0.4090909	1	1	3774	tags=47%, list=34%, signal=71%
TTGGGAG,MIR-150	TTGGGAG,MIR-150		49	-0.3187402	-1.0162518	0.41379312	1	1	3586	tags=47%, list=32%, signal=69%
V$SREBP1_01	V$SREBP1_01		87	-0.24553242	-1.0154709	0.4716981	1	1	2918	tags=30%, list=26%, signal=40%
V$E2F1_Q4_01	V$E2F1_Q4_01		105	-0.28074044	-1.0095655	0.4680851	1	1	3008	tags=40%, list=27%, signal=54%
AACYNNNNTTCCS_UNKNOWN	AACYNNNNTTCCS_UNKNOWN		44	-0.26199707	-1.008239	0.4	1	1	1578	tags=18%, list=14%, signal=21%
GTGCCAT,MIR-183	GTGCCAT,MIR-183		100	-0.2787174	-1.0076698	0.46296296	1	1	2625	tags=35%, list=23%, signal=45%
TTGCACT,MIR-130A,MIR-301,MIR-130B	TTGCACT,MIR-130A,MIR-301,MIR-130B		179	-0.25579128	-1.0048517	0.44262296	1	1	1402	tags=19%, list=13%, signal=21%
V$CREB_Q3	V$CREB_Q3		115	-0.23536925	-0.9996758	0.45901638	1	1	2408	tags=27%, list=22%, signal=34%
TCTGATC,MIR-383	TCTGATC,MIR-383		20	-0.33031434	-0.9972989	0.43396226	1	1	2151	tags=30%, list=19%, signal=37%
V$USF_Q6	V$USF_Q6		119	-0.22231147	-0.99447215	0.51724136	1	1	3059	tags=33%, list=27%, signal=45%
CCAGGTT,MIR-490	CCAGGTT,MIR-490		27	-0.30407885	-0.9937625	0.4716981	1	1	4722	tags=67%, list=42%, signal=115%
TGAGATT,MIR-216	TGAGATT,MIR-216		56	-0.26548466	-0.9923576	0.50877196	1	1	1755	tags=27%, list=16%, signal=32%
GTGACGY_V$E4F1_Q6	GTGACGY_V$E4F1_Q6		316	-0.21884838	-0.9922237	0.45901638	1	1	2611	tags=27%, list=23%, signal=34%
ATATGCA,MIR-448	ATATGCA,MIR-448		105	-0.28849933	-0.98558104	0.46774194	1	1	1721	tags=24%, list=15%, signal=28%
ACACTGG,MIR-199A,MIR-199B	ACACTGG,MIR-199A,MIR-199B		80	-0.24717261	-0.9816377	0.5322581	1	1	1685	tags=23%, list=15%, signal=26%
TGCGCANK_UNKNOWN	TGCGCANK_UNKNOWN		250	-0.20660293	-0.9810747	0.46296296	1	1	3973	tags=41%, list=35%, signal=62%
TAATGTG,MIR-323	TAATGTG,MIR-323		78	-0.25724134	-0.9774709	0.5423729	1	1	2331	tags=28%, list=21%, signal=35%
ATCMNTCCGY_UNKNOWN	ATCMNTCCGY_UNKNOWN		23	-0.28754392	-0.9752947	0.5294118	1	1	1566	tags=22%, list=14%, signal=25%
V$STAT1_01	V$STAT1_01		37	-0.28973424	-0.9717595	0.5762712	1	1	3415	tags=43%, list=30%, signal=62%
V$E2F_Q3_01	V$E2F_Q3_01		106	-0.27157456	-0.96961606	0.5	1	1	3008	tags=41%, list=27%, signal=55%
TCATCTC,MIR-143	TCATCTC,MIR-143		70	-0.27598026	-0.96721184	0.51785713	1	1	2718	tags=33%, list=24%, signal=43%
GGGCATT,MIR-365	GGGCATT,MIR-365		60	-0.29481366	-0.9660703	0.53846157	1	1	3878	tags=48%, list=35%, signal=74%
AGGTGCA,MIR-500	AGGTGCA,MIR-500		46	-0.28866684	-0.9627293	0.53571427	1	1	1353	tags=22%, list=12%, signal=25%
V$AHR_01	V$AHR_01		39	-0.25025213	-0.96225786	0.50980395	1	1	2129	tags=28%, list=19%, signal=35%
V$CREB_02	V$CREB_02		122	-0.24100345	-0.9596679	0.45	1	1	2576	tags=30%, list=23%, signal=38%
V$NRF1_Q6	V$NRF1_Q6		117	-0.2112994	-0.9569724	0.51785713	1	1	3973	tags=42%, list=35%, signal=64%
V$USF_02	V$USF_02		121	-0.23468842	-0.9559657	0.5535714	1	1	2913	tags=30%, list=26%, signal=40%
CTCAAGA,MIR-526B	CTCAAGA,MIR-526B		38	-0.2942272	-0.95538104	0.46666667	1	1	2308	tags=34%, list=21%, signal=43%
V$IRF2_01	V$IRF2_01		55	-0.30973458	-0.9551656	0.5272727	1	1	1793	tags=22%, list=16%, signal=26%
ACACTAC,MIR-142-3P	ACACTAC,MIR-142-3P		60	-0.25631592	-0.95393187	0.5	1	1	2889	tags=33%, list=26%, signal=45%
YGCANTGCR_UNKNOWN	YGCANTGCR_UNKNOWN		52	-0.25086334	-0.9496381	0.50769234	1	1	3862	tags=54%, list=34%, signal=82%
V$MAX_01	V$MAX_01		116	-0.2328764	-0.94916177	0.5	1	1	2934	tags=34%, list=26%, signal=46%
V$E2F1_Q3	V$E2F1_Q3		105	-0.2572917	-0.94598836	0.5294118	1	1	3087	tags=36%, list=28%, signal=49%
CYTAGCAAY_UNKNOWN	CYTAGCAAY_UNKNOWN		63	-0.23304085	-0.9415032	0.627451	1	1	1771	tags=24%, list=16%, signal=28%
V$USF_C	V$USF_C		137	-0.22772351	-0.94089717	0.55172414	1	1	3979	tags=45%, list=36%, signal=69%
TGCACTT,MIR-519C,MIR-519B,MIR-519A	TGCACTT,MIR-519C,MIR-519B,MIR-519A		209	-0.25417978	-0.93626446	0.57894737	1	1	2567	tags=30%, list=23%, signal=38%
ACTTTAT,MIR-142-5P	ACTTTAT,MIR-142-5P		150	-0.25320226	-0.93410295	0.61403507	1	1	2961	tags=37%, list=26%, signal=49%
TTTGCAG,MIR-518A-2	TTTGCAG,MIR-518A-2		98	-0.25555912	-0.9300375	0.51785713	1	1	2093	tags=24%, list=19%, signal=30%
V$ETS2_B	V$ETS2_B		144	-0.25567454	-0.9239938	0.5762712	1	1	1639	tags=21%, list=15%, signal=24%
V$SP1_Q6	V$SP1_Q6		128	-0.22413255	-0.92173153	0.5714286	1	1	1119	tags=14%, list=10%, signal=15%
TCTATGA,MIR-376A,MIR-376B	TCTATGA,MIR-376A,MIR-376B		50	-0.26330084	-0.91861814	0.6	1	1	1778	tags=26%, list=16%, signal=31%
V$ETS_Q4	V$ETS_Q4		130	-0.23998712	-0.91394883	0.6730769	1	1	3522	tags=41%, list=31%, signal=59%
ATTACAT,MIR-380-3P	ATTACAT,MIR-380-3P		43	-0.30613518	-0.90875345	0.58928573	1	1	1506	tags=28%, list=13%, signal=32%
CCCNNNNNNAAGWT_UNKNOWN	CCCNNNNNNAAGWT_UNKNOWN		53	-0.25859314	-0.90611446	0.56666666	1	1	2677	tags=36%, list=24%, signal=47%
TAGCTTT,MIR-9	TAGCTTT,MIR-9		127	-0.25538367	-0.9018343	0.6779661	1	1	2813	tags=35%, list=25%, signal=47%
V$WHN_B	V$WHN_B		121	-0.24000776	-0.9015247	0.55737704	1	1	1708	tags=25%, list=15%, signal=29%
GCACTTT,MIR-17-5P,MIR-20A,MIR-106A,MIR-106B,MIR-20B,MIR-519D	GCACTTT,MIR-17-5P,MIR-20A,MIR-106A,MIR-106B,MIR-20B,MIR-519D		272	-0.2223846	-0.89471126	0.61403507	1	1	3051	tags=31%, list=27%, signal=42%
YGCGYRCGC_UNKNOWN	YGCGYRCGC_UNKNOWN		139	-0.20916049	-0.8938982	0.6296296	1	1	2367	tags=21%, list=21%, signal=26%
TGCCTTA,MIR-124A	TGCCTTA,MIR-124A		285	-0.21779776	-0.8918548	0.62068963	1	1	2987	tags=31%, list=27%, signal=41%
V$E2F1_Q4	V$E2F1_Q4		115	-0.23661217	-0.891424	0.6226415	1	1	2152	tags=27%, list=19%, signal=33%
GTTTGTT,MIR-495	GTTTGTT,MIR-495		116	-0.2462114	-0.8896527	0.6779661	1	1	2494	tags=30%, list=22%, signal=38%
AGCATTA,MIR-155	AGCATTA,MIR-155		72	-0.26566893	-0.8865515	0.60714287	1	1	2478	tags=26%, list=22%, signal=34%
ACAWNRNSRCGG_UNKNOWN	ACAWNRNSRCGG_UNKNOWN		41	-0.23010713	-0.885788	0.5744681	1	1	2913	tags=34%, list=26%, signal=46%
GTATTAT,MIR-369-3P	GTATTAT,MIR-369-3P		96	-0.26336893	-0.8848341	0.6603774	1	1	2059	tags=24%, list=18%, signal=29%
CTTTGTA,MIR-524	CTTTGTA,MIR-524		227	-0.23185807	-0.88464415	0.6557377	1	1	2919	tags=31%, list=26%, signal=41%
V$ARNT_01	V$ARNT_01		122	-0.21353327	-0.88399446	0.70689654	1	1	2928	tags=31%, list=26%, signal=42%
V$MYCMAX_01	V$MYCMAX_01		121	-0.22387256	-0.88351923	0.61403507	1	1	3363	tags=40%, list=30%, signal=56%
CTACTGT,MIR-199A	CTACTGT,MIR-199A		77	-0.26815197	-0.8825669	0.625	1	1	2210	tags=26%, list=20%, signal=32%
GTAAGAT,MIR-200A	GTAAGAT,MIR-200A		24	-0.31700182	-0.88120186	0.6393443	1	1	2600	tags=38%, list=23%, signal=49%
V$MIF1_01	V$MIF1_01		75	-0.24488989	-0.8807901	0.7291667	1	1	3345	tags=44%, list=30%, signal=62%
TGTTTAC,MIR-30A-5P,MIR-30C,MIR-30D,MIR-30B,MIR-30E-5P	TGTTTAC,MIR-30A-5P,MIR-30C,MIR-30D,MIR-30B,MIR-30E-5P		295	-0.22441982	-0.8779949	0.7288136	1	1	2817	tags=33%, list=25%, signal=42%
GGGACCA,MIR-133A,MIR-133B	GGGACCA,MIR-133A,MIR-133B		101	-0.20724902	-0.8759727	0.6964286	1	1	4030	tags=42%, list=36%, signal=64%
CAGTCAC,MIR-134	CAGTCAC,MIR-134		25	-0.24971129	-0.8755074	0.6037736	1	1	3837	tags=52%, list=34%, signal=79%
YRCCAKNNGNCGC_UNKNOWN	YRCCAKNNGNCGC_UNKNOWN		29	-0.2932319	-0.8724425	0.64285713	1	1	331	tags=14%, list=3%, signal=14%
V$E2F_Q3	V$E2F_Q3		107	-0.2355672	-0.8698613	0.66	1	1	3141	tags=38%, list=28%, signal=53%
TATTATA,MIR-374	TATTATA,MIR-374		145	-0.24778967	-0.8694619	0.6551724	1	1	2405	tags=28%, list=21%, signal=35%
MCAATNNNNNGCG_UNKNOWN	MCAATNNNNNGCG_UNKNOWN		50	-0.24865545	-0.8683936	0.6956522	1	1	2579	tags=28%, list=23%, signal=36%
GTGCAAT,MIR-25,MIR-32,MIR-92,MIR-363,MIR-367	GTGCAAT,MIR-25,MIR-32,MIR-92,MIR-363,MIR-367		159	-0.23327783	-0.8673079	0.704918	1	1	2555	tags=26%, list=23%, signal=34%
CCTGAGT,MIR-510	CCTGAGT,MIR-510		22	-0.28389677	-0.8664722	0.6909091	1	1	3728	tags=41%, list=33%, signal=61%
GTAGGCA,MIR-189	GTAGGCA,MIR-189		17	-0.2970758	-0.8664507	0.63492066	1	1	55	tags=6%, list=0%, signal=6%
CACGTG_V$MYC_Q2	CACGTG_V$MYC_Q2		482	-0.18487994	-0.8645476	0.7017544	1	1	3039	tags=29%, list=27%, signal=39%
TGAATGT,MIR-181A,MIR-181B,MIR-181C,MIR-181D	TGAATGT,MIR-181A,MIR-181B,MIR-181C,MIR-181D		216	-0.22838295	-0.86429644	0.7017544	1	1	2747	tags=29%, list=25%, signal=38%
AATGTGA,MIR-23A,MIR-23B	AATGTGA,MIR-23A,MIR-23B		213	-0.23099864	-0.86333454	0.7719298	1	1	2794	tags=32%, list=25%, signal=42%
V$E4F1_Q6	V$E4F1_Q6		131	-0.22037007	-0.86067015	0.6727273	1	1	3392	tags=37%, list=30%, signal=53%
CTATGCA,MIR-153	CTATGCA,MIR-153		107	-0.23732132	-0.8583713	0.63793105	1	1	2668	tags=27%, list=24%, signal=35%
V$E2F1_Q3_01	V$E2F1_Q3_01		123	-0.21247227	-0.84917533	0.64705884	1	1	3008	tags=35%, list=27%, signal=47%
GATGKMRGCG_UNKNOWN	GATGKMRGCG_UNKNOWN		31	-0.25908664	-0.84820324	0.6	1	1	2896	tags=35%, list=26%, signal=48%
ACTGCCT,MIR-34B	ACTGCCT,MIR-34B		111	-0.21503119	-0.84691566	0.6551724	1	1	1391	tags=17%, list=12%, signal=19%
V$STAT3_02	V$STAT3_02		63	-0.24209878	-0.8461162	0.71153843	1	1	3097	tags=41%, list=28%, signal=57%
ACTGTAG,MIR-139	ACTGTAG,MIR-139		66	-0.24683864	-0.8416702	0.6666667	1	1	2784	tags=29%, list=25%, signal=38%
GGGNRMNNYCAT_UNKNOWN	GGGNRMNNYCAT_UNKNOWN		47	-0.23625995	-0.8412433	0.6730769	1	1	2980	tags=32%, list=27%, signal=43%
GTGTCAA,MIR-514	GTGTCAA,MIR-514		28	-0.27052754	-0.8387294	0.78431374	1	1	1419	tags=18%, list=13%, signal=20%
CATTTCA,MIR-203	CATTTCA,MIR-203		129	-0.22325255	-0.8379727	0.68421054	1	1	2793	tags=30%, list=25%, signal=40%
GGCACAT,MIR-455	GGCACAT,MIR-455		28	-0.26796073	-0.83672476	0.6885246	1	1	1721	tags=21%, list=15%, signal=25%
V$AHR_Q5	V$AHR_Q5		105	-0.21008073	-0.83548576	0.7346939	1	1	2658	tags=29%, list=24%, signal=37%
V$CREB_Q2	V$CREB_Q2		124	-0.21496828	-0.83444506	0.72727275	1	1	2606	tags=29%, list=23%, signal=37%
TGCTGCT,MIR-15A,MIR-16,MIR-15B,MIR-195,MIR-424,MIR-497	TGCTGCT,MIR-15A,MIR-16,MIR-15B,MIR-195,MIR-424,MIR-497		295	-0.19297479	-0.8340809	0.6923077	1	1	2552	tags=25%, list=23%, signal=32%
WYAAANNRNNNGCG_UNKNOWN	WYAAANNRNNNGCG_UNKNOWN		25	-0.25813523	-0.826549	0.7254902	1	1	2828	tags=40%, list=25%, signal=53%
AAGCACT,MIR-520F	AAGCACT,MIR-520F		102	-0.21305439	-0.82498384	0.7894737	1	1	1765	tags=22%, list=16%, signal=25%
AAGCCAT,MIR-135A,MIR-135B	AAGCCAT,MIR-135A,MIR-135B		166	-0.21104752	-0.8234391	0.8035714	1	1	2919	tags=33%, list=26%, signal=44%
GTACTGT,MIR-101	GTACTGT,MIR-101		130	-0.23320986	-0.81960183	0.7586207	1	1	2567	tags=31%, list=23%, signal=39%
CCACACA,MIR-147	CCACACA,MIR-147		36	-0.25848883	-0.81781185	0.71153843	1	1	3387	tags=39%, list=30%, signal=56%
V$PPARG_01	V$PPARG_01		21	-0.2526552	-0.81681913	0.671875	1	1	2821	tags=38%, list=25%, signal=51%
ACTGAAA,MIR-30A-3P,MIR-30E-3P	ACTGAAA,MIR-30A-3P,MIR-30E-3P		94	-0.2342908	-0.8150818	0.66071427	1	1	3097	tags=36%, list=28%, signal=50%
GGTGAAG,MIR-412	GGTGAAG,MIR-412		34	-0.22809823	-0.8132058	0.8076923	1	1	3036	tags=32%, list=27%, signal=44%
GTGCCTT,MIR-506	GTGCCTT,MIR-506		359	-0.19345206	-0.81084526	0.78846157	1	1	2601	tags=25%, list=23%, signal=32%
V$STAT_01	V$STAT_01		133	-0.21789667	-0.81026506	0.8448276	1	1	2405	tags=25%, list=21%, signal=31%
CCCACAT,MIR-299-3P	CCCACAT,MIR-299-3P		25	-0.2812417	-0.8100863	0.75	1	1	1936	tags=24%, list=17%, signal=29%
GTTAAAG,MIR-302B	GTTAAAG,MIR-302B		38	-0.27541217	-0.8081497	0.7288136	1	1	2093	tags=26%, list=19%, signal=32%
V$IRF_Q6	V$IRF_Q6		115	-0.24999356	-0.80486965	0.6851852	1	1	1001	tags=14%, list=9%, signal=15%
V$AP2_Q6	V$AP2_Q6		127	-0.20484206	-0.8039981	0.7291667	1	1	2623	tags=25%, list=23%, signal=33%
AAGGGAT,MIR-188	AAGGGAT,MIR-188		41	-0.23848547	-0.79849243	0.7288136	1	1	1294	tags=17%, list=12%, signal=19%
V$ZF5_01	V$ZF5_01		123	-0.19781038	-0.78811514	0.7924528	1	1	3416	tags=37%, list=31%, signal=53%
TTTGTAG,MIR-520D	TTTGTAG,MIR-520D		174	-0.21068107	-0.78500694	0.8363636	1	1	2475	tags=24%, list=22%, signal=30%
V$SP1_Q4_01	V$SP1_Q4_01		131	-0.19288754	-0.78499055	0.86538464	1	1	1406	tags=15%, list=13%, signal=16%
CAAGGAT,MIR-362	CAAGGAT,MIR-362		33	-0.24189469	-0.78476727	0.82978725	1	1	2348	tags=33%, list=21%, signal=42%
ACACTCC,MIR-122A	ACACTCC,MIR-122A		43	-0.21150537	-0.7840906	0.70689654	1	1	1606	tags=16%, list=14%, signal=19%
V$ATF1_Q6	V$ATF1_Q6		124	-0.22196141	-0.7840828	0.84210527	1	1	2860	tags=36%, list=26%, signal=48%
V$CREB_Q4_01	V$CREB_Q4_01		103	-0.2066409	-0.78314745	0.8095238	1	1	2658	tags=25%, list=24%, signal=33%
GTGTTGA,MIR-505	GTGTTGA,MIR-505		53	-0.24217089	-0.7816381	0.80701756	1	1	2046	tags=25%, list=18%, signal=30%
ATGTACA,MIR-493	ATGTACA,MIR-493		142	-0.2118435	-0.7815132	0.7894737	1	1	1198	tags=15%, list=11%, signal=16%
GTGACTT,MIR-224	GTGACTT,MIR-224		79	-0.21015541	-0.78094774	0.7735849	1	1	3831	tags=39%, list=34%, signal=59%
CAGTATT,MIR-200B,MIR-200C,MIR-429	CAGTATT,MIR-200B,MIR-200C,MIR-429		243	-0.21949925	-0.7752793	0.7586207	1	1	1672	tags=19%, list=15%, signal=22%
V$IRF1_01	V$IRF1_01		122	-0.22057459	-0.77232945	0.8833333	1	1	1793	tags=20%, list=16%, signal=24%
ATGAAGG,MIR-205	ATGAAGG,MIR-205		75	-0.2276714	-0.77161425	0.6935484	1	1	2236	tags=27%, list=20%, signal=33%
V$ETS1_B	V$ETS1_B		128	-0.20710625	-0.7697737	0.84615386	1	1	2604	tags=26%, list=23%, signal=33%
CGTSACG_V$PAX3_B	CGTSACG_V$PAX3_B		61	-0.19660044	-0.7663786	0.87931037	1	1	2426	tags=26%, list=22%, signal=33%
TCCAGAG,MIR-518C	TCCAGAG,MIR-518C		69	-0.20843504	-0.763057	0.86206895	1	1	3043	tags=29%, list=27%, signal=40%
AGCACTT,MIR-93,MIR-302A,MIR-302B,MIR-302C,MIR-302D,MIR-372,MIR-373,MIR-520E,MIR-520A,MIR-526B,MIR-520B,MIR-520C,MIR-520D	AGCACTT,MIR-93,MIR-302A,MIR-302B,MIR-302C,MIR-302D,MIR-372,MIR-373,MIR-520E,MIR-520A,MIR-526B,MIR-520B,MIR-520C,MIR-520D		140	-0.19435386	-0.7624216	0.88135594	1	1	3023	tags=30%, list=27%, signal=41%
TGACCTTG_V$SF1_Q6	TGACCTTG_V$SF1_Q6		122	-0.18725471	-0.7584061	0.83076924	1	1	1189	tags=14%, list=11%, signal=15%
CTTGTAT,MIR-381	CTTGTAT,MIR-381		96	-0.21771392	-0.7563829	0.8360656	1	1	1294	tags=14%, list=12%, signal=15%
TTCNRGNNNNTTC_V$HSF_Q6	TTCNRGNNNNTTC_V$HSF_Q6		75	-0.21037221	-0.750755	0.875	1	1	2512	tags=29%, list=22%, signal=38%
TTGCWCAAY_V$CEBPB_02	TTGCWCAAY_V$CEBPB_02		36	-0.24742821	-0.74985296	0.8666667	1	1	1138	tags=17%, list=10%, signal=18%
V$CEBPA_01	V$CEBPA_01		119	-0.2186785	-0.7482175	0.93650794	1	1	1477	tags=18%, list=13%, signal=20%
CACTTTG,MIR-520G,MIR-520H	CACTTTG,MIR-520G,MIR-520H		118	-0.20159681	-0.74214846	0.8301887	1	1	2744	tags=28%, list=25%, signal=37%
V$MYB_Q3	V$MYB_Q3		111	-0.20388158	-0.7407251	0.89830506	1	1	2884	tags=34%, list=26%, signal=46%
YKACATTT_UNKNOWN	YKACATTT_UNKNOWN		121	-0.19364756	-0.7384266	0.9245283	1	1	939	tags=12%, list=8%, signal=13%
ACAACTT,MIR-382	ACAACTT,MIR-382		38	-0.23158826	-0.7362188	0.8947368	1	1	2099	tags=24%, list=19%, signal=29%
TGCACTG,MIR-148A,MIR-152,MIR-148B	TGCACTG,MIR-148A,MIR-152,MIR-148B		125	-0.19824073	-0.72843677	0.8548387	1	1	1398	tags=18%, list=12%, signal=20%
YRTCANNRCGC_UNKNOWN	YRTCANNRCGC_UNKNOWN		35	-0.20291185	-0.726961	0.87931037	1	1	3325	tags=37%, list=30%, signal=53%
V$PU1_Q6	V$PU1_Q6		110	-0.19022293	-0.7245187	0.8888889	1	1	2773	tags=25%, list=25%, signal=34%
CTTTGCA,MIR-527	CTTTGCA,MIR-527		129	-0.19135238	-0.7244492	0.8947368	1	1	1506	tags=16%, list=13%, signal=19%
V$CREBP1_Q2	V$CREBP1_Q2		118	-0.20358065	-0.72022516	0.9	1	1	1802	tags=19%, list=16%, signal=22%
ATGCTGG,MIR-338	ATGCTGG,MIR-338		47	-0.18813257	-0.7198793	0.80701756	1	1	2754	tags=30%, list=25%, signal=39%
V$USF_Q6_01	V$USF_Q6_01		103	-0.17332856	-0.7160005	0.8909091	1	1	2607	tags=24%, list=23%, signal=31%
TNCATNTCCYR_UNKNOWN	TNCATNTCCYR_UNKNOWN		53	-0.1738814	-0.7159977	0.9166667	1	1	1932	tags=19%, list=17%, signal=23%
V$SP1_Q6_01	V$SP1_Q6_01		126	-0.1656462	-0.7153421	0.8518519	1	1	1732	tags=16%, list=15%, signal=19%
GTTGNYNNRGNAAC_UNKNOWN	GTTGNYNNRGNAAC_UNKNOWN		44	-0.20926052	-0.714792	0.79310346	1	1	2055	tags=27%, list=18%, signal=33%
V$ETF_Q6	V$ETF_Q6		50	-0.2091936	-0.71039325	0.8333333	1	1	2813	tags=32%, list=25%, signal=43%
V$CMYB_01	V$CMYB_01		119	-0.17877579	-0.7081009	0.9074074	1	1	773	tags=11%, list=7%, signal=12%
ACTGTGA,MIR-27A,MIR-27B	ACTGTGA,MIR-27A,MIR-27B		229	-0.17838886	-0.70172876	0.89830506	1	1	2365	tags=25%, list=21%, signal=31%
V$CREB_01	V$CREB_01		121	-0.18901071	-0.7015365	0.9354839	1	1	2658	tags=26%, list=24%, signal=34%
CCAATNNSNNNGCG_UNKNOWN	CCAATNNSNNNGCG_UNKNOWN		28	-0.21959415	-0.6998825	0.8939394	1	1	3256	tags=43%, list=29%, signal=60%
V$MYOGNF1_01	V$MYOGNF1_01		20	-0.27410054	-0.6946827	0.9491525	1	1	2791	tags=30%, list=25%, signal=40%
CTGAGCC,MIR-24	CTGAGCC,MIR-24		123	-0.16758133	-0.69461936	0.9591837	1	1	3333	tags=27%, list=30%, signal=38%
V$GRE_C	V$GRE_C		63	-0.2193559	-0.6943512	0.89830506	1	1	2367	tags=29%, list=21%, signal=36%
V$CREBP1_01	V$CREBP1_01		77	-0.20173737	-0.69365835	0.86	1	1	1723	tags=21%, list=15%, signal=24%
TTTGCAC,MIR-19A,MIR-19B	TTTGCAC,MIR-19A,MIR-19B		245	-0.16950902	-0.6925748	0.877193	1	1	2404	tags=21%, list=21%, signal=26%
V$STAT_Q6	V$STAT_Q6		133	-0.1853749	-0.69118816	0.9508197	1	1	2942	tags=29%, list=26%, signal=39%
V$E4BP4_01	V$E4BP4_01		94	-0.17953978	-0.69114506	0.9516129	1	1	1704	tags=20%, list=15%, signal=24%
V$AML1_01	V$AML1_01		129	-0.19827452	-0.69086015	0.9655172	1	1	2586	tags=28%, list=23%, signal=36%
V$AML1_Q6	V$AML1_Q6		129	-0.19827452	-0.69086015	0.9655172	1	1	2586	tags=28%, list=23%, signal=36%
V$SF1_Q6	V$SF1_Q6		127	-0.1769788	-0.69009393	0.9354839	1	1	1939	tags=17%, list=17%, signal=20%
GTCTTCC,MIR-7	GTCTTCC,MIR-7		79	-0.18815115	-0.68757147	0.8	1	1	1855	tags=19%, list=17%, signal=23%
V$AP1_Q4	V$AP1_Q4		137	-0.18106614	-0.6851126	0.984127	1	1	2763	tags=31%, list=25%, signal=41%
STTTCRNTTT_V$IRF_Q6	STTTCRNTTT_V$IRF_Q6		92	-0.22617467	-0.6838757	0.92727274	1	1	3141	tags=33%, list=28%, signal=45%
ATTCTTT,MIR-186	ATTCTTT,MIR-186		128	-0.18388215	-0.6766132	0.91935486	1	1	3102	tags=30%, list=28%, signal=41%
V$YY1_01	V$YY1_01		127	-0.16801727	-0.6739549	0.93939394	1	1	2966	tags=29%, list=26%, signal=39%
GGAMTNNNNNTCCY_UNKNOWN	GGAMTNNNNNTCCY_UNKNOWN		55	-0.17512716	-0.6733905	0.96428573	1	1	2571	tags=25%, list=23%, signal=33%
V$E2F_Q2	V$E2F_Q2		79	-0.1813949	-0.6731992	0.92156863	1	1	3831	tags=43%, list=34%, signal=65%
GAGCCAG,MIR-149	GAGCCAG,MIR-149		73	-0.17586327	-0.67241406	0.9491525	1	1	1867	tags=18%, list=17%, signal=21%
AACWWCAANK_UNKNOWN	AACWWCAANK_UNKNOWN		70	-0.20292392	-0.6694458	0.8947368	1	1	3411	tags=40%, list=30%, signal=57%
TTCYNRGAA_V$STAT5B_01	TTCYNRGAA_V$STAT5B_01		165	-0.18155581	-0.66767174	0.983871	1	1	2224	tags=22%, list=20%, signal=27%
ATAAGCT,MIR-21	ATAAGCT,MIR-21		69	-0.21786739	-0.66545355	0.93442625	1	1	2741	tags=36%, list=24%, signal=48%
V$XBP1_01	V$XBP1_01		65	-0.18180111	-0.6629057	0.94545454	1	1	624	tags=9%, list=6%, signal=10%
CAATGCA,MIR-33	CAATGCA,MIR-33		55	-0.216243	-0.66139454	0.94545454	1	1	2117	tags=22%, list=19%, signal=27%
V$CP2_02	V$CP2_02		122	-0.18137291	-0.6582865	0.984127	1	1	1663	tags=16%, list=15%, signal=19%
TTCYRGAA_UNKNOWN	TTCYRGAA_UNKNOWN		144	-0.16771129	-0.65695894	0.98214287	1	1	3385	tags=35%, list=30%, signal=49%
CAGCAGG,MIR-370	CAGCAGG,MIR-370		74	-0.18205152	-0.6561615	0.96153843	1	1	2312	tags=24%, list=21%, signal=30%
ACAACCT,MIR-453	ACAACCT,MIR-453		18	-0.243064	-0.6541529	0.90909094	1	1	3416	tags=50%, list=31%, signal=72%
TGTYNNNNNRGCARM_UNKNOWN	TGTYNNNNNRGCARM_UNKNOWN		27	-0.22243038	-0.6537587	0.94827586	1	1	3702	tags=41%, list=33%, signal=61%
GAGCTGG,MIR-337	GAGCTGG,MIR-337		76	-0.17408058	-0.6493295	0.9183673	1	1	3120	tags=28%, list=28%, signal=38%
V$COUP_DR1_Q6	V$COUP_DR1_Q6		124	-0.17314526	-0.6479198	0.9846154	1	1	2877	tags=30%, list=26%, signal=40%
AGGAGTG,MIR-483	AGGAGTG,MIR-483		32	-0.18901218	-0.6476311	0.9818182	1	1	3714	tags=38%, list=33%, signal=56%
V$CREB_Q2_01	V$CREB_Q2_01		101	-0.1869445	-0.64749795	0.9836066	1	1	1671	tags=18%, list=15%, signal=21%
ATACTGT,MIR-144	ATACTGT,MIR-144		107	-0.19405745	-0.6431208	0.97959185	1	1	2152	tags=25%, list=19%, signal=31%
V$ICSBP_Q6	V$ICSBP_Q6		119	-0.19381504	-0.64054376	1	1	1	875	tags=12%, list=8%, signal=13%
V$CHOP_01	V$CHOP_01		115	-0.16894598	-0.6376797	1	1	1	2787	tags=25%, list=25%, signal=33%
V$PAX3_B	V$PAX3_B		44	-0.18421003	-0.6318181	0.9622642	1	1	1409	tags=16%, list=13%, signal=18%
V$MAF_Q6	V$MAF_Q6		144	-0.17362507	-0.6303742	1	1	1	2851	tags=28%, list=25%, signal=38%
RACTNNRTTTNC_UNKNOWN	RACTNNRTTTNC_UNKNOWN		58	-0.16226669	-0.6274227	0.98039216	1	1	1532	tags=17%, list=14%, signal=20%
GGCACTT,MIR-519E	GGCACTT,MIR-519E		68	-0.177781	-0.62668806	0.94545454	1	1	2512	tags=24%, list=22%, signal=30%
ATGTAGC,MIR-221,MIR-222	ATGTAGC,MIR-221,MIR-222		56	-0.21274622	-0.62620527	0.96428573	1	1	1558	tags=20%, list=14%, signal=23%
V$NFKB_Q6	V$NFKB_Q6		130	-0.17349643	-0.61944884	0.9807692	1	1	1924	tags=18%, list=17%, signal=21%
GGCAGTG,MIR-324-3P	GGCAGTG,MIR-324-3P		48	-0.195909	-0.6156732	0.92727274	1	1	2520	tags=27%, list=23%, signal=35%
ATGTTTC,MIR-494	ATGTTTC,MIR-494		79	-0.16211812	-0.6148704	0.9649123	1	1	2122	tags=19%, list=19%, signal=23%
TCCATTKW_UNKNOWN	TCCATTKW_UNKNOWN		114	-0.17435321	-0.61160594	0.9692308	1	1	3173	tags=34%, list=28%, signal=47%
V$CEBP_Q2	V$CEBP_Q2		112	-0.17606652	-0.6104044	1	1	1	3661	tags=42%, list=33%, signal=62%
GCATTTG,MIR-105	GCATTTG,MIR-105		85	-0.16839406	-0.59825444	1	1	1	2507	tags=22%, list=22%, signal=29%
V$MYCMAX_B	V$MYCMAX_B		133	-0.14167818	-0.5975965	0.98	1	1	3385	tags=32%, list=30%, signal=46%
CAGGTCC,MIR-492	CAGGTCC,MIR-492		28	-0.19224355	-0.5932207	1	1	1	2764	tags=32%, list=25%, signal=43%
V$AR_01	V$AR_01		72	-0.17107338	-0.5904077	1	1	1	2537	tags=25%, list=23%, signal=32%
GGCCAGT,MIR-193A,MIR-193B	GGCCAGT,MIR-193A,MIR-193B		42	-0.17880018	-0.58231694	0.96875	1	1	4133	tags=43%, list=37%, signal=68%
CTCAGGG,MIR-125B,MIR-125A	CTCAGGG,MIR-125B,MIR-125A		177	-0.13961853	-0.5741917	1	1	1	2320	tags=18%, list=21%, signal=22%
V$SRF_C	V$SRF_C		116	-0.17003378	-0.56989837	1	1	1	3348	tags=33%, list=30%, signal=46%
ATGGYGGA_UNKNOWN	ATGGYGGA_UNKNOWN		43	-0.15770726	-0.5682777	0.9811321	1	1	3704	tags=42%, list=33%, signal=62%
GTTATAT,MIR-410	GTTATAT,MIR-410		48	-0.18488544	-0.56652135	1	1	1	3007	tags=23%, list=27%, signal=31%
V$TAXCREB_02	V$TAXCREB_02		15	-0.21614462	-0.56301856	0.98333335	1	1	4393	tags=53%, list=39%, signal=88%
V$CREL_01	V$CREL_01		136	-0.15429777	-0.5622963	1	1	1	2658	tags=24%, list=24%, signal=31%
V$ISRE_01	V$ISRE_01		109	-0.17114936	-0.5589623	1	1	1	2325	tags=21%, list=21%, signal=26%
V$NFKB_C	V$NFKB_C		136	-0.14743955	-0.55476	1	1	1	1793	tags=16%, list=16%, signal=19%
RGAGGAARY_V$PU1_Q6	RGAGGAARY_V$PU1_Q6		237	-0.14865467	-0.55027103	1	1	1	2658	tags=23%, list=24%, signal=29%
V$ELF1_Q6	V$ELF1_Q6		110	-0.15434296	-0.5488309	0.98333335	1	1	2825	tags=24%, list=25%, signal=31%
V$NERF_Q2	V$NERF_Q2		125	-0.14826055	-0.547359	1	1	1	1525	tags=13%, list=14%, signal=15%
V$SRF_Q5_01	V$SRF_Q5_01		116	-0.16171072	-0.5366488	1	1	1	2483	tags=24%, list=22%, signal=31%
V$ERR1_Q2	V$ERR1_Q2		124	-0.1422458	-0.5289287	1	1	1	1411	tags=11%, list=13%, signal=13%
GTGCCAA,MIR-96	GTGCCAA,MIR-96		160	-0.13567916	-0.51890606	1	1	1	2761	tags=24%, list=25%, signal=31%
TGGTGCT,MIR-29A,MIR-29B,MIR-29C	TGGTGCT,MIR-29A,MIR-29B,MIR-29C		251	-0.13243057	-0.49762627	1	1	1	3303	tags=28%, list=29%, signal=39%
ACCAATC,MIR-509	ACCAATC,MIR-509		19	-0.19016345	-0.48018447	0.9836066	1	1	1285	tags=11%, list=11%, signal=12%
V$PEA3_Q6	V$PEA3_Q6		117	-0.14139259	-0.47692004	1	0.997629	1	3194	tags=26%, list=29%, signal=37%
