# Supplementary material for: A genomic analysis of mouse models of breast cancer reveals molecular features of mouse models and relationships to human breast cancer
Source: Breast Cancer Res. 2014 Jun 5;16(3):R59. doi: 10.1186/bcr3672 (PMC4078930; doi:10.1186/bcr3672)
Supplement: Additional file 11 — GSEA for mouse models compared to all other models or to mammary gland development. Listed by model. [file bcr3672-S11.zip › AdditionalFile11/BRCA_Null/Vs_Other_models/C3/Upregulated_in_BRCA_Null_vs_OtherModels.txt]

NAME	GS<br> follow link to MSigDB	GS DETAILS	SIZE	ES	NES	NOM p-val	FDR q-val	FWER p-val	RANK AT MAX	LEADING EDGE
V$NRSF_01	V$NRSF_01	Details ...	52	0.6303543	1.7177302	0.02173913	1	0.37	2591	tags=65%, list=23%, signal=85%
ACAWYAAAG_UNKNOWN	ACAWYAAAG_UNKNOWN	Details ...	47	0.5111121	1.7060302	0	1	0.38	920	tags=26%, list=8%, signal=28%
RYTAAWNNNTGAY_UNKNOWN	RYTAAWNNNTGAY_UNKNOWN	Details ...	37	0.5717049	1.7048538	0	0.7999236	0.39	1861	tags=46%, list=17%, signal=55%
YNTTTNNNANGCARM_UNKNOWN	YNTTTNNNANGCARM_UNKNOWN	Details ...	37	0.553049	1.5964768	0	1	0.52	2273	tags=54%, list=20%, signal=68%
V$LHX3_01	V$LHX3_01	Details ...	109	0.4878825	1.5960304	0.023255814	1	0.52	2779	tags=52%, list=25%, signal=69%
V$TAL1BETAE47_01	V$TAL1BETAE47_01	Details ...	118	0.465127	1.5793356	0	0.9781922	0.54	2812	tags=45%, list=25%, signal=59%
V$MYOD_Q6_01	V$MYOD_Q6_01	Details ...	104	0.45962086	1.56905	0	0.8964785	0.55	2479	tags=42%, list=22%, signal=54%
V$SMAD3_Q6	V$SMAD3_Q6	Details ...	104	0.47866422	1.5659243	0.022222223	0.8044292	0.55	2704	tags=47%, list=24%, signal=62%
RNTCANNRNNYNATTW_UNKNOWN	RNTCANNRNNYNATTW_UNKNOWN	Details ...	27	0.5716842	1.5483205	0.03125	0.8527377	0.6	2838	tags=59%, list=25%, signal=79%
V$MEIS1AHOXA9_01	V$MEIS1AHOXA9_01	Details ...	55	0.4905594	1.5447842	0.023809524	0.7852089	0.61	2156	tags=45%, list=19%, signal=56%
V$TAL1ALPHAE47_01	V$TAL1ALPHAE47_01	Details ...	119	0.4516844	1.5294034	0.046511628	0.789523	0.63	2812	tags=45%, list=25%, signal=60%
V$OCT1_02	V$OCT1_02	Details ...	100	0.44963473	1.5287797	0.024390243	0.7272554	0.63	2282	tags=44%, list=20%, signal=55%
V$POU1F1_Q6	V$POU1F1_Q6	Details ...	111	0.43285236	1.4924784	0.048780486	0.86951846	0.7	2580	tags=42%, list=23%, signal=54%
V$CDPCR3_01	V$CDPCR3_01	Details ...	26	0.59273285	1.4827373	0.040816326	0.85522383	0.71	2738	tags=62%, list=24%, signal=81%
GGGGCCC,MIR-296	GGGGCCC,MIR-296	Details ...	37	0.4496333	1.4697577	0.09259259	0.8775534	0.72	2952	tags=49%, list=26%, signal=66%
V$NKX62_Q2	V$NKX62_Q2	Details ...	108	0.43549925	1.4547052	0.051282052	0.9012294	0.73	3235	tags=50%, list=29%, signal=70%
V$POU6F1_01	V$POU6F1_01	Details ...	117	0.4603671	1.4537888	0	0.85621595	0.74	2775	tags=47%, list=25%, signal=62%
V$HMX1_01	V$HMX1_01	Details ...	20	0.5331712	1.4517938	0.08888889	0.8221455	0.74	2723	tags=50%, list=24%, signal=66%
AAGTCCA,MIR-422B,MIR-422A	AAGTCCA,MIR-422B,MIR-422A	Details ...	28	0.47350577	1.4429893	0.055555556	0.8303041	0.75	480	tags=18%, list=4%, signal=19%
V$GATA1_04	V$GATA1_04	Details ...	118	0.45619535	1.4375308	0.04347826	0.81350714	0.75	2847	tags=50%, list=25%, signal=66%
V$GATA_C	V$GATA_C	Details ...	137	0.4441889	1.4321177	0.09090909	0.79854196	0.75	3026	tags=50%, list=27%, signal=67%
V$MEF2_03	V$MEF2_03	Details ...	117	0.42841807	1.4280077	0.08571429	0.7821079	0.76	2597	tags=44%, list=23%, signal=56%
V$HNF1_C	V$HNF1_C	Details ...	120	0.44849285	1.4215019	0.051282052	0.7769512	0.77	2732	tags=45%, list=24%, signal=59%
V$HNF1_01	V$HNF1_01	Details ...	129	0.47644866	1.4189357	0.08108108	0.7577807	0.79	1890	tags=42%, list=17%, signal=50%
V$MMEF2_Q6	V$MMEF2_Q6	Details ...	139	0.42001203	1.4182578	0.13513513	0.72965866	0.79	2086	tags=37%, list=19%, signal=45%
V$MYOD_Q6	V$MYOD_Q6	Details ...	113	0.43313283	1.4143889	0.05	0.7210278	0.79	3053	tags=50%, list=27%, signal=69%
V$AP4_Q6	V$AP4_Q6	Details ...	108	0.41799545	1.4111254	0.08510638	0.7094928	0.79	3009	tags=46%, list=27%, signal=63%
V$AMEF2_Q6	V$AMEF2_Q6	Details ...	123	0.41517282	1.406706	0.032258064	0.7076752	0.79	3103	tags=43%, list=28%, signal=59%
TGATTTRY_V$GFI1_01	TGATTTRY_V$GFI1_01	Details ...	147	0.44269618	1.4065206	0.1388889	0.68458736	0.79	2811	tags=44%, list=25%, signal=57%
V$GATA_Q6	V$GATA_Q6	Details ...	106	0.45898458	1.4061558	0.10204082	0.66395414	0.8	3026	tags=53%, list=27%, signal=72%
V$TAL1BETAITF2_01	V$TAL1BETAITF2_01	Details ...	120	0.42828602	1.4008976	0.12195122	0.66416955	0.8	2975	tags=48%, list=27%, signal=65%
V$CDP_02	V$CDP_02	Details ...	54	0.44160032	1.3990501	0.09756097	0.65082955	0.8	2164	tags=39%, list=19%, signal=48%
V$HEN1_02	V$HEN1_02	Details ...	86	0.37701213	1.3959979	0.06382979	0.64044756	0.8	2707	tags=37%, list=24%, signal=49%
V$MEF2_02	V$MEF2_02	Details ...	115	0.448719	1.3873832	0.06666667	0.6532223	0.8	2713	tags=47%, list=24%, signal=61%
CAGNWMCNNNGAC_UNKNOWN	CAGNWMCNNNGAC_UNKNOWN	Details ...	45	0.47890645	1.3866954	0.1	0.63697225	0.8	2488	tags=53%, list=22%, signal=68%
V$NKX25_01	V$NKX25_01	Details ...	71	0.38955703	1.3853277	0.13636364	0.62261885	0.8	3055	tags=46%, list=27%, signal=64%
V$HNF1_Q6	V$HNF1_Q6	Details ...	136	0.43683085	1.3842037	0.046511628	0.61144185	0.8	1882	tags=35%, list=17%, signal=41%
V$TGIF_01	V$TGIF_01	Details ...	107	0.38292134	1.3810977	0.06818182	0.60536844	0.8	2386	tags=38%, list=21%, signal=48%
V$E2A_Q2	V$E2A_Q2	Details ...	107	0.4278547	1.3782772	0.102564104	0.60254973	0.8	3591	tags=53%, list=32%, signal=78%
V$HMEF2_Q6	V$HMEF2_Q6	Details ...	63	0.48671824	1.3781686	0.037037037	0.5880012	0.8	2564	tags=49%, list=23%, signal=63%
V$OCT1_05	V$OCT1_05	Details ...	115	0.4066725	1.3735186	0.071428575	0.59302044	0.81	2839	tags=43%, list=25%, signal=56%
YATTNATC_UNKNOWN	YATTNATC_UNKNOWN	Details ...	162	0.42276365	1.3695514	0.08571429	0.5913228	0.81	2273	tags=41%, list=20%, signal=51%
V$MEIS1_01	V$MEIS1_01	Details ...	117	0.3828202	1.3620381	0.024390243	0.6055012	0.81	2732	tags=42%, list=24%, signal=55%
V$MEF2_Q6_01	V$MEF2_Q6_01	Details ...	121	0.41675863	1.3619674	0.09677419	0.5919643	0.81	2564	tags=42%, list=23%, signal=54%
V$MEIS1BHOXA9_01	V$MEIS1BHOXA9_01	Details ...	71	0.43830988	1.3603662	0.07317073	0.58552444	0.81	1334	tags=28%, list=12%, signal=32%
V$TBP_01	V$TBP_01	Details ...	115	0.40350926	1.35636	0.10526316	0.5876727	0.81	2399	tags=39%, list=21%, signal=49%
V$CDX2_Q5	V$CDX2_Q5	Details ...	111	0.40522274	1.3494599	0.10810811	0.60070884	0.81	2257	tags=37%, list=20%, signal=46%
V$EVI1_05	V$EVI1_05	Details ...	89	0.41298485	1.3407387	0.102564104	0.6155002	0.81	2170	tags=33%, list=19%, signal=40%
V$RSRFC4_01	V$RSRFC4_01	Details ...	121	0.4045594	1.3318152	0.16666667	0.6407276	0.81	2713	tags=45%, list=24%, signal=59%
V$CDPCR1_01	V$CDPCR1_01	Details ...	59	0.3721099	1.3250535	0.13043478	0.65307343	0.81	3223	tags=51%, list=29%, signal=71%
V$MEF2_01	V$MEF2_01	Details ...	73	0.47852504	1.3185601	0.115384616	0.6628902	0.81	2592	tags=53%, list=23%, signal=69%
RAAGNYNNCTTY_UNKNOWN	RAAGNYNNCTTY_UNKNOWN	Details ...	71	0.39140874	1.3177109	0.14634146	0.65181863	0.81	3451	tags=52%, list=31%, signal=75%
V$NKX61_01	V$NKX61_01	Details ...	115	0.4056301	1.3127495	0.0952381	0.6582611	0.82	3013	tags=45%, list=27%, signal=61%
GATAAGR_V$GATA_C	GATAAGR_V$GATA_C	Details ...	161	0.40433007	1.3085895	0.09090909	0.6642613	0.82	2847	tags=45%, list=25%, signal=60%
V$RP58_01	V$RP58_01	Details ...	115	0.3997479	1.3051894	0.15	0.66272515	0.82	2723	tags=40%, list=24%, signal=52%
V$OLF1_01	V$OLF1_01	Details ...	132	0.3449453	1.3002071	0.11904762	0.6690346	0.82	2921	tags=38%, list=26%, signal=51%
CTAWWWATA_V$RSRFC4_Q2	CTAWWWATA_V$RSRFC4_Q2	Details ...	180	0.4081769	1.2978232	0.20588236	0.6664825	0.82	2680	tags=43%, list=24%, signal=56%
V$DBP_Q6	V$DBP_Q6	Details ...	120	0.37121356	1.2960544	0.08571429	0.66399676	0.82	2611	tags=34%, list=23%, signal=44%
V$MYOGENIN_Q6	V$MYOGENIN_Q6	Details ...	112	0.3662243	1.2916318	0.125	0.66722894	0.83	2566	tags=38%, list=23%, signal=49%
V$NKX3A_01	V$NKX3A_01	Details ...	101	0.36159706	1.2912567	0.1	0.6577142	0.83	2998	tags=46%, list=27%, signal=62%
V$CDP_01	V$CDP_01		37	0.4894047	1.2910125	0.15555556	0.6478351	0.83	2723	tags=41%, list=24%, signal=53%
CCATCCA,MIR-432	CCATCCA,MIR-432		32	0.39342174	1.2891165	0.12195122	0.6427331	0.83	2571	tags=34%, list=23%, signal=44%
YTAATTAA_V$LHX3_01	YTAATTAA_V$LHX3_01		88	0.38066846	1.278512	0.2195122	0.66926026	0.84	2670	tags=43%, list=24%, signal=56%
V$E47_01	V$E47_01		133	0.35620478	1.2734423	0.17391305	0.67608047	0.84	2747	tags=36%, list=25%, signal=47%
V$LEF1_Q2	V$LEF1_Q2		104	0.3327788	1.2733983	0.14285715	0.66578203	0.84	1520	tags=24%, list=14%, signal=28%
V$AR_Q6	V$AR_Q6		108	0.36400035	1.272496	0.18181819	0.65833414	0.84	2168	tags=36%, list=19%, signal=44%
GCCNNNWTAAR_UNKNOWN	GCCNNNWTAAR_UNKNOWN		68	0.38597482	1.2721423	0.12195122	0.650047	0.84	2993	tags=43%, list=27%, signal=58%
V$OCT1_04	V$OCT1_04		122	0.38744518	1.2715856	0.15384616	0.6424337	0.84	2732	tags=41%, list=24%, signal=54%
V$E12_Q6	V$E12_Q6		118	0.360912	1.2708621	0.17021276	0.6354238	0.84	3175	tags=47%, list=28%, signal=64%
V$ZIC1_01	V$ZIC1_01		124	0.35271597	1.2684426	0.16	0.6339636	0.84	3477	tags=44%, list=31%, signal=64%
RYTGCNWTGGNR_UNKNOWN	RYTGCNWTGGNR_UNKNOWN		52	0.37026316	1.266028	0.17073171	0.6310633	0.84	2237	tags=37%, list=20%, signal=45%
V$NCX_01	V$NCX_01		79	0.38056335	1.263897	0.12195122	0.6302123	0.84	2732	tags=41%, list=24%, signal=53%
V$ARP1_01	V$ARP1_01		79	0.40991274	1.2627542	0.17142858	0.6259857	0.84	2571	tags=39%, list=23%, signal=51%
V$PBX1_02	V$PBX1_02		67	0.36035588	1.2609345	0.1590909	0.6233378	0.84	1856	tags=30%, list=17%, signal=36%
V$AFP1_Q6	V$AFP1_Q6		119	0.3799095	1.2600603	0.12195122	0.6181158	0.84	2915	tags=45%, list=26%, signal=61%
TGTTTGY_V$HNF3_Q6	TGTTTGY_V$HNF3_Q6		356	0.3425633	1.2593617	0.10810811	0.610942	0.84	3135	tags=40%, list=28%, signal=54%
V$PBX1_01	V$PBX1_01		121	0.36616734	1.2578273	0.1891892	0.60879964	0.85	2216	tags=35%, list=20%, signal=43%
V$GFI1_01	V$GFI1_01		135	0.34311476	1.2529286	0.14285715	0.6157941	0.85	2229	tags=30%, list=20%, signal=37%
V$RSRFC4_Q2	V$RSRFC4_Q2		105	0.3802374	1.2474016	0.23333333	0.6248709	0.86	1965	tags=35%, list=18%, signal=42%
TCTGGAC,MIR-198	TCTGGAC,MIR-198		39	0.34588534	1.2468789	0.16	0.6185806	0.86	1483	tags=21%, list=13%, signal=24%
V$PAX4_02	V$PAX4_02		124	0.38536572	1.2428261	0.1388889	0.62419623	0.86	2156	tags=36%, list=19%, signal=44%
V$HEB_Q6	V$HEB_Q6		123	0.33707246	1.2400054	0.2	0.62337345	0.86	3078	tags=41%, list=27%, signal=57%
V$STAT4_01	V$STAT4_01		133	0.34707338	1.2387204	0.13513513	0.61932284	0.86	2235	tags=30%, list=20%, signal=37%
ACTACCT,MIR-196A,MIR-196B	ACTACCT,MIR-196A,MIR-196B		60	0.34388712	1.236717	0.125	0.6186276	0.86	2351	tags=30%, list=21%, signal=38%
YCATTAA_UNKNOWN	YCATTAA_UNKNOWN		277	0.35438305	1.2360475	0.16666667	0.6125279	0.86	2411	tags=34%, list=22%, signal=43%
YAATNRNNNYNATT_UNKNOWN	YAATNRNNNYNATT_UNKNOWN		51	0.411491	1.2360427	0.20512821	0.6054055	0.86	2062	tags=37%, list=18%, signal=45%
V$AP4_Q6_01	V$AP4_Q6_01		126	0.35858762	1.2330285	0.2195122	0.60948324	0.86	2453	tags=34%, list=22%, signal=43%
V$CDPCR3HD_01	V$CDPCR3HD_01		112	0.33814272	1.2285132	0.10526316	0.61579174	0.87	3310	tags=47%, list=30%, signal=67%
V$HEN1_01	V$HEN1_01		92	0.34007442	1.2274165	0.19148937	0.61239386	0.87	2940	tags=40%, list=26%, signal=54%
V$PR_01	V$PR_01		68	0.355907	1.2247461	0.13157895	0.6130737	0.87	1345	tags=28%, list=12%, signal=32%
V$GATA1_02	V$GATA1_02		123	0.3544589	1.2240219	0.2	0.6094132	0.87	3276	tags=46%, list=29%, signal=64%
V$GATA6_01	V$GATA6_01		138	0.39711156	1.2231703	0.1891892	0.6052711	0.87	2242	tags=36%, list=20%, signal=44%
V$TCF11MAFG_01	V$TCF11MAFG_01		103	0.30520916	1.2221419	0.14634146	0.6020906	0.87	2138	tags=25%, list=19%, signal=31%
V$CDC5_01	V$CDC5_01		137	0.3479608	1.2190042	0.15	0.6026074	0.87	2421	tags=35%, list=22%, signal=44%
V$AP4_Q5	V$AP4_Q5		130	0.36456352	1.2183354	0.19512194	0.59743404	0.87	3026	tags=42%, list=27%, signal=56%
V$GNCF_01	V$GNCF_01		37	0.3871804	1.2131162	0.19512194	0.60727674	0.87	1393	tags=30%, list=12%, signal=34%
V$PITX2_Q2	V$PITX2_Q2		119	0.35260597	1.2112695	0.17142858	0.6059566	0.87	3019	tags=43%, list=27%, signal=58%
YNGTTNNNATT_UNKNOWN	YNGTTNNNATT_UNKNOWN		170	0.34722027	1.2066993	0.175	0.6146852	0.88	2948	tags=39%, list=26%, signal=52%
YGACNNYACAR_UNKNOWN	YGACNNYACAR_UNKNOWN		44	0.3781772	1.2057925	0.23255815	0.6128704	0.9	2512	tags=39%, list=22%, signal=50%
V$OCT_C	V$OCT_C		129	0.3379673	1.2054929	0.20512821	0.6075984	0.9	2439	tags=34%, list=22%, signal=43%
V$MAZ_Q6	V$MAZ_Q6		95	0.2938745	1.2050127	0.23913044	0.6028145	0.9	2453	tags=32%, list=22%, signal=40%
V$NFY_01	V$NFY_01		126	0.31206033	1.2044123	0.21428572	0.5985818	0.9	2768	tags=34%, list=25%, signal=45%
YGTCCTTGR_UNKNOWN	YGTCCTTGR_UNKNOWN		43	0.358507	1.2037833	0.23076923	0.594527	0.9	1692	tags=26%, list=15%, signal=30%
V$NKX25_02	V$NKX25_02		115	0.36577567	1.2013787	0.14634146	0.5952205	0.9	2850	tags=40%, list=25%, signal=53%
V$TST1_01	V$TST1_01		133	0.35042462	1.1998144	0.14285715	0.5943732	0.9	2752	tags=37%, list=25%, signal=48%
V$NKX22_01	V$NKX22_01		79	0.35421005	1.1994793	0.1	0.58956003	0.9	3216	tags=47%, list=29%, signal=65%
V$LMO2COM_01	V$LMO2COM_01		128	0.3106037	1.1960635	0.17948718	0.5941087	0.9	3013	tags=37%, list=27%, signal=50%
V$EVI1_03	V$EVI1_03		29	0.463086	1.1938548	0.2631579	0.59631366	0.9	3166	tags=52%, list=28%, signal=72%
YTATTTTNR_V$MEF2_02	YTATTTTNR_V$MEF2_02		334	0.34907976	1.1928899	0.1875	0.5941864	0.9	2333	tags=34%, list=21%, signal=42%
GGATTA_V$PITX2_Q2	GGATTA_V$PITX2_Q2		284	0.30087912	1.1862648	0.175	0.608501	0.9	2237	tags=29%, list=20%, signal=35%
TAAWWATAG_V$RSRFC4_Q2	TAAWWATAG_V$RSRFC4_Q2		77	0.38917273	1.1853311	0.26666668	0.6048477	0.9	2273	tags=38%, list=20%, signal=47%
AAAYRNCTG_UNKNOWN	AAAYRNCTG_UNKNOWN		182	0.3211568	1.1823823	0.2820513	0.60611635	0.9	2325	tags=31%, list=21%, signal=39%
V$FXR_Q3	V$FXR_Q3		48	0.36735114	1.1768215	0.18181819	0.6170577	0.9	2381	tags=35%, list=21%, signal=45%
V$ER_Q6_01	V$ER_Q6_01		122	0.30588415	1.1735508	0.22222222	0.62328315	0.9	2101	tags=28%, list=19%, signal=34%
V$TFIII_Q6	V$TFIII_Q6		104	0.30786884	1.1731424	0.24	0.61921006	0.9	2773	tags=33%, list=25%, signal=43%
V$TCF4_Q5	V$TCF4_Q5		116	0.35508353	1.1726602	0.23076923	0.61600876	0.9	2883	tags=43%, list=26%, signal=57%
TGCTGAY_UNKNOWN	TGCTGAY_UNKNOWN		259	0.31638655	1.1717687	0.27027026	0.61286056	0.9	2266	tags=29%, list=20%, signal=35%
V$S8_01	V$S8_01		120	0.3392021	1.1696609	0.20454545	0.6127609	0.9	3313	tags=46%, list=30%, signal=64%
V$CHX10_01	V$CHX10_01		108	0.35188195	1.1666641	0.2	0.6163201	0.9	2769	tags=40%, list=25%, signal=52%
V$AP3_Q6	V$AP3_Q6		122	0.3260317	1.1657228	0.21621622	0.61409456	0.9	2678	tags=34%, list=24%, signal=45%
CCANNAGRKGGC_UNKNOWN	CCANNAGRKGGC_UNKNOWN		55	0.3439057	1.160885	0.23913044	0.6255424	0.91	2965	tags=42%, list=26%, signal=57%
V$E47_02	V$E47_02		113	0.338588	1.1602244	0.21621622	0.62181866	0.91	3084	tags=46%, list=28%, signal=63%
V$FREAC3_01	V$FREAC3_01		121	0.34731922	1.1591679	0.2195122	0.61936784	0.91	2381	tags=38%, list=21%, signal=48%
V$BRN2_01	V$BRN2_01		114	0.3252536	1.1579274	0.29545453	0.61737007	0.91	2670	tags=34%, list=24%, signal=44%
V$RFX1_02	V$RFX1_02		120	0.2851246	1.1557553	0.29787233	0.61893123	0.92	2437	tags=33%, list=22%, signal=41%
TTTNNANAGCYR_UNKNOWN	TTTNNANAGCYR_UNKNOWN		55	0.35936764	1.152193	0.25641027	0.6247413	0.92	2535	tags=36%, list=23%, signal=47%
V$LBP1_Q6	V$LBP1_Q6		103	0.3427931	1.1520876	0.2631579	0.6198221	0.92	2506	tags=38%, list=22%, signal=48%
V$CRX_Q4	V$CRX_Q4		118	0.33577353	1.148828	0.275	0.62377274	0.92	3454	tags=52%, list=31%, signal=74%
RYAAAKNNNNNNTTGW_UNKNOWN	RYAAAKNNNNNNTTGW_UNKNOWN		44	0.37217653	1.144946	0.23076923	0.6301923	0.93	2736	tags=41%, list=24%, signal=54%
V$COMP1_01	V$COMP1_01		64	0.35823852	1.1423792	0.31707317	0.63220376	0.93	2170	tags=31%, list=19%, signal=39%
V$CIZ_01	V$CIZ_01		104	0.32553357	1.138821	0.29166666	0.6392729	0.94	2076	tags=27%, list=19%, signal=33%
YATGNWAAT_V$OCT_C	YATGNWAAT_V$OCT_C		174	0.32594907	1.1356223	0.25714287	0.6467984	0.95	3023	tags=39%, list=27%, signal=53%
V$TATA_01	V$TATA_01		144	0.34274155	1.1349523	0.2	0.6437704	0.95	3027	tags=41%, list=27%, signal=55%
V$HNF4_01	V$HNF4_01		136	0.29962274	1.1328485	0.35897437	0.6431765	0.95	2298	tags=29%, list=21%, signal=36%
V$NFAT_Q4_01	V$NFAT_Q4_01		135	0.3020751	1.1326983	0.29268292	0.63936806	0.95	2324	tags=30%, list=21%, signal=37%
V$GR_01	V$GR_01		100	0.3152424	1.1314709	0.2682927	0.6388833	0.96	2209	tags=32%, list=20%, signal=40%
V$HTF_01	V$HTF_01		28	0.34404245	1.129529	0.29166666	0.6406386	0.96	2812	tags=43%, list=25%, signal=57%
V$MSX1_01	V$MSX1_01		98	0.34361476	1.126634	0.25641027	0.64644724	0.96	3304	tags=46%, list=30%, signal=65%
YTAAYNGCT_UNKNOWN	YTAAYNGCT_UNKNOWN		77	0.34602016	1.125202	0.2857143	0.64531803	0.96	2298	tags=32%, list=21%, signal=41%
V$HMGIY_Q6	V$HMGIY_Q6		117	0.32207504	1.122639	0.2173913	0.6474089	0.96	2381	tags=32%, list=21%, signal=40%
V$MYOD_01	V$MYOD_01		110	0.30509794	1.1218745	0.20408164	0.64476377	0.96	2498	tags=37%, list=22%, signal=48%
TGACAGNY_V$MEIS1_01	TGACAGNY_V$MEIS1_01		378	0.27658272	1.1213757	0.30769232	0.64143044	0.96	2192	tags=26%, list=20%, signal=31%
GTGGGTGK_UNKNOWN	GTGGGTGK_UNKNOWN		149	0.30361533	1.120145	0.30232558	0.6409699	0.96	2295	tags=32%, list=20%, signal=40%
V$NGFIC_01	V$NGFIC_01		113	0.28204057	1.1199163	0.23076923	0.63742864	0.96	2257	tags=27%, list=20%, signal=33%
V$POU3F2_02	V$POU3F2_02		124	0.31989527	1.1198926	0.23255815	0.6330326	0.96	2734	tags=35%, list=24%, signal=46%
AAANWWTGC_UNKNOWN	AAANWWTGC_UNKNOWN		104	0.31841078	1.1177956	0.23913044	0.6344535	0.96	3215	tags=39%, list=29%, signal=55%
V$EN1_01	V$EN1_01		51	0.36093852	1.1166631	0.29545453	0.63356084	0.96	2805	tags=35%, list=25%, signal=47%
V$SREBP_Q3	V$SREBP_Q3		116	0.29588646	1.114917	0.29545453	0.6347209	0.96	3110	tags=41%, list=28%, signal=56%
CCAGGGG,MIR-331	CCAGGGG,MIR-331		49	0.350191	1.1141101	0.3	0.6332813	0.96	3507	tags=45%, list=31%, signal=65%
GCANCTGNY_V$MYOD_Q6	GCANCTGNY_V$MYOD_Q6		435	0.30846748	1.1138395	0.27027026	0.6298873	0.96	3026	tags=39%, list=27%, signal=51%
CAGGTA_V$AREB6_01	CAGGTA_V$AREB6_01		362	0.29788482	1.1135792	0.2972973	0.6262381	0.96	2797	tags=33%, list=25%, signal=43%
V$HOXA4_Q2	V$HOXA4_Q2		125	0.31693947	1.1135519	0.2972973	0.62216073	0.96	2812	tags=38%, list=25%, signal=50%
V$TITF1_Q3	V$TITF1_Q3		118	0.32523462	1.1105095	0.35135135	0.62691164	0.96	2019	tags=26%, list=18%, signal=32%
V$CART1_01	V$CART1_01		97	0.339806	1.1062407	0.27272728	0.63732696	0.97	1339	tags=26%, list=12%, signal=29%
TTANTCA_UNKNOWN	TTANTCA_UNKNOWN		429	0.28693295	1.105077	0.21428572	0.63630885	0.97	2082	tags=28%, list=19%, signal=32%
V$PAX6_01	V$PAX6_01		50	0.33821908	1.1030718	0.2888889	0.63705546	0.97	2164	tags=32%, list=19%, signal=39%
V$OCT_Q6	V$OCT_Q6		119	0.31692532	1.1013652	0.29268292	0.63724434	0.97	2950	tags=36%, list=26%, signal=49%
V$HNF6_Q6	V$HNF6_Q6		110	0.32213655	1.0983046	0.33333334	0.6410921	0.97	2964	tags=44%, list=26%, signal=59%
V$SRY_01	V$SRY_01		94	0.30662152	1.0979817	0.39534885	0.6388193	0.97	3013	tags=38%, list=27%, signal=52%
GTGGTGA,MIR-197	GTGGTGA,MIR-197		34	0.31972244	1.097385	0.3265306	0.6363533	0.97	1677	tags=24%, list=15%, signal=28%
V$ER_Q6	V$ER_Q6		140	0.29340446	1.096796	0.23684211	0.6357578	0.97	2340	tags=31%, list=21%, signal=39%
V$ZIC3_01	V$ZIC3_01		137	0.32291505	1.0922009	0.31914893	0.6456533	0.97	2773	tags=37%, list=25%, signal=49%
TAAYNRNNTCC_UNKNOWN	TAAYNRNNTCC_UNKNOWN		78	0.32515815	1.0921401	0.29268292	0.64194846	0.97	2670	tags=37%, list=24%, signal=48%
CTCTATG,MIR-368	CTCTATG,MIR-368		24	0.3667085	1.0917816	0.34210527	0.63935333	0.97	1314	tags=25%, list=12%, signal=28%
V$AR_02	V$AR_02		19	0.36553174	1.0913191	0.4	0.6364464	0.97	972	tags=21%, list=9%, signal=23%
V$HNF4ALPHA_Q6	V$HNF4ALPHA_Q6		131	0.31630158	1.0883955	0.35	0.6426181	0.97	2790	tags=34%, list=25%, signal=45%
V$HSF_Q6	V$HSF_Q6		96	0.2863278	1.0873396	0.35897437	0.6421803	0.97	1181	tags=20%, list=11%, signal=22%
GGCKCATGS_UNKNOWN	GGCKCATGS_UNKNOWN		29	0.3116828	1.0870665	0.31578946	0.6387222	0.97	1934	tags=21%, list=17%, signal=25%
V$FOXJ2_02	V$FOXJ2_02		101	0.3278978	1.0862933	0.38636363	0.6369001	0.97	1567	tags=24%, list=14%, signal=27%
V$SMAD_Q6	V$SMAD_Q6		128	0.26015082	1.0837314	0.32692307	0.63876927	0.97	2476	tags=25%, list=22%, signal=32%
V$GR_Q6	V$GR_Q6		122	0.29796508	1.0829775	0.27027026	0.63635576	0.97	2191	tags=30%, list=20%, signal=37%
V$EVI1_04	V$EVI1_04		123	0.30025983	1.0822834	0.36585367	0.6336098	0.97	2318	tags=31%, list=21%, signal=39%
WTGAAAT_UNKNOWN	WTGAAAT_UNKNOWN		282	0.27976346	1.0810328	0.2857143	0.63296664	0.97	2611	tags=32%, list=23%, signal=41%
TTANWNANTGGM_UNKNOWN	TTANWNANTGGM_UNKNOWN		29	0.34527332	1.0787021	0.35714287	0.6368533	0.97	1636	tags=31%, list=15%, signal=36%
V$VDR_Q3	V$VDR_Q3		112	0.29369494	1.0745035	0.32	0.64475065	0.97	3171	tags=38%, list=28%, signal=53%
V$NF1_Q6	V$NF1_Q6		141	0.29501975	1.072651	0.3	0.6460853	0.97	2943	tags=38%, list=26%, signal=50%
V$IRF1_Q6	V$IRF1_Q6		130	0.29237816	1.0720215	0.35555556	0.6449036	0.97	2434	tags=35%, list=22%, signal=44%
V$NRF2_Q4	V$NRF2_Q4		132	0.2778223	1.0711433	0.3611111	0.6430766	0.97	2960	tags=34%, list=26%, signal=46%
V$OCT1_Q6	V$OCT1_Q6		124	0.30747205	1.0705192	0.31578946	0.6409363	0.97	3013	tags=39%, list=27%, signal=52%
V$FOXJ2_01	V$FOXJ2_01		83	0.3345654	1.0695548	0.3243243	0.6405511	0.97	2421	tags=37%, list=22%, signal=47%
V$ZIC2_01	V$ZIC2_01		124	0.30064043	1.0665725	0.4047619	0.64488596	0.97	3013	tags=35%, list=27%, signal=47%
SYATTGTG_UNKNOWN	SYATTGTG_UNKNOWN		100	0.27656868	1.0622275	0.3888889	0.65421	0.97	2670	tags=30%, list=24%, signal=39%
V$GATA1_05	V$GATA1_05		134	0.32130632	1.0622205	0.3529412	0.65068054	0.97	2101	tags=29%, list=19%, signal=35%
V$HAND1E47_01	V$HAND1E47_01		127	0.320261	1.0617269	0.35897437	0.648729	0.97	2565	tags=33%, list=23%, signal=42%
V$AP1_Q4_01	V$AP1_Q4_01		145	0.28210452	1.0616144	0.35	0.64543736	0.97	2630	tags=32%, list=23%, signal=42%
V$HFH1_01	V$HFH1_01		124	0.29657927	1.0608666	0.2777778	0.6443719	0.97	2235	tags=31%, list=20%, signal=38%
V$SREBP1_Q6	V$SREBP1_Q6		129	0.29020008	1.0593457	0.3255814	0.6450489	0.97	2931	tags=30%, list=26%, signal=40%
AAACCAC,MIR-140	AAACCAC,MIR-140		54	0.29958677	1.0590736	0.37777779	0.64236754	0.97	2581	tags=30%, list=23%, signal=38%
V$GATA1_03	V$GATA1_03		120	0.30100197	1.0585452	0.35714287	0.6404065	0.97	2989	tags=38%, list=27%, signal=52%
TAATTA_V$CHX10_01	TAATTA_V$CHX10_01		364	0.29049	1.05835	0.23076923	0.6377374	0.97	2963	tags=38%, list=26%, signal=50%
AGGGCCA,MIR-328	AGGGCCA,MIR-328		44	0.31410417	1.0575907	0.34146342	0.6364089	0.97	2818	tags=36%, list=25%, signal=48%
TGACATY_UNKNOWN	TGACATY_UNKNOWN		315	0.27874112	1.0575777	0.325	0.6330943	0.97	3064	tags=36%, list=27%, signal=48%
V$OSF2_Q6	V$OSF2_Q6		134	0.27073833	1.0558989	0.4	0.6341801	0.97	1673	tags=19%, list=15%, signal=23%
V$SREBP1_02	V$SREBP1_02		47	0.31850803	1.055627	0.36363637	0.63132656	0.97	2147	tags=34%, list=19%, signal=42%
V$PPARA_02	V$PPARA_02		61	0.29903305	1.0553399	0.3478261	0.628423	0.97	1859	tags=30%, list=17%, signal=35%
V$IK1_01	V$IK1_01		139	0.2893707	1.0545871	0.3902439	0.6269696	0.97	3009	tags=34%, list=27%, signal=46%
RTTTNNNYTGGM_UNKNOWN	RTTTNNNYTGGM_UNKNOWN		84	0.31419432	1.0530303	0.35714287	0.6290915	0.97	2717	tags=40%, list=24%, signal=53%
V$PAX4_01	V$PAX4_01		135	0.25023973	1.0528902	0.29268292	0.6262757	0.97	1677	tags=19%, list=15%, signal=22%
V$AP1_C	V$AP1_C		157	0.28319922	1.0528249	0.3611111	0.6232656	0.97	2630	tags=34%, list=23%, signal=44%
V$ZID_01	V$ZID_01		107	0.2699704	1.0527126	0.39534885	0.62026596	0.97	2419	tags=29%, list=22%, signal=37%
V$EVI1_02	V$EVI1_02		63	0.3269058	1.0516483	0.38235295	0.61995393	0.97	1657	tags=24%, list=15%, signal=28%
V$HSF1_01	V$HSF1_01		126	0.27940953	1.0512171	0.425	0.61789286	0.97	3072	tags=39%, list=27%, signal=53%
V$ALPHACP1_01	V$ALPHACP1_01		127	0.26653808	1.0504586	0.29545453	0.6165525	0.97	2300	tags=25%, list=21%, signal=31%
V$AR_03	V$AR_03		33	0.30142516	1.0494962	0.36363637	0.61640465	0.97	1345	tags=21%, list=12%, signal=24%
ATCTTGC,MIR-31	ATCTTGC,MIR-31		33	0.31887433	1.0461133	0.39130434	0.623419	0.97	2764	tags=33%, list=25%, signal=44%
V$HP1SITEFACTOR_Q6	V$HP1SITEFACTOR_Q6		113	0.2941873	1.0401876	0.3902439	0.6343407	0.97	2177	tags=28%, list=19%, signal=35%
V$HNF4_01_B	V$HNF4_01_B		120	0.2819162	1.0393348	0.36842105	0.63341177	0.97	3275	tags=41%, list=29%, signal=57%
V$OCT1_01	V$OCT1_01		125	0.29586798	1.037007	0.43243244	0.63596267	0.97	2950	tags=36%, list=26%, signal=48%
V$FREAC4_01	V$FREAC4_01		77	0.32397616	1.0369023	0.41666666	0.6329531	0.97	1351	tags=23%, list=12%, signal=26%
GTGCAAA,MIR-507	GTGCAAA,MIR-507		58	0.29806215	1.0366114	0.39473686	0.6304054	0.97	2736	tags=38%, list=24%, signal=50%
V$STAT5A_04	V$STAT5A_04		99	0.30167595	1.036133	0.33333334	0.62838507	0.97	2174	tags=25%, list=19%, signal=31%
V$TTF1_Q6	V$TTF1_Q6		126	0.27763733	1.0322113	0.37209302	0.6391293	0.99	2005	tags=25%, list=18%, signal=30%
V$OCT1_Q5_01	V$OCT1_Q5_01		122	0.29451948	1.0321084	0.35714287	0.63625014	0.99	2439	tags=30%, list=22%, signal=38%
RYCACNNRNNRNCAG_UNKNOWN	RYCACNNRNNRNCAG_UNKNOWN		34	0.32617253	1.0279367	0.44444445	0.6442317	0.99	2216	tags=26%, list=20%, signal=33%
V$TATA_C	V$TATA_C		165	0.30602363	1.0255882	0.4375	0.64711696	0.99	2715	tags=35%, list=24%, signal=45%
CAGNYGKNAAA_UNKNOWN	CAGNYGKNAAA_UNKNOWN		37	0.3316202	1.0253365	0.525	0.64434993	0.99	2407	tags=35%, list=21%, signal=45%
V$AP1_Q6_01	V$AP1_Q6_01		134	0.29847836	1.0230896	0.46153846	0.6471648	0.99	2820	tags=33%, list=25%, signal=43%
V$AREB6_04	V$AREB6_04		116	0.29259086	1.0229187	0.375	0.6446191	0.99	2301	tags=33%, list=21%, signal=41%
V$MZF1_02	V$MZF1_02		110	0.25962943	1.0195985	0.4	0.6514505	0.99	1487	tags=19%, list=13%, signal=22%
V$GCM_Q2	V$GCM_Q2		111	0.26359978	1.0184958	0.45454547	0.6513303	0.99	1618	tags=22%, list=14%, signal=25%
CTTTAAR_UNKNOWN	CTTTAAR_UNKNOWN		445	0.25231618	1.0160044	0.45454547	0.6547061	0.99	2241	tags=26%, list=20%, signal=31%
V$COUP_01	V$COUP_01		135	0.27208582	1.0157382	0.41666666	0.65251166	0.99	2298	tags=27%, list=21%, signal=33%
V$EFC_Q6	V$EFC_Q6		126	0.27663717	1.0154977	0.4722222	0.650029	0.99	2734	tags=32%, list=24%, signal=42%
V$AP4_01	V$AP4_01		133	0.29038277	1.0147109	0.43589744	0.64905345	0.99	3026	tags=35%, list=27%, signal=48%
AATGGAG,MIR-136	AATGGAG,MIR-136		41	0.2956646	1.014183	0.39534885	0.64783466	0.99	1307	tags=20%, list=12%, signal=22%
V$FOXM1_01	V$FOXM1_01		120	0.27349812	1.012187	0.47058824	0.65076375	0.99	2712	tags=33%, list=24%, signal=42%
V$LXR_DR4_Q3	V$LXR_DR4_Q3		46	0.30567518	1.0112379	0.43243244	0.6507459	0.99	2118	tags=26%, list=19%, signal=32%
CATRRAGC_UNKNOWN	CATRRAGC_UNKNOWN		58	0.30205446	1.0105312	0.38636363	0.6501625	0.99	2164	tags=31%, list=19%, signal=38%
V$OCT1_03	V$OCT1_03		101	0.31232008	1.0071589	0.5135135	0.6575834	0.99	2948	tags=40%, list=26%, signal=53%
RGTTAMWNATT_V$HNF1_01	RGTTAMWNATT_V$HNF1_01		43	0.37624076	1.0065536	0.51428574	0.6561452	0.99	3022	tags=49%, list=27%, signal=67%
WGGAATGY_V$TEF1_Q6	WGGAATGY_V$TEF1_Q6		173	0.27431652	1.0045414	0.35714287	0.6579309	0.99	2954	tags=34%, list=26%, signal=45%
GGGATGC,MIR-324-5P	GGGATGC,MIR-324-5P		24	0.3376786	1.004437	0.45454547	0.6554237	0.99	385	tags=17%, list=3%, signal=17%
V$PAX2_02	V$PAX2_02		122	0.2924847	1.0037792	0.5277778	0.65485835	0.99	2273	tags=28%, list=20%, signal=35%
V$AP1_01	V$AP1_01		147	0.26121756	1.003576	0.41025642	0.6527274	0.99	2767	tags=33%, list=25%, signal=43%
TCTCTCC,MIR-185	TCTCTCC,MIR-185		53	0.2863104	1.003193	0.4090909	0.65081745	0.99	3089	tags=36%, list=28%, signal=49%
V$GR_Q6_01	V$GR_Q6_01		129	0.28009403	1.0007521	0.54285717	0.6553236	0.99	1501	tags=20%, list=13%, signal=23%
CTGRYYYNATT_UNKNOWN	CTGRYYYNATT_UNKNOWN		34	0.31388432	1.0007118	0.4375	0.65266246	0.99	2234	tags=35%, list=20%, signal=44%
V$PIT1_Q6	V$PIT1_Q6		110	0.31776452	1.0005221	0.43243244	0.6506054	0.99	2156	tags=32%, list=19%, signal=39%
V$PAX_Q6	V$PAX_Q6		128	0.26709524	1.0001655	0.46153846	0.64922225	0.99	2252	tags=25%, list=20%, signal=31%
V$PAX4_03	V$PAX4_03		133	0.26975378	0.99883753	0.44186047	0.6513507	0.99	2295	tags=27%, list=20%, signal=34%
V$T3R_Q6	V$T3R_Q6		117	0.26528957	0.99715036	0.42105263	0.65446585	0.99	2168	tags=25%, list=19%, signal=30%
V$AREB6_03	V$AREB6_03		111	0.2745463	0.997108	0.41666666	0.6518983	0.99	2856	tags=36%, list=26%, signal=48%
V$AML_Q6	V$AML_Q6		135	0.27880713	0.9963616	0.4	0.6509784	0.99	2323	tags=27%, list=21%, signal=34%
CTGYNNCTYTAA_UNKNOWN	CTGYNNCTYTAA_UNKNOWN		37	0.31194577	0.99431455	0.44444445	0.652226	0.99	2562	tags=32%, list=23%, signal=42%
V$GATA3_01	V$GATA3_01		117	0.28413796	0.9925086	0.54761904	0.65441585	0.99	3026	tags=39%, list=27%, signal=53%
V$IRF7_01	V$IRF7_01		120	0.2727814	0.9918729	0.45454547	0.6526051	0.99	2590	tags=33%, list=23%, signal=43%
V$VDR_Q6	V$VDR_Q6		125	0.27247024	0.9910429	0.575	0.6514529	0.99	2899	tags=36%, list=26%, signal=48%
V$MTF1_Q4	V$MTF1_Q4		125	0.26639286	0.99086964	0.38636363	0.6491617	0.99	3135	tags=33%, list=28%, signal=45%
V$IK2_01	V$IK2_01		140	0.27054524	0.9894281	0.44444445	0.6505005	0.99	2715	tags=31%, list=24%, signal=41%
GTGTGAG,MIR-342	GTGTGAG,MIR-342		29	0.28677198	0.9851182	0.5106383	0.660418	0.99	409	tags=14%, list=4%, signal=14%
V$HSF2_01	V$HSF2_01		116	0.26140097	0.9830579	0.42105263	0.6634226	0.99	3072	tags=36%, list=27%, signal=49%
ATGCTGC,MIR-103,MIR-107	ATGCTGC,MIR-103,MIR-107		113	0.2581893	0.9818092	0.5365854	0.66491514	0.99	2838	tags=30%, list=25%, signal=40%
CTGCAGY_UNKNOWN	CTGCAGY_UNKNOWN		369	0.25309163	0.98070836	0.475	0.6652387	0.99	2249	tags=26%, list=20%, signal=32%
TAATAAT,MIR-126	TAATAAT,MIR-126		103	0.25674912	0.97905576	0.5813953	0.6667767	0.99	2366	tags=29%, list=21%, signal=37%
V$PR_02	V$PR_02		72	0.2687413	0.9756422	0.4878049	0.6735194	0.99	1735	tags=21%, list=15%, signal=24%
V$BACH1_01	V$BACH1_01		142	0.26018015	0.9754653	0.45833334	0.671402	0.99	2960	tags=37%, list=26%, signal=50%
V$FOXO1_01	V$FOXO1_01		124	0.2834135	0.97401553	0.4722222	0.67248505	0.99	2732	tags=32%, list=24%, signal=42%
V$OCT1_B	V$OCT1_B		125	0.2925826	0.9733395	0.5405405	0.67153084	0.99	2439	tags=30%, list=22%, signal=38%
CCTNTMAGA_UNKNOWN	CCTNTMAGA_UNKNOWN		63	0.2676277	0.9729534	0.5106383	0.66965234	0.99	2381	tags=33%, list=21%, signal=42%
V$EGR1_01	V$EGR1_01		131	0.24754553	0.97133857	0.46938777	0.670912	0.99	2082	tags=22%, list=19%, signal=27%
V$LYF1_01	V$LYF1_01		128	0.27578887	0.9686849	0.4857143	0.67548597	0.99	2569	tags=30%, list=23%, signal=38%
V$IPF1_Q4	V$IPF1_Q4		117	0.28890362	0.96561486	0.4878049	0.68107903	0.99	2156	tags=28%, list=19%, signal=35%
V$MZF1_01	V$MZF1_01		111	0.27279505	0.9655886	0.48	0.67853504	0.99	3168	tags=34%, list=28%, signal=47%
CTCTAGA,MIR-526C,MIR-518F,MIR-526A	CTCTAGA,MIR-526C,MIR-518F,MIR-526A		25	0.31005397	0.96433973	0.5813953	0.6791325	0.99	2040	tags=24%, list=18%, signal=29%
TTAYRTAA_V$E4BP4_01	TTAYRTAA_V$E4BP4_01		107	0.2516909	0.962065	0.5	0.6833345	0.99	2340	tags=25%, list=21%, signal=32%
V$SRF_Q6	V$SRF_Q6		133	0.26904184	0.95982033	0.41304347	0.6864942	0.99	3121	tags=38%, list=28%, signal=52%
V$SOX9_B1	V$SOX9_B1		114	0.27571636	0.95731705	0.53846157	0.6907773	0.99	3146	tags=36%, list=28%, signal=50%
V$ER_Q6_02	V$ER_Q6_02		130	0.26780012	0.9568366	0.5405405	0.68936825	0.99	2867	tags=35%, list=26%, signal=47%
RNCTGNYNRNCTGNY_UNKNOWN	RNCTGNYNRNCTGNY_UNKNOWN		31	0.31322056	0.9540506	0.44	0.69223464	0.99	3267	tags=35%, list=29%, signal=50%
WWTAAGGC_UNKNOWN	WWTAAGGC_UNKNOWN		73	0.28205067	0.9539593	0.525	0.6898286	0.99	2734	tags=33%, list=24%, signal=43%
V$AREB6_01	V$AREB6_01		127	0.26100236	0.9528475	0.6111111	0.6903453	0.99	2191	tags=24%, list=20%, signal=30%
GCTNWTTGK_UNKNOWN	GCTNWTTGK_UNKNOWN		135	0.25379848	0.9472567	0.5897436	0.703185	0.99	2734	tags=32%, list=24%, signal=42%
V$CP2_01	V$CP2_01		132	0.25198987	0.9472049	0.525	0.7011627	0.99	2499	tags=29%, list=22%, signal=37%
ACCTGTTG_UNKNOWN	ACCTGTTG_UNKNOWN		72	0.2920581	0.9442776	0.59574467	0.7055416	0.99	3158	tags=38%, list=28%, signal=52%
AGCYRWTTC_UNKNOWN	AGCYRWTTC_UNKNOWN		56	0.29973045	0.94284743	0.5	0.7066375	0.99	2170	tags=32%, list=19%, signal=40%
V$NFE2_01	V$NFE2_01		138	0.24154946	0.94172245	0.5365854	0.707265	0.99	2571	tags=29%, list=23%, signal=37%
V$OCT1_06	V$OCT1_06		128	0.28040642	0.9415567	0.59375	0.7053103	0.99	979	tags=17%, list=9%, signal=19%
V$HFH4_01	V$HFH4_01		91	0.29963258	0.9413143	0.61764705	0.70337236	0.99	3057	tags=40%, list=27%, signal=54%
ACAGGGT,MIR-10A,MIR-10B	ACAGGGT,MIR-10A,MIR-10B		64	0.29140383	0.94109815	0.5897436	0.7012806	0.99	2896	tags=41%, list=26%, signal=54%
V$LEF1_Q6	V$LEF1_Q6		126	0.2608214	0.9408196	0.475	0.69992036	0.99	3135	tags=40%, list=28%, signal=56%
AAAGGAT,MIR-501	AAAGGAT,MIR-501		72	0.22789524	0.9346496	0.5102041	0.7141889	0.99	907	tags=13%, list=8%, signal=14%
V$AHRARNT_01	V$AHRARNT_01		72	0.25772098	0.9325609	0.6304348	0.7191317	0.99	1328	tags=21%, list=12%, signal=23%
V$ATF_B	V$ATF_B		93	0.25649965	0.93237543	0.58536583	0.71707773	0.99	1672	tags=19%, list=15%, signal=23%
V$STAT5A_03	V$STAT5A_03		122	0.26596227	0.9310665	0.5641026	0.7184212	0.99	3110	tags=36%, list=28%, signal=49%
V$IK3_01	V$IK3_01		112	0.24346152	0.93044585	0.5897436	0.71795	0.99	3340	tags=38%, list=30%, signal=53%
AAAYWAACM_V$HFH4_01	AAAYWAACM_V$HFH4_01		125	0.2567922	0.92932445	0.5714286	0.7184471	0.99	2776	tags=33%, list=25%, signal=43%
V$OCT1_07	V$OCT1_07		68	0.28591084	0.9271739	0.5609756	0.72155803	0.99	2942	tags=38%, list=26%, signal=52%
SMTTTTGT_UNKNOWN	SMTTTTGT_UNKNOWN		196	0.2481453	0.92443	0.6666667	0.72578293	0.99	2295	tags=25%, list=20%, signal=31%
GACAGGG,MIR-339	GACAGGG,MIR-339		31	0.29960752	0.923918	0.51111114	0.72438383	0.99	2974	tags=42%, list=27%, signal=57%
V$TCF11_01	V$TCF11_01		102	0.27797168	0.92238456	0.54285717	0.7265487	0.99	2597	tags=29%, list=23%, signal=38%
V$BACH2_01	V$BACH2_01		140	0.23693055	0.9204926	0.55813956	0.7284674	0.99	2630	tags=33%, list=23%, signal=42%
V$PAX2_01	V$PAX2_01		20	0.30258486	0.9198403	0.46666667	0.7283752	0.99	693	tags=15%, list=6%, signal=16%
V$FOX_Q2	V$FOX_Q2		102	0.2673527	0.91866946	0.5897436	0.7293042	0.99	2421	tags=33%, list=22%, signal=42%
TGAYRTCA_V$ATF3_Q6	TGAYRTCA_V$ATF3_Q6		259	0.2411064	0.91002035	0.6486486	0.7527676	0.99	2942	tags=31%, list=26%, signal=41%
V$FOXO4_02	V$FOXO4_02		125	0.27388182	0.9062861	0.5625	0.76069325	0.99	2381	tags=30%, list=21%, signal=38%
V$DR4_Q2	V$DR4_Q2		118	0.24832894	0.9057559	0.6857143	0.76027256	0.99	2266	tags=25%, list=20%, signal=32%
V$PTF1BETA_Q6	V$PTF1BETA_Q6		115	0.23571186	0.90435785	0.6097561	0.76138335	0.99	1649	tags=18%, list=15%, signal=21%
GGARNTKYCCA_UNKNOWN	GGARNTKYCCA_UNKNOWN		36	0.2762214	0.9042693	0.72	0.75904524	0.99	3138	tags=42%, list=28%, signal=58%
V$NFY_C	V$NFY_C		112	0.23294432	0.90387607	0.575	0.75769764	0.99	1579	tags=19%, list=14%, signal=22%
V$POU3F2_01	V$POU3F2_01		49	0.28428206	0.9017312	0.65957445	0.7618222	0.99	3013	tags=35%, list=27%, signal=47%
V$HNF3_Q6	V$HNF3_Q6		95	0.28209978	0.9006231	0.61290324	0.7614161	0.99	2865	tags=37%, list=26%, signal=49%
YWATTWNNRGCT_UNKNOWN	YWATTWNNRGCT_UNKNOWN		32	0.2914637	0.9002454	0.65	0.7598565	0.99	2273	tags=28%, list=20%, signal=35%
V$AREB6_02	V$AREB6_02		129	0.26007637	0.89842457	0.6052632	0.7625364	0.99	2192	tags=28%, list=20%, signal=34%
V$LMO2COM_02	V$LMO2COM_02		128	0.26871103	0.8983914	0.5714286	0.76012844	0.99	3026	tags=38%, list=27%, signal=52%
V$NFAT_Q6	V$NFAT_Q6		125	0.25421435	0.8970573	0.57894737	0.76197463	0.99	2976	tags=29%, list=27%, signal=39%
GTCNYYATGR_UNKNOWN	GTCNYYATGR_UNKNOWN		36	0.27551255	0.89646804	0.6052632	0.76129943	0.99	2352	tags=25%, list=21%, signal=32%
RNGTGGGC_UNKNOWN	RNGTGGGC_UNKNOWN		375	0.20598131	0.8924165	0.7209302	0.7712663	0.99	3383	tags=35%, list=30%, signal=48%
V$AP1_Q6	V$AP1_Q6		130	0.24726412	0.8919001	0.6052632	0.77005947	0.99	2167	tags=23%, list=19%, signal=28%
V$MYCMAX_02	V$MYCMAX_02		117	0.23754208	0.8850675	0.7234042	0.7891703	0.99	2177	tags=25%, list=19%, signal=30%
V$AP1FJ_Q2	V$AP1FJ_Q2		145	0.24007057	0.88467205	0.5641026	0.78717893	0.99	2301	tags=26%, list=21%, signal=32%
V$GATA4_Q3	V$GATA4_Q3		113	0.23174834	0.8819599	0.6976744	0.79491955	1	3370	tags=38%, list=30%, signal=54%
V$FOXD3_01	V$FOXD3_01		107	0.25764808	0.88101953	0.7105263	0.79616666	1	2201	tags=29%, list=20%, signal=36%
V$PXR_Q2	V$PXR_Q2		122	0.23741342	0.88085943	0.6571429	0.79399514	1	2590	tags=33%, list=23%, signal=42%
V$COREBINDINGFACTOR_Q6	V$COREBINDINGFACTOR_Q6		138	0.2501884	0.8779852	0.68292683	0.80000025	1	3266	tags=38%, list=29%, signal=53%
RACCACAR_V$AML_Q6	RACCACAR_V$AML_Q6		138	0.23770967	0.87564975	0.7234042	0.8036502	1	1923	tags=20%, list=17%, signal=23%
V$HNF3B_01	V$HNF3B_01		103	0.27709392	0.8739979	0.67741936	0.8055228	1	3095	tags=43%, list=28%, signal=58%
TGCCAAR_V$NF1_Q6	TGCCAAR_V$NF1_Q6		343	0.24437156	0.8726734	0.6857143	0.8064099	1	2792	tags=32%, list=25%, signal=41%
TGACGTCA_V$ATF3_Q6	TGACGTCA_V$ATF3_Q6		107	0.2243324	0.86919105	0.7209302	0.8126017	1	1606	tags=17%, list=14%, signal=19%
CAGGGTC,MIR-504	CAGGGTC,MIR-504		44	0.25181127	0.86811286	0.62	0.81351066	1	2952	tags=30%, list=26%, signal=40%
V$AP2REP_01	V$AP2REP_01		85	0.22989172	0.86754286	0.6666667	0.81208825	1	2421	tags=24%, list=22%, signal=30%
V$TCF1P_Q6	V$TCF1P_Q6		112	0.24484128	0.8670822	0.6666667	0.8107407	1	2090	tags=23%, list=19%, signal=28%
RGAANNTTC_V$HSF1_01	RGAANNTTC_V$HSF1_01		209	0.21553898	0.866819	0.74358976	0.8088739	1	3072	tags=33%, list=27%, signal=45%
AGGAAGC,MIR-516-3P	AGGAAGC,MIR-516-3P		51	0.24791726	0.863502	0.6	0.8148668	1	1445	tags=18%, list=13%, signal=20%
V$FAC1_01	V$FAC1_01		106	0.25048116	0.86263597	0.71794873	0.8147384	1	3055	tags=36%, list=27%, signal=49%
V$AP2_Q3	V$AP2_Q3		130	0.21185823	0.8597213	0.6818182	0.8206738	1	2248	tags=22%, list=20%, signal=28%
RRAGTTGT_UNKNOWN	RRAGTTGT_UNKNOWN		109	0.2299318	0.85898256	0.6458333	0.82137084	1	2590	tags=26%, list=23%, signal=33%
V$LFA1_Q6	V$LFA1_Q6		123	0.22947773	0.85610414	0.725	0.82698554	1	1939	tags=21%, list=17%, signal=25%
V$MAZR_01	V$MAZR_01		109	0.21988043	0.854899	0.6666667	0.8285132	1	2041	tags=20%, list=18%, signal=24%
GCTTGAA,MIR-498	GCTTGAA,MIR-498		47	0.2543442	0.85374254	0.7619048	0.829108	1	1594	tags=17%, list=14%, signal=20%
V$ATF3_Q6	V$ATF3_Q6		117	0.21016926	0.85157204	0.7755102	0.8315668	1	2512	tags=28%, list=22%, signal=36%
V$GATA1_01	V$GATA1_01		127	0.21059212	0.8508877	0.7714286	0.831541	1	2421	tags=26%, list=22%, signal=33%
V$TEF_Q6	V$TEF_Q6		111	0.24067135	0.85073817	0.75	0.82943696	1	2170	tags=24%, list=19%, signal=30%
TGASTMAGC_V$NFE2_01	TGASTMAGC_V$NFE2_01		106	0.22145925	0.84992015	0.76744187	0.8299981	1	2613	tags=32%, list=23%, signal=41%
CACTGTG,MIR-128A,MIR-128B	CACTGTG,MIR-128A,MIR-128B		168	0.20407535	0.84755474	0.76	0.83380055	1	2381	tags=24%, list=21%, signal=30%
V$RORA1_01	V$RORA1_01		136	0.22725093	0.8461051	0.7380952	0.83463424	1	2318	tags=24%, list=21%, signal=29%
TCTAGAG,MIR-517	TCTAGAG,MIR-517		29	0.27694854	0.8458126	0.5686275	0.83327407	1	807	tags=14%, list=7%, signal=15%
V$AP2ALPHA_01	V$AP2ALPHA_01		113	0.23199311	0.8440565	0.5869565	0.8351642	1	2801	tags=29%, list=25%, signal=39%
ACATATC,MIR-190	ACATATC,MIR-190		26	0.29499468	0.843651	0.64444447	0.83374506	1	780	tags=23%, list=7%, signal=25%
V$SRY_02	V$SRY_02		121	0.24130866	0.84248966	0.725	0.8346236	1	2811	tags=32%, list=25%, signal=43%
WCAANNNYCAG_UNKNOWN	WCAANNNYCAG_UNKNOWN		121	0.19669256	0.8408202	0.68	0.83773035	1	2425	tags=21%, list=22%, signal=27%
V$CACBINDINGPROTEIN_Q6	V$CACBINDINGPROTEIN_Q6		106	0.22384283	0.8407116	0.625	0.8355758	1	3013	tags=28%, list=27%, signal=38%
V$MYB_Q5_01	V$MYB_Q5_01		116	0.23233801	0.8404891	0.78571427	0.8340434	1	2244	tags=26%, list=20%, signal=32%
V$NFY_Q6	V$NFY_Q6		119	0.2210207	0.8346865	0.7619048	0.8504393	1	2773	tags=29%, list=25%, signal=39%
V$CREB_Q4	V$CREB_Q4		115	0.21321802	0.83191174	0.75	0.8562283	1	1672	tags=19%, list=15%, signal=22%
V$RORA2_01	V$RORA2_01		74	0.26602417	0.8318929	0.7105263	0.85398763	1	1686	tags=22%, list=15%, signal=25%
CCCAGAG,MIR-326	CCCAGAG,MIR-326		78	0.22149853	0.8298982	0.7058824	0.85778314	1	2727	tags=29%, list=24%, signal=39%
V$LXR_Q3	V$LXR_Q3		34	0.2615002	0.82917196	0.70454544	0.85768557	1	599	tags=15%, list=5%, signal=15%
TGGNNNNNNKCCAR_UNKNOWN	TGGNNNNNNKCCAR_UNKNOWN		208	0.23561215	0.82916176	0.7368421	0.855221	1	3340	tags=39%, list=30%, signal=54%
V$TEF1_Q6	V$TEF1_Q6		110	0.22303231	0.82878506	0.6486486	0.85390735	1	3296	tags=37%, list=29%, signal=52%
V$RFX1_01	V$RFX1_01		105	0.20832334	0.82868683	0.71428573	0.8514883	1	1357	tags=15%, list=12%, signal=17%
GAANYNYGACNY_UNKNOWN	GAANYNYGACNY_UNKNOWN		33	0.2623269	0.8246724	0.7906977	0.8599064	1	912	tags=15%, list=8%, signal=16%
V$CEBPB_02	V$CEBPB_02		137	0.22064279	0.8242622	0.75	0.85835695	1	1594	tags=19%, list=14%, signal=22%
V$AR_Q2	V$AR_Q2		55	0.2546901	0.8213772	0.7741935	0.86477804	1	2805	tags=36%, list=25%, signal=48%
V$SMAD4_Q6	V$SMAD4_Q6		112	0.22454675	0.8205739	0.76086956	0.8657753	1	3013	tags=32%, list=27%, signal=44%
V$FOXO4_01	V$FOXO4_01		108	0.22587012	0.81892943	0.7659575	0.86845964	1	3291	tags=40%, list=29%, signal=56%
AAGCACA,MIR-218	AAGCACA,MIR-218		166	0.20407765	0.8145072	0.80487806	0.87831277	1	2812	tags=25%, list=25%, signal=33%
CCTGTGA,MIR-513	CCTGTGA,MIR-513		63	0.22496642	0.81353545	0.7380952	0.8779075	1	2446	tags=27%, list=22%, signal=34%
V$CEBP_01	V$CEBP_01		120	0.22541016	0.81166613	0.7741935	0.8814114	1	2460	tags=27%, list=22%, signal=34%
V$P300_01	V$P300_01		130	0.22218247	0.8086017	0.72727275	0.89032704	1	1613	tags=18%, list=14%, signal=20%
V$SP1_Q2_01	V$SP1_Q2_01		122	0.20663537	0.8077586	0.82608694	0.8910223	1	2773	tags=27%, list=25%, signal=36%
V$NF1_Q6_01	V$NF1_Q6_01		130	0.22360392	0.8072595	0.85	0.8899059	1	2942	tags=32%, list=26%, signal=43%
AAAGACA,MIR-511	AAAGACA,MIR-511		103	0.21949081	0.8064968	0.7837838	0.88974214	1	1969	tags=24%, list=18%, signal=29%
YYCATTCAWW_UNKNOWN	YYCATTCAWW_UNKNOWN		91	0.22679086	0.80564946	0.7948718	0.8893662	1	1780	tags=19%, list=16%, signal=22%
YTTCCNNNGGAMR_UNKNOWN	YTTCCNNNGGAMR_UNKNOWN		22	0.2613657	0.80265194	0.7647059	0.8936991	1	1875	tags=23%, list=17%, signal=27%
V$CEBP_Q2_01	V$CEBP_Q2_01		139	0.23215228	0.80244064	0.6764706	0.8919889	1	2340	tags=27%, list=21%, signal=33%
WGTTNNNNNAAA_UNKNOWN	WGTTNNNNNAAA_UNKNOWN		263	0.2120214	0.8015945	0.85714287	0.8911177	1	2395	tags=25%, list=21%, signal=32%
V$PR_Q2	V$PR_Q2		117	0.22925895	0.79929817	0.8	0.8940607	1	3057	tags=33%, list=27%, signal=45%
AAGCAAT,MIR-137	AAGCAAT,MIR-137		94	0.21509555	0.7985422	0.85365856	0.8932596	1	620	tags=12%, list=6%, signal=12%
WTTGKCTG_UNKNOWN	WTTGKCTG_UNKNOWN		235	0.21040106	0.7975187	0.82051283	0.89458483	1	2979	tags=30%, list=27%, signal=40%
V$RREB1_01	V$RREB1_01		101	0.19655842	0.79270107	0.84615386	0.905203	1	2943	tags=27%, list=26%, signal=36%
V$TFIIA_Q6	V$TFIIA_Q6		137	0.20891576	0.791095	0.85	0.9079943	1	2177	tags=23%, list=19%, signal=28%
TGTGTGA,MIR-377	TGTGTGA,MIR-377		87	0.21186657	0.78991294	0.85	0.9076712	1	3053	tags=33%, list=27%, signal=45%
V$HNF4_DR1_Q3	V$HNF4_DR1_Q3		139	0.20571457	0.78816825	0.88235295	0.9096066	1	3348	tags=35%, list=30%, signal=49%
CTAGGAA,MIR-384	CTAGGAA,MIR-384		31	0.2555558	0.7862253	0.84782606	0.9132603	1	2974	tags=39%, list=27%, signal=53%
GCTGAGT,MIR-512-5P	GCTGAGT,MIR-512-5P		29	0.22428629	0.7852275	0.78571427	0.91311073	1	1313	tags=14%, list=12%, signal=16%
V$AP2GAMMA_01	V$AP2GAMMA_01		119	0.21007761	0.783388	0.79591835	0.91526103	1	2801	tags=27%, list=25%, signal=35%
V$FOXO1_02	V$FOXO1_02		113	0.24059199	0.7830872	0.8888889	0.91401696	1	2732	tags=33%, list=24%, signal=43%
V$FREAC7_01	V$FREAC7_01		84	0.23269394	0.7825008	0.78125	0.9126627	1	2235	tags=23%, list=20%, signal=28%
RYTGCNNRGNAAC_V$MIF1_01	RYTGCNNRGNAAC_V$MIF1_01		33	0.25720423	0.78109723	0.64444447	0.9138005	1	1003	tags=18%, list=9%, signal=20%
TTCCGTT,MIR-191	TTCCGTT,MIR-191		18	0.26329425	0.77997553	0.81395346	0.91507876	1	3497	tags=56%, list=31%, signal=81%
V$FOXO3_01	V$FOXO3_01		107	0.23208882	0.77780044	0.8235294	0.91836697	1	2381	tags=27%, list=21%, signal=34%
ARGGGTTAA_UNKNOWN	ARGGGTTAA_UNKNOWN		69	0.23645648	0.77706486	0.6923077	0.91775805	1	2333	tags=28%, list=21%, signal=35%
CACTGCC,MIR-34A,MIR-34C,MIR-449	CACTGCC,MIR-34A,MIR-34C,MIR-449		143	0.19489795	0.7768098	0.87234044	0.91578126	1	2747	tags=27%, list=25%, signal=36%
V$NMYC_01	V$NMYC_01		129	0.17883207	0.7759228	0.925	0.91533506	1	2723	tags=25%, list=24%, signal=32%
V$DR1_Q3	V$DR1_Q3		125	0.20663182	0.7755501	0.8611111	0.9139177	1	2308	tags=22%, list=21%, signal=28%
TGANNYRGCA_V$TCF11MAFG_01	TGANNYRGCA_V$TCF11MAFG_01		146	0.19570056	0.771953	0.8648649	0.9205356	1	2590	tags=28%, list=23%, signal=36%
V$CEBPGAMMA_Q6	V$CEBPGAMMA_Q6		119	0.21294941	0.7661167	0.8333333	0.9349712	1	3013	tags=38%, list=27%, signal=51%
V$PPAR_DR1_Q2	V$PPAR_DR1_Q2		127	0.19847554	0.7644729	0.9047619	0.9363778	1	3332	tags=31%, list=30%, signal=44%
V$DR3_Q4	V$DR3_Q4		67	0.21147582	0.76161885	0.7894737	0.94008666	1	2318	tags=24%, list=21%, signal=30%
V$CREBP1CJUN_01	V$CREBP1CJUN_01		119	0.20054321	0.7604086	0.8947368	0.940386	1	1606	tags=16%, list=14%, signal=18%
V$NFY_Q6_01	V$NFY_Q6_01		129	0.18661068	0.7591194	0.8043478	0.94086754	1	2471	tags=23%, list=22%, signal=29%
GTACAGG,MIR-486	GTACAGG,MIR-486		33	0.23720461	0.75647	0.7619048	0.94274026	1	2580	tags=30%, list=23%, signal=39%
V$HNF3ALPHA_Q6	V$HNF3ALPHA_Q6		105	0.218695	0.75637335	0.82857144	0.9405923	1	3124	tags=35%, list=28%, signal=48%
V$HNF4_Q6	V$HNF4_Q6		125	0.21430787	0.75510526	0.8717949	0.94144595	1	1881	tags=20%, list=17%, signal=24%
V$EGR2_01	V$EGR2_01		85	0.18998368	0.7545693	0.8043478	0.9400878	1	3084	tags=33%, list=28%, signal=45%
GTCAGGA,MIR-378	GTCAGGA,MIR-378		28	0.23550013	0.7517716	0.8367347	0.9445418	1	1621	tags=18%, list=14%, signal=21%
CCTGCTG,MIR-214	CCTGCTG,MIR-214		117	0.18503274	0.750438	0.8604651	0.94655883	1	2942	tags=26%, list=26%, signal=34%
CTCNANGTGNY_UNKNOWN	CTCNANGTGNY_UNKNOWN		40	0.23562324	0.7460418	0.79545456	0.9561764	1	1752	tags=20%, list=16%, signal=24%
RTAAACA_V$FREAC2_01	RTAAACA_V$FREAC2_01		456	0.18781796	0.74587816	0.9189189	0.95465523	1	2437	tags=24%, list=22%, signal=30%
TACAATC,MIR-508	TACAATC,MIR-508		34	0.22247088	0.7435034	0.84444445	0.959639	1	1677	tags=21%, list=15%, signal=24%
MYAATNNNNNNNGGC_UNKNOWN	MYAATNNNNNNNGGC_UNKNOWN		56	0.21482141	0.7431306	0.8108108	0.9581083	1	1197	tags=13%, list=11%, signal=14%
YAATNANRNNNCAG_UNKNOWN	YAATNANRNNNCAG_UNKNOWN		33	0.24109364	0.7421725	0.8918919	0.9574112	1	2133	tags=27%, list=19%, signal=34%
V$SP1_01	V$SP1_01		126	0.17680445	0.74181324	0.8863636	0.9557907	1	2896	tags=29%, list=26%, signal=39%
GAGCCTG,MIR-484	GAGCCTG,MIR-484		52	0.20777893	0.737978	0.88095236	0.9606956	1	3209	tags=35%, list=29%, signal=48%
V$CACCCBINDINGFACTOR_Q6	V$CACCCBINDINGFACTOR_Q6		146	0.18964772	0.73779243	0.8888889	0.9586369	1	3013	tags=30%, list=27%, signal=41%
V$FXR_IR1_Q6	V$FXR_IR1_Q6		61	0.21084896	0.73575646	0.8913044	0.9613343	1	2192	tags=30%, list=20%, signal=36%
GGTAACC,MIR-409-5P	GGTAACC,MIR-409-5P		19	0.24076577	0.7356089	0.79545456	0.9591349	1	2164	tags=21%, list=19%, signal=26%
CTACCTC,LET-7A,LET-7B,LET-7C,LET-7D,LET-7E,LET-7F,MIR-98,LET-7G,LET-7I	CTACCTC,LET-7A,LET-7B,LET-7C,LET-7D,LET-7E,LET-7F,MIR-98,LET-7G,LET-7I		184	0.17729817	0.7329045	0.9019608	0.9625127	1	2446	tags=22%, list=22%, signal=28%
CCAWWNAAGG_V$SRF_Q4	CCAWWNAAGG_V$SRF_Q4		48	0.23203374	0.7320147	0.84615386	0.9633392	1	3048	tags=38%, list=27%, signal=51%
V$ATF_01	V$ATF_01		128	0.18281263	0.7315746	0.9512195	0.9618052	1	1285	tags=14%, list=11%, signal=16%
TGCAAAC,MIR-452	TGCAAAC,MIR-452		55	0.2010126	0.7315332	0.8636364	0.9594904	1	1881	tags=20%, list=17%, signal=24%
V$MYB_Q6	V$MYB_Q6		116	0.20210202	0.7272715	0.9777778	0.96549803	1	2316	tags=23%, list=21%, signal=29%
CCAWNWWNNNGGC_UNKNOWN	CCAWNWWNNNGGC_UNKNOWN		32	0.20644173	0.72489774	0.8125	0.96700865	1	2878	tags=34%, list=26%, signal=46%
V$HIF1_Q3	V$HIF1_Q3		116	0.18350162	0.7242939	0.9285714	0.9674158	1	2262	tags=22%, list=20%, signal=27%
CCAWYNNGAAR_UNKNOWN	CCAWYNNGAAR_UNKNOWN		61	0.18746814	0.71927714	0.9777778	0.97599006	1	2606	tags=28%, list=23%, signal=36%
V$STAT6_01	V$STAT6_01		115	0.19143581	0.7191969	0.974359	0.9737424	1	3441	tags=36%, list=31%, signal=51%
V$HFH8_01	V$HFH8_01		108	0.21623892	0.7191428	0.9722222	0.9715451	1	2421	tags=26%, list=22%, signal=33%
V$AP1_Q2	V$AP1_Q2		142	0.20954838	0.7191212	0.969697	0.9692209	1	2613	tags=27%, list=23%, signal=35%
V$CEBP_C	V$CEBP_C		93	0.199158	0.71830845	0.9444444	0.9687223	1	2872	tags=30%, list=26%, signal=40%
V$STAT5B_01	V$STAT5B_01		125	0.2011947	0.7145623	0.94871795	0.97378266	1	2916	tags=33%, list=26%, signal=44%
V$CEBP_Q3	V$CEBP_Q3		123	0.19250537	0.713914	1	0.97320265	1	2305	tags=24%, list=21%, signal=30%
YTCCCRNNAGGY_UNKNOWN	YTCCCRNNAGGY_UNKNOWN		32	0.20919079	0.71303135	0.9302326	0.9726069	1	129	tags=6%, list=1%, signal=6%
V$GATA2_01	V$GATA2_01		59	0.18957214	0.7092004	0.88095236	0.9764271	1	2332	tags=25%, list=21%, signal=32%
V$PAX5_01	V$PAX5_01		73	0.19172645	0.70617294	0.9756098	0.97782516	1	3005	tags=30%, list=27%, signal=41%
V$SPZ1_01	V$SPZ1_01		127	0.17227267	0.7018778	0.95652175	0.9826815	1	3171	tags=29%, list=28%, signal=40%
V$MYC_Q2	V$MYC_Q2		97	0.17075934	0.701764	0.95454544	0.9807146	1	920	tags=11%, list=8%, signal=12%
V$HFH3_01	V$HFH3_01		88	0.21064456	0.7016766	0.972973	0.97845906	1	3043	tags=34%, list=27%, signal=46%
V$USF2_Q6	V$USF2_Q6		126	0.16333883	0.6989611	0.95348835	0.98038125	1	3214	tags=30%, list=29%, signal=42%
AGGGCAG,MIR-18A	AGGGCAG,MIR-18A		62	0.19395152	0.69887614	0.9166667	0.97817355	1	1672	tags=16%, list=15%, signal=19%
V$STAT5A_01	V$STAT5A_01		129	0.19098154	0.6961425	0.972973	0.97903514	1	2753	tags=29%, list=25%, signal=39%
TCANNTGAY_V$SREBP1_01	TCANNTGAY_V$SREBP1_01		246	0.15766992	0.69502634	1	0.9784625	1	1924	tags=15%, list=17%, signal=18%
V$PAX4_04	V$PAX4_04		106	0.19000877	0.69392174	0.95348835	0.97836995	1	2235	tags=23%, list=20%, signal=28%
V$CEBPB_01	V$CEBPB_01		135	0.19211677	0.691305	0.9736842	0.9799237	1	2581	tags=29%, list=23%, signal=37%
V$AP1_Q2_01	V$AP1_Q2_01		141	0.19456734	0.6912742	0.94285715	0.9777149	1	2347	tags=26%, list=21%, signal=32%
V$ATF4_Q2	V$ATF4_Q2		120	0.18914144	0.6905514	0.8974359	0.97655785	1	2752	tags=27%, list=25%, signal=35%
V$ZF5_B	V$ZF5_B		117	0.17624451	0.6903583	0.95348835	0.9744874	1	3171	tags=32%, list=28%, signal=45%
V$PAX8_B	V$PAX8_B		45	0.22413732	0.6879197	0.9782609	0.97551936	1	1421	tags=18%, list=13%, signal=20%
V$STAT5A_02	V$STAT5A_02		66	0.20229933	0.68442386	0.97619045	0.9784144	1	3447	tags=42%, list=31%, signal=61%
CATTGTYY_V$SOX9_B1	CATTGTYY_V$SOX9_B1		181	0.18457551	0.6841688	0.9777778	0.9766777	1	2420	tags=23%, list=22%, signal=29%
CAGTGTT,MIR-141,MIR-200A	CAGTGTT,MIR-141,MIR-200A		160	0.16570306	0.6834734	0.9767442	0.9752009	1	972	tags=11%, list=9%, signal=11%
V$STAT1_03	V$STAT1_03		116	0.16135122	0.682875	1	0.97364604	1	2381	tags=21%, list=21%, signal=26%
AGCTCCT,MIR-28	AGCTCCT,MIR-28		40	0.19776063	0.6819108	0.94736844	0.9725617	1	1228	tags=13%, list=11%, signal=14%
V$E2F_01	V$E2F_01		36	0.20288731	0.6816388	0.84782606	0.9710518	1	939	tags=11%, list=8%, signal=12%
V$EGR_Q6	V$EGR_Q6		134	0.16830881	0.68021363	0.9122807	0.97183716	1	2101	tags=19%, list=19%, signal=24%
V$SP3_Q3	V$SP3_Q3		110	0.16873682	0.67971	0.95	0.9721529	1	2124	tags=18%, list=19%, signal=22%
CCCNNGGGAR_V$OLF1_01	CCCNNGGGAR_V$OLF1_01		153	0.1744348	0.6774865	1	0.9727311	1	3135	tags=32%, list=28%, signal=44%
V$CEBPDELTA_Q6	V$CEBPDELTA_Q6		122	0.20125453	0.6774198	1	0.9705996	1	2948	tags=33%, list=26%, signal=44%
V$PAX8_01	V$PAX8_01		15	0.24698478	0.67186224	0.9361702	0.9762901	1	1687	tags=20%, list=15%, signal=24%
CTCCAAG,MIR-432	CTCCAAG,MIR-432		44	0.18639883	0.6679849	0.95348835	0.9792832	1	1920	tags=18%, list=17%, signal=22%
V$SRF_Q4	V$SRF_Q4		115	0.1909514	0.6596693	0.9189189	0.9862574	1	3121	tags=33%, list=28%, signal=45%
TGCTTTG,MIR-330	TGCTTTG,MIR-330		145	0.17281117	0.65945125	0.9512195	0.98412573	1	2616	tags=26%, list=23%, signal=33%
GCTCTTG,MIR-335	GCTCTTG,MIR-335		45	0.18386252	0.65524524	0.8780488	0.9877188	1	2590	tags=24%, list=23%, signal=32%
V$ATF6_01	V$ATF6_01		63	0.17280708	0.6540138	0.9423077	0.9868142	1	3310	tags=33%, list=30%, signal=47%
V$HIF1_Q5	V$HIF1_Q5		121	0.16646136	0.65366614	0.9787234	0.9852769	1	2847	tags=25%, list=25%, signal=33%
GGTGTGT,MIR-329	GGTGTGT,MIR-329		44	0.18555465	0.653335	0.877551	0.98347026	1	3134	tags=30%, list=28%, signal=41%
GTTRYCATRR_UNKNOWN	GTTRYCATRR_UNKNOWN		67	0.17196065	0.65269774	0.98	0.9820699	1	2590	tags=24%, list=23%, signal=31%
AGTCAGC,MIR-345	AGTCAGC,MIR-345		27	0.20299949	0.6467797	0.88	0.98601085	1	1738	tags=15%, list=16%, signal=17%
TCCCCAC,MIR-491	TCCCCAC,MIR-491		31	0.21695486	0.6445711	0.9361702	0.98643094	1	2825	tags=29%, list=25%, signal=39%
CAGCCTC,MIR-485-5P	CAGCCTC,MIR-485-5P		73	0.16673206	0.6416529	0.97619045	0.98712313	1	1481	tags=11%, list=13%, signal=13%
CTCTGGA,MIR-520A,MIR-525	CTCTGGA,MIR-520A,MIR-525		80	0.15909201	0.64136314	1	0.9852457	1	1117	tags=10%, list=10%, signal=11%
V$P53_DECAMER_Q2	V$P53_DECAMER_Q2		126	0.16759905	0.6374846	1	0.9853344	1	2393	tags=22%, list=21%, signal=28%
V$FREAC2_01	V$FREAC2_01		126	0.17145903	0.62799966	1	0.99013764	1	3065	tags=30%, list=27%, signal=41%
V$MYCMAX_03	V$MYCMAX_03		116	0.15249082	0.6275612	1	0.9882694	1	2282	tags=19%, list=20%, signal=24%
GTTNYYNNGGTNA_UNKNOWN	GTTNYYNNGGTNA_UNKNOWN		33	0.16088727	0.6146007	0.98214287	0.9955984	1	393	tags=6%, list=4%, signal=6%
V$AP2_Q6_01	V$AP2_Q6_01		124	0.15490134	0.6082226	1	1	1	2931	tags=26%, list=26%, signal=35%
V$SOX5_01	V$SOX5_01		113	0.16974317	0.59800625	1	1	1	2214	tags=21%, list=20%, signal=26%
GGGNNTTTCC_V$NFKB_Q6_01	GGGNNTTTCC_V$NFKB_Q6_01		69	0.19472766	0.59797615	0.9791667	1	1	2485	tags=22%, list=22%, signal=28%
GCAAAAA,MIR-129	GCAAAAA,MIR-129		76	0.17195155	0.59654486	0.9756098	0.99882025	1	654	tags=9%, list=6%, signal=10%
V$STAT6_02	V$STAT6_02		126	0.15753803	0.5925212	1	0.9992024	1	2088	tags=18%, list=19%, signal=22%
GGGYGTGNY_UNKNOWN	GGGYGTGNY_UNKNOWN		325	0.13783605	0.58773774	1	0.9993265	1	2925	tags=26%, list=26%, signal=34%
V$HLF_01	V$HLF_01		113	0.16718616	0.58196956	1	0.9995873	1	2838	tags=26%, list=25%, signal=34%
V$NFKAPPAB_01	V$NFKAPPAB_01		125	0.1638086	0.5784838	1	0.99932706	1	3016	tags=27%, list=27%, signal=37%
CACCAGC,MIR-138	CACCAGC,MIR-138		103	0.1398091	0.5664659	1	1	1	3267	tags=29%, list=29%, signal=41%
V$NFKB_Q6_01	V$NFKB_Q6_01		113	0.15880819	0.56524694	1	0.99914	1	2536	tags=22%, list=23%, signal=28%
ATGTCAC,MIR-489	ATGTCAC,MIR-489		42	0.16205876	0.55608004	1	0.9994018	1	3439	tags=36%, list=31%, signal=51%
V$P53_02	V$P53_02		112	0.15254697	0.5503762	1	0.9989332	1	3167	tags=28%, list=28%, signal=38%
ATACCTC,MIR-202	ATACCTC,MIR-202		88	0.14499854	0.5428683	1	0.99856156	1	1691	tags=13%, list=15%, signal=15%
GGCAGCT,MIR-22	GGCAGCT,MIR-22		107	0.13526136	0.537376	1	0.9972627	1	1878	tags=14%, list=17%, signal=17%
V$NFKAPPAB65_01	V$NFKAPPAB65_01		123	0.13885298	0.5352136	1	0.99538654	1	3829	tags=40%, list=34%, signal=60%
CAGCACT,MIR-512-3P	CAGCACT,MIR-512-3P		62	0.1438093	0.5306457	1	0.9940938	1	3146	tags=31%, list=28%, signal=42%
TAGAACC,MIR-182	TAGAACC,MIR-182		18	0.18173043	0.52553743	1	0.9924161	1	865	tags=11%, list=8%, signal=12%
