# Supplementary material for: A genomic analysis of mouse models of breast cancer reveals molecular features of mouse models and relationships to human breast cancer
Source: Breast Cancer Res. 2014 Jun 5;16(3):R59. doi: 10.1186/bcr3672 (PMC4078930; doi:10.1186/bcr3672)
Supplement: Additional file 11 — GSEA for mouse models compared to all other models or to mammary gland development. Listed by model. [file bcr3672-S11.zip › AdditionalFile11/BRCA_Null/Vs_Other_models/C6/Downregulated_in_BRCA_Null_vs_OtherModels.txt]

NAME	GS<br> follow link to MSigDB	GS DETAILS	SIZE	ES	NES	NOM p-val	FDR q-val	FWER p-val	RANK AT MAX	LEADING EDGE
SIRNA_EIF4GI_UP	SIRNA_EIF4GI_UP	Details ...	65	-0.5060041	-1.7814542	0.005405406	0.067792624	0.064	2966	tags=55%, list=26%, signal=75%
CAMP_UP.V1_UP	CAMP_UP.V1_UP	Details ...	123	-0.40327466	-1.7069151	0.005671077	0.09746601	0.162	3776	tags=44%, list=34%, signal=66%
PIGF_UP.V1_UP	PIGF_UP.V1_UP	Details ...	94	-0.4821779	-1.6902096	0.008960574	0.079292476	0.187	2331	tags=41%, list=21%, signal=52%
RB_P130_DN.V1_DN	RB_P130_DN.V1_DN	Details ...	81	-0.5002762	-1.6354576	0.017857144	0.10803493	0.291	2888	tags=49%, list=26%, signal=66%
RB_P107_DN.V1_DN	RB_P107_DN.V1_DN	Details ...	86	-0.4396311	-1.5986232	0.04496403	0.13348606	0.37	2297	tags=36%, list=21%, signal=45%
TBK1.DF_DN	TBK1.DF_DN	Details ...	157	-0.39762396	-1.5217701	0.024621213	0.22941609	0.528	2666	tags=35%, list=24%, signal=45%
ERB2_UP.V1_DN	ERB2_UP.V1_DN	Details ...	92	-0.4395422	-1.4902574	0.04029304	0.25545532	0.592	2527	tags=42%, list=23%, signal=54%
RB_DN.V1_UP	RB_DN.V1_UP	Details ...	95	-0.41085792	-1.476888	0.049557522	0.25028238	0.607	2121	tags=37%, list=19%, signal=45%
BCAT_GDS748_DN	BCAT_GDS748_DN	Details ...	22	-0.49119368	-1.472793	0.057943925	0.23083317	0.617	1140	tags=32%, list=10%, signal=35%
TBK1.DN.48HRS_UP	TBK1.DN.48HRS_UP	Details ...	34	-0.4259478	-1.45338	0.06021898	0.24348469	0.644	1528	tags=26%, list=14%, signal=31%
GCNP_SHH_UP_LATE.V1_UP	GCNP_SHH_UP_LATE.V1_UP	Details ...	121	-0.38240826	-1.4138128	0.09471767	0.30486274	0.705	3118	tags=47%, list=28%, signal=65%
GCNP_SHH_UP_EARLY.V1_UP	GCNP_SHH_UP_EARLY.V1_UP	Details ...	114	-0.34297603	-1.3192631	0.14587332	0.5448443	0.807	3829	tags=55%, list=34%, signal=83%
MTOR_UP.N4.V1_UP	MTOR_UP.N4.V1_UP	Details ...	130	-0.3448169	-1.2996931	0.08781362	0.57165736	0.827	3079	tags=43%, list=27%, signal=59%
PDGF_UP.V1_UP	PDGF_UP.V1_UP	Details ...	85	-0.34339467	-1.2960628	0.12321428	0.544405	0.829	3062	tags=42%, list=27%, signal=58%
MEK_UP.V1_DN	MEK_UP.V1_DN	Details ...	98	-0.38276318	-1.2615724	0.1569343	0.62939274	0.863	1687	tags=31%, list=15%, signal=36%
HOXA9_DN.V1_UP	HOXA9_DN.V1_UP	Details ...	90	-0.40795475	-1.2475005	0.20109689	0.6387357	0.877	3733	tags=47%, list=33%, signal=69%
STK33_UP	STK33_UP	Details ...	129	-0.39832962	-1.2101216	0.22105263	0.73983014	0.908	2634	tags=37%, list=24%, signal=48%
VEGF_A_UP.V1_DN	VEGF_A_UP.V1_DN	Details ...	122	-0.35062894	-1.2100196	0.19354838	0.69888663	0.908	3229	tags=45%, list=29%, signal=63%
EIF4E_DN	EIF4E_DN	Details ...	44	-0.39176556	-1.2025207	0.2081712	0.6877502	0.913	2033	tags=30%, list=18%, signal=36%
YAP1_UP	YAP1_UP	Details ...	23	-0.38078877	-1.1936195	0.26443204	0.68582225	0.918	3014	tags=39%, list=27%, signal=53%
CSR_EARLY_UP.V1_UP	CSR_EARLY_UP.V1_UP		98	-0.3252613	-1.1769893	0.28228784	0.71183723	0.926	3674	tags=48%, list=33%, signal=71%
PDGF_ERK_DN.V1_DN	PDGF_ERK_DN.V1_DN		88	-0.30043897	-1.1709132	0.23765996	0.70142394	0.929	4072	tags=44%, list=36%, signal=69%
MYC_UP.V1_UP	MYC_UP.V1_UP		82	-0.31064585	-1.1362813	0.26714802	0.79540944	0.944	2313	tags=30%, list=21%, signal=38%
TBK1.DN.48HRS_DN	TBK1.DN.48HRS_DN		39	-0.32824948	-1.1216109	0.29766536	0.8151271	0.954	4614	tags=59%, list=41%, signal=100%
GLI1_UP.V1_UP	GLI1_UP.V1_UP		16	-0.4208302	-1.108572	0.3505747	0.8284458	0.957	3834	tags=56%, list=34%, signal=85%
TBK1.DF_UP	TBK1.DF_UP		166	-0.31371748	-1.1079671	0.32600734	0.7988979	0.957	2084	tags=25%, list=19%, signal=30%
LTE2_UP.V1_UP	LTE2_UP.V1_UP		120	-0.31791684	-1.0878041	0.31040564	0.8405294	0.965	3202	tags=39%, list=29%, signal=54%
CAMP_UP.V1_DN	CAMP_UP.V1_DN		116	-0.3000423	-1.0754733	0.34285715	0.8546025	0.969	3078	tags=36%, list=27%, signal=49%
E2F1_UP.V1_UP	E2F1_UP.V1_UP		113	-0.29106855	-1.0707403	0.3729128	0.8428621	0.971	2953	tags=36%, list=26%, signal=49%
AKT_UP.V1_UP	AKT_UP.V1_UP		118	-0.32657683	-1.0686425	0.35283688	0.82195175	0.971	2354	tags=31%, list=21%, signal=38%
CSR_LATE_UP.V1_UP	CSR_LATE_UP.V1_UP		107	-0.30048448	-1.0589955	0.39114392	0.828258	0.973	3354	tags=40%, list=30%, signal=57%
EGFR_UP.V1_UP	EGFR_UP.V1_UP		121	-0.3378566	-1.055729	0.42381787	0.8131067	0.973	3510	tags=43%, list=31%, signal=62%
MTOR_UP.N4.V1_DN	MTOR_UP.N4.V1_DN		82	-0.28499275	-1.0368611	0.42213884	0.84891856	0.975	2167	tags=27%, list=19%, signal=33%
LEF1_UP.V1_DN	LEF1_UP.V1_DN		111	-0.32811934	-1.0353037	0.38162544	0.82868403	0.976	1969	tags=29%, list=18%, signal=35%
LTE2_UP.V1_DN	LTE2_UP.V1_DN		111	-0.3537245	-1.0328851	0.42363638	0.8130082	0.976	2177	tags=32%, list=19%, signal=40%
EIF4E_UP	EIF4E_UP		52	-0.29411426	-1.0257759	0.44055945	0.81362486	0.979	3103	tags=40%, list=28%, signal=56%
STK33_NOMO_UP	STK33_NOMO_UP		146	-0.33322376	-1.0183554	0.45408162	0.8139374	0.98	2407	tags=30%, list=21%, signal=38%
ESC_J1_UP_LATE.V1_DN	ESC_J1_UP_LATE.V1_DN		133	-0.2931343	-1.0055165	0.46234676	0.8340904	0.984	1900	tags=27%, list=17%, signal=32%
STK33_SKM_UP	STK33_SKM_UP		129	-0.34434128	-1.0036976	0.4689165	0.8181008	0.984	2614	tags=34%, list=23%, signal=44%
BMI1_DN_MEL18_DN.V1_DN	BMI1_DN_MEL18_DN.V1_DN		86	-0.32850292	-0.99672097	0.4730216	0.8177375	0.984	1846	tags=31%, list=16%, signal=37%
SRC_UP.V1_DN	SRC_UP.V1_DN		81	-0.29381353	-0.93749714	0.5697674	0.9825351	0.99	1818	tags=26%, list=16%, signal=31%
ESC_J1_UP_EARLY.V1_DN	ESC_J1_UP_EARLY.V1_DN		124	-0.27573928	-0.9367208	0.5514834	0.9619538	0.99	2467	tags=30%, list=22%, signal=38%
BCAT_GDS748_UP	BCAT_GDS748_UP		33	-0.31930465	-0.9201982	0.58762884	0.99454194	0.992	2151	tags=27%, list=19%, signal=34%
P53_DN.V1_UP	P53_DN.V1_UP		114	-0.29722434	-0.91836923	0.5785838	0.97817487	0.992	2664	tags=35%, list=24%, signal=46%
GCNP_SHH_UP_LATE.V1_DN	GCNP_SHH_UP_LATE.V1_DN		137	-0.24611537	-0.89933765	0.62833333	1	0.992	2026	tags=23%, list=18%, signal=27%
RAF_UP.V1_UP	RAF_UP.V1_UP		123	-0.2764346	-0.8985626	0.61621624	0.99755293	0.992	3435	tags=39%, list=31%, signal=56%
TGFB_UP.V1_DN	TGFB_UP.V1_DN		108	-0.26113087	-0.8930221	0.6678261	0.9942999	0.992	1469	tags=20%, list=13%, signal=23%
GCNP_SHH_UP_EARLY.V1_DN	GCNP_SHH_UP_EARLY.V1_DN		120	-0.25438732	-0.8566905	0.7140288	1	0.994	2059	tags=27%, list=18%, signal=32%
CSR_LATE_UP.V1_DN	CSR_LATE_UP.V1_DN		74	-0.2704187	-0.84763855	0.7166065	1	0.994	1228	tags=19%, list=11%, signal=21%
RB_DN.V1_DN	RB_DN.V1_DN		86	-0.2716743	-0.8226613	0.67286247	1	0.995	3014	tags=34%, list=27%, signal=46%
AKT_UP_MTOR_DN.V1_UP	AKT_UP_MTOR_DN.V1_UP		127	-0.24854358	-0.81569225	0.790991	1	0.997	2293	tags=26%, list=20%, signal=32%
P53_DN.V1_DN	P53_DN.V1_DN		122	-0.25295106	-0.7936396	0.84	1	0.998	774	tags=13%, list=7%, signal=14%
KRAS.DF.V1_UP	KRAS.DF.V1_UP		123	-0.25209314	-0.7836558	0.7902098	1	0.999	2677	tags=29%, list=24%, signal=38%
CSR_EARLY_UP.V1_DN	CSR_EARLY_UP.V1_DN		59	-0.24036771	-0.77540404	0.84	1	1	1249	tags=15%, list=11%, signal=17%
SIRNA_EIF4GI_DN	SIRNA_EIF4GI_DN		50	-0.23355827	-0.76905644	0.7592233	1	1	2778	tags=34%, list=25%, signal=45%
HOXA9_DN.V1_DN	HOXA9_DN.V1_DN		111	-0.21431278	-0.76629925	0.87857145	1	1	2851	tags=32%, list=25%, signal=42%
AKT_UP_MTOR_DN.V1_DN	AKT_UP_MTOR_DN.V1_DN		138	-0.22502501	-0.7633539	0.86206895	1	1	3031	tags=36%, list=27%, signal=48%
EGFR_UP.V1_DN	EGFR_UP.V1_DN		105	-0.22756128	-0.7511859	0.9008849	1	1	2077	tags=25%, list=19%, signal=30%
MTOR_UP.V1_UP	MTOR_UP.V1_UP		121	-0.21465546	-0.7370568	0.88949275	1	1	3251	tags=39%, list=29%, signal=54%
PDGF_ERK_DN.V1_UP	PDGF_ERK_DN.V1_UP		81	-0.21560588	-0.7309902	0.8841355	1	1	1154	tags=17%, list=10%, signal=19%
JAK2_DN.V1_DN	JAK2_DN.V1_DN		51	-0.2199559	-0.72781324	0.89827585	1	1	1123	tags=18%, list=10%, signal=20%
RAF_UP.V1_DN	RAF_UP.V1_DN		110	-0.22774282	-0.7249097	0.9092559	1	1	1454	tags=21%, list=13%, signal=24%
CORDENONSI_YAP_CONSERVED_SIGNATURE	CORDENONSI_YAP_CONSERVED_SIGNATURE		42	-0.26234186	-0.709115	0.8524904	1	1	3063	tags=33%, list=27%, signal=46%
ESC_V6.5_UP_LATE.V1_DN	ESC_V6.5_UP_LATE.V1_DN		129	-0.21027084	-0.7011604	0.92416227	1	1	1440	tags=17%, list=13%, signal=19%
RPS14_DN.V1_UP	RPS14_DN.V1_UP		113	-0.25802845	-0.6892126	0.85027725	1	1	1905	tags=22%, list=17%, signal=26%
PRC2_EZH2_UP.V1_UP	PRC2_EZH2_UP.V1_UP		112	-0.19011545	-0.68267035	0.97359157	1	1	1217	tags=14%, list=11%, signal=16%
BMI1_DN_MEL18_DN.V1_UP	BMI1_DN_MEL18_DN.V1_UP		99	-0.23943603	-0.67716485	0.9373882	1	1	1687	tags=21%, list=15%, signal=25%
NRL_DN.V1_DN	NRL_DN.V1_DN		91	-0.20024225	-0.6744512	0.97539544	1	1	2881	tags=32%, list=26%, signal=43%
MEL18_DN.V1_DN	MEL18_DN.V1_DN		89	-0.2253593	-0.6617974	0.9815838	1	1	1978	tags=22%, list=18%, signal=27%
IL15_UP.V1_UP	IL15_UP.V1_UP		103	-0.19055545	-0.65734875	0.9767025	1	1	1630	tags=18%, list=15%, signal=21%
SNF5_DN.V1_UP	SNF5_DN.V1_UP		134	-0.22244278	-0.6552711	0.893578	1	1	3278	tags=34%, list=29%, signal=48%
NFE2L2.V2	NFE2L2.V2		212	-0.18502496	-0.6552693	0.9918831	1	1	1996	tags=20%, list=18%, signal=24%
MTOR_UP.V1_DN	MTOR_UP.V1_DN		134	-0.20097803	-0.6550752	0.96309966	1	1	1213	tags=13%, list=11%, signal=15%
STK33_NOMO_DN	STK33_NOMO_DN		122	-0.19237833	-0.6546822	0.98734176	1	1	1431	tags=18%, list=13%, signal=20%
CAHOY_ASTROGLIAL	CAHOY_ASTROGLIAL		64	-0.24067731	-0.6441461	0.9270073	1	1	1334	tags=19%, list=12%, signal=21%
IL2_UP.V1_UP	IL2_UP.V1_UP		102	-0.19135402	-0.6378668	0.99293286	1	1	1484	tags=16%, list=13%, signal=18%
E2F1_UP.V1_DN	E2F1_UP.V1_DN		129	-0.19773626	-0.6377813	0.9625	1	1	2417	tags=24%, list=22%, signal=30%
STK33_DN	STK33_DN		115	-0.1865689	-0.63706154	0.9964974	1	1	3355	tags=36%, list=30%, signal=50%
ERB2_UP.V1_UP	ERB2_UP.V1_UP		118	-0.18087843	-0.6327222	0.98563737	1	1	3533	tags=31%, list=32%, signal=44%
ATF2_UP.V1_DN	ATF2_UP.V1_DN		113	-0.20463891	-0.62313	0.9896194	1	1	1993	tags=23%, list=18%, signal=28%
STK33_SKM_DN	STK33_SKM_DN		125	-0.18438406	-0.6205993	0.9948097	1	1	1431	tags=15%, list=13%, signal=17%
MEK_UP.V1_UP	MEK_UP.V1_UP		124	-0.19166669	-0.6169399	0.9898649	1	1	1090	tags=10%, list=10%, signal=11%
RPS14_DN.V1_DN	RPS14_DN.V1_DN		101	-0.17454281	-0.6140895	0.9708029	0.992892	1	2089	tags=21%, list=19%, signal=25%
AKT_UP.V1_DN	AKT_UP.V1_DN		138	-0.19798467	-0.60973144	0.9745917	0.98384887	1	1912	tags=21%, list=17%, signal=25%
BCAT_BILD_ET_AL_UP	BCAT_BILD_ET_AL_UP		29	-0.16252539	-0.4956316	0.99271405	0.9973337	1	3887	tags=38%, list=35%, signal=58%
