# Supplementary material for: A genomic analysis of mouse models of breast cancer reveals molecular features of mouse models and relationships to human breast cancer
Source: Breast Cancer Res. 2014 Jun 5;16(3):R59. doi: 10.1186/bcr3672 (PMC4078930; doi:10.1186/bcr3672)
Supplement: Additional file 11 — GSEA for mouse models compared to all other models or to mammary gland development. Listed by model. [file bcr3672-S11.zip › AdditionalFile11/BRCA_Null/Vs_Other_models/C6/Upregulated_in_BRCA_Null_vs_OtherModels.txt]

NAME	GS<br> follow link to MSigDB	GS DETAILS	SIZE	ES	NES	NOM p-val	FDR q-val	FWER p-val	RANK AT MAX	LEADING EDGE
BRCA1_DN.V1_DN	BRCA1_DN.V1_DN	Details ...	70	0.4828538	1.5484486	0.028503563	1	0.408	2909	tags=51%, list=26%, signal=69%
CAHOY_NEURONAL	CAHOY_NEURONAL	Details ...	56	0.5582553	1.5336227	0.026143791	0.7357635	0.426	2818	tags=54%, list=25%, signal=71%
ATM_DN.V1_UP	ATM_DN.V1_UP	Details ...	90	0.5164137	1.5264065	0.043583535	0.5250544	0.439	2561	tags=53%, list=23%, signal=69%
KRAS.AMP.LUNG_UP.V1_DN	KRAS.AMP.LUNG_UP.V1_DN	Details ...	74	0.47376198	1.5140212	0.028888889	0.43741322	0.462	3268	tags=61%, list=29%, signal=85%
RAPA_EARLY_UP.V1_UP	RAPA_EARLY_UP.V1_UP	Details ...	105	0.4078942	1.4827797	0.025114154	0.46240386	0.526	1914	tags=33%, list=17%, signal=40%
KRAS.AMP.LUNG_UP.V1_UP	KRAS.AMP.LUNG_UP.V1_UP	Details ...	67	0.55288273	1.4815104	0.059633028	0.39024645	0.528	2244	tags=51%, list=20%, signal=63%
BRCA1_DN.V1_UP	BRCA1_DN.V1_UP	Details ...	70	0.51134336	1.4621223	0.038990825	0.39483818	0.571	2920	tags=66%, list=26%, signal=88%
PKCA_DN.V1_UP	PKCA_DN.V1_UP	Details ...	115	0.4697886	1.4547333	0.02293578	0.36693323	0.581	3183	tags=52%, list=28%, signal=72%
RELA_DN.V1_DN	RELA_DN.V1_DN	Details ...	95	0.47675505	1.446531	0.045238096	0.34652907	0.596	3241	tags=53%, list=29%, signal=73%
PIGF_UP.V1_DN	PIGF_UP.V1_DN	Details ...	105	0.42218873	1.3598622	0.07674944	0.56202674	0.705	3217	tags=51%, list=29%, signal=71%
PTEN_DN.V2_DN	PTEN_DN.V2_DN	Details ...	77	0.40220234	1.3540497	0.06888889	0.53127927	0.709	3465	tags=53%, list=31%, signal=77%
KRAS.KIDNEY_UP.V1_DN	KRAS.KIDNEY_UP.V1_DN	Details ...	78	0.44917396	1.330807	0.12064965	0.5700908	0.734	3452	tags=55%, list=31%, signal=79%
PRC2_SUZ12_UP.V1_UP	PRC2_SUZ12_UP.V1_UP	Details ...	114	0.40605837	1.3271556	0.10224439	0.5382452	0.739	2133	tags=36%, list=19%, signal=44%
ATF2_UP.V1_UP	ATF2_UP.V1_UP	Details ...	107	0.39095485	1.3185605	0.11278196	0.52568287	0.751	2688	tags=37%, list=24%, signal=49%
IL2_UP.V1_DN	IL2_UP.V1_DN	Details ...	99	0.4180097	1.3085725	0.12470024	0.5195972	0.759	3223	tags=49%, list=29%, signal=69%
SRC_UP.V1_UP	SRC_UP.V1_UP	Details ...	76	0.38883486	1.3060427	0.14855877	0.49374026	0.763	3831	tags=57%, list=34%, signal=85%
ATM_DN.V1_DN	ATM_DN.V1_DN	Details ...	86	0.40593883	1.2883285	0.11793612	0.51694745	0.783	2948	tags=49%, list=26%, signal=66%
CTIP_DN.V1_DN	CTIP_DN.V1_DN	Details ...	71	0.37978464	1.2679483	0.135	0.5486182	0.808	2531	tags=32%, list=23%, signal=42%
JAK2_DN.V1_UP	JAK2_DN.V1_UP	Details ...	87	0.40451336	1.2671607	0.13157895	0.52219385	0.808	2829	tags=45%, list=25%, signal=60%
KRAS.PROSTATE_UP.V1_DN	KRAS.PROSTATE_UP.V1_DN	Details ...	80	0.43104264	1.2647325	0.1646489	0.50242585	0.808	2998	tags=46%, list=27%, signal=63%
WNT_UP.V1_UP	WNT_UP.V1_UP		133	0.37485138	1.2584685	0.15865384	0.495462	0.815	3237	tags=47%, list=29%, signal=66%
ALK_DN.V1_DN	ALK_DN.V1_DN		73	0.4104812	1.2503102	0.1778291	0.4947083	0.821	2597	tags=44%, list=23%, signal=57%
IL21_UP.V1_DN	IL21_UP.V1_DN		94	0.40103787	1.2406659	0.16861826	0.49661884	0.826	2233	tags=38%, list=20%, signal=47%
KRAS.PROSTATE_UP.V1_UP	KRAS.PROSTATE_UP.V1_UP		77	0.4063888	1.2362622	0.16824645	0.48663995	0.833	2843	tags=49%, list=25%, signal=66%
NRL_DN.V1_UP	NRL_DN.V1_UP		111	0.34665042	1.2288471	0.13023256	0.48650444	0.844	2592	tags=42%, list=23%, signal=55%
CYCLIN_D1_UP.V1_DN	CYCLIN_D1_UP.V1_DN		125	0.32558075	1.2094376	0.16256158	0.5155817	0.861	3228	tags=42%, list=29%, signal=58%
JNK_DN.V1_DN	JNK_DN.V1_DN		115	0.36550558	1.2069786	0.18099548	0.50344753	0.865	1837	tags=26%, list=16%, signal=31%
CRX_NRL_DN.V1_UP	CRX_NRL_DN.V1_UP		109	0.34404472	1.1888654	0.17788461	0.5324725	0.88	2797	tags=41%, list=25%, signal=54%
CTIP_DN.V1_UP	CTIP_DN.V1_UP		70	0.39910072	1.1728923	0.22966507	0.55948585	0.891	3223	tags=53%, list=29%, signal=74%
DCA_UP.V1_DN	DCA_UP.V1_DN		81	0.32985282	1.165047	0.26179245	0.56078446	0.895	2138	tags=31%, list=19%, signal=38%
KRAS.BREAST_UP.V1_UP	KRAS.BREAST_UP.V1_UP		74	0.4005419	1.151931	0.25925925	0.5795563	0.906	2847	tags=45%, list=25%, signal=59%
CRX_DN.V1_UP	CRX_DN.V1_UP		102	0.33973336	1.145766	0.24485126	0.57734656	0.909	1811	tags=32%, list=16%, signal=38%
KRAS.50_UP.V1_DN	KRAS.50_UP.V1_DN		23	0.4673945	1.1352437	0.29039812	0.58794045	0.913	2276	tags=43%, list=20%, signal=54%
JNK_DN.V1_UP	JNK_DN.V1_UP		109	0.34993613	1.1344429	0.27249357	0.5729418	0.913	3330	tags=50%, list=30%, signal=70%
KRAS.BREAST_UP.V1_DN	KRAS.BREAST_UP.V1_DN		77	0.35330117	1.1332158	0.24401914	0.5590736	0.913	1868	tags=30%, list=17%, signal=36%
PTEN_DN.V1_UP	PTEN_DN.V1_UP		101	0.3557704	1.1322192	0.26352942	0.5469788	0.914	2913	tags=44%, list=26%, signal=58%
KRAS.300_UP.V1_DN	KRAS.300_UP.V1_DN		74	0.3722572	1.1319013	0.26076555	0.5329858	0.914	2308	tags=36%, list=21%, signal=46%
IL15_UP.V1_DN	IL15_UP.V1_DN		88	0.36510527	1.1316603	0.3025	0.5196453	0.915	3016	tags=44%, list=27%, signal=60%
KRAS.600.LUNG.BREAST_UP.V1_DN	KRAS.600.LUNG.BREAST_UP.V1_DN		140	0.36191148	1.1308618	0.27139366	0.5078025	0.915	3006	tags=46%, list=27%, signal=62%
ALK_DN.V1_UP	ALK_DN.V1_UP		89	0.36977232	1.1301713	0.24087591	0.49651358	0.915	2759	tags=40%, list=25%, signal=53%
VEGF_A_UP.V1_UP	VEGF_A_UP.V1_UP		115	0.34160614	1.1235158	0.26987952	0.49842185	0.917	3092	tags=39%, list=28%, signal=54%
ATF2_S_UP.V1_UP	ATF2_S_UP.V1_UP		108	0.35354903	1.1208302	0.25728154	0.49239495	0.918	2909	tags=43%, list=26%, signal=57%
KRAS.600.LUNG.BREAST_UP.V1_UP	KRAS.600.LUNG.BREAST_UP.V1_UP		142	0.3747633	1.1149656	0.2892768	0.49299785	0.921	2948	tags=46%, list=26%, signal=62%
PRC1_BMI_UP.V1_DN	PRC1_BMI_UP.V1_DN		95	0.3340377	1.1060026	0.27107063	0.50392115	0.922	2963	tags=43%, list=26%, signal=58%
DCA_UP.V1_UP	DCA_UP.V1_UP		86	0.3342751	1.0950062	0.31712964	0.5169643	0.926	2887	tags=42%, list=26%, signal=56%
PKCA_DN.V1_DN	PKCA_DN.V1_DN		117	0.3258913	1.0948669	0.29927006	0.5060605	0.926	1963	tags=27%, list=18%, signal=33%
NOTCH_DN.V1_UP	NOTCH_DN.V1_UP		98	0.32619396	1.0877532	0.3006993	0.5114058	0.93	3378	tags=43%, list=30%, signal=61%
PTEN_DN.V1_DN	PTEN_DN.V1_DN		84	0.34584785	1.0825702	0.31400967	0.5128445	0.933	1771	tags=27%, list=16%, signal=32%
PRC1_BMI_UP.V1_UP	PRC1_BMI_UP.V1_UP		99	0.31350806	1.0763097	0.3225058	0.516318	0.933	2131	tags=31%, list=19%, signal=38%
KRAS.600_UP.V1_UP	KRAS.600_UP.V1_UP		149	0.34798232	1.0754985	0.33582088	0.50768554	0.933	2973	tags=44%, list=27%, signal=59%
KRAS.600_UP.V1_DN	KRAS.600_UP.V1_DN		150	0.3374594	1.0702956	0.33084577	0.5092423	0.937	2321	tags=34%, list=21%, signal=42%
CYCLIN_D1_UP.V1_UP	CYCLIN_D1_UP.V1_UP		123	0.29299384	1.0633113	0.3705357	0.5161661	0.942	1887	tags=25%, list=17%, signal=30%
KRAS.LUNG_UP.V1_UP	KRAS.LUNG_UP.V1_UP		68	0.36947373	1.0580205	0.39568347	0.5187585	0.946	2347	tags=38%, list=21%, signal=48%
PRC2_EDD_UP.V1_DN	PRC2_EDD_UP.V1_DN		106	0.3040793	1.047841	0.36682242	0.5331442	0.951	2667	tags=35%, list=24%, signal=45%
PDGF_UP.V1_DN	PDGF_UP.V1_DN		70	0.32219976	1.0216347	0.42058167	0.58061635	0.957	2583	tags=39%, list=23%, signal=50%
WNT_UP.V1_DN	WNT_UP.V1_DN		122	0.30075797	1.0205482	0.42081448	0.57272935	0.957	3122	tags=40%, list=28%, signal=55%
CYCLIN_D1_KE_.V1_DN	CYCLIN_D1_KE_.V1_DN		124	0.29847506	1.0013777	0.45885286	0.60830486	0.962	2614	tags=32%, list=23%, signal=42%
IL21_UP.V1_UP	IL21_UP.V1_UP		118	0.31274435	0.99385273	0.43920594	0.61672544	0.963	2767	tags=39%, list=25%, signal=51%
RB_P130_DN.V1_UP	RB_P130_DN.V1_UP		101	0.28565517	0.99145836	0.4566745	0.61164933	0.964	2050	tags=24%, list=18%, signal=29%
MYC_UP.V1_DN	MYC_UP.V1_DN		58	0.32176366	0.95227146	0.5409836	0.70251733	0.973	2220	tags=31%, list=20%, signal=39%
P53_DN.V2_DN	P53_DN.V2_DN		99	0.28026754	0.9449474	0.57042253	0.7118083	0.973	2316	tags=28%, list=21%, signal=35%
CAHOY_ASTROCYTIC	CAHOY_ASTROCYTIC		57	0.3002988	0.93858415	0.5647059	0.71749324	0.973	2888	tags=40%, list=26%, signal=54%
NOTCH_DN.V1_DN	NOTCH_DN.V1_DN		110	0.28786165	0.91887224	0.5620609	0.7593358	0.976	2541	tags=34%, list=23%, signal=43%
CRX_DN.V1_DN	CRX_DN.V1_DN		113	0.26384664	0.91539466	0.6085919	0.7571162	0.978	2763	tags=32%, list=25%, signal=42%
PTEN_DN.V2_UP	PTEN_DN.V2_UP		70	0.2814011	0.91244775	0.58780485	0.75332046	0.978	2655	tags=30%, list=24%, signal=39%
KRAS.KIDNEY_UP.V1_UP	KRAS.KIDNEY_UP.V1_UP		83	0.30642965	0.8963304	0.6643519	0.7844054	0.979	2973	tags=42%, list=27%, signal=57%
KRAS.300_UP.V1_UP	KRAS.300_UP.V1_UP		80	0.3018776	0.8913099	0.6575	0.7867221	0.979	2973	tags=43%, list=27%, signal=57%
RELA_DN.V1_UP	RELA_DN.V1_UP		86	0.26366854	0.88236845	0.6635731	0.80120134	0.979	1812	tags=24%, list=16%, signal=29%
P53_DN.V2_UP	P53_DN.V2_UP		83	0.28865588	0.8819737	0.6403941	0.79039663	0.979	2836	tags=37%, list=25%, signal=50%
ESC_V6.5_UP_EARLY.V1_UP	ESC_V6.5_UP_EARLY.V1_UP		118	0.25528008	0.881695	0.65207875	0.78012323	0.979	2918	tags=36%, list=26%, signal=48%
KRAS.50_UP.V1_UP	KRAS.50_UP.V1_UP		31	0.3404681	0.876857	0.6419753	0.7828175	0.981	2500	tags=39%, list=22%, signal=50%
KRAS.LUNG.BREAST_UP.V1_UP	KRAS.LUNG.BREAST_UP.V1_UP		73	0.3051282	0.86826175	0.6507538	0.7961797	0.984	2603	tags=40%, list=23%, signal=51%
KRAS.LUNG_UP.V1_DN	KRAS.LUNG_UP.V1_DN		75	0.2960516	0.86029136	0.6884058	0.8074452	0.985	2289	tags=33%, list=20%, signal=42%
PRC2_SUZ12_UP.V1_DN	PRC2_SUZ12_UP.V1_DN		100	0.25769052	0.8271772	0.7279597	0.8947026	0.99	3209	tags=39%, list=29%, signal=54%
LEF1_UP.V1_UP	LEF1_UP.V1_UP		124	0.26651633	0.81970125	0.76112413	0.90410095	0.991	2682	tags=32%, list=24%, signal=42%
CYCLIN_D1_KE_.V1_UP	CYCLIN_D1_KE_.V1_UP		115	0.21700065	0.8147237	0.778291	0.9056315	0.992	3115	tags=34%, list=28%, signal=46%
E2F3_UP.V1_DN	E2F3_UP.V1_DN		57	0.25300962	0.80979425	0.691954	0.9069738	0.992	2841	tags=33%, list=25%, signal=44%
ESC_J1_UP_EARLY.V1_UP	ESC_J1_UP_EARLY.V1_UP		119	0.22113258	0.7879237	0.86175114	0.9527447	0.994	1643	tags=20%, list=15%, signal=23%
SNF5_DN.V1_DN	SNF5_DN.V1_DN		119	0.2590315	0.7755878	0.8251748	0.9740892	0.994	2926	tags=35%, list=26%, signal=47%
YAP1_DN	YAP1_DN		24	0.2586265	0.76834834	0.83820224	0.9795743	0.994	1837	tags=25%, list=16%, signal=30%
ATF2_S_UP.V1_DN	ATF2_S_UP.V1_DN		107	0.24332714	0.7644133	0.8822171	0.97650504	0.994	2935	tags=35%, list=26%, signal=46%
KRAS.DF.V1_DN	KRAS.DF.V1_DN		102	0.21455233	0.7498711	0.8958333	0.9980115	0.995	2314	tags=25%, list=21%, signal=31%
ESC_V6.5_UP_EARLY.V1_DN	ESC_V6.5_UP_EARLY.V1_DN		135	0.24891491	0.73131275	0.8076923	1	0.995	2507	tags=31%, list=22%, signal=40%
KRAS.LUNG.BREAST_UP.V1_DN	KRAS.LUNG.BREAST_UP.V1_DN		72	0.24799149	0.7302955	0.91190475	1	0.995	2843	tags=36%, list=25%, signal=48%
RAPA_EARLY_UP.V1_DN	RAPA_EARLY_UP.V1_DN		110	0.19109021	0.7194212	0.91294116	1	0.995	2978	tags=28%, list=27%, signal=38%
BCAT_BILD_ET_AL_DN	BCAT_BILD_ET_AL_DN		22	0.2255403	0.71934175	0.8622222	1	0.995	7	tags=5%, list=0%, signal=5%
PRC2_EZH2_UP.V1_DN	PRC2_EZH2_UP.V1_DN		112	0.22657597	0.7170523	0.9555035	1	0.996	3373	tags=37%, list=30%, signal=52%
BCAT.100_UP.V1_DN	BCAT.100_UP.V1_DN		15	0.2898451	0.71373844	0.87229437	0.9988554	0.996	1173	tags=20%, list=10%, signal=22%
E2F3_UP.V1_UP	E2F3_UP.V1_UP		100	0.20455387	0.7126744	0.9661017	0.98948264	0.996	2629	tags=26%, list=23%, signal=34%
CRX_NRL_DN.V1_DN	CRX_NRL_DN.V1_DN		92	0.20458774	0.69992864	0.96666664	0.9977088	0.996	2147	tags=25%, list=19%, signal=31%
BMI1_DN.V1_DN	BMI1_DN.V1_DN		90	0.20287628	0.68645394	0.98447895	1	0.996	1750	tags=20%, list=16%, signal=24%
BCAT.100_UP.V1_UP	BCAT.100_UP.V1_UP		32	0.2439398	0.68551135	0.9432624	0.99637544	0.996	627	tags=13%, list=6%, signal=13%
CAHOY_OLIGODENDROCUTIC	CAHOY_OLIGODENDROCUTIC		52	0.19991988	0.6816632	0.9640449	0.9898219	0.996	2549	tags=29%, list=23%, signal=37%
ESC_J1_UP_LATE.V1_UP	ESC_J1_UP_LATE.V1_UP		140	0.19881283	0.66075706	0.98190045	1	0.997	2504	tags=26%, list=22%, signal=34%
MEL18_DN.V1_UP	MEL18_DN.V1_UP		102	0.22419345	0.65670204	0.95768374	0.9948573	0.997	2262	tags=24%, list=20%, signal=29%
TGFB_UP.V1_UP	TGFB_UP.V1_UP		111	0.19880715	0.64204603	0.9787234	0.9957606	0.997	1337	tags=14%, list=12%, signal=16%
BMI1_DN.V1_UP	BMI1_DN.V1_UP		102	0.2087364	0.62779886	0.98454744	0.9951242	0.997	1987	tags=21%, list=18%, signal=25%
ESC_V6.5_UP_LATE.V1_UP	ESC_V6.5_UP_LATE.V1_UP		135	0.17839946	0.6139328	0.99770117	0.9928079	0.997	2898	tags=28%, list=26%, signal=38%
PRC2_EDD_UP.V1_UP	PRC2_EDD_UP.V1_UP		111	0.1636397	0.59269786	0.99333334	0.9912011	0.997	3898	tags=40%, list=35%, signal=60%
RB_P107_DN.V1_UP	RB_P107_DN.V1_UP		109	0.15375721	0.453066	0.99578947	0.99918264	0.998	2289	tags=21%, list=20%, signal=26%
