# Supplementary material for: A genomic analysis of mouse models of breast cancer reveals molecular features of mouse models and relationships to human breast cancer
Source: Breast Cancer Res. 2014 Jun 5;16(3):R59. doi: 10.1186/bcr3672 (PMC4078930; doi:10.1186/bcr3672)
Supplement: Additional file 11 — GSEA for mouse models compared to all other models or to mammary gland development. Listed by model. [file bcr3672-S11.zip › AdditionalFile11/brca_p53_mutant/Vs_normal_mammary/C2/Downregulated_in_BRCA_p53_mut_vs_otherModels.txt]

NAME	GS<br> follow link to MSigDB	GS DETAILS	SIZE	ES	NES	NOM p-val	FDR q-val	FWER p-val	RANK AT MAX	LEADING EDGE
KEGG_CITRATE_CYCLE_TCA_CYCLE	KEGG_CITRATE_CYCLE_TCA_CYCLE	Details ...	24	-0.60521454	-1.8378476	0.022727273	0.8933383	0.55	2612	tags=58%, list=23%, signal=76%
MOOTHA_FFA_OXYDATION	MOOTHA_FFA_OXYDATION	Details ...	16	-0.7977122	-1.8279452	0	0.4986581	0.59	2248	tags=94%, list=20%, signal=117%
LANDIS_ERBB2_BREAST_PRENEOPLASTIC_DN	LANDIS_ERBB2_BREAST_PRENEOPLASTIC_DN	Details ...	45	-0.7556972	-1.8177073	0	0.36861804	0.62	1254	tags=58%, list=11%, signal=65%
KEGG_VALINE_LEUCINE_AND_ISOLEUCINE_DEGRADATION	KEGG_VALINE_LEUCINE_AND_ISOLEUCINE_DEGRADATION	Details ...	35	-0.6023415	-1.7870405	0	0.35691488	0.69	1744	tags=51%, list=16%, signal=61%
LANDIS_ERBB2_BREAST_TUMORS_65_DN	LANDIS_ERBB2_BREAST_TUMORS_65_DN	Details ...	30	-0.73336804	-1.6925054	0.01923077	0.73789173	0.9	1671	tags=73%, list=15%, signal=86%
KEGG_PEROXISOME	KEGG_PEROXISOME	Details ...	57	-0.47910723	-1.679269	0	0.6862937	0.91	1666	tags=40%, list=15%, signal=47%
LANDIS_ERBB2_BREAST_TUMORS_324_DN	LANDIS_ERBB2_BREAST_TUMORS_324_DN	Details ...	115	-0.6648047	-1.6728379	0.06	0.62162316	0.91	1258	tags=52%, list=11%, signal=58%
MCBRYAN_PUBERTAL_BREAST_4_5WK_DN	MCBRYAN_PUBERTAL_BREAST_4_5WK_DN	Details ...	148	-0.48897752	-1.5851998	0	1	0.96	1547	tags=36%, list=14%, signal=41%
KEGG_FATTY_ACID_METABOLISM	KEGG_FATTY_ACID_METABOLISM	Details ...	28	-0.55905926	-1.5785117	0.04	1	0.96	1744	tags=57%, list=16%, signal=68%
REACTOME_SMOOTH_MUSCLE_CONTRACTION	REACTOME_SMOOTH_MUSCLE_CONTRACTION	Details ...	17	-0.57573783	-1.5482757	0.06	1	0.96	1219	tags=41%, list=11%, signal=46%
REACTOME_MYOGENESSIS	REACTOME_MYOGENESSIS	Details ...	19	-0.6279098	-1.5450042	0.07272727	1	0.96	818	tags=32%, list=7%, signal=34%
NAKAYAMA_SOFT_TISSUE_TUMORS_PCA2_DN	NAKAYAMA_SOFT_TISSUE_TUMORS_PCA2_DN	Details ...	52	-0.7436157	-1.5384117	0	1	0.96	545	tags=50%, list=5%, signal=52%
REACTOME_MUSCLE_CONTRACTION	REACTOME_MUSCLE_CONTRACTION	Details ...	36	-0.62039274	-1.5370518	0.04761905	0.98521864	0.96	1219	tags=50%, list=11%, signal=56%
LANDIS_BREAST_CANCER_PROGRESSION_DN	LANDIS_BREAST_CANCER_PROGRESSION_DN	Details ...	57	-0.6954537	-1.5344623	0.13461539	0.9346166	0.96	1122	tags=56%, list=10%, signal=62%
KEGG_METABOLISM_OF_XENOBIOTICS_BY_CYTOCHROME_P450	KEGG_METABOLISM_OF_XENOBIOTICS_BY_CYTOCHROME_P450	Details ...	28	-0.58633345	-1.4888191	0.020408163	1	0.98	1220	tags=43%, list=11%, signal=48%
SEKI_INFLAMMATORY_RESPONSE_LPS_DN	SEKI_INFLAMMATORY_RESPONSE_LPS_DN	Details ...	17	-0.6980819	-1.4738731	0	1	0.98	1394	tags=59%, list=12%, signal=67%
REACTOME_PEROXISOMAL_LIPID_METABOLISM	REACTOME_PEROXISOMAL_LIPID_METABOLISM	Details ...	15	-0.56676006	-1.4633967	0.13333334	1	0.98	1034	tags=53%, list=9%, signal=59%
KEGG_PPAR_SIGNALING_PATHWAY	KEGG_PPAR_SIGNALING_PATHWAY	Details ...	51	-0.5656427	-1.4451797	0.06818182	1	0.98	1263	tags=45%, list=11%, signal=51%
REACTOME_GLUCOSE_METABOLISM	REACTOME_GLUCOSE_METABOLISM	Details ...	39	-0.45106253	-1.444468	0.1	1	0.98	762	tags=28%, list=7%, signal=30%
REACTOME_REGULATION_OF_LIPID_METABOLISM_BY_PEROXISOME_PROLIFERATOR_ACTIVATED_RECEPTOR_ALPHA	REACTOME_REGULATION_OF_LIPID_METABOLISM_BY_PEROXISOME_PROLIFERATOR_ACTIVATED_RECEPTOR_ALPHA	Details ...	40	-0.50969595	-1.4394557	0.02173913	1	0.98	1045	tags=35%, list=9%, signal=38%
REACTOME_STRIATED_MUSCLE_CONTRACTION	REACTOME_STRIATED_MUSCLE_CONTRACTION	Details ...	22	-0.67701423	-1.4234143	0.11627907	1	0.99	566	tags=50%, list=5%, signal=53%
KEGG_DRUG_METABOLISM_CYTOCHROME_P450	KEGG_DRUG_METABOLISM_CYTOCHROME_P450	Details ...	30	-0.5581023	-1.4018207	0.06122449	1	0.99	1163	tags=43%, list=10%, signal=48%
MCBRYAN_PUBERTAL_BREAST_3_4WK_DN	MCBRYAN_PUBERTAL_BREAST_3_4WK_DN	Details ...	33	-0.46959278	-1.3960541	0.0952381	1	0.99	1603	tags=36%, list=14%, signal=42%
ST_WNT_CA2_CYCLIC_GMP_PATHWAY	ST_WNT_CA2_CYCLIC_GMP_PATHWAY	Details ...	15	-0.5116639	-1.3828484	0.04761905	1	0.99	1393	tags=33%, list=12%, signal=38%
RICKMAN_HEAD_AND_NECK_CANCER_F	RICKMAN_HEAD_AND_NECK_CANCER_F	Details ...	35	-0.6836928	-1.3773831	0.18421052	1	0.99	1052	tags=60%, list=9%, signal=66%
CADWELL_ATG16L1_TARGETS_UP	CADWELL_ATG16L1_TARGETS_UP	Details ...	62	-0.51224864	-1.3725733	0.071428575	1	0.99	1021	tags=35%, list=9%, signal=39%
REACTOME_CITRIC_ACID_CYCLE	REACTOME_CITRIC_ACID_CYCLE	Details ...	16	-0.4723656	-1.3583623	0.16071428	1	0.99	2563	tags=50%, list=23%, signal=65%
SMID_BREAST_CANCER_RELAPSE_IN_LUNG_DN	SMID_BREAST_CANCER_RELAPSE_IN_LUNG_DN	Details ...	20	-0.6630239	-1.3527722	0.1632653	1	0.99	1540	tags=55%, list=14%, signal=64%
REACTOME_PHOSPHOLIPASE_CMEDIATED_CASCADE	REACTOME_PHOSPHOLIPASE_CMEDIATED_CASCADE	Details ...	16	-0.6221418	-1.3495271	0.14893617	1	0.99	1597	tags=38%, list=14%, signal=44%
JISON_SICKLE_CELL_DISEASE_DN	JISON_SICKLE_CELL_DISEASE_DN	Details ...	103	-0.27479178	-1.3391217	0.10204082	1	0.99	1974	tags=27%, list=18%, signal=33%
PETRETTO_HEART_MASS_QTL_CIS_UP	PETRETTO_HEART_MASS_QTL_CIS_UP	Details ...	15	-0.4619375	-1.3346748	0.071428575	1	0.99	880	tags=33%, list=8%, signal=36%
BOGNI_TREATMENT_RELATED_MYELOID_LEUKEMIA_DN	BOGNI_TREATMENT_RELATED_MYELOID_LEUKEMIA_DN	Details ...	18	-0.39663708	-1.3338166	0.11320755	1	0.99	220	tags=11%, list=2%, signal=11%
REACTOME_FRS2MEDIATED_CASCADE	REACTOME_FRS2MEDIATED_CASCADE	Details ...	19	-0.56556976	-1.3297327	0.13043478	1	0.99	1031	tags=26%, list=9%, signal=29%
REN_ALVEOLAR_RHABDOMYOSARCOMA_UP	REN_ALVEOLAR_RHABDOMYOSARCOMA_UP	Details ...	57	-0.49134108	-1.3223212	0.17073171	1	0.99	1231	tags=37%, list=11%, signal=41%
SMID_BREAST_CANCER_LUMINAL_A_UP	SMID_BREAST_CANCER_LUMINAL_A_UP	Details ...	52	-0.5870527	-1.311857	0.1904762	1	0.99	465	tags=35%, list=4%, signal=36%
CHEN_LVAD_SUPPORT_OF_FAILING_HEART_UP	CHEN_LVAD_SUPPORT_OF_FAILING_HEART_UP	Details ...	69	-0.47459733	-1.3060081	0.18	1	0.99	1294	tags=35%, list=12%, signal=39%
LEE_LIVER_CANCER_E2F1_DN	LEE_LIVER_CANCER_E2F1_DN	Details ...	41	-0.48038268	-1.3039999	0.26190478	1	0.99	723	tags=27%, list=6%, signal=29%
LE_EGR2_TARGETS_DN	LE_EGR2_TARGETS_DN	Details ...	84	-0.3812484	-1.3015637	0.11627907	1	0.99	1021	tags=29%, list=9%, signal=31%
MCBRYAN_PUBERTAL_BREAST_5_6WK_DN	MCBRYAN_PUBERTAL_BREAST_5_6WK_DN	Details ...	85	-0.32281554	-1.2989693	0.045454547	1	0.99	612	tags=15%, list=5%, signal=16%
IWANAGA_CARCINOGENESIS_BY_KRAS_DN	IWANAGA_CARCINOGENESIS_BY_KRAS_DN	Details ...	71	-0.36892584	-1.2947664	0.14285715	1	0.99	1340	tags=31%, list=12%, signal=35%
REACTOME_METABOLISM_OF_CARBOHYDRATES	REACTOME_METABOLISM_OF_CARBOHYDRATES	Details ...	80	-0.31668696	-1.2866105	0.11363637	1	0.99	762	tags=16%, list=7%, signal=17%
NUTT_GBM_VS_AO_GLIOMA_DN	NUTT_GBM_VS_AO_GLIOMA_DN	Details ...	28	-0.3517423	-1.280765	0.16981132	1	0.99	1051	tags=21%, list=9%, signal=24%
MCCLUNG_CREB1_TARGETS_DN	MCCLUNG_CREB1_TARGETS_DN	Details ...	42	-0.37903878	-1.2781501	0.14285715	1	0.99	1290	tags=26%, list=12%, signal=29%
SETLUR_PROSTATE_CANCER_TMPRSS2_ERG_FUSION_DN	SETLUR_PROSTATE_CANCER_TMPRSS2_ERG_FUSION_DN	Details ...	15	-0.46946037	-1.2681829	0.09090909	1	0.99	222	tags=27%, list=2%, signal=27%
LIU_LIVER_CANCER	LIU_LIVER_CANCER	Details ...	18	-0.4350821	-1.2557254	0.14893617	1	0.99	1117	tags=33%, list=10%, signal=37%
KUNINGER_IGF1_VS_PDGFB_TARGETS_UP	KUNINGER_IGF1_VS_PDGFB_TARGETS_UP	Details ...	32	-0.59037346	-1.2494041	0.21212122	1	0.99	762	tags=47%, list=7%, signal=50%
REACTOME_PYRUVATE_METABOLISM_AND_TCA_CYCLE	REACTOME_PYRUVATE_METABOLISM_AND_TCA_CYCLE	Details ...	29	-0.34064224	-1.2429947	0.19642857	1	0.99	2162	tags=38%, list=19%, signal=47%
EBAUER_MYOGENIC_TARGETS_OF_PAX3_FOXO1_FUSION	EBAUER_MYOGENIC_TARGETS_OF_PAX3_FOXO1_FUSION	Details ...	38	-0.55749166	-1.2408062	0.19444445	1	0.99	1388	tags=45%, list=12%, signal=51%
KEGG_TRYPTOPHAN_METABOLISM	KEGG_TRYPTOPHAN_METABOLISM	Details ...	27	-0.41723436	-1.2397199	0.13043478	1	0.99	1223	tags=30%, list=11%, signal=33%
YAO_HOXA10_TARGETS_VIA_PROGESTERONE_UP	YAO_HOXA10_TARGETS_VIA_PROGESTERONE_UP	Details ...	62	-0.4343562	-1.2378372	0.22222222	1	0.99	1556	tags=44%, list=14%, signal=50%
FALVELLA_SMOKERS_WITH_LUNG_CANCER	FALVELLA_SMOKERS_WITH_LUNG_CANCER	Details ...	47	-0.3689329	-1.2355081	0.15555556	1	0.99	2212	tags=40%, list=20%, signal=50%
VALK_AML_CLUSTER_10	VALK_AML_CLUSTER_10	Details ...	18	-0.5517809	-1.2320663	0.20930232	1	0.99	131	tags=22%, list=1%, signal=22%
BERENJENO_TRANSFORMED_BY_RHOA_FOREVER_UP	BERENJENO_TRANSFORMED_BY_RHOA_FOREVER_UP	Details ...	15	-0.57743186	-1.2286845	0.26666668	1	0.99	780	tags=53%, list=7%, signal=57%
REACTOME_PI3K_CASCADE	REACTOME_PI3K_CASCADE	Details ...	26	-0.43709907	-1.2255918	0.12765957	1	1	1109	tags=27%, list=10%, signal=30%
HADDAD_T_LYMPHOCYTE_AND_NK_PROGENITOR_UP	HADDAD_T_LYMPHOCYTE_AND_NK_PROGENITOR_UP	Details ...	44	-0.44300437	-1.222796	0.25490198	1	1	993	tags=30%, list=9%, signal=32%
REACTOME_SHCMEDIATED_CASCADE	REACTOME_SHCMEDIATED_CASCADE	Details ...	16	-0.5110857	-1.2123046	0.27906978	1	1	1597	tags=31%, list=14%, signal=36%
MOOTHA_GLUCONEOGENESIS	MOOTHA_GLUCONEOGENESIS	Details ...	22	-0.42573443	-1.2053816	0.25	1	1	762	tags=23%, list=7%, signal=24%
LEE_LIVER_CANCER	LEE_LIVER_CANCER	Details ...	21	-0.46681717	-1.1986943	0.23255815	1	1	1105	tags=38%, list=10%, signal=42%
LEE_LIVER_CANCER_TOP50	LEE_LIVER_CANCER_TOP50	Details ...	21	-0.46681717	-1.1986943	0.23255815	1	1	1105	tags=38%, list=10%, signal=42%
KEGG_ADIPOCYTOKINE_SIGNALING_PATHWAY	KEGG_ADIPOCYTOKINE_SIGNALING_PATHWAY	Details ...	35	-0.34001863	-1.1971421	0.13953489	1	1	1520	tags=29%, list=14%, signal=33%
LEE_LIVER_CANCER_MYC_TGFA_DN	LEE_LIVER_CANCER_MYC_TGFA_DN		50	-0.43866998	-1.193811	0.26190478	1	1	749	tags=32%, list=7%, signal=34%
SWEET_LUNG_CANCER_KRAS_DN	SWEET_LUNG_CANCER_KRAS_DN		324	-0.41748807	-1.1897544	0.27659574	1	1	978	tags=29%, list=9%, signal=31%
KEGG_MELANOMA	KEGG_MELANOMA		40	-0.356514	-1.1868646	0.2	1	1	1109	tags=25%, list=10%, signal=28%
REACTOME_DOWNSTREAM_SIGNALING_OF_ACTIVATED_FGFR	REACTOME_DOWNSTREAM_SIGNALING_OF_ACTIVATED_FGFR		29	-0.40668827	-1.1753533	0.17391305	1	1	1109	tags=24%, list=10%, signal=27%
KEGG_ALPHA_LINOLENIC_ACID_METABOLISM	KEGG_ALPHA_LINOLENIC_ACID_METABOLISM		15	-0.45394838	-1.1703128	0.23404256	1	1	500	tags=20%, list=4%, signal=21%
REACTOME_GLUCONEOGENESIS	REACTOME_GLUCONEOGENESIS		19	-0.4510846	-1.168934	0.1891892	1	1	762	tags=26%, list=7%, signal=28%
TIEN_INTESTINE_PROBIOTICS_2HR_UP	TIEN_INTESTINE_PROBIOTICS_2HR_UP		15	-0.4201343	-1.1677802	0.3448276	1	1	662	tags=27%, list=6%, signal=28%
KEGG_TYROSINE_METABOLISM	KEGG_TYROSINE_METABOLISM		27	-0.38953957	-1.1669624	0.25	1	1	1163	tags=26%, list=10%, signal=29%
REACTOME_FGFR_LIGAND_BINDING_AND_ACTIVATION	REACTOME_FGFR_LIGAND_BINDING_AND_ACTIVATION		20	-0.4651169	-1.1595893	0.3469388	1	1	1031	tags=25%, list=9%, signal=27%
VECCHI_GASTRIC_CANCER_EARLY_DN	VECCHI_GASTRIC_CANCER_EARLY_DN		188	-0.41116574	-1.1575264	0.27272728	1	1	1671	tags=35%, list=15%, signal=41%
RODWELL_AGING_KIDNEY_DN	RODWELL_AGING_KIDNEY_DN		63	-0.32648796	-1.1554996	0.27083334	1	1	2298	tags=40%, list=21%, signal=50%
REACTOME_TRANSPORT_OF_RIBONUCLEOPROTEINS_INTO_THE_HOST_NUCLEUS	REACTOME_TRANSPORT_OF_RIBONUCLEOPROTEINS_INTO_THE_HOST_NUCLEUS		18	-0.35008943	-1.1513218	0.24444444	1	1	7285	tags=100%, list=65%, signal=286%
REACTOME_NUCLEAR_IMPORT_OF_REV_PROTEIN	REACTOME_NUCLEAR_IMPORT_OF_REV_PROTEIN		18	-0.35008943	-1.1424652	0.32608697	1	1	7285	tags=100%, list=65%, signal=286%
KAAB_HEART_ATRIUM_VS_VENTRICLE_DN	KAAB_HEART_ATRIUM_VS_VENTRICLE_DN		169	-0.30788478	-1.1407115	0.25	1	1	1657	tags=30%, list=15%, signal=34%
BIOCARTA_MTOR_PATHWAY	BIOCARTA_MTOR_PATHWAY		16	-0.38637835	-1.135667	0.3137255	1	1	1109	tags=31%, list=10%, signal=35%
REACTOME_NEP_NS2_INTERACTS_WITH_THE_CELLULAR_EXPORT_MACHINERY	REACTOME_NEP_NS2_INTERACTS_WITH_THE_CELLULAR_EXPORT_MACHINERY		17	-0.35005814	-1.1342757	0.36734694	1	1	7285	tags=100%, list=65%, signal=286%
YAO_TEMPORAL_RESPONSE_TO_PROGESTERONE_CLUSTER_6	YAO_TEMPORAL_RESPONSE_TO_PROGESTERONE_CLUSTER_6		50	-0.42875406	-1.1330427	0.29268292	1	1	1227	tags=30%, list=11%, signal=34%
STARK_PREFRONTAL_CORTEX_22Q11_DELETION_UP	STARK_PREFRONTAL_CORTEX_22Q11_DELETION_UP		93	-0.2760032	-1.1321809	0.21276596	1	1	877	tags=15%, list=8%, signal=16%
KEGG_PROPANOATE_METABOLISM	KEGG_PROPANOATE_METABOLISM		25	-0.43131116	-1.1307609	0.3478261	1	1	1744	tags=40%, list=16%, signal=47%
LI_CISPLATIN_RESISTANCE_DN	LI_CISPLATIN_RESISTANCE_DN		19	-0.45927292	-1.1263261	0.27906978	1	1	666	tags=21%, list=6%, signal=22%
CHIANG_LIVER_CANCER_SUBCLASS_PROLIFERATION_DN	CHIANG_LIVER_CANCER_SUBCLASS_PROLIFERATION_DN		103	-0.38074788	-1.1213086	0.3409091	1	1	1261	tags=29%, list=11%, signal=33%
BOYLAN_MULTIPLE_MYELOMA_C_UP	BOYLAN_MULTIPLE_MYELOMA_C_UP		19	-0.38622737	-1.1192346	0.27906978	1	1	448	tags=26%, list=4%, signal=27%
LEE_LIVER_CANCER_SURVIVAL_UP	LEE_LIVER_CANCER_SURVIVAL_UP		94	-0.36435953	-1.1174254	0.37777779	1	1	1708	tags=35%, list=15%, signal=41%
LIN_NPAS4_TARGETS_UP	LIN_NPAS4_TARGETS_UP		81	-0.2597964	-1.1145794	0.26666668	1	1	1392	tags=20%, list=12%, signal=22%
CAIRO_HEPATOBLASTOMA_CLASSES_DN	CAIRO_HEPATOBLASTOMA_CLASSES_DN		118	-0.37341002	-1.1089672	0.27906978	1	1	1983	tags=41%, list=18%, signal=49%
TOMLINS_PROSTATE_CANCER_DN	TOMLINS_PROSTATE_CANCER_DN		19	-0.5245191	-1.1059997	0.2826087	1	1	1219	tags=42%, list=11%, signal=47%
REACTOME_REGULATION_OF_GLUCOKINASE_BY_GLUCOKINASE_REGULATORY_PROTEIN	REACTOME_REGULATION_OF_GLUCOKINASE_BY_GLUCOKINASE_REGULATORY_PROTEIN		18	-0.35008943	-1.1058661	0.39583334	1	1	7285	tags=100%, list=65%, signal=286%
PAPASPYRIDONOS_UNSTABLE_ATEROSCLEROTIC_PLAQUE_DN	PAPASPYRIDONOS_UNSTABLE_ATEROSCLEROTIC_PLAQUE_DN		27	-0.43520772	-1.1042861	0.38181818	1	1	833	tags=33%, list=7%, signal=36%
BIOCARTA_CXCR4_PATHWAY	BIOCARTA_CXCR4_PATHWAY		17	-0.38769245	-1.1031965	0.33333334	1	1	1311	tags=35%, list=12%, signal=40%
DAIRKEE_CANCER_PRONE_RESPONSE_E2	DAIRKEE_CANCER_PRONE_RESPONSE_E2		18	-0.4123605	-1.1016316	0.26	1	1	603	tags=28%, list=5%, signal=29%
KEGG_PYRUVATE_METABOLISM	KEGG_PYRUVATE_METABOLISM		29	-0.3528902	-1.0967393	0.41860464	1	1	2366	tags=38%, list=21%, signal=48%
REACTOME_NUCLEAR_RECEPTOR_TRANSCRIPTION_PATHWAY	REACTOME_NUCLEAR_RECEPTOR_TRANSCRIPTION_PATHWAY		38	-0.31137702	-1.0946747	0.3469388	1	1	1117	tags=21%, list=10%, signal=23%
KEGG_GLYCEROPHOSPHOLIPID_METABOLISM	KEGG_GLYCEROPHOSPHOLIPID_METABOLISM		41	-0.31204915	-1.0914514	0.38297874	1	1	890	tags=15%, list=8%, signal=16%
MCBRYAN_PUBERTAL_BREAST_6_7WK_UP	MCBRYAN_PUBERTAL_BREAST_6_7WK_UP		133	-0.2681617	-1.087145	0.3137255	1	1	1206	tags=18%, list=11%, signal=20%
WEINMANN_ADAPTATION_TO_HYPOXIA_UP	WEINMANN_ADAPTATION_TO_HYPOXIA_UP		18	-0.480133	-1.0832117	0.4893617	1	1	1163	tags=39%, list=10%, signal=43%
BAELDE_DIABETIC_NEPHROPATHY_UP	BAELDE_DIABETIC_NEPHROPATHY_UP		18	-0.47121513	-1.08314	0.37209302	1	1	1512	tags=56%, list=14%, signal=64%
BIOCARTA_CCR3_PATHWAY	BIOCARTA_CCR3_PATHWAY		16	-0.3790688	-1.0775626	0.43396226	1	1	484	tags=31%, list=4%, signal=33%
TSENG_ADIPOGENIC_POTENTIAL_DN	TSENG_ADIPOGENIC_POTENTIAL_DN		34	-0.50602907	-1.0771538	0.44	1	1	2145	tags=56%, list=19%, signal=69%
BERENJENO_TRANSFORMED_BY_RHOA_REVERSIBLY_DN	BERENJENO_TRANSFORMED_BY_RHOA_REVERSIBLY_DN		22	-0.4298966	-1.0674692	0.45652175	1	1	958	tags=27%, list=9%, signal=30%
KEGG_THYROID_CANCER	KEGG_THYROID_CANCER		16	-0.32812688	-1.0642129	0.3846154	1	1	343	tags=13%, list=3%, signal=13%
BIOCARTA_PAR1_PATHWAY	BIOCARTA_PAR1_PATHWAY		23	-0.31047532	-1.0624816	0.34615386	1	1	1109	tags=26%, list=10%, signal=29%
REACTOME_METABOLISM_OF_LIPIDS_AND_LIPOPROTEINS	REACTOME_METABOLISM_OF_LIPIDS_AND_LIPOPROTEINS		154	-0.285535	-1.0515506	0.35555556	1	1	1263	tags=27%, list=11%, signal=30%
BERTUCCI_INVASIVE_CARCINOMA_DUCTAL_VS_LOBULAR_DN	BERTUCCI_INVASIVE_CARCINOMA_DUCTAL_VS_LOBULAR_DN		32	-0.48179638	-1.04255	0.47826087	1	1	970	tags=38%, list=9%, signal=41%
BIOCARTA_PPARA_PATHWAY	BIOCARTA_PPARA_PATHWAY		35	-0.3287448	-1.0421789	0.5	1	1	1263	tags=26%, list=11%, signal=29%
MARTINEZ_RB1_TARGETS_UP	MARTINEZ_RB1_TARGETS_UP		497	-0.25707817	-1.0394224	0.3809524	1	1	1106	tags=18%, list=10%, signal=19%
FONTAINE_PAPILLARY_THYROID_CARCINOMA_UP	FONTAINE_PAPILLARY_THYROID_CARCINOMA_UP		35	-0.34777927	-1.0366824	0.44444445	1	1	1897	tags=31%, list=17%, signal=38%
REACTOME_IRS_RELATED_EVENTS	REACTOME_IRS_RELATED_EVENTS		52	-0.2834629	-1.035794	0.40425533	1	1	1109	tags=19%, list=10%, signal=21%
HOSHIDA_LIVER_CANCER_LATE_RECURRENCE_DN	HOSHIDA_LIVER_CANCER_LATE_RECURRENCE_DN		48	-0.3035284	-1.0311465	0.38297874	1	1	1564	tags=27%, list=14%, signal=31%
YAGI_AML_WITH_T_9_11_TRANSLOCATION	YAGI_AML_WITH_T_9_11_TRANSLOCATION		91	-0.23267755	-1.0299913	0.4054054	1	1	906	tags=12%, list=8%, signal=13%
KEGG_VASCULAR_SMOOTH_MUSCLE_CONTRACTION	KEGG_VASCULAR_SMOOTH_MUSCLE_CONTRACTION		74	-0.2890341	-1.0277917	0.39215687	1	1	1593	tags=28%, list=14%, signal=33%
KEGG_PROXIMAL_TUBULE_BICARBONATE_RECLAMATION	KEGG_PROXIMAL_TUBULE_BICARBONATE_RECLAMATION		16	-0.41046312	-1.0219499	0.5	1	1	1198	tags=25%, list=11%, signal=28%
DAUER_STAT3_TARGETS_UP	DAUER_STAT3_TARGETS_UP		21	-0.37995055	-1.0196007	0.5116279	1	1	1294	tags=24%, list=12%, signal=27%
REACTOME_TIE2_SIGNALING	REACTOME_TIE2_SIGNALING		16	-0.41011283	-1.0188732	0.45652175	1	1	1109	tags=38%, list=10%, signal=42%
BIOCARTA_NO1_PATHWAY	BIOCARTA_NO1_PATHWAY		18	-0.3945831	-1.017371	0.48979592	1	1	1382	tags=28%, list=12%, signal=32%
ST_ERK1_ERK2_MAPK_PATHWAY	ST_ERK1_ERK2_MAPK_PATHWAY		18	-0.27656528	-1.0142246	0.5106383	1	1	8107	tags=100%, list=72%, signal=362%
MARTINEZ_RB1_AND_TP53_TARGETS_UP	MARTINEZ_RB1_AND_TP53_TARGETS_UP		471	-0.26242876	-1.0141417	0.37209302	1	1	1030	tags=18%, list=9%, signal=19%
CHUANG_OXIDATIVE_STRESS_RESPONSE_UP	CHUANG_OXIDATIVE_STRESS_RESPONSE_UP		18	-0.3588422	-1.0139186	0.47272727	1	1	495	tags=17%, list=4%, signal=17%
BREDEMEYER_RAG_SIGNALING_VIA_ATM_NOT_VIA_NFKB_UP	BREDEMEYER_RAG_SIGNALING_VIA_ATM_NOT_VIA_NFKB_UP		26	-0.3875218	-1.0138525	0.3888889	1	1	736	tags=19%, list=7%, signal=21%
LIEN_BREAST_CARCINOMA_METAPLASTIC	LIEN_BREAST_CARCINOMA_METAPLASTIC		19	-0.5281831	-1.011778	0.44	1	1	944	tags=42%, list=8%, signal=46%
BIOCARTA_ECM_PATHWAY	BIOCARTA_ECM_PATHWAY		17	-0.3588812	-1.0086017	0.4814815	1	1	1109	tags=24%, list=10%, signal=26%
RODWELL_AGING_KIDNEY_NO_BLOOD_DN	RODWELL_AGING_KIDNEY_NO_BLOOD_DN		72	-0.28179485	-1.0072799	0.4651163	1	1	2474	tags=40%, list=22%, signal=51%
MOOTHA_MITOCHONDRIA	MOOTHA_MITOCHONDRIA		330	-0.19348451	-1.0054033	0.46666667	1	1	1709	tags=20%, list=15%, signal=23%
KEGG_LINOLEIC_ACID_METABOLISM	KEGG_LINOLEIC_ACID_METABOLISM		15	-0.3971515	-1.0050467	0.5135135	1	1	500	tags=20%, list=4%, signal=21%
KEGG_MTOR_SIGNALING_PATHWAY	KEGG_MTOR_SIGNALING_PATHWAY		27	-0.27989703	-1.0014336	0.47826087	1	1	1957	tags=33%, list=17%, signal=40%
LEE_LIVER_CANCER_DENA_DN	LEE_LIVER_CANCER_DENA_DN		57	-0.41456196	-1.0012951	0.5294118	1	1	906	tags=33%, list=8%, signal=36%
FERREIRA_EWINGS_SARCOMA_UNSTABLE_VS_STABLE_DN	FERREIRA_EWINGS_SARCOMA_UNSTABLE_VS_STABLE_DN		56	-0.29308847	-0.9983404	0.4489796	1	1	407	tags=13%, list=4%, signal=13%
BIOCARTA_EDG1_PATHWAY	BIOCARTA_EDG1_PATHWAY		16	-0.36556232	-0.99308133	0.4528302	1	1	494	tags=25%, list=4%, signal=26%
PAL_PRMT5_TARGETS_DN	PAL_PRMT5_TARGETS_DN		28	-0.3507372	-0.99234307	0.475	1	1	1233	tags=29%, list=11%, signal=32%
IZADPANAH_STEM_CELL_ADIPOSE_VS_BONE_DN	IZADPANAH_STEM_CELL_ADIPOSE_VS_BONE_DN		65	-0.37901402	-0.99104315	0.4893617	1	1	1559	tags=35%, list=14%, signal=41%
IWANAGA_CARCINOGENESIS_BY_KRAS_PTEN_DN	IWANAGA_CARCINOGENESIS_BY_KRAS_PTEN_DN		192	-0.30893192	-0.9888507	0.5714286	1	1	1334	tags=26%, list=12%, signal=29%
BIOCARTA_INTEGRIN_PATHWAY	BIOCARTA_INTEGRIN_PATHWAY		25	-0.31280062	-0.9886493	0.45652175	1	1	1219	tags=20%, list=11%, signal=22%
BOYAULT_LIVER_CANCER_SUBCLASS_G1_DN	BOYAULT_LIVER_CANCER_SUBCLASS_G1_DN		25	-0.34287632	-0.9856505	0.53061223	1	1	578	tags=24%, list=5%, signal=25%
ZHANG_ANTIVIRAL_RESPONSE_TO_RIBAVIRIN_UP	ZHANG_ANTIVIRAL_RESPONSE_TO_RIBAVIRIN_UP		16	-0.38046658	-0.9850494	0.51785713	1	1	839	tags=31%, list=7%, signal=34%
KEGG_RETINOL_METABOLISM	KEGG_RETINOL_METABOLISM		23	-0.3753256	-0.9840871	0.37209302	1	1	1105	tags=30%, list=10%, signal=34%
WONG_ENDMETRIUM_CANCER_DN	WONG_ENDMETRIUM_CANCER_DN		26	-0.40588418	-0.9802725	0.5102041	1	1	1963	tags=42%, list=18%, signal=51%
BOYLAN_MULTIPLE_MYELOMA_C_DN	BOYLAN_MULTIPLE_MYELOMA_C_DN		26	-0.2982677	-0.9778018	0.5090909	1	1	330	tags=15%, list=3%, signal=16%
LI_WILMS_TUMOR	LI_WILMS_TUMOR		20	-0.41601583	-0.9739108	0.46341464	1	1	167	tags=20%, list=1%, signal=20%
TSENG_IRS1_TARGETS_DN	TSENG_IRS1_TARGETS_DN		102	-0.3328541	-0.97314936	0.4893617	1	1	2145	tags=37%, list=19%, signal=46%
VANHARANTA_UTERINE_FIBROID_DN	VANHARANTA_UTERINE_FIBROID_DN		38	-0.39418364	-0.9727733	0.5	1	1	1294	tags=39%, list=12%, signal=44%
ENGELMANN_CANCER_PROGENITORS_UP	ENGELMANN_CANCER_PROGENITORS_UP		34	-0.3323848	-0.97274196	0.4883721	1	1	443	tags=18%, list=4%, signal=18%
LEE_LIVER_CANCER_MYC_DN	LEE_LIVER_CANCER_MYC_DN		38	-0.3785697	-0.9714336	0.52380955	1	1	851	tags=29%, list=8%, signal=31%
VANHARANTA_UTERINE_FIBROID_WITH_7Q_DELETION_DN	VANHARANTA_UTERINE_FIBROID_WITH_7Q_DELETION_DN		17	-0.30267838	-0.9704901	0.4915254	1	1	1245	tags=24%, list=11%, signal=26%
THUM_SYSTOLIC_HEART_FAILURE_DN	THUM_SYSTOLIC_HEART_FAILURE_DN		110	-0.22676809	-0.9616228	0.4385965	1	1	1861	tags=27%, list=17%, signal=32%
KANG_IMMORTALIZED_BY_TERT_DN	KANG_IMMORTALIZED_BY_TERT_DN		67	-0.34056634	-0.96160746	0.5217391	1	1	595	tags=22%, list=5%, signal=24%
LIU_VAV3_PROSTATE_CARCINOGENESIS_UP	LIU_VAV3_PROSTATE_CARCINOGENESIS_UP		62	-0.34410664	-0.96157426	0.44186047	1	1	1045	tags=27%, list=9%, signal=30%
BIOCARTA_MYOSIN_PATHWAY	BIOCARTA_MYOSIN_PATHWAY		16	-0.37266636	-0.9596444	0.5	1	1	804	tags=25%, list=7%, signal=27%
VALK_AML_CLUSTER_8	VALK_AML_CLUSTER_8		15	-0.43559793	-0.95744455	0.5	1	1	1333	tags=40%, list=12%, signal=45%
CHIANG_LIVER_CANCER_SUBCLASS_CTNNB1_UP	CHIANG_LIVER_CANCER_SUBCLASS_CTNNB1_UP		93	-0.32022405	-0.95728165	0.5	1	1	1419	tags=30%, list=13%, signal=34%
LIU_COMMON_CANCER_GENES	LIU_COMMON_CANCER_GENES		21	-0.27225536	-0.9516454	0.4893617	1	1	1448	tags=29%, list=13%, signal=33%
LEE_LIVER_CANCER_MYC_E2F1_DN	LEE_LIVER_CANCER_MYC_E2F1_DN		45	-0.34325802	-0.951241	0.525	1	1	508	tags=22%, list=5%, signal=23%
MORI_SMALL_PRE_BII_LYMPHOCYTE_UP	MORI_SMALL_PRE_BII_LYMPHOCYTE_UP		49	-0.2672973	-0.95048153	0.5652174	1	1	567	tags=14%, list=5%, signal=15%
KEGG_ARACHIDONIC_ACID_METABOLISM	KEGG_ARACHIDONIC_ACID_METABOLISM		34	-0.3289234	-0.9458552	0.4390244	1	1	512	tags=18%, list=5%, signal=18%
IVANOVA_HEMATOPOIESIS_STEM_CELL	IVANOVA_HEMATOPOIESIS_STEM_CELL		61	-0.27699786	-0.94577545	0.53333336	1	1	1905	tags=26%, list=17%, signal=31%
BOYAULT_LIVER_CANCER_SUBCLASS_G3_DN	BOYAULT_LIVER_CANCER_SUBCLASS_G3_DN		35	-0.3792325	-0.94503117	0.53846157	1	1	1703	tags=43%, list=15%, signal=50%
TURASHVILI_BREAST_DUCTAL_CARCINOMA_VS_LOBULAR_NORMAL_DN	TURASHVILI_BREAST_DUCTAL_CARCINOMA_VS_LOBULAR_NORMAL_DN		32	-0.35544914	-0.9449494	0.56	1	1	361	tags=22%, list=3%, signal=23%
KEGG_BUTANOATE_METABOLISM	KEGG_BUTANOATE_METABOLISM		24	-0.2935608	-0.94454616	0.53061223	1	1	1744	tags=33%, list=16%, signal=39%
BIOCARTA_GPCR_PATHWAY	BIOCARTA_GPCR_PATHWAY		18	-0.2961796	-0.93845403	0.58181816	1	1	615	tags=17%, list=5%, signal=18%
REACTOME_PI3K_AKT_SIGNALLING	REACTOME_PI3K_AKT_SIGNALLING		16	-0.32651013	-0.9359906	0.5	1	1	1588	tags=38%, list=14%, signal=44%
VALK_AML_CLUSTER_7	VALK_AML_CLUSTER_7		17	-0.4206009	-0.9341907	0.5714286	1	1	1333	tags=41%, list=12%, signal=47%
MARCHINI_TRABECTEDIN_RESISTANCE_DN	MARCHINI_TRABECTEDIN_RESISTANCE_DN		33	-0.33941197	-0.93349653	0.4893617	1	1	1058	tags=24%, list=9%, signal=27%
KEGG_DORSO_VENTRAL_AXIS_FORMATION	KEGG_DORSO_VENTRAL_AXIS_FORMATION		15	-0.342211	-0.931733	0.6122449	1	1	773	tags=20%, list=7%, signal=21%
HOSHIDA_LIVER_CANCER_SUBCLASS_S3	HOSHIDA_LIVER_CANCER_SUBCLASS_S3		200	-0.2708565	-0.93167984	0.55	1	1	1671	tags=32%, list=15%, signal=36%
UEDA_CENTRAL_CLOCK	UEDA_CENTRAL_CLOCK		66	-0.29548904	-0.93148816	0.6	1	1	1287	tags=26%, list=11%, signal=29%
MOOTHA_PGC	MOOTHA_PGC		263	-0.1738239	-0.93130976	0.6481481	1	1	1283	tags=14%, list=11%, signal=16%
KEGG_VIRAL_MYOCARDITIS	KEGG_VIRAL_MYOCARDITIS		26	-0.3371197	-0.9307799	0.5714286	1	1	1016	tags=23%, list=9%, signal=25%
BECKER_TAMOXIFEN_RESISTANCE_UP	BECKER_TAMOXIFEN_RESISTANCE_UP		28	-0.3419039	-0.93031216	0.5416667	1	1	1741	tags=36%, list=16%, signal=42%
MELLMAN_TUT1_TARGETS_DN	MELLMAN_TUT1_TARGETS_DN		31	-0.31483114	-0.9293135	0.54	1	1	1258	tags=29%, list=11%, signal=33%
YAUCH_HEDGEHOG_SIGNALING_PARACRINE_DN	YAUCH_HEDGEHOG_SIGNALING_PARACRINE_DN		142	-0.3343636	-0.92927057	0.5588235	1	1	1479	tags=34%, list=13%, signal=38%
WAMUNYOKOLI_OVARIAN_CANCER_LMP_DN	WAMUNYOKOLI_OVARIAN_CANCER_LMP_DN		98	-0.33739585	-0.92797345	0.5555556	1	1	1348	tags=28%, list=12%, signal=31%
KEGG_GLIOMA	KEGG_GLIOMA		32	-0.2425897	-0.9269527	0.5882353	1	1	1166	tags=25%, list=10%, signal=28%
LIU_PROSTATE_CANCER_DN	LIU_PROSTATE_CANCER_DN		250	-0.3281921	-0.92344075	0.5882353	1	1	1281	tags=27%, list=11%, signal=30%
URS_ADIPOCYTE_DIFFERENTIATION_UP	URS_ADIPOCYTE_DIFFERENTIATION_UP		49	-0.32051587	-0.920847	0.6111111	1	1	1021	tags=24%, list=9%, signal=27%
BIOCARTA_MPR_PATHWAY	BIOCARTA_MPR_PATHWAY		22	-0.28152052	-0.9206103	0.53061223	1	1	271	tags=14%, list=2%, signal=14%
FRASOR_RESPONSE_TO_ESTRADIOL_DN	FRASOR_RESPONSE_TO_ESTRADIOL_DN		40	-0.29944667	-0.91807145	0.64912283	1	1	720	tags=18%, list=6%, signal=19%
CHESLER_BRAIN_HIGHEST_GENETIC_VARIANCE	CHESLER_BRAIN_HIGHEST_GENETIC_VARIANCE		27	-0.26363966	-0.9171655	0.61904764	1	1	42	tags=7%, list=0%, signal=7%
TANG_SENESCENCE_TP53_TARGETS_UP	TANG_SENESCENCE_TP53_TARGETS_UP		16	-0.3807131	-0.9140679	0.55263156	1	1	1239	tags=38%, list=11%, signal=42%
NAKAYAMA_SOFT_TISSUE_TUMORS_PCA1_DN	NAKAYAMA_SOFT_TISSUE_TUMORS_PCA1_DN		48	-0.37074667	-0.91385555	0.575	1	1	535	tags=23%, list=5%, signal=24%
KEGG_STARCH_AND_SUCROSE_METABOLISM	KEGG_STARCH_AND_SUCROSE_METABOLISM		21	-0.30828738	-0.91348076	0.5555556	1	1	1122	tags=24%, list=10%, signal=26%
ROSS_AML_OF_FAB_M7_TYPE	ROSS_AML_OF_FAB_M7_TYPE		51	-0.27920198	-0.9107312	0.63829786	1	1	993	tags=22%, list=9%, signal=24%
GAUSSMANN_MLL_AF4_FUSION_TARGETS_F_DN	GAUSSMANN_MLL_AF4_FUSION_TARGETS_F_DN		22	-0.36131078	-0.90776813	0.6571429	1	1	1638	tags=50%, list=15%, signal=58%
CHIANG_LIVER_CANCER_SUBCLASS_INTERFERON_DN	CHIANG_LIVER_CANCER_SUBCLASS_INTERFERON_DN		19	-0.35357782	-0.9066791	0.61702126	1	1	2167	tags=37%, list=19%, signal=46%
BIOCARTA_NFAT_PATHWAY	BIOCARTA_NFAT_PATHWAY		31	-0.26302084	-0.9054113	0.62222224	1	1	624	tags=16%, list=6%, signal=17%
ODONNELL_METASTASIS_UP	ODONNELL_METASTASIS_UP		42	-0.29137132	-0.90389025	0.5	1	1	706	tags=14%, list=6%, signal=15%
BIOCARTA_ERK_PATHWAY	BIOCARTA_ERK_PATHWAY		16	-0.2965924	-0.8992602	0.5740741	1	1	271	tags=13%, list=2%, signal=13%
FLECHNER_BIOPSY_KIDNEY_TRANSPLANT_REJECTED_VS_OK_DN	FLECHNER_BIOPSY_KIDNEY_TRANSPLANT_REJECTED_VS_OK_DN		373	-0.20959987	-0.89842856	0.6363636	1	1	1912	tags=26%, list=17%, signal=30%
REACTOME_ADHERENS_JUNCTIONS_INTERACTIONS	REACTOME_ADHERENS_JUNCTIONS_INTERACTIONS		18	-0.33385053	-0.898037	0.6	1	1	367	tags=17%, list=3%, signal=17%
VALK_AML_CLUSTER_15	VALK_AML_CLUSTER_15		17	-0.3417088	-0.89701635	0.60784316	1	1	210	tags=12%, list=2%, signal=12%
TAKEDA_TARGETS_OF_NUP98_HOXA9_FUSION_6HR_UP	TAKEDA_TARGETS_OF_NUP98_HOXA9_FUSION_6HR_UP		47	-0.35449383	-0.8961954	0.675	1	1	681	tags=23%, list=6%, signal=25%
EBAUER_TARGETS_OF_PAX3_FOXO1_FUSION_UP	EBAUER_TARGETS_OF_PAX3_FOXO1_FUSION_UP		124	-0.280353	-0.8961663	0.6111111	1	1	968	tags=23%, list=9%, signal=24%
BIOCARTA_MET_PATHWAY	BIOCARTA_MET_PATHWAY		23	-0.29821074	-0.8952323	0.5769231	1	1	1109	tags=17%, list=10%, signal=19%
CAVARD_LIVER_CANCER_MALIGNANT_VS_BENIGN	CAVARD_LIVER_CANCER_MALIGNANT_VS_BENIGN		20	-0.31239986	-0.8943543	0.6511628	1	1	778	tags=20%, list=7%, signal=21%
LEE_LIVER_CANCER_CIPROFIBRATE_DN	LEE_LIVER_CANCER_CIPROFIBRATE_DN		50	-0.3283088	-0.88827014	0.7222222	1	1	951	tags=26%, list=8%, signal=28%
RODRIGUES_THYROID_CARCINOMA_ANAPLASTIC_DN	RODRIGUES_THYROID_CARCINOMA_ANAPLASTIC_DN		263	-0.24751878	-0.88804024	0.625	1	1	1310	tags=21%, list=12%, signal=23%
VALK_AML_CLUSTER_1	VALK_AML_CLUSTER_1		16	-0.3493573	-0.8877946	0.64444447	1	1	323	tags=13%, list=3%, signal=13%
MOROSETTI_FACIOSCAPULOHUMERAL_MUSCULAR_DISTROPHY_UP	MOROSETTI_FACIOSCAPULOHUMERAL_MUSCULAR_DISTROPHY_UP		16	-0.47493404	-0.88775504	0.68292683	1	1	911	tags=44%, list=8%, signal=48%
MARTINEZ_TP53_TARGETS_UP	MARTINEZ_TP53_TARGETS_UP		467	-0.22643287	-0.8869867	0.6666667	1	1	1030	tags=16%, list=9%, signal=17%
SHEDDEN_LUNG_CANCER_GOOD_SURVIVAL_A4	SHEDDEN_LUNG_CANCER_GOOD_SURVIVAL_A4		109	-0.27010557	-0.88465273	0.6938776	1	1	1220	tags=20%, list=11%, signal=22%
KEGG_VEGF_SIGNALING_PATHWAY	KEGG_VEGF_SIGNALING_PATHWAY		46	-0.24785285	-0.8843945	0.63265306	1	1	1393	tags=26%, list=12%, signal=30%
SAGIV_CD24_TARGETS_DN	SAGIV_CD24_TARGETS_DN		30	-0.32369933	-0.8834289	0.56	1	1	469	tags=13%, list=4%, signal=14%
MCBRYAN_PUBERTAL_BREAST_5_6WK_UP	MCBRYAN_PUBERTAL_BREAST_5_6WK_UP		83	-0.2798302	-0.88262755	0.5576923	1	1	1055	tags=20%, list=9%, signal=22%
KAYO_CALORIE_RESTRICTION_MUSCLE_DN	KAYO_CALORIE_RESTRICTION_MUSCLE_DN		47	-0.2595029	-0.88105404	0.59090906	1	1	1727	tags=28%, list=15%, signal=33%
REACTOME_RNA_POLYMERASE_III_TRANSCRIPTION	REACTOME_RNA_POLYMERASE_III_TRANSCRIPTION		22	-0.23801002	-0.87837964	0.58928573	1	1	8539	tags=100%, list=76%, signal=420%
BERENJENO_TRANSFORMED_BY_RHOA_DN	BERENJENO_TRANSFORMED_BY_RHOA_DN		293	-0.27386874	-0.87728035	0.5769231	1	1	1215	tags=21%, list=11%, signal=23%
REACTOME_INTEGRATION_OF_ENERGY_METABOLISM	REACTOME_INTEGRATION_OF_ENERGY_METABOLISM		160	-0.17373529	-0.874907	0.6122449	1	1	1631	tags=19%, list=15%, signal=22%
BACOLOD_RESISTANCE_TO_ALKYLATING_AGENTS_DN	BACOLOD_RESISTANCE_TO_ALKYLATING_AGENTS_DN		25	-0.22568227	-0.87308097	0.73333335	1	1	1877	tags=28%, list=17%, signal=34%
LEE_LIVER_CANCER_ACOX1_DN	LEE_LIVER_CANCER_ACOX1_DN		49	-0.31375092	-0.87254405	0.57894737	1	1	951	tags=27%, list=8%, signal=29%
WOO_LIVER_CANCER_RECURRENCE_DN	WOO_LIVER_CANCER_RECURRENCE_DN		53	-0.28926697	-0.8719467	0.627907	1	1	1654	tags=42%, list=15%, signal=48%
HESS_TARGETS_OF_HOXA9_AND_MEIS1_UP	HESS_TARGETS_OF_HOXA9_AND_MEIS1_UP		53	-0.22682458	-0.8702801	0.6727273	1	1	552	tags=11%, list=5%, signal=12%
REACTOME_GLUCOSE_REGULATION_OF_INSULIN_SECRETION	REACTOME_GLUCOSE_REGULATION_OF_INSULIN_SECRETION		117	-0.17983527	-0.86829937	0.6136364	1	1	1631	tags=17%, list=15%, signal=20%
GOLDRATH_IMMUNE_MEMORY	GOLDRATH_IMMUNE_MEMORY		52	-0.28036845	-0.86680704	0.68	1	1	1642	tags=31%, list=15%, signal=36%
WENDT_COHESIN_TARGETS_UP	WENDT_COHESIN_TARGETS_UP		19	-0.268745	-0.8631791	0.58064514	1	1	1809	tags=32%, list=16%, signal=38%
MOOTHA_GLYCOLYSIS	MOOTHA_GLYCOLYSIS		15	-0.31985515	-0.8628238	0.6756757	1	1	762	tags=27%, list=7%, signal=29%
RAMASWAMY_METASTASIS_DN	RAMASWAMY_METASTASIS_DN		38	-0.27759063	-0.8612944	0.6875	1	1	1825	tags=37%, list=16%, signal=44%
SCHLESINGER_METHYLATED_DE_NOVO_IN_CANCER	SCHLESINGER_METHYLATED_DE_NOVO_IN_CANCER		60	-0.31043553	-0.86129385	0.6666667	1	1	931	tags=28%, list=8%, signal=31%
CHARAFE_BREAST_CANCER_BASAL_VS_MESENCHYMAL_DN	CHARAFE_BREAST_CANCER_BASAL_VS_MESENCHYMAL_DN		27	-0.3280926	-0.858508	0.5777778	1	1	251	tags=11%, list=2%, signal=11%
VALK_AML_CLUSTER_2	VALK_AML_CLUSTER_2		17	-0.29960936	-0.8570833	0.7358491	1	1	1863	tags=29%, list=17%, signal=35%
RICKMAN_METASTASIS_UP	RICKMAN_METASTASIS_UP		145	-0.21990646	-0.8557781	0.67391306	1	1	719	tags=11%, list=6%, signal=12%
MOOTHA_HUMAN_MITODB_6_2002	MOOTHA_HUMAN_MITODB_6_2002		325	-0.1650085	-0.85476047	0.6507937	1	1	1773	tags=21%, list=16%, signal=24%
TCGA_GLIOBLASTOMA_COPY_NUMBER_DN	TCGA_GLIOBLASTOMA_COPY_NUMBER_DN		17	-0.270817	-0.8515965	0.6956522	1	1	1578	tags=35%, list=14%, signal=41%
FIRESTEIN_PROLIFERATION	FIRESTEIN_PROLIFERATION		89	-0.2181767	-0.8500529	0.8292683	1	1	1413	tags=19%, list=13%, signal=22%
WANG_PROSTATE_CANCER_ANDROGEN_INDEPENDENT	WANG_PROSTATE_CANCER_ANDROGEN_INDEPENDENT		35	-0.23062587	-0.8481768	0.7708333	1	1	2746	tags=34%, list=25%, signal=45%
HOEBEKE_LYMPHOID_STEM_CELL_UP	HOEBEKE_LYMPHOID_STEM_CELL_UP		49	-0.2393711	-0.8472263	0.67391306	1	1	1320	tags=20%, list=12%, signal=23%
CHIANG_LIVER_CANCER_SUBCLASS_POLYSOMY7_UP	CHIANG_LIVER_CANCER_SUBCLASS_POLYSOMY7_UP		40	-0.2907051	-0.8466445	0.7619048	1	1	1663	tags=33%, list=15%, signal=38%
BOYLAN_MULTIPLE_MYELOMA_PCA3_UP	BOYLAN_MULTIPLE_MYELOMA_PCA3_UP		32	-0.2946213	-0.84647536	0.75	1	1	713	tags=16%, list=6%, signal=17%
ROVERSI_GLIOMA_COPY_NUMBER_DN	ROVERSI_GLIOMA_COPY_NUMBER_DN		35	-0.2427082	-0.84294367	0.7407407	1	1	1513	tags=26%, list=14%, signal=30%
MULLIGHAN_NPM1_MUTATED_SIGNATURE_1_UP	MULLIGHAN_NPM1_MUTATED_SIGNATURE_1_UP		148	-0.18969458	-0.8417194	0.82222223	1	1	1581	tags=21%, list=14%, signal=24%
YU_MYC_TARGETS_DN	YU_MYC_TARGETS_DN		42	-0.3105859	-0.84103316	0.68	1	1	795	tags=19%, list=7%, signal=20%
MULLIGHAN_MLL_SIGNATURE_1_DN	MULLIGHAN_MLL_SIGNATURE_1_DN		140	-0.25128177	-0.8386285	0.70454544	1	1	1453	tags=22%, list=13%, signal=25%
GRADE_COLON_AND_RECTAL_CANCER_DN	GRADE_COLON_AND_RECTAL_CANCER_DN		49	-0.26582056	-0.8375222	0.6976744	1	1	1104	tags=18%, list=10%, signal=20%
KEGG_NOTCH_SIGNALING_PATHWAY	KEGG_NOTCH_SIGNALING_PATHWAY		31	-0.24208273	-0.8369612	0.74418604	1	1	707	tags=13%, list=6%, signal=14%
REACTOME_INORGANIC_CATION_ANION_SLC_TRANSPORTERS	REACTOME_INORGANIC_CATION_ANION_SLC_TRANSPORTERS		64	-0.2616131	-0.8359121	0.75555557	1	1	1236	tags=20%, list=11%, signal=23%
KEGG_INOSITOL_PHOSPHATE_METABOLISM	KEGG_INOSITOL_PHOSPHATE_METABOLISM		28	-0.26814437	-0.83563256	0.64705884	1	1	1639	tags=29%, list=15%, signal=33%
WOOD_EBV_EBNA1_TARGETS_DN	WOOD_EBV_EBNA1_TARGETS_DN		32	-0.25998092	-0.8348932	0.75	1	1	627	tags=16%, list=6%, signal=17%
ICHIBA_GRAFT_VERSUS_HOST_DISEASE_35D_DN	ICHIBA_GRAFT_VERSUS_HOST_DISEASE_35D_DN		42	-0.30375412	-0.83377	0.7027027	1	1	1111	tags=24%, list=10%, signal=26%
BROWNE_HCMV_INFECTION_2HR_UP	BROWNE_HCMV_INFECTION_2HR_UP		21	-0.3311541	-0.8332157	0.57575756	1	1	620	tags=19%, list=6%, signal=20%
REACTOME_BIOLOGICAL_OXIDATIONS	REACTOME_BIOLOGICAL_OXIDATIONS		65	-0.28107256	-0.83220047	0.6666667	1	1	552	tags=15%, list=5%, signal=16%
HSIAO_LIVER_SPECIFIC_GENES	HSIAO_LIVER_SPECIFIC_GENES		179	-0.2762573	-0.83054537	0.64102566	1	1	1045	tags=24%, list=9%, signal=26%
ZHAN_MULTIPLE_MYELOMA_LB_UP	ZHAN_MULTIPLE_MYELOMA_LB_UP		21	-0.29758415	-0.8295524	0.7234042	1	1	2336	tags=43%, list=21%, signal=54%
YOSHIOKA_LIVER_CANCER_EARLY_RECURRENCE_DN	YOSHIOKA_LIVER_CANCER_EARLY_RECURRENCE_DN		33	-0.22736342	-0.8291701	0.6730769	1	1	2114	tags=36%, list=19%, signal=45%
VARELA_ZMPSTE24_TARGETS_DN	VARELA_ZMPSTE24_TARGETS_DN		37	-0.3349978	-0.82621723	0.7105263	1	1	981	tags=24%, list=9%, signal=27%
KRASNOSELSKAYA_ILF3_TARGETS_DN	KRASNOSELSKAYA_ILF3_TARGETS_DN		25	-0.29392713	-0.825544	0.73333335	1	1	445	tags=20%, list=4%, signal=21%
ZHAN_LATE_DIFFERENTIATION_GENES_UP	ZHAN_LATE_DIFFERENTIATION_GENES_UP		17	-0.33599976	-0.8249014	0.7173913	1	1	776	tags=24%, list=7%, signal=25%
ACEVEDO_LIVER_CANCER_DN	ACEVEDO_LIVER_CANCER_DN		330	-0.19072196	-0.824159	0.75	1	1	1744	tags=22%, list=16%, signal=25%
PETRETTO_CARDIAC_HYPERTROPHY	PETRETTO_CARDIAC_HYPERTROPHY		23	-0.3691144	-0.8215781	0.5510204	1	1	429	tags=17%, list=4%, signal=18%
OSADA_ASCL1_TARGETS_DN	OSADA_ASCL1_TARGETS_DN		15	-0.39193726	-0.8215658	0.72	1	1	990	tags=27%, list=9%, signal=29%
YAO_TEMPORAL_RESPONSE_TO_PROGESTERONE_CLUSTER_1	YAO_TEMPORAL_RESPONSE_TO_PROGESTERONE_CLUSTER_1		58	-0.29509857	-0.8199342	0.71794873	1	1	1480	tags=34%, list=13%, signal=40%
KEGG_TIGHT_JUNCTION	KEGG_TIGHT_JUNCTION		89	-0.228636	-0.8184195	0.82608694	1	1	1058	tags=18%, list=9%, signal=20%
YAO_TEMPORAL_RESPONSE_TO_PROGESTERONE_CLUSTER_0	YAO_TEMPORAL_RESPONSE_TO_PROGESTERONE_CLUSTER_0		57	-0.2686542	-0.81809825	0.6896552	1	1	1327	tags=23%, list=12%, signal=26%
HOSHIDA_LIVER_CANCER_SURVIVAL_DN	HOSHIDA_LIVER_CANCER_SURVIVAL_DN		82	-0.22066002	-0.8165972	0.74509805	1	1	586	tags=12%, list=5%, signal=13%
MULLIGHAN_NPM1_SIGNATURE_3_DN	MULLIGHAN_NPM1_SIGNATURE_3_DN		84	-0.21813513	-0.81429267	0.79545456	1	1	1512	tags=20%, list=14%, signal=23%
KEGG_TASTE_TRANSDUCTION	KEGG_TASTE_TRANSDUCTION		21	-0.28122565	-0.81411153	0.75	1	1	756	tags=24%, list=7%, signal=25%
BROWNE_HCMV_INFECTION_12HR_DN	BROWNE_HCMV_INFECTION_12HR_DN		52	-0.2866447	-0.8137806	0.78431374	1	1	1031	tags=27%, list=9%, signal=30%
LIU_CDX2_TARGETS_UP	LIU_CDX2_TARGETS_UP		31	-0.32975397	-0.8119396	0.6764706	1	1	1162	tags=29%, list=10%, signal=32%
REACTOME_CYTOCHROME_P450_ARRANGED_BY_SUBSTRATE_TYPE	REACTOME_CYTOCHROME_P450_ARRANGED_BY_SUBSTRATE_TYPE		22	-0.33721328	-0.81058425	0.71428573	1	1	174	tags=14%, list=2%, signal=14%
CAIRO_HEPATOBLASTOMA_DN	CAIRO_HEPATOBLASTOMA_DN		174	-0.2641935	-0.8093459	0.68421054	1	1	808	tags=17%, list=7%, signal=18%
MAHADEVAN_IMATINIB_RESISTANCE_UP	MAHADEVAN_IMATINIB_RESISTANCE_UP		15	-0.34448743	-0.80791193	0.81632656	1	1	502	tags=20%, list=4%, signal=21%
HALMOS_CEBPA_TARGETS_DN	HALMOS_CEBPA_TARGETS_DN		23	-0.29962322	-0.8074183	0.76	1	1	2551	tags=43%, list=23%, signal=56%
BRUECKNER_TARGETS_OF_MIRLET7A3_UP	BRUECKNER_TARGETS_OF_MIRLET7A3_UP		66	-0.25202966	-0.80691856	0.74	1	1	1626	tags=26%, list=15%, signal=30%
REACTOME_PLATELET_AGGREGATION_PLUG_FORMATION	REACTOME_PLATELET_AGGREGATION_PLUG_FORMATION		19	-0.25828898	-0.80670995	0.7592593	1	1	522	tags=16%, list=5%, signal=17%
WATANABE_RECTAL_CANCER_RADIOTHERAPY_RESPONSIVE_UP	WATANABE_RECTAL_CANCER_RADIOTHERAPY_RESPONSIVE_UP		66	-0.19459553	-0.80601466	0.71929824	1	1	1448	tags=18%, list=13%, signal=21%
TAVAZOIE_METASTASIS	TAVAZOIE_METASTASIS		49	-0.28130838	-0.80474734	0.8	1	1	1350	tags=31%, list=12%, signal=35%
NOJIMA_SFRP2_TARGETS_UP	NOJIMA_SFRP2_TARGETS_UP		18	-0.29927966	-0.804146	0.8	1	1	957	tags=17%, list=9%, signal=18%
DACOSTA_ERCC3_ALLELE_XPCS_VS_TTD_UP	DACOSTA_ERCC3_ALLELE_XPCS_VS_TTD_UP		16	-0.37829295	-0.8037558	0.7906977	1	1	739	tags=31%, list=7%, signal=33%
DAIRKEE_TERT_TARGETS_DN	DAIRKEE_TERT_TARGETS_DN		41	-0.2871177	-0.80224204	0.68	1	1	1250	tags=24%, list=11%, signal=27%
BREDEMEYER_RAG_SIGNALING_NOT_VIA_ATM_DN	BREDEMEYER_RAG_SIGNALING_NOT_VIA_ATM_DN		42	-0.23959507	-0.8003607	0.7777778	1	1	327	tags=12%, list=3%, signal=12%
COWLING_MYCN_TARGETS	COWLING_MYCN_TARGETS		26	-0.35535568	-0.798819	0.75	1	1	291	tags=19%, list=3%, signal=20%
DELYS_THYROID_CANCER_DN	DELYS_THYROID_CANCER_DN		153	-0.29377794	-0.79876125	0.7291667	1	1	1050	tags=24%, list=9%, signal=26%
POMEROY_MEDULLOBLASTOMA_PROGNOSIS_UP	POMEROY_MEDULLOBLASTOMA_PROGNOSIS_UP		26	-0.25144568	-0.79644555	0.7924528	1	1	1392	tags=23%, list=12%, signal=26%
DAUER_STAT3_TARGETS_DN	DAUER_STAT3_TARGETS_DN		23	-0.3521606	-0.79627216	0.6785714	1	1	911	tags=26%, list=8%, signal=28%
POOLA_INVASIVE_BREAST_CANCER_DN	POOLA_INVASIVE_BREAST_CANCER_DN		82	-0.26561165	-0.7959803	0.76	1	1	1625	tags=27%, list=15%, signal=31%
YAO_TEMPORAL_RESPONSE_TO_PROGESTERONE_CLUSTER_5	YAO_TEMPORAL_RESPONSE_TO_PROGESTERONE_CLUSTER_5		25	-0.26833168	-0.7953797	0.7837838	1	1	152	tags=8%, list=1%, signal=8%
CAIRO_LIVER_DEVELOPMENT_UP	CAIRO_LIVER_DEVELOPMENT_UP		107	-0.29641733	-0.7945791	0.6956522	1	1	1283	tags=25%, list=11%, signal=28%
RUIZ_TNC_TARGETS_UP	RUIZ_TNC_TARGETS_UP		97	-0.2688025	-0.79444665	0.75510204	1	1	1163	tags=20%, list=10%, signal=22%
ALONSO_METASTASIS_DN	ALONSO_METASTASIS_DN		15	-0.32531607	-0.79429454	0.6904762	1	1	699	tags=27%, list=6%, signal=28%
SABATES_COLORECTAL_ADENOMA_DN	SABATES_COLORECTAL_ADENOMA_DN		154	-0.2906491	-0.79189456	0.7027027	1	1	1170	tags=24%, list=10%, signal=26%
KEGG_ENDOMETRIAL_CANCER	KEGG_ENDOMETRIAL_CANCER		31	-0.21938646	-0.7916313	0.8	1	1	1588	tags=23%, list=14%, signal=26%
REACTOME_INTEGRIN_ALPHAIIBBETA3_SIGNALING	REACTOME_INTEGRIN_ALPHAIIBBETA3_SIGNALING		17	-0.2708174	-0.7910362	0.7692308	1	1	522	tags=18%, list=5%, signal=18%
NATSUME_RESPONSE_TO_INTERFERON_BETA_UP	NATSUME_RESPONSE_TO_INTERFERON_BETA_UP		42	-0.24932952	-0.7908936	0.77272725	1	1	1031	tags=19%, list=9%, signal=21%
BIOCARTA_CTCF_PATHWAY	BIOCARTA_CTCF_PATHWAY		15	-0.33714575	-0.7883448	0.75	1	1	1109	tags=27%, list=10%, signal=30%
GAJATE_RESPONSE_TO_TRABECTEDIN_UP	GAJATE_RESPONSE_TO_TRABECTEDIN_UP		35	-0.2702434	-0.78814316	0.7924528	1	1	978	tags=20%, list=9%, signal=22%
COLDREN_GEFITINIB_RESISTANCE_UP	COLDREN_GEFITINIB_RESISTANCE_UP		41	-0.240419	-0.78788364	0.68	1	1	1046	tags=15%, list=9%, signal=16%
BIOCARTA_GSK3_PATHWAY	BIOCARTA_GSK3_PATHWAY		16	-0.27610105	-0.78660196	0.63461536	1	1	1109	tags=19%, list=10%, signal=21%
BHATI_G2M_ARREST_BY_2METHOXYESTRADIOL_DN	BHATI_G2M_ARREST_BY_2METHOXYESTRADIOL_DN		76	-0.19381616	-0.78447795	0.95348835	1	1	1396	tags=17%, list=12%, signal=19%
APPIERTO_RESPONSE_TO_FENRETINIDE_DN	APPIERTO_RESPONSE_TO_FENRETINIDE_DN		23	-0.21395974	-0.78412044	0.71153843	1	1	8808	tags=100%, list=79%, signal=468%
DORN_ADENOVIRUS_INFECTION_12HR_UP	DORN_ADENOVIRUS_INFECTION_12HR_UP		18	-0.3222158	-0.78137064	0.80701756	1	1	827	tags=22%, list=7%, signal=24%
YAMASHITA_METHYLATED_IN_PROSTATE_CANCER	YAMASHITA_METHYLATED_IN_PROSTATE_CANCER		44	-0.3077615	-0.78069204	0.74418604	1	1	607	tags=20%, list=5%, signal=22%
KEGG_ARRHYTHMOGENIC_RIGHT_VENTRICULAR_CARDIOMYOPATHY_ARVC	KEGG_ARRHYTHMOGENIC_RIGHT_VENTRICULAR_CARDIOMYOPATHY_ARVC		55	-0.2684281	-0.78007257	0.84090906	1	1	629	tags=15%, list=6%, signal=15%
FAELT_B_CLL_WITH_VH_REARRANGEMENTS_DN	FAELT_B_CLL_WITH_VH_REARRANGEMENTS_DN		27	-0.21582285	-0.7793977	0.7966102	1	1	372	tags=7%, list=3%, signal=8%
YAMASHITA_LIVER_CANCER_STEM_CELL_DN	YAMASHITA_LIVER_CANCER_STEM_CELL_DN		54	-0.26186156	-0.77930105	0.8333333	1	1	1060	tags=26%, list=9%, signal=28%
SANA_RESPONSE_TO_IFNG_UP	SANA_RESPONSE_TO_IFNG_UP		33	-0.32471752	-0.7725706	0.6964286	1	1	1284	tags=21%, list=11%, signal=24%
LUCAS_HNF4A_TARGETS_UP	LUCAS_HNF4A_TARGETS_UP		34	-0.23808819	-0.77179897	0.8235294	1	1	1816	tags=35%, list=16%, signal=42%
BOQUEST_STEM_CELL_CULTURED_VS_FRESH_DN	BOQUEST_STEM_CELL_CULTURED_VS_FRESH_DN		18	-0.37872562	-0.7711014	0.75555557	1	1	375	tags=22%, list=3%, signal=23%
ONDER_CDH1_TARGETS_1_DN	ONDER_CDH1_TARGETS_1_DN		88	-0.21518226	-0.7706376	0.85365856	1	1	444	tags=10%, list=4%, signal=11%
BOYLAN_MULTIPLE_MYELOMA_PCA3_DN	BOYLAN_MULTIPLE_MYELOMA_PCA3_DN		44	-0.24534027	-0.7702127	0.9302326	1	1	984	tags=18%, list=9%, signal=20%
KEGG_BETA_ALANINE_METABOLISM	KEGG_BETA_ALANINE_METABOLISM		19	-0.29189855	-0.7699811	0.7619048	1	1	1075	tags=21%, list=10%, signal=23%
MAHADEVAN_IMATINIB_RESISTANCE_DN	MAHADEVAN_IMATINIB_RESISTANCE_DN		16	-0.33551052	-0.7692142	0.71428573	1	1	41	tags=13%, list=0%, signal=13%
COLIN_PILOCYTIC_ASTROCYTOMA_VS_GLIOBLASTOMA_DN	COLIN_PILOCYTIC_ASTROCYTOMA_VS_GLIOBLASTOMA_DN		16	-0.30742595	-0.7658946	0.76744187	1	1	1369	tags=25%, list=12%, signal=28%
WEI_MIR34A_TARGETS	WEI_MIR34A_TARGETS		76	-0.20727062	-0.7648784	0.90697676	1	1	1051	tags=12%, list=9%, signal=13%
KIM_WT1_TARGETS_8HR_DN	KIM_WT1_TARGETS_8HR_DN		76	-0.20169502	-0.764102	0.9268293	1	1	1494	tags=21%, list=13%, signal=24%
REACTOME_PHASE_1_FUNCTIONALIZATION_OF_COMPOUNDS	REACTOME_PHASE_1_FUNCTIONALIZATION_OF_COMPOUNDS		35	-0.31428072	-0.76383173	0.75	1	1	502	tags=17%, list=4%, signal=18%
ZHANG_RESPONSE_TO_IKK_INHIBITOR_AND_TNF_DN	ZHANG_RESPONSE_TO_IKK_INHIBITOR_AND_TNF_DN		36	-0.210618	-0.7622547	0.73170733	1	1	930	tags=17%, list=8%, signal=18%
POTTI_CYTOXAN_SENSITIVITY	POTTI_CYTOXAN_SENSITIVITY		24	-0.28501025	-0.76025623	0.78846157	1	1	1965	tags=38%, list=18%, signal=45%
ELVIDGE_HIF1A_TARGETS_UP	ELVIDGE_HIF1A_TARGETS_UP		41	-0.2068338	-0.75942606	0.8076923	1	1	1745	tags=24%, list=16%, signal=29%
SENESE_HDAC2_TARGETS_DN	SENESE_HDAC2_TARGETS_DN		74	-0.26863098	-0.75882006	0.7	1	1	1182	tags=23%, list=11%, signal=26%
MOLENAAR_TARGETS_OF_CCND1_AND_CDK4_UP	MOLENAAR_TARGETS_OF_CCND1_AND_CDK4_UP		28	-0.2577686	-0.7582581	0.76744187	1	1	801	tags=18%, list=7%, signal=19%
TAKEDA_TARGETS_OF_NUP98_HOXA9_FUSION_10D_UP	TAKEDA_TARGETS_OF_NUP98_HOXA9_FUSION_10D_UP		89	-0.27049193	-0.75771415	0.7619048	1	1	944	tags=20%, list=8%, signal=22%
LU_AGING_BRAIN_DN	LU_AGING_BRAIN_DN		155	-0.21142693	-0.7573353	0.86538464	1	1	1268	tags=19%, list=11%, signal=22%
REACTOME_PHASE_II_CONJUGATION	REACTOME_PHASE_II_CONJUGATION		30	-0.24343245	-0.7567587	0.82608694	1	1	552	tags=13%, list=5%, signal=14%
GRABARCZYK_BCL11B_TARGETS_UP	GRABARCZYK_BCL11B_TARGETS_UP		41	-0.22700256	-0.7563977	0.9259259	1	1	1369	tags=22%, list=12%, signal=25%
KEGG_HYPERTROPHIC_CARDIOMYOPATHY_HCM	KEGG_HYPERTROPHIC_CARDIOMYOPATHY_HCM		55	-0.26610807	-0.7550179	0.81395346	1	1	629	tags=15%, list=6%, signal=15%
BOYAULT_LIVER_CANCER_SUBCLASS_G12_UP	BOYAULT_LIVER_CANCER_SUBCLASS_G12_UP		24	-0.23352009	-0.7541132	0.85714287	1	1	1793	tags=21%, list=16%, signal=25%
BIOCARTA_CTLA4_PATHWAY	BIOCARTA_CTLA4_PATHWAY		15	-0.3568703	-0.7516298	0.64705884	1	1	1203	tags=33%, list=11%, signal=37%
BENPORATH_PRC2_TARGETS	BENPORATH_PRC2_TARGETS		355	-0.2366756	-0.7490058	0.85	1	1	1570	tags=26%, list=14%, signal=29%
LU_TUMOR_ANGIOGENESIS_UP	LU_TUMOR_ANGIOGENESIS_UP		15	-0.30913875	-0.7472209	0.8	1	1	2035	tags=40%, list=18%, signal=49%
REACTOME_DOWNSTREAM_TCR_SIGNALING	REACTOME_DOWNSTREAM_TCR_SIGNALING		20	-0.27991727	-0.74664253	0.78723407	1	1	1109	tags=25%, list=10%, signal=28%
DITTMER_PTHLH_TARGETS_DN	DITTMER_PTHLH_TARGETS_DN		50	-0.18711887	-0.74607885	0.97727275	1	1	1145	tags=16%, list=10%, signal=18%
ACEVEDO_METHYLATED_IN_LIVER_CANCER_DN	ACEVEDO_METHYLATED_IN_LIVER_CANCER_DN		317	-0.2033665	-0.7449086	0.9756098	1	1	1396	tags=19%, list=12%, signal=21%
BOYLAN_MULTIPLE_MYELOMA_D_UP	BOYLAN_MULTIPLE_MYELOMA_D_UP		45	-0.22777161	-0.7433238	0.925	1	1	1765	tags=29%, list=16%, signal=34%
DACOSTA_ERCC3_ALLELE_XPCS_VS_TTD_DN	DACOSTA_ERCC3_ALLELE_XPCS_VS_TTD_DN		17	-0.3216912	-0.7432375	0.81395346	1	1	1276	tags=35%, list=11%, signal=40%
RIZ_ERYTHROID_DIFFERENTIATION_12HR	RIZ_ERYTHROID_DIFFERENTIATION_12HR		31	-0.2520491	-0.74100983	0.93333334	1	1	1431	tags=23%, list=13%, signal=26%
REACTOME_REGULATION_OF_INSULIN_SECRETION_BY_FREE_FATTY_ACIDS	REACTOME_REGULATION_OF_INSULIN_SECRETION_BY_FREE_FATTY_ACIDS		15	-0.30681115	-0.73978376	0.76744187	1	1	492	tags=20%, list=4%, signal=21%
CUI_TCF21_TARGETS_DN	CUI_TCF21_TARGETS_DN		21	-0.27591795	-0.73950964	0.877551	1	1	1215	tags=24%, list=11%, signal=27%
WEST_ADRENOCORTICAL_TUMOR_DN	WEST_ADRENOCORTICAL_TUMOR_DN		341	-0.22439599	-0.73929	0.84782606	1	1	1253	tags=18%, list=11%, signal=20%
UDAYAKUMAR_MED1_TARGETS_DN	UDAYAKUMAR_MED1_TARGETS_DN		146	-0.21145944	-0.73834616	0.8979592	1	1	1372	tags=19%, list=12%, signal=22%
BONCI_TARGETS_OF_MIR15A_AND_MIR16_1	BONCI_TARGETS_OF_MIR15A_AND_MIR16_1		53	-0.22282477	-0.736045	0.88	1	1	2193	tags=32%, list=20%, signal=40%
TAYLOR_METHYLATED_IN_ACUTE_LYMPHOBLASTIC_LEUKEMIA	TAYLOR_METHYLATED_IN_ACUTE_LYMPHOBLASTIC_LEUKEMIA		39	-0.20888548	-0.7346938	0.84	1	1	850	tags=13%, list=8%, signal=14%
KEGG_MELANOGENESIS	KEGG_MELANOGENESIS		70	-0.22940105	-0.73331493	0.875	1	1	1677	tags=26%, list=15%, signal=30%
ZHAN_VARIABLE_EARLY_DIFFERENTIATION_GENES_DN	ZHAN_VARIABLE_EARLY_DIFFERENTIATION_GENES_DN		20	-0.2278667	-0.7311058	0.75	1	1	299	tags=10%, list=3%, signal=10%
CROMER_TUMORIGENESIS_DN	CROMER_TUMORIGENESIS_DN		29	-0.30026266	-0.73080325	0.85714287	1	1	584	tags=24%, list=5%, signal=25%
WATTEL_AUTONOMOUS_THYROID_ADENOMA_DN	WATTEL_AUTONOMOUS_THYROID_ADENOMA_DN		16	-0.35333735	-0.7306338	0.7692308	1	1	681	tags=25%, list=6%, signal=27%
LIN_NPAS4_TARGETS_DN	LIN_NPAS4_TARGETS_DN		38	-0.23465861	-0.7304753	0.82978725	1	1	2004	tags=34%, list=18%, signal=42%
BONOME_OVARIAN_CANCER_SURVIVAL_SUBOPTIMAL_DEBULKING	BONOME_OVARIAN_CANCER_SURVIVAL_SUBOPTIMAL_DEBULKING		285	-0.17955473	-0.7297276	0.9583333	1	1	1638	tags=19%, list=15%, signal=21%
KEGG_PARKINSONS_DISEASE	KEGG_PARKINSONS_DISEASE		81	-0.16599454	-0.7286913	0.7	1	1	1904	tags=17%, list=17%, signal=21%
DANG_MYC_TARGETS_DN	DANG_MYC_TARGETS_DN		24	-0.23438326	-0.7282387	0.80701756	1	1	1189	tags=17%, list=11%, signal=19%
MATTIOLI_MULTIPLE_MYELOMA_WITH_14Q32_TRANSLOCATIONS	MATTIOLI_MULTIPLE_MYELOMA_WITH_14Q32_TRANSLOCATIONS		21	-0.27740481	-0.7261344	0.8235294	1	1	2076	tags=38%, list=19%, signal=47%
GRAHAM_CML_QUIESCENT_VS_NORMAL_QUIESCENT_DN	GRAHAM_CML_QUIESCENT_VS_NORMAL_QUIESCENT_DN		24	-0.30865657	-0.7253755	0.84313726	0.99903154	1	845	tags=21%, list=8%, signal=22%
SMID_BREAST_CANCER_NORMAL_LIKE_UP	SMID_BREAST_CANCER_NORMAL_LIKE_UP		273	-0.24861015	-0.72432077	0.85365856	0.9978824	1	1022	tags=18%, list=9%, signal=20%
LI_WILMS_TUMOR_VS_FETAL_KIDNEY_1_UP	LI_WILMS_TUMOR_VS_FETAL_KIDNEY_1_UP		121	-0.21011259	-0.72278035	0.9245283	0.997557	1	1005	tags=17%, list=9%, signal=18%
BIOCARTA_PGC1A_PATHWAY	BIOCARTA_PGC1A_PATHWAY		16	-0.26713264	-0.7203824	0.8269231	0.99797815	1	999	tags=19%, list=9%, signal=21%
WOTTON_RUNX_TARGETS_DN	WOTTON_RUNX_TARGETS_DN		19	-0.28662285	-0.7196734	0.8780488	0.9960899	1	1104	tags=21%, list=10%, signal=23%
DEBIASI_APOPTOSIS_BY_REOVIRUS_INFECTION_UP	DEBIASI_APOPTOSIS_BY_REOVIRUS_INFECTION_UP		141	-0.1875398	-0.7194053	0.875	0.99355704	1	2056	tags=25%, list=18%, signal=30%
BIOCARTA_WNT_PATHWAY	BIOCARTA_WNT_PATHWAY		18	-0.23041144	-0.71673167	0.8181818	0.9952242	1	8623	tags=100%, list=77%, signal=434%
BONOME_OVARIAN_CANCER_POOR_SURVIVAL_UP	BONOME_OVARIAN_CANCER_POOR_SURVIVAL_UP		20	-0.25796118	-0.71660995	0.8333333	0.99251646	1	2568	tags=45%, list=23%, signal=58%
KLEIN_PRIMARY_EFFUSION_LYMPHOMA_DN	KLEIN_PRIMARY_EFFUSION_LYMPHOMA_DN		37	-0.27027068	-0.71603477	0.85714287	0.9905202	1	911	tags=19%, list=8%, signal=21%
ONKEN_UVEAL_MELANOMA_DN	ONKEN_UVEAL_MELANOMA_DN		330	-0.16972028	-0.7154028	0.88461536	0.9884469	1	1196	tags=14%, list=11%, signal=15%
LIN_SILENCED_BY_TUMOR_MICROENVIRONMENT	LIN_SILENCED_BY_TUMOR_MICROENVIRONMENT		51	-0.26473176	-0.71463174	0.9189189	0.98689175	1	430	tags=14%, list=4%, signal=14%
MANALO_HYPOXIA_UP	MANALO_HYPOXIA_UP		128	-0.21960278	-0.70934075	0.88461536	0.99152625	1	1667	tags=26%, list=15%, signal=30%
VANTVEER_BREAST_CANCER_BRCA1_UP	VANTVEER_BREAST_CANCER_BRCA1_UP		18	-0.240884	-0.70933807	0.8181818	0.9886851	1	85	tags=6%, list=1%, signal=6%
PICCALUGA_ANGIOIMMUNOBLASTIC_LYMPHOMA_UP	PICCALUGA_ANGIOIMMUNOBLASTIC_LYMPHOMA_UP		119	-0.254964	-0.7083698	0.84	0.9873116	1	839	tags=18%, list=7%, signal=20%
DANG_REGULATED_BY_MYC_DN	DANG_REGULATED_BY_MYC_DN		167	-0.2115309	-0.7056038	0.8235294	0.9890894	1	1525	tags=23%, list=14%, signal=26%
AMUNDSON_POOR_SURVIVAL_AFTER_GAMMA_RADIATION_8G	AMUNDSON_POOR_SURVIVAL_AFTER_GAMMA_RADIATION_8G		53	-0.22537275	-0.7040513	0.84615386	0.9884974	1	1965	tags=34%, list=18%, signal=41%
WAMUNYOKOLI_OVARIAN_CANCER_GRADES_1_2_DN	WAMUNYOKOLI_OVARIAN_CANCER_GRADES_1_2_DN		36	-0.27239352	-0.7039031	0.8958333	0.9859935	1	938	tags=22%, list=8%, signal=24%
ZHAN_MULTIPLE_MYELOMA_CD2_UP	ZHAN_MULTIPLE_MYELOMA_CD2_UP		20	-0.25598168	-0.70362175	0.9148936	0.9834436	1	930	tags=15%, list=8%, signal=16%
ZHAN_MULTIPLE_MYELOMA_SPIKED	ZHAN_MULTIPLE_MYELOMA_SPIKED		15	-0.30827323	-0.7030702	0.9302326	0.9813711	1	698	tags=27%, list=6%, signal=28%
TIEN_INTESTINE_PROBIOTICS_2HR_DN	TIEN_INTESTINE_PROBIOTICS_2HR_DN		42	-0.21331096	-0.69935983	0.8235294	0.98368204	1	1120	tags=14%, list=10%, signal=16%
ZHU_CMV_24_HR_DN	ZHU_CMV_24_HR_DN		39	-0.2763642	-0.69878757	0.77272725	0.9818049	1	1104	tags=21%, list=10%, signal=23%
SMID_BREAST_CANCER_BASAL_DN	SMID_BREAST_CANCER_BASAL_DN		387	-0.21098831	-0.6937333	0.9444444	0.9859389	1	1236	tags=17%, list=11%, signal=18%
ST_MYOCYTE_AD_PATHWAY	ST_MYOCYTE_AD_PATHWAY		15	-0.26314002	-0.6899837	0.8695652	0.98815554	1	1387	tags=27%, list=12%, signal=30%
REACTOME_G_ALPHA_12_13_SIGNALLING_EVENTS	REACTOME_G_ALPHA_12_13_SIGNALLING_EVENTS		37	-0.21660946	-0.6874704	0.91071427	0.9888758	1	1234	tags=22%, list=11%, signal=24%
UZONYI_RESPONSE_TO_LEUKOTRIENE_AND_THROMBIN	UZONYI_RESPONSE_TO_LEUKOTRIENE_AND_THROMBIN		28	-0.2917532	-0.6871294	0.8717949	0.98649704	1	937	tags=21%, list=8%, signal=23%
IIZUKA_LIVER_CANCER_PROGRESSION_G2_G3_UP	IIZUKA_LIVER_CANCER_PROGRESSION_G2_G3_UP		15	-0.27456936	-0.6845775	0.82608694	0.9872016	1	1444	tags=27%, list=13%, signal=31%
DACOSTA_UV_RESPONSE_VIA_ERCC3_XPCS_DN	DACOSTA_UV_RESPONSE_VIA_ERCC3_XPCS_DN		31	-0.20007864	-0.6831468	0.88235295	0.9864427	1	1803	tags=29%, list=16%, signal=35%
BROWNE_HCMV_INFECTION_16HR_DN	BROWNE_HCMV_INFECTION_16HR_DN		50	-0.24784291	-0.6798911	0.90697676	0.98808146	1	1059	tags=22%, list=9%, signal=24%
BEIER_GLIOMA_STEM_CELL_DN	BEIER_GLIOMA_STEM_CELL_DN		33	-0.22246218	-0.6798014	0.875	0.98544294	1	1281	tags=21%, list=11%, signal=24%
KONDO_EZH2_TARGETS	KONDO_EZH2_TARGETS		82	-0.23399536	-0.6769886	0.85714287	0.98602235	1	1217	tags=20%, list=11%, signal=22%
NEWMAN_ERCC6_TARGETS_DN	NEWMAN_ERCC6_TARGETS_DN		20	-0.31729275	-0.6764874	0.8703704	0.9840625	1	485	tags=20%, list=4%, signal=21%
TAKEDA_TARGETS_OF_NUP98_HOXA9_FUSION_3D_UP	TAKEDA_TARGETS_OF_NUP98_HOXA9_FUSION_3D_UP		83	-0.24046704	-0.672779	0.8666667	0.98550326	1	1393	tags=24%, list=12%, signal=27%
MULLIGHAN_NPM1_MUTATED_SIGNATURE_1_DN	MULLIGHAN_NPM1_MUTATED_SIGNATURE_1_DN		63	-0.19246995	-0.66958636	0.9782609	0.9867484	1	1512	tags=21%, list=14%, signal=24%
KAAB_FAILED_HEART_ATRIUM_UP	KAAB_FAILED_HEART_ATRIUM_UP		23	-0.21155481	-0.66658944	0.95454544	0.98765695	1	897	tags=13%, list=8%, signal=14%
MCMURRAY_TP53_HRAS_COOPERATION_RESPONSE_UP	MCMURRAY_TP53_HRAS_COOPERATION_RESPONSE_UP		20	-0.29289067	-0.66610986	0.9705882	0.9854453	1	833	tags=25%, list=7%, signal=27%
RICKMAN_HEAD_AND_NECK_CANCER_E	RICKMAN_HEAD_AND_NECK_CANCER_E		44	-0.2815461	-0.66048026	0.9375	0.98910385	1	584	tags=16%, list=5%, signal=17%
SIG_PIP3_SIGNALING_IN_B_LYMPHOCYTES	SIG_PIP3_SIGNALING_IN_B_LYMPHOCYTES		21	-0.21977545	-0.6592374	0.88372093	0.9879518	1	1109	tags=19%, list=10%, signal=21%
AMIT_SERUM_RESPONSE_120_MCF10A	AMIT_SERUM_RESPONSE_120_MCF10A		45	-0.22612746	-0.65775824	0.9591837	0.98681384	1	1983	tags=31%, list=18%, signal=38%
LIU_SOX4_TARGETS_UP	LIU_SOX4_TARGETS_UP		65	-0.15835957	-0.6565946	0.962963	0.9853953	1	2318	tags=31%, list=21%, signal=39%
XU_CREBBP_TARGETS_DN	XU_CREBBP_TARGETS_DN		34	-0.23674823	-0.65585977	0.8636364	0.98343664	1	2480	tags=41%, list=22%, signal=53%
WONG_MITOCHONDRIA_GENE_MODULE	WONG_MITOCHONDRIA_GENE_MODULE		158	-0.13561627	-0.65469664	0.84210527	0.98202044	1	2517	tags=23%, list=22%, signal=30%
MULLIGHAN_NPM1_MUTATED_SIGNATURE_2_DN	MULLIGHAN_NPM1_MUTATED_SIGNATURE_2_DN		43	-0.19879873	-0.65040934	0.8913044	0.9833602	1	1963	tags=28%, list=18%, signal=34%
REACTOME_INTEGRIN_CELL_SURFACE_INTERACTIONS	REACTOME_INTEGRIN_CELL_SURFACE_INTERACTIONS		53	-0.20603286	-0.65013593	1	0.9811417	1	720	tags=13%, list=6%, signal=14%
BYSTRYKH_HEMATOPOIESIS_STEM_CELL_AND_BRAIN_QTL_CIS	BYSTRYKH_HEMATOPOIESIS_STEM_CELL_AND_BRAIN_QTL_CIS		43	-0.16354346	-0.6490034	0.95238096	0.9796732	1	1356	tags=16%, list=12%, signal=18%
KINSEY_TARGETS_OF_EWSR1_FLII_FUSION_DN	KINSEY_TARGETS_OF_EWSR1_FLII_FUSION_DN		171	-0.22459026	-0.64772123	0.8888889	0.9786113	1	824	tags=13%, list=7%, signal=14%
CHIARADONNA_NEOPLASTIC_TRANSFORMATION_KRAS_CDC25_DN	CHIARADONNA_NEOPLASTIC_TRANSFORMATION_KRAS_CDC25_DN		39	-0.2950794	-0.64738286	0.8913044	0.9764552	1	824	tags=18%, list=7%, signal=19%
SHEN_SMARCA2_TARGETS_UP	SHEN_SMARCA2_TARGETS_UP		226	-0.11642705	-0.64542544	0.94736844	0.9758908	1	2712	tags=28%, list=24%, signal=36%
KAYO_CALORIE_RESTRICTION_MUSCLE_UP	KAYO_CALORIE_RESTRICTION_MUSCLE_UP		42	-0.21006523	-0.64396214	0.9375	0.9748739	1	1586	tags=24%, list=14%, signal=28%
CHIARADONNA_NEOPLASTIC_TRANSFORMATION_KRAS_DN	CHIARADONNA_NEOPLASTIC_TRANSFORMATION_KRAS_DN		120	-0.2191541	-0.6402631	0.95555556	0.97634935	1	1267	tags=19%, list=11%, signal=21%
KEGG_B_CELL_RECEPTOR_SIGNALING_PATHWAY	KEGG_B_CELL_RECEPTOR_SIGNALING_PATHWAY		46	-0.2179562	-0.6379343	0.8636364	0.97620684	1	1393	tags=22%, list=12%, signal=25%
WINTER_HYPOXIA_DN	WINTER_HYPOXIA_DN		24	-0.29157186	-0.6368587	0.8888889	0.9748455	1	1158	tags=21%, list=10%, signal=23%
CAMPS_COLON_CANCER_COPY_NUMBER_DN	CAMPS_COLON_CANCER_COPY_NUMBER_DN		18	-0.25526783	-0.6360092	0.9411765	0.9731433	1	740	tags=17%, list=7%, signal=18%
SANA_TNF_SIGNALING_DN	SANA_TNF_SIGNALING_DN		58	-0.22375116	-0.63412774	0.9574468	0.9724666	1	1710	tags=22%, list=15%, signal=26%
HEDENFALK_BREAST_CANCER_BRACX_UP	HEDENFALK_BREAST_CANCER_BRACX_UP		15	-0.21319138	-0.6280542	0.9166667	0.9753936	1	174	tags=7%, list=2%, signal=7%
KEGG_BIOSYNTHESIS_OF_UNSATURATED_FATTY_ACIDS	KEGG_BIOSYNTHESIS_OF_UNSATURATED_FATTY_ACIDS		18	-0.23135115	-0.619068	0.9148936	0.98088485	1	2224	tags=33%, list=20%, signal=42%
ROSS_LEUKEMIA_WITH_MLL_FUSIONS	ROSS_LEUKEMIA_WITH_MLL_FUSIONS		49	-0.2006194	-0.60770714	1	0.9874191	1	1247	tags=16%, list=11%, signal=18%
REACTOME_TRANSPORT_OF_THE_SLBP_INDEPENDENT_MATURE_MRNA	REACTOME_TRANSPORT_OF_THE_SLBP_INDEPENDENT_MATURE_MRNA		19	-0.18182534	-0.60216814	0.8867925	0.9890422	1	7285	tags=95%, list=65%, signal=271%
RORIE_TARGETS_OF_EWSR1_FLI1_FUSION_UP	RORIE_TARGETS_OF_EWSR1_FLI1_FUSION_UP		16	-0.28242308	-0.6018045	0.9411765	0.9868815	1	1710	tags=31%, list=15%, signal=37%
LAIHO_COLORECTAL_CANCER_SERRATED_UP	LAIHO_COLORECTAL_CANCER_SERRATED_UP		71	-0.18100813	-0.5989752	0.8679245	0.9860808	1	1856	tags=23%, list=17%, signal=27%
ZHAN_MULTIPLE_MYELOMA_PR_DN	ZHAN_MULTIPLE_MYELOMA_PR_DN		19	-0.235376	-0.5954689	0.9574468	0.98576945	1	1411	tags=21%, list=13%, signal=24%
REACTOME_REV_MEDIATED_NUCLEAR_EXPORT_OF_HIV1_RNA	REACTOME_REV_MEDIATED_NUCLEAR_EXPORT_OF_HIV1_RNA		18	-0.17906976	-0.59141034	0.9019608	0.9860924	1	9197	tags=100%, list=82%, signal=559%
BEIER_GLIOMA_STEM_CELL_UP	BEIER_GLIOMA_STEM_CELL_UP		24	-0.21110283	-0.5889108	0.9767442	0.98491645	1	1158	tags=17%, list=10%, signal=19%
TAKAO_RESPONSE_TO_UVB_RADIATION_DN	TAKAO_RESPONSE_TO_UVB_RADIATION_DN		60	-0.16098747	-0.58712256	0.9433962	0.98320633	1	2132	tags=23%, list=19%, signal=29%
ST_B_CELL_ANTIGEN_RECEPTOR	ST_B_CELL_ANTIGEN_RECEPTOR		26	-0.18964244	-0.5845001	0.95348835	0.98215723	1	1393	tags=19%, list=12%, signal=22%
ZHAN_MULTIPLE_MYELOMA_CD1_AND_CD2_DN	ZHAN_MULTIPLE_MYELOMA_CD1_AND_CD2_DN		28	-0.17501442	-0.5805901	0.9791667	0.9824492	1	2014	tags=25%, list=18%, signal=30%
EHLERS_ANEUPLOIDY_UP	EHLERS_ANEUPLOIDY_UP		27	-0.19646643	-0.5754885	0.9230769	0.9831454	1	1933	tags=26%, list=17%, signal=31%
WINNEPENNINCKX_MELANOMA_METASTASIS_DN	WINNEPENNINCKX_MELANOMA_METASTASIS_DN		26	-0.24214293	-0.575348	0.9302326	0.9807995	1	1007	tags=15%, list=9%, signal=17%
YEGNASUBRAMANIAN_PROSTATE_CANCER	YEGNASUBRAMANIAN_PROSTATE_CANCER		70	-0.20645465	-0.5646845	0.9722222	0.9843609	1	1043	tags=16%, list=9%, signal=17%
WATTEL_AUTONOMOUS_THYROID_ADENOMA_UP	WATTEL_AUTONOMOUS_THYROID_ADENOMA_UP		15	-0.2451936	-0.5617365	0.972973	0.983214	1	8457	tags=100%, list=76%, signal=408%
BIOCARTA_HDAC_PATHWAY	BIOCARTA_HDAC_PATHWAY		18	-0.2093016	-0.56028855	1	0.9816727	1	1109	tags=22%, list=10%, signal=25%
KEGG_BASAL_CELL_CARCINOMA	KEGG_BASAL_CELL_CARCINOMA		39	-0.18337157	-0.5601114	0.97959185	0.97933614	1	1879	tags=21%, list=17%, signal=25%
KEGG_HEDGEHOG_SIGNALING_PATHWAY	KEGG_HEDGEHOG_SIGNALING_PATHWAY		34	-0.20481004	-0.55689776	0.9756098	0.97830987	1	1677	tags=26%, list=15%, signal=31%
VANHARANTA_UTERINE_FIBROID_UP	VANHARANTA_UTERINE_FIBROID_UP		26	-0.2343132	-0.5506037	0.96153843	0.97899616	1	1316	tags=19%, list=12%, signal=22%
REACTOME_VPR_MEDIATED_NUCLEAR_IMPORT_OF_PICS	REACTOME_VPR_MEDIATED_NUCLEAR_IMPORT_OF_PICS		20	-0.16775711	-0.5484119	0.94	0.97747946	1	7285	tags=95%, list=65%, signal=271%
VERRECCHIA_DELAYED_RESPONSE_TO_TGFB1	VERRECCHIA_DELAYED_RESPONSE_TO_TGFB1		26	-0.2031555	-0.5299355	0.93877554	0.9827677	1	1494	tags=23%, list=13%, signal=27%
URS_ADIPOCYTE_DIFFERENTIATION_DN	URS_ADIPOCYTE_DIFFERENTIATION_DN		20	-0.2541376	-0.5164674	0.90909094	0.9849986	1	1725	tags=35%, list=15%, signal=41%
GAZDA_DIAMOND_BLACKFAN_ANEMIA_PROGENITOR_UP	GAZDA_DIAMOND_BLACKFAN_ANEMIA_PROGENITOR_UP		22	-0.15515491	-0.4958285	1	0.9887399	1	2280	tags=23%, list=20%, signal=28%
FRIDMAN_IMMORTALIZATION_DN	FRIDMAN_IMMORTALIZATION_DN		21	-0.2221136	-0.4914032	0.9411765	0.98743355	1	955	tags=19%, list=9%, signal=21%
MAHAJAN_RESPONSE_TO_IL1A_DN	MAHAJAN_RESPONSE_TO_IL1A_DN		40	-0.16502953	-0.4873322	1	0.986133	1	1258	tags=13%, list=11%, signal=14%
COLIN_PILOCYTIC_ASTROCYTOMA_VS_GLIOBLASTOMA_UP	COLIN_PILOCYTIC_ASTROCYTOMA_VS_GLIOBLASTOMA_UP		20	-0.20636807	-0.47730517	0.97959185	0.9860677	1	2420	tags=40%, list=22%, signal=51%
