# Supplementary material for: A genomic analysis of mouse models of breast cancer reveals molecular features of mouse models and relationships to human breast cancer
Source: Breast Cancer Res. 2014 Jun 5;16(3):R59. doi: 10.1186/bcr3672 (PMC4078930; doi:10.1186/bcr3672)
Supplement: Additional file 11 — GSEA for mouse models compared to all other models or to mammary gland development. Listed by model. [file bcr3672-S11.zip › AdditionalFile11/brca_p53_mutant/Vs_normal_mammary/C2/Upregulated_in_BRCA_p53_mut_vs_otherModels.txt]

NAME	GS<br> follow link to MSigDB	GS DETAILS	SIZE	ES	NES	NOM p-val	FDR q-val	FWER p-val	RANK AT MAX	LEADING EDGE
MODY_HIPPOCAMPUS_PRENATAL	MODY_HIPPOCAMPUS_PRENATAL	Details ...	21	0.6799423	1.9118944	0	1	0.24	1009	tags=29%, list=9%, signal=31%
CHIANG_LIVER_CANCER_SUBCLASS_PROLIFERATION_UP	CHIANG_LIVER_CANCER_SUBCLASS_PROLIFERATION_UP	Details ...	90	0.65779966	1.8102072	0	1	0.4	906	tags=42%, list=8%, signal=46%
ODONNELL_TFRC_TARGETS_DN	ODONNELL_TFRC_TARGETS_DN	Details ...	63	0.7016726	1.8071642	0	1	0.41	2002	tags=57%, list=18%, signal=69%
SHEDDEN_LUNG_CANCER_POOR_SURVIVAL_A6	SHEDDEN_LUNG_CANCER_POOR_SURVIVAL_A6	Details ...	274	0.54203975	1.7964711	0	0.8850362	0.5	2153	tags=39%, list=19%, signal=47%
CROONQUIST_NRAS_VS_STROMAL_STIMULATION_DN	CROONQUIST_NRAS_VS_STROMAL_STIMULATION_DN	Details ...	55	0.61918694	1.7940254	0	0.7239822	0.5	692	tags=33%, list=6%, signal=35%
KANG_DOXORUBICIN_RESISTANCE_UP	KANG_DOXORUBICIN_RESISTANCE_UP	Details ...	32	0.82233274	1.7829536	0	0.68532634	0.52	805	tags=66%, list=7%, signal=71%
LEE_LIVER_CANCER_SURVIVAL_DN	LEE_LIVER_CANCER_SURVIVAL_DN	Details ...	83	0.45731264	1.7822782	0	0.5888752	0.52	2720	tags=37%, list=24%, signal=49%
CHOW_RASSF1_TARGETS_DN	CHOW_RASSF1_TARGETS_DN	Details ...	18	0.5879403	1.7815137	0	0.5198615	0.52	3500	tags=72%, list=31%, signal=105%
TANG_SENESCENCE_TP53_TARGETS_DN	TANG_SENESCENCE_TP53_TARGETS_DN	Details ...	29	0.7863014	1.7692055	0	0.5258842	0.54	910	tags=59%, list=8%, signal=64%
ODONNELL_TARGETS_OF_MYC_AND_TFRC_DN	ODONNELL_TARGETS_OF_MYC_AND_TFRC_DN	Details ...	23	0.7555915	1.7593261	0	0.5217547	0.54	2002	tags=70%, list=18%, signal=85%
BIDUS_METASTASIS_UP	BIDUS_METASTASIS_UP	Details ...	107	0.518113	1.7445042	0.019607844	0.55883664	0.58	1864	tags=30%, list=17%, signal=36%
RHODES_UNDIFFERENTIATED_CANCER	RHODES_UNDIFFERENTIATED_CANCER	Details ...	50	0.6389465	1.740749	0	0.5339061	0.59	2805	tags=64%, list=25%, signal=85%
CHEMNITZ_RESPONSE_TO_PROSTAGLANDIN_E2_UP	CHEMNITZ_RESPONSE_TO_PROSTAGLANDIN_E2_UP	Details ...	77	0.5674368	1.7388388	0	0.50128895	0.59	771	tags=25%, list=7%, signal=26%
REACTOME_MITOTIC_PROMETAPHASE	REACTOME_MITOTIC_PROMETAPHASE	Details ...	47	0.61259145	1.735846	0	0.4836496	0.6	1735	tags=34%, list=15%, signal=40%
MARKEY_RB1_ACUTE_LOF_DN	MARKEY_RB1_ACUTE_LOF_DN	Details ...	172	0.5624558	1.732325	0	0.4612417	0.6	1492	tags=35%, list=13%, signal=40%
GENTILE_RESPONSE_CLUSTER_D3	GENTILE_RESPONSE_CLUSTER_D3	Details ...	35	0.54032946	1.7295581	0	0.44370073	0.62	805	tags=23%, list=7%, signal=25%
BLUM_RESPONSE_TO_SALIRASIB_DN	BLUM_RESPONSE_TO_SALIRASIB_DN	Details ...	253	0.51129586	1.7175766	0	0.4648025	0.68	2136	tags=39%, list=19%, signal=47%
NAKAYAMA_SOFT_TISSUE_TUMORS_PCA2_UP	NAKAYAMA_SOFT_TISSUE_TUMORS_PCA2_UP	Details ...	59	0.7584099	1.7163069	0	0.443997	0.68	830	tags=51%, list=7%, signal=55%
FARMER_BREAST_CANCER_CLUSTER_2	FARMER_BREAST_CANCER_CLUSTER_2	Details ...	21	0.87911594	1.7137073	0	0.4366313	0.72	377	tags=67%, list=3%, signal=69%
KOBAYASHI_EGFR_SIGNALING_24HR_DN	KOBAYASHI_EGFR_SIGNALING_24HR_DN	Details ...	166	0.61283994	1.7112342	0	0.4264713	0.72	2002	tags=48%, list=18%, signal=58%
GOLDRATH_ANTIGEN_RESPONSE	GOLDRATH_ANTIGEN_RESPONSE	Details ...	270	0.5657881	1.7097586	0	0.41362044	0.73	2301	tags=42%, list=21%, signal=52%
REACTOME_SYNTHESIS_AND_INTERCONVERSION_OF_NUCLEOTIDE_DI_AND_TRIPHOSPHATES	REACTOME_SYNTHESIS_AND_INTERCONVERSION_OF_NUCLEOTIDE_DI_AND_TRIPHOSPHATES	Details ...	15	0.5759397	1.7075334	0.018867925	0.40246347	0.74	2129	tags=40%, list=19%, signal=49%
BENPORATH_PROLIFERATION	BENPORATH_PROLIFERATION	Details ...	89	0.61747056	1.70698	0	0.38690087	0.74	580	tags=29%, list=5%, signal=31%
LEE_EARLY_T_LYMPHOCYTE_UP	LEE_EARLY_T_LYMPHOCYTE_UP	Details ...	43	0.78754324	1.7039871	0	0.38409618	0.75	1414	tags=65%, list=13%, signal=74%
AMUNDSON_GAMMA_RADIATION_RESPONSE	AMUNDSON_GAMMA_RADIATION_RESPONSE	Details ...	25	0.7982675	1.7027333	0	0.3725845	0.75	549	tags=56%, list=5%, signal=59%
WILCOX_PRESPONSE_TO_ROGESTERONE_UP	WILCOX_PRESPONSE_TO_ROGESTERONE_UP	Details ...	82	0.55974597	1.7023604	0	0.3586292	0.75	1216	tags=33%, list=11%, signal=37%
VECCHI_GASTRIC_CANCER_EARLY_UP	VECCHI_GASTRIC_CANCER_EARLY_UP	Details ...	231	0.5792913	1.7019144	0	0.34608048	0.75	2010	tags=42%, list=18%, signal=50%
HORIUCHI_WTAP_TARGETS_DN	HORIUCHI_WTAP_TARGETS_DN	Details ...	179	0.48327377	1.6991597	0.05882353	0.34267887	0.75	711	tags=22%, list=6%, signal=23%
LINDGREN_BLADDER_CANCER_CLUSTER_3_UP	LINDGREN_BLADDER_CANCER_CLUSTER_3_UP	Details ...	191	0.4888174	1.6970971	0	0.33597225	0.77	2306	tags=36%, list=21%, signal=44%
LE_EGR2_TARGETS_UP	LE_EGR2_TARGETS_UP	Details ...	75	0.7064939	1.6967773	0	0.32541156	0.77	1845	tags=61%, list=16%, signal=73%
GRAHAM_NORMAL_QUIESCENT_VS_NORMAL_DIVIDING_DN	GRAHAM_NORMAL_QUIESCENT_VS_NORMAL_DIVIDING_DN	Details ...	57	0.6973215	1.6953262	0	0.32062238	0.77	1710	tags=54%, list=15%, signal=64%
YU_MYC_TARGETS_UP	YU_MYC_TARGETS_UP	Details ...	27	0.7509336	1.6950475	0	0.31171897	0.77	549	tags=48%, list=5%, signal=51%
FUJII_YBX1_TARGETS_DN	FUJII_YBX1_TARGETS_DN	Details ...	94	0.5738691	1.6948586	0.041666668	0.30272496	0.77	2378	tags=49%, list=21%, signal=62%
SOTIRIOU_BREAST_CANCER_GRADE_1_VS_3_UP	SOTIRIOU_BREAST_CANCER_GRADE_1_VS_3_UP	Details ...	88	0.7014216	1.6941904	0.055555556	0.29494038	0.77	596	tags=42%, list=5%, signal=44%
VANTVEER_BREAST_CANCER_METASTASIS_DN	VANTVEER_BREAST_CANCER_METASTASIS_DN	Details ...	60	0.56328326	1.6934388	0	0.2881391	0.77	792	tags=27%, list=7%, signal=29%
WU_APOPTOSIS_BY_CDKN1A_VIA_TP53	WU_APOPTOSIS_BY_CDKN1A_VIA_TP53	Details ...	19	0.785305	1.6877989	0	0.30204993	0.77	1010	tags=53%, list=9%, signal=58%
BOYAULT_LIVER_CANCER_SUBCLASS_G23_UP	BOYAULT_LIVER_CANCER_SUBCLASS_G23_UP	Details ...	27	0.67648923	1.6851774	0	0.30480203	0.78	2129	tags=63%, list=19%, signal=78%
CHIANG_LIVER_CANCER_SUBCLASS_UNANNOTATED_DN	CHIANG_LIVER_CANCER_SUBCLASS_UNANNOTATED_DN	Details ...	117	0.4484793	1.6826768	0	0.30457047	0.78	2671	tags=34%, list=24%, signal=44%
CROONQUIST_IL6_DEPRIVATION_DN	CROONQUIST_IL6_DEPRIVATION_DN	Details ...	52	0.7381276	1.6809952	0.017857144	0.30211374	0.78	1566	tags=63%, list=14%, signal=73%
STEIN_ESRRA_TARGETS_RESPONSIVE_TO_ESTROGEN_DN	STEIN_ESRRA_TARGETS_RESPONSIVE_TO_ESTROGEN_DN	Details ...	24	0.57993484	1.6802837	0	0.29558778	0.78	2273	tags=50%, list=20%, signal=63%
CHNG_MULTIPLE_MYELOMA_HYPERPLOID_DN	CHNG_MULTIPLE_MYELOMA_HYPERPLOID_DN	Details ...	24	0.46346122	1.6796974	0	0.2904758	0.78	3411	tags=42%, list=30%, signal=60%
WU_HBX_TARGETS_2_UP	WU_HBX_TARGETS_2_UP	Details ...	17	0.6254521	1.6767167	0	0.29420924	0.78	1861	tags=47%, list=17%, signal=56%
WHITEFORD_PEDIATRIC_CANCER_MARKERS	WHITEFORD_PEDIATRIC_CANCER_MARKERS	Details ...	66	0.69869643	1.6756922	0	0.289061	0.78	1566	tags=59%, list=14%, signal=68%
MITSIADES_RESPONSE_TO_APLIDIN_DN	MITSIADES_RESPONSE_TO_APLIDIN_DN	Details ...	128	0.50654	1.6695638	0.039215688	0.30084178	0.79	2541	tags=38%, list=23%, signal=48%
WINNEPENNINCKX_MELANOMA_METASTASIS_UP	WINNEPENNINCKX_MELANOMA_METASTASIS_UP	Details ...	88	0.6129428	1.6630669	0	0.31479913	0.79	771	tags=31%, list=7%, signal=33%
PUIFFE_INVASION_INHIBITED_BY_ASCITES_UP	PUIFFE_INVASION_INHIBITED_BY_ASCITES_UP	Details ...	45	0.51778185	1.6613268	0	0.31527463	0.8	2215	tags=40%, list=20%, signal=50%
LY_AGING_OLD_DN	LY_AGING_OLD_DN	Details ...	31	0.70461595	1.6604772	0	0.311083	0.8	2003	tags=55%, list=18%, signal=67%
HOFFMANN_LARGE_TO_SMALL_PRE_BII_LYMPHOCYTE_UP	HOFFMANN_LARGE_TO_SMALL_PRE_BII_LYMPHOCYTE_UP	Details ...	70	0.6414635	1.659294	0.03846154	0.30964455	0.8	1735	tags=50%, list=15%, signal=59%
SCIBETTA_KDM5B_TARGETS_DN	SCIBETTA_KDM5B_TARGETS_DN	Details ...	47	0.5337253	1.6566962	0	0.31246808	0.81	971	tags=28%, list=9%, signal=30%
MOLENAAR_TARGETS_OF_CCND1_AND_CDK4_DN	MOLENAAR_TARGETS_OF_CCND1_AND_CDK4_DN	Details ...	31	0.6997462	1.6510984	0	0.32247427	0.82	1451	tags=55%, list=13%, signal=63%
RUIZ_TNC_TARGETS_DN	RUIZ_TNC_TARGETS_DN	Details ...	93	0.55008674	1.6429834	0	0.3392881	0.82	1518	tags=39%, list=14%, signal=44%
BOYAULT_LIVER_CANCER_SUBCLASS_G3_UP	BOYAULT_LIVER_CANCER_SUBCLASS_G3_UP	Details ...	118	0.45824093	1.6428707	0.05882353	0.3327633	0.82	2677	tags=35%, list=24%, signal=45%
CAFFAREL_RESPONSE_TO_THC_24HR_5_UP	CAFFAREL_RESPONSE_TO_THC_24HR_5_UP	Details ...	18	0.58169454	1.6412216	0.04347826	0.33002234	0.82	3626	tags=56%, list=32%, signal=82%
ROSTY_CERVICAL_CANCER_PROLIFERATION_CLUSTER	ROSTY_CERVICAL_CANCER_PROLIFERATION_CLUSTER	Details ...	84	0.74450356	1.6372871	0	0.33348987	0.83	860	tags=57%, list=8%, signal=61%
MISSIAGLIA_REGULATED_BY_METHYLATION_DN	MISSIAGLIA_REGULATED_BY_METHYLATION_DN	Details ...	66	0.50414056	1.6356341	0.01923077	0.3327673	0.83	2373	tags=41%, list=21%, signal=52%
GRAHAM_CML_QUIESCENT_VS_NORMAL_QUIESCENT_UP	GRAHAM_CML_QUIESCENT_VS_NORMAL_QUIESCENT_UP	Details ...	58	0.6616309	1.635356	0	0.32716772	0.83	1306	tags=48%, list=12%, signal=54%
TOYOTA_TARGETS_OF_MIR34B_AND_MIR34C	TOYOTA_TARGETS_OF_MIR34B_AND_MIR34C	Details ...	195	0.42958882	1.635185	0.0754717	0.3215934	0.83	1994	tags=26%, list=18%, signal=31%
SHEPARD_BMYB_TARGETS	SHEPARD_BMYB_TARGETS	Details ...	39	0.6252202	1.6319937	0.039215688	0.32724103	0.84	1161	tags=41%, list=10%, signal=46%
ALCALAY_AML_BY_NPM1_LOCALIZATION_DN	ALCALAY_AML_BY_NPM1_LOCALIZATION_DN	Details ...	124	0.49460128	1.6283243	0.020408163	0.3303087	0.84	1495	tags=30%, list=13%, signal=34%
BENPORATH_CYCLING_GENES	BENPORATH_CYCLING_GENES	Details ...	352	0.44635108	1.6273116	0	0.3280774	0.84	1710	tags=26%, list=15%, signal=30%
GRAHAM_CML_DIVIDING_VS_NORMAL_QUIESCENT_UP	GRAHAM_CML_DIVIDING_VS_NORMAL_QUIESCENT_UP		123	0.6469658	1.6265901	0	0.32416198	0.84	1309	tags=46%, list=12%, signal=51%
SASAKI_ADULT_T_CELL_LEUKEMIA	SASAKI_ADULT_T_CELL_LEUKEMIA		86	0.4313915	1.6258829	0.04347826	0.32164356	0.84	655	tags=17%, list=6%, signal=18%
FURUKAWA_DUSP6_TARGETS_PCI35_DN	FURUKAWA_DUSP6_TARGETS_PCI35_DN		41	0.67561287	1.625389	0.04	0.31776062	0.84	1383	tags=51%, list=12%, signal=58%
FERREIRA_EWINGS_SARCOMA_UNSTABLE_VS_STABLE_UP	FERREIRA_EWINGS_SARCOMA_UNSTABLE_VS_STABLE_UP		74	0.57770455	1.6222404	0	0.31941497	0.84	2235	tags=45%, list=20%, signal=55%
REACTOME_CELL_CYCLE_MITOTIC	REACTOME_CELL_CYCLE_MITOTIC		194	0.46708316	1.6217024	0.078431375	0.31495795	0.84	3256	tags=41%, list=29%, signal=56%
BHATI_G2M_ARREST_BY_2METHOXYESTRADIOL_UP	BHATI_G2M_ARREST_BY_2METHOXYESTRADIOL_UP		68	0.4916999	1.6203724	0	0.31496644	0.85	1979	tags=34%, list=18%, signal=41%
LI_AMPLIFIED_IN_LUNG_CANCER	LI_AMPLIFIED_IN_LUNG_CANCER		123	0.4386703	1.6193919	0.020833334	0.31223932	0.85	3553	tags=42%, list=32%, signal=61%
RODRIGUES_THYROID_CARCINOMA_ANAPLASTIC_UP	RODRIGUES_THYROID_CARCINOMA_ANAPLASTIC_UP		363	0.40079382	1.6130667	0.020408163	0.3250383	0.87	2688	tags=33%, list=24%, signal=42%
CHANG_CYCLING_GENES	CHANG_CYCLING_GENES		29	0.7327704	1.6106339	0.04	0.326608	0.87	1319	tags=59%, list=12%, signal=66%
TAKAO_RESPONSE_TO_UVB_RADIATION_UP	TAKAO_RESPONSE_TO_UVB_RADIATION_UP		51	0.39741105	1.6097186	0.023809524	0.32587206	0.88	3789	tags=45%, list=34%, signal=68%
SHEPARD_CRUSH_AND_BURN_MUTANT_DN	SHEPARD_CRUSH_AND_BURN_MUTANT_DN		100	0.5069618	1.6087136	0	0.32474524	0.89	1171	tags=29%, list=10%, signal=32%
REACTOME_MITOTIC_M_M_G1_PHASES	REACTOME_MITOTIC_M_M_G1_PHASES		102	0.49670157	1.6067036	0.09615385	0.32516903	0.9	3212	tags=42%, list=29%, signal=59%
HOFMANN_CELL_LYMPHOMA_DN	HOFMANN_CELL_LYMPHOMA_DN		23	0.6082073	1.6063639	0	0.32159936	0.9	1338	tags=35%, list=12%, signal=39%
LI_WILMS_TUMOR_VS_FETAL_KIDNEY_1_DN	LI_WILMS_TUMOR_VS_FETAL_KIDNEY_1_DN		111	0.4961416	1.6045556	0	0.32255968	0.9	1934	tags=33%, list=17%, signal=40%
WANG_CISPLATIN_RESPONSE_AND_XPC_UP	WANG_CISPLATIN_RESPONSE_AND_XPC_UP		92	0.50192064	1.5989791	0	0.3393669	0.9	2226	tags=42%, list=20%, signal=52%
SU_TESTIS	SU_TESTIS		44	0.5153916	1.5964533	0	0.34229964	0.91	771	tags=23%, list=7%, signal=24%
IVANOVA_HEMATOPOIESIS_EARLY_PROGENITOR	IVANOVA_HEMATOPOIESIS_EARLY_PROGENITOR		86	0.41771188	1.5958178	0	0.3400326	0.91	3979	tags=49%, list=36%, signal=75%
CREIGHTON_AKT1_SIGNALING_VIA_MTOR_DN	CREIGHTON_AKT1_SIGNALING_VIA_MTOR_DN		18	0.59282285	1.5943611	0.040816326	0.3403889	0.91	3783	tags=67%, list=34%, signal=101%
PUJANA_CHEK2_PCC_NETWORK	PUJANA_CHEK2_PCC_NETWORK		481	0.36806005	1.5884326	0.074074075	0.35400465	0.91	4139	tags=43%, list=37%, signal=66%
MUELLER_PLURINET	MUELLER_PLURINET		208	0.41611636	1.5882863	0.074074075	0.34981245	0.91	3317	tags=38%, list=30%, signal=54%
CONCANNON_APOPTOSIS_BY_EPOXOMICIN_DN	CONCANNON_APOPTOSIS_BY_EPOXOMICIN_DN		100	0.4813076	1.586985	0	0.34982207	0.91	3045	tags=45%, list=27%, signal=61%
JAEGER_METASTASIS_UP	JAEGER_METASTASIS_UP		28	0.6424012	1.5829654	0	0.358271	0.91	1919	tags=46%, list=17%, signal=56%
VANTVEER_BREAST_CANCER_ESR1_DN	VANTVEER_BREAST_CANCER_ESR1_DN		145	0.5275933	1.5829642	0	0.3539545	0.91	2767	tags=43%, list=25%, signal=56%
MARKEY_RB1_CHRONIC_LOF_UP	MARKEY_RB1_CHRONIC_LOF_UP		95	0.5006916	1.580596	0	0.3603298	0.91	1566	tags=34%, list=14%, signal=39%
BERENJENO_TRANSFORMED_BY_RHOA_UP	BERENJENO_TRANSFORMED_BY_RHOA_UP		385	0.43449253	1.5803539	0.039215688	0.35669267	0.91	2033	tags=31%, list=18%, signal=37%
BIOCARTA_NKT_PATHWAY	BIOCARTA_NKT_PATHWAY		21	0.7298612	1.5799215	0	0.35447183	0.91	1321	tags=57%, list=12%, signal=65%
REACTOME_MEMBRANE_TRAFFICKING	REACTOME_MEMBRANE_TRAFFICKING		48	0.39037338	1.5795121	0.069767445	0.35135737	0.91	4102	tags=42%, list=37%, signal=65%
DORN_ADENOVIRUS_INFECTION_12HR_DN	DORN_ADENOVIRUS_INFECTION_12HR_DN		21	0.5844119	1.5759931	0.06122449	0.35897267	0.92	1215	tags=33%, list=11%, signal=37%
PENG_LEUCINE_DEPRIVATION_UP	PENG_LEUCINE_DEPRIVATION_UP		18	0.5142711	1.575623	0.036363635	0.35573694	0.92	1843	tags=33%, list=16%, signal=40%
ZHAN_MULTIPLE_MYELOMA_PR_UP	ZHAN_MULTIPLE_MYELOMA_PR_UP		22	0.83600634	1.5750393	0	0.35338837	0.92	706	tags=68%, list=6%, signal=73%
KEGG_ARGININE_AND_PROLINE_METABOLISM	KEGG_ARGININE_AND_PROLINE_METABOLISM		38	0.5780902	1.5698905	0	0.36372426	0.92	2432	tags=47%, list=22%, signal=60%
KEGG_PYRIMIDINE_METABOLISM	KEGG_PYRIMIDINE_METABOLISM		68	0.43719834	1.5681338	0.13725491	0.3658337	0.92	3960	tags=47%, list=35%, signal=72%
RODRIGUES_THYROID_CARCINOMA_POORLY_DIFFERENTIATED_UP	RODRIGUES_THYROID_CARCINOMA_POORLY_DIFFERENTIATED_UP		336	0.37913066	1.5667914	0.02	0.36657476	0.92	2378	tags=26%, list=21%, signal=32%
ST_JNK_MAPK_PATHWAY	ST_JNK_MAPK_PATHWAY		24	0.5235954	1.566044	0.09259259	0.36493033	0.92	1150	tags=21%, list=10%, signal=23%
THEILGAARD_NEUTROPHIL_AT_SKIN_WOUND_UP	THEILGAARD_NEUTROPHIL_AT_SKIN_WOUND_UP		51	0.5094042	1.5657183	0.074074075	0.3616661	0.92	1712	tags=31%, list=15%, signal=37%
GAL_LEUKEMIC_STEM_CELL_DN	GAL_LEUKEMIC_STEM_CELL_DN		133	0.54895204	1.5649384	0.020408163	0.35957834	0.92	2142	tags=44%, list=19%, signal=53%
NADERI_BREAST_CANCER_PROGNOSIS_UP	NADERI_BREAST_CANCER_PROGNOSIS_UP		26	0.65871096	1.5631943	0.020408163	0.36114413	0.92	304	tags=31%, list=3%, signal=32%
RHODES_CANCER_META_SIGNATURE	RHODES_CANCER_META_SIGNATURE		41	0.48158196	1.5609785	0.08510638	0.3646144	0.92	3868	tags=54%, list=35%, signal=82%
CAIRO_HEPATOBLASTOMA_CLASSES_UP	CAIRO_HEPATOBLASTOMA_CLASSES_UP		371	0.41881442	1.5606806	0.078431375	0.36224714	0.92	2390	tags=29%, list=21%, signal=35%
BORCZUK_MALIGNANT_MESOTHELIOMA_UP	BORCZUK_MALIGNANT_MESOTHELIOMA_UP		200	0.37498957	1.5605757	0.06818182	0.35907677	0.92	2744	tags=28%, list=25%, signal=36%
REACTOME_GOLGI_ASSOCIATED_VESICLE_BIOGENESIS	REACTOME_GOLGI_ASSOCIATED_VESICLE_BIOGENESIS		32	0.4689182	1.5578073	0.051282052	0.3654149	0.92	3420	tags=41%, list=31%, signal=58%
RIZ_ERYTHROID_DIFFERENTIATION	RIZ_ERYTHROID_DIFFERENTIATION		60	0.48698536	1.5573133	0.036363635	0.3639084	0.92	1451	tags=25%, list=13%, signal=29%
SENGUPTA_NASOPHARYNGEAL_CARCINOMA_UP	SENGUPTA_NASOPHARYNGEAL_CARCINOMA_UP		146	0.51718295	1.5554125	0.041666668	0.36820143	0.92	2142	tags=39%, list=19%, signal=48%
JIANG_HYPOXIA_CANCER	JIANG_HYPOXIA_CANCER		42	0.47960794	1.5535129	0.09090909	0.36995885	0.92	3679	tags=55%, list=33%, signal=81%
VANTVEER_BREAST_CANCER_POOR_PROGNOSIS	VANTVEER_BREAST_CANCER_POOR_PROGNOSIS		26	0.54264987	1.5531765	0.09615385	0.3673888	0.92	2121	tags=38%, list=19%, signal=47%
TARTE_PLASMA_CELL_VS_PLASMABLAST_DN	TARTE_PLASMA_CELL_VS_PLASMABLAST_DN		212	0.4410661	1.5522711	0.04347826	0.366188	0.92	1687	tags=23%, list=15%, signal=27%
CROONQUIST_NRAS_SIGNALING_DN	CROONQUIST_NRAS_SIGNALING_DN		44	0.6772439	1.548737	0.056603774	0.37355578	0.93	2010	tags=61%, list=18%, signal=74%
FRASOR_RESPONSE_TO_SERM_OR_FULVESTRANT_DN	FRASOR_RESPONSE_TO_SERM_OR_FULVESTRANT_DN		35	0.6324504	1.547019	0.0754717	0.37583297	0.93	2552	tags=60%, list=23%, signal=77%
REACTOME_EGFR_DOWNREGULATION	REACTOME_EGFR_DOWNREGULATION		20	0.50586665	1.5467993	0.08510638	0.3729721	0.93	3456	tags=50%, list=31%, signal=72%
NAKAMURA_CANCER_MICROENVIRONMENT_DN	NAKAMURA_CANCER_MICROENVIRONMENT_DN		33	0.5092358	1.5455965	0.022727273	0.37218863	0.93	549	tags=18%, list=5%, signal=19%
CHIARADONNA_NEOPLASTIC_TRANSFORMATION_KRAS_UP	CHIARADONNA_NEOPLASTIC_TRANSFORMATION_KRAS_UP		88	0.53159904	1.5448802	0.021276595	0.3709094	0.93	2570	tags=48%, list=23%, signal=61%
PRAMOONJAGO_SOX4_TARGETS_DN	PRAMOONJAGO_SOX4_TARGETS_DN		31	0.49385706	1.5426023	0.020833334	0.37451878	0.94	3843	tags=52%, list=34%, signal=78%
ST_FAS_SIGNALING_PATHWAY	ST_FAS_SIGNALING_PATHWAY		39	0.468017	1.5391475	0	0.38118234	0.94	2446	tags=33%, list=22%, signal=43%
NUNODA_RESPONSE_TO_DASATINIB_IMATINIB_UP	NUNODA_RESPONSE_TO_DASATINIB_IMATINIB_UP		21	0.569318	1.5390141	0.06521739	0.37832847	0.94	1996	tags=43%, list=18%, signal=52%
PACHER_TARGETS_OF_IGF1_AND_IGF2_UP	PACHER_TARGETS_OF_IGF1_AND_IGF2_UP		21	0.5575743	1.5384673	0.05263158	0.37645486	0.94	1204	tags=33%, list=11%, signal=37%
DAZARD_UV_RESPONSE_CLUSTER_G6	DAZARD_UV_RESPONSE_CLUSTER_G6		53	0.452697	1.5363688	0	0.38009232	0.94	1385	tags=21%, list=12%, signal=24%
POOLA_INVASIVE_BREAST_CANCER_UP	POOLA_INVASIVE_BREAST_CANCER_UP		169	0.6151871	1.5362492	0.05882353	0.37721187	0.94	2235	tags=52%, list=20%, signal=64%
BROWNE_HCMV_INFECTION_8HR_UP	BROWNE_HCMV_INFECTION_8HR_UP		63	0.43913075	1.5332062	0.018867925	0.38405558	0.95	3201	tags=38%, list=29%, signal=53%
REACTOME_METAL_ION_SLC_TRANSPORTERS	REACTOME_METAL_ION_SLC_TRANSPORTERS		16	0.6089368	1.5328404	0	0.38239074	0.95	3444	tags=75%, list=31%, signal=108%
MATTIOLI_MGUS_VS_PCL	MATTIOLI_MGUS_VS_PCL		64	0.40861115	1.5323044	0.06521739	0.38092166	0.95	2407	tags=30%, list=21%, signal=38%
KEGG_CELL_CYCLE	KEGG_CELL_CYCLE		83	0.48489976	1.531939	0.022727273	0.37894902	0.96	2665	tags=36%, list=24%, signal=47%
SUNG_METASTASIS_STROMA_DN	SUNG_METASTASIS_STROMA_DN		26	0.5048953	1.530046	0	0.38239634	0.96	2121	tags=38%, list=19%, signal=47%
BASAKI_YBX1_TARGETS_UP	BASAKI_YBX1_TARGETS_UP		168	0.47628805	1.5289031	0	0.38336077	0.96	2144	tags=35%, list=19%, signal=43%
GRADE_COLON_AND_RECTAL_CANCER_UP	GRADE_COLON_AND_RECTAL_CANCER_UP		161	0.38139838	1.5286206	0.04	0.3810409	0.96	3868	tags=43%, list=35%, signal=65%
REACTOME_CHOLESTEROL_BIOSYNTHESIS	REACTOME_CHOLESTEROL_BIOSYNTHESIS		17	0.7231651	1.5266073	0.03846154	0.38393292	0.96	1169	tags=53%, list=10%, signal=59%
FOURNIER_ACINAR_DEVELOPMENT_LATE_2	FOURNIER_ACINAR_DEVELOPMENT_LATE_2		179	0.43168777	1.5264294	0.04255319	0.38144207	0.96	2487	tags=32%, list=22%, signal=40%
MARTINEZ_RESPONSE_TO_TRABECTEDIN_DN	MARTINEZ_RESPONSE_TO_TRABECTEDIN_DN		141	0.34227693	1.5257064	0	0.38023895	0.96	3043	tags=27%, list=27%, signal=37%
RUGO_RESPONSE_TO_GAMMA_RADIATION	RUGO_RESPONSE_TO_GAMMA_RADIATION		34	0.5361117	1.5249252	0.054545455	0.3798085	0.96	1325	tags=32%, list=12%, signal=37%
KYNG_DNA_DAMAGE_BY_GAMMA_RADIATION	KYNG_DNA_DAMAGE_BY_GAMMA_RADIATION		34	0.5361117	1.5249252	0.054545455	0.37686422	0.96	1325	tags=32%, list=12%, signal=37%
MORI_IMMATURE_B_LYMPHOCYTE_DN	MORI_IMMATURE_B_LYMPHOCYTE_DN		40	0.6048876	1.5221832	0.071428575	0.38169992	0.96	2129	tags=55%, list=19%, signal=68%
SCIAN_CELL_CYCLE_TARGETS_OF_TP53_AND_TP73_DN	SCIAN_CELL_CYCLE_TARGETS_OF_TP53_AND_TP73_DN		19	0.7103424	1.5208764	0.044444446	0.38343686	0.96	1451	tags=58%, list=13%, signal=66%
REACTOME_CLATHRIN_DERIVED_VESICLE_BUDDING	REACTOME_CLATHRIN_DERIVED_VESICLE_BUDDING		37	0.42465222	1.5203247	0.051282052	0.38226545	0.97	3420	tags=35%, list=31%, signal=50%
KEGG_PROGESTERONE_MEDIATED_OOCYTE_MATURATION	KEGG_PROGESTERONE_MEDIATED_OOCYTE_MATURATION		56	0.40192762	1.5198739	0.020408163	0.38042217	0.97	2736	tags=39%, list=24%, signal=52%
TIEN_INTESTINE_PROBIOTICS_24HR_UP	TIEN_INTESTINE_PROBIOTICS_24HR_UP		343	0.36724687	1.5193374	0.046511628	0.37865528	0.97	1588	tags=21%, list=14%, signal=23%
BROWNE_HCMV_INFECTION_10HR_UP	BROWNE_HCMV_INFECTION_10HR_UP		59	0.4284987	1.5190965	0.03773585	0.37616438	0.97	2487	tags=34%, list=22%, signal=43%
PUJANA_BRCA2_PCC_NETWORK	PUJANA_BRCA2_PCC_NETWORK		263	0.4365068	1.518171	0.09090909	0.3756778	0.97	3009	tags=38%, list=27%, signal=51%
BANDRES_RESPONSE_TO_CARMUSTIN_MGMT_24HR_DN	BANDRES_RESPONSE_TO_CARMUSTIN_MGMT_24HR_DN		22	0.59411	1.5176141	0.057692308	0.37409985	0.97	1448	tags=45%, list=13%, signal=52%
PUJANA_BREAST_CANCER_WITH_BRCA1_MUTATED_UP	PUJANA_BREAST_CANCER_WITH_BRCA1_MUTATED_UP		39	0.57498926	1.5169064	0.03846154	0.37370446	0.97	2121	tags=38%, list=19%, signal=47%
SHAFFER_IRF4_TARGETS_IN_ACTIVATED_B_LYMPHOCYTE	SHAFFER_IRF4_TARGETS_IN_ACTIVATED_B_LYMPHOCYTE		56	0.421004	1.5168525	0.04	0.37132582	0.97	1188	tags=23%, list=11%, signal=26%
BENPORATH_ES_1	BENPORATH_ES_1		237	0.4566441	1.5154521	0	0.37331134	0.97	2899	tags=38%, list=26%, signal=50%
SAKAI_CHRONIC_HEPATITIS_VS_LIVER_CANCER_DN	SAKAI_CHRONIC_HEPATITIS_VS_LIVER_CANCER_DN		21	0.5084097	1.5149975	0.05263158	0.37175682	0.97	3770	tags=67%, list=34%, signal=100%
KOKKINAKIS_METHIONINE_DEPRIVATION_96HR_DN	KOKKINAKIS_METHIONINE_DEPRIVATION_96HR_DN		53	0.46884978	1.5139406	0.06122449	0.37231386	0.97	3746	tags=45%, list=33%, signal=68%
YANG_BREAST_CANCER_ESR1_LASER_DN	YANG_BREAST_CANCER_ESR1_LASER_DN		24	0.49014768	1.5099297	0.020833334	0.38312468	0.98	3434	tags=50%, list=31%, signal=72%
AMIT_EGF_RESPONSE_120_MCF10A	AMIT_EGF_RESPONSE_120_MCF10A		26	0.54322577	1.509192	0.035714287	0.38282874	0.98	3303	tags=50%, list=29%, signal=71%
LINDGREN_BLADDER_CANCER_CLUSTER_1_DN	LINDGREN_BLADDER_CANCER_CLUSTER_1_DN		238	0.42046466	1.5057272	0.040816326	0.39298275	0.98	1728	tags=30%, list=15%, signal=35%
WONG_EMBRYONIC_STEM_CELL_CORE	WONG_EMBRYONIC_STEM_CELL_CORE		255	0.4503314	1.5033603	0.10869565	0.39769036	0.98	2579	tags=35%, list=23%, signal=44%
LIAN_LIPA_TARGETS_6M	LIAN_LIPA_TARGETS_6M		70	0.6346889	1.5029782	0.07017544	0.39629936	0.98	2186	tags=53%, list=20%, signal=65%
PAL_PRMT5_TARGETS_UP	PAL_PRMT5_TARGETS_UP		157	0.38416108	1.502686	0	0.39459226	0.98	2487	tags=28%, list=22%, signal=36%
LY_AGING_PREMATURE_DN	LY_AGING_PREMATURE_DN		19	0.6847936	1.5025051	0.06	0.39244723	0.98	2002	tags=53%, list=18%, signal=64%
TURASHVILI_BREAST_NORMAL_DUCTAL_VS_LOBULAR_UP	TURASHVILI_BREAST_NORMAL_DUCTAL_VS_LOBULAR_UP		28	0.55507666	1.501464	0	0.39239043	0.98	824	tags=25%, list=7%, signal=27%
BROCKE_APOPTOSIS_REVERSED_BY_IL6	BROCKE_APOPTOSIS_REVERSED_BY_IL6		78	0.45515126	1.4997846	0.057692308	0.394207	0.98	2934	tags=37%, list=26%, signal=50%
YAO_TEMPORAL_RESPONSE_TO_PROGESTERONE_CLUSTER_7	YAO_TEMPORAL_RESPONSE_TO_PROGESTERONE_CLUSTER_7		56	0.41315952	1.4981942	0.104166664	0.39563638	0.98	3863	tags=54%, list=34%, signal=81%
HOFFMANN_PRE_BI_TO_LARGE_PRE_BII_LYMPHOCYTE_UP	HOFFMANN_PRE_BI_TO_LARGE_PRE_BII_LYMPHOCYTE_UP		15	0.6054405	1.4981397	0.03846154	0.3933404	0.98	2007	tags=47%, list=18%, signal=57%
WEST_ADRENOCORTICAL_TUMOR_UP	WEST_ADRENOCORTICAL_TUMOR_UP		199	0.39840043	1.4967521	0.021276595	0.39395976	0.98	2764	tags=33%, list=25%, signal=43%
LEE_LIVER_CANCER_MYC_E2F1_UP	LEE_LIVER_CANCER_MYC_E2F1_UP		41	0.5351792	1.496135	0.0877193	0.39332208	0.98	1204	tags=34%, list=11%, signal=38%
ZHANG_BREAST_CANCER_PROGENITORS_UP	ZHANG_BREAST_CANCER_PROGENITORS_UP		234	0.43954387	1.4960955	0.10638298	0.3908989	0.98	2054	tags=25%, list=18%, signal=30%
BOHN_PRIMARY_IMMUNODEFICIENCY_SYNDROM_UP	BOHN_PRIMARY_IMMUNODEFICIENCY_SYNDROM_UP		24	0.5221818	1.4953207	0.046511628	0.39149877	0.98	1843	tags=33%, list=16%, signal=40%
WILLIAMS_ESR1_TARGETS_UP	WILLIAMS_ESR1_TARGETS_UP		15	0.66196615	1.4950273	0.02173913	0.3895188	0.98	2017	tags=67%, list=18%, signal=81%
REACTOME_G1_S_TRANSITION	REACTOME_G1_S_TRANSITION		79	0.45325622	1.494816	0.11764706	0.38816005	0.98	3212	tags=41%, list=29%, signal=56%
KIM_WT1_TARGETS_DN	KIM_WT1_TARGETS_DN		255	0.38871545	1.4936485	0.071428575	0.3888348	0.98	2251	tags=27%, list=20%, signal=33%
VALK_AML_CLUSTER_5	VALK_AML_CLUSTER_5		16	0.68155533	1.4926453	0.021276595	0.3895276	0.98	1624	tags=63%, list=15%, signal=73%
KAUFFMANN_MELANOMA_RELAPSE_UP	KAUFFMANN_MELANOMA_RELAPSE_UP		44	0.57479125	1.4906024	0.12727273	0.39370435	0.98	2899	tags=52%, list=26%, signal=70%
ZHAN_MULTIPLE_MYELOMA_CD1_DN	ZHAN_MULTIPLE_MYELOMA_CD1_DN		22	0.5527538	1.4905331	0.02173913	0.39152437	0.98	3659	tags=55%, list=33%, signal=81%
YAO_TEMPORAL_RESPONSE_TO_PROGESTERONE_CLUSTER_15	YAO_TEMPORAL_RESPONSE_TO_PROGESTERONE_CLUSTER_15		29	0.5634021	1.4903927	0	0.3893157	0.98	1620	tags=34%, list=14%, signal=40%
CHIARADONNA_NEOPLASTIC_TRANSFORMATION_KRAS_CDC25_UP	CHIARADONNA_NEOPLASTIC_TRANSFORMATION_KRAS_CDC25_UP		44	0.5344669	1.4902865	0.02173913	0.38709196	0.98	2704	tags=48%, list=24%, signal=63%
CAFFAREL_RESPONSE_TO_THC_24HR_5_DN	CAFFAREL_RESPONSE_TO_THC_24HR_5_DN		37	0.46825483	1.4892476	0.11627907	0.3874816	0.98	2353	tags=35%, list=21%, signal=44%
BHATTACHARYA_EMBRYONIC_STEM_CELL	BHATTACHARYA_EMBRYONIC_STEM_CELL		50	0.41687763	1.4890107	0.05172414	0.38575503	0.98	619	tags=16%, list=6%, signal=17%
MORI_LARGE_PRE_BII_LYMPHOCYTE_UP	MORI_LARGE_PRE_BII_LYMPHOCYTE_UP		43	0.59379035	1.4887525	0.07692308	0.38408425	0.98	2129	tags=49%, list=19%, signal=60%
KEGG_OOCYTE_MEIOSIS	KEGG_OOCYTE_MEIOSIS		74	0.39277497	1.4883387	0.020408163	0.3834192	0.98	3565	tags=45%, list=32%, signal=65%
CASORELLI_ACUTE_PROMYELOCYTIC_LEUKEMIA_DN	CASORELLI_ACUTE_PROMYELOCYTIC_LEUKEMIA_DN		412	0.36697245	1.486755	0.083333336	0.38548586	0.98	3097	tags=34%, list=28%, signal=45%
SCHUHMACHER_MYC_TARGETS_UP	SCHUHMACHER_MYC_TARGETS_UP		49	0.46875685	1.4861158	0.06521739	0.38524118	0.98	2930	tags=43%, list=26%, signal=58%
CHANG_CORE_SERUM_RESPONSE_UP	CHANG_CORE_SERUM_RESPONSE_UP		48	0.462959	1.482886	0.022727273	0.3916985	0.98	1566	tags=25%, list=14%, signal=29%
GRADE_METASTASIS_DN	GRADE_METASTASIS_DN		33	0.3962026	1.4827989	0.06521739	0.38975886	0.98	5349	tags=70%, list=48%, signal=133%
REACTOME_REGULATION_OF_APC_ACTIVATORS_BETWEEN_G1_S_AND_EARLY_ANAPHASE	REACTOME_REGULATION_OF_APC_ACTIVATORS_BETWEEN_G1_S_AND_EARLY_ANAPHASE		55	0.46540737	1.4822944	0.0625	0.3893244	0.98	3212	tags=38%, list=29%, signal=53%
NUYTTEN_EZH2_TARGETS_DN	NUYTTEN_EZH2_TARGETS_DN		496	0.37841612	1.4781616	0.0625	0.3994395	0.98	2554	tags=27%, list=23%, signal=34%
KEGG_N_GLYCAN_BIOSYNTHESIS	KEGG_N_GLYCAN_BIOSYNTHESIS		28	0.5091856	1.4776313	0.12765957	0.3984576	0.98	2652	tags=54%, list=24%, signal=70%
LANDIS_ERBB2_BREAST_TUMORS_324_UP	LANDIS_ERBB2_BREAST_TUMORS_324_UP		122	0.5692175	1.4735636	0.11363637	0.40738037	0.98	2815	tags=59%, list=25%, signal=78%
GRADE_COLON_CANCER_UP	GRADE_COLON_CANCER_UP		410	0.3268645	1.4716194	0.093023255	0.41056058	0.98	4704	tags=47%, list=42%, signal=79%
NOUZOVA_METHYLATED_IN_APL	NOUZOVA_METHYLATED_IN_APL		22	0.5300063	1.4704301	0.07272727	0.41211608	0.98	3031	tags=50%, list=27%, signal=68%
REACTOME_METABLISM_OF_NUCLEOTIDES	REACTOME_METABLISM_OF_NUCLEOTIDES		52	0.43604147	1.4699168	0.039215688	0.41202748	0.98	3939	tags=48%, list=35%, signal=74%
BIOCARTA_PYK2_PATHWAY	BIOCARTA_PYK2_PATHWAY		17	0.5094807	1.4691229	0.14583333	0.4123514	0.98	3819	tags=53%, list=34%, signal=80%
RAMASWAMY_METASTASIS_UP	RAMASWAMY_METASTASIS_UP		38	0.42186868	1.468612	0.039215688	0.41176	0.98	4341	tags=58%, list=39%, signal=94%
SWEET_LUNG_CANCER_KRAS_UP	SWEET_LUNG_CANCER_KRAS_UP		371	0.42617023	1.4660567	0.04255319	0.41681194	0.98	2855	tags=39%, list=25%, signal=51%
EGUCHI_CELL_CYCLE_RB1_TARGETS	EGUCHI_CELL_CYCLE_RB1_TARGETS		15	0.77478784	1.4658934	0.057692308	0.41485405	0.98	1491	tags=73%, list=13%, signal=84%
REACTOME_STEROID_HORMONES	REACTOME_STEROID_HORMONES		17	0.6345757	1.4609258	0.050847456	0.4279173	0.98	2206	tags=47%, list=20%, signal=59%
RHEIN_ALL_GLUCOCORTICOID_THERAPY_DN	RHEIN_ALL_GLUCOCORTICOID_THERAPY_DN		261	0.32280135	1.4587992	0.07692308	0.431871	0.98	2727	tags=26%, list=24%, signal=34%
ST_GRANULE_CELL_SURVIVAL_PATHWAY	ST_GRANULE_CELL_SURVIVAL_PATHWAY		15	0.5286527	1.4585706	0.06779661	0.43029478	0.98	1821	tags=33%, list=16%, signal=40%
BASSO_B_LYMPHOCYTE_NETWORK	BASSO_B_LYMPHOCYTE_NETWORK		85	0.397139	1.4560244	0.023809524	0.436584	0.98	1591	tags=21%, list=14%, signal=24%
CHEOK_RESPONSE_TO_HD_MTX_DN	CHEOK_RESPONSE_TO_HD_MTX_DN		15	0.48383126	1.4552715	0.07692308	0.43622807	0.98	3822	tags=47%, list=34%, signal=71%
WILENSKY_RESPONSE_TO_DARAPLADIB	WILENSKY_RESPONSE_TO_DARAPLADIB		18	0.68624526	1.4542276	0.04	0.4372367	0.98	1890	tags=56%, list=17%, signal=67%
GARGALOVIC_RESPONSE_TO_OXIDIZED_PHOSPHOLIPIDS_TURQUOISE_DN	GARGALOVIC_RESPONSE_TO_OXIDIZED_PHOSPHOLIPIDS_TURQUOISE_DN		23	0.5904736	1.4541017	0.14583333	0.43534443	0.98	1285	tags=43%, list=11%, signal=49%
KOKKINAKIS_METHIONINE_DEPRIVATION_48HR_DN	KOKKINAKIS_METHIONINE_DEPRIVATION_48HR_DN		45	0.44639894	1.4529059	0.08	0.43668026	0.98	3746	tags=47%, list=33%, signal=70%
REACTOME_G2_M_CHECKPOINTS	REACTOME_G2_M_CHECKPOINTS		34	0.5513527	1.4525392	0.115384616	0.4358698	0.98	2373	tags=44%, list=21%, signal=56%
TAVOR_CEBPA_TARGETS_UP	TAVOR_CEBPA_TARGETS_UP		36	0.61148643	1.4515969	0.06666667	0.4361857	0.98	1225	tags=42%, list=11%, signal=47%
SAKAI_TUMOR_INFILTRATING_MONOCYTES_UP	SAKAI_TUMOR_INFILTRATING_MONOCYTES_UP		18	0.5389532	1.4494667	0.05263158	0.44102144	0.98	3620	tags=61%, list=32%, signal=90%
REACTOME_G2_M_TRANSITION	REACTOME_G2_M_TRANSITION		47	0.43565816	1.4493737	0.08695652	0.43917394	0.98	3256	tags=38%, list=29%, signal=54%
MORI_EMU_MYC_LYMPHOMA_BY_ONSET_TIME_UP	MORI_EMU_MYC_LYMPHOMA_BY_ONSET_TIME_UP		68	0.40597168	1.4485562	0.10344828	0.43869218	0.98	4006	tags=51%, list=36%, signal=80%
ROVERSI_GLIOMA_COPY_NUMBER_UP	ROVERSI_GLIOMA_COPY_NUMBER_UP		60	0.4656609	1.4447494	0.05263158	0.44845334	0.98	2468	tags=48%, list=22%, signal=62%
MARZEC_IL2_SIGNALING_UP	MARZEC_IL2_SIGNALING_UP		65	0.45338058	1.443623	0.022222223	0.44963548	0.98	2011	tags=31%, list=18%, signal=37%
MUELLER_METHYLATED_IN_GLIOBLASTOMA	MUELLER_METHYLATED_IN_GLIOBLASTOMA		26	0.6390593	1.4425617	0.10204082	0.4506665	0.98	2993	tags=69%, list=27%, signal=94%
REN_BOUND_BY_E2F	REN_BOUND_BY_E2F		36	0.605738	1.4423252	0.12962963	0.44909477	0.98	2129	tags=53%, list=19%, signal=65%
BILD_CTNNB1_ONCOGENIC_SIGNATURE	BILD_CTNNB1_ONCOGENIC_SIGNATURE		33	0.4697975	1.4417226	0.036363635	0.44838324	0.98	1560	tags=27%, list=14%, signal=32%
LANDIS_ERBB2_BREAST_TUMORS_65_UP	LANDIS_ERBB2_BREAST_TUMORS_65_UP		19	0.66345847	1.440599	0.11627907	0.44939455	0.98	2290	tags=68%, list=20%, signal=86%
KYNG_ENVIRONMENTAL_STRESS_RESPONSE_UP	KYNG_ENVIRONMENTAL_STRESS_RESPONSE_UP		22	0.5072677	1.4403312	0.018518519	0.448085	0.98	901	tags=23%, list=8%, signal=25%
AUNG_GASTRIC_CANCER	AUNG_GASTRIC_CANCER		26	0.49007437	1.4400433	0.06	0.44677836	0.98	2005	tags=38%, list=18%, signal=47%
MAYBURD_RESPONSE_TO_L663536_DN	MAYBURD_RESPONSE_TO_L663536_DN		34	0.3486071	1.4389198	0.06122449	0.44840124	0.98	971	tags=12%, list=9%, signal=13%
SHIPP_DLBCL_VS_FOLLICULAR_LYMPHOMA_UP	SHIPP_DLBCL_VS_FOLLICULAR_LYMPHOMA_UP		35	0.45232248	1.4370306	0.08695652	0.45188636	0.99	2883	tags=46%, list=26%, signal=61%
VANHARANTA_UTERINE_FIBROID_WITH_7Q_DELETION_UP	VANHARANTA_UTERINE_FIBROID_WITH_7Q_DELETION_UP		40	0.39612222	1.4349718	0.1521739	0.4563872	0.99	4335	tags=45%, list=39%, signal=73%
GINESTIER_BREAST_CANCER_ZNF217_AMPLIFIED_DN	GINESTIER_BREAST_CANCER_ZNF217_AMPLIFIED_DN		158	0.32399765	1.4347625	0.11764706	0.45473585	0.99	3853	tags=44%, list=34%, signal=67%
SCHLOSSER_SERUM_RESPONSE_UP	SCHLOSSER_SERUM_RESPONSE_UP		77	0.3933381	1.4343938	0.12244898	0.45339736	0.99	4500	tags=56%, list=40%, signal=93%
XU_CREBBP_TARGETS_UP	XU_CREBBP_TARGETS_UP		20	0.47884297	1.4342608	0.04347826	0.45166653	0.99	2499	tags=40%, list=22%, signal=51%
MOHANKUMAR_TLX1_TARGETS_UP	MOHANKUMAR_TLX1_TARGETS_UP		243	0.3235089	1.4312586	0.02173913	0.45811832	0.99	2732	tags=30%, list=24%, signal=38%
CHUNG_BLISTER_CYTOTOXICITY_UP	CHUNG_BLISTER_CYTOTOXICITY_UP		86	0.39667362	1.4305503	0.15384616	0.45760256	0.99	2094	tags=28%, list=19%, signal=34%
LANDIS_ERBB2_BREAST_PRENEOPLASTIC_UP	LANDIS_ERBB2_BREAST_PRENEOPLASTIC_UP		20	0.6653846	1.4305123	0.13333334	0.45551574	0.99	2424	tags=70%, list=22%, signal=89%
WANG_BARRETTS_ESOPHAGUS_DN	WANG_BARRETTS_ESOPHAGUS_DN		22	0.532404	1.423782	0.07936508	0.4766871	0.99	2356	tags=45%, list=21%, signal=57%
TURASHVILI_BREAST_DUCTAL_CARCINOMA_VS_DUCTAL_NORMAL_UP	TURASHVILI_BREAST_DUCTAL_CARCINOMA_VS_DUCTAL_NORMAL_UP		22	0.6115874	1.4231188	0.12903225	0.4771749	0.99	3079	tags=68%, list=27%, signal=94%
KEGG_GLYCOSAMINOGLYCAN_BIOSYNTHESIS_HEPARAN_SULFATE	KEGG_GLYCOSAMINOGLYCAN_BIOSYNTHESIS_HEPARAN_SULFATE		19	0.565652	1.4222767	0.08	0.47766438	0.99	1584	tags=42%, list=14%, signal=49%
POMEROY_MEDULLOBLASTOMA_PROGNOSIS_DN	POMEROY_MEDULLOBLASTOMA_PROGNOSIS_DN		30	0.45300147	1.4220773	0.06	0.47617358	0.99	3220	tags=43%, list=29%, signal=61%
WEI_MYCN_TARGETS_WITH_E_BOX	WEI_MYCN_TARGETS_WITH_E_BOX		426	0.341159	1.4206231	0.04347826	0.4786262	0.99	4895	tags=50%, list=44%, signal=86%
MARIADASON_RESPONSE_TO_CURCUMIN_SULINDAC_5	MARIADASON_RESPONSE_TO_CURCUMIN_SULINDAC_5		17	0.48602825	1.4202281	0.078431375	0.47736415	0.99	2898	tags=35%, list=26%, signal=48%
KEGG_PATHOGENIC_ESCHERICHIA_COLI_INFECTION	KEGG_PATHOGENIC_ESCHERICHIA_COLI_INFECTION		37	0.5102629	1.417922	0.046511628	0.48241997	0.99	2896	tags=49%, list=26%, signal=65%
DE_YY1_TARGETS_DN	DE_YY1_TARGETS_DN		50	0.38383558	1.4172586	0.078431375	0.48190165	0.99	3208	tags=32%, list=29%, signal=45%
REACTOME_CDC20_PHOSPHO_APC_MEDIATED_DEGRADATION_OF_CYCLIN_A	REACTOME_CDC20_PHOSPHO_APC_MEDIATED_DEGRADATION_OF_CYCLIN_A		51	0.46842816	1.4147589	0.08510638	0.48782054	0.99	3212	tags=39%, list=29%, signal=55%
REACTOME_ACTIVATION_OF_THE_PRE_REPLICATIVE_COMPLEX	REACTOME_ACTIVATION_OF_THE_PRE_REPLICATIVE_COMPLEX		25	0.5734158	1.414585	0.1923077	0.4862131	0.99	2230	tags=48%, list=20%, signal=60%
REACTOME_MAPK_TARGETS_NUCLEAR_EVENTS_MEDIATED_BY_MAP_KINASES	REACTOME_MAPK_TARGETS_NUCLEAR_EVENTS_MEDIATED_BY_MAP_KINASES		18	0.5058716	1.4142337	0.083333336	0.4853579	0.99	3303	tags=33%, list=29%, signal=47%
RUGO_ENVIRONMENTAL_STRESS_RESPONSE_UP	RUGO_ENVIRONMENTAL_STRESS_RESPONSE_UP		20	0.5361622	1.4139032	0.03773585	0.4842826	0.99	901	tags=25%, list=8%, signal=27%
HUANG_DASATINIB_RESISTANCE_DN	HUANG_DASATINIB_RESISTANCE_DN		37	0.47124526	1.4138193	0.06521739	0.48229834	0.99	1705	tags=30%, list=15%, signal=35%
GAUSSMANN_MLL_AF4_FUSION_TARGETS_G_DN	GAUSSMANN_MLL_AF4_FUSION_TARGETS_G_DN		18	0.5355098	1.4137768	0.118644066	0.4805247	0.99	1562	tags=39%, list=14%, signal=45%
FAELT_B_CLL_WITH_VH3_21_UP	FAELT_B_CLL_WITH_VH3_21_UP		30	0.48883715	1.4125049	0.046511628	0.48203388	0.99	2813	tags=43%, list=25%, signal=58%
ZHANG_RESPONSE_TO_CANTHARIDIN_DN	ZHANG_RESPONSE_TO_CANTHARIDIN_DN		40	0.39174527	1.4124161	0.08888889	0.48019722	0.99	3766	tags=45%, list=34%, signal=68%
RAMALHO_STEMNESS_UP	RAMALHO_STEMNESS_UP		148	0.29100612	1.4121581	0.11764706	0.47855392	0.99	3863	tags=35%, list=34%, signal=53%
WAMUNYOKOLI_OVARIAN_CANCER_GRADES_1_2_UP	WAMUNYOKOLI_OVARIAN_CANCER_GRADES_1_2_UP		84	0.48190472	1.4120367	0.14285715	0.4767507	0.99	3987	tags=58%, list=36%, signal=90%
WAMUNYOKOLI_OVARIAN_CANCER_LMP_UP	WAMUNYOKOLI_OVARIAN_CANCER_LMP_UP		154	0.4176515	1.4116435	0.14893617	0.4758627	0.99	1865	tags=27%, list=17%, signal=32%
REACTOME_CHAPERONIN_MEDIATED_PROTEIN_FOLDING	REACTOME_CHAPERONIN_MEDIATED_PROTEIN_FOLDING		29	0.3936885	1.4106172	0.12244898	0.47643948	0.99	3854	tags=48%, list=34%, signal=73%
SPIELMAN_LYMPHOBLAST_EUROPEAN_VS_ASIAN_UP	SPIELMAN_LYMPHOBLAST_EUROPEAN_VS_ASIAN_UP		324	0.32143843	1.4084811	0.14285715	0.4811269	0.99	2696	tags=27%, list=24%, signal=34%
YAO_TEMPORAL_RESPONSE_TO_PROGESTERONE_CLUSTER_10	YAO_TEMPORAL_RESPONSE_TO_PROGESTERONE_CLUSTER_10		52	0.3043561	1.4074684	0.13636364	0.4822311	0.99	4906	tags=56%, list=44%, signal=99%
PARK_TRETINOIN_RESPONSE_AND_PML_RARA_FUSION	PARK_TRETINOIN_RESPONSE_AND_PML_RARA_FUSION		21	0.58327454	1.4058301	0.09090909	0.48671982	0.99	1831	tags=48%, list=16%, signal=57%
MORI_PLASMA_CELL_UP	MORI_PLASMA_CELL_UP		28	0.41899213	1.4049141	0.078431375	0.4873242	0.99	3385	tags=54%, list=30%, signal=77%
LUI_TARGETS_OF_PAX8_PPARG_FUSION	LUI_TARGETS_OF_PAX8_PPARG_FUSION		23	0.42127448	1.4043715	0.125	0.48698795	0.99	4891	tags=65%, list=44%, signal=116%
SHEPARD_BMYB_MORPHOLINO_DN	SHEPARD_BMYB_MORPHOLINO_DN		115	0.42029366	1.404002	0.03773585	0.48586994	0.99	1754	tags=33%, list=16%, signal=39%
MASSARWEH_RESPONSE_TO_ESTRADIOL	MASSARWEH_RESPONSE_TO_ESTRADIOL		37	0.48427245	1.4039376	0.07017544	0.4841096	0.99	2017	tags=41%, list=18%, signal=49%
SCHEIDEREIT_IKK_INTERACTING_PROTEINS	SCHEIDEREIT_IKK_INTERACTING_PROTEINS		15	0.5980975	1.4027259	0.13043478	0.48502195	0.99	3274	tags=60%, list=29%, signal=85%
MURAKAMI_UV_RESPONSE_6HR_UP	MURAKAMI_UV_RESPONSE_6HR_UP		22	0.48601303	1.402717	0.1627907	0.483026	0.99	1545	tags=27%, list=14%, signal=32%
GRABARCZYK_BCL11B_TARGETS_DN	GRABARCZYK_BCL11B_TARGETS_DN		30	0.48554185	1.40116	0.08064516	0.48577794	0.99	1750	tags=40%, list=16%, signal=47%
DANG_REGULATED_BY_MYC_UP	DANG_REGULATED_BY_MYC_UP		48	0.41284734	1.4005567	0.12	0.48614234	0.99	2917	tags=38%, list=26%, signal=50%
AMBROSINI_FLAVOPIRIDOL_TREATMENT_TP53	AMBROSINI_FLAVOPIRIDOL_TREATMENT_TP53		60	0.4077444	1.3999827	0.016393442	0.48574713	0.99	2556	tags=33%, list=23%, signal=43%
LIAN_LIPA_TARGETS_3M	LIAN_LIPA_TARGETS_3M		59	0.6137227	1.3990462	0.11111111	0.48630565	0.99	1389	tags=41%, list=12%, signal=46%
ENK_UV_RESPONSE_EPIDERMIS_UP	ENK_UV_RESPONSE_EPIDERMIS_UP		193	0.38283283	1.398611	0.06382979	0.48555365	0.99	2572	tags=32%, list=23%, signal=40%
REACTOME_STEROID_METABOLISM	REACTOME_STEROID_METABOLISM		50	0.49736845	1.3985252	0.08510638	0.4837444	0.99	1248	tags=30%, list=11%, signal=34%
APPEL_IMATINIB_RESPONSE	APPEL_IMATINIB_RESPONSE		23	0.5963317	1.39815	0.09756097	0.4828471	0.99	2471	tags=48%, list=22%, signal=61%
MATSUDA_NATURAL_KILLER_DIFFERENTIATION	MATSUDA_NATURAL_KILLER_DIFFERENTIATION		365	0.3944863	1.3955286	0.083333336	0.4884133	0.99	2313	tags=30%, list=21%, signal=37%
GINESTIER_BREAST_CANCER_ZNF217_AMPLIFIED_UP	GINESTIER_BREAST_CANCER_ZNF217_AMPLIFIED_UP		36	0.38632068	1.3952196	0.14285715	0.48779842	0.99	2118	tags=19%, list=19%, signal=24%
STEARMAN_LUNG_CANCER_EARLY_VS_LATE_DN	STEARMAN_LUNG_CANCER_EARLY_VS_LATE_DN		46	0.4743478	1.3949157	0.057692308	0.4870658	0.99	3367	tags=57%, list=30%, signal=80%
ZHAN_MULTIPLE_MYELOMA_DN	ZHAN_MULTIPLE_MYELOMA_DN		22	0.6098363	1.3944635	0.08	0.48625922	0.99	1107	tags=41%, list=10%, signal=45%
MCBRYAN_PUBERTAL_BREAST_6_7WK_DN	MCBRYAN_PUBERTAL_BREAST_6_7WK_DN		62	0.496802	1.3939006	0.041666668	0.4860298	0.99	1378	tags=37%, list=12%, signal=42%
GENTILE_UV_HIGH_DOSE_DN	GENTILE_UV_HIGH_DOSE_DN		158	0.34174696	1.3932022	0.07692308	0.48602146	0.99	1637	tags=20%, list=15%, signal=23%
BROWNE_HCMV_INFECTION_24HR_UP	BROWNE_HCMV_INFECTION_24HR_UP		99	0.38577178	1.3920546	0.035714287	0.48735324	0.99	4653	tags=62%, list=42%, signal=104%
ROME_INSULIN_TARGETS_IN_MUSCLE_UP	ROME_INSULIN_TARGETS_IN_MUSCLE_UP		56	0.37781337	1.3919966	0.09615385	0.48595953	0.99	2563	tags=27%, list=23%, signal=35%
GINESTIER_BREAST_CANCER_20Q13_AMPLIFICATION_DN	GINESTIER_BREAST_CANCER_20Q13_AMPLIFICATION_DN		80	0.39235988	1.3918618	0.1521739	0.48430887	0.99	4447	tags=51%, list=40%, signal=84%
REACTOME_POST_TRANSLATIONAL_PROTEIN_MODIFICATION	REACTOME_POST_TRANSLATIONAL_PROTEIN_MODIFICATION		28	0.48796186	1.3918599	0.11111111	0.48244616	0.99	3692	tags=57%, list=33%, signal=85%
CAFFAREL_RESPONSE_TO_THC_DN	CAFFAREL_RESPONSE_TO_THC_DN		19	0.5245073	1.3887453	0.18181819	0.48841885	0.99	2121	tags=42%, list=19%, signal=52%
ZHAN_MULTIPLE_MYELOMA_CD1_VS_CD2_DN	ZHAN_MULTIPLE_MYELOMA_CD1_VS_CD2_DN		23	0.5570086	1.3882883	0.04255319	0.48835966	0.99	2559	tags=48%, list=23%, signal=62%
KEGG_LEISHMANIA_INFECTION	KEGG_LEISHMANIA_INFECTION		29	0.60085064	1.3880607	0.14545454	0.4876586	0.99	2342	tags=45%, list=21%, signal=57%
CHANDRAN_METASTASIS_UP	CHANDRAN_METASTASIS_UP		44	0.38837117	1.387557	0.06451613	0.48743734	0.99	3714	tags=52%, list=33%, signal=78%
LIN_APC_TARGETS	LIN_APC_TARGETS		35	0.42018935	1.3873737	0.22	0.48632428	0.99	2813	tags=43%, list=25%, signal=57%
MORI_MATURE_B_LYMPHOCYTE_DN	MORI_MATURE_B_LYMPHOCYTE_DN		44	0.42888018	1.3861779	0.13207547	0.48833302	0.99	3390	tags=50%, list=30%, signal=71%
RICKMAN_METASTASIS_DN	RICKMAN_METASTASIS_DN		160	0.43599474	1.3856884	0.12765957	0.48809835	0.99	3819	tags=52%, list=34%, signal=78%
REACTOME_S_PHASE	REACTOME_S_PHASE		84	0.43335864	1.3853004	0.18	0.4870038	0.99	3547	tags=46%, list=32%, signal=67%
NGUYEN_NOTCH1_TARGETS_UP	NGUYEN_NOTCH1_TARGETS_UP		15	0.55384564	1.3829281	0.13207547	0.4921455	0.99	672	tags=33%, list=6%, signal=35%
SCHLOSSER_SERUM_RESPONSE_AUGMENTED_BY_MYC	SCHLOSSER_SERUM_RESPONSE_AUGMENTED_BY_MYC		72	0.36729854	1.3803936	0.041666668	0.49731287	0.99	3761	tags=38%, list=34%, signal=56%
REACTOME_CELL_CYCLE_CHECKPOINTS	REACTOME_CELL_CYCLE_CHECKPOINTS		85	0.45038795	1.3801711	0.1632653	0.4962551	0.99	3212	tags=39%, list=29%, signal=54%
AIYAR_COBRA1_TARGETS_UP	AIYAR_COBRA1_TARGETS_UP		26	0.62777835	1.3799163	0.083333336	0.495637	0.99	1754	tags=42%, list=16%, signal=50%
PASQUALUCCI_LYMPHOMA_BY_GC_STAGE_UP	PASQUALUCCI_LYMPHOMA_BY_GC_STAGE_UP		183	0.37463135	1.3796321	0.06666667	0.49475434	0.99	3132	tags=39%, list=28%, signal=54%
LIU_CMYB_TARGETS_UP	LIU_CMYB_TARGETS_UP		102	0.37456524	1.3791953	0.020833334	0.4944396	0.99	2528	tags=33%, list=23%, signal=43%
LANDIS_BREAST_CANCER_PROGRESSION_UP	LANDIS_BREAST_CANCER_PROGRESSION_UP		42	0.59649587	1.3788875	0.17777778	0.49350214	0.99	3696	tags=81%, list=33%, signal=120%
WEIGEL_OXIDATIVE_STRESS_BY_HNE_AND_H2O2	WEIGEL_OXIDATIVE_STRESS_BY_HNE_AND_H2O2		28	0.41301244	1.3782555	0.045454547	0.49343565	0.99	1382	tags=29%, list=12%, signal=33%
BUYTAERT_PHOTODYNAMIC_THERAPY_STRESS_DN	BUYTAERT_PHOTODYNAMIC_THERAPY_STRESS_DN		353	0.3424437	1.3782018	0.10204082	0.49165428	0.99	1981	tags=24%, list=18%, signal=28%
LIAO_METASTASIS	LIAO_METASTASIS		282	0.35307494	1.3774158	0.054545455	0.49216962	0.99	2026	tags=27%, list=18%, signal=32%
BENPORATH_ES_CORE_NINE_CORRELATED	BENPORATH_ES_CORE_NINE_CORRELATED		65	0.40330538	1.3765745	0.09090909	0.49323604	0.99	2809	tags=32%, list=25%, signal=43%
KEGG_UBIQUITIN_MEDIATED_PROTEOLYSIS	KEGG_UBIQUITIN_MEDIATED_PROTEOLYSIS		77	0.3693406	1.376086	0.14285715	0.49291715	0.99	3777	tags=40%, list=34%, signal=60%
REACTOME_GAP_JUNCTION_TRAFFICKING	REACTOME_GAP_JUNCTION_TRAFFICKING		19	0.5475645	1.3759676	0.10526316	0.49140674	0.99	3282	tags=47%, list=29%, signal=67%
SIG_PIP3_SIGNALING_IN_CARDIAC_MYOCTES	SIG_PIP3_SIGNALING_IN_CARDIAC_MYOCTES		42	0.36818174	1.3756357	0.104166664	0.49048018	0.99	1083	tags=14%, list=10%, signal=16%
FLECHNER_PBL_KIDNEY_TRANSPLANT_OK_VS_DONOR_UP	FLECHNER_PBL_KIDNEY_TRANSPLANT_OK_VS_DONOR_UP		98	0.38364676	1.3750272	0.15	0.49050486	0.99	4814	tags=59%, list=43%, signal=103%
PARK_TRETINOIN_RESPONSE_AND_RARA_PLZF_FUSION	PARK_TRETINOIN_RESPONSE_AND_RARA_PLZF_FUSION		16	0.6269664	1.374598	0.125	0.48994976	0.99	2620	tags=63%, list=23%, signal=81%
LUI_THYROID_CANCER_PAX8_PPARG_UP	LUI_THYROID_CANCER_PAX8_PPARG_UP		27	0.49043286	1.3719546	0.08	0.49582368	0.99	3303	tags=48%, list=29%, signal=68%
JIANG_TIP30_TARGETS_DN	JIANG_TIP30_TARGETS_DN		18	0.4796173	1.3702853	0.12	0.49839157	0.99	2861	tags=50%, list=26%, signal=67%
REACTOME_METABOLISM_OF_PROTEINS	REACTOME_METABOLISM_OF_PROTEINS		128	0.3028383	1.3702145	0.17021276	0.49682593	0.99	3968	tags=33%, list=35%, signal=50%
OUYANG_PROSTATE_CANCER_MARKERS	OUYANG_PROSTATE_CANCER_MARKERS		15	0.551926	1.3697528	0.1	0.49631968	0.99	1479	tags=27%, list=13%, signal=31%
SMID_BREAST_CANCER_BASAL_UP	SMID_BREAST_CANCER_BASAL_UP		390	0.45254067	1.3677204	0.057692308	0.5013587	0.99	2010	tags=34%, list=18%, signal=40%
TARTE_PLASMA_CELL_VS_B_LYMPHOCYTE_UP	TARTE_PLASMA_CELL_VS_B_LYMPHOCYTE_UP		60	0.45094538	1.3676103	0.13043478	0.50000256	0.99	3946	tags=60%, list=35%, signal=92%
REACTOME_THROMBIN_SIGNALLING_THROUGH_PROTEINASE_ACTIVATED_RECEPTORS	REACTOME_THROMBIN_SIGNALLING_THROUGH_PROTEINASE_ACTIVATED_RECEPTORS		20	0.5172375	1.3663218	0.10909091	0.50160336	0.99	3309	tags=65%, list=30%, signal=92%
LUI_THYROID_CANCER_CLUSTER_3	LUI_THYROID_CANCER_CLUSTER_3		20	0.44539937	1.3653216	0.04761905	0.5025073	0.99	4890	tags=65%, list=44%, signal=115%
CHIARETTI_ACUTE_LYMPHOBLASTIC_LEUKEMIA_ZAP70	CHIARETTI_ACUTE_LYMPHOBLASTIC_LEUKEMIA_ZAP70		44	0.43991968	1.3652264	0.06818182	0.5009833	0.99	3494	tags=48%, list=31%, signal=69%
TSENG_IRS1_TARGETS_UP	TSENG_IRS1_TARGETS_UP		86	0.44029573	1.3647515	0.055555556	0.5005406	0.99	711	tags=20%, list=6%, signal=21%
REACTOME_CYCLIN_E_ASSOCIATED_EVENTS_DURING_G1_S_TRANSITION_	REACTOME_CYCLIN_E_ASSOCIATED_EVENTS_DURING_G1_S_TRANSITION_		49	0.4291806	1.3644695	0.10638298	0.49993625	0.99	3429	tags=39%, list=31%, signal=56%
LU_IL4_SIGNALING	LU_IL4_SIGNALING		46	0.5078674	1.3634896	0.104166664	0.5009624	0.99	2342	tags=46%, list=21%, signal=57%
REACTOME_FORMATION_AND_MATURATION_OF_MRNA_TRANSCRIPT	REACTOME_FORMATION_AND_MATURATION_OF_MRNA_TRANSCRIPT		99	0.31771147	1.3624926	0.20754717	0.50261724	0.99	5587	tags=61%, list=50%, signal=120%
REACTOME_SYNTHESIS_OF_GPI_ANCHORED_PROTEINS	REACTOME_SYNTHESIS_OF_GPI_ANCHORED_PROTEINS		15	0.48571372	1.3620017	0.10204082	0.502274	0.99	3968	tags=60%, list=35%, signal=93%
BROWNE_HCMV_INFECTION_48HR_UP	BROWNE_HCMV_INFECTION_48HR_UP		117	0.365299	1.3617557	0.019607844	0.50120294	0.99	2644	tags=33%, list=24%, signal=43%
MULLIGHAN_MLL_SIGNATURE_2_UP	MULLIGHAN_MLL_SIGNATURE_2_UP		242	0.36311746	1.3588088	0.14893617	0.50811934	1	3893	tags=44%, list=35%, signal=66%
REACTOME_THE_ROLE_OF_NEF_IN_HIV1_REPLICATION_AND_DISEASE_PATHOGENESIS	REACTOME_THE_ROLE_OF_NEF_IN_HIV1_REPLICATION_AND_DISEASE_PATHOGENESIS		21	0.49044704	1.3588002	0.14	0.5065069	1	3138	tags=57%, list=28%, signal=79%
LEE_RECENT_THYMIC_EMIGRANT	LEE_RECENT_THYMIC_EMIGRANT		65	0.42360085	1.3586617	0.12244898	0.5051349	1	2187	tags=31%, list=20%, signal=38%
NIKOLSKY_BREAST_CANCER_1Q21_AMPLICON	NIKOLSKY_BREAST_CANCER_1Q21_AMPLICON		26	0.5046186	1.3546576	0.14814815	0.51563764	1	2540	tags=38%, list=23%, signal=50%
ZHAN_V2_LATE_DIFFERENTIATION_GENES	ZHAN_V2_LATE_DIFFERENTIATION_GENES		27	0.4910652	1.3541	0.11111111	0.51550496	1	2229	tags=37%, list=20%, signal=46%
OLSSON_E2F3_TARGETS_DN	OLSSON_E2F3_TARGETS_DN		15	0.5864118	1.3536859	0.12765957	0.51562524	1	235	tags=33%, list=2%, signal=34%
DANG_MYC_TARGETS_UP	DANG_MYC_TARGETS_UP		87	0.35274872	1.3536832	0.13333334	0.51394016	1	1867	tags=23%, list=17%, signal=27%
ZHAN_MULTIPLE_MYELOMA_MS_DN	ZHAN_MULTIPLE_MYELOMA_MS_DN		18	0.5040228	1.3521909	0.10526316	0.51611507	1	4490	tags=56%, list=40%, signal=93%
GOLDRATH_HOMEOSTATIC_PROLIFERATION	GOLDRATH_HOMEOSTATIC_PROLIFERATION		122	0.31450635	1.3521119	0.09756097	0.5146219	1	4698	tags=50%, list=42%, signal=85%
MILI_PSEUDOPODIA_CHEMOTAXIS_UP	MILI_PSEUDOPODIA_CHEMOTAXIS_UP		36	0.35562745	1.3507607	0.08928572	0.51630443	1	1132	tags=17%, list=10%, signal=18%
KAUFFMANN_DNA_REPLICATION_GENES	KAUFFMANN_DNA_REPLICATION_GENES		103	0.3736713	1.3498785	0.1923077	0.517118	1	2937	tags=34%, list=26%, signal=46%
REACTOME_MRNA_SPLICING_MINOR_PATHWAY	REACTOME_MRNA_SPLICING_MINOR_PATHWAY		29	0.37450576	1.3494304	0.19607843	0.5165556	1	5575	tags=76%, list=50%, signal=151%
BARRIER_CANCER_RELAPSE_NORMAL_SAMPLE_DN	BARRIER_CANCER_RELAPSE_NORMAL_SAMPLE_DN		15	0.47292158	1.3493302	0.16666667	0.5153001	1	4695	tags=60%, list=42%, signal=103%
KEGG_ERBB_SIGNALING_PATHWAY	KEGG_ERBB_SIGNALING_PATHWAY		48	0.37955505	1.3485887	0.11111111	0.5158733	1	1083	tags=21%, list=10%, signal=23%
LINDSTEDT_DENDRITIC_CELL_MATURATION_A	LINDSTEDT_DENDRITIC_CELL_MATURATION_A		39	0.59177077	1.3474537	0.14545454	0.51699626	1	2894	tags=56%, list=26%, signal=76%
KYNG_DNA_DAMAGE_DN	KYNG_DNA_DAMAGE_DN		68	0.42000002	1.3467271	0.11764706	0.5171767	1	1450	tags=26%, list=13%, signal=30%
ZUCCHI_METASTASIS_DN	ZUCCHI_METASTASIS_DN		19	0.4874669	1.3453804	0.13207547	0.5196061	1	1996	tags=42%, list=18%, signal=51%
SONG_TARGETS_OF_IE86_CMV_PROTEIN	SONG_TARGETS_OF_IE86_CMV_PROTEIN		32	0.5694985	1.3448017	0.2244898	0.5196591	1	2450	tags=47%, list=22%, signal=60%
REACTOME_RNA_POLYMERASE_II_TRANSCRIPTION	REACTOME_RNA_POLYMERASE_II_TRANSCRIPTION		70	0.3127782	1.3445238	0.16363636	0.5188323	1	5169	tags=51%, list=46%, signal=95%
HOSHIDA_LIVER_CANCER_SUBCLASS_S1	HOSHIDA_LIVER_CANCER_SUBCLASS_S1		184	0.40268666	1.3441615	0.21568628	0.51824886	1	3410	tags=43%, list=30%, signal=61%
REACTOME_PREFOLDIN_MEDIATED_TRANSFER_OF_SUBSTRATE_TO_CCT_TRIC	REACTOME_PREFOLDIN_MEDIATED_TRANSFER_OF_SUBSTRATE_TO_CCT_TRIC		17	0.5092058	1.3424255	0.10869565	0.5213052	1	4174	tags=65%, list=37%, signal=103%
WINTER_HYPOXIA_UP	WINTER_HYPOXIA_UP		49	0.3942443	1.3420191	0.16	0.5204326	1	3224	tags=39%, list=29%, signal=54%
BILD_SRC_ONCOGENIC_SIGNATURE	BILD_SRC_ONCOGENIC_SIGNATURE		24	0.4838307	1.341924	0.1	0.5189789	1	3071	tags=46%, list=27%, signal=63%
KLEIN_PRIMARY_EFFUSION_LYMPHOMA_UP	KLEIN_PRIMARY_EFFUSION_LYMPHOMA_UP		39	0.40363762	1.341593	0.11764706	0.51812077	1	2008	tags=36%, list=18%, signal=44%
SHEDDEN_LUNG_CANCER_GOOD_SURVIVAL_A12	SHEDDEN_LUNG_CANCER_GOOD_SURVIVAL_A12		166	0.39125443	1.341431	0.09677419	0.5170458	1	3434	tags=46%, list=31%, signal=65%
AMIT_SERUM_RESPONSE_40_MCF10A	AMIT_SERUM_RESPONSE_40_MCF10A		22	0.5699971	1.3412367	0.12903225	0.5159643	1	1578	tags=36%, list=14%, signal=42%
PUJANA_BRCA_CENTERED_NETWORK	PUJANA_BRCA_CENTERED_NETWORK		72	0.44855064	1.341114	0.15686275	0.51476425	1	2129	tags=31%, list=19%, signal=37%
BIOCARTA_MCM_PATHWAY	BIOCARTA_MCM_PATHWAY		16	0.5444025	1.3390654	0.2264151	0.5196741	1	2230	tags=44%, list=20%, signal=55%
MULLIGHAN_MLL_SIGNATURE_1_UP	MULLIGHAN_MLL_SIGNATURE_1_UP		233	0.36030293	1.3389543	0.14893617	0.51851624	1	3900	tags=45%, list=35%, signal=67%
MILI_PSEUDOPODIA_HAPTOTAXIS_DN	MILI_PSEUDOPODIA_HAPTOTAXIS_DN		401	0.33015892	1.3384291	0.10869565	0.51848817	1	3864	tags=42%, list=35%, signal=61%
BOHN_PRIMARY_IMMUNODEFICIENCY_SYNDROM_DN	BOHN_PRIMARY_IMMUNODEFICIENCY_SYNDROM_DN		18	0.56272715	1.3383919	0.08163265	0.5169825	1	1341	tags=33%, list=12%, signal=38%
ZHAN_MULTIPLE_MYELOMA_SUBGROUPS	ZHAN_MULTIPLE_MYELOMA_SUBGROUPS		25	0.41472104	1.3381258	0.13461539	0.5161151	1	2761	tags=28%, list=25%, signal=37%
SESTO_RESPONSE_TO_UV_C6	SESTO_RESPONSE_TO_UV_C6		30	0.40133026	1.3358713	0.14	0.5209035	1	2761	tags=37%, list=25%, signal=49%
MANALO_HYPOXIA_DN	MANALO_HYPOXIA_DN		173	0.4074568	1.3353112	0.2	0.5212545	1	2373	tags=31%, list=21%, signal=38%
GEORGES_CELL_CYCLE_MIR192_TARGETS	GEORGES_CELL_CYCLE_MIR192_TARGETS		39	0.40848723	1.3345102	0.20408164	0.52164024	1	1116	tags=18%, list=10%, signal=20%
CROONQUIST_NRAS_VS_STROMAL_STIMULATION_UP	CROONQUIST_NRAS_VS_STROMAL_STIMULATION_UP		20	0.57695943	1.3344555	0.30769232	0.5202123	1	1024	tags=40%, list=9%, signal=44%
REACTOME_ACTIVATION_OF_ATR_IN_RESPONSE_TO_REPLICATION_STRESS	REACTOME_ACTIVATION_OF_ATR_IN_RESPONSE_TO_REPLICATION_STRESS		31	0.5300902	1.3334525	0.18367347	0.5220972	1	2373	tags=45%, list=21%, signal=57%
REACTOME_HIV1_TRANSCRIPTION_INITIATION	REACTOME_HIV1_TRANSCRIPTION_INITIATION		32	0.35177487	1.3333045	0.2244898	0.5211237	1	5169	tags=56%, list=46%, signal=104%
MUNSHI_MULTIPLE_MYELOMA_UP	MUNSHI_MULTIPLE_MYELOMA_UP		44	0.41019055	1.333032	0.20930232	0.520265	1	4546	tags=57%, list=41%, signal=95%
IWANAGA_CARCINOGENESIS_BY_KRAS_UP	IWANAGA_CARCINOGENESIS_BY_KRAS_UP		108	0.3838362	1.3326954	0.10909091	0.5197632	1	1521	tags=25%, list=14%, signal=29%
DAIRKEE_TERT_TARGETS_UP	DAIRKEE_TERT_TARGETS_UP		212	0.29966202	1.3325533	0.12244898	0.5184106	1	3817	tags=38%, list=34%, signal=57%
SHAFFER_IRF4_TARGETS_IN_ACTIVATED_DENDRITIC_CELL	SHAFFER_IRF4_TARGETS_IN_ACTIVATED_DENDRITIC_CELL		43	0.4005979	1.3315731	0.09615385	0.5201892	1	1188	tags=23%, list=11%, signal=26%
PELLICCIOTTA_HDAC_IN_ANTIGEN_PRESENTATION_UP	PELLICCIOTTA_HDAC_IN_ANTIGEN_PRESENTATION_UP		49	0.32962826	1.3307891	0.1875	0.52100426	1	4662	tags=53%, list=42%, signal=91%
REACTOME_ORC1_REMOVAL_FROM_CHROMATIN	REACTOME_ORC1_REMOVAL_FROM_CHROMATIN		54	0.44739112	1.3303703	0.14583333	0.52058846	1	3212	tags=43%, list=29%, signal=59%
MORI_SMALL_PRE_BII_LYMPHOCYTE_DN	MORI_SMALL_PRE_BII_LYMPHOCYTE_DN		46	0.411039	1.3278804	0.16363636	0.5257553	1	2654	tags=33%, list=24%, signal=43%
YAO_TEMPORAL_RESPONSE_TO_PROGESTERONE_CLUSTER_14	YAO_TEMPORAL_RESPONSE_TO_PROGESTERONE_CLUSTER_14		97	0.33553606	1.3263779	0.18367347	0.5289766	1	3946	tags=49%, list=35%, signal=76%
HELLER_HDAC_TARGETS_DN	HELLER_HDAC_TARGETS_DN		169	0.3670506	1.3262491	0.12962963	0.52771264	1	2731	tags=33%, list=24%, signal=43%
NIKOLSKY_BREAST_CANCER_8Q23_Q24_AMPLICON	NIKOLSKY_BREAST_CANCER_8Q23_Q24_AMPLICON		71	0.40503684	1.3255417	0.13333334	0.52843064	1	3151	tags=37%, list=28%, signal=51%
DAZARD_RESPONSE_TO_UV_NHEK_DN	DAZARD_RESPONSE_TO_UV_NHEK_DN		118	0.3429698	1.3254008	0.04255319	0.52733445	1	1637	tags=19%, list=15%, signal=23%
SHAFFER_IRF4_TARGETS_IN_MYELOMA_VS_MATURE_B_LYMPHOCYTE	SHAFFER_IRF4_TARGETS_IN_MYELOMA_VS_MATURE_B_LYMPHOCYTE		69	0.37211683	1.325154	0.09803922	0.5264559	1	1243	tags=20%, list=11%, signal=23%
REACTOME_INSULIN_SYNTHESIS_AND_SECRETION	REACTOME_INSULIN_SYNTHESIS_AND_SECRETION		87	0.2821186	1.3225913	0.17307693	0.53227156	1	3385	tags=29%, list=30%, signal=41%
VANTVEER_BREAST_CANCER_METASTASIS_UP	VANTVEER_BREAST_CANCER_METASTASIS_UP		27	0.47220898	1.321066	0.09259259	0.53603166	1	1642	tags=26%, list=15%, signal=30%
BENPORATH_ES_2	BENPORATH_ES_2		22	0.49105814	1.3208551	0.12962963	0.5349821	1	2025	tags=36%, list=18%, signal=44%
SHAFFER_IRF4_TARGETS_IN_PLASMA_CELL_VS_MATURE_B_LYMPHOCYTE	SHAFFER_IRF4_TARGETS_IN_PLASMA_CELL_VS_MATURE_B_LYMPHOCYTE		48	0.44377238	1.3205012	0.115384616	0.53418905	1	1928	tags=33%, list=17%, signal=40%
NOJIMA_SFRP2_TARGETS_DN	NOJIMA_SFRP2_TARGETS_DN		15	0.5828133	1.3204743	0.11320755	0.5328311	1	2524	tags=47%, list=23%, signal=60%
MASSARWEH_TAMOXIFEN_RESISTANCE_DN	MASSARWEH_TAMOXIFEN_RESISTANCE_DN		122	0.40987575	1.320079	0.03846154	0.5324772	1	2404	tags=36%, list=21%, signal=45%
MMS_MOUSE_LYMPH_HIGH_4HRS_UP	MMS_MOUSE_LYMPH_HIGH_4HRS_UP		31	0.44362572	1.3198436	0.1632653	0.53163874	1	3788	tags=45%, list=34%, signal=68%
PENG_GLUTAMINE_DEPRIVATION_DN	PENG_GLUTAMINE_DEPRIVATION_DN		53	0.35401672	1.3185999	0.12765957	0.53405756	1	5321	tags=62%, list=48%, signal=118%
REACTOME_PYRIMIDINE_METABOLISM	REACTOME_PYRIMIDINE_METABOLISM		15	0.5282003	1.318575	0.2	0.5326172	1	3939	tags=60%, list=35%, signal=92%
WU_HBX_TARGETS_1_DN	WU_HBX_TARGETS_1_DN		15	0.5219543	1.3182689	0.17307693	0.53223443	1	3714	tags=53%, list=33%, signal=80%
TURASHVILI_BREAST_DUCTAL_CARCINOMA_VS_LOBULAR_NORMAL_UP	TURASHVILI_BREAST_DUCTAL_CARCINOMA_VS_LOBULAR_NORMAL_UP		39	0.4896996	1.3181076	0.11764706	0.53120023	1	1346	tags=31%, list=12%, signal=35%
REACTOME_TAT_MEDIATED_HIV1_ELONGATION_ARREST_AND_RECOVERY	REACTOME_TAT_MEDIATED_HIV1_ELONGATION_ARREST_AND_RECOVERY		27	0.35639977	1.3179959	0.19565217	0.5300123	1	5587	tags=63%, list=50%, signal=125%
LUI_THYROID_CANCER_PAX8_PPARG_DN	LUI_THYROID_CANCER_PAX8_PPARG_DN		34	0.33174837	1.316876	0.14893617	0.53161365	1	4891	tags=53%, list=44%, signal=94%
KORKOLA_SEMINOMA_UP	KORKOLA_SEMINOMA_UP		31	0.43671834	1.3165017	0.13636364	0.5310557	1	4001	tags=48%, list=36%, signal=75%
LEONARD_HYPOXIA	LEONARD_HYPOXIA		26	0.49300262	1.3163642	0.16666667	0.5300805	1	2429	tags=42%, list=22%, signal=54%
DEURIG_T_CELL_PROLYMPHOCYTIC_LEUKEMIA_UP	DEURIG_T_CELL_PROLYMPHOCYTIC_LEUKEMIA_UP		216	0.32204583	1.3158853	0.11111111	0.530744	1	3655	tags=38%, list=33%, signal=55%
MOREAUX_B_LYMPHOCYTE_MATURATION_BY_TACI_UP	MOREAUX_B_LYMPHOCYTE_MATURATION_BY_TACI_UP		41	0.43455806	1.3155104	0.10714286	0.53060573	1	2163	tags=37%, list=19%, signal=45%
HOFFMANN_PRE_BI_TO_LARGE_PRE_BII_LYMPHOCYTE_DN	HOFFMANN_PRE_BI_TO_LARGE_PRE_BII_LYMPHOCYTE_DN		51	0.48247066	1.3151454	0.17021276	0.530454	1	2206	tags=35%, list=20%, signal=44%
REACTOME_MRNA_SPLICING	REACTOME_MRNA_SPLICING		63	0.32788554	1.314573	0.21153846	0.5306151	1	5245	tags=60%, list=47%, signal=113%
ZHAN_MULTIPLE_MYELOMA_HP_UP	ZHAN_MULTIPLE_MYELOMA_HP_UP		26	0.45803732	1.3144833	0.16666667	0.52937585	1	2492	tags=35%, list=22%, signal=44%
REACTOME_HIV_INFECTION	REACTOME_HIV_INFECTION		139	0.3275587	1.3144735	0.14285715	0.5279451	1	5587	tags=60%, list=50%, signal=119%
GARY_CD5_TARGETS_UP	GARY_CD5_TARGETS_UP		292	0.31156364	1.3141147	0.16071428	0.52753234	1	3152	tags=30%, list=28%, signal=41%
RASHI_RESPONSE_TO_IONIZING_RADIATION_3	RASHI_RESPONSE_TO_IONIZING_RADIATION_3		34	0.39869356	1.3137186	0.11111111	0.527064	1	2815	tags=35%, list=25%, signal=47%
REACTOME_DNA_REPLICATION_PRE_INITIATION	REACTOME_DNA_REPLICATION_PRE_INITIATION		63	0.4506191	1.3132409	0.20408164	0.52678144	1	3212	tags=43%, list=29%, signal=60%
SATO_SILENCED_EPIGENETICALLY_IN_PANCREATIC_CANCER	SATO_SILENCED_EPIGENETICALLY_IN_PANCREATIC_CANCER		27	0.52161187	1.3128861	0.06666667	0.5262358	1	2917	tags=48%, list=26%, signal=65%
NAKAMURA_TUMOR_ZONE_PERIPHERAL_VS_CENTRAL_UP	NAKAMURA_TUMOR_ZONE_PERIPHERAL_VS_CENTRAL_UP		163	0.37078604	1.3121967	0.040816326	0.52669704	1	1612	tags=22%, list=14%, signal=25%
GRUETZMANN_PANCREATIC_CANCER_UP	GRUETZMANN_PANCREATIC_CANCER_UP		252	0.3844438	1.3121566	0.14893617	0.52543724	1	3369	tags=41%, list=30%, signal=58%
KEGG_ALANINE_ASPARTATE_AND_GLUTAMATE_METABOLISM	KEGG_ALANINE_ASPARTATE_AND_GLUTAMATE_METABOLISM		21	0.47974965	1.3111949	0.13333334	0.5268892	1	825	tags=14%, list=7%, signal=15%
REACTOME_NEF_MEDIATES_DOWN_MODULATION_OF_CELL_SURFACE_RECEPTORS_BY_RECRUITING_THEM_TO_CLATHRIN_ADAPTERS	REACTOME_NEF_MEDIATES_DOWN_MODULATION_OF_CELL_SURFACE_RECEPTORS_BY_RECRUITING_THEM_TO_CLATHRIN_ADAPTERS		15	0.44621685	1.3110354	0.14814815	0.5259919	1	3138	tags=53%, list=28%, signal=74%
REACTOME_ELONGATION_AND_PROCESSING_OF_CAPPED_TRANSCRIPTS	REACTOME_ELONGATION_AND_PROCESSING_OF_CAPPED_TRANSCRIPTS		88	0.30990618	1.3104523	0.23076923	0.5267488	1	5587	tags=60%, list=50%, signal=119%
KEGG_AMINO_SUGAR_AND_NUCLEOTIDE_SUGAR_METABOLISM	KEGG_AMINO_SUGAR_AND_NUCLEOTIDE_SUGAR_METABOLISM		32	0.44211364	1.3090293	0.19148937	0.52901644	1	3739	tags=50%, list=33%, signal=75%
DUNNE_TARGETS_OF_AML1_MTG8_FUSION_UP	DUNNE_TARGETS_OF_AML1_MTG8_FUSION_UP		32	0.5482882	1.3087063	0.1764706	0.528952	1	2270	tags=56%, list=20%, signal=70%
REACTOME_SCF_SKP2_MEDIATED_DEGRADATION_OF_P27_P21	REACTOME_SCF_SKP2_MEDIATED_DEGRADATION_OF_P27_P21		44	0.4328003	1.3082669	0.13043478	0.52888596	1	3429	tags=41%, list=31%, signal=59%
KEGG_STEROID_HORMONE_BIOSYNTHESIS	KEGG_STEROID_HORMONE_BIOSYNTHESIS		24	0.49261355	1.3077102	0.1509434	0.5291648	1	1680	tags=33%, list=15%, signal=39%
PUJANA_BREAST_CANCER_LIT_INT_NETWORK	PUJANA_BREAST_CANCER_LIT_INT_NETWORK		64	0.38613978	1.3062685	0.21153846	0.53245825	1	2010	tags=22%, list=18%, signal=27%
REACTOME_TRANSCRIPTION_OF_THE_HIV_GENOME	REACTOME_TRANSCRIPTION_OF_THE_HIV_GENOME		48	0.31320262	1.3052944	0.1923077	0.53416324	1	5700	tags=58%, list=51%, signal=118%
BERTUCCI_MEDULLARY_VS_DUCTAL_BREAST_CANCER_UP	BERTUCCI_MEDULLARY_VS_DUCTAL_BREAST_CANCER_UP		107	0.3748772	1.3050956	0.2037037	0.5333316	1	3140	tags=37%, list=28%, signal=51%
ST_INTERLEUKIN_4_PATHWAY	ST_INTERLEUKIN_4_PATHWAY		17	0.5107659	1.3049035	0.21568628	0.5327915	1	2123	tags=41%, list=19%, signal=51%
GARGALOVIC_RESPONSE_TO_OXIDIZED_PHOSPHOLIPIDS_BLACK_UP	GARGALOVIC_RESPONSE_TO_OXIDIZED_PHOSPHOLIPIDS_BLACK_UP		20	0.5140018	1.3037721	0.12765957	0.5345491	1	1516	tags=35%, list=14%, signal=40%
KEGG_O_GLYCAN_BIOSYNTHESIS	KEGG_O_GLYCAN_BIOSYNTHESIS		17	0.48484048	1.3036356	0.15384616	0.5335543	1	731	tags=24%, list=7%, signal=25%
KEGG_ENDOCYTOSIS	KEGG_ENDOCYTOSIS		100	0.3262533	1.3026642	0.10869565	0.53511155	1	3343	tags=38%, list=30%, signal=54%
BIOCARTA_AT1R_PATHWAY	BIOCARTA_AT1R_PATHWAY		20	0.47457924	1.3026409	0.19565217	0.5337847	1	3819	tags=50%, list=34%, signal=76%
STEIN_ESR1_TARGETS	STEIN_ESR1_TARGETS		54	0.42870995	1.3021561	0.12	0.53377306	1	2359	tags=37%, list=21%, signal=47%
WILCOX_PRESPONSE_TO_ROGESTERONE_DN	WILCOX_PRESPONSE_TO_ROGESTERONE_DN		30	0.5859996	1.3017713	0.11320755	0.53382266	1	1200	tags=40%, list=11%, signal=45%
KLEIN_TARGETS_OF_BCR_ABL1_FUSION	KLEIN_TARGETS_OF_BCR_ABL1_FUSION		21	0.54809606	1.3015571	0.18867925	0.5332869	1	1617	tags=29%, list=14%, signal=33%
LIANG_HEMATOPOIESIS_STEM_CELL_NUMBER_LARGE_VS_TINY_UP	LIANG_HEMATOPOIESIS_STEM_CELL_NUMBER_LARGE_VS_TINY_UP		36	0.45976442	1.3014239	0.16071428	0.53229684	1	3515	tags=50%, list=31%, signal=73%
STEARMAN_TUMOR_FIELD_EFFECT_UP	STEARMAN_TUMOR_FIELD_EFFECT_UP		34	0.48953828	1.300835	0.12280702	0.5327046	1	2424	tags=41%, list=22%, signal=52%
DELYS_THYROID_CANCER_UP	DELYS_THYROID_CANCER_UP		275	0.4473088	1.3007977	0.08510638	0.5315031	1	2656	tags=44%, list=24%, signal=56%
WIELAND_UP_BY_HBV_INFECTION	WIELAND_UP_BY_HBV_INFECTION		67	0.5357132	1.3003718	0.25925925	0.5314405	1	2657	tags=45%, list=24%, signal=58%
BIOCARTA_IL2_PATHWAY	BIOCARTA_IL2_PATHWAY		15	0.5113755	1.2968198	0.18644068	0.5395535	1	1609	tags=27%, list=14%, signal=31%
BROWNE_HCMV_INFECTION_2HR_DN	BROWNE_HCMV_INFECTION_2HR_DN		31	0.45707303	1.2963458	0.0952381	0.5391358	1	619	tags=19%, list=6%, signal=20%
REACTOME_REGULATION_OF_ORNITHINE_DECARBOXYLASE	REACTOME_REGULATION_OF_ORNITHINE_DECARBOXYLASE		40	0.3962122	1.2947466	0.2244898	0.5421356	1	5396	tags=65%, list=48%, signal=125%
PENG_LEUCINE_DEPRIVATION_DN	PENG_LEUCINE_DEPRIVATION_DN		36	0.376634	1.2945246	0.17021276	0.54118913	1	5058	tags=64%, list=45%, signal=116%
KAUFFMANN_DNA_REPAIR_GENES	KAUFFMANN_DNA_REPAIR_GENES		148	0.3694293	1.2938787	0.26	0.54113686	1	3134	tags=30%, list=28%, signal=42%
SESTO_RESPONSE_TO_UV_C7	SESTO_RESPONSE_TO_UV_C7		49	0.39188004	1.2933956	0.057692308	0.5410608	1	1235	tags=20%, list=11%, signal=23%
FARMER_BREAST_CANCER_BASAL_VS_LULMINAL	FARMER_BREAST_CANCER_BASAL_VS_LULMINAL		192	0.3953324	1.2933006	0.08510638	0.5398938	1	2037	tags=29%, list=18%, signal=35%
DAZARD_RESPONSE_TO_UV_SCC_UP	DAZARD_RESPONSE_TO_UV_SCC_UP		57	0.36819938	1.2926711	0.078431375	0.5403654	1	2451	tags=28%, list=22%, signal=36%
COLDREN_GEFITINIB_RESISTANCE_DN	COLDREN_GEFITINIB_RESISTANCE_DN		123	0.50180984	1.2923801	0.26	0.53976375	1	2040	tags=40%, list=18%, signal=48%
NUTT_GBM_VS_AO_GLIOMA_UP	NUTT_GBM_VS_AO_GLIOMA_UP		30	0.4095772	1.2922649	0.1875	0.5386046	1	3118	tags=50%, list=28%, signal=69%
BROWNE_HCMV_INFECTION_10HR_DN	BROWNE_HCMV_INFECTION_10HR_DN		32	0.4000028	1.2921537	0.07692308	0.53757143	1	2472	tags=31%, list=22%, signal=40%
REACTOME_TRANSCRIPTION	REACTOME_TRANSCRIPTION		103	0.2942073	1.2910676	0.20408164	0.539158	1	5587	tags=57%, list=50%, signal=113%
KEGG_GALACTOSE_METABOLISM	KEGG_GALACTOSE_METABOLISM		21	0.46657637	1.290247	0.21153846	0.53980786	1	3224	tags=52%, list=29%, signal=73%
SHIPP_DLBCL_CURED_VS_FATAL_DN	SHIPP_DLBCL_CURED_VS_FATAL_DN		26	0.42190656	1.2901244	0.21052632	0.53886425	1	2860	tags=54%, list=26%, signal=72%
KRIGE_RESPONSE_TO_TOSEDOSTAT_6HR_DN	KRIGE_RESPONSE_TO_TOSEDOSTAT_6HR_DN		462	0.29620114	1.2901223	0.08888889	0.53755945	1	3330	tags=31%, list=30%, signal=43%
HAHTOLA_MYCOSIS_FUNGOIDES_SKIN_DN	HAHTOLA_MYCOSIS_FUNGOIDES_SKIN_DN		17	0.46460527	1.2895952	0.14285715	0.53784007	1	3537	tags=53%, list=32%, signal=77%
REACTOME_LYSOSOME_VESICLE_BIOGENESIS	REACTOME_LYSOSOME_VESICLE_BIOGENESIS		16	0.45360678	1.2874931	0.2	0.5425157	1	3408	tags=44%, list=30%, signal=63%
RIZKI_TUMOR_INVASIVENESS_2D_UP	RIZKI_TUMOR_INVASIVENESS_2D_UP		47	0.3410994	1.2874478	0.17021276	0.54125386	1	2696	tags=30%, list=24%, signal=39%
VERNELL_RETINOBLASTOMA_PATHWAY_UP	VERNELL_RETINOBLASTOMA_PATHWAY_UP		29	0.51832175	1.2864113	0.2244898	0.54320025	1	4303	tags=76%, list=38%, signal=123%
CHAUHAN_RESPONSE_TO_METHOXYESTRADIOL_UP	CHAUHAN_RESPONSE_TO_METHOXYESTRADIOL_UP		31	0.3908853	1.2860292	0.22916667	0.54294777	1	4078	tags=45%, list=36%, signal=71%
DAZARD_UV_RESPONSE_CLUSTER_G2	DAZARD_UV_RESPONSE_CLUSTER_G2		15	0.53414595	1.2853682	0.21568628	0.5435581	1	2040	tags=47%, list=18%, signal=57%
REACTOME_TOLL_RECEPTOR_CASCADES	REACTOME_TOLL_RECEPTOR_CASCADES		53	0.4493791	1.2839998	0.20930232	0.5461815	1	3303	tags=40%, list=29%, signal=56%
BIOCARTA_PROTEASOME_PATHWAY	BIOCARTA_PROTEASOME_PATHWAY		17	0.47715193	1.2839831	0.2244898	0.5449374	1	3191	tags=53%, list=28%, signal=74%
LAIHO_COLORECTAL_CANCER_SERRATED_DN	LAIHO_COLORECTAL_CANCER_SERRATED_DN		47	0.34094828	1.2820408	0.25581396	0.5493033	1	4238	tags=47%, list=38%, signal=75%
SASSON_RESPONSE_TO_GONADOTROPHINS_UP	SASSON_RESPONSE_TO_GONADOTROPHINS_UP		49	0.37261677	1.2820069	0.16666667	0.5480916	1	3116	tags=33%, list=28%, signal=45%
TIEN_INTESTINE_PROBIOTICS_24HR_DN	TIEN_INTESTINE_PROBIOTICS_24HR_DN		128	0.29134536	1.2817276	0.24444444	0.54778033	1	3935	tags=37%, list=35%, signal=56%
SMITH_LIVER_CANCER	SMITH_LIVER_CANCER		22	0.3956042	1.2804857	0.06779661	0.54969805	1	379	tags=14%, list=3%, signal=14%
PUJANA_XPRSS_INT_NETWORK	PUJANA_XPRSS_INT_NETWORK		107	0.40137368	1.2783786	0.21153846	0.5541248	1	2129	tags=26%, list=19%, signal=32%
BOYAULT_LIVER_CANCER_SUBCLASS_G123_UP	BOYAULT_LIVER_CANCER_SUBCLASS_G123_UP		26	0.38655812	1.2772894	0.13559322	0.5560598	1	3297	tags=46%, list=29%, signal=65%
REACTOME_PLATELET_ACTIVATION_TRIGGERS	REACTOME_PLATELET_ACTIVATION_TRIGGERS		42	0.43234518	1.2770518	0.16	0.55534256	1	3309	tags=57%, list=30%, signal=81%
YAO_TEMPORAL_RESPONSE_TO_PROGESTERONE_CLUSTER_9	YAO_TEMPORAL_RESPONSE_TO_PROGESTERONE_CLUSTER_9		59	0.42184615	1.2760398	0.21276596	0.5564234	1	3064	tags=39%, list=27%, signal=53%
BARIS_THYROID_CANCER_DN	BARIS_THYROID_CANCER_DN		43	0.43715164	1.2752112	0.09090909	0.5572986	1	1531	tags=23%, list=14%, signal=27%
REACTOME_SCF_BETA_TRCP_MEDIATED_DEGRADATION_OF_EMI1	REACTOME_SCF_BETA_TRCP_MEDIATED_DEGRADATION_OF_EMI1		40	0.42459813	1.2743304	0.20408164	0.55813277	1	5561	tags=70%, list=50%, signal=139%
BIOCARTA_FAS_PATHWAY	BIOCARTA_FAS_PATHWAY		18	0.4682525	1.2740973	0.1904762	0.55767447	1	1370	tags=22%, list=12%, signal=25%
CREIGHTON_ENDOCRINE_THERAPY_RESISTANCE_1	CREIGHTON_ENDOCRINE_THERAPY_RESISTANCE_1		281	0.33009386	1.2738287	0.094339624	0.55695	1	3009	tags=33%, list=27%, signal=44%
MILI_PSEUDOPODIA	MILI_PSEUDOPODIA		22	0.40907246	1.2727407	0.17391305	0.5580148	1	180	tags=9%, list=2%, signal=9%
REACTOME_HORMONE_BIOSYNTHESIS	REACTOME_HORMONE_BIOSYNTHESIS		36	0.4561511	1.2720885	0.12307692	0.5586009	1	3174	tags=50%, list=28%, signal=70%
CUI_GLUCOSE_DEPRIVATION	CUI_GLUCOSE_DEPRIVATION		35	0.39645818	1.2712128	0.14893617	0.5599684	1	3906	tags=60%, list=35%, signal=92%
FURUKAWA_DUSP6_TARGETS_PCI35_UP	FURUKAWA_DUSP6_TARGETS_PCI35_UP		37	0.4928519	1.2711742	0.1632653	0.5588227	1	2287	tags=41%, list=20%, signal=51%
NEWMAN_ERCC6_TARGETS_UP	NEWMAN_ERCC6_TARGETS_UP		15	0.57428324	1.2709818	0.11111111	0.5581517	1	3390	tags=67%, list=30%, signal=95%
MARCHINI_TRABECTEDIN_RESISTANCE_UP	MARCHINI_TRABECTEDIN_RESISTANCE_UP		16	0.45388603	1.2672415	0.2413793	0.56702185	1	4049	tags=69%, list=36%, signal=108%
KEGG_RNA_POLYMERASE	KEGG_RNA_POLYMERASE		20	0.38678935	1.2669327	0.21276596	0.5667698	1	5290	tags=70%, list=47%, signal=132%
REACTOME_TOLL_LIKE_RECEPTOR_4_CASCADE	REACTOME_TOLL_LIKE_RECEPTOR_4_CASCADE		18	0.57959634	1.2665037	0.27083334	0.5667172	1	2855	tags=56%, list=25%, signal=74%
REACTOME_PROCESSING_OF_CAPPED_INTRON_CONTAINING_PRE_MRNA	REACTOME_PROCESSING_OF_CAPPED_INTRON_CONTAINING_PRE_MRNA		82	0.2977853	1.2663302	0.25490198	0.5658371	1	5575	tags=60%, list=50%, signal=118%
RIZ_ERYTHROID_DIFFERENTIATION_CCNE1	RIZ_ERYTHROID_DIFFERENTIATION_CCNE1		32	0.35882688	1.2652634	0.2037037	0.56758976	1	4944	tags=53%, list=44%, signal=95%
MOREIRA_RESPONSE_TO_TSA_UP	MOREIRA_RESPONSE_TO_TSA_UP		21	0.42732432	1.2651503	0.12	0.5667609	1	4853	tags=52%, list=43%, signal=92%
CROONQUIST_NRAS_SIGNALING_UP	CROONQUIST_NRAS_SIGNALING_UP		20	0.6464068	1.2647365	0.25490198	0.566557	1	1546	tags=50%, list=14%, signal=58%
ACEVEDO_LIVER_TUMOR_VS_NORMAL_ADJACENT_TISSUE_UP	ACEVEDO_LIVER_TUMOR_VS_NORMAL_ADJACENT_TISSUE_UP		488	0.27864745	1.2644598	0.19565217	0.5657618	1	4159	tags=40%, list=37%, signal=61%
REACTOME_SYNTHESIS_OF_DNA	REACTOME_SYNTHESIS_OF_DNA		72	0.42002827	1.2644287	0.25531915	0.5645593	1	3212	tags=43%, list=29%, signal=60%
WANG_ESOPHAGUS_CANCER_VS_NORMAL_UP	WANG_ESOPHAGUS_CANCER_VS_NORMAL_UP		82	0.42213732	1.2639309	0.12244898	0.56428516	1	2542	tags=38%, list=23%, signal=49%
TAKEDA_TARGETS_OF_NUP98_HOXA9_FUSION_3D_DN	TAKEDA_TARGETS_OF_NUP98_HOXA9_FUSION_3D_DN		16	0.61116135	1.262678	0.17741935	0.5666941	1	1379	tags=44%, list=12%, signal=50%
RICKMAN_TUMOR_DIFFERENTIATED_MODERATELY_VS_POORLY_UP	RICKMAN_TUMOR_DIFFERENTIATED_MODERATELY_VS_POORLY_UP		20	0.48742777	1.26248	0.2173913	0.5659137	1	1614	tags=25%, list=14%, signal=29%
RICKMAN_TUMOR_DIFFERENTIATED_MODERATELY_VS_POORLY_DN	RICKMAN_TUMOR_DIFFERENTIATED_MODERATELY_VS_POORLY_DN		20	0.48742777	1.26248	0.2173913	0.5646589	1	1614	tags=25%, list=14%, signal=29%
GARCIA_TARGETS_OF_FLI1_AND_DAX1_DN	GARCIA_TARGETS_OF_FLI1_AND_DAX1_DN		82	0.3521633	1.2622973	0.2264151	0.5638156	1	2731	tags=28%, list=24%, signal=37%
SIG_CHEMOTAXIS	SIG_CHEMOTAXIS		31	0.38253257	1.262098	0.069767445	0.5630799	1	1461	tags=23%, list=13%, signal=26%
KEGG_VIBRIO_CHOLERAE_INFECTION	KEGG_VIBRIO_CHOLERAE_INFECTION		38	0.38075322	1.2615068	0.21818182	0.56327426	1	2848	tags=34%, list=25%, signal=46%
NIKOLSKY_BREAST_CANCER_20Q12_Q13_AMPLICON	NIKOLSKY_BREAST_CANCER_20Q12_Q13_AMPLICON		70	0.35720813	1.2612752	0.2	0.56274396	1	3570	tags=44%, list=32%, signal=65%
FONTAINE_THYROID_TUMOR_UNCERTAIN_MALIGNANCY_DN	FONTAINE_THYROID_TUMOR_UNCERTAIN_MALIGNANCY_DN		18	0.520647	1.2607601	0.12	0.56305736	1	2967	tags=56%, list=26%, signal=75%
RHEIN_ALL_GLUCOCORTICOID_THERAPY_UP	RHEIN_ALL_GLUCOCORTICOID_THERAPY_UP		47	0.46022072	1.2603215	0.19607843	0.56283176	1	2167	tags=38%, list=19%, signal=47%
REACTOME_SIGNALING_BY_WNT	REACTOME_SIGNALING_BY_WNT		47	0.37980175	1.2598177	0.1521739	0.56323236	1	5561	tags=66%, list=50%, signal=130%
ROVERSI_GLIOMA_LOH_REGIONS	ROVERSI_GLIOMA_LOH_REGIONS		28	0.43531427	1.2597538	0.13793103	0.56216335	1	3373	tags=54%, list=30%, signal=76%
PEPPER_CHRONIC_LYMPHOCYTIC_LEUKEMIA_UP	PEPPER_CHRONIC_LYMPHOCYTIC_LEUKEMIA_UP		15	0.5605075	1.2595544	0.18518518	0.5613746	1	587	tags=33%, list=5%, signal=35%
KEGG_JAK_STAT_SIGNALING_PATHWAY	KEGG_JAK_STAT_SIGNALING_PATHWAY		88	0.36988065	1.2593701	0.14814815	0.5604751	1	3109	tags=40%, list=28%, signal=55%
LIU_PROSTATE_CANCER_UP	LIU_PROSTATE_CANCER_UP		52	0.38508362	1.2592531	0.22916667	0.5593852	1	2013	tags=29%, list=18%, signal=35%
MCLACHLAN_DENTAL_CARIES_DN	MCLACHLAN_DENTAL_CARIES_DN		146	0.48699805	1.2591454	0.17307693	0.55850905	1	2225	tags=43%, list=20%, signal=53%
JI_RESPONSE_TO_FSH_UP	JI_RESPONSE_TO_FSH_UP		44	0.45098868	1.2583218	0.13043478	0.55916345	1	3350	tags=45%, list=30%, signal=65%
KAAB_FAILED_HEART_VENTRICLE_DN	KAAB_FAILED_HEART_VENTRICLE_DN		29	0.4112259	1.2581729	0.14893617	0.55835444	1	4565	tags=55%, list=41%, signal=93%
JI_RESPONSE_TO_FSH_DN	JI_RESPONSE_TO_FSH_DN		32	0.32614663	1.2581446	0.1509434	0.55723995	1	719	tags=16%, list=6%, signal=17%
GEORGES_TARGETS_OF_MIR192_AND_MIR215	GEORGES_TARGETS_OF_MIR192_AND_MIR215		415	0.2975259	1.2580066	0.18367347	0.55637145	1	3323	tags=30%, list=30%, signal=42%
JIANG_VHL_TARGETS	JIANG_VHL_TARGETS		52	0.3457398	1.2577558	0.1590909	0.55598736	1	4851	tags=46%, list=43%, signal=81%
KEGG_PRION_DISEASES	KEGG_PRION_DISEASES		20	0.5529049	1.2573534	0.14893617	0.5558812	1	1374	tags=35%, list=12%, signal=40%
HEIDENBLAD_AMPLICON_8Q24_DN	HEIDENBLAD_AMPLICON_8Q24_DN		21	0.356767	1.2571446	0.18965517	0.5551064	1	2312	tags=33%, list=21%, signal=42%
FULCHER_INFLAMMATORY_RESPONSE_LECTIN_VS_LPS_UP	FULCHER_INFLAMMATORY_RESPONSE_LECTIN_VS_LPS_UP		317	0.361734	1.2566082	0.2244898	0.5552167	1	3680	tags=44%, list=33%, signal=64%
SEITZ_NEOPLASTIC_TRANSFORMATION_BY_8P_DELETION_DN	SEITZ_NEOPLASTIC_TRANSFORMATION_BY_8P_DELETION_DN		20	0.5282207	1.2564758	0.10714286	0.5543566	1	960	tags=25%, list=9%, signal=27%
ZHAN_MULTIPLE_MYELOMA_UP	ZHAN_MULTIPLE_MYELOMA_UP		31	0.35382175	1.2564656	0.13461539	0.5532038	1	1501	tags=19%, list=13%, signal=22%
COATES_MACROPHAGE_M1_VS_M2_DN	COATES_MACROPHAGE_M1_VS_M2_DN		48	0.4319163	1.2564174	0.11666667	0.5520781	1	2514	tags=40%, list=22%, signal=51%
REACTOME_DIABETES_PATHWAYS	REACTOME_DIABETES_PATHWAYS		263	0.22628325	1.2554072	0.13207547	0.5539423	1	3323	tags=28%, list=30%, signal=39%
PENG_RAPAMYCIN_RESPONSE_DN	PENG_RAPAMYCIN_RESPONSE_DN		51	0.3310803	1.2552361	0.15555556	0.5529973	1	5487	tags=63%, list=49%, signal=122%
KIM_MYC_AMPLIFICATION_TARGETS_DN	KIM_MYC_AMPLIFICATION_TARGETS_DN		37	0.4763521	1.2549732	0.22	0.5523943	1	2303	tags=35%, list=21%, signal=44%
SEIDEN_MET_SIGNALING	SEIDEN_MET_SIGNALING		16	0.41401187	1.2538174	0.25	0.5544221	1	5632	tags=75%, list=50%, signal=151%
MCLACHLAN_DENTAL_CARIES_UP	MCLACHLAN_DENTAL_CARIES_UP		134	0.4935517	1.2523463	0.15384616	0.5571695	1	2225	tags=45%, list=20%, signal=55%
KEGG_PROTEIN_EXPORT	KEGG_PROTEIN_EXPORT		18	0.39883408	1.2512064	0.17307693	0.559179	1	3385	tags=39%, list=30%, signal=56%
REACTOME_LATE_PHASE_OF_HIV_LIFE_CYCLE	REACTOME_LATE_PHASE_OF_HIV_LIFE_CYCLE		66	0.2610362	1.2508614	0.21052632	0.55887103	1	5587	tags=52%, list=50%, signal=102%
REACTOME_VIF_MEDIATED_DEGRADATION_OF_APOBEC3G	REACTOME_VIF_MEDIATED_DEGRADATION_OF_APOBEC3G		39	0.41340673	1.2505566	0.18367347	0.5581918	1	5587	tags=72%, list=50%, signal=143%
FERRANDO_T_ALL_WITH_MLL_ENL_FUSION_UP	FERRANDO_T_ALL_WITH_MLL_ENL_FUSION_UP		52	0.3926529	1.2504764	0.12962963	0.55749667	1	1685	tags=27%, list=15%, signal=32%
REACTOME_P53_INDEPENDENT_DNA_DAMAGE_RESPONSE	REACTOME_P53_INDEPENDENT_DNA_DAMAGE_RESPONSE		37	0.41814676	1.2498095	0.24	0.5577885	1	5396	tags=68%, list=48%, signal=130%
ONDER_CDH1_TARGETS_2_DN	ONDER_CDH1_TARGETS_2_DN		264	0.46914646	1.2496918	0.21153846	0.55700207	1	2225	tags=42%, list=20%, signal=51%
ACEVEDO_NORMAL_TISSUE_ADJACENT_TO_LIVER_TUMOR_UP	ACEVEDO_NORMAL_TISSUE_ADJACENT_TO_LIVER_TUMOR_UP		88	0.34760395	1.2488587	0.21276596	0.55815005	1	2596	tags=31%, list=23%, signal=40%
HOLLMAN_APOPTOSIS_VIA_CD40_DN	HOLLMAN_APOPTOSIS_VIA_CD40_DN		149	0.3258597	1.2486188	0.1875	0.55746305	1	3067	tags=33%, list=27%, signal=45%
KOKKINAKIS_METHIONINE_DEPRIVATION_48HR_UP	KOKKINAKIS_METHIONINE_DEPRIVATION_48HR_UP		83	0.38202634	1.2481611	0.1875	0.5575185	1	3474	tags=40%, list=31%, signal=57%
REACTOME_HIV_LIFE_CYCLE	REACTOME_HIV_LIFE_CYCLE		75	0.2841222	1.2477517	0.21818182	0.5572762	1	5587	tags=55%, list=50%, signal=108%
GAZDA_DIAMOND_BLACKFAN_ANEMIA_ERYTHROID_DN	GAZDA_DIAMOND_BLACKFAN_ANEMIA_ERYTHROID_DN		240	0.30913	1.2476563	0.2	0.55637306	1	2524	tags=26%, list=23%, signal=33%
MOREAUX_MULTIPLE_MYELOMA_BY_TACI_UP	MOREAUX_MULTIPLE_MYELOMA_BY_TACI_UP		213	0.34732997	1.2475727	0.09677419	0.55546904	1	2438	tags=32%, list=22%, signal=41%
KEGG_P53_SIGNALING_PATHWAY	KEGG_P53_SIGNALING_PATHWAY		41	0.38194075	1.247005	0.16	0.55572176	1	1029	tags=20%, list=9%, signal=21%
NUYTTEN_NIPP1_TARGETS_DN	NUYTTEN_NIPP1_TARGETS_DN		449	0.32564366	1.2440768	0.11904762	0.56201285	1	2758	tags=30%, list=25%, signal=38%
GALE_APL_WITH_FLT3_MUTATED_UP	GALE_APL_WITH_FLT3_MUTATED_UP		23	0.41583025	1.2427762	0.1875	0.5644866	1	2118	tags=26%, list=19%, signal=32%
PYEON_CANCER_HEAD_AND_NECK_VS_CERVICAL_UP	PYEON_CANCER_HEAD_AND_NECK_VS_CERVICAL_UP		86	0.38003984	1.2423571	0.2	0.56434506	1	988	tags=19%, list=9%, signal=20%
REACTOME_M_G1_TRANSITION	REACTOME_M_G1_TRANSITION		52	0.43444508	1.2420112	0.20408164	0.5639997	1	3212	tags=42%, list=29%, signal=59%
MONNIER_POSTRADIATION_TUMOR_ESCAPE_UP	MONNIER_POSTRADIATION_TUMOR_ESCAPE_UP		215	0.30026093	1.2420015	0.18367347	0.5628937	1	4184	tags=42%, list=37%, signal=66%
CREIGHTON_ENDOCRINE_THERAPY_RESISTANCE_4	CREIGHTON_ENDOCRINE_THERAPY_RESISTANCE_4		163	0.34526473	1.2414678	0.12244898	0.56332994	1	2609	tags=29%, list=23%, signal=38%
REACTOME_SIGNALING_BY_PDGF	REACTOME_SIGNALING_BY_PDGF		48	0.4499331	1.2397892	0.21818182	0.5672928	1	1791	tags=31%, list=16%, signal=37%
CHANDRAN_METASTASIS_DN	CHANDRAN_METASTASIS_DN		57	0.43805936	1.2395669	0.22807017	0.56660527	1	2109	tags=30%, list=19%, signal=37%
CHEBOTAEV_GR_TARGETS_UP	CHEBOTAEV_GR_TARGETS_UP		44	0.42566723	1.237387	0.16949153	0.57124615	1	2847	tags=43%, list=25%, signal=58%
CREIGHTON_AKT1_SIGNALING_VIA_MTOR_UP	CREIGHTON_AKT1_SIGNALING_VIA_MTOR_UP		29	0.43320632	1.2364472	0.20833333	0.5725411	1	3295	tags=45%, list=29%, signal=63%
WILLERT_WNT_SIGNALING	WILLERT_WNT_SIGNALING		15	0.468352	1.236096	0.22222222	0.5722593	1	4002	tags=67%, list=36%, signal=104%
SLEBOS_HEAD_AND_NECK_CANCER_WITH_HPV_UP	SLEBOS_HEAD_AND_NECK_CANCER_WITH_HPV_UP		41	0.39326465	1.2357385	0.24	0.57204634	1	1693	tags=27%, list=15%, signal=31%
ENK_UV_RESPONSE_KERATINOCYTE_UP	ENK_UV_RESPONSE_KERATINOCYTE_UP		379	0.29910967	1.2353544	0.17021276	0.5719684	1	3906	tags=41%, list=35%, signal=61%
SMITH_TERT_TARGETS_UP	SMITH_TERT_TARGETS_UP		85	0.30548584	1.2350408	0.18518518	0.5714949	1	2368	tags=22%, list=21%, signal=28%
REACTOME_NUCLEAR_EVENTS_KINASE_AND_TRANSCRIPTION_FACTOR_ACTIVATION	REACTOME_NUCLEAR_EVENTS_KINASE_AND_TRANSCRIPTION_FACTOR_ACTIVATION		15	0.46792957	1.2348686	0.19565217	0.5708024	1	3303	tags=33%, list=29%, signal=47%
BIOCARTA_IL12_PATHWAY	BIOCARTA_IL12_PATHWAY		15	0.59983075	1.2348007	0.29310346	0.56983924	1	2504	tags=53%, list=22%, signal=69%
SESTO_RESPONSE_TO_UV_C0	SESTO_RESPONSE_TO_UV_C0		80	0.2750072	1.2333051	0.26086956	0.5728456	1	5131	tags=48%, list=46%, signal=87%
ZHONG_RESPONSE_TO_AZACITIDINE_AND_TSA_UP	ZHONG_RESPONSE_TO_AZACITIDINE_AND_TSA_UP		100	0.3554892	1.2331147	0.1923077	0.5724457	1	2012	tags=26%, list=18%, signal=31%
BIOCARTA_IL1R_PATHWAY	BIOCARTA_IL1R_PATHWAY		18	0.44692802	1.232758	0.1923077	0.57207996	1	675	tags=17%, list=6%, signal=18%
KYNG_DNA_DAMAGE_UP	KYNG_DNA_DAMAGE_UP		66	0.38847226	1.2325094	0.2244898	0.57140136	1	1039	tags=21%, list=9%, signal=23%
TURASHVILI_BREAST_LOBULAR_CARCINOMA_VS_DUCTAL_NORMAL_DN	TURASHVILI_BREAST_LOBULAR_CARCINOMA_VS_DUCTAL_NORMAL_DN		51	0.45136243	1.2323983	0.16071428	0.5705491	1	2117	tags=39%, list=19%, signal=48%
REACTOME_DNA_REPAIR	REACTOME_DNA_REPAIR		78	0.34275725	1.2319772	0.3043478	0.57036954	1	3528	tags=35%, list=32%, signal=50%
REACTOME_INNATE_IMMUNITY_SIGNALING	REACTOME_INNATE_IMMUNITY_SIGNALING		68	0.405735	1.2316467	0.26530612	0.57010746	1	2498	tags=34%, list=22%, signal=43%
TAKEDA_TARGETS_OF_NUP98_HOXA9_FUSION_16D_DN	TAKEDA_TARGETS_OF_NUP98_HOXA9_FUSION_16D_DN		63	0.41073096	1.2316029	0.19607843	0.5690387	1	1729	tags=32%, list=15%, signal=37%
BROWNE_HCMV_INFECTION_8HR_DN	BROWNE_HCMV_INFECTION_8HR_DN		26	0.40499443	1.2314267	0.16981132	0.56838685	1	1485	tags=23%, list=13%, signal=27%
WATANABE_COLON_CANCER_MSI_VS_MSS_UP	WATANABE_COLON_CANCER_MSI_VS_MSS_UP		17	0.5249412	1.2309029	0.2881356	0.5686785	1	4812	tags=82%, list=43%, signal=144%
WAKASUGI_HAVE_ZNF143_BINDING_SITES	WAKASUGI_HAVE_ZNF143_BINDING_SITES		43	0.45176616	1.2305552	0.32	0.5684563	1	3675	tags=44%, list=33%, signal=66%
GENTILE_UV_RESPONSE_CLUSTER_D4	GENTILE_UV_RESPONSE_CLUSTER_D4		26	0.3704561	1.2298795	0.20408164	0.56887376	1	2623	tags=35%, list=23%, signal=45%
HELLER_HDAC_TARGETS_SILENCED_BY_METHYLATION_DN	HELLER_HDAC_TARGETS_SILENCED_BY_METHYLATION_DN		158	0.34638256	1.2294167	0.17307693	0.5690071	1	2294	tags=28%, list=20%, signal=35%
SMIRNOV_CIRCULATING_ENDOTHELIOCYTES_IN_CANCER_UP	SMIRNOV_CIRCULATING_ENDOTHELIOCYTES_IN_CANCER_UP		107	0.43734223	1.2293833	0.24528302	0.5679539	1	1141	tags=27%, list=10%, signal=30%
REACTOME_INTRINSIC_PATHWAY_FOR_APOPTOSIS	REACTOME_INTRINSIC_PATHWAY_FOR_APOPTOSIS		16	0.42747536	1.2287524	0.2	0.5688905	1	1370	tags=25%, list=12%, signal=28%
YAGI_AML_WITH_T_8_21_TRANSLOCATION	YAGI_AML_WITH_T_8_21_TRANSLOCATION		228	0.30169627	1.2273726	0.1764706	0.57089376	1	2727	tags=30%, list=24%, signal=39%
REACTOME_DUAL_INCISION_REACTION_IN_TC_NER	REACTOME_DUAL_INCISION_REACTION_IN_TC_NER		26	0.35343003	1.2271088	0.27906978	0.5704399	1	5169	tags=54%, list=46%, signal=100%
VANTVEER_BREAST_CANCER_ESR1_UP	VANTVEER_BREAST_CANCER_ESR1_UP		73	0.35195634	1.226676	0.1764706	0.57011867	1	583	tags=15%, list=5%, signal=16%
REACTOME_E2F_MEDIATED_REGULATION_OF_DNA_REPLICATION	REACTOME_E2F_MEDIATED_REGULATION_OF_DNA_REPLICATION		20	0.5124685	1.2263722	0.27659574	0.5696477	1	2332	tags=40%, list=21%, signal=50%
RUGO_STRESS_RESPONSE_SUBSET_G	RUGO_STRESS_RESPONSE_SUBSET_G		19	0.45402816	1.226106	0.20833333	0.5694712	1	2881	tags=47%, list=26%, signal=64%
KYNG_DNA_DAMAGE_BY_4NQO_OR_UV	KYNG_DNA_DAMAGE_BY_4NQO_OR_UV		19	0.45402816	1.226106	0.20833333	0.56839466	1	2881	tags=47%, list=26%, signal=64%
RASHI_RESPONSE_TO_IONIZING_RADIATION_1	RASHI_RESPONSE_TO_IONIZING_RADIATION_1		31	0.3742454	1.2259462	0.19607843	0.5676989	1	1674	tags=26%, list=15%, signal=30%
LIAO_HAVE_SOX4_BINDING_SITES	LIAO_HAVE_SOX4_BINDING_SITES		24	0.44135594	1.2252988	0.14545454	0.5683311	1	714	tags=25%, list=6%, signal=27%
HOSHIDA_LIVER_CANCER_SURVIVAL_UP	HOSHIDA_LIVER_CANCER_SURVIVAL_UP		50	0.43307576	1.2252477	0.21428572	0.5673419	1	3494	tags=48%, list=31%, signal=69%
KEGG_CYTOKINE_CYTOKINE_RECEPTOR_INTERACTION	KEGG_CYTOKINE_CYTOKINE_RECEPTOR_INTERACTION		155	0.43164343	1.2245221	0.17307693	0.5680024	1	2897	tags=41%, list=26%, signal=54%
MOREAUX_B_LYMPHOCYTE_MATURATION_BY_TACI_DN	MOREAUX_B_LYMPHOCYTE_MATURATION_BY_TACI_DN		25	0.41413352	1.2233748	0.24489796	0.57000315	1	4387	tags=48%, list=39%, signal=79%
LEE_LIVER_CANCER_DENA_UP	LEE_LIVER_CANCER_DENA_UP		46	0.46799415	1.2223821	0.17021276	0.57117045	1	2703	tags=43%, list=24%, signal=57%
IVANOVA_HEMATOPOIESIS_LATE_PROGENITOR	IVANOVA_HEMATOPOIESIS_LATE_PROGENITOR		110	0.38872206	1.2217779	0.26666668	0.5714638	1	2732	tags=36%, list=24%, signal=48%
HUTTMANN_B_CLL_POOR_SURVIVAL_UP	HUTTMANN_B_CLL_POOR_SURVIVAL_UP		167	0.34816626	1.2215611	0.19565217	0.57087743	1	2667	tags=32%, list=24%, signal=41%
KEGG_NOD_LIKE_RECEPTOR_SIGNALING_PATHWAY	KEGG_NOD_LIKE_RECEPTOR_SIGNALING_PATHWAY		30	0.42198533	1.2202507	0.28070176	0.57353926	1	1494	tags=27%, list=13%, signal=31%
KEGG_RNA_DEGRADATION	KEGG_RNA_DEGRADATION		34	0.36307374	1.2194844	0.2244898	0.57445955	1	3307	tags=38%, list=30%, signal=54%
GARGALOVIC_RESPONSE_TO_OXIDIZED_PHOSPHOLIPIDS_BLUE_UP	GARGALOVIC_RESPONSE_TO_OXIDIZED_PHOSPHOLIPIDS_BLUE_UP		56	0.3552154	1.2193288	0.2	0.5736003	1	3956	tags=39%, list=35%, signal=60%
GINESTIER_BREAST_CANCER_20Q13_AMPLIFICATION_UP	GINESTIER_BREAST_CANCER_20Q13_AMPLIFICATION_UP		49	0.33658072	1.2183294	0.19512194	0.5747695	1	2802	tags=33%, list=25%, signal=43%
FARMER_BREAST_CANCER_APOCRINE_VS_BASAL	FARMER_BREAST_CANCER_APOCRINE_VS_BASAL		199	0.33824697	1.2182493	0.1509434	0.57392365	1	2993	tags=36%, list=27%, signal=48%
OSMAN_BLADDER_CANCER_UP	OSMAN_BLADDER_CANCER_UP		203	0.29671338	1.2178684	0.22727273	0.57362145	1	4110	tags=39%, list=37%, signal=60%
ICHIBA_GRAFT_VERSUS_HOST_DISEASE_35D_UP	ICHIBA_GRAFT_VERSUS_HOST_DISEASE_35D_UP		115	0.46950886	1.2169727	0.29166666	0.5748238	1	1687	tags=36%, list=15%, signal=42%
KEGG_COLORECTAL_CANCER	KEGG_COLORECTAL_CANCER		36	0.3407838	1.2167155	0.1724138	0.5745174	1	3920	tags=47%, list=35%, signal=72%
BROWNE_HCMV_INFECTION_14HR_DN	BROWNE_HCMV_INFECTION_14HR_DN		164	0.3241108	1.216647	0.16	0.5736248	1	2040	tags=20%, list=18%, signal=24%
STARK_PREFRONTAL_CORTEX_22Q11_DELETION_DN	STARK_PREFRONTAL_CORTEX_22Q11_DELETION_DN		345	0.25339937	1.2165829	0.2	0.5727113	1	4852	tags=43%, list=43%, signal=73%
BROWNE_HCMV_INFECTION_20HR_UP	BROWNE_HCMV_INFECTION_20HR_UP		136	0.29352617	1.2153776	0.1875	0.57449585	1	3263	tags=29%, list=29%, signal=41%
BROWNE_HCMV_INFECTION_6HR_UP	BROWNE_HCMV_INFECTION_6HR_UP		42	0.41827813	1.2146662	0.2580645	0.5751018	1	3774	tags=48%, list=34%, signal=72%
LUI_THYROID_CANCER_CLUSTER_2	LUI_THYROID_CANCER_CLUSTER_2		25	0.4497339	1.2141553	0.10714286	0.5756022	1	3189	tags=44%, list=28%, signal=61%
WONG_PROTEASOME_GENE_MODULE	WONG_PROTEASOME_GENE_MODULE		35	0.4179933	1.2136587	0.2173913	0.57604486	1	3426	tags=46%, list=31%, signal=66%
ST_GA12_PATHWAY	ST_GA12_PATHWAY		16	0.5122931	1.213543	0.20754717	0.57539696	1	2309	tags=38%, list=21%, signal=47%
REACTOME_HIV1_TRANSCRIPTION_ELONGATION	REACTOME_HIV1_TRANSCRIPTION_ELONGATION		37	0.28636622	1.2133635	0.20754717	0.57481456	1	5587	tags=54%, list=50%, signal=108%
RODWELL_AGING_KIDNEY_UP	RODWELL_AGING_KIDNEY_UP		205	0.40100735	1.2132176	0.2857143	0.57415766	1	3410	tags=45%, list=30%, signal=64%
SAMOLS_TARGETS_OF_KHSV_MIRNAS_DN	SAMOLS_TARGETS_OF_KHSV_MIRNAS_DN		31	0.4597998	1.2131155	0.16071428	0.573343	1	3059	tags=39%, list=27%, signal=53%
DOANE_RESPONSE_TO_ANDROGEN_DN	DOANE_RESPONSE_TO_ANDROGEN_DN		160	0.32081452	1.2129985	0.17391305	0.5726864	1	3668	tags=41%, list=33%, signal=60%
REACTOME_HOST_INTERACTIONS_OF_HIV_FACTORS	REACTOME_HOST_INTERACTIONS_OF_HIV_FACTORS		89	0.33047274	1.2125224	0.23404256	0.57312393	1	5587	tags=63%, list=50%, signal=125%
SU_LIVER	SU_LIVER		42	0.45870954	1.2120034	0.23076923	0.57336104	1	1374	tags=29%, list=12%, signal=32%
RICKMAN_TUMOR_DIFFERENTIATED_WELL_VS_POORLY_DN	RICKMAN_TUMOR_DIFFERENTIATED_WELL_VS_POORLY_DN		196	0.35258114	1.2110896	0.28846154	0.57410824	1	2782	tags=34%, list=25%, signal=45%
LIANG_HEMATOPOIESIS_STEM_CELL_NUMBER_SMALL_VS_HUGE_DN	LIANG_HEMATOPOIESIS_STEM_CELL_NUMBER_SMALL_VS_HUGE_DN		23	0.43537396	1.2109118	0.2413793	0.57335055	1	3225	tags=48%, list=29%, signal=67%
GRAHAM_CML_QUIESCENT_VS_NORMAL_DIVIDING_UP	GRAHAM_CML_QUIESCENT_VS_NORMAL_DIVIDING_UP		35	0.49728277	1.2107857	0.27419356	0.5727274	1	2894	tags=40%, list=26%, signal=54%
KIM_GASTRIC_CANCER_CHEMOSENSITIVITY	KIM_GASTRIC_CANCER_CHEMOSENSITIVITY		60	0.34364423	1.2092446	0.21153846	0.5758838	1	2560	tags=25%, list=23%, signal=32%
HESS_TARGETS_OF_HOXA9_AND_MEIS1_DN	HESS_TARGETS_OF_HOXA9_AND_MEIS1_DN		62	0.52414435	1.2086933	0.33333334	0.5761339	1	2019	tags=39%, list=18%, signal=47%
OUELLET_OVARIAN_CANCER_INVASIVE_VS_LMP_UP	OUELLET_OVARIAN_CANCER_INVASIVE_VS_LMP_UP		85	0.31463763	1.2086335	0.29545453	0.5752679	1	3584	tags=31%, list=32%, signal=45%
REACTOME_MAP_KINASES_ACTIVATION_IN_TLR_CASCADE	REACTOME_MAP_KINASES_ACTIVATION_IN_TLR_CASCADE		26	0.4036354	1.2077056	0.19565217	0.5765181	1	3303	tags=31%, list=29%, signal=44%
REACTOME_SIGNALING_BY_EGFR	REACTOME_SIGNALING_BY_EGFR		38	0.3028428	1.2069325	0.2264151	0.5773899	1	3456	tags=37%, list=31%, signal=53%
SIG_INSULIN_RECEPTOR_PATHWAY_IN_CARDIAC_MYOCYTES	SIG_INSULIN_RECEPTOR_PATHWAY_IN_CARDIAC_MYOCYTES		35	0.2918765	1.2050498	0.22950819	0.58180106	1	1110	tags=14%, list=10%, signal=16%
NING_CHRONIC_OBSTRUCTIVE_PULMONARY_DISEASE_DN	NING_CHRONIC_OBSTRUCTIVE_PULMONARY_DISEASE_DN		50	0.3588419	1.2042922	0.15	0.58289135	1	1017	tags=18%, list=9%, signal=20%
AGUIRRE_PANCREATIC_CANCER_COPY_NUMBER_DN	AGUIRRE_PANCREATIC_CANCER_COPY_NUMBER_DN		133	0.2565693	1.2023302	0.1875	0.5863166	1	3491	tags=29%, list=31%, signal=42%
AMIT_EGF_RESPONSE_120_HELA	AMIT_EGF_RESPONSE_120_HELA		47	0.3862111	1.2022175	0.17307693	0.5855062	1	3303	tags=43%, list=29%, signal=60%
ONKEN_UVEAL_MELANOMA_UP	ONKEN_UVEAL_MELANOMA_UP		449	0.2834599	1.2006044	0.1627907	0.5889233	1	2561	tags=23%, list=23%, signal=29%
REACTOME_AUTODEGRADATION_OF_CDH1_BY_CDH1_APC	REACTOME_AUTODEGRADATION_OF_CDH1_BY_CDH1_APC		46	0.38541877	1.2002689	0.26530612	0.58867234	1	3212	tags=35%, list=29%, signal=49%
XU_GH1_AUTOCRINE_TARGETS_UP	XU_GH1_AUTOCRINE_TARGETS_UP		93	0.34895205	1.2000775	0.20689656	0.5880427	1	2824	tags=35%, list=25%, signal=47%
IVANOVA_HEMATOPOIESIS_INTERMEDIATE_PROGENITOR	IVANOVA_HEMATOPOIESIS_INTERMEDIATE_PROGENITOR		25	0.3635747	1.1996653	0.16	0.5879434	1	5225	tags=72%, list=47%, signal=135%
CHARAFE_BREAST_CANCER_BASAL_VS_MESENCHYMAL_UP	CHARAFE_BREAST_CANCER_BASAL_VS_MESENCHYMAL_UP		67	0.4982091	1.1995116	0.28	0.58728254	1	3444	tags=61%, list=31%, signal=88%
REACTOME_STABILIZATION_OF_P53	REACTOME_STABILIZATION_OF_P53		36	0.41007414	1.1990222	0.26530612	0.58752733	1	5396	tags=67%, list=48%, signal=128%
CHESLER_BRAIN_HIGHEST_EXPRESSION	CHESLER_BRAIN_HIGHEST_EXPRESSION		25	0.34680352	1.198851	0.2	0.5869982	1	2445	tags=28%, list=22%, signal=36%
BECKER_TAMOXIFEN_RESISTANCE_DN	BECKER_TAMOXIFEN_RESISTANCE_DN		30	0.44740814	1.1988491	0.19148937	0.58601284	1	2088	tags=40%, list=19%, signal=49%
REACTOME_G_BETA_GAMMA_SIGNALLING_THROUGH_PI3KGAMMA	REACTOME_G_BETA_GAMMA_SIGNALLING_THROUGH_PI3KGAMMA		17	0.41599962	1.1986617	0.20754717	0.58547986	1	3309	tags=59%, list=30%, signal=83%
FLECHNER_BIOPSY_KIDNEY_TRANSPLANT_REJECTED_VS_OK_UP	FLECHNER_BIOPSY_KIDNEY_TRANSPLANT_REJECTED_VS_OK_UP		64	0.50880456	1.1985338	0.24528302	0.5848705	1	2447	tags=44%, list=22%, signal=56%
ZHANG_RESPONSE_TO_IKK_INHIBITOR_AND_TNF_UP	ZHANG_RESPONSE_TO_IKK_INHIBITOR_AND_TNF_UP		120	0.42321184	1.1979878	0.27083334	0.5850732	1	3262	tags=44%, list=29%, signal=62%
LUI_THYROID_CANCER_CLUSTER_1	LUI_THYROID_CANCER_CLUSTER_1		34	0.427754	1.1975209	0.2857143	0.58508843	1	3303	tags=41%, list=29%, signal=58%
WATANABE_RECTAL_CANCER_RADIOTHERAPY_RESPONSIVE_DN	WATANABE_RECTAL_CANCER_RADIOTHERAPY_RESPONSIVE_DN		56	0.37136856	1.1973345	0.2	0.5846002	1	3142	tags=36%, list=28%, signal=49%
RUTELLA_RESPONSE_TO_HGF_UP	RUTELLA_RESPONSE_TO_HGF_UP		258	0.3534364	1.1968627	0.25531915	0.5846987	1	3216	tags=39%, list=29%, signal=54%
VALK_AML_WITH_FLT3_ITD	VALK_AML_WITH_FLT3_ITD		26	0.46587688	1.1967167	0.21311475	0.5839716	1	3737	tags=54%, list=33%, signal=81%
PYEON_HPV_POSITIVE_TUMORS_UP	PYEON_HPV_POSITIVE_TUMORS_UP		34	0.40073738	1.1957624	0.28301886	0.5852668	1	1572	tags=24%, list=14%, signal=27%
KEGG_PROTEASOME	KEGG_PROTEASOME		36	0.41351658	1.1948541	0.2857143	0.5866329	1	5561	tags=72%, list=50%, signal=143%
GRADE_COLON_VS_RECTAL_CANCER_DN	GRADE_COLON_VS_RECTAL_CANCER_DN		27	0.39987582	1.1947103	0.25531915	0.5859146	1	2728	tags=33%, list=24%, signal=44%
KEGG_NEUROACTIVE_LIGAND_RECEPTOR_INTERACTION	KEGG_NEUROACTIVE_LIGAND_RECEPTOR_INTERACTION		183	0.35601762	1.1946347	0.23728813	0.58514476	1	2711	tags=36%, list=24%, signal=46%
BIOCARTA_TOLL_PATHWAY	BIOCARTA_TOLL_PATHWAY		21	0.44460765	1.1940492	0.30232558	0.58552635	1	2855	tags=33%, list=25%, signal=45%
IWANAGA_CARCINOGENESIS_BY_KRAS_PTEN_UP	IWANAGA_CARCINOGENESIS_BY_KRAS_PTEN_UP		117	0.3658681	1.1938705	0.21153846	0.58492863	1	3483	tags=42%, list=31%, signal=60%
HOFFMANN_IMMATURE_TO_MATURE_B_LYMPHOCYTE_DN	HOFFMANN_IMMATURE_TO_MATURE_B_LYMPHOCYTE_DN		24	0.3920932	1.1932828	0.20754717	0.5853143	1	1344	tags=29%, list=12%, signal=33%
GAURNIER_PSMD4_TARGETS	GAURNIER_PSMD4_TARGETS		28	0.5660183	1.1923039	0.3559322	0.58657056	1	2553	tags=54%, list=23%, signal=69%
LINDSTEDT_DENDRITIC_CELL_MATURATION_C	LINDSTEDT_DENDRITIC_CELL_MATURATION_C		39	0.4259886	1.1919607	0.19148937	0.5863801	1	2295	tags=41%, list=20%, signal=51%
CORRE_MULTIPLE_MYELOMA_DN	CORRE_MULTIPLE_MYELOMA_DN		32	0.4404566	1.1912446	0.16666667	0.58701485	1	801	tags=28%, list=7%, signal=30%
HWANG_PROSTATE_CANCER_MARKERS	HWANG_PROSTATE_CANCER_MARKERS		22	0.41928768	1.1911381	0.25490198	0.5863181	1	2999	tags=45%, list=27%, signal=62%
TAKEDA_TARGETS_OF_NUP98_HOXA9_FUSION_10D_DN	TAKEDA_TARGETS_OF_NUP98_HOXA9_FUSION_10D_DN		81	0.42148572	1.1910964	0.23809524	0.5854375	1	2209	tags=41%, list=20%, signal=50%
BENPORATH_SOX2_TARGETS	BENPORATH_SOX2_TARGETS		399	0.2772096	1.1904347	0.25	0.585962	1	3552	tags=33%, list=32%, signal=47%
VERRECCHIA_EARLY_RESPONSE_TO_TGFB1	VERRECCHIA_EARLY_RESPONSE_TO_TGFB1		39	0.464096	1.1903671	0.28	0.5851718	1	917	tags=26%, list=8%, signal=28%
REACTOME_TELOMERE_MAINTENANCE	REACTOME_TELOMERE_MAINTENANCE		28	0.37620527	1.1902282	0.3090909	0.5844307	1	3778	tags=50%, list=34%, signal=75%
CONRAD_STEM_CELL	CONRAD_STEM_CELL		24	0.46394932	1.1901451	0.14814815	0.5837256	1	2833	tags=46%, list=25%, signal=61%
REACTOME_AXON_GUIDANCE	REACTOME_AXON_GUIDANCE		109	0.3427151	1.1877037	0.21818182	0.5895503	1	3331	tags=38%, list=30%, signal=53%
DASU_IL6_SIGNALING_UP	DASU_IL6_SIGNALING_UP		35	0.42997447	1.1875725	0.22222222	0.58877677	1	3009	tags=43%, list=27%, signal=58%
CHARAFE_BREAST_CANCER_LUMINAL_VS_MESENCHYMAL_UP	CHARAFE_BREAST_CANCER_LUMINAL_VS_MESENCHYMAL_UP		237	0.39633211	1.186586	0.24	0.58981544	1	2469	tags=37%, list=22%, signal=46%
UDAYAKUMAR_MED1_TARGETS_UP	UDAYAKUMAR_MED1_TARGETS_UP		75	0.31265593	1.1862303	0.23529412	0.5895525	1	4581	tags=45%, list=41%, signal=76%
GARY_CD5_TARGETS_DN	GARY_CD5_TARGETS_DN		254	0.27546218	1.1860218	0.23913044	0.5889603	1	3914	tags=33%, list=35%, signal=50%
BROWNE_HCMV_INFECTION_16HR_UP	BROWNE_HCMV_INFECTION_16HR_UP		123	0.3054763	1.1839473	0.27906978	0.5932633	1	3102	tags=34%, list=28%, signal=47%
WOOD_EBV_EBNA1_TARGETS_UP	WOOD_EBV_EBNA1_TARGETS_UP		75	0.3326609	1.1838698	0.19298245	0.59242016	1	3537	tags=37%, list=32%, signal=54%
DING_LUNG_CANCER_EXPRESSION_BY_COPY_NUMBER	DING_LUNG_CANCER_EXPRESSION_BY_COPY_NUMBER		55	0.30672374	1.1837037	0.2682927	0.5918728	1	3943	tags=38%, list=35%, signal=59%
WANG_CLIM2_TARGETS_DN	WANG_CLIM2_TARGETS_DN		102	0.2815375	1.1837027	0.17777778	0.5909025	1	3242	tags=29%, list=29%, signal=41%
DITTMER_PTHLH_TARGETS_UP	DITTMER_PTHLH_TARGETS_UP		84	0.29245874	1.182548	0.21276596	0.5932506	1	4228	tags=42%, list=38%, signal=66%
WANG_SMARCE1_TARGETS_DN	WANG_SMARCE1_TARGETS_DN		205	0.29960436	1.1822759	0.20408164	0.592926	1	3429	tags=34%, list=31%, signal=48%
REACTOME_ACTIVATED_TLR4_SIGNALLING	REACTOME_ACTIVATED_TLR4_SIGNALLING		15	0.5566928	1.1809722	0.31111112	0.5952498	1	2327	tags=47%, list=21%, signal=59%
XU_HGF_TARGETS_REPRESSED_BY_AKT1_DN	XU_HGF_TARGETS_REPRESSED_BY_AKT1_DN		46	0.37558806	1.1808882	0.20634921	0.5943857	1	2005	tags=30%, list=18%, signal=37%
STEIN_ESRRA_TARGETS_DN	STEIN_ESRRA_TARGETS_DN		58	0.35449567	1.1799036	0.27906978	0.59589714	1	3815	tags=45%, list=34%, signal=68%
BERNARD_PPAPDC1B_TARGETS_DN	BERNARD_PPAPDC1B_TARGETS_DN		23	0.44550684	1.1798507	0.27083334	0.595055	1	2234	tags=35%, list=20%, signal=43%
REACTOME_G_ALPHA_Q_SIGNALLING_EVENTS	REACTOME_G_ALPHA_Q_SIGNALLING_EVENTS		99	0.35281014	1.1795114	0.23333333	0.59481156	1	3802	tags=47%, list=34%, signal=71%
REACTOME_TRAF6_MEDIATED_INDUCTION_OF_THE_ANTIVIRAL_CYTOKINE_IFN_ALPHA_BETA_CASCADE	REACTOME_TRAF6_MEDIATED_INDUCTION_OF_THE_ANTIVIRAL_CYTOKINE_IFN_ALPHA_BETA_CASCADE		31	0.3678334	1.1787357	0.26086956	0.59549457	1	3888	tags=35%, list=35%, signal=54%
LEE_LIVER_CANCER_E2F1_UP	LEE_LIVER_CANCER_E2F1_UP		48	0.4216122	1.1781418	0.24489796	0.59592485	1	2424	tags=38%, list=22%, signal=48%
SABATES_COLORECTAL_ADENOMA_UP	SABATES_COLORECTAL_ADENOMA_UP		70	0.43144512	1.1778684	0.1594203	0.5957939	1	2061	tags=37%, list=18%, signal=45%
PARENT_MTOR_SIGNALING_DN	PARENT_MTOR_SIGNALING_DN		26	0.3774567	1.1764623	0.21568628	0.5980917	1	645	tags=15%, list=6%, signal=16%
LAU_APOPTOSIS_CDKN2A_UP	LAU_APOPTOSIS_CDKN2A_UP		36	0.34738106	1.173772	0.32692307	0.6038616	1	4768	tags=50%, list=43%, signal=87%
KEGG_SYSTEMIC_LUPUS_ERYTHEMATOSUS	KEGG_SYSTEMIC_LUPUS_ERYTHEMATOSUS		36	0.42847925	1.1736887	0.2580645	0.60304844	1	1888	tags=42%, list=17%, signal=50%
TAKEDA_TARGETS_OF_NUP98_HOXA9_FUSION_8D_DN	TAKEDA_TARGETS_OF_NUP98_HOXA9_FUSION_8D_DN		113	0.4170955	1.1723603	0.21818182	0.60533595	1	2216	tags=36%, list=20%, signal=45%
KOYAMA_SEMA3B_TARGETS_UP	KOYAMA_SEMA3B_TARGETS_UP		122	0.33585975	1.1705757	0.22222222	0.6095484	1	1951	tags=27%, list=17%, signal=32%
BANDRES_RESPONSE_TO_CARMUSTIN_MGMT_48HR_DN	BANDRES_RESPONSE_TO_CARMUSTIN_MGMT_48HR_DN		101	0.32483426	1.1705546	0.23728813	0.6085746	1	2181	tags=27%, list=19%, signal=33%
GENTILE_UV_RESPONSE_CLUSTER_D6	GENTILE_UV_RESPONSE_CLUSTER_D6		17	0.45438266	1.1703525	0.34545454	0.60819286	1	1485	tags=29%, list=13%, signal=34%
KOYAMA_SEMA3B_TARGETS_DN	KOYAMA_SEMA3B_TARGETS_DN		152	0.3166986	1.1697731	0.23529412	0.60878104	1	1982	tags=23%, list=18%, signal=28%
MCBRYAN_PUBERTAL_BREAST_4_5WK_UP	MCBRYAN_PUBERTAL_BREAST_4_5WK_UP		189	0.44489488	1.1691475	0.34042552	0.60972893	1	3225	tags=52%, list=29%, signal=72%
LOCKWOOD_AMPLIFIED_IN_LUNG_CANCER	LOCKWOOD_AMPLIFIED_IN_LUNG_CANCER		117	0.28904864	1.1688972	0.25	0.6094134	1	5246	tags=52%, list=47%, signal=97%
KEGG_BASAL_TRANSCRIPTION_FACTORS	KEGG_BASAL_TRANSCRIPTION_FACTORS		22	0.38273785	1.1679875	0.3877551	0.6109248	1	3134	tags=36%, list=28%, signal=50%
TURASHVILI_BREAST_LOBULAR_CARCINOMA_VS_LOBULAR_NORMAL_DN	TURASHVILI_BREAST_LOBULAR_CARCINOMA_VS_LOBULAR_NORMAL_DN		42	0.5294907	1.1674862	0.31034482	0.611538	1	2391	tags=45%, list=21%, signal=57%
CHANG_IMMORTALIZED_BY_HPV31_DN	CHANG_IMMORTALIZED_BY_HPV31_DN		32	0.4727378	1.1674408	0.25862068	0.61064684	1	975	tags=28%, list=9%, signal=31%
FLECHNER_PBL_KIDNEY_TRANSPLANT_OK_VS_DONOR_DN	FLECHNER_PBL_KIDNEY_TRANSPLANT_OK_VS_DONOR_DN		28	0.35020816	1.1671029	0.26530612	0.6102405	1	4817	tags=50%, list=43%, signal=88%
LEE_METASTASIS_AND_ALTERNATIVE_SPLICING_UP	LEE_METASTASIS_AND_ALTERNATIVE_SPLICING_UP		49	0.39499515	1.1670315	0.25	0.60933477	1	3289	tags=41%, list=29%, signal=58%
ZHAN_EARLY_DIFFERENTIATION_GENES_DN	ZHAN_EARLY_DIFFERENTIATION_GENES_DN		32	0.39920518	1.1658924	0.2857143	0.61090916	1	750	tags=16%, list=7%, signal=17%
ENK_UV_RESPONSE_KERATINOCYTE_DN	ENK_UV_RESPONSE_KERATINOCYTE_DN		307	0.23996983	1.1656201	0.26	0.61088	1	2751	tags=23%, list=25%, signal=30%
TSUNODA_CISPLATIN_RESISTANCE_DN	TSUNODA_CISPLATIN_RESISTANCE_DN		18	0.44914433	1.1651007	0.22807017	0.61089385	1	562	tags=17%, list=5%, signal=18%
LEE_TARGETS_OF_PTCH1_AND_SUFU_DN	LEE_TARGETS_OF_PTCH1_AND_SUFU_DN		39	0.4206405	1.1650257	0.2244898	0.6100525	1	2121	tags=33%, list=19%, signal=41%
BASSO_CD40_SIGNALING_UP	BASSO_CD40_SIGNALING_UP		63	0.44569376	1.1647825	0.28070176	0.60972726	1	3826	tags=49%, list=34%, signal=74%
GALLUZZI_PERMEABILIZE_MITOCHONDRIA	GALLUZZI_PERMEABILIZE_MITOCHONDRIA		26	0.36574164	1.1642903	0.29411766	0.6101831	1	1243	tags=23%, list=11%, signal=26%
HONMA_DOCETAXEL_RESISTANCE	HONMA_DOCETAXEL_RESISTANCE		23	0.37356797	1.1639894	0.23255815	0.60990804	1	2563	tags=30%, list=23%, signal=39%
PAPASPYRIDONOS_UNSTABLE_ATEROSCLEROTIC_PLAQUE_UP	PAPASPYRIDONOS_UNSTABLE_ATEROSCLEROTIC_PLAQUE_UP		31	0.42344403	1.1637785	0.32692307	0.6094626	1	2458	tags=42%, list=22%, signal=54%
REACTOME_LOSS_OF_NLP_FROM_MITOTIC_CENTROSOMES	REACTOME_LOSS_OF_NLP_FROM_MITOTIC_CENTROSOMES		31	0.36775753	1.163438	0.30232558	0.60949796	1	3256	tags=35%, list=29%, signal=50%
ROYLANCE_BREAST_CANCER_16Q_COPY_NUMBER_UP	ROYLANCE_BREAST_CANCER_16Q_COPY_NUMBER_UP		25	0.45430762	1.1634126	0.25	0.6086373	1	2023	tags=32%, list=18%, signal=39%
KEGG_CHRONIC_MYELOID_LEUKEMIA	KEGG_CHRONIC_MYELOID_LEUKEMIA		39	0.32465655	1.1631716	0.29166666	0.6083074	1	3920	tags=44%, list=35%, signal=67%
HUPER_BREAST_BASAL_VS_LUMINAL_UP	HUPER_BREAST_BASAL_VS_LUMINAL_UP		31	0.5275701	1.1626062	0.25862068	0.60868543	1	2197	tags=58%, list=20%, signal=72%
ELVIDGE_HYPOXIA_DN	ELVIDGE_HYPOXIA_DN		84	0.2696834	1.162488	0.28	0.60801286	1	2683	tags=26%, list=24%, signal=34%
CHANG_CORE_SERUM_RESPONSE_DN	CHANG_CORE_SERUM_RESPONSE_DN		19	0.39745688	1.1623799	0.32	0.607297	1	637	tags=16%, list=6%, signal=17%
JAIN_NFKB_SIGNALING	JAIN_NFKB_SIGNALING		46	0.3155623	1.1618698	0.27906978	0.6075559	1	3035	tags=35%, list=27%, signal=48%
NIKOLSKY_BREAST_CANCER_16Q24_AMPLICON	NIKOLSKY_BREAST_CANCER_16Q24_AMPLICON		24	0.40294766	1.1617274	0.30357143	0.60709625	1	3035	tags=33%, list=27%, signal=46%
HARRIS_HYPOXIA	HARRIS_HYPOXIA		53	0.37235934	1.1616926	0.2631579	0.6063011	1	1934	tags=28%, list=17%, signal=34%
BROWNE_HCMV_INFECTION_1HR_DN	BROWNE_HCMV_INFECTION_1HR_DN		121	0.29417384	1.1614512	0.2	0.6057734	1	3325	tags=33%, list=30%, signal=47%
NAKAJIMA_EOSINOPHIL	NAKAJIMA_EOSINOPHIL		15	0.5478682	1.1610929	0.33962265	0.6058361	1	1462	tags=40%, list=13%, signal=46%
BROWNE_HCMV_INFECTION_1HR_UP	BROWNE_HCMV_INFECTION_1HR_UP		32	0.43370077	1.1609187	0.25862068	0.6052852	1	2258	tags=41%, list=20%, signal=51%
REACTOME_CLASS_A1_RHODOPSIN_LIKE_RECEPTORS	REACTOME_CLASS_A1_RHODOPSIN_LIKE_RECEPTORS		186	0.3752016	1.1606895	0.30645162	0.60500246	1	2582	tags=36%, list=23%, signal=46%
DAVIES_MULTIPLE_MYELOMA_VS_MGUS_DN	DAVIES_MULTIPLE_MYELOMA_VS_MGUS_DN		18	0.5102209	1.1596109	0.3125	0.6060935	1	2114	tags=44%, list=19%, signal=55%
NIKOLSKY_BREAST_CANCER_16P13_AMPLICON	NIKOLSKY_BREAST_CANCER_16P13_AMPLICON		57	0.36524448	1.1591496	0.3272727	0.6063673	1	1635	tags=19%, list=15%, signal=22%
REACTOME_PURINE_METABOLISM	REACTOME_PURINE_METABOLISM		22	0.38421622	1.159015	0.2777778	0.60563284	1	3939	tags=50%, list=35%, signal=77%
REACTOME_SIGNALLING_BY_NGF	REACTOME_SIGNALLING_BY_NGF		134	0.28249556	1.1587589	0.2173913	0.6050388	1	3934	tags=39%, list=35%, signal=59%
REACTOME_RNA_POLYMERASE_I_PROMOTER_CLEARANCE	REACTOME_RNA_POLYMERASE_I_PROMOTER_CLEARANCE		24	0.37929854	1.1585925	0.35416666	0.6044727	1	3682	tags=33%, list=33%, signal=50%
BROWNE_HCMV_INFECTION_12HR_UP	BROWNE_HCMV_INFECTION_12HR_UP		58	0.33300355	1.1575856	0.25925925	0.60593605	1	1726	tags=19%, list=15%, signal=22%
PROVENZANI_METASTASIS_DN	PROVENZANI_METASTASIS_DN		94	0.35299858	1.1570526	0.27272728	0.6065317	1	2952	tags=35%, list=26%, signal=47%
REACTOME_MTOR_SIGNALLING	REACTOME_MTOR_SIGNALLING		15	0.36508313	1.1569432	0.3478261	0.60595936	1	616	tags=13%, list=6%, signal=14%
RICKMAN_HEAD_AND_NECK_CANCER_D	RICKMAN_HEAD_AND_NECK_CANCER_D		18	0.53535414	1.1567347	0.27868852	0.6055469	1	3363	tags=61%, list=30%, signal=87%
RIZ_ERYTHROID_DIFFERENTIATION_HBZ	RIZ_ERYTHROID_DIFFERENTIATION_HBZ		29	0.38654935	1.155645	0.25454545	0.6073971	1	2013	tags=31%, list=18%, signal=38%
REACTOME_NCAM1_INTERACTIONS	REACTOME_NCAM1_INTERACTIONS		34	0.48783907	1.155482	0.2777778	0.6069622	1	3278	tags=56%, list=29%, signal=79%
MARKEY_RB1_ACUTE_LOF_UP	MARKEY_RB1_ACUTE_LOF_UP		186	0.4258205	1.1553729	0.34	0.60638666	1	2397	tags=34%, list=21%, signal=43%
GAUSSMANN_MLL_AF4_FUSION_TARGETS_G_UP	GAUSSMANN_MLL_AF4_FUSION_TARGETS_G_UP		108	0.36317033	1.153361	0.21052632	0.6105961	1	2320	tags=29%, list=21%, signal=36%
VECCHI_GASTRIC_CANCER_ADVANCED_VS_EARLY_DN	VECCHI_GASTRIC_CANCER_ADVANCED_VS_EARLY_DN		78	0.3806914	1.1530256	0.27450982	0.6105105	1	2368	tags=35%, list=21%, signal=44%
BROWNE_HCMV_INFECTION_14HR_UP	BROWNE_HCMV_INFECTION_14HR_UP		86	0.31449172	1.1528035	0.22	0.61018646	1	3486	tags=35%, list=31%, signal=50%
DEBIASI_APOPTOSIS_BY_REOVIRUS_INFECTION_DN	DEBIASI_APOPTOSIS_BY_REOVIRUS_INFECTION_DN		151	0.2918561	1.1525222	0.2244898	0.6100064	1	2505	tags=25%, list=22%, signal=32%
REACTOME_GLUCOSE_TRANSPORT	REACTOME_GLUCOSE_TRANSPORT		25	0.30843338	1.1524504	0.23214285	0.6092557	1	12	tags=4%, list=0%, signal=4%
CROMER_TUMORIGENESIS_UP	CROMER_TUMORIGENESIS_UP		30	0.53638405	1.1514623	0.34545454	0.610904	1	2391	tags=50%, list=21%, signal=63%
REACTOME_DOUBLE_STRAND_BREAK_REPAIR	REACTOME_DOUBLE_STRAND_BREAK_REPAIR		16	0.46832815	1.1506351	0.33333334	0.61204547	1	1934	tags=31%, list=17%, signal=38%
REACTOME_TOLL_LIKE_RECEPTOR_3_CASCADE	REACTOME_TOLL_LIKE_RECEPTOR_3_CASCADE		37	0.35551968	1.149982	0.2888889	0.61249906	1	3888	tags=35%, list=35%, signal=54%
MARTINEZ_RB1_AND_TP53_TARGETS_DN	MARTINEZ_RB1_AND_TP53_TARGETS_DN		399	0.29417878	1.1499797	0.22950819	0.6115943	1	3541	tags=35%, list=32%, signal=49%
FAELT_B_CLL_WITH_VH3_21_DN	FAELT_B_CLL_WITH_VH3_21_DN		36	0.30150533	1.1493841	0.25	0.61247855	1	4121	tags=31%, list=37%, signal=48%
GOZGIT_ESR1_TARGETS_UP	GOZGIT_ESR1_TARGETS_UP		79	0.3674899	1.1487432	0.23529412	0.61307555	1	2985	tags=43%, list=27%, signal=58%
REACTOME_CDT1_ASSOCIATION_WITH_THE_CDC6_ORC_ORIGIN_COMPLEX	REACTOME_CDT1_ASSOCIATION_WITH_THE_CDC6_ORC_ORIGIN_COMPLEX		45	0.39151862	1.1483656	0.3125	0.61311066	1	3212	tags=38%, list=29%, signal=53%
KEGG_CYTOSOLIC_DNA_SENSING_PATHWAY	KEGG_CYTOSOLIC_DNA_SENSING_PATHWAY		28	0.41847786	1.1478493	0.34615386	0.6134148	1	2436	tags=32%, list=22%, signal=41%
KEGG_FC_GAMMA_R_MEDIATED_PHAGOCYTOSIS	KEGG_FC_GAMMA_R_MEDIATED_PHAGOCYTOSIS		63	0.390232	1.1475097	0.2857143	0.6130253	1	3585	tags=46%, list=32%, signal=67%
HUANG_FOXA2_TARGETS_DN	HUANG_FOXA2_TARGETS_DN		24	0.49829054	1.1470913	0.2881356	0.6131262	1	731	tags=29%, list=7%, signal=31%
BIOCARTA_CDC42RAC_PATHWAY	BIOCARTA_CDC42RAC_PATHWAY		15	0.38623384	1.146845	0.29787233	0.6128301	1	3847	tags=47%, list=34%, signal=71%
GNATENKO_PLATELET_SIGNATURE	GNATENKO_PLATELET_SIGNATURE		20	0.43748587	1.1468302	0.3125	0.6119623	1	3257	tags=50%, list=29%, signal=70%
REACTOME_RNA_POL_II_CTD_PHOSPHORYLATION_AND_INTERACTION_WITH_CE	REACTOME_RNA_POL_II_CTD_PHOSPHORYLATION_AND_INTERACTION_WITH_CE		24	0.32508713	1.1460704	0.26666668	0.61256	1	5169	tags=54%, list=46%, signal=100%
REACTOME_FORMATION_OF_THE_TERNARY_COMPLEX_AND_SUBSEQUENTLY_THE_43S_COMPLEX	REACTOME_FORMATION_OF_THE_TERNARY_COMPLEX_AND_SUBSEQUENTLY_THE_43S_COMPLEX		22	0.41280013	1.14583	0.3617021	0.6123406	1	2093	tags=18%, list=19%, signal=22%
NAKAMURA_TUMOR_ZONE_PERIPHERAL_VS_CENTRAL_DN	NAKAMURA_TUMOR_ZONE_PERIPHERAL_VS_CENTRAL_DN		326	0.3042791	1.1457368	0.24489796	0.6117284	1	2454	tags=25%, list=22%, signal=32%
KORKOLA_TERATOMA	KORKOLA_TERATOMA		22	0.501835	1.1452802	0.22	0.61209756	1	1342	tags=36%, list=12%, signal=41%
BERENJENO_TRANSFORMED_BY_RHOA_FOREVER_DN	BERENJENO_TRANSFORMED_BY_RHOA_FOREVER_DN		24	0.4719471	1.1449813	0.28301886	0.6120033	1	2003	tags=46%, list=18%, signal=56%
MOREAUX_MULTIPLE_MYELOMA_BY_TACI_DN	MOREAUX_MULTIPLE_MYELOMA_BY_TACI_DN		73	0.27048865	1.144974	0.34042552	0.61111766	1	4387	tags=40%, list=39%, signal=65%
AMIT_SERUM_RESPONSE_60_MCF10A	AMIT_SERUM_RESPONSE_60_MCF10A		38	0.38446254	1.1448662	0.3207547	0.6104942	1	3612	tags=42%, list=32%, signal=62%
REACTOME_PEPTIDE_LIGAND_BINDING_RECEPTORS	REACTOME_PEPTIDE_LIGAND_BINDING_RECEPTORS		119	0.39759323	1.1426365	0.296875	0.6147248	1	2571	tags=39%, list=23%, signal=51%
BILD_MYC_ONCOGENIC_SIGNATURE	BILD_MYC_ONCOGENIC_SIGNATURE		107	0.29029715	1.1417462	0.24489796	0.6157358	1	3262	tags=30%, list=29%, signal=42%
WELCSH_BRCA1_TARGETS_1_DN	WELCSH_BRCA1_TARGETS_1_DN		74	0.30098346	1.1416262	0.24	0.6152987	1	4461	tags=47%, list=40%, signal=78%
HAHTOLA_SEZARY_SYNDROM_UP	HAHTOLA_SEZARY_SYNDROM_UP		60	0.37304354	1.1416047	0.3181818	0.6144358	1	2114	tags=28%, list=19%, signal=35%
SENESE_HDAC1_AND_HDAC2_TARGETS_UP	SENESE_HDAC1_AND_HDAC2_TARGETS_UP		117	0.36941144	1.1409602	0.27272728	0.6150712	1	3119	tags=41%, list=28%, signal=56%
KEGG_HISTIDINE_METABOLISM	KEGG_HISTIDINE_METABOLISM		20	0.4381622	1.140756	0.33333334	0.6147536	1	1811	tags=35%, list=16%, signal=42%
REACTOME_GLUCAGON_SIGNALING_IN_METABOLIC_REGULATION	REACTOME_GLUCAGON_SIGNALING_IN_METABOLIC_REGULATION		22	0.413387	1.1401328	0.23076923	0.6154015	1	3309	tags=59%, list=30%, signal=84%
VERHAAK_AML_WITH_NPM1_MUTATED_UP	VERHAAK_AML_WITH_NPM1_MUTATED_UP		113	0.4137715	1.1398658	0.28	0.6149561	1	3216	tags=45%, list=29%, signal=63%
AMIT_SERUM_RESPONSE_480_MCF10A	AMIT_SERUM_RESPONSE_480_MCF10A		21	0.4567374	1.139745	0.3272727	0.6142817	1	2813	tags=43%, list=25%, signal=57%
JAEGER_METASTASIS_DN	JAEGER_METASTASIS_DN		145	0.47880474	1.1396607	0.375	0.61349076	1	2161	tags=42%, list=19%, signal=51%
ZHAN_V1_LATE_DIFFERENTIATION_GENES_UP	ZHAN_V1_LATE_DIFFERENTIATION_GENES_UP		25	0.38451564	1.1395118	0.29166666	0.6128818	1	2270	tags=36%, list=20%, signal=45%
KEGG_HEMATOPOIETIC_CELL_LINEAGE	KEGG_HEMATOPOIETIC_CELL_LINEAGE		53	0.4606978	1.1388402	0.34545454	0.6134904	1	1331	tags=25%, list=12%, signal=28%
REACTOME_BOTULINUM_NEUROTOXICITY	REACTOME_BOTULINUM_NEUROTOXICITY		15	0.43695503	1.1387466	0.29166666	0.61288863	1	3115	tags=53%, list=28%, signal=74%
SENESE_HDAC1_TARGETS_UP	SENESE_HDAC1_TARGETS_UP		219	0.3126142	1.1371766	0.29166666	0.61600816	1	3119	tags=31%, list=28%, signal=42%
NOUZOVA_TRETINOIN_AND_H4_ACETYLATION	NOUZOVA_TRETINOIN_AND_H4_ACETYLATION		78	0.28484496	1.1362748	0.36363637	0.6171584	1	4707	tags=45%, list=42%, signal=77%
LENAOUR_DENDRITIC_CELL_MATURATION_DN	LENAOUR_DENDRITIC_CELL_MATURATION_DN		72	0.42675313	1.1361653	0.375	0.61669356	1	1796	tags=36%, list=16%, signal=43%
MARKEY_RB1_CHRONIC_LOF_DN	MARKEY_RB1_CHRONIC_LOF_DN		90	0.42719755	1.1360862	0.27659574	0.6159589	1	2380	tags=40%, list=21%, signal=50%
BIOCARTA_ATRBRCA_PATHWAY	BIOCARTA_ATRBRCA_PATHWAY		15	0.46720225	1.135174	0.3846154	0.61752796	1	2010	tags=33%, list=18%, signal=41%
BIOCARTA_DC_PATHWAY	BIOCARTA_DC_PATHWAY		15	0.50289655	1.1350583	0.3148148	0.616897	1	3898	tags=60%, list=35%, signal=92%
WATANABE_COLON_CANCER_MSI_VS_MSS_DN	WATANABE_COLON_CANCER_MSI_VS_MSS_DN		38	0.42004094	1.1350226	0.3508772	0.6161068	1	2681	tags=37%, list=24%, signal=48%
WHITEHURST_PACLITAXEL_SENSITIVITY	WHITEHURST_PACLITAXEL_SENSITIVITY		18	0.4428634	1.1344527	0.31914893	0.61657083	1	3191	tags=44%, list=28%, signal=62%
RIZKI_TUMOR_INVASIVENESS_3D_DN	RIZKI_TUMOR_INVASIVENESS_3D_DN		150	0.28178596	1.1343572	0.18965517	0.61598945	1	2607	tags=27%, list=23%, signal=34%
HANN_RESISTANCE_TO_BCL2_INHIBITOR_DN	HANN_RESISTANCE_TO_BCL2_INHIBITOR_DN		30	0.39538673	1.1338011	0.3114754	0.61646616	1	3772	tags=57%, list=34%, signal=85%
KAAB_FAILED_HEART_ATRIUM_DN	KAAB_FAILED_HEART_ATRIUM_DN		96	0.25001168	1.1334974	0.3	0.61620235	1	3868	tags=28%, list=35%, signal=43%
HALMOS_CEBPA_TARGETS_UP	HALMOS_CEBPA_TARGETS_UP		29	0.45193416	1.133424	0.30357143	0.6156945	1	1408	tags=28%, list=13%, signal=31%
KEGG_BASE_EXCISION_REPAIR	KEGG_BASE_EXCISION_REPAIR		21	0.41282	1.1333874	0.3043478	0.61488235	1	4048	tags=52%, list=36%, signal=82%
KIM_RESPONSE_TO_TSA_AND_DECITABINE_UP	KIM_RESPONSE_TO_TSA_AND_DECITABINE_UP		76	0.39887452	1.131527	0.35185185	0.61772543	1	2967	tags=46%, list=26%, signal=62%
YAO_TEMPORAL_RESPONSE_TO_PROGESTERONE_CLUSTER_17	YAO_TEMPORAL_RESPONSE_TO_PROGESTERONE_CLUSTER_17		143	0.2514349	1.1310943	0.33333334	0.61761165	1	3750	tags=32%, list=33%, signal=48%
HOFMANN_MYELODYSPLASTIC_SYNDROM_LOW_RISK_DN	HOFMANN_MYELODYSPLASTIC_SYNDROM_LOW_RISK_DN		17	0.4388663	1.1300545	0.3809524	0.6192204	1	3319	tags=41%, list=30%, signal=58%
KOKKINAKIS_METHIONINE_DEPRIVATION_96HR_UP	KOKKINAKIS_METHIONINE_DEPRIVATION_96HR_UP		75	0.35868895	1.1299087	0.23529412	0.61876595	1	3474	tags=40%, list=31%, signal=58%
AIYAR_COBRA1_TARGETS_DN	AIYAR_COBRA1_TARGETS_DN		16	0.4190109	1.129709	0.27659574	0.6184694	1	2827	tags=38%, list=25%, signal=50%
DAVICIONI_PAX_FOXO1_SIGNATURE_IN_ARMS_UP	DAVICIONI_PAX_FOXO1_SIGNATURE_IN_ARMS_UP		34	0.3958229	1.1290445	0.32692307	0.619218	1	1724	tags=29%, list=15%, signal=35%
BOYAULT_LIVER_CANCER_SUBCLASS_G5_DN	BOYAULT_LIVER_CANCER_SUBCLASS_G5_DN		15	0.5384706	1.1289796	0.4	0.61852413	1	913	tags=33%, list=8%, signal=36%
ZHOU_INFLAMMATORY_RESPONSE_LIVE_UP	ZHOU_INFLAMMATORY_RESPONSE_LIVE_UP		219	0.3446171	1.128281	0.28	0.61931723	1	2840	tags=34%, list=25%, signal=45%
KRIGE_RESPONSE_TO_TOSEDOSTAT_6HR_UP	KRIGE_RESPONSE_TO_TOSEDOSTAT_6HR_UP		431	0.26222822	1.1272699	0.3	0.6210106	1	2958	tags=27%, list=26%, signal=35%
DOANE_BREAST_CANCER_ESR1_UP	DOANE_BREAST_CANCER_ESR1_UP		70	0.40681478	1.1264102	0.30769232	0.62237066	1	2251	tags=31%, list=20%, signal=39%
NIKOLSKY_BREAST_CANCER_8P12_P11_AMPLICON	NIKOLSKY_BREAST_CANCER_8P12_P11_AMPLICON		25	0.40148836	1.1257535	0.28	0.62270766	1	3030	tags=40%, list=27%, signal=55%
LINDGREN_BLADDER_CANCER_WITH_LOH_IN_CHR9Q	LINDGREN_BLADDER_CANCER_WITH_LOH_IN_CHR9Q		62	0.28432736	1.1254345	0.32608697	0.6226394	1	5212	tags=55%, list=47%, signal=102%
SMID_BREAST_CANCER_RELAPSE_IN_BONE_DN	SMID_BREAST_CANCER_RELAPSE_IN_BONE_DN		183	0.39797404	1.1252819	0.3018868	0.6221577	1	2070	tags=31%, list=18%, signal=38%
OKUMURA_INFLAMMATORY_RESPONSE_LPS	OKUMURA_INFLAMMATORY_RESPONSE_LPS		109	0.3317993	1.1251149	0.3018868	0.6218872	1	3254	tags=35%, list=29%, signal=49%
ALONSO_METASTASIS_UP	ALONSO_METASTASIS_UP		118	0.24364622	1.1230968	0.3207547	0.6258204	1	2407	tags=19%, list=21%, signal=25%
NAKAYAMA_FRA2_TARGETS	NAKAYAMA_FRA2_TARGETS		22	0.3832466	1.1229898	0.3148148	0.6252361	1	2896	tags=50%, list=26%, signal=67%
RICKMAN_TUMOR_DIFFERENTIATED_WELL_VS_MODERATELY_DN	RICKMAN_TUMOR_DIFFERENTIATED_WELL_VS_MODERATELY_DN		57	0.41952783	1.1220789	0.3272727	0.6265994	1	1929	tags=30%, list=17%, signal=36%
SASSON_RESPONSE_TO_FORSKOLIN_UP	SASSON_RESPONSE_TO_FORSKOLIN_UP		49	0.329688	1.1218902	0.28301886	0.62606883	1	2469	tags=24%, list=22%, signal=31%
KEGG_ACUTE_MYELOID_LEUKEMIA	KEGG_ACUTE_MYELOID_LEUKEMIA		36	0.3246603	1.1218657	0.26923078	0.6252698	1	3920	tags=50%, list=35%, signal=77%
BIOCARTA_CASPASE_PATHWAY	BIOCARTA_CASPASE_PATHWAY		16	0.42748743	1.1213627	0.33333334	0.62578386	1	1545	tags=25%, list=14%, signal=29%
REACTOME_METABOLISM_OF_AMINO_ACIDS	REACTOME_METABOLISM_OF_AMINO_ACIDS		129	0.29252985	1.1213275	0.3148148	0.6249663	1	2432	tags=28%, list=22%, signal=35%
BIOCARTA_KERATINOCYTE_PATHWAY	BIOCARTA_KERATINOCYTE_PATHWAY		25	0.3393475	1.1202958	0.2244898	0.62632453	1	860	tags=16%, list=8%, signal=17%
REACTOME_NCAM_SIGNALING_FOR_NEURITE_OUT_GROWTH	REACTOME_NCAM_SIGNALING_FOR_NEURITE_OUT_GROWTH		46	0.4130478	1.1189367	0.27272728	0.62832284	1	3456	tags=48%, list=31%, signal=69%
APPIERTO_RESPONSE_TO_FENRETINIDE_UP	APPIERTO_RESPONSE_TO_FENRETINIDE_UP		19	0.38380802	1.1184063	0.34	0.6287416	1	3367	tags=47%, list=30%, signal=68%
WU_CELL_MIGRATION	WU_CELL_MIGRATION		120	0.40326035	1.1183472	0.34615386	0.6280328	1	2040	tags=33%, list=18%, signal=39%
FOSTER_INFLAMMATORY_RESPONSE_LPS_DN	FOSTER_INFLAMMATORY_RESPONSE_LPS_DN		233	0.33576658	1.118008	0.33333334	0.62796414	1	2050	tags=24%, list=18%, signal=29%
VALK_AML_CLUSTER_3	VALK_AML_CLUSTER_3		23	0.4108741	1.1174048	0.27450982	0.62861955	1	3067	tags=48%, list=27%, signal=66%
BROWNE_HCMV_INFECTION_4HR_DN	BROWNE_HCMV_INFECTION_4HR_DN		137	0.28253123	1.1173865	0.40816328	0.62783104	1	3031	tags=28%, list=27%, signal=39%
IVANOVA_HEMATOPOIESIS_MATURE_CELL	IVANOVA_HEMATOPOIESIS_MATURE_CELL		88	0.33349618	1.1170973	0.36065573	0.6277289	1	1604	tags=20%, list=14%, signal=24%
DAIRKEE_CANCER_PRONE_RESPONSE_BPA	DAIRKEE_CANCER_PRONE_RESPONSE_BPA		33	0.33743057	1.1168014	0.37254903	0.62781584	1	2392	tags=27%, list=21%, signal=35%
CREIGHTON_ENDOCRINE_THERAPY_RESISTANCE_3	CREIGHTON_ENDOCRINE_THERAPY_RESISTANCE_3		341	0.30646703	1.1167735	0.25	0.62699497	1	3536	tags=39%, list=32%, signal=55%
NAKAMURA_METASTASIS	NAKAMURA_METASTASIS		27	0.43065372	1.1162502	0.3	0.6273032	1	2012	tags=26%, list=18%, signal=32%
WEST_ADRENOCORTICAL_TUMOR_MARKERS_DN	WEST_ADRENOCORTICAL_TUMOR_MARKERS_DN		17	0.5242975	1.1157013	0.26666668	0.62752366	1	2088	tags=41%, list=19%, signal=51%
HELLER_SILENCED_BY_METHYLATION_UP	HELLER_SILENCED_BY_METHYLATION_UP		158	0.4004799	1.1154976	0.3125	0.62702215	1	2142	tags=34%, list=19%, signal=42%
RUGO_STRESS_RESPONSE_SUBSET_H	RUGO_STRESS_RESPONSE_SUBSET_H		26	0.40063518	1.1149164	0.31578946	0.6275603	1	960	tags=23%, list=9%, signal=25%
KYNG_DNA_DAMAGE_BY_GAMMA_AND_UV_RADIATION	KYNG_DNA_DAMAGE_BY_GAMMA_AND_UV_RADIATION		26	0.40063518	1.1149164	0.31578946	0.62672806	1	960	tags=23%, list=9%, signal=25%
KEGG_PURINE_METABOLISM	KEGG_PURINE_METABOLISM		110	0.27912727	1.1144896	0.23913044	0.6265059	1	3960	tags=42%, list=35%, signal=64%
BILBAN_B_CLL_LPL_UP	BILBAN_B_CLL_LPL_UP		30	0.37958807	1.112383	0.27272728	0.63070023	1	2620	tags=37%, list=23%, signal=48%
LIU_TARGETS_OF_VMYB_VS_CMYB_DN	LIU_TARGETS_OF_VMYB_VS_CMYB_DN		26	0.4192354	1.1117018	0.2962963	0.631268	1	2961	tags=38%, list=26%, signal=52%
BAELDE_DIABETIC_NEPHROPATHY_DN	BAELDE_DIABETIC_NEPHROPATHY_DN		22	0.4835059	1.1106299	0.26923078	0.6326038	1	810	tags=32%, list=7%, signal=34%
BIOCARTA_TPO_PATHWAY	BIOCARTA_TPO_PATHWAY		17	0.4114781	1.1102357	0.37254903	0.632581	1	997	tags=24%, list=9%, signal=26%
DAZARD_RESPONSE_TO_UV_NHEK_UP	DAZARD_RESPONSE_TO_UV_NHEK_UP		108	0.31043038	1.110159	0.26415095	0.6319311	1	3329	tags=36%, list=30%, signal=51%
GARCIA_TARGETS_OF_FLI1_AND_DAX1_UP	GARCIA_TARGETS_OF_FLI1_AND_DAX1_UP		22	0.40698317	1.1098881	0.34	0.6318301	1	2312	tags=32%, list=21%, signal=40%
TONKS_TARGETS_OF_RUNX1_RUNX1T1_FUSION_HSC_DN	TONKS_TARGETS_OF_RUNX1_RUNX1T1_FUSION_HSC_DN		121	0.40887156	1.1097803	0.33333334	0.63116026	1	2656	tags=41%, list=24%, signal=54%
HOFMANN_CELL_LYMPHOMA_UP	HOFMANN_CELL_LYMPHOMA_UP		26	0.36268407	1.1092616	0.3207547	0.63131666	1	3319	tags=42%, list=30%, signal=60%
HSIAO_HOUSEKEEPING_GENES	HSIAO_HOUSEKEEPING_GENES		275	0.20452367	1.1089152	0.36585367	0.63160175	1	5323	tags=43%, list=48%, signal=80%
HOFFMANN_IMMATURE_TO_MATURE_B_LYMPHOCYTE_UP	HOFFMANN_IMMATURE_TO_MATURE_B_LYMPHOCYTE_UP		19	0.44299668	1.1088	0.3207547	0.63108426	1	2488	tags=37%, list=22%, signal=47%
SENESE_HDAC3_TARGETS_DN	SENESE_HDAC3_TARGETS_DN		256	0.31234384	1.108124	0.32608697	0.63176847	1	2416	tags=27%, list=22%, signal=34%
RUTELLA_RESPONSE_TO_HGF_VS_CSF2RB_AND_IL4_UP	RUTELLA_RESPONSE_TO_HGF_VS_CSF2RB_AND_IL4_UP		248	0.3297272	1.1066612	0.40816328	0.6342014	1	2393	tags=28%, list=21%, signal=35%
DIRMEIER_LMP1_RESPONSE_LATE_UP	DIRMEIER_LMP1_RESPONSE_LATE_UP		28	0.39008033	1.1066319	0.39285713	0.6333924	1	3165	tags=39%, list=28%, signal=55%
WANG_LMO4_TARGETS_UP	WANG_LMO4_TARGETS_UP		183	0.24222413	1.1051828	0.2857143	0.63624346	1	3916	tags=34%, list=35%, signal=51%
REACTOME_SNRNP_ASSEMBLY	REACTOME_SNRNP_ASSEMBLY		29	0.2917856	1.104389	0.37254903	0.63727707	1	5525	tags=55%, list=49%, signal=109%
RIZ_ERYTHROID_DIFFERENTIATION_HEMGN	RIZ_ERYTHROID_DIFFERENTIATION_HEMGN		25	0.3999774	1.1042614	0.29508197	0.6368981	1	2013	tags=32%, list=18%, signal=39%
GENTILE_UV_RESPONSE_CLUSTER_D8	GENTILE_UV_RESPONSE_CLUSTER_D8		19	0.4084533	1.1041019	0.32142857	0.6364854	1	637	tags=16%, list=6%, signal=17%
HAN_SATB1_TARGETS_DN	HAN_SATB1_TARGETS_DN		199	0.2887962	1.1034604	0.24528302	0.6371313	1	2894	tags=33%, list=26%, signal=43%
REACTOME_THROMBOXANE_SIGNALLING_THROUGH_TP_RECEPTOR	REACTOME_THROMBOXANE_SIGNALLING_THROUGH_TP_RECEPTOR		17	0.40588358	1.1027476	0.40384614	0.6381259	1	3961	tags=65%, list=35%, signal=100%
TONKS_TARGETS_OF_RUNX1_RUNX1T1_FUSION_MONOCYTE_UP	TONKS_TARGETS_OF_RUNX1_RUNX1T1_FUSION_MONOCYTE_UP		128	0.28538352	1.1025587	0.33962265	0.63763034	1	4903	tags=51%, list=44%, signal=89%
HOFFMANN_SMALL_PRE_BII_TO_IMMATURE_B_LYMPHOCYTE_UP	HOFFMANN_SMALL_PRE_BII_TO_IMMATURE_B_LYMPHOCYTE_UP		35	0.39924914	1.1021562	0.3125	0.6375418	1	1977	tags=31%, list=18%, signal=38%
REACTOME_ADP_SIGNALLING_THROUGH_P2Y_PURINOCEPTOR_12	REACTOME_ADP_SIGNALLING_THROUGH_P2Y_PURINOCEPTOR_12		17	0.3970429	1.1020831	0.3148148	0.6369143	1	3309	tags=65%, list=30%, signal=92%
MARSON_FOXP3_TARGETS_STIMULATED_UP	MARSON_FOXP3_TARGETS_STIMULATED_UP		16	0.4299617	1.1020408	0.4	0.6361456	1	1557	tags=19%, list=14%, signal=22%
KUMAR_TARGETS_OF_MLL_AF9_FUSION	KUMAR_TARGETS_OF_MLL_AF9_FUSION		310	0.3138	1.101634	0.3392857	0.63623476	1	2436	tags=26%, list=22%, signal=32%
REACTOME_TRANSCRIPTION_COUPLED_NER	REACTOME_TRANSCRIPTION_COUPLED_NER		40	0.31933665	1.1011461	0.4090909	0.6364902	1	5169	tags=58%, list=46%, signal=106%
DORSAM_HOXA9_TARGETS_DN	DORSAM_HOXA9_TARGETS_DN		17	0.37405106	1.1011411	0.32786885	0.6356753	1	3242	tags=41%, list=29%, signal=58%
JAATINEN_HEMATOPOIETIC_STEM_CELL_DN	JAATINEN_HEMATOPOIETIC_STEM_CELL_DN		136	0.3993956	1.100046	0.36206895	0.6373552	1	2657	tags=36%, list=24%, signal=47%
BALDWIN_PRKCI_TARGETS_UP	BALDWIN_PRKCI_TARGETS_UP		26	0.39902276	1.1000335	0.28301886	0.63656425	1	2786	tags=38%, list=25%, signal=51%
KEGG_GLYCOSPHINGOLIPID_BIOSYNTHESIS_GANGLIO_SERIES	KEGG_GLYCOSPHINGOLIPID_BIOSYNTHESIS_GANGLIO_SERIES		15	0.4396627	1.099903	0.38	0.6359901	1	2266	tags=60%, list=20%, signal=75%
BENPORATH_NOS_TARGETS	BENPORATH_NOS_TARGETS		91	0.32224894	1.0997142	0.27272728	0.6357896	1	2074	tags=22%, list=19%, signal=27%
ROME_INSULIN_TARGETS_IN_MUSCLE_DN	ROME_INSULIN_TARGETS_IN_MUSCLE_DN		27	0.38103253	1.099519	0.3508772	0.635298	1	4473	tags=63%, list=40%, signal=105%
BOYLAN_MULTIPLE_MYELOMA_C_CLUSTER_UP	BOYLAN_MULTIPLE_MYELOMA_C_CLUSTER_UP		20	0.38504556	1.0984298	0.37288135	0.6371063	1	824	tags=20%, list=7%, signal=22%
REACTOME_MRNA_PROCESSING	REACTOME_MRNA_PROCESSING		28	0.318543	1.0983125	0.35	0.636611	1	5169	tags=54%, list=46%, signal=99%
RUTELLA_RESPONSE_TO_CSF2RB_AND_IL4_DN	RUTELLA_RESPONSE_TO_CSF2RB_AND_IL4_DN		190	0.33458874	1.0973055	0.3846154	0.638358	1	2855	tags=32%, list=25%, signal=42%
OUILLETTE_CLL_13Q14_DELETION_DN	OUILLETTE_CLL_13Q14_DELETION_DN		35	0.36875442	1.0967282	0.21153846	0.6387975	1	3752	tags=43%, list=34%, signal=64%
BENPORATH_OCT4_TARGETS	BENPORATH_OCT4_TARGETS		150	0.29733056	1.0962572	0.31578946	0.6388159	1	2144	tags=23%, list=19%, signal=28%
MARTINEZ_RB1_TARGETS_DN	MARTINEZ_RB1_TARGETS_DN		394	0.29034728	1.0957347	0.3125	0.6393057	1	2640	tags=27%, list=24%, signal=34%
KEGG_FC_EPSILON_RI_SIGNALING_PATHWAY	KEGG_FC_EPSILON_RI_SIGNALING_PATHWAY		56	0.3379915	1.0956229	0.3137255	0.6386695	1	936	tags=18%, list=8%, signal=19%
ZHU_CMV_ALL_UP	ZHU_CMV_ALL_UP		42	0.3798723	1.095151	0.35185185	0.63893276	1	2552	tags=26%, list=23%, signal=34%
ICHIBA_GRAFT_VERSUS_HOST_DISEASE_D7_UP	ICHIBA_GRAFT_VERSUS_HOST_DISEASE_D7_UP		87	0.47088188	1.0949486	0.37777779	0.63852596	1	3209	tags=47%, list=29%, signal=66%
LI_LUNG_CANCER	LI_LUNG_CANCER		29	0.3404023	1.0949104	0.3617021	0.6378193	1	4506	tags=55%, list=40%, signal=92%
MARSON_FOXP3_TARGETS_DN	MARSON_FOXP3_TARGETS_DN		32	0.40088844	1.094743	0.36734694	0.6374103	1	2230	tags=25%, list=20%, signal=31%
CHIBA_RESPONSE_TO_TSA	CHIBA_RESPONSE_TO_TSA		31	0.29878774	1.0932297	0.3255814	0.6400754	1	4920	tags=55%, list=44%, signal=98%
SHIPP_DLBCL_CURED_VS_FATAL_UP	SHIPP_DLBCL_CURED_VS_FATAL_UP		22	0.43254977	1.0929558	0.29032257	0.6400194	1	2261	tags=45%, list=20%, signal=57%
YOSHIOKA_LIVER_CANCER_EARLY_RECURRENCE_UP	YOSHIOKA_LIVER_CANCER_EARLY_RECURRENCE_UP		20	0.42777663	1.092854	0.3508772	0.63935125	1	4476	tags=65%, list=40%, signal=108%
XU_GH1_EXOGENOUS_TARGETS_DN	XU_GH1_EXOGENOUS_TARGETS_DN		56	0.35479122	1.0924485	0.33333334	0.63944274	1	2237	tags=30%, list=20%, signal=38%
IVANOVA_HEMATOPOIESIS_STEM_CELL_AND_PROGENITOR	IVANOVA_HEMATOPOIESIS_STEM_CELL_AND_PROGENITOR		152	0.29585713	1.0917753	0.32142857	0.6402736	1	3785	tags=41%, list=34%, signal=61%
STEIN_ESRRA_TARGETS	STEIN_ESRRA_TARGETS		308	0.23409736	1.0916355	0.30612245	0.6398038	1	3207	tags=26%, list=29%, signal=36%
LIU_VMYB_TARGETS_UP	LIU_VMYB_TARGETS_UP		82	0.27223438	1.0916282	0.27659574	0.6390346	1	2528	tags=24%, list=23%, signal=31%
AMUNDSON_RESPONSE_TO_ARSENITE	AMUNDSON_RESPONSE_TO_ARSENITE		123	0.27277586	1.0916128	0.3617021	0.63832676	1	2973	tags=27%, list=27%, signal=36%
REACTOME_RNA_POLYMERASE_I_III_AND_MITOCHONDRIAL_TRANSCRIPTION	REACTOME_RNA_POLYMERASE_I_III_AND_MITOCHONDRIAL_TRANSCRIPTION		47	0.2589084	1.0912982	0.4117647	0.63833535	1	5503	tags=53%, list=49%, signal=104%
SEKI_INFLAMMATORY_RESPONSE_LPS_UP	SEKI_INFLAMMATORY_RESPONSE_LPS_UP		52	0.434119	1.0901628	0.34615386	0.6398567	1	1996	tags=35%, list=18%, signal=42%
REACTOME_TIGHT_JUNCTION_INTERACTIONS	REACTOME_TIGHT_JUNCTION_INTERACTIONS		24	0.4529277	1.0897282	0.3877551	0.6402071	1	2976	tags=50%, list=27%, signal=68%
RORIE_TARGETS_OF_EWSR1_FLI1_FUSION_DN	RORIE_TARGETS_OF_EWSR1_FLI1_FUSION_DN		17	0.47239974	1.0893453	0.32142857	0.64046043	1	3389	tags=59%, list=30%, signal=84%
LEE_LIVER_CANCER_MYC_TGFA_UP	LEE_LIVER_CANCER_MYC_TGFA_UP		46	0.35320836	1.0892204	0.3137255	0.64001137	1	2424	tags=30%, list=22%, signal=39%
LEE_LIVER_CANCER_MYC_UP	LEE_LIVER_CANCER_MYC_UP		45	0.3136169	1.0892017	0.28301886	0.6392222	1	3035	tags=36%, list=27%, signal=49%
REACTOME_UNFOLDED_PROTEIN_RESPONSE	REACTOME_UNFOLDED_PROTEIN_RESPONSE		15	0.41969645	1.0889313	0.41666666	0.6390071	1	4237	tags=60%, list=38%, signal=96%
RAMALHO_STEMNESS_DN	RAMALHO_STEMNESS_DN		57	0.41979957	1.0886908	0.3773585	0.6386354	1	2531	tags=42%, list=23%, signal=54%
WIKMAN_ASBESTOS_LUNG_CANCER_DN	WIKMAN_ASBESTOS_LUNG_CANCER_DN		16	0.4603707	1.0873188	0.37254903	0.64082193	1	3216	tags=50%, list=29%, signal=70%
MORI_IMMATURE_B_LYMPHOCYTE_UP	MORI_IMMATURE_B_LYMPHOCYTE_UP		36	0.43339673	1.0872295	0.4716981	0.64024746	1	3449	tags=53%, list=31%, signal=76%
FRASOR_RESPONSE_TO_ESTRADIOL_UP	FRASOR_RESPONSE_TO_ESTRADIOL_UP		24	0.39954925	1.0869933	0.3090909	0.6400388	1	2017	tags=33%, list=18%, signal=41%
JI_METASTASIS_REPRESSED_BY_STK11	JI_METASTASIS_REPRESSED_BY_STK11		17	0.4387313	1.0864221	0.3469388	0.64071584	1	906	tags=24%, list=8%, signal=26%
COULOUARN_TEMPORAL_TGFB1_SIGNATURE_DN	COULOUARN_TEMPORAL_TGFB1_SIGNATURE_DN		86	0.32230657	1.0850002	0.26	0.64287156	1	2585	tags=30%, list=23%, signal=39%
KEGG_APOPTOSIS	KEGG_APOPTOSIS		43	0.31656897	1.0847298	0.3207547	0.64263445	1	2736	tags=28%, list=24%, signal=37%
REACTOME_REGULATION_OF_INSULIN_SECRETION_BY_GLUCAGON_LIKE_PEPTIDE_1	REACTOME_REGULATION_OF_INSULIN_SECRETION_BY_GLUCAGON_LIKE_PEPTIDE_1		40	0.33774802	1.0845175	0.32142857	0.6421798	1	3309	tags=58%, list=30%, signal=81%
NIKOLSKY_BREAST_CANCER_17Q21_Q25_AMPLICON	NIKOLSKY_BREAST_CANCER_17Q21_Q25_AMPLICON		179	0.29178435	1.0841647	0.3207547	0.6422555	1	4012	tags=42%, list=36%, signal=64%
BIOCARTA_MAPK_PATHWAY	BIOCARTA_MAPK_PATHWAY		56	0.29514137	1.0838199	0.33333334	0.6425268	1	860	tags=11%, list=8%, signal=12%
SMID_BREAST_CANCER_RELAPSE_IN_BRAIN_UP	SMID_BREAST_CANCER_RELAPSE_IN_BRAIN_UP		28	0.4431056	1.0829831	0.3392857	0.6433911	1	1970	tags=36%, list=18%, signal=43%
HSC_MATURE_FETAL	HSC_MATURE_FETAL		16	0.36593193	1.0828192	0.29577464	0.64305854	1	2019	tags=31%, list=18%, signal=38%
REACTOME_P75_NTR_RECEPTOR_MEDIATED_SIGNALLING	REACTOME_P75_NTR_RECEPTOR_MEDIATED_SIGNALLING		53	0.28838268	1.0827748	0.30612245	0.6423381	1	3934	tags=34%, list=35%, signal=52%
KEGG_DNA_REPLICATION	KEGG_DNA_REPLICATION		26	0.4124195	1.0824659	0.43137255	0.64235973	1	2761	tags=42%, list=25%, signal=56%
LINDGREN_BLADDER_CANCER_CLUSTER_3_DN	LINDGREN_BLADDER_CANCER_CLUSTER_3_DN		125	0.29086784	1.082337	0.41666666	0.641795	1	2999	tags=30%, list=27%, signal=40%
ASTON_MAJOR_DEPRESSIVE_DISORDER_UP	ASTON_MAJOR_DEPRESSIVE_DISORDER_UP		25	0.38315773	1.0820616	0.34615386	0.6415966	1	3256	tags=36%, list=29%, signal=51%
DOUGLAS_BMI1_TARGETS_UP	DOUGLAS_BMI1_TARGETS_UP		331	0.27830285	1.0813397	0.25454545	0.64240956	1	3573	tags=34%, list=32%, signal=49%
RASHI_RESPONSE_TO_IONIZING_RADIATION_2	RASHI_RESPONSE_TO_IONIZING_RADIATION_2		92	0.3765087	1.0810276	0.37209302	0.6423241	1	2567	tags=35%, list=23%, signal=45%
SCHLOSSER_SERUM_RESPONSE_DN	SCHLOSSER_SERUM_RESPONSE_DN		433	0.2190485	1.0798342	0.24444444	0.64368415	1	3060	tags=24%, list=27%, signal=32%
TONKS_TARGETS_OF_RUNX1_RUNX1T1_FUSION_SUSTAINED_IN_MONOCYTE_UP	TONKS_TARGETS_OF_RUNX1_RUNX1T1_FUSION_SUSTAINED_IN_MONOCYTE_UP		15	0.43149465	1.0798234	0.36206895	0.6429266	1	3303	tags=53%, list=29%, signal=76%
CAIRO_HEPATOBLASTOMA_UP	CAIRO_HEPATOBLASTOMA_UP		121	0.28790176	1.0795184	0.27659574	0.64293295	1	2013	tags=23%, list=18%, signal=28%
XU_HGF_SIGNALING_NOT_VIA_AKT1_6HR	XU_HGF_SIGNALING_NOT_VIA_AKT1_6HR		17	0.44084042	1.0788648	0.375	0.6437804	1	3198	tags=47%, list=29%, signal=66%
NAGASHIMA_NRG1_SIGNALING_DN	NAGASHIMA_NRG1_SIGNALING_DN		23	0.3810958	1.0784897	0.27659574	0.6437628	1	2009	tags=26%, list=18%, signal=32%
WEIGEL_OXIDATIVE_STRESS_BY_HNE_AND_TBH	WEIGEL_OXIDATIVE_STRESS_BY_HNE_AND_TBH		38	0.31383595	1.0781227	0.34	0.64388	1	3920	tags=39%, list=35%, signal=61%
SCHUETZ_BREAST_CANCER_DUCTAL_INVASIVE_DN	SCHUETZ_BREAST_CANCER_DUCTAL_INVASIVE_DN		47	0.41765013	1.0777798	0.35849056	0.6436819	1	1728	tags=32%, list=15%, signal=38%
KENNY_CTNNB1_TARGETS_UP	KENNY_CTNNB1_TARGETS_UP		32	0.34215796	1.076058	0.33962265	0.6467838	1	805	tags=19%, list=7%, signal=20%
RUTELLA_RESPONSE_TO_CSF2RB_AND_IL4_UP	RUTELLA_RESPONSE_TO_CSF2RB_AND_IL4_UP		209	0.30480525	1.075945	0.3478261	0.6461975	1	2894	tags=32%, list=26%, signal=42%
COULOUARN_TEMPORAL_TGFB1_SIGNATURE_UP	COULOUARN_TEMPORAL_TGFB1_SIGNATURE_UP		57	0.34274787	1.075168	0.36956522	0.6469903	1	3489	tags=40%, list=31%, signal=58%
NIKOLSKY_BREAST_CANCER_17Q11_Q21_AMPLICON	NIKOLSKY_BREAST_CANCER_17Q11_Q21_AMPLICON		53	0.35551506	1.0748912	0.36206895	0.6469215	1	2748	tags=34%, list=25%, signal=45%
SPIELMAN_LYMPHOBLAST_EUROPEAN_VS_ASIAN_DN	SPIELMAN_LYMPHOBLAST_EUROPEAN_VS_ASIAN_DN		419	0.2225431	1.0746055	0.4090909	0.6466074	1	4026	tags=30%, list=36%, signal=46%
WEIGEL_OXIDATIVE_STRESS_BY_TBH_AND_H2O2	WEIGEL_OXIDATIVE_STRESS_BY_TBH_AND_H2O2		24	0.33352965	1.0745937	0.3653846	0.6458986	1	2665	tags=29%, list=24%, signal=38%
JAZAG_TGFB1_SIGNALING_VIA_SMAD4_DN	JAZAG_TGFB1_SIGNALING_VIA_SMAD4_DN		42	0.35945225	1.0741946	0.36734694	0.6460707	1	2519	tags=38%, list=22%, signal=49%
WANG_CLIM2_TARGETS_UP	WANG_CLIM2_TARGETS_UP		110	0.28151923	1.0736562	0.36363637	0.6464117	1	4535	tags=45%, list=40%, signal=74%
DOANE_BREAST_CANCER_ESR1_DN	DOANE_BREAST_CANCER_ESR1_DN		31	0.44398588	1.0734323	0.3846154	0.64609975	1	1970	tags=39%, list=18%, signal=47%
LASTOWSKA_NEUROBLASTOMA_COPY_NUMBER_DN	LASTOWSKA_NEUROBLASTOMA_COPY_NUMBER_DN		387	0.20855728	1.0733199	0.36956522	0.64567846	1	4266	tags=36%, list=38%, signal=56%
HAMAI_APOPTOSIS_VIA_TRAIL_DN	HAMAI_APOPTOSIS_VIA_TRAIL_DN		91	0.31667918	1.0730737	0.32258064	0.6454708	1	844	tags=19%, list=8%, signal=20%
KEGG_PANCREATIC_CANCER	KEGG_PANCREATIC_CANCER		38	0.3079939	1.0727733	0.36363637	0.6454768	1	2517	tags=29%, list=22%, signal=37%
HUTTMANN_B_CLL_POOR_SURVIVAL_DN	HUTTMANN_B_CLL_POOR_SURVIVAL_DN		36	0.33474657	1.0724412	0.3018868	0.6453651	1	2270	tags=25%, list=20%, signal=31%
AGUIRRE_PANCREATIC_CANCER_COPY_NUMBER_UP	AGUIRRE_PANCREATIC_CANCER_COPY_NUMBER_UP		168	0.25751176	1.071827	0.41304347	0.64570975	1	4219	tags=43%, list=38%, signal=68%
CAIRO_LIVER_DEVELOPMENT_DN	CAIRO_LIVER_DEVELOPMENT_DN		177	0.34204027	1.071722	0.3939394	0.6451386	1	2424	tags=32%, list=22%, signal=40%
TANAKA_METHYLATED_IN_ESOPHAGEAL_CARCINOMA	TANAKA_METHYLATED_IN_ESOPHAGEAL_CARCINOMA		55	0.32801643	1.0714827	0.35849056	0.64494425	1	3281	tags=38%, list=29%, signal=54%
DOUGLAS_BMI1_TARGETS_DN	DOUGLAS_BMI1_TARGETS_DN		153	0.28681895	1.0713862	0.39583334	0.64437735	1	3364	tags=31%, list=30%, signal=43%
MODY_HIPPOCAMPUS_POSTNATAL	MODY_HIPPOCAMPUS_POSTNATAL		22	0.39283478	1.0711615	0.46938777	0.6441402	1	2148	tags=27%, list=19%, signal=34%
OSWALD_HEMATOPOIETIC_STEM_CELL_IN_COLLAGEN_GEL_UP	OSWALD_HEMATOPOIETIC_STEM_CELL_IN_COLLAGEN_GEL_UP		124	0.32135862	1.0709014	0.2982456	0.6440153	1	3707	tags=40%, list=33%, signal=58%
OSWALD_HEMATOPOIETIC_STEM_CELL_IN_COLLAGEN_GEL_DN	OSWALD_HEMATOPOIETIC_STEM_CELL_IN_COLLAGEN_GEL_DN		124	0.32135862	1.0709014	0.2982456	0.6432639	1	3707	tags=40%, list=33%, signal=58%
BONOME_OVARIAN_CANCER_SURVIVAL_OPTIMAL_DEBULKING	BONOME_OVARIAN_CANCER_SURVIVAL_OPTIMAL_DEBULKING		128	0.28568792	1.0704236	0.33962265	0.643514	1	1690	tags=19%, list=15%, signal=22%
REACTOME_ADP_SIGNALLING_THROUGH_P2Y_PURINOCEPTOR_1	REACTOME_ADP_SIGNALLING_THROUGH_P2Y_PURINOCEPTOR_1		18	0.39612126	1.0698391	0.32	0.6439967	1	3309	tags=50%, list=30%, signal=71%
YAO_TEMPORAL_RESPONSE_TO_PROGESTERONE_CLUSTER_13	YAO_TEMPORAL_RESPONSE_TO_PROGESTERONE_CLUSTER_13		135	0.25779027	1.068726	0.46341464	0.64555293	1	4703	tags=45%, list=42%, signal=77%
BREDEMEYER_RAG_SIGNALING_NOT_VIA_ATM_UP	BREDEMEYER_RAG_SIGNALING_NOT_VIA_ATM_UP		29	0.3782659	1.0685778	0.2881356	0.6451089	1	1321	tags=21%, list=12%, signal=23%
SWEET_KRAS_ONCOGENIC_SIGNATURE	SWEET_KRAS_ONCOGENIC_SIGNATURE		28	0.34389555	1.0680803	0.3809524	0.6456581	1	3668	tags=43%, list=33%, signal=64%
FERRANDO_T_ALL_WITH_MLL_ENL_FUSION_DN	FERRANDO_T_ALL_WITH_MLL_ENL_FUSION_DN		54	0.32963806	1.0679213	0.4117647	0.6451584	1	4424	tags=48%, list=40%, signal=79%
BOYLAN_MULTIPLE_MYELOMA_C_CLUSTER_DN	BOYLAN_MULTIPLE_MYELOMA_C_CLUSTER_DN		20	0.42981777	1.0676715	0.45833334	0.64502037	1	2731	tags=35%, list=24%, signal=46%
REACTOME_CELL_SURFACE_INTERACTIONS_AT_THE_VASCULAR_WALL	REACTOME_CELL_SURFACE_INTERACTIONS_AT_THE_VASCULAR_WALL		66	0.3858017	1.0674565	0.375	0.6447652	1	1520	tags=29%, list=14%, signal=33%
ACEVEDO_NORMAL_TISSUE_ADJACENT_TO_LIVER_TUMOR_DN	ACEVEDO_NORMAL_TISSUE_ADJACENT_TO_LIVER_TUMOR_DN		236	0.23068488	1.0668582	0.34615386	0.64543855	1	4349	tags=41%, list=39%, signal=66%
SCHLOSSER_MYC_TARGETS_REPRESSED_BY_SERUM	SCHLOSSER_MYC_TARGETS_REPRESSED_BY_SERUM		84	0.21740918	1.0667409	0.38297874	0.6449344	1	2660	tags=18%, list=24%, signal=23%
STEARMAN_LUNG_CANCER_EARLY_VS_LATE_UP	STEARMAN_LUNG_CANCER_EARLY_VS_LATE_UP		90	0.25628984	1.0666081	0.33962265	0.6444788	1	2813	tags=24%, list=25%, signal=32%
HUPER_BREAST_BASAL_VS_LUMINAL_DN	HUPER_BREAST_BASAL_VS_LUMINAL_DN		39	0.39683226	1.0665531	0.32	0.6437951	1	2711	tags=41%, list=24%, signal=54%
OSMAN_BLADDER_CANCER_DN	OSMAN_BLADDER_CANCER_DN		175	0.21948199	1.0661874	0.34042552	0.6438047	1	4401	tags=33%, list=39%, signal=54%
REACTOME_ABORTIVE_ELONGATION_OF_HIV1_TRANSCRIPT_IN_THE_ABSENCE_OF_TAT	REACTOME_ABORTIVE_ELONGATION_OF_HIV1_TRANSCRIPT_IN_THE_ABSENCE_OF_TAT		19	0.32722375	1.0661851	0.30952382	0.6430656	1	5532	tags=58%, list=49%, signal=114%
SATO_SILENCED_BY_METHYLATION_IN_PANCREATIC_CANCER_1	SATO_SILENCED_BY_METHYLATION_IN_PANCREATIC_CANCER_1		249	0.3325351	1.066097	0.33333334	0.64246756	1	2866	tags=36%, list=26%, signal=47%
TSENG_ADIPOGENIC_POTENTIAL_UP	TSENG_ADIPOGENIC_POTENTIAL_UP		25	0.43012244	1.0652081	0.4181818	0.64379835	1	711	tags=28%, list=6%, signal=30%
AMUNDSON_GENOTOXIC_SIGNATURE	AMUNDSON_GENOTOXIC_SIGNATURE		63	0.31207806	1.0648296	0.3469388	0.6437701	1	3917	tags=43%, list=35%, signal=66%
BANDRES_RESPONSE_TO_CARMUSTIN_WITHOUT_MGMT_48HR_DN	BANDRES_RESPONSE_TO_CARMUSTIN_WITHOUT_MGMT_48HR_DN		20	0.34273082	1.0647268	0.375	0.6433254	1	3061	tags=40%, list=27%, signal=55%
KEGG_HOMOLOGOUS_RECOMBINATION	KEGG_HOMOLOGOUS_RECOMBINATION		24	0.41092503	1.064511	0.38	0.6429603	1	2969	tags=42%, list=27%, signal=57%
ROPERO_HDAC2_TARGETS	ROPERO_HDAC2_TARGETS		53	0.3355768	1.0639292	0.37288135	0.6435323	1	907	tags=17%, list=8%, signal=18%
HAHTOLA_MYCOSIS_FUNGOIDES_SKIN_UP	HAHTOLA_MYCOSIS_FUNGOIDES_SKIN_UP		117	0.28169504	1.0633982	0.3148148	0.6437876	1	2681	tags=29%, list=24%, signal=38%
REACTOME_MRNA_3_END_PROCESSING	REACTOME_MRNA_3_END_PROCESSING		22	0.3402701	1.0633576	0.37254903	0.6431701	1	4812	tags=55%, list=43%, signal=95%
ZHOU_INFLAMMATORY_RESPONSE_LPS_UP	ZHOU_INFLAMMATORY_RESPONSE_LPS_UP		197	0.3297913	1.063008	0.3392857	0.643274	1	3227	tags=42%, list=29%, signal=58%
REACTOME_EXTENSION_OF_TELOMERES	REACTOME_EXTENSION_OF_TELOMERES		20	0.41083506	1.0627214	0.5416667	0.64321923	1	3778	tags=60%, list=34%, signal=90%
ZHOU_INFLAMMATORY_RESPONSE_FIMA_UP	ZHOU_INFLAMMATORY_RESPONSE_FIMA_UP		235	0.3297516	1.0616533	0.34615386	0.6447145	1	2674	tags=34%, list=24%, signal=44%
GAZDA_DIAMOND_BLACKFAN_ANEMIA_PROGENITOR_DN	GAZDA_DIAMOND_BLACKFAN_ANEMIA_PROGENITOR_DN		35	0.26188418	1.0611659	0.3265306	0.64526397	1	4754	tags=57%, list=42%, signal=99%
ROSS_AML_WITH_CBFB_MYH11_FUSION	ROSS_AML_WITH_CBFB_MYH11_FUSION		35	0.41017875	1.0607215	0.375	0.64585567	1	4071	tags=54%, list=36%, signal=85%
CHEN_HOXA5_TARGETS_9HR_UP	CHEN_HOXA5_TARGETS_9HR_UP		113	0.2690954	1.0597159	0.34	0.6473497	1	2559	tags=23%, list=23%, signal=30%
DASU_IL6_SIGNALING_SCAR_UP	DASU_IL6_SIGNALING_SCAR_UP		17	0.39650285	1.0583977	0.40816328	0.6495033	1	3009	tags=41%, list=27%, signal=56%
SESTO_RESPONSE_TO_UV_C1	SESTO_RESPONSE_TO_UV_C1		53	0.32084545	1.0580606	0.42	0.64972126	1	4049	tags=47%, list=36%, signal=74%
SCHLOSSER_MYC_TARGETS_AND_SERUM_RESPONSE_DN	SCHLOSSER_MYC_TARGETS_AND_SERUM_RESPONSE_DN		31	0.29611737	1.0573149	0.4375	0.6508652	1	4238	tags=39%, list=38%, signal=62%
ALCALA_APOPTOSIS	ALCALA_APOPTOSIS		58	0.36416104	1.0570687	0.4347826	0.65084785	1	2654	tags=24%, list=24%, signal=31%
REACTOME_GS_ALPHA_MEDIATED_EVENTS_IN_GLUCAGON_SIGNALLING	REACTOME_GS_ALPHA_MEDIATED_EVENTS_IN_GLUCAGON_SIGNALLING		19	0.3961409	1.0570501	0.29090908	0.6501643	1	3309	tags=58%, list=30%, signal=82%
THUM_SYSTOLIC_HEART_FAILURE_UP	THUM_SYSTOLIC_HEART_FAILURE_UP		251	0.31618315	1.0561914	0.3529412	0.65111357	1	2864	tags=33%, list=26%, signal=43%
KHETCHOUMIAN_TRIM24_TARGETS_UP	KHETCHOUMIAN_TRIM24_TARGETS_UP		29	0.4222567	1.0560395	0.39215687	0.6508183	1	1048	tags=28%, list=9%, signal=30%
JAZAG_TGFB1_SIGNALING_VIA_SMAD4_UP	JAZAG_TGFB1_SIGNALING_VIA_SMAD4_UP		69	0.3198073	1.0551752	0.42	0.6520967	1	2763	tags=26%, list=25%, signal=34%
SENGUPTA_EBNA1_ANTICORRELATED	SENGUPTA_EBNA1_ANTICORRELATED		73	0.30991068	1.055151	0.3888889	0.65142065	1	3449	tags=37%, list=31%, signal=53%
ROZANOV_MMP14_TARGETS_SUBSET	ROZANOV_MMP14_TARGETS_SUBSET		24	0.4752969	1.0543872	0.41509435	0.652391	1	3132	tags=46%, list=28%, signal=63%
REACTOME_DOWNSTREAM_EVENTS_IN_GPCR_SIGNALING	REACTOME_DOWNSTREAM_EVENTS_IN_GPCR_SIGNALING		289	0.29901278	1.0543234	0.39655173	0.6518536	1	3315	tags=38%, list=30%, signal=52%
ZHAN_MULTIPLE_MYELOMA_CD1_VS_CD2_UP	ZHAN_MULTIPLE_MYELOMA_CD1_VS_CD2_UP		43	0.34278968	1.0533719	0.3898305	0.653119	1	1008	tags=19%, list=9%, signal=20%
HEIDENBLAD_AMPLICON_8Q24_UP	HEIDENBLAD_AMPLICON_8Q24_UP		18	0.34938738	1.0533017	0.4489796	0.65256697	1	1276	tags=17%, list=11%, signal=19%
MAYBURD_RESPONSE_TO_L663536_UP	MAYBURD_RESPONSE_TO_L663536_UP		15	0.34757176	1.052839	0.33962265	0.6529137	1	4005	tags=47%, list=36%, signal=73%
KEGG_SPLICEOSOME	KEGG_SPLICEOSOME		72	0.25924218	1.0526837	0.45833334	0.6524981	1	5626	tags=58%, list=50%, signal=116%
BRUECKNER_TARGETS_OF_MIRLET7A3_DN	BRUECKNER_TARGETS_OF_MIRLET7A3_DN		46	0.3761831	1.0526605	0.3125	0.6518008	1	3537	tags=43%, list=32%, signal=63%
MCCABE_HOXC6_TARGETS_CANCER_UP	MCCABE_HOXC6_TARGETS_CANCER_UP		19	0.3971484	1.0525784	0.37254903	0.65122896	1	655	tags=16%, list=6%, signal=17%
GRESHOCK_CANCER_COPY_NUMBER_DN	GRESHOCK_CANCER_COPY_NUMBER_DN		208	0.25063345	1.0522388	0.36842105	0.651315	1	3301	tags=29%, list=29%, signal=40%
REACTOME_PLATELET_ACTIVATION	REACTOME_PLATELET_ACTIVATION		110	0.32998273	1.0509142	0.4032258	0.6536146	1	3014	tags=38%, list=27%, signal=52%
KAN_RESPONSE_TO_ARSENIC_TRIOXIDE	KAN_RESPONSE_TO_ARSENIC_TRIOXIDE		70	0.34762245	1.0509005	0.38	0.6529259	1	2394	tags=31%, list=21%, signal=40%
AMUNDSON_POOR_SURVIVAL_AFTER_GAMMA_RADIATION_2G	AMUNDSON_POOR_SURVIVAL_AFTER_GAMMA_RADIATION_2G		93	0.29140392	1.0502551	0.31111112	0.6534589	1	4302	tags=43%, list=38%, signal=69%
SENESE_HDAC2_TARGETS_UP	SENESE_HDAC2_TARGETS_UP		66	0.32636598	1.0500515	0.35416666	0.65321726	1	4496	tags=48%, list=40%, signal=81%
KEGG_PENTOSE_PHOSPHATE_PATHWAY	KEGG_PENTOSE_PHOSPHATE_PATHWAY		19	0.35684228	1.0498369	0.4385965	0.65275365	1	3215	tags=47%, list=29%, signal=66%
REACTOME_GPCR_LIGAND_BINDING	REACTOME_GPCR_LIGAND_BINDING		257	0.322985	1.0492102	0.44262296	0.65343004	1	2796	tags=34%, list=25%, signal=44%
KEGG_TOLL_LIKE_RECEPTOR_SIGNALING_PATHWAY	KEGG_TOLL_LIKE_RECEPTOR_SIGNALING_PATHWAY		60	0.36762393	1.0490872	0.43137255	0.65296936	1	2438	tags=32%, list=22%, signal=40%
RUTELLA_RESPONSE_TO_HGF_VS_CSF2RB_AND_IL4_DN	RUTELLA_RESPONSE_TO_HGF_VS_CSF2RB_AND_IL4_DN		151	0.3056497	1.0490575	0.38297874	0.6523157	1	3268	tags=34%, list=29%, signal=48%
REACTOME_CENTROSOME_MATURATION	REACTOME_CENTROSOME_MATURATION		35	0.31539473	1.0486075	0.44186047	0.6528515	1	3256	tags=31%, list=29%, signal=44%
RICKMAN_HEAD_AND_NECK_CANCER_C	RICKMAN_HEAD_AND_NECK_CANCER_C		47	0.42866057	1.0473257	0.4090909	0.6550827	1	1674	tags=32%, list=15%, signal=37%
AIGNER_ZEB1_TARGETS	AIGNER_ZEB1_TARGETS		25	0.49889323	1.0468705	0.3877551	0.65529066	1	1913	tags=44%, list=17%, signal=53%
BYSTRYKH_HEMATOPOIESIS_STEM_CELL_AND_BRAIN_QTL_TRANS	BYSTRYKH_HEMATOPOIESIS_STEM_CELL_AND_BRAIN_QTL_TRANS		138	0.23297958	1.0466927	0.33333334	0.6549697	1	2898	tags=27%, list=26%, signal=36%
LU_TUMOR_VASCULATURE_UP	LU_TUMOR_VASCULATURE_UP		17	0.47510743	1.046609	0.41509435	0.65448576	1	2142	tags=41%, list=19%, signal=51%
ZHU_CMV_24_HR_UP	ZHU_CMV_24_HR_UP		28	0.35348085	1.0460886	0.4032258	0.65498835	1	1243	tags=14%, list=11%, signal=16%
ZHAN_MULTIPLE_MYELOMA_MF_UP	ZHAN_MULTIPLE_MYELOMA_MF_UP		29	0.36261111	1.0455571	0.3653846	0.65532935	1	2394	tags=38%, list=21%, signal=48%
TCGA_GLIOBLASTOMA_COPY_NUMBER_UP	TCGA_GLIOBLASTOMA_COPY_NUMBER_UP		34	0.28633815	1.0450559	0.35384616	0.65575105	1	2101	tags=24%, list=19%, signal=29%
BIOCARTA_AMI_PATHWAY	BIOCARTA_AMI_PATHWAY		19	0.4437158	1.0450106	0.4032258	0.6551421	1	3079	tags=53%, list=27%, signal=72%
REACTOME_SIGNALING_IN_IMMUNE_SYSTEM	REACTOME_SIGNALING_IN_IMMUNE_SYSTEM		203	0.35338926	1.0446143	0.3962264	0.65518826	1	1783	tags=25%, list=16%, signal=29%
VANTVEER_BREAST_CANCER_BRCA1_DN	VANTVEER_BREAST_CANCER_BRCA1_DN		18	0.44707373	1.044518	0.48214287	0.65467083	1	1855	tags=28%, list=17%, signal=33%
CHARAFE_BREAST_CANCER_LUMINAL_VS_BASAL_UP	CHARAFE_BREAST_CANCER_LUMINAL_VS_BASAL_UP		162	0.2827593	1.0442537	0.42307693	0.65444416	1	2415	tags=27%, list=22%, signal=33%
TIEN_INTESTINE_PROBIOTICS_6HR_DN	TIEN_INTESTINE_PROBIOTICS_6HR_DN		107	0.2806954	1.0438089	0.4883721	0.6548344	1	1507	tags=16%, list=13%, signal=18%
NAGASHIMA_NRG1_SIGNALING_UP	NAGASHIMA_NRG1_SIGNALING_UP		125	0.34865442	1.0435973	0.4347826	0.65449256	1	3302	tags=40%, list=29%, signal=56%
KANNAN_TP53_TARGETS_UP	KANNAN_TP53_TARGETS_UP		27	0.370592	1.043562	0.3877551	0.6538426	1	2529	tags=37%, list=23%, signal=48%
CHIBA_RESPONSE_TO_TSA_UP	CHIBA_RESPONSE_TO_TSA_UP		32	0.40784198	1.0429609	0.41379312	0.6543977	1	917	tags=25%, list=8%, signal=27%
YAMASHITA_LIVER_CANCER_WITH_EPCAM_UP	YAMASHITA_LIVER_CANCER_WITH_EPCAM_UP		28	0.3263458	1.0423439	0.4262295	0.65494823	1	965	tags=18%, list=9%, signal=19%
REACTOME_COLLAGEN_MEDIATED_ACTIVATION_CASCADE	REACTOME_COLLAGEN_MEDIATED_ACTIVATION_CASCADE		15	0.41159204	1.0421674	0.39655173	0.6545647	1	2023	tags=40%, list=18%, signal=49%
AMIT_EGF_RESPONSE_480_HELA	AMIT_EGF_RESPONSE_480_HELA		99	0.3105285	1.0419303	0.4318182	0.65424746	1	3198	tags=35%, list=29%, signal=49%
JIANG_TIP30_TARGETS_UP	JIANG_TIP30_TARGETS_UP		34	0.3430492	1.040801	0.33333334	0.6559792	1	1010	tags=18%, list=9%, signal=19%
REACTOME_GENES_INVOLVED_IN_APOPTOTIC_CLEAVAGE_OF_CELLULAR_PROTEINS	REACTOME_GENES_INVOLVED_IN_APOPTOTIC_CLEAVAGE_OF_CELLULAR_PROTEINS		24	0.32254377	1.0407257	0.3877551	0.6554227	1	1810	tags=29%, list=16%, signal=35%
JAATINEN_HEMATOPOIETIC_STEM_CELL_UP	JAATINEN_HEMATOPOIETIC_STEM_CELL_UP		147	0.32436326	1.0405575	0.4074074	0.6550533	1	2050	tags=28%, list=18%, signal=34%
AKL_HTLV1_INFECTION_UP	AKL_HTLV1_INFECTION_UP		21	0.32598686	1.0401971	0.4090909	0.6551827	1	2013	tags=33%, list=18%, signal=41%
GARGALOVIC_RESPONSE_TO_OXIDIZED_PHOSPHOLIPIDS_BLUE_DN	GARGALOVIC_RESPONSE_TO_OXIDIZED_PHOSPHOLIPIDS_BLUE_DN		31	0.31765458	1.0401182	0.42105263	0.654707	1	3422	tags=35%, list=31%, signal=51%
BENPORATH_MYC_TARGETS_WITH_EBOX	BENPORATH_MYC_TARGETS_WITH_EBOX		151	0.23123631	1.0397977	0.4375	0.65457726	1	1452	tags=13%, list=13%, signal=14%
REACTOME_SIGNAL_AMPLIFICATION	REACTOME_SIGNAL_AMPLIFICATION		23	0.36112273	1.0394187	0.4117647	0.65480506	1	3309	tags=52%, list=30%, signal=74%
CHAUHAN_RESPONSE_TO_METHOXYESTRADIOL_DN	CHAUHAN_RESPONSE_TO_METHOXYESTRADIOL_DN		78	0.27295578	1.0391808	0.40816328	0.6545854	1	3118	tags=28%, list=28%, signal=39%
BIOCARTA_CARM_ER_PATHWAY	BIOCARTA_CARM_ER_PATHWAY		19	0.36410135	1.0391666	0.42857143	0.6539525	1	4814	tags=53%, list=43%, signal=92%
KORKOLA_EMBRYONAL_CARCINOMA_UP	KORKOLA_EMBRYONAL_CARCINOMA_UP		31	0.34989223	1.0379893	0.4680851	0.6557036	1	4001	tags=42%, list=36%, signal=65%
REACTOME_GENERATION_OF_SECOND_MESSENGER_MOLECULES	REACTOME_GENERATION_OF_SECOND_MESSENGER_MOLECULES		16	0.50657886	1.0362315	0.4814815	0.65850776	1	2504	tags=38%, list=22%, signal=48%
PENG_RAPAMYCIN_RESPONSE_UP	PENG_RAPAMYCIN_RESPONSE_UP		27	0.33766106	1.0353512	0.38297874	0.65979177	1	3343	tags=44%, list=30%, signal=63%
BIOCARTA_IL2RB_PATHWAY	BIOCARTA_IL2RB_PATHWAY		23	0.38440153	1.0347769	0.42307693	0.66027766	1	3920	tags=48%, list=35%, signal=73%
PELLICCIOTTA_HDAC_IN_ANTIGEN_PRESENTATION_DN	PELLICCIOTTA_HDAC_IN_ANTIGEN_PRESENTATION_DN		37	0.33720496	1.033914	0.4375	0.66144174	1	4575	tags=51%, list=41%, signal=87%
DAZARD_RESPONSE_TO_UV_SCC_DN	DAZARD_RESPONSE_TO_UV_SCC_DN		59	0.2786865	1.0333469	0.41463414	0.661928	1	3609	tags=36%, list=32%, signal=52%
TURASHVILI_BREAST_LOBULAR_CARCINOMA_VS_DUCTAL_NORMAL_UP	TURASHVILI_BREAST_LOBULAR_CARCINOMA_VS_DUCTAL_NORMAL_UP		37	0.48992488	1.0326324	0.44444445	0.6625005	1	2083	tags=41%, list=19%, signal=50%
ZHANG_BREAST_CANCER_PROGENITORS_DN	ZHANG_BREAST_CANCER_PROGENITORS_DN		88	0.28472844	1.0322278	0.42553192	0.6628408	1	2199	tags=20%, list=20%, signal=25%
CHEN_HOXA5_TARGETS_9HR_DN	CHEN_HOXA5_TARGETS_9HR_DN		29	0.35328275	1.0316243	0.42553192	0.66357553	1	1440	tags=24%, list=13%, signal=28%
ACEVEDO_LIVER_CANCER_WITH_H3K9ME3_DN	ACEVEDO_LIVER_CANCER_WITH_H3K9ME3_DN		36	0.36147943	1.0290012	0.45	0.66816884	1	2342	tags=31%, list=21%, signal=39%
TURASHVILI_BREAST_DUCTAL_CARCINOMA_VS_DUCTAL_NORMAL_DN	TURASHVILI_BREAST_DUCTAL_CARCINOMA_VS_DUCTAL_NORMAL_DN		92	0.38372877	1.0289171	0.35185185	0.6676174	1	2156	tags=34%, list=19%, signal=41%
BOYLAN_MULTIPLE_MYELOMA_C_D_DN	BOYLAN_MULTIPLE_MYELOMA_C_D_DN		175	0.36255804	1.0286648	0.4	0.6676306	1	2664	tags=34%, list=24%, signal=44%
TONKS_TARGETS_OF_RUNX1_RUNX1T1_FUSION_ERYTHROCYTE_UP	TONKS_TARGETS_OF_RUNX1_RUNX1T1_FUSION_ERYTHROCYTE_UP		98	0.34829822	1.0284619	0.39344263	0.66733956	1	2237	tags=31%, list=20%, signal=38%
REACTOME_G_PROTEIN_BETA_GAMMA_SIGNALLING	REACTOME_G_PROTEIN_BETA_GAMMA_SIGNALLING		19	0.330252	1.0277008	0.41509435	0.6683691	1	3309	tags=53%, list=30%, signal=75%
KEGG_LYSOSOME	KEGG_LYSOSOME		82	0.31644583	1.0273013	0.45238096	0.66860235	1	4098	tags=38%, list=37%, signal=59%
WANG_BARRETTS_ESOPHAGUS_AND_ESOPHAGUS_CANCER_UP	WANG_BARRETTS_ESOPHAGUS_AND_ESOPHAGUS_CANCER_UP		19	0.39582917	1.0265902	0.4	0.66947234	1	707	tags=21%, list=6%, signal=22%
TIAN_TNF_SIGNALING_VIA_NFKB	TIAN_TNF_SIGNALING_VIA_NFKB		16	0.5477314	1.0264907	0.5	0.66903955	1	2468	tags=44%, list=22%, signal=56%
THEILGAARD_NEUTROPHIL_AT_SKIN_WOUND_DN	THEILGAARD_NEUTROPHIL_AT_SKIN_WOUND_DN		150	0.28937244	1.0264364	0.36956522	0.66842455	1	4737	tags=49%, list=42%, signal=84%
KAYO_AGING_MUSCLE_DN	KAYO_AGING_MUSCLE_DN		82	0.22275837	1.0263768	0.41379312	0.6677937	1	2116	tags=20%, list=19%, signal=24%
REACTOME_IMMUNOREGULATORY_INTERACTIONS_BETWEEN_A_LYMPHOID_AND_A_NON_LYMPHOID_CELL	REACTOME_IMMUNOREGULATORY_INTERACTIONS_BETWEEN_A_LYMPHOID_AND_A_NON_LYMPHOID_CELL		33	0.45115158	1.0256163	0.47058824	0.66839474	1	2504	tags=33%, list=22%, signal=43%
RIZ_ERYTHROID_DIFFERENTIATION_APOBEC2	RIZ_ERYTHROID_DIFFERENTIATION_APOBEC2		18	0.3829882	1.0249885	0.46268657	0.6692595	1	3897	tags=61%, list=35%, signal=94%
ZHU_CMV_8_HR_UP	ZHU_CMV_8_HR_UP		21	0.4424302	1.0248225	0.48076922	0.6688256	1	3234	tags=38%, list=29%, signal=53%
YAUCH_HEDGEHOG_SIGNALING_PARACRINE_UP	YAUCH_HEDGEHOG_SIGNALING_PARACRINE_UP		88	0.35866237	1.024448	0.43835616	0.66912234	1	2804	tags=38%, list=25%, signal=50%
REACTOME_METABOLISM_OF_VITAMINS_AND_COFACTORS	REACTOME_METABOLISM_OF_VITAMINS_AND_COFACTORS		28	0.31909537	1.0239947	0.42553192	0.6694252	1	4012	tags=39%, list=36%, signal=61%
REACTOME_SEMAPHORIN_INTERACTIONS	REACTOME_SEMAPHORIN_INTERACTIONS		47	0.3299412	1.0239481	0.33333334	0.6688617	1	3108	tags=32%, list=28%, signal=44%
KEGG_VASOPRESSIN_REGULATED_WATER_REABSORPTION	KEGG_VASOPRESSIN_REGULATED_WATER_REABSORPTION		32	0.29945877	1.0231717	0.4642857	0.6694012	1	4244	tags=50%, list=38%, signal=80%
BLALOCK_ALZHEIMERS_DISEASE_INCIPIENT_UP	BLALOCK_ALZHEIMERS_DISEASE_INCIPIENT_UP		221	0.25318906	1.022074	0.40425533	0.67086595	1	2706	tags=26%, list=24%, signal=34%
NIKOLSKY_BREAST_CANCER_7Q21_Q22_AMPLICON	NIKOLSKY_BREAST_CANCER_7Q21_Q22_AMPLICON		35	0.33098498	1.0213369	0.44067797	0.6719161	1	3867	tags=49%, list=35%, signal=74%
BIOCARTA_ACTINY_PATHWAY	BIOCARTA_ACTINY_PATHWAY		16	0.31829777	1.020978	0.4	0.6720016	1	3847	tags=50%, list=34%, signal=76%
ZHAN_MULTIPLE_MYELOMA_HP_DN	ZHAN_MULTIPLE_MYELOMA_HP_DN		25	0.40362984	1.0208287	0.4347826	0.671684	1	3231	tags=52%, list=29%, signal=73%
KEGG_AXON_GUIDANCE	KEGG_AXON_GUIDANCE		89	0.31075513	1.0202388	0.4	0.6724369	1	2689	tags=33%, list=24%, signal=43%
ODONNELL_TARGETS_OF_MYC_AND_TFRC_UP	ODONNELL_TARGETS_OF_MYC_AND_TFRC_UP		38	0.40485182	1.0200042	0.38636363	0.67235905	1	2170	tags=34%, list=19%, signal=42%
REACTOME_CHEMOKINE_RECEPTORS_BIND_CHEMOKINES	REACTOME_CHEMOKINE_RECEPTORS_BIND_CHEMOKINES		42	0.44944686	1.0190606	0.4642857	0.6734018	1	1395	tags=31%, list=12%, signal=35%
SMID_BREAST_CANCER_ERBB2_UP	SMID_BREAST_CANCER_ERBB2_UP		86	0.3463257	1.0189317	0.49056605	0.67300117	1	3600	tags=45%, list=32%, signal=66%
FLECHNER_BIOPSY_KIDNEY_TRANSPLANT_OK_VS_DONOR_DN	FLECHNER_BIOPSY_KIDNEY_TRANSPLANT_OK_VS_DONOR_DN		15	0.30444416	1.0187595	0.37777779	0.67278856	1	4578	tags=53%, list=41%, signal=90%
STEIN_ESRRA_TARGETS_UP	STEIN_ESRRA_TARGETS_UP		233	0.2086042	1.016359	0.44	0.67708236	1	3194	tags=24%, list=29%, signal=33%
ASTIER_INTEGRIN_SIGNALING	ASTIER_INTEGRIN_SIGNALING		36	0.30657917	1.0162686	0.39583334	0.6766414	1	4331	tags=50%, list=39%, signal=81%
SMID_BREAST_CANCER_RELAPSE_IN_LUNG_UP	SMID_BREAST_CANCER_RELAPSE_IN_LUNG_UP		15	0.47084153	1.0162449	0.57377046	0.6760294	1	348	tags=20%, list=3%, signal=21%
REACTOME_FORMATION_OF_THE_EARLY_ELONGATION_COMPLEX	REACTOME_FORMATION_OF_THE_EARLY_ELONGATION_COMPLEX		28	0.27535316	1.0162432	0.27659574	0.67533815	1	5169	tags=46%, list=46%, signal=86%
NELSON_RESPONSE_TO_ANDROGEN_UP	NELSON_RESPONSE_TO_ANDROGEN_UP		55	0.31932747	1.0158988	0.44230768	0.67543054	1	2913	tags=36%, list=26%, signal=49%
REACTOME_HEMOSTASIS	REACTOME_HEMOSTASIS		194	0.31121516	1.0153228	0.4516129	0.67593795	1	2153	tags=27%, list=19%, signal=33%
REN_ALVEOLAR_RHABDOMYOSARCOMA_DN	REN_ALVEOLAR_RHABDOMYOSARCOMA_DN		312	0.33871156	1.0152688	0.42553192	0.6753996	1	3143	tags=37%, list=28%, signal=50%
REACTOME_DARPP32_EVENTS	REACTOME_DARPP32_EVENTS		17	0.33231208	1.0150942	0.45652175	0.6751224	1	3521	tags=47%, list=31%, signal=69%
KEGG_CHEMOKINE_SIGNALING_PATHWAY	KEGG_CHEMOKINE_SIGNALING_PATHWAY		129	0.33092824	1.0122563	0.4716981	0.6809229	1	3309	tags=42%, list=30%, signal=59%
BASAKI_YBX1_TARGETS_DN	BASAKI_YBX1_TARGETS_DN		184	0.29685107	1.0122373	0.44230768	0.6802453	1	3786	tags=42%, list=34%, signal=63%
KEGG_PRIMARY_BILE_ACID_BIOSYNTHESIS	KEGG_PRIMARY_BILE_ACID_BIOSYNTHESIS		15	0.40481883	1.0122077	0.44230768	0.67960656	1	2659	tags=40%, list=24%, signal=52%
NIKOLSKY_BREAST_CANCER_20Q11_AMPLICON	NIKOLSKY_BREAST_CANCER_20Q11_AMPLICON		15	0.3732323	1.0118688	0.50980395	0.6796852	1	1939	tags=27%, list=17%, signal=32%
KEGG_NEUROTROPHIN_SIGNALING_PATHWAY	KEGG_NEUROTROPHIN_SIGNALING_PATHWAY		68	0.27369383	1.01114	0.4117647	0.68021566	1	4001	tags=41%, list=36%, signal=64%
SCHLOSSER_MYC_AND_SERUM_RESPONSE_SYNERGY	SCHLOSSER_MYC_AND_SERUM_RESPONSE_SYNERGY		21	0.37481347	1.0106633	0.5	0.6805602	1	5908	tags=81%, list=53%, signal=171%
BOYAULT_LIVER_CANCER_SUBCLASS_G1_UP	BOYAULT_LIVER_CANCER_SUBCLASS_G1_UP		68	0.3145976	1.0104719	0.38636363	0.68037325	1	3627	tags=43%, list=32%, signal=63%
MOHANKUMAR_TLX1_TARGETS_DN	MOHANKUMAR_TLX1_TARGETS_DN		82	0.35648665	1.010414	0.43636364	0.67984194	1	3353	tags=41%, list=30%, signal=59%
HELLER_HDAC_TARGETS_UP	HELLER_HDAC_TARGETS_UP		163	0.28424558	1.0102026	0.44230768	0.6795887	1	2426	tags=27%, list=22%, signal=34%
BROWNE_HCMV_INFECTION_18HR_DN	BROWNE_HCMV_INFECTION_18HR_DN		105	0.29987785	1.0094217	0.45454547	0.6804732	1	2681	tags=30%, list=24%, signal=38%
BOYLAN_MULTIPLE_MYELOMA_C_D_UP	BOYLAN_MULTIPLE_MYELOMA_C_D_UP		73	0.28588167	1.0093544	0.4528302	0.6800313	1	2460	tags=25%, list=22%, signal=31%
ZHOU_INFLAMMATORY_RESPONSE_FIMA_DN	ZHOU_INFLAMMATORY_RESPONSE_FIMA_DN		118	0.2882556	1.008637	0.46296296	0.68076676	1	2235	tags=24%, list=20%, signal=29%
MARZEC_IL2_SIGNALING_DN	MARZEC_IL2_SIGNALING_DN		21	0.33698586	1.008279	0.4528302	0.68080384	1	495	tags=14%, list=4%, signal=15%
REACTOME_CELL_JUNCTION_ORGANIZATION	REACTOME_CELL_JUNCTION_ORGANIZATION		57	0.35654026	1.0070755	0.4888889	0.68310463	1	2976	tags=40%, list=27%, signal=55%
TONKS_TARGETS_OF_RUNX1_RUNX1T1_FUSION_SUSTAINDED_IN_ERYTHROCYTE_UP	TONKS_TARGETS_OF_RUNX1_RUNX1T1_FUSION_SUSTAINDED_IN_ERYTHROCYTE_UP		30	0.3953619	1.0069977	0.4528302	0.68249977	1	3475	tags=53%, list=31%, signal=77%
REACTOME_G_ALPHA_I_SIGNALLING_EVENTS	REACTOME_G_ALPHA_I_SIGNALLING_EVENTS		118	0.3213443	1.0069696	0.49122807	0.68187374	1	3313	tags=43%, list=30%, signal=61%
KEGG_INTESTINAL_IMMUNE_NETWORK_FOR_IGA_PRODUCTION	KEGG_INTESTINAL_IMMUNE_NETWORK_FOR_IGA_PRODUCTION		26	0.36847258	1.0063552	0.4385965	0.6827563	1	1106	tags=19%, list=10%, signal=21%
SIG_IL4RECEPTOR_IN_B_LYPHOCYTES	SIG_IL4RECEPTOR_IN_B_LYPHOCYTES		16	0.32429	1.0060418	0.42592594	0.6827191	1	1964	tags=25%, list=18%, signal=30%
REACTOME_NEURORANSMITTER_RECEPTOR_BINDING_AND_DOWNSTREAM_TRANSMISSION_IN_THE_POSTSYNAPTIC_CELL	REACTOME_NEURORANSMITTER_RECEPTOR_BINDING_AND_DOWNSTREAM_TRANSMISSION_IN_THE_POSTSYNAPTIC_CELL		59	0.29594	1.0058217	0.44262296	0.68233156	1	3521	tags=42%, list=31%, signal=61%
KEGG_PROSTATE_CANCER	KEGG_PROSTATE_CANCER		50	0.26460248	1.0055661	0.40384614	0.68219095	1	3920	tags=42%, list=35%, signal=64%
SAKAI_TUMOR_INFILTRATING_MONOCYTES_DN	SAKAI_TUMOR_INFILTRATING_MONOCYTES_DN		47	0.2627672	1.0055192	0.5102041	0.6816215	1	3143	tags=23%, list=28%, signal=32%
JIANG_HYPOXIA_VIA_VHL	JIANG_HYPOXIA_VIA_VHL		16	0.32144988	1.0053984	0.5416667	0.6812575	1	4784	tags=44%, list=43%, signal=76%
MARTINEZ_TP53_TARGETS_DN	MARTINEZ_TP53_TARGETS_DN		406	0.25005326	1.0051672	0.4090909	0.6810551	1	2727	tags=27%, list=24%, signal=34%
RASHI_RESPONSE_TO_IONIZING_RADIATION_5	RASHI_RESPONSE_TO_IONIZING_RADIATION_5		106	0.2771832	1.0051035	0.5	0.6805458	1	2484	tags=24%, list=22%, signal=30%
MISSIAGLIA_REGULATED_BY_METHYLATION_UP	MISSIAGLIA_REGULATED_BY_METHYLATION_UP		68	0.35417312	1.0039487	0.4347826	0.6821661	1	4000	tags=50%, list=36%, signal=77%
RIGGI_EWING_SARCOMA_PROGENITOR_DN	RIGGI_EWING_SARCOMA_PROGENITOR_DN		114	0.37043875	1.0038532	0.5272727	0.6818064	1	1346	tags=25%, list=12%, signal=28%
DORSAM_HOXA9_TARGETS_UP	DORSAM_HOXA9_TARGETS_UP		23	0.2987459	1.0037518	0.5	0.6813463	1	3096	tags=30%, list=28%, signal=42%
KEGG_GAP_JUNCTION	KEGG_GAP_JUNCTION		51	0.31527224	1.0034035	0.4680851	0.68134445	1	2736	tags=35%, list=24%, signal=46%
MISHRA_CARCINOMA_ASSOCIATED_FIBROBLAST_DN	MISHRA_CARCINOMA_ASSOCIATED_FIBROBLAST_DN		17	0.41682768	1.0032402	0.40384614	0.68101203	1	917	tags=24%, list=8%, signal=26%
WANG_CISPLATIN_RESPONSE_AND_XPC_DN	WANG_CISPLATIN_RESPONSE_AND_XPC_DN		87	0.25859237	1.0030482	0.42	0.680719	1	3815	tags=41%, list=34%, signal=62%
KEGG_AMYOTROPHIC_LATERAL_SCLEROSIS_ALS	KEGG_AMYOTROPHIC_LATERAL_SCLEROSIS_ALS		29	0.3127431	1.0029309	0.4385965	0.6804336	1	860	tags=14%, list=8%, signal=15%
ZHAN_MULTIPLE_MYELOMA_CD2_DN	ZHAN_MULTIPLE_MYELOMA_CD2_DN		22	0.30325532	1.002757	0.45454547	0.68013144	1	1161	tags=14%, list=10%, signal=15%
CUI_TCF21_TARGETS_UP	CUI_TCF21_TARGETS_UP		22	0.49426478	1.0016738	0.47916666	0.6817974	1	1182	tags=27%, list=11%, signal=30%
JAZAG_TGFB1_SIGNALING_UP	JAZAG_TGFB1_SIGNALING_UP		67	0.26675707	1.001543	0.54385966	0.68136066	1	2737	tags=24%, list=24%, signal=31%
KEGG_COMPLEMENT_AND_COAGULATION_CASCADES	KEGG_COMPLEMENT_AND_COAGULATION_CASCADES		54	0.39351946	1.0015225	0.4918033	0.6807113	1	850	tags=24%, list=8%, signal=26%
NIKOLSKY_BREAST_CANCER_12Q13_Q21_AMPLICON	NIKOLSKY_BREAST_CANCER_12Q13_Q21_AMPLICON		20	0.37040794	1.0002437	0.50877196	0.6824329	1	1513	tags=20%, list=14%, signal=23%
REACTOME_GLUCOSE_AND_OTHER_SUGAR_SLC_TRANSPORTERS	REACTOME_GLUCOSE_AND_OTHER_SUGAR_SLC_TRANSPORTERS		57	0.3509269	0.9991348	0.45614034	0.68408793	1	3444	tags=46%, list=31%, signal=66%
ICHIBA_GRAFT_VERSUS_HOST_DISEASE_D7_DN	ICHIBA_GRAFT_VERSUS_HOST_DISEASE_D7_DN		34	0.3296743	0.9990529	0.4857143	0.6835567	1	1972	tags=21%, list=18%, signal=25%
DACOSTA_UV_RESPONSE_VIA_ERCC3_TTD_UP	DACOSTA_UV_RESPONSE_VIA_ERCC3_TTD_UP		33	0.3005703	0.9989848	0.48	0.6829975	1	4778	tags=52%, list=43%, signal=90%
SIG_REGULATION_OF_THE_ACTIN_CYTOSKELETON_BY_RHO_GTPASES	SIG_REGULATION_OF_THE_ACTIN_CYTOSKELETON_BY_RHO_GTPASES		25	0.31721497	0.9989571	0.45454547	0.6824409	1	1125	tags=16%, list=10%, signal=18%
DOANE_RESPONSE_TO_ANDROGEN_UP	DOANE_RESPONSE_TO_ANDROGEN_UP		95	0.29217482	0.99828565	0.47272727	0.6833365	1	3765	tags=40%, list=34%, signal=60%
STREICHER_LSM1_TARGETS_UP	STREICHER_LSM1_TARGETS_UP		25	0.35790724	0.99827826	0.50980395	0.68274194	1	2013	tags=32%, list=18%, signal=39%
KIM_MYCN_AMPLIFICATION_TARGETS_DN	KIM_MYCN_AMPLIFICATION_TARGETS_DN		45	0.314772	0.99641615	0.47058824	0.6864244	1	2786	tags=33%, list=25%, signal=44%
SIG_CD40PATHWAYMAP	SIG_CD40PATHWAYMAP		23	0.36604288	0.99618876	0.5576923	0.68618083	1	3119	tags=39%, list=28%, signal=54%
REACTOME_FORMATION_OF_PLATELET_PLUG	REACTOME_FORMATION_OF_PLATELET_PLUG		125	0.30465296	0.99582565	0.45	0.68611825	1	3014	tags=35%, list=27%, signal=48%
MCBRYAN_PUBERTAL_BREAST_3_4WK_UP	MCBRYAN_PUBERTAL_BREAST_3_4WK_UP		149	0.3536704	0.9956513	0.38636363	0.68588394	1	3484	tags=43%, list=31%, signal=62%
VARELA_ZMPSTE24_TARGETS_UP	VARELA_ZMPSTE24_TARGETS_UP		27	0.3303638	0.995276	0.4385965	0.68597263	1	502	tags=11%, list=4%, signal=12%
WOO_LIVER_CANCER_RECURRENCE_UP	WOO_LIVER_CANCER_RECURRENCE_UP		73	0.35384637	0.99475175	0.48076922	0.68642384	1	2176	tags=30%, list=19%, signal=37%
BOYAULT_LIVER_CANCER_SUBCLASS_G123_DN	BOYAULT_LIVER_CANCER_SUBCLASS_G123_DN		34	0.3555705	0.99454236	0.44827586	0.68626946	1	2254	tags=29%, list=20%, signal=37%
NAKAMURA_METASTASIS_MODEL_UP	NAKAMURA_METASTASIS_MODEL_UP		25	0.37681353	0.9944693	0.46296296	0.68580985	1	1235	tags=24%, list=11%, signal=27%
ZHAN_MULTIPLE_MYELOMA_MF_DN	ZHAN_MULTIPLE_MYELOMA_MF_DN		16	0.38846302	0.9936372	0.509434	0.6868301	1	2774	tags=44%, list=25%, signal=58%
LIANG_HEMATOPOIESIS_STEM_CELL_NUMBER_SMALL_VS_HUGE_UP	LIANG_HEMATOPOIESIS_STEM_CELL_NUMBER_SMALL_VS_HUGE_UP		27	0.35168543	0.9935201	0.47272727	0.6863698	1	3557	tags=48%, list=32%, signal=70%
BOYLAN_MULTIPLE_MYELOMA_D_DN	BOYLAN_MULTIPLE_MYELOMA_D_DN		51	0.37922713	0.99337274	0.47826087	0.6861889	1	2273	tags=35%, list=20%, signal=44%
KRIGE_RESPONSE_TO_TOSEDOSTAT_24HR_UP	KRIGE_RESPONSE_TO_TOSEDOSTAT_24HR_UP		349	0.26406834	0.99197924	0.42553192	0.6884166	1	2916	tags=26%, list=26%, signal=35%
PICCALUGA_ANGIOIMMUNOBLASTIC_LYMPHOMA_DN	PICCALUGA_ANGIOIMMUNOBLASTIC_LYMPHOMA_DN		62	0.30657905	0.9916032	0.4509804	0.6884727	1	3956	tags=40%, list=35%, signal=62%
WANG_HCP_PROSTATE_CANCER	WANG_HCP_PROSTATE_CANCER		45	0.33258733	0.99159914	0.46551725	0.6878094	1	3677	tags=49%, list=33%, signal=72%
PRAMOONJAGO_SOX4_TARGETS_UP	PRAMOONJAGO_SOX4_TARGETS_UP		35	0.36336496	0.9913415	0.4528302	0.68747705	1	2334	tags=31%, list=21%, signal=40%
GAUSSMANN_MLL_AF4_FUSION_TARGETS_E_UP	GAUSSMANN_MLL_AF4_FUSION_TARGETS_E_UP		56	0.39316928	0.99113667	0.4528302	0.6871779	1	1182	tags=25%, list=11%, signal=28%
DAIRKEE_CANCER_PRONE_RESPONSE_BPA_E2	DAIRKEE_CANCER_PRONE_RESPONSE_BPA_E2		82	0.25814378	0.9906159	0.4385965	0.6874572	1	3215	tags=35%, list=29%, signal=49%
JISON_SICKLE_CELL_DISEASE_UP	JISON_SICKLE_CELL_DISEASE_UP		121	0.32356438	0.9905854	0.46	0.68690246	1	2977	tags=31%, list=27%, signal=41%
RODWELL_AGING_KIDNEY_NO_BLOOD_UP	RODWELL_AGING_KIDNEY_NO_BLOOD_UP		104	0.3494751	0.99028677	0.42592594	0.68684924	1	3408	tags=45%, list=30%, signal=64%
KEGG_SPHINGOLIPID_METABOLISM	KEGG_SPHINGOLIPID_METABOLISM		22	0.3702999	0.9899866	0.43636364	0.6870154	1	3906	tags=36%, list=35%, signal=56%
TURASHVILI_BREAST_LOBULAR_CARCINOMA_VS_LOBULAR_NORMAL_UP	TURASHVILI_BREAST_LOBULAR_CARCINOMA_VS_LOBULAR_NORMAL_UP		54	0.36187315	0.9899118	0.47272727	0.68645257	1	1644	tags=26%, list=15%, signal=30%
KIM_WT1_TARGETS_UP	KIM_WT1_TARGETS_UP		133	0.31360626	0.9892606	0.42857143	0.68728876	1	1977	tags=26%, list=18%, signal=31%
HOUSTIS_ROS	HOUSTIS_ROS		26	0.3028061	0.9886351	0.46	0.6879574	1	2135	tags=23%, list=19%, signal=28%
PYEON_CANCER_HEAD_AND_NECK_VS_CERVICAL_DN	PYEON_CANCER_HEAD_AND_NECK_VS_CERVICAL_DN		15	0.4743234	0.98814255	0.5081967	0.68823355	1	1926	tags=40%, list=17%, signal=48%
KEGG_T_CELL_RECEPTOR_SIGNALING_PATHWAY	KEGG_T_CELL_RECEPTOR_SIGNALING_PATHWAY		68	0.29310614	0.9880083	0.4181818	0.68781936	1	2559	tags=25%, list=23%, signal=32%
REACTOME_NUCLEOTIDE_EXCISION_REPAIR	REACTOME_NUCLEOTIDE_EXCISION_REPAIR		45	0.27439833	0.98746485	0.47727272	0.6885792	1	5169	tags=51%, list=46%, signal=95%
REACTOME_SYNTHESIS_OF_BILE_ACIDS_AND_BILE_SALTS	REACTOME_SYNTHESIS_OF_BILE_ACIDS_AND_BILE_SALTS		18	0.38279957	0.98719686	0.43396226	0.6884265	1	2696	tags=39%, list=24%, signal=51%
CHEMNITZ_RESPONSE_TO_PROSTAGLANDIN_E2_DN	CHEMNITZ_RESPONSE_TO_PROSTAGLANDIN_E2_DN		177	0.29721895	0.9866198	0.42	0.6890816	1	2052	tags=23%, list=18%, signal=28%
CADWELL_ATG16L1_TARGETS_DN	CADWELL_ATG16L1_TARGETS_DN		36	0.30831748	0.9863044	0.46341464	0.68915117	1	4276	tags=47%, list=38%, signal=76%
CHOI_ATL_STAGE_PREDICTOR	CHOI_ATL_STAGE_PREDICTOR		21	0.3193358	0.98606557	0.46153846	0.6891262	1	4174	tags=52%, list=37%, signal=83%
WANG_BARRETTS_ESOPHAGUS_AND_ESOPHAGUS_CANCER_DN	WANG_BARRETTS_ESOPHAGUS_AND_ESOPHAGUS_CANCER_DN		24	0.4023782	0.98595124	0.54545456	0.6887266	1	2865	tags=38%, list=26%, signal=50%
KEGG_RIG_I_LIKE_RECEPTOR_SIGNALING_PATHWAY	KEGG_RIG_I_LIKE_RECEPTOR_SIGNALING_PATHWAY		34	0.33719075	0.9854877	0.4827586	0.6891038	1	2446	tags=26%, list=22%, signal=34%
KAYO_AGING_MUSCLE_UP	KAYO_AGING_MUSCLE_UP		116	0.28118375	0.98523754	0.5081967	0.6888614	1	3109	tags=30%, list=28%, signal=41%
GRESHOCK_CANCER_COPY_NUMBER_UP	GRESHOCK_CANCER_COPY_NUMBER_UP		201	0.23357011	0.9852021	0.50877196	0.68824315	1	3301	tags=27%, list=29%, signal=38%
SEITZ_NEOPLASTIC_TRANSFORMATION_BY_8P_DELETION_UP	SEITZ_NEOPLASTIC_TRANSFORMATION_BY_8P_DELETION_UP		47	0.39280096	0.98488	0.5185185	0.68825984	1	3429	tags=47%, list=31%, signal=67%
DACOSTA_UV_RESPONSE_VIA_ERCC3_TTD_DN	DACOSTA_UV_RESPONSE_VIA_ERCC3_TTD_DN		25	0.34258235	0.9845201	0.4680851	0.68844086	1	2800	tags=36%, list=25%, signal=48%
FOSTER_INFLAMMATORY_RESPONSE_LPS_UP	FOSTER_INFLAMMATORY_RESPONSE_LPS_UP		119	0.37866354	0.9845035	0.52	0.687792	1	2764	tags=34%, list=25%, signal=45%
KEGG_ANTIGEN_PROCESSING_AND_PRESENTATION	KEGG_ANTIGEN_PROCESSING_AND_PRESENTATION		34	0.29751527	0.98388416	0.42857143	0.6884254	1	4237	tags=41%, list=38%, signal=66%
RASHI_RESPONSE_TO_IONIZING_RADIATION_6	RASHI_RESPONSE_TO_IONIZING_RADIATION_6		70	0.37362966	0.9832468	0.44230768	0.6892803	1	3428	tags=44%, list=31%, signal=63%
BIOCARTA_TNFR1_PATHWAY	BIOCARTA_TNFR1_PATHWAY		19	0.38630223	0.9825579	0.5116279	0.68994033	1	422	tags=11%, list=4%, signal=11%
KEGG_EPITHELIAL_CELL_SIGNALING_IN_HELICOBACTER_PYLORI_INFECTION	KEGG_EPITHELIAL_CELL_SIGNALING_IN_HELICOBACTER_PYLORI_INFECTION		42	0.30753738	0.98140174	0.48979592	0.6917026	1	4319	tags=38%, list=39%, signal=62%
REACTOME_AMINE_LIGAND_BINDING_RECEPTORS	REACTOME_AMINE_LIGAND_BINDING_RECEPTORS		27	0.32624257	0.9812619	0.5084746	0.69127584	1	3570	tags=48%, list=32%, signal=71%
BIOCARTA_INTRINSIC_PATHWAY	BIOCARTA_INTRINSIC_PATHWAY		23	0.4050639	0.98101205	0.47692308	0.6911493	1	3692	tags=52%, list=33%, signal=78%
HOLLMAN_APOPTOSIS_VIA_CD40_UP	HOLLMAN_APOPTOSIS_VIA_CD40_UP		129	0.27295578	0.98023385	0.41304347	0.69226426	1	3285	tags=29%, list=29%, signal=41%
ONDER_CDH1_SIGNALING_VIA_CTNNB1	ONDER_CDH1_SIGNALING_VIA_CTNNB1		52	0.37028995	0.97961503	0.51724136	0.69289243	1	2082	tags=29%, list=19%, signal=35%
REACTOME_TRANSMISSION_ACROSS_CHEMICAL_SYNAPSES	REACTOME_TRANSMISSION_ACROSS_CHEMICAL_SYNAPSES		92	0.29431728	0.97944325	0.5	0.69260746	1	3582	tags=42%, list=32%, signal=62%
ODONNELL_TFRC_TARGETS_UP	ODONNELL_TFRC_TARGETS_UP		186	0.28592065	0.9786754	0.4642857	0.69357574	1	2253	tags=26%, list=20%, signal=32%
SMID_BREAST_CANCER_LUMINAL_B_DN	SMID_BREAST_CANCER_LUMINAL_B_DN		339	0.3231572	0.9774414	0.4852941	0.69606084	1	2070	tags=28%, list=18%, signal=33%
YAGI_AML_SURVIVAL	YAGI_AML_SURVIVAL		80	0.23460025	0.97713286	0.5294118	0.6961882	1	2487	tags=21%, list=22%, signal=27%
SASSON_RESPONSE_TO_FORSKOLIN_DN	SASSON_RESPONSE_TO_FORSKOLIN_DN		46	0.3014618	0.97529227	0.5294118	0.6994673	1	1545	tags=20%, list=14%, signal=23%
KEGG_CELL_ADHESION_MOLECULES_CAMS	KEGG_CELL_ADHESION_MOLECULES_CAMS		75	0.3244933	0.97465944	0.4814815	0.70007086	1	2190	tags=28%, list=20%, signal=35%
CAMPS_COLON_CANCER_COPY_NUMBER_UP	CAMPS_COLON_CANCER_COPY_NUMBER_UP		46	0.24335988	0.9745853	0.47916666	0.69954914	1	3913	tags=41%, list=35%, signal=63%
REACTOME_CELL_CELL_ADHESION_SYSTEMS	REACTOME_CELL_CELL_ADHESION_SYSTEMS		42	0.33582565	0.9743529	0.46	0.69923	1	2190	tags=31%, list=20%, signal=38%
CERVERA_SDHB_TARGETS_2	CERVERA_SDHB_TARGETS_2		73	0.3420197	0.9743214	0.4827586	0.6986613	1	1951	tags=32%, list=17%, signal=38%
KEGG_CYSTEINE_AND_METHIONINE_METABOLISM	KEGG_CYSTEINE_AND_METHIONINE_METABOLISM		25	0.32237566	0.97365624	0.5283019	0.6994824	1	3746	tags=44%, list=33%, signal=66%
BILD_HRAS_ONCOGENIC_SIGNATURE	BILD_HRAS_ONCOGENIC_SIGNATURE		140	0.32082334	0.97364354	0.5510204	0.6988694	1	3303	tags=39%, list=29%, signal=54%
ALONSO_METASTASIS_EMT_UP	ALONSO_METASTASIS_EMT_UP		23	0.36889616	0.9735839	0.5471698	0.6983467	1	764	tags=17%, list=7%, signal=19%
TARTE_PLASMA_CELL_VS_PLASMABLAST_UP	TARTE_PLASMA_CELL_VS_PLASMABLAST_UP		240	0.2845679	0.9729964	0.5090909	0.69886804	1	3245	tags=36%, list=29%, signal=49%
REACTOME_TRAFFICKING_OF_AMPA_RECEPTORS	REACTOME_TRAFFICKING_OF_AMPA_RECEPTORS		20	0.3624204	0.9725451	0.49122807	0.6990369	1	3507	tags=45%, list=31%, signal=65%
JIANG_HYPOXIA_NORMAL	JIANG_HYPOXIA_NORMAL		154	0.24942482	0.97233385	0.44444445	0.69867915	1	2497	tags=24%, list=22%, signal=30%
REACTOME_INHIBITION_OF_INSULIN_SECRETION_BY_ADRENALINE_NORADRENALINE	REACTOME_INHIBITION_OF_INSULIN_SECRETION_BY_ADRENALINE_NORADRENALINE		23	0.31578982	0.9716987	0.4909091	0.6992134	1	4020	tags=65%, list=36%, signal=102%
RIZKI_TUMOR_INVASIVENESS_2D_DN	RIZKI_TUMOR_INVASIVENESS_2D_DN		46	0.30325684	0.97168225	0.4347826	0.6985889	1	4184	tags=46%, list=37%, signal=73%
KEGG_PATHWAYS_IN_CANCER	KEGG_PATHWAYS_IN_CANCER		208	0.24607223	0.97141355	0.54901963	0.69850373	1	3585	tags=32%, list=32%, signal=46%
DACOSTA_UV_RESPONSE_VIA_ERCC3_DN	DACOSTA_UV_RESPONSE_VIA_ERCC3_DN		438	0.20709597	0.9711535	0.4528302	0.6984282	1	2815	tags=21%, list=25%, signal=27%
REACTOME_COMPLEMENT_CASCADE	REACTOME_COMPLEMENT_CASCADE		15	0.4373313	0.9710066	0.55	0.69812834	1	1374	tags=40%, list=12%, signal=46%
REACTOME_SIGNALLING_TO_ERKS	REACTOME_SIGNALLING_TO_ERKS		21	0.29014918	0.97015834	0.5283019	0.6992435	1	860	tags=14%, list=8%, signal=15%
LIANG_SILENCED_BY_METHYLATION_2	LIANG_SILENCED_BY_METHYLATION_2		22	0.4000009	0.97000563	0.4509804	0.69891214	1	3198	tags=55%, list=29%, signal=76%
ACEVEDO_LIVER_TUMOR_VS_NORMAL_ADJACENT_TISSUE_DN	ACEVEDO_LIVER_TUMOR_VS_NORMAL_ADJACENT_TISSUE_DN		160	0.26623985	0.969802	0.46153846	0.6986404	1	2301	tags=28%, list=21%, signal=35%
SNIJDERS_AMPLIFIED_IN_HEAD_AND_NECK_TUMORS	SNIJDERS_AMPLIFIED_IN_HEAD_AND_NECK_TUMORS		19	0.35955733	0.96931505	0.5208333	0.6989575	1	1625	tags=26%, list=15%, signal=31%
MCCABE_BOUND_BY_HOXC6	MCCABE_BOUND_BY_HOXC6		180	0.25465572	0.96759295	0.52	0.70193774	1	1974	tags=18%, list=18%, signal=22%
BERENJENO_ROCK_SIGNALING_NOT_VIA_RHOA_UP	BERENJENO_ROCK_SIGNALING_NOT_VIA_RHOA_UP		24	0.3792162	0.9673883	0.4651163	0.7015837	1	1137	tags=21%, list=10%, signal=23%
GAZDA_DIAMOND_BLACKFAN_ANEMIA_MYELOID_DN	GAZDA_DIAMOND_BLACKFAN_ANEMIA_MYELOID_DN		23	0.25573522	0.9673696	0.5416667	0.70095307	1	5293	tags=52%, list=47%, signal=99%
REACTOME_CELL_DEATH_SIGNALLING_VIA_NRAGE_NRIF_AND_NADE	REACTOME_CELL_DEATH_SIGNALLING_VIA_NRAGE_NRIF_AND_NADE		38	0.29612035	0.96726936	0.54347825	0.7004701	1	394	tags=8%, list=4%, signal=8%
KEGG_SNARE_INTERACTIONS_IN_VESICULAR_TRANSPORT	KEGG_SNARE_INTERACTIONS_IN_VESICULAR_TRANSPORT		29	0.3164681	0.96715504	0.62222224	0.70010114	1	3115	tags=38%, list=28%, signal=52%
MARTORIATI_MDM4_TARGETS_FETAL_LIVER_DN	MARTORIATI_MDM4_TARGETS_FETAL_LIVER_DN		202	0.2492477	0.9665249	0.5	0.7008181	1	2206	tags=22%, list=20%, signal=27%
LIEN_BREAST_CARCINOMA_METAPLASTIC_VS_DUCTAL_UP	LIEN_BREAST_CARCINOMA_METAPLASTIC_VS_DUCTAL_UP		48	0.3329552	0.96651703	0.5272727	0.7001904	1	2779	tags=31%, list=25%, signal=41%
BIOCARTA_IGF1_PATHWAY	BIOCARTA_IGF1_PATHWAY		15	0.32874793	0.96617067	0.43636364	0.70029956	1	3456	tags=40%, list=31%, signal=58%
SHIPP_DLBCL_VS_FOLLICULAR_LYMPHOMA_DN	SHIPP_DLBCL_VS_FOLLICULAR_LYMPHOMA_DN		29	0.37777007	0.96594965	0.5208333	0.7000969	1	1173	tags=21%, list=10%, signal=23%
DACOSTA_UV_RESPONSE_VIA_ERCC3_COMMON_UP	DACOSTA_UV_RESPONSE_VIA_ERCC3_COMMON_UP		43	0.29083398	0.9657317	0.5925926	0.70000386	1	4536	tags=42%, list=41%, signal=70%
SASSON_RESPONSE_TO_GONADOTROPHINS_DN	SASSON_RESPONSE_TO_GONADOTROPHINS_DN		46	0.30760974	0.9648834	0.5744681	0.7011734	1	1545	tags=20%, list=14%, signal=23%
DACOSTA_UV_RESPONSE_VIA_ERCC3_COMMON_DN	DACOSTA_UV_RESPONSE_VIA_ERCC3_COMMON_DN		220	0.21290334	0.9645287	0.5185185	0.701179	1	2973	tags=23%, list=27%, signal=30%
REACTOME_DNA_STRAND_ELONGATION	REACTOME_DNA_STRAND_ELONGATION		22	0.40430504	0.96437997	0.58	0.70080036	1	4627	tags=73%, list=41%, signal=124%
LIEN_BREAST_CARCINOMA_METAPLASTIC_VS_DUCTAL_DN	LIEN_BREAST_CARCINOMA_METAPLASTIC_VS_DUCTAL_DN		49	0.37395242	0.9636221	0.51111114	0.70173836	1	2536	tags=41%, list=23%, signal=53%
TOMLINS_PROSTATE_CANCER_UP	TOMLINS_PROSTATE_CANCER_UP		21	0.28986958	0.9628678	0.5	0.7025258	1	965	tags=14%, list=9%, signal=16%
MULLIGHAN_NPM1_MUTATED_SIGNATURE_2_UP	MULLIGHAN_NPM1_MUTATED_SIGNATURE_2_UP		80	0.24172041	0.9627671	0.5416667	0.70202285	1	2955	tags=25%, list=26%, signal=34%
HOOI_ST7_TARGETS_DN	HOOI_ST7_TARGETS_DN		51	0.33443505	0.96186227	0.49019608	0.7032899	1	2553	tags=37%, list=23%, signal=48%
GOTTWEIN_TARGETS_OF_KSHV_MIR_K12_11	GOTTWEIN_TARGETS_OF_KSHV_MIR_K12_11		32	0.29558563	0.9613125	0.5102041	0.70390797	1	4340	tags=50%, list=39%, signal=81%
ST_DIFFERENTIATION_PATHWAY_IN_PC12_CELLS	ST_DIFFERENTIATION_PATHWAY_IN_PC12_CELLS		23	0.28254223	0.9611537	0.50877196	0.70361656	1	1032	tags=13%, list=9%, signal=14%
FARMER_BREAST_CANCER_CLUSTER_1	FARMER_BREAST_CANCER_CLUSTER_1		26	0.4871289	0.9604891	0.53846157	0.7043549	1	2260	tags=35%, list=20%, signal=43%
KEGG_GLYCOSPHINGOLIPID_BIOSYNTHESIS_LACTO_AND_NEOLACTO_SERIES	KEGG_GLYCOSPHINGOLIPID_BIOSYNTHESIS_LACTO_AND_NEOLACTO_SERIES		20	0.34972164	0.9603136	0.4814815	0.70408887	1	2189	tags=35%, list=20%, signal=43%
REACTOME_METABOLISM_OF_RNA	REACTOME_METABOLISM_OF_RNA		56	0.24628364	0.9602638	0.5777778	0.7035674	1	5525	tags=55%, list=49%, signal=109%
REACTOME_AMINO_ACID_AND_OLIGOPEPTIDE_SLC_TRANSPORTERS	REACTOME_AMINO_ACID_AND_OLIGOPEPTIDE_SLC_TRANSPORTERS		36	0.33499992	0.95989287	0.5081967	0.7037993	1	2098	tags=39%, list=19%, signal=48%
NIKOLSKY_BREAST_CANCER_11Q12_Q14_AMPLICON	NIKOLSKY_BREAST_CANCER_11Q12_Q14_AMPLICON		74	0.25462574	0.959318	0.5272727	0.7042136	1	3634	tags=35%, list=32%, signal=52%
DELLA_RESPONSE_TO_TSA_AND_BUTYRATE	DELLA_RESPONSE_TO_TSA_AND_BUTYRATE		15	0.3594011	0.95868814	0.5	0.70518136	1	1243	tags=20%, list=11%, signal=22%
WANG_ESOPHAGUS_CANCER_VS_NORMAL_DN	WANG_ESOPHAGUS_CANCER_VS_NORMAL_DN		57	0.27365795	0.9585931	0.59090906	0.7047485	1	1925	tags=21%, list=17%, signal=25%
HAHTOLA_MYCOSIS_FUNGOIDES_CD4_DN	HAHTOLA_MYCOSIS_FUNGOIDES_CD4_DN		67	0.25098845	0.9585488	0.5121951	0.70418626	1	3535	tags=34%, list=32%, signal=50%
CASORELLI_APL_SECONDARY_VS_DE_NOVO_UP	CASORELLI_APL_SECONDARY_VS_DE_NOVO_UP		19	0.43099016	0.9577027	0.4814815	0.70519984	1	311	tags=21%, list=3%, signal=22%
REACTOME_APOPTOSIS	REACTOME_APOPTOSIS		88	0.26823854	0.9574867	0.53333336	0.705093	1	4551	tags=44%, list=41%, signal=74%
YAGI_AML_WITH_11Q23_REARRANGED	YAGI_AML_WITH_11Q23_REARRANGED		231	0.22667202	0.95701355	0.5283019	0.70562387	1	2334	tags=22%, list=21%, signal=27%
BIOCARTA_VEGF_PATHWAY	BIOCARTA_VEGF_PATHWAY		17	0.3188621	0.95690244	0.5192308	0.705116	1	3289	tags=41%, list=29%, signal=58%
SESTO_RESPONSE_TO_UV_C2	SESTO_RESPONSE_TO_UV_C2		33	0.23888387	0.9560325	0.46	0.70627165	1	907	tags=9%, list=8%, signal=10%
SOTIRIOU_BREAST_CANCER_GRADE_1_VS_3_DN	SOTIRIOU_BREAST_CANCER_GRADE_1_VS_3_DN		27	0.29943135	0.9554864	0.54901963	0.7067238	1	3216	tags=30%, list=29%, signal=41%
HADDAD_T_LYMPHOCYTE_AND_NK_PROGENITOR_DN	HADDAD_T_LYMPHOCYTE_AND_NK_PROGENITOR_DN		47	0.37596524	0.9526117	0.44230768	0.7124157	1	2137	tags=32%, list=19%, signal=39%
OUELLET_CULTURED_OVARIAN_CANCER_INVASIVE_VS_LMP_DN	OUELLET_CULTURED_OVARIAN_CANCER_INVASIVE_VS_LMP_DN		15	0.41360638	0.95076925	0.58181816	0.71523744	1	3614	tags=53%, list=32%, signal=79%
YAMASHITA_LIVER_CANCER_STEM_CELL_UP	YAMASHITA_LIVER_CANCER_STEM_CELL_UP		32	0.32364675	0.9504853	0.509434	0.71522456	1	2040	tags=28%, list=18%, signal=34%
KEGG_NATURAL_KILLER_CELL_MEDIATED_CYTOTOXICITY	KEGG_NATURAL_KILLER_CELL_MEDIATED_CYTOTOXICITY		64	0.3411448	0.95002645	0.56	0.71560043	1	3585	tags=41%, list=32%, signal=59%
REACTOME_BASIGIN_INTERACTIONS	REACTOME_BASIGIN_INTERACTIONS		21	0.34641105	0.9478365	0.58928573	0.719265	1	310	tags=19%, list=3%, signal=20%
KEGG_GLYCEROLIPID_METABOLISM	KEGG_GLYCEROLIPID_METABOLISM		29	0.3282662	0.94734603	0.5535714	0.71953547	1	2677	tags=38%, list=24%, signal=50%
KEGG_PORPHYRIN_AND_CHLOROPHYLL_METABOLISM	KEGG_PORPHYRIN_AND_CHLOROPHYLL_METABOLISM		17	0.3347315	0.9469379	0.5744681	0.7198756	1	1524	tags=18%, list=14%, signal=20%
REACTOME_RNA_POLYMERASE_I_TRANSCRIPTION_TERMINATION	REACTOME_RNA_POLYMERASE_I_TRANSCRIPTION_TERMINATION		17	0.31418574	0.94566786	0.59615386	0.7222648	1	3134	tags=24%, list=28%, signal=33%
SHEDDEN_LUNG_CANCER_GOOD_SURVIVAL_A5	SHEDDEN_LUNG_CANCER_GOOD_SURVIVAL_A5		34	0.29815063	0.9454301	0.57377046	0.722089	1	3427	tags=35%, list=31%, signal=51%
BROWNE_HCMV_INFECTION_30MIN_DN	BROWNE_HCMV_INFECTION_30MIN_DN		60	0.29638955	0.94480896	0.5614035	0.7225601	1	2849	tags=32%, list=25%, signal=42%
KEGG_MAPK_SIGNALING_PATHWAY	KEGG_MAPK_SIGNALING_PATHWAY		172	0.24672803	0.9445133	0.5090909	0.7225718	1	2034	tags=18%, list=18%, signal=22%
ROSS_AML_WITH_MLL_FUSIONS	ROSS_AML_WITH_MLL_FUSIONS		53	0.3067047	0.9432714	0.56363636	0.7243373	1	2176	tags=26%, list=19%, signal=33%
CHARAFE_BREAST_CANCER_LUMINAL_VS_BASAL_DN	CHARAFE_BREAST_CANCER_LUMINAL_VS_BASAL_DN		258	0.29420397	0.9431324	0.4509804	0.7238621	1	2654	tags=29%, list=24%, signal=37%
SHEPARD_BMYB_MORPHOLINO_UP	SHEPARD_BMYB_MORPHOLINO_UP		105	0.2412404	0.9430161	0.625	0.7234438	1	4303	tags=40%, list=38%, signal=64%
FARMER_BREAST_CANCER_APOCRINE VS LUMINAL	FARMER_BREAST_CANCER_APOCRINE VS LUMINAL		185	0.25485072	0.9429847	0.5344828	0.72288585	1	3411	tags=35%, list=30%, signal=49%
OSADA_ASCL1_TARGETS_UP	OSADA_ASCL1_TARGETS_UP		31	0.326115	0.9427365	0.5692308	0.7229257	1	2201	tags=29%, list=20%, signal=36%
PROVENZANI_METASTASIS_UP	PROVENZANI_METASTASIS_UP		116	0.25629473	0.9410944	0.50980395	0.7258059	1	2532	tags=25%, list=23%, signal=32%
ZHAN_MULTIPLE_MYELOMA_CD1_AND_CD2_UP	ZHAN_MULTIPLE_MYELOMA_CD1_AND_CD2_UP		37	0.3226144	0.9403548	0.60784316	0.7264945	1	1584	tags=24%, list=14%, signal=28%
LASTOWSKA_COAMPLIFIED_WITH_MYCN	LASTOWSKA_COAMPLIFIED_WITH_MYCN		22	0.30053136	0.94001514	0.51724136	0.72644496	1	2451	tags=32%, list=22%, signal=41%
REACTOME_TRANSLATION_INITIATION_COMPLEX_FORMATION	REACTOME_TRANSLATION_INITIATION_COMPLEX_FORMATION		25	0.31913528	0.93983895	0.5102041	0.7262305	1	2093	tags=16%, list=19%, signal=20%
WALLACE_PROSTATE_CANCER_RACE_UP	WALLACE_PROSTATE_CANCER_RACE_UP		169	0.35519785	0.93971324	0.5090909	0.72579163	1	2260	tags=30%, list=20%, signal=37%
ST_ADRENERGIC	ST_ADRENERGIC		18	0.3173239	0.93916047	0.5964912	0.7263356	1	577	tags=17%, list=5%, signal=18%
BIOCARTA_EGF_PATHWAY	BIOCARTA_EGF_PATHWAY		20	0.3443108	0.9384701	0.53061223	0.7271277	1	3661	tags=40%, list=33%, signal=59%
DIRMEIER_LMP1_RESPONSE_EARLY	DIRMEIER_LMP1_RESPONSE_EARLY		36	0.34605834	0.9378378	0.49019608	0.72788167	1	3504	tags=42%, list=31%, signal=60%
DORN_ADENOVIRUS_INFECTION_24HR_DN	DORN_ADENOVIRUS_INFECTION_24HR_DN		32	0.3283108	0.93747437	0.5777778	0.7281057	1	1766	tags=22%, list=16%, signal=26%
MARTORIATI_MDM4_TARGETS_NEUROEPITHELIUM_UP	MARTORIATI_MDM4_TARGETS_NEUROEPITHELIUM_UP		76	0.27530453	0.93660516	0.62222224	0.72949404	1	2810	tags=25%, list=25%, signal=33%
ABE_INNER_EAR	ABE_INNER_EAR		18	0.37958667	0.9363452	0.5151515	0.72960216	1	2947	tags=33%, list=26%, signal=45%
GUTIERREZ_CHRONIC_LYMPHOCYTIC_LEUKEMIA_DN	GUTIERREZ_CHRONIC_LYMPHOCYTIC_LEUKEMIA_DN		32	0.2973208	0.93618745	0.5862069	0.72921246	1	2306	tags=28%, list=21%, signal=35%
BIOCARTA_BIOPEPTIDES_PATHWAY	BIOCARTA_BIOPEPTIDES_PATHWAY		29	0.30702403	0.93618745	0.55	0.7285811	1	3819	tags=52%, list=34%, signal=78%
AMIT_EGF_RESPONSE_60_HELA	AMIT_EGF_RESPONSE_60_HELA		26	0.33889434	0.9359004	0.58181816	0.7284245	1	654	tags=15%, list=6%, signal=16%
FUJII_YBX1_TARGETS_UP	FUJII_YBX1_TARGETS_UP		16	0.40374386	0.9353221	0.5	0.7288771	1	1196	tags=19%, list=11%, signal=21%
STARK_HYPPOCAMPUS_22Q11_DELETION_UP	STARK_HYPPOCAMPUS_22Q11_DELETION_UP		24	0.29263046	0.93530643	0.5322581	0.7282924	1	3638	tags=42%, list=32%, signal=62%
FONTAINE_FOLLICULAR_THYROID_ADENOMA_UP	FONTAINE_FOLLICULAR_THYROID_ADENOMA_UP		40	0.24612837	0.9350999	0.61702126	0.7280013	1	3801	tags=43%, list=34%, signal=64%
IZADPANAH_STEM_CELL_ADIPOSE_VS_BONE_UP	IZADPANAH_STEM_CELL_ADIPOSE_VS_BONE_UP		76	0.29968962	0.9349639	0.63829786	0.7277011	1	2029	tags=28%, list=18%, signal=34%
MCCLUNG_DELTA_FOSB_TARGETS_2WK	MCCLUNG_DELTA_FOSB_TARGETS_2WK		34	0.36987108	0.9342037	0.515625	0.72836125	1	1128	tags=18%, list=10%, signal=20%
ST_T_CELL_SIGNAL_TRANSDUCTION	ST_T_CELL_SIGNAL_TRANSDUCTION		33	0.33232328	0.9338369	0.4827586	0.72857153	1	1960	tags=24%, list=18%, signal=29%
MILI_PSEUDOPODIA_HAPTOTAXIS_UP	MILI_PSEUDOPODIA_HAPTOTAXIS_UP		305	0.16979232	0.93340623	0.5192308	0.7288715	1	3063	tags=20%, list=27%, signal=27%
BOYLAN_MULTIPLE_MYELOMA_D_CLUSTER_DN	BOYLAN_MULTIPLE_MYELOMA_D_CLUSTER_DN		24	0.32932037	0.9329654	0.58	0.72905165	1	2290	tags=42%, list=20%, signal=52%
PARK_APL_PATHOGENESIS_DN	PARK_APL_PATHOGENESIS_DN		26	0.3208299	0.93292546	0.54	0.7285234	1	2552	tags=38%, list=23%, signal=50%
GRADE_COLON_VS_RECTAL_CANCER_UP	GRADE_COLON_VS_RECTAL_CANCER_UP		18	0.35409486	0.93123	0.5555556	0.7312847	1	267	tags=11%, list=2%, signal=11%
XU_AKT1_TARGETS_6HR	XU_AKT1_TARGETS_6HR		17	0.38490754	0.9311899	0.5660377	0.7307396	1	3213	tags=35%, list=29%, signal=49%
AMIT_EGF_RESPONSE_240_HELA	AMIT_EGF_RESPONSE_240_HELA		42	0.2580552	0.93090075	0.56666666	0.7304879	1	1977	tags=21%, list=18%, signal=26%
DORN_ADENOVIRUS_INFECTION_32HR_DN	DORN_ADENOVIRUS_INFECTION_32HR_DN		27	0.33589944	0.9306122	0.52	0.7305389	1	1766	tags=22%, list=16%, signal=26%
LEE_NEURAL_CREST_STEM_CELL_DN	LEE_NEURAL_CREST_STEM_CELL_DN		69	0.34466594	0.9301956	0.5689655	0.7306926	1	1740	tags=23%, list=16%, signal=27%
BOYLAN_MULTIPLE_MYELOMA_PCA1_UP	BOYLAN_MULTIPLE_MYELOMA_PCA1_UP		78	0.36633682	0.92970824	0.5862069	0.7310427	1	2658	tags=36%, list=24%, signal=47%
KEGG_ADHERENS_JUNCTION	KEGG_ADHERENS_JUNCTION		52	0.26945084	0.929664	0.55172414	0.7304725	1	3862	tags=42%, list=34%, signal=64%
RAGHAVACHARI_PLATELET_SPECIFIC_GENES	RAGHAVACHARI_PLATELET_SPECIFIC_GENES		44	0.30360505	0.929142	0.537037	0.73087025	1	1715	tags=23%, list=15%, signal=27%
DAVICIONI_TARGETS_OF_PAX_FOXO1_FUSIONS_DN	DAVICIONI_TARGETS_OF_PAX_FOXO1_FUSIONS_DN		38	0.37368673	0.9290202	0.55932206	0.7304275	1	991	tags=26%, list=9%, signal=29%
KEGG_ECM_RECEPTOR_INTERACTION	KEGG_ECM_RECEPTOR_INTERACTION		53	0.36851695	0.9289726	0.5263158	0.72986645	1	1737	tags=28%, list=16%, signal=33%
KEGG_ETHER_LIPID_METABOLISM	KEGG_ETHER_LIPID_METABOLISM		22	0.32947168	0.9287999	0.5849057	0.7295293	1	2022	tags=23%, list=18%, signal=28%
REACTOME_RHO_GTPASE_CYCLE	REACTOME_RHO_GTPASE_CYCLE		70	0.27242562	0.9286614	0.5869565	0.72914505	1	4040	tags=40%, list=36%, signal=62%
REACTOME_LIPOPROTEIN_METABOLISM	REACTOME_LIPOPROTEIN_METABOLISM		18	0.36194894	0.92851835	0.6	0.72889656	1	908	tags=22%, list=8%, signal=24%
ZHANG_PROLIFERATING_VS_QUIESCENT	ZHANG_PROLIFERATING_VS_QUIESCENT		32	0.32072464	0.9268259	0.6530612	0.7315645	1	365	tags=13%, list=3%, signal=13%
BIOCARTA_PDGF_PATHWAY	BIOCARTA_PDGF_PATHWAY		22	0.34176344	0.9259241	0.5531915	0.7325677	1	3661	tags=41%, list=33%, signal=61%
BIOCARTA_RAC1_PATHWAY	BIOCARTA_RAC1_PATHWAY		18	0.34157732	0.92588514	0.5849057	0.7319896	1	3585	tags=61%, list=32%, signal=90%
REACTOME_RNA_POLYMERASE_III_TRANSCRIPTION_INITIATION	REACTOME_RNA_POLYMERASE_III_TRANSCRIPTION_INITIATION		17	0.2836827	0.92578256	0.55813956	0.73161614	1	5435	tags=59%, list=49%, signal=114%
ENGELMANN_CANCER_PROGENITORS_DN	ENGELMANN_CANCER_PROGENITORS_DN		34	0.37616223	0.9252888	0.5686275	0.7320974	1	2132	tags=38%, list=19%, signal=47%
CASORELLI_ACUTE_PROMYELOCYTIC_LEUKEMIA_UP	CASORELLI_ACUTE_PROMYELOCYTIC_LEUKEMIA_UP		97	0.28936687	0.9252701	0.537037	0.7315265	1	2777	tags=30%, list=25%, signal=39%
KUNINGER_IGF1_VS_PDGFB_TARGETS_DN	KUNINGER_IGF1_VS_PDGFB_TARGETS_DN		17	0.39902678	0.92482156	0.5689655	0.7317924	1	2380	tags=41%, list=21%, signal=52%
KEGG_NICOTINATE_AND_NICOTINAMIDE_METABOLISM	KEGG_NICOTINATE_AND_NICOTINAMIDE_METABOLISM		16	0.34346673	0.92472625	0.5535714	0.73130697	1	2397	tags=38%, list=21%, signal=48%
REACTOME_METABOLISM_OF_MRNA	REACTOME_METABOLISM_OF_MRNA		27	0.2625594	0.92347175	0.5	0.7329515	1	3307	tags=33%, list=30%, signal=47%
NGUYEN_NOTCH1_TARGETS_DN	NGUYEN_NOTCH1_TARGETS_DN		47	0.31960738	0.92227286	0.68085104	0.7344086	1	1447	tags=17%, list=13%, signal=19%
FIRESTEIN_CTNNB1_PATHWAY	FIRESTEIN_CTNNB1_PATHWAY		15	0.3134337	0.9217435	0.5652174	0.7348809	1	5357	tags=53%, list=48%, signal=102%
ST_INTEGRIN_SIGNALING_PATHWAY	ST_INTEGRIN_SIGNALING_PATHWAY		52	0.2513456	0.92114705	0.5510204	0.7354126	1	3677	tags=37%, list=33%, signal=54%
HAHTOLA_SEZARY_SYNDROM_DN	HAHTOLA_SEZARY_SYNDROM_DN		22	0.41292104	0.92113674	0.52	0.7348076	1	2011	tags=23%, list=18%, signal=28%
UEDA_PERIFERAL_CLOCK	UEDA_PERIFERAL_CLOCK		117	0.25517106	0.91948974	0.47058824	0.73770195	1	3194	tags=35%, list=29%, signal=49%
BIOCARTA_CHREBP2_PATHWAY	BIOCARTA_CHREBP2_PATHWAY		26	0.25077042	0.9193803	0.5689655	0.7372835	1	4505	tags=42%, list=40%, signal=71%
HOSHIDA_LIVER_CANCER_LATE_RECURRENCE_UP	HOSHIDA_LIVER_CANCER_LATE_RECURRENCE_UP		41	0.32611263	0.91927034	0.47272727	0.7368766	1	2857	tags=44%, list=26%, signal=59%
BERNARD_PPAPDC1B_TARGETS_UP	BERNARD_PPAPDC1B_TARGETS_UP		18	0.28196275	0.9190837	0.5652174	0.7365751	1	4881	tags=50%, list=44%, signal=88%
FONTAINE_PAPILLARY_THYROID_CARCINOMA_DN	FONTAINE_PAPILLARY_THYROID_CARCINOMA_DN		47	0.32506207	0.9186441	0.60714287	0.73690575	1	3152	tags=45%, list=28%, signal=62%
RODRIGUES_NTN1_TARGETS_DN	RODRIGUES_NTN1_TARGETS_DN		94	0.27102226	0.9179273	0.5769231	0.7378488	1	3391	tags=38%, list=30%, signal=54%
SCHUETZ_BREAST_CANCER_DUCTAL_INVASIVE_UP	SCHUETZ_BREAST_CANCER_DUCTAL_INVASIVE_UP		223	0.37964118	0.9177455	0.60714287	0.73758215	1	2023	tags=30%, list=18%, signal=36%
KERLEY_RESPONSE_TO_CISPLATIN_UP	KERLEY_RESPONSE_TO_CISPLATIN_UP		29	0.32588017	0.9174816	0.5744681	0.73747313	1	936	tags=17%, list=8%, signal=19%
REACTOME_PLC_GAMMA1_SIGNALLING	REACTOME_PLC_GAMMA1_SIGNALLING		19	0.31792644	0.9172173	0.53571427	0.7372568	1	3638	tags=58%, list=32%, signal=86%
SHEPARD_CRUSH_AND_BURN_MUTANT_UP	SHEPARD_CRUSH_AND_BURN_MUTANT_UP		97	0.23474853	0.9170199	0.64705884	0.7370652	1	3000	tags=29%, list=27%, signal=39%
LINDSTEDT_DENDRITIC_CELL_MATURATION_B	LINDSTEDT_DENDRITIC_CELL_MATURATION_B		35	0.3446976	0.91692066	0.5535714	0.7366672	1	3917	tags=43%, list=35%, signal=66%
BILD_E2F3_ONCOGENIC_SIGNATURE	BILD_E2F3_ONCOGENIC_SIGNATURE		119	0.26122558	0.91686505	0.68421054	0.73613554	1	2771	tags=25%, list=25%, signal=33%
HOSHIDA_LIVER_CANCER_SUBCLASS_S2	HOSHIDA_LIVER_CANCER_SUBCLASS_S2		80	0.21458061	0.9161835	0.62	0.73701125	1	3615	tags=30%, list=32%, signal=44%
FONTAINE_THYROID_TUMOR_UNCERTAIN_MALIGNANCY_UP	FONTAINE_THYROID_TUMOR_UNCERTAIN_MALIGNANCY_UP		18	0.33295548	0.91559654	0.6530612	0.7375239	1	1985	tags=28%, list=18%, signal=34%
KEGG_NUCLEOTIDE_EXCISION_REPAIR	KEGG_NUCLEOTIDE_EXCISION_REPAIR		38	0.26982048	0.9155723	0.53333336	0.7369707	1	3778	tags=34%, list=34%, signal=51%
CHENG_IMPRINTED_BY_ESTRADIOL	CHENG_IMPRINTED_BY_ESTRADIOL		54	0.2639126	0.91488373	0.64912283	0.73773795	1	3862	tags=35%, list=34%, signal=53%
DAVICIONI_RHABDOMYOSARCOMA_PAX_FOXO1_FUSION_UP	DAVICIONI_RHABDOMYOSARCOMA_PAX_FOXO1_FUSION_UP		34	0.3479995	0.91395056	0.5686275	0.73888004	1	1494	tags=24%, list=13%, signal=27%
ZHONG_RESPONSE_TO_AZACITIDINE_AND_TSA_DN	ZHONG_RESPONSE_TO_AZACITIDINE_AND_TSA_DN		32	0.24116969	0.91292703	0.5555556	0.7402307	1	4223	tags=31%, list=38%, signal=50%
BROWNE_HCMV_INFECTION_24HR_DN	BROWNE_HCMV_INFECTION_24HR_DN		93	0.2853167	0.9128314	0.5660377	0.73984694	1	1841	tags=20%, list=16%, signal=24%
HAHTOLA_MYCOSIS_FUNGOIDES_CD4_UP	HAHTOLA_MYCOSIS_FUNGOIDES_CD4_UP		38	0.32995903	0.9121363	0.5714286	0.7405966	1	2195	tags=32%, list=20%, signal=39%
MIDORIKAWA_AMPLIFIED_IN_LIVER_CANCER	MIDORIKAWA_AMPLIFIED_IN_LIVER_CANCER		26	0.29993448	0.911805	0.6	0.74074894	1	3036	tags=31%, list=27%, signal=42%
OHM_METHYLATED_IN_ADULT_CANCERS	OHM_METHYLATED_IN_ADULT_CANCERS		17	0.36931595	0.9108962	0.509434	0.7417454	1	1138	tags=24%, list=10%, signal=26%
VALK_AML_CLUSTER_11	VALK_AML_CLUSTER_11		24	0.34492177	0.91067713	0.5686275	0.741658	1	487	tags=13%, list=4%, signal=13%
ELVIDGE_HYPOXIA_UP	ELVIDGE_HYPOXIA_UP		104	0.306179	0.90831614	0.60714287	0.74558604	1	2370	tags=29%, list=21%, signal=36%
RUTELLA_RESPONSE_TO_HGF_DN	RUTELLA_RESPONSE_TO_HGF_DN		141	0.27122417	0.90822256	0.66	0.74523383	1	1490	tags=16%, list=13%, signal=19%
WONG_ENDMETRIUM_CANCER_UP	WONG_ENDMETRIUM_CANCER_UP		15	0.40887913	0.90764374	0.6862745	0.745805	1	2808	tags=40%, list=25%, signal=53%
HANN_RESISTANCE_TO_BCL2_INHIBITOR_UP	HANN_RESISTANCE_TO_BCL2_INHIBITOR_UP		21	0.33515313	0.90731657	0.6037736	0.74580747	1	3701	tags=43%, list=33%, signal=64%
REACTOME_GLUCAGON_TYPE_LIGAND_RECEPTORS	REACTOME_GLUCAGON_TYPE_LIGAND_RECEPTORS		23	0.33147693	0.90563023	0.65384614	0.74871695	1	3309	tags=43%, list=30%, signal=62%
HENDRICKS_SMARCA4_TARGETS_UP	HENDRICKS_SMARCA4_TARGETS_UP		28	0.34173867	0.905353	0.5952381	0.74870086	1	3627	tags=50%, list=32%, signal=74%
AMIT_EGF_RESPONSE_480_MCF10A	AMIT_EGF_RESPONSE_480_MCF10A		26	0.32877362	0.90478784	0.5555556	0.74919254	1	3144	tags=31%, list=28%, signal=43%
ELVIDGE_HIF1A_TARGETS_DN	ELVIDGE_HIF1A_TARGETS_DN		58	0.31300324	0.9046068	0.6101695	0.7489264	1	2370	tags=33%, list=21%, signal=41%
REACTOME_TRANSMEMBRANE_TRANSPORT_OF_SMALL_MOLECULES	REACTOME_TRANSMEMBRANE_TRANSPORT_OF_SMALL_MOLECULES		145	0.2635378	0.9044458	0.64285713	0.7486929	1	2232	tags=26%, list=20%, signal=31%
KEGG_NON_SMALL_CELL_LUNG_CANCER	KEGG_NON_SMALL_CELL_LUNG_CANCER		29	0.24677715	0.9041672	0.50980395	0.7487653	1	3931	tags=48%, list=35%, signal=74%
KEGG_MISMATCH_REPAIR	KEGG_MISMATCH_REPAIR		19	0.34755385	0.903618	0.5869565	0.7492187	1	2761	tags=32%, list=25%, signal=42%
GERY_CEBP_TARGETS	GERY_CEBP_TARGETS		94	0.326378	0.9035257	0.62711865	0.748938	1	2815	tags=40%, list=25%, signal=54%
KIM_WT1_TARGETS_8HR_UP	KIM_WT1_TARGETS_8HR_UP		108	0.27749065	0.90295064	0.54	0.74985206	1	2034	tags=20%, list=18%, signal=25%
KEGG_LEUKOCYTE_TRANSENDOTHELIAL_MIGRATION	KEGG_LEUKOCYTE_TRANSENDOTHELIAL_MIGRATION		85	0.30039918	0.90292275	0.66	0.74926263	1	2976	tags=40%, list=27%, signal=54%
AKL_HTLV1_INFECTION_DN	AKL_HTLV1_INFECTION_DN		33	0.33462763	0.9021737	0.509434	0.7501603	1	2297	tags=24%, list=21%, signal=30%
SILIGAN_BOUND_BY_EWS_FLT1_FUSION	SILIGAN_BOUND_BY_EWS_FLT1_FUSION		28	0.36163872	0.9012705	0.6037736	0.75135446	1	1749	tags=21%, list=16%, signal=25%
SPIRA_SMOKERS_LUNG_CANCER_UP	SPIRA_SMOKERS_LUNG_CANCER_UP		24	0.34397143	0.9010954	0.66129035	0.7509469	1	3303	tags=33%, list=29%, signal=47%
ZHOU_INFLAMMATORY_RESPONSE_LIVE_DN	ZHOU_INFLAMMATORY_RESPONSE_LIVE_DN		165	0.23629536	0.9010175	0.65384614	0.75056267	1	3007	tags=29%, list=27%, signal=39%
ZHOU_INFLAMMATORY_RESPONSE_LPS_DN	ZHOU_INFLAMMATORY_RESPONSE_LPS_DN		165	0.23629536	0.9010175	0.65384614	0.749954	1	3007	tags=29%, list=27%, signal=39%
BIOCARTA_SPPA_PATHWAY	BIOCARTA_SPPA_PATHWAY		17	0.36495554	0.8998143	0.54901963	0.7518998	1	2445	tags=41%, list=22%, signal=53%
REACTOME_NRAGE_SIGNALS_DEATH_THROUGH_JNK	REACTOME_NRAGE_SIGNALS_DEATH_THROUGH_JNK		30	0.2885823	0.89946926	0.6	0.75192875	1	3934	tags=37%, list=35%, signal=56%
BIOCARTA_IGF1R_PATHWAY	BIOCARTA_IGF1R_PATHWAY		15	0.2960878	0.8986427	0.5217391	0.75307286	1	3920	tags=47%, list=35%, signal=72%
BYSTRYKH_HEMATOPOIESIS_STEM_CELL_QTL_CIS	BYSTRYKH_HEMATOPOIESIS_STEM_CELL_QTL_CIS		105	0.23230508	0.8985695	0.627451	0.7525749	1	2208	tags=20%, list=20%, signal=25%
VALK_AML_CLUSTER_6	VALK_AML_CLUSTER_6		19	0.3547065	0.89846486	0.6458333	0.75212663	1	1715	tags=26%, list=15%, signal=31%
FLECHNER_PBL_KIDNEY_TRANSPLANT_REJECTED_VS_OK_DN	FLECHNER_PBL_KIDNEY_TRANSPLANT_REJECTED_VS_OK_DN		33	0.250101	0.896913	0.5686275	0.754816	1	5256	tags=55%, list=47%, signal=102%
TONKS_TARGETS_OF_RUNX1_RUNX1T1_FUSION_HSC_UP	TONKS_TARGETS_OF_RUNX1_RUNX1T1_FUSION_HSC_UP		109	0.31474203	0.89635295	0.6	0.7552612	1	3511	tags=41%, list=31%, signal=60%
DACOSTA_UV_RESPONSE_VIA_ERCC3_UP	DACOSTA_UV_RESPONSE_VIA_ERCC3_UP		222	0.20695621	0.8960033	0.63829786	0.75529325	1	3144	tags=26%, list=28%, signal=35%
DAVICIONI_MOLECULAR_ARMS_VS_ERMS_DN	DAVICIONI_MOLECULAR_ARMS_VS_ERMS_DN		105	0.29476044	0.8959842	0.6551724	0.75473875	1	1766	tags=26%, list=16%, signal=30%
PEREZ_TP53_AND_TP63_TARGETS	PEREZ_TP53_AND_TP63_TARGETS		100	0.28182805	0.89299816	0.63793105	0.76040155	1	3338	tags=31%, list=30%, signal=44%
HUANG_FOXA2_TARGETS_UP	HUANG_FOXA2_TARGETS_UP		26	0.31579825	0.89296967	0.6530612	0.7598177	1	2731	tags=38%, list=24%, signal=51%
BROWNE_HCMV_INFECTION_6HR_DN	BROWNE_HCMV_INFECTION_6HR_DN		89	0.26026136	0.89253306	0.6730769	0.76003945	1	1508	tags=19%, list=13%, signal=22%
REACTOME_APOPTOTIC_EXECUTION_PHASE	REACTOME_APOPTOTIC_EXECUTION_PHASE		31	0.27531853	0.8924432	0.6	0.7596805	1	1810	tags=23%, list=16%, signal=27%
SWEET_KRAS_TARGETS_DN	SWEET_KRAS_TARGETS_DN		15	0.32341096	0.8920892	0.6136364	0.7597856	1	1520	tags=20%, list=14%, signal=23%
GENTILE_UV_RESPONSE_CLUSTER_D5	GENTILE_UV_RESPONSE_CLUSTER_D5		19	0.2725803	0.8906425	0.5652174	0.76197237	1	3890	tags=42%, list=35%, signal=64%
REACTOME_G_BETA_GAMMA_SIGNALLING_THROUGH_PLC_BETA	REACTOME_G_BETA_GAMMA_SIGNALLING_THROUGH_PLC_BETA		15	0.31763518	0.89000463	0.6481481	0.76240766	1	3309	tags=53%, list=30%, signal=76%
DUTTA_APOPTOSIS_VIA_NFKB	DUTTA_APOPTOSIS_VIA_NFKB		16	0.39152905	0.8898689	0.6037736	0.76215	1	2446	tags=38%, list=22%, signal=48%
DORN_ADENOVIRUS_INFECTION_48HR_DN	DORN_ADENOVIRUS_INFECTION_48HR_DN		28	0.31535107	0.88907087	0.6	0.7633131	1	1766	tags=21%, list=16%, signal=25%
FRASOR_TAMOXIFEN_RESPONSE_UP	FRASOR_TAMOXIFEN_RESPONSE_UP		32	0.27768415	0.888908	0.5882353	0.76306856	1	3040	tags=38%, list=27%, signal=51%
HOOI_ST7_TARGETS_UP	HOOI_ST7_TARGETS_UP		39	0.30948785	0.88885254	0.66071427	0.7626139	1	1208	tags=18%, list=11%, signal=20%
ST_PHOSPHOINOSITIDE_3_KINASE_PATHWAY	ST_PHOSPHOINOSITIDE_3_KINASE_PATHWAY		24	0.2741603	0.8885896	0.5862069	0.76240134	1	975	tags=13%, list=9%, signal=14%
HELLEBREKERS_SILENCED_DURING_TUMOR_ANGIOGENESIS	HELLEBREKERS_SILENCED_DURING_TUMOR_ANGIOGENESIS		34	0.36071712	0.8882836	0.62	0.7623019	1	1861	tags=29%, list=17%, signal=35%
GRAHAM_CML_DIVIDING_VS_NORMAL_QUIESCENT_DN	GRAHAM_CML_DIVIDING_VS_NORMAL_QUIESCENT_DN		50	0.31904528	0.887365	0.6981132	0.7635458	1	2131	tags=24%, list=19%, signal=30%
KIM_LRRC3B_TARGETS	KIM_LRRC3B_TARGETS		15	0.43069893	0.88678247	0.6363636	0.76399654	1	2898	tags=53%, list=26%, signal=72%
HENDRICKS_SMARCA4_TARGETS_DN	HENDRICKS_SMARCA4_TARGETS_DN		30	0.29560527	0.886485	0.67346936	0.7640103	1	872	tags=13%, list=8%, signal=14%
COATES_MACROPHAGE_M1_VS_M2_UP	COATES_MACROPHAGE_M1_VS_M2_UP		47	0.32654908	0.88614404	0.67391306	0.7641464	1	1120	tags=19%, list=10%, signal=21%
ELLWOOD_MYC_TARGETS_DN	ELLWOOD_MYC_TARGETS_DN		31	0.27414826	0.88563704	0.625	0.764433	1	4197	tags=48%, list=37%, signal=77%
REACTOME_RNA_POLYMERASE_I_TRANSCRIPTION_INITIATION	REACTOME_RNA_POLYMERASE_I_TRANSCRIPTION_INITIATION		18	0.28989807	0.8853997	0.61538464	0.7642239	1	3134	tags=22%, list=28%, signal=31%
REACTOME_NEUROTRANSMITTER_RELEASE_CYCLE	REACTOME_NEUROTRANSMITTER_RELEASE_CYCLE		18	0.38530132	0.8852889	0.61538464	0.7637466	1	3174	tags=39%, list=28%, signal=54%
TAKEDA_TARGETS_OF_NUP98_HOXA9_FUSION_8D_UP	TAKEDA_TARGETS_OF_NUP98_HOXA9_FUSION_8D_UP		84	0.33465615	0.8850629	0.65	0.76367116	1	2521	tags=36%, list=23%, signal=46%
SCIAN_INVERSED_TARGETS_OF_TP53_AND_TP73_DN	SCIAN_INVERSED_TARGETS_OF_TP53_AND_TP73_DN		20	0.34102207	0.8841348	0.65217394	0.7648631	1	1448	tags=20%, list=13%, signal=23%
KESHELAVA_MULTIPLE_DRUG_RESISTANCE	KESHELAVA_MULTIPLE_DRUG_RESISTANCE		46	0.26282576	0.8841069	0.6041667	0.76433134	1	4231	tags=43%, list=38%, signal=70%
REACTOME_OPIOID_SIGNALLING	REACTOME_OPIOID_SIGNALLING		57	0.23973201	0.883836	0.6727273	0.7642143	1	3638	tags=47%, list=32%, signal=70%
HELLER_SILENCED_BY_METHYLATION_DN	HELLER_SILENCED_BY_METHYLATION_DN		61	0.25936487	0.88237303	0.6181818	0.7665553	1	2832	tags=26%, list=25%, signal=35%
HATADA_METHYLATED_IN_LUNG_CANCER_UP	HATADA_METHYLATED_IN_LUNG_CANCER_UP		178	0.2579798	0.88185227	0.7090909	0.7669989	1	2499	tags=24%, list=22%, signal=31%
BILBAN_B_CLL_LPL_DN	BILBAN_B_CLL_LPL_DN		25	0.31658804	0.88161415	0.5833333	0.7668207	1	1591	tags=24%, list=14%, signal=28%
CHIANG_LIVER_CANCER_SUBCLASS_CTNNB1_DN	CHIANG_LIVER_CANCER_SUBCLASS_CTNNB1_DN		96	0.31128085	0.8813632	0.66129035	0.76665276	1	2970	tags=39%, list=27%, signal=52%
GENTILE_UV_RESPONSE_CLUSTER_D7	GENTILE_UV_RESPONSE_CLUSTER_D7		25	0.26787972	0.8812305	0.5714286	0.76642215	1	4242	tags=40%, list=38%, signal=64%
KEGG_DRUG_METABOLISM_OTHER_ENZYMES	KEGG_DRUG_METABOLISM_OTHER_ENZYMES		18	0.29076728	0.8808143	0.7090909	0.76670223	1	1409	tags=17%, list=13%, signal=19%
ROSS_AML_WITH_AML1_ETO_FUSION	ROSS_AML_WITH_AML1_ETO_FUSION		45	0.268099	0.8806177	0.61702126	0.7664184	1	2688	tags=29%, list=24%, signal=38%
ZHANG_TARGETS_OF_EWSR1_FLI1_FUSION	ZHANG_TARGETS_OF_EWSR1_FLI1_FUSION		57	0.27429312	0.8804102	0.5689655	0.7661681	1	2727	tags=33%, list=24%, signal=44%
REACTOME_ACTIVATION_OF_NMDA_RECEPTOR_UPON_GLUTAMATE_BINDING_AND_POSTSYNAPTIC_EVENTS	REACTOME_ACTIVATION_OF_NMDA_RECEPTOR_UPON_GLUTAMATE_BINDING_AND_POSTSYNAPTIC_EVENTS		26	0.331757	0.8802198	0.6393443	0.765973	1	721	tags=15%, list=6%, signal=16%
KEGG_GNRH_SIGNALING_PATHWAY	KEGG_GNRH_SIGNALING_PATHWAY		71	0.25267062	0.8801997	0.7083333	0.7653953	1	1103	tags=14%, list=10%, signal=16%
REACTOME_AMINO_ACID_TRANSPORT_ACROSS_THE_PLASMA_MEMBRANE	REACTOME_AMINO_ACID_TRANSPORT_ACROSS_THE_PLASMA_MEMBRANE		23	0.32299805	0.8795242	0.640625	0.7660457	1	2028	tags=39%, list=18%, signal=48%
REACTOME_TRKA_SIGNALLING_FROM_THE_PLASMA_MEMBRANE	REACTOME_TRKA_SIGNALLING_FROM_THE_PLASMA_MEMBRANE		58	0.22061521	0.8788991	0.64705884	0.7666875	1	3920	tags=41%, list=35%, signal=63%
YAO_TEMPORAL_RESPONSE_TO_PROGESTERONE_CLUSTER_11	YAO_TEMPORAL_RESPONSE_TO_PROGESTERONE_CLUSTER_11		77	0.20898089	0.8788423	0.5652174	0.76625144	1	2885	tags=26%, list=26%, signal=35%
REACTOME_GENE_EXPRESSION	REACTOME_GENE_EXPRESSION		250	0.16486302	0.87838244	0.5555556	0.7665236	1	5614	tags=46%, list=50%, signal=91%
RICKMAN_HEAD_AND_NECK_CANCER_A	RICKMAN_HEAD_AND_NECK_CANCER_A		49	0.3300911	0.8781753	0.6393443	0.76627135	1	3278	tags=43%, list=29%, signal=60%
TOOKER_GEMCITABINE_RESISTANCE_UP	TOOKER_GEMCITABINE_RESISTANCE_UP		53	0.22145748	0.87810177	0.65217394	0.7657831	1	3008	tags=25%, list=27%, signal=33%
TOOKER_RESPONSE_TO_BEXAROTENE_DN	TOOKER_RESPONSE_TO_BEXAROTENE_DN		53	0.22145748	0.87810177	0.65217394	0.76518625	1	3008	tags=25%, list=27%, signal=33%
LIANG_HEMATOPOIESIS_STEM_CELL_NUMBER_LARGE_VS_TINY_DN	LIANG_HEMATOPOIESIS_STEM_CELL_NUMBER_LARGE_VS_TINY_DN		33	0.26964706	0.87653536	0.6507937	0.7679683	1	2392	tags=21%, list=21%, signal=27%
DAVICIONI_MOLECULAR_ARMS_VS_ERMS_UP	DAVICIONI_MOLECULAR_ARMS_VS_ERMS_UP		184	0.21301103	0.8756116	0.6923077	0.76907736	1	2792	tags=22%, list=25%, signal=28%
BIOCARTA_FCER1_PATHWAY	BIOCARTA_FCER1_PATHWAY		24	0.33610752	0.87538433	0.64444447	0.7689435	1	3521	tags=38%, list=31%, signal=55%
VALK_AML_WITH_CEBPA	VALK_AML_WITH_CEBPA		24	0.35449484	0.87521976	0.64912283	0.7685713	1	557	tags=13%, list=5%, signal=13%
ELVIDGE_HYPOXIA_BY_DMOG_UP	ELVIDGE_HYPOXIA_BY_DMOG_UP		85	0.2990878	0.87356853	0.7037037	0.77135545	1	2620	tags=33%, list=23%, signal=43%
ST_GAQ_PATHWAY	ST_GAQ_PATHWAY		17	0.31876147	0.87279516	0.62222224	0.7723855	1	4360	tags=47%, list=39%, signal=77%
LEE_LIVER_CANCER_ACOX1_UP	LEE_LIVER_CANCER_ACOX1_UP		50	0.29065418	0.8724442	0.6964286	0.7724844	1	2424	tags=30%, list=22%, signal=38%
TOOKER_GEMCITABINE_RESISTANCE_DN	TOOKER_GEMCITABINE_RESISTANCE_DN		78	0.20877738	0.87231845	0.6938776	0.7721497	1	3208	tags=27%, list=29%, signal=37%
TOOKER_RESPONSE_TO_BEXAROTENE_UP	TOOKER_RESPONSE_TO_BEXAROTENE_UP		78	0.20877738	0.87231845	0.6938776	0.771552	1	3208	tags=27%, list=29%, signal=37%
REACTOME_SLC_MEDIATED_TRANSMEMBRANE_TRANSPORT	REACTOME_SLC_MEDIATED_TRANSMEMBRANE_TRANSPORT		115	0.27620554	0.87169796	0.71929824	0.77226275	1	2232	tags=30%, list=20%, signal=38%
GARGALOVIC_RESPONSE_TO_OXIDIZED_PHOSPHOLIPIDS_YELLOW_UP	GARGALOVIC_RESPONSE_TO_OXIDIZED_PHOSPHOLIPIDS_YELLOW_UP		15	0.2843309	0.87136006	0.5849057	0.7721807	1	1633	tags=20%, list=15%, signal=23%
SENESE_HDAC3_TARGETS_UP	SENESE_HDAC3_TARGETS_UP		258	0.24494009	0.8693576	0.70212764	0.77540666	1	3201	tags=31%, list=29%, signal=43%
MILI_PSEUDOPODIA_CHEMOTAXIS_DN	MILI_PSEUDOPODIA_CHEMOTAXIS_DN		312	0.22483553	0.86935526	0.54347825	0.7748167	1	4244	tags=41%, list=38%, signal=64%
GARGALOVIC_RESPONSE_TO_OXIDIZED_PHOSPHOLIPIDS_TURQUOISE_UP	GARGALOVIC_RESPONSE_TO_OXIDIZED_PHOSPHOLIPIDS_TURQUOISE_UP		33	0.28730008	0.8690273	0.71428573	0.77463186	1	3504	tags=36%, list=31%, signal=53%
SESTO_RESPONSE_TO_UV_C5	SESTO_RESPONSE_TO_UV_C5		29	0.27857354	0.86836547	0.67391306	0.7754678	1	3636	tags=34%, list=32%, signal=51%
WEIGEL_OXIDATIVE_STRESS_RESPONSE	WEIGEL_OXIDATIVE_STRESS_RESPONSE		19	0.29192197	0.8682384	0.73913044	0.7752021	1	170	tags=11%, list=2%, signal=11%
MANN_RESPONSE_TO_AMIFOSTINE_UP	MANN_RESPONSE_TO_AMIFOSTINE_UP		15	0.3456643	0.86731434	0.6304348	0.7762105	1	1545	tags=20%, list=14%, signal=23%
WELCSH_BRCA1_TARGETS_1_UP	WELCSH_BRCA1_TARGETS_1_UP		125	0.22589757	0.8671343	0.7692308	0.7760254	1	3906	tags=34%, list=35%, signal=52%
TONG_INTERACT_WITH_PTTG1	TONG_INTERACT_WITH_PTTG1		31	0.24087013	0.8670917	0.6875	0.7755043	1	4510	tags=35%, list=40%, signal=59%
REACTOME_RNA_POLYMERASE_I_CHAIN_ELONGATION	REACTOME_RNA_POLYMERASE_I_CHAIN_ELONGATION		18	0.2763432	0.8669817	0.63265306	0.7751672	1	5503	tags=50%, list=49%, signal=98%
GRUETZMANN_PANCREATIC_CANCER_DN	GRUETZMANN_PANCREATIC_CANCER_DN		147	0.22640826	0.8652945	0.69491524	0.7779794	1	2306	tags=24%, list=21%, signal=30%
ADDYA_ERYTHROID_DIFFERENTIATION_BY_HEMIN	ADDYA_ERYTHROID_DIFFERENTIATION_BY_HEMIN		46	0.2932183	0.86441565	0.6666667	0.7792592	1	2620	tags=28%, list=23%, signal=37%
XU_GH1_AUTOCRINE_TARGETS_DN	XU_GH1_AUTOCRINE_TARGETS_DN		68	0.2552375	0.86368704	0.58181816	0.7800033	1	3040	tags=31%, list=27%, signal=42%
SCHLOSSER_MYC_TARGETS_AND_SERUM_RESPONSE_UP	SCHLOSSER_MYC_TARGETS_AND_SERUM_RESPONSE_UP		31	0.25724584	0.8634491	0.54761904	0.7798548	1	2360	tags=26%, list=21%, signal=33%
HINATA_NFKB_TARGETS_KERATINOCYTE_UP	HINATA_NFKB_TARGETS_KERATINOCYTE_UP		48	0.30982056	0.86294717	0.5714286	0.78041154	1	3741	tags=35%, list=33%, signal=53%
MORI_LARGE_PRE_BII_LYMPHOCYTE_DN	MORI_LARGE_PRE_BII_LYMPHOCYTE_DN		34	0.3740732	0.86170596	0.6481481	0.7824023	1	2824	tags=38%, list=25%, signal=51%
KEGG_FRUCTOSE_AND_MANNOSE_METABOLISM	KEGG_FRUCTOSE_AND_MANNOSE_METABOLISM		23	0.2780122	0.8600719	0.6551724	0.78512317	1	907	tags=17%, list=8%, signal=19%
BIOCARTA_PTDINS_PATHWAY	BIOCARTA_PTDINS_PATHWAY		16	0.26047668	0.86000437	0.61702126	0.78470415	1	3920	tags=56%, list=35%, signal=86%
KEGG_OLFACTORY_TRANSDUCTION	KEGG_OLFACTORY_TRANSDUCTION		17	0.32373744	0.85985196	0.6415094	0.7843815	1	3521	tags=53%, list=31%, signal=77%
ROZANOV_MMP14_TARGETS_UP	ROZANOV_MMP14_TARGETS_UP		159	0.27971968	0.8592853	0.6296296	0.7848165	1	3133	tags=31%, list=28%, signal=43%
KEGG_GLYCINE_SERINE_AND_THREONINE_METABOLISM	KEGG_GLYCINE_SERINE_AND_THREONINE_METABOLISM		22	0.3232011	0.85890955	0.7258065	0.7849849	1	2074	tags=27%, list=19%, signal=33%
SEMENZA_HIF1_TARGETS	SEMENZA_HIF1_TARGETS		25	0.31621724	0.8586273	0.6862745	0.78499013	1	1738	tags=24%, list=16%, signal=28%
BLALOCK_ALZHEIMERS_DISEASE_INCIPIENT_DN	BLALOCK_ALZHEIMERS_DISEASE_INCIPIENT_DN		111	0.19068518	0.8582652	0.6956522	0.78510904	1	4432	tags=40%, list=40%, signal=65%
LINDSTEDT_DENDRITIC_CELL_MATURATION_D	LINDSTEDT_DENDRITIC_CELL_MATURATION_D		43	0.3384261	0.8577796	0.65909094	0.785352	1	3367	tags=44%, list=30%, signal=63%
ENK_UV_RESPONSE_EPIDERMIS_DN	ENK_UV_RESPONSE_EPIDERMIS_DN		350	0.23429231	0.8577664	0.6666667	0.78476346	1	2006	tags=18%, list=18%, signal=21%
RODRIGUES_NTN1_AND_DCC_TARGETS	RODRIGUES_NTN1_AND_DCC_TARGETS		23	0.32732356	0.85765576	0.78846157	0.7843056	1	1677	tags=26%, list=15%, signal=31%
VERRECCHIA_RESPONSE_TO_TGFB1_C5	VERRECCHIA_RESPONSE_TO_TGFB1_C5		16	0.2998849	0.85760576	0.7083333	0.7838053	1	2063	tags=19%, list=18%, signal=23%
REACTOME_CREB_PHOPHORYLATION_THROUGH_THE_ACTIVATION_OF_RAS	REACTOME_CREB_PHOPHORYLATION_THROUGH_THE_ACTIVATION_OF_RAS		17	0.3287783	0.85755086	0.7118644	0.78336465	1	721	tags=18%, list=6%, signal=19%
ALCALAY_AML_BY_NPM1_LOCALIZATION_UP	ALCALAY_AML_BY_NPM1_LOCALIZATION_UP		96	0.27208585	0.8569326	0.6440678	0.7838767	1	2625	tags=27%, list=23%, signal=35%
NAKAYAMA_SOFT_TISSUE_TUMORS_PCA1_UP	NAKAYAMA_SOFT_TISSUE_TUMORS_PCA1_UP		48	0.40327674	0.85585684	0.6181818	0.7852305	1	2993	tags=52%, list=27%, signal=71%
BROWNE_HCMV_INFECTION_20HR_DN	BROWNE_HCMV_INFECTION_20HR_DN		61	0.30159163	0.8557716	0.7592593	0.7847917	1	1107	tags=18%, list=10%, signal=20%
BIOCARTA_TCR_PATHWAY	BIOCARTA_TCR_PATHWAY		29	0.33033785	0.85536647	0.64	0.7848105	1	3585	tags=41%, list=32%, signal=61%
REACTOME_GLOBAL_GENOMIC_NER	REACTOME_GLOBAL_GENOMIC_NER		31	0.2692507	0.85489863	0.5681818	0.7851101	1	3778	tags=32%, list=34%, signal=49%
KEGG_GLYCOLYSIS_GLUCONEOGENESIS	KEGG_GLYCOLYSIS_GLUCONEOGENESIS		48	0.26244968	0.8538245	0.72727275	0.7866428	1	1811	tags=21%, list=16%, signal=25%
ONDER_CDH1_TARGETS_3_DN	ONDER_CDH1_TARGETS_3_DN		28	0.38305488	0.85354304	0.73134327	0.7866516	1	1663	tags=39%, list=15%, signal=46%
KONDO_PROSTATE_CANCER_HCP_WITH_H3K27ME3	KONDO_PROSTATE_CANCER_HCP_WITH_H3K27ME3		47	0.2662329	0.85318375	0.67241377	0.7867458	1	4509	tags=51%, list=40%, signal=85%
RODRIGUES_THYROID_CARCINOMA_POORLY_DIFFERENTIATED_DN	RODRIGUES_THYROID_CARCINOMA_POORLY_DIFFERENTIATED_DN		385	0.20417595	0.8530299	0.625	0.78638524	1	2548	tags=19%, list=23%, signal=24%
HOEBEKE_LYMPHOID_STEM_CELL_DN	HOEBEKE_LYMPHOID_STEM_CELL_DN		63	0.2744065	0.85236746	0.6818182	0.78698677	1	2335	tags=25%, list=21%, signal=32%
KEGG_INSULIN_SIGNALING_PATHWAY	KEGG_INSULIN_SIGNALING_PATHWAY		86	0.21099071	0.85234624	0.7118644	0.78642195	1	936	tags=12%, list=8%, signal=13%
VERHAAK_AML_WITH_NPM1_MUTATED_DN	VERHAAK_AML_WITH_NPM1_MUTATED_DN		144	0.2627844	0.85170597	0.7076923	0.78702587	1	2656	tags=25%, list=24%, signal=32%
MENSE_HYPOXIA_UP	MENSE_HYPOXIA_UP		57	0.26697508	0.85118866	0.625	0.78749895	1	2234	tags=23%, list=20%, signal=28%
BIOCARTA_P38MAPK_PATHWAY	BIOCARTA_P38MAPK_PATHWAY		26	0.301989	0.8504717	0.58	0.7882362	1	3585	tags=31%, list=32%, signal=45%
LIU_NASOPHARYNGEAL_CARCINOMA	LIU_NASOPHARYNGEAL_CARCINOMA		34	0.26239136	0.85023504	0.7916667	0.7879889	1	917	tags=12%, list=8%, signal=13%
WANG_LMO4_TARGETS_DN	WANG_LMO4_TARGETS_DN		163	0.17828	0.8500354	0.68085104	0.7878562	1	4056	tags=28%, list=36%, signal=44%
BLUM_RESPONSE_TO_SALIRASIB_UP	BLUM_RESPONSE_TO_SALIRASIB_UP		169	0.2032638	0.848903	0.6041667	0.78930026	1	4778	tags=37%, list=43%, signal=64%
YAGI_AML_RELAPSE_PROGNOSIS	YAGI_AML_RELAPSE_PROGNOSIS		27	0.25467676	0.8475013	0.7346939	0.7914376	1	1890	tags=15%, list=17%, signal=18%
DOANE_BREAST_CANCER_CLASSES_DN	DOANE_BREAST_CANCER_CLASSES_DN		21	0.31118983	0.84582824	0.61702126	0.794053	1	2487	tags=29%, list=22%, signal=37%
ST_TUMOR_NECROSIS_FACTOR_PATHWAY	ST_TUMOR_NECROSIS_FACTOR_PATHWAY		18	0.3776454	0.84581304	0.56	0.79350245	1	5481	tags=67%, list=49%, signal=130%
LEE_LIVER_CANCER_CIPROFIBRATE_UP	LEE_LIVER_CANCER_CIPROFIBRATE_UP		49	0.29948834	0.8457981	0.6851852	0.79295427	1	956	tags=18%, list=9%, signal=20%
REACTOME_REGULATION_OF_INSULIN_SECRETION	REACTOME_REGULATION_OF_INSULIN_SECRETION		148	0.16864206	0.845788	0.74509805	0.79238474	1	3309	tags=26%, list=30%, signal=37%
OUYANG_PROSTATE_CANCER_PROGRESSION_DN	OUYANG_PROSTATE_CANCER_PROGRESSION_DN		15	0.32331216	0.8453948	0.6888889	0.7924689	1	5702	tags=73%, list=51%, signal=149%
CERVERA_SDHB_TARGETS_1_UP	CERVERA_SDHB_TARGETS_1_UP		55	0.33436444	0.8446978	0.6779661	0.79305625	1	1553	tags=25%, list=14%, signal=29%
IGARASHI_ATF4_TARGETS_DN	IGARASHI_ATF4_TARGETS_DN		48	0.26693195	0.84421206	0.7777778	0.793539	1	3874	tags=40%, list=35%, signal=60%
LI_CISPLATIN_RESISTANCE_UP	LI_CISPLATIN_RESISTANCE_UP		18	0.39735705	0.84412384	0.6909091	0.7930817	1	1267	tags=22%, list=11%, signal=25%
BUYTAERT_PHOTODYNAMIC_THERAPY_STRESS_UP	BUYTAERT_PHOTODYNAMIC_THERAPY_STRESS_UP		428	0.20465909	0.84386694	0.61538464	0.7929603	1	3475	tags=28%, list=31%, signal=39%
MCCLUNG_DELTA_FOSB_TARGETS_8WK	MCCLUNG_DELTA_FOSB_TARGETS_8WK		33	0.27340773	0.8428116	0.66129035	0.79425526	1	877	tags=15%, list=8%, signal=16%
JAZAERI_BREAST_CANCER_BRCA1_VS_BRCA2_UP	JAZAERI_BREAST_CANCER_BRCA1_VS_BRCA2_UP		35	0.2460599	0.8427898	0.7058824	0.7937177	1	2038	tags=20%, list=18%, signal=24%
REACTOME_G_PROTEIN_ACTIVATION	REACTOME_G_PROTEIN_ACTIVATION		21	0.28278995	0.8427401	0.7	0.7932191	1	3309	tags=57%, list=30%, signal=81%
SENGUPTA_NASOPHARYNGEAL_CARCINOMA_DN	SENGUPTA_NASOPHARYNGEAL_CARCINOMA_DN		130	0.29175332	0.84271425	0.7755102	0.7926502	1	2836	tags=34%, list=25%, signal=45%
KONDO_PROSTATE_CANCER_WITH_H3K27ME3	KONDO_PROSTATE_CANCER_WITH_H3K27ME3		81	0.32507822	0.84263414	0.671875	0.79228765	1	2007	tags=33%, list=18%, signal=40%
RIGGINS_TAMOXIFEN_RESISTANCE_UP	RIGGINS_TAMOXIFEN_RESISTANCE_UP		45	0.28533298	0.8420812	0.6981132	0.79276854	1	2500	tags=31%, list=22%, signal=40%
POMEROY_MEDULLOBLASTOMA_DESMOPLASIC_VS_CLASSIC_UP	POMEROY_MEDULLOBLASTOMA_DESMOPLASIC_VS_CLASSIC_UP		33	0.27211967	0.8417547	0.7118644	0.7928898	1	5099	tags=55%, list=46%, signal=100%
POMEROY_MEDULLOBLASTOMA_DESMOPLASIC_VS_CLASSIC_DN	POMEROY_MEDULLOBLASTOMA_DESMOPLASIC_VS_CLASSIC_DN		33	0.27211967	0.8417547	0.7118644	0.7923051	1	5099	tags=55%, list=46%, signal=100%
WANG_BARRETTS_ESOPHAGUS_UP	WANG_BARRETTS_ESOPHAGUS_UP		32	0.29929194	0.84156585	0.6851852	0.7921429	1	3553	tags=41%, list=32%, signal=59%
RODRIGUES_THYROID_CARCINOMA_DN	RODRIGUES_THYROID_CARCINOMA_DN		32	0.3189654	0.84130067	0.7083333	0.792062	1	2253	tags=31%, list=20%, signal=39%
HU_ANGIOGENESIS_DN	HU_ANGIOGENESIS_DN		21	0.24813351	0.84049374	0.70212764	0.79293954	1	2121	tags=19%, list=19%, signal=23%
CHIARADONNA_NEOPLASTIC_TRANSFORMATION_CDC25_UP	CHIARADONNA_NEOPLASTIC_TRANSFORMATION_CDC25_UP		87	0.3135023	0.83971024	0.7169811	0.79381174	1	2298	tags=29%, list=21%, signal=36%
SU_PANCREAS	SU_PANCREAS		29	0.24507774	0.8393738	0.625	0.79381853	1	3464	tags=34%, list=31%, signal=50%
LASTOWSKA_NEUROBLASTOMA_COPY_NUMBER_UP	LASTOWSKA_NEUROBLASTOMA_COPY_NUMBER_UP		111	0.24193978	0.83923227	0.63265306	0.7934814	1	3338	tags=28%, list=30%, signal=39%
REACTOME_SIGNALING_BY_ROBO_RECEPTOR	REACTOME_SIGNALING_BY_ROBO_RECEPTOR		21	0.27884012	0.83845305	0.6730769	0.794257	1	2538	tags=24%, list=23%, signal=31%
ZHU_CMV_8_HR_DN	ZHU_CMV_8_HR_DN		19	0.36986694	0.83841217	0.71153843	0.79372054	1	904	tags=16%, list=8%, signal=17%
BASSO_HAIRY_CELL_LEUKEMIA_DN	BASSO_HAIRY_CELL_LEUKEMIA_DN		50	0.2810226	0.8380686	0.6666667	0.7937416	1	826	tags=14%, list=7%, signal=15%
BROWNE_HCMV_INFECTION_4HR_UP	BROWNE_HCMV_INFECTION_4HR_UP		34	0.2795189	0.8365486	0.7413793	0.7959577	1	3647	tags=41%, list=33%, signal=61%
VART_KSHV_INFECTION_ANGIOGENIC_MARKERS_DN	VART_KSHV_INFECTION_ANGIOGENIC_MARKERS_DN		92	0.29647738	0.8355584	0.7169811	0.79745346	1	3168	tags=33%, list=28%, signal=45%
GUTIERREZ_MULTIPLE_MYELOMA_DN	GUTIERREZ_MULTIPLE_MYELOMA_DN		20	0.21477623	0.8354994	0.6981132	0.79698694	1	3496	tags=25%, list=31%, signal=36%
BOYLAN_MULTIPLE_MYELOMA_D_CLUSTER_UP	BOYLAN_MULTIPLE_MYELOMA_D_CLUSTER_UP		18	0.32442304	0.8341647	0.73333335	0.798862	1	3184	tags=44%, list=28%, signal=62%
BROWNE_INTERFERON_RESPONSIVE_GENES	BROWNE_INTERFERON_RESPONSIVE_GENES		44	0.40216622	0.83268857	0.6956522	0.80100805	1	2447	tags=30%, list=22%, signal=38%
GENTILE_UV_RESPONSE_CLUSTER_D2	GENTILE_UV_RESPONSE_CLUSTER_D2		16	0.31084064	0.832232	0.75438595	0.8013681	1	1494	tags=19%, list=13%, signal=22%
NIKOLSKY_BREAST_CANCER_8Q12_Q22_AMPLICON	NIKOLSKY_BREAST_CANCER_8Q12_Q22_AMPLICON		69	0.23611963	0.8322066	0.7017544	0.80079746	1	1926	tags=17%, list=17%, signal=21%
HINATA_NFKB_TARGETS_FIBROBLAST_UP	HINATA_NFKB_TARGETS_FIBROBLAST_UP		43	0.30057096	0.8319046	0.68421054	0.80075485	1	2800	tags=35%, list=25%, signal=46%
KEGG_FOCAL_ADHESION	KEGG_FOCAL_ADHESION		123	0.26161182	0.8318006	0.7777778	0.8003816	1	1737	tags=20%, list=16%, signal=23%
FLOTHO_PEDIATRIC_ALL_THERAPY_RESPONSE_UP	FLOTHO_PEDIATRIC_ALL_THERAPY_RESPONSE_UP		35	0.22568072	0.8313638	0.62222224	0.80037683	1	2551	tags=20%, list=23%, signal=26%
REACTOME_TCR_SIGNALING	REACTOME_TCR_SIGNALING		32	0.31876332	0.8295877	0.6481481	0.8027624	1	2559	tags=31%, list=23%, signal=40%
KIM_WT1_TARGETS_12HR_UP	KIM_WT1_TARGETS_12HR_UP		91	0.2575123	0.8291083	0.6666667	0.8030012	1	3198	tags=32%, list=29%, signal=44%
ACEVEDO_LIVER_CANCER_WITH_H3K27ME3_UP	ACEVEDO_LIVER_CANCER_WITH_H3K27ME3_UP		121	0.27719703	0.82833344	0.72727275	0.8035991	1	1888	tags=22%, list=17%, signal=27%
RASHI_RESPONSE_TO_IONIZING_RADIATION_4	RASHI_RESPONSE_TO_IONIZING_RADIATION_4		46	0.23872867	0.8278957	0.7358491	0.8037758	1	3304	tags=30%, list=30%, signal=43%
PODAR_RESPONSE_TO_ADAPHOSTIN_UP	PODAR_RESPONSE_TO_ADAPHOSTIN_UP		87	0.25567845	0.82756865	0.65957445	0.8038813	1	3367	tags=32%, list=30%, signal=46%
GUENTHER_GROWTH_SPHERICAL_VS_ADHERENT_UP	GUENTHER_GROWTH_SPHERICAL_VS_ADHERENT_UP		16	0.3279022	0.82541025	0.6964286	0.80680954	1	1667	tags=31%, list=15%, signal=37%
SANA_RESPONSE_TO_IFNG_DN	SANA_RESPONSE_TO_IFNG_DN		56	0.2246172	0.8225629	0.70454544	0.81138366	1	3435	tags=30%, list=31%, signal=44%
SETLUR_PROSTATE_CANCER_TMPRSS2_ERG_FUSION_UP	SETLUR_PROSTATE_CANCER_TMPRSS2_ERG_FUSION_UP		43	0.2697008	0.8222705	0.627907	0.8113654	1	2847	tags=28%, list=25%, signal=37%
ASTON_MAJOR_DEPRESSIVE_DISORDER_DN	ASTON_MAJOR_DEPRESSIVE_DISORDER_DN		106	0.20871307	0.8221847	0.78333336	0.8108471	1	3390	tags=33%, list=30%, signal=47%
GAL_LEUKEMIC_STEM_CELL_UP	GAL_LEUKEMIC_STEM_CELL_UP		58	0.24896646	0.8207487	0.8135593	0.8126594	1	2798	tags=31%, list=25%, signal=41%
REACTOME_INFLUENZA_LIFE_CYCLE	REACTOME_INFLUENZA_LIFE_CYCLE		91	0.15908118	0.8202076	0.54347825	0.81304055	1	6412	tags=54%, list=57%, signal=125%
SENGUPTA_NASOPHARYNGEAL_CARCINOMA_WITH_LMP1_UP	SENGUPTA_NASOPHARYNGEAL_CARCINOMA_WITH_LMP1_UP		186	0.22799754	0.8192346	0.8181818	0.8145053	1	2216	tags=23%, list=20%, signal=28%
NAKAMURA_METASTASIS_MODEL_DN	NAKAMURA_METASTASIS_MODEL_DN		23	0.3151033	0.818599	0.68421054	0.8150566	1	3381	tags=48%, list=30%, signal=68%
SATO_SILENCED_BY_METHYLATION_IN_PANCREATIC_CANCER_2	SATO_SILENCED_BY_METHYLATION_IN_PANCREATIC_CANCER_2		30	0.33589584	0.8179521	0.7291667	0.8155974	1	1377	tags=23%, list=12%, signal=27%
LU_AGING_BRAIN_UP	LU_AGING_BRAIN_UP		88	0.21775918	0.81744456	0.734375	0.8158516	1	3891	tags=34%, list=35%, signal=52%
ZHAN_MULTIPLE_MYELOMA_CD1_UP	ZHAN_MULTIPLE_MYELOMA_CD1_UP		28	0.29801035	0.81671274	0.6721311	0.81674457	1	2167	tags=25%, list=19%, signal=31%
ELVIDGE_HIF1A_AND_HIF2A_TARGETS_DN	ELVIDGE_HIF1A_AND_HIF2A_TARGETS_DN		63	0.27850834	0.8163566	0.7241379	0.8169151	1	2513	tags=32%, list=22%, signal=41%
HELLER_HDAC_TARGETS_SILENCED_BY_METHYLATION_UP	HELLER_HDAC_TARGETS_SILENCED_BY_METHYLATION_UP		242	0.25230953	0.81549233	0.7368421	0.81791645	1	3181	tags=33%, list=28%, signal=45%
KEGG_HUNTINGTONS_DISEASE	KEGG_HUNTINGTONS_DISEASE		115	0.15651907	0.81461436	0.6458333	0.81913465	1	4700	tags=32%, list=42%, signal=55%
NAGASHIMA_EGF_SIGNALING_UP	NAGASHIMA_EGF_SIGNALING_UP		41	0.31033102	0.8142642	0.7755102	0.8191102	1	3198	tags=34%, list=29%, signal=48%
BROWNE_HCMV_INFECTION_48HR_DN	BROWNE_HCMV_INFECTION_48HR_DN		276	0.22910501	0.8140719	0.6981132	0.81886286	1	3350	tags=30%, list=30%, signal=42%
VALK_AML_CLUSTER_12	VALK_AML_CLUSTER_12		23	0.28277567	0.81401026	0.75	0.81837314	1	4244	tags=52%, list=38%, signal=84%
JAZAG_TGFB1_SIGNALING_DN	JAZAG_TGFB1_SIGNALING_DN		26	0.2507163	0.8135277	0.72	0.8185893	1	759	tags=12%, list=7%, signal=12%
KEGG_CALCIUM_SIGNALING_PATHWAY	KEGG_CALCIUM_SIGNALING_PATHWAY		117	0.2490987	0.8123546	0.75438595	0.81994724	1	2023	tags=23%, list=18%, signal=28%
LIN_MELANOMA_COPY_NUMBER_UP	LIN_MELANOMA_COPY_NUMBER_UP		41	0.22819619	0.81144005	0.78846157	0.8209091	1	3752	tags=39%, list=34%, signal=58%
NUYTTEN_NIPP1_TARGETS_UP	NUYTTEN_NIPP1_TARGETS_UP		355	0.21450233	0.80961764	0.66	0.82369524	1	2836	tags=24%, list=25%, signal=31%
FERNANDEZ_BOUND_BY_MYC	FERNANDEZ_BOUND_BY_MYC		125	0.19229956	0.8088064	0.8367347	0.82461613	1	2552	tags=19%, list=23%, signal=25%
RICKMAN_TUMOR_DIFFERENTIATED_WELL_VS_POORLY_UP	RICKMAN_TUMOR_DIFFERENTIATED_WELL_VS_POORLY_UP		119	0.21539874	0.8085134	0.82608694	0.82450247	1	4302	tags=39%, list=38%, signal=62%
BASSO_CD40_SIGNALING_DN	BASSO_CD40_SIGNALING_DN		40	0.2964518	0.80810046	0.7288136	0.82464564	1	1647	tags=20%, list=15%, signal=23%
HAN_SATB1_TARGETS_UP	HAN_SATB1_TARGETS_UP		183	0.22715102	0.80759674	0.7586207	0.82489336	1	3140	tags=31%, list=28%, signal=42%
MARSON_FOXP3_TARGETS_UP	MARSON_FOXP3_TARGETS_UP		50	0.28141162	0.8063413	0.6938776	0.82649285	1	2993	tags=28%, list=27%, signal=38%
MULLIGHAN_NPM1_SIGNATURE_3_UP	MULLIGHAN_NPM1_SIGNATURE_3_UP		188	0.17978735	0.806037	0.98214287	0.8263111	1	2722	tags=22%, list=24%, signal=28%
SENGUPTA_NASOPHARYNGEAL_CARCINOMA_WITH_LMP1_DN	SENGUPTA_NASOPHARYNGEAL_CARCINOMA_WITH_LMP1_DN		77	0.31463152	0.8043974	0.8	0.8286148	1	1527	tags=30%, list=14%, signal=34%
RIZKI_TUMOR_INVASIVENESS_3D_UP	RIZKI_TUMOR_INVASIVENESS_3D_UP		121	0.22405824	0.8037901	0.82758623	0.8290915	1	4108	tags=36%, list=37%, signal=56%
CAFFAREL_RESPONSE_TO_THC_UP	CAFFAREL_RESPONSE_TO_THC_UP		18	0.24354582	0.80368716	0.7358491	0.82865024	1	2864	tags=22%, list=26%, signal=30%
PEREZ_TP63_TARGETS	PEREZ_TP63_TARGETS		184	0.24115519	0.80312586	0.8448276	0.8291678	1	3934	tags=38%, list=35%, signal=57%
BIOCARTA_RHO_PATHWAY	BIOCARTA_RHO_PATHWAY		27	0.25340134	0.8028712	0.70212764	0.8290932	1	3847	tags=41%, list=34%, signal=62%
ROY_WOUND_BLOOD_VESSEL_UP	ROY_WOUND_BLOOD_VESSEL_UP		34	0.3514241	0.80267656	0.71428573	0.8289066	1	3079	tags=41%, list=27%, signal=57%
BIOCARTA_STRESS_PATHWAY	BIOCARTA_STRESS_PATHWAY		15	0.29454926	0.8025005	0.74509805	0.8286666	1	1225	tags=13%, list=11%, signal=15%
GAUSSMANN_MLL_AF4_FUSION_TARGETS_D_UP	GAUSSMANN_MLL_AF4_FUSION_TARGETS_D_UP		18	0.31243375	0.80100054	0.7592593	0.8309005	1	1029	tags=22%, list=9%, signal=24%
CORRE_MULTIPLE_MYELOMA_UP	CORRE_MULTIPLE_MYELOMA_UP		38	0.32608196	0.7992742	0.8	0.8332295	1	2051	tags=26%, list=18%, signal=32%
SUNG_METASTASIS_STROMA_UP	SUNG_METASTASIS_STROMA_UP		74	0.26908684	0.7986896	0.7234042	0.8338331	1	3750	tags=39%, list=33%, signal=59%
KEGG_WNT_SIGNALING_PATHWAY	KEGG_WNT_SIGNALING_PATHWAY		106	0.21758582	0.79715925	0.8103448	0.8362109	1	3666	tags=37%, list=33%, signal=54%
ST_G_ALPHA_I_PATHWAY	ST_G_ALPHA_I_PATHWAY		20	0.27128384	0.79685044	0.81395346	0.83620167	1	1461	tags=15%, list=13%, signal=17%
GEISS_RESPONSE_TO_DSRNA_UP	GEISS_RESPONSE_TO_DSRNA_UP		25	0.33478117	0.79683346	0.7037037	0.835656	1	2142	tags=28%, list=19%, signal=35%
MORI_MATURE_B_LYMPHOCYTE_UP	MORI_MATURE_B_LYMPHOCYTE_UP		59	0.3127491	0.796258	0.68085104	0.8360465	1	2663	tags=29%, list=24%, signal=38%
TAKEDA_TARGETS_OF_NUP98_HOXA9_FUSION_16D_UP	TAKEDA_TARGETS_OF_NUP98_HOXA9_FUSION_16D_UP		82	0.29464775	0.79509574	0.7457627	0.83733356	1	2332	tags=30%, list=21%, signal=38%
KEGG_LONG_TERM_DEPRESSION	KEGG_LONG_TERM_DEPRESSION		42	0.25932306	0.7947498	0.7346939	0.83730036	1	1461	tags=17%, list=13%, signal=19%
WANG_METHYLATED_IN_BREAST_CANCER	WANG_METHYLATED_IN_BREAST_CANCER		23	0.3092756	0.79373044	0.7222222	0.8381535	1	1838	tags=26%, list=16%, signal=31%
SIMBULAN_UV_RESPONSE_IMMORTALIZED_DN	SIMBULAN_UV_RESPONSE_IMMORTALIZED_DN		16	0.28583267	0.79257077	0.75510204	0.8395514	1	904	tags=13%, list=8%, signal=14%
WINTER_HYPOXIA_METAGENE	WINTER_HYPOXIA_METAGENE		149	0.23608197	0.7914299	0.8235294	0.84085643	1	2800	tags=28%, list=25%, signal=36%
MASSARWEH_TAMOXIFEN_RESISTANCE_UP	MASSARWEH_TAMOXIFEN_RESISTANCE_UP		279	0.22060044	0.7909187	0.6304348	0.84100854	1	2289	tags=24%, list=20%, signal=29%
CHIANG_LIVER_CANCER_SUBCLASS_INTERFERON_UP	CHIANG_LIVER_CANCER_SUBCLASS_INTERFERON_UP		16	0.3470047	0.7907404	0.76785713	0.84069926	1	414	tags=19%, list=4%, signal=19%
BREDEMEYER_RAG_SIGNALING_VIA_ATM_NOT_VIA_NFKB_DN	BREDEMEYER_RAG_SIGNALING_VIA_ATM_NOT_VIA_NFKB_DN		28	0.24194907	0.7904262	0.78	0.84062	1	2795	tags=32%, list=25%, signal=43%
RIGGINS_TAMOXIFEN_RESISTANCE_DN	RIGGINS_TAMOXIFEN_RESISTANCE_DN		132	0.23605476	0.7901323	0.7592593	0.84051806	1	2234	tags=21%, list=20%, signal=26%
MONNIER_POSTRADIATION_TUMOR_ESCAPE_DN	MONNIER_POSTRADIATION_TUMOR_ESCAPE_DN		228	0.22921243	0.79009175	0.7777778	0.8400257	1	2994	tags=25%, list=27%, signal=33%
KEGG_ALZHEIMERS_DISEASE	KEGG_ALZHEIMERS_DISEASE		109	0.15979202	0.789576	0.74509805	0.84032863	1	4341	tags=31%, list=39%, signal=50%
KEGG_TYPE_II_DIABETES_MELLITUS	KEGG_TYPE_II_DIABETES_MELLITUS		28	0.26245403	0.78909856	0.8666667	0.840666	1	4020	tags=54%, list=36%, signal=83%
OUILLETTE_CLL_13Q14_DELETION_UP	OUILLETTE_CLL_13Q14_DELETION_UP		33	0.2317635	0.78901786	0.75	0.84023285	1	1782	tags=21%, list=16%, signal=25%
KEGG_LONG_TERM_POTENTIATION	KEGG_LONG_TERM_POTENTIATION		40	0.23468566	0.7884855	0.7936508	0.8407654	1	764	tags=13%, list=7%, signal=13%
ZHAN_MULTIPLE_MYELOMA_MS_UP	ZHAN_MULTIPLE_MYELOMA_MS_UP		26	0.30538964	0.7883891	0.7254902	0.84045213	1	3594	tags=38%, list=32%, signal=57%
LEE_DIFFERENTIATING_T_LYMPHOCYTE	LEE_DIFFERENTIATING_T_LYMPHOCYTE		77	0.30624458	0.78758895	0.63793105	0.8414576	1	4238	tags=43%, list=38%, signal=68%
MULLIGHAN_MLL_SIGNATURE_2_DN	MULLIGHAN_MLL_SIGNATURE_2_DN		166	0.20517823	0.7873559	0.8833333	0.84129846	1	3709	tags=31%, list=33%, signal=45%
CHEBOTAEV_GR_TARGETS_DN	CHEBOTAEV_GR_TARGETS_DN		73	0.28443864	0.7869624	0.80701756	0.8414582	1	3078	tags=40%, list=27%, signal=54%
RIGGI_EWING_SARCOMA_PROGENITOR_UP	RIGGI_EWING_SARCOMA_PROGENITOR_UP		227	0.26086196	0.7868322	0.852459	0.84109426	1	2126	tags=26%, list=19%, signal=31%
ROSS_ACUTE_MYELOID_LEUKEMIA_CBF	ROSS_ACUTE_MYELOID_LEUKEMIA_CBF		50	0.24944219	0.78648406	0.81632656	0.8412139	1	583	tags=10%, list=5%, signal=11%
GOZGIT_ESR1_TARGETS_DN	GOZGIT_ESR1_TARGETS_DN		379	0.23718171	0.7860371	0.8490566	0.84153086	1	2777	tags=29%, list=25%, signal=37%
BIOCARTA_BCR_PATHWAY	BIOCARTA_BCR_PATHWAY		20	0.30365375	0.7859731	0.7083333	0.8410438	1	3585	tags=40%, list=32%, signal=59%
DIAZ_CHRONIC_MEYLOGENOUS_LEUKEMIA_DN	DIAZ_CHRONIC_MEYLOGENOUS_LEUKEMIA_DN		80	0.28646696	0.7858775	0.6875	0.8406722	1	2499	tags=30%, list=22%, signal=38%
MARTORIATI_MDM4_TARGETS_FETAL_LIVER_UP	MARTORIATI_MDM4_TARGETS_FETAL_LIVER_UP		76	0.22776219	0.7858125	0.76363635	0.8401602	1	2970	tags=29%, list=27%, signal=39%
TENEDINI_MEGAKARYOCYTE_MARKERS	TENEDINI_MEGAKARYOCYTE_MARKERS		29	0.26849237	0.7844314	0.6888889	0.8420033	1	1395	tags=14%, list=12%, signal=16%
CHARAFE_BREAST_CANCER_LUMINAL_VS_MESENCHYMAL_DN	CHARAFE_BREAST_CANCER_LUMINAL_VS_MESENCHYMAL_DN		258	0.2560559	0.78205293	0.76785713	0.84569	1	2019	tags=21%, list=18%, signal=25%
DER_IFN_BETA_RESPONSE_UP	DER_IFN_BETA_RESPONSE_UP		61	0.23787025	0.78113073	0.5681818	0.8466015	1	3253	tags=26%, list=29%, signal=37%
XU_HGF_SIGNALING_NOT_VIA_AKT1_48HR_UP	XU_HGF_SIGNALING_NOT_VIA_AKT1_48HR_UP		25	0.2712728	0.7803608	0.7966102	0.84732753	1	1967	tags=20%, list=18%, signal=24%
NING_CHRONIC_OBSTRUCTIVE_PULMONARY_DISEASE_UP	NING_CHRONIC_OBSTRUCTIVE_PULMONARY_DISEASE_UP		53	0.2159425	0.78028685	0.8245614	0.8468283	1	4291	tags=40%, list=38%, signal=64%
SHAFFER_IRF4_MULTIPLE_MYELOMA_PROGRAM	SHAFFER_IRF4_MULTIPLE_MYELOMA_PROGRAM		25	0.2625269	0.7800673	0.78	0.8466409	1	3342	tags=36%, list=30%, signal=51%
EBAUER_TARGETS_OF_PAX3_FOXO1_FUSION_DN	EBAUER_TARGETS_OF_PAX3_FOXO1_FUSION_DN		18	0.32200283	0.7796309	0.7241379	0.8468754	1	4300	tags=50%, list=38%, signal=81%
CHESLER_BRAIN_QTL_CIS	CHESLER_BRAIN_QTL_CIS		56	0.19424179	0.7796094	0.8679245	0.84635806	1	3442	tags=34%, list=31%, signal=49%
FONTAINE_FOLLICULAR_THYROID_ADENOMA_DN	FONTAINE_FOLLICULAR_THYROID_ADENOMA_DN		39	0.26556313	0.77948016	0.6909091	0.8460535	1	3007	tags=33%, list=27%, signal=45%
WU_SILENCED_BY_METHYLATION_IN_BLADDER_CANCER	WU_SILENCED_BY_METHYLATION_IN_BLADDER_CANCER		28	0.31296575	0.77937347	0.75	0.84567666	1	2678	tags=43%, list=24%, signal=56%
LOPES_METHYLATED_IN_COLON_CANCER_DN	LOPES_METHYLATED_IN_COLON_CANCER_DN		17	0.27813107	0.776218	0.87234044	0.8506489	1	2714	tags=29%, list=24%, signal=39%
FLECHNER_BIOPSY_KIDNEY_TRANSPLANT_OK_VS_DONOR_UP	FLECHNER_BIOPSY_KIDNEY_TRANSPLANT_OK_VS_DONOR_UP		340	0.17094816	0.7753316	0.78431374	0.85154414	1	2180	tags=16%, list=19%, signal=20%
AMIT_EGF_RESPONSE_60_MCF10A	AMIT_EGF_RESPONSE_60_MCF10A		28	0.29280698	0.77506965	0.74509805	0.85133636	1	1494	tags=21%, list=13%, signal=25%
OUELLET_CULTURED_OVARIAN_CANCER_INVASIVE_VS_LMP_UP	OUELLET_CULTURED_OVARIAN_CANCER_INVASIVE_VS_LMP_UP		46	0.18867816	0.7745445	0.82	0.85176903	1	2761	tags=22%, list=25%, signal=29%
SMID_BREAST_CANCER_RELAPSE_IN_BONE_UP	SMID_BREAST_CANCER_RELAPSE_IN_BONE_UP		59	0.2668815	0.77433234	0.9	0.8515415	1	1208	tags=17%, list=11%, signal=19%
LINDGREN_BLADDER_CANCER_CLUSTER_1_UP	LINDGREN_BLADDER_CANCER_CLUSTER_1_UP		65	0.17998107	0.7736408	0.8235294	0.8521444	1	2109	tags=17%, list=19%, signal=21%
ZHAN_MULTIPLE_MYELOMA_LB_DN	ZHAN_MULTIPLE_MYELOMA_LB_DN		21	0.33195958	0.7726895	0.7037037	0.85318726	1	3781	tags=48%, list=34%, signal=72%
BORCZUK_MALIGNANT_MESOTHELIOMA_DN	BORCZUK_MALIGNANT_MESOTHELIOMA_DN		63	0.25016865	0.77200043	0.8939394	0.85413265	1	2936	tags=30%, list=26%, signal=41%
CHNG_MULTIPLE_MYELOMA_HYPERPLOID_UP	CHNG_MULTIPLE_MYELOMA_HYPERPLOID_UP		34	0.20920557	0.7710795	0.627451	0.85506237	1	5938	tags=65%, list=53%, signal=137%
MITSIADES_RESPONSE_TO_APLIDIN_UP	MITSIADES_RESPONSE_TO_APLIDIN_UP		260	0.19525197	0.77017736	0.7254902	0.85606724	1	2186	tags=16%, list=20%, signal=20%
HORIUCHI_WTAP_TARGETS_UP	HORIUCHI_WTAP_TARGETS_UP		160	0.24374244	0.7700878	0.75510204	0.85564524	1	2222	tags=20%, list=20%, signal=25%
SHEN_SMARCA2_TARGETS_DN	SHEN_SMARCA2_TARGETS_DN		181	0.23648964	0.76985943	0.8833333	0.8554966	1	2209	tags=23%, list=20%, signal=28%
REACTOME_ACTIVATION_OF_KAINATE_RECEPTORS_UPON_GLUTAMATE_BINDING	REACTOME_ACTIVATION_OF_KAINATE_RECEPTORS_UPON_GLUTAMATE_BINDING		22	0.24620894	0.7696584	0.88235295	0.8552762	1	3521	tags=45%, list=31%, signal=66%
JAERVINEN_AMPLIFIED_IN_LARYNGEAL_CANCER	JAERVINEN_AMPLIFIED_IN_LARYNGEAL_CANCER		20	0.2535482	0.76932704	0.7826087	0.8553634	1	4670	tags=55%, list=42%, signal=94%
LEE_EARLY_T_LYMPHOCYTE_DN	LEE_EARLY_T_LYMPHOCYTE_DN		17	0.32522666	0.7691205	0.7	0.8551328	1	3285	tags=41%, list=29%, signal=58%
KEGG_OXIDATIVE_PHOSPHORYLATION	KEGG_OXIDATIVE_PHOSPHORYLATION		89	0.18137743	0.7690715	0.63829786	0.8546563	1	4700	tags=31%, list=42%, signal=54%
RICKMAN_HEAD_AND_NECK_CANCER_B	RICKMAN_HEAD_AND_NECK_CANCER_B		23	0.36817503	0.7682636	0.75	0.8554116	1	2735	tags=35%, list=24%, signal=46%
TSAI_RESPONSE_TO_IONIZING_RADIATION	TSAI_RESPONSE_TO_IONIZING_RADIATION		84	0.22884685	0.7677469	0.8372093	0.85567325	1	2023	tags=17%, list=18%, signal=20%
HAMAI_APOPTOSIS_VIA_TRAIL_UP	HAMAI_APOPTOSIS_VIA_TRAIL_UP		209	0.18301617	0.76718324	0.8490566	0.8560013	1	2888	tags=20%, list=26%, signal=26%
REACTOME_CD28_CO_STIMULATION	REACTOME_CD28_CO_STIMULATION		19	0.30054495	0.76626104	0.8604651	0.8570666	1	1024	tags=16%, list=9%, signal=17%
IVANOVA_HEMATOPOIESIS_STEM_CELL_LONG_TERM	IVANOVA_HEMATOPOIESIS_STEM_CELL_LONG_TERM		65	0.25675127	0.765746	0.84210527	0.8572471	1	3424	tags=40%, list=31%, signal=57%
REACTOME_G_ALPHA_S_SIGNALLING_EVENTS	REACTOME_G_ALPHA_S_SIGNALLING_EVENTS		79	0.23340575	0.76541203	0.86206895	0.8572782	1	2784	tags=33%, list=25%, signal=43%
KIM_MYC_AMPLIFICATION_TARGETS_UP	KIM_MYC_AMPLIFICATION_TARGETS_UP		106	0.18156396	0.7649607	0.9019608	0.85747653	1	4296	tags=37%, list=38%, signal=59%
MOOTHA_VOXPHOS	MOOTHA_VOXPHOS		67	0.18349145	0.7646464	0.6888889	0.85748035	1	4700	tags=31%, list=42%, signal=54%
MORI_EMU_MYC_LYMPHOMA_BY_ONSET_TIME_DN	MORI_EMU_MYC_LYMPHOMA_BY_ONSET_TIME_DN		16	0.28854483	0.7645139	0.7234042	0.85716736	1	2311	tags=25%, list=21%, signal=31%
XU_GH1_EXOGENOUS_TARGETS_UP	XU_GH1_EXOGENOUS_TARGETS_UP		18	0.3091663	0.76323175	0.70689654	0.85849524	1	2691	tags=39%, list=24%, signal=51%
KEGG_GLUTATHIONE_METABOLISM	KEGG_GLUTATHIONE_METABOLISM		34	0.24903299	0.763196	0.8039216	0.8579589	1	2135	tags=26%, list=19%, signal=33%
LINDGREN_BLADDER_CANCER_CLUSTER_2A_DN	LINDGREN_BLADDER_CANCER_CLUSTER_2A_DN		80	0.22724035	0.7626515	0.75	0.85827196	1	3014	tags=33%, list=27%, signal=44%
KORKOLA_YOLK_SAC_TUMOR	KORKOLA_YOLK_SAC_TUMOR		32	0.3283986	0.76263404	0.7962963	0.85775656	1	1165	tags=22%, list=10%, signal=24%
FULCHER_INFLAMMATORY_RESPONSE_LECTIN_VS_LPS_DN	FULCHER_INFLAMMATORY_RESPONSE_LECTIN_VS_LPS_DN		235	0.24964106	0.762482	0.79591835	0.85748845	1	2301	tags=24%, list=21%, signal=29%
SA_B_CELL_RECEPTOR_COMPLEXES	SA_B_CELL_RECEPTOR_COMPLEXES		16	0.28616762	0.76247764	0.8039216	0.8569178	1	4346	tags=44%, list=39%, signal=71%
RIZ_ERYTHROID_DIFFERENTIATION_6HR	RIZ_ERYTHROID_DIFFERENTIATION_6HR		29	0.27719057	0.7619538	0.8301887	0.8573065	1	1108	tags=14%, list=10%, signal=15%
KIM_WT1_TARGETS_12HR_DN	KIM_WT1_TARGETS_12HR_DN		127	0.19984207	0.76084137	0.8181818	0.8584256	1	3872	tags=39%, list=35%, signal=58%
GAUSSMANN_MLL_AF4_FUSION_TARGETS_B_UP	GAUSSMANN_MLL_AF4_FUSION_TARGETS_B_UP		15	0.31984347	0.76036924	0.7307692	0.8586073	1	2644	tags=27%, list=24%, signal=35%
SAKAI_CHRONIC_HEPATITIS_VS_LIVER_CANCER_UP	SAKAI_CHRONIC_HEPATITIS_VS_LIVER_CANCER_UP		45	0.20045237	0.76033604	0.73913044	0.85813826	1	1545	tags=11%, list=14%, signal=13%
WEINMANN_ADAPTATION_TO_HYPOXIA_DN	WEINMANN_ADAPTATION_TO_HYPOXIA_DN		27	0.31382096	0.759546	0.76785713	0.85901123	1	2542	tags=41%, list=23%, signal=53%
KENNY_CTNNB1_TARGETS_DN	KENNY_CTNNB1_TARGETS_DN		28	0.257471	0.75951296	0.7659575	0.85849726	1	2182	tags=21%, list=19%, signal=27%
YAGI_AML_WITH_INV_16_TRANSLOCATION	YAGI_AML_WITH_INV_16_TRANSLOCATION		253	0.1867814	0.75895405	0.9230769	0.8590168	1	4078	tags=37%, list=36%, signal=57%
ST_GA13_PATHWAY	ST_GA13_PATHWAY		19	0.26572824	0.75726587	0.77272725	0.86130106	1	4360	tags=42%, list=39%, signal=69%
ACEVEDO_LIVER_CANCER_WITH_H3K9ME3_UP	ACEVEDO_LIVER_CANCER_WITH_H3K9ME3_UP		46	0.27167207	0.75659513	0.8333333	0.8619485	1	1282	tags=17%, list=11%, signal=20%
REACTOME_GTP_HYDROLYSIS_AND_JOINING_OF_THE_60S_RIBOSOMAL_SUBUNIT	REACTOME_GTP_HYDROLYSIS_AND_JOINING_OF_THE_60S_RIBOSOMAL_SUBUNIT		56	0.19830519	0.756401	0.6666667	0.86165315	1	2819	tags=14%, list=25%, signal=19%
WEBER_METHYLATED_HCP_IN_FIBROBLAST_DN	WEBER_METHYLATED_HCP_IN_FIBROBLAST_DN		16	0.29706603	0.75628066	0.8125	0.86127156	1	874	tags=13%, list=8%, signal=14%
BIOCARTA_ALK_PATHWAY	BIOCARTA_ALK_PATHWAY		22	0.27430978	0.75600594	0.7647059	0.8612141	1	2771	tags=27%, list=25%, signal=36%
NAKAJIMA_MAST_CELL	NAKAJIMA_MAST_CELL		22	0.2951078	0.7534295	0.82758623	0.865123	1	3242	tags=41%, list=29%, signal=57%
LENAOUR_DENDRITIC_CELL_MATURATION_UP	LENAOUR_DENDRITIC_CELL_MATURATION_UP		65	0.2454084	0.7521428	0.9298246	0.86679524	1	3537	tags=40%, list=32%, signal=58%
ACEVEDO_LIVER_CANCER_WITH_H3K27ME3_DN	ACEVEDO_LIVER_CANCER_WITH_H3K27ME3_DN		67	0.22190216	0.75213385	0.89285713	0.8662596	1	1819	tags=19%, list=16%, signal=23%
REACTOME_METABOLISM_OF_BILE_ACIDS_AND_BILE_SALTS	REACTOME_METABOLISM_OF_BILE_ACIDS_AND_BILE_SALTS		21	0.28918177	0.74856424	0.84313726	0.8716035	1	2696	tags=33%, list=24%, signal=44%
LIU_SOX4_TARGETS_DN	LIU_SOX4_TARGETS_DN		187	0.1497332	0.74780834	0.80487806	0.8721196	1	4248	tags=30%, list=38%, signal=48%
KEGG_DILATED_CARDIOMYOPATHY	KEGG_DILATED_CARDIOMYOPATHY		63	0.24363032	0.74750423	0.89285713	0.87204635	1	3121	tags=37%, list=28%, signal=50%
RADMACHER_AML_PROGNOSIS	RADMACHER_AML_PROGNOSIS		51	0.25678292	0.7469069	0.86440676	0.8723353	1	2090	tags=20%, list=19%, signal=24%
RODRIGUES_DCC_TARGETS_DN	RODRIGUES_DCC_TARGETS_DN		74	0.23825979	0.7466502	0.8235294	0.8721909	1	1861	tags=22%, list=17%, signal=26%
BROWNE_HCMV_INFECTION_18HR_UP	BROWNE_HCMV_INFECTION_18HR_UP		108	0.18247463	0.7466294	0.90384614	0.87165904	1	4545	tags=44%, list=41%, signal=73%
BARIS_THYROID_CANCER_UP	BARIS_THYROID_CANCER_UP		15	0.24062306	0.7459335	0.76086956	0.87206215	1	5098	tags=47%, list=46%, signal=86%
CASTELLANO_NRAS_TARGETS_UP	CASTELLANO_NRAS_TARGETS_UP		54	0.27468535	0.7449103	0.74418604	0.87310135	1	3362	tags=43%, list=30%, signal=61%
REACTOME_COSTIMULATION_BY_THE_CD28_FAMILY	REACTOME_COSTIMULATION_BY_THE_CD28_FAMILY		39	0.26376265	0.74445575	0.6730769	0.8731148	1	3585	tags=33%, list=32%, signal=49%
DAZARD_UV_RESPONSE_CLUSTER_G1	DAZARD_UV_RESPONSE_CLUSTER_G1		28	0.23829733	0.7441543	0.78846157	0.87291664	1	2237	tags=21%, list=20%, signal=27%
LEE_METASTASIS_AND_ALTERNATIVE_SPLICING_DN	LEE_METASTASIS_AND_ALTERNATIVE_SPLICING_DN		29	0.22466542	0.7409905	0.8979592	0.8772885	1	3278	tags=31%, list=29%, signal=44%
MCCLUNG_CREB1_TARGETS_UP	MCCLUNG_CREB1_TARGETS_UP		76	0.23987004	0.7406315	0.8490566	0.8772724	1	2844	tags=28%, list=25%, signal=37%
ZHU_CMV_ALL_DN	ZHU_CMV_ALL_DN		49	0.29262573	0.7406043	0.8	0.8767725	1	1141	tags=18%, list=10%, signal=20%
GRAHAM_NORMAL_QUIESCENT_VS_NORMAL_DIVIDING_UP	GRAHAM_NORMAL_QUIESCENT_VS_NORMAL_DIVIDING_UP		35	0.27641925	0.73956066	0.8181818	0.8775343	1	1822	tags=23%, list=16%, signal=27%
GESERICK_TERT_TARGETS_DN	GESERICK_TERT_TARGETS_DN		17	0.31199893	0.7386961	0.78	0.8782871	1	2017	tags=29%, list=18%, signal=36%
MCMURRAY_TP53_HRAS_COOPERATION_RESPONSE_DN	MCMURRAY_TP53_HRAS_COOPERATION_RESPONSE_DN		47	0.29582652	0.73612016	0.87931037	0.8818971	1	1079	tags=15%, list=10%, signal=16%
REACTOME_SEMA4D_INDUCED_CELL_MIGRATION_AND_GROWTH_CONE_COLLAPSE	REACTOME_SEMA4D_INDUCED_CELL_MIGRATION_AND_GROWTH_CONE_COLLAPSE		16	0.26361412	0.73561233	0.7924528	0.8820314	1	3585	tags=44%, list=32%, signal=64%
CHEN_NEUROBLASTOMA_COPY_NUMBER_GAINS	CHEN_NEUROBLASTOMA_COPY_NUMBER_GAINS		30	0.2572389	0.73528963	0.9166667	0.8820083	1	1189	tags=17%, list=11%, signal=19%
HOQUE_METHYLATED_IN_CANCER	HOQUE_METHYLATED_IN_CANCER		37	0.27811292	0.7345552	0.7735849	0.8827164	1	975	tags=16%, list=9%, signal=18%
DOANE_BREAST_CANCER_CLASSES_UP	DOANE_BREAST_CANCER_CLASSES_UP		41	0.2489848	0.7344317	0.84745765	0.88229245	1	2532	tags=22%, list=23%, signal=28%
BIOCARTA_GH_PATHWAY	BIOCARTA_GH_PATHWAY		19	0.26599756	0.73435926	0.7962963	0.8818347	1	3755	tags=47%, list=34%, signal=71%
PASQUALUCCI_LYMPHOMA_BY_GC_STAGE_DN	PASQUALUCCI_LYMPHOMA_BY_GC_STAGE_DN		94	0.23081125	0.73371994	0.7777778	0.8823746	1	3287	tags=30%, list=29%, signal=42%
THUM_MIR21_TARGETS_HEART_DISEASE_UP	THUM_MIR21_TARGETS_HEART_DISEASE_UP		15	0.41281056	0.7334761	0.8	0.88215077	1	2070	tags=33%, list=18%, signal=41%
WNT_SIGNALING	WNT_SIGNALING		67	0.21959338	0.7334399	0.96153843	0.88159657	1	3666	tags=34%, list=33%, signal=51%
WILLIAMS_ESR2_TARGETS_UP	WILLIAMS_ESR2_TARGETS_UP		15	0.25243974	0.7333229	0.80701756	0.88120854	1	4417	tags=53%, list=39%, signal=88%
REACTOME_CAM_PATHWAY	REACTOME_CAM_PATHWAY		16	0.2742443	0.73166484	0.8333333	0.88309884	1	3638	tags=56%, list=32%, signal=83%
RADAEVA_RESPONSE_TO_IFNA1_UP	RADAEVA_RESPONSE_TO_IFNA1_UP		22	0.34932637	0.7295776	0.7659575	0.88567173	1	5514	tags=68%, list=49%, signal=134%
LINDGREN_BLADDER_CANCER_HIGH_RECURRENCE	LINDGREN_BLADDER_CANCER_HIGH_RECURRENCE		32	0.31044605	0.7284127	0.8367347	0.88666546	1	2036	tags=28%, list=18%, signal=34%
KEGG_REGULATION_OF_ACTIN_CYTOSKELETON	KEGG_REGULATION_OF_ACTIN_CYTOSKELETON		137	0.19328256	0.727445	0.92727274	0.88773286	1	3862	tags=36%, list=34%, signal=54%
GUENTHER_GROWTH_SPHERICAL_VS_ADHERENT_DN	GUENTHER_GROWTH_SPHERICAL_VS_ADHERENT_DN		21	0.27746353	0.7270014	0.81632656	0.88774073	1	3588	tags=43%, list=32%, signal=63%
YAGI_AML_FAB_MARKERS	YAGI_AML_FAB_MARKERS		126	0.2052377	0.7257363	0.87234044	0.8890389	1	1619	tags=16%, list=14%, signal=18%
CREIGHTON_ENDOCRINE_THERAPY_RESISTANCE_2	CREIGHTON_ENDOCRINE_THERAPY_RESISTANCE_2		146	0.19960809	0.72548974	0.9230769	0.8888106	1	2795	tags=23%, list=25%, signal=31%
ST_WNT_BETA_CATENIN_PATHWAY	ST_WNT_BETA_CATENIN_PATHWAY		24	0.26570573	0.72477823	0.93650794	0.8895673	1	753	tags=13%, list=7%, signal=13%
KEGG_PRIMARY_IMMUNODEFICIENCY	KEGG_PRIMARY_IMMUNODEFICIENCY		25	0.30663246	0.72445476	0.75438595	0.88936305	1	4048	tags=36%, list=36%, signal=56%
REACTOME_REGULATION_OF_BETA_CELL_DEVELOPMENT	REACTOME_REGULATION_OF_BETA_CELL_DEVELOPMENT		68	0.17419988	0.723716	0.84	0.8897603	1	1575	tags=10%, list=14%, signal=12%
TONKS_TARGETS_OF_RUNX1_RUNX1T1_FUSION_GRANULOCYTE_UP	TONKS_TARGETS_OF_RUNX1_RUNX1T1_FUSION_GRANULOCYTE_UP		35	0.2851393	0.7236502	0.88235295	0.8892559	1	2013	tags=29%, list=18%, signal=35%
TAKEDA_TARGETS_OF_NUP98_HOXA9_FUSION_6HR_DN	TAKEDA_TARGETS_OF_NUP98_HOXA9_FUSION_6HR_DN		23	0.26694027	0.7224603	0.85106385	0.89023453	1	2292	tags=26%, list=20%, signal=33%
REACTOME_TRANSPORT_OF_MATURE_MRNA_DERIVED_FROM_AN_INTRON_CONTAINING_TRANSCRIPT	REACTOME_TRANSPORT_OF_MATURE_MRNA_DERIVED_FROM_AN_INTRON_CONTAINING_TRANSCRIPT		33	0.17934874	0.7224034	0.9148936	0.88972783	1	5909	tags=52%, list=53%, signal=109%
REACTOME_PLATELET_DEGRANULATION	REACTOME_PLATELET_DEGRANULATION		58	0.26899564	0.7220824	0.86440676	0.88953054	1	2977	tags=33%, list=27%, signal=44%
MCGARVEY_SILENCED_BY_METHYLATION_IN_COLON_CANCER	MCGARVEY_SILENCED_BY_METHYLATION_IN_COLON_CANCER		33	0.28868952	0.7213543	0.8181818	0.89004433	1	581	tags=12%, list=5%, signal=13%
REACTOME_FORMATION_OF_FIBRIN_CLOT_CLOTTING_CASCADE	REACTOME_FORMATION_OF_FIBRIN_CLOT_CLOTTING_CASCADE		29	0.30785644	0.7199977	0.875	0.8913786	1	500	tags=14%, list=4%, signal=14%
GARGALOVIC_RESPONSE_TO_OXIDIZED_PHOSPHOLIPIDS_GREY_DN	GARGALOVIC_RESPONSE_TO_OXIDIZED_PHOSPHOLIPIDS_GREY_DN		32	0.25949994	0.7195348	0.9259259	0.8915338	1	2013	tags=19%, list=18%, signal=23%
MARTINEZ_RESPONSE_TO_TRABECTEDIN	MARTINEZ_RESPONSE_TO_TRABECTEDIN		26	0.25603572	0.71828634	0.78846157	0.8928308	1	2703	tags=23%, list=24%, signal=30%
ELVIDGE_HYPOXIA_BY_DMOG_DN	ELVIDGE_HYPOXIA_BY_DMOG_DN		37	0.212501	0.7174518	0.92	0.8934996	1	3267	tags=32%, list=29%, signal=46%
SENESE_HDAC1_TARGETS_DN	SENESE_HDAC1_TARGETS_DN		134	0.24211386	0.71605957	0.80701756	0.89497405	1	1017	tags=13%, list=9%, signal=14%
YAO_TEMPORAL_RESPONSE_TO_PROGESTERONE_CLUSTER_12	YAO_TEMPORAL_RESPONSE_TO_PROGESTERONE_CLUSTER_12		62	0.20912005	0.7155782	0.9166667	0.89497936	1	3852	tags=34%, list=34%, signal=51%
BIOCARTA_INSULIN_PATHWAY	BIOCARTA_INSULIN_PATHWAY		15	0.26291028	0.71535265	0.79591835	0.8947245	1	3755	tags=40%, list=34%, signal=60%
TIEN_INTESTINE_PROBIOTICS_6HR_UP	TIEN_INTESTINE_PROBIOTICS_6HR_UP		28	0.19237913	0.7130106	0.82222223	0.8976599	1	1967	tags=11%, list=18%, signal=13%
EINAV_INTERFERON_SIGNATURE_IN_CANCER	EINAV_INTERFERON_SIGNATURE_IN_CANCER		15	0.3747994	0.7128278	0.7916667	0.89733815	1	3502	tags=40%, list=31%, signal=58%
FINAK_BREAST_CANCER_SDPP_SIGNATURE	FINAK_BREAST_CANCER_SDPP_SIGNATURE		17	0.3378437	0.7127903	0.8103448	0.8967931	1	3291	tags=53%, list=29%, signal=75%
PARENT_MTOR_SIGNALING_UP	PARENT_MTOR_SIGNALING_UP		328	0.15681809	0.71274257	1	0.89630044	1	2661	tags=20%, list=24%, signal=26%
KRIGE_AMINO_ACID_DEPRIVATION	KRIGE_AMINO_ACID_DEPRIVATION		19	0.25668934	0.7118904	0.8333333	0.89691913	1	2731	tags=21%, list=24%, signal=28%
LEE_TARGETS_OF_PTCH1_AND_SUFU_UP	LEE_TARGETS_OF_PTCH1_AND_SUFU_UP		65	0.24976048	0.7113107	0.9491525	0.8971691	1	3094	tags=34%, list=28%, signal=46%
TARTE_PLASMA_CELL_VS_B_LYMPHOCYTE_DN	TARTE_PLASMA_CELL_VS_B_LYMPHOCYTE_DN		26	0.31577927	0.71083474	0.75	0.89720136	1	1951	tags=27%, list=17%, signal=33%
SMITH_TERT_TARGETS_DN	SMITH_TERT_TARGETS_DN		49	0.24076614	0.7060927	0.8909091	0.90340036	1	3303	tags=33%, list=29%, signal=46%
HEIDENBLAD_AMPLIFIED_IN_PANCREATIC_CANCER	HEIDENBLAD_AMPLIFIED_IN_PANCREATIC_CANCER		20	0.22542104	0.7021897	0.875	0.90787554	1	4520	tags=55%, list=40%, signal=92%
FLECHNER_PBL_KIDNEY_TRANSPLANT_REJECTED_VS_OK_UP	FLECHNER_PBL_KIDNEY_TRANSPLANT_REJECTED_VS_OK_UP		42	0.20049164	0.70149404	0.8292683	0.90828854	1	3390	tags=29%, list=30%, signal=41%
KEGG_RENAL_CELL_CARCINOMA	KEGG_RENAL_CELL_CARCINOMA		45	0.20141833	0.7013918	0.8833333	0.9077858	1	3819	tags=27%, list=34%, signal=40%
AMIT_EGF_RESPONSE_40_HELA	AMIT_EGF_RESPONSE_40_HELA		26	0.25313294	0.7004672	0.877551	0.9083641	1	2384	tags=23%, list=21%, signal=29%
REACTOME_INFLUENZA_VIRAL_RNA_TRANSCRIPTION_AND_REPLICATION	REACTOME_INFLUENZA_VIRAL_RNA_TRANSCRIPTION_AND_REPLICATION		67	0.17293753	0.69977164	0.75	0.9088888	1	6412	tags=54%, list=57%, signal=125%
TONKS_TARGETS_OF_RUNX1_RUNX1T1_FUSION_MONOCYTE_DN	TONKS_TARGETS_OF_RUNX1_RUNX1T1_FUSION_MONOCYTE_DN		32	0.2850906	0.6996246	0.84313726	0.9084337	1	2131	tags=22%, list=19%, signal=27%
BIOCARTA_AGR_PATHWAY	BIOCARTA_AGR_PATHWAY		20	0.24780226	0.69839835	0.82222223	0.90962	1	1378	tags=15%, list=12%, signal=17%
LI_PROSTATE_CANCER_EPIGENETIC	LI_PROSTATE_CANCER_EPIGENETIC		15	0.2999644	0.6974141	0.85714287	0.91025907	1	1644	tags=20%, list=15%, signal=23%
DEURIG_T_CELL_PROLYMPHOCYTIC_LEUKEMIA_DN	DEURIG_T_CELL_PROLYMPHOCYTIC_LEUKEMIA_DN		176	0.20461136	0.69728225	0.84444445	0.90987855	1	2211	tags=16%, list=20%, signal=20%
BERENJENO_ROCK_SIGNALING_NOT_VIA_RHOA_DN	BERENJENO_ROCK_SIGNALING_NOT_VIA_RHOA_DN		29	0.23822074	0.69674283	0.84615386	0.910069	1	1128	tags=17%, list=10%, signal=19%
WALLACE_PROSTATE_CANCER_RACE_DN	WALLACE_PROSTATE_CANCER_RACE_DN		42	0.2230572	0.6956323	0.8979592	0.9110191	1	2642	tags=29%, list=24%, signal=37%
CROMER_METASTASIS_UP	CROMER_METASTASIS_UP		36	0.20314033	0.6954042	0.8648649	0.91077465	1	4001	tags=31%, list=36%, signal=47%
TSAI_RESPONSE_TO_RADIATION_THERAPY	TSAI_RESPONSE_TO_RADIATION_THERAPY		22	0.30604792	0.69454646	0.9	0.9113823	1	3537	tags=45%, list=32%, signal=66%
STEIN_ESTROGEN_RESPONSE_NOT_VIA_ESRRA	STEIN_ESTROGEN_RESPONSE_NOT_VIA_ESRRA		15	0.3196834	0.6940953	0.8490566	0.9113668	1	2017	tags=27%, list=18%, signal=32%
KEGG_TGF_BETA_SIGNALING_PATHWAY	KEGG_TGF_BETA_SIGNALING_PATHWAY		51	0.248493	0.693455	0.88235295	0.91153026	1	3116	tags=33%, list=28%, signal=46%
KORKOLA_CORRELATED_WITH_POU5F1	KORKOLA_CORRELATED_WITH_POU5F1		16	0.2653241	0.69310087	0.9464286	0.91148347	1	2833	tags=31%, list=25%, signal=42%
REACTOME_RNA_POLYMERASE_I_PROMOTER_ESCAPE	REACTOME_RNA_POLYMERASE_I_PROMOTER_ESCAPE		16	0.22798331	0.6921649	0.82	0.91221607	1	5503	tags=44%, list=49%, signal=86%
JAZAERI_BREAST_CANCER_BRCA1_VS_BRCA2_DN	JAZAERI_BREAST_CANCER_BRCA1_VS_BRCA2_DN		30	0.24730144	0.6918395	0.9322034	0.91225463	1	3036	tags=30%, list=27%, signal=41%
KEGG_LYSINE_DEGRADATION	KEGG_LYSINE_DEGRADATION		28	0.23121902	0.69164336	0.87234044	0.911938	1	4443	tags=50%, list=40%, signal=83%
REACTOME_CLASS_B2_SECRETIN_FAMILY_RECEPTORS	REACTOME_CLASS_B2_SECRETIN_FAMILY_RECEPTORS		63	0.22946934	0.6882139	0.98039216	0.91595846	1	3512	tags=37%, list=31%, signal=53%
ST_P38_MAPK_PATHWAY	ST_P38_MAPK_PATHWAY		24	0.21434565	0.68792444	0.85714287	0.9157353	1	3092	tags=21%, list=28%, signal=29%
HADDAD_B_LYMPHOCYTE_PROGENITOR	HADDAD_B_LYMPHOCYTE_PROGENITOR		144	0.18492597	0.68781257	0.9818182	0.91525143	1	2661	tags=22%, list=24%, signal=28%
SESTO_RESPONSE_TO_UV_C8	SESTO_RESPONSE_TO_UV_C8		49	0.21888828	0.6874572	0.8666667	0.91517067	1	4242	tags=43%, list=38%, signal=69%
KIM_MYCN_AMPLIFICATION_TARGETS_UP	KIM_MYCN_AMPLIFICATION_TARGETS_UP		42	0.23425412	0.6866246	0.984375	0.9157614	1	4149	tags=43%, list=37%, signal=68%
BEGUM_TARGETS_OF_PAX3_FOXO1_FUSION_DN	BEGUM_TARGETS_OF_PAX3_FOXO1_FUSION_DN		24	0.28586408	0.68459624	0.8627451	0.917527	1	1996	tags=33%, list=18%, signal=40%
STOSSI_RESPONSE_TO_ESTRADIOL	STOSSI_RESPONSE_TO_ESTRADIOL		26	0.28360146	0.6832055	0.8596491	0.91872764	1	1165	tags=15%, list=10%, signal=17%
WANG_SMARCE1_TARGETS_UP	WANG_SMARCE1_TARGETS_UP		106	0.2654674	0.6811949	0.85714287	0.92053187	1	2774	tags=30%, list=25%, signal=40%
BIDUS_METASTASIS_DN	BIDUS_METASTASIS_DN		76	0.19748235	0.6809417	0.9433962	0.92035127	1	3267	tags=26%, list=29%, signal=37%
REACTOME_SIGNALLING_TO_RAS	REACTOME_SIGNALLING_TO_RAS		18	0.21235456	0.6801795	0.84313726	0.9207981	1	860	tags=11%, list=8%, signal=12%
SMID_BREAST_CANCER_LUMINAL_B_UP	SMID_BREAST_CANCER_LUMINAL_B_UP		96	0.22120316	0.6794871	1	0.92115134	1	2217	tags=23%, list=20%, signal=28%
REACTOME_AMINE_COMPOUND_SLC_TRANSPORTERS	REACTOME_AMINE_COMPOUND_SLC_TRANSPORTERS		22	0.27075014	0.67939526	0.89285713	0.9206988	1	1363	tags=18%, list=12%, signal=21%
KEGG_PHOSPHATIDYLINOSITOL_SIGNALING_SYSTEM	KEGG_PHOSPHATIDYLINOSITOL_SIGNALING_SYSTEM		36	0.20721193	0.6785884	0.9019608	0.9210079	1	3521	tags=33%, list=31%, signal=48%
HEDENFALK_BREAST_CANCER_BRCA1_VS_BRCA2	HEDENFALK_BREAST_CANCER_BRCA1_VS_BRCA2		21	0.20712136	0.67591137	0.877551	0.92398155	1	1009	tags=10%, list=9%, signal=10%
ELVIDGE_HIF1A_AND_HIF2A_TARGETS_UP	ELVIDGE_HIF1A_AND_HIF2A_TARGETS_UP		26	0.20838402	0.6751515	0.8867925	0.92438936	1	2268	tags=23%, list=20%, signal=29%
BIOCARTA_FMLP_PATHWAY	BIOCARTA_FMLP_PATHWAY		25	0.2364918	0.67487836	0.84444445	0.9240278	1	721	tags=12%, list=6%, signal=13%
REACTOME_TRNA_AMINOACYLATION	REACTOME_TRNA_AMINOACYLATION		18	0.23765682	0.6744764	0.7619048	0.92403156	1	6288	tags=72%, list=56%, signal=164%
KOBAYASHI_EGFR_SIGNALING_24HR_UP	KOBAYASHI_EGFR_SIGNALING_24HR_UP		56	0.24228118	0.67442614	0.8958333	0.92347383	1	3857	tags=41%, list=34%, signal=62%
GILDEA_METASTASIS	GILDEA_METASTASIS		19	0.30970114	0.67425936	0.77272725	0.9230972	1	2625	tags=37%, list=23%, signal=48%
REACTOME_FORMATION_OF_A_POOL_OF_FREE_40S_SUBUNITS	REACTOME_FORMATION_OF_A_POOL_OF_FREE_40S_SUBUNITS		51	0.18600182	0.67409676	0.8333333	0.9226605	1	2819	tags=14%, list=25%, signal=18%
NIKOLSKY_MUTATED_AND_AMPLIFIED_IN_BREAST_CANCER	NIKOLSKY_MUTATED_AND_AMPLIFIED_IN_BREAST_CANCER		38	0.2316871	0.6735789	0.9285714	0.9225734	1	2055	tags=21%, list=18%, signal=26%
CHUNG_BLISTER_CYTOTOXICITY_DN	CHUNG_BLISTER_CYTOTOXICITY_DN		21	0.24655104	0.6731239	0.8888889	0.9223983	1	3291	tags=24%, list=29%, signal=34%
CLASPER_LYMPHATIC_VESSELS_DURING_METASTASIS_DN	CLASPER_LYMPHATIC_VESSELS_DURING_METASTASIS_DN		29	0.3338919	0.6717054	0.7758621	0.92337525	1	1395	tags=21%, list=12%, signal=24%
CHIARADONNA_NEOPLASTIC_TRANSFORMATION_CDC25_DN	CHIARADONNA_NEOPLASTIC_TRANSFORMATION_CDC25_DN		129	0.20667139	0.6702802	0.8888889	0.9246893	1	2225	tags=22%, list=20%, signal=27%
KEGG_SMALL_CELL_LUNG_CANCER	KEGG_SMALL_CELL_LUNG_CANCER		48	0.19375028	0.66949344	0.9574468	0.9249196	1	3502	tags=33%, list=31%, signal=48%
REACTOME_VIRAL_MRNA_TRANSLATION	REACTOME_VIRAL_MRNA_TRANSLATION		53	0.1747199	0.6693707	0.8333333	0.92454106	1	2819	tags=13%, list=25%, signal=18%
REACTOME_PLC_BETA_MEDIATED_EVENTS	REACTOME_PLC_BETA_MEDIATED_EVENTS		24	0.23443533	0.6689191	0.9230769	0.9244953	1	3638	tags=46%, list=32%, signal=68%
LEE_NEURAL_CREST_STEM_CELL_UP	LEE_NEURAL_CREST_STEM_CELL_UP		88	0.25476068	0.66857284	0.9259259	0.9241971	1	2148	tags=27%, list=19%, signal=33%
ZHANG_ANTIVIRAL_RESPONSE_TO_RIBAVIRIN_DN	ZHANG_ANTIVIRAL_RESPONSE_TO_RIBAVIRIN_DN		28	0.27633303	0.66790444	0.9607843	0.9244663	1	3373	tags=36%, list=30%, signal=51%
CROONQUIST_STROMAL_STIMULATION_UP	CROONQUIST_STROMAL_STIMULATION_UP		34	0.30232123	0.6678171	0.8518519	0.92401844	1	692	tags=18%, list=6%, signal=19%
SENESE_HDAC1_AND_HDAC2_TARGETS_DN	SENESE_HDAC1_AND_HDAC2_TARGETS_DN		124	0.23426215	0.667684	0.8518519	0.9235726	1	2088	tags=23%, list=19%, signal=27%
AMIT_SERUM_RESPONSE_240_MCF10A	AMIT_SERUM_RESPONSE_240_MCF10A		42	0.250268	0.66751677	0.96153843	0.923187	1	2251	tags=29%, list=20%, signal=36%
KEGG_BLADDER_CANCER	KEGG_BLADDER_CANCER		19	0.24714968	0.66743404	0.8867925	0.92271924	1	1614	tags=16%, list=14%, signal=18%
LINDGREN_BLADDER_CANCER_CLUSTER_2B	LINDGREN_BLADDER_CANCER_CLUSTER_2B		243	0.23443644	0.666215	0.92727274	0.92318755	1	2704	tags=29%, list=24%, signal=38%
VALK_AML_CLUSTER_9	VALK_AML_CLUSTER_9		21	0.23964186	0.6638404	0.9622642	0.92553157	1	696	tags=10%, list=6%, signal=10%
REACTOME_DOWN_STREAM_SIGNAL_TRANSDUCTION	REACTOME_DOWN_STREAM_SIGNAL_TRANSDUCTION		25	0.19180852	0.66307515	0.88461536	0.9256949	1	1443	tags=12%, list=13%, signal=14%
KEGG_ABC_TRANSPORTERS	KEGG_ABC_TRANSPORTERS		27	0.21432246	0.6624233	0.9574468	0.92589784	1	4643	tags=48%, list=41%, signal=82%
CHENG_RESPONSE_TO_NICKEL_ACETATE	CHENG_RESPONSE_TO_NICKEL_ACETATE		16	0.23253807	0.6598222	0.8666667	0.9283319	1	1008	tags=13%, list=9%, signal=14%
REACTOME_REGULATION_OF_INSULIN_SECRETION_BY_ACETYLCHOLINE	REACTOME_REGULATION_OF_INSULIN_SECRETION_BY_ACETYLCHOLINE		18	0.26902795	0.6598176	0.94545454	0.92777586	1	3037	tags=44%, list=27%, signal=61%
CERVERA_SDHB_TARGETS_1_DN	CERVERA_SDHB_TARGETS_1_DN		20	0.3059341	0.6584276	0.92753625	0.9288404	1	0	tags=5%, list=0%, signal=5%
KAAB_HEART_ATRIUM_VS_VENTRICLE_UP	KAAB_HEART_ATRIUM_VS_VENTRICLE_UP		158	0.21581227	0.65746206	0.8727273	0.9293903	1	2682	tags=27%, list=24%, signal=34%
HEIDENBLAD_AMPLICON_12P11_12_DN	HEIDENBLAD_AMPLICON_12P11_12_DN		17	0.23140755	0.6573724	0.9259259	0.92896366	1	4461	tags=41%, list=40%, signal=68%
CREIGHTON_ENDOCRINE_THERAPY_RESISTANCE_5	CREIGHTON_ENDOCRINE_THERAPY_RESISTANCE_5		243	0.1866645	0.65703017	0.9302326	0.92866933	1	3657	tags=33%, list=33%, signal=48%
REACTOME_ASSOCIATION_OF_TRIC_CCT_WITH_TARGET_PROTEINS_DURING_BIOSYNTHESIS	REACTOME_ASSOCIATION_OF_TRIC_CCT_WITH_TARGET_PROTEINS_DURING_BIOSYNTHESIS		20	0.19354339	0.65686953	0.9111111	0.92832327	1	4174	tags=35%, list=37%, signal=56%
DAVICIONI_TARGETS_OF_PAX_FOXO1_FUSIONS_UP	DAVICIONI_TARGETS_OF_PAX_FOXO1_FUSIONS_UP		156	0.22439484	0.6554805	0.94	0.9290246	1	1264	tags=15%, list=11%, signal=16%
KEGG_CARDIAC_MUSCLE_CONTRACTION	KEGG_CARDIAC_MUSCLE_CONTRACTION		58	0.21875867	0.65527135	0.89285713	0.92868114	1	270	tags=7%, list=2%, signal=7%
ROSS_AML_WITH_PML_RARA_FUSION	ROSS_AML_WITH_PML_RARA_FUSION		43	0.23832147	0.65176094	0.90163934	0.9322073	1	3302	tags=40%, list=29%, signal=56%
ONDER_CDH1_TARGETS_1_UP	ONDER_CDH1_TARGETS_1_UP		80	0.205198	0.6516784	0.96	0.9316898	1	3025	tags=28%, list=27%, signal=37%
HAHTOLA_CTCL_CUTANEOUS	HAHTOLA_CTCL_CUTANEOUS		17	0.2317544	0.65071255	0.84782606	0.9319158	1	1653	tags=18%, list=15%, signal=21%
VART_KSHV_INFECTION_ANGIOGENIC_MARKERS_UP	VART_KSHV_INFECTION_ANGIOGENIC_MARKERS_UP		122	0.2305493	0.64763343	0.94736844	0.93466127	1	2588	tags=26%, list=23%, signal=34%
KEGG_RIBOSOME	KEGG_RIBOSOME		54	0.17264558	0.6456639	0.8518519	0.9363286	1	3117	tags=15%, list=28%, signal=20%
PUIFFE_INVASION_INHIBITED_BY_ASCITES_DN	PUIFFE_INVASION_INHIBITED_BY_ASCITES_DN		85	0.15816024	0.64547783	1	0.9359088	1	4966	tags=42%, list=44%, signal=76%
REACTOME_LAGGING_STRAND_SYNTHESIS	REACTOME_LAGGING_STRAND_SYNTHESIS		15	0.26510412	0.64428735	0.81632656	0.93633074	1	4627	tags=60%, list=41%, signal=102%
KEGG_ALDOSTERONE_REGULATED_SODIUM_REABSORPTION	KEGG_ALDOSTERONE_REGULATED_SODIUM_REABSORPTION		25	0.2597909	0.64404744	0.9836066	0.93598634	1	1520	tags=20%, list=14%, signal=23%
CROMER_METASTASIS_DN	CROMER_METASTASIS_DN		43	0.2151837	0.64220005	0.8852459	0.93703127	1	4679	tags=47%, list=42%, signal=80%
ODONNELL_METASTASIS_DN	ODONNELL_METASTASIS_DN		16	0.25279468	0.6417466	0.9411765	0.93686295	1	1649	tags=19%, list=15%, signal=22%
CONCANNON_APOPTOSIS_BY_EPOXOMICIN_UP	CONCANNON_APOPTOSIS_BY_EPOXOMICIN_UP		142	0.17428559	0.6415876	0.9811321	0.9364317	1	3144	tags=25%, list=28%, signal=34%
SEIDEN_ONCOGENESIS_BY_MET	SEIDEN_ONCOGENESIS_BY_MET		59	0.14360102	0.6412528	0.9411765	0.9361222	1	2652	tags=17%, list=24%, signal=22%
REACTOME_POST_NMDA_RECEPTOR_ACTIVATION_EVENTS	REACTOME_POST_NMDA_RECEPTOR_ACTIVATION_EVENTS		22	0.23798926	0.64075625	0.875	0.9359762	1	721	tags=14%, list=6%, signal=15%
MAHAJAN_RESPONSE_TO_IL1A_UP	MAHAJAN_RESPONSE_TO_IL1A_UP		45	0.22591947	0.6376568	0.98275864	0.9387323	1	894	tags=11%, list=8%, signal=12%
REACTOME_PEPTIDE_CHAIN_ELONGATION	REACTOME_PEPTIDE_CHAIN_ELONGATION		53	0.1790099	0.6342476	0.86538464	0.9411881	1	2819	tags=13%, list=25%, signal=18%
BIOCARTA_RAS_PATHWAY	BIOCARTA_RAS_PATHWAY		17	0.22193758	0.6316873	0.8636364	0.94282013	1	3920	tags=41%, list=35%, signal=63%
REACTOME_SEMA4D_IN_SEMAPHORIN_SIGNALING	REACTOME_SEMA4D_IN_SEMAPHORIN_SIGNALING		19	0.23281299	0.6308773	0.9074074	0.9428015	1	3585	tags=37%, list=32%, signal=54%
BOYAULT_LIVER_CANCER_SUBCLASS_G6_UP	BOYAULT_LIVER_CANCER_SUBCLASS_G6_UP		41	0.20519559	0.6294927	0.92727274	0.9434706	1	1499	tags=15%, list=13%, signal=17%
KANG_IMMORTALIZED_BY_TERT_UP	KANG_IMMORTALIZED_BY_TERT_UP		55	0.21705751	0.6287915	0.9655172	0.94364333	1	3478	tags=36%, list=31%, signal=52%
REACTOME_REGULATION_OF_GENE_EXPRESSION_IN_BETA_CELLS	REACTOME_REGULATION_OF_GENE_EXPRESSION_IN_BETA_CELLS		61	0.15257126	0.6274953	0.875	0.9440946	1	2819	tags=15%, list=25%, signal=20%
KEGG_AMINOACYL_TRNA_BIOSYNTHESIS	KEGG_AMINOACYL_TRNA_BIOSYNTHESIS		18	0.21659622	0.6260781	0.7826087	0.9446765	1	6288	tags=72%, list=56%, signal=164%
SMID_BREAST_CANCER_RELAPSE_IN_BRAIN_DN	SMID_BREAST_CANCER_RELAPSE_IN_BRAIN_DN		43	0.21764237	0.6258086	0.98	0.9443806	1	4153	tags=42%, list=37%, signal=66%
YAO_TEMPORAL_RESPONSE_TO_PROGESTERONE_CLUSTER_16	YAO_TEMPORAL_RESPONSE_TO_PROGESTERONE_CLUSTER_16		62	0.26369417	0.6255047	0.8909091	0.9439715	1	3113	tags=42%, list=28%, signal=58%
MARTINEZ_RESPONSE_TO_TRABECTEDIN_UP	MARTINEZ_RESPONSE_TO_TRABECTEDIN_UP		46	0.1777648	0.6219302	0.9318182	0.946838	1	4774	tags=39%, list=43%, signal=68%
RICKMAN_TUMOR_DIFFERENTIATED_WELL_VS_MODERATELY_UP	RICKMAN_TUMOR_DIFFERENTIATED_WELL_VS_MODERATELY_UP		55	0.17737031	0.6211559	0.962963	0.9470109	1	3290	tags=29%, list=29%, signal=41%
SCHLESINGER_H3K27ME3_IN_NORMAL_AND_METHYLATED_IN_CANCER	SCHLESINGER_H3K27ME3_IN_NORMAL_AND_METHYLATED_IN_CANCER		15	0.28076163	0.6210939	0.91525424	0.94648683	1	2582	tags=27%, list=23%, signal=35%
MORI_PLASMA_CELL_DN	MORI_PLASMA_CELL_DN		15	0.2984467	0.6188819	0.9056604	0.94747025	1	5114	tags=67%, list=46%, signal=123%
REACTOME_TRANSLATION	REACTOME_TRANSLATION		67	0.15552548	0.6174537	0.82978725	0.94791347	1	1206	tags=6%, list=11%, signal=7%
LIN_MELANOMA_COPY_NUMBER_DN	LIN_MELANOMA_COPY_NUMBER_DN		26	0.16343871	0.6154075	0.875	0.9487209	1	2612	tags=19%, list=23%, signal=25%
DER_IFN_ALPHA_RESPONSE_UP	DER_IFN_ALPHA_RESPONSE_UP		43	0.20538257	0.6135959	0.8888889	0.94924486	1	3350	tags=26%, list=30%, signal=36%
VALK_AML_CLUSTER_4	VALK_AML_CLUSTER_4		18	0.24163401	0.613444	0.90909094	0.94871414	1	4308	tags=56%, list=38%, signal=90%
NADERI_BREAST_CANCER_PROGNOSIS_DN	NADERI_BREAST_CANCER_PROGNOSIS_DN		17	0.3120917	0.6105636	0.9	0.9503415	1	1754	tags=18%, list=16%, signal=21%
GU_PDEF_TARGETS_UP	GU_PDEF_TARGETS_UP		47	0.24529938	0.6093644	0.88461536	0.9508256	1	1128	tags=15%, list=10%, signal=16%
CHEN_LVAD_SUPPORT_OF_FAILING_HEART_DN	CHEN_LVAD_SUPPORT_OF_FAILING_HEART_DN		33	0.23591076	0.609126	0.9649123	0.95032537	1	2180	tags=24%, list=19%, signal=30%
VECCHI_GASTRIC_CANCER_ADVANCED_VS_EARLY_UP	VECCHI_GASTRIC_CANCER_ADVANCED_VS_EARLY_UP		105	0.25315356	0.60502356	0.8909091	0.9528142	1	1379	tags=17%, list=12%, signal=19%
HUANG_DASATINIB_RESISTANCE_UP	HUANG_DASATINIB_RESISTANCE_UP		52	0.22257346	0.6041213	0.9375	0.95301545	1	2444	tags=25%, list=22%, signal=32%
BARRIER_CANCER_RELAPSE_NORMAL_SAMPLE_UP	BARRIER_CANCER_RELAPSE_NORMAL_SAMPLE_UP		21	0.22443491	0.59997505	0.96428573	0.9553837	1	3439	tags=24%, list=31%, signal=34%
ONDER_CDH1_TARGETS_2_UP	ONDER_CDH1_TARGETS_2_UP		159	0.22613455	0.5975318	0.98333335	0.9564545	1	3474	tags=36%, list=31%, signal=52%
BERTUCCI_MEDULLARY_VS_DUCTAL_BREAST_CANCER_DN	BERTUCCI_MEDULLARY_VS_DUCTAL_BREAST_CANCER_DN		78	0.22891378	0.5958161	0.9230769	0.95696187	1	3478	tags=36%, list=31%, signal=52%
BIOCARTA_HIVNEF_PATHWAY	BIOCARTA_HIVNEF_PATHWAY		33	0.21109056	0.59343153	0.9574468	0.95767134	1	1370	tags=12%, list=12%, signal=14%
REACTOME_INTRINSIC_PATHWAY	REACTOME_INTRINSIC_PATHWAY		15	0.2649119	0.59327275	0.95238096	0.95720667	1	3703	tags=40%, list=33%, signal=60%
VALK_AML_CLUSTER_13	VALK_AML_CLUSTER_13		16	0.25446326	0.5907853	0.9148936	0.9582193	1	1400	tags=19%, list=13%, signal=21%
NATSUME_RESPONSE_TO_INTERFERON_BETA_DN	NATSUME_RESPONSE_TO_INTERFERON_BETA_DN		35	0.19467686	0.58868057	0.96	0.95877284	1	2067	tags=17%, list=18%, signal=21%
CHO_NR4A1_TARGETS	CHO_NR4A1_TARGETS		16	0.21939048	0.58643985	0.94736844	0.9597135	1	1418	tags=13%, list=13%, signal=14%
BARRIER_COLON_CANCER_RECURRENCE_UP	BARRIER_COLON_CANCER_RECURRENCE_UP		23	0.20069177	0.5840197	0.9814815	0.9607906	1	2529	tags=22%, list=23%, signal=28%
BEGUM_TARGETS_OF_PAX3_FOXO1_FUSION_UP	BEGUM_TARGETS_OF_PAX3_FOXO1_FUSION_UP		33	0.23612452	0.5831038	0.9811321	0.9607607	1	104	tags=6%, list=1%, signal=6%
GAUSSMANN_MLL_AF4_FUSION_TARGETS_F_UP	GAUSSMANN_MLL_AF4_FUSION_TARGETS_F_UP		105	0.2145096	0.5791974	0.9811321	0.9626196	1	2889	tags=27%, list=26%, signal=36%
YAO_TEMPORAL_RESPONSE_TO_PROGESTERONE_CLUSTER_8	YAO_TEMPORAL_RESPONSE_TO_PROGESTERONE_CLUSTER_8		31	0.2084652	0.5788404	0.9298246	0.9622391	1	3604	tags=29%, list=32%, signal=43%
REACTOME_ELECTRON_TRANSPORT_CHAIN	REACTOME_ELECTRON_TRANSPORT_CHAIN		52	0.15608898	0.5773698	0.9047619	0.96258825	1	695	tags=4%, list=6%, signal=4%
MARTORIATI_MDM4_TARGETS_NEUROEPITHELIUM_DN	MARTORIATI_MDM4_TARGETS_NEUROEPITHELIUM_DN		60	0.23349677	0.5734305	0.9677419	0.96434295	1	1331	tags=15%, list=12%, signal=17%
FRIDMAN_SENESCENCE_UP	FRIDMAN_SENESCENCE_UP		48	0.21057943	0.5713881	0.96	0.9648317	1	5034	tags=60%, list=45%, signal=109%
BIOCARTA_NKCELLS_PATHWAY	BIOCARTA_NKCELLS_PATHWAY		15	0.24264732	0.5657352	0.96	0.96732044	1	231	tags=7%, list=2%, signal=7%
SANA_TNF_SIGNALING_UP	SANA_TNF_SIGNALING_UP		47	0.23437457	0.5644213	0.9056604	0.9673538	1	4000	tags=45%, list=36%, signal=69%
HOFFMANN_LARGE_TO_SMALL_PRE_BII_LYMPHOCYTE_DN	HOFFMANN_LARGE_TO_SMALL_PRE_BII_LYMPHOCYTE_DN		31	0.20556578	0.5630723	1	0.9675969	1	2368	tags=23%, list=21%, signal=29%
REACTOME_DUAL_INCISION_REACTION_IN_GG_NER	REACTOME_DUAL_INCISION_REACTION_IN_GG_NER		20	0.17736965	0.5571486	0.90909094	0.9702783	1	1845	tags=10%, list=16%, signal=12%
BIOCARTA_DEATH_PATHWAY	BIOCARTA_DEATH_PATHWAY		21	0.20822832	0.5515862	0.9166667	0.9722318	1	1370	tags=14%, list=12%, signal=16%
BROWNE_HCMV_INFECTION_30MIN_UP	BROWNE_HCMV_INFECTION_30MIN_UP		34	0.18882647	0.54375046	0.9811321	0.974632	1	2424	tags=18%, list=22%, signal=22%
GOLUB_ALL_VS_AML_UP	GOLUB_ALL_VS_AML_UP		18	0.19645993	0.5428542	0.98039216	0.97447395	1	4423	tags=44%, list=39%, signal=73%
SATO_SILENCED_BY_DEACETYLATION_IN_PANCREATIC_CANCER	SATO_SILENCED_BY_DEACETYLATION_IN_PANCREATIC_CANCER		28	0.20435439	0.53821343	0.9807692	0.9756969	1	2833	tags=21%, list=25%, signal=29%
SIG_BCR_SIGNALING_PATHWAY	SIG_BCR_SIGNALING_PATHWAY		30	0.1691703	0.53647876	0.98	0.975772	1	2023	tags=13%, list=18%, signal=16%
DER_IFN_GAMMA_RESPONSE_UP	DER_IFN_GAMMA_RESPONSE_UP		46	0.16220112	0.51710284	0.9782609	0.9826663	1	5006	tags=46%, list=45%, signal=82%
CHIARETTI_T_ALL_REFRACTORY_TO_THERAPY	CHIARETTI_T_ALL_REFRACTORY_TO_THERAPY		20	0.21378349	0.5167894	1	0.9822217	1	5247	tags=55%, list=47%, signal=103%
SU_PLACENTA	SU_PLACENTA		16	0.22158517	0.5163713	0.9818182	0.9818704	1	1403	tags=19%, list=13%, signal=21%
DUNNE_TARGETS_OF_AML1_MTG8_FUSION_DN	DUNNE_TARGETS_OF_AML1_MTG8_FUSION_DN		15	0.24438824	0.5043165	0.9574468	0.98465586	1	5505	tags=60%, list=49%, signal=118%
ASGHARZADEH_NEUROBLASTOMA_POOR_SURVIVAL_DN	ASGHARZADEH_NEUROBLASTOMA_POOR_SURVIVAL_DN		20	0.21041147	0.50159186	0.9818182	0.9847813	1	4506	tags=45%, list=40%, signal=75%
KRASNOSELSKAYA_ILF3_TARGETS_UP	KRASNOSELSKAYA_ILF3_TARGETS_UP		18	0.19970402	0.5011086	0.9807692	0.9843556	1	2805	tags=28%, list=25%, signal=37%
REACTOME_SPHINGOLIPID_METABOLISM	REACTOME_SPHINGOLIPID_METABOLISM		15	0.18458237	0.49739376	1	0.98483294	1	635	tags=7%, list=6%, signal=7%
MORI_PRE_BI_LYMPHOCYTE_DN	MORI_PRE_BI_LYMPHOCYTE_DN		49	0.1799723	0.48373675	1	0.9874801	1	2628	tags=22%, list=23%, signal=29%
FAELT_B_CLL_WITH_VH_REARRANGEMENTS_UP	FAELT_B_CLL_WITH_VH_REARRANGEMENTS_UP		37	0.14734437	0.45660597	1	0.9920702	1	5023	tags=43%, list=45%, signal=78%
FARMER_BREAST_CANCER_CLUSTER_5	FARMER_BREAST_CANCER_CLUSTER_5		18	0.27636284	0.45510742	0.9433962	0.9916276	1	1355	tags=22%, list=12%, signal=25%
HUMMEL_BURKITTS_LYMPHOMA_UP	HUMMEL_BURKITTS_LYMPHOMA_UP		18	0.19062643	0.43824404	0.9574468	0.99398595	1	3227	tags=28%, list=29%, signal=39%
AMIT_DELAYED_EARLY_GENES	AMIT_DELAYED_EARLY_GENES		15	0.1721485	0.4113292	0.95652175	0.99611586	1	4743	tags=40%, list=42%, signal=69%
