# Supplementary material for: A genomic analysis of mouse models of breast cancer reveals molecular features of mouse models and relationships to human breast cancer
Source: Breast Cancer Res. 2014 Jun 5;16(3):R59. doi: 10.1186/bcr3672 (PMC4078930; doi:10.1186/bcr3672)
Supplement: Additional file 11 — GSEA for mouse models compared to all other models or to mammary gland development. Listed by model. [file bcr3672-S11.zip › AdditionalFile11/brca_p53_mutant/Vs_normal_mammary/C3/Downregulated_in_BRCA_p53_mut_vs_otherModels.txt]

NAME	GS<br> follow link to MSigDB	GS DETAILS	SIZE	ES	NES	NOM p-val	FDR q-val	FWER p-val	RANK AT MAX	LEADING EDGE
GTGTCAA,MIR-514	GTGTCAA,MIR-514	Details ...	28	-0.45273605	-1.457398	0.036764707	1	0.859	2075	tags=43%, list=19%, signal=52%
V$AHR_01	V$AHR_01	Details ...	39	-0.3532167	-1.437971	0.08033827	1	0.877	1549	tags=26%, list=14%, signal=30%
GACAGGG,MIR-339	GACAGGG,MIR-339	Details ...	31	-0.42616248	-1.3904369	0.021798365	1	0.914	1465	tags=39%, list=13%, signal=44%
GCTCTTG,MIR-335	GCTCTTG,MIR-335	Details ...	45	-0.36580196	-1.3854679	0.111380145	1	0.918	1279	tags=27%, list=11%, signal=30%
V$ARP1_01	V$ARP1_01	Details ...	79	-0.41282478	-1.3831043	0.06930693	1	0.921	489	tags=15%, list=4%, signal=16%
RYCACNNRNNRNCAG_UNKNOWN	RYCACNNRNNRNCAG_UNKNOWN	Details ...	34	-0.37685522	-1.3195406	0.08883827	1	0.947	1261	tags=29%, list=11%, signal=33%
TACAATC,MIR-508	TACAATC,MIR-508	Details ...	34	-0.36930543	-1.3074139	0.12694877	1	0.953	1340	tags=32%, list=12%, signal=37%
TCTGGAC,MIR-198	TCTGGAC,MIR-198	Details ...	39	-0.31105334	-1.3072249	0.0990991	1	0.953	612	tags=15%, list=5%, signal=16%
ATGCAGT,MIR-217	ATGCAGT,MIR-217	Details ...	51	-0.3320732	-1.290174	0.13317192	1	0.962	830	tags=20%, list=7%, signal=21%
V$AR_02	V$AR_02	Details ...	19	-0.47007084	-1.2843198	0.1923077	1	0.962	1294	tags=42%, list=12%, signal=48%
V$HMEF2_Q6	V$HMEF2_Q6	Details ...	63	-0.4496599	-1.2836753	0.15617716	1	0.962	1050	tags=30%, list=9%, signal=33%
V$CRX_Q4	V$CRX_Q4	Details ...	118	-0.34518883	-1.263283	0.121212125	1	0.964	943	tags=22%, list=8%, signal=24%
V$MEF2_Q6_01	V$MEF2_Q6_01	Details ...	121	-0.40444463	-1.2470347	0.20518868	1	0.968	1358	tags=31%, list=12%, signal=35%
ATGCTGG,MIR-338	ATGCTGG,MIR-338	Details ...	47	-0.325499	-1.2208246	0.19221412	1	0.968	687	tags=13%, list=6%, signal=14%
TAGAACC,MIR-182	TAGAACC,MIR-182	Details ...	18	-0.40890297	-1.211959	0.22360249	1	0.971	136	tags=11%, list=1%, signal=11%
WWTAAGGC_UNKNOWN	WWTAAGGC_UNKNOWN	Details ...	73	-0.33637494	-1.189445	0.19268292	1	0.98	1267	tags=26%, list=11%, signal=29%
CTCTATG,MIR-368	CTCTATG,MIR-368	Details ...	24	-0.40377524	-1.1893972	0.23517786	1	0.98	2609	tags=50%, list=23%, signal=65%
CTAWWWATA_V$RSRFC4_Q2	CTAWWWATA_V$RSRFC4_Q2	Details ...	180	-0.3741859	-1.1876099	0.24271844	1	0.98	1263	tags=28%, list=11%, signal=31%
V$GRE_C	V$GRE_C	Details ...	63	-0.35974666	-1.1796683	0.239899	1	0.981	880	tags=22%, list=8%, signal=24%
ACTGCAG,MIR-17-3P	ACTGCAG,MIR-17-3P	Details ...	51	-0.28476036	-1.174692	0.20374708	1	0.982	2128	tags=27%, list=19%, signal=34%
V$SRF_C	V$SRF_C	Details ...	116	-0.34099856	-1.1696613	0.26914153	1	0.982	1574	tags=33%, list=14%, signal=38%
V$RORA1_01	V$RORA1_01	Details ...	136	-0.30173448	-1.168886	0.16545013	1	0.982	1145	tags=23%, list=10%, signal=25%
AGCTCCT,MIR-28	AGCTCCT,MIR-28	Details ...	40	-0.30326948	-1.1666623	0.20449439	1	0.982	830	tags=18%, list=7%, signal=19%
V$RSRFC4_Q2	V$RSRFC4_Q2	Details ...	105	-0.37266776	-1.1648237	0.2748268	1	0.984	815	tags=22%, list=7%, signal=23%
ATGTCAC,MIR-489	ATGTCAC,MIR-489	Details ...	42	-0.32125157	-1.161922	0.21100917	1	0.984	2373	tags=40%, list=21%, signal=51%
V$AMEF2_Q6	V$AMEF2_Q6	Details ...	123	-0.34497973	-1.1616993	0.24349882	1	0.984	697	tags=18%, list=6%, signal=19%
V$PITX2_Q2	V$PITX2_Q2	Details ...	119	-0.32654276	-1.1616523	0.24528302	1	0.984	1686	tags=25%, list=15%, signal=29%
V$RSRFC4_01	V$RSRFC4_01	Details ...	121	-0.37120986	-1.1604886	0.25728154	1	0.984	815	tags=23%, list=7%, signal=25%
CAGNYGKNAAA_UNKNOWN	CAGNYGKNAAA_UNKNOWN	Details ...	37	-0.32393095	-1.1555759	0.21304348	1	0.984	1206	tags=27%, list=11%, signal=30%
TTTNNANAGCYR_UNKNOWN	TTTNNANAGCYR_UNKNOWN	Details ...	55	-0.37550667	-1.155355	0.2741117	1	0.984	1215	tags=25%, list=11%, signal=28%
ATTCTTT,MIR-186	ATTCTTT,MIR-186	Details ...	128	-0.26689255	-1.1520202	0.24641149	1	0.985	1476	tags=23%, list=13%, signal=26%
V$SRF_Q6	V$SRF_Q6	Details ...	133	-0.3376913	-1.1464165	0.27423167	1	0.985	1388	tags=30%, list=12%, signal=34%
V$GATA1_03	V$GATA1_03	Details ...	120	-0.33757377	-1.1399597	0.28606358	1	0.985	1792	tags=34%, list=16%, signal=40%
ACAACTT,MIR-382	ACAACTT,MIR-382	Details ...	38	-0.31391928	-1.1342136	0.268018	1	0.986	1769	tags=37%, list=16%, signal=44%
V$MEF2_03	V$MEF2_03	Details ...	117	-0.3700891	-1.1327829	0.29466358	1	0.987	1660	tags=35%, list=15%, signal=41%
RNTCANNRNNYNATTW_UNKNOWN	RNTCANNRNNYNATTW_UNKNOWN	Details ...	27	-0.38815433	-1.1275425	0.29411766	1	0.988	1050	tags=26%, list=9%, signal=29%
CTCAAGA,MIR-526B	CTCAAGA,MIR-526B	Details ...	38	-0.33122492	-1.126982	0.26213592	1	0.988	570	tags=16%, list=5%, signal=17%
ACTGAAA,MIR-30A-3P,MIR-30E-3P	ACTGAAA,MIR-30A-3P,MIR-30E-3P	Details ...	94	-0.2916974	-1.1254928	0.2767857	1	0.988	1660	tags=30%, list=15%, signal=35%
V$AR_01	V$AR_01	Details ...	72	-0.33851075	-1.1237022	0.2890443	1	0.988	1453	tags=28%, list=13%, signal=32%
CCAWWNAAGG_V$SRF_Q4	CCAWWNAAGG_V$SRF_Q4	Details ...	48	-0.3505471	-1.1197829	0.308094	1	0.988	1068	tags=31%, list=10%, signal=34%
TCTGATA,MIR-361	TCTGATA,MIR-361	Details ...	47	-0.31557328	-1.1103486	0.32461873	1	0.988	1393	tags=21%, list=12%, signal=24%
CTCCAAG,MIR-432	CTCCAAG,MIR-432	Details ...	44	-0.33220762	-1.1031667	0.31019524	1	0.99	1725	tags=32%, list=15%, signal=37%
V$OCT_C	V$OCT_C	Details ...	129	-0.30228218	-1.102389	0.3207547	1	0.99	1350	tags=22%, list=12%, signal=25%
TGTGTGA,MIR-377	TGTGTGA,MIR-377	Details ...	87	-0.26747116	-1.1005641	0.32258064	1	0.994	909	tags=15%, list=8%, signal=16%
TGASTMAGC_V$NFE2_01	TGASTMAGC_V$NFE2_01	Details ...	106	-0.27934498	-1.0919071	0.2639485	1	0.994	1033	tags=18%, list=9%, signal=20%
V$MMEF2_Q6	V$MMEF2_Q6	Details ...	139	-0.3217744	-1.0917593	0.35058823	1	0.994	855	tags=21%, list=8%, signal=22%
V$ER_Q6	V$ER_Q6	Details ...	140	-0.2863438	-1.0894526	0.3025	1	0.994	1044	tags=20%, list=9%, signal=22%
V$PR_02	V$PR_02	Details ...	72	-0.30953467	-1.086651	0.32281554	1	0.994	1606	tags=29%, list=14%, signal=34%
GGTGAAG,MIR-412	GGTGAAG,MIR-412	Details ...	34	-0.2999175	-1.0815475	0.382	1	0.994	1687	tags=26%, list=15%, signal=31%
V$NKX25_01	V$NKX25_01	Details ...	71	-0.30998987	-1.0799651	0.3060241	1	0.994	1722	tags=32%, list=15%, signal=38%
GGCKCATGS_UNKNOWN	GGCKCATGS_UNKNOWN	Details ...	29	-0.29617113	-1.0756631	0.3488372	1	0.994	588	tags=10%, list=5%, signal=11%
V$SRF_Q5_01	V$SRF_Q5_01	Details ...	116	-0.31412795	-1.0694453	0.35162094	1	0.994	1539	tags=33%, list=14%, signal=38%
AGGAGTG,MIR-483	AGGAGTG,MIR-483	Details ...	32	-0.28268397	-1.0679654	0.3647541	1	0.994	1735	tags=31%, list=15%, signal=37%
GTTTGTT,MIR-495	GTTTGTT,MIR-495	Details ...	116	-0.2662481	-1.0677146	0.33171913	1	0.994	1490	tags=26%, list=13%, signal=30%
V$SRF_Q4	V$SRF_Q4	Details ...	115	-0.3041617	-1.0676936	0.36778846	1	0.994	1807	tags=35%, list=16%, signal=41%
V$LFA1_Q6	V$LFA1_Q6	Details ...	123	-0.24584311	-1.0640132	0.32954547	1	0.994	1556	tags=20%, list=14%, signal=22%
RYTGCNWTGGNR_UNKNOWN	RYTGCNWTGGNR_UNKNOWN	Details ...	52	-0.2905494	-1.0631382	0.3493976	1	0.994	1101	tags=15%, list=10%, signal=17%
V$EFC_Q6	V$EFC_Q6	Details ...	126	-0.28113124	-1.0599663	0.36881188	1	0.994	1117	tags=18%, list=10%, signal=20%
CATRRAGC_UNKNOWN	CATRRAGC_UNKNOWN	Details ...	58	-0.32759148	-1.0599372	0.3529412	1	0.994	1233	tags=24%, list=11%, signal=27%
V$PAX5_01	V$PAX5_01	Details ...	73	-0.26586938	-1.059485	0.34005037	1	0.994	1979	tags=26%, list=18%, signal=31%
V$SRF_01	V$SRF_01		37	-0.34340665	-1.0500118	0.37155962	1	0.994	1523	tags=35%, list=14%, signal=41%
TAAWWATAG_V$RSRFC4_Q2	TAAWWATAG_V$RSRFC4_Q2		77	-0.32733464	-1.0454427	0.38863635	1	0.994	810	tags=19%, list=7%, signal=21%
MYAATNNNNNNNGGC_UNKNOWN	MYAATNNNNNNNGGC_UNKNOWN		56	-0.27708092	-1.0434853	0.38444924	1	0.994	270	tags=11%, list=2%, signal=11%
CCACACA,MIR-147	CCACACA,MIR-147		36	-0.32073036	-1.0401325	0.39130434	1	0.994	1700	tags=31%, list=15%, signal=36%
GTAAGAT,MIR-200A	GTAAGAT,MIR-200A		24	-0.3093698	-1.0360854	0.3961456	1	0.994	740	tags=21%, list=7%, signal=22%
YNTTTNNNANGCARM_UNKNOWN	YNTTTNNNANGCARM_UNKNOWN		37	-0.35980192	-1.0312228	0.40415704	1	0.994	943	tags=27%, list=8%, signal=29%
TTTGCAG,MIR-518A-2	TTTGCAG,MIR-518A-2		98	-0.23991098	-1.0305967	0.40086207	1	0.994	1145	tags=15%, list=10%, signal=17%
V$MEF2_02	V$MEF2_02		115	-0.3390822	-1.0252187	0.4203233	1	0.994	1138	tags=26%, list=10%, signal=29%
V$IRF1_Q6	V$IRF1_Q6		130	-0.26380816	-1.0229917	0.42281878	1	0.994	931	tags=15%, list=8%, signal=17%
V$CP2_01	V$CP2_01		132	-0.27334866	-1.0199566	0.41435185	1	0.994	1461	tags=23%, list=13%, signal=27%
V$TATA_01	V$TATA_01		144	-0.29388314	-1.0162088	0.45432693	1	0.994	949	tags=22%, list=8%, signal=24%
V$OCT1_07	V$OCT1_07		68	-0.30110332	-1.0124242	0.45939085	1	0.994	968	tags=18%, list=9%, signal=19%
YAATNANRNNNCAG_UNKNOWN	YAATNANRNNNCAG_UNKNOWN		33	-0.34644738	-1.005894	0.42175066	1	0.994	1979	tags=39%, list=18%, signal=48%
GCATTTG,MIR-105	GCATTTG,MIR-105		85	-0.2647518	-0.99946254	0.45232815	1	0.997	1372	tags=19%, list=12%, signal=21%
V$PR_01	V$PR_01		68	-0.27347782	-0.9943856	0.45433256	1	0.998	1133	tags=24%, list=10%, signal=26%
CTGTTAC,MIR-194	CTGTTAC,MIR-194		48	-0.2515956	-0.9857464	0.4642127	1	0.998	918	tags=19%, list=8%, signal=20%
V$PBX1_02	V$PBX1_02		67	-0.30340245	-0.9852415	0.4861111	1	0.998	1119	tags=21%, list=10%, signal=23%
TGCACTG,MIR-148A,MIR-152,MIR-148B	TGCACTG,MIR-148A,MIR-152,MIR-148B		125	-0.24461107	-0.98475593	0.45995423	1	0.998	1309	tags=19%, list=12%, signal=21%
CCTGAGT,MIR-510	CCTGAGT,MIR-510		22	-0.33585578	-0.98355085	0.4855876	1	0.998	999	tags=23%, list=9%, signal=25%
V$TBP_01	V$TBP_01		115	-0.304774	-0.98314995	0.4813084	1	0.998	1031	tags=21%, list=9%, signal=23%
V$PAX4_04	V$PAX4_04		106	-0.27650878	-0.9782492	0.45575222	1	0.999	909	tags=16%, list=8%, signal=17%
V$CDP_02	V$CDP_02		54	-0.32728487	-0.9768847	0.50473934	1	0.999	1233	tags=26%, list=11%, signal=29%
V$T3R_Q6	V$T3R_Q6		117	-0.2561863	-0.976366	0.5259594	1	0.999	1311	tags=21%, list=12%, signal=24%
V$GATA1_04	V$GATA1_04		118	-0.30955237	-0.97397816	0.48418492	1	0.999	1149	tags=25%, list=10%, signal=28%
V$LMO2COM_02	V$LMO2COM_02		128	-0.2844057	-0.9733138	0.48	1	0.999	1597	tags=28%, list=14%, signal=32%
TTGCACT,MIR-130A,MIR-301,MIR-130B	TTGCACT,MIR-130A,MIR-301,MIR-130B		179	-0.22673938	-0.9725089	0.4979592	1	0.999	1562	tags=20%, list=14%, signal=23%
YTAAYNGCT_UNKNOWN	YTAAYNGCT_UNKNOWN		77	-0.3011619	-0.97152525	0.5104408	1	0.999	1247	tags=22%, list=11%, signal=25%
V$CDPCR3HD_01	V$CDPCR3HD_01		112	-0.26049292	-0.9685837	0.5069767	1	0.999	1174	tags=19%, list=10%, signal=21%
V$LHX3_01	V$LHX3_01		109	-0.29348087	-0.96808296	0.540404	1	0.999	1589	tags=30%, list=14%, signal=35%
V$HNF4_01	V$HNF4_01		136	-0.27210265	-0.96701306	0.47393364	1	0.999	1490	tags=27%, list=13%, signal=31%
V$SRY_02	V$SRY_02		121	-0.2836318	-0.9644159	0.50985223	1	0.999	1068	tags=20%, list=10%, signal=22%
V$TTF1_Q6	V$TTF1_Q6		126	-0.2510744	-0.96387005	0.5231481	1	0.999	1231	tags=21%, list=11%, signal=23%
AACTGGA,MIR-145	AACTGGA,MIR-145		117	-0.22924264	-0.9631048	0.5048077	1	0.999	1800	tags=26%, list=16%, signal=31%
GATAAGR_V$GATA_C	GATAAGR_V$GATA_C		161	-0.28553835	-0.9604121	0.45990565	1	0.999	948	tags=20%, list=8%, signal=22%
AGTCAGC,MIR-345	AGTCAGC,MIR-345		27	-0.2740492	-0.96030074	0.4946695	1	0.999	1645	tags=22%, list=15%, signal=26%
V$FOXO4_02	V$FOXO4_02		125	-0.29097322	-0.9600889	0.4902439	1	0.999	1140	tags=19%, list=10%, signal=21%
V$OCT1_02	V$OCT1_02		100	-0.2844312	-0.9571508	0.54588234	1	0.999	1133	tags=21%, list=10%, signal=23%
GACTGTT,MIR-212,MIR-132	GACTGTT,MIR-212,MIR-132		78	-0.23757471	-0.9490705	0.54037267	1	0.999	2008	tags=31%, list=18%, signal=37%
V$IK2_01	V$IK2_01		140	-0.26187792	-0.94861376	0.53824365	1	0.999	1505	tags=23%, list=13%, signal=26%
V$LBP1_Q6	V$LBP1_Q6		103	-0.25186712	-0.9484231	0.55632186	1	0.999	1072	tags=20%, list=10%, signal=22%
TGTYNNNNNRGCARM_UNKNOWN	TGTYNNNNNRGCARM_UNKNOWN		27	-0.30690736	-0.94779545	0.54252875	1	0.999	35	tags=7%, list=0%, signal=7%
V$PPAR_DR1_Q2	V$PPAR_DR1_Q2		127	-0.2628648	-0.9457669	0.50717705	1	0.999	1192	tags=20%, list=11%, signal=23%
AAAGGAT,MIR-501	AAAGGAT,MIR-501		72	-0.22519644	-0.94475245	0.5626283	1	0.999	1660	tags=24%, list=15%, signal=28%
V$HNF3ALPHA_Q6	V$HNF3ALPHA_Q6		105	-0.28400555	-0.94385564	0.53960395	1	0.999	1431	tags=23%, list=13%, signal=26%
V$EVI1_02	V$EVI1_02		63	-0.27114674	-0.94348335	0.53229976	1	0.999	1294	tags=24%, list=12%, signal=27%
V$E12_Q6	V$E12_Q6		118	-0.27088892	-0.9434127	0.55324674	1	0.999	1584	tags=28%, list=14%, signal=32%
V$GR_Q6	V$GR_Q6		122	-0.2648756	-0.94107634	0.5764411	1	1	1068	tags=17%, list=10%, signal=19%
V$MYOGNF1_01	V$MYOGNF1_01		20	-0.3509979	-0.9405479	0.5473251	1	1	2240	tags=50%, list=20%, signal=62%
ATCTTGC,MIR-31	ATCTTGC,MIR-31		33	-0.27191603	-0.94020206	0.5744186	1	1	735	tags=12%, list=7%, signal=13%
V$MEIS1AHOXA9_01	V$MEIS1AHOXA9_01		55	-0.2880544	-0.9368327	0.53333336	1	1	1113	tags=24%, list=10%, signal=26%
V$VDR_Q3	V$VDR_Q3		112	-0.239757	-0.93636066	0.5690867	1	1	2373	tags=33%, list=21%, signal=41%
V$GATA3_01	V$GATA3_01		117	-0.28383443	-0.9361584	0.5520833	1	1	1553	tags=24%, list=14%, signal=27%
V$PBX1_01	V$PBX1_01		121	-0.2673514	-0.9351536	0.5566265	1	1	1233	tags=20%, list=11%, signal=22%
TGATTTRY_V$GFI1_01	TGATTTRY_V$GFI1_01		147	-0.28262436	-0.9338393	0.54146343	1	1	1580	tags=29%, list=14%, signal=34%
V$IK1_01	V$IK1_01		139	-0.25461602	-0.93369937	0.5914787	1	1	1556	tags=24%, list=14%, signal=28%
V$ER_Q6_01	V$ER_Q6_01		122	-0.22730489	-0.9314952	0.5956873	1	1	863	tags=13%, list=8%, signal=14%
V$MEF2_01	V$MEF2_01		73	-0.3171209	-0.9310266	0.5591133	1	1	815	tags=21%, list=7%, signal=22%
V$AP1_Q6_01	V$AP1_Q6_01		134	-0.25048915	-0.9295865	0.5630841	1	1	1451	tags=23%, list=13%, signal=26%
V$POU1F1_Q6	V$POU1F1_Q6		111	-0.2660512	-0.92951936	0.55819476	1	1	1149	tags=22%, list=10%, signal=24%
AATGGAG,MIR-136	AATGGAG,MIR-136		41	-0.25527838	-0.9261625	0.58810574	1	1	2369	tags=37%, list=21%, signal=46%
V$GFI1_01	V$GFI1_01		135	-0.26612696	-0.9192836	0.55606407	1	1	1308	tags=25%, list=12%, signal=28%
V$MYOD_Q6	V$MYOD_Q6		113	-0.27473336	-0.9174986	0.574359	1	1	1595	tags=28%, list=14%, signal=33%
CTGCAGY_UNKNOWN	CTGCAGY_UNKNOWN		369	-0.22035958	-0.91585886	0.6419753	1	1	1574	tags=19%, list=14%, signal=22%
RYAAAKNNNNNNTTGW_UNKNOWN	RYAAAKNNNNNNTTGW_UNKNOWN		44	-0.28402424	-0.9107856	0.6008677	1	1	1748	tags=30%, list=16%, signal=35%
V$TST1_01	V$TST1_01		133	-0.26142204	-0.9106553	0.6217494	1	1	914	tags=17%, list=8%, signal=18%
CAGTATT,MIR-200B,MIR-200C,MIR-429	CAGTATT,MIR-200B,MIR-200C,MIR-429		243	-0.22542365	-0.90954924	0.59267735	1	1	1830	tags=26%, list=16%, signal=30%
V$TFIIA_Q6	V$TFIIA_Q6		137	-0.24595505	-0.90532976	0.63104326	1	1	624	tags=14%, list=6%, signal=15%
V$CEBP_Q3	V$CEBP_Q3		123	-0.22633423	-0.8997305	0.67209303	1	1	1529	tags=22%, list=14%, signal=25%
YATTNATC_UNKNOWN	YATTNATC_UNKNOWN		162	-0.2787736	-0.8989828	0.6185819	1	1	1033	tags=22%, list=9%, signal=24%
V$HNF6_Q6	V$HNF6_Q6		110	-0.25718996	-0.8980852	0.5822454	1	1	1770	tags=28%, list=16%, signal=33%
TCTAGAG,MIR-517	TCTAGAG,MIR-517		29	-0.29416564	-0.8975775	0.62749004	1	1	1099	tags=21%, list=10%, signal=23%
V$SMAD3_Q6	V$SMAD3_Q6		104	-0.2679808	-0.89712846	0.63420427	1	1	824	tags=15%, list=7%, signal=16%
V$HNF3_Q6	V$HNF3_Q6		95	-0.26844886	-0.8928044	0.6509901	1	1	747	tags=15%, list=7%, signal=16%
V$CDC5_01	V$CDC5_01		137	-0.24530722	-0.89235747	0.6183206	1	1	1068	tags=18%, list=10%, signal=19%
V$E47_01	V$E47_01		133	-0.22374235	-0.8920602	0.7287736	1	1	1389	tags=21%, list=12%, signal=24%
V$ISRE_01	V$ISRE_01		109	-0.25042078	-0.8917568	0.6712018	1	1	887	tags=16%, list=8%, signal=17%
GGCACAT,MIR-455	GGCACAT,MIR-455		28	-0.25249213	-0.8914284	0.5858369	1	1	554	tags=11%, list=5%, signal=11%
V$GATA_C	V$GATA_C		137	-0.2608823	-0.8893825	0.65795726	1	1	1689	tags=29%, list=15%, signal=34%
V$GCM_Q2	V$GCM_Q2		111	-0.22163363	-0.8879792	0.7096774	1	1	2048	tags=27%, list=18%, signal=33%
V$GNCF_01	V$GNCF_01		37	-0.3237427	-0.88676584	0.5986394	1	1	674	tags=19%, list=6%, signal=20%
V$GATA_Q6	V$GATA_Q6		106	-0.28038004	-0.88579303	0.6320988	1	1	1689	tags=29%, list=15%, signal=34%
V$AR_Q2	V$AR_Q2		55	-0.29058853	-0.88501465	0.6511111	1	1	1479	tags=25%, list=13%, signal=29%
AAANWWTGC_UNKNOWN	AAANWWTGC_UNKNOWN		104	-0.25967357	-0.88494396	0.65842694	1	1	1971	tags=35%, list=18%, signal=42%
YTATTTTNR_V$MEF2_02	YTATTTTNR_V$MEF2_02		334	-0.24633017	-0.88142496	0.6551724	1	1	1294	tags=20%, list=12%, signal=22%
GGTAACC,MIR-409-5P	GGTAACC,MIR-409-5P		19	-0.2628969	-0.8805709	0.62924284	1	1	1979	tags=32%, list=18%, signal=38%
TGCCAAR_V$NF1_Q6	TGCCAAR_V$NF1_Q6		343	-0.24662144	-0.88039166	0.7020202	1	1	1145	tags=18%, list=10%, signal=20%
TGCACTT,MIR-519C,MIR-519B,MIR-519A	TGCACTT,MIR-519C,MIR-519B,MIR-519A		209	-0.20190172	-0.8784332	0.6875	1	1	1562	tags=21%, list=14%, signal=23%
V$MYOD_Q6_01	V$MYOD_Q6_01		104	-0.22693826	-0.87734985	0.68472904	1	1	1378	tags=22%, list=12%, signal=25%
V$EVI1_04	V$EVI1_04		123	-0.24561876	-0.87713826	0.6635294	1	1	1567	tags=24%, list=14%, signal=28%
V$PAX4_02	V$PAX4_02		124	-0.265264	-0.8746784	0.65091866	1	1	1608	tags=26%, list=14%, signal=30%
V$OCT1_04	V$OCT1_04		122	-0.24993962	-0.872624	0.6553398	1	1	1308	tags=19%, list=12%, signal=21%
V$HNF1_C	V$HNF1_C		120	-0.2680308	-0.8725131	0.6514423	1	1	1324	tags=24%, list=12%, signal=27%
V$NKX22_01	V$NKX22_01		79	-0.24188732	-0.8722028	0.7044968	1	1	2055	tags=32%, list=18%, signal=38%
V$AP4_Q6_01	V$AP4_Q6_01		126	-0.23905873	-0.8717146	0.7139423	1	1	1389	tags=21%, list=12%, signal=23%
V$FOX_Q2	V$FOX_Q2		102	-0.26703772	-0.86993355	0.60240966	1	1	1932	tags=29%, list=17%, signal=35%
YATGNWAAT_V$OCT_C	YATGNWAAT_V$OCT_C		174	-0.23466104	-0.86699647	0.67277485	1	1	1117	tags=17%, list=10%, signal=19%
V$PTF1BETA_Q6	V$PTF1BETA_Q6		115	-0.22833897	-0.86519814	0.7036145	1	1	2075	tags=28%, list=19%, signal=34%
TGGNNNNNNKCCAR_UNKNOWN	TGGNNNNNNKCCAR_UNKNOWN		208	-0.23292609	-0.86208576	0.7254902	1	1	1099	tags=16%, list=10%, signal=17%
V$CEBP_01	V$CEBP_01		120	-0.22858718	-0.85973096	0.7085308	1	1	1519	tags=21%, list=14%, signal=24%
V$FREAC3_01	V$FREAC3_01		121	-0.25925234	-0.8546316	0.71536523	1	1	1660	tags=26%, list=15%, signal=31%
V$MYOGENIN_Q6	V$MYOGENIN_Q6		112	-0.23661813	-0.8533389	0.7364706	1	1	894	tags=19%, list=8%, signal=20%
GCANCTGNY_V$MYOD_Q6	GCANCTGNY_V$MYOD_Q6		435	-0.22414352	-0.85126823	0.72192514	1	1	1405	tags=20%, list=13%, signal=22%
TTCYRGAA_UNKNOWN	TTCYRGAA_UNKNOWN		144	-0.21179596	-0.8499346	0.73394495	1	1	1597	tags=19%, list=14%, signal=22%
WTGAAAT_UNKNOWN	WTGAAAT_UNKNOWN		282	-0.22290248	-0.84551454	0.7741117	1	1	1174	tags=16%, list=10%, signal=17%
TGTTTGY_V$HNF3_Q6	TGTTTGY_V$HNF3_Q6		356	-0.21501023	-0.8428965	0.74129355	1	1	1490	tags=21%, list=13%, signal=24%
ATGAAGG,MIR-205	ATGAAGG,MIR-205		75	-0.24249898	-0.8405656	0.67333335	1	1	1400	tags=19%, list=13%, signal=21%
V$OCT1_Q5_01	V$OCT1_Q5_01		122	-0.24675037	-0.8402242	0.69337016	1	1	1369	tags=21%, list=12%, signal=24%
GCACTTT,MIR-17-5P,MIR-20A,MIR-106A,MIR-106B,MIR-20B,MIR-519D	GCACTTT,MIR-17-5P,MIR-20A,MIR-106A,MIR-106B,MIR-20B,MIR-519D		272	-0.18055077	-0.84019536	0.75555557	1	1	2204	tags=28%, list=20%, signal=33%
GGTGTGT,MIR-329	GGTGTGT,MIR-329		44	-0.22584906	-0.84015113	0.70709383	1	1	694	tags=11%, list=6%, signal=12%
V$OCT1_Q6	V$OCT1_Q6		124	-0.24096245	-0.8397587	0.7113924	1	1	1519	tags=23%, list=14%, signal=26%
TTCNRGNNNNTTC_V$HSF_Q6	TTCNRGNNNNTTC_V$HSF_Q6		75	-0.22095752	-0.8387379	0.6875	1	1	984	tags=15%, list=9%, signal=16%
V$CEBP_C	V$CEBP_C		93	-0.2408054	-0.83837295	0.7364341	1	1	818	tags=14%, list=7%, signal=15%
V$NKX62_Q2	V$NKX62_Q2		108	-0.24688156	-0.83823144	0.73880595	1	1	1100	tags=17%, list=10%, signal=18%
V$MEIS1_01	V$MEIS1_01		117	-0.23463246	-0.83462393	0.7628866	1	1	1461	tags=21%, list=13%, signal=24%
V$OCT1_01	V$OCT1_01		125	-0.21359815	-0.83300495	0.7893462	1	1	1117	tags=16%, list=10%, signal=18%
V$FREAC4_01	V$FREAC4_01		77	-0.26179054	-0.8320909	0.70023984	1	1	1406	tags=21%, list=13%, signal=24%
GGATTA_V$PITX2_Q2	GGATTA_V$PITX2_Q2		284	-0.20607816	-0.8293214	0.77304965	1	1	1160	tags=14%, list=10%, signal=15%
YCATTAA_UNKNOWN	YCATTAA_UNKNOWN		277	-0.23632248	-0.82791007	0.7017115	1	1	1236	tags=21%, list=11%, signal=23%
ATATGCA,MIR-448	ATATGCA,MIR-448		105	-0.21283676	-0.82731503	0.7215777	1	1	1023	tags=15%, list=9%, signal=17%
YTAATTAA_V$LHX3_01	YTAATTAA_V$LHX3_01		88	-0.23202159	-0.82277757	0.74242425	1	1	1100	tags=19%, list=10%, signal=21%
V$OCT1_06	V$OCT1_06		128	-0.23175398	-0.8216576	0.75434244	1	1	1562	tags=25%, list=14%, signal=29%
V$MEIS1BHOXA9_01	V$MEIS1BHOXA9_01		71	-0.24770324	-0.8214189	0.72704715	1	1	1149	tags=25%, list=10%, signal=28%
YGTCCTTGR_UNKNOWN	YGTCCTTGR_UNKNOWN		43	-0.21787752	-0.82071507	0.7946058	1	1	1278	tags=21%, list=11%, signal=24%
V$HLF_01	V$HLF_01		113	-0.22591296	-0.81827396	0.8023256	1	1	1294	tags=22%, list=12%, signal=25%
AAAYWAACM_V$HFH4_01	AAAYWAACM_V$HFH4_01		125	-0.24423346	-0.8176548	0.72684085	1	1	1559	tags=22%, list=14%, signal=26%
V$NF1_Q6_01	V$NF1_Q6_01		130	-0.23406936	-0.8174338	0.7692308	1	1	824	tags=15%, list=7%, signal=16%
V$AP4_Q5	V$AP4_Q5		130	-0.22601189	-0.8170782	0.7963917	1	1	1396	tags=22%, list=12%, signal=25%
WCTCNATGGY_UNKNOWN	WCTCNATGGY_UNKNOWN		30	-0.23993948	-0.81506634	0.7330416	1	1	1906	tags=30%, list=17%, signal=36%
V$TITF1_Q3	V$TITF1_Q3		118	-0.22578625	-0.8147197	0.75979114	1	1	1574	tags=22%, list=14%, signal=25%
V$CEBPB_01	V$CEBPB_01		135	-0.23039739	-0.81264293	0.81113803	1	1	1568	tags=21%, list=14%, signal=25%
V$TEF1_Q6	V$TEF1_Q6		110	-0.21899632	-0.81069475	0.8341014	1	1	965	tags=15%, list=9%, signal=17%
V$TCF11_01	V$TCF11_01		102	-0.23808151	-0.8095313	0.76958525	1	1	740	tags=13%, list=7%, signal=14%
V$TATA_C	V$TATA_C		165	-0.24245064	-0.8092412	0.7196262	1	1	1273	tags=22%, list=11%, signal=25%
TTAYRTAA_V$E4BP4_01	TTAYRTAA_V$E4BP4_01		107	-0.20628071	-0.8090426	0.84334767	1	1	1298	tags=21%, list=12%, signal=23%
AAAGACA,MIR-511	AAAGACA,MIR-511		103	-0.21343131	-0.80856675	0.7149028	1	1	716	tags=12%, list=6%, signal=12%
V$NKX3A_01	V$NKX3A_01		101	-0.2375978	-0.8047531	0.7688787	1	1	1233	tags=17%, list=11%, signal=19%
V$RFX1_01	V$RFX1_01		105	-0.20817737	-0.80372703	0.772093	1	1	1660	tags=23%, list=15%, signal=27%
V$GATA1_01	V$GATA1_01		127	-0.19534887	-0.8034348	0.8410596	1	1	1406	tags=18%, list=13%, signal=20%
TCANNTGAY_V$SREBP1_01	TCANNTGAY_V$SREBP1_01		246	-0.17366603	-0.80170375	0.87061405	1	1	2088	tags=25%, list=19%, signal=30%
TGCCTTA,MIR-124A	TGCCTTA,MIR-124A		285	-0.17285267	-0.80127287	0.8294243	1	1	2075	tags=24%, list=19%, signal=29%
CTTGTAT,MIR-381	CTTGTAT,MIR-381		96	-0.20733891	-0.80024683	0.78032035	1	1	2212	tags=30%, list=20%, signal=37%
V$NKX25_02	V$NKX25_02		115	-0.24023288	-0.7988221	0.74523807	1	1	1608	tags=24%, list=14%, signal=28%
V$HNF4ALPHA_Q6	V$HNF4ALPHA_Q6		131	-0.22421315	-0.7974618	0.7971698	1	1	1219	tags=20%, list=11%, signal=22%
V$WHN_B	V$WHN_B		121	-0.20252554	-0.79515207	0.8515284	1	1	2230	tags=29%, list=20%, signal=36%
V$CDPCR1_01	V$CDPCR1_01		59	-0.23505014	-0.7910278	0.79583335	1	1	1119	tags=17%, list=10%, signal=19%
V$HFH4_01	V$HFH4_01		91	-0.24460383	-0.790944	0.77367204	1	1	793	tags=14%, list=7%, signal=15%
V$HFH8_01	V$HFH8_01		108	-0.24390979	-0.78819174	0.7884131	1	1	1568	tags=23%, list=14%, signal=27%
V$HEB_Q6	V$HEB_Q6		123	-0.2146416	-0.7881867	0.9054945	1	1	780	tags=13%, list=7%, signal=14%
V$SRY_01	V$SRY_01		94	-0.22701806	-0.7873653	0.77590364	1	1	1559	tags=22%, list=14%, signal=26%
AAGCACT,MIR-520F	AAGCACT,MIR-520F		102	-0.1772404	-0.78589195	0.88837206	1	1	561	tags=8%, list=5%, signal=8%
GTATTAT,MIR-369-3P	GTATTAT,MIR-369-3P		96	-0.20305596	-0.7857144	0.81606764	1	1	659	tags=11%, list=6%, signal=12%
V$MTF1_Q4	V$MTF1_Q4		125	-0.20515318	-0.78543663	0.8630491	1	1	706	tags=11%, list=6%, signal=12%
V$IPF1_Q4	V$IPF1_Q4		117	-0.23019153	-0.78369725	0.8057554	1	1	1294	tags=19%, list=12%, signal=21%
GTGTTGA,MIR-505	GTGTTGA,MIR-505		53	-0.21705082	-0.7829174	0.8173302	1	1	922	tags=15%, list=8%, signal=16%
ATCATGA,MIR-433	ATCATGA,MIR-433		55	-0.19266286	-0.7819093	0.8467909	1	1	946	tags=13%, list=8%, signal=14%
V$OCT_Q6	V$OCT_Q6		119	-0.21726523	-0.7806081	0.8293333	1	1	1117	tags=16%, list=10%, signal=18%
V$AR_Q6	V$AR_Q6		108	-0.21671467	-0.77946705	0.87061405	1	1	1159	tags=19%, list=10%, signal=21%
V$OCT1_05	V$OCT1_05		115	-0.23174146	-0.7782831	0.79019076	1	1	1686	tags=23%, list=15%, signal=26%
ATAAGCT,MIR-21	ATAAGCT,MIR-21		69	-0.22868486	-0.7762876	0.7862069	1	1	2079	tags=32%, list=19%, signal=39%
RTAAACA_V$FREAC2_01	RTAAACA_V$FREAC2_01		456	-0.1962698	-0.7755695	0.90201	1	1	1568	tags=20%, list=14%, signal=22%
V$GATA6_01	V$GATA6_01		138	-0.23618256	-0.7755676	0.90338165	0.998698	1	1613	tags=28%, list=14%, signal=33%
V$FOXM1_01	V$FOXM1_01		120	-0.20497371	-0.77518886	0.87198067	0.99511194	1	1519	tags=22%, list=14%, signal=25%
GTACTGT,MIR-101	GTACTGT,MIR-101		130	-0.19600497	-0.7745964	0.8867102	0.99214876	1	1571	tags=19%, list=14%, signal=22%
AGCACTT,MIR-93,MIR-302A,MIR-302B,MIR-302C,MIR-302D,MIR-372,MIR-373,MIR-520E,MIR-520A,MIR-526B,MIR-520B,MIR-520C,MIR-520D	AGCACTT,MIR-93,MIR-302A,MIR-302B,MIR-302C,MIR-302D,MIR-372,MIR-373,MIR-520E,MIR-520A,MIR-526B,MIR-520B,MIR-520C,MIR-520D		140	-0.17584173	-0.7733069	0.8491879	0.990542	1	2103	tags=24%, list=19%, signal=30%
TGAATGT,MIR-181A,MIR-181B,MIR-181C,MIR-181D	TGAATGT,MIR-181A,MIR-181B,MIR-181C,MIR-181D		216	-0.16924953	-0.77156055	0.9088729	0.9903687	1	1562	tags=17%, list=14%, signal=20%
V$CDX2_Q5	V$CDX2_Q5		111	-0.23992148	-0.7702104	0.8014706	0.9888681	1	1553	tags=28%, list=14%, signal=32%
AACTGAC,MIR-223	AACTGAC,MIR-223		54	-0.223818	-0.7683814	0.8205689	0.9883611	1	482	tags=11%, list=4%, signal=12%
RGAGGAARY_V$PU1_Q6	RGAGGAARY_V$PU1_Q6		237	-0.20267116	-0.76697105	0.8917051	0.98681015	1	1144	tags=16%, list=10%, signal=17%
V$LEF1_Q6	V$LEF1_Q6		126	-0.20825298	-0.7623499	0.8315508	0.9922885	1	1262	tags=19%, list=11%, signal=21%
GTTATAT,MIR-410	GTTATAT,MIR-410		48	-0.23037128	-0.75950307	0.74940336	0.99385935	1	1457	tags=21%, list=13%, signal=24%
V$HP1SITEFACTOR_Q6	V$HP1SITEFACTOR_Q6		113	-0.2190539	-0.7564026	0.8487805	0.9958305	1	911	tags=14%, list=8%, signal=15%
V$OCT1_03	V$OCT1_03		101	-0.20751867	-0.7562642	0.8997429	0.99194336	1	1494	tags=19%, list=13%, signal=22%
V$TAL1ALPHAE47_01	V$TAL1ALPHAE47_01		119	-0.2112633	-0.751376	0.9125	0.99723613	1	1133	tags=16%, list=10%, signal=18%
WGGAATGY_V$TEF1_Q6	WGGAATGY_V$TEF1_Q6		173	-0.21449916	-0.7471928	0.8758465	1	1	1432	tags=21%, list=13%, signal=23%
ATGTACA,MIR-493	ATGTACA,MIR-493		142	-0.1834484	-0.7457388	0.8530806	0.99908733	1	1113	tags=13%, list=10%, signal=15%
V$DBP_Q6	V$DBP_Q6		120	-0.1903906	-0.74566334	0.9719388	0.99501586	1	1007	tags=13%, list=9%, signal=14%
AGCATTA,MIR-155	AGCATTA,MIR-155		72	-0.19666542	-0.7441084	0.84418607	0.9937279	1	1841	tags=24%, list=16%, signal=28%
V$TAL1BETAITF2_01	V$TAL1BETAITF2_01		120	-0.22372822	-0.74373645	0.861244	0.990177	1	507	tags=10%, list=5%, signal=10%
V$POU3F2_02	V$POU3F2_02		124	-0.220644	-0.74294096	0.822695	0.98749787	1	824	tags=15%, list=7%, signal=15%
V$E4BP4_01	V$E4BP4_01		94	-0.18282536	-0.74228317	0.9424779	0.9846639	1	1163	tags=16%, list=10%, signal=18%
V$FOXO4_01	V$FOXO4_01		108	-0.21060796	-0.7418346	0.8862559	0.9816092	1	1140	tags=15%, list=10%, signal=16%
ACAWYAAAG_UNKNOWN	ACAWYAAAG_UNKNOWN		47	-0.22038883	-0.741582	0.8934783	0.97807854	1	519	tags=9%, list=5%, signal=9%
V$GR_01	V$GR_01		100	-0.20809892	-0.7381607	0.9115479	0.9798302	1	1551	tags=19%, list=14%, signal=22%
V$ZF5_B	V$ZF5_B		117	-0.16383305	-0.73732394	0.97866666	0.9770821	1	1578	tags=18%, list=14%, signal=21%
YAATNRNNNYNATT_UNKNOWN	YAATNRNNNYNATT_UNKNOWN		51	-0.22877398	-0.7342471	0.87004405	0.9786941	1	1384	tags=20%, list=12%, signal=22%
V$NCX_01	V$NCX_01		79	-0.23604418	-0.73418367	0.8869779	0.97481185	1	1159	tags=19%, list=10%, signal=21%
V$HNF1_01	V$HNF1_01		129	-0.24027942	-0.7338056	0.85480094	0.9715795	1	1236	tags=22%, list=11%, signal=24%
GTAAACC,MIR-299-5P	GTAAACC,MIR-299-5P		31	-0.20527692	-0.73227817	0.8277405	0.97017443	1	1645	tags=29%, list=15%, signal=34%
V$LEF1_Q2	V$LEF1_Q2		104	-0.21079817	-0.7317033	0.8752941	0.9672569	1	859	tags=13%, list=8%, signal=13%
V$PAX4_01	V$PAX4_01		135	-0.16187508	-0.7287498	0.94258374	0.96805584	1	1539	tags=18%, list=14%, signal=20%
V$OCT1_B	V$OCT1_B		125	-0.20092458	-0.72488207	0.96533334	0.9700815	1	1117	tags=18%, list=10%, signal=19%
CTTTGCA,MIR-527	CTTTGCA,MIR-527		129	-0.17719853	-0.72358173	0.91810346	0.9682733	1	2181	tags=27%, list=19%, signal=33%
V$LYF1_01	V$LYF1_01		128	-0.20098348	-0.7199175	0.9380054	0.9705356	1	1081	tags=15%, list=10%, signal=16%
TAGCTTT,MIR-9	TAGCTTT,MIR-9		127	-0.17895477	-0.7195287	0.93	0.9671728	1	1638	tags=21%, list=15%, signal=25%
V$BRN2_01	V$BRN2_01		114	-0.19873862	-0.71901184	0.9461538	0.9642072	1	1393	tags=17%, list=12%, signal=19%
V$STAT6_01	V$STAT6_01		115	-0.1879317	-0.7152551	0.9525	0.96595246	1	1382	tags=18%, list=12%, signal=21%
V$CDP_01	V$CDP_01		37	-0.24742948	-0.7134143	0.8912037	0.9648439	1	674	tags=16%, list=6%, signal=17%
V$S8_01	V$S8_01		120	-0.220176	-0.71250546	0.8681592	0.9621714	1	1595	tags=25%, list=14%, signal=29%
V$HSF_Q6	V$HSF_Q6		96	-0.19851254	-0.7121875	0.91555554	0.958934	1	2048	tags=29%, list=18%, signal=35%
V$RREB1_01	V$RREB1_01		101	-0.1641638	-0.6997606	0.96710527	0.97173476	1	570	tags=8%, list=5%, signal=8%
V$NKX61_01	V$NKX61_01		115	-0.21304774	-0.6835979	0.9336493	0.98536193	1	2134	tags=31%, list=19%, signal=38%
AACATTC,MIR-409-3P	AACATTC,MIR-409-3P		63	-0.18429966	-0.67980105	0.96363634	0.98565304	1	934	tags=13%, list=8%, signal=14%
V$P53_DECAMER_Q2	V$P53_DECAMER_Q2		126	-0.17759353	-0.6796564	0.98564595	0.9820129	1	1562	tags=21%, list=14%, signal=24%
V$CEBPA_01	V$CEBPA_01		119	-0.18058433	-0.67763793	0.9863326	0.9802637	1	1448	tags=17%, list=13%, signal=19%
V$TAL1BETAE47_01	V$TAL1BETAE47_01		118	-0.20100693	-0.6743275	0.94847775	0.9798471	1	1553	tags=23%, list=14%, signal=26%
GTGCCAT,MIR-183	GTGCCAT,MIR-183		100	-0.18323833	-0.671854	0.9109731	0.9782165	1	1836	tags=26%, list=16%, signal=31%
V$STAT4_01	V$STAT4_01		133	-0.19480433	-0.6685022	0.95844156	0.97761875	1	1451	tags=21%, list=13%, signal=24%
ATGTTAA,MIR-302C	ATGTTAA,MIR-302C		126	-0.16700095	-0.6559472	0.9760192	0.9854257	1	1444	tags=17%, list=13%, signal=19%
V$HNF3B_01	V$HNF3B_01		103	-0.19788279	-0.6523816	0.98447895	0.98449326	1	1423	tags=19%, list=13%, signal=22%
CATGTAA,MIR-496	CATGTAA,MIR-496		92	-0.16390146	-0.6459214	0.9933481	0.9851552	1	1856	tags=24%, list=17%, signal=28%
V$HFH3_01	V$HFH3_01		88	-0.20626	-0.6435591	0.9507389	0.9829168	1	692	tags=11%, list=6%, signal=12%
V$IRF1_01	V$IRF1_01		122	-0.17882021	-0.6336065	0.98956156	0.9859026	1	1807	tags=22%, list=16%, signal=26%
CAAGGAT,MIR-362	CAAGGAT,MIR-362		33	-0.17404138	-0.62474346	0.9610895	0.9870385	1	1571	tags=18%, list=14%, signal=21%
V$NFAT_Q6	V$NFAT_Q6		125	-0.17876884	-0.62100697	0.9777778	0.9855122	1	1932	tags=24%, list=17%, signal=29%
V$PAX3_B	V$PAX3_B		44	-0.16839574	-0.61957175	0.96805894	0.9825824	1	706	tags=11%, list=6%, signal=12%
V$IRF2_01	V$IRF2_01		55	-0.18026784	-0.6068849	0.9785408	0.9851419	1	1453	tags=16%, list=13%, signal=19%
GTTAAAG,MIR-302B	GTTAAAG,MIR-302B		38	-0.18384072	-0.5815407	0.9722922	0.99039584	1	1422	tags=24%, list=13%, signal=27%
V$COMP1_01	V$COMP1_01		64	-0.18396927	-0.57430315	0.9977827	0.9887168	1	1932	tags=23%, list=17%, signal=28%
V$HFH1_01	V$HFH1_01		124	-0.1709617	-0.5591569	0.99492383	0.9885615	1	1233	tags=15%, list=11%, signal=16%
