# Supplementary material for: A genomic analysis of mouse models of breast cancer reveals molecular features of mouse models and relationships to human breast cancer
Source: Breast Cancer Res. 2014 Jun 5;16(3):R59. doi: 10.1186/bcr3672 (PMC4078930; doi:10.1186/bcr3672)
Supplement: Additional file 11 — GSEA for mouse models compared to all other models or to mammary gland development. Listed by model. [file bcr3672-S11.zip › AdditionalFile11/brca_p53_mutant/Vs_normal_mammary/C3/Upregulated_in_BRCA_p53_mut_vs_otherModels.txt]

NAME	GS<br> follow link to MSigDB	GS DETAILS	SIZE	ES	NES	NOM p-val	FDR q-val	FWER p-val	RANK AT MAX	LEADING EDGE
AAGWWRNYGGC_UNKNOWN	AAGWWRNYGGC_UNKNOWN	Details ...	50	0.4311569	1.6404696	0.015350877	1	0.557	2452	tags=30%, list=22%, signal=38%
GTGGTGA,MIR-197	GTGGTGA,MIR-197	Details ...	34	0.4574158	1.5824853	0.005545287	1	0.664	2585	tags=35%, list=23%, signal=46%
GGGCATT,MIR-365	GGGCATT,MIR-365	Details ...	60	0.44292513	1.5456836	0.01980198	1	0.74	1918	tags=23%, list=17%, signal=28%
TAANNYSGCG_UNKNOWN	TAANNYSGCG_UNKNOWN	Details ...	40	0.36405292	1.511983	0.04519774	1	0.781	672	tags=15%, list=6%, signal=16%
YTCCCRNNAGGY_UNKNOWN	YTCCCRNNAGGY_UNKNOWN	Details ...	32	0.43033534	1.5034405	0.026465029	1	0.795	2644	tags=38%, list=24%, signal=49%
V$STAT1_01	V$STAT1_01	Details ...	37	0.45948324	1.4899703	0.04283054	1	0.814	1052	tags=27%, list=9%, signal=30%
V$ATF6_01	V$ATF6_01	Details ...	63	0.39278027	1.4796147	0.032818533	1	0.822	4558	tags=52%, list=41%, signal=88%
V$XBP1_01	V$XBP1_01	Details ...	65	0.4065391	1.4745655	0.03963964	1	0.827	2846	tags=35%, list=25%, signal=47%
V$NFY_C	V$NFY_C	Details ...	112	0.37233824	1.4652145	0.001923077	1	0.841	2978	tags=39%, list=27%, signal=53%
GGAANCGGAANY_UNKNOWN	GGAANCGGAANY_UNKNOWN	Details ...	52	0.367683	1.4530376	0.12323232	1	0.856	4848	tags=56%, list=43%, signal=98%
V$E2F1_Q6	V$E2F1_Q6	Details ...	103	0.36737797	1.4266803	0.11730769	1	0.876	2935	tags=34%, list=26%, signal=46%
V$TEL2_Q6	V$TEL2_Q6	Details ...	109	0.35741076	1.4168245	0.12927757	1	0.89	3632	tags=41%, list=32%, signal=61%
V$NFY_Q6_01	V$NFY_Q6_01	Details ...	129	0.3563711	1.4167118	0.03888889	1	0.89	2452	tags=31%, list=22%, signal=39%
V$E2F_Q6_01	V$E2F_Q6_01	Details ...	110	0.36275283	1.4141349	0.08151093	1	0.89	2681	tags=34%, list=24%, signal=44%
V$ATF_01	V$ATF_01	Details ...	128	0.33593217	1.4122095	0.03642987	1	0.894	2138	tags=23%, list=19%, signal=28%
V$LXR_Q3	V$LXR_Q3	Details ...	34	0.4352119	1.4088743	0.087649405	1	0.896	2739	tags=32%, list=24%, signal=43%
V$EGR3_01	V$EGR3_01	Details ...	34	0.40658352	1.4034257	0.08076923	1	0.903	2775	tags=32%, list=25%, signal=43%
CTACCTC,LET-7A,LET-7B,LET-7C,LET-7D,LET-7E,LET-7F,MIR-98,LET-7G,LET-7I	CTACCTC,LET-7A,LET-7B,LET-7C,LET-7D,LET-7E,LET-7F,MIR-98,LET-7G,LET-7I	Details ...	184	0.3189014	1.40242	0.011904762	1	0.903	2557	tags=30%, list=23%, signal=38%
V$NFY_01	V$NFY_01	Details ...	126	0.3654929	1.3974309	0.03914591	1	0.908	2422	tags=33%, list=22%, signal=42%
V$E2F1_Q3	V$E2F1_Q3	Details ...	105	0.35903895	1.3860794	0.09469697	1	0.919	1767	tags=22%, list=16%, signal=26%
CAGCCTC,MIR-485-5P	CAGCCTC,MIR-485-5P	Details ...	73	0.37745637	1.3815583	0.083636366	1	0.922	3356	tags=47%, list=30%, signal=66%
V$HIF1_Q5	V$HIF1_Q5	Details ...	121	0.37010175	1.379073	0.06185567	1	0.922	3696	tags=38%, list=33%, signal=56%
V$TAXCREB_01	V$TAXCREB_01	Details ...	70	0.37569636	1.3731514	0.07540395	1	0.923	2292	tags=26%, list=20%, signal=32%
GGCNNMSMYNTTG_UNKNOWN	GGCNNMSMYNTTG_UNKNOWN	Details ...	35	0.36577666	1.3617643	0.14779271	1	0.933	3740	tags=34%, list=33%, signal=51%
V$ATF3_Q6	V$ATF3_Q6	Details ...	117	0.36318985	1.357881	0.09397163	1	0.934	2138	tags=24%, list=19%, signal=29%
V$STAT_Q6	V$STAT_Q6	Details ...	133	0.3665624	1.3535229	0.073529415	1	0.934	1960	tags=25%, list=18%, signal=30%
V$ELK1_02	V$ELK1_02	Details ...	113	0.30799574	1.3528888	0.14592275	1	0.934	4245	tags=43%, list=38%, signal=69%
MCAATNNNNNGCG_UNKNOWN	MCAATNNNNNGCG_UNKNOWN	Details ...	50	0.38808048	1.3492985	0.13661203	1	0.934	1963	tags=24%, list=18%, signal=29%
V$E2F_Q4_01	V$E2F_Q4_01	Details ...	108	0.35251835	1.3483349	0.14	1	0.934	2989	tags=32%, list=27%, signal=44%
CYTAGCAAY_UNKNOWN	CYTAGCAAY_UNKNOWN	Details ...	63	0.3518669	1.3475571	0.053956833	1	0.935	2687	tags=30%, list=24%, signal=39%
V$E2F1_Q4_01	V$E2F1_Q4_01	Details ...	105	0.33183077	1.3471159	0.11984283	1	0.935	2989	tags=32%, list=27%, signal=44%
V$EGR2_01	V$EGR2_01	Details ...	85	0.35868153	1.3467203	0.067736186	1	0.935	2452	tags=28%, list=22%, signal=36%
SGCGSSAAA_V$E2F1DP2_01	SGCGSSAAA_V$E2F1DP2_01	Details ...	75	0.37140626	1.3441509	0.14563107	0.994702	0.936	3319	tags=41%, list=30%, signal=58%
V$E2F1_Q6_01	V$E2F1_Q6_01	Details ...	112	0.32832554	1.3402259	0.12969925	0.99380946	0.937	2428	tags=27%, list=22%, signal=34%
V$E2F4DP1_01	V$E2F4DP1_01	Details ...	101	0.33610475	1.3288597	0.14203455	1	0.942	2935	tags=33%, list=26%, signal=44%
ACCTGTTG_UNKNOWN	ACCTGTTG_UNKNOWN	Details ...	72	0.39639297	1.3287883	0.103053436	1	0.942	2148	tags=31%, list=19%, signal=38%
V$SP1_Q6_01	V$SP1_Q6_01	Details ...	126	0.31019053	1.3259944	0.09187279	1	0.943	2518	tags=26%, list=22%, signal=33%
CTCAGGG,MIR-125B,MIR-125A	CTCAGGG,MIR-125B,MIR-125A	Details ...	177	0.31117862	1.3211274	0.059386972	1	0.949	2440	tags=26%, list=22%, signal=33%
V$GABP_B	V$GABP_B	Details ...	114	0.31869403	1.3152794	0.1849711	1	0.951	3658	tags=41%, list=33%, signal=61%
KTGGYRSGAA_UNKNOWN	KTGGYRSGAA_UNKNOWN	Details ...	42	0.40180415	1.3132302	0.22142857	1	0.952	4203	tags=55%, list=38%, signal=87%
V$NFMUE1_Q6	V$NFMUE1_Q6	Details ...	118	0.27571747	1.312157	0.14028056	0.99129766	0.952	4147	tags=36%, list=37%, signal=56%
CCAGGTT,MIR-490	CCAGGTT,MIR-490	Details ...	27	0.38997456	1.3112284	0.11487759	0.97441405	0.954	2932	tags=41%, list=26%, signal=55%
V$E2F_Q4	V$E2F_Q4	Details ...	102	0.32680616	1.3016448	0.17450981	1	0.957	2935	tags=30%, list=26%, signal=41%
V$E2F_03	V$E2F_03	Details ...	115	0.33002403	1.3011564	0.17281553	0.99373144	0.957	2964	tags=33%, list=26%, signal=44%
V$E2F1_Q4	V$E2F1_Q4	Details ...	115	0.29757476	1.2990524	0.124282986	0.9842414	0.961	2002	tags=20%, list=18%, signal=24%
CAGCAGG,MIR-370	CAGCAGG,MIR-370	Details ...	74	0.34972686	1.2979594	0.078998074	0.96988493	0.961	3740	tags=43%, list=33%, signal=64%
V$E2F1DP1_01	V$E2F1DP1_01	Details ...	96	0.33631387	1.2966974	0.19011407	0.9566617	0.962	3337	tags=38%, list=30%, signal=53%
V$E2F1DP2_01	V$E2F1DP2_01	Details ...	96	0.33631387	1.2966974	0.19011407	0.9367312	0.962	3337	tags=38%, list=30%, signal=53%
V$E2F4DP2_01	V$E2F4DP2_01	Details ...	96	0.33631387	1.2966974	0.19011407	0.9176143	0.962	3337	tags=38%, list=30%, signal=53%
V$CREB_02	V$CREB_02	Details ...	122	0.29676676	1.296661	0.066787004	0.8994128	0.962	2292	tags=25%, list=20%, signal=31%
V$E2F_02	V$E2F_02	Details ...	97	0.33259246	1.2893924	0.19011407	0.9226089	0.962	3337	tags=37%, list=30%, signal=52%
V$E2F_Q3_01	V$E2F_Q3_01	Details ...	106	0.3105327	1.2884583	0.15234375	0.9102929	0.962	2989	tags=31%, list=27%, signal=42%
V$E2F_Q3	V$E2F_Q3	Details ...	107	0.31894392	1.2879711	0.1326923	0.89533293	0.962	2681	tags=27%, list=24%, signal=35%
V$HIF1_Q3	V$HIF1_Q3	Details ...	116	0.32685283	1.2822802	0.104347825	0.90985096	0.962	1992	tags=22%, list=18%, signal=26%
GGCCAGT,MIR-193A,MIR-193B	GGCCAGT,MIR-193A,MIR-193B	Details ...	42	0.3501652	1.281804	0.11347517	0.8956446	0.962	4004	tags=48%, list=36%, signal=74%
V$E2F_Q6	V$E2F_Q6	Details ...	101	0.32638144	1.2793319	0.19417475	0.89310026	0.962	2935	tags=31%, list=26%, signal=41%
GTGACTT,MIR-224	GTGACTT,MIR-224	Details ...	79	0.3258165	1.278453	0.09841828	0.88171184	0.962	1243	tags=19%, list=11%, signal=21%
ACTAYRNNNCCCR_UNKNOWN	ACTAYRNNNCCCR_UNKNOWN	Details ...	184	0.29037526	1.2741698	0.14147286	0.8894208	0.966	3473	tags=30%, list=31%, signal=43%
V$AP1_Q4	V$AP1_Q4	Details ...	137	0.34148088	1.2693578	0.13457943	0.90097064	0.97	1945	tags=28%, list=17%, signal=33%
ACATTCC,MIR-1,MIR-206	ACATTCC,MIR-1,MIR-206	Details ...	140	0.27224994	1.2663295	0.081803	0.9011166	0.97	2429	tags=26%, list=22%, signal=32%
V$HEN1_01	V$HEN1_01		92	0.3392827	1.26033	0.1418919	0.9187179	0.971	3917	tags=40%, list=35%, signal=61%
GAGCTGG,MIR-337	GAGCTGG,MIR-337		76	0.32830197	1.259707	0.14634146	0.907666	0.971	3259	tags=32%, list=29%, signal=44%
V$STAT1_03	V$STAT1_03		116	0.2898634	1.2521027	0.09589041	0.9338751	0.971	2013	tags=20%, list=18%, signal=24%
V$NFY_Q6	V$NFY_Q6		119	0.33150136	1.2518924	0.13747646	0.92027736	0.971	1354	tags=17%, list=12%, signal=19%
V$PPARG_01	V$PPARG_01		21	0.427905	1.2468641	0.19360903	0.9320197	0.975	679	tags=14%, list=6%, signal=15%
V$E2F_Q2	V$E2F_Q2		79	0.3531632	1.2450597	0.21917808	0.9266871	0.975	2823	tags=32%, list=25%, signal=42%
V$E4F1_Q6	V$E4F1_Q6		131	0.28355473	1.244242	0.1252236	0.91644484	0.975	2553	tags=25%, list=23%, signal=32%
YGACNNYACAR_UNKNOWN	YGACNNYACAR_UNKNOWN		44	0.35531947	1.2423999	0.18829982	0.9126659	0.975	1001	tags=16%, list=9%, signal=17%
V$E2F1DP1RB_01	V$E2F1DP1RB_01		100	0.30095664	1.2389628	0.20754717	0.91731155	0.975	2935	tags=28%, list=26%, signal=38%
V$EGR_Q6	V$EGR_Q6		134	0.2948462	1.233528	0.14558059	0.9331835	0.98	4026	tags=42%, list=36%, signal=64%
GTGACGY_V$E4F1_Q6	GTGACGY_V$E4F1_Q6		316	0.25729835	1.2330786	0.11192661	0.92260164	0.981	3676	tags=33%, list=33%, signal=48%
V$CREB_Q4	V$CREB_Q4		115	0.29596865	1.2302595	0.13532513	0.92509115	0.981	4025	tags=40%, list=36%, signal=62%
V$NRF2_01	V$NRF2_01		121	0.28443354	1.2281846	0.21529175	0.92351854	0.981	4544	tags=45%, list=41%, signal=74%
GTCTTCC,MIR-7	GTCTTCC,MIR-7		79	0.29755655	1.2226143	0.16698657	0.93841803	0.983	2973	tags=29%, list=27%, signal=39%
GGGYGTGNY_UNKNOWN	GGGYGTGNY_UNKNOWN		325	0.30797604	1.2200904	0.17981651	0.9396746	0.983	2673	tags=29%, list=24%, signal=36%
TCATCTC,MIR-143	TCATCTC,MIR-143		70	0.30900952	1.218694	0.17272727	0.9344311	0.983	2695	tags=30%, list=24%, signal=39%
V$BACH2_01	V$BACH2_01		140	0.32885265	1.215181	0.15277778	0.9405388	0.984	2082	tags=26%, list=19%, signal=31%
V$STAT1_02	V$STAT1_02		117	0.27634424	1.2124903	0.18495935	0.94288236	0.985	3861	tags=33%, list=34%, signal=50%
V$MSX1_01	V$MSX1_01		98	0.3452923	1.2117282	0.18664384	0.9346424	0.985	2074	tags=32%, list=19%, signal=38%
ARGGGTTAA_UNKNOWN	ARGGGTTAA_UNKNOWN		69	0.3491197	1.2046049	0.22181146	0.9579912	0.985	1962	tags=29%, list=18%, signal=35%
V$NFKB_Q6_01	V$NFKB_Q6_01		113	0.37140244	1.200595	0.24156305	0.9658227	0.986	3338	tags=43%, list=30%, signal=61%
V$ELK1_01	V$ELK1_01		124	0.2917988	1.1974638	0.21414538	0.9697883	0.986	4245	tags=44%, list=38%, signal=71%
V$ALPHACP1_01	V$ALPHACP1_01		127	0.31160942	1.1974216	0.148423	0.95847064	0.986	1599	tags=20%, list=14%, signal=23%
V$LXR_DR4_Q3	V$LXR_DR4_Q3		46	0.34761465	1.1921034	0.22361359	0.97342736	0.986	3526	tags=43%, list=31%, signal=63%
GGARNTKYCCA_UNKNOWN	GGARNTKYCCA_UNKNOWN		36	0.3749302	1.188916	0.20817845	0.97710323	0.986	1137	tags=17%, list=10%, signal=18%
ATAGGAA,MIR-202	ATAGGAA,MIR-202		52	0.29054967	1.1886392	0.2030981	0.9672314	0.986	2695	tags=29%, list=24%, signal=38%
V$CREB_Q2	V$CREB_Q2		124	0.29369912	1.1885237	0.21265379	0.95657516	0.986	4064	tags=41%, list=36%, signal=64%
CCGNMNNTNACG_UNKNOWN	CCGNMNNTNACG_UNKNOWN		38	0.29227623	1.1872729	0.26931107	0.95170563	0.986	3342	tags=32%, list=30%, signal=45%
RCGCANGCGY_V$NRF1_Q6	RCGCANGCGY_V$NRF1_Q6		412	0.22928141	1.1866851	0.22310758	0.9439351	0.986	4879	tags=43%, list=44%, signal=74%
V$MYCMAX_01	V$MYCMAX_01		121	0.296118	1.1837023	0.22937626	0.94818705	0.986	2024	tags=21%, list=18%, signal=26%
ATGGYGGA_UNKNOWN	ATGGYGGA_UNKNOWN		43	0.31053028	1.1834147	0.21305183	0.93924826	0.986	4977	tags=51%, list=44%, signal=92%
V$USF_01	V$USF_01		109	0.2618133	1.1826435	0.22709924	0.9330459	0.986	3560	tags=33%, list=32%, signal=48%
V$COREBINDINGFACTOR_Q6	V$COREBINDINGFACTOR_Q6		138	0.332699	1.182068	0.21025641	0.9265562	0.986	1845	tags=22%, list=16%, signal=26%
V$STAT5A_04	V$STAT5A_04		99	0.36680266	1.17948	0.21201414	0.92884517	0.986	1575	tags=22%, list=14%, signal=26%
V$PU1_Q6	V$PU1_Q6		110	0.31030065	1.1784362	0.21708184	0.9235161	0.986	3119	tags=30%, list=28%, signal=41%
V$BACH1_01	V$BACH1_01		142	0.32994694	1.1758678	0.23175183	0.9256717	0.986	1985	tags=25%, list=18%, signal=30%
V$AP1_Q4_01	V$AP1_Q4_01		145	0.32592016	1.1753426	0.21565217	0.9184905	0.986	3185	tags=37%, list=28%, signal=51%
V$NFKB_C	V$NFKB_C		136	0.35091734	1.1744928	0.24184261	0.9127939	0.987	3295	tags=38%, list=29%, signal=54%
GTGCAAT,MIR-25,MIR-32,MIR-92,MIR-363,MIR-367	GTGCAAT,MIR-25,MIR-32,MIR-92,MIR-363,MIR-367		159	0.28451324	1.1722496	0.20892857	0.9138359	0.987	2624	tags=27%, list=23%, signal=35%
CAGTCAC,MIR-134	CAGTCAC,MIR-134		25	0.31903312	1.1698968	0.26344085	0.9152409	0.988	3909	tags=36%, list=35%, signal=55%
GGCNKCCATNK_UNKNOWN	GGCNKCCATNK_UNKNOWN		57	0.2567671	1.1685091	0.2155477	0.9130701	0.988	2774	tags=26%, list=25%, signal=35%
RYTGCNNRGNAAC_V$MIF1_01	RYTGCNNRGNAAC_V$MIF1_01		33	0.3635366	1.166095	0.22767076	0.9153546	0.988	3102	tags=42%, list=28%, signal=59%
YYCATTCAWW_UNKNOWN	YYCATTCAWW_UNKNOWN		91	0.33943802	1.1641649	0.2195122	0.91595715	0.988	2099	tags=26%, list=19%, signal=32%
ACTGCCT,MIR-34B	ACTGCCT,MIR-34B		111	0.2951668	1.1639833	0.2155797	0.9080382	0.988	3983	tags=39%, list=36%, signal=60%
CACTGTG,MIR-128A,MIR-128B	CACTGTG,MIR-128A,MIR-128B		168	0.26790616	1.1618574	0.2241993	0.9088411	0.989	3682	tags=36%, list=33%, signal=53%
GCCATNTTG_V$YY1_Q6	GCCATNTTG_V$YY1_Q6		200	0.23075695	1.1611538	0.28942117	0.9040162	0.989	4116	tags=32%, list=37%, signal=50%
V$NFKAPPAB_01	V$NFKAPPAB_01		125	0.36078998	1.1603523	0.26455027	0.8987632	0.989	3477	tags=43%, list=31%, signal=62%
YGCANTGCR_UNKNOWN	YGCANTGCR_UNKNOWN		52	0.2853977	1.1602712	0.26597583	0.8906953	0.989	2120	tags=19%, list=19%, signal=24%
CTAGGAA,MIR-384	CTAGGAA,MIR-384		31	0.36298317	1.1602516	0.26573426	0.8825867	0.989	3281	tags=42%, list=29%, signal=59%
V$ZF5_01	V$ZF5_01		123	0.28298128	1.1560979	0.21893491	0.89266413	0.991	2566	tags=23%, list=23%, signal=29%
V$MAZR_01	V$MAZR_01		109	0.2749504	1.1524912	0.25090253	0.90076554	0.991	2620	tags=23%, list=23%, signal=30%
CTGRYYYNATT_UNKNOWN	CTGRYYYNATT_UNKNOWN		34	0.35974112	1.1501946	0.26297578	0.9031467	0.991	3121	tags=50%, list=28%, signal=69%
V$SPZ1_01	V$SPZ1_01		127	0.28672424	1.1493787	0.23290204	0.89868563	0.991	4418	tags=44%, list=39%, signal=72%
V$AP1_Q6	V$AP1_Q6		130	0.31954816	1.1493375	0.25228518	0.8909378	0.991	1985	tags=26%, list=18%, signal=31%
V$CREB_Q4_01	V$CREB_Q4_01		103	0.29824898	1.146691	0.22597864	0.8948412	0.991	3724	tags=37%, list=33%, signal=55%
TCCCRNNRTGC_UNKNOWN	TCCCRNNRTGC_UNKNOWN		80	0.26742363	1.1438733	0.32586557	0.89883757	0.991	1568	tags=14%, list=14%, signal=16%
YKACATTT_UNKNOWN	YKACATTT_UNKNOWN		121	0.28245792	1.142031	0.22359155	0.8986378	0.991	2119	tags=21%, list=19%, signal=26%
TGAYRTCA_V$ATF3_Q6	TGAYRTCA_V$ATF3_Q6		259	0.2968236	1.136415	0.2618629	0.91527206	0.992	2878	tags=30%, list=26%, signal=39%
GAGCCAG,MIR-149	GAGCCAG,MIR-149		73	0.30677345	1.1351447	0.28429425	0.91316587	0.992	4234	tags=47%, list=38%, signal=74%
RRCCGTTA_UNKNOWN	RRCCGTTA_UNKNOWN		35	0.32513973	1.1334959	0.29674795	0.9128294	0.992	1599	tags=20%, list=14%, signal=23%
V$AP2GAMMA_01	V$AP2GAMMA_01		119	0.28667274	1.1327175	0.2410072	0.90870744	0.992	2907	tags=29%, list=26%, signal=39%
V$PPARA_02	V$PPARA_02		61	0.3050075	1.1312011	0.26870748	0.907883	0.992	2440	tags=25%, list=22%, signal=31%
TTTTGAG,MIR-373	TTTTGAG,MIR-373		116	0.25393072	1.128388	0.27209705	0.91222596	0.992	2489	tags=22%, list=22%, signal=29%
V$EGR1_01	V$EGR1_01		131	0.26331523	1.125911	0.27221173	0.91523975	0.992	3700	tags=35%, list=33%, signal=52%
CTGAGCC,MIR-24	CTGAGCC,MIR-24		123	0.28915608	1.124516	0.2897959	0.9139857	0.992	4516	tags=46%, list=40%, signal=75%
GTTRYCATRR_UNKNOWN	GTTRYCATRR_UNKNOWN		67	0.3069629	1.1194441	0.2923077	0.9285408	0.992	4199	tags=37%, list=37%, signal=59%
TGGTGCT,MIR-29A,MIR-29B,MIR-29C	TGGTGCT,MIR-29A,MIR-29B,MIR-29C		251	0.27752957	1.1180909	0.27949184	0.92679095	0.992	3425	tags=36%, list=31%, signal=51%
ACAACCT,MIR-453	ACAACCT,MIR-453		18	0.40086192	1.1175432	0.33212996	0.92162496	0.992	3930	tags=56%, list=35%, signal=85%
V$SMAD_Q6	V$SMAD_Q6		128	0.28107736	1.1154529	0.25433525	0.92327	0.992	3121	tags=31%, list=28%, signal=43%
AAGGGAT,MIR-188	AAGGGAT,MIR-188		41	0.3011961	1.1134292	0.31190926	0.9242659	0.993	3682	tags=39%, list=33%, signal=58%
V$AML1_01	V$AML1_01		129	0.31157348	1.1126003	0.26885247	0.92079	0.993	2340	tags=26%, list=21%, signal=33%
V$AML1_Q6	V$AML1_Q6		129	0.31157348	1.1126003	0.26885247	0.91381425	0.993	2340	tags=26%, list=21%, signal=33%
WYAAANNRNNNGCG_UNKNOWN	WYAAANNRNNNGCG_UNKNOWN		25	0.3721539	1.1119379	0.28136882	0.90948313	0.993	2429	tags=36%, list=22%, signal=46%
V$HEN1_02	V$HEN1_02		86	0.28516027	1.1096572	0.2742475	0.913199	0.993	4004	tags=41%, list=36%, signal=63%
TCCAGAT,MIR-516-5P	TCCAGAT,MIR-516-5P		50	0.33166647	1.1083887	0.33534136	0.9116078	0.993	2335	tags=28%, list=21%, signal=35%
V$AP1FJ_Q2	V$AP1FJ_Q2		145	0.29413682	1.1034534	0.3188406	0.92547977	0.994	3060	tags=32%, list=27%, signal=43%
SNACANNNYSYAGA_UNKNOWN	SNACANNNYSYAGA_UNKNOWN		30	0.33242887	1.1012412	0.34455445	0.92881906	0.995	2372	tags=23%, list=21%, signal=30%
V$USF_Q6_01	V$USF_Q6_01		103	0.25205836	1.1007371	0.30153322	0.92464054	0.995	3666	tags=31%, list=33%, signal=46%
GCTGAGT,MIR-512-5P	GCTGAGT,MIR-512-5P		29	0.2991638	1.0995468	0.32239383	0.9226216	0.995	3148	tags=34%, list=28%, signal=48%
V$CMYB_01	V$CMYB_01		119	0.2464175	1.0967251	0.28301886	0.92789614	0.995	3613	tags=35%, list=32%, signal=52%
CATTTCA,MIR-203	CATTTCA,MIR-203		129	0.2762103	1.096365	0.32049036	0.9228365	0.995	4065	tags=41%, list=36%, signal=64%
CACTGCC,MIR-34A,MIR-34C,MIR-449	CACTGCC,MIR-34A,MIR-34C,MIR-449		143	0.27686748	1.0955049	0.32566372	0.91957694	0.995	3583	tags=39%, list=32%, signal=57%
V$HNF4_DR1_Q3	V$HNF4_DR1_Q3		139	0.2984803	1.0948726	0.29289427	0.9155505	0.995	2949	tags=32%, list=26%, signal=42%
V$AR_03	V$AR_03		33	0.3450727	1.0891443	0.36023623	0.9329836	0.995	908	tags=18%, list=8%, signal=20%
TCCAGAG,MIR-518C	TCCAGAG,MIR-518C		69	0.29619107	1.0883881	0.33275563	0.9301318	0.997	2757	tags=26%, list=25%, signal=34%
V$PEA3_Q6	V$PEA3_Q6		117	0.3180081	1.0871618	0.3388582	0.9286888	0.997	3272	tags=37%, list=29%, signal=51%
GGCAGTG,MIR-324-3P	GGCAGTG,MIR-324-3P		48	0.2877739	1.0846694	0.34191176	0.93192697	0.997	3130	tags=31%, list=28%, signal=43%
GAANYNYGACNY_UNKNOWN	GAANYNYGACNY_UNKNOWN		33	0.3396587	1.0844129	0.3265306	0.9264758	0.997	1515	tags=24%, list=14%, signal=28%
V$USF_Q6	V$USF_Q6		119	0.24019356	1.0841253	0.31239092	0.92153853	0.997	390	tags=7%, list=3%, signal=7%
V$CETS1P54_01	V$CETS1P54_01		128	0.247511	1.0823641	0.34911242	0.9219547	0.997	4544	tags=41%, list=41%, signal=69%
ACACTAC,MIR-142-3P	ACACTAC,MIR-142-3P		60	0.2785541	1.0822732	0.32427186	0.9163108	0.997	2953	tags=28%, list=26%, signal=38%
V$EVI1_03	V$EVI1_03		29	0.37795258	1.0815189	0.35160682	0.91328645	0.997	2120	tags=31%, list=19%, signal=38%
AGGGCAG,MIR-18A	AGGGCAG,MIR-18A		62	0.2979599	1.0806108	0.32869565	0.9113333	0.997	1594	tags=21%, list=14%, signal=24%
V$AREB6_04	V$AREB6_04		116	0.30069816	1.080138	0.32730561	0.9072105	0.997	2234	tags=28%, list=20%, signal=35%
V$ELF1_Q6	V$ELF1_Q6		110	0.3004606	1.0787821	0.35090908	0.906599	0.997	1825	tags=23%, list=16%, signal=27%
V$NFKB_Q6	V$NFKB_Q6		130	0.31815383	1.0783781	0.3309091	0.9023486	0.997	3356	tags=38%, list=30%, signal=54%
ACTGTGA,MIR-27A,MIR-27B	ACTGTGA,MIR-27A,MIR-27B		229	0.26875642	1.0776956	0.32553956	0.8989836	0.997	3755	tags=36%, list=34%, signal=53%
AGTTCTC,MIR-146A,MIR-146B	AGTTCTC,MIR-146A,MIR-146B		27	0.30609435	1.0776191	0.36911488	0.8936247	0.997	2881	tags=30%, list=26%, signal=40%
TTCYNRGAA_V$STAT5B_01	TTCYNRGAA_V$STAT5B_01		165	0.29698628	1.0752697	0.30602008	0.8967851	0.997	2985	tags=31%, list=27%, signal=42%
V$TFIII_Q6	V$TFIII_Q6		104	0.2628009	1.0744046	0.3339012	0.8942749	0.997	2858	tags=32%, list=26%, signal=42%
V$SREBP1_01	V$SREBP1_01		87	0.26063418	1.0739346	0.3430127	0.8907117	0.997	3594	tags=33%, list=32%, signal=49%
V$PAX2_01	V$PAX2_01		20	0.3519627	1.0729334	0.34369287	0.88928163	0.997	2813	tags=35%, list=25%, signal=47%
AACWWCAANK_UNKNOWN	AACWWCAANK_UNKNOWN		70	0.30025068	1.0716914	0.3384913	0.8889321	0.997	2069	tags=21%, list=18%, signal=26%
GTTNYYNNGGTNA_UNKNOWN	GTTNYYNNGGTNA_UNKNOWN		33	0.31769702	1.0692534	0.3605313	0.8927672	0.997	3200	tags=30%, list=29%, signal=42%
V$FXR_Q3	V$FXR_Q3		48	0.32923374	1.0647856	0.35871404	0.90453064	0.997	1832	tags=23%, list=16%, signal=27%
AACYNNNNTTCCS_UNKNOWN	AACYNNNNTTCCS_UNKNOWN		44	0.32401326	1.0632238	0.38206628	0.90461844	0.997	5758	tags=66%, list=51%, signal=135%
WTTGKCTG_UNKNOWN	WTTGKCTG_UNKNOWN		235	0.28898478	1.0612726	0.37345132	0.9068087	0.997	3446	tags=34%, list=31%, signal=48%
V$AP2_Q6	V$AP2_Q6		127	0.23876722	1.0606594	0.34338358	0.90351635	0.997	3658	tags=32%, list=33%, signal=47%
V$AP1_Q2	V$AP1_Q2		142	0.29386452	1.0593263	0.36979166	0.90308714	0.997	2082	tags=23%, list=19%, signal=27%
AGGCACT,MIR-515-3P	AGGCACT,MIR-515-3P		42	0.28930995	1.05884	0.33834586	0.8995927	0.997	2256	tags=21%, list=20%, signal=27%
V$CREB_01	V$CREB_01		121	0.26546136	1.0550587	0.37094018	0.9079373	0.997	3560	tags=32%, list=32%, signal=47%
V$MAF_Q6	V$MAF_Q6		144	0.27410835	1.0524783	0.35130718	0.9123439	0.997	1585	tags=19%, list=14%, signal=22%
V$PPARA_01	V$PPARA_01		21	0.40705603	1.0499426	0.4165067	0.91620624	0.997	2156	tags=29%, list=19%, signal=35%
V$STAT6_02	V$STAT6_02		126	0.27795017	1.0492138	0.3539519	0.91393095	0.997	3060	tags=30%, list=27%, signal=41%
GTGTGAG,MIR-342	GTGTGAG,MIR-342		29	0.35607097	1.0488296	0.40535372	0.910163	0.997	4571	tags=55%, list=41%, signal=93%
CAGNWMCNNNGAC_UNKNOWN	CAGNWMCNNNGAC_UNKNOWN		45	0.35717523	1.0465935	0.42635658	0.91298044	0.997	3439	tags=38%, list=31%, signal=54%
ACTWSNACTNY_UNKNOWN	ACTWSNACTNY_UNKNOWN		40	0.27103406	1.0449593	0.4269103	0.91349024	0.997	3333	tags=33%, list=30%, signal=46%
TTGGGAG,MIR-150	TTGGGAG,MIR-150		49	0.31221715	1.0436512	0.4125	0.91331625	0.997	3379	tags=37%, list=30%, signal=52%
V$E2A_Q2	V$E2A_Q2		107	0.29499647	1.0428729	0.40614334	0.91088915	0.997	1353	tags=21%, list=12%, signal=23%
ATCMNTCCGY_UNKNOWN	ATCMNTCCGY_UNKNOWN		23	0.3213474	1.0408448	0.408	0.91334885	0.997	3850	tags=43%, list=34%, signal=66%
V$NGFIC_01	V$NGFIC_01		113	0.23635577	1.0377961	0.3889943	0.919395	0.997	3772	tags=34%, list=34%, signal=50%
V$STAT5B_01	V$STAT5B_01		125	0.30886614	1.0373394	0.39222616	0.91617155	0.997	2319	tags=22%, list=21%, signal=28%
CAGGTCC,MIR-492	CAGGTCC,MIR-492		28	0.33533135	1.0354645	0.40720722	0.91832405	0.997	2973	tags=32%, list=27%, signal=44%
GGCNRNWCTTYS_UNKNOWN	GGCNRNWCTTYS_UNKNOWN		39	0.26651073	1.0347322	0.4074074	0.9162563	0.997	3677	tags=28%, list=33%, signal=42%
V$OLF1_01	V$OLF1_01		132	0.2754107	1.0305037	0.43276662	0.9273877	0.997	2090	tags=26%, list=19%, signal=31%
V$RFX1_02	V$RFX1_02		120	0.2733634	1.0296836	0.41947564	0.92572206	0.997	3200	tags=32%, list=29%, signal=44%
CACCAGC,MIR-138	CACCAGC,MIR-138		103	0.2537029	1.0292897	0.40108892	0.9221717	0.997	4694	tags=42%, list=42%, signal=71%
TTANWNANTGGM_UNKNOWN	TTANWNANTGGM_UNKNOWN		29	0.3443232	1.0284631	0.44299066	0.9202344	0.997	3379	tags=34%, list=30%, signal=49%
GCAAGAC,MIR-431	GCAAGAC,MIR-431		22	0.35028076	1.0270284	0.44924814	0.9204329	0.997	2297	tags=27%, list=21%, signal=34%
V$CHOP_01	V$CHOP_01		115	0.27087915	1.0261942	0.45190564	0.9183217	0.997	4006	tags=40%, list=36%, signal=62%
V$AP1_Q2_01	V$AP1_Q2_01		141	0.29129735	1.0259697	0.41438356	0.9144483	0.997	2099	tags=25%, list=19%, signal=30%
V$MAX_01	V$MAX_01		116	0.23712867	1.0245527	0.4390681	0.9146422	0.997	3630	tags=35%, list=32%, signal=52%
V$HMGIY_Q6	V$HMGIY_Q6		117	0.302019	1.0225946	0.40892857	0.9164047	0.997	2176	tags=23%, list=19%, signal=28%
V$SMAD4_Q6	V$SMAD4_Q6		112	0.2754486	1.0222632	0.42481202	0.91291106	0.997	3361	tags=30%, list=30%, signal=43%
CTCTGGA,MIR-520A,MIR-525	CTCTGGA,MIR-520A,MIR-525		80	0.2467241	1.0210065	0.4335155	0.9126797	0.998	2784	tags=29%, list=25%, signal=38%
CTTTGTA,MIR-524	CTTTGTA,MIR-524		227	0.24380612	1.0193998	0.4165202	0.91402805	0.998	4251	tags=40%, list=38%, signal=63%
V$ARNT_01	V$ARNT_01		122	0.23437914	1.0174544	0.43760985	0.91624796	0.998	3552	tags=31%, list=32%, signal=45%
V$MYC_Q2	V$MYC_Q2		97	0.25219762	1.0162271	0.3988764	0.91572356	0.998	1861	tags=20%, list=17%, signal=23%
V$P300_01	V$P300_01		130	0.26066354	1.0156039	0.45789474	0.9134135	0.998	3379	tags=35%, list=30%, signal=49%
V$E2F1_Q3_01	V$E2F1_Q3_01		123	0.25043786	1.0143919	0.4303351	0.9130016	0.998	3750	tags=36%, list=33%, signal=53%
AAGTCCA,MIR-422B,MIR-422A	AAGTCCA,MIR-422B,MIR-422A		28	0.31201926	1.0143597	0.45045045	0.90855	0.998	2452	tags=32%, list=22%, signal=41%
GGGACCA,MIR-133A,MIR-133B	GGGACCA,MIR-133A,MIR-133B		101	0.22609664	1.0142581	0.42429906	0.90438664	0.998	3269	tags=28%, list=29%, signal=39%
V$NFKAPPAB65_01	V$NFKAPPAB65_01		123	0.3084924	1.0138283	0.42883894	0.9016176	0.998	3350	tags=36%, list=30%, signal=50%
V$STAT_01	V$STAT_01		133	0.2784058	1.0131338	0.4021739	0.89963955	0.998	2947	tags=28%, list=26%, signal=37%
GGGGCCC,MIR-296	GGGGCCC,MIR-296		37	0.30025935	1.0124891	0.43248177	0.8975318	0.998	3379	tags=38%, list=30%, signal=54%
CACGTG_V$MYC_Q2	CACGTG_V$MYC_Q2		482	0.2081777	1.0098748	0.41354725	0.90221405	0.998	3016	tags=26%, list=27%, signal=33%
TCTCTCC,MIR-185	TCTCTCC,MIR-185		53	0.26868054	1.0045302	0.45714286	0.91637295	0.998	3147	tags=30%, list=28%, signal=42%
CRGAARNNNNCGA_UNKNOWN	CRGAARNNNNCGA_UNKNOWN		25	0.3300492	1.0035926	0.43712574	0.91504586	0.998	3491	tags=40%, list=31%, signal=58%
ACTACCT,MIR-196A,MIR-196B	ACTACCT,MIR-196A,MIR-196B		60	0.27153414	1.002947	0.45907474	0.91276634	0.999	2391	tags=28%, list=21%, signal=36%
V$YY1_Q6	V$YY1_Q6		113	0.21234088	1.0028075	0.43144423	0.90880346	0.999	3461	tags=28%, list=31%, signal=41%
V$FXR_IR1_Q6	V$FXR_IR1_Q6		61	0.29335228	1.001504	0.44178084	0.90895253	0.999	2674	tags=31%, list=24%, signal=41%
CCAGGGG,MIR-331	CCAGGGG,MIR-331		49	0.27017862	1.0014646	0.44846293	0.9048196	0.999	2989	tags=29%, list=27%, signal=39%
AGTCTTA,MIR-499	AGTCTTA,MIR-499		34	0.2973862	1.0012376	0.44271845	0.90126634	0.999	2874	tags=32%, list=26%, signal=43%
V$MYB_Q5_01	V$MYB_Q5_01		116	0.27349487	0.99997604	0.47231835	0.90118814	0.999	3375	tags=35%, list=30%, signal=50%
V$NFAT_Q4_01	V$NFAT_Q4_01		135	0.27268592	0.9996599	0.46127367	0.898132	0.999	2989	tags=30%, list=27%, signal=40%
ACACTCC,MIR-122A	ACACTCC,MIR-122A		43	0.25166777	0.9980656	0.44612476	0.8993576	0.999	2841	tags=30%, list=25%, signal=40%
V$SP1_Q6	V$SP1_Q6		128	0.22552034	0.9969549	0.45746693	0.8991465	0.999	1410	tags=13%, list=13%, signal=14%
WCAANNNYCAG_UNKNOWN	WCAANNNYCAG_UNKNOWN		121	0.2421803	0.9959297	0.45225224	0.89812404	0.999	3980	tags=34%, list=36%, signal=52%
GGGNNTTTCC_V$NFKB_Q6_01	GGGNNTTTCC_V$NFKB_Q6_01		69	0.35514516	0.99243	0.4797048	0.9057018	0.999	1726	tags=25%, list=15%, signal=29%
ACTTTAT,MIR-142-5P	ACTTTAT,MIR-142-5P		150	0.23025282	0.98958325	0.4908425	0.9116171	0.999	3261	tags=32%, list=29%, signal=45%
V$ATF4_Q2	V$ATF4_Q2		120	0.23858614	0.9866029	0.48996654	0.9172541	0.999	3185	tags=26%, list=28%, signal=36%
V$NRF1_Q6	V$NRF1_Q6		117	0.20724861	0.98460805	0.52895755	0.9202378	0.999	2558	tags=20%, list=23%, signal=25%
RYTAAWNNNTGAY_UNKNOWN	RYTAAWNNNTGAY_UNKNOWN		37	0.34623244	0.98443997	0.51960784	0.91675687	0.999	2026	tags=32%, list=18%, signal=39%
YGCGYRCGC_UNKNOWN	YGCGYRCGC_UNKNOWN		139	0.21318403	0.984393	0.49454546	0.91281575	0.999	1150	tags=10%, list=10%, signal=11%
AAACCAC,MIR-140	AAACCAC,MIR-140		54	0.2783175	0.9820349	0.49707603	0.91700685	0.999	2813	tags=28%, list=25%, signal=37%
TAAYNRNNTCC_UNKNOWN	TAAYNRNNTCC_UNKNOWN		78	0.29967988	0.9794255	0.49740034	0.9216428	0.999	2013	tags=28%, list=18%, signal=34%
TGCTTTG,MIR-330	TGCTTTG,MIR-330		145	0.24282543	0.9770322	0.47920132	0.92562705	0.999	3048	tags=28%, list=27%, signal=38%
V$COUP_DR1_Q6	V$COUP_DR1_Q6		124	0.27282387	0.97676253	0.5107438	0.92243016	0.999	2570	tags=27%, list=23%, signal=34%
TGCTGCT,MIR-15A,MIR-16,MIR-15B,MIR-195,MIR-424,MIR-497	TGCTGCT,MIR-15A,MIR-16,MIR-15B,MIR-195,MIR-424,MIR-497		295	0.21562046	0.9760483	0.525641	0.92078143	0.999	2640	tags=23%, list=24%, signal=29%
CCTGCTG,MIR-214	CCTGCTG,MIR-214		117	0.2269387	0.9755099	0.5105008	0.9185665	0.999	2620	tags=25%, list=23%, signal=32%
ATAACCT,MIR-154	ATAACCT,MIR-154		35	0.26934606	0.9752817	0.48722628	0.9153091	0.999	4346	tags=43%, list=39%, signal=70%
GAGCCTG,MIR-484	GAGCCTG,MIR-484		52	0.2641609	0.9725578	0.5292096	0.9205514	0.999	2429	tags=25%, list=22%, signal=32%
GTGGGTGK_UNKNOWN	GTGGGTGK_UNKNOWN		149	0.2660805	0.9721987	0.5100548	0.91776335	0.999	3516	tags=37%, list=31%, signal=53%
V$ATF_B	V$ATF_B		93	0.2727037	0.9719137	0.52982455	0.9146399	0.999	2386	tags=23%, list=21%, signal=28%
V$CREBP1_Q2	V$CREBP1_Q2		118	0.26081336	0.96766454	0.4784946	0.9243767	0.999	2995	tags=29%, list=27%, signal=39%
TGACGTCA_V$ATF3_Q6	TGACGTCA_V$ATF3_Q6		107	0.24919595	0.9655578	0.51273346	0.9272854	0.999	2876	tags=25%, list=26%, signal=34%
V$PXR_Q2	V$PXR_Q2		122	0.28088015	0.96501714	0.5016949	0.9252533	0.999	2026	tags=23%, list=18%, signal=28%
ATGTAGC,MIR-221,MIR-222	ATGTAGC,MIR-221,MIR-222		56	0.2687311	0.96037894	0.5533808	0.9367053	0.999	1139	tags=14%, list=10%, signal=16%
V$ATF1_Q6	V$ATF1_Q6		124	0.2629672	0.9599751	0.5283019	0.93404025	0.999	1714	tags=19%, list=15%, signal=23%
V$ER_Q6_02	V$ER_Q6_02		130	0.26743174	0.9594432	0.5575658	0.9316686	0.999	3673	tags=38%, list=33%, signal=57%
V$ZIC2_01	V$ZIC2_01		124	0.25008234	0.95911545	0.534846	0.92881876	0.999	4233	tags=44%, list=38%, signal=69%
V$AP2_Q6_01	V$AP2_Q6_01		124	0.2511884	0.95848686	0.5225376	0.92713135	0.999	1667	tags=17%, list=15%, signal=20%
V$AP2ALPHA_01	V$AP2ALPHA_01		113	0.24733631	0.9578183	0.53577983	0.9255128	0.999	1725	tags=17%, list=15%, signal=20%
V$HSF1_01	V$HSF1_01		126	0.26524743	0.9577571	0.5222025	0.92198074	0.999	2810	tags=31%, list=25%, signal=41%
V$AML_Q6	V$AML_Q6		135	0.26398998	0.9574219	0.54733217	0.9191998	0.999	2255	tags=21%, list=20%, signal=26%
GGGNRMNNYCAT_UNKNOWN	GGGNRMNNYCAT_UNKNOWN		47	0.26318696	0.95156616	0.51541096	0.9341623	0.999	3737	tags=38%, list=33%, signal=57%
AGGGCCA,MIR-328	AGGGCCA,MIR-328		44	0.272334	0.9495166	0.5353902	0.9372675	0.999	1674	tags=20%, list=15%, signal=24%
RNCTGNYNRNCTGNY_UNKNOWN	RNCTGNYNRNCTGNY_UNKNOWN		31	0.3536962	0.94781995	0.54528654	0.9387545	0.999	3303	tags=42%, list=29%, signal=59%
V$STAT5A_01	V$STAT5A_01		129	0.26444426	0.94659686	0.5609756	0.93893087	0.999	2327	tags=21%, list=21%, signal=26%
TGAGATT,MIR-216	TGAGATT,MIR-216		56	0.20838666	0.943968	0.5900515	0.9439934	0.999	1805	tags=14%, list=16%, signal=17%
GCAAAAA,MIR-129	GCAAAAA,MIR-129		76	0.251664	0.9412121	0.56500804	0.94937444	0.999	2799	tags=32%, list=25%, signal=42%
TTCCGTT,MIR-191	TTCCGTT,MIR-191		18	0.3789378	0.9410194	0.56497175	0.9462126	0.999	3504	tags=44%, list=31%, signal=65%
V$HNF4_Q6	V$HNF4_Q6		125	0.2745825	0.9404433	0.5279851	0.9441509	0.999	2778	tags=27%, list=25%, signal=36%
V$SP3_Q3	V$SP3_Q3		110	0.24042079	0.93971646	0.5671642	0.9427825	0.999	3516	tags=34%, list=31%, signal=49%
V$CREL_01	V$CREL_01		136	0.2779301	0.93968374	0.50545454	0.9391733	0.999	3496	tags=35%, list=31%, signal=51%
V$NMYC_01	V$NMYC_01		129	0.222292	0.9395283	0.58348626	0.93596333	0.999	3286	tags=31%, list=29%, signal=43%
TGCTGAY_UNKNOWN	TGCTGAY_UNKNOWN		259	0.25189942	0.93949986	0.5555556	0.9324386	0.999	3431	tags=36%, list=31%, signal=51%
V$MYB_Q3	V$MYB_Q3		111	0.24968877	0.9394608	0.5615942	0.9289514	0.999	3678	tags=37%, list=33%, signal=54%
V$TGIF_01	V$TGIF_01		107	0.25458744	0.9346711	0.57730263	0.9407337	0.999	2386	tags=21%, list=21%, signal=26%
V$ETS2_B	V$ETS2_B		144	0.24145316	0.9334716	0.58214283	0.9408674	0.999	1685	tags=19%, list=15%, signal=23%
V$MYCMAX_03	V$MYCMAX_03		116	0.22394793	0.9333417	0.5738255	0.937541	0.999	3420	tags=35%, list=31%, signal=50%
TCCCCAC,MIR-491	TCCCCAC,MIR-491		31	0.30117825	0.9321473	0.53207546	0.93751913	0.999	1498	tags=23%, list=13%, signal=26%
V$CACCCBINDINGFACTOR_Q6	V$CACCCBINDINGFACTOR_Q6		146	0.25252578	0.93103105	0.5750452	0.93792737	0.999	3016	tags=29%, list=27%, signal=40%
V$FOXO1_01	V$FOXO1_01		124	0.2588282	0.9303066	0.58064514	0.9366284	0.999	2138	tags=22%, list=19%, signal=27%
V$EN1_01	V$EN1_01		51	0.314279	0.9296186	0.59159666	0.93512136	0.999	1575	tags=22%, list=14%, signal=25%
GGCACTT,MIR-519E	GGCACTT,MIR-519E		68	0.2308587	0.9286557	0.5910596	0.93492883	0.999	2256	tags=22%, list=20%, signal=27%
V$AP2REP_01	V$AP2REP_01		85	0.25095707	0.92692906	0.5777027	0.93722004	0.999	3430	tags=33%, list=31%, signal=47%
V$SREBP1_02	V$SREBP1_02		47	0.30367988	0.9247841	0.5962617	0.94056803	0.999	4223	tags=45%, list=38%, signal=71%
GACAATC,MIR-219	GACAATC,MIR-219		74	0.26698148	0.92359763	0.5750916	0.9405359	0.999	3746	tags=43%, list=33%, signal=65%
V$FREAC7_01	V$FREAC7_01		84	0.29355615	0.9227811	0.6043956	0.9396538	0.999	1861	tags=23%, list=17%, signal=27%
V$CREBP1CJUN_01	V$CREBP1CJUN_01		119	0.23317331	0.922076	0.61367524	0.93827367	0.999	2876	tags=26%, list=26%, signal=35%
TTGCWCAAY_V$CEBPB_02	TTGCWCAAY_V$CEBPB_02		36	0.32178634	0.9208128	0.56060606	0.9389813	1	2167	tags=28%, list=19%, signal=34%
CGGAARNGGCNG_UNKNOWN	CGGAARNGGCNG_UNKNOWN		25	0.27837363	0.9197729	0.60305345	0.9391887	1	4243	tags=32%, list=38%, signal=51%
MGGAAGTG_V$GABP_B	MGGAAGTG_V$GABP_B		357	0.2111382	0.91804695	0.57009345	0.9410651	1	3436	tags=31%, list=31%, signal=43%
AAAYRNCTG_UNKNOWN	AAAYRNCTG_UNKNOWN		182	0.2603804	0.91580373	0.5559441	0.9442193	1	3377	tags=34%, list=30%, signal=47%
V$AHR_Q5	V$AHR_Q5		105	0.21476184	0.9154153	0.63214284	0.9421039	1	2215	tags=20%, list=20%, signal=25%
V$GATA1_02	V$GATA1_02		123	0.27144292	0.91520274	0.625	0.9393629	1	1974	tags=22%, list=18%, signal=26%
V$HNF1_Q6	V$HNF1_Q6		136	0.3017894	0.91351557	0.6435986	0.94126767	1	2090	tags=26%, list=19%, signal=31%
YTTCCNNNGGAMR_UNKNOWN	YTTCCNNNGGAMR_UNKNOWN		22	0.29995394	0.91309094	0.5946429	0.93930155	1	2959	tags=41%, list=26%, signal=55%
AAGCCAT,MIR-135A,MIR-135B	AAGCCAT,MIR-135A,MIR-135B		166	0.21933146	0.91166997	0.5748032	0.9402695	1	3259	tags=28%, list=29%, signal=39%
CTCNANGTGNY_UNKNOWN	CTCNANGTGNY_UNKNOWN		40	0.28669682	0.9111214	0.571949	0.93888843	1	729	tags=10%, list=7%, signal=11%
V$AP4_01	V$AP4_01		133	0.25469953	0.9098151	0.59680283	0.93965286	1	1047	tags=17%, list=9%, signal=18%
ACAWNRNSRCGG_UNKNOWN	ACAWNRNSRCGG_UNKNOWN		41	0.2310053	0.9081806	0.566	0.9414183	1	3319	tags=22%, list=30%, signal=31%
ACCAAAG,MIR-9	ACCAAAG,MIR-9		255	0.22090636	0.907233	0.61648744	0.9413129	1	3431	tags=28%, list=31%, signal=39%
V$SF1_Q6	V$SF1_Q6		127	0.2313417	0.90497494	0.5949153	0.9449173	1	3761	tags=34%, list=34%, signal=50%
ATTACAT,MIR-380-3P	ATTACAT,MIR-380-3P		43	0.26682612	0.90469134	0.59381044	0.94256324	1	3048	tags=33%, list=27%, signal=45%
AAAGGGA,MIR-204,MIR-211	AAAGGGA,MIR-204,MIR-211		119	0.21523246	0.90428895	0.6245283	0.94032633	1	4065	tags=36%, list=36%, signal=56%
CAGGTA_V$AREB6_01	CAGGTA_V$AREB6_01		362	0.2433185	0.90266967	0.6299484	0.94185394	1	2999	tags=30%, list=27%, signal=40%
V$MIF1_01	V$MIF1_01		75	0.24335419	0.90214056	0.6447368	0.94027245	1	3190	tags=28%, list=28%, signal=39%
V$ETF_Q6	V$ETF_Q6		50	0.24006927	0.8999581	0.6306818	0.94390506	1	2849	tags=28%, list=25%, signal=37%
RACCACAR_V$AML_Q6	RACCACAR_V$AML_Q6		138	0.25774843	0.8984627	0.62765956	0.94500875	1	2557	tags=24%, list=23%, signal=31%
V$PAX8_01	V$PAX8_01		15	0.34021848	0.8969101	0.6127273	0.9469591	1	1448	tags=27%, list=13%, signal=31%
V$ERR1_Q2	V$ERR1_Q2		124	0.23496445	0.8946025	0.6374571	0.95075303	1	3167	tags=33%, list=28%, signal=46%
ATGTTTC,MIR-494	ATGTTTC,MIR-494		79	0.23093197	0.8942623	0.6660714	0.9485146	1	3810	tags=33%, list=34%, signal=50%
RNGTGGGC_UNKNOWN	RNGTGGGC_UNKNOWN		375	0.21693768	0.8941406	0.6628478	0.9458468	1	3802	tags=37%, list=34%, signal=54%
V$GATA1_05	V$GATA1_05		134	0.26474893	0.89412725	0.6453901	0.94267154	1	2212	tags=25%, list=20%, signal=30%
KMCATNNWGGA_UNKNOWN	KMCATNNWGGA_UNKNOWN		35	0.2658809	0.8890339	0.6183074	0.9554254	1	3420	tags=34%, list=31%, signal=49%
CAGTGTT,MIR-141,MIR-200A	CAGTGTT,MIR-141,MIR-200A		160	0.21231988	0.8878991	0.69163764	0.95574355	1	2783	tags=23%, list=25%, signal=30%
V$CP2_02	V$CP2_02		122	0.23839936	0.8870755	0.58364314	0.9552713	1	4170	tags=41%, list=37%, signal=65%
TGACAGNY_V$MEIS1_01	TGACAGNY_V$MEIS1_01		378	0.2244012	0.88655853	0.64444447	0.9534783	1	3182	tags=27%, list=28%, signal=36%
GTACAGG,MIR-486	GTACAGG,MIR-486		33	0.29178768	0.8849092	0.6106033	0.9555399	1	4059	tags=52%, list=36%, signal=81%
GGCAGCT,MIR-22	GGCAGCT,MIR-22		107	0.22031581	0.8848747	0.67992765	0.95248353	1	2303	tags=22%, list=21%, signal=28%
V$STAT3_02	V$STAT3_02		63	0.25630397	0.8848306	0.63903284	0.9495818	1	1964	tags=21%, list=18%, signal=25%
GCCNNNWTAAR_UNKNOWN	GCCNNNWTAAR_UNKNOWN		68	0.26575428	0.8847998	0.642732	0.9465854	1	2181	tags=21%, list=19%, signal=25%
V$SP1_01	V$SP1_01		126	0.21975009	0.8798425	0.6714801	0.95866334	1	2007	tags=17%, list=18%, signal=21%
V$PAX2_02	V$PAX2_02		122	0.24314502	0.8794413	0.6969697	0.9567673	1	2737	tags=30%, list=24%, signal=39%
V$SP1_Q2_01	V$SP1_Q2_01		122	0.21354194	0.8789816	0.71971065	0.9550216	1	1516	tags=13%, list=14%, signal=15%
GTAGGCA,MIR-189	GTAGGCA,MIR-189		17	0.3257491	0.8780895	0.6888489	0.9545364	1	1614	tags=24%, list=14%, signal=27%
TAATTA_V$CHX10_01	TAATTA_V$CHX10_01		364	0.25075647	0.87688863	0.66887414	0.9549056	1	2877	tags=29%, list=26%, signal=37%
V$ZIC3_01	V$ZIC3_01		137	0.2514319	0.87567574	0.6898305	0.95533156	1	3390	tags=34%, list=30%, signal=49%
TGTATGA,MIR-485-3P	TGTATGA,MIR-485-3P		75	0.21417916	0.87541705	0.7154882	0.95308745	1	3048	tags=24%, list=27%, signal=33%
GCAAGGA,MIR-502	GCAAGGA,MIR-502		34	0.2635533	0.8746089	0.62068963	0.95241624	1	3227	tags=32%, list=29%, signal=45%
V$RORA2_01	V$RORA2_01		74	0.27128553	0.87360346	0.6786297	0.9522767	1	2119	tags=22%, list=19%, signal=26%
V$CREB_Q2_01	V$CREB_Q2_01		101	0.23527728	0.8735908	0.6695958	0.9492831	1	805	tags=10%, list=7%, signal=11%
V$FOXO1_02	V$FOXO1_02		113	0.26507735	0.87237245	0.7001675	0.9499818	1	1965	tags=22%, list=18%, signal=27%
V$YY1_01	V$YY1_01		127	0.19926238	0.8713263	0.70515096	0.95007765	1	3861	tags=33%, list=34%, signal=50%
AGCYRWTTC_UNKNOWN	AGCYRWTTC_UNKNOWN		56	0.2949168	0.87083673	0.6496599	0.94865	1	1794	tags=20%, list=16%, signal=23%
KCCGNSWTTT_UNKNOWN	KCCGNSWTTT_UNKNOWN		48	0.20656191	0.8695102	0.64344263	0.94929457	1	3659	tags=25%, list=33%, signal=37%
V$VDR_Q6	V$VDR_Q6		125	0.2514945	0.86835104	0.6678201	0.94950575	1	2985	tags=30%, list=27%, signal=41%
TMTCGCGANR_UNKNOWN	TMTCGCGANR_UNKNOWN		72	0.20362452	0.86750895	0.5758197	0.9488569	1	1085	tags=8%, list=10%, signal=9%
V$NERF_Q2	V$NERF_Q2		125	0.23098071	0.8655592	0.6748582	0.95134145	1	2276	tags=23%, list=20%, signal=29%
CCANNAGRKGGC_UNKNOWN	CCANNAGRKGGC_UNKNOWN		55	0.28754002	0.8608298	0.6613475	0.96266794	1	2601	tags=29%, list=23%, signal=38%
ACCATTT,MIR-522	ACCATTT,MIR-522		78	0.22294626	0.8600917	0.64107144	0.9618708	1	3971	tags=44%, list=35%, signal=67%
AAGCAAT,MIR-137	AAGCAAT,MIR-137		94	0.23316132	0.85999095	0.7068677	0.95915747	1	2974	tags=32%, list=27%, signal=43%
CAGGGTC,MIR-504	CAGGGTC,MIR-504		44	0.251894	0.85899216	0.6887661	0.9593775	1	2989	tags=30%, list=27%, signal=40%
GTTGNYNNRGNAAC_UNKNOWN	GTTGNYNNRGNAAC_UNKNOWN		44	0.27123258	0.85894614	0.72447014	0.95662105	1	3033	tags=32%, list=27%, signal=43%
V$AREB6_02	V$AREB6_02		129	0.2519933	0.858308	0.67093235	0.95543814	1	3064	tags=33%, list=27%, signal=44%
V$HTF_01	V$HTF_01		28	0.28340405	0.8582293	0.65510595	0.9527415	1	5320	tags=68%, list=48%, signal=129%
V$E47_02	V$E47_02		113	0.24734977	0.8572268	0.7355932	0.952619	1	1501	tags=15%, list=13%, signal=17%
V$AHRARNT_01	V$AHRARNT_01		72	0.23380645	0.85643303	0.7195767	0.95218134	1	3972	tags=39%, list=35%, signal=60%
GATGKMRGCG_UNKNOWN	GATGKMRGCG_UNKNOWN		31	0.22792342	0.8547307	0.6527778	0.9538554	1	2042	tags=13%, list=18%, signal=16%
V$AP3_Q6	V$AP3_Q6		122	0.2483844	0.8544753	0.7586207	0.9517538	1	2959	tags=30%, list=26%, signal=40%
TAATAAT,MIR-126	TAATAAT,MIR-126		103	0.20912893	0.8543578	0.7404844	0.94916725	1	1963	tags=15%, list=18%, signal=17%
V$MYCMAX_B	V$MYCMAX_B		133	0.18828987	0.8533868	0.7135506	0.94910985	1	3848	tags=31%, list=34%, signal=46%
V$NFE2_01	V$NFE2_01		138	0.2309538	0.85242987	0.693578	0.94920325	1	2199	tags=20%, list=20%, signal=25%
CTCTAGA,MIR-526C,MIR-518F,MIR-526A	CTCTAGA,MIR-526C,MIR-518F,MIR-526A		25	0.27454618	0.8517618	0.65363127	0.94832647	1	868	tags=12%, list=8%, signal=13%
V$DR1_Q3	V$DR1_Q3		125	0.25091904	0.8491961	0.72390574	0.95283026	1	2949	tags=29%, list=26%, signal=39%
CGTSACG_V$PAX3_B	CGTSACG_V$PAX3_B		61	0.19978745	0.84508556	0.73241854	0.96075267	1	3635	tags=26%, list=32%, signal=39%
V$TCF11MAFG_01	V$TCF11MAFG_01		103	0.23080972	0.8440478	0.69719625	0.96095586	1	3916	tags=35%, list=35%, signal=53%
V$AP4_Q6	V$AP4_Q6		108	0.25923473	0.8436599	0.7145188	0.95927346	1	2205	tags=26%, list=20%, signal=32%
V$TEF_Q6	V$TEF_Q6		111	0.23875506	0.843245	0.79598147	0.9577214	1	2052	tags=22%, list=18%, signal=26%
V$AREB6_03	V$AREB6_03		111	0.22779807	0.8413548	0.74367625	0.960293	1	2798	tags=28%, list=25%, signal=37%
V$TAXCREB_02	V$TAXCREB_02		15	0.32864013	0.8404504	0.64935064	0.9600416	1	3772	tags=53%, list=34%, signal=80%
CCATCCA,MIR-432	CCATCCA,MIR-432		32	0.26978344	0.8403037	0.68	0.9576484	1	4477	tags=47%, list=40%, signal=78%
V$MAZ_Q6	V$MAZ_Q6		95	0.20421506	0.83974123	0.71128106	0.9565236	1	4005	tags=37%, list=36%, signal=57%
TTANTCA_UNKNOWN	TTANTCA_UNKNOWN		429	0.22832182	0.83972734	0.7309645	0.95379674	1	2281	tags=24%, list=20%, signal=29%
V$ICSBP_Q6	V$ICSBP_Q6		119	0.24436101	0.83893675	0.7112299	0.9532633	1	2897	tags=32%, list=26%, signal=43%
RGAANNTTC_V$HSF1_01	RGAANNTTC_V$HSF1_01		209	0.2288937	0.8382249	0.75757575	0.95240164	1	2682	tags=24%, list=24%, signal=31%
V$HMX1_01	V$HMX1_01		20	0.3037746	0.8377337	0.6653543	0.9509342	1	3121	tags=35%, list=28%, signal=48%
RRAGTTGT_UNKNOWN	RRAGTTGT_UNKNOWN		109	0.23810135	0.83747673	0.7611465	0.9488177	1	3377	tags=37%, list=30%, signal=52%
TATTATA,MIR-374	TATTATA,MIR-374		145	0.22117908	0.83693224	0.7532467	0.94748104	1	4021	tags=38%, list=36%, signal=58%
SYATTGTG_UNKNOWN	SYATTGTG_UNKNOWN		100	0.22265413	0.83647627	0.74533105	0.94601476	1	1473	tags=14%, list=13%, signal=16%
V$NF1_Q6	V$NF1_Q6		141	0.24222969	0.8356242	0.7642405	0.945355	1	3842	tags=39%, list=34%, signal=59%
CCTNTMAGA_UNKNOWN	CCTNTMAGA_UNKNOWN		63	0.24710095	0.835595	0.8161094	0.9427631	1	3142	tags=40%, list=28%, signal=55%
V$PAX4_03	V$PAX4_03		133	0.22104746	0.8354553	0.7237569	0.94047135	1	3737	tags=31%, list=33%, signal=46%
TAATGTG,MIR-323	TAATGTG,MIR-323		78	0.21440604	0.83489394	0.677305	0.9392398	1	3993	tags=33%, list=36%, signal=51%
CCCAGAG,MIR-326	CCCAGAG,MIR-326		78	0.2177487	0.8340597	0.7267951	0.9388368	1	4094	tags=44%, list=37%, signal=68%
CACTTTG,MIR-520G,MIR-520H	CACTTTG,MIR-520G,MIR-520H		118	0.19124752	0.83338547	0.7473498	0.9376974	1	1864	tags=15%, list=17%, signal=18%
ACACTGG,MIR-199A,MIR-199B	ACACTGG,MIR-199A,MIR-199B		80	0.21080896	0.8332917	0.7410072	0.9352912	1	1379	tags=11%, list=12%, signal=13%
V$ETS1_B	V$ETS1_B		128	0.21613976	0.83306986	0.7820738	0.93310887	1	1785	tags=17%, list=16%, signal=20%
V$USF_02	V$USF_02		121	0.20406576	0.8320471	0.74482757	0.93296516	1	3552	tags=31%, list=32%, signal=44%
GCTNWTTGK_UNKNOWN	GCTNWTTGK_UNKNOWN		135	0.2198469	0.8320255	0.7862969	0.93042964	1	2309	tags=21%, list=21%, signal=26%
GGAMTNNNNNTCCY_UNKNOWN	GGAMTNNNNNTCCY_UNKNOWN		55	0.22004332	0.83128697	0.7210884	0.92988616	1	4679	tags=49%, list=42%, signal=84%
V$ZID_01	V$ZID_01		107	0.20538858	0.83040315	0.79836065	0.9295719	1	3379	tags=30%, list=30%, signal=42%
TATCTGG,MIR-488	TATCTGG,MIR-488		32	0.23335238	0.8302281	0.73373985	0.9274113	1	5062	tags=53%, list=45%, signal=97%
V$COUP_01	V$COUP_01		135	0.22448045	0.83011544	0.76607144	0.9251482	1	2234	tags=19%, list=20%, signal=23%
V$TCF1P_Q6	V$TCF1P_Q6		112	0.22385602	0.8289286	0.7697479	0.92563176	1	1963	tags=20%, list=18%, signal=24%
V$CEBP_Q2	V$CEBP_Q2		112	0.23418777	0.8287611	0.7641997	0.9234781	1	3780	tags=38%, list=34%, signal=56%
V$USF2_Q6	V$USF2_Q6		126	0.19893889	0.82803124	0.72623575	0.92300695	1	1928	tags=17%, list=17%, signal=21%
V$GATA2_01	V$GATA2_01		59	0.21383369	0.82735324	0.72427183	0.9222704	1	2411	tags=19%, list=22%, signal=24%
CAGCACT,MIR-512-3P	CAGCACT,MIR-512-3P		62	0.22720723	0.82374173	0.7542857	0.9292754	1	3624	tags=32%, list=32%, signal=47%
YNGTTNNNATT_UNKNOWN	YNGTTNNNATT_UNKNOWN		170	0.24870262	0.82194734	0.791453	0.9313445	1	1984	tags=22%, list=18%, signal=26%
V$GR_Q6_01	V$GR_Q6_01		129	0.23422244	0.82183415	0.81292516	0.9291006	1	2099	tags=22%, list=19%, signal=26%
TGCGCANK_UNKNOWN	TGCGCANK_UNKNOWN		250	0.16397195	0.8215818	0.81988746	0.927269	1	4459	tags=36%, list=40%, signal=58%
V$PIT1_Q6	V$PIT1_Q6		110	0.26366818	0.8207454	0.71376145	0.92692274	1	2894	tags=29%, list=26%, signal=39%
V$OSF2_Q6	V$OSF2_Q6		134	0.21815367	0.81858313	0.8120063	0.9299704	1	2557	tags=23%, list=23%, signal=30%
V$GATA4_Q3	V$GATA4_Q3		113	0.21914275	0.8177238	0.74863386	0.929664	1	2083	tags=19%, list=19%, signal=24%
CAGCTTT,MIR-320	CAGCTTT,MIR-320		121	0.19698314	0.8174649	0.73513514	0.92777133	1	3576	tags=33%, list=32%, signal=48%
GTGCCTT,MIR-506	GTGCCTT,MIR-506		359	0.18146825	0.81600946	0.8080279	0.9288447	1	3308	tags=28%, list=30%, signal=39%
V$MYCMAX_02	V$MYCMAX_02		117	0.21218057	0.81581384	0.7956449	0.92687154	1	2205	tags=21%, list=20%, signal=25%
ACTGTAG,MIR-139	ACTGTAG,MIR-139		66	0.22196308	0.8152955	0.70683455	0.9258114	1	3002	tags=24%, list=27%, signal=33%
GTGCAAA,MIR-507	GTGCAAA,MIR-507		58	0.21965525	0.8145834	0.7525424	0.9250446	1	3227	tags=28%, list=29%, signal=39%
V$P53_02	V$P53_02		112	0.21642461	0.8136711	0.81010103	0.92509955	1	2041	tags=20%, list=18%, signal=24%
V$YY1_02	V$YY1_02		113	0.17099106	0.81211686	0.75768536	0.9267873	1	2823	tags=19%, list=25%, signal=25%
RGTTAMWNATT_V$HNF1_01	RGTTAMWNATT_V$HNF1_01		43	0.30129352	0.81095576	0.7371324	0.9271703	1	431	tags=12%, list=4%, signal=12%
V$HSF2_01	V$HSF2_01		116	0.21720478	0.8087471	0.80627304	0.92986935	1	2088	tags=20%, list=19%, signal=24%
V$MYB_Q6	V$MYB_Q6		116	0.23181911	0.8086835	0.79159665	0.9276611	1	2125	tags=21%, list=19%, signal=25%
GTCAGGA,MIR-378	GTCAGGA,MIR-378		28	0.2461585	0.8046666	0.74358976	0.93472296	1	849	tags=11%, list=8%, signal=12%
V$PAX8_B	V$PAX8_B		45	0.25742695	0.8036023	0.76296294	0.93469834	1	1775	tags=18%, list=16%, signal=21%
CCAWYNNGAAR_UNKNOWN	CCAWYNNGAAR_UNKNOWN		61	0.21505103	0.8033427	0.7951389	0.9329592	1	4081	tags=34%, list=36%, signal=54%
V$CACBINDINGPROTEIN_Q6	V$CACBINDINGPROTEIN_Q6		106	0.20423184	0.801921	0.77097905	0.9339804	1	2452	tags=20%, list=22%, signal=25%
V$FOXD3_01	V$FOXD3_01		107	0.24837779	0.8003881	0.76936316	0.93522066	1	1642	tags=20%, list=15%, signal=23%
V$RP58_01	V$RP58_01		115	0.24409524	0.8003612	0.80927837	0.9328848	1	3383	tags=32%, list=30%, signal=46%
CCAWNWWNNNGGC_UNKNOWN	CCAWNWWNNNGGC_UNKNOWN		32	0.21139713	0.79963636	0.7814685	0.93209004	1	1188	tags=13%, list=11%, signal=14%
V$CHX10_01	V$CHX10_01		108	0.25187713	0.7995844	0.7890223	0.9298351	1	3377	tags=33%, list=30%, signal=47%
V$EVI1_05	V$EVI1_05		89	0.23930597	0.7984989	0.8169014	0.9298596	1	1213	tags=15%, list=11%, signal=16%
V$AP1_01	V$AP1_01		147	0.22494483	0.79816973	0.8030019	0.9283715	1	1520	tags=17%, list=14%, signal=19%
V$ZIC1_01	V$ZIC1_01		124	0.22235009	0.7973861	0.82564104	0.9278341	1	4301	tags=44%, list=38%, signal=70%
V$ETS_Q4	V$ETS_Q4		130	0.20925033	0.79692006	0.78649634	0.9265883	1	3521	tags=28%, list=31%, signal=41%
CCTGTGA,MIR-513	CCTGTGA,MIR-513		63	0.20902158	0.79492253	0.8532609	0.928755	1	3620	tags=32%, list=32%, signal=47%
CAATGCA,MIR-33	CAATGCA,MIR-33		55	0.23027728	0.794652	0.78424656	0.92706734	1	2706	tags=24%, list=24%, signal=31%
ACATATC,MIR-190	ACATATC,MIR-190		26	0.2915247	0.7936561	0.7628083	0.92716736	1	1970	tags=19%, list=18%, signal=23%
V$PAX_Q6	V$PAX_Q6		128	0.21422417	0.79258394	0.83505154	0.92746264	1	2739	tags=25%, list=24%, signal=33%
V$STAT5A_02	V$STAT5A_02		66	0.23975483	0.7925711	0.8483816	0.9251976	1	2024	tags=21%, list=18%, signal=26%
V$HNF4_01_B	V$HNF4_01_B		120	0.23263545	0.7917084	0.80035335	0.9247699	1	3805	tags=39%, list=34%, signal=59%
V$NRF2_Q4	V$NRF2_Q4		132	0.21090662	0.79039806	0.8425926	0.9253642	1	3353	tags=32%, list=30%, signal=45%
V$SP1_Q4_01	V$SP1_Q4_01		131	0.18138495	0.7902003	0.875	0.9234042	1	1410	tags=11%, list=13%, signal=12%
V$CIZ_01	V$CIZ_01		104	0.23155904	0.7895981	0.8063439	0.9226184	1	1984	tags=20%, list=18%, signal=24%
V$FOXJ2_01	V$FOXJ2_01		83	0.2623747	0.7895239	0.76936316	0.9205217	1	2090	tags=23%, list=19%, signal=28%
CCCNNNNNNAAGWT_UNKNOWN	CCCNNNNNNAAGWT_UNKNOWN		53	0.21412906	0.7890594	0.7631103	0.91927516	1	3427	tags=30%, list=31%, signal=43%
V$CEBPDELTA_Q6	V$CEBPDELTA_Q6		122	0.24117483	0.78903925	0.8416801	0.9170638	1	2906	tags=29%, list=26%, signal=38%
V$AP2_Q3	V$AP2_Q3		130	0.1897053	0.7870488	0.82722515	0.91959476	1	3666	tags=31%, list=33%, signal=45%
CCCNNGGGAR_V$OLF1_01	CCCNNGGGAR_V$OLF1_01		153	0.2141013	0.7868167	0.8637931	0.9179192	1	4248	tags=40%, list=38%, signal=63%
V$AREB6_01	V$AREB6_01		127	0.21412416	0.7856991	0.88305086	0.9180021	1	2731	tags=26%, list=24%, signal=34%
YRTCANNRCGC_UNKNOWN	YRTCANNRCGC_UNKNOWN		35	0.23303084	0.78242815	0.7883895	0.9231924	1	3048	tags=29%, list=27%, signal=39%
AGGTGCA,MIR-500	AGGTGCA,MIR-500		46	0.2185498	0.7820928	0.82745826	0.9216354	1	2243	tags=24%, list=20%, signal=30%
V$POU6F1_01	V$POU6F1_01		117	0.24160455	0.7818237	0.8321678	0.91996074	1	2265	tags=26%, list=20%, signal=32%
ATACTGT,MIR-144	ATACTGT,MIR-144		107	0.20005512	0.7815797	0.8428094	0.91831326	1	655	tags=8%, list=6%, signal=9%
V$SREBP1_Q6	V$SREBP1_Q6		129	0.21011995	0.7793938	0.89889413	0.92084455	1	4020	tags=43%, list=36%, signal=66%
TGCAAAC,MIR-452	TGCAAAC,MIR-452		55	0.1961656	0.77790475	0.83076924	0.921681	1	3210	tags=25%, list=29%, signal=36%
V$CREB_Q3	V$CREB_Q3		115	0.18644746	0.7777542	0.84683096	0.9197675	1	4833	tags=40%, list=43%, signal=70%
V$POU3F2_01	V$POU3F2_01		49	0.25249943	0.7727436	0.8122807	0.9282872	1	2574	tags=24%, list=23%, signal=32%
CTATGCA,MIR-153	CTATGCA,MIR-153		107	0.21459115	0.771774	0.80714285	0.92817384	1	3477	tags=31%, list=31%, signal=44%
TGANNYRGCA_V$TCF11MAFG_01	TGANNYRGCA_V$TCF11MAFG_01		146	0.20069225	0.7707264	0.8339286	0.9280157	1	2620	tags=23%, list=23%, signal=29%
CTTTAAR_UNKNOWN	CTTTAAR_UNKNOWN		445	0.20191817	0.7696539	0.8912	0.92802745	1	3183	tags=30%, list=28%, signal=41%
V$PAX6_01	V$PAX6_01		50	0.23832819	0.76835996	0.82092196	0.92864555	1	3041	tags=34%, list=27%, signal=46%
CTGYNNCTYTAA_UNKNOWN	CTGYNNCTYTAA_UNKNOWN		37	0.27049932	0.7683113	0.80627304	0.9266137	1	2210	tags=35%, list=20%, signal=44%
V$DR4_Q2	V$DR4_Q2		118	0.20623538	0.7674603	0.90834695	0.92604214	1	4116	tags=42%, list=37%, signal=66%
V$USF_C	V$USF_C		137	0.1823413	0.76716524	0.869403	0.9244966	1	4421	tags=36%, list=39%, signal=60%
AGGAAGC,MIR-516-3P	AGGAAGC,MIR-516-3P		51	0.21444868	0.76625067	0.85761046	0.92403686	1	3606	tags=31%, list=32%, signal=46%
V$CEBPB_02	V$CEBPB_02		137	0.22290215	0.7657452	0.81914896	0.92299193	1	2022	tags=20%, list=18%, signal=24%
TCCATTKW_UNKNOWN	TCCATTKW_UNKNOWN		114	0.19756688	0.762884	0.86856127	0.9264774	1	3783	tags=34%, list=34%, signal=51%
V$CREBP1_01	V$CREBP1_01		77	0.20073666	0.7624739	0.907197	0.92530847	1	3876	tags=39%, list=35%, signal=59%
TGTTTAC,MIR-30A-5P,MIR-30C,MIR-30D,MIR-30B,MIR-30E-5P	TGTTTAC,MIR-30A-5P,MIR-30C,MIR-30D,MIR-30B,MIR-30E-5P		295	0.18937835	0.7618831	0.8881119	0.9243625	1	2464	tags=19%, list=22%, signal=24%
TGACATY_UNKNOWN	TGACATY_UNKNOWN		315	0.20152652	0.7599132	0.8815331	0.9260281	1	2691	tags=25%, list=24%, signal=32%
V$CEBPGAMMA_Q6	V$CEBPGAMMA_Q6		119	0.21200949	0.75878644	0.8844221	0.9264392	1	3876	tags=36%, list=35%, signal=55%
V$AP1_C	V$AP1_C		157	0.21499857	0.75658923	0.88481677	0.9285005	1	1985	tags=20%, list=18%, signal=24%
V$MZF1_02	V$MZF1_02		110	0.18283656	0.7557494	0.8920863	0.9281296	1	3782	tags=33%, list=34%, signal=49%
RTTTNNNYTGGM_UNKNOWN	RTTTNNNYTGGM_UNKNOWN		84	0.24119444	0.7477226	0.9076087	0.940965	1	1970	tags=20%, list=18%, signal=24%
V$HOXA4_Q2	V$HOXA4_Q2		125	0.23192467	0.74252546	0.87542087	0.948316	1	1845	tags=19%, list=16%, signal=23%
TCTATGA,MIR-376A,MIR-376B	TCTATGA,MIR-376A,MIR-376B		50	0.20236939	0.7415941	0.8701299	0.9478521	1	3000	tags=26%, list=27%, signal=35%
V$E2F_01	V$E2F_01		36	0.21622732	0.7406388	0.83657587	0.9474013	1	261	tags=8%, list=2%, signal=9%
V$STAT5A_03	V$STAT5A_03		122	0.21138273	0.73833877	0.89447236	0.94937843	1	1970	tags=18%, list=18%, signal=22%
RACTNNRTTTNC_UNKNOWN	RACTNNRTTTNC_UNKNOWN		58	0.21242121	0.73519254	0.8324022	0.9528328	1	2487	tags=21%, list=22%, signal=26%
AATGTGA,MIR-23A,MIR-23B	AATGTGA,MIR-23A,MIR-23B		213	0.1926267	0.7310079	0.8954469	0.9576006	1	2544	tags=20%, list=23%, signal=26%
AAGCACA,MIR-218	AAGCACA,MIR-218		166	0.1750263	0.72869676	0.93874174	0.9595898	1	3963	tags=35%, list=35%, signal=53%
CATTGTYY_V$SOX9_B1	CATTGTYY_V$SOX9_B1		181	0.20578882	0.7277767	0.920398	0.958871	1	3709	tags=35%, list=33%, signal=51%
V$DR3_Q4	V$DR3_Q4		67	0.2084031	0.7262572	0.93474716	0.9592266	1	1889	tags=15%, list=17%, signal=18%
SMTTTTGT_UNKNOWN	SMTTTTGT_UNKNOWN		196	0.18064985	0.72569585	0.9365352	0.9579463	1	1998	tags=15%, list=18%, signal=18%
V$ARNT_02	V$ARNT_02		115	0.16172569	0.7211764	0.94404334	0.96310854	1	3655	tags=29%, list=33%, signal=42%
V$LMO2COM_01	V$LMO2COM_01		128	0.19868404	0.70878524	0.9159802	0.98005944	1	3425	tags=30%, list=31%, signal=43%
V$CEBP_Q2_01	V$CEBP_Q2_01		139	0.21244536	0.70770025	0.9329806	0.97942954	1	2090	tags=18%, list=19%, signal=22%
CCAATNNSNNNGCG_UNKNOWN	CCAATNNSNNNGCG_UNKNOWN		28	0.22225703	0.70737445	0.90017515	0.9777685	1	4775	tags=50%, list=43%, signal=87%
GTGCCAA,MIR-96	GTGCCAA,MIR-96		160	0.18838954	0.70467454	0.9274047	0.9794164	1	1864	tags=16%, list=17%, signal=18%
WGTTNNNNNAAA_UNKNOWN	WGTTNNNNNAAA_UNKNOWN		263	0.19208987	0.70172095	0.9542373	0.98123556	1	2863	tags=25%, list=26%, signal=32%
CTACTGT,MIR-199A	CTACTGT,MIR-199A		77	0.2004226	0.7012233	0.9261261	0.97978014	1	2625	tags=21%, list=23%, signal=27%
GGGATGC,MIR-324-5P	GGGATGC,MIR-324-5P		24	0.23709477	0.7010571	0.8890909	0.9778565	1	3529	tags=38%, list=32%, signal=55%
V$FREAC2_01	V$FREAC2_01		126	0.20294772	0.6998977	0.94454384	0.97756255	1	2024	tags=21%, list=18%, signal=25%
V$FOXJ2_02	V$FOXJ2_02		101	0.21300635	0.69894844	0.9594595	0.9768081	1	2027	tags=19%, list=18%, signal=23%
RAAGNYNNCTTY_UNKNOWN	RAAGNYNNCTTY_UNKNOWN		71	0.22853707	0.6954654	0.92815536	0.9793906	1	2644	tags=28%, list=24%, signal=37%
V$IK3_01	V$IK3_01		112	0.19919379	0.69389457	0.97588426	0.9791751	1	2821	tags=24%, list=25%, signal=32%
V$CART1_01	V$CART1_01		97	0.2209746	0.69387716	0.90019196	0.97706825	1	2040	tags=22%, list=18%, signal=26%
GTATGAT,MIR-154,MIR-487	GTATGAT,MIR-154,MIR-487		36	0.19602999	0.69352454	0.94501716	0.9754066	1	1712	tags=14%, list=15%, signal=16%
GCGSCMNTTT_UNKNOWN	GCGSCMNTTT_UNKNOWN		30	0.19563605	0.69295913	0.91067964	0.974003	1	4005	tags=37%, list=36%, signal=57%
V$SREBP_Q3	V$SREBP_Q3		116	0.19552949	0.6893366	0.95254236	0.97664034	1	3465	tags=33%, list=31%, signal=47%
STTTCRNTTT_V$IRF_Q6	STTTCRNTTT_V$IRF_Q6		92	0.20685631	0.6890386	0.9512195	0.97493774	1	3580	tags=34%, list=32%, signal=49%
TAGGTCA,MIR-192,MIR-215	TAGGTCA,MIR-192,MIR-215		23	0.22763218	0.68770945	0.881932	0.9747751	1	521	tags=9%, list=5%, signal=9%
TACTTGA,MIR-26A,MIR-26B	TACTTGA,MIR-26A,MIR-26B		144	0.18438657	0.68767256	0.89617485	0.9727329	1	2913	tags=25%, list=26%, signal=33%
V$FOXO3_01	V$FOXO3_01		107	0.20689139	0.6869181	0.94501716	0.9714716	1	1918	tags=19%, list=17%, signal=22%
TTTGTAG,MIR-520D	TTTGTAG,MIR-520D		174	0.16975221	0.68475664	0.9548736	0.97195786	1	1208	tags=9%, list=11%, signal=10%
TGACCTTG_V$SF1_Q6	TGACCTTG_V$SF1_Q6		122	0.1839907	0.6834925	0.9095652	0.971293	1	3768	tags=32%, list=34%, signal=48%
TTGGAGA,MIR-515-5P,MIR-519E	TTGGAGA,MIR-515-5P,MIR-519E		68	0.17520629	0.6831942	0.94483984	0.96965647	1	3700	tags=26%, list=33%, signal=39%
ATGCTGC,MIR-103,MIR-107	ATGCTGC,MIR-103,MIR-107		113	0.15969408	0.6816823	0.9761499	0.969301	1	2961	tags=24%, list=26%, signal=32%
V$TCF4_Q5	V$TCF4_Q5		116	0.20603037	0.6774945	0.9494585	0.9720703	1	3064	tags=28%, list=27%, signal=38%
TTGCCAA,MIR-182	TTGCCAA,MIR-182		160	0.17598484	0.6772458	0.8924949	0.970291	1	3679	tags=30%, list=33%, signal=44%
CCCACAT,MIR-299-3P	CCCACAT,MIR-299-3P		25	0.22727899	0.67578554	0.8943396	0.96983486	1	3596	tags=36%, list=32%, signal=53%
GCGNNANTTCC_UNKNOWN	GCGNNANTTCC_UNKNOWN		63	0.16543429	0.67426926	0.8434442	0.96956885	1	5494	tags=43%, list=49%, signal=84%
V$AFP1_Q6	V$AFP1_Q6		119	0.21927595	0.6736657	0.94520545	0.9682821	1	2013	tags=18%, list=18%, signal=22%
V$SOX5_01	V$SOX5_01		113	0.21366617	0.66668344	0.9340463	0.9736805	1	3785	tags=33%, list=34%, signal=49%
YWATTWNNRGCT_UNKNOWN	YWATTWNNRGCT_UNKNOWN		32	0.23581174	0.66655135	0.9478417	0.97185016	1	3436	tags=38%, list=31%, signal=54%
GCTTGAA,MIR-498	GCTTGAA,MIR-498		47	0.1955262	0.66640633	0.92190474	0.96997917	1	2451	tags=19%, list=22%, signal=24%
GCACCTT,MIR-18A,MIR-18B	GCACCTT,MIR-18A,MIR-18B		53	0.19141622	0.6652061	0.9223485	0.9692205	1	3266	tags=28%, list=29%, signal=40%
V$MYOD_01	V$MYOD_01		110	0.19543484	0.6592007	0.94454384	0.972915	1	3128	tags=28%, list=28%, signal=39%
ATACCTC,MIR-202	ATACCTC,MIR-202		88	0.17825054	0.6498874	0.9721707	0.9789674	1	2849	tags=23%, list=25%, signal=30%
GTCNYYATGR_UNKNOWN	GTCNYYATGR_UNKNOWN		36	0.19584756	0.6492499	0.9561243	0.97732335	1	4812	tags=44%, list=43%, signal=78%
V$IRF7_01	V$IRF7_01		120	0.19017394	0.6491605	0.9526515	0.97537476	1	3201	tags=24%, list=29%, signal=33%
V$IRF_Q6	V$IRF_Q6		115	0.2060108	0.64452976	0.9437148	0.97720045	1	1970	tags=19%, list=18%, signal=23%
V$MZF1_01	V$MZF1_01		111	0.1748896	0.64188236	0.9931857	0.9772604	1	2978	tags=24%, list=27%, signal=33%
TNCATNTCCYR_UNKNOWN	TNCATNTCCYR_UNKNOWN		53	0.1676899	0.635833	0.9479769	0.9797942	1	4628	tags=38%, list=41%, signal=64%
ACCAATC,MIR-509	ACCAATC,MIR-509		19	0.21899472	0.6336528	0.94014084	0.97936356	1	3123	tags=26%, list=28%, signal=36%
ACAGGGT,MIR-10A,MIR-10B	ACAGGGT,MIR-10A,MIR-10B		64	0.17430316	0.6306073	0.97951585	0.97964674	1	3923	tags=36%, list=35%, signal=55%
V$CDPCR3_01	V$CDPCR3_01		26	0.23408847	0.61830795	0.94584835	0.98523045	1	2810	tags=31%, list=25%, signal=41%
V$HAND1E47_01	V$HAND1E47_01		127	0.18581933	0.6052901	0.9868421	0.98969495	1	2575	tags=22%, list=23%, signal=28%
V$SOX9_B1	V$SOX9_B1		114	0.18468386	0.6001132	0.9879518	0.9899805	1	3581	tags=32%, list=32%, signal=46%
V$PR_Q2	V$PR_Q2		117	0.17058925	0.59554917	0.98722047	0.9900638	1	1553	tags=12%, list=14%, signal=14%
TCTGATC,MIR-383	TCTGATC,MIR-383		20	0.18211277	0.5908737	0.9782214	0.9900324	1	2698	tags=20%, list=24%, signal=26%
TTTGCAC,MIR-19A,MIR-19B	TTTGCAC,MIR-19A,MIR-19B		245	0.1438032	0.5803585	0.9961014	0.99187356	1	4149	tags=32%, list=37%, signal=49%
V$FAC1_01	V$FAC1_01		106	0.16594805	0.57457393	0.99814814	0.9916363	1	3896	tags=27%, list=35%, signal=42%
V$NRSF_01	V$NRSF_01		52	0.20140208	0.5709528	0.980695	0.9906836	1	4115	tags=38%, list=37%, signal=61%
YRCCAKNNGNCGC_UNKNOWN	YRCCAKNNGNCGC_UNKNOWN		29	0.18636928	0.5658187	0.9879725	0.990162	1	3193	tags=24%, list=29%, signal=34%
GAGACTG,MIR-452	GAGACTG,MIR-452		44	0.14192785	0.5411815	0.9947461	0.9934925	1	3314	tags=20%, list=30%, signal=29%
GKCGCNNNNNNNTGAYG_UNKNOWN	GKCGCNNNNNNNTGAYG_UNKNOWN		32	0.12285883	0.44745764	0.993865	0.9991401	1	4765	tags=34%, list=43%, signal=60%
