# Supplementary material for: A genomic analysis of mouse models of breast cancer reveals molecular features of mouse models and relationships to human breast cancer
Source: Breast Cancer Res. 2014 Jun 5;16(3):R59. doi: 10.1186/bcr3672 (PMC4078930; doi:10.1186/bcr3672)
Supplement: Additional file 11 — GSEA for mouse models compared to all other models or to mammary gland development. Listed by model. [file bcr3672-S11.zip › AdditionalFile11/brca_p53_mutant/Vs_normal_mammary/C6/Downregulated_in_BRCA_p53_mut_vs_otherModels.txt]

NAME	GS<br> follow link to MSigDB	GS DETAILS	SIZE	ES	NES	NOM p-val	FDR q-val	FWER p-val	RANK AT MAX	LEADING EDGE
BCAT.100_UP.V1_DN	BCAT.100_UP.V1_DN	Details ...	15	-0.45055178	-1.1344026	0.29661018	1	0.866	2471	tags=47%, list=22%, signal=60%
MTOR_UP.V1_DN	MTOR_UP.V1_DN	Details ...	134	-0.3203815	-1.0701962	0.36192468	1	0.902	1995	tags=36%, list=18%, signal=43%
CAHOY_ASTROCYTIC	CAHOY_ASTROCYTIC	Details ...	57	-0.33380878	-0.9683512	0.49638554	1	0.942	1058	tags=19%, list=9%, signal=21%
RELA_DN.V1_DN	RELA_DN.V1_DN	Details ...	95	-0.31541267	-0.9654622	0.4859335	1	0.945	703	tags=19%, list=6%, signal=20%
CAHOY_NEURONAL	CAHOY_NEURONAL	Details ...	56	-0.36403292	-0.9529631	0.53452116	1	0.946	1126	tags=25%, list=10%, signal=28%
MTOR_UP.N4.V1_DN	MTOR_UP.N4.V1_DN	Details ...	82	-0.24319513	-0.9432662	0.5533981	1	0.952	1737	tags=23%, list=16%, signal=27%
ESC_J1_UP_LATE.V1_DN	ESC_J1_UP_LATE.V1_DN	Details ...	133	-0.25588083	-0.9118479	0.59903383	1	0.959	1208	tags=17%, list=11%, signal=19%
CYCLIN_D1_UP.V1_DN	CYCLIN_D1_UP.V1_DN	Details ...	125	-0.2237731	-0.8649363	0.7075718	1	0.968	707	tags=13%, list=6%, signal=14%
PKCA_DN.V1_DN	PKCA_DN.V1_DN	Details ...	117	-0.26464304	-0.85970247	0.73097825	1	0.969	1672	tags=28%, list=15%, signal=33%
BMI1_DN.V1_DN	BMI1_DN.V1_DN	Details ...	90	-0.27597794	-0.8546643	0.69544363	1	0.969	1418	tags=24%, list=13%, signal=28%
PKCA_DN.V1_UP	PKCA_DN.V1_UP	Details ...	115	-0.28189412	-0.8526323	0.68827933	1	0.97	1647	tags=32%, list=15%, signal=37%
NOTCH_DN.V1_DN	NOTCH_DN.V1_DN	Details ...	110	-0.2736749	-0.84354776	0.72	1	0.973	478	tags=16%, list=4%, signal=17%
TGFB_UP.V1_UP	TGFB_UP.V1_UP	Details ...	111	-0.25147083	-0.8361137	0.735426	1	0.974	1841	tags=28%, list=16%, signal=33%
CYCLIN_D1_KE_.V1_DN	CYCLIN_D1_KE_.V1_DN	Details ...	124	-0.23331104	-0.82954305	0.81233245	1	0.976	1350	tags=22%, list=12%, signal=24%
ALK_DN.V1_UP	ALK_DN.V1_UP	Details ...	89	-0.2757673	-0.8155887	0.7346939	1	0.978	872	tags=19%, list=8%, signal=21%
KRAS.PROSTATE_UP.V1_UP	KRAS.PROSTATE_UP.V1_UP	Details ...	77	-0.28048208	-0.81468374	0.7275281	1	0.978	620	tags=14%, list=6%, signal=15%
CSR_EARLY_UP.V1_DN	CSR_EARLY_UP.V1_DN	Details ...	59	-0.24392109	-0.806268	0.80860215	1	0.98	590	tags=12%, list=5%, signal=12%
KRAS.LUNG_UP.V1_UP	KRAS.LUNG_UP.V1_UP	Details ...	68	-0.2674164	-0.8006581	0.7758621	1	0.98	1437	tags=26%, list=13%, signal=30%
SNF5_DN.V1_DN	SNF5_DN.V1_DN	Details ...	119	-0.28191087	-0.7873922	0.8025	1	0.982	821	tags=18%, list=7%, signal=19%
KRAS.BREAST_UP.V1_DN	KRAS.BREAST_UP.V1_DN	Details ...	77	-0.25349358	-0.78522086	0.82800984	1	0.982	1273	tags=25%, list=11%, signal=28%
BRCA1_DN.V1_DN	BRCA1_DN.V1_DN		70	-0.2418329	-0.77417725	0.83863634	1	0.985	1480	tags=26%, list=13%, signal=29%
KRAS.KIDNEY_UP.V1_UP	KRAS.KIDNEY_UP.V1_UP		83	-0.27362695	-0.7715531	0.8264249	1	0.985	831	tags=19%, list=7%, signal=21%
JAK2_DN.V1_UP	JAK2_DN.V1_UP		87	-0.25164276	-0.7646252	0.8129676	1	0.986	1786	tags=28%, list=16%, signal=33%
CAHOY_ASTROGLIAL	CAHOY_ASTROGLIAL		64	-0.26583365	-0.74763054	0.8687351	1	0.986	1363	tags=19%, list=12%, signal=21%
TGFB_UP.V1_DN	TGFB_UP.V1_DN		108	-0.21918912	-0.7461186	0.88461536	1	0.986	794	tags=17%, list=7%, signal=18%
KRAS.50_UP.V1_UP	KRAS.50_UP.V1_UP		31	-0.29579076	-0.7439707	0.86649877	1	0.986	734	tags=23%, list=7%, signal=24%
YAP1_UP	YAP1_UP		23	-0.1997941	-0.72946984	0.88135594	1	0.99	1537	tags=22%, list=14%, signal=25%
CTIP_DN.V1_UP	CTIP_DN.V1_UP		70	-0.25011325	-0.72735876	0.8863636	1	0.99	1833	tags=33%, list=16%, signal=39%
SRC_UP.V1_UP	SRC_UP.V1_UP		76	-0.20055874	-0.71477157	0.9056604	1	0.99	1443	tags=18%, list=13%, signal=21%
KRAS.DF.V1_DN	KRAS.DF.V1_DN		102	-0.20239647	-0.7051936	0.97243106	1	0.99	1293	tags=19%, list=12%, signal=21%
RAF_UP.V1_DN	RAF_UP.V1_DN		110	-0.22627237	-0.6942451	0.9189189	1	0.99	930	tags=15%, list=8%, signal=17%
PRC2_EDD_UP.V1_DN	PRC2_EDD_UP.V1_DN		106	-0.20357086	-0.6904258	0.97877985	0.9991824	0.992	1430	tags=21%, list=13%, signal=24%
AKT_UP.V1_DN	AKT_UP.V1_DN		138	-0.22740725	-0.6898733	0.9116379	0.9694155	0.992	1116	tags=19%, list=10%, signal=21%
BCAT.100_UP.V1_UP	BCAT.100_UP.V1_UP		32	-0.24428499	-0.68439513	0.912037	0.9481106	0.992	745	tags=13%, list=7%, signal=13%
KRAS.AMP.LUNG_UP.V1_UP	KRAS.AMP.LUNG_UP.V1_UP		67	-0.22451034	-0.619259	0.93915343	0.9861817	0.996	1058	tags=21%, list=9%, signal=23%
PIGF_UP.V1_UP	PIGF_UP.V1_UP		94	-0.1466091	-0.561123	1	0.9856864	0.996	1727	tags=18%, list=15%, signal=21%
