# Supplementary material for: A genomic analysis of mouse models of breast cancer reveals molecular features of mouse models and relationships to human breast cancer
Source: Breast Cancer Res. 2014 Jun 5;16(3):R59. doi: 10.1186/bcr3672 (PMC4078930; doi:10.1186/bcr3672)
Supplement: Additional file 11 — GSEA for mouse models compared to all other models or to mammary gland development. Listed by model. [file bcr3672-S11.zip › AdditionalFile11/brca_p53_mutant/Vs_normal_mammary/C6/Upregulated_in_BRCA_p53_mut_vs_otherModels.txt]

NAME	GS<br> follow link to MSigDB	GS DETAILS	SIZE	ES	NES	NOM p-val	FDR q-val	FWER p-val	RANK AT MAX	LEADING EDGE
MTOR_UP.V1_UP	MTOR_UP.V1_UP	Details ...	121	0.52659	1.6654556	0	0.20388316	0.128	2416	tags=46%, list=22%, signal=58%
CSR_LATE_UP.V1_UP	CSR_LATE_UP.V1_UP	Details ...	107	0.4370029	1.6442877	0.007936508	0.14313948	0.161	2298	tags=32%, list=21%, signal=40%
PDGF_ERK_DN.V1_UP	PDGF_ERK_DN.V1_UP	Details ...	81	0.48228082	1.571354	0.010948905	0.2806505	0.33	3962	tags=53%, list=35%, signal=82%
E2F1_UP.V1_UP	E2F1_UP.V1_UP	Details ...	113	0.4081082	1.5530772	0.02819549	0.2696055	0.372	2623	tags=35%, list=23%, signal=46%
PRC2_EZH2_UP.V1_UP	PRC2_EZH2_UP.V1_UP	Details ...	112	0.45867804	1.536324	0.009225092	0.2600848	0.398	1979	tags=34%, list=18%, signal=41%
SNF5_DN.V1_UP	SNF5_DN.V1_UP	Details ...	134	0.5094232	1.5089778	0.04887218	0.30115965	0.448	2526	tags=43%, list=23%, signal=55%
GCNP_SHH_UP_LATE.V1_UP	GCNP_SHH_UP_LATE.V1_UP	Details ...	121	0.3843095	1.4981388	0.03018868	0.2861111	0.467	2170	tags=26%, list=19%, signal=32%
CAMP_UP.V1_UP	CAMP_UP.V1_UP	Details ...	123	0.35563013	1.497969	0.06967985	0.25109944	0.467	4237	tags=50%, list=38%, signal=79%
TBK1.DN.48HRS_DN	TBK1.DN.48HRS_DN	Details ...	39	0.44632673	1.4795192	0.034734916	0.2752908	0.516	2251	tags=33%, list=20%, signal=42%
RB_DN.V1_UP	RB_DN.V1_UP	Details ...	95	0.43769965	1.4747683	0.049360145	0.26227146	0.521	2384	tags=35%, list=21%, signal=44%
CORDENONSI_YAP_CONSERVED_SIGNATURE	CORDENONSI_YAP_CONSERVED_SIGNATURE	Details ...	42	0.5205296	1.4551094	0.045296166	0.2907263	0.55	872	tags=33%, list=8%, signal=36%
BCAT_BILD_ET_AL_DN	BCAT_BILD_ET_AL_DN	Details ...	22	0.5159561	1.421342	0.08898305	0.3635377	0.6	3610	tags=64%, list=32%, signal=94%
RPS14_DN.V1_DN	RPS14_DN.V1_DN	Details ...	101	0.4399896	1.4131292	0.061657034	0.36391726	0.616	2037	tags=34%, list=18%, signal=41%
AKT_UP.V1_UP	AKT_UP.V1_UP	Details ...	118	0.44612274	1.3962605	0.055944055	0.39311692	0.634	2553	tags=42%, list=23%, signal=53%
PRC2_EDD_UP.V1_UP	PRC2_EDD_UP.V1_UP	Details ...	111	0.39783022	1.3787576	0.0831643	0.42524728	0.658	3281	tags=45%, list=29%, signal=63%
DCA_UP.V1_UP	DCA_UP.V1_UP	Details ...	86	0.41707957	1.3485093	0.059021924	0.5078821	0.699	3192	tags=45%, list=29%, signal=63%
RB_P130_DN.V1_UP	RB_P130_DN.V1_UP	Details ...	101	0.3862622	1.3115261	0.05952381	0.62853247	0.739	2566	tags=39%, list=23%, signal=50%
TBK1.DN.48HRS_UP	TBK1.DN.48HRS_UP	Details ...	34	0.37280834	1.306904	0.09041591	0.6119887	0.745	1565	tags=21%, list=14%, signal=24%
TBK1.DF_DN	TBK1.DF_DN	Details ...	157	0.30709815	1.3060756	0.084990956	0.58318484	0.746	1925	tags=21%, list=17%, signal=25%
HOXA9_DN.V1_DN	HOXA9_DN.V1_DN	Details ...	111	0.36350206	1.2982525	0.11334552	0.585548	0.758	2704	tags=32%, list=24%, signal=41%
RB_DN.V1_DN	RB_DN.V1_DN		86	0.42893586	1.2840024	0.18546845	0.6149661	0.771	2029	tags=33%, list=18%, signal=39%
EIF4E_UP	EIF4E_UP		52	0.36990657	1.2785492	0.165	0.6082908	0.776	2575	tags=33%, list=23%, signal=42%
NRL_DN.V1_UP	NRL_DN.V1_UP		111	0.37450922	1.2711837	0.09353741	0.60955375	0.778	2344	tags=34%, list=21%, signal=43%
ERB2_UP.V1_DN	ERB2_UP.V1_DN		92	0.3588068	1.2672495	0.13272727	0.6012488	0.783	1925	tags=22%, list=17%, signal=26%
SRC_UP.V1_DN	SRC_UP.V1_DN		81	0.40506935	1.2637773	0.13345522	0.58947814	0.785	1462	tags=27%, list=13%, signal=31%
VEGF_A_UP.V1_DN	VEGF_A_UP.V1_DN		122	0.32705775	1.2514405	0.10666667	0.6154541	0.802	521	tags=11%, list=5%, signal=12%
PDGF_ERK_DN.V1_DN	PDGF_ERK_DN.V1_DN		88	0.30333006	1.2499095	0.16271186	0.59783584	0.803	3613	tags=36%, list=32%, signal=53%
PIGF_UP.V1_DN	PIGF_UP.V1_DN		105	0.38177177	1.2482293	0.16546762	0.5825039	0.804	2468	tags=34%, list=22%, signal=44%
CRX_NRL_DN.V1_UP	CRX_NRL_DN.V1_UP		109	0.36576983	1.2304162	0.11663808	0.62875354	0.82	2176	tags=33%, list=19%, signal=41%
GCNP_SHH_UP_EARLY.V1_UP	GCNP_SHH_UP_EARLY.V1_UP		114	0.30352616	1.2289037	0.198915	0.6140645	0.82	3359	tags=32%, list=30%, signal=45%
RB_P107_DN.V1_UP	RB_P107_DN.V1_UP		109	0.4164492	1.2208664	0.25506073	0.62176514	0.823	3566	tags=51%, list=32%, signal=75%
AKT_UP_MTOR_DN.V1_UP	AKT_UP_MTOR_DN.V1_UP		127	0.39569578	1.2186285	0.1890971	0.61030525	0.823	3198	tags=42%, list=29%, signal=58%
SIRNA_EIF4GI_DN	SIRNA_EIF4GI_DN		50	0.32277998	1.2169466	0.21335807	0.5974353	0.823	2547	tags=30%, list=23%, signal=39%
RELA_DN.V1_UP	RELA_DN.V1_UP		86	0.37377635	1.1832501	0.20754717	0.7032674	0.851	2283	tags=29%, list=20%, signal=36%
JNK_DN.V1_DN	JNK_DN.V1_DN		115	0.36854646	1.1749337	0.19275123	0.7137983	0.854	1688	tags=29%, list=15%, signal=33%
PTEN_DN.V2_DN	PTEN_DN.V2_DN		77	0.3318029	1.1625063	0.19444445	0.74243087	0.867	3181	tags=38%, list=28%, signal=52%
HOXA9_DN.V1_UP	HOXA9_DN.V1_UP		90	0.3850248	1.1464692	0.3221831	0.78309596	0.87	2342	tags=29%, list=21%, signal=36%
STK33_NOMO_DN	STK33_NOMO_DN		122	0.35412523	1.1424371	0.26166666	0.77621806	0.87	2011	tags=30%, list=18%, signal=37%
P53_DN.V2_DN	P53_DN.V2_DN		99	0.37148377	1.1403494	0.22972973	0.7637152	0.87	2818	tags=38%, list=25%, signal=51%
ESC_V6.5_UP_EARLY.V1_UP	ESC_V6.5_UP_EARLY.V1_UP		118	0.3263204	1.136498	0.24752475	0.7578943	0.872	4273	tags=52%, list=38%, signal=83%
P53_DN.V2_UP	P53_DN.V2_UP		83	0.3930226	1.1336806	0.2777778	0.7502701	0.878	1977	tags=34%, list=18%, signal=41%
GLI1_UP.V1_UP	GLI1_UP.V1_UP		16	0.42501166	1.1257751	0.36347198	0.76180136	0.882	16	tags=6%, list=0%, signal=6%
STK33_UP	STK33_UP		129	0.38706902	1.1191396	0.3368984	0.7683701	0.889	2201	tags=29%, list=20%, signal=35%
MTOR_UP.N4.V1_UP	MTOR_UP.N4.V1_UP		130	0.27495188	1.1053563	0.24546953	0.8011588	0.896	2225	tags=25%, list=20%, signal=30%
CRX_DN.V1_UP	CRX_DN.V1_UP		102	0.34021446	1.1017855	0.29896906	0.79660904	0.901	2261	tags=34%, list=20%, signal=43%
YAP1_DN	YAP1_DN		24	0.38814864	1.0998939	0.32107022	0.78602767	0.903	1387	tags=17%, list=12%, signal=19%
BCAT_GDS748_DN	BCAT_GDS748_DN		22	0.3487568	1.0993425	0.34971645	0.7715612	0.903	2016	tags=27%, list=18%, signal=33%
STK33_NOMO_UP	STK33_NOMO_UP		146	0.3660162	1.0954756	0.35144928	0.7686987	0.904	2142	tags=29%, list=19%, signal=35%
NRL_DN.V1_DN	NRL_DN.V1_DN		91	0.32277662	1.0929935	0.3016129	0.761165	0.904	2428	tags=31%, list=22%, signal=39%
CSR_LATE_UP.V1_DN	CSR_LATE_UP.V1_DN		74	0.34106803	1.0897361	0.33389544	0.7569044	0.906	1348	tags=23%, list=12%, signal=26%
IL2_UP.V1_UP	IL2_UP.V1_UP		102	0.31262618	1.0757025	0.32491583	0.78896517	0.918	3970	tags=44%, list=35%, signal=68%
STK33_DN	STK33_DN		115	0.32534036	1.0679768	0.3602585	0.8018688	0.926	2233	tags=31%, list=20%, signal=39%
RPS14_DN.V1_UP	RPS14_DN.V1_UP		113	0.40104198	1.0612259	0.3927273	0.80943424	0.927	2596	tags=37%, list=23%, signal=48%
PRC1_BMI_UP.V1_DN	PRC1_BMI_UP.V1_DN		95	0.3296992	1.0608295	0.38699186	0.7957914	0.927	2577	tags=28%, list=23%, signal=37%
ATF2_S_UP.V1_UP	ATF2_S_UP.V1_UP		108	0.33645067	1.0576117	0.38322368	0.7906452	0.927	2681	tags=35%, list=24%, signal=46%
MYC_UP.V1_UP	MYC_UP.V1_UP		82	0.28206792	1.0543414	0.3798165	0.7865218	0.928	5092	tags=55%, list=45%, signal=100%
IL15_UP.V1_UP	IL15_UP.V1_UP		103	0.31866145	1.0536963	0.36589697	0.77496725	0.928	2865	tags=34%, list=26%, signal=45%
E2F3_UP.V1_DN	E2F3_UP.V1_DN		57	0.29965326	1.0410897	0.37755102	0.8010376	0.932	2201	tags=30%, list=20%, signal=37%
BCAT_GDS748_UP	BCAT_GDS748_UP		33	0.3979793	1.0373882	0.42625898	0.79938555	0.932	3302	tags=45%, list=29%, signal=64%
RB_P130_DN.V1_DN	RB_P130_DN.V1_DN		81	0.26977667	1.0241445	0.42556918	0.8286933	0.939	3156	tags=30%, list=28%, signal=41%
WNT_UP.V1_UP	WNT_UP.V1_UP		133	0.30336335	1.0169766	0.4600326	0.8380442	0.944	2274	tags=26%, list=20%, signal=33%
CAMP_UP.V1_DN	CAMP_UP.V1_DN		116	0.27918702	1.0141373	0.44745764	0.8346208	0.947	2563	tags=26%, list=23%, signal=33%
DCA_UP.V1_DN	DCA_UP.V1_DN		81	0.2940473	1.0101986	0.4363002	0.8338602	0.948	2679	tags=32%, list=24%, signal=42%
IL21_UP.V1_UP	IL21_UP.V1_UP		118	0.33232862	1.0100077	0.47471452	0.8212366	0.948	2011	tags=25%, list=18%, signal=30%
PDGF_UP.V1_UP	PDGF_UP.V1_UP		85	0.25418437	1.0060503	0.45183888	0.82118434	0.949	2273	tags=16%, list=20%, signal=21%
ESC_J1_UP_LATE.V1_UP	ESC_J1_UP_LATE.V1_UP		140	0.3412693	0.9991262	0.43963963	0.83205104	0.951	2513	tags=37%, list=22%, signal=47%
EIF4E_DN	EIF4E_DN		44	0.3110916	0.99342185	0.4777328	0.83762455	0.952	1989	tags=25%, list=18%, signal=30%
RB_P107_DN.V1_DN	RB_P107_DN.V1_DN		86	0.24732083	0.99236053	0.45825243	0.8282918	0.952	3847	tags=36%, list=34%, signal=54%
CRX_DN.V1_DN	CRX_DN.V1_DN		113	0.3241399	0.9902212	0.4207317	0.8219069	0.953	2689	tags=34%, list=24%, signal=44%
BCAT_BILD_ET_AL_UP	BCAT_BILD_ET_AL_UP		29	0.33189264	0.98533046	0.48091602	0.8254675	0.954	3314	tags=41%, list=30%, signal=59%
NOTCH_DN.V1_UP	NOTCH_DN.V1_UP		98	0.3133032	0.98519135	0.510274	0.81427175	0.954	3341	tags=35%, list=30%, signal=49%
E2F3_UP.V1_UP	E2F3_UP.V1_UP		100	0.32372865	0.9815127	0.50756305	0.81497085	0.954	3429	tags=41%, list=31%, signal=59%
P53_DN.V1_UP	P53_DN.V1_UP		114	0.34442085	0.97424895	0.49726775	0.8243074	0.957	2205	tags=31%, list=20%, signal=38%
RAPA_EARLY_UP.V1_DN	RAPA_EARLY_UP.V1_DN		110	0.27206877	0.9727438	0.5255102	0.81775737	0.958	2709	tags=28%, list=24%, signal=37%
PDGF_UP.V1_DN	PDGF_UP.V1_DN		70	0.3415913	0.97163135	0.5435898	0.8100619	0.958	2560	tags=37%, list=23%, signal=48%
STK33_SKM_UP	STK33_SKM_UP		129	0.35095656	0.971622	0.4891697	0.7994354	0.958	3569	tags=40%, list=32%, signal=58%
TBK1.DF_UP	TBK1.DF_UP		166	0.28609154	0.9697221	0.49910232	0.79444414	0.958	3336	tags=33%, list=30%, signal=46%
MYC_UP.V1_DN	MYC_UP.V1_DN		58	0.33091715	0.9659	0.5183888	0.79369915	0.958	2197	tags=28%, list=20%, signal=34%
EGFR_UP.V1_UP	EGFR_UP.V1_UP		121	0.31859553	0.9619797	0.50961536	0.7954806	0.962	3225	tags=39%, list=29%, signal=54%
LEF1_UP.V1_DN	LEF1_UP.V1_DN		111	0.33292928	0.9551134	0.554007	0.8053352	0.962	3123	tags=38%, list=28%, signal=52%
KRAS.BREAST_UP.V1_UP	KRAS.BREAST_UP.V1_UP		74	0.34763873	0.9533684	0.5585875	0.8012809	0.965	2119	tags=34%, list=19%, signal=41%
ESC_V6.5_UP_LATE.V1_UP	ESC_V6.5_UP_LATE.V1_UP		135	0.30057797	0.95250165	0.5164645	0.7942526	0.965	2313	tags=30%, list=21%, signal=38%
ESC_J1_UP_EARLY.V1_UP	ESC_J1_UP_EARLY.V1_UP		119	0.28802788	0.9521746	0.56166667	0.7856169	0.965	2038	tags=26%, list=18%, signal=32%
SIRNA_EIF4GI_UP	SIRNA_EIF4GI_UP		65	0.26178318	0.9493106	0.5424028	0.7841569	0.966	2776	tags=23%, list=25%, signal=31%
P53_DN.V1_DN	P53_DN.V1_DN		122	0.30757532	0.94806343	0.5559157	0.77785844	0.966	2176	tags=25%, list=19%, signal=30%
CAHOY_OLIGODENDROCUTIC	CAHOY_OLIGODENDROCUTIC		52	0.32182756	0.94107807	0.5642738	0.78700614	0.967	3181	tags=38%, list=28%, signal=53%
ESC_J1_UP_EARLY.V1_DN	ESC_J1_UP_EARLY.V1_DN		124	0.28066772	0.92205703	0.6211604	0.8277428	0.972	2022	tags=24%, list=18%, signal=29%
MEK_UP.V1_UP	MEK_UP.V1_UP		124	0.28055418	0.9131052	0.58434784	0.84376764	0.974	2313	tags=27%, list=21%, signal=33%
STK33_SKM_DN	STK33_SKM_DN		125	0.2925184	0.9119357	0.61487603	0.8374258	0.974	2223	tags=29%, list=20%, signal=36%
ATF2_UP.V1_UP	ATF2_UP.V1_UP		107	0.27589294	0.90462023	0.5875421	0.8488396	0.974	1927	tags=21%, list=17%, signal=26%
BMI1_DN.V1_UP	BMI1_DN.V1_UP		102	0.31792906	0.90204173	0.5673759	0.846479	0.974	2200	tags=30%, list=20%, signal=37%
KRAS.LUNG_UP.V1_DN	KRAS.LUNG_UP.V1_DN		75	0.32972363	0.8991876	0.6502311	0.84960866	0.976	2570	tags=32%, list=23%, signal=41%
KRAS.300_UP.V1_DN	KRAS.300_UP.V1_DN		74	0.2994651	0.898498	0.63826084	0.8423108	0.976	3341	tags=35%, list=30%, signal=50%
MEL18_DN.V1_UP	MEL18_DN.V1_UP		102	0.3298268	0.8976735	0.58925474	0.83575016	0.976	2217	tags=31%, list=20%, signal=39%
AKT_UP_MTOR_DN.V1_DN	AKT_UP_MTOR_DN.V1_DN		138	0.2567111	0.8858853	0.6593002	0.85699594	0.978	3061	tags=30%, list=27%, signal=41%
GCNP_SHH_UP_EARLY.V1_DN	GCNP_SHH_UP_EARLY.V1_DN		120	0.2713387	0.8822899	0.6507666	0.85658044	0.979	2025	tags=24%, list=18%, signal=29%
CRX_NRL_DN.V1_DN	CRX_NRL_DN.V1_DN		92	0.27577493	0.88121873	0.67632025	0.8508373	0.979	2548	tags=30%, list=23%, signal=39%
ALK_DN.V1_DN	ALK_DN.V1_DN		73	0.29108638	0.87980694	0.6628099	0.84654105	0.98	3302	tags=41%, list=29%, signal=58%
JAK2_DN.V1_DN	JAK2_DN.V1_DN		51	0.26442203	0.8692622	0.6888112	0.86288494	0.982	3554	tags=35%, list=32%, signal=51%
IL21_UP.V1_DN	IL21_UP.V1_DN		94	0.28445312	0.8553898	0.69512194	0.8920688	0.984	2766	tags=35%, list=25%, signal=46%
PRC2_SUZ12_UP.V1_DN	PRC2_SUZ12_UP.V1_DN		100	0.27766916	0.8526353	0.72727275	0.8909089	0.984	1811	tags=20%, list=16%, signal=24%
PTEN_DN.V1_UP	PTEN_DN.V1_UP		101	0.27940908	0.84865165	0.7557604	0.8928126	0.984	1919	tags=26%, list=17%, signal=31%
BMI1_DN_MEL18_DN.V1_UP	BMI1_DN_MEL18_DN.V1_UP		99	0.3041083	0.84651595	0.6584507	0.8891626	0.984	3350	tags=38%, list=30%, signal=54%
PRC2_SUZ12_UP.V1_UP	PRC2_SUZ12_UP.V1_UP		114	0.26283142	0.8429941	0.71550256	0.8893094	0.984	896	tags=15%, list=8%, signal=16%
KRAS.300_UP.V1_UP	KRAS.300_UP.V1_UP		80	0.31840873	0.8426604	0.72104406	0.8815796	0.984	2857	tags=38%, list=26%, signal=50%
ATF2_UP.V1_DN	ATF2_UP.V1_DN		113	0.2794567	0.83726716	0.7013889	0.8880325	0.984	2892	tags=34%, list=26%, signal=45%
CYCLIN_D1_UP.V1_UP	CYCLIN_D1_UP.V1_UP		123	0.25370637	0.82817936	0.7352445	0.9017193	0.984	1539	tags=16%, list=14%, signal=19%
KRAS.DF.V1_UP	KRAS.DF.V1_UP		123	0.26896212	0.82394403	0.73417723	0.9048094	0.984	2012	tags=24%, list=18%, signal=29%
CYCLIN_D1_KE_.V1_UP	CYCLIN_D1_KE_.V1_UP		115	0.241554	0.82318187	0.75124377	0.89848006	0.984	2549	tags=24%, list=23%, signal=31%
KRAS.600_UP.V1_DN	KRAS.600_UP.V1_DN		150	0.26485986	0.81931114	0.78036606	0.9007641	0.985	3341	tags=36%, list=30%, signal=51%
PTEN_DN.V1_DN	PTEN_DN.V1_DN		84	0.27346122	0.81882274	0.7933884	0.8938107	0.985	2162	tags=24%, list=19%, signal=29%
KRAS.LUNG.BREAST_UP.V1_DN	KRAS.LUNG.BREAST_UP.V1_DN		72	0.29361784	0.81709146	0.7781513	0.8913708	0.987	2995	tags=40%, list=27%, signal=55%
CSR_EARLY_UP.V1_UP	CSR_EARLY_UP.V1_UP		98	0.21373971	0.81538075	0.77894735	0.8878006	0.987	4019	tags=33%, list=36%, signal=50%
RAF_UP.V1_UP	RAF_UP.V1_UP		123	0.26405546	0.8135239	0.740113	0.8851121	0.988	3267	tags=37%, list=29%, signal=51%
NFE2L2.V2	NFE2L2.V2		212	0.23221812	0.8101634	0.84902596	0.8859211	0.988	3227	tags=32%, list=29%, signal=44%
MEK_UP.V1_DN	MEK_UP.V1_DN		98	0.24358459	0.81008047	0.74731183	0.87849563	0.988	3341	tags=30%, list=30%, signal=42%
GCNP_SHH_UP_LATE.V1_DN	GCNP_SHH_UP_LATE.V1_DN		137	0.22616395	0.80739206	0.8242321	0.87790686	0.99	1870	tags=19%, list=17%, signal=23%
PRC2_EZH2_UP.V1_DN	PRC2_EZH2_UP.V1_DN		112	0.28322318	0.80009466	0.76848876	0.8890986	0.991	2253	tags=28%, list=20%, signal=34%
ERB2_UP.V1_UP	ERB2_UP.V1_UP		118	0.2403497	0.7964642	0.8087432	0.89014035	0.991	1591	tags=17%, list=14%, signal=20%
KRAS.600_UP.V1_UP	KRAS.600_UP.V1_UP		149	0.27502984	0.78808254	0.81353134	0.901127	0.991	2162	tags=28%, list=19%, signal=34%
ATF2_S_UP.V1_DN	ATF2_S_UP.V1_DN		107	0.25959343	0.78432304	0.8594025	0.90225214	0.991	919	tags=16%, list=8%, signal=17%
LEF1_UP.V1_UP	LEF1_UP.V1_UP		124	0.2616187	0.78177214	0.81629115	0.90023047	0.991	2808	tags=31%, list=25%, signal=40%
BRCA1_DN.V1_UP	BRCA1_DN.V1_UP		70	0.26676095	0.7769283	0.8404075	0.90345746	0.992	1794	tags=26%, list=16%, signal=30%
E2F1_UP.V1_DN	E2F1_UP.V1_DN		129	0.24185602	0.7767316	0.7643785	0.8964672	0.992	2391	tags=26%, list=21%, signal=33%
KRAS.KIDNEY_UP.V1_DN	KRAS.KIDNEY_UP.V1_DN		78	0.2697152	0.77614206	0.8383333	0.89031327	0.992	3281	tags=36%, list=29%, signal=50%
EGFR_UP.V1_DN	EGFR_UP.V1_DN		105	0.23712394	0.7739491	0.84869564	0.8877512	0.992	3341	tags=34%, list=30%, signal=48%
LTE2_UP.V1_UP	LTE2_UP.V1_UP		120	0.22748382	0.7719353	0.8256228	0.8853996	0.992	2088	tags=20%, list=19%, signal=24%
KRAS.AMP.LUNG_UP.V1_DN	KRAS.AMP.LUNG_UP.V1_DN		74	0.25324667	0.77177966	0.81975734	0.87881577	0.992	3090	tags=31%, list=28%, signal=43%
KRAS.600.LUNG.BREAST_UP.V1_UP	KRAS.600.LUNG.BREAST_UP.V1_UP		142	0.2670675	0.7606572	0.8205547	0.89594513	0.994	3113	tags=39%, list=28%, signal=54%
ATM_DN.V1_DN	ATM_DN.V1_DN		86	0.25725386	0.7595	0.8556876	0.8914797	0.994	1457	tags=17%, list=13%, signal=20%
RAPA_EARLY_UP.V1_UP	RAPA_EARLY_UP.V1_UP		105	0.21959154	0.7526465	0.8649123	0.8995678	0.995	2301	tags=24%, list=21%, signal=30%
KRAS.600.LUNG.BREAST_UP.V1_DN	KRAS.600.LUNG.BREAST_UP.V1_DN		140	0.25228316	0.7395555	0.88617885	0.9186394	0.995	2292	tags=28%, list=20%, signal=35%
PRC1_BMI_UP.V1_UP	PRC1_BMI_UP.V1_UP		99	0.23326965	0.739347	0.8942953	0.9122053	0.995	3275	tags=35%, list=29%, signal=50%
IL15_UP.V1_DN	IL15_UP.V1_DN		88	0.243529	0.7278183	0.9049919	0.9264262	0.995	2849	tags=32%, list=25%, signal=42%
KRAS.LUNG.BREAST_UP.V1_UP	KRAS.LUNG.BREAST_UP.V1_UP		73	0.26479566	0.7095556	0.900161	0.9524285	0.997	2131	tags=29%, list=19%, signal=35%
BMI1_DN_MEL18_DN.V1_DN	BMI1_DN_MEL18_DN.V1_DN		86	0.2540656	0.7056407	0.9015817	0.952565	0.997	979	tags=14%, list=9%, signal=15%
PTEN_DN.V2_UP	PTEN_DN.V2_UP		70	0.22973123	0.70550954	0.9305556	0.94576	0.997	2782	tags=34%, list=25%, signal=45%
CTIP_DN.V1_DN	CTIP_DN.V1_DN		71	0.21875657	0.7032094	0.9443535	0.9422516	0.997	2796	tags=25%, list=25%, signal=34%
ATM_DN.V1_UP	ATM_DN.V1_UP		90	0.23245601	0.6983435	0.9301165	0.9426307	0.997	2975	tags=29%, list=27%, signal=39%
MEL18_DN.V1_DN	MEL18_DN.V1_DN		89	0.2560932	0.68273216	0.9229422	0.95873934	0.998	1795	tags=20%, list=16%, signal=24%
WNT_UP.V1_DN	WNT_UP.V1_DN		122	0.20208663	0.6694605	0.9888	0.96944416	0.998	3943	tags=40%, list=35%, signal=61%
LTE2_UP.V1_DN	LTE2_UP.V1_DN		111	0.21308792	0.65593785	0.9581056	0.9777183	0.998	1165	tags=14%, list=10%, signal=15%
ESC_V6.5_UP_LATE.V1_DN	ESC_V6.5_UP_LATE.V1_DN		129	0.19424422	0.6487651	0.9877408	0.9769033	0.998	3344	tags=28%, list=30%, signal=39%
VEGF_A_UP.V1_UP	VEGF_A_UP.V1_UP		115	0.20880736	0.6486195	0.9885057	0.97025293	0.998	1977	tags=20%, list=18%, signal=24%
KRAS.PROSTATE_UP.V1_DN	KRAS.PROSTATE_UP.V1_DN		80	0.22281547	0.647039	0.96955127	0.96475405	0.998	2424	tags=24%, list=22%, signal=30%
IL2_UP.V1_DN	IL2_UP.V1_DN		99	0.21797922	0.6445963	0.97274274	0.9604423	0.998	3026	tags=31%, list=27%, signal=43%
KRAS.50_UP.V1_DN	KRAS.50_UP.V1_DN		23	0.24770175	0.62627184	0.9710145	0.96942055	1	3341	tags=39%, list=30%, signal=56%
ESC_V6.5_UP_EARLY.V1_DN	ESC_V6.5_UP_EARLY.V1_DN		135	0.22365758	0.6225125	0.92897195	0.9650916	1	3350	tags=36%, list=30%, signal=50%
JNK_DN.V1_UP	JNK_DN.V1_UP		109	0.1928341	0.5780856	0.98618305	0.9805401	1	2190	tags=19%, list=20%, signal=24%
