# Supplementary material for: A genomic analysis of mouse models of breast cancer reveals molecular features of mouse models and relationships to human breast cancer
Source: Breast Cancer Res. 2014 Jun 5;16(3):R59. doi: 10.1186/bcr3672 (PMC4078930; doi:10.1186/bcr3672)
Supplement: Additional file 11 — GSEA for mouse models compared to all other models or to mammary gland development. Listed by model. [file bcr3672-S11.zip › AdditionalFile11/brca_p53_mutant/Vs_other_models/C2/Downregulated_in_BRCA_p53_mut_vs_otherModels.txt]

NAME	GS<br> follow link to MSigDB	GS DETAILS	SIZE	ES	NES	NOM p-val	FDR q-val	FWER p-val	RANK AT MAX	LEADING EDGE
REACTOME_TRANSLATION	REACTOME_TRANSLATION	Details ...	67	-0.5148444	-1.7440008	0.035714287	1	0.76	3269	tags=49%, list=29%, signal=69%
REACTOME_REGULATION_OF_GENE_EXPRESSION_IN_BETA_CELLS	REACTOME_REGULATION_OF_GENE_EXPRESSION_IN_BETA_CELLS	Details ...	61	-0.43846336	-1.6860892	0.033898305	1	0.85	2485	tags=36%, list=22%, signal=46%
REACTOME_GTP_HYDROLYSIS_AND_JOINING_OF_THE_60S_RIBOSOMAL_SUBUNIT	REACTOME_GTP_HYDROLYSIS_AND_JOINING_OF_THE_60S_RIBOSOMAL_SUBUNIT	Details ...	56	-0.5295069	-1.6595997	0.03508772	1	0.89	3097	tags=48%, list=28%, signal=66%
LANDIS_ERBB2_BREAST_PRENEOPLASTIC_UP	LANDIS_ERBB2_BREAST_PRENEOPLASTIC_UP	Details ...	20	-0.6875962	-1.6595258	0.10344828	1	0.89	2365	tags=65%, list=21%, signal=82%
REACTOME_VIRAL_MRNA_TRANSLATION	REACTOME_VIRAL_MRNA_TRANSLATION	Details ...	53	-0.51885533	-1.6546001	0.06896552	1	0.9	3097	tags=47%, list=28%, signal=65%
REACTOME_PEPTIDE_CHAIN_ELONGATION	REACTOME_PEPTIDE_CHAIN_ELONGATION	Details ...	53	-0.53180224	-1.6435075	0.0877193	1	0.9	3097	tags=49%, list=28%, signal=67%
TIEN_INTESTINE_PROBIOTICS_2HR_UP	TIEN_INTESTINE_PROBIOTICS_2HR_UP	Details ...	15	-0.5562858	-1.6327665	0.01923077	1	0.93	1201	tags=27%, list=11%, signal=30%
CHNG_MULTIPLE_MYELOMA_HYPERPLOID_UP	CHNG_MULTIPLE_MYELOMA_HYPERPLOID_UP	Details ...	34	-0.47337833	-1.6148443	0.057692308	1	0.95	1996	tags=35%, list=18%, signal=43%
REACTOME_REGULATION_OF_LIPID_METABOLISM_BY_PEROXISOME_PROLIFERATOR_ACTIVATED_RECEPTOR_ALPHA	REACTOME_REGULATION_OF_LIPID_METABOLISM_BY_PEROXISOME_PROLIFERATOR_ACTIVATED_RECEPTOR_ALPHA	Details ...	40	-0.53601223	-1.6139611	0.02	1	0.95	2237	tags=55%, list=20%, signal=68%
REACTOME_FORMATION_OF_A_POOL_OF_FREE_40S_SUBUNITS	REACTOME_FORMATION_OF_A_POOL_OF_FREE_40S_SUBUNITS	Details ...	51	-0.5174659	-1.6011525	0.0862069	1	0.95	3097	tags=47%, list=28%, signal=65%
KEGG_PROPANOATE_METABOLISM	KEGG_PROPANOATE_METABOLISM	Details ...	25	-0.62574124	-1.6002303	0.055555556	1	0.95	1691	tags=52%, list=15%, signal=61%
LANDIS_BREAST_CANCER_PROGRESSION_UP	LANDIS_BREAST_CANCER_PROGRESSION_UP	Details ...	42	-0.6580879	-1.5926243	0.0877193	1	0.95	2369	tags=62%, list=21%, signal=78%
HEDENFALK_BREAST_CANCER_BRACX_UP	HEDENFALK_BREAST_CANCER_BRACX_UP	Details ...	15	-0.56805134	-1.5815291	0.02173913	1	0.95	1912	tags=40%, list=17%, signal=48%
WOO_LIVER_CANCER_RECURRENCE_DN	WOO_LIVER_CANCER_RECURRENCE_DN	Details ...	53	-0.556737	-1.5672259	0.020408163	1	0.95	2176	tags=51%, list=19%, signal=63%
KEGG_RIBOSOME	KEGG_RIBOSOME	Details ...	54	-0.49860007	-1.5577425	0.0877193	1	0.96	3097	tags=50%, list=28%, signal=69%
VANTVEER_BREAST_CANCER_METASTASIS_UP	VANTVEER_BREAST_CANCER_METASTASIS_UP	Details ...	27	-0.5315466	-1.5485082	0.020408163	1	0.96	2070	tags=52%, list=18%, signal=63%
LANDIS_ERBB2_BREAST_PRENEOPLASTIC_DN	LANDIS_ERBB2_BREAST_PRENEOPLASTIC_DN	Details ...	45	-0.57700974	-1.5446857	0.0625	1	0.96	1708	tags=44%, list=15%, signal=52%
MOOTHA_FFA_OXYDATION	MOOTHA_FFA_OXYDATION	Details ...	16	-0.58157116	-1.5344629	0.094339624	1	0.96	2065	tags=50%, list=18%, signal=61%
REACTOME_REGULATION_OF_BETA_CELL_DEVELOPMENT	REACTOME_REGULATION_OF_BETA_CELL_DEVELOPMENT	Details ...	68	-0.37688327	-1.5091132	0.14035088	1	0.96	3097	tags=43%, list=28%, signal=59%
ENGELMANN_CANCER_PROGENITORS_UP	ENGELMANN_CANCER_PROGENITORS_UP	Details ...	34	-0.54061544	-1.4824829	0.045454547	1	0.97	646	tags=24%, list=6%, signal=25%
REACTOME_INFLUENZA_VIRAL_RNA_TRANSCRIPTION_AND_REPLICATION	REACTOME_INFLUENZA_VIRAL_RNA_TRANSCRIPTION_AND_REPLICATION	Details ...	67	-0.40947035	-1.463675	0.12280702	1	0.97	3382	tags=45%, list=30%, signal=64%
REACTOME_FORMATION_OF_THE_TERNARY_COMPLEX_AND_SUBSEQUENTLY_THE_43S_COMPLEX	REACTOME_FORMATION_OF_THE_TERNARY_COMPLEX_AND_SUBSEQUENTLY_THE_43S_COMPLEX	Details ...	22	-0.53456414	-1.4548696	0.09259259	1	0.98	1866	tags=27%, list=17%, signal=33%
REACTOME_TIGHT_JUNCTION_INTERACTIONS	REACTOME_TIGHT_JUNCTION_INTERACTIONS	Details ...	24	-0.5925782	-1.4353511	0.09803922	1	0.98	1221	tags=46%, list=11%, signal=51%
WU_HBX_TARGETS_2_UP	WU_HBX_TARGETS_2_UP	Details ...	17	-0.49555752	-1.4279408	0.11320755	1	0.98	1542	tags=35%, list=14%, signal=41%
LUI_THYROID_CANCER_PAX8_PPARG_DN	LUI_THYROID_CANCER_PAX8_PPARG_DN	Details ...	34	-0.372669	-1.4171305	0.12962963	1	0.98	3075	tags=53%, list=27%, signal=73%
KEGG_ALPHA_LINOLENIC_ACID_METABOLISM	KEGG_ALPHA_LINOLENIC_ACID_METABOLISM	Details ...	15	-0.5929894	-1.4162748	0.020408163	1	0.98	3057	tags=67%, list=27%, signal=92%
BIOCARTA_PPARA_PATHWAY	BIOCARTA_PPARA_PATHWAY	Details ...	35	-0.4661469	-1.4157875	0.10204082	1	0.98	1658	tags=40%, list=15%, signal=47%
REACTOME_TRANSLATION_INITIATION_COMPLEX_FORMATION	REACTOME_TRANSLATION_INITIATION_COMPLEX_FORMATION	Details ...	25	-0.49313492	-1.4044513	0.18181819	1	0.98	1866	tags=24%, list=17%, signal=29%
TIEN_INTESTINE_PROBIOTICS_6HR_UP	TIEN_INTESTINE_PROBIOTICS_6HR_UP	Details ...	28	-0.408549	-1.4013163	0.10526316	1	0.98	3273	tags=43%, list=29%, signal=60%
KEGG_GLYCEROPHOSPHOLIPID_METABOLISM	KEGG_GLYCEROPHOSPHOLIPID_METABOLISM	Details ...	41	-0.43090773	-1.3897454	0.057692308	1	0.98	2084	tags=32%, list=19%, signal=39%
VARELA_ZMPSTE24_TARGETS_DN	VARELA_ZMPSTE24_TARGETS_DN	Details ...	37	-0.5175653	-1.3869338	0.094339624	1	0.98	2207	tags=46%, list=20%, signal=57%
LANDIS_ERBB2_BREAST_TUMORS_324_UP	LANDIS_ERBB2_BREAST_TUMORS_324_UP	Details ...	122	-0.48396885	-1.3837999	0.14814815	1	0.98	2455	tags=49%, list=22%, signal=62%
KEGG_PYRUVATE_METABOLISM	KEGG_PYRUVATE_METABOLISM	Details ...	29	-0.5100299	-1.3834788	0.15384616	1	0.98	2708	tags=62%, list=24%, signal=82%
REACTOME_PEROXISOMAL_LIPID_METABOLISM	REACTOME_PEROXISOMAL_LIPID_METABOLISM	Details ...	15	-0.5344586	-1.3776169	0.1632653	1	0.98	2407	tags=60%, list=21%, signal=76%
REACTOME_INSULIN_SYNTHESIS_AND_SECRETION	REACTOME_INSULIN_SYNTHESIS_AND_SECRETION	Details ...	87	-0.3282293	-1.3754003	0.1923077	1	0.99	2286	tags=28%, list=20%, signal=34%
LIEN_BREAST_CARCINOMA_METAPLASTIC_VS_DUCTAL_DN	LIEN_BREAST_CARCINOMA_METAPLASTIC_VS_DUCTAL_DN	Details ...	49	-0.5055562	-1.3709176	0.12727273	1	0.99	1048	tags=37%, list=9%, signal=40%
MISHRA_CARCINOMA_ASSOCIATED_FIBROBLAST_DN	MISHRA_CARCINOMA_ASSOCIATED_FIBROBLAST_DN	Details ...	17	-0.6013409	-1.3619264	0.040816326	1	0.99	759	tags=35%, list=7%, signal=38%
NOJIMA_SFRP2_TARGETS_UP	NOJIMA_SFRP2_TARGETS_UP	Details ...	18	-0.53131896	-1.3602345	0.08510638	1	1	867	tags=33%, list=8%, signal=36%
BARIS_THYROID_CANCER_UP	BARIS_THYROID_CANCER_UP	Details ...	15	-0.502099	-1.3574361	0.12727273	1	1	2385	tags=47%, list=21%, signal=59%
BOYAULT_LIVER_CANCER_SUBCLASS_G3_DN	BOYAULT_LIVER_CANCER_SUBCLASS_G3_DN	Details ...	35	-0.49593154	-1.3563093	0.06521739	1	1	1544	tags=43%, list=14%, signal=50%
KEGG_LINOLEIC_ACID_METABOLISM	KEGG_LINOLEIC_ACID_METABOLISM	Details ...	15	-0.5773475	-1.3562509	0.104166664	1	1	3057	tags=67%, list=27%, signal=92%
ZHAN_MULTIPLE_MYELOMA_HP_UP	ZHAN_MULTIPLE_MYELOMA_HP_UP	Details ...	26	-0.45520857	-1.3302636	0.093023255	1	1	1790	tags=35%, list=16%, signal=41%
LANDIS_ERBB2_BREAST_TUMORS_65_UP	LANDIS_ERBB2_BREAST_TUMORS_65_UP	Details ...	19	-0.5597958	-1.3247641	0.26415095	1	1	2096	tags=37%, list=19%, signal=45%
MCMURRAY_TP53_HRAS_COOPERATION_RESPONSE_DN	MCMURRAY_TP53_HRAS_COOPERATION_RESPONSE_DN	Details ...	47	-0.49729982	-1.3209862	0.11111111	1	1	1593	tags=38%, list=14%, signal=44%
KEGG_INOSITOL_PHOSPHATE_METABOLISM	KEGG_INOSITOL_PHOSPHATE_METABOLISM	Details ...	28	-0.38387188	-1.3190764	0.18333334	1	1	754	tags=14%, list=7%, signal=15%
SMID_BREAST_CANCER_LUMINAL_A_UP	SMID_BREAST_CANCER_LUMINAL_A_UP	Details ...	52	-0.51944923	-1.3164465	0.1904762	1	1	1109	tags=44%, list=10%, signal=49%
CHARAFE_BREAST_CANCER_LUMINAL_VS_MESENCHYMAL_UP	CHARAFE_BREAST_CANCER_LUMINAL_VS_MESENCHYMAL_UP	Details ...	237	-0.40256026	-1.3144755	0.15789473	1	1	2360	tags=41%, list=21%, signal=51%
GESERICK_TERT_TARGETS_DN	GESERICK_TERT_TARGETS_DN	Details ...	17	-0.5495981	-1.3081038	0.17391305	1	1	1386	tags=35%, list=12%, signal=40%
VARELA_ZMPSTE24_TARGETS_UP	VARELA_ZMPSTE24_TARGETS_UP	Details ...	27	-0.46238896	-1.3068484	0.1875	1	1	720	tags=19%, list=6%, signal=20%
PETRETTO_HEART_MASS_QTL_CIS_UP	PETRETTO_HEART_MASS_QTL_CIS_UP	Details ...	15	-0.48873913	-1.3016673	0.11904762	1	1	2439	tags=53%, list=22%, signal=68%
GAUSSMANN_MLL_AF4_FUSION_TARGETS_B_UP	GAUSSMANN_MLL_AF4_FUSION_TARGETS_B_UP	Details ...	15	-0.4823598	-1.297399	0.12820514	1	1	998	tags=33%, list=9%, signal=37%
BIOCARTA_CTCF_PATHWAY	BIOCARTA_CTCF_PATHWAY	Details ...	15	-0.5361756	-1.2929308	0.21428572	1	1	681	tags=27%, list=6%, signal=28%
CADWELL_ATG16L1_TARGETS_UP	CADWELL_ATG16L1_TARGETS_UP	Details ...	62	-0.47919717	-1.2915534	0.125	1	1	1645	tags=40%, list=15%, signal=47%
BIOCARTA_CHREBP2_PATHWAY	BIOCARTA_CHREBP2_PATHWAY	Details ...	26	-0.36946088	-1.2885647	0.1875	1	1	2343	tags=38%, list=21%, signal=49%
KEGG_BIOSYNTHESIS_OF_UNSATURATED_FATTY_ACIDS	KEGG_BIOSYNTHESIS_OF_UNSATURATED_FATTY_ACIDS	Details ...	18	-0.50172496	-1.2871665	0.16666667	1	1	1908	tags=44%, list=17%, signal=53%
HAHTOLA_MYCOSIS_FUNGOIDES_SKIN_DN	HAHTOLA_MYCOSIS_FUNGOIDES_SKIN_DN	Details ...	17	-0.4735174	-1.2831094	0.21153846	1	1	3029	tags=59%, list=27%, signal=81%
NAKAYAMA_SOFT_TISSUE_TUMORS_PCA2_DN	NAKAYAMA_SOFT_TISSUE_TUMORS_PCA2_DN	Details ...	52	-0.51429296	-1.2785492	0.18181819	1	1	1868	tags=52%, list=17%, signal=62%
POOLA_INVASIVE_BREAST_CANCER_DN	POOLA_INVASIVE_BREAST_CANCER_DN	Details ...	82	-0.4307865	-1.2776829	0.14893617	1	1	1305	tags=32%, list=12%, signal=36%
LUI_TARGETS_OF_PAX8_PPARG_FUSION	LUI_TARGETS_OF_PAX8_PPARG_FUSION	Details ...	23	-0.3911223	-1.2744546	0.18181819	1	1	2817	tags=48%, list=25%, signal=64%
MCBRYAN_PUBERTAL_BREAST_4_5WK_DN	MCBRYAN_PUBERTAL_BREAST_4_5WK_DN	Details ...	148	-0.37133914	-1.274182	0.19565217	1	1	1878	tags=33%, list=17%, signal=39%
KEGG_VALINE_LEUCINE_AND_ISOLEUCINE_DEGRADATION	KEGG_VALINE_LEUCINE_AND_ISOLEUCINE_DEGRADATION		35	-0.49917397	-1.2671666	0.19565217	1	1	1213	tags=37%, list=11%, signal=42%
LEE_LIVER_CANCER_SURVIVAL_UP	LEE_LIVER_CANCER_SURVIVAL_UP		94	-0.4339922	-1.2513524	0.19607843	1	1	1339	tags=32%, list=12%, signal=36%
GAZDA_DIAMOND_BLACKFAN_ANEMIA_MYELOID_DN	GAZDA_DIAMOND_BLACKFAN_ANEMIA_MYELOID_DN		23	-0.3700579	-1.2504956	0.2264151	1	1	1875	tags=26%, list=17%, signal=31%
MCBRYAN_PUBERTAL_BREAST_3_4WK_UP	MCBRYAN_PUBERTAL_BREAST_3_4WK_UP		149	-0.40773624	-1.2439098	0.14583333	1	1	1342	tags=28%, list=12%, signal=32%
KEGG_METABOLISM_OF_XENOBIOTICS_BY_CYTOCHROME_P450	KEGG_METABOLISM_OF_XENOBIOTICS_BY_CYTOCHROME_P450		28	-0.47088444	-1.242213	0.1632653	1	1	699	tags=36%, list=6%, signal=38%
REACTOME_INFLUENZA_LIFE_CYCLE	REACTOME_INFLUENZA_LIFE_CYCLE		91	-0.31186214	-1.2409725	0.31034482	1	1	2286	tags=25%, list=20%, signal=31%
KEGG_FATTY_ACID_METABOLISM	KEGG_FATTY_ACID_METABOLISM		28	-0.47265232	-1.2399534	0.22916667	1	1	1531	tags=36%, list=14%, signal=41%
UZONYI_RESPONSE_TO_LEUKOTRIENE_AND_THROMBIN	UZONYI_RESPONSE_TO_LEUKOTRIENE_AND_THROMBIN		28	-0.4746902	-1.2186521	0.22916667	1	1	2288	tags=46%, list=20%, signal=58%
SEKI_INFLAMMATORY_RESPONSE_LPS_DN	SEKI_INFLAMMATORY_RESPONSE_LPS_DN		17	-0.53407395	-1.2119819	0.25	1	1	1632	tags=53%, list=15%, signal=62%
BERENJENO_ROCK_SIGNALING_NOT_VIA_RHOA_UP	BERENJENO_ROCK_SIGNALING_NOT_VIA_RHOA_UP		24	-0.46945435	-1.2092131	0.3125	1	1	599	tags=21%, list=5%, signal=22%
LEE_LIVER_CANCER	LEE_LIVER_CANCER		21	-0.49579036	-1.207151	0.29411766	1	1	2199	tags=33%, list=20%, signal=41%
LEE_LIVER_CANCER_TOP50	LEE_LIVER_CANCER_TOP50		21	-0.49579036	-1.207151	0.29411766	1	1	2199	tags=33%, list=20%, signal=41%
SMID_BREAST_CANCER_RELAPSE_IN_LUNG_DN	SMID_BREAST_CANCER_RELAPSE_IN_LUNG_DN		20	-0.48997775	-1.2068492	0.24444444	1	1	1948	tags=40%, list=17%, signal=48%
SMITH_TERT_TARGETS_DN	SMITH_TERT_TARGETS_DN		49	-0.39328793	-1.2064996	0.12244898	1	1	1657	tags=35%, list=15%, signal=41%
KEGG_PROXIMAL_TUBULE_BICARBONATE_RECLAMATION	KEGG_PROXIMAL_TUBULE_BICARBONATE_RECLAMATION		16	-0.49780622	-1.2005634	0.25	1	1	2545	tags=56%, list=23%, signal=73%
SMID_BREAST_CANCER_ERBB2_UP	SMID_BREAST_CANCER_ERBB2_UP		86	-0.3912028	-1.1977786	0.21052632	1	1	1379	tags=27%, list=12%, signal=30%
CHIANG_LIVER_CANCER_SUBCLASS_CTNNB1_UP	CHIANG_LIVER_CANCER_SUBCLASS_CTNNB1_UP		93	-0.40712768	-1.1936808	0.2826087	1	1	1405	tags=33%, list=13%, signal=38%
KEGG_PPAR_SIGNALING_PATHWAY	KEGG_PPAR_SIGNALING_PATHWAY		51	-0.45412952	-1.1925704	0.26	1	1	1908	tags=47%, list=17%, signal=56%
MCBRYAN_PUBERTAL_BREAST_5_6WK_UP	MCBRYAN_PUBERTAL_BREAST_5_6WK_UP		83	-0.3954654	-1.1925194	0.2244898	1	1	2084	tags=35%, list=19%, signal=43%
IIZUKA_LIVER_CANCER_PROGRESSION_G2_G3_UP	IIZUKA_LIVER_CANCER_PROGRESSION_G2_G3_UP		15	-0.408743	-1.1897712	0.25	1	1	1160	tags=33%, list=10%, signal=37%
KEGG_CITRATE_CYCLE_TCA_CYCLE	KEGG_CITRATE_CYCLE_TCA_CYCLE		24	-0.42979324	-1.1797597	0.3125	1	1	2804	tags=46%, list=25%, signal=61%
BOQUEST_STEM_CELL_CULTURED_VS_FRESH_DN	BOQUEST_STEM_CELL_CULTURED_VS_FRESH_DN		18	-0.5342101	-1.179241	0.29787233	1	1	1109	tags=33%, list=10%, signal=37%
KEGG_ALDOSTERONE_REGULATED_SODIUM_REABSORPTION	KEGG_ALDOSTERONE_REGULATED_SODIUM_REABSORPTION		25	-0.4369431	-1.1749638	0.26	1	1	1572	tags=32%, list=14%, signal=37%
MOOTHA_MITOCHONDRIA	MOOTHA_MITOCHONDRIA		330	-0.24676968	-1.174638	0.27868852	1	1	2607	tags=31%, list=23%, signal=39%
REACTOME_METABOLISM_OF_PROTEINS	REACTOME_METABOLISM_OF_PROTEINS		128	-0.26856527	-1.1733241	0.24489796	1	1	2160	tags=25%, list=19%, signal=31%
KERLEY_RESPONSE_TO_CISPLATIN_UP	KERLEY_RESPONSE_TO_CISPLATIN_UP		29	-0.44643354	-1.1727593	0.29545453	1	1	1577	tags=34%, list=14%, signal=40%
AIGNER_ZEB1_TARGETS	AIGNER_ZEB1_TARGETS		25	-0.55763	-1.1725147	0.27118644	1	1	1740	tags=44%, list=16%, signal=52%
LUI_THYROID_CANCER_CLUSTER_3	LUI_THYROID_CANCER_CLUSTER_3		20	-0.3729942	-1.1684481	0.3018868	1	1	3258	tags=55%, list=29%, signal=77%
KEGG_TYROSINE_METABOLISM	KEGG_TYROSINE_METABOLISM		27	-0.4223592	-1.1662076	0.3090909	1	1	1401	tags=33%, list=13%, signal=38%
CHUNG_BLISTER_CYTOTOXICITY_DN	CHUNG_BLISTER_CYTOTOXICITY_DN		21	-0.43609622	-1.1652129	0.26785713	1	1	1411	tags=29%, list=13%, signal=33%
FALVELLA_SMOKERS_WITH_LUNG_CANCER	FALVELLA_SMOKERS_WITH_LUNG_CANCER		47	-0.3630149	-1.1641752	0.26415095	1	1	737	tags=17%, list=7%, signal=18%
REACTOME_METABOLISM_OF_LIPIDS_AND_LIPOPROTEINS	REACTOME_METABOLISM_OF_LIPIDS_AND_LIPOPROTEINS		154	-0.3254602	-1.1523535	0.22916667	1	1	2065	tags=36%, list=18%, signal=43%
MCBRYAN_PUBERTAL_BREAST_4_5WK_UP	MCBRYAN_PUBERTAL_BREAST_4_5WK_UP		189	-0.40864173	-1.1509497	0.3469388	1	1	1813	tags=35%, list=16%, signal=41%
CAIRO_LIVER_DEVELOPMENT_DN	CAIRO_LIVER_DEVELOPMENT_DN		177	-0.3854406	-1.1481323	0.2857143	1	1	1657	tags=32%, list=15%, signal=37%
FLOTHO_PEDIATRIC_ALL_THERAPY_RESPONSE_UP	FLOTHO_PEDIATRIC_ALL_THERAPY_RESPONSE_UP		35	-0.28355166	-1.1414596	0.3137255	1	1	769	tags=14%, list=7%, signal=15%
HAHTOLA_MYCOSIS_FUNGOIDES_CD4_UP	HAHTOLA_MYCOSIS_FUNGOIDES_CD4_UP		38	-0.39688367	-1.1399065	0.26530612	1	1	571	tags=16%, list=5%, signal=17%
SCHUETZ_BREAST_CANCER_DUCTAL_INVASIVE_DN	SCHUETZ_BREAST_CANCER_DUCTAL_INVASIVE_DN		47	-0.38897437	-1.1388832	0.23636363	1	1	2407	tags=45%, list=21%, signal=57%
HUANG_DASATINIB_RESISTANCE_DN	HUANG_DASATINIB_RESISTANCE_DN		37	-0.36215365	-1.132754	0.25925925	1	1	2198	tags=43%, list=20%, signal=54%
BANDRES_RESPONSE_TO_CARMUSTIN_WITHOUT_MGMT_48HR_DN	BANDRES_RESPONSE_TO_CARMUSTIN_WITHOUT_MGMT_48HR_DN		20	-0.40962243	-1.1317384	0.26666668	1	1	599	tags=15%, list=5%, signal=16%
RICKMAN_HEAD_AND_NECK_CANCER_B	RICKMAN_HEAD_AND_NECK_CANCER_B		23	-0.45644748	-1.1303124	0.26086956	1	1	1172	tags=30%, list=10%, signal=34%
KEGG_PEROXISOME	KEGG_PEROXISOME		57	-0.3720975	-1.1302822	0.40425533	1	1	2748	tags=47%, list=25%, signal=62%
DOANE_BREAST_CANCER_CLASSES_UP	DOANE_BREAST_CANCER_CLASSES_UP		41	-0.4102308	-1.1266675	0.24074075	1	1	2065	tags=44%, list=18%, signal=54%
SMID_BREAST_CANCER_BASAL_DN	SMID_BREAST_CANCER_BASAL_DN		387	-0.33662474	-1.1238805	0.30952382	1	1	1804	tags=33%, list=16%, signal=37%
YAO_TEMPORAL_RESPONSE_TO_PROGESTERONE_CLUSTER_6	YAO_TEMPORAL_RESPONSE_TO_PROGESTERONE_CLUSTER_6		50	-0.4087434	-1.1202105	0.34545454	1	1	1680	tags=36%, list=15%, signal=42%
VANHARANTA_UTERINE_FIBROID_DN	VANHARANTA_UTERINE_FIBROID_DN		38	-0.40307707	-1.1158065	0.375	1	1	2026	tags=50%, list=18%, signal=61%
CHANDRAN_METASTASIS_DN	CHANDRAN_METASTASIS_DN		57	-0.36560798	-1.1146736	0.3125	1	1	970	tags=26%, list=9%, signal=29%
ST_ADRENERGIC	ST_ADRENERGIC		18	-0.4140401	-1.1130995	0.38636363	1	1	2384	tags=44%, list=21%, signal=56%
SPIRA_SMOKERS_LUNG_CANCER_UP	SPIRA_SMOKERS_LUNG_CANCER_UP		24	-0.40952858	-1.1101246	0.3043478	1	1	1060	tags=21%, list=9%, signal=23%
SATO_SILENCED_BY_DEACETYLATION_IN_PANCREATIC_CANCER	SATO_SILENCED_BY_DEACETYLATION_IN_PANCREATIC_CANCER		28	-0.3991611	-1.1085525	0.37254903	1	1	918	tags=25%, list=8%, signal=27%
DAZARD_UV_RESPONSE_CLUSTER_G1	DAZARD_UV_RESPONSE_CLUSTER_G1		28	-0.3545897	-1.1055486	0.32692307	1	1	3229	tags=46%, list=29%, signal=65%
RICKMAN_HEAD_AND_NECK_CANCER_D	RICKMAN_HEAD_AND_NECK_CANCER_D		18	-0.5366903	-1.1054066	0.31034482	1	1	462	tags=28%, list=4%, signal=29%
KEGG_RETINOL_METABOLISM	KEGG_RETINOL_METABOLISM		23	-0.412413	-1.1029216	0.32692307	1	1	2218	tags=39%, list=20%, signal=49%
HALMOS_CEBPA_TARGETS_DN	HALMOS_CEBPA_TARGETS_DN		23	-0.4025419	-1.1023022	0.3265306	1	1	1012	tags=30%, list=9%, signal=33%
WAMUNYOKOLI_OVARIAN_CANCER_LMP_UP	WAMUNYOKOLI_OVARIAN_CANCER_LMP_UP		154	-0.30653545	-1.1006279	0.3392857	1	1	2080	tags=27%, list=19%, signal=33%
LEE_LIVER_CANCER_MYC_DN	LEE_LIVER_CANCER_MYC_DN		38	-0.41393772	-1.0994043	0.35849056	1	1	1951	tags=37%, list=17%, signal=44%
WEST_ADRENOCORTICAL_TUMOR_MARKERS_DN	WEST_ADRENOCORTICAL_TUMOR_MARKERS_DN		17	-0.47757334	-1.0919241	0.4117647	1	1	1043	tags=41%, list=9%, signal=45%
REACTOME_CYTOCHROME_P450_ARRANGED_BY_SUBSTRATE_TYPE	REACTOME_CYTOCHROME_P450_ARRANGED_BY_SUBSTRATE_TYPE		22	-0.4380569	-1.0843289	0.39130434	1	1	1241	tags=36%, list=11%, signal=41%
KEGG_DRUG_METABOLISM_CYTOCHROME_P450	KEGG_DRUG_METABOLISM_CYTOCHROME_P450		30	-0.4014178	-1.0816264	0.3207547	1	1	699	tags=27%, list=6%, signal=28%
BRUECKNER_TARGETS_OF_MIRLET7A3_UP	BRUECKNER_TARGETS_OF_MIRLET7A3_UP		66	-0.33391324	-1.0789813	0.33333334	1	1	1288	tags=26%, list=12%, signal=29%
BONCI_TARGETS_OF_MIR15A_AND_MIR16_1	BONCI_TARGETS_OF_MIR15A_AND_MIR16_1		53	-0.31305796	-1.0749811	0.3148148	1	1	1421	tags=25%, list=13%, signal=28%
AMIT_DELAYED_EARLY_GENES	AMIT_DELAYED_EARLY_GENES		15	-0.43499807	-1.0687785	0.40425533	1	1	2758	tags=47%, list=25%, signal=62%
CHEBOTAEV_GR_TARGETS_UP	CHEBOTAEV_GR_TARGETS_UP		44	-0.365443	-1.0687522	0.41860464	1	1	2060	tags=39%, list=18%, signal=47%
CROMER_TUMORIGENESIS_DN	CROMER_TUMORIGENESIS_DN		29	-0.43793756	-1.063622	0.37254903	1	1	1871	tags=38%, list=17%, signal=45%
MOOTHA_HUMAN_MITODB_6_2002	MOOTHA_HUMAN_MITODB_6_2002		325	-0.22484201	-1.0611203	0.3448276	1	1	2631	tags=30%, list=23%, signal=39%
BIOCARTA_VEGF_PATHWAY	BIOCARTA_VEGF_PATHWAY		17	-0.38736147	-1.0568348	0.4375	1	1	1642	tags=24%, list=15%, signal=28%
CADWELL_ATG16L1_TARGETS_DN	CADWELL_ATG16L1_TARGETS_DN		36	-0.3302346	-1.0540855	0.34615386	1	1	2111	tags=33%, list=19%, signal=41%
IGARASHI_ATF4_TARGETS_DN	IGARASHI_ATF4_TARGETS_DN		48	-0.3165219	-1.0529118	0.31578946	1	1	999	tags=19%, list=9%, signal=20%
ROYLANCE_BREAST_CANCER_16Q_COPY_NUMBER_UP	ROYLANCE_BREAST_CANCER_16Q_COPY_NUMBER_UP		25	-0.33616436	-1.0507053	0.37931034	1	1	1034	tags=20%, list=9%, signal=22%
TURASHVILI_BREAST_LOBULAR_CARCINOMA_VS_LOBULAR_NORMAL_UP	TURASHVILI_BREAST_LOBULAR_CARCINOMA_VS_LOBULAR_NORMAL_UP		54	-0.39159244	-1.0493671	0.4107143	1	1	1588	tags=31%, list=14%, signal=37%
YAMASHITA_LIVER_CANCER_WITH_EPCAM_UP	YAMASHITA_LIVER_CANCER_WITH_EPCAM_UP		28	-0.3374873	-1.0492423	0.43636364	1	1	777	tags=18%, list=7%, signal=19%
RIZ_ERYTHROID_DIFFERENTIATION_HEMGN	RIZ_ERYTHROID_DIFFERENTIATION_HEMGN		25	-0.36618423	-1.0491482	0.41509435	1	1	2136	tags=44%, list=19%, signal=54%
YAO_HOXA10_TARGETS_VIA_PROGESTERONE_UP	YAO_HOXA10_TARGETS_VIA_PROGESTERONE_UP		62	-0.36110887	-1.0471566	0.39130434	1	1	759	tags=21%, list=7%, signal=22%
KIM_WT1_TARGETS_8HR_DN	KIM_WT1_TARGETS_8HR_DN		76	-0.29167354	-1.0459547	0.37254903	1	1	1889	tags=29%, list=17%, signal=35%
GUTIERREZ_MULTIPLE_MYELOMA_DN	GUTIERREZ_MULTIPLE_MYELOMA_DN		20	-0.29728377	-1.044166	0.46938777	1	1	2909	tags=35%, list=26%, signal=47%
KEGG_ETHER_LIPID_METABOLISM	KEGG_ETHER_LIPID_METABOLISM		22	-0.3798764	-1.043515	0.41304347	1	1	1672	tags=27%, list=15%, signal=32%
WAMUNYOKOLI_OVARIAN_CANCER_GRADES_1_2_UP	WAMUNYOKOLI_OVARIAN_CANCER_GRADES_1_2_UP		84	-0.33293635	-1.0400165	0.47368422	1	1	1800	tags=30%, list=16%, signal=35%
KEGG_MTOR_SIGNALING_PATHWAY	KEGG_MTOR_SIGNALING_PATHWAY		27	-0.30852014	-1.0383595	0.40384614	1	1	274	tags=11%, list=2%, signal=11%
BERTUCCI_INVASIVE_CARCINOMA_DUCTAL_VS_LOBULAR_DN	BERTUCCI_INVASIVE_CARCINOMA_DUCTAL_VS_LOBULAR_DN		32	-0.4320457	-1.0319499	0.4347826	1	1	1405	tags=31%, list=13%, signal=36%
KANNAN_TP53_TARGETS_UP	KANNAN_TP53_TARGETS_UP		27	-0.37247097	-1.0319405	0.3478261	1	1	2724	tags=41%, list=24%, signal=54%
SHEPARD_CRUSH_AND_BURN_MUTANT_UP	SHEPARD_CRUSH_AND_BURN_MUTANT_UP		97	-0.2695451	-1.0317017	0.40384614	1	1	1063	tags=19%, list=9%, signal=20%
NEWMAN_ERCC6_TARGETS_DN	NEWMAN_ERCC6_TARGETS_DN		20	-0.45168537	-1.0312871	0.47727272	1	1	1397	tags=35%, list=12%, signal=40%
MOOTHA_PGC	MOOTHA_PGC		263	-0.21594006	-1.0290036	0.3962264	1	1	2487	tags=27%, list=22%, signal=34%
PASQUALUCCI_LYMPHOMA_BY_GC_STAGE_UP	PASQUALUCCI_LYMPHOMA_BY_GC_STAGE_UP		183	-0.2641338	-1.0288303	0.375	1	1	2026	tags=30%, list=18%, signal=36%
YEGNASUBRAMANIAN_PROSTATE_CANCER	YEGNASUBRAMANIAN_PROSTATE_CANCER		70	-0.3375006	-1.0285934	0.37037036	1	1	1857	tags=36%, list=17%, signal=43%
KEGG_LONG_TERM_DEPRESSION	KEGG_LONG_TERM_DEPRESSION		42	-0.32122838	-1.0268818	0.42553192	1	1	1926	tags=26%, list=17%, signal=32%
AMIT_SERUM_RESPONSE_240_MCF10A	AMIT_SERUM_RESPONSE_240_MCF10A		42	-0.3779279	-1.0242771	0.46	1	1	1951	tags=38%, list=17%, signal=46%
RUGO_STRESS_RESPONSE_SUBSET_G	RUGO_STRESS_RESPONSE_SUBSET_G		19	-0.37180436	-1.024107	0.42307693	1	1	1059	tags=26%, list=9%, signal=29%
KYNG_DNA_DAMAGE_BY_4NQO_OR_UV	KYNG_DNA_DAMAGE_BY_4NQO_OR_UV		19	-0.37180436	-1.024107	0.42307693	1	1	1059	tags=26%, list=9%, signal=29%
KEGG_TIGHT_JUNCTION	KEGG_TIGHT_JUNCTION		89	-0.32211012	-1.0225196	0.43636364	1	1	1820	tags=30%, list=16%, signal=36%
RASHI_RESPONSE_TO_IONIZING_RADIATION_1	RASHI_RESPONSE_TO_IONIZING_RADIATION_1		31	-0.3207792	-1.0204207	0.4814815	1	1	1644	tags=23%, list=15%, signal=26%
BECKER_TAMOXIFEN_RESISTANCE_UP	BECKER_TAMOXIFEN_RESISTANCE_UP		28	-0.37509558	-1.0198932	0.3902439	1	1	1359	tags=29%, list=12%, signal=32%
ABE_INNER_EAR	ABE_INNER_EAR		18	-0.428237	-1.0182216	0.4375	1	1	658	tags=28%, list=6%, signal=29%
CHIANG_LIVER_CANCER_SUBCLASS_PROLIFERATION_DN	CHIANG_LIVER_CANCER_SUBCLASS_PROLIFERATION_DN		103	-0.3480998	-1.0180714	0.43137255	1	1	1461	tags=32%, list=13%, signal=37%
GERY_CEBP_TARGETS	GERY_CEBP_TARGETS		94	-0.3490368	-1.017284	0.4489796	1	1	1500	tags=30%, list=13%, signal=34%
WEST_ADRENOCORTICAL_TUMOR_DN	WEST_ADRENOCORTICAL_TUMOR_DN		341	-0.29665926	-1.0169874	0.37777779	1	1	2066	tags=31%, list=18%, signal=37%
SESTO_RESPONSE_TO_UV_C1	SESTO_RESPONSE_TO_UV_C1		53	-0.31175354	-1.0147578	0.39215687	1	1	1542	tags=23%, list=14%, signal=26%
CHARAFE_BREAST_CANCER_BASAL_VS_MESENCHYMAL_UP	CHARAFE_BREAST_CANCER_BASAL_VS_MESENCHYMAL_UP		67	-0.4175747	-1.0139122	0.46296296	1	1	2817	tags=51%, list=25%, signal=67%
LANDIS_ERBB2_BREAST_TUMORS_324_DN	LANDIS_ERBB2_BREAST_TUMORS_324_DN		115	-0.3871057	-1.0129642	0.52272725	1	1	1708	tags=32%, list=15%, signal=38%
CHEMNITZ_RESPONSE_TO_PROSTAGLANDIN_E2_DN	CHEMNITZ_RESPONSE_TO_PROSTAGLANDIN_E2_DN		177	-0.28525832	-1.0120581	0.39285713	1	1	1875	tags=31%, list=17%, signal=36%
HOSHIDA_LIVER_CANCER_SUBCLASS_S3	HOSHIDA_LIVER_CANCER_SUBCLASS_S3		200	-0.3008918	-1.0079614	0.43137255	1	1	2153	tags=36%, list=19%, signal=43%
SHEDDEN_LUNG_CANCER_GOOD_SURVIVAL_A4	SHEDDEN_LUNG_CANCER_GOOD_SURVIVAL_A4		109	-0.3039467	-1.0079197	0.3902439	1	1	1735	tags=31%, list=15%, signal=37%
VANTVEER_BREAST_CANCER_ESR1_UP	VANTVEER_BREAST_CANCER_ESR1_UP		73	-0.28520653	-1.0067449	0.42222223	1	1	1806	tags=29%, list=16%, signal=34%
KEGG_PRIMARY_BILE_ACID_BIOSYNTHESIS	KEGG_PRIMARY_BILE_ACID_BIOSYNTHESIS		15	-0.4193905	-1.0055733	0.47916666	1	1	1645	tags=47%, list=15%, signal=55%
TURASHVILI_BREAST_DUCTAL_CARCINOMA_VS_LOBULAR_NORMAL_DN	TURASHVILI_BREAST_DUCTAL_CARCINOMA_VS_LOBULAR_NORMAL_DN		32	-0.40656483	-1.0053525	0.46938777	1	1	1070	tags=28%, list=10%, signal=31%
BROWNE_HCMV_INFECTION_2HR_UP	BROWNE_HCMV_INFECTION_2HR_UP		21	-0.37315494	-1.0044	0.47619048	1	1	1954	tags=48%, list=17%, signal=58%
REACTOME_MTOR_SIGNALLING	REACTOME_MTOR_SIGNALLING		15	-0.33152264	-1.0029229	0.44230768	1	1	367	tags=13%, list=3%, signal=14%
CHIBA_RESPONSE_TO_TSA_UP	CHIBA_RESPONSE_TO_TSA_UP		32	-0.35499594	-1.0010917	0.44	1	1	950	tags=22%, list=8%, signal=24%
FLECHNER_BIOPSY_KIDNEY_TRANSPLANT_REJECTED_VS_OK_DN	FLECHNER_BIOPSY_KIDNEY_TRANSPLANT_REJECTED_VS_OK_DN		373	-0.25590745	-1.000393	0.39583334	1	1	2029	tags=28%, list=18%, signal=33%
VALK_AML_CLUSTER_2	VALK_AML_CLUSTER_2		17	-0.3873364	-1.0001298	0.45454547	1	1	1154	tags=29%, list=10%, signal=33%
CAIRO_HEPATOBLASTOMA_CLASSES_DN	CAIRO_HEPATOBLASTOMA_CLASSES_DN		118	-0.33796394	-0.9997849	0.5	1	1	1715	tags=31%, list=15%, signal=37%
REACTOME_CELL_CELL_ADHESION_SYSTEMS	REACTOME_CELL_CELL_ADHESION_SYSTEMS		42	-0.34437293	-0.9916781	0.46296296	1	1	1221	tags=29%, list=11%, signal=32%
LI_WILMS_TUMOR	LI_WILMS_TUMOR		20	-0.40576735	-0.98908234	0.46341464	1	1	2003	tags=40%, list=18%, signal=49%
REACTOME_DIABETES_PATHWAYS	REACTOME_DIABETES_PATHWAYS		263	-0.1915558	-0.9868547	0.43396226	1	1	2847	tags=29%, list=25%, signal=38%
KEGG_VASCULAR_SMOOTH_MUSCLE_CONTRACTION	KEGG_VASCULAR_SMOOTH_MUSCLE_CONTRACTION		74	-0.31062135	-0.98630625	0.5	1	1	1926	tags=32%, list=17%, signal=39%
BROWNE_HCMV_INFECTION_16HR_DN	BROWNE_HCMV_INFECTION_16HR_DN		50	-0.33888313	-0.98587507	0.5	1	1	1100	tags=24%, list=10%, signal=26%
KEGG_O_GLYCAN_BIOSYNTHESIS	KEGG_O_GLYCAN_BIOSYNTHESIS		17	-0.38743258	-0.9857306	0.4814815	1	1	409	tags=18%, list=4%, signal=18%
NIKOLSKY_BREAST_CANCER_12Q13_Q21_AMPLICON	NIKOLSKY_BREAST_CANCER_12Q13_Q21_AMPLICON		20	-0.34720245	-0.98365784	0.5	1	1	2116	tags=35%, list=19%, signal=43%
DORN_ADENOVIRUS_INFECTION_12HR_DN	DORN_ADENOVIRUS_INFECTION_12HR_DN		21	-0.3251452	-0.98258084	0.48	1	1	2265	tags=29%, list=20%, signal=36%
KEGG_BUTANOATE_METABOLISM	KEGG_BUTANOATE_METABOLISM		24	-0.35027504	-0.9815945	0.37931034	1	1	1531	tags=29%, list=14%, signal=34%
THUM_MIR21_TARGETS_HEART_DISEASE_UP	THUM_MIR21_TARGETS_HEART_DISEASE_UP		15	-0.52723384	-0.98141944	0.53488374	1	1	1109	tags=40%, list=10%, signal=44%
CHANG_IMMORTALIZED_BY_HPV31_DN	CHANG_IMMORTALIZED_BY_HPV31_DN		32	-0.39511478	-0.97935927	0.53061223	1	1	1682	tags=34%, list=15%, signal=40%
TURASHVILI_BREAST_DUCTAL_CARCINOMA_VS_DUCTAL_NORMAL_DN	TURASHVILI_BREAST_DUCTAL_CARCINOMA_VS_DUCTAL_NORMAL_DN		92	-0.34591767	-0.9793341	0.53846157	1	1	2823	tags=50%, list=25%, signal=66%
VANTVEER_BREAST_CANCER_BRCA1_DN	VANTVEER_BREAST_CANCER_BRCA1_DN		18	-0.4407764	-0.9778125	0.5106383	1	1	1565	tags=33%, list=14%, signal=39%
CHIANG_LIVER_CANCER_SUBCLASS_POLYSOMY7_UP	CHIANG_LIVER_CANCER_SUBCLASS_POLYSOMY7_UP		40	-0.3251433	-0.97729504	0.46666667	1	1	2050	tags=40%, list=18%, signal=49%
LIU_COMMON_CANCER_GENES	LIU_COMMON_CANCER_GENES		21	-0.3166813	-0.97707754	0.47727272	1	1	1464	tags=29%, list=13%, signal=33%
KOBAYASHI_EGFR_SIGNALING_24HR_UP	KOBAYASHI_EGFR_SIGNALING_24HR_UP		56	-0.31147242	-0.9749563	0.5	1	1	1902	tags=32%, list=17%, signal=39%
COLDREN_GEFITINIB_RESISTANCE_DN	COLDREN_GEFITINIB_RESISTANCE_DN		123	-0.37432402	-0.97295564	0.47272727	1	1	1602	tags=31%, list=14%, signal=36%
DAUER_STAT3_TARGETS_UP	DAUER_STAT3_TARGETS_UP		21	-0.3889071	-0.9728217	0.5102041	1	1	486	tags=19%, list=4%, signal=20%
REACTOME_PHASE_1_FUNCTIONALIZATION_OF_COMPOUNDS	REACTOME_PHASE_1_FUNCTIONALIZATION_OF_COMPOUNDS		35	-0.38357738	-0.9703943	0.5681818	1	1	2218	tags=46%, list=20%, signal=57%
WU_SILENCED_BY_METHYLATION_IN_BLADDER_CANCER	WU_SILENCED_BY_METHYLATION_IN_BLADDER_CANCER		28	-0.36991996	-0.9701873	0.5	1	1	2541	tags=46%, list=23%, signal=60%
CHEN_LVAD_SUPPORT_OF_FAILING_HEART_UP	CHEN_LVAD_SUPPORT_OF_FAILING_HEART_UP		69	-0.33319005	-0.9682057	0.46938777	1	1	1889	tags=30%, list=17%, signal=36%
CHIBA_RESPONSE_TO_TSA	CHIBA_RESPONSE_TO_TSA		31	-0.27494496	-0.9669143	0.5	1	1	2557	tags=32%, list=23%, signal=42%
KEGG_GLYCEROLIPID_METABOLISM	KEGG_GLYCEROLIPID_METABOLISM		29	-0.3571487	-0.96636933	0.5192308	1	1	1211	tags=24%, list=11%, signal=27%
PETRETTO_CARDIAC_HYPERTROPHY	PETRETTO_CARDIAC_HYPERTROPHY		23	-0.44437575	-0.9651254	0.52272725	1	1	2709	tags=48%, list=24%, signal=63%
KORKOLA_TERATOMA	KORKOLA_TERATOMA		22	-0.37839288	-0.9599476	0.54761904	1	1	1644	tags=36%, list=15%, signal=43%
BARRIER_CANCER_RELAPSE_NORMAL_SAMPLE_DN	BARRIER_CANCER_RELAPSE_NORMAL_SAMPLE_DN		15	-0.32042408	-0.95781475	0.5319149	1	1	1438	tags=20%, list=13%, signal=23%
REACTOME_INTRINSIC_PATHWAY	REACTOME_INTRINSIC_PATHWAY		15	-0.42053205	-0.95720816	0.5660377	1	1	749	tags=33%, list=7%, signal=36%
REACTOME_SYNTHESIS_OF_BILE_ACIDS_AND_BILE_SALTS	REACTOME_SYNTHESIS_OF_BILE_ACIDS_AND_BILE_SALTS		18	-0.39152148	-0.95390344	0.53846157	1	1	1645	tags=39%, list=15%, signal=46%
URS_ADIPOCYTE_DIFFERENTIATION_DN	URS_ADIPOCYTE_DIFFERENTIATION_DN		20	-0.43812898	-0.9528738	0.53488374	1	1	1632	tags=40%, list=15%, signal=47%
ACEVEDO_LIVER_CANCER_DN	ACEVEDO_LIVER_CANCER_DN		330	-0.23787323	-0.95285505	0.5	1	1	2283	tags=30%, list=20%, signal=37%
ST_DIFFERENTIATION_PATHWAY_IN_PC12_CELLS	ST_DIFFERENTIATION_PATHWAY_IN_PC12_CELLS		23	-0.3132327	-0.9514378	0.56	1	1	1044	tags=22%, list=9%, signal=24%
YAO_TEMPORAL_RESPONSE_TO_PROGESTERONE_CLUSTER_1	YAO_TEMPORAL_RESPONSE_TO_PROGESTERONE_CLUSTER_1		58	-0.32293805	-0.9511604	0.47826087	1	1	1940	tags=29%, list=17%, signal=35%
DELYS_THYROID_CANCER_DN	DELYS_THYROID_CANCER_DN		153	-0.3256915	-0.94851464	0.53488374	1	1	1952	tags=36%, list=17%, signal=43%
RHEIN_ALL_GLUCOCORTICOID_THERAPY_UP	RHEIN_ALL_GLUCOCORTICOID_THERAPY_UP		47	-0.33698714	-0.94588083	0.54761904	1	1	1411	tags=26%, list=13%, signal=29%
SATO_SILENCED_EPIGENETICALLY_IN_PANCREATIC_CANCER	SATO_SILENCED_EPIGENETICALLY_IN_PANCREATIC_CANCER		27	-0.34748787	-0.94564307	0.5849057	1	1	1190	tags=30%, list=11%, signal=33%
LE_EGR2_TARGETS_DN	LE_EGR2_TARGETS_DN		84	-0.30046847	-0.9454055	0.62	1	1	1387	tags=23%, list=12%, signal=26%
KEGG_GLYCINE_SERINE_AND_THREONINE_METABOLISM	KEGG_GLYCINE_SERINE_AND_THREONINE_METABOLISM		22	-0.3777009	-0.942665	0.5555556	1	1	1357	tags=27%, list=12%, signal=31%
CASTELLANO_NRAS_TARGETS_UP	CASTELLANO_NRAS_TARGETS_UP		54	-0.3298853	-0.93868273	0.52272725	1	1	1393	tags=30%, list=12%, signal=34%
DAZARD_RESPONSE_TO_UV_NHEK_UP	DAZARD_RESPONSE_TO_UV_NHEK_UP		108	-0.26231194	-0.93556416	0.4893617	1	1	1658	tags=22%, list=15%, signal=26%
REACTOME_DOWN_STREAM_SIGNAL_TRANSDUCTION	REACTOME_DOWN_STREAM_SIGNAL_TRANSDUCTION		25	-0.30115697	-0.9351109	0.5555556	1	1	929	tags=16%, list=8%, signal=17%
WONG_ENDMETRIUM_CANCER_UP	WONG_ENDMETRIUM_CANCER_UP		15	-0.47139323	-0.93490356	0.5964912	1	1	1593	tags=47%, list=14%, signal=54%
TURASHVILI_BREAST_NORMAL_DUCTAL_VS_LOBULAR_UP	TURASHVILI_BREAST_NORMAL_DUCTAL_VS_LOBULAR_UP		28	-0.31058896	-0.93475425	0.55932206	1	1	2107	tags=39%, list=19%, signal=48%
LI_WILMS_TUMOR_VS_FETAL_KIDNEY_1_UP	LI_WILMS_TUMOR_VS_FETAL_KIDNEY_1_UP		121	-0.28123572	-0.9337129	0.54761904	1	1	1994	tags=30%, list=18%, signal=36%
HSIAO_LIVER_SPECIFIC_GENES	HSIAO_LIVER_SPECIFIC_GENES		179	-0.31751394	-0.93225646	0.53571427	1	1	1531	tags=27%, list=14%, signal=31%
LASTOWSKA_NEUROBLASTOMA_COPY_NUMBER_UP	LASTOWSKA_NEUROBLASTOMA_COPY_NUMBER_UP		111	-0.2262879	-0.9312102	0.5	1	1	2173	tags=26%, list=19%, signal=32%
KEGG_PROTEIN_EXPORT	KEGG_PROTEIN_EXPORT		18	-0.29660106	-0.93070084	0.49056605	1	1	7883	tags=100%, list=70%, signal=337%
OHM_METHYLATED_IN_ADULT_CANCERS	OHM_METHYLATED_IN_ADULT_CANCERS		17	-0.35606128	-0.9304006	0.5531915	1	1	1648	tags=35%, list=15%, signal=41%
POMEROY_MEDULLOBLASTOMA_PROGNOSIS_UP	POMEROY_MEDULLOBLASTOMA_PROGNOSIS_UP		26	-0.298508	-0.92757607	0.6	1	1	1378	tags=23%, list=12%, signal=26%
ROME_INSULIN_TARGETS_IN_MUSCLE_UP	ROME_INSULIN_TARGETS_IN_MUSCLE_UP		56	-0.24533693	-0.9269888	0.5833333	1	1	2001	tags=25%, list=18%, signal=30%
WANG_PROSTATE_CANCER_ANDROGEN_INDEPENDENT	WANG_PROSTATE_CANCER_ANDROGEN_INDEPENDENT		35	-0.270729	-0.9264546	0.52	1	1	932	tags=14%, list=8%, signal=16%
RODRIGUES_NTN1_TARGETS_DN	RODRIGUES_NTN1_TARGETS_DN		94	-0.28704053	-0.92546904	0.5833333	1	1	1295	tags=21%, list=12%, signal=24%
ONDER_CDH1_TARGETS_3_DN	ONDER_CDH1_TARGETS_3_DN		28	-0.42369688	-0.92214745	0.59615386	1	1	521	tags=21%, list=5%, signal=22%
KEGG_CHRONIC_MYELOID_LEUKEMIA	KEGG_CHRONIC_MYELOID_LEUKEMIA		39	-0.27067533	-0.9169133	0.58	1	1	929	tags=15%, list=8%, signal=17%
MARIADASON_RESPONSE_TO_CURCUMIN_SULINDAC_5	MARIADASON_RESPONSE_TO_CURCUMIN_SULINDAC_5		17	-0.31109443	-0.91650176	0.5652174	1	1	440	tags=18%, list=4%, signal=18%
KANG_IMMORTALIZED_BY_TERT_DN	KANG_IMMORTALIZED_BY_TERT_DN		67	-0.30630502	-0.91610754	0.57894737	1	1	1632	tags=28%, list=15%, signal=33%
KEGG_COLORECTAL_CANCER	KEGG_COLORECTAL_CANCER		36	-0.30116516	-0.914817	0.6666667	1	1	1064	tags=19%, list=10%, signal=21%
BYSTRYKH_HEMATOPOIESIS_STEM_CELL_AND_BRAIN_QTL_TRANS	BYSTRYKH_HEMATOPOIESIS_STEM_CELL_AND_BRAIN_QTL_TRANS		138	-0.20836371	-0.9139591	0.66101694	1	1	2140	tags=25%, list=19%, signal=31%
LIN_SILENCED_BY_TUMOR_MICROENVIRONMENT	LIN_SILENCED_BY_TUMOR_MICROENVIRONMENT		51	-0.36516857	-0.91384417	0.61538464	1	1	548	tags=20%, list=5%, signal=21%
HSC_MATURE_FETAL	HSC_MATURE_FETAL		16	-0.3425573	-0.9105277	0.5964912	1	1	1126	tags=25%, list=10%, signal=28%
CHARAFE_BREAST_CANCER_LUMINAL_VS_BASAL_UP	CHARAFE_BREAST_CANCER_LUMINAL_VS_BASAL_UP		162	-0.24792598	-0.90947855	0.5740741	1	1	2198	tags=30%, list=20%, signal=37%
AMIT_EGF_RESPONSE_40_HELA	AMIT_EGF_RESPONSE_40_HELA		26	-0.3123454	-0.90686846	0.5744681	1	1	1737	tags=23%, list=16%, signal=27%
ODONNELL_METASTASIS_DN	ODONNELL_METASTASIS_DN		16	-0.36502716	-0.90643996	0.5769231	1	1	2905	tags=50%, list=26%, signal=67%
BEIER_GLIOMA_STEM_CELL_UP	BEIER_GLIOMA_STEM_CELL_UP		24	-0.3257013	-0.9060768	0.67346936	1	1	2294	tags=38%, list=20%, signal=47%
KAAB_HEART_ATRIUM_VS_VENTRICLE_DN	KAAB_HEART_ATRIUM_VS_VENTRICLE_DN		169	-0.25828522	-0.9056715	0.5769231	1	1	1608	tags=23%, list=14%, signal=27%
REACTOME_CELL_JUNCTION_ORGANIZATION	REACTOME_CELL_JUNCTION_ORGANIZATION		57	-0.295705	-0.9037182	0.51785713	1	1	1455	tags=26%, list=13%, signal=30%
KEGG_GLUTATHIONE_METABOLISM	KEGG_GLUTATHIONE_METABOLISM		34	-0.29995146	-0.9035989	0.5714286	1	1	646	tags=18%, list=6%, signal=19%
ACEVEDO_LIVER_TUMOR_VS_NORMAL_ADJACENT_TISSUE_DN	ACEVEDO_LIVER_TUMOR_VS_NORMAL_ADJACENT_TISSUE_DN		160	-0.26146188	-0.90281177	0.6136364	1	1	2218	tags=34%, list=20%, signal=42%
KEGG_STARCH_AND_SUCROSE_METABOLISM	KEGG_STARCH_AND_SUCROSE_METABOLISM		21	-0.32829225	-0.8991829	0.53846157	1	1	639	tags=24%, list=6%, signal=25%
PAL_PRMT5_TARGETS_DN	PAL_PRMT5_TARGETS_DN		28	-0.3072126	-0.8986275	0.627451	1	1	1399	tags=29%, list=12%, signal=33%
LEE_LIVER_CANCER_DENA_DN	LEE_LIVER_CANCER_DENA_DN		57	-0.34913933	-0.89789265	0.5576923	1	1	1482	tags=33%, list=13%, signal=38%
BREDEMEYER_RAG_SIGNALING_VIA_ATM_NOT_VIA_NFKB_DN	BREDEMEYER_RAG_SIGNALING_VIA_ATM_NOT_VIA_NFKB_DN		28	-0.28976026	-0.89560604	0.6041667	1	1	1766	tags=36%, list=16%, signal=42%
RIGGINS_TAMOXIFEN_RESISTANCE_UP	RIGGINS_TAMOXIFEN_RESISTANCE_UP		45	-0.29368666	-0.8943772	0.62	1	1	1433	tags=31%, list=13%, signal=36%
MOREAUX_B_LYMPHOCYTE_MATURATION_BY_TACI_UP	MOREAUX_B_LYMPHOCYTE_MATURATION_BY_TACI_UP		41	-0.2806908	-0.8928323	0.5681818	1	1	1542	tags=22%, list=14%, signal=25%
KAYO_AGING_MUSCLE_DN	KAYO_AGING_MUSCLE_DN		82	-0.2178065	-0.8922052	0.6111111	1	1	1137	tags=13%, list=10%, signal=15%
YAO_TEMPORAL_RESPONSE_TO_PROGESTERONE_CLUSTER_9	YAO_TEMPORAL_RESPONSE_TO_PROGESTERONE_CLUSTER_9		59	-0.27373374	-0.89164823	0.54	1	1	3151	tags=47%, list=28%, signal=66%
PARENT_MTOR_SIGNALING_DN	PARENT_MTOR_SIGNALING_DN		26	-0.30288577	-0.8902956	0.6938776	1	1	1138	tags=23%, list=10%, signal=26%
JAZAG_TGFB1_SIGNALING_VIA_SMAD4_UP	JAZAG_TGFB1_SIGNALING_VIA_SMAD4_UP		69	-0.24758275	-0.8889194	0.6226415	1	1	1250	tags=22%, list=11%, signal=24%
SILIGAN_BOUND_BY_EWS_FLT1_FUSION	SILIGAN_BOUND_BY_EWS_FLT1_FUSION		28	-0.33613333	-0.8887248	0.62222224	1	1	715	tags=18%, list=6%, signal=19%
BIOCARTA_ALK_PATHWAY	BIOCARTA_ALK_PATHWAY		22	-0.31360367	-0.888679	0.5762712	1	1	681	tags=18%, list=6%, signal=19%
REACTOME_LIPOPROTEIN_METABOLISM	REACTOME_LIPOPROTEIN_METABOLISM		18	-0.35369676	-0.88787585	0.58181816	1	1	716	tags=22%, list=6%, signal=24%
WONG_MITOCHONDRIA_GENE_MODULE	WONG_MITOCHONDRIA_GENE_MODULE		158	-0.20799533	-0.88709146	0.5416667	1	1	2607	tags=25%, list=23%, signal=32%
KEGG_ARACHIDONIC_ACID_METABOLISM	KEGG_ARACHIDONIC_ACID_METABOLISM		34	-0.3258103	-0.8864287	0.5813953	1	1	434	tags=18%, list=4%, signal=18%
IWANAGA_CARCINOGENESIS_BY_KRAS_DN	IWANAGA_CARCINOGENESIS_BY_KRAS_DN		71	-0.26362488	-0.8859759	0.627451	1	1	1338	tags=24%, list=12%, signal=27%
TANAKA_METHYLATED_IN_ESOPHAGEAL_CARCINOMA	TANAKA_METHYLATED_IN_ESOPHAGEAL_CARCINOMA		55	-0.2622394	-0.88507086	0.74	1	1	554	tags=15%, list=5%, signal=15%
CAIRO_HEPATOBLASTOMA_DN	CAIRO_HEPATOBLASTOMA_DN		174	-0.28161195	-0.88472813	0.62222224	1	1	2108	tags=31%, list=19%, signal=38%
IWANAGA_CARCINOGENESIS_BY_KRAS_UP	IWANAGA_CARCINOGENESIS_BY_KRAS_UP		108	-0.24893102	-0.87924963	0.62711865	1	1	1267	tags=20%, list=11%, signal=23%
MATTIOLI_MULTIPLE_MYELOMA_WITH_14Q32_TRANSLOCATIONS	MATTIOLI_MULTIPLE_MYELOMA_WITH_14Q32_TRANSLOCATIONS		21	-0.32621858	-0.87782604	0.66	1	1	896	tags=24%, list=8%, signal=26%
BREDEMEYER_RAG_SIGNALING_NOT_VIA_ATM_DN	BREDEMEYER_RAG_SIGNALING_NOT_VIA_ATM_DN		42	-0.2883454	-0.87776744	0.59090906	1	1	747	tags=14%, list=7%, signal=15%
STEIN_ESRRA_TARGETS_UP	STEIN_ESRRA_TARGETS_UP		233	-0.19360012	-0.8741307	0.5769231	1	1	2102	tags=23%, list=19%, signal=28%
REACTOME_TRAFFICKING_OF_AMPA_RECEPTORS	REACTOME_TRAFFICKING_OF_AMPA_RECEPTORS		20	-0.34326044	-0.8738687	0.7083333	1	1	1781	tags=30%, list=16%, signal=36%
KEGG_BETA_ALANINE_METABOLISM	KEGG_BETA_ALANINE_METABOLISM		19	-0.35332716	-0.87362	0.5714286	1	1	1115	tags=26%, list=10%, signal=29%
ZHOU_INFLAMMATORY_RESPONSE_LIVE_DN	ZHOU_INFLAMMATORY_RESPONSE_LIVE_DN		165	-0.21504654	-0.87222946	0.70454544	1	1	867	tags=14%, list=8%, signal=15%
ZHOU_INFLAMMATORY_RESPONSE_LPS_DN	ZHOU_INFLAMMATORY_RESPONSE_LPS_DN		165	-0.21504654	-0.87222946	0.70454544	1	1	867	tags=14%, list=8%, signal=15%
HOFFMANN_LARGE_TO_SMALL_PRE_BII_LYMPHOCYTE_DN	HOFFMANN_LARGE_TO_SMALL_PRE_BII_LYMPHOCYTE_DN		31	-0.29458487	-0.87150323	0.5925926	1	1	1988	tags=29%, list=18%, signal=35%
NAKAYAMA_SOFT_TISSUE_TUMORS_PCA1_DN	NAKAYAMA_SOFT_TISSUE_TUMORS_PCA1_DN		48	-0.30652133	-0.87120616	0.6666667	1	1	1847	tags=31%, list=16%, signal=37%
KEGG_COMPLEMENT_AND_COAGULATION_CASCADES	KEGG_COMPLEMENT_AND_COAGULATION_CASCADES		54	-0.35634443	-0.86862	0.68085104	1	1	749	tags=22%, list=7%, signal=24%
REACTOME_METABOLISM_OF_CARBOHYDRATES	REACTOME_METABOLISM_OF_CARBOHYDRATES		80	-0.24329273	-0.86855596	0.6481481	1	1	2456	tags=33%, list=22%, signal=41%
KEGG_TASTE_TRANSDUCTION	KEGG_TASTE_TRANSDUCTION		21	-0.34718236	-0.86667275	0.625	1	1	1342	tags=29%, list=12%, signal=32%
RIZ_ERYTHROID_DIFFERENTIATION_6HR	RIZ_ERYTHROID_DIFFERENTIATION_6HR		29	-0.31915966	-0.86661845	0.72	1	1	2474	tags=41%, list=22%, signal=53%
BARIS_THYROID_CANCER_DN	BARIS_THYROID_CANCER_DN		43	-0.27506256	-0.86629903	0.71153843	1	1	1641	tags=23%, list=15%, signal=27%
LEE_LIVER_CANCER_ACOX1_DN	LEE_LIVER_CANCER_ACOX1_DN		49	-0.32858774	-0.86584705	0.5964912	1	1	1302	tags=29%, list=12%, signal=32%
ADDYA_ERYTHROID_DIFFERENTIATION_BY_HEMIN	ADDYA_ERYTHROID_DIFFERENTIATION_BY_HEMIN		46	-0.2602688	-0.8657123	0.6666667	1	1	2407	tags=39%, list=21%, signal=50%
HEIDENBLAD_AMPLICON_8Q24_UP	HEIDENBLAD_AMPLICON_8Q24_UP		18	-0.29220465	-0.8634895	0.61702126	1	1	2134	tags=44%, list=19%, signal=55%
GAJATE_RESPONSE_TO_TRABECTEDIN_UP	GAJATE_RESPONSE_TO_TRABECTEDIN_UP		35	-0.30319396	-0.86258566	0.5869565	1	1	682	tags=17%, list=6%, signal=18%
LOPES_METHYLATED_IN_COLON_CANCER_DN	LOPES_METHYLATED_IN_COLON_CANCER_DN		17	-0.31503588	-0.86130494	0.65384614	1	1	845	tags=18%, list=8%, signal=19%
FARMER_BREAST_CANCER_BASAL_VS_LULMINAL	FARMER_BREAST_CANCER_BASAL_VS_LULMINAL		192	-0.22415501	-0.85780686	0.754717	1	1	991	tags=16%, list=9%, signal=17%
KEGG_ABC_TRANSPORTERS	KEGG_ABC_TRANSPORTERS		27	-0.3181812	-0.85697734	0.6226415	1	1	1127	tags=30%, list=10%, signal=33%
ALONSO_METASTASIS_EMT_UP	ALONSO_METASTASIS_EMT_UP		23	-0.3277385	-0.8568131	0.65217394	1	1	908	tags=22%, list=8%, signal=24%
MOROSETTI_FACIOSCAPULOHUMERAL_MUSCULAR_DISTROPHY_UP	MOROSETTI_FACIOSCAPULOHUMERAL_MUSCULAR_DISTROPHY_UP		16	-0.42319635	-0.85659117	0.6097561	1	1	2034	tags=38%, list=18%, signal=46%
MCBRYAN_PUBERTAL_BREAST_6_7WK_UP	MCBRYAN_PUBERTAL_BREAST_6_7WK_UP		133	-0.25372565	-0.85647005	0.5869565	1	1	1678	tags=23%, list=15%, signal=27%
YAGI_AML_WITH_INV_16_TRANSLOCATION	YAGI_AML_WITH_INV_16_TRANSLOCATION		253	-0.20202595	-0.85629547	0.81632656	1	1	1513	tags=19%, list=14%, signal=22%
SMITH_TERT_TARGETS_UP	SMITH_TERT_TARGETS_UP		85	-0.23322083	-0.8562916	0.59574467	1	1	1102	tags=15%, list=10%, signal=17%
HWANG_PROSTATE_CANCER_MARKERS	HWANG_PROSTATE_CANCER_MARKERS		22	-0.32959926	-0.85545814	0.64705884	1	1	1150	tags=23%, list=10%, signal=25%
BERENJENO_TRANSFORMED_BY_RHOA_FOREVER_UP	BERENJENO_TRANSFORMED_BY_RHOA_FOREVER_UP		15	-0.38164753	-0.8549602	0.6818182	1	1	884	tags=20%, list=8%, signal=22%
BROWNE_HCMV_INFECTION_12HR_DN	BROWNE_HCMV_INFECTION_12HR_DN		52	-0.25333267	-0.8525186	0.76086956	1	1	1715	tags=25%, list=15%, signal=29%
MARTINEZ_RESPONSE_TO_TRABECTEDIN_UP	MARTINEZ_RESPONSE_TO_TRABECTEDIN_UP		46	-0.23058133	-0.851985	0.5869565	1	1	1273	tags=15%, list=11%, signal=17%
TIEN_INTESTINE_PROBIOTICS_24HR_DN	TIEN_INTESTINE_PROBIOTICS_24HR_DN		128	-0.18606552	-0.851488	0.7169811	1	1	2512	tags=27%, list=22%, signal=35%
BECKER_TAMOXIFEN_RESISTANCE_DN	BECKER_TAMOXIFEN_RESISTANCE_DN		30	-0.29559216	-0.85130507	0.6226415	1	1	1578	tags=27%, list=14%, signal=31%
MORI_PLASMA_CELL_UP	MORI_PLASMA_CELL_UP		28	-0.25523517	-0.8503209	0.5689655	1	1	1431	tags=14%, list=13%, signal=16%
KEGG_PHOSPHATIDYLINOSITOL_SIGNALING_SYSTEM	KEGG_PHOSPHATIDYLINOSITOL_SIGNALING_SYSTEM		36	-0.2545184	-0.850198	0.6333333	1	1	754	tags=11%, list=7%, signal=12%
CHEN_HOXA5_TARGETS_9HR_DN	CHEN_HOXA5_TARGETS_9HR_DN		29	-0.26894262	-0.8488271	0.62222224	1	1	975	tags=17%, list=9%, signal=19%
TURASHVILI_BREAST_LOBULAR_CARCINOMA_VS_DUCTAL_NORMAL_DN	TURASHVILI_BREAST_LOBULAR_CARCINOMA_VS_DUCTAL_NORMAL_DN		51	-0.28979865	-0.8464563	0.7118644	1	1	1821	tags=29%, list=16%, signal=35%
BIOCARTA_CXCR4_PATHWAY	BIOCARTA_CXCR4_PATHWAY		17	-0.2825888	-0.8460728	0.67391306	1	1	754	tags=18%, list=7%, signal=19%
KEGG_PANCREATIC_CANCER	KEGG_PANCREATIC_CANCER		38	-0.2636731	-0.84556913	0.75	1	1	1406	tags=21%, list=13%, signal=24%
BERNARD_PPAPDC1B_TARGETS_UP	BERNARD_PPAPDC1B_TARGETS_UP		18	-0.2617502	-0.8443051	0.6818182	1	1	2238	tags=33%, list=20%, signal=42%
FERREIRA_EWINGS_SARCOMA_UNSTABLE_VS_STABLE_DN	FERREIRA_EWINGS_SARCOMA_UNSTABLE_VS_STABLE_DN		56	-0.2332134	-0.8441525	0.6458333	1	1	2048	tags=25%, list=18%, signal=30%
SENGUPTA_NASOPHARYNGEAL_CARCINOMA_DN	SENGUPTA_NASOPHARYNGEAL_CARCINOMA_DN		130	-0.2879945	-0.84397286	0.7708333	1	1	1622	tags=28%, list=14%, signal=32%
REACTOME_FORMATION_OF_FIBRIN_CLOT_CLOTTING_CASCADE	REACTOME_FORMATION_OF_FIBRIN_CLOT_CLOTTING_CASCADE		29	-0.35405338	-0.8438263	0.64705884	1	1	749	tags=28%, list=7%, signal=29%
DACOSTA_ERCC3_ALLELE_XPCS_VS_TTD_UP	DACOSTA_ERCC3_ALLELE_XPCS_VS_TTD_UP		16	-0.35789514	-0.84298	0.7209302	1	1	1140	tags=31%, list=10%, signal=35%
SESTO_RESPONSE_TO_UV_C6	SESTO_RESPONSE_TO_UV_C6		30	-0.25489634	-0.838047	0.6976744	1	1	1797	tags=23%, list=16%, signal=28%
CAFFAREL_RESPONSE_TO_THC_UP	CAFFAREL_RESPONSE_TO_THC_UP		18	-0.26846057	-0.83742124	0.6792453	1	1	2690	tags=44%, list=24%, signal=58%
UEDA_PERIFERAL_CLOCK	UEDA_PERIFERAL_CLOCK		117	-0.2130864	-0.8367787	0.70212764	1	1	1542	tags=20%, list=14%, signal=23%
YAMASHITA_METHYLATED_IN_PROSTATE_CANCER	YAMASHITA_METHYLATED_IN_PROSTATE_CANCER		44	-0.35074702	-0.8344937	0.7346939	1	1	1735	tags=27%, list=15%, signal=32%
KEGG_GALACTOSE_METABOLISM	KEGG_GALACTOSE_METABOLISM		21	-0.29009753	-0.8329903	0.68	1	1	1491	tags=24%, list=13%, signal=27%
HANN_RESISTANCE_TO_BCL2_INHIBITOR_DN	HANN_RESISTANCE_TO_BCL2_INHIBITOR_DN		30	-0.28731796	-0.832632	0.7368421	1	1	1697	tags=33%, list=15%, signal=39%
ALCALAY_AML_BY_NPM1_LOCALIZATION_UP	ALCALAY_AML_BY_NPM1_LOCALIZATION_UP		96	-0.2453113	-0.8325411	0.8125	1	1	1172	tags=19%, list=10%, signal=21%
KIM_GASTRIC_CANCER_CHEMOSENSITIVITY	KIM_GASTRIC_CANCER_CHEMOSENSITIVITY		60	-0.23214273	-0.83075017	0.71428573	1	1	2017	tags=27%, list=18%, signal=32%
REACTOME_PI3K_AKT_SIGNALLING	REACTOME_PI3K_AKT_SIGNALLING		16	-0.26791802	-0.83059746	0.6923077	1	1	662	tags=13%, list=6%, signal=13%
MARTINEZ_RESPONSE_TO_TRABECTEDIN	MARTINEZ_RESPONSE_TO_TRABECTEDIN		26	-0.2768865	-0.8283359	0.6851852	1	1	1096	tags=19%, list=10%, signal=21%
REACTOME_COMPLEMENT_CASCADE	REACTOME_COMPLEMENT_CASCADE		15	-0.41248587	-0.82809895	0.7209302	1	1	2625	tags=53%, list=23%, signal=70%
REACTOME_RNA_POLYMERASE_III_TRANSCRIPTION	REACTOME_RNA_POLYMERASE_III_TRANSCRIPTION		22	-0.25962263	-0.8280403	0.6666667	1	1	511	tags=14%, list=5%, signal=14%
REACTOME_UNFOLDED_PROTEIN_RESPONSE	REACTOME_UNFOLDED_PROTEIN_RESPONSE		15	-0.32673597	-0.826846	0.6851852	1	1	938	tags=27%, list=8%, signal=29%
BASAKI_YBX1_TARGETS_DN	BASAKI_YBX1_TARGETS_DN		184	-0.23404253	-0.8266503	0.82222223	1	1	1550	tags=22%, list=14%, signal=25%
XU_HGF_TARGETS_REPRESSED_BY_AKT1_DN	XU_HGF_TARGETS_REPRESSED_BY_AKT1_DN		46	-0.26781207	-0.8257656	0.68292683	1	1	2385	tags=41%, list=21%, signal=52%
DOANE_RESPONSE_TO_ANDROGEN_UP	DOANE_RESPONSE_TO_ANDROGEN_UP		95	-0.23203343	-0.82559896	0.8	1	1	1346	tags=19%, list=12%, signal=21%
YAUCH_HEDGEHOG_SIGNALING_PARACRINE_UP	YAUCH_HEDGEHOG_SIGNALING_PARACRINE_UP		88	-0.27375925	-0.82462424	0.67241377	1	1	1132	tags=17%, list=10%, signal=19%
LEE_LIVER_CANCER_E2F1_DN	LEE_LIVER_CANCER_E2F1_DN		41	-0.30575186	-0.82368654	0.73214287	1	1	1926	tags=29%, list=17%, signal=35%
ZHAN_MULTIPLE_MYELOMA_CD1_AND_CD2_UP	ZHAN_MULTIPLE_MYELOMA_CD1_AND_CD2_UP		37	-0.27643713	-0.82344615	0.68085104	1	1	756	tags=14%, list=7%, signal=14%
LANDIS_ERBB2_BREAST_TUMORS_65_DN	LANDIS_ERBB2_BREAST_TUMORS_65_DN		30	-0.34646517	-0.8227051	0.71428573	1	1	1402	tags=27%, list=13%, signal=30%
KEGG_INSULIN_SIGNALING_PATHWAY	KEGG_INSULIN_SIGNALING_PATHWAY		86	-0.217032	-0.8224018	0.7037037	1	1	1738	tags=22%, list=16%, signal=26%
ZHOU_INFLAMMATORY_RESPONSE_FIMA_DN	ZHOU_INFLAMMATORY_RESPONSE_FIMA_DN		118	-0.22649138	-0.8201411	0.6666667	1	1	1467	tags=22%, list=13%, signal=25%
WILLIAMS_ESR2_TARGETS_UP	WILLIAMS_ESR2_TARGETS_UP		15	-0.30290362	-0.8191046	0.68085104	1	1	2569	tags=47%, list=23%, signal=60%
ZHANG_RESPONSE_TO_CANTHARIDIN_DN	ZHANG_RESPONSE_TO_CANTHARIDIN_DN		40	-0.23596086	-0.8188448	0.67346936	1	1	3116	tags=35%, list=28%, signal=48%
CREIGHTON_AKT1_SIGNALING_VIA_MTOR_UP	CREIGHTON_AKT1_SIGNALING_VIA_MTOR_UP		29	-0.28982303	-0.8186247	0.7037037	1	1	1565	tags=28%, list=14%, signal=32%
SENESE_HDAC1_TARGETS_DN	SENESE_HDAC1_TARGETS_DN		134	-0.24224786	-0.8181933	0.7659575	1	1	1557	tags=21%, list=14%, signal=24%
REACTOME_NUCLEAR_RECEPTOR_TRANSCRIPTION_PATHWAY	REACTOME_NUCLEAR_RECEPTOR_TRANSCRIPTION_PATHWAY		38	-0.27572465	-0.81633204	0.74	1	1	2541	tags=39%, list=23%, signal=51%
LIU_PROSTATE_CANCER_DN	LIU_PROSTATE_CANCER_DN		250	-0.26471737	-0.81511843	0.7291667	1	1	2027	tags=32%, list=18%, signal=38%
FLECHNER_BIOPSY_KIDNEY_TRANSPLANT_OK_VS_DONOR_DN	FLECHNER_BIOPSY_KIDNEY_TRANSPLANT_OK_VS_DONOR_DN		15	-0.2651384	-0.8150645	0.72727275	1	1	2417	tags=33%, list=22%, signal=42%
BROWNE_HCMV_INFECTION_8HR_UP	BROWNE_HCMV_INFECTION_8HR_UP		63	-0.22644141	-0.815036	0.7692308	1	1	1454	tags=21%, list=13%, signal=24%
REACTOME_BIOLOGICAL_OXIDATIONS	REACTOME_BIOLOGICAL_OXIDATIONS		65	-0.27379605	-0.81369036	0.78	1	1	877	tags=20%, list=8%, signal=22%
TSUNODA_CISPLATIN_RESISTANCE_DN	TSUNODA_CISPLATIN_RESISTANCE_DN		18	-0.32718635	-0.81310064	0.7058824	1	1	2478	tags=39%, list=22%, signal=50%
WANG_BARRETTS_ESOPHAGUS_DN	WANG_BARRETTS_ESOPHAGUS_DN		22	-0.3211939	-0.8120985	0.78571427	1	1	800	tags=18%, list=7%, signal=20%
KEGG_DRUG_METABOLISM_OTHER_ENZYMES	KEGG_DRUG_METABOLISM_OTHER_ENZYMES		18	-0.2785669	-0.8117656	0.7755102	1	1	624	tags=17%, list=6%, signal=18%
MASSARWEH_TAMOXIFEN_RESISTANCE_DN	MASSARWEH_TAMOXIFEN_RESISTANCE_DN		122	-0.22652192	-0.8115817	0.83928573	1	1	2272	tags=30%, list=20%, signal=38%
DEBIASI_APOPTOSIS_BY_REOVIRUS_INFECTION_DN	DEBIASI_APOPTOSIS_BY_REOVIRUS_INFECTION_DN		151	-0.20834939	-0.8103964	0.8604651	1	1	1462	tags=20%, list=13%, signal=23%
ICHIBA_GRAFT_VERSUS_HOST_DISEASE_35D_DN	ICHIBA_GRAFT_VERSUS_HOST_DISEASE_35D_DN		42	-0.28802314	-0.81014025	0.7692308	1	1	1737	tags=33%, list=16%, signal=39%
FERNANDEZ_BOUND_BY_MYC	FERNANDEZ_BOUND_BY_MYC		125	-0.1955557	-0.8101149	0.7708333	1	1	1717	tags=19%, list=15%, signal=22%
HAN_SATB1_TARGETS_UP	HAN_SATB1_TARGETS_UP		183	-0.2268827	-0.80926746	0.8	1	1	1871	tags=25%, list=17%, signal=29%
BOYAULT_LIVER_CANCER_SUBCLASS_G123_DN	BOYAULT_LIVER_CANCER_SUBCLASS_G123_DN		34	-0.30275306	-0.8070507	0.73214287	1	1	1653	tags=32%, list=15%, signal=38%
MASSARWEH_TAMOXIFEN_RESISTANCE_UP	MASSARWEH_TAMOXIFEN_RESISTANCE_UP		279	-0.2135671	-0.8067437	0.78	1	1	1588	tags=22%, list=14%, signal=25%
YAMASHITA_LIVER_CANCER_STEM_CELL_UP	YAMASHITA_LIVER_CANCER_STEM_CELL_UP		32	-0.2735781	-0.80634046	0.7307692	1	1	757	tags=19%, list=7%, signal=20%
KEGG_GLYCOLYSIS_GLUCONEOGENESIS	KEGG_GLYCOLYSIS_GLUCONEOGENESIS		48	-0.2839001	-0.80626196	0.7735849	1	1	2399	tags=42%, list=21%, signal=53%
BIOCARTA_DEATH_PATHWAY	BIOCARTA_DEATH_PATHWAY		21	-0.26590556	-0.80575037	0.74	1	1	1202	tags=19%, list=11%, signal=21%
OUILLETTE_CLL_13Q14_DELETION_DN	OUILLETTE_CLL_13Q14_DELETION_DN		35	-0.24273816	-0.8057115	0.8541667	1	1	1541	tags=23%, list=14%, signal=26%
LIU_CMYB_TARGETS_UP	LIU_CMYB_TARGETS_UP		102	-0.21249813	-0.8056287	0.80851066	1	1	1878	tags=25%, list=17%, signal=30%
CHENG_RESPONSE_TO_NICKEL_ACETATE	CHENG_RESPONSE_TO_NICKEL_ACETATE		16	-0.27477697	-0.8037823	0.7906977	1	1	2174	tags=44%, list=19%, signal=54%
RASHI_RESPONSE_TO_IONIZING_RADIATION_3	RASHI_RESPONSE_TO_IONIZING_RADIATION_3		34	-0.25108045	-0.8037361	0.6923077	1	1	2639	tags=35%, list=24%, signal=46%
PARENT_MTOR_SIGNALING_UP	PARENT_MTOR_SIGNALING_UP		328	-0.1657126	-0.80301666	0.78571427	1	1	1658	tags=19%, list=15%, signal=21%
OUILLETTE_CLL_13Q14_DELETION_UP	OUILLETTE_CLL_13Q14_DELETION_UP		33	-0.24887419	-0.80193937	0.8125	1	1	1260	tags=15%, list=11%, signal=17%
VALK_AML_CLUSTER_10	VALK_AML_CLUSTER_10		18	-0.3071722	-0.80065864	0.7708333	1	1	2331	tags=33%, list=21%, signal=42%
BERENJENO_TRANSFORMED_BY_RHOA_FOREVER_DN	BERENJENO_TRANSFORMED_BY_RHOA_FOREVER_DN		24	-0.30426428	-0.7991981	0.75555557	1	1	1201	tags=17%, list=11%, signal=19%
DAZARD_RESPONSE_TO_UV_SCC_UP	DAZARD_RESPONSE_TO_UV_SCC_UP		57	-0.2506888	-0.79839367	0.75438595	1	1	743	tags=16%, list=7%, signal=17%
TOOKER_GEMCITABINE_RESISTANCE_UP	TOOKER_GEMCITABINE_RESISTANCE_UP		53	-0.19703543	-0.79793894	0.78846157	1	1	1247	tags=11%, list=11%, signal=13%
TOOKER_RESPONSE_TO_BEXAROTENE_DN	TOOKER_RESPONSE_TO_BEXAROTENE_DN		53	-0.19703543	-0.79793894	0.78846157	1	1	1247	tags=11%, list=11%, signal=13%
SMID_BREAST_CANCER_RELAPSE_IN_BRAIN_UP	SMID_BREAST_CANCER_RELAPSE_IN_BRAIN_UP		28	-0.30717823	-0.7976898	0.8	1	1	1506	tags=25%, list=13%, signal=29%
MARTINEZ_RB1_TARGETS_UP	MARTINEZ_RB1_TARGETS_UP		497	-0.20995757	-0.79741466	0.7647059	1	1	2259	tags=29%, list=20%, signal=35%
SMID_BREAST_CANCER_LUMINAL_B_UP	SMID_BREAST_CANCER_LUMINAL_B_UP		96	-0.27205864	-0.7968734	0.7346939	1	1	1433	tags=28%, list=13%, signal=32%
CERVERA_SDHB_TARGETS_1_DN	CERVERA_SDHB_TARGETS_1_DN		20	-0.34019452	-0.79516405	0.7169811	1	1	1983	tags=45%, list=18%, signal=55%
LUCAS_HNF4A_TARGETS_UP	LUCAS_HNF4A_TARGETS_UP		34	-0.2486607	-0.7934983	0.7692308	1	1	2082	tags=38%, list=19%, signal=47%
IVANOVA_HEMATOPOIESIS_STEM_CELL	IVANOVA_HEMATOPOIESIS_STEM_CELL		61	-0.23619011	-0.7929891	0.85365856	1	1	2260	tags=31%, list=20%, signal=39%
NELSON_RESPONSE_TO_ANDROGEN_UP	NELSON_RESPONSE_TO_ANDROGEN_UP		55	-0.24342173	-0.7929615	0.754717	1	1	743	tags=16%, list=7%, signal=17%
WATANABE_COLON_CANCER_MSI_VS_MSS_DN	WATANABE_COLON_CANCER_MSI_VS_MSS_DN		38	-0.26846346	-0.792212	0.78571427	1	1	651	tags=16%, list=6%, signal=17%
IZADPANAH_STEM_CELL_ADIPOSE_VS_BONE_DN	IZADPANAH_STEM_CELL_ADIPOSE_VS_BONE_DN		65	-0.29554322	-0.7920355	0.7804878	1	1	1126	tags=25%, list=10%, signal=27%
WANG_ESOPHAGUS_CANCER_VS_NORMAL_DN	WANG_ESOPHAGUS_CANCER_VS_NORMAL_DN		57	-0.21759468	-0.7908577	0.7735849	1	1	2284	tags=35%, list=20%, signal=44%
BIOCARTA_BIOPEPTIDES_PATHWAY	BIOCARTA_BIOPEPTIDES_PATHWAY		29	-0.25762883	-0.7900124	0.7692308	1	1	929	tags=17%, list=8%, signal=19%
FARMER_BREAST_CANCER_APOCRINE VS LUMINAL	FARMER_BREAST_CANCER_APOCRINE VS LUMINAL		185	-0.20461929	-0.78962344	0.92727274	1	1	1798	tags=22%, list=16%, signal=25%
REACTOME_METABOLISM_OF_VITAMINS_AND_COFACTORS	REACTOME_METABOLISM_OF_VITAMINS_AND_COFACTORS		28	-0.2567767	-0.7888349	0.82978725	1	1	2581	tags=39%, list=23%, signal=51%
DACOSTA_UV_RESPONSE_VIA_ERCC3_COMMON_UP	DACOSTA_UV_RESPONSE_VIA_ERCC3_COMMON_UP		43	-0.23513322	-0.78864074	0.7659575	1	1	2166	tags=30%, list=19%, signal=37%
NIKOLSKY_BREAST_CANCER_17Q21_Q25_AMPLICON	NIKOLSKY_BREAST_CANCER_17Q21_Q25_AMPLICON		179	-0.20017512	-0.7873719	0.8	1	1	2143	tags=25%, list=19%, signal=31%
REACTOME_NEUROTRANSMITTER_RELEASE_CYCLE	REACTOME_NEUROTRANSMITTER_RELEASE_CYCLE		18	-0.33767164	-0.78651977	0.7169811	1	1	1014	tags=28%, list=9%, signal=30%
KEGG_HEDGEHOG_SIGNALING_PATHWAY	KEGG_HEDGEHOG_SIGNALING_PATHWAY		34	-0.28569615	-0.78552794	0.8269231	1	1	1342	tags=24%, list=12%, signal=27%
CHEN_LVAD_SUPPORT_OF_FAILING_HEART_DN	CHEN_LVAD_SUPPORT_OF_FAILING_HEART_DN		33	-0.28813213	-0.78289443	0.75	1	1	1959	tags=27%, list=17%, signal=33%
MARTINEZ_TP53_TARGETS_DN	MARTINEZ_TP53_TARGETS_DN		406	-0.20248002	-0.7822929	0.8245614	1	1	1850	tags=22%, list=17%, signal=26%
SCHLESINGER_H3K27ME3_IN_NORMAL_AND_METHYLATED_IN_CANCER	SCHLESINGER_H3K27ME3_IN_NORMAL_AND_METHYLATED_IN_CANCER		15	-0.3339282	-0.78018206	0.73913044	1	1	1050	tags=27%, list=9%, signal=29%
YAO_TEMPORAL_RESPONSE_TO_PROGESTERONE_CLUSTER_12	YAO_TEMPORAL_RESPONSE_TO_PROGESTERONE_CLUSTER_12		62	-0.2239892	-0.77961814	0.7777778	1	1	1246	tags=16%, list=11%, signal=18%
REACTOME_RNA_POLYMERASE_I_III_AND_MITOCHONDRIAL_TRANSCRIPTION	REACTOME_RNA_POLYMERASE_I_III_AND_MITOCHONDRIAL_TRANSCRIPTION		47	-0.204604	-0.779431	0.6727273	1	1	511	tags=9%, list=5%, signal=9%
STARK_HYPPOCAMPUS_22Q11_DELETION_UP	STARK_HYPPOCAMPUS_22Q11_DELETION_UP		24	-0.277802	-0.7760135	0.8148148	1	1	1817	tags=29%, list=16%, signal=35%
WANG_HCP_PROSTATE_CANCER	WANG_HCP_PROSTATE_CANCER		45	-0.2536271	-0.77479243	0.85714287	1	1	1658	tags=24%, list=15%, signal=29%
FONTAINE_PAPILLARY_THYROID_CARCINOMA_UP	FONTAINE_PAPILLARY_THYROID_CARCINOMA_UP		35	-0.27120203	-0.77470976	0.7755102	1	1	2107	tags=31%, list=19%, signal=39%
ONDER_CDH1_TARGETS_2_DN	ONDER_CDH1_TARGETS_2_DN		264	-0.26243296	-0.7746393	0.7894737	1	1	1327	tags=22%, list=12%, signal=24%
LIU_PROSTATE_CANCER_UP	LIU_PROSTATE_CANCER_UP		52	-0.24239449	-0.7734449	0.8235294	1	1	1164	tags=21%, list=10%, signal=23%
MARTINEZ_RB1_AND_TP53_TARGETS_DN	MARTINEZ_RB1_AND_TP53_TARGETS_DN		399	-0.19841301	-0.7727576	0.76785713	1	1	2003	tags=24%, list=18%, signal=28%
REACTOME_SMOOTH_MUSCLE_CONTRACTION	REACTOME_SMOOTH_MUSCLE_CONTRACTION		17	-0.2933424	-0.7725539	0.74509805	1	1	492	tags=12%, list=4%, signal=12%
JIANG_HYPOXIA_NORMAL	JIANG_HYPOXIA_NORMAL		154	-0.17974114	-0.770988	0.80851066	1	1	1803	tags=20%, list=16%, signal=24%
DAZARD_UV_RESPONSE_CLUSTER_G2	DAZARD_UV_RESPONSE_CLUSTER_G2		15	-0.36091915	-0.7692992	0.8301887	1	1	486	tags=20%, list=4%, signal=21%
ENK_UV_RESPONSE_KERATINOCYTE_UP	ENK_UV_RESPONSE_KERATINOCYTE_UP		379	-0.17432062	-0.7672237	0.86538464	1	1	1106	tags=11%, list=10%, signal=12%
ZHU_CMV_24_HR_DN	ZHU_CMV_24_HR_DN		39	-0.2989148	-0.76645476	0.7777778	1	1	1632	tags=31%, list=15%, signal=36%
UEDA_CENTRAL_CLOCK	UEDA_CENTRAL_CLOCK		66	-0.2187361	-0.76644874	0.84313726	1	1	1316	tags=17%, list=12%, signal=19%
THUM_SYSTOLIC_HEART_FAILURE_DN	THUM_SYSTOLIC_HEART_FAILURE_DN		110	-0.20533803	-0.7655949	0.7735849	1	1	1939	tags=23%, list=17%, signal=27%
STEIN_ESRRA_TARGETS	STEIN_ESRRA_TARGETS		308	-0.16039805	-0.76515484	0.877193	1	1	2102	tags=22%, list=19%, signal=26%
ZHU_CMV_ALL_DN	ZHU_CMV_ALL_DN		49	-0.2824581	-0.7586763	0.70454544	1	1	1632	tags=31%, list=15%, signal=36%
REACTOME_METABOLISM_OF_BILE_ACIDS_AND_BILE_SALTS	REACTOME_METABOLISM_OF_BILE_ACIDS_AND_BILE_SALTS		21	-0.29926962	-0.757796	0.7777778	1	1	1934	tags=38%, list=17%, signal=46%
ROVERSI_GLIOMA_COPY_NUMBER_DN	ROVERSI_GLIOMA_COPY_NUMBER_DN		35	-0.23456223	-0.7577736	0.82978725	1	1	2591	tags=40%, list=23%, signal=52%
KORKOLA_YOLK_SAC_TUMOR	KORKOLA_YOLK_SAC_TUMOR		32	-0.2875221	-0.75765896	0.76086956	1	1	1377	tags=28%, list=12%, signal=32%
CERVERA_SDHB_TARGETS_1_UP	CERVERA_SDHB_TARGETS_1_UP		55	-0.28481644	-0.75648814	0.84444445	1	1	2178	tags=35%, list=19%, signal=43%
REACTOME_DOUBLE_STRAND_BREAK_REPAIR	REACTOME_DOUBLE_STRAND_BREAK_REPAIR		16	-0.3116514	-0.7564255	0.73214287	1	1	1880	tags=31%, list=17%, signal=38%
XU_GH1_EXOGENOUS_TARGETS_UP	XU_GH1_EXOGENOUS_TARGETS_UP		18	-0.3130646	-0.7553268	0.7173913	1	1	645	tags=17%, list=6%, signal=18%
KEGG_STEROID_HORMONE_BIOSYNTHESIS	KEGG_STEROID_HORMONE_BIOSYNTHESIS		24	-0.31322384	-0.7552748	0.80851066	1	1	1530	tags=25%, list=14%, signal=29%
CHIARADONNA_NEOPLASTIC_TRANSFORMATION_KRAS_DN	CHIARADONNA_NEOPLASTIC_TRANSFORMATION_KRAS_DN		120	-0.25123814	-0.75470334	0.80487806	1	1	2478	tags=33%, list=22%, signal=42%
VECCHI_GASTRIC_CANCER_EARLY_DN	VECCHI_GASTRIC_CANCER_EARLY_DN		188	-0.2599556	-0.75335246	0.8181818	1	1	1948	tags=31%, list=17%, signal=37%
BERNARD_PPAPDC1B_TARGETS_DN	BERNARD_PPAPDC1B_TARGETS_DN		23	-0.2888124	-0.7520631	0.74509805	1	1	1541	tags=30%, list=14%, signal=35%
WOTTON_RUNX_TARGETS_DN	WOTTON_RUNX_TARGETS_DN		19	-0.291796	-0.75110966	0.84444445	1	1	1617	tags=42%, list=14%, signal=49%
COULOUARN_TEMPORAL_TGFB1_SIGNATURE_DN	COULOUARN_TEMPORAL_TGFB1_SIGNATURE_DN		86	-0.230081	-0.7509602	0.7708333	1	1	2048	tags=28%, list=18%, signal=34%
SHAFFER_IRF4_TARGETS_IN_ACTIVATED_DENDRITIC_CELL	SHAFFER_IRF4_TARGETS_IN_ACTIVATED_DENDRITIC_CELL		43	-0.23819771	-0.7496417	0.88	1	1	1871	tags=28%, list=17%, signal=33%
KEGG_VEGF_SIGNALING_PATHWAY	KEGG_VEGF_SIGNALING_PATHWAY		46	-0.22627386	-0.74950385	0.86538464	1	1	1801	tags=24%, list=16%, signal=28%
WNT_SIGNALING	WNT_SIGNALING		67	-0.2352908	-0.74768776	0.9	1	1	1100	tags=18%, list=10%, signal=20%
KAYO_CALORIE_RESTRICTION_MUSCLE_DN	KAYO_CALORIE_RESTRICTION_MUSCLE_DN		47	-0.22596937	-0.746312	0.8181818	1	1	2023	tags=26%, list=18%, signal=31%
NADERI_BREAST_CANCER_PROGNOSIS_DN	NADERI_BREAST_CANCER_PROGNOSIS_DN		17	-0.311866	-0.7429545	0.78723407	1	1	1377	tags=29%, list=12%, signal=33%
NIKOLSKY_BREAST_CANCER_16Q24_AMPLICON	NIKOLSKY_BREAST_CANCER_16Q24_AMPLICON		24	-0.23062603	-0.74069744	0.78846157	1	1	2782	tags=33%, list=25%, signal=44%
KAAB_FAILED_HEART_ATRIUM_DN	KAAB_FAILED_HEART_ATRIUM_DN		96	-0.17963764	-0.74010956	0.76086956	1	1	1880	tags=20%, list=17%, signal=24%
ACEVEDO_NORMAL_TISSUE_ADJACENT_TO_LIVER_TUMOR_DN	ACEVEDO_NORMAL_TISSUE_ADJACENT_TO_LIVER_TUMOR_DN		236	-0.16291621	-0.7395071	0.9056604	1	1	2320	tags=26%, list=21%, signal=32%
BIOCARTA_GSK3_PATHWAY	BIOCARTA_GSK3_PATHWAY		16	-0.28065145	-0.7378968	0.7924528	1	1	896	tags=19%, list=8%, signal=20%
KEGG_HUNTINGTONS_DISEASE	KEGG_HUNTINGTONS_DISEASE		115	-0.14173813	-0.7376593	0.7058824	1	1	2631	tags=23%, list=23%, signal=30%
TAKEDA_TARGETS_OF_NUP98_HOXA9_FUSION_3D_UP	TAKEDA_TARGETS_OF_NUP98_HOXA9_FUSION_3D_UP		83	-0.26831117	-0.7375123	0.78	1	1	1454	tags=23%, list=13%, signal=26%
ICHIBA_GRAFT_VERSUS_HOST_DISEASE_D7_DN	ICHIBA_GRAFT_VERSUS_HOST_DISEASE_D7_DN		34	-0.2617544	-0.73723066	0.8301887	1	1	1819	tags=29%, list=16%, signal=35%
REACTOME_HORMONE_BIOSYNTHESIS	REACTOME_HORMONE_BIOSYNTHESIS		36	-0.29278	-0.73720145	0.875	1	1	1687	tags=28%, list=15%, signal=33%
BONOME_OVARIAN_CANCER_POOR_SURVIVAL_UP	BONOME_OVARIAN_CANCER_POOR_SURVIVAL_UP		20	-0.29431626	-0.7365217	0.75609756	1	1	1367	tags=25%, list=12%, signal=28%
IVANOVA_HEMATOPOIESIS_EARLY_PROGENITOR	IVANOVA_HEMATOPOIESIS_EARLY_PROGENITOR		86	-0.17008397	-0.7359727	0.84210527	1	1	2118	tags=21%, list=19%, signal=26%
REACTOME_SYNTHESIS_AND_INTERCONVERSION_OF_NUCLEOTIDE_DI_AND_TRIPHOSPHATES	REACTOME_SYNTHESIS_AND_INTERCONVERSION_OF_NUCLEOTIDE_DI_AND_TRIPHOSPHATES		15	-0.24760799	-0.73553765	0.8235294	1	1	8430	tags=100%, list=75%, signal=404%
GAUSSMANN_MLL_AF4_FUSION_TARGETS_F_UP	GAUSSMANN_MLL_AF4_FUSION_TARGETS_F_UP		105	-0.25568435	-0.7326483	0.8913044	1	1	2047	tags=30%, list=18%, signal=37%
URS_ADIPOCYTE_DIFFERENTIATION_UP	URS_ADIPOCYTE_DIFFERENTIATION_UP		49	-0.24817379	-0.73037887	0.9433962	1	1	1377	tags=18%, list=12%, signal=21%
PRAMOONJAGO_SOX4_TARGETS_UP	PRAMOONJAGO_SOX4_TARGETS_UP		35	-0.24774271	-0.73002326	0.80487806	1	1	420	tags=11%, list=4%, signal=12%
LEE_LIVER_CANCER_MYC_TGFA_DN	LEE_LIVER_CANCER_MYC_TGFA_DN		50	-0.28465426	-0.72887355	0.9056604	1	1	1471	tags=24%, list=13%, signal=28%
SAKAI_CHRONIC_HEPATITIS_VS_LIVER_CANCER_DN	SAKAI_CHRONIC_HEPATITIS_VS_LIVER_CANCER_DN		21	-0.27635884	-0.72747797	0.8867925	1	1	929	tags=19%, list=8%, signal=21%
GOLUB_ALL_VS_AML_UP	GOLUB_ALL_VS_AML_UP		18	-0.24139957	-0.7271577	0.86538464	1	1	602	tags=17%, list=5%, signal=18%
KEGG_OXIDATIVE_PHOSPHORYLATION	KEGG_OXIDATIVE_PHOSPHORYLATION		89	-0.16877376	-0.7269909	0.6727273	1	1	3042	tags=27%, list=27%, signal=37%
MCBRYAN_PUBERTAL_BREAST_3_4WK_DN	MCBRYAN_PUBERTAL_BREAST_3_4WK_DN		33	-0.25550294	-0.7257527	0.877551	1	1	511	tags=15%, list=5%, signal=16%
KAYO_CALORIE_RESTRICTION_MUSCLE_UP	KAYO_CALORIE_RESTRICTION_MUSCLE_UP		42	-0.24437822	-0.72319907	0.78846157	1	1	1430	tags=24%, list=13%, signal=27%
WINNEPENNINCKX_MELANOMA_METASTASIS_DN	WINNEPENNINCKX_MELANOMA_METASTASIS_DN		26	-0.28049874	-0.7221161	0.84444445	1	1	394	tags=12%, list=4%, signal=12%
KIM_MYC_AMPLIFICATION_TARGETS_DN	KIM_MYC_AMPLIFICATION_TARGETS_DN		37	-0.24512435	-0.7209016	0.8909091	1	1	1781	tags=32%, list=16%, signal=38%
BROWNE_HCMV_INFECTION_1HR_DN	BROWNE_HCMV_INFECTION_1HR_DN		121	-0.1895984	-0.7207428	0.9423077	1	1	2361	tags=28%, list=21%, signal=35%
REACTOME_METABLISM_OF_NUCLEOTIDES	REACTOME_METABLISM_OF_NUCLEOTIDES		52	-0.19443026	-0.72035104	0.9245283	1	1	624	tags=8%, list=6%, signal=8%
JAEGER_METASTASIS_DN	JAEGER_METASTASIS_DN		145	-0.2704978	-0.71991843	0.8035714	1	1	2197	tags=32%, list=20%, signal=40%
WATTEL_AUTONOMOUS_THYROID_ADENOMA_DN	WATTEL_AUTONOMOUS_THYROID_ADENOMA_DN		16	-0.30502433	-0.7187779	0.8541667	1	1	1409	tags=31%, list=13%, signal=36%
YAO_TEMPORAL_RESPONSE_TO_PROGESTERONE_CLUSTER_5	YAO_TEMPORAL_RESPONSE_TO_PROGESTERONE_CLUSTER_5		25	-0.2885347	-0.71817017	0.82	1	1	1308	tags=20%, list=12%, signal=23%
NATSUME_RESPONSE_TO_INTERFERON_BETA_DN	NATSUME_RESPONSE_TO_INTERFERON_BETA_DN		35	-0.21176939	-0.717563	0.7358491	1	1	1844	tags=20%, list=16%, signal=24%
AMIT_SERUM_RESPONSE_40_MCF10A	AMIT_SERUM_RESPONSE_40_MCF10A		22	-0.26835266	-0.71730757	0.8888889	1	1	1954	tags=36%, list=17%, signal=44%
REACTOME_GENE_EXPRESSION	REACTOME_GENE_EXPRESSION		250	-0.14490579	-0.71462345	0.6545454	1	1	2395	tags=22%, list=21%, signal=28%
HARRIS_HYPOXIA	HARRIS_HYPOXIA		53	-0.22896472	-0.7129737	0.8666667	1	1	1506	tags=19%, list=13%, signal=22%
GOZGIT_ESR1_TARGETS_DN	GOZGIT_ESR1_TARGETS_DN		379	-0.2078859	-0.7125519	0.9583333	1	1	1657	tags=21%, list=15%, signal=24%
ELVIDGE_HYPOXIA_BY_DMOG_DN	ELVIDGE_HYPOXIA_BY_DMOG_DN		37	-0.21584731	-0.712442	0.9782609	1	1	2151	tags=24%, list=19%, signal=30%
GARGALOVIC_RESPONSE_TO_OXIDIZED_PHOSPHOLIPIDS_GREY_DN	GARGALOVIC_RESPONSE_TO_OXIDIZED_PHOSPHOLIPIDS_GREY_DN		32	-0.24897112	-0.7114019	0.9148936	1	1	1719	tags=25%, list=15%, signal=29%
SESTO_RESPONSE_TO_UV_C7	SESTO_RESPONSE_TO_UV_C7		49	-0.21994354	-0.7092094	0.92156863	1	1	1657	tags=22%, list=15%, signal=26%
LEE_RECENT_THYMIC_EMIGRANT	LEE_RECENT_THYMIC_EMIGRANT		65	-0.19862655	-0.7088359	0.9074074	1	1	931	tags=12%, list=8%, signal=13%
ZHAN_MULTIPLE_MYELOMA_LB_UP	ZHAN_MULTIPLE_MYELOMA_LB_UP		21	-0.27962127	-0.7086151	0.82978725	1	1	964	tags=24%, list=9%, signal=26%
HORIUCHI_WTAP_TARGETS_UP	HORIUCHI_WTAP_TARGETS_UP		160	-0.20641401	-0.7072973	0.8958333	1	1	1926	tags=25%, list=17%, signal=30%
RICKMAN_TUMOR_DIFFERENTIATED_WELL_VS_MODERATELY_DN	RICKMAN_TUMOR_DIFFERENTIATED_WELL_VS_MODERATELY_DN		57	-0.24720564	-0.7070092	0.8679245	1	1	2330	tags=33%, list=21%, signal=42%
RAMASWAMY_METASTASIS_UP	RAMASWAMY_METASTASIS_UP		38	-0.20974782	-0.70605266	0.8958333	1	1	2206	tags=26%, list=20%, signal=33%
HOEBEKE_LYMPHOID_STEM_CELL_DN	HOEBEKE_LYMPHOID_STEM_CELL_DN		63	-0.19431947	-0.7032749	0.97959185	1	1	1202	tags=13%, list=11%, signal=14%
LANDIS_BREAST_CANCER_PROGRESSION_DN	LANDIS_BREAST_CANCER_PROGRESSION_DN		57	-0.30008298	-0.7032438	0.88372093	1	1	931	tags=23%, list=8%, signal=25%
MARKEY_RB1_CHRONIC_LOF_UP	MARKEY_RB1_CHRONIC_LOF_UP		95	-0.20658103	-0.7027242	0.85106385	1	1	974	tags=12%, list=9%, signal=13%
XU_AKT1_TARGETS_6HR	XU_AKT1_TARGETS_6HR		17	-0.27434477	-0.70160234	0.78723407	1	1	1375	tags=18%, list=12%, signal=20%
LI_AMPLIFIED_IN_LUNG_CANCER	LI_AMPLIFIED_IN_LUNG_CANCER		123	-0.18435967	-0.699749	0.87234044	1	1	1851	tags=20%, list=17%, signal=23%
BILD_CTNNB1_ONCOGENIC_SIGNATURE	BILD_CTNNB1_ONCOGENIC_SIGNATURE		33	-0.22684121	-0.69969386	0.8333333	1	1	1638	tags=21%, list=15%, signal=25%
PENG_GLUTAMINE_DEPRIVATION_DN	PENG_GLUTAMINE_DEPRIVATION_DN		53	-0.17304961	-0.6982998	0.8490566	1	1	1437	tags=17%, list=13%, signal=19%
GALLUZZI_PERMEABILIZE_MITOCHONDRIA	GALLUZZI_PERMEABILIZE_MITOCHONDRIA		26	-0.20900473	-0.6974822	0.84782606	1	1	1031	tags=15%, list=9%, signal=17%
YAO_TEMPORAL_RESPONSE_TO_PROGESTERONE_CLUSTER_8	YAO_TEMPORAL_RESPONSE_TO_PROGESTERONE_CLUSTER_8		31	-0.24268621	-0.6951879	0.86	1	1	938	tags=16%, list=8%, signal=18%
NING_CHRONIC_OBSTRUCTIVE_PULMONARY_DISEASE_UP	NING_CHRONIC_OBSTRUCTIVE_PULMONARY_DISEASE_UP		53	-0.19777367	-0.69222337	0.84782606	1	1	2484	tags=36%, list=22%, signal=46%
JISON_SICKLE_CELL_DISEASE_DN	JISON_SICKLE_CELL_DISEASE_DN		103	-0.16259836	-0.689894	0.84313726	1	1	2524	tags=25%, list=23%, signal=32%
WU_HBX_TARGETS_1_DN	WU_HBX_TARGETS_1_DN		15	-0.25242585	-0.6898051	0.875	1	1	1542	tags=27%, list=14%, signal=31%
MARTINEZ_RB1_TARGETS_DN	MARTINEZ_RB1_TARGETS_DN		394	-0.18235615	-0.689582	1	1	1	1296	tags=15%, list=12%, signal=17%
REACTOME_PLC_BETA_MEDIATED_EVENTS	REACTOME_PLC_BETA_MEDIATED_EVENTS		24	-0.24579507	-0.68894666	0.9268293	1	1	1973	tags=29%, list=18%, signal=35%
BENPORATH_PRC2_TARGETS	BENPORATH_PRC2_TARGETS		355	-0.22405192	-0.68860614	0.9607843	1	1	1617	tags=21%, list=14%, signal=24%
KEGG_BLADDER_CANCER	KEGG_BLADDER_CANCER		19	-0.24590787	-0.68712115	0.8372093	1	1	1295	tags=16%, list=12%, signal=18%
SUNG_METASTASIS_STROMA_DN	SUNG_METASTASIS_STROMA_DN		26	-0.24396692	-0.6863776	0.84	1	1	995	tags=15%, list=9%, signal=17%
WONG_ENDMETRIUM_CANCER_DN	WONG_ENDMETRIUM_CANCER_DN		26	-0.2950043	-0.6863676	0.8888889	1	1	1763	tags=35%, list=16%, signal=41%
SHIPP_DLBCL_VS_FOLLICULAR_LYMPHOMA_UP	SHIPP_DLBCL_VS_FOLLICULAR_LYMPHOMA_UP		35	-0.20098099	-0.68632907	0.75	1	1	975	tags=11%, list=9%, signal=12%
SHEPARD_BMYB_MORPHOLINO_DN	SHEPARD_BMYB_MORPHOLINO_DN		115	-0.19079755	-0.68616176	0.962963	1	1	1399	tags=18%, list=12%, signal=21%
SABATES_COLORECTAL_ADENOMA_UP	SABATES_COLORECTAL_ADENOMA_UP		70	-0.25682017	-0.6861253	0.9361702	1	1	932	tags=19%, list=8%, signal=20%
TAVAZOIE_METASTASIS	TAVAZOIE_METASTASIS		49	-0.24961707	-0.68498427	0.97959185	1	1	1397	tags=20%, list=12%, signal=23%
RIGGI_EWING_SARCOMA_PROGENITOR_UP	RIGGI_EWING_SARCOMA_PROGENITOR_UP		227	-0.2229403	-0.68406034	0.9361702	1	1	2023	tags=30%, list=18%, signal=35%
ST_WNT_CA2_CYCLIC_GMP_PATHWAY	ST_WNT_CA2_CYCLIC_GMP_PATHWAY		15	-0.28477052	-0.68202394	0.93877554	1	1	1205	tags=27%, list=11%, signal=30%
SABATES_COLORECTAL_ADENOMA_DN	SABATES_COLORECTAL_ADENOMA_DN		154	-0.25797036	-0.6818953	0.9583333	1	1	1588	tags=27%, list=14%, signal=31%
DORSAM_HOXA9_TARGETS_DN	DORSAM_HOXA9_TARGETS_DN		17	-0.24348786	-0.6805035	0.877551	1	1	1840	tags=29%, list=16%, signal=35%
BIOCARTA_MTOR_PATHWAY	BIOCARTA_MTOR_PATHWAY		16	-0.2093645	-0.67931974	0.82978725	1	1	274	tags=6%, list=2%, signal=6%
REACTOME_CITRIC_ACID_CYCLE	REACTOME_CITRIC_ACID_CYCLE		16	-0.24518809	-0.67554706	0.8269231	1	1	2804	tags=31%, list=25%, signal=42%
LIEN_BREAST_CARCINOMA_METAPLASTIC	LIEN_BREAST_CARCINOMA_METAPLASTIC		19	-0.31440175	-0.6747855	0.7906977	1	1	2363	tags=37%, list=21%, signal=47%
REACTOME_TIE2_SIGNALING	REACTOME_TIE2_SIGNALING		16	-0.27164555	-0.67451966	0.8611111	1	1	332	tags=13%, list=3%, signal=13%
LEE_LIVER_CANCER_MYC_E2F1_DN	LEE_LIVER_CANCER_MYC_E2F1_DN		45	-0.26884073	-0.6744921	0.8679245	1	1	846	tags=18%, list=8%, signal=19%
KRASNOSELSKAYA_ILF3_TARGETS_UP	KRASNOSELSKAYA_ILF3_TARGETS_UP		18	-0.29760557	-0.67338854	0.825	1	1	1019	tags=17%, list=9%, signal=18%
DAUER_STAT3_TARGETS_DN	DAUER_STAT3_TARGETS_DN		23	-0.33042705	-0.67255974	0.8780488	1	1	1405	tags=26%, list=13%, signal=30%
WINTER_HYPOXIA_METAGENE	WINTER_HYPOXIA_METAGENE		149	-0.18773077	-0.6716514	0.9347826	1	1	2259	tags=26%, list=20%, signal=32%
KEGG_PORPHYRIN_AND_CHLOROPHYLL_METABOLISM	KEGG_PORPHYRIN_AND_CHLOROPHYLL_METABOLISM		17	-0.2506889	-0.67091095	0.8979592	1	1	1506	tags=24%, list=13%, signal=27%
ZHAN_MULTIPLE_MYELOMA_MS_DN	ZHAN_MULTIPLE_MYELOMA_MS_DN		18	-0.2280816	-0.66816735	0.84444445	1	1	2249	tags=33%, list=20%, signal=42%
ENK_UV_RESPONSE_EPIDERMIS_DN	ENK_UV_RESPONSE_EPIDERMIS_DN		350	-0.17701168	-0.66813564	0.9791667	1	1	1201	tags=14%, list=11%, signal=15%
ROME_INSULIN_TARGETS_IN_MUSCLE_DN	ROME_INSULIN_TARGETS_IN_MUSCLE_DN		27	-0.23928308	-0.66780275	0.8363636	1	1	1207	tags=22%, list=11%, signal=25%
STOSSI_RESPONSE_TO_ESTRADIOL	STOSSI_RESPONSE_TO_ESTRADIOL		26	-0.24030502	-0.66598374	0.9375	1	1	1109	tags=19%, list=10%, signal=21%
BROWNE_HCMV_INFECTION_48HR_DN	BROWNE_HCMV_INFECTION_48HR_DN		276	-0.18869662	-0.6645921	0.97727275	1	1	1305	tags=16%, list=12%, signal=18%
MARTINEZ_TP53_TARGETS_UP	MARTINEZ_TP53_TARGETS_UP		467	-0.18055584	-0.66384286	0.97959185	1	1	1564	tags=19%, list=14%, signal=21%
ELVIDGE_HIF1A_AND_HIF2A_TARGETS_UP	ELVIDGE_HIF1A_AND_HIF2A_TARGETS_UP		26	-0.20308183	-0.6636937	0.9433962	1	1	2900	tags=31%, list=26%, signal=41%
HSIAO_HOUSEKEEPING_GENES	HSIAO_HOUSEKEEPING_GENES		275	-0.13782111	-0.6580114	0.78	1	1	2168	tags=17%, list=19%, signal=21%
TSENG_IRS1_TARGETS_DN	TSENG_IRS1_TARGETS_DN		102	-0.20248258	-0.65776455	1	1	1	1335	tags=18%, list=12%, signal=20%
MARTINEZ_RB1_AND_TP53_TARGETS_UP	MARTINEZ_RB1_AND_TP53_TARGETS_UP		471	-0.18361531	-0.6569697	0.9791667	1	1	1564	tags=19%, list=14%, signal=21%
WANG_BARRETTS_ESOPHAGUS_UP	WANG_BARRETTS_ESOPHAGUS_UP		32	-0.23372538	-0.65396327	0.8727273	1	1	1498	tags=25%, list=13%, signal=29%
KRASNOSELSKAYA_ILF3_TARGETS_DN	KRASNOSELSKAYA_ILF3_TARGETS_DN		25	-0.2249642	-0.6529019	0.9574468	1	1	2011	tags=32%, list=18%, signal=39%
LEE_LIVER_CANCER_CIPROFIBRATE_DN	LEE_LIVER_CANCER_CIPROFIBRATE_DN		50	-0.25504678	-0.6515199	0.9183673	1	1	1482	tags=26%, list=13%, signal=30%
REACTOME_PYRIMIDINE_METABOLISM	REACTOME_PYRIMIDINE_METABOLISM		15	-0.22455338	-0.6512054	0.92	1	1	624	tags=13%, list=6%, signal=14%
HENDRICKS_SMARCA4_TARGETS_DN	HENDRICKS_SMARCA4_TARGETS_DN		30	-0.24389182	-0.6511771	0.9361702	1	1	519	tags=13%, list=5%, signal=14%
KEGG_MELANOGENESIS	KEGG_MELANOGENESIS		70	-0.20171228	-0.6509246	1	1	1	1462	tags=19%, list=13%, signal=21%
YAMASHITA_LIVER_CANCER_STEM_CELL_DN	YAMASHITA_LIVER_CANCER_STEM_CELL_DN		54	-0.24000683	-0.6502153	0.9411765	1	1	2418	tags=39%, list=22%, signal=49%
WANG_SMARCE1_TARGETS_UP	WANG_SMARCE1_TARGETS_UP		106	-0.25065887	-0.65000534	0.94871795	1	1	1043	tags=17%, list=9%, signal=19%
YAUCH_HEDGEHOG_SIGNALING_PARACRINE_DN	YAUCH_HEDGEHOG_SIGNALING_PARACRINE_DN		142	-0.23894265	-0.6489391	0.9074074	1	1	1738	tags=23%, list=16%, signal=26%
KEGG_TGF_BETA_SIGNALING_PATHWAY	KEGG_TGF_BETA_SIGNALING_PATHWAY		51	-0.21652141	-0.6488943	0.9347826	1	1	1850	tags=25%, list=17%, signal=30%
ZHOU_INFLAMMATORY_RESPONSE_LPS_UP	ZHOU_INFLAMMATORY_RESPONSE_LPS_UP		197	-0.1971925	-0.64760834	0.97959185	1	1	1368	tags=17%, list=12%, signal=19%
CORRE_MULTIPLE_MYELOMA_UP	CORRE_MULTIPLE_MYELOMA_UP		38	-0.24840294	-0.64755565	1	1	1	970	tags=18%, list=9%, signal=20%
KEGG_OLFACTORY_TRANSDUCTION	KEGG_OLFACTORY_TRANSDUCTION		17	-0.2620309	-0.64484894	0.88235295	1	1	1640	tags=35%, list=15%, signal=41%
MOOTHA_VOXPHOS	MOOTHA_VOXPHOS		67	-0.17386137	-0.6447375	0.78846157	1	1	8334	tags=97%, list=74%, signal=377%
BANDRES_RESPONSE_TO_CARMUSTIN_MGMT_48HR_DN	BANDRES_RESPONSE_TO_CARMUSTIN_MGMT_48HR_DN		101	-0.2058796	-0.6445106	0.9791667	1	1	658	tags=10%, list=6%, signal=10%
KEGG_GNRH_SIGNALING_PATHWAY	KEGG_GNRH_SIGNALING_PATHWAY		71	-0.1921142	-0.64450157	0.9583333	1	1	1672	tags=21%, list=15%, signal=25%
YAGI_AML_WITH_T_9_11_TRANSLOCATION	YAGI_AML_WITH_T_9_11_TRANSLOCATION		91	-0.16713843	-0.6417565	0.95652175	1	1	842	tags=10%, list=8%, signal=11%
REACTOME_PLATELET_DEGRANULATION	REACTOME_PLATELET_DEGRANULATION		58	-0.24081269	-0.638712	0.8636364	1	1	1795	tags=24%, list=16%, signal=29%
AKL_HTLV1_INFECTION_UP	AKL_HTLV1_INFECTION_UP		21	-0.20205633	-0.638475	0.9245283	1	1	602	tags=10%, list=5%, signal=10%
REACTOME_NEF_MEDIATES_DOWN_MODULATION_OF_CELL_SURFACE_RECEPTORS_BY_RECRUITING_THEM_TO_CLATHRIN_ADAPTERS	REACTOME_NEF_MEDIATES_DOWN_MODULATION_OF_CELL_SURFACE_RECEPTORS_BY_RECRUITING_THEM_TO_CLATHRIN_ADAPTERS		15	-0.21794504	-0.63764894	0.9	1	1	504	tags=13%, list=5%, signal=14%
SHEPARD_BMYB_MORPHOLINO_UP	SHEPARD_BMYB_MORPHOLINO_UP		105	-0.15663745	-0.6366586	1	1	1	1396	tags=14%, list=12%, signal=16%
OUYANG_PROSTATE_CANCER_PROGRESSION_DN	OUYANG_PROSTATE_CANCER_PROGRESSION_DN		15	-0.23627836	-0.6356674	0.92727274	1	1	113	tags=7%, list=1%, signal=7%
SENGUPTA_NASOPHARYNGEAL_CARCINOMA_WITH_LMP1_DN	SENGUPTA_NASOPHARYNGEAL_CARCINOMA_WITH_LMP1_DN		77	-0.24381514	-0.6355852	1	1	1	577	tags=13%, list=5%, signal=14%
DORN_ADENOVIRUS_INFECTION_48HR_DN	DORN_ADENOVIRUS_INFECTION_48HR_DN		28	-0.2132341	-0.6349147	0.8863636	1	1	1803	tags=21%, list=16%, signal=25%
HEDENFALK_BREAST_CANCER_BRCA1_VS_BRCA2	HEDENFALK_BREAST_CANCER_BRCA1_VS_BRCA2		21	-0.20900221	-0.63461155	0.93333334	1	1	2065	tags=29%, list=18%, signal=35%
JAZAG_TGFB1_SIGNALING_DN	JAZAG_TGFB1_SIGNALING_DN		26	-0.20930783	-0.63234746	0.9361702	1	1	2664	tags=35%, list=24%, signal=45%
SANA_RESPONSE_TO_IFNG_UP	SANA_RESPONSE_TO_IFNG_UP		33	-0.26564217	-0.6312682	0.85714287	1	1	1498	tags=30%, list=13%, signal=35%
SEMENZA_HIF1_TARGETS	SEMENZA_HIF1_TARGETS		25	-0.22412132	-0.631052	0.9245283	1	1	2681	tags=36%, list=24%, signal=47%
SU_LIVER	SU_LIVER		42	-0.2685145	-0.6305485	0.8545455	1	1	869	tags=17%, list=8%, signal=18%
BARRIER_COLON_CANCER_RECURRENCE_UP	BARRIER_COLON_CANCER_RECURRENCE_UP		23	-0.20274729	-0.6296999	0.9375	1	1	989	tags=13%, list=9%, signal=14%
MULLIGHAN_NPM1_MUTATED_SIGNATURE_2_DN	MULLIGHAN_NPM1_MUTATED_SIGNATURE_2_DN		43	-0.18454193	-0.6296371	0.9183673	1	1	2693	tags=33%, list=24%, signal=43%
BENPORATH_MYC_TARGETS_WITH_EBOX	BENPORATH_MYC_TARGETS_WITH_EBOX		151	-0.13954379	-0.6291762	0.9814815	1	1	1717	tags=15%, list=15%, signal=18%
YAO_TEMPORAL_RESPONSE_TO_PROGESTERONE_CLUSTER_10	YAO_TEMPORAL_RESPONSE_TO_PROGESTERONE_CLUSTER_10		52	-0.1553176	-0.6290508	0.8039216	1	1	694	tags=8%, list=6%, signal=8%
REACTOME_ELECTRON_TRANSPORT_CHAIN	REACTOME_ELECTRON_TRANSPORT_CHAIN		52	-0.18892893	-0.6287288	0.8076923	1	1	8334	tags=98%, list=74%, signal=382%
LASTOWSKA_COAMPLIFIED_WITH_MYCN	LASTOWSKA_COAMPLIFIED_WITH_MYCN		22	-0.21072042	-0.6276836	0.94	1	1	1791	tags=23%, list=16%, signal=27%
VALK_AML_CLUSTER_7	VALK_AML_CLUSTER_7		17	-0.26419738	-0.626918	0.9583333	1	1	2456	tags=47%, list=22%, signal=60%
FRIDMAN_IMMORTALIZATION_DN	FRIDMAN_IMMORTALIZATION_DN		21	-0.25762773	-0.6261592	0.95555556	1	1	2421	tags=33%, list=22%, signal=42%
LEE_LIVER_CANCER_CIPROFIBRATE_UP	LEE_LIVER_CANCER_CIPROFIBRATE_UP		49	-0.21708018	-0.62379485	0.9259259	1	1	1666	tags=24%, list=15%, signal=29%
CHIARADONNA_NEOPLASTIC_TRANSFORMATION_CDC25_DN	CHIARADONNA_NEOPLASTIC_TRANSFORMATION_CDC25_DN		129	-0.19920328	-0.61971235	1	1	1	1737	tags=22%, list=16%, signal=26%
BIOCARTA_PROTEASOME_PATHWAY	BIOCARTA_PROTEASOME_PATHWAY		17	-0.2338789	-0.6191763	0.9230769	1	1	8584	tags=100%, list=77%, signal=428%
KEGG_GLIOMA	KEGG_GLIOMA		32	-0.19165234	-0.6182973	0.92156863	1	1	622	tags=9%, list=6%, signal=10%
PAPASPYRIDONOS_UNSTABLE_ATEROSCLEROTIC_PLAQUE_UP	PAPASPYRIDONOS_UNSTABLE_ATEROSCLEROTIC_PLAQUE_UP		31	-0.22996365	-0.618006	0.8717949	1	1	1189	tags=19%, list=11%, signal=22%
KEGG_THYROID_CANCER	KEGG_THYROID_CANCER		16	-0.22326894	-0.61774224	0.9259259	1	1	3345	tags=50%, list=30%, signal=71%
CAFFAREL_RESPONSE_TO_THC_24HR_5_DN	CAFFAREL_RESPONSE_TO_THC_24HR_5_DN		37	-0.17451902	-0.6084347	0.9166667	1	1	1951	tags=27%, list=17%, signal=33%
LIU_CDX2_TARGETS_UP	LIU_CDX2_TARGETS_UP		31	-0.24010026	-0.60802215	0.9583333	1	1	1878	tags=26%, list=17%, signal=31%
GARGALOVIC_RESPONSE_TO_OXIDIZED_PHOSPHOLIPIDS_BLUE_DN	GARGALOVIC_RESPONSE_TO_OXIDIZED_PHOSPHOLIPIDS_BLUE_DN		31	-0.20441888	-0.60787207	0.97727275	1	1	1985	tags=29%, list=18%, signal=35%
LIU_VMYB_TARGETS_UP	LIU_VMYB_TARGETS_UP		82	-0.1602095	-0.6056597	0.98214287	1	1	2386	tags=24%, list=21%, signal=31%
KIM_RESPONSE_TO_TSA_AND_DECITABINE_UP	KIM_RESPONSE_TO_TSA_AND_DECITABINE_UP		76	-0.2037872	-0.603594	1	1	1	1162	tags=16%, list=10%, signal=17%
BROWNE_HCMV_INFECTION_20HR_DN	BROWNE_HCMV_INFECTION_20HR_DN		61	-0.18368492	-0.6022087	0.9361702	1	1	1379	tags=16%, list=12%, signal=19%
YOSHIOKA_LIVER_CANCER_EARLY_RECURRENCE_UP	YOSHIOKA_LIVER_CANCER_EARLY_RECURRENCE_UP		20	-0.2229034	-0.59731245	0.93333334	1	1	1732	tags=25%, list=15%, signal=30%
REACTOME_REGULATION_OF_GLUCOKINASE_BY_GLUCOKINASE_REGULATORY_PROTEIN	REACTOME_REGULATION_OF_GLUCOKINASE_BY_GLUCOKINASE_REGULATORY_PROTEIN		18	-0.20616871	-0.5970843	0.93333334	1	1	474	tags=11%, list=4%, signal=12%
KEGG_VIBRIO_CHOLERAE_INFECTION	KEGG_VIBRIO_CHOLERAE_INFECTION		38	-0.18170534	-0.5960939	0.9111111	1	1	1698	tags=16%, list=15%, signal=19%
REACTOME_GLUCOSE_METABOLISM	REACTOME_GLUCOSE_METABOLISM		39	-0.20632009	-0.5944591	0.9259259	1	1	1982	tags=26%, list=18%, signal=31%
REACTOME_METABOLISM_OF_AMINO_ACIDS	REACTOME_METABOLISM_OF_AMINO_ACIDS		129	-0.16199425	-0.59412855	1	1	1	1335	tags=14%, list=12%, signal=16%
REACTOME_G_ALPHA_Q_SIGNALLING_EVENTS	REACTOME_G_ALPHA_Q_SIGNALLING_EVENTS		99	-0.18902373	-0.59360397	1	1	1	1250	tags=17%, list=11%, signal=19%
MOREAUX_MULTIPLE_MYELOMA_BY_TACI_UP	MOREAUX_MULTIPLE_MYELOMA_BY_TACI_UP		213	-0.17184852	-0.5931057	1	1	1	1709	tags=17%, list=15%, signal=20%
JIANG_TIP30_TARGETS_UP	JIANG_TIP30_TARGETS_UP		34	-0.20110314	-0.59144175	0.94545454	1	1	1423	tags=21%, list=13%, signal=24%
BIOCARTA_PAR1_PATHWAY	BIOCARTA_PAR1_PATHWAY		23	-0.20443961	-0.5913331	0.9811321	1	1	1708	tags=22%, list=15%, signal=26%
WELCSH_BRCA1_TARGETS_1_DN	WELCSH_BRCA1_TARGETS_1_DN		74	-0.15089951	-0.59024644	0.9433962	1	1	975	tags=9%, list=9%, signal=10%
ELLWOOD_MYC_TARGETS_DN	ELLWOOD_MYC_TARGETS_DN		31	-0.19927128	-0.58627033	0.9583333	1	1	1085	tags=13%, list=10%, signal=14%
REACTOME_GLUCOSE_REGULATION_OF_INSULIN_SECRETION	REACTOME_GLUCOSE_REGULATION_OF_INSULIN_SECRETION		117	-0.13045433	-0.5860122	0.9056604	1	1	2845	tags=27%, list=25%, signal=36%
TOOKER_GEMCITABINE_RESISTANCE_DN	TOOKER_GEMCITABINE_RESISTANCE_DN		78	-0.15654422	-0.58481544	0.97619045	1	1	2581	tags=31%, list=23%, signal=40%
TOOKER_RESPONSE_TO_BEXAROTENE_UP	TOOKER_RESPONSE_TO_BEXAROTENE_UP		78	-0.15654422	-0.58481544	0.97619045	1	1	2581	tags=31%, list=23%, signal=40%
FINAK_BREAST_CANCER_SDPP_SIGNATURE	FINAK_BREAST_CANCER_SDPP_SIGNATURE		17	-0.25665116	-0.5832984	0.98039216	1	1	1598	tags=29%, list=14%, signal=34%
KEGG_BASAL_CELL_CARCINOMA	KEGG_BASAL_CELL_CARCINOMA		39	-0.21436158	-0.5825606	0.9807692	1	1	1100	tags=15%, list=10%, signal=17%
KEGG_CALCIUM_SIGNALING_PATHWAY	KEGG_CALCIUM_SIGNALING_PATHWAY		117	-0.19052634	-0.5805647	1	1	1	2415	tags=28%, list=22%, signal=36%
PROVENZANI_METASTASIS_DN	PROVENZANI_METASTASIS_DN		94	-0.17714657	-0.57899874	1	1	1	1308	tags=15%, list=12%, signal=17%
REACTOME_RNA_POLYMERASE_I_TRANSCRIPTION_INITIATION	REACTOME_RNA_POLYMERASE_I_TRANSCRIPTION_INITIATION		18	-0.19654547	-0.57882744	0.9130435	1	1	260	tags=6%, list=2%, signal=6%
LIU_LIVER_CANCER	LIU_LIVER_CANCER		18	-0.23143782	-0.57848	0.9777778	0.9995519	1	1871	tags=28%, list=17%, signal=33%
SWEET_LUNG_CANCER_KRAS_DN	SWEET_LUNG_CANCER_KRAS_DN		324	-0.20436552	-0.57772803	1	0.9981242	1	1952	tags=27%, list=17%, signal=31%
PODAR_RESPONSE_TO_ADAPHOSTIN_UP	PODAR_RESPONSE_TO_ADAPHOSTIN_UP		87	-0.16993526	-0.57220703	0.9607843	1	1	2614	tags=31%, list=23%, signal=40%
RICKMAN_HEAD_AND_NECK_CANCER_E	RICKMAN_HEAD_AND_NECK_CANCER_E		44	-0.23304948	-0.57176673	0.98039216	0.99866384	1	2409	tags=36%, list=22%, signal=46%
SEITZ_NEOPLASTIC_TRANSFORMATION_BY_8P_DELETION_UP	SEITZ_NEOPLASTIC_TRANSFORMATION_BY_8P_DELETION_UP		47	-0.23064366	-0.57046545	0.9782609	0.9975255	1	994	tags=17%, list=9%, signal=19%
TAKEDA_TARGETS_OF_NUP98_HOXA9_FUSION_16D_UP	TAKEDA_TARGETS_OF_NUP98_HOXA9_FUSION_16D_UP		82	-0.19771802	-0.56771606	1	0.9973439	1	1202	tags=16%, list=11%, signal=18%
ZHAN_MULTIPLE_MYELOMA_LB_DN	ZHAN_MULTIPLE_MYELOMA_LB_DN		21	-0.24775265	-0.5673975	0.8974359	0.9956814	1	1902	tags=29%, list=17%, signal=34%
NIKOLSKY_BREAST_CANCER_20Q11_AMPLICON	NIKOLSKY_BREAST_CANCER_20Q11_AMPLICON		15	-0.19234721	-0.56231934	0.9777778	0.9964375	1	1947	tags=33%, list=17%, signal=40%
STEARMAN_LUNG_CANCER_EARLY_VS_LATE_UP	STEARMAN_LUNG_CANCER_EARLY_VS_LATE_UP		90	-0.15311654	-0.55760217	0.95555556	0.99738175	1	2210	tags=24%, list=20%, signal=30%
DELLA_RESPONSE_TO_TSA_AND_BUTYRATE	DELLA_RESPONSE_TO_TSA_AND_BUTYRATE		15	-0.18989189	-0.5539865	1	0.99742764	1	283	tags=7%, list=3%, signal=7%
DAIRKEE_CANCER_PRONE_RESPONSE_BPA	DAIRKEE_CANCER_PRONE_RESPONSE_BPA		33	-0.17837347	-0.5514602	0.98039216	0.99698997	1	962	tags=12%, list=9%, signal=13%
MULLIGHAN_NPM1_SIGNATURE_3_DN	MULLIGHAN_NPM1_SIGNATURE_3_DN		84	-0.1584676	-0.55047387	1	0.9958206	1	1352	tags=15%, list=12%, signal=17%
ZHAN_MULTIPLE_MYELOMA_SUBGROUPS	ZHAN_MULTIPLE_MYELOMA_SUBGROUPS		25	-0.1948285	-0.54962826	0.82978725	0.9944639	1	2092	tags=24%, list=19%, signal=29%
ASGHARZADEH_NEUROBLASTOMA_POOR_SURVIVAL_DN	ASGHARZADEH_NEUROBLASTOMA_POOR_SURVIVAL_DN		20	-0.21278946	-0.5472911	0.9622642	0.9939423	1	347	tags=10%, list=3%, signal=10%
LEE_NEURAL_CREST_STEM_CELL_DN	LEE_NEURAL_CREST_STEM_CELL_DN		69	-0.17240028	-0.5401007	1	0.9950485	1	1307	tags=14%, list=12%, signal=16%
REACTOME_INTRINSIC_PATHWAY_FOR_APOPTOSIS	REACTOME_INTRINSIC_PATHWAY_FOR_APOPTOSIS		16	-0.1809166	-0.5394192	0.9607843	0.99354017	1	2529	tags=31%, list=23%, signal=40%
TAKEDA_TARGETS_OF_NUP98_HOXA9_FUSION_16D_DN	TAKEDA_TARGETS_OF_NUP98_HOXA9_FUSION_16D_DN		63	-0.17994548	-0.5383282	1	0.9922419	1	1886	tags=21%, list=17%, signal=25%
YAGI_AML_RELAPSE_PROGNOSIS	YAGI_AML_RELAPSE_PROGNOSIS		27	-0.1723483	-0.53713584	0.9583333	0.990985	1	1613	tags=19%, list=14%, signal=22%
YAO_TEMPORAL_RESPONSE_TO_PROGESTERONE_CLUSTER_13	YAO_TEMPORAL_RESPONSE_TO_PROGESTERONE_CLUSTER_13		135	-0.13301423	-0.5305693	0.8913044	0.99230856	1	2149	tags=19%, list=19%, signal=24%
KEGG_NEUROACTIVE_LIGAND_RECEPTOR_INTERACTION	KEGG_NEUROACTIVE_LIGAND_RECEPTOR_INTERACTION		183	-0.18881102	-0.52940905	0.97959185	0.99116737	1	1343	tags=17%, list=12%, signal=19%
CHEN_NEUROBLASTOMA_COPY_NUMBER_GAINS	CHEN_NEUROBLASTOMA_COPY_NUMBER_GAINS		30	-0.18626726	-0.5199886	0.9811321	0.9940192	1	2634	tags=33%, list=24%, signal=43%
RADMACHER_AML_PROGNOSIS	RADMACHER_AML_PROGNOSIS		51	-0.1668214	-0.5135023	1	0.9945423	1	1439	tags=16%, list=13%, signal=18%
GALE_APL_WITH_FLT3_MUTATED_UP	GALE_APL_WITH_FLT3_MUTATED_UP		23	-0.17387025	-0.5101064	0.98039216	0.9939921	1	9256	tags=100%, list=83%, signal=575%
REACTOME_RNA_POLYMERASE_I_PROMOTER_CLEARANCE	REACTOME_RNA_POLYMERASE_I_PROMOTER_CLEARANCE		24	-0.15636848	-0.504571	0.9607843	0.99380285	1	260	tags=4%, list=2%, signal=4%
EINAV_INTERFERON_SIGNATURE_IN_CANCER	EINAV_INTERFERON_SIGNATURE_IN_CANCER		15	-0.23822033	-0.50032043	0.9607843	0.9934552	1	3101	tags=47%, list=28%, signal=64%
REACTOME_ASSOCIATION_OF_TRIC_CCT_WITH_TARGET_PROTEINS_DURING_BIOSYNTHESIS	REACTOME_ASSOCIATION_OF_TRIC_CCT_WITH_TARGET_PROTEINS_DURING_BIOSYNTHESIS		20	-0.16306739	-0.49715313	0.97619045	0.99271166	1	888	tags=10%, list=8%, signal=11%
ZHAN_VARIABLE_EARLY_DIFFERENTIATION_GENES_DN	ZHAN_VARIABLE_EARLY_DIFFERENTIATION_GENES_DN		20	-0.15076706	-0.49186707	0.98214287	0.9925449	1	2206	tags=20%, list=20%, signal=25%
SU_PANCREAS	SU_PANCREAS		29	-0.16807985	-0.4747356	1	0.99514556	1	1804	tags=17%, list=16%, signal=20%
HOFMANN_MYELODYSPLASTIC_SYNDROM_LOW_RISK_DN	HOFMANN_MYELODYSPLASTIC_SYNDROM_LOW_RISK_DN		17	-0.17189875	-0.46676606	1	0.99500364	1	9277	tags=100%, list=83%, signal=582%
PARK_TRETINOIN_RESPONSE_AND_PML_RARA_FUSION	PARK_TRETINOIN_RESPONSE_AND_PML_RARA_FUSION		21	-0.19075656	-0.45906007	1	0.9946257	1	2348	tags=33%, list=21%, signal=42%
SCHLESINGER_METHYLATED_DE_NOVO_IN_CANCER	SCHLESINGER_METHYLATED_DE_NOVO_IN_CANCER		60	-0.15306886	-0.44904095	1	0.9945332	1	720	tags=10%, list=6%, signal=11%
TOMLINS_PROSTATE_CANCER_DN	TOMLINS_PROSTATE_CANCER_DN		19	-0.1746199	-0.44196454	1	0.9939864	1	2258	tags=26%, list=20%, signal=33%
XU_HGF_SIGNALING_NOT_VIA_AKT1_6HR	XU_HGF_SIGNALING_NOT_VIA_AKT1_6HR		17	-0.15651552	-0.39273834	1	0.99716043	1	9449	tags=100%, list=84%, signal=639%
