# Supplementary material for: A genomic analysis of mouse models of breast cancer reveals molecular features of mouse models and relationships to human breast cancer
Source: Breast Cancer Res. 2014 Jun 5;16(3):R59. doi: 10.1186/bcr3672 (PMC4078930; doi:10.1186/bcr3672)
Supplement: Additional file 11 — GSEA for mouse models compared to all other models or to mammary gland development. Listed by model. [file bcr3672-S11.zip › AdditionalFile11/brca_p53_mutant/Vs_other_models/C2/Upregulated_in_BRCA_p53_mut_vs_otherModels.txt]

NAME	GS<br> follow link to MSigDB	GS DETAILS	SIZE	ES	NES	NOM p-val	FDR q-val	FWER p-val	RANK AT MAX	LEADING EDGE
BIOCARTA_FAS_PATHWAY	BIOCARTA_FAS_PATHWAY	Details ...	18	0.589891	1.915642	0.023809524	1	0.3	1825	tags=44%, list=16%, signal=53%
KORKOLA_SEMINOMA_UP	KORKOLA_SEMINOMA_UP	Details ...	31	0.5603626	1.8376495	0.01923077	1	0.51	2281	tags=48%, list=20%, signal=61%
SIG_PIP3_SIGNALING_IN_B_LYMPHOCYTES	SIG_PIP3_SIGNALING_IN_B_LYMPHOCYTES	Details ...	21	0.6121992	1.82576	0	1	0.51	1492	tags=29%, list=13%, signal=33%
FAELT_B_CLL_WITH_VH3_21_DN	FAELT_B_CLL_WITH_VH3_21_DN	Details ...	36	0.48603442	1.7357807	0.020408163	1	0.8	3009	tags=42%, list=27%, signal=57%
FAELT_B_CLL_WITH_VH_REARRANGEMENTS_UP	FAELT_B_CLL_WITH_VH_REARRANGEMENTS_UP	Details ...	37	0.5596928	1.7314423	0	1	0.8	1878	tags=32%, list=17%, signal=39%
SIG_REGULATION_OF_THE_ACTIN_CYTOSKELETON_BY_RHO_GTPASES	SIG_REGULATION_OF_THE_ACTIN_CYTOSKELETON_BY_RHO_GTPASES	Details ...	25	0.55171627	1.7152396	0	1	0.83	2797	tags=52%, list=25%, signal=69%
KORKOLA_EMBRYONAL_CARCINOMA_UP	KORKOLA_EMBRYONAL_CARCINOMA_UP	Details ...	31	0.54688245	1.7107068	0	1	0.83	1019	tags=32%, list=9%, signal=35%
BIOCARTA_AGR_PATHWAY	BIOCARTA_AGR_PATHWAY	Details ...	20	0.6063937	1.675181	0	1	0.89	3748	tags=75%, list=33%, signal=113%
REACTOME_SIGNALING_BY_ROBO_RECEPTOR	REACTOME_SIGNALING_BY_ROBO_RECEPTOR	Details ...	21	0.592698	1.6730058	0	1	0.89	1320	tags=38%, list=12%, signal=43%
LINDSTEDT_DENDRITIC_CELL_MATURATION_B	LINDSTEDT_DENDRITIC_CELL_MATURATION_B	Details ...	35	0.5511111	1.6712532	0.03773585	1	0.89	2774	tags=60%, list=25%, signal=80%
BOYLAN_MULTIPLE_MYELOMA_C_CLUSTER_DN	BOYLAN_MULTIPLE_MYELOMA_C_CLUSTER_DN	Details ...	20	0.61364746	1.6674906	0	1	0.9	1220	tags=35%, list=11%, signal=39%
REACTOME_MYOGENESSIS	REACTOME_MYOGENESSIS	Details ...	19	0.63064325	1.648086	0.020408163	1	0.91	672	tags=32%, list=6%, signal=34%
MORI_IMMATURE_B_LYMPHOCYTE_UP	MORI_IMMATURE_B_LYMPHOCYTE_UP	Details ...	36	0.59862846	1.6310537	0.021276595	1	0.93	1868	tags=42%, list=17%, signal=50%
CREIGHTON_ENDOCRINE_THERAPY_RESISTANCE_2	CREIGHTON_ENDOCRINE_THERAPY_RESISTANCE_2	Details ...	146	0.41656196	1.6111932	0	1	0.93	1750	tags=28%, list=16%, signal=33%
SEIDEN_MET_SIGNALING	SEIDEN_MET_SIGNALING	Details ...	16	0.49669144	1.5959473	0.05172414	1	0.95	3701	tags=63%, list=33%, signal=93%
REACTOME_NUCLEAR_EVENTS_KINASE_AND_TRANSCRIPTION_FACTOR_ACTIVATION	REACTOME_NUCLEAR_EVENTS_KINASE_AND_TRANSCRIPTION_FACTOR_ACTIVATION	Details ...	15	0.5941824	1.5862912	0.035714287	1	0.96	3219	tags=53%, list=29%, signal=75%
ST_P38_MAPK_PATHWAY	ST_P38_MAPK_PATHWAY	Details ...	24	0.519785	1.5760912	0.04255319	1	0.96	3384	tags=58%, list=30%, signal=83%
KORKOLA_CORRELATED_WITH_POU5F1	KORKOLA_CORRELATED_WITH_POU5F1	Details ...	16	0.5967557	1.5718962	0	1	0.96	2353	tags=44%, list=21%, signal=55%
DAZARD_RESPONSE_TO_UV_NHEK_DN	DAZARD_RESPONSE_TO_UV_NHEK_DN	Details ...	118	0.40603733	1.571662	0.078431375	1	0.96	4369	tags=56%, list=39%, signal=91%
WATANABE_COLON_CANCER_MSI_VS_MSS_UP	WATANABE_COLON_CANCER_MSI_VS_MSS_UP	Details ...	17	0.60091805	1.5703148	0	1	0.96	1561	tags=29%, list=14%, signal=34%
VALK_AML_CLUSTER_15	VALK_AML_CLUSTER_15	Details ...	17	0.60870916	1.5669526	0.020408163	1	0.96	836	tags=29%, list=7%, signal=32%
REACTOME_TRAF6_MEDIATED_INDUCTION_OF_THE_ANTIVIRAL_CYTOKINE_IFN_ALPHA_BETA_CASCADE	REACTOME_TRAF6_MEDIATED_INDUCTION_OF_THE_ANTIVIRAL_CYTOKINE_IFN_ALPHA_BETA_CASCADE	Details ...	31	0.46417552	1.5667684	0.0754717	1	0.96	2014	tags=32%, list=18%, signal=39%
REACTOME_COSTIMULATION_BY_THE_CD28_FAMILY	REACTOME_COSTIMULATION_BY_THE_CD28_FAMILY	Details ...	39	0.5691302	1.5650762	0.023809524	1	0.96	2986	tags=56%, list=27%, signal=77%
FLECHNER_PBL_KIDNEY_TRANSPLANT_OK_VS_DONOR_DN	FLECHNER_PBL_KIDNEY_TRANSPLANT_OK_VS_DONOR_DN	Details ...	28	0.46109846	1.5641474	0.01923077	1	0.96	3514	tags=50%, list=31%, signal=73%
REACTOME_TCR_SIGNALING	REACTOME_TCR_SIGNALING	Details ...	32	0.5193556	1.5552742	0.075	1	0.96	2550	tags=50%, list=23%, signal=65%
LIN_MELANOMA_COPY_NUMBER_UP	LIN_MELANOMA_COPY_NUMBER_UP	Details ...	41	0.4334711	1.550706	0.040816326	1	0.96	2384	tags=29%, list=21%, signal=37%
BIOCARTA_IL12_PATHWAY	BIOCARTA_IL12_PATHWAY	Details ...	15	0.6355008	1.5496646	0.041666668	1	0.96	3330	tags=73%, list=30%, signal=104%
RASHI_RESPONSE_TO_IONIZING_RADIATION_6	RASHI_RESPONSE_TO_IONIZING_RADIATION_6	Details ...	70	0.52002454	1.5397503	0.02	1	0.96	1602	tags=36%, list=14%, signal=41%
GAZDA_DIAMOND_BLACKFAN_ANEMIA_PROGENITOR_UP	GAZDA_DIAMOND_BLACKFAN_ANEMIA_PROGENITOR_UP	Details ...	22	0.50878817	1.5385395	0.022727273	1	0.96	1627	tags=32%, list=15%, signal=37%
ZHAN_MULTIPLE_MYELOMA_CD1_VS_CD2_DN	ZHAN_MULTIPLE_MYELOMA_CD1_VS_CD2_DN	Details ...	23	0.49764392	1.5337553	0.036363635	1	0.96	2358	tags=39%, list=21%, signal=49%
AMUNDSON_POOR_SURVIVAL_AFTER_GAMMA_RADIATION_8G	AMUNDSON_POOR_SURVIVAL_AFTER_GAMMA_RADIATION_8G	Details ...	53	0.48488763	1.5302167	0.09090909	1	0.97	2413	tags=38%, list=22%, signal=48%
BASSO_B_LYMPHOCYTE_NETWORK	BASSO_B_LYMPHOCYTE_NETWORK	Details ...	85	0.36919075	1.5281088	0.11111111	1	0.97	4133	tags=48%, list=37%, signal=76%
KEGG_SMALL_CELL_LUNG_CANCER	KEGG_SMALL_CELL_LUNG_CANCER	Details ...	48	0.44761384	1.5255075	0.02173913	1	0.97	1899	tags=33%, list=17%, signal=40%
NIKOLSKY_BREAST_CANCER_8Q23_Q24_AMPLICON	NIKOLSKY_BREAST_CANCER_8Q23_Q24_AMPLICON	Details ...	71	0.407867	1.5110188	0.06382979	1	0.98	3936	tags=46%, list=35%, signal=71%
BIOCARTA_BCR_PATHWAY	BIOCARTA_BCR_PATHWAY	Details ...	20	0.5526657	1.5086218	0.069767445	1	0.98	2038	tags=40%, list=18%, signal=49%
MAYBURD_RESPONSE_TO_L663536_DN	MAYBURD_RESPONSE_TO_L663536_DN	Details ...	34	0.39989322	1.5085118	0.06521739	1	0.98	2303	tags=32%, list=21%, signal=41%
BIOCARTA_ACTINY_PATHWAY	BIOCARTA_ACTINY_PATHWAY	Details ...	16	0.49147764	1.5083163	0.06666667	1	0.98	4104	tags=69%, list=37%, signal=108%
BIOCARTA_TCR_PATHWAY	BIOCARTA_TCR_PATHWAY	Details ...	29	0.4688018	1.505875	0.04255319	1	0.99	2753	tags=45%, list=25%, signal=59%
SEITZ_NEOPLASTIC_TRANSFORMATION_BY_8P_DELETION_DN	SEITZ_NEOPLASTIC_TRANSFORMATION_BY_8P_DELETION_DN	Details ...	20	0.5224601	1.5027322	0.06521739	1	0.99	2191	tags=45%, list=20%, signal=56%
REACTOME_TOLL_RECEPTOR_CASCADES	REACTOME_TOLL_RECEPTOR_CASCADES	Details ...	53	0.4557606	1.5020344	0.039215688	1	0.99	1438	tags=30%, list=13%, signal=34%
BIOCARTA_IL2_PATHWAY	BIOCARTA_IL2_PATHWAY	Details ...	15	0.56649876	1.5016462	0.11363637	1	0.99	2112	tags=47%, list=19%, signal=57%
SIG_CHEMOTAXIS	SIG_CHEMOTAXIS	Details ...	31	0.45359498	1.5011288	0	1	0.99	2797	tags=42%, list=25%, signal=56%
CHEN_HOXA5_TARGETS_9HR_UP	CHEN_HOXA5_TARGETS_9HR_UP	Details ...	113	0.39610115	1.49857	0.06	1	0.99	2657	tags=38%, list=24%, signal=49%
BENPORATH_ES_CORE_NINE_CORRELATED	BENPORATH_ES_CORE_NINE_CORRELATED	Details ...	65	0.40201524	1.4927354	0.022727273	1	0.99	2928	tags=38%, list=26%, signal=52%
YAGI_AML_FAB_MARKERS	YAGI_AML_FAB_MARKERS	Details ...	126	0.40354413	1.4850227	0.017857144	1	0.99	3345	tags=40%, list=30%, signal=57%
REACTOME_DOWNSTREAM_TCR_SIGNALING	REACTOME_DOWNSTREAM_TCR_SIGNALING	Details ...	20	0.5012124	1.484417	0.048780486	1	0.99	2550	tags=50%, list=23%, signal=65%
DOANE_RESPONSE_TO_ANDROGEN_DN	DOANE_RESPONSE_TO_ANDROGEN_DN	Details ...	160	0.37074125	1.4782522	0.018867925	1	0.99	2400	tags=33%, list=21%, signal=41%
ZHAN_V1_LATE_DIFFERENTIATION_GENES_UP	ZHAN_V1_LATE_DIFFERENTIATION_GENES_UP	Details ...	25	0.5699747	1.4780234	0.037037037	1	0.99	1426	tags=32%, list=13%, signal=37%
ZHAN_LATE_DIFFERENTIATION_GENES_UP	ZHAN_LATE_DIFFERENTIATION_GENES_UP	Details ...	17	0.623223	1.4771478	0.036363635	1	0.99	1461	tags=47%, list=13%, signal=54%
REACTOME_MAPK_TARGETS_NUCLEAR_EVENTS_MEDIATED_BY_MAP_KINASES	REACTOME_MAPK_TARGETS_NUCLEAR_EVENTS_MEDIATED_BY_MAP_KINASES	Details ...	18	0.52258307	1.4771011	0.16071428	1	0.99	2014	tags=33%, list=18%, signal=41%
BLALOCK_ALZHEIMERS_DISEASE_INCIPIENT_DN	BLALOCK_ALZHEIMERS_DISEASE_INCIPIENT_DN	Details ...	111	0.35479754	1.475361	0.057692308	1	0.99	3296	tags=36%, list=29%, signal=51%
TIAN_TNF_SIGNALING_VIA_NFKB	TIAN_TNF_SIGNALING_VIA_NFKB	Details ...	16	0.6769628	1.4741962	0.06	1	0.99	2701	tags=63%, list=24%, signal=82%
STEIN_ESTROGEN_RESPONSE_NOT_VIA_ESRRA	STEIN_ESTROGEN_RESPONSE_NOT_VIA_ESRRA	Details ...	15	0.5671204	1.4673871	0.10526316	1	0.99	2234	tags=60%, list=20%, signal=75%
AMUNDSON_POOR_SURVIVAL_AFTER_GAMMA_RADIATION_2G	AMUNDSON_POOR_SURVIVAL_AFTER_GAMMA_RADIATION_2G	Details ...	93	0.41890267	1.4662191	0.09615385	1	0.99	2538	tags=35%, list=23%, signal=46%
DACOSTA_UV_RESPONSE_VIA_ERCC3_TTD_DN	DACOSTA_UV_RESPONSE_VIA_ERCC3_TTD_DN	Details ...	25	0.46741298	1.4660636	0.03846154	1	0.99	2123	tags=36%, list=19%, signal=44%
KEGG_NOD_LIKE_RECEPTOR_SIGNALING_PATHWAY	KEGG_NOD_LIKE_RECEPTOR_SIGNALING_PATHWAY	Details ...	30	0.4829896	1.4649609	0.04	1	0.99	2657	tags=40%, list=24%, signal=52%
VANTVEER_BREAST_CANCER_METASTASIS_DN	VANTVEER_BREAST_CANCER_METASTASIS_DN	Details ...	60	0.46622425	1.4638737	0.022222223	1	0.99	3566	tags=53%, list=32%, signal=78%
REACTOME_CD28_CO_STIMULATION	REACTOME_CD28_CO_STIMULATION	Details ...	19	0.57362485	1.4629811	0.021276595	1	0.99	2027	tags=53%, list=18%, signal=64%
ST_ERK1_ERK2_MAPK_PATHWAY	ST_ERK1_ERK2_MAPK_PATHWAY	Details ...	18	0.48064762	1.462243	0.06	1	0.99	2894	tags=39%, list=26%, signal=52%
REACTOME_AXON_GUIDANCE	REACTOME_AXON_GUIDANCE	Details ...	109	0.44799572	1.4586102	0.018867925	1	0.99	3094	tags=46%, list=28%, signal=63%
CHESLER_BRAIN_HIGHEST_GENETIC_VARIANCE	CHESLER_BRAIN_HIGHEST_GENETIC_VARIANCE		27	0.46768486	1.4568632	0.023809524	1	0.99	2191	tags=37%, list=20%, signal=46%
SA_B_CELL_RECEPTOR_COMPLEXES	SA_B_CELL_RECEPTOR_COMPLEXES		16	0.5599564	1.4543529	0.11363637	1	0.99	2014	tags=44%, list=18%, signal=53%
VALK_AML_CLUSTER_6	VALK_AML_CLUSTER_6		19	0.5592875	1.4521976	0.05882353	1	0.99	2028	tags=42%, list=18%, signal=51%
LINDGREN_BLADDER_CANCER_WITH_LOH_IN_CHR9Q	LINDGREN_BLADDER_CANCER_WITH_LOH_IN_CHR9Q		62	0.329739	1.4512707	0.11111111	1	0.99	3474	tags=35%, list=31%, signal=51%
LINDSTEDT_DENDRITIC_CELL_MATURATION_A	LINDSTEDT_DENDRITIC_CELL_MATURATION_A		39	0.57650113	1.4496964	0.020833334	1	0.99	1980	tags=49%, list=18%, signal=59%
BENPORATH_CYCLING_GENES	BENPORATH_CYCLING_GENES		352	0.3500895	1.4469073	0.11764706	1	0.99	3000	tags=37%, list=27%, signal=48%
KLEIN_TARGETS_OF_BCR_ABL1_FUSION	KLEIN_TARGETS_OF_BCR_ABL1_FUSION		21	0.5858895	1.4465994	0.06521739	1	0.99	2278	tags=48%, list=20%, signal=60%
GENTILE_UV_RESPONSE_CLUSTER_D2	GENTILE_UV_RESPONSE_CLUSTER_D2		16	0.5171015	1.4459047	0.06521739	1	0.99	2657	tags=50%, list=24%, signal=65%
REACTOME_GENERATION_OF_SECOND_MESSENGER_MOLECULES	REACTOME_GENERATION_OF_SECOND_MESSENGER_MOLECULES		16	0.6016562	1.4446603	0.14285715	1	0.99	3381	tags=69%, list=30%, signal=98%
GAUSSMANN_MLL_AF4_FUSION_TARGETS_G_DN	GAUSSMANN_MLL_AF4_FUSION_TARGETS_G_DN		18	0.532477	1.4445602	0.0754717	1	0.99	2622	tags=50%, list=23%, signal=65%
ZHAN_EARLY_DIFFERENTIATION_GENES_DN	ZHAN_EARLY_DIFFERENTIATION_GENES_DN		32	0.48169473	1.4376395	0.0952381	1	0.99	2701	tags=41%, list=24%, signal=53%
KEGG_UBIQUITIN_MEDIATED_PROTEOLYSIS	KEGG_UBIQUITIN_MEDIATED_PROTEOLYSIS		77	0.33223394	1.429926	0.13207547	1	0.99	2571	tags=32%, list=23%, signal=42%
BOGNI_TREATMENT_RELATED_MYELOID_LEUKEMIA_DN	BOGNI_TREATMENT_RELATED_MYELOID_LEUKEMIA_DN		18	0.42223963	1.4287101	0.08	1	0.99	1779	tags=33%, list=16%, signal=40%
ASTON_MAJOR_DEPRESSIVE_DISORDER_UP	ASTON_MAJOR_DEPRESSIVE_DISORDER_UP		25	0.48462027	1.4249246	0.023255814	1	0.99	3019	tags=52%, list=27%, signal=71%
KEGG_BASAL_TRANSCRIPTION_FACTORS	KEGG_BASAL_TRANSCRIPTION_FACTORS		22	0.4598858	1.4226121	0.12	1	0.99	4036	tags=55%, list=36%, signal=85%
DANG_MYC_TARGETS_DN	DANG_MYC_TARGETS_DN		24	0.4786088	1.4220945	0.13207547	1	0.99	1703	tags=29%, list=15%, signal=34%
NAKAMURA_METASTASIS	NAKAMURA_METASTASIS		27	0.55195427	1.4191239	0.071428575	1	0.99	3180	tags=63%, list=28%, signal=88%
LIAO_METASTASIS	LIAO_METASTASIS		282	0.34249687	1.4155278	0	1	0.99	2592	tags=32%, list=23%, signal=41%
MUNSHI_MULTIPLE_MYELOMA_UP	MUNSHI_MULTIPLE_MYELOMA_UP		44	0.401611	1.4154731	0.0952381	1	0.99	3423	tags=39%, list=31%, signal=55%
BOHN_PRIMARY_IMMUNODEFICIENCY_SYNDROM_UP	BOHN_PRIMARY_IMMUNODEFICIENCY_SYNDROM_UP		24	0.47540423	1.415448	0.11627907	1	0.99	1998	tags=42%, list=18%, signal=51%
CHANDRAN_METASTASIS_UP	CHANDRAN_METASTASIS_UP		44	0.43824896	1.4138253	0.1	1	0.99	1625	tags=30%, list=15%, signal=34%
DACOSTA_UV_RESPONSE_VIA_ERCC3_DN	DACOSTA_UV_RESPONSE_VIA_ERCC3_DN		438	0.3405612	1.4128838	0.08163265	1	0.99	3684	tags=42%, list=33%, signal=60%
GENTILE_UV_RESPONSE_CLUSTER_D6	GENTILE_UV_RESPONSE_CLUSTER_D6		17	0.5618855	1.4112058	0.07272727	1	0.99	3596	tags=59%, list=32%, signal=87%
WANG_CLIM2_TARGETS_UP	WANG_CLIM2_TARGETS_UP		110	0.3481967	1.4109958	0.045454547	1	0.99	3709	tags=44%, list=33%, signal=65%
JAEGER_METASTASIS_UP	JAEGER_METASTASIS_UP		28	0.5566113	1.4098073	0.0625	1	0.99	1781	tags=46%, list=16%, signal=55%
FERRANDO_T_ALL_WITH_MLL_ENL_FUSION_DN	FERRANDO_T_ALL_WITH_MLL_ENL_FUSION_DN		54	0.3830214	1.4067193	0.12765957	1	0.99	1912	tags=28%, list=17%, signal=33%
HEIDENBLAD_AMPLICON_8Q24_DN	HEIDENBLAD_AMPLICON_8Q24_DN		21	0.4406236	1.4028771	0.06122449	1	0.99	2262	tags=38%, list=20%, signal=48%
NGUYEN_NOTCH1_TARGETS_UP	NGUYEN_NOTCH1_TARGETS_UP		15	0.54894763	1.3981842	0.083333336	1	0.99	1079	tags=27%, list=10%, signal=29%
NAKAMURA_METASTASIS_MODEL_UP	NAKAMURA_METASTASIS_MODEL_UP		25	0.5615721	1.3967139	0.09803922	1	0.99	3144	tags=60%, list=28%, signal=83%
KEGG_T_CELL_RECEPTOR_SIGNALING_PATHWAY	KEGG_T_CELL_RECEPTOR_SIGNALING_PATHWAY		68	0.40102503	1.3936911	0.025641026	1	0.99	2140	tags=34%, list=19%, signal=42%
BENPORATH_ES_2	BENPORATH_ES_2		22	0.48843917	1.3927047	0.08888889	1	0.99	4274	tags=55%, list=38%, signal=88%
ST_T_CELL_SIGNAL_TRANSDUCTION	ST_T_CELL_SIGNAL_TRANSDUCTION		33	0.48849484	1.3906543	0.10526316	1	0.99	2079	tags=39%, list=19%, signal=48%
BIOCARTA_TOLL_PATHWAY	BIOCARTA_TOLL_PATHWAY		21	0.45791745	1.3899797	0.13333334	1	0.99	2027	tags=38%, list=18%, signal=46%
BIOCARTA_IL1R_PATHWAY	BIOCARTA_IL1R_PATHWAY		18	0.44618946	1.3896664	0.056603774	1	0.99	2027	tags=39%, list=18%, signal=47%
XU_GH1_AUTOCRINE_TARGETS_UP	XU_GH1_AUTOCRINE_TARGETS_UP		93	0.3991789	1.3892622	0.0754717	1	0.99	1683	tags=26%, list=15%, signal=30%
MORI_PLASMA_CELL_DN	MORI_PLASMA_CELL_DN		15	0.6616996	1.3875836	0.125	1	0.99	3418	tags=80%, list=31%, signal=115%
MORI_LARGE_PRE_BII_LYMPHOCYTE_DN	MORI_LARGE_PRE_BII_LYMPHOCYTE_DN		34	0.5844674	1.3864421	0.093023255	1	0.99	1519	tags=38%, list=14%, signal=44%
LEE_LIVER_CANCER_DENA_UP	LEE_LIVER_CANCER_DENA_UP		46	0.54135686	1.3856514	0.04	1	0.99	2256	tags=48%, list=20%, signal=60%
RODRIGUES_THYROID_CARCINOMA_ANAPLASTIC_UP	RODRIGUES_THYROID_CARCINOMA_ANAPLASTIC_UP		363	0.3500152	1.3853817	0.06521739	1	0.99	3270	tags=38%, list=29%, signal=52%
HOLLMAN_APOPTOSIS_VIA_CD40_UP	HOLLMAN_APOPTOSIS_VIA_CD40_UP		129	0.34147197	1.3824694	0.08888889	1	0.99	1762	tags=23%, list=16%, signal=27%
CHEMNITZ_RESPONSE_TO_PROSTAGLANDIN_E2_UP	CHEMNITZ_RESPONSE_TO_PROSTAGLANDIN_E2_UP		77	0.43579555	1.3816166	0.16666667	1	0.99	2006	tags=36%, list=18%, signal=44%
TSAI_RESPONSE_TO_IONIZING_RADIATION	TSAI_RESPONSE_TO_IONIZING_RADIATION		84	0.38090366	1.3796774	0.13461539	1	0.99	1925	tags=29%, list=17%, signal=34%
VALK_AML_CLUSTER_12	VALK_AML_CLUSTER_12		23	0.49744448	1.3750516	0.08163265	1	0.99	581	tags=26%, list=5%, signal=27%
SENGUPTA_NASOPHARYNGEAL_CARCINOMA_UP	SENGUPTA_NASOPHARYNGEAL_CARCINOMA_UP		146	0.41185838	1.3737499	0.13207547	1	0.99	2811	tags=38%, list=25%, signal=50%
AMUNDSON_GAMMA_RADIATION_RESPONSE	AMUNDSON_GAMMA_RADIATION_RESPONSE		25	0.6351879	1.372517	0.19148937	1	0.99	2927	tags=68%, list=26%, signal=92%
WEI_MIR34A_TARGETS	WEI_MIR34A_TARGETS		76	0.35510516	1.3718985	0.078431375	1	0.99	2743	tags=36%, list=24%, signal=47%
FAELT_B_CLL_WITH_VH3_21_UP	FAELT_B_CLL_WITH_VH3_21_UP		30	0.40617937	1.3706334	0.13461539	1	0.99	1559	tags=27%, list=14%, signal=31%
ST_TUMOR_NECROSIS_FACTOR_PATHWAY	ST_TUMOR_NECROSIS_FACTOR_PATHWAY		18	0.48729983	1.3701164	0.13725491	1	0.99	2657	tags=50%, list=24%, signal=65%
COLDREN_GEFITINIB_RESISTANCE_UP	COLDREN_GEFITINIB_RESISTANCE_UP		41	0.4257215	1.3698798	0.104166664	1	0.99	2296	tags=32%, list=21%, signal=40%
VECCHI_GASTRIC_CANCER_EARLY_UP	VECCHI_GASTRIC_CANCER_EARLY_UP		231	0.37482277	1.3695109	0.17021276	1	0.99	3324	tags=46%, list=30%, signal=65%
BIOCARTA_MAPK_PATHWAY	BIOCARTA_MAPK_PATHWAY		56	0.37740096	1.3690277	0.15384616	1	0.99	2038	tags=34%, list=18%, signal=41%
REACTOME_LOSS_OF_NLP_FROM_MITOTIC_CENTROSOMES	REACTOME_LOSS_OF_NLP_FROM_MITOTIC_CENTROSOMES		31	0.39932817	1.3686972	0.041666668	1	0.99	970	tags=19%, list=9%, signal=21%
MARTINEZ_RESPONSE_TO_TRABECTEDIN_DN	MARTINEZ_RESPONSE_TO_TRABECTEDIN_DN		141	0.319649	1.3682106	0.14814815	1	0.99	2800	tags=32%, list=25%, signal=42%
ST_GAQ_PATHWAY	ST_GAQ_PATHWAY		17	0.48673266	1.3679701	0.13725491	1	0.99	353	tags=18%, list=3%, signal=18%
HOFMANN_CELL_LYMPHOMA_UP	HOFMANN_CELL_LYMPHOMA_UP		26	0.44929445	1.3666481	0.1	1	0.99	2769	tags=50%, list=25%, signal=66%
GENTILE_UV_RESPONSE_CLUSTER_D7	GENTILE_UV_RESPONSE_CLUSTER_D7		25	0.4441614	1.3654788	0.1923077	1	0.99	2707	tags=36%, list=24%, signal=47%
BOYLAN_MULTIPLE_MYELOMA_PCA3_UP	BOYLAN_MULTIPLE_MYELOMA_PCA3_UP		32	0.46326962	1.364015	0.1	1	0.99	2050	tags=31%, list=18%, signal=38%
KEGG_SNARE_INTERACTIONS_IN_VESICULAR_TRANSPORT	KEGG_SNARE_INTERACTIONS_IN_VESICULAR_TRANSPORT		29	0.42139265	1.3639324	0.10204082	1	0.99	1184	tags=21%, list=11%, signal=23%
DACOSTA_UV_RESPONSE_VIA_ERCC3_COMMON_DN	DACOSTA_UV_RESPONSE_VIA_ERCC3_COMMON_DN		220	0.33164814	1.3638352	0.10909091	1	0.99	3721	tags=43%, list=33%, signal=63%
ST_GA12_PATHWAY	ST_GA12_PATHWAY		16	0.51734054	1.3632647	0.093023255	1	0.99	2994	tags=44%, list=27%, signal=60%
MURAKAMI_UV_RESPONSE_6HR_UP	MURAKAMI_UV_RESPONSE_6HR_UP		22	0.45505545	1.3631382	0.14814815	1	0.99	4424	tags=68%, list=40%, signal=112%
REACTOME_PLATELET_AGGREGATION_PLUG_FORMATION	REACTOME_PLATELET_AGGREGATION_PLUG_FORMATION		19	0.48528925	1.3620372	0.10869565	1	0.99	2994	tags=47%, list=27%, signal=65%
HOSHIDA_LIVER_CANCER_SUBCLASS_S2	HOSHIDA_LIVER_CANCER_SUBCLASS_S2		80	0.32254273	1.3594216	0.09615385	1	0.99	2575	tags=26%, list=23%, signal=34%
LUI_THYROID_CANCER_PAX8_PPARG_UP	LUI_THYROID_CANCER_PAX8_PPARG_UP		27	0.46702328	1.3589698	0.09615385	1	0.99	1737	tags=33%, list=16%, signal=39%
GENTILE_UV_HIGH_DOSE_DN	GENTILE_UV_HIGH_DOSE_DN		158	0.35574937	1.3586693	0.0754717	1	0.99	2761	tags=32%, list=25%, signal=42%
KAAB_FAILED_HEART_ATRIUM_UP	KAAB_FAILED_HEART_ATRIUM_UP		23	0.49030408	1.3575512	0.10810811	1	0.99	2921	tags=43%, list=26%, signal=59%
DAZARD_UV_RESPONSE_CLUSTER_G6	DAZARD_UV_RESPONSE_CLUSTER_G6		53	0.40915838	1.3573668	0.12962963	1	0.99	3011	tags=42%, list=27%, signal=57%
AMBROSINI_FLAVOPIRIDOL_TREATMENT_TP53	AMBROSINI_FLAVOPIRIDOL_TREATMENT_TP53		60	0.39101884	1.3570325	0.020408163	1	0.99	2355	tags=33%, list=21%, signal=42%
XU_CREBBP_TARGETS_DN	XU_CREBBP_TARGETS_DN		34	0.44862533	1.3569775	0.10204082	1	0.99	1514	tags=29%, list=14%, signal=34%
REACTOME_SEMAPHORIN_INTERACTIONS	REACTOME_SEMAPHORIN_INTERACTIONS		47	0.4410627	1.3540921	0.078431375	1	0.99	1691	tags=34%, list=15%, signal=40%
BYSTRYKH_HEMATOPOIESIS_STEM_CELL_AND_BRAIN_QTL_CIS	BYSTRYKH_HEMATOPOIESIS_STEM_CELL_AND_BRAIN_QTL_CIS		43	0.3532889	1.3536555	0.16363636	1	0.99	3522	tags=37%, list=31%, signal=54%
SIG_BCR_SIGNALING_PATHWAY	SIG_BCR_SIGNALING_PATHWAY		30	0.4279502	1.353292	0.11363637	1	0.99	2038	tags=30%, list=18%, signal=37%
REACTOME_PYRUVATE_METABOLISM_AND_TCA_CYCLE	REACTOME_PYRUVATE_METABOLISM_AND_TCA_CYCLE		29	0.40980437	1.3530941	0.1764706	1	0.99	1258	tags=17%, list=11%, signal=19%
KEGG_B_CELL_RECEPTOR_SIGNALING_PATHWAY	KEGG_B_CELL_RECEPTOR_SIGNALING_PATHWAY		46	0.42041007	1.3524448	0.13636364	1	0.99	2753	tags=37%, list=25%, signal=49%
CHOI_ATL_STAGE_PREDICTOR	CHOI_ATL_STAGE_PREDICTOR		21	0.4299929	1.3523448	0.12962963	1	0.99	2743	tags=33%, list=24%, signal=44%
KEGG_REGULATION_OF_ACTIN_CYTOSKELETON	KEGG_REGULATION_OF_ACTIN_CYTOSKELETON		137	0.38056695	1.351575	0.06666667	1	0.99	3194	tags=41%, list=29%, signal=56%
BERTUCCI_MEDULLARY_VS_DUCTAL_BREAST_CANCER_UP	BERTUCCI_MEDULLARY_VS_DUCTAL_BREAST_CANCER_UP		107	0.3451075	1.3493277	0.09615385	1	0.99	2298	tags=27%, list=21%, signal=34%
HOFFMANN_PRE_BI_TO_LARGE_PRE_BII_LYMPHOCYTE_UP	HOFFMANN_PRE_BI_TO_LARGE_PRE_BII_LYMPHOCYTE_UP		15	0.49945495	1.3483968	0.13725491	1	0.99	2386	tags=47%, list=21%, signal=59%
KEGG_TOLL_LIKE_RECEPTOR_SIGNALING_PATHWAY	KEGG_TOLL_LIKE_RECEPTOR_SIGNALING_PATHWAY		60	0.42574713	1.3453382	0.09803922	1	0.99	1449	tags=28%, list=13%, signal=32%
GENTILE_UV_RESPONSE_CLUSTER_D8	GENTILE_UV_RESPONSE_CLUSTER_D8		19	0.5165374	1.3446188	0.14545454	1	0.99	1326	tags=32%, list=12%, signal=36%
VANTVEER_BREAST_CANCER_ESR1_DN	VANTVEER_BREAST_CANCER_ESR1_DN		145	0.36538374	1.3444831	0.04761905	1	0.99	4046	tags=48%, list=36%, signal=74%
SNIJDERS_AMPLIFIED_IN_HEAD_AND_NECK_TUMORS	SNIJDERS_AMPLIFIED_IN_HEAD_AND_NECK_TUMORS		19	0.4932409	1.343247	0.16666667	1	0.99	2555	tags=47%, list=23%, signal=61%
REACTOME_MITOTIC_PROMETAPHASE	REACTOME_MITOTIC_PROMETAPHASE		47	0.4862522	1.3427262	0.20408164	1	0.99	2974	tags=40%, list=27%, signal=55%
SAKAI_TUMOR_INFILTRATING_MONOCYTES_UP	SAKAI_TUMOR_INFILTRATING_MONOCYTES_UP		18	0.486492	1.3408239	0.14285715	1	0.99	3466	tags=56%, list=31%, signal=80%
ST_INTERLEUKIN_4_PATHWAY	ST_INTERLEUKIN_4_PATHWAY		17	0.48279583	1.3391849	0.1509434	1	1	1540	tags=29%, list=14%, signal=34%
MARSON_FOXP3_TARGETS_DN	MARSON_FOXP3_TARGETS_DN		32	0.4252364	1.338751	0.2	1	1	3381	tags=47%, list=30%, signal=67%
REACTOME_HIV_INFECTION	REACTOME_HIV_INFECTION		139	0.31640506	1.3383139	0.16666667	1	1	4638	tags=51%, list=41%, signal=86%
ROZANOV_MMP14_TARGETS_SUBSET	ROZANOV_MMP14_TARGETS_SUBSET		24	0.62136775	1.3372089	0.17857143	1	1	1037	tags=42%, list=9%, signal=46%
POOLA_INVASIVE_BREAST_CANCER_UP	POOLA_INVASIVE_BREAST_CANCER_UP		169	0.4941968	1.3332072	0.10204082	1	1	1956	tags=41%, list=17%, signal=49%
REACTOME_TOLL_LIKE_RECEPTOR_3_CASCADE	REACTOME_TOLL_LIKE_RECEPTOR_3_CASCADE		37	0.39754096	1.3331335	0.09803922	1	1	2014	tags=27%, list=18%, signal=33%
ZHANG_PROLIFERATING_VS_QUIESCENT	ZHANG_PROLIFERATING_VS_QUIESCENT		32	0.48006734	1.3320317	0.104166664	1	1	3000	tags=44%, list=27%, signal=60%
REACTOME_TOLL_LIKE_RECEPTOR_4_CASCADE	REACTOME_TOLL_LIKE_RECEPTOR_4_CASCADE		18	0.5283361	1.3312342	0.13461539	1	1	1438	tags=44%, list=13%, signal=51%
WU_APOPTOSIS_BY_CDKN1A_VIA_TP53	WU_APOPTOSIS_BY_CDKN1A_VIA_TP53		19	0.58953893	1.3293562	0.20833333	1	1	2650	tags=58%, list=24%, signal=76%
BOYLAN_MULTIPLE_MYELOMA_C_D_UP	BOYLAN_MULTIPLE_MYELOMA_C_D_UP		73	0.3722795	1.32799	0.08695652	1	1	2772	tags=36%, list=25%, signal=47%
WIELAND_UP_BY_HBV_INFECTION	WIELAND_UP_BY_HBV_INFECTION		67	0.51132584	1.3261994	0.14545454	1	1	2479	tags=43%, list=22%, signal=55%
MORI_MATURE_B_LYMPHOCYTE_UP	MORI_MATURE_B_LYMPHOCYTE_UP		59	0.48035386	1.3261715	0.18	1	1	2833	tags=44%, list=25%, signal=59%
ST_FAS_SIGNALING_PATHWAY	ST_FAS_SIGNALING_PATHWAY		39	0.3772812	1.3215188	0.19565217	1	1	1880	tags=26%, list=17%, signal=31%
REACTOME_G2_M_TRANSITION	REACTOME_G2_M_TRANSITION		47	0.37264758	1.3209394	0.14583333	1	1	4357	tags=51%, list=39%, signal=83%
ST_GA13_PATHWAY	ST_GA13_PATHWAY		19	0.45227602	1.3186005	0.22222222	1	1	353	tags=16%, list=3%, signal=16%
LI_LUNG_CANCER	LI_LUNG_CANCER		29	0.42101577	1.3159375	0.13333334	1	1	2296	tags=34%, list=21%, signal=43%
REACTOME_SYNTHESIS_OF_GPI_ANCHORED_PROTEINS	REACTOME_SYNTHESIS_OF_GPI_ANCHORED_PROTEINS		15	0.4371338	1.3150865	0.24489796	1	1	4385	tags=53%, list=39%, signal=88%
REACTOME_ACTIVATED_TLR4_SIGNALLING	REACTOME_ACTIVATED_TLR4_SIGNALLING		15	0.50439	1.3140488	0.11111111	1	1	1438	tags=40%, list=13%, signal=46%
SHIPP_DLBCL_CURED_VS_FATAL_DN	SHIPP_DLBCL_CURED_VS_FATAL_DN		26	0.3927726	1.3135508	0.12244898	1	1	3266	tags=46%, list=29%, signal=65%
BIDUS_METASTASIS_UP	BIDUS_METASTASIS_UP		107	0.3759709	1.3108264	0.28	1	1	3266	tags=41%, list=29%, signal=57%
GNATENKO_PLATELET_SIGNATURE	GNATENKO_PLATELET_SIGNATURE		20	0.5045967	1.3108188	0.2	1	1	1691	tags=30%, list=15%, signal=35%
REACTOME_CENTROSOME_MATURATION	REACTOME_CENTROSOME_MATURATION		35	0.36947224	1.3105711	0.18367347	1	1	970	tags=17%, list=9%, signal=19%
HOFFMANN_IMMATURE_TO_MATURE_B_LYMPHOCYTE_UP	HOFFMANN_IMMATURE_TO_MATURE_B_LYMPHOCYTE_UP		19	0.532745	1.309121	0.13725491	1	1	850	tags=32%, list=8%, signal=34%
SIG_PIP3_SIGNALING_IN_CARDIAC_MYOCTES	SIG_PIP3_SIGNALING_IN_CARDIAC_MYOCTES		42	0.3549837	1.3082217	0.1875	1	1	1411	tags=19%, list=13%, signal=22%
WILLIAMS_ESR1_TARGETS_UP	WILLIAMS_ESR1_TARGETS_UP		15	0.51429904	1.3075284	0.14545454	1	1	2589	tags=40%, list=23%, signal=52%
REACTOME_CELL_CYCLE_CHECKPOINTS	REACTOME_CELL_CYCLE_CHECKPOINTS		85	0.37994114	1.3070011	0.26923078	1	1	4226	tags=48%, list=38%, signal=77%
HANN_RESISTANCE_TO_BCL2_INHIBITOR_UP	HANN_RESISTANCE_TO_BCL2_INHIBITOR_UP		21	0.5077909	1.3068525	0.1923077	1	1	2345	tags=48%, list=21%, signal=60%
ZHAN_V2_LATE_DIFFERENTIATION_GENES	ZHAN_V2_LATE_DIFFERENTIATION_GENES		27	0.41658664	1.3059316	0.13636364	1	1	311	tags=15%, list=3%, signal=15%
NAKAMURA_CANCER_MICROENVIRONMENT_DN	NAKAMURA_CANCER_MICROENVIRONMENT_DN		33	0.43938085	1.3057485	0.17307693	1	1	3105	tags=45%, list=28%, signal=63%
MITSIADES_RESPONSE_TO_APLIDIN_DN	MITSIADES_RESPONSE_TO_APLIDIN_DN		128	0.38334894	1.3057327	0.22727273	1	1	3346	tags=45%, list=30%, signal=63%
KEGG_NATURAL_KILLER_CELL_MEDIATED_CYTOTOXICITY	KEGG_NATURAL_KILLER_CELL_MEDIATED_CYTOTOXICITY		64	0.43014666	1.3054826	0.12244898	1	1	2124	tags=34%, list=19%, signal=42%
TONKS_TARGETS_OF_RUNX1_RUNX1T1_FUSION_HSC_DN	TONKS_TARGETS_OF_RUNX1_RUNX1T1_FUSION_HSC_DN		121	0.48004678	1.3053734	0.125	1	1	1530	tags=31%, list=14%, signal=36%
SENESE_HDAC2_TARGETS_UP	SENESE_HDAC2_TARGETS_UP		66	0.38933408	1.3047259	0.13333334	1	1	2191	tags=30%, list=20%, signal=37%
REACTOME_NCAM_SIGNALING_FOR_NEURITE_OUT_GROWTH	REACTOME_NCAM_SIGNALING_FOR_NEURITE_OUT_GROWTH		46	0.45791322	1.3030955	0.125	1	1	3094	tags=46%, list=28%, signal=63%
REACTOME_SEMA4D_IN_SEMAPHORIN_SIGNALING	REACTOME_SEMA4D_IN_SEMAPHORIN_SIGNALING		19	0.4713797	1.3022711	0.14893617	1	1	712	tags=21%, list=6%, signal=22%
BOYAULT_LIVER_CANCER_SUBCLASS_G23_UP	BOYAULT_LIVER_CANCER_SUBCLASS_G23_UP		27	0.4685501	1.3004076	0.25581396	1	1	1293	tags=33%, list=12%, signal=38%
FOSTER_INFLAMMATORY_RESPONSE_LPS_UP	FOSTER_INFLAMMATORY_RESPONSE_LPS_UP		119	0.45908976	1.2996378	0.16	1	1	1886	tags=37%, list=17%, signal=44%
REACTOME_INHIBITION_OF_INSULIN_SECRETION_BY_ADRENALINE_NORADRENALINE	REACTOME_INHIBITION_OF_INSULIN_SECRETION_BY_ADRENALINE_NORADRENALINE		23	0.47531593	1.2994906	0.21568628	1	1	2367	tags=48%, list=21%, signal=61%
REACTOME_BASIGIN_INTERACTIONS	REACTOME_BASIGIN_INTERACTIONS		21	0.49328795	1.2990972	0.07692308	1	1	1661	tags=33%, list=15%, signal=39%
HAHTOLA_MYCOSIS_FUNGOIDES_SKIN_UP	HAHTOLA_MYCOSIS_FUNGOIDES_SKIN_UP		117	0.36795154	1.29747	0.18867925	1	1	2658	tags=31%, list=24%, signal=40%
NAKAYAMA_FRA2_TARGETS	NAKAYAMA_FRA2_TARGETS		22	0.45314115	1.2949196	0.14814815	1	1	2576	tags=41%, list=23%, signal=53%
REACTOME_METAL_ION_SLC_TRANSPORTERS	REACTOME_METAL_ION_SLC_TRANSPORTERS		16	0.5067718	1.2933878	0.15789473	1	1	1596	tags=31%, list=14%, signal=36%
REACTOME_FORMATION_AND_MATURATION_OF_MRNA_TRANSCRIPT	REACTOME_FORMATION_AND_MATURATION_OF_MRNA_TRANSCRIPT		99	0.34005612	1.293351	0.30769232	1	1	4625	tags=53%, list=41%, signal=89%
GAZDA_DIAMOND_BLACKFAN_ANEMIA_PROGENITOR_DN	GAZDA_DIAMOND_BLACKFAN_ANEMIA_PROGENITOR_DN		35	0.3567275	1.2932751	0.14893617	1	1	3212	tags=40%, list=29%, signal=56%
BORCZUK_MALIGNANT_MESOTHELIOMA_UP	BORCZUK_MALIGNANT_MESOTHELIOMA_UP		200	0.31331268	1.29291	0.2	1	1	4400	tags=46%, list=39%, signal=74%
BIOCARTA_FMLP_PATHWAY	BIOCARTA_FMLP_PATHWAY		25	0.41619653	1.2918564	0.13725491	1	1	2038	tags=40%, list=18%, signal=49%
GARY_CD5_TARGETS_UP	GARY_CD5_TARGETS_UP		292	0.29206967	1.2911232	0.15686275	1	1	2806	tags=30%, list=25%, signal=39%
GOTTWEIN_TARGETS_OF_KSHV_MIR_K12_11	GOTTWEIN_TARGETS_OF_KSHV_MIR_K12_11		32	0.35811687	1.2905143	0.19565217	1	1	3863	tags=41%, list=34%, signal=62%
SHAFFER_IRF4_TARGETS_IN_ACTIVATED_B_LYMPHOCYTE	SHAFFER_IRF4_TARGETS_IN_ACTIVATED_B_LYMPHOCYTE		56	0.36468586	1.2904176	0.14035088	1	1	2394	tags=34%, list=21%, signal=43%
RUTELLA_RESPONSE_TO_HGF_VS_CSF2RB_AND_IL4_DN	RUTELLA_RESPONSE_TO_HGF_VS_CSF2RB_AND_IL4_DN		151	0.36582434	1.2896026	0.13043478	1	1	2774	tags=36%, list=25%, signal=48%
GRADE_COLON_VS_RECTAL_CANCER_DN	GRADE_COLON_VS_RECTAL_CANCER_DN		27	0.4317011	1.2894905	0.10714286	1	1	2738	tags=44%, list=24%, signal=59%
REACTOME_MAP_KINASES_ACTIVATION_IN_TLR_CASCADE	REACTOME_MAP_KINASES_ACTIVATION_IN_TLR_CASCADE		26	0.41459757	1.2886077	0.16363636	1	1	2014	tags=31%, list=18%, signal=37%
CHNG_MULTIPLE_MYELOMA_HYPERPLOID_DN	CHNG_MULTIPLE_MYELOMA_HYPERPLOID_DN		24	0.36072642	1.2872612	0.21428572	1	1	3785	tags=46%, list=34%, signal=69%
CHAUHAN_RESPONSE_TO_METHOXYESTRADIOL_DN	CHAUHAN_RESPONSE_TO_METHOXYESTRADIOL_DN		78	0.32189322	1.2862072	0.22916667	1	1	2932	tags=33%, list=26%, signal=45%
MORI_EMU_MYC_LYMPHOMA_BY_ONSET_TIME_DN	MORI_EMU_MYC_LYMPHOMA_BY_ONSET_TIME_DN		16	0.51630753	1.2861112	0.17021276	1	1	661	tags=25%, list=6%, signal=27%
NAKAYAMA_SOFT_TISSUE_TUMORS_PCA2_UP	NAKAYAMA_SOFT_TISSUE_TUMORS_PCA2_UP		59	0.46002498	1.2854052	0.15555556	1	1	2960	tags=49%, list=26%, signal=66%
STEIN_ESRRA_TARGETS_DN	STEIN_ESRRA_TARGETS_DN		58	0.3481403	1.2848247	0.16666667	1	1	1954	tags=28%, list=17%, signal=33%
REACTOME_SCF_SKP2_MEDIATED_DEGRADATION_OF_P27_P21	REACTOME_SCF_SKP2_MEDIATED_DEGRADATION_OF_P27_P21		44	0.36160547	1.2844653	0.19607843	1	1	4217	tags=50%, list=38%, signal=80%
TAKAO_RESPONSE_TO_UVB_RADIATION_DN	TAKAO_RESPONSE_TO_UVB_RADIATION_DN		60	0.33563474	1.2816919	0.1509434	1	1	3117	tags=32%, list=28%, signal=44%
REACTOME_REGULATION_OF_INSULIN_SECRETION_BY_GLUCAGON_LIKE_PEPTIDE_1	REACTOME_REGULATION_OF_INSULIN_SECRETION_BY_GLUCAGON_LIKE_PEPTIDE_1		40	0.44602463	1.2813563	0.18367347	1	1	2367	tags=40%, list=21%, signal=51%
PASQUALUCCI_LYMPHOMA_BY_GC_STAGE_DN	PASQUALUCCI_LYMPHOMA_BY_GC_STAGE_DN		94	0.37970945	1.2812171	0.22916667	1	1	2393	tags=35%, list=21%, signal=44%
RICKMAN_TUMOR_DIFFERENTIATED_MODERATELY_VS_POORLY_UP	RICKMAN_TUMOR_DIFFERENTIATED_MODERATELY_VS_POORLY_UP		20	0.45827946	1.280794	0.26086956	1	1	4608	tags=70%, list=41%, signal=119%
RICKMAN_TUMOR_DIFFERENTIATED_MODERATELY_VS_POORLY_DN	RICKMAN_TUMOR_DIFFERENTIATED_MODERATELY_VS_POORLY_DN		20	0.45827946	1.280794	0.26086956	1	1	4608	tags=70%, list=41%, signal=119%
REACTOME_METABOLISM_OF_MRNA	REACTOME_METABOLISM_OF_MRNA		27	0.39886135	1.279078	0.3265306	1	1	2274	tags=37%, list=20%, signal=46%
HOFMANN_CELL_LYMPHOMA_DN	HOFMANN_CELL_LYMPHOMA_DN		23	0.44924256	1.277575	0.12765957	1	1	1151	tags=30%, list=10%, signal=34%
NIKOLSKY_BREAST_CANCER_11Q12_Q14_AMPLICON	NIKOLSKY_BREAST_CANCER_11Q12_Q14_AMPLICON		74	0.36629224	1.277501	0.13043478	1	1	2192	tags=30%, list=20%, signal=37%
MARSON_FOXP3_TARGETS_STIMULATED_UP	MARSON_FOXP3_TARGETS_STIMULATED_UP		16	0.4919118	1.2772201	0.17948718	1	1	1645	tags=31%, list=15%, signal=37%
WELCSH_BRCA1_TARGETS_1_UP	WELCSH_BRCA1_TARGETS_1_UP		125	0.32873192	1.2769321	0.09615385	1	1	1779	tags=23%, list=16%, signal=27%
WEST_ADRENOCORTICAL_TUMOR_UP	WEST_ADRENOCORTICAL_TUMOR_UP		199	0.2989002	1.27592	0.21276596	1	1	2674	tags=28%, list=24%, signal=36%
BIOCARTA_AT1R_PATHWAY	BIOCARTA_AT1R_PATHWAY		20	0.4295956	1.275745	0.12	1	1	3273	tags=50%, list=29%, signal=71%
ZHAN_MULTIPLE_MYELOMA_DN	ZHAN_MULTIPLE_MYELOMA_DN		22	0.5594639	1.2746016	0.1923077	1	1	1704	tags=50%, list=15%, signal=59%
RIZ_ERYTHROID_DIFFERENTIATION_12HR	RIZ_ERYTHROID_DIFFERENTIATION_12HR		31	0.44591302	1.2728455	0.19565217	1	1	1367	tags=26%, list=12%, signal=29%
LAIHO_COLORECTAL_CANCER_SERRATED_UP	LAIHO_COLORECTAL_CANCER_SERRATED_UP		71	0.4074793	1.2726501	0.21153846	1	1	3110	tags=35%, list=28%, signal=48%
ROSS_AML_WITH_AML1_ETO_FUSION	ROSS_AML_WITH_AML1_ETO_FUSION		45	0.3908301	1.2718725	0.125	1	1	799	tags=18%, list=7%, signal=19%
BROWNE_HCMV_INFECTION_14HR_UP	BROWNE_HCMV_INFECTION_14HR_UP		86	0.32445106	1.2709199	0.1764706	1	1	3367	tags=37%, list=30%, signal=53%
GARGALOVIC_RESPONSE_TO_OXIDIZED_PHOSPHOLIPIDS_YELLOW_UP	GARGALOVIC_RESPONSE_TO_OXIDIZED_PHOSPHOLIPIDS_YELLOW_UP		15	0.46062043	1.2707629	0.18604651	1	1	4906	tags=73%, list=44%, signal=130%
SESTO_RESPONSE_TO_UV_C8	SESTO_RESPONSE_TO_UV_C8		49	0.43014413	1.2702703	0.15555556	1	1	2575	tags=39%, list=23%, signal=50%
DOANE_BREAST_CANCER_CLASSES_DN	DOANE_BREAST_CANCER_CLASSES_DN		21	0.4747166	1.2698386	0.24561404	1	1	1762	tags=33%, list=16%, signal=39%
SIG_IL4RECEPTOR_IN_B_LYPHOCYTES	SIG_IL4RECEPTOR_IN_B_LYPHOCYTES		16	0.42938402	1.2654796	0.14285715	1	1	2038	tags=31%, list=18%, signal=38%
VANHARANTA_UTERINE_FIBROID_WITH_7Q_DELETION_DN	VANHARANTA_UTERINE_FIBROID_WITH_7Q_DELETION_DN		17	0.44461724	1.2641912	0.24	1	1	3598	tags=59%, list=32%, signal=87%
REACTOME_HOST_INTERACTIONS_OF_HIV_FACTORS	REACTOME_HOST_INTERACTIONS_OF_HIV_FACTORS		89	0.31814814	1.2626417	0.22727273	1	1	4257	tags=48%, list=38%, signal=77%
LIAO_HAVE_SOX4_BINDING_SITES	LIAO_HAVE_SOX4_BINDING_SITES		24	0.44141763	1.2625028	0.17391305	1	1	1083	tags=29%, list=10%, signal=32%
MARTORIATI_MDM4_TARGETS_NEUROEPITHELIUM_UP	MARTORIATI_MDM4_TARGETS_NEUROEPITHELIUM_UP		76	0.35823384	1.2597151	0.14	1	1	2453	tags=33%, list=22%, signal=42%
ICHIBA_GRAFT_VERSUS_HOST_DISEASE_D7_UP	ICHIBA_GRAFT_VERSUS_HOST_DISEASE_D7_UP		87	0.50252265	1.2586185	0.19607843	1	1	1842	tags=36%, list=16%, signal=42%
LE_EGR2_TARGETS_UP	LE_EGR2_TARGETS_UP		75	0.45065314	1.2572706	0.19607843	1	1	3302	tags=49%, list=29%, signal=69%
TOYOTA_TARGETS_OF_MIR34B_AND_MIR34C	TOYOTA_TARGETS_OF_MIR34B_AND_MIR34C		195	0.3322707	1.2550339	0.26666668	1	1	3257	tags=36%, list=29%, signal=50%
THEILGAARD_NEUTROPHIL_AT_SKIN_WOUND_UP	THEILGAARD_NEUTROPHIL_AT_SKIN_WOUND_UP		51	0.37582347	1.2534807	0.21568628	1	1	1324	tags=24%, list=12%, signal=27%
ROSS_AML_WITH_CBFB_MYH11_FUSION	ROSS_AML_WITH_CBFB_MYH11_FUSION		35	0.5175696	1.2524848	0.23728813	1	1	1519	tags=34%, list=14%, signal=40%
RUGO_RESPONSE_TO_GAMMA_RADIATION	RUGO_RESPONSE_TO_GAMMA_RADIATION		34	0.41317564	1.2516444	0.1754386	1	1	2707	tags=35%, list=24%, signal=46%
KYNG_DNA_DAMAGE_BY_GAMMA_RADIATION	KYNG_DNA_DAMAGE_BY_GAMMA_RADIATION		34	0.41317564	1.2516444	0.1754386	1	1	2707	tags=35%, list=24%, signal=46%
KEGG_LEISHMANIA_INFECTION	KEGG_LEISHMANIA_INFECTION		29	0.49218538	1.2505093	0.29166666	1	1	2014	tags=41%, list=18%, signal=50%
KEGG_PRIMARY_IMMUNODEFICIENCY	KEGG_PRIMARY_IMMUNODEFICIENCY		25	0.5117463	1.250323	0.18421052	1	1	2479	tags=44%, list=22%, signal=56%
WANG_CISPLATIN_RESPONSE_AND_XPC_DN	WANG_CISPLATIN_RESPONSE_AND_XPC_DN		87	0.33475828	1.2492181	0.1	1	1	4025	tags=47%, list=36%, signal=73%
BOYAULT_LIVER_CANCER_SUBCLASS_G5_DN	BOYAULT_LIVER_CANCER_SUBCLASS_G5_DN		15	0.5701189	1.2491254	0.3137255	1	1	937	tags=33%, list=8%, signal=36%
GINESTIER_BREAST_CANCER_ZNF217_AMPLIFIED_UP	GINESTIER_BREAST_CANCER_ZNF217_AMPLIFIED_UP		36	0.39417517	1.2486036	0.21818182	1	1	1648	tags=25%, list=15%, signal=29%
GRADE_METASTASIS_DN	GRADE_METASTASIS_DN		33	0.31480107	1.2475704	0.19565217	1	1	5239	tags=64%, list=47%, signal=119%
GRABARCZYK_BCL11B_TARGETS_DN	GRABARCZYK_BCL11B_TARGETS_DN		30	0.43425238	1.2466631	0.12765957	1	1	1033	tags=23%, list=9%, signal=26%
ST_INTEGRIN_SIGNALING_PATHWAY	ST_INTEGRIN_SIGNALING_PATHWAY		52	0.36603516	1.2450109	0.2264151	1	1	3305	tags=40%, list=30%, signal=57%
MOREAUX_MULTIPLE_MYELOMA_BY_TACI_DN	MOREAUX_MULTIPLE_MYELOMA_BY_TACI_DN		73	0.38082042	1.2446148	0.22222222	1	1	3982	tags=44%, list=36%, signal=68%
KEGG_AXON_GUIDANCE	KEGG_AXON_GUIDANCE		89	0.38744172	1.244549	0.2264151	1	1	3061	tags=37%, list=27%, signal=51%
APPIERTO_RESPONSE_TO_FENRETINIDE_UP	APPIERTO_RESPONSE_TO_FENRETINIDE_UP		19	0.45792767	1.2443002	0.21052632	1	1	3006	tags=37%, list=27%, signal=50%
MCCLUNG_CREB1_TARGETS_DN	MCCLUNG_CREB1_TARGETS_DN		42	0.36610222	1.2431391	0.115384616	1	1	1733	tags=26%, list=15%, signal=31%
GINESTIER_BREAST_CANCER_ZNF217_AMPLIFIED_DN	GINESTIER_BREAST_CANCER_ZNF217_AMPLIFIED_DN		158	0.2964223	1.2430109	0.17021276	1	1	3906	tags=42%, list=35%, signal=64%
LU_IL4_SIGNALING	LU_IL4_SIGNALING		46	0.40554297	1.2424914	0.10869565	1	1	1561	tags=26%, list=14%, signal=30%
MONNIER_POSTRADIATION_TUMOR_ESCAPE_UP	MONNIER_POSTRADIATION_TUMOR_ESCAPE_UP		215	0.29681224	1.2410387	0.20833333	1	1	3716	tags=38%, list=33%, signal=55%
KEGG_CYSTEINE_AND_METHIONINE_METABOLISM	KEGG_CYSTEINE_AND_METHIONINE_METABOLISM		25	0.38698524	1.2397895	0.2857143	1	1	2129	tags=28%, list=19%, signal=34%
FLECHNER_BIOPSY_KIDNEY_TRANSPLANT_REJECTED_VS_OK_UP	FLECHNER_BIOPSY_KIDNEY_TRANSPLANT_REJECTED_VS_OK_UP		64	0.5339211	1.2395635	0.22916667	1	1	1918	tags=48%, list=17%, signal=58%
KYNG_DNA_DAMAGE_DN	KYNG_DNA_DAMAGE_DN		68	0.3786239	1.2370158	0.18518518	1	1	3305	tags=47%, list=30%, signal=66%
BROWNE_HCMV_INFECTION_18HR_UP	BROWNE_HCMV_INFECTION_18HR_UP		108	0.32297066	1.2344213	0.15555556	1	1	3118	tags=39%, list=28%, signal=53%
REACTOME_HIV_LIFE_CYCLE	REACTOME_HIV_LIFE_CYCLE		75	0.33869666	1.2329301	0.2857143	1	1	4638	tags=52%, list=41%, signal=88%
CHIANG_LIVER_CANCER_SUBCLASS_PROLIFERATION_UP	CHIANG_LIVER_CANCER_SUBCLASS_PROLIFERATION_UP		90	0.40295374	1.2315756	0.28	1	1	3930	tags=56%, list=35%, signal=85%
HADDAD_B_LYMPHOCYTE_PROGENITOR	HADDAD_B_LYMPHOCYTE_PROGENITOR		144	0.34389162	1.2311747	0.1764706	1	1	2646	tags=35%, list=24%, signal=45%
RAMALHO_STEMNESS_DN	RAMALHO_STEMNESS_DN		57	0.49250603	1.2294054	0.26530612	1	1	2521	tags=46%, list=23%, signal=59%
KEGG_GLYCOSAMINOGLYCAN_BIOSYNTHESIS_HEPARAN_SULFATE	KEGG_GLYCOSAMINOGLYCAN_BIOSYNTHESIS_HEPARAN_SULFATE		19	0.48722348	1.2289642	0.25862068	1	1	1944	tags=37%, list=17%, signal=45%
BROWNE_HCMV_INFECTION_48HR_UP	BROWNE_HCMV_INFECTION_48HR_UP		117	0.31906426	1.2274226	0.16666667	1	1	2377	tags=30%, list=21%, signal=38%
KEGG_FC_GAMMA_R_MEDIATED_PHAGOCYTOSIS	KEGG_FC_GAMMA_R_MEDIATED_PHAGOCYTOSIS		63	0.4180863	1.2269355	0.26190478	1	1	1722	tags=30%, list=15%, signal=35%
KOYAMA_SEMA3B_TARGETS_DN	KOYAMA_SEMA3B_TARGETS_DN		152	0.31536588	1.2260332	0.15384616	1	1	2834	tags=36%, list=25%, signal=47%
LIAN_LIPA_TARGETS_6M	LIAN_LIPA_TARGETS_6M		70	0.5263694	1.2255377	0.3148148	1	1	2514	tags=50%, list=22%, signal=64%
FOSTER_INFLAMMATORY_RESPONSE_LPS_DN	FOSTER_INFLAMMATORY_RESPONSE_LPS_DN		233	0.35380483	1.2254143	0.20689656	1	1	2066	tags=28%, list=18%, signal=34%
SASSON_RESPONSE_TO_FORSKOLIN_DN	SASSON_RESPONSE_TO_FORSKOLIN_DN		46	0.41206476	1.2246854	0.1875	1	1	2745	tags=39%, list=25%, signal=52%
BASSO_CD40_SIGNALING_UP	BASSO_CD40_SIGNALING_UP		63	0.43434027	1.2235059	0.26666668	1	1	2289	tags=40%, list=20%, signal=50%
KEGG_NEUROTROPHIN_SIGNALING_PATHWAY	KEGG_NEUROTROPHIN_SIGNALING_PATHWAY		68	0.31353137	1.2224419	0.19565217	1	1	1411	tags=21%, list=13%, signal=23%
REACTOME_CELL_CYCLE_MITOTIC	REACTOME_CELL_CYCLE_MITOTIC		194	0.3422551	1.2208875	0.32	1	1	4357	tags=46%, list=39%, signal=74%
JAZAG_TGFB1_SIGNALING_VIA_SMAD4_DN	JAZAG_TGFB1_SIGNALING_VIA_SMAD4_DN		42	0.3803649	1.2208533	0.26923078	1	1	2447	tags=33%, list=22%, signal=42%
BOYAULT_LIVER_CANCER_SUBCLASS_G3_UP	BOYAULT_LIVER_CANCER_SUBCLASS_G3_UP		118	0.35649732	1.2200488	0.26530612	1	1	4133	tags=47%, list=37%, signal=74%
OKUMURA_INFLAMMATORY_RESPONSE_LPS	OKUMURA_INFLAMMATORY_RESPONSE_LPS		109	0.3452745	1.2199789	0.14	1	1	3132	tags=41%, list=28%, signal=57%
PUJANA_CHEK2_PCC_NETWORK	PUJANA_CHEK2_PCC_NETWORK		481	0.2940285	1.2196783	0.2857143	1	1	3541	tags=35%, list=32%, signal=49%
KEGG_SPLICEOSOME	KEGG_SPLICEOSOME		72	0.34516913	1.2195425	0.3125	1	1	4431	tags=54%, list=40%, signal=89%
DANG_MYC_TARGETS_UP	DANG_MYC_TARGETS_UP		87	0.28440574	1.2191564	0.23404256	1	1	1516	tags=18%, list=14%, signal=21%
FAELT_B_CLL_WITH_VH_REARRANGEMENTS_DN	FAELT_B_CLL_WITH_VH_REARRANGEMENTS_DN		27	0.40554377	1.2185748	0.2777778	1	1	2413	tags=33%, list=22%, signal=42%
ST_PHOSPHOINOSITIDE_3_KINASE_PATHWAY	ST_PHOSPHOINOSITIDE_3_KINASE_PATHWAY		24	0.39218253	1.2168295	0.2	1	1	1476	tags=21%, list=13%, signal=24%
REACTOME_THE_ROLE_OF_NEF_IN_HIV1_REPLICATION_AND_DISEASE_PATHOGENESIS	REACTOME_THE_ROLE_OF_NEF_IN_HIV1_REPLICATION_AND_DISEASE_PATHOGENESIS		21	0.40948576	1.2150426	0.22222222	1	1	2744	tags=48%, list=25%, signal=63%
MORI_MATURE_B_LYMPHOCYTE_DN	MORI_MATURE_B_LYMPHOCYTE_DN		44	0.36183423	1.2142466	0.25	1	1	1313	tags=25%, list=12%, signal=28%
WANG_SMARCE1_TARGETS_DN	WANG_SMARCE1_TARGETS_DN		205	0.290992	1.213075	0.15789473	1	1	4204	tags=46%, list=38%, signal=72%
REACTOME_SIGNALING_IN_IMMUNE_SYSTEM	REACTOME_SIGNALING_IN_IMMUNE_SYSTEM		203	0.40785134	1.2125287	0.22916667	1	1	2140	tags=35%, list=19%, signal=42%
GOLDRATH_ANTIGEN_RESPONSE	GOLDRATH_ANTIGEN_RESPONSE		270	0.34550107	1.2116193	0.20408164	1	1	3142	tags=34%, list=28%, signal=46%
HESS_TARGETS_OF_HOXA9_AND_MEIS1_UP	HESS_TARGETS_OF_HOXA9_AND_MEIS1_UP		53	0.3638565	1.211595	0.18604651	1	1	4127	tags=47%, list=37%, signal=74%
KEGG_OOCYTE_MEIOSIS	KEGG_OOCYTE_MEIOSIS		74	0.32394925	1.2090975	0.18867925	1	1	2990	tags=35%, list=27%, signal=48%
ICHIBA_GRAFT_VERSUS_HOST_DISEASE_35D_UP	ICHIBA_GRAFT_VERSUS_HOST_DISEASE_35D_UP		115	0.44961497	1.2074873	0.2631579	1	1	1669	tags=36%, list=15%, signal=41%
REACTOME_INTEGRIN_CELL_SURFACE_INTERACTIONS	REACTOME_INTEGRIN_CELL_SURFACE_INTERACTIONS		53	0.44119433	1.2074164	0.22916667	1	1	2005	tags=34%, list=18%, signal=41%
HELLER_SILENCED_BY_METHYLATION_UP	HELLER_SILENCED_BY_METHYLATION_UP		158	0.40646622	1.2068969	0.22916667	1	1	1831	tags=31%, list=16%, signal=37%
BIOCARTA_CTLA4_PATHWAY	BIOCARTA_CTLA4_PATHWAY		15	0.5414264	1.206518	0.2820513	1	1	2479	tags=60%, list=22%, signal=77%
AMIT_SERUM_RESPONSE_60_MCF10A	AMIT_SERUM_RESPONSE_60_MCF10A		38	0.40609872	1.2063969	0.23214285	1	1	841	tags=21%, list=8%, signal=23%
AMIT_EGF_RESPONSE_480_HELA	AMIT_EGF_RESPONSE_480_HELA		99	0.36711612	1.2061474	0.26923078	1	1	2203	tags=30%, list=20%, signal=37%
SANA_RESPONSE_TO_IFNG_DN	SANA_RESPONSE_TO_IFNG_DN		56	0.3364705	1.205889	0.20754717	1	1	593	tags=11%, list=5%, signal=11%
HUTTMANN_B_CLL_POOR_SURVIVAL_DN	HUTTMANN_B_CLL_POOR_SURVIVAL_DN		36	0.37759554	1.2049332	0.17307693	1	1	3109	tags=39%, list=28%, signal=54%
REACTOME_ELONGATION_AND_PROCESSING_OF_CAPPED_TRANSCRIPTS	REACTOME_ELONGATION_AND_PROCESSING_OF_CAPPED_TRANSCRIPTS		88	0.33543783	1.2048793	0.35416666	1	1	4945	tags=56%, list=44%, signal=99%
PYEON_HPV_POSITIVE_TUMORS_UP	PYEON_HPV_POSITIVE_TUMORS_UP		34	0.44197017	1.2032541	0.31914893	1	1	2466	tags=38%, list=22%, signal=49%
HUMMEL_BURKITTS_LYMPHOMA_UP	HUMMEL_BURKITTS_LYMPHOMA_UP		18	0.495551	1.2032096	0.17021276	1	1	3240	tags=50%, list=29%, signal=70%
RICKMAN_METASTASIS_UP	RICKMAN_METASTASIS_UP		145	0.30526266	1.2029358	0.18867925	1	1	2233	tags=28%, list=20%, signal=35%
SCHLOSSER_MYC_TARGETS_REPRESSED_BY_SERUM	SCHLOSSER_MYC_TARGETS_REPRESSED_BY_SERUM		84	0.31496868	1.2027138	0.27659574	1	1	3997	tags=46%, list=36%, signal=72%
MATSUDA_NATURAL_KILLER_DIFFERENTIATION	MATSUDA_NATURAL_KILLER_DIFFERENTIATION		365	0.3206351	1.2019433	0.21276596	1	1	2146	tags=26%, list=19%, signal=31%
GENTILE_UV_RESPONSE_CLUSTER_D4	GENTILE_UV_RESPONSE_CLUSTER_D4		26	0.36646587	1.201765	0.20833333	1	1	2420	tags=31%, list=22%, signal=39%
BIOCARTA_NKT_PATHWAY	BIOCARTA_NKT_PATHWAY		21	0.5014812	1.2016435	0.23076923	1	1	2289	tags=57%, list=20%, signal=72%
REACTOME_EGFR_DOWNREGULATION	REACTOME_EGFR_DOWNREGULATION		20	0.39705405	1.2006745	0.27450982	1	1	4257	tags=65%, list=38%, signal=105%
BENPORATH_PROLIFERATION	BENPORATH_PROLIFERATION		89	0.40702578	1.1999079	0.35714287	1	1	3482	tags=49%, list=31%, signal=71%
NOUZOVA_METHYLATED_IN_APL	NOUZOVA_METHYLATED_IN_APL		22	0.48459578	1.1995368	0.23529412	1	1	3390	tags=45%, list=30%, signal=65%
ZHAN_MULTIPLE_MYELOMA_HP_DN	ZHAN_MULTIPLE_MYELOMA_HP_DN		25	0.4415925	1.1991749	0.31111112	1	1	4241	tags=60%, list=38%, signal=96%
REACTOME_G_PROTEIN_ACTIVATION	REACTOME_G_PROTEIN_ACTIVATION		21	0.4454588	1.1991209	0.23529412	1	1	2725	tags=48%, list=24%, signal=63%
AKL_HTLV1_INFECTION_DN	AKL_HTLV1_INFECTION_DN		33	0.42115206	1.1981385	0.24444444	1	1	2215	tags=39%, list=20%, signal=49%
ALCALA_APOPTOSIS	ALCALA_APOPTOSIS		58	0.33293894	1.1977146	0.27659574	1	1	2407	tags=29%, list=21%, signal=37%
REACTOME_PLATELET_ACTIVATION_TRIGGERS	REACTOME_PLATELET_ACTIVATION_TRIGGERS		42	0.4241939	1.1976718	0.26415095	1	1	2753	tags=48%, list=25%, signal=63%
EBAUER_TARGETS_OF_PAX3_FOXO1_FUSION_DN	EBAUER_TARGETS_OF_PAX3_FOXO1_FUSION_DN		18	0.4438904	1.1964116	0.27450982	1	1	4856	tags=72%, list=43%, signal=127%
RICKMAN_TUMOR_DIFFERENTIATED_WELL_VS_POORLY_UP	RICKMAN_TUMOR_DIFFERENTIATED_WELL_VS_POORLY_UP		119	0.29751766	1.1962924	0.24528302	1	1	2413	tags=28%, list=22%, signal=35%
RODRIGUES_THYROID_CARCINOMA_POORLY_DIFFERENTIATED_UP	RODRIGUES_THYROID_CARCINOMA_POORLY_DIFFERENTIATED_UP		336	0.322622	1.1962585	0.23404256	1	1	3302	tags=38%, list=29%, signal=52%
SMID_BREAST_CANCER_RELAPSE_IN_LUNG_UP	SMID_BREAST_CANCER_RELAPSE_IN_LUNG_UP		15	0.53392524	1.193737	0.25581396	1	1	1987	tags=47%, list=18%, signal=57%
REACTOME_REGULATION_OF_APC_ACTIVATORS_BETWEEN_G1_S_AND_EARLY_ANAPHASE	REACTOME_REGULATION_OF_APC_ACTIVATORS_BETWEEN_G1_S_AND_EARLY_ANAPHASE		55	0.31369266	1.1902181	0.28301886	1	1	4226	tags=45%, list=38%, signal=73%
REACTOME_MRNA_SPLICING_MINOR_PATHWAY	REACTOME_MRNA_SPLICING_MINOR_PATHWAY		29	0.37643427	1.1892706	0.26415095	1	1	4945	tags=59%, list=44%, signal=105%
REACTOME_G_BETA_GAMMA_SIGNALLING_THROUGH_PLC_BETA	REACTOME_G_BETA_GAMMA_SIGNALLING_THROUGH_PLC_BETA		15	0.48894644	1.1888783	0.32	1	1	1926	tags=40%, list=17%, signal=48%
REACTOME_MRNA_SPLICING	REACTOME_MRNA_SPLICING		63	0.3492722	1.1886971	0.35416666	1	1	4945	tags=57%, list=44%, signal=102%
MOREAUX_B_LYMPHOCYTE_MATURATION_BY_TACI_DN	MOREAUX_B_LYMPHOCYTE_MATURATION_BY_TACI_DN		25	0.4297556	1.1886778	0.26530612	1	1	3521	tags=44%, list=31%, signal=64%
RIZKI_TUMOR_INVASIVENESS_3D_UP	RIZKI_TUMOR_INVASIVENESS_3D_UP		121	0.31540498	1.187902	0.10638298	1	1	2994	tags=32%, list=27%, signal=44%
REACTOME_CREB_PHOPHORYLATION_THROUGH_THE_ACTIVATION_OF_RAS	REACTOME_CREB_PHOPHORYLATION_THROUGH_THE_ACTIVATION_OF_RAS		17	0.44002897	1.1876187	0.24489796	1	1	2726	tags=47%, list=24%, signal=62%
ALCALAY_AML_BY_NPM1_LOCALIZATION_DN	ALCALAY_AML_BY_NPM1_LOCALIZATION_DN		124	0.33925754	1.1875631	0.25	1	1	2960	tags=40%, list=26%, signal=53%
VALK_AML_CLUSTER_13	VALK_AML_CLUSTER_13		16	0.4853482	1.186926	0.2631579	1	1	3179	tags=44%, list=28%, signal=61%
LEE_TARGETS_OF_PTCH1_AND_SUFU_DN	LEE_TARGETS_OF_PTCH1_AND_SUFU_DN		39	0.37448728	1.186007	0.25	1	1	4464	tags=64%, list=40%, signal=106%
KEGG_FRUCTOSE_AND_MANNOSE_METABOLISM	KEGG_FRUCTOSE_AND_MANNOSE_METABOLISM		23	0.38968143	1.1858982	0.30769232	1	1	2377	tags=26%, list=21%, signal=33%
REACTOME_AMINO_ACID_TRANSPORT_ACROSS_THE_PLASMA_MEMBRANE	REACTOME_AMINO_ACID_TRANSPORT_ACROSS_THE_PLASMA_MEMBRANE		23	0.48388273	1.185471	0.21818182	1	1	1610	tags=30%, list=14%, signal=35%
BYSTRYKH_HEMATOPOIESIS_STEM_CELL_QTL_CIS	BYSTRYKH_HEMATOPOIESIS_STEM_CELL_QTL_CIS		105	0.32854226	1.1852986	0.22	1	1	2629	tags=28%, list=23%, signal=36%
STEIN_ESR1_TARGETS	STEIN_ESR1_TARGETS		54	0.3783135	1.1852396	0.21276596	1	1	2241	tags=35%, list=20%, signal=44%
SEKI_INFLAMMATORY_RESPONSE_LPS_UP	SEKI_INFLAMMATORY_RESPONSE_LPS_UP		52	0.44792715	1.1846075	0.21568628	1	1	2701	tags=50%, list=24%, signal=66%
WEIGEL_OXIDATIVE_STRESS_BY_HNE_AND_H2O2	WEIGEL_OXIDATIVE_STRESS_BY_HNE_AND_H2O2		28	0.34676892	1.1835366	0.27272728	1	1	2566	tags=36%, list=23%, signal=46%
SAKAI_TUMOR_INFILTRATING_MONOCYTES_DN	SAKAI_TUMOR_INFILTRATING_MONOCYTES_DN		47	0.33895186	1.1812776	0.3	1	1	2569	tags=30%, list=23%, signal=38%
LY_AGING_OLD_DN	LY_AGING_OLD_DN		31	0.47406697	1.1804866	0.33333334	1	1	3302	tags=52%, list=29%, signal=73%
ST_JNK_MAPK_PATHWAY	ST_JNK_MAPK_PATHWAY		24	0.39744204	1.1801935	0.27659574	1	1	1830	tags=29%, list=16%, signal=35%
RUTELLA_RESPONSE_TO_HGF_UP	RUTELLA_RESPONSE_TO_HGF_UP		258	0.3461965	1.1792277	0.33333334	1	1	1864	tags=24%, list=17%, signal=29%
JIANG_HYPOXIA_VIA_VHL	JIANG_HYPOXIA_VIA_VHL		16	0.4007853	1.1775233	0.3125	1	1	5574	tags=75%, list=50%, signal=149%
REACTOME_G2_M_CHECKPOINTS	REACTOME_G2_M_CHECKPOINTS		34	0.4927653	1.1770767	0.3617021	1	1	3220	tags=50%, list=29%, signal=70%
BOYLAN_MULTIPLE_MYELOMA_D_UP	BOYLAN_MULTIPLE_MYELOMA_D_UP		45	0.3579322	1.1760753	0.23684211	1	1	2108	tags=33%, list=19%, signal=41%
LIAN_LIPA_TARGETS_3M	LIAN_LIPA_TARGETS_3M		59	0.5239348	1.1752506	0.30769232	1	1	2355	tags=49%, list=21%, signal=62%
REACTOME_GS_ALPHA_MEDIATED_EVENTS_IN_GLUCAGON_SIGNALLING	REACTOME_GS_ALPHA_MEDIATED_EVENTS_IN_GLUCAGON_SIGNALLING		19	0.46433488	1.1738718	0.31666666	1	1	2630	tags=53%, list=23%, signal=69%
VANTVEER_BREAST_CANCER_BRCA1_UP	VANTVEER_BREAST_CANCER_BRCA1_UP		18	0.3873326	1.1722641	0.22222222	1	1	2527	tags=44%, list=23%, signal=57%
OSMAN_BLADDER_CANCER_DN	OSMAN_BLADDER_CANCER_DN		175	0.24918407	1.1711092	0.26923078	1	1	3265	tags=27%, list=29%, signal=38%
GENTILE_UV_RESPONSE_CLUSTER_D5	GENTILE_UV_RESPONSE_CLUSTER_D5		19	0.38527694	1.1701912	0.25531915	1	1	2466	tags=26%, list=22%, signal=34%
REACTOME_ACTIVATION_OF_KAINATE_RECEPTORS_UPON_GLUTAMATE_BINDING	REACTOME_ACTIVATION_OF_KAINATE_RECEPTORS_UPON_GLUTAMATE_BINDING		22	0.39457923	1.1693751	0.2982456	1	1	1926	tags=27%, list=17%, signal=33%
CHIARETTI_ACUTE_LYMPHOBLASTIC_LEUKEMIA_ZAP70	CHIARETTI_ACUTE_LYMPHOBLASTIC_LEUKEMIA_ZAP70		44	0.34950173	1.169244	0.27659574	1	1	1619	tags=20%, list=14%, signal=24%
REACTOME_SEMA4D_INDUCED_CELL_MIGRATION_AND_GROWTH_CONE_COLLAPSE	REACTOME_SEMA4D_INDUCED_CELL_MIGRATION_AND_GROWTH_CONE_COLLAPSE		16	0.40996414	1.1686956	0.35416666	1	1	712	tags=19%, list=6%, signal=20%
RHODES_UNDIFFERENTIATED_CANCER	RHODES_UNDIFFERENTIATED_CANCER		50	0.40789536	1.1686907	0.2888889	1	1	3558	tags=48%, list=32%, signal=70%
MAYBURD_RESPONSE_TO_L663536_UP	MAYBURD_RESPONSE_TO_L663536_UP		15	0.44028556	1.1682074	0.29787233	1	1	3076	tags=53%, list=27%, signal=73%
YU_MYC_TARGETS_DN	YU_MYC_TARGETS_DN		42	0.45571092	1.1675723	0.27272728	1	1	2993	tags=50%, list=27%, signal=68%
BIOCARTA_CASPASE_PATHWAY	BIOCARTA_CASPASE_PATHWAY		16	0.39032832	1.1673261	0.3137255	1	1	2247	tags=31%, list=20%, signal=39%
YAO_TEMPORAL_RESPONSE_TO_PROGESTERONE_CLUSTER_16	YAO_TEMPORAL_RESPONSE_TO_PROGESTERONE_CLUSTER_16		62	0.44006678	1.1666927	0.30508474	1	1	1941	tags=29%, list=17%, signal=35%
BIOCARTA_TNFR1_PATHWAY	BIOCARTA_TNFR1_PATHWAY		19	0.34441304	1.1666893	0.2244898	1	1	1598	tags=26%, list=14%, signal=31%
REACTOME_CYCLIN_E_ASSOCIATED_EVENTS_DURING_G1_S_TRANSITION_	REACTOME_CYCLIN_E_ASSOCIATED_EVENTS_DURING_G1_S_TRANSITION_		49	0.32151818	1.1664908	0.27450982	1	1	4275	tags=47%, list=38%, signal=76%
NOUZOVA_TRETINOIN_AND_H4_ACETYLATION	NOUZOVA_TRETINOIN_AND_H4_ACETYLATION		78	0.2843819	1.1664559	0.1627907	1	1	3324	tags=36%, list=30%, signal=51%
REACTOME_CDC20_PHOSPHO_APC_MEDIATED_DEGRADATION_OF_CYCLIN_A	REACTOME_CDC20_PHOSPHO_APC_MEDIATED_DEGRADATION_OF_CYCLIN_A		51	0.31837353	1.1659436	0.29411766	1	1	4226	tags=45%, list=38%, signal=72%
MARSON_FOXP3_TARGETS_UP	MARSON_FOXP3_TARGETS_UP		50	0.4188147	1.1658801	0.3409091	1	1	2538	tags=38%, list=23%, signal=49%
TAKEDA_TARGETS_OF_NUP98_HOXA9_FUSION_8D_DN	TAKEDA_TARGETS_OF_NUP98_HOXA9_FUSION_8D_DN		113	0.4379169	1.1657624	0.3125	1	1	1812	tags=35%, list=16%, signal=41%
REACTOME_SIGNALING_BY_EGFR	REACTOME_SIGNALING_BY_EGFR		38	0.3288073	1.1656781	0.21052632	1	1	4442	tags=58%, list=40%, signal=96%
REACTOME_INTEGRIN_ALPHAIIBBETA3_SIGNALING	REACTOME_INTEGRIN_ALPHAIIBBETA3_SIGNALING		17	0.44443262	1.1632696	0.2173913	1	1	2994	tags=41%, list=27%, signal=56%
VALK_AML_WITH_CEBPA	VALK_AML_WITH_CEBPA		24	0.40002614	1.1629753	0.20754717	1	1	2288	tags=29%, list=20%, signal=37%
ROSS_LEUKEMIA_WITH_MLL_FUSIONS	ROSS_LEUKEMIA_WITH_MLL_FUSIONS		49	0.38712537	1.1621155	0.31914893	1	1	2133	tags=27%, list=19%, signal=33%
CAFFAREL_RESPONSE_TO_THC_24HR_5_UP	CAFFAREL_RESPONSE_TO_THC_24HR_5_UP		18	0.3303447	1.1620969	0.3018868	1	1	2589	tags=33%, list=23%, signal=43%
DIRMEIER_LMP1_RESPONSE_LATE_UP	DIRMEIER_LMP1_RESPONSE_LATE_UP		28	0.3680598	1.1619506	0.24489796	1	1	4366	tags=54%, list=39%, signal=88%
NUNODA_RESPONSE_TO_DASATINIB_IMATINIB_UP	NUNODA_RESPONSE_TO_DASATINIB_IMATINIB_UP		21	0.37177858	1.1618937	0.3043478	1	1	1825	tags=29%, list=16%, signal=34%
CAMPS_COLON_CANCER_COPY_NUMBER_UP	CAMPS_COLON_CANCER_COPY_NUMBER_UP		46	0.29624754	1.1610671	0.2857143	1	1	3422	tags=37%, list=31%, signal=53%
LASTOWSKA_NEUROBLASTOMA_COPY_NUMBER_DN	LASTOWSKA_NEUROBLASTOMA_COPY_NUMBER_DN		387	0.23640557	1.1607976	0.26666668	1	1	2935	tags=27%, list=26%, signal=35%
KEGG_NUCLEOTIDE_EXCISION_REPAIR	KEGG_NUCLEOTIDE_EXCISION_REPAIR		38	0.34730792	1.1606501	0.3137255	1	1	4633	tags=53%, list=41%, signal=89%
YAO_TEMPORAL_RESPONSE_TO_PROGESTERONE_CLUSTER_14	YAO_TEMPORAL_RESPONSE_TO_PROGESTERONE_CLUSTER_14		97	0.29398552	1.1603044	0.2857143	1	1	4187	tags=40%, list=37%, signal=64%
REACTOME_TRANSCRIPTION_OF_THE_HIV_GENOME	REACTOME_TRANSCRIPTION_OF_THE_HIV_GENOME		48	0.3240684	1.1602069	0.33962265	0.9995739	1	4559	tags=50%, list=41%, signal=84%
KEGG_PROGESTERONE_MEDIATED_OOCYTE_MATURATION	KEGG_PROGESTERONE_MEDIATED_OOCYTE_MATURATION		56	0.32905996	1.1597979	0.29411766	0.9989587	1	2990	tags=34%, list=27%, signal=46%
ROVERSI_GLIOMA_COPY_NUMBER_UP	ROVERSI_GLIOMA_COPY_NUMBER_UP		60	0.3576465	1.1570146	0.27659574	1	1	2790	tags=38%, list=25%, signal=51%
TARTE_PLASMA_CELL_VS_B_LYMPHOCYTE_DN	TARTE_PLASMA_CELL_VS_B_LYMPHOCYTE_DN		26	0.46720913	1.1567782	0.29411766	1	1	2701	tags=42%, list=24%, signal=56%
SHAFFER_IRF4_MULTIPLE_MYELOMA_PROGRAM	SHAFFER_IRF4_MULTIPLE_MYELOMA_PROGRAM		25	0.41612434	1.1561137	0.29166666	1	1	1896	tags=32%, list=17%, signal=38%
GAUSSMANN_MLL_AF4_FUSION_TARGETS_G_UP	GAUSSMANN_MLL_AF4_FUSION_TARGETS_G_UP		108	0.36311293	1.1556122	0.22916667	1	1	2658	tags=32%, list=24%, signal=42%
KEGG_ANTIGEN_PROCESSING_AND_PRESENTATION	KEGG_ANTIGEN_PROCESSING_AND_PRESENTATION		34	0.35054174	1.155213	0.23529412	1	1	2140	tags=26%, list=19%, signal=33%
DING_LUNG_CANCER_EXPRESSION_BY_COPY_NUMBER	DING_LUNG_CANCER_EXPRESSION_BY_COPY_NUMBER		55	0.33810106	1.1548166	0.39215687	0.99997956	1	2436	tags=35%, list=22%, signal=44%
HOFFMANN_PRE_BI_TO_LARGE_PRE_BII_LYMPHOCYTE_DN	HOFFMANN_PRE_BI_TO_LARGE_PRE_BII_LYMPHOCYTE_DN		51	0.40889475	1.1528778	0.27083334	1	1	1850	tags=29%, list=17%, signal=35%
BIOCARTA_FCER1_PATHWAY	BIOCARTA_FCER1_PATHWAY		24	0.41106504	1.1525953	0.31111112	1	1	2753	tags=46%, list=25%, signal=61%
REACTOME_NCAM1_INTERACTIONS	REACTOME_NCAM1_INTERACTIONS		34	0.46521243	1.15179	0.29090908	1	1	2552	tags=41%, list=23%, signal=53%
REACTOME_MITOTIC_M_M_G1_PHASES	REACTOME_MITOTIC_M_M_G1_PHASES		102	0.35978898	1.1513853	0.3469388	1	1	4226	tags=45%, list=38%, signal=72%
REACTOME_ACTIVATION_OF_ATR_IN_RESPONSE_TO_REPLICATION_STRESS	REACTOME_ACTIVATION_OF_ATR_IN_RESPONSE_TO_REPLICATION_STRESS		31	0.480715	1.1503695	0.38297874	1	1	3213	tags=48%, list=29%, signal=68%
MULLIGHAN_MLL_SIGNATURE_1_UP	MULLIGHAN_MLL_SIGNATURE_1_UP		233	0.30393052	1.1502566	0.29166666	1	1	3587	tags=36%, list=32%, signal=53%
KEGG_CHEMOKINE_SIGNALING_PATHWAY	KEGG_CHEMOKINE_SIGNALING_PATHWAY		129	0.3784834	1.1494687	0.32608697	1	1	2999	tags=43%, list=27%, signal=59%
GRADE_COLON_AND_RECTAL_CANCER_UP	GRADE_COLON_AND_RECTAL_CANCER_UP		161	0.27522603	1.147296	0.28	1	1	4125	tags=38%, list=37%, signal=59%
RODWELL_AGING_KIDNEY_UP	RODWELL_AGING_KIDNEY_UP		205	0.40166768	1.1456286	0.33333334	1	1	2244	tags=33%, list=20%, signal=41%
SCHEIDEREIT_IKK_INTERACTING_PROTEINS	SCHEIDEREIT_IKK_INTERACTING_PROTEINS		15	0.38104144	1.1447722	0.26530612	1	1	2566	tags=33%, list=23%, signal=43%
JIANG_VHL_TARGETS	JIANG_VHL_TARGETS		52	0.28984043	1.143995	0.3018868	1	1	5047	tags=52%, list=45%, signal=94%
REACTOME_ADP_SIGNALLING_THROUGH_P2Y_PURINOCEPTOR_12	REACTOME_ADP_SIGNALLING_THROUGH_P2Y_PURINOCEPTOR_12		17	0.4631353	1.1432909	0.3265306	1	1	2725	tags=53%, list=24%, signal=70%
REACTOME_SIGNALLING_TO_RAS	REACTOME_SIGNALLING_TO_RAS		18	0.39184558	1.1429363	0.32	1	1	4442	tags=50%, list=40%, signal=83%
MULLIGHAN_MLL_SIGNATURE_2_UP	MULLIGHAN_MLL_SIGNATURE_2_UP		242	0.304164	1.1429126	0.29787233	1	1	2307	tags=24%, list=21%, signal=29%
VERNELL_RETINOBLASTOMA_PATHWAY_UP	VERNELL_RETINOBLASTOMA_PATHWAY_UP		29	0.44099718	1.1427354	0.31111112	1	1	1310	tags=28%, list=12%, signal=31%
ST_B_CELL_ANTIGEN_RECEPTOR	ST_B_CELL_ANTIGEN_RECEPTOR		26	0.37347955	1.1426053	0.27659574	1	1	2038	tags=27%, list=18%, signal=33%
GUENTHER_GROWTH_SPHERICAL_VS_ADHERENT_UP	GUENTHER_GROWTH_SPHERICAL_VS_ADHERENT_UP		16	0.47609165	1.1417484	0.30232558	1	1	2405	tags=50%, list=21%, signal=64%
REACTOME_SHCMEDIATED_CASCADE	REACTOME_SHCMEDIATED_CASCADE		16	0.47550675	1.1405464	0.27272728	1	1	1198	tags=25%, list=11%, signal=28%
PACHER_TARGETS_OF_IGF1_AND_IGF2_UP	PACHER_TARGETS_OF_IGF1_AND_IGF2_UP		21	0.424498	1.1390914	0.30612245	1	1	4025	tags=48%, list=36%, signal=74%
PUIFFE_INVASION_INHIBITED_BY_ASCITES_UP	PUIFFE_INVASION_INHIBITED_BY_ASCITES_UP		45	0.3340077	1.1377836	0.3448276	1	1	3090	tags=40%, list=28%, signal=55%
HOSHIDA_LIVER_CANCER_SURVIVAL_UP	HOSHIDA_LIVER_CANCER_SURVIVAL_UP		50	0.3852332	1.137327	0.20408164	1	1	1644	tags=26%, list=15%, signal=30%
BROWNE_HCMV_INFECTION_12HR_UP	BROWNE_HCMV_INFECTION_12HR_UP		58	0.3255912	1.1364208	0.2244898	1	1	3362	tags=41%, list=30%, signal=59%
OSMAN_BLADDER_CANCER_UP	OSMAN_BLADDER_CANCER_UP		203	0.2700015	1.1349121	0.28301886	1	1	3831	tags=37%, list=34%, signal=55%
HELLER_HDAC_TARGETS_UP	HELLER_HDAC_TARGETS_UP		163	0.3119482	1.1348101	0.3148148	1	1	3195	tags=33%, list=29%, signal=46%
KEGG_CELL_CYCLE	KEGG_CELL_CYCLE		83	0.334165	1.1343545	0.33333334	1	1	3220	tags=39%, list=29%, signal=54%
REACTOME_INNATE_IMMUNITY_SIGNALING	REACTOME_INNATE_IMMUNITY_SIGNALING		68	0.3760366	1.1338555	0.28846154	1	1	2014	tags=29%, list=18%, signal=36%
WEI_MYCN_TARGETS_WITH_E_BOX	WEI_MYCN_TARGETS_WITH_E_BOX		426	0.2510267	1.1335174	0.27083334	1	1	3838	tags=37%, list=34%, signal=54%
SCHUHMACHER_MYC_TARGETS_UP	SCHUHMACHER_MYC_TARGETS_UP		49	0.33910754	1.1333365	0.3265306	1	1	4133	tags=51%, list=37%, signal=81%
LAIHO_COLORECTAL_CANCER_SERRATED_DN	LAIHO_COLORECTAL_CANCER_SERRATED_DN		47	0.33068907	1.1325948	0.32608697	1	1	1769	tags=23%, list=16%, signal=28%
HOSHIDA_LIVER_CANCER_SUBCLASS_S1	HOSHIDA_LIVER_CANCER_SUBCLASS_S1		184	0.36983266	1.1325463	0.32142857	1	1	2499	tags=33%, list=22%, signal=41%
MELLMAN_TUT1_TARGETS_DN	MELLMAN_TUT1_TARGETS_DN		31	0.3733618	1.1319914	0.29166666	1	1	1496	tags=26%, list=13%, signal=30%
NGUYEN_NOTCH1_TARGETS_DN	NGUYEN_NOTCH1_TARGETS_DN		47	0.34765485	1.1318494	0.24528302	0.9995814	1	584	tags=15%, list=5%, signal=16%
SASSON_RESPONSE_TO_GONADOTROPHINS_DN	SASSON_RESPONSE_TO_GONADOTROPHINS_DN		46	0.38996726	1.1317183	0.33333334	0.99789006	1	2745	tags=37%, list=25%, signal=49%
FOURNIER_ACINAR_DEVELOPMENT_LATE_2	FOURNIER_ACINAR_DEVELOPMENT_LATE_2		179	0.30333453	1.131607	0.35416666	0.99597377	1	4137	tags=46%, list=37%, signal=72%
ZUCCHI_METASTASIS_DN	ZUCCHI_METASTASIS_DN		19	0.45204192	1.1312989	0.29545453	0.99452037	1	3444	tags=37%, list=31%, signal=53%
LIU_NASOPHARYNGEAL_CARCINOMA	LIU_NASOPHARYNGEAL_CARCINOMA		34	0.346055	1.1310698	0.28	0.99275416	1	5312	tags=62%, list=47%, signal=117%
RUTELLA_RESPONSE_TO_CSF2RB_AND_IL4_UP	RUTELLA_RESPONSE_TO_CSF2RB_AND_IL4_UP		209	0.33518448	1.1297457	0.27906978	0.9952971	1	2359	tags=29%, list=21%, signal=36%
MODY_HIPPOCAMPUS_PRENATAL	MODY_HIPPOCAMPUS_PRENATAL		21	0.3517749	1.1294224	0.32608697	0.9941146	1	1779	tags=24%, list=16%, signal=28%
CHIARADONNA_NEOPLASTIC_TRANSFORMATION_KRAS_UP	CHIARADONNA_NEOPLASTIC_TRANSFORMATION_KRAS_UP		88	0.3535966	1.129343	0.30769232	0.9919246	1	3329	tags=36%, list=30%, signal=51%
SHIPP_DLBCL_VS_FOLLICULAR_LYMPHOMA_DN	SHIPP_DLBCL_VS_FOLLICULAR_LYMPHOMA_DN		29	0.43745586	1.128509	0.3125	0.99251634	1	1848	tags=34%, list=17%, signal=41%
KEGG_RNA_DEGRADATION	KEGG_RNA_DEGRADATION		34	0.34487626	1.1278011	0.39130434	0.9926207	1	2281	tags=32%, list=20%, signal=41%
KEGG_ADHERENS_JUNCTION	KEGG_ADHERENS_JUNCTION		52	0.35535875	1.1271489	0.2857143	0.99334276	1	712	tags=17%, list=6%, signal=18%
WHITEFORD_PEDIATRIC_CANCER_MARKERS	WHITEFORD_PEDIATRIC_CANCER_MARKERS		66	0.44238064	1.1262445	0.35714287	0.99378926	1	3324	tags=52%, list=30%, signal=73%
REACTOME_RNA_POLYMERASE_II_TRANSCRIPTION	REACTOME_RNA_POLYMERASE_II_TRANSCRIPTION		70	0.30925956	1.1250935	0.37254903	0.99512553	1	4625	tags=50%, list=41%, signal=85%
ROSS_AML_WITH_MLL_FUSIONS	ROSS_AML_WITH_MLL_FUSIONS		53	0.34111705	1.1248988	0.26923078	0.99327224	1	2717	tags=32%, list=24%, signal=42%
VANHARANTA_UTERINE_FIBROID_UP	VANHARANTA_UTERINE_FIBROID_UP		26	0.4391934	1.1246526	0.27868852	0.9921499	1	2552	tags=35%, list=23%, signal=45%
SETLUR_PROSTATE_CANCER_TMPRSS2_ERG_FUSION_UP	SETLUR_PROSTATE_CANCER_TMPRSS2_ERG_FUSION_UP		43	0.3386902	1.1244406	0.25925925	0.99041355	1	3015	tags=40%, list=27%, signal=54%
RICKMAN_HEAD_AND_NECK_CANCER_A	RICKMAN_HEAD_AND_NECK_CANCER_A		49	0.4053814	1.1240057	0.2244898	0.9896861	1	1284	tags=31%, list=11%, signal=34%
PUIFFE_INVASION_INHIBITED_BY_ASCITES_DN	PUIFFE_INVASION_INHIBITED_BY_ASCITES_DN		85	0.2898532	1.1237533	0.25	0.98829	1	4836	tags=47%, list=43%, signal=82%
LY_AGING_PREMATURE_DN	LY_AGING_PREMATURE_DN		19	0.47910568	1.1227958	0.3181818	0.9893245	1	3302	tags=58%, list=29%, signal=82%
THUM_SYSTOLIC_HEART_FAILURE_UP	THUM_SYSTOLIC_HEART_FAILURE_UP		251	0.3473851	1.1224251	0.34615386	0.9884152	1	2010	tags=27%, list=18%, signal=32%
BENPORATH_ES_1	BENPORATH_ES_1		237	0.30472818	1.1220082	0.36585367	0.9874986	1	3324	tags=37%, list=30%, signal=51%
LINDGREN_BLADDER_CANCER_HIGH_RECURRENCE	LINDGREN_BLADDER_CANCER_HIGH_RECURRENCE		32	0.48495868	1.1204056	0.33962265	0.99060214	1	2192	tags=34%, list=20%, signal=43%
ENK_UV_RESPONSE_KERATINOCYTE_DN	ENK_UV_RESPONSE_KERATINOCYTE_DN		307	0.26405573	1.118633	0.29090908	0.99557203	1	3886	tags=37%, list=35%, signal=55%
MCBRYAN_PUBERTAL_BREAST_5_6WK_DN	MCBRYAN_PUBERTAL_BREAST_5_6WK_DN		85	0.30139682	1.118533	0.20754717	0.99368817	1	1367	tags=19%, list=12%, signal=21%
REACTOME_G_PROTEIN_BETA_GAMMA_SIGNALLING	REACTOME_G_PROTEIN_BETA_GAMMA_SIGNALLING		19	0.41822016	1.1185014	0.3846154	0.9914074	1	2753	tags=42%, list=25%, signal=56%
FARMER_BREAST_CANCER_CLUSTER_2	FARMER_BREAST_CANCER_CLUSTER_2		21	0.5467763	1.1179956	0.35555556	0.9912393	1	3171	tags=62%, list=28%, signal=86%
TONKS_TARGETS_OF_RUNX1_RUNX1T1_FUSION_SUSTAINED_IN_MONOCYTE_UP	TONKS_TARGETS_OF_RUNX1_RUNX1T1_FUSION_SUSTAINED_IN_MONOCYTE_UP		15	0.45577273	1.1169505	0.28	0.9917208	1	46	tags=13%, list=0%, signal=13%
JI_METASTASIS_REPRESSED_BY_STK11	JI_METASTASIS_REPRESSED_BY_STK11		17	0.45881447	1.1169283	0.25581396	0.9896595	1	1121	tags=24%, list=10%, signal=26%
SHEDDEN_LUNG_CANCER_POOR_SURVIVAL_A6	SHEDDEN_LUNG_CANCER_POOR_SURVIVAL_A6		274	0.33286247	1.1169199	0.3409091	0.98738104	1	3191	tags=40%, list=28%, signal=55%
SMID_BREAST_CANCER_BASAL_UP	SMID_BREAST_CANCER_BASAL_UP		390	0.32559967	1.1163651	0.25	0.98699385	1	2960	tags=35%, list=26%, signal=46%
HELLER_HDAC_TARGETS_DN	HELLER_HDAC_TARGETS_DN		169	0.29149705	1.1160533	0.27906978	0.98586875	1	3489	tags=39%, list=31%, signal=56%
BHATTACHARYA_EMBRYONIC_STEM_CELL	BHATTACHARYA_EMBRYONIC_STEM_CELL		50	0.32285583	1.1157504	0.23404256	0.98494995	1	2193	tags=28%, list=20%, signal=35%
FULCHER_INFLAMMATORY_RESPONSE_LECTIN_VS_LPS_UP	FULCHER_INFLAMMATORY_RESPONSE_LECTIN_VS_LPS_UP		317	0.30819538	1.1156055	0.3469388	0.98332185	1	2963	tags=33%, list=26%, signal=43%
KEGG_AMYOTROPHIC_LATERAL_SCLEROSIS_ALS	KEGG_AMYOTROPHIC_LATERAL_SCLEROSIS_ALS		29	0.3371183	1.1143411	0.32608697	0.9854374	1	3249	tags=45%, list=29%, signal=63%
MCLACHLAN_DENTAL_CARIES_UP	MCLACHLAN_DENTAL_CARIES_UP		134	0.4210009	1.1130512	0.34545454	0.9875065	1	1918	tags=34%, list=17%, signal=41%
DAIRKEE_TERT_TARGETS_UP	DAIRKEE_TERT_TARGETS_UP		212	0.23207639	1.1129118	0.28	0.9857233	1	3156	tags=25%, list=28%, signal=35%
SENESE_HDAC1_AND_HDAC2_TARGETS_UP	SENESE_HDAC1_AND_HDAC2_TARGETS_UP		117	0.33984265	1.1128621	0.2857143	0.983546	1	1191	tags=21%, list=11%, signal=23%
REACTOME_G_BETA_GAMMA_SIGNALLING_THROUGH_PI3KGAMMA	REACTOME_G_BETA_GAMMA_SIGNALLING_THROUGH_PI3KGAMMA		17	0.4361541	1.1125144	0.36	0.9824224	1	2753	tags=47%, list=25%, signal=62%
DAIRKEE_TERT_TARGETS_DN	DAIRKEE_TERT_TARGETS_DN		41	0.34672937	1.1104143	0.36206895	0.9879052	1	2909	tags=44%, list=26%, signal=59%
REACTOME_CHOLESTEROL_BIOSYNTHESIS	REACTOME_CHOLESTEROL_BIOSYNTHESIS		17	0.44479507	1.1103234	0.40816328	0.98591816	1	1932	tags=35%, list=17%, signal=43%
DUTTA_APOPTOSIS_VIA_NFKB	DUTTA_APOPTOSIS_VIA_NFKB		16	0.44039586	1.1097684	0.4	0.98567027	1	2960	tags=44%, list=26%, signal=59%
AMIT_SERUM_RESPONSE_120_MCF10A	AMIT_SERUM_RESPONSE_120_MCF10A		45	0.380852	1.1093847	0.3137255	0.98513824	1	2027	tags=33%, list=18%, signal=41%
GEORGES_TARGETS_OF_MIR192_AND_MIR215	GEORGES_TARGETS_OF_MIR192_AND_MIR215		415	0.26676664	1.1080425	0.29787233	0.98733425	1	2058	tags=23%, list=18%, signal=27%
CROMER_METASTASIS_UP	CROMER_METASTASIS_UP		36	0.34542292	1.107011	0.39215687	0.9887366	1	2428	tags=31%, list=22%, signal=39%
GRABARCZYK_BCL11B_TARGETS_UP	GRABARCZYK_BCL11B_TARGETS_UP		41	0.33992663	1.1055162	0.3265306	0.9914656	1	3794	tags=44%, list=34%, signal=66%
LENAOUR_DENDRITIC_CELL_MATURATION_DN	LENAOUR_DENDRITIC_CELL_MATURATION_DN		72	0.3993526	1.105245	0.35714287	0.99006337	1	3105	tags=43%, list=28%, signal=59%
BILD_E2F3_ONCOGENIC_SIGNATURE	BILD_E2F3_ONCOGENIC_SIGNATURE		119	0.30768615	1.1051804	0.28	0.98802686	1	2750	tags=31%, list=25%, signal=41%
SMID_BREAST_CANCER_RELAPSE_IN_BONE_DN	SMID_BREAST_CANCER_RELAPSE_IN_BONE_DN		183	0.33098784	1.1051396	0.2857143	0.9859807	1	1674	tags=24%, list=15%, signal=28%
RODRIGUES_THYROID_CARCINOMA_ANAPLASTIC_DN	RODRIGUES_THYROID_CARCINOMA_ANAPLASTIC_DN		263	0.30730882	1.1048181	0.3888889	0.98512506	1	2359	tags=27%, list=21%, signal=34%
WOO_LIVER_CANCER_RECURRENCE_UP	WOO_LIVER_CANCER_RECURRENCE_UP		73	0.39786002	1.103772	0.34615386	0.9862223	1	2552	tags=36%, list=23%, signal=46%
REACTOME_POST_NMDA_RECEPTOR_ACTIVATION_EVENTS	REACTOME_POST_NMDA_RECEPTOR_ACTIVATION_EVENTS		22	0.40189132	1.1029072	0.33333334	0.9866345	1	2726	tags=45%, list=24%, signal=60%
TANG_SENESCENCE_TP53_TARGETS_DN	TANG_SENESCENCE_TP53_TARGETS_DN		29	0.44991398	1.1011474	0.33333334	0.9900715	1	2960	tags=52%, list=26%, signal=70%
HINATA_NFKB_TARGETS_FIBROBLAST_UP	HINATA_NFKB_TARGETS_FIBROBLAST_UP		43	0.36255172	1.1005102	0.33333334	0.9897528	1	4349	tags=60%, list=39%, signal=98%
GINESTIER_BREAST_CANCER_20Q13_AMPLIFICATION_UP	GINESTIER_BREAST_CANCER_20Q13_AMPLIFICATION_UP		49	0.28085217	1.0996939	0.38709676	0.9908014	1	3306	tags=33%, list=30%, signal=46%
BIOCARTA_CDC42RAC_PATHWAY	BIOCARTA_CDC42RAC_PATHWAY		15	0.39653024	1.0993526	0.2826087	0.9898033	1	1143	tags=27%, list=10%, signal=30%
CHAUHAN_RESPONSE_TO_METHOXYESTRADIOL_UP	CHAUHAN_RESPONSE_TO_METHOXYESTRADIOL_UP		31	0.3128505	1.0993347	0.31707317	0.98774403	1	2656	tags=23%, list=24%, signal=30%
REACTOME_GLUCAGON_SIGNALING_IN_METABOLIC_REGULATION	REACTOME_GLUCAGON_SIGNALING_IN_METABOLIC_REGULATION		22	0.41279227	1.0992026	0.36507937	0.986121	1	2971	tags=50%, list=27%, signal=68%
LIU_SOX4_TARGETS_DN	LIU_SOX4_TARGETS_DN		187	0.22769246	1.0985471	0.3148148	0.9862769	1	2913	tags=26%, list=26%, signal=34%
DAVICIONI_MOLECULAR_ARMS_VS_ERMS_UP	DAVICIONI_MOLECULAR_ARMS_VS_ERMS_UP		184	0.2561276	1.0977813	0.28	0.9866941	1	3206	tags=33%, list=29%, signal=45%
CHIANG_LIVER_CANCER_SUBCLASS_INTERFERON_DN	CHIANG_LIVER_CANCER_SUBCLASS_INTERFERON_DN		19	0.44042554	1.0970032	0.34615386	0.98695064	1	1645	tags=32%, list=15%, signal=37%
MORI_SMALL_PRE_BII_LYMPHOCYTE_DN	MORI_SMALL_PRE_BII_LYMPHOCYTE_DN		46	0.31466419	1.0952694	0.2857143	0.99041104	1	341	tags=13%, list=3%, signal=13%
OUYANG_PROSTATE_CANCER_MARKERS	OUYANG_PROSTATE_CANCER_MARKERS		15	0.39985052	1.0946101	0.36734694	0.9904361	1	2707	tags=47%, list=24%, signal=61%
CHEBOTAEV_GR_TARGETS_DN	CHEBOTAEV_GR_TARGETS_DN		73	0.4009877	1.094466	0.3272727	0.98900247	1	3146	tags=44%, list=28%, signal=61%
RIZKI_TUMOR_INVASIVENESS_3D_DN	RIZKI_TUMOR_INVASIVENESS_3D_DN		150	0.29586875	1.0942864	0.33333334	0.9873448	1	1886	tags=20%, list=17%, signal=24%
KEGG_PRION_DISEASES	KEGG_PRION_DISEASES		20	0.433679	1.094111	0.3877551	0.9856899	1	2014	tags=35%, list=18%, signal=43%
KEGG_PATHOGENIC_ESCHERICHIA_COLI_INFECTION	KEGG_PATHOGENIC_ESCHERICHIA_COLI_INFECTION		37	0.35003832	1.0939068	0.36956522	0.98420054	1	1918	tags=30%, list=17%, signal=36%
BIOCARTA_ERK_PATHWAY	BIOCARTA_ERK_PATHWAY		16	0.3754355	1.0933659	0.39215687	0.9836358	1	2726	tags=44%, list=24%, signal=58%
JAERVINEN_AMPLIFIED_IN_LARYNGEAL_CANCER	JAERVINEN_AMPLIFIED_IN_LARYNGEAL_CANCER		20	0.3314029	1.0933102	0.3877551	0.98165816	1	2928	tags=35%, list=26%, signal=47%
KLEIN_PRIMARY_EFFUSION_LYMPHOMA_DN	KLEIN_PRIMARY_EFFUSION_LYMPHOMA_DN		37	0.42709687	1.0931479	0.33333334	0.9802924	1	2538	tags=41%, list=23%, signal=52%
BOYLAN_MULTIPLE_MYELOMA_D_DN	BOYLAN_MULTIPLE_MYELOMA_D_DN		51	0.36461967	1.0931264	0.38	0.978318	1	2164	tags=27%, list=19%, signal=34%
BOYLAN_MULTIPLE_MYELOMA_D_CLUSTER_DN	BOYLAN_MULTIPLE_MYELOMA_D_CLUSTER_DN		24	0.37802097	1.0929335	0.37254903	0.97692865	1	1623	tags=25%, list=14%, signal=29%
REACTOME_SPHINGOLIPID_METABOLISM	REACTOME_SPHINGOLIPID_METABOLISM		15	0.3924238	1.0923387	0.36956522	0.9769969	1	4241	tags=60%, list=38%, signal=96%
ZHANG_BREAST_CANCER_PROGENITORS_UP	ZHANG_BREAST_CANCER_PROGENITORS_UP		234	0.30532318	1.0905513	0.33333334	0.9812027	1	2794	tags=26%, list=25%, signal=35%
SANA_TNF_SIGNALING_UP	SANA_TNF_SIGNALING_UP		47	0.4550061	1.0903976	0.35849056	0.97947484	1	2355	tags=38%, list=21%, signal=48%
SWEET_KRAS_TARGETS_DN	SWEET_KRAS_TARGETS_DN		15	0.40418676	1.0897428	0.3559322	0.9795653	1	4720	tags=60%, list=42%, signal=104%
COATES_MACROPHAGE_M1_VS_M2_DN	COATES_MACROPHAGE_M1_VS_M2_DN		48	0.378663	1.0893505	0.36206895	0.9786608	1	3133	tags=42%, list=28%, signal=58%
ROSTY_CERVICAL_CANCER_PROLIFERATION_CLUSTER	ROSTY_CERVICAL_CANCER_PROLIFERATION_CLUSTER		84	0.45239833	1.0890626	0.44444445	0.9778267	1	3213	tags=51%, list=29%, signal=71%
REACTOME_TRANSCRIPTION_COUPLED_NER	REACTOME_TRANSCRIPTION_COUPLED_NER		40	0.32716033	1.0885205	0.34615386	0.97786707	1	4633	tags=45%, list=41%, signal=76%
FURUKAWA_DUSP6_TARGETS_PCI35_DN	FURUKAWA_DUSP6_TARGETS_PCI35_DN		41	0.39049384	1.0883192	0.44680852	0.97642213	1	2650	tags=46%, list=24%, signal=60%
MCLACHLAN_DENTAL_CARIES_DN	MCLACHLAN_DENTAL_CARIES_DN		146	0.39679217	1.088033	0.3148148	0.9752586	1	1918	tags=33%, list=17%, signal=39%
HAHTOLA_SEZARY_SYNDROM_DN	HAHTOLA_SEZARY_SYNDROM_DN		22	0.46140033	1.0876844	0.34615386	0.97466123	1	1798	tags=41%, list=16%, signal=49%
EGUCHI_CELL_CYCLE_RB1_TARGETS	EGUCHI_CELL_CYCLE_RB1_TARGETS		15	0.5985821	1.0876077	0.44444445	0.9728717	1	1828	tags=53%, list=16%, signal=64%
AMUNDSON_GENOTOXIC_SIGNATURE	AMUNDSON_GENOTOXIC_SIGNATURE		63	0.30466005	1.0875535	0.37037036	0.9709228	1	4547	tags=49%, list=41%, signal=82%
REACTOME_ADP_SIGNALLING_THROUGH_P2Y_PURINOCEPTOR_1	REACTOME_ADP_SIGNALLING_THROUGH_P2Y_PURINOCEPTOR_1		18	0.44218498	1.0875461	0.37037036	0.968925	1	1926	tags=39%, list=17%, signal=47%
MCCLUNG_DELTA_FOSB_TARGETS_2WK	MCCLUNG_DELTA_FOSB_TARGETS_2WK		34	0.40688524	1.0873476	0.3043478	0.9674008	1	3049	tags=44%, list=27%, signal=60%
COATES_MACROPHAGE_M1_VS_M2_UP	COATES_MACROPHAGE_M1_VS_M2_UP		47	0.38549054	1.0854276	0.33333334	0.9711373	1	2935	tags=43%, list=26%, signal=57%
KEGG_MAPK_SIGNALING_PATHWAY	KEGG_MAPK_SIGNALING_PATHWAY		172	0.31665573	1.0853609	0.34042552	0.9693797	1	2060	tags=27%, list=18%, signal=33%
LU_AGING_BRAIN_UP	LU_AGING_BRAIN_UP		88	0.2789978	1.084769	0.32	0.96900886	1	2869	tags=31%, list=26%, signal=41%
ZHANG_ANTIVIRAL_RESPONSE_TO_RIBAVIRIN_DN	ZHANG_ANTIVIRAL_RESPONSE_TO_RIBAVIRIN_DN		28	0.40686768	1.0837809	0.33333334	0.97037286	1	1806	tags=36%, list=16%, signal=42%
MUELLER_PLURINET	MUELLER_PLURINET		208	0.2930408	1.0837404	0.41304347	0.9684417	1	3310	tags=34%, list=30%, signal=48%
MCCABE_BOUND_BY_HOXC6	MCCABE_BOUND_BY_HOXC6		180	0.25069743	1.0832084	0.24	0.9682847	1	1897	tags=20%, list=17%, signal=24%
BOYAULT_LIVER_CANCER_SUBCLASS_G123_UP	BOYAULT_LIVER_CANCER_SUBCLASS_G123_UP		26	0.37060916	1.0828238	0.38297874	0.9677553	1	3430	tags=38%, list=31%, signal=55%
BOYAULT_LIVER_CANCER_SUBCLASS_G6_UP	BOYAULT_LIVER_CANCER_SUBCLASS_G6_UP		41	0.36214107	1.0825564	0.31914893	0.9665825	1	2395	tags=34%, list=21%, signal=43%
BIOCARTA_HDAC_PATHWAY	BIOCARTA_HDAC_PATHWAY		18	0.40015766	1.0821093	0.40816328	0.9662929	1	1945	tags=33%, list=17%, signal=40%
ZHAN_MULTIPLE_MYELOMA_CD2_UP	ZHAN_MULTIPLE_MYELOMA_CD2_UP		20	0.38878378	1.081921	0.3529412	0.9648942	1	2900	tags=40%, list=26%, signal=54%
BENPORATH_SOX2_TARGETS	BENPORATH_SOX2_TARGETS		399	0.2364647	1.0816087	0.35555556	0.96408355	1	3598	tags=35%, list=32%, signal=50%
BLALOCK_ALZHEIMERS_DISEASE_INCIPIENT_UP	BLALOCK_ALZHEIMERS_DISEASE_INCIPIENT_UP		221	0.27662498	1.0815345	0.34615386	0.96237284	1	2010	tags=21%, list=18%, signal=25%
TSENG_IRS1_TARGETS_UP	TSENG_IRS1_TARGETS_UP		86	0.34204713	1.0814053	0.35185185	0.96069	1	2426	tags=33%, list=22%, signal=41%
LENAOUR_DENDRITIC_CELL_MATURATION_UP	LENAOUR_DENDRITIC_CELL_MATURATION_UP		65	0.37055528	1.0811907	0.4375	0.95944136	1	1779	tags=26%, list=16%, signal=31%
WONG_EMBRYONIC_STEM_CELL_CORE	WONG_EMBRYONIC_STEM_CELL_CORE		255	0.30446535	1.0802442	0.41666666	0.96074253	1	4149	tags=44%, list=37%, signal=68%
RICKMAN_TUMOR_DIFFERENTIATED_WELL_VS_MODERATELY_UP	RICKMAN_TUMOR_DIFFERENTIATED_WELL_VS_MODERATELY_UP		55	0.30112338	1.0786774	0.32692307	0.96370476	1	1455	tags=24%, list=13%, signal=27%
LEE_EARLY_T_LYMPHOCYTE_UP	LEE_EARLY_T_LYMPHOCYTE_UP		43	0.39289373	1.0777007	0.42	0.96463966	1	1956	tags=35%, list=17%, signal=42%
PUJANA_BRCA2_PCC_NETWORK	PUJANA_BRCA2_PCC_NETWORK		263	0.29999107	1.0773842	0.36956522	0.9635348	1	2589	tags=29%, list=23%, signal=37%
ZHAN_MULTIPLE_MYELOMA_CD2_DN	ZHAN_MULTIPLE_MYELOMA_CD2_DN		22	0.33445308	1.0772378	0.35416666	0.9621056	1	3095	tags=36%, list=28%, signal=50%
ROSS_AML_WITH_PML_RARA_FUSION	ROSS_AML_WITH_PML_RARA_FUSION		43	0.3801761	1.0759125	0.33333334	0.96447307	1	1374	tags=26%, list=12%, signal=29%
YAGI_AML_WITH_T_8_21_TRANSLOCATION	YAGI_AML_WITH_T_8_21_TRANSLOCATION		228	0.2841093	1.0744987	0.41304347	0.967254	1	3276	tags=35%, list=29%, signal=48%
REACTOME_RHO_GTPASE_CYCLE	REACTOME_RHO_GTPASE_CYCLE		70	0.30453703	1.074084	0.3529412	0.96690834	1	2862	tags=34%, list=26%, signal=46%
GRESHOCK_CANCER_COPY_NUMBER_DN	GRESHOCK_CANCER_COPY_NUMBER_DN		208	0.26030394	1.0738871	0.35555556	0.9656231	1	2824	tags=27%, list=25%, signal=36%
GUENTHER_GROWTH_SPHERICAL_VS_ADHERENT_DN	GUENTHER_GROWTH_SPHERICAL_VS_ADHERENT_DN		21	0.41508025	1.0729502	0.35849056	0.96778053	1	1461	tags=24%, list=13%, signal=27%
MORI_EMU_MYC_LYMPHOMA_BY_ONSET_TIME_UP	MORI_EMU_MYC_LYMPHOMA_BY_ONSET_TIME_UP		68	0.3021422	1.072865	0.3125	0.96609116	1	3532	tags=43%, list=32%, signal=62%
HONMA_DOCETAXEL_RESISTANCE	HONMA_DOCETAXEL_RESISTANCE		23	0.3452373	1.0722487	0.45454547	0.9662985	1	3444	tags=39%, list=31%, signal=56%
REACTOME_FGFR_LIGAND_BINDING_AND_ACTIVATION	REACTOME_FGFR_LIGAND_BINDING_AND_ACTIVATION		20	0.4189726	1.0705965	0.4347826	0.96970856	1	3157	tags=45%, list=28%, signal=63%
GARY_CD5_TARGETS_DN	GARY_CD5_TARGETS_DN		254	0.26759508	1.0703057	0.42307693	0.96867394	1	4133	tags=39%, list=37%, signal=61%
KRIGE_RESPONSE_TO_TOSEDOSTAT_6HR_DN	KRIGE_RESPONSE_TO_TOSEDOSTAT_6HR_DN		462	0.216986	1.069912	0.34615386	0.9679793	1	3096	tags=26%, list=28%, signal=35%
CROONQUIST_NRAS_SIGNALING_UP	CROONQUIST_NRAS_SIGNALING_UP		20	0.5553369	1.0697505	0.43137255	0.96659154	1	1561	tags=45%, list=14%, signal=52%
HAN_SATB1_TARGETS_DN	HAN_SATB1_TARGETS_DN		199	0.28837234	1.06963	0.35185185	0.96515626	1	3474	tags=37%, list=31%, signal=52%
WATANABE_RECTAL_CANCER_RADIOTHERAPY_RESPONSIVE_DN	WATANABE_RECTAL_CANCER_RADIOTHERAPY_RESPONSIVE_DN		56	0.31524605	1.069046	0.42307693	0.9650063	1	2172	tags=27%, list=19%, signal=33%
IZADPANAH_STEM_CELL_ADIPOSE_VS_BONE_UP	IZADPANAH_STEM_CELL_ADIPOSE_VS_BONE_UP		76	0.31749138	1.0690209	0.29310346	0.9632045	1	2825	tags=32%, list=25%, signal=42%
REACTOME_NUCLEOTIDE_EXCISION_REPAIR	REACTOME_NUCLEOTIDE_EXCISION_REPAIR		45	0.3062809	1.0689658	0.32692307	0.9614149	1	4633	tags=44%, list=41%, signal=76%
CHIARADONNA_NEOPLASTIC_TRANSFORMATION_KRAS_CDC25_UP	CHIARADONNA_NEOPLASTIC_TRANSFORMATION_KRAS_CDC25_UP		44	0.40935704	1.0689399	0.3137255	0.9596991	1	2002	tags=27%, list=18%, signal=33%
REACTOME_MRNA_PROCESSING	REACTOME_MRNA_PROCESSING		28	0.32300574	1.0678284	0.3529412	0.96129376	1	4559	tags=43%, list=41%, signal=72%
LINDSTEDT_DENDRITIC_CELL_MATURATION_D	LINDSTEDT_DENDRITIC_CELL_MATURATION_D		43	0.43619058	1.0675822	0.3653846	0.9605317	1	3246	tags=47%, list=29%, signal=65%
BIOCARTA_IL2RB_PATHWAY	BIOCARTA_IL2RB_PATHWAY		23	0.37947065	1.0668632	0.38297874	0.9613131	1	2753	tags=39%, list=25%, signal=52%
GRAHAM_CML_DIVIDING_VS_NORMAL_QUIESCENT_UP	GRAHAM_CML_DIVIDING_VS_NORMAL_QUIESCENT_UP		123	0.37009692	1.0666503	0.36363637	0.9600496	1	3480	tags=46%, list=31%, signal=66%
TARTE_PLASMA_CELL_VS_PLASMABLAST_DN	TARTE_PLASMA_CELL_VS_PLASMABLAST_DN		212	0.2639974	1.0656998	0.3478261	0.96146786	1	3313	tags=33%, list=30%, signal=45%
REACTOME_THROMBIN_SIGNALLING_THROUGH_PROTEINASE_ACTIVATED_RECEPTORS	REACTOME_THROMBIN_SIGNALLING_THROUGH_PROTEINASE_ACTIVATED_RECEPTORS		20	0.4159723	1.0650096	0.4	0.9618112	1	1926	tags=35%, list=17%, signal=42%
CROONQUIST_NRAS_VS_STROMAL_STIMULATION_UP	CROONQUIST_NRAS_VS_STROMAL_STIMULATION_UP		20	0.46573105	1.0648556	0.33333334	0.9604311	1	1218	tags=30%, list=11%, signal=34%
MOLENAAR_TARGETS_OF_CCND1_AND_CDK4_UP	MOLENAAR_TARGETS_OF_CCND1_AND_CDK4_UP		28	0.3765507	1.0640001	0.45614034	0.96099186	1	2790	tags=43%, list=25%, signal=57%
BIOCARTA_RHO_PATHWAY	BIOCARTA_RHO_PATHWAY		27	0.33966234	1.0639031	0.42553192	0.95951694	1	4835	tags=56%, list=43%, signal=98%
REACTOME_LATE_PHASE_OF_HIV_LIFE_CYCLE	REACTOME_LATE_PHASE_OF_HIV_LIFE_CYCLE		66	0.30101463	1.0636767	0.42857143	0.95834416	1	4629	tags=50%, list=41%, signal=85%
SATO_SILENCED_BY_METHYLATION_IN_PANCREATIC_CANCER_2	SATO_SILENCED_BY_METHYLATION_IN_PANCREATIC_CANCER_2		30	0.42842942	1.0632505	0.43396226	0.95800906	1	2624	tags=43%, list=23%, signal=56%
BIOCARTA_MET_PATHWAY	BIOCARTA_MET_PATHWAY		23	0.34831628	1.0629822	0.38	0.95730567	1	3273	tags=48%, list=29%, signal=67%
SENESE_HDAC3_TARGETS_DN	SENESE_HDAC3_TARGETS_DN		256	0.25882936	1.0623124	0.3653846	0.95754606	1	2093	tags=20%, list=19%, signal=24%
RAMASWAMY_METASTASIS_DN	RAMASWAMY_METASTASIS_DN		38	0.37183002	1.0610307	0.39215687	0.9601878	1	2745	tags=37%, list=25%, signal=49%
LI_CISPLATIN_RESISTANCE_UP	LI_CISPLATIN_RESISTANCE_UP		18	0.47202194	1.0607575	0.44444445	0.95916253	1	1063	tags=28%, list=9%, signal=31%
PAL_PRMT5_TARGETS_UP	PAL_PRMT5_TARGETS_UP		157	0.30086166	1.0603795	0.4181818	0.95904803	1	3359	tags=36%, list=30%, signal=50%
MOLENAAR_TARGETS_OF_CCND1_AND_CDK4_DN	MOLENAAR_TARGETS_OF_CCND1_AND_CDK4_DN		31	0.4381086	1.0596778	0.35555556	0.9591058	1	3171	tags=45%, list=28%, signal=63%
LEE_DIFFERENTIATING_T_LYMPHOCYTE	LEE_DIFFERENTIATING_T_LYMPHOCYTE		77	0.35740197	1.0594739	0.3469388	0.9577934	1	2546	tags=36%, list=23%, signal=47%
KEGG_JAK_STAT_SIGNALING_PATHWAY	KEGG_JAK_STAT_SIGNALING_PATHWAY		88	0.31977248	1.0586426	0.40384614	0.9586794	1	2360	tags=28%, list=21%, signal=36%
KONDO_PROSTATE_CANCER_HCP_WITH_H3K27ME3	KONDO_PROSTATE_CANCER_HCP_WITH_H3K27ME3		47	0.33170834	1.0582439	0.37777779	0.9579691	1	2854	tags=38%, list=25%, signal=51%
LIN_APC_TARGETS	LIN_APC_TARGETS		35	0.3394618	1.0574386	0.39130434	0.9588758	1	3081	tags=34%, list=28%, signal=47%
SCHLOSSER_MYC_TARGETS_AND_SERUM_RESPONSE_DN	SCHLOSSER_MYC_TARGETS_AND_SERUM_RESPONSE_DN		31	0.35104334	1.0573797	0.4347826	0.9571832	1	4125	tags=45%, list=37%, signal=71%
LINDGREN_BLADDER_CANCER_CLUSTER_1_DN	LINDGREN_BLADDER_CANCER_CLUSTER_1_DN		238	0.29370195	1.0572442	0.41304347	0.95571107	1	3309	tags=37%, list=30%, signal=51%
LI_WILMS_TUMOR_VS_FETAL_KIDNEY_1_DN	LI_WILMS_TUMOR_VS_FETAL_KIDNEY_1_DN		111	0.32100174	1.0572019	0.44444445	0.9540311	1	3480	tags=40%, list=31%, signal=57%
BOYLAN_MULTIPLE_MYELOMA_D_CLUSTER_UP	BOYLAN_MULTIPLE_MYELOMA_D_CLUSTER_UP		18	0.40904024	1.0560652	0.3902439	0.95579773	1	2282	tags=44%, list=20%, signal=56%
BERENJENO_TRANSFORMED_BY_RHOA_UP	BERENJENO_TRANSFORMED_BY_RHOA_UP		385	0.3176385	1.0555047	0.46666667	0.9553164	1	3329	tags=37%, list=30%, signal=50%
WINNEPENNINCKX_MELANOMA_METASTASIS_UP	WINNEPENNINCKX_MELANOMA_METASTASIS_UP		88	0.35701647	1.0545579	0.4680851	0.9562167	1	2960	tags=38%, list=26%, signal=51%
SAGIV_CD24_TARGETS_DN	SAGIV_CD24_TARGETS_DN		30	0.40925288	1.0542558	0.44	0.95524424	1	1673	tags=30%, list=15%, signal=35%
KEGG_DORSO_VENTRAL_AXIS_FORMATION	KEGG_DORSO_VENTRAL_AXIS_FORMATION		15	0.4073063	1.0537504	0.3846154	0.95466816	1	1152	tags=27%, list=10%, signal=30%
BEGUM_TARGETS_OF_PAX3_FOXO1_FUSION_DN	BEGUM_TARGETS_OF_PAX3_FOXO1_FUSION_DN		24	0.42296228	1.05329	0.4	0.95444876	1	1341	tags=21%, list=12%, signal=24%
SPIELMAN_LYMPHOBLAST_EUROPEAN_VS_ASIAN_DN	SPIELMAN_LYMPHOBLAST_EUROPEAN_VS_ASIAN_DN		419	0.22846617	1.0530338	0.36	0.95338196	1	3424	tags=30%, list=31%, signal=41%
NUTT_GBM_VS_AO_GLIOMA_UP	NUTT_GBM_VS_AO_GLIOMA_UP		30	0.3441833	1.0528938	0.375	0.9521316	1	1479	tags=20%, list=13%, signal=23%
IVANOVA_HEMATOPOIESIS_LATE_PROGENITOR	IVANOVA_HEMATOPOIESIS_LATE_PROGENITOR		110	0.30066955	1.0514683	0.36	0.9556353	1	2974	tags=34%, list=27%, signal=45%
RAMALHO_STEMNESS_UP	RAMALHO_STEMNESS_UP		148	0.2562272	1.0510713	0.4528302	0.95496756	1	4350	tags=41%, list=39%, signal=67%
MCCLUNG_CREB1_TARGETS_UP	MCCLUNG_CREB1_TARGETS_UP		76	0.29769358	1.0508823	0.37254903	0.9537549	1	3105	tags=36%, list=28%, signal=49%
REACTOME_SIGNALLING_BY_NGF	REACTOME_SIGNALLING_BY_NGF		134	0.26401788	1.050431	0.39215687	0.95363593	1	3346	tags=34%, list=30%, signal=47%
NUYTTEN_NIPP1_TARGETS_DN	NUYTTEN_NIPP1_TARGETS_DN		449	0.24933016	1.0502442	0.38	0.95256644	1	3728	tags=38%, list=33%, signal=54%
VERHAAK_AML_WITH_NPM1_MUTATED_DN	VERHAAK_AML_WITH_NPM1_MUTATED_DN		144	0.35344508	1.0496609	0.3617021	0.95268166	1	2630	tags=34%, list=23%, signal=44%
WENDT_COHESIN_TARGETS_UP	WENDT_COHESIN_TARGETS_UP		19	0.44218534	1.0493135	0.4	0.95232105	1	4424	tags=47%, list=40%, signal=78%
PELLICCIOTTA_HDAC_IN_ANTIGEN_PRESENTATION_UP	PELLICCIOTTA_HDAC_IN_ANTIGEN_PRESENTATION_UP		49	0.25722036	1.0490644	0.41509435	0.95127594	1	4052	tags=37%, list=36%, signal=57%
REACTOME_ADHERENS_JUNCTIONS_INTERACTIONS	REACTOME_ADHERENS_JUNCTIONS_INTERACTIONS		18	0.4127227	1.0487332	0.46666667	0.95048356	1	1174	tags=22%, list=10%, signal=25%
MILI_PSEUDOPODIA	MILI_PSEUDOPODIA		22	0.35765713	1.0482762	0.42592594	0.95071745	1	1719	tags=27%, list=15%, signal=32%
TENEDINI_MEGAKARYOCYTE_MARKERS	TENEDINI_MEGAKARYOCYTE_MARKERS		29	0.37494737	1.0477449	0.42307693	0.950516	1	2278	tags=28%, list=20%, signal=35%
ROY_WOUND_BLOOD_VESSEL_UP	ROY_WOUND_BLOOD_VESSEL_UP		34	0.44399515	1.04658	0.43396226	0.9520619	1	2331	tags=41%, list=21%, signal=52%
GRESHOCK_CANCER_COPY_NUMBER_UP	GRESHOCK_CANCER_COPY_NUMBER_UP		201	0.2478667	1.0462562	0.39583334	0.9513848	1	2824	tags=27%, list=25%, signal=35%
CAMPS_COLON_CANCER_COPY_NUMBER_DN	CAMPS_COLON_CANCER_COPY_NUMBER_DN		18	0.40467227	1.0461825	0.38636363	0.9499558	1	1784	tags=39%, list=16%, signal=46%
HAHTOLA_CTCL_CUTANEOUS	HAHTOLA_CTCL_CUTANEOUS		17	0.35821268	1.0458679	0.45833334	0.9491744	1	2584	tags=35%, list=23%, signal=46%
REACTOME_TAT_MEDIATED_HIV1_ELONGATION_ARREST_AND_RECOVERY	REACTOME_TAT_MEDIATED_HIV1_ELONGATION_ARREST_AND_RECOVERY		27	0.31668064	1.0455027	0.4090909	0.9483385	1	5201	tags=59%, list=46%, signal=110%
MILI_PSEUDOPODIA_HAPTOTAXIS_DN	MILI_PSEUDOPODIA_HAPTOTAXIS_DN		401	0.24325038	1.0451467	0.32142857	0.9481083	1	3289	tags=29%, list=29%, signal=40%
DOANE_BREAST_CANCER_ESR1_UP	DOANE_BREAST_CANCER_ESR1_UP		70	0.369578	1.0439249	0.34042552	0.9500531	1	1124	tags=26%, list=10%, signal=28%
TAYLOR_METHYLATED_IN_ACUTE_LYMPHOBLASTIC_LEUKEMIA	TAYLOR_METHYLATED_IN_ACUTE_LYMPHOBLASTIC_LEUKEMIA		39	0.2869634	1.0435371	0.3207547	0.94930804	1	3160	tags=41%, list=28%, signal=57%
REACTOME_PROCESSING_OF_CAPPED_INTRON_CONTAINING_PRE_MRNA	REACTOME_PROCESSING_OF_CAPPED_INTRON_CONTAINING_PRE_MRNA		82	0.29174876	1.0430857	0.39215687	0.9490433	1	4629	tags=50%, list=41%, signal=85%
HINATA_NFKB_TARGETS_KERATINOCYTE_UP	HINATA_NFKB_TARGETS_KERATINOCYTE_UP		48	0.37714323	1.0429745	0.4680851	0.94761056	1	4349	tags=56%, list=39%, signal=92%
RIZ_ERYTHROID_DIFFERENTIATION_APOBEC2	RIZ_ERYTHROID_DIFFERENTIATION_APOBEC2		18	0.45087013	1.0428816	0.46296296	0.9462284	1	1892	tags=33%, list=17%, signal=40%
BIOCARTA_GPCR_PATHWAY	BIOCARTA_GPCR_PATHWAY		18	0.33612365	1.0427481	0.44444445	0.944843	1	2971	tags=44%, list=27%, signal=60%
NUYTTEN_EZH2_TARGETS_DN	NUYTTEN_EZH2_TARGETS_DN		496	0.23363978	1.0426618	0.39215687	0.9433267	1	3842	tags=37%, list=34%, signal=54%
NOJIMA_SFRP2_TARGETS_DN	NOJIMA_SFRP2_TARGETS_DN		15	0.46776408	1.0417348	0.43396226	0.9447425	1	5340	tags=73%, list=48%, signal=140%
TANG_SENESCENCE_TP53_TARGETS_UP	TANG_SENESCENCE_TP53_TARGETS_UP		16	0.42638087	1.0413738	0.46938777	0.94450814	1	2492	tags=19%, list=22%, signal=24%
BOHN_PRIMARY_IMMUNODEFICIENCY_SYNDROM_DN	BOHN_PRIMARY_IMMUNODEFICIENCY_SYNDROM_DN		18	0.41176182	1.0403216	0.4509804	0.94640744	1	2157	tags=39%, list=19%, signal=48%
SENESE_HDAC1_TARGETS_UP	SENESE_HDAC1_TARGETS_UP		219	0.27842376	1.0402186	0.42857143	0.9453108	1	3270	tags=32%, list=29%, signal=45%
GRAHAM_CML_QUIESCENT_VS_NORMAL_DIVIDING_UP	GRAHAM_CML_QUIESCENT_VS_NORMAL_DIVIDING_UP		35	0.3923906	1.038765	0.36	0.948331	1	1449	tags=29%, list=13%, signal=33%
MANN_RESPONSE_TO_AMIFOSTINE_UP	MANN_RESPONSE_TO_AMIFOSTINE_UP		15	0.3085253	1.0370567	0.42857143	0.95239747	1	2622	tags=27%, list=23%, signal=35%
MITSIADES_RESPONSE_TO_APLIDIN_UP	MITSIADES_RESPONSE_TO_APLIDIN_UP		260	0.2504866	1.0366404	0.4716981	0.95206654	1	2633	tags=26%, list=24%, signal=33%
FRASOR_RESPONSE_TO_SERM_OR_FULVESTRANT_DN	FRASOR_RESPONSE_TO_SERM_OR_FULVESTRANT_DN		35	0.44571275	1.0358595	0.4878049	0.95320296	1	3302	tags=49%, list=29%, signal=69%
FLECHNER_PBL_KIDNEY_TRANSPLANT_OK_VS_DONOR_UP	FLECHNER_PBL_KIDNEY_TRANSPLANT_OK_VS_DONOR_UP		98	0.2475582	1.034746	0.3	0.95459867	1	1591	tags=13%, list=14%, signal=15%
ONKEN_UVEAL_MELANOMA_UP	ONKEN_UVEAL_MELANOMA_UP		449	0.2447645	1.0333202	0.4107143	0.9569784	1	4449	tags=44%, list=40%, signal=70%
DASU_IL6_SIGNALING_SCAR_UP	DASU_IL6_SIGNALING_SCAR_UP		17	0.4053771	1.031737	0.45833334	0.96043074	1	1792	tags=35%, list=16%, signal=42%
MILI_PSEUDOPODIA_CHEMOTAXIS_DN	MILI_PSEUDOPODIA_CHEMOTAXIS_DN		312	0.2584935	1.0310221	0.39655173	0.9605171	1	3827	tags=36%, list=34%, signal=53%
WALLACE_PROSTATE_CANCER_RACE_UP	WALLACE_PROSTATE_CANCER_RACE_UP		169	0.38221616	1.0304685	0.4	0.96031886	1	1579	tags=28%, list=14%, signal=33%
PENG_RAPAMYCIN_RESPONSE_DN	PENG_RAPAMYCIN_RESPONSE_DN		51	0.24188964	1.0299008	0.36363637	0.96050197	1	1704	tags=16%, list=15%, signal=18%
NAKAYAMA_SOFT_TISSUE_TUMORS_PCA1_UP	NAKAYAMA_SOFT_TISSUE_TUMORS_PCA1_UP		48	0.5021293	1.0284925	0.45454547	0.96299225	1	1812	tags=44%, list=16%, signal=52%
SCIBETTA_KDM5B_TARGETS_DN	SCIBETTA_KDM5B_TARGETS_DN		47	0.31577465	1.0280617	0.43396226	0.96267015	1	2303	tags=32%, list=21%, signal=40%
TURASHVILI_BREAST_DUCTAL_CARCINOMA_VS_LOBULAR_NORMAL_UP	TURASHVILI_BREAST_DUCTAL_CARCINOMA_VS_LOBULAR_NORMAL_UP		39	0.3402879	1.0273807	0.42307693	0.9631918	1	3171	tags=38%, list=28%, signal=53%
BIOCARTA_WNT_PATHWAY	BIOCARTA_WNT_PATHWAY		18	0.33056453	1.0265995	0.4878049	0.96368265	1	2802	tags=28%, list=25%, signal=37%
KEGG_LYSOSOME	KEGG_LYSOSOME		82	0.30167666	1.0262737	0.39215687	0.96302605	1	2758	tags=30%, list=25%, signal=40%
REACTOME_CELL_DEATH_SIGNALLING_VIA_NRAGE_NRIF_AND_NADE	REACTOME_CELL_DEATH_SIGNALLING_VIA_NRAGE_NRIF_AND_NADE		38	0.29587024	1.0255895	0.4074074	0.9636911	1	2354	tags=32%, list=21%, signal=40%
BIOCARTA_PDGF_PATHWAY	BIOCARTA_PDGF_PATHWAY		22	0.36935017	1.0233437	0.40816328	0.9689571	1	2753	tags=41%, list=25%, signal=54%
TAKAO_RESPONSE_TO_UVB_RADIATION_UP	TAKAO_RESPONSE_TO_UVB_RADIATION_UP		51	0.24131373	1.0230292	0.4	0.9682437	1	2179	tags=18%, list=19%, signal=22%
JAZAERI_BREAST_CANCER_BRCA1_VS_BRCA2_UP	JAZAERI_BREAST_CANCER_BRCA1_VS_BRCA2_UP		35	0.29666147	1.0228487	0.45833334	0.9674299	1	2248	tags=29%, list=20%, signal=36%
CASORELLI_ACUTE_PROMYELOCYTIC_LEUKEMIA_DN	CASORELLI_ACUTE_PROMYELOCYTIC_LEUKEMIA_DN		412	0.23474878	1.0220891	0.37777779	0.9679197	1	3345	tags=30%, list=30%, signal=41%
MARKEY_RB1_CHRONIC_LOF_DN	MARKEY_RB1_CHRONIC_LOF_DN		90	0.37868512	1.0217592	0.4642857	0.96745825	1	2484	tags=32%, list=22%, signal=41%
REACTOME_GLUCOSE_AND_OTHER_SUGAR_SLC_TRANSPORTERS	REACTOME_GLUCOSE_AND_OTHER_SUGAR_SLC_TRANSPORTERS		57	0.32705134	1.0212756	0.35555556	0.96738267	1	1627	tags=25%, list=15%, signal=29%
PENG_LEUCINE_DEPRIVATION_DN	PENG_LEUCINE_DEPRIVATION_DN		36	0.24912296	1.0205665	0.3207547	0.9681202	1	3240	tags=28%, list=29%, signal=39%
REACTOME_HIV1_TRANSCRIPTION_ELONGATION	REACTOME_HIV1_TRANSCRIPTION_ELONGATION		37	0.29922184	1.019991	0.49019608	0.9680791	1	4559	tags=46%, list=41%, signal=77%
BIOCARTA_RAC1_PATHWAY	BIOCARTA_RAC1_PATHWAY		18	0.39373988	1.0197015	0.4489796	0.9673892	1	3159	tags=56%, list=28%, signal=77%
KEGG_CYTOKINE_CYTOKINE_RECEPTOR_INTERACTION	KEGG_CYTOKINE_CYTOKINE_RECEPTOR_INTERACTION		155	0.35190746	1.0195701	0.49056605	0.96612245	1	2355	tags=32%, list=21%, signal=40%
ASTON_MAJOR_DEPRESSIVE_DISORDER_DN	ASTON_MAJOR_DEPRESSIVE_DISORDER_DN		106	0.27373433	1.0194641	0.4893617	0.9648519	1	3273	tags=32%, list=29%, signal=45%
SPIELMAN_LYMPHOBLAST_EUROPEAN_VS_ASIAN_UP	SPIELMAN_LYMPHOBLAST_EUROPEAN_VS_ASIAN_UP		324	0.20244592	1.0183916	0.4375	0.96620315	1	3312	tags=26%, list=30%, signal=36%
BIOCARTA_PTDINS_PATHWAY	BIOCARTA_PTDINS_PATHWAY		16	0.31301916	1.0182024	0.4	0.9652694	1	2550	tags=31%, list=23%, signal=40%
REACTOME_BOTULINUM_NEUROTOXICITY	REACTOME_BOTULINUM_NEUROTOXICITY		15	0.38474348	1.0179774	0.46666667	0.96428055	1	1184	tags=20%, list=11%, signal=22%
KIM_MYC_AMPLIFICATION_TARGETS_UP	KIM_MYC_AMPLIFICATION_TARGETS_UP		106	0.26142302	1.0178709	0.4	0.96294177	1	1332	tags=13%, list=12%, signal=15%
TIEN_INTESTINE_PROBIOTICS_2HR_DN	TIEN_INTESTINE_PROBIOTICS_2HR_DN		42	0.30961677	1.0165809	0.42857143	0.965282	1	2058	tags=26%, list=18%, signal=32%
CHARAFE_BREAST_CANCER_LUMINAL_VS_MESENCHYMAL_DN	CHARAFE_BREAST_CANCER_LUMINAL_VS_MESENCHYMAL_DN		258	0.33811453	1.0160332	0.40350878	0.9653658	1	2393	tags=30%, list=21%, signal=38%
WHITEHURST_PACLITAXEL_SENSITIVITY	WHITEHURST_PACLITAXEL_SENSITIVITY		18	0.3976334	1.0156392	0.38636363	0.96507525	1	722	tags=22%, list=6%, signal=24%
GAURNIER_PSMD4_TARGETS	GAURNIER_PSMD4_TARGETS		28	0.44097185	1.0155406	0.46	0.9637195	1	2389	tags=54%, list=21%, signal=68%
KEGG_VIRAL_MYOCARDITIS	KEGG_VIRAL_MYOCARDITIS		26	0.3810769	1.0149297	0.33333334	0.9640345	1	1847	tags=35%, list=16%, signal=41%
RODRIGUES_THYROID_CARCINOMA_DN	RODRIGUES_THYROID_CARCINOMA_DN		32	0.35502496	1.0143384	0.3877551	0.96480125	1	2436	tags=38%, list=22%, signal=48%
BEGUM_TARGETS_OF_PAX3_FOXO1_FUSION_UP	BEGUM_TARGETS_OF_PAX3_FOXO1_FUSION_UP		33	0.4063021	1.0133371	0.39215687	0.9664084	1	1491	tags=30%, list=13%, signal=35%
JAATINEN_HEMATOPOIETIC_STEM_CELL_DN	JAATINEN_HEMATOPOIETIC_STEM_CELL_DN		136	0.37175313	1.012857	0.44230768	0.9659566	1	2140	tags=32%, list=19%, signal=39%
REACTOME_OPIOID_SIGNALLING	REACTOME_OPIOID_SIGNALLING		57	0.30153635	1.012723	0.44642857	0.9647989	1	2974	tags=35%, list=27%, signal=48%
WAKASUGI_HAVE_ZNF143_BINDING_SITES	WAKASUGI_HAVE_ZNF143_BINDING_SITES		43	0.32069588	1.0126234	0.5217391	0.9635306	1	3471	tags=44%, list=31%, signal=64%
GAZDA_DIAMOND_BLACKFAN_ANEMIA_ERYTHROID_DN	GAZDA_DIAMOND_BLACKFAN_ANEMIA_ERYTHROID_DN		240	0.22559534	1.0121511	0.44	0.96339494	1	2403	tags=22%, list=21%, signal=27%
CONRAD_STEM_CELL	CONRAD_STEM_CELL		24	0.3444711	1.0110298	0.35416666	0.9648702	1	2353	tags=38%, list=21%, signal=47%
LINDSTEDT_DENDRITIC_CELL_MATURATION_C	LINDSTEDT_DENDRITIC_CELL_MATURATION_C		39	0.33074468	1.0109258	0.48076922	0.96349686	1	1896	tags=26%, list=17%, signal=31%
SASAKI_ADULT_T_CELL_LEUKEMIA	SASAKI_ADULT_T_CELL_LEUKEMIA		86	0.2675224	1.0106088	0.39215687	0.96314085	1	3430	tags=35%, list=31%, signal=50%
SMITH_LIVER_CANCER	SMITH_LIVER_CANCER		22	0.35867366	1.0099708	0.40384614	0.96345925	1	2657	tags=45%, list=24%, signal=59%
ZHAN_MULTIPLE_MYELOMA_PR_DN	ZHAN_MULTIPLE_MYELOMA_PR_DN		19	0.36553282	1.0099688	0.41463414	0.9619429	1	1921	tags=32%, list=17%, signal=38%
KEGG_CELL_ADHESION_MOLECULES_CAMS	KEGG_CELL_ADHESION_MOLECULES_CAMS		75	0.34995914	1.0089834	0.41304347	0.9632857	1	2710	tags=40%, list=24%, signal=52%
PRAMOONJAGO_SOX4_TARGETS_DN	PRAMOONJAGO_SOX4_TARGETS_DN		31	0.30270875	1.0088911	0.43636364	0.96217	1	3206	tags=42%, list=29%, signal=59%
BIOCARTA_NKCELLS_PATHWAY	BIOCARTA_NKCELLS_PATHWAY		15	0.40578568	1.0087172	0.5106383	0.9610275	1	1925	tags=40%, list=17%, signal=48%
RUGO_STRESS_RESPONSE_SUBSET_H	RUGO_STRESS_RESPONSE_SUBSET_H		26	0.3657112	1.0080298	0.4509804	0.96170646	1	3132	tags=38%, list=28%, signal=53%
KYNG_DNA_DAMAGE_BY_GAMMA_AND_UV_RADIATION	KYNG_DNA_DAMAGE_BY_GAMMA_AND_UV_RADIATION		26	0.3657112	1.0080298	0.4509804	0.96018964	1	3132	tags=38%, list=28%, signal=53%
ODONNELL_TARGETS_OF_MYC_AND_TFRC_UP	ODONNELL_TARGETS_OF_MYC_AND_TFRC_UP		38	0.3736427	1.0079561	0.4509804	0.9588075	1	3102	tags=39%, list=28%, signal=54%
LEONARD_HYPOXIA	LEONARD_HYPOXIA		26	0.4174969	1.0078315	0.53061223	0.9577569	1	2377	tags=38%, list=21%, signal=49%
KEGG_HYPERTROPHIC_CARDIOMYOPATHY_HCM	KEGG_HYPERTROPHIC_CARDIOMYOPATHY_HCM		55	0.37759647	1.0076002	0.4888889	0.9572309	1	3577	tags=42%, list=32%, signal=61%
ST_WNT_BETA_CATENIN_PATHWAY	ST_WNT_BETA_CATENIN_PATHWAY		24	0.3860352	1.0075897	0.5	0.95575845	1	844	tags=17%, list=8%, signal=18%
YAO_TEMPORAL_RESPONSE_TO_PROGESTERONE_CLUSTER_17	YAO_TEMPORAL_RESPONSE_TO_PROGESTERONE_CLUSTER_17		143	0.23284979	1.0073203	0.46	0.95495516	1	3335	tags=27%, list=30%, signal=38%
TAKEDA_TARGETS_OF_NUP98_HOXA9_FUSION_6HR_UP	TAKEDA_TARGETS_OF_NUP98_HOXA9_FUSION_6HR_UP		47	0.3666864	1.0073004	0.4528302	0.9535434	1	2035	tags=28%, list=18%, signal=34%
FARMER_BREAST_CANCER_CLUSTER_1	FARMER_BREAST_CANCER_CLUSTER_1		26	0.441012	1.0071282	0.44	0.9524167	1	2519	tags=38%, list=22%, signal=50%
BIOCARTA_PGC1A_PATHWAY	BIOCARTA_PGC1A_PATHWAY		16	0.39074853	1.0070277	0.46666667	0.9513042	1	541	tags=19%, list=5%, signal=20%
HOFFMANN_SMALL_PRE_BII_TO_IMMATURE_B_LYMPHOCYTE_UP	HOFFMANN_SMALL_PRE_BII_TO_IMMATURE_B_LYMPHOCYTE_UP		35	0.35960692	1.0069296	0.45833334	0.9500143	1	2862	tags=43%, list=26%, signal=57%
NIKOLSKY_BREAST_CANCER_7Q21_Q22_AMPLICON	NIKOLSKY_BREAST_CANCER_7Q21_Q22_AMPLICON		35	0.33950654	1.0068519	0.4375	0.9486993	1	2169	tags=34%, list=19%, signal=42%
VALK_AML_CLUSTER_4	VALK_AML_CLUSTER_4		18	0.37762967	1.0066993	0.47058824	0.9476279	1	4803	tags=67%, list=43%, signal=117%
FONTAINE_THYROID_TUMOR_UNCERTAIN_MALIGNANCY_DN	FONTAINE_THYROID_TUMOR_UNCERTAIN_MALIGNANCY_DN		18	0.39395082	1.0062723	0.38181818	0.94723	1	2404	tags=39%, list=21%, signal=49%
REACTOME_DUAL_INCISION_REACTION_IN_GG_NER	REACTOME_DUAL_INCISION_REACTION_IN_GG_NER		20	0.34893972	1.0062416	0.46	0.9458306	1	2028	tags=25%, list=18%, signal=30%
STARK_PREFRONTAL_CORTEX_22Q11_DELETION_UP	STARK_PREFRONTAL_CORTEX_22Q11_DELETION_UP		93	0.2910613	1.005874	0.4893617	0.94560474	1	3031	tags=33%, list=27%, signal=45%
HALMOS_CEBPA_TARGETS_UP	HALMOS_CEBPA_TARGETS_UP		29	0.37758234	1.0056095	0.43396226	0.94475013	1	2355	tags=41%, list=21%, signal=52%
REACTOME_SIGNALING_BY_WNT	REACTOME_SIGNALING_BY_WNT		47	0.28209355	1.0051591	0.5	0.9441933	1	4217	tags=40%, list=38%, signal=65%
TARTE_PLASMA_CELL_VS_B_LYMPHOCYTE_UP	TARTE_PLASMA_CELL_VS_B_LYMPHOCYTE_UP		60	0.28983104	1.0038348	0.5102041	0.9463854	1	3383	tags=30%, list=30%, signal=43%
PARK_APL_PATHOGENESIS_DN	PARK_APL_PATHOGENESIS_DN		26	0.38460052	1.0036471	0.49019608	0.94564515	1	2441	tags=42%, list=22%, signal=54%
DEURIG_T_CELL_PROLYMPHOCYTIC_LEUKEMIA_DN	DEURIG_T_CELL_PROLYMPHOCYTIC_LEUKEMIA_DN		176	0.28891012	1.0033001	0.55	0.9453231	1	3009	tags=35%, list=27%, signal=47%
RUTELLA_RESPONSE_TO_CSF2RB_AND_IL4_DN	RUTELLA_RESPONSE_TO_CSF2RB_AND_IL4_DN		190	0.30326092	1.0029043	0.42307693	0.9450602	1	3237	tags=39%, list=29%, signal=55%
TONKS_TARGETS_OF_RUNX1_RUNX1T1_FUSION_MONOCYTE_UP	TONKS_TARGETS_OF_RUNX1_RUNX1T1_FUSION_MONOCYTE_UP		128	0.26007548	1.0023232	0.5	0.9456788	1	1916	tags=18%, list=17%, signal=21%
REACTOME_P75_NTR_RECEPTOR_MEDIATED_SIGNALLING	REACTOME_P75_NTR_RECEPTOR_MEDIATED_SIGNALLING		53	0.2580272	1.0022126	0.46153846	0.9445535	1	2354	tags=26%, list=21%, signal=33%
STREICHER_LSM1_TARGETS_UP	STREICHER_LSM1_TARGETS_UP		25	0.36381057	1.0018228	0.45762712	0.94425005	1	870	tags=20%, list=8%, signal=22%
AMIT_EGF_RESPONSE_240_HELA	AMIT_EGF_RESPONSE_240_HELA		42	0.29768053	1.0017393	0.4	0.9431575	1	3953	tags=48%, list=35%, signal=73%
REACTOME_RNA_POLYMERASE_III_TRANSCRIPTION_INITIATION	REACTOME_RNA_POLYMERASE_III_TRANSCRIPTION_INITIATION		17	0.29723993	1.001255	0.4893617	0.9431291	1	4559	tags=53%, list=41%, signal=89%
ZHAN_MULTIPLE_MYELOMA_CD1_VS_CD2_UP	ZHAN_MULTIPLE_MYELOMA_CD1_VS_CD2_UP		43	0.3154345	0.9998356	0.53571427	0.94554174	1	1279	tags=23%, list=11%, signal=26%
HOFFMANN_IMMATURE_TO_MATURE_B_LYMPHOCYTE_DN	HOFFMANN_IMMATURE_TO_MATURE_B_LYMPHOCYTE_DN		24	0.36299533	0.9994649	0.48076922	0.94532454	1	2505	tags=33%, list=22%, signal=43%
REACTOME_GLOBAL_GENOMIC_NER	REACTOME_GLOBAL_GENOMIC_NER		31	0.32055083	0.99916273	0.48	0.9448773	1	4633	tags=48%, list=41%, signal=82%
REACTOME_G1_S_TRANSITION	REACTOME_G1_S_TRANSITION		79	0.29722545	0.99882275	0.41304347	0.94430786	1	4275	tags=46%, list=38%, signal=73%
CHUNG_BLISTER_CYTOTOXICITY_UP	CHUNG_BLISTER_CYTOTOXICITY_UP		86	0.27150407	0.99833506	0.4375	0.9443209	1	3754	tags=42%, list=34%, signal=62%
BROWNE_HCMV_INFECTION_24HR_DN	BROWNE_HCMV_INFECTION_24HR_DN		93	0.31502107	0.99745786	0.4528302	0.94514495	1	2329	tags=28%, list=21%, signal=35%
WOOD_EBV_EBNA1_TARGETS_DN	WOOD_EBV_EBNA1_TARGETS_DN		32	0.3615909	0.99613947	0.47368422	0.94766134	1	2256	tags=34%, list=20%, signal=43%
HOSHIDA_LIVER_CANCER_LATE_RECURRENCE_DN	HOSHIDA_LIVER_CANCER_LATE_RECURRENCE_DN		48	0.3136006	0.9961134	0.4509804	0.94624054	1	3202	tags=40%, list=29%, signal=55%
ODONNELL_TFRC_TARGETS_UP	ODONNELL_TFRC_TARGETS_UP		186	0.29262453	0.99516475	0.5185185	0.9475849	1	2732	tags=31%, list=24%, signal=41%
NIKOLSKY_BREAST_CANCER_8Q12_Q22_AMPLICON	NIKOLSKY_BREAST_CANCER_8Q12_Q22_AMPLICON		69	0.28573346	0.9948625	0.4814815	0.94696254	1	1555	tags=20%, list=14%, signal=23%
KEGG_WNT_SIGNALING_PATHWAY	KEGG_WNT_SIGNALING_PATHWAY		106	0.31138524	0.99475867	0.4390244	0.9458762	1	1905	tags=25%, list=17%, signal=30%
TAVOR_CEBPA_TARGETS_UP	TAVOR_CEBPA_TARGETS_UP		36	0.33029988	0.99455273	0.4893617	0.945018	1	1306	tags=22%, list=12%, signal=25%
WANG_METHYLATED_IN_BREAST_CANCER	WANG_METHYLATED_IN_BREAST_CANCER		23	0.3869274	0.9945349	0.5	0.9436375	1	3384	tags=48%, list=30%, signal=68%
ACEVEDO_LIVER_TUMOR_VS_NORMAL_ADJACENT_TISSUE_UP	ACEVEDO_LIVER_TUMOR_VS_NORMAL_ADJACENT_TISSUE_UP		488	0.1958424	0.99441314	0.35849056	0.9426166	1	4148	tags=36%, list=37%, signal=55%
GARGALOVIC_RESPONSE_TO_OXIDIZED_PHOSPHOLIPIDS_TURQUOISE_UP	GARGALOVIC_RESPONSE_TO_OXIDIZED_PHOSPHOLIPIDS_TURQUOISE_UP		33	0.3299993	0.99400914	0.4385965	0.94232184	1	1044	tags=18%, list=9%, signal=20%
REACTOME_THROMBOXANE_SIGNALLING_THROUGH_TP_RECEPTOR	REACTOME_THROMBOXANE_SIGNALLING_THROUGH_TP_RECEPTOR		17	0.40272573	0.9937616	0.49056605	0.94155693	1	1926	tags=35%, list=17%, signal=43%
DEBIASI_APOPTOSIS_BY_REOVIRUS_INFECTION_UP	DEBIASI_APOPTOSIS_BY_REOVIRUS_INFECTION_UP		141	0.26345286	0.99330586	0.5416667	0.94164014	1	2657	tags=26%, list=24%, signal=33%
KEGG_GLYCOSPHINGOLIPID_BIOSYNTHESIS_LACTO_AND_NEOLACTO_SERIES	KEGG_GLYCOSPHINGOLIPID_BIOSYNTHESIS_LACTO_AND_NEOLACTO_SERIES		20	0.39621285	0.993012	0.50877196	0.941237	1	2176	tags=30%, list=19%, signal=37%
SENESE_HDAC3_TARGETS_UP	SENESE_HDAC3_TARGETS_UP		258	0.27825615	0.9928879	0.5	0.9400413	1	2016	tags=23%, list=18%, signal=27%
REACTOME_DUAL_INCISION_REACTION_IN_TC_NER	REACTOME_DUAL_INCISION_REACTION_IN_TC_NER		26	0.29342902	0.99282986	0.44642857	0.93879473	1	4559	tags=38%, list=41%, signal=65%
KEGG_PROSTATE_CANCER	KEGG_PROSTATE_CANCER		50	0.27092057	0.992661	0.48076922	0.9377574	1	4268	tags=44%, list=38%, signal=71%
THEILGAARD_NEUTROPHIL_AT_SKIN_WOUND_DN	THEILGAARD_NEUTROPHIL_AT_SKIN_WOUND_DN		150	0.26850754	0.99228275	0.45	0.93730754	1	2582	tags=27%, list=23%, signal=35%
REACTOME_IMMUNOREGULATORY_INTERACTIONS_BETWEEN_A_LYMPHOID_AND_A_NON_LYMPHOID_CELL	REACTOME_IMMUNOREGULATORY_INTERACTIONS_BETWEEN_A_LYMPHOID_AND_A_NON_LYMPHOID_CELL		33	0.4056126	0.9920548	0.47826087	0.9365366	1	2140	tags=42%, list=19%, signal=52%
GARCIA_TARGETS_OF_FLI1_AND_DAX1_DN	GARCIA_TARGETS_OF_FLI1_AND_DAX1_DN		82	0.25121742	0.99155897	0.48	0.93647087	1	1316	tags=15%, list=12%, signal=16%
MORI_PRE_BI_LYMPHOCYTE_DN	MORI_PRE_BI_LYMPHOCYTE_DN		49	0.31126538	0.99155796	0.5	0.93510175	1	2734	tags=37%, list=24%, signal=48%
SHAFFER_IRF4_TARGETS_IN_MYELOMA_VS_MATURE_B_LYMPHOCYTE	SHAFFER_IRF4_TARGETS_IN_MYELOMA_VS_MATURE_B_LYMPHOCYTE		69	0.27110115	0.989887	0.37254903	0.9383815	1	2289	tags=25%, list=20%, signal=31%
KIM_MYCN_AMPLIFICATION_TARGETS_UP	KIM_MYCN_AMPLIFICATION_TARGETS_UP		42	0.3183479	0.9896991	0.4893617	0.93757975	1	3142	tags=33%, list=28%, signal=46%
GAUSSMANN_MLL_AF4_FUSION_TARGETS_D_UP	GAUSSMANN_MLL_AF4_FUSION_TARGETS_D_UP		18	0.36113474	0.98882157	0.5686275	0.9385929	1	3769	tags=50%, list=34%, signal=75%
SHEPARD_CRUSH_AND_BURN_MUTANT_DN	SHEPARD_CRUSH_AND_BURN_MUTANT_DN		100	0.28925925	0.98863125	0.47916666	0.93766856	1	3634	tags=41%, list=32%, signal=60%
LEE_LIVER_CANCER_MYC_E2F1_UP	LEE_LIVER_CANCER_MYC_E2F1_UP		41	0.36971614	0.98807347	0.4909091	0.937924	1	2272	tags=34%, list=20%, signal=43%
REACTOME_ABORTIVE_ELONGATION_OF_HIV1_TRANSCRIPT_IN_THE_ABSENCE_OF_TAT	REACTOME_ABORTIVE_ELONGATION_OF_HIV1_TRANSCRIPT_IN_THE_ABSENCE_OF_TAT		19	0.3399573	0.98691946	0.5	0.94004625	1	4559	tags=47%, list=41%, signal=80%
REACTOME_CELL_SURFACE_INTERACTIONS_AT_THE_VASCULAR_WALL	REACTOME_CELL_SURFACE_INTERACTIONS_AT_THE_VASCULAR_WALL		66	0.37663135	0.9857682	0.54	0.94191283	1	2878	tags=41%, list=26%, signal=55%
BLUM_RESPONSE_TO_SALIRASIB_DN	BLUM_RESPONSE_TO_SALIRASIB_DN		253	0.27715153	0.9857313	0.51111114	0.94057715	1	2928	tags=31%, list=26%, signal=41%
REACTOME_SIGNAL_AMPLIFICATION	REACTOME_SIGNAL_AMPLIFICATION		23	0.38419744	0.9851812	0.49056605	0.9403426	1	2725	tags=43%, list=24%, signal=57%
REACTOME_S_PHASE	REACTOME_S_PHASE		84	0.2928638	0.98479784	0.4	0.9403848	1	4275	tags=44%, list=38%, signal=71%
LINDGREN_BLADDER_CANCER_CLUSTER_3_UP	LINDGREN_BLADDER_CANCER_CLUSTER_3_UP		191	0.2682099	0.9840791	0.54545456	0.9416305	1	3827	tags=40%, list=34%, signal=59%
BIOCARTA_GH_PATHWAY	BIOCARTA_GH_PATHWAY		19	0.33340055	0.9839397	0.51785713	0.94050205	1	2753	tags=42%, list=25%, signal=56%
RUIZ_TNC_TARGETS_DN	RUIZ_TNC_TARGETS_DN		93	0.33383608	0.9837053	0.54347825	0.9398736	1	2960	tags=34%, list=26%, signal=46%
DAZARD_RESPONSE_TO_UV_SCC_DN	DAZARD_RESPONSE_TO_UV_SCC_DN		59	0.26357576	0.98350954	0.509434	0.9391992	1	3648	tags=44%, list=33%, signal=65%
KEGG_FOCAL_ADHESION	KEGG_FOCAL_ADHESION		123	0.32489324	0.98308134	0.53061223	0.9389265	1	2753	tags=32%, list=25%, signal=42%
ZHU_CMV_24_HR_UP	ZHU_CMV_24_HR_UP		28	0.31499195	0.9829626	0.5	0.9379414	1	4204	tags=46%, list=38%, signal=74%
JAATINEN_HEMATOPOIETIC_STEM_CELL_UP	JAATINEN_HEMATOPOIETIC_STEM_CELL_UP		147	0.2763303	0.982838	0.43396226	0.9369519	1	2610	tags=26%, list=23%, signal=33%
LUI_THYROID_CANCER_CLUSTER_2	LUI_THYROID_CANCER_CLUSTER_2		25	0.34636405	0.9826793	0.5192308	0.9361276	1	1887	tags=28%, list=17%, signal=34%
REACTOME_CDT1_ASSOCIATION_WITH_THE_CDC6_ORC_ORIGIN_COMPLEX	REACTOME_CDT1_ASSOCIATION_WITH_THE_CDC6_ORC_ORIGIN_COMPLEX		45	0.29790545	0.9824259	0.48	0.9353519	1	4217	tags=44%, list=38%, signal=71%
ROSS_AML_OF_FAB_M7_TYPE	ROSS_AML_OF_FAB_M7_TYPE		51	0.32474568	0.98220325	0.50877196	0.9345081	1	4709	tags=59%, list=42%, signal=101%
FERRANDO_T_ALL_WITH_MLL_ENL_FUSION_UP	FERRANDO_T_ALL_WITH_MLL_ENL_FUSION_UP		52	0.32811606	0.9817502	0.4883721	0.93434584	1	2971	tags=37%, list=27%, signal=50%
ROZANOV_MMP14_TARGETS_UP	ROZANOV_MMP14_TARGETS_UP		159	0.333142	0.98135084	0.44	0.93412334	1	2640	tags=30%, list=24%, signal=39%
BLUM_RESPONSE_TO_SALIRASIB_UP	BLUM_RESPONSE_TO_SALIRASIB_UP		169	0.22369292	0.980982	0.42553192	0.93401384	1	3197	tags=28%, list=29%, signal=39%
LAU_APOPTOSIS_CDKN2A_UP	LAU_APOPTOSIS_CDKN2A_UP		36	0.28045142	0.98081976	0.5106383	0.9333154	1	2945	tags=31%, list=26%, signal=41%
SCIAN_INVERSED_TARGETS_OF_TP53_AND_TP73_DN	SCIAN_INVERSED_TARGETS_OF_TP53_AND_TP73_DN		20	0.32339305	0.9798329	0.52272725	0.9346534	1	811	tags=15%, list=7%, signal=16%
NATSUME_RESPONSE_TO_INTERFERON_BETA_UP	NATSUME_RESPONSE_TO_INTERFERON_BETA_UP		42	0.31585056	0.9795744	0.5	0.9339751	1	2256	tags=24%, list=20%, signal=30%
VALK_AML_CLUSTER_5	VALK_AML_CLUSTER_5		16	0.45151234	0.9790016	0.59615386	0.9345602	1	1864	tags=50%, list=17%, signal=60%
MARKEY_RB1_ACUTE_LOF_UP	MARKEY_RB1_ACUTE_LOF_UP		186	0.37817007	0.9768305	0.5471698	0.93901	1	3261	tags=44%, list=29%, signal=61%
REACTOME_ACTIVATION_OF_NMDA_RECEPTOR_UPON_GLUTAMATE_BINDING_AND_POSTSYNAPTIC_EVENTS	REACTOME_ACTIVATION_OF_NMDA_RECEPTOR_UPON_GLUTAMATE_BINDING_AND_POSTSYNAPTIC_EVENTS		26	0.35290256	0.97660804	0.56	0.9380932	1	2726	tags=38%, list=24%, signal=51%
REACTOME_G_ALPHA_12_13_SIGNALLING_EVENTS	REACTOME_G_ALPHA_12_13_SIGNALLING_EVENTS		37	0.29690972	0.9757912	0.5	0.93898237	1	2653	tags=32%, list=24%, signal=42%
REACTOME_MEMBRANE_TRAFFICKING	REACTOME_MEMBRANE_TRAFFICKING		48	0.24672844	0.97557634	0.5208333	0.9382372	1	5023	tags=48%, list=45%, signal=87%
CAIRO_LIVER_DEVELOPMENT_UP	CAIRO_LIVER_DEVELOPMENT_UP		107	0.3525143	0.9755375	0.46296296	0.93698186	1	2305	tags=31%, list=21%, signal=38%
REACTOME_NRAGE_SIGNALS_DEATH_THROUGH_JNK	REACTOME_NRAGE_SIGNALS_DEATH_THROUGH_JNK		30	0.30969524	0.9747979	0.46	0.9376205	1	2354	tags=33%, list=21%, signal=42%
KEGG_SPHINGOLIPID_METABOLISM	KEGG_SPHINGOLIPID_METABOLISM		22	0.3530021	0.97463775	0.5555556	0.93674403	1	3018	tags=41%, list=27%, signal=56%
BROWNE_HCMV_INFECTION_4HR_UP	BROWNE_HCMV_INFECTION_4HR_UP		34	0.3372394	0.9745029	0.5185185	0.93587136	1	1831	tags=26%, list=16%, signal=32%
SEIDEN_ONCOGENESIS_BY_MET	SEIDEN_ONCOGENESIS_BY_MET		59	0.28238037	0.97415614	0.4642857	0.9353674	1	4026	tags=36%, list=36%, signal=55%
KRIGE_RESPONSE_TO_TOSEDOSTAT_6HR_UP	KRIGE_RESPONSE_TO_TOSEDOSTAT_6HR_UP		431	0.22261643	0.9736826	0.509434	0.93554705	1	3215	tags=29%, list=29%, signal=39%
CAIRO_HEPATOBLASTOMA_CLASSES_UP	CAIRO_HEPATOBLASTOMA_CLASSES_UP		371	0.26230994	0.9732198	0.5116279	0.93548536	1	3838	tags=39%, list=34%, signal=57%
TURASHVILI_BREAST_DUCTAL_CARCINOMA_VS_DUCTAL_NORMAL_UP	TURASHVILI_BREAST_DUCTAL_CARCINOMA_VS_DUCTAL_NORMAL_UP		22	0.4261147	0.9725157	0.5185185	0.93584245	1	2552	tags=45%, list=23%, signal=59%
FIRESTEIN_PROLIFERATION	FIRESTEIN_PROLIFERATION		89	0.2544539	0.9712434	0.4888889	0.93848133	1	3506	tags=36%, list=31%, signal=52%
WILENSKY_RESPONSE_TO_DARAPLADIB	WILENSKY_RESPONSE_TO_DARAPLADIB		18	0.5047476	0.97116727	0.5185185	0.9373194	1	1864	tags=44%, list=17%, signal=53%
DAIRKEE_CANCER_PRONE_RESPONSE_BPA_E2	DAIRKEE_CANCER_PRONE_RESPONSE_BPA_E2		82	0.26881033	0.97019	0.48	0.93862194	1	1079	tags=12%, list=10%, signal=13%
DUNNE_TARGETS_OF_AML1_MTG8_FUSION_DN	DUNNE_TARGETS_OF_AML1_MTG8_FUSION_DN		15	0.46545053	0.97012335	0.46296296	0.93746316	1	2591	tags=33%, list=23%, signal=43%
TSENG_ADIPOGENIC_POTENTIAL_UP	TSENG_ADIPOGENIC_POTENTIAL_UP		25	0.39440817	0.96981627	0.5	0.9370991	1	2565	tags=40%, list=23%, signal=52%
DAVICIONI_RHABDOMYOSARCOMA_PAX_FOXO1_FUSION_UP	DAVICIONI_RHABDOMYOSARCOMA_PAX_FOXO1_FUSION_UP		34	0.34097564	0.9693538	0.5272727	0.93682	1	2944	tags=35%, list=26%, signal=48%
KEGG_FC_EPSILON_RI_SIGNALING_PATHWAY	KEGG_FC_EPSILON_RI_SIGNALING_PATHWAY		56	0.2901733	0.96926624	0.47058824	0.9357238	1	763	tags=14%, list=7%, signal=15%
KEGG_GAP_JUNCTION	KEGG_GAP_JUNCTION		51	0.307261	0.96906054	0.5471698	0.935076	1	2726	tags=33%, list=24%, signal=44%
TOMLINS_PROSTATE_CANCER_UP	TOMLINS_PROSTATE_CANCER_UP		21	0.31870472	0.9687659	0.4827586	0.9345699	1	650	tags=14%, list=6%, signal=15%
CHESLER_BRAIN_HIGHEST_EXPRESSION	CHESLER_BRAIN_HIGHEST_EXPRESSION		25	0.30776274	0.96872836	0.5510204	0.93356043	1	1586	tags=16%, list=14%, signal=19%
BHATI_G2M_ARREST_BY_2METHOXYESTRADIOL_UP	BHATI_G2M_ARREST_BY_2METHOXYESTRADIOL_UP		68	0.29571953	0.9683555	0.5555556	0.93381417	1	2809	tags=29%, list=25%, signal=39%
WILCOX_PRESPONSE_TO_ROGESTERONE_UP	WILCOX_PRESPONSE_TO_ROGESTERONE_UP		82	0.28745985	0.96725625	0.40384614	0.9359266	1	2511	tags=32%, list=22%, signal=41%
BILD_HRAS_ONCOGENIC_SIGNATURE	BILD_HRAS_ONCOGENIC_SIGNATURE		140	0.2985468	0.9662197	0.49019608	0.93769336	1	2726	tags=30%, list=24%, signal=39%
HAMAI_APOPTOSIS_VIA_TRAIL_UP	HAMAI_APOPTOSIS_VIA_TRAIL_UP		209	0.25478834	0.96589	0.5294118	0.9370977	1	3139	tags=31%, list=28%, signal=42%
REACTOME_FORMATION_OF_THE_EARLY_ELONGATION_COMPLEX	REACTOME_FORMATION_OF_THE_EARLY_ELONGATION_COMPLEX		28	0.29995045	0.9655383	0.5185185	0.936653	1	4559	tags=43%, list=41%, signal=72%
RUGO_ENVIRONMENTAL_STRESS_RESPONSE_UP	RUGO_ENVIRONMENTAL_STRESS_RESPONSE_UP		20	0.36330912	0.96546596	0.54901963	0.935465	1	3249	tags=40%, list=29%, signal=56%
REACTOME_FRS2MEDIATED_CASCADE	REACTOME_FRS2MEDIATED_CASCADE		19	0.37450537	0.96508044	0.54347825	0.93531245	1	1198	tags=21%, list=11%, signal=24%
GRADE_COLON_AND_RECTAL_CANCER_DN	GRADE_COLON_AND_RECTAL_CANCER_DN		49	0.31301874	0.96497154	0.5625	0.93432885	1	903	tags=14%, list=8%, signal=15%
RASHI_RESPONSE_TO_IONIZING_RADIATION_2	RASHI_RESPONSE_TO_IONIZING_RADIATION_2		92	0.2817396	0.9648536	0.41509435	0.93343014	1	2725	tags=29%, list=24%, signal=38%
KEGG_MELANOMA	KEGG_MELANOMA		40	0.30582094	0.96443737	0.5	0.9335043	1	3419	tags=35%, list=31%, signal=50%
ZHU_CMV_ALL_UP	ZHU_CMV_ALL_UP		42	0.29327983	0.964095	0.5263158	0.93310165	1	4511	tags=50%, list=40%, signal=83%
PENG_RAPAMYCIN_RESPONSE_UP	PENG_RAPAMYCIN_RESPONSE_UP		27	0.30684143	0.963861	0.5	0.9326236	1	3678	tags=52%, list=33%, signal=77%
KYNG_ENVIRONMENTAL_STRESS_RESPONSE_UP	KYNG_ENVIRONMENTAL_STRESS_RESPONSE_UP		22	0.34665653	0.9636049	0.5	0.931987	1	3249	tags=36%, list=29%, signal=51%
DACOSTA_UV_RESPONSE_VIA_ERCC3_XPCS_DN	DACOSTA_UV_RESPONSE_VIA_ERCC3_XPCS_DN		31	0.31807792	0.9628717	0.46153846	0.9326076	1	2094	tags=29%, list=19%, signal=36%
XU_GH1_AUTOCRINE_TARGETS_DN	XU_GH1_AUTOCRINE_TARGETS_DN		68	0.27645132	0.962617	0.5102041	0.9320284	1	1676	tags=22%, list=15%, signal=26%
BIOCARTA_AMI_PATHWAY	BIOCARTA_AMI_PATHWAY		19	0.42033553	0.9622785	0.5185185	0.93167186	1	1764	tags=32%, list=16%, signal=37%
REACTOME_COLLAGEN_MEDIATED_ACTIVATION_CASCADE	REACTOME_COLLAGEN_MEDIATED_ACTIVATION_CASCADE		15	0.44897395	0.9603813	0.55813956	0.9349255	1	2753	tags=53%, list=25%, signal=71%
LEE_LIVER_CANCER_SURVIVAL_DN	LEE_LIVER_CANCER_SURVIVAL_DN		83	0.257682	0.9600913	0.537037	0.9343644	1	4890	tags=48%, list=44%, signal=85%
HUTTMANN_B_CLL_POOR_SURVIVAL_UP	HUTTMANN_B_CLL_POOR_SURVIVAL_UP		167	0.27166864	0.95995414	0.4909091	0.9333098	1	2168	tags=23%, list=19%, signal=29%
CREIGHTON_AKT1_SIGNALING_VIA_MTOR_DN	CREIGHTON_AKT1_SIGNALING_VIA_MTOR_DN		18	0.32082766	0.9598677	0.54545456	0.93226165	1	2839	tags=33%, list=25%, signal=45%
SHAFFER_IRF4_TARGETS_IN_PLASMA_CELL_VS_MATURE_B_LYMPHOCYTE	SHAFFER_IRF4_TARGETS_IN_PLASMA_CELL_VS_MATURE_B_LYMPHOCYTE		48	0.29462323	0.95965505	0.537037	0.9315536	1	2824	tags=33%, list=25%, signal=44%
AMIT_EGF_RESPONSE_480_MCF10A	AMIT_EGF_RESPONSE_480_MCF10A		26	0.33353552	0.9595408	0.55813956	0.930668	1	2913	tags=42%, list=26%, signal=57%
KRIGE_RESPONSE_TO_TOSEDOSTAT_24HR_UP	KRIGE_RESPONSE_TO_TOSEDOSTAT_24HR_UP		349	0.24016175	0.9594311	0.50877196	0.92977655	1	2579	tags=24%, list=23%, signal=31%
BROWNE_HCMV_INFECTION_24HR_UP	BROWNE_HCMV_INFECTION_24HR_UP		99	0.25169864	0.9589049	0.5365854	0.9297753	1	3378	tags=37%, list=30%, signal=53%
ZHAN_MULTIPLE_MYELOMA_PR_UP	ZHAN_MULTIPLE_MYELOMA_PR_UP		22	0.4632109	0.9584886	0.6086956	0.92964256	1	2960	tags=55%, list=26%, signal=74%
FLECHNER_PBL_KIDNEY_TRANSPLANT_REJECTED_VS_OK_UP	FLECHNER_PBL_KIDNEY_TRANSPLANT_REJECTED_VS_OK_UP		42	0.26433456	0.9570874	0.47457626	0.9316884	1	4736	tags=48%, list=42%, signal=82%
HOLLMAN_APOPTOSIS_VIA_CD40_DN	HOLLMAN_APOPTOSIS_VIA_CD40_DN		149	0.23125301	0.95669484	0.46153846	0.9313686	1	2636	tags=22%, list=24%, signal=29%
SMID_BREAST_CANCER_NORMAL_LIKE_UP	SMID_BREAST_CANCER_NORMAL_LIKE_UP		273	0.34609067	0.95638984	0.4528302	0.93092245	1	2707	tags=35%, list=24%, signal=45%
VALK_AML_CLUSTER_9	VALK_AML_CLUSTER_9		21	0.4245687	0.9561335	0.5740741	0.93047535	1	857	tags=24%, list=8%, signal=26%
WEINMANN_ADAPTATION_TO_HYPOXIA_UP	WEINMANN_ADAPTATION_TO_HYPOXIA_UP		18	0.41651544	0.9554035	0.5833333	0.93102586	1	2025	tags=39%, list=18%, signal=47%
FERREIRA_EWINGS_SARCOMA_UNSTABLE_VS_STABLE_UP	FERREIRA_EWINGS_SARCOMA_UNSTABLE_VS_STABLE_UP		74	0.30120072	0.9550307	0.5531915	0.9307701	1	3335	tags=38%, list=30%, signal=54%
DAVIES_MULTIPLE_MYELOMA_VS_MGUS_DN	DAVIES_MULTIPLE_MYELOMA_VS_MGUS_DN		18	0.43601355	0.9545387	0.5833333	0.9307802	1	300	tags=17%, list=3%, signal=17%
GARGALOVIC_RESPONSE_TO_OXIDIZED_PHOSPHOLIPIDS_BLACK_UP	GARGALOVIC_RESPONSE_TO_OXIDIZED_PHOSPHOLIPIDS_BLACK_UP		20	0.34196427	0.9530891	0.44	0.9335505	1	1326	tags=20%, list=12%, signal=23%
BAELDE_DIABETIC_NEPHROPATHY_DN	BAELDE_DIABETIC_NEPHROPATHY_DN		22	0.43075195	0.953065	0.5686275	0.9323979	1	1710	tags=36%, list=15%, signal=43%
REACTOME_METABOLISM_OF_RNA	REACTOME_METABOLISM_OF_RNA		56	0.2956923	0.952972	0.5531915	0.9313274	1	4856	tags=55%, list=43%, signal=97%
GRUETZMANN_PANCREATIC_CANCER_UP	GRUETZMANN_PANCREATIC_CANCER_UP		252	0.2738698	0.95282423	0.51724136	0.93045145	1	3304	tags=34%, list=30%, signal=47%
BIOCARTA_CARM_ER_PATHWAY	BIOCARTA_CARM_ER_PATHWAY		19	0.31007567	0.952752	0.525	0.9296161	1	1220	tags=16%, list=11%, signal=18%
OUELLET_OVARIAN_CANCER_INVASIVE_VS_LMP_UP	OUELLET_OVARIAN_CANCER_INVASIVE_VS_LMP_UP		85	0.24397764	0.95234233	0.5	0.929499	1	3729	tags=34%, list=33%, signal=51%
SCHUETZ_BREAST_CANCER_DUCTAL_INVASIVE_UP	SCHUETZ_BREAST_CANCER_DUCTAL_INVASIVE_UP		223	0.41740456	0.9519143	0.6	0.9296795	1	2389	tags=37%, list=21%, signal=46%
TAKEDA_TARGETS_OF_NUP98_HOXA9_FUSION_6HR_DN	TAKEDA_TARGETS_OF_NUP98_HOXA9_FUSION_6HR_DN		23	0.36956313	0.9510823	0.5283019	0.93056613	1	2521	tags=35%, list=23%, signal=45%
SCHLOSSER_SERUM_RESPONSE_DN	SCHLOSSER_SERUM_RESPONSE_DN		433	0.22243705	0.9506282	0.5	0.93071747	1	2648	tags=22%, list=24%, signal=28%
MULLIGHAN_NPM1_SIGNATURE_3_UP	MULLIGHAN_NPM1_SIGNATURE_3_UP		188	0.23676698	0.9505437	0.59574467	0.9297088	1	2585	tags=24%, list=23%, signal=31%
REACTOME_SNRNP_ASSEMBLY	REACTOME_SNRNP_ASSEMBLY		29	0.3423703	0.9499996	0.51111114	0.93010587	1	5545	tags=72%, list=50%, signal=143%
MILI_PSEUDOPODIA_CHEMOTAXIS_UP	MILI_PSEUDOPODIA_CHEMOTAXIS_UP		36	0.27873248	0.94933254	0.5192308	0.9305252	1	3667	tags=42%, list=33%, signal=62%
NIKOLSKY_BREAST_CANCER_1Q21_AMPLICON	NIKOLSKY_BREAST_CANCER_1Q21_AMPLICON		26	0.30353782	0.94849926	0.54901963	0.9315129	1	4899	tags=58%, list=44%, signal=102%
KEGG_RENAL_CELL_CARCINOMA	KEGG_RENAL_CELL_CARCINOMA		45	0.29346043	0.94723755	0.5294118	0.9330284	1	2913	tags=33%, list=26%, signal=45%
CONCANNON_APOPTOSIS_BY_EPOXOMICIN_DN	CONCANNON_APOPTOSIS_BY_EPOXOMICIN_DN		100	0.2667067	0.94656414	0.5744681	0.933795	1	1424	tags=17%, list=13%, signal=19%
JAZAERI_BREAST_CANCER_BRCA1_VS_BRCA2_DN	JAZAERI_BREAST_CANCER_BRCA1_VS_BRCA2_DN		30	0.34307563	0.9453968	0.537037	0.9359567	1	2852	tags=37%, list=25%, signal=49%
SENGUPTA_NASOPHARYNGEAL_CARCINOMA_WITH_LMP1_UP	SENGUPTA_NASOPHARYNGEAL_CARCINOMA_WITH_LMP1_UP		186	0.2584575	0.9450462	0.6122449	0.9358972	1	1513	tags=18%, list=14%, signal=21%
MULLIGHAN_NPM1_MUTATED_SIGNATURE_1_UP	MULLIGHAN_NPM1_MUTATED_SIGNATURE_1_UP		148	0.2419027	0.9445312	0.5319149	0.9359297	1	2986	tags=27%, list=27%, signal=36%
ZHOU_INFLAMMATORY_RESPONSE_LIVE_UP	ZHOU_INFLAMMATORY_RESPONSE_LIVE_UP		219	0.2653097	0.94401264	0.53061223	0.9361594	1	2382	tags=26%, list=21%, signal=33%
KEGG_PROTEASOME	KEGG_PROTEASOME		36	0.2919873	0.9432661	0.53333336	0.93655384	1	4217	tags=44%, list=38%, signal=71%
CHIARADONNA_NEOPLASTIC_TRANSFORMATION_CDC25_UP	CHIARADONNA_NEOPLASTIC_TRANSFORMATION_CDC25_UP		87	0.33227077	0.9427775	0.5192308	0.936473	1	1721	tags=21%, list=15%, signal=24%
LUI_THYROID_CANCER_CLUSTER_1	LUI_THYROID_CANCER_CLUSTER_1		34	0.31049865	0.94262135	0.5106383	0.935697	1	2700	tags=35%, list=24%, signal=46%
DE_YY1_TARGETS_DN	DE_YY1_TARGETS_DN		50	0.2856443	0.9424451	0.48076922	0.93496484	1	4152	tags=44%, list=37%, signal=70%
DER_IFN_GAMMA_RESPONSE_UP	DER_IFN_GAMMA_RESPONSE_UP		46	0.27825895	0.94202673	0.49122807	0.9349003	1	2065	tags=20%, list=18%, signal=24%
RORIE_TARGETS_OF_EWSR1_FLI1_FUSION_UP	RORIE_TARGETS_OF_EWSR1_FLI1_FUSION_UP		16	0.409122	0.9418232	0.59615386	0.9341519	1	1517	tags=31%, list=14%, signal=36%
GRAHAM_CML_QUIESCENT_VS_NORMAL_QUIESCENT_UP	GRAHAM_CML_QUIESCENT_VS_NORMAL_QUIESCENT_UP		58	0.31010237	0.94133824	0.50980395	0.9338077	1	3566	tags=50%, list=32%, signal=73%
MARZEC_IL2_SIGNALING_DN	MARZEC_IL2_SIGNALING_DN		21	0.3275093	0.94126475	0.5283019	0.932871	1	3645	tags=48%, list=33%, signal=70%
REACTOME_DNA_REPLICATION_PRE_INITIATION	REACTOME_DNA_REPLICATION_PRE_INITIATION		63	0.2887204	0.9410101	0.48	0.9323406	1	4217	tags=43%, list=38%, signal=68%
ACEVEDO_LIVER_CANCER_WITH_H3K27ME3_UP	ACEVEDO_LIVER_CANCER_WITH_H3K27ME3_UP		121	0.29914698	0.94063705	0.6037736	0.93222374	1	2906	tags=30%, list=26%, signal=40%
DAVICIONI_PAX_FOXO1_SIGNATURE_IN_ARMS_UP	DAVICIONI_PAX_FOXO1_SIGNATURE_IN_ARMS_UP		34	0.31990206	0.9402603	0.5283019	0.9319556	1	3165	tags=38%, list=28%, signal=53%
BASAKI_YBX1_TARGETS_UP	BASAKI_YBX1_TARGETS_UP		168	0.28429046	0.93890184	0.52272725	0.9342163	1	3213	tags=34%, list=29%, signal=47%
SONG_TARGETS_OF_IE86_CMV_PROTEIN	SONG_TARGETS_OF_IE86_CMV_PROTEIN		32	0.40309572	0.93888104	0.55813956	0.9330597	1	2811	tags=38%, list=25%, signal=50%
SIG_CD40PATHWAYMAP	SIG_CD40PATHWAYMAP		23	0.3032179	0.9386123	0.5740741	0.9328215	1	1307	tags=22%, list=12%, signal=25%
BRUECKNER_TARGETS_OF_MIRLET7A3_DN	BRUECKNER_TARGETS_OF_MIRLET7A3_DN		46	0.3222936	0.9381726	0.56363636	0.9326567	1	1140	tags=17%, list=10%, signal=19%
FRASOR_RESPONSE_TO_ESTRADIOL_UP	FRASOR_RESPONSE_TO_ESTRADIOL_UP		24	0.35413805	0.93745893	0.5686275	0.93343693	1	2565	tags=46%, list=23%, signal=59%
BIOCARTA_P38MAPK_PATHWAY	BIOCARTA_P38MAPK_PATHWAY		26	0.32712197	0.93737227	0.62222224	0.93259376	1	2824	tags=42%, list=25%, signal=56%
EBAUER_MYOGENIC_TARGETS_OF_PAX3_FOXO1_FUSION	EBAUER_MYOGENIC_TARGETS_OF_PAX3_FOXO1_FUSION		38	0.4513505	0.9364661	0.6	0.9336449	1	1938	tags=29%, list=17%, signal=35%
KEGG_PATHWAYS_IN_CANCER	KEGG_PATHWAYS_IN_CANCER		208	0.24857816	0.93590534	0.5652174	0.9338024	1	3348	tags=33%, list=30%, signal=46%
SASSON_RESPONSE_TO_GONADOTROPHINS_UP	SASSON_RESPONSE_TO_GONADOTROPHINS_UP		49	0.27808353	0.9355107	0.6041667	0.93357176	1	3384	tags=37%, list=30%, signal=52%
DEURIG_T_CELL_PROLYMPHOCYTIC_LEUKEMIA_UP	DEURIG_T_CELL_PROLYMPHOCYTIC_LEUKEMIA_UP		216	0.21818842	0.93509346	0.5660377	0.93337196	1	2658	tags=25%, list=24%, signal=32%
YAGI_AML_SURVIVAL	YAGI_AML_SURVIVAL		80	0.23601893	0.9348891	0.537037	0.9326794	1	1890	tags=20%, list=17%, signal=24%
NIKOLSKY_BREAST_CANCER_8P12_P11_AMPLICON	NIKOLSKY_BREAST_CANCER_8P12_P11_AMPLICON		25	0.30371705	0.9344634	0.6041667	0.93273085	1	4315	tags=48%, list=39%, signal=78%
SIG_INSULIN_RECEPTOR_PATHWAY_IN_CARDIAC_MYOCYTES	SIG_INSULIN_RECEPTOR_PATHWAY_IN_CARDIAC_MYOCYTES		35	0.27667287	0.93404937	0.53333336	0.9325924	1	913	tags=14%, list=8%, signal=16%
AMIT_EGF_RESPONSE_120_MCF10A	AMIT_EGF_RESPONSE_120_MCF10A		26	0.34255755	0.9334034	0.6111111	0.9329308	1	1921	tags=23%, list=17%, signal=28%
REACTOME_SLC_MEDIATED_TRANSMEMBRANE_TRANSPORT	REACTOME_SLC_MEDIATED_TRANSMEMBRANE_TRANSPORT		115	0.30175886	0.9331307	0.5576923	0.9326159	1	1627	tags=23%, list=15%, signal=26%
TIEN_INTESTINE_PROBIOTICS_24HR_UP	TIEN_INTESTINE_PROBIOTICS_24HR_UP		343	0.21134514	0.93312675	0.5294118	0.93149495	1	3156	tags=27%, list=28%, signal=37%
BHATI_G2M_ARREST_BY_2METHOXYESTRADIOL_DN	BHATI_G2M_ARREST_BY_2METHOXYESTRADIOL_DN		76	0.25393546	0.93253696	0.5135135	0.9316553	1	1960	tags=21%, list=18%, signal=25%
REACTOME_HIV1_TRANSCRIPTION_INITIATION	REACTOME_HIV1_TRANSCRIPTION_INITIATION		32	0.2883748	0.9324237	0.6111111	0.93080235	1	4559	tags=44%, list=41%, signal=74%
HU_ANGIOGENESIS_DN	HU_ANGIOGENESIS_DN		21	0.30586746	0.9322529	0.5208333	0.93003494	1	2649	tags=24%, list=24%, signal=31%
BIOCARTA_EGF_PATHWAY	BIOCARTA_EGF_PATHWAY		20	0.32109463	0.93216753	0.5686275	0.92905873	1	2726	tags=35%, list=24%, signal=46%
HOSHIDA_LIVER_CANCER_SURVIVAL_DN	HOSHIDA_LIVER_CANCER_SURVIVAL_DN		82	0.23713452	0.9319005	0.53488374	0.9285071	1	2336	tags=23%, list=21%, signal=29%
LINDGREN_BLADDER_CANCER_CLUSTER_2A_DN	LINDGREN_BLADDER_CANCER_CLUSTER_2A_DN		80	0.30314896	0.93185985	0.5777778	0.92750114	1	2884	tags=33%, list=26%, signal=43%
GARGALOVIC_RESPONSE_TO_OXIDIZED_PHOSPHOLIPIDS_TURQUOISE_DN	GARGALOVIC_RESPONSE_TO_OXIDIZED_PHOSPHOLIPIDS_TURQUOISE_DN		23	0.3397116	0.93180245	0.46938777	0.9264928	1	1444	tags=26%, list=13%, signal=30%
ZHANG_RESPONSE_TO_IKK_INHIBITOR_AND_TNF_DN	ZHANG_RESPONSE_TO_IKK_INHIBITOR_AND_TNF_DN		36	0.28526694	0.9315427	0.5294118	0.92620885	1	4094	tags=56%, list=37%, signal=87%
KEGG_ARRHYTHMOGENIC_RIGHT_VENTRICULAR_CARDIOMYOPATHY_ARVC	KEGG_ARRHYTHMOGENIC_RIGHT_VENTRICULAR_CARDIOMYOPATHY_ARVC		55	0.33028454	0.9311102	0.5833333	0.92630047	1	4351	tags=45%, list=39%, signal=74%
KEGG_LYSINE_DEGRADATION	KEGG_LYSINE_DEGRADATION		28	0.33655447	0.9310383	0.6	0.9253241	1	1496	tags=29%, list=13%, signal=33%
ODONNELL_TARGETS_OF_MYC_AND_TFRC_DN	ODONNELL_TARGETS_OF_MYC_AND_TFRC_DN		23	0.40640417	0.930376	0.5102041	0.9259273	1	4258	tags=61%, list=38%, signal=98%
KEGG_HEMATOPOIETIC_CELL_LINEAGE	KEGG_HEMATOPOIETIC_CELL_LINEAGE		53	0.34417138	0.93003976	0.54901963	0.92551494	1	3066	tags=43%, list=27%, signal=59%
VERRECCHIA_DELAYED_RESPONSE_TO_TGFB1	VERRECCHIA_DELAYED_RESPONSE_TO_TGFB1		26	0.34147775	0.929644	0.5294118	0.9252148	1	2866	tags=38%, list=26%, signal=52%
ODONNELL_TFRC_TARGETS_DN	ODONNELL_TFRC_TARGETS_DN		63	0.32479033	0.9294603	0.52	0.92451406	1	3302	tags=43%, list=29%, signal=60%
APPEL_IMATINIB_RESPONSE	APPEL_IMATINIB_RESPONSE		23	0.3752829	0.92936665	0.50877196	0.92363226	1	3068	tags=35%, list=27%, signal=48%
CREIGHTON_ENDOCRINE_THERAPY_RESISTANCE_1	CREIGHTON_ENDOCRINE_THERAPY_RESISTANCE_1		281	0.22137603	0.92928255	0.63265306	0.9227495	1	2942	tags=28%, list=26%, signal=37%
BIOCARTA_RAS_PATHWAY	BIOCARTA_RAS_PATHWAY		17	0.3352231	0.92904925	0.6	0.92206216	1	2753	tags=41%, list=25%, signal=55%
KIM_WT1_TARGETS_UP	KIM_WT1_TARGETS_UP		133	0.28857875	0.92892253	0.54901963	0.9213976	1	2677	tags=30%, list=24%, signal=39%
DANG_REGULATED_BY_MYC_UP	DANG_REGULATED_BY_MYC_UP		48	0.25361225	0.92830837	0.48076922	0.92167014	1	3633	tags=35%, list=32%, signal=52%
KIM_WT1_TARGETS_12HR_DN	KIM_WT1_TARGETS_12HR_DN		127	0.23407948	0.92782825	0.6530612	0.92159146	1	2191	tags=22%, list=20%, signal=27%
MOHANKUMAR_TLX1_TARGETS_UP	MOHANKUMAR_TLX1_TARGETS_UP		243	0.20021683	0.9269011	0.5869565	0.92267364	1	2572	tags=21%, list=23%, signal=26%
ONDER_CDH1_TARGETS_1_UP	ONDER_CDH1_TARGETS_1_UP		80	0.27099416	0.92666227	0.4909091	0.92204666	1	1091	tags=16%, list=10%, signal=18%
REACTOME_GLUCAGON_TYPE_LIGAND_RECEPTORS	REACTOME_GLUCAGON_TYPE_LIGAND_RECEPTORS		23	0.37327805	0.92622524	0.52	0.92219317	1	2147	tags=39%, list=19%, signal=48%
RIZ_ERYTHROID_DIFFERENTIATION_CCNE1	RIZ_ERYTHROID_DIFFERENTIATION_CCNE1		32	0.27433264	0.92602485	0.5744681	0.92164373	1	2714	tags=25%, list=24%, signal=33%
RIGGINS_TAMOXIFEN_RESISTANCE_DN	RIGGINS_TAMOXIFEN_RESISTANCE_DN		132	0.26597825	0.92567796	0.49056605	0.92124516	1	1557	tags=19%, list=14%, signal=22%
ZHAN_MULTIPLE_MYELOMA_MS_UP	ZHAN_MULTIPLE_MYELOMA_MS_UP		26	0.3500387	0.9255625	0.52	0.9205141	1	1722	tags=35%, list=15%, signal=41%
DUNNE_TARGETS_OF_AML1_MTG8_FUSION_UP	DUNNE_TARGETS_OF_AML1_MTG8_FUSION_UP		32	0.35945773	0.9246749	0.51111114	0.92151743	1	3151	tags=38%, list=28%, signal=52%
BROCKE_APOPTOSIS_REVERSED_BY_IL6	BROCKE_APOPTOSIS_REVERSED_BY_IL6		78	0.28655702	0.92434555	0.5714286	0.9212668	1	1669	tags=21%, list=15%, signal=24%
BOYLAN_MULTIPLE_MYELOMA_C_CLUSTER_UP	BOYLAN_MULTIPLE_MYELOMA_C_CLUSTER_UP		20	0.31829163	0.9239555	0.5283019	0.92125016	1	1469	tags=20%, list=13%, signal=23%
LEE_METASTASIS_AND_ALTERNATIVE_SPLICING_DN	LEE_METASTASIS_AND_ALTERNATIVE_SPLICING_DN		29	0.29291564	0.92285615	0.48979592	0.92336303	1	726	tags=10%, list=6%, signal=11%
BERENJENO_ROCK_SIGNALING_NOT_VIA_RHOA_DN	BERENJENO_ROCK_SIGNALING_NOT_VIA_RHOA_DN		29	0.3136832	0.9228192	0.5762712	0.9223722	1	919	tags=17%, list=8%, signal=19%
TARTE_PLASMA_CELL_VS_PLASMABLAST_UP	TARTE_PLASMA_CELL_VS_PLASMABLAST_UP		240	0.2884121	0.9217036	0.6666667	0.924377	1	2081	tags=25%, list=19%, signal=30%
CHANG_CORE_SERUM_RESPONSE_UP	CHANG_CORE_SERUM_RESPONSE_UP		48	0.26690024	0.9208069	0.5681818	0.92497534	1	2811	tags=29%, list=25%, signal=39%
KEGG_CYTOSOLIC_DNA_SENSING_PATHWAY	KEGG_CYTOSOLIC_DNA_SENSING_PATHWAY		28	0.315914	0.91929704	0.5102041	0.92741984	1	1449	tags=18%, list=13%, signal=20%
RUTELLA_RESPONSE_TO_HGF_VS_CSF2RB_AND_IL4_UP	RUTELLA_RESPONSE_TO_HGF_VS_CSF2RB_AND_IL4_UP		248	0.28736115	0.91871244	0.48979592	0.9278585	1	1870	tags=23%, list=17%, signal=27%
FUJII_YBX1_TARGETS_DN	FUJII_YBX1_TARGETS_DN		94	0.3274064	0.9184231	0.5681818	0.9273481	1	3302	tags=38%, list=29%, signal=54%
HORIUCHI_WTAP_TARGETS_DN	HORIUCHI_WTAP_TARGETS_DN		179	0.26511893	0.9179771	0.6086956	0.92749953	1	3606	tags=36%, list=32%, signal=52%
HEIDENBLAD_AMPLICON_12P11_12_DN	HEIDENBLAD_AMPLICON_12P11_12_DN		17	0.32163924	0.9176739	0.51724136	0.927355	1	3790	tags=41%, list=34%, signal=62%
ZHANG_TARGETS_OF_EWSR1_FLI1_FUSION	ZHANG_TARGETS_OF_EWSR1_FLI1_FUSION		57	0.29524595	0.91731566	0.54347825	0.9271056	1	1809	tags=23%, list=16%, signal=27%
PYEON_CANCER_HEAD_AND_NECK_VS_CERVICAL_UP	PYEON_CANCER_HEAD_AND_NECK_VS_CERVICAL_UP		86	0.29373923	0.9170122	0.5531915	0.926914	1	2362	tags=30%, list=21%, signal=38%
KEGG_SYSTEMIC_LUPUS_ERYTHEMATOSUS	KEGG_SYSTEMIC_LUPUS_ERYTHEMATOSUS		36	0.32630694	0.91700935	0.509434	0.925826	1	2656	tags=31%, list=24%, signal=40%
MORI_SMALL_PRE_BII_LYMPHOCYTE_UP	MORI_SMALL_PRE_BII_LYMPHOCYTE_UP		49	0.26281646	0.91396964	0.6	0.93236285	1	2674	tags=35%, list=24%, signal=45%
SCIAN_CELL_CYCLE_TARGETS_OF_TP53_AND_TP73_DN	SCIAN_CELL_CYCLE_TARGETS_OF_TP53_AND_TP73_DN		19	0.4198176	0.9136679	0.627907	0.93185353	1	2828	tags=58%, list=25%, signal=77%
RAGHAVACHARI_PLATELET_SPECIFIC_GENES	RAGHAVACHARI_PLATELET_SPECIFIC_GENES		44	0.32371163	0.91312194	0.54901963	0.932162	1	1401	tags=18%, list=13%, signal=21%
JIANG_TIP30_TARGETS_DN	JIANG_TIP30_TARGETS_DN		18	0.29865426	0.9129942	0.53333336	0.9313483	1	4276	tags=44%, list=38%, signal=72%
REACTOME_TELOMERE_MAINTENANCE	REACTOME_TELOMERE_MAINTENANCE		28	0.33034232	0.9120544	0.5208333	0.93294775	1	3902	tags=43%, list=35%, signal=66%
BIOCARTA_IGF1_PATHWAY	BIOCARTA_IGF1_PATHWAY		15	0.35004172	0.9112194	0.5576923	0.9338133	1	2753	tags=40%, list=25%, signal=53%
NUYTTEN_NIPP1_TARGETS_UP	NUYTTEN_NIPP1_TARGETS_UP		355	0.22525707	0.91070986	0.5862069	0.93419164	1	3474	tags=33%, list=31%, signal=46%
SU_TESTIS	SU_TESTIS		44	0.27175942	0.90961516	0.6086956	0.93573844	1	2527	tags=27%, list=23%, signal=35%
HELLER_HDAC_TARGETS_SILENCED_BY_METHYLATION_UP	HELLER_HDAC_TARGETS_SILENCED_BY_METHYLATION_UP		242	0.27376375	0.9094599	0.63829786	0.93515134	1	1916	tags=24%, list=17%, signal=28%
BIOCARTA_CCR3_PATHWAY	BIOCARTA_CCR3_PATHWAY		16	0.32897696	0.90942156	0.52	0.9341682	1	3159	tags=50%, list=28%, signal=70%
GRADE_COLON_CANCER_UP	GRADE_COLON_CANCER_UP		410	0.17081103	0.9078615	0.53846157	0.93683887	1	3997	tags=32%, list=36%, signal=49%
LEE_EARLY_T_LYMPHOCYTE_DN	LEE_EARLY_T_LYMPHOCYTE_DN		17	0.3742213	0.90783274	0.54	0.93585736	1	1627	tags=29%, list=15%, signal=34%
NIKOLSKY_MUTATED_AND_AMPLIFIED_IN_BREAST_CANCER	NIKOLSKY_MUTATED_AND_AMPLIFIED_IN_BREAST_CANCER		38	0.30134013	0.9077413	0.58	0.93491185	1	4562	tags=39%, list=41%, signal=66%
BASSO_HAIRY_CELL_LEUKEMIA_DN	BASSO_HAIRY_CELL_LEUKEMIA_DN		50	0.31676558	0.9075765	0.62068963	0.93429226	1	2579	tags=28%, list=23%, signal=36%
CROONQUIST_NRAS_VS_STROMAL_STIMULATION_DN	CROONQUIST_NRAS_VS_STROMAL_STIMULATION_DN		55	0.31550854	0.9075585	0.5294118	0.9332688	1	3720	tags=44%, list=33%, signal=65%
HOOI_ST7_TARGETS_UP	HOOI_ST7_TARGETS_UP		39	0.320027	0.90724576	0.627907	0.9330399	1	2027	tags=26%, list=18%, signal=31%
AMIT_SERUM_RESPONSE_480_MCF10A	AMIT_SERUM_RESPONSE_480_MCF10A		21	0.3412648	0.9062086	0.59574467	0.934384	1	1709	tags=24%, list=15%, signal=28%
SOTIRIOU_BREAST_CANCER_GRADE_1_VS_3_UP	SOTIRIOU_BREAST_CANCER_GRADE_1_VS_3_UP		88	0.37005174	0.9057928	0.6	0.9343847	1	3215	tags=43%, list=29%, signal=60%
LI_CISPLATIN_RESISTANCE_DN	LI_CISPLATIN_RESISTANCE_DN		19	0.40649498	0.9053945	0.5925926	0.9342074	1	3436	tags=42%, list=31%, signal=61%
XU_GH1_EXOGENOUS_TARGETS_DN	XU_GH1_EXOGENOUS_TARGETS_DN		56	0.2826017	0.9053307	0.5294118	0.93318313	1	1567	tags=18%, list=14%, signal=21%
REACTOME_VIF_MEDIATED_DEGRADATION_OF_APOBEC3G	REACTOME_VIF_MEDIATED_DEGRADATION_OF_APOBEC3G		39	0.27785647	0.9051781	0.52	0.9324099	1	4217	tags=44%, list=38%, signal=70%
LEE_LIVER_CANCER_E2F1_UP	LEE_LIVER_CANCER_E2F1_UP		48	0.3471675	0.904671	0.5744681	0.9326931	1	2745	tags=35%, list=25%, signal=47%
ZHAN_MULTIPLE_MYELOMA_CD1_AND_CD2_DN	ZHAN_MULTIPLE_MYELOMA_CD1_AND_CD2_DN		28	0.29638577	0.90405804	0.63461536	0.9332992	1	3294	tags=36%, list=29%, signal=50%
KENNY_CTNNB1_TARGETS_DN	KENNY_CTNNB1_TARGETS_DN		28	0.3030537	0.9040295	0.5652174	0.93227637	1	1841	tags=25%, list=16%, signal=30%
LIANG_HEMATOPOIESIS_STEM_CELL_NUMBER_LARGE_VS_TINY_DN	LIANG_HEMATOPOIESIS_STEM_CELL_NUMBER_LARGE_VS_TINY_DN		33	0.28320456	0.9030536	0.6136364	0.9340293	1	2829	tags=33%, list=25%, signal=44%
KEGG_NOTCH_SIGNALING_PATHWAY	KEGG_NOTCH_SIGNALING_PATHWAY		31	0.28937432	0.9028525	0.60714287	0.93347204	1	2497	tags=32%, list=22%, signal=41%
BOYLAN_MULTIPLE_MYELOMA_C_DN	BOYLAN_MULTIPLE_MYELOMA_C_DN		26	0.30858716	0.9026362	0.59615386	0.932854	1	1340	tags=19%, list=12%, signal=22%
BIOCARTA_TPO_PATHWAY	BIOCARTA_TPO_PATHWAY		17	0.32399762	0.902582	0.54545456	0.9319396	1	2753	tags=35%, list=25%, signal=47%
KEGG_ARGININE_AND_PROLINE_METABOLISM	KEGG_ARGININE_AND_PROLINE_METABOLISM		38	0.30438757	0.9019963	0.5319149	0.9324489	1	1591	tags=18%, list=14%, signal=21%
ENGELMANN_CANCER_PROGENITORS_DN	ENGELMANN_CANCER_PROGENITORS_DN		34	0.33702227	0.90181077	0.70212764	0.93212914	1	2587	tags=35%, list=23%, signal=46%
BIOCARTA_EDG1_PATHWAY	BIOCARTA_EDG1_PATHWAY		16	0.36312333	0.90163815	0.6041667	0.93141437	1	2994	tags=50%, list=27%, signal=68%
RUTELLA_RESPONSE_TO_HGF_DN	RUTELLA_RESPONSE_TO_HGF_DN		141	0.2618843	0.9015743	0.5471698	0.9305576	1	2633	tags=33%, list=24%, signal=43%
VALK_AML_CLUSTER_3	VALK_AML_CLUSTER_3		23	0.33286065	0.9013669	0.67346936	0.9300127	1	2999	tags=39%, list=27%, signal=53%
KEGG_RIG_I_LIKE_RECEPTOR_SIGNALING_PATHWAY	KEGG_RIG_I_LIKE_RECEPTOR_SIGNALING_PATHWAY		34	0.2764483	0.9012207	0.64444447	0.92939526	1	1473	tags=18%, list=13%, signal=20%
BILBAN_B_CLL_LPL_UP	BILBAN_B_CLL_LPL_UP		30	0.30345708	0.9010421	0.6086956	0.92880225	1	2646	tags=37%, list=24%, signal=48%
RORIE_TARGETS_OF_EWSR1_FLI1_FUSION_DN	RORIE_TARGETS_OF_EWSR1_FLI1_FUSION_DN		17	0.40419996	0.90094936	0.6976744	0.92802536	1	1728	tags=47%, list=15%, signal=56%
YAO_TEMPORAL_RESPONSE_TO_PROGESTERONE_CLUSTER_15	YAO_TEMPORAL_RESPONSE_TO_PROGESTERONE_CLUSTER_15		29	0.32416594	0.9008836	0.50877196	0.9272248	1	681	tags=14%, list=6%, signal=15%
REACTOME_G_ALPHA_I_SIGNALLING_EVENTS	REACTOME_G_ALPHA_I_SIGNALLING_EVENTS		118	0.3086161	0.90049505	0.6530612	0.92744285	1	2954	tags=42%, list=26%, signal=56%
DITTMER_PTHLH_TARGETS_DN	DITTMER_PTHLH_TARGETS_DN		50	0.23636481	0.90013117	0.5740741	0.927202	1	2471	tags=24%, list=22%, signal=31%
GUTIERREZ_CHRONIC_LYMPHOCYTIC_LEUKEMIA_DN	GUTIERREZ_CHRONIC_LYMPHOCYTIC_LEUKEMIA_DN		32	0.3084376	0.8995571	0.6415094	0.92740583	1	975	tags=16%, list=9%, signal=17%
BROWNE_HCMV_INFECTION_6HR_DN	BROWNE_HCMV_INFECTION_6HR_DN		89	0.25169542	0.8992365	0.67346936	0.92738193	1	2453	tags=28%, list=22%, signal=36%
PUJANA_BREAST_CANCER_WITH_BRCA1_MUTATED_UP	PUJANA_BREAST_CANCER_WITH_BRCA1_MUTATED_UP		39	0.35080224	0.89904267	0.5777778	0.92690265	1	4856	tags=64%, list=43%, signal=113%
WINTER_HYPOXIA_DN	WINTER_HYPOXIA_DN		24	0.41877934	0.8986362	0.60784316	0.92677426	1	1476	tags=33%, list=13%, signal=38%
DOUGLAS_BMI1_TARGETS_UP	DOUGLAS_BMI1_TARGETS_UP		331	0.23262027	0.89852023	0.5686275	0.92618364	1	3180	tags=29%, list=28%, signal=40%
GARGALOVIC_RESPONSE_TO_OXIDIZED_PHOSPHOLIPIDS_BLUE_UP	GARGALOVIC_RESPONSE_TO_OXIDIZED_PHOSPHOLIPIDS_BLUE_UP		56	0.2750203	0.8980349	0.5925926	0.92642707	1	2979	tags=36%, list=27%, signal=48%
NIKOLSKY_BREAST_CANCER_20Q12_Q13_AMPLICON	NIKOLSKY_BREAST_CANCER_20Q12_Q13_AMPLICON		70	0.24929665	0.8978085	0.64	0.9261097	1	3657	tags=36%, list=33%, signal=53%
MARKEY_RB1_ACUTE_LOF_DN	MARKEY_RB1_ACUTE_LOF_DN		172	0.29257333	0.8974791	0.6136364	0.9258881	1	3350	tags=36%, list=30%, signal=51%
MUELLER_METHYLATED_IN_GLIOBLASTOMA	MUELLER_METHYLATED_IN_GLIOBLASTOMA		26	0.3394701	0.89722484	0.46938777	0.9253327	1	1336	tags=19%, list=12%, signal=22%
MAHAJAN_RESPONSE_TO_IL1A_UP	MAHAJAN_RESPONSE_TO_IL1A_UP		45	0.33544266	0.8968096	0.5625	0.9255997	1	3519	tags=47%, list=31%, signal=68%
REACTOME_CHEMOKINE_RECEPTORS_BIND_CHEMOKINES	REACTOME_CHEMOKINE_RECEPTORS_BIND_CHEMOKINES		42	0.3705206	0.8958181	0.625	0.92692035	1	4200	tags=67%, list=38%, signal=106%
CHIANG_LIVER_CANCER_SUBCLASS_UNANNOTATED_DN	CHIANG_LIVER_CANCER_SUBCLASS_UNANNOTATED_DN		117	0.23687318	0.8957875	0.6666667	0.92599624	1	3346	tags=29%, list=30%, signal=41%
ALONSO_METASTASIS_DN	ALONSO_METASTASIS_DN		15	0.37958032	0.8951413	0.58	0.9267018	1	3887	tags=53%, list=35%, signal=82%
BIOCARTA_INTEGRIN_PATHWAY	BIOCARTA_INTEGRIN_PATHWAY		25	0.291397	0.895138	0.55172414	0.92567784	1	2994	tags=32%, list=27%, signal=44%
AUNG_GASTRIC_CANCER	AUNG_GASTRIC_CANCER		26	0.29084823	0.8949917	0.5405405	0.92499065	1	3231	tags=31%, list=29%, signal=43%
WEBER_METHYLATED_HCP_IN_FIBROBLAST_DN	WEBER_METHYLATED_HCP_IN_FIBROBLAST_DN		16	0.38660732	0.89453876	0.625	0.9248826	1	2813	tags=31%, list=25%, signal=42%
REACTOME_STEROID_HORMONES	REACTOME_STEROID_HORMONES		17	0.3830198	0.893309	0.6666667	0.9270288	1	1324	tags=24%, list=12%, signal=27%
BROWNE_HCMV_INFECTION_16HR_UP	BROWNE_HCMV_INFECTION_16HR_UP		123	0.21675728	0.89190143	0.5925926	0.92957234	1	3375	tags=33%, list=30%, signal=46%
KEGG_HOMOLOGOUS_RECOMBINATION	KEGG_HOMOLOGOUS_RECOMBINATION		24	0.33436373	0.8909097	0.5714286	0.93084776	1	3256	tags=38%, list=29%, signal=53%
LOCKWOOD_AMPLIFIED_IN_LUNG_CANCER	LOCKWOOD_AMPLIFIED_IN_LUNG_CANCER		117	0.20751141	0.8908958	0.59574467	0.9298553	1	4615	tags=45%, list=41%, signal=76%
IVANOVA_HEMATOPOIESIS_STEM_CELL_AND_PROGENITOR	IVANOVA_HEMATOPOIESIS_STEM_CELL_AND_PROGENITOR		152	0.23593096	0.8903758	0.61702126	0.93008715	1	2305	tags=22%, list=21%, signal=27%
ZHAN_MULTIPLE_MYELOMA_MF_DN	ZHAN_MULTIPLE_MYELOMA_MF_DN		16	0.34917587	0.8899215	0.6727273	0.93012494	1	1594	tags=31%, list=14%, signal=36%
TONKS_TARGETS_OF_RUNX1_RUNX1T1_FUSION_GRANULOCYTE_UP	TONKS_TARGETS_OF_RUNX1_RUNX1T1_FUSION_GRANULOCYTE_UP		35	0.35999212	0.88975847	0.5714286	0.92947525	1	1478	tags=23%, list=13%, signal=26%
MULLIGHAN_MLL_SIGNATURE_2_DN	MULLIGHAN_MLL_SIGNATURE_2_DN		166	0.25139308	0.88937473	0.73333335	0.92933	1	2649	tags=26%, list=24%, signal=33%
DER_IFN_BETA_RESPONSE_UP	DER_IFN_BETA_RESPONSE_UP		61	0.2626343	0.8887704	0.6666667	0.9298939	1	3681	tags=31%, list=33%, signal=46%
REACTOME_M_G1_TRANSITION	REACTOME_M_G1_TRANSITION		52	0.2709619	0.88833916	0.5833333	0.92991894	1	4217	tags=44%, list=38%, signal=71%
ROPERO_HDAC2_TARGETS	ROPERO_HDAC2_TARGETS		53	0.28833705	0.8879619	0.63829786	0.92977244	1	3521	tags=40%, list=31%, signal=58%
JAZAG_TGFB1_SIGNALING_UP	JAZAG_TGFB1_SIGNALING_UP		67	0.24145558	0.8878797	0.6666667	0.92893493	1	1795	tags=21%, list=16%, signal=25%
VALK_AML_CLUSTER_8	VALK_AML_CLUSTER_8		15	0.34296608	0.8868936	0.62068963	0.9298826	1	1401	tags=20%, list=13%, signal=23%
REACTOME_STRIATED_MUSCLE_CONTRACTION	REACTOME_STRIATED_MUSCLE_CONTRACTION		22	0.48476222	0.88579106	0.6875	0.9314579	1	3208	tags=45%, list=29%, signal=64%
TSAI_RESPONSE_TO_RADIATION_THERAPY	TSAI_RESPONSE_TO_RADIATION_THERAPY		22	0.39070973	0.8853577	0.5849057	0.9315779	1	1886	tags=27%, list=17%, signal=33%
REACTOME_ACTIVATION_OF_THE_PRE_REPLICATIVE_COMPLEX	REACTOME_ACTIVATION_OF_THE_PRE_REPLICATIVE_COMPLEX		25	0.3944255	0.88508725	0.54347825	0.93103474	1	2197	tags=32%, list=20%, signal=40%
DITTMER_PTHLH_TARGETS_UP	DITTMER_PTHLH_TARGETS_UP		84	0.2261192	0.8849915	0.5217391	0.9302921	1	2327	tags=20%, list=21%, signal=25%
WALLACE_PROSTATE_CANCER_RACE_DN	WALLACE_PROSTATE_CANCER_RACE_DN		42	0.28962216	0.8849077	0.6304348	0.9294295	1	2339	tags=29%, list=21%, signal=36%
WONG_PROTEASOME_GENE_MODULE	WONG_PROTEASOME_GENE_MODULE		35	0.24137303	0.88476527	0.6136364	0.92872465	1	5429	tags=60%, list=48%, signal=116%
TCGA_GLIOBLASTOMA_COPY_NUMBER_UP	TCGA_GLIOBLASTOMA_COPY_NUMBER_UP		34	0.24674489	0.8841178	0.5510204	0.9292598	1	830	tags=12%, list=7%, signal=13%
CAIRO_HEPATOBLASTOMA_UP	CAIRO_HEPATOBLASTOMA_UP		121	0.23877801	0.8838371	0.6530612	0.928852	1	2743	tags=27%, list=24%, signal=36%
BIOCARTA_INSULIN_PATHWAY	BIOCARTA_INSULIN_PATHWAY		15	0.33512515	0.8838262	0.58	0.92788047	1	2753	tags=40%, list=25%, signal=53%
WANG_LMO4_TARGETS_DN	WANG_LMO4_TARGETS_DN		163	0.19518103	0.883567	0.5925926	0.92740303	1	3822	tags=33%, list=34%, signal=50%
KEGG_LONG_TERM_POTENTIATION	KEGG_LONG_TERM_POTENTIATION		40	0.26958308	0.88310695	0.6744186	0.9276451	1	2319	tags=25%, list=21%, signal=31%
KEGG_AMINO_SUGAR_AND_NUCLEOTIDE_SUGAR_METABOLISM	KEGG_AMINO_SUGAR_AND_NUCLEOTIDE_SUGAR_METABOLISM		32	0.26068252	0.8828854	0.5555556	0.92713636	1	2304	tags=25%, list=21%, signal=31%
GENTILE_RESPONSE_CLUSTER_D3	GENTILE_RESPONSE_CLUSTER_D3		35	0.27676374	0.8828556	0.5576923	0.92620754	1	2234	tags=23%, list=20%, signal=28%
BUYTAERT_PHOTODYNAMIC_THERAPY_STRESS_UP	BUYTAERT_PHOTODYNAMIC_THERAPY_STRESS_UP		428	0.21173714	0.8827636	0.74509805	0.9253372	1	2792	tags=26%, list=25%, signal=33%
NADERI_BREAST_CANCER_PROGNOSIS_UP	NADERI_BREAST_CANCER_PROGNOSIS_UP		26	0.34084246	0.88238424	0.5319149	0.9251854	1	3911	tags=58%, list=35%, signal=88%
REACTOME_PHASE_II_CONJUGATION	REACTOME_PHASE_II_CONJUGATION		30	0.3145908	0.8819332	0.5777778	0.9252475	1	2696	tags=33%, list=24%, signal=44%
RODRIGUES_NTN1_AND_DCC_TARGETS	RODRIGUES_NTN1_AND_DCC_TARGETS		23	0.32412726	0.88165486	0.6938776	0.92501783	1	4328	tags=57%, list=39%, signal=92%
WAMUNYOKOLI_OVARIAN_CANCER_GRADES_1_2_DN	WAMUNYOKOLI_OVARIAN_CANCER_GRADES_1_2_DN		36	0.34030193	0.8816382	0.58181816	0.92407143	1	2184	tags=31%, list=20%, signal=38%
CHUANG_OXIDATIVE_STRESS_RESPONSE_UP	CHUANG_OXIDATIVE_STRESS_RESPONSE_UP		18	0.32258624	0.88147557	0.59574467	0.9234917	1	209	tags=11%, list=2%, signal=11%
GOLDRATH_IMMUNE_MEMORY	GOLDRATH_IMMUNE_MEMORY		52	0.30732712	0.8813559	0.6666667	0.92271674	1	599	tags=12%, list=5%, signal=12%
CHIANG_LIVER_CANCER_SUBCLASS_CTNNB1_DN	CHIANG_LIVER_CANCER_SUBCLASS_CTNNB1_DN		96	0.33490774	0.88113934	0.63265306	0.9223169	1	1366	tags=20%, list=12%, signal=22%
ONDER_CDH1_TARGETS_1_DN	ONDER_CDH1_TARGETS_1_DN		88	0.2645941	0.8810978	0.5740741	0.92143613	1	2393	tags=25%, list=21%, signal=32%
MATTIOLI_MGUS_VS_PCL	MATTIOLI_MGUS_VS_PCL		64	0.22718194	0.8809253	0.5777778	0.92087215	1	3668	tags=41%, list=33%, signal=60%
LIEN_BREAST_CARCINOMA_METAPLASTIC_VS_DUCTAL_UP	LIEN_BREAST_CARCINOMA_METAPLASTIC_VS_DUCTAL_UP		48	0.32244742	0.88068444	0.68	0.9205256	1	2179	tags=27%, list=19%, signal=33%
AMIT_EGF_RESPONSE_120_HELA	AMIT_EGF_RESPONSE_120_HELA		47	0.29771942	0.8800079	0.49056605	0.920916	1	2355	tags=26%, list=21%, signal=32%
GAL_LEUKEMIC_STEM_CELL_DN	GAL_LEUKEMIC_STEM_CELL_DN		133	0.2988494	0.87957734	0.6666667	0.92085457	1	1908	tags=26%, list=17%, signal=31%
REACTOME_ORC1_REMOVAL_FROM_CHROMATIN	REACTOME_ORC1_REMOVAL_FROM_CHROMATIN		54	0.26330927	0.87952083	0.5744681	0.91997254	1	4217	tags=44%, list=38%, signal=71%
NUTT_GBM_VS_AO_GLIOMA_DN	NUTT_GBM_VS_AO_GLIOMA_DN		28	0.24809276	0.8792761	0.60465115	0.9196784	1	3456	tags=32%, list=31%, signal=46%
AGUIRRE_PANCREATIC_CANCER_COPY_NUMBER_DN	AGUIRRE_PANCREATIC_CANCER_COPY_NUMBER_DN		133	0.19699152	0.8792006	0.63265306	0.918928	1	3314	tags=29%, list=30%, signal=41%
STEARMAN_LUNG_CANCER_EARLY_VS_LATE_DN	STEARMAN_LUNG_CANCER_EARLY_VS_LATE_DN		46	0.3424575	0.8789567	0.66	0.91839874	1	1801	tags=26%, list=16%, signal=31%
KEGG_ENDOCYTOSIS	KEGG_ENDOCYTOSIS		100	0.2323051	0.87887096	0.6875	0.9177179	1	2911	tags=32%, list=26%, signal=43%
LEE_LIVER_CANCER_ACOX1_UP	LEE_LIVER_CANCER_ACOX1_UP		50	0.3126078	0.87865996	0.7346939	0.9172475	1	1709	tags=26%, list=15%, signal=31%
MCMURRAY_TP53_HRAS_COOPERATION_RESPONSE_UP	MCMURRAY_TP53_HRAS_COOPERATION_RESPONSE_UP		20	0.41110823	0.8781539	0.5849057	0.9175227	1	2256	tags=30%, list=20%, signal=38%
CHIANG_LIVER_CANCER_SUBCLASS_INTERFERON_UP	CHIANG_LIVER_CANCER_SUBCLASS_INTERFERON_UP		16	0.3909411	0.87777513	0.6458333	0.9174276	1	1428	tags=31%, list=13%, signal=36%
MASSARWEH_RESPONSE_TO_ESTRADIOL	MASSARWEH_RESPONSE_TO_ESTRADIOL		37	0.28440452	0.8777258	0.63461536	0.91656715	1	2234	tags=24%, list=20%, signal=30%
OUELLET_CULTURED_OVARIAN_CANCER_INVASIVE_VS_LMP_DN	OUELLET_CULTURED_OVARIAN_CANCER_INVASIVE_VS_LMP_DN		15	0.35804135	0.8775328	0.6226415	0.9160274	1	2446	tags=40%, list=22%, signal=51%
KEGG_AMINOACYL_TRNA_BIOSYNTHESIS	KEGG_AMINOACYL_TRNA_BIOSYNTHESIS		18	0.2711109	0.8768255	0.5	0.9165693	1	2426	tags=28%, list=22%, signal=35%
HOUSTIS_ROS	HOUSTIS_ROS		26	0.30481535	0.875928	0.61538464	0.917744	1	3142	tags=27%, list=28%, signal=37%
NAKAJIMA_MAST_CELL	NAKAJIMA_MAST_CELL		22	0.34796083	0.8756685	0.5660377	0.9175545	1	1236	tags=18%, list=11%, signal=20%
BOYLAN_MULTIPLE_MYELOMA_C_UP	BOYLAN_MULTIPLE_MYELOMA_C_UP		19	0.30581737	0.8755597	0.5744681	0.9168189	1	3797	tags=53%, list=34%, signal=79%
BREDEMEYER_RAG_SIGNALING_NOT_VIA_ATM_UP	BREDEMEYER_RAG_SIGNALING_NOT_VIA_ATM_UP		29	0.30183074	0.87386405	0.7169811	0.9194932	1	2462	tags=34%, list=22%, signal=44%
MANALO_HYPOXIA_DN	MANALO_HYPOXIA_DN		173	0.26984367	0.8734888	0.6666667	0.91928	1	3280	tags=35%, list=29%, signal=49%
SASSON_RESPONSE_TO_FORSKOLIN_UP	SASSON_RESPONSE_TO_FORSKOLIN_UP		49	0.25998443	0.8724037	0.63829786	0.9210049	1	4271	tags=47%, list=38%, signal=76%
LIU_VAV3_PROSTATE_CARCINOGENESIS_UP	LIU_VAV3_PROSTATE_CARCINOGENESIS_UP		62	0.34906298	0.872307	0.6727273	0.92019814	1	1710	tags=29%, list=15%, signal=34%
CAVARD_LIVER_CANCER_MALIGNANT_VS_BENIGN	CAVARD_LIVER_CANCER_MALIGNANT_VS_BENIGN		20	0.31246632	0.8707431	0.6136364	0.9224363	1	1407	tags=20%, list=13%, signal=23%
WANG_CISPLATIN_RESPONSE_AND_XPC_UP	WANG_CISPLATIN_RESPONSE_AND_XPC_UP		92	0.26085997	0.87020814	0.71428573	0.9226313	1	2124	tags=25%, list=19%, signal=31%
RODRIGUES_DCC_TARGETS_DN	RODRIGUES_DCC_TARGETS_DN		74	0.26143965	0.8696355	0.6792453	0.9228361	1	1779	tags=18%, list=16%, signal=21%
POTTI_CYTOXAN_SENSITIVITY	POTTI_CYTOXAN_SENSITIVITY		24	0.30050936	0.86958385	0.64285713	0.9219573	1	2874	tags=42%, list=26%, signal=56%
HUPER_BREAST_BASAL_VS_LUMINAL_UP	HUPER_BREAST_BASAL_VS_LUMINAL_UP		31	0.40424362	0.8695554	0.6226415	0.9211071	1	1836	tags=29%, list=16%, signal=35%
NEWMAN_ERCC6_TARGETS_UP	NEWMAN_ERCC6_TARGETS_UP		15	0.38494417	0.8695301	0.6304348	0.9202171	1	841	tags=20%, list=8%, signal=22%
REACTOME_MRNA_3_END_PROCESSING	REACTOME_MRNA_3_END_PROCESSING		22	0.32094038	0.8694336	0.59574467	0.91956085	1	4945	tags=59%, list=44%, signal=106%
SMID_BREAST_CANCER_RELAPSE_IN_BRAIN_DN	SMID_BREAST_CANCER_RELAPSE_IN_BRAIN_DN		43	0.30455866	0.8689681	0.6530612	0.91931117	1	1647	tags=33%, list=15%, signal=38%
FONTAINE_PAPILLARY_THYROID_CARCINOMA_DN	FONTAINE_PAPILLARY_THYROID_CARCINOMA_DN		47	0.2781751	0.86794186	0.68333334	0.92034537	1	1836	tags=23%, list=16%, signal=28%
WEIGEL_OXIDATIVE_STRESS_BY_TBH_AND_H2O2	WEIGEL_OXIDATIVE_STRESS_BY_TBH_AND_H2O2		24	0.30477947	0.86749244	0.6730769	0.92055464	1	1215	tags=17%, list=11%, signal=19%
WATTEL_AUTONOMOUS_THYROID_ADENOMA_UP	WATTEL_AUTONOMOUS_THYROID_ADENOMA_UP		15	0.34668034	0.8673848	0.6296296	0.9197888	1	2859	tags=33%, list=26%, signal=45%
BONOME_OVARIAN_CANCER_SURVIVAL_OPTIMAL_DEBULKING	BONOME_OVARIAN_CANCER_SURVIVAL_OPTIMAL_DEBULKING		128	0.21376151	0.86736256	0.7346939	0.9189249	1	1019	tags=13%, list=9%, signal=14%
ONDER_CDH1_TARGETS_2_UP	ONDER_CDH1_TARGETS_2_UP		159	0.34026787	0.8673065	0.64705884	0.9180603	1	2359	tags=32%, list=21%, signal=40%
LU_TUMOR_VASCULATURE_UP	LU_TUMOR_VASCULATURE_UP		17	0.38542822	0.86719996	0.70212764	0.91740716	1	1508	tags=35%, list=13%, signal=41%
MANALO_HYPOXIA_UP	MANALO_HYPOXIA_UP		128	0.29274216	0.8671304	0.5862069	0.9167007	1	2394	tags=30%, list=21%, signal=38%
CROMER_TUMORIGENESIS_UP	CROMER_TUMORIGENESIS_UP		30	0.39442894	0.8653686	0.6333333	0.9195678	1	2703	tags=30%, list=24%, signal=39%
HOFFMANN_LARGE_TO_SMALL_PRE_BII_LYMPHOCYTE_UP	HOFFMANN_LARGE_TO_SMALL_PRE_BII_LYMPHOCYTE_UP		70	0.3139878	0.8651885	0.58	0.91896135	1	2650	tags=36%, list=24%, signal=46%
KEGG_ERBB_SIGNALING_PATHWAY	KEGG_ERBB_SIGNALING_PATHWAY		48	0.2510347	0.8649249	0.66071427	0.9185096	1	2753	tags=25%, list=25%, signal=33%
JI_RESPONSE_TO_FSH_UP	JI_RESPONSE_TO_FSH_UP		44	0.29098886	0.8642121	0.62	0.9189399	1	1932	tags=27%, list=17%, signal=33%
ZHAN_MULTIPLE_MYELOMA_UP	ZHAN_MULTIPLE_MYELOMA_UP		31	0.25160313	0.8632259	0.6603774	0.9202604	1	4555	tags=42%, list=41%, signal=70%
GILDEA_METASTASIS	GILDEA_METASTASIS		19	0.419977	0.86296314	0.6545454	0.9199751	1	1483	tags=26%, list=13%, signal=30%
ROSS_ACUTE_MYELOID_LEUKEMIA_CBF	ROSS_ACUTE_MYELOID_LEUKEMIA_CBF		50	0.27296346	0.86281854	0.5925926	0.9193073	1	926	tags=14%, list=8%, signal=15%
REACTOME_TRANSCRIPTION	REACTOME_TRANSCRIPTION		103	0.20839344	0.862119	0.64705884	0.91979164	1	4945	tags=50%, list=44%, signal=88%
DOUGLAS_BMI1_TARGETS_DN	DOUGLAS_BMI1_TARGETS_DN		153	0.21346253	0.86203384	0.6923077	0.91903627	1	3434	tags=30%, list=31%, signal=43%
KEGG_APOPTOSIS	KEGG_APOPTOSIS		43	0.2643264	0.86157995	0.63829786	0.9191361	1	2971	tags=33%, list=27%, signal=44%
BIOCARTA_HIVNEF_PATHWAY	BIOCARTA_HIVNEF_PATHWAY		33	0.25935504	0.86150086	0.6041667	0.91836923	1	3249	tags=36%, list=29%, signal=51%
RODRIGUES_THYROID_CARCINOMA_POORLY_DIFFERENTIATED_DN	RODRIGUES_THYROID_CARCINOMA_POORLY_DIFFERENTIATED_DN		385	0.2150123	0.8608324	0.6964286	0.9190192	1	1831	tags=19%, list=16%, signal=22%
IVANOVA_HEMATOPOIESIS_STEM_CELL_LONG_TERM	IVANOVA_HEMATOPOIESIS_STEM_CELL_LONG_TERM		65	0.28199905	0.86056536	0.627451	0.9188099	1	999	tags=12%, list=9%, signal=13%
LIANG_HEMATOPOIESIS_STEM_CELL_NUMBER_LARGE_VS_TINY_UP	LIANG_HEMATOPOIESIS_STEM_CELL_NUMBER_LARGE_VS_TINY_UP		36	0.28549543	0.8604583	0.7222222	0.9181169	1	1140	tags=19%, list=10%, signal=22%
LIN_MELANOMA_COPY_NUMBER_DN	LIN_MELANOMA_COPY_NUMBER_DN		26	0.2543212	0.8593292	0.6226415	0.92012155	1	2377	tags=23%, list=21%, signal=29%
UDAYAKUMAR_MED1_TARGETS_UP	UDAYAKUMAR_MED1_TARGETS_UP		75	0.21579221	0.85883534	0.70212764	0.9202077	1	2769	tags=24%, list=25%, signal=32%
MIDORIKAWA_AMPLIFIED_IN_LIVER_CANCER	MIDORIKAWA_AMPLIFIED_IN_LIVER_CANCER		26	0.3198202	0.8587711	0.6603774	0.91938376	1	1856	tags=27%, list=17%, signal=32%
HESS_TARGETS_OF_HOXA9_AND_MEIS1_DN	HESS_TARGETS_OF_HOXA9_AND_MEIS1_DN		62	0.36877927	0.85782135	0.58928573	0.9202939	1	1669	tags=27%, list=15%, signal=32%
SATO_SILENCED_BY_METHYLATION_IN_PANCREATIC_CANCER_1	SATO_SILENCED_BY_METHYLATION_IN_PANCREATIC_CANCER_1		249	0.2703724	0.85758394	0.7647059	0.9199786	1	1407	tags=20%, list=13%, signal=23%
REACTOME_SYNTHESIS_OF_DNA	REACTOME_SYNTHESIS_OF_DNA		72	0.2563631	0.85610276	0.54	0.9225088	1	4217	tags=42%, list=38%, signal=66%
LU_AGING_BRAIN_DN	LU_AGING_BRAIN_DN		155	0.25983	0.85595757	0.6923077	0.92189217	1	1722	tags=17%, list=15%, signal=20%
GRAHAM_NORMAL_QUIESCENT_VS_NORMAL_DIVIDING_DN	GRAHAM_NORMAL_QUIESCENT_VS_NORMAL_DIVIDING_DN		57	0.3435905	0.85593975	0.64285713	0.9210154	1	3302	tags=40%, list=29%, signal=57%
ACEVEDO_NORMAL_TISSUE_ADJACENT_TO_LIVER_TUMOR_UP	ACEVEDO_NORMAL_TISSUE_ADJACENT_TO_LIVER_TUMOR_UP		88	0.21595454	0.8555635	0.64285713	0.92082745	1	469	tags=8%, list=4%, signal=8%
IWANAGA_CARCINOGENESIS_BY_KRAS_PTEN_DN	IWANAGA_CARCINOGENESIS_BY_KRAS_PTEN_DN		192	0.2649278	0.85511047	0.62068963	0.92107916	1	1200	tags=16%, list=11%, signal=17%
SETLUR_PROSTATE_CANCER_TMPRSS2_ERG_FUSION_DN	SETLUR_PROSTATE_CANCER_TMPRSS2_ERG_FUSION_DN		15	0.31756812	0.8549891	0.7346939	0.9204451	1	1864	tags=33%, list=17%, signal=40%
CHESLER_BRAIN_QTL_CIS	CHESLER_BRAIN_QTL_CIS		56	0.23607782	0.8522519	0.7234042	0.92549723	1	2993	tags=32%, list=27%, signal=44%
BIOCARTA_NO1_PATHWAY	BIOCARTA_NO1_PATHWAY		18	0.36127156	0.8518727	0.7307692	0.92543477	1	4881	tags=50%, list=44%, signal=88%
SHEPARD_BMYB_TARGETS	SHEPARD_BMYB_TARGETS		39	0.28899834	0.851682	0.5769231	0.92481977	1	3622	tags=44%, list=32%, signal=64%
HATADA_METHYLATED_IN_LUNG_CANCER_UP	HATADA_METHYLATED_IN_LUNG_CANCER_UP		178	0.2503476	0.851659	0.6981132	0.9239023	1	2587	tags=28%, list=23%, signal=35%
TONKS_TARGETS_OF_RUNX1_RUNX1T1_FUSION_SUSTAINDED_IN_ERYTHROCYTE_UP	TONKS_TARGETS_OF_RUNX1_RUNX1T1_FUSION_SUSTAINDED_IN_ERYTHROCYTE_UP		30	0.34016785	0.85161966	0.6440678	0.92303634	1	1284	tags=20%, list=11%, signal=23%
KAUFFMANN_DNA_REPAIR_GENES	KAUFFMANN_DNA_REPAIR_GENES		148	0.23037347	0.85141724	0.5652174	0.9226232	1	2229	tags=20%, list=20%, signal=25%
SWEET_KRAS_ONCOGENIC_SIGNATURE	SWEET_KRAS_ONCOGENIC_SIGNATURE		28	0.27169308	0.8510813	0.7169811	0.9225293	1	4464	tags=50%, list=40%, signal=83%
KEGG_CARDIAC_MUSCLE_CONTRACTION	KEGG_CARDIAC_MUSCLE_CONTRACTION		58	0.2956897	0.8510559	0.6976744	0.92167526	1	3756	tags=34%, list=34%, signal=52%
DOANE_BREAST_CANCER_ESR1_DN	DOANE_BREAST_CANCER_ESR1_DN		31	0.31552628	0.8508156	0.75555557	0.9212738	1	4035	tags=52%, list=36%, signal=80%
REACTOME_STEROID_METABOLISM	REACTOME_STEROID_METABOLISM		50	0.28430507	0.85041815	0.6875	0.9212034	1	1932	tags=22%, list=17%, signal=26%
ELVIDGE_HYPOXIA_UP	ELVIDGE_HYPOXIA_UP		104	0.28337106	0.8493293	0.6551724	0.922783	1	3133	tags=38%, list=28%, signal=52%
FIRESTEIN_CTNNB1_PATHWAY	FIRESTEIN_CTNNB1_PATHWAY		15	0.31191823	0.84911263	0.627451	0.9222969	1	1021	tags=27%, list=9%, signal=29%
NAKAJIMA_EOSINOPHIL	NAKAJIMA_EOSINOPHIL		15	0.3517509	0.8488694	0.6923077	0.9220105	1	2150	tags=33%, list=19%, signal=41%
LIANG_HEMATOPOIESIS_STEM_CELL_NUMBER_SMALL_VS_HUGE_UP	LIANG_HEMATOPOIESIS_STEM_CELL_NUMBER_SMALL_VS_HUGE_UP		27	0.28515977	0.84873325	0.6956522	0.9212748	1	2844	tags=26%, list=25%, signal=35%
CLASPER_LYMPHATIC_VESSELS_DURING_METASTASIS_DN	CLASPER_LYMPHATIC_VESSELS_DURING_METASTASIS_DN		29	0.42805967	0.84872186	0.6415094	0.92043245	1	591	tags=17%, list=5%, signal=18%
KEGG_EPITHELIAL_CELL_SIGNALING_IN_HELICOBACTER_PYLORI_INFECTION	KEGG_EPITHELIAL_CELL_SIGNALING_IN_HELICOBACTER_PYLORI_INFECTION		42	0.26619193	0.84842825	0.7	0.92022914	1	4200	tags=45%, list=38%, signal=72%
REACTOME_TRANSPORT_OF_MATURE_MRNA_DERIVED_FROM_AN_INTRON_CONTAINING_TRANSCRIPT	REACTOME_TRANSPORT_OF_MATURE_MRNA_DERIVED_FROM_AN_INTRON_CONTAINING_TRANSCRIPT		33	0.28919065	0.84807646	0.625	0.9200763	1	5583	tags=70%, list=50%, signal=139%
HAHTOLA_MYCOSIS_FUNGOIDES_CD4_DN	HAHTOLA_MYCOSIS_FUNGOIDES_CD4_DN		67	0.23031788	0.84807044	0.70212764	0.91918635	1	4103	tags=40%, list=37%, signal=63%
TCGA_GLIOBLASTOMA_COPY_NUMBER_DN	TCGA_GLIOBLASTOMA_COPY_NUMBER_DN		17	0.33481875	0.84760076	0.70454544	0.91947687	1	2579	tags=35%, list=23%, signal=46%
BROWNE_HCMV_INFECTION_10HR_UP	BROWNE_HCMV_INFECTION_10HR_UP		59	0.23944509	0.8471256	0.70212764	0.91939235	1	2256	tags=29%, list=20%, signal=36%
BROWNE_HCMV_INFECTION_4HR_DN	BROWNE_HCMV_INFECTION_4HR_DN		137	0.21333435	0.8462064	0.80851066	0.9207772	1	3420	tags=34%, list=31%, signal=48%
WIKMAN_ASBESTOS_LUNG_CANCER_DN	WIKMAN_ASBESTOS_LUNG_CANCER_DN		16	0.39279708	0.8459612	0.70212764	0.92024267	1	2037	tags=38%, list=18%, signal=46%
CREIGHTON_ENDOCRINE_THERAPY_RESISTANCE_5	CREIGHTON_ENDOCRINE_THERAPY_RESISTANCE_5		243	0.22881095	0.8456155	0.63461536	0.9202106	1	1850	tags=19%, list=17%, signal=22%
PUJANA_BREAST_CANCER_LIT_INT_NETWORK	PUJANA_BREAST_CANCER_LIT_INT_NETWORK		64	0.25322756	0.84547174	0.54545456	0.9196571	1	2589	tags=25%, list=23%, signal=32%
KIM_WT1_TARGETS_DN	KIM_WT1_TARGETS_DN		255	0.21532354	0.8450419	0.7173913	0.91956025	1	4094	tags=41%, list=37%, signal=63%
COWLING_MYCN_TARGETS	COWLING_MYCN_TARGETS		26	0.35823682	0.8448912	0.7058824	0.9192107	1	735	tags=19%, list=7%, signal=21%
GAUSSMANN_MLL_AF4_FUSION_TARGETS_E_UP	GAUSSMANN_MLL_AF4_FUSION_TARGETS_E_UP		56	0.33042115	0.84459144	0.64285713	0.91891336	1	1296	tags=25%, list=12%, signal=28%
CORRE_MULTIPLE_MYELOMA_DN	CORRE_MULTIPLE_MYELOMA_DN		32	0.3187788	0.8432476	0.6896552	0.9210618	1	562	tags=16%, list=5%, signal=16%
ODONNELL_METASTASIS_UP	ODONNELL_METASTASIS_UP		42	0.30280647	0.8429271	0.66	0.92076933	1	2480	tags=29%, list=22%, signal=37%
HUPER_BREAST_BASAL_VS_LUMINAL_DN	HUPER_BREAST_BASAL_VS_LUMINAL_DN		39	0.33160248	0.84275496	0.65384614	0.9203695	1	1483	tags=23%, list=13%, signal=27%
SENESE_HDAC2_TARGETS_DN	SENESE_HDAC2_TARGETS_DN		74	0.3168578	0.84246886	0.62068963	0.9200615	1	2640	tags=32%, list=24%, signal=42%
ONKEN_UVEAL_MELANOMA_DN	ONKEN_UVEAL_MELANOMA_DN		330	0.19244978	0.8419425	0.7241379	0.9203984	1	2700	tags=22%, list=24%, signal=28%
BIOCARTA_SPPA_PATHWAY	BIOCARTA_SPPA_PATHWAY		17	0.344711	0.8416903	0.7380952	0.92008597	1	2994	tags=41%, list=27%, signal=56%
REACTOME_NEURORANSMITTER_RECEPTOR_BINDING_AND_DOWNSTREAM_TRANSMISSION_IN_THE_POSTSYNAPTIC_CELL	REACTOME_NEURORANSMITTER_RECEPTOR_BINDING_AND_DOWNSTREAM_TRANSMISSION_IN_THE_POSTSYNAPTIC_CELL		59	0.26102343	0.8416425	0.7090909	0.91930753	1	2744	tags=29%, list=25%, signal=38%
REACTOME_FORMATION_OF_PLATELET_PLUG	REACTOME_FORMATION_OF_PLATELET_PLUG		125	0.2697872	0.84069955	0.74509805	0.92071694	1	2994	tags=32%, list=27%, signal=43%
HOEBEKE_LYMPHOID_STEM_CELL_UP	HOEBEKE_LYMPHOID_STEM_CELL_UP		49	0.25371534	0.8406375	0.6666667	0.91992974	1	1332	tags=16%, list=12%, signal=18%
HELLER_HDAC_TARGETS_SILENCED_BY_METHYLATION_DN	HELLER_HDAC_TARGETS_SILENCED_BY_METHYLATION_DN		158	0.22439699	0.8406263	0.73913044	0.91904604	1	2253	tags=21%, list=20%, signal=26%
JAIN_NFKB_SIGNALING	JAIN_NFKB_SIGNALING		46	0.21171795	0.83997583	0.6458333	0.9196002	1	2229	tags=22%, list=20%, signal=27%
REACTOME_PURINE_METABOLISM	REACTOME_PURINE_METABOLISM		22	0.27893734	0.8397645	0.64705884	0.9191518	1	4870	tags=59%, list=43%, signal=104%
REACTOME_TRANSMEMBRANE_TRANSPORT_OF_SMALL_MOLECULES	REACTOME_TRANSMEMBRANE_TRANSPORT_OF_SMALL_MOLECULES		145	0.24297392	0.8397	0.7358491	0.9184592	1	2430	tags=26%, list=22%, signal=32%
KUMAR_TARGETS_OF_MLL_AF9_FUSION	KUMAR_TARGETS_OF_MLL_AF9_FUSION		310	0.23443839	0.83943796	0.7254902	0.91840976	1	2949	tags=27%, list=26%, signal=36%
REACTOME_INORGANIC_CATION_ANION_SLC_TRANSPORTERS	REACTOME_INORGANIC_CATION_ANION_SLC_TRANSPORTERS		64	0.29889384	0.839327	0.6923077	0.91777945	1	1610	tags=22%, list=14%, signal=25%
RIZKI_TUMOR_INVASIVENESS_2D_DN	RIZKI_TUMOR_INVASIVENESS_2D_DN		46	0.23874953	0.8393094	0.7254902	0.9169311	1	294	tags=7%, list=3%, signal=7%
BROWNE_HCMV_INFECTION_30MIN_DN	BROWNE_HCMV_INFECTION_30MIN_DN		60	0.24721964	0.8385998	0.7407407	0.91767186	1	2855	tags=33%, list=25%, signal=45%
LEE_NEURAL_CREST_STEM_CELL_UP	LEE_NEURAL_CREST_STEM_CELL_UP		88	0.28719264	0.8384272	0.6415094	0.91724914	1	2035	tags=27%, list=18%, signal=33%
GAL_LEUKEMIC_STEM_CELL_UP	GAL_LEUKEMIC_STEM_CELL_UP		58	0.26683185	0.8372824	0.7090909	0.9189832	1	3049	tags=40%, list=27%, signal=54%
KEGG_HISTIDINE_METABOLISM	KEGG_HISTIDINE_METABOLISM		20	0.3306749	0.83719677	0.71428573	0.91832805	1	1496	tags=30%, list=13%, signal=35%
OUELLET_CULTURED_OVARIAN_CANCER_INVASIVE_VS_LMP_UP	OUELLET_CULTURED_OVARIAN_CANCER_INVASIVE_VS_LMP_UP		46	0.23033732	0.83699954	0.70212764	0.918011	1	1516	tags=17%, list=14%, signal=20%
BIOCARTA_ECM_PATHWAY	BIOCARTA_ECM_PATHWAY		17	0.3115379	0.8363393	0.6818182	0.91840094	1	4442	tags=65%, list=40%, signal=107%
IVANOVA_HEMATOPOIESIS_INTERMEDIATE_PROGENITOR	IVANOVA_HEMATOPOIESIS_INTERMEDIATE_PROGENITOR		25	0.2511936	0.83617294	0.6744186	0.9177862	1	2945	tags=28%, list=26%, signal=38%
BERENJENO_TRANSFORMED_BY_RHOA_REVERSIBLY_DN	BERENJENO_TRANSFORMED_BY_RHOA_REVERSIBLY_DN		22	0.35780957	0.8358771	0.627451	0.91757274	1	406	tags=14%, list=4%, signal=14%
KONDO_PROSTATE_CANCER_WITH_H3K27ME3	KONDO_PROSTATE_CANCER_WITH_H3K27ME3		81	0.28232718	0.83585733	0.67346936	0.91671306	1	2995	tags=33%, list=27%, signal=45%
REACTOME_SCF_BETA_TRCP_MEDIATED_DEGRADATION_OF_EMI1	REACTOME_SCF_BETA_TRCP_MEDIATED_DEGRADATION_OF_EMI1		40	0.25146618	0.8355034	0.6530612	0.91644716	1	4217	tags=43%, list=38%, signal=68%
KAUFFMANN_DNA_REPLICATION_GENES	KAUFFMANN_DNA_REPLICATION_GENES		103	0.2157346	0.8352885	0.58	0.916046	1	3213	tags=28%, list=29%, signal=39%
HUANG_FOXA2_TARGETS_UP	HUANG_FOXA2_TARGETS_UP		26	0.30741695	0.83510697	0.7407407	0.9156544	1	2890	tags=35%, list=26%, signal=47%
BIOCARTA_PYK2_PATHWAY	BIOCARTA_PYK2_PATHWAY		17	0.28047943	0.834429	0.7169811	0.91625935	1	3273	tags=35%, list=29%, signal=50%
DAIRKEE_CANCER_PRONE_RESPONSE_E2	DAIRKEE_CANCER_PRONE_RESPONSE_E2		18	0.32477638	0.83428943	0.6851852	0.9156689	1	3977	tags=39%, list=36%, signal=60%
BIOCARTA_MCM_PATHWAY	BIOCARTA_MCM_PATHWAY		16	0.3846024	0.83409506	0.61702126	0.91526383	1	3213	tags=44%, list=29%, signal=61%
FONTAINE_FOLLICULAR_THYROID_ADENOMA_DN	FONTAINE_FOLLICULAR_THYROID_ADENOMA_DN		39	0.30091378	0.83322924	0.7111111	0.9163586	1	2035	tags=31%, list=18%, signal=37%
REACTOME_AUTODEGRADATION_OF_CDH1_BY_CDH1_APC	REACTOME_AUTODEGRADATION_OF_CDH1_BY_CDH1_APC		46	0.2403152	0.83255124	0.67346936	0.916923	1	4217	tags=39%, list=38%, signal=63%
VERHAAK_AML_WITH_NPM1_MUTATED_UP	VERHAAK_AML_WITH_NPM1_MUTATED_UP		113	0.2875377	0.830261	0.6851852	0.920953	1	1864	tags=23%, list=17%, signal=27%
BILD_MYC_ONCOGENIC_SIGNATURE	BILD_MYC_ONCOGENIC_SIGNATURE		107	0.2085297	0.8301038	0.7058824	0.9204041	1	5034	tags=52%, list=45%, signal=94%
ZHU_CMV_8_HR_UP	ZHU_CMV_8_HR_UP		21	0.3238217	0.8289363	0.7254902	0.92176074	1	1449	tags=19%, list=13%, signal=22%
KESHELAVA_MULTIPLE_DRUG_RESISTANCE	KESHELAVA_MULTIPLE_DRUG_RESISTANCE		46	0.21829419	0.82868546	0.6785714	0.921628	1	3710	tags=35%, list=33%, signal=52%
KHETCHOUMIAN_TRIM24_TARGETS_UP	KHETCHOUMIAN_TRIM24_TARGETS_UP		29	0.35620883	0.8285236	0.6964286	0.92111903	1	1669	tags=28%, list=15%, signal=32%
SOTIRIOU_BREAST_CANCER_GRADE_1_VS_3_DN	SOTIRIOU_BREAST_CANCER_GRADE_1_VS_3_DN		27	0.29259887	0.8284441	0.72	0.92044973	1	1447	tags=19%, list=13%, signal=21%
REACTOME_HEMOSTASIS	REACTOME_HEMOSTASIS		194	0.27980512	0.82830256	0.71428573	0.91986907	1	2880	tags=32%, list=26%, signal=42%
BUYTAERT_PHOTODYNAMIC_THERAPY_STRESS_DN	BUYTAERT_PHOTODYNAMIC_THERAPY_STRESS_DN		353	0.19513752	0.82764673	0.78431374	0.9202995	1	3186	tags=27%, list=28%, signal=37%
KAYO_AGING_MUSCLE_UP	KAYO_AGING_MUSCLE_UP		116	0.24559729	0.8269911	0.81632656	0.9207686	1	3289	tags=34%, list=29%, signal=48%
ACEVEDO_LIVER_CANCER_WITH_H3K9ME3_DN	ACEVEDO_LIVER_CANCER_WITH_H3K9ME3_DN		36	0.2712578	0.82696724	0.7173913	0.9199585	1	2208	tags=31%, list=20%, signal=38%
KEGG_DILATED_CARDIOMYOPATHY	KEGG_DILATED_CARDIOMYOPATHY		63	0.3131687	0.82662326	0.73913044	0.91974926	1	3577	tags=40%, list=32%, signal=58%
KOBAYASHI_EGFR_SIGNALING_24HR_DN	KOBAYASHI_EGFR_SIGNALING_24HR_DN		166	0.29477072	0.8264728	0.64444447	0.91921365	1	3489	tags=41%, list=31%, signal=59%
REACTOME_GLUCONEOGENESIS	REACTOME_GLUCONEOGENESIS		19	0.3108331	0.8262058	0.6938776	0.9187617	1	2281	tags=21%, list=20%, signal=26%
MULLIGHAN_NPM1_MUTATED_SIGNATURE_2_UP	MULLIGHAN_NPM1_MUTATED_SIGNATURE_2_UP		80	0.22341305	0.8259217	0.79591835	0.91860425	1	2827	tags=29%, list=25%, signal=38%
OSADA_ASCL1_TARGETS_UP	OSADA_ASCL1_TARGETS_UP		31	0.30734995	0.8257965	0.7111111	0.9180016	1	1996	tags=26%, list=18%, signal=31%
DAVICIONI_TARGETS_OF_PAX_FOXO1_FUSIONS_UP	DAVICIONI_TARGETS_OF_PAX_FOXO1_FUSIONS_UP		156	0.26747924	0.8257725	0.7254902	0.9171724	1	3075	tags=34%, list=27%, signal=46%
SENGUPTA_EBNA1_ANTICORRELATED	SENGUPTA_EBNA1_ANTICORRELATED		73	0.24859796	0.8257269	0.67346936	0.91645366	1	2484	tags=25%, list=22%, signal=31%
TONKS_TARGETS_OF_RUNX1_RUNX1T1_FUSION_ERYTHROCYTE_UP	TONKS_TARGETS_OF_RUNX1_RUNX1T1_FUSION_ERYTHROCYTE_UP		98	0.29767925	0.8256767	0.7254902	0.9157604	1	2729	tags=32%, list=24%, signal=41%
MILI_PSEUDOPODIA_HAPTOTAXIS_UP	MILI_PSEUDOPODIA_HAPTOTAXIS_UP		305	0.2280522	0.82559973	0.64705884	0.9151968	1	2704	tags=24%, list=24%, signal=31%
KOKKINAKIS_METHIONINE_DEPRIVATION_48HR_DN	KOKKINAKIS_METHIONINE_DEPRIVATION_48HR_DN		45	0.24453853	0.8252578	0.7083333	0.915173	1	4207	tags=42%, list=38%, signal=67%
WANG_LMO4_TARGETS_UP	WANG_LMO4_TARGETS_UP		183	0.18625268	0.82496184	0.6666667	0.91483015	1	2787	tags=23%, list=25%, signal=31%
NAGASHIMA_NRG1_SIGNALING_DN	NAGASHIMA_NRG1_SIGNALING_DN		23	0.29656437	0.8247756	0.78723407	0.9144439	1	2649	tags=35%, list=24%, signal=45%
REACTOME_VPR_MEDIATED_NUCLEAR_IMPORT_OF_PICS	REACTOME_VPR_MEDIATED_NUCLEAR_IMPORT_OF_PICS		20	0.31534973	0.82227767	0.64285713	0.918646	1	5545	tags=75%, list=50%, signal=148%
CHO_NR4A1_TARGETS	CHO_NR4A1_TARGETS		16	0.32628703	0.8219102	0.7755102	0.91868216	1	3479	tags=44%, list=31%, signal=63%
KOKKINAKIS_METHIONINE_DEPRIVATION_96HR_DN	KOKKINAKIS_METHIONINE_DEPRIVATION_96HR_DN		53	0.22861375	0.821828	0.76	0.9180183	1	4207	tags=42%, list=38%, signal=66%
LINDGREN_BLADDER_CANCER_CLUSTER_3_DN	LINDGREN_BLADDER_CANCER_CLUSTER_3_DN		125	0.21429853	0.8214913	0.7358491	0.9177881	1	2726	tags=23%, list=24%, signal=30%
KYNG_DNA_DAMAGE_UP	KYNG_DNA_DAMAGE_UP		66	0.25624034	0.8213258	0.7169811	0.9172	1	3249	tags=29%, list=29%, signal=40%
LINDGREN_BLADDER_CANCER_CLUSTER_1_UP	LINDGREN_BLADDER_CANCER_CLUSTER_1_UP		65	0.20988521	0.8198594	0.6530612	0.9188759	1	2044	tags=15%, list=18%, signal=19%
RHODES_CANCER_META_SIGNATURE	RHODES_CANCER_META_SIGNATURE		41	0.21155225	0.81954515	0.58	0.9187358	1	3218	tags=29%, list=29%, signal=41%
MORI_LARGE_PRE_BII_LYMPHOCYTE_UP	MORI_LARGE_PRE_BII_LYMPHOCYTE_UP		43	0.30840886	0.8190663	0.5869565	0.9189931	1	3324	tags=42%, list=30%, signal=59%
POMEROY_MEDULLOBLASTOMA_DESMOPLASIC_VS_CLASSIC_UP	POMEROY_MEDULLOBLASTOMA_DESMOPLASIC_VS_CLASSIC_UP		33	0.25491577	0.819061	0.7592593	0.9181622	1	3076	tags=36%, list=27%, signal=50%
POMEROY_MEDULLOBLASTOMA_DESMOPLASIC_VS_CLASSIC_DN	POMEROY_MEDULLOBLASTOMA_DESMOPLASIC_VS_CLASSIC_DN		33	0.25491577	0.819061	0.7592593	0.91732454	1	3076	tags=36%, list=27%, signal=50%
HUANG_DASATINIB_RESISTANCE_UP	HUANG_DASATINIB_RESISTANCE_UP		52	0.32000563	0.81875795	0.65384614	0.91713524	1	4289	tags=50%, list=38%, signal=81%
OLSSON_E2F3_TARGETS_DN	OLSSON_E2F3_TARGETS_DN		15	0.3302232	0.8187393	0.6904762	0.91632706	1	2589	tags=40%, list=23%, signal=52%
DACOSTA_ERCC3_ALLELE_XPCS_VS_TTD_DN	DACOSTA_ERCC3_ALLELE_XPCS_VS_TTD_DN		17	0.3500501	0.81825036	0.63265306	0.9165089	1	2259	tags=29%, list=20%, signal=37%
GU_PDEF_TARGETS_UP	GU_PDEF_TARGETS_UP		47	0.31394795	0.81816584	0.6727273	0.9158689	1	2994	tags=32%, list=27%, signal=43%
BIOCARTA_ATRBRCA_PATHWAY	BIOCARTA_ATRBRCA_PATHWAY		15	0.32063842	0.8177551	0.6	0.9159947	1	2513	tags=33%, list=22%, signal=43%
AMUNDSON_RESPONSE_TO_ARSENITE	AMUNDSON_RESPONSE_TO_ARSENITE		123	0.19438115	0.8174078	0.71153843	0.9158635	1	3757	tags=36%, list=34%, signal=53%
REACTOME_AMINE_COMPOUND_SLC_TRANSPORTERS	REACTOME_AMINE_COMPOUND_SLC_TRANSPORTERS		22	0.3306208	0.8172264	0.7647059	0.915332	1	2395	tags=27%, list=21%, signal=35%
SUNG_METASTASIS_STROMA_UP	SUNG_METASTASIS_STROMA_UP		74	0.25877982	0.81707597	0.6551724	0.91481537	1	2979	tags=32%, list=27%, signal=44%
ZHANG_BREAST_CANCER_PROGENITORS_DN	ZHANG_BREAST_CANCER_PROGENITORS_DN		88	0.2342832	0.81624144	0.6938776	0.91535395	1	3610	tags=35%, list=32%, signal=52%
KEGG_N_GLYCAN_BIOSYNTHESIS	KEGG_N_GLYCAN_BIOSYNTHESIS		28	0.24375416	0.815826	0.63829786	0.9153178	1	4058	tags=36%, list=36%, signal=56%
JISON_SICKLE_CELL_DISEASE_UP	JISON_SICKLE_CELL_DISEASE_UP		121	0.24863371	0.815442	0.71428573	0.9152183	1	1449	tags=16%, list=13%, signal=18%
REACTOME_AMINO_ACID_AND_OLIGOPEPTIDE_SLC_TRANSPORTERS	REACTOME_AMINO_ACID_AND_OLIGOPEPTIDE_SLC_TRANSPORTERS		36	0.31812355	0.8147968	0.78	0.91588414	1	1610	tags=25%, list=14%, signal=29%
STEARMAN_TUMOR_FIELD_EFFECT_UP	STEARMAN_TUMOR_FIELD_EFFECT_UP		34	0.35514835	0.8145391	0.7254902	0.9156158	1	1801	tags=29%, list=16%, signal=35%
SESTO_RESPONSE_TO_UV_C5	SESTO_RESPONSE_TO_UV_C5		29	0.27249473	0.81428283	0.7446808	0.9154668	1	4265	tags=55%, list=38%, signal=89%
CROONQUIST_STROMAL_STIMULATION_UP	CROONQUIST_STROMAL_STIMULATION_UP		34	0.3444378	0.8142184	0.6363636	0.91475415	1	2355	tags=32%, list=21%, signal=41%
BONOME_OVARIAN_CANCER_SURVIVAL_SUBOPTIMAL_DEBULKING	BONOME_OVARIAN_CANCER_SURVIVAL_SUBOPTIMAL_DEBULKING		285	0.21371865	0.81414676	0.6862745	0.91406035	1	2371	tags=23%, list=21%, signal=28%
MAHADEVAN_IMATINIB_RESISTANCE_UP	MAHADEVAN_IMATINIB_RESISTANCE_UP		15	0.36741439	0.8132753	0.8039216	0.914851	1	2296	tags=33%, list=21%, signal=42%
BEIER_GLIOMA_STEM_CELL_DN	BEIER_GLIOMA_STEM_CELL_DN		33	0.27075943	0.8127752	0.8113208	0.91496116	1	233	tags=9%, list=2%, signal=9%
PICCALUGA_ANGIOIMMUNOBLASTIC_LYMPHOMA_DN	PICCALUGA_ANGIOIMMUNOBLASTIC_LYMPHOMA_DN		62	0.24778733	0.81251836	0.7358491	0.9145093	1	3197	tags=35%, list=29%, signal=49%
CHENG_IMPRINTED_BY_ESTRADIOL	CHENG_IMPRINTED_BY_ESTRADIOL		54	0.2263666	0.81149703	0.81632656	0.91597676	1	3751	tags=31%, list=33%, signal=47%
EBAUER_TARGETS_OF_PAX3_FOXO1_FUSION_UP	EBAUER_TARGETS_OF_PAX3_FOXO1_FUSION_UP		124	0.30268267	0.81093204	0.7	0.9161419	1	3516	tags=41%, list=31%, signal=59%
ASTIER_INTEGRIN_SIGNALING	ASTIER_INTEGRIN_SIGNALING		36	0.23634112	0.80992776	0.7173913	0.9178352	1	1127	tags=17%, list=10%, signal=18%
REACTOME_REGULATION_OF_ORNITHINE_DECARBOXYLASE	REACTOME_REGULATION_OF_ORNITHINE_DECARBOXYLASE		40	0.24458109	0.80905706	0.627451	0.9188754	1	4400	tags=43%, list=39%, signal=70%
SMID_BREAST_CANCER_RELAPSE_IN_BONE_UP	SMID_BREAST_CANCER_RELAPSE_IN_BONE_UP		59	0.27115396	0.80800116	0.82978725	0.9204945	1	1805	tags=24%, list=16%, signal=28%
BIOCARTA_MPR_PATHWAY	BIOCARTA_MPR_PATHWAY		22	0.25997573	0.80780286	0.7	0.92003024	1	2991	tags=36%, list=27%, signal=50%
HADDAD_T_LYMPHOCYTE_AND_NK_PROGENITOR_DN	HADDAD_T_LYMPHOCYTE_AND_NK_PROGENITOR_DN		47	0.3002733	0.80554247	0.68	0.9242587	1	1931	tags=26%, list=17%, signal=31%
BROWNE_HCMV_INFECTION_14HR_DN	BROWNE_HCMV_INFECTION_14HR_DN		164	0.21597792	0.80524623	0.89361703	0.9240223	1	1487	tags=15%, list=13%, signal=17%
XU_HGF_SIGNALING_NOT_VIA_AKT1_48HR_UP	XU_HGF_SIGNALING_NOT_VIA_AKT1_48HR_UP		25	0.29534486	0.805235	0.7222222	0.9232003	1	3329	tags=32%, list=30%, signal=45%
MCCLUNG_DELTA_FOSB_TARGETS_8WK	MCCLUNG_DELTA_FOSB_TARGETS_8WK		33	0.2614851	0.8052314	0.7254902	0.9223797	1	1791	tags=18%, list=16%, signal=22%
TAKEDA_TARGETS_OF_NUP98_HOXA9_FUSION_10D_DN	TAKEDA_TARGETS_OF_NUP98_HOXA9_FUSION_10D_DN		81	0.30298895	0.80511016	0.7254902	0.9217267	1	2403	tags=31%, list=21%, signal=39%
REACTOME_REGULATION_OF_INSULIN_SECRETION_BY_FREE_FATTY_ACIDS	REACTOME_REGULATION_OF_INSULIN_SECRETION_BY_FREE_FATTY_ACIDS		15	0.32137063	0.80454767	0.6792453	0.92213374	1	1153	tags=20%, list=10%, signal=22%
MOHANKUMAR_TLX1_TARGETS_DN	MOHANKUMAR_TLX1_TARGETS_DN		82	0.2637523	0.8042588	0.76	0.92190826	1	2142	tags=26%, list=19%, signal=31%
JIANG_HYPOXIA_CANCER	JIANG_HYPOXIA_CANCER		42	0.19891414	0.8033046	0.7647059	0.92291623	1	2208	tags=21%, list=20%, signal=27%
MARTORIATI_MDM4_TARGETS_NEUROEPITHELIUM_DN	MARTORIATI_MDM4_TARGETS_NEUROEPITHELIUM_DN		60	0.28570512	0.80306935	0.70212764	0.92240673	1	3126	tags=40%, list=28%, signal=55%
POMEROY_MEDULLOBLASTOMA_PROGNOSIS_DN	POMEROY_MEDULLOBLASTOMA_PROGNOSIS_DN		30	0.2584733	0.8023985	0.64444447	0.923008	1	3577	tags=43%, list=32%, signal=64%
TIEN_INTESTINE_PROBIOTICS_6HR_DN	TIEN_INTESTINE_PROBIOTICS_6HR_DN		107	0.20048448	0.8018806	0.8235294	0.9231892	1	3417	tags=27%, list=31%, signal=39%
LIN_NPAS4_TARGETS_DN	LIN_NPAS4_TARGETS_DN		38	0.2704423	0.80170006	0.74545455	0.9226134	1	2908	tags=29%, list=26%, signal=39%
VALK_AML_CLUSTER_1	VALK_AML_CLUSTER_1		16	0.31963485	0.80128664	0.7592593	0.9226835	1	1972	tags=25%, list=18%, signal=30%
BANDRES_RESPONSE_TO_CARMUSTIN_MGMT_24HR_DN	BANDRES_RESPONSE_TO_CARMUSTIN_MGMT_24HR_DN		22	0.29301018	0.80118954	0.7916667	0.92201066	1	3085	tags=41%, list=28%, signal=56%
NAGASHIMA_NRG1_SIGNALING_UP	NAGASHIMA_NRG1_SIGNALING_UP		125	0.2628503	0.7998688	0.7708333	0.92404217	1	2473	tags=24%, list=22%, signal=30%
DORN_ADENOVIRUS_INFECTION_12HR_UP	DORN_ADENOVIRUS_INFECTION_12HR_UP		18	0.31019288	0.79874843	0.68421054	0.9254187	1	1925	tags=28%, list=17%, signal=33%
WEINMANN_ADAPTATION_TO_HYPOXIA_DN	WEINMANN_ADAPTATION_TO_HYPOXIA_DN		27	0.31590384	0.7961664	0.7169811	0.9301243	1	2248	tags=30%, list=20%, signal=37%
KRIGE_AMINO_ACID_DEPRIVATION	KRIGE_AMINO_ACID_DEPRIVATION		19	0.3053596	0.796087	0.6666667	0.92947614	1	4025	tags=53%, list=36%, signal=82%
REN_ALVEOLAR_RHABDOMYOSARCOMA_DN	REN_ALVEOLAR_RHABDOMYOSARCOMA_DN		312	0.25338638	0.7953428	0.6315789	0.93005323	1	1850	tags=18%, list=17%, signal=21%
KEGG_NON_SMALL_CELL_LUNG_CANCER	KEGG_NON_SMALL_CELL_LUNG_CANCER		29	0.2219012	0.7950142	0.754717	0.9298839	1	3348	tags=31%, list=30%, signal=44%
REACTOME_STABILIZATION_OF_P53	REACTOME_STABILIZATION_OF_P53		36	0.24747905	0.794384	0.68	0.9304655	1	4217	tags=42%, list=38%, signal=67%
KEGG_TRYPTOPHAN_METABOLISM	KEGG_TRYPTOPHAN_METABOLISM		27	0.3050651	0.7943726	0.8	0.9296515	1	1640	tags=26%, list=15%, signal=30%
ZHOU_INFLAMMATORY_RESPONSE_FIMA_UP	ZHOU_INFLAMMATORY_RESPONSE_FIMA_UP		235	0.22799268	0.7926672	0.90384614	0.93193233	1	2701	tags=26%, list=24%, signal=33%
SCHLOSSER_SERUM_RESPONSE_AUGMENTED_BY_MYC	SCHLOSSER_SERUM_RESPONSE_AUGMENTED_BY_MYC		72	0.19880986	0.7926571	0.72727275	0.9311489	1	4122	tags=36%, list=37%, signal=57%
TONKS_TARGETS_OF_RUNX1_RUNX1T1_FUSION_MONOCYTE_DN	TONKS_TARGETS_OF_RUNX1_RUNX1T1_FUSION_MONOCYTE_DN		32	0.32121158	0.7923632	0.79591835	0.93102854	1	3796	tags=47%, list=34%, signal=71%
KEGG_PENTOSE_PHOSPHATE_PATHWAY	KEGG_PENTOSE_PHOSPHATE_PATHWAY		19	0.23757178	0.7923447	0.7254902	0.9302401	1	940	tags=11%, list=8%, signal=11%
RIZKI_TUMOR_INVASIVENESS_2D_UP	RIZKI_TUMOR_INVASIVENESS_2D_UP		47	0.20174669	0.7917779	0.78	0.9308016	1	3745	tags=32%, list=33%, signal=48%
MOOTHA_GLYCOLYSIS	MOOTHA_GLYCOLYSIS		15	0.3508077	0.79164654	0.85	0.9303022	1	4539	tags=60%, list=41%, signal=101%
FLECHNER_PBL_KIDNEY_TRANSPLANT_REJECTED_VS_OK_DN	FLECHNER_PBL_KIDNEY_TRANSPLANT_REJECTED_VS_OK_DN		33	0.23628917	0.79152167	0.71428573	0.929725	1	3306	tags=21%, list=30%, signal=30%
BOYAULT_LIVER_CANCER_SUBCLASS_G12_UP	BOYAULT_LIVER_CANCER_SUBCLASS_G12_UP		24	0.2437616	0.791099	0.7	0.9296959	1	3001	tags=29%, list=27%, signal=40%
MAHADEVAN_IMATINIB_RESISTANCE_DN	MAHADEVAN_IMATINIB_RESISTANCE_DN		16	0.3536609	0.7909994	0.76363635	0.92910594	1	883	tags=19%, list=8%, signal=20%
RHEIN_ALL_GLUCOCORTICOID_THERAPY_DN	RHEIN_ALL_GLUCOCORTICOID_THERAPY_DN		261	0.18603076	0.7909627	0.7	0.9284223	1	3791	tags=32%, list=34%, signal=47%
GINESTIER_BREAST_CANCER_20Q13_AMPLIFICATION_DN	GINESTIER_BREAST_CANCER_20Q13_AMPLIFICATION_DN		80	0.2050763	0.79025555	0.8095238	0.92888576	1	2661	tags=25%, list=24%, signal=33%
CROONQUIST_NRAS_SIGNALING_DN	CROONQUIST_NRAS_SIGNALING_DN		44	0.33563855	0.7881239	0.6956522	0.93251544	1	4274	tags=59%, list=38%, signal=95%
KOKKINAKIS_METHIONINE_DEPRIVATION_48HR_UP	KOKKINAKIS_METHIONINE_DEPRIVATION_48HR_UP		83	0.22713692	0.7866474	0.72727275	0.9346743	1	2244	tags=22%, list=20%, signal=27%
REACTOME_AMINE_LIGAND_BINDING_RECEPTORS	REACTOME_AMINE_LIGAND_BINDING_RECEPTORS		27	0.32210454	0.7852747	0.7083333	0.9360756	1	1736	tags=26%, list=16%, signal=31%
STEIN_ESRRA_TARGETS_RESPONSIVE_TO_ESTROGEN_DN	STEIN_ESRRA_TARGETS_RESPONSIVE_TO_ESTROGEN_DN		24	0.29835373	0.7851266	0.7173913	0.9356422	1	2241	tags=33%, list=20%, signal=42%
BENPORATH_OCT4_TARGETS	BENPORATH_OCT4_TARGETS		150	0.19842693	0.7847631	0.7916667	0.93556786	1	2867	tags=27%, list=26%, signal=35%
ZHU_CMV_8_HR_DN	ZHU_CMV_8_HR_DN		19	0.30990463	0.78439426	0.7719298	0.9353018	1	1563	tags=26%, list=14%, signal=31%
WINTER_HYPOXIA_UP	WINTER_HYPOXIA_UP		49	0.23399034	0.78361523	0.8269231	0.93600345	1	783	tags=12%, list=7%, signal=13%
STARK_PREFRONTAL_CORTEX_22Q11_DELETION_DN	STARK_PREFRONTAL_CORTEX_22Q11_DELETION_DN		345	0.15671693	0.7834818	0.61702126	0.93545705	1	3892	tags=30%, list=35%, signal=45%
REACTOME_MUSCLE_CONTRACTION	REACTOME_MUSCLE_CONTRACTION		36	0.3509302	0.78321886	0.7	0.93506676	1	3208	tags=36%, list=29%, signal=50%
BOYLAN_MULTIPLE_MYELOMA_C_D_DN	BOYLAN_MULTIPLE_MYELOMA_C_D_DN		175	0.27386114	0.7826387	0.7446808	0.9356176	1	2403	tags=27%, list=21%, signal=34%
BILD_SRC_ONCOGENIC_SIGNATURE	BILD_SRC_ONCOGENIC_SIGNATURE		24	0.27968392	0.7823904	0.8518519	0.9355933	1	2657	tags=25%, list=24%, signal=33%
REACTOME_TRANSPORT_OF_THE_SLBP_INDEPENDENT_MATURE_MRNA	REACTOME_TRANSPORT_OF_THE_SLBP_INDEPENDENT_MATURE_MRNA		19	0.27864993	0.78173697	0.64705884	0.93599695	1	5545	tags=74%, list=50%, signal=146%
REN_ALVEOLAR_RHABDOMYOSARCOMA_UP	REN_ALVEOLAR_RHABDOMYOSARCOMA_UP		57	0.29574245	0.7811892	0.80851066	0.93611056	1	3437	tags=39%, list=31%, signal=55%
ACEVEDO_METHYLATED_IN_LIVER_CANCER_DN	ACEVEDO_METHYLATED_IN_LIVER_CANCER_DN		317	0.21498093	0.78069615	0.8135593	0.93627053	1	2215	tags=21%, list=20%, signal=25%
BIOCARTA_INTRINSIC_PATHWAY	BIOCARTA_INTRINSIC_PATHWAY		23	0.3231028	0.7793764	0.8	0.93811536	1	976	tags=22%, list=9%, signal=24%
SIMBULAN_UV_RESPONSE_IMMORTALIZED_DN	SIMBULAN_UV_RESPONSE_IMMORTALIZED_DN		16	0.28594208	0.77865565	0.7111111	0.9385842	1	2443	tags=25%, list=22%, signal=32%
REACTOME_P53_INDEPENDENT_DNA_DAMAGE_RESPONSE	REACTOME_P53_INDEPENDENT_DNA_DAMAGE_RESPONSE		37	0.23522736	0.77862704	0.6666667	0.9378105	1	4217	tags=41%, list=38%, signal=65%
IVANOVA_HEMATOPOIESIS_MATURE_CELL	IVANOVA_HEMATOPOIESIS_MATURE_CELL		88	0.25762206	0.77786505	0.7592593	0.93849987	1	3150	tags=39%, list=28%, signal=53%
REACTOME_CAM_PATHWAY	REACTOME_CAM_PATHWAY		16	0.31045964	0.77772146	0.76363635	0.9379538	1	2971	tags=44%, list=27%, signal=59%
HUANG_FOXA2_TARGETS_DN	HUANG_FOXA2_TARGETS_DN		24	0.35433897	0.7775097	0.6875	0.93756753	1	2443	tags=33%, list=22%, signal=43%
KANG_DOXORUBICIN_RESISTANCE_UP	KANG_DOXORUBICIN_RESISTANCE_UP		32	0.32957911	0.77739125	0.63265306	0.9370398	1	2960	tags=38%, list=26%, signal=51%
BROWNE_HCMV_INFECTION_1HR_UP	BROWNE_HCMV_INFECTION_1HR_UP		32	0.27212417	0.7772819	0.877551	0.9365622	1	4349	tags=47%, list=39%, signal=76%
OSWALD_HEMATOPOIETIC_STEM_CELL_IN_COLLAGEN_GEL_UP	OSWALD_HEMATOPOIETIC_STEM_CELL_IN_COLLAGEN_GEL_UP		124	0.22371377	0.7770663	0.8125	0.9360952	1	2389	tags=24%, list=21%, signal=30%
OSWALD_HEMATOPOIETIC_STEM_CELL_IN_COLLAGEN_GEL_DN	OSWALD_HEMATOPOIETIC_STEM_CELL_IN_COLLAGEN_GEL_DN		124	0.22371377	0.7770663	0.8125	0.93530047	1	2389	tags=24%, list=21%, signal=30%
AMIT_EGF_RESPONSE_60_HELA	AMIT_EGF_RESPONSE_60_HELA		26	0.2733547	0.7768117	0.8	0.9349241	1	2414	tags=31%, list=22%, signal=39%
REACTOME_PHOSPHOLIPASE_CMEDIATED_CASCADE	REACTOME_PHOSPHOLIPASE_CMEDIATED_CASCADE		16	0.31667352	0.7764311	0.72	0.9347324	1	1198	tags=19%, list=11%, signal=21%
WANG_BARRETTS_ESOPHAGUS_AND_ESOPHAGUS_CANCER_DN	WANG_BARRETTS_ESOPHAGUS_AND_ESOPHAGUS_CANCER_DN		24	0.32192633	0.77641606	0.71428573	0.9339409	1	2286	tags=29%, list=20%, signal=37%
PAPASPYRIDONOS_UNSTABLE_ATEROSCLEROTIC_PLAQUE_DN	PAPASPYRIDONOS_UNSTABLE_ATEROSCLEROTIC_PLAQUE_DN		27	0.3204354	0.7763562	0.76363635	0.9332922	1	445	tags=15%, list=4%, signal=15%
MONNIER_POSTRADIATION_TUMOR_ESCAPE_DN	MONNIER_POSTRADIATION_TUMOR_ESCAPE_DN		228	0.2008241	0.77592474	0.7966102	0.933441	1	2329	tags=20%, list=21%, signal=25%
COULOUARN_TEMPORAL_TGFB1_SIGNATURE_UP	COULOUARN_TEMPORAL_TGFB1_SIGNATURE_UP		57	0.23135878	0.7753653	0.74	0.9338397	1	2180	tags=23%, list=19%, signal=28%
FARMER_BREAST_CANCER_APOCRINE_VS_BASAL	FARMER_BREAST_CANCER_APOCRINE_VS_BASAL		199	0.20568235	0.77427304	0.93333334	0.93469185	1	1956	tags=19%, list=17%, signal=22%
KLEIN_PRIMARY_EFFUSION_LYMPHOMA_UP	KLEIN_PRIMARY_EFFUSION_LYMPHOMA_UP		39	0.25217772	0.7740689	0.84615386	0.93413234	1	3773	tags=38%, list=34%, signal=58%
SMID_BREAST_CANCER_LUMINAL_B_DN	SMID_BREAST_CANCER_LUMINAL_B_DN		339	0.2597532	0.7738807	0.877551	0.9336985	1	2538	tags=28%, list=23%, signal=35%
SHEDDEN_LUNG_CANCER_GOOD_SURVIVAL_A5	SHEDDEN_LUNG_CANCER_GOOD_SURVIVAL_A5		34	0.2446896	0.7731545	0.80851066	0.93413544	1	3108	tags=32%, list=28%, signal=45%
CHIARETTI_T_ALL_REFRACTORY_TO_THERAPY	CHIARETTI_T_ALL_REFRACTORY_TO_THERAPY		20	0.31339023	0.7727583	0.8541667	0.9342259	1	4256	tags=55%, list=38%, signal=89%
KEGG_VASOPRESSIN_REGULATED_WATER_REABSORPTION	KEGG_VASOPRESSIN_REGULATED_WATER_REABSORPTION		32	0.225332	0.77255136	0.78846157	0.93394107	1	3144	tags=31%, list=28%, signal=43%
BACOLOD_RESISTANCE_TO_ALKYLATING_AGENTS_DN	BACOLOD_RESISTANCE_TO_ALKYLATING_AGENTS_DN		25	0.23731689	0.7724778	0.8125	0.933309	1	2246	tags=24%, list=20%, signal=30%
FLECHNER_BIOPSY_KIDNEY_TRANSPLANT_OK_VS_DONOR_UP	FLECHNER_BIOPSY_KIDNEY_TRANSPLANT_OK_VS_DONOR_UP		340	0.1966473	0.7720981	0.7358491	0.93344504	1	3142	tags=24%, list=28%, signal=32%
REACTOME_TRKA_SIGNALLING_FROM_THE_PLASMA_MEMBRANE	REACTOME_TRKA_SIGNALLING_FROM_THE_PLASMA_MEMBRANE		58	0.22110885	0.77137077	0.8113208	0.9340414	1	3224	tags=29%, list=29%, signal=41%
RIGGI_EWING_SARCOMA_PROGENITOR_DN	RIGGI_EWING_SARCOMA_PROGENITOR_DN		114	0.27385038	0.7712333	0.8113208	0.93347573	1	2465	tags=31%, list=22%, signal=39%
GARCIA_TARGETS_OF_FLI1_AND_DAX1_UP	GARCIA_TARGETS_OF_FLI1_AND_DAX1_UP		22	0.29436308	0.77044755	0.75	0.93438506	1	1091	tags=18%, list=10%, signal=20%
MARZEC_IL2_SIGNALING_UP	MARZEC_IL2_SIGNALING_UP		65	0.21943371	0.7701691	0.8076923	0.93422127	1	2630	tags=25%, list=23%, signal=32%
BOYLAN_MULTIPLE_MYELOMA_PCA1_UP	BOYLAN_MULTIPLE_MYELOMA_PCA1_UP		78	0.29703894	0.7699623	0.75555557	0.9338968	1	2340	tags=32%, list=21%, signal=40%
BASSO_CD40_SIGNALING_DN	BASSO_CD40_SIGNALING_DN		40	0.28088534	0.76934946	0.7659575	0.9343682	1	746	tags=13%, list=7%, signal=13%
VANTVEER_BREAST_CANCER_POOR_PROGNOSIS	VANTVEER_BREAST_CANCER_POOR_PROGNOSIS		26	0.27348405	0.76912934	0.75	0.9340277	1	2197	tags=31%, list=20%, signal=38%
LIU_SOX4_TARGETS_UP	LIU_SOX4_TARGETS_UP		65	0.20213787	0.7688667	0.84	0.9337117	1	3993	tags=40%, list=36%, signal=62%
SCHLOSSER_MYC_TARGETS_AND_SERUM_RESPONSE_UP	SCHLOSSER_MYC_TARGETS_AND_SERUM_RESPONSE_UP		31	0.22352093	0.7687758	0.68085104	0.93315166	1	548	tags=6%, list=5%, signal=7%
PUJANA_XPRSS_INT_NETWORK	PUJANA_XPRSS_INT_NETWORK		107	0.2491802	0.76876056	0.61702126	0.9324036	1	4856	tags=50%, list=43%, signal=88%
NAKAMURA_METASTASIS_MODEL_DN	NAKAMURA_METASTASIS_MODEL_DN		23	0.2774163	0.7687263	0.8113208	0.9316858	1	196	tags=9%, list=2%, signal=9%
BIDUS_METASTASIS_DN	BIDUS_METASTASIS_DN		76	0.25420403	0.7683102	0.68	0.9318265	1	2262	tags=24%, list=20%, signal=29%
REACTOME_CLATHRIN_DERIVED_VESICLE_BUDDING	REACTOME_CLATHRIN_DERIVED_VESICLE_BUDDING		37	0.20743659	0.7682098	0.7169811	0.9311978	1	5342	tags=49%, list=48%, signal=93%
BALDWIN_PRKCI_TARGETS_UP	BALDWIN_PRKCI_TARGETS_UP		26	0.26940277	0.76796436	0.7254902	0.93079156	1	3023	tags=35%, list=27%, signal=47%
REACTOME_PI3K_CASCADE	REACTOME_PI3K_CASCADE		26	0.27533916	0.76795125	0.78571427	0.930099	1	1198	tags=15%, list=11%, signal=17%
LIN_NPAS4_TARGETS_UP	LIN_NPAS4_TARGETS_UP		81	0.20355001	0.767553	0.8214286	0.93031836	1	3317	tags=30%, list=30%, signal=42%
YAO_TEMPORAL_RESPONSE_TO_PROGESTERONE_CLUSTER_7	YAO_TEMPORAL_RESPONSE_TO_PROGESTERONE_CLUSTER_7		56	0.19933847	0.76738733	0.70212764	0.9298865	1	4379	tags=46%, list=39%, signal=76%
FONTAINE_THYROID_TUMOR_UNCERTAIN_MALIGNANCY_UP	FONTAINE_THYROID_TUMOR_UNCERTAIN_MALIGNANCY_UP		18	0.26836163	0.7667843	0.8913044	0.93028045	1	3265	tags=44%, list=29%, signal=63%
SHIPP_DLBCL_CURED_VS_FATAL_UP	SHIPP_DLBCL_CURED_VS_FATAL_UP		22	0.30862707	0.7666812	0.8076923	0.9296555	1	1644	tags=27%, list=15%, signal=32%
ELVIDGE_HYPOXIA_BY_DMOG_UP	ELVIDGE_HYPOXIA_BY_DMOG_UP		85	0.26403525	0.7665875	0.8596491	0.9290594	1	2411	tags=29%, list=22%, signal=37%
LEE_TARGETS_OF_PTCH1_AND_SUFU_UP	LEE_TARGETS_OF_PTCH1_AND_SUFU_UP		65	0.2695994	0.76589924	0.8	0.9296678	1	2776	tags=32%, list=25%, signal=43%
KEGG_PARKINSONS_DISEASE	KEGG_PARKINSONS_DISEASE		81	0.17423727	0.7658494	0.6122449	0.92902124	1	1401	tags=7%, list=13%, signal=8%
CUI_TCF21_TARGETS_DN	CUI_TCF21_TARGETS_DN		21	0.2855307	0.7656683	0.81632656	0.92852145	1	3559	tags=52%, list=32%, signal=77%
DELYS_THYROID_CANCER_UP	DELYS_THYROID_CANCER_UP		275	0.2409679	0.7653758	0.7307692	0.9283585	1	2710	tags=28%, list=24%, signal=36%
HAHTOLA_SEZARY_SYNDROM_UP	HAHTOLA_SEZARY_SYNDROM_UP		60	0.2210241	0.7653314	0.76086956	0.9276745	1	2498	tags=25%, list=22%, signal=32%
KOKKINAKIS_METHIONINE_DEPRIVATION_96HR_UP	KOKKINAKIS_METHIONINE_DEPRIVATION_96HR_UP		75	0.23449405	0.7638634	0.7222222	0.9299376	1	2244	tags=23%, list=20%, signal=28%
RODWELL_AGING_KIDNEY_DN	RODWELL_AGING_KIDNEY_DN		63	0.23583613	0.7633179	0.86538464	0.93006194	1	633	tags=13%, list=6%, signal=13%
CHARAFE_BREAST_CANCER_LUMINAL_VS_BASAL_DN	CHARAFE_BREAST_CANCER_LUMINAL_VS_BASAL_DN		258	0.23814766	0.7627966	0.7735849	0.9301119	1	2471	tags=24%, list=22%, signal=31%
BROWNE_HCMV_INFECTION_20HR_UP	BROWNE_HCMV_INFECTION_20HR_UP		136	0.18485941	0.76263297	0.8541667	0.9295369	1	2802	tags=22%, list=25%, signal=29%
OSADA_ASCL1_TARGETS_DN	OSADA_ASCL1_TARGETS_DN		15	0.3650152	0.7622345	0.8148148	0.9294731	1	1355	tags=33%, list=12%, signal=38%
ENK_UV_RESPONSE_EPIDERMIS_UP	ENK_UV_RESPONSE_EPIDERMIS_UP		193	0.19466	0.76170856	0.82978725	0.92952484	1	3493	tags=31%, list=31%, signal=44%
HEIDENBLAD_AMPLIFIED_IN_PANCREATIC_CANCER	HEIDENBLAD_AMPLIFIED_IN_PANCREATIC_CANCER		20	0.2677241	0.7613389	0.7916667	0.9294455	1	3105	tags=40%, list=28%, signal=55%
REACTOME_E2F_MEDIATED_REGULATION_OF_DNA_REPLICATION	REACTOME_E2F_MEDIATED_REGULATION_OF_DNA_REPLICATION		20	0.29250193	0.761217	0.75555557	0.92888784	1	4004	tags=45%, list=36%, signal=70%
REACTOME_PLC_GAMMA1_SIGNALLING	REACTOME_PLC_GAMMA1_SIGNALLING		19	0.280934	0.7610061	0.779661	0.9286667	1	3224	tags=42%, list=29%, signal=59%
KUNINGER_IGF1_VS_PDGFB_TARGETS_DN	KUNINGER_IGF1_VS_PDGFB_TARGETS_DN		17	0.3419173	0.7609532	0.7818182	0.92798394	1	533	tags=18%, list=5%, signal=19%
RODWELL_AGING_KIDNEY_NO_BLOOD_DN	RODWELL_AGING_KIDNEY_NO_BLOOD_DN		72	0.22062449	0.7604569	0.9056604	0.9280132	1	1591	tags=17%, list=14%, signal=19%
RADAEVA_RESPONSE_TO_IFNA1_UP	RADAEVA_RESPONSE_TO_IFNA1_UP		22	0.32784444	0.7595541	0.65384614	0.9285253	1	1901	tags=23%, list=17%, signal=27%
MARTORIATI_MDM4_TARGETS_FETAL_LIVER_UP	MARTORIATI_MDM4_TARGETS_FETAL_LIVER_UP		76	0.21026827	0.75941706	0.80701756	0.9279542	1	2377	tags=24%, list=21%, signal=30%
PICCALUGA_ANGIOIMMUNOBLASTIC_LYMPHOMA_UP	PICCALUGA_ANGIOIMMUNOBLASTIC_LYMPHOMA_UP		119	0.31027326	0.7586157	0.76363635	0.92849123	1	2331	tags=29%, list=21%, signal=37%
KEGG_ACUTE_MYELOID_LEUKEMIA	KEGG_ACUTE_MYELOID_LEUKEMIA		36	0.22233024	0.7571749	0.7659575	0.9304904	1	5212	tags=58%, list=47%, signal=109%
YAO_TEMPORAL_RESPONSE_TO_PROGESTERONE_CLUSTER_0	YAO_TEMPORAL_RESPONSE_TO_PROGESTERONE_CLUSTER_0		57	0.25999182	0.7569752	0.8214286	0.9301381	1	4024	tags=47%, list=36%, signal=74%
WOOD_EBV_EBNA1_TARGETS_UP	WOOD_EBV_EBNA1_TARGETS_UP		75	0.20300001	0.75683635	0.8301887	0.9296626	1	2696	tags=23%, list=24%, signal=30%
DORN_ADENOVIRUS_INFECTION_24HR_DN	DORN_ADENOVIRUS_INFECTION_24HR_DN		32	0.24721752	0.7536925	0.71428573	0.93457925	1	1925	tags=19%, list=17%, signal=23%
REACTOME_REGULATION_OF_INSULIN_SECRETION_BY_ACETYLCHOLINE	REACTOME_REGULATION_OF_INSULIN_SECRETION_BY_ACETYLCHOLINE		18	0.2941382	0.753166	0.78846157	0.9347617	1	1153	tags=17%, list=10%, signal=19%
PUJANA_BRCA_CENTERED_NETWORK	PUJANA_BRCA_CENTERED_NETWORK		72	0.24587582	0.7531552	0.60784316	0.9340614	1	3482	tags=35%, list=31%, signal=50%
MARCHINI_TRABECTEDIN_RESISTANCE_UP	MARCHINI_TRABECTEDIN_RESISTANCE_UP		16	0.26883113	0.7524539	0.88	0.9345114	1	265	tags=13%, list=2%, signal=13%
REACTOME_DOWNSTREAM_EVENTS_IN_GPCR_SIGNALING	REACTOME_DOWNSTREAM_EVENTS_IN_GPCR_SIGNALING		289	0.23391847	0.7514756	0.86538464	0.9356665	1	3294	tags=36%, list=29%, signal=50%
SAKAI_CHRONIC_HEPATITIS_VS_LIVER_CANCER_UP	SAKAI_CHRONIC_HEPATITIS_VS_LIVER_CANCER_UP		45	0.2380582	0.7512729	0.7692308	0.93524647	1	4745	tags=49%, list=42%, signal=84%
BOYAULT_LIVER_CANCER_SUBCLASS_G1_UP	BOYAULT_LIVER_CANCER_SUBCLASS_G1_UP		68	0.22264333	0.75028867	0.75555557	0.93598413	1	2315	tags=26%, list=21%, signal=33%
REACTOME_LYSOSOME_VESICLE_BIOGENESIS	REACTOME_LYSOSOME_VESICLE_BIOGENESIS		16	0.23468612	0.74978656	0.8039216	0.9359331	1	2729	tags=25%, list=24%, signal=33%
PYEON_CANCER_HEAD_AND_NECK_VS_CERVICAL_DN	PYEON_CANCER_HEAD_AND_NECK_VS_CERVICAL_DN		15	0.3458789	0.74937445	0.7647059	0.9358204	1	213	tags=13%, list=2%, signal=14%
RASHI_RESPONSE_TO_IONIZING_RADIATION_5	RASHI_RESPONSE_TO_IONIZING_RADIATION_5		106	0.20317128	0.74928427	0.9019608	0.935212	1	1588	tags=16%, list=14%, signal=19%
BIOCARTA_MYOSIN_PATHWAY	BIOCARTA_MYOSIN_PATHWAY		16	0.26840013	0.7489966	0.8125	0.9352378	1	3294	tags=38%, list=29%, signal=53%
REACTOME_IRS_RELATED_EVENTS	REACTOME_IRS_RELATED_EVENTS		52	0.20249361	0.74873954	0.9583333	0.93497497	1	3474	tags=31%, list=31%, signal=44%
REACTOME_REV_MEDIATED_NUCLEAR_EXPORT_OF_HIV1_RNA	REACTOME_REV_MEDIATED_NUCLEAR_EXPORT_OF_HIV1_RNA		18	0.275998	0.7478145	0.72727275	0.93562514	1	5545	tags=72%, list=50%, signal=143%
BROWNE_HCMV_INFECTION_30MIN_UP	BROWNE_HCMV_INFECTION_30MIN_UP		34	0.26445663	0.7474873	0.7647059	0.93532586	1	1371	tags=18%, list=12%, signal=20%
RIZ_ERYTHROID_DIFFERENTIATION	RIZ_ERYTHROID_DIFFERENTIATION		60	0.2394563	0.7474282	0.76086956	0.9346204	1	2353	tags=23%, list=21%, signal=29%
KEGG_INTESTINAL_IMMUNE_NETWORK_FOR_IGA_PRODUCTION	KEGG_INTESTINAL_IMMUNE_NETWORK_FOR_IGA_PRODUCTION		26	0.28884602	0.7473401	0.877551	0.9340353	1	2027	tags=35%, list=18%, signal=42%
ST_G_ALPHA_I_PATHWAY	ST_G_ALPHA_I_PATHWAY		20	0.26275468	0.74588245	0.7407407	0.9359358	1	2606	tags=25%, list=23%, signal=33%
WU_CELL_MIGRATION	WU_CELL_MIGRATION		120	0.26412165	0.7457157	0.86538464	0.93537736	1	2025	tags=26%, list=18%, signal=31%
ELVIDGE_HIF1A_AND_HIF2A_TARGETS_DN	ELVIDGE_HIF1A_AND_HIF2A_TARGETS_DN		63	0.27412647	0.7454334	0.8518519	0.93501693	1	3133	tags=37%, list=28%, signal=50%
TONKS_TARGETS_OF_RUNX1_RUNX1T1_FUSION_HSC_UP	TONKS_TARGETS_OF_RUNX1_RUNX1T1_FUSION_HSC_UP		109	0.24951623	0.7452894	0.79310346	0.9344793	1	1779	tags=19%, list=16%, signal=23%
REACTOME_INTEGRATION_OF_ENERGY_METABOLISM	REACTOME_INTEGRATION_OF_ENERGY_METABOLISM		160	0.16151403	0.7443616	0.7592593	0.9352959	1	2377	tags=16%, list=21%, signal=20%
BROWNE_HCMV_INFECTION_2HR_DN	BROWNE_HCMV_INFECTION_2HR_DN		31	0.2649073	0.743931	0.9245283	0.9352445	1	3891	tags=42%, list=35%, signal=64%
CONCANNON_APOPTOSIS_BY_EPOXOMICIN_UP	CONCANNON_APOPTOSIS_BY_EPOXOMICIN_UP		142	0.20729056	0.7438385	0.8490566	0.93481547	1	3296	tags=30%, list=29%, signal=42%
KEGG_PYRIMIDINE_METABOLISM	KEGG_PYRIMIDINE_METABOLISM		68	0.19407856	0.74372333	0.7234042	0.9343148	1	5043	tags=51%, list=45%, signal=93%
CREIGHTON_ENDOCRINE_THERAPY_RESISTANCE_4	CREIGHTON_ENDOCRINE_THERAPY_RESISTANCE_4		163	0.19311422	0.7432827	0.96363634	0.9343775	1	2562	tags=23%, list=23%, signal=30%
KIM_WT1_TARGETS_12HR_UP	KIM_WT1_TARGETS_12HR_UP		91	0.23878664	0.74230087	0.85714287	0.93501806	1	1914	tags=21%, list=17%, signal=25%
REACTOME_CLASS_B2_SECRETIN_FAMILY_RECEPTORS	REACTOME_CLASS_B2_SECRETIN_FAMILY_RECEPTORS		63	0.27172095	0.74134797	0.9166667	0.9358575	1	2147	tags=29%, list=19%, signal=35%
RIZ_ERYTHROID_DIFFERENTIATION_HBZ	RIZ_ERYTHROID_DIFFERENTIATION_HBZ		29	0.26359528	0.74022466	0.80851066	0.93680847	1	109	tags=7%, list=1%, signal=7%
BOYLAN_MULTIPLE_MYELOMA_PCA3_DN	BOYLAN_MULTIPLE_MYELOMA_PCA3_DN		44	0.24263018	0.74003154	0.95652175	0.9363287	1	3794	tags=41%, list=34%, signal=62%
REACTOME_GAP_JUNCTION_TRAFFICKING	REACTOME_GAP_JUNCTION_TRAFFICKING		19	0.2940606	0.7397314	0.8780488	0.9360638	1	1984	tags=26%, list=18%, signal=32%
DAVICIONI_TARGETS_OF_PAX_FOXO1_FUSIONS_DN	DAVICIONI_TARGETS_OF_PAX_FOXO1_FUSIONS_DN		38	0.28465828	0.738223	0.8103448	0.9376121	1	3118	tags=34%, list=28%, signal=47%
FUJII_YBX1_TARGETS_UP	FUJII_YBX1_TARGETS_UP		16	0.33005738	0.73800796	0.8979592	0.9371094	1	1698	tags=25%, list=15%, signal=29%
ONDER_CDH1_SIGNALING_VIA_CTNNB1	ONDER_CDH1_SIGNALING_VIA_CTNNB1		52	0.2703057	0.73676145	0.8043478	0.93815637	1	2355	tags=27%, list=21%, signal=34%
KOYAMA_SEMA3B_TARGETS_UP	KOYAMA_SEMA3B_TARGETS_UP		122	0.2196074	0.73664945	0.94545454	0.93761736	1	1750	tags=16%, list=16%, signal=19%
TURASHVILI_BREAST_LOBULAR_CARCINOMA_VS_DUCTAL_NORMAL_UP	TURASHVILI_BREAST_LOBULAR_CARCINOMA_VS_DUCTAL_NORMAL_UP		37	0.34682682	0.7359977	0.7692308	0.938033	1	2552	tags=38%, list=23%, signal=49%
VECCHI_GASTRIC_CANCER_ADVANCED_VS_EARLY_DN	VECCHI_GASTRIC_CANCER_ADVANCED_VS_EARLY_DN		78	0.22250101	0.7350183	0.8888889	0.93899745	1	483	tags=9%, list=4%, signal=9%
IWANAGA_CARCINOGENESIS_BY_KRAS_PTEN_UP	IWANAGA_CARCINOGENESIS_BY_KRAS_PTEN_UP		117	0.21635248	0.7349138	0.8636364	0.9384512	1	2453	tags=23%, list=22%, signal=29%
HOOI_ST7_TARGETS_DN	HOOI_ST7_TARGETS_DN		51	0.23980737	0.7344527	0.8545455	0.938294	1	2576	tags=31%, list=23%, signal=41%
BIOCARTA_STRESS_PATHWAY	BIOCARTA_STRESS_PATHWAY		15	0.24386118	0.7342489	0.81632656	0.93777335	1	2566	tags=27%, list=23%, signal=35%
ELVIDGE_HIF1A_TARGETS_UP	ELVIDGE_HIF1A_TARGETS_UP		41	0.2063675	0.73296845	0.8103448	0.93902045	1	1052	tags=10%, list=9%, signal=11%
XU_CREBBP_TARGETS_UP	XU_CREBBP_TARGETS_UP		20	0.24309433	0.7315351	0.86440676	0.94072425	1	409	tags=10%, list=4%, signal=10%
SLEBOS_HEAD_AND_NECK_CANCER_WITH_HPV_UP	SLEBOS_HEAD_AND_NECK_CANCER_WITH_HPV_UP		41	0.23311996	0.7312814	0.7619048	0.9405026	1	2362	tags=22%, list=21%, signal=28%
REACTOME_GENES_INVOLVED_IN_APOPTOTIC_CLEAVAGE_OF_CELLULAR_PROTEINS	REACTOME_GENES_INVOLVED_IN_APOPTOTIC_CLEAVAGE_OF_CELLULAR_PROTEINS		24	0.24645145	0.7310577	0.84615386	0.9400934	1	3386	tags=38%, list=30%, signal=54%
DANG_REGULATED_BY_MYC_DN	DANG_REGULATED_BY_MYC_DN		167	0.24078685	0.7295246	0.79591835	0.9418349	1	1863	tags=17%, list=17%, signal=21%
HOQUE_METHYLATED_IN_CANCER	HOQUE_METHYLATED_IN_CANCER		37	0.2672999	0.72949195	0.88235295	0.9411482	1	2172	tags=30%, list=19%, signal=37%
REACTOME_RNA_POL_II_CTD_PHOSPHORYLATION_AND_INTERACTION_WITH_CE	REACTOME_RNA_POL_II_CTD_PHOSPHORYLATION_AND_INTERACTION_WITH_CE		24	0.24336353	0.729489	0.6923077	0.94041294	1	4559	tags=38%, list=41%, signal=63%
UDAYAKUMAR_MED1_TARGETS_DN	UDAYAKUMAR_MED1_TARGETS_DN		146	0.19528814	0.72913235	0.85714287	0.9402977	1	2703	tags=26%, list=24%, signal=34%
LINDGREN_BLADDER_CANCER_CLUSTER_2B	LINDGREN_BLADDER_CANCER_CLUSTER_2B		243	0.2718159	0.72837484	0.75	0.94084233	1	1496	tags=19%, list=13%, signal=21%
MENSE_HYPOXIA_UP	MENSE_HYPOXIA_UP		57	0.23812707	0.727943	0.7457627	0.940709	1	783	tags=12%, list=7%, signal=13%
DACOSTA_UV_RESPONSE_VIA_ERCC3_UP	DACOSTA_UV_RESPONSE_VIA_ERCC3_UP		222	0.15769869	0.7272856	0.9122807	0.9411569	1	3591	tags=28%, list=32%, signal=40%
YU_MYC_TARGETS_UP	YU_MYC_TARGETS_UP		27	0.30952343	0.7266041	0.7083333	0.94146323	1	3302	tags=41%, list=29%, signal=58%
KEGG_ENDOMETRIAL_CANCER	KEGG_ENDOMETRIAL_CANCER		31	0.23842552	0.7265737	0.8636364	0.94073117	1	3107	tags=32%, list=28%, signal=45%
JI_RESPONSE_TO_FSH_DN	JI_RESPONSE_TO_FSH_DN		32	0.22924179	0.7264876	0.76	0.9401754	1	2038	tags=19%, list=18%, signal=23%
KEGG_PURINE_METABOLISM	KEGG_PURINE_METABOLISM		110	0.17276181	0.7259333	0.9074074	0.9403879	1	4870	tags=47%, list=43%, signal=83%
REACTOME_TRANSMISSION_ACROSS_CHEMICAL_SYNAPSES	REACTOME_TRANSMISSION_ACROSS_CHEMICAL_SYNAPSES		92	0.2324812	0.7250781	0.86538464	0.9411318	1	2812	tags=29%, list=25%, signal=39%
GRAHAM_NORMAL_QUIESCENT_VS_NORMAL_DIVIDING_UP	GRAHAM_NORMAL_QUIESCENT_VS_NORMAL_DIVIDING_UP		35	0.27093762	0.72441274	0.91071427	0.941445	1	2938	tags=34%, list=26%, signal=46%
BOYAULT_LIVER_CANCER_SUBCLASS_G1_DN	BOYAULT_LIVER_CANCER_SUBCLASS_G1_DN		25	0.2575311	0.7235581	0.9	0.9421175	1	569	tags=12%, list=5%, signal=13%
REACTOME_SIGNALLING_TO_ERKS	REACTOME_SIGNALLING_TO_ERKS		21	0.25350243	0.7213904	0.7659575	0.94482803	1	4442	tags=43%, list=40%, signal=71%
FURUKAWA_DUSP6_TARGETS_PCI35_UP	FURUKAWA_DUSP6_TARGETS_PCI35_UP		37	0.26162115	0.7201262	0.9375	0.9458379	1	1514	tags=24%, list=14%, signal=28%
CUI_GLUCOSE_DEPRIVATION	CUI_GLUCOSE_DEPRIVATION		35	0.21273056	0.7200332	0.88095236	0.9452125	1	2527	tags=23%, list=23%, signal=29%
SMIRNOV_CIRCULATING_ENDOTHELIOCYTES_IN_CANCER_UP	SMIRNOV_CIRCULATING_ENDOTHELIOCYTES_IN_CANCER_UP		107	0.26274273	0.7193619	0.9019608	0.9454392	1	2093	tags=24%, list=19%, signal=30%
DASU_IL6_SIGNALING_UP	DASU_IL6_SIGNALING_UP		35	0.25968894	0.71855336	0.8214286	0.94581133	1	2867	tags=29%, list=26%, signal=38%
REACTOME_CHAPERONIN_MEDIATED_PROTEIN_FOLDING	REACTOME_CHAPERONIN_MEDIATED_PROTEIN_FOLDING		29	0.21287982	0.7183192	0.8214286	0.94537276	1	2461	tags=24%, list=22%, signal=31%
SHEN_SMARCA2_TARGETS_DN	SHEN_SMARCA2_TARGETS_DN		181	0.23380454	0.7180252	0.87234044	0.9451072	1	3005	tags=34%, list=27%, signal=45%
NAKAMURA_TUMOR_ZONE_PERIPHERAL_VS_CENTRAL_UP	NAKAMURA_TUMOR_ZONE_PERIPHERAL_VS_CENTRAL_UP		163	0.19425792	0.7177073	0.8214286	0.9448311	1	2960	tags=28%, list=26%, signal=37%
VALK_AML_CLUSTER_11	VALK_AML_CLUSTER_11		24	0.26426575	0.71700233	0.8518519	0.94551957	1	2006	tags=21%, list=18%, signal=25%
CHEOK_RESPONSE_TO_HD_MTX_DN	CHEOK_RESPONSE_TO_HD_MTX_DN		15	0.2518581	0.7169203	0.8333333	0.9449087	1	4166	tags=53%, list=37%, signal=85%
DORN_ADENOVIRUS_INFECTION_32HR_DN	DORN_ADENOVIRUS_INFECTION_32HR_DN		27	0.24229692	0.7165995	0.84313726	0.9446019	1	1925	tags=19%, list=17%, signal=22%
LU_TUMOR_ANGIOGENESIS_UP	LU_TUMOR_ANGIOGENESIS_UP		15	0.30760485	0.716339	0.84782606	0.944232	1	1413	tags=27%, list=13%, signal=30%
LIANG_SILENCED_BY_METHYLATION_2	LIANG_SILENCED_BY_METHYLATION_2		22	0.31102702	0.7160796	0.8	0.9439698	1	1296	tags=18%, list=12%, signal=21%
BIOCARTA_DC_PATHWAY	BIOCARTA_DC_PATHWAY		15	0.30769557	0.71531	0.9148936	0.94427013	1	711	tags=20%, list=6%, signal=21%
VECCHI_GASTRIC_CANCER_ADVANCED_VS_EARLY_UP	VECCHI_GASTRIC_CANCER_ADVANCED_VS_EARLY_UP		105	0.28134364	0.7151223	0.8305085	0.94374496	1	2389	tags=30%, list=21%, signal=38%
SENESE_HDAC1_AND_HDAC2_TARGETS_DN	SENESE_HDAC1_AND_HDAC2_TARGETS_DN		124	0.24988256	0.71495533	0.84313726	0.9432542	1	2711	tags=27%, list=24%, signal=35%
WEIGEL_OXIDATIVE_STRESS_RESPONSE	WEIGEL_OXIDATIVE_STRESS_RESPONSE		19	0.2398162	0.71482086	0.9137931	0.9427659	1	3127	tags=32%, list=28%, signal=44%
AIYAR_COBRA1_TARGETS_DN	AIYAR_COBRA1_TARGETS_DN		16	0.2367284	0.714522	0.78723407	0.94255984	1	4271	tags=50%, list=38%, signal=81%
ELVIDGE_HYPOXIA_DN	ELVIDGE_HYPOXIA_DN		84	0.17771262	0.7139543	0.7924528	0.942803	1	1987	tags=14%, list=18%, signal=17%
CERVERA_SDHB_TARGETS_2	CERVERA_SDHB_TARGETS_2		73	0.22553742	0.71382326	1	0.94222784	1	2191	tags=25%, list=20%, signal=30%
REACTOME_PREFOLDIN_MEDIATED_TRANSFER_OF_SUBSTRATE_TO_CCT_TRIC	REACTOME_PREFOLDIN_MEDIATED_TRANSFER_OF_SUBSTRATE_TO_CCT_TRIC		17	0.2542884	0.7128622	0.8541667	0.94309205	1	2190	tags=24%, list=20%, signal=29%
KAAB_HEART_ATRIUM_VS_VENTRICLE_UP	KAAB_HEART_ATRIUM_VS_VENTRICLE_UP		158	0.239448	0.7124036	0.8367347	0.94311386	1	2425	tags=25%, list=22%, signal=31%
COLIN_PILOCYTIC_ASTROCYTOMA_VS_GLIOBLASTOMA_UP	COLIN_PILOCYTIC_ASTROCYTOMA_VS_GLIOBLASTOMA_UP		20	0.29544666	0.71222925	0.85714287	0.94268715	1	2063	tags=25%, list=18%, signal=31%
CROONQUIST_IL6_DEPRIVATION_DN	CROONQUIST_IL6_DEPRIVATION_DN		52	0.30767867	0.71210665	0.7209302	0.94210845	1	3213	tags=42%, list=29%, signal=59%
REACTOME_APOPTOTIC_EXECUTION_PHASE	REACTOME_APOPTOTIC_EXECUTION_PHASE		31	0.22864734	0.710715	0.90384614	0.9433607	1	3386	tags=35%, list=30%, signal=51%
KENNY_CTNNB1_TARGETS_UP	KENNY_CTNNB1_TARGETS_UP		32	0.24225748	0.71048844	0.8679245	0.94299173	1	3762	tags=41%, list=34%, signal=61%
WANG_BARRETTS_ESOPHAGUS_AND_ESOPHAGUS_CANCER_UP	WANG_BARRETTS_ESOPHAGUS_AND_ESOPHAGUS_CANCER_UP		19	0.27013066	0.7091098	0.89285713	0.94426006	1	2475	tags=32%, list=22%, signal=40%
GRAHAM_CML_QUIESCENT_VS_NORMAL_QUIESCENT_DN	GRAHAM_CML_QUIESCENT_VS_NORMAL_QUIESCENT_DN		24	0.27231067	0.709093	0.875	0.94354415	1	1455	tags=21%, list=13%, signal=24%
CREIGHTON_ENDOCRINE_THERAPY_RESISTANCE_3	CREIGHTON_ENDOCRINE_THERAPY_RESISTANCE_3		341	0.17929073	0.7089086	0.97727275	0.9430549	1	2698	tags=23%, list=24%, signal=29%
MORI_IMMATURE_B_LYMPHOCYTE_DN	MORI_IMMATURE_B_LYMPHOCYTE_DN		40	0.2960859	0.7071779	0.7826087	0.94471985	1	1943	tags=28%, list=17%, signal=33%
KEGG_ECM_RECEPTOR_INTERACTION	KEGG_ECM_RECEPTOR_INTERACTION		53	0.2785643	0.70632017	0.9056604	0.94533294	1	2866	tags=34%, list=26%, signal=45%
BAELDE_DIABETIC_NEPHROPATHY_UP	BAELDE_DIABETIC_NEPHROPATHY_UP		18	0.34364006	0.7055831	0.8627451	0.94592804	1	393	tags=17%, list=4%, signal=17%
REACTOME_DOWNSTREAM_SIGNALING_OF_ACTIVATED_FGFR	REACTOME_DOWNSTREAM_SIGNALING_OF_ACTIVATED_FGFR		29	0.24631679	0.70535076	0.8372093	0.945448	1	1198	tags=14%, list=11%, signal=15%
WILLERT_WNT_SIGNALING	WILLERT_WNT_SIGNALING		15	0.25595564	0.70519084	0.79591835	0.94502497	1	2146	tags=27%, list=19%, signal=33%
COLIN_PILOCYTIC_ASTROCYTOMA_VS_GLIOBLASTOMA_DN	COLIN_PILOCYTIC_ASTROCYTOMA_VS_GLIOBLASTOMA_DN		16	0.30144718	0.7039919	0.8235294	0.9462358	1	1764	tags=19%, list=16%, signal=22%
BROWNE_HCMV_INFECTION_10HR_DN	BROWNE_HCMV_INFECTION_10HR_DN		32	0.20836915	0.7018738	0.8867925	0.94881713	1	1487	tags=16%, list=13%, signal=18%
FRASOR_TAMOXIFEN_RESPONSE_UP	FRASOR_TAMOXIFEN_RESPONSE_UP		32	0.22442387	0.7016422	0.88461536	0.94846165	1	3794	tags=44%, list=34%, signal=66%
MODY_HIPPOCAMPUS_POSTNATAL	MODY_HIPPOCAMPUS_POSTNATAL		22	0.24075618	0.6999323	0.9464286	0.95023555	1	3595	tags=32%, list=32%, signal=47%
DIRMEIER_LMP1_RESPONSE_EARLY	DIRMEIER_LMP1_RESPONSE_EARLY		36	0.23793502	0.6986699	0.8979592	0.95168054	1	3276	tags=42%, list=29%, signal=59%
MISSIAGLIA_REGULATED_BY_METHYLATION_DN	MISSIAGLIA_REGULATED_BY_METHYLATION_DN		66	0.2417885	0.69840884	0.6666667	0.95135087	1	4260	tags=47%, list=38%, signal=75%
MULLIGHAN_MLL_SIGNATURE_1_DN	MULLIGHAN_MLL_SIGNATURE_1_DN		140	0.1974131	0.6982174	1	0.9508067	1	2649	tags=24%, list=24%, signal=31%
KEGG_MISMATCH_REPAIR	KEGG_MISMATCH_REPAIR		19	0.2698911	0.69766134	0.78	0.95076495	1	3969	tags=42%, list=35%, signal=65%
CHANG_CORE_SERUM_RESPONSE_DN	CHANG_CORE_SERUM_RESPONSE_DN		19	0.24982695	0.6976134	0.82222223	0.9501153	1	2100	tags=26%, list=19%, signal=32%
KEGG_RNA_POLYMERASE	KEGG_RNA_POLYMERASE		20	0.22703625	0.6972961	0.84313726	0.9497609	1	5201	tags=45%, list=46%, signal=84%
KEGG_ALANINE_ASPARTATE_AND_GLUTAMATE_METABOLISM	KEGG_ALANINE_ASPARTATE_AND_GLUTAMATE_METABOLISM		21	0.2503831	0.69687515	0.88	0.94954836	1	1371	tags=14%, list=12%, signal=16%
WILCOX_PRESPONSE_TO_ROGESTERONE_DN	WILCOX_PRESPONSE_TO_ROGESTERONE_DN		30	0.25655335	0.69659805	0.88709676	0.9492098	1	2711	tags=27%, list=24%, signal=35%
DAVICIONI_MOLECULAR_ARMS_VS_ERMS_DN	DAVICIONI_MOLECULAR_ARMS_VS_ERMS_DN		105	0.24724306	0.6962372	0.76	0.9489294	1	946	tags=12%, list=8%, signal=13%
VALK_AML_WITH_FLT3_ITD	VALK_AML_WITH_FLT3_ITD		26	0.2692866	0.69509405	0.85714287	0.94998974	1	1856	tags=19%, list=17%, signal=23%
BARRIER_CANCER_RELAPSE_NORMAL_SAMPLE_UP	BARRIER_CANCER_RELAPSE_NORMAL_SAMPLE_UP		21	0.26496583	0.6940834	0.8333333	0.9508903	1	1493	tags=19%, list=13%, signal=22%
ALONSO_METASTASIS_UP	ALONSO_METASTASIS_UP		118	0.16887966	0.69182056	0.8301887	0.9533646	1	4203	tags=31%, list=38%, signal=50%
KIM_MYCN_AMPLIFICATION_TARGETS_DN	KIM_MYCN_AMPLIFICATION_TARGETS_DN		45	0.22202972	0.6914249	0.85365856	0.9531199	1	2646	tags=31%, list=24%, signal=41%
FONTAINE_FOLLICULAR_THYROID_ADENOMA_UP	FONTAINE_FOLLICULAR_THYROID_ADENOMA_UP		40	0.20457055	0.6913029	0.9148936	0.9525271	1	4755	tags=55%, list=42%, signal=95%
KIM_WT1_TARGETS_8HR_UP	KIM_WT1_TARGETS_8HR_UP		108	0.20596248	0.69050777	0.85714287	0.95285875	1	1914	tags=18%, list=17%, signal=21%
FULCHER_INFLAMMATORY_RESPONSE_LECTIN_VS_LPS_DN	FULCHER_INFLAMMATORY_RESPONSE_LECTIN_VS_LPS_DN		235	0.22171882	0.6903535	0.8301887	0.95244396	1	2521	tags=25%, list=23%, signal=31%
ROVERSI_GLIOMA_LOH_REGIONS	ROVERSI_GLIOMA_LOH_REGIONS		28	0.23196736	0.6897451	0.96153843	0.95244867	1	1342	tags=18%, list=12%, signal=20%
REACTOME_EXTENSION_OF_TELOMERES	REACTOME_EXTENSION_OF_TELOMERES		20	0.29260087	0.6891107	0.77272725	0.9524245	1	4633	tags=50%, list=41%, signal=85%
ZHAN_MULTIPLE_MYELOMA_CD1_UP	ZHAN_MULTIPLE_MYELOMA_CD1_UP		28	0.26621166	0.6885787	0.9411765	0.95251244	1	1887	tags=29%, list=17%, signal=34%
AGUIRRE_PANCREATIC_CANCER_COPY_NUMBER_UP	AGUIRRE_PANCREATIC_CANCER_COPY_NUMBER_UP		168	0.146917	0.68851745	0.9285714	0.9518696	1	4335	tags=37%, list=39%, signal=59%
RASHI_RESPONSE_TO_IONIZING_RADIATION_4	RASHI_RESPONSE_TO_IONIZING_RADIATION_4		46	0.18932708	0.68848634	0.8888889	0.9511953	1	1633	tags=13%, list=15%, signal=15%
DER_IFN_ALPHA_RESPONSE_UP	DER_IFN_ALPHA_RESPONSE_UP		43	0.23557888	0.68731	0.7916667	0.95245665	1	841	tags=9%, list=8%, signal=10%
NIKOLSKY_BREAST_CANCER_16P13_AMPLICON	NIKOLSKY_BREAST_CANCER_16P13_AMPLICON		57	0.18477277	0.6857262	0.8363636	0.953719	1	2432	tags=21%, list=22%, signal=27%
CASORELLI_ACUTE_PROMYELOCYTIC_LEUKEMIA_UP	CASORELLI_ACUTE_PROMYELOCYTIC_LEUKEMIA_UP		97	0.19965446	0.6846979	0.98039216	0.9542477	1	2658	tags=28%, list=24%, signal=36%
REACTOME_PLATELET_ACTIVATION	REACTOME_PLATELET_ACTIVATION		110	0.22708037	0.68262553	0.9230769	0.9565055	1	2935	tags=29%, list=26%, signal=39%
YOSHIOKA_LIVER_CANCER_EARLY_RECURRENCE_DN	YOSHIOKA_LIVER_CANCER_EARLY_RECURRENCE_DN		33	0.2006202	0.6822392	0.8636364	0.95621	1	4336	tags=45%, list=39%, signal=74%
REACTOME_DNA_REPAIR	REACTOME_DNA_REPAIR		78	0.1860096	0.6813083	0.71428573	0.9565941	1	3256	tags=26%, list=29%, signal=36%
ST_MYOCYTE_AD_PATHWAY	ST_MYOCYTE_AD_PATHWAY		15	0.26157606	0.67959166	0.92	0.95784676	1	3617	tags=33%, list=32%, signal=49%
BENPORATH_NOS_TARGETS	BENPORATH_NOS_TARGETS		91	0.18405716	0.6793384	0.92156863	0.9573973	1	3323	tags=30%, list=30%, signal=42%
RICKMAN_METASTASIS_DN	RICKMAN_METASTASIS_DN		160	0.19388185	0.6788583	0.78723407	0.95754933	1	1654	tags=14%, list=15%, signal=17%
PEREZ_TP53_AND_TP63_TARGETS	PEREZ_TP53_AND_TP63_TARGETS		100	0.20906188	0.6783221	0.97959185	0.9576459	1	2618	tags=25%, list=23%, signal=32%
FRIDMAN_SENESCENCE_UP	FRIDMAN_SENESCENCE_UP		48	0.2544447	0.6782014	0.8490566	0.9570874	1	2907	tags=31%, list=26%, signal=42%
KEGG_LEUKOCYTE_TRANSENDOTHELIAL_MIGRATION	KEGG_LEUKOCYTE_TRANSENDOTHELIAL_MIGRATION		85	0.21969077	0.677421	0.98	0.95730925	1	3437	tags=36%, list=31%, signal=52%
KAAB_FAILED_HEART_VENTRICLE_DN	KAAB_FAILED_HEART_VENTRICLE_DN		29	0.20814654	0.6773861	0.83870965	0.9566669	1	355	tags=7%, list=3%, signal=7%
ZHAN_MULTIPLE_MYELOMA_MF_UP	ZHAN_MULTIPLE_MYELOMA_MF_UP		29	0.264491	0.6759427	0.84	0.95778465	1	1197	tags=17%, list=11%, signal=19%
LEE_LIVER_CANCER_MYC_UP	LEE_LIVER_CANCER_MYC_UP		45	0.19635238	0.6755816	0.9583333	0.9574612	1	1759	tags=18%, list=16%, signal=21%
PENG_LEUCINE_DEPRIVATION_UP	PENG_LEUCINE_DEPRIVATION_UP		18	0.23250537	0.6755354	0.9111111	0.9567951	1	3656	tags=33%, list=33%, signal=49%
LEE_LIVER_CANCER_MYC_TGFA_UP	LEE_LIVER_CANCER_MYC_TGFA_UP		46	0.22781105	0.67546713	0.9423077	0.95622444	1	4037	tags=50%, list=36%, signal=78%
BIOCARTA_NFAT_PATHWAY	BIOCARTA_NFAT_PATHWAY		31	0.21536294	0.6750715	0.9361702	0.9561555	1	2971	tags=29%, list=27%, signal=39%
REACTOME_PEPTIDE_LIGAND_BINDING_RECEPTORS	REACTOME_PEPTIDE_LIGAND_BINDING_RECEPTORS		119	0.22888866	0.6750153	0.96153843	0.9555291	1	3293	tags=39%, list=29%, signal=54%
BILBAN_B_CLL_LPL_DN	BILBAN_B_CLL_LPL_DN		25	0.25158143	0.6749558	0.9074074	0.9548727	1	4826	tags=48%, list=43%, signal=84%
DORSAM_HOXA9_TARGETS_UP	DORSAM_HOXA9_TARGETS_UP		23	0.22506449	0.6742715	0.79591835	0.95512706	1	2723	tags=35%, list=24%, signal=46%
MARTORIATI_MDM4_TARGETS_FETAL_LIVER_DN	MARTORIATI_MDM4_TARGETS_FETAL_LIVER_DN		202	0.17793323	0.67408675	0.9782609	0.95458764	1	2223	tags=18%, list=20%, signal=22%
MCCABE_HOXC6_TARGETS_CANCER_UP	MCCABE_HOXC6_TARGETS_CANCER_UP		19	0.24229121	0.67351127	0.9130435	0.95470685	1	1661	tags=16%, list=15%, signal=19%
REACTOME_GLUCOSE_TRANSPORT	REACTOME_GLUCOSE_TRANSPORT		25	0.21605243	0.6727481	0.8913044	0.95500296	1	2375	tags=24%, list=21%, signal=30%
WANG_ESOPHAGUS_CANCER_VS_NORMAL_UP	WANG_ESOPHAGUS_CANCER_VS_NORMAL_UP		82	0.22905986	0.67270917	0.8947368	0.9543697	1	1579	tags=17%, list=14%, signal=20%
KONDO_EZH2_TARGETS	KONDO_EZH2_TARGETS		82	0.22293898	0.6727073	0.9183673	0.95367616	1	3474	tags=34%, list=31%, signal=49%
GRUETZMANN_PANCREATIC_CANCER_DN	GRUETZMANN_PANCREATIC_CANCER_DN		147	0.17615807	0.672422	1	0.9532664	1	1003	tags=10%, list=9%, signal=10%
RICKMAN_TUMOR_DIFFERENTIATED_WELL_VS_POORLY_DN	RICKMAN_TUMOR_DIFFERENTIATED_WELL_VS_POORLY_DN		196	0.19617566	0.6710235	0.8367347	0.9543154	1	1992	tags=18%, list=18%, signal=21%
SWEET_LUNG_CANCER_KRAS_UP	SWEET_LUNG_CANCER_KRAS_UP		371	0.1814431	0.6705887	0.9782609	0.95407933	1	2874	tags=24%, list=26%, signal=31%
KEGG_GLYCOSPHINGOLIPID_BIOSYNTHESIS_GANGLIO_SERIES	KEGG_GLYCOSPHINGOLIPID_BIOSYNTHESIS_GANGLIO_SERIES		15	0.2744607	0.6702829	0.89361703	0.9538545	1	2006	tags=20%, list=18%, signal=24%
REACTOME_CLASS_A1_RHODOPSIN_LIKE_RECEPTORS	REACTOME_CLASS_A1_RHODOPSIN_LIKE_RECEPTORS		186	0.22447202	0.66875464	0.9622642	0.9551789	1	3293	tags=37%, list=29%, signal=52%
LI_PROSTATE_CANCER_EPIGENETIC	LI_PROSTATE_CANCER_EPIGENETIC		15	0.28603625	0.6681818	0.8490566	0.95515966	1	2549	tags=27%, list=23%, signal=34%
SAMOLS_TARGETS_OF_KHSV_MIRNAS_DN	SAMOLS_TARGETS_OF_KHSV_MIRNAS_DN		31	0.24475534	0.66602856	0.8703704	0.9569769	1	119	tags=6%, list=1%, signal=7%
YAGI_AML_WITH_11Q23_REARRANGED	YAGI_AML_WITH_11Q23_REARRANGED		231	0.1637558	0.6649127	1	0.9576093	1	2674	tags=21%, list=24%, signal=27%
BORCZUK_MALIGNANT_MESOTHELIOMA_DN	BORCZUK_MALIGNANT_MESOTHELIOMA_DN		63	0.2162191	0.6646252	0.9347826	0.9572708	1	1729	tags=14%, list=15%, signal=17%
REACTOME_G_ALPHA_S_SIGNALLING_EVENTS	REACTOME_G_ALPHA_S_SIGNALLING_EVENTS		79	0.22931705	0.6644199	0.962963	0.95676756	1	2367	tags=25%, list=21%, signal=32%
BROWNE_HCMV_INFECTION_6HR_UP	BROWNE_HCMV_INFECTION_6HR_UP		42	0.22825903	0.66345155	0.91071427	0.95719445	1	1079	tags=12%, list=10%, signal=13%
CUI_TCF21_TARGETS_UP	CUI_TCF21_TARGETS_UP		22	0.28946063	0.6632985	0.9166667	0.95671904	1	1174	tags=18%, list=10%, signal=20%
LIU_TARGETS_OF_VMYB_VS_CMYB_DN	LIU_TARGETS_OF_VMYB_VS_CMYB_DN		26	0.24560916	0.6632711	0.9583333	0.95606357	1	2610	tags=31%, list=23%, signal=40%
BREDEMEYER_RAG_SIGNALING_VIA_ATM_NOT_VIA_NFKB_UP	BREDEMEYER_RAG_SIGNALING_VIA_ATM_NOT_VIA_NFKB_UP		26	0.26150575	0.6632601	0.9245283	0.9553758	1	2852	tags=31%, list=25%, signal=41%
WAMUNYOKOLI_OVARIAN_CANCER_LMP_DN	WAMUNYOKOLI_OVARIAN_CANCER_LMP_DN		98	0.22325596	0.6617821	0.84210527	0.9564496	1	2559	tags=24%, list=23%, signal=31%
REACTOME_NEP_NS2_INTERACTS_WITH_THE_CELLULAR_EXPORT_MACHINERY	REACTOME_NEP_NS2_INTERACTS_WITH_THE_CELLULAR_EXPORT_MACHINERY		17	0.25061694	0.66101444	0.7380952	0.95669156	1	5545	tags=71%, list=50%, signal=140%
MULLIGHAN_NPM1_MUTATED_SIGNATURE_1_DN	MULLIGHAN_NPM1_MUTATED_SIGNATURE_1_DN		63	0.18986958	0.6605785	0.9148936	0.9565514	1	1931	tags=17%, list=17%, signal=21%
WANG_CLIM2_TARGETS_DN	WANG_CLIM2_TARGETS_DN		102	0.16133398	0.6603735	0.9230769	0.9560402	1	2317	tags=19%, list=21%, signal=23%
LEE_METASTASIS_AND_ALTERNATIVE_SPLICING_UP	LEE_METASTASIS_AND_ALTERNATIVE_SPLICING_UP		49	0.22512229	0.65975344	0.94736844	0.95600486	1	3110	tags=33%, list=28%, signal=45%
KEGG_TYPE_II_DIABETES_MELLITUS	KEGG_TYPE_II_DIABETES_MELLITUS		28	0.21698579	0.65973395	0.98245615	0.9553295	1	1946	tags=21%, list=17%, signal=26%
KEGG_ADIPOCYTOKINE_SIGNALING_PATHWAY	KEGG_ADIPOCYTOKINE_SIGNALING_PATHWAY		35	0.20777561	0.659319	1	0.95516217	1	1730	tags=17%, list=15%, signal=20%
MISSIAGLIA_REGULATED_BY_METHYLATION_UP	MISSIAGLIA_REGULATED_BY_METHYLATION_UP		68	0.22809048	0.6591577	0.92	0.95467293	1	2677	tags=25%, list=24%, signal=33%
ACEVEDO_LIVER_CANCER_WITH_H3K27ME3_DN	ACEVEDO_LIVER_CANCER_WITH_H3K27ME3_DN		67	0.20406844	0.6591408	0.9183673	0.95401365	1	2955	tags=27%, list=26%, signal=36%
VART_KSHV_INFECTION_ANGIOGENIC_MARKERS_UP	VART_KSHV_INFECTION_ANGIOGENIC_MARKERS_UP		122	0.23996739	0.65891975	0.8947368	0.9535846	1	2447	tags=25%, list=22%, signal=31%
ELVIDGE_HIF1A_TARGETS_DN	ELVIDGE_HIF1A_TARGETS_DN		58	0.24230628	0.65818787	0.9259259	0.9538665	1	1648	tags=21%, list=15%, signal=24%
ACEVEDO_LIVER_CANCER_WITH_H3K9ME3_UP	ACEVEDO_LIVER_CANCER_WITH_H3K9ME3_UP		46	0.24847597	0.6569413	0.9230769	0.9546389	1	2060	tags=22%, list=18%, signal=27%
GRAHAM_CML_DIVIDING_VS_NORMAL_QUIESCENT_DN	GRAHAM_CML_DIVIDING_VS_NORMAL_QUIESCENT_DN		50	0.22975896	0.65646523	0.96	0.9543926	1	3132	tags=34%, list=28%, signal=47%
PARK_TRETINOIN_RESPONSE_AND_RARA_PLZF_FUSION	PARK_TRETINOIN_RESPONSE_AND_RARA_PLZF_FUSION		16	0.2905309	0.6561692	0.8627451	0.95411855	1	3258	tags=38%, list=29%, signal=53%
DIAZ_CHRONIC_MEYLOGENOUS_LEUKEMIA_DN	DIAZ_CHRONIC_MEYLOGENOUS_LEUKEMIA_DN		80	0.22410236	0.6549542	0.9183673	0.9546717	1	1931	tags=21%, list=17%, signal=25%
VERRECCHIA_EARLY_RESPONSE_TO_TGFB1	VERRECCHIA_EARLY_RESPONSE_TO_TGFB1		39	0.25513884	0.6548915	0.76666665	0.9540861	1	4822	tags=41%, list=43%, signal=72%
CHIARADONNA_NEOPLASTIC_TRANSFORMATION_KRAS_CDC25_DN	CHIARADONNA_NEOPLASTIC_TRANSFORMATION_KRAS_CDC25_DN		39	0.27593777	0.65481055	0.86440676	0.95347416	1	1928	tags=21%, list=17%, signal=25%
REACTOME_TRANSPORT_OF_RIBONUCLEOPROTEINS_INTO_THE_HOST_NUCLEUS	REACTOME_TRANSPORT_OF_RIBONUCLEOPROTEINS_INTO_THE_HOST_NUCLEUS		18	0.23832136	0.6546081	0.7777778	0.9530863	1	5545	tags=67%, list=50%, signal=132%
RICKMAN_HEAD_AND_NECK_CANCER_C	RICKMAN_HEAD_AND_NECK_CANCER_C		47	0.24671927	0.6538466	0.9782609	0.95337987	1	1815	tags=21%, list=16%, signal=25%
BROWNE_HCMV_INFECTION_8HR_DN	BROWNE_HCMV_INFECTION_8HR_DN		26	0.22844535	0.65360117	0.9183673	0.9530616	1	1063	tags=15%, list=9%, signal=17%
REACTOME_GPCR_LIGAND_BINDING	REACTOME_GPCR_LIGAND_BINDING		257	0.21648972	0.65208066	0.9433962	0.9540819	1	3689	tags=40%, list=33%, signal=58%
HAMAI_APOPTOSIS_VIA_TRAIL_DN	HAMAI_APOPTOSIS_VIA_TRAIL_DN		91	0.21161631	0.649298	0.94	0.95636547	1	1966	tags=20%, list=18%, signal=24%
SESTO_RESPONSE_TO_UV_C2	SESTO_RESPONSE_TO_UV_C2		33	0.20454936	0.64780515	0.82978725	0.95736706	1	4312	tags=48%, list=39%, signal=79%
GOZGIT_ESR1_TARGETS_UP	GOZGIT_ESR1_TARGETS_UP		79	0.20772548	0.64707047	1	0.95746934	1	3614	tags=37%, list=32%, signal=54%
TAKEDA_TARGETS_OF_NUP98_HOXA9_FUSION_8D_UP	TAKEDA_TARGETS_OF_NUP98_HOXA9_FUSION_8D_UP		84	0.24049799	0.6448661	0.9433962	0.9589434	1	1013	tags=11%, list=9%, signal=12%
SCHLOSSER_MYC_AND_SERUM_RESPONSE_SYNERGY	SCHLOSSER_MYC_AND_SERUM_RESPONSE_SYNERGY		21	0.20676377	0.6435046	0.84615386	0.9596062	1	5329	tags=57%, list=48%, signal=109%
SHEN_SMARCA2_TARGETS_UP	SHEN_SMARCA2_TARGETS_UP		226	0.16172528	0.64118266	0.8076923	0.9609136	1	3799	tags=29%, list=34%, signal=43%
KAN_RESPONSE_TO_ARSENIC_TRIOXIDE	KAN_RESPONSE_TO_ARSENIC_TRIOXIDE		70	0.21339521	0.6395579	0.9811321	0.9617189	1	1191	tags=13%, list=11%, signal=14%
REACTOME_REGULATION_OF_INSULIN_SECRETION	REACTOME_REGULATION_OF_INSULIN_SECRETION		148	0.14105624	0.63930166	0.9591837	0.9612471	1	2377	tags=14%, list=21%, signal=17%
KEGG_P53_SIGNALING_PATHWAY	KEGG_P53_SIGNALING_PATHWAY		41	0.1854151	0.63844895	0.9361702	0.9612929	1	3220	tags=27%, list=29%, signal=38%
ST_GRANULE_CELL_SURVIVAL_PATHWAY	ST_GRANULE_CELL_SURVIVAL_PATHWAY		15	0.26313004	0.63819844	0.9019608	0.96075577	1	3685	tags=53%, list=33%, signal=79%
REACTOME_SIGNALING_BY_PDGF	REACTOME_SIGNALING_BY_PDGF		48	0.23417425	0.6374457	0.9310345	0.96095973	1	2155	tags=21%, list=19%, signal=26%
REACTOME_POST_TRANSLATIONAL_PROTEIN_MODIFICATION	REACTOME_POST_TRANSLATIONAL_PROTEIN_MODIFICATION		28	0.1989545	0.6365254	0.9791667	0.9611685	1	4385	tags=46%, list=39%, signal=76%
HOSHIDA_LIVER_CANCER_LATE_RECURRENCE_UP	HOSHIDA_LIVER_CANCER_LATE_RECURRENCE_UP		41	0.22388192	0.6363401	0.98245615	0.96065867	1	1530	tags=17%, list=14%, signal=20%
BROWNE_HCMV_INFECTION_18HR_DN	BROWNE_HCMV_INFECTION_18HR_DN		105	0.21083038	0.63564795	0.9347826	0.9606947	1	1508	tags=15%, list=13%, signal=17%
KEGG_BASE_EXCISION_REPAIR	KEGG_BASE_EXCISION_REPAIR		21	0.20458737	0.6353851	0.86	0.9603942	1	4999	tags=52%, list=45%, signal=94%
CHANG_CYCLING_GENES	CHANG_CYCLING_GENES		29	0.26629007	0.63478255	0.8367347	0.96023923	1	1516	tags=28%, list=14%, signal=32%
MCBRYAN_PUBERTAL_BREAST_6_7WK_DN	MCBRYAN_PUBERTAL_BREAST_6_7WK_DN		62	0.21996918	0.6329386	0.9183673	0.9617188	1	1710	tags=16%, list=15%, signal=19%
BERTUCCI_MEDULLARY_VS_DUCTAL_BREAST_CANCER_DN	BERTUCCI_MEDULLARY_VS_DUCTAL_BREAST_CANCER_DN		78	0.20360303	0.6316051	0.96428573	0.9622933	1	2321	tags=22%, list=21%, signal=27%
ZHANG_RESPONSE_TO_IKK_INHIBITOR_AND_TNF_UP	ZHANG_RESPONSE_TO_IKK_INHIBITOR_AND_TNF_UP		120	0.20625375	0.63106066	0.9787234	0.9621179	1	2677	tags=27%, list=24%, signal=35%
PEPPER_CHRONIC_LYMPHOCYTIC_LEUKEMIA_UP	PEPPER_CHRONIC_LYMPHOCYTIC_LEUKEMIA_UP		15	0.27412626	0.63013816	0.96	0.9621791	1	2984	tags=33%, list=27%, signal=45%
PROVENZANI_METASTASIS_UP	PROVENZANI_METASTASIS_UP		116	0.14995661	0.6248076	0.9807692	0.9662304	1	2707	tags=20%, list=24%, signal=26%
MMS_MOUSE_LYMPH_HIGH_4HRS_UP	MMS_MOUSE_LYMPH_HIGH_4HRS_UP		31	0.21747965	0.6243158	0.9056604	0.96589106	1	1194	tags=10%, list=11%, signal=11%
CASORELLI_APL_SECONDARY_VS_DE_NOVO_UP	CASORELLI_APL_SECONDARY_VS_DE_NOVO_UP		19	0.28176066	0.6239866	0.9411765	0.9655632	1	3513	tags=47%, list=31%, signal=69%
SU_PLACENTA	SU_PLACENTA		16	0.26599136	0.62243336	0.93877554	0.96609586	1	2542	tags=25%, list=23%, signal=32%
PELLICCIOTTA_HDAC_IN_ANTIGEN_PRESENTATION_DN	PELLICCIOTTA_HDAC_IN_ANTIGEN_PRESENTATION_DN		37	0.20361462	0.6222883	0.82222223	0.9655377	1	4209	tags=38%, list=38%, signal=60%
HELLEBREKERS_SILENCED_DURING_TUMOR_ANGIOGENESIS	HELLEBREKERS_SILENCED_DURING_TUMOR_ANGIOGENESIS		34	0.26430055	0.6204846	0.97959185	0.96635765	1	919	tags=18%, list=8%, signal=19%
GOLDRATH_HOMEOSTATIC_PROLIFERATION	GOLDRATH_HOMEOSTATIC_PROLIFERATION		122	0.1450193	0.6190993	0.9074074	0.96680117	1	4133	tags=28%, list=37%, signal=44%
REACTOME_GOLGI_ASSOCIATED_VESICLE_BIOGENESIS	REACTOME_GOLGI_ASSOCIATED_VESICLE_BIOGENESIS		32	0.17762958	0.6167296	0.9347826	0.96816677	1	5342	tags=50%, list=48%, signal=95%
HENDRICKS_SMARCA4_TARGETS_UP	HENDRICKS_SMARCA4_TARGETS_UP		28	0.22548917	0.61600494	0.96153843	0.96823984	1	1183	tags=14%, list=11%, signal=16%
CHARAFE_BREAST_CANCER_BASAL_VS_MESENCHYMAL_DN	CHARAFE_BREAST_CANCER_BASAL_VS_MESENCHYMAL_DN		27	0.24378096	0.61594534	0.9411765	0.9676316	1	3105	tags=37%, list=28%, signal=51%
NING_CHRONIC_OBSTRUCTIVE_PULMONARY_DISEASE_DN	NING_CHRONIC_OBSTRUCTIVE_PULMONARY_DISEASE_DN		50	0.20240252	0.6154965	0.8867925	0.9671306	1	3017	tags=28%, list=27%, signal=38%
APPIERTO_RESPONSE_TO_FENRETINIDE_DN	APPIERTO_RESPONSE_TO_FENRETINIDE_DN		23	0.19309802	0.6113817	0.9607843	0.9696258	1	5317	tags=48%, list=47%, signal=91%
SHEDDEN_LUNG_CANCER_GOOD_SURVIVAL_A12	SHEDDEN_LUNG_CANCER_GOOD_SURVIVAL_A12		166	0.17353493	0.6113724	1	0.9689734	1	3654	tags=31%, list=33%, signal=45%
NAKAMURA_TUMOR_ZONE_PERIPHERAL_VS_CENTRAL_DN	NAKAMURA_TUMOR_ZONE_PERIPHERAL_VS_CENTRAL_DN		326	0.15753435	0.6112187	1	0.9684097	1	3737	tags=32%, list=33%, signal=46%
MAHAJAN_RESPONSE_TO_IL1A_DN	MAHAJAN_RESPONSE_TO_IL1A_DN		40	0.18940607	0.6110506	0.9655172	0.96780556	1	2679	tags=23%, list=24%, signal=29%
RUIZ_TNC_TARGETS_UP	RUIZ_TNC_TARGETS_UP		97	0.20295405	0.60927165	0.9830508	0.9684117	1	1673	tags=15%, list=15%, signal=18%
KANG_IMMORTALIZED_BY_TERT_UP	KANG_IMMORTALIZED_BY_TERT_UP		55	0.20516987	0.60775095	0.9791667	0.9688383	1	2006	tags=16%, list=18%, signal=20%
ZHONG_RESPONSE_TO_AZACITIDINE_AND_TSA_DN	ZHONG_RESPONSE_TO_AZACITIDINE_AND_TSA_DN		32	0.17663798	0.60762364	0.87234044	0.96826553	1	4046	tags=38%, list=36%, signal=59%
MCGARVEY_SILENCED_BY_METHYLATION_IN_COLON_CANCER	MCGARVEY_SILENCED_BY_METHYLATION_IN_COLON_CANCER		33	0.24192007	0.60690284	1	0.96828854	1	838	tags=12%, list=7%, signal=13%
KEGG_DNA_REPLICATION	KEGG_DNA_REPLICATION		26	0.2528757	0.60601574	0.80851066	0.96830136	1	3213	tags=31%, list=29%, signal=43%
PEREZ_TP63_TARGETS	PEREZ_TP63_TARGETS		184	0.1826466	0.6046937	1	0.9685627	1	2890	tags=24%, list=26%, signal=32%
TONG_INTERACT_WITH_PTTG1	TONG_INTERACT_WITH_PTTG1		31	0.16988064	0.6036469	0.97959185	0.96871233	1	1304	tags=10%, list=12%, signal=11%
RODWELL_AGING_KIDNEY_NO_BLOOD_UP	RODWELL_AGING_KIDNEY_NO_BLOOD_UP		104	0.21827926	0.60225123	0.83928573	0.969223	1	2355	tags=23%, list=21%, signal=29%
VERRECCHIA_RESPONSE_TO_TGFB1_C5	VERRECCHIA_RESPONSE_TO_TGFB1_C5		16	0.2145841	0.6009675	1	0.9694658	1	2866	tags=31%, list=26%, signal=42%
AIYAR_COBRA1_TARGETS_UP	AIYAR_COBRA1_TARGETS_UP		26	0.21893257	0.60020643	1	0.96924967	1	1710	tags=19%, list=15%, signal=23%
REACTOME_TRNA_AMINOACYLATION	REACTOME_TRNA_AMINOACYLATION		18	0.19124846	0.5981416	0.9111111	0.9699372	1	2426	tags=22%, list=22%, signal=28%
BERENJENO_TRANSFORMED_BY_RHOA_DN	BERENJENO_TRANSFORMED_BY_RHOA_DN		293	0.1859457	0.5959233	0.94736844	0.971078	1	3742	tags=32%, list=33%, signal=47%
FRASOR_RESPONSE_TO_ESTRADIOL_DN	FRASOR_RESPONSE_TO_ESTRADIOL_DN		40	0.21257065	0.59513587	0.98039216	0.9710704	1	1625	tags=18%, list=15%, signal=20%
BIOCARTA_KERATINOCYTE_PATHWAY	BIOCARTA_KERATINOCYTE_PATHWAY		25	0.19167392	0.5936022	0.9230769	0.9714079	1	3249	tags=32%, list=29%, signal=45%
REACTOME_LAGGING_STRAND_SYNTHESIS	REACTOME_LAGGING_STRAND_SYNTHESIS		15	0.24933028	0.58803266	0.8043478	0.9750785	1	4463	tags=40%, list=40%, signal=66%
CHOW_RASSF1_TARGETS_DN	CHOW_RASSF1_TARGETS_DN		18	0.17683154	0.5839091	0.8666667	0.977131	1	4811	tags=44%, list=43%, signal=78%
WATANABE_RECTAL_CANCER_RADIOTHERAPY_RESPONSIVE_UP	WATANABE_RECTAL_CANCER_RADIOTHERAPY_RESPONSIVE_UP		66	0.15307237	0.58375466	0.95555556	0.97664016	1	3455	tags=24%, list=31%, signal=35%
NIKOLSKY_BREAST_CANCER_17Q11_Q21_AMPLICON	NIKOLSKY_BREAST_CANCER_17Q11_Q21_AMPLICON		53	0.18205371	0.58251375	1	0.9768682	1	2289	tags=21%, list=20%, signal=26%
ZHANG_ANTIVIRAL_RESPONSE_TO_RIBAVIRIN_UP	ZHANG_ANTIVIRAL_RESPONSE_TO_RIBAVIRIN_UP		16	0.26784372	0.58248615	0.962963	0.97621816	1	1579	tags=19%, list=14%, signal=22%
ZHAN_MULTIPLE_MYELOMA_SPIKED	ZHAN_MULTIPLE_MYELOMA_SPIKED		15	0.24768734	0.5823056	1	0.9757442	1	997	tags=13%, list=9%, signal=15%
KAUFFMANN_MELANOMA_RELAPSE_UP	KAUFFMANN_MELANOMA_RELAPSE_UP		44	0.22132277	0.58146954	0.8367347	0.9755388	1	2197	tags=20%, list=20%, signal=25%
KIM_LRRC3B_TARGETS	KIM_LRRC3B_TARGETS		15	0.27391398	0.5813351	0.92727274	0.9749142	1	1407	tags=20%, list=13%, signal=23%
ZHONG_RESPONSE_TO_AZACITIDINE_AND_TSA_UP	ZHONG_RESPONSE_TO_AZACITIDINE_AND_TSA_UP		100	0.17405269	0.5794932	1	0.9754313	1	2667	tags=23%, list=24%, signal=30%
GAUSSMANN_MLL_AF4_FUSION_TARGETS_F_DN	GAUSSMANN_MLL_AF4_FUSION_TARGETS_F_DN		22	0.25536752	0.5785583	1	0.9755522	1	3133	tags=32%, list=28%, signal=44%
SANA_TNF_SIGNALING_DN	SANA_TNF_SIGNALING_DN		58	0.2052064	0.5778452	0.94545454	0.97541285	1	206	tags=5%, list=2%, signal=5%
TSENG_ADIPOGENIC_POTENTIAL_DN	TSENG_ADIPOGENIC_POTENTIAL_DN		34	0.2598031	0.5748725	0.9056604	0.9764394	1	2844	tags=32%, list=25%, signal=43%
TURASHVILI_BREAST_LOBULAR_CARCINOMA_VS_LOBULAR_NORMAL_DN	TURASHVILI_BREAST_LOBULAR_CARCINOMA_VS_LOBULAR_NORMAL_DN		42	0.25718278	0.574424	0.91071427	0.9760002	1	2560	tags=33%, list=23%, signal=43%
GEORGES_CELL_CYCLE_MIR192_TARGETS	GEORGES_CELL_CYCLE_MIR192_TARGETS		39	0.17093204	0.574286	0.87234044	0.9753892	1	780	tags=8%, list=7%, signal=8%
SCHLOSSER_SERUM_RESPONSE_UP	SCHLOSSER_SERUM_RESPONSE_UP		77	0.15154737	0.57273054	0.9811321	0.9756147	1	3906	tags=31%, list=35%, signal=48%
EHLERS_ANEUPLOIDY_UP	EHLERS_ANEUPLOIDY_UP		27	0.18951851	0.5700357	0.9130435	0.9765531	1	166	tags=4%, list=1%, signal=4%
TAKEDA_TARGETS_OF_NUP98_HOXA9_FUSION_3D_DN	TAKEDA_TARGETS_OF_NUP98_HOXA9_FUSION_3D_DN		16	0.27746624	0.5684805	0.97959185	0.976744	1	3385	tags=50%, list=30%, signal=72%
WEIGEL_OXIDATIVE_STRESS_BY_HNE_AND_TBH	WEIGEL_OXIDATIVE_STRESS_BY_HNE_AND_TBH		38	0.17819737	0.5683958	0.93877554	0.9761376	1	2921	tags=24%, list=26%, signal=32%
BIOCARTA_IGF1R_PATHWAY	BIOCARTA_IGF1R_PATHWAY		15	0.2084289	0.56768686	0.962963	0.97595584	1	2971	tags=27%, list=27%, signal=36%
MOOTHA_GLUCONEOGENESIS	MOOTHA_GLUCONEOGENESIS		22	0.20681281	0.5676638	1	0.97529644	1	13	tags=5%, list=0%, signal=5%
VANHARANTA_UTERINE_FIBROID_WITH_7Q_DELETION_UP	VANHARANTA_UTERINE_FIBROID_WITH_7Q_DELETION_UP		40	0.16878937	0.56187	0.96153843	0.97819626	1	4010	tags=40%, list=36%, signal=62%
YANG_BREAST_CANCER_ESR1_LASER_DN	YANG_BREAST_CANCER_ESR1_LASER_DN		24	0.20751011	0.56025	0.9574468	0.9783676	1	5012	tags=50%, list=45%, signal=90%
LIANG_HEMATOPOIESIS_STEM_CELL_NUMBER_SMALL_VS_HUGE_DN	LIANG_HEMATOPOIESIS_STEM_CELL_NUMBER_SMALL_VS_HUGE_DN		23	0.20365007	0.55839646	0.962963	0.97880304	1	1341	tags=13%, list=12%, signal=15%
DACOSTA_UV_RESPONSE_VIA_ERCC3_TTD_UP	DACOSTA_UV_RESPONSE_VIA_ERCC3_TTD_UP		33	0.17119142	0.5582341	0.94736844	0.9781854	1	3197	tags=27%, list=29%, signal=38%
REACTOME_APOPTOSIS	REACTOME_APOPTOSIS		88	0.13947862	0.55770504	0.96	0.9778787	1	4217	tags=36%, list=38%, signal=58%
KEGG_ALZHEIMERS_DISEASE	KEGG_ALZHEIMERS_DISEASE		109	0.11776847	0.5560861	1	0.9779996	1	3756	tags=23%, list=34%, signal=34%
VART_KSHV_INFECTION_ANGIOGENIC_MARKERS_DN	VART_KSHV_INFECTION_ANGIOGENIC_MARKERS_DN		92	0.20168917	0.5558589	0.9782609	0.977482	1	3777	tags=36%, list=34%, signal=54%
MOREIRA_RESPONSE_TO_TSA_UP	MOREIRA_RESPONSE_TO_TSA_UP		21	0.17739458	0.55293006	1	0.9783538	1	3215	tags=29%, list=29%, signal=40%
BROWNE_INTERFERON_RESPONSIVE_GENES	BROWNE_INTERFERON_RESPONSIVE_GENES		44	0.2298548	0.54602045	0.9433962	0.9808413	1	1449	tags=16%, list=13%, signal=18%
REACTOME_RNA_POLYMERASE_I_CHAIN_ELONGATION	REACTOME_RNA_POLYMERASE_I_CHAIN_ELONGATION		18	0.18357894	0.54167086	0.9230769	0.98267627	1	6210	tags=72%, list=55%, signal=162%
CAFFAREL_RESPONSE_TO_THC_DN	CAFFAREL_RESPONSE_TO_THC_DN		19	0.18440558	0.5409798	1	0.9822659	1	3071	tags=26%, list=27%, signal=36%
YAO_TEMPORAL_RESPONSE_TO_PROGESTERONE_CLUSTER_11	YAO_TEMPORAL_RESPONSE_TO_PROGESTERONE_CLUSTER_11		77	0.14054534	0.5363608	1	0.98373365	1	5103	tags=48%, list=46%, signal=88%
REACTOME_DARPP32_EVENTS	REACTOME_DARPP32_EVENTS		17	0.17563431	0.5315952	0.9622642	0.9848242	1	5047	tags=47%, list=45%, signal=86%
HELLER_SILENCED_BY_METHYLATION_DN	HELLER_SILENCED_BY_METHYLATION_DN		61	0.15529707	0.5278226	1	0.9856473	1	2448	tags=18%, list=22%, signal=23%
ZHAN_MULTIPLE_MYELOMA_CD1_DN	ZHAN_MULTIPLE_MYELOMA_CD1_DN		22	0.1838927	0.52474767	1	0.9861485	1	4158	tags=36%, list=37%, signal=58%
KINSEY_TARGETS_OF_EWSR1_FLII_FUSION_DN	KINSEY_TARGETS_OF_EWSR1_FLII_FUSION_DN		171	0.164928	0.5243982	0.9811321	0.9856772	1	2035	tags=15%, list=18%, signal=18%
GEISS_RESPONSE_TO_DSRNA_UP	GEISS_RESPONSE_TO_DSRNA_UP		25	0.22224407	0.52339256	0.9814815	0.98528856	1	2657	tags=24%, list=24%, signal=31%
REN_BOUND_BY_E2F	REN_BOUND_BY_E2F		36	0.2153978	0.516735	0.82222223	0.98678935	1	3648	tags=39%, list=33%, signal=57%
HADDAD_T_LYMPHOCYTE_AND_NK_PROGENITOR_UP	HADDAD_T_LYMPHOCYTE_AND_NK_PROGENITOR_UP		44	0.17827527	0.50750846	1	0.98901516	1	3804	tags=36%, list=34%, signal=55%
SESTO_RESPONSE_TO_UV_C0	SESTO_RESPONSE_TO_UV_C0		80	0.13702998	0.506776	0.97727275	0.9885129	1	5499	tags=55%, list=49%, signal=107%
AMIT_EGF_RESPONSE_60_MCF10A	AMIT_EGF_RESPONSE_60_MCF10A		28	0.19015075	0.50514483	0.9830508	0.9881806	1	3445	tags=36%, list=31%, signal=51%
REACTOME_NUCLEAR_IMPORT_OF_REV_PROTEIN	REACTOME_NUCLEAR_IMPORT_OF_REV_PROTEIN		18	0.18765432	0.5032438	0.90697676	0.9879158	1	5545	tags=61%, list=50%, signal=121%
TAKEDA_TARGETS_OF_NUP98_HOXA9_FUSION_10D_UP	TAKEDA_TARGETS_OF_NUP98_HOXA9_FUSION_10D_UP		89	0.1828943	0.4998721	1	0.9882995	1	2296	tags=19%, list=21%, signal=24%
NAGASHIMA_EGF_SIGNALING_UP	NAGASHIMA_EGF_SIGNALING_UP		41	0.18124425	0.4806591	0.9607843	0.9921305	1	1923	tags=17%, list=17%, signal=21%
KEGG_NICOTINATE_AND_NICOTINAMIDE_METABOLISM	KEGG_NICOTINATE_AND_NICOTINAMIDE_METABOLISM		16	0.17918335	0.4804266	0.9622642	0.99148476	1	4796	tags=50%, list=43%, signal=87%
REACTOME_RNA_POLYMERASE_I_PROMOTER_ESCAPE	REACTOME_RNA_POLYMERASE_I_PROMOTER_ESCAPE		16	0.16906631	0.4800477	0.9811321	0.9908759	1	4849	tags=38%, list=43%, signal=66%
KUNINGER_IGF1_VS_PDGFB_TARGETS_UP	KUNINGER_IGF1_VS_PDGFB_TARGETS_UP		32	0.24236175	0.4667621	0.9591837	0.99330264	1	3208	tags=31%, list=29%, signal=44%
REACTOME_RNA_POLYMERASE_I_TRANSCRIPTION_TERMINATION	REACTOME_RNA_POLYMERASE_I_TRANSCRIPTION_TERMINATION		17	0.15369062	0.4536733	1	0.9949551	1	4849	tags=35%, list=43%, signal=62%
MARCHINI_TRABECTEDIN_RESISTANCE_DN	MARCHINI_TRABECTEDIN_RESISTANCE_DN		33	0.1588517	0.4508793	1	0.9949039	1	919	tags=6%, list=8%, signal=7%
GRADE_COLON_VS_RECTAL_CANCER_UP	GRADE_COLON_VS_RECTAL_CANCER_UP		18	0.17309934	0.4470878	1	0.9948112	1	2050	tags=17%, list=18%, signal=20%
RICKMAN_HEAD_AND_NECK_CANCER_F	RICKMAN_HEAD_AND_NECK_CANCER_F		35	0.22243364	0.4399795	0.9791667	0.9953671	1	1938	tags=20%, list=17%, signal=24%
REACTOME_DNA_STRAND_ELONGATION	REACTOME_DNA_STRAND_ELONGATION		22	0.20055062	0.43749812	1	0.9950556	1	3213	tags=27%, list=29%, signal=38%
FARMER_BREAST_CANCER_CLUSTER_5	FARMER_BREAST_CANCER_CLUSTER_5		18	0.24982299	0.43305695	0.96666664	0.9949462	1	2155	tags=22%, list=19%, signal=27%
CROMER_METASTASIS_DN	CROMER_METASTASIS_DN		43	0.13637032	0.4145262	1	0.99623895	1	4049	tags=33%, list=36%, signal=51%
