# Supplementary material for: A genomic analysis of mouse models of breast cancer reveals molecular features of mouse models and relationships to human breast cancer
Source: Breast Cancer Res. 2014 Jun 5;16(3):R59. doi: 10.1186/bcr3672 (PMC4078930; doi:10.1186/bcr3672)
Supplement: Additional file 11 — GSEA for mouse models compared to all other models or to mammary gland development. Listed by model. [file bcr3672-S11.zip › AdditionalFile11/brca_p53_mutant/Vs_other_models/C3/Downregulated_in_BRCA_p53_mut_vs_otherModels.txt]

NAME	GS<br> follow link to MSigDB	GS DETAILS	SIZE	ES	NES	NOM p-val	FDR q-val	FWER p-val	RANK AT MAX	LEADING EDGE
GCAAGAC,MIR-431	GCAAGAC,MIR-431	Details ...	22	-0.46755764	-1.4032788	0.09259259	1	0.85	1850	tags=36%, list=17%, signal=43%
V$PPARA_01	V$PPARA_01	Details ...	21	-0.47726583	-1.2788059	0.15384616	1	0.89	1588	tags=48%, list=14%, signal=55%
RGTTAMWNATT_V$HNF1_01	RGTTAMWNATT_V$HNF1_01	Details ...	43	-0.45571926	-1.2552266	0.20754717	1	0.89	1110	tags=28%, list=10%, signal=31%
CTCNANGTGNY_UNKNOWN	CTCNANGTGNY_UNKNOWN	Details ...	40	-0.3678578	-1.1404538	0.2962963	1	0.94	1658	tags=28%, list=15%, signal=32%
V$GATA2_01	V$GATA2_01	Details ...	59	-0.32690313	-1.1278696	0.34	1	0.94	656	tags=14%, list=6%, signal=14%
WYAAANNRNNNGCG_UNKNOWN	WYAAANNRNNNGCG_UNKNOWN	Details ...	25	-0.35531816	-1.0522857	0.37209302	1	0.95	2033	tags=32%, list=18%, signal=39%
CCTGAGT,MIR-510	CCTGAGT,MIR-510	Details ...	22	-0.3449037	-1.0483233	0.43137255	1	0.95	787	tags=18%, list=7%, signal=20%
V$SP1_Q6_01	V$SP1_Q6_01	Details ...	126	-0.2540101	-1.0379344	0.3653846	1	0.95	1128	tags=20%, list=10%, signal=22%
AGTTCTC,MIR-146A,MIR-146B	AGTTCTC,MIR-146A,MIR-146B	Details ...	27	-0.3130143	-1.0286391	0.42307693	1	0.95	239	tags=11%, list=2%, signal=11%
WCTCNATGGY_UNKNOWN	WCTCNATGGY_UNKNOWN	Details ...	30	-0.29167444	-1.0256218	0.39285713	1	0.95	1676	tags=27%, list=15%, signal=31%
TTGCWCAAY_V$CEBPB_02	TTGCWCAAY_V$CEBPB_02	Details ...	36	-0.3293235	-1.0237331	0.4117647	1	0.95	1959	tags=33%, list=17%, signal=40%
AAAGGGA,MIR-204,MIR-211	AAAGGGA,MIR-204,MIR-211	Details ...	119	-0.24355395	-1.0207993	0.3508772	1	0.96	1954	tags=28%, list=17%, signal=33%
GTGTCAA,MIR-514	GTGTCAA,MIR-514	Details ...	28	-0.32909435	-1.0175062	0.42	1	0.96	1846	tags=36%, list=16%, signal=43%
V$PPAR_DR1_Q2	V$PPAR_DR1_Q2	Details ...	127	-0.2819756	-1.0023538	0.42553192	1	0.97	1592	tags=23%, list=14%, signal=26%
V$SRF_C	V$SRF_C	Details ...	116	-0.29519582	-1.0000626	0.5	1	0.98	1644	tags=27%, list=15%, signal=31%
V$WHN_B	V$WHN_B	Details ...	121	-0.2662782	-0.9922095	0.48	1	0.99	2068	tags=26%, list=18%, signal=32%
V$SRF_01	V$SRF_01	Details ...	37	-0.34273663	-0.98489404	0.5	1	0.99	2017	tags=35%, list=18%, signal=43%
V$AHR_01	V$AHR_01	Details ...	39	-0.26583865	-0.9773894	0.50980395	1	0.99	871	tags=18%, list=8%, signal=19%
V$LXR_Q3	V$LXR_Q3	Details ...	34	-0.31136185	-0.97623736	0.5833333	1	0.99	1366	tags=24%, list=12%, signal=27%
V$TCF11_01	V$TCF11_01	Details ...	102	-0.2840252	-0.9549571	0.5090909	1	0.99	1050	tags=19%, list=9%, signal=20%
V$STAT1_02	V$STAT1_02	Details ...	117	-0.20955245	-0.94901085	0.5769231	1	0.99	1342	tags=15%, list=12%, signal=17%
KCCGNSWTTT_UNKNOWN	KCCGNSWTTT_UNKNOWN	Details ...	48	-0.23946294	-0.9471975	0.5294118	1	0.99	608	tags=10%, list=5%, signal=11%
ATCATGA,MIR-433	ATCATGA,MIR-433	Details ...	55	-0.25513828	-0.9436916	0.5471698	1	0.99	1199	tags=18%, list=11%, signal=20%
GTCNYYATGR_UNKNOWN	GTCNYYATGR_UNKNOWN	Details ...	36	-0.29467016	-0.93901414	0.5510204	1	0.99	83	tags=8%, list=1%, signal=8%
V$CEBP_Q2_01	V$CEBP_Q2_01	Details ...	139	-0.2674101	-0.93633544	0.5192308	1	0.99	1923	tags=27%, list=17%, signal=33%
V$GATA3_01	V$GATA3_01	Details ...	117	-0.29855803	-0.93519664	0.5192308	1	0.99	2155	tags=30%, list=19%, signal=37%
V$AR_02	V$AR_02	Details ...	19	-0.31629112	-0.93027365	0.58	1	0.99	1093	tags=21%, list=10%, signal=23%
V$P53_DECAMER_Q2	V$P53_DECAMER_Q2	Details ...	126	-0.24296834	-0.9173887	0.60784316	1	0.99	1410	tags=21%, list=13%, signal=23%
V$STAT1_01	V$STAT1_01	Details ...	37	-0.26213482	-0.9088645	0.54385966	1	0.99	1967	tags=32%, list=18%, signal=39%
V$HNF3B_01	V$HNF3B_01	Details ...	103	-0.28561464	-0.90241903	0.61538464	1	0.99	2363	tags=37%, list=21%, signal=46%
GATGKMRGCG_UNKNOWN	GATGKMRGCG_UNKNOWN	Details ...	31	-0.24462605	-0.89916426	0.5686275	1	0.99	769	tags=16%, list=7%, signal=17%
CAGTCAC,MIR-134	CAGTCAC,MIR-134	Details ...	25	-0.25700146	-0.8864054	0.5681818	1	1	239	tags=8%, list=2%, signal=8%
AGCYRWTTC_UNKNOWN	AGCYRWTTC_UNKNOWN	Details ...	56	-0.30303845	-0.881239	0.6296296	1	1	1668	tags=32%, list=15%, signal=38%
V$MZF1_02	V$MZF1_02	Details ...	110	-0.24203473	-0.87461996	0.67391306	1	1	2668	tags=33%, list=24%, signal=43%
TAGAACC,MIR-182	TAGAACC,MIR-182	Details ...	18	-0.3104588	-0.8729769	0.6136364	1	1	2099	tags=28%, list=19%, signal=34%
V$STAT1_03	V$STAT1_03	Details ...	116	-0.2095144	-0.86852634	0.72727275	1	1	2243	tags=27%, list=20%, signal=33%
ATGCAGT,MIR-217	ATGCAGT,MIR-217	Details ...	51	-0.25212687	-0.8651463	0.71428573	1	1	1055	tags=20%, list=9%, signal=22%
V$FOX_Q2	V$FOX_Q2	Details ...	102	-0.2720533	-0.8566003	0.75555557	1	1	1628	tags=26%, list=15%, signal=31%
V$FOXO3_01	V$FOXO3_01	Details ...	107	-0.25736794	-0.8558655	0.5833333	1	1	2326	tags=33%, list=21%, signal=41%
TGTYNNNNNRGCARM_UNKNOWN	TGTYNNNNNRGCARM_UNKNOWN	Details ...	27	-0.2920542	-0.8538571	0.62	1	1	1789	tags=26%, list=16%, signal=31%
TCANNTGAY_V$SREBP1_01	TCANNTGAY_V$SREBP1_01	Details ...	246	-0.19483067	-0.8372846	0.74	1	1	1658	tags=19%, list=15%, signal=21%
V$CEBPB_01	V$CEBPB_01	Details ...	135	-0.24237484	-0.8334938	0.7924528	1	1	1542	tags=23%, list=14%, signal=26%
V$NFY_Q6	V$NFY_Q6	Details ...	119	-0.21810119	-0.829277	0.7735849	1	1	1385	tags=17%, list=12%, signal=19%
AAGGGAT,MIR-188	AAGGGAT,MIR-188	Details ...	41	-0.22813307	-0.82603115	0.7058824	1	1	1044	tags=15%, list=9%, signal=16%
V$SRF_Q5_01	V$SRF_Q5_01	Details ...	116	-0.25362206	-0.82382566	0.6851852	1	1	1906	tags=28%, list=17%, signal=34%
GGTGAAG,MIR-412	GGTGAAG,MIR-412	Details ...	34	-0.22195518	-0.8202943	0.6666667	1	1	2795	tags=38%, list=25%, signal=51%
ACAGGGT,MIR-10A,MIR-10B	ACAGGGT,MIR-10A,MIR-10B	Details ...	64	-0.25673747	-0.8183806	0.7173913	1	1	989	tags=17%, list=9%, signal=19%
V$TAL1ALPHAE47_01	V$TAL1ALPHAE47_01	Details ...	119	-0.25839785	-0.81400895	0.7708333	1	1	1110	tags=19%, list=10%, signal=21%
V$HFH3_01	V$HFH3_01	Details ...	88	-0.2536388	-0.81339955	0.79591835	1	1	2351	tags=31%, list=21%, signal=39%
V$FOXO4_02	V$FOXO4_02	Details ...	125	-0.24587904	-0.8088546	0.6666667	1	1	1755	tags=22%, list=16%, signal=26%
V$PPARA_02	V$PPARA_02	Details ...	61	-0.25160313	-0.80778366	0.7	1	1	1295	tags=20%, list=12%, signal=22%
V$HP1SITEFACTOR_Q6	V$HP1SITEFACTOR_Q6	Details ...	113	-0.25139797	-0.80599445	0.72	1	1	1658	tags=27%, list=15%, signal=32%
V$MYOGNF1_01	V$MYOGNF1_01	Details ...	20	-0.30959168	-0.799947	0.71428573	1	1	1295	tags=25%, list=12%, signal=28%
V$CEBPA_01	V$CEBPA_01	Details ...	119	-0.2225069	-0.7988851	0.8148148	1	1	1542	tags=21%, list=14%, signal=24%
V$NKX3A_01	V$NKX3A_01	Details ...	101	-0.25914553	-0.7974034	0.78	1	1	1804	tags=21%, list=16%, signal=25%
V$FREAC3_01	V$FREAC3_01	Details ...	121	-0.25314152	-0.79548365	0.74509805	1	1	2019	tags=31%, list=18%, signal=38%
CAGGGTC,MIR-504	CAGGGTC,MIR-504	Details ...	44	-0.2594481	-0.7900172	0.65909094	1	1	132	tags=7%, list=1%, signal=7%
V$ARP1_01	V$ARP1_01	Details ...	79	-0.26406738	-0.7876954	0.8	1	1	1427	tags=23%, list=13%, signal=26%
V$ATF1_Q6	V$ATF1_Q6	Details ...	124	-0.23099135	-0.78459054	0.8979592	1	1	1573	tags=21%, list=14%, signal=24%
V$HEN1_02	V$HEN1_02	Details ...	86	-0.20933898	-0.7840321	0.9019608	1	1	1192	tags=16%, list=11%, signal=18%
V$HNF4_01	V$HNF4_01		136	-0.24103926	-0.78113776	0.82978725	1	1	1418	tags=19%, list=13%, signal=22%
CTGYNNCTYTAA_UNKNOWN	CTGYNNCTYTAA_UNKNOWN		37	-0.2646642	-0.7788719	0.7818182	1	1	1715	tags=24%, list=15%, signal=29%
TCATCTC,MIR-143	TCATCTC,MIR-143		70	-0.21144845	-0.7786089	0.8490566	1	1	1926	tags=26%, list=17%, signal=31%
TCTGATA,MIR-361	TCTGATA,MIR-361		47	-0.22407219	-0.7760428	0.7708333	1	1	2011	tags=26%, list=18%, signal=31%
V$T3R_Q6	V$T3R_Q6		117	-0.22109649	-0.775316	0.78571427	1	1	1817	tags=25%, list=16%, signal=29%
V$LMO2COM_02	V$LMO2COM_02		128	-0.23817348	-0.77342534	0.74	1	1	1831	tags=26%, list=16%, signal=30%
V$CDPCR1_01	V$CDPCR1_01		59	-0.26109836	-0.7678394	0.8863636	1	1	1244	tags=20%, list=11%, signal=23%
CAGCCTC,MIR-485-5P	CAGCCTC,MIR-485-5P		73	-0.20102802	-0.76740336	0.8214286	1	1	1411	tags=19%, list=13%, signal=22%
V$IK3_01	V$IK3_01		112	-0.21482907	-0.76563454	0.84615386	1	1	1129	tags=14%, list=10%, signal=16%
V$PTF1BETA_Q6	V$PTF1BETA_Q6		115	-0.21624795	-0.76465696	0.93877554	1	1	1954	tags=25%, list=17%, signal=30%
CTCCAAG,MIR-432	CTCCAAG,MIR-432		44	-0.22831742	-0.76287174	0.84313726	1	1	1067	tags=18%, list=10%, signal=20%
TCCCCAC,MIR-491	TCCCCAC,MIR-491		31	-0.24747151	-0.76230204	0.8214286	1	1	1123	tags=16%, list=10%, signal=18%
CCAWWNAAGG_V$SRF_Q4	CCAWWNAAGG_V$SRF_Q4		48	-0.27103904	-0.76189244	0.8125	1	1	1906	tags=33%, list=17%, signal=40%
V$OCT1_02	V$OCT1_02		100	-0.24500318	-0.7614525	0.85714287	1	1	1906	tags=27%, list=17%, signal=32%
V$HNF4_01_B	V$HNF4_01_B		120	-0.22781377	-0.76114196	0.78	1	1	2271	tags=28%, list=20%, signal=35%
V$NKX25_01	V$NKX25_01		71	-0.22968237	-0.75888264	0.93877554	1	1	1026	tags=18%, list=9%, signal=20%
GATAAGR_V$GATA_C	GATAAGR_V$GATA_C		161	-0.25012115	-0.75738937	0.85106385	1	1	1709	tags=26%, list=15%, signal=30%
V$MSX1_01	V$MSX1_01		98	-0.24607287	-0.7567412	0.84782606	1	1	1186	tags=18%, list=11%, signal=20%
TTCYNRGAA_V$STAT5B_01	TTCYNRGAA_V$STAT5B_01		165	-0.20839927	-0.75564593	0.8703704	1	1	1762	tags=23%, list=16%, signal=27%
V$STAT5A_01	V$STAT5A_01		129	-0.22514717	-0.75526685	0.85714287	1	1	2023	tags=28%, list=18%, signal=34%
V$MEIS1_01	V$MEIS1_01		117	-0.21849266	-0.7520365	0.84615386	1	1	1244	tags=17%, list=11%, signal=19%
V$STAT_01	V$STAT_01		133	-0.20889086	-0.7481537	0.86	1	1	1762	tags=25%, list=16%, signal=29%
YYCATTCAWW_UNKNOWN	YYCATTCAWW_UNKNOWN		91	-0.21825065	-0.7459934	0.8979592	1	1	1012	tags=15%, list=9%, signal=17%
V$HNF1_C	V$HNF1_C		120	-0.25759932	-0.7458541	0.7826087	1	1	1694	tags=23%, list=15%, signal=26%
YGTCCTTGR_UNKNOWN	YGTCCTTGR_UNKNOWN		43	-0.23227635	-0.74030334	0.8035714	1	1	2196	tags=37%, list=20%, signal=46%
ATGCTGG,MIR-338	ATGCTGG,MIR-338		47	-0.20703639	-0.7341128	0.82978725	1	1	2179	tags=26%, list=19%, signal=32%
V$E4BP4_01	V$E4BP4_01		94	-0.20531635	-0.7341002	0.93333334	1	1	1093	tags=16%, list=10%, signal=18%
V$PAX_Q6	V$PAX_Q6		128	-0.20021336	-0.7335451	0.90384614	1	1	2060	tags=26%, list=18%, signal=31%
V$SRY_02	V$SRY_02		121	-0.22152896	-0.7321708	0.84615386	1	1	1588	tags=21%, list=14%, signal=24%
V$COUP_DR1_Q6	V$COUP_DR1_Q6		124	-0.20701231	-0.73160547	0.8703704	1	1	1557	tags=19%, list=14%, signal=22%
V$CACBINDINGPROTEIN_Q6	V$CACBINDINGPROTEIN_Q6		106	-0.1980396	-0.7292392	0.82	1	1	2101	tags=26%, list=19%, signal=32%
V$NFAT_Q6	V$NFAT_Q6		125	-0.21691345	-0.72905433	0.8269231	1	1	1927	tags=24%, list=17%, signal=29%
V$PAX2_02	V$PAX2_02		122	-0.2138936	-0.7290093	0.93877554	1	1	1074	tags=16%, list=10%, signal=17%
V$STAT_Q6	V$STAT_Q6		133	-0.19546333	-0.7275978	0.9056604	1	1	1686	tags=24%, list=15%, signal=28%
V$HEN1_01	V$HEN1_01		92	-0.20780098	-0.7217581	0.8490566	1	1	1230	tags=16%, list=11%, signal=18%
CCTNTMAGA_UNKNOWN	CCTNTMAGA_UNKNOWN		63	-0.2336445	-0.71270174	0.95454544	1	1	494	tags=11%, list=4%, signal=12%
V$NF1_Q6	V$NF1_Q6		141	-0.21606867	-0.71167266	0.8979592	1	1	1762	tags=21%, list=16%, signal=25%
V$AP1_C	V$AP1_C		157	-0.20472406	-0.71153545	1	1	1	1843	tags=23%, list=16%, signal=27%
V$OCT1_07	V$OCT1_07		68	-0.21709466	-0.7051501	0.9	1	1	1715	tags=28%, list=15%, signal=33%
AGGTGCA,MIR-500	AGGTGCA,MIR-500		46	-0.20954554	-0.70397836	0.90384614	1	1	1738	tags=20%, list=16%, signal=23%
V$AP1FJ_Q2	V$AP1FJ_Q2		145	-0.19244844	-0.70370966	0.9433962	1	1	1843	tags=23%, list=16%, signal=28%
TGASTMAGC_V$NFE2_01	TGASTMAGC_V$NFE2_01		106	-0.1914373	-0.7012568	0.9423077	1	1	1843	tags=24%, list=16%, signal=28%
V$NF1_Q6_01	V$NF1_Q6_01		130	-0.20050023	-0.7011233	0.92	1	1	1658	tags=18%, list=15%, signal=21%
RGAGGAARY_V$PU1_Q6	RGAGGAARY_V$PU1_Q6		237	-0.19561294	-0.69849414	0.96	1	1	1229	tags=18%, list=11%, signal=19%
V$E4F1_Q6	V$E4F1_Q6		131	-0.16951744	-0.6978264	0.925	1	1	1286	tags=13%, list=11%, signal=14%
V$CEBPB_02	V$CEBPB_02		137	-0.19254787	-0.6962803	0.98	1	1	1762	tags=22%, list=16%, signal=26%
V$PPARG_01	V$PPARG_01		21	-0.22849388	-0.6948662	0.85714287	1	1	3269	tags=43%, list=29%, signal=60%
CCAGGGG,MIR-331	CCAGGGG,MIR-331		49	-0.21126835	-0.6925673	0.88372093	1	1	2271	tags=29%, list=20%, signal=36%
V$STAT4_01	V$STAT4_01		133	-0.21243498	-0.69039184	0.94545454	1	1	1199	tags=17%, list=11%, signal=19%
V$DR1_Q3	V$DR1_Q3		125	-0.19351847	-0.68814486	0.96363634	1	1	1592	tags=20%, list=14%, signal=23%
CCGNMNNTNACG_UNKNOWN	CCGNMNNTNACG_UNKNOWN		38	-0.17723763	-0.6855476	0.90697676	1	1	1348	tags=16%, list=12%, signal=18%
V$MAX_01	V$MAX_01		116	-0.16245857	-0.6846113	0.9411765	1	1	1707	tags=16%, list=15%, signal=18%
V$CREBP1_Q2	V$CREBP1_Q2		118	-0.18561906	-0.68324083	0.93877554	1	1	1244	tags=15%, list=11%, signal=17%
TGCCAAR_V$NF1_Q6	TGCCAAR_V$NF1_Q6		343	-0.20183767	-0.6829631	0.9245283	1	1	1509	tags=20%, list=13%, signal=22%
V$EGR3_01	V$EGR3_01		34	-0.17978095	-0.6823919	0.9056604	1	1	1901	tags=21%, list=17%, signal=25%
V$MYCMAX_01	V$MYCMAX_01		121	-0.16706309	-0.6812712	0.94	1	1	1633	tags=16%, list=15%, signal=18%
V$ARNT_01	V$ARNT_01		122	-0.16219938	-0.679362	0.9444444	1	1	2524	tags=25%, list=23%, signal=32%
V$PAX4_02	V$PAX4_02		124	-0.22517318	-0.6745431	0.89361703	1	1	2712	tags=36%, list=24%, signal=47%
GCANCTGNY_V$MYOD_Q6	GCANCTGNY_V$MYOD_Q6		435	-0.19072968	-0.6736266	0.98214287	1	1	1878	tags=22%, list=17%, signal=25%
RTTTNNNYTGGM_UNKNOWN	RTTTNNNYTGGM_UNKNOWN		84	-0.22118731	-0.67320067	0.962963	1	1	1021	tags=18%, list=9%, signal=20%
GGARNTKYCCA_UNKNOWN	GGARNTKYCCA_UNKNOWN		36	-0.219086	-0.673057	0.90909094	1	1	1738	tags=25%, list=16%, signal=29%
V$HNF1_01	V$HNF1_01		129	-0.23432937	-0.6725046	0.9019608	1	1	1343	tags=19%, list=12%, signal=22%
V$AMEF2_Q6	V$AMEF2_Q6		123	-0.20976904	-0.6721619	0.8965517	1	1	2159	tags=28%, list=19%, signal=34%
V$FOXO1_02	V$FOXO1_02		113	-0.20514254	-0.6712989	0.9245283	1	1	2621	tags=30%, list=23%, signal=39%
V$PBX1_01	V$PBX1_01		121	-0.20772076	-0.67103714	0.9787234	1	1	1260	tags=18%, list=11%, signal=20%
V$CDPCR3HD_01	V$CDPCR3HD_01		112	-0.20164478	-0.66960704	0.8958333	1	1	1055	tags=15%, list=9%, signal=17%
V$VDR_Q3	V$VDR_Q3		112	-0.18499371	-0.6678924	0.9818182	1	1	1394	tags=14%, list=12%, signal=16%
GTGCCAA,MIR-96	GTGCCAA,MIR-96		160	-0.17887461	-0.6674195	0.962963	1	1	1014	tags=14%, list=9%, signal=15%
ACAACTT,MIR-382	ACAACTT,MIR-382		38	-0.21150596	-0.6650476	0.9245283	1	1	511	tags=8%, list=5%, signal=8%
V$FREAC4_01	V$FREAC4_01		77	-0.21473895	-0.66450644	0.9019608	1	1	2574	tags=31%, list=23%, signal=40%
V$TFIIA_Q6	V$TFIIA_Q6		137	-0.19324723	-0.6632529	0.9361702	1	1	1652	tags=21%, list=15%, signal=25%
CAATGCA,MIR-33	CAATGCA,MIR-33		55	-0.20338678	-0.6570947	0.94	1	1	2082	tags=25%, list=19%, signal=31%
V$COUP_01	V$COUP_01		135	-0.19284818	-0.65703726	0.98039216	1	1	1394	tags=14%, list=12%, signal=16%
V$ARNT_02	V$ARNT_02		115	-0.1541118	-0.6560267	0.9782609	1	1	222	tags=4%, list=2%, signal=4%
V$AP1_Q2	V$AP1_Q2		142	-0.17384036	-0.65350604	1	1	1	2023	tags=24%, list=18%, signal=29%
V$AP1_Q2_01	V$AP1_Q2_01		141	-0.1846839	-0.65234745	0.98	1	1	1978	tags=23%, list=18%, signal=28%
V$HNF3ALPHA_Q6	V$HNF3ALPHA_Q6		105	-0.20062332	-0.6522275	0.9607843	1	1	1971	tags=27%, list=18%, signal=32%
GGCNKCCATNK_UNKNOWN	GGCNKCCATNK_UNKNOWN		57	-0.1574361	-0.6505848	0.8913044	1	1	1953	tags=18%, list=17%, signal=21%
V$TST1_01	V$TST1_01		133	-0.19542123	-0.64227784	1	1	1	1720	tags=22%, list=15%, signal=25%
V$AREB6_03	V$AREB6_03		111	-0.18192959	-0.6408522	1	1	1	1455	tags=15%, list=13%, signal=17%
V$TAL1BETAITF2_01	V$TAL1BETAITF2_01		120	-0.19921021	-0.6378289	0.98039216	1	1	1019	tags=15%, list=9%, signal=16%
V$POU6F1_01	V$POU6F1_01		117	-0.21104354	-0.63459814	0.9607843	1	1	1199	tags=17%, list=11%, signal=19%
V$ATF_01	V$ATF_01		128	-0.16769165	-0.63405055	0.97619045	1	1	1954	tags=22%, list=17%, signal=26%
V$GATA1_03	V$GATA1_03		120	-0.20102596	-0.6290461	1	1	1	1694	tags=21%, list=15%, signal=24%
CAGCAGG,MIR-370	CAGCAGG,MIR-370		74	-0.16315283	-0.62890595	1	1	1	2037	tags=23%, list=18%, signal=28%
TGTTTGY_V$HNF3_Q6	TGTTTGY_V$HNF3_Q6		356	-0.18509793	-0.6274043	0.97959185	1	1	1916	tags=22%, list=17%, signal=26%
ATGTCAC,MIR-489	ATGTCAC,MIR-489		42	-0.19194348	-0.6237349	0.95454544	1	1	1504	tags=17%, list=13%, signal=19%
GTGTGAG,MIR-342	GTGTGAG,MIR-342		29	-0.18514313	-0.6229411	0.96363634	1	1	2068	tags=24%, list=18%, signal=30%
TTCNRGNNNNTTC_V$HSF_Q6	TTCNRGNNNNTTC_V$HSF_Q6		75	-0.18684456	-0.6160263	1	1	1	1055	tags=11%, list=9%, signal=12%
V$IPF1_Q4	V$IPF1_Q4		117	-0.18949613	-0.6119401	0.9814815	1	1	1954	tags=24%, list=17%, signal=29%
V$TBP_01	V$TBP_01		115	-0.19935334	-0.6101095	0.98214287	1	1	1928	tags=25%, list=17%, signal=30%
V$FREAC2_01	V$FREAC2_01		126	-0.171677	-0.6082799	1	1	1	1658	tags=18%, list=15%, signal=21%
V$TATA_01	V$TATA_01		144	-0.19652691	-0.60586494	0.97959185	1	1	1070	tags=15%, list=10%, signal=16%
V$MZF1_01	V$MZF1_01		111	-0.17265986	-0.60538846	0.9811321	1	1	1864	tags=21%, list=17%, signal=25%
V$TATA_C	V$TATA_C		165	-0.18646878	-0.6042429	1	1	1	1074	tags=14%, list=10%, signal=15%
V$SRY_01	V$SRY_01		94	-0.17902309	-0.60388166	1	1	1	1205	tags=13%, list=11%, signal=14%
GACAATC,MIR-219	GACAATC,MIR-219		74	-0.17502187	-0.6026903	0.98	1	1	1273	tags=16%, list=11%, signal=18%
V$AREB6_04	V$AREB6_04		116	-0.18517174	-0.601426	1	1	1	1919	tags=21%, list=17%, signal=25%
V$ER_Q6_02	V$ER_Q6_02		130	-0.17315036	-0.5988847	0.98039216	1	1	1129	tags=14%, list=10%, signal=15%
V$STAT5B_01	V$STAT5B_01		125	-0.18083331	-0.59845865	0.98	1	1	2023	tags=26%, list=18%, signal=32%
V$AR_01	V$AR_01		72	-0.17691518	-0.5970073	0.9811321	1	1	2871	tags=36%, list=26%, signal=48%
V$AREB6_02	V$AREB6_02		129	-0.16720495	-0.59200335	1	1	1	1602	tags=19%, list=14%, signal=21%
V$OCT1_Q5_01	V$OCT1_Q5_01		122	-0.17518227	-0.590767	1	1	1	2159	tags=27%, list=19%, signal=33%
V$EVI1_04	V$EVI1_04		123	-0.17409071	-0.59056425	1	1	1	2849	tags=37%, list=25%, signal=50%
V$PIT1_Q6	V$PIT1_Q6		110	-0.19753332	-0.5874092	1	1	1	1021	tags=15%, list=9%, signal=16%
YGACNNYACAR_UNKNOWN	YGACNNYACAR_UNKNOWN		44	-0.18326573	-0.5865417	0.96153843	1	1	2363	tags=23%, list=21%, signal=29%
V$TGIF_01	V$TGIF_01		107	-0.18133885	-0.58565384	1	1	1	1100	tags=14%, list=10%, signal=15%
V$SRF_Q4	V$SRF_Q4		115	-0.17886533	-0.5799752	1	1	1	1919	tags=24%, list=17%, signal=29%
V$HNF1_Q6	V$HNF1_Q6		136	-0.19855176	-0.57802373	1	1	1	1717	tags=23%, list=15%, signal=27%
V$MEIS1AHOXA9_01	V$MEIS1AHOXA9_01		55	-0.18836401	-0.5675733	1	1	1	936	tags=11%, list=8%, signal=12%
V$FOXJ2_01	V$FOXJ2_01		83	-0.17403124	-0.5653412	1	1	1	1518	tags=20%, list=14%, signal=24%
V$TTF1_Q6	V$TTF1_Q6		126	-0.16580568	-0.5652822	0.9811321	1	1	1312	tags=14%, list=12%, signal=16%
V$PAX4_04	V$PAX4_04		106	-0.16463758	-0.56449485	1	1	1	1374	tags=13%, list=12%, signal=15%
RNCTGNYNRNCTGNY_UNKNOWN	RNCTGNYNRNCTGNY_UNKNOWN		31	-0.19864385	-0.5622246	1	1	1	1889	tags=26%, list=17%, signal=31%
V$SRF_Q6	V$SRF_Q6		133	-0.17982416	-0.5610919	1	1	1	1906	tags=23%, list=17%, signal=28%
V$OCT_C	V$OCT_C		129	-0.16903907	-0.5591949	1	1	1	2073	tags=23%, list=19%, signal=28%
V$PAX2_01	V$PAX2_01		20	-0.18562052	-0.55237144	0.96363634	1	1	3565	tags=50%, list=32%, signal=73%
TGGNNNNNNKCCAR_UNKNOWN	TGGNNNNNNKCCAR_UNKNOWN		208	-0.16521432	-0.54260105	1	1	1	1916	tags=21%, list=17%, signal=25%
V$GATA_Q6	V$GATA_Q6		106	-0.1950323	-0.5383444	1	1	1	2111	tags=29%, list=19%, signal=36%
V$CHX10_01	V$CHX10_01		108	-0.17145087	-0.5350332	0.97959185	1	1	2248	tags=26%, list=20%, signal=32%
V$MAZR_01	V$MAZR_01		109	-0.13998349	-0.52941954	0.97959185	1	1	2886	tags=32%, list=26%, signal=43%
V$NKX22_01	V$NKX22_01		79	-0.16406755	-0.51555413	1	1	1	1762	tags=20%, list=16%, signal=24%
V$HMEF2_Q6	V$HMEF2_Q6		63	-0.1899213	-0.5147567	0.9814815	1	1	1585	tags=21%, list=14%, signal=24%
RNTCANNRNNYNATTW_UNKNOWN	RNTCANNRNNYNATTW_UNKNOWN		27	-0.20841116	-0.5102365	1	1	1	1492	tags=26%, list=13%, signal=30%
V$FOXO4_01	V$FOXO4_01		108	-0.14598599	-0.49102962	1	1	1	2241	tags=24%, list=20%, signal=30%
V$MMEF2_Q6	V$MMEF2_Q6		139	-0.15417998	-0.4909814	1	1	1	2101	tags=22%, list=19%, signal=26%
V$COMP1_01	V$COMP1_01		64	-0.1445743	-0.4272538	1	1	1	2011	tags=20%, list=18%, signal=25%
CCTGTGA,MIR-513	CCTGTGA,MIR-513		63	-0.122402616	-0.41546294	1	1	1	2684	tags=24%, list=24%, signal=31%
GACAGGG,MIR-339	GACAGGG,MIR-339		31	-0.14461473	-0.39754725	1	0.99990267	1	2668	tags=29%, list=24%, signal=38%
