# Supplementary material for: A genomic analysis of mouse models of breast cancer reveals molecular features of mouse models and relationships to human breast cancer
Source: Breast Cancer Res. 2014 Jun 5;16(3):R59. doi: 10.1186/bcr3672 (PMC4078930; doi:10.1186/bcr3672)
Supplement: Additional file 11 — GSEA for mouse models compared to all other models or to mammary gland development. Listed by model. [file bcr3672-S11.zip › AdditionalFile11/brca_p53_mutant/Vs_other_models/C3/Upregulated_in_BRCA_p53_mut_vs_otherModels.txt]

NAME	GS<br> follow link to MSigDB	GS DETAILS	SIZE	ES	NES	NOM p-val	FDR q-val	FWER p-val	RANK AT MAX	LEADING EDGE
TTCCGTT,MIR-191	TTCCGTT,MIR-191	Details ...	18	0.61051	1.77898	0.01923077	0.9595604	0.27	1733	tags=44%, list=15%, signal=52%
V$PAX6_01	V$PAX6_01	Details ...	50	0.5317254	1.7767739	0	0.48372683	0.28	1821	tags=38%, list=16%, signal=45%
YGCGYRCGC_UNKNOWN	YGCGYRCGC_UNKNOWN	Details ...	139	0.3732954	1.636859	0	1	0.47	1998	tags=27%, list=18%, signal=33%
V$NFKB_Q6_01	V$NFKB_Q6_01	Details ...	113	0.4536541	1.5829421	0	1	0.6	1875	tags=30%, list=17%, signal=36%
ATAGGAA,MIR-202	ATAGGAA,MIR-202	Details ...	52	0.41162047	1.574287	0.05	1	0.62	2580	tags=38%, list=23%, signal=50%
AGGGCAG,MIR-18A	AGGGCAG,MIR-18A	Details ...	62	0.431574	1.5493517	0	1	0.64	1090	tags=23%, list=10%, signal=25%
V$YY1_Q6	V$YY1_Q6	Details ...	113	0.32088524	1.5359542	0.035714287	1	0.67	3642	tags=38%, list=33%, signal=56%
V$CETS1P54_01	V$CETS1P54_01	Details ...	128	0.34642512	1.5345309	0.055555556	0.9730236	0.67	3034	tags=34%, list=27%, signal=46%
GTAAACC,MIR-299-5P	GTAAACC,MIR-299-5P	Details ...	31	0.48630804	1.5295415	0.09803922	0.9100079	0.69	1965	tags=35%, list=18%, signal=43%
AAGCACT,MIR-520F	AAGCACT,MIR-520F	Details ...	102	0.4093087	1.5238484	0.02	0.8577046	0.7	2598	tags=37%, list=23%, signal=48%
TGCGCANK_UNKNOWN	TGCGCANK_UNKNOWN	Details ...	250	0.30698574	1.49538	0.057692308	1	0.75	3503	tags=36%, list=31%, signal=52%
YRCCAKNNGNCGC_UNKNOWN	YRCCAKNNGNCGC_UNKNOWN	Details ...	29	0.50607264	1.4925097	0.020408163	0.9383968	0.75	2193	tags=38%, list=20%, signal=47%
MCAATNNNNNGCG_UNKNOWN	MCAATNNNNNGCG_UNKNOWN	Details ...	50	0.40420964	1.4763855	0.11111111	0.97476494	0.76	3305	tags=40%, list=30%, signal=56%
V$SPZ1_01	V$SPZ1_01	Details ...	127	0.36717352	1.4702601	0.019607844	0.9452433	0.76	3292	tags=43%, list=29%, signal=60%
GTTRYCATRR_UNKNOWN	GTTRYCATRR_UNKNOWN	Details ...	67	0.37780774	1.4645501	0.03773585	0.9212956	0.77	2758	tags=40%, list=25%, signal=53%
GTTNYYNNGGTNA_UNKNOWN	GTTNYYNNGGTNA_UNKNOWN	Details ...	33	0.43125275	1.4579899	0.045454547	0.91430205	0.78	2660	tags=33%, list=24%, signal=44%
V$NRF1_Q6	V$NRF1_Q6	Details ...	117	0.3247932	1.4573526	0.03846154	0.8634338	0.78	3634	tags=42%, list=32%, signal=61%
V$PEA3_Q6	V$PEA3_Q6	Details ...	117	0.41138306	1.4378588	0.055555556	0.92636305	0.79	1627	tags=29%, list=15%, signal=34%
GGGNNTTTCC_V$NFKB_Q6_01	GGGNNTTTCC_V$NFKB_Q6_01	Details ...	69	0.47354522	1.43721	0.01923077	0.88143456	0.79	2751	tags=45%, list=25%, signal=59%
GTCTTCC,MIR-7	GTCTTCC,MIR-7	Details ...	79	0.36099055	1.4258066	0.08064516	0.9047316	0.79	3128	tags=34%, list=28%, signal=47%
V$GABP_B	V$GABP_B	Details ...	114	0.3209088	1.4192733	0.07692308	0.9072477	0.8	3692	tags=42%, list=33%, signal=62%
GTTAAAG,MIR-302B	GTTAAAG,MIR-302B	Details ...	38	0.46250415	1.4073921	0.1	0.9532425	0.8	1321	tags=29%, list=12%, signal=33%
AGTCAGC,MIR-345	AGTCAGC,MIR-345	Details ...	27	0.4526413	1.4024153	0.14583333	0.94808257	0.81	3949	tags=63%, list=35%, signal=97%
V$ELK1_02	V$ELK1_02	Details ...	113	0.2943448	1.3950777	0.115384616	0.9586225	0.82	2896	tags=27%, list=26%, signal=37%
V$NFKAPPAB65_01	V$NFKAPPAB65_01	Details ...	123	0.3867792	1.3913656	0.056603774	0.94238627	0.82	1836	tags=26%, list=16%, signal=31%
CATTTCA,MIR-203	CATTTCA,MIR-203	Details ...	129	0.3548459	1.3889003	0.04347826	0.92101103	0.82	3161	tags=40%, list=28%, signal=54%
V$ELK1_01	V$ELK1_01	Details ...	124	0.3560707	1.3813344	0.083333336	0.93765724	0.82	3305	tags=38%, list=30%, signal=53%
RCGCANGCGY_V$NRF1_Q6	RCGCANGCGY_V$NRF1_Q6	Details ...	412	0.27615473	1.3809	0.05882353	0.90627563	0.82	3953	tags=38%, list=35%, signal=57%
TCTAGAG,MIR-517	TCTAGAG,MIR-517	Details ...	29	0.46824682	1.3515881	0.13725491	1	0.82	3507	tags=55%, list=31%, signal=80%
GCATTTG,MIR-105	GCATTTG,MIR-105	Details ...	85	0.35471258	1.350027	0.046511628	1	0.82	2343	tags=32%, list=21%, signal=40%
MGGAAGTG_V$GABP_B	MGGAAGTG_V$GABP_B	Details ...	357	0.3183485	1.3483073	0.13207547	1	0.83	3413	tags=37%, list=30%, signal=52%
GGCKCATGS_UNKNOWN	GGCKCATGS_UNKNOWN	Details ...	29	0.38699573	1.3458133	0.071428575	1	0.83	3773	tags=48%, list=34%, signal=73%
V$CREL_01	V$CREL_01	Details ...	136	0.36863554	1.3443408	0.0754717	0.9967162	0.83	2711	tags=32%, list=24%, signal=42%
GTAAGAT,MIR-200A	GTAAGAT,MIR-200A	Details ...	24	0.4092224	1.3406556	0.11764706	0.9873466	0.83	2137	tags=25%, list=19%, signal=31%
SNACANNNYSYAGA_UNKNOWN	SNACANNNYSYAGA_UNKNOWN	Details ...	30	0.38339177	1.3392994	0.14545454	0.972009	0.83	4681	tags=63%, list=42%, signal=109%
KTGGYRSGAA_UNKNOWN	KTGGYRSGAA_UNKNOWN	Details ...	42	0.4131579	1.3318474	0.11764706	1	0.84	2093	tags=33%, list=19%, signal=41%
GCGSCMNTTT_UNKNOWN	GCGSCMNTTT_UNKNOWN	Details ...	30	0.38307044	1.3264143	0.20454545	1	0.84	1210	tags=20%, list=11%, signal=22%
TACTTGA,MIR-26A,MIR-26B	TACTTGA,MIR-26A,MIR-26B	Details ...	144	0.36650956	1.3208522	0.10638298	1	0.84	2374	tags=31%, list=21%, signal=39%
TMTCGCGANR_UNKNOWN	TMTCGCGANR_UNKNOWN	Details ...	72	0.31175935	1.3202478	0.24074075	1	0.84	1394	tags=17%, list=12%, signal=19%
V$DR4_Q2	V$DR4_Q2	Details ...	118	0.35539326	1.3155798	0.10204082	1	0.84	2281	tags=30%, list=20%, signal=37%
GTGCCAT,MIR-183	GTGCCAT,MIR-183	Details ...	100	0.34492818	1.3015541	0.1	1	0.85	1733	tags=22%, list=15%, signal=26%
CTTGTAT,MIR-381	CTTGTAT,MIR-381	Details ...	96	0.36413738	1.2962316	0.13636364	1	0.85	2871	tags=34%, list=26%, signal=46%
V$SMAD_Q6	V$SMAD_Q6	Details ...	128	0.3332961	1.2915907	0.1	1	0.85	2822	tags=34%, list=25%, signal=44%
AGGCACT,MIR-515-3P	AGGCACT,MIR-515-3P	Details ...	42	0.38037738	1.2909818	0.2195122	1	0.85	1411	tags=21%, list=13%, signal=24%
V$AHR_Q5	V$AHR_Q5	Details ...	105	0.3156617	1.2896659	0.11111111	1	0.85	3142	tags=35%, list=28%, signal=49%
CAAGGAT,MIR-362	CAAGGAT,MIR-362	Details ...	33	0.37519634	1.2809644	0.08928572	1	0.87	2842	tags=33%, list=25%, signal=45%
CGTSACG_V$PAX3_B	CGTSACG_V$PAX3_B	Details ...	61	0.312827	1.2785695	0.16363636	1	0.87	3934	tags=41%, list=35%, signal=63%
V$EGR_Q6	V$EGR_Q6	Details ...	134	0.35647807	1.2751535	0.10204082	1	0.87	1946	tags=26%, list=17%, signal=31%
ATCMNTCCGY_UNKNOWN	ATCMNTCCGY_UNKNOWN	Details ...	23	0.36459467	1.2682229	0.16666667	1	0.87	5663	tags=83%, list=51%, signal=167%
V$NFKAPPAB_01	V$NFKAPPAB_01	Details ...	125	0.3623138	1.26363	0.0877193	1	0.87	3032	tags=38%, list=27%, signal=51%
V$COREBINDINGFACTOR_Q6	V$COREBINDINGFACTOR_Q6	Details ...	138	0.35082358	1.2623154	0.17857143	1	0.87	2786	tags=34%, list=25%, signal=45%
TCCAGAG,MIR-518C	TCCAGAG,MIR-518C	Details ...	69	0.36791703	1.2617313	0.08	1	0.87	1490	tags=23%, list=13%, signal=27%
V$NFMUE1_Q6	V$NFMUE1_Q6	Details ...	118	0.26363283	1.2610987	0.18965517	1	0.87	3830	tags=35%, list=34%, signal=52%
V$GR_01	V$GR_01	Details ...	100	0.3540244	1.2600375	0.14285715	1	0.88	1602	tags=26%, list=14%, signal=30%
TGAGATT,MIR-216	TGAGATT,MIR-216	Details ...	56	0.3145499	1.2500491	0.20408164	1	0.89	3222	tags=36%, list=29%, signal=50%
GGAANCGGAANY_UNKNOWN	GGAANCGGAANY_UNKNOWN	Details ...	52	0.2891529	1.2487043	0.24489796	1	0.89	3663	tags=38%, list=33%, signal=57%
AAAGGAT,MIR-501	AAAGGAT,MIR-501	Details ...	72	0.35039514	1.2369641	0.13953489	1	0.9	2227	tags=24%, list=20%, signal=29%
RRCCGTTA_UNKNOWN	RRCCGTTA_UNKNOWN	Details ...	35	0.37319878	1.2334197	0.1590909	1	0.9	2253	tags=31%, list=20%, signal=39%
GGAMTNNNNNTCCY_UNKNOWN	GGAMTNNNNNTCCY_UNKNOWN	Details ...	55	0.3199204	1.2333055	0.16	1	0.9	2232	tags=24%, list=20%, signal=29%
RYCACNNRNNRNCAG_UNKNOWN	RYCACNNRNNRNCAG_UNKNOWN	Details ...	34	0.3920123	1.2294303	0.1764706	1	0.92	3028	tags=38%, list=27%, signal=52%
V$HIF1_Q5	V$HIF1_Q5		121	0.33998704	1.2284886	0.1	1	0.92	3353	tags=39%, list=30%, signal=55%
TCTGGAC,MIR-198	TCTGGAC,MIR-198		39	0.3556215	1.2283554	0.28846154	1	0.92	1220	tags=18%, list=11%, signal=20%
GCGNNANTTCC_UNKNOWN	GCGNNANTTCC_UNKNOWN		63	0.3045982	1.2263979	0.21568628	1	0.92	1898	tags=21%, list=17%, signal=25%
ATGTACA,MIR-493	ATGTACA,MIR-493		142	0.30609176	1.2214618	0.15686275	1	0.92	2995	tags=32%, list=27%, signal=43%
GGCNRNWCTTYS_UNKNOWN	GGCNRNWCTTYS_UNKNOWN		39	0.33698994	1.2211218	0.16666667	1	0.92	3773	tags=38%, list=34%, signal=58%
V$E2F_02	V$E2F_02		97	0.32995796	1.2180455	0.19148937	1	0.92	3643	tags=43%, list=33%, signal=64%
CACTGCC,MIR-34A,MIR-34C,MIR-449	CACTGCC,MIR-34A,MIR-34C,MIR-449		143	0.31318602	1.2176855	0.16	1	0.92	2298	tags=29%, list=21%, signal=36%
V$E2F1DP1_01	V$E2F1DP1_01		96	0.33037204	1.2158573	0.19148937	1	0.92	3643	tags=44%, list=33%, signal=64%
V$E2F1DP2_01	V$E2F1DP2_01		96	0.33037204	1.2158573	0.19148937	1	0.92	3643	tags=44%, list=33%, signal=64%
V$E2F4DP2_01	V$E2F4DP2_01		96	0.33037204	1.2158573	0.19148937	1	0.92	3643	tags=44%, list=33%, signal=64%
V$E2F_01	V$E2F_01		36	0.34955877	1.2157227	0.18867925	1	0.92	3483	tags=44%, list=31%, signal=64%
GGCACTT,MIR-519E	GGCACTT,MIR-519E		68	0.33612716	1.2145689	0.18181819	1	0.92	2509	tags=28%, list=22%, signal=36%
V$TCF11MAFG_01	V$TCF11MAFG_01		103	0.33813262	1.2142832	0.1764706	1	0.92	1933	tags=22%, list=17%, signal=27%
ACACTAC,MIR-142-3P	ACACTAC,MIR-142-3P		60	0.33131143	1.2097598	0.20408164	1	0.92	4265	tags=53%, list=38%, signal=86%
ACAWYAAAG_UNKNOWN	ACAWYAAAG_UNKNOWN		47	0.41635624	1.2091585	0.22727273	1	0.92	2672	tags=34%, list=24%, signal=45%
ACCAATC,MIR-509	ACCAATC,MIR-509		19	0.42987064	1.2080325	0.3043478	1	0.92	2546	tags=37%, list=23%, signal=48%
CTTTGTA,MIR-524	CTTTGTA,MIR-524		227	0.29456103	1.2044014	0.2	1	0.93	2598	tags=30%, list=23%, signal=38%
V$NFKB_C	V$NFKB_C		136	0.32974604	1.2030721	0.22	1	0.93	2653	tags=30%, list=24%, signal=39%
GGGATGC,MIR-324-5P	GGGATGC,MIR-324-5P		24	0.436439	1.20296	0.14893617	1	0.93	1172	tags=33%, list=10%, signal=37%
AACATTC,MIR-409-3P	AACATTC,MIR-409-3P		63	0.3601897	1.2009212	0.12244898	1	0.93	1821	tags=25%, list=16%, signal=30%
TCCCRNNRTGC_UNKNOWN	TCCCRNNRTGC_UNKNOWN		80	0.2866342	1.199278	0.25	1	0.93	2215	tags=21%, list=20%, signal=26%
CAGTGTT,MIR-141,MIR-200A	CAGTGTT,MIR-141,MIR-200A		160	0.30195105	1.1863344	0.26	1	0.93	2580	tags=26%, list=23%, signal=34%
AAACCAC,MIR-140	AAACCAC,MIR-140		54	0.3265079	1.1855042	0.24	1	0.93	2667	tags=31%, list=24%, signal=41%
CATTGTYY_V$SOX9_B1	CATTGTYY_V$SOX9_B1		181	0.32374477	1.1854155	0.16666667	1	0.93	2428	tags=30%, list=22%, signal=38%
V$E2F1_Q4	V$E2F1_Q4		115	0.29449588	1.1845467	0.24074075	1	0.93	1953	tags=20%, list=17%, signal=24%
TTTTGAG,MIR-373	TTTTGAG,MIR-373		116	0.28490052	1.1837659	0.21276596	1	0.93	3096	tags=31%, list=28%, signal=42%
V$IRF1_Q6	V$IRF1_Q6		130	0.32998058	1.181439	0.18518518	1	0.93	1821	tags=24%, list=16%, signal=28%
V$E2F4DP1_01	V$E2F4DP1_01		101	0.31384814	1.1779618	0.22916667	1	0.93	3480	tags=39%, list=31%, signal=56%
GGGCATT,MIR-365	GGGCATT,MIR-365		60	0.3383044	1.1744126	0.20833333	1	0.93	3434	tags=43%, list=31%, signal=62%
ACACTCC,MIR-122A	ACACTCC,MIR-122A		43	0.3275895	1.1735748	0.1904762	1	0.93	2288	tags=30%, list=20%, signal=38%
V$GATA6_01	V$GATA6_01		138	0.37834033	1.1725265	0.2	1	0.93	2382	tags=33%, list=21%, signal=42%
AACTGAC,MIR-223	AACTGAC,MIR-223		54	0.3794229	1.1724707	0.23076923	1	0.93	1949	tags=28%, list=17%, signal=33%
YRTCANNRCGC_UNKNOWN	YRTCANNRCGC_UNKNOWN		35	0.32058057	1.1716584	0.26	1	0.93	2402	tags=26%, list=21%, signal=33%
GTGACTT,MIR-224	GTGACTT,MIR-224		79	0.32604676	1.1631393	0.24444444	1	0.93	3130	tags=33%, list=28%, signal=45%
V$HIF1_Q3	V$HIF1_Q3		116	0.309918	1.1630635	0.29166666	1	0.93	3768	tags=41%, list=34%, signal=62%
TAANNYSGCG_UNKNOWN	TAANNYSGCG_UNKNOWN		40	0.30537495	1.1617688	0.2857143	1	0.93	4555	tags=48%, list=41%, signal=80%
V$RORA1_01	V$RORA1_01		136	0.31431454	1.161243	0.26	1	0.93	1819	tags=21%, list=16%, signal=25%
GTTATAT,MIR-410	GTTATAT,MIR-410		48	0.36915866	1.1535528	0.27083334	1	0.93	4006	tags=50%, list=36%, signal=78%
V$NERF_Q2	V$NERF_Q2		125	0.33069786	1.1525991	0.26923078	1	0.93	2969	tags=31%, list=27%, signal=42%
CAGCACT,MIR-512-3P	CAGCACT,MIR-512-3P		62	0.30324754	1.1486778	0.3090909	1	0.93	3294	tags=35%, list=29%, signal=50%
ATGAAGG,MIR-205	ATGAAGG,MIR-205		75	0.3477663	1.1483904	0.26415095	1	0.93	1411	tags=21%, list=13%, signal=24%
V$NFAT_Q4_01	V$NFAT_Q4_01		135	0.31758666	1.1481616	0.26	1	0.93	1896	tags=26%, list=17%, signal=31%
V$FAC1_01	V$FAC1_01		106	0.34778604	1.1454759	0.24	1	0.93	2358	tags=28%, list=21%, signal=36%
SGCGSSAAA_V$E2F1DP2_01	SGCGSSAAA_V$E2F1DP2_01		75	0.33224723	1.1442763	0.31914893	1	0.93	3348	tags=40%, list=30%, signal=57%
AGTCTTA,MIR-499	AGTCTTA,MIR-499		34	0.38440576	1.1396047	0.26	1	0.93	3227	tags=47%, list=29%, signal=66%
V$NGFIC_01	V$NGFIC_01		113	0.29099193	1.1346761	0.28301886	1	0.94	3113	tags=29%, list=28%, signal=40%
CACTTTG,MIR-520G,MIR-520H	CACTTTG,MIR-520G,MIR-520H		118	0.29916427	1.134591	0.35185185	1	0.94	2603	tags=31%, list=23%, signal=39%
V$AR_03	V$AR_03		33	0.397353	1.1342179	0.24489796	1	0.94	1554	tags=21%, list=14%, signal=25%
V$ICSBP_Q6	V$ICSBP_Q6		119	0.34610105	1.1340097	0.23076923	1	0.94	2362	tags=30%, list=21%, signal=38%
GTACAGG,MIR-486	GTACAGG,MIR-486		33	0.32075435	1.1288776	0.26	1	0.94	3270	tags=48%, list=29%, signal=68%
TNCATNTCCYR_UNKNOWN	TNCATNTCCYR_UNKNOWN		53	0.29328164	1.1263437	0.27659574	1	0.94	3114	tags=30%, list=28%, signal=42%
V$SOX9_B1	V$SOX9_B1		114	0.31093094	1.1263231	0.3018868	1	0.94	1752	tags=24%, list=16%, signal=28%
ACTGCCT,MIR-34B	ACTGCCT,MIR-34B		111	0.28784034	1.1255646	0.27450982	1	0.94	2871	tags=35%, list=26%, signal=47%
V$AP2GAMMA_01	V$AP2GAMMA_01		119	0.30426484	1.1233165	0.3207547	1	0.94	2034	tags=23%, list=18%, signal=27%
ATGTAGC,MIR-221,MIR-222	ATGTAGC,MIR-221,MIR-222		56	0.3455512	1.1210026	0.31914893	1	0.94	2752	tags=36%, list=25%, signal=47%
GTGCCTT,MIR-506	GTGCCTT,MIR-506		359	0.26286244	1.1194198	0.27083334	1	0.94	2447	tags=25%, list=22%, signal=31%
RACCACAR_V$AML_Q6	RACCACAR_V$AML_Q6		138	0.31370145	1.1190844	0.23529412	1	0.94	2807	tags=34%, list=25%, signal=45%
AGCATTA,MIR-155	AGCATTA,MIR-155		72	0.31501144	1.116663	0.30357143	1	0.95	2394	tags=32%, list=21%, signal=40%
CTCTAGA,MIR-526C,MIR-518F,MIR-526A	CTCTAGA,MIR-526C,MIR-518F,MIR-526A		25	0.33235854	1.1164771	0.33333334	1	0.95	729	tags=12%, list=7%, signal=13%
CAGGTCC,MIR-492	CAGGTCC,MIR-492		28	0.3658253	1.1160603	0.3617021	1	0.95	2765	tags=43%, list=25%, signal=57%
AAAYRNCTG_UNKNOWN	AAAYRNCTG_UNKNOWN		182	0.3183841	1.1158541	0.22916667	1	0.95	2388	tags=29%, list=21%, signal=36%
V$BACH1_01	V$BACH1_01		142	0.3189089	1.1141647	0.36734694	1	0.95	2286	tags=30%, list=20%, signal=37%
GGTGTGT,MIR-329	GGTGTGT,MIR-329		44	0.31824982	1.1140361	0.3148148	1	0.95	2679	tags=30%, list=24%, signal=39%
TTTGCAG,MIR-518A-2	TTTGCAG,MIR-518A-2		98	0.29522535	1.1135648	0.3255814	1	0.95	4937	tags=51%, list=44%, signal=90%
V$PBX1_02	V$PBX1_02		67	0.3366256	1.1105093	0.32	1	0.95	2752	tags=31%, list=25%, signal=41%
GTATGAT,MIR-154,MIR-487	GTATGAT,MIR-154,MIR-487		36	0.34451634	1.1090354	0.32	1	0.95	2672	tags=31%, list=24%, signal=40%
V$NRF2_01	V$NRF2_01		121	0.23637559	1.1081897	0.30769232	1	0.95	3521	tags=36%, list=31%, signal=51%
YTAAYNGCT_UNKNOWN	YTAAYNGCT_UNKNOWN		77	0.34898642	1.107668	0.2826087	0.9952408	0.95	1659	tags=25%, list=15%, signal=29%
V$HMGIY_Q6	V$HMGIY_Q6		117	0.33330458	1.1031901	0.33962265	1	0.95	2405	tags=28%, list=21%, signal=36%
GTATTAT,MIR-369-3P	GTATTAT,MIR-369-3P		96	0.30831686	1.1030382	0.34	0.99931103	0.95	4081	tags=48%, list=36%, signal=75%
GTACTGT,MIR-101	GTACTGT,MIR-101		130	0.31204358	1.10303	0.39583334	0.99168277	0.95	2262	tags=30%, list=20%, signal=37%
V$ETS1_B	V$ETS1_B		128	0.31208757	1.1022371	0.30769232	0.9878303	0.95	3356	tags=38%, list=30%, signal=54%
V$PR_02	V$PR_02		72	0.3098824	1.1009402	0.34545454	0.98581904	0.95	3238	tags=35%, list=29%, signal=49%
ACTWSNACTNY_UNKNOWN	ACTWSNACTNY_UNKNOWN		40	0.29060394	1.0984211	0.3962264	0.9885511	0.95	2867	tags=30%, list=26%, signal=40%
GTGGTGA,MIR-197	GTGGTGA,MIR-197		34	0.33771017	1.0967683	0.35185185	0.9875762	0.95	3612	tags=41%, list=32%, signal=61%
V$GR_Q6	V$GR_Q6		122	0.32422027	1.0922915	0.31914893	1	0.96	1961	tags=24%, list=18%, signal=29%
V$LHX3_01	V$LHX3_01		109	0.3446369	1.0906729	0.32692307	1	0.96	3422	tags=40%, list=31%, signal=58%
TAGCTTT,MIR-9	TAGCTTT,MIR-9		127	0.29730943	1.0879878	0.29166666	1	0.96	2995	tags=35%, list=27%, signal=47%
RYTGCNWTGGNR_UNKNOWN	RYTGCNWTGGNR_UNKNOWN		52	0.34940267	1.0868582	0.41860464	1	0.96	2300	tags=35%, list=21%, signal=43%
V$AP2REP_01	V$AP2REP_01		85	0.29452795	1.0832042	0.26530612	1	0.96	3748	tags=35%, list=33%, signal=53%
V$E2F1_Q6_01	V$E2F1_Q6_01		112	0.27242854	1.082844	0.375	1	0.96	3213	tags=35%, list=29%, signal=48%
AAGCCAT,MIR-135A,MIR-135B	AAGCCAT,MIR-135A,MIR-135B		166	0.27740827	1.0814606	0.47826087	1	0.96	2601	tags=31%, list=23%, signal=39%
V$TAXCREB_01	V$TAXCREB_01		70	0.29973888	1.0795536	0.3508772	1	0.96	1143	tags=17%, list=10%, signal=19%
GAGCCAG,MIR-149	GAGCCAG,MIR-149		73	0.26578826	1.0789922	0.3137255	1	0.96	1863	tags=22%, list=17%, signal=26%
V$RFX1_02	V$RFX1_02		120	0.27223757	1.0782175	0.3125	1	0.96	3362	tags=38%, list=30%, signal=53%
RYTGCNNRGNAAC_V$MIF1_01	RYTGCNNRGNAAC_V$MIF1_01		33	0.35122067	1.0776157	0.38	0.99929106	0.96	2368	tags=27%, list=21%, signal=34%
V$TITF1_Q3	V$TITF1_Q3		118	0.3044973	1.0772386	0.33333334	0.9940051	0.96	1174	tags=18%, list=10%, signal=20%
V$TEL2_Q6	V$TEL2_Q6		109	0.25596812	1.0770776	0.3448276	0.98782593	0.96	3747	tags=36%, list=33%, signal=53%
TTTGCAC,MIR-19A,MIR-19B	TTTGCAC,MIR-19A,MIR-19B		245	0.25799567	1.0757574	0.3529412	0.9862154	0.96	2184	tags=23%, list=20%, signal=28%
V$SMAD4_Q6	V$SMAD4_Q6		112	0.2973987	1.0751847	0.30612245	0.98207456	0.96	2773	tags=28%, list=25%, signal=36%
V$CDPCR3_01	V$CDPCR3_01		26	0.41104683	1.0747441	0.3478261	0.9768251	0.96	593	tags=15%, list=5%, signal=16%
V$ERR1_Q2	V$ERR1_Q2		124	0.2732477	1.0745764	0.28	0.97113913	0.96	2383	tags=23%, list=21%, signal=28%
CTCAGGG,MIR-125B,MIR-125A	CTCAGGG,MIR-125B,MIR-125A		177	0.26155853	1.0709257	0.29411766	0.97889453	0.96	2441	tags=24%, list=22%, signal=30%
V$IRF1_01	V$IRF1_01		122	0.31116968	1.0704905	0.26785713	0.97363603	0.96	1505	tags=25%, list=13%, signal=28%
V$E2F1_Q6	V$E2F1_Q6		103	0.2955575	1.0683577	0.31914893	0.978187	0.96	3480	tags=38%, list=31%, signal=54%
TGCTTTG,MIR-330	TGCTTTG,MIR-330		145	0.2871848	1.0649071	0.40384614	0.98420876	0.96	3106	tags=33%, list=28%, signal=45%
V$ZIC3_01	V$ZIC3_01		137	0.32011297	1.0625942	0.35416666	0.9873181	0.96	2773	tags=31%, list=25%, signal=41%
V$ZID_01	V$ZID_01		107	0.2807964	1.0622065	0.34615386	0.9832167	0.96	2074	tags=24%, list=19%, signal=30%
AGGAGTG,MIR-483	AGGAGTG,MIR-483		32	0.3130162	1.0615066	0.42592594	0.9793572	0.96	2407	tags=28%, list=21%, signal=36%
V$ATF4_Q2	V$ATF4_Q2		120	0.25824338	1.0613617	0.27272728	0.97382706	0.96	4368	tags=47%, list=39%, signal=76%
TAGGTCA,MIR-192,MIR-215	TAGGTCA,MIR-192,MIR-215		23	0.35054523	1.0597926	0.39583334	0.9753947	0.96	1315	tags=26%, list=12%, signal=29%
ACACTGG,MIR-199A,MIR-199B	ACACTGG,MIR-199A,MIR-199B		80	0.2733502	1.0567598	0.33333334	0.9822904	0.96	1987	tags=23%, list=18%, signal=27%
AAGCACA,MIR-218	AAGCACA,MIR-218		166	0.27161178	1.0550294	0.39583334	0.98394877	0.96	2638	tags=30%, list=24%, signal=38%
V$E47_01	V$E47_01		133	0.28385592	1.0544665	0.3392857	0.98075676	0.96	2307	tags=26%, list=21%, signal=33%
V$YY1_02	V$YY1_02		113	0.22345969	1.0525587	0.3137255	0.9818007	0.96	3788	tags=38%, list=34%, signal=57%
GTGTTGA,MIR-505	GTGTTGA,MIR-505		53	0.29727992	1.0520016	0.35185185	0.9781504	0.96	2807	tags=28%, list=25%, signal=38%
GGGYGTGNY_UNKNOWN	GGGYGTGNY_UNKNOWN		325	0.25716802	1.0515983	0.26	0.97463846	0.96	2417	tags=23%, list=22%, signal=29%
AGCTCCT,MIR-28	AGCTCCT,MIR-28		40	0.30445254	1.0508822	0.42553192	0.9712338	0.96	3287	tags=33%, list=29%, signal=46%
RACTNNRTTTNC_UNKNOWN	RACTNNRTTTNC_UNKNOWN		58	0.27390078	1.0502653	0.51785713	0.96888083	0.96	2244	tags=24%, list=20%, signal=30%
GGGGCCC,MIR-296	GGGGCCC,MIR-296		37	0.34191155	1.0501562	0.45652175	0.96338576	0.96	2672	tags=30%, list=24%, signal=39%
ATAAGCT,MIR-21	ATAAGCT,MIR-21		69	0.3060364	1.0491087	0.2777778	0.9623853	0.96	2598	tags=29%, list=23%, signal=38%
ATTACAT,MIR-380-3P	ATTACAT,MIR-380-3P		43	0.34703633	1.047911	0.32	0.9621419	0.96	1854	tags=26%, list=17%, signal=31%
TTGGGAG,MIR-150	TTGGGAG,MIR-150		49	0.32009047	1.0477812	0.3392857	0.9570293	0.96	3341	tags=39%, list=30%, signal=55%
V$MYCMAX_B	V$MYCMAX_B		133	0.2501563	1.0476319	0.3846154	0.952543	0.96	2691	tags=23%, list=24%, signal=29%
TGGTGCT,MIR-29A,MIR-29B,MIR-29C	TGGTGCT,MIR-29A,MIR-29B,MIR-29C		251	0.26859173	1.0445926	0.40425533	0.9607122	0.96	2869	tags=30%, list=26%, signal=39%
GCTTGAA,MIR-498	GCTTGAA,MIR-498		47	0.30759266	1.044357	0.4347826	0.9557024	0.96	3424	tags=40%, list=31%, signal=58%
GCCATNTTG_V$YY1_Q6	GCCATNTTG_V$YY1_Q6		200	0.21532749	1.044216	0.3653846	0.9509269	0.96	3644	tags=34%, list=33%, signal=50%
AGCACTT,MIR-93,MIR-302A,MIR-302B,MIR-302C,MIR-302D,MIR-372,MIR-373,MIR-520E,MIR-520A,MIR-526B,MIR-520B,MIR-520C,MIR-520D	AGCACTT,MIR-93,MIR-302A,MIR-302B,MIR-302C,MIR-302D,MIR-372,MIR-373,MIR-520E,MIR-520A,MIR-526B,MIR-520B,MIR-520C,MIR-520D		140	0.2680791	1.0441753	0.38297874	0.94575083	0.96	2358	tags=25%, list=21%, signal=31%
V$LEF1_Q2	V$LEF1_Q2		104	0.285415	1.0414604	0.38297874	0.9514265	0.96	2773	tags=28%, list=25%, signal=37%
YWATTWNNRGCT_UNKNOWN	YWATTWNNRGCT_UNKNOWN		32	0.33784577	1.0410148	0.3617021	0.9479214	0.96	2566	tags=34%, list=23%, signal=44%
V$VDR_Q6	V$VDR_Q6		125	0.29042947	1.0382284	0.35555556	0.9554474	0.97	2824	tags=27%, list=25%, signal=36%
V$LXR_DR4_Q3	V$LXR_DR4_Q3		46	0.31252888	1.0380903	0.40816328	0.9504662	0.97	2711	tags=33%, list=24%, signal=43%
GGCAGCT,MIR-22	GGCAGCT,MIR-22		107	0.28169745	1.037644	0.39215687	0.94790447	0.97	2312	tags=29%, list=21%, signal=36%
V$MYCMAX_02	V$MYCMAX_02		117	0.27620304	1.0354983	0.35185185	0.9515081	0.97	2519	tags=23%, list=22%, signal=29%
ACTACCT,MIR-196A,MIR-196B	ACTACCT,MIR-196A,MIR-196B		60	0.3018923	1.0337212	0.41509435	0.95231164	0.97	3106	tags=30%, list=28%, signal=41%
V$NFKB_Q6	V$NFKB_Q6		130	0.30299434	1.0336336	0.42307693	0.94727945	0.97	2578	tags=30%, list=23%, signal=39%
V$CREB_02	V$CREB_02		122	0.24564312	1.0334224	0.43137255	0.94352776	0.97	1479	tags=16%, list=13%, signal=19%
V$HTF_01	V$HTF_01		28	0.31167215	1.0310544	0.40425533	0.9481009	0.97	2174	tags=25%, list=19%, signal=31%
V$P300_01	V$P300_01		130	0.28701037	1.0281826	0.43137255	0.9548536	0.97	1841	tags=23%, list=16%, signal=27%
GTCAGGA,MIR-378	GTCAGGA,MIR-378		28	0.31745622	1.0244148	0.5102041	0.96553975	0.98	806	tags=14%, list=7%, signal=15%
ACATATC,MIR-190	ACATATC,MIR-190		26	0.35815078	1.0232321	0.4716981	0.9648382	0.98	3604	tags=54%, list=32%, signal=79%
ACCAAAG,MIR-9	ACCAAAG,MIR-9		255	0.24598455	1.0217078	0.42857143	0.96629584	0.98	1819	tags=18%, list=16%, signal=21%
CTGRYYYNATT_UNKNOWN	CTGRYYYNATT_UNKNOWN		34	0.33561438	1.0214807	0.45833334	0.9621476	0.98	2315	tags=32%, list=21%, signal=41%
GGGNRMNNYCAT_UNKNOWN	GGGNRMNNYCAT_UNKNOWN		47	0.28185502	1.0195923	0.44230768	0.9634043	0.98	2904	tags=32%, list=26%, signal=43%
YTTCCNNNGGAMR_UNKNOWN	YTTCCNNNGGAMR_UNKNOWN		22	0.34018657	1.0187676	0.42307693	0.96173906	0.98	162	tags=9%, list=1%, signal=9%
GAANYNYGACNY_UNKNOWN	GAANYNYGACNY_UNKNOWN		33	0.33498037	1.0169022	0.36363637	0.96336526	0.98	1121	tags=21%, list=10%, signal=24%
V$AHRARNT_01	V$AHRARNT_01		72	0.30174014	1.0153258	0.42592594	0.96456146	0.98	1995	tags=22%, list=18%, signal=27%
CCCAGAG,MIR-326	CCCAGAG,MIR-326		78	0.28944263	1.0143023	0.4893617	0.9630988	0.98	3118	tags=31%, list=28%, signal=42%
CCCNNNNNNAAGWT_UNKNOWN	CCCNNNNNNAAGWT_UNKNOWN		53	0.27900144	1.0134556	0.49019608	0.9627056	0.98	4076	tags=42%, list=36%, signal=65%
V$AFP1_Q6	V$AFP1_Q6		119	0.3231326	1.0113336	0.44	0.9669597	0.98	3061	tags=39%, list=27%, signal=53%
V$PR_01	V$PR_01		68	0.30394498	1.008771	0.45833334	0.97058177	0.98	1602	tags=21%, list=14%, signal=24%
CAGTATT,MIR-200B,MIR-200C,MIR-429	CAGTATT,MIR-200B,MIR-200C,MIR-429		243	0.28214467	1.0084581	0.42307693	0.9668841	0.98	3151	tags=35%, list=28%, signal=48%
CTAGGAA,MIR-384	CTAGGAA,MIR-384		31	0.34944594	1.0035076	0.46	0.98187494	0.98	1284	tags=23%, list=11%, signal=25%
RAAGNYNNCTTY_UNKNOWN	RAAGNYNNCTTY_UNKNOWN		71	0.31889638	1.000982	0.5777778	0.9883022	0.98	2358	tags=32%, list=21%, signal=41%
V$MAF_Q6	V$MAF_Q6		144	0.2631046	1.0006156	0.5102041	0.98493636	0.98	2987	tags=31%, list=27%, signal=41%
ATGGYGGA_UNKNOWN	ATGGYGGA_UNKNOWN		43	0.2522861	0.99638504	0.42857143	0.99667567	0.99	2068	tags=23%, list=18%, signal=28%
ACTGAAA,MIR-30A-3P,MIR-30E-3P	ACTGAAA,MIR-30A-3P,MIR-30E-3P		94	0.2891746	0.99566716	0.48076922	0.99515754	0.99	1868	tags=23%, list=17%, signal=28%
V$P53_02	V$P53_02		112	0.2742664	0.9932929	0.47368422	1	0.99	2358	tags=24%, list=21%, signal=30%
V$HNF6_Q6	V$HNF6_Q6		110	0.29768506	0.98941725	0.4509804	1	0.99	2383	tags=27%, list=21%, signal=34%
ACTAYRNNNCCCR_UNKNOWN	ACTAYRNNNCCCR_UNKNOWN		184	0.21867722	0.98885816	0.49019608	1	0.99	2263	tags=20%, list=20%, signal=24%
V$AP1_Q4_01	V$AP1_Q4_01		145	0.27123103	0.9886625	0.5208333	1	0.99	2383	tags=26%, list=21%, signal=33%
V$AML1_01	V$AML1_01		129	0.29241627	0.98747134	0.48076922	1	0.99	1627	tags=19%, list=15%, signal=22%
V$AML1_Q6	V$AML1_Q6		129	0.29241624	0.9874713	0.48076922	0.9965745	0.99	1627	tags=19%, list=15%, signal=22%
V$ISRE_01	V$ISRE_01		109	0.29596773	0.9872375	0.4680851	0.9931037	0.99	3438	tags=35%, list=31%, signal=50%
V$TCF1P_Q6	V$TCF1P_Q6		112	0.2671364	0.98592985	0.5208333	0.99344176	0.99	1844	tags=18%, list=16%, signal=21%
TGAYRTCA_V$ATF3_Q6	TGAYRTCA_V$ATF3_Q6		259	0.2568758	0.9846765	0.44444445	0.99411607	0.99	2722	tags=28%, list=24%, signal=36%
V$NRF2_Q4	V$NRF2_Q4		132	0.27697188	0.9828445	0.47727272	0.9973116	0.99	2060	tags=21%, list=18%, signal=26%
V$PAX8_01	V$PAX8_01		15	0.34794587	0.98122746	0.47727272	0.9979672	0.99	729	tags=13%, list=7%, signal=14%
V$STAT5A_03	V$STAT5A_03		122	0.29345307	0.9807699	0.5319149	0.9950062	0.99	1588	tags=22%, list=14%, signal=26%
V$SP1_Q2_01	V$SP1_Q2_01		122	0.26033282	0.98075324	0.50980395	0.99056304	0.99	2662	tags=30%, list=24%, signal=38%
V$MYOD_Q6	V$MYOD_Q6		113	0.302338	0.98013115	0.5744681	0.98870975	0.99	1931	tags=25%, list=17%, signal=30%
V$GATA1_05	V$GATA1_05		134	0.28879902	0.9778679	0.5416667	0.9934385	0.99	3270	tags=37%, list=29%, signal=52%
V$SP3_Q3	V$SP3_Q3		110	0.25696	0.9764053	0.53061223	0.99338925	0.99	2653	tags=27%, list=24%, signal=35%
V$BRN2_01	V$BRN2_01		114	0.2771411	0.97586167	0.5192308	0.9909757	0.99	3647	tags=44%, list=33%, signal=64%
TCCAGAT,MIR-516-5P	TCCAGAT,MIR-516-5P		50	0.27072147	0.9757295	0.40425533	0.9870864	0.99	1880	tags=24%, list=17%, signal=29%
V$SREBP_Q3	V$SREBP_Q3		116	0.29376173	0.9754387	0.5744681	0.9837576	0.99	1503	tags=20%, list=13%, signal=23%
V$MTF1_Q4	V$MTF1_Q4		125	0.2755286	0.9753754	0.47826087	0.9796787	0.99	3112	tags=33%, list=28%, signal=45%
GGCACAT,MIR-455	GGCACAT,MIR-455		28	0.27342328	0.97457373	0.4375	0.97783077	0.99	3565	tags=39%, list=32%, signal=57%
V$USF_Q6_01	V$USF_Q6_01		103	0.23358779	0.9724201	0.46153846	0.9815276	0.99	3360	tags=30%, list=30%, signal=43%
GTTTGTT,MIR-495	GTTTGTT,MIR-495		116	0.25205523	0.9723975	0.5686275	0.9773564	0.99	2549	tags=25%, list=23%, signal=32%
V$OLF1_01	V$OLF1_01		132	0.27343938	0.97108084	0.5	0.9773873	0.99	2159	tags=25%, list=19%, signal=31%
ACTGTAG,MIR-139	ACTGTAG,MIR-139		66	0.26905975	0.97073334	0.5614035	0.97414154	0.99	2618	tags=30%, list=23%, signal=39%
ATATGCA,MIR-448	ATATGCA,MIR-448		105	0.273246	0.9696421	0.4680851	0.9738108	0.99	2051	tags=22%, list=18%, signal=27%
CCAWNWWNNNGGC_UNKNOWN	CCAWNWWNNNGGC_UNKNOWN		32	0.25363365	0.96888703	0.4347826	0.9720717	0.99	3474	tags=44%, list=31%, signal=63%
ACCTGTTG_UNKNOWN	ACCTGTTG_UNKNOWN		72	0.28335735	0.9677659	0.55813956	0.9713946	0.99	1803	tags=24%, list=16%, signal=28%
V$IRF2_01	V$IRF2_01		55	0.30240196	0.9671133	0.5283019	0.9706704	0.99	1485	tags=22%, list=13%, signal=25%
ACTGTGA,MIR-27A,MIR-27B	ACTGTGA,MIR-27A,MIR-27B		229	0.23944849	0.9658634	0.5	0.9712636	0.99	2669	tags=28%, list=24%, signal=35%
TGAATGT,MIR-181A,MIR-181B,MIR-181C,MIR-181D	TGAATGT,MIR-181A,MIR-181B,MIR-181C,MIR-181D		216	0.23741242	0.9650483	0.49122807	0.9704394	0.99	3378	tags=33%, list=30%, signal=46%
V$E2F_Q6_01	V$E2F_Q6_01		110	0.2728786	0.96432865	0.5	0.9699546	0.99	3378	tags=35%, list=30%, signal=49%
V$POU3F2_01	V$POU3F2_01		49	0.3268013	0.9631844	0.49019608	0.9691931	0.99	2050	tags=29%, list=18%, signal=35%
GAGCTGG,MIR-337	GAGCTGG,MIR-337		76	0.24853222	0.9623401	0.49019608	0.9687786	0.99	2672	tags=29%, list=24%, signal=38%
CTCTGGA,MIR-520A,MIR-525	CTCTGGA,MIR-520A,MIR-525		80	0.26899377	0.9620771	0.4680851	0.965277	0.99	2331	tags=24%, list=21%, signal=30%
V$SP1_Q4_01	V$SP1_Q4_01		131	0.2313674	0.9617865	0.5416667	0.96321785	0.99	2834	tags=29%, list=25%, signal=38%
GCACTTT,MIR-17-5P,MIR-20A,MIR-106A,MIR-106B,MIR-20B,MIR-519D	GCACTTT,MIR-17-5P,MIR-20A,MIR-106A,MIR-106B,MIR-20B,MIR-519D		272	0.24240816	0.960539	0.5102041	0.964622	0.99	2603	tags=25%, list=23%, signal=32%
TGACAGNY_V$MEIS1_01	TGACAGNY_V$MEIS1_01		378	0.24434388	0.9573743	0.5625	0.97070104	0.99	2871	tags=27%, list=26%, signal=35%
TGCACTT,MIR-519C,MIR-519B,MIR-519A	TGCACTT,MIR-519C,MIR-519B,MIR-519A		209	0.2554894	0.95683014	0.56	0.9685031	0.99	1852	tags=19%, list=17%, signal=23%
CTACCTC,LET-7A,LET-7B,LET-7C,LET-7D,LET-7E,LET-7F,MIR-98,LET-7G,LET-7I	CTACCTC,LET-7A,LET-7B,LET-7C,LET-7D,LET-7E,LET-7F,MIR-98,LET-7G,LET-7I		184	0.2325425	0.95587754	0.48076922	0.9676217	0.99	3099	tags=31%, list=28%, signal=42%
V$HMX1_01	V$HMX1_01		20	0.3711326	0.9557389	0.5882353	0.96420586	0.99	2669	tags=35%, list=24%, signal=46%
TGCTGCT,MIR-15A,MIR-16,MIR-15B,MIR-195,MIR-424,MIR-497	TGCTGCT,MIR-15A,MIR-16,MIR-15B,MIR-195,MIR-424,MIR-497		295	0.22123678	0.9532918	0.58	0.9682986	0.99	1697	tags=16%, list=15%, signal=19%
V$PAX4_01	V$PAX4_01		135	0.24887419	0.9529903	0.61702126	0.965249	0.99	2407	tags=24%, list=21%, signal=31%
GTGACGY_V$E4F1_Q6	GTGACGY_V$E4F1_Q6		316	0.20538706	0.951918	0.5714286	0.96482146	0.99	4181	tags=36%, list=37%, signal=56%
V$USF2_Q6	V$USF2_Q6		126	0.22295897	0.94962996	0.62	0.9692269	0.99	2513	tags=22%, list=22%, signal=28%
CTACTGT,MIR-199A	CTACTGT,MIR-199A		77	0.27010453	0.94927925	0.5625	0.96604496	0.99	2509	tags=29%, list=22%, signal=37%
TGTATGA,MIR-485-3P	TGTATGA,MIR-485-3P		75	0.27153653	0.9478876	0.47916666	0.9655843	0.99	1615	tags=20%, list=14%, signal=23%
AGGGCCA,MIR-328	AGGGCCA,MIR-328		44	0.28549376	0.9471774	0.54901963	0.9643539	0.99	1220	tags=16%, list=11%, signal=18%
TTGCACT,MIR-130A,MIR-301,MIR-130B	TTGCACT,MIR-130A,MIR-301,MIR-130B		179	0.23441234	0.9460491	0.53571427	0.96403205	0.99	3788	tags=37%, list=34%, signal=56%
V$MYOD_01	V$MYOD_01		110	0.2744772	0.9456952	0.52	0.9612765	0.99	2060	tags=26%, list=18%, signal=32%
ACAWNRNSRCGG_UNKNOWN	ACAWNRNSRCGG_UNKNOWN		41	0.25036466	0.94514877	0.4680851	0.9596291	0.99	2887	tags=29%, list=26%, signal=39%
V$E2F_Q6	V$E2F_Q6		101	0.26518008	0.944027	0.4893617	0.9594094	0.99	2253	tags=24%, list=20%, signal=29%
V$NFY_01	V$NFY_01		126	0.2500897	0.9433203	0.6	0.95877767	0.99	2691	tags=28%, list=24%, signal=36%
AAGWWRNYGGC_UNKNOWN	AAGWWRNYGGC_UNKNOWN		50	0.23303251	0.93979585	0.4489796	0.9689583	0.99	4369	tags=42%, list=39%, signal=69%
ATGTTTC,MIR-494	ATGTTTC,MIR-494		79	0.24401116	0.93922573	0.59183675	0.96709466	0.99	3775	tags=35%, list=34%, signal=53%
TGCCTTA,MIR-124A	TGCCTTA,MIR-124A		285	0.22834678	0.9381994	0.53488374	0.9672486	0.99	2844	tags=26%, list=25%, signal=33%
TTANWNANTGGM_UNKNOWN	TTANWNANTGGM_UNKNOWN		29	0.30654836	0.9342925	0.4509804	0.9753421	0.99	1733	tags=21%, list=15%, signal=24%
CYTAGCAAY_UNKNOWN	CYTAGCAAY_UNKNOWN		63	0.24652115	0.9337286	0.5769231	0.97311735	0.99	2939	tags=29%, list=26%, signal=39%
ARGGGTTAA_UNKNOWN	ARGGGTTAA_UNKNOWN		69	0.26767492	0.93370444	0.5882353	0.969644	0.99	1355	tags=17%, list=12%, signal=20%
V$CIZ_01	V$CIZ_01		104	0.26931968	0.9323514	0.54901963	0.9715297	0.99	2807	tags=31%, list=25%, signal=41%
TACAATC,MIR-508	TACAATC,MIR-508		34	0.28354162	0.930461	0.5471698	0.975179	0.99	734	tags=12%, list=7%, signal=13%
V$DR3_Q4	V$DR3_Q4		67	0.26777542	0.9299105	0.59574467	0.973067	0.99	1692	tags=18%, list=15%, signal=21%
V$ETS2_B	V$ETS2_B		144	0.26357254	0.92912424	0.5272727	0.97312206	0.99	1388	tags=17%, list=12%, signal=20%
V$CREB_Q2	V$CREB_Q2		124	0.24282348	0.9283233	0.5185185	0.97270346	0.99	2931	tags=26%, list=26%, signal=35%
V$CDP_02	V$CDP_02		54	0.30819285	0.92686707	0.537037	0.97449803	0.99	2328	tags=26%, list=21%, signal=33%
V$BACH2_01	V$BACH2_01		140	0.24723624	0.92527324	0.627451	0.97599745	0.99	2286	tags=25%, list=20%, signal=31%
V$E2A_Q2	V$E2A_Q2		107	0.2963781	0.9234054	0.6	0.9785411	0.99	1931	tags=21%, list=17%, signal=26%
CCAATNNSNNNGCG_UNKNOWN	CCAATNNSNNNGCG_UNKNOWN		28	0.27310848	0.9221138	0.51785713	0.97891647	0.99	4302	tags=50%, list=38%, signal=81%
V$FREAC7_01	V$FREAC7_01		84	0.26518035	0.921853	0.5849057	0.97621626	0.99	2505	tags=26%, list=22%, signal=33%
V$PITX2_Q2	V$PITX2_Q2		119	0.2614631	0.92155635	0.61702126	0.97355056	0.99	1810	tags=19%, list=16%, signal=23%
V$MAZ_Q6	V$MAZ_Q6		95	0.23482151	0.921147	0.52	0.97170055	0.99	1388	tags=14%, list=12%, signal=15%
V$SP1_01	V$SP1_01		126	0.23057629	0.9211252	0.5531915	0.9682591	0.99	3720	tags=36%, list=33%, signal=53%
CTCAAGA,MIR-526B	CTCAAGA,MIR-526B		38	0.2896259	0.9203173	0.54	0.967771	0.99	1585	tags=18%, list=14%, signal=21%
V$GATA1_01	V$GATA1_01		127	0.23743705	0.9188091	0.5185185	0.9696059	0.99	3061	tags=32%, list=27%, signal=44%
V$AP1_Q4	V$AP1_Q4		137	0.24869442	0.9187335	0.5769231	0.9663672	0.99	2112	tags=23%, list=19%, signal=28%
V$AP4_Q6	V$AP4_Q6		108	0.27525884	0.9184544	0.59615386	0.9639501	0.99	2611	tags=33%, list=23%, signal=43%
V$E2F_Q4	V$E2F_Q4		102	0.2562113	0.91703534	0.5869565	0.9651154	0.99	2253	tags=24%, list=20%, signal=29%
V$NFE2_01	V$NFE2_01		138	0.26035258	0.91684514	0.59574467	0.9624794	0.99	2333	tags=26%, list=21%, signal=33%
CTGAGCC,MIR-24	CTGAGCC,MIR-24		123	0.23351726	0.9126009	0.5849057	0.97401464	0.99	2135	tags=22%, list=19%, signal=27%
V$PU1_Q6	V$PU1_Q6		110	0.25197536	0.9113661	0.59574467	0.9753476	0.99	3356	tags=36%, list=30%, signal=51%
SYATTGTG_UNKNOWN	SYATTGTG_UNKNOWN		100	0.22964339	0.90990824	0.65384614	0.976383	0.99	3293	tags=29%, list=29%, signal=41%
V$CREB_Q4_01	V$CREB_Q4_01		103	0.22228758	0.9091183	0.60714287	0.9754541	0.99	2672	tags=23%, list=24%, signal=30%
TGTGTGA,MIR-377	TGTGTGA,MIR-377		87	0.2288197	0.9086631	0.5471698	0.97404903	0.99	2721	tags=29%, list=24%, signal=38%
KMCATNNWGGA_UNKNOWN	KMCATNNWGGA_UNKNOWN		35	0.27094734	0.90866125	0.6122449	0.97070175	0.99	3604	tags=46%, list=32%, signal=67%
MYAATNNNNNNNGGC_UNKNOWN	MYAATNNNNNNNGGC_UNKNOWN		56	0.2561896	0.90834516	0.6363636	0.9685233	0.99	1831	tags=23%, list=16%, signal=28%
V$AP4_Q6_01	V$AP4_Q6_01		126	0.2774945	0.9076579	0.64705884	0.9676956	0.99	1992	tags=26%, list=18%, signal=31%
ATTCTTT,MIR-186	ATTCTTT,MIR-186		128	0.2362031	0.90752375	0.5744681	0.965038	0.99	3124	tags=32%, list=28%, signal=44%
TAAYNRNNTCC_UNKNOWN	TAAYNRNNTCC_UNKNOWN		78	0.2795366	0.90635365	0.65957445	0.96621186	0.99	3308	tags=36%, list=30%, signal=51%
WWTAAGGC_UNKNOWN	WWTAAGGC_UNKNOWN		73	0.27560225	0.90600276	0.6111111	0.96406347	0.99	2745	tags=32%, list=25%, signal=41%
CACCAGC,MIR-138	CACCAGC,MIR-138		103	0.21975692	0.9051405	0.6122449	0.96456075	0.99	4013	tags=37%, list=36%, signal=57%
YTAATTAA_V$LHX3_01	YTAATTAA_V$LHX3_01		88	0.2641225	0.9024959	0.75510204	0.9713326	0.99	1731	tags=20%, list=15%, signal=24%
V$ETS_Q4	V$ETS_Q4		130	0.24504851	0.9023715	0.6111111	0.9684773	0.99	3231	tags=32%, list=29%, signal=44%
AACWWCAANK_UNKNOWN	AACWWCAANK_UNKNOWN		70	0.25813967	0.9014825	0.66	0.9674595	0.99	3606	tags=34%, list=32%, signal=50%
V$OCT1_B	V$OCT1_B		125	0.26525024	0.9008983	0.63461536	0.96650815	0.99	2968	tags=34%, list=27%, signal=45%
ACAACCT,MIR-453	ACAACCT,MIR-453		18	0.3435298	0.90079695	0.5925926	0.96348256	0.99	4713	tags=61%, list=42%, signal=105%
V$AP2ALPHA_01	V$AP2ALPHA_01		113	0.24657334	0.90018344	0.627451	0.9626875	0.99	2034	tags=20%, list=18%, signal=25%
V$YY1_01	V$YY1_01		127	0.2288035	0.8998503	0.6122449	0.96090424	0.99	3231	tags=32%, list=29%, signal=45%
TTGCCAA,MIR-182	TTGCCAA,MIR-182		160	0.23952602	0.89983237	0.58181816	0.9577822	0.99	1856	tags=21%, list=17%, signal=24%
RGAANNTTC_V$HSF1_01	RGAANNTTC_V$HSF1_01		209	0.2294069	0.899115	0.60714287	0.956952	0.99	2407	tags=22%, list=21%, signal=28%
TCCATTKW_UNKNOWN	TCCATTKW_UNKNOWN		114	0.24907327	0.8975176	0.6304348	0.95984554	0.99	1729	tags=18%, list=15%, signal=22%
V$CP2_02	V$CP2_02		122	0.23523737	0.89687383	0.5882353	0.9591478	0.99	2050	tags=21%, list=18%, signal=26%
GAGACTG,MIR-452	GAGACTG,MIR-452		44	0.26135638	0.8962645	0.55813956	0.9579297	0.99	749	tags=11%, list=7%, signal=12%
CATGTAA,MIR-496	CATGTAA,MIR-496		92	0.25951606	0.8946355	0.6226415	0.9601599	0.99	2009	tags=22%, list=18%, signal=26%
TGACATY_UNKNOWN	TGACATY_UNKNOWN		315	0.24270801	0.89256877	0.7173913	0.96358526	0.99	2046	tags=21%, list=18%, signal=25%
CCATCCA,MIR-432	CCATCCA,MIR-432		32	0.2813743	0.89246416	0.5714286	0.9606583	0.99	3000	tags=31%, list=27%, signal=43%
TTAYRTAA_V$E4BP4_01	TTAYRTAA_V$E4BP4_01		107	0.2476372	0.89222836	0.63461536	0.9584922	0.99	3720	tags=40%, list=33%, signal=60%
V$MYB_Q3	V$MYB_Q3		111	0.26058522	0.89213663	0.66	0.9562722	0.99	2824	tags=33%, list=25%, signal=44%
V$HLF_01	V$HLF_01		113	0.25158057	0.8894682	0.5882353	0.96111625	0.99	3263	tags=40%, list=29%, signal=56%
V$ZF5_B	V$ZF5_B		117	0.23120931	0.8885603	0.6938776	0.96196306	0.99	2824	tags=25%, list=25%, signal=33%
V$AP2_Q3	V$AP2_Q3		130	0.239951	0.8885127	0.627451	0.9590343	0.99	3192	tags=32%, list=29%, signal=45%
V$PAX8_B	V$PAX8_B		45	0.3021307	0.8884572	0.67346936	0.956219	0.99	1140	tags=18%, list=10%, signal=20%
TAATGTG,MIR-323	TAATGTG,MIR-323		78	0.23824382	0.8878944	0.61702126	0.9551708	0.99	3610	tags=36%, list=32%, signal=53%
V$ETF_Q6	V$ETF_Q6		50	0.25307938	0.88727194	0.5681818	0.9546202	0.99	1751	tags=20%, list=16%, signal=24%
V$ELF1_Q6	V$ELF1_Q6		110	0.25919557	0.8868909	0.625	0.9523033	0.99	2894	tags=32%, list=26%, signal=42%
V$SREBP1_02	V$SREBP1_02		47	0.27297956	0.88680494	0.7083333	0.9495271	0.99	2653	tags=30%, list=24%, signal=39%
CTGCAGY_UNKNOWN	CTGCAGY_UNKNOWN		369	0.24474625	0.8859124	0.71428573	0.94966376	0.99	3247	tags=32%, list=29%, signal=44%
YGCANTGCR_UNKNOWN	YGCANTGCR_UNKNOWN		52	0.23977615	0.88485163	0.6666667	0.94952816	0.99	3554	tags=31%, list=32%, signal=45%
WTTGKCTG_UNKNOWN	WTTGKCTG_UNKNOWN		235	0.22261953	0.8832903	0.6938776	0.95142496	0.99	2595	tags=25%, list=23%, signal=32%
V$ATF_B	V$ATF_B		93	0.25083494	0.8830252	0.62	0.94878215	0.99	1204	tags=15%, list=11%, signal=17%
V$AP2_Q6_01	V$AP2_Q6_01		124	0.23170803	0.8828731	0.58	0.94665045	0.99	3788	tags=38%, list=34%, signal=57%
ACATTCC,MIR-1,MIR-206	ACATTCC,MIR-1,MIR-206		140	0.22627558	0.8809693	0.6956522	0.9495995	0.99	2714	tags=24%, list=24%, signal=32%
V$EGR1_01	V$EGR1_01		131	0.2307561	0.8807563	0.63461536	0.94723815	0.99	1542	tags=16%, list=14%, signal=18%
V$HSF1_01	V$HSF1_01		126	0.24769813	0.8789752	0.66	0.94899714	0.99	1086	tags=13%, list=10%, signal=15%
V$CDC5_01	V$CDC5_01		137	0.250216	0.87877125	0.625	0.94653195	0.99	1733	tags=19%, list=15%, signal=22%
GGTAACC,MIR-409-5P	GGTAACC,MIR-409-5P		19	0.30341738	0.8773927	0.6	0.94769377	0.99	1626	tags=21%, list=15%, signal=25%
AATGGAG,MIR-136	AATGGAG,MIR-136		41	0.27151433	0.8773753	0.6666667	0.944872	0.99	2362	tags=24%, list=21%, signal=31%
GAGCCTG,MIR-484	GAGCCTG,MIR-484		52	0.26338512	0.8770177	0.627451	0.9430698	0.99	3132	tags=33%, list=28%, signal=45%
V$AR_Q6	V$AR_Q6		108	0.23408772	0.8737602	0.7234042	0.95127875	0.99	1766	tags=18%, list=16%, signal=21%
GCTGAGT,MIR-512-5P	GCTGAGT,MIR-512-5P		29	0.2702301	0.8736119	0.6304348	0.948943	0.99	1078	tags=17%, list=10%, signal=19%
V$OCT1_03	V$OCT1_03		101	0.26879346	0.87319654	0.7291667	0.9471919	0.99	2433	tags=26%, list=22%, signal=33%
CCTGCTG,MIR-214	CCTGCTG,MIR-214		117	0.22961605	0.86828464	0.67346936	0.9591008	0.99	2672	tags=29%, list=24%, signal=38%
V$CMYB_01	V$CMYB_01		119	0.20973666	0.8665138	0.627451	0.96056384	0.99	2236	tags=21%, list=20%, signal=26%
CAGGTA_V$AREB6_01	CAGGTA_V$AREB6_01		362	0.23527214	0.86534935	0.7647059	0.961033	0.99	2417	tags=24%, list=22%, signal=29%
GTTGNYNNRGNAAC_UNKNOWN	GTTGNYNNRGNAAC_UNKNOWN		44	0.25718582	0.86515075	0.6875	0.95890087	0.99	1636	tags=20%, list=15%, signal=24%
ATACCTC,MIR-202	ATACCTC,MIR-202		88	0.24941742	0.86192703	0.6666667	0.9673245	0.99	3445	tags=35%, list=31%, signal=50%
V$MIF1_01	V$MIF1_01		75	0.22038391	0.86184454	0.6666667	0.964648	0.99	1490	tags=16%, list=13%, signal=18%
V$CREBP1CJUN_01	V$CREBP1CJUN_01		119	0.22805971	0.8610497	0.6862745	0.9651046	0.99	2709	tags=26%, list=24%, signal=34%
V$AP1_01	V$AP1_01		147	0.23575741	0.86033076	0.6415094	0.9641223	0.99	2215	tags=24%, list=20%, signal=30%
V$FOXD3_01	V$FOXD3_01		107	0.24649483	0.8593014	0.7755102	0.9656579	0.99	1636	tags=19%, list=15%, signal=22%
GCTCTTG,MIR-335	GCTCTTG,MIR-335		45	0.23204431	0.8580501	0.65957445	0.96675587	0.99	2630	tags=27%, list=23%, signal=35%
GTAGGCA,MIR-189	GTAGGCA,MIR-189		17	0.29785964	0.85774195	0.6122449	0.9645133	0.99	3720	tags=35%, list=33%, signal=53%
V$ZIC2_01	V$ZIC2_01		124	0.24337597	0.8553742	0.71428573	0.9687964	0.99	3256	tags=30%, list=29%, signal=42%
V$AP4_01	V$AP4_01		133	0.22645777	0.8550076	0.7291667	0.9675028	0.99	3066	tags=31%, list=27%, signal=42%
AAGCAAT,MIR-137	AAGCAAT,MIR-137		94	0.23581092	0.8537937	0.6981132	0.9690011	0.99	2135	tags=20%, list=19%, signal=25%
V$SREBP1_01	V$SREBP1_01		87	0.20847292	0.85363233	0.71153843	0.9668575	0.99	4814	tags=46%, list=43%, signal=80%
V$HFH1_01	V$HFH1_01		124	0.25243255	0.85336196	0.74509805	0.96447355	0.99	1423	tags=17%, list=13%, signal=19%
YTCCCRNNAGGY_UNKNOWN	YTCCCRNNAGGY_UNKNOWN		32	0.24510103	0.8526844	0.6862745	0.9634777	0.99	3277	tags=34%, list=29%, signal=48%
TCTATGA,MIR-376A,MIR-376B	TCTATGA,MIR-376A,MIR-376B		50	0.23754878	0.8506102	0.7083333	0.9665036	0.99	152	tags=6%, list=1%, signal=6%
CGGAARNGGCNG_UNKNOWN	CGGAARNGGCNG_UNKNOWN		25	0.24913915	0.850555	0.625	0.9638668	0.99	2822	tags=24%, list=25%, signal=32%
V$OCT1_06	V$OCT1_06		128	0.2492584	0.84972906	0.7291667	0.9629451	0.99	1733	tags=20%, list=15%, signal=24%
V$RREB1_01	V$RREB1_01		101	0.21398473	0.8480899	0.6122449	0.96543354	0.99	3483	tags=28%, list=31%, signal=40%
V$LEF1_Q6	V$LEF1_Q6		126	0.25345272	0.84700817	0.65909094	0.96623206	0.99	2807	tags=31%, list=25%, signal=41%
V$STAT6_02	V$STAT6_02		126	0.24124475	0.8467576	0.7446808	0.9641485	0.99	1154	tags=16%, list=10%, signal=17%
AATGTGA,MIR-23A,MIR-23B	AATGTGA,MIR-23A,MIR-23B		213	0.20743845	0.84270084	0.7	0.9721066	0.99	3638	tags=33%, list=32%, signal=48%
WCAANNNYCAG_UNKNOWN	WCAANNNYCAG_UNKNOWN		121	0.2047145	0.8423579	0.78	0.9706751	0.99	3573	tags=34%, list=32%, signal=49%
V$EVI1_02	V$EVI1_02		63	0.25564563	0.8421008	0.66	0.96917176	0.99	584	tags=11%, list=5%, signal=12%
V$CREB_Q3	V$CREB_Q3		115	0.1951987	0.84036154	0.81632656	0.97227794	0.99	3923	tags=37%, list=35%, signal=57%
V$SP1_Q6	V$SP1_Q6		128	0.20623538	0.8403368	0.73913044	0.9698083	0.99	2909	tags=28%, list=26%, signal=38%
CTTTGCA,MIR-527	CTTTGCA,MIR-527		129	0.21715334	0.83922	0.7692308	0.97046804	0.99	4063	tags=39%, list=36%, signal=60%
V$STAT5A_02	V$STAT5A_02		66	0.27034947	0.8389791	0.7083333	0.9683747	0.99	2068	tags=26%, list=18%, signal=31%
YKACATTT_UNKNOWN	YKACATTT_UNKNOWN		121	0.21783131	0.8377825	0.82222223	0.9687946	0.99	1308	tags=13%, list=12%, signal=15%
TAATAAT,MIR-126	TAATAAT,MIR-126		103	0.22610936	0.8375162	0.8333333	0.96709067	0.99	2386	tags=24%, list=21%, signal=31%
CCCNNGGGAR_V$OLF1_01	CCCNNGGGAR_V$OLF1_01		153	0.22009194	0.8366236	0.75510204	0.9666998	0.99	1827	tags=19%, list=16%, signal=22%
CRGAARNNNNCGA_UNKNOWN	CRGAARNNNNCGA_UNKNOWN		25	0.24862115	0.83586234	0.7083333	0.96611863	0.99	4773	tags=64%, list=43%, signal=111%
CACTGTG,MIR-128A,MIR-128B	CACTGTG,MIR-128A,MIR-128B		168	0.21159285	0.83561605	0.7647059	0.9639626	0.99	2669	tags=27%, list=24%, signal=35%
V$GFI1_01	V$GFI1_01		135	0.24498713	0.83496404	0.7291667	0.96311265	0.99	1186	tags=16%, list=11%, signal=17%
V$AML_Q6	V$AML_Q6		135	0.22893545	0.8336105	0.78846157	0.96616286	0.99	4280	tags=44%, list=38%, signal=70%
CAGNYGKNAAA_UNKNOWN	CAGNYGKNAAA_UNKNOWN		37	0.24640004	0.8332441	0.7777778	0.9643451	0.99	2393	tags=19%, list=21%, signal=24%
V$AP4_Q5	V$AP4_Q5		130	0.2431131	0.83315754	0.8039216	0.9618709	0.99	2309	tags=29%, list=21%, signal=36%
AGGAAGC,MIR-516-3P	AGGAAGC,MIR-516-3P		51	0.23652223	0.8329188	0.64444447	0.9597453	0.99	913	tags=12%, list=8%, signal=13%
GACTGTT,MIR-212,MIR-132	GACTGTT,MIR-212,MIR-132		78	0.2274542	0.83219403	0.74	0.9587064	0.99	1144	tags=13%, list=10%, signal=14%
RNGTGGGC_UNKNOWN	RNGTGGGC_UNKNOWN		375	0.20869909	0.8306046	0.8627451	0.9627105	0.99	2532	tags=21%, list=23%, signal=26%
V$ATF3_Q6	V$ATF3_Q6		117	0.21783449	0.83049035	0.7358491	0.96044964	0.99	2709	tags=25%, list=24%, signal=32%
V$HFH4_01	V$HFH4_01		91	0.25807154	0.82979995	0.81632656	0.9600753	0.99	2239	tags=24%, list=20%, signal=30%
V$NFY_Q6_01	V$NFY_Q6_01		129	0.2077886	0.8297452	0.79591835	0.9576733	0.99	2691	tags=26%, list=24%, signal=34%
V$FXR_Q3	V$FXR_Q3		48	0.2635585	0.82933974	0.7735849	0.9564836	0.99	2753	tags=29%, list=25%, signal=39%
V$EFC_Q6	V$EFC_Q6		126	0.22785138	0.828526	0.6938776	0.9564546	0.99	3773	tags=36%, list=34%, signal=53%
V$MYB_Q6	V$MYB_Q6		116	0.25311637	0.8282164	0.6956522	0.9548698	0.99	2808	tags=31%, list=25%, signal=41%
AAAYWAACM_V$HFH4_01	AAAYWAACM_V$HFH4_01		125	0.23598841	0.8276019	0.7358491	0.9536016	0.99	1533	tags=15%, list=14%, signal=17%
V$TFIII_Q6	V$TFIII_Q6		104	0.23258641	0.82721496	0.85106385	0.95224756	0.99	3378	tags=36%, list=30%, signal=50%
V$RFX1_01	V$RFX1_01		105	0.20313264	0.8258765	0.7254902	0.95300764	0.99	3465	tags=30%, list=31%, signal=44%
GTGGGTGK_UNKNOWN	GTGGGTGK_UNKNOWN		149	0.22510274	0.82547146	0.74509805	0.95204794	0.99	3028	tags=24%, list=27%, signal=33%
V$CP2_01	V$CP2_01		132	0.22213514	0.82418936	0.8	0.9534403	0.99	2653	tags=27%, list=24%, signal=35%
V$MEF2_02	V$MEF2_02		115	0.27233186	0.8236366	0.7291667	0.9520943	0.99	2774	tags=30%, list=25%, signal=39%
V$RSRFC4_01	V$RSRFC4_01		121	0.2721558	0.82298845	0.75	0.95132816	0.99	3261	tags=35%, list=29%, signal=48%
V$LBP1_Q6	V$LBP1_Q6		103	0.24518622	0.8222367	0.7962963	0.95078534	0.99	2060	tags=25%, list=18%, signal=31%
CACGTG_V$MYC_Q2	CACGTG_V$MYC_Q2		482	0.17871913	0.8214457	0.8979592	0.95186067	0.99	3474	tags=27%, list=31%, signal=38%
V$NKX61_01	V$NKX61_01		115	0.26159698	0.82098866	0.76	0.95044327	0.99	1729	tags=19%, list=15%, signal=22%
CTCTATG,MIR-368	CTCTATG,MIR-368		24	0.2592168	0.82025737	0.78431374	0.9506396	0.99	358	tags=8%, list=3%, signal=9%
V$RSRFC4_Q2	V$RSRFC4_Q2		105	0.25513464	0.82015324	0.75510204	0.94956076	0.99	3005	tags=32%, list=27%, signal=44%
V$CACCCBINDINGFACTOR_Q6	V$CACCCBINDINGFACTOR_Q6		146	0.2129244	0.820091	0.7659575	0.94741815	0.99	3276	tags=28%, list=29%, signal=39%
V$ATF6_01	V$ATF6_01		63	0.21801029	0.81961614	0.8113208	0.94629335	0.99	1171	tags=13%, list=10%, signal=14%
V$RP58_01	V$RP58_01		115	0.25596002	0.8192242	0.7659575	0.9449998	0.99	2521	tags=27%, list=23%, signal=34%
CATRRAGC_UNKNOWN	CATRRAGC_UNKNOWN		58	0.24680959	0.8163456	0.7647059	0.95321447	0.99	1674	tags=16%, list=15%, signal=18%
GTGCAAT,MIR-25,MIR-32,MIR-92,MIR-363,MIR-367	GTGCAAT,MIR-25,MIR-32,MIR-92,MIR-363,MIR-367		159	0.210252	0.8147242	0.8301887	0.95509857	0.99	3474	tags=32%, list=31%, signal=46%
V$FOXJ2_02	V$FOXJ2_02		101	0.25249302	0.8146083	0.78	0.9531983	0.99	2773	tags=29%, list=25%, signal=38%
TGATTTRY_V$GFI1_01	TGATTTRY_V$GFI1_01		147	0.2559827	0.8137822	0.80851066	0.9534213	0.99	1401	tags=18%, list=13%, signal=21%
TGCAAAC,MIR-452	TGCAAAC,MIR-452		55	0.22240369	0.81266207	0.7924528	0.9532504	0.99	4816	tags=53%, list=43%, signal=92%
GGGACCA,MIR-133A,MIR-133B	GGGACCA,MIR-133A,MIR-133B		101	0.19684061	0.8118908	0.7291667	0.953384	0.99	2618	tags=24%, list=23%, signal=31%
CTATGCA,MIR-153	CTATGCA,MIR-153		107	0.21742995	0.8114629	0.75	0.9520471	0.99	3684	tags=35%, list=33%, signal=51%
TGTTTAC,MIR-30A-5P,MIR-30C,MIR-30D,MIR-30B,MIR-30E-5P	TGTTTAC,MIR-30A-5P,MIR-30C,MIR-30D,MIR-30B,MIR-30E-5P		295	0.21223229	0.8100168	0.78	0.95363796	0.99	2603	tags=26%, list=23%, signal=33%
TGCACTG,MIR-148A,MIR-152,MIR-148B	TGCACTG,MIR-148A,MIR-152,MIR-148B		125	0.22691527	0.80912703	0.7307692	0.9533425	0.99	3567	tags=37%, list=32%, signal=53%
V$ER_Q6_01	V$ER_Q6_01		122	0.22404672	0.8089841	0.85714287	0.9513025	0.99	1198	tags=14%, list=11%, signal=15%
AACTGGA,MIR-145	AACTGGA,MIR-145		117	0.21000224	0.8084309	0.7692308	0.9500877	0.99	3639	tags=35%, list=32%, signal=51%
V$CREBP1_01	V$CREBP1_01		77	0.22154365	0.80457103	0.7735849	0.9601359	1	3720	tags=38%, list=33%, signal=56%
V$E2F1_Q4_01	V$E2F1_Q4_01		105	0.21930976	0.8036667	0.73333335	0.95993763	1	3249	tags=31%, list=29%, signal=44%
V$ER_Q6	V$ER_Q6		140	0.2353031	0.80186135	0.877551	0.9629781	1	1370	tags=16%, list=12%, signal=18%
GTGCAAA,MIR-507	GTGCAAA,MIR-507		58	0.22707377	0.801274	0.7916667	0.96272403	1	2573	tags=22%, list=23%, signal=29%
ATGCTGC,MIR-103,MIR-107	ATGCTGC,MIR-103,MIR-107		113	0.21621644	0.8008612	0.8695652	0.961151	1	4103	tags=45%, list=37%, signal=71%
GCAAGGA,MIR-502	GCAAGGA,MIR-502		34	0.23504548	0.8005866	0.75	0.95957154	1	4207	tags=41%, list=38%, signal=66%
RRAGTTGT_UNKNOWN	RRAGTTGT_UNKNOWN		109	0.23021857	0.800214	0.82	0.9586317	1	2521	tags=22%, list=23%, signal=28%
V$E2F_Q2	V$E2F_Q2		79	0.21451266	0.7996542	0.78	0.9575126	1	1586	tags=15%, list=14%, signal=18%
V$TCF4_Q5	V$TCF4_Q5		116	0.25162262	0.7976285	0.81395346	0.96255153	1	1761	tags=22%, list=16%, signal=25%
V$DBP_Q6	V$DBP_Q6		120	0.23468636	0.79732937	0.7906977	0.96119016	1	1186	tags=14%, list=11%, signal=16%
TTTGTAG,MIR-520D	TTTGTAG,MIR-520D		174	0.19968577	0.79585075	0.7083333	0.962248	1	2037	tags=20%, list=18%, signal=24%
V$HSF2_01	V$HSF2_01		116	0.21891151	0.79345137	0.7924528	0.9665343	1	1013	tags=12%, list=9%, signal=13%
V$STAT5A_04	V$STAT5A_04		99	0.24236934	0.7930699	0.82608694	0.9652658	1	3157	tags=32%, list=28%, signal=45%
GCACCTT,MIR-18A,MIR-18B	GCACCTT,MIR-18A,MIR-18B		53	0.21763618	0.7926151	0.71428573	0.9644565	1	3424	tags=32%, list=31%, signal=46%
V$AP3_Q6	V$AP3_Q6		122	0.2279907	0.79154134	0.7692308	0.96497643	1	3085	tags=28%, list=28%, signal=38%
V$E2F_Q4_01	V$E2F_Q4_01		108	0.21581286	0.7914286	0.625	0.96307164	1	1998	tags=19%, list=18%, signal=23%
V$E2F_03	V$E2F_03		115	0.21331164	0.79025185	0.7083333	0.96526664	1	3249	tags=32%, list=29%, signal=45%
V$EVI1_03	V$EVI1_03		29	0.30727124	0.7897762	0.84	0.96446353	1	3056	tags=38%, list=27%, signal=52%
V$GCM_Q2	V$GCM_Q2		111	0.22182927	0.78964496	0.8333333	0.9628654	1	1704	tags=18%, list=15%, signal=21%
V$TEF_Q6	V$TEF_Q6		111	0.23479742	0.7876648	0.82608694	0.9659737	1	3366	tags=34%, list=30%, signal=48%
V$PR_Q2	V$PR_Q2		117	0.22817068	0.7875074	0.8181818	0.9641424	1	1308	tags=15%, list=12%, signal=16%
V$MEF2_03	V$MEF2_03		117	0.24703206	0.78734744	0.7755102	0.9622481	1	2774	tags=26%, list=25%, signal=35%
GGCCAGT,MIR-193A,MIR-193B	GGCCAGT,MIR-193A,MIR-193B		42	0.23075972	0.7850269	0.82608694	0.9666755	1	1220	tags=12%, list=11%, signal=13%
V$LMO2COM_01	V$LMO2COM_01		128	0.21981183	0.78294706	0.84782606	0.96928614	1	3231	tags=32%, list=29%, signal=45%
V$MYOD_Q6_01	V$MYOD_Q6_01		104	0.22701912	0.78187275	0.89361703	0.9690786	1	3759	tags=38%, list=34%, signal=56%
AAAGACA,MIR-511	AAAGACA,MIR-511		103	0.22044225	0.78157365	0.8095238	0.96736187	1	2627	tags=24%, list=23%, signal=31%
V$AP1_Q6	V$AP1_Q6		130	0.21659264	0.779884	0.8679245	0.97022235	1	2112	tags=20%, list=19%, signal=24%
V$FOXM1_01	V$FOXM1_01		120	0.21543074	0.77644986	0.84313726	0.9780548	1	2231	tags=17%, list=20%, signal=21%
V$OCT1_04	V$OCT1_04		122	0.2359682	0.77550256	0.9	0.9783312	1	2947	tags=28%, list=26%, signal=37%
V$EVI1_05	V$EVI1_05		89	0.25187895	0.7751163	0.7916667	0.9768429	1	3056	tags=29%, list=27%, signal=40%
V$FXR_IR1_Q6	V$FXR_IR1_Q6		61	0.23052156	0.7749761	0.9	0.9748205	1	1685	tags=20%, list=15%, signal=23%
V$NCX_01	V$NCX_01		79	0.2428733	0.77456	0.7291667	0.9732229	1	2982	tags=25%, list=27%, signal=34%
V$PXR_Q2	V$PXR_Q2		122	0.21254446	0.77362865	0.8125	0.97407085	1	1996	tags=18%, list=18%, signal=22%
V$MYC_Q2	V$MYC_Q2		97	0.19468486	0.7718229	0.82978725	0.97519875	1	2238	tags=19%, list=20%, signal=23%
V$PAX5_01	V$PAX5_01		73	0.22132495	0.77147424	0.84	0.97354746	1	2662	tags=26%, list=24%, signal=34%
V$MEF2_Q6_01	V$MEF2_Q6_01		121	0.2358134	0.77086073	0.76086956	0.97281164	1	3300	tags=31%, list=29%, signal=43%
ATCTTGC,MIR-31	ATCTTGC,MIR-31		33	0.23650378	0.7691431	0.8	0.97497535	1	1189	tags=15%, list=11%, signal=17%
V$LFA1_Q6	V$LFA1_Q6		123	0.20654799	0.76895756	0.88461536	0.9732701	1	3798	tags=34%, list=34%, signal=51%
V$MYB_Q5_01	V$MYB_Q5_01		116	0.22149742	0.7686022	0.84210527	0.97221404	1	2824	tags=29%, list=25%, signal=39%
V$AP1_Q6_01	V$AP1_Q6_01		134	0.22635299	0.76819056	0.86	0.97098064	1	2307	tags=20%, list=21%, signal=25%
YTATTTTNR_V$MEF2_02	YTATTTTNR_V$MEF2_02		334	0.22432408	0.76806766	0.877551	0.96906585	1	2505	tags=24%, list=22%, signal=30%
WGTTNNNNNAAA_UNKNOWN	WGTTNNNNNAAA_UNKNOWN		263	0.20219772	0.7657178	0.97959185	0.9732132	1	2689	tags=23%, list=24%, signal=30%
V$CDX2_Q5	V$CDX2_Q5		111	0.23090926	0.76149875	0.8979592	0.98074496	1	2002	tags=20%, list=18%, signal=24%
V$E2F_Q3_01	V$E2F_Q3_01		106	0.20706514	0.759885	0.75555557	0.9850357	1	3498	tags=32%, list=31%, signal=46%
GGATTA_V$PITX2_Q2	GGATTA_V$PITX2_Q2		284	0.19150864	0.7559877	0.92	0.9928359	1	1945	tags=18%, list=17%, signal=21%
V$CART1_01	V$CART1_01		97	0.2276311	0.75470835	0.89361703	0.99288136	1	1636	tags=19%, list=15%, signal=22%
V$TAL1BETAE47_01	V$TAL1BETAE47_01		118	0.23459925	0.75449055	0.8888889	0.990999	1	2845	tags=31%, list=25%, signal=42%
V$NFY_C	V$NFY_C		112	0.18884222	0.7539477	0.8113208	0.9897769	1	1516	tags=16%, list=14%, signal=18%
V$SMAD3_Q6	V$SMAD3_Q6		104	0.22733466	0.75282377	0.9019608	0.9917404	1	2174	tags=20%, list=19%, signal=25%
V$USF_01	V$USF_01		109	0.1760263	0.7517408	0.8269231	0.99121815	1	4175	tags=39%, list=37%, signal=61%
RTAAACA_V$FREAC2_01	RTAAACA_V$FREAC2_01		456	0.19449067	0.75079507	0.98039216	0.99067795	1	2175	tags=19%, list=19%, signal=22%
V$ZIC1_01	V$ZIC1_01		124	0.2275656	0.75064236	0.8913044	0.98946846	1	2773	tags=24%, list=25%, signal=32%
ATACTGT,MIR-144	ATACTGT,MIR-144		107	0.21145256	0.7486701	0.85714287	0.992391	1	2580	tags=24%, list=23%, signal=31%
V$CREB_Q2_01	V$CREB_Q2_01		101	0.20462097	0.7483369	0.88235295	0.9927313	1	2672	tags=25%, list=24%, signal=32%
CAGCTTT,MIR-320	CAGCTTT,MIR-320		121	0.19873875	0.7478708	0.82608694	0.9916653	1	2653	tags=21%, list=24%, signal=28%
V$HOXA4_Q2	V$HOXA4_Q2		125	0.22118363	0.74684125	0.8	0.9920325	1	2488	tags=23%, list=22%, signal=29%
V$PAX4_03	V$PAX4_03		133	0.20480971	0.7466863	0.88461536	0.99010575	1	3061	tags=26%, list=27%, signal=36%
V$AP2_Q6	V$AP2_Q6		127	0.18354999	0.7466316	0.8979592	0.98803896	1	2710	tags=24%, list=24%, signal=31%
TGACGTCA_V$ATF3_Q6	TGACGTCA_V$ATF3_Q6		107	0.20043336	0.7443245	0.9148936	0.9928249	1	2709	tags=24%, list=24%, signal=32%
CCAWYNNGAAR_UNKNOWN	CCAWYNNGAAR_UNKNOWN		61	0.20092139	0.74405986	0.81395346	0.99123555	1	798	tags=8%, list=7%, signal=9%
V$GNCF_01	V$GNCF_01		37	0.2598868	0.7434419	0.81395346	0.9905987	1	2358	tags=24%, list=21%, signal=31%
V$SOX5_01	V$SOX5_01		113	0.20972781	0.7430139	0.9230769	0.9894097	1	1454	tags=14%, list=13%, signal=16%
V$RORA2_01	V$RORA2_01		74	0.22163288	0.7417629	0.8867925	0.9900389	1	2577	tags=23%, list=23%, signal=30%
TAATTA_V$CHX10_01	TAATTA_V$CHX10_01		364	0.20002678	0.74168736	0.9433962	0.9882364	1	2018	tags=19%, list=18%, signal=22%
V$GATA_C	V$GATA_C		137	0.23677914	0.7416534	0.98	0.9861816	1	3231	tags=31%, list=29%, signal=43%
V$CEBP_Q2	V$CEBP_Q2		112	0.21584207	0.7408874	0.87234044	0.98533547	1	2896	tags=29%, list=26%, signal=38%
V$USF_C	V$USF_C		137	0.17284097	0.74086666	0.91071427	0.9833017	1	3360	tags=23%, list=30%, signal=33%
GCTNWTTGK_UNKNOWN	GCTNWTTGK_UNKNOWN		135	0.20896412	0.7376562	1	0.9894226	1	3314	tags=30%, list=30%, signal=43%
V$IRF7_01	V$IRF7_01		120	0.20265108	0.73715836	0.8333333	0.9882681	1	3735	tags=33%, list=33%, signal=48%
V$ZF5_01	V$ZF5_01		123	0.2043268	0.7365279	0.8695652	0.98758423	1	2112	tags=18%, list=19%, signal=22%
V$OSF2_Q6	V$OSF2_Q6		134	0.19426496	0.7361642	0.9464286	0.9862483	1	2817	tags=25%, list=25%, signal=33%
V$OCT1_01	V$OCT1_01		125	0.20522808	0.73596793	0.9	0.98436797	1	2745	tags=25%, list=25%, signal=32%
TATTATA,MIR-374	TATTATA,MIR-374		145	0.18632221	0.7346982	0.9	0.9848363	1	3224	tags=29%, list=29%, signal=40%
V$HNF4_Q6	V$HNF4_Q6		125	0.2063802	0.7342045	0.9622642	0.9843006	1	2146	tags=21%, list=19%, signal=25%
V$NMYC_01	V$NMYC_01		129	0.18321092	0.7331661	0.90909094	0.9840456	1	3445	tags=26%, list=31%, signal=38%
V$POU1F1_Q6	V$POU1F1_Q6		111	0.22367395	0.73268086	0.9166667	0.98270255	1	1890	tags=18%, list=17%, signal=21%
TTCYRGAA_UNKNOWN	TTCYRGAA_UNKNOWN		144	0.19334368	0.73124576	0.90909094	0.98334414	1	3277	tags=27%, list=29%, signal=38%
V$IK1_01	V$IK1_01		139	0.19782197	0.7311218	0.94	0.9814204	1	2111	tags=19%, list=19%, signal=24%
RYTAAWNNNTGAY_UNKNOWN	RYTAAWNNNTGAY_UNKNOWN		37	0.2601307	0.7287482	0.8867925	0.98438287	1	2867	tags=30%, list=26%, signal=40%
V$POU3F2_02	V$POU3F2_02		124	0.21304443	0.7286328	0.9183673	0.9826121	1	1733	tags=17%, list=15%, signal=20%
V$AR_Q2	V$AR_Q2		55	0.23310354	0.7271086	0.925	0.9834962	1	1322	tags=15%, list=12%, signal=16%
V$E2F1DP1RB_01	V$E2F1DP1RB_01		100	0.19065759	0.72541034	0.7254902	0.9844915	1	4633	tags=44%, list=41%, signal=74%
TTANTCA_UNKNOWN	TTANTCA_UNKNOWN		429	0.19704932	0.7243957	1	0.9854411	1	3775	tags=35%, list=34%, signal=51%
TGACCTTG_V$SF1_Q6	TGACCTTG_V$SF1_Q6		122	0.1829761	0.72389954	0.87234044	0.9857972	1	2467	tags=20%, list=22%, signal=26%
V$CREB_01	V$CREB_01		121	0.19105324	0.7236673	0.9583333	0.9840488	1	4110	tags=40%, list=37%, signal=62%
V$IRF_Q6	V$IRF_Q6		115	0.22780503	0.72365093	0.9230769	0.9820688	1	3424	tags=31%, list=31%, signal=45%
CTAWWWATA_V$RSRFC4_Q2	CTAWWWATA_V$RSRFC4_Q2		180	0.23115063	0.7235678	0.89361703	0.9802674	1	2703	tags=27%, list=24%, signal=35%
GCCNNNWTAAR_UNKNOWN	GCCNNNWTAAR_UNKNOWN		68	0.22485791	0.7211618	0.8979592	0.9838042	1	3663	tags=40%, list=33%, signal=59%
YNGTTNNNATT_UNKNOWN	YNGTTNNNATT_UNKNOWN		170	0.2049253	0.7192824	1	0.9856221	1	1565	tags=17%, list=14%, signal=20%
V$E12_Q6	V$E12_Q6		118	0.21045484	0.7182748	0.9375	0.98583823	1	1938	tags=20%, list=17%, signal=24%
V$OCT_Q6	V$OCT_Q6		119	0.21834087	0.7175729	0.9583333	0.9849147	1	1733	tags=18%, list=15%, signal=21%
TCTCTCC,MIR-185	TCTCTCC,MIR-185		53	0.21228622	0.7170739	0.9148936	0.9835221	1	3905	tags=36%, list=35%, signal=55%
ATGTTAA,MIR-302C	ATGTTAA,MIR-302C		126	0.19208916	0.7166977	0.87234044	0.98177546	1	2362	tags=19%, list=21%, signal=24%
V$PAX3_B	V$PAX3_B		44	0.20756997	0.7144875	0.85714287	0.9841717	1	4482	tags=41%, list=40%, signal=68%
V$CHOP_01	V$CHOP_01		115	0.1818061	0.7142412	0.96153843	0.9826685	1	3759	tags=34%, list=34%, signal=51%
V$HSF_Q6	V$HSF_Q6		96	0.21464555	0.7141009	0.9183673	0.98140264	1	1848	tags=17%, list=17%, signal=20%
WGGAATGY_V$TEF1_Q6	WGGAATGY_V$TEF1_Q6		173	0.19844761	0.7125462	0.9375	0.9837497	1	1731	tags=17%, list=15%, signal=20%
ACTTTAT,MIR-142-5P	ACTTTAT,MIR-142-5P		150	0.1868891	0.71232086	0.9056604	0.98204166	1	3145	tags=27%, list=28%, signal=37%
V$HAND1E47_01	V$HAND1E47_01		127	0.21730183	0.71179	0.90909094	0.9814723	1	2201	tags=24%, list=20%, signal=29%
V$CEBPGAMMA_Q6	V$CEBPGAMMA_Q6		119	0.19891272	0.7115691	0.98039216	0.9800254	1	1224	tags=13%, list=11%, signal=14%
V$NKX62_Q2	V$NKX62_Q2		108	0.20990023	0.7109836	1	0.97957563	1	3483	tags=34%, list=31%, signal=49%
V$GR_Q6_01	V$GR_Q6_01		129	0.21041216	0.70991266	0.95348835	0.97997737	1	1321	tags=14%, list=12%, signal=16%
TATCTGG,MIR-488	TATCTGG,MIR-488		32	0.2228707	0.7080553	0.8695652	0.9824628	1	1437	tags=19%, list=13%, signal=21%
TGCTGAY_UNKNOWN	TGCTGAY_UNKNOWN		259	0.18828678	0.7078524	0.9811321	0.9808019	1	2653	tags=21%, list=24%, signal=27%
V$USF_Q6	V$USF_Q6		119	0.15797302	0.7072985	0.9411765	0.9797621	1	2618	tags=19%, list=23%, signal=25%
YAATNANRNNNCAG_UNKNOWN	YAATNANRNNNCAG_UNKNOWN		33	0.24901617	0.7072299	0.8666667	0.9780354	1	2660	tags=30%, list=24%, signal=40%
CAGNWMCNNNGAC_UNKNOWN	CAGNWMCNNNGAC_UNKNOWN		45	0.25474557	0.7059075	0.88461536	0.97869533	1	1661	tags=20%, list=15%, signal=23%
TAAWWATAG_V$RSRFC4_Q2	TAAWWATAG_V$RSRFC4_Q2		77	0.20767093	0.70569307	0.8666667	0.9771493	1	2609	tags=25%, list=23%, signal=32%
V$NRSF_01	V$NRSF_01		52	0.26121286	0.7054784	0.8076923	0.9758343	1	1729	tags=19%, list=15%, signal=23%
V$XBP1_01	V$XBP1_01		65	0.18894246	0.7002029	0.9591837	0.9838674	1	4490	tags=43%, list=40%, signal=71%
V$STAT6_01	V$STAT6_01		115	0.20151328	0.6999986	0.93333334	0.98217916	1	2358	tags=21%, list=21%, signal=26%
V$CEBP_01	V$CEBP_01		120	0.19160923	0.6996398	0.9811321	0.9811041	1	2328	tags=18%, list=21%, signal=23%
V$MEF2_01	V$MEF2_01		73	0.25264797	0.69882923	0.88372093	0.9799453	1	3231	tags=34%, list=29%, signal=48%
GCAAAAA,MIR-129	GCAAAAA,MIR-129		76	0.2013914	0.69861686	0.93333334	0.9782775	1	1277	tags=12%, list=11%, signal=13%
YCATTAA_UNKNOWN	YCATTAA_UNKNOWN		277	0.19341695	0.6969476	0.9791667	0.97871816	1	1724	tags=17%, list=15%, signal=20%
V$OCT1_Q6	V$OCT1_Q6		124	0.20473054	0.69573414	1	0.9783388	1	1674	tags=18%, list=15%, signal=21%
V$HNF4ALPHA_Q6	V$HNF4ALPHA_Q6		131	0.19732137	0.6952456	0.9411765	0.97710884	1	1864	tags=17%, list=17%, signal=20%
CTTTAAR_UNKNOWN	CTTTAAR_UNKNOWN		445	0.17965709	0.6879826	0.96	0.9855632	1	2536	tags=22%, list=23%, signal=27%
CCCACAT,MIR-299-3P	CCCACAT,MIR-299-3P		25	0.23138167	0.6866978	0.9166667	0.9848765	1	1612	tags=16%, list=14%, signal=19%
V$E2F1_Q3_01	V$E2F1_Q3_01		123	0.1679388	0.6858144	0.9019608	0.9846616	1	3768	tags=32%, list=34%, signal=47%
V$NKX25_02	V$NKX25_02		115	0.20886715	0.6839391	0.9807692	0.98534423	1	335	tags=7%, list=3%, signal=7%
V$E47_02	V$E47_02		113	0.19903113	0.68063235	0.98039216	0.9870118	1	1508	tags=16%, list=13%, signal=18%
V$ALPHACP1_01	V$ALPHACP1_01		127	0.17985708	0.6777594	1	0.98882854	1	2595	tags=25%, list=23%, signal=32%
V$CEBPDELTA_Q6	V$CEBPDELTA_Q6		122	0.2035803	0.6773625	0.97959185	0.9873426	1	3292	tags=34%, list=29%, signal=48%
V$TEF1_Q6	V$TEF1_Q6		110	0.20010036	0.67733365	0.9347826	0.98551947	1	1626	tags=18%, list=15%, signal=21%
STTTCRNTTT_V$IRF_Q6	STTTCRNTTT_V$IRF_Q6		92	0.20396315	0.6745823	0.96363634	0.9891839	1	3358	tags=28%, list=30%, signal=40%
TGANNYRGCA_V$TCF11MAFG_01	TGANNYRGCA_V$TCF11MAFG_01		146	0.17273551	0.6731656	0.9375	0.99077183	1	1992	tags=17%, list=18%, signal=21%
WTGAAAT_UNKNOWN	WTGAAAT_UNKNOWN		282	0.18740174	0.67125833	0.9791667	0.9929676	1	3028	tags=25%, list=27%, signal=33%
V$EN1_01	V$EN1_01		51	0.21494286	0.66878384	0.96	0.994369	1	2201	tags=20%, list=20%, signal=24%
V$OCT1_05	V$OCT1_05		115	0.20085542	0.66839284	1	0.992829	1	1771	tags=18%, list=16%, signal=21%
V$HNF3_Q6	V$HNF3_Q6		95	0.20634523	0.66807705	0.9782609	0.99194694	1	1673	tags=17%, list=15%, signal=20%
V$HNF4_DR1_Q3	V$HNF4_DR1_Q3		139	0.1852566	0.6678548	0.9574468	0.99209017	1	2182	tags=20%, list=19%, signal=25%
V$SREBP1_Q6	V$SREBP1_Q6		129	0.18560755	0.6632999	0.9591837	0.9950511	1	3625	tags=33%, list=32%, signal=48%
V$CREB_Q4	V$CREB_Q4		115	0.17203301	0.66233075	0.98	0.99555546	1	2987	tags=24%, list=27%, signal=33%
CTGTTAC,MIR-194	CTGTTAC,MIR-194		48	0.1849461	0.6620234	0.9411765	0.9939785	1	4020	tags=33%, list=36%, signal=52%
V$S8_01	V$S8_01		120	0.19183707	0.6618009	1	0.99225277	1	3360	tags=29%, list=30%, signal=41%
V$TAXCREB_02	V$TAXCREB_02		15	0.26548395	0.6597318	0.86538464	0.9937348	1	2358	tags=27%, list=21%, signal=34%
V$CEBP_Q3	V$CEBP_Q3		123	0.17576909	0.65839076	1	0.9935607	1	2050	tags=17%, list=18%, signal=21%
GGCAGTG,MIR-324-3P	GGCAGTG,MIR-324-3P		48	0.20907731	0.65707296	0.88	0.99265814	1	2394	tags=25%, list=21%, signal=32%
V$IK2_01	V$IK2_01		140	0.18362017	0.6567017	1	0.99117357	1	1178	tags=11%, list=11%, signal=12%
GKCGCNNNNNNNTGAYG_UNKNOWN	GKCGCNNNNNNNTGAYG_UNKNOWN		32	0.19059531	0.65647423	0.877551	0.989723	1	1632	tags=13%, list=15%, signal=15%
V$HEB_Q6	V$HEB_Q6		123	0.1836852	0.65332985	0.9807692	0.9916817	1	3238	tags=29%, list=29%, signal=41%
V$E2F1_Q3	V$E2F1_Q3		105	0.17381093	0.6529688	0.9148936	0.99075	1	3643	tags=33%, list=33%, signal=49%
RYAAAKNNNNNNTTGW_UNKNOWN	RYAAAKNNNNNNTTGW_UNKNOWN		44	0.22129862	0.65065545	0.98039216	0.9915003	1	1721	tags=16%, list=15%, signal=19%
V$E2F_Q3	V$E2F_Q3		107	0.18074507	0.64970124	0.8913044	0.9904018	1	4633	tags=45%, list=41%, signal=76%
AAGTCCA,MIR-422B,MIR-422A	AAGTCCA,MIR-422B,MIR-422A		28	0.21911566	0.64963394	0.9347826	0.9892065	1	3948	tags=39%, list=35%, signal=61%
V$USF_02	V$USF_02		121	0.15116282	0.64816236	0.96363634	0.9890829	1	3384	tags=27%, list=30%, signal=39%
V$CRX_Q4	V$CRX_Q4		118	0.18714823	0.6435048	1	0.9904988	1	2430	tags=21%, list=22%, signal=27%
CCANNAGRKGGC_UNKNOWN	CCANNAGRKGGC_UNKNOWN		55	0.19792524	0.64186734	0.9787234	0.9907128	1	1777	tags=16%, list=16%, signal=19%
V$MYCMAX_03	V$MYCMAX_03		116	0.1532454	0.6348151	0.98039216	0.9964265	1	4260	tags=36%, list=38%, signal=58%
YATGNWAAT_V$OCT_C	YATGNWAAT_V$OCT_C		174	0.17934813	0.63349175	0.96153843	0.99636596	1	2745	tags=22%, list=25%, signal=29%
V$HFH8_01	V$HFH8_01		108	0.18896706	0.6325246	1	0.994839	1	1542	tags=15%, list=14%, signal=17%
V$GATA4_Q3	V$GATA4_Q3		113	0.1691585	0.6283068	1	0.9975451	1	3023	tags=25%, list=27%, signal=34%
V$MEIS1BHOXA9_01	V$MEIS1BHOXA9_01		71	0.20484385	0.6281646	0.95555556	0.99579966	1	1925	tags=17%, list=17%, signal=20%
CCAGGTT,MIR-490	CCAGGTT,MIR-490		27	0.20335013	0.626632	0.902439	0.994418	1	2016	tags=19%, list=18%, signal=23%
ATAACCT,MIR-154	ATAACCT,MIR-154		35	0.19638604	0.6244633	0.9074074	0.994516	1	1041	tags=11%, list=9%, signal=13%
CCACACA,MIR-147	CCACACA,MIR-147		36	0.19583428	0.62370104	0.95652175	0.99322075	1	1450	tags=14%, list=13%, signal=16%
TTTNNANAGCYR_UNKNOWN	TTTNNANAGCYR_UNKNOWN		55	0.21246316	0.6231951	0.95555556	0.99162376	1	2672	tags=27%, list=24%, signal=36%
YAATNRNNNYNATT_UNKNOWN	YAATNRNNNYNATT_UNKNOWN		51	0.21116106	0.6216504	0.97727275	0.99086916	1	1766	tags=18%, list=16%, signal=21%
ACCATTT,MIR-522	ACCATTT,MIR-522		78	0.16384484	0.62132055	1	0.98921734	1	2386	tags=18%, list=21%, signal=23%
TCTGATC,MIR-383	TCTGATC,MIR-383		20	0.20564118	0.6193905	0.9166667	0.9888856	1	2532	tags=20%, list=23%, signal=26%
V$CDP_01	V$CDP_01		37	0.22906677	0.6186619	0.9591837	0.9874715	1	3263	tags=32%, list=29%, signal=46%
V$GATA1_04	V$GATA1_04		118	0.20513244	0.61856943	1	0.9865133	1	3605	tags=38%, list=32%, signal=56%
V$AREB6_01	V$AREB6_01		127	0.166446	0.61664736	1	0.98568225	1	3075	tags=24%, list=27%, signal=33%
V$CEBP_C	V$CEBP_C		93	0.16860491	0.6087087	0.9787234	0.9887426	1	2050	tags=17%, list=18%, signal=21%
V$MYOGENIN_Q6	V$MYOGENIN_Q6		112	0.18539402	0.60334605	1	0.9904828	1	1764	tags=16%, list=16%, signal=19%
AACYNNNNTTCCS_UNKNOWN	AACYNNNNTTCCS_UNKNOWN		44	0.16397612	0.6020733	1	0.98950905	1	4629	tags=43%, list=41%, signal=73%
ACTGCAG,MIR-17-3P	ACTGCAG,MIR-17-3P		51	0.17234805	0.5983356	0.8679245	0.9897857	1	4713	tags=45%, list=42%, signal=78%
V$STAT3_02	V$STAT3_02		63	0.18157288	0.59776944	0.9591837	0.98819315	1	3830	tags=33%, list=34%, signal=50%
SMTTTTGT_UNKNOWN	SMTTTTGT_UNKNOWN		196	0.15236707	0.5865801	1	0.9915667	1	1232	tags=11%, list=11%, signal=12%
V$GATA1_02	V$GATA1_02		123	0.17996597	0.583347	1	0.99145204	1	2328	tags=20%, list=21%, signal=25%
V$SF1_Q6	V$SF1_Q6		127	0.14085391	0.58018416	1	0.99198246	1	2896	tags=20%, list=26%, signal=27%
YATTNATC_UNKNOWN	YATTNATC_UNKNOWN		162	0.17927748	0.5800091	1	0.99028385	1	2993	tags=28%, list=27%, signal=37%
GGCNNMSMYNTTG_UNKNOWN	GGCNNMSMYNTTG_UNKNOWN		35	0.15366681	0.5761514	0.9591837	0.98994	1	4757	tags=46%, list=42%, signal=79%
TTGGAGA,MIR-515-5P,MIR-519E	TTGGAGA,MIR-515-5P,MIR-519E		68	0.16459914	0.5723713	1	0.98933005	1	1659	tags=15%, list=15%, signal=17%
AAANWWTGC_UNKNOWN	AAANWWTGC_UNKNOWN		104	0.17275484	0.56941646	1	0.98862547	1	1446	tags=13%, list=13%, signal=15%
V$FOXO1_01	V$FOXO1_01		124	0.15745994	0.5673415	1	0.98787993	1	2174	tags=16%, list=19%, signal=20%
V$LYF1_01	V$LYF1_01		128	0.15951535	0.5535505	1	0.9908894	1	3378	tags=27%, list=30%, signal=38%
YNTTTNNNANGCARM_UNKNOWN	YNTTTNNNANGCARM_UNKNOWN		37	0.19738156	0.55189645	0.98039216	0.9893866	1	2995	tags=32%, list=27%, signal=44%
V$GRE_C	V$GRE_C		63	0.1638308	0.5170214	1	0.9957824	1	3737	tags=32%, list=33%, signal=47%
V$EGR2_01	V$EGR2_01		85	0.13399436	0.46481583	1	0.9980107	1	3291	tags=22%, list=29%, signal=31%
