# Supplementary material for: A genomic analysis of mouse models of breast cancer reveals molecular features of mouse models and relationships to human breast cancer
Source: Breast Cancer Res. 2014 Jun 5;16(3):R59. doi: 10.1186/bcr3672 (PMC4078930; doi:10.1186/bcr3672)
Supplement: Additional file 11 — GSEA for mouse models compared to all other models or to mammary gland development. Listed by model. [file bcr3672-S11.zip › AdditionalFile11/brca_p53_mutant/Vs_other_models/C6/Downregulated_in_BRCA_p53_mut_vs_otherModels.txt]

NAME	GS<br> follow link to MSigDB	GS DETAILS	SIZE	ES	NES	NOM p-val	FDR q-val	FWER p-val	RANK AT MAX	LEADING EDGE
SIRNA_EIF4GI_UP	SIRNA_EIF4GI_UP	Details ...	65	-0.34137148	-1.2385694	0.21104537	1	0.863	2356	tags=40%, list=21%, signal=50%
KRAS.50_UP.V1_UP	KRAS.50_UP.V1_UP	Details ...	31	-0.48162404	-1.2099315	0.19301471	1	0.883	761	tags=32%, list=7%, signal=35%
KRAS.50_UP.V1_DN	KRAS.50_UP.V1_DN	Details ...	23	-0.4508411	-1.0790633	0.36325678	1	0.945	995	tags=26%, list=9%, signal=29%
BCAT_GDS748_DN	BCAT_GDS748_DN	Details ...	22	-0.33567736	-1.0230103	0.4235977	1	0.961	1315	tags=27%, list=12%, signal=31%
JAK2_DN.V1_UP	JAK2_DN.V1_UP	Details ...	87	-0.3353262	-1.0220838	0.41425818	1	0.962	2293	tags=38%, list=20%, signal=47%
ATF2_UP.V1_UP	ATF2_UP.V1_UP	Details ...	107	-0.3045858	-1.0059742	0.46520874	1	0.963	1592	tags=29%, list=14%, signal=33%
BMI1_DN_MEL18_DN.V1_DN	BMI1_DN_MEL18_DN.V1_DN	Details ...	86	-0.324905	-1.002848	0.46285716	1	0.964	2023	tags=41%, list=18%, signal=49%
KRAS.300_UP.V1_UP	KRAS.300_UP.V1_UP	Details ...	80	-0.3478198	-0.98331606	0.49242425	1	0.967	795	tags=23%, list=7%, signal=24%
EIF4E_DN	EIF4E_DN	Details ...	44	-0.31181097	-0.969732	0.50199205	1	0.969	1535	tags=30%, list=14%, signal=34%
LTE2_UP.V1_UP	LTE2_UP.V1_UP	Details ...	120	-0.27387154	-0.94858754	0.51866406	1	0.97	1471	tags=25%, list=13%, signal=28%
KRAS.LUNG.BREAST_UP.V1_DN	KRAS.LUNG.BREAST_UP.V1_DN	Details ...	72	-0.3268832	-0.9408263	0.5502958	1	0.975	1624	tags=33%, list=15%, signal=39%
P53_DN.V1_UP	P53_DN.V1_UP	Details ...	114	-0.2960786	-0.9276647	0.57392997	1	0.978	1397	tags=25%, list=12%, signal=29%
NOTCH_DN.V1_DN	NOTCH_DN.V1_DN	Details ...	110	-0.2956523	-0.92485833	0.5951493	1	0.978	1306	tags=22%, list=12%, signal=24%
KRAS.LUNG_UP.V1_DN	KRAS.LUNG_UP.V1_DN	Details ...	75	-0.3244315	-0.9240324	0.60943395	1	0.978	1672	tags=28%, list=15%, signal=33%
ERB2_UP.V1_UP	ERB2_UP.V1_UP	Details ...	118	-0.2564424	-0.9080902	0.6138614	1	0.98	2085	tags=31%, list=19%, signal=37%
BCAT.100_UP.V1_DN	BCAT.100_UP.V1_DN	Details ...	15	-0.3708813	-0.90632504	0.5912548	1	0.98	1043	tags=27%, list=9%, signal=29%
KRAS.PROSTATE_UP.V1_UP	KRAS.PROSTATE_UP.V1_UP	Details ...	77	-0.30347216	-0.8950786	0.64807695	1	0.985	916	tags=21%, list=8%, signal=22%
AKT_UP_MTOR_DN.V1_UP	AKT_UP_MTOR_DN.V1_UP	Details ...	127	-0.26706046	-0.8894914	0.64484125	1	0.987	1453	tags=21%, list=13%, signal=24%
RB_P107_DN.V1_DN	RB_P107_DN.V1_DN	Details ...	86	-0.24343918	-0.88496137	0.5645472	1	0.987	2448	tags=33%, list=22%, signal=41%
P53_DN.V2_DN	P53_DN.V2_DN	Details ...	99	-0.27244458	-0.88435733	0.6764706	1	0.987	849	tags=19%, list=8%, signal=21%
PRC1_BMI_UP.V1_UP	PRC1_BMI_UP.V1_UP		99	-0.26173517	-0.8793247	0.6792079	1	0.987	2120	tags=31%, list=19%, signal=38%
CSR_LATE_UP.V1_DN	CSR_LATE_UP.V1_DN		74	-0.27404484	-0.86745703	0.66603774	1	0.989	1908	tags=32%, list=17%, signal=39%
PRC2_EDD_UP.V1_DN	PRC2_EDD_UP.V1_DN		106	-0.25976005	-0.8575499	0.7194657	1	0.989	514	tags=16%, list=5%, signal=17%
KRAS.300_UP.V1_DN	KRAS.300_UP.V1_DN		74	-0.28878897	-0.85717696	0.69776875	1	0.989	2068	tags=31%, list=18%, signal=38%
ESC_J1_UP_EARLY.V1_UP	ESC_J1_UP_EARLY.V1_UP		119	-0.24495272	-0.85417676	0.7470588	1	0.989	1405	tags=23%, list=13%, signal=26%
KRAS.600.LUNG.BREAST_UP.V1_DN	KRAS.600.LUNG.BREAST_UP.V1_DN		140	-0.27452755	-0.83836555	0.7448015	1	0.989	1624	tags=26%, list=15%, signal=31%
GCNP_SHH_UP_LATE.V1_DN	GCNP_SHH_UP_LATE.V1_DN		137	-0.22440301	-0.83611315	0.7117647	1	0.989	2031	tags=25%, list=18%, signal=30%
PKCA_DN.V1_UP	PKCA_DN.V1_UP		115	-0.27824706	-0.8348282	0.7315175	1	0.989	1646	tags=30%, list=15%, signal=35%
CAHOY_ASTROGLIAL	CAHOY_ASTROGLIAL		64	-0.30026454	-0.8305834	0.6903846	1	0.989	1634	tags=33%, list=15%, signal=38%
AKT_UP.V1_DN	AKT_UP.V1_DN		138	-0.26703468	-0.82957196	0.7159309	1	0.989	2246	tags=34%, list=20%, signal=42%
KRAS.600_UP.V1_DN	KRAS.600_UP.V1_DN		150	-0.2656415	-0.8292463	0.76620823	1	0.989	2199	tags=33%, list=20%, signal=41%
ESC_J1_UP_LATE.V1_UP	ESC_J1_UP_LATE.V1_UP		140	-0.25976452	-0.81975037	0.753876	1	0.99	1658	tags=28%, list=15%, signal=32%
TBK1.DN.48HRS_UP	TBK1.DN.48HRS_UP		34	-0.22875781	-0.7955095	0.7677165	1	0.992	1919	tags=21%, list=17%, signal=25%
PIGF_UP.V1_DN	PIGF_UP.V1_DN		105	-0.2419426	-0.78849274	0.7917485	1	0.992	1351	tags=21%, list=12%, signal=24%
MTOR_UP.N4.V1_UP	MTOR_UP.N4.V1_UP		130	-0.20536028	-0.78748095	0.865019	1	0.992	2188	tags=26%, list=20%, signal=32%
MTOR_UP.V1_DN	MTOR_UP.V1_DN		134	-0.23761758	-0.7867315	0.8151094	1	0.992	1512	tags=22%, list=14%, signal=25%
AKT_UP_MTOR_DN.V1_DN	AKT_UP_MTOR_DN.V1_DN		138	-0.22924346	-0.7795556	0.82912624	1	0.992	2608	tags=35%, list=23%, signal=45%
ESC_V6.5_UP_EARLY.V1_UP	ESC_V6.5_UP_EARLY.V1_UP		118	-0.23301056	-0.7725628	0.8429752	1	0.993	2201	tags=31%, list=20%, signal=39%
BMI1_DN.V1_UP	BMI1_DN.V1_UP		102	-0.25824407	-0.770704	0.7944664	1	0.993	1978	tags=30%, list=18%, signal=37%
CAHOY_ASTROCYTIC	CAHOY_ASTROCYTIC		57	-0.25347018	-0.767756	0.8647619	1	0.993	1402	tags=23%, list=13%, signal=26%
KRAS.BREAST_UP.V1_DN	KRAS.BREAST_UP.V1_DN		77	-0.2424669	-0.7550142	0.90606654	1	0.995	1150	tags=21%, list=10%, signal=23%
BMI1_DN.V1_DN	BMI1_DN.V1_DN		90	-0.22554302	-0.7412258	0.9233717	1	0.995	2346	tags=37%, list=21%, signal=46%
RAF_UP.V1_UP	RAF_UP.V1_UP		123	-0.22704239	-0.7404711	0.8815789	1	0.995	1943	tags=28%, list=17%, signal=33%
WNT_UP.V1_DN	WNT_UP.V1_DN		122	-0.22227241	-0.7328082	0.9447732	1	0.995	1386	tags=20%, list=12%, signal=22%
CRX_DN.V1_DN	CRX_DN.V1_DN		113	-0.21289428	-0.7249635	0.9118774	1	0.995	1716	tags=23%, list=15%, signal=27%
MEK_UP.V1_DN	MEK_UP.V1_DN		98	-0.21575202	-0.72079206	0.874031	1	0.995	1550	tags=19%, list=14%, signal=22%
RB_DN.V1_UP	RB_DN.V1_UP		95	-0.1967458	-0.71498156	0.8618677	1	0.996	663	tags=11%, list=6%, signal=11%
P53_DN.V2_UP	P53_DN.V2_UP		83	-0.23779486	-0.7099016	0.93047035	1	0.996	1066	tags=17%, list=10%, signal=19%
BCAT_BILD_ET_AL_UP	BCAT_BILD_ET_AL_UP		29	-0.23052654	-0.70889544	0.90192306	1	0.996	1305	tags=17%, list=12%, signal=19%
GLI1_UP.V1_UP	GLI1_UP.V1_UP		16	-0.26045355	-0.7061624	0.8226121	1	0.996	327	tags=13%, list=3%, signal=13%
MEL18_DN.V1_DN	MEL18_DN.V1_DN		89	-0.23473188	-0.7035214	0.96834266	1	0.996	1252	tags=21%, list=11%, signal=24%
KRAS.600_UP.V1_UP	KRAS.600_UP.V1_UP		149	-0.23026855	-0.69241315	0.97551787	1	0.996	896	tags=15%, list=8%, signal=17%
PRC2_SUZ12_UP.V1_DN	PRC2_SUZ12_UP.V1_DN		100	-0.21789739	-0.68945086	0.9621212	1	0.996	1187	tags=19%, list=11%, signal=21%
ALK_DN.V1_UP	ALK_DN.V1_UP		89	-0.22940695	-0.6839003	0.9619772	1	0.996	1488	tags=22%, list=13%, signal=26%
KRAS.PROSTATE_UP.V1_DN	KRAS.PROSTATE_UP.V1_DN		80	-0.2358611	-0.6836896	0.938856	1	0.996	2201	tags=29%, list=20%, signal=36%
BMI1_DN_MEL18_DN.V1_UP	BMI1_DN_MEL18_DN.V1_UP		99	-0.2239025	-0.653098	0.9632495	1	0.996	2040	tags=30%, list=18%, signal=37%
GCNP_SHH_UP_EARLY.V1_DN	GCNP_SHH_UP_EARLY.V1_DN		120	-0.18710619	-0.6419277	0.9939271	1	0.996	2136	tags=26%, list=19%, signal=32%
RB_P130_DN.V1_DN	RB_P130_DN.V1_DN		81	-0.18854956	-0.62495834	0.91748524	1	0.996	462	tags=9%, list=4%, signal=9%
DCA_UP.V1_UP	DCA_UP.V1_UP		86	-0.18837792	-0.61223656	0.9904762	1	0.996	1785	tags=27%, list=16%, signal=32%
IL21_UP.V1_UP	IL21_UP.V1_UP		118	-0.19517317	-0.61044383	0.99630314	0.9866224	0.996	1587	tags=21%, list=14%, signal=24%
ATM_DN.V1_UP	ATM_DN.V1_UP		90	-0.1847133	-0.53720516	0.99616855	0.99256456	0.997	2081	tags=24%, list=19%, signal=30%
