# Supplementary material for: A genomic analysis of mouse models of breast cancer reveals molecular features of mouse models and relationships to human breast cancer
Source: Breast Cancer Res. 2014 Jun 5;16(3):R59. doi: 10.1186/bcr3672 (PMC4078930; doi:10.1186/bcr3672)
Supplement: Additional file 11 — GSEA for mouse models compared to all other models or to mammary gland development. Listed by model. [file bcr3672-S11.zip › AdditionalFile11/brca_p53_mutant/Vs_other_models/C6/Upregulated_in_BRCA_p53_mut_vs_otherModels.txt]

NAME	GS<br> follow link to MSigDB	GS DETAILS	SIZE	ES	NES	NOM p-val	FDR q-val	FWER p-val	RANK AT MAX	LEADING EDGE
SIRNA_EIF4GI_DN	SIRNA_EIF4GI_DN	Details ...	50	0.45535287	1.5730203	0.024096385	1	0.365	2566	tags=40%, list=23%, signal=52%
BCAT_BILD_ET_AL_DN	BCAT_BILD_ET_AL_DN	Details ...	22	0.47550815	1.5015103	0.055776894	1	0.53	3930	tags=59%, list=35%, signal=91%
CSR_EARLY_UP.V1_UP	CSR_EARLY_UP.V1_UP	Details ...	98	0.39589214	1.4589452	0.078028746	1	0.596	2250	tags=34%, list=20%, signal=42%
PTEN_DN.V2_DN	PTEN_DN.V2_DN	Details ...	77	0.40782443	1.37722	0.067073174	1	0.717	2256	tags=32%, list=20%, signal=40%
RPS14_DN.V1_UP	RPS14_DN.V1_UP	Details ...	113	0.4811297	1.2935039	0.17184265	1	0.81	3010	tags=49%, list=27%, signal=66%
SRC_UP.V1_UP	SRC_UP.V1_UP	Details ...	76	0.39943105	1.2912427	0.15195072	1	0.811	3085	tags=43%, list=28%, signal=60%
RPS14_DN.V1_DN	RPS14_DN.V1_DN	Details ...	101	0.35498366	1.2625151	0.1637931	1	0.842	3215	tags=33%, list=29%, signal=45%
DCA_UP.V1_DN	DCA_UP.V1_DN	Details ...	81	0.3488948	1.2294779	0.19729207	1	0.866	2896	tags=30%, list=26%, signal=40%
TBK1.DF_DN	TBK1.DF_DN	Details ...	157	0.30921787	1.2264456	0.17016807	1	0.867	2980	tags=35%, list=27%, signal=47%
SNF5_DN.V1_UP	SNF5_DN.V1_UP	Details ...	134	0.3871566	1.1847148	0.2704918	1	0.901	2413	tags=36%, list=22%, signal=45%
E2F3_UP.V1_UP	E2F3_UP.V1_UP	Details ...	100	0.34208068	1.1804363	0.16737288	1	0.901	2964	tags=36%, list=26%, signal=49%
MYC_UP.V1_DN	MYC_UP.V1_DN	Details ...	58	0.40107605	1.1605915	0.25420168	1	0.917	2133	tags=31%, list=19%, signal=38%
MTOR_UP.V1_UP	MTOR_UP.V1_UP	Details ...	121	0.33253726	1.159737	0.226	1	0.917	2744	tags=32%, list=25%, signal=42%
GCNP_SHH_UP_LATE.V1_UP	GCNP_SHH_UP_LATE.V1_UP	Details ...	121	0.29807237	1.1481663	0.26938775	1	0.924	1759	tags=24%, list=16%, signal=28%
CAMP_UP.V1_DN	CAMP_UP.V1_DN	Details ...	116	0.3151771	1.1475368	0.25995806	1	0.924	1892	tags=22%, list=17%, signal=26%
PRC2_EZH2_UP.V1_UP	PRC2_EZH2_UP.V1_UP	Details ...	112	0.3107349	1.1461757	0.2125	1	0.924	2573	tags=30%, list=23%, signal=39%
STK33_SKM_DN	STK33_SKM_DN	Details ...	125	0.33153233	1.12675	0.2505176	1	0.935	1815	tags=26%, list=16%, signal=30%
NRL_DN.V1_DN	NRL_DN.V1_DN	Details ...	91	0.32291606	1.1128644	0.26652893	1	0.938	1656	tags=24%, list=15%, signal=28%
SRC_UP.V1_DN	SRC_UP.V1_DN	Details ...	81	0.33541548	1.1102141	0.27789047	1	0.938	1469	tags=25%, list=13%, signal=28%
ERB2_UP.V1_DN	ERB2_UP.V1_DN	Details ...	92	0.32102132	1.1086773	0.32365146	1	0.938	3147	tags=36%, list=28%, signal=49%
BCAT_GDS748_UP	BCAT_GDS748_UP		33	0.37328008	1.099295	0.31910568	1	0.942	836	tags=18%, list=7%, signal=20%
TBK1.DF_UP	TBK1.DF_UP		166	0.30034667	1.095999	0.30566803	1	0.943	2355	tags=26%, list=21%, signal=32%
IL21_UP.V1_DN	IL21_UP.V1_DN		94	0.35748407	1.0905931	0.342	1	0.944	2602	tags=37%, list=23%, signal=48%
PRC2_EDD_UP.V1_UP	PRC2_EDD_UP.V1_UP		111	0.30047542	1.0757496	0.36210525	1	0.949	3327	tags=41%, list=30%, signal=57%
CSR_LATE_UP.V1_UP	CSR_LATE_UP.V1_UP		107	0.29960132	1.0701236	0.35744682	1	0.951	3340	tags=35%, list=30%, signal=49%
PDGF_ERK_DN.V1_UP	PDGF_ERK_DN.V1_UP		81	0.30298963	1.0688746	0.35892117	1	0.951	2656	tags=30%, list=24%, signal=39%
STK33_DN	STK33_DN		115	0.3005063	1.066335	0.32848233	1	0.951	1336	tags=20%, list=12%, signal=22%
HOXA9_DN.V1_UP	HOXA9_DN.V1_UP		90	0.3480558	1.062998	0.39337474	1	0.954	1920	tags=27%, list=17%, signal=32%
CAHOY_OLIGODENDROCUTIC	CAHOY_OLIGODENDROCUTIC		52	0.31607133	1.0593864	0.36779323	1	0.954	2622	tags=31%, list=23%, signal=40%
CORDENONSI_YAP_CONSERVED_SIGNATURE	CORDENONSI_YAP_CONSERVED_SIGNATURE		42	0.38209435	1.0562911	0.37721023	1	0.954	3566	tags=43%, list=32%, signal=63%
STK33_SKM_UP	STK33_SKM_UP		129	0.3537484	1.0267265	0.41700405	1	0.961	2386	tags=32%, list=21%, signal=40%
IL2_UP.V1_UP	IL2_UP.V1_UP		102	0.3071323	1.0254924	0.4092827	1	0.961	2774	tags=31%, list=25%, signal=41%
VEGF_A_UP.V1_DN	VEGF_A_UP.V1_DN		122	0.28480718	1.021707	0.44170403	1	0.961	3147	tags=38%, list=28%, signal=52%
MYC_UP.V1_UP	MYC_UP.V1_UP		82	0.27226174	1.0185717	0.4171908	1	0.962	3443	tags=30%, list=31%, signal=44%
CRX_DN.V1_UP	CRX_DN.V1_UP		102	0.304404	1.0109683	0.44742268	1	0.963	2100	tags=26%, list=19%, signal=32%
CRX_NRL_DN.V1_UP	CRX_NRL_DN.V1_UP		109	0.2913175	1.0053529	0.43983403	1	0.965	1133	tags=17%, list=10%, signal=18%
ESC_J1_UP_EARLY.V1_DN	ESC_J1_UP_EARLY.V1_DN		124	0.28387251	1.0026428	0.43855932	1	0.965	1648	tags=22%, list=15%, signal=25%
E2F3_UP.V1_DN	E2F3_UP.V1_DN		57	0.3221482	0.999242	0.4725051	1	0.965	2081	tags=25%, list=19%, signal=30%
E2F1_UP.V1_UP	E2F1_UP.V1_UP		113	0.26589772	0.9799767	0.48453608	1	0.969	1600	tags=19%, list=14%, signal=21%
YAP1_DN	YAP1_DN		24	0.33247098	0.964675	0.51821864	1	0.974	2142	tags=38%, list=19%, signal=46%
NRL_DN.V1_UP	NRL_DN.V1_UP		111	0.27518213	0.96202457	0.5322581	1	0.974	2657	tags=30%, list=24%, signal=39%
ATM_DN.V1_DN	ATM_DN.V1_DN		86	0.3173623	0.9498224	0.52136755	1	0.977	1222	tags=21%, list=11%, signal=23%
RAPA_EARLY_UP.V1_UP	RAPA_EARLY_UP.V1_UP		105	0.26740274	0.9495729	0.5149105	1	0.977	2866	tags=30%, list=26%, signal=41%
STK33_NOMO_DN	STK33_NOMO_DN		122	0.26748604	0.9416589	0.57556933	1	0.979	2680	tags=30%, list=24%, signal=38%
PKCA_DN.V1_DN	PKCA_DN.V1_DN		117	0.28176042	0.9345333	0.5654886	1	0.979	2018	tags=26%, list=18%, signal=31%
PRC2_SUZ12_UP.V1_UP	PRC2_SUZ12_UP.V1_UP		114	0.2863492	0.93399245	0.5365344	1	0.979	2132	tags=27%, list=19%, signal=33%
CTIP_DN.V1_DN	CTIP_DN.V1_DN		71	0.28176162	0.9333491	0.56210524	1	0.98	818	tags=14%, list=7%, signal=15%
IL15_UP.V1_DN	IL15_UP.V1_DN		88	0.29932427	0.93232125	0.55236137	1	0.98	2074	tags=24%, list=19%, signal=29%
ESC_V6.5_UP_LATE.V1_DN	ESC_V6.5_UP_LATE.V1_DN		129	0.27020505	0.92352015	0.5752577	1	0.98	1895	tags=22%, list=17%, signal=26%
YAP1_UP	YAP1_UP		23	0.28847265	0.9205477	0.5690722	1	0.98	667	tags=13%, list=6%, signal=14%
MTOR_UP.N4.V1_DN	MTOR_UP.N4.V1_DN		82	0.24587165	0.9137139	0.6206186	1	0.98	1873	tags=20%, list=17%, signal=23%
STK33_NOMO_UP	STK33_NOMO_UP		146	0.29929686	0.9094998	0.5507246	1	0.981	1657	tags=21%, list=15%, signal=25%
PDGF_UP.V1_UP	PDGF_UP.V1_UP		85	0.22945441	0.9092819	0.6092437	1	0.981	3340	tags=31%, list=30%, signal=43%
EGFR_UP.V1_DN	EGFR_UP.V1_DN		105	0.2613334	0.9086145	0.60248446	1	0.981	2288	tags=26%, list=20%, signal=32%
STK33_UP	STK33_UP		129	0.2965391	0.9037889	0.5670103	1	0.982	2355	tags=26%, list=21%, signal=32%
P53_DN.V1_DN	P53_DN.V1_DN		122	0.2800971	0.8995999	0.60775864	1	0.982	3090	tags=33%, list=28%, signal=45%
ESC_J1_UP_LATE.V1_DN	ESC_J1_UP_LATE.V1_DN		133	0.25103807	0.8993743	0.63296705	1	0.982	1903	tags=23%, list=17%, signal=28%
BRCA1_DN.V1_DN	BRCA1_DN.V1_DN		70	0.28556338	0.89848244	0.6060606	1	0.982	2468	tags=31%, list=22%, signal=40%
LTE2_UP.V1_DN	LTE2_UP.V1_DN		111	0.30114862	0.89822483	0.59090906	1	0.982	2031	tags=24%, list=18%, signal=29%
PRC1_BMI_UP.V1_DN	PRC1_BMI_UP.V1_DN		95	0.27698636	0.89525265	0.62236285	1	0.982	2657	tags=34%, list=24%, signal=44%
EGFR_UP.V1_UP	EGFR_UP.V1_UP		121	0.27717125	0.8820978	0.6305733	1	0.982	2979	tags=31%, list=27%, signal=42%
IL15_UP.V1_UP	IL15_UP.V1_UP		103	0.25437498	0.88110614	0.6413934	1	0.982	2774	tags=28%, list=25%, signal=37%
RB_DN.V1_DN	RB_DN.V1_DN		86	0.28395414	0.88082236	0.5845214	1	0.982	3000	tags=29%, list=27%, signal=39%
TBK1.DN.48HRS_DN	TBK1.DN.48HRS_DN		39	0.2613323	0.87545127	0.6407186	1	0.982	2679	tags=36%, list=24%, signal=47%
ATF2_UP.V1_DN	ATF2_UP.V1_DN		113	0.27614328	0.8713647	0.66260165	1	0.983	1315	tags=19%, list=12%, signal=22%
KRAS.KIDNEY_UP.V1_DN	KRAS.KIDNEY_UP.V1_DN		78	0.29866558	0.8663049	0.65625	1	0.983	1574	tags=23%, list=14%, signal=27%
KRAS.DF.V1_DN	KRAS.DF.V1_DN		102	0.24849327	0.85260004	0.7365145	1	0.984	2049	tags=24%, list=18%, signal=29%
LEF1_UP.V1_UP	LEF1_UP.V1_UP		124	0.27949652	0.84785944	0.7157895	1	0.986	1666	tags=23%, list=15%, signal=27%
CYCLIN_D1_KE_.V1_UP	CYCLIN_D1_KE_.V1_UP		115	0.22912912	0.8471355	0.7265306	1	0.986	2426	tags=22%, list=22%, signal=27%
TGFB_UP.V1_UP	TGFB_UP.V1_UP		111	0.26578674	0.84502757	0.71548116	1	0.987	1863	tags=24%, list=17%, signal=29%
PDGF_UP.V1_DN	PDGF_UP.V1_DN		70	0.27828038	0.8441886	0.7122153	1	0.987	1640	tags=24%, list=15%, signal=28%
ESC_V6.5_UP_LATE.V1_UP	ESC_V6.5_UP_LATE.V1_UP		135	0.25021484	0.84300894	0.72540987	1	0.987	1601	tags=18%, list=14%, signal=20%
NFE2L2.V2	NFE2L2.V2		212	0.22875221	0.83970666	0.8197425	1	0.988	3393	tags=34%, list=30%, signal=48%
KRAS.AMP.LUNG_UP.V1_DN	KRAS.AMP.LUNG_UP.V1_DN		74	0.2697515	0.8370219	0.7128099	1	0.988	1771	tags=23%, list=16%, signal=27%
HOXA9_DN.V1_DN	HOXA9_DN.V1_DN		111	0.22494835	0.836026	0.7881356	1	0.988	4035	tags=40%, list=36%, signal=61%
JNK_DN.V1_UP	JNK_DN.V1_UP		109	0.26223108	0.83403784	0.75789475	1	0.988	1914	tags=24%, list=17%, signal=28%
SNF5_DN.V1_DN	SNF5_DN.V1_DN		119	0.28769442	0.8309763	0.7365011	1	0.989	2465	tags=27%, list=22%, signal=34%
GCNP_SHH_UP_EARLY.V1_UP	GCNP_SHH_UP_EARLY.V1_UP		114	0.20827934	0.8272742	0.71020406	1	0.99	2739	tags=25%, list=24%, signal=32%
KRAS.DF.V1_UP	KRAS.DF.V1_UP		123	0.2579539	0.82662004	0.7175258	1	0.99	2385	tags=30%, list=21%, signal=38%
RELA_DN.V1_DN	RELA_DN.V1_DN		95	0.278594	0.82508653	0.73236513	1	0.99	1475	tags=19%, list=13%, signal=22%
ALK_DN.V1_DN	ALK_DN.V1_DN		73	0.27994728	0.82411027	0.7346939	1	0.99	2164	tags=27%, list=19%, signal=34%
KRAS.AMP.LUNG_UP.V1_UP	KRAS.AMP.LUNG_UP.V1_UP		67	0.31320223	0.8186306	0.7130977	1	0.99	2389	tags=31%, list=21%, signal=40%
IL2_UP.V1_DN	IL2_UP.V1_DN		99	0.2646528	0.81078726	0.7651992	1	0.991	2284	tags=26%, list=20%, signal=33%
RAPA_EARLY_UP.V1_DN	RAPA_EARLY_UP.V1_DN		110	0.21645358	0.8020692	0.80241936	1	0.992	1355	tags=14%, list=12%, signal=15%
KRAS.KIDNEY_UP.V1_UP	KRAS.KIDNEY_UP.V1_UP		83	0.2798547	0.79833734	0.81798714	1	0.992	813	tags=14%, list=7%, signal=15%
RELA_DN.V1_UP	RELA_DN.V1_UP		86	0.24600288	0.7969944	0.8267223	1	0.992	3091	tags=31%, list=28%, signal=43%
EIF4E_UP	EIF4E_UP		52	0.21835917	0.794367	0.7478448	1	0.992	2636	tags=23%, list=24%, signal=30%
KRAS.LUNG.BREAST_UP.V1_UP	KRAS.LUNG.BREAST_UP.V1_UP		73	0.28420073	0.7928875	0.80254775	1	0.992	3031	tags=38%, list=27%, signal=52%
CYCLIN_D1_KE_.V1_DN	CYCLIN_D1_KE_.V1_DN		124	0.23894405	0.7913249	0.8259958	1	0.992	2339	tags=23%, list=21%, signal=28%
LEF1_UP.V1_DN	LEF1_UP.V1_DN		111	0.24622758	0.78734976	0.82	1	0.992	988	tags=15%, list=9%, signal=17%
JNK_DN.V1_DN	JNK_DN.V1_DN		115	0.23859715	0.7820431	0.83196723	1	0.994	2773	tags=30%, list=25%, signal=40%
KRAS.LUNG_UP.V1_UP	KRAS.LUNG_UP.V1_UP		68	0.2752014	0.7812817	0.8060345	1	0.994	2393	tags=31%, list=21%, signal=39%
RAF_UP.V1_DN	RAF_UP.V1_DN		110	0.23546503	0.7698115	0.836478	1	0.995	2359	tags=23%, list=21%, signal=29%
MEL18_DN.V1_UP	MEL18_DN.V1_UP		102	0.2662379	0.76078135	0.81567794	1	0.996	3194	tags=35%, list=29%, signal=49%
PDGF_ERK_DN.V1_DN	PDGF_ERK_DN.V1_DN		88	0.19063967	0.7598624	0.84210527	1	0.996	3540	tags=33%, list=32%, signal=48%
CAMP_UP.V1_UP	CAMP_UP.V1_UP		123	0.17220698	0.7574219	0.7777778	1	0.996	3607	tags=27%, list=32%, signal=39%
ATF2_S_UP.V1_UP	ATF2_S_UP.V1_UP		108	0.24666823	0.7573826	0.88396627	1	0.996	2462	tags=26%, list=22%, signal=33%
PIGF_UP.V1_UP	PIGF_UP.V1_UP		94	0.20816368	0.75524884	0.84691846	1	0.996	3896	tags=43%, list=35%, signal=65%
E2F1_UP.V1_DN	E2F1_UP.V1_DN		129	0.22814225	0.7529008	0.8319328	1	0.996	2296	tags=24%, list=21%, signal=30%
ESC_V6.5_UP_EARLY.V1_DN	ESC_V6.5_UP_EARLY.V1_DN		135	0.26016417	0.7519092	0.78884465	1	0.996	2025	tags=20%, list=18%, signal=24%
MEK_UP.V1_UP	MEK_UP.V1_UP		124	0.22630015	0.7480063	0.9028926	1	0.996	1710	tags=18%, list=15%, signal=21%
AKT_UP.V1_UP	AKT_UP.V1_UP		118	0.22588702	0.74430126	0.8695652	1	0.996	2139	tags=23%, list=19%, signal=28%
RB_P130_DN.V1_UP	RB_P130_DN.V1_UP		101	0.21705166	0.7404933	0.91581106	0.9984823	0.996	1357	tags=15%, list=12%, signal=17%
BRCA1_DN.V1_UP	BRCA1_DN.V1_UP		70	0.26477277	0.74044025	0.84199584	0.9889267	0.996	2570	tags=30%, list=23%, signal=39%
KRAS.BREAST_UP.V1_UP	KRAS.BREAST_UP.V1_UP		74	0.26581812	0.73797464	0.8948498	0.984589	0.996	2845	tags=31%, list=25%, signal=41%
VEGF_A_UP.V1_UP	VEGF_A_UP.V1_UP		115	0.23044923	0.73624885	0.8914405	0.9791902	0.996	3021	tags=32%, list=27%, signal=44%
RB_P107_DN.V1_UP	RB_P107_DN.V1_UP		109	0.24648833	0.73081815	0.78644764	0.9812342	0.996	3213	tags=29%, list=29%, signal=41%
BCAT.100_UP.V1_UP	BCAT.100_UP.V1_UP		32	0.26591653	0.72993904	0.8788501	0.97375643	0.996	2979	tags=34%, list=27%, signal=47%
CTIP_DN.V1_UP	CTIP_DN.V1_UP		70	0.25538749	0.72895694	0.8938429	0.96651345	0.996	2079	tags=23%, list=19%, signal=28%
TGFB_UP.V1_DN	TGFB_UP.V1_DN		108	0.2081324	0.7243569	0.9637527	0.9661233	0.996	3180	tags=35%, list=28%, signal=49%
KRAS.600.LUNG.BREAST_UP.V1_UP	KRAS.600.LUNG.BREAST_UP.V1_UP		142	0.24136089	0.7127105	0.9232365	0.97715974	0.996	2845	tags=28%, list=25%, signal=37%
ATF2_S_UP.V1_DN	ATF2_S_UP.V1_DN		107	0.22883555	0.7088241	0.93263155	0.9739166	0.996	2931	tags=30%, list=26%, signal=40%
NOTCH_DN.V1_UP	NOTCH_DN.V1_UP		98	0.2159262	0.69889367	0.92771083	0.9801903	0.997	3029	tags=31%, list=27%, signal=42%
CAHOY_NEURONAL	CAHOY_NEURONAL		56	0.26040548	0.690479	0.9425051	0.98325485	0.997	700	tags=14%, list=6%, signal=15%
CSR_EARLY_UP.V1_DN	CSR_EARLY_UP.V1_DN		59	0.20673227	0.6867977	0.95842	0.9809159	0.999	1773	tags=19%, list=16%, signal=22%
CYCLIN_D1_UP.V1_UP	CYCLIN_D1_UP.V1_UP		123	0.19287203	0.67680514	0.9393305	0.9851263	0.999	2354	tags=20%, list=21%, signal=24%
CRX_NRL_DN.V1_DN	CRX_NRL_DN.V1_DN		92	0.2018877	0.67534673	0.97357726	0.97827756	0.999	3031	tags=29%, list=27%, signal=40%
PTEN_DN.V1_DN	PTEN_DN.V1_DN		84	0.22002058	0.6683411	0.9767442	0.9773757	0.999	3151	tags=35%, list=28%, signal=48%
CYCLIN_D1_UP.V1_DN	CYCLIN_D1_UP.V1_DN		125	0.17951271	0.65457165	0.97228146	0.98238266	0.999	2374	tags=22%, list=21%, signal=27%
WNT_UP.V1_UP	WNT_UP.V1_UP		133	0.19522685	0.65400064	0.9814815	0.97463596	0.999	3768	tags=35%, list=34%, signal=53%
PTEN_DN.V1_UP	PTEN_DN.V1_UP		101	0.21305646	0.64686793	0.98953974	0.9722921	0.999	2523	tags=23%, list=23%, signal=29%
PRC2_EZH2_UP.V1_DN	PRC2_EZH2_UP.V1_DN		112	0.21227978	0.646252	0.9855372	0.9645821	0.999	2574	tags=24%, list=23%, signal=31%
JAK2_DN.V1_DN	JAK2_DN.V1_DN		51	0.18079706	0.61759514	0.98396796	0.97645336	0.999	2496	tags=24%, list=22%, signal=30%
PTEN_DN.V2_UP	PTEN_DN.V2_UP		70	0.18482327	0.5916759	0.9960396	0.9803736	0.999	1123	tags=11%, list=10%, signal=13%
