# Supplementary material for: A genomic analysis of mouse models of breast cancer reveals molecular features of mouse models and relationships to human breast cancer
Source: Breast Cancer Res. 2014 Jun 5;16(3):R59. doi: 10.1186/bcr3672 (PMC4078930; doi:10.1186/bcr3672)
Supplement: Additional file 11 — GSEA for mouse models compared to all other models or to mammary gland development. Listed by model. [file bcr3672-S11.zip › AdditionalFile11/brca_p53_t121/Vs_other_models/C2/Downregulated_in_BRCA_p53_t121_vs_other_models.txt]

NAME	GS<br> follow link to MSigDB	GS DETAILS	SIZE	ES	NES	NOM p-val	FDR q-val	FWER p-val	RANK AT MAX	LEADING EDGE
YAMASHITA_LIVER_CANCER_STEM_CELL_DN	YAMASHITA_LIVER_CANCER_STEM_CELL_DN	Details ...	54	-0.60181826	-1.7947608	0	1	0.65	1143	tags=44%, list=10%, signal=49%
LEE_LIVER_CANCER_SURVIVAL_UP	LEE_LIVER_CANCER_SURVIVAL_UP	Details ...	94	-0.576289	-1.666438	0.017857144	1	0.9	1225	tags=41%, list=11%, signal=46%
VALK_AML_CLUSTER_3	VALK_AML_CLUSTER_3	Details ...	23	-0.56212574	-1.6638514	0.01923077	1	0.91	3658	tags=52%, list=33%, signal=77%
CHIANG_LIVER_CANCER_SUBCLASS_PROLIFERATION_DN	CHIANG_LIVER_CANCER_SUBCLASS_PROLIFERATION_DN	Details ...	103	-0.5765064	-1.6512921	0.01923077	1	0.94	3084	tags=65%, list=28%, signal=89%
SENGUPTA_EBNA1_ANTICORRELATED	SENGUPTA_EBNA1_ANTICORRELATED	Details ...	73	-0.47500455	-1.6456195	0.01754386	1	0.94	3114	tags=44%, list=28%, signal=60%
VARELA_ZMPSTE24_TARGETS_DN	VARELA_ZMPSTE24_TARGETS_DN	Details ...	37	-0.60036594	-1.6154511	0	1	0.96	1502	tags=41%, list=13%, signal=47%
YOSHIOKA_LIVER_CANCER_EARLY_RECURRENCE_DN	YOSHIOKA_LIVER_CANCER_EARLY_RECURRENCE_DN	Details ...	33	-0.4339525	-1.6139203	0.018867925	1	0.96	4331	tags=52%, list=39%, signal=84%
KEGG_PORPHYRIN_AND_CHLOROPHYLL_METABOLISM	KEGG_PORPHYRIN_AND_CHLOROPHYLL_METABOLISM	Details ...	17	-0.572641	-1.6102071	0.035714287	1	0.96	2686	tags=47%, list=24%, signal=62%
MARTORIATI_MDM4_TARGETS_NEUROEPITHELIUM_DN	MARTORIATI_MDM4_TARGETS_NEUROEPITHELIUM_DN	Details ...	60	-0.6033074	-1.6054574	0.018867925	1	0.96	1183	tags=42%, list=11%, signal=46%
BIOCARTA_CTCF_PATHWAY	BIOCARTA_CTCF_PATHWAY	Details ...	15	-0.660085	-1.5920504	0	1	0.96	1764	tags=47%, list=16%, signal=55%
REACTOME_PHASE_1_FUNCTIONALIZATION_OF_COMPOUNDS	REACTOME_PHASE_1_FUNCTIONALIZATION_OF_COMPOUNDS	Details ...	35	-0.5945168	-1.5875214	0.020408163	1	0.96	933	tags=37%, list=8%, signal=40%
LEE_LIVER_CANCER	LEE_LIVER_CANCER	Details ...	21	-0.67131	-1.5835034	0.01923077	1	0.96	569	tags=38%, list=5%, signal=40%
LEE_LIVER_CANCER_TOP50	LEE_LIVER_CANCER_TOP50	Details ...	21	-0.67131	-1.5835034	0.01923077	1	0.96	569	tags=38%, list=5%, signal=40%
HOFFMANN_LARGE_TO_SMALL_PRE_BII_LYMPHOCYTE_DN	HOFFMANN_LARGE_TO_SMALL_PRE_BII_LYMPHOCYTE_DN	Details ...	31	-0.52581716	-1.5774946	0	1	0.96	2304	tags=45%, list=21%, signal=57%
BIOCARTA_HDAC_PATHWAY	BIOCARTA_HDAC_PATHWAY	Details ...	18	-0.5244761	-1.5715873	0.040816326	1	0.96	2807	tags=61%, list=25%, signal=81%
CADWELL_ATG16L1_TARGETS_UP	CADWELL_ATG16L1_TARGETS_UP	Details ...	62	-0.5738989	-1.5606647	0.018181818	1	0.96	2261	tags=47%, list=20%, signal=58%
HOSHIDA_LIVER_CANCER_SURVIVAL_DN	HOSHIDA_LIVER_CANCER_SURVIVAL_DN	Details ...	82	-0.41849622	-1.560448	0.020408163	1	0.96	3195	tags=43%, list=29%, signal=59%
RIZ_ERYTHROID_DIFFERENTIATION_APOBEC2	RIZ_ERYTHROID_DIFFERENTIATION_APOBEC2	Details ...	18	-0.59186125	-1.5600336	0	1	0.96	2428	tags=67%, list=22%, signal=85%
REACTOME_HORMONE_BIOSYNTHESIS	REACTOME_HORMONE_BIOSYNTHESIS	Details ...	36	-0.57853234	-1.5594248	0	1	0.96	2241	tags=47%, list=20%, signal=59%
SU_LIVER	SU_LIVER	Details ...	42	-0.6241156	-1.5504396	0.016666668	1	0.97	2152	tags=55%, list=19%, signal=68%
LEE_LIVER_CANCER_CIPROFIBRATE_DN	LEE_LIVER_CANCER_CIPROFIBRATE_DN	Details ...	50	-0.61346924	-1.5461411	0.037037037	1	0.98	1345	tags=42%, list=12%, signal=48%
LASTOWSKA_COAMPLIFIED_WITH_MYCN	LASTOWSKA_COAMPLIFIED_WITH_MYCN	Details ...	22	-0.51944894	-1.5443934	0.02173913	1	0.98	3594	tags=64%, list=32%, signal=94%
LEE_LIVER_CANCER_DENA_DN	LEE_LIVER_CANCER_DENA_DN	Details ...	57	-0.5905063	-1.5342046	0.019607844	1	0.98	1633	tags=46%, list=15%, signal=53%
XU_GH1_EXOGENOUS_TARGETS_DN	XU_GH1_EXOGENOUS_TARGETS_DN	Details ...	56	-0.50027376	-1.5315741	0.035714287	1	0.98	1809	tags=36%, list=16%, signal=42%
NIKOLSKY_BREAST_CANCER_12Q13_Q21_AMPLICON	NIKOLSKY_BREAST_CANCER_12Q13_Q21_AMPLICON	Details ...	20	-0.5087074	-1.5254996	0.04347826	1	0.99	2100	tags=40%, list=19%, signal=49%
LEE_LIVER_CANCER_ACOX1_DN	LEE_LIVER_CANCER_ACOX1_DN	Details ...	49	-0.57796055	-1.5210853	0.01754386	1	0.99	2200	tags=53%, list=20%, signal=66%
MCMURRAY_TP53_HRAS_COOPERATION_RESPONSE_DN	MCMURRAY_TP53_HRAS_COOPERATION_RESPONSE_DN	Details ...	47	-0.55818075	-1.5127302	0.01754386	1	0.99	2468	tags=49%, list=22%, signal=63%
FURUKAWA_DUSP6_TARGETS_PCI35_UP	FURUKAWA_DUSP6_TARGETS_PCI35_UP	Details ...	37	-0.55077916	-1.5069636	0	1	0.99	2734	tags=54%, list=24%, signal=71%
RASHI_RESPONSE_TO_IONIZING_RADIATION_5	RASHI_RESPONSE_TO_IONIZING_RADIATION_5	Details ...	106	-0.42324767	-1.5065013	0	1	0.99	2964	tags=41%, list=26%, signal=55%
WOO_LIVER_CANCER_RECURRENCE_DN	WOO_LIVER_CANCER_RECURRENCE_DN	Details ...	53	-0.5458345	-1.5011314	0.019607844	1	0.99	2696	tags=49%, list=24%, signal=64%
REACTOME_INNATE_IMMUNITY_SIGNALING	REACTOME_INNATE_IMMUNITY_SIGNALING	Details ...	68	-0.46009082	-1.4978926	0.05263158	1	0.99	3660	tags=54%, list=33%, signal=80%
REACTOME_REGULATION_OF_LIPID_METABOLISM_BY_PEROXISOME_PROLIFERATOR_ACTIVATED_RECEPTOR_ALPHA	REACTOME_REGULATION_OF_LIPID_METABOLISM_BY_PEROXISOME_PROLIFERATOR_ACTIVATED_RECEPTOR_ALPHA	Details ...	40	-0.5672653	-1.4972467	0.048780486	1	0.99	2499	tags=50%, list=22%, signal=64%
HOSHIDA_LIVER_CANCER_LATE_RECURRENCE_DN	HOSHIDA_LIVER_CANCER_LATE_RECURRENCE_DN	Details ...	48	-0.47264236	-1.4820541	0.036363635	1	0.99	1745	tags=35%, list=16%, signal=42%
RICKMAN_HEAD_AND_NECK_CANCER_D	RICKMAN_HEAD_AND_NECK_CANCER_D	Details ...	18	-0.6836705	-1.4807998	0.016393442	1	0.99	1320	tags=61%, list=12%, signal=69%
REACTOME_INTRINSIC_PATHWAY	REACTOME_INTRINSIC_PATHWAY	Details ...	15	-0.64107704	-1.4774604	0.10169491	1	0.99	2213	tags=60%, list=20%, signal=75%
REACTOME_CYTOCHROME_P450_ARRANGED_BY_SUBSTRATE_TYPE	REACTOME_CYTOCHROME_P450_ARRANGED_BY_SUBSTRATE_TYPE	Details ...	22	-0.5770327	-1.4744619	0.02	1	0.99	642	tags=27%, list=6%, signal=29%
SHIPP_DLBCL_CURED_VS_FATAL_UP	SHIPP_DLBCL_CURED_VS_FATAL_UP	Details ...	22	-0.5756969	-1.4694476	0.03508772	1	0.99	2025	tags=55%, list=18%, signal=66%
BAELDE_DIABETIC_NEPHROPATHY_UP	BAELDE_DIABETIC_NEPHROPATHY_UP	Details ...	18	-0.6271654	-1.4635614	0.05882353	1	0.99	2503	tags=61%, list=22%, signal=79%
LEE_LIVER_CANCER_MYC_E2F1_DN	LEE_LIVER_CANCER_MYC_E2F1_DN	Details ...	45	-0.5832522	-1.4632809	0.036363635	1	0.99	2200	tags=53%, list=20%, signal=66%
KEGG_PYRUVATE_METABOLISM	KEGG_PYRUVATE_METABOLISM	Details ...	29	-0.5004478	-1.4564089	0.13636364	1	0.99	2397	tags=38%, list=21%, signal=48%
FARMER_BREAST_CANCER_CLUSTER_1	FARMER_BREAST_CANCER_CLUSTER_1	Details ...	26	-0.69463784	-1.4553897	0.06153846	1	0.99	2261	tags=69%, list=20%, signal=87%
MARSON_FOXP3_TARGETS_STIMULATED_UP	MARSON_FOXP3_TARGETS_STIMULATED_UP	Details ...	16	-0.6060313	-1.4551412	0.05	1	0.99	2245	tags=50%, list=20%, signal=62%
BIOCARTA_BIOPEPTIDES_PATHWAY	BIOCARTA_BIOPEPTIDES_PATHWAY	Details ...	29	-0.49882364	-1.4511021	0.07017544	1	0.99	3074	tags=48%, list=27%, signal=66%
BIOCARTA_GH_PATHWAY	BIOCARTA_GH_PATHWAY	Details ...	19	-0.48953876	-1.4480821	0.045454547	1	0.99	3074	tags=53%, list=27%, signal=72%
REACTOME_COMPLEMENT_CASCADE	REACTOME_COMPLEMENT_CASCADE	Details ...	15	-0.68782806	-1.4443823	0.017857144	1	0.99	3486	tags=93%, list=31%, signal=135%
REACTOME_METABOLISM_OF_BILE_ACIDS_AND_BILE_SALTS	REACTOME_METABOLISM_OF_BILE_ACIDS_AND_BILE_SALTS	Details ...	21	-0.59196115	-1.4416052	0.021276595	1	0.99	2221	tags=48%, list=20%, signal=59%
YU_MYC_TARGETS_DN	YU_MYC_TARGETS_DN	Details ...	42	-0.581308	-1.441139	0.06779661	1	0.99	2503	tags=48%, list=22%, signal=61%
MORI_PRE_BI_LYMPHOCYTE_DN	MORI_PRE_BI_LYMPHOCYTE_DN	Details ...	49	-0.4782246	-1.4364306	0.10714286	1	0.99	3117	tags=47%, list=28%, signal=65%
CHEN_NEUROBLASTOMA_COPY_NUMBER_GAINS	CHEN_NEUROBLASTOMA_COPY_NUMBER_GAINS	Details ...	30	-0.49926805	-1.428789	0.03846154	1	1	1733	tags=37%, list=15%, signal=43%
BOYAULT_LIVER_CANCER_SUBCLASS_G123_DN	BOYAULT_LIVER_CANCER_SUBCLASS_G123_DN	Details ...	34	-0.5933468	-1.4281539	0.08695652	1	1	2679	tags=62%, list=24%, signal=81%
BARRIER_CANCER_RELAPSE_NORMAL_SAMPLE_UP	BARRIER_CANCER_RELAPSE_NORMAL_SAMPLE_UP	Details ...	21	-0.54520446	-1.4245043	0.05263158	1	1	1146	tags=29%, list=10%, signal=32%
LEE_LIVER_CANCER_E2F1_DN	LEE_LIVER_CANCER_E2F1_DN	Details ...	41	-0.5426472	-1.4237812	0.06122449	1	1	2610	tags=49%, list=23%, signal=63%
TAKEDA_TARGETS_OF_NUP98_HOXA9_FUSION_16D_UP	TAKEDA_TARGETS_OF_NUP98_HOXA9_FUSION_16D_UP	Details ...	82	-0.5208156	-1.422974	0.083333336	1	1	2304	tags=50%, list=21%, signal=62%
URS_ADIPOCYTE_DIFFERENTIATION_UP	URS_ADIPOCYTE_DIFFERENTIATION_UP	Details ...	49	-0.5212997	-1.4224826	0.11111111	1	1	2317	tags=39%, list=21%, signal=49%
REACTOME_SYNTHESIS_OF_BILE_ACIDS_AND_BILE_SALTS	REACTOME_SYNTHESIS_OF_BILE_ACIDS_AND_BILE_SALTS	Details ...	18	-0.5917489	-1.4220735	0.06	1	1	2221	tags=50%, list=20%, signal=62%
KEGG_RETINOL_METABOLISM	KEGG_RETINOL_METABOLISM	Details ...	23	-0.5327974	-1.4204046	0.05882353	1	1	1911	tags=39%, list=17%, signal=47%
ACEVEDO_LIVER_TUMOR_VS_NORMAL_ADJACENT_TISSUE_DN	ACEVEDO_LIVER_TUMOR_VS_NORMAL_ADJACENT_TISSUE_DN	Details ...	160	-0.41126466	-1.4157908	0.01923077	1	1	2227	tags=33%, list=20%, signal=40%
VALK_AML_CLUSTER_2	VALK_AML_CLUSTER_2	Details ...	17	-0.5445591	-1.4139045	0.017857144	1	1	4126	tags=76%, list=37%, signal=121%
TCGA_GLIOBLASTOMA_COPY_NUMBER_UP	TCGA_GLIOBLASTOMA_COPY_NUMBER_UP	Details ...	34	-0.4080433	-1.4138929	0.1509434	1	1	3594	tags=47%, list=32%, signal=69%
BROWNE_HCMV_INFECTION_8HR_UP	BROWNE_HCMV_INFECTION_8HR_UP	Details ...	63	-0.41142106	-1.4127842	0.033333335	1	1	2444	tags=37%, list=22%, signal=46%
REACTOME_DOWNSTREAM_SIGNALING_OF_ACTIVATED_FGFR	REACTOME_DOWNSTREAM_SIGNALING_OF_ACTIVATED_FGFR		29	-0.48646015	-1.4109457	0.02	1	1	3120	tags=48%, list=28%, signal=67%
KEGG_ABC_TRANSPORTERS	KEGG_ABC_TRANSPORTERS		27	-0.48224396	-1.4097849	0.05172414	1	1	2430	tags=48%, list=22%, signal=61%
CHIANG_LIVER_CANCER_SUBCLASS_POLYSOMY7_UP	CHIANG_LIVER_CANCER_SUBCLASS_POLYSOMY7_UP		40	-0.46116793	-1.4079349	0.05882353	1	1	3101	tags=43%, list=28%, signal=59%
BROWNE_HCMV_INFECTION_4HR_UP	BROWNE_HCMV_INFECTION_4HR_UP		34	-0.48392686	-1.4056648	0.06779661	1	1	946	tags=24%, list=8%, signal=26%
KEGG_HEMATOPOIETIC_CELL_LINEAGE	KEGG_HEMATOPOIETIC_CELL_LINEAGE		53	-0.5102351	-1.3987113	0.083333336	1	1	1622	tags=32%, list=14%, signal=37%
ST_ADRENERGIC	ST_ADRENERGIC		18	-0.5213997	-1.3973296	0.09259259	1	1	1547	tags=39%, list=14%, signal=45%
SABATES_COLORECTAL_ADENOMA_DN	SABATES_COLORECTAL_ADENOMA_DN		154	-0.5182139	-1.3972309	0.055555556	1	1	1517	tags=38%, list=14%, signal=44%
GAZDA_DIAMOND_BLACKFAN_ANEMIA_MYELOID_DN	GAZDA_DIAMOND_BLACKFAN_ANEMIA_MYELOID_DN		23	-0.40102315	-1.3969249	0.11111111	1	1	2686	tags=35%, list=24%, signal=46%
LANDIS_ERBB2_BREAST_PRENEOPLASTIC_DN	LANDIS_ERBB2_BREAST_PRENEOPLASTIC_DN		45	-0.50009376	-1.3966571	0.10869565	1	1	2191	tags=38%, list=20%, signal=47%
KIM_MYC_AMPLIFICATION_TARGETS_DN	KIM_MYC_AMPLIFICATION_TARGETS_DN		37	-0.5107624	-1.3946177	0.104166664	1	1	3539	tags=59%, list=32%, signal=87%
WEIGEL_OXIDATIVE_STRESS_BY_HNE_AND_H2O2	WEIGEL_OXIDATIVE_STRESS_BY_HNE_AND_H2O2		28	-0.43457475	-1.3923793	0.118644066	1	1	1506	tags=21%, list=13%, signal=25%
RIZKI_TUMOR_INVASIVENESS_2D_UP	RIZKI_TUMOR_INVASIVENESS_2D_UP		47	-0.334503	-1.3902054	0.12068965	1	1	2141	tags=21%, list=19%, signal=26%
SHEDDEN_LUNG_CANCER_GOOD_SURVIVAL_A12	SHEDDEN_LUNG_CANCER_GOOD_SURVIVAL_A12		166	-0.40015683	-1.3887354	0	1	1	3394	tags=46%, list=30%, signal=66%
REACTOME_PI3K_CASCADE	REACTOME_PI3K_CASCADE		26	-0.49707857	-1.3874723	0.04	1	1	3120	tags=50%, list=28%, signal=69%
PETRETTO_HEART_MASS_QTL_CIS_UP	PETRETTO_HEART_MASS_QTL_CIS_UP		15	-0.518499	-1.3873483	0.10638298	1	1	3190	tags=53%, list=28%, signal=74%
CHENG_IMPRINTED_BY_ESTRADIOL	CHENG_IMPRINTED_BY_ESTRADIOL		54	-0.41787556	-1.3854091	0.07692308	1	1	3425	tags=48%, list=31%, signal=69%
LEE_LIVER_CANCER_MYC_DN	LEE_LIVER_CANCER_MYC_DN		38	-0.5386591	-1.3844126	0.050847456	1	1	1391	tags=39%, list=12%, signal=45%
LEE_DIFFERENTIATING_T_LYMPHOCYTE	LEE_DIFFERENTIATING_T_LYMPHOCYTE		77	-0.51155615	-1.3825052	0.07936508	1	1	1708	tags=38%, list=15%, signal=44%
VALK_AML_CLUSTER_7	VALK_AML_CLUSTER_7		17	-0.6014148	-1.3766052	0.118644066	1	1	1612	tags=47%, list=14%, signal=55%
CHUNG_BLISTER_CYTOTOXICITY_DN	CHUNG_BLISTER_CYTOTOXICITY_DN		21	-0.49829918	-1.3765976	0.13207547	1	1	3094	tags=48%, list=28%, signal=66%
KEGG_GLYCEROLIPID_METABOLISM	KEGG_GLYCEROLIPID_METABOLISM		29	-0.5053947	-1.3763404	0.083333336	1	1	3036	tags=41%, list=27%, signal=57%
KEGG_PROPANOATE_METABOLISM	KEGG_PROPANOATE_METABOLISM		25	-0.5262445	-1.374737	0.22222222	1	1	3965	tags=68%, list=35%, signal=105%
CHIANG_LIVER_CANCER_SUBCLASS_CTNNB1_UP	CHIANG_LIVER_CANCER_SUBCLASS_CTNNB1_UP		93	-0.46256712	-1.3730224	0.037037037	1	1	2321	tags=42%, list=21%, signal=52%
BROWNE_INTERFERON_RESPONSIVE_GENES	BROWNE_INTERFERON_RESPONSIVE_GENES		44	-0.6055484	-1.3726677	0.14754099	1	1	3086	tags=66%, list=28%, signal=91%
KEGG_PEROXISOME	KEGG_PEROXISOME		57	-0.47593957	-1.3702664	0.18421052	1	1	3744	tags=56%, list=33%, signal=84%
HSIAO_LIVER_SPECIFIC_GENES	HSIAO_LIVER_SPECIFIC_GENES		179	-0.47748643	-1.3693634	0.118644066	1	1	2986	tags=51%, list=27%, signal=69%
KEGG_CHRONIC_MYELOID_LEUKEMIA	KEGG_CHRONIC_MYELOID_LEUKEMIA		39	-0.38537607	-1.3646094	0.13725491	1	1	3074	tags=38%, list=27%, signal=53%
KIM_GASTRIC_CANCER_CHEMOSENSITIVITY	KIM_GASTRIC_CANCER_CHEMOSENSITIVITY		60	-0.34723717	-1.3643903	0.0862069	1	1	3312	tags=37%, list=30%, signal=52%
ZHAN_MULTIPLE_MYELOMA_CD1_AND_CD2_UP	ZHAN_MULTIPLE_MYELOMA_CD1_AND_CD2_UP		37	-0.43417752	-1.3640099	0.10909091	1	1	3094	tags=41%, list=28%, signal=56%
MAHADEVAN_IMATINIB_RESISTANCE_DN	MAHADEVAN_IMATINIB_RESISTANCE_DN		16	-0.59707874	-1.3637748	0.06896552	1	1	2084	tags=63%, list=19%, signal=77%
DELYS_THYROID_CANCER_DN	DELYS_THYROID_CANCER_DN		153	-0.4915538	-1.3627855	0.06	1	1	2427	tags=46%, list=22%, signal=58%
KEGG_PANCREATIC_CANCER	KEGG_PANCREATIC_CANCER		38	-0.41675243	-1.3620088	0.14285715	1	1	3112	tags=45%, list=28%, signal=62%
KEGG_MELANOMA	KEGG_MELANOMA		40	-0.423075	-1.3577021	0.054545455	1	1	3074	tags=40%, list=27%, signal=55%
LEE_TARGETS_OF_PTCH1_AND_SUFU_UP	LEE_TARGETS_OF_PTCH1_AND_SUFU_UP		65	-0.46872938	-1.3566886	0.036363635	1	1	2595	tags=45%, list=23%, signal=58%
FINAK_BREAST_CANCER_SDPP_SIGNATURE	FINAK_BREAST_CANCER_SDPP_SIGNATURE		17	-0.6098358	-1.3525821	0.14545454	1	1	912	tags=41%, list=8%, signal=45%
SENGUPTA_NASOPHARYNGEAL_CARCINOMA_DN	SENGUPTA_NASOPHARYNGEAL_CARCINOMA_DN		130	-0.4268729	-1.352154	0.06122449	1	1	1348	tags=28%, list=12%, signal=32%
REACTOME_AMINO_ACID_AND_OLIGOPEPTIDE_SLC_TRANSPORTERS	REACTOME_AMINO_ACID_AND_OLIGOPEPTIDE_SLC_TRANSPORTERS		36	-0.49111286	-1.3516572	0.118644066	1	1	2260	tags=50%, list=20%, signal=62%
JAZAG_TGFB1_SIGNALING_UP	JAZAG_TGFB1_SIGNALING_UP		67	-0.349474	-1.3473161	0.08928572	1	1	3127	tags=36%, list=28%, signal=49%
REACTOME_STEROID_HORMONES	REACTOME_STEROID_HORMONES		17	-0.5609069	-1.3464813	0.115384616	1	1	2239	tags=41%, list=20%, signal=51%
ZHAN_MULTIPLE_MYELOMA_PR_DN	ZHAN_MULTIPLE_MYELOMA_PR_DN		19	-0.4844933	-1.3456899	0.11320755	1	1	1086	tags=21%, list=10%, signal=23%
KEGG_PRIMARY_BILE_ACID_BIOSYNTHESIS	KEGG_PRIMARY_BILE_ACID_BIOSYNTHESIS		15	-0.560376	-1.3455528	0.12244898	1	1	2221	tags=47%, list=20%, signal=58%
REACTOME_BIOLOGICAL_OXIDATIONS	REACTOME_BIOLOGICAL_OXIDATIONS		65	-0.45913452	-1.3452889	0.104166664	1	1	1774	tags=34%, list=16%, signal=40%
ELVIDGE_HIF1A_TARGETS_UP	ELVIDGE_HIF1A_TARGETS_UP		41	-0.4374398	-1.3436571	0.11111111	1	1	3736	tags=49%, list=33%, signal=73%
MORI_IMMATURE_B_LYMPHOCYTE_UP	MORI_IMMATURE_B_LYMPHOCYTE_UP		36	-0.4861428	-1.3434843	0.16666667	1	1	2694	tags=47%, list=24%, signal=62%
BERTUCCI_INVASIVE_CARCINOMA_DUCTAL_VS_LOBULAR_DN	BERTUCCI_INVASIVE_CARCINOMA_DUCTAL_VS_LOBULAR_DN		32	-0.6146238	-1.3433521	0.21568628	1	1	2139	tags=63%, list=19%, signal=77%
NIKOLSKY_BREAST_CANCER_20Q11_AMPLICON	NIKOLSKY_BREAST_CANCER_20Q11_AMPLICON		15	-0.47550696	-1.342506	0.11764706	1	1	4687	tags=60%, list=42%, signal=103%
KEGG_GLYCOLYSIS_GLUCONEOGENESIS	KEGG_GLYCOLYSIS_GLUCONEOGENESIS		48	-0.4318614	-1.3384875	0.08928572	1	1	1711	tags=29%, list=15%, signal=34%
KEGG_TASTE_TRANSDUCTION	KEGG_TASTE_TRANSDUCTION		21	-0.49193612	-1.3355086	0.12244898	1	1	3882	tags=57%, list=35%, signal=87%
GAZDA_DIAMOND_BLACKFAN_ANEMIA_PROGENITOR_UP	GAZDA_DIAMOND_BLACKFAN_ANEMIA_PROGENITOR_UP		22	-0.4521592	-1.3340117	0.09677419	1	1	4174	tags=55%, list=37%, signal=87%
RODWELL_AGING_KIDNEY_DN	RODWELL_AGING_KIDNEY_DN		63	-0.40976065	-1.3317478	0.12962963	1	1	3060	tags=44%, list=27%, signal=61%
REACTOME_GENERATION_OF_SECOND_MESSENGER_MOLECULES	REACTOME_GENERATION_OF_SECOND_MESSENGER_MOLECULES		16	-0.6298691	-1.3308622	0.16666667	1	1	1887	tags=56%, list=17%, signal=68%
ADDYA_ERYTHROID_DIFFERENTIATION_BY_HEMIN	ADDYA_ERYTHROID_DIFFERENTIATION_BY_HEMIN		46	-0.4121349	-1.3306158	0.083333336	1	1	3448	tags=57%, list=31%, signal=81%
ICHIBA_GRAFT_VERSUS_HOST_DISEASE_D7_DN	ICHIBA_GRAFT_VERSUS_HOST_DISEASE_D7_DN		34	-0.46904707	-1.3293655	0.13559322	1	1	2152	tags=35%, list=19%, signal=44%
TSUNODA_CISPLATIN_RESISTANCE_DN	TSUNODA_CISPLATIN_RESISTANCE_DN		18	-0.53756464	-1.3284087	0.16949153	1	1	764	tags=28%, list=7%, signal=30%
COLIN_PILOCYTIC_ASTROCYTOMA_VS_GLIOBLASTOMA_DN	COLIN_PILOCYTIC_ASTROCYTOMA_VS_GLIOBLASTOMA_DN		16	-0.5112519	-1.3248776	0.15789473	1	1	2607	tags=44%, list=23%, signal=57%
FIRESTEIN_PROLIFERATION	FIRESTEIN_PROLIFERATION		89	-0.3571781	-1.3245069	0.0754717	1	1	3215	tags=42%, list=29%, signal=58%
REACTOME_METABOLISM_OF_LIPIDS_AND_LIPOPROTEINS	REACTOME_METABOLISM_OF_LIPIDS_AND_LIPOPROTEINS		154	-0.38376677	-1.3227496	0.11764706	1	1	2300	tags=31%, list=21%, signal=39%
DAIRKEE_TERT_TARGETS_DN	DAIRKEE_TERT_TARGETS_DN		41	-0.45790488	-1.3216516	0.09090909	1	1	1335	tags=22%, list=12%, signal=25%
XU_AKT1_TARGETS_6HR	XU_AKT1_TARGETS_6HR		17	-0.52914435	-1.3199916	0.13793103	1	1	2261	tags=41%, list=20%, signal=52%
MILI_PSEUDOPODIA	MILI_PSEUDOPODIA		22	-0.46421453	-1.3173045	0.14893617	1	1	2293	tags=32%, list=20%, signal=40%
CADWELL_ATG16L1_TARGETS_DN	CADWELL_ATG16L1_TARGETS_DN		36	-0.4067749	-1.3162792	0.0877193	1	1	1147	tags=19%, list=10%, signal=22%
HOSHIDA_LIVER_CANCER_SUBCLASS_S3	HOSHIDA_LIVER_CANCER_SUBCLASS_S3		200	-0.39926603	-1.3154014	0.0877193	1	1	3204	tags=45%, list=29%, signal=62%
BIOCARTA_TPO_PATHWAY	BIOCARTA_TPO_PATHWAY		17	-0.42242268	-1.3150629	0.16949153	1	1	3074	tags=47%, list=27%, signal=65%
HOFFMANN_IMMATURE_TO_MATURE_B_LYMPHOCYTE_DN	HOFFMANN_IMMATURE_TO_MATURE_B_LYMPHOCYTE_DN		24	-0.44936314	-1.3144113	0.09803922	1	1	1755	tags=33%, list=16%, signal=39%
TAKEDA_TARGETS_OF_NUP98_HOXA9_FUSION_3D_UP	TAKEDA_TARGETS_OF_NUP98_HOXA9_FUSION_3D_UP		83	-0.48340768	-1.3129601	0.118644066	1	1	3282	tags=60%, list=29%, signal=85%
KEGG_ALDOSTERONE_REGULATED_SODIUM_REABSORPTION	KEGG_ALDOSTERONE_REGULATED_SODIUM_REABSORPTION		25	-0.48538405	-1.3119788	0.18518518	1	1	2702	tags=48%, list=24%, signal=63%
KEGG_PPAR_SIGNALING_PATHWAY	KEGG_PPAR_SIGNALING_PATHWAY		51	-0.50239617	-1.311336	0.115384616	1	1	1188	tags=29%, list=11%, signal=33%
NIKOLSKY_MUTATED_AND_AMPLIFIED_IN_BREAST_CANCER	NIKOLSKY_MUTATED_AND_AMPLIFIED_IN_BREAST_CANCER		38	-0.45644733	-1.3011451	0.1754386	1	1	2389	tags=37%, list=21%, signal=47%
LEE_LIVER_CANCER_MYC_TGFA_DN	LEE_LIVER_CANCER_MYC_TGFA_DN		50	-0.5097028	-1.2994037	0.16981132	1	1	1304	tags=36%, list=12%, signal=41%
KEGG_CITRATE_CYCLE_TCA_CYCLE	KEGG_CITRATE_CYCLE_TCA_CYCLE		24	-0.42694518	-1.2986814	0.20930232	1	1	4271	tags=58%, list=38%, signal=94%
IVANOVA_HEMATOPOIESIS_STEM_CELL_AND_PROGENITOR	IVANOVA_HEMATOPOIESIS_STEM_CELL_AND_PROGENITOR		152	-0.3437524	-1.2976195	0.05357143	1	1	2859	tags=30%, list=26%, signal=40%
BREDEMEYER_RAG_SIGNALING_NOT_VIA_ATM_UP	BREDEMEYER_RAG_SIGNALING_NOT_VIA_ATM_UP		29	-0.47541875	-1.2953029	0.11764706	1	1	1171	tags=28%, list=10%, signal=31%
CAIRO_HEPATOBLASTOMA_DN	CAIRO_HEPATOBLASTOMA_DN		174	-0.4021848	-1.2894452	0.074074075	1	1	2202	tags=34%, list=20%, signal=42%
CAIRO_LIVER_DEVELOPMENT_DN	CAIRO_LIVER_DEVELOPMENT_DN		177	-0.4241475	-1.2891139	0.071428575	1	1	2152	tags=36%, list=19%, signal=43%
RODWELL_AGING_KIDNEY_NO_BLOOD_DN	RODWELL_AGING_KIDNEY_NO_BLOOD_DN		72	-0.39521173	-1.287762	0.1590909	1	1	1988	tags=28%, list=18%, signal=34%
XU_CREBBP_TARGETS_DN	XU_CREBBP_TARGETS_DN		34	-0.43167615	-1.2867646	0.23214285	1	1	2768	tags=38%, list=25%, signal=51%
ELVIDGE_HIF1A_AND_HIF2A_TARGETS_UP	ELVIDGE_HIF1A_AND_HIF2A_TARGETS_UP		26	-0.4338768	-1.2854285	0.22033899	1	1	3646	tags=54%, list=33%, signal=80%
TANG_SENESCENCE_TP53_TARGETS_UP	TANG_SENESCENCE_TP53_TARGETS_UP		16	-0.5425747	-1.2845705	0.15254237	1	1	2207	tags=63%, list=20%, signal=78%
ACEVEDO_METHYLATED_IN_LIVER_CANCER_DN	ACEVEDO_METHYLATED_IN_LIVER_CANCER_DN		317	-0.35841924	-1.2819675	0.10909091	1	1	2344	tags=31%, list=21%, signal=38%
BROWNE_HCMV_INFECTION_1HR_DN	BROWNE_HCMV_INFECTION_1HR_DN		121	-0.3096837	-1.280889	0.15	1	1	3612	tags=36%, list=32%, signal=53%
RICKMAN_HEAD_AND_NECK_CANCER_E	RICKMAN_HEAD_AND_NECK_CANCER_E		44	-0.50859666	-1.2773949	0.15	1	1	1863	tags=36%, list=17%, signal=43%
HADDAD_T_LYMPHOCYTE_AND_NK_PROGENITOR_DN	HADDAD_T_LYMPHOCYTE_AND_NK_PROGENITOR_DN		47	-0.46576807	-1.2770572	0.14925373	1	1	2456	tags=49%, list=22%, signal=62%
YAO_TEMPORAL_RESPONSE_TO_PROGESTERONE_CLUSTER_1	YAO_TEMPORAL_RESPONSE_TO_PROGESTERONE_CLUSTER_1		58	-0.44430646	-1.2747083	0.12068965	1	1	2939	tags=45%, list=26%, signal=60%
CAIRO_HEPATOBLASTOMA_CLASSES_DN	CAIRO_HEPATOBLASTOMA_CLASSES_DN		118	-0.42353776	-1.2744457	0.2037037	1	1	2302	tags=36%, list=21%, signal=44%
SANA_RESPONSE_TO_IFNG_UP	SANA_RESPONSE_TO_IFNG_UP		33	-0.5615797	-1.2738178	0.18181819	1	1	3118	tags=64%, list=28%, signal=88%
DAUER_STAT3_TARGETS_DN	DAUER_STAT3_TARGETS_DN		23	-0.59574276	-1.2734609	0.22807017	1	1	3257	tags=70%, list=29%, signal=98%
REACTOME_METABOLISM_OF_CARBOHYDRATES	REACTOME_METABOLISM_OF_CARBOHYDRATES		80	-0.34906626	-1.2726812	0.125	1	1	1738	tags=21%, list=16%, signal=25%
XU_HGF_TARGETS_REPRESSED_BY_AKT1_DN	XU_HGF_TARGETS_REPRESSED_BY_AKT1_DN		46	-0.39957947	-1.2715583	0.11666667	1	1	2332	tags=35%, list=21%, signal=44%
KEGG_T_CELL_RECEPTOR_SIGNALING_PATHWAY	KEGG_T_CELL_RECEPTOR_SIGNALING_PATHWAY		68	-0.40289384	-1.2714244	0.13461539	1	1	2650	tags=38%, list=24%, signal=50%
TAKEDA_TARGETS_OF_NUP98_HOXA9_FUSION_10D_UP	TAKEDA_TARGETS_OF_NUP98_HOXA9_FUSION_10D_UP		89	-0.45970172	-1.2697834	0.12698413	1	1	3048	tags=53%, list=27%, signal=72%
RHEIN_ALL_GLUCOCORTICOID_THERAPY_UP	RHEIN_ALL_GLUCOCORTICOID_THERAPY_UP		47	-0.42405844	-1.269467	0.1754386	1	1	2212	tags=36%, list=20%, signal=45%
SASSON_RESPONSE_TO_GONADOTROPHINS_UP	SASSON_RESPONSE_TO_GONADOTROPHINS_UP		49	-0.36435756	-1.2693363	0.25	1	1	320	tags=12%, list=3%, signal=13%
VALK_AML_CLUSTER_6	VALK_AML_CLUSTER_6		19	-0.51008636	-1.2682823	0.13461539	1	1	2142	tags=47%, list=19%, signal=58%
REACTOME_PHOSPHOLIPASE_CMEDIATED_CASCADE	REACTOME_PHOSPHOLIPASE_CMEDIATED_CASCADE		16	-0.51460844	-1.2681694	0.14545454	1	1	3120	tags=50%, list=28%, signal=69%
KEGG_INOSITOL_PHOSPHATE_METABOLISM	KEGG_INOSITOL_PHOSPHATE_METABOLISM		28	-0.3800959	-1.2667567	0.20754717	1	1	2396	tags=25%, list=21%, signal=32%
TARTE_PLASMA_CELL_VS_B_LYMPHOCYTE_DN	TARTE_PLASMA_CELL_VS_B_LYMPHOCYTE_DN		26	-0.5223575	-1.2666314	0.20338982	1	1	2456	tags=50%, list=22%, signal=64%
YEGNASUBRAMANIAN_PROSTATE_CANCER	YEGNASUBRAMANIAN_PROSTATE_CANCER		70	-0.41126284	-1.2662963	0.11111111	1	1	2145	tags=33%, list=19%, signal=40%
GRUETZMANN_PANCREATIC_CANCER_DN	GRUETZMANN_PANCREATIC_CANCER_DN		147	-0.33198532	-1.2648776	0.12280702	1	1	3812	tags=41%, list=34%, signal=62%
KEGG_DRUG_METABOLISM_OTHER_ENZYMES	KEGG_DRUG_METABOLISM_OTHER_ENZYMES		18	-0.45475104	-1.264827	0.16071428	1	1	1265	tags=28%, list=11%, signal=31%
KLEIN_PRIMARY_EFFUSION_LYMPHOMA_DN	KLEIN_PRIMARY_EFFUSION_LYMPHOMA_DN		37	-0.47907636	-1.262873	0.15789473	1	1	3081	tags=46%, list=28%, signal=63%
REACTOME_TOLL_LIKE_RECEPTOR_4_CASCADE	REACTOME_TOLL_LIKE_RECEPTOR_4_CASCADE		18	-0.47323284	-1.2624834	0.21428572	1	1	3660	tags=56%, list=33%, signal=82%
REACTOME_FRS2MEDIATED_CASCADE	REACTOME_FRS2MEDIATED_CASCADE		19	-0.49634248	-1.2617661	0.14285715	1	1	3120	tags=47%, list=28%, signal=66%
REACTOME_INORGANIC_CATION_ANION_SLC_TRANSPORTERS	REACTOME_INORGANIC_CATION_ANION_SLC_TRANSPORTERS		64	-0.43487307	-1.2612103	0.07272727	1	1	2260	tags=41%, list=20%, signal=51%
LIANG_HEMATOPOIESIS_STEM_CELL_NUMBER_LARGE_VS_TINY_DN	LIANG_HEMATOPOIESIS_STEM_CELL_NUMBER_LARGE_VS_TINY_DN		33	-0.36757785	-1.2607841	0.13725491	1	1	3265	tags=39%, list=29%, signal=55%
HEIDENBLAD_AMPLICON_12P11_12_DN	HEIDENBLAD_AMPLICON_12P11_12_DN		17	-0.48019898	-1.2604446	0.23404256	1	1	3022	tags=47%, list=27%, signal=64%
REACTOME_FGFR_LIGAND_BINDING_AND_ACTIVATION	REACTOME_FGFR_LIGAND_BINDING_AND_ACTIVATION		20	-0.4611567	-1.2597891	0.22222222	1	1	3120	tags=40%, list=28%, signal=55%
OUILLETTE_CLL_13Q14_DELETION_UP	OUILLETTE_CLL_13Q14_DELETION_UP		33	-0.3684899	-1.2586701	0.09615385	1	1	3136	tags=33%, list=28%, signal=46%
JAZAG_TGFB1_SIGNALING_VIA_SMAD4_DN	JAZAG_TGFB1_SIGNALING_VIA_SMAD4_DN		42	-0.39049184	-1.2572067	0.16363636	1	1	3136	tags=36%, list=28%, signal=49%
KEGG_PROXIMAL_TUBULE_BICARBONATE_RECLAMATION	KEGG_PROXIMAL_TUBULE_BICARBONATE_RECLAMATION		16	-0.5317718	-1.2560873	0.21052632	1	1	2025	tags=38%, list=18%, signal=46%
GOLDRATH_IMMUNE_MEMORY	GOLDRATH_IMMUNE_MEMORY		52	-0.42279136	-1.2545195	0.21428572	1	1	3227	tags=44%, list=29%, signal=62%
BIOCARTA_INSULIN_PATHWAY	BIOCARTA_INSULIN_PATHWAY		15	-0.43130508	-1.2541271	0.18867925	1	1	3074	tags=47%, list=27%, signal=64%
KEGG_LYSOSOME	KEGG_LYSOSOME		82	-0.34009647	-1.2535247	0.22	1	1	3355	tags=33%, list=30%, signal=47%
REACTOME_TRANSMEMBRANE_TRANSPORT_OF_SMALL_MOLECULES	REACTOME_TRANSMEMBRANE_TRANSPORT_OF_SMALL_MOLECULES		145	-0.35188523	-1.253355	0.06557377	1	1	2260	tags=30%, list=20%, signal=37%
KONDO_PROSTATE_CANCER_WITH_H3K27ME3	KONDO_PROSTATE_CANCER_WITH_H3K27ME3		81	-0.48276892	-1.2531621	0.18518518	1	1	2923	tags=57%, list=26%, signal=76%
KEGG_NATURAL_KILLER_CELL_MEDIATED_CYTOTOXICITY	KEGG_NATURAL_KILLER_CELL_MEDIATED_CYTOTOXICITY		64	-0.40263164	-1.249746	0.15789473	1	1	2556	tags=38%, list=23%, signal=48%
RIGGINS_TAMOXIFEN_RESISTANCE_UP	RIGGINS_TAMOXIFEN_RESISTANCE_UP		45	-0.42024994	-1.246911	0.20408164	1	1	2525	tags=36%, list=23%, signal=46%
VECCHI_GASTRIC_CANCER_EARLY_DN	VECCHI_GASTRIC_CANCER_EARLY_DN		188	-0.4508526	-1.2460079	0.15384616	1	1	2225	tags=41%, list=20%, signal=51%
KEGG_TYPE_II_DIABETES_MELLITUS	KEGG_TYPE_II_DIABETES_MELLITUS		28	-0.43453187	-1.245656	0.17857143	1	1	1547	tags=29%, list=14%, signal=33%
RIZ_ERYTHROID_DIFFERENTIATION_6HR	RIZ_ERYTHROID_DIFFERENTIATION_6HR		29	-0.48107538	-1.2452996	0.16	1	1	2748	tags=48%, list=25%, signal=64%
KEGG_COLORECTAL_CANCER	KEGG_COLORECTAL_CANCER		36	-0.38559332	-1.2445799	0.18181819	1	1	2763	tags=39%, list=25%, signal=51%
MISHRA_CARCINOMA_ASSOCIATED_FIBROBLAST_DN	MISHRA_CARCINOMA_ASSOCIATED_FIBROBLAST_DN		17	-0.53242034	-1.2440026	0.22222222	1	1	1717	tags=35%, list=15%, signal=42%
KEGG_TYROSINE_METABOLISM	KEGG_TYROSINE_METABOLISM		27	-0.43956426	-1.2419496	0.18867925	1	1	2581	tags=37%, list=23%, signal=48%
HOSHIDA_LIVER_CANCER_LATE_RECURRENCE_UP	HOSHIDA_LIVER_CANCER_LATE_RECURRENCE_UP		41	-0.4285292	-1.2418339	0.15789473	1	1	1804	tags=32%, list=16%, signal=38%
SHIPP_DLBCL_VS_FOLLICULAR_LYMPHOMA_DN	SHIPP_DLBCL_VS_FOLLICULAR_LYMPHOMA_DN		29	-0.47588626	-1.2404726	0.14814815	1	1	2981	tags=52%, list=27%, signal=70%
KEGG_COMPLEMENT_AND_COAGULATION_CASCADES	KEGG_COMPLEMENT_AND_COAGULATION_CASCADES		54	-0.48271132	-1.240263	0.22222222	1	1	3018	tags=57%, list=27%, signal=78%
TANAKA_METHYLATED_IN_ESOPHAGEAL_CARCINOMA	TANAKA_METHYLATED_IN_ESOPHAGEAL_CARCINOMA		55	-0.34880298	-1.2398897	0.1754386	1	1	2979	tags=29%, list=27%, signal=39%
YAO_TEMPORAL_RESPONSE_TO_PROGESTERONE_CLUSTER_6	YAO_TEMPORAL_RESPONSE_TO_PROGESTERONE_CLUSTER_6		50	-0.45493892	-1.2390834	0.10869565	1	1	2609	tags=44%, list=23%, signal=57%
KEGG_ANTIGEN_PROCESSING_AND_PRESENTATION	KEGG_ANTIGEN_PROCESSING_AND_PRESENTATION		34	-0.37429455	-1.2388153	0.21428572	1	1	4726	tags=59%, list=42%, signal=101%
ZHU_CMV_8_HR_UP	ZHU_CMV_8_HR_UP		21	-0.49953377	-1.2382691	0.19298245	1	1	3086	tags=52%, list=28%, signal=72%
ST_T_CELL_SIGNAL_TRANSDUCTION	ST_T_CELL_SIGNAL_TRANSDUCTION		33	-0.44471642	-1.233882	0.22950819	1	1	2544	tags=42%, list=23%, signal=55%
ACEVEDO_LIVER_CANCER_DN	ACEVEDO_LIVER_CANCER_DN		330	-0.31640682	-1.2315047	0.14285715	1	1	2465	tags=26%, list=22%, signal=32%
KEGG_STARCH_AND_SUCROSE_METABOLISM	KEGG_STARCH_AND_SUCROSE_METABOLISM		21	-0.46927896	-1.2298825	0.16666667	1	1	1725	tags=38%, list=15%, signal=45%
REACTOME_ACTIVATED_TLR4_SIGNALLING	REACTOME_ACTIVATED_TLR4_SIGNALLING		15	-0.46126202	-1.2297621	0.24528302	1	1	3660	tags=53%, list=33%, signal=79%
SASSON_RESPONSE_TO_FORSKOLIN_UP	SASSON_RESPONSE_TO_FORSKOLIN_UP		49	-0.35938138	-1.2271657	0.20689656	1	1	320	tags=12%, list=3%, signal=13%
KEGG_VALINE_LEUCINE_AND_ISOLEUCINE_DEGRADATION	KEGG_VALINE_LEUCINE_AND_ISOLEUCINE_DEGRADATION		35	-0.44942054	-1.2270883	0.26086956	1	1	3965	tags=66%, list=35%, signal=101%
REACTOME_PEROXISOMAL_LIPID_METABOLISM	REACTOME_PEROXISOMAL_LIPID_METABOLISM		15	-0.5296411	-1.226393	0.26666668	1	1	3637	tags=60%, list=32%, signal=89%
ROSS_AML_OF_FAB_M7_TYPE	ROSS_AML_OF_FAB_M7_TYPE		51	-0.40588993	-1.2248337	0.20754717	1	1	1481	tags=25%, list=13%, signal=29%
WANG_PROSTATE_CANCER_ANDROGEN_INDEPENDENT	WANG_PROSTATE_CANCER_ANDROGEN_INDEPENDENT		35	-0.3458763	-1.2230912	0.17307693	1	1	2624	tags=31%, list=23%, signal=41%
KUMAR_TARGETS_OF_MLL_AF9_FUSION	KUMAR_TARGETS_OF_MLL_AF9_FUSION		310	-0.33983412	-1.2206366	0.15873016	1	1	2647	tags=34%, list=24%, signal=43%
ICHIBA_GRAFT_VERSUS_HOST_DISEASE_35D_DN	ICHIBA_GRAFT_VERSUS_HOST_DISEASE_35D_DN		42	-0.46834928	-1.2205207	0.26785713	1	1	3524	tags=52%, list=31%, signal=76%
ASTIER_INTEGRIN_SIGNALING	ASTIER_INTEGRIN_SIGNALING		36	-0.38189462	-1.217239	0.17857143	1	1	2334	tags=28%, list=21%, signal=35%
ACEVEDO_LIVER_CANCER_WITH_H3K27ME3_UP	ACEVEDO_LIVER_CANCER_WITH_H3K27ME3_UP		121	-0.39709347	-1.2166328	0.22033899	1	1	2441	tags=36%, list=22%, signal=46%
KEGG_ARACHIDONIC_ACID_METABOLISM	KEGG_ARACHIDONIC_ACID_METABOLISM		34	-0.44298247	-1.2145959	0.16981132	1	1	1384	tags=38%, list=12%, signal=43%
KEGG_LYSINE_DEGRADATION	KEGG_LYSINE_DEGRADATION		28	-0.41748336	-1.2141192	0.25	1	1	1175	tags=25%, list=10%, signal=28%
PAL_PRMT5_TARGETS_DN	PAL_PRMT5_TARGETS_DN		28	-0.4387776	-1.2122905	0.19607843	1	1	1866	tags=25%, list=17%, signal=30%
REACTOME_IRS_RELATED_EVENTS	REACTOME_IRS_RELATED_EVENTS		52	-0.33550593	-1.2122195	0.1632653	1	1	3120	tags=37%, list=28%, signal=50%
CORRE_MULTIPLE_MYELOMA_UP	CORRE_MULTIPLE_MYELOMA_UP		38	-0.47002164	-1.2101557	0.18333334	1	1	1712	tags=37%, list=15%, signal=43%
ROPERO_HDAC2_TARGETS	ROPERO_HDAC2_TARGETS		53	-0.38559815	-1.2095078	0.1724138	1	1	2935	tags=40%, list=26%, signal=53%
KEGG_ARGININE_AND_PROLINE_METABOLISM	KEGG_ARGININE_AND_PROLINE_METABOLISM		38	-0.42307556	-1.2094833	0.18032786	1	1	2299	tags=34%, list=21%, signal=43%
BIOCARTA_MTOR_PATHWAY	BIOCARTA_MTOR_PATHWAY		16	-0.37589258	-1.2079598	0.22222222	1	1	2396	tags=25%, list=21%, signal=32%
BROWNE_HCMV_INFECTION_16HR_DN	BROWNE_HCMV_INFECTION_16HR_DN		50	-0.41931275	-1.2059667	0.15517241	1	1	2735	tags=42%, list=24%, signal=55%
RAMALHO_STEMNESS_DN	RAMALHO_STEMNESS_DN		57	-0.4330072	-1.2034426	0.24615385	1	1	3454	tags=46%, list=31%, signal=66%
DIAZ_CHRONIC_MEYLOGENOUS_LEUKEMIA_DN	DIAZ_CHRONIC_MEYLOGENOUS_LEUKEMIA_DN		80	-0.40035227	-1.2020489	0.19672132	1	1	2240	tags=35%, list=20%, signal=43%
REACTOME_NEUROTRANSMITTER_RELEASE_CYCLE	REACTOME_NEUROTRANSMITTER_RELEASE_CYCLE		18	-0.47057274	-1.201109	0.15384616	1	1	815	tags=28%, list=7%, signal=30%
BOYLAN_MULTIPLE_MYELOMA_C_UP	BOYLAN_MULTIPLE_MYELOMA_C_UP		19	-0.44023007	-1.1982712	0.26530612	1	1	2748	tags=37%, list=25%, signal=49%
ZHAN_MULTIPLE_MYELOMA_UP	ZHAN_MULTIPLE_MYELOMA_UP		31	-0.31291774	-1.198265	0.3148148	1	1	4222	tags=48%, list=38%, signal=77%
REACTOME_METABOLISM_OF_AMINO_ACIDS	REACTOME_METABOLISM_OF_AMINO_ACIDS		129	-0.32464144	-1.1976702	0.1509434	1	1	2299	tags=25%, list=21%, signal=31%
TONKS_TARGETS_OF_RUNX1_RUNX1T1_FUSION_MONOCYTE_DN	TONKS_TARGETS_OF_RUNX1_RUNX1T1_FUSION_MONOCYTE_DN		32	-0.487538	-1.1962087	0.23214285	1	1	3405	tags=63%, list=30%, signal=90%
ROVERSI_GLIOMA_LOH_REGIONS	ROVERSI_GLIOMA_LOH_REGIONS		28	-0.43131638	-1.1959819	0.23636363	1	1	2774	tags=39%, list=25%, signal=52%
HADDAD_T_LYMPHOCYTE_AND_NK_PROGENITOR_UP	HADDAD_T_LYMPHOCYTE_AND_NK_PROGENITOR_UP		44	-0.39130747	-1.1949077	0.21052632	1	1	3368	tags=43%, list=30%, signal=62%
FONTAINE_PAPILLARY_THYROID_CARCINOMA_UP	FONTAINE_PAPILLARY_THYROID_CARCINOMA_UP		35	-0.39962336	-1.1932904	0.2264151	1	1	3215	tags=49%, list=29%, signal=68%
KORKOLA_YOLK_SAC_TUMOR	KORKOLA_YOLK_SAC_TUMOR		32	-0.44478336	-1.1917877	0.24074075	1	1	2410	tags=34%, list=22%, signal=44%
REACTOME_NUCLEAR_RECEPTOR_TRANSCRIPTION_PATHWAY	REACTOME_NUCLEAR_RECEPTOR_TRANSCRIPTION_PATHWAY		38	-0.37656766	-1.1898934	0.2	1	1	2848	tags=39%, list=25%, signal=53%
NAKAJIMA_EOSINOPHIL	NAKAJIMA_EOSINOPHIL		15	-0.5068042	-1.1897366	0.21311475	1	1	1097	tags=33%, list=10%, signal=37%
MORI_SMALL_PRE_BII_LYMPHOCYTE_UP	MORI_SMALL_PRE_BII_LYMPHOCYTE_UP		49	-0.3551606	-1.1872814	0.2631579	1	1	2244	tags=29%, list=20%, signal=36%
BENPORATH_PRC2_TARGETS	BENPORATH_PRC2_TARGETS		355	-0.37309918	-1.1868075	0.20689656	1	1	2148	tags=30%, list=19%, signal=36%
KEGG_B_CELL_RECEPTOR_SIGNALING_PATHWAY	KEGG_B_CELL_RECEPTOR_SIGNALING_PATHWAY		46	-0.40685555	-1.186609	0.2037037	1	1	3074	tags=39%, list=27%, signal=54%
BIOCARTA_ALK_PATHWAY	BIOCARTA_ALK_PATHWAY		22	-0.40814957	-1.1861186	0.23333333	1	1	1238	tags=18%, list=11%, signal=20%
KEGG_SPHINGOLIPID_METABOLISM	KEGG_SPHINGOLIPID_METABOLISM		22	-0.43143135	-1.1851445	0.26530612	1	1	1760	tags=36%, list=16%, signal=43%
BONCI_TARGETS_OF_MIR15A_AND_MIR16_1	BONCI_TARGETS_OF_MIR15A_AND_MIR16_1		53	-0.37676838	-1.1826105	0.21052632	1	1	2672	tags=34%, list=24%, signal=44%
BIOCARTA_RAC1_PATHWAY	BIOCARTA_RAC1_PATHWAY		18	-0.48937944	-1.1824043	0.3	1	1	2396	tags=39%, list=21%, signal=49%
XU_GH1_EXOGENOUS_TARGETS_UP	XU_GH1_EXOGENOUS_TARGETS_UP		18	-0.48045167	-1.1817752	0.24528302	1	1	3031	tags=44%, list=27%, signal=61%
KEGG_DILATED_CARDIOMYOPATHY	KEGG_DILATED_CARDIOMYOPATHY		63	-0.41838682	-1.1817533	0.22807017	1	1	2543	tags=38%, list=23%, signal=49%
STOSSI_RESPONSE_TO_ESTRADIOL	STOSSI_RESPONSE_TO_ESTRADIOL		26	-0.43480772	-1.1817352	0.23728813	1	1	1722	tags=19%, list=15%, signal=23%
DORSAM_HOXA9_TARGETS_DN	DORSAM_HOXA9_TARGETS_DN		17	-0.47731942	-1.1813365	0.24074075	1	1	634	tags=24%, list=6%, signal=25%
REACTOME_STEROID_METABOLISM	REACTOME_STEROID_METABOLISM		50	-0.3828479	-1.1808217	0.18867925	1	1	1331	tags=22%, list=12%, signal=25%
BIOCARTA_DC_PATHWAY	BIOCARTA_DC_PATHWAY		15	-0.5007846	-1.179664	0.24489796	1	1	1333	tags=27%, list=12%, signal=30%
BOYAULT_LIVER_CANCER_SUBCLASS_G3_DN	BOYAULT_LIVER_CANCER_SUBCLASS_G3_DN		35	-0.45292392	-1.1793553	0.1923077	1	1	2261	tags=40%, list=20%, signal=50%
FERREIRA_EWINGS_SARCOMA_UNSTABLE_VS_STABLE_DN	FERREIRA_EWINGS_SARCOMA_UNSTABLE_VS_STABLE_DN		56	-0.33781904	-1.1778777	0.27906978	1	1	2459	tags=30%, list=22%, signal=39%
REACTOME_IMMUNOREGULATORY_INTERACTIONS_BETWEEN_A_LYMPHOID_AND_A_NON_LYMPHOID_CELL	REACTOME_IMMUNOREGULATORY_INTERACTIONS_BETWEEN_A_LYMPHOID_AND_A_NON_LYMPHOID_CELL		33	-0.46844915	-1.1777278	0.2857143	1	1	1417	tags=30%, list=13%, signal=35%
KEGG_RIG_I_LIKE_RECEPTOR_SIGNALING_PATHWAY	KEGG_RIG_I_LIKE_RECEPTOR_SIGNALING_PATHWAY		34	-0.35273457	-1.1773673	0.25	1	1	4676	tags=50%, list=42%, signal=86%
BIOCARTA_PPARA_PATHWAY	BIOCARTA_PPARA_PATHWAY		35	-0.43068266	-1.1750952	0.31707317	1	1	2410	tags=37%, list=22%, signal=47%
FULCHER_INFLAMMATORY_RESPONSE_LECTIN_VS_LPS_DN	FULCHER_INFLAMMATORY_RESPONSE_LECTIN_VS_LPS_DN		235	-0.38330454	-1.1744549	0.19298245	1	1	2613	tags=35%, list=23%, signal=45%
WHITEHURST_PACLITAXEL_SENSITIVITY	WHITEHURST_PACLITAXEL_SENSITIVITY		18	-0.44326475	-1.1731082	0.3265306	1	1	1034	tags=22%, list=9%, signal=24%
REACTOME_AMINO_ACID_TRANSPORT_ACROSS_THE_PLASMA_MEMBRANE	REACTOME_AMINO_ACID_TRANSPORT_ACROSS_THE_PLASMA_MEMBRANE		23	-0.47444183	-1.1727363	0.27272728	1	1	2125	tags=43%, list=19%, signal=54%
BIOCARTA_PDGF_PATHWAY	BIOCARTA_PDGF_PATHWAY		22	-0.4030098	-1.171884	0.28301886	1	1	3400	tags=50%, list=30%, signal=72%
OSADA_ASCL1_TARGETS_UP	OSADA_ASCL1_TARGETS_UP		31	-0.4278723	-1.1714541	0.23636363	1	1	1075	tags=29%, list=10%, signal=32%
REACTOME_TCR_SIGNALING	REACTOME_TCR_SIGNALING		32	-0.45612693	-1.1713953	0.30508474	1	1	2544	tags=44%, list=23%, signal=56%
TURASHVILI_BREAST_LOBULAR_CARCINOMA_VS_LOBULAR_NORMAL_UP	TURASHVILI_BREAST_LOBULAR_CARCINOMA_VS_LOBULAR_NORMAL_UP		54	-0.430529	-1.1704699	0.20833333	1	1	1940	tags=33%, list=17%, signal=40%
GRESHOCK_CANCER_COPY_NUMBER_UP	GRESHOCK_CANCER_COPY_NUMBER_UP		201	-0.28249985	-1.1703297	0.171875	1	1	2425	tags=21%, list=22%, signal=26%
KEGG_BETA_ALANINE_METABOLISM	KEGG_BETA_ALANINE_METABOLISM		19	-0.4524992	-1.1696501	0.29090908	1	1	2933	tags=53%, list=26%, signal=71%
BIOCARTA_PGC1A_PATHWAY	BIOCARTA_PGC1A_PATHWAY		16	-0.46573123	-1.1687886	0.34	1	1	2807	tags=50%, list=25%, signal=67%
REACTOME_SLC_MEDIATED_TRANSMEMBRANE_TRANSPORT	REACTOME_SLC_MEDIATED_TRANSMEMBRANE_TRANSPORT		115	-0.36936823	-1.1685442	0.18181819	1	1	2584	tags=35%, list=23%, signal=45%
RAMASWAMY_METASTASIS_DN	RAMASWAMY_METASTASIS_DN		38	-0.41584834	-1.1657591	0.25862068	1	1	737	tags=18%, list=7%, signal=20%
BAELDE_DIABETIC_NEPHROPATHY_DN	BAELDE_DIABETIC_NEPHROPATHY_DN		22	-0.53362656	-1.1652975	0.30612245	1	1	1954	tags=55%, list=17%, signal=66%
KEGG_VASCULAR_SMOOTH_MUSCLE_CONTRACTION	KEGG_VASCULAR_SMOOTH_MUSCLE_CONTRACTION		74	-0.3480197	-1.1644317	0.25	1	1	1416	tags=22%, list=13%, signal=25%
KEGG_NEUROTROPHIN_SIGNALING_PATHWAY	KEGG_NEUROTROPHIN_SIGNALING_PATHWAY		68	-0.30545452	-1.1632832	0.30769232	1	1	3115	tags=35%, list=28%, signal=49%
BONOME_OVARIAN_CANCER_POOR_SURVIVAL_UP	BONOME_OVARIAN_CANCER_POOR_SURVIVAL_UP		20	-0.442358	-1.1614143	0.23529412	1	1	4558	tags=65%, list=41%, signal=109%
YAGI_AML_WITH_11Q23_REARRANGED	YAGI_AML_WITH_11Q23_REARRANGED		231	-0.29966167	-1.1609216	0.3018868	1	1	3274	tags=33%, list=29%, signal=46%
REACTOME_GLUCOSE_TRANSPORT	REACTOME_GLUCOSE_TRANSPORT		25	-0.38358247	-1.160617	0.3090909	1	1	1738	tags=24%, list=16%, signal=28%
RIZKI_TUMOR_INVASIVENESS_3D_UP	RIZKI_TUMOR_INVASIVENESS_3D_UP		121	-0.3101983	-1.1587536	0.22950819	1	1	2811	tags=32%, list=25%, signal=43%
BIOCARTA_TCR_PATHWAY	BIOCARTA_TCR_PATHWAY		29	-0.40564618	-1.1585683	0.25454545	1	1	1606	tags=31%, list=14%, signal=36%
ACEVEDO_LIVER_CANCER_WITH_H3K9ME3_UP	ACEVEDO_LIVER_CANCER_WITH_H3K9ME3_UP		46	-0.43599537	-1.1585501	0.26923078	1	1	2427	tags=43%, list=22%, signal=55%
CERVERA_SDHB_TARGETS_1_UP	CERVERA_SDHB_TARGETS_1_UP		55	-0.42510822	-1.1585218	0.18644068	1	1	1263	tags=27%, list=11%, signal=31%
CAMPS_COLON_CANCER_COPY_NUMBER_DN	CAMPS_COLON_CANCER_COPY_NUMBER_DN		18	-0.4634214	-1.1582547	0.24074075	1	1	1046	tags=22%, list=9%, signal=24%
ASGHARZADEH_NEUROBLASTOMA_POOR_SURVIVAL_DN	ASGHARZADEH_NEUROBLASTOMA_POOR_SURVIVAL_DN		20	-0.44173244	-1.1567563	0.3148148	1	1	2070	tags=35%, list=18%, signal=43%
REACTOME_SHCMEDIATED_CASCADE	REACTOME_SHCMEDIATED_CASCADE		16	-0.43797553	-1.1556833	0.34042552	1	1	2714	tags=38%, list=24%, signal=49%
ZHAN_MULTIPLE_MYELOMA_HP_UP	ZHAN_MULTIPLE_MYELOMA_HP_UP		26	-0.3815488	-1.1538707	0.25396827	1	1	2148	tags=27%, list=19%, signal=33%
NAKAYAMA_SOFT_TISSUE_TUMORS_PCA2_DN	NAKAYAMA_SOFT_TISSUE_TUMORS_PCA2_DN		52	-0.5041344	-1.1535486	0.29411766	1	1	2225	tags=44%, list=20%, signal=55%
YAGI_AML_WITH_INV_16_TRANSLOCATION	YAGI_AML_WITH_INV_16_TRANSLOCATION		253	-0.2838747	-1.1511617	0.28070176	1	1	3021	tags=29%, list=27%, signal=39%
BIOCARTA_FMLP_PATHWAY	BIOCARTA_FMLP_PATHWAY		25	-0.38267446	-1.1507088	0.30357143	1	1	3074	tags=44%, list=27%, signal=61%
DER_IFN_ALPHA_RESPONSE_UP	DER_IFN_ALPHA_RESPONSE_UP		43	-0.3776125	-1.1493281	0.27868852	1	1	3986	tags=44%, list=36%, signal=68%
BOYLAN_MULTIPLE_MYELOMA_C_CLUSTER_UP	BOYLAN_MULTIPLE_MYELOMA_C_CLUSTER_UP		20	-0.3971358	-1.1490549	0.22222222	1	1	3419	tags=50%, list=31%, signal=72%
REACTOME_LIPOPROTEIN_METABOLISM	REACTOME_LIPOPROTEIN_METABOLISM		18	-0.47634202	-1.14886	0.33870968	1	1	2410	tags=50%, list=22%, signal=64%
MARTINEZ_RB1_TARGETS_DN	MARTINEZ_RB1_TARGETS_DN		394	-0.30466726	-1.1486017	0.26984128	1	1	2478	tags=26%, list=22%, signal=32%
KEGG_INSULIN_SIGNALING_PATHWAY	KEGG_INSULIN_SIGNALING_PATHWAY		86	-0.3188554	-1.1482346	0.1923077	1	1	3074	tags=29%, list=27%, signal=40%
BIOCARTA_IL2RB_PATHWAY	BIOCARTA_IL2RB_PATHWAY		23	-0.38530824	-1.1475422	0.3	1	1	2454	tags=35%, list=22%, signal=44%
ZHAN_MULTIPLE_MYELOMA_CD2_UP	ZHAN_MULTIPLE_MYELOMA_CD2_UP		20	-0.44738263	-1.1465511	0.27450982	1	1	2541	tags=35%, list=23%, signal=45%
MORI_PLASMA_CELL_DN	MORI_PLASMA_CELL_DN		15	-0.5556484	-1.1439666	0.31666666	1	1	1358	tags=33%, list=12%, signal=38%
BOYLAN_MULTIPLE_MYELOMA_PCA3_UP	BOYLAN_MULTIPLE_MYELOMA_PCA3_UP		32	-0.40378132	-1.1437875	0.2881356	1	1	1372	tags=25%, list=12%, signal=28%
KEGG_ADIPOCYTOKINE_SIGNALING_PATHWAY	KEGG_ADIPOCYTOKINE_SIGNALING_PATHWAY		35	-0.40039438	-1.143651	0.26	1	1	1227	tags=20%, list=11%, signal=22%
BIOCARTA_RAS_PATHWAY	BIOCARTA_RAS_PATHWAY		17	-0.43508875	-1.1436225	0.38297874	1	1	3559	tags=53%, list=32%, signal=77%
MORI_LARGE_PRE_BII_LYMPHOCYTE_DN	MORI_LARGE_PRE_BII_LYMPHOCYTE_DN		34	-0.48812017	-1.1433982	0.38181818	1	1	3117	tags=56%, list=28%, signal=77%
GUENTHER_GROWTH_SPHERICAL_VS_ADHERENT_UP	GUENTHER_GROWTH_SPHERICAL_VS_ADHERENT_UP		16	-0.45628405	-1.143037	0.27118644	1	1	757	tags=25%, list=7%, signal=27%
TARTE_PLASMA_CELL_VS_B_LYMPHOCYTE_UP	TARTE_PLASMA_CELL_VS_B_LYMPHOCYTE_UP		60	-0.343672	-1.1425991	0.26785713	1	1	2244	tags=28%, list=20%, signal=35%
ALONSO_METASTASIS_DN	ALONSO_METASTASIS_DN		15	-0.5134766	-1.1420814	0.3275862	1	1	2716	tags=47%, list=24%, signal=62%
VALK_AML_CLUSTER_12	VALK_AML_CLUSTER_12		23	-0.38651007	-1.1419742	0.26666668	1	1	1675	tags=22%, list=15%, signal=26%
VECCHI_GASTRIC_CANCER_ADVANCED_VS_EARLY_DN	VECCHI_GASTRIC_CANCER_ADVANCED_VS_EARLY_DN		78	-0.36951488	-1.1418768	0.25	1	1	1324	tags=24%, list=12%, signal=27%
EINAV_INTERFERON_SIGNATURE_IN_CANCER	EINAV_INTERFERON_SIGNATURE_IN_CANCER		15	-0.6051511	-1.140988	0.3272727	1	1	2985	tags=73%, list=27%, signal=100%
KEGG_GLYCEROPHOSPHOLIPID_METABOLISM	KEGG_GLYCEROPHOSPHOLIPID_METABOLISM		41	-0.33862686	-1.1407068	0.3392857	1	1	1804	tags=24%, list=16%, signal=29%
LU_AGING_BRAIN_UP	LU_AGING_BRAIN_UP		88	-0.3241632	-1.1406386	0.27419356	1	1	3968	tags=42%, list=35%, signal=65%
REACTOME_SIGNALING_IN_IMMUNE_SYSTEM	REACTOME_SIGNALING_IN_IMMUNE_SYSTEM		203	-0.3632321	-1.1381314	0.3114754	1	1	1937	tags=27%, list=17%, signal=32%
TAKEDA_TARGETS_OF_NUP98_HOXA9_FUSION_6HR_UP	TAKEDA_TARGETS_OF_NUP98_HOXA9_FUSION_6HR_UP		47	-0.43955567	-1.1374812	0.23529412	1	1	2212	tags=40%, list=20%, signal=50%
NIKOLSKY_BREAST_CANCER_8Q12_Q22_AMPLICON	NIKOLSKY_BREAST_CANCER_8Q12_Q22_AMPLICON		69	-0.33917314	-1.1358957	0.2777778	1	1	2094	tags=22%, list=19%, signal=27%
KRASNOSELSKAYA_ILF3_TARGETS_UP	KRASNOSELSKAYA_ILF3_TARGETS_UP		18	-0.50402886	-1.1348627	0.3018868	1	1	3806	tags=61%, list=34%, signal=92%
REACTOME_MTOR_SIGNALLING	REACTOME_MTOR_SIGNALLING		15	-0.39731398	-1.1347158	0.25531915	1	1	1394	tags=20%, list=12%, signal=23%
DACOSTA_ERCC3_ALLELE_XPCS_VS_TTD_UP	DACOSTA_ERCC3_ALLELE_XPCS_VS_TTD_UP		16	-0.5361142	-1.1342833	0.24528302	1	1	2693	tags=50%, list=24%, signal=66%
VANHARANTA_UTERINE_FIBROID_WITH_7Q_DELETION_DN	VANHARANTA_UTERINE_FIBROID_WITH_7Q_DELETION_DN		17	-0.39129785	-1.1337562	0.3137255	1	1	1875	tags=29%, list=17%, signal=35%
LU_TUMOR_ANGIOGENESIS_UP	LU_TUMOR_ANGIOGENESIS_UP		15	-0.46287727	-1.1327091	0.2888889	1	1	1996	tags=33%, list=18%, signal=41%
VERHAAK_AML_WITH_NPM1_MUTATED_DN	VERHAAK_AML_WITH_NPM1_MUTATED_DN		144	-0.36703342	-1.1320182	0.26666668	1	1	2545	tags=35%, list=23%, signal=44%
BOYLAN_MULTIPLE_MYELOMA_PCA1_UP	BOYLAN_MULTIPLE_MYELOMA_PCA1_UP		78	-0.4482755	-1.1312695	0.37096775	1	1	2456	tags=44%, list=22%, signal=55%
FLECHNER_BIOPSY_KIDNEY_TRANSPLANT_REJECTED_VS_OK_DN	FLECHNER_BIOPSY_KIDNEY_TRANSPLANT_REJECTED_VS_OK_DN		373	-0.28555304	-1.1300851	0.3018868	1	1	3940	tags=42%, list=35%, signal=63%
SMID_BREAST_CANCER_LUMINAL_A_UP	SMID_BREAST_CANCER_LUMINAL_A_UP		52	-0.48428026	-1.1300111	0.34	1	1	1665	tags=42%, list=15%, signal=49%
WEST_ADRENOCORTICAL_TUMOR_DN	WEST_ADRENOCORTICAL_TUMOR_DN		341	-0.33356056	-1.1298168	0.3148148	1	1	2649	tags=34%, list=24%, signal=43%
GRESHOCK_CANCER_COPY_NUMBER_DN	GRESHOCK_CANCER_COPY_NUMBER_DN		208	-0.27480066	-1.1288278	0.20634921	1	1	2425	tags=21%, list=22%, signal=26%
CHEBOTAEV_GR_TARGETS_UP	CHEBOTAEV_GR_TARGETS_UP		44	-0.3909572	-1.127796	0.2264151	1	1	1679	tags=27%, list=15%, signal=32%
BIOCARTA_CTLA4_PATHWAY	BIOCARTA_CTLA4_PATHWAY		15	-0.5283091	-1.1274948	0.37288135	1	1	1547	tags=47%, list=14%, signal=54%
PASQUALUCCI_LYMPHOMA_BY_GC_STAGE_DN	PASQUALUCCI_LYMPHOMA_BY_GC_STAGE_DN		94	-0.36290026	-1.124991	0.3508772	1	1	2995	tags=36%, list=27%, signal=49%
REACTOME_TOLL_RECEPTOR_CASCADES	REACTOME_TOLL_RECEPTOR_CASCADES		53	-0.32950142	-1.121461	0.3275862	1	1	3660	tags=43%, list=33%, signal=64%
LANDIS_BREAST_CANCER_PROGRESSION_DN	LANDIS_BREAST_CANCER_PROGRESSION_DN		57	-0.5208507	-1.1213192	0.3877551	1	1	1844	tags=46%, list=16%, signal=54%
JAATINEN_HEMATOPOIETIC_STEM_CELL_DN	JAATINEN_HEMATOPOIETIC_STEM_CELL_DN		136	-0.40158072	-1.1206363	0.3030303	1	1	2313	tags=36%, list=21%, signal=45%
BIOCARTA_EGF_PATHWAY	BIOCARTA_EGF_PATHWAY		20	-0.38676426	-1.118797	0.35714287	1	1	3400	tags=50%, list=30%, signal=72%
RASHI_RESPONSE_TO_IONIZING_RADIATION_4	RASHI_RESPONSE_TO_IONIZING_RADIATION_4		46	-0.32517648	-1.1183529	0.27118644	1	1	2570	tags=26%, list=23%, signal=34%
BIOCARTA_DEATH_PATHWAY	BIOCARTA_DEATH_PATHWAY		21	-0.41064876	-1.117949	0.375	1	1	3672	tags=43%, list=33%, signal=64%
KEGG_GLIOMA	KEGG_GLIOMA		32	-0.35013065	-1.1172317	0.28846154	1	1	3074	tags=41%, list=27%, signal=56%
CHO_NR4A1_TARGETS	CHO_NR4A1_TARGETS		16	-0.4273863	-1.1170162	0.25490198	1	1	3664	tags=56%, list=33%, signal=83%
SEITZ_NEOPLASTIC_TRANSFORMATION_BY_8P_DELETION_UP	SEITZ_NEOPLASTIC_TRANSFORMATION_BY_8P_DELETION_UP		47	-0.4732921	-1.1169847	0.3448276	1	1	3432	tags=62%, list=31%, signal=89%
REACTOME_SEMA4D_IN_SEMAPHORIN_SIGNALING	REACTOME_SEMA4D_IN_SEMAPHORIN_SIGNALING		19	-0.44246835	-1.1144785	0.34615386	1	1	3405	tags=42%, list=30%, signal=60%
PAPASPYRIDONOS_UNSTABLE_ATEROSCLEROTIC_PLAQUE_DN	PAPASPYRIDONOS_UNSTABLE_ATEROSCLEROTIC_PLAQUE_DN		27	-0.45846692	-1.1142176	0.2982456	1	1	1125	tags=22%, list=10%, signal=25%
ROSS_AML_WITH_AML1_ETO_FUSION	ROSS_AML_WITH_AML1_ETO_FUSION		45	-0.35071564	-1.1141344	0.3018868	1	1	2247	tags=29%, list=20%, signal=36%
BOYLAN_MULTIPLE_MYELOMA_C_D_DN	BOYLAN_MULTIPLE_MYELOMA_C_D_DN		175	-0.39934546	-1.1141279	0.2881356	1	1	2456	tags=37%, list=22%, signal=46%
LEE_LIVER_CANCER_MYC_TGFA_UP	LEE_LIVER_CANCER_MYC_TGFA_UP		46	-0.38406414	-1.1140105	0.2982456	1	1	803	tags=17%, list=7%, signal=19%
SMID_BREAST_CANCER_RELAPSE_IN_BRAIN_DN	SMID_BREAST_CANCER_RELAPSE_IN_BRAIN_DN		43	-0.39068124	-1.1137625	0.3181818	1	1	3251	tags=42%, list=29%, signal=59%
SMID_BREAST_CANCER_NORMAL_LIKE_UP	SMID_BREAST_CANCER_NORMAL_LIKE_UP		273	-0.40658504	-1.1126436	0.37704918	1	1	2981	tags=43%, list=27%, signal=57%
HELLER_HDAC_TARGETS_SILENCED_BY_METHYLATION_DN	HELLER_HDAC_TARGETS_SILENCED_BY_METHYLATION_DN		158	-0.30201665	-1.1123741	0.32307693	1	1	3596	tags=38%, list=32%, signal=55%
WALLACE_PROSTATE_CANCER_RACE_UP	WALLACE_PROSTATE_CANCER_RACE_UP		169	-0.434494	-1.1117784	0.33898306	1	1	3329	tags=50%, list=30%, signal=70%
ELVIDGE_HYPOXIA_DN	ELVIDGE_HYPOXIA_DN		84	-0.28782985	-1.1116948	0.30508474	1	1	3736	tags=37%, list=33%, signal=55%
BASSO_CD40_SIGNALING_DN	BASSO_CD40_SIGNALING_DN		40	-0.41960832	-1.1112125	0.3548387	1	1	2872	tags=40%, list=26%, signal=54%
RUTELLA_RESPONSE_TO_HGF_DN	RUTELLA_RESPONSE_TO_HGF_DN		141	-0.3293041	-1.1088278	0.25	1	1	2428	tags=30%, list=22%, signal=38%
ACEVEDO_LIVER_CANCER_WITH_H3K27ME3_DN	ACEVEDO_LIVER_CANCER_WITH_H3K27ME3_DN		67	-0.31822345	-1.1082414	0.3148148	1	1	1485	tags=24%, list=13%, signal=27%
BORCZUK_MALIGNANT_MESOTHELIOMA_DN	BORCZUK_MALIGNANT_MESOTHELIOMA_DN		63	-0.36082485	-1.1081345	0.35185185	1	1	2337	tags=32%, list=21%, signal=40%
WATANABE_COLON_CANCER_MSI_VS_MSS_DN	WATANABE_COLON_CANCER_MSI_VS_MSS_DN		38	-0.38097423	-1.1070478	0.2857143	1	1	2699	tags=42%, list=24%, signal=55%
MOOTHA_FFA_OXYDATION	MOOTHA_FFA_OXYDATION		16	-0.45105022	-1.1069441	0.3846154	1	1	3880	tags=81%, list=35%, signal=124%
YAMASHITA_LIVER_CANCER_WITH_EPCAM_UP	YAMASHITA_LIVER_CANCER_WITH_EPCAM_UP		28	-0.37595117	-1.1065487	0.29090908	1	1	700	tags=11%, list=6%, signal=11%
KANG_IMMORTALIZED_BY_TERT_DN	KANG_IMMORTALIZED_BY_TERT_DN		67	-0.39812434	-1.1064806	0.3529412	1	1	2957	tags=42%, list=26%, signal=56%
COLDREN_GEFITINIB_RESISTANCE_UP	COLDREN_GEFITINIB_RESISTANCE_UP		41	-0.34893864	-1.1040145	0.3220339	1	1	1875	tags=22%, list=17%, signal=26%
REACTOME_PLC_GAMMA1_SIGNALLING	REACTOME_PLC_GAMMA1_SIGNALLING		19	-0.39966232	-1.1031752	0.30769232	1	1	4400	tags=68%, list=39%, signal=113%
SMID_BREAST_CANCER_LUMINAL_B_UP	SMID_BREAST_CANCER_LUMINAL_B_UP		96	-0.35365638	-1.1030709	0.26785713	1	1	2011	tags=28%, list=18%, signal=34%
SENGUPTA_NASOPHARYNGEAL_CARCINOMA_WITH_LMP1_UP	SENGUPTA_NASOPHARYNGEAL_CARCINOMA_WITH_LMP1_UP		186	-0.31170493	-1.1026474	0.27118644	1	1	2476	tags=30%, list=22%, signal=38%
REACTOME_CAM_PATHWAY	REACTOME_CAM_PATHWAY		16	-0.4258493	-1.1025131	0.42592594	1	1	4400	tags=69%, list=39%, signal=113%
BENPORATH_NOS_TARGETS	BENPORATH_NOS_TARGETS		91	-0.30627593	-1.101728	0.296875	1	1	2362	tags=25%, list=21%, signal=32%
BROWNE_HCMV_INFECTION_48HR_DN	BROWNE_HCMV_INFECTION_48HR_DN		276	-0.30482948	-1.1013924	0.32692307	1	1	3062	tags=36%, list=27%, signal=48%
IWANAGA_CARCINOGENESIS_BY_KRAS_PTEN_UP	IWANAGA_CARCINOGENESIS_BY_KRAS_PTEN_UP		117	-0.3103602	-1.097858	0.25	1	1	2506	tags=26%, list=22%, signal=34%
ST_G_ALPHA_I_PATHWAY	ST_G_ALPHA_I_PATHWAY		20	-0.37685633	-1.0960773	0.32	1	1	1420	tags=20%, list=13%, signal=23%
SENGUPTA_NASOPHARYNGEAL_CARCINOMA_WITH_LMP1_DN	SENGUPTA_NASOPHARYNGEAL_CARCINOMA_WITH_LMP1_DN		77	-0.41359752	-1.0943302	0.34615386	1	1	1915	tags=38%, list=17%, signal=45%
BYSTRYKH_HEMATOPOIESIS_STEM_CELL_QTL_CIS	BYSTRYKH_HEMATOPOIESIS_STEM_CELL_QTL_CIS		105	-0.31904516	-1.0928457	0.29090908	1	1	1598	tags=18%, list=14%, signal=21%
HOFFMANN_SMALL_PRE_BII_TO_IMMATURE_B_LYMPHOCYTE_UP	HOFFMANN_SMALL_PRE_BII_TO_IMMATURE_B_LYMPHOCYTE_UP		35	-0.40398946	-1.092382	0.44827586	1	1	3019	tags=46%, list=27%, signal=62%
VANHARANTA_UTERINE_FIBROID_DN	VANHARANTA_UTERINE_FIBROID_DN		38	-0.4394673	-1.0919336	0.37254903	1	1	3224	tags=53%, list=29%, signal=74%
MULLIGHAN_NPM1_MUTATED_SIGNATURE_2_DN	MULLIGHAN_NPM1_MUTATED_SIGNATURE_2_DN		43	-0.32120875	-1.0917387	0.3548387	1	1	2395	tags=28%, list=21%, signal=35%
WONG_ENDMETRIUM_CANCER_DN	WONG_ENDMETRIUM_CANCER_DN		26	-0.47141847	-1.0903836	0.3859649	1	1	2118	tags=35%, list=19%, signal=43%
IWANAGA_CARCINOGENESIS_BY_KRAS_UP	IWANAGA_CARCINOGENESIS_BY_KRAS_UP		108	-0.32277524	-1.0903606	0.28846154	1	1	2259	tags=27%, list=20%, signal=33%
IVANOVA_HEMATOPOIESIS_MATURE_CELL	IVANOVA_HEMATOPOIESIS_MATURE_CELL		88	-0.33034763	-1.090196	0.41269842	1	1	3186	tags=35%, list=28%, signal=49%
LINDGREN_BLADDER_CANCER_CLUSTER_3_DN	LINDGREN_BLADDER_CANCER_CLUSTER_3_DN		125	-0.28531703	-1.0901086	0.26530612	1	1	2937	tags=28%, list=26%, signal=38%
REACTOME_FORMATION_OF_FIBRIN_CLOT_CLOTTING_CASCADE	REACTOME_FORMATION_OF_FIBRIN_CLOT_CLOTTING_CASCADE		29	-0.45890948	-1.0881593	0.36065573	1	1	2921	tags=55%, list=26%, signal=74%
GAUSSMANN_MLL_AF4_FUSION_TARGETS_G_DN	GAUSSMANN_MLL_AF4_FUSION_TARGETS_G_DN		18	-0.4415146	-1.0878707	0.3478261	1	1	2030	tags=39%, list=18%, signal=47%
NATSUME_RESPONSE_TO_INTERFERON_BETA_UP	NATSUME_RESPONSE_TO_INTERFERON_BETA_UP		42	-0.35071364	-1.0878617	0.3018868	1	1	4426	tags=55%, list=40%, signal=90%
SMITH_LIVER_CANCER	SMITH_LIVER_CANCER		22	-0.371414	-1.086473	0.44186047	1	1	3507	tags=41%, list=31%, signal=59%
VALK_AML_CLUSTER_1	VALK_AML_CLUSTER_1		16	-0.45689264	-1.086362	0.3773585	1	1	3203	tags=50%, list=29%, signal=70%
PARENT_MTOR_SIGNALING_UP	PARENT_MTOR_SIGNALING_UP		328	-0.24715889	-1.0859423	0.3	1	1	3028	tags=27%, list=27%, signal=36%
CHEN_LVAD_SUPPORT_OF_FAILING_HEART_DN	CHEN_LVAD_SUPPORT_OF_FAILING_HEART_DN		33	-0.40522325	-1.0856267	0.35	1	1	2261	tags=45%, list=20%, signal=57%
REACTOME_CITRIC_ACID_CYCLE	REACTOME_CITRIC_ACID_CYCLE		16	-0.43022346	-1.0854385	0.37142858	1	1	4271	tags=56%, list=38%, signal=91%
FONTAINE_PAPILLARY_THYROID_CARCINOMA_DN	FONTAINE_PAPILLARY_THYROID_CARCINOMA_DN		47	-0.35889772	-1.0837458	0.36507937	1	1	2010	tags=32%, list=18%, signal=39%
ROVERSI_GLIOMA_COPY_NUMBER_DN	ROVERSI_GLIOMA_COPY_NUMBER_DN		35	-0.3470092	-1.0824656	0.3559322	1	1	668	tags=14%, list=6%, signal=15%
KAYO_CALORIE_RESTRICTION_MUSCLE_DN	KAYO_CALORIE_RESTRICTION_MUSCLE_DN		47	-0.3269376	-1.0823553	0.3653846	1	1	3926	tags=43%, list=35%, signal=65%
HADDAD_B_LYMPHOCYTE_PROGENITOR	HADDAD_B_LYMPHOCYTE_PROGENITOR		144	-0.32666805	-1.0821651	0.31034482	1	1	3214	tags=38%, list=29%, signal=53%
SMID_BREAST_CANCER_BASAL_DN	SMID_BREAST_CANCER_BASAL_DN		387	-0.33135262	-1.0818461	0.3207547	1	1	2721	tags=33%, list=24%, signal=42%
KEGG_HYPERTROPHIC_CARDIOMYOPATHY_HCM	KEGG_HYPERTROPHIC_CARDIOMYOPATHY_HCM		55	-0.38569692	-1.0817599	0.3392857	1	1	2543	tags=35%, list=23%, signal=44%
SIG_PIP3_SIGNALING_IN_B_LYMPHOCYTES	SIG_PIP3_SIGNALING_IN_B_LYMPHOCYTES		21	-0.35855037	-1.0816735	0.35849056	1	1	3935	tags=38%, list=35%, signal=59%
ROSS_AML_WITH_PML_RARA_FUSION	ROSS_AML_WITH_PML_RARA_FUSION		43	-0.3958416	-1.0815176	0.38181818	1	1	1125	tags=21%, list=10%, signal=23%
REACTOME_G_ALPHA_S_SIGNALLING_EVENTS	REACTOME_G_ALPHA_S_SIGNALLING_EVENTS		79	-0.3432127	-1.0802298	0.35714287	1	1	2415	tags=33%, list=22%, signal=42%
HOEBEKE_LYMPHOID_STEM_CELL_UP	HOEBEKE_LYMPHOID_STEM_CELL_UP		49	-0.34317806	-1.0800409	0.34545454	1	1	3928	tags=49%, list=35%, signal=75%
LANDIS_ERBB2_BREAST_TUMORS_324_DN	LANDIS_ERBB2_BREAST_TUMORS_324_DN		115	-0.42661968	-1.0785719	0.42	1	1	1844	tags=37%, list=16%, signal=43%
CUI_TCF21_TARGETS_DN	CUI_TCF21_TARGETS_DN		21	-0.43041727	-1.0783387	0.3617021	1	1	3099	tags=62%, list=28%, signal=85%
LIU_VAV3_PROSTATE_CARCINOGENESIS_UP	LIU_VAV3_PROSTATE_CARCINOGENESIS_UP		62	-0.42524102	-1.0783126	0.33898306	1	1	2235	tags=37%, list=20%, signal=46%
AUNG_GASTRIC_CANCER	AUNG_GASTRIC_CANCER		26	-0.32897162	-1.0780813	0.3469388	1	1	2999	tags=42%, list=27%, signal=58%
RICKMAN_TUMOR_DIFFERENTIATED_WELL_VS_MODERATELY_UP	RICKMAN_TUMOR_DIFFERENTIATED_WELL_VS_MODERATELY_UP		55	-0.30928603	-1.077926	0.29166666	1	1	2739	tags=33%, list=24%, signal=43%
SIG_CHEMOTAXIS	SIG_CHEMOTAXIS		31	-0.33501214	-1.0767049	0.37037036	1	1	3605	tags=35%, list=32%, signal=52%
ZHANG_ANTIVIRAL_RESPONSE_TO_RIBAVIRIN_UP	ZHANG_ANTIVIRAL_RESPONSE_TO_RIBAVIRIN_UP		16	-0.47998124	-1.0766057	0.38181818	1	1	1483	tags=31%, list=13%, signal=36%
MATSUDA_NATURAL_KILLER_DIFFERENTIATION	MATSUDA_NATURAL_KILLER_DIFFERENTIATION		365	-0.29729128	-1.075964	0.27586207	1	1	3012	tags=35%, list=27%, signal=46%
SCHLOSSER_SERUM_RESPONSE_AUGMENTED_BY_MYC	SCHLOSSER_SERUM_RESPONSE_AUGMENTED_BY_MYC		72	-0.25953045	-1.0758541	0.45	1	1	1848	tags=17%, list=17%, signal=20%
REACTOME_RHO_GTPASE_CYCLE	REACTOME_RHO_GTPASE_CYCLE		70	-0.32109708	-1.074893	0.2777778	1	1	2966	tags=37%, list=26%, signal=50%
BIOCARTA_SPPA_PATHWAY	BIOCARTA_SPPA_PATHWAY		17	-0.4005599	-1.0744929	0.3220339	1	1	2241	tags=41%, list=20%, signal=51%
EBAUER_TARGETS_OF_PAX3_FOXO1_FUSION_DN	EBAUER_TARGETS_OF_PAX3_FOXO1_FUSION_DN		18	-0.41397825	-1.0738773	0.4117647	1	1	3010	tags=39%, list=27%, signal=53%
LIN_NPAS4_TARGETS_DN	LIN_NPAS4_TARGETS_DN		38	-0.37106156	-1.0730798	0.4181818	1	1	1462	tags=26%, list=13%, signal=30%
SU_PANCREAS	SU_PANCREAS		29	-0.35241908	-1.0716778	0.36	1	1	4837	tags=62%, list=43%, signal=109%
COATES_MACROPHAGE_M1_VS_M2_UP	COATES_MACROPHAGE_M1_VS_M2_UP		47	-0.39981586	-1.0711173	0.30612245	1	1	2442	tags=36%, list=22%, signal=46%
VALK_AML_CLUSTER_9	VALK_AML_CLUSTER_9		21	-0.43350196	-1.0708126	0.3962264	1	1	1407	tags=24%, list=13%, signal=27%
STREICHER_LSM1_TARGETS_UP	STREICHER_LSM1_TARGETS_UP		25	-0.39244527	-1.0702972	0.33333334	1	1	2705	tags=40%, list=24%, signal=53%
KEGG_VASOPRESSIN_REGULATED_WATER_REABSORPTION	KEGG_VASOPRESSIN_REGULATED_WATER_REABSORPTION		32	-0.3446457	-1.069456	0.3018868	1	1	4010	tags=44%, list=36%, signal=68%
KEGG_TOLL_LIKE_RECEPTOR_SIGNALING_PATHWAY	KEGG_TOLL_LIKE_RECEPTOR_SIGNALING_PATHWAY		60	-0.34439185	-1.0688827	0.33898306	1	1	3672	tags=42%, list=33%, signal=62%
REACTOME_THE_ROLE_OF_NEF_IN_HIV1_REPLICATION_AND_DISEASE_PATHOGENESIS	REACTOME_THE_ROLE_OF_NEF_IN_HIV1_REPLICATION_AND_DISEASE_PATHOGENESIS		21	-0.3659507	-1.0686141	0.2962963	0.9998133	1	1440	tags=19%, list=13%, signal=22%
KOYAMA_SEMA3B_TARGETS_UP	KOYAMA_SEMA3B_TARGETS_UP		122	-0.29560345	-1.0685093	0.3548387	0.9976823	1	2763	tags=30%, list=25%, signal=40%
NADERI_BREAST_CANCER_PROGNOSIS_DN	NADERI_BREAST_CANCER_PROGNOSIS_DN		17	-0.46768096	-1.0678394	0.41666666	0.99701136	1	3329	tags=47%, list=30%, signal=67%
KEGG_DRUG_METABOLISM_CYTOCHROME_P450	KEGG_DRUG_METABOLISM_CYTOCHROME_P450		30	-0.4206489	-1.0669883	0.38636363	0.99738425	1	1774	tags=30%, list=16%, signal=36%
HAHTOLA_SEZARY_SYNDROM_DN	HAHTOLA_SEZARY_SYNDROM_DN		22	-0.4524336	-1.0669246	0.31578946	0.99507946	1	3107	tags=55%, list=28%, signal=75%
REACTOME_METAL_ION_SLC_TRANSPORTERS	REACTOME_METAL_ION_SLC_TRANSPORTERS		16	-0.39539176	-1.06569	0.40983605	0.9964193	1	3663	tags=31%, list=33%, signal=46%
SWEET_LUNG_CANCER_KRAS_DN	SWEET_LUNG_CANCER_KRAS_DN		324	-0.3989605	-1.0633558	0.38181818	1	1	2496	tags=37%, list=22%, signal=47%
TAKEDA_TARGETS_OF_NUP98_HOXA9_FUSION_8D_UP	TAKEDA_TARGETS_OF_NUP98_HOXA9_FUSION_8D_UP		84	-0.3928513	-1.0632551	0.3275862	1	1	2510	tags=44%, list=22%, signal=56%
KEGG_TRYPTOPHAN_METABOLISM	KEGG_TRYPTOPHAN_METABOLISM		27	-0.40090966	-1.0624559	0.36	1	1	1801	tags=30%, list=16%, signal=35%
HUTTMANN_B_CLL_POOR_SURVIVAL_DN	HUTTMANN_B_CLL_POOR_SURVIVAL_DN		36	-0.34707057	-1.0624424	0.3877551	0.9981022	1	2652	tags=36%, list=24%, signal=47%
KEGG_HEDGEHOG_SIGNALING_PATHWAY	KEGG_HEDGEHOG_SIGNALING_PATHWAY		34	-0.40039077	-1.0621128	0.38	0.9967685	1	2228	tags=35%, list=20%, signal=44%
REN_ALVEOLAR_RHABDOMYOSARCOMA_UP	REN_ALVEOLAR_RHABDOMYOSARCOMA_UP		57	-0.399595	-1.0613075	0.375	0.9972103	1	2672	tags=42%, list=24%, signal=55%
BALDWIN_PRKCI_TARGETS_UP	BALDWIN_PRKCI_TARGETS_UP		26	-0.37342715	-1.061208	0.42592594	0.99511904	1	2888	tags=27%, list=26%, signal=36%
WATANABE_COLON_CANCER_MSI_VS_MSS_UP	WATANABE_COLON_CANCER_MSI_VS_MSS_UP		17	-0.41110793	-1.0611267	0.45454547	0.99285406	1	1405	tags=29%, list=13%, signal=34%
SNIJDERS_AMPLIFIED_IN_HEAD_AND_NECK_TUMORS	SNIJDERS_AMPLIFIED_IN_HEAD_AND_NECK_TUMORS		19	-0.38539517	-1.0610375	0.42857143	0.9906471	1	496	tags=21%, list=4%, signal=22%
ELVIDGE_HYPOXIA_BY_DMOG_DN	ELVIDGE_HYPOXIA_BY_DMOG_DN		37	-0.36424774	-1.0599962	0.35714287	0.9914036	1	4300	tags=49%, list=38%, signal=79%
KEGG_STEROID_HORMONE_BIOSYNTHESIS	KEGG_STEROID_HORMONE_BIOSYNTHESIS		24	-0.43383056	-1.0583941	0.37037036	0.9936719	1	351	tags=25%, list=3%, signal=26%
FALVELLA_SMOKERS_WITH_LUNG_CANCER	FALVELLA_SMOKERS_WITH_LUNG_CANCER		47	-0.3593582	-1.0581328	0.3529412	0.991948	1	2278	tags=28%, list=20%, signal=35%
HOFFMANN_PRE_BI_TO_LARGE_PRE_BII_LYMPHOCYTE_DN	HOFFMANN_PRE_BI_TO_LARGE_PRE_BII_LYMPHOCYTE_DN		51	-0.3819724	-1.0571874	0.40350878	0.99278754	1	2247	tags=35%, list=20%, signal=44%
ZHAN_MULTIPLE_MYELOMA_SPIKED	ZHAN_MULTIPLE_MYELOMA_SPIKED		15	-0.45551553	-1.0569456	0.37096775	0.99108547	1	250	tags=20%, list=2%, signal=20%
LEE_LIVER_CANCER_ACOX1_UP	LEE_LIVER_CANCER_ACOX1_UP		50	-0.3919811	-1.0569391	0.48076922	0.9887301	1	2042	tags=36%, list=18%, signal=44%
FLECHNER_BIOPSY_KIDNEY_TRANSPLANT_REJECTED_VS_OK_UP	FLECHNER_BIOPSY_KIDNEY_TRANSPLANT_REJECTED_VS_OK_UP		64	-0.44236115	-1.0564301	0.40983605	0.98824126	1	2180	tags=36%, list=19%, signal=44%
MULLIGHAN_MLL_SIGNATURE_1_DN	MULLIGHAN_MLL_SIGNATURE_1_DN		140	-0.30090418	-1.0562017	0.3137255	0.9865767	1	2439	tags=27%, list=22%, signal=34%
RIGGI_EWING_SARCOMA_PROGENITOR_UP	RIGGI_EWING_SARCOMA_PROGENITOR_UP		227	-0.34672996	-1.0544405	0.35714287	0.9899624	1	2990	tags=40%, list=27%, signal=53%
RADAEVA_RESPONSE_TO_IFNA1_UP	RADAEVA_RESPONSE_TO_IFNA1_UP		22	-0.46213922	-1.0540558	0.42857143	0.9885261	1	3416	tags=55%, list=31%, signal=78%
HEIDENBLAD_AMPLICON_8Q24_UP	HEIDENBLAD_AMPLICON_8Q24_UP		18	-0.35294977	-1.0537878	0.36	0.9870018	1	1418	tags=22%, list=13%, signal=25%
YAUCH_HEDGEHOG_SIGNALING_PARACRINE_DN	YAUCH_HEDGEHOG_SIGNALING_PARACRINE_DN		142	-0.3652949	-1.0527513	0.33333334	0.9878318	1	2830	tags=39%, list=25%, signal=51%
REACTOME_SEMA4D_INDUCED_CELL_MIGRATION_AND_GROWTH_CONE_COLLAPSE	REACTOME_SEMA4D_INDUCED_CELL_MIGRATION_AND_GROWTH_CONE_COLLAPSE		16	-0.40967944	-1.0518975	0.3090909	0.9876754	1	3405	tags=38%, list=30%, signal=54%
REACTOME_G_ALPHA_Q_SIGNALLING_EVENTS	REACTOME_G_ALPHA_Q_SIGNALLING_EVENTS		99	-0.31510475	-1.051073	0.3559322	0.98779476	1	2247	tags=26%, list=20%, signal=33%
DEURIG_T_CELL_PROLYMPHOCYTIC_LEUKEMIA_DN	DEURIG_T_CELL_PROLYMPHOCYTIC_LEUKEMIA_DN		176	-0.31276584	-1.0507414	0.34545454	0.9867321	1	1547	tags=20%, list=14%, signal=23%
BROWNE_HCMV_INFECTION_12HR_DN	BROWNE_HCMV_INFECTION_12HR_DN		52	-0.33322144	-1.0501243	0.42307693	0.98623276	1	1613	tags=21%, list=14%, signal=25%
BROWNE_HCMV_INFECTION_30MIN_DN	BROWNE_HCMV_INFECTION_30MIN_DN		60	-0.3253686	-1.0498911	0.3448276	0.98486006	1	1432	tags=22%, list=13%, signal=25%
BIOCARTA_FCER1_PATHWAY	BIOCARTA_FCER1_PATHWAY		24	-0.34003234	-1.0495071	0.3653846	0.984105	1	3340	tags=42%, list=30%, signal=59%
CAVARD_LIVER_CANCER_MALIGNANT_VS_BENIGN	CAVARD_LIVER_CANCER_MALIGNANT_VS_BENIGN		20	-0.42021674	-1.0493029	0.40350878	0.9823914	1	1303	tags=20%, list=12%, signal=23%
KANG_IMMORTALIZED_BY_TERT_UP	KANG_IMMORTALIZED_BY_TERT_UP		55	-0.37670112	-1.0486543	0.3888889	0.9821951	1	2232	tags=33%, list=20%, signal=41%
MASSARWEH_TAMOXIFEN_RESISTANCE_DN	MASSARWEH_TAMOXIFEN_RESISTANCE_DN		122	-0.3012191	-1.0485953	0.4262295	0.9801581	1	1894	tags=24%, list=17%, signal=28%
PACHER_TARGETS_OF_IGF1_AND_IGF2_UP	PACHER_TARGETS_OF_IGF1_AND_IGF2_UP		21	-0.39525667	-1.0468277	0.39655173	0.9837258	1	79	tags=14%, list=1%, signal=14%
UEDA_PERIFERAL_CLOCK	UEDA_PERIFERAL_CLOCK		117	-0.2945593	-1.0452716	0.41509435	0.98606175	1	1865	tags=20%, list=17%, signal=23%
BIOCARTA_NFAT_PATHWAY	BIOCARTA_NFAT_PATHWAY		31	-0.31982088	-1.045258	0.33333334	0.9837632	1	3074	tags=39%, list=27%, signal=53%
REACTOME_PLATELET_DEGRANULATION	REACTOME_PLATELET_DEGRANULATION		58	-0.36362654	-1.0442454	0.34848484	0.984958	1	2981	tags=38%, list=27%, signal=51%
BACOLOD_RESISTANCE_TO_ALKYLATING_AGENTS_DN	BACOLOD_RESISTANCE_TO_ALKYLATING_AGENTS_DN		25	-0.33534473	-1.0435736	0.47826087	0.9848226	1	3389	tags=36%, list=30%, signal=52%
BROWNE_HCMV_INFECTION_18HR_UP	BROWNE_HCMV_INFECTION_18HR_UP		108	-0.27922827	-1.0405691	0.37288135	0.99167234	1	2013	tags=20%, list=18%, signal=25%
REACTOME_TIE2_SIGNALING	REACTOME_TIE2_SIGNALING		16	-0.39384502	-1.0403814	0.37037036	0.98994994	1	3048	tags=38%, list=27%, signal=51%
TAKEDA_TARGETS_OF_NUP98_HOXA9_FUSION_3D_DN	TAKEDA_TARGETS_OF_NUP98_HOXA9_FUSION_3D_DN		16	-0.49316368	-1.0402278	0.38333333	0.9880269	1	504	tags=25%, list=5%, signal=26%
KEGG_APOPTOSIS	KEGG_APOPTOSIS		43	-0.29663044	-1.0400183	0.43636364	0.9864772	1	3672	tags=40%, list=33%, signal=59%
ELLWOOD_MYC_TARGETS_DN	ELLWOOD_MYC_TARGETS_DN		31	-0.35531285	-1.0376209	0.36956522	0.9911655	1	1048	tags=16%, list=9%, signal=18%
ODONNELL_TARGETS_OF_MYC_AND_TFRC_UP	ODONNELL_TARGETS_OF_MYC_AND_TFRC_UP		38	-0.3678386	-1.0366575	0.33333334	0.9921926	1	2544	tags=32%, list=23%, signal=41%
MCBRYAN_PUBERTAL_BREAST_4_5WK_DN	MCBRYAN_PUBERTAL_BREAST_4_5WK_DN		148	-0.35781413	-1.0363128	0.42553192	0.99102527	1	3984	tags=52%, list=36%, signal=80%
LEE_NEURAL_CREST_STEM_CELL_DN	LEE_NEURAL_CREST_STEM_CELL_DN		69	-0.3488513	-1.0359317	0.42372882	0.99009216	1	2736	tags=35%, list=24%, signal=46%
KEGG_AMINOACYL_TRNA_BIOSYNTHESIS	KEGG_AMINOACYL_TRNA_BIOSYNTHESIS		18	-0.37162963	-1.035641	0.40816328	0.9887957	1	4690	tags=61%, list=42%, signal=105%
REACTOME_GLUCAGON_TYPE_LIGAND_RECEPTORS	REACTOME_GLUCAGON_TYPE_LIGAND_RECEPTORS		23	-0.39347854	-1.0351195	0.46153846	0.9880089	1	2199	tags=30%, list=20%, signal=38%
TAKAO_RESPONSE_TO_UVB_RADIATION_DN	TAKAO_RESPONSE_TO_UVB_RADIATION_DN		60	-0.28382936	-1.0349877	0.4528302	0.9862473	1	3558	tags=40%, list=32%, signal=58%
NAKAYAMA_SOFT_TISSUE_TUMORS_PCA1_DN	NAKAYAMA_SOFT_TISSUE_TUMORS_PCA1_DN		48	-0.40822023	-1.0348455	0.44444445	0.98440313	1	2804	tags=44%, list=25%, signal=58%
KEGG_VIRAL_MYOCARDITIS	KEGG_VIRAL_MYOCARDITIS		26	-0.4118961	-1.0345157	0.43103448	0.9831028	1	1531	tags=23%, list=14%, signal=27%
KEGG_LINOLEIC_ACID_METABOLISM	KEGG_LINOLEIC_ACID_METABOLISM		15	-0.4074664	-1.0340227	0.45762712	0.98223144	1	1384	tags=40%, list=12%, signal=46%
ACEVEDO_LIVER_CANCER_WITH_H3K9ME3_DN	ACEVEDO_LIVER_CANCER_WITH_H3K9ME3_DN		36	-0.33906838	-1.0331548	0.5	0.9825995	1	2895	tags=36%, list=26%, signal=49%
GOZGIT_ESR1_TARGETS_UP	GOZGIT_ESR1_TARGETS_UP		79	-0.31615168	-1.0328368	0.40677965	0.9815688	1	1880	tags=28%, list=17%, signal=33%
CHIANG_LIVER_CANCER_SUBCLASS_CTNNB1_DN	CHIANG_LIVER_CANCER_SUBCLASS_CTNNB1_DN		96	-0.3708271	-1.0327659	0.37096775	0.97964114	1	2279	tags=36%, list=20%, signal=45%
SHEDDEN_LUNG_CANCER_GOOD_SURVIVAL_A4	SHEDDEN_LUNG_CANCER_GOOD_SURVIVAL_A4		109	-0.29809836	-1.0311179	0.44	0.9819063	1	2274	tags=28%, list=20%, signal=35%
SMID_BREAST_CANCER_RELAPSE_IN_BRAIN_UP	SMID_BREAST_CANCER_RELAPSE_IN_BRAIN_UP		28	-0.40384033	-1.0310575	0.35185185	0.97991997	1	2165	tags=32%, list=19%, signal=40%
VANTVEER_BREAST_CANCER_METASTASIS_UP	VANTVEER_BREAST_CANCER_METASTASIS_UP		27	-0.35476568	-1.0301429	0.3617021	0.9808745	1	2426	tags=37%, list=22%, signal=47%
KEGG_BASAL_CELL_CARCINOMA	KEGG_BASAL_CELL_CARCINOMA		39	-0.36910266	-1.0298963	0.44642857	0.97933996	1	2149	tags=33%, list=19%, signal=41%
REACTOME_TRAFFICKING_OF_AMPA_RECEPTORS	REACTOME_TRAFFICKING_OF_AMPA_RECEPTORS		20	-0.39668706	-1.0274097	0.43137255	0.9851863	1	3423	tags=40%, list=31%, signal=58%
MCCLUNG_CREB1_TARGETS_UP	MCCLUNG_CREB1_TARGETS_UP		76	-0.3388884	-1.0272704	0.3962264	0.9833725	1	2628	tags=29%, list=23%, signal=38%
DOANE_RESPONSE_TO_ANDROGEN_UP	DOANE_RESPONSE_TO_ANDROGEN_UP		95	-0.2786642	-1.0266546	0.43636364	0.9837357	1	2708	tags=27%, list=24%, signal=36%
BEGUM_TARGETS_OF_PAX3_FOXO1_FUSION_UP	BEGUM_TARGETS_OF_PAX3_FOXO1_FUSION_UP		33	-0.40233597	-1.025365	0.3653846	0.9858744	1	1624	tags=27%, list=15%, signal=32%
KLEIN_PRIMARY_EFFUSION_LYMPHOMA_UP	KLEIN_PRIMARY_EFFUSION_LYMPHOMA_UP		39	-0.33312416	-1.0241683	0.41791046	0.9876177	1	2740	tags=33%, list=24%, signal=44%
LE_EGR2_TARGETS_DN	LE_EGR2_TARGETS_DN		84	-0.3502792	-1.0240396	0.3469388	0.9858037	1	3508	tags=45%, list=31%, signal=65%
JAATINEN_HEMATOPOIETIC_STEM_CELL_UP	JAATINEN_HEMATOPOIETIC_STEM_CELL_UP		147	-0.29950634	-1.0238048	0.3898305	0.98444664	1	2382	tags=28%, list=21%, signal=35%
KAAB_HEART_ATRIUM_VS_VENTRICLE_DN	KAAB_HEART_ATRIUM_VS_VENTRICLE_DN		169	-0.2878334	-1.0234435	0.3888889	0.9834002	1	3503	tags=37%, list=31%, signal=53%
FLECHNER_BIOPSY_KIDNEY_TRANSPLANT_OK_VS_DONOR_DN	FLECHNER_BIOPSY_KIDNEY_TRANSPLANT_OK_VS_DONOR_DN		15	-0.3272924	-1.0203933	0.42	0.9904512	1	4068	tags=40%, list=36%, signal=63%
BIOCARTA_CHREBP2_PATHWAY	BIOCARTA_CHREBP2_PATHWAY		26	-0.32017928	-1.0198561	0.5	0.99005896	1	1338	tags=15%, list=12%, signal=17%
KEGG_NOTCH_SIGNALING_PATHWAY	KEGG_NOTCH_SIGNALING_PATHWAY		31	-0.32122043	-1.0197746	0.4117647	0.98818374	1	1786	tags=19%, list=16%, signal=23%
WEBER_METHYLATED_HCP_IN_FIBROBLAST_DN	WEBER_METHYLATED_HCP_IN_FIBROBLAST_DN		16	-0.422558	-1.0188081	0.45833334	0.98915726	1	2907	tags=44%, list=26%, signal=59%
REACTOME_SMOOTH_MUSCLE_CONTRACTION	REACTOME_SMOOTH_MUSCLE_CONTRACTION		17	-0.42133364	-1.0185325	0.40816328	0.9880794	1	4771	tags=65%, list=43%, signal=113%
WILLERT_WNT_SIGNALING	WILLERT_WNT_SIGNALING		15	-0.38802212	-1.0179551	0.4848485	0.988023	1	2489	tags=27%, list=22%, signal=34%
CHIANG_LIVER_CANCER_SUBCLASS_INTERFERON_UP	CHIANG_LIVER_CANCER_SUBCLASS_INTERFERON_UP		16	-0.4779874	-1.0165234	0.5	0.9903694	1	1293	tags=31%, list=12%, signal=35%
DAIRKEE_CANCER_PRONE_RESPONSE_BPA	DAIRKEE_CANCER_PRONE_RESPONSE_BPA		33	-0.3374003	-1.0162753	0.42857143	0.9889861	1	2478	tags=30%, list=22%, signal=39%
MOOTHA_GLUCONEOGENESIS	MOOTHA_GLUCONEOGENESIS		22	-0.3724129	-1.0157039	0.37254903	0.9882707	1	1998	tags=27%, list=18%, signal=33%
KEGG_FATTY_ACID_METABOLISM	KEGG_FATTY_ACID_METABOLISM		28	-0.38228816	-1.0148114	0.41304347	0.9892202	1	3843	tags=61%, list=34%, signal=92%
JAZAERI_BREAST_CANCER_BRCA1_VS_BRCA2_DN	JAZAERI_BREAST_CANCER_BRCA1_VS_BRCA2_DN		30	-0.38212448	-1.0139602	0.43137255	0.98969835	1	1791	tags=33%, list=16%, signal=40%
RIZ_ERYTHROID_DIFFERENTIATION_12HR	RIZ_ERYTHROID_DIFFERENTIATION_12HR		31	-0.34338093	-1.0135132	0.4	0.98895156	1	2274	tags=29%, list=20%, signal=36%
LIN_NPAS4_TARGETS_UP	LIN_NPAS4_TARGETS_UP		81	-0.26086742	-1.0135086	0.40350878	0.98686075	1	3065	tags=30%, list=27%, signal=41%
GARGALOVIC_RESPONSE_TO_OXIDIZED_PHOSPHOLIPIDS_GREY_DN	GARGALOVIC_RESPONSE_TO_OXIDIZED_PHOSPHOLIPIDS_GREY_DN		32	-0.37005153	-1.013214	0.4716981	0.9856191	1	2261	tags=31%, list=20%, signal=39%
MARTINEZ_TP53_TARGETS_UP	MARTINEZ_TP53_TARGETS_UP		467	-0.2917461	-1.0096233	0.45762712	0.99406123	1	2259	tags=24%, list=20%, signal=29%
KAYO_AGING_MUSCLE_UP	KAYO_AGING_MUSCLE_UP		116	-0.28327492	-1.0082369	0.50980395	0.9953359	1	3179	tags=34%, list=28%, signal=48%
ZHU_CMV_ALL_UP	ZHU_CMV_ALL_UP		42	-0.33172986	-1.0082097	0.44642857	0.9933547	1	3257	tags=33%, list=29%, signal=47%
GOZGIT_ESR1_TARGETS_DN	GOZGIT_ESR1_TARGETS_DN		379	-0.29053667	-1.0078053	0.5090909	0.99242496	1	2357	tags=28%, list=21%, signal=34%
LEE_LIVER_CANCER_MYC_E2F1_UP	LEE_LIVER_CANCER_MYC_E2F1_UP		41	-0.38297716	-1.0075952	0.5102041	0.99091375	1	1310	tags=27%, list=12%, signal=30%
BROWNE_HCMV_INFECTION_4HR_DN	BROWNE_HCMV_INFECTION_4HR_DN		137	-0.2688435	-1.0068915	0.47058824	0.990893	1	2121	tags=22%, list=19%, signal=27%
POOLA_INVASIVE_BREAST_CANCER_DN	POOLA_INVASIVE_BREAST_CANCER_DN		82	-0.34827366	-1.0067004	0.46153846	0.9894346	1	1767	tags=27%, list=16%, signal=32%
BOYAULT_LIVER_CANCER_SUBCLASS_G6_UP	BOYAULT_LIVER_CANCER_SUBCLASS_G6_UP		41	-0.33420643	-1.0061984	0.49056605	0.98887587	1	2878	tags=37%, list=26%, signal=49%
MARTINEZ_RB1_AND_TP53_TARGETS_UP	MARTINEZ_RB1_AND_TP53_TARGETS_UP		471	-0.2987851	-1.005707	0.45614034	0.9886233	1	2048	tags=23%, list=18%, signal=27%
KEGG_FC_EPSILON_RI_SIGNALING_PATHWAY	KEGG_FC_EPSILON_RI_SIGNALING_PATHWAY		56	-0.2954047	-1.0045047	0.4107143	0.98977464	1	2544	tags=34%, list=23%, signal=44%
REACTOME_DOWN_STREAM_SIGNAL_TRANSDUCTION	REACTOME_DOWN_STREAM_SIGNAL_TRANSDUCTION		25	-0.3355588	-1.0037242	0.5192308	0.99049425	1	3858	tags=52%, list=34%, signal=79%
BIOCARTA_VEGF_PATHWAY	BIOCARTA_VEGF_PATHWAY		17	-0.35545334	-1.0034976	0.4489796	0.9895013	1	2485	tags=35%, list=22%, signal=45%
BANDRES_RESPONSE_TO_CARMUSTIN_MGMT_24HR_DN	BANDRES_RESPONSE_TO_CARMUSTIN_MGMT_24HR_DN		22	-0.3568651	-1.0031298	0.46296296	0.98842704	1	1304	tags=18%, list=12%, signal=21%
MOLENAAR_TARGETS_OF_CCND1_AND_CDK4_UP	MOLENAAR_TARGETS_OF_CCND1_AND_CDK4_UP		28	-0.36881334	-1.001877	0.35555556	0.98980606	1	3159	tags=54%, list=28%, signal=74%
MORI_SMALL_PRE_BII_LYMPHOCYTE_DN	MORI_SMALL_PRE_BII_LYMPHOCYTE_DN		46	-0.30142367	-0.9995006	0.45	0.99524003	1	2887	tags=28%, list=26%, signal=38%
MULLIGHAN_NPM1_SIGNATURE_3_DN	MULLIGHAN_NPM1_SIGNATURE_3_DN		84	-0.28882334	-0.99922794	0.5344828	0.9939639	1	2395	tags=27%, list=21%, signal=35%
MCCABE_BOUND_BY_HOXC6	MCCABE_BOUND_BY_HOXC6		180	-0.24797612	-0.99909604	0.44067797	0.99248487	1	3512	tags=34%, list=31%, signal=49%
CERVERA_SDHB_TARGETS_2	CERVERA_SDHB_TARGETS_2		73	-0.31947362	-0.9988132	0.46551725	0.99143726	1	2613	tags=36%, list=23%, signal=46%
REACTOME_GENES_INVOLVED_IN_APOPTOTIC_CLEAVAGE_OF_CELLULAR_PROTEINS	REACTOME_GENES_INVOLVED_IN_APOPTOTIC_CLEAVAGE_OF_CELLULAR_PROTEINS		24	-0.3464276	-0.998528	0.4509804	0.9904708	1	2237	tags=25%, list=20%, signal=31%
BIOCARTA_CXCR4_PATHWAY	BIOCARTA_CXCR4_PATHWAY		17	-0.37609592	-0.9977323	0.4047619	0.9903674	1	3074	tags=47%, list=27%, signal=65%
CORRE_MULTIPLE_MYELOMA_DN	CORRE_MULTIPLE_MYELOMA_DN		32	-0.388449	-0.99715334	0.4385965	0.99006975	1	2299	tags=34%, list=21%, signal=43%
KEGG_GLYCINE_SERINE_AND_THREONINE_METABOLISM	KEGG_GLYCINE_SERINE_AND_THREONINE_METABOLISM		22	-0.3983102	-0.9957847	0.46296296	0.99208385	1	2277	tags=45%, list=20%, signal=57%
LENAOUR_DENDRITIC_CELL_MATURATION_UP	LENAOUR_DENDRITIC_CELL_MATURATION_UP		65	-0.33321595	-0.9955039	0.5344828	0.99087155	1	2277	tags=26%, list=20%, signal=33%
MULLIGHAN_NPM1_MUTATED_SIGNATURE_2_UP	MULLIGHAN_NPM1_MUTATED_SIGNATURE_2_UP		80	-0.27525598	-0.9954159	0.44680852	0.9892563	1	3680	tags=39%, list=33%, signal=57%
POMEROY_MEDULLOBLASTOMA_PROGNOSIS_UP	POMEROY_MEDULLOBLASTOMA_PROGNOSIS_UP		26	-0.32168573	-0.99517834	0.42222223	0.9881103	1	2802	tags=27%, list=25%, signal=36%
MULLIGHAN_MLL_SIGNATURE_2_DN	MULLIGHAN_MLL_SIGNATURE_2_DN		166	-0.2594394	-0.9947122	0.45614034	0.98729527	1	2579	tags=27%, list=23%, signal=34%
CHANG_CORE_SERUM_RESPONSE_DN	CHANG_CORE_SERUM_RESPONSE_DN		19	-0.34160885	-0.9941028	0.42857143	0.98744917	1	2541	tags=26%, list=23%, signal=34%
YAUCH_HEDGEHOG_SIGNALING_PARACRINE_UP	YAUCH_HEDGEHOG_SIGNALING_PARACRINE_UP		88	-0.35491022	-0.99352485	0.41379312	0.9870933	1	2617	tags=36%, list=23%, signal=47%
BERNARD_PPAPDC1B_TARGETS_DN	BERNARD_PPAPDC1B_TARGETS_DN		23	-0.36518303	-0.9933858	0.41509435	0.9854342	1	3602	tags=43%, list=32%, signal=64%
BROWNE_HCMV_INFECTION_6HR_DN	BROWNE_HCMV_INFECTION_6HR_DN		89	-0.2830143	-0.99316204	0.5	0.98437285	1	1622	tags=18%, list=14%, signal=21%
MARZEC_IL2_SIGNALING_DN	MARZEC_IL2_SIGNALING_DN		21	-0.3707436	-0.9929669	0.4347826	0.98289365	1	2454	tags=38%, list=22%, signal=49%
KEGG_TGF_BETA_SIGNALING_PATHWAY	KEGG_TGF_BETA_SIGNALING_PATHWAY		51	-0.32168502	-0.9909246	0.47619048	0.98712105	1	2705	tags=29%, list=24%, signal=39%
SETLUR_PROSTATE_CANCER_TMPRSS2_ERG_FUSION_DN	SETLUR_PROSTATE_CANCER_TMPRSS2_ERG_FUSION_DN		15	-0.44737524	-0.9906976	0.4883721	0.9856586	1	2225	tags=33%, list=20%, signal=42%
BIOCARTA_NKCELLS_PATHWAY	BIOCARTA_NKCELLS_PATHWAY		15	-0.45111036	-0.9899745	0.48076922	0.98577493	1	3667	tags=60%, list=33%, signal=89%
BIOCARTA_PAR1_PATHWAY	BIOCARTA_PAR1_PATHWAY		23	-0.3273566	-0.98995185	0.44230768	0.9839179	1	2560	tags=39%, list=23%, signal=51%
SHEN_SMARCA2_TARGETS_DN	SHEN_SMARCA2_TARGETS_DN		181	-0.30924705	-0.9890704	0.46666667	0.98476785	1	2511	tags=31%, list=22%, signal=40%
THUM_SYSTOLIC_HEART_FAILURE_DN	THUM_SYSTOLIC_HEART_FAILURE_DN		110	-0.2755566	-0.9886876	0.44444445	0.98416495	1	3097	tags=29%, list=28%, signal=40%
SANA_TNF_SIGNALING_DN	SANA_TNF_SIGNALING_DN		58	-0.33337	-0.98859245	0.47272727	0.98255473	1	2680	tags=34%, list=24%, signal=45%
LEE_LIVER_CANCER_CIPROFIBRATE_UP	LEE_LIVER_CANCER_CIPROFIBRATE_UP		49	-0.38028425	-0.9881541	0.5294118	0.98201686	1	2359	tags=39%, list=21%, signal=49%
TURASHVILI_BREAST_DUCTAL_CARCINOMA_VS_LOBULAR_NORMAL_UP	TURASHVILI_BREAST_DUCTAL_CARCINOMA_VS_LOBULAR_NORMAL_UP		39	-0.33994892	-0.98814565	0.45614034	0.9801218	1	260	tags=10%, list=2%, signal=10%
WOOD_EBV_EBNA1_TARGETS_UP	WOOD_EBV_EBNA1_TARGETS_UP		75	-0.27196604	-0.9879236	0.5084746	0.97875285	1	3058	tags=32%, list=27%, signal=44%
BROWNE_HCMV_INFECTION_12HR_UP	BROWNE_HCMV_INFECTION_12HR_UP		58	-0.28280142	-0.987798	0.5882353	0.97719985	1	2000	tags=21%, list=18%, signal=25%
BIOCARTA_STRESS_PATHWAY	BIOCARTA_STRESS_PATHWAY		15	-0.33940482	-0.9875478	0.44444445	0.97632426	1	3559	tags=33%, list=32%, signal=49%
KONDO_PROSTATE_CANCER_HCP_WITH_H3K27ME3	KONDO_PROSTATE_CANCER_HCP_WITH_H3K27ME3		47	-0.3177989	-0.9873843	0.47058824	0.975053	1	1491	tags=21%, list=13%, signal=24%
IIZUKA_LIVER_CANCER_PROGRESSION_G2_G3_UP	IIZUKA_LIVER_CANCER_PROGRESSION_G2_G3_UP		15	-0.39705783	-0.9872281	0.5	0.97362006	1	891	tags=20%, list=8%, signal=22%
MCCLUNG_DELTA_FOSB_TARGETS_2WK	MCCLUNG_DELTA_FOSB_TARGETS_2WK		34	-0.39607808	-0.9869949	0.47368422	0.97231543	1	2628	tags=38%, list=23%, signal=50%
HOLLMAN_APOPTOSIS_VIA_CD40_UP	HOLLMAN_APOPTOSIS_VIA_CD40_UP		129	-0.26637563	-0.98694545	0.3559322	0.9705548	1	3346	tags=33%, list=30%, signal=46%
TSENG_ADIPOGENIC_POTENTIAL_DN	TSENG_ADIPOGENIC_POTENTIAL_DN		34	-0.4171775	-0.9858518	0.41509435	0.97189355	1	2186	tags=35%, list=20%, signal=44%
KEGG_TIGHT_JUNCTION	KEGG_TIGHT_JUNCTION		89	-0.2994304	-0.985663	0.42105263	0.97044045	1	1737	tags=22%, list=16%, signal=26%
BIOCARTA_IL12_PATHWAY	BIOCARTA_IL12_PATHWAY		15	-0.43282598	-0.983355	0.6	0.97511345	1	867	tags=27%, list=8%, signal=29%
REACTOME_SIGNALLING_TO_ERKS	REACTOME_SIGNALLING_TO_ERKS		21	-0.33521768	-0.9821485	0.50980395	0.97658587	1	3074	tags=33%, list=27%, signal=46%
RUTELLA_RESPONSE_TO_HGF_VS_CSF2RB_AND_IL4_UP	RUTELLA_RESPONSE_TO_HGF_VS_CSF2RB_AND_IL4_UP		248	-0.28583297	-0.9810472	0.53333336	0.97747546	1	2107	tags=23%, list=19%, signal=28%
GUTIERREZ_CHRONIC_LYMPHOCYTIC_LEUKEMIA_DN	GUTIERREZ_CHRONIC_LYMPHOCYTIC_LEUKEMIA_DN		32	-0.34815818	-0.9800007	0.49122807	0.97840834	1	3039	tags=38%, list=27%, signal=51%
KRASNOSELSKAYA_ILF3_TARGETS_DN	KRASNOSELSKAYA_ILF3_TARGETS_DN		25	-0.35737714	-0.9784025	0.5	0.98117495	1	2896	tags=36%, list=26%, signal=48%
LANDIS_ERBB2_BREAST_TUMORS_65_DN	LANDIS_ERBB2_BREAST_TUMORS_65_DN		30	-0.42213976	-0.9783961	0.5106383	0.9793492	1	1844	tags=40%, list=16%, signal=48%
ST_MYOCYTE_AD_PATHWAY	ST_MYOCYTE_AD_PATHWAY		15	-0.40355283	-0.9780016	0.5740741	0.9788447	1	1449	tags=27%, list=13%, signal=31%
KIM_WT1_TARGETS_8HR_DN	KIM_WT1_TARGETS_8HR_DN		76	-0.2808841	-0.9778306	0.51724136	0.9774709	1	1832	tags=20%, list=16%, signal=23%
YAO_HOXA10_TARGETS_VIA_PROGESTERONE_UP	YAO_HOXA10_TARGETS_VIA_PROGESTERONE_UP		62	-0.3737621	-0.97649884	0.47916666	0.9793949	1	1812	tags=32%, list=16%, signal=38%
VANTVEER_BREAST_CANCER_BRCA1_UP	VANTVEER_BREAST_CANCER_BRCA1_UP		18	-0.3210428	-0.9744552	0.48979592	0.9834902	1	628	tags=11%, list=6%, signal=12%
REACTOME_PLATELET_ACTIVATION	REACTOME_PLATELET_ACTIVATION		110	-0.30083713	-0.97383386	0.46153846	0.98342264	1	2859	tags=33%, list=26%, signal=44%
KEGG_PHOSPHATIDYLINOSITOL_SIGNALING_SYSTEM	KEGG_PHOSPHATIDYLINOSITOL_SIGNALING_SYSTEM		36	-0.28724724	-0.97356105	0.43396226	0.9825422	1	2807	tags=25%, list=25%, signal=33%
REACTOME_SYNTHESIS_AND_INTERCONVERSION_OF_NUCLEOTIDE_DI_AND_TRIPHOSPHATES	REACTOME_SYNTHESIS_AND_INTERCONVERSION_OF_NUCLEOTIDE_DI_AND_TRIPHOSPHATES		15	-0.32625878	-0.97303647	0.5	0.9823929	1	1783	tags=20%, list=16%, signal=24%
REACTOME_CELL_SURFACE_INTERACTIONS_AT_THE_VASCULAR_WALL	REACTOME_CELL_SURFACE_INTERACTIONS_AT_THE_VASCULAR_WALL		66	-0.33110228	-0.97300506	0.53968257	0.98064446	1	3048	tags=33%, list=27%, signal=46%
VALK_AML_CLUSTER_10	VALK_AML_CLUSTER_10		18	-0.4073972	-0.97288066	0.5555556	0.97918636	1	2089	tags=33%, list=19%, signal=41%
REACTOME_HEMOSTASIS	REACTOME_HEMOSTASIS		194	-0.30018535	-0.97275716	0.46153846	0.97763824	1	3094	tags=36%, list=28%, signal=48%
LEE_LIVER_CANCER_MYC_UP	LEE_LIVER_CANCER_MYC_UP		45	-0.31141013	-0.9720514	0.46666667	0.9777604	1	736	tags=11%, list=7%, signal=12%
BIOCARTA_ECM_PATHWAY	BIOCARTA_ECM_PATHWAY		17	-0.35869887	-0.97168314	0.52	0.9770125	1	3452	tags=53%, list=31%, signal=76%
BOYLAN_MULTIPLE_MYELOMA_C_CLUSTER_DN	BOYLAN_MULTIPLE_MYELOMA_C_CLUSTER_DN		20	-0.3724515	-0.9707907	0.47368422	0.97769904	1	756	tags=15%, list=7%, signal=16%
REACTOME_DOWNSTREAM_TCR_SIGNALING	REACTOME_DOWNSTREAM_TCR_SIGNALING		20	-0.36980224	-0.9700752	0.4262295	0.9775239	1	2528	tags=35%, list=23%, signal=45%
ST_WNT_CA2_CYCLIC_GMP_PATHWAY	ST_WNT_CA2_CYCLIC_GMP_PATHWAY		15	-0.38013694	-0.96987426	0.54901963	0.976375	1	1187	tags=27%, list=11%, signal=30%
RUTELLA_RESPONSE_TO_CSF2RB_AND_IL4_DN	RUTELLA_RESPONSE_TO_CSF2RB_AND_IL4_DN		190	-0.30444887	-0.9697977	0.51785713	0.9748098	1	2444	tags=27%, list=22%, signal=34%
MCBRYAN_PUBERTAL_BREAST_3_4WK_DN	MCBRYAN_PUBERTAL_BREAST_3_4WK_DN		33	-0.34772497	-0.96968794	0.50877196	0.9733665	1	2939	tags=39%, list=26%, signal=53%
GOTTWEIN_TARGETS_OF_KSHV_MIR_K12_11	GOTTWEIN_TARGETS_OF_KSHV_MIR_K12_11		32	-0.29415327	-0.9692754	0.48979592	0.9726911	1	2834	tags=31%, list=25%, signal=42%
CUI_GLUCOSE_DEPRIVATION	CUI_GLUCOSE_DEPRIVATION		35	-0.29201508	-0.9682837	0.56363636	0.97344995	1	1783	tags=20%, list=16%, signal=24%
ST_DIFFERENTIATION_PATHWAY_IN_PC12_CELLS	ST_DIFFERENTIATION_PATHWAY_IN_PC12_CELLS		23	-0.33075812	-0.96736586	0.5185185	0.97386914	1	2396	tags=30%, list=21%, signal=39%
VALK_AML_WITH_FLT3_ITD	VALK_AML_WITH_FLT3_ITD		26	-0.35018662	-0.9673425	0.45454547	0.9721279	1	2762	tags=50%, list=25%, signal=66%
KEGG_MAPK_SIGNALING_PATHWAY	KEGG_MAPK_SIGNALING_PATHWAY		172	-0.25763938	-0.96682185	0.46774194	0.97169363	1	3103	tags=34%, list=28%, signal=46%
REACTOME_CLASS_B2_SECRETIN_FAMILY_RECEPTORS	REACTOME_CLASS_B2_SECRETIN_FAMILY_RECEPTORS		63	-0.33771217	-0.9666825	0.5272727	0.97018665	1	2199	tags=33%, list=20%, signal=41%
TENEDINI_MEGAKARYOCYTE_MARKERS	TENEDINI_MEGAKARYOCYTE_MARKERS		29	-0.35057724	-0.96570003	0.53571427	0.9708753	1	2763	tags=34%, list=25%, signal=46%
CHESLER_BRAIN_HIGHEST_EXPRESSION	CHESLER_BRAIN_HIGHEST_EXPRESSION		25	-0.31244335	-0.96544075	0.44642857	0.96982235	1	1761	tags=24%, list=16%, signal=28%
REACTOME_TRANSMISSION_ACROSS_CHEMICAL_SYNAPSES	REACTOME_TRANSMISSION_ACROSS_CHEMICAL_SYNAPSES		92	-0.30136472	-0.9652717	0.5090909	0.968696	1	2355	tags=28%, list=21%, signal=35%
JIANG_TIP30_TARGETS_DN	JIANG_TIP30_TARGETS_DN		18	-0.3163357	-0.96459305	0.5283019	0.9691797	1	2653	tags=39%, list=24%, signal=51%
MAHADEVAN_IMATINIB_RESISTANCE_UP	MAHADEVAN_IMATINIB_RESISTANCE_UP		15	-0.44097874	-0.96416223	0.5614035	0.96877044	1	2070	tags=47%, list=18%, signal=57%
KEGG_RENAL_CELL_CARCINOMA	KEGG_RENAL_CELL_CARCINOMA		45	-0.2918914	-0.9637612	0.5	0.96833307	1	3140	tags=38%, list=28%, signal=52%
GOLUB_ALL_VS_AML_UP	GOLUB_ALL_VS_AML_UP		18	-0.3302304	-0.9636936	0.49056605	0.96676934	1	3212	tags=33%, list=29%, signal=47%
DUNNE_TARGETS_OF_AML1_MTG8_FUSION_UP	DUNNE_TARGETS_OF_AML1_MTG8_FUSION_UP		32	-0.3767041	-0.96334404	0.55737704	0.9660488	1	1717	tags=28%, list=15%, signal=33%
IGARASHI_ATF4_TARGETS_DN	IGARASHI_ATF4_TARGETS_DN		48	-0.29249188	-0.96319914	0.54385966	0.964601	1	3664	tags=38%, list=33%, signal=55%
JISON_SICKLE_CELL_DISEASE_UP	JISON_SICKLE_CELL_DISEASE_UP		121	-0.29944995	-0.9630447	0.4642857	0.96332836	1	3200	tags=33%, list=29%, signal=46%
GAZDA_DIAMOND_BLACKFAN_ANEMIA_ERYTHROID_DN	GAZDA_DIAMOND_BLACKFAN_ANEMIA_ERYTHROID_DN		240	-0.22514722	-0.96278054	0.51785713	0.96200866	1	2970	tags=29%, list=27%, signal=38%
HELLER_HDAC_TARGETS_SILENCED_BY_METHYLATION_UP	HELLER_HDAC_TARGETS_SILENCED_BY_METHYLATION_UP		242	-0.28754172	-0.96277225	0.45454547	0.96030295	1	2545	tags=27%, list=23%, signal=35%
KEGG_MELANOGENESIS	KEGG_MELANOGENESIS		70	-0.30717647	-0.9626887	0.45454547	0.9587945	1	2129	tags=27%, list=19%, signal=33%
KEGG_CARDIAC_MUSCLE_CONTRACTION	KEGG_CARDIAC_MUSCLE_CONTRACTION		58	-0.3402243	-0.9625108	0.6111111	0.9575617	1	2478	tags=26%, list=22%, signal=33%
ST_GRANULE_CELL_SURVIVAL_PATHWAY	ST_GRANULE_CELL_SURVIVAL_PATHWAY		15	-0.3698918	-0.9621784	0.53571427	0.9568168	1	1937	tags=33%, list=17%, signal=40%
WINTER_HYPOXIA_DN	WINTER_HYPOXIA_DN		24	-0.46059895	-0.96208334	0.5084746	0.95540434	1	3045	tags=54%, list=27%, signal=74%
KEGG_CALCIUM_SIGNALING_PATHWAY	KEGG_CALCIUM_SIGNALING_PATHWAY		117	-0.2986533	-0.96132773	0.46774194	0.9557318	1	3268	tags=37%, list=29%, signal=51%
WIELAND_UP_BY_HBV_INFECTION	WIELAND_UP_BY_HBV_INFECTION		67	-0.38572866	-0.96108645	0.51666665	0.95468557	1	3718	tags=48%, list=33%, signal=71%
REACTOME_DOWNSTREAM_EVENTS_IN_GPCR_SIGNALING	REACTOME_DOWNSTREAM_EVENTS_IN_GPCR_SIGNALING		289	-0.28152552	-0.9608319	0.43333334	0.9537527	1	2454	tags=28%, list=22%, signal=35%
SHEDDEN_LUNG_CANCER_GOOD_SURVIVAL_A5	SHEDDEN_LUNG_CANCER_GOOD_SURVIVAL_A5		34	-0.31523725	-0.96072465	0.56363636	0.9522643	1	4600	tags=59%, list=41%, signal=100%
REACTOME_ACTIVATION_OF_NMDA_RECEPTOR_UPON_GLUTAMATE_BINDING_AND_POSTSYNAPTIC_EVENTS	REACTOME_ACTIVATION_OF_NMDA_RECEPTOR_UPON_GLUTAMATE_BINDING_AND_POSTSYNAPTIC_EVENTS		26	-0.34810615	-0.95826524	0.5344828	0.9574893	1	2807	tags=38%, list=25%, signal=51%
HAHTOLA_MYCOSIS_FUNGOIDES_CD4_DN	HAHTOLA_MYCOSIS_FUNGOIDES_CD4_DN		67	-0.26749194	-0.9580599	0.38	0.9563874	1	2951	tags=30%, list=26%, signal=40%
BREDEMEYER_RAG_SIGNALING_VIA_ATM_NOT_VIA_NFKB_UP	BREDEMEYER_RAG_SIGNALING_VIA_ATM_NOT_VIA_NFKB_UP		26	-0.37271973	-0.95741683	0.48214287	0.9564783	1	2562	tags=31%, list=23%, signal=40%
MARTORIATI_MDM4_TARGETS_FETAL_LIVER_DN	MARTORIATI_MDM4_TARGETS_FETAL_LIVER_DN		202	-0.27099672	-0.9557978	0.51724136	0.9589117	1	3526	tags=37%, list=31%, signal=53%
KEGG_ARRHYTHMOGENIC_RIGHT_VENTRICULAR_CARDIOMYOPATHY_ARVC	KEGG_ARRHYTHMOGENIC_RIGHT_VENTRICULAR_CARDIOMYOPATHY_ARVC		55	-0.32890832	-0.9550547	0.4827586	0.9595862	1	2543	tags=33%, list=23%, signal=42%
GAUSSMANN_MLL_AF4_FUSION_TARGETS_B_UP	GAUSSMANN_MLL_AF4_FUSION_TARGETS_B_UP		15	-0.42032868	-0.95467734	0.4814815	0.95881736	1	1767	tags=27%, list=16%, signal=32%
JAZAG_TGFB1_SIGNALING_VIA_SMAD4_UP	JAZAG_TGFB1_SIGNALING_VIA_SMAD4_UP		69	-0.256411	-0.95439965	0.4923077	0.9578178	1	641	tags=10%, list=6%, signal=11%
WNT_SIGNALING	WNT_SIGNALING		67	-0.314458	-0.9540998	0.5185185	0.9568644	1	2681	tags=33%, list=24%, signal=43%
RODRIGUES_THYROID_CARCINOMA_ANAPLASTIC_DN	RODRIGUES_THYROID_CARCINOMA_ANAPLASTIC_DN		263	-0.26875356	-0.9538376	0.53846157	0.9558438	1	3643	tags=38%, list=33%, signal=56%
BENPORATH_OCT4_TARGETS	BENPORATH_OCT4_TARGETS		150	-0.25727037	-0.95311683	0.52459013	0.9559067	1	2382	tags=21%, list=21%, signal=27%
KEGG_BIOSYNTHESIS_OF_UNSATURATED_FATTY_ACIDS	KEGG_BIOSYNTHESIS_OF_UNSATURATED_FATTY_ACIDS		18	-0.35289457	-0.952968	0.4375	0.9545811	1	3937	tags=50%, list=35%, signal=77%
HOLLMAN_APOPTOSIS_VIA_CD40_DN	HOLLMAN_APOPTOSIS_VIA_CD40_DN		149	-0.22928087	-0.95182925	0.5555556	0.9558272	1	2772	tags=26%, list=25%, signal=34%
PASQUALUCCI_LYMPHOMA_BY_GC_STAGE_UP	PASQUALUCCI_LYMPHOMA_BY_GC_STAGE_UP		183	-0.24620025	-0.95092016	0.5090909	0.9568224	1	3060	tags=32%, list=27%, signal=44%
DOANE_BREAST_CANCER_CLASSES_UP	DOANE_BREAST_CANCER_CLASSES_UP		41	-0.34359935	-0.9502351	0.53061223	0.95670885	1	3834	tags=51%, list=34%, signal=78%
SENESE_HDAC1_TARGETS_DN	SENESE_HDAC1_TARGETS_DN		134	-0.28907335	-0.9490731	0.5740741	0.9579365	1	3214	tags=34%, list=29%, signal=47%
ICHIBA_GRAFT_VERSUS_HOST_DISEASE_D7_UP	ICHIBA_GRAFT_VERSUS_HOST_DISEASE_D7_UP		87	-0.3898762	-0.9481443	0.5714286	0.9583959	1	3047	tags=41%, list=27%, signal=56%
BANDRES_RESPONSE_TO_CARMUSTIN_MGMT_48HR_DN	BANDRES_RESPONSE_TO_CARMUSTIN_MGMT_48HR_DN		101	-0.2764733	-0.94799894	0.58064514	0.9572568	1	2543	tags=26%, list=23%, signal=33%
DORN_ADENOVIRUS_INFECTION_12HR_DN	DORN_ADENOVIRUS_INFECTION_12HR_DN		21	-0.34142742	-0.94781107	0.51724136	0.9561752	1	2609	tags=38%, list=23%, signal=50%
MILI_PSEUDOPODIA_CHEMOTAXIS_UP	MILI_PSEUDOPODIA_CHEMOTAXIS_UP		36	-0.31201395	-0.94776845	0.5625	0.9546569	1	4016	tags=39%, list=36%, signal=60%
KUNINGER_IGF1_VS_PDGFB_TARGETS_UP	KUNINGER_IGF1_VS_PDGFB_TARGETS_UP		32	-0.47129723	-0.9472551	0.55932206	0.95429057	1	2543	tags=59%, list=23%, signal=77%
BROWNE_HCMV_INFECTION_18HR_DN	BROWNE_HCMV_INFECTION_18HR_DN		105	-0.2832707	-0.9464732	0.43137255	0.95463735	1	3766	tags=40%, list=34%, signal=60%
POTTI_CYTOXAN_SENSITIVITY	POTTI_CYTOXAN_SENSITIVITY		24	-0.3573855	-0.9463872	0.56	0.95324177	1	2005	tags=25%, list=18%, signal=30%
BOYLAN_MULTIPLE_MYELOMA_D_UP	BOYLAN_MULTIPLE_MYELOMA_D_UP		45	-0.29228076	-0.9463816	0.5254237	0.9516519	1	3461	tags=40%, list=31%, signal=58%
REACTOME_MYOGENESSIS	REACTOME_MYOGENESSIS		19	-0.3661654	-0.9462613	0.56	0.9503779	1	2650	tags=37%, list=24%, signal=48%
WATTEL_AUTONOMOUS_THYROID_ADENOMA_DN	WATTEL_AUTONOMOUS_THYROID_ADENOMA_DN		16	-0.44365376	-0.9442349	0.5217391	0.954361	1	2962	tags=56%, list=26%, signal=76%
BROWNE_HCMV_INFECTION_8HR_DN	BROWNE_HCMV_INFECTION_8HR_DN		26	-0.32909256	-0.94410497	0.58208954	0.95314676	1	1014	tags=19%, list=9%, signal=21%
KEGG_ERBB_SIGNALING_PATHWAY	KEGG_ERBB_SIGNALING_PATHWAY		48	-0.2823009	-0.9433049	0.5283019	0.9536413	1	3074	tags=40%, list=27%, signal=54%
ZHAN_MULTIPLE_MYELOMA_MF_DN	ZHAN_MULTIPLE_MYELOMA_MF_DN		16	-0.38397214	-0.94289887	0.52	0.95341253	1	1538	tags=25%, list=14%, signal=29%
IVANOVA_HEMATOPOIESIS_STEM_CELL_LONG_TERM	IVANOVA_HEMATOPOIESIS_STEM_CELL_LONG_TERM		65	-0.29317704	-0.94060296	0.6	0.957691	1	1793	tags=25%, list=16%, signal=29%
CASORELLI_APL_SECONDARY_VS_DE_NOVO_UP	CASORELLI_APL_SECONDARY_VS_DE_NOVO_UP		19	-0.4102235	-0.9399222	0.54545456	0.9579192	1	1144	tags=32%, list=10%, signal=35%
MCBRYAN_PUBERTAL_BREAST_5_6WK_UP	MCBRYAN_PUBERTAL_BREAST_5_6WK_UP		83	-0.32243288	-0.93932545	0.5319149	0.9577643	1	1813	tags=23%, list=16%, signal=27%
ALCALAY_AML_BY_NPM1_LOCALIZATION_UP	ALCALAY_AML_BY_NPM1_LOCALIZATION_UP		96	-0.29986435	-0.93846893	0.54901963	0.9586892	1	3281	tags=39%, list=29%, signal=54%
CERVERA_SDHB_TARGETS_1_DN	CERVERA_SDHB_TARGETS_1_DN		20	-0.40863168	-0.9378035	0.5714286	0.95867676	1	1424	tags=35%, list=13%, signal=40%
REACTOME_POST_NMDA_RECEPTOR_ACTIVATION_EVENTS	REACTOME_POST_NMDA_RECEPTOR_ACTIVATION_EVENTS		22	-0.34413114	-0.93754816	0.5409836	0.95776993	1	2807	tags=41%, list=25%, signal=54%
RASHI_RESPONSE_TO_IONIZING_RADIATION_6	RASHI_RESPONSE_TO_IONIZING_RADIATION_6		70	-0.3410531	-0.93714917	0.53333336	0.9572279	1	2653	tags=26%, list=24%, signal=33%
VERHAAK_AML_WITH_NPM1_MUTATED_UP	VERHAAK_AML_WITH_NPM1_MUTATED_UP		113	-0.3005514	-0.93698835	0.53333336	0.95603275	1	2260	tags=31%, list=20%, signal=38%
WAMUNYOKOLI_OVARIAN_CANCER_LMP_DN	WAMUNYOKOLI_OVARIAN_CANCER_LMP_DN		98	-0.30280134	-0.9357289	0.47272727	0.957885	1	2754	tags=30%, list=25%, signal=39%
HOFFMANN_IMMATURE_TO_MATURE_B_LYMPHOCYTE_UP	HOFFMANN_IMMATURE_TO_MATURE_B_LYMPHOCYTE_UP		19	-0.373973	-0.935486	0.59322035	0.9572852	1	2147	tags=32%, list=19%, signal=39%
BIOCARTA_RHO_PATHWAY	BIOCARTA_RHO_PATHWAY		27	-0.3002578	-0.9351711	0.5	0.9566282	1	3605	tags=37%, list=32%, signal=54%
ZHAN_EARLY_DIFFERENTIATION_GENES_DN	ZHAN_EARLY_DIFFERENTIATION_GENES_DN		32	-0.32438624	-0.933076	0.4915254	0.9604311	1	3006	tags=31%, list=27%, signal=43%
REACTOME_DARPP32_EVENTS	REACTOME_DARPP32_EVENTS		17	-0.3134979	-0.9329455	0.5	0.95912546	1	2807	tags=24%, list=25%, signal=31%
LI_CISPLATIN_RESISTANCE_DN	LI_CISPLATIN_RESISTANCE_DN		19	-0.4011335	-0.9314442	0.51785713	0.9618539	1	1755	tags=26%, list=16%, signal=31%
ZHAN_MULTIPLE_MYELOMA_CD1_UP	ZHAN_MULTIPLE_MYELOMA_CD1_UP		28	-0.3627588	-0.930979	0.5862069	0.9613605	1	1435	tags=25%, list=13%, signal=29%
BONOME_OVARIAN_CANCER_SURVIVAL_OPTIMAL_DEBULKING	BONOME_OVARIAN_CANCER_SURVIVAL_OPTIMAL_DEBULKING		128	-0.23357219	-0.9308068	0.5689655	0.9601175	1	2208	tags=20%, list=20%, signal=24%
YAO_TEMPORAL_RESPONSE_TO_PROGESTERONE_CLUSTER_8	YAO_TEMPORAL_RESPONSE_TO_PROGESTERONE_CLUSTER_8		31	-0.33930624	-0.9302172	0.5714286	0.960263	1	933	tags=13%, list=8%, signal=14%
WONG_ENDMETRIUM_CANCER_UP	WONG_ENDMETRIUM_CANCER_UP		15	-0.434301	-0.9288441	0.58928573	0.9620329	1	1611	tags=40%, list=14%, signal=47%
BASAKI_YBX1_TARGETS_DN	BASAKI_YBX1_TARGETS_DN		184	-0.26154146	-0.9278643	0.58	0.9632555	1	1837	tags=20%, list=16%, signal=23%
ZHANG_BREAST_CANCER_PROGENITORS_DN	ZHANG_BREAST_CANCER_PROGENITORS_DN		88	-0.24417403	-0.9266691	0.5846154	0.9646309	1	3654	tags=35%, list=33%, signal=52%
TSAI_RESPONSE_TO_RADIATION_THERAPY	TSAI_RESPONSE_TO_RADIATION_THERAPY		22	-0.4153682	-0.92656004	0.5862069	0.9633606	1	2152	tags=36%, list=19%, signal=45%
REACTOME_REGULATION_OF_GLUCOKINASE_BY_GLUCOKINASE_REGULATORY_PROTEIN	REACTOME_REGULATION_OF_GLUCOKINASE_BY_GLUCOKINASE_REGULATORY_PROTEIN		18	-0.33627692	-0.9264596	0.5471698	0.9619759	1	1738	tags=22%, list=16%, signal=26%
CHEMNITZ_RESPONSE_TO_PROSTAGLANDIN_E2_DN	CHEMNITZ_RESPONSE_TO_PROSTAGLANDIN_E2_DN		177	-0.2618154	-0.9264437	0.5	0.96047324	1	3426	tags=38%, list=31%, signal=54%
BIOCARTA_IGF1_PATHWAY	BIOCARTA_IGF1_PATHWAY		15	-0.33096197	-0.9259752	0.53846157	0.9602696	1	3074	tags=40%, list=27%, signal=55%
WANG_BARRETTS_ESOPHAGUS_AND_ESOPHAGUS_CANCER_UP	WANG_BARRETTS_ESOPHAGUS_AND_ESOPHAGUS_CANCER_UP		19	-0.3703435	-0.925791	0.5254237	0.9592709	1	1992	tags=37%, list=18%, signal=45%
DAIRKEE_CANCER_PRONE_RESPONSE_BPA_E2	DAIRKEE_CANCER_PRONE_RESPONSE_BPA_E2		82	-0.2528712	-0.9256444	0.6666667	0.95809305	1	1440	tags=16%, list=13%, signal=18%
GAUSSMANN_MLL_AF4_FUSION_TARGETS_F_UP	GAUSSMANN_MLL_AF4_FUSION_TARGETS_F_UP		105	-0.321552	-0.9250567	0.42592594	0.95809036	1	2155	tags=31%, list=19%, signal=39%
TAKEDA_TARGETS_OF_NUP98_HOXA9_FUSION_8D_DN	TAKEDA_TARGETS_OF_NUP98_HOXA9_FUSION_8D_DN		113	-0.34216568	-0.92456007	0.6440678	0.95787644	1	1741	tags=27%, list=16%, signal=31%
CHARAFE_BREAST_CANCER_BASAL_VS_MESENCHYMAL_DN	CHARAFE_BREAST_CANCER_BASAL_VS_MESENCHYMAL_DN		27	-0.37175205	-0.92353785	0.53333336	0.95906866	1	1306	tags=22%, list=12%, signal=25%
EBAUER_TARGETS_OF_PAX3_FOXO1_FUSION_UP	EBAUER_TARGETS_OF_PAX3_FOXO1_FUSION_UP		124	-0.33340254	-0.9224584	0.61290324	0.95988953	1	2737	tags=38%, list=24%, signal=50%
VALK_AML_WITH_CEBPA	VALK_AML_WITH_CEBPA		24	-0.3238675	-0.92241776	0.5740741	0.95845425	1	1509	tags=29%, list=13%, signal=34%
REACTOME_GLUCOSE_METABOLISM	REACTOME_GLUCOSE_METABOLISM		39	-0.3204762	-0.92211497	0.6666667	0.958078	1	2138	tags=23%, list=19%, signal=28%
SEKI_INFLAMMATORY_RESPONSE_LPS_DN	SEKI_INFLAMMATORY_RESPONSE_LPS_DN		17	-0.39942765	-0.9209829	0.5652174	0.9597128	1	1217	tags=29%, list=11%, signal=33%
ACEVEDO_NORMAL_TISSUE_ADJACENT_TO_LIVER_TUMOR_UP	ACEVEDO_NORMAL_TISSUE_ADJACENT_TO_LIVER_TUMOR_UP		88	-0.23281461	-0.9201893	0.6111111	0.9603435	1	2508	tags=23%, list=22%, signal=29%
KEGG_SYSTEMIC_LUPUS_ERYTHEMATOSUS	KEGG_SYSTEMIC_LUPUS_ERYTHEMATOSUS		36	-0.3108601	-0.91976315	0.5645161	0.9598405	1	3486	tags=39%, list=31%, signal=56%
SHEPARD_BMYB_MORPHOLINO_UP	SHEPARD_BMYB_MORPHOLINO_UP		105	-0.22857867	-0.9195956	0.54385966	0.95891607	1	2735	tags=25%, list=24%, signal=32%
HSC_MATURE_FETAL	HSC_MATURE_FETAL		16	-0.3409802	-0.9195304	0.5967742	0.95754194	1	72	tags=13%, list=1%, signal=13%
KEGG_LONG_TERM_POTENTIATION	KEGG_LONG_TERM_POTENTIATION		40	-0.2851906	-0.91921157	0.53061223	0.9568183	1	850	tags=15%, list=8%, signal=16%
HAMAI_APOPTOSIS_VIA_TRAIL_UP	HAMAI_APOPTOSIS_VIA_TRAIL_UP		209	-0.25925827	-0.9191407	0.59574467	0.9555202	1	2396	tags=21%, list=21%, signal=26%
KEGG_WNT_SIGNALING_PATHWAY	KEGG_WNT_SIGNALING_PATHWAY		106	-0.27530563	-0.91896594	0.5535714	0.9545277	1	2681	tags=30%, list=24%, signal=39%
KEGG_GALACTOSE_METABOLISM	KEGG_GALACTOSE_METABOLISM		21	-0.31913847	-0.9189643	0.5769231	0.9530386	1	415	tags=10%, list=4%, signal=10%
ZHAN_MULTIPLE_MYELOMA_DN	ZHAN_MULTIPLE_MYELOMA_DN		22	-0.3844005	-0.9182942	0.5689655	0.95314467	1	2519	tags=36%, list=22%, signal=47%
LEE_METASTASIS_AND_ALTERNATIVE_SPLICING_UP	LEE_METASTASIS_AND_ALTERNATIVE_SPLICING_UP		49	-0.294776	-0.9159813	0.62	0.9573589	1	3518	tags=37%, list=31%, signal=53%
CAFFAREL_RESPONSE_TO_THC_24HR_5_DN	CAFFAREL_RESPONSE_TO_THC_24HR_5_DN		37	-0.2615471	-0.91586107	0.5555556	0.95614827	1	3664	tags=38%, list=33%, signal=56%
REACTOME_FORMATION_OF_PLATELET_PLUG	REACTOME_FORMATION_OF_PLATELET_PLUG		125	-0.2773539	-0.91490465	0.5846154	0.9572439	1	2864	tags=32%, list=26%, signal=43%
KEGG_PATHWAYS_IN_CANCER	KEGG_PATHWAYS_IN_CANCER		208	-0.22872481	-0.91458493	0.625	0.956798	1	3167	tags=29%, list=28%, signal=39%
GAUSSMANN_MLL_AF4_FUSION_TARGETS_E_UP	GAUSSMANN_MLL_AF4_FUSION_TARGETS_E_UP		56	-0.35214478	-0.9140724	0.5833333	0.95647013	1	1761	tags=29%, list=16%, signal=34%
DAIRKEE_CANCER_PRONE_RESPONSE_E2	DAIRKEE_CANCER_PRONE_RESPONSE_E2		18	-0.39946488	-0.91377574	0.58064514	0.9557372	1	1815	tags=33%, list=16%, signal=40%
KEGG_PROSTATE_CANCER	KEGG_PROSTATE_CANCER		50	-0.2786771	-0.9136493	0.71153843	0.9547146	1	3559	tags=40%, list=32%, signal=58%
WEST_ADRENOCORTICAL_TUMOR_MARKERS_DN	WEST_ADRENOCORTICAL_TUMOR_MARKERS_DN		17	-0.42418557	-0.9136427	0.62068963	0.95326537	1	3518	tags=53%, list=31%, signal=77%
BIOCARTA_KERATINOCYTE_PATHWAY	BIOCARTA_KERATINOCYTE_PATHWAY		25	-0.27501926	-0.91291755	0.509434	0.95347816	1	1937	tags=16%, list=17%, signal=19%
ZHAN_MULTIPLE_MYELOMA_CD2_DN	ZHAN_MULTIPLE_MYELOMA_CD2_DN		22	-0.29972008	-0.9121126	0.6111111	0.9542307	1	2011	tags=27%, list=18%, signal=33%
YAGI_AML_WITH_T_9_11_TRANSLOCATION	YAGI_AML_WITH_T_9_11_TRANSLOCATION		91	-0.25756025	-0.91196585	0.61702126	0.9530873	1	3239	tags=32%, list=29%, signal=44%
CASTELLANO_NRAS_TARGETS_UP	CASTELLANO_NRAS_TARGETS_UP		54	-0.31058604	-0.91189927	0.5862069	0.9518553	1	3008	tags=43%, list=27%, signal=58%
WINNEPENNINCKX_MELANOMA_METASTASIS_DN	WINNEPENNINCKX_MELANOMA_METASTASIS_DN		26	-0.34879902	-0.9112846	0.5882353	0.9517727	1	4248	tags=65%, list=38%, signal=105%
TURASHVILI_BREAST_LOBULAR_CARCINOMA_VS_DUCTAL_NORMAL_DN	TURASHVILI_BREAST_LOBULAR_CARCINOMA_VS_DUCTAL_NORMAL_DN		51	-0.32486558	-0.90984887	0.5769231	0.9539007	1	2188	tags=27%, list=20%, signal=34%
HELLER_HDAC_TARGETS_DN	HELLER_HDAC_TARGETS_DN		169	-0.24792394	-0.90867037	0.59375	0.95567185	1	2712	tags=25%, list=24%, signal=33%
PENG_RAPAMYCIN_RESPONSE_UP	PENG_RAPAMYCIN_RESPONSE_UP		27	-0.27736115	-0.9085633	0.54901963	0.95447206	1	3524	tags=44%, list=31%, signal=65%
KIM_MYCN_AMPLIFICATION_TARGETS_UP	KIM_MYCN_AMPLIFICATION_TARGETS_UP		42	-0.30329978	-0.9082731	0.5833333	0.95385945	1	2466	tags=29%, list=22%, signal=37%
KEGG_PRION_DISEASES	KEGG_PRION_DISEASES		20	-0.3566915	-0.9072657	0.56666666	0.95484686	1	3977	tags=60%, list=36%, signal=93%
OSADA_ASCL1_TARGETS_DN	OSADA_ASCL1_TARGETS_DN		15	-0.4505249	-0.9069673	0.627451	0.95410925	1	504	tags=20%, list=5%, signal=21%
ACEVEDO_NORMAL_TISSUE_ADJACENT_TO_LIVER_TUMOR_DN	ACEVEDO_NORMAL_TISSUE_ADJACENT_TO_LIVER_TUMOR_DN		236	-0.20499472	-0.9068301	0.5555556	0.95297116	1	3095	tags=23%, list=28%, signal=31%
BIOCARTA_NO1_PATHWAY	BIOCARTA_NO1_PATHWAY		18	-0.39187816	-0.90617687	0.55737704	0.95319164	1	609	tags=17%, list=5%, signal=18%
LU_IL4_SIGNALING	LU_IL4_SIGNALING		46	-0.32827348	-0.9051126	0.64912283	0.9545511	1	3032	tags=28%, list=27%, signal=39%
ZHU_CMV_24_HR_UP	ZHU_CMV_24_HR_UP		28	-0.29906097	-0.9051057	0.5882353	0.9531514	1	3257	tags=32%, list=29%, signal=45%
MULLIGHAN_NPM1_MUTATED_SIGNATURE_1_UP	MULLIGHAN_NPM1_MUTATED_SIGNATURE_1_UP		148	-0.2371768	-0.90434885	0.7222222	0.9532037	1	3610	tags=34%, list=32%, signal=50%
ZHOU_INFLAMMATORY_RESPONSE_FIMA_DN	ZHOU_INFLAMMATORY_RESPONSE_FIMA_DN		118	-0.26150668	-0.90406597	0.60714287	0.95266074	1	2770	tags=27%, list=25%, signal=36%
LIANG_SILENCED_BY_METHYLATION_2	LIANG_SILENCED_BY_METHYLATION_2		22	-0.40341803	-0.9039135	0.6507937	0.95155996	1	2156	tags=41%, list=19%, signal=51%
CHAUHAN_RESPONSE_TO_METHOXYESTRADIOL_DN	CHAUHAN_RESPONSE_TO_METHOXYESTRADIOL_DN		78	-0.24756286	-0.9028811	0.6	0.9523582	1	2225	tags=21%, list=20%, signal=25%
SCHUETZ_BREAST_CANCER_DUCTAL_INVASIVE_DN	SCHUETZ_BREAST_CANCER_DUCTAL_INVASIVE_DN		47	-0.32832736	-0.9028449	0.5777778	0.9509961	1	1809	tags=28%, list=16%, signal=33%
REACTOME_GPCR_LIGAND_BINDING	REACTOME_GPCR_LIGAND_BINDING		257	-0.29257104	-0.90268373	0.537037	0.94998807	1	2444	tags=28%, list=22%, signal=35%
KIM_MYCN_AMPLIFICATION_TARGETS_DN	KIM_MYCN_AMPLIFICATION_TARGETS_DN		45	-0.28169572	-0.9019082	0.625	0.95036656	1	3240	tags=33%, list=29%, signal=47%
CREIGHTON_ENDOCRINE_THERAPY_RESISTANCE_2	CREIGHTON_ENDOCRINE_THERAPY_RESISTANCE_2		146	-0.24069557	-0.9018339	0.6530612	0.94909203	1	2536	tags=21%, list=23%, signal=27%
ST_GA12_PATHWAY	ST_GA12_PATHWAY		16	-0.3048381	-0.90170676	0.6122449	0.94795215	1	3621	tags=50%, list=32%, signal=74%
KEGG_METABOLISM_OF_XENOBIOTICS_BY_CYTOCHROME_P450	KEGG_METABOLISM_OF_XENOBIOTICS_BY_CYTOCHROME_P450		28	-0.35366726	-0.9015747	0.6	0.9468157	1	1774	tags=25%, list=16%, signal=30%
MCCABE_HOXC6_TARGETS_CANCER_UP	MCCABE_HOXC6_TARGETS_CANCER_UP		19	-0.30552965	-0.90127057	0.537037	0.9461867	1	1316	tags=21%, list=12%, signal=24%
SMID_BREAST_CANCER_RELAPSE_IN_LUNG_DN	SMID_BREAST_CANCER_RELAPSE_IN_LUNG_DN		20	-0.4044149	-0.9006687	0.59183675	0.94658506	1	3734	tags=60%, list=33%, signal=90%
MASSARWEH_TAMOXIFEN_RESISTANCE_UP	MASSARWEH_TAMOXIFEN_RESISTANCE_UP		279	-0.247206	-0.90008533	0.60784316	0.94658417	1	2940	tags=27%, list=26%, signal=36%
MORI_MATURE_B_LYMPHOCYTE_UP	MORI_MATURE_B_LYMPHOCYTE_UP		59	-0.3406161	-0.8990998	0.627451	0.9471641	1	3179	tags=41%, list=28%, signal=57%
KINSEY_TARGETS_OF_EWSR1_FLII_FUSION_DN	KINSEY_TARGETS_OF_EWSR1_FLII_FUSION_DN		171	-0.28301784	-0.8989011	0.53846157	0.9462864	1	3282	tags=35%, list=29%, signal=48%
REACTOME_POST_TRANSLATIONAL_PROTEIN_MODIFICATION	REACTOME_POST_TRANSLATIONAL_PROTEIN_MODIFICATION		28	-0.2640254	-0.8988922	0.54545456	0.9448969	1	3236	tags=43%, list=29%, signal=60%
REACTOME_SEMAPHORIN_INTERACTIONS	REACTOME_SEMAPHORIN_INTERACTIONS		47	-0.31058073	-0.8985939	0.61538464	0.94414544	1	3605	tags=43%, list=32%, signal=62%
SLEBOS_HEAD_AND_NECK_CANCER_WITH_HPV_UP	SLEBOS_HEAD_AND_NECK_CANCER_WITH_HPV_UP		41	-0.2771539	-0.8982662	0.5192308	0.94359696	1	2673	tags=27%, list=24%, signal=35%
REACTOME_TRNA_AMINOACYLATION	REACTOME_TRNA_AMINOACYLATION		18	-0.33068177	-0.8982145	0.5833333	0.94229454	1	4690	tags=61%, list=42%, signal=105%
POOLA_INVASIVE_BREAST_CANCER_UP	POOLA_INVASIVE_BREAST_CANCER_UP		169	-0.3314016	-0.89808035	0.58208954	0.941395	1	1992	tags=27%, list=18%, signal=33%
ROSS_AML_WITH_MLL_FUSIONS	ROSS_AML_WITH_MLL_FUSIONS		53	-0.28260946	-0.8967504	0.58928573	0.94312364	1	2793	tags=30%, list=25%, signal=40%
DIRMEIER_LMP1_RESPONSE_LATE_UP	DIRMEIER_LMP1_RESPONSE_LATE_UP		28	-0.33982095	-0.8962862	0.61538464	0.9430811	1	1964	tags=21%, list=18%, signal=26%
BIOCARTA_MAPK_PATHWAY	BIOCARTA_MAPK_PATHWAY		56	-0.24859901	-0.8961186	0.5576923	0.9420812	1	3559	tags=32%, list=32%, signal=47%
IWANAGA_CARCINOGENESIS_BY_KRAS_DN	IWANAGA_CARCINOGENESIS_BY_KRAS_DN		71	-0.29260576	-0.8956936	0.6037736	0.9418123	1	2079	tags=23%, list=19%, signal=27%
CHARAFE_BREAST_CANCER_LUMINAL_VS_BASAL_UP	CHARAFE_BREAST_CANCER_LUMINAL_VS_BASAL_UP		162	-0.25965133	-0.89495194	0.627451	0.9422529	1	2545	tags=26%, list=23%, signal=33%
RIZ_ERYTHROID_DIFFERENTIATION_HEMGN	RIZ_ERYTHROID_DIFFERENTIATION_HEMGN		25	-0.313415	-0.89441305	0.5882353	0.942445	1	843	tags=12%, list=8%, signal=13%
CAIRO_LIVER_DEVELOPMENT_UP	CAIRO_LIVER_DEVELOPMENT_UP		107	-0.31251368	-0.89414823	0.6315789	0.9417125	1	3010	tags=33%, list=27%, signal=44%
RORIE_TARGETS_OF_EWSR1_FLI1_FUSION_DN	RORIE_TARGETS_OF_EWSR1_FLI1_FUSION_DN		17	-0.38893354	-0.8940272	0.62711865	0.9405783	1	2545	tags=41%, list=23%, signal=53%
REACTOME_PLC_BETA_MEDIATED_EVENTS	REACTOME_PLC_BETA_MEDIATED_EVENTS		24	-0.3123313	-0.8934483	0.5576923	0.9403993	1	4517	tags=58%, list=40%, signal=98%
AKL_HTLV1_INFECTION_DN	AKL_HTLV1_INFECTION_DN		33	-0.3050258	-0.8927961	0.57894737	0.94072276	1	1114	tags=21%, list=10%, signal=23%
POMEROY_MEDULLOBLASTOMA_DESMOPLASIC_VS_CLASSIC_UP	POMEROY_MEDULLOBLASTOMA_DESMOPLASIC_VS_CLASSIC_UP		33	-0.28868517	-0.8922089	0.625	0.9408527	1	1816	tags=21%, list=16%, signal=25%
POMEROY_MEDULLOBLASTOMA_DESMOPLASIC_VS_CLASSIC_DN	POMEROY_MEDULLOBLASTOMA_DESMOPLASIC_VS_CLASSIC_DN		33	-0.28868517	-0.8922089	0.625	0.93950284	1	1816	tags=21%, list=16%, signal=25%
BLALOCK_ALZHEIMERS_DISEASE_INCIPIENT_UP	BLALOCK_ALZHEIMERS_DISEASE_INCIPIENT_UP		221	-0.22396363	-0.8918313	0.64285713	0.9392207	1	4070	tags=41%, list=36%, signal=63%
BOQUEST_STEM_CELL_CULTURED_VS_FRESH_DN	BOQUEST_STEM_CELL_CULTURED_VS_FRESH_DN		18	-0.42817515	-0.8891418	0.5531915	0.9437118	1	2065	tags=39%, list=18%, signal=48%
TAKEDA_TARGETS_OF_NUP98_HOXA9_FUSION_10D_DN	TAKEDA_TARGETS_OF_NUP98_HOXA9_FUSION_10D_DN		81	-0.32689184	-0.88814986	0.6101695	0.94505477	1	1803	tags=26%, list=16%, signal=31%
BIOCARTA_MET_PATHWAY	BIOCARTA_MET_PATHWAY		23	-0.30653247	-0.88790077	0.5714286	0.94421655	1	3380	tags=48%, list=30%, signal=68%
REACTOME_MUSCLE_CONTRACTION	REACTOME_MUSCLE_CONTRACTION		36	-0.41012192	-0.8874334	0.6721311	0.94396055	1	1431	tags=25%, list=13%, signal=29%
ZHAN_MULTIPLE_MYELOMA_MS_DN	ZHAN_MULTIPLE_MYELOMA_MS_DN		18	-0.3104422	-0.887242	0.5862069	0.94318706	1	2229	tags=22%, list=20%, signal=28%
CHANDRAN_METASTASIS_DN	CHANDRAN_METASTASIS_DN		57	-0.30259904	-0.8871805	0.68421054	0.94199526	1	2186	tags=28%, list=20%, signal=35%
YAGI_AML_FAB_MARKERS	YAGI_AML_FAB_MARKERS		126	-0.24644618	-0.8870312	0.5964912	0.9410179	1	2753	tags=27%, list=25%, signal=35%
IWANAGA_CARCINOGENESIS_BY_KRAS_PTEN_DN	IWANAGA_CARCINOGENESIS_BY_KRAS_PTEN_DN		192	-0.2823735	-0.88674533	0.6315789	0.94038916	1	2756	tags=31%, list=25%, signal=40%
REACTOME_TOLL_LIKE_RECEPTOR_3_CASCADE	REACTOME_TOLL_LIKE_RECEPTOR_3_CASCADE		37	-0.26531437	-0.8839412	0.57894737	0.9461277	1	3559	tags=38%, list=32%, signal=55%
LENAOUR_DENDRITIC_CELL_MATURATION_DN	LENAOUR_DENDRITIC_CELL_MATURATION_DN		72	-0.32448402	-0.88312364	0.65	0.94658345	1	2170	tags=28%, list=19%, signal=34%
TAVAZOIE_METASTASIS	TAVAZOIE_METASTASIS		49	-0.31002343	-0.88267624	0.68421054	0.9462561	1	3028	tags=47%, list=27%, signal=64%
KEGG_NON_SMALL_CELL_LUNG_CANCER	KEGG_NON_SMALL_CELL_LUNG_CANCER		29	-0.26240352	-0.88258356	0.5882353	0.9450974	1	3074	tags=34%, list=27%, signal=47%
HELLER_HDAC_TARGETS_UP	HELLER_HDAC_TARGETS_UP		163	-0.24069715	-0.8824337	0.53846157	0.9441408	1	2525	tags=23%, list=23%, signal=29%
ZHOU_INFLAMMATORY_RESPONSE_LIVE_DN	ZHOU_INFLAMMATORY_RESPONSE_LIVE_DN		165	-0.23276564	-0.87995833	0.7037037	0.9492039	1	1935	tags=18%, list=17%, signal=21%
ZHOU_INFLAMMATORY_RESPONSE_LPS_DN	ZHOU_INFLAMMATORY_RESPONSE_LPS_DN		165	-0.23276564	-0.87995833	0.7037037	0.94787264	1	1935	tags=18%, list=17%, signal=21%
KEGG_NEUROACTIVE_LIGAND_RECEPTOR_INTERACTION	KEGG_NEUROACTIVE_LIGAND_RECEPTOR_INTERACTION		183	-0.29815146	-0.8793413	0.7037037	0.94840443	1	2507	tags=29%, list=22%, signal=37%
REACTOME_OPIOID_SIGNALLING	REACTOME_OPIOID_SIGNALLING		57	-0.26155177	-0.8793192	0.61403507	0.9471593	1	1976	tags=21%, list=18%, signal=25%
BROWNE_HCMV_INFECTION_20HR_UP	BROWNE_HCMV_INFECTION_20HR_UP		136	-0.21177202	-0.8791464	0.6181818	0.94617456	1	1891	tags=17%, list=17%, signal=20%
YAMASHITA_LIVER_CANCER_STEM_CELL_UP	YAMASHITA_LIVER_CANCER_STEM_CELL_UP		32	-0.31418684	-0.8788577	0.5849057	0.94550925	1	3115	tags=41%, list=28%, signal=56%
XU_GH1_AUTOCRINE_TARGETS_UP	XU_GH1_AUTOCRINE_TARGETS_UP		93	-0.2504408	-0.878715	0.6851852	0.9443445	1	2461	tags=28%, list=22%, signal=36%
GINESTIER_BREAST_CANCER_20Q13_AMPLIFICATION_DN	GINESTIER_BREAST_CANCER_20Q13_AMPLIFICATION_DN		80	-0.22728291	-0.8785445	0.53846157	0.9434104	1	3540	tags=30%, list=32%, signal=44%
GALE_APL_WITH_FLT3_MUTATED_UP	GALE_APL_WITH_FLT3_MUTATED_UP		23	-0.29415146	-0.8760859	0.64705884	0.94721013	1	2402	tags=26%, list=21%, signal=33%
SMID_BREAST_CANCER_LUMINAL_B_DN	SMID_BREAST_CANCER_LUMINAL_B_DN		339	-0.29106057	-0.87602186	0.67741936	0.9460234	1	2483	tags=31%, list=22%, signal=39%
SATO_SILENCED_BY_METHYLATION_IN_PANCREATIC_CANCER_2	SATO_SILENCED_BY_METHYLATION_IN_PANCREATIC_CANCER_2		30	-0.37359098	-0.8753306	0.63461536	0.94626623	1	2007	tags=30%, list=18%, signal=36%
RIZ_ERYTHROID_DIFFERENTIATION_HBZ	RIZ_ERYTHROID_DIFFERENTIATION_HBZ		29	-0.30121785	-0.87515825	0.6862745	0.9453212	1	2648	tags=28%, list=24%, signal=36%
TSENG_IRS1_TARGETS_DN	TSENG_IRS1_TARGETS_DN		102	-0.29775143	-0.8728673	0.60784316	0.94920576	1	2186	tags=25%, list=20%, signal=31%
TAVOR_CEBPA_TARGETS_UP	TAVOR_CEBPA_TARGETS_UP		36	-0.30518675	-0.872812	0.62903225	0.94803494	1	2212	tags=28%, list=20%, signal=35%
REACTOME_TRKA_SIGNALLING_FROM_THE_PLASMA_MEMBRANE	REACTOME_TRKA_SIGNALLING_FROM_THE_PLASMA_MEMBRANE		58	-0.22873454	-0.87276226	0.60655737	0.9468183	1	3653	tags=38%, list=33%, signal=56%
RUGO_STRESS_RESPONSE_SUBSET_G	RUGO_STRESS_RESPONSE_SUBSET_G		19	-0.3068571	-0.869914	0.66	0.9518849	1	2835	tags=32%, list=25%, signal=42%
KYNG_DNA_DAMAGE_BY_4NQO_OR_UV	KYNG_DNA_DAMAGE_BY_4NQO_OR_UV		19	-0.3068571	-0.869914	0.66	0.9505774	1	2835	tags=32%, list=25%, signal=42%
REACTOME_STRIATED_MUSCLE_CONTRACTION	REACTOME_STRIATED_MUSCLE_CONTRACTION		22	-0.46406415	-0.8688359	0.6666667	0.95208675	1	1431	tags=36%, list=13%, signal=42%
REACTOME_NEURORANSMITTER_RECEPTOR_BINDING_AND_DOWNSTREAM_TRANSMISSION_IN_THE_POSTSYNAPTIC_CELL	REACTOME_NEURORANSMITTER_RECEPTOR_BINDING_AND_DOWNSTREAM_TRANSMISSION_IN_THE_POSTSYNAPTIC_CELL		59	-0.27054748	-0.86825347	0.6034483	0.95213884	1	3653	tags=39%, list=33%, signal=58%
BREDEMEYER_RAG_SIGNALING_VIA_ATM_NOT_VIA_NFKB_DN	BREDEMEYER_RAG_SIGNALING_VIA_ATM_NOT_VIA_NFKB_DN		28	-0.2953029	-0.86742866	0.6909091	0.95266557	1	2763	tags=29%, list=25%, signal=38%
KEGG_PRIMARY_IMMUNODEFICIENCY	KEGG_PRIMARY_IMMUNODEFICIENCY		25	-0.34001383	-0.86693716	0.5862069	0.9527166	1	1848	tags=32%, list=17%, signal=38%
KEGG_CELL_ADHESION_MOLECULES_CAMS	KEGG_CELL_ADHESION_MOLECULES_CAMS		75	-0.2897965	-0.8666924	0.7169811	0.95189804	1	2135	tags=29%, list=19%, signal=36%
BOYLAN_MULTIPLE_MYELOMA_D_DN	BOYLAN_MULTIPLE_MYELOMA_D_DN		51	-0.2924818	-0.8664838	0.6909091	0.95102936	1	1899	tags=24%, list=17%, signal=28%
NAKAYAMA_SOFT_TISSUE_TUMORS_PCA1_UP	NAKAYAMA_SOFT_TISSUE_TUMORS_PCA1_UP		48	-0.42278048	-0.8652983	0.6166667	0.9530346	1	2444	tags=44%, list=22%, signal=56%
FARMER_BREAST_CANCER_APOCRINE VS LUMINAL	FARMER_BREAST_CANCER_APOCRINE VS LUMINAL		185	-0.2317502	-0.86490077	0.7407407	0.9524614	1	2874	tags=29%, list=26%, signal=39%
GINESTIER_BREAST_CANCER_ZNF217_AMPLIFIED_UP	GINESTIER_BREAST_CANCER_ZNF217_AMPLIFIED_UP		36	-0.25734648	-0.86485714	0.63461536	0.95124215	1	2699	tags=25%, list=24%, signal=33%
MORI_MATURE_B_LYMPHOCYTE_DN	MORI_MATURE_B_LYMPHOCYTE_DN		44	-0.27646685	-0.86460793	0.67241377	0.9504628	1	1305	tags=16%, list=12%, signal=18%
LEE_NEURAL_CREST_STEM_CELL_UP	LEE_NEURAL_CREST_STEM_CELL_UP		88	-0.3171037	-0.862644	0.61403507	0.9537033	1	3188	tags=36%, list=28%, signal=50%
NIKOLSKY_BREAST_CANCER_16Q24_AMPLICON	NIKOLSKY_BREAST_CANCER_16Q24_AMPLICON		24	-0.25461346	-0.86211216	0.5272727	0.9536092	1	3724	tags=33%, list=33%, signal=50%
REACTOME_METABLISM_OF_NUCLEOTIDES	REACTOME_METABLISM_OF_NUCLEOTIDES		52	-0.23625205	-0.8616096	0.6851852	0.9534244	1	1848	tags=17%, list=17%, signal=21%
OHM_METHYLATED_IN_ADULT_CANCERS	OHM_METHYLATED_IN_ADULT_CANCERS		17	-0.3349387	-0.8611976	0.7017544	0.9531581	1	1113	tags=18%, list=10%, signal=20%
AMUNDSON_GENOTOXIC_SIGNATURE	AMUNDSON_GENOTOXIC_SIGNATURE		63	-0.2401124	-0.8611315	0.6551724	0.95213777	1	1071	tags=13%, list=10%, signal=14%
WU_SILENCED_BY_METHYLATION_IN_BLADDER_CANCER	WU_SILENCED_BY_METHYLATION_IN_BLADDER_CANCER		28	-0.35141513	-0.86064035	0.70689654	0.9517294	1	1501	tags=25%, list=13%, signal=29%
REACTOME_GS_ALPHA_MEDIATED_EVENTS_IN_GLUCAGON_SIGNALLING	REACTOME_GS_ALPHA_MEDIATED_EVENTS_IN_GLUCAGON_SIGNALLING		19	-0.3367547	-0.86056143	0.6181818	0.95066726	1	1976	tags=32%, list=18%, signal=38%
BROWNE_HCMV_INFECTION_14HR_DN	BROWNE_HCMV_INFECTION_14HR_DN		164	-0.2256784	-0.85992324	0.6779661	0.9507506	1	3690	tags=37%, list=33%, signal=55%
ZHAN_MULTIPLE_MYELOMA_LB_UP	ZHAN_MULTIPLE_MYELOMA_LB_UP		21	-0.3051958	-0.8582232	0.6923077	0.9535992	1	1474	tags=19%, list=13%, signal=22%
SATO_SILENCED_BY_METHYLATION_IN_PANCREATIC_CANCER_1	SATO_SILENCED_BY_METHYLATION_IN_PANCREATIC_CANCER_1		249	-0.26213515	-0.8573386	0.704918	0.9542356	1	2817	tags=33%, list=25%, signal=42%
BOYLAN_MULTIPLE_MYELOMA_D_CLUSTER_UP	BOYLAN_MULTIPLE_MYELOMA_D_CLUSTER_UP		18	-0.3282511	-0.85719913	0.72	0.9532238	1	907	tags=17%, list=8%, signal=18%
SANA_TNF_SIGNALING_UP	SANA_TNF_SIGNALING_UP		47	-0.35954016	-0.85671985	0.66101694	0.9532179	1	2914	tags=47%, list=26%, signal=63%
ROSS_AML_WITH_CBFB_MYH11_FUSION	ROSS_AML_WITH_CBFB_MYH11_FUSION		35	-0.32939196	-0.8566913	0.64912283	0.9521102	1	2122	tags=23%, list=19%, signal=28%
KEGG_REGULATION_OF_ACTIN_CYTOSKELETON	KEGG_REGULATION_OF_ACTIN_CYTOSKELETON		137	-0.23032404	-0.85660416	0.68421054	0.9511454	1	3074	tags=30%, list=27%, signal=41%
BHATI_G2M_ARREST_BY_2METHOXYESTRADIOL_DN	BHATI_G2M_ARREST_BY_2METHOXYESTRADIOL_DN		76	-0.24805133	-0.85590297	0.5964912	0.9514029	1	2593	tags=26%, list=23%, signal=34%
IVANOVA_HEMATOPOIESIS_LATE_PROGENITOR	IVANOVA_HEMATOPOIESIS_LATE_PROGENITOR		110	-0.25242102	-0.85514385	0.6779661	0.95156413	1	2323	tags=22%, list=21%, signal=27%
SOTIRIOU_BREAST_CANCER_GRADE_1_VS_3_DN	SOTIRIOU_BREAST_CANCER_GRADE_1_VS_3_DN		27	-0.27908027	-0.8548868	0.6458333	0.9510052	1	3422	tags=41%, list=31%, signal=59%
LIU_VMYB_TARGETS_UP	LIU_VMYB_TARGETS_UP		82	-0.23029944	-0.85439885	0.62068963	0.95096904	1	3401	tags=30%, list=30%, signal=43%
PARENT_MTOR_SIGNALING_DN	PARENT_MTOR_SIGNALING_DN		26	-0.311787	-0.8543493	0.64	0.949852	1	1366	tags=23%, list=12%, signal=26%
NEWMAN_ERCC6_TARGETS_DN	NEWMAN_ERCC6_TARGETS_DN		20	-0.36966923	-0.8530214	0.6666667	0.9516685	1	1366	tags=35%, list=12%, signal=40%
GAL_LEUKEMIC_STEM_CELL_DN	GAL_LEUKEMIC_STEM_CELL_DN		133	-0.2604904	-0.85191864	0.6875	0.9530403	1	2683	tags=28%, list=24%, signal=36%
CAFFAREL_RESPONSE_TO_THC_UP	CAFFAREL_RESPONSE_TO_THC_UP		18	-0.25953865	-0.8518158	0.6304348	0.9520731	1	3664	tags=39%, list=33%, signal=58%
VANHARANTA_UTERINE_FIBROID_WITH_7Q_DELETION_UP	VANHARANTA_UTERINE_FIBROID_WITH_7Q_DELETION_UP		40	-0.23704107	-0.8513854	0.6666667	0.95175827	1	634	tags=8%, list=6%, signal=8%
BROWNE_HCMV_INFECTION_2HR_UP	BROWNE_HCMV_INFECTION_2HR_UP		21	-0.3410473	-0.8510974	0.60714287	0.9510657	1	1885	tags=29%, list=17%, signal=34%
MARTINEZ_TP53_TARGETS_DN	MARTINEZ_TP53_TARGETS_DN		406	-0.2314925	-0.8509766	0.71929824	0.95013756	1	2404	tags=22%, list=21%, signal=27%
STARK_HYPPOCAMPUS_22Q11_DELETION_UP	STARK_HYPPOCAMPUS_22Q11_DELETION_UP		24	-0.3030432	-0.85062003	0.6666667	0.94982	1	2294	tags=33%, list=20%, signal=42%
DOANE_BREAST_CANCER_ESR1_UP	DOANE_BREAST_CANCER_ESR1_UP		70	-0.30202585	-0.8501975	0.7037037	0.9497036	1	2157	tags=29%, list=19%, signal=35%
KEGG_ADHERENS_JUNCTION	KEGG_ADHERENS_JUNCTION		52	-0.29483688	-0.8497781	0.6785714	0.9491168	1	2808	tags=33%, list=25%, signal=43%
DOUGLAS_BMI1_TARGETS_DN	DOUGLAS_BMI1_TARGETS_DN		153	-0.2085104	-0.8492819	0.58928573	0.94889754	1	3610	tags=32%, list=32%, signal=47%
KEGG_HISTIDINE_METABOLISM	KEGG_HISTIDINE_METABOLISM		20	-0.3208018	-0.8492139	0.6862745	0.9478342	1	3197	tags=40%, list=29%, signal=56%
WIKMAN_ASBESTOS_LUNG_CANCER_DN	WIKMAN_ASBESTOS_LUNG_CANCER_DN		16	-0.37879395	-0.8488269	0.73333335	0.94736326	1	1909	tags=25%, list=17%, signal=30%
REACTOME_MAP_KINASES_ACTIVATION_IN_TLR_CASCADE	REACTOME_MAP_KINASES_ACTIVATION_IN_TLR_CASCADE		26	-0.26076034	-0.8478348	0.5344828	0.9484036	1	3541	tags=38%, list=32%, signal=56%
TARTE_PLASMA_CELL_VS_PLASMABLAST_UP	TARTE_PLASMA_CELL_VS_PLASMABLAST_UP		240	-0.24890631	-0.8471453	0.6666667	0.9485333	1	2718	tags=29%, list=24%, signal=37%
SENESE_HDAC1_AND_HDAC2_TARGETS_UP	SENESE_HDAC1_AND_HDAC2_TARGETS_UP		117	-0.27625608	-0.8464381	0.70689654	0.94882876	1	2725	tags=32%, list=24%, signal=42%
HAN_SATB1_TARGETS_UP	HAN_SATB1_TARGETS_UP		183	-0.24156816	-0.8431431	0.7288136	0.95542836	1	2487	tags=27%, list=22%, signal=34%
REACTOME_PEPTIDE_LIGAND_BINDING_RECEPTORS	REACTOME_PEPTIDE_LIGAND_BINDING_RECEPTORS		119	-0.29025188	-0.8425501	0.6	0.9555557	1	2444	tags=25%, list=22%, signal=32%
KEGG_THYROID_CANCER	KEGG_THYROID_CANCER		16	-0.32112923	-0.8412387	0.7358491	0.9571439	1	3419	tags=44%, list=31%, signal=63%
MARTINEZ_RB1_TARGETS_UP	MARTINEZ_RB1_TARGETS_UP		497	-0.23662491	-0.84108514	0.6727273	0.9562639	1	2048	tags=20%, list=18%, signal=23%
BOYLAN_MULTIPLE_MYELOMA_C_D_UP	BOYLAN_MULTIPLE_MYELOMA_C_D_UP		73	-0.25775817	-0.841057	0.7966102	0.9551053	1	2162	tags=25%, list=19%, signal=30%
REACTOME_G_ALPHA_I_SIGNALLING_EVENTS	REACTOME_G_ALPHA_I_SIGNALLING_EVENTS		118	-0.2760058	-0.84045374	0.5833333	0.95500225	1	2444	tags=27%, list=22%, signal=34%
REACTOME_GLUCOSE_AND_OTHER_SUGAR_SLC_TRANSPORTERS	REACTOME_GLUCOSE_AND_OTHER_SUGAR_SLC_TRANSPORTERS		57	-0.2836267	-0.8400221	0.74509805	0.95499045	1	1434	tags=18%, list=13%, signal=20%
NEWMAN_ERCC6_TARGETS_UP	NEWMAN_ERCC6_TARGETS_UP		15	-0.37545678	-0.83986694	0.6851852	0.954083	1	2426	tags=40%, list=22%, signal=51%
BHATTACHARYA_EMBRYONIC_STEM_CELL	BHATTACHARYA_EMBRYONIC_STEM_CELL		50	-0.26404944	-0.83940905	0.7017544	0.9539205	1	3058	tags=30%, list=27%, signal=41%
REACTOME_GLUCONEOGENESIS	REACTOME_GLUCONEOGENESIS		19	-0.34632826	-0.839226	0.67346936	0.95317185	1	2138	tags=32%, list=19%, signal=39%
SU_TESTIS	SU_TESTIS		44	-0.27985898	-0.83911145	0.66	0.9522076	1	2332	tags=25%, list=21%, signal=31%
LASTOWSKA_NEUROBLASTOMA_COPY_NUMBER_DN	LASTOWSKA_NEUROBLASTOMA_COPY_NUMBER_DN		387	-0.18915853	-0.8384554	0.6363636	0.9526109	1	4108	tags=36%, list=37%, signal=54%
SHEPARD_CRUSH_AND_BURN_MUTANT_DN	SHEPARD_CRUSH_AND_BURN_MUTANT_DN		100	-0.25601274	-0.837618	0.6981132	0.9528699	1	2718	tags=25%, list=24%, signal=33%
REACTOME_BASIGIN_INTERACTIONS	REACTOME_BASIGIN_INTERACTIONS		21	-0.32886064	-0.83738714	0.6981132	0.9521059	1	1734	tags=24%, list=15%, signal=28%
CREIGHTON_ENDOCRINE_THERAPY_RESISTANCE_1	CREIGHTON_ENDOCRINE_THERAPY_RESISTANCE_1		281	-0.20479086	-0.83666545	0.7457627	0.9525525	1	2878	tags=22%, list=26%, signal=29%
REACTOME_INTEGRATION_OF_ENERGY_METABOLISM	REACTOME_INTEGRATION_OF_ENERGY_METABOLISM		160	-0.1965406	-0.83657247	0.7307692	0.9515581	1	1464	tags=11%, list=13%, signal=13%
RAGHAVACHARI_PLATELET_SPECIFIC_GENES	RAGHAVACHARI_PLATELET_SPECIFIC_GENES		44	-0.28622907	-0.8365405	0.6166667	0.9503986	1	1867	tags=20%, list=17%, signal=24%
DOANE_RESPONSE_TO_ANDROGEN_DN	DOANE_RESPONSE_TO_ANDROGEN_DN		160	-0.22719373	-0.8363721	0.78846157	0.9495454	1	3509	tags=36%, list=31%, signal=52%
BILBAN_B_CLL_LPL_UP	BILBAN_B_CLL_LPL_UP		30	-0.2739741	-0.8362303	0.7222222	0.94857085	1	3717	tags=40%, list=33%, signal=60%
REACTOME_PHASE_II_CONJUGATION	REACTOME_PHASE_II_CONJUGATION		30	-0.28283033	-0.8350462	0.7017544	0.95006937	1	1774	tags=23%, list=16%, signal=28%
LEE_LIVER_CANCER_E2F1_UP	LEE_LIVER_CANCER_E2F1_UP		48	-0.3019564	-0.83448786	0.6481481	0.9503239	1	1310	tags=21%, list=12%, signal=23%
REACTOME_CLASS_A1_RHODOPSIN_LIKE_RECEPTORS	REACTOME_CLASS_A1_RHODOPSIN_LIKE_RECEPTORS		186	-0.2738397	-0.8344349	0.68421054	0.9492185	1	2444	tags=26%, list=22%, signal=32%
REACTOME_NEF_MEDIATES_DOWN_MODULATION_OF_CELL_SURFACE_RECEPTORS_BY_RECRUITING_THEM_TO_CLATHRIN_ADAPTERS	REACTOME_NEF_MEDIATES_DOWN_MODULATION_OF_CELL_SURFACE_RECEPTORS_BY_RECRUITING_THEM_TO_CLATHRIN_ADAPTERS		15	-0.28730178	-0.8340462	0.63793105	0.9485751	1	1352	tags=13%, list=12%, signal=15%
LEE_EARLY_T_LYMPHOCYTE_UP	LEE_EARLY_T_LYMPHOCYTE_UP		43	-0.3185754	-0.83395547	0.60784316	0.9475092	1	1014	tags=14%, list=9%, signal=15%
LIN_SILENCED_BY_TUMOR_MICROENVIRONMENT	LIN_SILENCED_BY_TUMOR_MICROENVIRONMENT		51	-0.31626347	-0.8336197	0.71428573	0.94705206	1	2271	tags=29%, list=20%, signal=37%
BEIER_GLIOMA_STEM_CELL_UP	BEIER_GLIOMA_STEM_CELL_UP		24	-0.3451325	-0.83360904	0.76785713	0.9458749	1	2718	tags=38%, list=24%, signal=49%
DACOSTA_ERCC3_ALLELE_XPCS_VS_TTD_DN	DACOSTA_ERCC3_ALLELE_XPCS_VS_TTD_DN		17	-0.36641786	-0.83243316	0.68085104	0.9472125	1	2757	tags=47%, list=25%, signal=62%
KEGG_CHEMOKINE_SIGNALING_PATHWAY	KEGG_CHEMOKINE_SIGNALING_PATHWAY		129	-0.27104285	-0.8320629	0.70689654	0.9469063	1	4126	tags=48%, list=37%, signal=75%
TONKS_TARGETS_OF_RUNX1_RUNX1T1_FUSION_HSC_DN	TONKS_TARGETS_OF_RUNX1_RUNX1T1_FUSION_HSC_DN		121	-0.2880441	-0.8314624	0.6923077	0.94721055	1	2600	tags=29%, list=23%, signal=37%
JIANG_HYPOXIA_NORMAL	JIANG_HYPOXIA_NORMAL		154	-0.20367077	-0.83127236	0.7118644	0.94655305	1	3298	tags=30%, list=29%, signal=42%
ST_GAQ_PATHWAY	ST_GAQ_PATHWAY		17	-0.28244612	-0.82896805	0.6851852	0.95071846	1	1804	tags=18%, list=16%, signal=21%
LOPES_METHYLATED_IN_COLON_CANCER_DN	LOPES_METHYLATED_IN_COLON_CANCER_DN		17	-0.2943492	-0.82889944	0.73913044	0.94974816	1	2813	tags=24%, list=25%, signal=31%
GAUSSMANN_MLL_AF4_FUSION_TARGETS_G_UP	GAUSSMANN_MLL_AF4_FUSION_TARGETS_G_UP		108	-0.2633309	-0.8288151	0.71428573	0.9486564	1	2295	tags=29%, list=20%, signal=36%
VALK_AML_CLUSTER_8	VALK_AML_CLUSTER_8		15	-0.3249859	-0.828677	0.6333333	0.94785696	1	3327	tags=53%, list=30%, signal=76%
BECKER_TAMOXIFEN_RESISTANCE_UP	BECKER_TAMOXIFEN_RESISTANCE_UP		28	-0.3259472	-0.82853717	0.64912283	0.9469995	1	2985	tags=39%, list=27%, signal=53%
OUYANG_PROSTATE_CANCER_MARKERS	OUYANG_PROSTATE_CANCER_MARKERS		15	-0.33089527	-0.8275423	0.754717	0.9480658	1	693	tags=13%, list=6%, signal=14%
KEGG_JAK_STAT_SIGNALING_PATHWAY	KEGG_JAK_STAT_SIGNALING_PATHWAY		88	-0.24585871	-0.82696295	0.85714287	0.9478644	1	3028	tags=30%, list=27%, signal=40%
TURASHVILI_BREAST_DUCTAL_CARCINOMA_VS_DUCTAL_NORMAL_DN	TURASHVILI_BREAST_DUCTAL_CARCINOMA_VS_DUCTAL_NORMAL_DN		92	-0.3059191	-0.82544327	0.7659575	0.9499369	1	2295	tags=29%, list=20%, signal=37%
ZHAN_MULTIPLE_MYELOMA_MS_UP	ZHAN_MULTIPLE_MYELOMA_MS_UP		26	-0.31417343	-0.8253215	0.7692308	0.94898814	1	1220	tags=15%, list=11%, signal=17%
ZHAN_MULTIPLE_MYELOMA_CD1_AND_CD2_DN	ZHAN_MULTIPLE_MYELOMA_CD1_AND_CD2_DN		28	-0.29111198	-0.8250841	0.67391306	0.94841206	1	3164	tags=32%, list=28%, signal=45%
MULLIGHAN_NPM1_MUTATED_SIGNATURE_1_DN	MULLIGHAN_NPM1_MUTATED_SIGNATURE_1_DN		63	-0.2432233	-0.8250112	0.6909091	0.94747204	1	2395	tags=27%, list=21%, signal=34%
GARGALOVIC_RESPONSE_TO_OXIDIZED_PHOSPHOLIPIDS_BLACK_UP	GARGALOVIC_RESPONSE_TO_OXIDIZED_PHOSPHOLIPIDS_BLACK_UP		20	-0.31027785	-0.8247952	0.7307692	0.94677067	1	1945	tags=20%, list=17%, signal=24%
BROWNE_HCMV_INFECTION_2HR_DN	BROWNE_HCMV_INFECTION_2HR_DN		31	-0.29900658	-0.82406765	0.7586207	0.9470853	1	396	tags=13%, list=4%, signal=13%
REACTOME_AMINE_COMPOUND_SLC_TRANSPORTERS	REACTOME_AMINE_COMPOUND_SLC_TRANSPORTERS		22	-0.33539504	-0.82398826	0.74545455	0.94604063	1	2355	tags=36%, list=21%, signal=46%
BROWNE_HCMV_INFECTION_30MIN_UP	BROWNE_HCMV_INFECTION_30MIN_UP		34	-0.32121518	-0.82322985	0.72	0.94675887	1	1599	tags=21%, list=14%, signal=24%
ZHOU_INFLAMMATORY_RESPONSE_LPS_UP	ZHOU_INFLAMMATORY_RESPONSE_LPS_UP		197	-0.24001123	-0.82218874	0.7846154	0.94794613	1	2735	tags=30%, list=24%, signal=40%
NIKOLSKY_BREAST_CANCER_17Q21_Q25_AMPLICON	NIKOLSKY_BREAST_CANCER_17Q21_Q25_AMPLICON		179	-0.21388574	-0.82207096	0.74545455	0.9471163	1	1474	tags=13%, list=13%, signal=15%
HESS_TARGETS_OF_HOXA9_AND_MEIS1_UP	HESS_TARGETS_OF_HOXA9_AND_MEIS1_UP		53	-0.25547546	-0.82142574	0.71153843	0.94723004	1	1509	tags=17%, list=13%, signal=20%
MCLACHLAN_DENTAL_CARIES_DN	MCLACHLAN_DENTAL_CARIES_DN		146	-0.3026604	-0.8208959	0.6984127	0.947314	1	2596	tags=35%, list=23%, signal=45%
ODONNELL_TFRC_TARGETS_UP	ODONNELL_TFRC_TARGETS_UP		186	-0.23171678	-0.82043415	0.80701756	0.94694525	1	2364	tags=25%, list=21%, signal=31%
BIOCARTA_BCR_PATHWAY	BIOCARTA_BCR_PATHWAY		20	-0.3277511	-0.820203	0.75510204	0.9461652	1	3340	tags=40%, list=30%, signal=57%
RORIE_TARGETS_OF_EWSR1_FLI1_FUSION_UP	RORIE_TARGETS_OF_EWSR1_FLI1_FUSION_UP		16	-0.36781514	-0.8194771	0.6481481	0.9464065	1	41	tags=13%, list=0%, signal=13%
REACTOME_BOTULINUM_NEUROTOXICITY	REACTOME_BOTULINUM_NEUROTOXICITY		15	-0.30224863	-0.8191039	0.6315789	0.9458734	1	2628	tags=33%, list=23%, signal=43%
KEGG_ACUTE_MYELOID_LEUKEMIA	KEGG_ACUTE_MYELOID_LEUKEMIA		36	-0.26001367	-0.8189548	0.70212764	0.9451453	1	3074	tags=33%, list=27%, signal=46%
BILD_E2F3_ONCOGENIC_SIGNATURE	BILD_E2F3_ONCOGENIC_SIGNATURE		119	-0.2351175	-0.8189238	0.7916667	0.94410515	1	2460	tags=26%, list=22%, signal=33%
SCHLESINGER_METHYLATED_DE_NOVO_IN_CANCER	SCHLESINGER_METHYLATED_DE_NOVO_IN_CANCER		60	-0.29211894	-0.8184874	0.7755102	0.9440205	1	1759	tags=23%, list=16%, signal=28%
GAL_LEUKEMIC_STEM_CELL_UP	GAL_LEUKEMIC_STEM_CELL_UP		58	-0.24924277	-0.8178129	0.754717	0.9444448	1	3208	tags=31%, list=29%, signal=43%
REACTOME_GLUCAGON_SIGNALING_IN_METABOLIC_REGULATION	REACTOME_GLUCAGON_SIGNALING_IN_METABOLIC_REGULATION		22	-0.30911994	-0.81762654	0.73214287	0.9437039	1	1976	tags=27%, list=18%, signal=33%
YAO_TEMPORAL_RESPONSE_TO_PROGESTERONE_CLUSTER_16	YAO_TEMPORAL_RESPONSE_TO_PROGESTERONE_CLUSTER_16		62	-0.33984038	-0.8174766	0.7017544	0.94283634	1	2899	tags=34%, list=26%, signal=45%
KAAB_HEART_ATRIUM_VS_VENTRICLE_UP	KAAB_HEART_ATRIUM_VS_VENTRICLE_UP		158	-0.24940167	-0.81728065	0.7	0.94219655	1	1952	tags=21%, list=17%, signal=25%
BIOCARTA_CASPASE_PATHWAY	BIOCARTA_CASPASE_PATHWAY		16	-0.30264542	-0.81534624	0.64912283	0.9449581	1	2763	tags=31%, list=25%, signal=41%
KEGG_LEUKOCYTE_TRANSENDOTHELIAL_MIGRATION	KEGG_LEUKOCYTE_TRANSENDOTHELIAL_MIGRATION		85	-0.26732504	-0.8144452	0.73214287	0.9458974	1	2650	tags=33%, list=24%, signal=43%
REACTOME_SIGNALING_BY_EGFR	REACTOME_SIGNALING_BY_EGFR		38	-0.24031144	-0.8138124	0.6909091	0.94619983	1	3074	tags=32%, list=27%, signal=43%
RODRIGUES_NTN1_TARGETS_DN	RODRIGUES_NTN1_TARGETS_DN		94	-0.2502347	-0.81280524	0.7719298	0.9472407	1	3380	tags=36%, list=30%, signal=51%
KEGG_PROGESTERONE_MEDIATED_OOCYTE_MATURATION	KEGG_PROGESTERONE_MEDIATED_OOCYTE_MATURATION		56	-0.2254746	-0.8118808	0.74509805	0.94786197	1	2556	tags=29%, list=23%, signal=37%
EHLERS_ANEUPLOIDY_UP	EHLERS_ANEUPLOIDY_UP		27	-0.28741643	-0.8116623	0.7592593	0.9471704	1	2431	tags=22%, list=22%, signal=28%
BOYLAN_MULTIPLE_MYELOMA_D_CLUSTER_DN	BOYLAN_MULTIPLE_MYELOMA_D_CLUSTER_DN		24	-0.30592632	-0.8099326	0.7826087	0.9494116	1	1724	tags=25%, list=15%, signal=29%
NIKOLSKY_BREAST_CANCER_1Q21_AMPLICON	NIKOLSKY_BREAST_CANCER_1Q21_AMPLICON		26	-0.263722	-0.80913967	0.75	0.9497096	1	2609	tags=19%, list=23%, signal=25%
JAZAG_TGFB1_SIGNALING_DN	JAZAG_TGFB1_SIGNALING_DN		26	-0.26317492	-0.8090502	0.7	0.9486986	1	580	tags=12%, list=5%, signal=12%
HEDENFALK_BREAST_CANCER_BRCA1_VS_BRCA2	HEDENFALK_BREAST_CANCER_BRCA1_VS_BRCA2		21	-0.24918331	-0.8085456	0.7058824	0.9483116	1	5217	tags=62%, list=47%, signal=116%
RUGO_STRESS_RESPONSE_SUBSET_H	RUGO_STRESS_RESPONSE_SUBSET_H		26	-0.28494665	-0.80755854	0.7222222	0.9494589	1	3026	tags=46%, list=27%, signal=63%
KYNG_DNA_DAMAGE_BY_GAMMA_AND_UV_RADIATION	KYNG_DNA_DAMAGE_BY_GAMMA_AND_UV_RADIATION		26	-0.28494665	-0.80755854	0.7222222	0.948334	1	3026	tags=46%, list=27%, signal=63%
REACTOME_COSTIMULATION_BY_THE_CD28_FAMILY	REACTOME_COSTIMULATION_BY_THE_CD28_FAMILY		39	-0.30406016	-0.80747294	0.7407407	0.9474486	1	1887	tags=28%, list=17%, signal=34%
HUTTMANN_B_CLL_POOR_SURVIVAL_UP	HUTTMANN_B_CLL_POOR_SURVIVAL_UP		167	-0.221186	-0.80746055	0.7307692	0.94634026	1	3467	tags=35%, list=31%, signal=50%
ROYLANCE_BREAST_CANCER_16Q_COPY_NUMBER_UP	ROYLANCE_BREAST_CANCER_16Q_COPY_NUMBER_UP		25	-0.26534566	-0.80688685	0.78846157	0.94657797	1	611	tags=12%, list=5%, signal=13%
REACTOME_PLATELET_ACTIVATION_TRIGGERS	REACTOME_PLATELET_ACTIVATION_TRIGGERS		42	-0.2640588	-0.8066147	0.7096774	0.94608337	1	2757	tags=33%, list=25%, signal=44%
BIOCARTA_GPCR_PATHWAY	BIOCARTA_GPCR_PATHWAY		18	-0.2673934	-0.8065485	0.72	0.9450104	1	3653	tags=44%, list=33%, signal=66%
GALLUZZI_PERMEABILIZE_MITOCHONDRIA	GALLUZZI_PERMEABILIZE_MITOCHONDRIA		26	-0.2586954	-0.80649686	0.6415094	0.94403434	1	1114	tags=15%, list=10%, signal=17%
VART_KSHV_INFECTION_ANGIOGENIC_MARKERS_UP	VART_KSHV_INFECTION_ANGIOGENIC_MARKERS_UP		122	-0.2946285	-0.8062226	0.7592593	0.94332314	1	2155	tags=28%, list=19%, signal=34%
ASTON_MAJOR_DEPRESSIVE_DISORDER_DN	ASTON_MAJOR_DEPRESSIVE_DISORDER_DN		106	-0.21681546	-0.80571103	0.90909094	0.94351894	1	2317	tags=20%, list=21%, signal=25%
HOOI_ST7_TARGETS_UP	HOOI_ST7_TARGETS_UP		39	-0.2859616	-0.8056538	0.75	0.94258875	1	1554	tags=18%, list=14%, signal=21%
ODONNELL_METASTASIS_UP	ODONNELL_METASTASIS_UP		42	-0.26954225	-0.8050663	0.7413793	0.9427336	1	850	tags=14%, list=8%, signal=15%
REACTOME_APOPTOTIC_EXECUTION_PHASE	REACTOME_APOPTOTIC_EXECUTION_PHASE		31	-0.26739594	-0.8048516	0.74	0.94196767	1	3509	tags=32%, list=31%, signal=47%
HATADA_METHYLATED_IN_LUNG_CANCER_UP	HATADA_METHYLATED_IN_LUNG_CANCER_UP		178	-0.24225962	-0.804842	0.76785713	0.94087565	1	1483	tags=17%, list=13%, signal=20%
BENPORATH_MYC_TARGETS_WITH_EBOX	BENPORATH_MYC_TARGETS_WITH_EBOX		151	-0.18040904	-0.8045647	0.7894737	0.9404085	1	3442	tags=26%, list=31%, signal=37%
HAHTOLA_CTCL_CUTANEOUS	HAHTOLA_CTCL_CUTANEOUS		17	-0.29767033	-0.80346686	0.71428573	0.94138986	1	3186	tags=35%, list=28%, signal=49%
MULLIGHAN_NPM1_SIGNATURE_3_UP	MULLIGHAN_NPM1_SIGNATURE_3_UP		188	-0.20715268	-0.80330044	0.8148148	0.9405938	1	3610	tags=31%, list=32%, signal=46%
MCBRYAN_PUBERTAL_BREAST_6_7WK_UP	MCBRYAN_PUBERTAL_BREAST_6_7WK_UP		133	-0.2525232	-0.8031034	0.7777778	0.939886	1	3710	tags=36%, list=33%, signal=53%
MARKEY_RB1_ACUTE_LOF_UP	MARKEY_RB1_ACUTE_LOF_UP		186	-0.30931637	-0.80224144	0.7090909	0.94061697	1	3259	tags=38%, list=29%, signal=52%
ENGELMANN_CANCER_PROGENITORS_UP	ENGELMANN_CANCER_PROGENITORS_UP		34	-0.28879958	-0.80198824	0.7413793	0.93993765	1	635	tags=12%, list=6%, signal=12%
RADMACHER_AML_PROGNOSIS	RADMACHER_AML_PROGNOSIS		51	-0.2800958	-0.80118155	0.75	0.94053984	1	3456	tags=35%, list=31%, signal=51%
MUNSHI_MULTIPLE_MYELOMA_UP	MUNSHI_MULTIPLE_MYELOMA_UP		44	-0.22722268	-0.8010852	0.6875	0.93963903	1	4256	tags=36%, list=38%, signal=58%
TONKS_TARGETS_OF_RUNX1_RUNX1T1_FUSION_GRANULOCYTE_UP	TONKS_TARGETS_OF_RUNX1_RUNX1T1_FUSION_GRANULOCYTE_UP		35	-0.3083743	-0.80056965	0.7090909	0.93965507	1	1559	tags=26%, list=14%, signal=30%
KEGG_PURINE_METABOLISM	KEGG_PURINE_METABOLISM		110	-0.19624281	-0.8004187	0.78431374	0.9387775	1	1976	tags=16%, list=18%, signal=20%
MORI_EMU_MYC_LYMPHOMA_BY_ONSET_TIME_DN	MORI_EMU_MYC_LYMPHOMA_BY_ONSET_TIME_DN		16	-0.30976817	-0.8002608	0.6481481	0.9379789	1	3846	tags=44%, list=34%, signal=67%
STEARMAN_LUNG_CANCER_EARLY_VS_LATE_UP	STEARMAN_LUNG_CANCER_EARLY_VS_LATE_UP		90	-0.19883	-0.7998301	0.66071427	0.9377339	1	1362	tags=11%, list=12%, signal=13%
MARTINEZ_RB1_AND_TP53_TARGETS_DN	MARTINEZ_RB1_AND_TP53_TARGETS_DN		399	-0.21916787	-0.79914623	0.78571427	0.93780017	1	2862	tags=25%, list=26%, signal=32%
ROSS_ACUTE_MYELOID_LEUKEMIA_CBF	ROSS_ACUTE_MYELOID_LEUKEMIA_CBF		50	-0.25338876	-0.79910576	0.7719298	0.93679357	1	2275	tags=22%, list=20%, signal=27%
LIAO_HAVE_SOX4_BINDING_SITES	LIAO_HAVE_SOX4_BINDING_SITES		24	-0.28186983	-0.79863083	0.7903226	0.9367003	1	3343	tags=50%, list=30%, signal=71%
LIU_PROSTATE_CANCER_DN	LIU_PROSTATE_CANCER_DN		250	-0.2770093	-0.7975839	0.7358491	0.9376863	1	2552	tags=27%, list=23%, signal=34%
ST_WNT_BETA_CATENIN_PATHWAY	ST_WNT_BETA_CATENIN_PATHWAY		24	-0.30901256	-0.7969239	0.7368421	0.93772346	1	2644	tags=33%, list=24%, signal=44%
IZADPANAH_STEM_CELL_ADIPOSE_VS_BONE_DN	IZADPANAH_STEM_CELL_ADIPOSE_VS_BONE_DN		65	-0.30476263	-0.7961493	0.7169811	0.93842965	1	2787	tags=34%, list=25%, signal=45%
CREIGHTON_ENDOCRINE_THERAPY_RESISTANCE_4	CREIGHTON_ENDOCRINE_THERAPY_RESISTANCE_4		163	-0.20817804	-0.7958265	0.877193	0.93801904	1	1875	tags=17%, list=17%, signal=20%
BIOCARTA_CDC42RAC_PATHWAY	BIOCARTA_CDC42RAC_PATHWAY		15	-0.3111641	-0.7949649	0.7346939	0.9384889	1	2650	tags=33%, list=24%, signal=44%
ROSS_LEUKEMIA_WITH_MLL_FUSIONS	ROSS_LEUKEMIA_WITH_MLL_FUSIONS		49	-0.26537105	-0.7941763	0.78846157	0.93949074	1	2180	tags=24%, list=19%, signal=30%
NATSUME_RESPONSE_TO_INTERFERON_BETA_DN	NATSUME_RESPONSE_TO_INTERFERON_BETA_DN		35	-0.2401529	-0.7938346	0.6909091	0.93884504	1	1812	tags=17%, list=16%, signal=20%
VALK_AML_CLUSTER_15	VALK_AML_CLUSTER_15		17	-0.3142205	-0.7938203	0.8	0.9378019	1	157	tags=12%, list=1%, signal=12%
REACTOME_INTRINSIC_PATHWAY_FOR_APOPTOSIS	REACTOME_INTRINSIC_PATHWAY_FOR_APOPTOSIS		16	-0.28219712	-0.793581	0.7090909	0.93730366	1	3156	tags=31%, list=28%, signal=43%
BIOCARTA_IL2_PATHWAY	BIOCARTA_IL2_PATHWAY		15	-0.31030408	-0.793499	0.7457627	0.93648237	1	3074	tags=40%, list=27%, signal=55%
MAYBURD_RESPONSE_TO_L663536_UP	MAYBURD_RESPONSE_TO_L663536_UP		15	-0.2777455	-0.79271597	0.7368421	0.9370819	1	79	tags=7%, list=1%, signal=7%
KEGG_BUTANOATE_METABOLISM	KEGG_BUTANOATE_METABOLISM		24	-0.29440162	-0.79263496	0.79591835	0.9361806	1	4248	tags=58%, list=38%, signal=94%
NOUZOVA_METHYLATED_IN_APL	NOUZOVA_METHYLATED_IN_APL		22	-0.3042411	-0.7921071	0.6727273	0.93621916	1	3438	tags=45%, list=31%, signal=65%
BIOCARTA_INTRINSIC_PATHWAY	BIOCARTA_INTRINSIC_PATHWAY		23	-0.3449164	-0.79131997	0.8095238	0.9370507	1	2921	tags=52%, list=26%, signal=70%
SABATES_COLORECTAL_ADENOMA_UP	SABATES_COLORECTAL_ADENOMA_UP		70	-0.2937689	-0.79098785	0.8039216	0.93664	1	2159	tags=30%, list=19%, signal=37%
MOREAUX_MULTIPLE_MYELOMA_BY_TACI_UP	MOREAUX_MULTIPLE_MYELOMA_BY_TACI_UP		213	-0.21861266	-0.78969836	0.83928573	0.93773764	1	3555	tags=38%, list=32%, signal=55%
KEGG_BLADDER_CANCER	KEGG_BLADDER_CANCER		19	-0.27766618	-0.78932726	0.7692308	0.93725896	1	3074	tags=37%, list=27%, signal=51%
KEGG_GAP_JUNCTION	KEGG_GAP_JUNCTION		51	-0.2477576	-0.78888345	0.7818182	0.9371829	1	3074	tags=29%, list=27%, signal=40%
FERNANDEZ_BOUND_BY_MYC	FERNANDEZ_BOUND_BY_MYC		125	-0.19970873	-0.7880486	0.8333333	0.93771315	1	3400	tags=31%, list=30%, signal=44%
ALCALAY_AML_BY_NPM1_LOCALIZATION_DN	ALCALAY_AML_BY_NPM1_LOCALIZATION_DN		124	-0.2323911	-0.78769815	0.8	0.93737847	1	2439	tags=25%, list=22%, signal=32%
GARCIA_TARGETS_OF_FLI1_AND_DAX1_UP	GARCIA_TARGETS_OF_FLI1_AND_DAX1_UP		22	-0.2897139	-0.78750443	0.76785713	0.9368386	1	2600	tags=27%, list=23%, signal=35%
BROWNE_HCMV_INFECTION_6HR_UP	BROWNE_HCMV_INFECTION_6HR_UP		42	-0.26429957	-0.786614	0.8214286	0.9374203	1	2648	tags=31%, list=24%, signal=40%
XU_CREBBP_TARGETS_UP	XU_CREBBP_TARGETS_UP		20	-0.26922697	-0.78549874	0.84313726	0.9386282	1	1307	tags=20%, list=12%, signal=23%
BIOCARTA_ERK_PATHWAY	BIOCARTA_ERK_PATHWAY		16	-0.29303798	-0.7850465	0.7924528	0.938275	1	3074	tags=31%, list=27%, signal=43%
CHIARADONNA_NEOPLASTIC_TRANSFORMATION_CDC25_UP	CHIARADONNA_NEOPLASTIC_TRANSFORMATION_CDC25_UP		87	-0.2804188	-0.784396	0.71929824	0.93843555	1	2472	tags=33%, list=22%, signal=42%
LAIHO_COLORECTAL_CANCER_SERRATED_DN	LAIHO_COLORECTAL_CANCER_SERRATED_DN		47	-0.21497443	-0.78191423	0.7169811	0.94221973	1	4448	tags=43%, list=40%, signal=70%
TAYLOR_METHYLATED_IN_ACUTE_LYMPHOBLASTIC_LEUKEMIA	TAYLOR_METHYLATED_IN_ACUTE_LYMPHOBLASTIC_LEUKEMIA		39	-0.22421643	-0.7818785	0.7647059	0.9412725	1	2843	tags=26%, list=25%, signal=34%
HOSHIDA_LIVER_CANCER_SURVIVAL_UP	HOSHIDA_LIVER_CANCER_SURVIVAL_UP		50	-0.27292013	-0.78140193	0.78431374	0.941311	1	2638	tags=34%, list=24%, signal=44%
KEGG_AXON_GUIDANCE	KEGG_AXON_GUIDANCE		89	-0.24159579	-0.78072697	0.8269231	0.9416396	1	3405	tags=38%, list=30%, signal=54%
ZHAN_MULTIPLE_MYELOMA_LB_DN	ZHAN_MULTIPLE_MYELOMA_LB_DN		21	-0.32728723	-0.78045267	0.66071427	0.941127	1	984	tags=19%, list=9%, signal=21%
LI_WILMS_TUMOR	LI_WILMS_TUMOR		20	-0.3244183	-0.7794663	0.8545455	0.94212687	1	2804	tags=50%, list=25%, signal=67%
ALCALA_APOPTOSIS	ALCALA_APOPTOSIS		58	-0.2380594	-0.7793996	0.74	0.9412044	1	2180	tags=21%, list=19%, signal=26%
WEIGEL_OXIDATIVE_STRESS_RESPONSE	WEIGEL_OXIDATIVE_STRESS_RESPONSE		19	-0.266061	-0.77886766	0.71428573	0.9413613	1	2007	tags=26%, list=18%, signal=32%
REACTOME_ADHERENS_JUNCTIONS_INTERACTIONS	REACTOME_ADHERENS_JUNCTIONS_INTERACTIONS		18	-0.31031826	-0.77885014	0.78571427	0.94041383	1	4128	tags=56%, list=37%, signal=88%
CONCANNON_APOPTOSIS_BY_EPOXOMICIN_DN	CONCANNON_APOPTOSIS_BY_EPOXOMICIN_DN		100	-0.23186289	-0.77884656	0.9183673	0.9393758	1	2425	tags=26%, list=22%, signal=33%
SCIBETTA_KDM5B_TARGETS_DN	SCIBETTA_KDM5B_TARGETS_DN		47	-0.24411266	-0.7779464	0.68	0.9401937	1	3479	tags=30%, list=31%, signal=43%
NIKOLSKY_BREAST_CANCER_7Q21_Q22_AMPLICON	NIKOLSKY_BREAST_CANCER_7Q21_Q22_AMPLICON		35	-0.27355626	-0.77753466	0.7627119	0.9397515	1	1955	tags=23%, list=17%, signal=28%
HENDRICKS_SMARCA4_TARGETS_DN	HENDRICKS_SMARCA4_TARGETS_DN		30	-0.29475388	-0.77600783	0.7924528	0.9414217	1	2852	tags=33%, list=25%, signal=45%
GEISS_RESPONSE_TO_DSRNA_UP	GEISS_RESPONSE_TO_DSRNA_UP		25	-0.32134897	-0.77305907	0.72727275	0.9458618	1	2932	tags=48%, list=26%, signal=65%
KEGG_O_GLYCAN_BIOSYNTHESIS	KEGG_O_GLYCAN_BIOSYNTHESIS		17	-0.2602666	-0.7728858	0.852459	0.94520295	1	3572	tags=47%, list=32%, signal=69%
COWLING_MYCN_TARGETS	COWLING_MYCN_TARGETS		26	-0.32110444	-0.7708871	0.7924528	0.9481405	1	1619	tags=23%, list=14%, signal=27%
PARK_TRETINOIN_RESPONSE_AND_RARA_PLZF_FUSION	PARK_TRETINOIN_RESPONSE_AND_RARA_PLZF_FUSION		16	-0.3467508	-0.7696531	0.79310346	0.94933987	1	1865	tags=38%, list=17%, signal=45%
RICKMAN_TUMOR_DIFFERENTIATED_WELL_VS_POORLY_UP	RICKMAN_TUMOR_DIFFERENTIATED_WELL_VS_POORLY_UP		119	-0.20334126	-0.7691245	0.8490566	0.9494701	1	2826	tags=22%, list=25%, signal=29%
BOYLAN_MULTIPLE_MYELOMA_PCA3_DN	BOYLAN_MULTIPLE_MYELOMA_PCA3_DN		44	-0.26993313	-0.768522	0.7924528	0.94946784	1	1755	tags=20%, list=16%, signal=24%
NUYTTEN_NIPP1_TARGETS_UP	NUYTTEN_NIPP1_TARGETS_UP		355	-0.20287326	-0.768192	0.8518519	0.9490497	1	3160	tags=28%, list=28%, signal=38%
HOFMANN_CELL_LYMPHOMA_DN	HOFMANN_CELL_LYMPHOMA_DN		23	-0.26869375	-0.76761633	0.78846157	0.94902575	1	1872	tags=30%, list=17%, signal=36%
BILBAN_B_CLL_LPL_DN	BILBAN_B_CLL_LPL_DN		25	-0.27859214	-0.7659073	0.7735849	0.9512022	1	1755	tags=24%, list=16%, signal=28%
BIOCARTA_IGF1R_PATHWAY	BIOCARTA_IGF1R_PATHWAY		15	-0.27051964	-0.76416904	0.86538464	0.9535885	1	3653	tags=33%, list=33%, signal=49%
BOHN_PRIMARY_IMMUNODEFICIENCY_SYNDROM_DN	BOHN_PRIMARY_IMMUNODEFICIENCY_SYNDROM_DN		18	-0.3153569	-0.76390076	0.7592593	0.95306915	1	3343	tags=44%, list=30%, signal=63%
DEBIASI_APOPTOSIS_BY_REOVIRUS_INFECTION_UP	DEBIASI_APOPTOSIS_BY_REOVIRUS_INFECTION_UP		141	-0.2200589	-0.76319563	0.7222222	0.9535773	1	3453	tags=31%, list=31%, signal=45%
REACTOME_METABOLISM_OF_VITAMINS_AND_COFACTORS	REACTOME_METABOLISM_OF_VITAMINS_AND_COFACTORS		28	-0.24208458	-0.7625613	0.7241379	0.9540227	1	2762	tags=29%, list=25%, signal=38%
MOHANKUMAR_TLX1_TARGETS_UP	MOHANKUMAR_TLX1_TARGETS_UP		243	-0.17174341	-0.76208824	0.8333333	0.9539636	1	3648	tags=28%, list=33%, signal=40%
DAVICIONI_TARGETS_OF_PAX_FOXO1_FUSIONS_DN	DAVICIONI_TARGETS_OF_PAX_FOXO1_FUSIONS_DN		38	-0.29562145	-0.7603452	0.84745765	0.95650077	1	793	tags=18%, list=7%, signal=20%
KEGG_LEISHMANIA_INFECTION	KEGG_LEISHMANIA_INFECTION		29	-0.29097405	-0.7587959	0.7692308	0.9584262	1	2690	tags=28%, list=24%, signal=36%
OUELLET_OVARIAN_CANCER_INVASIVE_VS_LMP_UP	OUELLET_OVARIAN_CANCER_INVASIVE_VS_LMP_UP		85	-0.203883	-0.75878555	0.75555557	0.9574145	1	3961	tags=34%, list=35%, signal=52%
RICKMAN_HEAD_AND_NECK_CANCER_F	RICKMAN_HEAD_AND_NECK_CANCER_F		35	-0.389452	-0.7580672	0.7118644	0.95770776	1	2754	tags=49%, list=25%, signal=64%
IVANOVA_HEMATOPOIESIS_EARLY_PROGENITOR	IVANOVA_HEMATOPOIESIS_EARLY_PROGENITOR		86	-0.18894708	-0.7580554	0.78846157	0.9566757	1	4141	tags=35%, list=37%, signal=55%
BIOCARTA_TNFR1_PATHWAY	BIOCARTA_TNFR1_PATHWAY		19	-0.24746491	-0.7580235	0.74509805	0.9557749	1	5158	tags=47%, list=46%, signal=88%
TAKEDA_TARGETS_OF_NUP98_HOXA9_FUSION_16D_DN	TAKEDA_TARGETS_OF_NUP98_HOXA9_FUSION_16D_DN		63	-0.25103107	-0.75732696	0.8333333	0.9559693	1	1288	tags=16%, list=12%, signal=18%
LIEN_BREAST_CARCINOMA_METAPLASTIC_VS_DUCTAL_DN	LIEN_BREAST_CARCINOMA_METAPLASTIC_VS_DUCTAL_DN		49	-0.30616954	-0.7565963	0.7826087	0.956139	1	2968	tags=35%, list=27%, signal=47%
HWANG_PROSTATE_CANCER_MARKERS	HWANG_PROSTATE_CANCER_MARKERS		22	-0.2773745	-0.755316	0.8030303	0.9572598	1	1940	tags=23%, list=17%, signal=27%
MOOTHA_MITOCHONDRIA	MOOTHA_MITOCHONDRIA		330	-0.16930076	-0.7552271	0.6938776	0.95632637	1	3970	tags=30%, list=35%, signal=45%
RIZKI_TUMOR_INVASIVENESS_3D_DN	RIZKI_TUMOR_INVASIVENESS_3D_DN		150	-0.20053667	-0.7544256	0.8305085	0.95663524	1	3683	tags=34%, list=33%, signal=50%
LINDSTEDT_DENDRITIC_CELL_MATURATION_A	LINDSTEDT_DENDRITIC_CELL_MATURATION_A		39	-0.30571085	-0.75174004	0.73015875	0.960971	1	3228	tags=46%, list=29%, signal=65%
PICCALUGA_ANGIOIMMUNOBLASTIC_LYMPHOMA_UP	PICCALUGA_ANGIOIMMUNOBLASTIC_LYMPHOMA_UP		119	-0.28935862	-0.75113434	0.6964286	0.9611017	1	3018	tags=34%, list=27%, signal=47%
KIM_MYC_AMPLIFICATION_TARGETS_UP	KIM_MYC_AMPLIFICATION_TARGETS_UP		106	-0.19175623	-0.74805784	0.8627451	0.96542156	1	2675	tags=21%, list=24%, signal=27%
ICHIBA_GRAFT_VERSUS_HOST_DISEASE_35D_UP	ICHIBA_GRAFT_VERSUS_HOST_DISEASE_35D_UP		115	-0.2847892	-0.7474225	0.7619048	0.9654452	1	1584	tags=21%, list=14%, signal=24%
LIU_CDX2_TARGETS_UP	LIU_CDX2_TARGETS_UP		31	-0.28628674	-0.7473026	0.875	0.9646345	1	1509	tags=26%, list=13%, signal=30%
FOSTER_INFLAMMATORY_RESPONSE_LPS_UP	FOSTER_INFLAMMATORY_RESPONSE_LPS_UP		119	-0.2780597	-0.7472517	0.8333333	0.96364695	1	2580	tags=28%, list=23%, signal=36%
TURASHVILI_BREAST_DUCTAL_CARCINOMA_VS_LOBULAR_NORMAL_DN	TURASHVILI_BREAST_DUCTAL_CARCINOMA_VS_LOBULAR_NORMAL_DN		32	-0.31568253	-0.747239	0.8541667	0.9626229	1	605	tags=16%, list=5%, signal=16%
WANG_HCP_PROSTATE_CANCER	WANG_HCP_PROSTATE_CANCER		45	-0.24667835	-0.7468904	0.877193	0.96227247	1	3167	tags=38%, list=28%, signal=52%
LI_WILMS_TUMOR_VS_FETAL_KIDNEY_1_UP	LI_WILMS_TUMOR_VS_FETAL_KIDNEY_1_UP		121	-0.22084798	-0.7466354	0.7358491	0.96167475	1	3833	tags=39%, list=34%, signal=58%
WANG_SMARCE1_TARGETS_UP	WANG_SMARCE1_TARGETS_UP		106	-0.28629786	-0.74638236	0.7735849	0.96106344	1	2700	tags=32%, list=24%, signal=42%
CROONQUIST_NRAS_SIGNALING_UP	CROONQUIST_NRAS_SIGNALING_UP		20	-0.35757437	-0.74572223	0.8545455	0.96140456	1	2277	tags=35%, list=20%, signal=44%
REACTOME_TRAF6_MEDIATED_INDUCTION_OF_THE_ANTIVIRAL_CYTOKINE_IFN_ALPHA_BETA_CASCADE	REACTOME_TRAF6_MEDIATED_INDUCTION_OF_THE_ANTIVIRAL_CYTOKINE_IFN_ALPHA_BETA_CASCADE		31	-0.22394827	-0.7455839	0.7592593	0.9605909	1	3559	tags=35%, list=32%, signal=52%
KEGG_CYTOKINE_CYTOKINE_RECEPTOR_INTERACTION	KEGG_CYTOKINE_CYTOKINE_RECEPTOR_INTERACTION		155	-0.24384926	-0.74443966	0.78125	0.96179533	1	2695	tags=29%, list=24%, signal=38%
KONDO_EZH2_TARGETS	KONDO_EZH2_TARGETS		82	-0.25011092	-0.7441797	0.8113208	0.96120626	1	2378	tags=23%, list=21%, signal=29%
HOEBEKE_LYMPHOID_STEM_CELL_DN	HOEBEKE_LYMPHOID_STEM_CELL_DN		63	-0.22302154	-0.74407065	0.85714287	0.9604078	1	2295	tags=24%, list=20%, signal=30%
BIDUS_METASTASIS_DN	BIDUS_METASTASIS_DN		76	-0.25567594	-0.7429035	0.7692308	0.9612452	1	3406	tags=36%, list=30%, signal=51%
KAN_RESPONSE_TO_ARSENIC_TRIOXIDE	KAN_RESPONSE_TO_ARSENIC_TRIOXIDE		70	-0.23779644	-0.7417465	0.96825397	0.96201354	1	946	tags=14%, list=8%, signal=16%
PAPASPYRIDONOS_UNSTABLE_ATEROSCLEROTIC_PLAQUE_UP	PAPASPYRIDONOS_UNSTABLE_ATEROSCLEROTIC_PLAQUE_UP		31	-0.27730626	-0.7416501	0.8148148	0.9611842	1	4070	tags=52%, list=36%, signal=81%
BIOCARTA_HIVNEF_PATHWAY	BIOCARTA_HIVNEF_PATHWAY		33	-0.25225782	-0.7405106	0.77272725	0.96208096	1	3672	tags=33%, list=33%, signal=49%
MCBRYAN_PUBERTAL_BREAST_5_6WK_DN	MCBRYAN_PUBERTAL_BREAST_5_6WK_DN		85	-0.22901829	-0.73972756	0.8545455	0.96253496	1	2649	tags=26%, list=24%, signal=34%
CONCANNON_APOPTOSIS_BY_EPOXOMICIN_UP	CONCANNON_APOPTOSIS_BY_EPOXOMICIN_UP		142	-0.2112559	-0.7394005	0.852459	0.9620575	1	3175	tags=28%, list=28%, signal=39%
DER_IFN_BETA_RESPONSE_UP	DER_IFN_BETA_RESPONSE_UP		61	-0.22867824	-0.7387687	0.8214286	0.9619633	1	3416	tags=33%, list=31%, signal=47%
LIU_CMYB_TARGETS_UP	LIU_CMYB_TARGETS_UP		102	-0.18700159	-0.73861724	0.93442625	0.96126163	1	3614	tags=32%, list=32%, signal=47%
BERTUCCI_MEDULLARY_VS_DUCTAL_BREAST_CANCER_DN	BERTUCCI_MEDULLARY_VS_DUCTAL_BREAST_CANCER_DN		78	-0.24206266	-0.7369471	0.81666666	0.96310747	1	2604	tags=24%, list=23%, signal=32%
SCIAN_CELL_CYCLE_TARGETS_OF_TP53_AND_TP73_DN	SCIAN_CELL_CYCLE_TARGETS_OF_TP53_AND_TP73_DN		19	-0.32188997	-0.7361205	0.68085104	0.964066	1	845	tags=16%, list=8%, signal=17%
ASTON_MAJOR_DEPRESSIVE_DISORDER_UP	ASTON_MAJOR_DEPRESSIVE_DISORDER_UP		25	-0.25560328	-0.7325379	0.82978725	0.9690232	1	1757	tags=20%, list=16%, signal=24%
BIOCARTA_IL1R_PATHWAY	BIOCARTA_IL1R_PATHWAY		18	-0.2373298	-0.73130643	0.86	0.96995306	1	2690	tags=22%, list=24%, signal=29%
KEGG_FOCAL_ADHESION	KEGG_FOCAL_ADHESION		123	-0.23800033	-0.73040295	0.76666665	0.97016746	1	3452	tags=37%, list=31%, signal=52%
YAO_TEMPORAL_RESPONSE_TO_PROGESTERONE_CLUSTER_10	YAO_TEMPORAL_RESPONSE_TO_PROGESTERONE_CLUSTER_10		52	-0.19627997	-0.7301866	0.6888889	0.9695575	1	1844	tags=10%, list=16%, signal=11%
KEGG_ENDOMETRIAL_CANCER	KEGG_ENDOMETRIAL_CANCER		31	-0.25481662	-0.7295023	0.8	0.9697172	1	3074	tags=35%, list=27%, signal=49%
GARGALOVIC_RESPONSE_TO_OXIDIZED_PHOSPHOLIPIDS_BLUE_DN	GARGALOVIC_RESPONSE_TO_OXIDIZED_PHOSPHOLIPIDS_BLUE_DN		31	-0.2578832	-0.72942215	0.85714287	0.96879905	1	3849	tags=42%, list=34%, signal=64%
CHIARETTI_T_ALL_REFRACTORY_TO_THERAPY	CHIARETTI_T_ALL_REFRACTORY_TO_THERAPY		20	-0.30373716	-0.7292548	0.86885244	0.9681081	1	2156	tags=30%, list=19%, signal=37%
RICKMAN_HEAD_AND_NECK_CANCER_B	RICKMAN_HEAD_AND_NECK_CANCER_B		23	-0.33900225	-0.727477	0.8039216	0.96989816	1	2105	tags=35%, list=19%, signal=43%
GRAHAM_NORMAL_QUIESCENT_VS_NORMAL_DIVIDING_UP	GRAHAM_NORMAL_QUIESCENT_VS_NORMAL_DIVIDING_UP		35	-0.29432204	-0.72663397	0.83870965	0.97015196	1	3160	tags=51%, list=28%, signal=71%
WEI_MIR34A_TARGETS	WEI_MIR34A_TARGETS		76	-0.19273776	-0.7248366	0.88135594	0.9722596	1	1760	tags=13%, list=16%, signal=16%
CHEN_LVAD_SUPPORT_OF_FAILING_HEART_UP	CHEN_LVAD_SUPPORT_OF_FAILING_HEART_UP		69	-0.2672222	-0.72383505	0.7894737	0.9727327	1	3363	tags=36%, list=30%, signal=51%
LEE_EARLY_T_LYMPHOCYTE_DN	LEE_EARLY_T_LYMPHOCYTE_DN		17	-0.3113745	-0.72283	0.7894737	0.97353244	1	2718	tags=35%, list=24%, signal=47%
KLEIN_TARGETS_OF_BCR_ABL1_FUSION	KLEIN_TARGETS_OF_BCR_ABL1_FUSION		21	-0.31203574	-0.722825	0.8333333	0.97254103	1	2771	tags=33%, list=25%, signal=44%
GRADE_COLON_VS_RECTAL_CANCER_UP	GRADE_COLON_VS_RECTAL_CANCER_UP		18	-0.27867162	-0.7215521	0.84615386	0.9736519	1	1197	tags=17%, list=11%, signal=19%
BIOCARTA_P38MAPK_PATHWAY	BIOCARTA_P38MAPK_PATHWAY		26	-0.24648276	-0.721313	0.86	0.97304934	1	2650	tags=23%, list=24%, signal=30%
HAHTOLA_SEZARY_SYNDROM_UP	HAHTOLA_SEZARY_SYNDROM_UP		60	-0.21279843	-0.71938187	0.90384614	0.97521377	1	2212	tags=17%, list=20%, signal=21%
WAMUNYOKOLI_OVARIAN_CANCER_GRADES_1_2_DN	WAMUNYOKOLI_OVARIAN_CANCER_GRADES_1_2_DN		36	-0.28704166	-0.7177784	0.79591835	0.9764983	1	2579	tags=33%, list=23%, signal=43%
LIANG_HEMATOPOIESIS_STEM_CELL_NUMBER_SMALL_VS_HUGE_DN	LIANG_HEMATOPOIESIS_STEM_CELL_NUMBER_SMALL_VS_HUGE_DN		23	-0.26812324	-0.71564424	0.84313726	0.97867113	1	3212	tags=35%, list=29%, signal=49%
FOSTER_INFLAMMATORY_RESPONSE_LPS_DN	FOSTER_INFLAMMATORY_RESPONSE_LPS_DN		233	-0.22062859	-0.7151713	0.9137931	0.9782052	1	3329	tags=32%, list=30%, signal=44%
KEGG_INTESTINAL_IMMUNE_NETWORK_FOR_IGA_PRODUCTION	KEGG_INTESTINAL_IMMUNE_NETWORK_FOR_IGA_PRODUCTION		26	-0.27214837	-0.7148855	0.9230769	0.97764635	1	2441	tags=27%, list=22%, signal=34%
CAIRO_HEPATOBLASTOMA_UP	CAIRO_HEPATOBLASTOMA_UP		121	-0.19908012	-0.714178	0.9298246	0.9779976	1	3405	tags=31%, list=30%, signal=45%
COULOUARN_TEMPORAL_TGFB1_SIGNATURE_DN	COULOUARN_TEMPORAL_TGFB1_SIGNATURE_DN		86	-0.21521185	-0.71411365	0.9122807	0.97722006	1	1660	tags=16%, list=15%, signal=19%
ST_B_CELL_ANTIGEN_RECEPTOR	ST_B_CELL_ANTIGEN_RECEPTOR		26	-0.24054527	-0.7136126	0.75510204	0.9769567	1	3340	tags=35%, list=30%, signal=49%
CHIBA_RESPONSE_TO_TSA_UP	CHIBA_RESPONSE_TO_TSA_UP		32	-0.2896003	-0.7119987	0.82758623	0.9785038	1	1082	tags=19%, list=10%, signal=21%
RODRIGUES_THYROID_CARCINOMA_DN	RODRIGUES_THYROID_CARCINOMA_DN		32	-0.26450557	-0.711378	0.88461536	0.97817254	1	333	tags=9%, list=3%, signal=10%
RICKMAN_METASTASIS_UP	RICKMAN_METASTASIS_UP		145	-0.18917349	-0.710418	0.9230769	0.9789319	1	2888	tags=23%, list=26%, signal=30%
REACTOME_TIGHT_JUNCTION_INTERACTIONS	REACTOME_TIGHT_JUNCTION_INTERACTIONS		24	-0.28508002	-0.7098491	0.8269231	0.9788851	1	2830	tags=42%, list=25%, signal=56%
DOUGLAS_BMI1_TARGETS_UP	DOUGLAS_BMI1_TARGETS_UP		331	-0.18272401	-0.7097371	0.91071427	0.978096	1	3252	tags=28%, list=29%, signal=38%
LUI_THYROID_CANCER_PAX8_PPARG_DN	LUI_THYROID_CANCER_PAX8_PPARG_DN		34	-0.19982956	-0.7094922	0.84615386	0.9775249	1	3824	tags=29%, list=34%, signal=45%
CUI_TCF21_TARGETS_UP	CUI_TCF21_TARGETS_UP		22	-0.31920758	-0.70943725	0.86	0.9766258	1	2275	tags=32%, list=20%, signal=40%
MCLACHLAN_DENTAL_CARIES_UP	MCLACHLAN_DENTAL_CARIES_UP		134	-0.2693508	-0.7091538	0.8095238	0.97590053	1	2596	tags=33%, list=23%, signal=42%
LINDGREN_BLADDER_CANCER_CLUSTER_1_UP	LINDGREN_BLADDER_CANCER_CLUSTER_1_UP		65	-0.18829553	-0.70897734	0.8518519	0.97521067	1	2089	tags=14%, list=19%, signal=17%
THEILGAARD_NEUTROPHIL_AT_SKIN_WOUND_DN	THEILGAARD_NEUTROPHIL_AT_SKIN_WOUND_DN		150	-0.20268904	-0.7088155	0.8113208	0.97442	1	3964	tags=37%, list=35%, signal=56%
RICKMAN_HEAD_AND_NECK_CANCER_C	RICKMAN_HEAD_AND_NECK_CANCER_C		47	-0.28235382	-0.7081609	0.87931037	0.9744254	1	2365	tags=30%, list=21%, signal=38%
SMITH_TERT_TARGETS_DN	SMITH_TERT_TARGETS_DN		49	-0.23818675	-0.70800793	0.84615386	0.9736832	1	2299	tags=24%, list=21%, signal=31%
FLECHNER_PBL_KIDNEY_TRANSPLANT_REJECTED_VS_OK_DN	FLECHNER_PBL_KIDNEY_TRANSPLANT_REJECTED_VS_OK_DN		33	-0.19406846	-0.7075781	0.79591835	0.9734346	1	4231	tags=33%, list=38%, signal=53%
RODRIGUES_THYROID_CARCINOMA_POORLY_DIFFERENTIATED_DN	RODRIGUES_THYROID_CARCINOMA_POORLY_DIFFERENTIATED_DN		385	-0.18437934	-0.70749414	0.94	0.9725671	1	3138	tags=25%, list=28%, signal=34%
CHNG_MULTIPLE_MYELOMA_HYPERPLOID_DN	CHNG_MULTIPLE_MYELOMA_HYPERPLOID_DN		24	-0.21137396	-0.70746696	0.8301887	0.97169656	1	1107	tags=8%, list=10%, signal=9%
REACTOME_CELL_CELL_ADHESION_SYSTEMS	REACTOME_CELL_CELL_ADHESION_SYSTEMS		42	-0.25131992	-0.70742124	0.9433962	0.9708307	1	3253	tags=40%, list=29%, signal=57%
MASSARWEH_RESPONSE_TO_ESTRADIOL	MASSARWEH_RESPONSE_TO_ESTRADIOL		37	-0.22191748	-0.7057404	0.9375	0.9724358	1	1722	tags=19%, list=15%, signal=22%
REACTOME_THROMBIN_SIGNALLING_THROUGH_PROTEINASE_ACTIVATED_RECEPTORS	REACTOME_THROMBIN_SIGNALLING_THROUGH_PROTEINASE_ACTIVATED_RECEPTORS		20	-0.2516369	-0.70556414	0.80701756	0.9717036	1	2041	tags=25%, list=18%, signal=31%
HUANG_DASATINIB_RESISTANCE_UP	HUANG_DASATINIB_RESISTANCE_UP		52	-0.2623963	-0.70315325	0.7966102	0.9740829	1	1761	tags=17%, list=16%, signal=20%
RIGGI_EWING_SARCOMA_PROGENITOR_DN	RIGGI_EWING_SARCOMA_PROGENITOR_DN		114	-0.24261852	-0.7029991	0.98245615	0.9733661	1	2090	tags=19%, list=19%, signal=23%
IVANOVA_HEMATOPOIESIS_STEM_CELL	IVANOVA_HEMATOPOIESIS_STEM_CELL		61	-0.21818824	-0.70263153	0.9259259	0.97309357	1	2247	tags=21%, list=20%, signal=27%
BENPORATH_SOX2_TARGETS	BENPORATH_SOX2_TARGETS		399	-0.16362458	-0.70145804	0.92727274	0.97373056	1	3488	tags=27%, list=31%, signal=38%
ROZANOV_MMP14_TARGETS_UP	ROZANOV_MMP14_TARGETS_UP		159	-0.23587073	-0.7014484	0.9166667	0.9727851	1	2212	tags=23%, list=20%, signal=28%
YAO_TEMPORAL_RESPONSE_TO_PROGESTERONE_CLUSTER_11	YAO_TEMPORAL_RESPONSE_TO_PROGESTERONE_CLUSTER_11		77	-0.17988326	-0.69837314	0.80701756	0.9762811	1	3439	tags=27%, list=31%, signal=39%
STARK_PREFRONTAL_CORTEX_22Q11_DELETION_UP	STARK_PREFRONTAL_CORTEX_22Q11_DELETION_UP		93	-0.20314112	-0.69773936	0.9259259	0.9761436	1	3105	tags=28%, list=28%, signal=38%
KEGG_OLFACTORY_TRANSDUCTION	KEGG_OLFACTORY_TRANSDUCTION		17	-0.27139327	-0.69600624	0.8727273	0.9776591	1	2807	tags=29%, list=25%, signal=39%
THEILGAARD_NEUTROPHIL_AT_SKIN_WOUND_UP	THEILGAARD_NEUTROPHIL_AT_SKIN_WOUND_UP		51	-0.24097754	-0.6960004	0.8245614	0.9766902	1	1307	tags=14%, list=12%, signal=15%
LIAN_LIPA_TARGETS_6M	LIAN_LIPA_TARGETS_6M		70	-0.30784538	-0.69548357	0.88461536	0.9765506	1	1603	tags=23%, list=14%, signal=27%
DER_IFN_GAMMA_RESPONSE_UP	DER_IFN_GAMMA_RESPONSE_UP		46	-0.22888868	-0.69475883	0.8679245	0.97641116	1	3986	tags=39%, list=36%, signal=61%
BROWNE_HCMV_INFECTION_24HR_DN	BROWNE_HCMV_INFECTION_24HR_DN		93	-0.21882138	-0.69448084	0.9655172	0.9757485	1	3667	tags=37%, list=33%, signal=54%
KIM_LRRC3B_TARGETS	KIM_LRRC3B_TARGETS		15	-0.35719725	-0.693652	0.8214286	0.97603905	1	3977	tags=67%, list=36%, signal=103%
REACTOME_SIGNALING_BY_PDGF	REACTOME_SIGNALING_BY_PDGF		48	-0.2530415	-0.6927841	0.8596491	0.9763024	1	3582	tags=40%, list=32%, signal=58%
PEREZ_TP63_TARGETS	PEREZ_TP63_TARGETS		184	-0.20875289	-0.69191176	0.98245615	0.9764648	1	2981	tags=29%, list=27%, signal=39%
AGUIRRE_PANCREATIC_CANCER_COPY_NUMBER_UP	AGUIRRE_PANCREATIC_CANCER_COPY_NUMBER_UP		168	-0.15054877	-0.69171405	0.9056604	0.9757437	1	4611	tags=39%, list=41%, signal=66%
PYEON_CANCER_HEAD_AND_NECK_VS_CERVICAL_DN	PYEON_CANCER_HEAD_AND_NECK_VS_CERVICAL_DN		15	-0.3189498	-0.69149476	0.85714287	0.9749604	1	2105	tags=40%, list=19%, signal=49%
CROONQUIST_NRAS_VS_STROMAL_STIMULATION_DN	CROONQUIST_NRAS_VS_STROMAL_STIMULATION_DN		55	-0.24880022	-0.68948203	0.8888889	0.97689795	1	1014	tags=11%, list=9%, signal=12%
PARK_APL_PATHOGENESIS_DN	PARK_APL_PATHOGENESIS_DN		26	-0.26133072	-0.68936855	0.8666667	0.9761072	1	3314	tags=35%, list=30%, signal=49%
TIEN_INTESTINE_PROBIOTICS_24HR_DN	TIEN_INTESTINE_PROBIOTICS_24HR_DN		128	-0.16933025	-0.6891986	0.86	0.97548544	1	1783	tags=11%, list=16%, signal=13%
GRAHAM_CML_QUIESCENT_VS_NORMAL_QUIESCENT_UP	GRAHAM_CML_QUIESCENT_VS_NORMAL_QUIESCENT_UP		58	-0.2297657	-0.688813	0.8852459	0.97507256	1	2312	tags=21%, list=21%, signal=26%
BIOCARTA_WNT_PATHWAY	BIOCARTA_WNT_PATHWAY		18	-0.25203943	-0.6875051	0.9122807	0.9757566	1	2575	tags=22%, list=23%, signal=29%
KEGG_ECM_RECEPTOR_INTERACTION	KEGG_ECM_RECEPTOR_INTERACTION		53	-0.26570913	-0.68639815	0.8888889	0.97627777	1	1082	tags=15%, list=10%, signal=17%
DIRMEIER_LMP1_RESPONSE_EARLY	DIRMEIER_LMP1_RESPONSE_EARLY		36	-0.23596203	-0.6859918	0.8	0.97568595	1	2878	tags=28%, list=26%, signal=37%
KAYO_AGING_MUSCLE_DN	KAYO_AGING_MUSCLE_DN		82	-0.18082008	-0.6837262	0.88235295	0.9776536	1	3314	tags=28%, list=30%, signal=40%
BONOME_OVARIAN_CANCER_SURVIVAL_SUBOPTIMAL_DEBULKING	BONOME_OVARIAN_CANCER_SURVIVAL_SUBOPTIMAL_DEBULKING		285	-0.18619385	-0.68316174	0.9622642	0.9776119	1	3219	tags=28%, list=29%, signal=38%
HUANG_DASATINIB_RESISTANCE_DN	HUANG_DASATINIB_RESISTANCE_DN		37	-0.23200387	-0.68306625	0.89361703	0.97670203	1	248	tags=8%, list=2%, signal=8%
BOHN_PRIMARY_IMMUNODEFICIENCY_SYNDROM_UP	BOHN_PRIMARY_IMMUNODEFICIENCY_SYNDROM_UP		24	-0.21751343	-0.68291277	0.84126985	0.9759659	1	1200	tags=8%, list=11%, signal=9%
SENESE_HDAC3_TARGETS_UP	SENESE_HDAC3_TARGETS_UP		258	-0.19199775	-0.68196154	0.8730159	0.97621363	1	1378	tags=12%, list=12%, signal=13%
SIG_BCR_SIGNALING_PATHWAY	SIG_BCR_SIGNALING_PATHWAY		30	-0.22366884	-0.68116486	0.82222223	0.97635216	1	2698	tags=23%, list=24%, signal=31%
GRADE_COLON_AND_RECTAL_CANCER_DN	GRADE_COLON_AND_RECTAL_CANCER_DN		49	-0.22162074	-0.68073577	0.91803277	0.9758872	1	2441	tags=22%, list=22%, signal=29%
WANG_ESOPHAGUS_CANCER_VS_NORMAL_UP	WANG_ESOPHAGUS_CANCER_VS_NORMAL_UP		82	-0.22282282	-0.6800852	0.94736844	0.97585416	1	2503	tags=24%, list=22%, signal=31%
GILDEA_METASTASIS	GILDEA_METASTASIS		19	-0.332272	-0.6798025	0.8947368	0.97529376	1	3257	tags=47%, list=29%, signal=67%
HUMMEL_BURKITTS_LYMPHOMA_UP	HUMMEL_BURKITTS_LYMPHOMA_UP		18	-0.27726266	-0.67931837	0.85714287	0.975166	1	2442	tags=28%, list=22%, signal=35%
LINDGREN_BLADDER_CANCER_CLUSTER_2A_DN	LINDGREN_BLADDER_CANCER_CLUSTER_2A_DN		80	-0.21824002	-0.6791573	0.85714287	0.9744377	1	2579	tags=21%, list=23%, signal=27%
LIU_COMMON_CANCER_GENES	LIU_COMMON_CANCER_GENES		21	-0.22308575	-0.6765506	0.9056604	0.9771083	1	4695	tags=48%, list=42%, signal=82%
BARIS_THYROID_CANCER_UP	BARIS_THYROID_CANCER_UP		15	-0.24600348	-0.6755427	0.9166667	0.9773985	1	3157	tags=33%, list=28%, signal=46%
BARRIER_COLON_CANCER_RECURRENCE_UP	BARRIER_COLON_CANCER_RECURRENCE_UP		23	-0.22088449	-0.67497176	0.875	0.9772879	1	2188	tags=22%, list=20%, signal=27%
LIU_LIVER_CANCER	LIU_LIVER_CANCER		18	-0.253482	-0.6727964	0.82	0.9787942	1	3744	tags=39%, list=33%, signal=58%
BENPORATH_ES_1	BENPORATH_ES_1		237	-0.18373369	-0.67244786	0.9259259	0.97824824	1	2458	tags=19%, list=22%, signal=24%
DAVICIONI_MOLECULAR_ARMS_VS_ERMS_DN	DAVICIONI_MOLECULAR_ARMS_VS_ERMS_DN		105	-0.23335183	-0.67237604	0.9	0.9774024	1	2203	tags=23%, list=20%, signal=28%
GARY_CD5_TARGETS_UP	GARY_CD5_TARGETS_UP		292	-0.16851217	-0.6713963	0.96	0.9775106	1	4256	tags=37%, list=38%, signal=58%
GINESTIER_BREAST_CANCER_ZNF217_AMPLIFIED_DN	GINESTIER_BREAST_CANCER_ZNF217_AMPLIFIED_DN		158	-0.17031512	-0.67095304	0.8	0.97696185	1	4092	tags=32%, list=37%, signal=50%
DAVIES_MULTIPLE_MYELOMA_VS_MGUS_DN	DAVIES_MULTIPLE_MYELOMA_VS_MGUS_DN		18	-0.28555083	-0.67047024	0.8333333	0.97660637	1	2321	tags=22%, list=21%, signal=28%
DACOSTA_UV_RESPONSE_VIA_ERCC3_COMMON_UP	DACOSTA_UV_RESPONSE_VIA_ERCC3_COMMON_UP		43	-0.20324078	-0.6688437	0.9056604	0.9776508	1	3481	tags=30%, list=31%, signal=44%
ZHONG_RESPONSE_TO_AZACITIDINE_AND_TSA_DN	ZHONG_RESPONSE_TO_AZACITIDINE_AND_TSA_DN		32	-0.18528235	-0.66856706	0.86	0.97720724	1	3401	tags=25%, list=30%, signal=36%
BROWNE_HCMV_INFECTION_24HR_UP	BROWNE_HCMV_INFECTION_24HR_UP		99	-0.17362668	-0.6681549	0.9655172	0.9768615	1	1200	tags=9%, list=11%, signal=10%
NIKOLSKY_BREAST_CANCER_11Q12_Q14_AMPLICON	NIKOLSKY_BREAST_CANCER_11Q12_Q14_AMPLICON		74	-0.17999452	-0.6677011	0.91071427	0.9763901	1	3063	tags=24%, list=27%, signal=33%
HESS_TARGETS_OF_HOXA9_AND_MEIS1_DN	HESS_TARGETS_OF_HOXA9_AND_MEIS1_DN		62	-0.28763664	-0.66767365	0.8214286	0.9754688	1	2881	tags=32%, list=26%, signal=43%
HAHTOLA_MYCOSIS_FUNGOIDES_SKIN_UP	HAHTOLA_MYCOSIS_FUNGOIDES_SKIN_UP		117	-0.19044378	-0.6662431	0.8679245	0.9759927	1	2295	tags=18%, list=20%, signal=22%
ONKEN_UVEAL_MELANOMA_DN	ONKEN_UVEAL_MELANOMA_DN		330	-0.16758193	-0.66601074	0.9791667	0.97537225	1	2824	tags=22%, list=25%, signal=29%
YAO_TEMPORAL_RESPONSE_TO_PROGESTERONE_CLUSTER_12	YAO_TEMPORAL_RESPONSE_TO_PROGESTERONE_CLUSTER_12		62	-0.19397402	-0.665891	0.8333333	0.97458595	1	3508	tags=32%, list=31%, signal=47%
CASORELLI_ACUTE_PROMYELOCYTIC_LEUKEMIA_DN	CASORELLI_ACUTE_PROMYELOCYTIC_LEUKEMIA_DN		412	-0.14950699	-0.66510713	0.962963	0.974428	1	2237	tags=13%, list=20%, signal=16%
HORIUCHI_WTAP_TARGETS_UP	HORIUCHI_WTAP_TARGETS_UP		160	-0.20508227	-0.6640564	0.94545454	0.9746153	1	2192	tags=22%, list=20%, signal=27%
CHANG_IMMORTALIZED_BY_HPV31_DN	CHANG_IMMORTALIZED_BY_HPV31_DN		32	-0.2680925	-0.661812	0.86206895	0.97637945	1	2914	tags=34%, list=26%, signal=46%
MARSON_FOXP3_TARGETS_UP	MARSON_FOXP3_TARGETS_UP		50	-0.24740905	-0.6616889	0.8833333	0.9755654	1	2304	tags=24%, list=21%, signal=30%
REACTOME_PURINE_METABOLISM	REACTOME_PURINE_METABOLISM		22	-0.1986059	-0.65955573	0.890625	0.9770988	1	2455	tags=18%, list=22%, signal=23%
LI_PROSTATE_CANCER_EPIGENETIC	LI_PROSTATE_CANCER_EPIGENETIC		15	-0.29079396	-0.6581339	0.8269231	0.9779359	1	1810	tags=20%, list=16%, signal=24%
MOREAUX_B_LYMPHOCYTE_MATURATION_BY_TACI_UP	MOREAUX_B_LYMPHOCYTE_MATURATION_BY_TACI_UP		41	-0.20707652	-0.65787137	0.94736844	0.97730565	1	2442	tags=22%, list=22%, signal=28%
SAKAI_TUMOR_INFILTRATING_MONOCYTES_UP	SAKAI_TUMOR_INFILTRATING_MONOCYTES_UP		18	-0.23309174	-0.65666467	0.8627451	0.9780069	1	2895	tags=28%, list=26%, signal=37%
WELCSH_BRCA1_TARGETS_1_DN	WELCSH_BRCA1_TARGETS_1_DN		74	-0.1755724	-0.65639734	0.8727273	0.9773337	1	4107	tags=32%, list=37%, signal=51%
LINDGREN_BLADDER_CANCER_CLUSTER_2B	LINDGREN_BLADDER_CANCER_CLUSTER_2B		243	-0.24537998	-0.6562622	0.8965517	0.9765084	1	1624	tags=19%, list=15%, signal=21%
SENESE_HDAC1_TARGETS_UP	SENESE_HDAC1_TARGETS_UP		219	-0.18270367	-0.65585893	0.98245615	0.976075	1	2278	tags=19%, list=20%, signal=24%
MIDORIKAWA_AMPLIFIED_IN_LIVER_CANCER	MIDORIKAWA_AMPLIFIED_IN_LIVER_CANCER		26	-0.24502036	-0.65508366	0.96	0.9760672	1	3380	tags=35%, list=30%, signal=49%
SCHUETZ_BREAST_CANCER_DUCTAL_INVASIVE_UP	SCHUETZ_BREAST_CANCER_DUCTAL_INVASIVE_UP		223	-0.27200577	-0.6545037	0.84745765	0.9759532	1	2235	tags=26%, list=20%, signal=32%
SCHLOSSER_SERUM_RESPONSE_DN	SCHLOSSER_SERUM_RESPONSE_DN		433	-0.15786558	-0.6543141	0.9411765	0.97530967	1	3944	tags=31%, list=35%, signal=46%
AMUNDSON_POOR_SURVIVAL_AFTER_GAMMA_RADIATION_8G	AMUNDSON_POOR_SURVIVAL_AFTER_GAMMA_RADIATION_8G		53	-0.2271177	-0.654043	0.8867925	0.97472465	1	2528	tags=25%, list=23%, signal=32%
APPIERTO_RESPONSE_TO_FENRETINIDE_DN	APPIERTO_RESPONSE_TO_FENRETINIDE_DN		23	-0.20832215	-0.6532525	0.8958333	0.974604	1	8871	tags=100%, list=79%, signal=480%
KIM_RESPONSE_TO_TSA_AND_DECITABINE_UP	KIM_RESPONSE_TO_TSA_AND_DECITABINE_UP		76	-0.2082404	-0.6518708	1	0.97534966	1	1946	tags=18%, list=17%, signal=22%
REACTOME_PYRUVATE_METABOLISM_AND_TCA_CYCLE	REACTOME_PYRUVATE_METABOLISM_AND_TCA_CYCLE		29	-0.20336664	-0.64907575	0.8695652	0.97735614	1	1393	tags=14%, list=12%, signal=16%
CHUANG_OXIDATIVE_STRESS_RESPONSE_UP	CHUANG_OXIDATIVE_STRESS_RESPONSE_UP		18	-0.25005826	-0.64905363	0.9347826	0.9764436	1	1338	tags=17%, list=12%, signal=19%
LU_TUMOR_VASCULATURE_UP	LU_TUMOR_VASCULATURE_UP		17	-0.30549535	-0.64780194	0.9818182	0.97729945	1	2544	tags=35%, list=23%, signal=46%
KEGG_CYTOSOLIC_DNA_SENSING_PATHWAY	KEGG_CYTOSOLIC_DNA_SENSING_PATHWAY		28	-0.21996342	-0.64669275	0.9166667	0.9776566	1	4310	tags=39%, list=38%, signal=64%
BERNARD_PPAPDC1B_TARGETS_UP	BERNARD_PPAPDC1B_TARGETS_UP		18	-0.22663318	-0.6465465	0.92	0.97688663	1	4072	tags=39%, list=36%, signal=61%
DAVICIONI_RHABDOMYOSARCOMA_PAX_FOXO1_FUSION_UP	DAVICIONI_RHABDOMYOSARCOMA_PAX_FOXO1_FUSION_UP		34	-0.23471346	-0.6463821	0.9814815	0.9761535	1	2672	tags=32%, list=24%, signal=42%
ROME_INSULIN_TARGETS_IN_MUSCLE_UP	ROME_INSULIN_TARGETS_IN_MUSCLE_UP		56	-0.16257674	-0.6446297	0.8852459	0.9773653	1	2261	tags=14%, list=20%, signal=18%
RODRIGUES_DCC_TARGETS_DN	RODRIGUES_DCC_TARGETS_DN		74	-0.20551345	-0.6436664	0.9375	0.9773138	1	4358	tags=42%, list=39%, signal=68%
ONDER_CDH1_TARGETS_1_UP	ONDER_CDH1_TARGETS_1_UP		80	-0.19917947	-0.64113754	1	0.9794932	1	2675	tags=21%, list=24%, signal=28%
FAELT_B_CLL_WITH_VH_REARRANGEMENTS_DN	FAELT_B_CLL_WITH_VH_REARRANGEMENTS_DN		27	-0.19231161	-0.6390314	0.84615386	0.98055923	1	3199	tags=30%, list=29%, signal=41%
BIOCARTA_INTEGRIN_PATHWAY	BIOCARTA_INTEGRIN_PATHWAY		25	-0.23507236	-0.63476294	0.8333333	0.98406714	1	3858	tags=44%, list=34%, signal=67%
FRASOR_TAMOXIFEN_RESPONSE_UP	FRASOR_TAMOXIFEN_RESPONSE_UP		32	-0.20187964	-0.6319364	0.96363634	0.98574996	1	2150	tags=19%, list=19%, signal=23%
BROCKE_APOPTOSIS_REVERSED_BY_IL6	BROCKE_APOPTOSIS_REVERSED_BY_IL6		78	-0.21158971	-0.6297876	0.91071427	0.9868988	1	2712	tags=27%, list=24%, signal=35%
LIAN_LIPA_TARGETS_3M	LIAN_LIPA_TARGETS_3M		59	-0.28406027	-0.628301	0.8888889	0.98742956	1	1603	tags=20%, list=14%, signal=24%
MOOTHA_HUMAN_MITODB_6_2002	MOOTHA_HUMAN_MITODB_6_2002		325	-0.14300404	-0.6281795	0.8333333	0.98666584	1	4088	tags=29%, list=37%, signal=45%
CREIGHTON_ENDOCRINE_THERAPY_RESISTANCE_5	CREIGHTON_ENDOCRINE_THERAPY_RESISTANCE_5		243	-0.1830202	-0.6281758	0.96	0.98575646	1	2619	tags=20%, list=23%, signal=25%
RODWELL_AGING_KIDNEY_UP	RODWELL_AGING_KIDNEY_UP		205	-0.21200335	-0.625658	0.9137931	0.9869061	1	3486	tags=34%, list=31%, signal=48%
NING_CHRONIC_OBSTRUCTIVE_PULMONARY_DISEASE_DN	NING_CHRONIC_OBSTRUCTIVE_PULMONARY_DISEASE_DN		50	-0.20100203	-0.6256073	0.94736844	0.98602176	1	2422	tags=22%, list=22%, signal=28%
REACTOME_DOUBLE_STRAND_BREAK_REPAIR	REACTOME_DOUBLE_STRAND_BREAK_REPAIR		16	-0.27125624	-0.6231185	0.88235295	0.98732996	1	4584	tags=63%, list=41%, signal=106%
BROWNE_HCMV_INFECTION_20HR_DN	BROWNE_HCMV_INFECTION_20HR_DN		61	-0.20001397	-0.6206674	0.9166667	0.9884426	1	2972	tags=30%, list=27%, signal=40%
HAMAI_APOPTOSIS_VIA_TRAIL_DN	HAMAI_APOPTOSIS_VIA_TRAIL_DN		91	-0.19771273	-0.6198573	1	0.9879941	1	3140	tags=30%, list=28%, signal=41%
GRAHAM_NORMAL_QUIESCENT_VS_NORMAL_DIVIDING_DN	GRAHAM_NORMAL_QUIESCENT_VS_NORMAL_DIVIDING_DN		57	-0.23962185	-0.6180539	0.8	0.98845917	1	1114	tags=11%, list=10%, signal=12%
BIOCARTA_MPR_PATHWAY	BIOCARTA_MPR_PATHWAY		22	-0.20051217	-0.61720043	0.8833333	0.98847723	1	3653	tags=32%, list=33%, signal=47%
REACTOME_COLLAGEN_MEDIATED_ACTIVATION_CASCADE	REACTOME_COLLAGEN_MEDIATED_ACTIVATION_CASCADE		15	-0.27617663	-0.6156092	0.96	0.9887377	1	2757	tags=40%, list=25%, signal=53%
GARGALOVIC_RESPONSE_TO_OXIDIZED_PHOSPHOLIPIDS_TURQUOISE_DN	GARGALOVIC_RESPONSE_TO_OXIDIZED_PHOSPHOLIPIDS_TURQUOISE_DN		23	-0.23153272	-0.61495477	0.94	0.98852104	1	892	tags=9%, list=8%, signal=9%
CHENG_RESPONSE_TO_NICKEL_ACETATE	CHENG_RESPONSE_TO_NICKEL_ACETATE		16	-0.21562469	-0.6143847	0.96	0.98796946	1	321	tags=6%, list=3%, signal=6%
JI_RESPONSE_TO_FSH_UP	JI_RESPONSE_TO_FSH_UP		44	-0.20936924	-0.6125519	0.9607843	0.98881376	1	3508	tags=27%, list=31%, signal=40%
LASTOWSKA_NEUROBLASTOMA_COPY_NUMBER_UP	LASTOWSKA_NEUROBLASTOMA_COPY_NUMBER_UP		111	-0.15592311	-0.6121837	0.9230769	0.988264	1	2538	tags=19%, list=23%, signal=24%
THUM_SYSTOLIC_HEART_FAILURE_UP	THUM_SYSTOLIC_HEART_FAILURE_UP		251	-0.18247828	-0.6116921	0.98333335	0.98781395	1	3523	tags=30%, list=31%, signal=43%
CROMER_TUMORIGENESIS_DN	CROMER_TUMORIGENESIS_DN		29	-0.24701811	-0.61026645	0.9677419	0.9880079	1	3267	tags=34%, list=29%, signal=49%
GNATENKO_PLATELET_SIGNATURE	GNATENKO_PLATELET_SIGNATURE		20	-0.24349065	-0.609992	0.9122807	0.9873725	1	3977	tags=35%, list=36%, signal=54%
RICKMAN_TUMOR_DIFFERENTIATED_WELL_VS_MODERATELY_DN	RICKMAN_TUMOR_DIFFERENTIATED_WELL_VS_MODERATELY_DN		57	-0.21289359	-0.60965735	0.96428573	0.98670775	1	3296	tags=33%, list=29%, signal=47%
BROWNE_HCMV_INFECTION_14HR_UP	BROWNE_HCMV_INFECTION_14HR_UP		86	-0.17179744	-0.60837585	0.9830508	0.98683023	1	1958	tags=14%, list=17%, signal=17%
SCHLESINGER_H3K27ME3_IN_NORMAL_AND_METHYLATED_IN_CANCER	SCHLESINGER_H3K27ME3_IN_NORMAL_AND_METHYLATED_IN_CANCER		15	-0.27391827	-0.60793895	0.93877554	0.98636395	1	3423	tags=53%, list=31%, signal=77%
REACTOME_SIGNALLING_TO_RAS	REACTOME_SIGNALLING_TO_RAS		18	-0.21811524	-0.6064136	0.9130435	0.98667103	1	3074	tags=28%, list=27%, signal=38%
BERENJENO_TRANSFORMED_BY_RHOA_DN	BERENJENO_TRANSFORMED_BY_RHOA_DN		293	-0.19147976	-0.6062617	0.9411765	0.98589146	1	3396	tags=31%, list=30%, signal=43%
RUIZ_TNC_TARGETS_UP	RUIZ_TNC_TARGETS_UP		97	-0.201518	-0.6056576	0.96363634	0.9855026	1	2241	tags=23%, list=20%, signal=28%
WATTEL_AUTONOMOUS_THYROID_ADENOMA_UP	WATTEL_AUTONOMOUS_THYROID_ADENOMA_UP		15	-0.2484656	-0.6031452	0.98214287	0.9868681	1	2899	tags=33%, list=26%, signal=45%
BIOCARTA_CCR3_PATHWAY	BIOCARTA_CCR3_PATHWAY		16	-0.23796725	-0.6016638	0.9375	0.98701715	1	3605	tags=38%, list=32%, signal=55%
HONMA_DOCETAXEL_RESISTANCE	HONMA_DOCETAXEL_RESISTANCE		23	-0.19105211	-0.6007854	0.86538464	0.9867277	1	185	tags=4%, list=2%, signal=4%
KEGG_ALANINE_ASPARTATE_AND_GLUTAMATE_METABOLISM	KEGG_ALANINE_ASPARTATE_AND_GLUTAMATE_METABOLISM		21	-0.2266147	-0.599	0.983871	0.98706293	1	1293	tags=14%, list=12%, signal=16%
LINDGREN_BLADDER_CANCER_CLUSTER_3_UP	LINDGREN_BLADDER_CANCER_CLUSTER_3_UP		191	-0.17015278	-0.5977463	0.98	0.9872307	1	3736	tags=30%, list=33%, signal=45%
SMID_BREAST_CANCER_RELAPSE_IN_BONE_UP	SMID_BREAST_CANCER_RELAPSE_IN_BONE_UP		59	-0.21010283	-0.59708333	1	0.9867738	1	3734	tags=37%, list=33%, signal=56%
OSMAN_BLADDER_CANCER_DN	OSMAN_BLADDER_CANCER_DN		175	-0.14061402	-0.595823	0.96	0.9866883	1	3136	tags=19%, list=28%, signal=27%
CHARAFE_BREAST_CANCER_LUMINAL_VS_MESENCHYMAL_UP	CHARAFE_BREAST_CANCER_LUMINAL_VS_MESENCHYMAL_UP		237	-0.1975778	-0.5935048	0.8888889	0.98722154	1	3432	tags=31%, list=31%, signal=43%
REACTOME_REGULATION_OF_INSULIN_SECRETION_BY_ACETYLCHOLINE	REACTOME_REGULATION_OF_INSULIN_SECRETION_BY_ACETYLCHOLINE		18	-0.23896536	-0.59198797	0.9411765	0.9877294	1	2449	tags=28%, list=22%, signal=35%
FLECHNER_BIOPSY_KIDNEY_TRANSPLANT_OK_VS_DONOR_UP	FLECHNER_BIOPSY_KIDNEY_TRANSPLANT_OK_VS_DONOR_UP		340	-0.15332419	-0.59045714	0.9607843	0.9881594	1	3709	tags=30%, list=33%, signal=43%
COLDREN_GEFITINIB_RESISTANCE_DN	COLDREN_GEFITINIB_RESISTANCE_DN		123	-0.21704245	-0.5875937	0.93333334	0.98944736	1	3266	tags=33%, list=29%, signal=45%
SHAFFER_IRF4_TARGETS_IN_ACTIVATED_DENDRITIC_CELL	SHAFFER_IRF4_TARGETS_IN_ACTIVATED_DENDRITIC_CELL		43	-0.18911663	-0.5870136	1	0.98891723	1	3596	tags=35%, list=32%, signal=51%
YOSHIOKA_LIVER_CANCER_EARLY_RECURRENCE_UP	YOSHIOKA_LIVER_CANCER_EARLY_RECURRENCE_UP		20	-0.19816494	-0.5847681	0.9782609	0.98952836	1	3856	tags=45%, list=34%, signal=69%
GOLDRATH_HOMEOSTATIC_PROLIFERATION	GOLDRATH_HOMEOSTATIC_PROLIFERATION		122	-0.147602	-0.5804935	0.9433962	0.99145347	1	3195	tags=20%, list=29%, signal=27%
FERRANDO_T_ALL_WITH_MLL_ENL_FUSION_UP	FERRANDO_T_ALL_WITH_MLL_ENL_FUSION_UP		52	-0.19196379	-0.5804935	0.9818182	0.99056906	1	4077	tags=40%, list=36%, signal=63%
LIU_NASOPHARYNGEAL_CARCINOMA	LIU_NASOPHARYNGEAL_CARCINOMA		34	-0.17363879	-0.57991415	0.98214287	0.9901332	1	3569	tags=26%, list=32%, signal=39%
VANHARANTA_UTERINE_FIBROID_UP	VANHARANTA_UTERINE_FIBROID_UP		26	-0.24353284	-0.579473	1	0.989685	1	1360	tags=15%, list=12%, signal=17%
GRAHAM_CML_DIVIDING_VS_NORMAL_QUIESCENT_UP	GRAHAM_CML_DIVIDING_VS_NORMAL_QUIESCENT_UP		123	-0.20463161	-0.5763766	0.9	0.99062043	1	2362	tags=18%, list=21%, signal=22%
LI_LUNG_CANCER	LI_LUNG_CANCER		29	-0.18762733	-0.5713253	0.96363634	0.9924514	1	3115	tags=28%, list=28%, signal=38%
REACTOME_SIGNAL_AMPLIFICATION	REACTOME_SIGNAL_AMPLIFICATION		23	-0.20302571	-0.57065725	0.98245615	0.9919747	1	2247	tags=22%, list=20%, signal=27%
SCHEIDEREIT_IKK_INTERACTING_PROTEINS	SCHEIDEREIT_IKK_INTERACTING_PROTEINS		15	-0.21878904	-0.57027847	0.9782609	0.9913081	1	848	tags=7%, list=8%, signal=7%
ZHANG_RESPONSE_TO_IKK_INHIBITOR_AND_TNF_DN	ZHANG_RESPONSE_TO_IKK_INHIBITOR_AND_TNF_DN		36	-0.18461815	-0.56925607	0.98245615	0.9910015	1	3943	tags=36%, list=35%, signal=56%
MCCLUNG_CREB1_TARGETS_DN	MCCLUNG_CREB1_TARGETS_DN		42	-0.1881926	-0.5614902	0.98039216	0.99430573	1	2236	tags=17%, list=20%, signal=21%
AMUNDSON_POOR_SURVIVAL_AFTER_GAMMA_RADIATION_2G	AMUNDSON_POOR_SURVIVAL_AFTER_GAMMA_RADIATION_2G		93	-0.16330561	-0.5590822	0.96666664	0.99498093	1	1704	tags=12%, list=15%, signal=14%
ST_INTEGRIN_SIGNALING_PATHWAY	ST_INTEGRIN_SIGNALING_PATHWAY		52	-0.17371401	-0.5565661	0.9807692	0.99555933	1	3582	tags=33%, list=32%, signal=48%
REACTOME_GLUCOSE_REGULATION_OF_INSULIN_SECRETION	REACTOME_GLUCOSE_REGULATION_OF_INSULIN_SECRETION		117	-0.13081287	-0.5562686	0.8979592	0.9948723	1	1464	tags=8%, list=13%, signal=9%
REACTOME_REGULATION_OF_INSULIN_SECRETION_BY_FREE_FATTY_ACIDS	REACTOME_REGULATION_OF_INSULIN_SECRETION_BY_FREE_FATTY_ACIDS		15	-0.22557294	-0.554767	0.9433962	0.99451756	1	1181	tags=13%, list=11%, signal=15%
DAZARD_RESPONSE_TO_UV_SCC_UP	DAZARD_RESPONSE_TO_UV_SCC_UP		57	-0.17110875	-0.5508312	1	0.9957099	1	3778	tags=35%, list=34%, signal=53%
REACTOME_UNFOLDED_PROTEIN_RESPONSE	REACTOME_UNFOLDED_PROTEIN_RESPONSE		15	-0.21236148	-0.5468905	0.9347826	0.99639446	1	3836	tags=47%, list=34%, signal=71%
SIG_IL4RECEPTOR_IN_B_LYPHOCYTES	SIG_IL4RECEPTOR_IN_B_LYPHOCYTES		16	-0.18038584	-0.5448843	0.9361702	0.9964915	1	2454	tags=19%, list=22%, signal=24%
ST_INTERLEUKIN_4_PATHWAY	ST_INTERLEUKIN_4_PATHWAY		17	-0.19846754	-0.5443937	0.98039216	0.99587274	1	2528	tags=24%, list=23%, signal=30%
ZHU_CMV_ALL_DN	ZHU_CMV_ALL_DN		49	-0.20174903	-0.544118	0.96428573	0.99505526	1	3876	tags=39%, list=35%, signal=59%
BERTUCCI_MEDULLARY_VS_DUCTAL_BREAST_CANCER_UP	BERTUCCI_MEDULLARY_VS_DUCTAL_BREAST_CANCER_UP		107	-0.14987586	-0.5429891	0.96428573	0.9945397	1	3392	tags=25%, list=30%, signal=36%
HEIDENBLAD_AMPLIFIED_IN_PANCREATIC_CANCER	HEIDENBLAD_AMPLIFIED_IN_PANCREATIC_CANCER		20	-0.17619804	-0.54298204	0.9818182	0.99366724	1	4054	tags=35%, list=36%, signal=55%
MAYBURD_RESPONSE_TO_L663536_DN	MAYBURD_RESPONSE_TO_L663536_DN		34	-0.1611345	-0.5240216	0.9591837	1	1	3682	tags=29%, list=33%, signal=44%
NING_CHRONIC_OBSTRUCTIVE_PULMONARY_DISEASE_UP	NING_CHRONIC_OBSTRUCTIVE_PULMONARY_DISEASE_UP		53	-0.15743056	-0.5231108	1	1	1	2056	tags=15%, list=18%, signal=18%
TOMLINS_PROSTATE_CANCER_DN	TOMLINS_PROSTATE_CANCER_DN		19	-0.2289809	-0.5230375	0.98039216	0.99950594	1	3461	tags=42%, list=31%, signal=61%
URS_ADIPOCYTE_DIFFERENTIATION_DN	URS_ADIPOCYTE_DIFFERENTIATION_DN		20	-0.2472501	-0.5211142	0.9285714	0.9993547	1	3214	tags=40%, list=29%, signal=56%
GAURNIER_PSMD4_TARGETS	GAURNIER_PSMD4_TARGETS		28	-0.25511825	-0.51909894	1	0.9990478	1	2613	tags=32%, list=23%, signal=42%
MOROSETTI_FACIOSCAPULOHUMERAL_MUSCULAR_DISTROPHY_UP	MOROSETTI_FACIOSCAPULOHUMERAL_MUSCULAR_DISTROPHY_UP		16	-0.24624032	-0.5146072	0.98245615	0.99951136	1	3257	tags=44%, list=29%, signal=62%
REACTOME_CHEMOKINE_RECEPTORS_BIND_CHEMOKINES	REACTOME_CHEMOKINE_RECEPTORS_BIND_CHEMOKINES		42	-0.21842578	-0.51203847	0.9655172	0.99947286	1	2768	tags=29%, list=25%, signal=38%
BIOCARTA_PYK2_PATHWAY	BIOCARTA_PYK2_PATHWAY		17	-0.19010851	-0.5108647	0.98039216	0.9989551	1	4098	tags=47%, list=37%, signal=74%
SESTO_RESPONSE_TO_UV_C8	SESTO_RESPONSE_TO_UV_C8		49	-0.16772678	-0.5032396	1	1	1	2974	tags=22%, list=27%, signal=30%
ROY_WOUND_BLOOD_VESSEL_UP	ROY_WOUND_BLOOD_VESSEL_UP		34	-0.23051102	-0.50247353	0.9807692	0.9997972	1	3650	tags=41%, list=33%, signal=61%
PYEON_CANCER_HEAD_AND_NECK_VS_CERVICAL_UP	PYEON_CANCER_HEAD_AND_NECK_VS_CERVICAL_UP		86	-0.16107899	-0.49631664	0.97959185	1	1	2705	tags=20%, list=24%, signal=26%
ST_FAS_SIGNALING_PATHWAY	ST_FAS_SIGNALING_PATHWAY		39	-0.14167449	-0.4944926	1	1	1	4844	tags=41%, list=43%, signal=72%
ODONNELL_METASTASIS_DN	ODONNELL_METASTASIS_DN		16	-0.1898632	-0.49231082	1	1	1	2425	tags=19%, list=22%, signal=24%
KEGG_BASAL_TRANSCRIPTION_FACTORS	KEGG_BASAL_TRANSCRIPTION_FACTORS		22	-0.14566207	-0.49182308	1	0.9993576	1	3746	tags=27%, list=33%, signal=41%
BERENJENO_ROCK_SIGNALING_NOT_VIA_RHOA_DN	BERENJENO_ROCK_SIGNALING_NOT_VIA_RHOA_DN		29	-0.1765235	-0.4912134	0.9807692	0.9986118	1	2157	tags=17%, list=19%, signal=21%
LI_WILMS_TUMOR_VS_FETAL_KIDNEY_1_DN	LI_WILMS_TUMOR_VS_FETAL_KIDNEY_1_DN		111	-0.15578876	-0.48885703	0.9811321	0.99840957	1	3115	tags=25%, list=28%, signal=35%
REACTOME_MAPK_TARGETS_NUCLEAR_EVENTS_MEDIATED_BY_MAP_KINASES	REACTOME_MAPK_TARGETS_NUCLEAR_EVENTS_MEDIATED_BY_MAP_KINASES		18	-0.17666592	-0.48881754	0.9622642	0.99755466	1	4488	tags=50%, list=40%, signal=83%
SHEN_SMARCA2_TARGETS_UP	SHEN_SMARCA2_TARGETS_UP		226	-0.12486793	-0.48726296	1	0.9970557	1	3930	tags=30%, list=35%, signal=45%
KAAB_FAILED_HEART_ATRIUM_UP	KAAB_FAILED_HEART_ATRIUM_UP		23	-0.18371503	-0.4687141	1	0.9998149	1	3362	tags=35%, list=30%, signal=50%
BOGNI_TREATMENT_RELATED_MYELOID_LEUKEMIA_DN	BOGNI_TREATMENT_RELATED_MYELOID_LEUKEMIA_DN		18	-0.14370127	-0.46579772	1	0.99962825	1	2265	tags=17%, list=20%, signal=21%
LINDSTEDT_DENDRITIC_CELL_MATURATION_D	LINDSTEDT_DENDRITIC_CELL_MATURATION_D		43	-0.19210316	-0.46491516	0.9661017	0.99900115	1	3435	tags=26%, list=31%, signal=37%
PYEON_HPV_POSITIVE_TUMORS_UP	PYEON_HPV_POSITIVE_TUMORS_UP		34	-0.17240164	-0.46259683	0.9807692	0.998583	1	2673	tags=21%, list=24%, signal=27%
KEGG_DORSO_VENTRAL_AXIS_FORMATION	KEGG_DORSO_VENTRAL_AXIS_FORMATION		15	-0.17945394	-0.45996946	1	0.99803996	1	4420	tags=47%, list=39%, signal=77%
BLALOCK_ALZHEIMERS_DISEASE_INCIPIENT_DN	BLALOCK_ALZHEIMERS_DISEASE_INCIPIENT_DN		111	-0.10886663	-0.45639744	1	0.9977211	1	4661	tags=38%, list=42%, signal=64%
FRASOR_RESPONSE_TO_SERM_OR_FULVESTRANT_DN	FRASOR_RESPONSE_TO_SERM_OR_FULVESTRANT_DN		35	-0.1819163	-0.45494428	0.9	0.99715054	1	2896	tags=26%, list=26%, signal=35%
BARRIER_CANCER_RELAPSE_NORMAL_SAMPLE_DN	BARRIER_CANCER_RELAPSE_NORMAL_SAMPLE_DN		15	-0.14995992	-0.45320648	0.9814815	0.99656206	1	3758	tags=27%, list=34%, signal=40%
REACTOME_RNA_POLYMERASE_I_TRANSCRIPTION_INITIATION	REACTOME_RNA_POLYMERASE_I_TRANSCRIPTION_INITIATION		18	-0.15840787	-0.44840997	1	0.99645245	1	9428	tags=100%, list=84%, signal=632%
SIMBULAN_UV_RESPONSE_IMMORTALIZED_DN	SIMBULAN_UV_RESPONSE_IMMORTALIZED_DN		16	-0.17569497	-0.4458872	1	0.99588734	1	3041	tags=25%, list=27%, signal=34%
BIOCARTA_FAS_PATHWAY	BIOCARTA_FAS_PATHWAY		18	-0.15391944	-0.44099003	0.96153843	0.9956704	1	2567	tags=17%, list=23%, signal=22%
SIG_REGULATION_OF_THE_ACTIN_CYTOSKELETON_BY_RHO_GTPASES	SIG_REGULATION_OF_THE_ACTIN_CYTOSKELETON_BY_RHO_GTPASES		25	-0.15715267	-0.42950198	0.9807692	0.9962737	1	3605	tags=28%, list=32%, signal=41%
GRADE_METASTASIS_DN	GRADE_METASTASIS_DN		33	-0.094690554	-0.35672817	1	0.9997737	1	1637	tags=6%, list=15%, signal=7%
ZHANG_RESPONSE_TO_CANTHARIDIN_DN	ZHANG_RESPONSE_TO_CANTHARIDIN_DN		40	-0.09616074	-0.3101935	1	0.99965227	1	4670	tags=33%, list=42%, signal=56%
