# Supplementary material for: A genomic analysis of mouse models of breast cancer reveals molecular features of mouse models and relationships to human breast cancer
Source: Breast Cancer Res. 2014 Jun 5;16(3):R59. doi: 10.1186/bcr3672 (PMC4078930; doi:10.1186/bcr3672)
Supplement: Additional file 11 — GSEA for mouse models compared to all other models or to mammary gland development. Listed by model. [file bcr3672-S11.zip › AdditionalFile11/brca_p53_t121/Vs_other_models/C2/Upregulated_in_BRCA_p53_t121_vs_other_models.txt]

NAME	GS<br> follow link to MSigDB	GS DETAILS	SIZE	ES	NES	NOM p-val	FDR q-val	FWER p-val	RANK AT MAX	LEADING EDGE
AMIT_EGF_RESPONSE_120_HELA	AMIT_EGF_RESPONSE_120_HELA	Details ...	47	0.6433485	1.9765589	0	0.91869706	0.17	889	tags=40%, list=8%, signal=44%
DOANE_BREAST_CANCER_CLASSES_DN	DOANE_BREAST_CANCER_CLASSES_DN	Details ...	21	0.676966	1.772455	0	1	0.7	1005	tags=48%, list=9%, signal=52%
BERENJENO_TRANSFORMED_BY_RHOA_FOREVER_DN	BERENJENO_TRANSFORMED_BY_RHOA_FOREVER_DN	Details ...	24	0.6752834	1.7508037	0	1	0.76	922	tags=46%, list=8%, signal=50%
GENTILE_UV_RESPONSE_CLUSTER_D6	GENTILE_UV_RESPONSE_CLUSTER_D6	Details ...	17	0.67148656	1.7018435	0	1	0.82	2054	tags=53%, list=18%, signal=65%
REACTOME_VIF_MEDIATED_DEGRADATION_OF_APOBEC3G	REACTOME_VIF_MEDIATED_DEGRADATION_OF_APOBEC3G	Details ...	39	0.49322414	1.6919798	0	1	0.82	4122	tags=74%, list=37%, signal=117%
REACTOME_REGULATION_OF_ORNITHINE_DECARBOXYLASE	REACTOME_REGULATION_OF_ORNITHINE_DECARBOXYLASE	Details ...	40	0.5081312	1.6873161	0	1	0.82	3895	tags=70%, list=35%, signal=107%
KEGG_PROTEASOME	KEGG_PROTEASOME	Details ...	36	0.47102848	1.6559356	0.018867925	1	0.85	3895	tags=67%, list=35%, signal=102%
KEGG_RNA_POLYMERASE	KEGG_RNA_POLYMERASE	Details ...	20	0.50334454	1.6243465	0.041666668	1	0.9	3668	tags=65%, list=33%, signal=96%
AMIT_EGF_RESPONSE_480_HELA	AMIT_EGF_RESPONSE_480_HELA	Details ...	99	0.46699014	1.6217444	0.040816326	1	0.9	1862	tags=33%, list=17%, signal=40%
REACTOME_CYCLIN_E_ASSOCIATED_EVENTS_DURING_G1_S_TRANSITION_	REACTOME_CYCLIN_E_ASSOCIATED_EVENTS_DURING_G1_S_TRANSITION_	Details ...	49	0.44484156	1.6198786	0.056603774	1	0.91	3778	tags=65%, list=34%, signal=98%
REACTOME_INFLUENZA_VIRAL_RNA_TRANSCRIPTION_AND_REPLICATION	REACTOME_INFLUENZA_VIRAL_RNA_TRANSCRIPTION_AND_REPLICATION	Details ...	67	0.4313081	1.6151155	0.06557377	1	0.91	4254	tags=64%, list=38%, signal=103%
REACTOME_SCF_SKP2_MEDIATED_DEGRADATION_OF_P27_P21	REACTOME_SCF_SKP2_MEDIATED_DEGRADATION_OF_P27_P21	Details ...	44	0.44935593	1.6060597	0.056603774	1	0.91	3895	tags=68%, list=35%, signal=104%
REACTOME_CDT1_ASSOCIATION_WITH_THE_CDC6_ORC_ORIGIN_COMPLEX	REACTOME_CDT1_ASSOCIATION_WITH_THE_CDC6_ORC_ORIGIN_COMPLEX	Details ...	45	0.49336797	1.605283	0.037037037	1	0.91	3895	tags=67%, list=35%, signal=102%
REACTOME_P53_INDEPENDENT_DNA_DAMAGE_RESPONSE	REACTOME_P53_INDEPENDENT_DNA_DAMAGE_RESPONSE	Details ...	37	0.47965816	1.6020497	0.020408163	1	0.91	3895	tags=68%, list=35%, signal=103%
REACTOME_STABILIZATION_OF_P53	REACTOME_STABILIZATION_OF_P53	Details ...	36	0.48619142	1.5966196	0.02	1	0.91	3895	tags=69%, list=35%, signal=106%
LIN_APC_TARGETS	LIN_APC_TARGETS	Details ...	35	0.4820942	1.5905906	0.021276595	1	0.91	2476	tags=43%, list=22%, signal=55%
HEDENFALK_BREAST_CANCER_BRACX_UP	HEDENFALK_BREAST_CANCER_BRACX_UP	Details ...	15	0.52839154	1.5786364	0	1	0.92	2137	tags=40%, list=19%, signal=49%
AIYAR_COBRA1_TARGETS_UP	AIYAR_COBRA1_TARGETS_UP	Details ...	26	0.5567606	1.5609682	0	1	0.96	2407	tags=62%, list=21%, signal=78%
JAZAERI_BREAST_CANCER_BRCA1_VS_BRCA2_UP	JAZAERI_BREAST_CANCER_BRCA1_VS_BRCA2_UP	Details ...	35	0.47797376	1.540442	0.044444446	1	0.97	2427	tags=46%, list=22%, signal=58%
LAU_APOPTOSIS_CDKN2A_UP	LAU_APOPTOSIS_CDKN2A_UP	Details ...	36	0.45811477	1.538265	0	1	0.98	950	tags=25%, list=8%, signal=27%
ZUCCHI_METASTASIS_DN	ZUCCHI_METASTASIS_DN	Details ...	19	0.6490974	1.5245328	0.044444446	1	0.98	1579	tags=42%, list=14%, signal=49%
REACTOME_MRNA_SPLICING_MINOR_PATHWAY	REACTOME_MRNA_SPLICING_MINOR_PATHWAY	Details ...	29	0.47624326	1.5127702	0.1	1	0.98	2557	tags=52%, list=23%, signal=67%
REACTOME_AUTODEGRADATION_OF_CDH1_BY_CDH1_APC	REACTOME_AUTODEGRADATION_OF_CDH1_BY_CDH1_APC	Details ...	46	0.4181217	1.5091766	0.10909091	1	0.98	3895	tags=63%, list=35%, signal=96%
WANG_METHYLATED_IN_BREAST_CANCER	WANG_METHYLATED_IN_BREAST_CANCER	Details ...	23	0.5786052	1.4944363	0.06521739	1	0.98	769	tags=39%, list=7%, signal=42%
REACTOME_SCF_BETA_TRCP_MEDIATED_DEGRADATION_OF_EMI1	REACTOME_SCF_BETA_TRCP_MEDIATED_DEGRADATION_OF_EMI1	Details ...	40	0.42322797	1.486787	0.09259259	1	0.98	3895	tags=65%, list=35%, signal=99%
KEGG_RIBOSOME	KEGG_RIBOSOME	Details ...	54	0.46736374	1.4827238	0.14285715	1	0.98	3904	tags=57%, list=35%, signal=88%
MUELLER_METHYLATED_IN_GLIOBLASTOMA	MUELLER_METHYLATED_IN_GLIOBLASTOMA	Details ...	26	0.5521424	1.4826078	0.045454547	1	0.98	1000	tags=38%, list=9%, signal=42%
BIOCARTA_PROTEASOME_PATHWAY	BIOCARTA_PROTEASOME_PATHWAY	Details ...	17	0.50927216	1.4702744	0.055555556	1	0.99	3778	tags=76%, list=34%, signal=115%
NAGASHIMA_EGF_SIGNALING_UP	NAGASHIMA_EGF_SIGNALING_UP	Details ...	41	0.56405336	1.4649813	0.09090909	1	0.99	2636	tags=63%, list=24%, signal=83%
REACTOME_FORMATION_OF_A_POOL_OF_FREE_40S_SUBUNITS	REACTOME_FORMATION_OF_A_POOL_OF_FREE_40S_SUBUNITS	Details ...	51	0.44673058	1.4342759	0.15151516	1	0.99	4329	tags=65%, list=39%, signal=105%
RAMASWAMY_METASTASIS_UP	RAMASWAMY_METASTASIS_UP	Details ...	38	0.3958856	1.433444	0.19607843	1	0.99	629	tags=16%, list=6%, signal=17%
REACTOME_CDC20_PHOSPHO_APC_MEDIATED_DEGRADATION_OF_CYCLIN_A	REACTOME_CDC20_PHOSPHO_APC_MEDIATED_DEGRADATION_OF_CYCLIN_A	Details ...	51	0.38626963	1.4314413	0.12962963	1	0.99	3778	tags=61%, list=34%, signal=91%
AMIT_EGF_RESPONSE_120_MCF10A	AMIT_EGF_RESPONSE_120_MCF10A	Details ...	26	0.5201723	1.4239352	0.104166664	1	1	531	tags=27%, list=5%, signal=28%
LI_AMPLIFIED_IN_LUNG_CANCER	LI_AMPLIFIED_IN_LUNG_CANCER	Details ...	123	0.331879	1.4216727	0.05882353	1	1	1339	tags=22%, list=12%, signal=25%
REACTOME_RNA_POL_II_CTD_PHOSPHORYLATION_AND_INTERACTION_WITH_CE	REACTOME_RNA_POL_II_CTD_PHOSPHORYLATION_AND_INTERACTION_WITH_CE	Details ...	24	0.44284746	1.4216267	0.10204082	1	1	2455	tags=46%, list=22%, signal=59%
CHOW_RASSF1_TARGETS_DN	CHOW_RASSF1_TARGETS_DN	Details ...	18	0.4333171	1.4186163	0.083333336	1	1	2675	tags=50%, list=24%, signal=66%
KIM_WT1_TARGETS_UP	KIM_WT1_TARGETS_UP	Details ...	133	0.4332116	1.4095161	0.14893617	1	1	1747	tags=38%, list=16%, signal=44%
BROWNE_HCMV_INFECTION_1HR_UP	BROWNE_HCMV_INFECTION_1HR_UP	Details ...	32	0.47014555	1.4072299	0.09756097	1	1	950	tags=31%, list=8%, signal=34%
XU_HGF_SIGNALING_NOT_VIA_AKT1_6HR	XU_HGF_SIGNALING_NOT_VIA_AKT1_6HR	Details ...	17	0.5966777	1.4054196	0.1	1	1	1437	tags=41%, list=13%, signal=47%
REACTOME_RNA_POLYMERASE_III_TRANSCRIPTION_INITIATION	REACTOME_RNA_POLYMERASE_III_TRANSCRIPTION_INITIATION	Details ...	17	0.42564255	1.4049463	0.13953489	1	1	3010	tags=53%, list=27%, signal=72%
STEIN_ESTROGEN_RESPONSE_NOT_VIA_ESRRA	STEIN_ESTROGEN_RESPONSE_NOT_VIA_ESRRA	Details ...	15	0.5693554	1.4039222	0.051282052	1	1	1470	tags=47%, list=13%, signal=54%
HENDRICKS_SMARCA4_TARGETS_UP	HENDRICKS_SMARCA4_TARGETS_UP	Details ...	28	0.416739	1.390212	0.07272727	1	1	1032	tags=29%, list=9%, signal=31%
REACTOME_INSULIN_SYNTHESIS_AND_SECRETION	REACTOME_INSULIN_SYNTHESIS_AND_SECRETION	Details ...	87	0.30615008	1.3887813	0.10714286	1	1	3640	tags=48%, list=33%, signal=71%
REACTOME_M_G1_TRANSITION	REACTOME_M_G1_TRANSITION	Details ...	52	0.44014052	1.3845137	0.1764706	1	1	3895	tags=63%, list=35%, signal=97%
SMID_BREAST_CANCER_RELAPSE_IN_LUNG_UP	SMID_BREAST_CANCER_RELAPSE_IN_LUNG_UP	Details ...	15	0.5441761	1.3844998	0.15789473	1	1	1242	tags=40%, list=11%, signal=45%
BASSO_B_LYMPHOCYTE_NETWORK	BASSO_B_LYMPHOCYTE_NETWORK	Details ...	85	0.34243694	1.3700444	0.13043478	1	1	3262	tags=45%, list=29%, signal=63%
SWEET_KRAS_ONCOGENIC_SIGNATURE	SWEET_KRAS_ONCOGENIC_SIGNATURE	Details ...	28	0.42888856	1.3675733	0.17391305	1	1	2431	tags=50%, list=22%, signal=64%
SWEET_KRAS_TARGETS_DN	SWEET_KRAS_TARGETS_DN	Details ...	15	0.5088589	1.3663721	0.13043478	1	1	2431	tags=53%, list=22%, signal=68%
REACTOME_REGULATION_OF_APC_ACTIVATORS_BETWEEN_G1_S_AND_EARLY_ANAPHASE	REACTOME_REGULATION_OF_APC_ACTIVATORS_BETWEEN_G1_S_AND_EARLY_ANAPHASE	Details ...	55	0.35606232	1.3651773	0.1754386	1	1	3778	tags=58%, list=34%, signal=87%
SESTO_RESPONSE_TO_UV_C6	SESTO_RESPONSE_TO_UV_C6	Details ...	30	0.43965697	1.3630165	0.15555556	1	1	1523	tags=37%, list=14%, signal=42%
REACTOME_PEPTIDE_CHAIN_ELONGATION	REACTOME_PEPTIDE_CHAIN_ELONGATION	Details ...	53	0.42384756	1.3580867	0.2	1	1	4254	tags=60%, list=38%, signal=97%
REACTOME_VIRAL_MRNA_TRANSLATION	REACTOME_VIRAL_MRNA_TRANSLATION	Details ...	53	0.4116856	1.3540969	0.1875	1	1	4254	tags=60%, list=38%, signal=97%
HARRIS_HYPOXIA	HARRIS_HYPOXIA	Details ...	53	0.42304283	1.3502501	0.069767445	1	1	1422	tags=34%, list=13%, signal=39%
HOFMANN_MYELODYSPLASTIC_SYNDROM_LOW_RISK_DN	HOFMANN_MYELODYSPLASTIC_SYNDROM_LOW_RISK_DN	Details ...	17	0.47822013	1.3419752	0.08695652	1	1	3442	tags=65%, list=31%, signal=93%
FURUKAWA_DUSP6_TARGETS_PCI35_DN	FURUKAWA_DUSP6_TARGETS_PCI35_DN	Details ...	41	0.47297224	1.3375547	0.20833333	1	1	1983	tags=41%, list=18%, signal=50%
WINTER_HYPOXIA_UP	WINTER_HYPOXIA_UP	Details ...	49	0.3834313	1.337301	0.14634146	1	1	2341	tags=39%, list=21%, signal=49%
JIANG_TIP30_TARGETS_UP	JIANG_TIP30_TARGETS_UP	Details ...	34	0.44571242	1.334887	0.12765957	1	1	2181	tags=38%, list=19%, signal=47%
KEGG_ETHER_LIPID_METABOLISM	KEGG_ETHER_LIPID_METABOLISM	Details ...	22	0.4369412	1.3332747	0.13636364	1	1	169	tags=18%, list=2%, signal=18%
BEGUM_TARGETS_OF_PAX3_FOXO1_FUSION_DN	BEGUM_TARGETS_OF_PAX3_FOXO1_FUSION_DN	Details ...	24	0.5060529	1.3234645	0.13953489	1	1	924	tags=38%, list=8%, signal=41%
YAO_TEMPORAL_RESPONSE_TO_PROGESTERONE_CLUSTER_13	YAO_TEMPORAL_RESPONSE_TO_PROGESTERONE_CLUSTER_13	Details ...	135	0.32079902	1.3229694	0.18867925	1	1	3708	tags=53%, list=33%, signal=79%
REACTOME_S_PHASE	REACTOME_S_PHASE		84	0.43075502	1.3219137	0.2244898	1	1	3812	tags=61%, list=34%, signal=91%
LEONARD_HYPOXIA	LEONARD_HYPOXIA		26	0.5083027	1.3197519	0.19354838	1	1	1808	tags=54%, list=16%, signal=64%
KIM_WT1_TARGETS_8HR_UP	KIM_WT1_TARGETS_8HR_UP		108	0.4085552	1.3162533	0.13953489	1	1	1516	tags=32%, list=14%, signal=37%
FRASOR_RESPONSE_TO_ESTRADIOL_UP	FRASOR_RESPONSE_TO_ESTRADIOL_UP		24	0.4606298	1.3137733	0.125	1	1	669	tags=25%, list=6%, signal=27%
REACTOME_SIGNALING_BY_WNT	REACTOME_SIGNALING_BY_WNT		47	0.367643	1.308223	0.18	1	1	3895	tags=62%, list=35%, signal=94%
REACTOME_CHOLESTEROL_BIOSYNTHESIS	REACTOME_CHOLESTEROL_BIOSYNTHESIS		17	0.57900417	1.3076822	0.16	1	1	1850	tags=47%, list=17%, signal=56%
REACTOME_TAT_MEDIATED_HIV1_ELONGATION_ARREST_AND_RECOVERY	REACTOME_TAT_MEDIATED_HIV1_ELONGATION_ARREST_AND_RECOVERY		27	0.36542785	1.3030254	0.23404256	1	1	4071	tags=56%, list=36%, signal=87%
CHNG_MULTIPLE_MYELOMA_HYPERPLOID_UP	CHNG_MULTIPLE_MYELOMA_HYPERPLOID_UP		34	0.35907403	1.3020568	0.23214285	1	1	3229	tags=44%, list=29%, signal=62%
GARGALOVIC_RESPONSE_TO_OXIDIZED_PHOSPHOLIPIDS_YELLOW_UP	GARGALOVIC_RESPONSE_TO_OXIDIZED_PHOSPHOLIPIDS_YELLOW_UP		15	0.4481795	1.3008288	0.18	1	1	532	tags=20%, list=5%, signal=21%
MURAKAMI_UV_RESPONSE_6HR_UP	MURAKAMI_UV_RESPONSE_6HR_UP		22	0.4661224	1.299665	0.16981132	1	1	3497	tags=73%, list=31%, signal=106%
NGUYEN_NOTCH1_TARGETS_UP	NGUYEN_NOTCH1_TARGETS_UP		15	0.5349208	1.2993399	0.08163265	1	1	1020	tags=33%, list=9%, signal=37%
KERLEY_RESPONSE_TO_CISPLATIN_UP	KERLEY_RESPONSE_TO_CISPLATIN_UP		29	0.4575494	1.2982148	0.16	1	1	514	tags=24%, list=5%, signal=25%
LUI_TARGETS_OF_PAX8_PPARG_FUSION	LUI_TARGETS_OF_PAX8_PPARG_FUSION		23	0.4094252	1.2944552	0.19298245	1	1	2564	tags=30%, list=23%, signal=39%
REACTOME_GTP_HYDROLYSIS_AND_JOINING_OF_THE_60S_RIBOSOMAL_SUBUNIT	REACTOME_GTP_HYDROLYSIS_AND_JOINING_OF_THE_60S_RIBOSOMAL_SUBUNIT		56	0.41206297	1.2941332	0.22950819	1	1	3904	tags=52%, list=35%, signal=79%
BILD_HRAS_ONCOGENIC_SIGNATURE	BILD_HRAS_ONCOGENIC_SIGNATURE		140	0.42343077	1.2914633	0.17073171	1	1	1692	tags=36%, list=15%, signal=42%
REACTOME_PREFOLDIN_MEDIATED_TRANSFER_OF_SUBSTRATE_TO_CCT_TRIC	REACTOME_PREFOLDIN_MEDIATED_TRANSFER_OF_SUBSTRATE_TO_CCT_TRIC		17	0.4346864	1.2869383	0.17391305	1	1	2225	tags=41%, list=20%, signal=51%
CHANG_CORE_SERUM_RESPONSE_UP	CHANG_CORE_SERUM_RESPONSE_UP		48	0.35258594	1.2868881	0.2	1	1	3260	tags=50%, list=29%, signal=70%
ODONNELL_TARGETS_OF_MYC_AND_TFRC_DN	ODONNELL_TARGETS_OF_MYC_AND_TFRC_DN		23	0.56675255	1.2812985	0.27450982	1	1	3141	tags=65%, list=28%, signal=90%
AMIT_SERUM_RESPONSE_480_MCF10A	AMIT_SERUM_RESPONSE_480_MCF10A		21	0.4668609	1.2808536	0.13333334	1	1	1880	tags=33%, list=17%, signal=40%
REACTOME_SYNTHESIS_OF_GPI_ANCHORED_PROTEINS	REACTOME_SYNTHESIS_OF_GPI_ANCHORED_PROTEINS		15	0.46072423	1.2787595	0.20408164	1	1	808	tags=33%, list=7%, signal=36%
REACTOME_CELL_CYCLE_CHECKPOINTS	REACTOME_CELL_CYCLE_CHECKPOINTS		85	0.39785066	1.2780415	0.24528302	1	1	3778	tags=58%, list=34%, signal=86%
AMIT_SERUM_RESPONSE_60_MCF10A	AMIT_SERUM_RESPONSE_60_MCF10A		38	0.40702593	1.2779936	0.13725491	1	1	1542	tags=26%, list=14%, signal=30%
CHEOK_RESPONSE_TO_HD_MTX_DN	CHEOK_RESPONSE_TO_HD_MTX_DN		15	0.42551175	1.2767233	0.16071428	1	1	3628	tags=67%, list=32%, signal=98%
DORN_ADENOVIRUS_INFECTION_32HR_DN	DORN_ADENOVIRUS_INFECTION_32HR_DN		27	0.4497208	1.2752753	0.18	1	1	1217	tags=33%, list=11%, signal=37%
CHIARADONNA_NEOPLASTIC_TRANSFORMATION_KRAS_CDC25_UP	CHIARADONNA_NEOPLASTIC_TRANSFORMATION_KRAS_CDC25_UP		44	0.49656585	1.2744093	0.14634146	1	1	1994	tags=43%, list=18%, signal=52%
NUTT_GBM_VS_AO_GLIOMA_DN	NUTT_GBM_VS_AO_GLIOMA_DN		28	0.3856252	1.2731172	0.14285715	1	1	2636	tags=46%, list=24%, signal=61%
REACTOME_HIV1_TRANSCRIPTION_INITIATION	REACTOME_HIV1_TRANSCRIPTION_INITIATION		32	0.35882232	1.2703508	0.21153846	1	1	4071	tags=66%, list=36%, signal=103%
REACTOME_CHAPERONIN_MEDIATED_PROTEIN_FOLDING	REACTOME_CHAPERONIN_MEDIATED_PROTEIN_FOLDING		29	0.37731445	1.2691654	0.17021276	1	1	2399	tags=38%, list=21%, signal=48%
BIOCARTA_ACTINY_PATHWAY	BIOCARTA_ACTINY_PATHWAY		16	0.4765483	1.2679224	0.18181819	1	1	3347	tags=56%, list=30%, signal=80%
CROMER_METASTASIS_DN	CROMER_METASTASIS_DN		43	0.40258804	1.2630471	0.29166666	1	1	2550	tags=37%, list=23%, signal=48%
ZHAN_V2_LATE_DIFFERENTIATION_GENES	ZHAN_V2_LATE_DIFFERENTIATION_GENES		27	0.37753114	1.255683	0.2244898	1	1	2070	tags=33%, list=18%, signal=41%
WANG_BARRETTS_ESOPHAGUS_AND_ESOPHAGUS_CANCER_DN	WANG_BARRETTS_ESOPHAGUS_AND_ESOPHAGUS_CANCER_DN		24	0.5171098	1.2530308	0.12765957	1	1	2246	tags=42%, list=20%, signal=52%
NADERI_BREAST_CANCER_PROGNOSIS_UP	NADERI_BREAST_CANCER_PROGNOSIS_UP		26	0.47983357	1.2489698	0.30769232	1	1	1742	tags=38%, list=16%, signal=45%
HUPER_BREAST_BASAL_VS_LUMINAL_DN	HUPER_BREAST_BASAL_VS_LUMINAL_DN		39	0.45622838	1.24819	0.1521739	1	1	2239	tags=51%, list=20%, signal=64%
KEGG_SMALL_CELL_LUNG_CANCER	KEGG_SMALL_CELL_LUNG_CANCER		48	0.36815435	1.244782	0.18867925	1	1	1630	tags=27%, list=15%, signal=32%
REACTOME_INFLUENZA_LIFE_CYCLE	REACTOME_INFLUENZA_LIFE_CYCLE		91	0.3223975	1.24459	0.21568628	1	1	3668	tags=47%, list=33%, signal=70%
KEGG_RNA_DEGRADATION	KEGG_RNA_DEGRADATION		34	0.40332937	1.2431425	0.20408164	1	1	3074	tags=53%, list=27%, signal=73%
TCGA_GLIOBLASTOMA_COPY_NUMBER_DN	TCGA_GLIOBLASTOMA_COPY_NUMBER_DN		17	0.4922428	1.239502	0.2195122	1	1	407	tags=24%, list=4%, signal=24%
MCMURRAY_TP53_HRAS_COOPERATION_RESPONSE_UP	MCMURRAY_TP53_HRAS_COOPERATION_RESPONSE_UP		20	0.5552332	1.2387601	0.19512194	1	1	662	tags=40%, list=6%, signal=42%
SESTO_RESPONSE_TO_UV_C1	SESTO_RESPONSE_TO_UV_C1		53	0.38378054	1.2387456	0.21428572	1	1	2442	tags=34%, list=22%, signal=43%
MMS_MOUSE_LYMPH_HIGH_4HRS_UP	MMS_MOUSE_LYMPH_HIGH_4HRS_UP		31	0.4000615	1.2387307	0.24528302	1	1	3232	tags=58%, list=29%, signal=81%
VANTVEER_BREAST_CANCER_METASTASIS_DN	VANTVEER_BREAST_CANCER_METASTASIS_DN		60	0.3987683	1.2385361	0.33333334	1	1	2965	tags=48%, list=26%, signal=65%
SEIDEN_MET_SIGNALING	SEIDEN_MET_SIGNALING		16	0.4489185	1.2380229	0.2857143	1	1	3497	tags=63%, list=31%, signal=91%
DASU_IL6_SIGNALING_SCAR_UP	DASU_IL6_SIGNALING_SCAR_UP		17	0.48659062	1.2360958	0.27083334	1	1	364	tags=18%, list=3%, signal=18%
REACTOME_FORMATION_OF_THE_EARLY_ELONGATION_COMPLEX	REACTOME_FORMATION_OF_THE_EARLY_ELONGATION_COMPLEX		28	0.36032903	1.2358227	0.25	1	1	2455	tags=39%, list=22%, signal=50%
REACTOME_PI3K_AKT_SIGNALLING	REACTOME_PI3K_AKT_SIGNALLING		16	0.3944674	1.2357261	0.26666668	1	1	1551	tags=38%, list=14%, signal=43%
MANN_RESPONSE_TO_AMIFOSTINE_UP	MANN_RESPONSE_TO_AMIFOSTINE_UP		15	0.449799	1.2354721	0.26190478	1	1	502	tags=20%, list=4%, signal=21%
VECCHI_GASTRIC_CANCER_EARLY_UP	VECCHI_GASTRIC_CANCER_EARLY_UP		231	0.34610614	1.2341119	0.15555556	1	1	2738	tags=44%, list=24%, signal=57%
REACTOME_DNA_REPLICATION_PRE_INITIATION	REACTOME_DNA_REPLICATION_PRE_INITIATION		63	0.40682068	1.2312558	0.32692307	1	1	3812	tags=59%, list=34%, signal=89%
IVANOVA_HEMATOPOIESIS_INTERMEDIATE_PROGENITOR	IVANOVA_HEMATOPOIESIS_INTERMEDIATE_PROGENITOR		25	0.3565943	1.2298315	0.25	1	1	1022	tags=24%, list=9%, signal=26%
YAGI_AML_RELAPSE_PROGNOSIS	YAGI_AML_RELAPSE_PROGNOSIS		27	0.3843393	1.2263751	0.29787233	1	1	1737	tags=26%, list=16%, signal=31%
REACTOME_ORC1_REMOVAL_FROM_CHROMATIN	REACTOME_ORC1_REMOVAL_FROM_CHROMATIN		54	0.37707123	1.2261642	0.25	1	1	3895	tags=59%, list=35%, signal=90%
NAGASHIMA_NRG1_SIGNALING_UP	NAGASHIMA_NRG1_SIGNALING_UP		125	0.40277776	1.2235658	0.2173913	1	1	2065	tags=36%, list=18%, signal=44%
REACTOME_HIV1_TRANSCRIPTION_ELONGATION	REACTOME_HIV1_TRANSCRIPTION_ELONGATION		37	0.32938612	1.2235287	0.32692307	1	1	2455	tags=32%, list=22%, signal=41%
SEMENZA_HIF1_TARGETS	SEMENZA_HIF1_TARGETS		25	0.44172361	1.2197717	0.13953489	1	1	841	tags=28%, list=8%, signal=30%
SCHLOSSER_MYC_TARGETS_AND_SERUM_RESPONSE_UP	SCHLOSSER_MYC_TARGETS_AND_SERUM_RESPONSE_UP		31	0.374616	1.2192329	0.27272728	1	1	1350	tags=26%, list=12%, signal=29%
NAGASHIMA_NRG1_SIGNALING_DN	NAGASHIMA_NRG1_SIGNALING_DN		23	0.43122968	1.2182715	0.13953489	1	1	2639	tags=48%, list=24%, signal=62%
YAMASHITA_METHYLATED_IN_PROSTATE_CANCER	YAMASHITA_METHYLATED_IN_PROSTATE_CANCER		44	0.46559373	1.2150993	0.19565217	1	1	742	tags=32%, list=7%, signal=34%
WEIGEL_OXIDATIVE_STRESS_BY_HNE_AND_TBH	WEIGEL_OXIDATIVE_STRESS_BY_HNE_AND_TBH		38	0.33534536	1.214369	0.2	1	1	2675	tags=37%, list=24%, signal=48%
APPIERTO_RESPONSE_TO_FENRETINIDE_UP	APPIERTO_RESPONSE_TO_FENRETINIDE_UP		19	0.45367575	1.2141571	0.2195122	1	1	1198	tags=26%, list=11%, signal=29%
DAZARD_UV_RESPONSE_CLUSTER_G2	DAZARD_UV_RESPONSE_CLUSTER_G2		15	0.5615686	1.2120637	0.22916667	1	1	1000	tags=47%, list=9%, signal=51%
TAKAO_RESPONSE_TO_UVB_RADIATION_UP	TAKAO_RESPONSE_TO_UVB_RADIATION_UP		51	0.29538578	1.2104774	0.32	1	1	3530	tags=51%, list=32%, signal=74%
DOANE_BREAST_CANCER_ESR1_DN	DOANE_BREAST_CANCER_ESR1_DN		31	0.45500287	1.209622	0.11904762	1	1	1276	tags=45%, list=11%, signal=51%
KEGG_AMINO_SUGAR_AND_NUCLEOTIDE_SUGAR_METABOLISM	KEGG_AMINO_SUGAR_AND_NUCLEOTIDE_SUGAR_METABOLISM		32	0.36402643	1.2075531	0.23404256	1	1	915	tags=22%, list=8%, signal=24%
FAELT_B_CLL_WITH_VH3_21_DN	FAELT_B_CLL_WITH_VH3_21_DN		36	0.35603243	1.2073098	0.28	1	1	2488	tags=42%, list=22%, signal=53%
KRIGE_AMINO_ACID_DEPRIVATION	KRIGE_AMINO_ACID_DEPRIVATION		19	0.4774158	1.2057557	0.25	1	1	1782	tags=42%, list=16%, signal=50%
KOKKINAKIS_METHIONINE_DEPRIVATION_96HR_DN	KOKKINAKIS_METHIONINE_DEPRIVATION_96HR_DN		53	0.35672033	1.2047923	0.25	1	1	2796	tags=42%, list=25%, signal=55%
KHETCHOUMIAN_TRIM24_TARGETS_UP	KHETCHOUMIAN_TRIM24_TARGETS_UP		29	0.5192652	1.2045331	0.30232558	1	1	1668	tags=45%, list=15%, signal=53%
REACTOME_LAGGING_STRAND_SYNTHESIS	REACTOME_LAGGING_STRAND_SYNTHESIS		15	0.5101902	1.2041124	0.26923078	1	1	1466	tags=33%, list=13%, signal=38%
ST_TUMOR_NECROSIS_FACTOR_PATHWAY	ST_TUMOR_NECROSIS_FACTOR_PATHWAY		18	0.4199411	1.2040673	0.26923078	1	1	2139	tags=33%, list=19%, signal=41%
ZHAN_MULTIPLE_MYELOMA_CD1_VS_CD2_DN	ZHAN_MULTIPLE_MYELOMA_CD1_VS_CD2_DN		23	0.42639118	1.2025398	0.25490198	1	1	969	tags=26%, list=9%, signal=28%
REACTOME_SYNTHESIS_OF_DNA	REACTOME_SYNTHESIS_OF_DNA		72	0.39449108	1.2007104	0.30612245	1	1	3812	tags=58%, list=34%, signal=88%
DAUER_STAT3_TARGETS_UP	DAUER_STAT3_TARGETS_UP		21	0.49035162	1.1986296	0.24444444	1	1	1692	tags=33%, list=15%, signal=39%
AMIT_EGF_RESPONSE_60_MCF10A	AMIT_EGF_RESPONSE_60_MCF10A		28	0.46930322	1.1979433	0.26666668	1	1	1542	tags=36%, list=14%, signal=41%
COULOUARN_TEMPORAL_TGFB1_SIGNATURE_UP	COULOUARN_TEMPORAL_TGFB1_SIGNATURE_UP		57	0.3597024	1.1972461	0.21153846	1	1	1560	tags=30%, list=14%, signal=34%
DAZARD_RESPONSE_TO_UV_NHEK_UP	DAZARD_RESPONSE_TO_UV_NHEK_UP		108	0.3279268	1.1956209	0.2195122	1	1	1893	tags=32%, list=17%, signal=39%
BERENJENO_TRANSFORMED_BY_RHOA_UP	BERENJENO_TRANSFORMED_BY_RHOA_UP		385	0.37095	1.1953441	0.38636363	1	1	2703	tags=42%, list=24%, signal=53%
SAKAI_TUMOR_INFILTRATING_MONOCYTES_DN	SAKAI_TUMOR_INFILTRATING_MONOCYTES_DN		47	0.33902785	1.1923012	0.27272728	1	1	2739	tags=43%, list=24%, signal=56%
NIKOLSKY_BREAST_CANCER_8Q23_Q24_AMPLICON	NIKOLSKY_BREAST_CANCER_8Q23_Q24_AMPLICON		71	0.34329286	1.1918067	0.23255815	1	1	1591	tags=30%, list=14%, signal=34%
HOFFMANN_PRE_BI_TO_LARGE_PRE_BII_LYMPHOCYTE_UP	HOFFMANN_PRE_BI_TO_LARGE_PRE_BII_LYMPHOCYTE_UP		15	0.443764	1.1895337	0.22222222	1	1	2001	tags=47%, list=18%, signal=57%
WANG_CISPLATIN_RESPONSE_AND_XPC_UP	WANG_CISPLATIN_RESPONSE_AND_XPC_UP		92	0.3190571	1.1878636	0.18604651	1	1	1083	tags=28%, list=10%, signal=31%
LAIHO_COLORECTAL_CANCER_SERRATED_UP	LAIHO_COLORECTAL_CANCER_SERRATED_UP		71	0.3669862	1.182233	0.26086956	1	1	2789	tags=41%, list=25%, signal=54%
JI_METASTASIS_REPRESSED_BY_STK11	JI_METASTASIS_REPRESSED_BY_STK11		17	0.43092185	1.1808867	0.2982456	1	1	154	tags=18%, list=1%, signal=18%
BIOCARTA_MYOSIN_PATHWAY	BIOCARTA_MYOSIN_PATHWAY		16	0.40751034	1.1793921	0.2820513	1	1	1111	tags=25%, list=10%, signal=28%
REACTOME_NRAGE_SIGNALS_DEATH_THROUGH_JNK	REACTOME_NRAGE_SIGNALS_DEATH_THROUGH_JNK		30	0.37180534	1.1783583	0.21153846	1	1	1931	tags=40%, list=17%, signal=48%
DANG_REGULATED_BY_MYC_UP	DANG_REGULATED_BY_MYC_UP		48	0.3206354	1.1779913	0.29268292	1	1	1350	tags=23%, list=12%, signal=26%
OUELLET_CULTURED_OVARIAN_CANCER_INVASIVE_VS_LMP_DN	OUELLET_CULTURED_OVARIAN_CANCER_INVASIVE_VS_LMP_DN		15	0.45503423	1.1776474	0.22916667	1	1	468	tags=20%, list=4%, signal=21%
MARTORIATI_MDM4_TARGETS_NEUROEPITHELIUM_UP	MARTORIATI_MDM4_TARGETS_NEUROEPITHELIUM_UP		76	0.3367009	1.1772945	0.2857143	1	1	1844	tags=38%, list=16%, signal=45%
CONRAD_STEM_CELL	CONRAD_STEM_CELL		24	0.4204362	1.1766266	0.3181818	1	1	562	tags=25%, list=5%, signal=26%
AMIT_EGF_RESPONSE_480_MCF10A	AMIT_EGF_RESPONSE_480_MCF10A		26	0.41099674	1.1759635	0.26086956	1	1	303	tags=15%, list=3%, signal=16%
KEGG_ALPHA_LINOLENIC_ACID_METABOLISM	KEGG_ALPHA_LINOLENIC_ACID_METABOLISM		15	0.41570705	1.1718982	0.26666668	1	1	9	tags=13%, list=0%, signal=13%
TONKS_TARGETS_OF_RUNX1_RUNX1T1_FUSION_SUSTAINED_IN_MONOCYTE_UP	TONKS_TARGETS_OF_RUNX1_RUNX1T1_FUSION_SUSTAINED_IN_MONOCYTE_UP		15	0.46821424	1.16949	0.26190478	1	1	951	tags=33%, list=8%, signal=36%
RIZ_ERYTHROID_DIFFERENTIATION	RIZ_ERYTHROID_DIFFERENTIATION		60	0.3709225	1.1654347	0.29411766	1	1	2911	tags=47%, list=26%, signal=63%
PRAMOONJAGO_SOX4_TARGETS_UP	PRAMOONJAGO_SOX4_TARGETS_UP		35	0.41098353	1.1643522	0.23809524	1	1	1240	tags=29%, list=11%, signal=32%
TOOKER_GEMCITABINE_RESISTANCE_DN	TOOKER_GEMCITABINE_RESISTANCE_DN		78	0.31071618	1.1629466	0.20408164	1	1	2669	tags=37%, list=24%, signal=48%
TOOKER_RESPONSE_TO_BEXAROTENE_UP	TOOKER_RESPONSE_TO_BEXAROTENE_UP		78	0.31071618	1.1629466	0.20408164	1	1	2669	tags=37%, list=24%, signal=48%
GENTILE_UV_HIGH_DOSE_DN	GENTILE_UV_HIGH_DOSE_DN		158	0.33620584	1.1629319	0.26190478	1	1	2193	tags=30%, list=20%, signal=37%
SATO_SILENCED_EPIGENETICALLY_IN_PANCREATIC_CANCER	SATO_SILENCED_EPIGENETICALLY_IN_PANCREATIC_CANCER		27	0.41197976	1.1618855	0.25	1	1	1416	tags=41%, list=13%, signal=47%
REACTOME_TRANSLATION	REACTOME_TRANSLATION		67	0.33293167	1.1593958	0.34920636	1	1	3904	tags=49%, list=35%, signal=75%
MARTORIATI_MDM4_TARGETS_FETAL_LIVER_UP	MARTORIATI_MDM4_TARGETS_FETAL_LIVER_UP		76	0.33178547	1.1585026	0.29545453	1	1	1883	tags=36%, list=17%, signal=42%
REACTOME_DUAL_INCISION_REACTION_IN_GG_NER	REACTOME_DUAL_INCISION_REACTION_IN_GG_NER		20	0.3845416	1.1579195	0.26923078	1	1	2163	tags=40%, list=19%, signal=49%
REACTOME_MRNA_SPLICING	REACTOME_MRNA_SPLICING		63	0.3544515	1.1573409	0.33333334	1	1	2557	tags=37%, list=23%, signal=47%
CHIARADONNA_NEOPLASTIC_TRANSFORMATION_CDC25_DN	CHIARADONNA_NEOPLASTIC_TRANSFORMATION_CDC25_DN		129	0.3609943	1.1561911	0.29545453	1	1	1721	tags=33%, list=15%, signal=39%
REACTOME_G1_S_TRANSITION	REACTOME_G1_S_TRANSITION		79	0.36996076	1.153934	0.3617021	1	1	3265	tags=48%, list=29%, signal=67%
REACTOME_TRANSLATION_INITIATION_COMPLEX_FORMATION	REACTOME_TRANSLATION_INITIATION_COMPLEX_FORMATION		25	0.43717	1.1525697	0.3148148	1	1	4744	tags=80%, list=42%, signal=138%
LIEN_BREAST_CARCINOMA_METAPLASTIC_VS_DUCTAL_UP	LIEN_BREAST_CARCINOMA_METAPLASTIC_VS_DUCTAL_UP		48	0.42459399	1.1503875	0.17073171	1	1	1066	tags=38%, list=10%, signal=41%
REACTOME_ABORTIVE_ELONGATION_OF_HIV1_TRANSCRIPT_IN_THE_ABSENCE_OF_TAT	REACTOME_ABORTIVE_ELONGATION_OF_HIV1_TRANSCRIPT_IN_THE_ABSENCE_OF_TAT		19	0.365144	1.1487739	0.26666668	1	1	2455	tags=37%, list=22%, signal=47%
REACTOME_FORMATION_OF_THE_TERNARY_COMPLEX_AND_SUBSEQUENTLY_THE_43S_COMPLEX	REACTOME_FORMATION_OF_THE_TERNARY_COMPLEX_AND_SUBSEQUENTLY_THE_43S_COMPLEX		22	0.4487863	1.1473112	0.32142857	1	1	4254	tags=64%, list=38%, signal=102%
TONG_INTERACT_WITH_PTTG1	TONG_INTERACT_WITH_PTTG1		31	0.33441475	1.1456541	0.38181818	1	1	3564	tags=48%, list=32%, signal=71%
REACTOME_E2F_MEDIATED_REGULATION_OF_DNA_REPLICATION	REACTOME_E2F_MEDIATED_REGULATION_OF_DNA_REPLICATION		20	0.44230253	1.1433392	0.34042552	1	1	961	tags=25%, list=9%, signal=27%
WANG_CLIM2_TARGETS_UP	WANG_CLIM2_TARGETS_UP		110	0.2993848	1.1421372	0.26	1	1	2058	tags=29%, list=18%, signal=35%
REACTOME_G2_M_TRANSITION	REACTOME_G2_M_TRANSITION		47	0.3191182	1.1403016	0.3207547	1	1	3179	tags=43%, list=28%, signal=59%
KOBAYASHI_EGFR_SIGNALING_24HR_DN	KOBAYASHI_EGFR_SIGNALING_24HR_DN		166	0.39343426	1.140105	0.42857143	1	1	2603	tags=43%, list=23%, signal=55%
MARCHINI_TRABECTEDIN_RESISTANCE_UP	MARCHINI_TRABECTEDIN_RESISTANCE_UP		16	0.3882519	1.1387695	0.3018868	1	1	1970	tags=38%, list=18%, signal=45%
ELVIDGE_HIF1A_AND_HIF2A_TARGETS_DN	ELVIDGE_HIF1A_AND_HIF2A_TARGETS_DN		63	0.377863	1.1385163	0.20408164	1	1	1489	tags=35%, list=13%, signal=40%
PUIFFE_INVASION_INHIBITED_BY_ASCITES_DN	PUIFFE_INVASION_INHIBITED_BY_ASCITES_DN		85	0.30689266	1.1370822	0.25	1	1	2207	tags=33%, list=20%, signal=41%
SMID_BREAST_CANCER_BASAL_UP	SMID_BREAST_CANCER_BASAL_UP		390	0.30713442	1.1321007	0.2682927	1	1	1692	tags=29%, list=15%, signal=33%
STEIN_ESR1_TARGETS	STEIN_ESR1_TARGETS		54	0.3482005	1.1311468	0.30952382	1	1	1668	tags=28%, list=15%, signal=32%
PENG_LEUCINE_DEPRIVATION_UP	PENG_LEUCINE_DEPRIVATION_UP		18	0.38672334	1.1309267	0.29787233	1	1	1742	tags=22%, list=16%, signal=26%
AIYAR_COBRA1_TARGETS_DN	AIYAR_COBRA1_TARGETS_DN		16	0.37108514	1.1295906	0.29411766	1	1	1559	tags=31%, list=14%, signal=36%
REACTOME_ELECTRON_TRANSPORT_CHAIN	REACTOME_ELECTRON_TRANSPORT_CHAIN		52	0.33304116	1.1263492	0.33333334	1	1	4415	tags=63%, list=39%, signal=104%
REACTOME_MRNA_PROCESSING	REACTOME_MRNA_PROCESSING		28	0.31127858	1.1250596	0.27450982	1	1	2455	tags=43%, list=22%, signal=55%
DANG_MYC_TARGETS_DN	DANG_MYC_TARGETS_DN		24	0.37473184	1.12494	0.29166666	1	1	1490	tags=29%, list=13%, signal=34%
REACTOME_NUCLEOTIDE_EXCISION_REPAIR	REACTOME_NUCLEOTIDE_EXCISION_REPAIR		45	0.34153718	1.1204271	0.34	1	1	2485	tags=40%, list=22%, signal=51%
KAUFFMANN_MELANOMA_RELAPSE_UP	KAUFFMANN_MELANOMA_RELAPSE_UP		44	0.44187206	1.1153554	0.39215687	1	1	1771	tags=32%, list=16%, signal=38%
NAKAMURA_TUMOR_ZONE_PERIPHERAL_VS_CENTRAL_UP	NAKAMURA_TUMOR_ZONE_PERIPHERAL_VS_CENTRAL_UP		163	0.31827268	1.114914	0.32608697	1	1	1991	tags=30%, list=18%, signal=36%
BENPORATH_PROLIFERATION	BENPORATH_PROLIFERATION		89	0.37021893	1.1145048	0.4	1	1	2796	tags=44%, list=25%, signal=58%
KENNY_CTNNB1_TARGETS_DN	KENNY_CTNNB1_TARGETS_DN		28	0.34800762	1.1104977	0.2	1	1	2087	tags=39%, list=19%, signal=48%
LEE_METASTASIS_AND_ALTERNATIVE_SPLICING_DN	LEE_METASTASIS_AND_ALTERNATIVE_SPLICING_DN		29	0.38922405	1.1085975	0.3409091	1	1	791	tags=17%, list=7%, signal=19%
DAZARD_RESPONSE_TO_UV_NHEK_DN	DAZARD_RESPONSE_TO_UV_NHEK_DN		118	0.29516202	1.1084503	0.33333334	1	1	1986	tags=30%, list=18%, signal=36%
BROWNE_HCMV_INFECTION_10HR_DN	BROWNE_HCMV_INFECTION_10HR_DN		32	0.32727653	1.1052004	0.29090908	1	1	2155	tags=28%, list=19%, signal=35%
REACTOME_ELONGATION_AND_PROCESSING_OF_CAPPED_TRANSCRIPTS	REACTOME_ELONGATION_AND_PROCESSING_OF_CAPPED_TRANSCRIPTS		88	0.31212732	1.1049676	0.4	1	1	2557	tags=32%, list=23%, signal=41%
TONKS_TARGETS_OF_RUNX1_RUNX1T1_FUSION_SUSTAINDED_IN_ERYTHROCYTE_UP	TONKS_TARGETS_OF_RUNX1_RUNX1T1_FUSION_SUSTAINDED_IN_ERYTHROCYTE_UP		30	0.40944898	1.1043601	0.32608697	1	1	531	tags=23%, list=5%, signal=24%
TONKS_TARGETS_OF_RUNX1_RUNX1T1_FUSION_MONOCYTE_UP	TONKS_TARGETS_OF_RUNX1_RUNX1T1_FUSION_MONOCYTE_UP		128	0.28837764	1.1021607	0.35897437	1	1	1710	tags=27%, list=15%, signal=31%
POMEROY_MEDULLOBLASTOMA_PROGNOSIS_DN	POMEROY_MEDULLOBLASTOMA_PROGNOSIS_DN		30	0.33509034	1.1017882	0.33962265	1	1	1725	tags=27%, list=15%, signal=31%
GESERICK_TERT_TARGETS_DN	GESERICK_TERT_TARGETS_DN		17	0.48027134	1.101718	0.29166666	1	1	1670	tags=65%, list=15%, signal=76%
PARK_TRETINOIN_RESPONSE_AND_PML_RARA_FUSION	PARK_TRETINOIN_RESPONSE_AND_PML_RARA_FUSION		21	0.43133244	1.1013777	0.35	1	1	640	tags=24%, list=6%, signal=25%
NIKOLSKY_BREAST_CANCER_8P12_P11_AMPLICON	NIKOLSKY_BREAST_CANCER_8P12_P11_AMPLICON		25	0.36310363	1.0986384	0.3265306	1	1	1499	tags=32%, list=13%, signal=37%
REACTOME_EXTENSION_OF_TELOMERES	REACTOME_EXTENSION_OF_TELOMERES		20	0.44114974	1.0965132	0.4181818	1	1	1466	tags=35%, list=13%, signal=40%
GUTIERREZ_MULTIPLE_MYELOMA_DN	GUTIERREZ_MULTIPLE_MYELOMA_DN		20	0.31213266	1.0949037	0.37254903	1	1	3831	tags=60%, list=34%, signal=91%
SMID_BREAST_CANCER_RELAPSE_IN_BONE_DN	SMID_BREAST_CANCER_RELAPSE_IN_BONE_DN		183	0.3122484	1.0945952	0.2857143	1	1	1141	tags=23%, list=10%, signal=26%
REACTOME_TRANSCRIPTION_OF_THE_HIV_GENOME	REACTOME_TRANSCRIPTION_OF_THE_HIV_GENOME		48	0.28295586	1.09195	0.30769232	1	1	3822	tags=48%, list=34%, signal=72%
ELVIDGE_HYPOXIA_BY_DMOG_UP	ELVIDGE_HYPOXIA_BY_DMOG_UP		85	0.3466528	1.0915929	0.27083334	1	1	1560	tags=35%, list=14%, signal=41%
GARGALOVIC_RESPONSE_TO_OXIDIZED_PHOSPHOLIPIDS_BLUE_UP	GARGALOVIC_RESPONSE_TO_OXIDIZED_PHOSPHOLIPIDS_BLUE_UP		56	0.35118905	1.0913254	0.30232558	1	1	1455	tags=29%, list=13%, signal=33%
TIAN_TNF_SIGNALING_VIA_NFKB	TIAN_TNF_SIGNALING_VIA_NFKB		16	0.5140178	1.0893717	0.46	1	1	2271	tags=63%, list=20%, signal=78%
REACTOME_SNRNP_ASSEMBLY	REACTOME_SNRNP_ASSEMBLY		29	0.38821855	1.0889391	0.41666666	1	1	2854	tags=55%, list=25%, signal=74%
ZHANG_BREAST_CANCER_PROGENITORS_UP	ZHANG_BREAST_CANCER_PROGENITORS_UP		234	0.32063645	1.0884551	0.4074074	1	1	2371	tags=29%, list=21%, signal=37%
KOYAMA_SEMA3B_TARGETS_DN	KOYAMA_SEMA3B_TARGETS_DN		152	0.27496985	1.0880713	0.25	1	1	1945	tags=30%, list=17%, signal=35%
LUI_THYROID_CANCER_CLUSTER_1	LUI_THYROID_CANCER_CLUSTER_1		34	0.35040334	1.0880237	0.3478261	1	1	1355	tags=38%, list=12%, signal=43%
KEGG_NUCLEOTIDE_EXCISION_REPAIR	KEGG_NUCLEOTIDE_EXCISION_REPAIR		38	0.32460627	1.0874436	0.3773585	1	1	2529	tags=37%, list=23%, signal=47%
BOYAULT_LIVER_CANCER_SUBCLASS_G3_UP	BOYAULT_LIVER_CANCER_SUBCLASS_G3_UP		118	0.3352547	1.0844159	0.41666666	1	1	3162	tags=44%, list=28%, signal=61%
RASHI_RESPONSE_TO_IONIZING_RADIATION_1	RASHI_RESPONSE_TO_IONIZING_RADIATION_1		31	0.33452177	1.0836505	0.39130434	1	1	1566	tags=29%, list=14%, signal=34%
NAKAMURA_METASTASIS_MODEL_DN	NAKAMURA_METASTASIS_MODEL_DN		23	0.43448582	1.0829427	0.4090909	1	1	1025	tags=26%, list=9%, signal=29%
DELLA_RESPONSE_TO_TSA_AND_BUTYRATE	DELLA_RESPONSE_TO_TSA_AND_BUTYRATE		15	0.38963044	1.0828679	0.3255814	1	1	1296	tags=33%, list=12%, signal=38%
BOYAULT_LIVER_CANCER_SUBCLASS_G23_UP	BOYAULT_LIVER_CANCER_SUBCLASS_G23_UP		27	0.38911736	1.0801816	0.47826087	1	1	2549	tags=37%, list=23%, signal=48%
KEGG_VIBRIO_CHOLERAE_INFECTION	KEGG_VIBRIO_CHOLERAE_INFECTION		38	0.32034957	1.0798501	0.37209302	1	1	761	tags=16%, list=7%, signal=17%
SENESE_HDAC3_TARGETS_DN	SENESE_HDAC3_TARGETS_DN		256	0.26692516	1.0794252	0.25531915	1	1	1433	tags=20%, list=13%, signal=22%
HOQUE_METHYLATED_IN_CANCER	HOQUE_METHYLATED_IN_CANCER		37	0.3828659	1.0769451	0.33333334	1	1	284	tags=19%, list=3%, signal=19%
BOYLAN_MULTIPLE_MYELOMA_C_DN	BOYLAN_MULTIPLE_MYELOMA_C_DN		26	0.3835918	1.0758938	0.25641027	1	1	1489	tags=38%, list=13%, signal=44%
AMIT_EGF_RESPONSE_240_HELA	AMIT_EGF_RESPONSE_240_HELA		42	0.34215105	1.0702562	0.36842105	1	1	1142	tags=26%, list=10%, signal=29%
ELVIDGE_HYPOXIA_UP	ELVIDGE_HYPOXIA_UP		104	0.32927898	1.0690107	0.27083334	1	1	1566	tags=34%, list=14%, signal=39%
LIU_TARGETS_OF_VMYB_VS_CMYB_DN	LIU_TARGETS_OF_VMYB_VS_CMYB_DN		26	0.3937173	1.066084	0.3902439	1	1	1265	tags=27%, list=11%, signal=30%
LUI_THYROID_CANCER_CLUSTER_3	LUI_THYROID_CANCER_CLUSTER_3		20	0.3547488	1.065408	0.3846154	1	1	2564	tags=25%, list=23%, signal=32%
PENG_LEUCINE_DEPRIVATION_DN	PENG_LEUCINE_DEPRIVATION_DN		36	0.28539938	1.0631834	0.40425533	1	1	2505	tags=36%, list=22%, signal=46%
REACTOME_TRANSCRIPTION_COUPLED_NER	REACTOME_TRANSCRIPTION_COUPLED_NER		40	0.3278765	1.0626161	0.50980395	1	1	2485	tags=40%, list=22%, signal=51%
REACTOME_CREB_PHOPHORYLATION_THROUGH_THE_ACTIVATION_OF_RAS	REACTOME_CREB_PHOPHORYLATION_THROUGH_THE_ACTIVATION_OF_RAS		17	0.38310122	1.0615056	0.4054054	1	1	435	tags=24%, list=4%, signal=24%
GENTILE_RESPONSE_CLUSTER_D3	GENTILE_RESPONSE_CLUSTER_D3		35	0.360476	1.0613204	0.34615386	1	1	1091	tags=20%, list=10%, signal=22%
CHIANG_LIVER_CANCER_SUBCLASS_PROLIFERATION_UP	CHIANG_LIVER_CANCER_SUBCLASS_PROLIFERATION_UP		90	0.34874225	1.0563493	0.375	1	1	1433	tags=26%, list=13%, signal=29%
WONG_EMBRYONIC_STEM_CELL_CORE	WONG_EMBRYONIC_STEM_CELL_CORE		255	0.306461	1.0557771	0.4489796	1	1	3526	tags=48%, list=31%, signal=69%
YU_MYC_TARGETS_UP	YU_MYC_TARGETS_UP		27	0.44972497	1.0548209	0.46938777	1	1	2917	tags=59%, list=26%, signal=80%
GAUSSMANN_MLL_AF4_FUSION_TARGETS_D_UP	GAUSSMANN_MLL_AF4_FUSION_TARGETS_D_UP		18	0.42002183	1.0535779	0.40816328	1	1	1538	tags=33%, list=14%, signal=39%
DELYS_THYROID_CANCER_UP	DELYS_THYROID_CANCER_UP		275	0.31120178	1.0535498	0.35714287	1	1	1692	tags=30%, list=15%, signal=34%
HOFMANN_CELL_LYMPHOMA_UP	HOFMANN_CELL_LYMPHOMA_UP		26	0.3744346	1.0524223	0.46	1	1	2779	tags=50%, list=25%, signal=66%
FUJII_YBX1_TARGETS_UP	FUJII_YBX1_TARGETS_UP		16	0.43940297	1.0520743	0.36363637	1	1	329	tags=25%, list=3%, signal=26%
HAHTOLA_MYCOSIS_FUNGOIDES_CD4_UP	HAHTOLA_MYCOSIS_FUNGOIDES_CD4_UP		38	0.3791466	1.0517706	0.4047619	1	1	676	tags=24%, list=6%, signal=25%
MARZEC_IL2_SIGNALING_UP	MARZEC_IL2_SIGNALING_UP		65	0.29301327	1.0509864	0.36585367	1	1	2397	tags=35%, list=21%, signal=45%
SIG_INSULIN_RECEPTOR_PATHWAY_IN_CARDIAC_MYOCYTES	SIG_INSULIN_RECEPTOR_PATHWAY_IN_CARDIAC_MYOCYTES		35	0.2991935	1.0504318	0.33962265	1	1	3049	tags=37%, list=27%, signal=51%
SESTO_RESPONSE_TO_UV_C0	SESTO_RESPONSE_TO_UV_C0		80	0.27583018	1.0504184	0.375	1	1	3294	tags=38%, list=29%, signal=53%
CHIARADONNA_NEOPLASTIC_TRANSFORMATION_KRAS_UP	CHIARADONNA_NEOPLASTIC_TRANSFORMATION_KRAS_UP		88	0.36125886	1.0501372	0.45238096	1	1	1797	tags=31%, list=16%, signal=36%
NAKAJIMA_MAST_CELL	NAKAJIMA_MAST_CELL		22	0.40922835	1.0476184	0.3773585	1	1	312	tags=23%, list=3%, signal=23%
WANG_SMARCE1_TARGETS_DN	WANG_SMARCE1_TARGETS_DN		205	0.26545113	1.047538	0.3902439	1	1	1524	tags=23%, list=14%, signal=26%
REACTOME_GLOBAL_GENOMIC_NER	REACTOME_GLOBAL_GENOMIC_NER		31	0.3481427	1.0463469	0.46	1	1	2163	tags=35%, list=19%, signal=44%
MENSE_HYPOXIA_UP	MENSE_HYPOXIA_UP		57	0.34219724	1.0445498	0.3181818	1	1	782	tags=19%, list=7%, signal=21%
EGUCHI_CELL_CYCLE_RB1_TARGETS	EGUCHI_CELL_CYCLE_RB1_TARGETS		15	0.56806815	1.0438116	0.5	1	1	3260	tags=73%, list=29%, signal=103%
SHIPP_DLBCL_VS_FOLLICULAR_LYMPHOMA_UP	SHIPP_DLBCL_VS_FOLLICULAR_LYMPHOMA_UP		35	0.29454008	1.043488	0.39534885	1	1	1790	tags=23%, list=16%, signal=27%
KORKOLA_SEMINOMA_UP	KORKOLA_SEMINOMA_UP		31	0.33370742	1.0431983	0.41304347	1	1	2734	tags=52%, list=24%, signal=68%
REACTOME_DUAL_INCISION_REACTION_IN_TC_NER	REACTOME_DUAL_INCISION_REACTION_IN_TC_NER		26	0.3053639	1.0420996	0.44642857	1	1	2455	tags=42%, list=22%, signal=54%
WEST_ADRENOCORTICAL_TUMOR_UP	WEST_ADRENOCORTICAL_TUMOR_UP		199	0.257245	1.0409223	0.32	1	1	2854	tags=33%, list=25%, signal=44%
HUPER_BREAST_BASAL_VS_LUMINAL_UP	HUPER_BREAST_BASAL_VS_LUMINAL_UP		31	0.5024413	1.0408702	0.4090909	1	1	1700	tags=42%, list=15%, signal=49%
JIANG_VHL_TARGETS	JIANG_VHL_TARGETS		52	0.26510456	1.0401835	0.38181818	1	1	1842	tags=21%, list=16%, signal=25%
KIM_WT1_TARGETS_12HR_UP	KIM_WT1_TARGETS_12HR_UP		91	0.30543402	1.038974	0.375	1	1	1670	tags=31%, list=15%, signal=36%
REACTOME_NCAM_SIGNALING_FOR_NEURITE_OUT_GROWTH	REACTOME_NCAM_SIGNALING_FOR_NEURITE_OUT_GROWTH		46	0.3464685	1.0376768	0.4347826	1	1	1159	tags=26%, list=10%, signal=29%
REACTOME_FORMATION_AND_MATURATION_OF_MRNA_TRANSCRIPT	REACTOME_FORMATION_AND_MATURATION_OF_MRNA_TRANSCRIPT		99	0.28210515	1.0362772	0.4117647	1	1	2557	tags=29%, list=23%, signal=38%
KOKKINAKIS_METHIONINE_DEPRIVATION_48HR_DN	KOKKINAKIS_METHIONINE_DEPRIVATION_48HR_DN		45	0.30549148	1.0330348	0.4893617	1	1	1595	tags=24%, list=14%, signal=28%
REACTOME_LOSS_OF_NLP_FROM_MITOTIC_CENTROSOMES	REACTOME_LOSS_OF_NLP_FROM_MITOTIC_CENTROSOMES		31	0.3073876	1.0327145	0.42857143	1	1	3877	tags=52%, list=35%, signal=79%
ONDER_CDH1_TARGETS_3_DN	ONDER_CDH1_TARGETS_3_DN		28	0.49889702	1.0324975	0.44186047	1	1	1194	tags=39%, list=11%, signal=44%
FARMER_BREAST_CANCER_BASAL_VS_LULMINAL	FARMER_BREAST_CANCER_BASAL_VS_LULMINAL		192	0.27293593	1.0323231	0.45454547	1	1	1077	tags=19%, list=10%, signal=20%
REACTOME_TELOMERE_MAINTENANCE	REACTOME_TELOMERE_MAINTENANCE		28	0.3735974	1.0312501	0.47272727	1	1	1741	tags=36%, list=16%, signal=42%
MOOTHA_VOXPHOS	MOOTHA_VOXPHOS		67	0.28416675	1.0304637	0.46551725	1	1	4201	tags=61%, list=38%, signal=97%
UDAYAKUMAR_MED1_TARGETS_UP	UDAYAKUMAR_MED1_TARGETS_UP		75	0.26287544	1.0304215	0.3653846	1	1	3077	tags=44%, list=27%, signal=60%
WONG_MITOCHONDRIA_GENE_MODULE	WONG_MITOCHONDRIA_GENE_MODULE		158	0.25502175	1.0297823	0.44230768	1	1	3831	tags=49%, list=34%, signal=74%
MCGARVEY_SILENCED_BY_METHYLATION_IN_COLON_CANCER	MCGARVEY_SILENCED_BY_METHYLATION_IN_COLON_CANCER		33	0.38595614	1.0287193	0.4090909	1	1	1049	tags=27%, list=9%, signal=30%
RUGO_ENVIRONMENTAL_STRESS_RESPONSE_UP	RUGO_ENVIRONMENTAL_STRESS_RESPONSE_UP		20	0.35230422	1.0264031	0.3488372	1	1	1422	tags=30%, list=13%, signal=34%
GARGALOVIC_RESPONSE_TO_OXIDIZED_PHOSPHOLIPIDS_TURQUOISE_UP	GARGALOVIC_RESPONSE_TO_OXIDIZED_PHOSPHOLIPIDS_TURQUOISE_UP		33	0.33731794	1.0232779	0.41860464	1	1	1585	tags=30%, list=14%, signal=35%
NAKAMURA_METASTASIS_MODEL_UP	NAKAMURA_METASTASIS_MODEL_UP		25	0.40729043	1.0231228	0.44444445	1	1	827	tags=24%, list=7%, signal=26%
NUTT_GBM_VS_AO_GLIOMA_UP	NUTT_GBM_VS_AO_GLIOMA_UP		30	0.33675897	1.0226425	0.4893617	1	1	2036	tags=30%, list=18%, signal=37%
XU_HGF_SIGNALING_NOT_VIA_AKT1_48HR_UP	XU_HGF_SIGNALING_NOT_VIA_AKT1_48HR_UP		25	0.3787011	1.0219793	0.44444445	1	1	1162	tags=32%, list=10%, signal=36%
REACTOME_METABOLISM_OF_PROTEINS	REACTOME_METABOLISM_OF_PROTEINS		128	0.22369803	1.0204488	0.4385965	1	1	3637	tags=43%, list=32%, signal=63%
RIZKI_TUMOR_INVASIVENESS_2D_DN	RIZKI_TUMOR_INVASIVENESS_2D_DN		46	0.28300238	1.0201156	0.5116279	1	1	755	tags=17%, list=7%, signal=19%
UZONYI_RESPONSE_TO_LEUKOTRIENE_AND_THROMBIN	UZONYI_RESPONSE_TO_LEUKOTRIENE_AND_THROMBIN		28	0.43159315	1.0198848	0.46341464	1	1	540	tags=25%, list=5%, signal=26%
HELLEBREKERS_SILENCED_DURING_TUMOR_ANGIOGENESIS	HELLEBREKERS_SILENCED_DURING_TUMOR_ANGIOGENESIS		34	0.38447744	1.0198367	0.32608697	1	1	264	tags=18%, list=2%, signal=18%
REACTOME_ACTIVATION_OF_THE_PRE_REPLICATIVE_COMPLEX	REACTOME_ACTIVATION_OF_THE_PRE_REPLICATIVE_COMPLEX		25	0.49405387	1.0180603	0.46938777	1	1	961	tags=28%, list=9%, signal=31%
DANG_MYC_TARGETS_UP	DANG_MYC_TARGETS_UP		87	0.25692874	1.0179187	0.40816328	1	1	2870	tags=34%, list=26%, signal=46%
FOURNIER_ACINAR_DEVELOPMENT_LATE_2	FOURNIER_ACINAR_DEVELOPMENT_LATE_2		179	0.31293935	1.0160867	0.46666667	1	1	2693	tags=36%, list=24%, signal=47%
MARTINEZ_RESPONSE_TO_TRABECTEDIN_DN	MARTINEZ_RESPONSE_TO_TRABECTEDIN_DN		141	0.25097007	1.0158226	0.42	1	1	2274	tags=31%, list=20%, signal=39%
YAO_TEMPORAL_RESPONSE_TO_PROGESTERONE_CLUSTER_7	YAO_TEMPORAL_RESPONSE_TO_PROGESTERONE_CLUSTER_7		56	0.26869822	1.015236	0.40384614	1	1	2552	tags=34%, list=23%, signal=44%
ZHONG_RESPONSE_TO_AZACITIDINE_AND_TSA_UP	ZHONG_RESPONSE_TO_AZACITIDINE_AND_TSA_UP		100	0.27058837	1.0143095	0.4090909	1	1	2247	tags=30%, list=20%, signal=37%
REACTOME_PLATELET_AGGREGATION_PLUG_FORMATION	REACTOME_PLATELET_AGGREGATION_PLUG_FORMATION		19	0.40038055	1.0141689	0.45833334	1	1	791	tags=26%, list=7%, signal=28%
GRADE_COLON_CANCER_UP	GRADE_COLON_CANCER_UP		410	0.21030258	1.0141306	0.44444445	1	1	3497	tags=40%, list=31%, signal=56%
DAZARD_UV_RESPONSE_CLUSTER_G6	DAZARD_UV_RESPONSE_CLUSTER_G6		53	0.32099402	1.0139784	0.45833334	1	1	1986	tags=32%, list=18%, signal=39%
GENTILE_UV_RESPONSE_CLUSTER_D8	GENTILE_UV_RESPONSE_CLUSTER_D8		19	0.43131927	1.0139421	0.41463414	1	1	1605	tags=32%, list=14%, signal=37%
SEITZ_NEOPLASTIC_TRANSFORMATION_BY_8P_DELETION_DN	SEITZ_NEOPLASTIC_TRANSFORMATION_BY_8P_DELETION_DN		20	0.34977385	1.0131816	0.44444445	1	1	2399	tags=35%, list=21%, signal=44%
REACTOME_INHIBITION_OF_INSULIN_SECRETION_BY_ADRENALINE_NORADRENALINE	REACTOME_INHIBITION_OF_INSULIN_SECRETION_BY_ADRENALINE_NORADRENALINE		23	0.36301136	1.012841	0.4318182	1	1	2013	tags=39%, list=18%, signal=48%
PUJANA_BREAST_CANCER_LIT_INT_NETWORK	PUJANA_BREAST_CANCER_LIT_INT_NETWORK		64	0.31425118	1.0112138	0.43137255	1	1	3422	tags=44%, list=31%, signal=63%
REACTOME_RNA_POLYMERASE_III_TRANSCRIPTION	REACTOME_RNA_POLYMERASE_III_TRANSCRIPTION		22	0.30526772	1.0103704	0.375	1	1	3010	tags=45%, list=27%, signal=62%
MOHANKUMAR_TLX1_TARGETS_DN	MOHANKUMAR_TLX1_TARGETS_DN		82	0.3232842	1.0092152	0.45454547	1	1	1516	tags=32%, list=14%, signal=36%
KYNG_ENVIRONMENTAL_STRESS_RESPONSE_UP	KYNG_ENVIRONMENTAL_STRESS_RESPONSE_UP		22	0.3359637	1.0090781	0.41860464	1	1	834	tags=23%, list=7%, signal=25%
BIOCARTA_PTDINS_PATHWAY	BIOCARTA_PTDINS_PATHWAY		16	0.31747344	1.0084825	0.47619048	1	1	2445	tags=31%, list=22%, signal=40%
HEIDENBLAD_AMPLICON_8Q24_DN	HEIDENBLAD_AMPLICON_8Q24_DN		21	0.33326727	1.0077782	0.4814815	1	1	3090	tags=48%, list=28%, signal=66%
BERENJENO_TRANSFORMED_BY_RHOA_REVERSIBLY_DN	BERENJENO_TRANSFORMED_BY_RHOA_REVERSIBLY_DN		22	0.42622352	1.0070659	0.45	1	1	834	tags=27%, list=7%, signal=29%
AMUNDSON_GAMMA_RADIATION_RESPONSE	AMUNDSON_GAMMA_RADIATION_RESPONSE		25	0.45295367	1.0030899	0.509434	1	1	2870	tags=64%, list=26%, signal=86%
SU_PLACENTA	SU_PLACENTA		16	0.37023076	1.0025222	0.45652175	1	1	67	tags=13%, list=1%, signal=13%
DORN_ADENOVIRUS_INFECTION_48HR_DN	DORN_ADENOVIRUS_INFECTION_48HR_DN		28	0.3497674	1.002368	0.42857143	1	1	1217	tags=29%, list=11%, signal=32%
GARCIA_TARGETS_OF_FLI1_AND_DAX1_DN	GARCIA_TARGETS_OF_FLI1_AND_DAX1_DN		82	0.29134455	1.0006717	0.4680851	1	1	2691	tags=39%, list=24%, signal=51%
RICKMAN_TUMOR_DIFFERENTIATED_WELL_VS_POORLY_DN	RICKMAN_TUMOR_DIFFERENTIATED_WELL_VS_POORLY_DN		196	0.29733974	1.0006058	0.45652175	1	1	1721	tags=26%, list=15%, signal=30%
ZHAN_MULTIPLE_MYELOMA_SUBGROUPS	ZHAN_MULTIPLE_MYELOMA_SUBGROUPS		25	0.35541087	1.000492	0.4716981	1	1	3421	tags=44%, list=31%, signal=63%
BORCZUK_MALIGNANT_MESOTHELIOMA_UP	BORCZUK_MALIGNANT_MESOTHELIOMA_UP		200	0.24986425	0.99789935	0.39583334	1	1	2731	tags=32%, list=24%, signal=41%
REACTOME_METABOLISM_OF_RNA	REACTOME_METABOLISM_OF_RNA		56	0.3077295	0.99743176	0.5208333	1	1	2959	tags=46%, list=26%, signal=63%
MOOTHA_GLYCOLYSIS	MOOTHA_GLYCOLYSIS		15	0.40302858	0.9962943	0.46666667	1	1	618	tags=27%, list=6%, signal=28%
NAKAYAMA_FRA2_TARGETS	NAKAYAMA_FRA2_TARGETS		22	0.3413975	0.995842	0.4117647	1	1	1361	tags=27%, list=12%, signal=31%
REACTOME_NCAM1_INTERACTIONS	REACTOME_NCAM1_INTERACTIONS		34	0.3952527	0.9956383	0.475	1	1	1159	tags=32%, list=10%, signal=36%
MILI_PSEUDOPODIA_HAPTOTAXIS_DN	MILI_PSEUDOPODIA_HAPTOTAXIS_DN		401	0.23917608	0.99495435	0.45652175	1	1	2691	tags=30%, list=24%, signal=39%
CLASPER_LYMPHATIC_VESSELS_DURING_METASTASIS_DN	CLASPER_LYMPHATIC_VESSELS_DURING_METASTASIS_DN		29	0.48711938	0.9925294	0.5	1	1	898	tags=24%, list=8%, signal=26%
WAMUNYOKOLI_OVARIAN_CANCER_GRADES_1_2_UP	WAMUNYOKOLI_OVARIAN_CANCER_GRADES_1_2_UP		84	0.3126779	0.9913329	0.5	1	1	1875	tags=31%, list=17%, signal=37%
RASHI_RESPONSE_TO_IONIZING_RADIATION_2	RASHI_RESPONSE_TO_IONIZING_RADIATION_2		92	0.3019924	0.9858373	0.39285713	1	1	2248	tags=33%, list=20%, signal=40%
NAKAMURA_METASTASIS	NAKAMURA_METASTASIS		27	0.37591586	0.98484904	0.4090909	1	1	357	tags=22%, list=3%, signal=23%
NAKAMURA_TUMOR_ZONE_PERIPHERAL_VS_CENTRAL_DN	NAKAMURA_TUMOR_ZONE_PERIPHERAL_VS_CENTRAL_DN		326	0.23966464	0.9845021	0.5192308	1	1	1797	tags=25%, list=16%, signal=29%
BILD_SRC_ONCOGENIC_SIGNATURE	BILD_SRC_ONCOGENIC_SIGNATURE		24	0.33508605	0.9841057	0.50877196	1	1	460	tags=17%, list=4%, signal=17%
MILI_PSEUDOPODIA_CHEMOTAXIS_DN	MILI_PSEUDOPODIA_CHEMOTAXIS_DN		312	0.270237	0.9832501	0.47727272	1	1	2690	tags=34%, list=24%, signal=43%
ZHAN_MULTIPLE_MYELOMA_CD1_VS_CD2_UP	ZHAN_MULTIPLE_MYELOMA_CD1_VS_CD2_UP		43	0.3077418	0.98309296	0.425	1	1	720	tags=23%, list=6%, signal=25%
MARSON_FOXP3_TARGETS_DN	MARSON_FOXP3_TARGETS_DN		32	0.32753792	0.98301274	0.4883721	1	1	1524	tags=28%, list=14%, signal=32%
COLIN_PILOCYTIC_ASTROCYTOMA_VS_GLIOBLASTOMA_UP	COLIN_PILOCYTIC_ASTROCYTOMA_VS_GLIOBLASTOMA_UP		20	0.3761006	0.9829265	0.4893617	1	1	388	tags=25%, list=3%, signal=26%
TAKEDA_TARGETS_OF_NUP98_HOXA9_FUSION_6HR_DN	TAKEDA_TARGETS_OF_NUP98_HOXA9_FUSION_6HR_DN		23	0.3674345	0.98287326	0.4864865	1	1	676	tags=17%, list=6%, signal=18%
MCBRYAN_PUBERTAL_BREAST_6_7WK_DN	MCBRYAN_PUBERTAL_BREAST_6_7WK_DN		62	0.32697183	0.9814914	0.5714286	1	1	1049	tags=29%, list=9%, signal=32%
REACTOME_EGFR_DOWNREGULATION	REACTOME_EGFR_DOWNREGULATION		20	0.28486818	0.9811655	0.5319149	1	1	631	tags=15%, list=6%, signal=16%
OLSSON_E2F3_TARGETS_DN	OLSSON_E2F3_TARGETS_DN		15	0.39248616	0.980847	0.5	1	1	3245	tags=60%, list=29%, signal=84%
RODRIGUES_THYROID_CARCINOMA_POORLY_DIFFERENTIATED_UP	RODRIGUES_THYROID_CARCINOMA_POORLY_DIFFERENTIATED_UP		336	0.27953535	0.9795144	0.4680851	1	1	2870	tags=37%, list=26%, signal=48%
REACTOME_CELL_CYCLE_MITOTIC	REACTOME_CELL_CYCLE_MITOTIC		194	0.29735425	0.9788392	0.46938777	1	1	3265	tags=42%, list=29%, signal=59%
BENPORATH_ES_CORE_NINE_CORRELATED	BENPORATH_ES_CORE_NINE_CORRELATED		65	0.28084418	0.97855866	0.46938777	1	1	2560	tags=32%, list=23%, signal=42%
PENG_GLUTAMINE_DEPRIVATION_DN	PENG_GLUTAMINE_DEPRIVATION_DN		53	0.24635668	0.9762413	0.5	1	1	3014	tags=32%, list=27%, signal=44%
COATES_MACROPHAGE_M1_VS_M2_DN	COATES_MACROPHAGE_M1_VS_M2_DN		48	0.32400492	0.9751798	0.4473684	1	1	841	tags=19%, list=8%, signal=20%
PRAMOONJAGO_SOX4_TARGETS_DN	PRAMOONJAGO_SOX4_TARGETS_DN		31	0.29950488	0.9750605	0.44444445	1	1	1970	tags=32%, list=18%, signal=39%
AMIT_SERUM_RESPONSE_240_MCF10A	AMIT_SERUM_RESPONSE_240_MCF10A		42	0.34624255	0.97368896	0.52	1	1	514	tags=19%, list=5%, signal=20%
NUYTTEN_NIPP1_TARGETS_DN	NUYTTEN_NIPP1_TARGETS_DN		449	0.23621114	0.9722413	0.47826087	1	1	2071	tags=27%, list=18%, signal=32%
BERENJENO_ROCK_SIGNALING_NOT_VIA_RHOA_UP	BERENJENO_ROCK_SIGNALING_NOT_VIA_RHOA_UP		24	0.3667457	0.97172886	0.54901963	1	1	1291	tags=33%, list=12%, signal=38%
DANG_REGULATED_BY_MYC_DN	DANG_REGULATED_BY_MYC_DN		167	0.28469804	0.9715744	0.42553192	1	1	1810	tags=31%, list=16%, signal=36%
VERRECCHIA_DELAYED_RESPONSE_TO_TGFB1	VERRECCHIA_DELAYED_RESPONSE_TO_TGFB1		26	0.36120287	0.9710943	0.4489796	1	1	543	tags=19%, list=5%, signal=20%
LANDIS_ERBB2_BREAST_TUMORS_324_UP	LANDIS_ERBB2_BREAST_TUMORS_324_UP		122	0.3701415	0.97089654	0.4814815	1	1	1690	tags=32%, list=15%, signal=37%
KEGG_GLYCOSAMINOGLYCAN_BIOSYNTHESIS_HEPARAN_SULFATE	KEGG_GLYCOSAMINOGLYCAN_BIOSYNTHESIS_HEPARAN_SULFATE		19	0.3508413	0.97082514	0.44	1	1	873	tags=21%, list=8%, signal=23%
IZADPANAH_STEM_CELL_ADIPOSE_VS_BONE_UP	IZADPANAH_STEM_CELL_ADIPOSE_VS_BONE_UP		76	0.3049018	0.97066545	0.53333336	1	1	1934	tags=32%, list=17%, signal=38%
ONDER_CDH1_TARGETS_1_DN	ONDER_CDH1_TARGETS_1_DN		88	0.30584374	0.97027636	0.46938777	1	1	946	tags=20%, list=8%, signal=22%
WU_APOPTOSIS_BY_CDKN1A_VIA_TP53	WU_APOPTOSIS_BY_CDKN1A_VIA_TP53		19	0.43426654	0.9697464	0.4814815	1	1	1429	tags=32%, list=13%, signal=36%
SHEPARD_CRUSH_AND_BURN_MUTANT_UP	SHEPARD_CRUSH_AND_BURN_MUTANT_UP		97	0.24010098	0.9695757	0.46666667	1	1	1251	tags=19%, list=11%, signal=21%
CROMER_TUMORIGENESIS_UP	CROMER_TUMORIGENESIS_UP		30	0.41798007	0.969519	0.47727272	1	1	700	tags=27%, list=6%, signal=28%
REACTOME_CENTROSOME_MATURATION	REACTOME_CENTROSOME_MATURATION		35	0.28477493	0.96919155	0.5102041	1	1	3877	tags=49%, list=35%, signal=74%
MORI_EMU_MYC_LYMPHOMA_BY_ONSET_TIME_UP	MORI_EMU_MYC_LYMPHOMA_BY_ONSET_TIME_UP		68	0.28556547	0.9691248	0.4878049	1	1	589	tags=12%, list=5%, signal=12%
SAGIV_CD24_TARGETS_DN	SAGIV_CD24_TARGETS_DN		30	0.35428727	0.9689706	0.5217391	1	1	1571	tags=27%, list=14%, signal=31%
BOYAULT_LIVER_CANCER_SUBCLASS_G123_UP	BOYAULT_LIVER_CANCER_SUBCLASS_G123_UP		26	0.33371004	0.96838725	0.5319149	1	1	2796	tags=42%, list=25%, signal=56%
WILCOX_PRESPONSE_TO_ROGESTERONE_UP	WILCOX_PRESPONSE_TO_ROGESTERONE_UP		82	0.30969453	0.9676825	0.48979592	1	1	983	tags=23%, list=9%, signal=25%
REACTOME_INTEGRIN_ALPHAIIBBETA3_SIGNALING	REACTOME_INTEGRIN_ALPHAIIBBETA3_SIGNALING		17	0.38659674	0.9676346	0.53061223	1	1	791	tags=24%, list=7%, signal=25%
WATANABE_RECTAL_CANCER_RADIOTHERAPY_RESPONSIVE_DN	WATANABE_RECTAL_CANCER_RADIOTHERAPY_RESPONSIVE_DN		56	0.304904	0.9630844	0.53061223	1	1	1690	tags=27%, list=15%, signal=31%
CROONQUIST_STROMAL_STIMULATION_UP	CROONQUIST_STROMAL_STIMULATION_UP		34	0.38684487	0.96278834	0.4888889	1	1	834	tags=26%, list=7%, signal=29%
LUI_THYROID_CANCER_PAX8_PPARG_UP	LUI_THYROID_CANCER_PAX8_PPARG_UP		27	0.32033315	0.9602709	0.5192308	1	1	1355	tags=30%, list=12%, signal=34%
PUIFFE_INVASION_INHIBITED_BY_ASCITES_UP	PUIFFE_INVASION_INHIBITED_BY_ASCITES_UP		45	0.27227446	0.9591663	0.47619048	1	1	1071	tags=22%, list=10%, signal=24%
DAIRKEE_TERT_TARGETS_UP	DAIRKEE_TERT_TARGETS_UP		212	0.20437421	0.95863515	0.54	1	1	2688	tags=31%, list=24%, signal=40%
ALONSO_METASTASIS_EMT_UP	ALONSO_METASTASIS_EMT_UP		23	0.36811543	0.9580132	0.4318182	1	1	1603	tags=30%, list=14%, signal=35%
KEGG_MISMATCH_REPAIR	KEGG_MISMATCH_REPAIR		19	0.39294103	0.9575729	0.5	1	1	3122	tags=37%, list=28%, signal=51%
REACTOME_REGULATION_OF_GENE_EXPRESSION_IN_BETA_CELLS	REACTOME_REGULATION_OF_GENE_EXPRESSION_IN_BETA_CELLS		61	0.25202194	0.95627755	0.45762712	1	1	3637	tags=48%, list=32%, signal=70%
CHIANG_LIVER_CANCER_SUBCLASS_UNANNOTATED_DN	CHIANG_LIVER_CANCER_SUBCLASS_UNANNOTATED_DN		117	0.2513989	0.9560133	0.46938777	1	1	2529	tags=34%, list=23%, signal=44%
DUTTA_APOPTOSIS_VIA_NFKB	DUTTA_APOPTOSIS_VIA_NFKB		16	0.39237458	0.95523924	0.5192308	1	1	442	tags=19%, list=4%, signal=19%
SEIDEN_ONCOGENESIS_BY_MET	SEIDEN_ONCOGENESIS_BY_MET		59	0.28411388	0.9547348	0.46938777	1	1	2384	tags=31%, list=21%, signal=39%
ENK_UV_RESPONSE_KERATINOCYTE_UP	ENK_UV_RESPONSE_KERATINOCYTE_UP		379	0.21657495	0.9534709	0.47916666	1	1	1637	tags=19%, list=15%, signal=21%
AGUIRRE_PANCREATIC_CANCER_COPY_NUMBER_DN	AGUIRRE_PANCREATIC_CANCER_COPY_NUMBER_DN		133	0.22155191	0.9529151	0.5777778	1	1	1904	tags=25%, list=17%, signal=30%
WEI_MYCN_TARGETS_WITH_E_BOX	WEI_MYCN_TARGETS_WITH_E_BOX		426	0.21379782	0.9514597	0.48	1	1	2713	tags=30%, list=24%, signal=38%
KEGG_SPLICEOSOME	KEGG_SPLICEOSOME		72	0.27882114	0.95108384	0.627451	1	1	2326	tags=32%, list=21%, signal=40%
YAO_TEMPORAL_RESPONSE_TO_PROGESTERONE_CLUSTER_14	YAO_TEMPORAL_RESPONSE_TO_PROGESTERONE_CLUSTER_14		97	0.24902298	0.9508812	0.52272725	1	1	3501	tags=44%, list=31%, signal=64%
MISSIAGLIA_REGULATED_BY_METHYLATION_UP	MISSIAGLIA_REGULATED_BY_METHYLATION_UP		68	0.30652726	0.95011926	0.5	1	1	849	tags=21%, list=8%, signal=22%
HOUSTIS_ROS	HOUSTIS_ROS		26	0.30929884	0.9496247	0.55	1	1	785	tags=15%, list=7%, signal=17%
KEGG_VEGF_SIGNALING_PATHWAY	KEGG_VEGF_SIGNALING_PATHWAY		46	0.27547207	0.9479515	0.53333336	1	1	1551	tags=26%, list=14%, signal=30%
SWEET_LUNG_CANCER_KRAS_UP	SWEET_LUNG_CANCER_KRAS_UP		371	0.24170844	0.9477967	0.5217391	1	1	1585	tags=21%, list=14%, signal=24%
FLOTHO_PEDIATRIC_ALL_THERAPY_RESPONSE_UP	FLOTHO_PEDIATRIC_ALL_THERAPY_RESPONSE_UP		35	0.27014634	0.9466813	0.52380955	1	1	3514	tags=46%, list=31%, signal=66%
GRAHAM_CML_QUIESCENT_VS_NORMAL_QUIESCENT_DN	GRAHAM_CML_QUIESCENT_VS_NORMAL_QUIESCENT_DN		24	0.3964579	0.9466348	0.54761904	1	1	562	tags=21%, list=5%, signal=22%
KEGG_ENDOCYTOSIS	KEGG_ENDOCYTOSIS		100	0.23565981	0.9462284	0.54761904	1	1	1416	tags=18%, list=13%, signal=20%
REACTOME_CELL_DEATH_SIGNALLING_VIA_NRAGE_NRIF_AND_NADE	REACTOME_CELL_DEATH_SIGNALLING_VIA_NRAGE_NRIF_AND_NADE		38	0.29228437	0.9448517	0.46938777	1	1	1931	tags=34%, list=17%, signal=41%
ZHAN_V1_LATE_DIFFERENTIATION_GENES_UP	ZHAN_V1_LATE_DIFFERENTIATION_GENES_UP		25	0.34796888	0.94396454	0.625	1	1	2290	tags=40%, list=20%, signal=50%
ZHANG_PROLIFERATING_VS_QUIESCENT	ZHANG_PROLIFERATING_VS_QUIESCENT		32	0.31655678	0.9405984	0.5106383	1	1	1782	tags=31%, list=16%, signal=37%
VANTVEER_BREAST_CANCER_ESR1_DN	VANTVEER_BREAST_CANCER_ESR1_DN		145	0.25859043	0.93972635	0.53061223	1	1	1390	tags=21%, list=12%, signal=24%
WEINMANN_ADAPTATION_TO_HYPOXIA_DN	WEINMANN_ADAPTATION_TO_HYPOXIA_DN		27	0.38358167	0.93800795	0.5	1	1	672	tags=26%, list=6%, signal=28%
YAO_TEMPORAL_RESPONSE_TO_PROGESTERONE_CLUSTER_0	YAO_TEMPORAL_RESPONSE_TO_PROGESTERONE_CLUSTER_0		57	0.32297286	0.93799555	0.5531915	1	1	1999	tags=40%, list=18%, signal=49%
REACTOME_P75_NTR_RECEPTOR_MEDIATED_SIGNALLING	REACTOME_P75_NTR_RECEPTOR_MEDIATED_SIGNALLING		53	0.2493449	0.9359858	0.56363636	1	1	1735	tags=26%, list=15%, signal=31%
LINDSTEDT_DENDRITIC_CELL_MATURATION_B	LINDSTEDT_DENDRITIC_CELL_MATURATION_B		35	0.33545563	0.9352368	0.5217391	1	1	2290	tags=31%, list=20%, signal=39%
BIOCARTA_AMI_PATHWAY	BIOCARTA_AMI_PATHWAY		19	0.3945246	0.9342399	0.525	1	1	312	tags=21%, list=3%, signal=22%
GRADE_COLON_VS_RECTAL_CANCER_DN	GRADE_COLON_VS_RECTAL_CANCER_DN		27	0.32276893	0.9337208	0.5263158	1	1	2632	tags=41%, list=24%, signal=53%
LUI_THYROID_CANCER_CLUSTER_2	LUI_THYROID_CANCER_CLUSTER_2		25	0.3223581	0.9335043	0.47916666	1	1	777	tags=20%, list=7%, signal=21%
SCHLOSSER_MYC_TARGETS_REPRESSED_BY_SERUM	SCHLOSSER_MYC_TARGETS_REPRESSED_BY_SERUM		84	0.2568346	0.9328186	0.5531915	1	1	2529	tags=31%, list=23%, signal=40%
GRABARCZYK_BCL11B_TARGETS_UP	GRABARCZYK_BCL11B_TARGETS_UP		41	0.30263814	0.932331	0.6511628	1	1	1220	tags=22%, list=11%, signal=25%
KIM_WT1_TARGETS_DN	KIM_WT1_TARGETS_DN		255	0.24474637	0.9308368	0.5	1	1	2672	tags=37%, list=24%, signal=47%
LIU_PROSTATE_CANCER_UP	LIU_PROSTATE_CANCER_UP		52	0.26897585	0.93052095	0.47058824	1	1	1494	tags=27%, list=13%, signal=31%
KEGG_UBIQUITIN_MEDIATED_PROTEOLYSIS	KEGG_UBIQUITIN_MEDIATED_PROTEOLYSIS		77	0.23220095	0.9303611	0.44444445	1	1	1630	tags=16%, list=15%, signal=18%
REACTOME_SPHINGOLIPID_METABOLISM	REACTOME_SPHINGOLIPID_METABOLISM		15	0.33575264	0.92818546	0.5869565	1	1	1593	tags=33%, list=14%, signal=39%
MANALO_HYPOXIA_UP	MANALO_HYPOXIA_UP		128	0.3046461	0.92816776	0.5319149	1	1	1062	tags=21%, list=9%, signal=23%
VANTVEER_BREAST_CANCER_ESR1_UP	VANTVEER_BREAST_CANCER_ESR1_UP		73	0.27283305	0.92770416	0.6363636	1	1	1374	tags=26%, list=12%, signal=29%
OUILLETTE_CLL_13Q14_DELETION_DN	OUILLETTE_CLL_13Q14_DELETION_DN		35	0.28778887	0.92749846	0.5576923	1	1	1671	tags=29%, list=15%, signal=33%
MITSIADES_RESPONSE_TO_APLIDIN_UP	MITSIADES_RESPONSE_TO_APLIDIN_UP		260	0.23749332	0.9274635	0.5952381	1	1	1600	tags=20%, list=14%, signal=23%
BASAKI_YBX1_TARGETS_UP	BASAKI_YBX1_TARGETS_UP		168	0.2830549	0.9266821	0.5531915	1	1	2870	tags=41%, list=26%, signal=54%
HALMOS_CEBPA_TARGETS_DN	HALMOS_CEBPA_TARGETS_DN		23	0.34588337	0.9260781	0.4893617	1	1	1000	tags=22%, list=9%, signal=24%
DACOSTA_UV_RESPONSE_VIA_ERCC3_TTD_UP	DACOSTA_UV_RESPONSE_VIA_ERCC3_TTD_UP		33	0.26874635	0.9256921	0.5652174	1	1	2593	tags=30%, list=23%, signal=39%
MOREAUX_MULTIPLE_MYELOMA_BY_TACI_DN	MOREAUX_MULTIPLE_MYELOMA_BY_TACI_DN		73	0.2905762	0.9239921	0.5576923	1	1	2371	tags=29%, list=21%, signal=36%
NGUYEN_NOTCH1_TARGETS_DN	NGUYEN_NOTCH1_TARGETS_DN		47	0.29077446	0.9234632	0.4509804	1	1	1313	tags=19%, list=12%, signal=22%
AMIT_EGF_RESPONSE_40_HELA	AMIT_EGF_RESPONSE_40_HELA		26	0.3233935	0.9228272	0.5	1	1	1774	tags=31%, list=16%, signal=36%
MARKEY_RB1_ACUTE_LOF_DN	MARKEY_RB1_ACUTE_LOF_DN		172	0.2940992	0.9218697	0.5208333	1	1	2700	tags=40%, list=24%, signal=51%
REACTOME_DNA_STRAND_ELONGATION	REACTOME_DNA_STRAND_ELONGATION		22	0.4127428	0.9209382	0.5686275	1	1	3260	tags=50%, list=29%, signal=70%
BARIS_THYROID_CANCER_DN	BARIS_THYROID_CANCER_DN		43	0.27234074	0.9202024	0.5625	1	1	1827	tags=26%, list=16%, signal=30%
VERNELL_RETINOBLASTOMA_PATHWAY_UP	VERNELL_RETINOBLASTOMA_PATHWAY_UP		29	0.36258897	0.9201338	0.5833333	1	1	3422	tags=48%, list=31%, signal=69%
WU_HBX_TARGETS_2_UP	WU_HBX_TARGETS_2_UP		17	0.30528054	0.9197962	0.5882353	1	1	144	tags=12%, list=1%, signal=12%
RASHI_RESPONSE_TO_IONIZING_RADIATION_3	RASHI_RESPONSE_TO_IONIZING_RADIATION_3		34	0.28342018	0.91941845	0.627451	1	1	1386	tags=18%, list=12%, signal=20%
SUNG_METASTASIS_STROMA_DN	SUNG_METASTASIS_STROMA_DN		26	0.32090548	0.91850036	0.5531915	1	1	891	tags=19%, list=8%, signal=21%
LI_CISPLATIN_RESISTANCE_UP	LI_CISPLATIN_RESISTANCE_UP		18	0.37040746	0.9176893	0.55813956	1	1	1827	tags=44%, list=16%, signal=53%
REACTOME_ACTIVATION_OF_ATR_IN_RESPONSE_TO_REPLICATION_STRESS	REACTOME_ACTIVATION_OF_ATR_IN_RESPONSE_TO_REPLICATION_STRESS		31	0.38813058	0.91697663	0.5769231	1	1	3339	tags=48%, list=30%, signal=69%
ZHAN_MULTIPLE_MYELOMA_PR_UP	ZHAN_MULTIPLE_MYELOMA_PR_UP		22	0.42396685	0.91600937	0.48076922	1	1	2870	tags=50%, list=26%, signal=67%
BRUECKNER_TARGETS_OF_MIRLET7A3_UP	BRUECKNER_TARGETS_OF_MIRLET7A3_UP		66	0.29039443	0.9159341	0.68	1	1	1526	tags=27%, list=14%, signal=31%
KEGG_PYRIMIDINE_METABOLISM	KEGG_PYRIMIDINE_METABOLISM		68	0.25083885	0.9149336	0.6727273	1	1	2545	tags=37%, list=23%, signal=47%
KEGG_GNRH_SIGNALING_PATHWAY	KEGG_GNRH_SIGNALING_PATHWAY		71	0.26196447	0.9143555	0.5609756	1	1	1161	tags=17%, list=10%, signal=19%
BROWNE_HCMV_INFECTION_48HR_UP	BROWNE_HCMV_INFECTION_48HR_UP		117	0.24719582	0.914287	0.5555556	1	1	1276	tags=24%, list=11%, signal=27%
KEGG_GLYCOSPHINGOLIPID_BIOSYNTHESIS_LACTO_AND_NEOLACTO_SERIES	KEGG_GLYCOSPHINGOLIPID_BIOSYNTHESIS_LACTO_AND_NEOLACTO_SERIES		20	0.35276598	0.91292566	0.5	1	1	1449	tags=35%, list=13%, signal=40%
TOOKER_GEMCITABINE_RESISTANCE_UP	TOOKER_GEMCITABINE_RESISTANCE_UP		53	0.21910252	0.9129235	0.5652174	1	1	3063	tags=40%, list=27%, signal=54%
TOOKER_RESPONSE_TO_BEXAROTENE_DN	TOOKER_RESPONSE_TO_BEXAROTENE_DN		53	0.21910252	0.9129235	0.5652174	1	1	3063	tags=40%, list=27%, signal=54%
KENNY_CTNNB1_TARGETS_UP	KENNY_CTNNB1_TARGETS_UP		32	0.33257964	0.9124339	0.5263158	1	1	690	tags=16%, list=6%, signal=17%
REACTOME_PROCESSING_OF_CAPPED_INTRON_CONTAINING_PRE_MRNA	REACTOME_PROCESSING_OF_CAPPED_INTRON_CONTAINING_PRE_MRNA		82	0.2862764	0.91146016	0.5	1	1	2570	tags=34%, list=23%, signal=44%
BOYAULT_LIVER_CANCER_SUBCLASS_G1_DN	BOYAULT_LIVER_CANCER_SUBCLASS_G1_DN		25	0.3243726	0.9113144	0.62	1	1	152	tags=12%, list=1%, signal=12%
REACTOME_G2_M_CHECKPOINTS	REACTOME_G2_M_CHECKPOINTS		34	0.38386658	0.9111969	0.52	1	1	3339	tags=50%, list=30%, signal=71%
HOFFMANN_LARGE_TO_SMALL_PRE_BII_LYMPHOCYTE_UP	HOFFMANN_LARGE_TO_SMALL_PRE_BII_LYMPHOCYTE_UP		70	0.3381984	0.9109822	0.50980395	1	1	2197	tags=37%, list=20%, signal=46%
STEIN_ESRRA_TARGETS_DN	STEIN_ESRRA_TARGETS_DN		58	0.24538079	0.90990096	0.65217394	1	1	2515	tags=38%, list=22%, signal=49%
REN_ALVEOLAR_RHABDOMYOSARCOMA_DN	REN_ALVEOLAR_RHABDOMYOSARCOMA_DN		312	0.29702485	0.9096795	0.5714286	1	1	1901	tags=26%, list=17%, signal=30%
BECKER_TAMOXIFEN_RESISTANCE_DN	BECKER_TAMOXIFEN_RESISTANCE_DN		30	0.32346055	0.90849704	0.6727273	1	1	706	tags=20%, list=6%, signal=21%
MUELLER_PLURINET	MUELLER_PLURINET		208	0.26974815	0.9083953	0.52272725	1	1	3260	tags=41%, list=29%, signal=57%
SIG_PIP3_SIGNALING_IN_CARDIAC_MYOCTES	SIG_PIP3_SIGNALING_IN_CARDIAC_MYOCTES		42	0.26359665	0.9067404	0.62	1	1	2091	tags=24%, list=19%, signal=29%
ZHAN_VARIABLE_EARLY_DIFFERENTIATION_GENES_DN	ZHAN_VARIABLE_EARLY_DIFFERENTIATION_GENES_DN		20	0.28164944	0.90652174	0.5686275	1	1	4	tags=5%, list=0%, signal=5%
ZHAN_MULTIPLE_MYELOMA_HP_DN	ZHAN_MULTIPLE_MYELOMA_HP_DN		25	0.32943502	0.9061004	0.5652174	1	1	502	tags=16%, list=4%, signal=17%
ROVERSI_GLIOMA_COPY_NUMBER_UP	ROVERSI_GLIOMA_COPY_NUMBER_UP		60	0.27621275	0.9051569	0.5609756	1	1	1871	tags=35%, list=17%, signal=42%
HSIAO_HOUSEKEEPING_GENES	HSIAO_HOUSEKEEPING_GENES		275	0.1925488	0.9048615	0.5744681	1	1	3842	tags=43%, list=34%, signal=64%
LANDIS_ERBB2_BREAST_PRENEOPLASTIC_UP	LANDIS_ERBB2_BREAST_PRENEOPLASTIC_UP		20	0.42719766	0.90467054	0.5714286	1	1	2373	tags=35%, list=21%, signal=44%
TOMLINS_PROSTATE_CANCER_UP	TOMLINS_PROSTATE_CANCER_UP		21	0.29570234	0.9038852	0.68292683	1	1	1801	tags=33%, list=16%, signal=40%
VALK_AML_CLUSTER_11	VALK_AML_CLUSTER_11		24	0.34023508	0.9018333	0.54901963	1	1	581	tags=25%, list=5%, signal=26%
FIRESTEIN_CTNNB1_PATHWAY	FIRESTEIN_CTNNB1_PATHWAY		15	0.33007842	0.9002405	0.5862069	1	1	827	tags=27%, list=7%, signal=29%
PEREZ_TP53_AND_TP63_TARGETS	PEREZ_TP53_AND_TP63_TARGETS		100	0.26936314	0.899921	0.62222224	1	1	1544	tags=25%, list=14%, signal=29%
SHAFFER_IRF4_TARGETS_IN_ACTIVATED_B_LYMPHOCYTE	SHAFFER_IRF4_TARGETS_IN_ACTIVATED_B_LYMPHOCYTE		56	0.26969042	0.89956015	0.55	1	1	2238	tags=29%, list=20%, signal=36%
JAERVINEN_AMPLIFIED_IN_LARYNGEAL_CANCER	JAERVINEN_AMPLIFIED_IN_LARYNGEAL_CANCER		20	0.29690987	0.8992864	0.59322035	1	1	1790	tags=30%, list=16%, signal=36%
WINTER_HYPOXIA_METAGENE	WINTER_HYPOXIA_METAGENE		149	0.24873896	0.8976281	0.58	1	1	1560	tags=23%, list=14%, signal=26%
LINDGREN_BLADDER_CANCER_HIGH_RECURRENCE	LINDGREN_BLADDER_CANCER_HIGH_RECURRENCE		32	0.35127923	0.8967262	0.5681818	1	1	767	tags=19%, list=7%, signal=20%
AMIT_EGF_RESPONSE_60_HELA	AMIT_EGF_RESPONSE_60_HELA		26	0.33666387	0.89621854	0.59574467	1	1	834	tags=27%, list=7%, signal=29%
CAMPS_COLON_CANCER_COPY_NUMBER_UP	CAMPS_COLON_CANCER_COPY_NUMBER_UP		46	0.24791265	0.89616334	0.5952381	1	1	2748	tags=35%, list=25%, signal=46%
CHIARETTI_ACUTE_LYMPHOBLASTIC_LEUKEMIA_ZAP70	CHIARETTI_ACUTE_LYMPHOBLASTIC_LEUKEMIA_ZAP70		44	0.2602516	0.8959565	0.6304348	1	1	2522	tags=36%, list=23%, signal=47%
AMIT_SERUM_RESPONSE_120_MCF10A	AMIT_SERUM_RESPONSE_120_MCF10A		45	0.3074008	0.89594465	0.5833333	1	1	1313	tags=22%, list=12%, signal=25%
BHATI_G2M_ARREST_BY_2METHOXYESTRADIOL_UP	BHATI_G2M_ARREST_BY_2METHOXYESTRADIOL_UP		68	0.23970483	0.89445513	0.59574467	1	1	2672	tags=40%, list=24%, signal=52%
FAELT_B_CLL_WITH_VH3_21_UP	FAELT_B_CLL_WITH_VH3_21_UP		30	0.2999575	0.8942896	0.6136364	1	1	2731	tags=33%, list=24%, signal=44%
ZHOU_INFLAMMATORY_RESPONSE_LIVE_UP	ZHOU_INFLAMMATORY_RESPONSE_LIVE_UP		219	0.25157192	0.8937253	0.61538464	1	1	1591	tags=26%, list=14%, signal=29%
WU_CELL_MIGRATION	WU_CELL_MIGRATION		120	0.31692082	0.89313805	0.6666667	1	1	1032	tags=24%, list=9%, signal=26%
SHAFFER_IRF4_TARGETS_IN_PLASMA_CELL_VS_MATURE_B_LYMPHOCYTE	SHAFFER_IRF4_TARGETS_IN_PLASMA_CELL_VS_MATURE_B_LYMPHOCYTE		48	0.27347928	0.8923959	0.5897436	1	1	2706	tags=40%, list=24%, signal=52%
KEGG_GLYCOSPHINGOLIPID_BIOSYNTHESIS_GANGLIO_SERIES	KEGG_GLYCOSPHINGOLIPID_BIOSYNTHESIS_GANGLIO_SERIES		15	0.38504598	0.892291	0.6458333	1	1	219	tags=20%, list=2%, signal=20%
HOSHIDA_LIVER_CANCER_SUBCLASS_S2	HOSHIDA_LIVER_CANCER_SUBCLASS_S2		80	0.20401423	0.8922523	0.64	1	1	2544	tags=26%, list=23%, signal=34%
AMIT_SERUM_RESPONSE_40_MCF10A	AMIT_SERUM_RESPONSE_40_MCF10A		22	0.34620857	0.89191455	0.5681818	1	1	818	tags=23%, list=7%, signal=24%
SUNG_METASTASIS_STROMA_UP	SUNG_METASTASIS_STROMA_UP		74	0.28110158	0.8917761	0.59574467	1	1	1810	tags=31%, list=16%, signal=37%
FRIDMAN_SENESCENCE_UP	FRIDMAN_SENESCENCE_UP		48	0.31302786	0.8906471	0.60465115	1	1	834	tags=19%, list=7%, signal=20%
REACTOME_DIABETES_PATHWAYS	REACTOME_DIABETES_PATHWAYS		263	0.17656071	0.8895825	0.6730769	1	1	3394	tags=37%, list=30%, signal=51%
REACTOME_G_ALPHA_12_13_SIGNALLING_EVENTS	REACTOME_G_ALPHA_12_13_SIGNALLING_EVENTS		37	0.27406344	0.88871324	0.65384614	1	1	1931	tags=32%, list=17%, signal=39%
SHAFFER_IRF4_TARGETS_IN_MYELOMA_VS_MATURE_B_LYMPHOCYTE	SHAFFER_IRF4_TARGETS_IN_MYELOMA_VS_MATURE_B_LYMPHOCYTE		69	0.23686108	0.88801384	0.6315789	1	1	2706	tags=33%, list=24%, signal=44%
SMIRNOV_CIRCULATING_ENDOTHELIOCYTES_IN_CANCER_UP	SMIRNOV_CIRCULATING_ENDOTHELIOCYTES_IN_CANCER_UP		107	0.2889704	0.8879055	0.625	1	1	1162	tags=22%, list=10%, signal=25%
OUELLET_CULTURED_OVARIAN_CANCER_INVASIVE_VS_LMP_UP	OUELLET_CULTURED_OVARIAN_CANCER_INVASIVE_VS_LMP_UP		46	0.2510047	0.8854111	0.6136364	1	1	2880	tags=35%, list=26%, signal=47%
ZHAN_LATE_DIFFERENTIATION_GENES_UP	ZHAN_LATE_DIFFERENTIATION_GENES_UP		17	0.39911425	0.8851823	0.5714286	1	1	782	tags=18%, list=7%, signal=19%
KEGG_AMYOTROPHIC_LATERAL_SCLEROSIS_ALS	KEGG_AMYOTROPHIC_LATERAL_SCLEROSIS_ALS		29	0.26400697	0.8839387	0.5740741	1	1	1637	tags=31%, list=15%, signal=36%
RIGGINS_TAMOXIFEN_RESISTANCE_DN	RIGGINS_TAMOXIFEN_RESISTANCE_DN		132	0.2524293	0.8836135	0.63265306	1	1	670	tags=15%, list=6%, signal=16%
ROSTY_CERVICAL_CANCER_PROLIFERATION_CLUSTER	ROSTY_CERVICAL_CANCER_PROLIFERATION_CLUSTER		84	0.3612901	0.880524	0.6	1	1	3263	tags=55%, list=29%, signal=77%
RODRIGUES_THYROID_CARCINOMA_ANAPLASTIC_UP	RODRIGUES_THYROID_CARCINOMA_ANAPLASTIC_UP		363	0.23821294	0.87898713	0.54347825	1	1	2560	tags=31%, list=23%, signal=39%
LEE_LIVER_CANCER_SURVIVAL_DN	LEE_LIVER_CANCER_SURVIVAL_DN		83	0.2429523	0.8757645	0.5660377	1	1	2528	tags=25%, list=23%, signal=32%
GENTILE_UV_RESPONSE_CLUSTER_D4	GENTILE_UV_RESPONSE_CLUSTER_D4		26	0.28367585	0.8755169	0.6052632	1	1	1808	tags=31%, list=16%, signal=37%
KEGG_LONG_TERM_DEPRESSION	KEGG_LONG_TERM_DEPRESSION		42	0.28022775	0.87526476	0.61538464	1	1	445	tags=12%, list=4%, signal=12%
TONKS_TARGETS_OF_RUNX1_RUNX1T1_FUSION_ERYTHROCYTE_UP	TONKS_TARGETS_OF_RUNX1_RUNX1T1_FUSION_ERYTHROCYTE_UP		98	0.2914195	0.8751595	0.6136364	1	1	656	tags=19%, list=6%, signal=20%
REACTOME_PYRIMIDINE_METABOLISM	REACTOME_PYRIMIDINE_METABOLISM		15	0.3088662	0.87433654	0.61538464	1	1	2545	tags=47%, list=23%, signal=60%
WEINMANN_ADAPTATION_TO_HYPOXIA_UP	WEINMANN_ADAPTATION_TO_HYPOXIA_UP		18	0.38147613	0.87430125	0.54347825	1	1	395	tags=22%, list=4%, signal=23%
MOREAUX_B_LYMPHOCYTE_MATURATION_BY_TACI_DN	MOREAUX_B_LYMPHOCYTE_MATURATION_BY_TACI_DN		25	0.31849954	0.8729626	0.5740741	1	1	3422	tags=44%, list=31%, signal=63%
UDAYAKUMAR_MED1_TARGETS_DN	UDAYAKUMAR_MED1_TARGETS_DN		146	0.2417788	0.87283325	0.61702126	1	1	2665	tags=33%, list=24%, signal=43%
BILD_CTNNB1_ONCOGENIC_SIGNATURE	BILD_CTNNB1_ONCOGENIC_SIGNATURE		33	0.28709307	0.8718992	0.7017544	1	1	2489	tags=39%, list=22%, signal=51%
KORKOLA_EMBRYONAL_CARCINOMA_UP	KORKOLA_EMBRYONAL_CARCINOMA_UP		31	0.3029438	0.8711173	0.64444447	1	1	2890	tags=48%, list=26%, signal=65%
LY_AGING_PREMATURE_DN	LY_AGING_PREMATURE_DN		19	0.36063716	0.87093365	0.56	1	1	291	tags=11%, list=3%, signal=11%
DORN_ADENOVIRUS_INFECTION_24HR_DN	DORN_ADENOVIRUS_INFECTION_24HR_DN		32	0.3046284	0.8708653	0.65957445	1	1	1217	tags=28%, list=11%, signal=31%
SAKAI_CHRONIC_HEPATITIS_VS_LIVER_CANCER_DN	SAKAI_CHRONIC_HEPATITIS_VS_LIVER_CANCER_DN		21	0.33483398	0.8707249	0.6363636	1	1	2600	tags=52%, list=23%, signal=68%
RHODES_CANCER_META_SIGNATURE	RHODES_CANCER_META_SIGNATURE		41	0.23739177	0.8701888	0.63829786	1	1	1962	tags=22%, list=18%, signal=27%
LE_EGR2_TARGETS_UP	LE_EGR2_TARGETS_UP		75	0.32992172	0.87001896	0.65909094	1	1	2672	tags=43%, list=24%, signal=56%
REACTOME_SIGNALING_BY_ROBO_RECEPTOR	REACTOME_SIGNALING_BY_ROBO_RECEPTOR		21	0.32874474	0.8700086	0.64705884	1	1	1424	tags=38%, list=13%, signal=44%
WALLACE_PROSTATE_CANCER_RACE_DN	WALLACE_PROSTATE_CANCER_RACE_DN		42	0.2771233	0.86986613	0.65384614	1	1	630	tags=17%, list=6%, signal=18%
PICCALUGA_ANGIOIMMUNOBLASTIC_LYMPHOMA_DN	PICCALUGA_ANGIOIMMUNOBLASTIC_LYMPHOMA_DN		62	0.27141416	0.8683658	0.5833333	1	1	818	tags=15%, list=7%, signal=16%
RODRIGUES_NTN1_AND_DCC_TARGETS	RODRIGUES_NTN1_AND_DCC_TARGETS		23	0.33235377	0.86779505	0.6571429	1	1	2594	tags=39%, list=23%, signal=51%
REACTOME_RNA_POLYMERASE_II_TRANSCRIPTION	REACTOME_RNA_POLYMERASE_II_TRANSCRIPTION		70	0.23783022	0.8676667	0.58	1	1	3822	tags=46%, list=34%, signal=69%
MODY_HIPPOCAMPUS_POSTNATAL	MODY_HIPPOCAMPUS_POSTNATAL		22	0.2915002	0.8676595	0.6	1	1	2976	tags=45%, list=27%, signal=62%
RICKMAN_METASTASIS_DN	RICKMAN_METASTASIS_DN		160	0.2483315	0.86628145	0.627907	1	1	2191	tags=28%, list=20%, signal=34%
ODONNELL_TFRC_TARGETS_DN	ODONNELL_TFRC_TARGETS_DN		63	0.2933488	0.86605364	0.54901963	1	1	1605	tags=27%, list=14%, signal=31%
REACTOME_CD28_CO_STIMULATION	REACTOME_CD28_CO_STIMULATION		19	0.3329063	0.8656548	0.59183675	1	1	1311	tags=32%, list=12%, signal=36%
NOUZOVA_TRETINOIN_AND_H4_ACETYLATION	NOUZOVA_TRETINOIN_AND_H4_ACETYLATION		78	0.20249581	0.86526924	0.53846157	1	1	3385	tags=38%, list=30%, signal=55%
SCHUHMACHER_MYC_TARGETS_UP	SCHUHMACHER_MYC_TARGETS_UP		49	0.25584272	0.8649129	0.52	1	1	2372	tags=29%, list=21%, signal=36%
HORIUCHI_WTAP_TARGETS_DN	HORIUCHI_WTAP_TARGETS_DN		179	0.26968098	0.8647957	0.5652174	1	1	2580	tags=37%, list=23%, signal=47%
WINNEPENNINCKX_MELANOMA_METASTASIS_UP	WINNEPENNINCKX_MELANOMA_METASTASIS_UP		88	0.3103331	0.8646934	0.5833333	1	1	2951	tags=44%, list=26%, signal=60%
VERRECCHIA_EARLY_RESPONSE_TO_TGFB1	VERRECCHIA_EARLY_RESPONSE_TO_TGFB1		39	0.3216567	0.8645855	0.5813953	1	1	748	tags=15%, list=7%, signal=16%
SHEDDEN_LUNG_CANCER_POOR_SURVIVAL_A6	SHEDDEN_LUNG_CANCER_POOR_SURVIVAL_A6		274	0.2619842	0.8639862	0.5531915	1	1	2988	tags=39%, list=27%, signal=52%
STARK_PREFRONTAL_CORTEX_22Q11_DELETION_DN	STARK_PREFRONTAL_CORTEX_22Q11_DELETION_DN		345	0.17759217	0.8627598	0.6666667	1	1	2832	tags=30%, list=25%, signal=39%
KEGG_SNARE_INTERACTIONS_IN_VESICULAR_TRANSPORT	KEGG_SNARE_INTERACTIONS_IN_VESICULAR_TRANSPORT		29	0.26277417	0.86134887	0.7111111	1	1	1517	tags=28%, list=14%, signal=32%
HINATA_NFKB_TARGETS_FIBROBLAST_UP	HINATA_NFKB_TARGETS_FIBROBLAST_UP		43	0.28891945	0.8603934	0.67346936	1	1	2181	tags=40%, list=19%, signal=49%
REACTOME_REGULATION_OF_BETA_CELL_DEVELOPMENT	REACTOME_REGULATION_OF_BETA_CELL_DEVELOPMENT		68	0.2164042	0.85953337	0.53846157	1	1	3637	tags=47%, list=32%, signal=69%
GRUETZMANN_PANCREATIC_CANCER_UP	GRUETZMANN_PANCREATIC_CANCER_UP		252	0.25765634	0.8594412	0.63414633	1	1	1737	tags=25%, list=16%, signal=28%
FERREIRA_EWINGS_SARCOMA_UNSTABLE_VS_STABLE_UP	FERREIRA_EWINGS_SARCOMA_UNSTABLE_VS_STABLE_UP		74	0.2778706	0.8587464	0.52	1	1	2762	tags=43%, list=25%, signal=57%
SETLUR_PROSTATE_CANCER_TMPRSS2_ERG_FUSION_UP	SETLUR_PROSTATE_CANCER_TMPRSS2_ERG_FUSION_UP		43	0.25816998	0.8577291	0.76086956	1	1	1125	tags=23%, list=10%, signal=26%
DAZARD_UV_RESPONSE_CLUSTER_G1	DAZARD_UV_RESPONSE_CLUSTER_G1		28	0.2521978	0.85684025	0.68	1	1	2608	tags=39%, list=23%, signal=51%
WOO_LIVER_CANCER_RECURRENCE_UP	WOO_LIVER_CANCER_RECURRENCE_UP		73	0.31869358	0.8564666	0.58536583	1	1	1700	tags=32%, list=15%, signal=37%
YAO_TEMPORAL_RESPONSE_TO_PROGESTERONE_CLUSTER_15	YAO_TEMPORAL_RESPONSE_TO_PROGESTERONE_CLUSTER_15		29	0.29340255	0.856027	0.7346939	1	1	1700	tags=28%, list=15%, signal=32%
HANN_RESISTANCE_TO_BCL2_INHIBITOR_DN	HANN_RESISTANCE_TO_BCL2_INHIBITOR_DN		30	0.30639252	0.8551347	0.7708333	1	1	869	tags=20%, list=8%, signal=22%
WANG_BARRETTS_ESOPHAGUS_UP	WANG_BARRETTS_ESOPHAGUS_UP		32	0.27951005	0.85475194	0.77272725	1	1	1327	tags=25%, list=12%, signal=28%
REACTOME_LATE_PHASE_OF_HIV_LIFE_CYCLE	REACTOME_LATE_PHASE_OF_HIV_LIFE_CYCLE		66	0.23912524	0.8547151	0.5416667	1	1	3822	tags=48%, list=34%, signal=73%
ST_JNK_MAPK_PATHWAY	ST_JNK_MAPK_PATHWAY		24	0.29322052	0.8546349	0.70454544	1	1	1245	tags=29%, list=11%, signal=33%
YAGI_AML_WITH_T_8_21_TRANSLOCATION	YAGI_AML_WITH_T_8_21_TRANSLOCATION		228	0.22066139	0.8541759	0.61904764	1	1	2132	tags=28%, list=19%, signal=33%
CHEMNITZ_RESPONSE_TO_PROSTAGLANDIN_E2_UP	CHEMNITZ_RESPONSE_TO_PROSTAGLANDIN_E2_UP		77	0.26893836	0.8531451	0.625	1	1	2944	tags=39%, list=26%, signal=52%
YAO_TEMPORAL_RESPONSE_TO_PROGESTERONE_CLUSTER_5	YAO_TEMPORAL_RESPONSE_TO_PROGESTERONE_CLUSTER_5		25	0.34133428	0.85307413	0.71428573	1	1	1416	tags=32%, list=13%, signal=37%
BILD_MYC_ONCOGENIC_SIGNATURE	BILD_MYC_ONCOGENIC_SIGNATURE		107	0.2359114	0.85302275	0.59090906	1	1	1950	tags=28%, list=17%, signal=34%
STEIN_ESRRA_TARGETS	STEIN_ESRRA_TARGETS		308	0.19179335	0.8523366	0.74	1	1	1566	tags=18%, list=14%, signal=20%
REACTOME_MITOTIC_M_M_G1_PHASES	REACTOME_MITOTIC_M_M_G1_PHASES		102	0.2839825	0.851448	0.6666667	1	1	3812	tags=51%, list=34%, signal=77%
KEGG_EPITHELIAL_CELL_SIGNALING_IN_HELICOBACTER_PYLORI_INFECTION	KEGG_EPITHELIAL_CELL_SIGNALING_IN_HELICOBACTER_PYLORI_INFECTION		42	0.26766747	0.85104525	0.6875	1	1	1319	tags=17%, list=12%, signal=19%
OKUMURA_INFLAMMATORY_RESPONSE_LPS	OKUMURA_INFLAMMATORY_RESPONSE_LPS		109	0.23216979	0.85002226	0.85365856	1	1	1176	tags=18%, list=11%, signal=20%
MAHAJAN_RESPONSE_TO_IL1A_DN	MAHAJAN_RESPONSE_TO_IL1A_DN		40	0.262187	0.8497429	0.7083333	1	1	1700	tags=25%, list=15%, signal=29%
FONTAINE_THYROID_TUMOR_UNCERTAIN_MALIGNANCY_DN	FONTAINE_THYROID_TUMOR_UNCERTAIN_MALIGNANCY_DN		18	0.3243183	0.8487843	0.627907	1	1	2266	tags=44%, list=20%, signal=56%
SONG_TARGETS_OF_IE86_CMV_PROTEIN	SONG_TARGETS_OF_IE86_CMV_PROTEIN		32	0.35797384	0.84847015	0.58	1	1	3422	tags=47%, list=31%, signal=67%
REACTOME_HIV_INFECTION	REACTOME_HIV_INFECTION		139	0.20224968	0.8483691	0.54	1	1	3778	tags=47%, list=34%, signal=70%
RAMALHO_STEMNESS_UP	RAMALHO_STEMNESS_UP		148	0.23421307	0.8473927	0.63265306	1	1	2309	tags=29%, list=21%, signal=36%
KORKOLA_CORRELATED_WITH_POU5F1	KORKOLA_CORRELATED_WITH_POU5F1		16	0.31338868	0.8453957	0.6666667	1	1	2480	tags=44%, list=22%, signal=56%
ZHAN_MULTIPLE_MYELOMA_CD1_DN	ZHAN_MULTIPLE_MYELOMA_CD1_DN		22	0.29316807	0.844629	0.6363636	1	1	1682	tags=36%, list=15%, signal=43%
GENTILE_UV_RESPONSE_CLUSTER_D2	GENTILE_UV_RESPONSE_CLUSTER_D2		16	0.30964917	0.8442024	0.625	1	1	2636	tags=38%, list=24%, signal=49%
ROME_INSULIN_TARGETS_IN_MUSCLE_DN	ROME_INSULIN_TARGETS_IN_MUSCLE_DN		27	0.2827538	0.841649	0.71794873	1	1	739	tags=19%, list=7%, signal=20%
MATTIOLI_MGUS_VS_PCL	MATTIOLI_MGUS_VS_PCL		64	0.22481461	0.8406026	0.59090906	1	1	1737	tags=22%, list=16%, signal=26%
DEURIG_T_CELL_PROLYMPHOCYTIC_LEUKEMIA_UP	DEURIG_T_CELL_PROLYMPHOCYTIC_LEUKEMIA_UP		216	0.18668309	0.838476	0.8235294	1	1	690	tags=11%, list=6%, signal=11%
WOOD_EBV_EBNA1_TARGETS_DN	WOOD_EBV_EBNA1_TARGETS_DN		32	0.29639533	0.8382324	0.72727275	1	1	1176	tags=19%, list=11%, signal=21%
SAMOLS_TARGETS_OF_KHSV_MIRNAS_DN	SAMOLS_TARGETS_OF_KHSV_MIRNAS_DN		31	0.29936808	0.83777195	0.7692308	1	1	1968	tags=42%, list=18%, signal=51%
BANDRES_RESPONSE_TO_CARMUSTIN_WITHOUT_MGMT_48HR_DN	BANDRES_RESPONSE_TO_CARMUSTIN_WITHOUT_MGMT_48HR_DN		20	0.28777462	0.8366759	0.6976744	1	1	269	tags=10%, list=2%, signal=10%
HANN_RESISTANCE_TO_BCL2_INHIBITOR_UP	HANN_RESISTANCE_TO_BCL2_INHIBITOR_UP		21	0.30225018	0.8366156	0.75	1	1	2957	tags=62%, list=26%, signal=84%
FARMER_BREAST_CANCER_APOCRINE_VS_BASAL	FARMER_BREAST_CANCER_APOCRINE_VS_BASAL		199	0.21979138	0.83661	0.8	1	1	943	tags=17%, list=8%, signal=18%
CHANDRAN_METASTASIS_UP	CHANDRAN_METASTASIS_UP		44	0.2490809	0.8352308	0.7111111	1	1	1651	tags=25%, list=15%, signal=29%
BRUECKNER_TARGETS_OF_MIRLET7A3_DN	BRUECKNER_TARGETS_OF_MIRLET7A3_DN		46	0.26943752	0.8345187	0.5869565	1	1	783	tags=17%, list=7%, signal=19%
KIM_WT1_TARGETS_12HR_DN	KIM_WT1_TARGETS_12HR_DN		127	0.22443622	0.834248	0.64444447	1	1	1996	tags=25%, list=18%, signal=30%
ZHANG_ANTIVIRAL_RESPONSE_TO_RIBAVIRIN_DN	ZHANG_ANTIVIRAL_RESPONSE_TO_RIBAVIRIN_DN		28	0.32888213	0.83373094	0.6363636	1	1	777	tags=21%, list=7%, signal=23%
MULLIGHAN_MLL_SIGNATURE_2_UP	MULLIGHAN_MLL_SIGNATURE_2_UP		242	0.20300455	0.8333442	0.70212764	1	1	1797	tags=19%, list=16%, signal=23%
CHOI_ATL_STAGE_PREDICTOR	CHOI_ATL_STAGE_PREDICTOR		21	0.29217917	0.83224815	0.6875	1	1	3239	tags=48%, list=29%, signal=67%
DORN_ADENOVIRUS_INFECTION_12HR_UP	DORN_ADENOVIRUS_INFECTION_12HR_UP		18	0.32564482	0.8312921	0.6666667	1	1	1217	tags=33%, list=11%, signal=37%
KEGG_NICOTINATE_AND_NICOTINAMIDE_METABOLISM	KEGG_NICOTINATE_AND_NICOTINAMIDE_METABOLISM		16	0.3201848	0.8311985	0.725	1	1	2132	tags=31%, list=19%, signal=39%
KOKKINAKIS_METHIONINE_DEPRIVATION_48HR_UP	KOKKINAKIS_METHIONINE_DEPRIVATION_48HR_UP		83	0.26430508	0.83111864	0.6	1	1	1162	tags=16%, list=10%, signal=17%
LIU_SOX4_TARGETS_UP	LIU_SOX4_TARGETS_UP		65	0.2100067	0.82786757	0.7234042	1	1	1005	tags=12%, list=9%, signal=13%
DACOSTA_UV_RESPONSE_VIA_ERCC3_XPCS_DN	DACOSTA_UV_RESPONSE_VIA_ERCC3_XPCS_DN		31	0.27582335	0.827548	0.72727275	1	1	3049	tags=39%, list=27%, signal=53%
REACTOME_ASSOCIATION_OF_TRIC_CCT_WITH_TARGET_PROTEINS_DURING_BIOSYNTHESIS	REACTOME_ASSOCIATION_OF_TRIC_CCT_WITH_TARGET_PROTEINS_DURING_BIOSYNTHESIS		20	0.2573302	0.8274263	0.7	1	1	3464	tags=40%, list=31%, signal=58%
CREIGHTON_AKT1_SIGNALING_VIA_MTOR_DN	CREIGHTON_AKT1_SIGNALING_VIA_MTOR_DN		18	0.2623997	0.82713753	0.6545454	1	1	3285	tags=56%, list=29%, signal=78%
SANA_RESPONSE_TO_IFNG_DN	SANA_RESPONSE_TO_IFNG_DN		56	0.2353166	0.82689035	0.64444447	1	1	1862	tags=23%, list=17%, signal=28%
KUNINGER_IGF1_VS_PDGFB_TARGETS_DN	KUNINGER_IGF1_VS_PDGFB_TARGETS_DN		17	0.38062456	0.8266659	0.64285713	1	1	854	tags=41%, list=8%, signal=45%
FONTAINE_FOLLICULAR_THYROID_ADENOMA_UP	FONTAINE_FOLLICULAR_THYROID_ADENOMA_UP		40	0.22003683	0.82637805	0.6666667	1	1	2721	tags=43%, list=24%, signal=56%
KRIGE_RESPONSE_TO_TOSEDOSTAT_6HR_DN	KRIGE_RESPONSE_TO_TOSEDOSTAT_6HR_DN		462	0.17549922	0.82610893	0.7111111	1	1	2372	tags=25%, list=21%, signal=31%
TSENG_ADIPOGENIC_POTENTIAL_UP	TSENG_ADIPOGENIC_POTENTIAL_UP		25	0.35780513	0.8260899	0.725	1	1	1350	tags=32%, list=12%, signal=36%
GUENTHER_GROWTH_SPHERICAL_VS_ADHERENT_DN	GUENTHER_GROWTH_SPHERICAL_VS_ADHERENT_DN		21	0.33285624	0.825484	0.6304348	1	1	1637	tags=29%, list=15%, signal=33%
PELLICCIOTTA_HDAC_IN_ANTIGEN_PRESENTATION_DN	PELLICCIOTTA_HDAC_IN_ANTIGEN_PRESENTATION_DN		37	0.24483539	0.825027	0.5849057	1	1	3528	tags=46%, list=32%, signal=67%
RICKMAN_TUMOR_DIFFERENTIATED_MODERATELY_VS_POORLY_UP	RICKMAN_TUMOR_DIFFERENTIATED_MODERATELY_VS_POORLY_UP		20	0.30816758	0.8232481	0.67346936	1	1	3490	tags=45%, list=31%, signal=65%
RICKMAN_TUMOR_DIFFERENTIATED_MODERATELY_VS_POORLY_DN	RICKMAN_TUMOR_DIFFERENTIATED_MODERATELY_VS_POORLY_DN		20	0.30816758	0.8232481	0.67346936	1	1	3490	tags=45%, list=31%, signal=65%
KEGG_NOD_LIKE_RECEPTOR_SIGNALING_PATHWAY	KEGG_NOD_LIKE_RECEPTOR_SIGNALING_PATHWAY		30	0.30009145	0.8230128	0.65217394	1	1	1637	tags=27%, list=15%, signal=31%
LIN_MELANOMA_COPY_NUMBER_DN	LIN_MELANOMA_COPY_NUMBER_DN		26	0.2609269	0.8215085	0.6923077	1	1	2564	tags=38%, list=23%, signal=50%
GRADE_COLON_AND_RECTAL_CANCER_UP	GRADE_COLON_AND_RECTAL_CANCER_UP		161	0.20721234	0.8214073	0.61702126	1	1	2580	tags=31%, list=23%, signal=40%
REACTOME_SIGNALLING_BY_NGF	REACTOME_SIGNALLING_BY_NGF		134	0.19991705	0.82068205	0.75	1	1	1766	tags=22%, list=16%, signal=26%
CASORELLI_ACUTE_PROMYELOCYTIC_LEUKEMIA_UP	CASORELLI_ACUTE_PROMYELOCYTIC_LEUKEMIA_UP		97	0.24356824	0.8201018	0.725	1	1	1340	tags=19%, list=12%, signal=21%
TIEN_INTESTINE_PROBIOTICS_2HR_UP	TIEN_INTESTINE_PROBIOTICS_2HR_UP		15	0.2810868	0.8196709	0.6666667	1	1	791	tags=13%, list=7%, signal=14%
MONNIER_POSTRADIATION_TUMOR_ESCAPE_UP	MONNIER_POSTRADIATION_TUMOR_ESCAPE_UP		215	0.21382631	0.817602	0.6666667	1	1	1227	tags=15%, list=11%, signal=17%
MAHAJAN_RESPONSE_TO_IL1A_UP	MAHAJAN_RESPONSE_TO_IL1A_UP		45	0.27836192	0.8175036	0.8095238	1	1	1797	tags=29%, list=16%, signal=34%
DORSAM_HOXA9_TARGETS_UP	DORSAM_HOXA9_TARGETS_UP		23	0.27723452	0.8170078	0.6666667	1	1	2280	tags=43%, list=20%, signal=54%
SASAKI_ADULT_T_CELL_LEUKEMIA	SASAKI_ADULT_T_CELL_LEUKEMIA		86	0.22802217	0.81597006	0.7380952	1	1	1934	tags=24%, list=17%, signal=29%
KEGG_CYSTEINE_AND_METHIONINE_METABOLISM	KEGG_CYSTEINE_AND_METHIONINE_METABOLISM		25	0.24730586	0.81521	0.84090906	1	1	1509	tags=24%, list=13%, signal=28%
SENGUPTA_NASOPHARYNGEAL_CARCINOMA_UP	SENGUPTA_NASOPHARYNGEAL_CARCINOMA_UP		146	0.2471097	0.81481624	0.65957445	1	1	2001	tags=27%, list=18%, signal=32%
RUGO_RESPONSE_TO_GAMMA_RADIATION	RUGO_RESPONSE_TO_GAMMA_RADIATION		34	0.26380908	0.81374145	0.7592593	1	1	477	tags=15%, list=4%, signal=15%
KYNG_DNA_DAMAGE_BY_GAMMA_RADIATION	KYNG_DNA_DAMAGE_BY_GAMMA_RADIATION		34	0.26380908	0.81374145	0.7592593	1	1	477	tags=15%, list=4%, signal=15%
ST_P38_MAPK_PATHWAY	ST_P38_MAPK_PATHWAY		24	0.2929051	0.8135117	0.81632656	1	1	2427	tags=38%, list=22%, signal=48%
BERENJENO_TRANSFORMED_BY_RHOA_FOREVER_UP	BERENJENO_TRANSFORMED_BY_RHOA_FOREVER_UP		15	0.39204064	0.8112875	0.7	1	1	2314	tags=47%, list=21%, signal=59%
REACTOME_HOST_INTERACTIONS_OF_HIV_FACTORS	REACTOME_HOST_INTERACTIONS_OF_HIV_FACTORS		89	0.20391522	0.80987287	0.68085104	1	1	3592	tags=46%, list=32%, signal=67%
WENDT_COHESIN_TARGETS_UP	WENDT_COHESIN_TARGETS_UP		19	0.3066822	0.8098642	0.68421054	1	1	1078	tags=21%, list=10%, signal=23%
KEGG_ALZHEIMERS_DISEASE	KEGG_ALZHEIMERS_DISEASE		109	0.18305682	0.80847096	0.7307692	1	1	3512	tags=39%, list=31%, signal=57%
JIANG_HYPOXIA_VIA_VHL	JIANG_HYPOXIA_VIA_VHL		16	0.27168122	0.80561477	0.704918	1	1	1842	tags=19%, list=16%, signal=22%
BUYTAERT_PHOTODYNAMIC_THERAPY_STRESS_DN	BUYTAERT_PHOTODYNAMIC_THERAPY_STRESS_DN		353	0.19478145	0.80557203	0.79591835	1	1	1679	tags=20%, list=15%, signal=23%
BEIER_GLIOMA_STEM_CELL_DN	BEIER_GLIOMA_STEM_CELL_DN		33	0.26296496	0.8034022	0.6744186	1	1	2451	tags=24%, list=22%, signal=31%
KESHELAVA_MULTIPLE_DRUG_RESISTANCE	KESHELAVA_MULTIPLE_DRUG_RESISTANCE		46	0.22148404	0.8027594	0.78723407	1	1	796	tags=13%, list=7%, signal=14%
HELLER_SILENCED_BY_METHYLATION_DN	HELLER_SILENCED_BY_METHYLATION_DN		61	0.22423565	0.8026384	0.75555557	1	1	1926	tags=28%, list=17%, signal=33%
BIOCARTA_EDG1_PATHWAY	BIOCARTA_EDG1_PATHWAY		16	0.30049613	0.80235416	0.754717	1	1	1654	tags=31%, list=15%, signal=37%
KEGG_P53_SIGNALING_PATHWAY	KEGG_P53_SIGNALING_PATHWAY		41	0.24398068	0.8012453	0.67391306	1	1	1240	tags=20%, list=11%, signal=22%
VERRECCHIA_RESPONSE_TO_TGFB1_C5	VERRECCHIA_RESPONSE_TO_TGFB1_C5		16	0.3123465	0.800263	0.6730769	1	1	341	tags=13%, list=3%, signal=13%
ST_GA13_PATHWAY	ST_GA13_PATHWAY		19	0.26628366	0.7985328	0.6981132	1	1	1601	tags=26%, list=14%, signal=31%
MOREIRA_RESPONSE_TO_TSA_UP	MOREIRA_RESPONSE_TO_TSA_UP		21	0.27598077	0.7983579	0.7446808	1	1	1736	tags=24%, list=16%, signal=28%
ZHANG_RESPONSE_TO_IKK_INHIBITOR_AND_TNF_UP	ZHANG_RESPONSE_TO_IKK_INHIBITOR_AND_TNF_UP		120	0.25346038	0.79823995	0.6818182	1	1	1560	tags=25%, list=14%, signal=29%
REACTOME_G_BETA_GAMMA_SIGNALLING_THROUGH_PI3KGAMMA	REACTOME_G_BETA_GAMMA_SIGNALLING_THROUGH_PI3KGAMMA		17	0.293001	0.79731834	0.6666667	1	1	2013	tags=35%, list=18%, signal=43%
WILCOX_PRESPONSE_TO_ROGESTERONE_DN	WILCOX_PRESPONSE_TO_ROGESTERONE_DN		30	0.31178507	0.79692554	0.7906977	1	1	2164	tags=43%, list=19%, signal=54%
AMBROSINI_FLAVOPIRIDOL_TREATMENT_TP53	AMBROSINI_FLAVOPIRIDOL_TREATMENT_TP53		60	0.2251925	0.7963308	0.81395346	1	1	968	tags=17%, list=9%, signal=18%
ROZANOV_MMP14_TARGETS_SUBSET	ROZANOV_MMP14_TARGETS_SUBSET		24	0.34983888	0.7961921	0.6956522	1	1	630	tags=17%, list=6%, signal=18%
MCBRYAN_PUBERTAL_BREAST_3_4WK_UP	MCBRYAN_PUBERTAL_BREAST_3_4WK_UP		149	0.26630357	0.79609466	0.78431374	1	1	1308	tags=25%, list=12%, signal=28%
LEE_LIVER_CANCER_DENA_UP	LEE_LIVER_CANCER_DENA_UP		46	0.2967766	0.79526407	0.8333333	1	1	623	tags=20%, list=6%, signal=21%
FERRANDO_T_ALL_WITH_MLL_ENL_FUSION_DN	FERRANDO_T_ALL_WITH_MLL_ENL_FUSION_DN		54	0.24580476	0.7943951	0.70454544	1	1	2505	tags=37%, list=22%, signal=47%
SESTO_RESPONSE_TO_UV_C5	SESTO_RESPONSE_TO_UV_C5		29	0.26211718	0.7943045	0.72	1	1	1575	tags=24%, list=14%, signal=28%
PENG_RAPAMYCIN_RESPONSE_DN	PENG_RAPAMYCIN_RESPONSE_DN		51	0.20448649	0.793957	0.74	1	1	3539	tags=41%, list=32%, signal=60%
LUCAS_HNF4A_TARGETS_UP	LUCAS_HNF4A_TARGETS_UP		34	0.2559768	0.7932161	0.78723407	1	1	1230	tags=21%, list=11%, signal=23%
SAKAI_CHRONIC_HEPATITIS_VS_LIVER_CANCER_UP	SAKAI_CHRONIC_HEPATITIS_VS_LIVER_CANCER_UP		45	0.2553041	0.7931627	0.7826087	1	1	1637	tags=22%, list=15%, signal=26%
MULLIGHAN_MLL_SIGNATURE_1_UP	MULLIGHAN_MLL_SIGNATURE_1_UP		233	0.19691427	0.79301846	0.77272725	1	1	2697	tags=30%, list=24%, signal=39%
FULCHER_INFLAMMATORY_RESPONSE_LECTIN_VS_LPS_UP	FULCHER_INFLAMMATORY_RESPONSE_LECTIN_VS_LPS_UP		317	0.22555214	0.79225135	0.77272725	1	1	2059	tags=29%, list=18%, signal=34%
TSAI_RESPONSE_TO_IONIZING_RADIATION	TSAI_RESPONSE_TO_IONIZING_RADIATION		84	0.22938758	0.7919999	0.72727275	1	1	1893	tags=24%, list=17%, signal=28%
BROWNE_HCMV_INFECTION_16HR_UP	BROWNE_HCMV_INFECTION_16HR_UP		123	0.19479343	0.79165906	0.8043478	1	1	1328	tags=15%, list=12%, signal=16%
PAL_PRMT5_TARGETS_UP	PAL_PRMT5_TARGETS_UP		157	0.24067703	0.7914718	0.65957445	1	1	1962	tags=26%, list=18%, signal=31%
YAO_TEMPORAL_RESPONSE_TO_PROGESTERONE_CLUSTER_9	YAO_TEMPORAL_RESPONSE_TO_PROGESTERONE_CLUSTER_9		59	0.23361406	0.7909609	0.7592593	1	1	1637	tags=22%, list=15%, signal=26%
STEARMAN_TUMOR_FIELD_EFFECT_UP	STEARMAN_TUMOR_FIELD_EFFECT_UP		34	0.3072214	0.7907693	0.76744187	1	1	793	tags=18%, list=7%, signal=19%
NELSON_RESPONSE_TO_ANDROGEN_UP	NELSON_RESPONSE_TO_ANDROGEN_UP		55	0.24613477	0.78904855	0.7659575	1	1	811	tags=18%, list=7%, signal=20%
GRAHAM_CML_DIVIDING_VS_NORMAL_QUIESCENT_DN	GRAHAM_CML_DIVIDING_VS_NORMAL_QUIESCENT_DN		50	0.2769476	0.78899384	0.72727275	1	1	672	tags=16%, list=6%, signal=17%
NIKOLSKY_BREAST_CANCER_16P13_AMPLICON	NIKOLSKY_BREAST_CANCER_16P13_AMPLICON		57	0.2260877	0.78878975	0.71153843	1	1	1174	tags=16%, list=10%, signal=18%
ZHOU_INFLAMMATORY_RESPONSE_FIMA_UP	ZHOU_INFLAMMATORY_RESPONSE_FIMA_UP		235	0.22240764	0.78782606	0.85714287	1	1	1200	tags=18%, list=11%, signal=20%
SIG_CD40PATHWAYMAP	SIG_CD40PATHWAYMAP		23	0.26408425	0.78738445	0.7826087	1	1	1601	tags=30%, list=14%, signal=35%
OSWALD_HEMATOPOIETIC_STEM_CELL_IN_COLLAGEN_GEL_UP	OSWALD_HEMATOPOIETIC_STEM_CELL_IN_COLLAGEN_GEL_UP		124	0.22438347	0.7854079	0.71794873	1	1	1670	tags=25%, list=15%, signal=29%
OSWALD_HEMATOPOIETIC_STEM_CELL_IN_COLLAGEN_GEL_DN	OSWALD_HEMATOPOIETIC_STEM_CELL_IN_COLLAGEN_GEL_DN		124	0.22438347	0.7854079	0.71794873	1	1	1670	tags=25%, list=15%, signal=29%
KEGG_DNA_REPLICATION	KEGG_DNA_REPLICATION		26	0.32793128	0.78512895	0.6603774	1	1	3260	tags=46%, list=29%, signal=65%
ELVIDGE_HIF1A_TARGETS_DN	ELVIDGE_HIF1A_TARGETS_DN		58	0.27612835	0.7842894	0.7777778	1	1	1013	tags=22%, list=9%, signal=25%
CHIANG_LIVER_CANCER_SUBCLASS_INTERFERON_DN	CHIANG_LIVER_CANCER_SUBCLASS_INTERFERON_DN		19	0.29684997	0.78424203	0.7826087	1	1	1121	tags=21%, list=10%, signal=23%
TURASHVILI_BREAST_LOBULAR_CARCINOMA_VS_DUCTAL_NORMAL_UP	TURASHVILI_BREAST_LOBULAR_CARCINOMA_VS_DUCTAL_NORMAL_UP		37	0.34793624	0.7833525	0.6136364	1	1	1700	tags=35%, list=15%, signal=41%
LOCKWOOD_AMPLIFIED_IN_LUNG_CANCER	LOCKWOOD_AMPLIFIED_IN_LUNG_CANCER		117	0.16444068	0.7828646	0.7	1	1	2731	tags=28%, list=24%, signal=37%
RUTELLA_RESPONSE_TO_CSF2RB_AND_IL4_UP	RUTELLA_RESPONSE_TO_CSF2RB_AND_IL4_UP		209	0.22095644	0.78261524	0.70454544	1	1	1515	tags=20%, list=14%, signal=22%
TIEN_INTESTINE_PROBIOTICS_2HR_DN	TIEN_INTESTINE_PROBIOTICS_2HR_DN		42	0.24093537	0.7818439	0.77272725	1	1	2450	tags=31%, list=22%, signal=39%
CHEN_HOXA5_TARGETS_9HR_UP	CHEN_HOXA5_TARGETS_9HR_UP		113	0.21652894	0.7814001	0.71153843	1	1	1323	tags=19%, list=12%, signal=21%
YAGI_AML_SURVIVAL	YAGI_AML_SURVIVAL		80	0.20817176	0.7809471	0.81395346	1	1	1794	tags=23%, list=16%, signal=27%
BYSTRYKH_HEMATOPOIESIS_STEM_CELL_AND_BRAIN_QTL_TRANS	BYSTRYKH_HEMATOPOIESIS_STEM_CELL_AND_BRAIN_QTL_TRANS		138	0.1808122	0.77751195	0.84090906	1	1	841	tags=11%, list=8%, signal=12%
REACTOME_AXON_GUIDANCE	REACTOME_AXON_GUIDANCE		109	0.23864514	0.7771771	0.7777778	1	1	1424	tags=23%, list=13%, signal=26%
FRIDMAN_IMMORTALIZATION_DN	FRIDMAN_IMMORTALIZATION_DN		21	0.31581765	0.7767394	0.75609756	1	1	834	tags=24%, list=7%, signal=26%
BLUM_RESPONSE_TO_SALIRASIB_DN	BLUM_RESPONSE_TO_SALIRASIB_DN		253	0.21974625	0.7755739	0.6122449	1	1	2700	tags=34%, list=24%, signal=43%
BREDEMEYER_RAG_SIGNALING_NOT_VIA_ATM_DN	BREDEMEYER_RAG_SIGNALING_NOT_VIA_ATM_DN		42	0.25054315	0.77500117	0.75	1	1	1276	tags=24%, list=11%, signal=27%
MODY_HIPPOCAMPUS_PRENATAL	MODY_HIPPOCAMPUS_PRENATAL		21	0.25247175	0.77437234	0.71428573	1	1	3637	tags=48%, list=32%, signal=70%
PEPPER_CHRONIC_LYMPHOCYTIC_LEUKEMIA_UP	PEPPER_CHRONIC_LYMPHOCYTIC_LEUKEMIA_UP		15	0.3090517	0.7738798	0.76086956	1	1	1657	tags=33%, list=15%, signal=39%
NOJIMA_SFRP2_TARGETS_UP	NOJIMA_SFRP2_TARGETS_UP		18	0.30041394	0.7734913	0.7619048	1	1	834	tags=22%, list=7%, signal=24%
KAUFFMANN_DNA_REPAIR_GENES	KAUFFMANN_DNA_REPAIR_GENES		148	0.21687746	0.77320784	0.5964912	1	1	3122	tags=38%, list=28%, signal=52%
RUTELLA_RESPONSE_TO_HGF_UP	RUTELLA_RESPONSE_TO_HGF_UP		258	0.22304052	0.7729628	0.7380952	1	1	983	tags=15%, list=9%, signal=16%
LIAO_METASTASIS	LIAO_METASTASIS		282	0.1829637	0.772801	0.8695652	1	1	1677	tags=19%, list=15%, signal=22%
DAVICIONI_PAX_FOXO1_SIGNATURE_IN_ARMS_UP	DAVICIONI_PAX_FOXO1_SIGNATURE_IN_ARMS_UP		34	0.2729995	0.7721608	0.725	1	1	1630	tags=29%, list=15%, signal=34%
KOKKINAKIS_METHIONINE_DEPRIVATION_96HR_UP	KOKKINAKIS_METHIONINE_DEPRIVATION_96HR_UP		75	0.25732076	0.77212423	0.7894737	1	1	618	tags=13%, list=6%, signal=14%
CHIARADONNA_NEOPLASTIC_TRANSFORMATION_KRAS_DN	CHIARADONNA_NEOPLASTIC_TRANSFORMATION_KRAS_DN		120	0.2671362	0.7716889	0.6956522	1	1	1654	tags=25%, list=15%, signal=29%
AMIT_DELAYED_EARLY_GENES	AMIT_DELAYED_EARLY_GENES		15	0.32718801	0.7716405	0.78571427	1	1	1313	tags=27%, list=12%, signal=30%
KORKOLA_TERATOMA	KORKOLA_TERATOMA		22	0.29681647	0.7716246	0.8148148	1	1	1028	tags=23%, list=9%, signal=25%
DACOSTA_UV_RESPONSE_VIA_ERCC3_DN	DACOSTA_UV_RESPONSE_VIA_ERCC3_DN		438	0.19539592	0.7715619	0.67391306	1	1	1605	tags=18%, list=14%, signal=20%
KYNG_DNA_DAMAGE_UP	KYNG_DNA_DAMAGE_UP		66	0.23409985	0.77135843	0.7692308	1	1	1539	tags=21%, list=14%, signal=24%
TIEN_INTESTINE_PROBIOTICS_6HR_UP	TIEN_INTESTINE_PROBIOTICS_6HR_UP		28	0.22931607	0.77108175	0.73214287	1	1	3955	tags=43%, list=35%, signal=66%
REACTOME_G_PROTEIN_BETA_GAMMA_SIGNALLING	REACTOME_G_PROTEIN_BETA_GAMMA_SIGNALLING		19	0.2822071	0.77041614	0.75	1	1	2013	tags=32%, list=18%, signal=38%
ST_PHOSPHOINOSITIDE_3_KINASE_PATHWAY	ST_PHOSPHOINOSITIDE_3_KINASE_PATHWAY		24	0.24711531	0.76978636	0.76086956	1	1	1750	tags=21%, list=16%, signal=25%
GINESTIER_BREAST_CANCER_20Q13_AMPLIFICATION_UP	GINESTIER_BREAST_CANCER_20Q13_AMPLIFICATION_UP		49	0.1931851	0.7697003	0.8039216	1	1	1750	tags=20%, list=16%, signal=24%
RUTELLA_RESPONSE_TO_HGF_VS_CSF2RB_AND_IL4_DN	RUTELLA_RESPONSE_TO_HGF_VS_CSF2RB_AND_IL4_DN		151	0.21852098	0.7696136	0.7659575	1	1	1515	tags=20%, list=14%, signal=23%
ZHANG_TARGETS_OF_EWSR1_FLI1_FUSION	ZHANG_TARGETS_OF_EWSR1_FLI1_FUSION		57	0.24237324	0.7687389	0.8974359	1	1	1789	tags=32%, list=16%, signal=37%
SCIAN_INVERSED_TARGETS_OF_TP53_AND_TP73_DN	SCIAN_INVERSED_TARGETS_OF_TP53_AND_TP73_DN		20	0.29133207	0.76771414	0.73333335	1	1	2666	tags=35%, list=24%, signal=46%
CHARAFE_BREAST_CANCER_LUMINAL_VS_MESENCHYMAL_DN	CHARAFE_BREAST_CANCER_LUMINAL_VS_MESENCHYMAL_DN		258	0.26212177	0.7675597	0.74418604	1	1	1809	tags=26%, list=16%, signal=30%
CHEN_HOXA5_TARGETS_9HR_DN	CHEN_HOXA5_TARGETS_9HR_DN		29	0.25224817	0.7674989	0.74	1	1	2197	tags=31%, list=20%, signal=39%
ONDER_CDH1_TARGETS_2_DN	ONDER_CDH1_TARGETS_2_DN		264	0.26087958	0.7652078	0.84444445	1	1	1692	tags=28%, list=15%, signal=33%
MONNIER_POSTRADIATION_TUMOR_ESCAPE_DN	MONNIER_POSTRADIATION_TUMOR_ESCAPE_DN		228	0.21059467	0.76446146	0.84444445	1	1	1489	tags=20%, list=13%, signal=22%
ENK_UV_RESPONSE_EPIDERMIS_DN	ENK_UV_RESPONSE_EPIDERMIS_DN		350	0.20650847	0.76390564	0.8181818	1	1	1424	tags=17%, list=13%, signal=19%
ZHAN_MULTIPLE_MYELOMA_MF_UP	ZHAN_MULTIPLE_MYELOMA_MF_UP		29	0.2666929	0.76341546	0.8076923	1	1	1055	tags=24%, list=9%, signal=27%
REACTOME_METABOLISM_OF_MRNA	REACTOME_METABOLISM_OF_MRNA		27	0.24343465	0.7630988	0.7037037	1	1	1580	tags=22%, list=14%, signal=26%
DAVICIONI_MOLECULAR_ARMS_VS_ERMS_UP	DAVICIONI_MOLECULAR_ARMS_VS_ERMS_UP		184	0.1790549	0.76292735	0.9245283	1	1	1759	tags=21%, list=16%, signal=24%
REACTOME_HIV_LIFE_CYCLE	REACTOME_HIV_LIFE_CYCLE		75	0.21354128	0.7615744	0.6458333	1	1	2570	tags=29%, list=23%, signal=38%
SHIPP_DLBCL_CURED_VS_FATAL_DN	SHIPP_DLBCL_CURED_VS_FATAL_DN		26	0.23510572	0.76137185	0.85	1	1	792	tags=19%, list=7%, signal=21%
SHEPARD_BMYB_MORPHOLINO_DN	SHEPARD_BMYB_MORPHOLINO_DN		115	0.22075538	0.7602701	0.9583333	1	1	1636	tags=25%, list=15%, signal=29%
RODWELL_AGING_KIDNEY_NO_BLOOD_UP	RODWELL_AGING_KIDNEY_NO_BLOOD_UP		104	0.26535526	0.7602507	0.6744186	1	1	1077	tags=19%, list=10%, signal=21%
DAZARD_RESPONSE_TO_UV_SCC_DN	DAZARD_RESPONSE_TO_UV_SCC_DN		59	0.21700922	0.75998807	0.6511628	1	1	1854	tags=24%, list=17%, signal=28%
NAKAYAMA_SOFT_TISSUE_TUMORS_PCA2_UP	NAKAYAMA_SOFT_TISSUE_TUMORS_PCA2_UP		59	0.26516715	0.75940835	0.72727275	1	1	1433	tags=25%, list=13%, signal=29%
SCHLOSSER_SERUM_RESPONSE_UP	SCHLOSSER_SERUM_RESPONSE_UP		77	0.18965137	0.7589496	0.8333333	1	1	1496	tags=17%, list=13%, signal=19%
GERY_CEBP_TARGETS	GERY_CEBP_TARGETS		94	0.2571178	0.7588812	0.8333333	1	1	1883	tags=32%, list=17%, signal=38%
CHARAFE_BREAST_CANCER_LUMINAL_VS_BASAL_DN	CHARAFE_BREAST_CANCER_LUMINAL_VS_BASAL_DN		258	0.24071021	0.75860703	0.73333335	1	1	2017	tags=28%, list=18%, signal=33%
ST_ERK1_ERK2_MAPK_PATHWAY	ST_ERK1_ERK2_MAPK_PATHWAY		18	0.24894486	0.7577435	0.7735849	1	1	531	tags=11%, list=5%, signal=12%
ALONSO_METASTASIS_UP	ALONSO_METASTASIS_UP		118	0.19816662	0.75648034	0.74418604	1	1	1794	tags=19%, list=16%, signal=23%
REACTOME_REGULATION_OF_INSULIN_SECRETION_BY_GLUCAGON_LIKE_PEPTIDE_1	REACTOME_REGULATION_OF_INSULIN_SECRETION_BY_GLUCAGON_LIKE_PEPTIDE_1		40	0.25017878	0.7564102	0.8372093	1	1	1159	tags=23%, list=10%, signal=25%
SPIELMAN_LYMPHOBLAST_EUROPEAN_VS_ASIAN_UP	SPIELMAN_LYMPHOBLAST_EUROPEAN_VS_ASIAN_UP		324	0.15383893	0.7538381	0.7592593	1	1	3107	tags=32%, list=28%, signal=43%
DITTMER_PTHLH_TARGETS_UP	DITTMER_PTHLH_TARGETS_UP		84	0.20482199	0.75358063	0.7291667	1	1	2174	tags=27%, list=19%, signal=34%
WANG_CISPLATIN_RESPONSE_AND_XPC_DN	WANG_CISPLATIN_RESPONSE_AND_XPC_DN		87	0.20039155	0.7531178	0.7777778	1	1	2249	tags=30%, list=20%, signal=37%
KYNG_DNA_DAMAGE_DN	KYNG_DNA_DAMAGE_DN		68	0.23113541	0.75274754	0.88095236	1	1	1962	tags=29%, list=18%, signal=35%
REACTOME_INTEGRIN_CELL_SURFACE_INTERACTIONS	REACTOME_INTEGRIN_CELL_SURFACE_INTERACTIONS		53	0.27124032	0.75078815	0.74418604	1	1	1224	tags=23%, list=11%, signal=25%
WILLIAMS_ESR1_TARGETS_UP	WILLIAMS_ESR1_TARGETS_UP		15	0.2911378	0.7506894	0.84444445	1	1	749	tags=20%, list=7%, signal=21%
LINDGREN_BLADDER_CANCER_CLUSTER_1_DN	LINDGREN_BLADDER_CANCER_CLUSTER_1_DN		238	0.21069399	0.7502596	0.7948718	1	1	1670	tags=20%, list=15%, signal=23%
BOYAULT_LIVER_CANCER_SUBCLASS_G5_DN	BOYAULT_LIVER_CANCER_SUBCLASS_G5_DN		15	0.36014244	0.74926	0.7209302	1	1	1141	tags=27%, list=10%, signal=30%
ENK_UV_RESPONSE_EPIDERMIS_UP	ENK_UV_RESPONSE_EPIDERMIS_UP		193	0.1849653	0.7489094	0.8780488	1	1	2505	tags=26%, list=22%, signal=33%
HOOI_ST7_TARGETS_DN	HOOI_ST7_TARGETS_DN		51	0.23279867	0.7460533	0.9411765	1	1	1240	tags=20%, list=11%, signal=22%
LIANG_HEMATOPOIESIS_STEM_CELL_NUMBER_SMALL_VS_HUGE_UP	LIANG_HEMATOPOIESIS_STEM_CELL_NUMBER_SMALL_VS_HUGE_UP		27	0.2404628	0.74510515	0.88461536	1	1	960	tags=19%, list=9%, signal=20%
BYSTRYKH_HEMATOPOIESIS_STEM_CELL_AND_BRAIN_QTL_CIS	BYSTRYKH_HEMATOPOIESIS_STEM_CELL_AND_BRAIN_QTL_CIS		43	0.21183483	0.7442388	0.8863636	1	1	2332	tags=33%, list=21%, signal=41%
KANG_DOXORUBICIN_RESISTANCE_UP	KANG_DOXORUBICIN_RESISTANCE_UP		32	0.32628155	0.7434539	0.75510204	1	1	1605	tags=25%, list=14%, signal=29%
NAKAMURA_CANCER_MICROENVIRONMENT_DN	NAKAMURA_CANCER_MICROENVIRONMENT_DN		33	0.26634926	0.7433464	0.66	1	1	2952	tags=42%, list=26%, signal=57%
TIEN_INTESTINE_PROBIOTICS_24HR_UP	TIEN_INTESTINE_PROBIOTICS_24HR_UP		343	0.18572916	0.74262416	0.7647059	1	1	3321	tags=36%, list=30%, signal=50%
MANALO_HYPOXIA_DN	MANALO_HYPOXIA_DN		173	0.23330443	0.74171704	0.7446808	1	1	2944	tags=36%, list=26%, signal=48%
DASU_IL6_SIGNALING_UP	DASU_IL6_SIGNALING_UP		35	0.27331427	0.74122846	0.76	1	1	291	tags=14%, list=3%, signal=15%
CHESLER_BRAIN_QTL_CIS	CHESLER_BRAIN_QTL_CIS		56	0.22724876	0.7404814	0.9302326	1	1	2858	tags=43%, list=26%, signal=57%
REACTOME_DNA_REPAIR	REACTOME_DNA_REPAIR		78	0.22601548	0.7398706	0.6938776	1	1	2773	tags=36%, list=25%, signal=47%
FONTAINE_FOLLICULAR_THYROID_ADENOMA_DN	FONTAINE_FOLLICULAR_THYROID_ADENOMA_DN		39	0.25751728	0.7393302	0.825	1	1	1675	tags=31%, list=15%, signal=36%
KEGG_GLUTATHIONE_METABOLISM	KEGG_GLUTATHIONE_METABOLISM		34	0.23908353	0.73698497	0.9019608	1	1	84	tags=6%, list=1%, signal=6%
WEIGEL_OXIDATIVE_STRESS_BY_TBH_AND_H2O2	WEIGEL_OXIDATIVE_STRESS_BY_TBH_AND_H2O2		24	0.26185635	0.7367463	0.8	1	1	969	tags=17%, list=9%, signal=18%
MCBRYAN_PUBERTAL_BREAST_4_5WK_UP	MCBRYAN_PUBERTAL_BREAST_4_5WK_UP		189	0.26712385	0.7353212	0.8113208	1	1	1671	tags=33%, list=15%, signal=38%
YAO_TEMPORAL_RESPONSE_TO_PROGESTERONE_CLUSTER_17	YAO_TEMPORAL_RESPONSE_TO_PROGESTERONE_CLUSTER_17		143	0.1622685	0.7347511	0.7407407	1	1	3306	tags=36%, list=30%, signal=51%
KEGG_FRUCTOSE_AND_MANNOSE_METABOLISM	KEGG_FRUCTOSE_AND_MANNOSE_METABOLISM		23	0.23941498	0.7337803	0.8039216	1	1	1008	tags=17%, list=9%, signal=19%
DITTMER_PTHLH_TARGETS_DN	DITTMER_PTHLH_TARGETS_DN		50	0.20630254	0.7335702	0.80487806	1	1	2281	tags=26%, list=20%, signal=33%
BOYAULT_LIVER_CANCER_SUBCLASS_G12_UP	BOYAULT_LIVER_CANCER_SUBCLASS_G12_UP		24	0.22982062	0.7293697	0.7916667	1	1	360	tags=8%, list=3%, signal=9%
PROVENZANI_METASTASIS_UP	PROVENZANI_METASTASIS_UP		116	0.18058977	0.7289645	0.8333333	1	1	968	tags=13%, list=9%, signal=14%
SENESE_HDAC2_TARGETS_UP	SENESE_HDAC2_TARGETS_UP		66	0.23895624	0.72863793	0.8333333	1	1	1224	tags=24%, list=11%, signal=27%
WAMUNYOKOLI_OVARIAN_CANCER_LMP_UP	WAMUNYOKOLI_OVARIAN_CANCER_LMP_UP		154	0.20675929	0.72858584	0.7692308	1	1	1772	tags=22%, list=16%, signal=26%
KAYO_CALORIE_RESTRICTION_MUSCLE_UP	KAYO_CALORIE_RESTRICTION_MUSCLE_UP		42	0.26731232	0.7283808	0.84615386	1	1	660	tags=14%, list=6%, signal=15%
GARY_CD5_TARGETS_DN	GARY_CD5_TARGETS_DN		254	0.19636326	0.7283285	0.7916667	1	1	2984	tags=35%, list=27%, signal=47%
LEE_RECENT_THYMIC_EMIGRANT	LEE_RECENT_THYMIC_EMIGRANT		65	0.20275064	0.7281153	0.875	1	1	2369	tags=32%, list=21%, signal=41%
SENESE_HDAC2_TARGETS_DN	SENESE_HDAC2_TARGETS_DN		74	0.26689014	0.725848	0.80851066	1	1	552	tags=15%, list=5%, signal=16%
LY_AGING_OLD_DN	LY_AGING_OLD_DN		31	0.28577015	0.725294	0.6458333	1	1	3422	tags=58%, list=31%, signal=83%
CHIBA_RESPONSE_TO_TSA	CHIBA_RESPONSE_TO_TSA		31	0.1955671	0.7245289	0.78846157	1	1	2003	tags=26%, list=18%, signal=31%
BROWNE_HCMV_INFECTION_10HR_UP	BROWNE_HCMV_INFECTION_10HR_UP		59	0.19692253	0.7237965	0.95238096	1	1	1217	tags=17%, list=11%, signal=19%
VALK_AML_CLUSTER_5	VALK_AML_CLUSTER_5		16	0.29239324	0.7221356	0.8292683	1	1	1511	tags=25%, list=13%, signal=29%
HAN_SATB1_TARGETS_DN	HAN_SATB1_TARGETS_DN		199	0.1878919	0.7214291	0.9574468	1	1	2254	tags=28%, list=20%, signal=35%
WANG_BARRETTS_ESOPHAGUS_DN	WANG_BARRETTS_ESOPHAGUS_DN		22	0.30399263	0.7196255	0.8918919	1	1	2205	tags=36%, list=20%, signal=45%
BIOCARTA_AT1R_PATHWAY	BIOCARTA_AT1R_PATHWAY		20	0.26522583	0.7194062	0.6744186	1	1	2649	tags=40%, list=24%, signal=52%
NIKOLSKY_BREAST_CANCER_17Q11_Q21_AMPLICON	NIKOLSKY_BREAST_CANCER_17Q11_Q21_AMPLICON		53	0.21033038	0.71805716	0.8604651	1	1	1092	tags=15%, list=10%, signal=17%
REACTOME_G_BETA_GAMMA_SIGNALLING_THROUGH_PLC_BETA	REACTOME_G_BETA_GAMMA_SIGNALLING_THROUGH_PLC_BETA		15	0.27427307	0.7179972	0.85	1	1	2013	tags=27%, list=18%, signal=32%
TURASHVILI_BREAST_NORMAL_DUCTAL_VS_LOBULAR_UP	TURASHVILI_BREAST_NORMAL_DUCTAL_VS_LOBULAR_UP		28	0.24482125	0.71681434	0.8979592	1	1	1086	tags=18%, list=10%, signal=20%
BIOCARTA_MCM_PATHWAY	BIOCARTA_MCM_PATHWAY		16	0.33231974	0.71634495	0.7169811	1	1	7481	tags=100%, list=67%, signal=301%
HUANG_FOXA2_TARGETS_UP	HUANG_FOXA2_TARGETS_UP		26	0.2569821	0.71621406	0.88461536	1	1	202	tags=12%, list=2%, signal=12%
CHIARADONNA_NEOPLASTIC_TRANSFORMATION_KRAS_CDC25_DN	CHIARADONNA_NEOPLASTIC_TRANSFORMATION_KRAS_CDC25_DN		39	0.3146307	0.7151918	0.79545456	1	1	984	tags=21%, list=9%, signal=22%
REACTOME_ADP_SIGNALLING_THROUGH_P2Y_PURINOCEPTOR_1	REACTOME_ADP_SIGNALLING_THROUGH_P2Y_PURINOCEPTOR_1		18	0.26751372	0.71378034	0.81395346	1	1	2013	tags=33%, list=18%, signal=41%
GU_PDEF_TARGETS_UP	GU_PDEF_TARGETS_UP		47	0.29658616	0.71221787	0.775	1	1	834	tags=21%, list=7%, signal=23%
STEIN_ESRRA_TARGETS_UP	STEIN_ESRRA_TARGETS_UP		233	0.16908683	0.7119171	0.8039216	1	1	1312	tags=14%, list=12%, signal=15%
VART_KSHV_INFECTION_ANGIOGENIC_MARKERS_DN	VART_KSHV_INFECTION_ANGIOGENIC_MARKERS_DN		92	0.23406465	0.7111351	0.9047619	1	1	894	tags=17%, list=8%, signal=19%
LANDIS_ERBB2_BREAST_TUMORS_65_UP	LANDIS_ERBB2_BREAST_TUMORS_65_UP		19	0.30965215	0.71086174	0.84615386	1	1	1411	tags=37%, list=13%, signal=42%
KEGG_BASE_EXCISION_REPAIR	KEGG_BASE_EXCISION_REPAIR		21	0.24859014	0.71057457	0.7	1	1	2687	tags=43%, list=24%, signal=56%
KRIGE_RESPONSE_TO_TOSEDOSTAT_6HR_UP	KRIGE_RESPONSE_TO_TOSEDOSTAT_6HR_UP		431	0.17460659	0.70815235	0.875	1	1	1861	tags=21%, list=17%, signal=24%
WILLIAMS_ESR2_TARGETS_UP	WILLIAMS_ESR2_TARGETS_UP		15	0.2570271	0.70736444	0.82758623	1	1	1125	tags=20%, list=10%, signal=22%
VALK_AML_CLUSTER_13	VALK_AML_CLUSTER_13		16	0.29268733	0.7059026	0.78571427	1	1	1424	tags=25%, list=13%, signal=29%
DACOSTA_UV_RESPONSE_VIA_ERCC3_COMMON_DN	DACOSTA_UV_RESPONSE_VIA_ERCC3_COMMON_DN		220	0.19486676	0.7054202	0.9285714	1	1	1971	tags=22%, list=18%, signal=26%
TOYOTA_TARGETS_OF_MIR34B_AND_MIR34C	TOYOTA_TARGETS_OF_MIR34B_AND_MIR34C		195	0.18816517	0.7038378	0.76	1	1	2603	tags=27%, list=23%, signal=34%
HUANG_FOXA2_TARGETS_DN	HUANG_FOXA2_TARGETS_DN		24	0.30700237	0.70275426	0.84090906	1	1	801	tags=29%, list=7%, signal=31%
STEIN_ESRRA_TARGETS_RESPONSIVE_TO_ESTROGEN_DN	STEIN_ESRRA_TARGETS_RESPONSIVE_TO_ESTROGEN_DN		24	0.27889663	0.70235217	0.7619048	1	1	1997	tags=29%, list=18%, signal=35%
REACTOME_THROMBOXANE_SIGNALLING_THROUGH_TP_RECEPTOR	REACTOME_THROMBOXANE_SIGNALLING_THROUGH_TP_RECEPTOR		17	0.2469223	0.7020734	0.8666667	1	1	2013	tags=29%, list=18%, signal=36%
SHAFFER_IRF4_MULTIPLE_MYELOMA_PROGRAM	SHAFFER_IRF4_MULTIPLE_MYELOMA_PROGRAM		25	0.25500807	0.7016017	0.85365856	1	1	782	tags=16%, list=7%, signal=17%
OUYANG_PROSTATE_CANCER_PROGRESSION_DN	OUYANG_PROSTATE_CANCER_PROGRESSION_DN		15	0.26389262	0.7012403	0.8918919	1	1	1699	tags=33%, list=15%, signal=39%
HELLER_SILENCED_BY_METHYLATION_UP	HELLER_SILENCED_BY_METHYLATION_UP		158	0.23038287	0.7006099	0.94871795	1	1	916	tags=16%, list=8%, signal=18%
GOLDRATH_ANTIGEN_RESPONSE	GOLDRATH_ANTIGEN_RESPONSE		270	0.20887391	0.7004262	0.90697676	1	1	1675	tags=23%, list=15%, signal=26%
KEGG_CELL_CYCLE	KEGG_CELL_CYCLE		83	0.21795963	0.7003604	0.7924528	1	1	1783	tags=20%, list=16%, signal=24%
CROMER_METASTASIS_UP	CROMER_METASTASIS_UP		36	0.21255456	0.70024955	0.83928573	1	1	311	tags=6%, list=3%, signal=6%
REACTOME_RNA_POLYMERASE_I_CHAIN_ELONGATION	REACTOME_RNA_POLYMERASE_I_CHAIN_ELONGATION		18	0.22486523	0.6998853	0.79310346	1	1	3617	tags=56%, list=32%, signal=82%
CAIRO_HEPATOBLASTOMA_CLASSES_UP	CAIRO_HEPATOBLASTOMA_CLASSES_UP		371	0.18507543	0.69916326	0.72	1	1	2644	tags=27%, list=24%, signal=34%
VECCHI_GASTRIC_CANCER_ADVANCED_VS_EARLY_UP	VECCHI_GASTRIC_CANCER_ADVANCED_VS_EARLY_UP		105	0.27175793	0.69914556	0.8181818	1	1	1542	tags=30%, list=14%, signal=34%
ENK_UV_RESPONSE_KERATINOCYTE_DN	ENK_UV_RESPONSE_KERATINOCYTE_DN		307	0.17228766	0.698773	0.78	1	1	1741	tags=19%, list=16%, signal=21%
ENGELMANN_CANCER_PROGENITORS_DN	ENGELMANN_CANCER_PROGENITORS_DN		34	0.24041021	0.69862235	0.9285714	1	1	1511	tags=29%, list=13%, signal=34%
LANDIS_BREAST_CANCER_PROGRESSION_UP	LANDIS_BREAST_CANCER_PROGRESSION_UP		42	0.31085515	0.6980383	0.7962963	1	1	2023	tags=31%, list=18%, signal=38%
KRIGE_RESPONSE_TO_TOSEDOSTAT_24HR_UP	KRIGE_RESPONSE_TO_TOSEDOSTAT_24HR_UP		349	0.18482235	0.69792503	0.9166667	1	1	1797	tags=21%, list=16%, signal=24%
SOTIRIOU_BREAST_CANCER_GRADE_1_VS_3_UP	SOTIRIOU_BREAST_CANCER_GRADE_1_VS_3_UP		88	0.27504775	0.6970955	0.74	1	1	2873	tags=43%, list=26%, signal=58%
KEGG_PENTOSE_PHOSPHATE_PATHWAY	KEGG_PENTOSE_PHOSPHATE_PATHWAY		19	0.23697361	0.69660383	0.8958333	1	1	1008	tags=16%, list=9%, signal=17%
DEBIASI_APOPTOSIS_BY_REOVIRUS_INFECTION_DN	DEBIASI_APOPTOSIS_BY_REOVIRUS_INFECTION_DN		151	0.18775415	0.69539607	0.9285714	1	1	1802	tags=23%, list=16%, signal=26%
GRABARCZYK_BCL11B_TARGETS_DN	GRABARCZYK_BCL11B_TARGETS_DN		30	0.23035559	0.69423974	0.8780488	1	1	780	tags=17%, list=7%, signal=18%
GAJATE_RESPONSE_TO_TRABECTEDIN_UP	GAJATE_RESPONSE_TO_TRABECTEDIN_UP		35	0.24535784	0.6941349	0.92156863	1	1	202	tags=11%, list=2%, signal=12%
REACTOME_RNA_POLYMERASE_I_PROMOTER_CLEARANCE	REACTOME_RNA_POLYMERASE_I_PROMOTER_CLEARANCE		24	0.20593703	0.69392395	0.7818182	1	1	3617	tags=50%, list=32%, signal=74%
KEGG_OOCYTE_MEIOSIS	KEGG_OOCYTE_MEIOSIS		74	0.19190657	0.6934616	0.8333333	1	1	1827	tags=23%, list=16%, signal=27%
VANTVEER_BREAST_CANCER_POOR_PROGNOSIS	VANTVEER_BREAST_CANCER_POOR_PROGNOSIS		26	0.24507257	0.69315666	0.8333333	1	1	564	tags=12%, list=5%, signal=12%
KEGG_PATHOGENIC_ESCHERICHIA_COLI_INFECTION	KEGG_PATHOGENIC_ESCHERICHIA_COLI_INFECTION		37	0.21620815	0.69245046	0.8125	1	1	2925	tags=46%, list=26%, signal=62%
DAVICIONI_TARGETS_OF_PAX_FOXO1_FUSIONS_UP	DAVICIONI_TARGETS_OF_PAX_FOXO1_FUSIONS_UP		156	0.22321168	0.69124407	0.8372093	1	1	1675	tags=26%, list=15%, signal=30%
JIANG_HYPOXIA_CANCER	JIANG_HYPOXIA_CANCER		42	0.16644683	0.6911499	0.92156863	1	1	2255	tags=24%, list=20%, signal=30%
ONKEN_UVEAL_MELANOMA_UP	ONKEN_UVEAL_MELANOMA_UP		449	0.17268786	0.6894981	0.8604651	1	1	2498	tags=26%, list=22%, signal=32%
SASSON_RESPONSE_TO_FORSKOLIN_DN	SASSON_RESPONSE_TO_FORSKOLIN_DN		46	0.21958718	0.6878842	0.8666667	1	1	2764	tags=35%, list=25%, signal=46%
SMID_BREAST_CANCER_ERBB2_UP	SMID_BREAST_CANCER_ERBB2_UP		86	0.22114138	0.6871587	0.9148936	1	1	1770	tags=23%, list=16%, signal=27%
BIOCARTA_GSK3_PATHWAY	BIOCARTA_GSK3_PATHWAY		16	0.24523947	0.68709123	0.84782606	1	1	422	tags=13%, list=4%, signal=13%
LIANG_HEMATOPOIESIS_STEM_CELL_NUMBER_LARGE_VS_TINY_UP	LIANG_HEMATOPOIESIS_STEM_CELL_NUMBER_LARGE_VS_TINY_UP		36	0.24826242	0.68528444	0.9117647	1	1	314	tags=11%, list=3%, signal=11%
WOTTON_RUNX_TARGETS_DN	WOTTON_RUNX_TARGETS_DN		19	0.26544625	0.6849192	0.9736842	1	1	1489	tags=32%, list=13%, signal=36%
BIDUS_METASTASIS_UP	BIDUS_METASTASIS_UP		107	0.20952763	0.6847422	0.68	1	1	2981	tags=33%, list=27%, signal=44%
REACTOME_RNA_POLYMERASE_I_III_AND_MITOCHONDRIAL_TRANSCRIPTION	REACTOME_RNA_POLYMERASE_I_III_AND_MITOCHONDRIAL_TRANSCRIPTION		47	0.18121116	0.6845925	0.75	1	1	2574	tags=32%, list=23%, signal=41%
SATO_SILENCED_BY_DEACETYLATION_IN_PANCREATIC_CANCER	SATO_SILENCED_BY_DEACETYLATION_IN_PANCREATIC_CANCER		28	0.2369089	0.6841962	0.93333334	1	1	2053	tags=32%, list=18%, signal=39%
KAAB_FAILED_HEART_ATRIUM_DN	KAAB_FAILED_HEART_ATRIUM_DN		96	0.17085068	0.6837909	0.81395346	1	1	3461	tags=46%, list=31%, signal=66%
REACTOME_GAP_JUNCTION_TRAFFICKING	REACTOME_GAP_JUNCTION_TRAFFICKING		19	0.27792016	0.6834123	0.9019608	1	1	588	tags=16%, list=5%, signal=17%
AKL_HTLV1_INFECTION_UP	AKL_HTLV1_INFECTION_UP		21	0.22761744	0.6831	0.8490566	1	1	1675	tags=29%, list=15%, signal=34%
WANG_CLIM2_TARGETS_DN	WANG_CLIM2_TARGETS_DN		102	0.1723061	0.6807356	0.9	1	1	1865	tags=19%, list=17%, signal=22%
MCCLUNG_DELTA_FOSB_TARGETS_8WK	MCCLUNG_DELTA_FOSB_TARGETS_8WK		33	0.2179635	0.6803543	0.8979592	1	1	2566	tags=36%, list=23%, signal=47%
PROVENZANI_METASTASIS_DN	PROVENZANI_METASTASIS_DN		94	0.19196118	0.6803079	0.8863636	1	1	2164	tags=24%, list=19%, signal=30%
CROONQUIST_NRAS_VS_STROMAL_STIMULATION_UP	CROONQUIST_NRAS_VS_STROMAL_STIMULATION_UP		20	0.27430147	0.68015045	0.78723407	1	1	581	tags=15%, list=5%, signal=16%
SMITH_TERT_TARGETS_UP	SMITH_TERT_TARGETS_UP		85	0.18626209	0.6800742	0.8974359	1	1	1232	tags=14%, list=11%, signal=16%
ONDER_CDH1_TARGETS_2_UP	ONDER_CDH1_TARGETS_2_UP		159	0.25154388	0.6780038	0.8863636	1	1	834	tags=17%, list=7%, signal=18%
MITSIADES_RESPONSE_TO_APLIDIN_DN	MITSIADES_RESPONSE_TO_APLIDIN_DN		128	0.21122664	0.6772297	0.74509805	1	1	2085	tags=24%, list=19%, signal=29%
BENPORATH_ES_2	BENPORATH_ES_2		22	0.24482495	0.6770519	0.89361703	1	1	534	tags=14%, list=5%, signal=14%
JAEGER_METASTASIS_DN	JAEGER_METASTASIS_DN		145	0.26563695	0.6764783	0.8913044	1	1	1731	tags=28%, list=15%, signal=33%
FUJII_YBX1_TARGETS_DN	FUJII_YBX1_TARGETS_DN		94	0.22521588	0.67647505	0.72	1	1	1636	tags=22%, list=15%, signal=26%
RHEIN_ALL_GLUCOCORTICOID_THERAPY_DN	RHEIN_ALL_GLUCOCORTICOID_THERAPY_DN		261	0.17141625	0.67585135	0.76363635	1	1	2543	tags=26%, list=23%, signal=33%
CREIGHTON_ENDOCRINE_THERAPY_RESISTANCE_3	CREIGHTON_ENDOCRINE_THERAPY_RESISTANCE_3		341	0.1685644	0.6752673	0.9782609	1	1	1797	tags=21%, list=16%, signal=24%
SEKI_INFLAMMATORY_RESPONSE_LPS_UP	SEKI_INFLAMMATORY_RESPONSE_LPS_UP		52	0.27231184	0.6736487	0.81395346	1	1	1401	tags=25%, list=13%, signal=28%
SENESE_HDAC1_AND_HDAC2_TARGETS_DN	SENESE_HDAC1_AND_HDAC2_TARGETS_DN		124	0.22378843	0.6735056	0.9148936	1	1	552	tags=14%, list=5%, signal=14%
BLUM_RESPONSE_TO_SALIRASIB_UP	BLUM_RESPONSE_TO_SALIRASIB_UP		169	0.16178466	0.6724873	0.9	1	1	812	tags=8%, list=7%, signal=9%
CHESLER_BRAIN_HIGHEST_GENETIC_VARIANCE	CHESLER_BRAIN_HIGHEST_GENETIC_VARIANCE		27	0.22389711	0.672079	0.9318182	1	1	851	tags=15%, list=8%, signal=16%
MOOTHA_PGC	MOOTHA_PGC		263	0.13941836	0.6714311	0.9583333	1	1	2281	tags=23%, list=20%, signal=28%
LINDSTEDT_DENDRITIC_CELL_MATURATION_C	LINDSTEDT_DENDRITIC_CELL_MATURATION_C		39	0.21542114	0.6698503	0.9767442	1	1	543	tags=10%, list=5%, signal=11%
SASSON_RESPONSE_TO_GONADOTROPHINS_DN	SASSON_RESPONSE_TO_GONADOTROPHINS_DN		46	0.21303324	0.66698295	0.89361703	1	1	1530	tags=20%, list=14%, signal=23%
BIOCARTA_NKT_PATHWAY	BIOCARTA_NKT_PATHWAY		21	0.28214514	0.6658234	0.80487806	1	1	1233	tags=29%, list=11%, signal=32%
KEGG_HOMOLOGOUS_RECOMBINATION	KEGG_HOMOLOGOUS_RECOMBINATION		24	0.25496984	0.66575515	0.7592593	1	1	2485	tags=29%, list=22%, signal=37%
HALMOS_CEBPA_TARGETS_UP	HALMOS_CEBPA_TARGETS_UP		29	0.24579206	0.66515857	1	1	1	811	tags=17%, list=7%, signal=19%
TIEN_INTESTINE_PROBIOTICS_6HR_DN	TIEN_INTESTINE_PROBIOTICS_6HR_DN		107	0.1686415	0.6643856	0.9189189	1	1	2666	tags=25%, list=24%, signal=33%
NOJIMA_SFRP2_TARGETS_DN	NOJIMA_SFRP2_TARGETS_DN		15	0.30236217	0.66384447	0.85365856	1	1	543	tags=20%, list=5%, signal=21%
GRAHAM_CML_QUIESCENT_VS_NORMAL_DIVIDING_UP	GRAHAM_CML_QUIESCENT_VS_NORMAL_DIVIDING_UP		35	0.2559845	0.66253483	0.92105263	1	1	540	tags=17%, list=5%, signal=18%
YANG_BREAST_CANCER_ESR1_LASER_DN	YANG_BREAST_CANCER_ESR1_LASER_DN		24	0.22872536	0.66253245	0.9183673	1	1	908	tags=17%, list=8%, signal=18%
LEE_TARGETS_OF_PTCH1_AND_SUFU_DN	LEE_TARGETS_OF_PTCH1_AND_SUFU_DN		39	0.21743	0.66221935	0.9583333	1	1	1180	tags=18%, list=11%, signal=20%
NUYTTEN_EZH2_TARGETS_DN	NUYTTEN_EZH2_TARGETS_DN		496	0.15799227	0.6611411	0.92156863	1	1	2557	tags=28%, list=23%, signal=34%
FONTAINE_THYROID_TUMOR_UNCERTAIN_MALIGNANCY_UP	FONTAINE_THYROID_TUMOR_UNCERTAIN_MALIGNANCY_UP		18	0.24239069	0.66110367	0.92	1	1	2561	tags=44%, list=23%, signal=58%
WANG_ESOPHAGUS_CANCER_VS_NORMAL_DN	WANG_ESOPHAGUS_CANCER_VS_NORMAL_DN		57	0.19643837	0.66092724	1	1	1	2590	tags=33%, list=23%, signal=43%
LIN_MELANOMA_COPY_NUMBER_UP	LIN_MELANOMA_COPY_NUMBER_UP		41	0.20600624	0.66081876	0.8979592	1	1	803	tags=10%, list=7%, signal=10%
EBAUER_MYOGENIC_TARGETS_OF_PAX3_FOXO1_FUSION	EBAUER_MYOGENIC_TARGETS_OF_PAX3_FOXO1_FUSION		38	0.27730364	0.6606466	0.85	1	1	510	tags=18%, list=5%, signal=19%
FRASOR_RESPONSE_TO_ESTRADIOL_DN	FRASOR_RESPONSE_TO_ESTRADIOL_DN		40	0.21930327	0.66026056	0.9230769	1	1	483	tags=13%, list=4%, signal=13%
REACTOME_G_PROTEIN_ACTIVATION	REACTOME_G_PROTEIN_ACTIVATION		21	0.23190054	0.659696	0.8695652	1	1	2174	tags=29%, list=19%, signal=35%
LU_AGING_BRAIN_DN	LU_AGING_BRAIN_DN		155	0.20067993	0.65937024	0.9130435	1	1	1723	tags=25%, list=15%, signal=29%
KANNAN_TP53_TARGETS_UP	KANNAN_TP53_TARGETS_UP		27	0.22462247	0.6588922	0.85714287	1	1	326	tags=11%, list=3%, signal=11%
RIZ_ERYTHROID_DIFFERENTIATION_CCNE1	RIZ_ERYTHROID_DIFFERENTIATION_CCNE1		32	0.19024678	0.6583094	0.95454544	1	1	2802	tags=38%, list=25%, signal=50%
REACTOME_REV_MEDIATED_NUCLEAR_EXPORT_OF_HIV1_RNA	REACTOME_REV_MEDIATED_NUCLEAR_EXPORT_OF_HIV1_RNA		18	0.24494499	0.65681344	0.74509805	1	1	2853	tags=50%, list=25%, signal=67%
KEGG_N_GLYCAN_BIOSYNTHESIS	KEGG_N_GLYCAN_BIOSYNTHESIS		28	0.20238331	0.6557241	0.84782606	1	1	2549	tags=29%, list=23%, signal=37%
SILIGAN_BOUND_BY_EWS_FLT1_FUSION	SILIGAN_BOUND_BY_EWS_FLT1_FUSION		28	0.261226	0.6550454	0.9148936	1	1	664	tags=18%, list=6%, signal=19%
WONG_PROTEASOME_GENE_MODULE	WONG_PROTEASOME_GENE_MODULE		35	0.18568389	0.65504175	0.8181818	1	1	3952	tags=54%, list=35%, signal=84%
JAIN_NFKB_SIGNALING	JAIN_NFKB_SIGNALING		46	0.16835704	0.654449	0.89361703	1	1	1730	tags=22%, list=15%, signal=26%
REACTOME_TRANSCRIPTION	REACTOME_TRANSCRIPTION		103	0.16493818	0.6540999	0.76	1	1	2455	tags=24%, list=22%, signal=31%
SCHLOSSER_MYC_AND_SERUM_RESPONSE_SYNERGY	SCHLOSSER_MYC_AND_SERUM_RESPONSE_SYNERGY		21	0.20309566	0.6517972	0.78846157	1	1	8927	tags=100%, list=80%, signal=492%
NIKOLSKY_BREAST_CANCER_20Q12_Q13_AMPLICON	NIKOLSKY_BREAST_CANCER_20Q12_Q13_AMPLICON		70	0.17221363	0.6480187	0.9230769	1	1	2401	tags=30%, list=21%, signal=38%
WILENSKY_RESPONSE_TO_DARAPLADIB	WILENSKY_RESPONSE_TO_DARAPLADIB		18	0.31995252	0.64737827	0.925	1	1	682	tags=17%, list=6%, signal=18%
PUJANA_CHEK2_PCC_NETWORK	PUJANA_CHEK2_PCC_NETWORK		481	0.17185038	0.6459541	0.7346939	1	1	2605	tags=28%, list=23%, signal=36%
PETRETTO_CARDIAC_HYPERTROPHY	PETRETTO_CARDIAC_HYPERTROPHY		23	0.30610347	0.6454552	0.9111111	1	1	24	tags=9%, list=0%, signal=9%
STEARMAN_LUNG_CANCER_EARLY_VS_LATE_DN	STEARMAN_LUNG_CANCER_EARLY_VS_LATE_DN		46	0.21872178	0.6440316	0.9318182	1	1	1210	tags=15%, list=11%, signal=17%
ONDER_CDH1_SIGNALING_VIA_CTNNB1	ONDER_CDH1_SIGNALING_VIA_CTNNB1		52	0.21681124	0.6410958	0.95555556	1	1	1240	tags=17%, list=11%, signal=19%
REACTOME_MEMBRANE_TRAFFICKING	REACTOME_MEMBRANE_TRAFFICKING		48	0.16995521	0.64088565	0.73913044	1	1	9302	tags=100%, list=83%, signal=588%
REACTOME_CELL_JUNCTION_ORGANIZATION	REACTOME_CELL_JUNCTION_ORGANIZATION		57	0.22307704	0.64077795	0.9591837	1	1	1516	tags=25%, list=14%, signal=28%
GEORGES_CELL_CYCLE_MIR192_TARGETS	GEORGES_CELL_CYCLE_MIR192_TARGETS		39	0.22580573	0.6402227	0.80851066	1	1	1162	tags=15%, list=10%, signal=17%
REACTOME_GOLGI_ASSOCIATED_VESICLE_BIOGENESIS	REACTOME_GOLGI_ASSOCIATED_VESICLE_BIOGENESIS		32	0.17347308	0.6401292	0.8666667	1	1	9260	tags=100%, list=83%, signal=576%
XU_GH1_AUTOCRINE_TARGETS_DN	XU_GH1_AUTOCRINE_TARGETS_DN		68	0.18093698	0.638205	0.9756098	1	1	1600	tags=21%, list=14%, signal=24%
RHODES_UNDIFFERENTIATED_CANCER	RHODES_UNDIFFERENTIATED_CANCER		50	0.22336878	0.63691175	0.88372093	1	1	3409	tags=48%, list=30%, signal=69%
TURASHVILI_BREAST_LOBULAR_CARCINOMA_VS_LOBULAR_NORMAL_DN	TURASHVILI_BREAST_LOBULAR_CARCINOMA_VS_LOBULAR_NORMAL_DN		42	0.2755657	0.63598436	0.78571427	1	1	1086	tags=21%, list=10%, signal=24%
VARELA_ZMPSTE24_TARGETS_UP	VARELA_ZMPSTE24_TARGETS_UP		27	0.21572542	0.6345203	0.9183673	1	1	1854	tags=30%, list=17%, signal=35%
SHEPARD_BMYB_TARGETS	SHEPARD_BMYB_TARGETS		39	0.2189729	0.63226914	0.9574468	1	1	1818	tags=28%, list=16%, signal=34%
UEDA_CENTRAL_CLOCK	UEDA_CENTRAL_CLOCK		66	0.18007058	0.6320705	0.97619045	1	1	1566	tags=18%, list=14%, signal=21%
AMUNDSON_RESPONSE_TO_ARSENITE	AMUNDSON_RESPONSE_TO_ARSENITE		123	0.15656726	0.63182014	1	1	1	1395	tags=15%, list=12%, signal=17%
WHITEFORD_PEDIATRIC_CANCER_MARKERS	WHITEFORD_PEDIATRIC_CANCER_MARKERS		66	0.23719978	0.63180906	0.7777778	1	1	3141	tags=44%, list=28%, signal=61%
BUYTAERT_PHOTODYNAMIC_THERAPY_STRESS_UP	BUYTAERT_PHOTODYNAMIC_THERAPY_STRESS_UP		428	0.15478806	0.6316687	1	1	1	1587	tags=16%, list=14%, signal=18%
BIOCARTA_CARM_ER_PATHWAY	BIOCARTA_CARM_ER_PATHWAY		19	0.21009843	0.6308703	0.95652175	1	1	4125	tags=58%, list=37%, signal=92%
SPIRA_SMOKERS_LUNG_CANCER_UP	SPIRA_SMOKERS_LUNG_CANCER_UP		24	0.22596312	0.6281827	0.9	1	1	1052	tags=21%, list=9%, signal=23%
TSENG_IRS1_TARGETS_UP	TSENG_IRS1_TARGETS_UP		86	0.21196087	0.627754	0.974359	1	1	1968	tags=27%, list=18%, signal=32%
PELLICCIOTTA_HDAC_IN_ANTIGEN_PRESENTATION_UP	PELLICCIOTTA_HDAC_IN_ANTIGEN_PRESENTATION_UP		49	0.1623783	0.62701696	0.78	1	1	3738	tags=39%, list=33%, signal=58%
HOSHIDA_LIVER_CANCER_SUBCLASS_S1	HOSHIDA_LIVER_CANCER_SUBCLASS_S1		184	0.20093685	0.62699085	0.87234044	1	1	1043	tags=14%, list=9%, signal=15%
REACTOME_AMINE_LIGAND_BINDING_RECEPTORS	REACTOME_AMINE_LIGAND_BINDING_RECEPTORS		27	0.2616866	0.62533784	0.9111111	1	1	1702	tags=33%, list=15%, signal=39%
TONKS_TARGETS_OF_RUNX1_RUNX1T1_FUSION_HSC_UP	TONKS_TARGETS_OF_RUNX1_RUNX1T1_FUSION_HSC_UP		109	0.18903832	0.6251737	0.9777778	1	1	2041	tags=26%, list=18%, signal=31%
APPEL_IMATINIB_RESPONSE	APPEL_IMATINIB_RESPONSE		23	0.22375497	0.62495923	0.8367347	1	1	284	tags=9%, list=3%, signal=9%
REACTOME_GENE_EXPRESSION	REACTOME_GENE_EXPRESSION		250	0.14263576	0.62440675	0.9302326	1	1	3681	tags=38%, list=33%, signal=56%
KEGG_HUNTINGTONS_DISEASE	KEGG_HUNTINGTONS_DISEASE		115	0.14540313	0.6237695	0.8367347	1	1	3831	tags=43%, list=34%, signal=65%
FAELT_B_CLL_WITH_VH_REARRANGEMENTS_UP	FAELT_B_CLL_WITH_VH_REARRANGEMENTS_UP		37	0.21086544	0.62365973	0.9	1	1	2340	tags=30%, list=21%, signal=37%
ABE_INNER_EAR	ABE_INNER_EAR		18	0.24155982	0.62180704	0.9782609	1	1	767	tags=17%, list=7%, signal=18%
WELCSH_BRCA1_TARGETS_1_UP	WELCSH_BRCA1_TARGETS_1_UP		125	0.15902728	0.6207379	0.9791667	1	1	2247	tags=21%, list=20%, signal=26%
DACOSTA_UV_RESPONSE_VIA_ERCC3_UP	DACOSTA_UV_RESPONSE_VIA_ERCC3_UP		222	0.14000201	0.620012	0.96	1	1	1522	tags=15%, list=14%, signal=17%
RICKMAN_HEAD_AND_NECK_CANCER_A	RICKMAN_HEAD_AND_NECK_CANCER_A		49	0.22367004	0.61885	1	1	1	1049	tags=18%, list=9%, signal=20%
CHEBOTAEV_GR_TARGETS_DN	CHEBOTAEV_GR_TARGETS_DN		73	0.23232809	0.61827004	1	1	1	1663	tags=30%, list=15%, signal=35%
KEGG_FC_GAMMA_R_MEDIATED_PHAGOCYTOSIS	KEGG_FC_GAMMA_R_MEDIATED_PHAGOCYTOSIS		63	0.20449412	0.6170518	0.9148936	1	1	1836	tags=24%, list=16%, signal=28%
GEORGES_TARGETS_OF_MIR192_AND_MIR215	GEORGES_TARGETS_OF_MIR192_AND_MIR215		415	0.15490244	0.61622196	0.9777778	1	1	1847	tags=20%, list=16%, signal=23%
NUNODA_RESPONSE_TO_DASATINIB_IMATINIB_UP	NUNODA_RESPONSE_TO_DASATINIB_IMATINIB_UP		21	0.20761059	0.6137257	0.95454544	1	1	1783	tags=24%, list=16%, signal=28%
FARMER_BREAST_CANCER_CLUSTER_2	FARMER_BREAST_CANCER_CLUSTER_2		21	0.28966504	0.61280555	0.7222222	1	1	2796	tags=38%, list=25%, signal=51%
GAUSSMANN_MLL_AF4_FUSION_TARGETS_F_DN	GAUSSMANN_MLL_AF4_FUSION_TARGETS_F_DN		22	0.27948335	0.6121119	0.9756098	1	1	1052	tags=23%, list=9%, signal=25%
KEGG_MTOR_SIGNALING_PATHWAY	KEGG_MTOR_SIGNALING_PATHWAY		27	0.18944216	0.61135024	0.9019608	1	1	1560	tags=19%, list=14%, signal=21%
BOYAULT_LIVER_CANCER_SUBCLASS_G1_UP	BOYAULT_LIVER_CANCER_SUBCLASS_G1_UP		68	0.18507588	0.6112196	0.8979592	1	1	969	tags=16%, list=9%, signal=18%
MILI_PSEUDOPODIA_HAPTOTAXIS_UP	MILI_PSEUDOPODIA_HAPTOTAXIS_UP		305	0.17276053	0.61120623	0.8518519	1	1	2207	tags=23%, list=20%, signal=28%
SESTO_RESPONSE_TO_UV_C7	SESTO_RESPONSE_TO_UV_C7		49	0.19763866	0.6111901	0.97727275	1	1	537	tags=10%, list=5%, signal=11%
MORI_LARGE_PRE_BII_LYMPHOCYTE_UP	MORI_LARGE_PRE_BII_LYMPHOCYTE_UP		43	0.23246972	0.6097046	0.89361703	1	1	2410	tags=35%, list=22%, signal=44%
MARTINEZ_RESPONSE_TO_TRABECTEDIN_UP	MARTINEZ_RESPONSE_TO_TRABECTEDIN_UP		46	0.1653418	0.6048842	0.96	1	1	3160	tags=37%, list=28%, signal=51%
WATANABE_RECTAL_CANCER_RADIOTHERAPY_RESPONSIVE_UP	WATANABE_RECTAL_CANCER_RADIOTHERAPY_RESPONSIVE_UP		66	0.15762119	0.6036346	0.9259259	1	1	1334	tags=14%, list=12%, signal=15%
MISSIAGLIA_REGULATED_BY_METHYLATION_DN	MISSIAGLIA_REGULATED_BY_METHYLATION_DN		66	0.21914493	0.6035104	0.84782606	1	1	2700	tags=32%, list=24%, signal=42%
REACTOME_CLATHRIN_DERIVED_VESICLE_BUDDING	REACTOME_CLATHRIN_DERIVED_VESICLE_BUDDING		37	0.16978765	0.6021012	0.8333333	1	1	9302	tags=100%, list=83%, signal=589%
MOLENAAR_TARGETS_OF_CCND1_AND_CDK4_DN	MOLENAAR_TARGETS_OF_CCND1_AND_CDK4_DN		31	0.25151938	0.6012719	0.8269231	1	1	1464	tags=32%, list=13%, signal=37%
KEGG_OXIDATIVE_PHOSPHORYLATION	KEGG_OXIDATIVE_PHOSPHORYLATION		89	0.15126348	0.6005787	0.8703704	1	1	3807	tags=46%, list=34%, signal=69%
JAEGER_METASTASIS_UP	JAEGER_METASTASIS_UP		28	0.23723997	0.6002557	0.90697676	1	1	2072	tags=32%, list=19%, signal=39%
MORI_IMMATURE_B_LYMPHOCYTE_DN	MORI_IMMATURE_B_LYMPHOCYTE_DN		40	0.24258392	0.5990388	0.86538464	1	1	3460	tags=52%, list=31%, signal=76%
PODAR_RESPONSE_TO_ADAPHOSTIN_UP	PODAR_RESPONSE_TO_ADAPHOSTIN_UP		87	0.17647569	0.5952774	0.97727275	1	1	2614	tags=32%, list=23%, signal=42%
REACTOME_MRNA_3_END_PROCESSING	REACTOME_MRNA_3_END_PROCESSING		22	0.20821416	0.5926556	0.8235294	1	1	8870	tags=100%, list=79%, signal=480%
FLECHNER_PBL_KIDNEY_TRANSPLANT_OK_VS_DONOR_DN	FLECHNER_PBL_KIDNEY_TRANSPLANT_OK_VS_DONOR_DN		28	0.17173412	0.5923789	0.90909094	1	1	3516	tags=39%, list=31%, signal=57%
HAHTOLA_MYCOSIS_FUNGOIDES_SKIN_DN	HAHTOLA_MYCOSIS_FUNGOIDES_SKIN_DN		17	0.2212332	0.59173983	0.9791667	1	1	1810	tags=29%, list=16%, signal=35%
REACTOME_NUCLEAR_EVENTS_KINASE_AND_TRANSCRIPTION_FACTOR_ACTIVATION	REACTOME_NUCLEAR_EVENTS_KINASE_AND_TRANSCRIPTION_FACTOR_ACTIVATION		15	0.21366878	0.5916426	0.9607843	1	1	1766	tags=27%, list=16%, signal=32%
VANTVEER_BREAST_CANCER_BRCA1_DN	VANTVEER_BREAST_CANCER_BRCA1_DN		18	0.26440367	0.59098095	0.9047619	1	1	524	tags=17%, list=5%, signal=17%
REACTOME_APOPTOSIS	REACTOME_APOPTOSIS		88	0.14237733	0.59076345	0.97959185	1	1	3842	tags=48%, list=34%, signal=72%
MARKEY_RB1_CHRONIC_LOF_UP	MARKEY_RB1_CHRONIC_LOF_UP		95	0.18973705	0.5900924	0.9777778	1	1	1875	tags=25%, list=17%, signal=30%
MARCHINI_TRABECTEDIN_RESISTANCE_DN	MARCHINI_TRABECTEDIN_RESISTANCE_DN		33	0.21355024	0.5887025	0.9512195	1	1	329	tags=6%, list=3%, signal=6%
HU_ANGIOGENESIS_DN	HU_ANGIOGENESIS_DN		21	0.17559785	0.5882046	0.96363634	1	1	2896	tags=38%, list=26%, signal=51%
REACTOME_NEP_NS2_INTERACTS_WITH_THE_CELLULAR_EXPORT_MACHINERY	REACTOME_NEP_NS2_INTERACTS_WITH_THE_CELLULAR_EXPORT_MACHINERY		17	0.21914208	0.5877274	0.8235294	1	1	2853	tags=47%, list=25%, signal=63%
MELLMAN_TUT1_TARGETS_DN	MELLMAN_TUT1_TARGETS_DN		31	0.1885103	0.58736455	1	1	1	1729	tags=23%, list=15%, signal=27%
MORI_PLASMA_CELL_UP	MORI_PLASMA_CELL_UP		28	0.1786928	0.5865739	0.88372093	1	1	9201	tags=100%, list=82%, signal=559%
CHUNG_BLISTER_CYTOTOXICITY_UP	CHUNG_BLISTER_CYTOTOXICITY_UP		86	0.14827071	0.58376795	0.9375	1	1	1465	tags=14%, list=13%, signal=16%
REACTOME_TRANSPORT_OF_MATURE_MRNA_DERIVED_FROM_AN_INTRON_CONTAINING_TRANSCRIPT	REACTOME_TRANSPORT_OF_MATURE_MRNA_DERIVED_FROM_AN_INTRON_CONTAINING_TRANSCRIPT		33	0.19597553	0.5825519	0.78431374	1	1	2853	tags=36%, list=25%, signal=49%
MARKEY_RB1_CHRONIC_LOF_DN	MARKEY_RB1_CHRONIC_LOF_DN		90	0.20823467	0.5801784	1	1	1	1001	tags=14%, list=9%, signal=16%
BIOCARTA_AGR_PATHWAY	BIOCARTA_AGR_PATHWAY		20	0.22217743	0.5786465	0.9148936	1	1	2447	tags=35%, list=22%, signal=45%
WANG_LMO4_TARGETS_UP	WANG_LMO4_TARGETS_UP		183	0.13655788	0.57699704	1	1	1	2559	tags=26%, list=23%, signal=33%
REACTOME_LYSOSOME_VESICLE_BIOGENESIS	REACTOME_LYSOSOME_VESICLE_BIOGENESIS		16	0.17322487	0.57683027	0.9607843	1	1	9260	tags=100%, list=83%, signal=577%
SCHLOSSER_MYC_TARGETS_AND_SERUM_RESPONSE_DN	SCHLOSSER_MYC_TARGETS_AND_SERUM_RESPONSE_DN		31	0.1794453	0.5759902	0.85714287	1	1	2505	tags=26%, list=22%, signal=33%
DE_YY1_TARGETS_DN	DE_YY1_TARGETS_DN		50	0.1767893	0.5755356	1	1	1	2287	tags=28%, list=20%, signal=35%
ZHU_CMV_24_HR_DN	ZHU_CMV_24_HR_DN		39	0.21754535	0.5744097	0.95555556	1	1	796	tags=13%, list=7%, signal=14%
PUJANA_BRCA_CENTERED_NETWORK	PUJANA_BRCA_CENTERED_NETWORK		72	0.20868117	0.57399565	0.75555557	1	1	3721	tags=43%, list=33%, signal=64%
REACTOME_REGULATION_OF_INSULIN_SECRETION	REACTOME_REGULATION_OF_INSULIN_SECRETION		148	0.12994558	0.57289475	0.98039216	1	1	3394	tags=36%, list=30%, signal=51%
GAZDA_DIAMOND_BLACKFAN_ANEMIA_PROGENITOR_DN	GAZDA_DIAMOND_BLACKFAN_ANEMIA_PROGENITOR_DN		35	0.16645037	0.56971014	0.91071427	1	1	959	tags=11%, list=9%, signal=12%
CROONQUIST_NRAS_SIGNALING_DN	CROONQUIST_NRAS_SIGNALING_DN		44	0.22709015	0.5680601	0.8269231	1	1	3339	tags=52%, list=30%, signal=74%
HINATA_NFKB_TARGETS_KERATINOCYTE_UP	HINATA_NFKB_TARGETS_KERATINOCYTE_UP		48	0.21482106	0.56709343	0.97727275	1	1	2163	tags=29%, list=19%, signal=36%
REACTOME_ADP_SIGNALLING_THROUGH_P2Y_PURINOCEPTOR_12	REACTOME_ADP_SIGNALLING_THROUGH_P2Y_PURINOCEPTOR_12		17	0.21515986	0.5665374	0.9318182	1	1	2174	tags=29%, list=19%, signal=36%
CAFFAREL_RESPONSE_TO_THC_24HR_5_UP	CAFFAREL_RESPONSE_TO_THC_24HR_5_UP		18	0.1661477	0.56476253	0.9433962	1	1	2312	tags=28%, list=21%, signal=35%
BENPORATH_CYCLING_GENES	BENPORATH_CYCLING_GENES		352	0.15170957	0.56439173	0.96	1	1	2352	tags=25%, list=21%, signal=30%
CHANG_CYCLING_GENES	CHANG_CYCLING_GENES		29	0.230085	0.5641122	0.9230769	1	1	3091	tags=48%, list=28%, signal=67%
TURASHVILI_BREAST_DUCTAL_CARCINOMA_VS_DUCTAL_NORMAL_UP	TURASHVILI_BREAST_DUCTAL_CARCINOMA_VS_DUCTAL_NORMAL_UP		22	0.24917264	0.56383836	0.9111111	1	1	1962	tags=23%, list=18%, signal=28%
SPIELMAN_LYMPHOBLAST_EUROPEAN_VS_ASIAN_DN	SPIELMAN_LYMPHOBLAST_EUROPEAN_VS_ASIAN_DN		419	0.12556377	0.56348515	0.97959185	1	1	2561	tags=25%, list=23%, signal=31%
FLECHNER_PBL_KIDNEY_TRANSPLANT_REJECTED_VS_OK_UP	FLECHNER_PBL_KIDNEY_TRANSPLANT_REJECTED_VS_OK_UP		42	0.16143447	0.5629279	0.9433962	1	1	149	tags=5%, list=1%, signal=5%
MATTIOLI_MULTIPLE_MYELOMA_WITH_14Q32_TRANSLOCATIONS	MATTIOLI_MULTIPLE_MYELOMA_WITH_14Q32_TRANSLOCATIONS		21	0.2203463	0.5620427	1	1	1	279	tags=10%, list=2%, signal=10%
DACOSTA_UV_RESPONSE_VIA_ERCC3_TTD_DN	DACOSTA_UV_RESPONSE_VIA_ERCC3_TTD_DN		25	0.1931442	0.56181604	1	1	1	9039	tags=100%, list=81%, signal=518%
WANG_LMO4_TARGETS_DN	WANG_LMO4_TARGETS_DN		163	0.13902856	0.5595095	0.9583333	1	1	1874	tags=18%, list=17%, signal=21%
GENTILE_UV_RESPONSE_CLUSTER_D7	GENTILE_UV_RESPONSE_CLUSTER_D7		25	0.17631786	0.55836517	0.85714287	1	1	8152	tags=96%, list=73%, signal=352%
CHAUHAN_RESPONSE_TO_METHOXYESTRADIOL_UP	CHAUHAN_RESPONSE_TO_METHOXYESTRADIOL_UP		31	0.15151775	0.5581146	0.974359	1	1	9505	tags=100%, list=85%, signal=660%
MARIADASON_RESPONSE_TO_CURCUMIN_SULINDAC_5	MARIADASON_RESPONSE_TO_CURCUMIN_SULINDAC_5		17	0.18102914	0.5557605	0.97619045	1	1	1697	tags=24%, list=15%, signal=28%
BASSO_CD40_SIGNALING_UP	BASSO_CD40_SIGNALING_UP		63	0.1922969	0.5532932	0.95652175	1	1	2139	tags=30%, list=19%, signal=37%
CREIGHTON_AKT1_SIGNALING_VIA_MTOR_UP	CREIGHTON_AKT1_SIGNALING_VIA_MTOR_UP		29	0.19541998	0.55277437	0.96	1	1	2247	tags=28%, list=20%, signal=34%
LIU_SOX4_TARGETS_DN	LIU_SOX4_TARGETS_DN		187	0.1228811	0.54962885	0.98039216	1	1	2511	tags=23%, list=22%, signal=29%
SA_B_CELL_RECEPTOR_COMPLEXES	SA_B_CELL_RECEPTOR_COMPLEXES		16	0.20515323	0.5491769	0.9782609	1	1	2649	tags=38%, list=24%, signal=49%
BIOCARTA_ATRBRCA_PATHWAY	BIOCARTA_ATRBRCA_PATHWAY		15	0.23213796	0.54469043	0.8490566	1	1	8601	tags=100%, list=77%, signal=431%
REACTOME_MITOTIC_PROMETAPHASE	REACTOME_MITOTIC_PROMETAPHASE		47	0.20274329	0.54377604	0.86	1	1	2911	tags=32%, list=26%, signal=43%
ZHU_CMV_8_HR_DN	ZHU_CMV_8_HR_DN		19	0.21500455	0.5421377	1	1	1	1950	tags=32%, list=17%, signal=38%
REACTOME_NUCLEAR_IMPORT_OF_REV_PROTEIN	REACTOME_NUCLEAR_IMPORT_OF_REV_PROTEIN		18	0.20365691	0.5383499	0.8958333	1	1	2853	tags=44%, list=25%, signal=60%
THUM_MIR21_TARGETS_HEART_DISEASE_UP	THUM_MIR21_TARGETS_HEART_DISEASE_UP		15	0.29253885	0.53782964	0.8888889	1	1	460	tags=20%, list=4%, signal=21%
REACTOME_ACTIVATION_OF_KAINATE_RECEPTORS_UPON_GLUTAMATE_BINDING	REACTOME_ACTIVATION_OF_KAINATE_RECEPTORS_UPON_GLUTAMATE_BINDING		22	0.18384306	0.537713	1	1	1	928	tags=14%, list=8%, signal=15%
OSMAN_BLADDER_CANCER_UP	OSMAN_BLADDER_CANCER_UP		203	0.1351319	0.53281903	0.95652175	1	1	2003	tags=19%, list=18%, signal=22%
SESTO_RESPONSE_TO_UV_C2	SESTO_RESPONSE_TO_UV_C2		33	0.16945826	0.53280485	0.93877554	1	1	9305	tags=100%, list=83%, signal=590%
REACTOME_RNA_POLYMERASE_I_PROMOTER_ESCAPE	REACTOME_RNA_POLYMERASE_I_PROMOTER_ESCAPE		16	0.1787149	0.5282881	0.96363634	1	1	3617	tags=50%, list=32%, signal=74%
CAFFAREL_RESPONSE_TO_THC_DN	CAFFAREL_RESPONSE_TO_THC_DN		19	0.18262915	0.5277491	0.97959185	1	1	1721	tags=21%, list=15%, signal=25%
BASSO_HAIRY_CELL_LEUKEMIA_DN	BASSO_HAIRY_CELL_LEUKEMIA_DN		50	0.17520909	0.5240142	0.974359	1	1	1355	tags=16%, list=12%, signal=18%
REACTOME_TRANSPORT_OF_THE_SLBP_INDEPENDENT_MATURE_MRNA	REACTOME_TRANSPORT_OF_THE_SLBP_INDEPENDENT_MATURE_MRNA		19	0.19791839	0.5218878	0.875	1	1	2853	tags=42%, list=25%, signal=56%
TARTE_PLASMA_CELL_VS_PLASMABLAST_DN	TARTE_PLASMA_CELL_VS_PLASMABLAST_DN		212	0.13466744	0.5212666	0.9375	1	1	2603	tags=26%, list=23%, signal=33%
LINDGREN_BLADDER_CANCER_WITH_LOH_IN_CHR9Q	LINDGREN_BLADDER_CANCER_WITH_LOH_IN_CHR9Q		62	0.1284201	0.5201017	0.95652175	1	1	3328	tags=40%, list=30%, signal=57%
KEGG_PARKINSONS_DISEASE	KEGG_PARKINSONS_DISEASE		81	0.1295974	0.52006006	0.92156863	1	1	3831	tags=47%, list=34%, signal=71%
WU_HBX_TARGETS_1_DN	WU_HBX_TARGETS_1_DN		15	0.17236137	0.51740944	0.9807692	1	1	1158	tags=20%, list=10%, signal=22%
CROONQUIST_IL6_DEPRIVATION_DN	CROONQUIST_IL6_DEPRIVATION_DN		52	0.20843367	0.51738906	0.8490566	1	1	3339	tags=52%, list=30%, signal=74%
ACEVEDO_LIVER_TUMOR_VS_NORMAL_ADJACENT_TISSUE_UP	ACEVEDO_LIVER_TUMOR_VS_NORMAL_ADJACENT_TISSUE_UP		488	0.111869186	0.5135505	1	1	1	2820	tags=27%, list=25%, signal=35%
REACTOME_RNA_POLYMERASE_I_TRANSCRIPTION_TERMINATION	REACTOME_RNA_POLYMERASE_I_TRANSCRIPTION_TERMINATION		17	0.17097649	0.50925565	0.96363634	1	1	3617	tags=47%, list=32%, signal=69%
KOBAYASHI_EGFR_SIGNALING_24HR_UP	KOBAYASHI_EGFR_SIGNALING_24HR_UP		56	0.17191291	0.50923896	1	1	1	1970	tags=20%, list=18%, signal=24%
REN_BOUND_BY_E2F	REN_BOUND_BY_E2F		36	0.20163976	0.50123465	0.9259259	1	1	3505	tags=42%, list=31%, signal=60%
CHARAFE_BREAST_CANCER_BASAL_VS_MESENCHYMAL_UP	CHARAFE_BREAST_CANCER_BASAL_VS_MESENCHYMAL_UP		67	0.20614165	0.49953383	0.96363634	1	1	1640	tags=19%, list=15%, signal=23%
VALK_AML_CLUSTER_4	VALK_AML_CLUSTER_4		18	0.19082262	0.499244	1	1	1	2488	tags=39%, list=22%, signal=50%
FLECHNER_PBL_KIDNEY_TRANSPLANT_OK_VS_DONOR_UP	FLECHNER_PBL_KIDNEY_TRANSPLANT_OK_VS_DONOR_UP		98	0.12796666	0.49775124	1	1	1	573	tags=6%, list=5%, signal=6%
AIGNER_ZEB1_TARGETS	AIGNER_ZEB1_TARGETS		25	0.235319	0.49527597	0.98333335	1	1	1692	tags=24%, list=15%, signal=28%
TANG_SENESCENCE_TP53_TARGETS_DN	TANG_SENESCENCE_TP53_TARGETS_DN		29	0.19380331	0.49344322	0.9807692	1	1	3194	tags=45%, list=29%, signal=63%
BIOCARTA_TOLL_PATHWAY	BIOCARTA_TOLL_PATHWAY		21	0.16829208	0.49090716	1	1	1	9316	tags=100%, list=83%, signal=594%
KEGG_PROTEIN_EXPORT	KEGG_PROTEIN_EXPORT		18	0.16381544	0.48508236	1	1	1	3623	tags=50%, list=32%, signal=74%
GENTILE_UV_RESPONSE_CLUSTER_D5	GENTILE_UV_RESPONSE_CLUSTER_D5		19	0.15285072	0.48438084	0.98039216	1	1	3194	tags=37%, list=29%, signal=51%
JISON_SICKLE_CELL_DISEASE_DN	JISON_SICKLE_CELL_DISEASE_DN		103	0.117876865	0.47365472	1	1	1	943	tags=8%, list=8%, signal=8%
JI_RESPONSE_TO_FSH_DN	JI_RESPONSE_TO_FSH_DN		32	0.15370218	0.46605587	1	1	1	2888	tags=31%, list=26%, signal=42%
PUJANA_BREAST_CANCER_WITH_BRCA1_MUTATED_UP	PUJANA_BREAST_CANCER_WITH_BRCA1_MUTATED_UP		39	0.18653844	0.4573971	0.875	1	1	2480	tags=23%, list=22%, signal=30%
REACTOME_VPR_MEDIATED_NUCLEAR_IMPORT_OF_PICS	REACTOME_VPR_MEDIATED_NUCLEAR_IMPORT_OF_PICS		20	0.18167919	0.45592952	1	1	1	2853	tags=40%, list=25%, signal=54%
RUIZ_TNC_TARGETS_DN	RUIZ_TNC_TARGETS_DN		93	0.15732957	0.454779	0.9782609	1	1	2379	tags=25%, list=21%, signal=31%
PUJANA_BRCA2_PCC_NETWORK	PUJANA_BRCA2_PCC_NETWORK		263	0.13645545	0.44706905	0.9583333	1	1	1642	tags=14%, list=15%, signal=17%
MARTINEZ_RESPONSE_TO_TRABECTEDIN	MARTINEZ_RESPONSE_TO_TRABECTEDIN		26	0.15422486	0.44011027	1	1	1	9474	tags=100%, list=85%, signal=648%
WAKASUGI_HAVE_ZNF143_BINDING_SITES	WAKASUGI_HAVE_ZNF143_BINDING_SITES		43	0.1528042	0.43931946	0.962963	1	1	3091	tags=35%, list=28%, signal=48%
DING_LUNG_CANCER_EXPRESSION_BY_COPY_NUMBER	DING_LUNG_CANCER_EXPRESSION_BY_COPY_NUMBER		55	0.123982705	0.43261817	1	1	1	3385	tags=35%, list=30%, signal=49%
KAAB_FAILED_HEART_VENTRICLE_DN	KAAB_FAILED_HEART_VENTRICLE_DN		29	0.12763333	0.43102947	0.97959185	1	1	1749	tags=14%, list=16%, signal=16%
DUNNE_TARGETS_OF_AML1_MTG8_FUSION_DN	DUNNE_TARGETS_OF_AML1_MTG8_FUSION_DN		15	0.18900663	0.42412105	1	1	1	1571	tags=27%, list=14%, signal=31%
LIEN_BREAST_CARCINOMA_METAPLASTIC	LIEN_BREAST_CARCINOMA_METAPLASTIC		19	0.19611551	0.41978663	1	0.9994422	1	62	tags=5%, list=1%, signal=5%
KAUFFMANN_DNA_REPLICATION_GENES	KAUFFMANN_DNA_REPLICATION_GENES		103	0.11892276	0.39394227	1	1	1	1548	tags=14%, list=14%, signal=16%
FARMER_BREAST_CANCER_CLUSTER_5	FARMER_BREAST_CANCER_CLUSTER_5		18	0.21436743	0.37469834	1	1	1	87	tags=6%, list=1%, signal=6%
REACTOME_TRANSPORT_OF_RIBONUCLEOPROTEINS_INTO_THE_HOST_NUCLEUS	REACTOME_TRANSPORT_OF_RIBONUCLEOPROTEINS_INTO_THE_HOST_NUCLEUS		18	0.14352627	0.36395535	1	0.9998207	1	2853	tags=39%, list=25%, signal=52%
PUJANA_XPRSS_INT_NETWORK	PUJANA_XPRSS_INT_NETWORK		107	0.11198373	0.31923425	0.95652175	0.9997202	1	3283	tags=30%, list=29%, signal=42%
