# Supplementary material for: A genomic analysis of mouse models of breast cancer reveals molecular features of mouse models and relationships to human breast cancer
Source: Breast Cancer Res. 2014 Jun 5;16(3):R59. doi: 10.1186/bcr3672 (PMC4078930; doi:10.1186/bcr3672)
Supplement: Additional file 11 — GSEA for mouse models compared to all other models or to mammary gland development. Listed by model. [file bcr3672-S11.zip › AdditionalFile11/brca_p53_t121/Vs_other_models/C3/Downregulated_in_BRCA_p53_t121_vs_other_models.txt]

NAME	GS<br> follow link to MSigDB	GS DETAILS	SIZE	ES	NES	NOM p-val	FDR q-val	FWER p-val	RANK AT MAX	LEADING EDGE
V$AP3_Q6	V$AP3_Q6	Details ...	122	-0.4581863	-1.5854002	0.031746034	1	0.72	2864	tags=40%, list=26%, signal=53%
TACAATC,MIR-508	TACAATC,MIR-508	Details ...	34	-0.4905638	-1.5752639	0.040816326	1	0.75	1296	tags=29%, list=12%, signal=33%
CTCNANGTGNY_UNKNOWN	CTCNANGTGNY_UNKNOWN	Details ...	40	-0.5081697	-1.5371195	0.07692308	1	0.76	1978	tags=38%, list=18%, signal=45%
CTCAAGA,MIR-526B	CTCAAGA,MIR-526B	Details ...	38	-0.4495169	-1.5285959	0.04	1	0.78	1048	tags=24%, list=9%, signal=26%
V$PR_01	V$PR_01	Details ...	68	-0.4505244	-1.5210705	0.01754386	1	0.78	2218	tags=34%, list=20%, signal=42%
V$NKX25_02	V$NKX25_02	Details ...	115	-0.44580805	-1.4960928	0	1	0.81	3008	tags=46%, list=27%, signal=62%
GATAAGR_V$GATA_C	GATAAGR_V$GATA_C	Details ...	161	-0.46768072	-1.481189	0.01754386	1	0.81	2975	tags=45%, list=27%, signal=61%
RYTAAWNNNTGAY_UNKNOWN	RYTAAWNNNTGAY_UNKNOWN	Details ...	37	-0.513621	-1.4811057	0.020408163	1	0.81	1932	tags=41%, list=17%, signal=49%
V$HNF1_01	V$HNF1_01	Details ...	129	-0.48314187	-1.4760422	0.0862069	1	0.82	2955	tags=49%, list=26%, signal=66%
V$HNF1_Q6	V$HNF1_Q6	Details ...	136	-0.4725341	-1.4668216	0.032258064	1	0.83	2764	tags=49%, list=25%, signal=65%
V$CDX2_Q5	V$CDX2_Q5	Details ...	111	-0.42772287	-1.4605335	0.016666668	1	0.83	3203	tags=46%, list=29%, signal=64%
V$SRY_02	V$SRY_02	Details ...	121	-0.44561496	-1.4508142	0.018518519	1	0.83	2295	tags=38%, list=20%, signal=47%
ACAACCT,MIR-453	ACAACCT,MIR-453	Details ...	18	-0.53681695	-1.4338597	0.078431375	1	0.84	2261	tags=39%, list=20%, signal=49%
AGGTGCA,MIR-500	AGGTGCA,MIR-500	Details ...	46	-0.4226505	-1.4250538	0.03773585	1	0.87	3927	tags=41%, list=35%, signal=63%
V$STAT5A_04	V$STAT5A_04	Details ...	99	-0.42872602	-1.4218475	0.048387095	1	0.87	2918	tags=38%, list=26%, signal=51%
V$OCT1_02	V$OCT1_02	Details ...	100	-0.43902802	-1.4190311	0.050847456	1	0.87	2815	tags=41%, list=25%, signal=54%
V$PAX2_01	V$PAX2_01	Details ...	20	-0.45495695	-1.4131798	0.071428575	1	0.88	1334	tags=30%, list=12%, signal=34%
ATGCTGG,MIR-338	ATGCTGG,MIR-338	Details ...	47	-0.37564737	-1.4095273	0.03508772	1	0.88	1640	tags=21%, list=15%, signal=25%
GTGTCAA,MIR-514	GTGTCAA,MIR-514	Details ...	28	-0.4638985	-1.405585	0.08163265	1	0.88	2885	tags=39%, list=26%, signal=53%
V$MEIS1BHOXA9_01	V$MEIS1BHOXA9_01	Details ...	71	-0.42765075	-1.4049239	0.03508772	1	0.88	2256	tags=37%, list=20%, signal=46%
V$CREB_Q3	V$CREB_Q3	Details ...	115	-0.32712752	-1.3979732	0.03846154	1	0.88	2864	tags=29%, list=26%, signal=38%
WTGAAAT_UNKNOWN	WTGAAAT_UNKNOWN	Details ...	282	-0.4063287	-1.3978217	0.018867925	1	0.88	2972	tags=40%, list=27%, signal=53%
V$HNF4ALPHA_Q6	V$HNF4ALPHA_Q6	Details ...	131	-0.41256186	-1.3952335	0.036363635	1	0.88	1839	tags=29%, list=16%, signal=34%
V$FOXM1_01	V$FOXM1_01	Details ...	120	-0.38698038	-1.3925477	0.054545455	1	0.88	2700	tags=38%, list=24%, signal=50%
V$PPAR_DR1_Q2	V$PPAR_DR1_Q2	Details ...	127	-0.3659617	-1.3822095	0.035714287	1	0.88	2065	tags=28%, list=18%, signal=34%
YATGNWAAT_V$OCT_C	YATGNWAAT_V$OCT_C	Details ...	174	-0.37549317	-1.3680044	0.094339624	1	0.88	2796	tags=39%, list=25%, signal=51%
V$COUP_01	V$COUP_01	Details ...	135	-0.36975056	-1.3637482	0.114754096	1	0.88	3048	tags=39%, list=27%, signal=52%
YAATNANRNNNCAG_UNKNOWN	YAATNANRNNNCAG_UNKNOWN	Details ...	33	-0.43803337	-1.3583152	0.09677419	1	0.88	1334	tags=24%, list=12%, signal=27%
V$HNF1_C	V$HNF1_C	Details ...	120	-0.43039975	-1.3552387	0.0877193	1	0.88	2955	tags=47%, list=26%, signal=63%
WCAANNNYCAG_UNKNOWN	WCAANNNYCAG_UNKNOWN	Details ...	121	-0.3297291	-1.3530313	0.06557377	1	0.88	2858	tags=30%, list=26%, signal=40%
TTANWNANTGGM_UNKNOWN	TTANWNANTGGM_UNKNOWN	Details ...	29	-0.43510622	-1.3497307	0.104166664	1	0.88	3419	tags=59%, list=31%, signal=84%
V$CRX_Q4	V$CRX_Q4	Details ...	118	-0.40322185	-1.3494533	0.094339624	1	0.88	2135	tags=32%, list=19%, signal=39%
V$GATA1_04	V$GATA1_04	Details ...	118	-0.43689132	-1.3486857	0.071428575	1	0.88	2351	tags=37%, list=21%, signal=47%
V$HFH1_01	V$HFH1_01	Details ...	124	-0.3944357	-1.3462653	0.01724138	1	0.88	2326	tags=32%, list=21%, signal=40%
V$STAT4_01	V$STAT4_01	Details ...	133	-0.42525494	-1.3457793	0.018518519	1	0.88	1350	tags=26%, list=12%, signal=30%
V$HNF4_01	V$HNF4_01	Details ...	136	-0.3916763	-1.3429981	0.115384616	1	0.88	3285	tags=43%, list=29%, signal=61%
V$AP4_Q5	V$AP4_Q5	Details ...	130	-0.39461362	-1.336952	0.05263158	1	0.89	1535	tags=25%, list=14%, signal=29%
V$LMO2COM_01	V$LMO2COM_01	Details ...	128	-0.35995942	-1.3295801	0.06451613	1	0.9	2815	tags=36%, list=25%, signal=47%
YCATTAA_UNKNOWN	YCATTAA_UNKNOWN	Details ...	277	-0.38326004	-1.3288476	0.10909091	1	0.9	2700	tags=36%, list=24%, signal=47%
V$HEB_Q6	V$HEB_Q6	Details ...	123	-0.4016769	-1.3267548	0.09259259	1	0.9	2287	tags=33%, list=20%, signal=41%
CCCNNNNNNAAGWT_UNKNOWN	CCCNNNNNNAAGWT_UNKNOWN	Details ...	53	-0.39537337	-1.3260102	0.12	1	0.9	1234	tags=19%, list=11%, signal=21%
RNTCANNRNNYNATTW_UNKNOWN	RNTCANNRNNYNATTW_UNKNOWN	Details ...	27	-0.5007624	-1.3243519	0.10714286	1	0.9	1334	tags=33%, list=12%, signal=38%
V$CART1_01	V$CART1_01	Details ...	97	-0.41666722	-1.3221112	0.040816326	1	0.9	2756	tags=38%, list=25%, signal=50%
V$GATA_C	V$GATA_C	Details ...	137	-0.4233242	-1.3217306	0.06896552	0.98437506	0.9	3031	tags=41%, list=27%, signal=55%
AGCATTA,MIR-155	AGCATTA,MIR-155	Details ...	72	-0.37414756	-1.3205962	0.09090909	0.9695766	0.9	3140	tags=39%, list=28%, signal=54%
V$AR_02	V$AR_02	Details ...	19	-0.47261286	-1.3138909	0.08928572	0.9914251	0.9	3666	tags=63%, list=33%, signal=94%
V$PTF1BETA_Q6	V$PTF1BETA_Q6	Details ...	115	-0.3340189	-1.3060691	0.08	1	0.91	2541	tags=32%, list=23%, signal=41%
CAATGCA,MIR-33	CAATGCA,MIR-33	Details ...	55	-0.4128943	-1.3036721	0.094339624	1	0.91	3121	tags=38%, list=28%, signal=53%
V$YY1_01	V$YY1_01	Details ...	127	-0.30814886	-1.3018169	0.06	1	0.92	2560	tags=24%, list=23%, signal=30%
V$LEF1_Q2	V$LEF1_Q2	Details ...	104	-0.3415093	-1.3012342	0.10909091	0.98770225	0.92	3362	tags=41%, list=30%, signal=59%
V$MEIS1AHOXA9_01	V$MEIS1AHOXA9_01	Details ...	55	-0.4439908	-1.3009293	0.09090909	0.97008044	0.92	1982	tags=42%, list=18%, signal=51%
V$HFH8_01	V$HFH8_01	Details ...	108	-0.38195744	-1.2957604	0.07017544	0.9818299	0.92	1773	tags=28%, list=16%, signal=33%
V$GATA3_01	V$GATA3_01	Details ...	117	-0.3925325	-1.2914404	0.094339624	0.98964554	0.92	3483	tags=44%, list=31%, signal=64%
V$MEF2_01	V$MEF2_01	Details ...	73	-0.46070138	-1.2898855	0.16666667	0.981375	0.92	2754	tags=49%, list=25%, signal=65%
V$PR_02	V$PR_02	Details ...	72	-0.39088905	-1.2884086	0.14814815	0.9737803	0.92	2218	tags=32%, list=20%, signal=40%
TCTAGAG,MIR-517	TCTAGAG,MIR-517	Details ...	29	-0.42855713	-1.2873104	0.13725491	0.96137923	0.92	2184	tags=38%, list=20%, signal=47%
TAATTA_V$CHX10_01	TAATTA_V$CHX10_01	Details ...	364	-0.3557342	-1.2855768	0.10714286	0.9537923	0.92	2774	tags=35%, list=25%, signal=45%
V$HNF3_Q6	V$HNF3_Q6	Details ...	95	-0.3853802	-1.2849953	0.16363636	0.9398242	0.92	2944	tags=42%, list=26%, signal=57%
V$HNF4_Q6	V$HNF4_Q6	Details ...	125	-0.35598105	-1.2820605	0.0862069	0.94108826	0.92	1950	tags=30%, list=17%, signal=35%
V$IPF1_Q4	V$IPF1_Q4	Details ...	117	-0.3758959	-1.2809725	0.12068965	0.93215305	0.92	1650	tags=25%, list=15%, signal=29%
CATRRAGC_UNKNOWN	CATRRAGC_UNKNOWN		58	-0.41446018	-1.2799072	0.1509434	0.92219734	0.92	2097	tags=31%, list=19%, signal=38%
V$E2F_Q2	V$E2F_Q2		79	-0.34529564	-1.2787957	0.06122449	0.914813	0.92	3883	tags=47%, list=35%, signal=71%
V$FOXO3_01	V$FOXO3_01		107	-0.36621755	-1.2769771	0.11111111	0.9094299	0.92	2712	tags=35%, list=24%, signal=45%
V$CHX10_01	V$CHX10_01		108	-0.3798899	-1.2695655	0.115384616	0.9327271	0.92	2427	tags=34%, list=22%, signal=43%
V$MEIS1_01	V$MEIS1_01		117	-0.37007263	-1.2644957	0.17857143	0.9494458	0.92	3296	tags=45%, list=29%, signal=64%
STTTCRNTTT_V$IRF_Q6	STTTCRNTTT_V$IRF_Q6		92	-0.39834517	-1.2641503	0.19298245	0.93757194	0.92	3065	tags=41%, list=27%, signal=56%
V$NFY_Q6	V$NFY_Q6		119	-0.3432614	-1.258073	0.16666667	0.95160556	0.92	2694	tags=29%, list=24%, signal=38%
V$SRF_Q5_01	V$SRF_Q5_01		116	-0.36865267	-1.257824	0.13793103	0.93926346	0.92	1971	tags=26%, list=18%, signal=31%
CCTNTMAGA_UNKNOWN	CCTNTMAGA_UNKNOWN		63	-0.38451025	-1.2571752	0.16	0.9291912	0.92	3355	tags=44%, list=30%, signal=63%
V$GATA_Q6	V$GATA_Q6		106	-0.4249381	-1.2569668	0.18181819	0.9171642	0.92	3031	tags=49%, list=27%, signal=67%
V$TAL1ALPHAE47_01	V$TAL1ALPHAE47_01		119	-0.37781793	-1.2560127	0.14545454	0.9094308	0.92	2220	tags=29%, list=20%, signal=36%
V$HMX1_01	V$HMX1_01		20	-0.48001775	-1.250953	0.22727273	0.9233083	0.93	2471	tags=45%, list=22%, signal=58%
AAGCAAT,MIR-137	AAGCAAT,MIR-137		94	-0.353513	-1.2507677	0.10526316	0.91157216	0.93	2766	tags=34%, list=25%, signal=45%
V$OCT1_06	V$OCT1_06		128	-0.37418	-1.2506154	0.13793103	0.9008092	0.93	2470	tags=30%, list=22%, signal=38%
V$POU3F2_02	V$POU3F2_02		124	-0.35487673	-1.2444248	0.12727273	0.9252837	0.93	2944	tags=40%, list=26%, signal=54%
V$TEF_Q6	V$TEF_Q6		111	-0.35625875	-1.2439485	0.1	0.9154317	0.93	2039	tags=24%, list=18%, signal=29%
TTANTCA_UNKNOWN	TTANTCA_UNKNOWN		429	-0.3328964	-1.2419881	0.15789473	0.9127079	0.93	2960	tags=35%, list=26%, signal=46%
V$AR_03	V$AR_03		33	-0.36738065	-1.2417524	0.13725491	0.9022798	0.93	2351	tags=33%, list=21%, signal=42%
V$FOX_Q2	V$FOX_Q2		102	-0.38495564	-1.2408226	0.1764706	0.8940335	0.93	2933	tags=38%, list=26%, signal=51%
V$GR_Q6	V$GR_Q6		122	-0.3756584	-1.2393947	0.15254237	0.8902268	0.93	2804	tags=36%, list=25%, signal=48%
V$E47_02	V$E47_02		113	-0.3653039	-1.2384934	0.118644066	0.8828604	0.93	2307	tags=29%, list=21%, signal=36%
WGTTNNNNNAAA_UNKNOWN	WGTTNNNNNAAA_UNKNOWN		263	-0.32808656	-1.2377169	0.14814815	0.87677836	0.93	2382	tags=26%, list=21%, signal=33%
V$IK3_01	V$IK3_01		112	-0.35493243	-1.2376593	0.12962963	0.8662147	0.93	2801	tags=34%, list=25%, signal=45%
V$CDP_01	V$CDP_01		37	-0.47683316	-1.2366877	0.14285715	0.8598994	0.93	2352	tags=41%, list=21%, signal=51%
GCTTGAA,MIR-498	GCTTGAA,MIR-498		47	-0.36492994	-1.2355349	0.18518518	0.8556201	0.93	3179	tags=43%, list=28%, signal=59%
V$STAT5A_03	V$STAT5A_03		122	-0.34200573	-1.2352189	0.17307693	0.8468287	0.93	2862	tags=34%, list=26%, signal=46%
GGTAACC,MIR-409-5P	GGTAACC,MIR-409-5P		19	-0.42849407	-1.2351311	0.16981132	0.8370951	0.93	1125	tags=21%, list=10%, signal=23%
V$IRF_Q6	V$IRF_Q6		115	-0.4095832	-1.2344017	0.23076923	0.83013445	0.93	3080	tags=37%, list=28%, signal=51%
V$P53_DECAMER_Q2	V$P53_DECAMER_Q2		126	-0.32557973	-1.233637	0.10714286	0.8248991	0.93	2485	tags=26%, list=22%, signal=33%
V$IRF1_Q6	V$IRF1_Q6		130	-0.34717226	-1.2326216	0.16	0.8216673	0.93	1686	tags=24%, list=15%, signal=28%
V$RORA1_01	V$RORA1_01		136	-0.34056062	-1.2305472	0.16949153	0.8213866	0.93	2718	tags=30%, list=24%, signal=39%
V$ZF5_B	V$ZF5_B		117	-0.30363634	-1.22899	0.18518518	0.81773764	0.93	3684	tags=39%, list=33%, signal=58%
AGGGCCA,MIR-328	AGGGCCA,MIR-328		44	-0.34965184	-1.2289879	0.14545454	0.80894476	0.93	3281	tags=39%, list=29%, signal=54%
RGAGGAARY_V$PU1_Q6	RGAGGAARY_V$PU1_Q6		237	-0.34181207	-1.2288176	0.23333333	0.80090827	0.93	3463	tags=42%, list=31%, signal=59%
V$FREAC3_01	V$FREAC3_01		121	-0.35561675	-1.2280817	0.1724138	0.7967671	0.93	2712	tags=36%, list=24%, signal=46%
V$PPARA_01	V$PPARA_01		21	-0.44797397	-1.2261902	0.16363636	0.7962677	0.93	1432	tags=24%, list=13%, signal=27%
V$SREBP1_02	V$SREBP1_02		47	-0.38331112	-1.225719	0.1724138	0.79011995	0.93	2428	tags=34%, list=22%, signal=43%
AAAYWAACM_V$HFH4_01	AAAYWAACM_V$HFH4_01		125	-0.33620486	-1.2239606	0.21311475	0.79018444	0.93	2815	tags=30%, list=25%, signal=40%
V$ISRE_01	V$ISRE_01		109	-0.37369347	-1.2222546	0.11764706	0.7892321	0.93	2444	tags=30%, list=22%, signal=38%
V$S8_01	V$S8_01		120	-0.3660525	-1.2221162	0.16666667	0.7819788	0.93	3014	tags=40%, list=27%, signal=54%
TCTCTCC,MIR-185	TCTCTCC,MIR-185		53	-0.3254807	-1.2215432	0.17307693	0.77733815	0.94	3427	tags=34%, list=31%, signal=49%
V$IRF2_01	V$IRF2_01		55	-0.38684642	-1.2190826	0.14	0.78060186	0.94	3863	tags=53%, list=34%, signal=80%
V$GATA6_01	V$GATA6_01		138	-0.39443794	-1.2148904	0.18518518	0.7898117	0.94	3075	tags=46%, list=27%, signal=63%
V$FOXO4_02	V$FOXO4_02		125	-0.33334097	-1.2100052	0.16949153	0.80407906	0.94	2813	tags=37%, list=25%, signal=49%
V$IRF1_01	V$IRF1_01		122	-0.361081	-1.2079813	0.14285715	0.8051414	0.94	3080	tags=37%, list=28%, signal=50%
V$TCF1P_Q6	V$TCF1P_Q6		112	-0.33748725	-1.2075152	0.26785713	0.79865783	0.94	3237	tags=38%, list=29%, signal=52%
GCTCTTG,MIR-335	GCTCTTG,MIR-335		45	-0.3370341	-1.2072495	0.22222222	0.79172194	0.94	2430	tags=27%, list=22%, signal=34%
YNTTTNNNANGCARM_UNKNOWN	YNTTTNNNANGCARM_UNKNOWN		37	-0.42916468	-1.2071979	0.16666667	0.7845348	0.94	2700	tags=46%, list=24%, signal=60%
V$GR_Q6_01	V$GR_Q6_01		129	-0.35411513	-1.2042736	0.18518518	0.7897012	0.94	2835	tags=36%, list=25%, signal=47%
V$RSRFC4_Q2	V$RSRFC4_Q2		105	-0.3891216	-1.2039658	0.24590164	0.7833493	0.94	2478	tags=35%, list=22%, signal=45%
ATCTTGC,MIR-31	ATCTTGC,MIR-31		33	-0.3678152	-1.2036322	0.20689656	0.77810556	0.94	3179	tags=39%, list=28%, signal=55%
V$MEF2_03	V$MEF2_03		117	-0.40010008	-1.2002739	0.16071428	0.7855081	0.94	2672	tags=39%, list=24%, signal=51%
V$ERR1_Q2	V$ERR1_Q2		124	-0.32901865	-1.1995314	0.16666667	0.78144616	0.94	2505	tags=27%, list=22%, signal=34%
V$OCT_C	V$OCT_C		129	-0.358238	-1.196588	0.23076923	0.78665906	0.94	2964	tags=39%, list=26%, signal=52%
V$EFC_Q6	V$EFC_Q6		126	-0.33752885	-1.1962762	0.21818182	0.7812236	0.94	2879	tags=36%, list=26%, signal=48%
V$HP1SITEFACTOR_Q6	V$HP1SITEFACTOR_Q6		113	-0.3486552	-1.1951133	0.13793103	0.7795672	0.94	2960	tags=39%, list=26%, signal=52%
V$PAX4_02	V$PAX4_02		124	-0.3729264	-1.1945304	0.2	0.7759473	0.94	1605	tags=27%, list=14%, signal=32%
V$NKX3A_01	V$NKX3A_01		101	-0.38234425	-1.19435	0.2264151	0.77043337	0.94	3493	tags=47%, list=31%, signal=67%
V$GFI1_01	V$GFI1_01		135	-0.3453513	-1.1928197	0.18	0.7697142	0.94	2944	tags=37%, list=26%, signal=50%
V$CDP_02	V$CDP_02		54	-0.41500002	-1.1899827	0.23728813	0.77321833	0.94	2461	tags=41%, list=22%, signal=52%
TTTNNANAGCYR_UNKNOWN	TTTNNANAGCYR_UNKNOWN		55	-0.41051936	-1.1896299	0.18965517	0.76868933	0.94	1501	tags=29%, list=13%, signal=33%
AAAYRNCTG_UNKNOWN	AAAYRNCTG_UNKNOWN		182	-0.33190107	-1.1857529	0.19642857	0.7784062	0.94	2506	tags=30%, list=22%, signal=38%
GGARNTKYCCA_UNKNOWN	GGARNTKYCCA_UNKNOWN		36	-0.36332732	-1.1856357	0.22807017	0.7726893	0.94	3363	tags=44%, list=30%, signal=63%
V$MAF_Q6	V$MAF_Q6		144	-0.30833253	-1.1856053	0.2	0.7664579	0.94	2294	tags=24%, list=20%, signal=29%
V$PBX1_01	V$PBX1_01		121	-0.36474606	-1.1833813	0.14814815	0.76879334	0.94	2815	tags=44%, list=25%, signal=58%
V$EVI1_02	V$EVI1_02		63	-0.36490524	-1.182711	0.2244898	0.76557624	0.94	2815	tags=33%, list=25%, signal=44%
TGACATY_UNKNOWN	TGACATY_UNKNOWN		315	-0.31360576	-1.1823398	0.2	0.76069194	0.94	2862	tags=33%, list=26%, signal=43%
V$GRE_C	V$GRE_C		63	-0.3725056	-1.1808716	0.21428572	0.7607783	0.94	3479	tags=43%, list=31%, signal=62%
V$LMO2COM_02	V$LMO2COM_02		128	-0.36127585	-1.1785852	0.21818182	0.7626635	0.94	3054	tags=39%, list=27%, signal=53%
V$HLF_01	V$HLF_01		113	-0.3272661	-1.1775732	0.20967741	0.7605231	0.94	3008	tags=35%, list=27%, signal=47%
V$PEA3_Q6	V$PEA3_Q6		117	-0.3504266	-1.173402	0.22413793	0.77055204	0.94	2567	tags=27%, list=23%, signal=35%
TGCCAAR_V$NF1_Q6	TGCCAAR_V$NF1_Q6		343	-0.33532122	-1.1731862	0.18333334	0.7658852	0.94	2365	tags=30%, list=21%, signal=37%
V$PIT1_Q6	V$PIT1_Q6		110	-0.36384112	-1.1720382	0.20754717	0.76487476	0.94	2712	tags=36%, list=24%, signal=48%
GAGCCTG,MIR-484	GAGCCTG,MIR-484		52	-0.32772392	-1.1712595	0.20408164	0.76236576	0.94	2922	tags=33%, list=26%, signal=44%
RGTTAMWNATT_V$HNF1_01	RGTTAMWNATT_V$HNF1_01		43	-0.41547608	-1.1700411	0.28070176	0.76173055	0.94	1459	tags=26%, list=13%, signal=29%
CTCTATG,MIR-368	CTCTATG,MIR-368		24	-0.38958132	-1.1699238	0.30357143	0.75620127	0.94	2428	tags=29%, list=22%, signal=37%
AGTTCTC,MIR-146A,MIR-146B	AGTTCTC,MIR-146A,MIR-146B		27	-0.36570284	-1.1690711	0.24489796	0.7544753	0.94	911	tags=15%, list=8%, signal=16%
V$AP4_Q6	V$AP4_Q6		108	-0.3640489	-1.1685053	0.28070176	0.75089	0.94	2699	tags=35%, list=24%, signal=46%
AAAGGAT,MIR-501	AAAGGAT,MIR-501		72	-0.30016482	-1.166883	0.17857143	0.7519225	0.94	2903	tags=29%, list=26%, signal=39%
V$MYB_Q6	V$MYB_Q6		116	-0.34000582	-1.1657741	0.24	0.75113183	0.94	2872	tags=34%, list=26%, signal=46%
V$SP1_01	V$SP1_01		126	-0.28417528	-1.1627511	0.1754386	0.75620407	0.94	2429	tags=23%, list=22%, signal=29%
V$PAX2_02	V$PAX2_02		122	-0.33427182	-1.1593715	0.26666668	0.7623667	0.94	4121	tags=46%, list=37%, signal=72%
TCTGATA,MIR-361	TCTGATA,MIR-361		47	-0.32486117	-1.158938	0.2413793	0.7582571	0.94	2843	tags=36%, list=25%, signal=48%
YATTNATC_UNKNOWN	YATTNATC_UNKNOWN		162	-0.35687712	-1.1568582	0.21311475	0.76182145	0.94	2862	tags=40%, list=26%, signal=52%
V$PAX8_B	V$PAX8_B		45	-0.37310684	-1.1565924	0.2857143	0.7580172	0.94	2494	tags=29%, list=22%, signal=37%
V$IK2_01	V$IK2_01		140	-0.3339451	-1.1558529	0.25862068	0.75623465	0.94	2862	tags=36%, list=26%, signal=47%
V$EN1_01	V$EN1_01		51	-0.37414873	-1.1516849	0.21818182	0.7672343	0.94	4153	tags=51%, list=37%, signal=81%
ATGTCAC,MIR-489	ATGTCAC,MIR-489		42	-0.33070618	-1.1509904	0.2037037	0.76497936	0.94	4018	tags=45%, list=36%, signal=70%
V$PPARA_02	V$PPARA_02		61	-0.33489776	-1.1505854	0.27083334	0.76113385	0.94	2533	tags=31%, list=23%, signal=40%
V$OCT1_07	V$OCT1_07		68	-0.35301015	-1.1498183	0.28846154	0.75877327	0.94	2872	tags=32%, list=26%, signal=43%
V$BRN2_01	V$BRN2_01		114	-0.33374324	-1.1468064	0.19148937	0.7664807	0.94	2815	tags=32%, list=25%, signal=42%
V$IRF7_01	V$IRF7_01		120	-0.3234325	-1.1460444	0.22807017	0.7640684	0.94	2787	tags=31%, list=25%, signal=41%
YGACNNYACAR_UNKNOWN	YGACNNYACAR_UNKNOWN		44	-0.359498	-1.1458666	0.29090908	0.7600885	0.94	2441	tags=32%, list=22%, signal=41%
CAGGGTC,MIR-504	CAGGGTC,MIR-504		44	-0.35199246	-1.1456338	0.32608697	0.756036	0.94	3230	tags=41%, list=29%, signal=57%
V$LHX3_01	V$LHX3_01		109	-0.379155	-1.1455725	0.25	0.7513651	0.94	2719	tags=38%, list=24%, signal=49%
V$SF1_Q6	V$SF1_Q6		127	-0.29352632	-1.1441694	0.3272727	0.7512261	0.94	2976	tags=27%, list=27%, signal=36%
V$TST1_01	V$TST1_01		133	-0.33803487	-1.1434371	0.24	0.7486065	0.94	2870	tags=35%, list=26%, signal=46%
CCAWWNAAGG_V$SRF_Q4	CCAWWNAAGG_V$SRF_Q4		48	-0.3778179	-1.1427966	0.2542373	0.7464935	0.94	1609	tags=27%, list=14%, signal=31%
TAGCTTT,MIR-9	TAGCTTT,MIR-9		127	-0.28911248	-1.1414872	0.24528302	0.7456711	0.94	3179	tags=29%, list=28%, signal=40%
TGATTTRY_V$GFI1_01	TGATTTRY_V$GFI1_01		147	-0.38255605	-1.1412014	0.32	0.74162674	0.94	1555	tags=28%, list=14%, signal=32%
V$FOXO1_02	V$FOXO1_02		113	-0.3154154	-1.1395069	0.25	0.74271154	0.94	1642	tags=23%, list=15%, signal=27%
V$HNF3B_01	V$HNF3B_01		103	-0.36330193	-1.1380545	0.24074075	0.7444285	0.94	2815	tags=39%, list=25%, signal=51%
SMTTTTGT_UNKNOWN	SMTTTTGT_UNKNOWN		196	-0.31217498	-1.1369971	0.25	0.74274266	0.94	2862	tags=33%, list=26%, signal=44%
V$AR_Q2	V$AR_Q2		55	-0.3671309	-1.1369804	0.2982456	0.7382138	0.94	3514	tags=42%, list=31%, signal=61%
V$NKX22_01	V$NKX22_01		79	-0.3504482	-1.1368994	0.2777778	0.7339156	0.94	1547	tags=24%, list=14%, signal=28%
V$GATA1_02	V$GATA1_02		123	-0.3631525	-1.1357223	0.19607843	0.7335352	0.94	3193	tags=40%, list=29%, signal=55%
V$HNF6_Q6	V$HNF6_Q6		110	-0.35069588	-1.1347581	0.2777778	0.7323182	0.94	2862	tags=39%, list=26%, signal=52%
TGTTTGY_V$HNF3_Q6	TGTTTGY_V$HNF3_Q6		356	-0.32028687	-1.1329224	0.25454545	0.73486495	0.94	2872	tags=33%, list=26%, signal=42%
V$STAT6_01	V$STAT6_01		115	-0.3160772	-1.1317037	0.26	0.7340139	0.94	2844	tags=30%, list=25%, signal=39%
V$SRY_01	V$SRY_01		94	-0.32895866	-1.1310196	0.34545454	0.7315895	0.94	3137	tags=34%, list=28%, signal=47%
V$CHOP_01	V$CHOP_01		115	-0.2878874	-1.1304762	0.26415095	0.72936493	0.94	1954	tags=21%, list=17%, signal=25%
V$NKX25_01	V$NKX25_01		71	-0.34178355	-1.1299943	0.27586207	0.7276811	0.94	2690	tags=28%, list=24%, signal=37%
V$HNF4_01_B	V$HNF4_01_B		120	-0.31443006	-1.1296992	0.31578946	0.7247621	0.94	1827	tags=22%, list=16%, signal=26%
V$T3R_Q6	V$T3R_Q6		117	-0.3137247	-1.1287949	0.26666668	0.72338194	0.94	1372	tags=17%, list=12%, signal=19%
V$PR_Q2	V$PR_Q2		117	-0.318791	-1.1280804	0.27118644	0.72122115	0.94	2935	tags=36%, list=26%, signal=48%
V$CEBP_C	V$CEBP_C		93	-0.3310377	-1.1277221	0.31578946	0.7194164	0.94	3039	tags=34%, list=27%, signal=47%
V$CEBPB_01	V$CEBPB_01		135	-0.34151363	-1.1273676	0.3148148	0.71655005	0.94	1358	tags=21%, list=12%, signal=23%
TTCYNRGAA_V$STAT5B_01	TTCYNRGAA_V$STAT5B_01		165	-0.3032085	-1.127191	0.22950819	0.7132848	0.94	3020	tags=34%, list=27%, signal=46%
AGCYRWTTC_UNKNOWN	AGCYRWTTC_UNKNOWN		56	-0.4099914	-1.1270238	0.2982456	0.7095685	0.94	1650	tags=25%, list=15%, signal=29%
V$FREAC2_01	V$FREAC2_01		126	-0.30655852	-1.1265509	0.18867925	0.70681643	0.94	2719	tags=30%, list=24%, signal=39%
TAATAAT,MIR-126	TAATAAT,MIR-126		103	-0.30572048	-1.1261888	0.29090908	0.70408446	0.94	2948	tags=29%, list=26%, signal=39%
V$RSRFC4_01	V$RSRFC4_01		121	-0.37700343	-1.1251783	0.3275862	0.703889	0.94	2672	tags=36%, list=24%, signal=47%
SYATTGTG_UNKNOWN	SYATTGTG_UNKNOWN		100	-0.30181697	-1.1239209	0.2857143	0.70383453	0.94	2862	tags=28%, list=26%, signal=37%
V$HNF3ALPHA_Q6	V$HNF3ALPHA_Q6		105	-0.3261361	-1.1234957	0.29090908	0.70214975	0.94	3687	tags=42%, list=33%, signal=62%
ACATATC,MIR-190	ACATATC,MIR-190		26	-0.37128395	-1.1220547	0.29545453	0.70361847	0.94	1598	tags=31%, list=14%, signal=36%
CTGCAGY_UNKNOWN	CTGCAGY_UNKNOWN		369	-0.2853707	-1.1165869	0.2631579	0.71721405	0.94	2871	tags=31%, list=26%, signal=41%
CTAWWWATA_V$RSRFC4_Q2	CTAWWWATA_V$RSRFC4_Q2		180	-0.3687153	-1.1143132	0.33333334	0.720348	0.94	2207	tags=31%, list=20%, signal=38%
GGATTA_V$PITX2_Q2	GGATTA_V$PITX2_Q2		284	-0.2982802	-1.1138086	0.30357143	0.7182403	0.94	2921	tags=32%, list=26%, signal=43%
V$CEBP_01	V$CEBP_01		120	-0.33840638	-1.1123365	0.29411766	0.7199491	0.94	2966	tags=38%, list=26%, signal=52%
V$AREB6_04	V$AREB6_04		116	-0.30958825	-1.1120766	0.27272728	0.71736956	0.94	2658	tags=29%, list=24%, signal=38%
V$CIZ_01	V$CIZ_01		104	-0.31744924	-1.1115669	0.2542373	0.7153285	0.94	2203	tags=25%, list=20%, signal=31%
V$NF1_Q6_01	V$NF1_Q6_01		130	-0.30998445	-1.1092606	0.3137255	0.7180507	0.94	2381	tags=25%, list=21%, signal=31%
V$NKX61_01	V$NKX61_01		115	-0.35798714	-1.1091018	0.25	0.7147479	0.94	2872	tags=40%, list=26%, signal=53%
TGACCTTG_V$SF1_Q6	TGACCTTG_V$SF1_Q6		122	-0.28425905	-1.1090451	0.27118644	0.7113487	0.94	2967	tags=28%, list=26%, signal=38%
TCATCTC,MIR-143	TCATCTC,MIR-143		70	-0.29815543	-1.1042126	0.32258064	0.7238888	0.94	2257	tags=20%, list=20%, signal=25%
V$GATA1_03	V$GATA1_03		120	-0.32733944	-1.102786	0.29090908	0.72358125	0.94	2944	tags=36%, list=26%, signal=48%
V$TBP_01	V$TBP_01		115	-0.35321257	-1.1011461	0.30508474	0.7262382	0.94	1632	tags=23%, list=15%, signal=27%
TAAYNRNNTCC_UNKNOWN	TAAYNRNNTCC_UNKNOWN		78	-0.33798537	-1.100494	0.34545454	0.7242486	0.94	2966	tags=31%, list=26%, signal=42%
V$NMYC_01	V$NMYC_01		129	-0.26813558	-1.1003938	0.24489796	0.72094864	0.94	2392	tags=24%, list=21%, signal=30%
V$FXR_IR1_Q6	V$FXR_IR1_Q6		61	-0.3156743	-1.0984735	0.34615386	0.72336084	0.94	2579	tags=30%, list=23%, signal=38%
V$MYC_Q2	V$MYC_Q2		97	-0.27392417	-1.0974988	0.30769232	0.72372377	0.94	2025	tags=21%, list=18%, signal=25%
V$RP58_01	V$RP58_01		115	-0.33337834	-1.0967278	0.29090908	0.7225928	0.94	1464	tags=20%, list=13%, signal=23%
V$STAT_01	V$STAT_01		133	-0.28850812	-1.0960995	0.22413793	0.72044986	0.94	3020	tags=32%, list=27%, signal=44%
TCCCCAC,MIR-491	TCCCCAC,MIR-491		31	-0.3685213	-1.0959101	0.37254903	0.71745175	0.94	1147	tags=23%, list=10%, signal=25%
V$DBP_Q6	V$DBP_Q6		120	-0.32580176	-1.0953497	0.3220339	0.7156017	0.94	2241	tags=26%, list=20%, signal=32%
V$TATA_01	V$TATA_01		144	-0.3334601	-1.0951374	0.2962963	0.7129448	0.94	2918	tags=34%, list=26%, signal=45%
V$RORA2_01	V$RORA2_01		74	-0.35109097	-1.094823	0.35849056	0.7105868	0.94	2219	tags=32%, list=20%, signal=40%
V$CDPCR3_01	V$CDPCR3_01		26	-0.43873394	-1.0945971	0.36363637	0.7078673	0.94	3008	tags=38%, list=27%, signal=52%
V$ER_Q6_02	V$ER_Q6_02		130	-0.2976151	-1.0940133	0.28846154	0.7064431	0.94	2796	tags=31%, list=25%, signal=41%
V$ARP1_01	V$ARP1_01		79	-0.33744907	-1.0938003	0.40677965	0.70409346	0.94	1459	tags=27%, list=13%, signal=30%
CTAGGAA,MIR-384	CTAGGAA,MIR-384		31	-0.3609378	-1.0937421	0.4347826	0.70116866	0.94	1408	tags=19%, list=13%, signal=22%
V$XBP1_01	V$XBP1_01		65	-0.29185978	-1.0932482	0.29310346	0.6994368	0.94	2725	tags=26%, list=24%, signal=34%
V$FOXJ2_01	V$FOXJ2_01		83	-0.34193265	-1.0923473	0.2982456	0.69851774	0.94	2916	tags=37%, list=26%, signal=50%
GGCACAT,MIR-455	GGCACAT,MIR-455		28	-0.32157764	-1.091771	0.3137255	0.6966664	0.94	2460	tags=21%, list=22%, signal=27%
TGCTGAY_UNKNOWN	TGCTGAY_UNKNOWN		259	-0.311123	-1.0913601	0.34	0.69510484	0.95	2815	tags=31%, list=25%, signal=41%
V$NRF2_Q4	V$NRF2_Q4		132	-0.28078	-1.0901312	0.33898306	0.69575214	0.95	2938	tags=30%, list=26%, signal=40%
V$EVI1_05	V$EVI1_05		89	-0.36900058	-1.0885704	0.32142857	0.6967286	0.95	2870	tags=40%, list=26%, signal=54%
ATTACAT,MIR-380-3P	ATTACAT,MIR-380-3P		43	-0.35962942	-1.0872912	0.42307693	0.6969326	0.95	3841	tags=42%, list=34%, signal=63%
V$TAL1BETAE47_01	V$TAL1BETAE47_01		118	-0.32738075	-1.0854318	0.32142857	0.69929224	0.95	2835	tags=34%, list=25%, signal=45%
V$AR_Q6	V$AR_Q6		108	-0.31029353	-1.085234	0.36363637	0.69683707	0.95	3048	tags=34%, list=27%, signal=47%
V$NKX62_Q2	V$NKX62_Q2		108	-0.3344728	-1.0847908	0.33333334	0.6954854	0.95	2756	tags=36%, list=25%, signal=47%
V$AREB6_02	V$AREB6_02		129	-0.3115722	-1.0844581	0.30357143	0.69313824	0.95	2835	tags=37%, list=25%, signal=49%
V$MYCMAX_03	V$MYCMAX_03		116	-0.26389956	-1.0836314	0.3846154	0.69221014	0.95	2165	tags=20%, list=19%, signal=24%
V$POU1F1_Q6	V$POU1F1_Q6		111	-0.33470234	-1.0834132	0.3207547	0.6897503	0.95	1472	tags=23%, list=13%, signal=27%
GTATGAT,MIR-154,MIR-487	GTATGAT,MIR-154,MIR-487		36	-0.34370556	-1.0819294	0.4074074	0.6922306	0.95	1603	tags=19%, list=14%, signal=23%
V$WHN_B	V$WHN_B		121	-0.27208942	-1.0817536	0.3272727	0.6896564	0.95	3684	tags=40%, list=33%, signal=58%
V$MMEF2_Q6	V$MMEF2_Q6		139	-0.3356666	-1.080672	0.3392857	0.689933	0.95	2700	tags=34%, list=24%, signal=44%
V$CEBPGAMMA_Q6	V$CEBPGAMMA_Q6		119	-0.30921033	-1.0794094	0.33333334	0.6902528	0.95	2694	tags=32%, list=24%, signal=42%
ACACTCC,MIR-122A	ACACTCC,MIR-122A		43	-0.28274712	-1.0776691	0.34545454	0.6914827	0.95	2916	tags=33%, list=26%, signal=44%
V$NFY_C	V$NFY_C		112	-0.29592696	-1.0775533	0.3469388	0.6888307	0.95	3692	tags=38%, list=33%, signal=57%
V$SOX5_01	V$SOX5_01		113	-0.30823097	-1.0765066	0.3207547	0.68920785	0.95	1509	tags=20%, list=13%, signal=23%
V$STAT6_02	V$STAT6_02		126	-0.3147781	-1.0759641	0.31578946	0.6877154	0.95	2557	tags=29%, list=23%, signal=37%
V$ER_Q6_01	V$ER_Q6_01		122	-0.289723	-1.0751365	0.3773585	0.68732625	0.95	2774	tags=31%, list=25%, signal=41%
V$E2F1_Q3_01	V$E2F1_Q3_01		123	-0.26065096	-1.074414	0.3617021	0.6891506	0.96	2795	tags=25%, list=25%, signal=33%
RTAAACA_V$FREAC2_01	RTAAACA_V$FREAC2_01		456	-0.27300504	-1.073427	0.3148148	0.6887982	0.96	2828	tags=29%, list=25%, signal=37%
GGCNKCCATNK_UNKNOWN	GGCNKCCATNK_UNKNOWN		57	-0.26930642	-1.0726382	0.375	0.6882039	0.96	3961	tags=35%, list=35%, signal=54%
V$HMEF2_Q6	V$HMEF2_Q6		63	-0.37855127	-1.0725279	0.39344263	0.6856463	0.96	2754	tags=40%, list=25%, signal=52%
V$DR1_Q3	V$DR1_Q3		125	-0.29007062	-1.071463	0.36363637	0.6863109	0.96	1866	tags=22%, list=17%, signal=27%
GGCAGCT,MIR-22	GGCAGCT,MIR-22		107	-0.2990026	-1.071134	0.33962265	0.684295	0.96	3296	tags=36%, list=29%, signal=50%
GAGCCAG,MIR-149	GAGCCAG,MIR-149		73	-0.29418144	-1.0708826	0.38297874	0.6821421	0.96	3362	tags=36%, list=30%, signal=51%
AAACCAC,MIR-140	AAACCAC,MIR-140		54	-0.31694633	-1.0700446	0.35714287	0.68185896	0.96	1071	tags=15%, list=10%, signal=16%
V$STAT1_02	V$STAT1_02		117	-0.24273491	-1.0700399	0.34545454	0.67907774	0.96	3274	tags=33%, list=29%, signal=47%
TGACAGNY_V$MEIS1_01	TGACAGNY_V$MEIS1_01		378	-0.27506962	-1.0693434	0.3888889	0.6783448	0.96	3267	tags=33%, list=29%, signal=45%
V$MYCMAX_02	V$MYCMAX_02		117	-0.2887435	-1.0692744	0.33333334	0.6757073	0.96	1954	tags=23%, list=17%, signal=28%
CAGNYGKNAAA_UNKNOWN	CAGNYGKNAAA_UNKNOWN		37	-0.34690973	-1.067267	0.36206895	0.67878926	0.96	312	tags=8%, list=3%, signal=8%
V$PAX_Q6	V$PAX_Q6		128	-0.28525814	-1.0668565	0.3773585	0.67715526	0.96	2352	tags=26%, list=21%, signal=32%
V$USF2_Q6	V$USF2_Q6		126	-0.26344958	-1.0634238	0.36	0.685226	0.96	2025	tags=21%, list=18%, signal=25%
V$AML1_01	V$AML1_01		129	-0.30235416	-1.0632948	0.3962264	0.6826718	0.96	2872	tags=35%, list=26%, signal=46%
V$AML1_Q6	V$AML1_Q6		129	-0.30235416	-1.0632948	0.3962264	0.67993015	0.96	2872	tags=35%, list=26%, signal=46%
CCAGGGG,MIR-331	CCAGGGG,MIR-331		49	-0.30472028	-1.0629704	0.3962264	0.67828405	0.96	3623	tags=45%, list=32%, signal=66%
V$AREB6_01	V$AREB6_01		127	-0.30217767	-1.0627675	0.3653846	0.67597604	0.96	3175	tags=36%, list=28%, signal=50%
V$NCX_01	V$NCX_01		79	-0.32238984	-1.0626397	0.29508197	0.6735828	0.96	3323	tags=42%, list=30%, signal=59%
ACTGAAA,MIR-30A-3P,MIR-30E-3P	ACTGAAA,MIR-30A-3P,MIR-30E-3P		94	-0.3024842	-1.0624903	0.36956522	0.67141366	0.96	2974	tags=31%, list=27%, signal=42%
RACCACAR_V$AML_Q6	RACCACAR_V$AML_Q6		138	-0.29239908	-1.060379	0.35185185	0.67537403	0.96	2910	tags=30%, list=26%, signal=41%
V$GR_01	V$GR_01		100	-0.29819655	-1.0602928	0.37704918	0.6731007	0.96	2869	tags=30%, list=26%, signal=40%
GCCNNNWTAAR_UNKNOWN	GCCNNNWTAAR_UNKNOWN		68	-0.3320912	-1.059717	0.40816328	0.6722557	0.96	2770	tags=34%, list=25%, signal=45%
ATGTTTC,MIR-494	ATGTTTC,MIR-494		79	-0.28693876	-1.0587063	0.3846154	0.6724631	0.96	3578	tags=35%, list=32%, signal=52%
V$OCT1_Q5_01	V$OCT1_Q5_01		122	-0.30732173	-1.0586658	0.42592594	0.6699664	0.96	2700	tags=32%, list=24%, signal=42%
WGGAATGY_V$TEF1_Q6	WGGAATGY_V$TEF1_Q6		173	-0.30605537	-1.0581479	0.3888889	0.6689371	0.96	2661	tags=28%, list=24%, signal=37%
CTCAGGG,MIR-125B,MIR-125A	CTCAGGG,MIR-125B,MIR-125A		177	-0.26668146	-1.0580909	0.3653846	0.6664388	0.96	3296	tags=31%, list=29%, signal=43%
V$OSF2_Q6	V$OSF2_Q6		134	-0.28586552	-1.0577253	0.33333334	0.66490847	0.96	2939	tags=27%, list=26%, signal=36%
V$ER_Q6	V$ER_Q6		140	-0.2865635	-1.056921	0.27586207	0.6643153	0.96	2193	tags=26%, list=20%, signal=32%
V$HTF_01	V$HTF_01		28	-0.31172338	-1.0559561	0.39285713	0.66418874	0.96	2815	tags=29%, list=25%, signal=38%
ATGTACA,MIR-493	ATGTACA,MIR-493		142	-0.2646153	-1.055272	0.42	0.6631093	0.96	3167	tags=28%, list=28%, signal=39%
V$CEBPDELTA_Q6	V$CEBPDELTA_Q6		122	-0.31492108	-1.0551016	0.4107143	0.6610422	0.96	1776	tags=24%, list=16%, signal=28%
V$LBP1_Q6	V$LBP1_Q6		103	-0.3283791	-1.0548902	0.39285713	0.65915656	0.96	2618	tags=35%, list=23%, signal=45%
V$TATA_C	V$TATA_C		165	-0.30828565	-1.0504893	0.3773585	0.66921973	0.96	2944	tags=36%, list=26%, signal=49%
V$SRF_01	V$SRF_01		37	-0.32568207	-1.0504017	0.3859649	0.66698164	0.96	821	tags=14%, list=7%, signal=15%
RYCACNNRNNRNCAG_UNKNOWN	RYCACNNRNNRNCAG_UNKNOWN		34	-0.34586263	-1.049809	0.4	0.666244	0.96	3463	tags=41%, list=31%, signal=59%
YYCATTCAWW_UNKNOWN	YYCATTCAWW_UNKNOWN		91	-0.29289505	-1.0494106	0.31914893	0.66459095	0.96	3623	tags=37%, list=32%, signal=55%
V$TAL1BETAITF2_01	V$TAL1BETAITF2_01		120	-0.31013173	-1.0487747	0.4107143	0.6636006	0.96	2402	tags=28%, list=21%, signal=36%
V$SOX9_B1	V$SOX9_B1		114	-0.3190639	-1.0476906	0.3773585	0.66346276	0.96	2338	tags=26%, list=21%, signal=33%
CAGCAGG,MIR-370	CAGCAGG,MIR-370		74	-0.28973395	-1.044779	0.38181818	0.6690794	0.96	3605	tags=39%, list=32%, signal=57%
V$AP1_Q2	V$AP1_Q2		142	-0.2945099	-1.0439001	0.4074074	0.66912	0.96	3620	tags=43%, list=32%, signal=63%
V$NFAT_Q6	V$NFAT_Q6		125	-0.30030164	-1.0435913	0.43396226	0.66774744	0.96	3075	tags=37%, list=27%, signal=50%
V$COMP1_01	V$COMP1_01		64	-0.3457301	-1.0431598	0.36363637	0.66659963	0.96	3083	tags=31%, list=28%, signal=43%
V$OCT1_04	V$OCT1_04		122	-0.3280006	-1.0422665	0.42105263	0.6665507	0.96	2895	tags=35%, list=26%, signal=47%
V$DR3_Q4	V$DR3_Q4		67	-0.31299564	-1.0420121	0.3846154	0.6647402	0.96	3063	tags=34%, list=27%, signal=47%
V$PAX4_03	V$PAX4_03		133	-0.28194195	-1.0411148	0.46296296	0.6642369	0.96	3863	tags=41%, list=34%, signal=61%
V$VDR_Q3	V$VDR_Q3		112	-0.2919726	-1.0392663	0.375	0.6668215	0.96	2166	tags=22%, list=19%, signal=27%
GACTGTT,MIR-212,MIR-132	GACTGTT,MIR-212,MIR-132		78	-0.27776244	-1.0392234	0.4893617	0.6646159	0.96	2742	tags=31%, list=24%, signal=40%
V$TCF4_Q5	V$TCF4_Q5		116	-0.31653145	-1.0372498	0.42857143	0.66672575	0.96	2862	tags=35%, list=26%, signal=47%
V$MYB_Q5_01	V$MYB_Q5_01		116	-0.30071175	-1.0371801	0.46	0.6645925	0.96	2496	tags=28%, list=22%, signal=35%
GGGACCA,MIR-133A,MIR-133B	GGGACCA,MIR-133A,MIR-133B		101	-0.24068181	-1.0369952	0.37254903	0.66297454	0.96	2392	tags=22%, list=21%, signal=27%
GCAAGAC,MIR-431	GCAAGAC,MIR-431		22	-0.36033258	-1.0369083	0.5102041	0.6607189	0.96	3216	tags=50%, list=29%, signal=70%
YTAATTAA_V$LHX3_01	YTAATTAA_V$LHX3_01		88	-0.32009476	-1.0357566	0.4	0.6615825	0.96	3087	tags=36%, list=28%, signal=50%
V$SRF_C	V$SRF_C		116	-0.2957237	-1.0352011	0.5	0.6603269	0.96	2131	tags=23%, list=19%, signal=28%
V$COUP_DR1_Q6	V$COUP_DR1_Q6		124	-0.27841082	-1.0348889	0.36363637	0.658703	0.96	1866	tags=19%, list=17%, signal=23%
V$ICSBP_Q6	V$ICSBP_Q6		119	-0.31026247	-1.034114	0.42105263	0.65885955	0.96	2260	tags=28%, list=20%, signal=34%
V$MZF1_01	V$MZF1_01		111	-0.29031542	-1.0338241	0.4	0.657471	0.96	2600	tags=26%, list=23%, signal=34%
AACATTC,MIR-409-3P	AACATTC,MIR-409-3P		63	-0.3036731	-1.0336719	0.4107143	0.65530443	0.96	1952	tags=22%, list=17%, signal=27%
YKACATTT_UNKNOWN	YKACATTT_UNKNOWN		121	-0.26470765	-1.0316458	0.36363637	0.6586082	0.96	3087	tags=36%, list=28%, signal=49%
TTTGTAG,MIR-520D	TTTGTAG,MIR-520D		174	-0.24842454	-1.0315467	0.4107143	0.6567494	0.96	2712	tags=26%, list=24%, signal=34%
V$FREAC4_01	V$FREAC4_01		77	-0.30741304	-1.0305058	0.49122807	0.6572421	0.96	2862	tags=36%, list=26%, signal=49%
ACAWYAAAG_UNKNOWN	ACAWYAAAG_UNKNOWN		47	-0.33873767	-1.0291636	0.42105263	0.6587249	0.96	2200	tags=26%, list=20%, signal=32%
CCATCCA,MIR-432	CCATCCA,MIR-432		32	-0.31396395	-1.0286206	0.3846154	0.6584715	0.96	2078	tags=25%, list=19%, signal=31%
AATGTGA,MIR-23A,MIR-23B	AATGTGA,MIR-23A,MIR-23B		213	-0.2641897	-1.028255	0.3773585	0.65742075	0.96	3620	tags=38%, list=32%, signal=55%
ATGTAGC,MIR-221,MIR-222	ATGTAGC,MIR-221,MIR-222		56	-0.32075414	-1.0280924	0.4385965	0.6555519	0.96	3278	tags=38%, list=29%, signal=53%
ATGCAGT,MIR-217	ATGCAGT,MIR-217		51	-0.31037107	-1.0272017	0.35	0.6559272	0.96	1448	tags=18%, list=13%, signal=20%
V$PBX1_02	V$PBX1_02		67	-0.32756278	-1.0247974	0.39655173	0.6604855	0.96	1629	tags=24%, list=15%, signal=28%
TGTATGA,MIR-485-3P	TGTATGA,MIR-485-3P		75	-0.275016	-1.0225989	0.40677965	0.66368675	0.96	3157	tags=25%, list=28%, signal=35%
TCANNTGAY_V$SREBP1_01	TCANNTGAY_V$SREBP1_01		246	-0.24775115	-1.0223323	0.4915254	0.6624001	0.96	3448	tags=32%, list=31%, signal=45%
GTGTGAG,MIR-342	GTGTGAG,MIR-342		29	-0.31707174	-1.0219682	0.5319149	0.66128486	0.96	4556	tags=48%, list=41%, signal=81%
RAAGNYNNCTTY_UNKNOWN	RAAGNYNNCTTY_UNKNOWN		71	-0.31851408	-1.0186925	0.48076922	0.6686791	0.96	2203	tags=27%, list=20%, signal=33%
CCTGCTG,MIR-214	CCTGCTG,MIR-214		117	-0.2635437	-1.0179415	0.39344263	0.6682456	0.96	2710	tags=23%, list=24%, signal=30%
V$STAT5A_01	V$STAT5A_01		129	-0.2737808	-1.0174445	0.42857143	0.6671875	0.96	2846	tags=31%, list=25%, signal=41%
GGCAGTG,MIR-324-3P	GGCAGTG,MIR-324-3P		48	-0.32247293	-1.017003	0.45833334	0.66609997	0.96	2352	tags=31%, list=21%, signal=39%
CATTGTYY_V$SOX9_B1	CATTGTYY_V$SOX9_B1		181	-0.27785662	-1.0165873	0.4074074	0.66497886	0.96	2288	tags=24%, list=20%, signal=30%
GTTATAT,MIR-410	GTTATAT,MIR-410		48	-0.31741327	-1.014709	0.47457626	0.6670881	0.96	941	tags=17%, list=8%, signal=18%
CAGGTA_V$AREB6_01	CAGGTA_V$AREB6_01		362	-0.27272192	-1.0115045	0.4642857	0.67420965	0.96	2519	tags=25%, list=22%, signal=31%
GTCAGGA,MIR-378	GTCAGGA,MIR-378		28	-0.32991132	-1.0097803	0.47916666	0.6765998	0.96	2466	tags=32%, list=22%, signal=41%
V$MEF2_02	V$MEF2_02		115	-0.35329333	-1.008891	0.5	0.67654735	0.96	2718	tags=39%, list=24%, signal=51%
V$LEF1_Q6	V$LEF1_Q6		126	-0.28763062	-1.0084237	0.49019608	0.6760773	0.96	2245	tags=25%, list=20%, signal=31%
GCANCTGNY_V$MYOD_Q6	GCANCTGNY_V$MYOD_Q6		435	-0.293847	-1.0081213	0.4181818	0.6745778	0.96	2859	tags=31%, list=26%, signal=40%
V$NF1_Q6	V$NF1_Q6		141	-0.28506944	-1.008077	0.3859649	0.6725183	0.96	2738	tags=27%, list=24%, signal=35%
V$SRF_Q4	V$SRF_Q4		115	-0.29108056	-1.0080321	0.44642857	0.6705483	0.96	1883	tags=23%, list=17%, signal=27%
GTACTGT,MIR-101	GTACTGT,MIR-101		130	-0.26768705	-1.0074745	0.4528302	0.6697719	0.96	1819	tags=16%, list=16%, signal=19%
RYAAAKNNNNNNTTGW_UNKNOWN	RYAAAKNNNNNNTTGW_UNKNOWN		44	-0.33302358	-1.0067291	0.41509435	0.6700444	0.96	2700	tags=34%, list=24%, signal=45%
ATTCTTT,MIR-186	ATTCTTT,MIR-186		128	-0.25369805	-1.0066844	0.4642857	0.6680531	0.96	1760	tags=16%, list=16%, signal=18%
AATGGAG,MIR-136	AATGGAG,MIR-136		41	-0.2958044	-1.0057526	0.4814815	0.66804445	0.96	1286	tags=15%, list=11%, signal=16%
TGGNNNNNNKCCAR_UNKNOWN	TGGNNNNNNKCCAR_UNKNOWN		208	-0.2890456	-1.0040375	0.43636364	0.67132974	0.96	2844	tags=31%, list=25%, signal=41%
RRAGTTGT_UNKNOWN	RRAGTTGT_UNKNOWN		109	-0.27546284	-1.0037172	0.44444445	0.67007315	0.96	3356	tags=37%, list=30%, signal=52%
V$STAT1_03	V$STAT1_03		116	-0.25396103	-1.0021137	0.4509804	0.6730446	0.96	3323	tags=34%, list=30%, signal=49%
TGANNYRGCA_V$TCF11MAFG_01	TGANNYRGCA_V$TCF11MAFG_01		146	-0.27288118	-1.0017004	0.42857143	0.6716697	0.96	2293	tags=23%, list=20%, signal=29%
V$CDC5_01	V$CDC5_01		137	-0.28946492	-1.0004948	0.49019608	0.672224	0.96	1555	tags=21%, list=14%, signal=24%
V$TCF11_01	V$TCF11_01		102	-0.2902737	-1.0002713	0.44642857	0.670803	0.96	2085	tags=22%, list=19%, signal=26%
CCAWYNNGAAR_UNKNOWN	CCAWYNNGAAR_UNKNOWN		61	-0.26850373	-0.9999766	0.5283019	0.66983616	0.96	2200	tags=20%, list=20%, signal=24%
V$HNF4_DR1_Q3	V$HNF4_DR1_Q3		139	-0.26175004	-0.99988776	0.37037036	0.66808933	0.96	1951	tags=20%, list=17%, signal=24%
V$AP2_Q6	V$AP2_Q6		127	-0.22811034	-0.99695873	0.4262295	0.67339146	0.96	3529	tags=30%, list=32%, signal=43%
V$HAND1E47_01	V$HAND1E47_01		127	-0.30493698	-0.99317366	0.4528302	0.68101454	0.96	3008	tags=35%, list=27%, signal=47%
CCTGTGA,MIR-513	CCTGTGA,MIR-513		63	-0.27423006	-0.99285156	0.42372882	0.67954797	0.96	3222	tags=37%, list=29%, signal=51%
V$AP1FJ_Q2	V$AP1FJ_Q2		145	-0.27030897	-0.9923525	0.4117647	0.67896944	0.96	3530	tags=42%, list=32%, signal=61%
AACTGAC,MIR-223	AACTGAC,MIR-223		54	-0.31570494	-0.9912622	0.5	0.6801446	0.96	2803	tags=31%, list=25%, signal=42%
V$TEF1_Q6	V$TEF1_Q6		110	-0.28892267	-0.9911992	0.54545456	0.6781622	0.96	2628	tags=26%, list=23%, signal=34%
V$STAT1_01	V$STAT1_01		37	-0.28785536	-0.9905773	0.42857143	0.67759573	0.96	2962	tags=32%, list=26%, signal=44%
V$MSX1_01	V$MSX1_01		98	-0.30428848	-0.99000335	0.43396226	0.67715865	0.96	2862	tags=34%, list=26%, signal=45%
V$ALPHACP1_01	V$ALPHACP1_01		127	-0.26921186	-0.9884858	0.5185185	0.67978245	0.96	2757	tags=27%, list=25%, signal=35%
V$OCT1_01	V$OCT1_01		125	-0.27388683	-0.98579764	0.43137255	0.6837517	0.96	3087	tags=37%, list=28%, signal=50%
CTTTAAR_UNKNOWN	CTTTAAR_UNKNOWN		445	-0.25152674	-0.9840585	0.46153846	0.6855718	0.96	3095	tags=31%, list=28%, signal=41%
YTATTTTNR_V$MEF2_02	YTATTTTNR_V$MEF2_02		334	-0.29139802	-0.9830391	0.45454547	0.68605405	0.96	2754	tags=33%, list=25%, signal=42%
V$AMEF2_Q6	V$AMEF2_Q6		123	-0.3142454	-0.98280424	0.4909091	0.6850439	0.96	1609	tags=24%, list=14%, signal=27%
RACTNNRTTTNC_UNKNOWN	RACTNNRTTTNC_UNKNOWN		58	-0.26984406	-0.9802524	0.44642857	0.6905819	0.97	3274	tags=38%, list=29%, signal=53%
V$CREBP1_Q2	V$CREBP1_Q2		118	-0.25474966	-0.9801148	0.52	0.68882686	0.97	1335	tags=14%, list=12%, signal=16%
CTATGCA,MIR-153	CTATGCA,MIR-153		107	-0.2747644	-0.97772694	0.49056605	0.69239146	0.97	1602	tags=18%, list=14%, signal=21%
V$FOXJ2_02	V$FOXJ2_02		101	-0.29465696	-0.97580445	0.5090909	0.69575274	0.98	2295	tags=26%, list=20%, signal=32%
GACAGGG,MIR-339	GACAGGG,MIR-339		31	-0.32765377	-0.9705194	0.46153846	0.7080467	0.98	3058	tags=32%, list=27%, signal=44%
V$NFAT_Q4_01	V$NFAT_Q4_01		135	-0.26963684	-0.9701852	0.5272727	0.7065525	0.98	2702	tags=30%, list=24%, signal=39%
V$MEF2_Q6_01	V$MEF2_Q6_01		121	-0.32777196	-0.9668218	0.5	0.7137292	0.98	2478	tags=31%, list=22%, signal=39%
V$SREBP_Q3	V$SREBP_Q3		116	-0.2765204	-0.96557796	0.54901963	0.71489173	0.98	1786	tags=22%, list=16%, signal=25%
V$TGIF_01	V$TGIF_01		107	-0.27731404	-0.96424884	0.54901963	0.7163526	0.99	2813	tags=31%, list=25%, signal=41%
V$OCT1_B	V$OCT1_B		125	-0.28475314	-0.96230257	0.4509804	0.72028035	0.99	2700	tags=34%, list=24%, signal=44%
V$OCT1_03	V$OCT1_03		101	-0.29807535	-0.9621497	0.47457626	0.71856284	0.99	2428	tags=29%, list=22%, signal=36%
V$AP2REP_01	V$AP2REP_01		85	-0.25870067	-0.96184	0.5535714	0.7170964	0.99	1745	tags=18%, list=16%, signal=21%
V$FOXD3_01	V$FOXD3_01		107	-0.278124	-0.9618139	0.4915254	0.71515894	0.99	2921	tags=32%, list=26%, signal=43%
V$STAT5A_02	V$STAT5A_02		66	-0.27968505	-0.96062106	0.47916666	0.7161703	0.99	1633	tags=23%, list=15%, signal=26%
AACTGGA,MIR-145	AACTGGA,MIR-145		117	-0.2458132	-0.959872	0.5185185	0.7158325	0.99	1918	tags=20%, list=17%, signal=23%
YNGTTNNNATT_UNKNOWN	YNGTTNNNATT_UNKNOWN		170	-0.29058215	-0.9567799	0.5769231	0.72194177	0.99	2862	tags=35%, list=26%, signal=46%
V$AP4_01	V$AP4_01		133	-0.26892477	-0.95487666	0.5660377	0.72478074	0.99	2672	tags=28%, list=24%, signal=36%
V$NERF_Q2	V$NERF_Q2		125	-0.27173173	-0.9527002	0.46938777	0.72875834	0.99	2648	tags=23%, list=24%, signal=30%
TAATGTG,MIR-323	TAATGTG,MIR-323		78	-0.25053486	-0.94987637	0.50877196	0.73428565	0.99	4476	tags=45%, list=40%, signal=74%
V$HOXA4_Q2	V$HOXA4_Q2		125	-0.28648517	-0.94842845	0.5555556	0.7357945	0.99	3481	tags=40%, list=31%, signal=57%
V$HMGIY_Q6	V$HMGIY_Q6		117	-0.27351913	-0.9473105	0.5689655	0.7366553	0.99	2872	tags=31%, list=26%, signal=41%
V$RFX1_02	V$RFX1_02		120	-0.2505136	-0.94691753	0.5283019	0.7352783	0.99	1967	tags=18%, list=18%, signal=22%
V$GNCF_01	V$GNCF_01		37	-0.32809162	-0.94616044	0.5614035	0.7352396	0.99	4129	tags=54%, list=37%, signal=85%
CATGTAA,MIR-496	CATGTAA,MIR-496		92	-0.26124996	-0.94538796	0.5322581	0.73515177	0.99	1321	tags=15%, list=12%, signal=17%
V$OCT1_05	V$OCT1_05		115	-0.29466575	-0.9446987	0.47272727	0.7346517	0.99	2448	tags=30%, list=22%, signal=37%
TGCTGCT,MIR-15A,MIR-16,MIR-15B,MIR-195,MIR-424,MIR-497	TGCTGCT,MIR-15A,MIR-16,MIR-15B,MIR-195,MIR-424,MIR-497		295	-0.22344178	-0.9442575	0.5769231	0.7339492	0.99	2849	tags=25%, list=25%, signal=32%
GGAMTNNNNNTCCY_UNKNOWN	GGAMTNNNNNTCCY_UNKNOWN		55	-0.25238663	-0.9420482	0.5254237	0.73822564	0.99	3362	tags=31%, list=30%, signal=44%
GCACCTT,MIR-18A,MIR-18B	GCACCTT,MIR-18A,MIR-18B		53	-0.26170287	-0.93960494	0.4680851	0.7423055	0.99	3653	tags=38%, list=33%, signal=56%
V$CEBP_Q2	V$CEBP_Q2		112	-0.26488844	-0.93944937	0.5686275	0.7406072	0.99	2738	tags=29%, list=24%, signal=37%
ATAAGCT,MIR-21	ATAAGCT,MIR-21		69	-0.2605049	-0.9384565	0.44827586	0.74138784	0.99	1632	tags=16%, list=15%, signal=19%
TCTATGA,MIR-376A,MIR-376B	TCTATGA,MIR-376A,MIR-376B		50	-0.2657199	-0.93801785	0.54545456	0.7404235	0.99	2432	tags=26%, list=22%, signal=33%
V$PITX2_Q2	V$PITX2_Q2		119	-0.27913806	-0.93529683	0.625	0.7453464	0.99	2815	tags=33%, list=25%, signal=43%
ACTAYRNNNCCCR_UNKNOWN	ACTAYRNNNCCCR_UNKNOWN		184	-0.20505585	-0.93513244	0.53846157	0.74379236	0.99	3026	tags=24%, list=27%, signal=33%
TGCAAAC,MIR-452	TGCAAAC,MIR-452		55	-0.26654074	-0.93485314	0.54	0.74240917	0.99	1464	tags=16%, list=13%, signal=19%
V$EVI1_04	V$EVI1_04		123	-0.2740269	-0.9348421	0.63265306	0.7404592	0.99	2911	tags=29%, list=26%, signal=39%
V$HEN1_02	V$HEN1_02		86	-0.24567096	-0.93271524	0.54	0.7447468	0.99	3416	tags=33%, list=31%, signal=46%
V$GATA1_05	V$GATA1_05		134	-0.29159904	-0.9320465	0.61538464	0.74426323	0.99	3075	tags=36%, list=27%, signal=49%
V$E12_Q6	V$E12_Q6		118	-0.286923	-0.9318018	0.53571427	0.7429361	0.99	4193	tags=50%, list=37%, signal=79%
AACWWCAANK_UNKNOWN	AACWWCAANK_UNKNOWN		70	-0.24879555	-0.9313558	0.54385966	0.74271417	0.99	2801	tags=30%, list=25%, signal=40%
TTCYRGAA_UNKNOWN	TTCYRGAA_UNKNOWN		144	-0.25768155	-0.9305258	0.625	0.7428773	0.99	3793	tags=41%, list=34%, signal=61%
YTAAYNGCT_UNKNOWN	YTAAYNGCT_UNKNOWN		77	-0.29489154	-0.92990613	0.64705884	0.74234545	0.99	2932	tags=35%, list=26%, signal=47%
V$HFH3_01	V$HFH3_01		88	-0.27158165	-0.92959446	0.50877196	0.7410173	0.99	2658	tags=26%, list=24%, signal=34%
V$STAT5B_01	V$STAT5B_01		125	-0.26239842	-0.92817324	0.5263158	0.74323404	0.99	3042	tags=33%, list=27%, signal=45%
GTTRYCATRR_UNKNOWN	GTTRYCATRR_UNKNOWN		67	-0.25216487	-0.927812	0.54545456	0.7421588	0.99	1227	tags=13%, list=11%, signal=15%
ATGTTAA,MIR-302C	ATGTTAA,MIR-302C		126	-0.24753314	-0.926957	0.6226415	0.74217546	0.99	1362	tags=13%, list=12%, signal=15%
V$FOXO1_01	V$FOXO1_01		124	-0.25687012	-0.92667866	0.6363636	0.7408141	0.99	2658	tags=27%, list=24%, signal=35%
AAGCCAT,MIR-135A,MIR-135B	AAGCCAT,MIR-135A,MIR-135B		166	-0.22807196	-0.92556846	0.6	0.74183387	0.99	3497	tags=34%, list=31%, signal=48%
V$HFH4_01	V$HFH4_01		91	-0.29686463	-0.925213	0.5625	0.74045527	0.99	2428	tags=29%, list=22%, signal=36%
V$IK1_01	V$IK1_01		139	-0.25361884	-0.9245134	0.51666665	0.74025226	0.99	3232	tags=32%, list=29%, signal=45%
V$SMAD4_Q6	V$SMAD4_Q6		112	-0.24696206	-0.92332196	0.5471698	0.74171954	0.99	1752	tags=20%, list=16%, signal=23%
V$MYB_Q3	V$MYB_Q3		111	-0.2639345	-0.92288756	0.5882353	0.7411027	0.99	2496	tags=28%, list=22%, signal=36%
CTTTGCA,MIR-527	CTTTGCA,MIR-527		129	-0.24342342	-0.9224491	0.6037736	0.740017	0.99	3092	tags=29%, list=28%, signal=39%
V$SRF_Q6	V$SRF_Q6		133	-0.27862573	-0.92203057	0.6226415	0.73909366	0.99	1883	tags=21%, list=17%, signal=25%
V$HEN1_01	V$HEN1_01		92	-0.24996488	-0.92166984	0.5925926	0.73807275	0.99	3697	tags=36%, list=33%, signal=53%
TAGAACC,MIR-182	TAGAACC,MIR-182		18	-0.32689354	-0.92103153	0.58928573	0.7381505	0.99	3160	tags=33%, list=28%, signal=46%
V$AP1_Q6_01	V$AP1_Q6_01		134	-0.2748205	-0.9209067	0.5882353	0.73650736	0.99	2716	tags=31%, list=24%, signal=40%
V$CREB_Q2_01	V$CREB_Q2_01		101	-0.22589189	-0.92054796	0.67391306	0.73547405	0.99	949	tags=11%, list=8%, signal=12%
V$FAC1_01	V$FAC1_01		106	-0.2583392	-0.9199411	0.60784316	0.7354115	0.99	2700	tags=27%, list=24%, signal=36%
V$CREB_02	V$CREB_02		122	-0.21567298	-0.9197795	0.5660377	0.73395675	0.99	2745	tags=22%, list=25%, signal=29%
TGAYRTCA_V$ATF3_Q6	TGAYRTCA_V$ATF3_Q6		259	-0.23058201	-0.91968703	0.6181818	0.73238724	0.99	2367	tags=21%, list=21%, signal=26%
TATCTGG,MIR-488	TATCTGG,MIR-488		32	-0.26852	-0.9153078	0.5862069	0.7409261	0.99	911	tags=13%, list=8%, signal=14%
V$ARNT_02	V$ARNT_02		115	-0.20613497	-0.9140761	0.6730769	0.7420887	0.99	2847	tags=23%, list=25%, signal=30%
ACCAAAG,MIR-9	ACCAAAG,MIR-9		255	-0.21909173	-0.91340053	0.63461536	0.7419731	0.99	3824	tags=34%, list=34%, signal=50%
V$MYOD_Q6	V$MYOD_Q6		113	-0.3006631	-0.9131494	0.5925926	0.74065065	0.99	2858	tags=35%, list=26%, signal=46%
V$E4BP4_01	V$E4BP4_01		94	-0.23653865	-0.91296643	0.6226415	0.7393568	0.99	2944	tags=28%, list=26%, signal=37%
V$PXR_Q2	V$PXR_Q2		122	-0.25041136	-0.9107478	0.61538464	0.74301845	0.99	1650	tags=16%, list=15%, signal=19%
V$CP2_02	V$CP2_02		122	-0.24217568	-0.90617526	0.55932206	0.75342345	0.99	3157	tags=31%, list=28%, signal=43%
GTGCAAA,MIR-507	GTGCAAA,MIR-507		58	-0.26107252	-0.90466344	0.59183675	0.7565117	0.99	2718	tags=29%, list=24%, signal=39%
ACTGTGA,MIR-27A,MIR-27B	ACTGTGA,MIR-27A,MIR-27B		229	-0.22631732	-0.9039358	0.68	0.7567508	0.99	2870	tags=27%, list=26%, signal=36%
V$AML_Q6	V$AML_Q6		135	-0.25713685	-0.9038643	0.6296296	0.75516456	0.99	3497	tags=38%, list=31%, signal=54%
CAGCTTT,MIR-320	CAGCTTT,MIR-320		121	-0.23106055	-0.90274185	0.5849057	0.7568397	0.99	3658	tags=33%, list=33%, signal=49%
V$CACBINDINGPROTEIN_Q6	V$CACBINDINGPROTEIN_Q6		106	-0.23358078	-0.9010925	0.5769231	0.76077473	0.99	3140	tags=29%, list=28%, signal=40%
V$AR_01	V$AR_01		72	-0.26330888	-0.90045714	0.58064514	0.7605151	0.99	1917	tags=21%, list=17%, signal=25%
V$NFY_Q6_01	V$NFY_Q6_01		129	-0.22466683	-0.90017796	0.5740741	0.75932765	0.99	3038	tags=27%, list=27%, signal=37%
GTTTGTT,MIR-495	GTTTGTT,MIR-495		116	-0.236419	-0.8964202	0.625	0.76744884	0.99	1187	tags=11%, list=11%, signal=12%
V$OCT1_Q6	V$OCT1_Q6		124	-0.2656545	-0.8958919	0.5964912	0.7666912	0.99	2964	tags=33%, list=26%, signal=44%
V$CEBPA_01	V$CEBPA_01		119	-0.25312352	-0.8955775	0.64285713	0.7656461	0.99	2202	tags=23%, list=20%, signal=28%
V$NFY_01	V$NFY_01		126	-0.23960556	-0.8953567	0.56	0.7642166	0.99	3140	tags=30%, list=28%, signal=41%
CCANNAGRKGGC_UNKNOWN	CCANNAGRKGGC_UNKNOWN		55	-0.29210263	-0.8951428	0.6	0.7630602	0.99	2294	tags=29%, list=20%, signal=36%
ACTTTAT,MIR-142-5P	ACTTTAT,MIR-142-5P		150	-0.21662843	-0.8944031	0.6393443	0.763521	0.99	3210	tags=25%, list=29%, signal=35%
TAGGTCA,MIR-192,MIR-215	TAGGTCA,MIR-192,MIR-215		23	-0.30791277	-0.8902857	0.65217394	0.77200985	0.99	3385	tags=35%, list=30%, signal=50%
V$USF_02	V$USF_02		121	-0.21845162	-0.8870588	0.6603774	0.7781561	0.99	2812	tags=23%, list=25%, signal=31%
RTTTNNNYTGGM_UNKNOWN	RTTTNNNYTGGM_UNKNOWN		84	-0.28018805	-0.886318	0.625	0.77767	0.99	2295	tags=27%, list=20%, signal=34%
CACCAGC,MIR-138	CACCAGC,MIR-138		103	-0.21235587	-0.8847918	0.62	0.7803793	0.99	2536	tags=21%, list=23%, signal=27%
ACAGGGT,MIR-10A,MIR-10B	ACAGGGT,MIR-10A,MIR-10B		64	-0.25818044	-0.88251084	0.5833333	0.78469247	0.99	3811	tags=44%, list=34%, signal=66%
V$POU6F1_01	V$POU6F1_01		117	-0.27333283	-0.8814353	0.71428573	0.7858305	0.99	2870	tags=32%, list=26%, signal=42%
V$HSF_Q6	V$HSF_Q6		96	-0.24135217	-0.8799311	0.5762712	0.78726834	0.99	1629	tags=16%, list=15%, signal=18%
V$TTF1_Q6	V$TTF1_Q6		126	-0.24515991	-0.8758444	0.6363636	0.79488575	0.99	3285	tags=35%, list=29%, signal=49%
TTAYRTAA_V$E4BP4_01	TTAYRTAA_V$E4BP4_01		107	-0.24021913	-0.87462854	0.7222222	0.79791945	0.99	2353	tags=23%, list=21%, signal=29%
GCTGAGT,MIR-512-5P	GCTGAGT,MIR-512-5P		29	-0.2611641	-0.8738734	0.6041667	0.7980458	0.99	1555	tags=17%, list=14%, signal=20%
V$VDR_Q6	V$VDR_Q6		125	-0.2471406	-0.8733736	0.6981132	0.7974154	0.99	1722	tags=18%, list=15%, signal=22%
ACAACTT,MIR-382	ACAACTT,MIR-382		38	-0.27076375	-0.8730784	0.5777778	0.7963128	0.99	1071	tags=16%, list=10%, signal=17%
V$ETF_Q6	V$ETF_Q6		50	-0.23802526	-0.8721685	0.6122449	0.7973422	0.99	3474	tags=36%, list=31%, signal=52%
YTTCCNNNGGAMR_UNKNOWN	YTTCCNNNGGAMR_UNKNOWN		22	-0.30371824	-0.87179637	0.6037736	0.79646534	0.99	2119	tags=23%, list=19%, signal=28%
TGTTTAC,MIR-30A-5P,MIR-30C,MIR-30D,MIR-30B,MIR-30E-5P	TGTTTAC,MIR-30A-5P,MIR-30C,MIR-30D,MIR-30B,MIR-30E-5P		295	-0.21611635	-0.8700958	0.7307692	0.7989449	0.99	2702	tags=23%, list=24%, signal=30%
RGAANNTTC_V$HSF1_01	RGAANNTTC_V$HSF1_01		209	-0.23336919	-0.8671718	0.6166667	0.80423427	0.99	3326	tags=33%, list=30%, signal=46%
V$AP4_Q6_01	V$AP4_Q6_01		126	-0.27159858	-0.8670907	0.7090909	0.80247015	0.99	2714	tags=31%, list=24%, signal=40%
ATGCTGC,MIR-103,MIR-107	ATGCTGC,MIR-103,MIR-107		113	-0.22312045	-0.8651237	0.7017544	0.80603594	0.99	3403	tags=33%, list=30%, signal=47%
V$ARNT_01	V$ARNT_01		122	-0.20355025	-0.8639689	0.6909091	0.807827	0.99	2505	tags=19%, list=22%, signal=24%
V$AREB6_03	V$AREB6_03		111	-0.24169452	-0.8622996	0.7058824	0.81116945	0.99	3042	tags=31%, list=27%, signal=42%
AAGCACT,MIR-520F	AAGCACT,MIR-520F		102	-0.21365814	-0.8609845	0.64912283	0.81216913	0.99	4135	tags=33%, list=37%, signal=52%
MYAATNNNNNNNGGC_UNKNOWN	MYAATNNNNNNNGGC_UNKNOWN		56	-0.25092623	-0.8574586	0.68	0.8178116	0.99	2796	tags=29%, list=25%, signal=38%
TGTYNNNNNRGCARM_UNKNOWN	TGTYNNNNNRGCARM_UNKNOWN		27	-0.2796045	-0.85688025	0.63793105	0.81755203	0.99	1965	tags=22%, list=18%, signal=27%
AGGAGTG,MIR-483	AGGAGTG,MIR-483		32	-0.2726193	-0.853204	0.64	0.8251397	0.99	4740	tags=50%, list=42%, signal=86%
V$EVI1_03	V$EVI1_03		29	-0.32129768	-0.85288984	0.74545455	0.8240683	0.99	2975	tags=41%, list=27%, signal=56%
TTGCACT,MIR-130A,MIR-301,MIR-130B	TTGCACT,MIR-130A,MIR-301,MIR-130B		179	-0.2162545	-0.8528416	0.6545454	0.8222839	0.99	2756	tags=24%, list=25%, signal=31%
YAATNRNNNYNATT_UNKNOWN	YAATNRNNNYNATT_UNKNOWN		51	-0.2706527	-0.85189486	0.6727273	0.82251406	0.99	1918	tags=22%, list=17%, signal=26%
V$OCT_Q6	V$OCT_Q6		119	-0.2462625	-0.84874594	0.6862745	0.8300781	0.99	2700	tags=30%, list=24%, signal=39%
V$TITF1_Q3	V$TITF1_Q3		118	-0.24866682	-0.8483155	0.68	0.8294614	0.99	2846	tags=29%, list=25%, signal=38%
GAGCTGG,MIR-337	GAGCTGG,MIR-337		76	-0.20785709	-0.8483029	0.6666667	0.8276222	0.99	686	tags=9%, list=6%, signal=10%
GGGATGC,MIR-324-5P	GGGATGC,MIR-324-5P		24	-0.27937225	-0.84795326	0.7209302	0.82669264	0.99	1709	tags=17%, list=15%, signal=20%
V$OLF1_01	V$OLF1_01		132	-0.22938018	-0.8447115	0.78571427	0.83302903	0.99	3372	tags=33%, list=30%, signal=47%
V$HSF2_01	V$HSF2_01		116	-0.24146774	-0.84335685	0.64912283	0.834188	0.99	3326	tags=33%, list=30%, signal=46%
GACAATC,MIR-219	GACAATC,MIR-219		74	-0.24881303	-0.841825	0.6666667	0.836513	0.99	3121	tags=31%, list=28%, signal=43%
GTACAGG,MIR-486	GTACAGG,MIR-486		33	-0.26770863	-0.84182084	0.6181818	0.83467853	0.99	3481	tags=33%, list=31%, signal=48%
V$E2F1_Q6_01	V$E2F1_Q6_01		112	-0.21923587	-0.8395772	0.71428573	0.8389863	0.99	4264	tags=38%, list=38%, signal=60%
GTGCCTT,MIR-506	GTGCCTT,MIR-506		359	-0.1980636	-0.8392592	0.6909091	0.8377213	0.99	3312	tags=28%, list=30%, signal=39%
V$FXR_Q3	V$FXR_Q3		48	-0.2721373	-0.8390135	0.7058824	0.8367198	0.99	2183	tags=25%, list=19%, signal=31%
V$MYOD_01	V$MYOD_01		110	-0.2464651	-0.8385091	0.8039216	0.8361317	0.99	3006	tags=36%, list=27%, signal=49%
GCAAGGA,MIR-502	GCAAGGA,MIR-502		34	-0.26030704	-0.8364966	0.7708333	0.8396283	0.99	1922	tags=24%, list=17%, signal=28%
TGAATGT,MIR-181A,MIR-181B,MIR-181C,MIR-181D	TGAATGT,MIR-181A,MIR-181B,MIR-181C,MIR-181D		216	-0.20282708	-0.8358257	0.82	0.8396376	0.99	4034	tags=36%, list=36%, signal=55%
GTGCAAT,MIR-25,MIR-32,MIR-92,MIR-363,MIR-367	GTGCAAT,MIR-25,MIR-32,MIR-92,MIR-363,MIR-367		159	-0.21632203	-0.8340121	0.78	0.8428165	0.99	4172	tags=41%, list=37%, signal=64%
CAGCACT,MIR-512-3P	CAGCACT,MIR-512-3P		62	-0.23393233	-0.8335736	0.76	0.8421021	0.99	1805	tags=16%, list=16%, signal=19%
V$E2F1_Q3	V$E2F1_Q3		105	-0.22716649	-0.8335401	0.7209302	0.8403217	0.99	3993	tags=33%, list=36%, signal=51%
V$MAZR_01	V$MAZR_01		109	-0.20116383	-0.83185035	0.7358491	0.84290457	0.99	2862	tags=28%, list=26%, signal=38%
GCTNWTTGK_UNKNOWN	GCTNWTTGK_UNKNOWN		135	-0.22965443	-0.83102363	0.85714287	0.8427026	0.99	2804	tags=25%, list=25%, signal=33%
AACYNNNNTTCCS_UNKNOWN	AACYNNNNTTCCS_UNKNOWN		44	-0.22811864	-0.8296009	0.6730769	0.8449659	0.99	2972	tags=30%, list=27%, signal=40%
TCCATTKW_UNKNOWN	TCCATTKW_UNKNOWN		114	-0.22254269	-0.82744277	0.7818182	0.84878063	0.99	2981	tags=30%, list=27%, signal=40%
AAAGACA,MIR-511	AAAGACA,MIR-511		103	-0.21787669	-0.82699406	0.7962963	0.8478177	0.99	2505	tags=23%, list=22%, signal=30%
V$SP1_Q2_01	V$SP1_Q2_01		122	-0.20764348	-0.82514894	0.7692308	0.8507319	0.99	2738	tags=24%, list=24%, signal=31%
CAGGTCC,MIR-492	CAGGTCC,MIR-492		28	-0.2697482	-0.8251459	0.7291667	0.8489295	0.99	911	tags=11%, list=8%, signal=12%
ATATGCA,MIR-448	ATATGCA,MIR-448		105	-0.22394633	-0.82424444	0.68421054	0.84971017	0.99	2514	tags=23%, list=22%, signal=29%
V$ETS_Q4	V$ETS_Q4		130	-0.21534935	-0.82370734	0.7307692	0.8504588	0.99	2558	tags=24%, list=23%, signal=31%
V$SREBP1_Q6	V$SREBP1_Q6		129	-0.23626326	-0.8233021	0.8367347	0.8497292	0.99	2567	tags=25%, list=23%, signal=32%
GCCATNTTG_V$YY1_Q6	GCCATNTTG_V$YY1_Q6		200	-0.16318507	-0.82259464	0.6666667	0.84954214	0.99	3629	tags=24%, list=32%, signal=35%
V$AFP1_Q6	V$AFP1_Q6		119	-0.2519536	-0.8213717	0.6909091	0.8514179	0.99	3025	tags=33%, list=27%, signal=44%
V$CDPCR1_01	V$CDPCR1_01		59	-0.24443431	-0.82024395	0.7735849	0.85250664	0.99	2655	tags=27%, list=24%, signal=35%
TATTATA,MIR-374	TATTATA,MIR-374		145	-0.21599835	-0.8200278	0.84615386	0.8509949	0.99	3620	tags=34%, list=32%, signal=50%
V$ELF1_Q6	V$ELF1_Q6		110	-0.2523469	-0.8168487	0.7241379	0.8580689	0.99	3542	tags=35%, list=32%, signal=50%
V$TAXCREB_01	V$TAXCREB_01		70	-0.21043417	-0.8145089	0.8269231	0.86301434	0.99	3008	tags=26%, list=27%, signal=35%
V$PU1_Q6	V$PU1_Q6		110	-0.22119896	-0.8137169	0.7777778	0.86323017	0.99	3400	tags=31%, list=30%, signal=44%
V$TFIIA_Q6	V$TFIIA_Q6		137	-0.21767604	-0.81317186	0.86	0.8626985	0.99	2784	tags=25%, list=25%, signal=33%
V$ZIC3_01	V$ZIC3_01		137	-0.2276618	-0.8118034	0.7924528	0.8645038	0.99	1828	tags=20%, list=16%, signal=23%
V$PAX5_01	V$PAX5_01		73	-0.22870171	-0.81160504	0.73214287	0.8631442	0.99	2964	tags=30%, list=26%, signal=41%
GTGGGTGK_UNKNOWN	GTGGGTGK_UNKNOWN		149	-0.22057669	-0.81105566	0.75	0.8626294	0.99	2155	tags=19%, list=19%, signal=23%
V$TCF11MAFG_01	V$TCF11MAFG_01		103	-0.22658724	-0.810952	0.7735849	0.86107296	0.99	2881	tags=28%, list=26%, signal=38%
V$MYOGNF1_01	V$MYOGNF1_01		20	-0.3033589	-0.8091081	0.8076923	0.86340886	0.99	4160	tags=55%, list=37%, signal=87%
CAGNWMCNNNGAC_UNKNOWN	CAGNWMCNNNGAC_UNKNOWN		45	-0.32295677	-0.8090374	0.7446808	0.8617375	0.99	2710	tags=36%, list=24%, signal=47%
V$CREB_Q4	V$CREB_Q4		115	-0.19957209	-0.80840343	0.82608694	0.86097085	0.99	2932	tags=23%, list=26%, signal=31%
TCTGATC,MIR-383	TCTGATC,MIR-383		20	-0.24562542	-0.80571604	0.7291667	0.86609805	0.99	779	tags=10%, list=7%, signal=11%
ATGAAGG,MIR-205	ATGAAGG,MIR-205		75	-0.23297964	-0.80563736	0.74	0.8645535	0.99	1755	tags=17%, list=16%, signal=20%
CTCCAAG,MIR-432	CTCCAAG,MIR-432		44	-0.24274457	-0.80519307	0.7777778	0.86348933	0.99	3538	tags=34%, list=32%, signal=50%
CTCTAGA,MIR-526C,MIR-518F,MIR-526A	CTCTAGA,MIR-526C,MIR-518F,MIR-526A		25	-0.2593838	-0.8051112	0.63461536	0.862131	0.99	3179	tags=28%, list=28%, signal=39%
YGCANTGCR_UNKNOWN	YGCANTGCR_UNKNOWN		52	-0.20465325	-0.8050612	0.7719298	0.8604107	0.99	2993	tags=29%, list=27%, signal=39%
CTACCTC,LET-7A,LET-7B,LET-7C,LET-7D,LET-7E,LET-7F,MIR-98,LET-7G,LET-7I	CTACCTC,LET-7A,LET-7B,LET-7C,LET-7D,LET-7E,LET-7F,MIR-98,LET-7G,LET-7I		184	-0.18885258	-0.80216455	0.86	0.8672857	0.99	3001	tags=25%, list=27%, signal=34%
ATGGYGGA_UNKNOWN	ATGGYGGA_UNKNOWN		43	-0.20950294	-0.8007346	0.75	0.86921674	0.99	2486	tags=21%, list=22%, signal=27%
V$ELK1_01	V$ELK1_01		124	-0.18997623	-0.8002478	0.78333336	0.86862534	0.99	2751	tags=25%, list=25%, signal=33%
V$LYF1_01	V$LYF1_01		128	-0.23419468	-0.79960525	0.8039216	0.86797523	0.99	3048	tags=28%, list=27%, signal=38%
V$E2F_Q3	V$E2F_Q3		107	-0.20693646	-0.79939115	0.76744187	0.8668964	0.99	2054	tags=16%, list=18%, signal=19%
CAGTATT,MIR-200B,MIR-200C,MIR-429	CAGTATT,MIR-200B,MIR-200C,MIR-429		243	-0.21343133	-0.797746	0.8518519	0.8689865	0.99	2848	tags=24%, list=25%, signal=32%
V$CEBP_Q3	V$CEBP_Q3		123	-0.23447675	-0.7975503	0.8727273	0.8675447	0.99	3885	tags=38%, list=35%, signal=58%
V$E2A_Q2	V$E2A_Q2		107	-0.24888587	-0.7974157	0.71153843	0.8662191	0.99	2710	tags=29%, list=24%, signal=38%
V$CEBP_Q2_01	V$CEBP_Q2_01		139	-0.22798882	-0.79504097	0.8	0.8707781	0.99	3876	tags=40%, list=35%, signal=60%
V$DR4_Q2	V$DR4_Q2		118	-0.22597103	-0.7949389	0.8490566	0.869309	0.99	2848	tags=28%, list=25%, signal=37%
V$NRSF_01	V$NRSF_01		52	-0.30882344	-0.7943844	0.7058824	0.8691212	0.99	2505	tags=37%, list=22%, signal=47%
GGGGCCC,MIR-296	GGGGCCC,MIR-296		37	-0.24575806	-0.79406106	0.79591835	0.8682149	0.99	3590	tags=32%, list=32%, signal=48%
RYTGCNNRGNAAC_V$MIF1_01	RYTGCNNRGNAAC_V$MIF1_01		33	-0.2629157	-0.79381335	0.6981132	0.8669775	0.99	5018	tags=64%, list=45%, signal=115%
V$ZID_01	V$ZID_01		107	-0.21580555	-0.7924019	0.8363636	0.86883444	0.99	4172	tags=46%, list=37%, signal=72%
AAGTCCA,MIR-422B,MIR-422A	AAGTCCA,MIR-422B,MIR-422A		28	-0.2615396	-0.7918494	0.76	0.8682299	0.99	3216	tags=32%, list=29%, signal=45%
V$AP1_Q2_01	V$AP1_Q2_01		141	-0.21980709	-0.7917389	0.8679245	0.8670777	0.99	2725	tags=26%, list=24%, signal=34%
TGTGTGA,MIR-377	TGTGTGA,MIR-377		87	-0.20261012	-0.79119676	0.6862745	0.8666402	0.99	3616	tags=31%, list=32%, signal=45%
V$E2F_Q4	V$E2F_Q4		102	-0.20389493	-0.79086864	0.7777778	0.8655929	0.99	2887	tags=25%, list=26%, signal=33%
TAAWWATAG_V$RSRFC4_Q2	TAAWWATAG_V$RSRFC4_Q2		77	-0.2759406	-0.7898842	0.78431374	0.8659033	0.99	2703	tags=30%, list=24%, signal=39%
V$NFE2_01	V$NFE2_01		138	-0.22360136	-0.78682345	0.8039216	0.8715853	0.99	2716	tags=26%, list=24%, signal=34%
V$COREBINDINGFACTOR_Q6	V$COREBINDINGFACTOR_Q6		138	-0.22452906	-0.7862262	0.86206895	0.8712913	0.99	2872	tags=30%, list=26%, signal=39%
TGCTTTG,MIR-330	TGCTTTG,MIR-330		145	-0.20650485	-0.78595155	0.8301887	0.86996377	0.99	3132	tags=25%, list=28%, signal=34%
V$FREAC7_01	V$FREAC7_01		84	-0.23867874	-0.78557307	0.90909094	0.8693553	0.99	2647	tags=27%, list=24%, signal=36%
V$P300_01	V$P300_01		130	-0.21017797	-0.78493947	0.8518519	0.8693708	0.99	2862	tags=25%, list=26%, signal=33%
V$GCM_Q2	V$GCM_Q2		111	-0.21881987	-0.783903	0.8076923	0.87002856	0.99	3794	tags=40%, list=34%, signal=59%
RNGTGGGC_UNKNOWN	RNGTGGGC_UNKNOWN		375	-0.1904332	-0.78301984	0.9433962	0.87030876	0.99	2597	tags=20%, list=23%, signal=26%
ACTGCCT,MIR-34B	ACTGCCT,MIR-34B		111	-0.19621898	-0.78029597	0.92156863	0.8741418	0.99	3625	tags=32%, list=32%, signal=46%
AAANWWTGC_UNKNOWN	AAANWWTGC_UNKNOWN		104	-0.21963835	-0.7800748	0.80701756	0.8728836	0.99	1334	tags=15%, list=12%, signal=17%
V$AHRARNT_01	V$AHRARNT_01		72	-0.21004198	-0.77912116	0.7358491	0.87333035	0.99	3684	tags=39%, list=33%, signal=58%
GTGTTGA,MIR-505	GTGTTGA,MIR-505		53	-0.2295981	-0.77775717	0.8	0.87568337	0.99	1405	tags=13%, list=13%, signal=15%
TTTTGAG,MIR-373	TTTTGAG,MIR-373		116	-0.18140796	-0.7751825	0.86206895	0.8797872	0.99	4047	tags=34%, list=36%, signal=53%
V$PAX4_04	V$PAX4_04		106	-0.2173568	-0.77462935	0.84444445	0.8790206	0.99	2804	tags=29%, list=25%, signal=39%
ACATTCC,MIR-1,MIR-206	ACATTCC,MIR-1,MIR-206		140	-0.1915051	-0.7731313	0.79591835	0.88131404	0.99	3179	tags=25%, list=28%, signal=34%
WTTGKCTG_UNKNOWN	WTTGKCTG_UNKNOWN		235	-0.20038052	-0.7679986	0.83928573	0.8897762	0.99	3063	tags=26%, list=27%, signal=35%
V$CP2_01	V$CP2_01		132	-0.21814471	-0.7672298	0.89285713	0.8900777	0.99	4105	tags=42%, list=37%, signal=66%
V$E2F_Q3_01	V$E2F_Q3_01		106	-0.18861628	-0.76592344	0.7446808	0.89067245	0.99	2653	tags=20%, list=24%, signal=26%
TGCCTTA,MIR-124A	TGCCTTA,MIR-124A		285	-0.18758582	-0.7633295	0.9074074	0.89490056	1	3424	tags=27%, list=31%, signal=38%
V$SP1_Q4_01	V$SP1_Q4_01		131	-0.17941299	-0.7620453	0.8181818	0.89745766	1	2738	tags=24%, list=24%, signal=31%
ACTGCAG,MIR-17-3P	ACTGCAG,MIR-17-3P		51	-0.22631691	-0.7608687	0.8039216	0.8984197	1	3565	tags=31%, list=32%, signal=46%
V$E2F_01	V$E2F_01		36	-0.21744768	-0.7605808	0.7906977	0.8971257	1	1042	tags=8%, list=9%, signal=9%
CTTGTAT,MIR-381	CTTGTAT,MIR-381		96	-0.19440815	-0.75781626	0.88	0.9002767	1	582	tags=7%, list=5%, signal=8%
V$YY1_Q6	V$YY1_Q6		113	-0.16544761	-0.75631493	0.87234044	0.90213645	1	3395	tags=23%, list=30%, signal=33%
SNACANNNYSYAGA_UNKNOWN	SNACANNNYSYAGA_UNKNOWN		30	-0.2245777	-0.7559432	0.7358491	0.9012121	1	2858	tags=27%, list=26%, signal=36%
V$E2F_Q6	V$E2F_Q6		101	-0.19687568	-0.7553606	0.8372093	0.9010906	1	2887	tags=24%, list=26%, signal=32%
V$CMYB_01	V$CMYB_01		119	-0.18841645	-0.7544269	0.90384614	0.9013594	1	3767	tags=33%, list=34%, signal=49%
GAANYNYGACNY_UNKNOWN	GAANYNYGACNY_UNKNOWN		33	-0.24425255	-0.7541221	0.8032787	0.9003731	1	2766	tags=33%, list=25%, signal=44%
AAGWWRNYGGC_UNKNOWN	AAGWWRNYGGC_UNKNOWN		50	-0.1783001	-0.75295234	0.8245614	0.9005286	1	2700	tags=20%, list=24%, signal=26%
AAGCACA,MIR-218	AAGCACA,MIR-218		166	-0.19434544	-0.7509157	0.8703704	0.90452296	1	2969	tags=24%, list=27%, signal=32%
V$SP3_Q3	V$SP3_Q3		110	-0.20259684	-0.7505473	0.85714287	0.90347457	1	2381	tags=21%, list=21%, signal=26%
V$AP2_Q6_01	V$AP2_Q6_01		124	-0.19513603	-0.74975866	0.9047619	0.90301186	1	3278	tags=29%, list=29%, signal=41%
GGTGAAG,MIR-412	GGTGAAG,MIR-412		34	-0.21900155	-0.74734455	0.78431374	0.90682894	1	3469	tags=26%, list=31%, signal=38%
WWTAAGGC_UNKNOWN	WWTAAGGC_UNKNOWN		73	-0.21898513	-0.7417146	0.85714287	0.91488814	1	2815	tags=26%, list=25%, signal=35%
V$CDPCR3HD_01	V$CDPCR3HD_01		112	-0.21138394	-0.7415429	0.94545454	0.9135327	1	2756	tags=24%, list=25%, signal=32%
V$E2F1DP1RB_01	V$E2F1DP1RB_01		100	-0.18714643	-0.73720396	0.8888889	0.9196638	1	2960	tags=23%, list=26%, signal=31%
CGTSACG_V$PAX3_B	CGTSACG_V$PAX3_B		61	-0.1722211	-0.7361632	0.877551	0.92007947	1	4396	tags=38%, list=39%, signal=62%
TGCGCANK_UNKNOWN	TGCGCANK_UNKNOWN		250	-0.15077874	-0.7361579	0.9285714	0.9184489	1	3207	tags=22%, list=29%, signal=30%
AGGGCAG,MIR-18A	AGGGCAG,MIR-18A		62	-0.21918905	-0.7314417	0.90384614	0.92827916	1	3578	tags=35%, list=32%, signal=52%
V$ZIC2_01	V$ZIC2_01		124	-0.20109715	-0.7297784	0.9622642	0.9290705	1	3460	tags=32%, list=31%, signal=46%
V$E2F1_Q4_01	V$E2F1_Q4_01		105	-0.17893505	-0.72438383	0.85106385	0.9363478	1	2653	tags=19%, list=24%, signal=25%
V$ETS2_B	V$ETS2_B		144	-0.21410368	-0.7241989	0.8888889	0.9349455	1	2567	tags=20%, list=23%, signal=26%
TGASTMAGC_V$NFE2_01	TGASTMAGC_V$NFE2_01		106	-0.20564349	-0.7238597	0.83928573	0.9338087	1	3362	tags=33%, list=30%, signal=47%
GGTGTGT,MIR-329	GGTGTGT,MIR-329		44	-0.20523971	-0.7232424	0.8	0.93305165	1	3164	tags=30%, list=28%, signal=41%
V$ZIC1_01	V$ZIC1_01		124	-0.19550395	-0.72096676	0.9245283	0.9354024	1	1845	tags=18%, list=16%, signal=21%
TCCAGAT,MIR-516-5P	TCCAGAT,MIR-516-5P		50	-0.20231889	-0.7192628	0.8888889	0.9374978	1	3294	tags=30%, list=29%, signal=42%
V$USF_Q6	V$USF_Q6		119	-0.15586632	-0.7168257	0.96428573	0.94131017	1	2505	tags=18%, list=22%, signal=22%
V$YY1_02	V$YY1_02		113	-0.1555205	-0.7158928	0.9183673	0.9414919	1	1867	tags=12%, list=17%, signal=15%
CTGYNNCTYTAA_UNKNOWN	CTGYNNCTYTAA_UNKNOWN		37	-0.22779483	-0.71579844	0.9074074	0.9398984	1	3962	tags=46%, list=35%, signal=71%
V$HSF1_01	V$HSF1_01		126	-0.20968065	-0.7132324	0.98275864	0.94148797	1	3326	tags=31%, list=30%, signal=44%
CAGTGTT,MIR-141,MIR-200A	CAGTGTT,MIR-141,MIR-200A		160	-0.18021962	-0.7108627	0.9245283	0.942933	1	1589	tags=11%, list=14%, signal=13%
GAGACTG,MIR-452	GAGACTG,MIR-452		44	-0.21460205	-0.7062639	0.8596491	0.94894505	1	4488	tags=45%, list=40%, signal=76%
CACTTTG,MIR-520G,MIR-520H	CACTTTG,MIR-520G,MIR-520H		118	-0.18178281	-0.70566267	0.92156863	0.94834745	1	595	tags=7%, list=5%, signal=7%
V$MYOD_Q6_01	V$MYOD_Q6_01		104	-0.2055937	-0.70325774	0.9074074	0.9500565	1	2967	tags=30%, list=26%, signal=40%
ATACTGT,MIR-144	ATACTGT,MIR-144		107	-0.19588082	-0.7030835	0.98	0.94880646	1	3080	tags=27%, list=28%, signal=37%
V$CEBPB_02	V$CEBPB_02		137	-0.20229964	-0.7017266	0.962963	0.949095	1	1651	tags=15%, list=15%, signal=18%
V$E2F4DP1_01	V$E2F4DP1_01		101	-0.16975178	-0.70006377	0.8958333	0.9502622	1	3187	tags=23%, list=28%, signal=32%
V$NGFIC_01	V$NGFIC_01		113	-0.16827528	-0.69930834	0.9411765	0.94951427	1	2505	tags=17%, list=22%, signal=21%
V$RFX1_01	V$RFX1_01		105	-0.19391234	-0.697281	0.96	0.95031816	1	2964	tags=23%, list=26%, signal=31%
CCCAGAG,MIR-326	CCCAGAG,MIR-326		78	-0.20408525	-0.6958812	0.84090906	0.9518137	1	3541	tags=36%, list=32%, signal=52%
GTAAGAT,MIR-200A	GTAAGAT,MIR-200A		24	-0.24229789	-0.6946011	0.81632656	0.9522065	1	1913	tags=17%, list=17%, signal=20%
V$MAX_01	V$MAX_01		116	-0.17583373	-0.6903685	0.9347826	0.9564478	1	2187	tags=16%, list=20%, signal=20%
V$SREBP1_01	V$SREBP1_01		87	-0.16521026	-0.688252	0.8965517	0.9572888	1	2995	tags=21%, list=27%, signal=28%
GCATTTG,MIR-105	GCATTTG,MIR-105		85	-0.18359792	-0.6876248	0.877193	0.95615315	1	3132	tags=25%, list=28%, signal=34%
V$AHR_Q5	V$AHR_Q5		105	-0.16614729	-0.6846061	1	0.95973426	1	3939	tags=34%, list=35%, signal=52%
V$PAX4_01	V$PAX4_01		135	-0.16942354	-0.68309206	0.98039216	0.95947963	1	2815	tags=22%, list=25%, signal=29%
CCAATNNSNNNGCG_UNKNOWN	CCAATNNSNNNGCG_UNKNOWN		28	-0.21054931	-0.68281233	0.9230769	0.958299	1	2557	tags=29%, list=23%, signal=37%
V$RREB1_01	V$RREB1_01		101	-0.1615985	-0.67661756	0.96666664	0.96301657	1	4131	tags=35%, list=37%, signal=54%
KCCGNSWTTT_UNKNOWN	KCCGNSWTTT_UNKNOWN		48	-0.178481	-0.6743338	0.80851066	0.965565	1	4153	tags=33%, list=37%, signal=53%
ATCATGA,MIR-433	ATCATGA,MIR-433		55	-0.17846821	-0.66880834	0.9464286	0.9707737	1	3140	tags=24%, list=28%, signal=33%
AGTCAGC,MIR-345	AGTCAGC,MIR-345		27	-0.21123402	-0.6621253	0.9183673	0.97803706	1	389	tags=7%, list=3%, signal=8%
CTGAGCC,MIR-24	CTGAGCC,MIR-24		123	-0.1624275	-0.6614246	0.97959185	0.9771586	1	3927	tags=31%, list=35%, signal=47%
V$CREB_Q2	V$CREB_Q2		124	-0.15874398	-0.6593235	0.9777778	0.977487	1	3791	tags=31%, list=34%, signal=46%
V$E2F1_Q4	V$E2F1_Q4		115	-0.16200885	-0.6590896	0.9782609	0.97597784	1	2173	tags=17%, list=19%, signal=20%
RYTGCNWTGGNR_UNKNOWN	RYTGCNWTGGNR_UNKNOWN		52	-0.20417422	-0.65757066	0.92727274	0.97590184	1	3533	tags=33%, list=32%, signal=48%
CYTAGCAAY_UNKNOWN	CYTAGCAAY_UNKNOWN		63	-0.1699798	-0.657034	1	0.9749362	1	3248	tags=25%, list=29%, signal=36%
CTGTTAC,MIR-194	CTGTTAC,MIR-194		48	-0.18914846	-0.657028	0.9148936	0.97328377	1	1603	tags=13%, list=14%, signal=15%
V$MAZ_Q6	V$MAZ_Q6		95	-0.17782122	-0.65486956	0.85714287	0.9750232	1	4119	tags=39%, list=37%, signal=61%
GTATTAT,MIR-369-3P	GTATTAT,MIR-369-3P		96	-0.17416014	-0.653814	0.98275864	0.9743502	1	1262	tags=9%, list=11%, signal=10%
GGCNRNWCTTYS_UNKNOWN	GGCNRNWCTTYS_UNKNOWN		39	-0.16693991	-0.64498395	0.87234044	0.9789104	1	4902	tags=51%, list=44%, signal=91%
V$AP2_Q3	V$AP2_Q3		130	-0.1591088	-0.6279486	0.98245615	0.9889025	1	3290	tags=25%, list=29%, signal=36%
V$E2F_02	V$E2F_02		97	-0.15386356	-0.6241629	0.97959185	0.98995936	1	2856	tags=20%, list=26%, signal=26%
YGTCCTTGR_UNKNOWN	YGTCCTTGR_UNKNOWN		43	-0.18241479	-0.62362283	0.96363634	0.98857874	1	2429	tags=21%, list=22%, signal=27%
V$E2F1DP1_01	V$E2F1DP1_01		96	-0.15409233	-0.6234869	0.97959185	0.98696935	1	2856	tags=20%, list=26%, signal=26%
V$E2F1DP2_01	V$E2F1DP2_01		96	-0.15409233	-0.6234869	0.97959185	0.98531884	1	2856	tags=20%, list=26%, signal=26%
V$E2F4DP2_01	V$E2F4DP2_01		96	-0.15409233	-0.6234869	0.97959185	0.98367393	1	2856	tags=20%, list=26%, signal=26%
AAGGGAT,MIR-188	AAGGGAT,MIR-188		41	-0.16636121	-0.62225395	0.9574468	0.9827075	1	2783	tags=22%, list=25%, signal=29%
V$E2F1_Q6	V$E2F1_Q6		103	-0.15491408	-0.6213788	0.9583333	0.98145056	1	3224	tags=21%, list=29%, signal=30%
V$E2F_03	V$E2F_03		115	-0.16341881	-0.61662906	0.93333334	0.9821677	1	2138	tags=14%, list=19%, signal=17%
V$MIF1_01	V$MIF1_01		75	-0.15579553	-0.6161055	1	0.9809783	1	2022	tags=13%, list=18%, signal=16%
GTTGNYNNRGNAAC_UNKNOWN	GTTGNYNNRGNAAC_UNKNOWN		44	-0.1899385	-0.6156008	0.9818182	0.97990865	1	2796	tags=20%, list=25%, signal=27%
V$TFIII_Q6	V$TFIII_Q6		104	-0.15108694	-0.61276037	1	0.9808049	1	3899	tags=30%, list=35%, signal=45%
CAGCCTC,MIR-485-5P	CAGCCTC,MIR-485-5P		73	-0.16645205	-0.6072205	0.96428573	0.9825349	1	2784	tags=23%, list=25%, signal=31%
V$E2F_Q6_01	V$E2F_Q6_01		110	-0.15076727	-0.5960177	1	0.9870505	1	2705	tags=18%, list=24%, signal=24%
ACACTGG,MIR-199A,MIR-199B	ACACTGG,MIR-199A,MIR-199B		80	-0.15453255	-0.5860447	0.9607843	0.99148464	1	3629	tags=33%, list=32%, signal=48%
ATAACCT,MIR-154	ATAACCT,MIR-154		35	-0.1787049	-0.5853347	0.9411765	0.9901302	1	4431	tags=37%, list=40%, signal=61%
GGCCAGT,MIR-193A,MIR-193B	GGCCAGT,MIR-193A,MIR-193B		42	-0.16150701	-0.58496857	0.98039216	0.98855084	1	3294	tags=26%, list=29%, signal=37%
GTAGGCA,MIR-189	GTAGGCA,MIR-189		17	-0.19278008	-0.5819948	0.96428573	0.98768914	1	1367	tags=12%, list=12%, signal=13%
TTTGCAG,MIR-518A-2	TTTGCAG,MIR-518A-2		98	-0.14982095	-0.58035403	1	0.9865474	1	2702	tags=17%, list=24%, signal=23%
V$PAX8_01	V$PAX8_01		15	-0.21154699	-0.57072103	0.96	0.9877441	1	3694	tags=33%, list=33%, signal=50%
ARGGGTTAA_UNKNOWN	ARGGGTTAA_UNKNOWN		69	-0.1554505	-0.5626002	1	0.9872944	1	4119	tags=36%, list=37%, signal=57%
CCAGGTT,MIR-490	CCAGGTT,MIR-490		27	-0.16129184	-0.547628	0.98214287	0.9906114	1	3105	tags=22%, list=28%, signal=31%
SGCGSSAAA_V$E2F1DP2_01	SGCGSSAAA_V$E2F1DP2_01		75	-0.1416278	-0.5328176	1	0.99160576	1	4231	tags=33%, list=38%, signal=53%
WCTCNATGGY_UNKNOWN	WCTCNATGGY_UNKNOWN		30	-0.16275443	-0.5289816	0.9591837	0.99046355	1	151	tags=3%, list=1%, signal=3%
