# Supplementary material for: A genomic analysis of mouse models of breast cancer reveals molecular features of mouse models and relationships to human breast cancer
Source: Breast Cancer Res. 2014 Jun 5;16(3):R59. doi: 10.1186/bcr3672 (PMC4078930; doi:10.1186/bcr3672)
Supplement: Additional file 11 — GSEA for mouse models compared to all other models or to mammary gland development. Listed by model. [file bcr3672-S11.zip › AdditionalFile11/brca_p53_t121/Vs_other_models/C3/Upregulated_in_BRCA_p53_t121_vs_other_models.txt]

NAME	GS<br> follow link to MSigDB	GS DETAILS	SIZE	ES	NES	NOM p-val	FDR q-val	FWER p-val	RANK AT MAX	LEADING EDGE
V$GATA2_01	V$GATA2_01	Details ...	59	0.3459351	1.2863855	0.18367347	1	0.9	546	tags=15%, list=5%, signal=16%
CAAGGAT,MIR-362	CAAGGAT,MIR-362	Details ...	33	0.3561773	1.2441196	0.2264151	1	0.91	1587	tags=30%, list=14%, signal=35%
KMCATNNWGGA_UNKNOWN	KMCATNNWGGA_UNKNOWN	Details ...	35	0.35169524	1.2005116	0.2	1	0.92	1971	tags=26%, list=18%, signal=31%
GTAAACC,MIR-299-5P	GTAAACC,MIR-299-5P	Details ...	31	0.35250267	1.1954186	0.19565217	1	0.92	2943	tags=52%, list=26%, signal=70%
AGGCACT,MIR-515-3P	AGGCACT,MIR-515-3P	Details ...	42	0.35334298	1.1923085	0.27272728	1	0.92	1195	tags=19%, list=11%, signal=21%
V$ELK1_02	V$ELK1_02	Details ...	113	0.24192664	1.1451392	0.2857143	1	0.94	2748	tags=34%, list=25%, signal=44%
ACCTGTTG_UNKNOWN	ACCTGTTG_UNKNOWN	Details ...	72	0.3260459	1.1096689	0.29411766	1	0.94	1309	tags=24%, list=12%, signal=27%
V$SPZ1_01	V$SPZ1_01	Details ...	127	0.2635907	1.1077527	0.30612245	1	0.94	2049	tags=26%, list=18%, signal=31%
AGTCTTA,MIR-499	AGTCTTA,MIR-499	Details ...	34	0.32640845	1.0977921	0.3469388	1	0.94	1690	tags=24%, list=15%, signal=28%
RNCTGNYNRNCTGNY_UNKNOWN	RNCTGNYNRNCTGNY_UNKNOWN	Details ...	31	0.3836145	1.077922	0.32	1	0.95	2636	tags=52%, list=24%, signal=67%
V$USF_Q6_01	V$USF_Q6_01	Details ...	103	0.256981	1.063405	0.31914893	1	0.96	2516	tags=37%, list=22%, signal=47%
V$PAX6_01	V$PAX6_01	Details ...	50	0.31844386	1.0605549	0.4	1	0.96	1042	tags=22%, list=9%, signal=24%
V$NFKB_Q6_01	V$NFKB_Q6_01	Details ...	113	0.2862313	1.0594975	0.37209302	1	0.96	1160	tags=19%, list=10%, signal=21%
V$SP1_Q6_01	V$SP1_Q6_01	Details ...	126	0.23788492	1.0474576	0.38297874	1	0.96	2649	tags=33%, list=24%, signal=42%
CRGAARNNNNCGA_UNKNOWN	CRGAARNNNNCGA_UNKNOWN	Details ...	25	0.32402453	1.0367448	0.4047619	1	0.96	2706	tags=36%, list=24%, signal=47%
V$ATF_B	V$ATF_B	Details ...	93	0.26651254	1.0152508	0.38181818	1	0.96	1176	tags=24%, list=11%, signal=26%
V$CACCCBINDINGFACTOR_Q6	V$CACCCBINDINGFACTOR_Q6	Details ...	146	0.2538898	1.0127625	0.40816328	1	0.96	2476	tags=32%, list=22%, signal=41%
CGGAARNGGCNG_UNKNOWN	CGGAARNGGCNG_UNKNOWN	Details ...	25	0.2989459	1.0100694	0.4	1	0.96	3358	tags=52%, list=30%, signal=74%
V$NRF1_Q6	V$NRF1_Q6	Details ...	117	0.21183431	1.0045742	0.46666667	1	0.96	2560	tags=30%, list=23%, signal=38%
GGCKCATGS_UNKNOWN	GGCKCATGS_UNKNOWN	Details ...	29	0.29340708	1.0040374	0.4	1	0.96	2560	tags=41%, list=23%, signal=54%
V$EGR_Q6	V$EGR_Q6	Details ...	134	0.2351854	1.0024043	0.36734694	1	0.97	1923	tags=28%, list=17%, signal=33%
TTCCGTT,MIR-191	TTCCGTT,MIR-191	Details ...	18	0.36298877	1.0021971	0.41304347	1	0.97	2780	tags=50%, list=25%, signal=66%
V$PAX3_B	V$PAX3_B	Details ...	44	0.29493555	1.0000191	0.48979592	1	0.97	2740	tags=36%, list=24%, signal=48%
TGACGTCA_V$ATF3_Q6	TGACGTCA_V$ATF3_Q6	Details ...	107	0.25196195	0.9976619	0.38	1	0.97	1176	tags=21%, list=11%, signal=24%
V$LXR_DR4_Q3	V$LXR_DR4_Q3	Details ...	46	0.28539076	0.98123455	0.4509804	1	0.99	571	tags=15%, list=5%, signal=16%
V$CREB_01	V$CREB_01	Details ...	121	0.24022913	0.9783447	0.40384614	1	0.99	1176	tags=20%, list=11%, signal=22%
ACAWNRNSRCGG_UNKNOWN	ACAWNRNSRCGG_UNKNOWN	Details ...	41	0.25023222	0.97740334	0.5	1	0.99	1724	tags=22%, list=15%, signal=26%
V$CREBP1CJUN_01	V$CREBP1CJUN_01	Details ...	119	0.24508491	0.9765996	0.43137255	1	0.99	1309	tags=23%, list=12%, signal=25%
V$EGR3_01	V$EGR3_01	Details ...	34	0.27962676	0.97565174	0.45833334	1	0.99	1266	tags=24%, list=11%, signal=26%
V$GABP_B	V$GABP_B	Details ...	114	0.21299802	0.9697541	0.5	1	0.99	2826	tags=32%, list=25%, signal=42%
CCAWNWWNNNGGC_UNKNOWN	CCAWNWWNNNGGC_UNKNOWN	Details ...	32	0.26703477	0.9684748	0.5294118	1	0.99	2735	tags=31%, list=24%, signal=41%
GCGNNANTTCC_UNKNOWN	GCGNNANTTCC_UNKNOWN	Details ...	63	0.2493484	0.9682779	0.5106383	1	0.99	1907	tags=27%, list=17%, signal=32%
ACTGTAG,MIR-139	ACTGTAG,MIR-139	Details ...	66	0.26144856	0.9570128	0.48	1	1	2532	tags=33%, list=23%, signal=43%
V$HIF1_Q5	V$HIF1_Q5	Details ...	121	0.23716965	0.956953	0.47916666	1	1	1470	tags=21%, list=13%, signal=24%
TTGCWCAAY_V$CEBPB_02	TTGCWCAAY_V$CEBPB_02	Details ...	36	0.29751265	0.9382379	0.58	1	1	1838	tags=28%, list=16%, signal=33%
TTCNRGNNNNTTC_V$HSF_Q6	TTCNRGNNNNTTC_V$HSF_Q6	Details ...	75	0.2502496	0.9360741	0.5777778	1	1	1575	tags=25%, list=14%, signal=29%
CTTTGTA,MIR-524	CTTTGTA,MIR-524	Details ...	227	0.22621028	0.93171144	0.45	1	1	2006	tags=25%, list=18%, signal=30%
V$P53_02	V$P53_02	Details ...	112	0.24977292	0.9284047	0.55813956	1	1	1782	tags=25%, list=16%, signal=29%
TMTCGCGANR_UNKNOWN	TMTCGCGANR_UNKNOWN	Details ...	72	0.21828592	0.9283198	0.5	1	1	1725	tags=17%, list=15%, signal=20%
TTGGGAG,MIR-150	TTGGGAG,MIR-150	Details ...	49	0.26789647	0.9277404	0.5769231	1	1	1245	tags=22%, list=11%, signal=25%
YRTCANNRCGC_UNKNOWN	YRTCANNRCGC_UNKNOWN	Details ...	35	0.25603974	0.9244306	0.60465115	1	1	1195	tags=17%, list=11%, signal=19%
TTGCCAA,MIR-182	TTGCCAA,MIR-182	Details ...	160	0.22714329	0.91902024	0.5531915	1	1	1831	tags=24%, list=16%, signal=28%
V$MZF1_02	V$MZF1_02	Details ...	110	0.23672754	0.9150671	0.48	1	1	1640	tags=23%, list=15%, signal=26%
V$TEL2_Q6	V$TEL2_Q6	Details ...	109	0.21270046	0.912915	0.54347825	1	1	1994	tags=25%, list=18%, signal=30%
GTGACTT,MIR-224	GTGACTT,MIR-224	Details ...	79	0.22009055	0.9104397	0.5510204	1	1	2835	tags=38%, list=25%, signal=50%
GGGYGTGNY_UNKNOWN	GGGYGTGNY_UNKNOWN	Details ...	325	0.21303579	0.9090012	0.5531915	1	1	1033	tags=15%, list=9%, signal=16%
ACCAATC,MIR-509	ACCAATC,MIR-509	Details ...	19	0.31669375	0.9044911	0.6530612	1	1	1198	tags=16%, list=11%, signal=18%
V$NRF2_01	V$NRF2_01	Details ...	121	0.20556428	0.90212256	0.575	1	1	2549	tags=30%, list=23%, signal=38%
V$GATA1_01	V$GATA1_01	Details ...	127	0.22249976	0.9007124	0.6304348	1	1	523	tags=11%, list=5%, signal=11%
V$NFKAPPAB_01	V$NFKAPPAB_01	Details ...	125	0.25328603	0.90065444	0.5625	1	1	1401	tags=22%, list=13%, signal=24%
GTGACGY_V$E4F1_Q6	GTGACGY_V$E4F1_Q6	Details ...	316	0.18507542	0.89953864	0.59574467	1	1	2076	tags=23%, list=19%, signal=28%
V$AP2ALPHA_01	V$AP2ALPHA_01	Details ...	113	0.24036628	0.8992218	0.6666667	1	1	1221	tags=20%, list=11%, signal=23%
V$ATF_01	V$ATF_01	Details ...	128	0.22235408	0.89727736	0.71428573	1	1	1566	tags=24%, list=14%, signal=28%
V$CREL_01	V$CREL_01	Details ...	136	0.22797827	0.89647996	0.67346936	1	1	1401	tags=20%, list=13%, signal=22%
V$POU3F2_01	V$POU3F2_01	Details ...	49	0.29268143	0.8922918	0.61904764	1	1	1098	tags=27%, list=10%, signal=29%
ATAGGAA,MIR-202	ATAGGAA,MIR-202	Details ...	52	0.25856033	0.88869274	0.6086956	1	1	2703	tags=42%, list=24%, signal=56%
RRCCGTTA_UNKNOWN	RRCCGTTA_UNKNOWN	Details ...	35	0.24926789	0.88807666	0.6603774	1	1	2636	tags=26%, list=24%, signal=34%
YTCCCRNNAGGY_UNKNOWN	YTCCCRNNAGGY_UNKNOWN	Details ...	32	0.26291436	0.88349354	0.6041667	1	1	1630	tags=25%, list=15%, signal=29%
TACTTGA,MIR-26A,MIR-26B	TACTTGA,MIR-26A,MIR-26B	Details ...	144	0.23306558	0.8814199	0.6097561	1	1	1215	tags=17%, list=11%, signal=18%
TNCATNTCCYR_UNKNOWN	TNCATNTCCYR_UNKNOWN	Details ...	53	0.21661632	0.87901145	0.6666667	1	1	1456	tags=17%, list=13%, signal=19%
GGAANCGGAANY_UNKNOWN	GGAANCGGAANY_UNKNOWN		52	0.20064335	0.87567073	0.6181818	1	1	2067	tags=21%, list=18%, signal=26%
V$AP1_C	V$AP1_C		157	0.23456816	0.87514085	0.6363636	1	1	561	tags=13%, list=5%, signal=13%
TTTGCAC,MIR-19A,MIR-19B	TTTGCAC,MIR-19A,MIR-19B		245	0.20705031	0.874451	0.61702126	1	1	2001	tags=26%, list=18%, signal=31%
YRCCAKNNGNCGC_UNKNOWN	YRCCAKNNGNCGC_UNKNOWN		29	0.28315818	0.8738062	0.65217394	1	1	1198	tags=21%, list=11%, signal=23%
V$NFKB_C	V$NFKB_C		136	0.22293352	0.86762345	0.72727275	1	1	1675	tags=21%, list=15%, signal=25%
ATACCTC,MIR-202	ATACCTC,MIR-202		88	0.22699432	0.8666643	0.7111111	1	1	1566	tags=26%, list=14%, signal=30%
V$AP1_01	V$AP1_01		147	0.22796434	0.86528075	0.6904762	1	1	574	tags=13%, list=5%, signal=13%
CCTGAGT,MIR-510	CCTGAGT,MIR-510		22	0.2713423	0.86051536	0.71153843	1	1	2561	tags=45%, list=23%, signal=59%
ACTACCT,MIR-196A,MIR-196B	ACTACCT,MIR-196A,MIR-196B		60	0.23797503	0.8586385	0.7209302	1	1	529	tags=10%, list=5%, signal=10%
V$NFKAPPAB65_01	V$NFKAPPAB65_01		123	0.22173895	0.85747105	0.6818182	1	1	1160	tags=17%, list=10%, signal=19%
V$BACH2_01	V$BACH2_01		140	0.21825588	0.8567	0.6875	1	1	740	tags=13%, list=7%, signal=14%
V$HIF1_Q3	V$HIF1_Q3		116	0.20547827	0.85161525	0.7169811	1	1	1875	tags=23%, list=17%, signal=28%
WYAAANNRNNNGCG_UNKNOWN	WYAAANNRNNNGCG_UNKNOWN		25	0.27420855	0.85053915	0.7358491	1	1	877	tags=20%, list=8%, signal=22%
TTGGAGA,MIR-515-5P,MIR-519E	TTGGAGA,MIR-515-5P,MIR-519E		68	0.23155439	0.8503661	0.6666667	1	1	1052	tags=19%, list=9%, signal=21%
V$MYOGENIN_Q6	V$MYOGENIN_Q6		112	0.24201283	0.8479481	0.6458333	1	1	870	tags=14%, list=8%, signal=15%
V$AP1_Q4_01	V$AP1_Q4_01		145	0.22139163	0.84595054	0.75	1	1	591	tags=12%, list=5%, signal=13%
GATGKMRGCG_UNKNOWN	GATGKMRGCG_UNKNOWN		31	0.22107248	0.8443831	0.71794873	1	1	3773	tags=48%, list=34%, signal=73%
V$ATF6_01	V$ATF6_01		63	0.22568955	0.842984	0.6956522	1	1	2053	tags=27%, list=18%, signal=33%
YWATTWNNRGCT_UNKNOWN	YWATTWNNRGCT_UNKNOWN		32	0.27419913	0.8409726	0.7804878	1	1	1485	tags=28%, list=13%, signal=32%
CCCNNGGGAR_V$OLF1_01	CCCNNGGGAR_V$OLF1_01		153	0.20744494	0.83676356	0.70212764	1	1	1470	tags=20%, list=13%, signal=22%
CACTGCC,MIR-34A,MIR-34C,MIR-449	CACTGCC,MIR-34A,MIR-34C,MIR-449		143	0.20542341	0.8339948	0.7358491	1	1	1029	tags=14%, list=9%, signal=15%
V$USF_C	V$USF_C		137	0.19140635	0.83253926	0.73913044	1	1	2574	tags=31%, list=23%, signal=39%
V$ATF3_Q6	V$ATF3_Q6		117	0.20021428	0.8284056	0.8035714	1	1	1427	tags=21%, list=13%, signal=24%
AGGAAGC,MIR-516-3P	AGGAAGC,MIR-516-3P		51	0.24453107	0.82313836	0.8039216	1	1	504	tags=12%, list=5%, signal=12%
YGCGYRCGC_UNKNOWN	YGCGYRCGC_UNKNOWN		139	0.1783905	0.81905854	0.70212764	1	1	1630	tags=19%, list=15%, signal=22%
CCGNMNNTNACG_UNKNOWN	CCGNMNNTNACG_UNKNOWN		38	0.2057788	0.81060845	0.7205882	1	1	2068	tags=21%, list=18%, signal=26%
V$AP2GAMMA_01	V$AP2GAMMA_01		119	0.20553017	0.8096043	0.84	1	1	1904	tags=24%, list=17%, signal=29%
CTGRYYYNATT_UNKNOWN	CTGRYYYNATT_UNKNOWN		34	0.25170586	0.80937284	0.8333333	1	1	1098	tags=18%, list=10%, signal=20%
CCCACAT,MIR-299-3P	CCCACAT,MIR-299-3P		25	0.24886139	0.8085801	0.7111111	1	1	1176	tags=16%, list=11%, signal=18%
V$BACH1_01	V$BACH1_01		142	0.21499923	0.80671126	0.8235294	1	1	1782	tags=24%, list=16%, signal=28%
TGCACTT,MIR-519C,MIR-519B,MIR-519A	TGCACTT,MIR-519C,MIR-519B,MIR-519A		209	0.1981919	0.8048157	0.78723407	1	1	1544	tags=20%, list=14%, signal=22%
V$TAXCREB_02	V$TAXCREB_02		15	0.27929875	0.8016994	0.6923077	1	1	2948	tags=47%, list=26%, signal=63%
ACTWSNACTNY_UNKNOWN	ACTWSNACTNY_UNKNOWN		40	0.20902269	0.80010504	0.75555557	1	1	2097	tags=28%, list=19%, signal=34%
V$ZF5_01	V$ZF5_01		123	0.19869043	0.7997562	0.8679245	1	1	1941	tags=26%, list=17%, signal=31%
ACCATTT,MIR-522	ACCATTT,MIR-522		78	0.20640108	0.7946418	0.79591835	1	1	1600	tags=22%, list=14%, signal=25%
V$AP1_Q6	V$AP1_Q6		130	0.21187678	0.7944095	0.7916667	1	1	573	tags=12%, list=5%, signal=12%
V$AP1_Q4	V$AP1_Q4		137	0.20589007	0.793808	0.8604651	1	1	1537	tags=20%, list=14%, signal=23%
V$STAT_Q6	V$STAT_Q6		133	0.20202619	0.79261017	0.974359	1	1	937	tags=15%, list=8%, signal=16%
TGGTGCT,MIR-29A,MIR-29B,MIR-29C	TGGTGCT,MIR-29A,MIR-29B,MIR-29C		251	0.19344354	0.7915829	0.81395346	1	1	1515	tags=17%, list=14%, signal=19%
V$MYCMAX_B	V$MYCMAX_B		133	0.17956774	0.7904685	0.8269231	1	1	2492	tags=29%, list=22%, signal=36%
V$LXR_Q3	V$LXR_Q3		34	0.24943054	0.7895428	0.8043478	1	1	493	tags=12%, list=4%, signal=12%
CTCTGGA,MIR-520A,MIR-525	CTCTGGA,MIR-520A,MIR-525		80	0.20486721	0.7834528	0.8148148	1	1	2448	tags=33%, list=22%, signal=41%
CAGTCAC,MIR-134	CAGTCAC,MIR-134		25	0.21436402	0.7830215	0.74	1	1	685	tags=12%, list=6%, signal=13%
TCCAGAG,MIR-518C	TCCAGAG,MIR-518C		69	0.20632413	0.7820211	0.87234044	1	1	1600	tags=20%, list=14%, signal=24%
GGGNRMNNYCAT_UNKNOWN	GGGNRMNNYCAT_UNKNOWN		47	0.21103056	0.7796555	0.80487806	1	1	2435	tags=28%, list=22%, signal=35%
MGGAAGTG_V$GABP_B	MGGAAGTG_V$GABP_B		357	0.17204836	0.7794779	0.77272725	1	1	2431	tags=26%, list=22%, signal=32%
CATTTCA,MIR-203	CATTTCA,MIR-203		129	0.1928646	0.7791616	0.84782606	1	1	2614	tags=31%, list=23%, signal=40%
GGCACTT,MIR-519E	GGCACTT,MIR-519E		68	0.21097797	0.77516496	0.84444445	1	1	1621	tags=21%, list=14%, signal=24%
V$CREB_Q4_01	V$CREB_Q4_01		103	0.19117126	0.77258587	0.88461536	1	1	1176	tags=17%, list=11%, signal=19%
V$LFA1_Q6	V$LFA1_Q6		123	0.2066465	0.77233994	0.8333333	1	1	834	tags=12%, list=7%, signal=13%
CTACTGT,MIR-199A	CTACTGT,MIR-199A		77	0.21907721	0.77199143	0.9148936	1	1	1448	tags=25%, list=13%, signal=28%
V$SMAD_Q6	V$SMAD_Q6		128	0.1917456	0.77104	0.8867925	1	1	1542	tags=20%, list=14%, signal=23%
V$NFKB_Q6	V$NFKB_Q6		130	0.20289688	0.77047706	0.94	1	1	1401	tags=21%, list=13%, signal=23%
V$ATF1_Q6	V$ATF1_Q6		124	0.20085749	0.77000445	0.8596491	1	1	1235	tags=18%, list=11%, signal=20%
GGGNNTTTCC_V$NFKB_Q6_01	GGGNNTTTCC_V$NFKB_Q6_01		69	0.23255804	0.7699392	0.8333333	1	1	1395	tags=25%, list=12%, signal=28%
V$STAT3_02	V$STAT3_02		63	0.21131079	0.7647847	0.8627451	1	1	2049	tags=25%, list=18%, signal=31%
GCAAAAA,MIR-129	GCAAAAA,MIR-129		76	0.21409331	0.76468825	0.87234044	1	1	1001	tags=17%, list=9%, signal=19%
GTGCCAA,MIR-96	GTGCCAA,MIR-96		160	0.1917283	0.764478	0.8666667	1	1	1452	tags=17%, list=13%, signal=19%
GTGCCAT,MIR-183	GTGCCAT,MIR-183		100	0.19374904	0.762962	0.74545455	1	1	1690	tags=24%, list=15%, signal=28%
V$ATF4_Q2	V$ATF4_Q2		120	0.18525462	0.76285535	0.90384614	1	1	1838	tags=26%, list=16%, signal=31%
CACTGTG,MIR-128A,MIR-128B	CACTGTG,MIR-128A,MIR-128B		168	0.18045393	0.760413	0.83928573	1	1	2013	tags=21%, list=18%, signal=26%
CACGTG_V$MYC_Q2	CACGTG_V$MYC_Q2		482	0.15466575	0.75817174	0.9433962	1	1	2470	tags=28%, list=22%, signal=34%
V$EGR1_01	V$EGR1_01		131	0.18003045	0.75375164	0.92156863	1	1	2742	tags=31%, list=24%, signal=41%
TGCACTG,MIR-148A,MIR-152,MIR-148B	TGCACTG,MIR-148A,MIR-152,MIR-148B		125	0.19419621	0.75055784	0.88461536	1	1	1817	tags=24%, list=16%, signal=28%
AGCACTT,MIR-93,MIR-302A,MIR-302B,MIR-302C,MIR-302D,MIR-372,MIR-373,MIR-520E,MIR-520A,MIR-526B,MIR-520B,MIR-520C,MIR-520D	AGCACTT,MIR-93,MIR-302A,MIR-302B,MIR-302C,MIR-302D,MIR-372,MIR-373,MIR-520E,MIR-520A,MIR-526B,MIR-520B,MIR-520C,MIR-520D		140	0.17741553	0.7444696	0.8958333	1	1	718	tags=9%, list=6%, signal=10%
V$EGR2_01	V$EGR2_01		85	0.19549401	0.74351835	0.8703704	1	1	1565	tags=21%, list=14%, signal=24%
V$MTF1_Q4	V$MTF1_Q4		125	0.1917078	0.7396461	0.9130435	1	1	1461	tags=18%, list=13%, signal=21%
V$SMAD3_Q6	V$SMAD3_Q6		104	0.22261138	0.734956	0.8	1	1	1067	tags=18%, list=10%, signal=20%
GKCGCNNNNNNNTGAYG_UNKNOWN	GKCGCNNNNNNNTGAYG_UNKNOWN		32	0.20289055	0.7296437	0.75555557	1	1	222	tags=6%, list=2%, signal=6%
V$ETS1_B	V$ETS1_B		128	0.19738118	0.7291529	0.87234044	1	1	2485	tags=28%, list=22%, signal=36%
V$GATA4_Q3	V$GATA4_Q3		113	0.18697135	0.72663456	1	1	1	2116	tags=27%, list=19%, signal=32%
V$E4F1_Q6	V$E4F1_Q6		131	0.17095989	0.72631115	0.9411765	1	1	2147	tags=25%, list=19%, signal=31%
V$E47_01	V$E47_01		133	0.1976916	0.7246474	0.85714287	1	1	1286	tags=17%, list=11%, signal=18%
GTGGTGA,MIR-197	GTGGTGA,MIR-197		34	0.22226551	0.7246266	0.87234044	1	1	1046	tags=21%, list=9%, signal=23%
CCACACA,MIR-147	CCACACA,MIR-147		36	0.22616166	0.72279793	0.7826087	1	1	646	tags=14%, list=6%, signal=15%
V$AHR_01	V$AHR_01		39	0.18704937	0.72215664	0.9298246	1	1	2594	tags=33%, list=23%, signal=43%
V$SP1_Q6	V$SP1_Q6		128	0.16708429	0.72102135	0.9166667	1	1	2649	tags=30%, list=24%, signal=39%
V$MYCMAX_01	V$MYCMAX_01		121	0.18885106	0.7189195	0.8913044	1	1	1725	tags=21%, list=15%, signal=25%
V$CREBP1_01	V$CREBP1_01		77	0.18467458	0.7127545	0.9791667	1	1	908	tags=13%, list=8%, signal=14%
V$CETS1P54_01	V$CETS1P54_01		128	0.15601212	0.7062194	0.84782606	1	1	2748	tags=30%, list=25%, signal=40%
ACACTAC,MIR-142-3P	ACACTAC,MIR-142-3P		60	0.19707252	0.7056034	0.9361702	1	1	2176	tags=28%, list=19%, signal=35%
TGAGATT,MIR-216	TGAGATT,MIR-216		56	0.18203734	0.70414096	0.9591837	1	1	3049	tags=41%, list=27%, signal=56%
RCGCANGCGY_V$NRF1_Q6	RCGCANGCGY_V$NRF1_Q6		412	0.13527009	0.70193124	0.8666667	1	1	2649	tags=24%, list=24%, signal=30%
GTCTTCC,MIR-7	GTCTTCC,MIR-7		79	0.19080552	0.69870067	0.9583333	1	1	934	tags=14%, list=8%, signal=15%
GTTNYYNNGGTNA_UNKNOWN	GTTNYYNNGGTNA_UNKNOWN		33	0.19337101	0.68648195	0.9302326	1	1	1439	tags=18%, list=13%, signal=21%
GGCNNMSMYNTTG_UNKNOWN	GGCNNMSMYNTTG_UNKNOWN		35	0.17707746	0.6822575	0.8076923	1	1	1345	tags=11%, list=12%, signal=13%
ATCMNTCCGY_UNKNOWN	ATCMNTCCGY_UNKNOWN		23	0.19738288	0.6657884	0.8863636	1	1	2438	tags=30%, list=22%, signal=39%
V$USF_01	V$USF_01		109	0.15361139	0.6611258	0.96	1	1	2492	tags=28%, list=22%, signal=35%
GTTAAAG,MIR-302B	GTTAAAG,MIR-302B		38	0.19580166	0.65648556	0.9111111	1	1	1198	tags=16%, list=11%, signal=18%
GGGCATT,MIR-365	GGGCATT,MIR-365		60	0.2024446	0.65620726	0.95454544	1	1	2354	tags=32%, list=21%, signal=40%
V$FOXO4_01	V$FOXO4_01		108	0.1776611	0.63885534	0.95555556	1	1	2455	tags=32%, list=22%, signal=41%
MCAATNNNNNGCG_UNKNOWN	MCAATNNNNNGCG_UNKNOWN		50	0.17081729	0.62901795	0.8596491	1	1	2761	tags=28%, list=25%, signal=37%
GTCNYYATGR_UNKNOWN	GTCNYYATGR_UNKNOWN		36	0.18834436	0.62344086	0.97727275	1	1	3098	tags=42%, list=28%, signal=57%
V$NFMUE1_Q6	V$NFMUE1_Q6		118	0.12800603	0.6169462	0.8867925	1	1	2621	tags=25%, list=23%, signal=32%
GCACTTT,MIR-17-5P,MIR-20A,MIR-106A,MIR-106B,MIR-20B,MIR-519D	GCACTTT,MIR-17-5P,MIR-20A,MIR-106A,MIR-106B,MIR-20B,MIR-519D		272	0.1477076	0.611649	1	1	1	1953	tags=19%, list=17%, signal=23%
KTGGYRSGAA_UNKNOWN	KTGGYRSGAA_UNKNOWN		42	0.19129057	0.61021775	0.89285713	1	1	2404	tags=24%, list=21%, signal=30%
AAAGGGA,MIR-204,MIR-211	AAAGGGA,MIR-204,MIR-211		119	0.15016632	0.6091131	1	1	1	1088	tags=13%, list=10%, signal=14%
AGCTCCT,MIR-28	AGCTCCT,MIR-28		40	0.17198429	0.59877175	0.98	1	1	1062	tags=13%, list=9%, signal=14%
TCCCRNNRTGC_UNKNOWN	TCCCRNNRTGC_UNKNOWN		80	0.12625305	0.58191895	0.9782609	1	1	965	tags=10%, list=9%, signal=11%
GCGSCMNTTT_UNKNOWN	GCGSCMNTTT_UNKNOWN		30	0.16444959	0.57826334	0.9607843	0.9984221	1	3952	tags=50%, list=35%, signal=77%
V$E2F_Q4_01	V$E2F_Q4_01		108	0.16027956	0.5745612	0.9245283	0.99409837	1	2035	tags=20%, list=18%, signal=25%
V$PPARG_01	V$PPARG_01		21	0.15751204	0.53382546	1	0.99941725	1	2492	tags=29%, list=22%, signal=37%
TAANNYSGCG_UNKNOWN	TAANNYSGCG_UNKNOWN		40	0.14428611	0.52485764	0.9811321	0.99394566	1	2238	tags=20%, list=20%, signal=25%
TCTGGAC,MIR-198	TCTGGAC,MIR-198		39	0.1253203	0.43278465	1	0.9985182	1	3488	tags=36%, list=31%, signal=52%
