# Supplementary material for: A genomic analysis of mouse models of breast cancer reveals molecular features of mouse models and relationships to human breast cancer
Source: Breast Cancer Res. 2014 Jun 5;16(3):R59. doi: 10.1186/bcr3672 (PMC4078930; doi:10.1186/bcr3672)
Supplement: Additional file 11 — GSEA for mouse models compared to all other models or to mammary gland development. Listed by model. [file bcr3672-S11.zip › AdditionalFile11/brca_p53_t121/Vs_other_models/C6/Downregulated_in_BRCA_p53_t121_vs_other_models.txt]

NAME	GS<br> follow link to MSigDB	GS DETAILS	SIZE	ES	NES	NOM p-val	FDR q-val	FWER p-val	RANK AT MAX	LEADING EDGE
PKCA_DN.V1_UP	PKCA_DN.V1_UP	Details ...	115	-0.5386123	-1.5884295	0.01039501	1	0.385	2082	tags=46%, list=19%, signal=56%
KRAS.LUNG.BREAST_UP.V1_DN	KRAS.LUNG.BREAST_UP.V1_DN	Details ...	72	-0.527602	-1.5261756	0.007707129	1	0.505	2734	tags=49%, list=24%, signal=64%
KRAS.BREAST_UP.V1_DN	KRAS.BREAST_UP.V1_DN	Details ...	77	-0.49182376	-1.5253136	0.011299435	0.7451601	0.507	1536	tags=31%, list=14%, signal=36%
BCAT_GDS748_DN	BCAT_GDS748_DN	Details ...	22	-0.47722143	-1.4406337	0.05102041	1	0.65	1593	tags=23%, list=14%, signal=26%
KRAS.600.LUNG.BREAST_UP.V1_DN	KRAS.600.LUNG.BREAST_UP.V1_DN	Details ...	140	-0.46006945	-1.4139415	0.036121674	1	0.677	2552	tags=43%, list=23%, signal=55%
KRAS.50_UP.V1_UP	KRAS.50_UP.V1_UP	Details ...	31	-0.568575	-1.4051383	0.06666667	1	0.693	2200	tags=48%, list=20%, signal=60%
KRAS.KIDNEY_UP.V1_UP	KRAS.KIDNEY_UP.V1_UP	Details ...	83	-0.5040156	-1.404232	0.054054055	0.8863722	0.693	2494	tags=48%, list=22%, signal=62%
BRCA1_DN.V1_DN	BRCA1_DN.V1_DN	Details ...	70	-0.44709176	-1.4041159	0.061261263	0.7756832	0.693	2207	tags=36%, list=20%, signal=44%
CAHOY_NEURONAL	CAHOY_NEURONAL	Details ...	56	-0.5252335	-1.3664377	0.06361829	0.90014964	0.742	2461	tags=54%, list=22%, signal=68%
KRAS.300_UP.V1_DN	KRAS.300_UP.V1_DN	Details ...	74	-0.45663533	-1.3591088	0.059590317	0.85068107	0.749	3094	tags=47%, list=28%, signal=65%
CAHOY_ASTROCYTIC	CAHOY_ASTROCYTIC	Details ...	57	-0.45553	-1.355519	0.089147285	0.7915661	0.753	2321	tags=39%, list=21%, signal=48%
KRAS.PROSTATE_UP.V1_DN	KRAS.PROSTATE_UP.V1_DN	Details ...	80	-0.4641647	-1.3216723	0.100548446	0.9116677	0.798	2571	tags=41%, list=23%, signal=53%
IL2_UP.V1_DN	IL2_UP.V1_DN	Details ...	99	-0.41933385	-1.3176938	0.09451796	0.8666398	0.8	3324	tags=47%, list=30%, signal=67%
MEL18_DN.V1_DN	MEL18_DN.V1_DN	Details ...	89	-0.44314533	-1.3120619	0.08253359	0.83684224	0.804	3479	tags=52%, list=31%, signal=74%
KRAS.KIDNEY_UP.V1_DN	KRAS.KIDNEY_UP.V1_DN	Details ...	78	-0.45202124	-1.2950408	0.12880144	0.87217283	0.826	2471	tags=45%, list=22%, signal=57%
KRAS.PROSTATE_UP.V1_UP	KRAS.PROSTATE_UP.V1_UP	Details ...	77	-0.43774778	-1.294227	0.110074624	0.82117045	0.826	2608	tags=42%, list=23%, signal=54%
KRAS.300_UP.V1_UP	KRAS.300_UP.V1_UP	Details ...	80	-0.4574116	-1.2868769	0.10614525	0.80857563	0.83	1280	tags=31%, list=11%, signal=35%
ALK_DN.V1_DN	ALK_DN.V1_DN	Details ...	73	-0.43091404	-1.2760844	0.1509434	0.8153565	0.842	2779	tags=42%, list=25%, signal=56%
ATM_DN.V1_UP	ATM_DN.V1_UP	Details ...	90	-0.439407	-1.2744159	0.1335807	0.7793233	0.842	2649	tags=41%, list=24%, signal=53%
KRAS.50_UP.V1_DN	KRAS.50_UP.V1_DN	Details ...	23	-0.5231881	-1.2634884	0.15563506	0.7924843	0.851	2497	tags=48%, list=22%, signal=61%
BCAT_GDS748_UP	BCAT_GDS748_UP		33	-0.4405024	-1.2620586	0.13974592	0.7607724	0.851	1891	tags=36%, list=17%, signal=44%
PRC1_BMI_UP.V1_UP	PRC1_BMI_UP.V1_UP		99	-0.38015005	-1.260356	0.13011153	0.7336748	0.851	3364	tags=45%, list=30%, signal=64%
CYCLIN_D1_KE_.V1_DN	CYCLIN_D1_KE_.V1_DN		124	-0.38457173	-1.2573016	0.14990859	0.7148267	0.856	2224	tags=28%, list=20%, signal=35%
CTIP_DN.V1_UP	CTIP_DN.V1_UP		70	-0.43858016	-1.256231	0.15009381	0.6898695	0.859	2714	tags=44%, list=24%, signal=58%
NOTCH_DN.V1_UP	NOTCH_DN.V1_UP		98	-0.38255048	-1.2510836	0.12524085	0.6814605	0.862	3053	tags=44%, list=27%, signal=60%
CTIP_DN.V1_DN	CTIP_DN.V1_DN		71	-0.37949827	-1.2373698	0.16197184	0.7023232	0.874	2019	tags=31%, list=18%, signal=38%
JAK2_DN.V1_UP	JAK2_DN.V1_UP		87	-0.4013816	-1.2367606	0.14897579	0.6787436	0.874	2796	tags=43%, list=25%, signal=56%
WNT_UP.V1_DN	WNT_UP.V1_DN		122	-0.37263647	-1.2365038	0.15839694	0.6552308	0.874	2983	tags=39%, list=27%, signal=52%
ATF2_UP.V1_UP	ATF2_UP.V1_UP		107	-0.3725854	-1.2310281	0.16606498	0.6529883	0.877	1731	tags=25%, list=15%, signal=30%
NOTCH_DN.V1_DN	NOTCH_DN.V1_DN		110	-0.39444065	-1.2234409	0.15324165	0.6567893	0.881	2483	tags=38%, list=22%, signal=49%
CYCLIN_D1_UP.V1_DN	CYCLIN_D1_UP.V1_DN		125	-0.3362601	-1.2077096	0.20250896	0.690226	0.894	2224	tags=26%, list=20%, signal=32%
JNK_DN.V1_UP	JNK_DN.V1_UP		109	-0.38422567	-1.2066184	0.20075758	0.67336494	0.895	2883	tags=42%, list=26%, signal=56%
IL15_UP.V1_DN	IL15_UP.V1_DN		88	-0.38629165	-1.197095	0.21468927	0.6855545	0.9	2871	tags=43%, list=26%, signal=58%
GLI1_UP.V1_UP	GLI1_UP.V1_UP		16	-0.4386774	-1.1862708	0.28316832	0.7030045	0.903	2384	tags=31%, list=21%, signal=40%
RELA_DN.V1_DN	RELA_DN.V1_DN		95	-0.4009759	-1.1823132	0.24060151	0.69776636	0.907	2907	tags=42%, list=26%, signal=56%
ESC_J1_UP_LATE.V1_DN	ESC_J1_UP_LATE.V1_DN		133	-0.33041018	-1.1564634	0.2393321	0.7672582	0.917	1341	tags=22%, list=12%, signal=24%
KRAS.AMP.LUNG_UP.V1_UP	KRAS.AMP.LUNG_UP.V1_UP		67	-0.431414	-1.1515682	0.28875968	0.76546806	0.919	1731	tags=36%, list=15%, signal=42%
BMI1_DN.V1_DN	BMI1_DN.V1_DN		90	-0.35165888	-1.1380398	0.2514507	0.7942836	0.923	3479	tags=48%, list=31%, signal=69%
PRC1_BMI_UP.V1_DN	PRC1_BMI_UP.V1_DN		95	-0.35823002	-1.1373775	0.24859813	0.77561617	0.923	2444	tags=34%, list=22%, signal=43%
IL21_UP.V1_DN	IL21_UP.V1_DN		94	-0.3755957	-1.1318957	0.27458256	0.77466744	0.927	1706	tags=31%, list=15%, signal=36%
CRX_DN.V1_UP	CRX_DN.V1_UP		102	-0.3402507	-1.1277822	0.25775194	0.76978457	0.927	3118	tags=43%, list=28%, signal=59%
KRAS.DF.V1_DN	KRAS.DF.V1_DN		102	-0.3320895	-1.1274053	0.283054	0.7528607	0.927	3101	tags=38%, list=28%, signal=52%
KRAS.600_UP.V1_DN	KRAS.600_UP.V1_DN		150	-0.35943094	-1.127057	0.27372262	0.73614496	0.927	2552	tags=35%, list=23%, signal=44%
STK33_SKM_DN	STK33_SKM_DN		125	-0.33697367	-1.1173843	0.26226416	0.7517357	0.937	2970	tags=39%, list=27%, signal=53%
PRC2_EDD_UP.V1_DN	PRC2_EDD_UP.V1_DN		106	-0.33729428	-1.1167198	0.27238807	0.7377347	0.937	2444	tags=32%, list=22%, signal=41%
PTEN_DN.V2_UP	PTEN_DN.V2_UP		70	-0.3579171	-1.1102234	0.27985075	0.7446545	0.94	2836	tags=39%, list=25%, signal=51%
ATF2_UP.V1_DN	ATF2_UP.V1_DN		113	-0.35856104	-1.1071501	0.30871212	0.73895913	0.94	1988	tags=31%, list=18%, signal=37%
PRC2_SUZ12_UP.V1_DN	PRC2_SUZ12_UP.V1_DN		100	-0.3539827	-1.1062425	0.31123388	0.72677195	0.942	2919	tags=37%, list=26%, signal=50%
GCNP_SHH_UP_EARLY.V1_DN	GCNP_SHH_UP_EARLY.V1_DN		120	-0.3233794	-1.1058108	0.27186313	0.7131537	0.942	1628	tags=22%, list=15%, signal=25%
KRAS.600_UP.V1_UP	KRAS.600_UP.V1_UP		149	-0.37131125	-1.1044738	0.3088512	0.7031865	0.944	2027	tags=32%, list=18%, signal=38%
STK33_DN	STK33_DN		115	-0.31927815	-1.0963941	0.29755178	0.71474504	0.948	3273	tags=37%, list=29%, signal=51%
WNT_UP.V1_UP	WNT_UP.V1_UP		133	-0.32933077	-1.0940875	0.3116883	0.7087638	0.948	2653	tags=34%, list=24%, signal=44%
E2F3_UP.V1_UP	E2F3_UP.V1_UP		100	-0.33083087	-1.0912927	0.31015038	0.7032859	0.948	2255	tags=31%, list=20%, signal=38%
MEK_UP.V1_DN	MEK_UP.V1_DN		98	-0.3271922	-1.0909904	0.33460075	0.691176	0.948	2310	tags=30%, list=21%, signal=37%
KRAS.BREAST_UP.V1_UP	KRAS.BREAST_UP.V1_UP		74	-0.38947526	-1.0897787	0.32854578	0.68218946	0.948	3145	tags=42%, list=28%, signal=58%
JNK_DN.V1_DN	JNK_DN.V1_DN		115	-0.33628458	-1.0875264	0.3314917	0.677282	0.948	2155	tags=29%, list=19%, signal=35%
CYCLIN_D1_UP.V1_UP	CYCLIN_D1_UP.V1_UP		123	-0.30687723	-1.0743438	0.33643124	0.7032724	0.955	2581	tags=29%, list=23%, signal=38%
BMI1_DN_MEL18_DN.V1_DN	BMI1_DN_MEL18_DN.V1_DN		86	-0.35060906	-1.0662538	0.3669903	0.7143886	0.956	3479	tags=47%, list=31%, signal=67%
STK33_NOMO_DN	STK33_NOMO_DN		122	-0.3100221	-1.0582453	0.35077518	0.7268884	0.96	3983	tags=43%, list=36%, signal=67%
YAP1_DN	YAP1_DN		24	-0.37581816	-1.0547583	0.3747573	0.7244012	0.961	2643	tags=25%, list=24%, signal=33%
JAK2_DN.V1_DN	JAK2_DN.V1_DN		51	-0.31239387	-1.0540535	0.3723404	0.71462125	0.961	2871	tags=33%, list=26%, signal=45%
PRC2_SUZ12_UP.V1_UP	PRC2_SUZ12_UP.V1_UP		114	-0.32353783	-1.050603	0.38909775	0.7132521	0.963	3256	tags=37%, list=29%, signal=51%
MTOR_UP.N4.V1_UP	MTOR_UP.N4.V1_UP		130	-0.27346256	-1.0441487	0.37269372	0.7204708	0.964	1307	tags=14%, list=12%, signal=15%
ATM_DN.V1_DN	ATM_DN.V1_DN		86	-0.3484056	-1.04335	0.39146566	0.7115478	0.964	3257	tags=48%, list=29%, signal=67%
RELA_DN.V1_UP	RELA_DN.V1_UP		86	-0.31708792	-1.0391879	0.3851718	0.71265715	0.965	2992	tags=41%, list=27%, signal=55%
PDGF_UP.V1_DN	PDGF_UP.V1_DN		70	-0.3386287	-1.036672	0.38677356	0.7092865	0.967	3224	tags=44%, list=29%, signal=62%
P53_DN.V2_DN	P53_DN.V2_DN		99	-0.31676713	-1.0339195	0.3931947	0.7064881	0.967	1361	tags=17%, list=12%, signal=19%
IL21_UP.V1_UP	IL21_UP.V1_UP		118	-0.32809594	-1.0232356	0.4219858	0.7264875	0.968	1412	tags=19%, list=13%, signal=22%
EIF4E_DN	EIF4E_DN		44	-0.32996318	-1.0169152	0.44	0.7333632	0.97	2702	tags=30%, list=24%, signal=39%
ESC_J1_UP_EARLY.V1_UP	ESC_J1_UP_EARLY.V1_UP		119	-0.29180428	-1.0157297	0.41054615	0.7260585	0.97	3208	tags=35%, list=29%, signal=49%
SNF5_DN.V1_UP	SNF5_DN.V1_UP		134	-0.33460382	-1.0143331	0.43529412	0.7195064	0.972	2147	tags=25%, list=19%, signal=30%
RAPA_EARLY_UP.V1_UP	RAPA_EARLY_UP.V1_UP		105	-0.2838919	-1.0100235	0.4430147	0.7219646	0.972	3281	tags=34%, list=29%, signal=48%
TGFB_UP.V1_DN	TGFB_UP.V1_DN		108	-0.28932193	-1.0099509	0.43650794	0.7122722	0.972	2283	tags=30%, list=20%, signal=37%
SRC_UP.V1_UP	SRC_UP.V1_UP		76	-0.3118714	-1.0094359	0.46014494	0.7041509	0.972	3093	tags=34%, list=28%, signal=47%
NFE2L2.V2	NFE2L2.V2		212	-0.28701463	-1.0090942	0.4095064	0.6959614	0.972	1790	tags=20%, list=16%, signal=24%
LEF1_UP.V1_DN	LEF1_UP.V1_DN		111	-0.32251796	-1.0011503	0.4762846	0.7090021	0.973	3285	tags=42%, list=29%, signal=59%
RAPA_EARLY_UP.V1_DN	RAPA_EARLY_UP.V1_DN		110	-0.2706157	-1.0007362	0.4528302	0.7012822	0.973	2460	tags=28%, list=22%, signal=36%
KRAS.600.LUNG.BREAST_UP.V1_UP	KRAS.600.LUNG.BREAST_UP.V1_UP		142	-0.34058896	-0.9909787	0.4863388	0.71882373	0.976	2200	tags=32%, list=20%, signal=40%
ALK_DN.V1_UP	ALK_DN.V1_UP		89	-0.33406872	-0.98374283	0.47692308	0.7290691	0.977	2240	tags=31%, list=20%, signal=39%
BCAT.100_UP.V1_DN	BCAT.100_UP.V1_DN		15	-0.39398885	-0.97732043	0.47920793	0.7370094	0.977	2600	tags=40%, list=23%, signal=52%
AKT_UP.V1_UP	AKT_UP.V1_UP		118	-0.29675874	-0.9769554	0.48217636	0.72895247	0.977	2165	tags=27%, list=19%, signal=33%
CRX_DN.V1_DN	CRX_DN.V1_DN		113	-0.29224563	-0.97506034	0.47851562	0.72487426	0.98	2672	tags=32%, list=24%, signal=41%
PTEN_DN.V2_DN	PTEN_DN.V2_DN		77	-0.28954366	-0.97168624	0.5105973	0.72515756	0.98	2944	tags=30%, list=26%, signal=40%
PTEN_DN.V1_UP	PTEN_DN.V1_UP		101	-0.3151114	-0.96780545	0.52345216	0.72648686	0.981	2734	tags=31%, list=24%, signal=40%
PRC2_EZH2_UP.V1_DN	PRC2_EZH2_UP.V1_DN		112	-0.31815955	-0.9662638	0.50281423	0.7221672	0.982	3200	tags=41%, list=29%, signal=57%
VEGF_A_UP.V1_UP	VEGF_A_UP.V1_UP		115	-0.30560675	-0.96000934	0.53281856	0.73044425	0.982	2479	tags=31%, list=22%, signal=40%
BCAT.100_UP.V1_UP	BCAT.100_UP.V1_UP		32	-0.3448418	-0.9566709	0.52272725	0.72993803	0.982	1687	tags=31%, list=15%, signal=37%
RAF_UP.V1_DN	RAF_UP.V1_DN		110	-0.29614794	-0.954373	0.5089463	0.7270376	0.983	2148	tags=25%, list=19%, signal=31%
ATF2_S_UP.V1_DN	ATF2_S_UP.V1_DN		107	-0.31391877	-0.95210457	0.54330707	0.7255819	0.984	2439	tags=31%, list=22%, signal=39%
CAMP_UP.V1_DN	CAMP_UP.V1_DN		116	-0.26251936	-0.9491114	0.5371429	0.72576356	0.984	2783	tags=29%, list=25%, signal=39%
PRC2_EZH2_UP.V1_UP	PRC2_EZH2_UP.V1_UP		112	-0.25943723	-0.9482187	0.5464684	0.7196502	0.985	1252	tags=14%, list=11%, signal=16%
KRAS.AMP.LUNG_UP.V1_DN	KRAS.AMP.LUNG_UP.V1_DN		74	-0.3003239	-0.9428981	0.5447316	0.72572625	0.985	2528	tags=32%, list=23%, signal=42%
ESC_J1_UP_LATE.V1_UP	ESC_J1_UP_LATE.V1_UP		140	-0.2982874	-0.9403396	0.5458015	0.7241402	0.985	3561	tags=44%, list=32%, signal=63%
P53_DN.V1_DN	P53_DN.V1_DN		122	-0.29566073	-0.9386393	0.55836576	0.7203984	0.985	2025	tags=28%, list=18%, signal=34%
AKT_UP_MTOR_DN.V1_UP	AKT_UP_MTOR_DN.V1_UP		127	-0.28315383	-0.93850285	0.57088846	0.7131083	0.985	2425	tags=31%, list=22%, signal=39%
EGFR_UP.V1_DN	EGFR_UP.V1_DN		105	-0.27165893	-0.9345854	0.5777778	0.71583843	0.985	2985	tags=32%, list=27%, signal=44%
NRL_DN.V1_DN	NRL_DN.V1_DN		91	-0.2742858	-0.931926	0.56346154	0.7144997	0.985	2879	tags=32%, list=26%, signal=43%
LEF1_UP.V1_UP	LEF1_UP.V1_UP		124	-0.30547225	-0.9194854	0.5769231	0.7377853	0.985	2813	tags=37%, list=25%, signal=49%
DCA_UP.V1_DN	DCA_UP.V1_DN		81	-0.26309898	-0.9170246	0.57798165	0.7353875	0.985	2429	tags=27%, list=22%, signal=34%
BRCA1_DN.V1_UP	BRCA1_DN.V1_UP		70	-0.3234409	-0.9106729	0.6128405	0.74430174	0.985	2597	tags=31%, list=23%, signal=41%
PKCA_DN.V1_DN	PKCA_DN.V1_DN		117	-0.27884227	-0.9100826	0.61610484	0.73835	0.985	3038	tags=34%, list=27%, signal=46%
RAF_UP.V1_UP	RAF_UP.V1_UP		123	-0.2745554	-0.9090844	0.5825427	0.7334	0.985	2445	tags=27%, list=22%, signal=34%
ESC_V6.5_UP_EARLY.V1_UP	ESC_V6.5_UP_EARLY.V1_UP		118	-0.26491037	-0.904963	0.6409336	0.7368782	0.987	982	tags=15%, list=9%, signal=17%
P53_DN.V2_UP	P53_DN.V2_UP		83	-0.3013461	-0.897754	0.6319846	0.7477012	0.988	2935	tags=41%, list=26%, signal=55%
CRX_NRL_DN.V1_UP	CRX_NRL_DN.V1_UP		109	-0.26335874	-0.8961642	0.6472727	0.74438035	0.988	3087	tags=39%, list=28%, signal=54%
MTOR_UP.V1_UP	MTOR_UP.V1_UP		121	-0.25301686	-0.88483334	0.65363127	0.76515716	0.99	2261	tags=27%, list=20%, signal=34%
MTOR_UP.N4.V1_DN	MTOR_UP.N4.V1_DN		82	-0.23563743	-0.8792085	0.6515151	0.77139455	0.99	3251	tags=29%, list=29%, signal=41%
GCNP_SHH_UP_LATE.V1_DN	GCNP_SHH_UP_LATE.V1_DN		137	-0.23705725	-0.8788693	0.6487985	0.76530147	0.99	3782	tags=40%, list=34%, signal=60%
KRAS.LUNG.BREAST_UP.V1_UP	KRAS.LUNG.BREAST_UP.V1_UP		73	-0.32094672	-0.8729414	0.64889705	0.7717877	0.99	2200	tags=32%, list=20%, signal=39%
SIRNA_EIF4GI_UP	SIRNA_EIF4GI_UP		65	-0.24366865	-0.8634862	0.6386233	0.7890248	0.991	3416	tags=35%, list=31%, signal=51%
PIGF_UP.V1_DN	PIGF_UP.V1_DN		105	-0.26662943	-0.8595336	0.6727605	0.7920267	0.991	2718	tags=32%, list=24%, signal=42%
KRAS.LUNG_UP.V1_DN	KRAS.LUNG_UP.V1_DN		75	-0.29694456	-0.85495013	0.6872727	0.79609275	0.992	3156	tags=44%, list=28%, signal=61%
RPS14_DN.V1_UP	RPS14_DN.V1_UP		113	-0.3130374	-0.8504801	0.64658636	0.79996675	0.993	2235	tags=30%, list=20%, signal=37%
ESC_V6.5_UP_LATE.V1_UP	ESC_V6.5_UP_LATE.V1_UP		135	-0.26145193	-0.848355	0.7073643	0.79864335	0.994	3145	tags=33%, list=28%, signal=46%
KRAS.LUNG_UP.V1_UP	KRAS.LUNG_UP.V1_UP		68	-0.3022744	-0.8456461	0.7058824	0.7993293	0.994	2276	tags=31%, list=20%, signal=39%
ATF2_S_UP.V1_UP	ATF2_S_UP.V1_UP		108	-0.27286422	-0.83954245	0.7643785	0.8077289	0.994	1252	tags=18%, list=11%, signal=20%
AKT_UP.V1_DN	AKT_UP.V1_DN		138	-0.26529676	-0.83236146	0.7186898	0.81785834	0.994	2321	tags=25%, list=21%, signal=32%
CAMP_UP.V1_UP	CAMP_UP.V1_UP		123	-0.19159323	-0.8242007	0.7191651	0.8309383	0.995	2187	tags=15%, list=20%, signal=18%
CYCLIN_D1_KE_.V1_UP	CYCLIN_D1_KE_.V1_UP		115	-0.22612481	-0.8150857	0.76965266	0.8442778	0.995	1487	tags=16%, list=13%, signal=18%
RB_DN.V1_UP	RB_DN.V1_UP		95	-0.22781023	-0.80820787	0.7335907	0.85383654	0.995	459	tags=7%, list=4%, signal=8%
HOXA9_DN.V1_UP	HOXA9_DN.V1_UP		90	-0.2588793	-0.80728626	0.72798437	0.84925663	0.995	3722	tags=41%, list=33%, signal=61%
LTE2_UP.V1_UP	LTE2_UP.V1_UP		120	-0.23399149	-0.8069688	0.79622644	0.8432663	0.995	1792	tags=18%, list=16%, signal=22%
STK33_UP	STK33_UP		129	-0.26476735	-0.802128	0.71057886	0.8467825	0.995	1810	tags=22%, list=16%, signal=26%
MTOR_UP.V1_DN	MTOR_UP.V1_DN		134	-0.24067852	-0.7995371	0.76982594	0.8461504	0.995	2812	tags=30%, list=25%, signal=39%
YAP1_UP	YAP1_UP		23	-0.24483612	-0.7949961	0.72978306	0.84999883	0.995	4113	tags=48%, list=37%, signal=75%
ESC_J1_UP_EARLY.V1_DN	ESC_J1_UP_EARLY.V1_DN		124	-0.2294872	-0.7844669	0.81663513	0.86509925	0.995	3424	tags=38%, list=31%, signal=54%
STK33_SKM_UP	STK33_SKM_UP		129	-0.26347557	-0.7661311	0.76706827	0.8998272	0.997	1555	tags=18%, list=14%, signal=20%
CAHOY_ASTROGLIAL	CAHOY_ASTROGLIAL		64	-0.28168333	-0.76421964	0.7887324	0.8975188	0.997	2787	tags=38%, list=25%, signal=50%
CRX_NRL_DN.V1_DN	CRX_NRL_DN.V1_DN		92	-0.23619358	-0.7614391	0.8908382	0.89638424	0.997	2879	tags=37%, list=26%, signal=49%
CSR_LATE_UP.V1_DN	CSR_LATE_UP.V1_DN		74	-0.237001	-0.75242215	0.84521383	0.9096071	0.998	3301	tags=34%, list=29%, signal=48%
MYC_UP.V1_UP	MYC_UP.V1_UP		82	-0.20437618	-0.7521552	0.8330206	0.9030781	0.998	3049	tags=28%, list=27%, signal=38%
STK33_NOMO_UP	STK33_NOMO_UP		146	-0.24895999	-0.75112015	0.80473375	0.8980972	0.998	2886	tags=29%, list=26%, signal=38%
RB_P130_DN.V1_UP	RB_P130_DN.V1_UP		101	-0.21901314	-0.75006115	0.8766355	0.8933645	0.998	2923	tags=29%, list=26%, signal=39%
EIF4E_UP	EIF4E_UP		52	-0.20893516	-0.74640155	0.82887703	0.8938588	0.998	1655	tags=13%, list=15%, signal=16%
PRC2_EDD_UP.V1_UP	PRC2_EDD_UP.V1_UP		111	-0.20959593	-0.74128026	0.84615386	0.8967573	0.998	2207	tags=20%, list=20%, signal=24%
SNF5_DN.V1_DN	SNF5_DN.V1_DN		119	-0.25430077	-0.72979903	0.9194499	0.9114861	0.998	2271	tags=24%, list=20%, signal=30%
PDGF_ERK_DN.V1_DN	PDGF_ERK_DN.V1_DN		88	-0.18828039	-0.72854686	0.85119045	0.9068683	0.998	1128	tags=10%, list=10%, signal=11%
ERB2_UP.V1_UP	ERB2_UP.V1_UP		118	-0.208518	-0.72266954	0.9238477	0.9100915	0.998	3645	tags=36%, list=33%, signal=52%
AKT_UP_MTOR_DN.V1_DN	AKT_UP_MTOR_DN.V1_DN		138	-0.2118902	-0.71631384	0.92748094	0.9142383	0.998	3010	tags=32%, list=27%, signal=43%
PIGF_UP.V1_UP	PIGF_UP.V1_UP		94	-0.20250297	-0.7097582	0.887619	0.9193946	0.999	3829	tags=38%, list=34%, signal=58%
LTE2_UP.V1_DN	LTE2_UP.V1_DN		111	-0.23157187	-0.69382936	0.9089184	0.9353895	1	2317	tags=27%, list=21%, signal=34%
ERB2_UP.V1_DN	ERB2_UP.V1_DN		92	-0.20018214	-0.6796817	0.934334	0.94749415	1	2332	tags=18%, list=21%, signal=23%
VEGF_A_UP.V1_DN	VEGF_A_UP.V1_DN		122	-0.19045423	-0.67197853	0.94404334	0.9494514	1	1773	tags=14%, list=16%, signal=16%
DCA_UP.V1_UP	DCA_UP.V1_UP		86	-0.20084545	-0.65555847	0.9801444	0.95982134	1	2239	tags=20%, list=20%, signal=25%
RB_P107_DN.V1_DN	RB_P107_DN.V1_DN		86	-0.17081836	-0.62567276	0.92619926	0.975598	1	4649	tags=43%, list=42%, signal=73%
GCNP_SHH_UP_EARLY.V1_UP	GCNP_SHH_UP_EARLY.V1_UP		114	-0.16105977	-0.6129437	0.9401869	0.9754314	1	1964	tags=12%, list=18%, signal=15%
E2F1_UP.V1_UP	E2F1_UP.V1_UP		113	-0.15626484	-0.5606251	0.9887218	0.9884558	1	1977	tags=13%, list=18%, signal=16%
