# Supplementary material for: A genomic analysis of mouse models of breast cancer reveals molecular features of mouse models and relationships to human breast cancer
Source: Breast Cancer Res. 2014 Jun 5;16(3):R59. doi: 10.1186/bcr3672 (PMC4078930; doi:10.1186/bcr3672)
Supplement: Additional file 11 — GSEA for mouse models compared to all other models or to mammary gland development. Listed by model. [file bcr3672-S11.zip › AdditionalFile11/brca_p53_t121/Vs_other_models/C6/Upregulated_in_BRCA_p53_t121_vs_other_models.txt]

NAME	GS<br> follow link to MSigDB	GS DETAILS	SIZE	ES	NES	NOM p-val	FDR q-val	FWER p-val	RANK AT MAX	LEADING EDGE
PDGF_UP.V1_UP	PDGF_UP.V1_UP	Details ...	85	0.3492847	1.3748415	0.0754717	1	0.712	1890	tags=28%, list=17%, signal=34%
MEK_UP.V1_UP	MEK_UP.V1_UP	Details ...	124	0.358373	1.2007076	0.17536534	1	0.874	837	tags=23%, list=7%, signal=25%
TBK1.DN.48HRS_DN	TBK1.DN.48HRS_DN	Details ...	39	0.34434485	1.1969423	0.21616162	1	0.876	1433	tags=28%, list=13%, signal=32%
SIRNA_EIF4GI_DN	SIRNA_EIF4GI_DN	Details ...	50	0.33608654	1.1724644	0.2805907	1	0.883	2070	tags=30%, list=18%, signal=37%
EGFR_UP.V1_UP	EGFR_UP.V1_UP	Details ...	121	0.3537257	1.137143	0.26215646	1	0.901	1924	tags=33%, list=17%, signal=39%
BCAT_BILD_ET_AL_UP	BCAT_BILD_ET_AL_UP	Details ...	29	0.33840418	1.0789043	0.34957626	1	0.929	923	tags=17%, list=8%, signal=19%
KRAS.DF.V1_UP	KRAS.DF.V1_UP	Details ...	123	0.32643726	1.0556809	0.39330545	1	0.94	1240	tags=27%, list=11%, signal=30%
PDGF_ERK_DN.V1_UP	PDGF_ERK_DN.V1_UP	Details ...	81	0.29237506	1.0385028	0.41137856	1	0.942	750	tags=20%, list=7%, signal=21%
CSR_EARLY_UP.V1_UP	CSR_EARLY_UP.V1_UP	Details ...	98	0.27899525	1.0317374	0.41598362	1	0.944	1934	tags=28%, list=17%, signal=33%
BMI1_DN_MEL18_DN.V1_UP	BMI1_DN_MEL18_DN.V1_UP	Details ...	99	0.35080132	1.0216318	0.41188958	1	0.946	1142	tags=26%, list=10%, signal=29%
MEL18_DN.V1_UP	MEL18_DN.V1_UP	Details ...	102	0.34489635	1.0052733	0.45891783	1	0.951	1684	tags=34%, list=15%, signal=40%
MYC_UP.V1_DN	MYC_UP.V1_DN	Details ...	58	0.3423881	1.0033484	0.44791666	1	0.951	970	tags=26%, list=9%, signal=28%
BCAT_BILD_ET_AL_DN	BCAT_BILD_ET_AL_DN	Details ...	22	0.30468935	0.97711897	0.48225468	1	0.96	3104	tags=45%, list=28%, signal=63%
TBK1.DF_DN	TBK1.DF_DN	Details ...	157	0.23558891	0.9313962	0.5826087	1	0.971	2240	tags=26%, list=20%, signal=32%
ESC_V6.5_UP_LATE.V1_DN	ESC_V6.5_UP_LATE.V1_DN	Details ...	129	0.26238433	0.90940434	0.6089613	1	0.976	898	tags=19%, list=8%, signal=20%
IL15_UP.V1_UP	IL15_UP.V1_UP	Details ...	103	0.26470035	0.9063252	0.6171171	1	0.977	1352	tags=24%, list=12%, signal=27%
BMI1_DN.V1_UP	BMI1_DN.V1_UP	Details ...	102	0.2948632	0.8859535	0.6265306	1	0.98	1066	tags=24%, list=10%, signal=26%
TGFB_UP.V1_UP	TGFB_UP.V1_UP	Details ...	111	0.27133164	0.8758931	0.64300627	1	0.981	898	tags=20%, list=8%, signal=21%
CAHOY_OLIGODENDROCUTIC	CAHOY_OLIGODENDROCUTIC	Details ...	52	0.26035753	0.8713744	0.68356997	1	0.982	1569	tags=27%, list=14%, signal=31%
SRC_UP.V1_DN	SRC_UP.V1_DN	Details ...	81	0.263483	0.8675434	0.688196	1	0.982	963	tags=21%, list=9%, signal=23%
CSR_EARLY_UP.V1_DN	CSR_EARLY_UP.V1_DN		59	0.25129572	0.8480731	0.7371541	1	0.985	943	tags=17%, list=8%, signal=18%
ESC_V6.5_UP_EARLY.V1_DN	ESC_V6.5_UP_EARLY.V1_DN		135	0.28557494	0.82861537	0.6646943	1	0.986	1217	tags=23%, list=11%, signal=25%
IL2_UP.V1_UP	IL2_UP.V1_UP		102	0.24201134	0.81898826	0.758465	1	0.987	1352	tags=21%, list=12%, signal=23%
P53_DN.V1_UP	P53_DN.V1_UP		114	0.25675082	0.814683	0.778481	1	0.987	1411	tags=25%, list=13%, signal=29%
E2F1_UP.V1_DN	E2F1_UP.V1_DN		129	0.24618627	0.8061618	0.7444219	1	0.987	620	tags=15%, list=6%, signal=15%
PTEN_DN.V1_DN	PTEN_DN.V1_DN		84	0.26251838	0.7979931	0.8048246	1	0.987	1066	tags=21%, list=10%, signal=24%
HOXA9_DN.V1_DN	HOXA9_DN.V1_DN		111	0.21461566	0.7916582	0.8423423	1	0.988	2116	tags=28%, list=19%, signal=34%
CORDENONSI_YAP_CONSERVED_SIGNATURE	CORDENONSI_YAP_CONSERVED_SIGNATURE		42	0.28388095	0.78244764	0.77867204	1	0.988	2314	tags=36%, list=21%, signal=45%
NRL_DN.V1_UP	NRL_DN.V1_UP		111	0.215517	0.76279956	0.9157428	1	0.99	1865	tags=26%, list=17%, signal=31%
RB_DN.V1_DN	RB_DN.V1_DN		86	0.24731076	0.7580422	0.7713098	1	0.991	1999	tags=29%, list=18%, signal=35%
GCNP_SHH_UP_LATE.V1_UP	GCNP_SHH_UP_LATE.V1_UP		121	0.1962887	0.73526055	0.8636364	1	0.993	2414	tags=30%, list=22%, signal=38%
TBK1.DF_UP	TBK1.DF_UP		166	0.19871601	0.7206839	0.89640594	1	0.996	1162	tags=16%, list=10%, signal=18%
E2F3_UP.V1_DN	E2F3_UP.V1_DN		57	0.22037163	0.7048476	0.8830898	1	0.996	958	tags=16%, list=9%, signal=17%
CSR_LATE_UP.V1_UP	CSR_LATE_UP.V1_UP		107	0.1913561	0.67920965	0.82736844	1	0.997	2870	tags=35%, list=26%, signal=46%
RPS14_DN.V1_DN	RPS14_DN.V1_DN		101	0.17949162	0.6514576	0.94335514	1	0.997	2967	tags=36%, list=26%, signal=48%
TBK1.DN.48HRS_UP	TBK1.DN.48HRS_UP		34	0.17830567	0.63164115	0.9440716	1	0.997	791	tags=15%, list=7%, signal=16%
RB_P130_DN.V1_DN	RB_P130_DN.V1_DN		81	0.18882066	0.6184647	0.9432773	0.9946423	0.997	2180	tags=26%, list=19%, signal=32%
RB_P107_DN.V1_UP	RB_P107_DN.V1_UP		109	0.20013344	0.5795173	0.94411176	0.9849202	0.997	1631	tags=18%, list=15%, signal=21%
