# Supplementary material for: A genomic analysis of mouse models of breast cancer reveals molecular features of mouse models and relationships to human breast cancer
Source: Breast Cancer Res. 2014 Jun 5;16(3):R59. doi: 10.1186/bcr3672 (PMC4078930; doi:10.1186/bcr3672)
Supplement: Additional file 11 — GSEA for mouse models compared to all other models or to mammary gland development. Listed by model. [file bcr3672-S11.zip › AdditionalFile11/Brg1Het/VS_normal_mammary/C2/Downregulated_in_Brg1Het_vs_normalMammary.txt]

NAME	GS<br> follow link to MSigDB	GS DETAILS	SIZE	ES	NES	NOM p-val	FDR q-val	FWER p-val	RANK AT MAX	LEADING EDGE
VALK_AML_CLUSTER_4	VALK_AML_CLUSTER_4	Details ...	18	-0.6970248	-2.0729852	0	0.31690672	0.06	1076	tags=33%, list=10%, signal=37%
BIOCARTA_STRESS_PATHWAY	BIOCARTA_STRESS_PATHWAY	Details ...	15	-0.64151174	-1.8841937	0	1	0.33	3303	tags=67%, list=29%, signal=94%
MANN_RESPONSE_TO_AMIFOSTINE_UP	MANN_RESPONSE_TO_AMIFOSTINE_UP	Details ...	15	-0.63444453	-1.8517691	0	1	0.43	513	tags=27%, list=5%, signal=28%
SEKI_INFLAMMATORY_RESPONSE_LPS_UP	SEKI_INFLAMMATORY_RESPONSE_LPS_UP	Details ...	52	-0.7062839	-1.8361828	0	0.97919446	0.43	1701	tags=56%, list=15%, signal=65%
BLUM_RESPONSE_TO_SALIRASIB_UP	BLUM_RESPONSE_TO_SALIRASIB_UP	Details ...	169	-0.3877442	-1.8122972	0	0.9573837	0.54	1685	tags=23%, list=15%, signal=27%
NIKOLSKY_BREAST_CANCER_8Q12_Q22_AMPLICON	NIKOLSKY_BREAST_CANCER_8Q12_Q22_AMPLICON	Details ...	69	-0.5393185	-1.7942785	0	0.9710236	0.56	1972	tags=39%, list=18%, signal=47%
AKL_HTLV1_INFECTION_DN	AKL_HTLV1_INFECTION_DN	Details ...	33	-0.63185465	-1.7835385	0	0.91997325	0.61	2446	tags=52%, list=22%, signal=66%
MARSON_FOXP3_TARGETS_DN	MARSON_FOXP3_TARGETS_DN	Details ...	32	-0.6025009	-1.7819846	0	0.81565905	0.61	2899	tags=56%, list=26%, signal=76%
BIOCARTA_EDG1_PATHWAY	BIOCARTA_EDG1_PATHWAY	Details ...	16	-0.6197594	-1.7728603	0	0.778661	0.62	1084	tags=25%, list=10%, signal=28%
HEIDENBLAD_AMPLIFIED_IN_PANCREATIC_CANCER	HEIDENBLAD_AMPLIFIED_IN_PANCREATIC_CANCER	Details ...	20	-0.5261701	-1.75838	0.024390243	0.80187786	0.64	1374	tags=30%, list=12%, signal=34%
DORN_ADENOVIRUS_INFECTION_12HR_UP	DORN_ADENOVIRUS_INFECTION_12HR_UP	Details ...	18	-0.69856614	-1.754231	0	0.7703842	0.64	1585	tags=56%, list=14%, signal=65%
ALONSO_METASTASIS_UP	ALONSO_METASTASIS_UP	Details ...	118	-0.3745516	-1.7508104	0	0.73152953	0.65	3262	tags=34%, list=29%, signal=47%
WELCSH_BRCA1_TARGETS_1_UP	WELCSH_BRCA1_TARGETS_1_UP	Details ...	125	-0.40582436	-1.7475866	0	0.68814343	0.65	4097	tags=50%, list=37%, signal=77%
GARGALOVIC_RESPONSE_TO_OXIDIZED_PHOSPHOLIPIDS_BLUE_UP	GARGALOVIC_RESPONSE_TO_OXIDIZED_PHOSPHOLIPIDS_BLUE_UP	Details ...	56	-0.5325735	-1.7344819	0.022727273	0.72664905	0.68	2390	tags=48%, list=21%, signal=61%
FLECHNER_PBL_KIDNEY_TRANSPLANT_OK_VS_DONOR_DN	FLECHNER_PBL_KIDNEY_TRANSPLANT_OK_VS_DONOR_DN	Details ...	28	-0.4323688	-1.7318661	0	0.693281	0.68	3904	tags=46%, list=35%, signal=71%
AMIT_DELAYED_EARLY_GENES	AMIT_DELAYED_EARLY_GENES	Details ...	15	-0.7949996	-1.7288638	0	0.6601439	0.68	1026	tags=60%, list=9%, signal=66%
DORSAM_HOXA9_TARGETS_DN	DORSAM_HOXA9_TARGETS_DN	Details ...	17	-0.59207636	-1.7286327	0	0.6213119	0.68	995	tags=35%, list=9%, signal=39%
KIM_MYC_AMPLIFICATION_TARGETS_DN	KIM_MYC_AMPLIFICATION_TARGETS_DN	Details ...	37	-0.59533596	-1.7285525	0	0.58679456	0.68	2083	tags=51%, list=19%, signal=63%
KEGG_TASTE_TRANSDUCTION	KEGG_TASTE_TRANSDUCTION	Details ...	21	-0.6002577	-1.7272018	0	0.5641149	0.69	2262	tags=48%, list=20%, signal=60%
GOTTWEIN_TARGETS_OF_KSHV_MIR_K12_11	GOTTWEIN_TARGETS_OF_KSHV_MIR_K12_11	Details ...	32	-0.43439227	-1.7254527	0	0.550608	0.71	3783	tags=41%, list=34%, signal=61%
REACTOME_TAT_MEDIATED_HIV1_ELONGATION_ARREST_AND_RECOVERY	REACTOME_TAT_MEDIATED_HIV1_ELONGATION_ARREST_AND_RECOVERY	Details ...	27	-0.37207255	-1.7220864	0	0.53770256	0.71	2028	tags=22%, list=18%, signal=27%
DAUER_STAT3_TARGETS_UP	DAUER_STAT3_TARGETS_UP	Details ...	21	-0.71798366	-1.7145689	0.023255814	0.546602	0.73	1412	tags=48%, list=13%, signal=54%
LI_WILMS_TUMOR_VS_FETAL_KIDNEY_1_UP	LI_WILMS_TUMOR_VS_FETAL_KIDNEY_1_UP	Details ...	121	-0.48536998	-1.7095112	0	0.54737926	0.75	2438	tags=37%, list=22%, signal=47%
KAAB_HEART_ATRIUM_VS_VENTRICLE_UP	KAAB_HEART_ATRIUM_VS_VENTRICLE_UP	Details ...	158	-0.4586468	-1.708156	0	0.5292331	0.75	2413	tags=39%, list=22%, signal=49%
MITSIADES_RESPONSE_TO_APLIDIN_UP	MITSIADES_RESPONSE_TO_APLIDIN_UP	Details ...	260	-0.42508885	-1.7060832	0	0.5131853	0.75	2433	tags=33%, list=22%, signal=41%
BILBAN_B_CLL_LPL_DN	BILBAN_B_CLL_LPL_DN	Details ...	25	-0.5891735	-1.7017275	0	0.5089044	0.76	830	tags=32%, list=7%, signal=34%
BONOME_OVARIAN_CANCER_POOR_SURVIVAL_UP	BONOME_OVARIAN_CANCER_POOR_SURVIVAL_UP	Details ...	20	-0.6263814	-1.7003785	0	0.49477622	0.76	1798	tags=45%, list=16%, signal=54%
KIM_WT1_TARGETS_12HR_DN	KIM_WT1_TARGETS_12HR_DN	Details ...	127	-0.4568138	-1.7000462	0	0.47710562	0.76	2446	tags=35%, list=22%, signal=44%
BEIER_GLIOMA_STEM_CELL_DN	BEIER_GLIOMA_STEM_CELL_DN	Details ...	33	-0.46934402	-1.6947993	0.044444446	0.47902402	0.77	2735	tags=39%, list=24%, signal=52%
CROMER_METASTASIS_UP	CROMER_METASTASIS_UP	Details ...	36	-0.48305055	-1.6910923	0	0.47558486	0.77	3235	tags=47%, list=29%, signal=66%
ST_GA13_PATHWAY	ST_GA13_PATHWAY	Details ...	19	-0.5591893	-1.6910319	0.04761905	0.46100435	0.77	1116	tags=32%, list=10%, signal=35%
MURAKAMI_UV_RESPONSE_6HR_UP	MURAKAMI_UV_RESPONSE_6HR_UP	Details ...	22	-0.5109546	-1.6867268	0	0.46228412	0.79	1841	tags=36%, list=16%, signal=43%
CHIARADONNA_NEOPLASTIC_TRANSFORMATION_KRAS_CDC25_DN	CHIARADONNA_NEOPLASTIC_TRANSFORMATION_KRAS_CDC25_DN	Details ...	39	-0.63296527	-1.6866438	0	0.44930902	0.79	959	tags=38%, list=9%, signal=42%
RODRIGUES_DCC_TARGETS_DN	RODRIGUES_DCC_TARGETS_DN	Details ...	74	-0.46626243	-1.6850791	0.023255814	0.43890616	0.79	3115	tags=47%, list=28%, signal=65%
BASSO_HAIRY_CELL_LEUKEMIA_DN	BASSO_HAIRY_CELL_LEUKEMIA_DN	Details ...	50	-0.49717906	-1.6836236	0	0.43377772	0.79	1074	tags=24%, list=10%, signal=26%
WANG_METHYLATED_IN_BREAST_CANCER	WANG_METHYLATED_IN_BREAST_CANCER	Details ...	23	-0.6116579	-1.680126	0	0.4334335	0.8	1358	tags=43%, list=12%, signal=49%
GAJATE_RESPONSE_TO_TRABECTEDIN_UP	GAJATE_RESPONSE_TO_TRABECTEDIN_UP	Details ...	35	-0.5680553	-1.6797382	0	0.42230046	0.8	2132	tags=46%, list=19%, signal=56%
GOLDRATH_IMMUNE_MEMORY	GOLDRATH_IMMUNE_MEMORY	Details ...	52	-0.5155574	-1.6681079	0	0.44767106	0.8	2620	tags=50%, list=23%, signal=65%
UZONYI_RESPONSE_TO_LEUKOTRIENE_AND_THROMBIN	UZONYI_RESPONSE_TO_LEUKOTRIENE_AND_THROMBIN	Details ...	28	-0.7872732	-1.6667483	0	0.43996266	0.8	1718	tags=79%, list=15%, signal=93%
TENEDINI_MEGAKARYOCYTE_MARKERS	TENEDINI_MEGAKARYOCYTE_MARKERS	Details ...	29	-0.56156635	-1.6648153	0	0.4381985	0.8	2160	tags=45%, list=19%, signal=55%
ADDYA_ERYTHROID_DIFFERENTIATION_BY_HEMIN	ADDYA_ERYTHROID_DIFFERENTIATION_BY_HEMIN	Details ...	46	-0.46622357	-1.6631817	0.021276595	0.43205902	0.8	2788	tags=41%, list=25%, signal=55%
BIOCARTA_ECM_PATHWAY	BIOCARTA_ECM_PATHWAY	Details ...	17	-0.57991856	-1.6626868	0	0.42519218	0.81	541	tags=24%, list=5%, signal=25%
PICCALUGA_ANGIOIMMUNOBLASTIC_LYMPHOMA_DN	PICCALUGA_ANGIOIMMUNOBLASTIC_LYMPHOMA_DN	Details ...	62	-0.5760396	-1.6605213	0.06521739	0.42254692	0.82	3474	tags=69%, list=31%, signal=100%
WENDT_COHESIN_TARGETS_UP	WENDT_COHESIN_TARGETS_UP	Details ...	19	-0.63532406	-1.6592782	0	0.41572356	0.82	1765	tags=42%, list=16%, signal=50%
DACOSTA_UV_RESPONSE_VIA_ERCC3_COMMON_DN	DACOSTA_UV_RESPONSE_VIA_ERCC3_COMMON_DN	Details ...	220	-0.3696736	-1.6588105	0	0.40908673	0.82	2735	tags=35%, list=24%, signal=46%
SAGIV_CD24_TARGETS_DN	SAGIV_CD24_TARGETS_DN	Details ...	30	-0.5586913	-1.6566862	0	0.40749028	0.82	897	tags=27%, list=8%, signal=29%
KONDO_EZH2_TARGETS	KONDO_EZH2_TARGETS	Details ...	82	-0.4777312	-1.6544768	0	0.407588	0.82	2567	tags=40%, list=23%, signal=52%
AMUNDSON_RESPONSE_TO_ARSENITE	AMUNDSON_RESPONSE_TO_ARSENITE	Details ...	123	-0.3962136	-1.653994	0	0.40154508	0.82	3839	tags=50%, list=34%, signal=75%
IWANAGA_CARCINOGENESIS_BY_KRAS_PTEN_DN	IWANAGA_CARCINOGENESIS_BY_KRAS_PTEN_DN	Details ...	192	-0.4890848	-1.6518178	0	0.4007789	0.82	2319	tags=37%, list=21%, signal=46%
ONDER_CDH1_SIGNALING_VIA_CTNNB1	ONDER_CDH1_SIGNALING_VIA_CTNNB1	Details ...	52	-0.60161793	-1.6503271	0	0.3981199	0.83	2330	tags=52%, list=21%, signal=65%
AMIT_EGF_RESPONSE_120_HELA	AMIT_EGF_RESPONSE_120_HELA	Details ...	47	-0.5438775	-1.6501268	0.025641026	0.3916907	0.83	2377	tags=43%, list=21%, signal=54%
REACTOME_INTEGRIN_ALPHAIIBBETA3_SIGNALING	REACTOME_INTEGRIN_ALPHAIIBBETA3_SIGNALING	Details ...	17	-0.64473236	-1.649004	0.018867925	0.38825476	0.83	1133	tags=35%, list=10%, signal=39%
DACOSTA_UV_RESPONSE_VIA_ERCC3_UP	DACOSTA_UV_RESPONSE_VIA_ERCC3_UP	Details ...	222	-0.30853504	-1.648738	0.023809524	0.38141683	0.83	4068	tags=37%, list=36%, signal=58%
DACOSTA_UV_RESPONSE_VIA_ERCC3_COMMON_UP	DACOSTA_UV_RESPONSE_VIA_ERCC3_COMMON_UP	Details ...	43	-0.50070816	-1.6416298	0.054054055	0.39304972	0.84	4161	tags=58%, list=37%, signal=92%
BROWNE_HCMV_INFECTION_2HR_UP	BROWNE_HCMV_INFECTION_2HR_UP	Details ...	21	-0.647513	-1.6415905	0.021276595	0.38608932	0.84	1999	tags=62%, list=18%, signal=75%
TOMLINS_PROSTATE_CANCER_DN	TOMLINS_PROSTATE_CANCER_DN	Details ...	19	-0.6868557	-1.6411582	0.022222223	0.38064244	0.84	2167	tags=68%, list=19%, signal=85%
AMIT_EGF_RESPONSE_40_HELA	AMIT_EGF_RESPONSE_40_HELA	Details ...	26	-0.6381223	-1.6356702	0.046511628	0.38876918	0.86	1784	tags=50%, list=16%, signal=59%
GRADE_COLON_VS_RECTAL_CANCER_DN	GRADE_COLON_VS_RECTAL_CANCER_DN	Details ...	27	-0.5029486	-1.6343167	0	0.3838496	0.86	1059	tags=22%, list=9%, signal=24%
BEGUM_TARGETS_OF_PAX3_FOXO1_FUSION_UP	BEGUM_TARGETS_OF_PAX3_FOXO1_FUSION_UP	Details ...	33	-0.60942787	-1.6329036	0	0.38145804	0.86	2651	tags=55%, list=24%, signal=71%
VALK_AML_WITH_FLT3_ITD	VALK_AML_WITH_FLT3_ITD	Details ...	26	-0.5927458	-1.6297511	0.022727273	0.38491473	0.88	3031	tags=54%, list=27%, signal=74%
UEDA_CENTRAL_CLOCK	UEDA_CENTRAL_CLOCK		66	-0.45718548	-1.6295333	0	0.37980887	0.88	1494	tags=24%, list=13%, signal=28%
DACOSTA_UV_RESPONSE_VIA_ERCC3_XPCS_DN	DACOSTA_UV_RESPONSE_VIA_ERCC3_XPCS_DN		31	-0.5454209	-1.6266809	0	0.38269246	0.89	1195	tags=29%, list=11%, signal=32%
YAO_TEMPORAL_RESPONSE_TO_PROGESTERONE_CLUSTER_7	YAO_TEMPORAL_RESPONSE_TO_PROGESTERONE_CLUSTER_7		56	-0.39542514	-1.6230303	0.023809524	0.3860604	0.9	2621	tags=34%, list=23%, signal=44%
XU_GH1_EXOGENOUS_TARGETS_UP	XU_GH1_EXOGENOUS_TARGETS_UP		18	-0.66830796	-1.6224464	0	0.38252783	0.9	1915	tags=50%, list=17%, signal=60%
MCCLUNG_CREB1_TARGETS_DN	MCCLUNG_CREB1_TARGETS_DN		42	-0.47354022	-1.6203018	0	0.3823908	0.9	1844	tags=38%, list=16%, signal=45%
HINATA_NFKB_TARGETS_FIBROBLAST_UP	HINATA_NFKB_TARGETS_FIBROBLAST_UP		43	-0.57135224	-1.6199867	0.020833334	0.37695438	0.9	685	tags=30%, list=6%, signal=32%
JI_METASTASIS_REPRESSED_BY_STK11	JI_METASTASIS_REPRESSED_BY_STK11		17	-0.6599758	-1.6197922	0	0.37221232	0.9	672	tags=35%, list=6%, signal=37%
GAZDA_DIAMOND_BLACKFAN_ANEMIA_MYELOID_DN	GAZDA_DIAMOND_BLACKFAN_ANEMIA_MYELOID_DN		23	-0.43409	-1.6175267	0.045454547	0.37586135	0.91	3495	tags=39%, list=31%, signal=57%
DAZARD_RESPONSE_TO_UV_SCC_UP	DAZARD_RESPONSE_TO_UV_SCC_UP		57	-0.43187588	-1.6135868	0	0.37977523	0.91	1957	tags=26%, list=17%, signal=32%
SASSON_RESPONSE_TO_GONADOTROPHINS_DN	SASSON_RESPONSE_TO_GONADOTROPHINS_DN		46	-0.48682496	-1.6124493	0	0.37818426	0.91	1157	tags=30%, list=10%, signal=34%
TONKS_TARGETS_OF_RUNX1_RUNX1T1_FUSION_HSC_UP	TONKS_TARGETS_OF_RUNX1_RUNX1T1_FUSION_HSC_UP		109	-0.48436958	-1.6113635	0	0.37811568	0.92	1975	tags=39%, list=18%, signal=47%
WU_HBX_TARGETS_2_UP	WU_HBX_TARGETS_2_UP		17	-0.5841604	-1.6111646	0.045454547	0.37330088	0.92	2252	tags=47%, list=20%, signal=59%
REACTOME_G_ALPHA_S_SIGNALLING_EVENTS	REACTOME_G_ALPHA_S_SIGNALLING_EVENTS		79	-0.44252732	-1.6101125	0.01923077	0.37107584	0.92	2733	tags=42%, list=24%, signal=55%
NUTT_GBM_VS_AO_GLIOMA_DN	NUTT_GBM_VS_AO_GLIOMA_DN		28	-0.47518277	-1.6092851	0.02173913	0.36907506	0.92	4446	tags=61%, list=40%, signal=100%
WATTEL_AUTONOMOUS_THYROID_ADENOMA_DN	WATTEL_AUTONOMOUS_THYROID_ADENOMA_DN		16	-0.7499138	-1.608244	0	0.36776927	0.92	1202	tags=56%, list=11%, signal=63%
MILI_PSEUDOPODIA	MILI_PSEUDOPODIA		22	-0.49957263	-1.607901	0.06666667	0.36345997	0.92	3662	tags=64%, list=33%, signal=94%
SHAFFER_IRF4_TARGETS_IN_MYELOMA_VS_MATURE_B_LYMPHOCYTE	SHAFFER_IRF4_TARGETS_IN_MYELOMA_VS_MATURE_B_LYMPHOCYTE		69	-0.3931617	-1.607225	0.020833334	0.36100277	0.92	2468	tags=30%, list=22%, signal=39%
LANDIS_BREAST_CANCER_PROGRESSION_DN	LANDIS_BREAST_CANCER_PROGRESSION_DN		57	-0.6639657	-1.6062077	0.02173913	0.3592508	0.92	1504	tags=47%, list=13%, signal=54%
ZHAN_MULTIPLE_MYELOMA_HP_DN	ZHAN_MULTIPLE_MYELOMA_HP_DN		25	-0.5979352	-1.6061187	0.02631579	0.35504326	0.92	2366	tags=48%, list=21%, signal=61%
BOYLAN_MULTIPLE_MYELOMA_C_D_UP	BOYLAN_MULTIPLE_MYELOMA_C_D_UP		73	-0.46610993	-1.60323	0	0.35928473	0.94	3017	tags=45%, list=27%, signal=61%
LANDIS_ERBB2_BREAST_TUMORS_324_DN	LANDIS_ERBB2_BREAST_TUMORS_324_DN		115	-0.56592095	-1.6018182	0.02173913	0.358055	0.94	1792	tags=39%, list=16%, signal=46%
GAUSSMANN_MLL_AF4_FUSION_TARGETS_F_UP	GAUSSMANN_MLL_AF4_FUSION_TARGETS_F_UP		105	-0.50471663	-1.5963433	0.023255814	0.3710919	0.95	2011	tags=38%, list=18%, signal=46%
BARIS_THYROID_CANCER_DN	BARIS_THYROID_CANCER_DN		43	-0.46621287	-1.5957569	0.020408163	0.3681633	0.95	2545	tags=42%, list=23%, signal=54%
HALMOS_CEBPA_TARGETS_UP	HALMOS_CEBPA_TARGETS_UP		29	-0.57126427	-1.5955933	0.025	0.36394757	0.95	2070	tags=55%, list=18%, signal=68%
SCHLOSSER_SERUM_RESPONSE_DN	SCHLOSSER_SERUM_RESPONSE_DN		433	-0.34059584	-1.5933863	0.024390243	0.36683914	0.96	4094	tags=45%, list=37%, signal=68%
KEGG_PROXIMAL_TUBULE_BICARBONATE_RECLAMATION	KEGG_PROXIMAL_TUBULE_BICARBONATE_RECLAMATION		16	-0.6659084	-1.5933052	0	0.3630259	0.96	425	tags=31%, list=4%, signal=32%
DELYS_THYROID_CANCER_DN	DELYS_THYROID_CANCER_DN		153	-0.5214851	-1.593174	0	0.35940242	0.96	2238	tags=47%, list=20%, signal=58%
LINDSTEDT_DENDRITIC_CELL_MATURATION_B	LINDSTEDT_DENDRITIC_CELL_MATURATION_B		35	-0.54706836	-1.5926403	0.023255814	0.35669726	0.96	2994	tags=51%, list=27%, signal=70%
GEISS_RESPONSE_TO_DSRNA_UP	GEISS_RESPONSE_TO_DSRNA_UP		25	-0.62587374	-1.5919437	0.020833334	0.35509068	0.96	2098	tags=52%, list=19%, signal=64%
GRAHAM_CML_QUIESCENT_VS_NORMAL_QUIESCENT_DN	GRAHAM_CML_QUIESCENT_VS_NORMAL_QUIESCENT_DN		24	-0.6427435	-1.5904046	0	0.3557845	0.96	2167	tags=58%, list=19%, signal=72%
TOOKER_GEMCITABINE_RESISTANCE_UP	TOOKER_GEMCITABINE_RESISTANCE_UP		53	-0.37565953	-1.5896318	0.023255814	0.35378858	0.96	1140	tags=21%, list=10%, signal=23%
TOOKER_RESPONSE_TO_BEXAROTENE_DN	TOOKER_RESPONSE_TO_BEXAROTENE_DN		53	-0.37565953	-1.5896318	0.023255814	0.34994304	0.96	1140	tags=21%, list=10%, signal=23%
SASSON_RESPONSE_TO_FORSKOLIN_DN	SASSON_RESPONSE_TO_FORSKOLIN_DN		46	-0.46995765	-1.5895064	0	0.34656292	0.96	1157	tags=28%, list=10%, signal=31%
KEGG_GAP_JUNCTION	KEGG_GAP_JUNCTION		51	-0.42511752	-1.5883777	0.01923077	0.34697032	0.96	1976	tags=29%, list=18%, signal=36%
DORN_ADENOVIRUS_INFECTION_24HR_DN	DORN_ADENOVIRUS_INFECTION_24HR_DN		32	-0.5526809	-1.5867757	0.054054055	0.3469588	0.96	1585	tags=47%, list=14%, signal=54%
LANDIS_ERBB2_BREAST_TUMORS_65_DN	LANDIS_ERBB2_BREAST_TUMORS_65_DN		30	-0.7086217	-1.5847882	0	0.3466654	0.96	1149	tags=53%, list=10%, signal=59%
SCHLESINGER_METHYLATED_DE_NOVO_IN_CANCER	SCHLESINGER_METHYLATED_DE_NOVO_IN_CANCER		60	-0.55217594	-1.584778	0	0.34309158	0.96	849	tags=28%, list=8%, signal=30%
MORI_SMALL_PRE_BII_LYMPHOCYTE_DN	MORI_SMALL_PRE_BII_LYMPHOCYTE_DN		46	-0.47040182	-1.5843952	0	0.34119007	0.96	1252	tags=26%, list=11%, signal=29%
MISSIAGLIA_REGULATED_BY_METHYLATION_UP	MISSIAGLIA_REGULATED_BY_METHYLATION_UP		68	-0.4757575	-1.5839856	0.06818182	0.3386583	0.96	2098	tags=31%, list=19%, signal=38%
NAGASHIMA_NRG1_SIGNALING_UP	NAGASHIMA_NRG1_SIGNALING_UP		125	-0.56735057	-1.583929	0.022727273	0.33552057	0.96	2471	tags=51%, list=22%, signal=65%
DACOSTA_UV_RESPONSE_VIA_ERCC3_DN	DACOSTA_UV_RESPONSE_VIA_ERCC3_DN		438	-0.34007132	-1.5836344	0	0.33295235	0.96	3319	tags=38%, list=30%, signal=52%
HONMA_DOCETAXEL_RESISTANCE	HONMA_DOCETAXEL_RESISTANCE		23	-0.49398345	-1.5835148	0	0.33010992	0.96	1474	tags=22%, list=13%, signal=25%
CASORELLI_ACUTE_PROMYELOCYTIC_LEUKEMIA_UP	CASORELLI_ACUTE_PROMYELOCYTIC_LEUKEMIA_UP		97	-0.4438274	-1.5830739	0.06521739	0.32888642	0.97	1639	tags=29%, list=15%, signal=34%
WANG_SMARCE1_TARGETS_UP	WANG_SMARCE1_TARGETS_UP		106	-0.51448023	-1.5830694	0	0.32572407	0.97	1683	tags=38%, list=15%, signal=44%
LINDGREN_BLADDER_CANCER_CLUSTER_2B	LINDGREN_BLADDER_CANCER_CLUSTER_2B		243	-0.52452874	-1.5830599	0.01923077	0.32262194	0.97	2935	tags=50%, list=26%, signal=66%
BOYAULT_LIVER_CANCER_SUBCLASS_G6_UP	BOYAULT_LIVER_CANCER_SUBCLASS_G6_UP		41	-0.48756444	-1.5830096	0	0.31970292	0.97	2894	tags=41%, list=26%, signal=56%
KIM_WT1_TARGETS_8HR_UP	KIM_WT1_TARGETS_8HR_UP		108	-0.4562671	-1.5828687	0.022727273	0.31712562	0.97	2784	tags=44%, list=25%, signal=57%
HELLER_SILENCED_BY_METHYLATION_DN	HELLER_SILENCED_BY_METHYLATION_DN		61	-0.46933943	-1.582396	0.023255814	0.31511116	0.97	1954	tags=39%, list=17%, signal=47%
RODRIGUES_THYROID_CARCINOMA_DN	RODRIGUES_THYROID_CARCINOMA_DN		32	-0.52476627	-1.5813731	0.04	0.31480756	0.97	2352	tags=41%, list=21%, signal=51%
FLECHNER_BIOPSY_KIDNEY_TRANSPLANT_OK_VS_DONOR_UP	FLECHNER_BIOPSY_KIDNEY_TRANSPLANT_OK_VS_DONOR_UP		340	-0.3585918	-1.581248	0.025	0.31240812	0.97	3326	tags=38%, list=30%, signal=52%
IVANOVA_HEMATOPOIESIS_INTERMEDIATE_PROGENITOR	IVANOVA_HEMATOPOIESIS_INTERMEDIATE_PROGENITOR		25	-0.49868286	-1.5792137	0.024390243	0.3151796	0.97	1005	tags=20%, list=9%, signal=22%
BIOCARTA_MAPK_PATHWAY	BIOCARTA_MAPK_PATHWAY		56	-0.42124644	-1.5792052	0	0.31236547	0.97	3303	tags=45%, list=29%, signal=63%
GAZDA_DIAMOND_BLACKFAN_ANEMIA_PROGENITOR_DN	GAZDA_DIAMOND_BLACKFAN_ANEMIA_PROGENITOR_DN		35	-0.4317629	-1.578627	0	0.31081778	0.97	2480	tags=37%, list=22%, signal=48%
MAHADEVAN_IMATINIB_RESISTANCE_DN	MAHADEVAN_IMATINIB_RESISTANCE_DN		16	-0.68356955	-1.5774606	0	0.3108959	0.97	2514	tags=75%, list=22%, signal=97%
LANDIS_ERBB2_BREAST_PRENEOPLASTIC_DN	LANDIS_ERBB2_BREAST_PRENEOPLASTIC_DN		45	-0.5012357	-1.5728548	0	0.3189413	0.97	1471	tags=24%, list=13%, signal=28%
OSWALD_HEMATOPOIETIC_STEM_CELL_IN_COLLAGEN_GEL_UP	OSWALD_HEMATOPOIETIC_STEM_CELL_IN_COLLAGEN_GEL_UP		124	-0.5212852	-1.5715891	0	0.31931093	0.97	2480	tags=47%, list=22%, signal=59%
OSWALD_HEMATOPOIETIC_STEM_CELL_IN_COLLAGEN_GEL_DN	OSWALD_HEMATOPOIETIC_STEM_CELL_IN_COLLAGEN_GEL_DN		124	-0.5212852	-1.5715891	0	0.31658176	0.97	2480	tags=47%, list=22%, signal=59%
BERENJENO_TRANSFORMED_BY_RHOA_FOREVER_UP	BERENJENO_TRANSFORMED_BY_RHOA_FOREVER_UP		15	-0.66999364	-1.5713505	0	0.31480676	0.97	1277	tags=47%, list=11%, signal=53%
KYNG_ENVIRONMENTAL_STRESS_RESPONSE_UP	KYNG_ENVIRONMENTAL_STRESS_RESPONSE_UP		22	-0.50500816	-1.5713208	0.022727273	0.31236258	0.97	2080	tags=32%, list=19%, signal=39%
DORN_ADENOVIRUS_INFECTION_32HR_DN	DORN_ADENOVIRUS_INFECTION_32HR_DN		27	-0.5837278	-1.5706567	0.027027028	0.31110907	0.97	2247	tags=56%, list=20%, signal=69%
KEGG_APOPTOSIS	KEGG_APOPTOSIS		43	-0.39606676	-1.567177	0	0.31442866	0.98	3512	tags=47%, list=31%, signal=68%
SMID_BREAST_CANCER_RELAPSE_IN_BRAIN_DN	SMID_BREAST_CANCER_RELAPSE_IN_BRAIN_DN		43	-0.48758104	-1.5663018	0.022222223	0.3150137	0.98	1639	tags=30%, list=15%, signal=35%
MULLIGHAN_MLL_SIGNATURE_1_DN	MULLIGHAN_MLL_SIGNATURE_1_DN		140	-0.41263327	-1.5662385	0	0.31254643	0.98	2167	tags=31%, list=19%, signal=38%
AMIT_EGF_RESPONSE_240_HELA	AMIT_EGF_RESPONSE_240_HELA		42	-0.46304667	-1.5661787	0	0.31014267	0.98	2904	tags=43%, list=26%, signal=58%
RUGO_ENVIRONMENTAL_STRESS_RESPONSE_UP	RUGO_ENVIRONMENTAL_STRESS_RESPONSE_UP		20	-0.5268229	-1.5661105	0.022222223	0.30775174	0.98	2080	tags=35%, list=19%, signal=43%
VALK_AML_CLUSTER_13	VALK_AML_CLUSTER_13		16	-0.5581178	-1.5660903	0.02173913	0.30543134	0.98	2318	tags=56%, list=21%, signal=71%
BAELDE_DIABETIC_NEPHROPATHY_UP	BAELDE_DIABETIC_NEPHROPATHY_UP		18	-0.6925432	-1.5652717	0.024390243	0.30498013	0.98	782	tags=39%, list=7%, signal=42%
CHEN_HOXA5_TARGETS_9HR_UP	CHEN_HOXA5_TARGETS_9HR_UP		113	-0.55647194	-1.562835	0	0.30699557	0.98	2478	tags=51%, list=22%, signal=65%
REACTOME_PLATELET_AGGREGATION_PLUG_FORMATION	REACTOME_PLATELET_AGGREGATION_PLUG_FORMATION		19	-0.55891174	-1.5616055	0.071428575	0.3067943	0.98	2491	tags=47%, list=22%, signal=61%
ZHAN_MULTIPLE_MYELOMA_PR_DN	ZHAN_MULTIPLE_MYELOMA_PR_DN		19	-0.57804173	-1.5614852	0.078947365	0.30443433	0.98	3634	tags=63%, list=32%, signal=93%
AMIT_SERUM_RESPONSE_40_MCF10A	AMIT_SERUM_RESPONSE_40_MCF10A		22	-0.66719586	-1.5592109	0.023255814	0.30742246	0.98	1467	tags=55%, list=13%, signal=63%
KIM_WT1_TARGETS_UP	KIM_WT1_TARGETS_UP		133	-0.47131884	-1.5591402	0	0.30517858	0.98	2425	tags=40%, list=22%, signal=50%
FOSTER_INFLAMMATORY_RESPONSE_LPS_DN	FOSTER_INFLAMMATORY_RESPONSE_LPS_DN		233	-0.45821136	-1.5589756	0	0.30296212	0.98	2735	tags=44%, list=24%, signal=57%
NATSUME_RESPONSE_TO_INTERFERON_BETA_UP	NATSUME_RESPONSE_TO_INTERFERON_BETA_UP		42	-0.5271574	-1.5584788	0	0.30134425	0.98	1999	tags=36%, list=18%, signal=43%
CUI_GLUCOSE_DEPRIVATION	CUI_GLUCOSE_DEPRIVATION		35	-0.4171891	-1.5582645	0	0.29960394	0.98	1032	tags=23%, list=9%, signal=25%
HEDENFALK_BREAST_CANCER_BRACX_UP	HEDENFALK_BREAST_CANCER_BRACX_UP		15	-0.52325284	-1.5582318	0	0.29740095	0.98	1119	tags=27%, list=10%, signal=30%
SEIDEN_ONCOGENESIS_BY_MET	SEIDEN_ONCOGENESIS_BY_MET		59	-0.42435318	-1.5553647	0.102564104	0.30182603	0.98	3326	tags=47%, list=30%, signal=67%
KAYO_CALORIE_RESTRICTION_MUSCLE_DN	KAYO_CALORIE_RESTRICTION_MUSCLE_DN		47	-0.47838867	-1.5546223	0.02173913	0.3004372	0.98	2704	tags=43%, list=24%, signal=56%
BROWNE_HCMV_INFECTION_24HR_UP	BROWNE_HCMV_INFECTION_24HR_UP		99	-0.37234372	-1.5542544	0	0.29977095	0.98	3295	tags=41%, list=29%, signal=58%
WANG_PROSTATE_CANCER_ANDROGEN_INDEPENDENT	WANG_PROSTATE_CANCER_ANDROGEN_INDEPENDENT		35	-0.4091051	-1.5530216	0.04761905	0.30200866	0.98	2065	tags=31%, list=18%, signal=38%
GARGALOVIC_RESPONSE_TO_OXIDIZED_PHOSPHOLIPIDS_BLACK_UP	GARGALOVIC_RESPONSE_TO_OXIDIZED_PHOSPHOLIPIDS_BLACK_UP		20	-0.5211298	-1.5527056	0.023809524	0.30028477	0.98	2352	tags=45%, list=21%, signal=57%
NAGASHIMA_EGF_SIGNALING_UP	NAGASHIMA_EGF_SIGNALING_UP		41	-0.63119	-1.5519601	0.08695652	0.29967806	0.98	1784	tags=56%, list=16%, signal=66%
DORN_ADENOVIRUS_INFECTION_48HR_DN	DORN_ADENOVIRUS_INFECTION_48HR_DN		28	-0.58688575	-1.551223	0.027777778	0.29949865	0.98	2882	tags=64%, list=26%, signal=86%
SMITH_TERT_TARGETS_UP	SMITH_TERT_TARGETS_UP		85	-0.40484568	-1.5511994	0.04347826	0.29741877	0.98	2912	tags=40%, list=26%, signal=54%
WU_HBX_TARGETS_1_DN	WU_HBX_TARGETS_1_DN		15	-0.52652127	-1.549278	0.05	0.2991979	0.98	2252	tags=47%, list=20%, signal=58%
HAHTOLA_MYCOSIS_FUNGOIDES_SKIN_UP	HAHTOLA_MYCOSIS_FUNGOIDES_SKIN_UP		117	-0.39648575	-1.5482037	0.021276595	0.2991446	0.98	3235	tags=38%, list=29%, signal=54%
PETRETTO_CARDIAC_HYPERTROPHY	PETRETTO_CARDIAC_HYPERTROPHY		23	-0.7376117	-1.547333	0.025	0.29845127	0.98	1177	tags=57%, list=11%, signal=63%
ELVIDGE_HIF1A_TARGETS_UP	ELVIDGE_HIF1A_TARGETS_UP		41	-0.47480953	-1.5461246	0.06666667	0.29923522	0.98	2551	tags=39%, list=23%, signal=50%
BASSO_B_LYMPHOCYTE_NETWORK	BASSO_B_LYMPHOCYTE_NETWORK		85	-0.35358316	-1.5444739	0.021276595	0.3001266	0.98	2080	tags=26%, list=19%, signal=32%
REACTOME_TRAF6_MEDIATED_INDUCTION_OF_THE_ANTIVIRAL_CYTOKINE_IFN_ALPHA_BETA_CASCADE	REACTOME_TRAF6_MEDIATED_INDUCTION_OF_THE_ANTIVIRAL_CYTOKINE_IFN_ALPHA_BETA_CASCADE		31	-0.47653237	-1.5442692	0	0.29876423	0.98	3248	tags=52%, list=29%, signal=72%
ASTON_MAJOR_DEPRESSIVE_DISORDER_UP	ASTON_MAJOR_DEPRESSIVE_DISORDER_UP		25	-0.5127152	-1.541021	0.023255814	0.30305552	0.98	1715	tags=44%, list=15%, signal=52%
ST_P38_MAPK_PATHWAY	ST_P38_MAPK_PATHWAY		24	-0.49524504	-1.539512	0.046511628	0.3039757	0.98	1090	tags=29%, list=10%, signal=32%
DIRMEIER_LMP1_RESPONSE_EARLY	DIRMEIER_LMP1_RESPONSE_EARLY		36	-0.54936373	-1.5393953	0.041666668	0.30221573	0.98	2431	tags=53%, list=22%, signal=67%
KEGG_ACUTE_MYELOID_LEUKEMIA	KEGG_ACUTE_MYELOID_LEUKEMIA		36	-0.39424717	-1.5381914	0.022727273	0.30276793	0.98	2941	tags=36%, list=26%, signal=49%
WEST_ADRENOCORTICAL_TUMOR_DN	WEST_ADRENOCORTICAL_TUMOR_DN		341	-0.40164018	-1.5363678	0	0.3051394	0.98	1902	tags=28%, list=17%, signal=33%
TURASHVILI_BREAST_NORMAL_DUCTAL_VS_LOBULAR_UP	TURASHVILI_BREAST_NORMAL_DUCTAL_VS_LOBULAR_UP		28	-0.5234596	-1.5352588	0.020408163	0.3058045	0.98	1977	tags=32%, list=18%, signal=39%
OUELLET_CULTURED_OVARIAN_CANCER_INVASIVE_VS_LMP_UP	OUELLET_CULTURED_OVARIAN_CANCER_INVASIVE_VS_LMP_UP		46	-0.4195726	-1.5349368	0.024390243	0.30465025	0.98	1490	tags=24%, list=13%, signal=27%
WANG_ESOPHAGUS_CANCER_VS_NORMAL_UP	WANG_ESOPHAGUS_CANCER_VS_NORMAL_UP		82	-0.4533763	-1.5327421	0.02173913	0.3068158	0.98	2146	tags=35%, list=19%, signal=43%
BIOCARTA_KERATINOCYTE_PATHWAY	BIOCARTA_KERATINOCYTE_PATHWAY		25	-0.4694731	-1.5323095	0	0.30586442	0.98	3375	tags=52%, list=30%, signal=74%
CAFFAREL_RESPONSE_TO_THC_UP	CAFFAREL_RESPONSE_TO_THC_UP		18	-0.45041913	-1.5316215	0.04761905	0.30508205	0.98	4187	tags=56%, list=37%, signal=89%
GENTILE_UV_HIGH_DOSE_DN	GENTILE_UV_HIGH_DOSE_DN		158	-0.41208473	-1.5310074	0	0.30507877	0.98	2570	tags=34%, list=23%, signal=44%
BOYLAN_MULTIPLE_MYELOMA_C_CLUSTER_DN	BOYLAN_MULTIPLE_MYELOMA_C_CLUSTER_DN		20	-0.61267287	-1.5294086	0	0.3064869	0.98	2038	tags=50%, list=18%, signal=61%
SANA_TNF_SIGNALING_DN	SANA_TNF_SIGNALING_DN		58	-0.46891415	-1.5280994	0.023255814	0.3071484	0.98	3148	tags=47%, list=28%, signal=64%
MENSE_HYPOXIA_UP	MENSE_HYPOXIA_UP		57	-0.47967914	-1.5279945	0.020833334	0.30545637	0.98	1324	tags=30%, list=12%, signal=34%
KEGG_NOD_LIKE_RECEPTOR_SIGNALING_PATHWAY	KEGG_NOD_LIKE_RECEPTOR_SIGNALING_PATHWAY		30	-0.4960523	-1.5274919	0	0.30489656	0.98	2170	tags=40%, list=19%, signal=49%
REACTOME_INTEGRIN_CELL_SURFACE_INTERACTIONS	REACTOME_INTEGRIN_CELL_SURFACE_INTERACTIONS		53	-0.5360665	-1.5274053	0.021276595	0.30333114	0.98	2491	tags=45%, list=22%, signal=58%
XU_CREBBP_TARGETS_DN	XU_CREBBP_TARGETS_DN		34	-0.51118964	-1.5266126	0.06382979	0.30405694	0.98	1307	tags=26%, list=12%, signal=30%
VALK_AML_CLUSTER_1	VALK_AML_CLUSTER_1		16	-0.6205802	-1.5264645	0	0.3026741	0.98	2304	tags=50%, list=21%, signal=63%
BROWNE_HCMV_INFECTION_6HR_DN	BROWNE_HCMV_INFECTION_6HR_DN		89	-0.4169875	-1.5214332	0.025	0.31109193	0.98	2458	tags=35%, list=22%, signal=44%
VANHARANTA_UTERINE_FIBROID_WITH_7Q_DELETION_DN	VANHARANTA_UTERINE_FIBROID_WITH_7Q_DELETION_DN		17	-0.5041467	-1.5208355	0.05263158	0.3106129	0.98	3301	tags=47%, list=29%, signal=67%
KENNY_CTNNB1_TARGETS_DN	KENNY_CTNNB1_TARGETS_DN		28	-0.4764229	-1.5207887	0.044444446	0.30887857	0.98	1900	tags=29%, list=17%, signal=34%
REACTOME_TOLL_LIKE_RECEPTOR_3_CASCADE	REACTOME_TOLL_LIKE_RECEPTOR_3_CASCADE		37	-0.4608746	-1.5201138	0	0.30874613	0.98	3248	tags=49%, list=29%, signal=68%
ZHANG_PROLIFERATING_VS_QUIESCENT	ZHANG_PROLIFERATING_VS_QUIESCENT		32	-0.5089875	-1.5189931	0.04	0.30901223	0.98	1954	tags=41%, list=17%, signal=49%
SASSON_RESPONSE_TO_FORSKOLIN_UP	SASSON_RESPONSE_TO_FORSKOLIN_UP		49	-0.4225705	-1.5187982	0	0.30731967	0.98	2036	tags=29%, list=18%, signal=35%
BIOCARTA_P38MAPK_PATHWAY	BIOCARTA_P38MAPK_PATHWAY		26	-0.50851417	-1.5186905	0.040816326	0.30602217	0.98	3303	tags=46%, list=29%, signal=65%
ST_INTEGRIN_SIGNALING_PATHWAY	ST_INTEGRIN_SIGNALING_PATHWAY		52	-0.41109166	-1.5169665	0.0625	0.30831292	0.98	2386	tags=33%, list=21%, signal=41%
MOLENAAR_TARGETS_OF_CCND1_AND_CDK4_UP	MOLENAAR_TARGETS_OF_CCND1_AND_CDK4_UP		28	-0.4519828	-1.5166904	0.016666668	0.30752933	0.98	724	tags=21%, list=6%, signal=23%
MODY_HIPPOCAMPUS_POSTNATAL	MODY_HIPPOCAMPUS_POSTNATAL		22	-0.43819562	-1.516153	0	0.30676955	0.98	1329	tags=23%, list=12%, signal=26%
BIOCARTA_CDC42RAC_PATHWAY	BIOCARTA_CDC42RAC_PATHWAY		15	-0.4978813	-1.5161333	0	0.30525404	0.98	433	tags=20%, list=4%, signal=21%
KANNAN_TP53_TARGETS_UP	KANNAN_TP53_TARGETS_UP		27	-0.47080594	-1.5160838	0.041666668	0.30387667	0.98	2247	tags=37%, list=20%, signal=46%
KIM_MYCN_AMPLIFICATION_TARGETS_DN	KIM_MYCN_AMPLIFICATION_TARGETS_DN		45	-0.48197016	-1.5144018	0.055555556	0.30624694	0.98	2075	tags=40%, list=19%, signal=49%
LEE_TARGETS_OF_PTCH1_AND_SUFU_UP	LEE_TARGETS_OF_PTCH1_AND_SUFU_UP		65	-0.43967226	-1.5141124	0	0.30541304	0.98	2053	tags=29%, list=18%, signal=36%
BALDWIN_PRKCI_TARGETS_UP	BALDWIN_PRKCI_TARGETS_UP		26	-0.4973962	-1.5136262	0.022727273	0.3048236	0.98	2370	tags=46%, list=21%, signal=58%
HUANG_FOXA2_TARGETS_UP	HUANG_FOXA2_TARGETS_UP		26	-0.5438725	-1.5119891	0.02631579	0.30661827	0.98	2129	tags=54%, list=19%, signal=66%
HORIUCHI_WTAP_TARGETS_UP	HORIUCHI_WTAP_TARGETS_UP		160	-0.41949666	-1.511837	0	0.30539477	0.98	1658	tags=29%, list=15%, signal=33%
KEGG_VASCULAR_SMOOTH_MUSCLE_CONTRACTION	KEGG_VASCULAR_SMOOTH_MUSCLE_CONTRACTION		74	-0.43473724	-1.5114176	0	0.30483535	0.99	2462	tags=38%, list=22%, signal=48%
BERENJENO_ROCK_SIGNALING_NOT_VIA_RHOA_DN	BERENJENO_ROCK_SIGNALING_NOT_VIA_RHOA_DN		29	-0.46341625	-1.5108438	0.04347826	0.3043345	0.99	2150	tags=38%, list=19%, signal=47%
KEGG_DORSO_VENTRAL_AXIS_FORMATION	KEGG_DORSO_VENTRAL_AXIS_FORMATION		15	-0.48429346	-1.5098433	0.08	0.30543268	0.99	1915	tags=40%, list=17%, signal=48%
MAHAJAN_RESPONSE_TO_IL1A_DN	MAHAJAN_RESPONSE_TO_IL1A_DN		40	-0.42442423	-1.5098358	0	0.30381662	0.99	1893	tags=28%, list=17%, signal=33%
WEIGEL_OXIDATIVE_STRESS_BY_HNE_AND_TBH	WEIGEL_OXIDATIVE_STRESS_BY_HNE_AND_TBH		38	-0.41835877	-1.5098188	0.048780486	0.30227664	0.99	2989	tags=45%, list=27%, signal=61%
CHANDRAN_METASTASIS_DN	CHANDRAN_METASTASIS_DN		57	-0.4548394	-1.509127	0	0.30226848	0.99	1196	tags=28%, list=11%, signal=31%
ROSS_AML_WITH_AML1_ETO_FUSION	ROSS_AML_WITH_AML1_ETO_FUSION		45	-0.40834033	-1.5075561	0.071428575	0.30345607	0.99	2934	tags=40%, list=26%, signal=54%
UDAYAKUMAR_MED1_TARGETS_DN	UDAYAKUMAR_MED1_TARGETS_DN		146	-0.40620568	-1.5069957	0	0.30260548	0.99	1798	tags=29%, list=16%, signal=34%
KAAB_FAILED_HEART_ATRIUM_DN	KAAB_FAILED_HEART_ATRIUM_DN		96	-0.34984288	-1.5064974	0.023255814	0.3024009	0.99	3196	tags=35%, list=29%, signal=49%
REACTOME_ASSOCIATION_OF_TRIC_CCT_WITH_TARGET_PROTEINS_DURING_BIOSYNTHESIS	REACTOME_ASSOCIATION_OF_TRIC_CCT_WITH_TARGET_PROTEINS_DURING_BIOSYNTHESIS		20	-0.4140142	-1.5050435	0.10810811	0.30425313	0.99	3348	tags=40%, list=30%, signal=57%
HSIAO_HOUSEKEEPING_GENES	HSIAO_HOUSEKEEPING_GENES		275	-0.25053144	-1.5031576	0.040816326	0.30669108	0.99	4115	tags=35%, list=37%, signal=54%
GENTILE_UV_RESPONSE_CLUSTER_D2	GENTILE_UV_RESPONSE_CLUSTER_D2		16	-0.6584585	-1.5029026	0.06521739	0.3054807	0.99	2098	tags=56%, list=19%, signal=69%
LEE_LIVER_CANCER_E2F1_UP	LEE_LIVER_CANCER_E2F1_UP		48	-0.5199844	-1.5024542	0	0.30507657	0.99	1467	tags=35%, list=13%, signal=41%
BIOCARTA_HIVNEF_PATHWAY	BIOCARTA_HIVNEF_PATHWAY		33	-0.4830093	-1.5019889	0.023255814	0.30449668	0.99	3375	tags=45%, list=30%, signal=65%
KEGG_PROSTATE_CANCER	KEGG_PROSTATE_CANCER		50	-0.3918866	-1.5006464	0	0.305478	0.99	2868	tags=34%, list=26%, signal=46%
REACTOME_ACTIVATION_OF_KAINATE_RECEPTORS_UPON_GLUTAMATE_BINDING	REACTOME_ACTIVATION_OF_KAINATE_RECEPTORS_UPON_GLUTAMATE_BINDING		22	-0.47370112	-1.5005634	0.046511628	0.3040079	0.99	3002	tags=50%, list=27%, signal=68%
LENAOUR_DENDRITIC_CELL_MATURATION_UP	LENAOUR_DENDRITIC_CELL_MATURATION_UP		65	-0.4816728	-1.5003774	0.020833334	0.302922	0.99	3421	tags=52%, list=31%, signal=75%
SHAFFER_IRF4_MULTIPLE_MYELOMA_PROGRAM	SHAFFER_IRF4_MULTIPLE_MYELOMA_PROGRAM		25	-0.5153625	-1.5000296	0.074074075	0.30242473	1	2845	tags=52%, list=25%, signal=70%
REACTOME_CHAPERONIN_MEDIATED_PROTEIN_FOLDING	REACTOME_CHAPERONIN_MEDIATED_PROTEIN_FOLDING		29	-0.4094915	-1.4993842	0.051282052	0.3020865	1	3635	tags=41%, list=32%, signal=61%
TARTE_PLASMA_CELL_VS_B_LYMPHOCYTE_UP	TARTE_PLASMA_CELL_VS_B_LYMPHOCYTE_UP		60	-0.43020347	-1.498892	0.044444446	0.30153835	1	1376	tags=22%, list=12%, signal=25%
MARTINEZ_RESPONSE_TO_TRABECTEDIN_UP	MARTINEZ_RESPONSE_TO_TRABECTEDIN_UP		46	-0.37062144	-1.4978235	0.06122449	0.30253932	1	2607	tags=30%, list=23%, signal=40%
DACOSTA_ERCC3_ALLELE_XPCS_VS_TTD_DN	DACOSTA_ERCC3_ALLELE_XPCS_VS_TTD_DN		17	-0.5957141	-1.4953663	0.044444446	0.30583143	1	619	tags=41%, list=6%, signal=44%
MILI_PSEUDOPODIA_CHEMOTAXIS_DN	MILI_PSEUDOPODIA_CHEMOTAXIS_DN		312	-0.35118857	-1.4942304	0.022222223	0.3067411	1	2073	tags=26%, list=19%, signal=31%
REACTOME_UNFOLDED_PROTEIN_RESPONSE	REACTOME_UNFOLDED_PROTEIN_RESPONSE		15	-0.5491363	-1.4930869	0.045454547	0.30747208	1	2388	tags=53%, list=21%, signal=68%
DAVICIONI_TARGETS_OF_PAX_FOXO1_FUSIONS_UP	DAVICIONI_TARGETS_OF_PAX_FOXO1_FUSIONS_UP		156	-0.43697986	-1.4907367	0.022222223	0.31079766	1	2173	tags=39%, list=19%, signal=48%
HOFMANN_CELL_LYMPHOMA_UP	HOFMANN_CELL_LYMPHOMA_UP		26	-0.47071394	-1.490649	0.025641026	0.30936924	1	561	tags=23%, list=5%, signal=24%
TSAI_RESPONSE_TO_IONIZING_RADIATION	TSAI_RESPONSE_TO_IONIZING_RADIATION		84	-0.46141523	-1.4903271	0.04761905	0.3083507	1	2282	tags=38%, list=20%, signal=47%
YAO_HOXA10_TARGETS_VIA_PROGESTERONE_UP	YAO_HOXA10_TARGETS_VIA_PROGESTERONE_UP		62	-0.54464245	-1.4900864	0	0.30719632	1	1196	tags=34%, list=11%, signal=38%
BARRIER_CANCER_RELAPSE_NORMAL_SAMPLE_UP	BARRIER_CANCER_RELAPSE_NORMAL_SAMPLE_UP		21	-0.5220026	-1.4900492	0.05882353	0.30583972	1	81	tags=14%, list=1%, signal=14%
HOEBEKE_LYMPHOID_STEM_CELL_DN	HOEBEKE_LYMPHOID_STEM_CELL_DN		63	-0.40081552	-1.4898831	0	0.3049827	1	2924	tags=44%, list=26%, signal=60%
BERTUCCI_MEDULLARY_VS_DUCTAL_BREAST_CANCER_UP	BERTUCCI_MEDULLARY_VS_DUCTAL_BREAST_CANCER_UP		107	-0.43091264	-1.4877307	0	0.3072667	1	2951	tags=36%, list=26%, signal=49%
MILI_PSEUDOPODIA_CHEMOTAXIS_UP	MILI_PSEUDOPODIA_CHEMOTAXIS_UP		36	-0.39334697	-1.4872159	0.069767445	0.3072346	1	3662	tags=47%, list=33%, signal=70%
HAMAI_APOPTOSIS_VIA_TRAIL_UP	HAMAI_APOPTOSIS_VIA_TRAIL_UP		209	-0.34496355	-1.4862958	0	0.30732363	1	1958	tags=23%, list=17%, signal=27%
RADMACHER_AML_PROGNOSIS	RADMACHER_AML_PROGNOSIS		51	-0.49269822	-1.483842	0	0.31119737	1	3999	tags=59%, list=36%, signal=91%
BONOME_OVARIAN_CANCER_SURVIVAL_SUBOPTIMAL_DEBULKING	BONOME_OVARIAN_CANCER_SURVIVAL_SUBOPTIMAL_DEBULKING		285	-0.33329454	-1.4838151	0	0.30983412	1	1918	tags=23%, list=17%, signal=27%
WANG_CLIM2_TARGETS_DN	WANG_CLIM2_TARGETS_DN		102	-0.3605298	-1.4837619	0.055555556	0.30843216	1	3326	tags=41%, list=30%, signal=58%
KIM_WT1_TARGETS_12HR_UP	KIM_WT1_TARGETS_12HR_UP		91	-0.42988473	-1.4829764	0	0.30915958	1	2461	tags=38%, list=22%, signal=49%
MCBRYAN_PUBERTAL_BREAST_5_6WK_UP	MCBRYAN_PUBERTAL_BREAST_5_6WK_UP		83	-0.47935843	-1.4824558	0	0.30863118	1	2131	tags=36%, list=19%, signal=44%
COLDREN_GEFITINIB_RESISTANCE_UP	COLDREN_GEFITINIB_RESISTANCE_UP		41	-0.47276875	-1.481295	0.046511628	0.30976182	1	1526	tags=29%, list=14%, signal=34%
WANG_CISPLATIN_RESPONSE_AND_XPC_DN	WANG_CISPLATIN_RESPONSE_AND_XPC_DN		87	-0.39956018	-1.4812769	0	0.30845752	1	2049	tags=30%, list=18%, signal=36%
KEGG_CARDIAC_MUSCLE_CONTRACTION	KEGG_CARDIAC_MUSCLE_CONTRACTION		58	-0.48094794	-1.4811097	0.041666668	0.30750257	1	1991	tags=31%, list=18%, signal=38%
SPIRA_SMOKERS_LUNG_CANCER_UP	SPIRA_SMOKERS_LUNG_CANCER_UP		24	-0.5202943	-1.4804493	0.12195122	0.30672508	1	2252	tags=42%, list=20%, signal=52%
REACTOME_G_PROTEIN_BETA_GAMMA_SIGNALLING	REACTOME_G_PROTEIN_BETA_GAMMA_SIGNALLING		19	-0.46479324	-1.4795325	0.02173913	0.30748188	1	3581	tags=53%, list=32%, signal=77%
GESERICK_TERT_TARGETS_DN	GESERICK_TERT_TARGETS_DN		17	-0.64212984	-1.4790118	0.09803922	0.3075164	1	1777	tags=65%, list=16%, signal=77%
KEGG_ENDOCYTOSIS	KEGG_ENDOCYTOSIS		100	-0.3321766	-1.4770154	0.045454547	0.3102869	1	2429	tags=27%, list=22%, signal=34%
KRASNOSELSKAYA_ILF3_TARGETS_DN	KRASNOSELSKAYA_ILF3_TARGETS_DN		25	-0.5444111	-1.4752176	0.0952381	0.3126914	1	2012	tags=36%, list=18%, signal=44%
REACTOME_G_BETA_GAMMA_SIGNALLING_THROUGH_PLC_BETA	REACTOME_G_BETA_GAMMA_SIGNALLING_THROUGH_PLC_BETA		15	-0.5255524	-1.474152	0	0.31383133	1	2726	tags=53%, list=24%, signal=70%
REACTOME_INNATE_IMMUNITY_SIGNALING	REACTOME_INNATE_IMMUNITY_SIGNALING		68	-0.4268764	-1.4740309	0.04347826	0.31274348	1	3399	tags=43%, list=30%, signal=61%
SMID_BREAST_CANCER_RELAPSE_IN_LUNG_DN	SMID_BREAST_CANCER_RELAPSE_IN_LUNG_DN		20	-0.6575769	-1.4739823	0.06818182	0.31151494	1	2051	tags=60%, list=18%, signal=73%
ONKEN_UVEAL_MELANOMA_DN	ONKEN_UVEAL_MELANOMA_DN		330	-0.30919155	-1.473942	0	0.31018937	1	3800	tags=41%, list=34%, signal=60%
LIU_NASOPHARYNGEAL_CARCINOMA	LIU_NASOPHARYNGEAL_CARCINOMA		34	-0.40117508	-1.4732225	0.06122449	0.3103039	1	1047	tags=18%, list=9%, signal=19%
REACTOME_SMOOTH_MUSCLE_CONTRACTION	REACTOME_SMOOTH_MUSCLE_CONTRACTION		17	-0.6090205	-1.4725791	0.09090909	0.31065398	1	3430	tags=71%, list=31%, signal=102%
MARCHINI_TRABECTEDIN_RESISTANCE_DN	MARCHINI_TRABECTEDIN_RESISTANCE_DN		33	-0.52684575	-1.472289	0.08	0.30995634	1	688	tags=27%, list=6%, signal=29%
TIAN_TNF_SIGNALING_VIA_NFKB	TIAN_TNF_SIGNALING_VIA_NFKB		16	-0.7376032	-1.4720395	0	0.30911794	1	2098	tags=75%, list=19%, signal=92%
KEGG_RIG_I_LIKE_RECEPTOR_SIGNALING_PATHWAY	KEGG_RIG_I_LIKE_RECEPTOR_SIGNALING_PATHWAY		34	-0.37884122	-1.4713359	0	0.30877423	1	3504	tags=44%, list=31%, signal=64%
MARCHINI_TRABECTEDIN_RESISTANCE_UP	MARCHINI_TRABECTEDIN_RESISTANCE_UP		16	-0.50380856	-1.4710222	0	0.30803332	1	4033	tags=75%, list=36%, signal=117%
NEWMAN_ERCC6_TARGETS_DN	NEWMAN_ERCC6_TARGETS_DN		20	-0.5713383	-1.469682	0.045454547	0.30925578	1	1994	tags=55%, list=18%, signal=67%
RODWELL_AGING_KIDNEY_NO_BLOOD_DN	RODWELL_AGING_KIDNEY_NO_BLOOD_DN		72	-0.38273215	-1.4694719	0.024390243	0.30871263	1	3105	tags=42%, list=28%, signal=57%
SIG_PIP3_SIGNALING_IN_CARDIAC_MYOCTES	SIG_PIP3_SIGNALING_IN_CARDIAC_MYOCTES		42	-0.36267155	-1.4690737	0.023809524	0.30800617	1	2558	tags=38%, list=23%, signal=49%
WATANABE_RECTAL_CANCER_RADIOTHERAPY_RESPONSIVE_DN	WATANABE_RECTAL_CANCER_RADIOTHERAPY_RESPONSIVE_DN		56	-0.46126124	-1.4689753	0.024390243	0.30691916	1	2164	tags=34%, list=19%, signal=42%
NIKOLSKY_BREAST_CANCER_20Q11_AMPLICON	NIKOLSKY_BREAST_CANCER_20Q11_AMPLICON		15	-0.50095695	-1.467223	0.08695652	0.30958143	1	668	tags=20%, list=6%, signal=21%
PICCALUGA_ANGIOIMMUNOBLASTIC_LYMPHOMA_UP	PICCALUGA_ANGIOIMMUNOBLASTIC_LYMPHOMA_UP		119	-0.53030854	-1.4671671	0.04255319	0.30849501	1	2334	tags=46%, list=21%, signal=58%
MULLIGHAN_MLL_SIGNATURE_2_DN	MULLIGHAN_MLL_SIGNATURE_2_DN		166	-0.3588336	-1.4666469	0	0.30834907	1	2462	tags=30%, list=22%, signal=37%
WEIGEL_OXIDATIVE_STRESS_BY_TBH_AND_H2O2	WEIGEL_OXIDATIVE_STRESS_BY_TBH_AND_H2O2		24	-0.45686308	-1.4650724	0.094339624	0.30967683	1	1004	tags=25%, list=9%, signal=27%
FERRANDO_T_ALL_WITH_MLL_ENL_FUSION_UP	FERRANDO_T_ALL_WITH_MLL_ENL_FUSION_UP		52	-0.45031053	-1.4642423	0.023255814	0.31049612	1	2935	tags=44%, list=26%, signal=60%
RASHI_RESPONSE_TO_IONIZING_RADIATION_2	RASHI_RESPONSE_TO_IONIZING_RADIATION_2		92	-0.51205546	-1.4639889	0.04347826	0.30948418	1	3238	tags=55%, list=29%, signal=77%
TIEN_INTESTINE_PROBIOTICS_24HR_DN	TIEN_INTESTINE_PROBIOTICS_24HR_DN		128	-0.2991047	-1.463414	0.06666667	0.30978048	1	3705	tags=41%, list=33%, signal=61%
LINDSTEDT_DENDRITIC_CELL_MATURATION_C	LINDSTEDT_DENDRITIC_CELL_MATURATION_C		39	-0.45491084	-1.4628942	0.023255814	0.30936652	1	2498	tags=38%, list=22%, signal=49%
PRAMOONJAGO_SOX4_TARGETS_UP	PRAMOONJAGO_SOX4_TARGETS_UP		35	-0.4677904	-1.461736	0.04347826	0.3100786	1	2098	tags=40%, list=19%, signal=49%
RASHI_RESPONSE_TO_IONIZING_RADIATION_5	RASHI_RESPONSE_TO_IONIZING_RADIATION_5		106	-0.36222133	-1.4614925	0	0.30919242	1	2394	tags=28%, list=21%, signal=36%
BROWNE_HCMV_INFECTION_20HR_DN	BROWNE_HCMV_INFECTION_20HR_DN		61	-0.45068458	-1.4590249	0.024390243	0.31400117	1	1918	tags=31%, list=17%, signal=37%
REACTOME_MRNA_3_END_PROCESSING	REACTOME_MRNA_3_END_PROCESSING		22	-0.4405393	-1.4588594	0.14285715	0.3130268	1	3582	tags=55%, list=32%, signal=80%
REACTOME_RNA_POLYMERASE_II_TRANSCRIPTION	REACTOME_RNA_POLYMERASE_II_TRANSCRIPTION		70	-0.30999938	-1.4569458	0.11904762	0.31516358	1	3582	tags=36%, list=32%, signal=52%
TAVOR_CEBPA_TARGETS_UP	TAVOR_CEBPA_TARGETS_UP		36	-0.4814087	-1.4555738	0.08163265	0.31678554	1	1614	tags=36%, list=14%, signal=42%
RASHI_RESPONSE_TO_IONIZING_RADIATION_1	RASHI_RESPONSE_TO_IONIZING_RADIATION_1		31	-0.44913387	-1.4553205	0.057142857	0.31655836	1	2602	tags=45%, list=23%, signal=59%
DAVICIONI_PAX_FOXO1_SIGNATURE_IN_ARMS_UP	DAVICIONI_PAX_FOXO1_SIGNATURE_IN_ARMS_UP		34	-0.44335335	-1.4552169	0	0.3156374	1	2098	tags=38%, list=19%, signal=47%
SAKAI_TUMOR_INFILTRATING_MONOCYTES_UP	SAKAI_TUMOR_INFILTRATING_MONOCYTES_UP		18	-0.4669495	-1.4543018	0.06122449	0.31695995	1	2367	tags=39%, list=21%, signal=49%
ODONNELL_TFRC_TARGETS_UP	ODONNELL_TFRC_TARGETS_UP		186	-0.38584772	-1.4526691	0	0.31851166	1	1429	tags=24%, list=13%, signal=27%
BUYTAERT_PHOTODYNAMIC_THERAPY_STRESS_UP	BUYTAERT_PHOTODYNAMIC_THERAPY_STRESS_UP		428	-0.3508818	-1.4525938	0	0.31734395	1	3243	tags=39%, list=29%, signal=53%
KOYAMA_SEMA3B_TARGETS_DN	KOYAMA_SEMA3B_TARGETS_DN		152	-0.33448464	-1.4519544	0	0.3170957	1	3087	tags=33%, list=28%, signal=45%
REACTOME_MAP_KINASES_ACTIVATION_IN_TLR_CASCADE	REACTOME_MAP_KINASES_ACTIVATION_IN_TLR_CASCADE		26	-0.42143142	-1.4517064	0.022727273	0.31639072	1	3248	tags=46%, list=29%, signal=65%
LIU_PROSTATE_CANCER_DN	LIU_PROSTATE_CANCER_DN		250	-0.44162154	-1.4517035	0.020833334	0.31524405	1	2335	tags=40%, list=21%, signal=49%
SMID_BREAST_CANCER_BASAL_DN	SMID_BREAST_CANCER_BASAL_DN		387	-0.37922013	-1.4507672	0.024390243	0.3157238	1	2543	tags=33%, list=23%, signal=41%
FIRESTEIN_CTNNB1_PATHWAY	FIRESTEIN_CTNNB1_PATHWAY		15	-0.5177073	-1.4505885	0.044444446	0.3148955	1	2990	tags=40%, list=27%, signal=54%
NGUYEN_NOTCH1_TARGETS_DN	NGUYEN_NOTCH1_TARGETS_DN		47	-0.4633822	-1.450434	0.045454547	0.3141881	1	1614	tags=36%, list=14%, signal=42%
WAMUNYOKOLI_OVARIAN_CANCER_GRADES_1_2_DN	WAMUNYOKOLI_OVARIAN_CANCER_GRADES_1_2_DN		36	-0.5358736	-1.4504269	0.04761905	0.31332436	1	2607	tags=50%, list=23%, signal=65%
SEIDEN_MET_SIGNALING	SEIDEN_MET_SIGNALING		16	-0.4161928	-1.4499507	0.10869565	0.3129184	1	4682	tags=69%, list=42%, signal=118%
BARRIER_COLON_CANCER_RECURRENCE_UP	BARRIER_COLON_CANCER_RECURRENCE_UP		23	-0.40388215	-1.4497185	0.08695652	0.312456	1	3417	tags=39%, list=31%, signal=56%
JI_RESPONSE_TO_FSH_UP	JI_RESPONSE_TO_FSH_UP		44	-0.41126123	-1.4492365	0.044444446	0.3124092	1	1783	tags=30%, list=16%, signal=35%
NUYTTEN_NIPP1_TARGETS_UP	NUYTTEN_NIPP1_TARGETS_UP		355	-0.33848035	-1.448736	0	0.31238475	1	2446	tags=28%, list=22%, signal=35%
XU_GH1_AUTOCRINE_TARGETS_UP	XU_GH1_AUTOCRINE_TARGETS_UP		93	-0.40614	-1.4486867	0.023809524	0.3113038	1	2357	tags=33%, list=21%, signal=42%
LU_AGING_BRAIN_DN	LU_AGING_BRAIN_DN		155	-0.44231835	-1.448665	0	0.31021687	1	2334	tags=37%, list=21%, signal=47%
SHEPARD_CRUSH_AND_BURN_MUTANT_UP	SHEPARD_CRUSH_AND_BURN_MUTANT_UP		97	-0.37242642	-1.4473373	0.024390243	0.31196952	1	2914	tags=33%, list=26%, signal=44%
CHANG_CORE_SERUM_RESPONSE_UP	CHANG_CORE_SERUM_RESPONSE_UP		48	-0.41118073	-1.4470636	0.027777778	0.3115487	1	1453	tags=23%, list=13%, signal=26%
ST_G_ALPHA_I_PATHWAY	ST_G_ALPHA_I_PATHWAY		20	-0.4333002	-1.4468844	0.1	0.31096035	1	1976	tags=30%, list=18%, signal=36%
ZHAN_MULTIPLE_MYELOMA_CD2_UP	ZHAN_MULTIPLE_MYELOMA_CD2_UP		20	-0.5248941	-1.4462541	0.06521739	0.311784	1	2038	tags=40%, list=18%, signal=49%
SWEET_LUNG_CANCER_KRAS_DN	SWEET_LUNG_CANCER_KRAS_DN		324	-0.503466	-1.4457378	0.022727273	0.31167033	1	1579	tags=39%, list=14%, signal=44%
VANHARANTA_UTERINE_FIBROID_DN	VANHARANTA_UTERINE_FIBROID_DN		38	-0.5599146	-1.445728	0.044444446	0.31060874	1	2436	tags=53%, list=22%, signal=67%
LU_TUMOR_VASCULATURE_UP	LU_TUMOR_VASCULATURE_UP		17	-0.6026273	-1.4441674	0.022727273	0.31239748	1	1615	tags=41%, list=14%, signal=48%
BROWNE_HCMV_INFECTION_48HR_DN	BROWNE_HCMV_INFECTION_48HR_DN		276	-0.35046256	-1.4439107	0.020833334	0.31175032	1	3376	tags=38%, list=30%, signal=54%
HALMOS_CEBPA_TARGETS_DN	HALMOS_CEBPA_TARGETS_DN		23	-0.5009843	-1.4436487	0.06122449	0.31073925	1	2878	tags=57%, list=26%, signal=76%
CAVARD_LIVER_CANCER_MALIGNANT_VS_BENIGN	CAVARD_LIVER_CANCER_MALIGNANT_VS_BENIGN		20	-0.5695204	-1.4424232	0.125	0.31198376	1	3430	tags=60%, list=31%, signal=86%
KORKOLA_YOLK_SAC_TUMOR	KORKOLA_YOLK_SAC_TUMOR		32	-0.5388062	-1.4419136	0.08163265	0.3124182	1	2651	tags=47%, list=24%, signal=61%
REACTOME_G_PROTEIN_ACTIVATION	REACTOME_G_PROTEIN_ACTIVATION		21	-0.49460393	-1.4418265	0.06382979	0.3114198	1	2770	tags=52%, list=25%, signal=69%
SCIAN_INVERSED_TARGETS_OF_TP53_AND_TP73_DN	SCIAN_INVERSED_TARGETS_OF_TP53_AND_TP73_DN		20	-0.53441405	-1.4410114	0.054054055	0.31200668	1	3091	tags=60%, list=28%, signal=83%
TURASHVILI_BREAST_DUCTAL_CARCINOMA_VS_LOBULAR_NORMAL_DN	TURASHVILI_BREAST_DUCTAL_CARCINOMA_VS_LOBULAR_NORMAL_DN		32	-0.5794005	-1.4407108	0.06521739	0.31167626	1	1174	tags=38%, list=10%, signal=42%
DAZARD_RESPONSE_TO_UV_NHEK_DN	DAZARD_RESPONSE_TO_UV_NHEK_DN		118	-0.37009424	-1.440159	0.05263158	0.3116462	1	1951	tags=25%, list=17%, signal=30%
VALK_AML_CLUSTER_8	VALK_AML_CLUSTER_8		15	-0.51857495	-1.4396632	0.039215688	0.31176066	1	2639	tags=53%, list=24%, signal=70%
KEGG_MAPK_SIGNALING_PATHWAY	KEGG_MAPK_SIGNALING_PATHWAY		172	-0.37692392	-1.4388303	0.022222223	0.31264374	1	3096	tags=42%, list=28%, signal=57%
SHIPP_DLBCL_VS_FOLLICULAR_LYMPHOMA_DN	SHIPP_DLBCL_VS_FOLLICULAR_LYMPHOMA_DN		29	-0.53841054	-1.4367886	0.04761905	0.3166182	1	2837	tags=48%, list=25%, signal=64%
NELSON_RESPONSE_TO_ANDROGEN_UP	NELSON_RESPONSE_TO_ANDROGEN_UP		55	-0.40250328	-1.4366645	0.027027028	0.31581712	1	1810	tags=29%, list=16%, signal=35%
JAATINEN_HEMATOPOIETIC_STEM_CELL_UP	JAATINEN_HEMATOPOIETIC_STEM_CELL_UP		147	-0.38882136	-1.4365319	0.02631579	0.3148677	1	2684	tags=39%, list=24%, signal=50%
GERY_CEBP_TARGETS	GERY_CEBP_TARGETS		94	-0.5178827	-1.4360429	0.044444446	0.3147398	1	1954	tags=41%, list=17%, signal=50%
MUNSHI_MULTIPLE_MYELOMA_UP	MUNSHI_MULTIPLE_MYELOMA_UP		44	-0.41784948	-1.4360079	0.12	0.3138979	1	2386	tags=30%, list=21%, signal=37%
APPIERTO_RESPONSE_TO_FENRETINIDE_DN	APPIERTO_RESPONSE_TO_FENRETINIDE_DN		23	-0.385176	-1.4357423	0.04347826	0.31319195	1	1032	tags=17%, list=9%, signal=19%
KEGG_CELL_ADHESION_MOLECULES_CAMS	KEGG_CELL_ADHESION_MOLECULES_CAMS		75	-0.45621273	-1.4353383	0.024390243	0.31284624	1	2524	tags=39%, list=23%, signal=50%
SASSON_RESPONSE_TO_GONADOTROPHINS_UP	SASSON_RESPONSE_TO_GONADOTROPHINS_UP		49	-0.39103782	-1.433821	0.041666668	0.31494108	1	1533	tags=22%, list=14%, signal=26%
RIGGI_EWING_SARCOMA_PROGENITOR_DN	RIGGI_EWING_SARCOMA_PROGENITOR_DN		114	-0.46804464	-1.4336995	0	0.3140435	1	2429	tags=42%, list=22%, signal=53%
LI_PROSTATE_CANCER_EPIGENETIC	LI_PROSTATE_CANCER_EPIGENETIC		15	-0.6165933	-1.4332067	0.14583333	0.31345582	1	1054	tags=33%, list=9%, signal=37%
DEURIG_T_CELL_PROLYMPHOCYTIC_LEUKEMIA_DN	DEURIG_T_CELL_PROLYMPHOCYTIC_LEUKEMIA_DN		176	-0.3840831	-1.4330127	0.071428575	0.3126137	1	2524	tags=31%, list=23%, signal=39%
CROONQUIST_STROMAL_STIMULATION_UP	CROONQUIST_STROMAL_STIMULATION_UP		34	-0.61964554	-1.432611	0.11111111	0.3124013	1	2411	tags=59%, list=22%, signal=75%
JAZAERI_BREAST_CANCER_BRCA1_VS_BRCA2_DN	JAZAERI_BREAST_CANCER_BRCA1_VS_BRCA2_DN		30	-0.5413533	-1.4323062	0.04255319	0.31165895	1	2759	tags=53%, list=25%, signal=71%
ROVERSI_GLIOMA_COPY_NUMBER_UP	ROVERSI_GLIOMA_COPY_NUMBER_UP		60	-0.40660915	-1.4322944	0.024390243	0.31064707	1	2330	tags=33%, list=21%, signal=42%
GAZDA_DIAMOND_BLACKFAN_ANEMIA_PROGENITOR_UP	GAZDA_DIAMOND_BLACKFAN_ANEMIA_PROGENITOR_UP		22	-0.44680443	-1.4320769	0.10810811	0.3101018	1	3446	tags=59%, list=31%, signal=85%
TAKEDA_TARGETS_OF_NUP98_HOXA9_FUSION_6HR_UP	TAKEDA_TARGETS_OF_NUP98_HOXA9_FUSION_6HR_UP		47	-0.511161	-1.432062	0.02173913	0.30913445	1	1614	tags=36%, list=14%, signal=42%
HAHTOLA_MYCOSIS_FUNGOIDES_CD4_UP	HAHTOLA_MYCOSIS_FUNGOIDES_CD4_UP		38	-0.49793476	-1.4316487	0.03846154	0.30901083	1	1286	tags=37%, list=11%, signal=41%
KANG_IMMORTALIZED_BY_TERT_DN	KANG_IMMORTALIZED_BY_TERT_DN		67	-0.45286384	-1.4304985	0	0.31034172	1	1504	tags=31%, list=13%, signal=36%
SMID_BREAST_CANCER_LUMINAL_A_UP	SMID_BREAST_CANCER_LUMINAL_A_UP		52	-0.60459936	-1.4291365	0.06818182	0.3121106	1	1324	tags=42%, list=12%, signal=48%
KAYO_AGING_MUSCLE_UP	KAYO_AGING_MUSCLE_UP		116	-0.35905376	-1.428167	0.07317073	0.31271365	1	3012	tags=36%, list=27%, signal=49%
FONTAINE_THYROID_TUMOR_UNCERTAIN_MALIGNANCY_UP	FONTAINE_THYROID_TUMOR_UNCERTAIN_MALIGNANCY_UP		18	-0.5004028	-1.4280406	0.04761905	0.3119143	1	790	tags=28%, list=7%, signal=30%
CHNG_MULTIPLE_MYELOMA_HYPERPLOID_DN	CHNG_MULTIPLE_MYELOMA_HYPERPLOID_DN		24	-0.3875676	-1.4277984	0.12195122	0.31154948	1	5359	tags=71%, list=48%, signal=136%
ST_GRANULE_CELL_SURVIVAL_PATHWAY	ST_GRANULE_CELL_SURVIVAL_PATHWAY		15	-0.502875	-1.4273974	0.020408163	0.31152424	1	3248	tags=40%, list=29%, signal=56%
MULLIGHAN_NPM1_SIGNATURE_3_DN	MULLIGHAN_NPM1_SIGNATURE_3_DN		84	-0.39460307	-1.4271713	0	0.311028	1	1924	tags=26%, list=17%, signal=31%
YAGI_AML_SURVIVAL	YAGI_AML_SURVIVAL		80	-0.34221858	-1.4270314	0.071428575	0.3100825	1	3358	tags=39%, list=30%, signal=55%
PODAR_RESPONSE_TO_ADAPHOSTIN_UP	PODAR_RESPONSE_TO_ADAPHOSTIN_UP		87	-0.40944892	-1.4269694	0	0.30919182	1	3228	tags=47%, list=29%, signal=66%
YAMASHITA_LIVER_CANCER_STEM_CELL_UP	YAMASHITA_LIVER_CANCER_STEM_CELL_UP		32	-0.4365378	-1.4268006	0.046511628	0.30869707	1	2083	tags=34%, list=19%, signal=42%
WONG_ENDMETRIUM_CANCER_DN	WONG_ENDMETRIUM_CANCER_DN		26	-0.6228534	-1.426264	0.071428575	0.30878228	1	2641	tags=73%, list=24%, signal=95%
WAMUNYOKOLI_OVARIAN_CANCER_LMP_DN	WAMUNYOKOLI_OVARIAN_CANCER_LMP_DN		98	-0.421833	-1.4255081	0	0.30943483	1	2659	tags=38%, list=24%, signal=49%
GOZGIT_ESR1_TARGETS_UP	GOZGIT_ESR1_TARGETS_UP		79	-0.38958624	-1.4252306	0	0.30880404	1	2627	tags=33%, list=23%, signal=43%
BIOCARTA_PPARA_PATHWAY	BIOCARTA_PPARA_PATHWAY		35	-0.4694996	-1.4247036	0.06122449	0.30887857	1	2485	tags=34%, list=22%, signal=44%
SHEN_SMARCA2_TARGETS_UP	SHEN_SMARCA2_TARGETS_UP		226	-0.31672913	-1.4242471	0.17948718	0.30860585	1	4360	tags=44%, list=39%, signal=71%
ACEVEDO_LIVER_CANCER_WITH_H3K27ME3_UP	ACEVEDO_LIVER_CANCER_WITH_H3K27ME3_UP		121	-0.43562412	-1.4238293	0.04255319	0.30818298	1	2493	tags=38%, list=22%, signal=48%
GENTILE_RESPONSE_CLUSTER_D3	GENTILE_RESPONSE_CLUSTER_D3		35	-0.43568426	-1.4223415	0.023255814	0.30962354	1	3827	tags=51%, list=34%, signal=78%
BIOCARTA_HDAC_PATHWAY	BIOCARTA_HDAC_PATHWAY		18	-0.51017904	-1.4222393	0.14583333	0.3087167	1	4115	tags=67%, list=37%, signal=105%
ST_MYOCYTE_AD_PATHWAY	ST_MYOCYTE_AD_PATHWAY		15	-0.55767256	-1.4220575	0.02	0.3082517	1	1967	tags=33%, list=18%, signal=40%
PAL_PRMT5_TARGETS_DN	PAL_PRMT5_TARGETS_DN		28	-0.5139667	-1.4219153	0.023255814	0.30767524	1	1838	tags=32%, list=16%, signal=38%
ZHOU_INFLAMMATORY_RESPONSE_FIMA_UP	ZHOU_INFLAMMATORY_RESPONSE_FIMA_UP		235	-0.4085626	-1.4216417	0.022222223	0.30718893	1	2141	tags=29%, list=19%, signal=35%
IZADPANAH_STEM_CELL_ADIPOSE_VS_BONE_DN	IZADPANAH_STEM_CELL_ADIPOSE_VS_BONE_DN		65	-0.49608487	-1.42084	0.024390243	0.30813113	1	3087	tags=55%, list=28%, signal=76%
CONCANNON_APOPTOSIS_BY_EPOXOMICIN_UP	CONCANNON_APOPTOSIS_BY_EPOXOMICIN_UP		142	-0.37901753	-1.4204984	0.08888889	0.30804873	1	3087	tags=39%, list=28%, signal=53%
TOOKER_GEMCITABINE_RESISTANCE_DN	TOOKER_GEMCITABINE_RESISTANCE_DN		78	-0.3299835	-1.4195106	0.09090909	0.30912176	1	2471	tags=29%, list=22%, signal=38%
TOOKER_RESPONSE_TO_BEXAROTENE_UP	TOOKER_RESPONSE_TO_BEXAROTENE_UP		78	-0.3299835	-1.4195106	0.09090909	0.30820176	1	2471	tags=29%, list=22%, signal=38%
MISHRA_CARCINOMA_ASSOCIATED_FIBROBLAST_DN	MISHRA_CARCINOMA_ASSOCIATED_FIBROBLAST_DN		17	-0.52878135	-1.4194019	0.022727273	0.30742583	1	1075	tags=29%, list=10%, signal=32%
YAO_TEMPORAL_RESPONSE_TO_PROGESTERONE_CLUSTER_5	YAO_TEMPORAL_RESPONSE_TO_PROGESTERONE_CLUSTER_5		25	-0.5660263	-1.4184419	0.074074075	0.308796	1	1812	tags=32%, list=16%, signal=38%
JIANG_TIP30_TARGETS_UP	JIANG_TIP30_TARGETS_UP		34	-0.42634508	-1.4183402	0.044444446	0.30810425	1	1472	tags=24%, list=13%, signal=27%
REACTOME_MAPK_TARGETS_NUCLEAR_EVENTS_MEDIATED_BY_MAP_KINASES	REACTOME_MAPK_TARGETS_NUCLEAR_EVENTS_MEDIATED_BY_MAP_KINASES		18	-0.45000753	-1.4173751	0.06666667	0.3088711	1	3248	tags=50%, list=29%, signal=70%
VALK_AML_CLUSTER_15	VALK_AML_CLUSTER_15		17	-0.5065365	-1.4173743	0.046511628	0.3079653	1	2985	tags=41%, list=27%, signal=56%
ZHAN_V2_LATE_DIFFERENTIATION_GENES	ZHAN_V2_LATE_DIFFERENTIATION_GENES		27	-0.4643732	-1.4164675	0.0952381	0.3091253	1	2902	tags=37%, list=26%, signal=50%
KEGG_DILATED_CARDIOMYOPATHY	KEGG_DILATED_CARDIOMYOPATHY		63	-0.47751215	-1.4161887	0.04	0.30906022	1	2649	tags=38%, list=24%, signal=50%
SMID_BREAST_CANCER_NORMAL_LIKE_UP	SMID_BREAST_CANCER_NORMAL_LIKE_UP		273	-0.5046431	-1.4161446	0.0625	0.30827653	1	2243	tags=41%, list=20%, signal=50%
LIU_TARGETS_OF_VMYB_VS_CMYB_DN	LIU_TARGETS_OF_VMYB_VS_CMYB_DN		26	-0.54053754	-1.4158747	0.08695652	0.3080297	1	3118	tags=58%, list=28%, signal=80%
THEILGAARD_NEUTROPHIL_AT_SKIN_WOUND_UP	THEILGAARD_NEUTROPHIL_AT_SKIN_WOUND_UP		51	-0.42504248	-1.4139035	0.02173913	0.31080064	1	2739	tags=41%, list=24%, signal=54%
LAIHO_COLORECTAL_CANCER_SERRATED_UP	LAIHO_COLORECTAL_CANCER_SERRATED_UP		71	-0.3724881	-1.4136897	0.08163265	0.31035998	1	3051	tags=34%, list=27%, signal=46%
YAO_TEMPORAL_RESPONSE_TO_PROGESTERONE_CLUSTER_0	YAO_TEMPORAL_RESPONSE_TO_PROGESTERONE_CLUSTER_0		57	-0.44834685	-1.4118946	0.0882353	0.31265804	1	923	tags=19%, list=8%, signal=21%
YAO_TEMPORAL_RESPONSE_TO_PROGESTERONE_CLUSTER_11	YAO_TEMPORAL_RESPONSE_TO_PROGESTERONE_CLUSTER_11		77	-0.31798986	-1.4113196	0.06818182	0.31274286	1	1277	tags=17%, list=11%, signal=19%
AMIT_SERUM_RESPONSE_120_MCF10A	AMIT_SERUM_RESPONSE_120_MCF10A		45	-0.5455397	-1.4110601	0.04761905	0.3122605	1	1614	tags=40%, list=14%, signal=47%
CREIGHTON_ENDOCRINE_THERAPY_RESISTANCE_5	CREIGHTON_ENDOCRINE_THERAPY_RESISTANCE_5		243	-0.33753344	-1.4099436	0.05263158	0.3134511	1	3168	tags=37%, list=28%, signal=50%
LIN_NPAS4_TARGETS_DN	LIN_NPAS4_TARGETS_DN		38	-0.4912095	-1.4098314	0.06521739	0.31304678	1	2908	tags=53%, list=26%, signal=71%
CHIBA_RESPONSE_TO_TSA_UP	CHIBA_RESPONSE_TO_TSA_UP		32	-0.5233641	-1.4094082	0.040816326	0.3129364	1	1286	tags=31%, list=11%, signal=35%
DUNNE_TARGETS_OF_AML1_MTG8_FUSION_DN	DUNNE_TARGETS_OF_AML1_MTG8_FUSION_DN		15	-0.596954	-1.4091458	0.06521739	0.31233856	1	2093	tags=33%, list=19%, signal=41%
NADERI_BREAST_CANCER_PROGNOSIS_DN	NADERI_BREAST_CANCER_PROGNOSIS_DN		17	-0.5411189	-1.4080995	0.051282052	0.3138767	1	3920	tags=65%, list=35%, signal=99%
SENESE_HDAC1_TARGETS_UP	SENESE_HDAC1_TARGETS_UP		219	-0.34607467	-1.4075601	0.022222223	0.31381124	1	2940	tags=36%, list=26%, signal=47%
GALLUZZI_PERMEABILIZE_MITOCHONDRIA	GALLUZZI_PERMEABILIZE_MITOCHONDRIA		26	-0.41710314	-1.4045779	0.025641026	0.31879267	1	3375	tags=42%, list=30%, signal=60%
JIANG_VHL_TARGETS	JIANG_VHL_TARGETS		52	-0.37762475	-1.4044905	0.1	0.3180835	1	3752	tags=44%, list=34%, signal=66%
RUTELLA_RESPONSE_TO_HGF_VS_CSF2RB_AND_IL4_UP	RUTELLA_RESPONSE_TO_HGF_VS_CSF2RB_AND_IL4_UP		248	-0.36627528	-1.4042444	0.022727273	0.31747088	1	2947	tags=37%, list=26%, signal=49%
HAHTOLA_CTCL_CUTANEOUS	HAHTOLA_CTCL_CUTANEOUS		17	-0.50583893	-1.4040685	0.16	0.3168177	1	1543	tags=35%, list=14%, signal=41%
TONKS_TARGETS_OF_RUNX1_RUNX1T1_FUSION_SUSTAINDED_IN_ERYTHROCYTE_UP	TONKS_TARGETS_OF_RUNX1_RUNX1T1_FUSION_SUSTAINDED_IN_ERYTHROCYTE_UP		30	-0.5068689	-1.4020859	0.13333334	0.31971142	1	1834	tags=40%, list=16%, signal=48%
BOYLAN_MULTIPLE_MYELOMA_D_CLUSTER_DN	BOYLAN_MULTIPLE_MYELOMA_D_CLUSTER_DN		24	-0.4935126	-1.4015818	0.08888889	0.31965017	1	1902	tags=29%, list=17%, signal=35%
CUI_TCF21_TARGETS_UP	CUI_TCF21_TARGETS_UP		22	-0.5352931	-1.3999199	0.06521739	0.32270104	1	2217	tags=59%, list=20%, signal=74%
TIEN_INTESTINE_PROBIOTICS_6HR_DN	TIEN_INTESTINE_PROBIOTICS_6HR_DN		107	-0.29722804	-1.3996844	0.022727273	0.32225993	1	3736	tags=37%, list=33%, signal=56%
BROWNE_HCMV_INFECTION_2HR_DN	BROWNE_HCMV_INFECTION_2HR_DN		31	-0.48801243	-1.3995802	0.08108108	0.3215711	1	411	tags=23%, list=4%, signal=23%
HOFFMANN_PRE_BI_TO_LARGE_PRE_BII_LYMPHOCYTE_DN	HOFFMANN_PRE_BI_TO_LARGE_PRE_BII_LYMPHOCYTE_DN		51	-0.4872768	-1.398928	0.06666667	0.3218872	1	2389	tags=37%, list=21%, signal=47%
BECKER_TAMOXIFEN_RESISTANCE_DN	BECKER_TAMOXIFEN_RESISTANCE_DN		30	-0.4688593	-1.3986107	0.08695652	0.32164967	1	2469	tags=40%, list=22%, signal=51%
IVANOVA_HEMATOPOIESIS_STEM_CELL_AND_PROGENITOR	IVANOVA_HEMATOPOIESIS_STEM_CELL_AND_PROGENITOR		152	-0.3526258	-1.398057	0	0.32201788	1	2122	tags=30%, list=19%, signal=37%
ZHAN_MULTIPLE_MYELOMA_UP	ZHAN_MULTIPLE_MYELOMA_UP		31	-0.36112997	-1.3972127	0.0952381	0.32260942	1	3845	tags=48%, list=34%, signal=73%
REN_ALVEOLAR_RHABDOMYOSARCOMA_DN	REN_ALVEOLAR_RHABDOMYOSARCOMA_DN		312	-0.41508052	-1.3971236	0.11363637	0.32194126	1	2357	tags=34%, list=21%, signal=41%
HAN_SATB1_TARGETS_UP	HAN_SATB1_TARGETS_UP		183	-0.35068387	-1.3970066	0.023255814	0.321282	1	3095	tags=39%, list=28%, signal=53%
HELLEBREKERS_SILENCED_DURING_TUMOR_ANGIOGENESIS	HELLEBREKERS_SILENCED_DURING_TUMOR_ANGIOGENESIS		34	-0.5003078	-1.3969413	0.020833334	0.3205611	1	2609	tags=53%, list=23%, signal=69%
ZHU_CMV_ALL_DN	ZHU_CMV_ALL_DN		49	-0.47300047	-1.3967423	0.09259259	0.32022288	1	2012	tags=37%, list=18%, signal=45%
REACTOME_COMPLEMENT_CASCADE	REACTOME_COMPLEMENT_CASCADE		15	-0.66461664	-1.3964349	0.04255319	0.31982633	1	662	tags=33%, list=6%, signal=35%
MONNIER_POSTRADIATION_TUMOR_ESCAPE_UP	MONNIER_POSTRADIATION_TUMOR_ESCAPE_UP		215	-0.28182817	-1.396289	0.044444446	0.31920752	1	3039	tags=30%, list=27%, signal=41%
KEGG_ARRHYTHMOGENIC_RIGHT_VENTRICULAR_CARDIOMYOPATHY_ARVC	KEGG_ARRHYTHMOGENIC_RIGHT_VENTRICULAR_CARDIOMYOPATHY_ARVC		55	-0.4649483	-1.3955668	0.0625	0.31980783	1	2649	tags=36%, list=24%, signal=47%
BROWNE_HCMV_INFECTION_48HR_UP	BROWNE_HCMV_INFECTION_48HR_UP		117	-0.36963624	-1.3953243	0.024390243	0.31976557	1	2549	tags=31%, list=23%, signal=39%
BAELDE_DIABETIC_NEPHROPATHY_DN	BAELDE_DIABETIC_NEPHROPATHY_DN		22	-0.5593292	-1.3947651	0.041666668	0.3200888	1	2221	tags=41%, list=20%, signal=51%
HUMMEL_BURKITTS_LYMPHOMA_UP	HUMMEL_BURKITTS_LYMPHOMA_UP		18	-0.51642317	-1.3935839	0.025	0.321471	1	3185	tags=56%, list=28%, signal=78%
CREIGHTON_ENDOCRINE_THERAPY_RESISTANCE_4	CREIGHTON_ENDOCRINE_THERAPY_RESISTANCE_4		163	-0.34030887	-1.3934941	0.040816326	0.32077712	1	2122	tags=28%, list=19%, signal=34%
BILD_MYC_ONCOGENIC_SIGNATURE	BILD_MYC_ONCOGENIC_SIGNATURE		107	-0.3406932	-1.3930231	0	0.32074687	1	4019	tags=45%, list=36%, signal=69%
BIOCARTA_MTOR_PATHWAY	BIOCARTA_MTOR_PATHWAY		16	-0.39547274	-1.3927243	0.09756097	0.32063636	1	5003	tags=56%, list=45%, signal=102%
ST_JNK_MAPK_PATHWAY	ST_JNK_MAPK_PATHWAY		24	-0.46858087	-1.3922086	0.069767445	0.32122254	1	1344	tags=33%, list=12%, signal=38%
BOYLAN_MULTIPLE_MYELOMA_D_CLUSTER_UP	BOYLAN_MULTIPLE_MYELOMA_D_CLUSTER_UP		18	-0.5029873	-1.3920922	0	0.32078654	1	3700	tags=61%, list=33%, signal=91%
BENPORATH_SOX2_TARGETS	BENPORATH_SOX2_TARGETS		399	-0.29491004	-1.3918993	0.028571429	0.3203688	1	1855	tags=20%, list=17%, signal=23%
KOKKINAKIS_METHIONINE_DEPRIVATION_96HR_UP	KOKKINAKIS_METHIONINE_DEPRIVATION_96HR_UP		75	-0.4104596	-1.3899758	0.12820514	0.32372788	1	843	tags=21%, list=8%, signal=23%
GENTILE_UV_RESPONSE_CLUSTER_D7	GENTILE_UV_RESPONSE_CLUSTER_D7		25	-0.35384625	-1.3898209	0.18867925	0.32329258	1	3515	tags=36%, list=31%, signal=52%
REACTOME_MRNA_SPLICING_MINOR_PATHWAY	REACTOME_MRNA_SPLICING_MINOR_PATHWAY		29	-0.3341722	-1.3893859	0.093023255	0.3234397	1	2028	tags=21%, list=18%, signal=25%
TONKS_TARGETS_OF_RUNX1_RUNX1T1_FUSION_MONOCYTE_DN	TONKS_TARGETS_OF_RUNX1_RUNX1T1_FUSION_MONOCYTE_DN		32	-0.54884446	-1.3880914	0.04255319	0.32478297	1	1511	tags=34%, list=13%, signal=40%
RUTELLA_RESPONSE_TO_HGF_UP	RUTELLA_RESPONSE_TO_HGF_UP		258	-0.36490497	-1.3879633	0.046511628	0.32430574	1	3025	tags=36%, list=27%, signal=48%
BONOME_OVARIAN_CANCER_SURVIVAL_OPTIMAL_DEBULKING	BONOME_OVARIAN_CANCER_SURVIVAL_OPTIMAL_DEBULKING		128	-0.31696543	-1.3873203	0.021276595	0.32422936	1	2485	tags=26%, list=22%, signal=33%
TSENG_ADIPOGENIC_POTENTIAL_DN	TSENG_ADIPOGENIC_POTENTIAL_DN		34	-0.5290621	-1.3872303	0.083333336	0.3236746	1	1775	tags=44%, list=16%, signal=52%
ENK_UV_RESPONSE_EPIDERMIS_DN	ENK_UV_RESPONSE_EPIDERMIS_DN		350	-0.38012806	-1.385816	0	0.32532728	1	2265	tags=31%, list=20%, signal=37%
YAGI_AML_FAB_MARKERS	YAGI_AML_FAB_MARKERS		126	-0.34432054	-1.3854676	0	0.3249919	1	2447	tags=31%, list=22%, signal=39%
MASSARWEH_RESPONSE_TO_ESTRADIOL	MASSARWEH_RESPONSE_TO_ESTRADIOL		37	-0.40228924	-1.3850011	0	0.32491046	1	1488	tags=27%, list=13%, signal=31%
SENESE_HDAC1_AND_HDAC2_TARGETS_DN	SENESE_HDAC1_AND_HDAC2_TARGETS_DN		124	-0.44427803	-1.3847337	0.023255814	0.32450798	1	2114	tags=35%, list=19%, signal=43%
LUI_THYROID_CANCER_CLUSTER_2	LUI_THYROID_CANCER_CLUSTER_2		25	-0.50609326	-1.3843653	0.10526316	0.32410672	1	2132	tags=40%, list=19%, signal=49%
CHARAFE_BREAST_CANCER_LUMINAL_VS_MESENCHYMAL_DN	CHARAFE_BREAST_CANCER_LUMINAL_VS_MESENCHYMAL_DN		258	-0.39609078	-1.384235	0.104166664	0.32383192	1	2964	tags=41%, list=26%, signal=55%
RAMASWAMY_METASTASIS_DN	RAMASWAMY_METASTASIS_DN		38	-0.45939645	-1.3841853	0.09090909	0.32307675	1	2269	tags=42%, list=20%, signal=53%
CAIRO_HEPATOBLASTOMA_CLASSES_DN	CAIRO_HEPATOBLASTOMA_CLASSES_DN		118	-0.4280831	-1.384164	0.06122449	0.32231244	1	2010	tags=31%, list=18%, signal=37%
BIOCARTA_SPPA_PATHWAY	BIOCARTA_SPPA_PATHWAY		17	-0.4882309	-1.3834693	0.09090909	0.3227937	1	1084	tags=24%, list=10%, signal=26%
HELLER_HDAC_TARGETS_SILENCED_BY_METHYLATION_UP	HELLER_HDAC_TARGETS_SILENCED_BY_METHYLATION_UP		242	-0.377669	-1.3816373	0.025641026	0.32555437	1	3198	tags=41%, list=29%, signal=57%
BRUECKNER_TARGETS_OF_MIRLET7A3_UP	BRUECKNER_TARGETS_OF_MIRLET7A3_UP		66	-0.38200298	-1.3805743	0.048780486	0.32694513	1	2211	tags=32%, list=20%, signal=39%
OSADA_ASCL1_TARGETS_DN	OSADA_ASCL1_TARGETS_DN		15	-0.7110934	-1.3795968	0.041666668	0.32768178	1	1614	tags=60%, list=14%, signal=70%
CHEN_LVAD_SUPPORT_OF_FAILING_HEART_UP	CHEN_LVAD_SUPPORT_OF_FAILING_HEART_UP		69	-0.54892844	-1.3794266	0.06521739	0.32724023	1	1875	tags=46%, list=17%, signal=55%
BILD_E2F3_ONCOGENIC_SIGNATURE	BILD_E2F3_ONCOGENIC_SIGNATURE		119	-0.3527448	-1.3793821	0.057142857	0.32659027	1	2277	tags=31%, list=20%, signal=39%
AMIT_SERUM_RESPONSE_60_MCF10A	AMIT_SERUM_RESPONSE_60_MCF10A		38	-0.4575384	-1.378069	0.13333334	0.32846612	1	2735	tags=55%, list=24%, signal=73%
RODWELL_AGING_KIDNEY_DN	RODWELL_AGING_KIDNEY_DN		63	-0.38490102	-1.3780154	0.023809524	0.327863	1	1272	tags=25%, list=11%, signal=28%
SHEDDEN_LUNG_CANCER_GOOD_SURVIVAL_A4	SHEDDEN_LUNG_CANCER_GOOD_SURVIVAL_A4		109	-0.3836689	-1.3779294	0.05	0.32719812	1	2327	tags=36%, list=21%, signal=45%
RICKMAN_TUMOR_DIFFERENTIATED_WELL_VS_MODERATELY_UP	RICKMAN_TUMOR_DIFFERENTIATED_WELL_VS_MODERATELY_UP		55	-0.37734213	-1.3775102	0.07692308	0.32722905	1	3421	tags=47%, list=31%, signal=68%
MAYBURD_RESPONSE_TO_L663536_DN	MAYBURD_RESPONSE_TO_L663536_DN		34	-0.40736037	-1.3750952	0.07692308	0.33045214	1	3474	tags=41%, list=31%, signal=60%
SENESE_HDAC3_TARGETS_UP	SENESE_HDAC3_TARGETS_UP		258	-0.3389309	-1.3746988	0.046511628	0.33035317	1	1707	tags=25%, list=15%, signal=29%
CASORELLI_APL_SECONDARY_VS_DE_NOVO_UP	CASORELLI_APL_SECONDARY_VS_DE_NOVO_UP		19	-0.5811463	-1.3741971	0.17021276	0.33040136	1	2146	tags=63%, list=19%, signal=78%
BOQUEST_STEM_CELL_CULTURED_VS_FRESH_DN	BOQUEST_STEM_CELL_CULTURED_VS_FRESH_DN		18	-0.62500834	-1.3740566	0.11904762	0.3298827	1	2395	tags=67%, list=21%, signal=85%
REACTOME_TOLL_RECEPTOR_CASCADES	REACTOME_TOLL_RECEPTOR_CASCADES		53	-0.38078296	-1.3739283	0.05	0.3293239	1	3399	tags=42%, list=30%, signal=59%
ONKEN_UVEAL_MELANOMA_UP	ONKEN_UVEAL_MELANOMA_UP		449	-0.2791546	-1.3732972	0.023255814	0.32984954	1	2801	tags=28%, list=25%, signal=35%
REACTOME_NUCLEAR_RECEPTOR_TRANSCRIPTION_PATHWAY	REACTOME_NUCLEAR_RECEPTOR_TRANSCRIPTION_PATHWAY		38	-0.3706254	-1.3729742	0.057692308	0.32969314	1	2995	tags=37%, list=27%, signal=50%
BONCI_TARGETS_OF_MIR15A_AND_MIR16_1	BONCI_TARGETS_OF_MIR15A_AND_MIR16_1		53	-0.40189692	-1.3725423	0.022222223	0.32977992	1	1252	tags=26%, list=11%, signal=30%
FLOTHO_PEDIATRIC_ALL_THERAPY_RESPONSE_UP	FLOTHO_PEDIATRIC_ALL_THERAPY_RESPONSE_UP		35	-0.37454885	-1.3719076	0.14285715	0.33009925	1	4760	tags=69%, list=43%, signal=119%
NAKAYAMA_SOFT_TISSUE_TUMORS_PCA2_DN	NAKAYAMA_SOFT_TISSUE_TUMORS_PCA2_DN		52	-0.5634175	-1.3717406	0.08888889	0.32952255	1	1292	tags=40%, list=12%, signal=45%
KEGG_ALZHEIMERS_DISEASE	KEGG_ALZHEIMERS_DISEASE		109	-0.28695393	-1.3714787	0.11904762	0.32927802	1	1991	tags=20%, list=18%, signal=24%
BIOCARTA_INTRINSIC_PATHWAY	BIOCARTA_INTRINSIC_PATHWAY		23	-0.59884024	-1.3712704	0.06	0.32894048	1	1893	tags=48%, list=17%, signal=57%
AMIT_EGF_RESPONSE_60_MCF10A	AMIT_EGF_RESPONSE_60_MCF10A		28	-0.5383074	-1.3706205	0.11764706	0.32962915	1	2990	tags=54%, list=27%, signal=73%
ZUCCHI_METASTASIS_DN	ZUCCHI_METASTASIS_DN		19	-0.529203	-1.3703636	0.08888889	0.3293313	1	2708	tags=42%, list=24%, signal=55%
NAKAMURA_METASTASIS_MODEL_DN	NAKAMURA_METASTASIS_MODEL_DN		23	-0.5060418	-1.3693713	0.08695652	0.33077714	1	534	tags=26%, list=5%, signal=27%
GUTIERREZ_MULTIPLE_MYELOMA_DN	GUTIERREZ_MULTIPLE_MYELOMA_DN		20	-0.36246064	-1.3691666	0.10204082	0.33045918	1	4818	tags=60%, list=43%, signal=105%
LIU_CDX2_TARGETS_UP	LIU_CDX2_TARGETS_UP		31	-0.4974117	-1.3690705	0.093023255	0.32979468	1	1766	tags=32%, list=16%, signal=38%
GARGALOVIC_RESPONSE_TO_OXIDIZED_PHOSPHOLIPIDS_TURQUOISE_UP	GARGALOVIC_RESPONSE_TO_OXIDIZED_PHOSPHOLIPIDS_TURQUOISE_UP		33	-0.42630303	-1.369023	0.13953489	0.32918453	1	3293	tags=52%, list=29%, signal=73%
ENK_UV_RESPONSE_KERATINOCYTE_DN	ENK_UV_RESPONSE_KERATINOCYTE_DN		307	-0.28750193	-1.3689303	0.046511628	0.3285787	1	4043	tags=42%, list=36%, signal=63%
MORI_EMU_MYC_LYMPHOMA_BY_ONSET_TIME_UP	MORI_EMU_MYC_LYMPHOMA_BY_ONSET_TIME_UP		68	-0.36306825	-1.3684871	0.15384616	0.32861638	1	1703	tags=21%, list=15%, signal=24%
ZHAN_LATE_DIFFERENTIATION_GENES_UP	ZHAN_LATE_DIFFERENTIATION_GENES_UP		17	-0.5266638	-1.3684487	0.16666667	0.32787803	1	3416	tags=47%, list=31%, signal=68%
KEGG_ADIPOCYTOKINE_SIGNALING_PATHWAY	KEGG_ADIPOCYTOKINE_SIGNALING_PATHWAY		35	-0.42025146	-1.3681629	0.06521739	0.32762507	1	2123	tags=31%, list=19%, signal=39%
KERLEY_RESPONSE_TO_CISPLATIN_UP	KERLEY_RESPONSE_TO_CISPLATIN_UP		29	-0.49588975	-1.366381	0.1521739	0.3303819	1	1940	tags=38%, list=17%, signal=46%
SENESE_HDAC1_AND_HDAC2_TARGETS_UP	SENESE_HDAC1_AND_HDAC2_TARGETS_UP		117	-0.4088291	-1.3663254	0.041666668	0.32975128	1	1467	tags=28%, list=13%, signal=32%
GRAHAM_CML_DIVIDING_VS_NORMAL_QUIESCENT_DN	GRAHAM_CML_DIVIDING_VS_NORMAL_QUIESCENT_DN		50	-0.48367888	-1.365929	0.06521739	0.32987848	1	2615	tags=56%, list=23%, signal=73%
VART_KSHV_INFECTION_ANGIOGENIC_MARKERS_UP	VART_KSHV_INFECTION_ANGIOGENIC_MARKERS_UP		122	-0.44809803	-1.3648005	0.06382979	0.33130562	1	1283	tags=30%, list=11%, signal=33%
ALONSO_METASTASIS_EMT_UP	ALONSO_METASTASIS_EMT_UP		23	-0.51301765	-1.3645836	0.14285715	0.33103853	1	3154	tags=52%, list=28%, signal=72%
HELLER_HDAC_TARGETS_UP	HELLER_HDAC_TARGETS_UP		163	-0.34662515	-1.3644706	0.024390243	0.3304867	1	2322	tags=30%, list=21%, signal=37%
POTTI_CYTOXAN_SENSITIVITY	POTTI_CYTOXAN_SENSITIVITY		24	-0.50241023	-1.3641399	0.2	0.33036977	1	1206	tags=33%, list=11%, signal=37%
YAMASHITA_LIVER_CANCER_WITH_EPCAM_UP	YAMASHITA_LIVER_CANCER_WITH_EPCAM_UP		28	-0.36286324	-1.3640109	0.08888889	0.3297949	1	2659	tags=29%, list=24%, signal=37%
LEE_LIVER_CANCER_MYC_TGFA_UP	LEE_LIVER_CANCER_MYC_TGFA_UP		46	-0.54504293	-1.3635517	0.06666667	0.3300981	1	2286	tags=43%, list=20%, signal=54%
NUYTTEN_NIPP1_TARGETS_DN	NUYTTEN_NIPP1_TARGETS_DN		449	-0.27757692	-1.3632793	0.027027028	0.32979947	1	3347	tags=34%, list=30%, signal=47%
VECCHI_GASTRIC_CANCER_EARLY_DN	VECCHI_GASTRIC_CANCER_EARLY_DN		188	-0.45152965	-1.3631519	0.04347826	0.3293945	1	1482	tags=31%, list=13%, signal=36%
HADDAD_B_LYMPHOCYTE_PROGENITOR	HADDAD_B_LYMPHOCYTE_PROGENITOR		144	-0.37102792	-1.3631299	0.11363637	0.32871795	1	3123	tags=42%, list=28%, signal=57%
RODRIGUES_THYROID_CARCINOMA_ANAPLASTIC_DN	RODRIGUES_THYROID_CARCINOMA_ANAPLASTIC_DN		263	-0.36236328	-1.3627777	0.09756097	0.3287073	1	3438	tags=43%, list=31%, signal=61%
BROWNE_HCMV_INFECTION_16HR_UP	BROWNE_HCMV_INFECTION_16HR_UP		123	-0.33138043	-1.3624429	0.048780486	0.32814443	1	3504	tags=42%, list=31%, signal=61%
HAHTOLA_MYCOSIS_FUNGOIDES_CD4_DN	HAHTOLA_MYCOSIS_FUNGOIDES_CD4_DN		67	-0.34654334	-1.3624022	0.071428575	0.3274587	1	2050	tags=21%, list=18%, signal=25%
REACTOME_ABORTIVE_ELONGATION_OF_HIV1_TRANSCRIPT_IN_THE_ABSENCE_OF_TAT	REACTOME_ABORTIVE_ELONGATION_OF_HIV1_TRANSCRIPT_IN_THE_ABSENCE_OF_TAT		19	-0.34557876	-1.362166	0.069767445	0.3270939	1	2028	tags=21%, list=18%, signal=26%
ONDER_CDH1_TARGETS_2_UP	ONDER_CDH1_TARGETS_2_UP		159	-0.48591304	-1.3619179	0.13636364	0.32662582	1	2253	tags=42%, list=20%, signal=52%
ELVIDGE_HIF1A_AND_HIF2A_TARGETS_UP	ELVIDGE_HIF1A_AND_HIF2A_TARGETS_UP		26	-0.45630828	-1.3613946	0.12244898	0.3269314	1	2551	tags=42%, list=23%, signal=55%
SATO_SILENCED_BY_METHYLATION_IN_PANCREATIC_CANCER_1	SATO_SILENCED_BY_METHYLATION_IN_PANCREATIC_CANCER_1		249	-0.3916342	-1.3587648	0.044444446	0.33036575	1	2463	tags=34%, list=22%, signal=43%
RUTELLA_RESPONSE_TO_CSF2RB_AND_IL4_UP	RUTELLA_RESPONSE_TO_CSF2RB_AND_IL4_UP		209	-0.3675822	-1.358708	0.093023255	0.32975933	1	3025	tags=37%, list=27%, signal=50%
LEE_NEURAL_CREST_STEM_CELL_UP	LEE_NEURAL_CREST_STEM_CELL_UP		88	-0.4629143	-1.358511	0.08163265	0.32945412	1	1835	tags=34%, list=16%, signal=40%
FLECHNER_PBL_KIDNEY_TRANSPLANT_REJECTED_VS_OK_UP	FLECHNER_PBL_KIDNEY_TRANSPLANT_REJECTED_VS_OK_UP		42	-0.39503342	-1.3584892	0.13513513	0.32878232	1	2837	tags=36%, list=25%, signal=48%
ENK_UV_RESPONSE_KERATINOCYTE_UP	ENK_UV_RESPONSE_KERATINOCYTE_UP		379	-0.29729038	-1.3583639	0.04347826	0.32829064	1	1939	tags=19%, list=17%, signal=23%
REACTOME_FORMATION_OF_FIBRIN_CLOT_CLOTTING_CASCADE	REACTOME_FORMATION_OF_FIBRIN_CLOT_CLOTTING_CASCADE		29	-0.5782296	-1.3580626	0.11764706	0.32828948	1	1918	tags=48%, list=17%, signal=58%
WANG_LMO4_TARGETS_DN	WANG_LMO4_TARGETS_DN		163	-0.28378123	-1.3580614	0.02631579	0.32757115	1	3979	tags=42%, list=36%, signal=65%
KINSEY_TARGETS_OF_EWSR1_FLII_FUSION_DN	KINSEY_TARGETS_OF_EWSR1_FLII_FUSION_DN		171	-0.42158237	-1.3579183	0.075	0.32730564	1	2330	tags=33%, list=21%, signal=41%
HUANG_DASATINIB_RESISTANCE_UP	HUANG_DASATINIB_RESISTANCE_UP		52	-0.48454544	-1.3570646	0.10869565	0.32791257	1	2907	tags=48%, list=26%, signal=65%
CHIARADONNA_NEOPLASTIC_TRANSFORMATION_CDC25_UP	CHIARADONNA_NEOPLASTIC_TRANSFORMATION_CDC25_UP		87	-0.42940652	-1.3561311	0.06382979	0.3290019	1	2021	tags=34%, list=18%, signal=42%
AGUIRRE_PANCREATIC_CANCER_COPY_NUMBER_UP	AGUIRRE_PANCREATIC_CANCER_COPY_NUMBER_UP		168	-0.27359435	-1.3561071	0.04761905	0.3283149	1	1904	tags=18%, list=17%, signal=22%
ZHOU_INFLAMMATORY_RESPONSE_LIVE_UP	ZHOU_INFLAMMATORY_RESPONSE_LIVE_UP		219	-0.39210084	-1.3560675	0.024390243	0.3277226	1	1838	tags=29%, list=16%, signal=34%
SIG_CD40PATHWAYMAP	SIG_CD40PATHWAYMAP		23	-0.43797413	-1.3557577	0.10526316	0.3275737	1	3504	tags=52%, list=31%, signal=76%
REACTOME_G_BETA_GAMMA_SIGNALLING_THROUGH_PI3KGAMMA	REACTOME_G_BETA_GAMMA_SIGNALLING_THROUGH_PI3KGAMMA		17	-0.44648835	-1.3552603	0.06666667	0.3274099	1	3581	tags=53%, list=32%, signal=78%
BERNARD_PPAPDC1B_TARGETS_DN	BERNARD_PPAPDC1B_TARGETS_DN		23	-0.423741	-1.3548552	0.11627907	0.3274977	1	3174	tags=43%, list=28%, signal=61%
FALVELLA_SMOKERS_WITH_LUNG_CANCER	FALVELLA_SMOKERS_WITH_LUNG_CANCER		47	-0.4769786	-1.3545804	0.04	0.32754293	1	720	tags=26%, list=6%, signal=27%
WOOD_EBV_EBNA1_TARGETS_UP	WOOD_EBV_EBNA1_TARGETS_UP		75	-0.3581561	-1.3544863	0.06122449	0.32701442	1	3002	tags=35%, list=27%, signal=47%
REACTOME_REGULATION_OF_INSULIN_SECRETION_BY_GLUCAGON_LIKE_PEPTIDE_1	REACTOME_REGULATION_OF_INSULIN_SECRETION_BY_GLUCAGON_LIKE_PEPTIDE_1		40	-0.40522632	-1.3543552	0.06122449	0.32650656	1	2726	tags=45%, list=24%, signal=59%
MORI_MATURE_B_LYMPHOCYTE_UP	MORI_MATURE_B_LYMPHOCYTE_UP		59	-0.44983155	-1.3529496	0.20408164	0.32782692	1	3610	tags=46%, list=32%, signal=67%
KEGG_ALANINE_ASPARTATE_AND_GLUTAMATE_METABOLISM	KEGG_ALANINE_ASPARTATE_AND_GLUTAMATE_METABOLISM		21	-0.49764052	-1.3527331	0.078947365	0.32758504	1	2164	tags=52%, list=19%, signal=65%
ZHU_CMV_24_HR_DN	ZHU_CMV_24_HR_DN		39	-0.50020766	-1.3526192	0.06666667	0.32703727	1	2458	tags=41%, list=22%, signal=52%
YAGI_AML_WITH_T_8_21_TRANSLOCATION	YAGI_AML_WITH_T_8_21_TRANSLOCATION		228	-0.29463044	-1.3525964	0.05263158	0.32651186	1	2934	tags=30%, list=26%, signal=40%
HADDAD_T_LYMPHOCYTE_AND_NK_PROGENITOR_UP	HADDAD_T_LYMPHOCYTE_AND_NK_PROGENITOR_UP		44	-0.47610655	-1.3524313	0.028571429	0.32624158	1	2664	tags=48%, list=24%, signal=62%
REACTOME_PURINE_METABOLISM	REACTOME_PURINE_METABOLISM		22	-0.386856	-1.3513807	0.071428575	0.3272946	1	2005	tags=23%, list=18%, signal=28%
NUNODA_RESPONSE_TO_DASATINIB_IMATINIB_UP	NUNODA_RESPONSE_TO_DASATINIB_IMATINIB_UP		21	-0.4422989	-1.3512955	0.19565217	0.32667652	1	1548	tags=33%, list=14%, signal=39%
TONKS_TARGETS_OF_RUNX1_RUNX1T1_FUSION_GRANULOCYTE_UP	TONKS_TARGETS_OF_RUNX1_RUNX1T1_FUSION_GRANULOCYTE_UP		35	-0.4683344	-1.3511263	0.13725491	0.326334	1	1759	tags=34%, list=16%, signal=41%
FONTAINE_FOLLICULAR_THYROID_ADENOMA_UP	FONTAINE_FOLLICULAR_THYROID_ADENOMA_UP		40	-0.34047234	-1.351004	0.05882353	0.32585776	1	2069	tags=20%, list=18%, signal=24%
REACTOME_GENE_EXPRESSION	REACTOME_GENE_EXPRESSION		250	-0.22374398	-1.3492144	0.19148937	0.32806736	1	4628	tags=44%, list=41%, signal=73%
BREDEMEYER_RAG_SIGNALING_VIA_ATM_NOT_VIA_NFKB_UP	BREDEMEYER_RAG_SIGNALING_VIA_ATM_NOT_VIA_NFKB_UP		26	-0.48567683	-1.3488321	0.20833333	0.3281549	1	2187	tags=42%, list=20%, signal=52%
KEGG_CYSTEINE_AND_METHIONINE_METABOLISM	KEGG_CYSTEINE_AND_METHIONINE_METABOLISM		25	-0.43608892	-1.348121	0.14893617	0.3285232	1	1854	tags=24%, list=17%, signal=29%
REACTOME_CD28_CO_STIMULATION	REACTOME_CD28_CO_STIMULATION		19	-0.49740463	-1.3458968	0.069767445	0.33161116	1	3116	tags=53%, list=28%, signal=73%
SABATES_COLORECTAL_ADENOMA_DN	SABATES_COLORECTAL_ADENOMA_DN		154	-0.46916777	-1.344724	0.08888889	0.33313045	1	2469	tags=42%, list=22%, signal=53%
ENGELMANN_CANCER_PROGENITORS_UP	ENGELMANN_CANCER_PROGENITORS_UP		34	-0.45972463	-1.344697	0.1388889	0.3324892	1	1199	tags=29%, list=11%, signal=33%
BIOCARTA_CXCR4_PATHWAY	BIOCARTA_CXCR4_PATHWAY		17	-0.42216596	-1.3434432	0.06818182	0.33436626	1	369	tags=12%, list=3%, signal=12%
ZHAN_V1_LATE_DIFFERENTIATION_GENES_UP	ZHAN_V1_LATE_DIFFERENTIATION_GENES_UP		25	-0.45746443	-1.3430477	0.11904762	0.33448043	1	1482	tags=32%, list=13%, signal=37%
LE_EGR2_TARGETS_DN	LE_EGR2_TARGETS_DN		84	-0.42550832	-1.3423921	0.075	0.3352368	1	2542	tags=42%, list=23%, signal=53%
KEGG_HYPERTROPHIC_CARDIOMYOPATHY_HCM	KEGG_HYPERTROPHIC_CARDIOMYOPATHY_HCM		55	-0.48056564	-1.3418527	0.0625	0.33532524	1	1970	tags=35%, list=18%, signal=42%
NAKAMURA_TUMOR_ZONE_PERIPHERAL_VS_CENTRAL_UP	NAKAMURA_TUMOR_ZONE_PERIPHERAL_VS_CENTRAL_UP		163	-0.3075083	-1.3417304	0.05	0.33477357	1	3225	tags=34%, list=29%, signal=47%
ZHONG_RESPONSE_TO_AZACITIDINE_AND_TSA_UP	ZHONG_RESPONSE_TO_AZACITIDINE_AND_TSA_UP		100	-0.36263007	-1.3416797	0.06382979	0.33418813	1	3696	tags=41%, list=33%, signal=61%
LEE_NEURAL_CREST_STEM_CELL_DN	LEE_NEURAL_CREST_STEM_CELL_DN		69	-0.4168709	-1.3411195	0.023255814	0.3347354	1	3185	tags=46%, list=28%, signal=64%
LINDGREN_BLADDER_CANCER_CLUSTER_2A_DN	LINDGREN_BLADDER_CANCER_CLUSTER_2A_DN		80	-0.363772	-1.3404244	0.05882353	0.33556652	1	3041	tags=44%, list=27%, signal=60%
REACTOME_ADP_SIGNALLING_THROUGH_P2Y_PURINOCEPTOR_12	REACTOME_ADP_SIGNALLING_THROUGH_P2Y_PURINOCEPTOR_12		17	-0.4715028	-1.3399137	0.13043478	0.33581322	1	2726	tags=47%, list=24%, signal=62%
WEI_MIR34A_TARGETS	WEI_MIR34A_TARGETS		76	-0.3333221	-1.339564	0.041666668	0.3358228	1	2344	tags=30%, list=21%, signal=38%
KEGG_BASAL_TRANSCRIPTION_FACTORS	KEGG_BASAL_TRANSCRIPTION_FACTORS		22	-0.38404197	-1.3395272	0.18181819	0.33525836	1	3829	tags=45%, list=34%, signal=69%
AMIT_SERUM_RESPONSE_240_MCF10A	AMIT_SERUM_RESPONSE_240_MCF10A		42	-0.45576373	-1.3394008	0.06666667	0.33487695	1	2651	tags=50%, list=24%, signal=65%
BERENJENO_TRANSFORMED_BY_RHOA_FOREVER_DN	BERENJENO_TRANSFORMED_BY_RHOA_FOREVER_DN		24	-0.5100584	-1.338551	0.06122449	0.33568373	1	2233	tags=42%, list=20%, signal=52%
HOLLMAN_APOPTOSIS_VIA_CD40_DN	HOLLMAN_APOPTOSIS_VIA_CD40_DN		149	-0.32437414	-1.3382561	0.07692308	0.33550066	1	3747	tags=41%, list=33%, signal=61%
BASSO_CD40_SIGNALING_UP	BASSO_CD40_SIGNALING_UP		63	-0.46799228	-1.337111	0.104166664	0.33765227	1	2498	tags=41%, list=22%, signal=53%
RUIZ_TNC_TARGETS_UP	RUIZ_TNC_TARGETS_UP		97	-0.3985834	-1.3368784	0.025	0.3375983	1	2433	tags=40%, list=22%, signal=51%
TURASHVILI_BREAST_LOBULAR_CARCINOMA_VS_DUCTAL_NORMAL_DN	TURASHVILI_BREAST_LOBULAR_CARCINOMA_VS_DUCTAL_NORMAL_DN		51	-0.41763374	-1.3366256	0.083333336	0.33732024	1	1559	tags=29%, list=14%, signal=34%
PUIFFE_INVASION_INHIBITED_BY_ASCITES_DN	PUIFFE_INVASION_INHIBITED_BY_ASCITES_DN		85	-0.323709	-1.3348379	0.1	0.3400948	1	2110	tags=22%, list=19%, signal=27%
RIZ_ERYTHROID_DIFFERENTIATION_APOBEC2	RIZ_ERYTHROID_DIFFERENTIATION_APOBEC2		18	-0.4994536	-1.3347945	0.11111111	0.339493	1	3226	tags=50%, list=29%, signal=70%
DANG_REGULATED_BY_MYC_DN	DANG_REGULATED_BY_MYC_DN		167	-0.3671471	-1.3347489	0.12765957	0.33891124	1	2411	tags=32%, list=22%, signal=41%
GRAHAM_NORMAL_QUIESCENT_VS_NORMAL_DIVIDING_UP	GRAHAM_NORMAL_QUIESCENT_VS_NORMAL_DIVIDING_UP		35	-0.5234614	-1.3343799	0.041666668	0.3389468	1	2582	tags=60%, list=23%, signal=78%
YAGI_AML_WITH_INV_16_TRANSLOCATION	YAGI_AML_WITH_INV_16_TRANSLOCATION		253	-0.29775983	-1.3339521	0	0.33931845	1	2467	tags=28%, list=22%, signal=35%
BERTUCCI_INVASIVE_CARCINOMA_DUCTAL_VS_LOBULAR_DN	BERTUCCI_INVASIVE_CARCINOMA_DUCTAL_VS_LOBULAR_DN		32	-0.5835341	-1.3334748	0.09756097	0.33941558	1	1482	tags=41%, list=13%, signal=47%
REACTOME_PHASE_II_CONJUGATION	REACTOME_PHASE_II_CONJUGATION		30	-0.47109255	-1.3326223	0.1764706	0.34043685	1	3029	tags=47%, list=27%, signal=64%
COWLING_MYCN_TARGETS	COWLING_MYCN_TARGETS		26	-0.45861328	-1.3313738	0.10204082	0.34237936	1	724	tags=23%, list=6%, signal=25%
BIOCARTA_AMI_PATHWAY	BIOCARTA_AMI_PATHWAY		19	-0.5659334	-1.331196	0.11764706	0.34193414	1	1918	tags=47%, list=17%, signal=57%
KEGG_GLYCOSPHINGOLIPID_BIOSYNTHESIS_LACTO_AND_NEOLACTO_SERIES	KEGG_GLYCOSPHINGOLIPID_BIOSYNTHESIS_LACTO_AND_NEOLACTO_SERIES		20	-0.48055765	-1.3311417	0.09090909	0.3413016	1	3664	tags=60%, list=33%, signal=89%
ACEVEDO_LIVER_CANCER_WITH_H3K9ME3_UP	ACEVEDO_LIVER_CANCER_WITH_H3K9ME3_UP		46	-0.4760196	-1.3308941	0.14285715	0.34096584	1	1635	tags=35%, list=15%, signal=41%
DITTMER_PTHLH_TARGETS_UP	DITTMER_PTHLH_TARGETS_UP		84	-0.31756514	-1.3307791	0.09756097	0.34076697	1	2295	tags=23%, list=20%, signal=28%
MIDORIKAWA_AMPLIFIED_IN_LIVER_CANCER	MIDORIKAWA_AMPLIFIED_IN_LIVER_CANCER		26	-0.49504593	-1.3306016	0.0625	0.34040967	1	1632	tags=38%, list=15%, signal=45%
GRUETZMANN_PANCREATIC_CANCER_UP	GRUETZMANN_PANCREATIC_CANCER_UP		252	-0.33793288	-1.330382	0.083333336	0.3400437	1	2938	tags=34%, list=26%, signal=45%
BROWNE_HCMV_INFECTION_12HR_UP	BROWNE_HCMV_INFECTION_12HR_UP		58	-0.4000463	-1.3302718	0.08571429	0.33963928	1	3387	tags=47%, list=30%, signal=66%
CHO_NR4A1_TARGETS	CHO_NR4A1_TARGETS		16	-0.5506911	-1.3287054	0.15555556	0.341519	1	2388	tags=50%, list=21%, signal=63%
REACTOME_OPIOID_SIGNALLING	REACTOME_OPIOID_SIGNALLING		57	-0.36807188	-1.3286127	0.13636364	0.34102672	1	3581	tags=47%, list=32%, signal=69%
ZHANG_BREAST_CANCER_PROGENITORS_DN	ZHANG_BREAST_CANCER_PROGENITORS_DN		88	-0.3598987	-1.3272717	0.083333336	0.34306583	1	3160	tags=42%, list=28%, signal=58%
TONKS_TARGETS_OF_RUNX1_RUNX1T1_FUSION_MONOCYTE_UP	TONKS_TARGETS_OF_RUNX1_RUNX1T1_FUSION_MONOCYTE_UP		128	-0.309629	-1.3264711	0.06666667	0.34391508	1	1918	tags=24%, list=17%, signal=29%
HAN_SATB1_TARGETS_DN	HAN_SATB1_TARGETS_DN		199	-0.33794478	-1.3262461	0.028571429	0.34356648	1	1718	tags=22%, list=15%, signal=25%
GUENTHER_GROWTH_SPHERICAL_VS_ADHERENT_DN	GUENTHER_GROWTH_SPHERICAL_VS_ADHERENT_DN		21	-0.45406678	-1.325617	0.069767445	0.34402865	1	2940	tags=48%, list=26%, signal=64%
BYSTRYKH_HEMATOPOIESIS_STEM_CELL_QTL_CIS	BYSTRYKH_HEMATOPOIESIS_STEM_CELL_QTL_CIS		105	-0.3308124	-1.3254843	0.09090909	0.34352505	1	2091	tags=25%, list=19%, signal=30%
MORI_PLASMA_CELL_DN	MORI_PLASMA_CELL_DN		15	-0.60862064	-1.3249303	0.1632653	0.3435788	1	2304	tags=53%, list=21%, signal=67%
FLECHNER_BIOPSY_KIDNEY_TRANSPLANT_REJECTED_VS_OK_DN	FLECHNER_BIOPSY_KIDNEY_TRANSPLANT_REJECTED_VS_OK_DN		373	-0.2993156	-1.3246986	0.05263158	0.34329814	1	2929	tags=28%, list=26%, signal=37%
FRIDMAN_IMMORTALIZATION_DN	FRIDMAN_IMMORTALIZATION_DN		21	-0.5040282	-1.3243009	0.083333336	0.34334305	1	2167	tags=38%, list=19%, signal=47%
REACTOME_SIGNALING_BY_ROBO_RECEPTOR	REACTOME_SIGNALING_BY_ROBO_RECEPTOR		21	-0.5149601	-1.3239418	0.11764706	0.3432527	1	2386	tags=38%, list=21%, signal=48%
SCHUETZ_BREAST_CANCER_DUCTAL_INVASIVE_UP	SCHUETZ_BREAST_CANCER_DUCTAL_INVASIVE_UP		223	-0.5213894	-1.323138	0.19565217	0.3440992	1	2413	tags=51%, list=22%, signal=63%
KRIGE_RESPONSE_TO_TOSEDOSTAT_6HR_DN	KRIGE_RESPONSE_TO_TOSEDOSTAT_6HR_DN		462	-0.25686035	-1.322709	0.06666667	0.34426114	1	2840	tags=26%, list=25%, signal=33%
AMIT_EGF_RESPONSE_60_HELA	AMIT_EGF_RESPONSE_60_HELA		26	-0.55952924	-1.322401	0.1521739	0.34434906	1	1202	tags=35%, list=11%, signal=39%
FERREIRA_EWINGS_SARCOMA_UNSTABLE_VS_STABLE_DN	FERREIRA_EWINGS_SARCOMA_UNSTABLE_VS_STABLE_DN		56	-0.3514264	-1.3220913	0.06382979	0.34406483	1	3479	tags=39%, list=31%, signal=57%
KEGG_PATHOGENIC_ESCHERICHIA_COLI_INFECTION	KEGG_PATHOGENIC_ESCHERICHIA_COLI_INFECTION		37	-0.35569322	-1.3216817	0.07692308	0.34398955	1	433	tags=14%, list=4%, signal=14%
LEE_LIVER_CANCER_MYC_UP	LEE_LIVER_CANCER_MYC_UP		45	-0.4021428	-1.3210305	0.06382979	0.34459257	1	2822	tags=40%, list=25%, signal=53%
BIOCARTA_AT1R_PATHWAY	BIOCARTA_AT1R_PATHWAY		20	-0.49406582	-1.3202181	0.13333334	0.34581843	1	3379	tags=50%, list=30%, signal=71%
MASSARWEH_TAMOXIFEN_RESISTANCE_DN	MASSARWEH_TAMOXIFEN_RESISTANCE_DN		122	-0.31550038	-1.3193759	0.025641026	0.34668386	1	2073	tags=28%, list=19%, signal=34%
KEGG_ALDOSTERONE_REGULATED_SODIUM_REABSORPTION	KEGG_ALDOSTERONE_REGULATED_SODIUM_REABSORPTION		25	-0.45008025	-1.318172	0.14583333	0.3485224	1	2429	tags=40%, list=22%, signal=51%
DASU_IL6_SIGNALING_UP	DASU_IL6_SIGNALING_UP		35	-0.46524718	-1.3174856	0.083333336	0.3492261	1	720	tags=23%, list=6%, signal=24%
ST_GAQ_PATHWAY	ST_GAQ_PATHWAY		17	-0.40498477	-1.3169404	0.054545455	0.34960127	1	1401	tags=24%, list=13%, signal=27%
PEPPER_CHRONIC_LYMPHOCYTIC_LEUKEMIA_UP	PEPPER_CHRONIC_LYMPHOCYTIC_LEUKEMIA_UP		15	-0.49617338	-1.315308	0.1	0.3518398	1	1513	tags=40%, list=14%, signal=46%
BROWNE_HCMV_INFECTION_14HR_DN	BROWNE_HCMV_INFECTION_14HR_DN		164	-0.32658073	-1.3142629	0.075	0.3531804	1	1878	tags=23%, list=17%, signal=27%
KENNY_CTNNB1_TARGETS_UP	KENNY_CTNNB1_TARGETS_UP		32	-0.38148728	-1.3139641	0.1	0.35328615	1	1490	tags=31%, list=13%, signal=36%
RUTELLA_RESPONSE_TO_CSF2RB_AND_IL4_DN	RUTELLA_RESPONSE_TO_CSF2RB_AND_IL4_DN		190	-0.3562482	-1.3139154	0.13333334	0.35268041	1	2712	tags=36%, list=24%, signal=46%
BOYLAN_MULTIPLE_MYELOMA_D_UP	BOYLAN_MULTIPLE_MYELOMA_D_UP		45	-0.38372156	-1.3131919	0.11363637	0.35366616	1	2890	tags=33%, list=26%, signal=45%
MASSARWEH_TAMOXIFEN_RESISTANCE_UP	MASSARWEH_TAMOXIFEN_RESISTANCE_UP		279	-0.31146422	-1.3128685	0.02631579	0.35364366	1	3386	tags=35%, list=30%, signal=49%
LIANG_HEMATOPOIESIS_STEM_CELL_NUMBER_LARGE_VS_TINY_DN	LIANG_HEMATOPOIESIS_STEM_CELL_NUMBER_LARGE_VS_TINY_DN		33	-0.42508444	-1.3128366	0.18604651	0.35301268	1	1475	tags=27%, list=13%, signal=31%
THUM_SYSTOLIC_HEART_FAILURE_UP	THUM_SYSTOLIC_HEART_FAILURE_UP		251	-0.3593152	-1.3127012	0.06666667	0.35264248	1	2663	tags=32%, list=24%, signal=41%
TONKS_TARGETS_OF_RUNX1_RUNX1T1_FUSION_ERYTHROCYTE_UP	TONKS_TARGETS_OF_RUNX1_RUNX1T1_FUSION_ERYTHROCYTE_UP		98	-0.4037613	-1.3126384	0.083333336	0.35211962	1	1834	tags=33%, list=16%, signal=39%
WALLACE_PROSTATE_CANCER_RACE_UP	WALLACE_PROSTATE_CANCER_RACE_UP		169	-0.48716888	-1.3125495	0.10869565	0.35152763	1	2607	tags=41%, list=23%, signal=52%
REACTOME_MTOR_SIGNALLING	REACTOME_MTOR_SIGNALLING		15	-0.44169998	-1.3124602	0.125	0.3510117	1	4838	tags=73%, list=43%, signal=129%
MILI_PSEUDOPODIA_HAPTOTAXIS_DN	MILI_PSEUDOPODIA_HAPTOTAXIS_DN		401	-0.28256628	-1.3122354	0.10869565	0.35096487	1	2385	tags=23%, list=21%, signal=28%
SUNG_METASTASIS_STROMA_UP	SUNG_METASTASIS_STROMA_UP		74	-0.3399959	-1.3118011	0.13636364	0.35129702	1	1815	tags=27%, list=16%, signal=32%
BIOCARTA_IL1R_PATHWAY	BIOCARTA_IL1R_PATHWAY		18	-0.44071096	-1.3110251	0.11111111	0.35214502	1	3045	tags=44%, list=27%, signal=61%
REACTOME_MYOGENESSIS	REACTOME_MYOGENESSIS		19	-0.5466507	-1.3096973	0.21276596	0.35373354	1	965	tags=26%, list=9%, signal=29%
KEGG_SPHINGOLIPID_METABOLISM	KEGG_SPHINGOLIPID_METABOLISM		22	-0.47005853	-1.3077466	0.16666667	0.35638845	1	2274	tags=27%, list=20%, signal=34%
KEGG_PRION_DISEASES	KEGG_PRION_DISEASES		20	-0.5387795	-1.3072845	0.11363637	0.35660824	1	1269	tags=30%, list=11%, signal=34%
CHEOK_RESPONSE_TO_HD_MTX_DN	CHEOK_RESPONSE_TO_HD_MTX_DN		15	-0.453097	-1.3061844	0.22222222	0.3580779	1	2322	tags=27%, list=21%, signal=34%
COULOUARN_TEMPORAL_TGFB1_SIGNATURE_UP	COULOUARN_TEMPORAL_TGFB1_SIGNATURE_UP		57	-0.39678207	-1.3057072	0.20754717	0.35822466	1	1838	tags=32%, list=16%, signal=38%
HOSHIDA_LIVER_CANCER_LATE_RECURRENCE_DN	HOSHIDA_LIVER_CANCER_LATE_RECURRENCE_DN		48	-0.40593886	-1.3055273	0.13157895	0.3578395	1	2705	tags=40%, list=24%, signal=52%
UEDA_PERIFERAL_CLOCK	UEDA_PERIFERAL_CLOCK		117	-0.31976438	-1.3051695	0.12820514	0.35795838	1	2549	tags=26%, list=23%, signal=34%
GARGALOVIC_RESPONSE_TO_OXIDIZED_PHOSPHOLIPIDS_BLUE_DN	GARGALOVIC_RESPONSE_TO_OXIDIZED_PHOSPHOLIPIDS_BLUE_DN		31	-0.4122186	-1.3047234	0.17073171	0.35841084	1	4465	tags=61%, list=40%, signal=102%
HOSHIDA_LIVER_CANCER_SUBCLASS_S3	HOSHIDA_LIVER_CANCER_SUBCLASS_S3		200	-0.35385355	-1.304127	0.125	0.35878757	1	2395	tags=31%, list=21%, signal=39%
CHARAFE_BREAST_CANCER_LUMINAL_VS_BASAL_DN	CHARAFE_BREAST_CANCER_LUMINAL_VS_BASAL_DN		258	-0.3959201	-1.3033777	0.07317073	0.35994956	1	1619	tags=27%, list=14%, signal=31%
LEE_LIVER_CANCER_ACOX1_UP	LEE_LIVER_CANCER_ACOX1_UP		50	-0.46225974	-1.3031936	0.18	0.35974374	1	1270	tags=28%, list=11%, signal=31%
KOKKINAKIS_METHIONINE_DEPRIVATION_48HR_UP	KOKKINAKIS_METHIONINE_DEPRIVATION_48HR_UP		83	-0.38011405	-1.303023	0.027027028	0.35953677	1	1153	tags=23%, list=10%, signal=25%
ST_INTERLEUKIN_4_PATHWAY	ST_INTERLEUKIN_4_PATHWAY		17	-0.44284606	-1.3024879	0.18367347	0.36025622	1	2008	tags=35%, list=18%, signal=43%
SCHLOSSER_SERUM_RESPONSE_AUGMENTED_BY_MYC	SCHLOSSER_SERUM_RESPONSE_AUGMENTED_BY_MYC		72	-0.32208252	-1.3012836	0.13953489	0.36142677	1	2934	tags=35%, list=26%, signal=47%
TIEN_INTESTINE_PROBIOTICS_6HR_UP	TIEN_INTESTINE_PROBIOTICS_6HR_UP		28	-0.38724554	-1.3008676	0.2	0.36153018	1	4760	tags=68%, list=43%, signal=118%
VERRECCHIA_RESPONSE_TO_TGFB1_C5	VERRECCHIA_RESPONSE_TO_TGFB1_C5		16	-0.46978462	-1.3007644	0.1	0.3612548	1	1432	tags=31%, list=13%, signal=36%
PAPASPYRIDONOS_UNSTABLE_ATEROSCLEROTIC_PLAQUE_DN	PAPASPYRIDONOS_UNSTABLE_ATEROSCLEROTIC_PLAQUE_DN		27	-0.51363695	-1.299235	0.08108108	0.36297494	1	2345	tags=48%, list=21%, signal=61%
LEE_EARLY_T_LYMPHOCYTE_DN	LEE_EARLY_T_LYMPHOCYTE_DN		17	-0.50658756	-1.2989556	0.15555556	0.36285964	1	2607	tags=53%, list=23%, signal=69%
MARZEC_IL2_SIGNALING_DN	MARZEC_IL2_SIGNALING_DN		21	-0.4379548	-1.2989041	0.11904762	0.36233905	1	2097	tags=38%, list=19%, signal=47%
BENPORATH_MYC_TARGETS_WITH_EBOX	BENPORATH_MYC_TARGETS_WITH_EBOX		151	-0.29130572	-1.2986393	0.15384616	0.36203322	1	2545	tags=23%, list=23%, signal=30%
HAHTOLA_SEZARY_SYNDROM_DN	HAHTOLA_SEZARY_SYNDROM_DN		22	-0.4847033	-1.2982892	0.23076923	0.3620284	1	4198	tags=73%, list=37%, signal=116%
SENESE_HDAC2_TARGETS_DN	SENESE_HDAC2_TARGETS_DN		74	-0.45902357	-1.2982783	0.0952381	0.36139655	1	2114	tags=39%, list=19%, signal=48%
HOSHIDA_LIVER_CANCER_LATE_RECURRENCE_UP	HOSHIDA_LIVER_CANCER_LATE_RECURRENCE_UP		41	-0.40157804	-1.2976516	0.13333334	0.3621243	1	2172	tags=29%, list=19%, signal=36%
WILLIAMS_ESR2_TARGETS_UP	WILLIAMS_ESR2_TARGETS_UP		15	-0.49822176	-1.2963618	0.25	0.3637369	1	2943	tags=40%, list=26%, signal=54%
ALCALAY_AML_BY_NPM1_LOCALIZATION_UP	ALCALAY_AML_BY_NPM1_LOCALIZATION_UP		96	-0.36231625	-1.2957151	0.0952381	0.36418298	1	3326	tags=41%, list=30%, signal=57%
TONKS_TARGETS_OF_RUNX1_RUNX1T1_FUSION_SUSTAINED_IN_MONOCYTE_UP	TONKS_TARGETS_OF_RUNX1_RUNX1T1_FUSION_SUSTAINED_IN_MONOCYTE_UP		15	-0.570968	-1.2951056	0.07692308	0.3645498	1	2514	tags=67%, list=22%, signal=86%
NING_CHRONIC_OBSTRUCTIVE_PULMONARY_DISEASE_UP	NING_CHRONIC_OBSTRUCTIVE_PULMONARY_DISEASE_UP		53	-0.33619818	-1.2946784	0.14285715	0.36483803	1	1202	tags=21%, list=11%, signal=23%
HATADA_METHYLATED_IN_LUNG_CANCER_UP	HATADA_METHYLATED_IN_LUNG_CANCER_UP		178	-0.32691354	-1.2944357	0	0.36465567	1	2553	tags=32%, list=23%, signal=41%
DAVICIONI_MOLECULAR_ARMS_VS_ERMS_UP	DAVICIONI_MOLECULAR_ARMS_VS_ERMS_UP		184	-0.27249825	-1.2941351	0.051282052	0.3644911	1	3071	tags=28%, list=27%, signal=38%
REACTOME_DIABETES_PATHWAYS	REACTOME_DIABETES_PATHWAYS		263	-0.21374416	-1.2934235	0.14583333	0.3655814	1	2726	tags=22%, list=24%, signal=28%
RIZKI_TUMOR_INVASIVENESS_3D_DN	RIZKI_TUMOR_INVASIVENESS_3D_DN		150	-0.30708688	-1.2934029	0.071428575	0.36504462	1	2237	tags=23%, list=20%, signal=29%
AMBROSINI_FLAVOPIRIDOL_TREATMENT_TP53	AMBROSINI_FLAVOPIRIDOL_TREATMENT_TP53		60	-0.35339746	-1.2928302	0.13953489	0.36557516	1	1539	tags=23%, list=14%, signal=27%
KAYO_AGING_MUSCLE_DN	KAYO_AGING_MUSCLE_DN		82	-0.30266452	-1.2915335	0.1388889	0.3676511	1	2767	tags=27%, list=25%, signal=35%
WU_SILENCED_BY_METHYLATION_IN_BLADDER_CANCER	WU_SILENCED_BY_METHYLATION_IN_BLADDER_CANCER		28	-0.5218946	-1.2907481	0.10810811	0.36825335	1	1812	tags=43%, list=16%, signal=51%
BLALOCK_ALZHEIMERS_DISEASE_INCIPIENT_DN	BLALOCK_ALZHEIMERS_DISEASE_INCIPIENT_DN		111	-0.24772087	-1.2894189	0.054054055	0.36997122	1	3180	tags=27%, list=28%, signal=37%
OUELLET_CULTURED_OVARIAN_CANCER_INVASIVE_VS_LMP_DN	OUELLET_CULTURED_OVARIAN_CANCER_INVASIVE_VS_LMP_DN		15	-0.46378747	-1.2892177	0.11764706	0.36960793	1	1076	tags=27%, list=10%, signal=29%
REACTOME_THROMBOXANE_SIGNALLING_THROUGH_TP_RECEPTOR	REACTOME_THROMBOXANE_SIGNALLING_THROUGH_TP_RECEPTOR		17	-0.4366728	-1.2891452	0.13207547	0.36906072	1	3581	tags=59%, list=32%, signal=86%
REACTOME_DOWNSTREAM_EVENTS_IN_GPCR_SIGNALING	REACTOME_DOWNSTREAM_EVENTS_IN_GPCR_SIGNALING		289	-0.31905055	-1.2888967	0.11111111	0.36902726	1	2770	tags=31%, list=25%, signal=41%
ACEVEDO_NORMAL_TISSUE_ADJACENT_TO_LIVER_TUMOR_DN	ACEVEDO_NORMAL_TISSUE_ADJACENT_TO_LIVER_TUMOR_DN		236	-0.26478538	-1.2884912	0.10526316	0.36890087	1	3495	tags=33%, list=31%, signal=46%
REACTOME_GENES_INVOLVED_IN_APOPTOTIC_CLEAVAGE_OF_CELLULAR_PROTEINS	REACTOME_GENES_INVOLVED_IN_APOPTOTIC_CLEAVAGE_OF_CELLULAR_PROTEINS		24	-0.38511622	-1.2884014	0.15384616	0.36855766	1	1684	tags=25%, list=15%, signal=29%
CHIARADONNA_NEOPLASTIC_TRANSFORMATION_KRAS_UP	CHIARADONNA_NEOPLASTIC_TRANSFORMATION_KRAS_UP		88	-0.35002282	-1.2883898	0.12195122	0.3679351	1	1855	tags=25%, list=17%, signal=30%
REACTOME_NUCLEAR_EVENTS_KINASE_AND_TRANSCRIPTION_FACTOR_ACTIVATION	REACTOME_NUCLEAR_EVENTS_KINASE_AND_TRANSCRIPTION_FACTOR_ACTIVATION		15	-0.45003685	-1.2882884	0.18181819	0.36754942	1	3136	tags=53%, list=28%, signal=74%
RIZ_ERYTHROID_DIFFERENTIATION_HEMGN	RIZ_ERYTHROID_DIFFERENTIATION_HEMGN		25	-0.42158028	-1.2880454	0.10810811	0.3673818	1	1614	tags=32%, list=14%, signal=37%
MARSON_FOXP3_TARGETS_STIMULATED_UP	MARSON_FOXP3_TARGETS_STIMULATED_UP		16	-0.5571828	-1.2874019	0.14893617	0.36835057	1	2595	tags=50%, list=23%, signal=65%
IVANOVA_HEMATOPOIESIS_STEM_CELL	IVANOVA_HEMATOPOIESIS_STEM_CELL		61	-0.36733106	-1.2872559	0.14285715	0.36802655	1	3400	tags=44%, list=30%, signal=63%
KEGG_CHEMOKINE_SIGNALING_PATHWAY	KEGG_CHEMOKINE_SIGNALING_PATHWAY		129	-0.3861467	-1.2871178	0.14285715	0.3675981	1	2336	tags=34%, list=21%, signal=43%
REACTOME_THROMBIN_SIGNALLING_THROUGH_PROTEINASE_ACTIVATED_RECEPTORS	REACTOME_THROMBIN_SIGNALLING_THROUGH_PROTEINASE_ACTIVATED_RECEPTORS		20	-0.43482098	-1.2870792	0.11904762	0.36698335	1	3581	tags=60%, list=32%, signal=88%
JI_RESPONSE_TO_FSH_DN	JI_RESPONSE_TO_FSH_DN		32	-0.3769831	-1.2864988	0.13636364	0.36747456	1	2784	tags=47%, list=25%, signal=62%
DACOSTA_UV_RESPONSE_VIA_ERCC3_TTD_DN	DACOSTA_UV_RESPONSE_VIA_ERCC3_TTD_DN		25	-0.38597658	-1.2854602	0.0952381	0.36890978	1	4200	tags=60%, list=38%, signal=96%
KEGG_HISTIDINE_METABOLISM	KEGG_HISTIDINE_METABOLISM		20	-0.4786939	-1.2832856	0.14893617	0.37263817	1	3983	tags=50%, list=36%, signal=77%
KEGG_TRYPTOPHAN_METABOLISM	KEGG_TRYPTOPHAN_METABOLISM		27	-0.4231425	-1.282578	0.15789473	0.37344328	1	142	tags=11%, list=1%, signal=11%
GAUSSMANN_MLL_AF4_FUSION_TARGETS_G_DN	GAUSSMANN_MLL_AF4_FUSION_TARGETS_G_DN		18	-0.4145319	-1.281651	0.18604651	0.3748154	1	1855	tags=33%, list=17%, signal=40%
MATSUDA_NATURAL_KILLER_DIFFERENTIATION	MATSUDA_NATURAL_KILLER_DIFFERENTIATION		365	-0.3194024	-1.2816414	0.10526316	0.37419483	1	2712	tags=30%, list=24%, signal=38%
AMUNDSON_POOR_SURVIVAL_AFTER_GAMMA_RADIATION_8G	AMUNDSON_POOR_SURVIVAL_AFTER_GAMMA_RADIATION_8G		53	-0.41231424	-1.2812539	0.19148937	0.37426063	1	3629	tags=53%, list=32%, signal=78%
BROWNE_HCMV_INFECTION_24HR_DN	BROWNE_HCMV_INFECTION_24HR_DN		93	-0.386041	-1.2811893	0.13953489	0.37377003	1	1610	tags=24%, list=14%, signal=27%
ELVIDGE_HYPOXIA_DN	ELVIDGE_HYPOXIA_DN		84	-0.31109366	-1.2807432	0.20930232	0.37403142	1	2039	tags=23%, list=18%, signal=27%
MOREAUX_B_LYMPHOCYTE_MATURATION_BY_TACI_UP	MOREAUX_B_LYMPHOCYTE_MATURATION_BY_TACI_UP		41	-0.388976	-1.2805309	0.1632653	0.37370473	1	1642	tags=22%, list=15%, signal=26%
DAZARD_UV_RESPONSE_CLUSTER_G2	DAZARD_UV_RESPONSE_CLUSTER_G2		15	-0.5712249	-1.28051	0.21568628	0.37327316	1	1902	tags=40%, list=17%, signal=48%
KEGG_TOLL_LIKE_RECEPTOR_SIGNALING_PATHWAY	KEGG_TOLL_LIKE_RECEPTOR_SIGNALING_PATHWAY		60	-0.37614417	-1.2792016	0.17073171	0.37466922	1	3536	tags=45%, list=32%, signal=65%
HINATA_NFKB_TARGETS_KERATINOCYTE_UP	HINATA_NFKB_TARGETS_KERATINOCYTE_UP		48	-0.49808016	-1.2787174	0.24489796	0.374877	1	2160	tags=38%, list=19%, signal=46%
VALK_AML_CLUSTER_10	VALK_AML_CLUSTER_10		18	-0.4722851	-1.2786876	0.17777778	0.37430653	1	2125	tags=33%, list=19%, signal=41%
GENTILE_UV_RESPONSE_CLUSTER_D6	GENTILE_UV_RESPONSE_CLUSTER_D6		17	-0.5043612	-1.2786826	0.18181819	0.3736959	1	2414	tags=41%, list=22%, signal=52%
IGARASHI_ATF4_TARGETS_DN	IGARASHI_ATF4_TARGETS_DN		48	-0.40629897	-1.2786602	0.071428575	0.37310687	1	1648	tags=29%, list=15%, signal=34%
BILBAN_B_CLL_LPL_UP	BILBAN_B_CLL_LPL_UP		30	-0.38488346	-1.2781806	0.11627907	0.37318325	1	3449	tags=43%, list=31%, signal=62%
MOROSETTI_FACIOSCAPULOHUMERAL_MUSCULAR_DISTROPHY_UP	MOROSETTI_FACIOSCAPULOHUMERAL_MUSCULAR_DISTROPHY_UP		16	-0.6416528	-1.2778318	0.12820514	0.37355575	1	669	tags=38%, list=6%, signal=40%
YAO_TEMPORAL_RESPONSE_TO_PROGESTERONE_CLUSTER_12	YAO_TEMPORAL_RESPONSE_TO_PROGESTERONE_CLUSTER_12		62	-0.3503733	-1.2778119	0.22222222	0.37302417	1	2620	tags=26%, list=23%, signal=34%
ST_TUMOR_NECROSIS_FACTOR_PATHWAY	ST_TUMOR_NECROSIS_FACTOR_PATHWAY		18	-0.39512715	-1.2771938	0.125	0.37373748	1	3303	tags=44%, list=29%, signal=63%
RODRIGUES_THYROID_CARCINOMA_POORLY_DIFFERENTIATED_DN	RODRIGUES_THYROID_CARCINOMA_POORLY_DIFFERENTIATED_DN		385	-0.29641813	-1.2763206	0.1	0.3752167	1	3386	tags=36%, list=30%, signal=50%
BROWNE_HCMV_INFECTION_14HR_UP	BROWNE_HCMV_INFECTION_14HR_UP		86	-0.3137205	-1.274705	0.13953489	0.37790024	1	3096	tags=34%, list=28%, signal=46%
HUTTMANN_B_CLL_POOR_SURVIVAL_DN	HUTTMANN_B_CLL_POOR_SURVIVAL_DN		36	-0.41639403	-1.2737904	0.12903225	0.37929785	1	1656	tags=28%, list=15%, signal=32%
REACTOME_GLUCAGON_SIGNALING_IN_METABOLIC_REGULATION	REACTOME_GLUCAGON_SIGNALING_IN_METABOLIC_REGULATION		22	-0.43714324	-1.2736322	0.14285715	0.3791355	1	2726	tags=45%, list=24%, signal=60%
KEGG_NEUROTROPHIN_SIGNALING_PATHWAY	KEGG_NEUROTROPHIN_SIGNALING_PATHWAY		68	-0.32011065	-1.273449	0.13043478	0.3787089	1	1915	tags=25%, list=17%, signal=30%
RICKMAN_METASTASIS_UP	RICKMAN_METASTASIS_UP		145	-0.29440314	-1.2709754	0.071428575	0.3828737	1	3102	tags=31%, list=28%, signal=42%
ROSS_AML_OF_FAB_M7_TYPE	ROSS_AML_OF_FAB_M7_TYPE		51	-0.37433144	-1.2705996	0.1904762	0.38309267	1	2377	tags=31%, list=21%, signal=40%
WINTER_HYPOXIA_DN	WINTER_HYPOXIA_DN		24	-0.57222	-1.2705175	0.22	0.38264897	1	3584	tags=71%, list=32%, signal=104%
AMIT_EGF_RESPONSE_480_HELA	AMIT_EGF_RESPONSE_480_HELA		99	-0.3452251	-1.2700895	0.125	0.38256353	1	2384	tags=27%, list=21%, signal=34%
DEBIASI_APOPTOSIS_BY_REOVIRUS_INFECTION_DN	DEBIASI_APOPTOSIS_BY_REOVIRUS_INFECTION_DN		151	-0.31180355	-1.2697297	0.069767445	0.38260424	1	2995	tags=30%, list=27%, signal=40%
BERENJENO_TRANSFORMED_BY_RHOA_DN	BERENJENO_TRANSFORMED_BY_RHOA_DN		293	-0.36264443	-1.2683814	0.24390244	0.38496748	1	2002	tags=26%, list=18%, signal=31%
REACTOME_EGFR_DOWNREGULATION	REACTOME_EGFR_DOWNREGULATION		20	-0.36527392	-1.2681828	0.19148937	0.38472193	1	2065	tags=25%, list=18%, signal=31%
STOSSI_RESPONSE_TO_ESTRADIOL	STOSSI_RESPONSE_TO_ESTRADIOL		26	-0.44273353	-1.2677183	0.2195122	0.3852213	1	1488	tags=31%, list=13%, signal=35%
VALK_AML_CLUSTER_3	VALK_AML_CLUSTER_3		23	-0.4341511	-1.2670392	0.104166664	0.38581556	1	2543	tags=39%, list=23%, signal=51%
SPIELMAN_LYMPHOBLAST_EUROPEAN_VS_ASIAN_DN	SPIELMAN_LYMPHOBLAST_EUROPEAN_VS_ASIAN_DN		419	-0.24533413	-1.2666482	0.18421052	0.3859607	1	4509	tags=40%, list=40%, signal=65%
KAAB_HEART_ATRIUM_VS_VENTRICLE_DN	KAAB_HEART_ATRIUM_VS_VENTRICLE_DN		169	-0.32561463	-1.2656016	0.19512194	0.38784635	1	2351	tags=25%, list=21%, signal=31%
MULLIGHAN_NPM1_MUTATED_SIGNATURE_2_DN	MULLIGHAN_NPM1_MUTATED_SIGNATURE_2_DN		43	-0.377493	-1.265574	0.20930232	0.3872829	1	965	tags=19%, list=9%, signal=20%
WEBER_METHYLATED_HCP_IN_FIBROBLAST_DN	WEBER_METHYLATED_HCP_IN_FIBROBLAST_DN		16	-0.42027715	-1.2651818	0.15555556	0.38717332	1	1679	tags=25%, list=15%, signal=29%
KEGG_JAK_STAT_SIGNALING_PATHWAY	KEGG_JAK_STAT_SIGNALING_PATHWAY		88	-0.34263757	-1.265035	0.1891892	0.38698468	1	2008	tags=27%, list=18%, signal=33%
PARK_TRETINOIN_RESPONSE_AND_PML_RARA_FUSION	PARK_TRETINOIN_RESPONSE_AND_PML_RARA_FUSION		21	-0.47878605	-1.2650234	0.20408164	0.38645568	1	3496	tags=43%, list=31%, signal=62%
MULLIGHAN_NPM1_MUTATED_SIGNATURE_1_DN	MULLIGHAN_NPM1_MUTATED_SIGNATURE_1_DN		63	-0.32606602	-1.264954	0.093023255	0.3861037	1	1810	tags=22%, list=16%, signal=26%
KEGG_GLYCOSPHINGOLIPID_BIOSYNTHESIS_GANGLIO_SERIES	KEGG_GLYCOSPHINGOLIPID_BIOSYNTHESIS_GANGLIO_SERIES		15	-0.5811429	-1.2643882	0.24	0.38633806	1	2131	tags=40%, list=19%, signal=49%
LIU_SOX4_TARGETS_UP	LIU_SOX4_TARGETS_UP		65	-0.31329605	-1.2643666	0.12195122	0.38579515	1	4414	tags=46%, list=39%, signal=76%
REACTOME_SIGNALLING_BY_NGF	REACTOME_SIGNALLING_BY_NGF		134	-0.27067712	-1.2642471	0.078947365	0.38541657	1	3136	tags=31%, list=28%, signal=43%
CHIANG_LIVER_CANCER_SUBCLASS_CTNNB1_UP	CHIANG_LIVER_CANCER_SUBCLASS_CTNNB1_UP		93	-0.3982322	-1.2630849	0.14285715	0.38761333	1	2053	tags=27%, list=18%, signal=33%
KEGG_EPITHELIAL_CELL_SIGNALING_IN_HELICOBACTER_PYLORI_INFECTION	KEGG_EPITHELIAL_CELL_SIGNALING_IN_HELICOBACTER_PYLORI_INFECTION		42	-0.34266034	-1.2606423	0.15384616	0.39180076	1	3013	tags=36%, list=27%, signal=49%
ELVIDGE_HYPOXIA_BY_DMOG_DN	ELVIDGE_HYPOXIA_BY_DMOG_DN		37	-0.36971784	-1.2587438	0.18181819	0.39475638	1	2469	tags=30%, list=22%, signal=38%
VERHAAK_AML_WITH_NPM1_MUTATED_DN	VERHAAK_AML_WITH_NPM1_MUTATED_DN		144	-0.37326065	-1.2586823	0.11764706	0.39431736	1	2664	tags=40%, list=24%, signal=51%
OUILLETTE_CLL_13Q14_DELETION_UP	OUILLETTE_CLL_13Q14_DELETION_UP		33	-0.3873408	-1.2584707	0.20512821	0.3940588	1	3186	tags=42%, list=28%, signal=59%
REACTOME_P75_NTR_RECEPTOR_MEDIATED_SIGNALLING	REACTOME_P75_NTR_RECEPTOR_MEDIATED_SIGNALLING		53	-0.3284227	-1.2579403	0.08571429	0.39459592	1	2627	tags=30%, list=23%, signal=39%
BOYLAN_MULTIPLE_MYELOMA_PCA3_UP	BOYLAN_MULTIPLE_MYELOMA_PCA3_UP		32	-0.41263795	-1.2571826	0.12962963	0.39553463	1	2158	tags=38%, list=19%, signal=46%
BROWNE_HCMV_INFECTION_16HR_DN	BROWNE_HCMV_INFECTION_16HR_DN		50	-0.4277538	-1.2566885	0.19148937	0.39572406	1	1661	tags=26%, list=15%, signal=30%
XU_GH1_EXOGENOUS_TARGETS_DN	XU_GH1_EXOGENOUS_TARGETS_DN		56	-0.398989	-1.2564163	0.16	0.39551973	1	3113	tags=41%, list=28%, signal=57%
GRUETZMANN_PANCREATIC_CANCER_DN	GRUETZMANN_PANCREATIC_CANCER_DN		147	-0.31343618	-1.2562551	0.09090909	0.39529112	1	3952	tags=48%, list=35%, signal=73%
JAZAERI_BREAST_CANCER_BRCA1_VS_BRCA2_UP	JAZAERI_BREAST_CANCER_BRCA1_VS_BRCA2_UP		35	-0.33635104	-1.2560154	0.11111111	0.39515653	1	2465	tags=26%, list=22%, signal=33%
SHAFFER_IRF4_TARGETS_IN_PLASMA_CELL_VS_MATURE_B_LYMPHOCYTE	SHAFFER_IRF4_TARGETS_IN_PLASMA_CELL_VS_MATURE_B_LYMPHOCYTE		48	-0.3621646	-1.2555145	0.1590909	0.39565095	1	3657	tags=48%, list=33%, signal=71%
KRASNOSELSKAYA_ILF3_TARGETS_UP	KRASNOSELSKAYA_ILF3_TARGETS_UP		18	-0.4644509	-1.2549961	0.2173913	0.39586517	1	1888	tags=33%, list=17%, signal=40%
TARTE_PLASMA_CELL_VS_B_LYMPHOCYTE_DN	TARTE_PLASMA_CELL_VS_B_LYMPHOCYTE_DN		26	-0.50971013	-1.2546781	0.22	0.3958051	1	2038	tags=38%, list=18%, signal=47%
RIGGINS_TAMOXIFEN_RESISTANCE_UP	RIGGINS_TAMOXIFEN_RESISTANCE_UP		45	-0.39587605	-1.25451	0.13043478	0.39555103	1	1336	tags=22%, list=12%, signal=25%
ZHANG_RESPONSE_TO_IKK_INHIBITOR_AND_TNF_DN	ZHANG_RESPONSE_TO_IKK_INHIBITOR_AND_TNF_DN		36	-0.36769632	-1.2534815	0.11764706	0.39689356	1	1215	tags=22%, list=11%, signal=25%
BROWNE_HCMV_INFECTION_10HR_UP	BROWNE_HCMV_INFECTION_10HR_UP		59	-0.31565753	-1.2519662	0.13043478	0.39932227	1	2639	tags=31%, list=24%, signal=40%
DER_IFN_BETA_RESPONSE_UP	DER_IFN_BETA_RESPONSE_UP		61	-0.34419602	-1.2513138	0.175	0.40000644	1	1768	tags=26%, list=16%, signal=31%
SMITH_LIVER_CANCER	SMITH_LIVER_CANCER		22	-0.45860195	-1.2504084	0.15555556	0.40088266	1	3332	tags=50%, list=30%, signal=71%
ROSS_LEUKEMIA_WITH_MLL_FUSIONS	ROSS_LEUKEMIA_WITH_MLL_FUSIONS		49	-0.43719622	-1.2482077	0.22727273	0.4046676	1	2983	tags=41%, list=27%, signal=55%
NAKAJIMA_MAST_CELL	NAKAJIMA_MAST_CELL		22	-0.52739453	-1.24803	0.15789473	0.40446302	1	2934	tags=41%, list=26%, signal=55%
THUM_SYSTOLIC_HEART_FAILURE_DN	THUM_SYSTOLIC_HEART_FAILURE_DN		110	-0.30377498	-1.2471162	0.2	0.40595248	1	3825	tags=45%, list=34%, signal=68%
VERNELL_RETINOBLASTOMA_PATHWAY_UP	VERNELL_RETINOBLASTOMA_PATHWAY_UP		29	-0.42275915	-1.246605	0.16666667	0.40636075	1	1225	tags=21%, list=11%, signal=23%
SIG_REGULATION_OF_THE_ACTIN_CYTOSKELETON_BY_RHO_GTPASES	SIG_REGULATION_OF_THE_ACTIN_CYTOSKELETON_BY_RHO_GTPASES		25	-0.40890586	-1.2461135	0.20408164	0.40682644	1	2648	tags=32%, list=24%, signal=42%
STARK_HYPPOCAMPUS_22Q11_DELETION_UP	STARK_HYPPOCAMPUS_22Q11_DELETION_UP		24	-0.44611084	-1.2460409	0.24390244	0.40639186	1	3188	tags=50%, list=28%, signal=70%
HU_ANGIOGENESIS_DN	HU_ANGIOGENESIS_DN		21	-0.36351985	-1.2454906	0.20512821	0.40683395	1	1836	tags=19%, list=16%, signal=23%
REACTOME_RHO_GTPASE_CYCLE	REACTOME_RHO_GTPASE_CYCLE		70	-0.3270791	-1.245231	0.13157895	0.40659264	1	3012	tags=36%, list=27%, signal=49%
RIZ_ERYTHROID_DIFFERENTIATION_6HR	RIZ_ERYTHROID_DIFFERENTIATION_6HR		29	-0.44712278	-1.2450014	0.12244898	0.40632832	1	1278	tags=28%, list=11%, signal=31%
TSAI_RESPONSE_TO_RADIATION_THERAPY	TSAI_RESPONSE_TO_RADIATION_THERAPY		22	-0.5334536	-1.2441679	0.22	0.40769473	1	1838	tags=41%, list=16%, signal=49%
MCBRYAN_PUBERTAL_BREAST_4_5WK_UP	MCBRYAN_PUBERTAL_BREAST_4_5WK_UP		189	-0.38249466	-1.2437083	0.12727273	0.40801114	1	2221	tags=31%, list=20%, signal=38%
HEDENFALK_BREAST_CANCER_BRCA1_VS_BRCA2	HEDENFALK_BREAST_CANCER_BRCA1_VS_BRCA2		21	-0.39378095	-1.2433672	0.25	0.40806812	1	674	tags=19%, list=6%, signal=20%
HOFFMANN_LARGE_TO_SMALL_PRE_BII_LYMPHOCYTE_DN	HOFFMANN_LARGE_TO_SMALL_PRE_BII_LYMPHOCYTE_DN		31	-0.41711307	-1.2430468	0.21276596	0.40818527	1	967	tags=26%, list=9%, signal=28%
MARTINEZ_RB1_TARGETS_DN	MARTINEZ_RB1_TARGETS_DN		394	-0.32447878	-1.2426234	0.13333334	0.40832564	1	1889	tags=22%, list=17%, signal=26%
GALE_APL_WITH_FLT3_MUTATED_UP	GALE_APL_WITH_FLT3_MUTATED_UP		23	-0.36181656	-1.2425821	0.24444444	0.40783927	1	5012	tags=65%, list=45%, signal=118%
BENPORATH_OCT4_TARGETS	BENPORATH_OCT4_TARGETS		150	-0.30745095	-1.2423272	0.0952381	0.40768728	1	1424	tags=19%, list=13%, signal=21%
MCCLUNG_DELTA_FOSB_TARGETS_8WK	MCCLUNG_DELTA_FOSB_TARGETS_8WK		33	-0.3196979	-1.2421962	0.0625	0.40719807	1	1221	tags=24%, list=11%, signal=27%
GOZGIT_ESR1_TARGETS_DN	GOZGIT_ESR1_TARGETS_DN		379	-0.31294283	-1.2417349	0.027027028	0.40758583	1	3262	tags=38%, list=29%, signal=52%
MORI_PRE_BI_LYMPHOCYTE_DN	MORI_PRE_BI_LYMPHOCYTE_DN		49	-0.4308076	-1.2416898	0.27272728	0.40705472	1	2318	tags=33%, list=21%, signal=41%
CHIARADONNA_NEOPLASTIC_TRANSFORMATION_CDC25_DN	CHIARADONNA_NEOPLASTIC_TRANSFORMATION_CDC25_DN		129	-0.35619077	-1.2416353	0.17073171	0.4066247	1	2446	tags=32%, list=22%, signal=40%
ROY_WOUND_BLOOD_VESSEL_UP	ROY_WOUND_BLOOD_VESSEL_UP		34	-0.50303614	-1.2412109	0.27906978	0.40686393	1	2132	tags=41%, list=19%, signal=51%
PEREZ_TP53_AND_TP63_TARGETS	PEREZ_TP53_AND_TP63_TARGETS		100	-0.34386668	-1.2408935	0.17391305	0.40699798	1	1700	tags=23%, list=15%, signal=27%
RIGGINS_TAMOXIFEN_RESISTANCE_DN	RIGGINS_TAMOXIFEN_RESISTANCE_DN		132	-0.3308129	-1.2405064	0.13953489	0.40701854	1	3256	tags=38%, list=29%, signal=53%
WINTER_HYPOXIA_UP	WINTER_HYPOXIA_UP		49	-0.32248023	-1.2404019	0.1521739	0.40652606	1	3046	tags=37%, list=27%, signal=50%
WOOD_EBV_EBNA1_TARGETS_DN	WOOD_EBV_EBNA1_TARGETS_DN		32	-0.4048556	-1.2401657	0.14634146	0.40618852	1	825	tags=19%, list=7%, signal=20%
DORN_ADENOVIRUS_INFECTION_12HR_DN	DORN_ADENOVIRUS_INFECTION_12HR_DN		21	-0.42464334	-1.2391871	0.22222222	0.4075366	1	3104	tags=57%, list=28%, signal=79%
SU_PANCREAS	SU_PANCREAS		29	-0.35330036	-1.2388226	0.23076923	0.40765873	1	3456	tags=41%, list=31%, signal=60%
FAELT_B_CLL_WITH_VH_REARRANGEMENTS_UP	FAELT_B_CLL_WITH_VH_REARRANGEMENTS_UP		37	-0.34203485	-1.2383928	0.13636364	0.40802023	1	3083	tags=38%, list=28%, signal=52%
TARTE_PLASMA_CELL_VS_PLASMABLAST_UP	TARTE_PLASMA_CELL_VS_PLASMABLAST_UP		240	-0.34086284	-1.2381185	0.14285715	0.4079012	1	2388	tags=29%, list=21%, signal=36%
MARTINEZ_RB1_AND_TP53_TARGETS_UP	MARTINEZ_RB1_AND_TP53_TARGETS_UP		471	-0.32182983	-1.236158	0.12765957	0.4110668	1	1354	tags=18%, list=12%, signal=19%
JIANG_HYPOXIA_NORMAL	JIANG_HYPOXIA_NORMAL		154	-0.3003981	-1.2354718	0.2195122	0.41176087	1	3744	tags=38%, list=33%, signal=56%
CHIANG_LIVER_CANCER_SUBCLASS_CTNNB1_DN	CHIANG_LIVER_CANCER_SUBCLASS_CTNNB1_DN		96	-0.41654536	-1.2354212	0.14893617	0.41122687	1	1352	tags=27%, list=12%, signal=31%
OKUMURA_INFLAMMATORY_RESPONSE_LPS	OKUMURA_INFLAMMATORY_RESPONSE_LPS		109	-0.312902	-1.2352661	0.09756097	0.41086358	1	2582	tags=33%, list=23%, signal=43%
KEGG_COMPLEMENT_AND_COAGULATION_CASCADES	KEGG_COMPLEMENT_AND_COAGULATION_CASCADES		54	-0.52380615	-1.2348881	0.2173913	0.41105518	1	2066	tags=43%, list=18%, signal=52%
HOSHIDA_LIVER_CANCER_SURVIVAL_UP	HOSHIDA_LIVER_CANCER_SURVIVAL_UP		50	-0.41936123	-1.2338436	0.1764706	0.41234052	1	2253	tags=36%, list=20%, signal=45%
BROWNE_HCMV_INFECTION_18HR_UP	BROWNE_HCMV_INFECTION_18HR_UP		108	-0.3046905	-1.2338092	0.17073171	0.41185126	1	2438	tags=30%, list=22%, signal=38%
NAKAMURA_METASTASIS	NAKAMURA_METASTASIS		27	-0.41854927	-1.2329005	0.11627907	0.41302553	1	734	tags=19%, list=7%, signal=20%
RIZ_ERYTHROID_DIFFERENTIATION_HBZ	RIZ_ERYTHROID_DIFFERENTIATION_HBZ		29	-0.37001655	-1.2328236	0.17021276	0.41257775	1	3122	tags=41%, list=28%, signal=57%
RHEIN_ALL_GLUCOCORTICOID_THERAPY_UP	RHEIN_ALL_GLUCOCORTICOID_THERAPY_UP		47	-0.41325814	-1.2328103	0.20833333	0.41198835	1	1368	tags=32%, list=12%, signal=36%
KEGG_GNRH_SIGNALING_PATHWAY	KEGG_GNRH_SIGNALING_PATHWAY		71	-0.32187533	-1.2321343	0.1521739	0.41245165	1	3398	tags=41%, list=30%, signal=58%
TAVAZOIE_METASTASIS	TAVAZOIE_METASTASIS		49	-0.38278213	-1.2314377	0.11111111	0.41299802	1	2150	tags=31%, list=19%, signal=38%
DANG_REGULATED_BY_MYC_UP	DANG_REGULATED_BY_MYC_UP		48	-0.31078675	-1.2311313	0.15384616	0.41304314	1	2995	tags=38%, list=27%, signal=51%
REACTOME_GS_ALPHA_MEDIATED_EVENTS_IN_GLUCAGON_SIGNALLING	REACTOME_GS_ALPHA_MEDIATED_EVENTS_IN_GLUCAGON_SIGNALLING		19	-0.43398693	-1.2306598	0.15	0.4130013	1	2726	tags=47%, list=24%, signal=63%
DEBIASI_APOPTOSIS_BY_REOVIRUS_INFECTION_UP	DEBIASI_APOPTOSIS_BY_REOVIRUS_INFECTION_UP		141	-0.31629828	-1.2296804	0.16666667	0.41393265	1	3955	tags=49%, list=35%, signal=75%
LU_AGING_BRAIN_UP	LU_AGING_BRAIN_UP		88	-0.31429315	-1.2296412	0.14893617	0.41342843	1	3293	tags=36%, list=29%, signal=51%
YAO_TEMPORAL_RESPONSE_TO_PROGESTERONE_CLUSTER_8	YAO_TEMPORAL_RESPONSE_TO_PROGESTERONE_CLUSTER_8		31	-0.4166705	-1.2294275	0.19607843	0.41319948	1	3519	tags=52%, list=31%, signal=75%
GAUSSMANN_MLL_AF4_FUSION_TARGETS_D_UP	GAUSSMANN_MLL_AF4_FUSION_TARGETS_D_UP		18	-0.42957097	-1.2294223	0.18181819	0.4126318	1	1122	tags=33%, list=10%, signal=37%
CHEBOTAEV_GR_TARGETS_DN	CHEBOTAEV_GR_TARGETS_DN		73	-0.406687	-1.2292609	0.14893617	0.41222095	1	2149	tags=32%, list=19%, signal=39%
REACTOME_SPHINGOLIPID_METABOLISM	REACTOME_SPHINGOLIPID_METABOLISM		15	-0.4766738	-1.2280558	0.27272728	0.41405576	1	2274	tags=33%, list=20%, signal=42%
PUIFFE_INVASION_INHIBITED_BY_ASCITES_UP	PUIFFE_INVASION_INHIBITED_BY_ASCITES_UP		45	-0.27738404	-1.2278578	0.06666667	0.41366518	1	1243	tags=18%, list=11%, signal=20%
MOREAUX_MULTIPLE_MYELOMA_BY_TACI_UP	MOREAUX_MULTIPLE_MYELOMA_BY_TACI_UP		213	-0.29891863	-1.2277548	0.125	0.41335487	1	2869	tags=33%, list=26%, signal=43%
ROSS_AML_WITH_PML_RARA_FUSION	ROSS_AML_WITH_PML_RARA_FUSION		43	-0.41665375	-1.2276175	0.16666667	0.4129633	1	3118	tags=44%, list=28%, signal=61%
REACTOME_G_ALPHA_Q_SIGNALLING_EVENTS	REACTOME_G_ALPHA_Q_SIGNALLING_EVENTS		99	-0.32981777	-1.2271447	0.125	0.41342723	1	2180	tags=26%, list=19%, signal=32%
KEGG_LEUKOCYTE_TRANSENDOTHELIAL_MIGRATION	KEGG_LEUKOCYTE_TRANSENDOTHELIAL_MIGRATION		85	-0.39850706	-1.2260019	0.1627907	0.41578615	1	2522	tags=32%, list=23%, signal=41%
RUGO_STRESS_RESPONSE_SUBSET_H	RUGO_STRESS_RESPONSE_SUBSET_H		26	-0.41304815	-1.225754	0.22727273	0.41565576	1	2390	tags=31%, list=21%, signal=39%
KYNG_DNA_DAMAGE_BY_GAMMA_AND_UV_RADIATION	KYNG_DNA_DAMAGE_BY_GAMMA_AND_UV_RADIATION		26	-0.41304815	-1.225754	0.22727273	0.41507605	1	2390	tags=31%, list=21%, signal=39%
DOANE_BREAST_CANCER_ESR1_UP	DOANE_BREAST_CANCER_ESR1_UP		70	-0.38363388	-1.2249525	0.10638298	0.4160785	1	1324	tags=23%, list=12%, signal=26%
WILCOX_PRESPONSE_TO_ROGESTERONE_DN	WILCOX_PRESPONSE_TO_ROGESTERONE_DN		30	-0.44580024	-1.2239627	0.19512194	0.4175396	1	3302	tags=57%, list=29%, signal=80%
STARK_PREFRONTAL_CORTEX_22Q11_DELETION_DN	STARK_PREFRONTAL_CORTEX_22Q11_DELETION_DN		345	-0.23575263	-1.2238457	0.275	0.4170285	1	1049	tags=10%, list=9%, signal=10%
BIOCARTA_ALK_PATHWAY	BIOCARTA_ALK_PATHWAY		22	-0.38060462	-1.2234894	0.18181819	0.41735324	1	3074	tags=36%, list=27%, signal=50%
DING_LUNG_CANCER_EXPRESSION_BY_COPY_NUMBER	DING_LUNG_CANCER_EXPRESSION_BY_COPY_NUMBER		55	-0.31804475	-1.2232871	0.275	0.41724023	1	778	tags=16%, list=7%, signal=17%
SHEPARD_BMYB_MORPHOLINO_UP	SHEPARD_BMYB_MORPHOLINO_UP		105	-0.30769226	-1.2231596	0.12244898	0.4168261	1	2323	tags=27%, list=21%, signal=33%
RUTELLA_RESPONSE_TO_HGF_VS_CSF2RB_AND_IL4_DN	RUTELLA_RESPONSE_TO_HGF_VS_CSF2RB_AND_IL4_DN		151	-0.3473713	-1.223112	0.21276596	0.41637856	1	3041	tags=37%, list=27%, signal=50%
GARGALOVIC_RESPONSE_TO_OXIDIZED_PHOSPHOLIPIDS_YELLOW_UP	GARGALOVIC_RESPONSE_TO_OXIDIZED_PHOSPHOLIPIDS_YELLOW_UP		15	-0.45569468	-1.2220503	0.18367347	0.4177737	1	2947	tags=53%, list=26%, signal=72%
LINDGREN_BLADDER_CANCER_HIGH_RECURRENCE	LINDGREN_BLADDER_CANCER_HIGH_RECURRENCE		32	-0.5021551	-1.221989	0.27906978	0.41734427	1	2132	tags=41%, list=19%, signal=50%
VERRECCHIA_DELAYED_RESPONSE_TO_TGFB1	VERRECCHIA_DELAYED_RESPONSE_TO_TGFB1		26	-0.4175169	-1.2218914	0.11363637	0.41693687	1	2370	tags=35%, list=21%, signal=44%
VANHARANTA_UTERINE_FIBROID_WITH_7Q_DELETION_UP	VANHARANTA_UTERINE_FIBROID_WITH_7Q_DELETION_UP		40	-0.32536617	-1.2212408	0.29268292	0.4177539	1	4906	tags=60%, list=44%, signal=106%
WANG_BARRETTS_ESOPHAGUS_AND_ESOPHAGUS_CANCER_UP	WANG_BARRETTS_ESOPHAGUS_AND_ESOPHAGUS_CANCER_UP		19	-0.4540833	-1.2209872	0.13953489	0.41774854	1	2528	tags=47%, list=23%, signal=61%
SAKAI_TUMOR_INFILTRATING_MONOCYTES_DN	SAKAI_TUMOR_INFILTRATING_MONOCYTES_DN		47	-0.32970554	-1.2209657	0.22222222	0.41719162	1	3777	tags=38%, list=34%, signal=58%
VALK_AML_WITH_CEBPA	VALK_AML_WITH_CEBPA		24	-0.42042416	-1.2202932	0.20833333	0.41791987	1	2985	tags=46%, list=27%, signal=62%
MAHAJAN_RESPONSE_TO_IL1A_UP	MAHAJAN_RESPONSE_TO_IL1A_UP		45	-0.42156482	-1.2195954	0.16666667	0.41844317	1	2615	tags=47%, list=23%, signal=61%
GARY_CD5_TARGETS_UP	GARY_CD5_TARGETS_UP		292	-0.26503748	-1.2195051	0.21428572	0.4179987	1	3326	tags=34%, list=30%, signal=46%
ZHANG_TARGETS_OF_EWSR1_FLI1_FUSION	ZHANG_TARGETS_OF_EWSR1_FLI1_FUSION		57	-0.36150667	-1.2192302	0.18604651	0.41797063	1	4095	tags=51%, list=37%, signal=80%
VARELA_ZMPSTE24_TARGETS_UP	VARELA_ZMPSTE24_TARGETS_UP		27	-0.43550658	-1.2190373	0.25454545	0.41774994	1	792	tags=30%, list=7%, signal=32%
RAGHAVACHARI_PLATELET_SPECIFIC_GENES	RAGHAVACHARI_PLATELET_SPECIFIC_GENES		44	-0.38987666	-1.2182851	0.25490198	0.41848603	1	3700	tags=52%, list=33%, signal=78%
CERVERA_SDHB_TARGETS_2	CERVERA_SDHB_TARGETS_2		73	-0.34903002	-1.2179265	0.06666667	0.4186705	1	2689	tags=37%, list=24%, signal=48%
CORRE_MULTIPLE_MYELOMA_DN	CORRE_MULTIPLE_MYELOMA_DN		32	-0.419169	-1.2174519	0.29268292	0.41897398	1	2689	tags=34%, list=24%, signal=45%
LINDGREN_BLADDER_CANCER_CLUSTER_1_DN	LINDGREN_BLADDER_CANCER_CLUSTER_1_DN		238	-0.3074092	-1.2169098	0.13333334	0.4195438	1	3193	tags=33%, list=29%, signal=45%
LEE_RECENT_THYMIC_EMIGRANT	LEE_RECENT_THYMIC_EMIGRANT		65	-0.34740767	-1.2159673	0.2173913	0.4207238	1	3104	tags=38%, list=28%, signal=53%
CHEN_NEUROBLASTOMA_COPY_NUMBER_GAINS	CHEN_NEUROBLASTOMA_COPY_NUMBER_GAINS		30	-0.4203567	-1.2158402	0.23076923	0.42036358	1	815	tags=23%, list=7%, signal=25%
SANA_TNF_SIGNALING_UP	SANA_TNF_SIGNALING_UP		47	-0.50504357	-1.2154976	0.22727273	0.4203994	1	1116	tags=32%, list=10%, signal=35%
BERTUCCI_MEDULLARY_VS_DUCTAL_BREAST_CANCER_DN	BERTUCCI_MEDULLARY_VS_DUCTAL_BREAST_CANCER_DN		78	-0.3699884	-1.2151426	0.17073171	0.42064485	1	2636	tags=37%, list=24%, signal=48%
FULCHER_INFLAMMATORY_RESPONSE_LECTIN_VS_LPS_UP	FULCHER_INFLAMMATORY_RESPONSE_LECTIN_VS_LPS_UP		317	-0.29697457	-1.2149353	0.13636364	0.42040756	1	2849	tags=30%, list=25%, signal=39%
RODRIGUES_NTN1_AND_DCC_TARGETS	RODRIGUES_NTN1_AND_DCC_TARGETS		23	-0.43965626	-1.214861	0.22222222	0.4199601	1	2083	tags=43%, list=19%, signal=53%
KONDO_PROSTATE_CANCER_HCP_WITH_H3K27ME3	KONDO_PROSTATE_CANCER_HCP_WITH_H3K27ME3		47	-0.36908063	-1.2147248	0.1627907	0.419687	1	2420	tags=36%, list=22%, signal=46%
DAIRKEE_TERT_TARGETS_DN	DAIRKEE_TERT_TARGETS_DN		41	-0.36732888	-1.2146373	0.125	0.41922343	1	3118	tags=34%, list=28%, signal=47%
RORIE_TARGETS_OF_EWSR1_FLI1_FUSION_DN	RORIE_TARGETS_OF_EWSR1_FLI1_FUSION_DN		17	-0.5222626	-1.2140414	0.23809524	0.41988936	1	3120	tags=53%, list=28%, signal=73%
REACTOME_PLATELET_DEGRANULATION	REACTOME_PLATELET_DEGRANULATION		58	-0.43276763	-1.213506	0.28	0.42020404	1	3005	tags=43%, list=27%, signal=59%
REACTOME_FORMATION_AND_MATURATION_OF_MRNA_TRANSCRIPT	REACTOME_FORMATION_AND_MATURATION_OF_MRNA_TRANSCRIPT		99	-0.23878957	-1.2121071	0.175	0.4220004	1	4548	tags=41%, list=41%, signal=69%
KEGG_ADHERENS_JUNCTION	KEGG_ADHERENS_JUNCTION		52	-0.38532427	-1.2120286	0.25531915	0.42155364	1	2648	tags=38%, list=24%, signal=50%
HOQUE_METHYLATED_IN_CANCER	HOQUE_METHYLATED_IN_CANCER		37	-0.40632042	-1.2120116	0.1632653	0.4210455	1	2840	tags=46%, list=25%, signal=61%
MCBRYAN_PUBERTAL_BREAST_3_4WK_UP	MCBRYAN_PUBERTAL_BREAST_3_4WK_UP		149	-0.34409514	-1.2119647	0.14285715	0.4206257	1	1496	tags=21%, list=13%, signal=24%
IWANAGA_CARCINOGENESIS_BY_KRAS_DN	IWANAGA_CARCINOGENESIS_BY_KRAS_DN		71	-0.34533504	-1.2111665	0.18	0.42129433	1	3124	tags=34%, list=28%, signal=47%
RIZKI_TUMOR_INVASIVENESS_2D_UP	RIZKI_TUMOR_INVASIVENESS_2D_UP		47	-0.29070774	-1.2108608	0.14583333	0.42119732	1	3474	tags=34%, list=31%, signal=49%
MARTINEZ_TP53_TARGETS_UP	MARTINEZ_TP53_TARGETS_UP		467	-0.31227773	-1.2102209	0.21276596	0.42183164	1	1970	tags=21%, list=18%, signal=25%
DACOSTA_ERCC3_ALLELE_XPCS_VS_TTD_UP	DACOSTA_ERCC3_ALLELE_XPCS_VS_TTD_UP		16	-0.5392633	-1.2093747	0.21052632	0.42300862	1	2651	tags=63%, list=24%, signal=82%
REACTOME_HIV1_TRANSCRIPTION_ELONGATION	REACTOME_HIV1_TRANSCRIPTION_ELONGATION		37	-0.24128203	-1.2093675	0.24444444	0.42246544	1	2028	tags=16%, list=18%, signal=20%
VECCHI_GASTRIC_CANCER_ADVANCED_VS_EARLY_UP	VECCHI_GASTRIC_CANCER_ADVANCED_VS_EARLY_UP		105	-0.43794382	-1.2093102	0.24444444	0.42211863	1	2812	tags=46%, list=25%, signal=60%
HOFFMANN_IMMATURE_TO_MATURE_B_LYMPHOCYTE_UP	HOFFMANN_IMMATURE_TO_MATURE_B_LYMPHOCYTE_UP		19	-0.47327083	-1.2087367	0.23255815	0.42274708	1	1164	tags=26%, list=10%, signal=29%
CHEN_LVAD_SUPPORT_OF_FAILING_HEART_DN	CHEN_LVAD_SUPPORT_OF_FAILING_HEART_DN		33	-0.41838473	-1.2076085	0.20454545	0.4240829	1	2433	tags=42%, list=22%, signal=54%
TSUNODA_CISPLATIN_RESISTANCE_DN	TSUNODA_CISPLATIN_RESISTANCE_DN		18	-0.4827009	-1.2074989	0.18	0.42378348	1	2517	tags=39%, list=22%, signal=50%
NIKOLSKY_BREAST_CANCER_8Q23_Q24_AMPLICON	NIKOLSKY_BREAST_CANCER_8Q23_Q24_AMPLICON		71	-0.3258354	-1.2073213	0.20930232	0.42360556	1	1718	tags=18%, list=15%, signal=21%
RIGGI_EWING_SARCOMA_PROGENITOR_UP	RIGGI_EWING_SARCOMA_PROGENITOR_UP		227	-0.36880374	-1.2071841	0.1875	0.42326993	1	2449	tags=35%, list=22%, signal=44%
CHIARADONNA_NEOPLASTIC_TRANSFORMATION_KRAS_DN	CHIARADONNA_NEOPLASTIC_TRANSFORMATION_KRAS_DN		120	-0.41431978	-1.2068261	0.30769232	0.42309082	1	2446	tags=37%, list=22%, signal=46%
SENESE_HDAC1_TARGETS_DN	SENESE_HDAC1_TARGETS_DN		134	-0.3313034	-1.2066797	0.102564104	0.42277643	1	1429	tags=18%, list=13%, signal=20%
CORRE_MULTIPLE_MYELOMA_UP	CORRE_MULTIPLE_MYELOMA_UP		38	-0.4415001	-1.2057754	0.11363637	0.42420003	1	2345	tags=45%, list=21%, signal=56%
AMUNDSON_POOR_SURVIVAL_AFTER_GAMMA_RADIATION_2G	AMUNDSON_POOR_SURVIVAL_AFTER_GAMMA_RADIATION_2G		93	-0.35577574	-1.2057002	0.22222222	0.4237098	1	3904	tags=46%, list=35%, signal=70%
OSMAN_BLADDER_CANCER_UP	OSMAN_BLADDER_CANCER_UP		203	-0.25122744	-1.2054908	0.17073171	0.42353007	1	3923	tags=39%, list=35%, signal=60%
ZHU_CMV_8_HR_DN	ZHU_CMV_8_HR_DN		19	-0.51158845	-1.2052981	0.2857143	0.42333105	1	1248	tags=37%, list=11%, signal=41%
FRASOR_TAMOXIFEN_RESPONSE_UP	FRASOR_TAMOXIFEN_RESPONSE_UP		32	-0.31131476	-1.2052097	0.2	0.42292073	1	3368	tags=44%, list=30%, signal=62%
ZHAN_MULTIPLE_MYELOMA_HP_UP	ZHAN_MULTIPLE_MYELOMA_HP_UP		26	-0.3206621	-1.2047906	0.125	0.423514	1	2545	tags=31%, list=23%, signal=40%
BHATI_G2M_ARREST_BY_2METHOXYESTRADIOL_DN	BHATI_G2M_ARREST_BY_2METHOXYESTRADIOL_DN		76	-0.34219083	-1.2045177	0.1	0.42346606	1	3116	tags=38%, list=28%, signal=53%
NAKAJIMA_EOSINOPHIL	NAKAJIMA_EOSINOPHIL		15	-0.45978484	-1.2042623	0.20930232	0.42324382	1	2200	tags=40%, list=20%, signal=50%
SEITZ_NEOPLASTIC_TRANSFORMATION_BY_8P_DELETION_UP	SEITZ_NEOPLASTIC_TRANSFORMATION_BY_8P_DELETION_UP		47	-0.46646866	-1.2034934	0.26190478	0.4242452	1	2334	tags=32%, list=21%, signal=40%
KRIGE_RESPONSE_TO_TOSEDOSTAT_6HR_UP	KRIGE_RESPONSE_TO_TOSEDOSTAT_6HR_UP		431	-0.26338756	-1.2028242	0.18421052	0.42489633	1	3166	tags=32%, list=28%, signal=43%
BROWNE_HCMV_INFECTION_8HR_UP	BROWNE_HCMV_INFECTION_8HR_UP		63	-0.3449611	-1.2014685	0.15	0.4270011	1	2433	tags=35%, list=22%, signal=44%
HEIDENBLAD_AMPLICON_12P11_12_DN	HEIDENBLAD_AMPLICON_12P11_12_DN		17	-0.3732968	-1.2012788	0.1891892	0.42692745	1	2269	tags=24%, list=20%, signal=29%
IZADPANAH_STEM_CELL_ADIPOSE_VS_BONE_UP	IZADPANAH_STEM_CELL_ADIPOSE_VS_BONE_UP		76	-0.3377754	-1.2012001	0.21621622	0.42649361	1	2379	tags=29%, list=21%, signal=37%
OUYANG_PROSTATE_CANCER_PROGRESSION_DN	OUYANG_PROSTATE_CANCER_PROGRESSION_DN		15	-0.45467034	-1.2005424	0.3137255	0.42735043	1	1391	tags=33%, list=12%, signal=38%
ZHANG_RESPONSE_TO_IKK_INHIBITOR_AND_TNF_UP	ZHANG_RESPONSE_TO_IKK_INHIBITOR_AND_TNF_UP		120	-0.412314	-1.2003819	0.22222222	0.42713758	1	3196	tags=47%, list=29%, signal=65%
GAZDA_DIAMOND_BLACKFAN_ANEMIA_ERYTHROID_DN	GAZDA_DIAMOND_BLACKFAN_ANEMIA_ERYTHROID_DN		240	-0.2609689	-1.199981	0.09756097	0.4274002	1	3708	tags=36%, list=33%, signal=52%
KEGG_RENAL_CELL_CARCINOMA	KEGG_RENAL_CELL_CARCINOMA		45	-0.31110767	-1.1996603	0.25	0.4275192	1	2386	tags=24%, list=21%, signal=31%
ASTON_MAJOR_DEPRESSIVE_DISORDER_DN	ASTON_MAJOR_DEPRESSIVE_DISORDER_DN		106	-0.2785628	-1.1994503	0.18181819	0.42733714	1	2577	tags=25%, list=23%, signal=32%
BIOCARTA_RAS_PATHWAY	BIOCARTA_RAS_PATHWAY		17	-0.38530052	-1.1986759	0.25	0.42820504	1	2034	tags=24%, list=18%, signal=29%
SESTO_RESPONSE_TO_UV_C2	SESTO_RESPONSE_TO_UV_C2		33	-0.31882796	-1.1985648	0.25	0.42793733	1	3651	tags=45%, list=33%, signal=67%
SHAFFER_IRF4_TARGETS_IN_ACTIVATED_B_LYMPHOCYTE	SHAFFER_IRF4_TARGETS_IN_ACTIVATED_B_LYMPHOCYTE		56	-0.33423638	-1.1981708	0.18181819	0.42819944	1	3962	tags=41%, list=35%, signal=63%
REACTOME_FORMATION_OF_PLATELET_PLUG	REACTOME_FORMATION_OF_PLATELET_PLUG		125	-0.35434243	-1.198088	0.22	0.42780572	1	3514	tags=42%, list=31%, signal=60%
FRASOR_RESPONSE_TO_ESTRADIOL_UP	FRASOR_RESPONSE_TO_ESTRADIOL_UP		24	-0.3888294	-1.1974868	0.2173913	0.42887583	1	1511	tags=25%, list=13%, signal=29%
PARENT_MTOR_SIGNALING_UP	PARENT_MTOR_SIGNALING_UP		328	-0.23304506	-1.1969489	0.14285715	0.42947987	1	3682	tags=32%, list=33%, signal=47%
BROWNE_HCMV_INFECTION_30MIN_UP	BROWNE_HCMV_INFECTION_30MIN_UP		34	-0.40247455	-1.1966578	0.25925925	0.42921972	1	2143	tags=35%, list=19%, signal=44%
MCBRYAN_PUBERTAL_BREAST_5_6WK_DN	MCBRYAN_PUBERTAL_BREAST_5_6WK_DN		85	-0.30069578	-1.1966275	0.20408164	0.4288062	1	1565	tags=24%, list=14%, signal=27%
GAURNIER_PSMD4_TARGETS	GAURNIER_PSMD4_TARGETS		28	-0.55695665	-1.1964347	0.2826087	0.42871904	1	3216	tags=68%, list=29%, signal=95%
REACTOME_APOPTOTIC_EXECUTION_PHASE	REACTOME_APOPTOTIC_EXECUTION_PHASE		31	-0.33600667	-1.1960918	0.20454545	0.42870283	1	1684	tags=23%, list=15%, signal=27%
JISON_SICKLE_CELL_DISEASE_DN	JISON_SICKLE_CELL_DISEASE_DN		103	-0.25323513	-1.1955985	0.20512821	0.42912558	1	2894	tags=29%, list=26%, signal=39%
CAIRO_LIVER_DEVELOPMENT_UP	CAIRO_LIVER_DEVELOPMENT_UP		107	-0.41368347	-1.1953598	0.22222222	0.4289183	1	1691	tags=31%, list=15%, signal=36%
ELVIDGE_HYPOXIA_UP	ELVIDGE_HYPOXIA_UP		104	-0.3742391	-1.194513	0.1904762	0.4300765	1	3308	tags=43%, list=30%, signal=61%
CHEN_HOXA5_TARGETS_9HR_DN	CHEN_HOXA5_TARGETS_9HR_DN		29	-0.36609355	-1.1941576	0.20833333	0.4304386	1	2617	tags=31%, list=23%, signal=40%
ACEVEDO_LIVER_TUMOR_VS_NORMAL_ADJACENT_TISSUE_DN	ACEVEDO_LIVER_TUMOR_VS_NORMAL_ADJACENT_TISSUE_DN		160	-0.3044764	-1.1941028	0.093023255	0.43000454	1	3038	tags=32%, list=27%, signal=43%
REACTOME_GPCR_LIGAND_BINDING	REACTOME_GPCR_LIGAND_BINDING		257	-0.32482675	-1.1938846	0.24528302	0.42999208	1	2733	tags=33%, list=24%, signal=43%
SNIJDERS_AMPLIFIED_IN_HEAD_AND_NECK_TUMORS	SNIJDERS_AMPLIFIED_IN_HEAD_AND_NECK_TUMORS		19	-0.39506534	-1.1930999	0.21052632	0.43139824	1	887	tags=21%, list=8%, signal=23%
TURASHVILI_BREAST_DUCTAL_CARCINOMA_VS_DUCTAL_NORMAL_DN	TURASHVILI_BREAST_DUCTAL_CARCINOMA_VS_DUCTAL_NORMAL_DN		92	-0.42608222	-1.19307	0.29787233	0.43088204	1	1174	tags=25%, list=10%, signal=28%
BILD_HRAS_ONCOGENIC_SIGNATURE	BILD_HRAS_ONCOGENIC_SIGNATURE		140	-0.37537628	-1.1928859	0.24489796	0.4308158	1	1878	tags=29%, list=17%, signal=34%
REACTOME_METABOLISM_OF_PROTEINS	REACTOME_METABOLISM_OF_PROTEINS		128	-0.22445014	-1.1913801	0.26190478	0.4329089	1	4770	tags=49%, list=43%, signal=85%
KEGG_FATTY_ACID_METABOLISM	KEGG_FATTY_ACID_METABOLISM		28	-0.34448874	-1.1911695	0.25925925	0.43294778	1	386	tags=11%, list=3%, signal=11%
FLECHNER_PBL_KIDNEY_TRANSPLANT_OK_VS_DONOR_UP	FLECHNER_PBL_KIDNEY_TRANSPLANT_OK_VS_DONOR_UP		98	-0.2832748	-1.1911522	0.30952382	0.43242565	1	4268	tags=41%, list=38%, signal=65%
HOSHIDA_LIVER_CANCER_SUBCLASS_S1	HOSHIDA_LIVER_CANCER_SUBCLASS_S1		184	-0.3634264	-1.1906507	0.24489796	0.43264493	1	2411	tags=30%, list=22%, signal=37%
LASTOWSKA_NEUROBLASTOMA_COPY_NUMBER_UP	LASTOWSKA_NEUROBLASTOMA_COPY_NUMBER_UP		111	-0.2494	-1.1905757	0.26666668	0.43227232	1	2880	tags=26%, list=26%, signal=35%
DAZARD_RESPONSE_TO_UV_NHEK_UP	DAZARD_RESPONSE_TO_UV_NHEK_UP		108	-0.32450208	-1.190362	0.17391305	0.4321983	1	2234	tags=26%, list=20%, signal=32%
WANG_SMARCE1_TARGETS_DN	WANG_SMARCE1_TARGETS_DN		205	-0.2657212	-1.1903394	0.1627907	0.43171287	1	2334	tags=21%, list=21%, signal=27%
REACTOME_SIGNALING_IN_IMMUNE_SYSTEM	REACTOME_SIGNALING_IN_IMMUNE_SYSTEM		203	-0.3963999	-1.1899441	0.2	0.43183258	1	3320	tags=41%, list=30%, signal=57%
BROWNE_HCMV_INFECTION_4HR_DN	BROWNE_HCMV_INFECTION_4HR_DN		137	-0.25674102	-1.1897714	0.11627907	0.43147138	1	3234	tags=29%, list=29%, signal=41%
REACTOME_AXON_GUIDANCE	REACTOME_AXON_GUIDANCE		109	-0.3524127	-1.1895447	0.3	0.43125296	1	2386	tags=28%, list=21%, signal=36%
HENDRICKS_SMARCA4_TARGETS_DN	HENDRICKS_SMARCA4_TARGETS_DN		30	-0.43819037	-1.1894387	0.24390244	0.43079242	1	2712	tags=40%, list=24%, signal=53%
REACTOME_MEMBRANE_TRAFFICKING	REACTOME_MEMBRANE_TRAFFICKING		48	-0.27763185	-1.1887294	0.275	0.43195522	1	4407	tags=46%, list=39%, signal=75%
SESTO_RESPONSE_TO_UV_C8	SESTO_RESPONSE_TO_UV_C8		49	-0.4041789	-1.1879765	0.2195122	0.43292105	1	3983	tags=53%, list=36%, signal=82%
BIOCARTA_CTCF_PATHWAY	BIOCARTA_CTCF_PATHWAY		15	-0.4012124	-1.187836	0.21428572	0.43259206	1	3496	tags=47%, list=31%, signal=68%
FINAK_BREAST_CANCER_SDPP_SIGNATURE	FINAK_BREAST_CANCER_SDPP_SIGNATURE		17	-0.5033103	-1.1877156	0.25	0.432264	1	2352	tags=35%, list=21%, signal=45%
DEURIG_T_CELL_PROLYMPHOCYTIC_LEUKEMIA_UP	DEURIG_T_CELL_PROLYMPHOCYTIC_LEUKEMIA_UP		216	-0.26938668	-1.1876248	0.09677419	0.43187752	1	1444	tags=15%, list=13%, signal=17%
URS_ADIPOCYTE_DIFFERENTIATION_UP	URS_ADIPOCYTE_DIFFERENTIATION_UP		49	-0.41098046	-1.1865739	0.20408164	0.433234	1	2514	tags=39%, list=22%, signal=50%
NATSUME_RESPONSE_TO_INTERFERON_BETA_DN	NATSUME_RESPONSE_TO_INTERFERON_BETA_DN		35	-0.33548537	-1.1863457	0.3265306	0.4330324	1	3665	tags=40%, list=33%, signal=59%
EHLERS_ANEUPLOIDY_UP	EHLERS_ANEUPLOIDY_UP		27	-0.3508206	-1.1858042	0.23529412	0.43365756	1	4637	tags=56%, list=41%, signal=95%
EBAUER_TARGETS_OF_PAX3_FOXO1_FUSION_UP	EBAUER_TARGETS_OF_PAX3_FOXO1_FUSION_UP		124	-0.3859406	-1.1852914	0.2244898	0.43403593	1	2069	tags=32%, list=18%, signal=39%
KEGG_CYTOKINE_CYTOKINE_RECEPTOR_INTERACTION	KEGG_CYTOKINE_CYTOKINE_RECEPTOR_INTERACTION		155	-0.36174095	-1.1843547	0.20930232	0.43531817	1	2712	tags=35%, list=24%, signal=46%
KRIGE_RESPONSE_TO_TOSEDOSTAT_24HR_UP	KRIGE_RESPONSE_TO_TOSEDOSTAT_24HR_UP		349	-0.28551108	-1.183818	0.18421052	0.43593225	1	3123	tags=33%, list=28%, signal=45%
SIMBULAN_UV_RESPONSE_IMMORTALIZED_DN	SIMBULAN_UV_RESPONSE_IMMORTALIZED_DN		16	-0.50243664	-1.1837162	0.35555556	0.43559965	1	4353	tags=63%, list=39%, signal=102%
AMUNDSON_GENOTOXIC_SIGNATURE	AMUNDSON_GENOTOXIC_SIGNATURE		63	-0.30769673	-1.1829454	0.1627907	0.43673933	1	3708	tags=40%, list=33%, signal=59%
BIOCARTA_GH_PATHWAY	BIOCARTA_GH_PATHWAY		19	-0.37870777	-1.1828662	0.225	0.43637922	1	2008	tags=32%, list=18%, signal=38%
ST_ERK1_ERK2_MAPK_PATHWAY	ST_ERK1_ERK2_MAPK_PATHWAY		18	-0.32100835	-1.1828514	0.20833333	0.43588635	1	4661	tags=56%, list=42%, signal=95%
VART_KSHV_INFECTION_ANGIOGENIC_MARKERS_DN	VART_KSHV_INFECTION_ANGIOGENIC_MARKERS_DN		92	-0.3780237	-1.1825804	0.20754717	0.43582395	1	1255	tags=21%, list=11%, signal=23%
CHESLER_BRAIN_HIGHEST_GENETIC_VARIANCE	CHESLER_BRAIN_HIGHEST_GENETIC_VARIANCE		27	-0.3760261	-1.1824483	0.28	0.4355993	1	2344	tags=30%, list=21%, signal=37%
LIEN_BREAST_CARCINOMA_METAPLASTIC	LIEN_BREAST_CARCINOMA_METAPLASTIC		19	-0.54079723	-1.1822482	0.22916667	0.43542323	1	1576	tags=42%, list=14%, signal=49%
BRUECKNER_TARGETS_OF_MIRLET7A3_DN	BRUECKNER_TARGETS_OF_MIRLET7A3_DN		46	-0.35070994	-1.1820551	0.13333334	0.4352469	1	2173	tags=28%, list=19%, signal=35%
KEGG_ENDOMETRIAL_CANCER	KEGG_ENDOMETRIAL_CANCER		31	-0.30599144	-1.1815965	0.24444444	0.43567604	1	2945	tags=32%, list=26%, signal=44%
MILI_PSEUDOPODIA_HAPTOTAXIS_UP	MILI_PSEUDOPODIA_HAPTOTAXIS_UP		305	-0.27555963	-1.1813103	0.31707317	0.43590817	1	4220	tags=41%, list=38%, signal=64%
FERNANDEZ_BOUND_BY_MYC	FERNANDEZ_BOUND_BY_MYC		125	-0.269119	-1.1810707	0.18604651	0.43574563	1	2648	tags=25%, list=24%, signal=32%
BIOCARTA_RHO_PATHWAY	BIOCARTA_RHO_PATHWAY		27	-0.34995717	-1.1808684	0.27272728	0.4355909	1	1391	tags=19%, list=12%, signal=21%
REACTOME_PEPTIDE_LIGAND_BINDING_RECEPTORS	REACTOME_PEPTIDE_LIGAND_BINDING_RECEPTORS		119	-0.36573395	-1.1806676	0.25490198	0.43544894	1	2352	tags=30%, list=21%, signal=38%
YAGI_AML_WITH_T_9_11_TRANSLOCATION	YAGI_AML_WITH_T_9_11_TRANSLOCATION		91	-0.26885083	-1.1803226	0.12195122	0.43555623	1	1446	tags=18%, list=13%, signal=20%
PEREZ_TP63_TARGETS	PEREZ_TP63_TARGETS		184	-0.31509462	-1.1797858	0.2	0.4360682	1	3307	tags=38%, list=30%, signal=53%
RODWELL_AGING_KIDNEY_NO_BLOOD_UP	RODWELL_AGING_KIDNEY_NO_BLOOD_UP		104	-0.40900898	-1.1792144	0.25490198	0.43693462	1	2012	tags=33%, list=18%, signal=39%
RUTELLA_RESPONSE_TO_HGF_DN	RUTELLA_RESPONSE_TO_HGF_DN		141	-0.34737664	-1.1789521	0.27272728	0.4368292	1	3076	tags=41%, list=27%, signal=56%
NAKAYAMA_SOFT_TISSUE_TUMORS_PCA1_UP	NAKAYAMA_SOFT_TISSUE_TUMORS_PCA1_UP		48	-0.5422094	-1.178942	0.3043478	0.43634883	1	3005	tags=50%, list=27%, signal=68%
KUMAR_TARGETS_OF_MLL_AF9_FUSION	KUMAR_TARGETS_OF_MLL_AF9_FUSION		310	-0.3317918	-1.1789235	0.23684211	0.4358451	1	2469	tags=29%, list=22%, signal=36%
REACTOME_ADP_SIGNALLING_THROUGH_P2Y_PURINOCEPTOR_1	REACTOME_ADP_SIGNALLING_THROUGH_P2Y_PURINOCEPTOR_1		18	-0.41428173	-1.1787529	0.29166666	0.43560794	1	3875	tags=61%, list=35%, signal=93%
MCCLUNG_CREB1_TARGETS_UP	MCCLUNG_CREB1_TARGETS_UP		76	-0.36290503	-1.1782928	0.15384616	0.43603644	1	2249	tags=32%, list=20%, signal=39%
REACTOME_CLASS_A1_RHODOPSIN_LIKE_RECEPTORS	REACTOME_CLASS_A1_RHODOPSIN_LIKE_RECEPTORS		186	-0.33505896	-1.1781005	0.25	0.4358621	1	2475	tags=30%, list=22%, signal=38%
DAZARD_RESPONSE_TO_UV_SCC_DN	DAZARD_RESPONSE_TO_UV_SCC_DN		59	-0.2949614	-1.1779072	0.2195122	0.43567702	1	2544	tags=31%, list=23%, signal=39%
CHIBA_RESPONSE_TO_TSA	CHIBA_RESPONSE_TO_TSA		31	-0.2797161	-1.1771172	0.21621622	0.43683338	1	2788	tags=32%, list=25%, signal=43%
MATTIOLI_MULTIPLE_MYELOMA_WITH_14Q32_TRANSLOCATIONS	MATTIOLI_MULTIPLE_MYELOMA_WITH_14Q32_TRANSLOCATIONS		21	-0.45600355	-1.1770456	0.2	0.43631947	1	1635	tags=33%, list=15%, signal=39%
KEGG_DRUG_METABOLISM_CYTOCHROME_P450	KEGG_DRUG_METABOLISM_CYTOCHROME_P450		30	-0.4417371	-1.1770189	0.20454545	0.43588266	1	3383	tags=50%, list=30%, signal=71%
BIOCARTA_CARM_ER_PATHWAY	BIOCARTA_CARM_ER_PATHWAY		19	-0.368227	-1.1762956	0.24390244	0.4364307	1	2367	tags=26%, list=21%, signal=33%
PROVENZANI_METASTASIS_UP	PROVENZANI_METASTASIS_UP		116	-0.2545877	-1.1752882	0.20930232	0.43802398	1	1740	tags=18%, list=16%, signal=21%
RIZ_ERYTHROID_DIFFERENTIATION_CCNE1	RIZ_ERYTHROID_DIFFERENTIATION_CCNE1		32	-0.31734872	-1.1752465	0.21621622	0.4377256	1	1241	tags=16%, list=11%, signal=18%
LY_AGING_PREMATURE_DN	LY_AGING_PREMATURE_DN		19	-0.43517599	-1.174705	0.3043478	0.43820783	1	518	tags=16%, list=5%, signal=17%
WU_CELL_MIGRATION	WU_CELL_MIGRATION		120	-0.42682156	-1.1740965	0.22916667	0.4386311	1	2180	tags=37%, list=19%, signal=45%
STEARMAN_LUNG_CANCER_EARLY_VS_LATE_UP	STEARMAN_LUNG_CANCER_EARLY_VS_LATE_UP		90	-0.25698256	-1.1738757	0.25531915	0.43850395	1	1682	tags=19%, list=15%, signal=22%
BROCKE_APOPTOSIS_REVERSED_BY_IL6	BROCKE_APOPTOSIS_REVERSED_BY_IL6		78	-0.33870625	-1.1738207	0.23913044	0.43815258	1	3809	tags=51%, list=34%, signal=77%
OUELLET_OVARIAN_CANCER_INVASIVE_VS_LMP_UP	OUELLET_OVARIAN_CANCER_INVASIVE_VS_LMP_UP		85	-0.29996368	-1.1724987	0.19444445	0.43999022	1	3375	tags=32%, list=30%, signal=45%
CREIGHTON_ENDOCRINE_THERAPY_RESISTANCE_3	CREIGHTON_ENDOCRINE_THERAPY_RESISTANCE_3		341	-0.26875934	-1.1722531	0.16216215	0.43986115	1	3196	tags=31%, list=29%, signal=42%
MARTORIATI_MDM4_TARGETS_NEUROEPITHELIUM_DN	MARTORIATI_MDM4_TARGETS_NEUROEPITHELIUM_DN		60	-0.44253135	-1.1699386	0.23404256	0.44395563	1	1499	tags=32%, list=13%, signal=36%
RIZKI_TUMOR_INVASIVENESS_2D_DN	RIZKI_TUMOR_INVASIVENESS_2D_DN		46	-0.29995912	-1.1697295	0.15789473	0.443816	1	3029	tags=33%, list=27%, signal=45%
YEGNASUBRAMANIAN_PROSTATE_CANCER	YEGNASUBRAMANIAN_PROSTATE_CANCER		70	-0.38842693	-1.1694357	0.20930232	0.44384488	1	1810	tags=30%, list=16%, signal=36%
BROWNE_HCMV_INFECTION_6HR_UP	BROWNE_HCMV_INFECTION_6HR_UP		42	-0.35989097	-1.1693603	0.2195122	0.44354787	1	2777	tags=40%, list=25%, signal=54%
GNATENKO_PLATELET_SIGNATURE	GNATENKO_PLATELET_SIGNATURE		20	-0.42826954	-1.1690097	0.24	0.44377884	1	3574	tags=65%, list=32%, signal=95%
MONNIER_POSTRADIATION_TUMOR_ESCAPE_DN	MONNIER_POSTRADIATION_TUMOR_ESCAPE_DN		228	-0.27385458	-1.1674196	0.25	0.44640914	1	3464	tags=36%, list=31%, signal=50%
REACTOME_TIE2_SIGNALING	REACTOME_TIE2_SIGNALING		16	-0.4116462	-1.1663561	0.23529412	0.4479178	1	1844	tags=25%, list=16%, signal=30%
KAAB_FAILED_HEART_VENTRICLE_DN	KAAB_FAILED_HEART_VENTRICLE_DN		29	-0.3256168	-1.1653006	0.33333334	0.4495615	1	3474	tags=38%, list=31%, signal=55%
VERHAAK_AML_WITH_NPM1_MUTATED_UP	VERHAAK_AML_WITH_NPM1_MUTATED_UP		113	-0.3695723	-1.1652614	0.22727273	0.44907922	1	2543	tags=35%, list=23%, signal=44%
REACTOME_PREFOLDIN_MEDIATED_TRANSFER_OF_SUBSTRATE_TO_CCT_TRIC	REACTOME_PREFOLDIN_MEDIATED_TRANSFER_OF_SUBSTRATE_TO_CCT_TRIC		17	-0.35043058	-1.1642609	0.26190478	0.4506337	1	2147	tags=24%, list=19%, signal=29%
BIOCARTA_NFAT_PATHWAY	BIOCARTA_NFAT_PATHWAY		31	-0.33356324	-1.1640121	0.23255815	0.45044556	1	3555	tags=48%, list=32%, signal=71%
MULLIGHAN_NPM1_MUTATED_SIGNATURE_1_UP	MULLIGHAN_NPM1_MUTATED_SIGNATURE_1_UP		148	-0.2658271	-1.1637743	0.1388889	0.45042163	1	3346	tags=34%, list=30%, signal=48%
MUELLER_METHYLATED_IN_GLIOBLASTOMA	MUELLER_METHYLATED_IN_GLIOBLASTOMA		26	-0.4012038	-1.162862	0.23913044	0.45191383	1	1799	tags=27%, list=16%, signal=32%
YAO_TEMPORAL_RESPONSE_TO_PROGESTERONE_CLUSTER_15	YAO_TEMPORAL_RESPONSE_TO_PROGESTERONE_CLUSTER_15		29	-0.44752046	-1.16191	0.31428573	0.45342225	1	1877	tags=38%, list=17%, signal=45%
FULCHER_INFLAMMATORY_RESPONSE_LECTIN_VS_LPS_DN	FULCHER_INFLAMMATORY_RESPONSE_LECTIN_VS_LPS_DN		235	-0.33628637	-1.1615183	0.25	0.45350087	1	2607	tags=31%, list=23%, signal=39%
TAKEDA_TARGETS_OF_NUP98_HOXA9_FUSION_8D_UP	TAKEDA_TARGETS_OF_NUP98_HOXA9_FUSION_8D_UP		84	-0.36494842	-1.1614865	0.25641027	0.45305312	1	1342	tags=20%, list=12%, signal=23%
ROSS_AML_WITH_MLL_FUSIONS	ROSS_AML_WITH_MLL_FUSIONS		53	-0.3654768	-1.1614302	0.1875	0.45268768	1	2205	tags=28%, list=20%, signal=35%
BIOCARTA_VEGF_PATHWAY	BIOCARTA_VEGF_PATHWAY		17	-0.3676424	-1.1606908	0.23809524	0.45335355	1	527	tags=12%, list=5%, signal=12%
BROWNE_HCMV_INFECTION_12HR_DN	BROWNE_HCMV_INFECTION_12HR_DN		52	-0.31262022	-1.1604826	0.2888889	0.45319006	1	3087	tags=35%, list=28%, signal=48%
REACTOME_HEMOSTASIS	REACTOME_HEMOSTASIS		194	-0.35747173	-1.1591597	0.28	0.45543385	1	2576	tags=31%, list=23%, signal=40%
BIOCARTA_FAS_PATHWAY	BIOCARTA_FAS_PATHWAY		18	-0.36737457	-1.1588677	0.26530612	0.4555999	1	2880	tags=33%, list=26%, signal=45%
GAUSSMANN_MLL_AF4_FUSION_TARGETS_E_UP	GAUSSMANN_MLL_AF4_FUSION_TARGETS_E_UP		56	-0.4107973	-1.1583012	0.18421052	0.45590678	1	2232	tags=41%, list=20%, signal=51%
DAVICIONI_RHABDOMYOSARCOMA_PAX_FOXO1_FUSION_UP	DAVICIONI_RHABDOMYOSARCOMA_PAX_FOXO1_FUSION_UP		34	-0.40755492	-1.158252	0.2857143	0.45546868	1	2543	tags=38%, list=23%, signal=49%
SMID_BREAST_CANCER_LUMINAL_B_DN	SMID_BREAST_CANCER_LUMINAL_B_DN		339	-0.3887569	-1.1579802	0.23404256	0.45560277	1	2246	tags=33%, list=20%, signal=40%
RODRIGUES_THYROID_CARCINOMA_ANAPLASTIC_UP	RODRIGUES_THYROID_CARCINOMA_ANAPLASTIC_UP		363	-0.25685143	-1.1578425	0.23255815	0.45530948	1	3116	tags=30%, list=28%, signal=41%
MELLMAN_TUT1_TARGETS_DN	MELLMAN_TUT1_TARGETS_DN		31	-0.33967555	-1.1574168	0.21428572	0.45564646	1	3273	tags=42%, list=29%, signal=59%
REACTOME_NCAM_SIGNALING_FOR_NEURITE_OUT_GROWTH	REACTOME_NCAM_SIGNALING_FOR_NEURITE_OUT_GROWTH		46	-0.36921698	-1.1570575	0.27906978	0.45582202	1	2079	tags=30%, list=19%, signal=37%
GRESHOCK_CANCER_COPY_NUMBER_UP	GRESHOCK_CANCER_COPY_NUMBER_UP		201	-0.24232297	-1.1570356	0.24444444	0.45532504	1	3849	tags=38%, list=34%, signal=57%
SAMOLS_TARGETS_OF_KHSV_MIRNAS_DN	SAMOLS_TARGETS_OF_KHSV_MIRNAS_DN		31	-0.40088746	-1.1569952	0.1904762	0.4548406	1	1516	tags=26%, list=14%, signal=30%
AIYAR_COBRA1_TARGETS_UP	AIYAR_COBRA1_TARGETS_UP		26	-0.3939836	-1.1567711	0.20833333	0.45480102	1	2247	tags=42%, list=20%, signal=53%
KEGG_LONG_TERM_DEPRESSION	KEGG_LONG_TERM_DEPRESSION		42	-0.3375394	-1.1565868	0.20408164	0.45484117	1	2733	tags=36%, list=24%, signal=47%
HESS_TARGETS_OF_HOXA9_AND_MEIS1_UP	HESS_TARGETS_OF_HOXA9_AND_MEIS1_UP		53	-0.31883413	-1.1564263	0.27659574	0.454767	1	1374	tags=23%, list=12%, signal=26%
CADWELL_ATG16L1_TARGETS_DN	CADWELL_ATG16L1_TARGETS_DN		36	-0.33887404	-1.1554593	0.25	0.4559816	1	3267	tags=39%, list=29%, signal=55%
VALK_AML_CLUSTER_12	VALK_AML_CLUSTER_12		23	-0.38020912	-1.1550096	0.30952382	0.4563779	1	3855	tags=52%, list=34%, signal=79%
PASQUALUCCI_LYMPHOMA_BY_GC_STAGE_UP	PASQUALUCCI_LYMPHOMA_BY_GC_STAGE_UP		183	-0.25979793	-1.1547953	0.14634146	0.45614025	1	2890	tags=27%, list=26%, signal=36%
MCCABE_BOUND_BY_HOXC6	MCCABE_BOUND_BY_HOXC6		180	-0.25893968	-1.154096	0.17777778	0.45687607	1	3289	tags=31%, list=29%, signal=43%
HELLER_HDAC_TARGETS_SILENCED_BY_METHYLATION_DN	HELLER_HDAC_TARGETS_SILENCED_BY_METHYLATION_DN		158	-0.31170386	-1.1535844	0.17777778	0.45721948	1	3341	tags=42%, list=30%, signal=59%
KEGG_ECM_RECEPTOR_INTERACTION	KEGG_ECM_RECEPTOR_INTERACTION		53	-0.4169941	-1.1534343	0.29268292	0.45684326	1	1970	tags=32%, list=18%, signal=39%
CHIARETTI_ACUTE_LYMPHOBLASTIC_LEUKEMIA_ZAP70	CHIARETTI_ACUTE_LYMPHOBLASTIC_LEUKEMIA_ZAP70		44	-0.35991573	-1.1533648	0.21568628	0.4565599	1	2351	tags=25%, list=21%, signal=32%
SMID_BREAST_CANCER_RELAPSE_IN_BONE_UP	SMID_BREAST_CANCER_RELAPSE_IN_BONE_UP		59	-0.359545	-1.153225	0.2173913	0.4563022	1	2303	tags=31%, list=21%, signal=38%
ICHIBA_GRAFT_VERSUS_HOST_DISEASE_35D_DN	ICHIBA_GRAFT_VERSUS_HOST_DISEASE_35D_DN		42	-0.39706877	-1.1528745	0.24444444	0.4566247	1	3071	tags=40%, list=27%, signal=56%
ROSS_ACUTE_MYELOID_LEUKEMIA_CBF	ROSS_ACUTE_MYELOID_LEUKEMIA_CBF		50	-0.3007187	-1.1528482	0.20408164	0.45615	1	2907	tags=30%, list=26%, signal=40%
KEGG_CYTOSOLIC_DNA_SENSING_PATHWAY	KEGG_CYTOSOLIC_DNA_SENSING_PATHWAY		28	-0.37518427	-1.1525785	0.25	0.45619017	1	2483	tags=36%, list=22%, signal=46%
REACTOME_ELONGATION_AND_PROCESSING_OF_CAPPED_TRANSCRIPTS	REACTOME_ELONGATION_AND_PROCESSING_OF_CAPPED_TRANSCRIPTS		88	-0.22909454	-1.1523794	0.3255814	0.45595476	1	4548	tags=40%, list=41%, signal=66%
VERRECCHIA_EARLY_RESPONSE_TO_TGFB1	VERRECCHIA_EARLY_RESPONSE_TO_TGFB1		39	-0.37044182	-1.1515354	0.30612245	0.4571633	1	688	tags=18%, list=6%, signal=19%
GUTIERREZ_CHRONIC_LYMPHOCYTIC_LEUKEMIA_DN	GUTIERREZ_CHRONIC_LYMPHOCYTIC_LEUKEMIA_DN		32	-0.37190586	-1.1509191	0.25925925	0.45781177	1	2543	tags=31%, list=23%, signal=40%
ZHANG_ANTIVIRAL_RESPONSE_TO_RIBAVIRIN_DN	ZHANG_ANTIVIRAL_RESPONSE_TO_RIBAVIRIN_DN		28	-0.4270857	-1.1507132	0.2037037	0.45780402	1	1169	tags=25%, list=10%, signal=28%
LUI_THYROID_CANCER_CLUSTER_1	LUI_THYROID_CANCER_CLUSTER_1		34	-0.37019086	-1.1506994	0.2682927	0.4573253	1	2253	tags=32%, list=20%, signal=40%
WEI_MYCN_TARGETS_WITH_E_BOX	WEI_MYCN_TARGETS_WITH_E_BOX		426	-0.2267011	-1.1505657	0.3125	0.45708886	1	2831	tags=25%, list=25%, signal=32%
LASTOWSKA_COAMPLIFIED_WITH_MYCN	LASTOWSKA_COAMPLIFIED_WITH_MYCN		22	-0.37882707	-1.1495975	0.24444444	0.45854712	1	1471	tags=23%, list=13%, signal=26%
ST_FAS_SIGNALING_PATHWAY	ST_FAS_SIGNALING_PATHWAY		39	-0.31320828	-1.1494577	0.2857143	0.45828515	1	1165	tags=18%, list=10%, signal=20%
CLASPER_LYMPHATIC_VESSELS_DURING_METASTASIS_DN	CLASPER_LYMPHATIC_VESSELS_DURING_METASTASIS_DN		29	-0.51164895	-1.1494498	0.38	0.45778263	1	2253	tags=48%, list=20%, signal=60%
HAMAI_APOPTOSIS_VIA_TRAIL_DN	HAMAI_APOPTOSIS_VIA_TRAIL_DN		91	-0.3181517	-1.1477631	0.17857143	0.46034226	1	1775	tags=25%, list=16%, signal=30%
TURASHVILI_BREAST_LOBULAR_CARCINOMA_VS_LOBULAR_NORMAL_UP	TURASHVILI_BREAST_LOBULAR_CARCINOMA_VS_LOBULAR_NORMAL_UP		54	-0.38717273	-1.147595	0.25	0.4600135	1	2020	tags=33%, list=18%, signal=40%
MARZEC_IL2_SIGNALING_UP	MARZEC_IL2_SIGNALING_UP		65	-0.29686356	-1.1471393	0.24324325	0.46049955	1	4198	tags=40%, list=37%, signal=64%
SCHLOSSER_MYC_TARGETS_REPRESSED_BY_SERUM	SCHLOSSER_MYC_TARGETS_REPRESSED_BY_SERUM		84	-0.24793999	-1.1470342	0.33333334	0.46020082	1	3445	tags=33%, list=31%, signal=48%
TSENG_IRS1_TARGETS_DN	TSENG_IRS1_TARGETS_DN		102	-0.36927885	-1.1466404	0.3265306	0.4602892	1	2503	tags=35%, list=22%, signal=45%
KEGG_PURINE_METABOLISM	KEGG_PURINE_METABOLISM		110	-0.26534465	-1.14622	0.3	0.4605516	1	2580	tags=22%, list=23%, signal=28%
WANG_CLIM2_TARGETS_UP	WANG_CLIM2_TARGETS_UP		110	-0.2654847	-1.1449809	0.23404256	0.4624913	1	2680	tags=28%, list=24%, signal=37%
SMIRNOV_CIRCULATING_ENDOTHELIOCYTES_IN_CANCER_UP	SMIRNOV_CIRCULATING_ENDOTHELIOCYTES_IN_CANCER_UP		107	-0.3540923	-1.1446189	0.23404256	0.46257105	1	3239	tags=45%, list=29%, signal=63%
TSENG_IRS1_TARGETS_UP	TSENG_IRS1_TARGETS_UP		86	-0.32521683	-1.1444776	0.23255815	0.46251085	1	2013	tags=23%, list=18%, signal=28%
MCCLUNG_DELTA_FOSB_TARGETS_2WK	MCCLUNG_DELTA_FOSB_TARGETS_2WK		34	-0.4307878	-1.1441493	0.25490198	0.46276876	1	3011	tags=44%, list=27%, signal=60%
POOLA_INVASIVE_BREAST_CANCER_DN	POOLA_INVASIVE_BREAST_CANCER_DN		82	-0.36474317	-1.1440027	0.1923077	0.46259677	1	1401	tags=23%, list=13%, signal=26%
RAMALHO_STEMNESS_UP	RAMALHO_STEMNESS_UP		148	-0.25940824	-1.1439775	0.30769232	0.46218187	1	4272	tags=42%, list=38%, signal=67%
HOOI_ST7_TARGETS_UP	HOOI_ST7_TARGETS_UP		39	-0.37839866	-1.1435624	0.2173913	0.46250194	1	2990	tags=36%, list=27%, signal=49%
DAVICIONI_MOLECULAR_ARMS_VS_ERMS_DN	DAVICIONI_MOLECULAR_ARMS_VS_ERMS_DN		105	-0.3835668	-1.1435502	0.27450982	0.46201465	1	2611	tags=39%, list=23%, signal=50%
JAZAG_TGFB1_SIGNALING_VIA_SMAD4_DN	JAZAG_TGFB1_SIGNALING_VIA_SMAD4_DN		42	-0.3524264	-1.1434971	0.3877551	0.461563	1	3331	tags=40%, list=30%, signal=57%
CREIGHTON_ENDOCRINE_THERAPY_RESISTANCE_1	CREIGHTON_ENDOCRINE_THERAPY_RESISTANCE_1		281	-0.28031445	-1.1433852	0.18421052	0.46126285	1	3044	tags=31%, list=27%, signal=41%
AMIT_SERUM_RESPONSE_480_MCF10A	AMIT_SERUM_RESPONSE_480_MCF10A		21	-0.39532882	-1.1433682	0.2888889	0.4607773	1	2697	tags=33%, list=24%, signal=44%
GEORGES_TARGETS_OF_MIR192_AND_MIR215	GEORGES_TARGETS_OF_MIR192_AND_MIR215		415	-0.26569363	-1.1429164	0.23529412	0.46099788	1	4059	tags=40%, list=36%, signal=61%
NING_CHRONIC_OBSTRUCTIVE_PULMONARY_DISEASE_DN	NING_CHRONIC_OBSTRUCTIVE_PULMONARY_DISEASE_DN		50	-0.34543902	-1.1428368	0.29411766	0.4605899	1	1248	tags=20%, list=11%, signal=22%
REACTOME_METABOLISM_OF_LIPIDS_AND_LIPOPROTEINS	REACTOME_METABOLISM_OF_LIPIDS_AND_LIPOPROTEINS		154	-0.29915315	-1.1422213	0.27450982	0.4611929	1	1883	tags=21%, list=17%, signal=25%
HELLER_SILENCED_BY_METHYLATION_UP	HELLER_SILENCED_BY_METHYLATION_UP		158	-0.36199084	-1.1417077	0.26086956	0.4616575	1	3109	tags=37%, list=28%, signal=51%
WATTEL_AUTONOMOUS_THYROID_ADENOMA_UP	WATTEL_AUTONOMOUS_THYROID_ADENOMA_UP		15	-0.39814025	-1.1410139	0.19148937	0.4624263	1	1514	tags=27%, list=14%, signal=31%
ZHAN_MULTIPLE_MYELOMA_DN	ZHAN_MULTIPLE_MYELOMA_DN		22	-0.4258636	-1.139279	0.25581396	0.4652487	1	1364	tags=27%, list=12%, signal=31%
SATO_SILENCED_BY_DEACETYLATION_IN_PANCREATIC_CANCER	SATO_SILENCED_BY_DEACETYLATION_IN_PANCREATIC_CANCER		28	-0.38673207	-1.1391274	0.18	0.46501142	1	1354	tags=29%, list=12%, signal=32%
NOUZOVA_METHYLATED_IN_APL	NOUZOVA_METHYLATED_IN_APL		22	-0.36990488	-1.1381384	0.22727273	0.4665181	1	3800	tags=59%, list=34%, signal=89%
REACTOME_SEMAPHORIN_INTERACTIONS	REACTOME_SEMAPHORIN_INTERACTIONS		47	-0.36952066	-1.1374179	0.33333334	0.4673773	1	1924	tags=23%, list=17%, signal=28%
FARMER_BREAST_CANCER_APOCRINE_VS_BASAL	FARMER_BREAST_CANCER_APOCRINE_VS_BASAL		199	-0.2776229	-1.1373131	0.19444445	0.4669326	1	2570	tags=29%, list=23%, signal=37%
NAKAMURA_METASTASIS_MODEL_UP	NAKAMURA_METASTASIS_MODEL_UP		25	-0.40367833	-1.1372659	0.22727273	0.46652907	1	3113	tags=40%, list=28%, signal=55%
REACTOME_PLATELET_ACTIVATION	REACTOME_PLATELET_ACTIVATION		110	-0.34555012	-1.1372443	0.24	0.4660796	1	3775	tags=45%, list=34%, signal=67%
BROWNE_HCMV_INFECTION_20HR_UP	BROWNE_HCMV_INFECTION_20HR_UP		136	-0.24057823	-1.1369092	0.23076923	0.46624458	1	3000	tags=29%, list=27%, signal=40%
ROPERO_HDAC2_TARGETS	ROPERO_HDAC2_TARGETS		53	-0.34922326	-1.1368273	0.25	0.46593696	1	3098	tags=40%, list=28%, signal=55%
BERENJENO_TRANSFORMED_BY_RHOA_UP	BERENJENO_TRANSFORMED_BY_RHOA_UP		385	-0.27714005	-1.1360332	0.3409091	0.46693608	1	1855	tags=19%, list=17%, signal=22%
SWEET_KRAS_ONCOGENIC_SIGNATURE	SWEET_KRAS_ONCOGENIC_SIGNATURE		28	-0.3698338	-1.1357926	0.31914893	0.46687156	1	1777	tags=29%, list=16%, signal=34%
KEGG_NOTCH_SIGNALING_PATHWAY	KEGG_NOTCH_SIGNALING_PATHWAY		31	-0.32318836	-1.1357626	0.3137255	0.466378	1	3916	tags=35%, list=35%, signal=54%
BUYTAERT_PHOTODYNAMIC_THERAPY_STRESS_DN	BUYTAERT_PHOTODYNAMIC_THERAPY_STRESS_DN		353	-0.26006046	-1.1344674	0.23684211	0.4683502	1	3533	tags=34%, list=32%, signal=48%
CAIRO_HEPATOBLASTOMA_DN	CAIRO_HEPATOBLASTOMA_DN		174	-0.32930505	-1.1343197	0.2857143	0.46824983	1	1964	tags=24%, list=18%, signal=29%
TURASHVILI_BREAST_DUCTAL_CARCINOMA_VS_DUCTAL_NORMAL_UP	TURASHVILI_BREAST_DUCTAL_CARCINOMA_VS_DUCTAL_NORMAL_UP		22	-0.4723875	-1.1340805	0.2857143	0.46838987	1	3549	tags=68%, list=32%, signal=100%
BIOCARTA_AGR_PATHWAY	BIOCARTA_AGR_PATHWAY		20	-0.42544758	-1.1328237	0.35555556	0.4701233	1	2940	tags=50%, list=26%, signal=68%
RIZKI_TUMOR_INVASIVENESS_3D_UP	RIZKI_TUMOR_INVASIVENESS_3D_UP		121	-0.2850219	-1.1327448	0.23913044	0.46981195	1	1184	tags=17%, list=11%, signal=18%
LI_AMPLIFIED_IN_LUNG_CANCER	LI_AMPLIFIED_IN_LUNG_CANCER		123	-0.24100137	-1.1319578	0.26190478	0.4708928	1	3348	tags=30%, list=30%, signal=42%
VALK_AML_CLUSTER_2	VALK_AML_CLUSTER_2		17	-0.42832932	-1.130956	0.30769232	0.47193983	1	2158	tags=47%, list=19%, signal=58%
BLALOCK_ALZHEIMERS_DISEASE_INCIPIENT_UP	BLALOCK_ALZHEIMERS_DISEASE_INCIPIENT_UP		221	-0.2502223	-1.1299984	0.18367347	0.47315288	1	3099	tags=30%, list=28%, signal=41%
LUI_THYROID_CANCER_PAX8_PPARG_DN	LUI_THYROID_CANCER_PAX8_PPARG_DN		34	-0.25232652	-1.1295439	0.27083334	0.47367123	1	1905	tags=18%, list=17%, signal=21%
KORKOLA_TERATOMA	KORKOLA_TERATOMA		22	-0.36458367	-1.1293229	0.24489796	0.47377026	1	1834	tags=36%, list=16%, signal=43%
ROZANOV_MMP14_TARGETS_SUBSET	ROZANOV_MMP14_TARGETS_SUBSET		24	-0.46212116	-1.127771	0.4	0.47614503	1	1839	tags=33%, list=16%, signal=40%
ODONNELL_TARGETS_OF_MYC_AND_TFRC_UP	ODONNELL_TARGETS_OF_MYC_AND_TFRC_UP		38	-0.4154124	-1.1271755	0.3409091	0.4768335	1	2237	tags=29%, list=20%, signal=36%
KIM_MYC_AMPLIFICATION_TARGETS_UP	KIM_MYC_AMPLIFICATION_TARGETS_UP		106	-0.2601199	-1.1268756	0.26086956	0.47670913	1	2015	tags=21%, list=18%, signal=25%
REACTOME_SIGNAL_AMPLIFICATION	REACTOME_SIGNAL_AMPLIFICATION		23	-0.38229856	-1.1255869	0.35555556	0.47857377	1	3875	tags=52%, list=35%, signal=80%
KAAB_FAILED_HEART_ATRIUM_UP	KAAB_FAILED_HEART_ATRIUM_UP		23	-0.41541213	-1.1247709	0.3469388	0.47976834	1	3046	tags=35%, list=27%, signal=48%
BIOCARTA_CASPASE_PATHWAY	BIOCARTA_CASPASE_PATHWAY		16	-0.40060297	-1.124176	0.28947368	0.4803957	1	1642	tags=25%, list=15%, signal=29%
KEGG_GLYCEROLIPID_METABOLISM	KEGG_GLYCEROLIPID_METABOLISM		29	-0.34089583	-1.1236911	0.28	0.48096287	1	3111	tags=38%, list=28%, signal=52%
URS_ADIPOCYTE_DIFFERENTIATION_DN	URS_ADIPOCYTE_DIFFERENTIATION_DN		20	-0.52709025	-1.123653	0.36585367	0.48053783	1	1874	tags=40%, list=17%, signal=48%
GRESHOCK_CANCER_COPY_NUMBER_DN	GRESHOCK_CANCER_COPY_NUMBER_DN		208	-0.2352978	-1.1236022	0.25531915	0.48008576	1	3425	tags=33%, list=31%, signal=46%
REACTOME_CHEMOKINE_RECEPTORS_BIND_CHEMOKINES	REACTOME_CHEMOKINE_RECEPTORS_BIND_CHEMOKINES		42	-0.4655133	-1.1228417	0.41463414	0.48077673	1	837	tags=24%, list=7%, signal=26%
SANA_RESPONSE_TO_IFNG_DN	SANA_RESPONSE_TO_IFNG_DN		56	-0.27011952	-1.1225307	0.29787233	0.48093003	1	3148	tags=36%, list=28%, signal=49%
DITTMER_PTHLH_TARGETS_DN	DITTMER_PTHLH_TARGETS_DN		50	-0.2787785	-1.121662	0.36	0.4816187	1	2934	tags=32%, list=26%, signal=43%
KIM_GASTRIC_CANCER_CHEMOSENSITIVITY	KIM_GASTRIC_CANCER_CHEMOSENSITIVITY		60	-0.2822837	-1.1213897	0.20930232	0.48164308	1	2006	tags=27%, list=18%, signal=32%
HELLER_HDAC_TARGETS_DN	HELLER_HDAC_TARGETS_DN		169	-0.30344027	-1.1210914	0.26086956	0.48197326	1	3605	tags=41%, list=32%, signal=59%
KEGG_BUTANOATE_METABOLISM	KEGG_BUTANOATE_METABOLISM		24	-0.36094597	-1.1210518	0.3243243	0.48160315	1	392	tags=13%, list=4%, signal=13%
YAO_TEMPORAL_RESPONSE_TO_PROGESTERONE_CLUSTER_1	YAO_TEMPORAL_RESPONSE_TO_PROGESTERONE_CLUSTER_1		58	-0.3739211	-1.1204716	0.25531915	0.48201495	1	1954	tags=33%, list=17%, signal=39%
WINTER_HYPOXIA_METAGENE	WINTER_HYPOXIA_METAGENE		149	-0.30961207	-1.1183504	0.26666668	0.48550797	1	3921	tags=47%, list=35%, signal=71%
FLECHNER_PBL_KIDNEY_TRANSPLANT_REJECTED_VS_OK_DN	FLECHNER_PBL_KIDNEY_TRANSPLANT_REJECTED_VS_OK_DN		33	-0.29260078	-1.1176653	0.41025642	0.486351	1	589	tags=9%, list=5%, signal=10%
HOFMANN_MYELODYSPLASTIC_SYNDROM_LOW_RISK_DN	HOFMANN_MYELODYSPLASTIC_SYNDROM_LOW_RISK_DN		17	-0.37527686	-1.1175017	0.275	0.48616686	1	2859	tags=35%, list=26%, signal=47%
BOYLAN_MULTIPLE_MYELOMA_C_DN	BOYLAN_MULTIPLE_MYELOMA_C_DN		26	-0.33553427	-1.1173929	0.25	0.48596784	1	2735	tags=50%, list=24%, signal=66%
KEGG_FOCAL_ADHESION	KEGG_FOCAL_ADHESION		123	-0.3328523	-1.1172092	0.35416666	0.48588866	1	1970	tags=24%, list=18%, signal=29%
BENPORATH_NOS_TARGETS	BENPORATH_NOS_TARGETS		91	-0.3021537	-1.1170095	0.29787233	0.4857937	1	1855	tags=24%, list=17%, signal=29%
LEE_LIVER_CANCER_CIPROFIBRATE_UP	LEE_LIVER_CANCER_CIPROFIBRATE_UP		49	-0.39340034	-1.1166321	0.34042552	0.48599052	1	1270	tags=27%, list=11%, signal=30%
REACTOME_GLUCONEOGENESIS	REACTOME_GLUCONEOGENESIS		19	-0.45239836	-1.1154754	0.33333334	0.48750952	1	967	tags=21%, list=9%, signal=23%
ACEVEDO_LIVER_CANCER_DN	ACEVEDO_LIVER_CANCER_DN		330	-0.25761816	-1.1131548	0.2	0.49173862	1	3421	tags=32%, list=31%, signal=45%
MANALO_HYPOXIA_UP	MANALO_HYPOXIA_UP		128	-0.33154076	-1.1128353	0.35714287	0.4917454	1	2639	tags=32%, list=24%, signal=41%
GARCIA_TARGETS_OF_FLI1_AND_DAX1_UP	GARCIA_TARGETS_OF_FLI1_AND_DAX1_UP		22	-0.37030822	-1.1127095	0.3043478	0.49149445	1	3174	tags=41%, list=28%, signal=57%
KEGG_NUCLEOTIDE_EXCISION_REPAIR	KEGG_NUCLEOTIDE_EXCISION_REPAIR		38	-0.34003374	-1.1126944	0.375	0.49102104	1	710	tags=13%, list=6%, signal=14%
MCBRYAN_PUBERTAL_BREAST_4_5WK_DN	MCBRYAN_PUBERTAL_BREAST_4_5WK_DN		148	-0.29032162	-1.1120089	0.25	0.49189302	1	1219	tags=18%, list=11%, signal=19%
LINDGREN_BLADDER_CANCER_WITH_LOH_IN_CHR9Q	LINDGREN_BLADDER_CANCER_WITH_LOH_IN_CHR9Q		62	-0.26607224	-1.1116998	0.35555556	0.49195153	1	1921	tags=19%, list=17%, signal=23%
BERENJENO_TRANSFORMED_BY_RHOA_REVERSIBLY_DN	BERENJENO_TRANSFORMED_BY_RHOA_REVERSIBLY_DN		22	-0.4960439	-1.1115675	0.3529412	0.4917541	1	2411	tags=59%, list=22%, signal=75%
PETRETTO_HEART_MASS_QTL_CIS_UP	PETRETTO_HEART_MASS_QTL_CIS_UP		15	-0.37037507	-1.1113459	0.225	0.4916843	1	3752	tags=47%, list=34%, signal=70%
STREICHER_LSM1_TARGETS_UP	STREICHER_LSM1_TARGETS_UP		25	-0.38455057	-1.111058	0.35135135	0.4919518	1	2593	tags=32%, list=23%, signal=42%
TURASHVILI_BREAST_DUCTAL_CARCINOMA_VS_LOBULAR_NORMAL_UP	TURASHVILI_BREAST_DUCTAL_CARCINOMA_VS_LOBULAR_NORMAL_UP		39	-0.39265794	-1.1104537	0.2631579	0.49247396	1	3799	tags=59%, list=34%, signal=89%
CREIGHTON_ENDOCRINE_THERAPY_RESISTANCE_2	CREIGHTON_ENDOCRINE_THERAPY_RESISTANCE_2		146	-0.28398743	-1.1101669	0.3243243	0.4923896	1	3216	tags=33%, list=29%, signal=46%
ZHU_CMV_8_HR_UP	ZHU_CMV_8_HR_UP		21	-0.42802992	-1.110129	0.34146342	0.49194026	1	3875	tags=57%, list=35%, signal=87%
KEGG_REGULATION_OF_ACTIN_CYTOSKELETON	KEGG_REGULATION_OF_ACTIN_CYTOSKELETON		137	-0.2990342	-1.1092777	0.26666668	0.49322122	1	2679	tags=28%, list=24%, signal=37%
GRADE_COLON_VS_RECTAL_CANCER_UP	GRADE_COLON_VS_RECTAL_CANCER_UP		18	-0.44453397	-1.1085415	0.32608697	0.4938556	1	609	tags=22%, list=5%, signal=23%
KEGG_HEMATOPOIETIC_CELL_LINEAGE	KEGG_HEMATOPOIETIC_CELL_LINEAGE		53	-0.399031	-1.1084923	0.3043478	0.4934312	1	2695	tags=36%, list=24%, signal=47%
TAKAO_RESPONSE_TO_UVB_RADIATION_DN	TAKAO_RESPONSE_TO_UVB_RADIATION_DN		60	-0.32429594	-1.1080948	0.35714287	0.4938993	1	3897	tags=43%, list=35%, signal=66%
DOUGLAS_BMI1_TARGETS_UP	DOUGLAS_BMI1_TARGETS_UP		331	-0.25227636	-1.1079072	0.19148937	0.49378622	1	1973	tags=20%, list=18%, signal=23%
VALK_AML_CLUSTER_7	VALK_AML_CLUSTER_7		17	-0.45031512	-1.1069671	0.33333334	0.4952045	1	2639	tags=35%, list=24%, signal=46%
MULLIGHAN_NPM1_MUTATED_SIGNATURE_2_UP	MULLIGHAN_NPM1_MUTATED_SIGNATURE_2_UP		80	-0.24970376	-1.1063331	0.31578946	0.49611676	1	3324	tags=31%, list=30%, signal=44%
MARKEY_RB1_CHRONIC_LOF_UP	MARKEY_RB1_CHRONIC_LOF_UP		95	-0.29261371	-1.1061349	0.33333334	0.4959451	1	1758	tags=22%, list=16%, signal=26%
TAKEDA_TARGETS_OF_NUP98_HOXA9_FUSION_10D_UP	TAKEDA_TARGETS_OF_NUP98_HOXA9_FUSION_10D_UP		89	-0.3752082	-1.1060944	0.34210527	0.49550027	1	1472	tags=21%, list=13%, signal=24%
SMID_BREAST_CANCER_RELAPSE_IN_BRAIN_UP	SMID_BREAST_CANCER_RELAPSE_IN_BRAIN_UP		28	-0.38027984	-1.10596	0.2857143	0.49532157	1	339	tags=14%, list=3%, signal=15%
REACTOME_TRANSMISSION_ACROSS_CHEMICAL_SYNAPSES	REACTOME_TRANSMISSION_ACROSS_CHEMICAL_SYNAPSES		92	-0.29658478	-1.1050789	0.25531915	0.49634987	1	2180	tags=25%, list=19%, signal=31%
LEE_LIVER_CANCER	LEE_LIVER_CANCER		21	-0.4390551	-1.1044643	0.40384614	0.49693125	1	1243	tags=24%, list=11%, signal=27%
LEE_LIVER_CANCER_TOP50	LEE_LIVER_CANCER_TOP50		21	-0.4390551	-1.1044643	0.40384614	0.49643677	1	1243	tags=24%, list=11%, signal=27%
ELVIDGE_HYPOXIA_BY_DMOG_UP	ELVIDGE_HYPOXIA_BY_DMOG_UP		85	-0.34729266	-1.1038772	0.2972973	0.49713343	1	3308	tags=42%, list=30%, signal=60%
REACTOME_INTRINSIC_PATHWAY	REACTOME_INTRINSIC_PATHWAY		15	-0.51549834	-1.1034191	0.3265306	0.4974068	1	1893	tags=47%, list=17%, signal=56%
TAKEDA_TARGETS_OF_NUP98_HOXA9_FUSION_6HR_DN	TAKEDA_TARGETS_OF_NUP98_HOXA9_FUSION_6HR_DN		23	-0.4119434	-1.1029785	0.28070176	0.49759933	1	1921	tags=35%, list=17%, signal=42%
SHEN_SMARCA2_TARGETS_DN	SHEN_SMARCA2_TARGETS_DN		181	-0.32128665	-1.1021308	0.26415095	0.49843302	1	3129	tags=38%, list=28%, signal=51%
TSENG_ADIPOGENIC_POTENTIAL_UP	TSENG_ADIPOGENIC_POTENTIAL_UP		25	-0.42956638	-1.1018735	0.3478261	0.4985287	1	3563	tags=60%, list=32%, signal=88%
KEGG_TYROSINE_METABOLISM	KEGG_TYROSINE_METABOLISM		27	-0.37052444	-1.1014646	0.3488372	0.49865115	1	1790	tags=26%, list=16%, signal=31%
PARENT_MTOR_SIGNALING_DN	PARENT_MTOR_SIGNALING_DN		26	-0.3800684	-1.1011938	0.3773585	0.49873722	1	1496	tags=23%, list=13%, signal=27%
CHUNG_BLISTER_CYTOTOXICITY_DN	CHUNG_BLISTER_CYTOTOXICITY_DN		21	-0.35202086	-1.1006445	0.37777779	0.4993374	1	3164	tags=48%, list=28%, signal=66%
REACTOME_STEROID_HORMONES	REACTOME_STEROID_HORMONES		17	-0.4384487	-1.1006131	0.37254903	0.4988666	1	1115	tags=24%, list=10%, signal=26%
LUCAS_HNF4A_TARGETS_UP	LUCAS_HNF4A_TARGETS_UP		34	-0.32637998	-1.0999346	0.33333334	0.49951786	1	3493	tags=38%, list=31%, signal=55%
REACTOME_CELL_SURFACE_INTERACTIONS_AT_THE_VASCULAR_WALL	REACTOME_CELL_SURFACE_INTERACTIONS_AT_THE_VASCULAR_WALL		66	-0.41448838	-1.0995188	0.3478261	0.49979952	1	1956	tags=27%, list=17%, signal=33%
REACTOME_G_ALPHA_I_SIGNALLING_EVENTS	REACTOME_G_ALPHA_I_SIGNALLING_EVENTS		118	-0.3093116	-1.0984571	0.31914893	0.50141835	1	2892	tags=35%, list=26%, signal=46%
BIOCARTA_PGC1A_PATHWAY	BIOCARTA_PGC1A_PATHWAY		16	-0.42831743	-1.097755	0.3773585	0.5021961	1	4115	tags=63%, list=37%, signal=99%
ST_ADRENERGIC	ST_ADRENERGIC		18	-0.35225365	-1.0976399	0.32	0.5018551	1	1967	tags=22%, list=18%, signal=27%
LINDGREN_BLADDER_CANCER_CLUSTER_3_DN	LINDGREN_BLADDER_CANCER_CLUSTER_3_DN		125	-0.25930068	-1.0970309	0.34146342	0.50273883	1	3307	tags=30%, list=30%, signal=42%
BIOCARTA_INTEGRIN_PATHWAY	BIOCARTA_INTEGRIN_PATHWAY		25	-0.33988413	-1.0966026	0.32	0.50308955	1	541	tags=16%, list=5%, signal=17%
NOJIMA_SFRP2_TARGETS_UP	NOJIMA_SFRP2_TARGETS_UP		18	-0.41601104	-1.0952709	0.31707317	0.5050015	1	3116	tags=50%, list=28%, signal=69%
REACTOME_MRNA_SPLICING	REACTOME_MRNA_SPLICING		63	-0.23117855	-1.0950319	0.37777779	0.5051046	1	4153	tags=37%, list=37%, signal=58%
BERENJENO_ROCK_SIGNALING_NOT_VIA_RHOA_UP	BERENJENO_ROCK_SIGNALING_NOT_VIA_RHOA_UP		24	-0.3869397	-1.0949489	0.2820513	0.50478375	1	3116	tags=42%, list=28%, signal=58%
WOTTON_RUNX_TARGETS_DN	WOTTON_RUNX_TARGETS_DN		19	-0.41023085	-1.0945079	0.27906978	0.5050286	1	648	tags=21%, list=6%, signal=22%
TOMLINS_PROSTATE_CANCER_UP	TOMLINS_PROSTATE_CANCER_UP		21	-0.35881436	-1.0933721	0.34210527	0.50686	1	2615	tags=33%, list=23%, signal=43%
BOHN_PRIMARY_IMMUNODEFICIENCY_SYNDROM_DN	BOHN_PRIMARY_IMMUNODEFICIENCY_SYNDROM_DN		18	-0.42347404	-1.093333	0.3488372	0.50640374	1	3610	tags=61%, list=32%, signal=90%
SIG_CHEMOTAXIS	SIG_CHEMOTAXIS		31	-0.32768118	-1.0928761	0.3846154	0.50685567	1	3524	tags=39%, list=31%, signal=56%
REACTOME_COSTIMULATION_BY_THE_CD28_FAMILY	REACTOME_COSTIMULATION_BY_THE_CD28_FAMILY		39	-0.39742646	-1.0922817	0.46666667	0.50732505	1	3292	tags=41%, list=29%, signal=58%
GINESTIER_BREAST_CANCER_20Q13_AMPLIFICATION_UP	GINESTIER_BREAST_CANCER_20Q13_AMPLIFICATION_UP		49	-0.2604439	-1.0920821	0.3043478	0.50738454	1	4048	tags=41%, list=36%, signal=64%
ROZANOV_MMP14_TARGETS_UP	ROZANOV_MMP14_TARGETS_UP		159	-0.3494182	-1.0913814	0.36956522	0.508138	1	1839	tags=26%, list=16%, signal=30%
CHEMNITZ_RESPONSE_TO_PROSTAGLANDIN_E2_DN	CHEMNITZ_RESPONSE_TO_PROSTAGLANDIN_E2_DN		177	-0.26335526	-1.0910702	0.25531915	0.5083195	1	2652	tags=28%, list=24%, signal=36%
HUANG_FOXA2_TARGETS_DN	HUANG_FOXA2_TARGETS_DN		24	-0.46449807	-1.0905385	0.46153846	0.5089324	1	619	tags=25%, list=6%, signal=26%
REACTOME_NEURORANSMITTER_RECEPTOR_BINDING_AND_DOWNSTREAM_TRANSMISSION_IN_THE_POSTSYNAPTIC_CELL	REACTOME_NEURORANSMITTER_RECEPTOR_BINDING_AND_DOWNSTREAM_TRANSMISSION_IN_THE_POSTSYNAPTIC_CELL		59	-0.2950607	-1.0899348	0.26530612	0.5092801	1	2726	tags=31%, list=24%, signal=40%
NOUZOVA_TRETINOIN_AND_H4_ACETYLATION	NOUZOVA_TRETINOIN_AND_H4_ACETYLATION		78	-0.2551607	-1.089728	0.33333334	0.50929487	1	2071	tags=17%, list=18%, signal=20%
WATANABE_RECTAL_CANCER_RADIOTHERAPY_RESPONSIVE_UP	WATANABE_RECTAL_CANCER_RADIOTHERAPY_RESPONSIVE_UP		66	-0.21679987	-1.0892801	0.30232558	0.5096905	1	224	tags=6%, list=2%, signal=6%
BARIS_THYROID_CANCER_UP	BARIS_THYROID_CANCER_UP		15	-0.3417267	-1.0891558	0.3529412	0.5095056	1	554	tags=13%, list=5%, signal=14%
LIU_VMYB_TARGETS_UP	LIU_VMYB_TARGETS_UP		82	-0.28191894	-1.0883011	0.35897437	0.5107575	1	3672	tags=38%, list=33%, signal=56%
DUTTA_APOPTOSIS_VIA_NFKB	DUTTA_APOPTOSIS_VIA_NFKB		16	-0.39072523	-1.0882454	0.37777779	0.5103055	1	2433	tags=38%, list=22%, signal=48%
REACTOME_GLUCAGON_TYPE_LIGAND_RECEPTORS	REACTOME_GLUCAGON_TYPE_LIGAND_RECEPTORS		23	-0.34660867	-1.0876508	0.36363637	0.5108082	1	2726	tags=39%, list=24%, signal=52%
KEGG_SMALL_CELL_LUNG_CANCER	KEGG_SMALL_CELL_LUNG_CANCER		48	-0.3351105	-1.0876122	0.3939394	0.51039547	1	1664	tags=23%, list=15%, signal=27%
HUTTMANN_B_CLL_POOR_SURVIVAL_UP	HUTTMANN_B_CLL_POOR_SURVIVAL_UP		167	-0.27933213	-1.0869948	0.3617021	0.51116997	1	3155	tags=31%, list=28%, signal=42%
ELVIDGE_HIF1A_AND_HIF2A_TARGETS_DN	ELVIDGE_HIF1A_AND_HIF2A_TARGETS_DN		63	-0.3552124	-1.0867388	0.3181818	0.51091874	1	3262	tags=41%, list=29%, signal=58%
MULLIGHAN_NPM1_SIGNATURE_3_UP	MULLIGHAN_NPM1_SIGNATURE_3_UP		188	-0.23820128	-1.08469	0.25	0.5140796	1	3324	tags=32%, list=30%, signal=45%
ZHAN_MULTIPLE_MYELOMA_CD1_AND_CD2_UP	ZHAN_MULTIPLE_MYELOMA_CD1_AND_CD2_UP		37	-0.3262043	-1.0845191	0.25531915	0.51399684	1	3166	tags=38%, list=28%, signal=53%
HSC_MATURE_FETAL	HSC_MATURE_FETAL		16	-0.4094264	-1.0844846	0.33962265	0.51353127	1	649	tags=13%, list=6%, signal=13%
STARK_PREFRONTAL_CORTEX_22Q11_DELETION_UP	STARK_PREFRONTAL_CORTEX_22Q11_DELETION_UP		93	-0.3078168	-1.0842528	0.31707317	0.5133975	1	3367	tags=38%, list=30%, signal=53%
ICHIBA_GRAFT_VERSUS_HOST_DISEASE_D7_UP	ICHIBA_GRAFT_VERSUS_HOST_DISEASE_D7_UP		87	-0.40137511	-1.0837008	0.36956522	0.51412344	1	1128	tags=21%, list=10%, signal=23%
TAYLOR_METHYLATED_IN_ACUTE_LYMPHOBLASTIC_LEUKEMIA	TAYLOR_METHYLATED_IN_ACUTE_LYMPHOBLASTIC_LEUKEMIA		39	-0.27345347	-1.0825584	0.2820513	0.51557696	1	1720	tags=18%, list=15%, signal=21%
REACTOME_INHIBITION_OF_INSULIN_SECRETION_BY_ADRENALINE_NORADRENALINE	REACTOME_INHIBITION_OF_INSULIN_SECRETION_BY_ADRENALINE_NORADRENALINE		23	-0.32924333	-1.0823339	0.26086956	0.5155918	1	3092	tags=43%, list=28%, signal=60%
BIOCARTA_ERK_PATHWAY	BIOCARTA_ERK_PATHWAY		16	-0.40731186	-1.0816432	0.39215687	0.5164303	1	2945	tags=31%, list=26%, signal=42%
FERRANDO_T_ALL_WITH_MLL_ENL_FUSION_DN	FERRANDO_T_ALL_WITH_MLL_ENL_FUSION_DN		54	-0.28575182	-1.0811752	0.39130434	0.5167456	1	1002	tags=15%, list=9%, signal=16%
BIOCARTA_MET_PATHWAY	BIOCARTA_MET_PATHWAY		23	-0.3168388	-1.0807555	0.3902439	0.51700187	1	369	tags=13%, list=3%, signal=13%
SENGUPTA_NASOPHARYNGEAL_CARCINOMA_WITH_LMP1_UP	SENGUPTA_NASOPHARYNGEAL_CARCINOMA_WITH_LMP1_UP		186	-0.2887578	-1.0800964	0.2826087	0.5178091	1	1614	tags=20%, list=14%, signal=23%
GOLDRATH_HOMEOSTATIC_PROLIFERATION	GOLDRATH_HOMEOSTATIC_PROLIFERATION		122	-0.23026332	-1.0785764	0.35897437	0.52014375	1	4021	tags=37%, list=36%, signal=57%
SWEET_KRAS_TARGETS_DN	SWEET_KRAS_TARGETS_DN		15	-0.42060852	-1.0783671	0.4	0.5200049	1	1610	tags=27%, list=14%, signal=31%
SATO_SILENCED_BY_METHYLATION_IN_PANCREATIC_CANCER_2	SATO_SILENCED_BY_METHYLATION_IN_PANCREATIC_CANCER_2		30	-0.4012121	-1.0776542	0.37777779	0.5207986	1	2139	tags=40%, list=19%, signal=49%
VANTVEER_BREAST_CANCER_ESR1_DN	VANTVEER_BREAST_CANCER_ESR1_DN		145	-0.26389977	-1.0770788	0.27906978	0.5214488	1	2715	tags=30%, list=24%, signal=40%
WANG_BARRETTS_ESOPHAGUS_UP	WANG_BARRETTS_ESOPHAGUS_UP		32	-0.39843738	-1.0770438	0.3478261	0.5209766	1	4210	tags=59%, list=38%, signal=95%
COULOUARN_TEMPORAL_TGFB1_SIGNATURE_DN	COULOUARN_TEMPORAL_TGFB1_SIGNATURE_DN		86	-0.30258915	-1.0768702	0.30952382	0.52085906	1	3685	tags=45%, list=33%, signal=67%
KEGG_PORPHYRIN_AND_CHLOROPHYLL_METABOLISM	KEGG_PORPHYRIN_AND_CHLOROPHYLL_METABOLISM		17	-0.38958946	-1.0763053	0.3859649	0.5211926	1	1140	tags=24%, list=10%, signal=26%
CHAUHAN_RESPONSE_TO_METHOXYESTRADIOL_DN	CHAUHAN_RESPONSE_TO_METHOXYESTRADIOL_DN		78	-0.2745915	-1.0760273	0.4	0.52115756	1	2411	tags=23%, list=22%, signal=29%
WEINMANN_ADAPTATION_TO_HYPOXIA_DN	WEINMANN_ADAPTATION_TO_HYPOXIA_DN		27	-0.4086307	-1.075947	0.35849056	0.52086866	1	1617	tags=30%, list=14%, signal=35%
LEONARD_HYPOXIA	LEONARD_HYPOXIA		26	-0.39268106	-1.0757113	0.39130434	0.5209265	1	3308	tags=50%, list=30%, signal=71%
ELVIDGE_HIF1A_TARGETS_DN	ELVIDGE_HIF1A_TARGETS_DN		58	-0.36832482	-1.074805	0.33333334	0.52222794	1	3262	tags=41%, list=29%, signal=58%
WEST_ADRENOCORTICAL_TUMOR_MARKERS_DN	WEST_ADRENOCORTICAL_TUMOR_MARKERS_DN		17	-0.53919005	-1.0747728	0.4680851	0.5217782	1	1248	tags=41%, list=11%, signal=46%
LINDSTEDT_DENDRITIC_CELL_MATURATION_A	LINDSTEDT_DENDRITIC_CELL_MATURATION_A		39	-0.4305047	-1.073995	0.3877551	0.522779	1	1077	tags=26%, list=10%, signal=28%
SMITH_TERT_TARGETS_DN	SMITH_TERT_TARGETS_DN		49	-0.32814124	-1.0738162	0.36585367	0.5227242	1	849	tags=16%, list=8%, signal=18%
AMIT_EGF_RESPONSE_120_MCF10A	AMIT_EGF_RESPONSE_120_MCF10A		26	-0.38383046	-1.0730104	0.4090909	0.52365595	1	2788	tags=42%, list=25%, signal=56%
GINESTIER_BREAST_CANCER_20Q13_AMPLIFICATION_DN	GINESTIER_BREAST_CANCER_20Q13_AMPLIFICATION_DN		80	-0.23372433	-1.0728738	0.3529412	0.5234205	1	1999	tags=16%, list=18%, signal=20%
KEGG_OOCYTE_MEIOSIS	KEGG_OOCYTE_MEIOSIS		74	-0.2822601	-1.0727774	0.325	0.5231629	1	3002	tags=35%, list=27%, signal=48%
LIU_LIVER_CANCER	LIU_LIVER_CANCER		18	-0.39298537	-1.0726812	0.4680851	0.5229686	1	457	tags=17%, list=4%, signal=17%
WATANABE_COLON_CANCER_MSI_VS_MSS_UP	WATANABE_COLON_CANCER_MSI_VS_MSS_UP		17	-0.3969053	-1.0719495	0.34210527	0.524054	1	3875	tags=53%, list=35%, signal=81%
MCBRYAN_PUBERTAL_BREAST_6_7WK_UP	MCBRYAN_PUBERTAL_BREAST_6_7WK_UP		133	-0.2727693	-1.0715019	0.3265306	0.52447194	1	3307	tags=40%, list=30%, signal=56%
TIEN_INTESTINE_PROBIOTICS_2HR_DN	TIEN_INTESTINE_PROBIOTICS_2HR_DN		42	-0.3043873	-1.0713248	0.33333334	0.524338	1	1274	tags=19%, list=11%, signal=21%
BASAKI_YBX1_TARGETS_UP	BASAKI_YBX1_TARGETS_UP		168	-0.29278237	-1.0713245	0.4390244	0.5238507	1	2295	tags=24%, list=20%, signal=29%
SMID_BREAST_CANCER_ERBB2_UP	SMID_BREAST_CANCER_ERBB2_UP		86	-0.326086	-1.0700312	0.4090909	0.525892	1	3656	tags=45%, list=33%, signal=67%
ROVERSI_GLIOMA_COPY_NUMBER_DN	ROVERSI_GLIOMA_COPY_NUMBER_DN		35	-0.31932423	-1.0698205	0.29411766	0.52576655	1	2388	tags=29%, list=21%, signal=36%
ALONSO_METASTASIS_DN	ALONSO_METASTASIS_DN		15	-0.43752	-1.0697472	0.4	0.52542025	1	2408	tags=40%, list=22%, signal=51%
BYSTRYKH_HEMATOPOIESIS_STEM_CELL_AND_BRAIN_QTL_TRANS	BYSTRYKH_HEMATOPOIESIS_STEM_CELL_AND_BRAIN_QTL_TRANS		138	-0.24597806	-1.0697391	0.33333334	0.5249338	1	2638	tags=26%, list=24%, signal=34%
SCHUETZ_BREAST_CANCER_DUCTAL_INVASIVE_DN	SCHUETZ_BREAST_CANCER_DUCTAL_INVASIVE_DN		47	-0.37542802	-1.0693727	0.43137255	0.5251009	1	1616	tags=26%, list=14%, signal=30%
RASHI_RESPONSE_TO_IONIZING_RADIATION_4	RASHI_RESPONSE_TO_IONIZING_RADIATION_4		46	-0.30346662	-1.0692844	0.3243243	0.5248029	1	1155	tags=15%, list=10%, signal=17%
ZHANG_ANTIVIRAL_RESPONSE_TO_RIBAVIRIN_UP	ZHANG_ANTIVIRAL_RESPONSE_TO_RIBAVIRIN_UP		16	-0.39572144	-1.069244	0.37777779	0.52448624	1	2101	tags=44%, list=19%, signal=54%
BHATTACHARYA_EMBRYONIC_STEM_CELL	BHATTACHARYA_EMBRYONIC_STEM_CELL		50	-0.32895866	-1.0688434	0.4509804	0.52480525	1	1768	tags=22%, list=16%, signal=26%
REACTOME_TRANSCRIPTION_OF_THE_HIV_GENOME	REACTOME_TRANSCRIPTION_OF_THE_HIV_GENOME		48	-0.22234051	-1.0683835	0.35714287	0.525128	1	4842	tags=40%, list=43%, signal=69%
LIANG_HEMATOPOIESIS_STEM_CELL_NUMBER_SMALL_VS_HUGE_DN	LIANG_HEMATOPOIESIS_STEM_CELL_NUMBER_SMALL_VS_HUGE_DN		23	-0.36062607	-1.0682185	0.26666668	0.5249687	1	2964	tags=30%, list=26%, signal=41%
DOANE_RESPONSE_TO_ANDROGEN_DN	DOANE_RESPONSE_TO_ANDROGEN_DN		160	-0.2552756	-1.0675836	0.30769232	0.5258401	1	3375	tags=34%, list=30%, signal=49%
KEGG_METABOLISM_OF_XENOBIOTICS_BY_CYTOCHROME_P450	KEGG_METABOLISM_OF_XENOBIOTICS_BY_CYTOCHROME_P450		28	-0.40756175	-1.0669547	0.30232558	0.5268162	1	3383	tags=50%, list=30%, signal=71%
LU_TUMOR_ANGIOGENESIS_UP	LU_TUMOR_ANGIOGENESIS_UP		15	-0.43854722	-1.0668336	0.3617021	0.5266228	1	1054	tags=20%, list=9%, signal=22%
KIM_WT1_TARGETS_8HR_DN	KIM_WT1_TARGETS_8HR_DN		76	-0.27217263	-1.066719	0.27083334	0.52641433	1	2274	tags=25%, list=20%, signal=31%
YANG_BREAST_CANCER_ESR1_LASER_DN	YANG_BREAST_CANCER_ESR1_LASER_DN		24	-0.27538925	-1.0659134	0.4047619	0.5275628	1	1513	tags=21%, list=14%, signal=24%
MCGARVEY_SILENCED_BY_METHYLATION_IN_COLON_CANCER	MCGARVEY_SILENCED_BY_METHYLATION_IN_COLON_CANCER		33	-0.3855289	-1.0640277	0.33333334	0.5305628	1	2569	tags=42%, list=23%, signal=55%
VANHARANTA_UTERINE_FIBROID_UP	VANHARANTA_UTERINE_FIBROID_UP		26	-0.37557238	-1.0637429	0.39534885	0.5305597	1	1812	tags=23%, list=16%, signal=27%
REACTOME_DOWNSTREAM_TCR_SIGNALING	REACTOME_DOWNSTREAM_TCR_SIGNALING		20	-0.3920659	-1.0629323	0.41304347	0.53196883	1	4486	tags=60%, list=40%, signal=100%
LASTOWSKA_NEUROBLASTOMA_COPY_NUMBER_DN	LASTOWSKA_NEUROBLASTOMA_COPY_NUMBER_DN		387	-0.2140189	-1.0622125	0.43589744	0.53273076	1	4038	tags=34%, list=36%, signal=52%
GU_PDEF_TARGETS_UP	GU_PDEF_TARGETS_UP		47	-0.3714401	-1.062053	0.42	0.5325513	1	3302	tags=49%, list=29%, signal=69%
LIEN_BREAST_CARCINOMA_METAPLASTIC_VS_DUCTAL_DN	LIEN_BREAST_CARCINOMA_METAPLASTIC_VS_DUCTAL_DN		49	-0.35248974	-1.0616924	0.34042552	0.5326463	1	1586	tags=24%, list=14%, signal=28%
HOFMANN_CELL_LYMPHOMA_DN	HOFMANN_CELL_LYMPHOMA_DN		23	-0.34948018	-1.0616893	0.41509435	0.53216124	1	1768	tags=17%, list=16%, signal=21%
KEGG_INTESTINAL_IMMUNE_NETWORK_FOR_IGA_PRODUCTION	KEGG_INTESTINAL_IMMUNE_NETWORK_FOR_IGA_PRODUCTION		26	-0.39507455	-1.0613716	0.42222223	0.5321636	1	2990	tags=50%, list=27%, signal=68%
ZHU_CMV_24_HR_UP	ZHU_CMV_24_HR_UP		28	-0.32340112	-1.0613613	0.34146342	0.53170294	1	1196	tags=14%, list=11%, signal=16%
KEGG_PPAR_SIGNALING_PATHWAY	KEGG_PPAR_SIGNALING_PATHWAY		51	-0.3557672	-1.0608225	0.46153846	0.53258103	1	2179	tags=31%, list=19%, signal=39%
FRIDMAN_SENESCENCE_UP	FRIDMAN_SENESCENCE_UP		48	-0.34067765	-1.0605035	0.42553192	0.532568	1	1157	tags=19%, list=10%, signal=21%
KEGG_SPLICEOSOME	KEGG_SPLICEOSOME		72	-0.22011448	-1.0604192	0.325	0.53218424	1	5936	tags=63%, list=53%, signal=132%
TURASHVILI_BREAST_LOBULAR_CARCINOMA_VS_DUCTAL_NORMAL_UP	TURASHVILI_BREAST_LOBULAR_CARCINOMA_VS_DUCTAL_NORMAL_UP		37	-0.436308	-1.0601538	0.41860464	0.5322316	1	4101	tags=62%, list=37%, signal=98%
RICKMAN_HEAD_AND_NECK_CANCER_A	RICKMAN_HEAD_AND_NECK_CANCER_A		49	-0.3307422	-1.0597683	0.33333334	0.5321663	1	2900	tags=33%, list=26%, signal=44%
LIN_NPAS4_TARGETS_UP	LIN_NPAS4_TARGETS_UP		81	-0.2377239	-1.0597545	0.4	0.5316961	1	2548	tags=22%, list=23%, signal=29%
REACTOME_LOSS_OF_NLP_FROM_MITOTIC_CENTROSOMES	REACTOME_LOSS_OF_NLP_FROM_MITOTIC_CENTROSOMES		31	-0.31884333	-1.0581874	0.51282054	0.5344987	1	3127	tags=29%, list=28%, signal=40%
SENESE_HDAC3_TARGETS_DN	SENESE_HDAC3_TARGETS_DN		256	-0.23567852	-1.0568708	0.3	0.53633523	1	2485	tags=24%, list=22%, signal=30%
LENAOUR_DENDRITIC_CELL_MATURATION_DN	LENAOUR_DENDRITIC_CELL_MATURATION_DN		72	-0.35172376	-1.0562544	0.37254903	0.5369196	1	2695	tags=35%, list=24%, signal=45%
WANG_CISPLATIN_RESPONSE_AND_XPC_UP	WANG_CISPLATIN_RESPONSE_AND_XPC_UP		92	-0.26841158	-1.0558276	0.38297874	0.53747594	1	2237	tags=23%, list=20%, signal=28%
ZHOU_INFLAMMATORY_RESPONSE_LPS_UP	ZHOU_INFLAMMATORY_RESPONSE_LPS_UP		197	-0.30240464	-1.0553961	0.35416666	0.5378381	1	2535	tags=28%, list=23%, signal=36%
SESTO_RESPONSE_TO_UV_C5	SESTO_RESPONSE_TO_UV_C5		29	-0.31774756	-1.0551778	0.36842105	0.53768563	1	1467	tags=21%, list=13%, signal=24%
CHESLER_BRAIN_QTL_CIS	CHESLER_BRAIN_QTL_CIS		56	-0.27093557	-1.0547109	0.3125	0.53809226	1	1830	tags=21%, list=16%, signal=25%
MCCABE_HOXC6_TARGETS_CANCER_UP	MCCABE_HOXC6_TARGETS_CANCER_UP		19	-0.42385125	-1.0545714	0.47058824	0.537706	1	3014	tags=47%, list=27%, signal=65%
SENGUPTA_EBNA1_ANTICORRELATED	SENGUPTA_EBNA1_ANTICORRELATED		73	-0.3221219	-1.0544685	0.34146342	0.5374709	1	3578	tags=40%, list=32%, signal=58%
WILLERT_WNT_SIGNALING	WILLERT_WNT_SIGNALING		15	-0.36664158	-1.0542105	0.4	0.5375338	1	3199	tags=40%, list=29%, signal=56%
LEE_LIVER_CANCER_MYC_DN	LEE_LIVER_CANCER_MYC_DN		38	-0.37772933	-1.0538994	0.3529412	0.53750527	1	1245	tags=24%, list=11%, signal=27%
KEGG_RETINOL_METABOLISM	KEGG_RETINOL_METABOLISM		23	-0.41377735	-1.05343	0.36	0.5378812	1	3685	tags=57%, list=33%, signal=84%
BENPORATH_PRC2_TARGETS	BENPORATH_PRC2_TARGETS		355	-0.30018422	-1.0533495	0.34615386	0.5375632	1	2898	tags=32%, list=26%, signal=41%
BROWNE_HCMV_INFECTION_30MIN_DN	BROWNE_HCMV_INFECTION_30MIN_DN		60	-0.3036232	-1.0530165	0.42222223	0.5376659	1	2387	tags=27%, list=21%, signal=34%
JAZAG_TGFB1_SIGNALING_DN	JAZAG_TGFB1_SIGNALING_DN		26	-0.2814667	-1.0527929	0.3902439	0.53759366	1	3176	tags=35%, list=28%, signal=48%
LUI_THYROID_CANCER_PAX8_PPARG_UP	LUI_THYROID_CANCER_PAX8_PPARG_UP		27	-0.33781213	-1.052599	0.42553192	0.53752327	1	2853	tags=41%, list=25%, signal=55%
TAKEDA_TARGETS_OF_NUP98_HOXA9_FUSION_16D_UP	TAKEDA_TARGETS_OF_NUP98_HOXA9_FUSION_16D_UP		82	-0.35046914	-1.0524561	0.36585367	0.53725815	1	2591	tags=27%, list=23%, signal=35%
RAMALHO_STEMNESS_DN	RAMALHO_STEMNESS_DN		57	-0.3975713	-1.0516858	0.46938777	0.53830206	1	2989	tags=32%, list=27%, signal=43%
DOANE_RESPONSE_TO_ANDROGEN_UP	DOANE_RESPONSE_TO_ANDROGEN_UP		95	-0.24805938	-1.0511881	0.3846154	0.53903526	1	2684	tags=26%, list=24%, signal=34%
LIU_SOX4_TARGETS_DN	LIU_SOX4_TARGETS_DN		187	-0.21499935	-1.048685	0.42424244	0.54289913	1	2846	tags=24%, list=25%, signal=31%
STEIN_ESR1_TARGETS	STEIN_ESR1_TARGETS		54	-0.28556418	-1.0484852	0.39534885	0.5427954	1	4161	tags=44%, list=37%, signal=70%
CASTELLANO_NRAS_TARGETS_UP	CASTELLANO_NRAS_TARGETS_UP		54	-0.34527385	-1.0483192	0.33333334	0.5425423	1	1600	tags=24%, list=14%, signal=28%
FARMER_BREAST_CANCER_CLUSTER_5	FARMER_BREAST_CANCER_CLUSTER_5		18	-0.6203735	-1.0483015	0.51282054	0.5421058	1	2253	tags=61%, list=20%, signal=76%
RICKMAN_HEAD_AND_NECK_CANCER_B	RICKMAN_HEAD_AND_NECK_CANCER_B		23	-0.38979614	-1.0465001	0.30232558	0.5451067	1	1596	tags=35%, list=14%, signal=40%
TAKEDA_TARGETS_OF_NUP98_HOXA9_FUSION_3D_UP	TAKEDA_TARGETS_OF_NUP98_HOXA9_FUSION_3D_UP		83	-0.34584373	-1.0464067	0.35135135	0.5449646	1	1768	tags=24%, list=16%, signal=28%
AMIT_EGF_RESPONSE_480_MCF10A	AMIT_EGF_RESPONSE_480_MCF10A		26	-0.34084412	-1.0463656	0.34615386	0.54455554	1	1996	tags=31%, list=18%, signal=37%
ALCALAY_AML_BY_NPM1_LOCALIZATION_DN	ALCALAY_AML_BY_NPM1_LOCALIZATION_DN		124	-0.29050866	-1.0461792	0.35897437	0.54456174	1	3185	tags=33%, list=28%, signal=46%
GENTILE_UV_RESPONSE_CLUSTER_D8	GENTILE_UV_RESPONSE_CLUSTER_D8		19	-0.35749274	-1.045162	0.4347826	0.5459134	1	3367	tags=42%, list=30%, signal=60%
VALK_AML_CLUSTER_6	VALK_AML_CLUSTER_6		19	-0.37069884	-1.0449617	0.38636363	0.5457499	1	1424	tags=26%, list=13%, signal=30%
KOKKINAKIS_METHIONINE_DEPRIVATION_48HR_DN	KOKKINAKIS_METHIONINE_DEPRIVATION_48HR_DN		45	-0.27371368	-1.0447782	0.3902439	0.5456417	1	3174	tags=33%, list=28%, signal=46%
WOO_LIVER_CANCER_RECURRENCE_UP	WOO_LIVER_CANCER_RECURRENCE_UP		73	-0.35026175	-1.04447	0.40425533	0.5458387	1	3367	tags=37%, list=30%, signal=53%
LEE_TARGETS_OF_PTCH1_AND_SUFU_DN	LEE_TARGETS_OF_PTCH1_AND_SUFU_DN		39	-0.3197027	-1.0441594	0.38636363	0.5461639	1	1665	tags=23%, list=15%, signal=27%
POMEROY_MEDULLOBLASTOMA_DESMOPLASIC_VS_CLASSIC_UP	POMEROY_MEDULLOBLASTOMA_DESMOPLASIC_VS_CLASSIC_UP		33	-0.2771982	-1.0440313	0.31578946	0.5459959	1	1388	tags=18%, list=12%, signal=21%
POMEROY_MEDULLOBLASTOMA_DESMOPLASIC_VS_CLASSIC_DN	POMEROY_MEDULLOBLASTOMA_DESMOPLASIC_VS_CLASSIC_DN		33	-0.2771982	-1.0440313	0.31578946	0.5455169	1	1388	tags=18%, list=12%, signal=21%
REACTOME_PLC_GAMMA1_SIGNALLING	REACTOME_PLC_GAMMA1_SIGNALLING		19	-0.359396	-1.0440197	0.47727272	0.54505306	1	3375	tags=42%, list=30%, signal=60%
TAKEDA_TARGETS_OF_NUP98_HOXA9_FUSION_10D_DN	TAKEDA_TARGETS_OF_NUP98_HOXA9_FUSION_10D_DN		81	-0.3886455	-1.0434692	0.40425533	0.54568577	1	2220	tags=32%, list=20%, signal=40%
OUILLETTE_CLL_13Q14_DELETION_DN	OUILLETTE_CLL_13Q14_DELETION_DN		35	-0.30076256	-1.0434507	0.3783784	0.54524606	1	3115	tags=40%, list=28%, signal=55%
HANN_RESISTANCE_TO_BCL2_INHIBITOR_UP	HANN_RESISTANCE_TO_BCL2_INHIBITOR_UP		21	-0.34156144	-1.0433187	0.4	0.54496366	1	1499	tags=24%, list=13%, signal=27%
JAZAG_TGFB1_SIGNALING_VIA_SMAD4_UP	JAZAG_TGFB1_SIGNALING_VIA_SMAD4_UP		69	-0.26966873	-1.0432152	0.3809524	0.54470104	1	3216	tags=29%, list=29%, signal=40%
SILIGAN_BOUND_BY_EWS_FLT1_FUSION	SILIGAN_BOUND_BY_EWS_FLT1_FUSION		28	-0.32775605	-1.0427558	0.46666667	0.54521626	1	709	tags=18%, list=6%, signal=19%
REACTOME_NCAM1_INTERACTIONS	REACTOME_NCAM1_INTERACTIONS		34	-0.3736931	-1.0412818	0.44186047	0.547728	1	2079	tags=32%, list=19%, signal=40%
YAMASHITA_LIVER_CANCER_STEM_CELL_DN	YAMASHITA_LIVER_CANCER_STEM_CELL_DN		54	-0.39167818	-1.0403492	0.46153846	0.54899085	1	1964	tags=31%, list=18%, signal=38%
ACEVEDO_LIVER_CANCER_WITH_H3K9ME3_DN	ACEVEDO_LIVER_CANCER_WITH_H3K9ME3_DN		36	-0.32542855	-1.0400298	0.44444445	0.5491435	1	2192	tags=31%, list=20%, signal=38%
JISON_SICKLE_CELL_DISEASE_UP	JISON_SICKLE_CELL_DISEASE_UP		121	-0.29375902	-1.0399907	0.39534885	0.5487115	1	3151	tags=30%, list=28%, signal=41%
BIOCARTA_CCR3_PATHWAY	BIOCARTA_CCR3_PATHWAY		16	-0.35908365	-1.0397775	0.41860464	0.54877996	1	2200	tags=25%, list=20%, signal=31%
SESTO_RESPONSE_TO_UV_C6	SESTO_RESPONSE_TO_UV_C6		30	-0.30663785	-1.0375992	0.4054054	0.55274385	1	1905	tags=23%, list=17%, signal=28%
IVANOVA_HEMATOPOIESIS_LATE_PROGENITOR	IVANOVA_HEMATOPOIESIS_LATE_PROGENITOR		110	-0.28543425	-1.0372487	0.42857143	0.5529648	1	1905	tags=18%, list=17%, signal=22%
ACEVEDO_LIVER_TUMOR_VS_NORMAL_ADJACENT_TISSUE_UP	ACEVEDO_LIVER_TUMOR_VS_NORMAL_ADJACENT_TISSUE_UP		488	-0.18894629	-1.0360684	0.4	0.55445755	1	3395	tags=27%, list=30%, signal=37%
LIEN_BREAST_CARCINOMA_METAPLASTIC_VS_DUCTAL_UP	LIEN_BREAST_CARCINOMA_METAPLASTIC_VS_DUCTAL_UP		48	-0.34404764	-1.0358666	0.38	0.5542169	1	1374	tags=21%, list=12%, signal=24%
BASAKI_YBX1_TARGETS_DN	BASAKI_YBX1_TARGETS_DN		184	-0.26457158	-1.0347384	0.34146342	0.55579907	1	1784	tags=20%, list=16%, signal=24%
CAMPS_COLON_CANCER_COPY_NUMBER_UP	CAMPS_COLON_CANCER_COPY_NUMBER_UP		46	-0.26051235	-1.0346652	0.36363637	0.5554219	1	2876	tags=26%, list=26%, signal=35%
REACTOME_HORMONE_BIOSYNTHESIS	REACTOME_HORMONE_BIOSYNTHESIS		36	-0.33347258	-1.034447	0.35849056	0.5554436	1	1435	tags=19%, list=13%, signal=22%
YAO_TEMPORAL_RESPONSE_TO_PROGESTERONE_CLUSTER_6	YAO_TEMPORAL_RESPONSE_TO_PROGESTERONE_CLUSTER_6		50	-0.33999684	-1.0342737	0.4047619	0.55529517	1	1177	tags=20%, list=11%, signal=22%
CROMER_TUMORIGENESIS_UP	CROMER_TUMORIGENESIS_UP		30	-0.4371652	-1.0339259	0.47826087	0.5553648	1	2098	tags=37%, list=19%, signal=45%
TANAKA_METHYLATED_IN_ESOPHAGEAL_CARCINOMA	TANAKA_METHYLATED_IN_ESOPHAGEAL_CARCINOMA		55	-0.28199068	-1.0332925	0.42105263	0.5561813	1	4312	tags=47%, list=39%, signal=76%
REACTOME_BIOLOGICAL_OXIDATIONS	REACTOME_BIOLOGICAL_OXIDATIONS		65	-0.36683685	-1.0321884	0.42553192	0.5580281	1	3383	tags=43%, list=30%, signal=61%
OSMAN_BLADDER_CANCER_DN	OSMAN_BLADDER_CANCER_DN		175	-0.22184743	-1.0321202	0.4864865	0.55773145	1	4106	tags=36%, list=37%, signal=56%
ELLWOOD_MYC_TARGETS_DN	ELLWOOD_MYC_TARGETS_DN		31	-0.30266428	-1.0312837	0.48979592	0.55899686	1	2283	tags=19%, list=20%, signal=24%
KEGG_UBIQUITIN_MEDIATED_PROTEOLYSIS	KEGG_UBIQUITIN_MEDIATED_PROTEOLYSIS		77	-0.21677881	-1.031231	0.41463414	0.5585606	1	2439	tags=21%, list=22%, signal=26%
KHETCHOUMIAN_TRIM24_TARGETS_UP	KHETCHOUMIAN_TRIM24_TARGETS_UP		29	-0.41571906	-1.0310726	0.42592594	0.5583546	1	2035	tags=41%, list=18%, signal=50%
GILDEA_METASTASIS	GILDEA_METASTASIS		19	-0.4728637	-1.0305494	0.44230768	0.55903655	1	855	tags=26%, list=8%, signal=28%
ZHAN_MULTIPLE_MYELOMA_CD1_VS_CD2_UP	ZHAN_MULTIPLE_MYELOMA_CD1_VS_CD2_UP		43	-0.30753016	-1.0294634	0.37254903	0.5604717	1	2881	tags=42%, list=26%, signal=56%
MARTINEZ_RB1_TARGETS_UP	MARTINEZ_RB1_TARGETS_UP		497	-0.25392196	-1.0292494	0.39130434	0.56027573	1	3605	tags=35%, list=32%, signal=50%
DAZARD_UV_RESPONSE_CLUSTER_G6	DAZARD_UV_RESPONSE_CLUSTER_G6		53	-0.28181466	-1.0289664	0.3783784	0.5604175	1	1891	tags=23%, list=17%, signal=27%
REACTOME_IMMUNOREGULATORY_INTERACTIONS_BETWEEN_A_LYMPHOID_AND_A_NON_LYMPHOID_CELL	REACTOME_IMMUNOREGULATORY_INTERACTIONS_BETWEEN_A_LYMPHOID_AND_A_NON_LYMPHOID_CELL		33	-0.44324416	-1.0289164	0.39130434	0.56003374	1	1768	tags=36%, list=16%, signal=43%
KEGG_ERBB_SIGNALING_PATHWAY	KEGG_ERBB_SIGNALING_PATHWAY		48	-0.2532509	-1.0281507	0.44186047	0.56103575	1	2945	tags=31%, list=26%, signal=42%
LU_IL4_SIGNALING	LU_IL4_SIGNALING		46	-0.3583141	-1.0278448	0.40425533	0.56115204	1	4176	tags=52%, list=37%, signal=83%
KEGG_AXON_GUIDANCE	KEGG_AXON_GUIDANCE		89	-0.28183037	-1.0277606	0.4509804	0.5607952	1	2430	tags=27%, list=22%, signal=34%
NAKAMURA_TUMOR_ZONE_PERIPHERAL_VS_CENTRAL_DN	NAKAMURA_TUMOR_ZONE_PERIPHERAL_VS_CENTRAL_DN		326	-0.22622958	-1.027665	0.39534885	0.56044865	1	2011	tags=21%, list=18%, signal=25%
LEE_LIVER_CANCER_DENA_UP	LEE_LIVER_CANCER_DENA_UP		46	-0.37409887	-1.0270823	0.48979592	0.56082493	1	1742	tags=26%, list=16%, signal=31%
MULLIGHAN_MLL_SIGNATURE_2_UP	MULLIGHAN_MLL_SIGNATURE_2_UP		242	-0.23483121	-1.0258135	0.46666667	0.56291515	1	3273	tags=28%, list=29%, signal=38%
JAATINEN_HEMATOPOIETIC_STEM_CELL_DN	JAATINEN_HEMATOPOIETIC_STEM_CELL_DN		136	-0.35263982	-1.0251622	0.5	0.56364906	1	2878	tags=38%, list=26%, signal=51%
BOGNI_TREATMENT_RELATED_MYELOID_LEUKEMIA_DN	BOGNI_TREATMENT_RELATED_MYELOID_LEUKEMIA_DN		18	-0.32339495	-1.024884	0.39583334	0.56376714	1	2101	tags=28%, list=19%, signal=34%
BROWNE_HCMV_INFECTION_1HR_UP	BROWNE_HCMV_INFECTION_1HR_UP		32	-0.32960725	-1.0246315	0.47727272	0.56372505	1	1196	tags=22%, list=11%, signal=24%
KYNG_DNA_DAMAGE_UP	KYNG_DNA_DAMAGE_UP		66	-0.28229183	-1.0234971	0.42857143	0.5656994	1	1355	tags=17%, list=12%, signal=19%
SANA_RESPONSE_TO_IFNG_UP	SANA_RESPONSE_TO_IFNG_UP		33	-0.42664135	-1.0224223	0.44186047	0.567331	1	1514	tags=27%, list=14%, signal=31%
MOOTHA_PGC	MOOTHA_PGC		263	-0.19286145	-1.0223751	0.40425533	0.5669436	1	2036	tags=15%, list=18%, signal=18%
LIN_MELANOMA_COPY_NUMBER_DN	LIN_MELANOMA_COPY_NUMBER_DN		26	-0.2794782	-1.0220873	0.3255814	0.5671014	1	3877	tags=50%, list=35%, signal=76%
BENPORATH_ES_CORE_NINE_CORRELATED	BENPORATH_ES_CORE_NINE_CORRELATED		65	-0.29728958	-1.0217576	0.41860464	0.5672816	1	2789	tags=28%, list=25%, signal=37%
GRABARCZYK_BCL11B_TARGETS_DN	GRABARCZYK_BCL11B_TARGETS_DN		30	-0.3316508	-1.0201647	0.44444445	0.5697853	1	747	tags=13%, list=7%, signal=14%
SCHLOSSER_MYC_TARGETS_AND_SERUM_RESPONSE_UP	SCHLOSSER_MYC_TARGETS_AND_SERUM_RESPONSE_UP		31	-0.26578265	-1.019364	0.46938777	0.5708033	1	1951	tags=26%, list=17%, signal=31%
REACTOME_CELL_JUNCTION_ORGANIZATION	REACTOME_CELL_JUNCTION_ORGANIZATION		57	-0.32866502	-1.0189981	0.42857143	0.5708539	1	2217	tags=30%, list=20%, signal=37%
HOSHIDA_LIVER_CANCER_SURVIVAL_DN	HOSHIDA_LIVER_CANCER_SURVIVAL_DN		82	-0.25691065	-1.0182905	0.4117647	0.5715306	1	3852	tags=37%, list=34%, signal=55%
SHIPP_DLBCL_CURED_VS_FATAL_DN	SHIPP_DLBCL_CURED_VS_FATAL_DN		26	-0.28079736	-1.0168501	0.44444445	0.5736295	1	3817	tags=46%, list=34%, signal=70%
SHEDDEN_LUNG_CANCER_GOOD_SURVIVAL_A12	SHEDDEN_LUNG_CANCER_GOOD_SURVIVAL_A12		166	-0.26863587	-1.0155125	0.40425533	0.5756367	1	3148	tags=35%, list=28%, signal=48%
STEIN_ESTROGEN_RESPONSE_NOT_VIA_ESRRA	STEIN_ESTROGEN_RESPONSE_NOT_VIA_ESRRA		15	-0.39680827	-1.0149385	0.4680851	0.5764158	1	2247	tags=40%, list=20%, signal=50%
DANG_MYC_TARGETS_DN	DANG_MYC_TARGETS_DN		24	-0.3454902	-1.0137132	0.4509804	0.5782366	1	820	tags=21%, list=7%, signal=22%
GARY_CD5_TARGETS_DN	GARY_CD5_TARGETS_DN		254	-0.21864277	-1.0136245	0.45454547	0.57798845	1	2558	tags=21%, list=23%, signal=27%
KEGG_VIRAL_MYOCARDITIS	KEGG_VIRAL_MYOCARDITIS		26	-0.40911353	-1.0133097	0.47058824	0.5780476	1	2648	tags=35%, list=24%, signal=45%
KIM_WT1_TARGETS_DN	KIM_WT1_TARGETS_DN		255	-0.22683984	-1.0128857	0.45652175	0.57821333	1	1987	tags=19%, list=18%, signal=23%
HOEBEKE_LYMPHOID_STEM_CELL_UP	HOEBEKE_LYMPHOID_STEM_CELL_UP		49	-0.2963975	-1.011825	0.45652175	0.5797699	1	3839	tags=51%, list=34%, signal=77%
HAHTOLA_SEZARY_SYNDROM_UP	HAHTOLA_SEZARY_SYNDROM_UP		60	-0.28361312	-1.0115991	0.41463414	0.5796271	1	2583	tags=28%, list=23%, signal=37%
BROWNE_HCMV_INFECTION_18HR_DN	BROWNE_HCMV_INFECTION_18HR_DN		105	-0.2886869	-1.0113461	0.44680852	0.57961327	1	2954	tags=33%, list=26%, signal=45%
SAKAI_CHRONIC_HEPATITIS_VS_LIVER_CANCER_UP	SAKAI_CHRONIC_HEPATITIS_VS_LIVER_CANCER_UP		45	-0.25540748	-1.0101281	0.4722222	0.5811002	1	5026	tags=56%, list=45%, signal=100%
SENESE_HDAC2_TARGETS_UP	SENESE_HDAC2_TARGETS_UP		66	-0.30607668	-1.0099294	0.46	0.5810309	1	2940	tags=36%, list=26%, signal=49%
ABE_INNER_EAR	ABE_INNER_EAR		18	-0.366878	-1.0088264	0.4893617	0.58255523	1	2609	tags=39%, list=23%, signal=51%
MCMURRAY_TP53_HRAS_COOPERATION_RESPONSE_UP	MCMURRAY_TP53_HRAS_COOPERATION_RESPONSE_UP		20	-0.4709335	-1.007844	0.4680851	0.5838863	1	1286	tags=35%, list=11%, signal=39%
PENG_RAPAMYCIN_RESPONSE_UP	PENG_RAPAMYCIN_RESPONSE_UP		27	-0.3041788	-1.0075787	0.4722222	0.58381957	1	3608	tags=41%, list=32%, signal=60%
REACTOME_DARPP32_EVENTS	REACTOME_DARPP32_EVENTS		17	-0.3540916	-1.00681	0.45454547	0.5850345	1	3002	tags=41%, list=27%, signal=56%
MARTINEZ_RESPONSE_TO_TRABECTEDIN	MARTINEZ_RESPONSE_TO_TRABECTEDIN		26	-0.29261217	-1.0044855	0.58536583	0.58865786	1	4114	tags=54%, list=37%, signal=85%
REACTOME_CAM_PATHWAY	REACTOME_CAM_PATHWAY		16	-0.3396269	-1.0043584	0.51111114	0.5883858	1	3311	tags=38%, list=30%, signal=53%
FRASOR_RESPONSE_TO_ESTRADIOL_DN	FRASOR_RESPONSE_TO_ESTRADIOL_DN		40	-0.2950802	-1.003977	0.47368422	0.5885653	1	2114	tags=23%, list=19%, signal=28%
KANG_IMMORTALIZED_BY_TERT_UP	KANG_IMMORTALIZED_BY_TERT_UP		55	-0.3466115	-1.0038102	0.4375	0.5883767	1	2777	tags=36%, list=25%, signal=48%
CHIARADONNA_NEOPLASTIC_TRANSFORMATION_KRAS_CDC25_UP	CHIARADONNA_NEOPLASTIC_TRANSFORMATION_KRAS_CDC25_UP		44	-0.36110482	-1.0032392	0.41463414	0.58895826	1	2411	tags=32%, list=22%, signal=40%
YAGI_AML_WITH_11Q23_REARRANGED	YAGI_AML_WITH_11Q23_REARRANGED		231	-0.21878588	-1.0021645	0.47826087	0.59103173	1	2148	tags=19%, list=19%, signal=23%
MOHANKUMAR_TLX1_TARGETS_DN	MOHANKUMAR_TLX1_TARGETS_DN		82	-0.29875025	-1.0019451	0.41666666	0.59093714	1	2357	tags=29%, list=21%, signal=37%
NIKOLSKY_BREAST_CANCER_7Q21_Q22_AMPLICON	NIKOLSKY_BREAST_CANCER_7Q21_Q22_AMPLICON		35	-0.33404824	-1.0016762	0.42553192	0.59071565	1	3225	tags=40%, list=29%, signal=56%
REACTOME_CENTROSOME_MATURATION	REACTOME_CENTROSOME_MATURATION		35	-0.29365164	-1.0015098	0.45945945	0.59047455	1	4531	tags=46%, list=40%, signal=77%
RICKMAN_TUMOR_DIFFERENTIATED_WELL_VS_POORLY_UP	RICKMAN_TUMOR_DIFFERENTIATED_WELL_VS_POORLY_UP		119	-0.23995948	-1.0010682	0.40425533	0.59063435	1	3166	tags=29%, list=28%, signal=41%
DAIRKEE_CANCER_PRONE_RESPONSE_BPA_E2	DAIRKEE_CANCER_PRONE_RESPONSE_BPA_E2		82	-0.2675789	-1.0003747	0.375	0.5916634	1	2515	tags=26%, list=22%, signal=33%
BORCZUK_MALIGNANT_MESOTHELIOMA_DN	BORCZUK_MALIGNANT_MESOTHELIOMA_DN		63	-0.34564343	-0.99975944	0.44680852	0.5926	1	2390	tags=29%, list=21%, signal=36%
MOREAUX_MULTIPLE_MYELOMA_BY_TACI_DN	MOREAUX_MULTIPLE_MYELOMA_BY_TACI_DN		73	-0.23436855	-0.9993381	0.4	0.59280837	1	5073	tags=48%, list=45%, signal=87%
VANTVEER_BREAST_CANCER_BRCA1_DN	VANTVEER_BREAST_CANCER_BRCA1_DN		18	-0.3921533	-0.9991345	0.4888889	0.5925965	1	2012	tags=28%, list=18%, signal=34%
ZHONG_RESPONSE_TO_AZACITIDINE_AND_TSA_DN	ZHONG_RESPONSE_TO_AZACITIDINE_AND_TSA_DN		32	-0.30421844	-0.998755	0.41025642	0.5926039	1	2653	tags=31%, list=24%, signal=41%
LIU_VAV3_PROSTATE_CARCINOGENESIS_UP	LIU_VAV3_PROSTATE_CARCINOGENESIS_UP		62	-0.36624345	-0.9982214	0.46938777	0.59319735	1	2740	tags=39%, list=24%, signal=51%
KEGG_PATHWAYS_IN_CANCER	KEGG_PATHWAYS_IN_CANCER		208	-0.23383592	-0.997755	0.52272725	0.5938005	1	2034	tags=18%, list=18%, signal=22%
PASQUALUCCI_LYMPHOMA_BY_GC_STAGE_DN	PASQUALUCCI_LYMPHOMA_BY_GC_STAGE_DN		94	-0.3014197	-0.9970291	0.41304347	0.5944639	1	2172	tags=23%, list=19%, signal=29%
DER_IFN_GAMMA_RESPONSE_UP	DER_IFN_GAMMA_RESPONSE_UP		46	-0.29136983	-0.9970208	0.4651163	0.59398687	1	1768	tags=22%, list=16%, signal=26%
KEGG_CALCIUM_SIGNALING_PATHWAY	KEGG_CALCIUM_SIGNALING_PATHWAY		117	-0.25487176	-0.9959176	0.4814815	0.5955637	1	2662	tags=28%, list=24%, signal=37%
LIN_MELANOMA_COPY_NUMBER_UP	LIN_MELANOMA_COPY_NUMBER_UP		41	-0.27640942	-0.9952356	0.45	0.59635824	1	3409	tags=37%, list=30%, signal=52%
SETLUR_PROSTATE_CANCER_TMPRSS2_ERG_FUSION_DN	SETLUR_PROSTATE_CANCER_TMPRSS2_ERG_FUSION_DN		15	-0.38904962	-0.99449605	0.3783784	0.597253	1	2712	tags=40%, list=24%, signal=53%
XU_HGF_SIGNALING_NOT_VIA_AKT1_48HR_UP	XU_HGF_SIGNALING_NOT_VIA_AKT1_48HR_UP		25	-0.37338117	-0.99359673	0.47826087	0.598648	1	1472	tags=28%, list=13%, signal=32%
NEWMAN_ERCC6_TARGETS_UP	NEWMAN_ERCC6_TARGETS_UP		15	-0.49826318	-0.99250317	0.47727272	0.60023934	1	501	tags=20%, list=4%, signal=21%
BIOCARTA_CHREBP2_PATHWAY	BIOCARTA_CHREBP2_PATHWAY		26	-0.26657328	-0.9917429	0.42307693	0.6013418	1	2618	tags=31%, list=23%, signal=40%
SHAFFER_IRF4_TARGETS_IN_ACTIVATED_DENDRITIC_CELL	SHAFFER_IRF4_TARGETS_IN_ACTIVATED_DENDRITIC_CELL		43	-0.29971382	-0.9913473	0.41304347	0.6015292	1	2101	tags=26%, list=19%, signal=31%
MULLIGHAN_MLL_SIGNATURE_1_UP	MULLIGHAN_MLL_SIGNATURE_1_UP		233	-0.23504509	-0.98936075	0.4883721	0.6053378	1	2941	tags=24%, list=26%, signal=32%
FARMER_BREAST_CANCER_BASAL_VS_LULMINAL	FARMER_BREAST_CANCER_BASAL_VS_LULMINAL		192	-0.2512431	-0.9888971	0.475	0.60583913	1	2878	tags=31%, list=26%, signal=41%
APPEL_IMATINIB_RESPONSE	APPEL_IMATINIB_RESPONSE		23	-0.32389233	-0.9886154	0.44444445	0.60594183	1	2617	tags=30%, list=23%, signal=40%
XU_HGF_SIGNALING_NOT_VIA_AKT1_6HR	XU_HGF_SIGNALING_NOT_VIA_AKT1_6HR		17	-0.35657415	-0.98809814	0.49056605	0.6063914	1	4550	tags=59%, list=41%, signal=99%
CAFFAREL_RESPONSE_TO_THC_24HR_5_DN	CAFFAREL_RESPONSE_TO_THC_24HR_5_DN		37	-0.2527357	-0.98787636	0.45454547	0.6063961	1	3269	tags=35%, list=29%, signal=49%
ENK_UV_RESPONSE_EPIDERMIS_UP	ENK_UV_RESPONSE_EPIDERMIS_UP		193	-0.21902694	-0.9874176	0.5555556	0.6067246	1	4068	tags=40%, list=36%, signal=62%
BOYAULT_LIVER_CANCER_SUBCLASS_G5_DN	BOYAULT_LIVER_CANCER_SUBCLASS_G5_DN		15	-0.44844168	-0.9866317	0.47058824	0.60750985	1	2597	tags=53%, list=23%, signal=69%
DOUGLAS_BMI1_TARGETS_DN	DOUGLAS_BMI1_TARGETS_DN		153	-0.2255652	-0.9864976	0.3902439	0.60722846	1	3257	tags=30%, list=29%, signal=42%
BANDRES_RESPONSE_TO_CARMUSTIN_MGMT_48HR_DN	BANDRES_RESPONSE_TO_CARMUSTIN_MGMT_48HR_DN		101	-0.2703485	-0.9862063	0.5192308	0.6073798	1	2400	tags=25%, list=21%, signal=31%
CHIANG_LIVER_CANCER_SUBCLASS_INTERFERON_UP	CHIANG_LIVER_CANCER_SUBCLASS_INTERFERON_UP		16	-0.39183637	-0.98599046	0.46938777	0.60730195	1	2240	tags=31%, list=20%, signal=39%
HOFFMANN_SMALL_PRE_BII_TO_IMMATURE_B_LYMPHOCYTE_UP	HOFFMANN_SMALL_PRE_BII_TO_IMMATURE_B_LYMPHOCYTE_UP		35	-0.3220665	-0.98531413	0.47272727	0.60798	1	2948	tags=34%, list=26%, signal=46%
AGUIRRE_PANCREATIC_CANCER_COPY_NUMBER_DN	AGUIRRE_PANCREATIC_CANCER_COPY_NUMBER_DN		133	-0.19189447	-0.98420554	0.425	0.60959643	1	3992	tags=33%, list=36%, signal=51%
DANG_MYC_TARGETS_UP	DANG_MYC_TARGETS_UP		87	-0.22682416	-0.9838154	0.52272725	0.6099122	1	4041	tags=38%, list=36%, signal=59%
ZHAN_MULTIPLE_MYELOMA_CD1_VS_CD2_DN	ZHAN_MULTIPLE_MYELOMA_CD1_VS_CD2_DN		23	-0.3554148	-0.9833802	0.44186047	0.61008644	1	3199	tags=43%, list=29%, signal=61%
ENGELMANN_CANCER_PROGENITORS_DN	ENGELMANN_CANCER_PROGENITORS_DN		34	-0.30578077	-0.98323756	0.5416667	0.6097447	1	1989	tags=29%, list=18%, signal=36%
SIG_INSULIN_RECEPTOR_PATHWAY_IN_CARDIAC_MYOCYTES	SIG_INSULIN_RECEPTOR_PATHWAY_IN_CARDIAC_MYOCYTES		35	-0.24281272	-0.98276407	0.4871795	0.6101924	1	2352	tags=26%, list=21%, signal=32%
BOYLAN_MULTIPLE_MYELOMA_C_D_DN	BOYLAN_MULTIPLE_MYELOMA_C_D_DN		175	-0.33309743	-0.98261553	0.48	0.60995984	1	2160	tags=30%, list=19%, signal=37%
SHIPP_DLBCL_CURED_VS_FATAL_UP	SHIPP_DLBCL_CURED_VS_FATAL_UP		22	-0.35961083	-0.9822796	0.47916666	0.6100861	1	604	tags=18%, list=5%, signal=19%
ZHAN_MULTIPLE_MYELOMA_MS_UP	ZHAN_MULTIPLE_MYELOMA_MS_UP		26	-0.3515839	-0.98061824	0.4473684	0.61262345	1	1865	tags=35%, list=17%, signal=41%
BOYAULT_LIVER_CANCER_SUBCLASS_G1_DN	BOYAULT_LIVER_CANCER_SUBCLASS_G1_DN		25	-0.31948403	-0.97992206	0.5	0.6135822	1	4964	tags=56%, list=44%, signal=100%
DOANE_BREAST_CANCER_CLASSES_UP	DOANE_BREAST_CANCER_CLASSES_UP		41	-0.32845214	-0.97989064	0.53488374	0.61311066	1	3986	tags=49%, list=36%, signal=75%
ST_GA12_PATHWAY	ST_GA12_PATHWAY		16	-0.32779658	-0.9795959	0.4117647	0.6130966	1	1344	tags=19%, list=12%, signal=21%
CHIANG_LIVER_CANCER_SUBCLASS_PROLIFERATION_DN	CHIANG_LIVER_CANCER_SUBCLASS_PROLIFERATION_DN		103	-0.30654046	-0.9791023	0.5	0.6135714	1	1893	tags=22%, list=17%, signal=27%
KAN_RESPONSE_TO_ARSENIC_TRIOXIDE	KAN_RESPONSE_TO_ARSENIC_TRIOXIDE		70	-0.30011737	-0.97875553	0.4883721	0.6137266	1	1427	tags=21%, list=13%, signal=24%
RHEIN_ALL_GLUCOCORTICOID_THERAPY_DN	RHEIN_ALL_GLUCOCORTICOID_THERAPY_DN		261	-0.22831842	-0.97842234	0.5116279	0.6138783	1	2158	tags=18%, list=19%, signal=22%
LEE_LIVER_CANCER_SURVIVAL_DN	LEE_LIVER_CANCER_SURVIVAL_DN		83	-0.23712619	-0.97833633	0.53333336	0.6135861	1	2447	tags=24%, list=22%, signal=31%
NIKOLSKY_BREAST_CANCER_17Q21_Q25_AMPLICON	NIKOLSKY_BREAST_CANCER_17Q21_Q25_AMPLICON		179	-0.20641601	-0.9782928	0.55813956	0.6131135	1	2958	tags=26%, list=26%, signal=35%
BASSO_CD40_SIGNALING_DN	BASSO_CD40_SIGNALING_DN		40	-0.3612026	-0.97799563	0.46153846	0.613081	1	717	tags=15%, list=6%, signal=16%
WIKMAN_ASBESTOS_LUNG_CANCER_DN	WIKMAN_ASBESTOS_LUNG_CANCER_DN		16	-0.37775916	-0.9779578	0.4680851	0.61268777	1	1975	tags=25%, list=18%, signal=30%
BIOCARTA_TCR_PATHWAY	BIOCARTA_TCR_PATHWAY		29	-0.3642485	-0.97751635	0.5	0.61341447	1	3002	tags=41%, list=27%, signal=56%
NIKOLSKY_BREAST_CANCER_20Q12_Q13_AMPLICON	NIKOLSKY_BREAST_CANCER_20Q12_Q13_AMPLICON		70	-0.26354867	-0.9770293	0.39130434	0.61376274	1	2400	tags=23%, list=21%, signal=29%
MMS_MOUSE_LYMPH_HIGH_4HRS_UP	MMS_MOUSE_LYMPH_HIGH_4HRS_UP		31	-0.29813352	-0.97696704	0.52380955	0.61334133	1	3102	tags=32%, list=28%, signal=44%
BILD_SRC_ONCOGENIC_SIGNATURE	BILD_SRC_ONCOGENIC_SIGNATURE		24	-0.32523695	-0.97634876	0.425	0.6140312	1	3610	tags=50%, list=32%, signal=74%
ALCALA_APOPTOSIS	ALCALA_APOPTOSIS		58	-0.28007045	-0.9751961	0.35897437	0.6157139	1	3347	tags=29%, list=30%, signal=42%
ACEVEDO_METHYLATED_IN_LIVER_CANCER_DN	ACEVEDO_METHYLATED_IN_LIVER_CANCER_DN		317	-0.2438587	-0.9737495	0.5116279	0.61816967	1	3044	tags=29%, list=27%, signal=39%
FAELT_B_CLL_WITH_VH_REARRANGEMENTS_DN	FAELT_B_CLL_WITH_VH_REARRANGEMENTS_DN		27	-0.27393258	-0.97374374	0.5365854	0.6176818	1	3308	tags=37%, list=30%, signal=52%
LI_CISPLATIN_RESISTANCE_UP	LI_CISPLATIN_RESISTANCE_UP		18	-0.39519188	-0.9736631	0.4375	0.6173522	1	1109	tags=22%, list=10%, signal=25%
TCGA_GLIOBLASTOMA_COPY_NUMBER_DN	TCGA_GLIOBLASTOMA_COPY_NUMBER_DN		17	-0.36234286	-0.9734898	0.4883721	0.61721015	1	1373	tags=24%, list=12%, signal=27%
BREDEMEYER_RAG_SIGNALING_NOT_VIA_ATM_DN	BREDEMEYER_RAG_SIGNALING_NOT_VIA_ATM_DN		42	-0.30329454	-0.971753	0.54347825	0.6200606	1	517	tags=12%, list=5%, signal=12%
REACTOME_CLASS_B2_SECRETIN_FAMILY_RECEPTORS	REACTOME_CLASS_B2_SECRETIN_FAMILY_RECEPTORS		63	-0.29889944	-0.9717198	0.46	0.6196298	1	2733	tags=37%, list=24%, signal=48%
ZHAN_MULTIPLE_MYELOMA_MF_UP	ZHAN_MULTIPLE_MYELOMA_MF_UP		29	-0.343235	-0.97067785	0.5813953	0.6215479	1	1611	tags=28%, list=14%, signal=32%
BROWNE_HCMV_INFECTION_4HR_UP	BROWNE_HCMV_INFECTION_4HR_UP		34	-0.35143936	-0.9706593	0.5	0.62107885	1	2651	tags=32%, list=24%, signal=42%
HSIAO_LIVER_SPECIFIC_GENES	HSIAO_LIVER_SPECIFIC_GENES		179	-0.33608314	-0.96952397	0.5102041	0.6229792	1	2337	tags=30%, list=21%, signal=38%
SEKI_INFLAMMATORY_RESPONSE_LPS_DN	SEKI_INFLAMMATORY_RESPONSE_LPS_DN		17	-0.41799483	-0.9684413	0.45652175	0.62423825	1	1134	tags=29%, list=10%, signal=33%
LIU_CMYB_TARGETS_UP	LIU_CMYB_TARGETS_UP		102	-0.21311969	-0.96674657	0.4878049	0.6268971	1	3989	tags=40%, list=36%, signal=62%
KEGG_VALINE_LEUCINE_AND_ISOLEUCINE_DEGRADATION	KEGG_VALINE_LEUCINE_AND_ISOLEUCINE_DEGRADATION		35	-0.29257542	-0.965891	0.5294118	0.6281243	1	3177	tags=31%, list=28%, signal=44%
CADWELL_ATG16L1_TARGETS_UP	CADWELL_ATG16L1_TARGETS_UP		62	-0.35143453	-0.96585655	0.44680852	0.627672	1	1634	tags=26%, list=15%, signal=30%
BIDUS_METASTASIS_DN	BIDUS_METASTASIS_DN		76	-0.29152575	-0.9653088	0.59183675	0.62821597	1	2220	tags=21%, list=20%, signal=26%
YAO_TEMPORAL_RESPONSE_TO_PROGESTERONE_CLUSTER_16	YAO_TEMPORAL_RESPONSE_TO_PROGESTERONE_CLUSTER_16		62	-0.37028462	-0.9651011	0.46153846	0.62824416	1	3705	tags=52%, list=33%, signal=77%
REACTOME_CELL_CELL_ADHESION_SYSTEMS	REACTOME_CELL_CELL_ADHESION_SYSTEMS		42	-0.32732216	-0.964974	0.5652174	0.6280534	1	2416	tags=33%, list=22%, signal=42%
REACTOME_TRANSCRIPTION	REACTOME_TRANSCRIPTION		103	-0.20121893	-0.96429724	0.525	0.6288054	1	3905	tags=35%, list=35%, signal=53%
BIOCARTA_NKT_PATHWAY	BIOCARTA_NKT_PATHWAY		21	-0.3657246	-0.9642366	0.53061223	0.6284046	1	3653	tags=48%, list=33%, signal=71%
REACTOME_AMINE_LIGAND_BINDING_RECEPTORS	REACTOME_AMINE_LIGAND_BINDING_RECEPTORS		27	-0.3293162	-0.96165735	0.43636364	0.63285494	1	3613	tags=44%, list=32%, signal=65%
BORCZUK_MALIGNANT_MESOTHELIOMA_UP	BORCZUK_MALIGNANT_MESOTHELIOMA_UP		200	-0.18966408	-0.961232	0.525	0.63332033	1	4501	tags=38%, list=40%, signal=62%
KLEIN_PRIMARY_EFFUSION_LYMPHOMA_DN	KLEIN_PRIMARY_EFFUSION_LYMPHOMA_DN		37	-0.37230685	-0.9608655	0.42553192	0.63354087	1	2445	tags=30%, list=22%, signal=38%
BIOCARTA_FCER1_PATHWAY	BIOCARTA_FCER1_PATHWAY		24	-0.34099326	-0.9607397	0.5	0.6332232	1	4086	tags=58%, list=36%, signal=92%
CHANG_CORE_SERUM_RESPONSE_DN	CHANG_CORE_SERUM_RESPONSE_DN		19	-0.31404507	-0.96056396	0.52272725	0.6328705	1	1774	tags=21%, list=16%, signal=25%
KEGG_GLUTATHIONE_METABOLISM	KEGG_GLUTATHIONE_METABOLISM		34	-0.30342078	-0.9601374	0.46153846	0.6334448	1	3008	tags=35%, list=27%, signal=48%
KEGG_AMINO_SUGAR_AND_NUCLEOTIDE_SUGAR_METABOLISM	KEGG_AMINO_SUGAR_AND_NUCLEOTIDE_SUGAR_METABOLISM		32	-0.303296	-0.95881665	0.43589744	0.6355047	1	3058	tags=34%, list=27%, signal=47%
CHAUHAN_RESPONSE_TO_METHOXYESTRADIOL_UP	CHAUHAN_RESPONSE_TO_METHOXYESTRADIOL_UP		31	-0.27674657	-0.9574248	0.5217391	0.63810045	1	1494	tags=19%, list=13%, signal=22%
REACTOME_AMINE_COMPOUND_SLC_TRANSPORTERS	REACTOME_AMINE_COMPOUND_SLC_TRANSPORTERS		22	-0.3665007	-0.9570252	0.56363636	0.6383677	1	963	tags=18%, list=9%, signal=20%
KEGG_PROGESTERONE_MEDIATED_OOCYTE_MATURATION	KEGG_PROGESTERONE_MEDIATED_OOCYTE_MATURATION		56	-0.22613871	-0.9556494	0.5	0.64067715	1	2714	tags=23%, list=24%, signal=30%
KAYO_CALORIE_RESTRICTION_MUSCLE_UP	KAYO_CALORIE_RESTRICTION_MUSCLE_UP		42	-0.3246859	-0.95478857	0.54545456	0.6417504	1	4223	tags=55%, list=38%, signal=88%
RASHI_RESPONSE_TO_IONIZING_RADIATION_6	RASHI_RESPONSE_TO_IONIZING_RADIATION_6		70	-0.3286166	-0.954496	0.5	0.6418724	1	3098	tags=37%, list=28%, signal=51%
REACTOME_METABOLISM_OF_MRNA	REACTOME_METABOLISM_OF_MRNA		27	-0.26080054	-0.95358634	0.52272725	0.6434951	1	1692	tags=19%, list=15%, signal=22%
BOYAULT_LIVER_CANCER_SUBCLASS_G123_UP	BOYAULT_LIVER_CANCER_SUBCLASS_G123_UP		26	-0.2981934	-0.9533348	0.45454547	0.6434899	1	1084	tags=19%, list=10%, signal=21%
HWANG_PROSTATE_CANCER_MARKERS	HWANG_PROSTATE_CANCER_MARKERS		22	-0.37877545	-0.9530875	0.6037736	0.64342797	1	2645	tags=32%, list=24%, signal=42%
NIKOLSKY_MUTATED_AND_AMPLIFIED_IN_BREAST_CANCER	NIKOLSKY_MUTATED_AND_AMPLIFIED_IN_BREAST_CANCER		38	-0.3052934	-0.95281947	0.5510204	0.64365625	1	3044	tags=29%, list=27%, signal=40%
REACTOME_DUAL_INCISION_REACTION_IN_TC_NER	REACTOME_DUAL_INCISION_REACTION_IN_TC_NER		26	-0.21803172	-0.95279557	0.51111114	0.6432006	1	710	tags=8%, list=6%, signal=8%
KEGG_TIGHT_JUNCTION	KEGG_TIGHT_JUNCTION		89	-0.2690056	-0.95249635	0.5869565	0.6433191	1	2648	tags=30%, list=24%, signal=39%
BIOCARTA_BIOPEPTIDES_PATHWAY	BIOCARTA_BIOPEPTIDES_PATHWAY		29	-0.34596482	-0.9519918	0.54	0.64355266	1	2045	tags=31%, list=18%, signal=38%
HARRIS_HYPOXIA	HARRIS_HYPOXIA		53	-0.283561	-0.9517843	0.5263158	0.6435875	1	1283	tags=17%, list=11%, signal=19%
KEGG_PARKINSONS_DISEASE	KEGG_PARKINSONS_DISEASE		81	-0.20593873	-0.95096046	0.48	0.6449812	1	1991	tags=14%, list=18%, signal=16%
REACTOME_PLC_BETA_MEDIATED_EVENTS	REACTOME_PLC_BETA_MEDIATED_EVENTS		24	-0.33967403	-0.95036525	0.54761904	0.6453873	1	4086	tags=50%, list=36%, signal=79%
GRAHAM_CML_QUIESCENT_VS_NORMAL_DIVIDING_UP	GRAHAM_CML_QUIESCENT_VS_NORMAL_DIVIDING_UP		35	-0.40751845	-0.9503548	0.5510204	0.6449064	1	1276	tags=34%, list=11%, signal=39%
BOYLAN_MULTIPLE_MYELOMA_C_UP	BOYLAN_MULTIPLE_MYELOMA_C_UP		19	-0.37713256	-0.9497489	0.5714286	0.64571387	1	408	tags=11%, list=4%, signal=11%
ASTIER_INTEGRIN_SIGNALING	ASTIER_INTEGRIN_SIGNALING		36	-0.30781806	-0.9491083	0.61538464	0.6464085	1	1888	tags=22%, list=17%, signal=27%
FONTAINE_PAPILLARY_THYROID_CARCINOMA_DN	FONTAINE_PAPILLARY_THYROID_CARCINOMA_DN		47	-0.28264022	-0.9475294	0.5471698	0.6492742	1	3839	tags=38%, list=34%, signal=58%
REACTOME_SEMA4D_INDUCED_CELL_MIGRATION_AND_GROWTH_CONE_COLLAPSE	REACTOME_SEMA4D_INDUCED_CELL_MIGRATION_AND_GROWTH_CONE_COLLAPSE		16	-0.36941975	-0.94704664	0.5625	0.64981145	1	1924	tags=25%, list=17%, signal=30%
LAU_APOPTOSIS_CDKN2A_UP	LAU_APOPTOSIS_CDKN2A_UP		36	-0.24157633	-0.94669	0.5	0.64995426	1	2370	tags=25%, list=21%, signal=32%
DACOSTA_UV_RESPONSE_VIA_ERCC3_TTD_UP	DACOSTA_UV_RESPONSE_VIA_ERCC3_TTD_UP		33	-0.25500008	-0.9446292	0.525	0.6533972	1	171	tags=6%, list=2%, signal=6%
GOLDRATH_ANTIGEN_RESPONSE	GOLDRATH_ANTIGEN_RESPONSE		270	-0.24407032	-0.9442684	0.6136364	0.653505	1	3584	tags=36%, list=32%, signal=52%
NIKOLSKY_BREAST_CANCER_17Q11_Q21_AMPLICON	NIKOLSKY_BREAST_CANCER_17Q11_Q21_AMPLICON		53	-0.24565248	-0.9439002	0.5777778	0.65386975	1	1101	tags=13%, list=10%, signal=15%
SIG_BCR_SIGNALING_PATHWAY	SIG_BCR_SIGNALING_PATHWAY		30	-0.31372538	-0.94380707	0.54761904	0.65356433	1	1945	tags=27%, list=17%, signal=32%
REACTOME_INFLUENZA_VIRAL_RNA_TRANSCRIPTION_AND_REPLICATION	REACTOME_INFLUENZA_VIRAL_RNA_TRANSCRIPTION_AND_REPLICATION		67	-0.22382246	-0.94339263	0.5294118	0.6538485	1	4760	tags=54%, list=43%, signal=93%
WANG_HCP_PROSTATE_CANCER	WANG_HCP_PROSTATE_CANCER		45	-0.28241137	-0.9418214	0.5106383	0.65670055	1	1408	tags=18%, list=13%, signal=20%
KOYAMA_SEMA3B_TARGETS_UP	KOYAMA_SEMA3B_TARGETS_UP		122	-0.2567223	-0.94159204	0.60465115	0.6565514	1	2439	tags=25%, list=22%, signal=31%
MARTORIATI_MDM4_TARGETS_FETAL_LIVER_DN	MARTORIATI_MDM4_TARGETS_FETAL_LIVER_DN		202	-0.23440932	-0.94116443	0.5208333	0.65689933	1	2182	tags=21%, list=19%, signal=26%
BOYLAN_MULTIPLE_MYELOMA_D_DN	BOYLAN_MULTIPLE_MYELOMA_D_DN		51	-0.3059698	-0.9410687	0.5714286	0.6566497	1	3923	tags=43%, list=35%, signal=66%
DAVICIONI_TARGETS_OF_PAX_FOXO1_FUSIONS_DN	DAVICIONI_TARGETS_OF_PAX_FOXO1_FUSIONS_DN		38	-0.31828246	-0.94084513	0.5833333	0.6566301	1	1494	tags=29%, list=13%, signal=33%
YAUCH_HEDGEHOG_SIGNALING_PARACRINE_UP	YAUCH_HEDGEHOG_SIGNALING_PARACRINE_UP		88	-0.3061311	-0.9389383	0.5208333	0.659972	1	2425	tags=27%, list=22%, signal=35%
RODRIGUES_THYROID_CARCINOMA_POORLY_DIFFERENTIATED_UP	RODRIGUES_THYROID_CARCINOMA_POORLY_DIFFERENTIATED_UP		336	-0.21365772	-0.93846595	0.5625	0.66031224	1	3917	tags=35%, list=35%, signal=52%
DIRMEIER_LMP1_RESPONSE_LATE_UP	DIRMEIER_LMP1_RESPONSE_LATE_UP		28	-0.30011144	-0.93808985	0.5208333	0.66038585	1	3839	tags=46%, list=34%, signal=70%
KAUFFMANN_DNA_REPAIR_GENES	KAUFFMANN_DNA_REPAIR_GENES		148	-0.24704278	-0.9378839	0.475	0.66031957	1	3364	tags=28%, list=30%, signal=40%
REACTOME_TIGHT_JUNCTION_INTERACTIONS	REACTOME_TIGHT_JUNCTION_INTERACTIONS		24	-0.357819	-0.93701136	0.537037	0.66174525	1	2416	tags=38%, list=22%, signal=48%
CAIRO_LIVER_DEVELOPMENT_DN	CAIRO_LIVER_DEVELOPMENT_DN		177	-0.27851784	-0.9368794	0.5869565	0.66147375	1	2008	tags=23%, list=18%, signal=28%
FONTAINE_FOLLICULAR_THYROID_ADENOMA_DN	FONTAINE_FOLLICULAR_THYROID_ADENOMA_DN		39	-0.310107	-0.9368044	0.5714286	0.6611157	1	1367	tags=21%, list=12%, signal=23%
KEGG_LINOLEIC_ACID_METABOLISM	KEGG_LINOLEIC_ACID_METABOLISM		15	-0.39556742	-0.93633384	0.5121951	0.66170114	1	2240	tags=40%, list=20%, signal=50%
KONDO_PROSTATE_CANCER_WITH_H3K27ME3	KONDO_PROSTATE_CANCER_WITH_H3K27ME3		81	-0.30435348	-0.9362507	0.5185185	0.6614038	1	1631	tags=23%, list=15%, signal=27%
TIEN_INTESTINE_PROBIOTICS_2HR_UP	TIEN_INTESTINE_PROBIOTICS_2HR_UP		15	-0.29967883	-0.9354439	0.5405405	0.6627108	1	4703	tags=67%, list=42%, signal=115%
BIOCARTA_GPCR_PATHWAY	BIOCARTA_GPCR_PATHWAY		18	-0.2793017	-0.9349534	0.54901963	0.66318965	1	3002	tags=33%, list=27%, signal=45%
BIOCARTA_FMLP_PATHWAY	BIOCARTA_FMLP_PATHWAY		25	-0.31084	-0.93390906	0.53061223	0.66514164	1	3002	tags=36%, list=27%, signal=49%
ST_B_CELL_ANTIGEN_RECEPTOR	ST_B_CELL_ANTIGEN_RECEPTOR		26	-0.28501904	-0.933844	0.6585366	0.66479564	1	1915	tags=23%, list=17%, signal=28%
AIYAR_COBRA1_TARGETS_DN	AIYAR_COBRA1_TARGETS_DN		16	-0.28401086	-0.9338214	0.61538464	0.66436136	1	1241	tags=19%, list=11%, signal=21%
KEGG_BETA_ALANINE_METABOLISM	KEGG_BETA_ALANINE_METABOLISM		19	-0.33776072	-0.9337872	0.627907	0.663881	1	3111	tags=37%, list=28%, signal=51%
REACTOME_PHASE_1_FUNCTIONALIZATION_OF_COMPOUNDS	REACTOME_PHASE_1_FUNCTIONALIZATION_OF_COMPOUNDS		35	-0.35044822	-0.93236744	0.53846157	0.66587317	1	1964	tags=29%, list=18%, signal=35%
GAUSSMANN_MLL_AF4_FUSION_TARGETS_G_UP	GAUSSMANN_MLL_AF4_FUSION_TARGETS_G_UP		108	-0.2667592	-0.9323665	0.6	0.6653864	1	1600	tags=18%, list=14%, signal=20%
KEGG_ETHER_LIPID_METABOLISM	KEGG_ETHER_LIPID_METABOLISM		22	-0.3398168	-0.93160766	0.55	0.66633767	1	2240	tags=32%, list=20%, signal=40%
HUPER_BREAST_BASAL_VS_LUMINAL_DN	HUPER_BREAST_BASAL_VS_LUMINAL_DN		39	-0.33839858	-0.9314921	0.59183675	0.6661331	1	1239	tags=21%, list=11%, signal=23%
KOKKINAKIS_METHIONINE_DEPRIVATION_96HR_DN	KOKKINAKIS_METHIONINE_DEPRIVATION_96HR_DN		53	-0.25504068	-0.93096876	0.61538464	0.666658	1	2990	tags=32%, list=27%, signal=44%
GENTILE_UV_RESPONSE_CLUSTER_D4	GENTILE_UV_RESPONSE_CLUSTER_D4		26	-0.24653226	-0.9307035	0.5217391	0.66670936	1	1155	tags=15%, list=10%, signal=17%
GINESTIER_BREAST_CANCER_ZNF217_AMPLIFIED_UP	GINESTIER_BREAST_CANCER_ZNF217_AMPLIFIED_UP		36	-0.23316194	-0.93011665	0.5652174	0.6672771	1	4093	tags=44%, list=37%, signal=70%
SHEPARD_BMYB_MORPHOLINO_DN	SHEPARD_BMYB_MORPHOLINO_DN		115	-0.2849295	-0.92981863	0.5365854	0.66745234	1	2163	tags=27%, list=19%, signal=33%
REACTOME_REGULATION_OF_LIPID_METABOLISM_BY_PEROXISOME_PROLIFERATOR_ACTIVATED_RECEPTOR_ALPHA	REACTOME_REGULATION_OF_LIPID_METABOLISM_BY_PEROXISOME_PROLIFERATOR_ACTIVATED_RECEPTOR_ALPHA		40	-0.2950242	-0.9297985	0.5714286	0.66710067	1	1480	tags=18%, list=13%, signal=20%
LEE_LIVER_CANCER_MYC_E2F1_UP	LEE_LIVER_CANCER_MYC_E2F1_UP		41	-0.3255104	-0.9293645	0.5416667	0.66729283	1	3321	tags=44%, list=30%, signal=62%
DIAZ_CHRONIC_MEYLOGENOUS_LEUKEMIA_DN	DIAZ_CHRONIC_MEYLOGENOUS_LEUKEMIA_DN		80	-0.3167627	-0.9293402	0.59183675	0.6668101	1	1522	tags=21%, list=14%, signal=24%
KEGG_LONG_TERM_POTENTIATION	KEGG_LONG_TERM_POTENTIATION		40	-0.2694629	-0.9291693	0.6923077	0.66665226	1	3092	tags=38%, list=28%, signal=52%
RHODES_CANCER_META_SIGNATURE	RHODES_CANCER_META_SIGNATURE		41	-0.24084993	-0.9279055	0.47727272	0.6685151	1	3522	tags=37%, list=31%, signal=53%
DAIRKEE_CANCER_PRONE_RESPONSE_E2	DAIRKEE_CANCER_PRONE_RESPONSE_E2		18	-0.36957657	-0.92659056	0.51785713	0.6707608	1	1459	tags=28%, list=13%, signal=32%
BENPORATH_ES_1	BENPORATH_ES_1		237	-0.23195374	-0.92313033	0.53488374	0.67723453	1	3061	tags=30%, list=27%, signal=40%
LEE_LIVER_CANCER_E2F1_DN	LEE_LIVER_CANCER_E2F1_DN		41	-0.31897098	-0.9229238	0.6415094	0.6770971	1	2043	tags=24%, list=18%, signal=30%
REACTOME_TCR_SIGNALING	REACTOME_TCR_SIGNALING		32	-0.35988408	-0.9219143	0.6	0.6784396	1	2647	tags=31%, list=24%, signal=41%
GRADE_COLON_AND_RECTAL_CANCER_UP	GRADE_COLON_AND_RECTAL_CANCER_UP		161	-0.18375024	-0.92125356	0.5208333	0.6791809	1	2759	tags=21%, list=25%, signal=28%
PAL_PRMT5_TARGETS_UP	PAL_PRMT5_TARGETS_UP		157	-0.23660553	-0.9209834	0.58536583	0.6791533	1	1740	tags=16%, list=16%, signal=19%
KLEIN_PRIMARY_EFFUSION_LYMPHOMA_UP	KLEIN_PRIMARY_EFFUSION_LYMPHOMA_UP		39	-0.2689758	-0.92001975	0.6	0.6805206	1	1918	tags=18%, list=17%, signal=22%
IVANOVA_HEMATOPOIESIS_STEM_CELL_LONG_TERM	IVANOVA_HEMATOPOIESIS_STEM_CELL_LONG_TERM		65	-0.24968846	-0.91945255	0.627451	0.68149614	1	3009	tags=32%, list=27%, signal=44%
ST_T_CELL_SIGNAL_TRANSDUCTION	ST_T_CELL_SIGNAL_TRANSDUCTION		33	-0.3272951	-0.9193264	0.6136364	0.6812447	1	2428	tags=33%, list=22%, signal=42%
BILD_CTNNB1_ONCOGENIC_SIGNATURE	BILD_CTNNB1_ONCOGENIC_SIGNATURE		33	-0.2551528	-0.91753215	0.5744681	0.6839641	1	4220	tags=61%, list=38%, signal=97%
KEGG_B_CELL_RECEPTOR_SIGNALING_PATHWAY	KEGG_B_CELL_RECEPTOR_SIGNALING_PATHWAY		46	-0.29576877	-0.91584605	0.5294118	0.6866507	1	2034	tags=30%, list=18%, signal=37%
REACTOME_NUCLEOTIDE_EXCISION_REPAIR	REACTOME_NUCLEOTIDE_EXCISION_REPAIR		45	-0.24769491	-0.9158176	0.57894737	0.68615985	1	710	tags=9%, list=6%, signal=9%
SESTO_RESPONSE_TO_UV_C1	SESTO_RESPONSE_TO_UV_C1		53	-0.24450478	-0.9157575	0.5217391	0.68584573	1	3199	tags=36%, list=29%, signal=50%
NAKAMURA_CANCER_MICROENVIRONMENT_DN	NAKAMURA_CANCER_MICROENVIRONMENT_DN		33	-0.3053166	-0.91438216	0.5714286	0.68763256	1	3087	tags=42%, list=28%, signal=58%
PYEON_CANCER_HEAD_AND_NECK_VS_CERVICAL_DN	PYEON_CANCER_HEAD_AND_NECK_VS_CERVICAL_DN		15	-0.4118032	-0.9129613	0.52	0.69001144	1	190	tags=20%, list=2%, signal=20%
KEGG_INSULIN_SIGNALING_PATHWAY	KEGG_INSULIN_SIGNALING_PATHWAY		86	-0.20345406	-0.9126471	0.5641026	0.6901631	1	1973	tags=19%, list=18%, signal=22%
LIAO_METASTASIS	LIAO_METASTASIS		282	-0.20004068	-0.9112683	0.5641026	0.6920726	1	2863	tags=25%, list=26%, signal=33%
WILCOX_PRESPONSE_TO_ROGESTERONE_UP	WILCOX_PRESPONSE_TO_ROGESTERONE_UP		82	-0.27489007	-0.91058636	0.6304348	0.6928248	1	2567	tags=28%, list=23%, signal=36%
GAL_LEUKEMIC_STEM_CELL_UP	GAL_LEUKEMIC_STEM_CELL_UP		58	-0.25675485	-0.91029924	0.60784316	0.69278115	1	2362	tags=26%, list=21%, signal=33%
BIOCARTA_PYK2_PATHWAY	BIOCARTA_PYK2_PATHWAY		17	-0.30008423	-0.9095635	0.54347825	0.693732	1	3002	tags=35%, list=27%, signal=48%
CERVERA_SDHB_TARGETS_1_DN	CERVERA_SDHB_TARGETS_1_DN		20	-0.37683862	-0.90917265	0.65384614	0.6938184	1	907	tags=25%, list=8%, signal=27%
GRABARCZYK_BCL11B_TARGETS_UP	GRABARCZYK_BCL11B_TARGETS_UP		41	-0.25248155	-0.9072432	0.5714286	0.6972786	1	4515	tags=54%, list=40%, signal=90%
RICKMAN_TUMOR_DIFFERENTIATED_WELL_VS_MODERATELY_DN	RICKMAN_TUMOR_DIFFERENTIATED_WELL_VS_MODERATELY_DN		57	-0.3335643	-0.9069348	0.68292683	0.69736564	1	1570	tags=25%, list=14%, signal=28%
EBAUER_MYOGENIC_TARGETS_OF_PAX3_FOXO1_FUSION	EBAUER_MYOGENIC_TARGETS_OF_PAX3_FOXO1_FUSION		38	-0.39714482	-0.9065349	0.5	0.6974763	1	1894	tags=34%, list=17%, signal=41%
REACTOME_HIV_LIFE_CYCLE	REACTOME_HIV_LIFE_CYCLE		75	-0.17868815	-0.90617716	0.5	0.69766515	1	4479	tags=37%, list=40%, signal=62%
MARTINEZ_RESPONSE_TO_TRABECTEDIN_DN	MARTINEZ_RESPONSE_TO_TRABECTEDIN_DN		141	-0.19794849	-0.905033	0.6216216	0.69912916	1	3672	tags=33%, list=33%, signal=48%
HESS_TARGETS_OF_HOXA9_AND_MEIS1_DN	HESS_TARGETS_OF_HOXA9_AND_MEIS1_DN		62	-0.40094241	-0.9043853	0.5102041	0.6997829	1	1742	tags=29%, list=16%, signal=34%
MORI_SMALL_PRE_BII_LYMPHOCYTE_UP	MORI_SMALL_PRE_BII_LYMPHOCYTE_UP		49	-0.24096212	-0.9042474	0.58536583	0.69960135	1	919	tags=14%, list=8%, signal=15%
REN_ALVEOLAR_RHABDOMYOSARCOMA_UP	REN_ALVEOLAR_RHABDOMYOSARCOMA_UP		57	-0.31948903	-0.9040035	0.5	0.6994597	1	2762	tags=39%, list=25%, signal=51%
FOSTER_INFLAMMATORY_RESPONSE_LPS_UP	FOSTER_INFLAMMATORY_RESPONSE_LPS_UP		119	-0.30062398	-0.90382206	0.6041667	0.6992377	1	2193	tags=27%, list=20%, signal=33%
OSADA_ASCL1_TARGETS_UP	OSADA_ASCL1_TARGETS_UP		31	-0.27010462	-0.9037564	0.78846157	0.69884825	1	2416	tags=29%, list=22%, signal=37%
WINNEPENNINCKX_MELANOMA_METASTASIS_DN	WINNEPENNINCKX_MELANOMA_METASTASIS_DN		26	-0.31876	-0.9032967	0.63461536	0.6993981	1	2460	tags=27%, list=22%, signal=34%
POMEROY_MEDULLOBLASTOMA_PROGNOSIS_UP	POMEROY_MEDULLOBLASTOMA_PROGNOSIS_UP		26	-0.27285433	-0.90315926	0.675	0.69913554	1	2827	tags=31%, list=25%, signal=41%
ONDER_CDH1_TARGETS_1_DN	ONDER_CDH1_TARGETS_1_DN		88	-0.30625528	-0.9030851	0.6666667	0.6987008	1	2831	tags=33%, list=25%, signal=44%
BIOCARTA_DEATH_PATHWAY	BIOCARTA_DEATH_PATHWAY		21	-0.27222314	-0.902556	0.6363636	0.69921654	1	3303	tags=43%, list=29%, signal=61%
MARTINEZ_TP53_TARGETS_DN	MARTINEZ_TP53_TARGETS_DN		406	-0.2259343	-0.9024565	0.5652174	0.69882786	1	1883	tags=19%, list=17%, signal=22%
REACTOME_CELL_DEATH_SIGNALLING_VIA_NRAGE_NRIF_AND_NADE	REACTOME_CELL_DEATH_SIGNALLING_VIA_NRAGE_NRIF_AND_NADE		38	-0.25782198	-0.9021118	0.5675676	0.6989193	1	2627	tags=26%, list=23%, signal=34%
KEGG_RNA_DEGRADATION	KEGG_RNA_DEGRADATION		34	-0.25562093	-0.9020339	0.5714286	0.6986283	1	1692	tags=18%, list=15%, signal=21%
REACTOME_REGULATION_OF_INSULIN_SECRETION	REACTOME_REGULATION_OF_INSULIN_SECRETION		148	-0.1887127	-0.90111625	0.5625	0.70000494	1	3581	tags=28%, list=32%, signal=41%
IWANAGA_CARCINOGENESIS_BY_KRAS_UP	IWANAGA_CARCINOGENESIS_BY_KRAS_UP		108	-0.22377503	-0.900374	0.7368421	0.70082635	1	3091	tags=30%, list=28%, signal=41%
KEGG_SYSTEMIC_LUPUS_ERYTHEMATOSUS	KEGG_SYSTEMIC_LUPUS_ERYTHEMATOSUS		36	-0.31223178	-0.90020365	0.6530612	0.70063365	1	2322	tags=31%, list=21%, signal=38%
WILLIAMS_ESR1_TARGETS_UP	WILLIAMS_ESR1_TARGETS_UP		15	-0.33149755	-0.8998782	0.6052632	0.70096964	1	1716	tags=33%, list=15%, signal=39%
KEGG_OLFACTORY_TRANSDUCTION	KEGG_OLFACTORY_TRANSDUCTION		17	-0.35948205	-0.899599	0.6976744	0.70090026	1	2213	tags=41%, list=20%, signal=51%
MOOTHA_FFA_OXYDATION	MOOTHA_FFA_OXYDATION		16	-0.3121329	-0.8992088	0.5813953	0.7011796	1	1272	tags=13%, list=11%, signal=14%
BIOCARTA_RAC1_PATHWAY	BIOCARTA_RAC1_PATHWAY		18	-0.33566087	-0.89896905	0.5952381	0.7010364	1	1864	tags=22%, list=17%, signal=27%
APPIERTO_RESPONSE_TO_FENRETINIDE_UP	APPIERTO_RESPONSE_TO_FENRETINIDE_UP		19	-0.3481114	-0.8983124	0.6037736	0.7019052	1	1516	tags=21%, list=14%, signal=24%
LEE_LIVER_CANCER_ACOX1_DN	LEE_LIVER_CANCER_ACOX1_DN		49	-0.33559102	-0.89809436	0.7090909	0.7017202	1	1790	tags=27%, list=16%, signal=31%
KIM_MYCN_AMPLIFICATION_TARGETS_UP	KIM_MYCN_AMPLIFICATION_TARGETS_UP		42	-0.2653298	-0.8970616	0.7254902	0.7032166	1	2161	tags=29%, list=19%, signal=35%
RUGO_STRESS_RESPONSE_SUBSET_G	RUGO_STRESS_RESPONSE_SUBSET_G		19	-0.26755247	-0.8966903	0.63414633	0.7037736	1	561	tags=11%, list=5%, signal=11%
KYNG_DNA_DAMAGE_BY_4NQO_OR_UV	KYNG_DNA_DAMAGE_BY_4NQO_OR_UV		19	-0.26755247	-0.8966903	0.63414633	0.70327055	1	561	tags=11%, list=5%, signal=11%
COLIN_PILOCYTIC_ASTROCYTOMA_VS_GLIOBLASTOMA_DN	COLIN_PILOCYTIC_ASTROCYTOMA_VS_GLIOBLASTOMA_DN		16	-0.36194038	-0.8966648	0.625	0.7027843	1	1519	tags=25%, list=14%, signal=29%
SENGUPTA_NASOPHARYNGEAL_CARCINOMA_DN	SENGUPTA_NASOPHARYNGEAL_CARCINOMA_DN		130	-0.25727832	-0.895754	0.74358976	0.7039052	1	3180	tags=34%, list=28%, signal=47%
REACTOME_TRANSPORT_OF_MATURE_MRNA_DERIVED_FROM_AN_INTRON_CONTAINING_TRANSCRIPT	REACTOME_TRANSPORT_OF_MATURE_MRNA_DERIVED_FROM_AN_INTRON_CONTAINING_TRANSCRIPT		33	-0.23332018	-0.89484584	0.5675676	0.705224	1	4143	tags=48%, list=37%, signal=77%
KIM_RESPONSE_TO_TSA_AND_DECITABINE_UP	KIM_RESPONSE_TO_TSA_AND_DECITABINE_UP		76	-0.25920567	-0.894551	0.64102566	0.70534617	1	3180	tags=33%, list=28%, signal=46%
FARMER_BREAST_CANCER_APOCRINE VS LUMINAL	FARMER_BREAST_CANCER_APOCRINE VS LUMINAL		185	-0.22616844	-0.8942124	0.7027027	0.7055599	1	4068	tags=41%, list=36%, signal=63%
GRADE_METASTASIS_DN	GRADE_METASTASIS_DN		33	-0.20481016	-0.8941893	0.65957445	0.7051345	1	2828	tags=27%, list=25%, signal=36%
BOYLAN_MULTIPLE_MYELOMA_PCA1_UP	BOYLAN_MULTIPLE_MYELOMA_PCA1_UP		78	-0.34712818	-0.8927691	0.5714286	0.7074836	1	1306	tags=26%, list=12%, signal=29%
HOLLMAN_APOPTOSIS_VIA_CD40_UP	HOLLMAN_APOPTOSIS_VIA_CD40_UP		129	-0.21536633	-0.89047176	0.6304348	0.7114084	1	4542	tags=45%, list=41%, signal=75%
ROSS_AML_WITH_CBFB_MYH11_FUSION	ROSS_AML_WITH_CBFB_MYH11_FUSION		35	-0.35991043	-0.89018863	0.6875	0.7115323	1	2465	tags=37%, list=22%, signal=47%
CROONQUIST_NRAS_VS_STROMAL_STIMULATION_DN	CROONQUIST_NRAS_VS_STROMAL_STIMULATION_DN		55	-0.28843707	-0.88924366	0.625	0.71305406	1	1852	tags=22%, list=17%, signal=26%
HANN_RESISTANCE_TO_BCL2_INHIBITOR_DN	HANN_RESISTANCE_TO_BCL2_INHIBITOR_DN		30	-0.30141374	-0.8889173	0.6363636	0.71322465	1	3174	tags=40%, list=28%, signal=56%
DUNNE_TARGETS_OF_AML1_MTG8_FUSION_UP	DUNNE_TARGETS_OF_AML1_MTG8_FUSION_UP		32	-0.32984257	-0.8888262	0.6041667	0.7129503	1	3165	tags=44%, list=28%, signal=61%
REACTOME_REGULATION_OF_GENE_EXPRESSION_IN_BETA_CELLS	REACTOME_REGULATION_OF_GENE_EXPRESSION_IN_BETA_CELLS		61	-0.2659717	-0.88857347	0.5744681	0.71285397	1	4760	tags=61%, list=43%, signal=105%
VANTVEER_BREAST_CANCER_ESR1_UP	VANTVEER_BREAST_CANCER_ESR1_UP		73	-0.23677236	-0.88639104	0.725	0.7163134	1	4093	tags=44%, list=37%, signal=69%
ZHAN_MULTIPLE_MYELOMA_CD1_DN	ZHAN_MULTIPLE_MYELOMA_CD1_DN		22	-0.30233896	-0.88585985	0.54	0.716887	1	3754	tags=36%, list=34%, signal=55%
KEGG_VEGF_SIGNALING_PATHWAY	KEGG_VEGF_SIGNALING_PATHWAY		46	-0.25568375	-0.885612	0.6486486	0.716771	1	433	tags=11%, list=4%, signal=11%
REACTOME_INTEGRATION_OF_ENERGY_METABOLISM	REACTOME_INTEGRATION_OF_ENERGY_METABOLISM		160	-0.18703987	-0.8849135	0.5813953	0.7175891	1	2726	tags=21%, list=24%, signal=27%
REACTOME_PROCESSING_OF_CAPPED_INTRON_CONTAINING_PRE_MRNA	REACTOME_PROCESSING_OF_CAPPED_INTRON_CONTAINING_PRE_MRNA		82	-0.18001787	-0.8845887	0.5681818	0.71764445	1	4153	tags=37%, list=37%, signal=58%
TURASHVILI_BREAST_LOBULAR_CARCINOMA_VS_LOBULAR_NORMAL_DN	TURASHVILI_BREAST_LOBULAR_CARCINOMA_VS_LOBULAR_NORMAL_DN		42	-0.3669926	-0.8824189	0.525	0.72125244	1	2271	tags=36%, list=20%, signal=45%
BEIER_GLIOMA_STEM_CELL_UP	BEIER_GLIOMA_STEM_CELL_UP		24	-0.33461148	-0.8822686	0.67391306	0.72093755	1	2549	tags=42%, list=23%, signal=54%
MORI_EMU_MYC_LYMPHOMA_BY_ONSET_TIME_DN	MORI_EMU_MYC_LYMPHOMA_BY_ONSET_TIME_DN		16	-0.32994145	-0.88215214	0.5365854	0.7205592	1	2974	tags=44%, list=27%, signal=59%
IWANAGA_CARCINOGENESIS_BY_KRAS_PTEN_UP	IWANAGA_CARCINOGENESIS_BY_KRAS_PTEN_UP		117	-0.2357598	-0.8795153	0.6730769	0.72515255	1	2472	tags=27%, list=22%, signal=35%
REACTOME_ADHERENS_JUNCTIONS_INTERACTIONS	REACTOME_ADHERENS_JUNCTIONS_INTERACTIONS		18	-0.322569	-0.8789209	0.6122449	0.72606397	1	84	tags=11%, list=1%, signal=11%
MARKEY_RB1_ACUTE_LOF_UP	MARKEY_RB1_ACUTE_LOF_UP		186	-0.30380404	-0.8778563	0.6530612	0.7275522	1	1368	tags=16%, list=12%, signal=18%
REACTOME_G2_M_TRANSITION	REACTOME_G2_M_TRANSITION		47	-0.24182457	-0.8775566	0.6097561	0.7278021	1	4531	tags=45%, list=40%, signal=75%
WIELAND_UP_BY_HBV_INFECTION	WIELAND_UP_BY_HBV_INFECTION		67	-0.32217637	-0.87627167	0.5681818	0.729901	1	3076	tags=34%, list=27%, signal=47%
LIANG_HEMATOPOIESIS_STEM_CELL_NUMBER_SMALL_VS_HUGE_UP	LIANG_HEMATOPOIESIS_STEM_CELL_NUMBER_SMALL_VS_HUGE_UP		27	-0.29805982	-0.8758426	0.6037736	0.730424	1	2247	tags=30%, list=20%, signal=37%
SENGUPTA_NASOPHARYNGEAL_CARCINOMA_UP	SENGUPTA_NASOPHARYNGEAL_CARCINOMA_UP		146	-0.24399984	-0.87580085	0.6216216	0.729945	1	1879	tags=21%, list=17%, signal=24%
YU_MYC_TARGETS_DN	YU_MYC_TARGETS_DN		42	-0.33105975	-0.8757752	0.5744681	0.72946674	1	2780	tags=31%, list=25%, signal=41%
MCLACHLAN_DENTAL_CARIES_DN	MCLACHLAN_DENTAL_CARIES_DN		146	-0.31875798	-0.87475604	0.65384614	0.7308895	1	885	tags=16%, list=8%, signal=17%
ST_WNT_CA2_CYCLIC_GMP_PATHWAY	ST_WNT_CA2_CYCLIC_GMP_PATHWAY		15	-0.35057095	-0.8733449	0.7037037	0.7334713	1	1707	tags=33%, list=15%, signal=39%
VALK_AML_CLUSTER_9	VALK_AML_CLUSTER_9		21	-0.30676845	-0.87329066	0.5849057	0.73308706	1	4096	tags=52%, list=37%, signal=82%
RODWELL_AGING_KIDNEY_UP	RODWELL_AGING_KIDNEY_UP		205	-0.29534683	-0.87268746	0.68085104	0.7335266	1	3225	tags=36%, list=29%, signal=50%
COLIN_PILOCYTIC_ASTROCYTOMA_VS_GLIOBLASTOMA_UP	COLIN_PILOCYTIC_ASTROCYTOMA_VS_GLIOBLASTOMA_UP		20	-0.33882666	-0.8711042	0.65	0.7363165	1	2240	tags=35%, list=20%, signal=44%
MORI_MATURE_B_LYMPHOCYTE_DN	MORI_MATURE_B_LYMPHOCYTE_DN		44	-0.26937833	-0.8704338	0.6530612	0.73711884	1	1443	tags=14%, list=13%, signal=16%
REACTOME_REGULATION_OF_BETA_CELL_DEVELOPMENT	REACTOME_REGULATION_OF_BETA_CELL_DEVELOPMENT		68	-0.24249661	-0.870174	0.5882353	0.73716044	1	4760	tags=59%, list=43%, signal=102%
DE_YY1_TARGETS_DN	DE_YY1_TARGETS_DN		50	-0.21695273	-0.8694188	0.6938776	0.73805946	1	4140	tags=38%, list=37%, signal=60%
CROMER_TUMORIGENESIS_DN	CROMER_TUMORIGENESIS_DN		29	-0.34716603	-0.86891454	0.6888889	0.73847705	1	2569	tags=38%, list=23%, signal=49%
WALLACE_PROSTATE_CANCER_RACE_DN	WALLACE_PROSTATE_CANCER_RACE_DN		42	-0.25181758	-0.8672304	0.7714286	0.7411466	1	2849	tags=26%, list=25%, signal=35%
HOOI_ST7_TARGETS_DN	HOOI_ST7_TARGETS_DN		51	-0.27222422	-0.86702085	0.72727275	0.7410271	1	2446	tags=27%, list=22%, signal=35%
KEGG_MELANOGENESIS	KEGG_MELANOGENESIS		70	-0.24085549	-0.8668479	0.72727275	0.74073845	1	2420	tags=27%, list=22%, signal=34%
RODRIGUES_NTN1_TARGETS_DN	RODRIGUES_NTN1_TARGETS_DN		94	-0.24072275	-0.8654845	0.7826087	0.7427905	1	4126	tags=46%, list=37%, signal=72%
BIOCARTA_TPO_PATHWAY	BIOCARTA_TPO_PATHWAY		17	-0.25260088	-0.86534214	0.67391306	0.7426462	1	2008	tags=24%, list=18%, signal=29%
OHM_METHYLATED_IN_ADULT_CANCERS	OHM_METHYLATED_IN_ADULT_CANCERS		17	-0.3242822	-0.86410713	0.74418604	0.7446431	1	2725	tags=41%, list=24%, signal=54%
KEGG_RIBOSOME	KEGG_RIBOSOME		54	-0.26040757	-0.86378807	0.5833333	0.7448121	1	4760	tags=61%, list=43%, signal=106%
TIEN_INTESTINE_PROBIOTICS_24HR_UP	TIEN_INTESTINE_PROBIOTICS_24HR_UP		343	-0.18071054	-0.86306906	0.6	0.74550956	1	3124	tags=23%, list=28%, signal=31%
TAKEDA_TARGETS_OF_NUP98_HOXA9_FUSION_8D_DN	TAKEDA_TARGETS_OF_NUP98_HOXA9_FUSION_8D_DN		113	-0.30057397	-0.8629877	0.63265306	0.74519503	1	2268	tags=27%, list=20%, signal=33%
FUJII_YBX1_TARGETS_DN	FUJII_YBX1_TARGETS_DN		94	-0.24664937	-0.8615058	0.5652174	0.7477731	1	2269	tags=21%, list=20%, signal=26%
KESHELAVA_MULTIPLE_DRUG_RESISTANCE	KESHELAVA_MULTIPLE_DRUG_RESISTANCE		46	-0.23587349	-0.861226	0.70212764	0.74780285	1	4120	tags=33%, list=37%, signal=51%
STEIN_ESRRA_TARGETS	STEIN_ESRRA_TARGETS		308	-0.18584415	-0.86082983	0.71794873	0.74810255	1	1333	tags=10%, list=12%, signal=11%
CHARAFE_BREAST_CANCER_BASAL_VS_MESENCHYMAL_DN	CHARAFE_BREAST_CANCER_BASAL_VS_MESENCHYMAL_DN		27	-0.31238046	-0.8604055	0.67391306	0.7483515	1	3668	tags=48%, list=33%, signal=71%
KEGG_FC_GAMMA_R_MEDIATED_PHAGOCYTOSIS	KEGG_FC_GAMMA_R_MEDIATED_PHAGOCYTOSIS		63	-0.26616725	-0.85978204	0.6666667	0.7491561	1	764	tags=11%, list=7%, signal=12%
SAKAI_CHRONIC_HEPATITIS_VS_LIVER_CANCER_DN	SAKAI_CHRONIC_HEPATITIS_VS_LIVER_CANCER_DN		21	-0.32519844	-0.8586487	0.60714287	0.75071573	1	2400	tags=29%, list=21%, signal=36%
REACTOME_TRANSCRIPTION_COUPLED_NER	REACTOME_TRANSCRIPTION_COUPLED_NER		40	-0.22364232	-0.8581041	0.6097561	0.7513807	1	710	tags=8%, list=6%, signal=8%
YAO_TEMPORAL_RESPONSE_TO_PROGESTERONE_CLUSTER_17	YAO_TEMPORAL_RESPONSE_TO_PROGESTERONE_CLUSTER_17		143	-0.1706168	-0.8573465	0.53488374	0.75228	1	2167	tags=13%, list=19%, signal=16%
REACTOME_TRANSLATION_INITIATION_COMPLEX_FORMATION	REACTOME_TRANSLATION_INITIATION_COMPLEX_FORMATION		25	-0.28079575	-0.8572183	0.5882353	0.7519383	1	4703	tags=60%, list=42%, signal=103%
ROYLANCE_BREAST_CANCER_16Q_COPY_NUMBER_UP	ROYLANCE_BREAST_CANCER_16Q_COPY_NUMBER_UP		25	-0.21875566	-0.85622555	0.75	0.75352144	1	5846	tags=68%, list=52%, signal=142%
ST_PHOSPHOINOSITIDE_3_KINASE_PATHWAY	ST_PHOSPHOINOSITIDE_3_KINASE_PATHWAY		24	-0.25446665	-0.8560864	0.54545456	0.75317943	1	4686	tags=58%, list=42%, signal=100%
REACTOME_METABOLISM_OF_AMINO_ACIDS	REACTOME_METABOLISM_OF_AMINO_ACIDS		129	-0.20877272	-0.8559348	0.8125	0.75296867	1	3177	tags=29%, list=28%, signal=41%
EBAUER_TARGETS_OF_PAX3_FOXO1_FUSION_DN	EBAUER_TARGETS_OF_PAX3_FOXO1_FUSION_DN		18	-0.29536128	-0.85573137	0.6730769	0.7528026	1	2139	tags=22%, list=19%, signal=27%
KEGG_FC_EPSILON_RI_SIGNALING_PATHWAY	KEGG_FC_EPSILON_RI_SIGNALING_PATHWAY		56	-0.25361618	-0.8556218	0.7027027	0.7524653	1	4053	tags=45%, list=36%, signal=70%
TANG_SENESCENCE_TP53_TARGETS_UP	TANG_SENESCENCE_TP53_TARGETS_UP		16	-0.3826279	-0.85476756	0.6530612	0.7535248	1	1543	tags=25%, list=14%, signal=29%
KEGG_PANCREATIC_CANCER	KEGG_PANCREATIC_CANCER		38	-0.223551	-0.8533389	0.70731705	0.7557463	1	1349	tags=13%, list=12%, signal=15%
AUNG_GASTRIC_CANCER	AUNG_GASTRIC_CANCER		26	-0.2687892	-0.851626	0.725	0.75853944	1	3348	tags=35%, list=30%, signal=49%
KEGG_T_CELL_RECEPTOR_SIGNALING_PATHWAY	KEGG_T_CELL_RECEPTOR_SIGNALING_PATHWAY		68	-0.2476031	-0.85146487	0.6511628	0.75824	1	2647	tags=31%, list=24%, signal=40%
REACTOME_TRAFFICKING_OF_AMPA_RECEPTORS	REACTOME_TRAFFICKING_OF_AMPA_RECEPTORS		20	-0.32957393	-0.851454	0.6981132	0.75773776	1	2065	tags=30%, list=18%, signal=37%
SCHLOSSER_MYC_TARGETS_AND_SERUM_RESPONSE_DN	SCHLOSSER_MYC_TARGETS_AND_SERUM_RESPONSE_DN		31	-0.22131559	-0.85081613	0.6304348	0.75838006	1	3892	tags=35%, list=35%, signal=54%
BIOCARTA_NKCELLS_PATHWAY	BIOCARTA_NKCELLS_PATHWAY		15	-0.35091203	-0.850086	0.5869565	0.75902873	1	131	tags=13%, list=1%, signal=13%
REACTOME_FGFR_LIGAND_BINDING_AND_ACTIVATION	REACTOME_FGFR_LIGAND_BINDING_AND_ACTIVATION		20	-0.32151186	-0.8489753	0.64444447	0.7605352	1	2438	tags=30%, list=22%, signal=38%
DELLA_RESPONSE_TO_TSA_AND_BUTYRATE	DELLA_RESPONSE_TO_TSA_AND_BUTYRATE		15	-0.25644293	-0.8483237	0.6666667	0.7611482	1	3936	tags=40%, list=35%, signal=62%
KEGG_PRIMARY_BILE_ACID_BIOSYNTHESIS	KEGG_PRIMARY_BILE_ACID_BIOSYNTHESIS		15	-0.3387369	-0.8478742	0.6122449	0.76144594	1	1870	tags=33%, list=17%, signal=40%
KEGG_NEUROACTIVE_LIGAND_RECEPTOR_INTERACTION	KEGG_NEUROACTIVE_LIGAND_RECEPTOR_INTERACTION		183	-0.2284661	-0.8473944	0.8	0.7619431	1	2808	tags=29%, list=25%, signal=38%
LINDSTEDT_DENDRITIC_CELL_MATURATION_D	LINDSTEDT_DENDRITIC_CELL_MATURATION_D		43	-0.3238479	-0.84674346	0.7446808	0.76264733	1	3735	tags=47%, list=33%, signal=70%
PARK_TRETINOIN_RESPONSE_AND_RARA_PLZF_FUSION	PARK_TRETINOIN_RESPONSE_AND_RARA_PLZF_FUSION		16	-0.38294575	-0.8456712	0.61702126	0.76421386	1	3162	tags=38%, list=28%, signal=52%
MCMURRAY_TP53_HRAS_COOPERATION_RESPONSE_DN	MCMURRAY_TP53_HRAS_COOPERATION_RESPONSE_DN		47	-0.30250174	-0.845626	0.6666667	0.76379	1	2079	tags=23%, list=19%, signal=29%
MORI_LARGE_PRE_BII_LYMPHOCYTE_DN	MORI_LARGE_PRE_BII_LYMPHOCYTE_DN		34	-0.36238888	-0.8455072	0.67391306	0.76350135	1	3890	tags=44%, list=35%, signal=67%
BOYLAN_MULTIPLE_MYELOMA_PCA3_DN	BOYLAN_MULTIPLE_MYELOMA_PCA3_DN		44	-0.24832541	-0.84494793	0.75510204	0.76428276	1	132	tags=7%, list=1%, signal=7%
WEST_ADRENOCORTICAL_TUMOR_UP	WEST_ADRENOCORTICAL_TUMOR_UP		199	-0.19224142	-0.8445856	0.6976744	0.76436687	1	3123	tags=26%, list=28%, signal=36%
FARMER_BREAST_CANCER_CLUSTER_1	FARMER_BREAST_CANCER_CLUSTER_1		26	-0.41927618	-0.8445656	0.6363636	0.76386416	1	1303	tags=23%, list=12%, signal=26%
REACTOME_SIGNALING_BY_PDGF	REACTOME_SIGNALING_BY_PDGF		48	-0.25827876	-0.8432616	0.6666667	0.7656398	1	2079	tags=25%, list=19%, signal=31%
KEGG_TYPE_II_DIABETES_MELLITUS	KEGG_TYPE_II_DIABETES_MELLITUS		28	-0.24384381	-0.84286803	0.71428573	0.7657594	1	3496	tags=39%, list=31%, signal=57%
VALK_AML_CLUSTER_11	VALK_AML_CLUSTER_11		24	-0.3046198	-0.8426617	0.6818182	0.7655351	1	1768	tags=29%, list=16%, signal=35%
RADAEVA_RESPONSE_TO_IFNA1_UP	RADAEVA_RESPONSE_TO_IFNA1_UP		22	-0.36747295	-0.8408624	0.7027027	0.7681504	1	931	tags=18%, list=8%, signal=20%
REACTOME_BASIGIN_INTERACTIONS	REACTOME_BASIGIN_INTERACTIONS		21	-0.31794617	-0.8408247	0.75609756	0.7676893	1	1956	tags=19%, list=17%, signal=23%
GRADE_COLON_AND_RECTAL_CANCER_DN	GRADE_COLON_AND_RECTAL_CANCER_DN		49	-0.29389206	-0.8408016	0.6744186	0.7672052	1	2503	tags=29%, list=22%, signal=37%
MOHANKUMAR_TLX1_TARGETS_UP	MOHANKUMAR_TLX1_TARGETS_UP		243	-0.17153242	-0.84063506	0.7111111	0.7670195	1	4109	tags=38%, list=37%, signal=59%
VANTVEER_BREAST_CANCER_METASTASIS_UP	VANTVEER_BREAST_CANCER_METASTASIS_UP		27	-0.26433483	-0.8400957	0.7368421	0.76748854	1	4075	tags=44%, list=36%, signal=70%
LEE_METASTASIS_AND_ALTERNATIVE_SPLICING_UP	LEE_METASTASIS_AND_ALTERNATIVE_SPLICING_UP		49	-0.2429052	-0.8396661	0.82051283	0.76772964	1	1835	tags=22%, list=16%, signal=27%
PRAMOONJAGO_SOX4_TARGETS_DN	PRAMOONJAGO_SOX4_TARGETS_DN		31	-0.22430088	-0.8392243	0.7291667	0.7683416	1	554	tags=6%, list=5%, signal=7%
REACTOME_IRS_RELATED_EVENTS	REACTOME_IRS_RELATED_EVENTS		52	-0.20066054	-0.83905756	0.71794873	0.76814723	1	4395	tags=40%, list=39%, signal=66%
POMEROY_MEDULLOBLASTOMA_PROGNOSIS_DN	POMEROY_MEDULLOBLASTOMA_PROGNOSIS_DN		30	-0.2281867	-0.8386742	0.68085104	0.76836973	1	3566	tags=33%, list=32%, signal=49%
REACTOME_FRS2MEDIATED_CASCADE	REACTOME_FRS2MEDIATED_CASCADE		19	-0.32384863	-0.83777905	0.6	0.7696814	1	2438	tags=32%, list=22%, signal=40%
KRIGE_AMINO_ACID_DEPRIVATION	KRIGE_AMINO_ACID_DEPRIVATION		19	-0.28320518	-0.83496207	0.7307692	0.77406144	1	2400	tags=32%, list=21%, signal=40%
COATES_MACROPHAGE_M1_VS_M2_UP	COATES_MACROPHAGE_M1_VS_M2_UP		47	-0.26581383	-0.83494186	0.78571427	0.7735575	1	1033	tags=13%, list=9%, signal=14%
RICKMAN_TUMOR_DIFFERENTIATED_WELL_VS_POORLY_DN	RICKMAN_TUMOR_DIFFERENTIATED_WELL_VS_POORLY_DN		196	-0.23047654	-0.8347491	0.6041667	0.7733077	1	1752	tags=18%, list=16%, signal=21%
SMID_BREAST_CANCER_LUMINAL_B_UP	SMID_BREAST_CANCER_LUMINAL_B_UP		96	-0.24204777	-0.83459306	0.8235294	0.7729752	1	1230	tags=17%, list=11%, signal=19%
CHENG_IMPRINTED_BY_ESTRADIOL	CHENG_IMPRINTED_BY_ESTRADIOL		54	-0.23809221	-0.8343775	0.74	0.7728649	1	2105	tags=22%, list=19%, signal=27%
FAELT_B_CLL_WITH_VH3_21_UP	FAELT_B_CLL_WITH_VH3_21_UP		30	-0.22398277	-0.83428806	0.6862745	0.7724586	1	2385	tags=20%, list=21%, signal=25%
SHIPP_DLBCL_VS_FOLLICULAR_LYMPHOMA_UP	SHIPP_DLBCL_VS_FOLLICULAR_LYMPHOMA_UP		35	-0.22027083	-0.83392644	0.5833333	0.7725831	1	4030	tags=37%, list=36%, signal=58%
CHARAFE_BREAST_CANCER_LUMINAL_VS_BASAL_UP	CHARAFE_BREAST_CANCER_LUMINAL_VS_BASAL_UP		162	-0.2155518	-0.8335621	0.6904762	0.7726798	1	3949	tags=36%, list=35%, signal=55%
LIANG_SILENCED_BY_METHYLATION_2	LIANG_SILENCED_BY_METHYLATION_2		22	-0.3483353	-0.83312196	0.60465115	0.7730369	1	3228	tags=45%, list=29%, signal=64%
BIOCARTA_BCR_PATHWAY	BIOCARTA_BCR_PATHWAY		20	-0.33680868	-0.83110595	0.6888889	0.7765019	1	4086	tags=55%, list=36%, signal=86%
DORSAM_HOXA9_TARGETS_UP	DORSAM_HOXA9_TARGETS_UP		23	-0.23879933	-0.8310087	0.65957445	0.77609444	1	5259	tags=52%, list=47%, signal=98%
CONRAD_STEM_CELL	CONRAD_STEM_CELL		24	-0.27552587	-0.8280715	0.8863636	0.78091127	1	2910	tags=38%, list=26%, signal=51%
BIOCARTA_PDGF_PATHWAY	BIOCARTA_PDGF_PATHWAY		22	-0.25631496	-0.82801	0.6938776	0.7804842	1	4140	tags=45%, list=37%, signal=72%
THEILGAARD_NEUTROPHIL_AT_SKIN_WOUND_DN	THEILGAARD_NEUTROPHIL_AT_SKIN_WOUND_DN		150	-0.20985885	-0.8276958	0.65909094	0.780685	1	3704	tags=31%, list=33%, signal=46%
REACTOME_VIRAL_MRNA_TRANSLATION	REACTOME_VIRAL_MRNA_TRANSLATION		53	-0.2455423	-0.8274973	0.5882353	0.7806346	1	4760	tags=62%, list=43%, signal=108%
LI_WILMS_TUMOR	LI_WILMS_TUMOR		20	-0.34324378	-0.8268506	0.79591835	0.7810926	1	2503	tags=35%, list=22%, signal=45%
REACTOME_FORMATION_OF_A_POOL_OF_FREE_40S_SUBUNITS	REACTOME_FORMATION_OF_A_POOL_OF_FREE_40S_SUBUNITS		51	-0.25665382	-0.8262266	0.5769231	0.7816321	1	4760	tags=65%, list=43%, signal=112%
PAPASPYRIDONOS_UNSTABLE_ATEROSCLEROTIC_PLAQUE_UP	PAPASPYRIDONOS_UNSTABLE_ATEROSCLEROTIC_PLAQUE_UP		31	-0.2797963	-0.826124	0.7083333	0.78138393	1	2617	tags=26%, list=23%, signal=34%
REACTOME_TRANSLATION	REACTOME_TRANSLATION		67	-0.23010615	-0.825417	0.65217394	0.78238845	1	4760	tags=57%, list=43%, signal=98%
NAKAYAMA_FRA2_TARGETS	NAKAYAMA_FRA2_TARGETS		22	-0.29002953	-0.82501847	0.7297297	0.78261065	1	1939	tags=27%, list=17%, signal=33%
CHIARETTI_T_ALL_REFRACTORY_TO_THERAPY	CHIARETTI_T_ALL_REFRACTORY_TO_THERAPY		20	-0.29993385	-0.82412744	0.70454544	0.7839387	1	4176	tags=50%, list=37%, signal=80%
ROME_INSULIN_TARGETS_IN_MUSCLE_UP	ROME_INSULIN_TARGETS_IN_MUSCLE_UP		56	-0.18021217	-0.82381165	0.71153843	0.78387016	1	2998	tags=23%, list=27%, signal=32%
JAERVINEN_AMPLIFIED_IN_LARYNGEAL_CANCER	JAERVINEN_AMPLIFIED_IN_LARYNGEAL_CANCER		20	-0.25980538	-0.8222157	0.6585366	0.7862064	1	3177	tags=35%, list=28%, signal=49%
STEIN_ESRRA_TARGETS_RESPONSIVE_TO_ESTROGEN_DN	STEIN_ESRRA_TARGETS_RESPONSIVE_TO_ESTROGEN_DN		24	-0.25910503	-0.82205176	0.6666667	0.7859707	1	3960	tags=33%, list=35%, signal=51%
REACTOME_INFLUENZA_LIFE_CYCLE	REACTOME_INFLUENZA_LIFE_CYCLE		91	-0.18108542	-0.8218573	0.64444447	0.78579897	1	4760	tags=51%, list=43%, signal=87%
YAMASHITA_METHYLATED_IN_PROSTATE_CANCER	YAMASHITA_METHYLATED_IN_PROSTATE_CANCER		44	-0.342584	-0.8204343	0.7	0.7877899	1	3514	tags=57%, list=31%, signal=82%
REACTOME_GTP_HYDROLYSIS_AND_JOINING_OF_THE_60S_RIBOSOMAL_SUBUNIT	REACTOME_GTP_HYDROLYSIS_AND_JOINING_OF_THE_60S_RIBOSOMAL_SUBUNIT		56	-0.25519347	-0.81996286	0.59574467	0.7882875	1	4760	tags=61%, list=43%, signal=105%
ONDER_CDH1_TARGETS_1_UP	ONDER_CDH1_TARGETS_1_UP		80	-0.22203673	-0.8198905	0.78723407	0.7878389	1	3127	tags=33%, list=28%, signal=45%
PELLICCIOTTA_HDAC_IN_ANTIGEN_PRESENTATION_DN	PELLICCIOTTA_HDAC_IN_ANTIGEN_PRESENTATION_DN		37	-0.22732148	-0.81978804	0.61904764	0.78745997	1	908	tags=11%, list=8%, signal=12%
CONCANNON_APOPTOSIS_BY_EPOXOMICIN_DN	CONCANNON_APOPTOSIS_BY_EPOXOMICIN_DN		100	-0.21368304	-0.81915164	0.77272725	0.78813994	1	3805	tags=37%, list=34%, signal=56%
SCHUHMACHER_MYC_TARGETS_UP	SCHUHMACHER_MYC_TARGETS_UP		49	-0.22220346	-0.81891173	0.6041667	0.78800756	1	2080	tags=16%, list=19%, signal=20%
MARTINEZ_RB1_AND_TP53_TARGETS_DN	MARTINEZ_RB1_AND_TP53_TARGETS_DN		399	-0.2100263	-0.8181871	0.75	0.7888153	1	1883	tags=18%, list=17%, signal=21%
BIOCARTA_CTLA4_PATHWAY	BIOCARTA_CTLA4_PATHWAY		15	-0.38775522	-0.8147587	0.7346939	0.7941581	1	3292	tags=47%, list=29%, signal=66%
KEGG_ARGININE_AND_PROLINE_METABOLISM	KEGG_ARGININE_AND_PROLINE_METABOLISM		38	-0.2653069	-0.8129715	0.7692308	0.79712266	1	3474	tags=37%, list=31%, signal=53%
BIOCARTA_TOLL_PATHWAY	BIOCARTA_TOLL_PATHWAY		21	-0.27908754	-0.81253976	0.59574467	0.7977527	1	3399	tags=48%, list=30%, signal=68%
MCLACHLAN_DENTAL_CARIES_UP	MCLACHLAN_DENTAL_CARIES_UP		134	-0.30034417	-0.81153935	0.7058824	0.7988573	1	885	tags=15%, list=8%, signal=16%
WEIGEL_OXIDATIVE_STRESS_BY_HNE_AND_H2O2	WEIGEL_OXIDATIVE_STRESS_BY_HNE_AND_H2O2		28	-0.23792715	-0.8109464	0.6976744	0.79945487	1	1537	tags=14%, list=14%, signal=17%
REACTOME_PLATELET_ACTIVATION_TRIGGERS	REACTOME_PLATELET_ACTIVATION_TRIGGERS		42	-0.2624796	-0.8108444	0.73333335	0.7990944	1	3944	tags=45%, list=35%, signal=70%
KEGG_FRUCTOSE_AND_MANNOSE_METABOLISM	KEGG_FRUCTOSE_AND_MANNOSE_METABOLISM		23	-0.26713607	-0.80762726	0.7894737	0.8038824	1	737	tags=13%, list=7%, signal=14%
KUNINGER_IGF1_VS_PDGFB_TARGETS_DN	KUNINGER_IGF1_VS_PDGFB_TARGETS_DN		17	-0.35563067	-0.8058831	0.8	0.8063066	1	1777	tags=29%, list=16%, signal=35%
GRAHAM_CML_DIVIDING_VS_NORMAL_QUIESCENT_UP	GRAHAM_CML_DIVIDING_VS_NORMAL_QUIESCENT_UP		123	-0.25488853	-0.80551946	0.67346936	0.8064355	1	2090	tags=24%, list=19%, signal=29%
DELYS_THYROID_CANCER_UP	DELYS_THYROID_CANCER_UP		275	-0.22787091	-0.80516654	0.7916667	0.80641866	1	2171	tags=23%, list=19%, signal=27%
ST_DIFFERENTIATION_PATHWAY_IN_PC12_CELLS	ST_DIFFERENTIATION_PATHWAY_IN_PC12_CELLS		23	-0.24189241	-0.8049565	0.78846157	0.8062788	1	3248	tags=35%, list=29%, signal=49%
GAUSSMANN_MLL_AF4_FUSION_TARGETS_F_DN	GAUSSMANN_MLL_AF4_FUSION_TARGETS_F_DN		22	-0.32695267	-0.80476165	0.8541667	0.8060609	1	2173	tags=36%, list=19%, signal=45%
SESTO_RESPONSE_TO_UV_C0	SESTO_RESPONSE_TO_UV_C0		80	-0.18691096	-0.80405784	0.7346939	0.8065916	1	3795	tags=31%, list=34%, signal=47%
BIOCARTA_EGF_PATHWAY	BIOCARTA_EGF_PATHWAY		20	-0.24772325	-0.8027811	0.6666667	0.80836946	1	4140	tags=45%, list=37%, signal=71%
FAELT_B_CLL_WITH_VH3_21_DN	FAELT_B_CLL_WITH_VH3_21_DN		36	-0.18701315	-0.797209	0.84	0.8176531	1	781	tags=8%, list=7%, signal=9%
IIZUKA_LIVER_CANCER_PROGRESSION_G2_G3_UP	IIZUKA_LIVER_CANCER_PROGRESSION_G2_G3_UP		15	-0.28345233	-0.7967021	0.75555557	0.8179242	1	1941	tags=27%, list=17%, signal=32%
REACTOME_METABOLISM_OF_BILE_ACIDS_AND_BILE_SALTS	REACTOME_METABOLISM_OF_BILE_ACIDS_AND_BILE_SALTS		21	-0.31139657	-0.79620826	0.6603774	0.81816846	1	1870	tags=29%, list=17%, signal=34%
REACTOME_GOLGI_ASSOCIATED_VESICLE_BIOGENESIS	REACTOME_GOLGI_ASSOCIATED_VESICLE_BIOGENESIS		32	-0.19945005	-0.7957896	0.6976744	0.8184961	1	4407	tags=38%, list=39%, signal=62%
BIOCARTA_IL2RB_PATHWAY	BIOCARTA_IL2RB_PATHWAY		23	-0.25411275	-0.7945701	0.70731705	0.8200647	1	1878	tags=22%, list=17%, signal=26%
BROWNE_INTERFERON_RESPONSIVE_GENES	BROWNE_INTERFERON_RESPONSIVE_GENES		44	-0.34930918	-0.79437566	0.75609756	0.8198295	1	1003	tags=18%, list=9%, signal=20%
HOFFMANN_IMMATURE_TO_MATURE_B_LYMPHOCYTE_DN	HOFFMANN_IMMATURE_TO_MATURE_B_LYMPHOCYTE_DN		24	-0.26085973	-0.7939652	0.82	0.8199639	1	1332	tags=17%, list=12%, signal=19%
REACTOME_CYTOCHROME_P450_ARRANGED_BY_SUBSTRATE_TYPE	REACTOME_CYTOCHROME_P450_ARRANGED_BY_SUBSTRATE_TYPE		22	-0.30927658	-0.7934584	0.78571427	0.82014865	1	2345	tags=27%, list=21%, signal=34%
LEE_DIFFERENTIATING_T_LYMPHOCYTE	LEE_DIFFERENTIATING_T_LYMPHOCYTE		77	-0.3148637	-0.79327196	0.8043478	0.8199444	1	2881	tags=30%, list=26%, signal=40%
REACTOME_GENERATION_OF_SECOND_MESSENGER_MOLECULES	REACTOME_GENERATION_OF_SECOND_MESSENGER_MOLECULES		16	-0.39618307	-0.79223347	0.68085104	0.8210772	1	2647	tags=31%, list=24%, signal=41%
BANDRES_RESPONSE_TO_CARMUSTIN_WITHOUT_MGMT_48HR_DN	BANDRES_RESPONSE_TO_CARMUSTIN_WITHOUT_MGMT_48HR_DN		20	-0.2207614	-0.7916835	0.6111111	0.82137996	1	2327	tags=20%, list=21%, signal=25%
BOHN_PRIMARY_IMMUNODEFICIENCY_SYNDROM_UP	BOHN_PRIMARY_IMMUNODEFICIENCY_SYNDROM_UP		24	-0.24023525	-0.79049236	0.79545456	0.8228899	1	2376	tags=29%, list=21%, signal=37%
KYNG_DNA_DAMAGE_DN	KYNG_DNA_DAMAGE_DN		68	-0.22009186	-0.78860384	0.8367347	0.8253454	1	3165	tags=29%, list=28%, signal=41%
SMID_BREAST_CANCER_BASAL_UP	SMID_BREAST_CANCER_BASAL_UP		390	-0.20834883	-0.7876145	0.9318182	0.826407	1	1718	tags=18%, list=15%, signal=20%
BROWNE_HCMV_INFECTION_8HR_DN	BROWNE_HCMV_INFECTION_8HR_DN		26	-0.2519201	-0.7875125	0.78723407	0.82599777	1	648	tags=12%, list=6%, signal=12%
SU_PLACENTA	SU_PLACENTA		16	-0.2730928	-0.7871539	0.78846157	0.8260423	1	1400	tags=19%, list=13%, signal=21%
REACTOME_REGULATION_OF_INSULIN_SECRETION_BY_FREE_FATTY_ACIDS	REACTOME_REGULATION_OF_INSULIN_SECRETION_BY_FREE_FATTY_ACIDS		15	-0.33584774	-0.7862426	0.7916667	0.8271121	1	1401	tags=27%, list=13%, signal=30%
BENPORATH_CYCLING_GENES	BENPORATH_CYCLING_GENES		352	-0.18264443	-0.78579086	0.7804878	0.82740784	1	3195	tags=27%, list=29%, signal=37%
KEGG_PRIMARY_IMMUNODEFICIENCY	KEGG_PRIMARY_IMMUNODEFICIENCY		25	-0.3140595	-0.7842859	0.6976744	0.82947284	1	2647	tags=32%, list=24%, signal=42%
BIOCARTA_IGF1R_PATHWAY	BIOCARTA_IGF1R_PATHWAY		15	-0.27679938	-0.7839246	0.7592593	0.82956153	1	1844	tags=20%, list=16%, signal=24%
BIOCARTA_IL2_PATHWAY	BIOCARTA_IL2_PATHWAY		15	-0.29449046	-0.783329	0.73913044	0.8300586	1	1844	tags=27%, list=16%, signal=32%
ICHIBA_GRAFT_VERSUS_HOST_DISEASE_35D_UP	ICHIBA_GRAFT_VERSUS_HOST_DISEASE_35D_UP		115	-0.28745684	-0.7829545	0.71428573	0.8303614	1	1303	tags=17%, list=12%, signal=19%
ACEVEDO_NORMAL_TISSUE_ADJACENT_TO_LIVER_TUMOR_UP	ACEVEDO_NORMAL_TISSUE_ADJACENT_TO_LIVER_TUMOR_UP		88	-0.19203965	-0.78228515	0.81632656	0.83111686	1	2818	tags=22%, list=25%, signal=29%
ACEVEDO_LIVER_CANCER_WITH_H3K27ME3_DN	ACEVEDO_LIVER_CANCER_WITH_H3K27ME3_DN		67	-0.22780307	-0.78224075	0.8301887	0.83059794	1	2645	tags=27%, list=24%, signal=35%
BIOCARTA_PAR1_PATHWAY	BIOCARTA_PAR1_PATHWAY		23	-0.26072377	-0.7822069	0.7826087	0.83009255	1	2567	tags=26%, list=23%, signal=34%
TAKEDA_TARGETS_OF_NUP98_HOXA9_FUSION_16D_DN	TAKEDA_TARGETS_OF_NUP98_HOXA9_FUSION_16D_DN		63	-0.2533239	-0.7819784	0.90909094	0.8299062	1	3224	tags=40%, list=29%, signal=55%
BREDEMEYER_RAG_SIGNALING_NOT_VIA_ATM_UP	BREDEMEYER_RAG_SIGNALING_NOT_VIA_ATM_UP		29	-0.23596115	-0.7814509	0.88235295	0.8303628	1	2749	tags=28%, list=25%, signal=36%
REACTOME_CREB_PHOPHORYLATION_THROUGH_THE_ACTIVATION_OF_RAS	REACTOME_CREB_PHOPHORYLATION_THROUGH_THE_ACTIVATION_OF_RAS		17	-0.26346096	-0.78027594	0.8333333	0.8319613	1	4684	tags=59%, list=42%, signal=101%
SATO_SILENCED_EPIGENETICALLY_IN_PANCREATIC_CANCER	SATO_SILENCED_EPIGENETICALLY_IN_PANCREATIC_CANCER		27	-0.26561773	-0.7792549	0.877551	0.833221	1	1592	tags=26%, list=14%, signal=30%
GARGALOVIC_RESPONSE_TO_OXIDIZED_PHOSPHOLIPIDS_GREY_DN	GARGALOVIC_RESPONSE_TO_OXIDIZED_PHOSPHOLIPIDS_GREY_DN		32	-0.26870388	-0.7785198	0.84615386	0.83383584	1	2260	tags=22%, list=20%, signal=27%
ZHU_CMV_ALL_UP	ZHU_CMV_ALL_UP		42	-0.24684864	-0.77825165	0.825	0.8337346	1	1605	tags=14%, list=14%, signal=17%
COATES_MACROPHAGE_M1_VS_M2_DN	COATES_MACROPHAGE_M1_VS_M2_DN		48	-0.25539824	-0.7776234	0.90384614	0.8343945	1	2187	tags=23%, list=20%, signal=28%
REACTOME_GLOBAL_GENOMIC_NER	REACTOME_GLOBAL_GENOMIC_NER		31	-0.25416565	-0.77421707	0.7297297	0.8392814	1	710	tags=10%, list=6%, signal=10%
MORI_IMMATURE_B_LYMPHOCYTE_DN	MORI_IMMATURE_B_LYMPHOCYTE_DN		40	-0.27309728	-0.77408236	0.6458333	0.8389562	1	232	tags=8%, list=2%, signal=8%
NUYTTEN_EZH2_TARGETS_DN	NUYTTEN_EZH2_TARGETS_DN		496	-0.17083794	-0.7738094	0.84210527	0.8388178	1	3824	tags=31%, list=34%, signal=46%
REACTOME_CLATHRIN_DERIVED_VESICLE_BUDDING	REACTOME_CLATHRIN_DERIVED_VESICLE_BUDDING		37	-0.20067093	-0.7733983	0.6756757	0.83905345	1	4407	tags=38%, list=39%, signal=62%
KIM_LRRC3B_TARGETS	KIM_LRRC3B_TARGETS		15	-0.3558278	-0.77274936	0.7111111	0.8396173	1	265	tags=13%, list=2%, signal=14%
WAKASUGI_HAVE_ZNF143_BINDING_SITES	WAKASUGI_HAVE_ZNF143_BINDING_SITES		43	-0.22184671	-0.7723527	0.5744681	0.8397958	1	3364	tags=33%, list=30%, signal=46%
RICKMAN_HEAD_AND_NECK_CANCER_F	RICKMAN_HEAD_AND_NECK_CANCER_F		35	-0.40363643	-0.7701029	0.7173913	0.8430881	1	2345	tags=49%, list=21%, signal=61%
REACTOME_PEPTIDE_CHAIN_ELONGATION	REACTOME_PEPTIDE_CHAIN_ELONGATION		53	-0.2416413	-0.76931006	0.60784316	0.843763	1	4760	tags=64%, list=43%, signal=111%
FONTAINE_PAPILLARY_THYROID_CARCINOMA_UP	FONTAINE_PAPILLARY_THYROID_CARCINOMA_UP		35	-0.28561404	-0.76828986	0.7659575	0.8449793	1	2150	tags=29%, list=19%, signal=35%
KLEIN_TARGETS_OF_BCR_ABL1_FUSION	KLEIN_TARGETS_OF_BCR_ABL1_FUSION		21	-0.2938474	-0.767688	0.7659575	0.8452133	1	889	tags=14%, list=8%, signal=15%
KEGG_HEDGEHOG_SIGNALING_PATHWAY	KEGG_HEDGEHOG_SIGNALING_PATHWAY		34	-0.28756922	-0.7671262	0.8076923	0.8454587	1	2759	tags=38%, list=25%, signal=51%
MARSON_FOXP3_TARGETS_UP	MARSON_FOXP3_TARGETS_UP		50	-0.27288327	-0.76703095	0.81632656	0.8450885	1	2635	tags=28%, list=24%, signal=36%
MOOTHA_GLUCONEOGENESIS	MOOTHA_GLUCONEOGENESIS		22	-0.2754699	-0.7668962	0.8043478	0.84480745	1	486	tags=9%, list=4%, signal=9%
KEGG_HOMOLOGOUS_RECOMBINATION	KEGG_HOMOLOGOUS_RECOMBINATION		24	-0.2631753	-0.7665928	0.68292683	0.8448794	1	3291	tags=33%, list=29%, signal=47%
NGUYEN_NOTCH1_TARGETS_UP	NGUYEN_NOTCH1_TARGETS_UP		15	-0.2558758	-0.7647192	0.80851066	0.84751385	1	3916	tags=47%, list=35%, signal=72%
CHIANG_LIVER_CANCER_SUBCLASS_INTERFERON_DN	CHIANG_LIVER_CANCER_SUBCLASS_INTERFERON_DN		19	-0.2885093	-0.76471186	0.8292683	0.84697914	1	2639	tags=26%, list=24%, signal=34%
GAL_LEUKEMIC_STEM_CELL_DN	GAL_LEUKEMIC_STEM_CELL_DN		133	-0.23970781	-0.7643261	0.8181818	0.8470227	1	1945	tags=21%, list=17%, signal=25%
WONG_PROTEASOME_GENE_MODULE	WONG_PROTEASOME_GENE_MODULE		35	-0.2266787	-0.7638115	0.7209302	0.84752536	1	3199	tags=26%, list=29%, signal=36%
XU_GH1_AUTOCRINE_TARGETS_DN	XU_GH1_AUTOCRINE_TARGETS_DN		68	-0.2183718	-0.7620435	0.87234044	0.84963864	1	1057	tags=12%, list=9%, signal=13%
REACTOME_SIGNALING_BY_EGFR	REACTOME_SIGNALING_BY_EGFR		38	-0.18095754	-0.76166284	0.84	0.8497737	1	2351	tags=16%, list=21%, signal=20%
REACTOME_SEMA4D_IN_SEMAPHORIN_SIGNALING	REACTOME_SEMA4D_IN_SEMAPHORIN_SIGNALING		19	-0.29448932	-0.7611364	0.7659575	0.85001224	1	4126	tags=47%, list=37%, signal=75%
TARTE_PLASMA_CELL_VS_PLASMABLAST_DN	TARTE_PLASMA_CELL_VS_PLASMABLAST_DN		212	-0.1730908	-0.76061994	0.7446808	0.8503403	1	4268	tags=37%, list=38%, signal=58%
RIZ_ERYTHROID_DIFFERENTIATION	RIZ_ERYTHROID_DIFFERENTIATION		60	-0.19524625	-0.7598349	0.7380952	0.8510858	1	3523	tags=28%, list=31%, signal=41%
LINDGREN_BLADDER_CANCER_CLUSTER_1_UP	LINDGREN_BLADDER_CANCER_CLUSTER_1_UP		65	-0.18269679	-0.75732934	0.9111111	0.8545061	1	2854	tags=25%, list=25%, signal=33%
FOURNIER_ACINAR_DEVELOPMENT_LATE_2	FOURNIER_ACINAR_DEVELOPMENT_LATE_2		179	-0.16398337	-0.7547792	0.8	0.8576421	1	3893	tags=32%, list=35%, signal=48%
CHIANG_LIVER_CANCER_SUBCLASS_POLYSOMY7_UP	CHIANG_LIVER_CANCER_SUBCLASS_POLYSOMY7_UP		40	-0.23172943	-0.7544939	0.9189189	0.85743034	1	2680	tags=30%, list=24%, signal=39%
HENDRICKS_SMARCA4_TARGETS_UP	HENDRICKS_SMARCA4_TARGETS_UP		28	-0.24435803	-0.7543547	0.9	0.8570914	1	3379	tags=43%, list=30%, signal=61%
REACTOME_GAP_JUNCTION_TRAFFICKING	REACTOME_GAP_JUNCTION_TRAFFICKING		19	-0.30855107	-0.75430834	0.7708333	0.8566176	1	2220	tags=32%, list=20%, signal=39%
REACTOME_TELOMERE_MAINTENANCE	REACTOME_TELOMERE_MAINTENANCE		28	-0.22127213	-0.7529767	0.6956522	0.85826814	1	475	tags=7%, list=4%, signal=7%
REACTOME_STEROID_METABOLISM	REACTOME_STEROID_METABOLISM		50	-0.2414089	-0.75185466	0.87234044	0.85960364	1	1870	tags=20%, list=17%, signal=24%
NIKOLSKY_BREAST_CANCER_1Q21_AMPLICON	NIKOLSKY_BREAST_CANCER_1Q21_AMPLICON		26	-0.21576671	-0.7514646	0.8541667	0.85964113	1	2922	tags=23%, list=26%, signal=31%
SIG_PIP3_SIGNALING_IN_B_LYMPHOCYTES	SIG_PIP3_SIGNALING_IN_B_LYMPHOCYTES		21	-0.2354178	-0.7509291	0.8372093	0.8599191	1	4686	tags=52%, list=42%, signal=90%
CROMER_METASTASIS_DN	CROMER_METASTASIS_DN		43	-0.23655738	-0.75003517	0.7818182	0.8605962	1	1642	tags=19%, list=15%, signal=22%
ROME_INSULIN_TARGETS_IN_MUSCLE_DN	ROME_INSULIN_TARGETS_IN_MUSCLE_DN		27	-0.25834343	-0.74704427	0.88	0.8649138	1	2848	tags=33%, list=25%, signal=45%
REACTOME_THE_ROLE_OF_NEF_IN_HIV1_REPLICATION_AND_DISEASE_PATHOGENESIS	REACTOME_THE_ROLE_OF_NEF_IN_HIV1_REPLICATION_AND_DISEASE_PATHOGENESIS		21	-0.26542836	-0.74624825	0.7209302	0.8653143	1	2370	tags=24%, list=21%, signal=30%
BIOCARTA_IL12_PATHWAY	BIOCARTA_IL12_PATHWAY		15	-0.32981798	-0.74390733	0.7346939	0.8684074	1	4901	tags=67%, list=44%, signal=118%
JIANG_HYPOXIA_VIA_VHL	JIANG_HYPOXIA_VIA_VHL		16	-0.25509477	-0.7423613	0.8	0.8701563	1	3752	tags=38%, list=34%, signal=56%
KEGG_LYSOSOME	KEGG_LYSOSOME		82	-0.19042076	-0.7398277	0.7209302	0.87322265	1	2796	tags=22%, list=25%, signal=29%
MOREIRA_RESPONSE_TO_TSA_UP	MOREIRA_RESPONSE_TO_TSA_UP		21	-0.23720597	-0.7384311	0.7647059	0.8747084	1	2778	tags=24%, list=25%, signal=32%
KOBAYASHI_EGFR_SIGNALING_24HR_UP	KOBAYASHI_EGFR_SIGNALING_24HR_UP		56	-0.23787028	-0.7365186	0.8717949	0.8770834	1	1160	tags=14%, list=10%, signal=16%
BYSTRYKH_HEMATOPOIESIS_STEM_CELL_AND_BRAIN_QTL_CIS	BYSTRYKH_HEMATOPOIESIS_STEM_CELL_AND_BRAIN_QTL_CIS		43	-0.16900891	-0.7346942	0.7659575	0.8796497	1	2091	tags=14%, list=19%, signal=17%
TONKS_TARGETS_OF_RUNX1_RUNX1T1_FUSION_HSC_DN	TONKS_TARGETS_OF_RUNX1_RUNX1T1_FUSION_HSC_DN		121	-0.2760403	-0.73382723	0.75	0.8802926	1	3189	tags=35%, list=28%, signal=48%
RUIZ_TNC_TARGETS_DN	RUIZ_TNC_TARGETS_DN		93	-0.22582786	-0.73253006	0.88372093	0.8813421	1	1911	tags=20%, list=17%, signal=24%
LINDGREN_BLADDER_CANCER_CLUSTER_3_UP	LINDGREN_BLADDER_CANCER_CLUSTER_3_UP		191	-0.18229052	-0.73229563	0.7647059	0.8811715	1	2220	tags=18%, list=20%, signal=22%
REACTOME_TRKA_SIGNALLING_FROM_THE_PLASMA_MEMBRANE	REACTOME_TRKA_SIGNALLING_FROM_THE_PLASMA_MEMBRANE		58	-0.17855942	-0.7322874	0.9111111	0.8806345	1	3375	tags=28%, list=30%, signal=39%
LEE_LIVER_CANCER_CIPROFIBRATE_DN	LEE_LIVER_CANCER_CIPROFIBRATE_DN		50	-0.2952109	-0.7298887	0.8727273	0.8837184	1	1829	tags=20%, list=16%, signal=24%
ZHAN_MULTIPLE_MYELOMA_CD2_DN	ZHAN_MULTIPLE_MYELOMA_CD2_DN		22	-0.24461481	-0.7286325	0.90909094	0.88475704	1	2116	tags=18%, list=19%, signal=22%
REACTOME_SYNTHESIS_AND_INTERCONVERSION_OF_NUCLEOTIDE_DI_AND_TRIPHOSPHATES	REACTOME_SYNTHESIS_AND_INTERCONVERSION_OF_NUCLEOTIDE_DI_AND_TRIPHOSPHATES		15	-0.229882	-0.7278115	0.8627451	0.885267	1	324	tags=7%, list=3%, signal=7%
KEGG_LYSINE_DEGRADATION	KEGG_LYSINE_DEGRADATION		28	-0.24485995	-0.72736883	0.85714287	0.88530153	1	3296	tags=36%, list=29%, signal=50%
MAHADEVAN_IMATINIB_RESISTANCE_UP	MAHADEVAN_IMATINIB_RESISTANCE_UP		15	-0.31988055	-0.7261075	0.9361702	0.8864705	1	2173	tags=33%, list=19%, signal=41%
BLUM_RESPONSE_TO_SALIRASIB_DN	BLUM_RESPONSE_TO_SALIRASIB_DN		253	-0.1852034	-0.72605085	0.75	0.88597	1	1999	tags=16%, list=18%, signal=19%
RORIE_TARGETS_OF_EWSR1_FLI1_FUSION_UP	RORIE_TARGETS_OF_EWSR1_FLI1_FUSION_UP		16	-0.34250307	-0.7234057	0.84313726	0.88911426	1	2597	tags=44%, list=23%, signal=57%
TOYOTA_TARGETS_OF_MIR34B_AND_MIR34C	TOYOTA_TARGETS_OF_MIR34B_AND_MIR34C		195	-0.17222871	-0.7233753	0.7777778	0.8886219	1	1911	tags=15%, list=17%, signal=18%
KEGG_MELANOMA	KEGG_MELANOMA		40	-0.22826168	-0.7228257	0.88	0.8888278	1	2679	tags=23%, list=24%, signal=29%
REACTOME_LATE_PHASE_OF_HIV_LIFE_CYCLE	REACTOME_LATE_PHASE_OF_HIV_LIFE_CYCLE		66	-0.14418621	-0.72256476	0.75	0.88863564	1	3829	tags=29%, list=34%, signal=43%
KEGG_GLYCOSAMINOGLYCAN_BIOSYNTHESIS_HEPARAN_SULFATE	KEGG_GLYCOSAMINOGLYCAN_BIOSYNTHESIS_HEPARAN_SULFATE		19	-0.27712226	-0.7207091	0.81395346	0.89043486	1	3641	tags=42%, list=33%, signal=62%
ICHIBA_GRAFT_VERSUS_HOST_DISEASE_D7_DN	ICHIBA_GRAFT_VERSUS_HOST_DISEASE_D7_DN		34	-0.23885375	-0.720375	0.9019608	0.8902844	1	1504	tags=15%, list=13%, signal=17%
KEGG_SNARE_INTERACTIONS_IN_VESICULAR_TRANSPORT	KEGG_SNARE_INTERACTIONS_IN_VESICULAR_TRANSPORT		29	-0.21039823	-0.72032773	0.76744187	0.88980615	1	4906	tags=52%, list=44%, signal=92%
CHEBOTAEV_GR_TARGETS_UP	CHEBOTAEV_GR_TARGETS_UP		44	-0.21560074	-0.71996945	0.93333334	0.88986117	1	2086	tags=20%, list=19%, signal=25%
REACTOME_METABLISM_OF_NUCLEOTIDES	REACTOME_METABLISM_OF_NUCLEOTIDES		52	-0.19280457	-0.71993583	0.84090906	0.8893734	1	2005	tags=13%, list=18%, signal=16%
WOO_LIVER_CANCER_RECURRENCE_DN	WOO_LIVER_CANCER_RECURRENCE_DN		53	-0.24591352	-0.7185429	0.9183673	0.89079034	1	3354	tags=32%, list=30%, signal=46%
NIKOLSKY_BREAST_CANCER_8P12_P11_AMPLICON	NIKOLSKY_BREAST_CANCER_8P12_P11_AMPLICON		25	-0.22208598	-0.71767646	0.9285714	0.8913555	1	1349	tags=12%, list=12%, signal=14%
KEGG_CHRONIC_MYELOID_LEUKEMIA	KEGG_CHRONIC_MYELOID_LEUKEMIA		39	-0.16167805	-0.7148821	0.8695652	0.8944547	1	2679	tags=23%, list=24%, signal=30%
REACTOME_FORMATION_OF_THE_TERNARY_COMPLEX_AND_SUBSEQUENTLY_THE_43S_COMPLEX	REACTOME_FORMATION_OF_THE_TERNARY_COMPLEX_AND_SUBSEQUENTLY_THE_43S_COMPLEX		22	-0.26342252	-0.7147353	0.76	0.8940711	1	4703	tags=64%, list=42%, signal=109%
KEGG_N_GLYCAN_BIOSYNTHESIS	KEGG_N_GLYCAN_BIOSYNTHESIS		28	-0.24239856	-0.7143926	0.65217394	0.89400977	1	3673	tags=29%, list=33%, signal=42%
PYEON_CANCER_HEAD_AND_NECK_VS_CERVICAL_UP	PYEON_CANCER_HEAD_AND_NECK_VS_CERVICAL_UP		86	-0.19214591	-0.71436816	0.88372093	0.8934962	1	3989	tags=40%, list=36%, signal=61%
BEGUM_TARGETS_OF_PAX3_FOXO1_FUSION_DN	BEGUM_TARGETS_OF_PAX3_FOXO1_FUSION_DN		24	-0.27776042	-0.7113185	0.8490566	0.89757425	1	4021	tags=50%, list=36%, signal=78%
MOOTHA_HUMAN_MITODB_6_2002	MOOTHA_HUMAN_MITODB_6_2002		325	-0.15265802	-0.70968187	0.8604651	0.8990588	1	1538	tags=9%, list=14%, signal=10%
REACTOME_SYNTHESIS_OF_BILE_ACIDS_AND_BILE_SALTS	REACTOME_SYNTHESIS_OF_BILE_ACIDS_AND_BILE_SALTS		18	-0.28151613	-0.7090597	0.8518519	0.8992732	1	1870	tags=28%, list=17%, signal=33%
MORI_IMMATURE_B_LYMPHOCYTE_UP	MORI_IMMATURE_B_LYMPHOCYTE_UP		36	-0.2623119	-0.7077305	0.78723407	0.9002216	1	2318	tags=22%, list=21%, signal=28%
SPIELMAN_LYMPHOBLAST_EUROPEAN_VS_ASIAN_UP	SPIELMAN_LYMPHOBLAST_EUROPEAN_VS_ASIAN_UP		324	-0.13735755	-0.70594674	0.82051283	0.9016913	1	3373	tags=22%, list=30%, signal=31%
CHANDRAN_METASTASIS_UP	CHANDRAN_METASTASIS_UP		44	-0.23527664	-0.7031218	0.9259259	0.9043918	1	2390	tags=25%, list=21%, signal=32%
KEGG_GLYCINE_SERINE_AND_THREONINE_METABOLISM	KEGG_GLYCINE_SERINE_AND_THREONINE_METABOLISM		22	-0.2851313	-0.70114875	0.8363636	0.9061326	1	1538	tags=23%, list=14%, signal=26%
REACTOME_RNA_POLYMERASE_I_TRANSCRIPTION_TERMINATION	REACTOME_RNA_POLYMERASE_I_TRANSCRIPTION_TERMINATION		17	-0.21385708	-0.70040953	0.8181818	0.90644073	1	4478	tags=41%, list=40%, signal=69%
STEIN_ESRRA_TARGETS_UP	STEIN_ESRRA_TARGETS_UP		233	-0.16733338	-0.6994314	0.8717949	0.9072112	1	1333	tags=9%, list=12%, signal=10%
POOLA_INVASIVE_BREAST_CANCER_UP	POOLA_INVASIVE_BREAST_CANCER_UP		169	-0.25459486	-0.69899577	0.8604651	0.90731806	1	2972	tags=33%, list=27%, signal=44%
LEE_LIVER_CANCER_MYC_TGFA_DN	LEE_LIVER_CANCER_MYC_TGFA_DN		50	-0.25635922	-0.6973429	0.9811321	0.9089354	1	1790	tags=22%, list=16%, signal=26%
YAO_TEMPORAL_RESPONSE_TO_PROGESTERONE_CLUSTER_13	YAO_TEMPORAL_RESPONSE_TO_PROGESTERONE_CLUSTER_13		135	-0.1321532	-0.69676816	0.7209302	0.9091366	1	2064	tags=11%, list=18%, signal=13%
KEGG_MTOR_SIGNALING_PATHWAY	KEGG_MTOR_SIGNALING_PATHWAY		27	-0.18556774	-0.69482106	0.90697676	0.91064715	1	5003	tags=56%, list=45%, signal=100%
LI_CISPLATIN_RESISTANCE_DN	LI_CISPLATIN_RESISTANCE_DN		19	-0.3483859	-0.69461584	0.877551	0.9102375	1	3682	tags=53%, list=33%, signal=78%
GINESTIER_BREAST_CANCER_ZNF217_AMPLIFIED_DN	GINESTIER_BREAST_CANCER_ZNF217_AMPLIFIED_DN		158	-0.14261578	-0.69231796	0.8703704	0.9130928	1	3894	tags=28%, list=35%, signal=42%
WEINMANN_ADAPTATION_TO_HYPOXIA_UP	WEINMANN_ADAPTATION_TO_HYPOXIA_UP		18	-0.31516054	-0.6918973	0.8913044	0.9130687	1	2173	tags=33%, list=19%, signal=41%
REACTOME_FORMATION_OF_THE_EARLY_ELONGATION_COMPLEX	REACTOME_FORMATION_OF_THE_EARLY_ELONGATION_COMPLEX		28	-0.17238826	-0.68956834	0.88372093	0.91527045	1	2028	tags=14%, list=18%, signal=17%
FLECHNER_BIOPSY_KIDNEY_TRANSPLANT_REJECTED_VS_OK_UP	FLECHNER_BIOPSY_KIDNEY_TRANSPLANT_REJECTED_VS_OK_UP		64	-0.2907095	-0.68952197	0.8235294	0.91472477	1	3076	tags=36%, list=27%, signal=49%
VANTVEER_BREAST_CANCER_BRCA1_UP	VANTVEER_BREAST_CANCER_BRCA1_UP		18	-0.25212112	-0.6880582	0.9111111	0.9158016	1	2730	tags=28%, list=24%, signal=37%
UDAYAKUMAR_MED1_TARGETS_UP	UDAYAKUMAR_MED1_TARGETS_UP		75	-0.19147064	-0.6877828	0.875	0.91551995	1	1315	tags=12%, list=12%, signal=14%
SU_LIVER	SU_LIVER		42	-0.2590071	-0.6873058	0.8867925	0.9154482	1	2642	tags=26%, list=24%, signal=34%
LEE_LIVER_CANCER_SURVIVAL_UP	LEE_LIVER_CANCER_SURVIVAL_UP		94	-0.22032316	-0.686832	0.9591837	0.9155265	1	2337	tags=23%, list=21%, signal=29%
ZHAN_EARLY_DIFFERENTIATION_GENES_DN	ZHAN_EARLY_DIFFERENTIATION_GENES_DN		32	-0.21938106	-0.6865238	0.85714287	0.91544795	1	602	tags=9%, list=5%, signal=10%
KEGG_CELL_CYCLE	KEGG_CELL_CYCLE		83	-0.19544485	-0.6839216	0.8604651	0.9178056	1	3193	tags=28%, list=29%, signal=38%
STEARMAN_TUMOR_FIELD_EFFECT_UP	STEARMAN_TUMOR_FIELD_EFFECT_UP		34	-0.27607352	-0.68386024	0.88235295	0.91731906	1	1799	tags=21%, list=16%, signal=24%
BIOCARTA_TNFR1_PATHWAY	BIOCARTA_TNFR1_PATHWAY		19	-0.18617886	-0.6836869	0.8679245	0.9169931	1	3303	tags=26%, list=29%, signal=37%
PUJANA_CHEK2_PCC_NETWORK	PUJANA_CHEK2_PCC_NETWORK		481	-0.15083815	-0.682064	0.8181818	0.9182173	1	4012	tags=32%, list=36%, signal=47%
DAVIES_MULTIPLE_MYELOMA_VS_MGUS_DN	DAVIES_MULTIPLE_MYELOMA_VS_MGUS_DN		18	-0.2571813	-0.68103296	0.82608694	0.91881377	1	4006	tags=44%, list=36%, signal=69%
REACTOME_LYSOSOME_VESICLE_BIOGENESIS	REACTOME_LYSOSOME_VESICLE_BIOGENESIS		16	-0.21196677	-0.68080723	0.8636364	0.9184544	1	4407	tags=44%, list=39%, signal=72%
REACTOME_PI3K_CASCADE	REACTOME_PI3K_CASCADE		26	-0.22331981	-0.677224	0.90909094	0.92147356	1	3566	tags=35%, list=32%, signal=51%
REACTOME_REGULATION_OF_INSULIN_SECRETION_BY_ACETYLCHOLINE	REACTOME_REGULATION_OF_INSULIN_SECRETION_BY_ACETYLCHOLINE		18	-0.29727682	-0.67644995	0.82608694	0.9219059	1	1401	tags=22%, list=13%, signal=25%
NIKOLSKY_BREAST_CANCER_16Q24_AMPLICON	NIKOLSKY_BREAST_CANCER_16Q24_AMPLICON		24	-0.183803	-0.67605025	0.8666667	0.92185026	1	3776	tags=29%, list=34%, signal=44%
ZHAN_MULTIPLE_MYELOMA_LB_DN	ZHAN_MULTIPLE_MYELOMA_LB_DN		21	-0.25048104	-0.671602	0.8039216	0.9258113	1	2912	tags=24%, list=26%, signal=32%
REACTOME_DOWNSTREAM_SIGNALING_OF_ACTIVATED_FGFR	REACTOME_DOWNSTREAM_SIGNALING_OF_ACTIVATED_FGFR		29	-0.22523865	-0.6713262	0.8863636	0.92555624	1	2438	tags=24%, list=22%, signal=31%
ONDER_CDH1_TARGETS_2_DN	ONDER_CDH1_TARGETS_2_DN		264	-0.22051135	-0.67070216	0.90909094	0.9256236	1	2139	tags=22%, list=19%, signal=27%
REACTOME_GLUCOSE_METABOLISM	REACTOME_GLUCOSE_METABOLISM		39	-0.21934669	-0.6696091	0.9375	0.92602026	1	967	tags=10%, list=9%, signal=11%
THUM_MIR21_TARGETS_HEART_DISEASE_UP	THUM_MIR21_TARGETS_HEART_DISEASE_UP		15	-0.31888258	-0.6693401	0.84444445	0.92575717	1	3302	tags=53%, list=29%, signal=76%
KEGG_ARACHIDONIC_ACID_METABOLISM	KEGG_ARACHIDONIC_ACID_METABOLISM		34	-0.22353552	-0.6681864	0.9791667	0.92626673	1	3875	tags=47%, list=35%, signal=72%
REACTOME_LAGGING_STRAND_SYNTHESIS	REACTOME_LAGGING_STRAND_SYNTHESIS		15	-0.24135742	-0.66471213	0.75609756	0.9293474	1	475	tags=7%, list=4%, signal=7%
MOOTHA_MITOCHONDRIA	MOOTHA_MITOCHONDRIA		330	-0.1476524	-0.6631308	0.85714287	0.93019974	1	3556	tags=22%, list=32%, signal=31%
ZHAN_MULTIPLE_MYELOMA_CD1_AND_CD2_DN	ZHAN_MULTIPLE_MYELOMA_CD1_AND_CD2_DN		28	-0.20356727	-0.6623275	0.8979592	0.9304	1	3237	tags=36%, list=29%, signal=50%
LIU_PROSTATE_CANCER_UP	LIU_PROSTATE_CANCER_UP		52	-0.17203046	-0.658381	1	0.933615	1	3549	tags=31%, list=32%, signal=45%
REACTOME_EXTENSION_OF_TELOMERES	REACTOME_EXTENSION_OF_TELOMERES		20	-0.21607585	-0.6580388	0.75	0.933249	1	4040	tags=30%, list=36%, signal=47%
KEGG_NATURAL_KILLER_CELL_MEDIATED_CYTOTOXICITY	KEGG_NATURAL_KILLER_CELL_MEDIATED_CYTOTOXICITY		64	-0.208297	-0.6530907	0.9130435	0.93726456	1	3260	tags=34%, list=29%, signal=48%
RICKMAN_METASTASIS_DN	RICKMAN_METASTASIS_DN		160	-0.17262754	-0.6491734	0.84782606	0.9405177	1	2707	tags=21%, list=24%, signal=27%
KEGG_STEROID_HORMONE_BIOSYNTHESIS	KEGG_STEROID_HORMONE_BIOSYNTHESIS		24	-0.22949336	-0.64721715	0.98275864	0.9416753	1	1115	tags=13%, list=10%, signal=14%
KEGG_VASOPRESSIN_REGULATED_WATER_REABSORPTION	KEGG_VASOPRESSIN_REGULATED_WATER_REABSORPTION		32	-0.20384264	-0.64359707	0.94	0.94393635	1	4187	tags=34%, list=37%, signal=55%
GOLUB_ALL_VS_AML_UP	GOLUB_ALL_VS_AML_UP		18	-0.20234631	-0.64357865	0.88461536	0.9434088	1	1605	tags=17%, list=14%, signal=19%
REACTOME_MITOTIC_PROMETAPHASE	REACTOME_MITOTIC_PROMETAPHASE		47	-0.19856389	-0.6364018	0.78723407	0.9489381	1	3646	tags=38%, list=33%, signal=57%
ASGHARZADEH_NEUROBLASTOMA_POOR_SURVIVAL_DN	ASGHARZADEH_NEUROBLASTOMA_POOR_SURVIVAL_DN		20	-0.25364128	-0.63159865	0.8867925	0.952237	1	3440	tags=35%, list=31%, signal=50%
YAO_TEMPORAL_RESPONSE_TO_PROGESTERONE_CLUSTER_9	YAO_TEMPORAL_RESPONSE_TO_PROGESTERONE_CLUSTER_9		59	-0.1826395	-0.6307063	0.93877554	0.9522416	1	4002	tags=37%, list=36%, signal=58%
CHARAFE_BREAST_CANCER_BASAL_VS_MESENCHYMAL_UP	CHARAFE_BREAST_CANCER_BASAL_VS_MESENCHYMAL_UP		67	-0.22895268	-0.63007444	0.89830506	0.9521726	1	2213	tags=21%, list=20%, signal=26%
REACTOME_DNA_REPAIR	REACTOME_DNA_REPAIR		78	-0.17735331	-0.62585557	0.8292683	0.95479953	1	2218	tags=14%, list=20%, signal=17%
DAUER_STAT3_TARGETS_DN	DAUER_STAT3_TARGETS_DN		23	-0.2692543	-0.62312466	0.94736844	0.95630044	1	421	tags=9%, list=4%, signal=9%
BIOCARTA_MCM_PATHWAY	BIOCARTA_MCM_PATHWAY		16	-0.26927316	-0.61992925	0.875	0.95791656	1	4595	tags=44%, list=41%, signal=74%
REACTOME_MUSCLE_CONTRACTION	REACTOME_MUSCLE_CONTRACTION		36	-0.27914396	-0.6069235	0.84	0.96612054	1	3430	tags=47%, list=31%, signal=68%
SA_B_CELL_RECEPTOR_COMPLEXES	SA_B_CELL_RECEPTOR_COMPLEXES		16	-0.24283962	-0.60660505	1	0.9657399	1	131	tags=6%, list=1%, signal=6%
DOANE_BREAST_CANCER_CLASSES_DN	DOANE_BREAST_CANCER_CLASSES_DN		21	-0.20479281	-0.6057298	0.9512195	0.9658823	1	648	tags=10%, list=6%, signal=10%
REACTOME_LIPOPROTEIN_METABOLISM	REACTOME_LIPOPROTEIN_METABOLISM		18	-0.28074473	-0.6027488	0.9818182	0.96711123	1	2179	tags=28%, list=19%, signal=34%
KUNINGER_IGF1_VS_PDGFB_TARGETS_UP	KUNINGER_IGF1_VS_PDGFB_TARGETS_UP		32	-0.31564435	-0.60267603	0.9574468	0.9666015	1	1991	tags=31%, list=18%, signal=38%
KEGG_ALPHA_LINOLENIC_ACID_METABOLISM	KEGG_ALPHA_LINOLENIC_ACID_METABOLISM		15	-0.24764353	-0.6015819	0.9512195	0.9668202	1	2240	tags=27%, list=20%, signal=33%
REACTOME_RNA_POLYMERASE_I_TRANSCRIPTION_INITIATION	REACTOME_RNA_POLYMERASE_I_TRANSCRIPTION_INITIATION		18	-0.18723656	-0.6011637	0.9111111	0.9666066	1	4478	tags=39%, list=40%, signal=65%
KEGG_O_GLYCAN_BIOSYNTHESIS	KEGG_O_GLYCAN_BIOSYNTHESIS		17	-0.23137252	-0.59601945	0.962963	0.9693592	1	1305	tags=12%, list=12%, signal=13%
STEARMAN_LUNG_CANCER_EARLY_VS_LATE_DN	STEARMAN_LUNG_CANCER_EARLY_VS_LATE_DN		46	-0.21392894	-0.59370464	1	0.9698724	1	2090	tags=20%, list=19%, signal=24%
REACTOME_PEROXISOMAL_LIPID_METABOLISM	REACTOME_PEROXISOMAL_LIPID_METABOLISM		15	-0.2442328	-0.59301835	0.9166667	0.9699399	1	366	tags=7%, list=3%, signal=7%
RIZ_ERYTHROID_DIFFERENTIATION_12HR	RIZ_ERYTHROID_DIFFERENTIATION_12HR		31	-0.20625907	-0.58881724	1	0.97153753	1	3634	tags=35%, list=32%, signal=52%
KEGG_CITRATE_CYCLE_TCA_CYCLE	KEGG_CITRATE_CYCLE_TCA_CYCLE		24	-0.16697563	-0.58651143	0.9019608	0.9723209	1	152	tags=4%, list=1%, signal=4%
SLEBOS_HEAD_AND_NECK_CANCER_WITH_HPV_UP	SLEBOS_HEAD_AND_NECK_CANCER_WITH_HPV_UP		41	-0.16687419	-0.58343095	1	0.97369254	1	3082	tags=24%, list=28%, signal=34%
REACTOME_ACTIVATION_OF_ATR_IN_RESPONSE_TO_REPLICATION_STRESS	REACTOME_ACTIVATION_OF_ATR_IN_RESPONSE_TO_REPLICATION_STRESS		31	-0.20946975	-0.58334285	0.82608694	0.97313356	1	1851	tags=16%, list=17%, signal=19%
CROONQUIST_NRAS_SIGNALING_UP	CROONQUIST_NRAS_SIGNALING_UP		20	-0.25588426	-0.5783331	0.91071427	0.97516155	1	4142	tags=45%, list=37%, signal=71%
LOPES_METHYLATED_IN_COLON_CANCER_DN	LOPES_METHYLATED_IN_COLON_CANCER_DN		17	-0.1895368	-0.57222414	1	0.97749704	1	2125	tags=18%, list=19%, signal=22%
REACTOME_RNA_POLYMERASE_I_PROMOTER_ESCAPE	REACTOME_RNA_POLYMERASE_I_PROMOTER_ESCAPE		16	-0.1791555	-0.5712477	0.95454544	0.97720057	1	4478	tags=38%, list=40%, signal=62%
REACTOME_POST_NMDA_RECEPTOR_ACTIVATION_EVENTS	REACTOME_POST_NMDA_RECEPTOR_ACTIVATION_EVENTS		22	-0.1869926	-0.56875825	0.9777778	0.9780666	1	2320	tags=18%, list=21%, signal=23%
KEGG_HUNTINGTONS_DISEASE	KEGG_HUNTINGTONS_DISEASE		115	-0.11082868	-0.5684248	0.9	0.9776638	1	2728	tags=15%, list=24%, signal=19%
REACTOME_PHOSPHOLIPASE_CMEDIATED_CASCADE	REACTOME_PHOSPHOLIPASE_CMEDIATED_CASCADE		16	-0.23457257	-0.56706756	0.95555556	0.9776416	1	119	tags=6%, list=1%, signal=6%
REACTOME_SHCMEDIATED_CASCADE	REACTOME_SHCMEDIATED_CASCADE		16	-0.22219801	-0.56412697	0.93333334	0.9783824	1	119	tags=6%, list=1%, signal=6%
REACTOME_TRNA_AMINOACYLATION	REACTOME_TRNA_AMINOACYLATION		18	-0.17832813	-0.5549082	1	0.9819557	1	3974	tags=22%, list=35%, signal=34%
REACTOME_RNA_POLYMERASE_I_CHAIN_ELONGATION	REACTOME_RNA_POLYMERASE_I_CHAIN_ELONGATION		18	-0.16288862	-0.5472528	1	0.98389715	1	4478	tags=39%, list=40%, signal=65%
AIGNER_ZEB1_TARGETS	AIGNER_ZEB1_TARGETS		25	-0.24014574	-0.54440457	0.8947368	0.9842625	1	2859	tags=36%, list=26%, signal=48%
MISSIAGLIA_REGULATED_BY_METHYLATION_DN	MISSIAGLIA_REGULATED_BY_METHYLATION_DN		66	-0.17702378	-0.53771585	0.84444445	0.9856215	1	4548	tags=42%, list=41%, signal=71%
ZHAN_VARIABLE_EARLY_DIFFERENTIATION_GENES_DN	ZHAN_VARIABLE_EARLY_DIFFERENTIATION_GENES_DN		20	-0.14057091	-0.53325707	0.98	0.9864516	1	1466	tags=10%, list=13%, signal=11%
KEGG_BASE_EXCISION_REPAIR	KEGG_BASE_EXCISION_REPAIR		21	-0.18650185	-0.5273395	0.82608694	0.9875425	1	345	tags=5%, list=3%, signal=5%
KEGG_AMINOACYL_TRNA_BIOSYNTHESIS	KEGG_AMINOACYL_TRNA_BIOSYNTHESIS		18	-0.16430871	-0.5009583	0.9591837	0.9929162	1	3974	tags=22%, list=35%, signal=34%
KEGG_LEISHMANIA_INFECTION	KEGG_LEISHMANIA_INFECTION		29	-0.18843174	-0.4995433	1	0.99261826	1	3266	tags=31%, list=29%, signal=44%
REACTOME_ELECTRON_TRANSPORT_CHAIN	REACTOME_ELECTRON_TRANSPORT_CHAIN		52	-0.12024153	-0.49291214	1	0.993369	1	3529	tags=19%, list=32%, signal=28%
ZHAN_MULTIPLE_MYELOMA_MF_DN	ZHAN_MULTIPLE_MYELOMA_MF_DN		16	-0.180968	-0.49245995	1	0.99289054	1	4717	tags=50%, list=42%, signal=86%
CUI_TCF21_TARGETS_DN	CUI_TCF21_TARGETS_DN		21	-0.1802501	-0.4834745	1	0.99403065	1	3009	tags=29%, list=27%, signal=39%
REACTOME_G2_M_CHECKPOINTS	REACTOME_G2_M_CHECKPOINTS		34	-0.17034724	-0.48119402	0.9347826	0.9939006	1	1851	tags=15%, list=17%, signal=18%
REACTOME_SYNTHESIS_OF_GPI_ANCHORED_PROTEINS	REACTOME_SYNTHESIS_OF_GPI_ANCHORED_PROTEINS		15	-0.16092126	-0.43524423	1	0.99859405	1	4887	tags=40%, list=44%, signal=71%
VALK_AML_CLUSTER_5	VALK_AML_CLUSTER_5		16	-0.16763401	-0.4264671	1	0.9987351	1	3091	tags=25%, list=28%, signal=34%
REACTOME_DNA_STRAND_ELONGATION	REACTOME_DNA_STRAND_ELONGATION		22	-0.1494076	-0.4056954	1	0.99949145	1	475	tags=5%, list=4%, signal=5%
WANG_BARRETTS_ESOPHAGUS_AND_ESOPHAGUS_CANCER_DN	WANG_BARRETTS_ESOPHAGUS_AND_ESOPHAGUS_CANCER_DN		24	-0.16459294	-0.40045092	1	0.9991296	1	4741	tags=38%, list=42%, signal=65%
KEGG_DNA_REPLICATION	KEGG_DNA_REPLICATION		26	-0.1336692	-0.37669504	0.95454544	0.99946505	1	475	tags=4%, list=4%, signal=4%
REACTOME_ACTIVATION_OF_THE_PRE_REPLICATIVE_COMPLEX	REACTOME_ACTIVATION_OF_THE_PRE_REPLICATIVE_COMPLEX		25	-0.13027517	-0.3393038	1	0.9996899	1	1851	tags=12%, list=17%, signal=14%
