# Supplementary material for: A genomic analysis of mouse models of breast cancer reveals molecular features of mouse models and relationships to human breast cancer
Source: Breast Cancer Res. 2014 Jun 5;16(3):R59. doi: 10.1186/bcr3672 (PMC4078930; doi:10.1186/bcr3672)
Supplement: Additional file 11 — GSEA for mouse models compared to all other models or to mammary gland development. Listed by model. [file bcr3672-S11.zip › AdditionalFile11/Brg1Het/VS_normal_mammary/C2/Upregulated_in_Brg1Het_vs_normalMammary.txt]

NAME	GS<br> follow link to MSigDB	GS DETAILS	SIZE	ES	NES	NOM p-val	FDR q-val	FWER p-val	RANK AT MAX	LEADING EDGE
REACTOME_METABOLISM_OF_VITAMINS_AND_COFACTORS	REACTOME_METABOLISM_OF_VITAMINS_AND_COFACTORS	Details ...	28	0.4482195	1.5810856	0.018867925	1	0.97	1047	tags=25%, list=9%, signal=28%
BIOCARTA_PTDINS_PATHWAY	BIOCARTA_PTDINS_PATHWAY	Details ...	16	0.47852525	1.5311903	0.016393442	1	0.98	123	tags=19%, list=1%, signal=19%
KEGG_PENTOSE_PHOSPHATE_PATHWAY	KEGG_PENTOSE_PHOSPHATE_PATHWAY	Details ...	19	0.5113088	1.5051501	0.037037037	1	0.99	1232	tags=32%, list=11%, signal=35%
BIOCARTA_MPR_PATHWAY	BIOCARTA_MPR_PATHWAY	Details ...	22	0.45414752	1.4727981	0.08	1	0.99	1574	tags=32%, list=14%, signal=37%
CHANG_CYCLING_GENES	CHANG_CYCLING_GENES	Details ...	29	0.64342856	1.4072695	0.20408164	1	0.99	1343	tags=48%, list=12%, signal=55%
LIU_COMMON_CANCER_GENES	LIU_COMMON_CANCER_GENES	Details ...	21	0.42810977	1.3925107	0.057692308	1	0.99	1436	tags=38%, list=13%, signal=44%
MARTORIATI_MDM4_TARGETS_NEUROEPITHELIUM_UP	MARTORIATI_MDM4_TARGETS_NEUROEPITHELIUM_UP	Details ...	76	0.3818035	1.3280725	0.12244898	1	1	1351	tags=32%, list=12%, signal=36%
WONG_ENDMETRIUM_CANCER_UP	WONG_ENDMETRIUM_CANCER_UP	Details ...	15	0.62957066	1.3156555	0.20833333	1	1	799	tags=60%, list=7%, signal=65%
REACTOME_CDC20_PHOSPHO_APC_MEDIATED_DEGRADATION_OF_CYCLIN_A	REACTOME_CDC20_PHOSPHO_APC_MEDIATED_DEGRADATION_OF_CYCLIN_A	Details ...	51	0.37985125	1.3002613	0.21818182	1	1	1974	tags=31%, list=18%, signal=38%
ZHANG_RESPONSE_TO_CANTHARIDIN_DN	ZHANG_RESPONSE_TO_CANTHARIDIN_DN	Details ...	40	0.36374944	1.2861501	0.23404256	1	1	360	tags=13%, list=3%, signal=13%
CHNG_MULTIPLE_MYELOMA_HYPERPLOID_UP	CHNG_MULTIPLE_MYELOMA_HYPERPLOID_UP	Details ...	34	0.33046204	1.2752198	0.28	1	1	63	tags=9%, list=1%, signal=9%
REACTOME_REGULATION_OF_APC_ACTIVATORS_BETWEEN_G1_S_AND_EARLY_ANAPHASE	REACTOME_REGULATION_OF_APC_ACTIVATORS_BETWEEN_G1_S_AND_EARLY_ANAPHASE	Details ...	55	0.35906178	1.274575	0.23636363	1	1	1974	tags=31%, list=18%, signal=37%
REACTOME_SNRNP_ASSEMBLY	REACTOME_SNRNP_ASSEMBLY	Details ...	29	0.36504745	1.2707102	0.1923077	1	1	2174	tags=45%, list=19%, signal=55%
MODY_HIPPOCAMPUS_PRENATAL	MODY_HIPPOCAMPUS_PRENATAL	Details ...	21	0.40215507	1.2695906	0.2244898	1	1	732	tags=29%, list=7%, signal=31%
DOANE_BREAST_CANCER_ESR1_DN	DOANE_BREAST_CANCER_ESR1_DN	Details ...	31	0.4809601	1.2691652	0.17021276	1	1	1456	tags=42%, list=13%, signal=48%
CHENG_RESPONSE_TO_NICKEL_ACETATE	CHENG_RESPONSE_TO_NICKEL_ACETATE	Details ...	16	0.42082068	1.2485762	0.25	1	1	163	tags=13%, list=1%, signal=13%
DASU_IL6_SIGNALING_SCAR_UP	DASU_IL6_SIGNALING_SCAR_UP	Details ...	17	0.42018428	1.2385708	0.1764706	1	1	1926	tags=47%, list=17%, signal=57%
REACTOME_NUCLEAR_IMPORT_OF_REV_PROTEIN	REACTOME_NUCLEAR_IMPORT_OF_REV_PROTEIN	Details ...	18	0.37001532	1.2270544	0.28846154	1	1	2328	tags=44%, list=21%, signal=56%
CROONQUIST_NRAS_VS_STROMAL_STIMULATION_UP	CROONQUIST_NRAS_VS_STROMAL_STIMULATION_UP	Details ...	20	0.48362455	1.2110585	0.25531915	1	1	260	tags=20%, list=2%, signal=20%
BERNARD_PPAPDC1B_TARGETS_UP	BERNARD_PPAPDC1B_TARGETS_UP	Details ...	18	0.3863247	1.205126	0.21276596	1	1	2148	tags=28%, list=19%, signal=34%
NAGASHIMA_NRG1_SIGNALING_DN	NAGASHIMA_NRG1_SIGNALING_DN	Details ...	23	0.39866397	1.2040086	0.1923077	1	1	777	tags=26%, list=7%, signal=28%
REACTOME_SIGNALLING_TO_RAS	REACTOME_SIGNALLING_TO_RAS	Details ...	18	0.3356286	1.1888885	0.2826087	1	1	1511	tags=28%, list=13%, signal=32%
REACTOME_AUTODEGRADATION_OF_CDH1_BY_CDH1_APC	REACTOME_AUTODEGRADATION_OF_CDH1_BY_CDH1_APC	Details ...	46	0.3344867	1.1862203	0.3392857	1	1	1974	tags=30%, list=18%, signal=37%
NADERI_BREAST_CANCER_PROGNOSIS_UP	NADERI_BREAST_CANCER_PROGNOSIS_UP	Details ...	26	0.49331567	1.1843182	0.34	1	1	1642	tags=42%, list=15%, signal=49%
SCHLOSSER_SERUM_RESPONSE_UP	SCHLOSSER_SERUM_RESPONSE_UP	Details ...	77	0.28087208	1.1841296	0.21052632	1	1	1654	tags=23%, list=15%, signal=27%
JAIN_NFKB_SIGNALING	JAIN_NFKB_SIGNALING	Details ...	46	0.2708546	1.179477	0.23214285	1	1	1016	tags=15%, list=9%, signal=17%
PENG_LEUCINE_DEPRIVATION_DN	PENG_LEUCINE_DEPRIVATION_DN	Details ...	36	0.26431522	1.1783884	0.21818182	1	1	1752	tags=22%, list=16%, signal=26%
KEGG_ANTIGEN_PROCESSING_AND_PRESENTATION	KEGG_ANTIGEN_PROCESSING_AND_PRESENTATION	Details ...	34	0.3559755	1.1717182	0.3125	1	1	1395	tags=26%, list=12%, signal=30%
REACTOME_RNA_POLYMERASE_III_TRANSCRIPTION	REACTOME_RNA_POLYMERASE_III_TRANSCRIPTION	Details ...	22	0.36868143	1.169132	0.25	1	1	557	tags=9%, list=5%, signal=10%
ST_WNT_BETA_CATENIN_PATHWAY	ST_WNT_BETA_CATENIN_PATHWAY	Details ...	24	0.44896528	1.1653953	0.34615386	1	1	350	tags=25%, list=3%, signal=26%
REACTOME_SCF_BETA_TRCP_MEDIATED_DEGRADATION_OF_EMI1	REACTOME_SCF_BETA_TRCP_MEDIATED_DEGRADATION_OF_EMI1	Details ...	40	0.3472233	1.1626018	0.3275862	1	1	1974	tags=30%, list=18%, signal=36%
SCIAN_CELL_CYCLE_TARGETS_OF_TP53_AND_TP73_DN	SCIAN_CELL_CYCLE_TARGETS_OF_TP53_AND_TP73_DN	Details ...	19	0.5476954	1.160379	0.38	1	1	420	tags=37%, list=4%, signal=38%
SEITZ_NEOPLASTIC_TRANSFORMATION_BY_8P_DELETION_DN	SEITZ_NEOPLASTIC_TRANSFORMATION_BY_8P_DELETION_DN	Details ...	20	0.4175703	1.1595396	0.22222222	1	1	1783	tags=45%, list=16%, signal=53%
BARRIER_CANCER_RELAPSE_NORMAL_SAMPLE_DN	BARRIER_CANCER_RELAPSE_NORMAL_SAMPLE_DN	Details ...	15	0.3815417	1.155114	0.27450982	1	1	2366	tags=53%, list=21%, signal=68%
REACTOME_NEP_NS2_INTERACTS_WITH_THE_CELLULAR_EXPORT_MACHINERY	REACTOME_NEP_NS2_INTERACTS_WITH_THE_CELLULAR_EXPORT_MACHINERY	Details ...	17	0.3695733	1.1529646	0.33333334	1	1	2174	tags=41%, list=19%, signal=51%
WU_APOPTOSIS_BY_CDKN1A_VIA_TP53	WU_APOPTOSIS_BY_CDKN1A_VIA_TP53	Details ...	19	0.52196753	1.1527662	0.45454547	1	1	1461	tags=47%, list=13%, signal=54%
NAKAYAMA_SOFT_TISSUE_TUMORS_PCA2_UP	NAKAYAMA_SOFT_TISSUE_TUMORS_PCA2_UP	Details ...	59	0.4170756	1.1426382	0.20338982	1	1	1319	tags=39%, list=12%, signal=44%
SU_TESTIS	SU_TESTIS	Details ...	44	0.35666034	1.1420623	0.3148148	1	1	1072	tags=27%, list=10%, signal=30%
SEMENZA_HIF1_TARGETS	SEMENZA_HIF1_TARGETS	Details ...	25	0.4020319	1.141745	0.35555556	1	1	842	tags=24%, list=8%, signal=26%
REACTOME_REV_MEDIATED_NUCLEAR_EXPORT_OF_HIV1_RNA	REACTOME_REV_MEDIATED_NUCLEAR_EXPORT_OF_HIV1_RNA	Details ...	18	0.35945582	1.139316	0.30612245	1	1	2174	tags=39%, list=19%, signal=48%
EINAV_INTERFERON_SIGNATURE_IN_CANCER	EINAV_INTERFERON_SIGNATURE_IN_CANCER	Details ...	15	0.57093275	1.1387041	0.3148148	1	1	1255	tags=40%, list=11%, signal=45%
PENG_LEUCINE_DEPRIVATION_UP	PENG_LEUCINE_DEPRIVATION_UP	Details ...	18	0.39262035	1.1367285	0.3043478	1	1	2111	tags=44%, list=19%, signal=55%
CHESLER_BRAIN_HIGHEST_EXPRESSION	CHESLER_BRAIN_HIGHEST_EXPRESSION	Details ...	25	0.3053878	1.128008	0.18367347	1	1	1279	tags=24%, list=11%, signal=27%
REACTOME_METAL_ION_SLC_TRANSPORTERS	REACTOME_METAL_ION_SLC_TRANSPORTERS	Details ...	16	0.36763522	1.1221073	0.28846154	1	1	1184	tags=19%, list=11%, signal=21%
TCGA_GLIOBLASTOMA_COPY_NUMBER_UP	TCGA_GLIOBLASTOMA_COPY_NUMBER_UP	Details ...	34	0.31668344	1.120516	0.3488372	1	1	732	tags=15%, list=7%, signal=16%
MCBRYAN_PUBERTAL_BREAST_3_4WK_DN	MCBRYAN_PUBERTAL_BREAST_3_4WK_DN	Details ...	33	0.37116545	1.1142287	0.3207547	1	1	414	tags=18%, list=4%, signal=19%
ROSTY_CERVICAL_CANCER_PROLIFERATION_CLUSTER	ROSTY_CERVICAL_CANCER_PROLIFERATION_CLUSTER	Details ...	84	0.4857766	1.105894	0.46	1	1	1319	tags=38%, list=12%, signal=43%
ZHAN_MULTIPLE_MYELOMA_PR_UP	ZHAN_MULTIPLE_MYELOMA_PR_UP	Details ...	22	0.53690606	1.0909946	0.4375	1	1	1091	tags=41%, list=10%, signal=45%
CAFFAREL_RESPONSE_TO_THC_DN	CAFFAREL_RESPONSE_TO_THC_DN	Details ...	19	0.36466587	1.0908809	0.35185185	1	1	1431	tags=32%, list=13%, signal=36%
SCHEIDEREIT_IKK_INTERACTING_PROTEINS	SCHEIDEREIT_IKK_INTERACTING_PROTEINS	Details ...	15	0.36599496	1.0855324	0.3442623	1	1	1844	tags=33%, list=16%, signal=40%
REACTOME_REGULATION_OF_GLUCOKINASE_BY_GLUCOKINASE_REGULATORY_PROTEIN	REACTOME_REGULATION_OF_GLUCOKINASE_BY_GLUCOKINASE_REGULATORY_PROTEIN	Details ...	18	0.3656891	1.0853473	0.39215687	1	1	2174	tags=44%, list=19%, signal=55%
ODONNELL_TARGETS_OF_MYC_AND_TFRC_DN	ODONNELL_TARGETS_OF_MYC_AND_TFRC_DN	Details ...	23	0.5134031	1.0811194	0.45833334	1	1	1856	tags=48%, list=17%, signal=57%
JAEGER_METASTASIS_UP	JAEGER_METASTASIS_UP	Details ...	28	0.4073614	1.0587518	0.40350878	1	1	1138	tags=32%, list=10%, signal=36%
GARGALOVIC_RESPONSE_TO_OXIDIZED_PHOSPHOLIPIDS_TURQUOISE_DN	GARGALOVIC_RESPONSE_TO_OXIDIZED_PHOSPHOLIPIDS_TURQUOISE_DN	Details ...	23	0.38038445	1.0581795	0.3888889	1	1	1744	tags=35%, list=16%, signal=41%
XU_HGF_TARGETS_REPRESSED_BY_AKT1_DN	XU_HGF_TARGETS_REPRESSED_BY_AKT1_DN	Details ...	46	0.31049785	1.0566393	0.37931034	1	1	934	tags=22%, list=8%, signal=24%
WANG_BARRETTS_ESOPHAGUS_DN	WANG_BARRETTS_ESOPHAGUS_DN	Details ...	22	0.4619098	1.0546446	0.48	1	1	212	tags=18%, list=2%, signal=18%
VECCHI_GASTRIC_CANCER_EARLY_UP	VECCHI_GASTRIC_CANCER_EARLY_UP	Details ...	231	0.28477898	1.0488721	0.4107143	1	1	1715	tags=29%, list=15%, signal=33%
LIAO_HAVE_SOX4_BINDING_SITES	LIAO_HAVE_SOX4_BINDING_SITES	Details ...	24	0.38444677	1.0449995	0.30769232	1	1	508	tags=21%, list=5%, signal=22%
YU_MYC_TARGETS_UP	YU_MYC_TARGETS_UP	Details ...	27	0.47238073	1.0431398	0.50980395	1	1	1812	tags=52%, list=16%, signal=62%
HOFFMANN_PRE_BI_TO_LARGE_PRE_BII_LYMPHOCYTE_UP	HOFFMANN_PRE_BI_TO_LARGE_PRE_BII_LYMPHOCYTE_UP	Details ...	15	0.43677914	1.0396863	0.40384614	1	1	866	tags=33%, list=8%, signal=36%
HOSHIDA_LIVER_CANCER_SUBCLASS_S2	HOSHIDA_LIVER_CANCER_SUBCLASS_S2		80	0.23304485	1.0380821	0.3962264	1	1	1926	tags=31%, list=17%, signal=37%
RASHI_RESPONSE_TO_IONIZING_RADIATION_3	RASHI_RESPONSE_TO_IONIZING_RADIATION_3		34	0.2792931	1.0359689	0.36	1	1	1967	tags=24%, list=18%, signal=28%
KEGG_PYRUVATE_METABOLISM	KEGG_PYRUVATE_METABOLISM		29	0.33263087	1.035269	0.4074074	1	1	1578	tags=24%, list=14%, signal=28%
REACTOME_INTRINSIC_PATHWAY_FOR_APOPTOSIS	REACTOME_INTRINSIC_PATHWAY_FOR_APOPTOSIS		16	0.3592997	1.033372	0.34	1	1	2332	tags=44%, list=21%, signal=55%
LAIHO_COLORECTAL_CANCER_SERRATED_DN	LAIHO_COLORECTAL_CANCER_SERRATED_DN		47	0.25085908	1.0332478	0.44	1	1	1056	tags=15%, list=9%, signal=16%
LANDIS_BREAST_CANCER_PROGRESSION_UP	LANDIS_BREAST_CANCER_PROGRESSION_UP		42	0.5086805	1.0320798	0.5510204	1	1	2432	tags=55%, list=22%, signal=70%
REACTOME_METABOLISM_OF_RNA	REACTOME_METABOLISM_OF_RNA		56	0.24089159	1.0315391	0.4528302	1	1	2174	tags=32%, list=19%, signal=40%
RICKMAN_HEAD_AND_NECK_CANCER_C	RICKMAN_HEAD_AND_NECK_CANCER_C		47	0.41286045	1.031405	0.4651163	1	1	1793	tags=43%, list=16%, signal=50%
LE_EGR2_TARGETS_UP	LE_EGR2_TARGETS_UP		75	0.36204273	1.0309544	0.40384614	1	1	1914	tags=41%, list=17%, signal=50%
BIOCARTA_ACTINY_PATHWAY	BIOCARTA_ACTINY_PATHWAY		16	0.36011317	1.0306382	0.41509435	1	1	1574	tags=31%, list=14%, signal=36%
REACTOME_PI3K_AKT_SIGNALLING	REACTOME_PI3K_AKT_SIGNALLING		16	0.31734616	1.0304329	0.4528302	1	1	1157	tags=19%, list=10%, signal=21%
CAIRO_HEPATOBLASTOMA_UP	CAIRO_HEPATOBLASTOMA_UP		121	0.24484548	1.0264817	0.44444445	1	1	1431	tags=22%, list=13%, signal=25%
PELLICCIOTTA_HDAC_IN_ANTIGEN_PRESENTATION_UP	PELLICCIOTTA_HDAC_IN_ANTIGEN_PRESENTATION_UP		49	0.23061079	1.0258132	0.29310346	1	1	808	tags=10%, list=7%, signal=11%
BOYLAN_MULTIPLE_MYELOMA_C_CLUSTER_UP	BOYLAN_MULTIPLE_MYELOMA_C_CLUSTER_UP		20	0.3399528	1.0254943	0.4651163	1	1	1444	tags=35%, list=13%, signal=40%
GRADE_COLON_CANCER_UP	GRADE_COLON_CANCER_UP		410	0.17347145	1.0233749	0.44230768	1	1	1985	tags=21%, list=18%, signal=25%
MARIADASON_RESPONSE_TO_CURCUMIN_SULINDAC_5	MARIADASON_RESPONSE_TO_CURCUMIN_SULINDAC_5		17	0.30623072	1.0211138	0.33962265	1	1	1681	tags=35%, list=15%, signal=41%
XU_CREBBP_TARGETS_UP	XU_CREBBP_TARGETS_UP		20	0.32873228	1.0183382	0.39215687	1	1	2809	tags=45%, list=25%, signal=60%
TONG_INTERACT_WITH_PTTG1	TONG_INTERACT_WITH_PTTG1		31	0.28339195	1.0096313	0.4909091	1	1	1144	tags=19%, list=10%, signal=21%
REACTOME_INSULIN_SYNTHESIS_AND_SECRETION	REACTOME_INSULIN_SYNTHESIS_AND_SECRETION		87	0.19510655	1.0068078	0.46	1	1	169	tags=6%, list=2%, signal=6%
LANDIS_ERBB2_BREAST_TUMORS_65_UP	LANDIS_ERBB2_BREAST_TUMORS_65_UP		19	0.46692693	1.0065885	0.537037	1	1	1595	tags=37%, list=14%, signal=43%
HOUSTIS_ROS	HOUSTIS_ROS		26	0.282498	0.9985126	0.49056605	1	1	382	tags=12%, list=3%, signal=12%
KEGG_PROTEASOME	KEGG_PROTEASOME		36	0.2880108	0.991066	0.48333332	1	1	1974	tags=31%, list=18%, signal=37%
MARTORIATI_MDM4_TARGETS_FETAL_LIVER_UP	MARTORIATI_MDM4_TARGETS_FETAL_LIVER_UP		76	0.29590195	0.98670727	0.4888889	1	1	1186	tags=21%, list=11%, signal=23%
BOYAULT_LIVER_CANCER_SUBCLASS_G1_UP	BOYAULT_LIVER_CANCER_SUBCLASS_G1_UP		68	0.27879053	0.9864662	0.50980395	1	1	1692	tags=26%, list=15%, signal=31%
PACHER_TARGETS_OF_IGF1_AND_IGF2_UP	PACHER_TARGETS_OF_IGF1_AND_IGF2_UP		21	0.34182575	0.9843629	0.3877551	1	1	1218	tags=33%, list=11%, signal=37%
ZHAN_MULTIPLE_MYELOMA_MS_DN	ZHAN_MULTIPLE_MYELOMA_MS_DN		18	0.32022682	0.98343974	0.53333336	1	1	107	tags=11%, list=1%, signal=11%
NUTT_GBM_VS_AO_GLIOMA_UP	NUTT_GBM_VS_AO_GLIOMA_UP		30	0.29537192	0.97631997	0.5102041	1	1	808	tags=20%, list=7%, signal=21%
AKL_HTLV1_INFECTION_UP	AKL_HTLV1_INFECTION_UP		21	0.30825585	0.976274	0.53846157	1	1	1200	tags=33%, list=11%, signal=37%
SONG_TARGETS_OF_IE86_CMV_PROTEIN	SONG_TARGETS_OF_IE86_CMV_PROTEIN		32	0.37123114	0.97572625	0.47457626	1	1	2457	tags=41%, list=22%, signal=52%
RICKMAN_TUMOR_DIFFERENTIATED_MODERATELY_VS_POORLY_UP	RICKMAN_TUMOR_DIFFERENTIATED_MODERATELY_VS_POORLY_UP		20	0.34686896	0.97125906	0.5769231	1	1	855	tags=20%, list=8%, signal=22%
RICKMAN_TUMOR_DIFFERENTIATED_MODERATELY_VS_POORLY_DN	RICKMAN_TUMOR_DIFFERENTIATED_MODERATELY_VS_POORLY_DN		20	0.34686896	0.97125906	0.5769231	1	1	855	tags=20%, list=8%, signal=22%
YAO_TEMPORAL_RESPONSE_TO_PROGESTERONE_CLUSTER_14	YAO_TEMPORAL_RESPONSE_TO_PROGESTERONE_CLUSTER_14		97	0.23573549	0.9702409	0.4642857	1	1	1847	tags=26%, list=16%, signal=31%
FRASOR_RESPONSE_TO_SERM_OR_FULVESTRANT_DN	FRASOR_RESPONSE_TO_SERM_OR_FULVESTRANT_DN		35	0.3853087	0.968918	0.5192308	1	1	1764	tags=34%, list=16%, signal=41%
SMID_BREAST_CANCER_RELAPSE_IN_LUNG_UP	SMID_BREAST_CANCER_RELAPSE_IN_LUNG_UP		15	0.44472215	0.9653786	0.5	1	1	1582	tags=47%, list=14%, signal=54%
REACTOME_NEF_MEDIATES_DOWN_MODULATION_OF_CELL_SURFACE_RECEPTORS_BY_RECRUITING_THEM_TO_CLATHRIN_ADAPTERS	REACTOME_NEF_MEDIATES_DOWN_MODULATION_OF_CELL_SURFACE_RECEPTORS_BY_RECRUITING_THEM_TO_CLATHRIN_ADAPTERS		15	0.34891385	0.9615455	0.44444445	1	1	1035	tags=20%, list=9%, signal=22%
REACTOME_SCF_SKP2_MEDIATED_DEGRADATION_OF_P27_P21	REACTOME_SCF_SKP2_MEDIATED_DEGRADATION_OF_P27_P21		44	0.29287773	0.96076506	0.57894737	1	1	1974	tags=30%, list=18%, signal=36%
KEGG_WNT_SIGNALING_PATHWAY	KEGG_WNT_SIGNALING_PATHWAY		106	0.27728134	0.95872426	0.5777778	1	1	991	tags=20%, list=9%, signal=22%
KEGG_NON_SMALL_CELL_LUNG_CANCER	KEGG_NON_SMALL_CELL_LUNG_CANCER		29	0.27959925	0.95713675	0.5185185	1	1	1498	tags=21%, list=13%, signal=24%
ROVERSI_GLIOMA_LOH_REGIONS	ROVERSI_GLIOMA_LOH_REGIONS		28	0.31456116	0.95495087	0.5	1	1	1045	tags=21%, list=9%, signal=24%
REACTOME_TRANSPORT_OF_THE_SLBP_INDEPENDENT_MATURE_MRNA	REACTOME_TRANSPORT_OF_THE_SLBP_INDEPENDENT_MATURE_MRNA		19	0.30434597	0.95470893	0.509434	1	1	2174	tags=37%, list=19%, signal=46%
REACTOME_GLUCOSE_TRANSPORT	REACTOME_GLUCOSE_TRANSPORT		25	0.29682186	0.95386755	0.5	1	1	2174	tags=40%, list=19%, signal=50%
LIANG_HEMATOPOIESIS_STEM_CELL_NUMBER_LARGE_VS_TINY_UP	LIANG_HEMATOPOIESIS_STEM_CELL_NUMBER_LARGE_VS_TINY_UP		36	0.31798634	0.9525973	0.58	1	1	894	tags=17%, list=8%, signal=18%
ODONNELL_METASTASIS_DN	ODONNELL_METASTASIS_DN		16	0.33464485	0.95132136	0.47727272	1	1	7455	tags=100%, list=67%, signal=299%
LI_LUNG_CANCER	LI_LUNG_CANCER		29	0.3124231	0.9505869	0.58181816	1	1	2204	tags=38%, list=20%, signal=47%
BENPORATH_PROLIFERATION	BENPORATH_PROLIFERATION		89	0.32794464	0.94812113	0.54	1	1	1894	tags=31%, list=17%, signal=38%
YAGI_AML_RELAPSE_PROGNOSIS	YAGI_AML_RELAPSE_PROGNOSIS		27	0.27859756	0.9469405	0.48	1	1	1599	tags=26%, list=14%, signal=30%
KORKOLA_EMBRYONAL_CARCINOMA_UP	KORKOLA_EMBRYONAL_CARCINOMA_UP		31	0.2999306	0.9461942	0.60714287	1	1	874	tags=23%, list=8%, signal=24%
DER_IFN_ALPHA_RESPONSE_UP	DER_IFN_ALPHA_RESPONSE_UP		43	0.2985937	0.945267	0.47368422	1	1	1279	tags=26%, list=11%, signal=29%
ODONNELL_METASTASIS_UP	ODONNELL_METASTASIS_UP		42	0.2701814	0.9438354	0.60655737	1	1	2246	tags=36%, list=20%, signal=45%
FARMER_BREAST_CANCER_CLUSTER_2	FARMER_BREAST_CANCER_CLUSTER_2		21	0.45722288	0.9408677	0.54	1	1	1319	tags=43%, list=12%, signal=48%
SUNG_METASTASIS_STROMA_DN	SUNG_METASTASIS_STROMA_DN		26	0.31629103	0.9400306	0.49122807	1	1	1437	tags=31%, list=13%, signal=35%
KEGG_GLYCOLYSIS_GLUCONEOGENESIS	KEGG_GLYCOLYSIS_GLUCONEOGENESIS		48	0.2960212	0.9394129	0.5192308	1	1	1644	tags=27%, list=15%, signal=32%
NOJIMA_SFRP2_TARGETS_DN	NOJIMA_SFRP2_TARGETS_DN		15	0.3882371	0.93631476	0.56	1	1	1554	tags=40%, list=14%, signal=46%
ZHAN_MULTIPLE_MYELOMA_CD1_UP	ZHAN_MULTIPLE_MYELOMA_CD1_UP		28	0.34108403	0.9352815	0.5849057	1	1	2064	tags=43%, list=18%, signal=52%
CREIGHTON_AKT1_SIGNALING_VIA_MTOR_DN	CREIGHTON_AKT1_SIGNALING_VIA_MTOR_DN		18	0.303531	0.9339602	0.5416667	1	1	1990	tags=33%, list=18%, signal=40%
WANG_ESOPHAGUS_CANCER_VS_NORMAL_DN	WANG_ESOPHAGUS_CANCER_VS_NORMAL_DN		57	0.2641922	0.9333322	0.5849057	1	1	1982	tags=32%, list=18%, signal=38%
BREDEMEYER_RAG_SIGNALING_VIA_ATM_NOT_VIA_NFKB_DN	BREDEMEYER_RAG_SIGNALING_VIA_ATM_NOT_VIA_NFKB_DN		28	0.27727708	0.9282866	0.5689655	1	1	605	tags=14%, list=5%, signal=15%
REACTOME_RNA_POLYMERASE_I_III_AND_MITOCHONDRIAL_TRANSCRIPTION	REACTOME_RNA_POLYMERASE_I_III_AND_MITOCHONDRIAL_TRANSCRIPTION		47	0.23478723	0.92793506	0.4716981	1	1	947	tags=9%, list=8%, signal=9%
KEGG_P53_SIGNALING_PATHWAY	KEGG_P53_SIGNALING_PATHWAY		41	0.26529032	0.9245692	0.5964912	1	1	1351	tags=29%, list=12%, signal=33%
YAO_TEMPORAL_RESPONSE_TO_PROGESTERONE_CLUSTER_10	YAO_TEMPORAL_RESPONSE_TO_PROGESTERONE_CLUSTER_10		52	0.19488633	0.9243314	0.5686275	1	1	2235	tags=23%, list=20%, signal=29%
ZHAN_MULTIPLE_MYELOMA_SUBGROUPS	ZHAN_MULTIPLE_MYELOMA_SUBGROUPS		25	0.28300378	0.92215586	0.4909091	1	1	8035	tags=100%, list=72%, signal=353%
WATANABE_COLON_CANCER_MSI_VS_MSS_DN	WATANABE_COLON_CANCER_MSI_VS_MSS_DN		38	0.28376684	0.92206484	0.704918	1	1	986	tags=26%, list=9%, signal=29%
HUANG_DASATINIB_RESISTANCE_DN	HUANG_DASATINIB_RESISTANCE_DN		37	0.284377	0.92125595	0.58181816	1	1	2294	tags=38%, list=20%, signal=47%
REACTOME_TRANSPORT_OF_RIBONUCLEOPROTEINS_INTO_THE_HOST_NUCLEUS	REACTOME_TRANSPORT_OF_RIBONUCLEOPROTEINS_INTO_THE_HOST_NUCLEUS		18	0.30647627	0.9210983	0.5217391	1	1	2174	tags=39%, list=19%, signal=48%
SHEPARD_CRUSH_AND_BURN_MUTANT_DN	SHEPARD_CRUSH_AND_BURN_MUTANT_DN		100	0.29074693	0.91746676	0.6181818	1	1	1157	tags=26%, list=10%, signal=29%
HAHTOLA_MYCOSIS_FUNGOIDES_SKIN_DN	HAHTOLA_MYCOSIS_FUNGOIDES_SKIN_DN		17	0.34188706	0.9150312	0.5925926	1	1	2052	tags=35%, list=18%, signal=43%
CERVERA_SDHB_TARGETS_1_UP	CERVERA_SDHB_TARGETS_1_UP		55	0.31291243	0.91482115	0.6111111	1	1	866	tags=22%, list=8%, signal=24%
LOCKWOOD_AMPLIFIED_IN_LUNG_CANCER	LOCKWOOD_AMPLIFIED_IN_LUNG_CANCER		117	0.18226114	0.9093245	0.62068963	1	1	2262	tags=29%, list=20%, signal=36%
REACTOME_PYRIMIDINE_METABOLISM	REACTOME_PYRIMIDINE_METABOLISM		15	0.3376878	0.9092787	0.6122449	1	1	2861	tags=53%, list=26%, signal=72%
FURUKAWA_DUSP6_TARGETS_PCI35_UP	FURUKAWA_DUSP6_TARGETS_PCI35_UP		37	0.29948488	0.90569836	0.6666667	1	1	1676	tags=30%, list=15%, signal=35%
ODONNELL_TFRC_TARGETS_DN	ODONNELL_TFRC_TARGETS_DN		63	0.34641218	0.9054985	0.54901963	1	1	1319	tags=30%, list=12%, signal=34%
KEGG_THYROID_CANCER	KEGG_THYROID_CANCER		16	0.3000966	0.90480745	0.6122449	1	1	1944	tags=38%, list=17%, signal=45%
REACTOME_STABILIZATION_OF_P53	REACTOME_STABILIZATION_OF_P53		36	0.28139195	0.90014315	0.5344828	1	1	1974	tags=28%, list=18%, signal=34%
BROWNE_HCMV_INFECTION_1HR_DN	BROWNE_HCMV_INFECTION_1HR_DN		121	0.20000422	0.90007925	0.69491524	1	1	688	tags=10%, list=6%, signal=10%
LI_WILMS_TUMOR_VS_FETAL_KIDNEY_1_DN	LI_WILMS_TUMOR_VS_FETAL_KIDNEY_1_DN		111	0.28589907	0.89855903	0.5	1	1	1823	tags=29%, list=16%, signal=34%
BECKER_TAMOXIFEN_RESISTANCE_UP	BECKER_TAMOXIFEN_RESISTANCE_UP		28	0.33947057	0.8960635	0.5740741	1	1	1224	tags=32%, list=11%, signal=36%
KEGG_BIOSYNTHESIS_OF_UNSATURATED_FATTY_ACIDS	KEGG_BIOSYNTHESIS_OF_UNSATURATED_FATTY_ACIDS		18	0.31004256	0.89434814	0.5652174	1	1	1517	tags=28%, list=14%, signal=32%
VANTVEER_BREAST_CANCER_POOR_PROGNOSIS	VANTVEER_BREAST_CANCER_POOR_PROGNOSIS		26	0.31485048	0.89396596	0.6415094	1	1	1091	tags=27%, list=10%, signal=30%
CHOW_RASSF1_TARGETS_DN	CHOW_RASSF1_TARGETS_DN		18	0.27597398	0.8934528	0.5762712	1	1	2350	tags=44%, list=21%, signal=56%
KEGG_ABC_TRANSPORTERS	KEGG_ABC_TRANSPORTERS		27	0.34095758	0.8933485	0.65957445	1	1	1886	tags=37%, list=17%, signal=44%
LEE_EARLY_T_LYMPHOCYTE_UP	LEE_EARLY_T_LYMPHOCYTE_UP		43	0.35732093	0.88889724	0.56363636	1	1	1091	tags=30%, list=10%, signal=33%
REACTOME_SIGNALLING_TO_ERKS	REACTOME_SIGNALLING_TO_ERKS		21	0.24635997	0.8874139	0.6	1	1	1511	tags=24%, list=13%, signal=27%
DAZARD_UV_RESPONSE_CLUSTER_G1	DAZARD_UV_RESPONSE_CLUSTER_G1		28	0.2661981	0.8853323	0.6545454	1	1	821	tags=18%, list=7%, signal=19%
LANDIS_ERBB2_BREAST_PRENEOPLASTIC_UP	LANDIS_ERBB2_BREAST_PRENEOPLASTIC_UP		20	0.45118064	0.88355815	0.6666667	1	1	2416	tags=55%, list=22%, signal=70%
WHITEFORD_PEDIATRIC_CANCER_MARKERS	WHITEFORD_PEDIATRIC_CANCER_MARKERS		66	0.3507211	0.8802282	0.59183675	1	1	1740	tags=35%, list=16%, signal=41%
WANG_LMO4_TARGETS_UP	WANG_LMO4_TARGETS_UP		183	0.1877691	0.8788187	0.7291667	1	1	1554	tags=17%, list=14%, signal=20%
CHIANG_LIVER_CANCER_SUBCLASS_PROLIFERATION_UP	CHIANG_LIVER_CANCER_SUBCLASS_PROLIFERATION_UP		90	0.29890665	0.8776808	0.5192308	1	1	1422	tags=29%, list=13%, signal=33%
OUYANG_PROSTATE_CANCER_MARKERS	OUYANG_PROSTATE_CANCER_MARKERS		15	0.31477907	0.87740546	0.65909094	1	1	25	tags=7%, list=0%, signal=7%
MOOTHA_GLYCOLYSIS	MOOTHA_GLYCOLYSIS		15	0.39577055	0.87671167	0.6730769	1	1	1644	tags=40%, list=15%, signal=47%
JIANG_HYPOXIA_CANCER	JIANG_HYPOXIA_CANCER		42	0.24300489	0.873002	0.6727273	1	1	1410	tags=24%, list=13%, signal=27%
REACTOME_CYCLIN_E_ASSOCIATED_EVENTS_DURING_G1_S_TRANSITION_	REACTOME_CYCLIN_E_ASSOCIATED_EVENTS_DURING_G1_S_TRANSITION_		49	0.2636349	0.8629258	0.625	1	1	1974	tags=29%, list=18%, signal=35%
REACTOME_NEUROTRANSMITTER_RELEASE_CYCLE	REACTOME_NEUROTRANSMITTER_RELEASE_CYCLE		18	0.30310678	0.8625634	0.75	1	1	1100	tags=33%, list=10%, signal=37%
REACTOME_P53_INDEPENDENT_DNA_DAMAGE_RESPONSE	REACTOME_P53_INDEPENDENT_DNA_DAMAGE_RESPONSE		37	0.26741603	0.86173886	0.58928573	1	1	1974	tags=27%, list=18%, signal=33%
LIN_APC_TARGETS	LIN_APC_TARGETS		35	0.2398792	0.86163896	0.60784316	1	1	1436	tags=23%, list=13%, signal=26%
CREIGHTON_AKT1_SIGNALING_VIA_MTOR_UP	CREIGHTON_AKT1_SIGNALING_VIA_MTOR_UP		29	0.29737154	0.85862815	0.5652174	1	1	578	tags=14%, list=5%, signal=15%
SENGUPTA_NASOPHARYNGEAL_CARCINOMA_WITH_LMP1_DN	SENGUPTA_NASOPHARYNGEAL_CARCINOMA_WITH_LMP1_DN		77	0.31455156	0.8548399	0.7647059	1	1	1616	tags=36%, list=14%, signal=42%
BHATI_G2M_ARREST_BY_2METHOXYESTRADIOL_UP	BHATI_G2M_ARREST_BY_2METHOXYESTRADIOL_UP		68	0.22933692	0.85416985	0.6333333	1	1	1948	tags=28%, list=17%, signal=34%
KORKOLA_CORRELATED_WITH_POU5F1	KORKOLA_CORRELATED_WITH_POU5F1		16	0.28525805	0.8521269	0.625	1	1	1600	tags=25%, list=14%, signal=29%
WNT_SIGNALING	WNT_SIGNALING		67	0.24690436	0.8491594	0.75	1	1	568	tags=15%, list=5%, signal=16%
SOTIRIOU_BREAST_CANCER_GRADE_1_VS_3_DN	SOTIRIOU_BREAST_CANCER_GRADE_1_VS_3_DN		27	0.27560014	0.8485681	0.6551724	1	1	957	tags=19%, list=9%, signal=20%
ZHANG_BREAST_CANCER_PROGENITORS_UP	ZHANG_BREAST_CANCER_PROGENITORS_UP		234	0.24132313	0.84787536	0.60714287	1	1	1319	tags=19%, list=12%, signal=21%
BIOCARTA_WNT_PATHWAY	BIOCARTA_WNT_PATHWAY		18	0.25430903	0.84694886	0.60655737	1	1	991	tags=17%, list=9%, signal=18%
PARK_APL_PATHOGENESIS_DN	PARK_APL_PATHOGENESIS_DN		26	0.3054859	0.84462917	0.62222224	1	1	873	tags=19%, list=8%, signal=21%
FURUKAWA_DUSP6_TARGETS_PCI35_DN	FURUKAWA_DUSP6_TARGETS_PCI35_DN		41	0.3271925	0.84090626	0.5614035	1	1	1556	tags=39%, list=14%, signal=45%
CHANG_IMMORTALIZED_BY_HPV31_DN	CHANG_IMMORTALIZED_BY_HPV31_DN		32	0.33812138	0.83953243	0.6981132	1	1	1531	tags=34%, list=14%, signal=40%
CHUANG_OXIDATIVE_STRESS_RESPONSE_UP	CHUANG_OXIDATIVE_STRESS_RESPONSE_UP		18	0.3112079	0.83781815	0.7083333	1	1	484	tags=17%, list=4%, signal=17%
AMUNDSON_GAMMA_RADIATION_RESPONSE	AMUNDSON_GAMMA_RADIATION_RESPONSE		25	0.3866039	0.83532196	0.6037736	1	1	1461	tags=36%, list=13%, signal=41%
REACTOME_BOTULINUM_NEUROTOXICITY	REACTOME_BOTULINUM_NEUROTOXICITY		15	0.30240828	0.8341838	0.63265306	1	1	1763	tags=27%, list=16%, signal=32%
BOYAULT_LIVER_CANCER_SUBCLASS_G3_UP	BOYAULT_LIVER_CANCER_SUBCLASS_G3_UP		118	0.22538787	0.8340935	0.5555556	1	1	1370	tags=19%, list=12%, signal=21%
REACTOME_G1_S_TRANSITION	REACTOME_G1_S_TRANSITION		79	0.2658219	0.83282655	0.6111111	1	1	2785	tags=35%, list=25%, signal=47%
HEIDENBLAD_AMPLICON_8Q24_DN	HEIDENBLAD_AMPLICON_8Q24_DN		21	0.26331455	0.8295245	0.74	1	1	2165	tags=33%, list=19%, signal=41%
MCBRYAN_PUBERTAL_BREAST_6_7WK_DN	MCBRYAN_PUBERTAL_BREAST_6_7WK_DN		62	0.2781163	0.8293047	0.75	1	1	1366	tags=26%, list=12%, signal=29%
SHEPARD_BMYB_TARGETS	SHEPARD_BMYB_TARGETS		39	0.31345177	0.8289255	0.68	1	1	1098	tags=28%, list=10%, signal=31%
KEGG_VIBRIO_CHOLERAE_INFECTION	KEGG_VIBRIO_CHOLERAE_INFECTION		38	0.22224611	0.82657367	0.7777778	1	1	1304	tags=16%, list=12%, signal=18%
REACTOME_RNA_POLYMERASE_I_PROMOTER_CLEARANCE	REACTOME_RNA_POLYMERASE_I_PROMOTER_CLEARANCE		24	0.24223867	0.82559305	0.6530612	1	1	2551	tags=33%, list=23%, signal=43%
FIRESTEIN_PROLIFERATION	FIRESTEIN_PROLIFERATION		89	0.21122383	0.824926	0.88461536	1	1	1356	tags=19%, list=12%, signal=22%
SMID_BREAST_CANCER_RELAPSE_IN_BONE_DN	SMID_BREAST_CANCER_RELAPSE_IN_BONE_DN		183	0.234592	0.8247461	0.7894737	1	1	1624	tags=23%, list=15%, signal=26%
REACTOME_DOWN_STREAM_SIGNAL_TRANSDUCTION	REACTOME_DOWN_STREAM_SIGNAL_TRANSDUCTION		25	0.22446752	0.8228438	0.74509805	1	1	322	tags=8%, list=3%, signal=8%
BIOCARTA_MYOSIN_PATHWAY	BIOCARTA_MYOSIN_PATHWAY		16	0.30164436	0.82073104	0.66	1	1	1378	tags=25%, list=12%, signal=28%
KEGG_BASAL_CELL_CARCINOMA	KEGG_BASAL_CELL_CARCINOMA		39	0.2604244	0.8198894	0.79591835	1	1	921	tags=21%, list=8%, signal=22%
SIG_IL4RECEPTOR_IN_B_LYPHOCYTES	SIG_IL4RECEPTOR_IN_B_LYPHOCYTES		16	0.2464834	0.8196633	0.65384614	1	1	1511	tags=19%, list=13%, signal=22%
TANG_SENESCENCE_TP53_TARGETS_DN	TANG_SENESCENCE_TP53_TARGETS_DN		29	0.34494597	0.81956285	0.68	1	1	1319	tags=28%, list=12%, signal=31%
HOFFMANN_LARGE_TO_SMALL_PRE_BII_LYMPHOCYTE_UP	HOFFMANN_LARGE_TO_SMALL_PRE_BII_LYMPHOCYTE_UP		70	0.3104752	0.8187086	0.5714286	1	1	1705	tags=33%, list=15%, signal=39%
ZHAN_MULTIPLE_MYELOMA_LB_UP	ZHAN_MULTIPLE_MYELOMA_LB_UP		21	0.28009716	0.8186039	0.6730769	1	1	866	tags=19%, list=8%, signal=21%
SESTO_RESPONSE_TO_UV_C7	SESTO_RESPONSE_TO_UV_C7		49	0.26330262	0.81436473	0.7358491	1	1	1869	tags=35%, list=17%, signal=41%
REACTOME_COLLAGEN_MEDIATED_ACTIVATION_CASCADE	REACTOME_COLLAGEN_MEDIATED_ACTIVATION_CASCADE		15	0.37554193	0.8139491	0.7346939	1	1	453	tags=13%, list=4%, signal=14%
RICKMAN_HEAD_AND_NECK_CANCER_D	RICKMAN_HEAD_AND_NECK_CANCER_D		18	0.36390328	0.81194	0.7346939	1	1	1139	tags=39%, list=10%, signal=43%
KEGG_GLYCEROPHOSPHOLIPID_METABOLISM	KEGG_GLYCEROPHOSPHOLIPID_METABOLISM		41	0.235216	0.81160146	0.82	1	1	1464	tags=22%, list=13%, signal=25%
OLSSON_E2F3_TARGETS_DN	OLSSON_E2F3_TARGETS_DN		15	0.34117287	0.81071436	0.72727275	1	1	388	tags=20%, list=3%, signal=21%
LEE_METASTASIS_AND_ALTERNATIVE_SPLICING_DN	LEE_METASTASIS_AND_ALTERNATIVE_SPLICING_DN		29	0.27218392	0.80992246	0.7288136	1	1	1060	tags=28%, list=9%, signal=30%
KOBAYASHI_EGFR_SIGNALING_24HR_DN	KOBAYASHI_EGFR_SIGNALING_24HR_DN		166	0.27179962	0.8083446	0.6111111	1	1	1926	tags=32%, list=17%, signal=38%
RUGO_RESPONSE_TO_GAMMA_RADIATION	RUGO_RESPONSE_TO_GAMMA_RADIATION		34	0.2422738	0.8072212	0.71153843	1	1	1277	tags=24%, list=11%, signal=26%
KYNG_DNA_DAMAGE_BY_GAMMA_RADIATION	KYNG_DNA_DAMAGE_BY_GAMMA_RADIATION		34	0.2422738	0.8072212	0.71153843	1	1	1277	tags=24%, list=11%, signal=26%
KEGG_AMYOTROPHIC_LATERAL_SCLEROSIS_ALS	KEGG_AMYOTROPHIC_LATERAL_SCLEROSIS_ALS		29	0.22959705	0.8052989	0.75409836	1	1	1665	tags=28%, list=15%, signal=32%
BOYAULT_LIVER_CANCER_SUBCLASS_G3_DN	BOYAULT_LIVER_CANCER_SUBCLASS_G3_DN		35	0.28803247	0.8033828	0.7735849	1	1	1224	tags=26%, list=11%, signal=29%
DAIRKEE_TERT_TARGETS_UP	DAIRKEE_TERT_TARGETS_UP		212	0.15023108	0.8019335	0.7457627	1	1	2037	tags=21%, list=18%, signal=25%
REACTOME_GLUCOSE_AND_OTHER_SUGAR_SLC_TRANSPORTERS	REACTOME_GLUCOSE_AND_OTHER_SUGAR_SLC_TRANSPORTERS		57	0.2596772	0.8004826	0.75	1	1	411	tags=12%, list=4%, signal=13%
KORKOLA_SEMINOMA_UP	KORKOLA_SEMINOMA_UP		31	0.25004515	0.7999437	0.7346939	1	1	1232	tags=19%, list=11%, signal=22%
REACTOME_E2F_MEDIATED_REGULATION_OF_DNA_REPLICATION	REACTOME_E2F_MEDIATED_REGULATION_OF_DNA_REPLICATION		20	0.3082964	0.7941763	0.64912283	1	1	11	tags=5%, list=0%, signal=5%
HORIUCHI_WTAP_TARGETS_DN	HORIUCHI_WTAP_TARGETS_DN		179	0.23510213	0.7935766	0.6111111	1	1	1868	tags=27%, list=17%, signal=32%
BOYAULT_LIVER_CANCER_SUBCLASS_G12_UP	BOYAULT_LIVER_CANCER_SUBCLASS_G12_UP		24	0.24509297	0.7935251	0.81632656	1	1	658	tags=13%, list=6%, signal=13%
BIOCARTA_PROTEASOME_PATHWAY	BIOCARTA_PROTEASOME_PATHWAY		17	0.24827842	0.79338694	0.71929824	1	1	8421	tags=100%, list=75%, signal=403%
MARKEY_RB1_ACUTE_LOF_DN	MARKEY_RB1_ACUTE_LOF_DN		172	0.24147162	0.7902865	0.6363636	1	1	1111	tags=20%, list=10%, signal=22%
REACTOME_TRANSMEMBRANE_TRANSPORT_OF_SMALL_MOLECULES	REACTOME_TRANSMEMBRANE_TRANSPORT_OF_SMALL_MOLECULES		145	0.22141545	0.7889269	0.877551	1	1	1325	tags=21%, list=12%, signal=23%
REACTOME_CELL_CYCLE_CHECKPOINTS	REACTOME_CELL_CYCLE_CHECKPOINTS		85	0.25085542	0.78864765	0.5849057	1	1	2540	tags=33%, list=23%, signal=42%
GRAHAM_CML_QUIESCENT_VS_NORMAL_QUIESCENT_UP	GRAHAM_CML_QUIESCENT_VS_NORMAL_QUIESCENT_UP		58	0.26444378	0.78734535	0.74509805	1	1	1091	tags=24%, list=10%, signal=27%
FERREIRA_EWINGS_SARCOMA_UNSTABLE_VS_STABLE_UP	FERREIRA_EWINGS_SARCOMA_UNSTABLE_VS_STABLE_UP		74	0.27227575	0.7846756	0.68085104	1	1	1959	tags=31%, list=17%, signal=37%
BIOCARTA_INSULIN_PATHWAY	BIOCARTA_INSULIN_PATHWAY		15	0.23887737	0.7840016	0.7058824	1	1	1511	tags=27%, list=13%, signal=31%
SHEDDEN_LUNG_CANCER_POOR_SURVIVAL_A6	SHEDDEN_LUNG_CANCER_POOR_SURVIVAL_A6		274	0.22952124	0.7807184	0.6603774	1	1	1368	tags=20%, list=12%, signal=23%
REACTOME_GLUCOSE_REGULATION_OF_INSULIN_SECRETION	REACTOME_GLUCOSE_REGULATION_OF_INSULIN_SECRETION		117	0.16823192	0.780167	0.76	1	1	1860	tags=20%, list=17%, signal=23%
NIKOLSKY_BREAST_CANCER_12Q13_Q21_AMPLICON	NIKOLSKY_BREAST_CANCER_12Q13_Q21_AMPLICON		20	0.25049216	0.7797078	0.67346936	1	1	8397	tags=100%, list=75%, signal=399%
CHUNG_BLISTER_CYTOTOXICITY_UP	CHUNG_BLISTER_CYTOTOXICITY_UP		86	0.18956329	0.77786845	0.8245614	1	1	1524	tags=21%, list=14%, signal=24%
REACTOME_HOST_INTERACTIONS_OF_HIV_FACTORS	REACTOME_HOST_INTERACTIONS_OF_HIV_FACTORS		89	0.18749237	0.7772367	0.68333334	1	1	2422	tags=29%, list=22%, signal=37%
MATTIOLI_MGUS_VS_PCL	MATTIOLI_MGUS_VS_PCL		64	0.21282317	0.7767394	0.7358491	1	1	1369	tags=17%, list=12%, signal=19%
BACOLOD_RESISTANCE_TO_ALKYLATING_AGENTS_DN	BACOLOD_RESISTANCE_TO_ALKYLATING_AGENTS_DN		25	0.20415291	0.77646756	0.78571427	1	1	8916	tags=100%, list=80%, signal=490%
GENTILE_UV_RESPONSE_CLUSTER_D5	GENTILE_UV_RESPONSE_CLUSTER_D5		19	0.23606232	0.7731447	0.8035714	1	1	2058	tags=26%, list=18%, signal=32%
KEGG_RNA_POLYMERASE	KEGG_RNA_POLYMERASE		20	0.20747241	0.7723513	0.7818182	1	1	2096	tags=20%, list=19%, signal=25%
REACTOME_VIF_MEDIATED_DEGRADATION_OF_APOBEC3G	REACTOME_VIF_MEDIATED_DEGRADATION_OF_APOBEC3G		39	0.22974911	0.77193487	0.66101694	1	1	1974	tags=26%, list=18%, signal=31%
BIDUS_METASTASIS_UP	BIDUS_METASTASIS_UP		107	0.22412732	0.7712667	0.6181818	1	1	1111	tags=17%, list=10%, signal=18%
SCHLESINGER_H3K27ME3_IN_NORMAL_AND_METHYLATED_IN_CANCER	SCHLESINGER_H3K27ME3_IN_NORMAL_AND_METHYLATED_IN_CANCER		15	0.33273044	0.77067256	0.8545455	1	1	869	tags=27%, list=8%, signal=29%
PENG_GLUTAMINE_DEPRIVATION_DN	PENG_GLUTAMINE_DEPRIVATION_DN		53	0.15832359	0.7669651	0.7962963	1	1	2881	tags=32%, list=26%, signal=43%
YAUCH_HEDGEHOG_SIGNALING_PARACRINE_DN	YAUCH_HEDGEHOG_SIGNALING_PARACRINE_DN		142	0.2349109	0.76648575	0.91071427	1	1	1631	tags=26%, list=15%, signal=30%
BIOCARTA_NO1_PATHWAY	BIOCARTA_NO1_PATHWAY		18	0.29030827	0.76647055	0.88372093	1	1	895	tags=22%, list=8%, signal=24%
MANALO_HYPOXIA_DN	MANALO_HYPOXIA_DN		173	0.219044	0.76531434	0.5925926	1	1	1911	tags=25%, list=17%, signal=30%
WONG_EMBRYONIC_STEM_CELL_CORE	WONG_EMBRYONIC_STEM_CELL_CORE		255	0.21044493	0.7647857	0.6037736	1	1	1901	tags=22%, list=17%, signal=25%
ZHOU_INFLAMMATORY_RESPONSE_FIMA_DN	ZHOU_INFLAMMATORY_RESPONSE_FIMA_DN		118	0.19982614	0.7634978	0.9375	1	1	2403	tags=31%, list=21%, signal=38%
TAKEDA_TARGETS_OF_NUP98_HOXA9_FUSION_3D_DN	TAKEDA_TARGETS_OF_NUP98_HOXA9_FUSION_3D_DN		16	0.35989878	0.76275706	0.76363635	1	1	1369	tags=38%, list=12%, signal=43%
CHIANG_LIVER_CANCER_SUBCLASS_UNANNOTATED_DN	CHIANG_LIVER_CANCER_SUBCLASS_UNANNOTATED_DN		117	0.19048181	0.76172537	0.7407407	1	1	1200	tags=15%, list=11%, signal=16%
JIANG_TIP30_TARGETS_DN	JIANG_TIP30_TARGETS_DN		18	0.24380039	0.7607938	0.75	1	1	406	tags=11%, list=4%, signal=12%
REACTOME_STRIATED_MUSCLE_CONTRACTION	REACTOME_STRIATED_MUSCLE_CONTRACTION		22	0.37418666	0.7578055	0.76	1	1	1469	tags=36%, list=13%, signal=42%
COLDREN_GEFITINIB_RESISTANCE_DN	COLDREN_GEFITINIB_RESISTANCE_DN		123	0.31092948	0.75694317	0.675	1	1	1035	tags=22%, list=9%, signal=24%
LY_AGING_OLD_DN	LY_AGING_OLD_DN		31	0.2753093	0.75516224	0.6785714	1	1	1931	tags=32%, list=17%, signal=39%
NIKOLSKY_BREAST_CANCER_11Q12_Q14_AMPLICON	NIKOLSKY_BREAST_CANCER_11Q12_Q14_AMPLICON		74	0.1920291	0.7546399	0.8301887	1	1	1952	tags=23%, list=17%, signal=28%
HUPER_BREAST_BASAL_VS_LUMINAL_UP	HUPER_BREAST_BASAL_VS_LUMINAL_UP		31	0.3593375	0.7539492	0.7	1	1	1971	tags=39%, list=18%, signal=47%
CROONQUIST_IL6_DEPRIVATION_DN	CROONQUIST_IL6_DEPRIVATION_DN		52	0.3466478	0.7521977	0.7	1	1	1444	tags=27%, list=13%, signal=31%
BANDRES_RESPONSE_TO_CARMUSTIN_MGMT_24HR_DN	BANDRES_RESPONSE_TO_CARMUSTIN_MGMT_24HR_DN		22	0.2371377	0.7521398	0.7647059	1	1	1894	tags=27%, list=17%, signal=33%
REACTOME_CDT1_ASSOCIATION_WITH_THE_CDC6_ORC_ORIGIN_COMPLEX	REACTOME_CDT1_ASSOCIATION_WITH_THE_CDC6_ORC_ORIGIN_COMPLEX		45	0.23718612	0.7500671	0.6909091	1	1	1974	tags=24%, list=18%, signal=30%
BENPORATH_ES_2	BENPORATH_ES_2		22	0.26741812	0.74956787	0.8039216	1	1	442	tags=14%, list=4%, signal=14%
REACTOME_MRNA_PROCESSING	REACTOME_MRNA_PROCESSING		28	0.2028376	0.7492888	0.7222222	1	1	2429	tags=25%, list=22%, signal=32%
REACTOME_M_G1_TRANSITION	REACTOME_M_G1_TRANSITION		52	0.22745566	0.749279	0.63793105	1	1	2417	tags=29%, list=22%, signal=37%
PUJANA_XPRSS_INT_NETWORK	PUJANA_XPRSS_INT_NETWORK		107	0.23063163	0.74924916	0.6111111	1	1	1630	tags=21%, list=15%, signal=24%
PUJANA_BRCA_CENTERED_NETWORK	PUJANA_BRCA_CENTERED_NETWORK		72	0.2555557	0.7481616	0.62	1	1	1630	tags=24%, list=15%, signal=27%
REACTOME_SIGNALING_BY_WNT	REACTOME_SIGNALING_BY_WNT		47	0.19837947	0.7466038	0.71666664	1	1	1974	tags=23%, list=18%, signal=28%
LANDIS_ERBB2_BREAST_TUMORS_324_UP	LANDIS_ERBB2_BREAST_TUMORS_324_UP		122	0.31150195	0.7453333	0.7017544	1	1	1148	tags=22%, list=10%, signal=24%
REACTOME_METABOLISM_OF_CARBOHYDRATES	REACTOME_METABOLISM_OF_CARBOHYDRATES		80	0.22849813	0.7420894	0.875	1	1	1161	tags=18%, list=10%, signal=19%
REACTOME_POST_TRANSLATIONAL_PROTEIN_MODIFICATION	REACTOME_POST_TRANSLATIONAL_PROTEIN_MODIFICATION		28	0.20980291	0.7396909	0.8979592	1	1	658	tags=11%, list=6%, signal=11%
GARCIA_TARGETS_OF_FLI1_AND_DAX1_DN	GARCIA_TARGETS_OF_FLI1_AND_DAX1_DN		82	0.20590438	0.7389479	0.7735849	1	1	1621	tags=18%, list=14%, signal=21%
CASORELLI_ACUTE_PROMYELOCYTIC_LEUKEMIA_DN	CASORELLI_ACUTE_PROMYELOCYTIC_LEUKEMIA_DN		412	0.1795144	0.7388326	0.8333333	1	1	1431	tags=17%, list=13%, signal=19%
VARELA_ZMPSTE24_TARGETS_DN	VARELA_ZMPSTE24_TARGETS_DN		37	0.26989415	0.7333405	0.9591837	1	1	627	tags=14%, list=6%, signal=14%
REACTOME_REGULATION_OF_ORNITHINE_DECARBOXYLASE	REACTOME_REGULATION_OF_ORNITHINE_DECARBOXYLASE		40	0.20947494	0.72926605	0.7258065	1	1	1974	tags=25%, list=18%, signal=30%
LEE_LIVER_CANCER_MYC_E2F1_DN	LEE_LIVER_CANCER_MYC_E2F1_DN		45	0.29609734	0.7274698	0.8095238	1	1	2098	tags=33%, list=19%, signal=41%
STEIN_ESRRA_TARGETS_DN	STEIN_ESRRA_TARGETS_DN		58	0.18927759	0.7268437	0.8965517	1	1	2333	tags=33%, list=21%, signal=41%
VANTVEER_BREAST_CANCER_METASTASIS_DN	VANTVEER_BREAST_CANCER_METASTASIS_DN		60	0.24892907	0.724457	0.6111111	1	1	1705	tags=30%, list=15%, signal=35%
JAEGER_METASTASIS_DN	JAEGER_METASTASIS_DN		145	0.29041854	0.72330344	0.7234042	1	1	1185	tags=26%, list=11%, signal=29%
PENG_RAPAMYCIN_RESPONSE_DN	PENG_RAPAMYCIN_RESPONSE_DN		51	0.18033203	0.7216308	0.8305085	1	1	1807	tags=20%, list=16%, signal=23%
DAIRKEE_CANCER_PRONE_RESPONSE_BPA	DAIRKEE_CANCER_PRONE_RESPONSE_BPA		33	0.21028318	0.7212935	0.877551	1	1	1157	tags=15%, list=10%, signal=17%
MITSIADES_RESPONSE_TO_APLIDIN_DN	MITSIADES_RESPONSE_TO_APLIDIN_DN		128	0.19957066	0.7207219	0.60714287	1	1	1730	tags=24%, list=15%, signal=28%
SHEDDEN_LUNG_CANCER_GOOD_SURVIVAL_A5	SHEDDEN_LUNG_CANCER_GOOD_SURVIVAL_A5		34	0.1991447	0.7206458	0.9074074	1	1	1167	tags=15%, list=10%, signal=16%
WAMUNYOKOLI_OVARIAN_CANCER_GRADES_1_2_UP	WAMUNYOKOLI_OVARIAN_CANCER_GRADES_1_2_UP		84	0.21767786	0.7195787	0.9310345	1	1	2188	tags=29%, list=20%, signal=35%
SWEET_LUNG_CANCER_KRAS_UP	SWEET_LUNG_CANCER_KRAS_UP		371	0.18790476	0.71649563	0.9574468	1	1	1511	tags=20%, list=13%, signal=22%
KEGG_GLIOMA	KEGG_GLIOMA		32	0.21113475	0.7161361	0.7777778	1	1	1511	tags=19%, list=13%, signal=22%
XU_AKT1_TARGETS_6HR	XU_AKT1_TARGETS_6HR		17	0.29386014	0.7148297	0.754717	1	1	1255	tags=24%, list=11%, signal=26%
MARKEY_RB1_CHRONIC_LOF_DN	MARKEY_RB1_CHRONIC_LOF_DN		90	0.25403237	0.7148186	0.9	1	1	1426	tags=22%, list=13%, signal=25%
SOTIRIOU_BREAST_CANCER_GRADE_1_VS_3_UP	SOTIRIOU_BREAST_CANCER_GRADE_1_VS_3_UP		88	0.31333348	0.71454734	0.7291667	1	1	1431	tags=30%, list=13%, signal=34%
REACTOME_VPR_MEDIATED_NUCLEAR_IMPORT_OF_PICS	REACTOME_VPR_MEDIATED_NUCLEAR_IMPORT_OF_PICS		20	0.23164406	0.7140912	0.80851066	1	1	944	tags=20%, list=8%, signal=22%
CAFFAREL_RESPONSE_TO_THC_24HR_5_UP	CAFFAREL_RESPONSE_TO_THC_24HR_5_UP		18	0.2240474	0.7139595	0.7090909	1	1	1761	tags=28%, list=16%, signal=33%
IVANOVA_HEMATOPOIESIS_EARLY_PROGENITOR	IVANOVA_HEMATOPOIESIS_EARLY_PROGENITOR		86	0.16567922	0.70968914	0.875	1	1	676	tags=7%, list=6%, signal=7%
SABATES_COLORECTAL_ADENOMA_UP	SABATES_COLORECTAL_ADENOMA_UP		70	0.2777592	0.7095717	0.8679245	1	1	1376	tags=26%, list=12%, signal=29%
REACTOME_DNA_REPLICATION_PRE_INITIATION	REACTOME_DNA_REPLICATION_PRE_INITIATION		63	0.23073743	0.7079278	0.66071427	1	1	2740	tags=33%, list=24%, signal=44%
KEGG_BLADDER_CANCER	KEGG_BLADDER_CANCER		19	0.23812358	0.707237	0.84615386	1	1	1498	tags=26%, list=13%, signal=30%
REACTOME_NRAGE_SIGNALS_DEATH_THROUGH_JNK	REACTOME_NRAGE_SIGNALS_DEATH_THROUGH_JNK		30	0.23282598	0.7070732	0.9076923	1	1	600	tags=17%, list=5%, signal=18%
WONG_MITOCHONDRIA_GENE_MODULE	WONG_MITOCHONDRIA_GENE_MODULE		158	0.13840888	0.7042252	0.76785713	1	1	2797	tags=30%, list=25%, signal=40%
MORI_LARGE_PRE_BII_LYMPHOCYTE_UP	MORI_LARGE_PRE_BII_LYMPHOCYTE_UP		43	0.25540352	0.7028775	0.7058824	1	1	1091	tags=23%, list=10%, signal=26%
MOLENAAR_TARGETS_OF_CCND1_AND_CDK4_DN	MOLENAAR_TARGETS_OF_CCND1_AND_CDK4_DN		31	0.31110027	0.702697	0.75510204	1	1	998	tags=26%, list=9%, signal=28%
BROWNE_HCMV_INFECTION_10HR_DN	BROWNE_HCMV_INFECTION_10HR_DN		32	0.20094255	0.70149606	0.9166667	1	1	1926	tags=31%, list=17%, signal=38%
CHEMNITZ_RESPONSE_TO_PROSTAGLANDIN_E2_UP	CHEMNITZ_RESPONSE_TO_PROSTAGLANDIN_E2_UP		77	0.23646207	0.70052576	0.7407407	1	1	1102	tags=19%, list=10%, signal=21%
RAMASWAMY_METASTASIS_UP	RAMASWAMY_METASTASIS_UP		38	0.19510773	0.69514626	0.71153843	1	1	2245	tags=29%, list=20%, signal=36%
BIOCARTA_IGF1_PATHWAY	BIOCARTA_IGF1_PATHWAY		15	0.2255415	0.6948937	0.8	1	1	1511	tags=27%, list=13%, signal=31%
SCIBETTA_KDM5B_TARGETS_DN	SCIBETTA_KDM5B_TARGETS_DN		47	0.23912619	0.69483644	0.8518519	1	1	1111	tags=19%, list=10%, signal=21%
WINNEPENNINCKX_MELANOMA_METASTASIS_UP	WINNEPENNINCKX_MELANOMA_METASTASIS_UP		88	0.24903135	0.6942364	0.78	1	1	1764	tags=28%, list=16%, signal=33%
NAKAYAMA_SOFT_TISSUE_TUMORS_PCA1_DN	NAKAYAMA_SOFT_TISSUE_TUMORS_PCA1_DN		48	0.24488565	0.6929056	1	1	1	742	tags=17%, list=7%, signal=18%
VECCHI_GASTRIC_CANCER_ADVANCED_VS_EARLY_DN	VECCHI_GASTRIC_CANCER_ADVANCED_VS_EARLY_DN		78	0.19022588	0.6918635	0.97727275	1	1	255	tags=6%, list=2%, signal=7%
KEGG_INOSITOL_PHOSPHATE_METABOLISM	KEGG_INOSITOL_PHOSPHATE_METABOLISM		28	0.22383289	0.6918183	0.8518519	1	1	2074	tags=29%, list=19%, signal=35%
REACTOME_G_ALPHA_12_13_SIGNALLING_EVENTS	REACTOME_G_ALPHA_12_13_SIGNALLING_EVENTS		37	0.21691498	0.6909823	0.953125	1	1	495	tags=14%, list=4%, signal=14%
BOYAULT_LIVER_CANCER_SUBCLASS_G123_DN	BOYAULT_LIVER_CANCER_SUBCLASS_G123_DN		34	0.24684411	0.69011784	0.9347826	1	1	1542	tags=26%, list=14%, signal=31%
CHOI_ATL_STAGE_PREDICTOR	CHOI_ATL_STAGE_PREDICTOR		21	0.21652664	0.68644947	0.9166667	1	1	722	tags=10%, list=6%, signal=10%
SETLUR_PROSTATE_CANCER_TMPRSS2_ERG_FUSION_UP	SETLUR_PROSTATE_CANCER_TMPRSS2_ERG_FUSION_UP		43	0.19994564	0.68577427	0.9836066	1	1	667	tags=12%, list=6%, signal=12%
REACTOME_AMINO_ACID_AND_OLIGOPEPTIDE_SLC_TRANSPORTERS	REACTOME_AMINO_ACID_AND_OLIGOPEPTIDE_SLC_TRANSPORTERS		36	0.26814458	0.6857552	0.9512195	1	1	2236	tags=39%, list=20%, signal=48%
MORI_PLASMA_CELL_UP	MORI_PLASMA_CELL_UP		28	0.2487475	0.6837979	0.754717	1	1	3044	tags=43%, list=27%, signal=59%
KEGG_OXIDATIVE_PHOSPHORYLATION	KEGG_OXIDATIVE_PHOSPHORYLATION		89	0.13976523	0.68083686	0.80851066	1	1	2797	tags=28%, list=25%, signal=37%
REACTOME_SLC_MEDIATED_TRANSMEMBRANE_TRANSPORT	REACTOME_SLC_MEDIATED_TRANSMEMBRANE_TRANSPORT		115	0.21037515	0.6806653	0.9591837	1	1	1325	tags=19%, list=12%, signal=21%
KEGG_STARCH_AND_SUCROSE_METABOLISM	KEGG_STARCH_AND_SUCROSE_METABOLISM		21	0.26111045	0.6797124	0.8518519	1	1	1092	tags=24%, list=10%, signal=26%
CROONQUIST_NRAS_SIGNALING_DN	CROONQUIST_NRAS_SIGNALING_DN		44	0.30229294	0.6782362	0.7647059	1	1	1431	tags=23%, list=13%, signal=26%
YOSHIOKA_LIVER_CANCER_EARLY_RECURRENCE_DN	YOSHIOKA_LIVER_CANCER_EARLY_RECURRENCE_DN		33	0.20973684	0.67779183	0.9	1	1	599	tags=12%, list=5%, signal=13%
REACTOME_ACTIVATION_OF_NMDA_RECEPTOR_UPON_GLUTAMATE_BINDING_AND_POSTSYNAPTIC_EVENTS	REACTOME_ACTIVATION_OF_NMDA_RECEPTOR_UPON_GLUTAMATE_BINDING_AND_POSTSYNAPTIC_EVENTS		26	0.21806017	0.67685115	0.96	1	1	140	tags=8%, list=1%, signal=8%
KEGG_MISMATCH_REPAIR	KEGG_MISMATCH_REPAIR		19	0.2509969	0.6766249	0.8269231	1	1	2542	tags=42%, list=23%, signal=54%
REACTOME_APOPTOSIS	REACTOME_APOPTOSIS		88	0.16902855	0.6756754	0.8888889	1	1	2020	tags=23%, list=18%, signal=28%
KEGG_TGF_BETA_SIGNALING_PATHWAY	KEGG_TGF_BETA_SIGNALING_PATHWAY		51	0.21745285	0.67388207	0.98039216	1	1	1438	tags=24%, list=13%, signal=27%
SASAKI_ADULT_T_CELL_LEUKEMIA	SASAKI_ADULT_T_CELL_LEUKEMIA		86	0.17385446	0.6704768	0.86206895	1	1	1533	tags=20%, list=14%, signal=23%
JAZAG_TGFB1_SIGNALING_UP	JAZAG_TGFB1_SIGNALING_UP		67	0.17015469	0.67031467	0.9423077	1	1	1783	tags=21%, list=16%, signal=25%
REACTOME_DUAL_INCISION_REACTION_IN_GG_NER	REACTOME_DUAL_INCISION_REACTION_IN_GG_NER		20	0.24134167	0.6700439	0.8448276	1	1	2679	tags=50%, list=24%, signal=66%
LIN_SILENCED_BY_TUMOR_MICROENVIRONMENT	LIN_SILENCED_BY_TUMOR_MICROENVIRONMENT		51	0.2730464	0.6690049	0.84615386	1	1	1477	tags=27%, list=13%, signal=31%
ZHAN_MULTIPLE_MYELOMA_SPIKED	ZHAN_MULTIPLE_MYELOMA_SPIKED		15	0.2942795	0.6685216	0.877193	1	1	961	tags=27%, list=9%, signal=29%
PUJANA_BREAST_CANCER_LIT_INT_NETWORK	PUJANA_BREAST_CANCER_LIT_INT_NETWORK		64	0.19224407	0.66691834	0.88235295	1	1	2540	tags=36%, list=23%, signal=46%
YOSHIOKA_LIVER_CANCER_EARLY_RECURRENCE_UP	YOSHIOKA_LIVER_CANCER_EARLY_RECURRENCE_UP		20	0.21654436	0.66238457	0.8888889	1	1	43	tags=5%, list=0%, signal=5%
HEIDENBLAD_AMPLICON_8Q24_UP	HEIDENBLAD_AMPLICON_8Q24_UP		18	0.23614724	0.6602435	0.8333333	1	1	2429	tags=39%, list=22%, signal=50%
IVANOVA_HEMATOPOIESIS_MATURE_CELL	IVANOVA_HEMATOPOIESIS_MATURE_CELL		88	0.19260693	0.6597167	0.98	1	1	385	tags=9%, list=3%, signal=9%
HADDAD_T_LYMPHOCYTE_AND_NK_PROGENITOR_DN	HADDAD_T_LYMPHOCYTE_AND_NK_PROGENITOR_DN		47	0.2729268	0.65874565	0.8490566	1	1	575	tags=15%, list=5%, signal=16%
CAIRO_HEPATOBLASTOMA_CLASSES_UP	CAIRO_HEPATOBLASTOMA_CLASSES_UP		371	0.17378253	0.65810794	0.7735849	1	1	1556	tags=16%, list=14%, signal=18%
WELCSH_BRCA1_TARGETS_1_DN	WELCSH_BRCA1_TARGETS_1_DN		74	0.15001465	0.6552811	0.9259259	1	1	2802	tags=31%, list=25%, signal=41%
ZHOU_INFLAMMATORY_RESPONSE_LIVE_DN	ZHOU_INFLAMMATORY_RESPONSE_LIVE_DN		165	0.1649054	0.6548707	0.98039216	1	1	1672	tags=19%, list=15%, signal=22%
ZHOU_INFLAMMATORY_RESPONSE_LPS_DN	ZHOU_INFLAMMATORY_RESPONSE_LPS_DN		165	0.1649054	0.6548707	0.98039216	1	1	1672	tags=19%, list=15%, signal=22%
LIAN_LIPA_TARGETS_3M	LIAN_LIPA_TARGETS_3M		59	0.29000995	0.6547945	0.86	1	1	1033	tags=22%, list=9%, signal=24%
GAUSSMANN_MLL_AF4_FUSION_TARGETS_B_UP	GAUSSMANN_MLL_AF4_FUSION_TARGETS_B_UP		15	0.2830795	0.6543531	0.8727273	1	1	1283	tags=20%, list=11%, signal=23%
KEGG_PROTEIN_EXPORT	KEGG_PROTEIN_EXPORT		18	0.19878176	0.6540197	0.90384614	1	1	2831	tags=44%, list=25%, signal=59%
FLECHNER_BIOPSY_KIDNEY_TRANSPLANT_OK_VS_DONOR_DN	FLECHNER_BIOPSY_KIDNEY_TRANSPLANT_OK_VS_DONOR_DN		15	0.1781358	0.6527858	0.96	1	1	953	tags=13%, list=9%, signal=15%
KEGG_COLORECTAL_CANCER	KEGG_COLORECTAL_CANCER		36	0.19423315	0.6500467	0.94827586	1	1	1845	tags=25%, list=16%, signal=30%
KANG_DOXORUBICIN_RESISTANCE_UP	KANG_DOXORUBICIN_RESISTANCE_UP		32	0.30778477	0.64988536	0.75	1	1	1091	tags=28%, list=10%, signal=31%
REACTOME_INORGANIC_CATION_ANION_SLC_TRANSPORTERS	REACTOME_INORGANIC_CATION_ANION_SLC_TRANSPORTERS		64	0.2111782	0.64677894	1	1	1	1743	tags=27%, list=16%, signal=31%
REACTOME_ORC1_REMOVAL_FROM_CHROMATIN	REACTOME_ORC1_REMOVAL_FROM_CHROMATIN		54	0.19897088	0.6457139	0.71929824	1	1	2417	tags=30%, list=22%, signal=38%
LEE_LIVER_CANCER_DENA_DN	LEE_LIVER_CANCER_DENA_DN		57	0.22719978	0.63501877	0.95454544	1	1	1631	tags=25%, list=15%, signal=29%
ONDER_CDH1_TARGETS_3_DN	ONDER_CDH1_TARGETS_3_DN		28	0.29478097	0.63400507	0.88235295	1	1	490	tags=18%, list=4%, signal=19%
KEGG_GALACTOSE_METABOLISM	KEGG_GALACTOSE_METABOLISM		21	0.24327181	0.6335746	0.88	1	1	123	tags=10%, list=1%, signal=10%
LUI_THYROID_CANCER_CLUSTER_3	LUI_THYROID_CANCER_CLUSTER_3		20	0.17024516	0.6315957	0.90909094	1	1	9294	tags=100%, list=83%, signal=587%
REACTOME_S_PHASE	REACTOME_S_PHASE		84	0.21571152	0.6315536	0.7346939	1	1	1974	tags=26%, list=18%, signal=32%
REACTOME_CHOLESTEROL_BIOSYNTHESIS	REACTOME_CHOLESTEROL_BIOSYNTHESIS		17	0.2788574	0.6301003	0.7592593	1	1	1016	tags=18%, list=9%, signal=19%
BIOCARTA_GSK3_PATHWAY	BIOCARTA_GSK3_PATHWAY		16	0.21400452	0.62648535	0.8787879	1	1	8804	tags=100%, list=79%, signal=467%
REACTOME_RNA_POLYMERASE_III_TRANSCRIPTION_INITIATION	REACTOME_RNA_POLYMERASE_III_TRANSCRIPTION_INITIATION		17	0.1812002	0.6260041	0.9056604	1	1	9171	tags=100%, list=82%, signal=552%
PROVENZANI_METASTASIS_DN	PROVENZANI_METASTASIS_DN		94	0.1692686	0.62530375	0.9818182	1	1	350	tags=6%, list=3%, signal=7%
KAUFFMANN_DNA_REPLICATION_GENES	KAUFFMANN_DNA_REPLICATION_GENES		103	0.16802518	0.6225772	0.8035714	1	1	934	tags=10%, list=8%, signal=10%
RICKMAN_HEAD_AND_NECK_CANCER_E	RICKMAN_HEAD_AND_NECK_CANCER_E		44	0.26141003	0.6217273	0.9245283	1	1	281	tags=11%, list=3%, signal=12%
FONTAINE_THYROID_TUMOR_UNCERTAIN_MALIGNANCY_DN	FONTAINE_THYROID_TUMOR_UNCERTAIN_MALIGNANCY_DN		18	0.24486639	0.6180618	0.95454544	1	1	1874	tags=33%, list=17%, signal=40%
PUJANA_BREAST_CANCER_WITH_BRCA1_MUTATED_UP	PUJANA_BREAST_CANCER_WITH_BRCA1_MUTATED_UP		39	0.23520944	0.61803997	0.84615386	1	1	2283	tags=31%, list=20%, signal=39%
GUENTHER_GROWTH_SPHERICAL_VS_ADHERENT_UP	GUENTHER_GROWTH_SPHERICAL_VS_ADHERENT_UP		16	0.23452565	0.6169653	0.8958333	1	1	3276	tags=50%, list=29%, signal=71%
KEGG_PEROXISOME	KEGG_PEROXISOME		57	0.19284663	0.6164367	0.9649123	1	1	1832	tags=25%, list=16%, signal=29%
PYEON_HPV_POSITIVE_TUMORS_UP	PYEON_HPV_POSITIVE_TUMORS_UP		34	0.21584317	0.6139548	0.84	1	1	1532	tags=21%, list=14%, signal=24%
WEIGEL_OXIDATIVE_STRESS_RESPONSE	WEIGEL_OXIDATIVE_STRESS_RESPONSE		19	0.22806418	0.61323035	0.9130435	1	1	25	tags=5%, list=0%, signal=5%
GRAHAM_NORMAL_QUIESCENT_VS_NORMAL_DIVIDING_DN	GRAHAM_NORMAL_QUIESCENT_VS_NORMAL_DIVIDING_DN		57	0.25269255	0.61304015	0.8	1	1	1823	tags=33%, list=16%, signal=40%
REACTOME_CELL_CYCLE_MITOTIC	REACTOME_CELL_CYCLE_MITOTIC		194	0.18844484	0.61303544	0.74509805	1	1	1974	tags=24%, list=18%, signal=28%
MAYBURD_RESPONSE_TO_L663536_UP	MAYBURD_RESPONSE_TO_L663536_UP		15	0.20406103	0.61302954	0.9516129	1	1	1259	tags=20%, list=11%, signal=23%
MUELLER_PLURINET	MUELLER_PLURINET		208	0.16349119	0.6090212	0.8333333	1	1	2542	tags=29%, list=23%, signal=37%
BOYAULT_LIVER_CANCER_SUBCLASS_G23_UP	BOYAULT_LIVER_CANCER_SUBCLASS_G23_UP		27	0.2157955	0.60594654	0.8245614	1	1	1556	tags=26%, list=14%, signal=30%
RHODES_UNDIFFERENTIATED_CANCER	RHODES_UNDIFFERENTIATED_CANCER		50	0.21159182	0.6056361	0.7924528	1	1	1950	tags=30%, list=17%, signal=36%
REACTOME_TOLL_LIKE_RECEPTOR_4_CASCADE	REACTOME_TOLL_LIKE_RECEPTOR_4_CASCADE		18	0.21404302	0.6049592	0.91071427	1	1	8804	tags=100%, list=79%, signal=467%
LUI_TARGETS_OF_PAX8_PPARG_FUSION	LUI_TARGETS_OF_PAX8_PPARG_FUSION		23	0.17406061	0.60464746	0.90909094	1	1	905	tags=9%, list=8%, signal=9%
REACTOME_ACTIVATED_TLR4_SIGNALLING	REACTOME_ACTIVATED_TLR4_SIGNALLING		15	0.2218546	0.59849	0.9137931	1	1	8716	tags=100%, list=78%, signal=451%
LIAN_LIPA_TARGETS_6M	LIAN_LIPA_TARGETS_6M		70	0.25376838	0.5925819	0.94	1	1	1033	tags=20%, list=9%, signal=22%
GEORGES_CELL_CYCLE_MIR192_TARGETS	GEORGES_CELL_CYCLE_MIR192_TARGETS		39	0.17738608	0.58654916	1	1	1	1894	tags=21%, list=17%, signal=25%
KEGG_NICOTINATE_AND_NICOTINAMIDE_METABOLISM	KEGG_NICOTINATE_AND_NICOTINAMIDE_METABOLISM		16	0.21636495	0.58512914	0.97959185	1	1	2180	tags=31%, list=19%, signal=39%
REACTOME_HIV1_TRANSCRIPTION_INITIATION	REACTOME_HIV1_TRANSCRIPTION_INITIATION		32	0.15923338	0.5824691	0.86206895	1	1	9419	tags=100%, list=84%, signal=628%
PUJANA_BRCA2_PCC_NETWORK	PUJANA_BRCA2_PCC_NETWORK		263	0.15993893	0.5736919	0.9074074	1	1	1461	tags=16%, list=13%, signal=18%
NIKOLSKY_BREAST_CANCER_16P13_AMPLICON	NIKOLSKY_BREAST_CANCER_16P13_AMPLICON		57	0.14882076	0.5691027	0.9607843	1	1	2405	tags=28%, list=21%, signal=36%
REACTOME_AMINO_ACID_TRANSPORT_ACROSS_THE_PLASMA_MEMBRANE	REACTOME_AMINO_ACID_TRANSPORT_ACROSS_THE_PLASMA_MEMBRANE		23	0.24490152	0.5688338	0.96	1	1	1218	tags=22%, list=11%, signal=24%
KEGG_DRUG_METABOLISM_OTHER_ENZYMES	KEGG_DRUG_METABOLISM_OTHER_ENZYMES		18	0.20691337	0.56300795	0.98	1	1	2861	tags=44%, list=26%, signal=60%
REACTOME_RNA_POL_II_CTD_PHOSPHORYLATION_AND_INTERACTION_WITH_CE	REACTOME_RNA_POL_II_CTD_PHOSPHORYLATION_AND_INTERACTION_WITH_CE		24	0.1591194	0.5611216	0.9444444	1	1	9419	tags=100%, list=84%, signal=628%
SCHLOSSER_MYC_AND_SERUM_RESPONSE_SYNERGY	SCHLOSSER_MYC_AND_SERUM_RESPONSE_SYNERGY		21	0.17060533	0.55836934	0.9607843	1	1	2909	tags=38%, list=26%, signal=51%
REACTOME_MITOTIC_M_M_G1_PHASES	REACTOME_MITOTIC_M_M_G1_PHASES		102	0.18077041	0.548447	0.78846157	1	1	2417	tags=29%, list=22%, signal=37%
REACTOME_SYNTHESIS_OF_DNA	REACTOME_SYNTHESIS_OF_DNA		72	0.18089598	0.5460945	0.78846157	1	1	1974	tags=24%, list=18%, signal=28%
REACTOME_HIV_INFECTION	REACTOME_HIV_INFECTION		139	0.11935445	0.5434681	0.88709676	1	1	2429	tags=24%, list=22%, signal=30%
BIOCARTA_DC_PATHWAY	BIOCARTA_DC_PATHWAY		15	0.22552085	0.53257734	0.98275864	1	1	8675	tags=100%, list=77%, signal=443%
KEGG_PHOSPHATIDYLINOSITOL_SIGNALING_SYSTEM	KEGG_PHOSPHATIDYLINOSITOL_SIGNALING_SYSTEM		36	0.17022532	0.53051275	0.9607843	1	1	2074	tags=25%, list=19%, signal=31%
WHITEHURST_PACLITAXEL_SENSITIVITY	WHITEHURST_PACLITAXEL_SENSITIVITY		18	0.18390764	0.5270942	0.9830508	1	1	165	tags=6%, list=1%, signal=6%
CAMPS_COLON_CANCER_COPY_NUMBER_DN	CAMPS_COLON_CANCER_COPY_NUMBER_DN		18	0.19491869	0.5208569	1	1	1	773	tags=11%, list=7%, signal=12%
EGUCHI_CELL_CYCLE_RB1_TARGETS	EGUCHI_CELL_CYCLE_RB1_TARGETS		15	0.26519117	0.5203034	0.8518519	1	1	1431	tags=27%, list=13%, signal=31%
KEGG_PROPANOATE_METABOLISM	KEGG_PROPANOATE_METABOLISM		25	0.20076199	0.5185161	0.9607843	1	1	1040	tags=12%, list=9%, signal=13%
BIOCARTA_ATRBRCA_PATHWAY	BIOCARTA_ATRBRCA_PATHWAY		15	0.21133587	0.50932074	0.96428573	1	1	2102	tags=33%, list=19%, signal=41%
KEGG_PYRIMIDINE_METABOLISM	KEGG_PYRIMIDINE_METABOLISM		68	0.14808087	0.50516707	0.92727274	1	1	2909	tags=32%, list=26%, signal=43%
MOOTHA_VOXPHOS	MOOTHA_VOXPHOS		67	0.112751834	0.48961094	0.9230769	1	1	2797	tags=30%, list=25%, signal=40%
REN_BOUND_BY_E2F	REN_BOUND_BY_E2F		36	0.21508418	0.48786882	0.89361703	1	1	1894	tags=31%, list=17%, signal=37%
REACTOME_CITRIC_ACID_CYCLE	REACTOME_CITRIC_ACID_CYCLE		16	0.17956342	0.48086503	1	1	1	192	tags=6%, list=2%, signal=6%
KAUFFMANN_MELANOMA_RELAPSE_UP	KAUFFMANN_MELANOMA_RELAPSE_UP		44	0.19702789	0.4788732	0.84313726	1	1	1894	tags=27%, list=17%, signal=33%
WILENSKY_RESPONSE_TO_DARAPLADIB	WILENSKY_RESPONSE_TO_DARAPLADIB		18	0.24976411	0.4731094	0.9787234	1	1	1390	tags=22%, list=12%, signal=25%
MOREAUX_B_LYMPHOCYTE_MATURATION_BY_TACI_DN	MOREAUX_B_LYMPHOCYTE_MATURATION_BY_TACI_DN		25	0.16316399	0.4644908	0.9787234	1	1	2477	tags=36%, list=22%, signal=46%
CHARAFE_BREAST_CANCER_LUMINAL_VS_MESENCHYMAL_UP	CHARAFE_BREAST_CANCER_LUMINAL_VS_MESENCHYMAL_UP		237	0.17456089	0.4635248	1	1	1	1858	tags=22%, list=17%, signal=25%
TAKAO_RESPONSE_TO_UVB_RADIATION_UP	TAKAO_RESPONSE_TO_UVB_RADIATION_UP		51	0.11954544	0.45101994	1	1	1	1619	tags=14%, list=14%, signal=16%
WAMUNYOKOLI_OVARIAN_CANCER_LMP_UP	WAMUNYOKOLI_OVARIAN_CANCER_LMP_UP		154	0.114848696	0.43639892	1	1	1	2896	tags=31%, list=26%, signal=41%
REACTOME_PYRUVATE_METABOLISM_AND_TCA_CYCLE	REACTOME_PYRUVATE_METABOLISM_AND_TCA_CYCLE		29	0.13519238	0.42983398	0.96428573	1	1	2881	tags=34%, list=26%, signal=46%
FUJII_YBX1_TARGETS_UP	FUJII_YBX1_TARGETS_UP		16	0.16590819	0.37195456	1	1	1	985	tags=13%, list=9%, signal=14%
REACTOME_DOUBLE_STRAND_BREAK_REPAIR	REACTOME_DOUBLE_STRAND_BREAK_REPAIR		16	0.15389921	0.35454568	1	0.99873483	1	2540	tags=31%, list=23%, signal=40%
