# Supplementary material for: A genomic analysis of mouse models of breast cancer reveals molecular features of mouse models and relationships to human breast cancer
Source: Breast Cancer Res. 2014 Jun 5;16(3):R59. doi: 10.1186/bcr3672 (PMC4078930; doi:10.1186/bcr3672)
Supplement: Additional file 11 — GSEA for mouse models compared to all other models or to mammary gland development. Listed by model. [file bcr3672-S11.zip › AdditionalFile11/Brg1Het/VS_normal_mammary/C3/Downregulated_in_Brg1Het_vs_normalMammary.txt]

NAME	GS<br> follow link to MSigDB	GS DETAILS	SIZE	ES	NES	NOM p-val	FDR q-val	FWER p-val	RANK AT MAX	LEADING EDGE
V$PAX2_01	V$PAX2_01	Details ...	20	-0.5686562	-1.7652562	0	0.4683903	0.153	2232	tags=45%, list=20%, signal=56%
V$SRF_01	V$SRF_01	Details ...	37	-0.58127517	-1.6722383	0.006550218	0.7341032	0.362	2167	tags=43%, list=19%, signal=53%
CAGGTCC,MIR-492	CAGGTCC,MIR-492	Details ...	28	-0.49154344	-1.657047	0.00209205	0.5788104	0.391	258	tags=18%, list=2%, signal=18%
V$SRF_C	V$SRF_C	Details ...	116	-0.47760373	-1.6311446	0.002105263	0.5792904	0.452	2471	tags=42%, list=22%, signal=54%
TATCTGG,MIR-488	TATCTGG,MIR-488	Details ...	32	-0.49857527	-1.5978432	0.012605042	0.6615451	0.532	1824	tags=31%, list=16%, signal=37%
V$CREB_Q4_01	V$CREB_Q4_01	Details ...	103	-0.43216413	-1.5954942	0.002155172	0.5633427	0.536	2233	tags=30%, list=20%, signal=37%
GGCAGCT,MIR-22	GGCAGCT,MIR-22	Details ...	107	-0.40446782	-1.5766743	0.006396588	0.5967426	0.573	2665	tags=33%, list=24%, signal=43%
V$FOXD3_01	V$FOXD3_01	Details ...	107	-0.4523303	-1.5737637	0.002178649	0.5435005	0.58	1975	tags=33%, list=18%, signal=39%
V$CREB_Q2_01	V$CREB_Q2_01	Details ...	101	-0.4404413	-1.5673262	0.004166667	0.5210373	0.591	2233	tags=34%, list=20%, signal=42%
AAANWWTGC_UNKNOWN	AAANWWTGC_UNKNOWN	Details ...	104	-0.46994418	-1.5652847	0.006302521	0.47806206	0.593	1998	tags=34%, list=18%, signal=41%
ATGTTTC,MIR-494	ATGTTTC,MIR-494	Details ...	79	-0.42325673	-1.563635	0.002262444	0.44256407	0.593	4890	tags=68%, list=44%, signal=120%
YTAAYNGCT_UNKNOWN	YTAAYNGCT_UNKNOWN	Details ...	77	-0.48774904	-1.5551668	0.004310345	0.44567442	0.613	2447	tags=40%, list=22%, signal=51%
V$AHRARNT_01	V$AHRARNT_01	Details ...	72	-0.42252764	-1.5543827	0.002188184	0.41541973	0.614	2093	tags=36%, list=19%, signal=44%
V$E4F1_Q6	V$E4F1_Q6	Details ...	131	-0.38161355	-1.5441135	0.016359918	0.4303727	0.63	3272	tags=39%, list=29%, signal=54%
V$CEBP_Q2	V$CEBP_Q2	Details ...	112	-0.4656741	-1.5410631	0.00631579	0.4137243	0.632	3030	tags=50%, list=27%, signal=68%
TTGCACT,MIR-130A,MIR-301,MIR-130B	TTGCACT,MIR-130A,MIR-301,MIR-130B	Details ...	179	-0.38085404	-1.5406605	0.017699115	0.39001226	0.633	2877	tags=40%, list=26%, signal=53%
V$EGR_Q6	V$EGR_Q6	Details ...	134	-0.41788658	-1.5395532	0.021077283	0.37136185	0.636	2264	tags=29%, list=20%, signal=36%
V$NGFIC_01	V$NGFIC_01	Details ...	113	-0.35957843	-1.5361538	0.010660981	0.36556393	0.642	1983	tags=28%, list=18%, signal=34%
GGAMTNNNNNTCCY_UNKNOWN	GGAMTNNNNNTCCY_UNKNOWN	Details ...	55	-0.39703616	-1.5320947	0.016241299	0.36122215	0.645	2732	tags=36%, list=24%, signal=48%
TAAYNRNNTCC_UNKNOWN	TAAYNRNNTCC_UNKNOWN	Details ...	78	-0.48456928	-1.5261092	0.027196653	0.365054	0.653	3044	tags=38%, list=27%, signal=52%
GTGACGY_V$E4F1_Q6	GTGACGY_V$E4F1_Q6	Details ...	316	-0.34413403	-1.5227003	0.008830022	0.35943276	0.657	2708	tags=31%, list=24%, signal=40%
V$ATF4_Q2	V$ATF4_Q2	Details ...	120	-0.43191606	-1.5196307	0.027600849	0.3534529	0.662	3433	tags=45%, list=31%, signal=64%
TGTATGA,MIR-485-3P	TGTATGA,MIR-485-3P	Details ...	75	-0.43734583	-1.5181631	0.03862661	0.34291375	0.663	4346	tags=61%, list=39%, signal=100%
V$SRF_Q4	V$SRF_Q4	Details ...	115	-0.45802248	-1.5178243	0.01735358	0.3299438	0.665	2436	tags=39%, list=22%, signal=49%
V$CREB_01	V$CREB_01	Details ...	121	-0.39495006	-1.5168053	0.010660981	0.3203799	0.666	2233	tags=29%, list=20%, signal=36%
GGCNRNWCTTYS_UNKNOWN	GGCNRNWCTTYS_UNKNOWN	Details ...	39	-0.39598957	-1.5154985	0.05543237	0.31147617	0.669	4411	tags=51%, list=39%, signal=84%
AACTGAC,MIR-223	AACTGAC,MIR-223	Details ...	54	-0.4474849	-1.5077606	0.008492569	0.32489178	0.678	4140	tags=57%, list=37%, signal=91%
V$PAX6_01	V$PAX6_01	Details ...	50	-0.42323563	-1.5073962	0.01091703	0.3141212	0.678	3320	tags=44%, list=30%, signal=62%
CAGTATT,MIR-200B,MIR-200C,MIR-429	CAGTATT,MIR-200B,MIR-200C,MIR-429	Details ...	243	-0.39500594	-1.5042813	0.012958963	0.31366512	0.686	2882	tags=40%, list=26%, signal=52%
CGTSACG_V$PAX3_B	CGTSACG_V$PAX3_B	Details ...	61	-0.38805395	-1.5036509	0.023454158	0.3047349	0.686	1570	tags=26%, list=14%, signal=30%
V$TEF_Q6	V$TEF_Q6	Details ...	111	-0.41317448	-1.5015538	0.012526096	0.299792	0.688	3130	tags=38%, list=28%, signal=52%
GTATGAT,MIR-154,MIR-487	GTATGAT,MIR-154,MIR-487	Details ...	36	-0.4635756	-1.500315	0.053497944	0.29442102	0.693	2471	tags=42%, list=22%, signal=53%
YKACATTT_UNKNOWN	YKACATTT_UNKNOWN	Details ...	121	-0.3991309	-1.4993823	0.004395605	0.28769022	0.693	4081	tags=55%, list=36%, signal=85%
TGCACTG,MIR-148A,MIR-152,MIR-148B	TGCACTG,MIR-148A,MIR-152,MIR-148B	Details ...	125	-0.39831597	-1.4890869	0.015418503	0.30911437	0.709	2520	tags=34%, list=23%, signal=44%
RGAANNTTC_V$HSF1_01	RGAANNTTC_V$HSF1_01	Details ...	209	-0.39817137	-1.4887213	0.010989011	0.30141443	0.709	2845	tags=37%, list=25%, signal=49%
GGCACAT,MIR-455	GGCACAT,MIR-455	Details ...	28	-0.44772166	-1.4882157	0.06345733	0.29487133	0.71	4498	tags=57%, list=40%, signal=95%
V$HAND1E47_01	V$HAND1E47_01	Details ...	127	-0.40183935	-1.4844428	0.002083333	0.29741493	0.717	1998	tags=31%, list=18%, signal=38%
CTTTGTA,MIR-524	CTTTGTA,MIR-524	Details ...	227	-0.36185917	-1.4824047	0.015283843	0.29556695	0.721	3085	tags=40%, list=28%, signal=54%
V$SRF_Q5_01	V$SRF_Q5_01	Details ...	116	-0.44939283	-1.4814354	0.025806451	0.29103002	0.722	2264	tags=34%, list=20%, signal=43%
CCAWWNAAGG_V$SRF_Q4	CCAWWNAAGG_V$SRF_Q4	Details ...	48	-0.5118694	-1.4793377	0.023109244	0.28967786	0.722	2651	tags=54%, list=24%, signal=71%
CAGTCAC,MIR-134	CAGTCAC,MIR-134	Details ...	25	-0.44720134	-1.4790734	0.049462367	0.28353426	0.723	1422	tags=32%, list=13%, signal=37%
TGCACTT,MIR-519C,MIR-519B,MIR-519A	TGCACTT,MIR-519C,MIR-519B,MIR-519A	Details ...	209	-0.3372934	-1.4766006	0.004237288	0.28274727	0.73	3065	tags=37%, list=27%, signal=50%
TCTAGAG,MIR-517	TCTAGAG,MIR-517	Details ...	29	-0.5143539	-1.4748282	0.047817048	0.28091183	0.731	2931	tags=52%, list=26%, signal=70%
V$SP3_Q3	V$SP3_Q3	Details ...	110	-0.36575738	-1.474809	0.011389522	0.27463862	0.731	3065	tags=40%, list=27%, signal=55%
V$ATF1_Q6	V$ATF1_Q6	Details ...	124	-0.42946884	-1.4746593	0.026086956	0.2689008	0.732	2142	tags=31%, list=19%, signal=38%
V$TBP_01	V$TBP_01	Details ...	115	-0.46063522	-1.4744929	0.04121475	0.26349244	0.732	1740	tags=31%, list=16%, signal=37%
V$USF_02	V$USF_02	Details ...	121	-0.34622923	-1.4730896	0.0247191	0.26204428	0.734	3732	tags=39%, list=33%, signal=58%
V$E4BP4_01	V$E4BP4_01	Details ...	94	-0.41597503	-1.4709966	0.034334764	0.26072872	0.735	2759	tags=38%, list=25%, signal=50%
V$HMGIY_Q6	V$HMGIY_Q6	Details ...	117	-0.44082654	-1.4701048	0.021141648	0.25729525	0.736	2615	tags=38%, list=23%, signal=49%
CTACTGT,MIR-199A	CTACTGT,MIR-199A	Details ...	77	-0.42320445	-1.4688243	0.036876354	0.25580105	0.74	4138	tags=62%, list=37%, signal=98%
GTGACTT,MIR-224	GTGACTT,MIR-224	Details ...	79	-0.420692	-1.4676841	0.038961038	0.25291526	0.74	1807	tags=27%, list=16%, signal=31%
V$CREL_01	V$CREL_01	Details ...	136	-0.40933925	-1.4659437	0.040339705	0.25236413	0.743	2013	tags=31%, list=18%, signal=37%
V$SREBP1_01	V$SREBP1_01	Details ...	87	-0.34812626	-1.4639435	0.028571429	0.2519588	0.745	2073	tags=24%, list=19%, signal=29%
V$CREB_Q2	V$CREB_Q2	Details ...	124	-0.40448073	-1.4620887	0.034334764	0.25185564	0.748	3433	tags=44%, list=31%, signal=62%
CCGNMNNTNACG_UNKNOWN	CCGNMNNTNACG_UNKNOWN	Details ...	38	-0.33950165	-1.4602773	0.052301254	0.25061563	0.749	761	tags=13%, list=7%, signal=14%
TTTGCAC,MIR-19A,MIR-19B	TTTGCAC,MIR-19A,MIR-19B	Details ...	245	-0.34350497	-1.4582539	0.02232143	0.2506472	0.754	2990	tags=35%, list=27%, signal=47%
TTAYRTAA_V$E4BP4_01	TTAYRTAA_V$E4BP4_01	Details ...	107	-0.39255947	-1.457018	0.010822511	0.24917991	0.756	2971	tags=43%, list=27%, signal=58%
V$RREB1_01	V$RREB1_01	Details ...	101	-0.3588327	-1.4570025	0.024282562	0.2448837	0.756	3265	tags=38%, list=29%, signal=53%
ATGTAGC,MIR-221,MIR-222	ATGTAGC,MIR-221,MIR-222	Details ...	56	-0.46219808	-1.4565148	0.05021834	0.24155955	0.756	1865	tags=34%, list=17%, signal=41%
ACATTCC,MIR-1,MIR-206	ACATTCC,MIR-1,MIR-206	Details ...	140	-0.37208444	-1.4558018	0.04506438	0.2391105	0.757	1900	tags=25%, list=17%, signal=30%
V$ZF5_01	V$ZF5_01		123	-0.3616484	-1.4544781	0.01635514	0.23792787	0.758	2865	tags=33%, list=26%, signal=43%
V$TAXCREB_01	V$TAXCREB_01		70	-0.40449628	-1.453688	0.049250536	0.2355934	0.759	1754	tags=24%, list=16%, signal=29%
GTGCCAT,MIR-183	GTGCCAT,MIR-183		100	-0.38763633	-1.4511219	0.023758098	0.23700505	0.76	2925	tags=38%, list=26%, signal=51%
V$PAX3_B	V$PAX3_B		44	-0.38354304	-1.4508048	0.049676027	0.2340839	0.76	1740	tags=25%, list=16%, signal=29%
AAAGGAT,MIR-501	AAAGGAT,MIR-501		72	-0.3759693	-1.4499968	0.05073996	0.23229453	0.76	2046	tags=26%, list=18%, signal=32%
YTCCCRNNAGGY_UNKNOWN	YTCCCRNNAGGY_UNKNOWN		32	-0.42590538	-1.4496776	0.06277056	0.22944039	0.761	1573	tags=19%, list=14%, signal=22%
V$HMX1_01	V$HMX1_01		20	-0.5470119	-1.4494686	0.07459678	0.2264786	0.761	3433	tags=55%, list=31%, signal=79%
V$PPARA_01	V$PPARA_01		21	-0.5025939	-1.4485304	0.046938777	0.2248986	0.762	1614	tags=29%, list=14%, signal=33%
CTCTAGA,MIR-526C,MIR-518F,MIR-526A	CTCTAGA,MIR-526C,MIR-518F,MIR-526A		25	-0.48283806	-1.4477348	0.07186858	0.22334786	0.763	719	tags=24%, list=6%, signal=26%
AATGTGA,MIR-23A,MIR-23B	AATGTGA,MIR-23A,MIR-23B		213	-0.35988712	-1.4475774	0.015118791	0.22051264	0.763	2739	tags=35%, list=24%, signal=46%
AATGGAG,MIR-136	AATGGAG,MIR-136		41	-0.41524863	-1.4471134	0.029473685	0.21834143	0.763	1578	tags=32%, list=14%, signal=37%
V$CREB_Q4	V$CREB_Q4		115	-0.38763943	-1.4450938	0.031712472	0.21944293	0.763	3785	tags=48%, list=34%, signal=72%
TAGAACC,MIR-182	TAGAACC,MIR-182		18	-0.49347872	-1.4445751	0.06198347	0.21739455	0.763	1033	tags=22%, list=9%, signal=24%
TGTGTGA,MIR-377	TGTGTGA,MIR-377		87	-0.36022493	-1.4437525	0.04222222	0.21627165	0.764	2672	tags=39%, list=24%, signal=51%
YYCATTCAWW_UNKNOWN	YYCATTCAWW_UNKNOWN		91	-0.42875794	-1.4435464	0.026804123	0.213835	0.764	1975	tags=29%, list=18%, signal=34%
GTAAGAT,MIR-200A	GTAAGAT,MIR-200A		24	-0.48651034	-1.4434903	0.077568136	0.2110636	0.764	3074	tags=46%, list=27%, signal=63%
TTTGTAG,MIR-520D	TTTGTAG,MIR-520D		174	-0.35522345	-1.4414432	0.026966292	0.212395	0.769	3065	tags=36%, list=27%, signal=49%
TTGGAGA,MIR-515-5P,MIR-519E	TTGGAGA,MIR-515-5P,MIR-519E		68	-0.4106819	-1.4400756	0.057471264	0.21198098	0.771	3788	tags=49%, list=34%, signal=73%
TGACATY_UNKNOWN	TGACATY_UNKNOWN		315	-0.3651282	-1.4392653	0.013043478	0.21082737	0.771	3577	tags=41%, list=32%, signal=59%
V$SRF_Q6	V$SRF_Q6		133	-0.42801878	-1.4385132	0.03586498	0.2096944	0.773	2264	tags=35%, list=20%, signal=44%
V$MEF2_01	V$MEF2_01		73	-0.5055839	-1.438384	0.048117153	0.20726699	0.773	1956	tags=41%, list=17%, signal=49%
YAATNRNNNYNATT_UNKNOWN	YAATNRNNNYNATT_UNKNOWN		51	-0.46403873	-1.4368825	0.03050109	0.20761353	0.775	1499	tags=29%, list=13%, signal=34%
V$CDC5_01	V$CDC5_01		137	-0.38832286	-1.4361899	0.016949153	0.20648319	0.775	2875	tags=36%, list=26%, signal=48%
V$HFH8_01	V$HFH8_01		108	-0.42662477	-1.43595	0.02536998	0.20447925	0.775	2408	tags=37%, list=22%, signal=47%
V$CREBP1_Q2	V$CREBP1_Q2		118	-0.391157	-1.433723	0.036247335	0.20651135	0.778	3025	tags=40%, list=27%, signal=54%
GTAAACC,MIR-299-5P	GTAAACC,MIR-299-5P		31	-0.42294738	-1.4328744	0.06318083	0.20551041	0.779	1937	tags=42%, list=17%, signal=51%
GTTAAAG,MIR-302B	GTTAAAG,MIR-302B		38	-0.4417601	-1.4321024	0.06567796	0.20434205	0.779	4228	tags=61%, list=38%, signal=97%
CTCTATG,MIR-368	CTCTATG,MIR-368		24	-0.45278475	-1.4319478	0.049356222	0.20223266	0.779	2658	tags=38%, list=24%, signal=49%
V$MYC_Q2	V$MYC_Q2		97	-0.35650793	-1.4315363	0.031847134	0.20078246	0.779	2831	tags=34%, list=25%, signal=45%
V$AP3_Q6	V$AP3_Q6		122	-0.39380306	-1.431347	0.0385439	0.19902478	0.78	1546	tags=24%, list=14%, signal=27%
GCGNNANTTCC_UNKNOWN	GCGNNANTTCC_UNKNOWN		63	-0.347161	-1.4309212	0.11363637	0.19773322	0.781	4106	tags=44%, list=37%, signal=70%
V$MAX_01	V$MAX_01		116	-0.3404125	-1.4300311	0.026726058	0.1969263	0.784	3849	tags=41%, list=34%, signal=61%
V$STAT5B_01	V$STAT5B_01		125	-0.40557784	-1.4290229	0.04077253	0.19654264	0.784	2994	tags=42%, list=27%, signal=57%
V$ATF3_Q6	V$ATF3_Q6		117	-0.38363475	-1.4285188	0.04310345	0.1951221	0.784	3731	tags=46%, list=33%, signal=68%
ACACTAC,MIR-142-3P	ACACTAC,MIR-142-3P		60	-0.35795805	-1.427381	0.03311258	0.19516037	0.784	1155	tags=20%, list=10%, signal=22%
GCTTGAA,MIR-498	GCTTGAA,MIR-498		47	-0.4324706	-1.4246151	0.055679288	0.19808525	0.786	3302	tags=40%, list=29%, signal=57%
ACCAAAG,MIR-9	ACCAAAG,MIR-9		255	-0.3145623	-1.4212804	0.016913319	0.2019055	0.789	2699	tags=31%, list=24%, signal=40%
ARGGGTTAA_UNKNOWN	ARGGGTTAA_UNKNOWN		69	-0.37274045	-1.4162042	0.023913043	0.20941173	0.8	1910	tags=28%, list=17%, signal=33%
V$STAT5A_02	V$STAT5A_02		66	-0.4037187	-1.415699	0.03253796	0.20826364	0.8	2013	tags=33%, list=18%, signal=40%
TGAYRTCA_V$ATF3_Q6	TGAYRTCA_V$ATF3_Q6		259	-0.36894685	-1.4128124	0.028017242	0.2119234	0.808	2233	tags=28%, list=20%, signal=34%
ATGAAGG,MIR-205	ATGAAGG,MIR-205		75	-0.4098303	-1.4114629	0.042735044	0.21212474	0.808	2012	tags=33%, list=18%, signal=40%
V$LEF1_Q2	V$LEF1_Q2		104	-0.3660498	-1.4099134	0.04904051	0.21262941	0.809	2276	tags=32%, list=20%, signal=39%
TGANNYRGCA_V$TCF11MAFG_01	TGANNYRGCA_V$TCF11MAFG_01		146	-0.35055396	-1.4098676	0.021141648	0.21065979	0.809	1792	tags=22%, list=16%, signal=26%
CTAGGAA,MIR-384	CTAGGAA,MIR-384		31	-0.4783211	-1.4093705	0.08125	0.20939533	0.81	830	tags=19%, list=7%, signal=21%
V$AFP1_Q6	V$AFP1_Q6		119	-0.43025702	-1.4071288	0.036093418	0.21150583	0.815	1607	tags=29%, list=14%, signal=34%
V$NFKAPPAB_01	V$NFKAPPAB_01		125	-0.41054	-1.4063544	0.060737528	0.21090046	0.815	1755	tags=29%, list=16%, signal=34%
V$STAT_01	V$STAT_01		133	-0.36908597	-1.4057924	0.0456621	0.20968848	0.816	2158	tags=31%, list=19%, signal=38%
TAGCTTT,MIR-9	TAGCTTT,MIR-9		127	-0.37514025	-1.4045652	0.05485232	0.20994084	0.816	2414	tags=36%, list=22%, signal=46%
GGGNRMNNYCAT_UNKNOWN	GGGNRMNNYCAT_UNKNOWN		47	-0.37255076	-1.4037857	0.066508316	0.20933561	0.817	3017	tags=34%, list=27%, signal=46%
V$CREBP1_01	V$CREBP1_01		77	-0.39424455	-1.4032614	0.047722343	0.2082578	0.817	2759	tags=40%, list=25%, signal=53%
CCTGAGT,MIR-510	CCTGAGT,MIR-510		22	-0.42175028	-1.402944	0.08130081	0.2070101	0.817	3877	tags=50%, list=35%, signal=76%
CTCAAGA,MIR-526B	CTCAAGA,MIR-526B		38	-0.45661503	-1.4029214	0.09347826	0.20525749	0.817	1056	tags=29%, list=9%, signal=32%
V$IK1_01	V$IK1_01		139	-0.389705	-1.4027902	0.037037037	0.20372923	0.818	1910	tags=28%, list=17%, signal=33%
CAGGGTC,MIR-504	CAGGGTC,MIR-504		44	-0.40780616	-1.4021709	0.059917357	0.20334272	0.82	3902	tags=52%, list=35%, signal=80%
V$NFKB_Q6	V$NFKB_Q6		130	-0.4027586	-1.4015852	0.0751073	0.20252721	0.82	2739	tags=39%, list=24%, signal=51%
CCAWYNNGAAR_UNKNOWN	CCAWYNNGAAR_UNKNOWN		61	-0.35584322	-1.4012207	0.06263499	0.2013431	0.82	2786	tags=36%, list=25%, signal=48%
GTTATAT,MIR-410	GTTATAT,MIR-410		48	-0.41599655	-1.3983299	0.060606062	0.20463078	0.825	3825	tags=48%, list=34%, signal=72%
V$ARNT_01	V$ARNT_01		122	-0.33386067	-1.3965	0.06567796	0.20586336	0.825	3529	tags=39%, list=32%, signal=56%
V$CREB_02	V$CREB_02		122	-0.32453117	-1.3962206	0.02455357	0.20456687	0.825	3114	tags=31%, list=28%, signal=43%
ATATGCA,MIR-448	ATATGCA,MIR-448		105	-0.3713269	-1.3943305	0.05032823	0.2063394	0.828	3828	tags=52%, list=34%, signal=79%
V$BACH1_01	V$BACH1_01		142	-0.39917156	-1.393767	0.07053942	0.2055517	0.828	2811	tags=39%, list=25%, signal=51%
GGARNTKYCCA_UNKNOWN	GGARNTKYCCA_UNKNOWN		36	-0.4214377	-1.3907964	0.094017096	0.20926498	0.832	1910	tags=25%, list=17%, signal=30%
TGACGTCA_V$ATF3_Q6	TGACGTCA_V$ATF3_Q6		107	-0.36337575	-1.3906446	0.036480688	0.20787422	0.832	2233	tags=28%, list=20%, signal=35%
V$AHR_Q5	V$AHR_Q5		105	-0.33280793	-1.3894261	0.03671706	0.20843278	0.833	2584	tags=33%, list=23%, signal=43%
AACWWCAANK_UNKNOWN	AACWWCAANK_UNKNOWN		70	-0.3898326	-1.3889267	0.03586498	0.2080028	0.834	3152	tags=37%, list=28%, signal=51%
V$STAT5A_01	V$STAT5A_01		129	-0.38081583	-1.3885298	0.05790646	0.20713328	0.834	2998	tags=40%, list=27%, signal=54%
V$OCT1_06	V$OCT1_06		128	-0.38242182	-1.3883634	0.028017242	0.20584063	0.834	1773	tags=24%, list=16%, signal=28%
RYTGCNNRGNAAC_V$MIF1_01	RYTGCNNRGNAAC_V$MIF1_01		33	-0.47638258	-1.3875797	0.1308017	0.20578977	0.837	2518	tags=39%, list=22%, signal=51%
RTAAACA_V$FREAC2_01	RTAAACA_V$FREAC2_01		456	-0.34233811	-1.3871859	0.010683761	0.20487674	0.838	3013	tags=35%, list=27%, signal=46%
V$HTF_01	V$HTF_01		28	-0.48707724	-1.3849353	0.09917355	0.20674725	0.842	2330	tags=39%, list=21%, signal=49%
V$RORA2_01	V$RORA2_01		74	-0.41244262	-1.3832586	0.06313646	0.20811696	0.843	1329	tags=23%, list=12%, signal=26%
AGGAGTG,MIR-483	AGGAGTG,MIR-483		32	-0.43392915	-1.3826494	0.12362031	0.2074808	0.843	4681	tags=56%, list=42%, signal=96%
CATTGTYY_V$SOX9_B1	CATTGTYY_V$SOX9_B1		181	-0.37571943	-1.3819755	0.037444934	0.20722029	0.843	3475	tags=46%, list=31%, signal=66%
V$USF2_Q6	V$USF2_Q6		126	-0.33165026	-1.3818008	0.048672568	0.20605172	0.843	3508	tags=37%, list=31%, signal=53%
CATTTCA,MIR-203	CATTTCA,MIR-203		129	-0.3221647	-1.3807954	0.025751073	0.20630345	0.844	3248	tags=39%, list=29%, signal=54%
V$HNF4ALPHA_Q6	V$HNF4ALPHA_Q6		131	-0.39799342	-1.3807818	0.05387931	0.20479463	0.844	3099	tags=39%, list=28%, signal=53%
V$HNF3ALPHA_Q6	V$HNF3ALPHA_Q6		105	-0.4130086	-1.3800656	0.064449064	0.20477173	0.845	1478	tags=23%, list=13%, signal=26%
V$EGR1_01	V$EGR1_01		131	-0.3401485	-1.3797677	0.083516486	0.2037972	0.845	2463	tags=31%, list=22%, signal=40%
ACTGCCT,MIR-34B	ACTGCCT,MIR-34B		111	-0.3531573	-1.379378	0.06092437	0.20299023	0.846	4126	tags=50%, list=37%, signal=78%
GGCAGTG,MIR-324-3P	GGCAGTG,MIR-324-3P		48	-0.40148073	-1.3793647	0.11238532	0.20154029	0.846	2611	tags=33%, list=23%, signal=43%
ACTGTGA,MIR-27A,MIR-27B	ACTGTGA,MIR-27A,MIR-27B		229	-0.33524254	-1.3778398	0.04592902	0.20300685	0.849	3093	tags=34%, list=28%, signal=46%
CACTGTG,MIR-128A,MIR-128B	CACTGTG,MIR-128A,MIR-128B		168	-0.31702602	-1.3775585	0.059196617	0.20208503	0.849	3804	tags=40%, list=34%, signal=59%
ATCATGA,MIR-433	ATCATGA,MIR-433		55	-0.356171	-1.3774168	0.075723834	0.20090988	0.849	4344	tags=51%, list=39%, signal=83%
V$TAL1BETAITF2_01	V$TAL1BETAITF2_01		120	-0.36486745	-1.3749619	0.03426124	0.20346504	0.85	3650	tags=43%, list=33%, signal=64%
GTATTAT,MIR-369-3P	GTATTAT,MIR-369-3P		96	-0.37166485	-1.3734106	0.07526882	0.20452312	0.851	4215	tags=51%, list=38%, signal=81%
V$CHOP_01	V$CHOP_01		115	-0.35429528	-1.372987	0.057815846	0.20387898	0.852	2553	tags=36%, list=23%, signal=46%
TAATGTG,MIR-323	TAATGTG,MIR-323		78	-0.34024507	-1.3722941	0.07064018	0.20351236	0.853	4629	tags=63%, list=41%, signal=106%
V$CACBINDINGPROTEIN_Q6	V$CACBINDINGPROTEIN_Q6		106	-0.33218077	-1.37087	0.05732484	0.20459194	0.855	2611	tags=29%, list=23%, signal=38%
V$AP1_Q6_01	V$AP1_Q6_01		134	-0.38802192	-1.3708106	0.05870021	0.20332436	0.855	2587	tags=37%, list=23%, signal=48%
AAAYWAACM_V$HFH4_01	AAAYWAACM_V$HFH4_01		125	-0.39936894	-1.3688955	0.039014373	0.2046115	0.857	1952	tags=27%, list=17%, signal=33%
GTGCAAT,MIR-25,MIR-32,MIR-92,MIR-363,MIR-367	GTGCAAT,MIR-25,MIR-32,MIR-92,MIR-363,MIR-367		159	-0.33844322	-1.368547	0.04883227	0.20392682	0.857	3504	tags=45%, list=31%, signal=64%
V$HSF2_01	V$HSF2_01		116	-0.37008277	-1.3679826	0.060475163	0.20343032	0.858	2994	tags=34%, list=27%, signal=45%
TATTATA,MIR-374	TATTATA,MIR-374		145	-0.3364688	-1.3667476	0.040268455	0.20405075	0.858	4273	tags=49%, list=38%, signal=78%
V$AP1_C	V$AP1_C		157	-0.3646202	-1.3649305	0.041484717	0.20597526	0.862	2515	tags=33%, list=22%, signal=42%
CAGTGTT,MIR-141,MIR-200A	CAGTGTT,MIR-141,MIR-200A		160	-0.32325	-1.3639917	0.05882353	0.20591934	0.862	2753	tags=34%, list=25%, signal=44%
V$RORA1_01	V$RORA1_01		136	-0.35908934	-1.3634096	0.030162413	0.20541704	0.863	2319	tags=26%, list=21%, signal=33%
V$CEBPGAMMA_Q6	V$CEBPGAMMA_Q6		119	-0.36116695	-1.362114	0.046908315	0.20596221	0.864	2735	tags=35%, list=24%, signal=46%
TCCAGAG,MIR-518C	TCCAGAG,MIR-518C		69	-0.37345237	-1.3610805	0.07112069	0.20647366	0.864	2054	tags=29%, list=18%, signal=35%
V$CREBP1CJUN_01	V$CREBP1CJUN_01		119	-0.34404945	-1.3604823	0.04375	0.20629515	0.865	3473	tags=39%, list=31%, signal=57%
TCTATGA,MIR-376A,MIR-376B	TCTATGA,MIR-376A,MIR-376B		50	-0.35764465	-1.360454	0.05284553	0.20502211	0.865	3199	tags=36%, list=29%, signal=50%
V$FOXO4_02	V$FOXO4_02		125	-0.40459618	-1.3602514	0.058091287	0.20405264	0.865	3113	tags=40%, list=28%, signal=55%
CYTAGCAAY_UNKNOWN	CYTAGCAAY_UNKNOWN		63	-0.32293093	-1.3576233	0.077951	0.20713063	0.865	2639	tags=27%, list=24%, signal=35%
V$PPAR_DR1_Q2	V$PPAR_DR1_Q2		127	-0.36222503	-1.3560346	0.07096774	0.20840117	0.867	2651	tags=29%, list=24%, signal=38%
V$IPF1_Q4	V$IPF1_Q4		117	-0.3728506	-1.3527678	0.03470716	0.21243408	0.868	2597	tags=34%, list=23%, signal=44%
V$USF_Q6_01	V$USF_Q6_01		103	-0.31252915	-1.3521613	0.05338809	0.21201551	0.868	2458	tags=26%, list=22%, signal=33%
V$ATF_01	V$ATF_01		128	-0.32037213	-1.3516939	0.05021834	0.21139038	0.868	3013	tags=33%, list=27%, signal=44%
V$FOXJ2_01	V$FOXJ2_01		83	-0.42902666	-1.3513597	0.07014028	0.2107476	0.868	1938	tags=28%, list=17%, signal=33%
V$AR_01	V$AR_01		72	-0.3859485	-1.3513067	0.06593407	0.20960312	0.869	1330	tags=18%, list=12%, signal=20%
V$NFKAPPAB65_01	V$NFKAPPAB65_01		123	-0.37724522	-1.3502514	0.083333336	0.2101766	0.871	3561	tags=46%, list=32%, signal=66%
RYTGCNWTGGNR_UNKNOWN	RYTGCNWTGGNR_UNKNOWN		52	-0.3764211	-1.35019	0.07305936	0.2089767	0.871	2998	tags=37%, list=27%, signal=50%
CACGTG_V$MYC_Q2	CACGTG_V$MYC_Q2		482	-0.27846786	-1.3500589	0.061085973	0.20793396	0.871	2806	tags=27%, list=25%, signal=34%
V$LEF1_Q6	V$LEF1_Q6		126	-0.35809234	-1.3486096	0.023952097	0.20857729	0.871	2581	tags=36%, list=23%, signal=46%
CACTGCC,MIR-34A,MIR-34C,MIR-449	CACTGCC,MIR-34A,MIR-34C,MIR-449		143	-0.34108832	-1.3479486	0.08352145	0.20865528	0.873	3332	tags=40%, list=30%, signal=56%
V$HNF3B_01	V$HNF3B_01		103	-0.40355885	-1.3472971	0.07068607	0.20836547	0.875	1943	tags=30%, list=17%, signal=36%
V$GR_01	V$GR_01		100	-0.39789823	-1.3472193	0.06410257	0.20729737	0.875	2110	tags=33%, list=19%, signal=40%
TGTYNNNNNRGCARM_UNKNOWN	TGTYNNNNNRGCARM_UNKNOWN		27	-0.44776928	-1.3468164	0.10381356	0.20671365	0.875	1842	tags=30%, list=16%, signal=35%
GCAAGAC,MIR-431	GCAAGAC,MIR-431		22	-0.47450617	-1.345881	0.11205074	0.20683904	0.875	3181	tags=50%, list=28%, signal=70%
V$AML_Q6	V$AML_Q6		135	-0.37194794	-1.3445897	0.05399568	0.20756176	0.875	1422	tags=22%, list=13%, signal=25%
V$EFC_Q6	V$EFC_Q6		126	-0.36629146	-1.3441875	0.07675906	0.20690706	0.875	2503	tags=30%, list=22%, signal=38%
RRCCGTTA_UNKNOWN	RRCCGTTA_UNKNOWN		35	-0.38470677	-1.3436271	0.12774451	0.20667425	0.876	3933	tags=51%, list=35%, signal=79%
V$HLF_01	V$HLF_01		113	-0.40651706	-1.3421608	0.08137045	0.20786236	0.879	1998	tags=32%, list=18%, signal=38%
V$MEIS1BHOXA9_01	V$MEIS1BHOXA9_01		71	-0.38032016	-1.3416378	0.05732484	0.20741871	0.879	3496	tags=42%, list=31%, signal=61%
V$ATF_B	V$ATF_B		93	-0.3576239	-1.3393909	0.042643923	0.21025845	0.882	2410	tags=27%, list=22%, signal=34%
GTTGNYNNRGNAAC_UNKNOWN	GTTGNYNNRGNAAC_UNKNOWN		44	-0.37727788	-1.3382224	0.12554112	0.21099891	0.882	4034	tags=52%, list=36%, signal=81%
V$HMEF2_Q6	V$HMEF2_Q6		63	-0.4497144	-1.338043	0.12133891	0.2102154	0.882	2215	tags=38%, list=20%, signal=47%
V$GNCF_01	V$GNCF_01		37	-0.43080282	-1.337852	0.071428575	0.20944403	0.882	2536	tags=41%, list=23%, signal=52%
V$HFH3_01	V$HFH3_01		88	-0.3821157	-1.3360815	0.07770961	0.21119636	0.883	1851	tags=26%, list=17%, signal=31%
V$SOX5_01	V$SOX5_01		113	-0.3849891	-1.3348339	0.060215052	0.21191773	0.883	3166	tags=42%, list=28%, signal=57%
V$PAX8_B	V$PAX8_B		45	-0.4415922	-1.3340149	0.0787234	0.21221119	0.883	1119	tags=24%, list=10%, signal=27%
V$XBP1_01	V$XBP1_01		65	-0.33016604	-1.3328938	0.036480688	0.21312408	0.885	3019	tags=32%, list=27%, signal=44%
V$NKX3A_01	V$NKX3A_01		101	-0.39869905	-1.3323318	0.072	0.21297239	0.886	2615	tags=33%, list=23%, signal=42%
V$BRN2_01	V$BRN2_01		114	-0.35832137	-1.3306563	0.06638116	0.2144219	0.887	1863	tags=25%, list=17%, signal=30%
V$FXR_Q3	V$FXR_Q3		48	-0.41027707	-1.3296804	0.13004485	0.21506575	0.887	1982	tags=31%, list=18%, signal=38%
V$FOX_Q2	V$FOX_Q2		102	-0.38841534	-1.3277436	0.09445585	0.21690743	0.888	1626	tags=26%, list=15%, signal=31%
V$WHN_B	V$WHN_B		121	-0.36330363	-1.3272921	0.1018711	0.21657293	0.89	3515	tags=43%, list=31%, signal=62%
V$ATF6_01	V$ATF6_01		63	-0.3788259	-1.3260396	0.13808464	0.21724713	0.89	3299	tags=46%, list=29%, signal=65%
V$MAZR_01	V$MAZR_01		109	-0.32546133	-1.3248296	0.09704641	0.2177966	0.89	1835	tags=25%, list=16%, signal=29%
TGATTTRY_V$GFI1_01	TGATTTRY_V$GFI1_01		147	-0.38067624	-1.3241087	0.05073996	0.2179727	0.89	2117	tags=31%, list=19%, signal=38%
GGTGTGT,MIR-329	GGTGTGT,MIR-329		44	-0.35380083	-1.3235283	0.106290676	0.21774057	0.89	2478	tags=34%, list=22%, signal=44%
V$E47_02	V$E47_02		113	-0.3748649	-1.3224518	0.08658009	0.218442	0.892	2740	tags=33%, list=24%, signal=43%
V$USF_Q6	V$USF_Q6		119	-0.30201137	-1.32175	0.09957627	0.21844737	0.892	2831	tags=29%, list=25%, signal=39%
TGAATGT,MIR-181A,MIR-181B,MIR-181C,MIR-181D	TGAATGT,MIR-181A,MIR-181B,MIR-181C,MIR-181D		216	-0.3144953	-1.3216189	0.052747253	0.21775205	0.892	3841	tags=45%, list=34%, signal=68%
V$AP2REP_01	V$AP2REP_01		85	-0.36671937	-1.3213456	0.08744395	0.21703528	0.892	2669	tags=33%, list=24%, signal=43%
YNGTTNNNATT_UNKNOWN	YNGTTNNNATT_UNKNOWN		170	-0.35977602	-1.3211448	0.04112554	0.21625571	0.892	2458	tags=35%, list=22%, signal=44%
V$MAZ_Q6	V$MAZ_Q6		95	-0.35995418	-1.3208946	0.1416309	0.21557026	0.892	3265	tags=38%, list=29%, signal=53%
TGCTTTG,MIR-330	TGCTTTG,MIR-330		145	-0.3201778	-1.3208752	0.054466233	0.21456037	0.892	3085	tags=33%, list=28%, signal=45%
CATRRAGC_UNKNOWN	CATRRAGC_UNKNOWN		58	-0.387487	-1.320118	0.09775967	0.21477342	0.893	3187	tags=34%, list=28%, signal=48%
V$HSF1_01	V$HSF1_01		126	-0.3478207	-1.3191044	0.054466233	0.21528618	0.893	2822	tags=34%, list=25%, signal=45%
V$ELK1_02	V$ELK1_02		113	-0.277454	-1.3185194	0.16810344	0.21512373	0.894	1900	tags=18%, list=17%, signal=21%
V$PAX4_04	V$PAX4_04		106	-0.3311198	-1.3175316	0.07280514	0.2156717	0.895	3117	tags=38%, list=28%, signal=52%
ATAACCT,MIR-154	ATAACCT,MIR-154		35	-0.3523279	-1.3156188	0.1392405	0.21778098	0.898	1656	tags=26%, list=15%, signal=30%
GCTCTTG,MIR-335	GCTCTTG,MIR-335		45	-0.35732242	-1.315123	0.12284483	0.21741772	0.898	1892	tags=24%, list=17%, signal=29%
V$TCF4_Q5	V$TCF4_Q5		116	-0.35212934	-1.3149856	0.016771488	0.21653365	0.898	1225	tags=19%, list=11%, signal=21%
ACATATC,MIR-190	ACATATC,MIR-190		26	-0.44887123	-1.3132067	0.10492505	0.21812607	0.898	2935	tags=38%, list=26%, signal=52%
V$HNF3_Q6	V$HNF3_Q6		95	-0.39187232	-1.3116794	0.0960334	0.21961387	0.899	2878	tags=37%, list=26%, signal=49%
ACACTGG,MIR-199A,MIR-199B	ACACTGG,MIR-199A,MIR-199B		80	-0.3432991	-1.3114548	0.109619685	0.21886541	0.899	1892	tags=24%, list=17%, signal=28%
TGCTGAY_UNKNOWN	TGCTGAY_UNKNOWN		259	-0.3460963	-1.3104622	0.105150215	0.21956205	0.9	3357	tags=39%, list=30%, signal=54%
TTANWNANTGGM_UNKNOWN	TTANWNANTGGM_UNKNOWN		29	-0.45700455	-1.3088279	0.15204678	0.22110909	0.902	2958	tags=41%, list=26%, signal=56%
V$E2F_Q2	V$E2F_Q2		79	-0.31408864	-1.3079745	0.05732484	0.22143228	0.902	3243	tags=37%, list=29%, signal=51%
YWATTWNNRGCT_UNKNOWN	YWATTWNNRGCT_UNKNOWN		32	-0.42042556	-1.307347	0.055793993	0.22134815	0.903	1196	tags=25%, list=11%, signal=28%
V$TST1_01	V$TST1_01		133	-0.3749104	-1.3069808	0.09911894	0.22087833	0.903	2878	tags=36%, list=26%, signal=48%
CAGCTTT,MIR-320	CAGCTTT,MIR-320		121	-0.32454574	-1.3059994	0.11546841	0.22154473	0.903	3002	tags=36%, list=27%, signal=48%
ATGTCAC,MIR-489	ATGTCAC,MIR-489		42	-0.3479594	-1.30528	0.06786427	0.22170347	0.904	2485	tags=29%, list=22%, signal=37%
AACTGGA,MIR-145	AACTGGA,MIR-145		117	-0.3163941	-1.3021158	0.08609272	0.22577442	0.906	3067	tags=33%, list=27%, signal=45%
V$TCF11_01	V$TCF11_01		102	-0.33795783	-1.2998598	0.08898305	0.22847755	0.906	3732	tags=36%, list=33%, signal=54%
ACTGTAG,MIR-139	ACTGTAG,MIR-139		66	-0.34873426	-1.2997786	0.09375	0.22759828	0.906	2515	tags=36%, list=22%, signal=47%
V$HNF1_Q6	V$HNF1_Q6		136	-0.4242522	-1.2990987	0.15414259	0.22762151	0.906	1646	tags=31%, list=15%, signal=36%
V$GRE_C	V$GRE_C		63	-0.40584663	-1.2984382	0.13333334	0.22769815	0.907	2054	tags=29%, list=18%, signal=35%
GTTRYCATRR_UNKNOWN	GTTRYCATRR_UNKNOWN		67	-0.34761527	-1.2982785	0.14220184	0.22696711	0.907	2252	tags=25%, list=20%, signal=32%
V$HP1SITEFACTOR_Q6	V$HP1SITEFACTOR_Q6		113	-0.37707365	-1.2974968	0.08506224	0.22724134	0.908	1731	tags=28%, list=15%, signal=33%
V$MYCMAX_02	V$MYCMAX_02		117	-0.31750402	-1.2953655	0.061310783	0.23000059	0.912	2732	tags=27%, list=24%, signal=36%
V$PTF1BETA_Q6	V$PTF1BETA_Q6		115	-0.32717752	-1.2948582	0.08991228	0.22965924	0.912	2995	tags=36%, list=27%, signal=48%
V$SF1_Q6	V$SF1_Q6		127	-0.28960505	-1.2938387	0.10217391	0.23023595	0.913	3942	tags=35%, list=35%, signal=54%
V$FXR_IR1_Q6	V$FXR_IR1_Q6		61	-0.36878192	-1.2933933	0.112526536	0.23000526	0.913	1738	tags=25%, list=16%, signal=29%
TCANNTGAY_V$SREBP1_01	TCANNTGAY_V$SREBP1_01		246	-0.27773973	-1.2933829	0.07333333	0.22906809	0.913	2073	tags=20%, list=19%, signal=24%
AGGGCCA,MIR-328	AGGGCCA,MIR-328		44	-0.37897944	-1.2933702	0.12343096	0.22814302	0.913	1859	tags=27%, list=17%, signal=33%
V$PR_01	V$PR_01		68	-0.35378575	-1.2930843	0.06708595	0.22770412	0.913	1998	tags=26%, list=18%, signal=32%
CTGCAGY_UNKNOWN	CTGCAGY_UNKNOWN		369	-0.326304	-1.2917593	0.0967033	0.22899878	0.914	2093	tags=25%, list=19%, signal=30%
V$TITF1_Q3	V$TITF1_Q3		118	-0.3491454	-1.2914815	0.115720525	0.22847563	0.914	2940	tags=37%, list=26%, signal=50%
V$SRY_02	V$SRY_02		121	-0.35846904	-1.2907428	0.07399577	0.22873959	0.916	3634	tags=44%, list=32%, signal=64%
V$BACH2_01	V$BACH2_01		140	-0.3534122	-1.2877841	0.13519314	0.23249412	0.916	2882	tags=37%, list=26%, signal=49%
TTCYNRGAA_V$STAT5B_01	TTCYNRGAA_V$STAT5B_01		165	-0.3270787	-1.2874084	0.075723834	0.23201653	0.916	2160	tags=27%, list=19%, signal=33%
V$HNF1_C	V$HNF1_C		120	-0.42397004	-1.2866668	0.14579055	0.23227565	0.916	1956	tags=32%, list=17%, signal=38%
V$PAX4_02	V$PAX4_02		124	-0.36555475	-1.2862726	0.097402595	0.23206611	0.916	2935	tags=35%, list=26%, signal=48%
GAANYNYGACNY_UNKNOWN	GAANYNYGACNY_UNKNOWN		33	-0.4061559	-1.285045	0.11914894	0.23299477	0.916	1364	tags=24%, list=12%, signal=28%
YTAATTAA_V$LHX3_01	YTAATTAA_V$LHX3_01		88	-0.34694526	-1.2840362	0.06423983	0.23363775	0.916	3920	tags=49%, list=35%, signal=75%
V$CDPCR1_01	V$CDPCR1_01		59	-0.3772967	-1.2837806	0.10309278	0.23300162	0.916	3204	tags=46%, list=29%, signal=64%
V$USF_01	V$USF_01		109	-0.29139504	-1.2833923	0.12747253	0.2326775	0.916	3987	tags=41%, list=36%, signal=63%
TTTNNANAGCYR_UNKNOWN	TTTNNANAGCYR_UNKNOWN		55	-0.378958	-1.283286	0.07675906	0.23193397	0.916	3087	tags=33%, list=28%, signal=45%
ACTGAAA,MIR-30A-3P,MIR-30E-3P	ACTGAAA,MIR-30A-3P,MIR-30E-3P		94	-0.3343299	-1.2823434	0.13211381	0.23284413	0.916	3098	tags=40%, list=28%, signal=55%
V$ER_Q6	V$ER_Q6		140	-0.35871205	-1.2815942	0.10633947	0.23289406	0.916	2476	tags=30%, list=22%, signal=38%
ACTTTAT,MIR-142-5P	ACTTTAT,MIR-142-5P		150	-0.2930291	-1.2813905	0.08955224	0.23248254	0.918	2699	tags=31%, list=24%, signal=40%
TTGGGAG,MIR-150	TTGGGAG,MIR-150		49	-0.383437	-1.281024	0.1557562	0.23219258	0.919	3063	tags=43%, list=27%, signal=59%
ATGTACA,MIR-493	ATGTACA,MIR-493		142	-0.31419623	-1.2809665	0.11134454	0.23132768	0.919	2689	tags=31%, list=24%, signal=40%
V$STAT5A_04	V$STAT5A_04		99	-0.3991413	-1.2807136	0.12970711	0.23083466	0.92	3278	tags=44%, list=29%, signal=62%
CAGNWMCNNNGAC_UNKNOWN	CAGNWMCNNNGAC_UNKNOWN		45	-0.40269262	-1.2801802	0.1262525	0.23066202	0.921	2126	tags=33%, list=19%, signal=41%
V$S8_01	V$S8_01		120	-0.3623591	-1.2796888	0.06595745	0.23049773	0.921	2117	tags=28%, list=19%, signal=34%
V$SPZ1_01	V$SPZ1_01		127	-0.3234163	-1.2787212	0.12288135	0.23095828	0.921	2071	tags=24%, list=18%, signal=29%
AGCTCCT,MIR-28	AGCTCCT,MIR-28		40	-0.3759008	-1.2769494	0.13800424	0.23289694	0.921	1771	tags=23%, list=16%, signal=27%
V$RFX1_01	V$RFX1_01		105	-0.3105491	-1.2768302	0.12610619	0.23222299	0.921	3722	tags=44%, list=33%, signal=65%
V$PAX4_01	V$PAX4_01		135	-0.2979252	-1.2766297	0.14726841	0.23168667	0.921	2620	tags=25%, list=23%, signal=32%
V$PBX1_01	V$PBX1_01		121	-0.34988484	-1.2763436	0.059670784	0.23132199	0.921	1707	tags=26%, list=15%, signal=31%
GTGCCTT,MIR-506	GTGCCTT,MIR-506		359	-0.27766404	-1.276099	0.12694877	0.23082897	0.921	3740	tags=38%, list=33%, signal=55%
V$P53_02	V$P53_02		112	-0.32816124	-1.2740884	0.103225805	0.23277202	0.922	2093	tags=25%, list=19%, signal=30%
WGTTNNNNNAAA_UNKNOWN	WGTTNNNNNAAA_UNKNOWN		263	-0.31325454	-1.2738818	0.073068894	0.2321932	0.923	3229	tags=35%, list=29%, signal=48%
TGTTTGY_V$HNF3_Q6	TGTTTGY_V$HNF3_Q6		356	-0.33516243	-1.2717127	0.08583691	0.23482613	0.925	2442	tags=28%, list=22%, signal=34%
GTTNYYNNGGTNA_UNKNOWN	GTTNYYNNGGTNA_UNKNOWN		33	-0.37017834	-1.271551	0.20131291	0.23426919	0.925	2438	tags=30%, list=22%, signal=39%
V$CDP_01	V$CDP_01		37	-0.46598205	-1.27082	0.1380753	0.234697	0.926	1410	tags=30%, list=13%, signal=34%
TGCCTTA,MIR-124A	TGCCTTA,MIR-124A		285	-0.2709677	-1.2704219	0.10762332	0.23446651	0.926	3825	tags=40%, list=34%, signal=59%
TTTGCAG,MIR-518A-2	TTTGCAG,MIR-518A-2		98	-0.32076535	-1.2698109	0.16252822	0.23459904	0.926	2429	tags=32%, list=22%, signal=40%
CTTTAAR_UNKNOWN	CTTTAAR_UNKNOWN		445	-0.3088394	-1.2697747	0.059957173	0.23377924	0.926	3023	tags=32%, list=27%, signal=42%
V$TEL2_Q6	V$TEL2_Q6		109	-0.3227253	-1.2689041	0.19168591	0.23429383	0.927	4219	tags=42%, list=38%, signal=67%
TGCGCANK_UNKNOWN	TGCGCANK_UNKNOWN		250	-0.24526623	-1.2688538	0.125	0.23348749	0.927	3809	tags=36%, list=34%, signal=53%
V$AP1_01	V$AP1_01		147	-0.33737862	-1.2676351	0.116033755	0.23460779	0.927	2597	tags=33%, list=23%, signal=42%
V$CIZ_01	V$CIZ_01		104	-0.37055922	-1.2670592	0.16194332	0.23467591	0.927	3044	tags=40%, list=27%, signal=55%
YTATTTTNR_V$MEF2_02	YTATTTTNR_V$MEF2_02		334	-0.3581353	-1.2663165	0.10041841	0.23497489	0.927	2498	tags=31%, list=22%, signal=38%
GAGCTGG,MIR-337	GAGCTGG,MIR-337		76	-0.3007589	-1.2663074	0.09090909	0.23412661	0.927	1797	tags=20%, list=16%, signal=23%
GGAANCGGAANY_UNKNOWN	GGAANCGGAANY_UNKNOWN		52	-0.2942291	-1.2647088	0.21689498	0.23599288	0.93	3619	tags=31%, list=32%, signal=45%
V$MYCMAX_03	V$MYCMAX_03		116	-0.31425095	-1.2645904	0.16960353	0.23524067	0.93	2806	tags=31%, list=25%, signal=41%
V$STAT_Q6	V$STAT_Q6		133	-0.296499	-1.264133	0.07125891	0.23519713	0.93	3633	tags=37%, list=32%, signal=54%
CGGAARNGGCNG_UNKNOWN	CGGAARNGGCNG_UNKNOWN		25	-0.37758204	-1.2637118	0.23965141	0.2351669	0.931	4185	tags=44%, list=37%, signal=70%
GGGNNTTTCC_V$NFKB_Q6_01	GGGNNTTTCC_V$NFKB_Q6_01		69	-0.42288715	-1.263094	0.19480519	0.23529722	0.932	2160	tags=36%, list=19%, signal=45%
YATTNATC_UNKNOWN	YATTNATC_UNKNOWN		162	-0.36005336	-1.2621475	0.08995816	0.23592553	0.932	1707	tags=28%, list=15%, signal=33%
TACTTGA,MIR-26A,MIR-26B	TACTTGA,MIR-26A,MIR-26B		144	-0.305091	-1.2605008	0.087866105	0.23755398	0.932	3849	tags=45%, list=34%, signal=68%
V$AREB6_02	V$AREB6_02		129	-0.33179432	-1.2564744	0.09766454	0.24321675	0.934	1425	tags=22%, list=13%, signal=25%
V$ZIC3_01	V$ZIC3_01		137	-0.3524938	-1.2554215	0.1541756	0.24385771	0.934	2517	tags=33%, list=22%, signal=42%
V$HFH1_01	V$HFH1_01		124	-0.35545635	-1.2551566	0.09127789	0.2433283	0.934	2958	tags=38%, list=26%, signal=51%
V$HNF6_Q6	V$HNF6_Q6		110	-0.37324515	-1.2537382	0.15221988	0.24464257	0.934	3009	tags=40%, list=27%, signal=54%
V$FREAC3_01	V$FREAC3_01		121	-0.3810104	-1.2533789	0.14344262	0.24437813	0.934	2995	tags=39%, list=27%, signal=52%
V$AP1_Q4_01	V$AP1_Q4_01		145	-0.33181527	-1.253113	0.121475056	0.24388811	0.934	2515	tags=31%, list=22%, signal=40%
CAGCACT,MIR-512-3P	CAGCACT,MIR-512-3P		62	-0.33679986	-1.2529511	0.1474359	0.24333933	0.934	3318	tags=45%, list=30%, signal=64%
AAAGGGA,MIR-204,MIR-211	AAAGGGA,MIR-204,MIR-211		119	-0.28093854	-1.2520928	0.10704961	0.24375537	0.935	2458	tags=26%, list=22%, signal=33%
GTGCCAA,MIR-96	GTGCCAA,MIR-96		160	-0.31078598	-1.2507385	0.14831461	0.24502566	0.935	3224	tags=38%, list=29%, signal=52%
AAGCCAT,MIR-135A,MIR-135B	AAGCCAT,MIR-135A,MIR-135B		166	-0.29463607	-1.2506537	0.097345136	0.24429546	0.935	3164	tags=37%, list=28%, signal=50%
GTGGGTGK_UNKNOWN	GTGGGTGK_UNKNOWN		149	-0.3521198	-1.248891	0.13742071	0.2460016	0.935	3245	tags=41%, list=29%, signal=57%
ATACTGT,MIR-144	ATACTGT,MIR-144		107	-0.34262103	-1.248738	0.15848215	0.2456023	0.936	3605	tags=46%, list=32%, signal=67%
V$MYB_Q5_01	V$MYB_Q5_01		116	-0.34081766	-1.248541	0.11885246	0.24509214	0.936	2907	tags=37%, list=26%, signal=50%
TTTTGAG,MIR-373	TTTTGAG,MIR-373		116	-0.26272365	-1.2476549	0.098121084	0.24558686	0.937	3607	tags=35%, list=32%, signal=52%
V$CEBPDELTA_Q6	V$CEBPDELTA_Q6		122	-0.35498613	-1.2463062	0.123667374	0.2469789	0.938	2587	tags=34%, list=23%, signal=43%
TTANTCA_UNKNOWN	TTANTCA_UNKNOWN		429	-0.32039115	-1.245608	0.11134904	0.24728812	0.938	3248	tags=36%, list=29%, signal=49%
V$CEBP_01	V$CEBP_01		120	-0.32463688	-1.2444222	0.08388521	0.24828853	0.938	1910	tags=28%, list=17%, signal=33%
V$MYB_Q6	V$MYB_Q6		116	-0.33343	-1.2443048	0.13006397	0.24769036	0.938	3094	tags=36%, list=28%, signal=50%
V$OCT1_01	V$OCT1_01		125	-0.32998827	-1.2442703	0.09954751	0.24692048	0.938	3013	tags=38%, list=27%, signal=52%
V$NFKB_Q6_01	V$NFKB_Q6_01		113	-0.34399533	-1.2435483	0.15822785	0.24737668	0.94	1777	tags=24%, list=16%, signal=28%
AACATTC,MIR-409-3P	AACATTC,MIR-409-3P		63	-0.37392122	-1.2427801	0.15401785	0.24773279	0.94	2812	tags=30%, list=25%, signal=40%
ATGCTGC,MIR-103,MIR-107	ATGCTGC,MIR-103,MIR-107		113	-0.29217917	-1.2405903	0.10412148	0.25022325	0.944	1624	tags=21%, list=15%, signal=25%
V$LXR_Q3	V$LXR_Q3		34	-0.38131487	-1.2402248	0.17894737	0.24994245	0.944	3894	tags=50%, list=35%, signal=76%
CACCAGC,MIR-138	CACCAGC,MIR-138		103	-0.31719896	-1.2387013	0.17291667	0.25177667	0.945	3489	tags=39%, list=31%, signal=56%
V$NERF_Q2	V$NERF_Q2		125	-0.37071395	-1.2385671	0.22149123	0.2511149	0.945	4140	tags=50%, list=37%, signal=78%
RYTAAWNNNTGAY_UNKNOWN	RYTAAWNNNTGAY_UNKNOWN		37	-0.4549546	-1.2383994	0.21230158	0.25058806	0.945	1438	tags=30%, list=13%, signal=34%
V$AML1_01	V$AML1_01		129	-0.34157556	-1.2378459	0.15118791	0.25063208	0.945	1837	tags=25%, list=16%, signal=29%
V$AML1_Q6	V$AML1_Q6		129	-0.34157556	-1.2378459	0.15118791	0.24982879	0.945	1837	tags=25%, list=16%, signal=29%
YATGNWAAT_V$OCT_C	YATGNWAAT_V$OCT_C		174	-0.32758528	-1.2368824	0.11702128	0.25051343	0.945	2627	tags=35%, list=23%, signal=45%
V$FREAC7_01	V$FREAC7_01		84	-0.34745407	-1.2368428	0.11581292	0.24980663	0.945	1381	tags=20%, list=12%, signal=23%
V$CETS1P54_01	V$CETS1P54_01		128	-0.2937499	-1.2368163	0.21153846	0.24905032	0.945	3735	tags=31%, list=33%, signal=46%
V$DR3_Q4	V$DR3_Q4		67	-0.34246838	-1.2363166	0.15268818	0.24903014	0.945	3914	tags=40%, list=35%, signal=62%
V$RFX1_02	V$RFX1_02		120	-0.3008603	-1.2341176	0.12679426	0.2515546	0.945	3835	tags=38%, list=34%, signal=58%
V$MYB_Q3	V$MYB_Q3		111	-0.32419363	-1.2340465	0.123689726	0.25086167	0.945	2878	tags=35%, list=26%, signal=47%
V$SP1_Q6_01	V$SP1_Q6_01		126	-0.27820945	-1.2334813	0.1670429	0.2509919	0.945	2440	tags=25%, list=22%, signal=31%
YTTCCNNNGGAMR_UNKNOWN	YTTCCNNNGGAMR_UNKNOWN		22	-0.40498146	-1.2333345	0.1891892	0.25041756	0.945	3732	tags=50%, list=33%, signal=75%
V$E2F1_Q3_01	V$E2F1_Q3_01		123	-0.29972973	-1.2329494	0.17270789	0.25012934	0.945	2998	tags=33%, list=27%, signal=45%
RAAGNYNNCTTY_UNKNOWN	RAAGNYNNCTTY_UNKNOWN		71	-0.40498096	-1.2326305	0.17327766	0.24978472	0.945	2735	tags=38%, list=24%, signal=50%
V$GR_Q6	V$GR_Q6		122	-0.3713987	-1.2315508	0.16632444	0.25063202	0.945	1624	tags=24%, list=15%, signal=27%
SYATTGTG_UNKNOWN	SYATTGTG_UNKNOWN		100	-0.33946505	-1.23092	0.16630669	0.2508235	0.945	3060	tags=36%, list=27%, signal=49%
V$CACCCBINDINGFACTOR_Q6	V$CACCCBINDINGFACTOR_Q6		146	-0.27709678	-1.2299101	0.08764045	0.2516448	0.945	1886	tags=24%, list=17%, signal=28%
V$OCT1_04	V$OCT1_04		122	-0.3480637	-1.2296176	0.16309012	0.25129658	0.945	2447	tags=31%, list=22%, signal=39%
TCTGATC,MIR-383	TCTGATC,MIR-383		20	-0.33375862	-1.2295151	0.14028056	0.25066406	0.945	3067	tags=35%, list=27%, signal=48%
AAAGACA,MIR-511	AAAGACA,MIR-511		103	-0.32344085	-1.2284914	0.1509434	0.25151166	0.947	2878	tags=36%, list=26%, signal=48%
YCATTAA_UNKNOWN	YCATTAA_UNKNOWN		277	-0.31401145	-1.2277957	0.0751073	0.25174078	0.947	2699	tags=30%, list=24%, signal=38%
V$MZF1_02	V$MZF1_02		110	-0.28584433	-1.2268099	0.12719299	0.25245	0.947	2322	tags=25%, list=21%, signal=32%
V$GFI1_01	V$GFI1_01		135	-0.33456293	-1.2255222	0.12017167	0.25392586	0.95	2057	tags=26%, list=18%, signal=31%
V$AP1FJ_Q2	V$AP1FJ_Q2		145	-0.2934335	-1.2251786	0.14225054	0.25378028	0.951	1857	tags=23%, list=17%, signal=27%
V$HEN1_01	V$HEN1_01		92	-0.3257196	-1.2237283	0.17429194	0.25558996	0.952	3053	tags=33%, list=27%, signal=44%
CTTTGCA,MIR-527	CTTTGCA,MIR-527		129	-0.27754277	-1.2233691	0.12606838	0.2553632	0.952	3839	tags=45%, list=34%, signal=68%
ATTCTTT,MIR-186	ATTCTTT,MIR-186		128	-0.3010741	-1.222334	0.17547569	0.2561103	0.952	1312	tags=20%, list=12%, signal=22%
ATGTTAA,MIR-302C	ATGTTAA,MIR-302C		126	-0.30727094	-1.2206075	0.1589404	0.25804695	0.952	2611	tags=33%, list=23%, signal=43%
V$ARNT_02	V$ARNT_02		115	-0.27646515	-1.2195851	0.14380531	0.2588784	0.953	2806	tags=29%, list=25%, signal=38%
V$CEBP_Q2_01	V$CEBP_Q2_01		139	-0.33793002	-1.2188827	0.14102565	0.25932038	0.953	2919	tags=37%, list=26%, signal=49%
AAGCACA,MIR-218	AAGCACA,MIR-218		166	-0.2701842	-1.2183912	0.140625	0.25941303	0.953	1759	tags=20%, list=16%, signal=23%
ATCTTGC,MIR-31	ATCTTGC,MIR-31		33	-0.31918612	-1.2163615	0.11670481	0.261723	0.953	2414	tags=30%, list=22%, signal=39%
GACTGTT,MIR-212,MIR-132	GACTGTT,MIR-212,MIR-132		78	-0.31155398	-1.2163124	0.1853547	0.2610196	0.953	4140	tags=50%, list=37%, signal=79%
CCTNTMAGA_UNKNOWN	CCTNTMAGA_UNKNOWN		63	-0.34866184	-1.2160805	0.17529881	0.2605685	0.953	1998	tags=27%, list=18%, signal=33%
WTTGKCTG_UNKNOWN	WTTGKCTG_UNKNOWN		235	-0.29082236	-1.2137148	0.16738197	0.26343086	0.953	2443	tags=27%, list=22%, signal=34%
YRTCANNRCGC_UNKNOWN	YRTCANNRCGC_UNKNOWN		35	-0.30922005	-1.2129799	0.18699187	0.26374713	0.953	2515	tags=23%, list=22%, signal=29%
TCTGATA,MIR-361	TCTGATA,MIR-361		47	-0.34803796	-1.211851	0.24042553	0.2645818	0.953	531	tags=15%, list=5%, signal=16%
YGCGYRCGC_UNKNOWN	YGCGYRCGC_UNKNOWN		139	-0.26215318	-1.2117591	0.18139535	0.2639618	0.953	3265	tags=32%, list=29%, signal=45%
V$TCF11MAFG_01	V$TCF11MAFG_01		103	-0.31501585	-1.2113982	0.20255864	0.26373684	0.953	1516	tags=19%, list=14%, signal=22%
RYAAAKNNNNNNTTGW_UNKNOWN	RYAAAKNNNNNNTTGW_UNKNOWN		44	-0.3820559	-1.2113932	0.19222462	0.2629853	0.953	1753	tags=27%, list=16%, signal=32%
V$CP2_02	V$CP2_02		122	-0.30731878	-1.2113155	0.15837105	0.26238224	0.953	1792	tags=20%, list=16%, signal=24%
V$HEN1_02	V$HEN1_02		86	-0.29488024	-1.2099718	0.1394799	0.26370236	0.953	1874	tags=21%, list=17%, signal=25%
V$E12_Q6	V$E12_Q6		118	-0.3180623	-1.2098984	0.16135882	0.26301235	0.953	2514	tags=30%, list=22%, signal=38%
TAANNYSGCG_UNKNOWN	TAANNYSGCG_UNKNOWN		40	-0.31746164	-1.2094948	0.23695652	0.26279512	0.953	3067	tags=35%, list=27%, signal=48%
V$MEF2_03	V$MEF2_03		117	-0.36772072	-1.2080758	0.15337424	0.26430658	0.953	3095	tags=40%, list=28%, signal=55%
V$NKX61_01	V$NKX61_01		115	-0.36947095	-1.2079728	0.17849898	0.263716	0.953	1871	tags=27%, list=17%, signal=32%
GGATTA_V$PITX2_Q2	GGATTA_V$PITX2_Q2		284	-0.2924819	-1.206852	0.15086207	0.26468873	0.954	2792	tags=29%, list=25%, signal=38%
V$SOX9_B1	V$SOX9_B1		114	-0.3119331	-1.2067862	0.105932206	0.26404592	0.954	1578	tags=24%, list=14%, signal=27%
ATTACAT,MIR-380-3P	ATTACAT,MIR-380-3P		43	-0.36790225	-1.2061867	0.20124482	0.26421517	0.954	2272	tags=37%, list=20%, signal=47%
V$PBX1_02	V$PBX1_02		67	-0.34958252	-1.2058642	0.13721414	0.26396826	0.955	4125	tags=54%, list=37%, signal=85%
GGGCATT,MIR-365	GGGCATT,MIR-365		60	-0.32647252	-1.2046582	0.16937356	0.26500168	0.956	3294	tags=43%, list=29%, signal=61%
AAAYRNCTG_UNKNOWN	AAAYRNCTG_UNKNOWN		182	-0.32935438	-1.2044111	0.1663286	0.26467997	0.957	3534	tags=45%, list=32%, signal=64%
TCCCRNNRTGC_UNKNOWN	TCCCRNNRTGC_UNKNOWN		80	-0.28770122	-1.2040105	0.2516704	0.26458356	0.957	4543	tags=51%, list=41%, signal=86%
TAATTA_V$CHX10_01	TAATTA_V$CHX10_01		364	-0.31343573	-1.203087	0.14435147	0.26538646	0.958	3030	tags=35%, list=27%, signal=46%
ACCATTT,MIR-522	ACCATTT,MIR-522		78	-0.30226457	-1.2027984	0.17819707	0.265206	0.958	3922	tags=46%, list=35%, signal=71%
KMCATNNWGGA_UNKNOWN	KMCATNNWGGA_UNKNOWN		35	-0.327866	-1.2024493	0.21348314	0.26497182	0.958	2233	tags=31%, list=20%, signal=39%
ATGCAGT,MIR-217	ATGCAGT,MIR-217		51	-0.32963952	-1.2019926	0.15801354	0.2648789	0.958	2411	tags=35%, list=22%, signal=45%
YRCCAKNNGNCGC_UNKNOWN	YRCCAKNNGNCGC_UNKNOWN		29	-0.37900916	-1.2014827	0.19205298	0.26486757	0.958	1869	tags=34%, list=17%, signal=41%
GTGCAAA,MIR-507	GTGCAAA,MIR-507		58	-0.32052985	-1.2004865	0.18043478	0.26566476	0.958	3065	tags=43%, list=27%, signal=59%
TGCAAAC,MIR-452	TGCAAAC,MIR-452		55	-0.30895388	-1.1994524	0.14672686	0.26651812	0.958	3065	tags=40%, list=27%, signal=55%
V$TAL1BETAE47_01	V$TAL1BETAE47_01		118	-0.30230483	-1.1986407	0.12444445	0.26712132	0.958	3093	tags=36%, list=28%, signal=49%
V$ISRE_01	V$ISRE_01		109	-0.34776983	-1.1985929	0.19256018	0.26649582	0.958	2881	tags=36%, list=26%, signal=48%
V$NFE2_01	V$NFE2_01		138	-0.30941075	-1.1975803	0.20043573	0.2673927	0.958	3311	tags=36%, list=30%, signal=50%
V$VDR_Q6	V$VDR_Q6		125	-0.2890075	-1.1952889	0.13490364	0.2699204	0.959	2491	tags=24%, list=22%, signal=31%
TCTCTCC,MIR-185	TCTCTCC,MIR-185		53	-0.33240855	-1.1952884	0.23721881	0.26919675	0.959	3942	tags=43%, list=35%, signal=67%
V$TATA_C	V$TATA_C		165	-0.35429946	-1.1944188	0.18200837	0.2697768	0.959	3023	tags=38%, list=27%, signal=52%
V$GABP_B	V$GABP_B		114	-0.2850312	-1.1940407	0.26876512	0.26964977	0.959	2105	tags=20%, list=19%, signal=25%
V$COMP1_01	V$COMP1_01		64	-0.37022236	-1.1936918	0.19750519	0.26949134	0.959	4378	tags=58%, list=39%, signal=94%
V$NF1_Q6_01	V$NF1_Q6_01		130	-0.3069841	-1.1926105	0.1670282	0.27034813	0.959	2424	tags=30%, list=22%, signal=38%
V$ERR1_Q2	V$ERR1_Q2		124	-0.30237857	-1.1924313	0.1872038	0.26984936	0.959	2214	tags=23%, list=20%, signal=28%
V$DR4_Q2	V$DR4_Q2		118	-0.30201662	-1.1915292	0.2012848	0.27047917	0.959	2071	tags=24%, list=18%, signal=29%
YNTTTNNNANGCARM_UNKNOWN	YNTTTNNNANGCARM_UNKNOWN		37	-0.3938902	-1.1914185	0.21157685	0.26996958	0.959	1075	tags=27%, list=10%, signal=30%
V$LHX3_01	V$LHX3_01		109	-0.35967654	-1.1913021	0.20790021	0.26946253	0.96	1928	tags=30%, list=17%, signal=36%
V$ELK1_01	V$ELK1_01		124	-0.2824996	-1.1896542	0.24494383	0.27146432	0.961	3065	tags=28%, list=27%, signal=38%
V$AHR_01	V$AHR_01		39	-0.3059544	-1.1894121	0.2	0.2712321	0.962	1786	tags=26%, list=16%, signal=30%
V$AP2_Q6_01	V$AP2_Q6_01		124	-0.27444544	-1.1882938	0.17274939	0.27225083	0.962	1708	tags=19%, list=15%, signal=23%
V$FOXO3_01	V$FOXO3_01		107	-0.3413567	-1.188061	0.20247933	0.27182204	0.962	3175	tags=39%, list=28%, signal=54%
CTACCTC,LET-7A,LET-7B,LET-7C,LET-7D,LET-7E,LET-7F,MIR-98,LET-7G,LET-7I	CTACCTC,LET-7A,LET-7B,LET-7C,LET-7D,LET-7E,LET-7F,MIR-98,LET-7G,LET-7I		184	-0.26354092	-1.187769	0.12694877	0.2715472	0.962	3315	tags=33%, list=30%, signal=46%
ATGGYGGA_UNKNOWN	ATGGYGGA_UNKNOWN		43	-0.27924562	-1.1866791	0.20046084	0.27263582	0.964	4284	tags=51%, list=38%, signal=83%
YGACNNYACAR_UNKNOWN	YGACNNYACAR_UNKNOWN		44	-0.39606884	-1.1853168	0.2644135	0.2741613	0.965	3023	tags=34%, list=27%, signal=47%
CTGTTAC,MIR-194	CTGTTAC,MIR-194		48	-0.3002451	-1.1845702	0.20179372	0.27446577	0.965	2782	tags=33%, list=25%, signal=44%
ACTGCAG,MIR-17-3P	ACTGCAG,MIR-17-3P		51	-0.30492774	-1.1837974	0.22826087	0.27496538	0.965	3515	tags=47%, list=31%, signal=68%
TGTTTAC,MIR-30A-5P,MIR-30C,MIR-30D,MIR-30B,MIR-30E-5P	TGTTTAC,MIR-30A-5P,MIR-30C,MIR-30D,MIR-30B,MIR-30E-5P		295	-0.28351423	-1.1836827	0.17316018	0.27447283	0.965	3334	tags=36%, list=30%, signal=50%
V$OLF1_01	V$OLF1_01		132	-0.31620643	-1.1820369	0.19325842	0.27628225	0.965	2816	tags=36%, list=25%, signal=48%
V$FOXO1_01	V$FOXO1_01		124	-0.2960688	-1.1816133	0.16382979	0.27630717	0.966	2322	tags=30%, list=21%, signal=37%
CTTGTAT,MIR-381	CTTGTAT,MIR-381		96	-0.28879198	-1.1808798	0.21560575	0.27669007	0.966	3319	tags=35%, list=30%, signal=50%
ACTWSNACTNY_UNKNOWN	ACTWSNACTNY_UNKNOWN		40	-0.31776002	-1.1806327	0.2153518	0.27632657	0.966	1573	tags=23%, list=14%, signal=26%
CTATGCA,MIR-153	CTATGCA,MIR-153		107	-0.3035966	-1.1802521	0.21006565	0.2762773	0.967	4162	tags=47%, list=37%, signal=74%
V$AP2_Q6	V$AP2_Q6		127	-0.2595562	-1.1800267	0.1880531	0.27597576	0.967	1558	tags=17%, list=14%, signal=20%
V$MEF2_Q6_01	V$MEF2_Q6_01		121	-0.3745499	-1.179798	0.24948876	0.27562818	0.967	2592	tags=33%, list=23%, signal=43%
V$CDPCR3HD_01	V$CDPCR3HD_01		112	-0.30780303	-1.1796834	0.16806723	0.2750722	0.967	2951	tags=35%, list=26%, signal=47%
V$NCX_01	V$NCX_01		79	-0.3789566	-1.1785656	0.24023438	0.2761019	0.968	3103	tags=47%, list=28%, signal=64%
V$FOXO4_01	V$FOXO4_01		108	-0.32548478	-1.1782141	0.2356688	0.27597505	0.968	3115	tags=41%, list=28%, signal=56%
TGASTMAGC_V$NFE2_01	TGASTMAGC_V$NFE2_01		106	-0.30099747	-1.174825	0.1877637	0.28055266	0.969	2515	tags=27%, list=22%, signal=35%
V$STAT5A_03	V$STAT5A_03		122	-0.32823175	-1.1740007	0.19957983	0.28099704	0.969	3504	tags=41%, list=31%, signal=59%
TTCNRGNNNNTTC_V$HSF_Q6	TTCNRGNNNNTTC_V$HSF_Q6		75	-0.3105808	-1.1734916	0.22198276	0.2812052	0.969	2994	tags=31%, list=27%, signal=42%
GCCATNTTG_V$YY1_Q6	GCCATNTTG_V$YY1_Q6		200	-0.21947181	-1.1727184	0.21686748	0.28170624	0.97	3243	tags=28%, list=29%, signal=39%
RRAGTTGT_UNKNOWN	RRAGTTGT_UNKNOWN		109	-0.2988441	-1.1713579	0.18162394	0.28304693	0.971	2994	tags=35%, list=27%, signal=47%
GAGCCTG,MIR-484	GAGCCTG,MIR-484		52	-0.31045553	-1.1707945	0.22818792	0.28317654	0.971	2652	tags=31%, list=24%, signal=40%
V$TTF1_Q6	V$TTF1_Q6		126	-0.31143486	-1.1700119	0.21802935	0.28372633	0.972	1998	tags=24%, list=18%, signal=29%
CTCCAAG,MIR-432	CTCCAAG,MIR-432		44	-0.32371414	-1.1697892	0.21225382	0.2833891	0.972	2334	tags=34%, list=21%, signal=43%
V$GATA6_01	V$GATA6_01		138	-0.36668032	-1.1690791	0.199187	0.28377065	0.974	1563	tags=23%, list=14%, signal=27%
V$OCT1_Q6	V$OCT1_Q6		124	-0.33282366	-1.1690457	0.18043478	0.2831286	0.974	2503	tags=33%, list=22%, signal=42%
GGCACTT,MIR-519E	GGCACTT,MIR-519E		68	-0.29194367	-1.1685117	0.20649652	0.28328392	0.974	2429	tags=26%, list=22%, signal=34%
V$E47_01	V$E47_01		133	-0.2853836	-1.1676992	0.15536106	0.28396577	0.974	3579	tags=43%, list=32%, signal=62%
GAGCCAG,MIR-149	GAGCCAG,MIR-149		73	-0.29018214	-1.1670648	0.2457265	0.28434756	0.974	3905	tags=42%, list=35%, signal=65%
V$ETS_Q4	V$ETS_Q4		130	-0.3096342	-1.1669303	0.27765727	0.28386712	0.974	4114	tags=45%, list=37%, signal=70%
ATAAGCT,MIR-21	ATAAGCT,MIR-21		69	-0.3447978	-1.1668998	0.2553648	0.28320527	0.974	3960	tags=51%, list=35%, signal=78%
V$CP2_01	V$CP2_01		132	-0.30133268	-1.1667433	0.1838565	0.28278086	0.974	1203	tags=17%, list=11%, signal=18%
AGCYRWTTC_UNKNOWN	AGCYRWTTC_UNKNOWN		56	-0.37043157	-1.1666167	0.24950495	0.28230256	0.974	3475	tags=48%, list=31%, signal=70%
V$OCT1_Q5_01	V$OCT1_Q5_01		122	-0.31523252	-1.1631087	0.20767495	0.28691983	0.974	3122	tags=38%, list=28%, signal=52%
V$EVI1_05	V$EVI1_05		89	-0.33396873	-1.1628971	0.20338982	0.2865515	0.974	2890	tags=35%, list=26%, signal=47%
V$TFIIA_Q6	V$TFIIA_Q6		137	-0.30997765	-1.1628786	0.22125813	0.28588146	0.974	2580	tags=32%, list=23%, signal=41%
V$ZF5_B	V$ZF5_B		117	-0.29133788	-1.1627631	0.22888888	0.28537554	0.974	2232	tags=25%, list=20%, signal=31%
V$CEBPB_01	V$CEBPB_01		135	-0.326272	-1.161439	0.20545073	0.2866777	0.974	2919	tags=39%, list=26%, signal=52%
V$ZIC2_01	V$ZIC2_01		124	-0.29902235	-1.1603988	0.21231422	0.28758174	0.974	2443	tags=27%, list=22%, signal=35%
TGCTGCT,MIR-15A,MIR-16,MIR-15B,MIR-195,MIR-424,MIR-497	TGCTGCT,MIR-15A,MIR-16,MIR-15B,MIR-195,MIR-424,MIR-497		295	-0.24896461	-1.1603262	0.17040358	0.28699434	0.974	3009	tags=29%, list=27%, signal=39%
V$EGR2_01	V$EGR2_01		85	-0.29268572	-1.159371	0.217119	0.2877558	0.974	2995	tags=34%, list=27%, signal=46%
V$TEF1_Q6	V$TEF1_Q6		110	-0.3291887	-1.159299	0.2457627	0.28717166	0.974	2524	tags=32%, list=23%, signal=41%
V$MIF1_01	V$MIF1_01		75	-0.2944558	-1.1592315	0.2488889	0.28662574	0.974	2463	tags=28%, list=22%, signal=36%
V$FREAC4_01	V$FREAC4_01		77	-0.36526147	-1.1590265	0.25416666	0.28623882	0.974	3368	tags=42%, list=30%, signal=59%
V$PXR_Q2	V$PXR_Q2		122	-0.28500155	-1.1584905	0.22410148	0.28636557	0.974	3087	tags=36%, list=28%, signal=49%
V$HIF1_Q3	V$HIF1_Q3		116	-0.28502452	-1.1583029	0.19668737	0.28597227	0.974	1494	tags=18%, list=13%, signal=21%
CTGAGCC,MIR-24	CTGAGCC,MIR-24		123	-0.27142313	-1.1580104	0.23660715	0.28570557	0.974	3608	tags=37%, list=32%, signal=55%
V$AP1_Q2	V$AP1_Q2		142	-0.2979308	-1.1579317	0.22055675	0.2851254	0.974	2233	tags=26%, list=20%, signal=32%
GTTTGTT,MIR-495	GTTTGTT,MIR-495		116	-0.27586764	-1.1569418	0.21914893	0.28593257	0.974	1777	tags=21%, list=16%, signal=24%
V$NFKB_C	V$NFKB_C		136	-0.30293941	-1.1566769	0.24261603	0.2857984	0.975	2013	tags=23%, list=18%, signal=27%
V$GATA_C	V$GATA_C		137	-0.3391288	-1.1563799	0.24050634	0.28556103	0.975	2887	tags=35%, list=26%, signal=47%
GTGTGAG,MIR-342	GTGTGAG,MIR-342		29	-0.34016484	-1.153665	0.27896994	0.28908926	0.976	4686	tags=66%, list=42%, signal=112%
YGCANTGCR_UNKNOWN	YGCANTGCR_UNKNOWN		52	-0.28695416	-1.1530728	0.27118644	0.28937104	0.978	4173	tags=42%, list=37%, signal=67%
V$OCT1_B	V$OCT1_B		125	-0.32288173	-1.1526736	0.23655914	0.28935903	0.978	3122	tags=42%, list=28%, signal=57%
GKCGCNNNNNNNTGAYG_UNKNOWN	GKCGCNNNNNNNTGAYG_UNKNOWN		32	-0.30310145	-1.1521938	0.2989011	0.2893904	0.978	4681	tags=41%, list=42%, signal=70%
V$PIT1_Q6	V$PIT1_Q6		110	-0.34501007	-1.1517074	0.24631579	0.2896306	0.978	3824	tags=46%, list=34%, signal=70%
V$OCT_C	V$OCT_C		129	-0.3094771	-1.1515359	0.20556745	0.28924528	0.978	2627	tags=32%, list=23%, signal=41%
WGGAATGY_V$TEF1_Q6	WGGAATGY_V$TEF1_Q6		173	-0.31981766	-1.1511451	0.26215646	0.2892107	0.978	3548	tags=43%, list=32%, signal=62%
V$PR_02	V$PR_02		72	-0.3238831	-1.1496748	0.22828282	0.29091772	0.979	1844	tags=25%, list=16%, signal=30%
GGTGAAG,MIR-412	GGTGAAG,MIR-412		34	-0.33910835	-1.1482337	0.30210772	0.29240465	0.979	2559	tags=29%, list=23%, signal=38%
V$IRF7_01	V$IRF7_01		120	-0.30943725	-1.1464164	0.23917526	0.29443222	0.979	3311	tags=34%, list=30%, signal=48%
V$NRF2_Q4	V$NRF2_Q4		132	-0.2853447	-1.1457434	0.20625	0.2947703	0.979	3086	tags=30%, list=28%, signal=41%
V$NRF1_Q6	V$NRF1_Q6		117	-0.23119678	-1.1442065	0.23627685	0.29652524	0.979	3944	tags=37%, list=35%, signal=56%
V$P300_01	V$P300_01		130	-0.30191082	-1.1434522	0.24786325	0.2971655	0.979	3919	tags=42%, list=35%, signal=63%
V$IK2_01	V$IK2_01		140	-0.314295	-1.1431377	0.2392638	0.2969578	0.979	1113	tags=18%, list=10%, signal=20%
V$AP4_01	V$AP4_01		133	-0.28790405	-1.1429578	0.23340471	0.29663113	0.979	3184	tags=32%, list=28%, signal=45%
V$NRF2_01	V$NRF2_01		121	-0.26253688	-1.1427566	0.32794458	0.29629362	0.979	2215	tags=23%, list=20%, signal=29%
V$STAT6_01	V$STAT6_01		115	-0.3140527	-1.140426	0.25053078	0.2992049	0.98	2935	tags=31%, list=26%, signal=42%
V$AR_Q6	V$AR_Q6		108	-0.32655302	-1.1397365	0.2632653	0.29964793	0.981	3489	tags=40%, list=31%, signal=57%
V$AP1_Q2_01	V$AP1_Q2_01		141	-0.30136853	-1.1383257	0.26415095	0.30128056	0.984	2093	tags=25%, list=19%, signal=30%
CTAWWWATA_V$RSRFC4_Q2	CTAWWWATA_V$RSRFC4_Q2		180	-0.3536776	-1.138147	0.26736844	0.3009623	0.984	1478	tags=23%, list=13%, signal=26%
V$PU1_Q6	V$PU1_Q6		110	-0.29574552	-1.1381025	0.27027026	0.30037275	0.984	1668	tags=21%, list=15%, signal=24%
GCACTTT,MIR-17-5P,MIR-20A,MIR-106A,MIR-106B,MIR-20B,MIR-519D	GCACTTT,MIR-17-5P,MIR-20A,MIR-106A,MIR-106B,MIR-20B,MIR-519D		272	-0.2500337	-1.1380179	0.24190065	0.29985043	0.984	3052	tags=32%, list=27%, signal=43%
V$AMEF2_Q6	V$AMEF2_Q6		123	-0.32795414	-1.1373448	0.25813448	0.30022725	0.984	1591	tags=24%, list=14%, signal=27%
V$OCT_Q6	V$OCT_Q6		119	-0.30698028	-1.1369641	0.2527233	0.30016285	0.984	3122	tags=39%, list=28%, signal=54%
V$FOXO1_02	V$FOXO1_02		113	-0.3106415	-1.1363769	0.23319328	0.3003178	0.984	3307	tags=38%, list=30%, signal=53%
V$SRY_01	V$SRY_01		94	-0.2911788	-1.1354812	0.2217484	0.30117	0.985	3129	tags=37%, list=28%, signal=51%
V$NFY_Q6_01	V$NFY_Q6_01		129	-0.24543738	-1.1354424	0.2196162	0.30055264	0.985	2453	tags=23%, list=22%, signal=29%
V$OCT1_02	V$OCT1_02		100	-0.34947944	-1.1351621	0.2808765	0.30030578	0.985	3680	tags=41%, list=33%, signal=61%
TMTCGCGANR_UNKNOWN	TMTCGCGANR_UNKNOWN		72	-0.2649506	-1.1346478	0.35185185	0.30059174	0.985	3767	tags=40%, list=34%, signal=60%
V$FAC1_01	V$FAC1_01		106	-0.3139254	-1.1345264	0.26361656	0.30013168	0.985	3086	tags=32%, list=28%, signal=44%
V$AR_Q2	V$AR_Q2		55	-0.33873343	-1.1344496	0.25303644	0.29960802	0.985	1342	tags=18%, list=12%, signal=21%
GTAGGCA,MIR-189	GTAGGCA,MIR-189		17	-0.41383052	-1.133973	0.37209302	0.29971445	0.985	1503	tags=18%, list=13%, signal=20%
GGGYGTGNY_UNKNOWN	GGGYGTGNY_UNKNOWN		325	-0.2598354	-1.1327945	0.23893805	0.30075097	0.985	3970	tags=41%, list=35%, signal=62%
TTCYRGAA_UNKNOWN	TTCYRGAA_UNKNOWN		144	-0.27926305	-1.1322712	0.22222222	0.3009199	0.985	3846	tags=42%, list=34%, signal=64%
ATACCTC,MIR-202	ATACCTC,MIR-202		88	-0.2861496	-1.1321667	0.22098215	0.30047128	0.985	2389	tags=25%, list=21%, signal=32%
RTTTNNNYTGGM_UNKNOWN	RTTTNNNYTGGM_UNKNOWN		84	-0.313513	-1.1312599	0.22869955	0.30130556	0.985	2663	tags=33%, list=24%, signal=43%
CRGAARNNNNCGA_UNKNOWN	CRGAARNNNNCGA_UNKNOWN		25	-0.3400222	-1.1311134	0.3215859	0.30083796	0.985	3707	tags=48%, list=33%, signal=72%
V$GATA1_02	V$GATA1_02		123	-0.32942575	-1.1306365	0.27142859	0.300923	0.985	1607	tags=21%, list=14%, signal=24%
AGTCAGC,MIR-345	AGTCAGC,MIR-345		27	-0.3245006	-1.1301874	0.28411633	0.30093494	0.985	1973	tags=26%, list=18%, signal=31%
V$P53_DECAMER_Q2	V$P53_DECAMER_Q2		126	-0.28335845	-1.1293564	0.25155926	0.301505	0.985	2940	tags=32%, list=26%, signal=43%
V$MZF1_01	V$MZF1_01		111	-0.296137	-1.1276692	0.2553648	0.30350554	0.985	1575	tags=20%, list=14%, signal=23%
AGGGCAG,MIR-18A	AGGGCAG,MIR-18A		62	-0.3325738	-1.1272264	0.3043478	0.30360818	0.985	3002	tags=29%, list=27%, signal=39%
V$PAX5_01	V$PAX5_01		73	-0.29849598	-1.1270102	0.2746781	0.3033731	0.985	1807	tags=23%, list=16%, signal=28%
WTGAAAT_UNKNOWN	WTGAAAT_UNKNOWN		282	-0.30531585	-1.1258514	0.25720164	0.30443576	0.985	2937	tags=34%, list=26%, signal=45%
CATGTAA,MIR-496	CATGTAA,MIR-496		92	-0.30408365	-1.1258477	0.28446388	0.30381107	0.985	3825	tags=45%, list=34%, signal=67%
V$POU6F1_01	V$POU6F1_01		117	-0.33329546	-1.1250646	0.28144988	0.30433327	0.985	2878	tags=31%, list=26%, signal=41%
RACCACAR_V$AML_Q6	RACCACAR_V$AML_Q6		138	-0.3036366	-1.1239295	0.2719101	0.30543768	0.985	3621	tags=33%, list=32%, signal=49%
STTTCRNTTT_V$IRF_Q6	STTTCRNTTT_V$IRF_Q6		92	-0.34677616	-1.1214361	0.29220778	0.30863914	0.986	1792	tags=23%, list=16%, signal=27%
AAGCAAT,MIR-137	AAGCAAT,MIR-137		94	-0.2784857	-1.1206846	0.26681614	0.30919874	0.986	2810	tags=33%, list=25%, signal=44%
V$AR_03	V$AR_03		33	-0.33022076	-1.1204096	0.2768595	0.30901274	0.986	2741	tags=33%, list=24%, signal=44%
TGAGATT,MIR-216	TGAGATT,MIR-216		56	-0.2847129	-1.1178787	0.29809725	0.31272644	0.986	4104	tags=48%, list=37%, signal=76%
V$IRF1_Q6	V$IRF1_Q6		130	-0.30660316	-1.1175214	0.2835498	0.31267634	0.987	2133	tags=22%, list=19%, signal=26%
V$OCT1_07	V$OCT1_07		68	-0.32810175	-1.115597	0.3012295	0.31500837	0.987	3834	tags=49%, list=34%, signal=73%
V$USF_C	V$USF_C		137	-0.23163882	-1.1142561	0.19951338	0.31661618	0.987	2960	tags=25%, list=26%, signal=33%
V$CMYB_01	V$CMYB_01		119	-0.2353707	-1.1140865	0.28372094	0.31618842	0.987	3934	tags=40%, list=35%, signal=62%
AGTCTTA,MIR-499	AGTCTTA,MIR-499		34	-0.33201128	-1.1140772	0.3470716	0.3155586	0.987	4698	tags=65%, list=42%, signal=111%
V$MYCMAX_01	V$MYCMAX_01		121	-0.26393467	-1.1136734	0.30526316	0.31556314	0.987	2791	tags=24%, list=25%, signal=32%
V$COREBINDINGFACTOR_Q6	V$COREBINDINGFACTOR_Q6		138	-0.31123063	-1.1133466	0.2982456	0.3153481	0.987	2994	tags=29%, list=27%, signal=39%
RYCACNNRNNRNCAG_UNKNOWN	RYCACNNRNNRNCAG_UNKNOWN		34	-0.34405467	-1.112949	0.3231441	0.3154247	0.987	1503	tags=21%, list=13%, signal=24%
V$MEIS1AHOXA9_01	V$MEIS1AHOXA9_01		55	-0.32255065	-1.1127253	0.25	0.3151	0.987	2402	tags=31%, list=21%, signal=39%
YGTCCTTGR_UNKNOWN	YGTCCTTGR_UNKNOWN		43	-0.32579243	-1.1126021	0.2885906	0.31461036	0.987	2344	tags=33%, list=21%, signal=41%
RGAGGAARY_V$PU1_Q6	RGAGGAARY_V$PU1_Q6		237	-0.30090788	-1.1124419	0.27753305	0.31427827	0.987	2303	tags=27%, list=21%, signal=34%
V$VDR_Q3	V$VDR_Q3		112	-0.26410836	-1.1110146	0.2857143	0.31592909	0.987	3634	tags=37%, list=32%, signal=54%
V$GATA4_Q3	V$GATA4_Q3		113	-0.28225574	-1.1103396	0.3050505	0.31635866	0.987	3919	tags=41%, list=35%, signal=62%
CCCNNGGGAR_V$OLF1_01	CCCNNGGGAR_V$OLF1_01		153	-0.28379896	-1.1095315	0.2791209	0.31705147	0.987	1753	tags=20%, list=16%, signal=24%
CTCAGGG,MIR-125B,MIR-125A	CTCAGGG,MIR-125B,MIR-125A		177	-0.23501718	-1.1088479	0.26143792	0.31749254	0.987	1973	tags=18%, list=18%, signal=21%
V$PAX2_02	V$PAX2_02		122	-0.29071936	-1.1085804	0.27654868	0.31724703	0.987	3367	tags=39%, list=30%, signal=56%
V$T3R_Q6	V$T3R_Q6		117	-0.28956342	-1.1076856	0.25366876	0.31805366	0.987	624	tags=11%, list=6%, signal=12%
MGGAAGTG_V$GABP_B	MGGAAGTG_V$GABP_B		357	-0.24875845	-1.1071197	0.33491686	0.3183408	0.987	4026	tags=38%, list=36%, signal=58%
ACAACTT,MIR-382	ACAACTT,MIR-382		38	-0.3032028	-1.1068336	0.2937063	0.31822303	0.988	2722	tags=34%, list=24%, signal=45%
ATCMNTCCGY_UNKNOWN	ATCMNTCCGY_UNKNOWN		23	-0.31315407	-1.1065187	0.29306486	0.31807828	0.988	4162	tags=52%, list=37%, signal=83%
TTCCGTT,MIR-191	TTCCGTT,MIR-191		18	-0.4125626	-1.1055658	0.34081632	0.31908432	0.988	2400	tags=39%, list=21%, signal=49%
V$SP1_01	V$SP1_01		126	-0.25019452	-1.1031469	0.27865168	0.3221237	0.988	1319	tags=13%, list=12%, signal=15%
V$ER_Q6_01	V$ER_Q6_01		122	-0.27312014	-1.1021773	0.28540772	0.3230303	0.988	2940	tags=28%, list=26%, signal=37%
TGGTGCT,MIR-29A,MIR-29B,MIR-29C	TGGTGCT,MIR-29A,MIR-29B,MIR-29C		251	-0.25562397	-1.1014005	0.28125	0.32346374	0.988	2845	tags=29%, list=25%, signal=38%
V$E2F_Q3_01	V$E2F_Q3_01		106	-0.27903992	-1.1013775	0.34860557	0.32287717	0.988	3977	tags=42%, list=36%, signal=64%
GCATTTG,MIR-105	GCATTTG,MIR-105		85	-0.27277142	-1.1003691	0.31090486	0.32371986	0.988	3334	tags=36%, list=30%, signal=52%
V$HFH4_01	V$HFH4_01		91	-0.32014745	-1.100032	0.28752643	0.32369733	0.988	1993	tags=24%, list=18%, signal=29%
V$NFAT_Q4_01	V$NFAT_Q4_01		135	-0.28373468	-1.0998034	0.26980728	0.32335407	0.988	1684	tags=21%, list=15%, signal=24%
MCAATNNNNNGCG_UNKNOWN	MCAATNNNNNGCG_UNKNOWN		50	-0.2800336	-1.0991427	0.30620986	0.32372022	0.988	2410	tags=24%, list=22%, signal=30%
V$GATA_Q6	V$GATA_Q6		106	-0.35904804	-1.0988134	0.34416825	0.3235979	0.988	3604	tags=46%, list=32%, signal=68%
V$ETS1_B	V$ETS1_B		128	-0.3040616	-1.0987587	0.33799535	0.32301128	0.988	2854	tags=30%, list=25%, signal=40%
CTGYNNCTYTAA_UNKNOWN	CTGYNNCTYTAA_UNKNOWN		37	-0.32501686	-1.0977088	0.30846775	0.32413977	0.988	1323	tags=19%, list=12%, signal=21%
V$STAT4_01	V$STAT4_01		133	-0.32631537	-1.0965211	0.34042552	0.3252699	0.988	2897	tags=35%, list=26%, signal=46%
V$LFA1_Q6	V$LFA1_Q6		123	-0.27952006	-1.0959303	0.32271764	0.32543084	0.988	2498	tags=26%, list=22%, signal=33%
V$PR_Q2	V$PR_Q2		117	-0.2921499	-1.0944675	0.28333333	0.3272736	0.988	1896	tags=21%, list=17%, signal=25%
V$HOXA4_Q2	V$HOXA4_Q2		125	-0.31830257	-1.0898353	0.34505495	0.33382365	0.989	3006	tags=34%, list=27%, signal=46%
V$SMAD_Q6	V$SMAD_Q6		128	-0.24171425	-1.0891656	0.26215646	0.33441004	0.989	3174	tags=31%, list=28%, signal=43%
V$COUP_DR1_Q6	V$COUP_DR1_Q6		124	-0.28135303	-1.0884572	0.31612903	0.33480904	0.989	3970	tags=40%, list=35%, signal=62%
GTACTGT,MIR-101	GTACTGT,MIR-101		130	-0.26803285	-1.0883747	0.32924336	0.33426726	0.989	3218	tags=36%, list=29%, signal=50%
SNACANNNYSYAGA_UNKNOWN	SNACANNNYSYAGA_UNKNOWN		30	-0.29418197	-1.0868452	0.33710408	0.3359956	0.989	3967	tags=47%, list=35%, signal=72%
TGCCAAR_V$NF1_Q6	TGCCAAR_V$NF1_Q6		343	-0.29930854	-1.0867414	0.3080357	0.3355115	0.989	2091	tags=24%, list=19%, signal=28%
TCCATTKW_UNKNOWN	TCCATTKW_UNKNOWN		114	-0.26895195	-1.0862149	0.30084747	0.33570534	0.989	3695	tags=41%, list=33%, signal=61%
V$E2F1_Q4_01	V$E2F1_Q4_01		105	-0.28110498	-1.0856153	0.3634538	0.33602497	0.989	3977	tags=41%, list=36%, signal=63%
V$EVI1_02	V$EVI1_02		63	-0.28701904	-1.0839257	0.3326316	0.33793592	0.99	3644	tags=33%, list=33%, signal=49%
V$DR1_Q3	V$DR1_Q3		125	-0.28586015	-1.082925	0.29385966	0.33889407	0.99	3208	tags=33%, list=29%, signal=45%
CCTGTGA,MIR-513	CCTGTGA,MIR-513		63	-0.29863483	-1.082873	0.31991053	0.3383503	0.99	1781	tags=21%, list=16%, signal=24%
V$HNF1_01	V$HNF1_01		129	-0.35510382	-1.082489	0.36398467	0.3383071	0.99	3000	tags=38%, list=27%, signal=51%
V$NFAT_Q6	V$NFAT_Q6		125	-0.28442264	-1.081103	0.3126294	0.33991572	0.99	1869	tags=23%, list=17%, signal=28%
V$HNF4_01_B	V$HNF4_01_B		120	-0.29625282	-1.0798876	0.3227848	0.34125173	0.99	2609	tags=28%, list=23%, signal=37%
V$GATA3_01	V$GATA3_01		117	-0.30402628	-1.0793086	0.3280318	0.34152845	0.99	3604	tags=42%, list=32%, signal=61%
V$POU3F2_02	V$POU3F2_02		124	-0.2928023	-1.0783842	0.31304348	0.34237215	0.991	2627	tags=30%, list=23%, signal=39%
V$TFIII_Q6	V$TFIII_Q6		104	-0.2657905	-1.0779581	0.3487395	0.34237918	0.991	4158	tags=41%, list=37%, signal=65%
V$NKX62_Q2	V$NKX62_Q2		108	-0.30789134	-1.0776896	0.35157895	0.34219912	0.991	1998	tags=23%, list=18%, signal=28%
V$CDP_02	V$CDP_02		54	-0.36229482	-1.0776737	0.34303534	0.3415852	0.991	1551	tags=24%, list=14%, signal=28%
AGCATTA,MIR-155	AGCATTA,MIR-155		72	-0.2989367	-1.0774215	0.3585746	0.3413997	0.991	4039	tags=49%, list=36%, signal=76%
V$CRX_Q4	V$CRX_Q4		118	-0.3033671	-1.0759951	0.35157895	0.34291774	0.991	2699	tags=30%, list=24%, signal=39%
V$ELF1_Q6	V$ELF1_Q6		110	-0.319402	-1.0729718	0.3674833	0.34752053	0.991	2016	tags=23%, list=18%, signal=27%
V$IRF_Q6	V$IRF_Q6		115	-0.33721423	-1.0725569	0.36061946	0.34762737	0.991	2845	tags=35%, list=25%, signal=46%
TGGNNNNNNKCCAR_UNKNOWN	TGGNNNNNNKCCAR_UNKNOWN		208	-0.27784523	-1.0721325	0.3021739	0.34765956	0.991	2082	tags=24%, list=19%, signal=28%
TGACAGNY_V$MEIS1_01	TGACAGNY_V$MEIS1_01		378	-0.24183176	-1.0713515	0.33479214	0.34850377	0.991	3099	tags=30%, list=28%, signal=40%
V$MYOD_01	V$MYOD_01		110	-0.2662798	-1.0710772	0.3059867	0.34832624	0.991	2627	tags=30%, list=23%, signal=39%
V$EN1_01	V$EN1_01		51	-0.31339884	-1.0698202	0.3722334	0.3498193	0.992	2994	tags=35%, list=27%, signal=48%
V$YY1_02	V$YY1_02		113	-0.22897168	-1.0694664	0.36792454	0.34986925	0.992	3000	tags=26%, list=27%, signal=35%
V$MEF2_02	V$MEF2_02		115	-0.3297557	-1.0691934	0.37751004	0.3497194	0.992	1998	tags=28%, list=18%, signal=34%
WWTAAGGC_UNKNOWN	WWTAAGGC_UNKNOWN		73	-0.28826275	-1.0689056	0.33333334	0.34963286	0.992	2623	tags=27%, list=23%, signal=36%
TNCATNTCCYR_UNKNOWN	TNCATNTCCYR_UNKNOWN		53	-0.27217144	-1.0662955	0.369863	0.35336918	0.992	4913	tags=55%, list=44%, signal=97%
V$MMEF2_Q6	V$MMEF2_Q6		139	-0.31940845	-1.0648533	0.39139345	0.3548542	0.992	1591	tags=20%, list=14%, signal=23%
GCACCTT,MIR-18A,MIR-18B	GCACCTT,MIR-18A,MIR-18B		53	-0.2673105	-1.0647926	0.355042	0.3542892	0.992	2685	tags=30%, list=24%, signal=40%
V$AP1_Q6	V$AP1_Q6		130	-0.27359048	-1.0647327	0.3547718	0.35377735	0.992	2249	tags=28%, list=20%, signal=34%
V$POU1F1_Q6	V$POU1F1_Q6		111	-0.30191544	-1.0645717	0.33877552	0.35334545	0.992	2699	tags=31%, list=24%, signal=40%
V$FOXJ2_02	V$FOXJ2_02		101	-0.3088312	-1.063417	0.36743215	0.35453826	0.992	2935	tags=33%, list=26%, signal=44%
V$HIF1_Q5	V$HIF1_Q5		121	-0.26390257	-1.0621649	0.32327586	0.35576764	0.992	1339	tags=17%, list=12%, signal=19%
RNGTGGGC_UNKNOWN	RNGTGGGC_UNKNOWN		375	-0.23373672	-1.0612133	0.31403118	0.35652864	0.992	3095	tags=29%, list=28%, signal=39%
V$NRSF_01	V$NRSF_01		52	-0.33899125	-1.0611788	0.36511156	0.35592905	0.992	2126	tags=31%, list=19%, signal=38%
GACAATC,MIR-219	GACAATC,MIR-219		74	-0.26905924	-1.0601746	0.37037036	0.35706815	0.992	3331	tags=32%, list=30%, signal=46%
CACTTTG,MIR-520G,MIR-520H	CACTTTG,MIR-520G,MIR-520H		118	-0.2264511	-1.0582467	0.33106577	0.35972932	0.992	3304	tags=35%, list=30%, signal=49%
V$RP58_01	V$RP58_01		115	-0.30371505	-1.0580158	0.3678647	0.35952193	0.992	3474	tags=41%, list=31%, signal=59%
V$POU3F2_01	V$POU3F2_01		49	-0.29650965	-1.0574112	0.3586498	0.35980824	0.992	2878	tags=29%, list=26%, signal=38%
GTCAGGA,MIR-378	GTCAGGA,MIR-378		28	-0.2904694	-1.0557126	0.36438924	0.36180836	0.992	1590	tags=18%, list=14%, signal=21%
ATAGGAA,MIR-202	ATAGGAA,MIR-202		52	-0.26253372	-1.0548297	0.38053098	0.3626347	0.992	4254	tags=52%, list=38%, signal=83%
TAATAAT,MIR-126	TAATAAT,MIR-126		103	-0.25059628	-1.0540323	0.3478261	0.3632601	0.993	3868	tags=42%, list=35%, signal=63%
V$IRF2_01	V$IRF2_01		55	-0.3144233	-1.0538626	0.38526314	0.36288255	0.993	1211	tags=18%, list=11%, signal=20%
V$NKX25_02	V$NKX25_02		115	-0.30166277	-1.0532029	0.3670103	0.36335972	0.993	2117	tags=26%, list=19%, signal=32%
V$LXR_DR4_Q3	V$LXR_DR4_Q3		46	-0.29583046	-1.0523956	0.37280703	0.3640049	0.993	3047	tags=35%, list=27%, signal=48%
V$ER_Q6_02	V$ER_Q6_02		130	-0.255996	-1.0506822	0.35463917	0.36623797	0.994	3214	tags=35%, list=29%, signal=49%
TTGCCAA,MIR-182	TTGCCAA,MIR-182		160	-0.22780895	-1.0502498	0.34324944	0.36625805	0.994	3304	tags=31%, list=30%, signal=43%
V$CEBPB_02	V$CEBPB_02		137	-0.26420304	-1.0482947	0.35913977	0.36856198	0.994	1767	tags=23%, list=16%, signal=27%
V$NMYC_01	V$NMYC_01		129	-0.24937862	-1.0476836	0.37339056	0.36896557	0.994	2791	tags=27%, list=25%, signal=36%
V$PITX2_Q2	V$PITX2_Q2		119	-0.27931616	-1.0471011	0.36043957	0.36924148	0.994	2447	tags=25%, list=22%, signal=32%
V$YY1_Q6	V$YY1_Q6		113	-0.22121288	-1.0466485	0.41189426	0.3693325	0.994	4811	tags=46%, list=43%, signal=80%
KTGGYRSGAA_UNKNOWN	KTGGYRSGAA_UNKNOWN		42	-0.3034552	-1.0452745	0.4154412	0.37104055	0.996	2458	tags=24%, list=22%, signal=30%
V$TATA_01	V$TATA_01		144	-0.321944	-1.0416337	0.416499	0.3761943	0.996	1964	tags=26%, list=18%, signal=31%
V$EVI1_04	V$EVI1_04		123	-0.26793814	-1.0361032	0.39419088	0.38494134	0.996	3087	tags=30%, list=28%, signal=41%
V$AREB6_04	V$AREB6_04		116	-0.29437643	-1.032368	0.40764332	0.39066216	0.996	3074	tags=35%, list=27%, signal=48%
V$RSRFC4_Q2	V$RSRFC4_Q2		105	-0.31488627	-1.0315427	0.42741936	0.39137834	0.996	2199	tags=27%, list=20%, signal=33%
V$GCM_Q2	V$GCM_Q2		111	-0.2788343	-1.0310344	0.39872068	0.39161378	0.996	2995	tags=33%, list=27%, signal=45%
RGTTAMWNATT_V$HNF1_01	RGTTAMWNATT_V$HNF1_01		43	-0.39039218	-1.0299114	0.44015443	0.39303142	0.996	3095	tags=42%, list=28%, signal=58%
V$IRF1_01	V$IRF1_01		122	-0.27919275	-1.029781	0.3678647	0.3926198	0.996	3045	tags=34%, list=27%, signal=46%
V$E2F_01	V$E2F_01		36	-0.28052816	-1.027132	0.4393638	0.3966168	0.997	3798	tags=44%, list=34%, signal=67%
CAGNYGKNAAA_UNKNOWN	CAGNYGKNAAA_UNKNOWN		37	-0.31129465	-1.0250123	0.42574257	0.3994915	0.997	2264	tags=27%, list=20%, signal=34%
V$AP2ALPHA_01	V$AP2ALPHA_01		113	-0.26966298	-1.024508	0.43555555	0.39973286	0.997	1565	tags=20%, list=14%, signal=23%
ACTAYRNNNCCCR_UNKNOWN	ACTAYRNNNCCCR_UNKNOWN		184	-0.21555077	-1.0204731	0.40838853	0.40640503	0.997	2925	tags=26%, list=26%, signal=34%
V$TCF1P_Q6	V$TCF1P_Q6		112	-0.271899	-1.0199172	0.41535434	0.4066855	0.997	1178	tags=16%, list=11%, signal=18%
V$MEIS1_01	V$MEIS1_01		117	-0.25911465	-1.0195944	0.40625	0.4065191	0.997	2408	tags=25%, list=22%, signal=31%
AGTTCTC,MIR-146A,MIR-146B	AGTTCTC,MIR-146A,MIR-146B		27	-0.29672602	-1.0195527	0.47438753	0.40591717	0.997	1494	tags=19%, list=13%, signal=21%
V$AREB6_01	V$AREB6_01		127	-0.26759526	-1.0181862	0.41942605	0.40746653	0.997	2995	tags=29%, list=27%, signal=39%
V$ICSBP_Q6	V$ICSBP_Q6		119	-0.3005971	-1.018071	0.41447368	0.40694833	0.997	2821	tags=31%, list=25%, signal=41%
SMTTTTGT_UNKNOWN	SMTTTTGT_UNKNOWN		196	-0.2445137	-1.0178205	0.41418764	0.40673327	0.997	3489	tags=37%, list=31%, signal=53%
GGGACCA,MIR-133A,MIR-133B	GGGACCA,MIR-133A,MIR-133B		101	-0.22373882	-1.0160503	0.4168565	0.4091765	0.998	2659	tags=25%, list=24%, signal=32%
CAGCAGG,MIR-370	CAGCAGG,MIR-370		74	-0.25806385	-1.0159729	0.4157044	0.40865383	0.998	3394	tags=30%, list=30%, signal=42%
V$MSX1_01	V$MSX1_01		98	-0.27339172	-1.0155152	0.41914892	0.40887484	0.998	3263	tags=35%, list=29%, signal=49%
V$E2F1_Q4	V$E2F1_Q4		115	-0.23078609	-1.0152292	0.4526749	0.40865433	0.998	2637	tags=23%, list=24%, signal=29%
V$AR_02	V$AR_02		19	-0.31750715	-1.0148149	0.4375	0.40879697	0.998	1813	tags=21%, list=16%, signal=25%
V$HNF4_DR1_Q3	V$HNF4_DR1_Q3		139	-0.2554498	-1.0132266	0.44343892	0.41115087	0.999	4185	tags=41%, list=37%, signal=65%
V$DBP_Q6	V$DBP_Q6		120	-0.26681378	-1.0112525	0.4427313	0.41394094	0.999	2304	tags=24%, list=21%, signal=30%
RCGCANGCGY_V$NRF1_Q6	RCGCANGCGY_V$NRF1_Q6		412	-0.17254259	-1.0094138	0.41203704	0.41658387	0.999	2938	tags=21%, list=26%, signal=27%
V$SP1_Q6	V$SP1_Q6		128	-0.2279969	-1.0086571	0.43908045	0.41723412	0.999	4365	tags=44%, list=39%, signal=71%
GCCNNNWTAAR_UNKNOWN	GCCNNNWTAAR_UNKNOWN		68	-0.2735213	-1.0034583	0.4478261	0.4252049	0.999	2931	tags=29%, list=26%, signal=40%
V$AP2GAMMA_01	V$AP2GAMMA_01		119	-0.25692737	-1.0029914	0.4187643	0.425501	0.999	2503	tags=27%, list=22%, signal=34%
V$MYOD_Q6_01	V$MYOD_Q6_01		104	-0.25408393	-1.0029396	0.44400784	0.42487276	0.999	2437	tags=26%, list=22%, signal=33%
ATGCTGG,MIR-338	ATGCTGG,MIR-338		47	-0.26399383	-1.0023857	0.41906872	0.4251832	0.999	2438	tags=28%, list=22%, signal=35%
V$MAF_Q6	V$MAF_Q6		144	-0.24691007	-1.0019966	0.4516854	0.4252609	0.999	3704	tags=36%, list=33%, signal=53%
YAATNANRNNNCAG_UNKNOWN	YAATNANRNNNCAG_UNKNOWN		33	-0.34345764	-1.0006163	0.47096774	0.42698276	0.999	3206	tags=33%, list=29%, signal=47%
V$GATA1_04	V$GATA1_04		118	-0.32034165	-1.0005697	0.47933885	0.42635095	0.999	2884	tags=32%, list=26%, signal=43%
ACAWNRNSRCGG_UNKNOWN	ACAWNRNSRCGG_UNKNOWN		41	-0.2590671	-0.9988451	0.47235024	0.42902008	0.999	2252	tags=24%, list=20%, signal=30%
V$SP1_Q4_01	V$SP1_Q4_01		131	-0.22258835	-0.99585074	0.4604651	0.43367818	0.999	1351	tags=15%, list=12%, signal=17%
V$AP1_Q4	V$AP1_Q4		137	-0.24756362	-0.99571717	0.46666667	0.4332018	0.999	2233	tags=24%, list=20%, signal=30%
ACAWYAAAG_UNKNOWN	ACAWYAAAG_UNKNOWN		47	-0.29332638	-0.9943246	0.4604966	0.43500364	0.999	2548	tags=32%, list=23%, signal=41%
V$AP4_Q5	V$AP4_Q5		130	-0.26142833	-0.99396396	0.47712418	0.4349092	0.999	3094	tags=32%, list=28%, signal=43%
CTCNANGTGNY_UNKNOWN	CTCNANGTGNY_UNKNOWN		40	-0.3093326	-0.99257016	0.47780126	0.43670562	0.999	4411	tags=50%, list=39%, signal=82%
V$GATA1_05	V$GATA1_05		134	-0.26801103	-0.9917894	0.48817205	0.43756226	0.999	2958	tags=31%, list=26%, signal=41%
CCCACAT,MIR-299-3P	CCCACAT,MIR-299-3P		25	-0.31939042	-0.99115294	0.46296296	0.43789122	0.999	4363	tags=68%, list=39%, signal=111%
V$STAT3_02	V$STAT3_02		63	-0.30263335	-0.99095756	0.49069768	0.43773428	0.999	2498	tags=27%, list=22%, signal=35%
RACTNNRTTTNC_UNKNOWN	RACTNNRTTTNC_UNKNOWN		58	-0.2635676	-0.990324	0.45182014	0.4381885	0.999	4081	tags=38%, list=36%, signal=59%
V$ZID_01	V$ZID_01		107	-0.25017256	-0.9859128	0.4906542	0.44546115	0.999	2265	tags=23%, list=20%, signal=29%
V$FREAC2_01	V$FREAC2_01		126	-0.25011685	-0.9820305	0.4852941	0.45190036	1	3117	tags=32%, list=28%, signal=43%
GGCNKCCATNK_UNKNOWN	GGCNKCCATNK_UNKNOWN		57	-0.22044866	-0.98143196	0.50117093	0.452292	1	4173	tags=39%, list=37%, signal=61%
V$TAL1ALPHAE47_01	V$TAL1ALPHAE47_01		119	-0.25540468	-0.9798185	0.49570817	0.45431665	1	3067	tags=34%, list=27%, signal=46%
V$OCT1_05	V$OCT1_05		115	-0.28820106	-0.97891784	0.5247934	0.45542815	1	3012	tags=36%, list=27%, signal=48%
V$PAX_Q6	V$PAX_Q6		128	-0.25927392	-0.97714	0.51380044	0.45800567	1	2962	tags=29%, list=26%, signal=39%
V$SREBP1_Q6	V$SREBP1_Q6		129	-0.25619566	-0.9754415	0.48192772	0.460385	1	3044	tags=33%, list=27%, signal=44%
AAGCACT,MIR-520F	AAGCACT,MIR-520F		102	-0.22780576	-0.9751207	0.5143488	0.46022686	1	4407	tags=48%, list=39%, signal=78%
GGGATGC,MIR-324-5P	GGGATGC,MIR-324-5P		24	-0.29088685	-0.97292334	0.49019608	0.4637029	1	1607	tags=21%, list=14%, signal=24%
V$FOXM1_01	V$FOXM1_01		120	-0.24560568	-0.9725873	0.5229167	0.4636643	1	2609	tags=23%, list=23%, signal=30%
AGCACTT,MIR-93,MIR-302A,MIR-302B,MIR-302C,MIR-302D,MIR-372,MIR-373,MIR-520E,MIR-520A,MIR-526B,MIR-520B,MIR-520C,MIR-520D	AGCACTT,MIR-93,MIR-302A,MIR-302B,MIR-302C,MIR-302D,MIR-372,MIR-373,MIR-520E,MIR-520A,MIR-526B,MIR-520B,MIR-520C,MIR-520D		140	-0.22174247	-0.97043556	0.512987	0.46711713	1	3956	tags=41%, list=35%, signal=62%
CAGGTA_V$AREB6_01	CAGGTA_V$AREB6_01		362	-0.23214933	-0.97031635	0.5042017	0.4665663	1	2463	tags=22%, list=22%, signal=27%
V$GR_Q6_01	V$GR_Q6_01		129	-0.2766123	-0.96797717	0.5402062	0.47020167	1	1472	tags=19%, list=13%, signal=21%
V$CDPCR3_01	V$CDPCR3_01		26	-0.35515377	-0.9669542	0.5347369	0.47116846	1	3534	tags=42%, list=32%, signal=62%
TCATCTC,MIR-143	TCATCTC,MIR-143		70	-0.26193964	-0.9665499	0.5112613	0.4711813	1	1812	tags=20%, list=16%, signal=24%
V$CREB_Q3	V$CREB_Q3		115	-0.19513708	-0.96283513	0.5410959	0.4776132	1	4346	tags=32%, list=39%, signal=52%
V$HSF_Q6	V$HSF_Q6		96	-0.27419895	-0.9620712	0.517094	0.4781455	1	2937	tags=31%, list=26%, signal=42%
V$CDX2_Q5	V$CDX2_Q5		111	-0.29260036	-0.9618737	0.5297741	0.4778708	1	3123	tags=36%, list=28%, signal=49%
V$CEBP_Q3	V$CEBP_Q3		123	-0.23930533	-0.96178097	0.54969573	0.4773347	1	2699	tags=26%, list=24%, signal=34%
AAGTCCA,MIR-422B,MIR-422A	AAGTCCA,MIR-422B,MIR-422A		28	-0.29285988	-0.95872796	0.5041494	0.4823768	1	2998	tags=36%, list=27%, signal=49%
V$CART1_01	V$CART1_01		97	-0.25846863	-0.95742285	0.5811088	0.48392457	1	2623	tags=23%, list=23%, signal=29%
GCANCTGNY_V$MYOD_Q6	GCANCTGNY_V$MYOD_Q6		435	-0.23587273	-0.9563891	0.56962025	0.48519903	1	3044	tags=29%, list=27%, signal=38%
V$ETS2_B	V$ETS2_B		144	-0.26601982	-0.9541955	0.5246637	0.4888967	1	3809	tags=38%, list=34%, signal=57%
V$NKX22_01	V$NKX22_01		79	-0.25303987	-0.94901454	0.54752064	0.49771902	1	1562	tags=19%, list=14%, signal=22%
V$SMAD4_Q6	V$SMAD4_Q6		112	-0.2713781	-0.9488764	0.518931	0.49722928	1	4016	tags=40%, list=36%, signal=62%
V$OSF2_Q6	V$OSF2_Q6		134	-0.2405487	-0.94623494	0.5605381	0.5017125	1	2957	tags=31%, list=26%, signal=41%
CCACACA,MIR-147	CCACACA,MIR-147		36	-0.27567974	-0.9461009	0.5478615	0.5011831	1	2876	tags=33%, list=26%, signal=45%
V$EGR3_01	V$EGR3_01		34	-0.25315097	-0.9459782	0.5583524	0.50062144	1	2921	tags=29%, list=26%, signal=40%
V$CHX10_01	V$CHX10_01		108	-0.2855397	-0.94335335	0.562753	0.50505745	1	3265	tags=33%, list=29%, signal=47%
GTGTTGA,MIR-505	GTGTTGA,MIR-505		53	-0.26678512	-0.9402372	0.53674835	0.51055706	1	2554	tags=32%, list=23%, signal=41%
V$PEA3_Q6	V$PEA3_Q6		117	-0.26772976	-0.9399069	0.51363635	0.5105028	1	2674	tags=26%, list=24%, signal=34%
V$YY1_01	V$YY1_01		127	-0.22105646	-0.9382935	0.56390977	0.51333135	1	3543	tags=30%, list=32%, signal=43%
AACYNNNNTTCCS_UNKNOWN	AACYNNNNTTCCS_UNKNOWN		44	-0.24578525	-0.9372742	0.5548387	0.51463175	1	1309	tags=16%, list=12%, signal=18%
V$AP4_Q6	V$AP4_Q6		108	-0.2512904	-0.9370366	0.59196615	0.51437604	1	3094	tags=34%, list=28%, signal=47%
GTGTCAA,MIR-514	GTGTCAA,MIR-514		28	-0.25001714	-0.93684196	0.5732484	0.51397836	1	4220	tags=43%, list=38%, signal=69%
V$LMO2COM_02	V$LMO2COM_02		128	-0.2570093	-0.9362646	0.5735294	0.51423156	1	3732	tags=35%, list=33%, signal=52%
V$HNF4_Q6	V$HNF4_Q6		125	-0.24407844	-0.93317926	0.57873213	0.5194141	1	1875	tags=18%, list=17%, signal=21%
TGACCTTG_V$SF1_Q6	TGACCTTG_V$SF1_Q6		122	-0.20433053	-0.9322812	0.5840708	0.52033854	1	2651	tags=22%, list=24%, signal=29%
GAGACTG,MIR-452	GAGACTG,MIR-452		44	-0.23119935	-0.9319635	0.576659	0.5201028	1	4114	tags=41%, list=37%, signal=64%
TCCAGAT,MIR-516-5P	TCCAGAT,MIR-516-5P		50	-0.24556231	-0.93160635	0.56404495	0.5200671	1	2485	tags=22%, list=22%, signal=28%
V$CEBPA_01	V$CEBPA_01		119	-0.26600924	-0.92803407	0.59914714	0.52661854	1	3065	tags=34%, list=27%, signal=47%
V$NKX25_01	V$NKX25_01		71	-0.2600753	-0.9249957	0.586	0.5317943	1	1626	tags=21%, list=15%, signal=25%
V$ZIC1_01	V$ZIC1_01		124	-0.24577919	-0.9241346	0.5982906	0.5328336	1	3650	tags=35%, list=33%, signal=51%
V$STAT1_03	V$STAT1_03		116	-0.20170465	-0.9198762	0.5977778	0.5408829	1	1388	tags=15%, list=12%, signal=17%
WYAAANNRNNNGCG_UNKNOWN	WYAAANNRNNNGCG_UNKNOWN		25	-0.28192016	-0.9130378	0.56485355	0.55397886	1	2548	tags=28%, list=23%, signal=36%
V$SREBP1_02	V$SREBP1_02		47	-0.26597047	-0.9110883	0.64	0.5573251	1	2463	tags=21%, list=22%, signal=27%
V$LYF1_01	V$LYF1_01		128	-0.24138786	-0.9087883	0.6522634	0.5612026	1	2463	tags=24%, list=22%, signal=31%
AAGGGAT,MIR-188	AAGGGAT,MIR-188		41	-0.24654315	-0.90824306	0.5883495	0.56150424	1	1255	tags=17%, list=11%, signal=19%
V$E2F_Q3	V$E2F_Q3		107	-0.23460923	-0.9064063	0.55	0.56440353	1	2938	tags=26%, list=26%, signal=35%
V$OCT1_03	V$OCT1_03		101	-0.2547203	-0.901295	0.6461864	0.57401466	1	2994	tags=31%, list=27%, signal=42%
GATAAGR_V$GATA_C	GATAAGR_V$GATA_C		161	-0.27202016	-0.9001924	0.659919	0.57563156	1	3647	tags=40%, list=33%, signal=59%
CCCNNNNNNAAGWT_UNKNOWN	CCCNNNNNNAAGWT_UNKNOWN		53	-0.21147065	-0.89574575	0.6787234	0.58404845	1	1784	tags=15%, list=16%, signal=18%
V$RSRFC4_01	V$RSRFC4_01		121	-0.27470145	-0.8944244	0.66866267	0.5859452	1	3123	tags=35%, list=28%, signal=48%
V$MTF1_Q4	V$MTF1_Q4		125	-0.22627947	-0.89377224	0.6823266	0.5864414	1	3668	tags=38%, list=33%, signal=55%
ACCAATC,MIR-509	ACCAATC,MIR-509		19	-0.29898062	-0.89264023	0.6228448	0.5879867	1	1827	tags=26%, list=16%, signal=31%
CAAGGAT,MIR-362	CAAGGAT,MIR-362		33	-0.24481031	-0.89216065	0.64959013	0.58835185	1	2414	tags=24%, list=22%, signal=31%
V$PAX4_03	V$PAX4_03		133	-0.22282712	-0.8911219	0.6459227	0.5896259	1	1621	tags=17%, list=14%, signal=19%
GTCTTCC,MIR-7	GTCTTCC,MIR-7		79	-0.22903512	-0.88704455	0.58932716	0.5975979	1	1135	tags=13%, list=10%, signal=14%
GGGGCCC,MIR-296	GGGGCCC,MIR-296		37	-0.27853346	-0.88502073	0.59821427	0.6006786	1	3232	tags=32%, list=29%, signal=45%
MYAATNNNNNNNGGC_UNKNOWN	MYAATNNNNNNNGGC_UNKNOWN		56	-0.23024935	-0.8846156	0.67954546	0.60059565	1	2900	tags=34%, list=26%, signal=46%
AAACCAC,MIR-140	AAACCAC,MIR-140		54	-0.22116338	-0.87801194	0.7048832	0.61408633	1	3174	tags=26%, list=28%, signal=36%
V$E2F_Q6_01	V$E2F_Q6_01		110	-0.22124591	-0.87289965	0.6037736	0.6242586	1	2651	tags=23%, list=24%, signal=29%
CCANNAGRKGGC_UNKNOWN	CCANNAGRKGGC_UNKNOWN		55	-0.27470565	-0.8720371	0.6724891	0.6253198	1	1213	tags=16%, list=11%, signal=18%
V$STAT6_02	V$STAT6_02		126	-0.23118821	-0.86867917	0.6883408	0.6315458	1	1754	tags=17%, list=16%, signal=20%
V$E2F_03	V$E2F_03		115	-0.2317816	-0.8686774	0.60546875	0.63063496	1	2637	tags=24%, list=24%, signal=32%
ACAGGGT,MIR-10A,MIR-10B	ACAGGGT,MIR-10A,MIR-10B		64	-0.22067001	-0.8681161	0.7044025	0.63078624	1	3817	tags=39%, list=34%, signal=59%
CCATCCA,MIR-432	CCATCCA,MIR-432		32	-0.23728104	-0.8680256	0.7055085	0.6300411	1	2000	tags=22%, list=18%, signal=27%
SGCGSSAAA_V$E2F1DP2_01	SGCGSSAAA_V$E2F1DP2_01		75	-0.2317074	-0.86636126	0.6191406	0.6327418	1	3166	tags=31%, list=28%, signal=42%
GGTAACC,MIR-409-5P	GGTAACC,MIR-409-5P		19	-0.25998595	-0.8633569	0.7350835	0.63839245	1	2082	tags=26%, list=19%, signal=32%
GTCNYYATGR_UNKNOWN	GTCNYYATGR_UNKNOWN		36	-0.26189432	-0.85841125	0.6437055	0.64807326	1	4312	tags=50%, list=39%, signal=81%
V$E2F1DP1RB_01	V$E2F1DP1RB_01		100	-0.23084432	-0.85749245	0.6102362	0.649287	1	3166	tags=30%, list=28%, signal=41%
TCTGGAC,MIR-198	TCTGGAC,MIR-198		39	-0.2275132	-0.856742	0.65410197	0.65011996	1	4271	tags=44%, list=38%, signal=70%
V$NF1_Q6	V$NF1_Q6		141	-0.23025039	-0.85666054	0.77087796	0.6493491	1	2339	tags=24%, list=21%, signal=30%
V$SP1_Q2_01	V$SP1_Q2_01		122	-0.20321414	-0.85584265	0.71095574	0.65008384	1	1351	tags=15%, list=12%, signal=17%
V$LBP1_Q6	V$LBP1_Q6		103	-0.23924664	-0.85392386	0.72869956	0.65340257	1	1767	tags=20%, list=16%, signal=24%
V$ARP1_01	V$ARP1_01		79	-0.24912421	-0.85165495	0.7162427	0.6576357	1	1449	tags=15%, list=13%, signal=17%
V$E2F_Q4_01	V$E2F_Q4_01		108	-0.21904108	-0.8514001	0.6335878	0.6571778	1	4017	tags=38%, list=36%, signal=59%
ACTACCT,MIR-196A,MIR-196B	ACTACCT,MIR-196A,MIR-196B		60	-0.2324155	-0.844886	0.73541665	0.6705798	1	4020	tags=38%, list=36%, signal=59%
AGGAAGC,MIR-516-3P	AGGAAGC,MIR-516-3P		51	-0.2179573	-0.8375437	0.8129032	0.6855163	1	2819	tags=31%, list=25%, signal=42%
V$IK3_01	V$IK3_01		112	-0.2158486	-0.83672273	0.87261146	0.6862774	1	2911	tags=29%, list=26%, signal=39%
TAAWWATAG_V$RSRFC4_Q2	TAAWWATAG_V$RSRFC4_Q2		77	-0.25368017	-0.82996583	0.77955914	0.700093	1	2935	tags=36%, list=26%, signal=49%
V$NFMUE1_Q6	V$NFMUE1_Q6		118	-0.16606921	-0.82952297	0.712984	0.69990754	1	3243	tags=25%, list=29%, signal=34%
CCAGGGG,MIR-331	CCAGGGG,MIR-331		49	-0.22622573	-0.82890266	0.72672063	0.7001772	1	3598	tags=29%, list=32%, signal=42%
V$E2F1_Q6_01	V$E2F1_Q6_01		112	-0.19775648	-0.82735175	0.7021696	0.7023652	1	3672	tags=37%, list=33%, signal=54%
CAATGCA,MIR-33	CAATGCA,MIR-33		55	-0.2249483	-0.8236968	0.7898089	0.70889837	1	4457	tags=55%, list=40%, signal=90%
V$MYOGNF1_01	V$MYOGNF1_01		20	-0.30370164	-0.82181925	0.69153225	0.71182793	1	2735	tags=30%, list=24%, signal=40%
GGCKCATGS_UNKNOWN	GGCKCATGS_UNKNOWN		29	-0.23045057	-0.8214083	0.73617023	0.71174556	1	3307	tags=28%, list=30%, signal=39%
V$CEBP_C	V$CEBP_C		93	-0.22851758	-0.8095858	0.81104034	0.7355774	1	2977	tags=33%, list=27%, signal=45%
V$ETF_Q6	V$ETF_Q6		50	-0.20037103	-0.80078924	0.7887931	0.75356233	1	2674	tags=24%, list=24%, signal=31%
V$SREBP_Q3	V$SREBP_Q3		116	-0.21298182	-0.7928501	0.8344519	0.7683808	1	1487	tags=14%, list=13%, signal=16%
V$E2F_Q6	V$E2F_Q6		101	-0.21364757	-0.7904449	0.6934866	0.7717852	1	3166	tags=29%, list=28%, signal=40%
V$HEB_Q6	V$HEB_Q6		123	-0.19858105	-0.7886604	0.8851064	0.77441984	1	1425	tags=13%, list=13%, signal=15%
V$TAXCREB_02	V$TAXCREB_02		15	-0.302675	-0.7838196	0.78968257	0.7831201	1	3307	tags=47%, list=30%, signal=66%
V$EVI1_03	V$EVI1_03		29	-0.26323217	-0.7803964	0.8082192	0.78887314	1	3644	tags=38%, list=33%, signal=56%
V$MYCMAX_B	V$MYCMAX_B		133	-0.16933732	-0.7801112	0.8686636	0.7883362	1	4103	tags=34%, list=37%, signal=53%
AGGTGCA,MIR-500	AGGTGCA,MIR-500		46	-0.19648694	-0.76939243	0.9208791	0.8087158	1	2033	tags=17%, list=18%, signal=21%
WCAANNNYCAG_UNKNOWN	WCAANNNYCAG_UNKNOWN		121	-0.16292833	-0.76315284	0.9590909	0.819041	1	1864	tags=14%, list=17%, signal=17%
V$HNF4_01	V$HNF4_01		136	-0.19600722	-0.74590063	0.95652175	0.84763324	1	3977	tags=35%, list=36%, signal=54%
V$E2F_Q4	V$E2F_Q4		102	-0.20217992	-0.74567014	0.7553398	0.84690034	1	3960	tags=36%, list=35%, signal=56%
TACAATC,MIR-508	TACAATC,MIR-508		34	-0.22132266	-0.73783445	0.85365856	0.8585605	1	3634	tags=41%, list=32%, signal=61%
GCAAGGA,MIR-502	GCAAGGA,MIR-502		34	-0.21139306	-0.7331207	0.85656565	0.8645936	1	2880	tags=26%, list=26%, signal=36%
V$PPARG_01	V$PPARG_01		21	-0.21471068	-0.732507	0.851153	0.864245	1	3702	tags=29%, list=33%, signal=43%
V$E2F1_Q3	V$E2F1_Q3		105	-0.17988296	-0.72131926	0.85356456	0.87988317	1	3193	tags=28%, list=29%, signal=38%
CTGRYYYNATT_UNKNOWN	CTGRYYYNATT_UNKNOWN		34	-0.22776774	-0.7208911	0.8636364	0.87913233	1	3184	tags=32%, list=28%, signal=45%
V$MYOGENIN_Q6	V$MYOGENIN_Q6		112	-0.19484907	-0.7184895	0.92931396	0.8812539	1	1788	tags=15%, list=16%, signal=18%
GACAGGG,MIR-339	GACAGGG,MIR-339		31	-0.209395	-0.71618164	0.89183676	0.88368213	1	2995	tags=26%, list=27%, signal=35%
V$E2F4DP1_01	V$E2F4DP1_01		101	-0.17304264	-0.6659513	0.8891089	0.9382564	1	3166	tags=26%, list=28%, signal=36%
GGCNNMSMYNTTG_UNKNOWN	GGCNNMSMYNTTG_UNKNOWN		35	-0.16921948	-0.655843	0.8847826	0.94594634	1	4016	tags=34%, list=36%, signal=53%
CCAGGTT,MIR-490	CCAGGTT,MIR-490		27	-0.18337415	-0.61487746	0.9345603	0.9714308	1	4569	tags=52%, list=41%, signal=87%
