# Supplementary material for: A genomic analysis of mouse models of breast cancer reveals molecular features of mouse models and relationships to human breast cancer
Source: Breast Cancer Res. 2014 Jun 5;16(3):R59. doi: 10.1186/bcr3672 (PMC4078930; doi:10.1186/bcr3672)
Supplement: Additional file 11 — GSEA for mouse models compared to all other models or to mammary gland development. Listed by model. [file bcr3672-S11.zip › AdditionalFile11/Brg1Het/VS_normal_mammary/C3/Upregulated_in_Brg1Het_vs_normalMammary.txt]

NAME	GS<br> follow link to MSigDB	GS DETAILS	SIZE	ES	NES	NOM p-val	FDR q-val	FWER p-val	RANK AT MAX	LEADING EDGE
GCTGAGT,MIR-512-5P	GCTGAGT,MIR-512-5P	Details ...	29	0.4294098	1.4729164	0.04742268	1	0.802	2115	tags=38%, list=19%, signal=47%
V$NFY_Q6	V$NFY_Q6	Details ...	119	0.3153522	1.1995316	0.1765873	1	0.984	1842	tags=34%, list=16%, signal=40%
V$STAT1_01	V$STAT1_01	Details ...	37	0.30184543	1.1968703	0.17967331	1	0.984	1935	tags=30%, list=17%, signal=36%
ACACTCC,MIR-122A	ACACTCC,MIR-122A	Details ...	43	0.28477502	1.166875	0.2238806	1	0.989	1421	tags=26%, list=13%, signal=29%
GATGKMRGCG_UNKNOWN	GATGKMRGCG_UNKNOWN	Details ...	31	0.2683641	1.1144673	0.30627307	1	0.992	1324	tags=23%, list=12%, signal=26%
V$GATA2_01	V$GATA2_01	Details ...	59	0.26440153	1.070987	0.31657356	1	0.993	1602	tags=19%, list=14%, signal=22%
WCTCNATGGY_UNKNOWN	WCTCNATGGY_UNKNOWN	Details ...	30	0.27437884	1.0532681	0.3908046	1	0.996	1014	tags=17%, list=9%, signal=18%
CCAATNNSNNNGCG_UNKNOWN	CCAATNNSNNNGCG_UNKNOWN	Details ...	28	0.30530402	1.0447127	0.39506173	1	0.997	492	tags=14%, list=4%, signal=15%
GCGSCMNTTT_UNKNOWN	GCGSCMNTTT_UNKNOWN	Details ...	30	0.30441573	1.0236837	0.47887325	1	0.998	374	tags=17%, list=3%, signal=17%
V$AP2_Q3	V$AP2_Q3	Details ...	130	0.2546403	1.0166626	0.46631205	1	0.999	941	tags=16%, list=8%, signal=17%
V$GATA1_01	V$GATA1_01	Details ...	127	0.24254987	1.0044962	0.45854485	1	0.999	924	tags=15%, list=8%, signal=16%
V$PPARA_02	V$PPARA_02	Details ...	61	0.26884001	0.99872637	0.49446493	1	1	1140	tags=21%, list=10%, signal=24%
V$ALPHACP1_01	V$ALPHACP1_01	Details ...	127	0.24724156	0.98916954	0.4820416	1	1	1459	tags=22%, list=13%, signal=25%
V$AREB6_03	V$AREB6_03	Details ...	111	0.24374828	0.97965753	0.46332046	1	1	1424	tags=22%, list=13%, signal=25%
GGCCAGT,MIR-193A,MIR-193B	GGCCAGT,MIR-193A,MIR-193B	Details ...	42	0.28518432	0.9733436	0.4898374	1	1	714	tags=17%, list=6%, signal=18%
V$NFY_C	V$NFY_C	Details ...	112	0.23558435	0.9732851	0.46575344	1	1	1450	tags=20%, list=13%, signal=22%
KCCGNSWTTT_UNKNOWN	KCCGNSWTTT_UNKNOWN	Details ...	48	0.20025614	0.97318363	0.49709865	1	1	1319	tags=15%, list=12%, signal=16%
GTGGTGA,MIR-197	GTGGTGA,MIR-197	Details ...	34	0.2742027	0.9685303	0.4863884	1	1	988	tags=24%, list=9%, signal=26%
CCTGCTG,MIR-214	CCTGCTG,MIR-214	Details ...	117	0.22905724	0.9551167	0.5620301	1	1	777	tags=13%, list=7%, signal=14%
CAGCCTC,MIR-485-5P	CAGCCTC,MIR-485-5P	Details ...	73	0.24588084	0.95479643	0.5240642	1	1	1067	tags=16%, list=10%, signal=18%
V$NFY_01	V$NFY_01	Details ...	126	0.22560191	0.91989577	0.606	1	1	375	tags=10%, list=3%, signal=11%
RNCTGNYNRNCTGNY_UNKNOWN	RNCTGNYNRNCTGNY_UNKNOWN	Details ...	31	0.30121014	0.9130251	0.63276833	1	1	827	tags=19%, list=7%, signal=21%
GCAAAAA,MIR-129	GCAAAAA,MIR-129	Details ...	76	0.21994898	0.90470964	0.6630824	1	1	930	tags=16%, list=8%, signal=17%
CCAWNWWNNNGGC_UNKNOWN	CCAWNWWNNNGGC_UNKNOWN	Details ...	32	0.22433883	0.8876253	0.6701031	1	1	330	tags=6%, list=3%, signal=6%
V$AP4_Q6_01	V$AP4_Q6_01	Details ...	126	0.24653888	0.88453984	0.65510947	1	1	1112	tags=16%, list=10%, signal=17%
GTACAGG,MIR-486	GTACAGG,MIR-486	Details ...	33	0.24107581	0.87642354	0.67172676	1	1	1280	tags=24%, list=11%, signal=27%
CTCTGGA,MIR-520A,MIR-525	CTCTGGA,MIR-520A,MIR-525	Details ...	80	0.22440645	0.8613344	0.693578	1	1	2051	tags=31%, list=18%, signal=38%
V$STAT1_02	V$STAT1_02	Details ...	117	0.1887579	0.85922295	0.73944956	1	1	1897	tags=25%, list=17%, signal=30%
GCTNWTTGK_UNKNOWN	GCTNWTTGK_UNKNOWN	Details ...	135	0.23149729	0.85783035	0.75	1	1	1834	tags=27%, list=16%, signal=32%
V$LMO2COM_01	V$LMO2COM_01	Details ...	128	0.1999927	0.84609604	0.8420139	1	1	688	tags=12%, list=6%, signal=12%
V$TGIF_01	V$TGIF_01	Details ...	107	0.2019296	0.81841344	0.89184064	1	1	1435	tags=21%, list=13%, signal=24%
CCCAGAG,MIR-326	CCCAGAG,MIR-326	Details ...	78	0.19817951	0.8167588	0.7647059	1	1	1247	tags=17%, list=11%, signal=19%
RNTCANNRNNYNATTW_UNKNOWN	RNTCANNRNNYNATTW_UNKNOWN	Details ...	27	0.2921615	0.8039536	0.7675351	1	1	1605	tags=30%, list=14%, signal=35%
TTGCWCAAY_V$CEBPB_02	TTGCWCAAY_V$CEBPB_02	Details ...	36	0.25103718	0.7969662	0.8197674	1	1	1611	tags=31%, list=14%, signal=36%
AGGCACT,MIR-515-3P	AGGCACT,MIR-515-3P	Details ...	42	0.2156876	0.7899778	0.8488806	1	1	1917	tags=26%, list=17%, signal=31%
ACCTGTTG_UNKNOWN	ACCTGTTG_UNKNOWN	Details ...	72	0.21419686	0.7852016	0.8582231	1	1	1269	tags=17%, list=11%, signal=19%
TAGGTCA,MIR-192,MIR-215	TAGGTCA,MIR-192,MIR-215	Details ...	23	0.22419898	0.76425916	0.8697395	1	1	987	tags=13%, list=9%, signal=14%
V$SMAD3_Q6	V$SMAD3_Q6	Details ...	104	0.21143502	0.744253	0.86580884	1	1	1349	tags=17%, list=12%, signal=19%
V$E2A_Q2	V$E2A_Q2	Details ...	107	0.21004367	0.734977	0.89365673	1	1	777	tags=11%, list=7%, signal=12%
AAGWWRNYGGC_UNKNOWN	AAGWWRNYGGC_UNKNOWN	Details ...	50	0.16889103	0.7280153	0.87130433	1	1	609	tags=8%, list=5%, signal=8%
ACAACCT,MIR-453	ACAACCT,MIR-453	Details ...	18	0.24298987	0.7119133	0.86715865	1	1	220	tags=11%, list=2%, signal=11%
V$MYOD_Q6	V$MYOD_Q6	Details ...	113	0.21920559	0.7064172	0.92175573	1	1	1470	tags=19%, list=13%, signal=22%
TCCCCAC,MIR-491	TCCCCAC,MIR-491	Details ...	31	0.20015863	0.69892055	0.9314079	1	1	1400	tags=23%, list=13%, signal=26%
V$GATA1_03	V$GATA1_03	Details ...	120	0.20250836	0.6878167	0.9367589	1	1	1106	tags=17%, list=10%, signal=18%
V$E2F1DP1_01	V$E2F1DP1_01	Details ...	96	0.17893787	0.67481184	0.857438	1	1	1439	tags=21%, list=13%, signal=24%
V$E2F1DP2_01	V$E2F1DP2_01	Details ...	96	0.17893787	0.67481184	0.857438	1	1	1439	tags=21%, list=13%, signal=24%
V$E2F4DP2_01	V$E2F4DP2_01	Details ...	96	0.17893787	0.67481184	0.857438	1	1	1439	tags=21%, list=13%, signal=24%
V$COUP_01	V$COUP_01	Details ...	135	0.18352558	0.6738903	0.9719101	0.9872913	1	1257	tags=16%, list=11%, signal=18%
V$E2F_02	V$E2F_02	Details ...	97	0.17541619	0.6643306	0.87966806	0.9765471	1	1439	tags=21%, list=13%, signal=23%
V$PAX8_01	V$PAX8_01	Details ...	15	0.24418916	0.6559768	0.91764706	0.96392643	1	1334	tags=27%, list=12%, signal=30%
V$E2F1_Q6	V$E2F1_Q6	Details ...	103	0.16457988	0.62041074	0.9117647	0.9685618	1	1305	tags=17%, list=12%, signal=20%
