# Supplementary material for: A genomic analysis of mouse models of breast cancer reveals molecular features of mouse models and relationships to human breast cancer
Source: Breast Cancer Res. 2014 Jun 5;16(3):R59. doi: 10.1186/bcr3672 (PMC4078930; doi:10.1186/bcr3672)
Supplement: Additional file 11 — GSEA for mouse models compared to all other models or to mammary gland development. Listed by model. [file bcr3672-S11.zip › AdditionalFile11/Brg1Het/VS_normal_mammary/C6/Downregulated_in_Brg1Het_vs_normalMammary.txt]

NAME	GS<br> follow link to MSigDB	GS DETAILS	SIZE	ES	NES	NOM p-val	FDR q-val	FWER p-val	RANK AT MAX	LEADING EDGE
GLI1_UP.V1_UP	GLI1_UP.V1_UP	Details ...	16	-0.6125683	-1.5992714	0.045454547	0.75044906	0.263	1557	tags=31%, list=14%, signal=36%
TGFB_UP.V1_DN	TGFB_UP.V1_DN	Details ...	108	-0.46515352	-1.5748069	0.008213553	0.499031	0.326	1215	tags=24%, list=11%, signal=27%
CAMP_UP.V1_DN	CAMP_UP.V1_DN	Details ...	116	-0.42597604	-1.5334309	0.006198347	0.559191	0.416	2897	tags=46%, list=26%, signal=61%
BCAT.100_UP.V1_DN	BCAT.100_UP.V1_DN	Details ...	15	-0.6200395	-1.5286443	0.040816326	0.44575697	0.429	1810	tags=47%, list=16%, signal=56%
PDGF_UP.V1_UP	PDGF_UP.V1_UP	Details ...	85	-0.38746178	-1.5248938	0.01764706	0.3691933	0.433	2581	tags=34%, list=23%, signal=44%
TGFB_UP.V1_UP	TGFB_UP.V1_UP	Details ...	111	-0.48252556	-1.4782704	0.032786883	0.47201914	0.5	1255	tags=30%, list=11%, signal=33%
AKT_UP.V1_DN	AKT_UP.V1_DN	Details ...	138	-0.4485393	-1.4671218	0.014198783	0.45336804	0.521	1510	tags=33%, list=13%, signal=38%
PIGF_UP.V1_UP	PIGF_UP.V1_UP	Details ...	94	-0.40529844	-1.4643043	0.029978586	0.4072249	0.528	2880	tags=36%, list=26%, signal=48%
YAP1_UP	YAP1_UP	Details ...	23	-0.4433059	-1.458698	0.06097561	0.38216197	0.537	1859	tags=26%, list=17%, signal=31%
ATF2_UP.V1_DN	ATF2_UP.V1_DN	Details ...	113	-0.45568183	-1.4485669	0.026859503	0.37776968	0.558	2438	tags=42%, list=22%, signal=53%
MTOR_UP.N4.V1_DN	MTOR_UP.N4.V1_DN	Details ...	82	-0.35733768	-1.4242051	0.028747434	0.42913225	0.6	3136	tags=37%, list=28%, signal=50%
CSR_EARLY_UP.V1_UP	CSR_EARLY_UP.V1_UP	Details ...	98	-0.39277068	-1.4180671	0.08438819	0.41482794	0.608	2093	tags=33%, list=19%, signal=40%
BCAT_BILD_ET_AL_DN	BCAT_BILD_ET_AL_DN	Details ...	22	-0.43576956	-1.4014452	0.08639309	0.43383694	0.635	4471	tags=64%, list=40%, signal=106%
SIRNA_EIF4GI_DN	SIRNA_EIF4GI_DN	Details ...	50	-0.4245954	-1.4002966	0.08752735	0.40588537	0.636	2978	tags=36%, list=27%, signal=49%
MEL18_DN.V1_DN	MEL18_DN.V1_DN	Details ...	89	-0.43798375	-1.3790318	0.03875969	0.455089	0.664	2439	tags=39%, list=22%, signal=50%
STK33_SKM_UP	STK33_SKM_UP	Details ...	129	-0.47427887	-1.376039	0.091093116	0.4357536	0.666	2870	tags=46%, list=26%, signal=61%
BMI1_DN.V1_UP	BMI1_DN.V1_UP	Details ...	102	-0.4482548	-1.3719075	0.0877193	0.42300582	0.673	1432	tags=25%, list=13%, signal=28%
E2F1_UP.V1_DN	E2F1_UP.V1_DN	Details ...	129	-0.40452656	-1.3624725	0.10526316	0.42846802	0.69	2472	tags=35%, list=22%, signal=44%
ATF2_S_UP.V1_DN	ATF2_S_UP.V1_DN	Details ...	107	-0.44723216	-1.3614311	0.060851928	0.40955132	0.691	1702	tags=35%, list=15%, signal=40%
ESC_J1_UP_LATE.V1_DN	ESC_J1_UP_LATE.V1_DN	Details ...	133	-0.40126637	-1.350825	0.075203255	0.42551538	0.706	1589	tags=23%, list=14%, signal=27%
WNT_UP.V1_UP	WNT_UP.V1_UP		133	-0.3752034	-1.3457773	0.035639413	0.4210011	0.713	2217	tags=29%, list=20%, signal=36%
CYCLIN_D1_UP.V1_UP	CYCLIN_D1_UP.V1_UP		123	-0.3561455	-1.3446568	0.0620985	0.4056891	0.716	2384	tags=29%, list=21%, signal=37%
IL2_UP.V1_UP	IL2_UP.V1_UP		102	-0.37786698	-1.3275666	0.08316008	0.4436393	0.736	2455	tags=34%, list=22%, signal=44%
BMI1_DN_MEL18_DN.V1_UP	BMI1_DN_MEL18_DN.V1_UP		99	-0.45949167	-1.3270475	0.09638554	0.42682895	0.736	1606	tags=30%, list=14%, signal=35%
MEL18_DN.V1_UP	MEL18_DN.V1_UP		102	-0.43258455	-1.3239652	0.10412574	0.41949302	0.739	1713	tags=29%, list=15%, signal=34%
CTIP_DN.V1_UP	CTIP_DN.V1_UP		70	-0.431115	-1.3187134	0.0977131	0.42145026	0.753	2133	tags=33%, list=19%, signal=40%
PRC2_EDD_UP.V1_DN	PRC2_EDD_UP.V1_DN		106	-0.36645344	-1.3178847	0.047311828	0.4090791	0.754	2142	tags=32%, list=19%, signal=39%
ESC_J1_UP_EARLY.V1_DN	ESC_J1_UP_EARLY.V1_DN		124	-0.42120227	-1.314238	0.13238288	0.403608	0.756	1921	tags=31%, list=17%, signal=38%
BCAT_GDS748_UP	BCAT_GDS748_UP		33	-0.4509847	-1.3133374	0.10491072	0.39280182	0.758	2420	tags=45%, list=22%, signal=58%
IL21_UP.V1_DN	IL21_UP.V1_DN		94	-0.393133	-1.3126934	0.08024691	0.38120595	0.758	2010	tags=34%, list=18%, signal=41%
STK33_NOMO_UP	STK33_NOMO_UP		146	-0.4169559	-1.3105141	0.16367266	0.3751847	0.76	1944	tags=30%, list=17%, signal=36%
EGFR_UP.V1_UP	EGFR_UP.V1_UP		121	-0.40858307	-1.3042146	0.12678936	0.37903127	0.77	2093	tags=33%, list=19%, signal=40%
RELA_DN.V1_UP	RELA_DN.V1_UP		86	-0.39932892	-1.2983915	0.11578947	0.38193426	0.775	2892	tags=43%, list=26%, signal=58%
MTOR_UP.V1_DN	MTOR_UP.V1_DN		134	-0.37023762	-1.2973585	0.083333336	0.37315756	0.776	2402	tags=34%, list=21%, signal=43%
RAF_UP.V1_UP	RAF_UP.V1_UP		123	-0.37796575	-1.2888018	0.09210526	0.38488036	0.788	3023	tags=39%, list=27%, signal=53%
ESC_V6.5_UP_LATE.V1_UP	ESC_V6.5_UP_LATE.V1_UP		135	-0.36601093	-1.2877783	0.07112971	0.37712532	0.79	2551	tags=33%, list=23%, signal=43%
PDGF_ERK_DN.V1_DN	PDGF_ERK_DN.V1_DN		88	-0.33271995	-1.2848418	0.13778706	0.37480673	0.797	2072	tags=27%, list=19%, signal=33%
ESC_V6.5_UP_EARLY.V1_DN	ESC_V6.5_UP_EARLY.V1_DN		135	-0.44521904	-1.2830781	0.19653179	0.36880606	0.798	2307	tags=39%, list=21%, signal=49%
AKT_UP_MTOR_DN.V1_DN	AKT_UP_MTOR_DN.V1_DN		138	-0.3634045	-1.2824385	0.10526316	0.36062133	0.799	2458	tags=34%, list=22%, signal=43%
LTE2_UP.V1_DN	LTE2_UP.V1_DN		111	-0.39986983	-1.2785792	0.1307847	0.3613519	0.801	2480	tags=38%, list=22%, signal=48%
NRL_DN.V1_UP	NRL_DN.V1_UP		111	-0.3317115	-1.2777926	0.049462367	0.35389864	0.802	2413	tags=32%, list=22%, signal=41%
VEGF_A_UP.V1_UP	VEGF_A_UP.V1_UP		115	-0.37028867	-1.267544	0.13090129	0.37041643	0.813	2529	tags=33%, list=23%, signal=42%
P53_DN.V2_UP	P53_DN.V2_UP		83	-0.40067714	-1.2653283	0.16421053	0.36732823	0.813	2229	tags=33%, list=20%, signal=40%
KRAS.BREAST_UP.V1_UP	KRAS.BREAST_UP.V1_UP		74	-0.44049922	-1.2570329	0.1530815	0.37915808	0.822	536	tags=22%, list=5%, signal=23%
P53_DN.V1_DN	P53_DN.V1_DN		122	-0.39032018	-1.2560289	0.114718616	0.37320852	0.824	1352	tags=25%, list=12%, signal=29%
KRAS.DF.V1_UP	KRAS.DF.V1_UP		123	-0.38254815	-1.2548627	0.12040816	0.36772174	0.824	2180	tags=31%, list=19%, signal=38%
P53_DN.V1_UP	P53_DN.V1_UP		114	-0.39173326	-1.2507156	0.16490486	0.36853504	0.827	2012	tags=31%, list=18%, signal=37%
SIRNA_EIF4GI_UP	SIRNA_EIF4GI_UP		65	-0.2962273	-1.2498912	0.12530713	0.36307135	0.829	1333	tags=15%, list=12%, signal=17%
E2F3_UP.V1_UP	E2F3_UP.V1_UP		100	-0.33919868	-1.2476298	0.06852248	0.3606974	0.834	1229	tags=20%, list=11%, signal=22%
PTEN_DN.V1_UP	PTEN_DN.V1_UP		101	-0.37958544	-1.2430668	0.11158799	0.36574566	0.843	2549	tags=33%, list=23%, signal=42%
CRX_DN.V1_UP	CRX_DN.V1_UP		102	-0.33035696	-1.2409843	0.08560311	0.3634947	0.849	2479	tags=30%, list=22%, signal=39%
MYC_UP.V1_UP	MYC_UP.V1_UP		82	-0.2841644	-1.2384293	0.11231101	0.36282882	0.849	2101	tags=22%, list=19%, signal=27%
STK33_UP	STK33_UP		129	-0.400162	-1.2340492	0.18619247	0.36595955	0.858	2180	tags=32%, list=19%, signal=39%
NOTCH_DN.V1_DN	NOTCH_DN.V1_DN		110	-0.39420557	-1.2310747	0.17857143	0.36596277	0.861	2664	tags=37%, list=24%, signal=48%
LEF1_UP.V1_UP	LEF1_UP.V1_UP		124	-0.3895046	-1.2178187	0.19387755	0.3881311	0.869	2657	tags=42%, list=24%, signal=54%
CYCLIN_D1_KE_.V1_UP	CYCLIN_D1_KE_.V1_UP		115	-0.31019914	-1.2168083	0.1446541	0.38329306	0.869	2384	tags=28%, list=21%, signal=35%
DCA_UP.V1_UP	DCA_UP.V1_UP		86	-0.34942234	-1.2166799	0.14078675	0.37680668	0.869	2622	tags=35%, list=23%, signal=45%
TBK1.DF_DN	TBK1.DF_DN		157	-0.2733827	-1.2159554	0.11158799	0.37177968	0.87	1812	tags=22%, list=16%, signal=25%
CORDENONSI_YAP_CONSERVED_SIGNATURE	CORDENONSI_YAP_CONSERVED_SIGNATURE		42	-0.42882782	-1.2104387	0.22135922	0.37785032	0.875	2431	tags=43%, list=22%, signal=55%
MTOR_UP.N4.V1_UP	MTOR_UP.N4.V1_UP		130	-0.32053587	-1.2085956	0.1829574	0.37603733	0.876	2034	tags=29%, list=18%, signal=35%
LEF1_UP.V1_DN	LEF1_UP.V1_DN		111	-0.35819063	-1.2007949	0.17008197	0.38783526	0.887	1827	tags=25%, list=16%, signal=30%
RAF_UP.V1_DN	RAF_UP.V1_DN		110	-0.34766537	-1.1983312	0.18315789	0.38659197	0.887	2870	tags=40%, list=26%, signal=53%
ESC_V6.5_UP_LATE.V1_DN	ESC_V6.5_UP_LATE.V1_DN		129	-0.37259123	-1.1904273	0.22619048	0.39869288	0.895	3136	tags=39%, list=28%, signal=53%
ESC_J1_UP_EARLY.V1_UP	ESC_J1_UP_EARLY.V1_UP		119	-0.3265128	-1.1890059	0.17372881	0.39650583	0.899	2465	tags=31%, list=22%, signal=39%
IL15_UP.V1_UP	IL15_UP.V1_UP		103	-0.34769332	-1.1887943	0.22727273	0.3907147	0.899	2560	tags=29%, list=23%, signal=37%
PRC2_EZH2_UP.V1_DN	PRC2_EZH2_UP.V1_DN		112	-0.3849022	-1.1848211	0.21748401	0.39369205	0.901	1639	tags=26%, list=15%, signal=30%
TBK1.DF_UP	TBK1.DF_UP		166	-0.31114358	-1.1834987	0.23982869	0.39130858	0.903	2882	tags=35%, list=26%, signal=46%
KRAS.300_UP.V1_DN	KRAS.300_UP.V1_DN		74	-0.3740139	-1.1815034	0.20250522	0.39025846	0.905	1720	tags=24%, list=15%, signal=29%
CRX_NRL_DN.V1_DN	CRX_NRL_DN.V1_DN		92	-0.32109025	-1.1783242	0.13963965	0.3916887	0.908	1346	tags=21%, list=12%, signal=23%
PTEN_DN.V2_DN	PTEN_DN.V2_DN		77	-0.34526074	-1.1779724	0.2260128	0.38657725	0.908	1542	tags=25%, list=14%, signal=28%
ESC_J1_UP_LATE.V1_UP	ESC_J1_UP_LATE.V1_UP		140	-0.36763293	-1.1772485	0.23347108	0.3825594	0.908	2551	tags=35%, list=23%, signal=45%
NOTCH_DN.V1_UP	NOTCH_DN.V1_UP		98	-0.32789433	-1.1748389	0.20641282	0.38180965	0.91	3405	tags=43%, list=30%, signal=61%
SNF5_DN.V1_DN	SNF5_DN.V1_DN		119	-0.41217536	-1.1723484	0.23565574	0.38223365	0.912	1649	tags=26%, list=15%, signal=30%
KRAS.600.LUNG.BREAST_UP.V1_DN	KRAS.600.LUNG.BREAST_UP.V1_DN		140	-0.3724399	-1.1720443	0.2090164	0.3777406	0.912	1812	tags=29%, list=16%, signal=35%
KRAS.BREAST_UP.V1_DN	KRAS.BREAST_UP.V1_DN		77	-0.3452271	-1.1682603	0.18480493	0.37953967	0.915	1812	tags=27%, list=16%, signal=32%
IL15_UP.V1_DN	IL15_UP.V1_DN		88	-0.36142907	-1.1629456	0.23895583	0.38584524	0.916	2320	tags=31%, list=21%, signal=38%
BMI1_DN.V1_DN	BMI1_DN.V1_DN		90	-0.3278091	-1.160223	0.15334773	0.38657555	0.916	2913	tags=38%, list=26%, signal=51%
EGFR_UP.V1_DN	EGFR_UP.V1_DN		105	-0.30465794	-1.1569313	0.16221766	0.388375	0.918	2675	tags=33%, list=24%, signal=43%
JAK2_DN.V1_DN	JAK2_DN.V1_DN		51	-0.3308527	-1.1483735	0.25652173	0.40153527	0.924	4700	tags=59%, list=42%, signal=101%
JNK_DN.V1_DN	JNK_DN.V1_DN		115	-0.32041883	-1.1403562	0.21774194	0.41236135	0.928	3590	tags=42%, list=32%, signal=61%
ATF2_S_UP.V1_UP	ATF2_S_UP.V1_UP		108	-0.3161195	-1.1398046	0.18625277	0.40831134	0.929	2172	tags=27%, list=19%, signal=33%
CYCLIN_D1_KE_.V1_DN	CYCLIN_D1_KE_.V1_DN		124	-0.33585167	-1.1365079	0.2603306	0.4105019	0.932	2395	tags=27%, list=21%, signal=33%
LTE2_UP.V1_UP	LTE2_UP.V1_UP		120	-0.27963272	-1.1352496	0.19130434	0.4076535	0.932	3174	tags=33%, list=28%, signal=46%
CSR_LATE_UP.V1_DN	CSR_LATE_UP.V1_DN		74	-0.36444104	-1.1345865	0.2877551	0.40405443	0.932	2520	tags=34%, list=23%, signal=43%
RB_DN.V1_DN	RB_DN.V1_DN		86	-0.3426116	-1.1338131	0.29006085	0.40072948	0.932	1954	tags=26%, list=17%, signal=31%
PKCA_DN.V1_UP	PKCA_DN.V1_UP		115	-0.3478236	-1.1312025	0.25581396	0.40184078	0.934	2340	tags=32%, list=21%, signal=40%
VEGF_A_UP.V1_DN	VEGF_A_UP.V1_DN		122	-0.32453197	-1.1306561	0.29424307	0.39817303	0.935	2357	tags=30%, list=21%, signal=37%
CYCLIN_D1_UP.V1_DN	CYCLIN_D1_UP.V1_DN		125	-0.3083098	-1.1237861	0.30590716	0.40759486	0.938	3096	tags=36%, list=28%, signal=49%
KRAS.600.LUNG.BREAST_UP.V1_UP	KRAS.600.LUNG.BREAST_UP.V1_UP		142	-0.37149388	-1.1218209	0.2987552	0.40685183	0.939	2379	tags=33%, list=21%, signal=41%
CRX_DN.V1_DN	CRX_DN.V1_DN		113	-0.3144738	-1.118751	0.25949368	0.4083848	0.943	1352	tags=23%, list=12%, signal=26%
KRAS.DF.V1_DN	KRAS.DF.V1_DN		102	-0.31286064	-1.1157999	0.2781065	0.40927345	0.945	2574	tags=29%, list=23%, signal=38%
CSR_EARLY_UP.V1_DN	CSR_EARLY_UP.V1_DN		59	-0.31617773	-1.1101152	0.27083334	0.41514117	0.949	2503	tags=29%, list=22%, signal=37%
P53_DN.V2_DN	P53_DN.V2_DN		99	-0.29552436	-1.1088283	0.24018475	0.4131133	0.949	1559	tags=19%, list=14%, signal=22%
BRCA1_DN.V1_DN	BRCA1_DN.V1_DN		70	-0.30686098	-1.1061709	0.25840336	0.41455457	0.951	2988	tags=34%, list=27%, signal=46%
TBK1.DN.48HRS_UP	TBK1.DN.48HRS_UP		34	-0.28552172	-1.0872868	0.34166667	0.44806203	0.956	3162	tags=38%, list=28%, signal=53%
KRAS.KIDNEY_UP.V1_UP	KRAS.KIDNEY_UP.V1_UP		83	-0.33701146	-1.0858457	0.28	0.44635135	0.957	2671	tags=36%, list=24%, signal=47%
EIF4E_DN	EIF4E_DN		44	-0.3452848	-1.0847203	0.35578948	0.4444908	0.957	2739	tags=34%, list=24%, signal=45%
PRC1_BMI_UP.V1_DN	PRC1_BMI_UP.V1_DN		95	-0.313687	-1.0845052	0.29511678	0.44063526	0.957	2271	tags=27%, list=20%, signal=34%
BCAT.100_UP.V1_UP	BCAT.100_UP.V1_UP		32	-0.35825476	-1.084204	0.33826637	0.43695372	0.958	2237	tags=28%, list=20%, signal=35%
E2F1_UP.V1_UP	E2F1_UP.V1_UP		113	-0.29556003	-1.0833347	0.37209302	0.43402818	0.958	3562	tags=35%, list=32%, signal=50%
KRAS.LUNG.BREAST_UP.V1_UP	KRAS.LUNG.BREAST_UP.V1_UP		73	-0.39844	-1.0808277	0.3529412	0.43488196	0.96	1622	tags=27%, list=14%, signal=32%
RB_P130_DN.V1_UP	RB_P130_DN.V1_UP		101	-0.28702068	-1.0805128	0.29386893	0.43135047	0.96	1956	tags=26%, list=17%, signal=31%
HOXA9_DN.V1_UP	HOXA9_DN.V1_UP		90	-0.30933547	-1.0739473	0.33061224	0.44096425	0.962	2606	tags=32%, list=23%, signal=42%
IL2_UP.V1_DN	IL2_UP.V1_DN		99	-0.30027714	-1.0701647	0.3113402	0.44502732	0.965	2538	tags=30%, list=23%, signal=39%
WNT_UP.V1_DN	WNT_UP.V1_DN		122	-0.29570818	-1.0695395	0.3206278	0.4419285	0.966	3396	tags=42%, list=30%, signal=59%
KRAS.PROSTATE_UP.V1_UP	KRAS.PROSTATE_UP.V1_UP		77	-0.33980513	-1.0665672	0.3487395	0.44356734	0.969	2635	tags=39%, list=24%, signal=51%
BRCA1_DN.V1_UP	BRCA1_DN.V1_UP		70	-0.36691913	-1.0640609	0.4084507	0.44454637	0.97	2503	tags=36%, list=22%, signal=46%
KRAS.AMP.LUNG_UP.V1_UP	KRAS.AMP.LUNG_UP.V1_UP		67	-0.35955685	-1.0614197	0.385214	0.44587967	0.971	2170	tags=33%, list=19%, signal=40%
KRAS.300_UP.V1_UP	KRAS.300_UP.V1_UP		80	-0.35059342	-1.0581497	0.3490991	0.4485453	0.971	2442	tags=35%, list=22%, signal=44%
ATM_DN.V1_DN	ATM_DN.V1_DN		86	-0.3167098	-1.0552073	0.3347548	0.45007113	0.972	2816	tags=35%, list=25%, signal=46%
IL21_UP.V1_UP	IL21_UP.V1_UP		118	-0.31241563	-1.0449109	0.3849287	0.46820343	0.975	2520	tags=27%, list=23%, signal=35%
GCNP_SHH_UP_LATE.V1_UP	GCNP_SHH_UP_LATE.V1_UP		121	-0.30092958	-1.0447652	0.41004184	0.46446374	0.975	3195	tags=34%, list=29%, signal=47%
GCNP_SHH_UP_EARLY.V1_DN	GCNP_SHH_UP_EARLY.V1_DN		120	-0.2882159	-1.0401019	0.3792373	0.46992546	0.975	2360	tags=28%, list=21%, signal=34%
RAPA_EARLY_UP.V1_UP	RAPA_EARLY_UP.V1_UP		105	-0.25954497	-1.0319116	0.39569893	0.48273438	0.979	3767	tags=41%, list=34%, signal=61%
PRC2_EZH2_UP.V1_UP	PRC2_EZH2_UP.V1_UP		112	-0.28224975	-1.0312378	0.40128756	0.47978294	0.979	2011	tags=25%, list=18%, signal=30%
KRAS.KIDNEY_UP.V1_DN	KRAS.KIDNEY_UP.V1_DN		78	-0.3396811	-1.0291075	0.40681362	0.48039097	0.979	2436	tags=31%, list=22%, signal=39%
KRAS.50_UP.V1_DN	KRAS.50_UP.V1_DN		23	-0.4518896	-1.023801	0.43496802	0.48817408	0.983	1538	tags=26%, list=14%, signal=30%
CRX_NRL_DN.V1_UP	CRX_NRL_DN.V1_UP		109	-0.26438606	-1.022828	0.37608695	0.48602918	0.983	2328	tags=25%, list=21%, signal=31%
MEK_UP.V1_UP	MEK_UP.V1_UP		124	-0.30115262	-1.0177131	0.41666666	0.49373052	0.985	2327	tags=30%, list=21%, signal=37%
CAHOY_ASTROCYTIC	CAHOY_ASTROCYTIC		57	-0.32363704	-1.0149373	0.43092784	0.49614367	0.985	2443	tags=28%, list=22%, signal=36%
KRAS.600_UP.V1_DN	KRAS.600_UP.V1_DN		150	-0.30871648	-1.014416	0.42405063	0.49312067	0.985	1720	tags=25%, list=15%, signal=29%
KRAS.LUNG.BREAST_UP.V1_DN	KRAS.LUNG.BREAST_UP.V1_DN		72	-0.3456197	-1.0091237	0.4473684	0.50015783	0.986	3622	tags=53%, list=32%, signal=78%
JNK_DN.V1_UP	JNK_DN.V1_UP		109	-0.31643152	-1.0030301	0.47667342	0.5095131	0.986	3157	tags=39%, list=28%, signal=53%
CAMP_UP.V1_UP	CAMP_UP.V1_UP		123	-0.21114698	-1.0006835	0.45070422	0.510749	0.987	1774	tags=17%, list=16%, signal=20%
PIGF_UP.V1_DN	PIGF_UP.V1_DN		105	-0.30000827	-0.9985295	0.475	0.5117481	0.987	2284	tags=30%, list=20%, signal=37%
MYC_UP.V1_DN	MYC_UP.V1_DN		58	-0.3483101	-0.99689335	0.46526316	0.5115548	0.988	2386	tags=36%, list=21%, signal=46%
PRC2_SUZ12_UP.V1_UP	PRC2_SUZ12_UP.V1_UP		114	-0.28476983	-0.99664205	0.48995984	0.5081323	0.988	2416	tags=25%, list=22%, signal=32%
NFE2L2.V2	NFE2L2.V2		212	-0.26426202	-0.9842562	0.4883721	0.5322713	0.99	2870	tags=32%, list=26%, signal=42%
PDGF_UP.V1_DN	PDGF_UP.V1_DN		70	-0.3303302	-0.98012614	0.49390244	0.5367649	0.991	1712	tags=24%, list=15%, signal=28%
RELA_DN.V1_DN	RELA_DN.V1_DN		95	-0.319408	-0.9764629	0.50614756	0.5405932	0.991	2408	tags=28%, list=22%, signal=36%
PKCA_DN.V1_DN	PKCA_DN.V1_DN		117	-0.29941213	-0.9718244	0.4869565	0.5473366	0.991	2499	tags=31%, list=22%, signal=39%
KRAS.AMP.LUNG_UP.V1_DN	KRAS.AMP.LUNG_UP.V1_DN		74	-0.28892145	-0.96621984	0.48686868	0.55501574	0.991	1828	tags=26%, list=16%, signal=30%
STK33_SKM_DN	STK33_SKM_DN		125	-0.26582572	-0.96266663	0.52204174	0.5583717	0.991	2929	tags=30%, list=26%, signal=41%
DCA_UP.V1_DN	DCA_UP.V1_DN		81	-0.25516072	-0.9594931	0.51293105	0.5611608	0.992	4430	tags=46%, list=40%, signal=75%
BCAT_GDS748_DN	BCAT_GDS748_DN		22	-0.3084936	-0.9497946	0.53815264	0.5793794	0.995	469	tags=14%, list=4%, signal=14%
STK33_DN	STK33_DN		115	-0.26189718	-0.9485407	0.5529954	0.5777717	0.995	2606	tags=27%, list=23%, signal=35%
CAHOY_NEURONAL	CAHOY_NEURONAL		56	-0.34855634	-0.94830656	0.5638095	0.5740875	0.995	2463	tags=38%, list=22%, signal=48%
RAPA_EARLY_UP.V1_DN	RAPA_EARLY_UP.V1_DN		110	-0.2438209	-0.9454015	0.5553236	0.5766121	0.996	1152	tags=13%, list=10%, signal=14%
RB_P107_DN.V1_UP	RB_P107_DN.V1_UP		109	-0.29909036	-0.93363017	0.5507559	0.59807336	0.997	2253	tags=24%, list=20%, signal=30%
ERB2_UP.V1_UP	ERB2_UP.V1_UP		118	-0.2360932	-0.9330749	0.6120332	0.59516615	0.997	3023	tags=31%, list=27%, signal=42%
PDGF_ERK_DN.V1_UP	PDGF_ERK_DN.V1_UP		81	-0.25832444	-0.93161505	0.6012793	0.5939995	0.997	2643	tags=27%, list=24%, signal=35%
SRC_UP.V1_DN	SRC_UP.V1_DN		81	-0.27072826	-0.91787547	0.5795207	0.6217073	0.997	2970	tags=33%, list=27%, signal=45%
STK33_NOMO_DN	STK33_NOMO_DN		122	-0.24949558	-0.91225415	0.61388284	0.6306668	0.997	2537	tags=25%, list=23%, signal=32%
PTEN_DN.V1_DN	PTEN_DN.V1_DN		84	-0.29476166	-0.9090666	0.59528905	0.63396996	0.997	2416	tags=30%, list=22%, signal=38%
KRAS.600_UP.V1_UP	KRAS.600_UP.V1_UP		149	-0.29228473	-0.9040996	0.6165577	0.6425076	0.997	2739	tags=34%, list=24%, signal=44%
GCNP_SHH_UP_LATE.V1_DN	GCNP_SHH_UP_LATE.V1_DN		137	-0.23248826	-0.8906158	0.63374484	0.67143816	0.999	2890	tags=28%, list=26%, signal=37%
JAK2_DN.V1_UP	JAK2_DN.V1_UP		87	-0.26427558	-0.88999355	0.7177419	0.6679371	0.999	2301	tags=22%, list=21%, signal=27%
E2F3_UP.V1_DN	E2F3_UP.V1_DN		57	-0.28999376	-0.88438755	0.60327196	0.6772742	0.999	1603	tags=19%, list=14%, signal=22%
PTEN_DN.V2_UP	PTEN_DN.V2_UP		70	-0.27550247	-0.8787923	0.623348	0.68570334	0.999	3664	tags=43%, list=33%, signal=63%
HOXA9_DN.V1_DN	HOXA9_DN.V1_DN		111	-0.23441218	-0.8782606	0.67628866	0.6823032	0.999	2837	tags=27%, list=25%, signal=36%
CAHOY_OLIGODENDROCUTIC	CAHOY_OLIGODENDROCUTIC		52	-0.23383209	-0.8774206	0.75813955	0.67991495	0.999	2310	tags=19%, list=21%, signal=24%
GCNP_SHH_UP_EARLY.V1_UP	GCNP_SHH_UP_EARLY.V1_UP		114	-0.22948459	-0.8729287	0.5957895	0.6862172	0.999	3162	tags=29%, list=28%, signal=40%
RPS14_DN.V1_DN	RPS14_DN.V1_DN		101	-0.25422332	-0.8691335	0.6111111	0.69017047	0.999	3294	tags=33%, list=29%, signal=46%
BMI1_DN_MEL18_DN.V1_DN	BMI1_DN_MEL18_DN.V1_DN		86	-0.26431283	-0.86153525	0.79303277	0.7032075	0.999	2913	tags=35%, list=26%, signal=47%
KRAS.PROSTATE_UP.V1_DN	KRAS.PROSTATE_UP.V1_DN		80	-0.27878144	-0.8611622	0.71153843	0.6996169	0.999	1086	tags=20%, list=10%, signal=22%
MEK_UP.V1_DN	MEK_UP.V1_DN		98	-0.24573971	-0.8550129	0.6808943	0.7093118	0.999	3298	tags=37%, list=29%, signal=52%
CSR_LATE_UP.V1_UP	CSR_LATE_UP.V1_UP		107	-0.22062579	-0.85304934	0.6326964	0.70950633	0.999	2396	tags=20%, list=21%, signal=25%
YAP1_DN	YAP1_DN		24	-0.27660307	-0.85082996	0.7052402	0.71032315	0.999	4370	tags=46%, list=39%, signal=75%
RPS14_DN.V1_UP	RPS14_DN.V1_UP		113	-0.31653586	-0.8498153	0.625	0.7080158	0.999	2739	tags=32%, list=24%, signal=42%
ATM_DN.V1_UP	ATM_DN.V1_UP		90	-0.25784436	-0.83581626	0.7389474	0.7362808	1	3011	tags=36%, list=27%, signal=48%
ATF2_UP.V1_UP	ATF2_UP.V1_UP		107	-0.23016526	-0.8350026	0.7468085	0.7336945	1	2869	tags=27%, list=26%, signal=36%
AKT_UP_MTOR_DN.V1_UP	AKT_UP_MTOR_DN.V1_UP		127	-0.25663352	-0.82316536	0.7302905	0.7570794	1	1286	tags=18%, list=11%, signal=20%
ESC_V6.5_UP_EARLY.V1_UP	ESC_V6.5_UP_EARLY.V1_UP		118	-0.20881818	-0.8229899	0.8663793	0.75272304	1	2567	tags=25%, list=23%, signal=32%
SRC_UP.V1_UP	SRC_UP.V1_UP		76	-0.21097733	-0.80768687	0.87633264	0.7799054	1	2256	tags=17%, list=20%, signal=21%
KRAS.LUNG_UP.V1_DN	KRAS.LUNG_UP.V1_DN		75	-0.27567738	-0.8028541	0.7549407	0.7848563	1	1773	tags=25%, list=16%, signal=30%
SNF5_DN.V1_UP	SNF5_DN.V1_UP		134	-0.24905941	-0.79878736	0.776	0.7882412	1	2780	tags=28%, list=25%, signal=36%
CTIP_DN.V1_DN	CTIP_DN.V1_DN		71	-0.22232339	-0.79355675	0.8690987	0.7940894	1	2824	tags=31%, list=25%, signal=41%
PRC1_BMI_UP.V1_UP	PRC1_BMI_UP.V1_UP		99	-0.22345538	-0.7872826	0.872807	0.80132407	1	1896	tags=18%, list=17%, signal=22%
PRC2_SUZ12_UP.V1_DN	PRC2_SUZ12_UP.V1_DN		100	-0.24512121	-0.7713705	0.8425532	0.82689744	1	2514	tags=28%, list=22%, signal=36%
ALK_DN.V1_UP	ALK_DN.V1_UP		89	-0.2532353	-0.73884606	0.8972746	0.8798654	1	2715	tags=33%, list=24%, signal=43%
KRAS.LUNG_UP.V1_UP	KRAS.LUNG_UP.V1_UP		68	-0.2422374	-0.726974	0.90756303	0.89229274	1	2331	tags=28%, list=21%, signal=35%
ALK_DN.V1_DN	ALK_DN.V1_DN		73	-0.2224669	-0.724033	0.94255316	0.89167106	1	2436	tags=25%, list=22%, signal=31%
PRC2_EDD_UP.V1_UP	PRC2_EDD_UP.V1_UP		111	-0.17127596	-0.6692404	0.960499	0.9473519	1	2904	tags=23%, list=26%, signal=30%
EIF4E_UP	EIF4E_UP		52	-0.14339249	-0.5767374	0.9817768	0.98933136	1	4214	tags=29%, list=38%, signal=46%
