# Supplementary material for: A genomic analysis of mouse models of breast cancer reveals molecular features of mouse models and relationships to human breast cancer
Source: Breast Cancer Res. 2014 Jun 5;16(3):R59. doi: 10.1186/bcr3672 (PMC4078930; doi:10.1186/bcr3672)
Supplement: Additional file 11 — GSEA for mouse models compared to all other models or to mammary gland development. Listed by model. [file bcr3672-S11.zip › AdditionalFile11/Brg1Het/VS_normal_mammary/C6/Upregulated_in_Brg1Het_vs_normalMammary.txt]

NAME	GS<br> follow link to MSigDB	GS DETAILS	SIZE	ES	NES	NOM p-val	FDR q-val	FWER p-val	RANK AT MAX	LEADING EDGE
RB_P107_DN.V1_DN	RB_P107_DN.V1_DN	Details ...	86	0.32824728	1.2869475	0.17904761	0.92265224	0.812	1815	tags=27%, list=16%, signal=32%
BCAT_BILD_ET_AL_UP	BCAT_BILD_ET_AL_UP	Details ...	29	0.3132296	0.98918146	0.46336633	1	0.969	907	tags=21%, list=8%, signal=22%
NRL_DN.V1_DN	NRL_DN.V1_DN	Details ...	91	0.24761277	0.93192893	0.641115	1	0.979	1112	tags=21%, list=10%, signal=23%
MTOR_UP.V1_UP	MTOR_UP.V1_UP	Details ...	121	0.26656586	0.92507464	0.55412847	1	0.981	1456	tags=27%, list=13%, signal=31%
ERB2_UP.V1_DN	ERB2_UP.V1_DN	Details ...	92	0.25587118	0.9204452	0.5980582	1	0.981	1224	tags=26%, list=11%, signal=29%
TBK1.DN.48HRS_DN	TBK1.DN.48HRS_DN	Details ...	39	0.27071795	0.9128237	0.5996055	0.9579068	0.982	1769	tags=26%, list=16%, signal=30%
AKT_UP.V1_UP	AKT_UP.V1_UP	Details ...	118	0.26073483	0.8497195	0.66603774	1	0.991	1294	tags=20%, list=12%, signal=23%
KRAS.50_UP.V1_UP	KRAS.50_UP.V1_UP	Details ...	31	0.3428741	0.81220067	0.7732342	0.98505384	0.992	706	tags=29%, list=6%, signal=31%
RB_DN.V1_UP	RB_DN.V1_UP	Details ...	95	0.21190384	0.7957022	0.7922794	0.91596353	0.993	1539	tags=20%, list=14%, signal=23%
CAHOY_ASTROGLIAL	CAHOY_ASTROGLIAL	Details ...	64	0.26633057	0.77740073	0.8116505	0.86182725	0.994	1442	tags=28%, list=13%, signal=32%
RB_P130_DN.V1_DN	RB_P130_DN.V1_DN	Details ...	81	0.20754965	0.70281285	0.85356456	0.90152687	0.996	780	tags=14%, list=7%, signal=14%
