# Supplementary material for: A genomic analysis of mouse models of breast cancer reveals molecular features of mouse models and relationships to human breast cancer
Source: Breast Cancer Res. 2014 Jun 5;16(3):R59. doi: 10.1186/bcr3672 (PMC4078930; doi:10.1186/bcr3672)
Supplement: Additional file 11 — GSEA for mouse models compared to all other models or to mammary gland development. Listed by model. [file bcr3672-S11.zip › AdditionalFile11/Brg1Het/VS_other_models/C2/Downregulated_in_Brg1_vs_other_models.txt]

NAME	GS<br> follow link to MSigDB	GS DETAILS	SIZE	ES	NES	NOM p-val	FDR q-val	FWER p-val	RANK AT MAX	LEADING EDGE
REACTOME_RNA_POL_III_TRANSCRIPTION_INITIATION_FROM_TYPE_3_PROMOTER	REACTOME_RNA_POL_III_TRANSCRIPTION_INITIATION_FROM_TYPE_3_PROMOTER	Details ...	16	-0.65239173	-2.0332	0.001904762	0.9358378	0.147	2557	tags=63%, list=23%, signal=81%
REACTOME_RNA_POL_III_TRANSCRIPTION	REACTOME_RNA_POL_III_TRANSCRIPTION	Details ...	21	-0.6203476	-2.0175376	0	0.5618698	0.168	2787	tags=62%, list=25%, signal=82%
HOSHIDA_LIVER_CANCER_SUBCLASS_S2	HOSHIDA_LIVER_CANCER_SUBCLASS_S2	Details ...	80	-0.49407196	-1.9938784	0	0.48689792	0.208	2881	tags=48%, list=26%, signal=63%
REACTOME_MAP_KINASE_ACTIVATION_IN_TLR_CASCADE	REACTOME_MAP_KINASE_ACTIVATION_IN_TLR_CASCADE	Details ...	27	-0.5885236	-1.8815912	0.001953125	1	0.476	2078	tags=44%, list=19%, signal=54%
OUILLETTE_CLL_13Q14_DELETION_DN	OUILLETTE_CLL_13Q14_DELETION_DN	Details ...	35	-0.6002165	-1.8741269	0	1	0.5	2455	tags=46%, list=22%, signal=58%
RHODES_CANCER_META_SIGNATURE	RHODES_CANCER_META_SIGNATURE	Details ...	42	-0.5107535	-1.8711263	0.007272727	0.93726987	0.518	4162	tags=67%, list=37%, signal=106%
ZHONG_RESPONSE_TO_AZACITIDINE_AND_TSA_DN	ZHONG_RESPONSE_TO_AZACITIDINE_AND_TSA_DN	Details ...	33	-0.55530536	-1.8700086	0.005747126	0.81440383	0.522	2817	tags=42%, list=25%, signal=57%
PID_REELINPATHWAY	PID_REELINPATHWAY	Details ...	16	-0.69779855	-1.8500774	0	0.86359394	0.581	2354	tags=63%, list=21%, signal=79%
REACTOME_MAPK_TARGETS_NUCLEAR_EVENTS_MEDIATED_BY_MAP_KINASES	REACTOME_MAPK_TARGETS_NUCLEAR_EVENTS_MEDIATED_BY_MAP_KINASES	Details ...	18	-0.65789413	-1.8486426	0	0.78109866	0.583	2078	tags=50%, list=19%, signal=61%
BROWNE_HCMV_INFECTION_10HR_DN	BROWNE_HCMV_INFECTION_10HR_DN	Details ...	31	-0.59163034	-1.8460743	0.001996008	0.72153485	0.588	1903	tags=39%, list=17%, signal=47%
PID_TCPTP_PATHWAY	PID_TCPTP_PATHWAY	Details ...	25	-0.6105305	-1.8458407	0.002004008	0.6572118	0.588	2562	tags=64%, list=23%, signal=83%
MARTIN_INTERACT_WITH_HDAC	MARTIN_INTERACT_WITH_HDAC	Details ...	30	-0.5101669	-1.8228028	0.005607477	0.7589274	0.663	2926	tags=50%, list=26%, signal=68%
BIOCARTA_INSULIN_PATHWAY	BIOCARTA_INSULIN_PATHWAY	Details ...	15	-0.6371485	-1.8088169	0.003937008	0.8074676	0.702	2562	tags=60%, list=23%, signal=78%
LINDGREN_BLADDER_CANCER_WITH_LOH_IN_CHR9Q	LINDGREN_BLADDER_CANCER_WITH_LOH_IN_CHR9Q	Details ...	62	-0.44713458	-1.7929085	0.003690037	0.8686235	0.736	3185	tags=45%, list=28%, signal=63%
ZHAN_MULTIPLE_MYELOMA_CD1_DN	ZHAN_MULTIPLE_MYELOMA_CD1_DN	Details ...	22	-0.6046986	-1.7838713	0.005725191	0.879536	0.754	2910	tags=50%, list=26%, signal=67%
OUILLETTE_CLL_13Q14_DELETION_UP	OUILLETTE_CLL_13Q14_DELETION_UP	Details ...	33	-0.54700744	-1.7819608	0.001912046	0.83952355	0.756	2354	tags=39%, list=21%, signal=50%
SHEDDEN_LUNG_CANCER_GOOD_SURVIVAL_A5	SHEDDEN_LUNG_CANCER_GOOD_SURVIVAL_A5	Details ...	32	-0.55575347	-1.7688967	0.005714286	0.8929045	0.78	1791	tags=41%, list=16%, signal=48%
GINESTIER_BREAST_CANCER_20Q13_AMPLIFICATION_DN	GINESTIER_BREAST_CANCER_20Q13_AMPLIFICATION_DN	Details ...	76	-0.45528635	-1.7636552	0.009433962	0.88474905	0.803	3543	tags=50%, list=32%, signal=73%
KEGG_CHRONIC_MYELOID_LEUKEMIA	KEGG_CHRONIC_MYELOID_LEUKEMIA	Details ...	39	-0.5005752	-1.7609518	0.006147541	0.85815984	0.81	2619	tags=41%, list=23%, signal=53%
WANG_TARGETS_OF_MLL_CBP_FUSION_UP	WANG_TARGETS_OF_MLL_CBP_FUSION_UP	Details ...	27	-0.6324919	-1.7605044	0.001834862	0.81900704	0.81	1105	tags=41%, list=10%, signal=45%
SCHAEFFER_SOX9_TARGETS_IN_PROSTATE_DEVELOPMENT_DN	SCHAEFFER_SOX9_TARGETS_IN_PROSTATE_DEVELOPMENT_DN	Details ...	26	-0.6268177	-1.753306	0.003952569	0.8324487	0.821	1594	tags=50%, list=14%, signal=58%
ZHAN_MULTIPLE_MYELOMA_MS_UP	ZHAN_MULTIPLE_MYELOMA_MS_UP	Details ...	26	-0.6595613	-1.7511865	0	0.8097028	0.826	1384	tags=42%, list=12%, signal=48%
ZHAN_MULTIPLE_MYELOMA_LB_UP	ZHAN_MULTIPLE_MYELOMA_LB_UP	Details ...	23	-0.61153483	-1.751133	0.001964637	0.7750769	0.826	1819	tags=43%, list=16%, signal=52%
LIU_PROSTATE_CANCER_UP	LIU_PROSTATE_CANCER_UP	Details ...	52	-0.52596205	-1.7499417	0.001937985	0.75179297	0.827	4024	tags=65%, list=36%, signal=102%
PID_NFAT_3PATHWAY	PID_NFAT_3PATHWAY	Details ...	27	-0.54632384	-1.7457416	0.008032128	0.74935406	0.836	2009	tags=44%, list=18%, signal=54%
REACTOME_SIGNALING_BY_NOTCH	REACTOME_SIGNALING_BY_NOTCH	Details ...	55	-0.4790222	-1.7385947	0.005681818	0.7692187	0.843	3521	tags=53%, list=31%, signal=77%
LUI_THYROID_CANCER_CLUSTER_1	LUI_THYROID_CANCER_CLUSTER_1	Details ...	33	-0.56303513	-1.7373116	0.001923077	0.74960726	0.844	2999	tags=52%, list=27%, signal=70%
VANHARANTA_UTERINE_FIBROID_WITH_7Q_DELETION_DN	VANHARANTA_UTERINE_FIBROID_WITH_7Q_DELETION_DN	Details ...	17	-0.62488806	-1.7360234	0.009380863	0.730286	0.846	2782	tags=59%, list=25%, signal=78%
REACTOME_BOTULINUM_NEUROTOXICITY	REACTOME_BOTULINUM_NEUROTOXICITY	Details ...	15	-0.65849024	-1.734465	0.00390625	0.7149496	0.848	2509	tags=60%, list=22%, signal=77%
STARK_PREFRONTAL_CORTEX_22Q11_DELETION_UP	STARK_PREFRONTAL_CORTEX_22Q11_DELETION_UP	Details ...	88	-0.50432646	-1.7335184	0.001953125	0.69658047	0.85	2394	tags=42%, list=21%, signal=53%
WATANABE_COLON_CANCER_MSI_VS_MSS_DN	WATANABE_COLON_CANCER_MSI_VS_MSS_DN	Details ...	44	-0.54997283	-1.7230117	0.003649635	0.74168557	0.864	2533	tags=45%, list=23%, signal=59%
GRAESSMANN_RESPONSE_TO_MC_AND_DOXORUBICIN_DN	GRAESSMANN_RESPONSE_TO_MC_AND_DOXORUBICIN_DN	Details ...	484	-0.3911518	-1.7208976	0.013752456	0.73221827	0.869	3651	tags=43%, list=33%, signal=62%
BIOCARTA_IL2RB_PATHWAY	BIOCARTA_IL2RB_PATHWAY	Details ...	23	-0.5791293	-1.7071359	0.005780347	0.79730064	0.889	2562	tags=48%, list=23%, signal=62%
KEGG_ACUTE_MYELOID_LEUKEMIA	KEGG_ACUTE_MYELOID_LEUKEMIA	Details ...	36	-0.4823557	-1.7053251	0.005758158	0.78626204	0.89	3015	tags=36%, list=27%, signal=49%
KEGG_TIGHT_JUNCTION	KEGG_TIGHT_JUNCTION	Details ...	89	-0.528429	-1.7040824	0.007590133	0.77268785	0.891	2279	tags=39%, list=20%, signal=49%
REACTOME_TRAF6_MEDIATED_INDUCTION_OF_NFKB_AND_MAP_KINASES_UPON_TLR7_8_OR_9_ACTIVATION	REACTOME_TRAF6_MEDIATED_INDUCTION_OF_NFKB_AND_MAP_KINASES_UPON_TLR7_8_OR_9_ACTIVATION	Details ...	41	-0.49212015	-1.7008941	0.01369863	0.7719107	0.894	2078	tags=34%, list=19%, signal=42%
REACTOME_SIGNALING_BY_NOTCH1	REACTOME_SIGNALING_BY_NOTCH1	Details ...	39	-0.50383896	-1.6983798	0.001901141	0.76685506	0.896	3521	tags=51%, list=31%, signal=75%
GINESTIER_BREAST_CANCER_ZNF217_AMPLIFIED_DN	GINESTIER_BREAST_CANCER_ZNF217_AMPLIFIED_DN	Details ...	155	-0.4038831	-1.6978873	0.038986355	0.7499342	0.896	5273	tags=65%, list=47%, signal=120%
MARTINEZ_RB1_AND_TP53_TARGETS_DN	MARTINEZ_RB1_AND_TP53_TARGETS_DN	Details ...	362	-0.4372332	-1.6953592	0.001821494	0.7454319	0.899	2965	tags=43%, list=26%, signal=56%
RASHI_RESPONSE_TO_IONIZING_RADIATION_3	RASHI_RESPONSE_TO_IONIZING_RADIATION_3	Details ...	31	-0.52741766	-1.6952944	0.020449897	0.72715074	0.899	3815	tags=65%, list=34%, signal=98%
GABRIELY_MIR21_TARGETS	GABRIELY_MIR21_TARGETS	Details ...	128	-0.48020276	-1.6948774	0.015904572	0.71154284	0.899	3100	tags=46%, list=28%, signal=63%
PID_REG_GR_PATHWAY	PID_REG_GR_PATHWAY	Details ...	40	-0.4986632	-1.6930264	0.005928854	0.7060513	0.9	3262	tags=48%, list=29%, signal=67%
REACTOME_TRIF_MEDIATED_TLR3_SIGNALING	REACTOME_TRIF_MEDIATED_TLR3_SIGNALING	Details ...	42	-0.49627137	-1.6927962	0.007707129	0.69097584	0.9	2078	tags=36%, list=19%, signal=44%
MARTORIATI_MDM4_TARGETS_FETAL_LIVER_DN	MARTORIATI_MDM4_TARGETS_FETAL_LIVER_DN	Details ...	304	-0.4253625	-1.6919184	0.005649718	0.6800293	0.9	2814	tags=41%, list=25%, signal=53%
REACTOME_RNA_POL_I_RNA_POL_III_AND_MITOCHONDRIAL_TRANSCRIPTION	REACTOME_RNA_POL_I_RNA_POL_III_AND_MITOCHONDRIAL_TRANSCRIPTION	Details ...	45	-0.46334177	-1.6821454	0.038674034	0.7191968	0.907	3498	tags=51%, list=31%, signal=74%
PID_EPOPATHWAY	PID_EPOPATHWAY	Details ...	20	-0.5679892	-1.682049	0.004	0.70408046	0.907	2562	tags=55%, list=23%, signal=71%
BIOCARTA_GPCR_PATHWAY	BIOCARTA_GPCR_PATHWAY	Details ...	18	-0.5432903	-1.6817983	0.013409962	0.6903708	0.907	3396	tags=61%, list=30%, signal=88%
HEDENFALK_BREAST_CANCER_BRCA1_VS_BRCA2	HEDENFALK_BREAST_CANCER_BRCA1_VS_BRCA2	Details ...	103	-0.40742233	-1.6793742	0.00729927	0.6887851	0.909	4084	tags=49%, list=36%, signal=76%
REACTOME_RNA_POL_III_TRANSCRIPTION_INITIATION_FROM_TYPE_2_PROMOTER	REACTOME_RNA_POL_III_TRANSCRIPTION_INITIATION_FROM_TYPE_2_PROMOTER	Details ...	15	-0.575631	-1.6745263	0.026119404	0.7027782	0.914	2285	tags=47%, list=20%, signal=59%
PID_WNT_NONCANONICAL_PATHWAY	PID_WNT_NONCANONICAL_PATHWAY	Details ...	22	-0.5668635	-1.6738019	0.015873017	0.6929414	0.915	2523	tags=45%, list=23%, signal=59%
BIOCARTA_IGF1_PATHWAY	BIOCARTA_IGF1_PATHWAY	Details ...	15	-0.59924877	-1.6723863	0.010183299	0.6875944	0.915	2562	tags=53%, list=23%, signal=69%
GAVIN_FOXP3_TARGETS_CLUSTER_T4	GAVIN_FOXP3_TARGETS_CLUSTER_T4	Details ...	53	-0.4897856	-1.6691511	0.010989011	0.69180775	0.919	2791	tags=36%, list=25%, signal=48%
IWANAGA_CARCINOGENESIS_BY_KRAS_PTEN_UP	IWANAGA_CARCINOGENESIS_BY_KRAS_PTEN_UP	Details ...	98	-0.4794928	-1.6674166	0.001886793	0.68913996	0.92	2809	tags=45%, list=25%, signal=59%
SNIJDERS_AMPLIFIED_IN_HEAD_AND_NECK_TUMORS	SNIJDERS_AMPLIFIED_IN_HEAD_AND_NECK_TUMORS	Details ...	21	-0.6053398	-1.66678	0	0.6796032	0.92	781	tags=29%, list=7%, signal=31%
KEGG_PYRIMIDINE_METABOLISM	KEGG_PYRIMIDINE_METABOLISM	Details ...	68	-0.46377957	-1.6666379	0.03422053	0.66807693	0.921	3151	tags=43%, list=28%, signal=59%
MARTORIATI_MDM4_TARGETS_NEUROEPITHELIUM_DN	MARTORIATI_MDM4_TARGETS_NEUROEPITHELIUM_DN	Details ...	94	-0.5945861	-1.6658818	0.003738318	0.6596831	0.921	1652	tags=43%, list=15%, signal=49%
WANG_LMO4_TARGETS_UP	WANG_LMO4_TARGETS_UP	Details ...	184	-0.3902172	-1.6658587	0.003780718	0.64817625	0.921	3604	tags=41%, list=32%, signal=60%
CAFFAREL_RESPONSE_TO_THC_24HR_5_UP	CAFFAREL_RESPONSE_TO_THC_24HR_5_UP	Details ...	22	-0.48635992	-1.6655099	0.033398822	0.63868874	0.922	4036	tags=59%, list=36%, signal=92%
PID_PI3KPLCTRKPATHWAY	PID_PI3KPLCTRKPATHWAY	Details ...	23	-0.5323501	-1.6638907	0.018367346	0.6359928	0.924	2849	tags=52%, list=25%, signal=70%
REACTOME_SIGNALLING_BY_NGF	REACTOME_SIGNALLING_BY_NGF	Details ...	132	-0.4099712	-1.6621029	0.003766478	0.63360983	0.926	3975	tags=47%, list=35%, signal=72%
TOMLINS_PROSTATE_CANCER_UP	TOMLINS_PROSTATE_CANCER_UP		22	-0.5461486	-1.6587108	0.018796992	0.64056295	0.929	793	tags=23%, list=7%, signal=24%
STARK_HYPPOCAMPUS_22Q11_DELETION_UP	STARK_HYPPOCAMPUS_22Q11_DELETION_UP		23	-0.5934189	-1.6574327	0.011695907	0.6372076	0.93	2192	tags=43%, list=20%, signal=54%
LOPEZ_TRANSLATION_VIA_FN1_SIGNALING	LOPEZ_TRANSLATION_VIA_FN1_SIGNALING		21	-0.5075747	-1.653968	0.019455252	0.64461595	0.933	3942	tags=67%, list=35%, signal=103%
POTTI_5FU_SENSITIVITY	POTTI_5FU_SENSITIVITY		19	-0.5734661	-1.6532483	0.020257827	0.6378247	0.933	1151	tags=32%, list=10%, signal=35%
PID_GMCSF_PATHWAY	PID_GMCSF_PATHWAY		24	-0.5401551	-1.6485937	0.030534351	0.6528894	0.936	3015	tags=54%, list=27%, signal=74%
SANSOM_APC_MYC_TARGETS	SANSOM_APC_MYC_TARGETS		106	-0.43162584	-1.648053	0.011494253	0.6457274	0.936	3616	tags=50%, list=32%, signal=73%
PID_PDGFRBPATHWAY	PID_PDGFRBPATHWAY		90	-0.4470591	-1.647177	0.011695907	0.64061016	0.937	2633	tags=41%, list=24%, signal=53%
LU_AGING_BRAIN_DN	LU_AGING_BRAIN_DN		88	-0.45546883	-1.6451529	0.012589928	0.6406855	0.941	3935	tags=59%, list=35%, signal=90%
REACTOME_ACTIVATED_TLR4_SIGNALLING	REACTOME_ACTIVATED_TLR4_SIGNALLING		51	-0.46914625	-1.6441511	0.020522388	0.6361594	0.941	2078	tags=33%, list=19%, signal=41%
BROWNE_HCMV_INFECTION_20HR_UP	BROWNE_HCMV_INFECTION_20HR_UP		136	-0.39710656	-1.643942	0.001872659	0.6283541	0.942	4144	tags=49%, list=37%, signal=76%
THUM_SYSTOLIC_HEART_FAILURE_DN	THUM_SYSTOLIC_HEART_FAILURE_DN		107	-0.43682152	-1.6426538	0.015904572	0.6259241	0.943	2992	tags=43%, list=27%, signal=58%
BIOCARTA_HDAC_PATHWAY	BIOCARTA_HDAC_PATHWAY		18	-0.5763935	-1.6388154	0.022044089	0.63714224	0.943	2196	tags=44%, list=20%, signal=55%
HUANG_DASATINIB_RESISTANCE_DN	HUANG_DASATINIB_RESISTANCE_DN		38	-0.53117996	-1.6386102	0.019267824	0.6294621	0.944	2338	tags=47%, list=21%, signal=60%
GRADE_COLON_CANCER_UP	GRADE_COLON_CANCER_UP		480	-0.32278913	-1.6379313	0.033771105	0.6244575	0.944	4272	tags=42%, list=38%, signal=65%
REACTOME_NUCLEAR_EVENTS_KINASE_AND_TRANSCRIPTION_FACTOR_ACTIVATION	REACTOME_NUCLEAR_EVENTS_KINASE_AND_TRANSCRIPTION_FACTOR_ACTIVATION		15	-0.6251173	-1.6365507	0.012072435	0.6229425	0.945	1933	tags=40%, list=17%, signal=48%
BACOLOD_RESISTANCE_TO_ALKYLATING_AGENTS_DN	BACOLOD_RESISTANCE_TO_ALKYLATING_AGENTS_DN		31	-0.4755939	-1.6351641	0.018726591	0.62220436	0.946	3723	tags=48%, list=33%, signal=72%
FIRESTEIN_PROLIFERATION	FIRESTEIN_PROLIFERATION		89	-0.4496336	-1.6340135	0.001915709	0.6203468	0.947	2148	tags=33%, list=19%, signal=40%
PID_EPHA_FWDPATHWAY	PID_EPHA_FWDPATHWAY		25	-0.5786417	-1.6331762	0.017077798	0.6161585	0.947	1729	tags=40%, list=15%, signal=47%
KEGG_PURINE_METABOLISM	KEGG_PURINE_METABOLISM		109	-0.39328372	-1.6324781	0.009469697	0.611844	0.949	4365	tags=47%, list=39%, signal=76%
MORI_PLASMA_CELL_UP	MORI_PLASMA_CELL_UP		30	-0.5099898	-1.6285825	0.03195489	0.6226445	0.951	3735	tags=60%, list=33%, signal=90%
LIM_MAMMARY_LUMINAL_PROGENITOR_UP	LIM_MAMMARY_LUMINAL_PROGENITOR_UP		36	-0.7143237	-1.6260344	0.014	0.6275864	0.955	1523	tags=64%, list=14%, signal=74%
PID_LIS1PATHWAY	PID_LIS1PATHWAY		23	-0.5405776	-1.6254888	0.027777778	0.62230766	0.956	2354	tags=39%, list=21%, signal=49%
KYNG_WERNER_SYNDROM_AND_NORMAL_AGING_UP	KYNG_WERNER_SYNDROM_AND_NORMAL_AGING_UP		49	-0.45432395	-1.6249415	0.01119403	0.6181997	0.957	3815	tags=51%, list=34%, signal=77%
BIOCARTA_PDGF_PATHWAY	BIOCARTA_PDGF_PATHWAY		22	-0.5498952	-1.6231209	0.019762846	0.6193723	0.957	3514	tags=68%, list=31%, signal=99%
KYNG_WERNER_SYNDROM_AND_NORMAL_AGING_DN	KYNG_WERNER_SYNDROM_AND_NORMAL_AGING_DN		138	-0.39236647	-1.6229241	0.003663004	0.61280274	0.957	4008	tags=49%, list=36%, signal=75%
GHANDHI_DIRECT_IRRADIATION_DN	GHANDHI_DIRECT_IRRADIATION_DN		15	-0.6582227	-1.6201588	0.005859375	0.61901677	0.959	2350	tags=53%, list=21%, signal=67%
LAIHO_COLORECTAL_CANCER_SERRATED_DN	LAIHO_COLORECTAL_CANCER_SERRATED_DN		44	-0.4578184	-1.6188505	0.024439918	0.61765337	0.959	4686	tags=68%, list=42%, signal=117%
BYSTROEM_CORRELATED_WITH_IL5_DN	BYSTROEM_CORRELATED_WITH_IL5_DN		47	-0.51937413	-1.6139389	0.027184466	0.634214	0.963	4046	tags=68%, list=36%, signal=106%
WHITFIELD_CELL_CYCLE_G2_M	WHITFIELD_CELL_CYCLE_G2_M		126	-0.4435978	-1.6116787	0.03954802	0.6375917	0.964	3322	tags=44%, list=30%, signal=62%
REACTOME_SIGNALING_BY_FGFR_IN_DISEASE	REACTOME_SIGNALING_BY_FGFR_IN_DISEASE		72	-0.43155798	-1.6096181	0.007874016	0.6407193	0.964	3513	tags=46%, list=31%, signal=66%
LEE_TARGETS_OF_PTCH1_AND_SUFU_UP	LEE_TARGETS_OF_PTCH1_AND_SUFU_UP		61	-0.57387584	-1.608798	0.005576208	0.6377736	0.964	1761	tags=41%, list=16%, signal=48%
BIOCARTA_EGF_PATHWAY	BIOCARTA_EGF_PATHWAY		20	-0.5320361	-1.6075232	0.02534113	0.6371916	0.965	2562	tags=55%, list=23%, signal=71%
REACTOME_NFKB_AND_MAP_KINASES_ACTIVATION_MEDIATED_BY_TLR4_SIGNALING_REPERTOIRE	REACTOME_NFKB_AND_MAP_KINASES_ACTIVATION_MEDIATED_BY_TLR4_SIGNALING_REPERTOIRE		39	-0.47284883	-1.6071343	0.03041825	0.6324658	0.966	2078	tags=33%, list=19%, signal=41%
NIKOLSKY_BREAST_CANCER_20Q12_Q13_AMPLICON	NIKOLSKY_BREAST_CANCER_20Q12_Q13_AMPLICON		70	-0.4433738	-1.6069566	0.020754717	0.6264468	0.966	4026	tags=56%, list=36%, signal=86%
MCMURRAY_TP53_HRAS_COOPERATION_RESPONSE_DN	MCMURRAY_TP53_HRAS_COOPERATION_RESPONSE_DN		47	-0.61367506	-1.6067357	0.009380863	0.62064	0.966	2484	tags=60%, list=22%, signal=76%
KEGG_COLORECTAL_CANCER	KEGG_COLORECTAL_CANCER		36	-0.4931605	-1.6062424	0.011428571	0.6166571	0.966	3983	tags=56%, list=36%, signal=86%
PUIFFE_INVASION_INHIBITED_BY_ASCITES_UP	PUIFFE_INVASION_INHIBITED_BY_ASCITES_UP		48	-0.45712504	-1.6060426	0.016453382	0.61110836	0.966	3961	tags=56%, list=35%, signal=87%
LINDGREN_BLADDER_CANCER_CLUSTER_1_UP	LINDGREN_BLADDER_CANCER_CLUSTER_1_UP		65	-0.42917323	-1.6059408	0.01923077	0.6053579	0.966	2177	tags=31%, list=19%, signal=38%
REACTOME_DOWNSTREAM_SIGNAL_TRANSDUCTION	REACTOME_DOWNSTREAM_SIGNAL_TRANSDUCTION		55	-0.4336027	-1.6027564	0.023166023	0.6147261	0.969	4128	tags=55%, list=37%, signal=86%
XU_HGF_TARGETS_REPRESSED_BY_AKT1_DN	XU_HGF_TARGETS_REPRESSED_BY_AKT1_DN		49	-0.5248374	-1.6026014	0.003780718	0.6092907	0.969	1981	tags=39%, list=18%, signal=47%
BIOCARTA_GH_PATHWAY	BIOCARTA_GH_PATHWAY		19	-0.55169255	-1.6004864	0.020283977	0.6124517	0.969	2562	tags=53%, list=23%, signal=68%
PID_NEPHRIN_NEPH1_PATHWAY	PID_NEPHRIN_NEPH1_PATHWAY		21	-0.5162258	-1.6004069	0.022222223	0.6067895	0.969	2318	tags=43%, list=21%, signal=54%
PID_IL1PATHWAY	PID_IL1PATHWAY		18	-0.5579109	-1.5998315	0.019011406	0.60367924	0.969	1543	tags=39%, list=14%, signal=45%
BHAT_ESR1_TARGETS_NOT_VIA_AKT1_UP	BHAT_ESR1_TARGETS_NOT_VIA_AKT1_UP		116	-0.43264323	-1.5995535	0.001923077	0.5991192	0.97	1281	tags=23%, list=11%, signal=26%
REACTOME_DARPP_32_EVENTS	REACTOME_DARPP_32_EVENTS		15	-0.5635045	-1.5967079	0.02819549	0.60611105	0.972	3026	tags=60%, list=27%, signal=82%
BENPORATH_SOX2_TARGETS	BENPORATH_SOX2_TARGETS		392	-0.34874785	-1.5896281	0.003642987	0.631254	0.973	4264	tags=46%, list=38%, signal=72%
BIOCARTA_FCER1_PATHWAY	BIOCARTA_FCER1_PATHWAY		24	-0.54012233	-1.5875418	0.03125	0.63493943	0.974	2918	tags=54%, list=26%, signal=73%
FLECHNER_PBL_KIDNEY_TRANSPLANT_OK_VS_DONOR_UP	FLECHNER_PBL_KIDNEY_TRANSPLANT_OK_VS_DONOR_UP		96	-0.39999488	-1.5801172	0.029739777	0.6643025	0.976	4114	tags=48%, list=37%, signal=75%
HU_GENOTOXIN_ACTION_DIRECT_VS_INDIRECT_24HR	HU_GENOTOXIN_ACTION_DIRECT_VS_INDIRECT_24HR		33	-0.42110646	-1.580055	0.03429603	0.65839094	0.976	3478	tags=42%, list=31%, signal=61%
ULE_SPLICING_VIA_NOVA2	ULE_SPLICING_VIA_NOVA2		28	-0.51088333	-1.5796608	0.022267206	0.6543936	0.976	2824	tags=46%, list=25%, signal=62%
LIAO_METASTASIS	LIAO_METASTASIS		281	-0.38344726	-1.5794321	0.007561437	0.64951646	0.976	3673	tags=47%, list=33%, signal=68%
YAMASHITA_LIVER_CANCER_STEM_CELL_UP	YAMASHITA_LIVER_CANCER_STEM_CELL_UP		32	-0.5364087	-1.5791382	0.024822695	0.6450192	0.976	2377	tags=50%, list=21%, signal=63%
BROWNE_HCMV_INFECTION_1HR_DN	BROWNE_HCMV_INFECTION_1HR_DN		122	-0.3915884	-1.5789251	0.009578544	0.640232	0.976	2426	tags=30%, list=22%, signal=37%
STEIN_ESRRA_TARGETS_DN	STEIN_ESRRA_TARGETS_DN		58	-0.43763363	-1.5786166	0.023941068	0.6358477	0.976	3078	tags=41%, list=27%, signal=57%
VANDESLUIS_COMMD1_TARGETS_GROUP_3_UP	VANDESLUIS_COMMD1_TARGETS_GROUP_3_UP		64	-0.50652397	-1.5777653	0.013157895	0.6343903	0.976	3163	tags=53%, list=28%, signal=74%
LINSLEY_MIR16_TARGETS	LINSLEY_MIR16_TARGETS		108	-0.34900656	-1.5768883	0.021526419	0.633112	0.976	4307	tags=44%, list=38%, signal=72%
BOYAULT_LIVER_CANCER_SUBCLASS_G1_UP	BOYAULT_LIVER_CANCER_SUBCLASS_G1_UP		67	-0.47854066	-1.5768327	0.04536489	0.6279121	0.976	4216	tags=63%, list=38%, signal=100%
WALLACE_PROSTATE_CANCER_RACE_DN	WALLACE_PROSTATE_CANCER_RACE_DN		42	-0.51006866	-1.5747465	0.00996016	0.63192815	0.976	2881	tags=52%, list=26%, signal=70%
CHOI_ATL_STAGE_PREDICTOR	CHOI_ATL_STAGE_PREDICTOR		23	-0.50434643	-1.5745289	0.043071162	0.627746	0.976	4182	tags=65%, list=37%, signal=104%
REACTOME_L1CAM_INTERACTIONS	REACTOME_L1CAM_INTERACTIONS		55	-0.4562543	-1.5733101	0.026565464	0.6277608	0.976	1640	tags=25%, list=15%, signal=30%
JIANG_HYPOXIA_CANCER	JIANG_HYPOXIA_CANCER		52	-0.40498045	-1.5729768	0.028355388	0.6239781	0.976	3148	tags=38%, list=28%, signal=53%
REACTOME_IL_3_5_AND_GM_CSF_SIGNALING	REACTOME_IL_3_5_AND_GM_CSF_SIGNALING		32	-0.52658504	-1.5725278	0.025590552	0.6210143	0.977	2924	tags=50%, list=26%, signal=67%
GUO_TARGETS_OF_IRS1_AND_IRS2	GUO_TARGETS_OF_IRS1_AND_IRS2		65	-0.44814798	-1.5722262	0.017509727	0.6172979	0.977	2715	tags=35%, list=24%, signal=46%
BLUM_RESPONSE_TO_SALIRASIB_DN	BLUM_RESPONSE_TO_SALIRASIB_DN		244	-0.44367343	-1.5704434	0.07442748	0.62005746	0.977	3284	tags=45%, list=29%, signal=62%
REACTOME_METABOLISM_OF_PROTEINS	REACTOME_METABOLISM_OF_PROTEINS		252	-0.3215828	-1.570411	0.046692606	0.6152509	0.977	3850	tags=38%, list=34%, signal=57%
CAFFAREL_RESPONSE_TO_THC_24HR_5_DN	CAFFAREL_RESPONSE_TO_THC_24HR_5_DN		39	-0.46386257	-1.5704015	0.041431263	0.61045617	0.977	1656	tags=31%, list=15%, signal=36%
DARWICHE_SKIN_TUMOR_PROMOTER_DN	DARWICHE_SKIN_TUMOR_PROMOTER_DN		99	-0.40982422	-1.5703304	0.003616637	0.6060083	0.977	2637	tags=33%, list=24%, signal=43%
MCCLUNG_DELTA_FOSB_TARGETS_8WK	MCCLUNG_DELTA_FOSB_TARGETS_8WK		31	-0.5101232	-1.5703084	0.028169014	0.6013768	0.977	2136	tags=39%, list=19%, signal=48%
LINDGREN_BLADDER_CANCER_CLUSTER_3_DN	LINDGREN_BLADDER_CANCER_CLUSTER_3_DN		124	-0.40387374	-1.5685694	0.016728625	0.60368925	0.977	3194	tags=42%, list=29%, signal=58%
MARTINEZ_TP53_TARGETS_DN	MARTINEZ_TP53_TARGETS_DN		368	-0.40289438	-1.5680673	0.001811594	0.6009931	0.977	2965	tags=40%, list=26%, signal=53%
LIU_SOX4_TARGETS_DN	LIU_SOX4_TARGETS_DN		184	-0.35288182	-1.5645092	0.024118738	0.6118069	0.977	4206	tags=49%, list=38%, signal=77%
REACTOME_MYD88_MAL_CASCADE_INITIATED_ON_PLASMA_MEMBRANE	REACTOME_MYD88_MAL_CASCADE_INITIATED_ON_PLASMA_MEMBRANE		43	-0.4642749	-1.56378	0.027777778	0.61015016	0.977	2078	tags=33%, list=19%, signal=40%
KEGG_INSULIN_SIGNALING_PATHWAY	KEGG_INSULIN_SIGNALING_PATHWAY		86	-0.4092508	-1.5616906	0.011857707	0.61458623	0.977	3174	tags=42%, list=28%, signal=58%
CHENG_RESPONSE_TO_NICKEL_ACETATE	CHENG_RESPONSE_TO_NICKEL_ACETATE		25	-0.47401056	-1.5593069	0.051233396	0.62024844	0.978	2623	tags=36%, list=23%, signal=47%
REACTOME_OPIOID_SIGNALLING	REACTOME_OPIOID_SIGNALLING		53	-0.45944023	-1.5577625	0.007797271	0.6221741	0.979	3513	tags=47%, list=31%, signal=68%
KEGG_PHOSPHATIDYLINOSITOL_SIGNALING_SYSTEM	KEGG_PHOSPHATIDYLINOSITOL_SIGNALING_SYSTEM		36	-0.45880672	-1.5572234	0.030245747	0.6200591	0.979	3863	tags=58%, list=34%, signal=89%
BIOCARTA_MTOR_PATHWAY	BIOCARTA_MTOR_PATHWAY		16	-0.5056195	-1.5549952	0.044624746	0.6247463	0.979	1058	tags=25%, list=9%, signal=28%
SCHAEFFER_PROSTATE_DEVELOPMENT_AND_CANCER_BOX4_DN	SCHAEFFER_PROSTATE_DEVELOPMENT_AND_CANCER_BOX4_DN		15	-0.58304256	-1.5545654	0.034068137	0.6223849	0.979	1457	tags=47%, list=13%, signal=54%
LUI_THYROID_CANCER_PAX8_PPARG_UP	LUI_THYROID_CANCER_PAX8_PPARG_UP		26	-0.5410025	-1.5532564	0.016728625	0.62353814	0.979	2999	tags=54%, list=27%, signal=73%
PID_INSULIN_GLUCOSE_PATHWAY	PID_INSULIN_GLUCOSE_PATHWAY		17	-0.5560531	-1.5510234	0.032258064	0.6284099	0.98	1952	tags=35%, list=17%, signal=43%
GAVIN_FOXP3_TARGETS_CLUSTER_T7	GAVIN_FOXP3_TARGETS_CLUSTER_T7		66	-0.40174466	-1.550013	0.04638219	0.6283405	0.981	3024	tags=35%, list=27%, signal=47%
BLALOCK_ALZHEIMERS_DISEASE_INCIPIENT_UP	BLALOCK_ALZHEIMERS_DISEASE_INCIPIENT_UP		222	-0.39787623	-1.5499592	0.017475728	0.6241456	0.981	3343	tags=41%, list=30%, signal=57%
BROWNE_HCMV_INFECTION_4HR_DN	BROWNE_HCMV_INFECTION_4HR_DN		141	-0.3847954	-1.5497139	0.007352941	0.6209211	0.981	4200	tags=49%, list=38%, signal=77%
RUTELLA_RESPONSE_TO_HGF_DN	RUTELLA_RESPONSE_TO_HGF_DN		139	-0.46495038	-1.5488652	0.029574862	0.6202409	0.981	2824	tags=40%, list=25%, signal=52%
YAMASHITA_LIVER_CANCER_WITH_EPCAM_UP	YAMASHITA_LIVER_CANCER_WITH_EPCAM_UP		29	-0.4941398	-1.5482213	0.040515654	0.6186355	0.982	1498	tags=31%, list=13%, signal=36%
LE_EGR2_TARGETS_UP	LE_EGR2_TARGETS_UP		73	-0.55643594	-1.5467913	0.066055045	0.62038296	0.982	2927	tags=59%, list=26%, signal=79%
BIOCARTA_NFAT_PATHWAY	BIOCARTA_NFAT_PATHWAY		31	-0.48390144	-1.5459093	0.013752456	0.62010366	0.983	3026	tags=45%, list=27%, signal=62%
PID_TRKRPATHWAY	PID_TRKRPATHWAY		38	-0.43579566	-1.5451605	0.028846154	0.61892855	0.983	2562	tags=37%, list=23%, signal=48%
LI_AMPLIFIED_IN_LUNG_CANCER	LI_AMPLIFIED_IN_LUNG_CANCER		132	-0.3869771	-1.5441229	0.03773585	0.61929756	0.984	3218	tags=40%, list=29%, signal=56%
GRAESSMANN_APOPTOSIS_BY_SERUM_DEPRIVATION_DN	GRAESSMANN_APOPTOSIS_BY_SERUM_DEPRIVATION_DN		170	-0.4136566	-1.5441161	0.007407407	0.6151931	0.984	2436	tags=36%, list=22%, signal=46%
BIOCARTA_PAR1_PATHWAY	BIOCARTA_PAR1_PATHWAY		23	-0.5147422	-1.5435708	0.029354207	0.6135908	0.984	3720	tags=61%, list=33%, signal=91%
MCBRYAN_PUBERTAL_BREAST_5_6WK_DN	MCBRYAN_PUBERTAL_BREAST_5_6WK_DN		81	-0.4327977	-1.5434535	0.03307393	0.6100212	0.984	4006	tags=54%, list=36%, signal=84%
CHEN_HOXA5_TARGETS_9HR_DN	CHEN_HOXA5_TARGETS_9HR_DN		29	-0.504944	-1.54307	0.041015625	0.60760015	0.984	3745	tags=52%, list=33%, signal=78%
LEE_EARLY_T_LYMPHOCYTE_UP	LEE_EARLY_T_LYMPHOCYTE_UP		51	-0.5840745	-1.5428121	0.089147285	0.6046228	0.984	3284	tags=71%, list=29%, signal=99%
SHEPARD_BMYB_TARGETS	SHEPARD_BMYB_TARGETS		38	-0.5767777	-1.5422562	0.036072146	0.6030954	0.984	2616	tags=61%, list=23%, signal=79%
REACTOME_POST_TRANSLATIONAL_PROTEIN_MODIFICATION	REACTOME_POST_TRANSLATIONAL_PROTEIN_MODIFICATION		105	-0.4073047	-1.541353	0.03041825	0.603087	0.985	3825	tags=49%, list=34%, signal=73%
PATIL_LIVER_CANCER	PATIL_LIVER_CANCER		418	-0.36238998	-1.5402023	0.0227704	0.604176	0.985	3747	tags=44%, list=33%, signal=64%
LASTOWSKA_NEUROBLASTOMA_COPY_NUMBER_DN	LASTOWSKA_NEUROBLASTOMA_COPY_NUMBER_DN		384	-0.33141178	-1.5399872	0.044061303	0.60140413	0.985	3405	tags=33%, list=30%, signal=46%
OHM_METHYLATED_IN_ADULT_CANCERS	OHM_METHYLATED_IN_ADULT_CANCERS		18	-0.5742501	-1.5392562	0.03731343	0.6008956	0.985	1469	tags=33%, list=13%, signal=38%
PID_MAPKTRKPATHWAY	PID_MAPKTRKPATHWAY		22	-0.50120175	-1.5386986	0.033932135	0.5992509	0.985	2554	tags=41%, list=23%, signal=53%
KEGG_TYPE_II_DIABETES_MELLITUS	KEGG_TYPE_II_DIABETES_MELLITUS		28	-0.51394767	-1.5363661	0.031189084	0.60492224	0.985	3015	tags=54%, list=27%, signal=73%
NAKAMURA_ADIPOGENESIS_EARLY_DN	NAKAMURA_ADIPOGENESIS_EARLY_DN		30	-0.67043424	-1.5361619	0.021032505	0.6020007	0.985	1223	tags=43%, list=11%, signal=49%
CASORELLI_ACUTE_PROMYELOCYTIC_LEUKEMIA_DN	CASORELLI_ACUTE_PROMYELOCYTIC_LEUKEMIA_DN		401	-0.35886794	-1.53451	0.047984645	0.60497284	0.985	4133	tags=45%, list=37%, signal=69%
LIN_MELANOMA_COPY_NUMBER_UP	LIN_MELANOMA_COPY_NUMBER_UP		39	-0.46467778	-1.5320219	0.033464566	0.61142707	0.985	4243	tags=56%, list=38%, signal=91%
BHAT_ESR1_TARGETS_NOT_VIA_AKT1_DN	BHAT_ESR1_TARGETS_NOT_VIA_AKT1_DN		50	-0.49147633	-1.531275	0.021359224	0.61095774	0.985	3419	tags=50%, list=31%, signal=72%
GAUSSMANN_MLL_AF4_FUSION_TARGETS_A_UP	GAUSSMANN_MLL_AF4_FUSION_TARGETS_A_UP		92	-0.47490078	-1.5308341	0.028735632	0.6091247	0.985	1253	tags=30%, list=11%, signal=34%
ZHAN_MULTIPLE_MYELOMA_CD1_VS_CD2_DN	ZHAN_MULTIPLE_MYELOMA_CD1_VS_CD2_DN		24	-0.54060096	-1.5291187	0.03492647	0.61268044	0.985	1873	tags=42%, list=17%, signal=50%
NUYTTEN_EZH2_TARGETS_DN	NUYTTEN_EZH2_TARGETS_DN		491	-0.37040567	-1.527384	0.04708098	0.61585194	0.985	4355	tags=49%, list=39%, signal=77%
GAUSSMANN_MLL_AF4_FUSION_TARGETS_C_UP	GAUSSMANN_MLL_AF4_FUSION_TARGETS_C_UP		102	-0.42621228	-1.5263747	0.013487476	0.61623514	0.985	2867	tags=39%, list=26%, signal=52%
REACTOME_PYRIMIDINE_METABOLISM	REACTOME_PYRIMIDINE_METABOLISM		15	-0.56030774	-1.5257715	0.043977056	0.61533576	0.985	2454	tags=53%, list=22%, signal=68%
BIOCARTA_TPO_PATHWAY	BIOCARTA_TPO_PATHWAY		17	-0.5289996	-1.5248035	0.036	0.61597526	0.985	2562	tags=53%, list=23%, signal=69%
BILANGES_SERUM_AND_RAPAMYCIN_SENSITIVE_GENES	BILANGES_SERUM_AND_RAPAMYCIN_SENSITIVE_GENES		45	-0.43173417	-1.5244201	0.10980392	0.6140146	0.985	3098	tags=40%, list=28%, signal=55%
JACKSON_DNMT1_TARGETS_DN	JACKSON_DNMT1_TARGETS_DN		21	-0.60670996	-1.524186	0.031189084	0.6114994	0.985	2846	tags=57%, list=25%, signal=76%
MCCLUNG_COCAINE_REWARD_5D	MCCLUNG_COCAINE_REWARD_5D		61	-0.4697286	-1.5225399	0.020242915	0.6142178	0.985	3652	tags=54%, list=33%, signal=80%
YAO_TEMPORAL_RESPONSE_TO_PROGESTERONE_CLUSTER_2	YAO_TEMPORAL_RESPONSE_TO_PROGESTERONE_CLUSTER_2		63	-0.437986	-1.5218045	0.017374517	0.61377406	0.985	1098	tags=25%, list=10%, signal=28%
KEGG_UBIQUITIN_MEDIATED_PROTEOLYSIS	KEGG_UBIQUITIN_MEDIATED_PROTEOLYSIS		77	-0.36634067	-1.5216743	0.055876687	0.610798	0.985	3501	tags=40%, list=31%, signal=58%
CREIGHTON_AKT1_SIGNALING_VIA_MTOR_UP	CREIGHTON_AKT1_SIGNALING_VIA_MTOR_UP		29	-0.504493	-1.5216645	0.084980235	0.60739	0.985	2737	tags=52%, list=24%, signal=68%
KEGG_ERBB_SIGNALING_PATHWAY	KEGG_ERBB_SIGNALING_PATHWAY		48	-0.4240793	-1.5197061	0.0503876	0.61182845	0.986	2562	tags=42%, list=23%, signal=54%
PENG_GLUTAMINE_DEPRIVATION_DN	PENG_GLUTAMINE_DEPRIVATION_DN		210	-0.33282292	-1.519166	0.099616855	0.6102723	0.986	4261	tags=42%, list=38%, signal=67%
ASTON_MAJOR_DEPRESSIVE_DISORDER_UP	ASTON_MAJOR_DEPRESSIVE_DISORDER_UP		25	-0.5148751	-1.518522	0.019646365	0.60926616	0.986	1265	tags=28%, list=11%, signal=31%
MODY_HIPPOCAMPUS_POSTNATAL	MODY_HIPPOCAMPUS_POSTNATAL		51	-0.45999762	-1.5166022	0.037848607	0.61395353	0.986	2320	tags=33%, list=21%, signal=42%
PID_HDAC_CLASSII_PATHWAY	PID_HDAC_CLASSII_PATHWAY		21	-0.4637292	-1.5164869	0.047984645	0.6111014	0.986	1842	tags=33%, list=16%, signal=40%
SCHAEFFER_PROSTATE_DEVELOPMENT_6HR_DN	SCHAEFFER_PROSTATE_DEVELOPMENT_6HR_DN		271	-0.35311916	-1.5160402	0.03422053	0.6094795	0.986	3016	tags=36%, list=27%, signal=48%
HOFFMANN_SMALL_PRE_BII_TO_IMMATURE_B_LYMPHOCYTE_DN	HOFFMANN_SMALL_PRE_BII_TO_IMMATURE_B_LYMPHOCYTE_DN		29	-0.49034107	-1.5149248	0.035849057	0.61055547	0.986	3522	tags=62%, list=31%, signal=90%
PID_IL6_7PATHWAY	PID_IL6_7PATHWAY		32	-0.49124816	-1.5147471	0.03846154	0.6079912	0.986	3016	tags=50%, list=27%, signal=68%
CEBALLOS_TARGETS_OF_TP53_AND_MYC_DN	CEBALLOS_TARGETS_OF_TP53_AND_MYC_DN		25	-0.5780374	-1.5145181	0.045816734	0.60569894	0.986	898	tags=36%, list=8%, signal=39%
REACTOME_P75_NTR_RECEPTOR_MEDIATED_SIGNALLING	REACTOME_P75_NTR_RECEPTOR_MEDIATED_SIGNALLING		50	-0.42581037	-1.5141902	0.035916824	0.603637	0.986	3975	tags=50%, list=35%, signal=77%
HOFFMANN_IMMATURE_TO_MATURE_B_LYMPHOCYTE_DN	HOFFMANN_IMMATURE_TO_MATURE_B_LYMPHOCYTE_DN		38	-0.4796577	-1.5135174	0.0251938	0.6031738	0.986	3149	tags=45%, list=28%, signal=62%
DANG_REGULATED_BY_MYC_UP	DANG_REGULATED_BY_MYC_UP		49	-0.4148673	-1.5129868	0.06538462	0.6020349	0.986	2778	tags=37%, list=25%, signal=49%
WAMUNYOKOLI_OVARIAN_CANCER_LMP_UP	WAMUNYOKOLI_OVARIAN_CANCER_LMP_UP		154	-0.4088982	-1.5129495	0.078277886	0.59899426	0.986	3678	tags=45%, list=33%, signal=67%
GRAESSMANN_RESPONSE_TO_MC_AND_SERUM_DEPRIVATION_DN	GRAESSMANN_RESPONSE_TO_MC_AND_SERUM_DEPRIVATION_DN		65	-0.4349073	-1.5127404	0.035916824	0.59659827	0.986	2328	tags=35%, list=21%, signal=44%
SIG_INSULIN_RECEPTOR_PATHWAY_IN_CARDIAC_MYOCYTES	SIG_INSULIN_RECEPTOR_PATHWAY_IN_CARDIAC_MYOCYTES		35	-0.43548042	-1.5101435	0.048449613	0.6039556	0.986	4190	tags=49%, list=37%, signal=77%
DEN_INTERACT_WITH_LCA5	DEN_INTERACT_WITH_LCA5		21	-0.47922063	-1.5100714	0.070281126	0.6010251	0.986	3018	tags=48%, list=27%, signal=65%
MARIADASON_RESPONSE_TO_BUTYRATE_SULINDAC_6	MARIADASON_RESPONSE_TO_BUTYRATE_SULINDAC_6		19	-0.50234115	-1.5097802	0.067307696	0.59905785	0.986	4089	tags=63%, list=37%, signal=99%
REACTOME_NOTCH1_INTRACELLULAR_DOMAIN_REGULATES_TRANSCRIPTION	REACTOME_NOTCH1_INTRACELLULAR_DOMAIN_REGULATES_TRANSCRIPTION		21	-0.54338086	-1.5093262	0.057803467	0.5977953	0.986	3521	tags=57%, list=31%, signal=83%
BIOCARTA_IGF1R_PATHWAY	BIOCARTA_IGF1R_PATHWAY		15	-0.51323843	-1.5080314	0.05532787	0.5995231	0.986	3729	tags=53%, list=33%, signal=80%
REACTOME_MHC_CLASS_II_ANTIGEN_PRESENTATION	REACTOME_MHC_CLASS_II_ANTIGEN_PRESENTATION		55	-0.42449293	-1.506599	0.07650273	0.602089	0.986	1898	tags=31%, list=17%, signal=37%
RUTELLA_RESPONSE_TO_HGF_VS_CSF2RB_AND_IL4_DN	RUTELLA_RESPONSE_TO_HGF_VS_CSF2RB_AND_IL4_DN		149	-0.43301126	-1.5065583	0.04283054	0.59920657	0.986	2899	tags=42%, list=26%, signal=55%
BIOCARTA_MAPK_PATHWAY	BIOCARTA_MAPK_PATHWAY		56	-0.41168284	-1.5060678	0.046783626	0.5980875	0.986	2536	tags=38%, list=23%, signal=48%
ZHAN_MULTIPLE_MYELOMA_UP	ZHAN_MULTIPLE_MYELOMA_UP		37	-0.40330157	-1.505663	0.056420233	0.59675735	0.986	2769	tags=32%, list=25%, signal=43%
KYNG_DNA_DAMAGE_BY_GAMMA_RADIATION	KYNG_DNA_DAMAGE_BY_GAMMA_RADIATION		56	-0.47867858	-1.5050868	0.03809524	0.5958946	0.987	1333	tags=27%, list=12%, signal=30%
GUILLAUMOND_KLF10_TARGETS_UP	GUILLAUMOND_KLF10_TARGETS_UP		39	-0.5112305	-1.5040119	0.013861386	0.59718335	0.988	2431	tags=44%, list=22%, signal=55%
REACTOME_TIGHT_JUNCTION_INTERACTIONS	REACTOME_TIGHT_JUNCTION_INTERACTIONS		23	-0.63946074	-1.5034065	0.04842105	0.5967744	0.989	1669	tags=39%, list=15%, signal=46%
BENPORATH_ES_1	BENPORATH_ES_1		233	-0.4022395	-1.5031536	0.05204461	0.59481007	0.989	4260	tags=50%, list=38%, signal=79%
MAGRANGEAS_MULTIPLE_MYELOMA_IGLL_VS_IGLK_UP	MAGRANGEAS_MULTIPLE_MYELOMA_IGLL_VS_IGLK_UP		31	-0.51031	-1.5018932	0.0251938	0.5965631	0.989	1640	tags=32%, list=15%, signal=38%
ZAMORA_NOS2_TARGETS_DN	ZAMORA_NOS2_TARGETS_DN		75	-0.38576052	-1.5017213	0.04693141	0.5943662	0.989	4370	tags=49%, list=39%, signal=80%
REACTOME_SIGNALING_BY_EGFR_IN_CANCER	REACTOME_SIGNALING_BY_EGFR_IN_CANCER		68	-0.3852505	-1.5011104	0.063097514	0.59363085	0.989	3513	tags=40%, list=31%, signal=58%
THEILGAARD_NEUTROPHIL_AT_SKIN_WOUND_DN	THEILGAARD_NEUTROPHIL_AT_SKIN_WOUND_DN		146	-0.4033728	-1.4991428	0.055350553	0.5986078	0.989	3665	tags=49%, list=33%, signal=72%
REACTOME_SIGNALING_BY_FGFR	REACTOME_SIGNALING_BY_FGFR		67	-0.41213393	-1.4985783	0.03807615	0.598074	0.989	3513	tags=43%, list=31%, signal=63%
WILLIAMS_ESR1_TARGETS_UP	WILLIAMS_ESR1_TARGETS_UP		17	-0.5749541	-1.4977506	0.04496403	0.5984396	0.99	2785	tags=53%, list=25%, signal=70%
CHIANG_LIVER_CANCER_SUBCLASS_PROLIFERATION_UP	CHIANG_LIVER_CANCER_SUBCLASS_PROLIFERATION_UP		99	-0.49674487	-1.4974064	0.09770115	0.596941	0.99	2832	tags=55%, list=25%, signal=72%
PID_IGF1_PATHWAY	PID_IGF1_PATHWAY		25	-0.47459346	-1.4969965	0.0746888	0.5958411	0.99	2562	tags=44%, list=23%, signal=57%
GOTTWEIN_TARGETS_OF_KSHV_MIR_K12_11	GOTTWEIN_TARGETS_OF_KSHV_MIR_K12_11		33	-0.4211491	-1.4969463	0.047348484	0.5931977	0.99	3261	tags=45%, list=29%, signal=64%
AIYAR_COBRA1_TARGETS_DN	AIYAR_COBRA1_TARGETS_DN		15	-0.54760045	-1.4967861	0.05479452	0.5910593	0.99	3153	tags=53%, list=28%, signal=74%
PID_ERA_GENOMIC_PATHWAY	PID_ERA_GENOMIC_PATHWAY		36	-0.40809122	-1.4964235	0.046554934	0.5897189	0.99	5316	tags=64%, list=47%, signal=121%
RODRIGUES_NTN1_TARGETS_DN	RODRIGUES_NTN1_TARGETS_DN		93	-0.4464289	-1.4963562	0.017825311	0.58724135	0.99	3258	tags=51%, list=29%, signal=71%
SHETH_LIVER_CANCER_VS_TXNIP_LOSS_PAM1	SHETH_LIVER_CANCER_VS_TXNIP_LOSS_PAM1		174	-0.38387892	-1.4952644	0.019503547	0.5883505	0.99	3024	tags=36%, list=27%, signal=48%
REACTOME_SIGNALING_BY_FGFR1_MUTANTS	REACTOME_SIGNALING_BY_FGFR1_MUTANTS		16	-0.5279028	-1.4951231	0.061023623	0.58625984	0.99	3495	tags=56%, list=31%, signal=82%
LUCAS_HNF4A_TARGETS_UP	LUCAS_HNF4A_TARGETS_UP		37	-0.4607824	-1.4930376	0.029739777	0.5915429	0.99	2991	tags=38%, list=27%, signal=51%
MARCHINI_TRABECTEDIN_RESISTANCE_UP	MARCHINI_TRABECTEDIN_RESISTANCE_UP		16	-0.54881173	-1.4922483	0.052532833	0.5917494	0.99	1952	tags=38%, list=17%, signal=45%
REACTOME_EGFR_DOWNREGULATION	REACTOME_EGFR_DOWNREGULATION		19	-0.48142895	-1.4921291	0.07171315	0.5895172	0.99	4693	tags=63%, list=42%, signal=109%
GROSS_HYPOXIA_VIA_ELK3_UP	GROSS_HYPOXIA_VIA_ELK3_UP		131	-0.39844233	-1.4915073	0.047186933	0.58919084	0.99	4054	tags=56%, list=36%, signal=88%
PID_CXCR4_PATHWAY	PID_CXCR4_PATHWAY		65	-0.47490913	-1.4912343	0.03868472	0.58757603	0.99	1303	tags=29%, list=12%, signal=33%
PID_MET_PATHWAY	PID_MET_PATHWAY		56	-0.42612368	-1.4911135	0.05367793	0.58535564	0.99	2562	tags=38%, list=23%, signal=48%
KEGG_PROXIMAL_TUBULE_BICARBONATE_RECLAMATION	KEGG_PROXIMAL_TUBULE_BICARBONATE_RECLAMATION		16	-0.6114005	-1.490263	0.040618956	0.5855904	0.99	1924	tags=50%, list=17%, signal=60%
DARWICHE_SQUAMOUS_CELL_CARCINOMA_DN	DARWICHE_SQUAMOUS_CELL_CARCINOMA_DN		99	-0.38974443	-1.4887754	0.01682243	0.5883182	0.99	2849	tags=34%, list=25%, signal=46%
RICKMAN_TUMOR_DIFFERENTIATED_WELL_VS_POORLY_UP	RICKMAN_TUMOR_DIFFERENTIATED_WELL_VS_POORLY_UP		116	-0.4067194	-1.488574	0.037181996	0.5865529	0.99	3651	tags=47%, list=33%, signal=68%
ZHENG_GLIOBLASTOMA_PLASTICITY_UP	ZHENG_GLIOBLASTOMA_PLASTICITY_UP		166	-0.45163354	-1.4878796	0.034548946	0.58657515	0.99	2558	tags=42%, list=23%, signal=54%
KEGG_ALDOSTERONE_REGULATED_SODIUM_REABSORPTION	KEGG_ALDOSTERONE_REGULATED_SODIUM_REABSORPTION		25	-0.55467325	-1.4877708	0.035433073	0.58445555	0.99	1924	tags=44%, list=17%, signal=53%
REACTOME_KINESINS	REACTOME_KINESINS		16	-0.63140553	-1.4872706	0.094412334	0.5840233	0.99	1898	tags=50%, list=17%, signal=60%
DOANE_RESPONSE_TO_ANDROGEN_DN	DOANE_RESPONSE_TO_ANDROGEN_DN		156	-0.4067336	-1.4863389	0.020408163	0.58489907	0.99	3118	tags=36%, list=28%, signal=49%
KEGG_ABC_TRANSPORTERS	KEGG_ABC_TRANSPORTERS		27	-0.5034215	-1.4860077	0.026022306	0.58350766	0.99	2678	tags=44%, list=24%, signal=58%
REACTOME_AXON_GUIDANCE	REACTOME_AXON_GUIDANCE		164	-0.44338563	-1.4859692	0.035928145	0.5811634	0.99	2831	tags=40%, list=25%, signal=52%
SHETH_LIVER_CANCER_VS_TXNIP_LOSS_PAM5	SHETH_LIVER_CANCER_VS_TXNIP_LOSS_PAM5		64	-0.48284724	-1.4846278	0.028735632	0.5836591	0.99	1121	tags=25%, list=10%, signal=28%
YAGI_AML_WITH_INV_16_TRANSLOCATION	YAGI_AML_WITH_INV_16_TRANSLOCATION		252	-0.35608542	-1.4841747	0.007054674	0.58276355	0.99	3284	tags=37%, list=29%, signal=51%
ENK_UV_RESPONSE_EPIDERMIS_UP	ENK_UV_RESPONSE_EPIDERMIS_UP		187	-0.36551082	-1.4835658	0.030852994	0.5822935	0.99	3425	tags=41%, list=31%, signal=58%
BONOME_OVARIAN_CANCER_SURVIVAL_OPTIMAL_DEBULKING	BONOME_OVARIAN_CANCER_SURVIVAL_OPTIMAL_DEBULKING		128	-0.3708723	-1.4831895	0.016304348	0.581171	0.99	4272	tags=48%, list=38%, signal=77%
ZHOU_INFLAMMATORY_RESPONSE_LIVE_DN	ZHOU_INFLAMMATORY_RESPONSE_LIVE_DN		164	-0.38017473	-1.4821959	0.03074141	0.58240914	0.99	2219	tags=29%, list=20%, signal=35%
PLASARI_TGFB1_SIGNALING_VIA_NFIC_1HR_DN	PLASARI_TGFB1_SIGNALING_VIA_NFIC_1HR_DN		56	-0.49995965	-1.4820635	0.030303031	0.5804676	0.99	2526	tags=48%, list=23%, signal=62%
BILBAN_B_CLL_LPL_UP	BILBAN_B_CLL_LPL_UP		30	-0.48500925	-1.4813083	0.043715846	0.58079904	0.99	1873	tags=27%, list=17%, signal=32%
KEGG_NOTCH_SIGNALING_PATHWAY	KEGG_NOTCH_SIGNALING_PATHWAY		31	-0.45632327	-1.4800378	0.052427184	0.5829365	0.99	3462	tags=45%, list=31%, signal=65%
DEBIASI_APOPTOSIS_BY_REOVIRUS_INFECTION_DN	DEBIASI_APOPTOSIS_BY_REOVIRUS_INFECTION_DN		181	-0.37245354	-1.4798291	0.035781544	0.5812732	0.99	3099	tags=37%, list=28%, signal=50%
MEINHOLD_OVARIAN_CANCER_LOW_GRADE_DN	MEINHOLD_OVARIAN_CANCER_LOW_GRADE_DN		16	-0.4988746	-1.4794858	0.09448819	0.58011836	0.99	2641	tags=44%, list=24%, signal=57%
MULLIGHAN_MLL_SIGNATURE_1_UP	MULLIGHAN_MLL_SIGNATURE_1_UP		230	-0.36490998	-1.4794424	0.05945946	0.5778983	0.99	3217	tags=38%, list=29%, signal=53%
REACTOME_NGF_SIGNALLING_VIA_TRKA_FROM_THE_PLASMA_MEMBRANE	REACTOME_NGF_SIGNALLING_VIA_TRKA_FROM_THE_PLASMA_MEMBRANE		82	-0.38765848	-1.4791838	0.053949904	0.57650584	0.99	3955	tags=44%, list=35%, signal=67%
LIU_SOX4_TARGETS_UP	LIU_SOX4_TARGETS_UP		64	-0.39393184	-1.4787651	0.037593983	0.5756265	0.99	4153	tags=48%, list=37%, signal=77%
PID_PS1PATHWAY	PID_PS1PATHWAY		25	-0.4599631	-1.4787464	0.05984556	0.5734006	0.99	2038	tags=28%, list=18%, signal=34%
KYNG_RESPONSE_TO_H2O2_VIA_ERCC6_UP	KYNG_RESPONSE_TO_H2O2_VIA_ERCC6_UP		27	-0.43308833	-1.4783206	0.072106265	0.5725205	0.99	2582	tags=41%, list=23%, signal=53%
SESTO_RESPONSE_TO_UV_C5	SESTO_RESPONSE_TO_UV_C5		29	-0.5007916	-1.4765449	0.08553971	0.57622224	0.99	1203	tags=31%, list=11%, signal=35%
PID_NETRIN_PATHWAY	PID_NETRIN_PATHWAY		20	-0.5358829	-1.4764482	0.07157895	0.5742782	0.99	2935	tags=55%, list=26%, signal=74%
DEURIG_T_CELL_PROLYMPHOCYTIC_LEUKEMIA_UP	DEURIG_T_CELL_PROLYMPHOCYTIC_LEUKEMIA_UP		215	-0.35034698	-1.4740442	0.01119403	0.5805906	0.99	3386	tags=37%, list=30%, signal=52%
DACOSTA_UV_RESPONSE_VIA_ERCC3_COMMON_DN	DACOSTA_UV_RESPONSE_VIA_ERCC3_COMMON_DN		245	-0.3873977	-1.4736525	0.075728156	0.57960486	0.99	3106	tags=39%, list=28%, signal=52%
BOYLAN_MULTIPLE_MYELOMA_C_CLUSTER_UP	BOYLAN_MULTIPLE_MYELOMA_C_CLUSTER_UP		22	-0.52480596	-1.4733634	0.044692736	0.57834035	0.99	2986	tags=55%, list=27%, signal=74%
DUTERTRE_ESTRADIOL_RESPONSE_24HR_UP	DUTERTRE_ESTRADIOL_RESPONSE_24HR_UP		184	-0.48180455	-1.4731011	0.14750957	0.5768506	0.99	2927	tags=47%, list=26%, signal=63%
KYNG_ENVIRONMENTAL_STRESS_RESPONSE_NOT_BY_4NQO_IN_WS	KYNG_ENVIRONMENTAL_STRESS_RESPONSE_NOT_BY_4NQO_IN_WS		28	-0.4660629	-1.4729797	0.07259528	0.5749688	0.99	3709	tags=54%, list=33%, signal=80%
KIM_MYC_AMPLIFICATION_TARGETS_DN	KIM_MYC_AMPLIFICATION_TARGETS_DN		42	-0.50274265	-1.4701935	0.050880626	0.5827924	0.99	3133	tags=45%, list=28%, signal=63%
MARTINEZ_RB1_TARGETS_DN	MARTINEZ_RB1_TARGETS_DN		344	-0.38055417	-1.4701307	0.014492754	0.58078676	0.99	3256	tags=41%, list=29%, signal=56%
SCHLOSSER_SERUM_RESPONSE_AUGMENTED_BY_MYC	SCHLOSSER_SERUM_RESPONSE_AUGMENTED_BY_MYC		72	-0.36110032	-1.4700149	0.061452515	0.578967	0.99	5466	tags=61%, list=49%, signal=119%
JAZAG_TGFB1_SIGNALING_DN	JAZAG_TGFB1_SIGNALING_DN		26	-0.4666622	-1.4687942	0.046692606	0.5813235	0.991	2871	tags=38%, list=26%, signal=52%
STEIN_ESRRA_TARGETS_RESPONSIVE_TO_ESTROGEN_UP	STEIN_ESRRA_TARGETS_RESPONSIVE_TO_ESTROGEN_UP		15	-0.5450055	-1.4680874	0.043824703	0.58156174	0.991	1797	tags=40%, list=16%, signal=48%
NAKAMURA_ADIPOGENESIS_LATE_DN	NAKAMURA_ADIPOGENESIS_LATE_DN		29	-0.6274559	-1.4660319	0.053639848	0.5865881	0.991	2490	tags=52%, list=22%, signal=66%
BYSTRYKH_HEMATOPOIESIS_STEM_CELL_AND_BRAIN_QTL_TRANS	BYSTRYKH_HEMATOPOIESIS_STEM_CELL_AND_BRAIN_QTL_TRANS		126	-0.3507167	-1.4637079	0.017574692	0.59271824	0.992	3226	tags=38%, list=29%, signal=53%
PENG_LEUCINE_DEPRIVATION_DN	PENG_LEUCINE_DEPRIVATION_DN		126	-0.3437239	-1.463018	0.1380597	0.59288895	0.992	4074	tags=43%, list=36%, signal=67%
MARZEC_IL2_SIGNALING_DN	MARZEC_IL2_SIGNALING_DN		21	-0.5132058	-1.4613498	0.06910569	0.59653574	0.992	1063	tags=33%, list=9%, signal=37%
FEVR_CTNNB1_TARGETS_DN	FEVR_CTNNB1_TARGETS_DN		339	-0.3996712	-1.4610453	0.116541356	0.59539884	0.992	3737	tags=49%, list=33%, signal=71%
WANG_RESPONSE_TO_GSK3_INHIBITOR_SB216763_DN	WANG_RESPONSE_TO_GSK3_INHIBITOR_SB216763_DN		210	-0.41051507	-1.4606292	0.09386973	0.59458566	0.992	4032	tags=50%, list=36%, signal=77%
SWEET_LUNG_CANCER_KRAS_UP	SWEET_LUNG_CANCER_KRAS_UP		344	-0.37421918	-1.4589175	0.03780069	0.59859824	0.992	2881	tags=36%, list=26%, signal=47%
KEGG_N_GLYCAN_BIOSYNTHESIS	KEGG_N_GLYCAN_BIOSYNTHESIS		28	-0.45078865	-1.4589016	0.09751434	0.5964752	0.992	3632	tags=54%, list=32%, signal=79%
KAYO_AGING_MUSCLE_DN	KAYO_AGING_MUSCLE_DN		92	-0.36470333	-1.4581789	0.041825093	0.59672153	0.992	2238	tags=29%, list=20%, signal=36%
PID_ERBB4_PATHWAY	PID_ERBB4_PATHWAY		19	-0.4929494	-1.4581456	0.0625	0.5946006	0.992	2303	tags=42%, list=21%, signal=53%
MCBRYAN_PUBERTAL_BREAST_5_6WK_UP	MCBRYAN_PUBERTAL_BREAST_5_6WK_UP		79	-0.48367786	-1.4581183	0.046	0.5925022	0.992	1783	tags=34%, list=16%, signal=40%
RIZKI_TUMOR_INVASIVENESS_3D_DN	RIZKI_TUMOR_INVASIVENESS_3D_DN		171	-0.37662965	-1.4569113	0.038674034	0.59466577	0.992	3034	tags=35%, list=27%, signal=47%
SHIPP_DLBCL_CURED_VS_FATAL_DN	SHIPP_DLBCL_CURED_VS_FATAL_DN		26	-0.4539117	-1.4568789	0.06403013	0.5926066	0.992	3487	tags=54%, list=31%, signal=78%
DARWICHE_PAPILLOMA_PROGRESSION_RISK	DARWICHE_PAPILLOMA_PROGRESSION_RISK		43	-0.4313744	-1.4567264	0.033464566	0.5909838	0.992	2010	tags=30%, list=18%, signal=37%
CADWELL_ATG16L1_TARGETS_DN	CADWELL_ATG16L1_TARGETS_DN		31	-0.48037824	-1.4555912	0.046421662	0.59298646	0.992	1138	tags=26%, list=10%, signal=29%
KEGG_SPHINGOLIPID_METABOLISM	KEGG_SPHINGOLIPID_METABOLISM		22	-0.54172665	-1.4546258	0.06994329	0.5944361	0.993	2075	tags=41%, list=19%, signal=50%
DARWICHE_PAPILLOMA_RISK_LOW_DN	DARWICHE_PAPILLOMA_RISK_LOW_DN		86	-0.39448982	-1.4530994	0.03773585	0.59813136	0.994	2762	tags=37%, list=25%, signal=49%
IWANAGA_CARCINOGENESIS_BY_KRAS_UP	IWANAGA_CARCINOGENESIS_BY_KRAS_UP		92	-0.43103367	-1.4530988	0.027272727	0.59597987	0.994	2830	tags=40%, list=25%, signal=53%
LANDIS_ERBB2_BREAST_PRENEOPLASTIC_UP	LANDIS_ERBB2_BREAST_PRENEOPLASTIC_UP		16	-0.68687814	-1.451868	0.10763209	0.59831977	0.994	2408	tags=75%, list=22%, signal=95%
SHETH_LIVER_CANCER_VS_TXNIP_LOSS_PAM2	SHETH_LIVER_CANCER_VS_TXNIP_LOSS_PAM2		113	-0.41695815	-1.4517435	0.023090586	0.5965995	0.994	3200	tags=46%, list=29%, signal=64%
BIOCARTA_IL2_PATHWAY	BIOCARTA_IL2_PATHWAY		15	-0.55775845	-1.4516373	0.08592322	0.5948058	0.994	2562	tags=53%, list=23%, signal=69%
AUNG_GASTRIC_CANCER	AUNG_GASTRIC_CANCER		28	-0.47347698	-1.45118	0.045454547	0.5944865	0.994	1412	tags=29%, list=13%, signal=33%
DUTERTRE_ESTRADIOL_RESPONSE_6HR_UP	DUTERTRE_ESTRADIOL_RESPONSE_6HR_UP		140	-0.3964791	-1.4509656	0.04283054	0.59316945	0.994	2687	tags=36%, list=24%, signal=47%
ROME_INSULIN_TARGETS_IN_MUSCLE_DN	ROME_INSULIN_TARGETS_IN_MUSCLE_DN		84	-0.4102011	-1.4503374	0.03632887	0.59327227	0.994	2609	tags=36%, list=23%, signal=46%
BOYLAN_MULTIPLE_MYELOMA_C_DN	BOYLAN_MULTIPLE_MYELOMA_C_DN		22	-0.5131831	-1.4497886	0.060037524	0.5931035	0.994	4014	tags=59%, list=36%, signal=92%
AMUNDSON_POOR_SURVIVAL_AFTER_GAMMA_RADIATION_2G	AMUNDSON_POOR_SURVIVAL_AFTER_GAMMA_RADIATION_2G		96	-0.42503572	-1.4496639	0.08440367	0.5914317	0.994	2250	tags=34%, list=20%, signal=43%
KEGG_APOPTOSIS	KEGG_APOPTOSIS		43	-0.42178234	-1.4494752	0.06420233	0.5899416	0.994	3026	tags=42%, list=27%, signal=57%
VALK_AML_CLUSTER_2	VALK_AML_CLUSTER_2		17	-0.5772698	-1.4491749	0.06666667	0.5888785	0.994	2824	tags=47%, list=25%, signal=63%
BIOCARTA_CARM_ER_PATHWAY	BIOCARTA_CARM_ER_PATHWAY		19	-0.48210368	-1.4476736	0.06910569	0.5917686	0.995	3065	tags=42%, list=27%, signal=58%
WIERENGA_STAT5A_TARGETS_GROUP1	WIERENGA_STAT5A_TARGETS_GROUP1		75	-0.4250358	-1.4472588	0.032882012	0.59100485	0.995	2919	tags=40%, list=26%, signal=54%
WANG_RESPONSE_TO_BEXAROTENE_UP	WANG_RESPONSE_TO_BEXAROTENE_UP		24	-0.48548055	-1.4465874	0.04	0.59142476	0.995	2879	tags=50%, list=26%, signal=67%
REACTOME_ION_CHANNEL_TRANSPORT	REACTOME_ION_CHANNEL_TRANSPORT		31	-0.53430784	-1.4452702	0.06986028	0.59406215	0.995	3457	tags=61%, list=31%, signal=88%
ENGELMANN_CANCER_PROGENITORS_DN	ENGELMANN_CANCER_PROGENITORS_DN		33	-0.52061456	-1.4449961	0.051756006	0.59298193	0.995	3036	tags=58%, list=27%, signal=79%
REACTOME_NEUROTRANSMITTER_RECEPTOR_BINDING_AND_DOWNSTREAM_TRANSMISSION_IN_THE_POSTSYNAPTIC_CELL	REACTOME_NEUROTRANSMITTER_RECEPTOR_BINDING_AND_DOWNSTREAM_TRANSMISSION_IN_THE_POSTSYNAPTIC_CELL		95	-0.4537103	-1.4445404	0.047244094	0.5925215	0.995	3513	tags=43%, list=31%, signal=62%
LEE_AGING_NEOCORTEX_UP	LEE_AGING_NEOCORTEX_UP		66	-0.41421482	-1.4441749	0.07434944	0.5918657	0.995	4077	tags=45%, list=36%, signal=71%
WEI_MIR34A_TARGETS	WEI_MIR34A_TARGETS		76	-0.3822218	-1.4441303	0.035781544	0.5900305	0.995	2776	tags=32%, list=25%, signal=42%
REACTOME_DOWNSTREAM_TCR_SIGNALING	REACTOME_DOWNSTREAM_TCR_SIGNALING		19	-0.54567116	-1.4435154	0.09532374	0.5901462	0.995	439	tags=16%, list=4%, signal=16%
FLECHNER_PBL_KIDNEY_TRANSPLANT_REJECTED_VS_OK_UP	FLECHNER_PBL_KIDNEY_TRANSPLANT_REJECTED_VS_OK_UP		43	-0.4219119	-1.4429564	0.091078065	0.58998126	0.995	4583	tags=60%, list=41%, signal=102%
ZHAN_MULTIPLE_MYELOMA_HP_UP	ZHAN_MULTIPLE_MYELOMA_HP_UP		28	-0.48803145	-1.4422491	0.07606679	0.59033716	0.995	3241	tags=54%, list=29%, signal=75%
BIOCARTA_MET_PATHWAY	BIOCARTA_MET_PATHWAY		23	-0.5006488	-1.4418706	0.07535642	0.58976364	0.995	2562	tags=48%, list=23%, signal=62%
KEGG_BASE_EXCISION_REPAIR	KEGG_BASE_EXCISION_REPAIR		21	-0.50624937	-1.4417063	0.14341846	0.5883338	0.995	3828	tags=57%, list=34%, signal=87%
ZWANG_EGF_PERSISTENTLY_DN	ZWANG_EGF_PERSISTENTLY_DN		33	-0.40455714	-1.4416854	0.057361376	0.5864829	0.995	2996	tags=45%, list=27%, signal=62%
CONCANNON_APOPTOSIS_BY_EPOXOMICIN_DN	CONCANNON_APOPTOSIS_BY_EPOXOMICIN_DN		100	-0.41076556	-1.4415748	0.039772727	0.58503205	0.995	3727	tags=50%, list=33%, signal=74%
KEGG_INTESTINAL_IMMUNE_NETWORK_FOR_IGA_PRODUCTION	KEGG_INTESTINAL_IMMUNE_NETWORK_FOR_IGA_PRODUCTION		26	-0.5721733	-1.4408216	0.052434456	0.58546454	0.995	2144	tags=50%, list=19%, signal=62%
FARMER_BREAST_CANCER_BASAL_VS_LULMINAL	FARMER_BREAST_CANCER_BASAL_VS_LULMINAL		191	-0.39645693	-1.4405953	0.022514071	0.58434755	0.995	2782	tags=38%, list=25%, signal=49%
PID_INSULIN_PATHWAY	PID_INSULIN_PATHWAY		34	-0.41882184	-1.4395565	0.07400379	0.58596057	0.995	2562	tags=38%, list=23%, signal=49%
KAUFFMANN_DNA_REPLICATION_GENES	KAUFFMANN_DNA_REPLICATION_GENES		98	-0.41093037	-1.4394729	0.15065913	0.5843084	0.995	3072	tags=42%, list=27%, signal=57%
GRABARCZYK_BCL11B_TARGETS_DN	GRABARCZYK_BCL11B_TARGETS_DN		31	-0.49132895	-1.4394304	0.0527307	0.5825171	0.995	2333	tags=45%, list=21%, signal=57%
KRIGE_RESPONSE_TO_TOSEDOSTAT_6HR_DN	KRIGE_RESPONSE_TO_TOSEDOSTAT_6HR_DN		464	-0.31506187	-1.4390297	0.07235622	0.58209676	0.995	3980	tags=39%, list=36%, signal=59%
SENESE_HDAC3_TARGETS_DN	SENESE_HDAC3_TARGETS_DN		260	-0.36701435	-1.438824	0.03505535	0.58090866	0.995	2937	tags=37%, list=26%, signal=48%
MATTIOLI_MGUS_VS_PCL	MATTIOLI_MGUS_VS_PCL		65	-0.38463143	-1.4384973	0.118773945	0.5800602	0.995	2898	tags=38%, list=26%, signal=52%
KEGG_LYSOSOME	KEGG_LYSOSOME		82	-0.4025418	-1.4382833	0.1218638	0.5788793	0.995	4291	tags=49%, list=38%, signal=79%
PID_FGF_PATHWAY	PID_FGF_PATHWAY		30	-0.50468576	-1.4381704	0.04684318	0.5774342	0.995	2866	tags=47%, list=26%, signal=63%
DUAN_PRDM5_TARGETS	DUAN_PRDM5_TARGETS		48	-0.45485663	-1.4381689	0.040076334	0.5756126	0.995	3336	tags=44%, list=30%, signal=62%
IVANOVA_HEMATOPOIESIS_STEM_CELL_AND_PROGENITOR	IVANOVA_HEMATOPOIESIS_STEM_CELL_AND_PROGENITOR		326	-0.3541137	-1.4365938	0.013358778	0.57911223	0.995	3243	tags=37%, list=29%, signal=50%
ST_G_ALPHA_I_PATHWAY	ST_G_ALPHA_I_PATHWAY		21	-0.49189475	-1.4364514	0.06212425	0.57775587	0.995	3585	tags=48%, list=32%, signal=70%
ST_INTERLEUKIN_4_PATHWAY	ST_INTERLEUKIN_4_PATHWAY		17	-0.5155974	-1.4362183	0.07992203	0.57676244	0.995	2562	tags=35%, list=23%, signal=46%
REACTOME_O_LINKED_GLYCOSYLATION_OF_MUCINS	REACTOME_O_LINKED_GLYCOSYLATION_OF_MUCINS		26	-0.52399117	-1.4360659	0.056074765	0.5754234	0.995	2489	tags=46%, list=22%, signal=59%
XU_GH1_EXOGENOUS_TARGETS_UP	XU_GH1_EXOGENOUS_TARGETS_UP		36	-0.48608866	-1.4357952	0.055666003	0.5745219	0.995	2088	tags=33%, list=19%, signal=41%
PID_AURORA_B_PATHWAY	PID_AURORA_B_PATHWAY		27	-0.54501075	-1.435249	0.14509805	0.5745699	0.995	4442	tags=70%, list=40%, signal=116%
COATES_MACROPHAGE_M1_VS_M2_UP	COATES_MACROPHAGE_M1_VS_M2_UP		45	-0.5062054	-1.4352425	0.074074075	0.5727995	0.995	1964	tags=40%, list=18%, signal=48%
PID_RHOA_REG_PATHWAY	PID_RHOA_REG_PATHWAY		29	-0.46278304	-1.4350852	0.05783582	0.57149947	0.995	4188	tags=66%, list=37%, signal=104%
PID_NOTCH_PATHWAY	PID_NOTCH_PATHWAY		40	-0.44224763	-1.4349382	0.047882136	0.57026815	0.995	2110	tags=33%, list=19%, signal=40%
KEGG_T_CELL_RECEPTOR_SIGNALING_PATHWAY	KEGG_T_CELL_RECEPTOR_SIGNALING_PATHWAY		68	-0.44099003	-1.4345025	0.055555556	0.56986904	0.995	2318	tags=34%, list=21%, signal=42%
ALCALAY_AML_BY_NPM1_LOCALIZATION_DN	ALCALAY_AML_BY_NPM1_LOCALIZATION_DN		124	-0.43104425	-1.4344338	0.053903345	0.5683615	0.995	2671	tags=39%, list=24%, signal=50%
BRUINS_UVC_RESPONSE_VIA_TP53_GROUP_D	BRUINS_UVC_RESPONSE_VIA_TP53_GROUP_D		142	-0.41173577	-1.4340004	0.028409092	0.56806654	0.995	1869	tags=26%, list=17%, signal=31%
JOHANSSON_GLIOMAGENESIS_BY_PDGFB_UP	JOHANSSON_GLIOMAGENESIS_BY_PDGFB_UP		30	-0.47127846	-1.4338055	0.07317073	0.56695235	0.995	2810	tags=47%, list=25%, signal=62%
KUROZUMI_RESPONSE_TO_ONCOCYTIC_VIRUS_AND_CYCLIC_RGD	KUROZUMI_RESPONSE_TO_ONCOCYTIC_VIRUS_AND_CYCLIC_RGD		15	-0.64899546	-1.4328874	0.08912656	0.56818396	0.995	1346	tags=40%, list=12%, signal=45%
SAMOLS_TARGETS_OF_KHSV_MIRNAS_DN	SAMOLS_TARGETS_OF_KHSV_MIRNAS_DN		31	-0.52601486	-1.4324667	0.04612546	0.567845	0.995	1817	tags=39%, list=16%, signal=46%
DAVICIONI_PAX_FOXO1_SIGNATURE_IN_ARMS_UP	DAVICIONI_PAX_FOXO1_SIGNATURE_IN_ARMS_UP		35	-0.47790417	-1.4319572	0.04288499	0.56794107	0.996	2154	tags=34%, list=19%, signal=42%
REACTOME_ASPARAGINE_N_LINKED_GLYCOSYLATION	REACTOME_ASPARAGINE_N_LINKED_GLYCOSYLATION		52	-0.38909334	-1.4313217	0.09586466	0.5682379	0.996	4219	tags=52%, list=38%, signal=83%
PROVENZANI_METASTASIS_UP	PROVENZANI_METASTASIS_UP		116	-0.35763925	-1.4308964	0.047186933	0.56799984	0.996	4014	tags=42%, list=36%, signal=65%
PASQUALUCCI_LYMPHOMA_BY_GC_STAGE_UP	PASQUALUCCI_LYMPHOMA_BY_GC_STAGE_UP		176	-0.36639977	-1.4301106	0.04007286	0.5689339	0.996	3217	tags=42%, list=29%, signal=58%
AFFAR_YY1_TARGETS_DN	AFFAR_YY1_TARGETS_DN		180	-0.4416678	-1.4293656	0.055343512	0.5696844	0.996	2950	tags=48%, list=26%, signal=64%
DANG_MYC_TARGETS_UP	DANG_MYC_TARGETS_UP		93	-0.36004293	-1.4292561	0.13229571	0.56834716	0.996	3310	tags=39%, list=30%, signal=54%
GRESHOCK_CANCER_COPY_NUMBER_UP	GRESHOCK_CANCER_COPY_NUMBER_UP		198	-0.337857	-1.4291224	0.034351144	0.56711733	0.996	3514	tags=37%, list=31%, signal=53%
MATSUDA_NATURAL_KILLER_DIFFERENTIATION	MATSUDA_NATURAL_KILLER_DIFFERENTIATION		332	-0.38945967	-1.4286945	0.048913043	0.5668129	0.996	3119	tags=41%, list=28%, signal=55%
SOTIRIOU_BREAST_CANCER_GRADE_1_VS_3_DN	SOTIRIOU_BREAST_CANCER_GRADE_1_VS_3_DN		27	-0.47848758	-1.4278318	0.11741683	0.567747	0.996	3993	tags=56%, list=36%, signal=86%
SPIELMAN_LYMPHOBLAST_EUROPEAN_VS_ASIAN_DN	SPIELMAN_LYMPHOBLAST_EUROPEAN_VS_ASIAN_DN		414	-0.33444262	-1.42783	0.11619048	0.5660819	0.996	3985	tags=40%, list=36%, signal=60%
SANSOM_APC_TARGETS_REQUIRE_MYC	SANSOM_APC_TARGETS_REQUIRE_MYC		117	-0.3818395	-1.4265009	0.09885932	0.5687423	0.996	3851	tags=49%, list=34%, signal=73%
RICKMAN_METASTASIS_UP	RICKMAN_METASTASIS_UP		146	-0.3791948	-1.426359	0.07312253	0.56750256	0.996	2882	tags=34%, list=26%, signal=45%
TOYOTA_TARGETS_OF_MIR34B_AND_MIR34C	TOYOTA_TARGETS_OF_MIR34B_AND_MIR34C		190	-0.37883326	-1.4262216	0.13899614	0.5663327	0.996	4026	tags=47%, list=36%, signal=73%
REACTOME_TRAFFICKING_OF_AMPA_RECEPTORS	REACTOME_TRAFFICKING_OF_AMPA_RECEPTORS		18	-0.53756297	-1.4252095	0.07450981	0.5679125	0.996	3947	tags=61%, list=35%, signal=94%
LUI_THYROID_CANCER_PAX8_PPARG_DN	LUI_THYROID_CANCER_PAX8_PPARG_DN		32	-0.4101366	-1.4248238	0.10192308	0.56759304	0.996	5507	tags=66%, list=49%, signal=129%
IKEDA_MIR30_TARGETS_UP	IKEDA_MIR30_TARGETS_UP		61	-0.41803175	-1.4247293	0.09477756	0.56620926	0.996	1641	tags=30%, list=15%, signal=34%
MADAN_DPPA4_TARGETS	MADAN_DPPA4_TARGETS		22	-0.5813537	-1.4242806	0.06641366	0.56589997	0.996	1913	tags=45%, list=17%, signal=55%
MIPS_MLL1_WDR5_COMPLEX	MIPS_MLL1_WDR5_COMPLEX		16	-0.49889126	-1.4239111	0.123574145	0.5654531	0.996	3065	tags=50%, list=27%, signal=69%
KYNG_ENVIRONMENTAL_STRESS_RESPONSE_NOT_BY_GAMMA_IN_OLD	KYNG_ENVIRONMENTAL_STRESS_RESPONSE_NOT_BY_GAMMA_IN_OLD		22	-0.45695832	-1.4226204	0.09174312	0.56800586	0.996	3517	tags=50%, list=31%, signal=73%
SHEPARD_CRUSH_AND_BURN_MUTANT_DN	SHEPARD_CRUSH_AND_BURN_MUTANT_DN		106	-0.4349271	-1.4218652	0.07224335	0.5688002	0.996	2862	tags=41%, list=26%, signal=54%
CHARAFE_BREAST_CANCER_LUMINAL_VS_BASAL_UP	CHARAFE_BREAST_CANCER_LUMINAL_VS_BASAL_UP		162	-0.39336538	-1.4218153	0.061567165	0.5673243	0.996	2671	tags=36%, list=24%, signal=46%
KEGG_PYRUVATE_METABOLISM	KEGG_PYRUVATE_METABOLISM		29	-0.48907733	-1.4210639	0.11660079	0.5680569	0.996	1786	tags=31%, list=16%, signal=37%
VALK_AML_CLUSTER_5	VALK_AML_CLUSTER_5		16	-0.59921336	-1.420956	0.10486891	0.56687325	0.996	3025	tags=69%, list=27%, signal=94%
PENG_GLUTAMINE_DEPRIVATION_UP	PENG_GLUTAMINE_DEPRIVATION_UP		30	-0.42684293	-1.4205564	0.09320388	0.5664936	0.996	2458	tags=40%, list=22%, signal=51%
BOYAULT_LIVER_CANCER_SUBCLASS_G123_UP	BOYAULT_LIVER_CANCER_SUBCLASS_G123_UP		26	-0.49134725	-1.4205408	0.087286524	0.564916	0.996	2077	tags=38%, list=19%, signal=47%
GRAHAM_NORMAL_QUIESCENT_VS_NORMAL_DIVIDING_DN	GRAHAM_NORMAL_QUIESCENT_VS_NORMAL_DIVIDING_DN		56	-0.5303607	-1.4200283	0.15594542	0.5651413	0.996	3100	tags=55%, list=28%, signal=76%
REACTOME_ION_TRANSPORT_BY_P_TYPE_ATPASES	REACTOME_ION_TRANSPORT_BY_P_TYPE_ATPASES		17	-0.54863375	-1.4198722	0.060491495	0.56402194	0.996	2871	tags=53%, list=26%, signal=71%
CHEN_NEUROBLASTOMA_COPY_NUMBER_GAINS	CHEN_NEUROBLASTOMA_COPY_NUMBER_GAINS		30	-0.49671507	-1.4197664	0.071428575	0.5627377	0.996	1587	tags=40%, list=14%, signal=46%
FLECHNER_PBL_KIDNEY_TRANSPLANT_OK_VS_DONOR_DN	FLECHNER_PBL_KIDNEY_TRANSPLANT_OK_VS_DONOR_DN		28	-0.4430082	-1.4193172	0.11389961	0.56263417	0.996	3269	tags=43%, list=29%, signal=60%
YAGI_AML_WITH_11Q23_REARRANGED	YAGI_AML_WITH_11Q23_REARRANGED		231	-0.3563332	-1.4186525	0.039772727	0.56324387	0.996	2734	tags=30%, list=24%, signal=39%
WELCSH_BRCA1_TARGETS_DN	WELCSH_BRCA1_TARGETS_DN		84	-0.35505766	-1.4185617	0.13714285	0.56191486	0.996	4036	tags=50%, list=36%, signal=78%
GAVIN_FOXP3_TARGETS_CLUSTER_P3	GAVIN_FOXP3_TARGETS_CLUSTER_P3		91	-0.45697433	-1.4184979	0.07606679	0.56055886	0.996	3205	tags=46%, list=29%, signal=64%
PHONG_TNF_RESPONSE_VIA_P38_COMPLETE	PHONG_TNF_RESPONSE_VIA_P38_COMPLETE		131	-0.36546186	-1.4179299	0.045627378	0.5607061	0.996	3403	tags=38%, list=30%, signal=54%
REACTOME_ACTIVATED_NOTCH1_TRANSMITS_SIGNAL_TO_THE_NUCLEUS	REACTOME_ACTIVATED_NOTCH1_TRANSMITS_SIGNAL_TO_THE_NUCLEUS		18	-0.50306875	-1.4169221	0.08506616	0.5624298	0.996	2978	tags=44%, list=27%, signal=60%
REACTOME_SEMAPHORIN_INTERACTIONS	REACTOME_SEMAPHORIN_INTERACTIONS		47	-0.46579158	-1.4166558	0.09073724	0.5617879	0.996	2713	tags=38%, list=24%, signal=50%
PID_IL4_2PATHWAY	PID_IL4_2PATHWAY		46	-0.4853541	-1.4166093	0.07020873	0.5604539	0.996	2332	tags=41%, list=21%, signal=52%
UDAYAKUMAR_MED1_TARGETS_UP	UDAYAKUMAR_MED1_TARGETS_UP		78	-0.385347	-1.4165988	0.09578544	0.55896246	0.996	2190	tags=27%, list=20%, signal=33%
PID_TXA2PATHWAY	PID_TXA2PATHWAY		35	-0.48357427	-1.416458	0.06896552	0.55790967	0.996	1946	tags=40%, list=17%, signal=48%
ENK_UV_RESPONSE_KERATINOCYTE_DN	ENK_UV_RESPONSE_KERATINOCYTE_DN		302	-0.34920678	-1.4164003	0.105860114	0.556552	0.996	3481	tags=39%, list=31%, signal=56%
NIKOLSKY_BREAST_CANCER_16Q24_AMPLICON	NIKOLSKY_BREAST_CANCER_16Q24_AMPLICON		24	-0.44058663	-1.4161712	0.12695312	0.5558074	0.996	4284	tags=54%, list=38%, signal=88%
REACTOME_SIGNALING_BY_SCF_KIT	REACTOME_SIGNALING_BY_SCF_KIT		43	-0.40923914	-1.4160591	0.068571426	0.5546825	0.996	2918	tags=33%, list=26%, signal=44%
PEREZ_TP53_AND_TP63_TARGETS	PEREZ_TP53_AND_TP63_TARGETS		102	-0.43024322	-1.4152261	0.054158606	0.5558992	0.996	3395	tags=45%, list=30%, signal=64%
RODRIGUES_THYROID_CARCINOMA_POORLY_DIFFERENTIATED_DN	RODRIGUES_THYROID_CARCINOMA_POORLY_DIFFERENTIATED_DN		387	-0.37287953	-1.4151783	0.05212355	0.554578	0.996	2998	tags=36%, list=27%, signal=47%
CHANDRAN_METASTASIS_UP	CHANDRAN_METASTASIS_UP		102	-0.3563041	-1.4151257	0.051660515	0.55321944	0.996	3105	tags=37%, list=28%, signal=51%
REACTOME_INSULIN_SYNTHESIS_AND_PROCESSING	REACTOME_INSULIN_SYNTHESIS_AND_PROCESSING		15	-0.5220786	-1.4141222	0.084586464	0.55477935	0.996	2509	tags=40%, list=22%, signal=51%
PID_P75NTRPATHWAY	PID_P75NTRPATHWAY		43	-0.38860703	-1.4134892	0.06130268	0.55527747	0.996	3428	tags=40%, list=31%, signal=57%
MIPS_SPLICEOSOME	MIPS_SPLICEOSOME		76	-0.39038116	-1.4134779	0.15175097	0.55381244	0.996	5284	tags=59%, list=47%, signal=111%
REACTOME_METABOLISM_OF_NUCLEOTIDES	REACTOME_METABOLISM_OF_NUCLEOTIDES		50	-0.38818893	-1.411883	0.09090909	0.5572321	0.996	3167	tags=36%, list=28%, signal=50%
BROWNE_HCMV_INFECTION_6HR_UP	BROWNE_HCMV_INFECTION_6HR_UP		42	-0.46710223	-1.4114662	0.07194245	0.557009	0.996	1506	tags=36%, list=13%, signal=41%
KEGG_PROSTATE_CANCER	KEGG_PROSTATE_CANCER		50	-0.38562647	-1.410556	0.06566604	0.55827856	0.996	4089	tags=40%, list=37%, signal=63%
LANDIS_BREAST_CANCER_PROGRESSION_UP	LANDIS_BREAST_CANCER_PROGRESSION_UP		37	-0.595895	-1.4102547	0.1724846	0.5577904	0.996	2737	tags=65%, list=24%, signal=86%
CUI_TCF21_TARGETS_2_UP	CUI_TCF21_TARGETS_2_UP		246	-0.40420964	-1.4101189	0.05970149	0.5567376	0.996	3099	tags=40%, list=28%, signal=54%
LEE_RECENT_THYMIC_EMIGRANT	LEE_RECENT_THYMIC_EMIGRANT		113	-0.38118312	-1.4094628	0.041516244	0.55718637	0.996	2862	tags=35%, list=26%, signal=46%
LASTOWSKA_NEUROBLASTOMA_COPY_NUMBER_UP	LASTOWSKA_NEUROBLASTOMA_COPY_NUMBER_UP		110	-0.3546254	-1.408851	0.110694185	0.55767596	0.996	4027	tags=45%, list=36%, signal=69%
REACTOME_TOLL_RECEPTOR_CASCADES	REACTOME_TOLL_RECEPTOR_CASCADES		67	-0.4101401	-1.4083098	0.09908257	0.55791754	0.996	3016	tags=39%, list=27%, signal=53%
FIGUEROA_AML_METHYLATION_CLUSTER_6_UP	FIGUEROA_AML_METHYLATION_CLUSTER_6_UP		67	-0.39191052	-1.4082972	0.05511811	0.55651546	0.996	2876	tags=39%, list=26%, signal=52%
BIOCARTA_IL1R_PATHWAY	BIOCARTA_IL1R_PATHWAY		18	-0.4672964	-1.4077257	0.08128545	0.5568366	0.996	3090	tags=50%, list=28%, signal=69%
BIOCARTA_P38MAPK_PATHWAY	BIOCARTA_P38MAPK_PATHWAY		26	-0.47877866	-1.4075767	0.114754096	0.55586356	0.996	2536	tags=46%, list=23%, signal=60%
KEGG_SNARE_INTERACTIONS_IN_VESICULAR_TRANSPORT	KEGG_SNARE_INTERACTIONS_IN_VESICULAR_TRANSPORT		29	-0.43693793	-1.4067726	0.11376147	0.55673647	0.996	3904	tags=52%, list=35%, signal=79%
TORCHIA_TARGETS_OF_EWSR1_FLI1_FUSION_DN	TORCHIA_TARGETS_OF_EWSR1_FLI1_FUSION_DN		179	-0.40185103	-1.4065518	0.05586592	0.5559558	0.996	3368	tags=45%, list=30%, signal=64%
SPIELMAN_LYMPHOBLAST_EUROPEAN_VS_ASIAN_UP	SPIELMAN_LYMPHOBLAST_EUROPEAN_VS_ASIAN_UP		322	-0.29365832	-1.4060923	0.120527305	0.55592304	0.996	5428	tags=52%, list=48%, signal=98%
SHEPARD_BMYB_MORPHOLINO_UP	SHEPARD_BMYB_MORPHOLINO_UP		124	-0.33190054	-1.4058162	0.054205608	0.55540884	0.996	2873	tags=32%, list=26%, signal=43%
YAUCH_HEDGEHOG_SIGNALING_PARACRINE_UP	YAUCH_HEDGEHOG_SIGNALING_PARACRINE_UP		80	-0.47710678	-1.4044182	0.064150944	0.55844164	0.996	2344	tags=36%, list=21%, signal=46%
KEGG_GLYCOSAMINOGLYCAN_BIOSYNTHESIS_HEPARAN_SULFATE	KEGG_GLYCOSAMINOGLYCAN_BIOSYNTHESIS_HEPARAN_SULFATE		19	-0.5401018	-1.4038672	0.10700389	0.5587766	0.996	3395	tags=53%, list=30%, signal=75%
CHIN_BREAST_CANCER_COPY_NUMBER_UP	CHIN_BREAST_CANCER_COPY_NUMBER_UP		17	-0.49713856	-1.4038544	0.08424909	0.5573956	0.996	1065	tags=29%, list=10%, signal=32%
SIG_BCR_SIGNALING_PATHWAY	SIG_BCR_SIGNALING_PATHWAY		30	-0.45323813	-1.4038271	0.09072978	0.55605465	0.996	4190	tags=57%, list=37%, signal=90%
REACTOME_PLC_BETA_MEDIATED_EVENTS	REACTOME_PLC_BETA_MEDIATED_EVENTS		28	-0.46897253	-1.4037832	0.07156309	0.55479825	0.996	3130	tags=46%, list=28%, signal=64%
DORSEY_GAB2_TARGETS	DORSEY_GAB2_TARGETS		20	-0.5833459	-1.4026611	0.078066915	0.55687314	0.996	991	tags=30%, list=9%, signal=33%
WANG_CLIM2_TARGETS_UP	WANG_CLIM2_TARGETS_UP		113	-0.3630068	-1.4024004	0.08193669	0.55626285	0.996	3751	tags=42%, list=33%, signal=62%
KEGG_PATHOGENIC_ESCHERICHIA_COLI_INFECTION	KEGG_PATHOGENIC_ESCHERICHIA_COLI_INFECTION		35	-0.4561996	-1.4022934	0.108949415	0.5552429	0.996	2318	tags=37%, list=21%, signal=47%
BOHN_PRIMARY_IMMUNODEFICIENCY_SYNDROM_UP	BOHN_PRIMARY_IMMUNODEFICIENCY_SYNDROM_UP		28	-0.45018312	-1.402157	0.09533074	0.554228	0.996	3945	tags=50%, list=35%, signal=77%
REACTOME_TRANS_GOLGI_NETWORK_VESICLE_BUDDING	REACTOME_TRANS_GOLGI_NETWORK_VESICLE_BUDDING		37	-0.38482645	-1.4020112	0.13167939	0.5532565	0.996	3370	tags=41%, list=30%, signal=58%
REACTOME_SPHINGOLIPID_METABOLISM	REACTOME_SPHINGOLIPID_METABOLISM		34	-0.47086844	-1.4016246	0.09398496	0.553079	0.996	3247	tags=47%, list=29%, signal=66%
HOEBEKE_LYMPHOID_STEM_CELL_UP	HOEBEKE_LYMPHOID_STEM_CELL_UP		49	-0.4319751	-1.4011493	0.0772128	0.5530652	0.996	2628	tags=41%, list=23%, signal=53%
NEMETH_INFLAMMATORY_RESPONSE_LPS_DN	NEMETH_INFLAMMATORY_RESPONSE_LPS_DN		25	-0.4930977	-1.4007214	0.06779661	0.55308497	0.996	4026	tags=56%, list=36%, signal=87%
GOZGIT_ESR1_TARGETS_DN	GOZGIT_ESR1_TARGETS_DN		378	-0.40199563	-1.4003907	0.03074141	0.5527343	0.996	2588	tags=35%, list=23%, signal=45%
BALDWIN_PRKCI_TARGETS_UP	BALDWIN_PRKCI_TARGETS_UP		27	-0.487908	-1.4001476	0.10207939	0.5520194	0.996	1771	tags=30%, list=16%, signal=35%
CHARAFE_BREAST_CANCER_LUMINAL_VS_MESENCHYMAL_UP	CHARAFE_BREAST_CANCER_LUMINAL_VS_MESENCHYMAL_UP		239	-0.44876802	-1.4001133	0.13157895	0.55077267	0.996	2943	tags=44%, list=26%, signal=59%
KEGG_GALACTOSE_METABOLISM	KEGG_GALACTOSE_METABOLISM		21	-0.4629832	-1.3997588	0.08932039	0.5505633	0.996	2707	tags=43%, list=24%, signal=56%
WAMUNYOKOLI_OVARIAN_CANCER_GRADES_1_2_UP	WAMUNYOKOLI_OVARIAN_CANCER_GRADES_1_2_UP		84	-0.42858297	-1.3997045	0.115686275	0.5494028	0.996	3556	tags=46%, list=32%, signal=68%
REACTOME_SIGNALING_BY_ILS	REACTOME_SIGNALING_BY_ILS		69	-0.41322148	-1.3983321	0.104477614	0.55228645	0.996	3015	tags=41%, list=27%, signal=55%
REACTOME_G_ALPHA_Z_SIGNALLING_EVENTS	REACTOME_G_ALPHA_Z_SIGNALLING_EVENTS		31	-0.47087726	-1.3980864	0.07794677	0.55161446	0.996	1825	tags=32%, list=16%, signal=38%
VANHARANTA_UTERINE_FIBROID_WITH_7Q_DELETION_UP	VANHARANTA_UTERINE_FIBROID_WITH_7Q_DELETION_UP		38	-0.40485632	-1.3978505	0.1321499	0.5508931	0.996	4227	tags=47%, list=38%, signal=76%
COLDREN_GEFITINIB_RESISTANCE_DN	COLDREN_GEFITINIB_RESISTANCE_DN		122	-0.5107958	-1.3976512	0.14990138	0.5501396	0.996	2943	tags=52%, list=26%, signal=70%
SIG_CHEMOTAXIS	SIG_CHEMOTAXIS		31	-0.44708458	-1.3970977	0.09586466	0.5504733	0.996	3508	tags=48%, list=31%, signal=70%
JI_RESPONSE_TO_FSH_DN	JI_RESPONSE_TO_FSH_DN		37	-0.4190301	-1.3966337	0.107279696	0.55064964	0.996	2181	tags=35%, list=19%, signal=43%
LINDGREN_BLADDER_CANCER_CLUSTER_3_UP	LINDGREN_BLADDER_CANCER_CLUSTER_3_UP		189	-0.3977939	-1.3965474	0.13320464	0.54960364	0.996	3651	tags=50%, list=33%, signal=73%
TIEN_INTESTINE_PROBIOTICS_24HR_DN	TIEN_INTESTINE_PROBIOTICS_24HR_DN		128	-0.31358916	-1.3963037	0.09689923	0.54900974	0.996	4812	tags=51%, list=43%, signal=88%
BIOCARTA_RHO_PATHWAY	BIOCARTA_RHO_PATHWAY		27	-0.4470946	-1.3961842	0.11636364	0.54805315	0.996	3976	tags=52%, list=36%, signal=80%
BIOCARTA_CTCF_PATHWAY	BIOCARTA_CTCF_PATHWAY		15	-0.57303196	-1.3959763	0.10291262	0.5473357	0.996	2619	tags=47%, list=23%, signal=61%
BIOCARTA_ERK_PATHWAY	BIOCARTA_ERK_PATHWAY		16	-0.4796491	-1.3954916	0.11798839	0.5474363	0.996	3812	tags=50%, list=34%, signal=76%
ZHOU_INFLAMMATORY_RESPONSE_FIMA_DN	ZHOU_INFLAMMATORY_RESPONSE_FIMA_DN		118	-0.39167443	-1.395351	0.046296295	0.54652506	0.996	2208	tags=31%, list=20%, signal=38%
REACTOME_GENERIC_TRANSCRIPTION_PATHWAY	REACTOME_GENERIC_TRANSCRIPTION_PATHWAY		89	-0.3715035	-1.3949947	0.078125	0.5462862	0.996	5148	tags=60%, list=46%, signal=109%
VECCHI_GASTRIC_CANCER_EARLY_UP	VECCHI_GASTRIC_CANCER_EARLY_UP		234	-0.3957876	-1.3949634	0.123574145	0.5450865	0.996	2883	tags=38%, list=26%, signal=50%
CHANG_IMMORTALIZED_BY_HPV31_UP	CHANG_IMMORTALIZED_BY_HPV31_UP		33	-0.45298246	-1.3943889	0.06666667	0.545608	0.996	1195	tags=27%, list=11%, signal=30%
LIU_NASOPHARYNGEAL_CARCINOMA	LIU_NASOPHARYNGEAL_CARCINOMA		37	-0.42369378	-1.393734	0.0859375	0.54618144	0.996	4264	tags=57%, list=38%, signal=91%
REACTOME_REGULATION_OF_INSULIN_SECRETION	REACTOME_REGULATION_OF_INSULIN_SECRETION		56	-0.43398678	-1.3937271	0.05927342	0.5449218	0.996	3396	tags=45%, list=30%, signal=64%
PID_CDC42_PATHWAY	PID_CDC42_PATHWAY		49	-0.4159256	-1.3936622	0.08253359	0.5438781	0.996	2473	tags=33%, list=22%, signal=42%
SASSON_RESPONSE_TO_GONADOTROPHINS_UP	SASSON_RESPONSE_TO_GONADOTROPHINS_UP		63	-0.37964207	-1.3933907	0.07400379	0.54339814	0.997	2643	tags=37%, list=24%, signal=48%
REACTOME_SIGNALING_BY_PDGF	REACTOME_SIGNALING_BY_PDGF		78	-0.44176906	-1.3929893	0.091603056	0.5433091	0.997	4509	tags=62%, list=40%, signal=102%
ROESSLER_LIVER_CANCER_METASTASIS_UP	ROESSLER_LIVER_CANCER_METASTASIS_UP		74	-0.3648122	-1.3922492	0.036166366	0.5442134	0.997	3460	tags=38%, list=31%, signal=54%
REACTOME_LIPOPROTEIN_METABOLISM	REACTOME_LIPOPROTEIN_METABOLISM		19	-0.56693625	-1.3920991	0.092843324	0.54338604	0.997	1904	tags=42%, list=17%, signal=51%
OSMAN_BLADDER_CANCER_UP	OSMAN_BLADDER_CANCER_UP		207	-0.34577024	-1.3919713	0.124528304	0.5425652	0.997	3666	tags=43%, list=33%, signal=62%
RAO_BOUND_BY_SALL4_ISOFORM_B	RAO_BOUND_BY_SALL4_ISOFORM_B		265	-0.34718478	-1.3918692	0.036190476	0.54158944	0.997	4183	tags=44%, list=37%, signal=69%
BENPORATH_CYCLING_GENES	BENPORATH_CYCLING_GENES		346	-0.3665395	-1.3917913	0.14205608	0.54055035	0.997	3970	tags=44%, list=35%, signal=66%
KAAB_FAILED_HEART_VENTRICLE_DN	KAAB_FAILED_HEART_VENTRICLE_DN		29	-0.44662914	-1.3911047	0.13919415	0.54144484	0.997	4249	tags=52%, list=38%, signal=83%
KIM_ALL_DISORDERS_CALB1_CORR_UP	KIM_ALL_DISORDERS_CALB1_CORR_UP		365	-0.30658942	-1.3909911	0.09714286	0.54054236	0.997	4214	tags=39%, list=38%, signal=60%
REACTOME_APOPTOTIC_EXECUTION_PHASE	REACTOME_APOPTOTIC_EXECUTION_PHASE		33	-0.4403803	-1.3908647	0.114173226	0.5396604	0.997	2036	tags=33%, list=18%, signal=41%
REACTOME_INNATE_IMMUNE_SYSTEM	REACTOME_INNATE_IMMUNE_SYSTEM		136	-0.3959767	-1.390782	0.104395606	0.53866404	0.997	3122	tags=38%, list=28%, signal=51%
KEGG_MTOR_SIGNALING_PATHWAY	KEGG_MTOR_SIGNALING_PATHWAY		27	-0.4313817	-1.3900901	0.11553785	0.53937715	0.997	2881	tags=37%, list=26%, signal=50%
DACOSTA_UV_RESPONSE_VIA_ERCC3_TTD_UP	DACOSTA_UV_RESPONSE_VIA_ERCC3_TTD_UP		42	-0.38257155	-1.3899535	0.10318949	0.5385309	0.997	4926	tags=67%, list=44%, signal=119%
REACTOME_PI_METABOLISM	REACTOME_PI_METABOLISM		24	-0.43774393	-1.3894753	0.13059701	0.53866106	0.997	3370	tags=42%, list=30%, signal=59%
PARK_HSC_AND_MULTIPOTENT_PROGENITORS	PARK_HSC_AND_MULTIPOTENT_PROGENITORS		35	-0.40673432	-1.3894027	0.108571425	0.53764164	0.997	4537	tags=51%, list=41%, signal=86%
KRASNOSELSKAYA_ILF3_TARGETS_DN	KRASNOSELSKAYA_ILF3_TARGETS_DN		27	-0.48998424	-1.3892959	0.07954545	0.5367305	0.997	1416	tags=33%, list=13%, signal=38%
REACTOME_CELL_DEATH_SIGNALLING_VIA_NRAGE_NRIF_AND_NADE	REACTOME_CELL_DEATH_SIGNALLING_VIA_NRAGE_NRIF_AND_NADE		35	-0.44803038	-1.3890947	0.09885932	0.53607166	0.997	4188	tags=54%, list=37%, signal=86%
YAMAZAKI_TCEB3_TARGETS_DN	YAMAZAKI_TCEB3_TARGETS_DN		144	-0.37651348	-1.3890733	0.042513862	0.53494316	0.997	3176	tags=38%, list=28%, signal=52%
REACTOME_NEGATIVE_REGULATION_OF_FGFR_SIGNALING	REACTOME_NEGATIVE_REGULATION_OF_FGFR_SIGNALING		23	-0.5202692	-1.3877347	0.091649696	0.537593	0.997	2303	tags=48%, list=21%, signal=60%
REACTOME_TRANSPORT_OF_VITAMINS_NUCLEOSIDES_AND_RELATED_MOLECULES	REACTOME_TRANSPORT_OF_VITAMINS_NUCLEOSIDES_AND_RELATED_MOLECULES		20	-0.49590698	-1.3874931	0.099609375	0.5370615	0.997	2419	tags=55%, list=22%, signal=70%
BIOCARTA_TOLL_PATHWAY	BIOCARTA_TOLL_PATHWAY		21	-0.47428545	-1.387409	0.114285715	0.53617567	0.997	2144	tags=38%, list=19%, signal=47%
WILLERT_WNT_SIGNALING	WILLERT_WNT_SIGNALING		16	-0.50213575	-1.3869618	0.11359404	0.5362034	0.997	3176	tags=56%, list=28%, signal=78%
PID_FOXM1PATHWAY	PID_FOXM1PATHWAY		25	-0.5285306	-1.3866116	0.17092338	0.53601325	0.997	2289	tags=44%, list=20%, signal=55%
MEDINA_SMARCA4_TARGETS	MEDINA_SMARCA4_TARGETS		24	-0.4418741	-1.3865638	0.099236645	0.5349504	0.997	3512	tags=42%, list=31%, signal=61%
GAVIN_FOXP3_TARGETS_CLUSTER_P2	GAVIN_FOXP3_TARGETS_CLUSTER_P2		40	-0.47895944	-1.3855141	0.085299455	0.53675383	0.997	1736	tags=35%, list=16%, signal=41%
CHOW_RASSF1_TARGETS_DN	CHOW_RASSF1_TARGETS_DN		18	-0.44521895	-1.3851006	0.12331407	0.5367077	0.997	3810	tags=50%, list=34%, signal=76%
HUTTMANN_B_CLL_POOR_SURVIVAL_UP	HUTTMANN_B_CLL_POOR_SURVIVAL_UP		164	-0.37345678	-1.3850964	0.051948052	0.5355391	0.997	3756	tags=43%, list=34%, signal=64%
HANSON_HRAS_SIGNALING_VIA_NFKB	HANSON_HRAS_SIGNALING_VIA_NFKB		18	-0.6121265	-1.3849461	0.104395606	0.53484243	0.997	356	tags=33%, list=3%, signal=34%
CHANDRAN_METASTASIS_TOP50_DN	CHANDRAN_METASTASIS_TOP50_DN		33	-0.4359345	-1.3845962	0.11742424	0.53451777	0.997	3327	tags=48%, list=30%, signal=69%
CREIGHTON_ENDOCRINE_THERAPY_RESISTANCE_3	CREIGHTON_ENDOCRINE_THERAPY_RESISTANCE_3		345	-0.35395613	-1.3840557	0.06133829	0.5348847	0.997	2699	tags=31%, list=24%, signal=40%
BROWNE_HCMV_INFECTION_16HR_UP	BROWNE_HCMV_INFECTION_16HR_UP		121	-0.33898833	-1.3829781	0.07427536	0.53682876	0.997	2974	tags=32%, list=27%, signal=43%
DACOSTA_UV_RESPONSE_VIA_ERCC3_TTD_DN	DACOSTA_UV_RESPONSE_VIA_ERCC3_TTD_DN		28	-0.45974848	-1.3823836	0.106343284	0.53735256	0.997	652	tags=18%, list=6%, signal=19%
GEORGES_CELL_CYCLE_MIR192_TARGETS	GEORGES_CELL_CYCLE_MIR192_TARGETS		39	-0.45938256	-1.3823794	0.16502947	0.53619677	0.997	2751	tags=41%, list=25%, signal=54%
GOLUB_ALL_VS_AML_UP	GOLUB_ALL_VS_AML_UP		22	-0.44890484	-1.3815621	0.10810811	0.537212	0.997	3665	tags=50%, list=33%, signal=74%
GRAHAM_CML_DIVIDING_VS_NORMAL_QUIESCENT_UP	GRAHAM_CML_DIVIDING_VS_NORMAL_QUIESCENT_UP		122	-0.45704916	-1.3814391	0.16098484	0.5363907	0.997	2883	tags=45%, list=26%, signal=60%
SIG_PIP3_SIGNALING_IN_B_LYMPHOCYTES	SIG_PIP3_SIGNALING_IN_B_LYMPHOCYTES		21	-0.4654974	-1.3809605	0.09369025	0.53660315	0.997	3580	tags=52%, list=32%, signal=77%
REACTOME_DAG_AND_IP3_SIGNALING	REACTOME_DAG_AND_IP3_SIGNALING		19	-0.50096244	-1.380569	0.11977186	0.536659	0.997	3513	tags=58%, list=31%, signal=84%
CHEN_LIVER_METABOLISM_QTL_CIS	CHEN_LIVER_METABOLISM_QTL_CIS		54	-0.4299429	-1.3800665	0.04779412	0.5369048	0.997	4451	tags=52%, list=40%, signal=86%
BIOCARTA_PTDINS_PATHWAY	BIOCARTA_PTDINS_PATHWAY		16	-0.44353586	-1.3800439	0.10638298	0.53583276	0.997	3720	tags=44%, list=33%, signal=65%
RIZKI_TUMOR_INVASIVENESS_2D_DN	RIZKI_TUMOR_INVASIVENESS_2D_DN		50	-0.38926786	-1.3791783	0.07414449	0.53709483	0.997	2572	tags=36%, list=23%, signal=47%
FURUKAWA_DUSP6_TARGETS_PCI35_DN	FURUKAWA_DUSP6_TARGETS_PCI35_DN		42	-0.5024924	-1.3789274	0.18060836	0.53669447	0.997	2305	tags=48%, list=21%, signal=60%
PAPASPYRIDONOS_UNSTABLE_ATEROSCLEROTIC_PLAQUE_DN	PAPASPYRIDONOS_UNSTABLE_ATEROSCLEROTIC_PLAQUE_DN		27	-0.5740521	-1.3783633	0.11494253	0.53720134	0.997	731	tags=26%, list=7%, signal=28%
VALK_AML_CLUSTER_6	VALK_AML_CLUSTER_6		19	-0.53283405	-1.377626	0.09558824	0.538273	0.997	1208	tags=32%, list=11%, signal=35%
KIM_WT1_TARGETS_DN	KIM_WT1_TARGETS_DN		248	-0.3556761	-1.3770286	0.11029412	0.5388101	0.997	2940	tags=32%, list=26%, signal=42%
PETROVA_ENDOTHELIUM_LYMPHATIC_VS_BLOOD_UP	PETROVA_ENDOTHELIUM_LYMPHATIC_VS_BLOOD_UP		86	-0.4555444	-1.3769358	0.06792453	0.5379072	0.997	2667	tags=41%, list=24%, signal=53%
REACTOME_GLYCOSPHINGOLIPID_METABOLISM	REACTOME_GLYCOSPHINGOLIPID_METABOLISM		21	-0.514718	-1.3764608	0.113502935	0.5380761	0.997	3210	tags=52%, list=29%, signal=73%
TURASHVILI_BREAST_DUCTAL_CARCINOMA_VS_LOBULAR_NORMAL_UP	TURASHVILI_BREAST_DUCTAL_CARCINOMA_VS_LOBULAR_NORMAL_UP		37	-0.48546842	-1.3761398	0.1003861	0.53774136	0.997	2793	tags=51%, list=25%, signal=68%
WU_HBX_TARGETS_1_DN	WU_HBX_TARGETS_1_DN		15	-0.4835367	-1.3759763	0.11359026	0.5370584	0.997	2238	tags=33%, list=20%, signal=42%
MASSARWEH_TAMOXIFEN_RESISTANCE_DN	MASSARWEH_TAMOXIFEN_RESISTANCE_DN		125	-0.3878759	-1.3759633	0.042145595	0.5359639	0.997	2749	tags=38%, list=25%, signal=49%
MCGARVEY_SILENCED_BY_METHYLATION_IN_COLON_CANCER	MCGARVEY_SILENCED_BY_METHYLATION_IN_COLON_CANCER		33	-0.5319284	-1.3755738	0.092843324	0.53596413	0.997	2007	tags=45%, list=18%, signal=55%
STREICHER_LSM1_TARGETS_UP	STREICHER_LSM1_TARGETS_UP		26	-0.49843103	-1.3727472	0.09615385	0.5430988	0.997	1303	tags=31%, list=12%, signal=35%
MORI_LARGE_PRE_BII_LYMPHOCYTE_UP	MORI_LARGE_PRE_BII_LYMPHOCYTE_UP		60	-0.4869821	-1.3708931	0.197318	0.5473149	0.997	3745	tags=65%, list=33%, signal=97%
TANG_SENESCENCE_TP53_TARGETS_DN	TANG_SENESCENCE_TP53_TARGETS_DN		39	-0.5594061	-1.3696643	0.18128654	0.5498109	0.997	3100	tags=62%, list=28%, signal=85%
SASSON_RESPONSE_TO_FORSKOLIN_UP	SASSON_RESPONSE_TO_FORSKOLIN_UP		63	-0.37600866	-1.3694822	0.08712121	0.5491882	0.997	2934	tags=38%, list=26%, signal=51%
JIANG_HYPOXIA_VIA_VHL	JIANG_HYPOXIA_VIA_VHL		24	-0.4151122	-1.3685669	0.13284133	0.5505888	0.997	4909	tags=58%, list=44%, signal=104%
GINESTIER_BREAST_CANCER_20Q13_AMPLIFICATION_UP	GINESTIER_BREAST_CANCER_20Q13_AMPLIFICATION_UP		55	-0.36430496	-1.3683596	0.105058365	0.5500663	0.997	4314	tags=51%, list=39%, signal=82%
YANG_BREAST_CANCER_ESR1_LASER_DN	YANG_BREAST_CANCER_ESR1_LASER_DN		33	-0.4464223	-1.3681449	0.111753374	0.5495406	0.997	1911	tags=27%, list=17%, signal=33%
YANG_BREAST_CANCER_ESR1_LASER_UP	YANG_BREAST_CANCER_ESR1_LASER_UP		15	-0.51040024	-1.3674892	0.135436	0.5504011	0.997	2512	tags=40%, list=22%, signal=51%
LIM_MAMMARY_STEM_CELL_DN	LIM_MAMMARY_STEM_CELL_DN		256	-0.41539076	-1.3673136	0.158	0.5497649	0.997	3036	tags=42%, list=27%, signal=56%
REACTOME_YAP1_AND_WWTR1_TAZ_STIMULATED_GENE_EXPRESSION	REACTOME_YAP1_AND_WWTR1_TAZ_STIMULATED_GENE_EXPRESSION		15	-0.48240113	-1.3672111	0.11821705	0.54887253	0.997	4796	tags=80%, list=43%, signal=140%
KEGG_FC_GAMMA_R_MEDIATED_PHAGOCYTOSIS	KEGG_FC_GAMMA_R_MEDIATED_PHAGOCYTOSIS		63	-0.43991628	-1.3670846	0.13773584	0.54807365	0.997	2052	tags=35%, list=18%, signal=43%
PID_FOXOPATHWAY	PID_FOXOPATHWAY		30	-0.4042555	-1.3655322	0.10318949	0.5515586	0.997	3015	tags=40%, list=27%, signal=55%
BROCKE_APOPTOSIS_REVERSED_BY_IL6	BROCKE_APOPTOSIS_REVERSED_BY_IL6		77	-0.422606	-1.3653195	0.11829945	0.5510891	0.997	3602	tags=51%, list=32%, signal=74%
BYSTRYKH_HEMATOPOIESIS_STEM_CELL_AND_BRAIN_QTL_CIS	BYSTRYKH_HEMATOPOIESIS_STEM_CELL_AND_BRAIN_QTL_CIS		38	-0.3866369	-1.3650852	0.14575645	0.5506666	0.997	4768	tags=58%, list=43%, signal=100%
CROONQUIST_IL6_DEPRIVATION_DN	CROONQUIST_IL6_DEPRIVATION_DN		64	-0.5322245	-1.3650118	0.18568665	0.5497338	0.997	2862	tags=58%, list=26%, signal=77%
TOOKER_GEMCITABINE_RESISTANCE_UP	TOOKER_GEMCITABINE_RESISTANCE_UP		53	-0.34955212	-1.364968	0.109433964	0.5487335	0.997	4028	tags=42%, list=36%, signal=65%
REACTOME_SIGNALLING_TO_ERKS	REACTOME_SIGNALLING_TO_ERKS		21	-0.43844995	-1.3647858	0.13152805	0.54814005	0.997	3955	tags=57%, list=35%, signal=88%
KANG_GIST_WITH_PDGFRA_UP	KANG_GIST_WITH_PDGFRA_UP		31	-0.60484827	-1.3645527	0.123046875	0.5476789	0.997	994	tags=39%, list=9%, signal=42%
MORI_EMU_MYC_LYMPHOMA_BY_ONSET_TIME_UP	MORI_EMU_MYC_LYMPHOMA_BY_ONSET_TIME_UP		62	-0.37757275	-1.3645293	0.15204678	0.5466542	0.997	3218	tags=42%, list=29%, signal=59%
AGUIRRE_PANCREATIC_CANCER_COPY_NUMBER_DN	AGUIRRE_PANCREATIC_CANCER_COPY_NUMBER_DN		128	-0.31212655	-1.3643183	0.12615955	0.5461236	0.997	5250	tags=52%, list=47%, signal=96%
WEI_MYCN_TARGETS_WITH_E_BOX	WEI_MYCN_TARGETS_WITH_E_BOX		421	-0.31397402	-1.3635237	0.14339623	0.54721826	0.997	3935	tags=36%, list=35%, signal=53%
PID_LKB1_PATHWAY	PID_LKB1_PATHWAY		22	-0.4262996	-1.3635137	0.16247582	0.546152	0.997	4464	tags=55%, list=40%, signal=91%
DELPUECH_FOXO3_TARGETS_DN	DELPUECH_FOXO3_TARGETS_DN		31	-0.46302375	-1.3629258	0.1271028	0.5466713	0.997	4054	tags=71%, list=36%, signal=111%
VERRECCHIA_EARLY_RESPONSE_TO_TGFB1	VERRECCHIA_EARLY_RESPONSE_TO_TGFB1		43	-0.5099326	-1.3626804	0.18147448	0.5462401	0.997	2803	tags=42%, list=25%, signal=56%
FEVR_CTNNB1_TARGETS_UP	FEVR_CTNNB1_TARGETS_UP		421	-0.357783	-1.362675	0.04634581	0.54515946	0.997	3546	tags=42%, list=32%, signal=59%
ZWANG_EGF_INTERVAL_DN	ZWANG_EGF_INTERVAL_DN		112	-0.3750454	-1.362405	0.06666667	0.54488164	0.997	3478	tags=41%, list=31%, signal=59%
YOSHIOKA_LIVER_CANCER_EARLY_RECURRENCE_DN	YOSHIOKA_LIVER_CANCER_EARLY_RECURRENCE_DN		33	-0.388817	-1.3619497	0.10714286	0.54515994	0.997	2575	tags=39%, list=23%, signal=51%
STEIN_ESRRA_TARGETS	STEIN_ESRRA_TARGETS		309	-0.3109971	-1.3614296	0.07663552	0.5455788	0.997	4026	tags=39%, list=36%, signal=58%
FUJII_YBX1_TARGETS_DN	FUJII_YBX1_TARGETS_DN		129	-0.42499447	-1.3614063	0.18095239	0.54456174	0.997	4214	tags=57%, list=38%, signal=90%
ROSTY_CERVICAL_CANCER_PROLIFERATION_CLUSTER	ROSTY_CERVICAL_CANCER_PROLIFERATION_CLUSTER		84	-0.56449074	-1.3599195	0.20792079	0.5476111	0.997	2862	tags=57%, list=26%, signal=76%
MULLIGHAN_MLL_SIGNATURE_2_UP	MULLIGHAN_MLL_SIGNATURE_2_UP		238	-0.33847734	-1.3595794	0.10408922	0.5474473	0.997	3920	tags=45%, list=35%, signal=67%
BENPORATH_NOS_TARGETS	BENPORATH_NOS_TARGETS		89	-0.38415694	-1.3590703	0.08734403	0.54797566	0.997	4264	tags=51%, list=38%, signal=81%
TURASHVILI_BREAST_DUCTAL_CARCINOMA_VS_DUCTAL_NORMAL_UP	TURASHVILI_BREAST_DUCTAL_CARCINOMA_VS_DUCTAL_NORMAL_UP		21	-0.5998267	-1.3585247	0.15444015	0.54837906	0.997	3127	tags=71%, list=28%, signal=99%
REACTOME_SIGNALING_BY_INSULIN_RECEPTOR	REACTOME_SIGNALING_BY_INSULIN_RECEPTOR		71	-0.34138638	-1.3584635	0.09306931	0.5474533	0.997	2881	tags=30%, list=26%, signal=40%
ACEVEDO_NORMAL_TISSUE_ADJACENT_TO_LIVER_TUMOR_UP	ACEVEDO_NORMAL_TISSUE_ADJACENT_TO_LIVER_TUMOR_UP		88	-0.3585246	-1.3583006	0.0867052	0.54688233	0.997	3632	tags=41%, list=32%, signal=60%
KOYAMA_SEMA3B_TARGETS_DN	KOYAMA_SEMA3B_TARGETS_DN		196	-0.3406486	-1.3581407	0.06451613	0.54620194	0.997	2971	tags=37%, list=27%, signal=49%
WANG_CISPLATIN_RESPONSE_AND_XPC_UP	WANG_CISPLATIN_RESPONSE_AND_XPC_UP		128	-0.3787227	-1.3580981	0.0445269	0.5452295	0.997	3152	tags=41%, list=28%, signal=57%
GAZDA_DIAMOND_BLACKFAN_ANEMIA_MYELOID_DN	GAZDA_DIAMOND_BLACKFAN_ANEMIA_MYELOID_DN		23	-0.39125374	-1.357443	0.13988657	0.54597485	0.997	3581	tags=39%, list=32%, signal=57%
SHEPARD_BMYB_MORPHOLINO_DN	SHEPARD_BMYB_MORPHOLINO_DN		122	-0.41493517	-1.3562928	0.07276119	0.5481229	0.997	3096	tags=44%, list=28%, signal=61%
JAEGER_METASTASIS_UP	JAEGER_METASTASIS_UP		28	-0.5298885	-1.3562042	0.13396226	0.5472998	0.997	2509	tags=50%, list=22%, signal=64%
THILLAINADESAN_ZNF217_TARGETS_UP	THILLAINADESAN_ZNF217_TARGETS_UP		20	-0.49547508	-1.3558817	0.12952381	0.5470671	0.997	2986	tags=40%, list=27%, signal=54%
BROWNE_HCMV_INFECTION_24HR_UP	BROWNE_HCMV_INFECTION_24HR_UP		98	-0.3379912	-1.3556372	0.068716094	0.546712	0.997	4467	tags=52%, list=40%, signal=86%
CERVERA_SDHB_TARGETS_1_DN	CERVERA_SDHB_TARGETS_1_DN		21	-0.57853997	-1.3551451	0.08818011	0.54701823	0.997	2911	tags=52%, list=26%, signal=71%
REACTOME_TRANSMEMBRANE_TRANSPORT_OF_SMALL_MOLECULES	REACTOME_TRANSMEMBRANE_TRANSPORT_OF_SMALL_MOLECULES		267	-0.37267983	-1.3547992	0.06163022	0.5469338	0.997	3057	tags=37%, list=27%, signal=50%
BURTON_ADIPOGENESIS_PEAK_AT_24HR	BURTON_ADIPOGENESIS_PEAK_AT_24HR		29	-0.564627	-1.3545114	0.1827112	0.5466875	0.997	4087	tags=76%, list=36%, signal=119%
SIG_CD40PATHWAYMAP	SIG_CD40PATHWAYMAP		23	-0.43950415	-1.3545015	0.113502935	0.54566497	0.997	2009	tags=39%, list=18%, signal=48%
PID_P53REGULATIONPATHWAY	PID_P53REGULATIONPATHWAY		28	-0.40611586	-1.3540384	0.20262665	0.54593664	0.997	3496	tags=36%, list=31%, signal=52%
YAUCH_HEDGEHOG_SIGNALING_PARACRINE_DN	YAUCH_HEDGEHOG_SIGNALING_PARACRINE_DN		132	-0.48149174	-1.3536376	0.1042471	0.5459984	0.997	1630	tags=30%, list=15%, signal=34%
REACTOME_RECRUITMENT_OF_MITOTIC_CENTROSOME_PROTEINS_AND_COMPLEXES	REACTOME_RECRUITMENT_OF_MITOTIC_CENTROSOME_PROTEINS_AND_COMPLEXES		31	-0.40564948	-1.3523917	0.17315175	0.5483725	0.997	3951	tags=48%, list=35%, signal=75%
LI_DCP2_BOUND_MRNA	LI_DCP2_BOUND_MRNA		63	-0.34648323	-1.3522717	0.17110266	0.5476587	0.997	5281	tags=60%, list=47%, signal=114%
GRAESSMANN_RESPONSE_TO_MC_AND_DOXORUBICIN_UP	GRAESSMANN_RESPONSE_TO_MC_AND_DOXORUBICIN_UP		411	-0.33585244	-1.3513291	0.0742115	0.5489793	0.997	3408	tags=39%, list=30%, signal=54%
REACTOME_TRANSPORT_TO_THE_GOLGI_AND_SUBSEQUENT_MODIFICATION	REACTOME_TRANSPORT_TO_THE_GOLGI_AND_SUBSEQUENT_MODIFICATION		21	-0.4637394	-1.3512694	0.117870726	0.5481294	0.997	2493	tags=43%, list=22%, signal=55%
FOSTER_KDM1A_TARGETS_DN	FOSTER_KDM1A_TARGETS_DN		134	-0.30862808	-1.3509892	0.09885932	0.5479375	0.998	3097	tags=31%, list=28%, signal=42%
MULLIGHAN_NPM1_MUTATED_SIGNATURE_1_UP	MULLIGHAN_NPM1_MUTATED_SIGNATURE_1_UP		146	-0.34417078	-1.3509018	0.07977737	0.54719174	0.998	2650	tags=29%, list=24%, signal=38%
HEDENFALK_BREAST_CANCER_HEREDITARY_VS_SPORADIC	HEDENFALK_BREAST_CANCER_HEREDITARY_VS_SPORADIC		31	-0.39528754	-1.3506172	0.10980392	0.5469972	0.998	4084	tags=52%, list=36%, signal=81%
COLIN_PILOCYTIC_ASTROCYTOMA_VS_GLIOBLASTOMA_UP	COLIN_PILOCYTIC_ASTROCYTOMA_VS_GLIOBLASTOMA_UP		21	-0.5290895	-1.3505651	0.10789981	0.54611826	0.998	1253	tags=33%, list=11%, signal=37%
JIANG_AGING_HYPOTHALAMUS_DN	JIANG_AGING_HYPOTHALAMUS_DN		34	-0.39529374	-1.3498813	0.14097744	0.54705757	0.998	3566	tags=44%, list=32%, signal=65%
KEGG_ADHERENS_JUNCTION	KEGG_ADHERENS_JUNCTION		52	-0.4516511	-1.3498456	0.10810811	0.54613036	0.998	2619	tags=40%, list=23%, signal=52%
REACTOME_REGULATORY_RNA_PATHWAYS	REACTOME_REGULATORY_RNA_PATHWAYS		15	-0.43943945	-1.349355	0.13476562	0.5463944	0.998	2391	tags=33%, list=21%, signal=42%
FLECHNER_BIOPSY_KIDNEY_TRANSPLANT_OK_VS_DONOR_DN	FLECHNER_BIOPSY_KIDNEY_TRANSPLANT_OK_VS_DONOR_DN		15	-0.430185	-1.3492713	0.14257029	0.5456326	0.998	4708	tags=60%, list=42%, signal=103%
BYSTROEM_CORRELATED_WITH_IL5_UP	BYSTROEM_CORRELATED_WITH_IL5_UP		42	-0.39620745	-1.349028	0.11545293	0.54524326	0.998	4008	tags=50%, list=36%, signal=78%
LI_WILMS_TUMOR_VS_FETAL_KIDNEY_1_DN	LI_WILMS_TUMOR_VS_FETAL_KIDNEY_1_DN		111	-0.4103517	-1.3487071	0.17919075	0.5452508	0.998	3284	tags=49%, list=29%, signal=68%
REACTOME_SIGNALING_BY_ERBB2	REACTOME_SIGNALING_BY_ERBB2		53	-0.36361325	-1.3483535	0.11259542	0.54522634	0.998	4103	tags=45%, list=37%, signal=71%
PID_ALPHASYNUCLEIN_PATHWAY	PID_ALPHASYNUCLEIN_PATHWAY		25	-0.47647643	-1.3474386	0.14159292	0.54680586	0.999	4113	tags=60%, list=37%, signal=95%
LEE_AGING_CEREBELLUM_UP	LEE_AGING_CEREBELLUM_UP		58	-0.44946566	-1.3470428	0.12939002	0.5469117	0.999	2258	tags=36%, list=20%, signal=45%
JOHNSTONE_PARVB_TARGETS_2_DN	JOHNSTONE_PARVB_TARGETS_2_DN		177	-0.35577357	-1.3464783	0.13592233	0.5473737	0.999	2782	tags=32%, list=25%, signal=42%
ZHANG_BREAST_CANCER_PROGENITORS_UP	ZHANG_BREAST_CANCER_PROGENITORS_UP		216	-0.3996068	-1.3463978	0.20750988	0.54655206	0.999	4190	tags=49%, list=37%, signal=76%
ZHANG_RESPONSE_TO_IKK_INHIBITOR_AND_TNF_DN	ZHANG_RESPONSE_TO_IKK_INHIBITOR_AND_TNF_DN		35	-0.4337137	-1.3460723	0.1163227	0.546396	0.999	2834	tags=37%, list=25%, signal=50%
RICKMAN_HEAD_AND_NECK_CANCER_A	RICKMAN_HEAD_AND_NECK_CANCER_A		50	-0.49542034	-1.34593	0.07662835	0.54580015	0.999	1819	tags=38%, list=16%, signal=45%
MUELLER_COMMON_TARGETS_OF_AML_FUSIONS_DN	MUELLER_COMMON_TARGETS_OF_AML_FUSIONS_DN		16	-0.47502494	-1.3457749	0.103792414	0.54515874	0.999	4393	tags=63%, list=39%, signal=103%
REACTOME_CLASS_I_MHC_MEDIATED_ANTIGEN_PROCESSING_PRESENTATION	REACTOME_CLASS_I_MHC_MEDIATED_ANTIGEN_PROCESSING_PRESENTATION		147	-0.31743625	-1.3456312	0.15613383	0.5445127	0.999	4219	tags=40%, list=38%, signal=64%
BEIER_GLIOMA_STEM_CELL_DN	BEIER_GLIOMA_STEM_CELL_DN		33	-0.43491274	-1.3441215	0.10211946	0.5475973	0.999	3195	tags=45%, list=29%, signal=63%
BERTUCCI_MEDULLARY_VS_DUCTAL_BREAST_CANCER_DN	BERTUCCI_MEDULLARY_VS_DUCTAL_BREAST_CANCER_DN		84	-0.46208796	-1.3440752	0.11132076	0.5467294	0.999	3060	tags=48%, list=27%, signal=65%
KIM_BIPOLAR_DISORDER_OLIGODENDROCYTE_DENSITY_CORR_UP	KIM_BIPOLAR_DISORDER_OLIGODENDROCYTE_DENSITY_CORR_UP		469	-0.26340842	-1.3440531	0.13768116	0.5457843	0.999	5259	tags=46%, list=47%, signal=84%
REACTOME_POST_TRANSLATIONAL_MODIFICATION_SYNTHESIS_OF_GPI_ANCHORED_PROTEINS	REACTOME_POST_TRANSLATIONAL_MODIFICATION_SYNTHESIS_OF_GPI_ANCHORED_PROTEINS		15	-0.47951546	-1.3438141	0.14426878	0.54549134	0.999	2965	tags=53%, list=26%, signal=72%
BOYLAN_MULTIPLE_MYELOMA_PCA3_DN	BOYLAN_MULTIPLE_MYELOMA_PCA3_DN		42	-0.44799244	-1.343806	0.086142324	0.54452664	0.999	2857	tags=45%, list=26%, signal=61%
PECE_MAMMARY_STEM_CELL_UP	PECE_MAMMARY_STEM_CELL_UP		79	-0.40519547	-1.3437563	0.15839694	0.5437187	0.999	2884	tags=34%, list=26%, signal=46%
ODONNELL_TFRC_TARGETS_DN	ODONNELL_TFRC_TARGETS_DN		64	-0.4799476	-1.3433878	0.182	0.54365355	0.999	2832	tags=47%, list=25%, signal=62%
LANDIS_ERBB2_BREAST_TUMORS_324_UP	LANDIS_ERBB2_BREAST_TUMORS_324_UP		106	-0.50793695	-1.343217	0.20081136	0.5431936	0.999	2737	tags=48%, list=24%, signal=63%
TAVAZOIE_METASTASIS	TAVAZOIE_METASTASIS		49	-0.4694673	-1.3426112	0.08348794	0.543852	0.999	1985	tags=39%, list=18%, signal=47%
PARK_HSC_MARKERS	PARK_HSC_MARKERS		28	-0.44282943	-1.3419851	0.11666667	0.5446247	0.999	4128	tags=54%, list=37%, signal=85%
DOANE_RESPONSE_TO_ANDROGEN_UP	DOANE_RESPONSE_TO_ANDROGEN_UP		95	-0.36177957	-1.341985	0.069767445	0.5436504	0.999	2306	tags=28%, list=21%, signal=35%
IVANOVA_HEMATOPOIESIS_LATE_PROGENITOR	IVANOVA_HEMATOPOIESIS_LATE_PROGENITOR		271	-0.34833598	-1.3418899	0.11191336	0.5430008	0.999	3162	tags=37%, list=28%, signal=50%
KUMAR_PATHOGEN_LOAD_BY_MACROPHAGES	KUMAR_PATHOGEN_LOAD_BY_MACROPHAGES		116	-0.32927528	-1.3417597	0.07662835	0.54241055	0.999	2535	tags=28%, list=23%, signal=35%
MITSIADES_RESPONSE_TO_APLIDIN_DN	MITSIADES_RESPONSE_TO_APLIDIN_DN		129	-0.39789107	-1.341462	0.18846154	0.54231155	0.999	4243	tags=54%, list=38%, signal=86%
REACTOME_DOWNSTREAM_SIGNALING_OF_ACTIVATED_FGFR	REACTOME_DOWNSTREAM_SIGNALING_OF_ACTIVATED_FGFR		60	-0.3690041	-1.3410695	0.100790516	0.54247147	0.999	3513	tags=40%, list=31%, signal=58%
HAHTOLA_MYCOSIS_FUNGOIDES_CD4_DN	HAHTOLA_MYCOSIS_FUNGOIDES_CD4_DN		68	-0.3797215	-1.3408535	0.14583333	0.54207426	0.999	4125	tags=49%, list=37%, signal=76%
REACTOME_LATENT_INFECTION_OF_HOMO_SAPIENS_WITH_MYCOBACTERIUM_TUBERCULOSIS	REACTOME_LATENT_INFECTION_OF_HOMO_SAPIENS_WITH_MYCOBACTERIUM_TUBERCULOSIS		22	-0.48636812	-1.340408	0.16129032	0.542376	0.999	4195	tags=64%, list=37%, signal=102%
VANOEVELEN_MYOGENESIS_SIN3A_TARGETS	VANOEVELEN_MYOGENESIS_SIN3A_TARGETS		114	-0.3096862	-1.3400521	0.13468635	0.5423151	0.999	2750	tags=28%, list=25%, signal=37%
JUBAN_TARGETS_OF_SPI1_AND_FLI1_UP	JUBAN_TARGETS_OF_SPI1_AND_FLI1_UP		65	-0.3519364	-1.3399197	0.11472275	0.5417063	0.999	3143	tags=38%, list=28%, signal=53%
MOHANKUMAR_TLX1_TARGETS_UP	MOHANKUMAR_TLX1_TARGETS_UP		248	-0.29390588	-1.3394656	0.07561437	0.541905	0.999	4133	tags=37%, list=37%, signal=57%
BANDRES_RESPONSE_TO_CARMUSTIN_MGMT_24HR_DN	BANDRES_RESPONSE_TO_CARMUSTIN_MGMT_24HR_DN		26	-0.44028503	-1.339403	0.11372549	0.54111004	0.999	2335	tags=35%, list=21%, signal=44%
CHESLER_BRAIN_HIGHEST_GENETIC_VARIANCE	CHESLER_BRAIN_HIGHEST_GENETIC_VARIANCE		22	-0.47187203	-1.3390673	0.11111111	0.5410589	0.999	1582	tags=32%, list=14%, signal=37%
REACTOME_INSULIN_RECEPTOR_RECYCLING	REACTOME_INSULIN_RECEPTOR_RECYCLING		16	-0.47419754	-1.3387853	0.15863454	0.54092526	0.999	4195	tags=56%, list=37%, signal=90%
BYSTRYKH_HEMATOPOIESIS_STEM_CELL_QTL_CIS	BYSTRYKH_HEMATOPOIESIS_STEM_CELL_QTL_CIS		91	-0.37503225	-1.3386912	0.09747292	0.5402294	0.999	5053	tags=59%, list=45%, signal=107%
PRAMOONJAGO_SOX4_TARGETS_DN	PRAMOONJAGO_SOX4_TARGETS_DN		31	-0.41732195	-1.3384471	0.1511194	0.53993255	0.999	3961	tags=52%, list=35%, signal=80%
KEGG_ENDOCYTOSIS	KEGG_ENDOCYTOSIS		99	-0.34743425	-1.3384218	0.118421055	0.53907454	0.999	3290	tags=36%, list=29%, signal=51%
PUJANA_BRCA2_PCC_NETWORK	PUJANA_BRCA2_PCC_NETWORK		256	-0.3899795	-1.3382772	0.21183206	0.53851235	0.999	3665	tags=43%, list=33%, signal=63%
PID_HIVNEFPATHWAY	PID_HIVNEFPATHWAY		22	-0.4380299	-1.337973	0.15354331	0.5382981	0.999	2643	tags=36%, list=24%, signal=48%
REACTOME_NRAGE_SIGNALS_DEATH_THROUGH_JNK	REACTOME_NRAGE_SIGNALS_DEATH_THROUGH_JNK		27	-0.46955758	-1.3364686	0.12401575	0.5413304	0.999	4188	tags=56%, list=37%, signal=89%
TERAO_AOX4_TARGETS_SKIN_UP	TERAO_AOX4_TARGETS_SKIN_UP		24	-0.40583596	-1.3361402	0.12645914	0.5412648	0.999	4793	tags=58%, list=43%, signal=102%
JAZAG_TGFB1_SIGNALING_VIA_SMAD4_UP	JAZAG_TGFB1_SIGNALING_VIA_SMAD4_UP		70	-0.36720428	-1.3356607	0.06834532	0.5416401	0.999	2495	tags=30%, list=22%, signal=38%
GUTIERREZ_MULTIPLE_MYELOMA_DN	GUTIERREZ_MULTIPLE_MYELOMA_DN		20	-0.41529703	-1.3355293	0.17307693	0.5410741	0.999	4908	tags=50%, list=44%, signal=89%
DOUGLAS_BMI1_TARGETS_UP	DOUGLAS_BMI1_TARGETS_UP		330	-0.34344155	-1.3348961	0.09737828	0.54181147	0.999	2370	tags=28%, list=21%, signal=34%
GOBERT_OLIGODENDROCYTE_DIFFERENTIATION_UP	GOBERT_OLIGODENDROCYTE_DIFFERENTIATION_UP		298	-0.4309646	-1.3347518	0.21747573	0.5412731	0.999	3649	tags=49%, list=33%, signal=70%
MARTINEZ_RESPONSE_TO_TRABECTEDIN_DN	MARTINEZ_RESPONSE_TO_TRABECTEDIN_DN		150	-0.33523342	-1.3345433	0.1634981	0.5409774	0.999	4335	tags=49%, list=39%, signal=78%
ASTON_MAJOR_DEPRESSIVE_DISORDER_DN	ASTON_MAJOR_DEPRESSIVE_DISORDER_DN		106	-0.35402903	-1.3335277	0.07677902	0.54271233	0.999	2164	tags=27%, list=19%, signal=34%
TANG_SENESCENCE_TP53_TARGETS_UP	TANG_SENESCENCE_TP53_TARGETS_UP		21	-0.53231627	-1.3332015	0.105065666	0.54263556	0.999	1719	tags=38%, list=15%, signal=45%
FRASOR_RESPONSE_TO_SERM_OR_FULVESTRANT_DN	FRASOR_RESPONSE_TO_SERM_OR_FULVESTRANT_DN		40	-0.5107384	-1.3329437	0.23228346	0.54243326	0.999	3589	tags=63%, list=32%, signal=92%
PYEON_CANCER_HEAD_AND_NECK_VS_CERVICAL_UP	PYEON_CANCER_HEAD_AND_NECK_VS_CERVICAL_UP		85	-0.41937163	-1.332937	0.17625232	0.5415299	0.999	3176	tags=40%, list=28%, signal=55%
ACEVEDO_NORMAL_TISSUE_ADJACENT_TO_LIVER_TUMOR_DN	ACEVEDO_NORMAL_TISSUE_ADJACENT_TO_LIVER_TUMOR_DN		234	-0.29540175	-1.3323381	0.09944751	0.5421721	0.999	4225	tags=40%, list=38%, signal=62%
MATZUK_SPERMATOZOA	MATZUK_SPERMATOZOA		73	-0.37717867	-1.3322902	0.092519686	0.5413448	0.999	4349	tags=45%, list=39%, signal=73%
ZHANG_BREAST_CANCER_PROGENITORS_DN	ZHANG_BREAST_CANCER_PROGENITORS_DN		84	-0.36468303	-1.3321695	0.12087912	0.5407547	0.999	1938	tags=29%, list=17%, signal=34%
REACTOME_G_ALPHA1213_SIGNALLING_EVENTS	REACTOME_G_ALPHA1213_SIGNALLING_EVENTS		51	-0.38552314	-1.331726	0.11851852	0.54098666	0.999	4188	tags=43%, list=37%, signal=69%
LEE_CALORIE_RESTRICTION_MUSCLE_DN	LEE_CALORIE_RESTRICTION_MUSCLE_DN		42	-0.35929263	-1.3316969	0.12745099	0.5401634	0.999	4546	tags=48%, list=41%, signal=80%
PID_AR_PATHWAY	PID_AR_PATHWAY		32	-0.38868088	-1.33162	0.15506959	0.5394673	0.999	3930	tags=50%, list=35%, signal=77%
LUI_TARGETS_OF_PAX8_PPARG_FUSION	LUI_TARGETS_OF_PAX8_PPARG_FUSION		21	-0.430223	-1.331516	0.18762475	0.5387504	0.999	5044	tags=62%, list=45%, signal=112%
PID_TNFPATHWAY	PID_TNFPATHWAY		26	-0.4342067	-1.331349	0.1503006	0.5382794	0.999	3137	tags=46%, list=28%, signal=64%
REACTOME_TRANSCRIPTION	REACTOME_TRANSCRIPTION		99	-0.3428464	-1.3311031	0.19238095	0.5380795	0.999	3602	tags=36%, list=32%, signal=53%
ZHAN_MULTIPLE_MYELOMA_PR_DN	ZHAN_MULTIPLE_MYELOMA_PR_DN		19	-0.47953045	-1.3308587	0.12921348	0.53778934	0.999	1279	tags=26%, list=11%, signal=30%
RHODES_UNDIFFERENTIATED_CANCER	RHODES_UNDIFFERENTIATED_CANCER		53	-0.45675388	-1.3307232	0.21470019	0.5372765	0.999	3885	tags=62%, list=35%, signal=95%
SHEN_SMARCA2_TARGETS_UP	SHEN_SMARCA2_TARGETS_UP		224	-0.35037017	-1.3306199	0.18979591	0.5366298	0.999	2898	tags=32%, list=26%, signal=42%
PID_EPHA2_FWDPATHWAY	PID_EPHA2_FWDPATHWAY		17	-0.46968418	-1.3304753	0.14314929	0.5360725	0.999	2668	tags=41%, list=24%, signal=54%
SENGUPTA_NASOPHARYNGEAL_CARCINOMA_UP	SENGUPTA_NASOPHARYNGEAL_CARCINOMA_UP		149	-0.42691335	-1.330469	0.12313433	0.53518224	0.999	3942	tags=53%, list=35%, signal=81%
STAMBOLSKY_TARGETS_OF_MUTATED_TP53_DN	STAMBOLSKY_TARGETS_OF_MUTATED_TP53_DN		20	-0.526119	-1.3303396	0.15947467	0.5346091	0.999	3737	tags=50%, list=33%, signal=75%
MAHAJAN_RESPONSE_TO_IL1A_DN	MAHAJAN_RESPONSE_TO_IL1A_DN		47	-0.41561088	-1.3303182	0.12871288	0.533776	0.999	2075	tags=30%, list=19%, signal=36%
STEARMAN_LUNG_CANCER_EARLY_VS_LATE_DN	STEARMAN_LUNG_CANCER_EARLY_VS_LATE_DN		44	-0.45366296	-1.3302485	0.15355805	0.53306305	0.999	2755	tags=43%, list=25%, signal=57%
ONKEN_UVEAL_MELANOMA_DN	ONKEN_UVEAL_MELANOMA_DN		328	-0.32377735	-1.3299853	0.11472275	0.53284085	0.999	3469	tags=36%, list=31%, signal=51%
LINDGREN_BLADDER_CANCER_CLUSTER_1_DN	LINDGREN_BLADDER_CANCER_CLUSTER_1_DN		236	-0.36167443	-1.3298322	0.10642202	0.5324436	0.999	2668	tags=33%, list=24%, signal=43%
RICKMAN_METASTASIS_DN	RICKMAN_METASTASIS_DN		162	-0.35989732	-1.3296998	0.15257353	0.53187007	0.999	3956	tags=46%, list=35%, signal=70%
MATZUK_SPERMATID_DIFFERENTIATION	MATZUK_SPERMATID_DIFFERENTIATION		23	-0.45203748	-1.3293443	0.1471173	0.5318862	0.999	4255	tags=57%, list=38%, signal=91%
PEREZ_TP63_TARGETS	PEREZ_TP63_TARGETS		186	-0.39256182	-1.3292651	0.08052435	0.5312533	0.999	2515	tags=34%, list=22%, signal=44%
JIANG_AGING_CEREBRAL_CORTEX_DN	JIANG_AGING_CEREBRAL_CORTEX_DN		40	-0.3563582	-1.3292326	0.14481409	0.5304745	0.999	3606	tags=43%, list=32%, signal=62%
BOYAULT_LIVER_CANCER_SUBCLASS_G23_UP	BOYAULT_LIVER_CANCER_SUBCLASS_G23_UP		26	-0.49702352	-1.3291655	0.19029126	0.5297787	0.999	4188	tags=69%, list=37%, signal=110%
CHIANG_LIVER_CANCER_SUBCLASS_UNANNOTATED_UP	CHIANG_LIVER_CANCER_SUBCLASS_UNANNOTATED_UP		38	-0.43003213	-1.3288655	0.12156863	0.529746	0.999	3187	tags=47%, list=28%, signal=66%
BIOCARTA_RAC1_PATHWAY	BIOCARTA_RAC1_PATHWAY		18	-0.51264983	-1.3285921	0.121996306	0.52957666	0.999	3360	tags=61%, list=30%, signal=87%
REACTOME_SLC_MEDIATED_TRANSMEMBRANE_TRANSPORT	REACTOME_SLC_MEDIATED_TRANSMEMBRANE_TRANSPORT		163	-0.37826282	-1.3281443	0.065868266	0.52994627	0.999	2739	tags=36%, list=24%, signal=47%
KIM_WT1_TARGETS_12HR_UP	KIM_WT1_TARGETS_12HR_UP		91	-0.42817122	-1.3280406	0.12639405	0.5293657	0.999	1767	tags=29%, list=16%, signal=34%
GAZDA_DIAMOND_BLACKFAN_ANEMIA_ERYTHROID_DN	GAZDA_DIAMOND_BLACKFAN_ANEMIA_ERYTHROID_DN		239	-0.30469844	-1.3276851	0.06111111	0.52936155	0.999	4144	tags=42%, list=37%, signal=65%
OSADA_ASCL1_TARGETS_UP	OSADA_ASCL1_TARGETS_UP		31	-0.47345337	-1.3276572	0.065868266	0.52862066	0.999	2846	tags=42%, list=25%, signal=56%
KEGG_VIBRIO_CHOLERAE_INFECTION	KEGG_VIBRIO_CHOLERAE_INFECTION		38	-0.38585755	-1.3276386	0.17590822	0.5278208	0.999	4195	tags=50%, list=37%, signal=80%
DAIRKEE_CANCER_PRONE_RESPONSE_BPA	DAIRKEE_CANCER_PRONE_RESPONSE_BPA		33	-0.41683704	-1.3275201	0.15636364	0.527254	0.999	1046	tags=18%, list=9%, signal=20%
NAKAYAMA_SOFT_TISSUE_TUMORS_PCA1_DN	NAKAYAMA_SOFT_TISSUE_TUMORS_PCA1_DN		48	-0.48997498	-1.3269509	0.09451796	0.52782077	0.999	1826	tags=42%, list=16%, signal=50%
REACTOME_PRE_NOTCH_EXPRESSION_AND_PROCESSING	REACTOME_PRE_NOTCH_EXPRESSION_AND_PROCESSING		17	-0.44454703	-1.32683	0.1627907	0.5273231	0.999	3935	tags=65%, list=35%, signal=100%
WU_APOPTOSIS_BY_CDKN1A_VIA_TP53	WU_APOPTOSIS_BY_CDKN1A_VIA_TP53		30	-0.58277345	-1.326787	0.22	0.5265663	0.999	3725	tags=73%, list=33%, signal=110%
DURCHDEWALD_SKIN_CARCINOGENESIS_UP	DURCHDEWALD_SKIN_CARCINOGENESIS_UP		45	-0.43713725	-1.3265634	0.09090909	0.52628005	0.999	1747	tags=33%, list=16%, signal=39%
PID_VEGFR1_2_PATHWAY	PID_VEGFR1_2_PATHWAY		47	-0.3908379	-1.3265051	0.14489795	0.5256002	0.999	2324	tags=38%, list=21%, signal=48%
CROONQUIST_NRAS_SIGNALING_DN	CROONQUIST_NRAS_SIGNALING_DN		51	-0.53409404	-1.3261735	0.22135922	0.5256576	0.999	3589	tags=71%, list=32%, signal=103%
GAVIN_FOXP3_TARGETS_CLUSTER_P6	GAVIN_FOXP3_TARGETS_CLUSTER_P6		57	-0.48189738	-1.3260523	0.18461539	0.5251098	0.999	4497	tags=72%, list=40%, signal=120%
BIOCARTA_ALK_PATHWAY	BIOCARTA_ALK_PATHWAY		22	-0.46525246	-1.3257912	0.1352381	0.52497953	0.999	2619	tags=41%, list=23%, signal=53%
KEGG_RNA_POLYMERASE	KEGG_RNA_POLYMERASE		20	-0.45861998	-1.32491	0.2007722	0.5264898	0.999	2391	tags=35%, list=21%, signal=44%
MCBRYAN_PUBERTAL_BREAST_4_5WK_UP	MCBRYAN_PUBERTAL_BREAST_4_5WK_UP		185	-0.45671424	-1.3240256	0.13833992	0.5278563	1	3146	tags=54%, list=28%, signal=73%
REACTOME_ANTIGEN_PROCESSING_UBIQUITINATION_PROTEASOME_DEGRADATION	REACTOME_ANTIGEN_PROCESSING_UBIQUITINATION_PROTEASOME_DEGRADATION		121	-0.30653965	-1.3238708	0.18014705	0.5274208	1	4101	tags=38%, list=37%, signal=59%
RIZKI_TUMOR_INVASIVENESS_2D_UP	RIZKI_TUMOR_INVASIVENESS_2D_UP		48	-0.33725128	-1.3238071	0.106814	0.5267511	1	2840	tags=33%, list=25%, signal=44%
CHEMNITZ_RESPONSE_TO_PROSTAGLANDIN_E2_UP	CHEMNITZ_RESPONSE_TO_PROSTAGLANDIN_E2_UP		76	-0.41945276	-1.3233844	0.17821783	0.526987	1	3284	tags=47%, list=29%, signal=67%
WEIGEL_OXIDATIVE_STRESS_RESPONSE	WEIGEL_OXIDATIVE_STRESS_RESPONSE		22	-0.43116686	-1.3231747	0.13914657	0.5267257	1	1797	tags=41%, list=16%, signal=49%
REACTOME_ADAPTIVE_IMMUNE_SYSTEM	REACTOME_ADAPTIVE_IMMUNE_SYSTEM		311	-0.3336335	-1.3229218	0.1535649	0.52648574	1	2924	tags=31%, list=26%, signal=40%
PENG_RAPAMYCIN_RESPONSE_UP	PENG_RAPAMYCIN_RESPONSE_UP		125	-0.3521239	-1.3228081	0.12110092	0.52594334	1	3205	tags=37%, list=29%, signal=51%
BREDEMEYER_RAG_SIGNALING_NOT_VIA_ATM_DN	BREDEMEYER_RAG_SIGNALING_NOT_VIA_ATM_DN		35	-0.4523289	-1.3220586	0.11516315	0.52707875	1	1109	tags=26%, list=10%, signal=28%
WANG_TUMOR_INVASIVENESS_DN	WANG_TUMOR_INVASIVENESS_DN		138	-0.3342716	-1.3217503	0.15327103	0.52701175	1	3523	tags=38%, list=31%, signal=54%
SERVITJA_LIVER_HNF1A_TARGETS_DN	SERVITJA_LIVER_HNF1A_TARGETS_DN		114	-0.44746977	-1.3217047	0.10056926	0.52630776	1	3368	tags=48%, list=30%, signal=68%
DARWICHE_PAPILLOMA_RISK_HIGH_DN	DARWICHE_PAPILLOMA_RISK_HIGH_DN		100	-0.34712434	-1.3216114	0.091240875	0.5257076	1	2762	tags=32%, list=25%, signal=42%
RICKMAN_TUMOR_DIFFERENTIATED_WELL_VS_MODERATELY_UP	RICKMAN_TUMOR_DIFFERENTIATED_WELL_VS_MODERATELY_UP		50	-0.4150519	-1.3214799	0.11776062	0.5252722	1	2562	tags=38%, list=23%, signal=49%
HEIDENBLAD_AMPLICON_8Q24_DN	HEIDENBLAD_AMPLICON_8Q24_DN		25	-0.40334657	-1.3207009	0.14	0.5264208	1	3647	tags=48%, list=33%, signal=71%
DACOSTA_UV_RESPONSE_VIA_ERCC3_DN	DACOSTA_UV_RESPONSE_VIA_ERCC3_DN		431	-0.33275697	-1.3200175	0.15984406	0.52729666	1	3521	tags=36%, list=31%, signal=50%
FERREIRA_EWINGS_SARCOMA_UNSTABLE_VS_STABLE_DN	FERREIRA_EWINGS_SARCOMA_UNSTABLE_VS_STABLE_DN		59	-0.3744094	-1.319737	0.12109375	0.52714694	1	3777	tags=46%, list=34%, signal=69%
BROWNE_HCMV_INFECTION_8HR_DN	BROWNE_HCMV_INFECTION_8HR_DN		24	-0.4623728	-1.319519	0.093406595	0.5268927	1	1260	tags=21%, list=11%, signal=23%
WHITFIELD_CELL_CYCLE_G2	WHITFIELD_CELL_CYCLE_G2		84	-0.39709386	-1.3194772	0.16342412	0.52616584	1	3854	tags=48%, list=34%, signal=72%
LABBE_TARGETS_OF_TGFB1_AND_WNT3A_DN	LABBE_TARGETS_OF_TGFB1_AND_WNT3A_DN		81	-0.40822113	-1.3191282	0.09158879	0.52620846	1	2798	tags=46%, list=25%, signal=60%
MURAKAMI_UV_RESPONSE_6HR_UP	MURAKAMI_UV_RESPONSE_6HR_UP		24	-0.44510406	-1.318459	0.1641791	0.52708715	1	2685	tags=33%, list=24%, signal=44%
PID_BETACATENIN_NUC_PATHWAY	PID_BETACATENIN_NUC_PATHWAY		48	-0.43478915	-1.3184043	0.1252372	0.5264186	1	2849	tags=42%, list=25%, signal=56%
REACTOME_SIGNALING_BY_FGFR_MUTANTS	REACTOME_SIGNALING_BY_FGFR_MUTANTS		27	-0.42956486	-1.3181238	0.12549801	0.5263136	1	3495	tags=52%, list=31%, signal=75%
WATTEL_AUTONOMOUS_THYROID_ADENOMA_UP	WATTEL_AUTONOMOUS_THYROID_ADENOMA_UP		40	-0.44172606	-1.317649	0.10207939	0.5266935	1	3460	tags=52%, list=31%, signal=76%
SATO_SILENCED_BY_DEACETYLATION_IN_PANCREATIC_CANCER	SATO_SILENCED_BY_DEACETYLATION_IN_PANCREATIC_CANCER		28	-0.48606592	-1.3176032	0.08566108	0.5260298	1	1822	tags=39%, list=16%, signal=47%
GEORGES_TARGETS_OF_MIR192_AND_MIR215	GEORGES_TARGETS_OF_MIR192_AND_MIR215		414	-0.32416582	-1.3160383	0.11567164	0.5291907	1	2832	tags=31%, list=25%, signal=40%
LEIN_OLIGODENDROCYTE_MARKERS	LEIN_OLIGODENDROCYTE_MARKERS		52	-0.41490382	-1.3157867	0.11046512	0.5290238	1	1071	tags=17%, list=10%, signal=19%
RODWELL_AGING_KIDNEY_NO_BLOOD_DN	RODWELL_AGING_KIDNEY_NO_BLOOD_DN		82	-0.38148513	-1.315478	0.12921348	0.5290192	1	2431	tags=30%, list=22%, signal=39%
CAIRO_HEPATOBLASTOMA_CLASSES_UP	CAIRO_HEPATOBLASTOMA_CLASSES_UP		369	-0.34724835	-1.315408	0.23632812	0.52834433	1	3724	tags=40%, list=33%, signal=57%
KYNG_DNA_DAMAGE_UP	KYNG_DNA_DAMAGE_UP		140	-0.37145102	-1.3153118	0.096045196	0.5277896	1	2950	tags=33%, list=26%, signal=44%
KEGG_AXON_GUIDANCE	KEGG_AXON_GUIDANCE		89	-0.40228015	-1.3152877	0.11610487	0.52704793	1	2672	tags=35%, list=24%, signal=45%
REACTOME_NCAM1_INTERACTIONS	REACTOME_NCAM1_INTERACTIONS		31	-0.5419354	-1.3147373	0.15789473	0.527629	1	2831	tags=58%, list=25%, signal=77%
ODONNELL_TARGETS_OF_MYC_AND_TFRC_UP	ODONNELL_TARGETS_OF_MYC_AND_TFRC_UP		40	-0.49388638	-1.3136708	0.12903225	0.52947414	1	3015	tags=43%, list=27%, signal=58%
DELYS_THYROID_CANCER_UP	DELYS_THYROID_CANCER_UP		291	-0.40060428	-1.313471	0.12021858	0.5291317	1	3118	tags=42%, list=28%, signal=57%
NATSUME_RESPONSE_TO_INTERFERON_BETA_UP	NATSUME_RESPONSE_TO_INTERFERON_BETA_UP		44	-0.4060349	-1.3128257	0.10018904	0.5299692	1	3908	tags=55%, list=35%, signal=83%
MUELLER_PLURINET	MUELLER_PLURINET		198	-0.35970634	-1.3125325	0.23149905	0.52992857	1	4026	tags=44%, list=36%, signal=67%
NUTT_GBM_VS_AO_GLIOMA_UP	NUTT_GBM_VS_AO_GLIOMA_UP		30	-0.43433425	-1.3120613	0.16635859	0.53029525	1	4008	tags=53%, list=36%, signal=83%
REACTOME_CELL_CELL_JUNCTION_ORGANIZATION	REACTOME_CELL_CELL_JUNCTION_ORGANIZATION		41	-0.46350107	-1.3118232	0.13609467	0.5300469	1	1669	tags=29%, list=15%, signal=34%
BREDEMEYER_RAG_SIGNALING_NOT_VIA_ATM_UP	BREDEMEYER_RAG_SIGNALING_NOT_VIA_ATM_UP		26	-0.4769083	-1.3116218	0.1171875	0.5297702	1	1659	tags=38%, list=15%, signal=45%
PID_EPHRINBREVPATHWAY	PID_EPHRINBREVPATHWAY		24	-0.49175385	-1.3115482	0.11977186	0.5291565	1	681	tags=29%, list=6%, signal=31%
SOTIRIOU_BREAST_CANCER_GRADE_1_VS_3_UP	SOTIRIOU_BREAST_CANCER_GRADE_1_VS_3_UP		86	-0.5123675	-1.3115076	0.24609375	0.528501	1	2862	tags=51%, list=26%, signal=68%
REACTOME_TRANSMISSION_ACROSS_CHEMICAL_SYNAPSES	REACTOME_TRANSMISSION_ACROSS_CHEMICAL_SYNAPSES		128	-0.41275987	-1.3111454	0.12840466	0.5287021	1	3513	tags=41%, list=31%, signal=59%
LEE_LIVER_CANCER_MYC_UP	LEE_LIVER_CANCER_MYC_UP		45	-0.38921556	-1.3105681	0.11089866	0.5293539	1	2641	tags=29%, list=24%, signal=38%
MORI_IMMATURE_B_LYMPHOCYTE_DN	MORI_IMMATURE_B_LYMPHOCYTE_DN		61	-0.4711561	-1.3103364	0.21984436	0.52913964	1	3745	tags=62%, list=33%, signal=93%
REACTOME_PI3K_CASCADE	REACTOME_PI3K_CASCADE		44	-0.37503746	-1.3102096	0.12450593	0.5286508	1	2881	tags=30%, list=26%, signal=40%
PID_IFNGPATHWAY	PID_IFNGPATHWAY		21	-0.43109152	-1.3101231	0.16438356	0.52805805	1	2158	tags=33%, list=19%, signal=41%
YU_BAP1_TARGETS	YU_BAP1_TARGETS		22	-0.51452696	-1.3100076	0.19961977	0.5275656	1	1676	tags=36%, list=15%, signal=43%
LIAO_HAVE_SOX4_BINDING_SITES	LIAO_HAVE_SOX4_BINDING_SITES		25	-0.45407438	-1.3098091	0.10331384	0.5273183	1	3135	tags=48%, list=28%, signal=67%
MORI_MATURE_B_LYMPHOCYTE_DN	MORI_MATURE_B_LYMPHOCYTE_DN		55	-0.38430643	-1.3097215	0.13011153	0.526787	1	3602	tags=49%, list=32%, signal=72%
BUYTAERT_PHOTODYNAMIC_THERAPY_STRESS_DN	BUYTAERT_PHOTODYNAMIC_THERAPY_STRESS_DN		354	-0.3164396	-1.3096125	0.10746812	0.5263423	1	3725	tags=39%, list=33%, signal=57%
SCHLOSSER_SERUM_RESPONSE_UP	SCHLOSSER_SERUM_RESPONSE_UP		77	-0.33868927	-1.3091606	0.1252372	0.52666163	1	4365	tags=45%, list=39%, signal=74%
MALONEY_RESPONSE_TO_17AAG_UP	MALONEY_RESPONSE_TO_17AAG_UP		29	-0.43016532	-1.3091513	0.17529881	0.52592427	1	3995	tags=48%, list=36%, signal=75%
SENESE_HDAC1_TARGETS_DN	SENESE_HDAC1_TARGETS_DN		137	-0.40496412	-1.3086901	0.12734082	0.52637357	1	2069	tags=31%, list=18%, signal=38%
MCBRYAN_PUBERTAL_BREAST_3_4WK_UP	MCBRYAN_PUBERTAL_BREAST_3_4WK_UP		144	-0.43343797	-1.3081553	0.121031746	0.52693886	1	1591	tags=32%, list=14%, signal=37%
REACTOME_INTEGRATION_OF_ENERGY_METABOLISM	REACTOME_INTEGRATION_OF_ENERGY_METABOLISM		76	-0.3817597	-1.3080039	0.10666667	0.5265812	1	3513	tags=39%, list=31%, signal=57%
GREGORY_SYNTHETIC_LETHAL_WITH_IMATINIB	GREGORY_SYNTHETIC_LETHAL_WITH_IMATINIB		73	-0.35879526	-1.3076831	0.09416196	0.5266743	1	2134	tags=25%, list=19%, signal=30%
PENG_RAPAMYCIN_RESPONSE_DN	PENG_RAPAMYCIN_RESPONSE_DN		169	-0.29676658	-1.3075371	0.23091248	0.5262946	1	4182	tags=37%, list=37%, signal=58%
BENPORATH_MYC_TARGETS_WITH_EBOX	BENPORATH_MYC_TARGETS_WITH_EBOX		152	-0.28786165	-1.3074597	0.10646388	0.5257496	1	4284	tags=40%, list=38%, signal=64%
KEGG_LEISHMANIA_INFECTION	KEGG_LEISHMANIA_INFECTION		29	-0.5069588	-1.3072447	0.18114603	0.5254721	1	2742	tags=52%, list=24%, signal=68%
TORCHIA_TARGETS_OF_EWSR1_FLI1_FUSION_UP	TORCHIA_TARGETS_OF_EWSR1_FLI1_FUSION_UP		149	-0.37622827	-1.306866	0.08378871	0.5257061	1	2885	tags=34%, list=26%, signal=45%
WANG_CLIM2_TARGETS_DN	WANG_CLIM2_TARGETS_DN		109	-0.32305777	-1.3068415	0.15107913	0.52500284	1	3997	tags=39%, list=36%, signal=59%
PID_RETINOIC_ACID_PATHWAY	PID_RETINOIC_ACID_PATHWAY		17	-0.4193817	-1.3066989	0.17227723	0.5246258	1	3185	tags=47%, list=28%, signal=66%
PID_ER_NONGENOMIC_PATHWAY	PID_ER_NONGENOMIC_PATHWAY		28	-0.42586434	-1.3059847	0.13385826	0.5255435	1	3929	tags=50%, list=35%, signal=77%
GAUSSMANN_MLL_AF4_FUSION_TARGETS_A_DN	GAUSSMANN_MLL_AF4_FUSION_TARGETS_A_DN		47	-0.43755063	-1.3057754	0.09280303	0.52527016	1	1717	tags=40%, list=15%, signal=48%
REACTOME_ACTIVATION_OF_KAINATE_RECEPTORS_UPON_GLUTAMATE_BINDING	REACTOME_ACTIVATION_OF_KAINATE_RECEPTORS_UPON_GLUTAMATE_BINDING		22	-0.45353934	-1.305513	0.12298387	0.5252133	1	3396	tags=45%, list=30%, signal=65%
IVANOVA_HEMATOPOIESIS_MATURE_CELL	IVANOVA_HEMATOPOIESIS_MATURE_CELL		149	-0.3541757	-1.3053815	0.14444445	0.524779	1	2637	tags=33%, list=24%, signal=42%
BECKER_TAMOXIFEN_RESISTANCE_DN	BECKER_TAMOXIFEN_RESISTANCE_DN		32	-0.4755022	-1.3053443	0.114107884	0.5240944	1	2616	tags=47%, list=23%, signal=61%
FIGUEROA_AML_METHYLATION_CLUSTER_6_DN	FIGUEROA_AML_METHYLATION_CLUSTER_6_DN		15	-0.5495458	-1.305117	0.17782027	0.52390826	1	1719	tags=33%, list=15%, signal=39%
MULLIGHAN_MLL_SIGNATURE_1_DN	MULLIGHAN_MLL_SIGNATURE_1_DN		141	-0.36691925	-1.3049614	0.104166664	0.5235149	1	2203	tags=28%, list=20%, signal=35%
BROWNE_HCMV_INFECTION_10HR_UP	BROWNE_HCMV_INFECTION_10HR_UP		59	-0.3836038	-1.3047491	0.11591695	0.5233013	1	2742	tags=39%, list=24%, signal=51%
RODWELL_AGING_KIDNEY_DN	RODWELL_AGING_KIDNEY_DN		70	-0.39419267	-1.3042912	0.119544595	0.5237182	1	2205	tags=29%, list=20%, signal=35%
MAHADEVAN_IMATINIB_RESISTANCE_DN	MAHADEVAN_IMATINIB_RESISTANCE_DN		16	-0.5944362	-1.3042598	0.14150943	0.5230657	1	1466	tags=44%, list=13%, signal=50%
LEE_NEURAL_CREST_STEM_CELL_DN	LEE_NEURAL_CREST_STEM_CELL_DN		71	-0.4335602	-1.3039553	0.08957952	0.52306443	1	1437	tags=25%, list=13%, signal=29%
KEGG_CELL_CYCLE	KEGG_CELL_CYCLE		77	-0.39359203	-1.3037093	0.21641791	0.5228957	1	3854	tags=44%, list=34%, signal=67%
KYNG_DNA_DAMAGE_DN	KYNG_DNA_DAMAGE_DN		127	-0.34792098	-1.3035063	0.12788633	0.52264	1	2357	tags=32%, list=21%, signal=40%
PURBEY_TARGETS_OF_CTBP1_AND_SATB1_DN	PURBEY_TARGETS_OF_CTBP1_AND_SATB1_DN		101	-0.31958163	-1.3034879	0.11992263	0.52193385	1	5247	tags=55%, list=47%, signal=103%
LI_INDUCED_T_TO_NATURAL_KILLER_DN	LI_INDUCED_T_TO_NATURAL_KILLER_DN		84	-0.40989757	-1.3030393	0.13793103	0.52232105	1	3903	tags=45%, list=35%, signal=69%
MIPS_CDC5L_COMPLEX	MIPS_CDC5L_COMPLEX		19	-0.43510655	-1.3029869	0.18644068	0.52169627	1	4295	tags=53%, list=38%, signal=85%
NUMATA_CSF3_SIGNALING_VIA_STAT3	NUMATA_CSF3_SIGNALING_VIA_STAT3		17	-0.5051131	-1.3028497	0.1682243	0.5213142	1	1726	tags=35%, list=15%, signal=42%
HOFFMANN_LARGE_TO_SMALL_PRE_BII_LYMPHOCYTE_DN	HOFFMANN_LARGE_TO_SMALL_PRE_BII_LYMPHOCYTE_DN		52	-0.40446478	-1.3028158	0.15671642	0.520645	1	2680	tags=35%, list=24%, signal=45%
HU_ANGIOGENESIS_DN	HU_ANGIOGENESIS_DN		22	-0.4183856	-1.3027291	0.17580341	0.5201374	1	2880	tags=36%, list=26%, signal=49%
SANSOM_APC_TARGETS	SANSOM_APC_TARGETS		104	-0.3768519	-1.3026189	0.07129799	0.5196628	1	2755	tags=38%, list=25%, signal=49%
ST_PHOSPHOINOSITIDE_3_KINASE_PATHWAY	ST_PHOSPHOINOSITIDE_3_KINASE_PATHWAY		26	-0.41534883	-1.3023156	0.14591439	0.51974326	1	3729	tags=42%, list=33%, signal=63%
DAVICIONI_TARGETS_OF_PAX_FOXO1_FUSIONS_DN	DAVICIONI_TARGETS_OF_PAX_FOXO1_FUSIONS_DN		37	-0.51192653	-1.3022107	0.13111547	0.51927805	1	3568	tags=54%, list=32%, signal=79%
ZHAN_MULTIPLE_MYELOMA_CD1_AND_CD2_UP	ZHAN_MULTIPLE_MYELOMA_CD1_AND_CD2_UP		39	-0.41175917	-1.3021649	0.14179105	0.5186768	1	2898	tags=36%, list=26%, signal=48%
TARTE_PLASMA_CELL_VS_PLASMABLAST_DN	TARTE_PLASMA_CELL_VS_PLASMABLAST_DN		207	-0.33086538	-1.3017459	0.18691589	0.51906437	1	3829	tags=41%, list=34%, signal=61%
IVANOVA_HEMATOPOIESIS_EARLY_PROGENITOR	IVANOVA_HEMATOPOIESIS_EARLY_PROGENITOR		263	-0.2995174	-1.301245	0.14339623	0.5195522	1	4634	tags=46%, list=41%, signal=76%
TIEN_INTESTINE_PROBIOTICS_24HR_UP	TIEN_INTESTINE_PROBIOTICS_24HR_UP		341	-0.32032183	-1.3008087	0.20643939	0.5199492	1	3651	tags=34%, list=33%, signal=49%
REACTOME_CELL_CELL_COMMUNICATION	REACTOME_CELL_CELL_COMMUNICATION		80	-0.41357046	-1.3004575	0.140625	0.52008736	1	2866	tags=36%, list=26%, signal=48%
CHANGOLKAR_H2AFY_TARGETS_UP	CHANGOLKAR_H2AFY_TARGETS_UP		21	-0.42833287	-1.3003987	0.1375	0.5194823	1	3034	tags=43%, list=27%, signal=59%
REACTOME_DEVELOPMENTAL_BIOLOGY	REACTOME_DEVELOPMENTAL_BIOLOGY		243	-0.36737916	-1.3001795	0.119284295	0.51933986	1	2835	tags=35%, list=25%, signal=46%
POMEROY_MEDULLOBLASTOMA_DESMOPLASIC_VS_CLASSIC_DN	POMEROY_MEDULLOBLASTOMA_DESMOPLASIC_VS_CLASSIC_DN		41	-0.46288618	-1.3000679	0.15689981	0.51893	1	3098	tags=44%, list=28%, signal=60%
REACTOME_METABOLISM_OF_MRNA	REACTOME_METABOLISM_OF_MRNA		132	-0.31286085	-1.3000418	0.2358871	0.5182554	1	5438	tags=55%, list=49%, signal=106%
DAVICIONI_MOLECULAR_ARMS_VS_ERMS_UP	DAVICIONI_MOLECULAR_ARMS_VS_ERMS_UP		183	-0.3112336	-1.2998766	0.09409594	0.51798284	1	2817	tags=32%, list=25%, signal=42%
WILLIAMS_ESR2_TARGETS_UP	WILLIAMS_ESR2_TARGETS_UP		18	-0.4468222	-1.2998048	0.14606741	0.5174311	1	897	tags=22%, list=8%, signal=24%
GENTILE_UV_RESPONSE_CLUSTER_D2	GENTILE_UV_RESPONSE_CLUSTER_D2		20	-0.4615878	-1.2986997	0.16037735	0.51937085	1	400	tags=15%, list=4%, signal=16%
BROWNE_HCMV_INFECTION_48HR_UP	BROWNE_HCMV_INFECTION_48HR_UP		118	-0.36182418	-1.2985432	0.072072074	0.518997	1	3322	tags=45%, list=30%, signal=63%
GAVIN_FOXP3_TARGETS_CLUSTER_P7	GAVIN_FOXP3_TARGETS_CLUSTER_P7		37	-0.46874797	-1.2984478	0.12641509	0.5185534	1	2771	tags=38%, list=25%, signal=50%
KASLER_HDAC7_TARGETS_1_UP	KASLER_HDAC7_TARGETS_1_UP		130	-0.34733596	-1.2979709	0.11196911	0.51900464	1	3935	tags=42%, list=35%, signal=64%
KEGG_PATHWAYS_IN_CANCER	KEGG_PATHWAYS_IN_CANCER		208	-0.33254537	-1.2976592	0.11776062	0.5190579	1	3580	tags=38%, list=32%, signal=54%
ST_DIFFERENTIATION_PATHWAY_IN_PC12_CELLS	ST_DIFFERENTIATION_PATHWAY_IN_PC12_CELLS		25	-0.41583484	-1.2972136	0.16046967	0.5194147	1	2009	tags=28%, list=18%, signal=34%
KIM_ALL_DISORDERS_DURATION_CORR_DN	KIM_ALL_DISORDERS_DURATION_CORR_DN		100	-0.29318738	-1.2971952	0.15129152	0.5187604	1	3228	tags=30%, list=29%, signal=42%
REACTOME_SIGNAL_TRANSDUCTION_BY_L1	REACTOME_SIGNAL_TRANSDUCTION_BY_L1		25	-0.42971316	-1.2971084	0.19094488	0.51828784	1	1640	tags=28%, list=15%, signal=33%
BOHN_PRIMARY_IMMUNODEFICIENCY_SYNDROM_DN	BOHN_PRIMARY_IMMUNODEFICIENCY_SYNDROM_DN		30	-0.43712422	-1.2969459	0.1557971	0.5179226	1	2305	tags=37%, list=21%, signal=46%
PID_IL8CXCR1_PATHWAY	PID_IL8CXCR1_PATHWAY		18	-0.5058953	-1.2967268	0.17988394	0.51776576	1	4003	tags=72%, list=36%, signal=112%
GRAESSMANN_APOPTOSIS_BY_SERUM_DEPRIVATION_UP	GRAESSMANN_APOPTOSIS_BY_SERUM_DEPRIVATION_UP		368	-0.3473613	-1.2966733	0.10488246	0.5171836	1	2854	tags=36%, list=25%, signal=46%
REACTOME_THE_ROLE_OF_NEF_IN_HIV1_REPLICATION_AND_DISEASE_PATHOGENESIS	REACTOME_THE_ROLE_OF_NEF_IN_HIV1_REPLICATION_AND_DISEASE_PATHOGENESIS		21	-0.45754758	-1.2960975	0.18426104	0.51779014	1	4266	tags=62%, list=38%, signal=100%
FLECHNER_BIOPSY_KIDNEY_TRANSPLANT_REJECTED_VS_OK_DN	FLECHNER_BIOPSY_KIDNEY_TRANSPLANT_REJECTED_VS_OK_DN		367	-0.33412382	-1.2955217	0.11516315	0.51842195	1	3271	tags=34%, list=29%, signal=46%
HOLLMANN_APOPTOSIS_VIA_CD40_DN	HOLLMANN_APOPTOSIS_VIA_CD40_DN		150	-0.33598274	-1.29497	0.12921348	0.5190837	1	3489	tags=37%, list=31%, signal=53%
RASHI_RESPONSE_TO_IONIZING_RADIATION_5	RASHI_RESPONSE_TO_IONIZING_RADIATION_5		102	-0.34754044	-1.2946966	0.09280303	0.519043	1	2567	tags=33%, list=23%, signal=43%
HORIUCHI_WTAP_TARGETS_DN	HORIUCHI_WTAP_TARGETS_DN		176	-0.38140228	-1.2942384	0.22745098	0.5194668	1	3651	tags=43%, list=33%, signal=63%
REACTOME_HEPARAN_SULFATE_HEPARIN_HS_GAG_METABOLISM	REACTOME_HEPARAN_SULFATE_HEPARIN_HS_GAG_METABOLISM		32	-0.46960238	-1.2938924	0.1515748	0.519626	1	3928	tags=56%, list=35%, signal=86%
DOUGLAS_BMI1_TARGETS_DN	DOUGLAS_BMI1_TARGETS_DN		151	-0.3263562	-1.2937729	0.15328467	0.5191868	1	4140	tags=40%, list=37%, signal=63%
IVANOVA_HEMATOPOIESIS_INTERMEDIATE_PROGENITOR	IVANOVA_HEMATOPOIESIS_INTERMEDIATE_PROGENITOR		79	-0.33067942	-1.2931696	0.1610487	0.51995194	1	3828	tags=37%, list=34%, signal=55%
LE_NEURONAL_DIFFERENTIATION_DN	LE_NEURONAL_DIFFERENTIATION_DN		15	-0.5419774	-1.2922041	0.2027833	0.52158314	1	2862	tags=53%, list=26%, signal=72%
PID_P73PATHWAY	PID_P73PATHWAY		43	-0.39494073	-1.2914747	0.14583333	0.52255785	1	4796	tags=56%, list=43%, signal=97%
CHEBOTAEV_GR_TARGETS_UP	CHEBOTAEV_GR_TARGETS_UP		42	-0.43842676	-1.2913408	0.116054155	0.5221762	1	2891	tags=45%, list=26%, signal=61%
PID_FASPATHWAY	PID_FASPATHWAY		20	-0.39440608	-1.2912191	0.16760829	0.52175635	1	2333	tags=30%, list=21%, signal=38%
REACTOME_GABA_RECEPTOR_ACTIVATION	REACTOME_GABA_RECEPTOR_ACTIVATION		36	-0.44718602	-1.2912123	0.14545454	0.5210673	1	3513	tags=44%, list=31%, signal=65%
RATTENBACHER_BOUND_BY_CELF1	RATTENBACHER_BOUND_BY_CELF1		192	-0.31735146	-1.2908621	0.1005386	0.521218	1	3999	tags=40%, list=36%, signal=61%
FERREIRA_EWINGS_SARCOMA_UNSTABLE_VS_STABLE_UP	FERREIRA_EWINGS_SARCOMA_UNSTABLE_VS_STABLE_UP		84	-0.4010972	-1.2906427	0.23046875	0.5210584	1	3651	tags=43%, list=33%, signal=63%
MCBRYAN_PUBERTAL_BREAST_6_7WK_UP	MCBRYAN_PUBERTAL_BREAST_6_7WK_UP		131	-0.3798908	-1.2900579	0.1423077	0.5216928	1	3720	tags=47%, list=33%, signal=69%
LIEN_BREAST_CARCINOMA_METAPLASTIC_VS_DUCTAL_DN	LIEN_BREAST_CARCINOMA_METAPLASTIC_VS_DUCTAL_DN		51	-0.47095227	-1.2899196	0.16030534	0.52135295	1	1909	tags=35%, list=17%, signal=42%
BARRIER_CANCER_RELAPSE_NORMAL_SAMPLE_DN	BARRIER_CANCER_RELAPSE_NORMAL_SAMPLE_DN		15	-0.4198408	-1.2897549	0.20507812	0.52101934	1	5538	tags=73%, list=49%, signal=145%
ODONNELL_TFRC_TARGETS_UP	ODONNELL_TFRC_TARGETS_UP		194	-0.37480378	-1.2896593	0.08941606	0.5205782	1	2894	tags=35%, list=26%, signal=46%
OHGUCHI_LIVER_HNF4A_TARGETS_DN	OHGUCHI_LIVER_HNF4A_TARGETS_DN		95	-0.48310846	-1.2893683	0.16190477	0.5205946	1	1891	tags=35%, list=17%, signal=41%
FURUKAWA_DUSP6_TARGETS_PCI35_UP	FURUKAWA_DUSP6_TARGETS_PCI35_UP		41	-0.4589757	-1.2886232	0.11406844	0.5216596	1	1628	tags=34%, list=15%, signal=40%
BIOCARTA_FAS_PATHWAY	BIOCARTA_FAS_PATHWAY		18	-0.43144035	-1.2884696	0.1851145	0.5213347	1	647	tags=22%, list=6%, signal=24%
KEGG_NEUROTROPHIN_SIGNALING_PATHWAY	KEGG_NEUROTROPHIN_SIGNALING_PATHWAY		68	-0.34260157	-1.2883846	0.13438736	0.5208266	1	2324	tags=28%, list=21%, signal=35%
CERIBELLI_PROMOTERS_INACTIVE_AND_BOUND_BY_NFY	CERIBELLI_PROMOTERS_INACTIVE_AND_BOUND_BY_NFY		20	-0.4940502	-1.287823	0.14779271	0.5214429	1	4392	tags=65%, list=39%, signal=107%
BIOCARTA_CTLA4_PATHWAY	BIOCARTA_CTLA4_PATHWAY		15	-0.6098829	-1.2876694	0.19107144	0.52114236	1	1173	tags=33%, list=10%, signal=37%
REACTOME_PHOSPHOLIPASE_C_MEDIATED_CASCADE	REACTOME_PHOSPHOLIPASE_C_MEDIATED_CASCADE		35	-0.43324742	-1.2868729	0.14534883	0.52248335	1	3513	tags=51%, list=31%, signal=75%
SCHLOSSER_SERUM_RESPONSE_DN	SCHLOSSER_SERUM_RESPONSE_DN		433	-0.30572453	-1.2868258	0.19144982	0.5219008	1	4151	tags=39%, list=37%, signal=60%
PANGAS_TUMOR_SUPPRESSION_BY_SMAD1_AND_SMAD5_UP	PANGAS_TUMOR_SUPPRESSION_BY_SMAD1_AND_SMAD5_UP		71	-0.45925984	-1.2867701	0.17958412	0.52133554	1	2200	tags=35%, list=20%, signal=44%
LEE_DOUBLE_POLAR_THYMOCYTE	LEE_DOUBLE_POLAR_THYMOCYTE		17	-0.5037709	-1.2859329	0.14424951	0.5226985	1	1425	tags=35%, list=13%, signal=40%
MEISSNER_NPC_HCP_WITH_H3K4ME2	MEISSNER_NPC_HCP_WITH_H3K4ME2		265	-0.38557336	-1.2859228	0.09487666	0.5220376	1	3694	tags=44%, list=33%, signal=64%
WANG_TARGETS_OF_MLL_CBP_FUSION_DN	WANG_TARGETS_OF_MLL_CBP_FUSION_DN		36	-0.38544145	-1.2858078	0.16573557	0.52161	1	2106	tags=31%, list=19%, signal=38%
BIOCARTA_RAS_PATHWAY	BIOCARTA_RAS_PATHWAY		17	-0.4719592	-1.2848699	0.19642857	0.5230437	1	3890	tags=53%, list=35%, signal=81%
JOHNSTONE_PARVB_TARGETS_3_DN	JOHNSTONE_PARVB_TARGETS_3_DN		447	-0.33441076	-1.2845864	0.23371647	0.52309686	1	2975	tags=32%, list=27%, signal=42%
MARTENS_TRETINOIN_RESPONSE_DN	MARTENS_TRETINOIN_RESPONSE_DN		411	-0.2669572	-1.2838192	0.14836223	0.5243726	1	5241	tags=47%, list=47%, signal=85%
FIGUEROA_AML_METHYLATION_CLUSTER_3_DN	FIGUEROA_AML_METHYLATION_CLUSTER_3_DN		17	-0.47516957	-1.2838012	0.18631178	0.52372485	1	4348	tags=53%, list=39%, signal=86%
BROWN_MYELOID_CELL_DEVELOPMENT_DN	BROWN_MYELOID_CELL_DEVELOPMENT_DN		78	-0.3517446	-1.283021	0.13369964	0.52483255	1	4099	tags=49%, list=37%, signal=76%
REACTOME_COMPLEMENT_CASCADE	REACTOME_COMPLEMENT_CASCADE		19	-0.5877056	-1.2827613	0.17519686	0.52476764	1	2373	tags=53%, list=21%, signal=67%
NGUYEN_NOTCH1_TARGETS_UP	NGUYEN_NOTCH1_TARGETS_UP		22	-0.4820798	-1.2824901	0.16546762	0.52472115	1	3556	tags=50%, list=32%, signal=73%
KEGG_INOSITOL_PHOSPHATE_METABOLISM	KEGG_INOSITOL_PHOSPHATE_METABOLISM		28	-0.38281307	-1.2824811	0.16078432	0.5240595	1	3940	tags=50%, list=35%, signal=77%
BASAKI_YBX1_TARGETS_DN	BASAKI_YBX1_TARGETS_DN		187	-0.3665864	-1.2824471	0.10404624	0.5234685	1	2661	tags=34%, list=24%, signal=44%
RIZ_ERYTHROID_DIFFERENTIATION_CCNE1	RIZ_ERYTHROID_DIFFERENTIATION_CCNE1		28	-0.39998898	-1.2816191	0.18421052	0.52472126	1	3185	tags=46%, list=28%, signal=65%
IVANOVA_HEMATOPOIESIS_STEM_CELL	IVANOVA_HEMATOPOIESIS_STEM_CELL		140	-0.35147718	-1.281017	0.107074566	0.5255058	1	3113	tags=36%, list=28%, signal=50%
PURBEY_TARGETS_OF_CTBP1_NOT_SATB1_UP	PURBEY_TARGETS_OF_CTBP1_NOT_SATB1_UP		187	-0.3235968	-1.2798823	0.084269665	0.5274509	1	3901	tags=42%, list=35%, signal=64%
RIZ_ERYTHROID_DIFFERENTIATION	RIZ_ERYTHROID_DIFFERENTIATION		62	-0.40186414	-1.2797452	0.23632812	0.5270936	1	3711	tags=50%, list=33%, signal=74%
KATSANOU_ELAVL1_TARGETS_UP	KATSANOU_ELAVL1_TARGETS_UP		102	-0.44568712	-1.278991	0.15270019	0.52826875	1	1546	tags=30%, list=14%, signal=35%
CAIRO_HEPATOBLASTOMA_UP	CAIRO_HEPATOBLASTOMA_UP		120	-0.3428622	-1.2789836	0.14794007	0.5276047	1	3115	tags=37%, list=28%, signal=50%
CERVERA_SDHB_TARGETS_1_UP	CERVERA_SDHB_TARGETS_1_UP		55	-0.4830318	-1.2784365	0.11985019	0.5282746	1	2096	tags=44%, list=19%, signal=53%
WINNEPENNINCKX_MELANOMA_METASTASIS_UP	WINNEPENNINCKX_MELANOMA_METASTASIS_UP		88	-0.4358095	-1.2783015	0.25889328	0.52792424	1	4188	tags=55%, list=37%, signal=86%
REACTOME_NCAM_SIGNALING_FOR_NEURITE_OUT_GROWTH	REACTOME_NCAM_SIGNALING_FOR_NEURITE_OUT_GROWTH		42	-0.47050598	-1.2782011	0.17125984	0.5274703	1	2831	tags=50%, list=25%, signal=67%
GUO_HEX_TARGETS_UP	GUO_HEX_TARGETS_UP		55	-0.39524266	-1.277671	0.15384616	0.52806824	1	3318	tags=45%, list=30%, signal=64%
KAYO_AGING_MUSCLE_UP	KAYO_AGING_MUSCLE_UP		150	-0.35532537	-1.2776585	0.09906542	0.5274135	1	3414	tags=41%, list=30%, signal=58%
CHNG_MULTIPLE_MYELOMA_HYPERPLOID_DN	CHNG_MULTIPLE_MYELOMA_HYPERPLOID_DN		24	-0.37197024	-1.2776563	0.20152092	0.5267442	1	3124	tags=29%, list=28%, signal=40%
BHAT_ESR1_TARGETS_VIA_AKT1_DN	BHAT_ESR1_TARGETS_VIA_AKT1_DN		47	-0.39945558	-1.2773296	0.1539924	0.52687645	1	3478	tags=45%, list=31%, signal=65%
KYNG_DNA_DAMAGE_BY_4NQO_OR_UV	KYNG_DNA_DAMAGE_BY_4NQO_OR_UV		37	-0.40305683	-1.2771436	0.15257353	0.52665925	1	3416	tags=46%, list=31%, signal=66%
LEE_METASTASIS_AND_ALTERNATIVE_SPLICING_UP	LEE_METASTASIS_AND_ALTERNATIVE_SPLICING_UP		49	-0.41557088	-1.2763702	0.14962122	0.52781	1	2908	tags=37%, list=26%, signal=49%
PID_IL2_STAT5PATHWAY	PID_IL2_STAT5PATHWAY		18	-0.45325944	-1.2762061	0.1851145	0.5275294	1	2562	tags=33%, list=23%, signal=43%
REACTOME_FACTORS_INVOLVED_IN_MEGAKARYOCYTE_DEVELOPMENT_AND_PLATELET_PRODUCTION	REACTOME_FACTORS_INVOLVED_IN_MEGAKARYOCYTE_DEVELOPMENT_AND_PLATELET_PRODUCTION		66	-0.35449743	-1.2760756	0.15875912	0.5271909	1	4312	tags=48%, list=39%, signal=78%
NUNODA_RESPONSE_TO_DASATINIB_IMATINIB_UP	NUNODA_RESPONSE_TO_DASATINIB_IMATINIB_UP		21	-0.42664683	-1.2758998	0.21374045	0.5269062	1	1340	tags=24%, list=12%, signal=27%
HOFFMANN_LARGE_TO_SMALL_PRE_BII_LYMPHOCYTE_UP	HOFFMANN_LARGE_TO_SMALL_PRE_BII_LYMPHOCYTE_UP		111	-0.43758	-1.2758486	0.25875485	0.5263472	1	4217	tags=59%, list=38%, signal=93%
REACTOME_PKB_MEDIATED_EVENTS	REACTOME_PKB_MEDIATED_EVENTS		15	-0.43493903	-1.2758183	0.18786693	0.5257614	1	877	tags=13%, list=8%, signal=14%
BILD_CTNNB1_ONCOGENIC_SIGNATURE	BILD_CTNNB1_ONCOGENIC_SIGNATURE		32	-0.42377293	-1.2755544	0.15779468	0.5257225	1	3642	tags=47%, list=33%, signal=69%
PANGAS_TUMOR_SUPPRESSION_BY_SMAD1_AND_SMAD5_DN	PANGAS_TUMOR_SUPPRESSION_BY_SMAD1_AND_SMAD5_DN		88	-0.34866515	-1.275445	0.14203455	0.5253205	1	2143	tags=28%, list=19%, signal=35%
JAATINEN_HEMATOPOIETIC_STEM_CELL_UP	JAATINEN_HEMATOPOIETIC_STEM_CELL_UP		146	-0.3722942	-1.2753105	0.107279696	0.5249886	1	2083	tags=28%, list=19%, signal=34%
ZHANG_TLX_TARGETS_60HR_DN	ZHANG_TLX_TARGETS_60HR_DN		178	-0.44624856	-1.2749565	0.27011493	0.52513874	1	3651	tags=51%, list=33%, signal=75%
PID_IL12_STAT4PATHWAY	PID_IL12_STAT4PATHWAY		18	-0.5549272	-1.2749479	0.21526419	0.52449185	1	2009	tags=33%, list=18%, signal=41%
ZHANG_TLX_TARGETS_36HR_DN	ZHANG_TLX_TARGETS_36HR_DN		107	-0.4671335	-1.2739156	0.2615694	0.5262088	1	2410	tags=37%, list=22%, signal=47%
REACTOME_INTRINSIC_PATHWAY_FOR_APOPTOSIS	REACTOME_INTRINSIC_PATHWAY_FOR_APOPTOSIS		15	-0.451646	-1.2738122	0.18097015	0.5257637	1	2643	tags=40%, list=24%, signal=52%
LI_CISPLATIN_RESISTANCE_UP	LI_CISPLATIN_RESISTANCE_UP		18	-0.5767907	-1.2736199	0.16895874	0.5255615	1	2992	tags=61%, list=27%, signal=83%
WANG_TUMOR_INVASIVENESS_UP	WANG_TUMOR_INVASIVENESS_UP		248	-0.27569935	-1.2735459	0.18984963	0.5250823	1	5365	tags=49%, list=48%, signal=92%
WANG_ESOPHAGUS_CANCER_VS_NORMAL_DN	WANG_ESOPHAGUS_CANCER_VS_NORMAL_DN		71	-0.35149553	-1.2733281	0.1431127	0.5249699	1	3228	tags=38%, list=29%, signal=53%
ROVERSI_GLIOMA_COPY_NUMBER_UP	ROVERSI_GLIOMA_COPY_NUMBER_UP		66	-0.38316378	-1.2723546	0.14624506	0.5265145	1	3242	tags=48%, list=29%, signal=68%
FARMER_BREAST_CANCER_APOCRINE_VS_BASAL	FARMER_BREAST_CANCER_APOCRINE_VS_BASAL		196	-0.3404549	-1.2722882	0.093406595	0.5260171	1	2924	tags=35%, list=26%, signal=47%
IVANOVA_HEMATOPOIESIS_STEM_CELL_LONG_TERM	IVANOVA_HEMATOPOIESIS_STEM_CELL_LONG_TERM		152	-0.37039393	-1.2721273	0.12290503	0.5257867	1	3002	tags=36%, list=27%, signal=48%
REACTOME_GOLGI_ASSOCIATED_VESICLE_BIOGENESIS	REACTOME_GOLGI_ASSOCIATED_VESICLE_BIOGENESIS		32	-0.34991583	-1.2711834	0.2237354	0.5272895	1	5560	tags=63%, list=50%, signal=124%
KEGG_CALCIUM_SIGNALING_PATHWAY	KEGG_CALCIUM_SIGNALING_PATHWAY		117	-0.40305868	-1.2708948	0.13592233	0.5272568	1	4951	tags=60%, list=44%, signal=106%
CAIRO_LIVER_DEVELOPMENT_DN	CAIRO_LIVER_DEVELOPMENT_DN		174	-0.40568414	-1.2707695	0.13711151	0.5269409	1	2911	tags=38%, list=26%, signal=50%
MULLIGHAN_NPM1_MUTATED_SIGNATURE_2_UP	MULLIGHAN_NPM1_MUTATED_SIGNATURE_2_UP		77	-0.35211518	-1.270729	0.14015152	0.52638	1	4272	tags=47%, list=38%, signal=75%
MULLIGHAN_NPM1_SIGNATURE_3_UP	MULLIGHAN_NPM1_SIGNATURE_3_UP		185	-0.3214654	-1.2703421	0.124535315	0.52670634	1	2650	tags=29%, list=24%, signal=37%
OSWALD_HEMATOPOIETIC_STEM_CELL_IN_COLLAGEN_GEL_DN	OSWALD_HEMATOPOIETIC_STEM_CELL_IN_COLLAGEN_GEL_DN		141	-0.34496737	-1.2702668	0.14727272	0.5262275	1	2536	tags=29%, list=23%, signal=37%
SANSOM_APC_TARGETS_UP	SANSOM_APC_TARGETS_UP		86	-0.3721466	-1.2702613	0.15607986	0.5255924	1	4237	tags=58%, list=38%, signal=93%
JISON_SICKLE_CELL_DISEASE_DN	JISON_SICKLE_CELL_DISEASE_DN		99	-0.29671356	-1.2696693	0.16793893	0.52630025	1	3389	tags=33%, list=30%, signal=47%
FARMER_BREAST_CANCER_CLUSTER_2	FARMER_BREAST_CANCER_CLUSTER_2		21	-0.605946	-1.2691287	0.27592954	0.52690995	1	4179	tags=86%, list=37%, signal=136%
BILANGES_RAPAMYCIN_SENSITIVE_VIA_TSC1_AND_TSC2	BILANGES_RAPAMYCIN_SENSITIVE_VIA_TSC1_AND_TSC2		40	-0.34396678	-1.2683433	0.24712643	0.5280806	1	5285	tags=50%, list=47%, signal=94%
CHNG_MULTIPLE_MYELOMA_HYPERPLOID_UP	CHNG_MULTIPLE_MYELOMA_HYPERPLOID_UP		35	-0.37955713	-1.2679062	0.25548902	0.5284106	1	4842	tags=60%, list=43%, signal=105%
MULLIGHAN_MLL_SIGNATURE_2_DN	MULLIGHAN_MLL_SIGNATURE_2_DN		168	-0.3484143	-1.2673805	0.1283525	0.5289797	1	3350	tags=36%, list=30%, signal=51%
CHEN_ETV5_TARGETS_TESTIS	CHEN_ETV5_TARGETS_TESTIS		19	-0.5090283	-1.2673596	0.21188119	0.52839357	1	1895	tags=37%, list=17%, signal=44%
FONTAINE_FOLLICULAR_THYROID_ADENOMA_UP	FONTAINE_FOLLICULAR_THYROID_ADENOMA_UP		38	-0.35596085	-1.2670631	0.15461847	0.5285226	1	5046	tags=63%, list=45%, signal=115%
REACTOME_LOSS_OF_NLP_FROM_MITOTIC_CENTROSOMES	REACTOME_LOSS_OF_NLP_FROM_MITOTIC_CENTROSOMES		27	-0.38996124	-1.2669305	0.21673004	0.52819085	1	3951	tags=48%, list=35%, signal=74%
PID_RAC1_PATHWAY	PID_RAC1_PATHWAY		39	-0.40312126	-1.2666934	0.19252336	0.5281639	1	3955	tags=54%, list=35%, signal=83%
GRADE_METASTASIS_DN	GRADE_METASTASIS_DN		34	-0.33851102	-1.2666371	0.20750988	0.5276374	1	2840	tags=29%, list=25%, signal=39%
MARTENS_BOUND_BY_PML_RARA_FUSION	MARTENS_BOUND_BY_PML_RARA_FUSION		246	-0.31588107	-1.2661663	0.173258	0.52808845	1	4173	tags=44%, list=37%, signal=69%
PILON_KLF1_TARGETS_UP	PILON_KLF1_TARGETS_UP		279	-0.36731803	-1.2653862	0.14579439	0.5293157	1	3049	tags=37%, list=27%, signal=50%
FARMER_BREAST_CANCER_APOCRINE_VS_LUMINAL	FARMER_BREAST_CANCER_APOCRINE_VS_LUMINAL		182	-0.34609306	-1.265274	0.09760589	0.5289158	1	2933	tags=35%, list=26%, signal=47%
NAKAYAMA_FRA2_TARGETS	NAKAYAMA_FRA2_TARGETS		23	-0.43528798	-1.2649992	0.18773946	0.52893066	1	1474	tags=35%, list=13%, signal=40%
PLASARI_TGFB1_SIGNALING_VIA_NFIC_10HR_UP	PLASARI_TGFB1_SIGNALING_VIA_NFIC_10HR_UP		30	-0.51693714	-1.2646917	0.14059407	0.5289277	1	2748	tags=53%, list=25%, signal=70%
SCHUETZ_BREAST_CANCER_DUCTAL_INVASIVE_DN	SCHUETZ_BREAST_CANCER_DUCTAL_INVASIVE_DN		48	-0.4484446	-1.2642826	0.15799615	0.5291924	1	1193	tags=25%, list=11%, signal=28%
KIM_GASTRIC_CANCER_CHEMOSENSITIVITY	KIM_GASTRIC_CANCER_CHEMOSENSITIVITY		59	-0.35641146	-1.2640151	0.135436	0.5291216	1	5521	tags=68%, list=49%, signal=133%
PID_TAP63PATHWAY	PID_TAP63PATHWAY		30	-0.4157546	-1.2638329	0.17938931	0.5288597	1	3682	tags=50%, list=33%, signal=74%
HOFMANN_CELL_LYMPHOMA_UP	HOFMANN_CELL_LYMPHOMA_UP		30	-0.40929902	-1.2636449	0.17017208	0.5286359	1	3476	tags=47%, list=31%, signal=67%
AFFAR_YY1_TARGETS_UP	AFFAR_YY1_TARGETS_UP		156	-0.4179741	-1.2632035	0.13812155	0.5289479	1	3256	tags=44%, list=29%, signal=61%
NIELSEN_GIST	NIELSEN_GIST		46	-0.37555596	-1.2625663	0.17021276	0.5297968	1	4522	tags=52%, list=40%, signal=87%
HUTTMANN_B_CLL_POOR_SURVIVAL_DN	HUTTMANN_B_CLL_POOR_SURVIVAL_DN		36	-0.42273057	-1.2625555	0.14638783	0.52918196	1	1052	tags=22%, list=9%, signal=24%
AGUIRRE_PANCREATIC_CANCER_COPY_NUMBER_UP	AGUIRRE_PANCREATIC_CANCER_COPY_NUMBER_UP		171	-0.26945415	-1.262272	0.17095588	0.529172	1	3104	tags=29%, list=28%, signal=39%
MIKKELSEN_MEF_ICP_WITH_H3K4ME3_AND_H3K27ME3	MIKKELSEN_MEF_ICP_WITH_H3K4ME3_AND_H3K27ME3		17	-0.55187297	-1.262079	0.15076336	0.52896255	1	1747	tags=35%, list=16%, signal=42%
REACTOME_TCR_SIGNALING	REACTOME_TCR_SIGNALING		31	-0.48968053	-1.2618687	0.2293578	0.5287759	1	698	tags=19%, list=6%, signal=21%
DUNNE_TARGETS_OF_AML1_MTG8_FUSION_DN	DUNNE_TARGETS_OF_AML1_MTG8_FUSION_DN		15	-0.58640444	-1.2617613	0.20306513	0.52837825	1	743	tags=33%, list=7%, signal=36%
PID_ANGIOPOIETINRECEPTOR_PATHWAY	PID_ANGIOPOIETINRECEPTOR_PATHWAY		34	-0.4218506	-1.261625	0.15116279	0.5280847	1	2455	tags=38%, list=22%, signal=49%
GARY_CD5_TARGETS_DN	GARY_CD5_TARGETS_DN		248	-0.32513937	-1.2615097	0.27137548	0.5276797	1	4125	tags=40%, list=37%, signal=62%
HAMAI_APOPTOSIS_VIA_TRAIL_UP	HAMAI_APOPTOSIS_VIA_TRAIL_UP		294	-0.3431185	-1.261485	0.15779468	0.5270986	1	3546	tags=37%, list=32%, signal=53%
IKEDA_MIR133_TARGETS_UP	IKEDA_MIR133_TARGETS_UP		28	-0.41186488	-1.2611556	0.21511628	0.52723813	1	3398	tags=39%, list=30%, signal=56%
ONKEN_UVEAL_MELANOMA_UP	ONKEN_UVEAL_MELANOMA_UP		443	-0.31540155	-1.2601738	0.16573557	0.5289385	1	3508	tags=35%, list=31%, signal=50%
GENTILE_UV_RESPONSE_CLUSTER_D4	GENTILE_UV_RESPONSE_CLUSTER_D4		29	-0.38550574	-1.2601184	0.16988418	0.5284321	1	2352	tags=31%, list=21%, signal=39%
SWEET_KRAS_ONCOGENIC_SIGNATURE	SWEET_KRAS_ONCOGENIC_SIGNATURE		56	-0.36613566	-1.2599664	0.17279412	0.5281289	1	2696	tags=29%, list=24%, signal=37%
REACTOME_MITOTIC_G2_G2_M_PHASES	REACTOME_MITOTIC_G2_G2_M_PHASES		45	-0.37260196	-1.2599401	0.26129666	0.52757376	1	4115	tags=47%, list=37%, signal=73%
ADDYA_ERYTHROID_DIFFERENTIATION_BY_HEMIN	ADDYA_ERYTHROID_DIFFERENTIATION_BY_HEMIN		52	-0.37132213	-1.2593932	0.12927757	0.52820104	1	2784	tags=35%, list=25%, signal=46%
OSMAN_BLADDER_CANCER_DN	OSMAN_BLADDER_CANCER_DN		173	-0.28300625	-1.2591606	0.20037453	0.528168	1	3966	tags=36%, list=35%, signal=56%
ASGHARZADEH_NEUROBLASTOMA_POOR_SURVIVAL_DN	ASGHARZADEH_NEUROBLASTOMA_POOR_SURVIVAL_DN		25	-0.46362028	-1.2583495	0.19123507	0.5294695	1	4362	tags=60%, list=39%, signal=98%
BORCZUK_MALIGNANT_MESOTHELIOMA_UP	BORCZUK_MALIGNANT_MESOTHELIOMA_UP		199	-0.31367037	-1.2578647	0.2574074	0.52992195	1	2948	tags=32%, list=26%, signal=42%
WEST_ADRENOCORTICAL_TUMOR_UP	WEST_ADRENOCORTICAL_TUMOR_UP		194	-0.31265163	-1.2576331	0.18913858	0.52982473	1	3184	tags=31%, list=28%, signal=43%
DORN_ADENOVIRUS_INFECTION_12HR_DN	DORN_ADENOVIRUS_INFECTION_12HR_DN		23	-0.4130114	-1.2575796	0.1608133	0.5293036	1	3340	tags=48%, list=30%, signal=68%
DARWICHE_PAPILLOMA_RISK_HIGH_UP	DARWICHE_PAPILLOMA_RISK_HIGH_UP		78	-0.3530234	-1.2572275	0.18532111	0.5294949	1	2066	tags=23%, list=18%, signal=28%
PEART_HDAC_PROLIFERATION_CLUSTER_DN	PEART_HDAC_PROLIFERATION_CLUSTER_DN		54	-0.39765403	-1.2562882	0.22947761	0.5310322	1	4054	tags=52%, list=36%, signal=81%
KEGG_ENDOMETRIAL_CANCER	KEGG_ENDOMETRIAL_CANCER		31	-0.39927214	-1.2559862	0.21276596	0.5311259	1	2755	tags=32%, list=25%, signal=43%
REACTOME_NEURONAL_SYSTEM	REACTOME_NEURONAL_SYSTEM		183	-0.38657117	-1.2556366	0.17021276	0.53133464	1	3513	tags=39%, list=31%, signal=56%
KEGG_GLYCOSPHINGOLIPID_BIOSYNTHESIS_LACTO_AND_NEOLACTO_SERIES	KEGG_GLYCOSPHINGOLIPID_BIOSYNTHESIS_LACTO_AND_NEOLACTO_SERIES		20	-0.49435455	-1.2553707	0.17726398	0.53136414	1	871	tags=25%, list=8%, signal=27%
REACTOME_CD28_CO_STIMULATION	REACTOME_CD28_CO_STIMULATION		20	-0.4926164	-1.2549888	0.20262665	0.5315916	1	2303	tags=35%, list=21%, signal=44%
REACTOME_G_PROTEIN_BETA_GAMMA_SIGNALLING	REACTOME_G_PROTEIN_BETA_GAMMA_SIGNALLING		19	-0.4501339	-1.2549132	0.17357002	0.5311153	1	3396	tags=42%, list=30%, signal=60%
SHIN_B_CELL_LYMPHOMA_CLUSTER_8	SHIN_B_CELL_LYMPHOMA_CLUSTER_8		24	-0.48382446	-1.2539097	0.1849711	0.532715	1	3335	tags=46%, list=30%, signal=65%
FIGUEROA_AML_METHYLATION_CLUSTER_5_DN	FIGUEROA_AML_METHYLATION_CLUSTER_5_DN		25	-0.486687	-1.2534236	0.18987341	0.53318936	1	1785	tags=32%, list=16%, signal=38%
COATES_MACROPHAGE_M1_VS_M2_DN	COATES_MACROPHAGE_M1_VS_M2_DN		42	-0.43948057	-1.2528102	0.17678571	0.534031	1	1255	tags=26%, list=11%, signal=29%
PID_ATR_PATHWAY	PID_ATR_PATHWAY		30	-0.47872952	-1.2523699	0.28842506	0.5344146	1	2092	tags=37%, list=19%, signal=45%
ACEVEDO_LIVER_TUMOR_VS_NORMAL_ADJACENT_TISSUE_UP	ACEVEDO_LIVER_TUMOR_VS_NORMAL_ADJACENT_TISSUE_UP		480	-0.267098	-1.2513957	0.2122905	0.5360432	1	4601	tags=42%, list=41%, signal=68%
KEGG_ANTIGEN_PROCESSING_AND_PRESENTATION	KEGG_ANTIGEN_PROCESSING_AND_PRESENTATION		34	-0.3774377	-1.2511209	0.21161048	0.5361724	1	3592	tags=41%, list=32%, signal=60%
RADMACHER_AML_PROGNOSIS	RADMACHER_AML_PROGNOSIS		52	-0.41717228	-1.2509223	0.16974169	0.5359798	1	2157	tags=35%, list=19%, signal=43%
BHATTACHARYA_EMBRYONIC_STEM_CELL	BHATTACHARYA_EMBRYONIC_STEM_CELL		56	-0.37212357	-1.2508613	0.18060836	0.53549016	1	3231	tags=45%, list=29%, signal=62%
FERRANDO_T_ALL_WITH_MLL_ENL_FUSION_UP	FERRANDO_T_ALL_WITH_MLL_ENL_FUSION_UP		58	-0.38382873	-1.2505202	0.19101124	0.53569376	1	4571	tags=64%, list=41%, signal=107%
HOLLEMAN_PREDNISOLONE_RESISTANCE_B_ALL_UP	HOLLEMAN_PREDNISOLONE_RESISTANCE_B_ALL_UP		16	-0.4028233	-1.25004	0.20784314	0.5362813	1	3443	tags=38%, list=31%, signal=54%
IWANAGA_E2F1_TARGETS_INDUCED_BY_SERUM	IWANAGA_E2F1_TARGETS_INDUCED_BY_SERUM		15	-0.50905025	-1.249536	0.22623575	0.5368104	1	2394	tags=53%, list=21%, signal=68%
REACTOME_TRANSFERRIN_ENDOCYTOSIS_AND_RECYCLING	REACTOME_TRANSFERRIN_ENDOCYTOSIS_AND_RECYCLING		16	-0.43582666	-1.2495041	0.22709164	0.5362649	1	4195	tags=50%, list=37%, signal=80%
PID_HEDGEHOG_GLIPATHWAY	PID_HEDGEHOG_GLIPATHWAY		29	-0.37233257	-1.2491131	0.23135756	0.5365976	1	4225	tags=45%, list=38%, signal=72%
TURASHVILI_BREAST_LOBULAR_CARCINOMA_VS_LOBULAR_NORMAL_UP	TURASHVILI_BREAST_LOBULAR_CARCINOMA_VS_LOBULAR_NORMAL_UP		53	-0.4488995	-1.2490419	0.182	0.53612775	1	2007	tags=34%, list=18%, signal=41%
AIGNER_ZEB1_TARGETS	AIGNER_ZEB1_TARGETS		27	-0.5837005	-1.2486764	0.26262626	0.5364244	1	1628	tags=48%, list=15%, signal=56%
GRAHAM_CML_QUIESCENT_VS_NORMAL_QUIESCENT_UP	GRAHAM_CML_QUIESCENT_VS_NORMAL_QUIESCENT_UP		58	-0.4134661	-1.2486215	0.16153847	0.5359297	1	3407	tags=50%, list=30%, signal=71%
KEGG_CELL_ADHESION_MOLECULES_CAMS	KEGG_CELL_ADHESION_MOLECULES_CAMS		75	-0.4376768	-1.2483869	0.14591439	0.5358028	1	3058	tags=41%, list=27%, signal=56%
REACTOME_CELL_JUNCTION_ORGANIZATION	REACTOME_CELL_JUNCTION_ORGANIZATION		54	-0.4259677	-1.2481047	0.17933723	0.53587925	1	1669	tags=26%, list=15%, signal=30%
HOELZEL_NF1_TARGETS_DN	HOELZEL_NF1_TARGETS_DN		50	-0.4634877	-1.2478393	0.16221374	0.53587407	1	2729	tags=44%, list=24%, signal=58%
KRIGE_RESPONSE_TO_TOSEDOSTAT_6HR_UP	KRIGE_RESPONSE_TO_TOSEDOSTAT_6HR_UP		435	-0.29642844	-1.2475618	0.16760829	0.53591037	1	3977	tags=41%, list=36%, signal=61%
REACTOME_INWARDLY_RECTIFYING_K_CHANNELS	REACTOME_INWARDLY_RECTIFYING_K_CHANNELS		22	-0.46349612	-1.2473546	0.1920668	0.5357888	1	3396	tags=45%, list=30%, signal=65%
LEIN_CEREBELLUM_MARKERS	LEIN_CEREBELLUM_MARKERS		39	-0.42372072	-1.247287	0.18860511	0.5353459	1	1235	tags=21%, list=11%, signal=23%
KYNG_RESPONSE_TO_H2O2_VIA_ERCC6	KYNG_RESPONSE_TO_H2O2_VIA_ERCC6		15	-0.44548815	-1.2469743	0.22554891	0.53550893	1	4900	tags=60%, list=44%, signal=107%
PID_P38_MK2PATHWAY	PID_P38_MK2PATHWAY		16	-0.4407704	-1.2467388	0.17919075	0.5354943	1	4178	tags=56%, list=37%, signal=90%
CHIANG_LIVER_CANCER_SUBCLASS_POLYSOMY7_UP	CHIANG_LIVER_CANCER_SUBCLASS_POLYSOMY7_UP		44	-0.40984547	-1.2466091	0.13243762	0.53519017	1	769	tags=20%, list=7%, signal=22%
SU_PANCREAS	SU_PANCREAS		26	-0.44029945	-1.2464288	0.20392157	0.53496873	1	4934	tags=69%, list=44%, signal=123%
ACEVEDO_FGFR1_TARGETS_IN_PROSTATE_CANCER_MODEL_UP	ACEVEDO_FGFR1_TARGETS_IN_PROSTATE_CANCER_MODEL_UP		175	-0.3790533	-1.2459551	0.15808824	0.53540456	1	2937	tags=40%, list=26%, signal=53%
CHEMNITZ_RESPONSE_TO_PROSTAGLANDIN_E2_DN	CHEMNITZ_RESPONSE_TO_PROSTAGLANDIN_E2_DN		180	-0.3499336	-1.2457798	0.15241636	0.53518534	1	2040	tags=28%, list=18%, signal=34%
MA_PITUITARY_FETAL_VS_ADULT_UP	MA_PITUITARY_FETAL_VS_ADULT_UP		17	-0.4322464	-1.2457693	0.1879562	0.53461057	1	4358	tags=53%, list=39%, signal=87%
HELLER_HDAC_TARGETS_DN	HELLER_HDAC_TARGETS_DN		172	-0.33770907	-1.2455001	0.14781022	0.5346489	1	1726	tags=24%, list=15%, signal=28%
DARWICHE_PAPILLOMA_RISK_HIGH_VS_LOW_DN	DARWICHE_PAPILLOMA_RISK_HIGH_VS_LOW_DN		18	-0.47353545	-1.2451395	0.17738791	0.53486145	1	2924	tags=44%, list=26%, signal=60%
MARZEC_IL2_SIGNALING_UP	MARZEC_IL2_SIGNALING_UP		66	-0.36547345	-1.2445364	0.148423	0.53566825	1	1288	tags=17%, list=12%, signal=19%
SAKAI_TUMOR_INFILTRATING_MONOCYTES_DN	SAKAI_TUMOR_INFILTRATING_MONOCYTES_DN		47	-0.36157003	-1.2445177	0.19521913	0.5351032	1	3435	tags=36%, list=31%, signal=52%
DAVICIONI_RHABDOMYOSARCOMA_PAX_FOXO1_FUSION_UP	DAVICIONI_RHABDOMYOSARCOMA_PAX_FOXO1_FUSION_UP		34	-0.4519869	-1.2441489	0.15444015	0.53533036	1	544	tags=21%, list=5%, signal=22%
ZHAN_MULTIPLE_MYELOMA_DN	ZHAN_MULTIPLE_MYELOMA_DN		30	-0.50257254	-1.2441132	0.21747212	0.5348188	1	2793	tags=47%, list=25%, signal=62%
KEGG_ALZHEIMERS_DISEASE	KEGG_ALZHEIMERS_DISEASE		109	-0.28310648	-1.2437572	0.19544592	0.5350543	1	3524	tags=28%, list=31%, signal=41%
SEIDEN_MET_SIGNALING	SEIDEN_MET_SIGNALING		16	-0.4325485	-1.2436529	0.22916667	0.5346731	1	2583	tags=38%, list=23%, signal=49%
BROWNE_HCMV_INFECTION_6HR_DN	BROWNE_HCMV_INFECTION_6HR_DN		86	-0.34928486	-1.2434913	0.14671814	0.53440225	1	2846	tags=30%, list=25%, signal=40%
CHANG_CYCLING_GENES	CHANG_CYCLING_GENES		84	-0.4733894	-1.2433275	0.26974952	0.5341635	1	2883	tags=48%, list=26%, signal=64%
LUI_THYROID_CANCER_CLUSTER_3	LUI_THYROID_CANCER_CLUSTER_3		19	-0.41085306	-1.2432129	0.23293173	0.533851	1	5044	tags=58%, list=45%, signal=105%
SCIAN_CELL_CYCLE_TARGETS_OF_TP53_AND_TP73_DN	SCIAN_CELL_CYCLE_TARGETS_OF_TP53_AND_TP73_DN		19	-0.54223925	-1.2427683	0.2578125	0.53421754	1	4319	tags=79%, list=39%, signal=128%
KONG_E2F3_TARGETS	KONG_E2F3_TARGETS		63	-0.52206045	-1.2426747	0.30350193	0.5338413	1	3649	tags=65%, list=33%, signal=96%
ST_JNK_MAPK_PATHWAY	ST_JNK_MAPK_PATHWAY		24	-0.4149676	-1.2426662	0.187251	0.5332681	1	2324	tags=38%, list=21%, signal=47%
BERNARD_PPAPDC1B_TARGETS_DN	BERNARD_PPAPDC1B_TARGETS_DN		24	-0.43690965	-1.2425203	0.17786561	0.5329866	1	3274	tags=50%, list=29%, signal=71%
CUI_TCF21_TARGETS_2_DN	CUI_TCF21_TARGETS_2_DN		416	-0.37360764	-1.2423044	0.19101124	0.5328521	1	2222	tags=30%, list=20%, signal=36%
FORTSCHEGGER_PHF8_TARGETS_DN	FORTSCHEGGER_PHF8_TARGETS_DN		397	-0.30471927	-1.2419794	0.14754099	0.5329871	1	3620	tags=40%, list=32%, signal=56%
REACTOME_GASTRIN_CREB_SIGNALLING_PATHWAY_VIA_PKC_AND_MAPK	REACTOME_GASTRIN_CREB_SIGNALLING_PATHWAY_VIA_PKC_AND_MAPK		131	-0.37777284	-1.2412758	0.15068494	0.53395665	1	3219	tags=37%, list=29%, signal=52%
CREIGHTON_ENDOCRINE_THERAPY_RESISTANCE_5	CREIGHTON_ENDOCRINE_THERAPY_RESISTANCE_5		246	-0.33943218	-1.2412256	0.16572505	0.53348327	1	3269	tags=37%, list=29%, signal=51%
TOOKER_GEMCITABINE_RESISTANCE_DN	TOOKER_GEMCITABINE_RESISTANCE_DN		78	-0.34271488	-1.2407827	0.17967331	0.53391826	1	4153	tags=47%, list=37%, signal=75%
LEE_INTRATHYMIC_T_PROGENITOR	LEE_INTRATHYMIC_T_PROGENITOR		15	-0.51687527	-1.2405887	0.21292776	0.53376627	1	2190	tags=40%, list=20%, signal=50%
NELSON_RESPONSE_TO_ANDROGEN_UP	NELSON_RESPONSE_TO_ANDROGEN_UP		58	-0.38332433	-1.2403071	0.1476378	0.533816	1	2825	tags=40%, list=25%, signal=53%
YAO_TEMPORAL_RESPONSE_TO_PROGESTERONE_CLUSTER_7	YAO_TEMPORAL_RESPONSE_TO_PROGESTERONE_CLUSTER_7		55	-0.3226925	-1.2397152	0.19726562	0.53459036	1	3396	tags=35%, list=30%, signal=49%
PID_P38ALPHABETADOWNSTREAMPATHWAY	PID_P38ALPHABETADOWNSTREAMPATHWAY		22	-0.39769128	-1.2395319	0.22267206	0.53440255	1	2078	tags=32%, list=19%, signal=39%
REACTOME_APOPTOTIC_CLEAVAGE_OF_CELLULAR_PROTEINS	REACTOME_APOPTOTIC_CLEAVAGE_OF_CELLULAR_PROTEINS		25	-0.4105729	-1.2391201	0.21814671	0.5347108	1	2036	tags=32%, list=18%, signal=39%
SMID_BREAST_CANCER_RELAPSE_IN_BONE_DN	SMID_BREAST_CANCER_RELAPSE_IN_BONE_DN		185	-0.3775891	-1.2388343	0.15855856	0.5347203	1	2068	tags=30%, list=18%, signal=36%
LIU_COMMON_CANCER_GENES	LIU_COMMON_CANCER_GENES		31	-0.3607497	-1.2386874	0.18796992	0.53448045	1	3215	tags=32%, list=29%, signal=45%
WALLACE_PROSTATE_CANCER_UP	WALLACE_PROSTATE_CANCER_UP		15	-0.47354054	-1.238485	0.25585938	0.5343682	1	499	tags=20%, list=4%, signal=21%
BIOCARTA_MYOSIN_PATHWAY	BIOCARTA_MYOSIN_PATHWAY		16	-0.46219847	-1.2384661	0.2	0.5338182	1	3720	tags=56%, list=33%, signal=84%
MODY_HIPPOCAMPUS_PRENATAL	MODY_HIPPOCAMPUS_PRENATAL		30	-0.36123124	-1.2380376	0.22179732	0.5343385	1	4995	tags=60%, list=45%, signal=108%
CROONQUIST_NRAS_VS_STROMAL_STIMULATION_UP	CROONQUIST_NRAS_VS_STROMAL_STIMULATION_UP		22	-0.5225255	-1.2379069	0.23818526	0.53404623	1	1346	tags=41%, list=12%, signal=46%
HELLER_HDAC_TARGETS_UP	HELLER_HDAC_TARGETS_UP		172	-0.3300631	-1.2377975	0.15808824	0.5337146	1	3210	tags=37%, list=29%, signal=51%
BIOCARTA_BIOPEPTIDES_PATHWAY	BIOCARTA_BIOPEPTIDES_PATHWAY		29	-0.401527	-1.2375338	0.19589552	0.5337123	1	2562	tags=38%, list=23%, signal=49%
FINAK_BREAST_CANCER_SDPP_SIGNATURE	FINAK_BREAST_CANCER_SDPP_SIGNATURE		17	-0.5583868	-1.2373835	0.21933086	0.5334721	1	1975	tags=41%, list=18%, signal=50%
LEE_BMP2_TARGETS_UP	LEE_BMP2_TARGETS_UP		443	-0.37851855	-1.2373775	0.18131869	0.5329072	1	2567	tags=34%, list=23%, signal=42%
MCCLUNG_CREB1_TARGETS_UP	MCCLUNG_CREB1_TARGETS_UP		74	-0.3901128	-1.2371767	0.18148148	0.53278303	1	2046	tags=28%, list=18%, signal=34%
BRUINS_UVC_RESPONSE_VIA_TP53_GROUP_A	BRUINS_UVC_RESPONSE_VIA_TP53_GROUP_A		475	-0.34730592	-1.2368935	0.13868614	0.5328349	1	3258	tags=36%, list=29%, signal=48%
WHITFIELD_CELL_CYCLE_S	WHITFIELD_CELL_CYCLE_S		68	-0.3815692	-1.2363683	0.21923077	0.53343713	1	3924	tags=53%, list=35%, signal=81%
PID_SYNDECAN_1_PATHWAY	PID_SYNDECAN_1_PATHWAY		33	-0.5096038	-1.236227	0.21747212	0.53319156	1	1643	tags=39%, list=15%, signal=46%
FIGUEROA_AML_METHYLATION_CLUSTER_1_DN	FIGUEROA_AML_METHYLATION_CLUSTER_1_DN		16	-0.4847029	-1.2353792	0.22242647	0.53451186	1	3333	tags=44%, list=30%, signal=62%
CHIANG_LIVER_CANCER_SUBCLASS_INTERFERON_UP	CHIANG_LIVER_CANCER_SUBCLASS_INTERFERON_UP		16	-0.5427024	-1.2349702	0.19778189	0.5348699	1	1618	tags=38%, list=14%, signal=44%
KRIGE_RESPONSE_TO_TOSEDOSTAT_24HR_UP	KRIGE_RESPONSE_TO_TOSEDOSTAT_24HR_UP		353	-0.31818724	-1.2338192	0.17790262	0.5367567	1	3977	tags=44%, list=36%, signal=66%
REACTOME_G_ALPHA_Q_SIGNALLING_EVENTS	REACTOME_G_ALPHA_Q_SIGNALLING_EVENTS		116	-0.39446464	-1.2334425	0.17892644	0.53698355	1	3833	tags=44%, list=34%, signal=66%
KLEIN_TARGETS_OF_BCR_ABL1_FUSION	KLEIN_TARGETS_OF_BCR_ABL1_FUSION		32	-0.48360312	-1.2333758	0.2146789	0.53655404	1	2550	tags=41%, list=23%, signal=52%
WANG_RESPONSE_TO_GSK3_INHIBITOR_SB216763_UP	WANG_RESPONSE_TO_GSK3_INHIBITOR_SB216763_UP		156	-0.36316004	-1.2331245	0.19744058	0.5365089	1	3463	tags=42%, list=31%, signal=59%
PASQUALUCCI_LYMPHOMA_BY_GC_STAGE_DN	PASQUALUCCI_LYMPHOMA_BY_GC_STAGE_DN		94	-0.38603145	-1.2324383	0.2285192	0.53743345	1	3812	tags=47%, list=34%, signal=70%
IGARASHI_ATF4_TARGETS_DN	IGARASHI_ATF4_TARGETS_DN		48	-0.3710243	-1.23237	0.15196998	0.5370189	1	2933	tags=38%, list=26%, signal=51%
GROSS_HYPOXIA_VIA_HIF1A_UP	GROSS_HYPOXIA_VIA_HIF1A_UP		43	-0.36065415	-1.2323592	0.23290204	0.53645915	1	3775	tags=47%, list=34%, signal=70%
PID_FAK_PATHWAY	PID_FAK_PATHWAY		41	-0.40119946	-1.2315019	0.19153225	0.5377967	1	2562	tags=37%, list=23%, signal=47%
MIPS_C_COMPLEX_SPLICEOSOME	MIPS_C_COMPLEX_SPLICEOSOME		43	-0.3864329	-1.2313282	0.27862597	0.53760034	1	5296	tags=58%, list=47%, signal=110%
LIU_CDX2_TARGETS_UP	LIU_CDX2_TARGETS_UP		31	-0.46514142	-1.2305002	0.17054264	0.5388546	1	1953	tags=39%, list=17%, signal=47%
FIGUEROA_AML_METHYLATION_CLUSTER_7_UP	FIGUEROA_AML_METHYLATION_CLUSTER_7_UP		51	-0.37619343	-1.2304313	0.17408124	0.5384295	1	4609	tags=53%, list=41%, signal=90%
ZHAN_V2_LATE_DIFFERENTIATION_GENES	ZHAN_V2_LATE_DIFFERENTIATION_GENES		36	-0.36076593	-1.2300756	0.20912547	0.53861	1	3713	tags=44%, list=33%, signal=66%
PID_CDC42_REG_PATHWAY	PID_CDC42_REG_PATHWAY		17	-0.45372266	-1.2295873	0.21167883	0.5391985	1	3969	tags=53%, list=35%, signal=82%
MIKKELSEN_NPC_LCP_WITH_H3K4ME3	MIKKELSEN_NPC_LCP_WITH_H3K4ME3		30	-0.43467885	-1.228909	0.18903592	0.54016215	1	2040	tags=33%, list=18%, signal=41%
BENPORATH_ES_2	BENPORATH_ES_2		20	-0.4567179	-1.2288655	0.22099447	0.5396798	1	3440	tags=55%, list=31%, signal=79%
MASSARWEH_TAMOXIFEN_RESISTANCE_UP	MASSARWEH_TAMOXIFEN_RESISTANCE_UP		279	-0.33096907	-1.2287036	0.14548802	0.53942865	1	3247	tags=35%, list=29%, signal=49%
TONG_INTERACT_WITH_PTTG1	TONG_INTERACT_WITH_PTTG1		31	-0.3583898	-1.2285259	0.24485981	0.53927773	1	4355	tags=48%, list=39%, signal=79%
GOLDRATH_HOMEOSTATIC_PROLIFERATION	GOLDRATH_HOMEOSTATIC_PROLIFERATION		118	-0.3071857	-1.2284735	0.24517375	0.53880644	1	5094	tags=50%, list=45%, signal=91%
PID_AVB3_INTEGRIN_PATHWAY	PID_AVB3_INTEGRIN_PATHWAY		55	-0.45879605	-1.2284172	0.22007722	0.53834146	1	2937	tags=40%, list=26%, signal=54%
WEIGEL_OXIDATIVE_STRESS_BY_HNE_AND_TBH	WEIGEL_OXIDATIVE_STRESS_BY_HNE_AND_TBH		40	-0.34398365	-1.2279305	0.18843284	0.53893834	1	5067	tags=52%, list=45%, signal=96%
WIERENGA_STAT5A_TARGETS_DN	WIERENGA_STAT5A_TARGETS_DN		110	-0.38413468	-1.2276695	0.17973231	0.53899574	1	3491	tags=45%, list=31%, signal=65%
DAIRKEE_TERT_TARGETS_UP	DAIRKEE_TERT_TARGETS_UP		237	-0.26257908	-1.227346	0.2141527	0.5392029	1	4214	tags=36%, list=38%, signal=57%
YAO_TEMPORAL_RESPONSE_TO_PROGESTERONE_CLUSTER_17	YAO_TEMPORAL_RESPONSE_TO_PROGESTERONE_CLUSTER_17		134	-0.2884209	-1.2272639	0.27850467	0.538791	1	3904	tags=37%, list=35%, signal=55%
REACTOME_NUCLEOTIDE_BINDING_DOMAIN_LEUCINE_RICH_REPEAT_CONTAINING_RECEPTOR_NLR_SIGNALING_PATHWAYS	REACTOME_NUCLEOTIDE_BINDING_DOMAIN_LEUCINE_RICH_REPEAT_CONTAINING_RECEPTOR_NLR_SIGNALING_PATHWAYS		25	-0.40769202	-1.2270852	0.24150944	0.5386357	1	4335	tags=48%, list=39%, signal=78%
RAMPON_ENRICHED_LEARNING_ENVIRONMENT_LATE_UP	RAMPON_ENRICHED_LEARNING_ENVIRONMENT_LATE_UP		16	-0.41541693	-1.2266607	0.23571429	0.5389927	1	1500	tags=25%, list=13%, signal=29%
SENGUPTA_NASOPHARYNGEAL_CARCINOMA_WITH_LMP1_UP	SENGUPTA_NASOPHARYNGEAL_CARCINOMA_WITH_LMP1_UP		192	-0.35451117	-1.2263697	0.1693989	0.5390675	1	1621	tags=24%, list=14%, signal=28%
ZHENG_FOXP3_TARGETS_IN_THYMUS_UP	ZHENG_FOXP3_TARGETS_IN_THYMUS_UP		107	-0.35732153	-1.2263579	0.22157995	0.5385211	1	3074	tags=34%, list=27%, signal=46%
KYNG_DNA_DAMAGE_BY_GAMMA_AND_UV_RADIATION	KYNG_DNA_DAMAGE_BY_GAMMA_AND_UV_RADIATION		56	-0.375112	-1.2261213	0.1970803	0.5385283	1	1875	tags=27%, list=17%, signal=32%
KRIEG_HYPOXIA_NOT_VIA_KDM3A	KRIEG_HYPOXIA_NOT_VIA_KDM3A		387	-0.29782873	-1.2260442	0.1632653	0.5381832	1	2894	tags=30%, list=26%, signal=39%
VERHAAK_GLIOBLASTOMA_PRONEURAL	VERHAAK_GLIOBLASTOMA_PRONEURAL		110	-0.34468317	-1.22597	0.15860735	0.5377657	1	3192	tags=38%, list=29%, signal=53%
PID_RHOA_PATHWAY	PID_RHOA_PATHWAY		34	-0.37499464	-1.225957	0.2294455	0.53724056	1	3514	tags=38%, list=31%, signal=56%
DIAZ_CHRONIC_MEYLOGENOUS_LEUKEMIA_DN	DIAZ_CHRONIC_MEYLOGENOUS_LEUKEMIA_DN		80	-0.42376256	-1.2259012	0.20670392	0.5368036	1	2808	tags=41%, list=25%, signal=55%
WELCSH_BRCA1_TARGETS_UP	WELCSH_BRCA1_TARGETS_UP		142	-0.31565323	-1.2256662	0.22794117	0.53678584	1	3514	tags=37%, list=31%, signal=53%
HESS_TARGETS_OF_HOXA9_AND_MEIS1_UP	HESS_TARGETS_OF_HOXA9_AND_MEIS1_UP		50	-0.36881086	-1.2256469	0.20156556	0.5362717	1	4112	tags=48%, list=37%, signal=76%
BENPORATH_PROLIFERATION	BENPORATH_PROLIFERATION		88	-0.41075057	-1.2250978	0.28790787	0.5368943	1	4177	tags=48%, list=37%, signal=76%
ZHANG_RESPONSE_TO_CANTHARIDIN_DN	ZHANG_RESPONSE_TO_CANTHARIDIN_DN		46	-0.35145384	-1.2250097	0.2743539	0.53652996	1	5750	tags=59%, list=51%, signal=120%
DAZARD_UV_RESPONSE_CLUSTER_G6	DAZARD_UV_RESPONSE_CLUSTER_G6		63	-0.3722902	-1.2245848	0.22612086	0.53689337	1	3407	tags=38%, list=30%, signal=54%
VANTVEER_BREAST_CANCER_ESR1_DN	VANTVEER_BREAST_CANCER_ESR1_DN		148	-0.33732998	-1.2239332	0.16724738	0.5377652	1	3679	tags=41%, list=33%, signal=60%
BIOCARTA_DC_PATHWAY	BIOCARTA_DC_PATHWAY		15	-0.527845	-1.2233871	0.22562142	0.538385	1	889	tags=27%, list=8%, signal=29%
REACTOME_BIOSYNTHESIS_OF_THE_N_GLYCAN_PRECURSOR_DOLICHOL_LIPID_LINKED_OLIGOSACCHARIDE_LLO_AND_TRANSFER_TO_A_NASCENT_PROTEIN	REACTOME_BIOSYNTHESIS_OF_THE_N_GLYCAN_PRECURSOR_DOLICHOL_LIPID_LINKED_OLIGOSACCHARIDE_LLO_AND_TRANSFER_TO_A_NASCENT_PROTEIN		17	-0.40627494	-1.2223289	0.23473282	0.54021883	1	3331	tags=41%, list=30%, signal=59%
PID_SMAD2_3NUCLEARPATHWAY	PID_SMAD2_3NUCLEARPATHWAY		48	-0.34179556	-1.2222403	0.18773946	0.53987324	1	3322	tags=38%, list=30%, signal=53%
PID_KITPATHWAY	PID_KITPATHWAY		29	-0.38685498	-1.2221727	0.21621622	0.53946006	1	2918	tags=38%, list=26%, signal=51%
REACTOME_CYTOKINE_SIGNALING_IN_IMMUNE_SYSTEM	REACTOME_CYTOKINE_SIGNALING_IN_IMMUNE_SYSTEM		155	-0.35442227	-1.2215728	0.21933086	0.5402772	1	3955	tags=42%, list=35%, signal=64%
REACTOME_INHIBITION_OF_INSULIN_SECRETION_BY_ADRENALINE_NORADRENALINE	REACTOME_INHIBITION_OF_INSULIN_SECRETION_BY_ADRENALINE_NORADRENALINE		19	-0.44990706	-1.2213645	0.21832359	0.5401542	1	1748	tags=26%, list=16%, signal=31%
MCBRYAN_PUBERTAL_TGFB1_TARGETS_UP	MCBRYAN_PUBERTAL_TGFB1_TARGETS_UP		131	-0.38258618	-1.2212858	0.2259887	0.53980815	1	3616	tags=49%, list=32%, signal=71%
LIANG_HEMATOPOIESIS_STEM_CELL_NUMBER_LARGE_VS_TINY_UP	LIANG_HEMATOPOIESIS_STEM_CELL_NUMBER_LARGE_VS_TINY_UP		31	-0.42327005	-1.2210574	0.1878453	0.539754	1	1666	tags=32%, list=15%, signal=38%
REACTOME_INSULIN_RECEPTOR_SIGNALLING_CASCADE	REACTOME_INSULIN_RECEPTOR_SIGNALLING_CASCADE		56	-0.33291394	-1.2208829	0.17137097	0.53957516	1	2881	tags=29%, list=26%, signal=38%
THUM_SYSTOLIC_HEART_FAILURE_UP	THUM_SYSTOLIC_HEART_FAILURE_UP		255	-0.3891267	-1.2205093	0.21428572	0.5398204	1	2110	tags=31%, list=19%, signal=38%
COLDREN_GEFITINIB_RESISTANCE_UP	COLDREN_GEFITINIB_RESISTANCE_UP		40	-0.37905607	-1.2203677	0.2123412	0.53959453	1	3521	tags=43%, list=31%, signal=62%
REACTOME_NEF_MEDIATES_DOWN_MODULATION_OF_CELL_SURFACE_RECEPTORS_BY_RECRUITING_THEM_TO_CLATHRIN_ADAPTERS	REACTOME_NEF_MEDIATES_DOWN_MODULATION_OF_CELL_SURFACE_RECEPTORS_BY_RECRUITING_THEM_TO_CLATHRIN_ADAPTERS		15	-0.43181184	-1.220363	0.2294455	0.5390494	1	4205	tags=60%, list=38%, signal=96%
CHARAFE_BREAST_CANCER_BASAL_VS_MESENCHYMAL_UP	CHARAFE_BREAST_CANCER_BASAL_VS_MESENCHYMAL_UP		68	-0.47995356	-1.2200357	0.26403326	0.539211	1	2737	tags=44%, list=24%, signal=58%
REACTOME_CA_DEPENDENT_EVENTS	REACTOME_CA_DEPENDENT_EVENTS		19	-0.45165136	-1.219728	0.23976608	0.53936034	1	3513	tags=53%, list=31%, signal=77%
REACTOME_SYNTHESIS_AND_INTERCONVERSION_OF_NUCLEOTIDE_DI_AND_TRIPHOSPHATES	REACTOME_SYNTHESIS_AND_INTERCONVERSION_OF_NUCLEOTIDE_DI_AND_TRIPHOSPHATES		15	-0.41962978	-1.2196285	0.231203	0.5389975	1	4812	tags=60%, list=43%, signal=105%
IVANOVSKA_MIR106B_TARGETS	IVANOVSKA_MIR106B_TARGETS		39	-0.35789803	-1.2196026	0.23791103	0.53850955	1	3416	tags=36%, list=31%, signal=51%
KEGG_CARDIAC_MUSCLE_CONTRACTION	KEGG_CARDIAC_MUSCLE_CONTRACTION		58	-0.41511285	-1.2194879	0.25515947	0.53821415	1	2394	tags=28%, list=21%, signal=35%
LABBE_WNT3A_TARGETS_DN	LABBE_WNT3A_TARGETS_DN		76	-0.40159693	-1.2192905	0.17407407	0.53809327	1	1835	tags=28%, list=16%, signal=33%
GAUSSMANN_MLL_AF4_FUSION_TARGETS_G_UP	GAUSSMANN_MLL_AF4_FUSION_TARGETS_G_UP		118	-0.37143847	-1.2189937	0.16604477	0.5381906	1	2499	tags=35%, list=22%, signal=44%
KEGG_RIG_I_LIKE_RECEPTOR_SIGNALING_PATHWAY	KEGG_RIG_I_LIKE_RECEPTOR_SIGNALING_PATHWAY		34	-0.373087	-1.2186838	0.23290204	0.5382871	1	3090	tags=38%, list=28%, signal=53%
KONDO_PROSTATE_CANCER_HCP_WITH_H3K27ME3	KONDO_PROSTATE_CANCER_HCP_WITH_H3K27ME3		47	-0.39749658	-1.2186241	0.1984127	0.53785574	1	2903	tags=40%, list=26%, signal=54%
PEDERSEN_METASTASIS_BY_ERBB2_ISOFORM_7	PEDERSEN_METASTASIS_BY_ERBB2_ISOFORM_7		191	-0.33682016	-1.2183261	0.15118398	0.53799343	1	2919	tags=37%, list=26%, signal=49%
SMID_BREAST_CANCER_RELAPSE_IN_BRAIN_UP	SMID_BREAST_CANCER_RELAPSE_IN_BRAIN_UP		28	-0.47652465	-1.2180778	0.2027559	0.5379805	1	3035	tags=54%, list=27%, signal=73%
BIOCARTA_CCR3_PATHWAY	BIOCARTA_CCR3_PATHWAY		16	-0.44268608	-1.2180376	0.20879121	0.53753597	1	3396	tags=50%, list=30%, signal=72%
MARKEY_RB1_CHRONIC_LOF_DN	MARKEY_RB1_CHRONIC_LOF_DN		85	-0.45186642	-1.2178866	0.25519848	0.5373564	1	1696	tags=35%, list=15%, signal=41%
ZHOU_CELL_CYCLE_GENES_IN_IR_RESPONSE_24HR	ZHOU_CELL_CYCLE_GENES_IN_IR_RESPONSE_24HR		75	-0.45366916	-1.21761	0.3106796	0.5374115	1	3649	tags=56%, list=33%, signal=83%
MAYBURD_RESPONSE_TO_L663536_UP	MAYBURD_RESPONSE_TO_L663536_UP		15	-0.42180398	-1.2171974	0.2312253	0.53783196	1	4271	tags=73%, list=38%, signal=118%
BIOCARTA_TNFR1_PATHWAY	BIOCARTA_TNFR1_PATHWAY		19	-0.39235625	-1.2171336	0.23238096	0.5374365	1	4254	tags=47%, list=38%, signal=76%
KEGG_CYSTEINE_AND_METHIONINE_METABOLISM	KEGG_CYSTEINE_AND_METHIONINE_METABOLISM		25	-0.40262693	-1.2162379	0.21653543	0.53897595	1	1534	tags=24%, list=14%, signal=28%
RHEIN_ALL_GLUCOCORTICOID_THERAPY_UP	RHEIN_ALL_GLUCOCORTICOID_THERAPY_UP		47	-0.4235848	-1.2161503	0.22692308	0.5386203	1	3568	tags=51%, list=32%, signal=75%
GOZGIT_ESR1_TARGETS_UP	GOZGIT_ESR1_TARGETS_UP		77	-0.3736001	-1.2161279	0.15	0.53814137	1	2597	tags=31%, list=23%, signal=40%
LIU_CMYB_TARGETS_UP	LIU_CMYB_TARGETS_UP		100	-0.31661597	-1.2159064	0.15917604	0.5380831	1	2710	tags=33%, list=24%, signal=43%
REACTOME_SRP_DEPENDENT_COTRANSLATIONAL_PROTEIN_TARGETING_TO_MEMBRANE	REACTOME_SRP_DEPENDENT_COTRANSLATIONAL_PROTEIN_TARGETING_TO_MEMBRANE		70	-0.34579784	-1.2158837	0.28282827	0.5375899	1	6210	tags=71%, list=55%, signal=159%
PID_TCR_PATHWAY	PID_TCR_PATHWAY		46	-0.44758287	-1.2152989	0.24626866	0.5383691	1	3015	tags=41%, list=27%, signal=56%
PID_IL2_1PATHWAY	PID_IL2_1PATHWAY		35	-0.37792996	-1.2149282	0.20226844	0.5386461	1	2596	tags=31%, list=23%, signal=41%
FERRANDO_T_ALL_WITH_MLL_ENL_FUSION_DN	FERRANDO_T_ALL_WITH_MLL_ENL_FUSION_DN		59	-0.34931841	-1.2142538	0.24399261	0.5395753	1	1651	tags=24%, list=15%, signal=28%
PID_IL3_PATHWAY	PID_IL3_PATHWAY		20	-0.41093698	-1.2137569	0.22350675	0.5401093	1	3785	tags=45%, list=34%, signal=68%
MILI_PSEUDOPODIA_HAPTOTAXIS_DN	MILI_PSEUDOPODIA_HAPTOTAXIS_DN		380	-0.2921371	-1.2136515	0.23738317	0.53976786	1	4243	tags=46%, list=38%, signal=71%
REACTOME_SIGNALING_BY_TGF_BETA_RECEPTOR_COMPLEX	REACTOME_SIGNALING_BY_TGF_BETA_RECEPTOR_COMPLEX		35	-0.36634845	-1.2136394	0.24190477	0.5392519	1	3428	tags=37%, list=31%, signal=53%
PID_PTP1BPATHWAY	PID_PTP1BPATHWAY		36	-0.4078183	-1.2136319	0.23960397	0.5387298	1	2332	tags=36%, list=21%, signal=45%
REACTOME_G_PROTEIN_ACTIVATION	REACTOME_G_PROTEIN_ACTIVATION		21	-0.43807772	-1.2133466	0.204	0.5388183	1	1748	tags=24%, list=16%, signal=28%
MAHADEVAN_IMATINIB_RESISTANCE_UP	MAHADEVAN_IMATINIB_RESISTANCE_UP		16	-0.53078383	-1.2130872	0.22593321	0.5387885	1	1954	tags=56%, list=17%, signal=68%
REACTOME_G_BETA_GAMMA_SIGNALLING_THROUGH_PLC_BETA	REACTOME_G_BETA_GAMMA_SIGNALLING_THROUGH_PLC_BETA		15	-0.4582433	-1.2127173	0.23404256	0.5390843	1	3396	tags=47%, list=30%, signal=67%
KOKKINAKIS_METHIONINE_DEPRIVATION_48HR_DN	KOKKINAKIS_METHIONINE_DEPRIVATION_48HR_DN		47	-0.36092433	-1.2124202	0.18773234	0.53916687	1	3075	tags=45%, list=27%, signal=61%
MARTINEZ_RB1_TARGETS_UP	MARTINEZ_RB1_TARGETS_UP		459	-0.32589746	-1.2120241	0.20147875	0.53952616	1	3388	tags=38%, list=30%, signal=52%
BROWNE_HCMV_INFECTION_14HR_UP	BROWNE_HCMV_INFECTION_14HR_UP		86	-0.33154225	-1.2119098	0.21052632	0.53924227	1	2536	tags=26%, list=23%, signal=33%
BIOCARTA_BCR_PATHWAY	BIOCARTA_BCR_PATHWAY		20	-0.4642893	-1.2117807	0.22330096	0.5389836	1	2918	tags=50%, list=26%, signal=68%
ONO_FOXP3_TARGETS_UP	ONO_FOXP3_TARGETS_UP		20	-0.5206636	-1.2114507	0.23684211	0.5391209	1	1348	tags=35%, list=12%, signal=40%
KEGG_GLIOMA	KEGG_GLIOMA		32	-0.36859125	-1.2112093	0.22568093	0.53911406	1	4390	tags=50%, list=39%, signal=82%
ROVERSI_GLIOMA_LOH_REGIONS	ROVERSI_GLIOMA_LOH_REGIONS		29	-0.43537515	-1.2103404	0.2166998	0.54044527	1	3167	tags=41%, list=28%, signal=58%
CHESLER_BRAIN_HIGHEST_EXPRESSION	CHESLER_BRAIN_HIGHEST_EXPRESSION		25	-0.3891241	-1.2099144	0.22348484	0.54085666	1	2857	tags=32%, list=26%, signal=43%
PID_MTOR_4PATHWAY	PID_MTOR_4PATHWAY		44	-0.3347741	-1.2094941	0.24902724	0.5412213	1	3202	tags=36%, list=29%, signal=51%
HIRSCH_CELLULAR_TRANSFORMATION_SIGNATURE_DN	HIRSCH_CELLULAR_TRANSFORMATION_SIGNATURE_DN		64	-0.3807093	-1.2091419	0.21161048	0.54157877	1	2664	tags=38%, list=24%, signal=49%
KEGG_LYSINE_DEGRADATION	KEGG_LYSINE_DEGRADATION		28	-0.43485272	-1.2090286	0.23541248	0.5412569	1	3612	tags=54%, list=32%, signal=79%
ST_MYOCYTE_AD_PATHWAY	ST_MYOCYTE_AD_PATHWAY		18	-0.48017508	-1.2084205	0.2303263	0.54221404	1	4068	tags=61%, list=36%, signal=96%
BANDRES_RESPONSE_TO_CARMUSTIN_WITHOUT_MGMT_48HR_DN	BANDRES_RESPONSE_TO_CARMUSTIN_WITHOUT_MGMT_48HR_DN		22	-0.4184759	-1.2081164	0.24505928	0.5423479	1	5137	tags=55%, list=46%, signal=101%
PARENT_MTOR_SIGNALING_UP	PARENT_MTOR_SIGNALING_UP		325	-0.26904902	-1.2079738	0.17466411	0.54217505	1	4775	tags=47%, list=43%, signal=80%
MCCABE_BOUND_BY_HOXC6	MCCABE_BOUND_BY_HOXC6		178	-0.29725093	-1.2077737	0.15018316	0.5420662	1	4107	tags=38%, list=37%, signal=59%
BURTON_ADIPOGENESIS_3	BURTON_ADIPOGENESIS_3		76	-0.47319832	-1.2072428	0.29389313	0.54273856	1	2927	tags=51%, list=26%, signal=69%
VALK_AML_CLUSTER_11	VALK_AML_CLUSTER_11		24	-0.4695361	-1.2072114	0.24060151	0.54228383	1	1909	tags=33%, list=17%, signal=40%
ACEVEDO_METHYLATED_IN_LIVER_CANCER_DN	ACEVEDO_METHYLATED_IN_LIVER_CANCER_DN		315	-0.33863914	-1.2069901	0.17490494	0.54226804	1	3184	tags=35%, list=28%, signal=48%
MORI_PRE_BI_LYMPHOCYTE_DN	MORI_PRE_BI_LYMPHOCYTE_DN		51	-0.4221075	-1.2067528	0.28832117	0.54230076	1	4187	tags=53%, list=37%, signal=84%
BHAT_ESR1_TARGETS_VIA_AKT1_UP	BHAT_ESR1_TARGETS_VIA_AKT1_UP		152	-0.31470385	-1.2063538	0.18023255	0.5426224	1	2356	tags=24%, list=21%, signal=30%
BIOCARTA_GSK3_PATHWAY	BIOCARTA_GSK3_PATHWAY		16	-0.43943068	-1.2061901	0.24351297	0.5424624	1	1543	tags=19%, list=14%, signal=22%
MIPS_CEN_COMPLEX	MIPS_CEN_COMPLEX		20	-0.44419232	-1.206046	0.2843327	0.54223037	1	2507	tags=35%, list=22%, signal=45%
BIOCARTA_FMLP_PATHWAY	BIOCARTA_FMLP_PATHWAY		25	-0.39591157	-1.2060325	0.21121496	0.54174465	1	3396	tags=48%, list=30%, signal=69%
RAO_BOUND_BY_SALL4	RAO_BOUND_BY_SALL4		112	-0.3176182	-1.2058457	0.17457305	0.54158765	1	4444	tags=45%, list=40%, signal=73%
BOSCO_ALLERGEN_INDUCED_TH2_ASSOCIATED_MODULE	BOSCO_ALLERGEN_INDUCED_TH2_ASSOCIATED_MODULE		84	-0.3838718	-1.2056361	0.19281663	0.5415057	1	2204	tags=29%, list=20%, signal=35%
REACTOME_LYSOSOME_VESICLE_BIOGENESIS	REACTOME_LYSOSOME_VESICLE_BIOGENESIS		16	-0.38766927	-1.2055607	0.25240847	0.5411284	1	4591	tags=56%, list=41%, signal=95%
KEGG_LEUKOCYTE_TRANSENDOTHELIAL_MIGRATION	KEGG_LEUKOCYTE_TRANSENDOTHELIAL_MIGRATION		85	-0.41526702	-1.2051	0.20656371	0.5415674	1	2182	tags=29%, list=19%, signal=36%
BIOCARTA_CXCR4_PATHWAY	BIOCARTA_CXCR4_PATHWAY		17	-0.43323642	-1.204992	0.23106796	0.5412624	1	2279	tags=35%, list=20%, signal=44%
PUJANA_CHEK2_PCC_NETWORK	PUJANA_CHEK2_PCC_NETWORK		474	-0.3090129	-1.2048092	0.31923077	0.5410723	1	4162	tags=40%, list=37%, signal=61%
PECE_MAMMARY_STEM_CELL_DN	PECE_MAMMARY_STEM_CELL_DN		82	-0.31080207	-1.2044783	0.2734531	0.5413005	1	6199	tags=56%, list=55%, signal=125%
LEE_CALORIE_RESTRICTION_NEOCORTEX_DN	LEE_CALORIE_RESTRICTION_NEOCORTEX_DN		66	-0.32108882	-1.2039896	0.17886178	0.5418941	1	3961	tags=41%, list=35%, signal=63%
KEGG_SPLICEOSOME	KEGG_SPLICEOSOME		66	-0.33737746	-1.2037917	0.29166666	0.5418141	1	5255	tags=52%, list=47%, signal=96%
KEGG_RENAL_CELL_CARCINOMA	KEGG_RENAL_CELL_CARCINOMA		45	-0.35983044	-1.2035162	0.22289157	0.5419252	1	3222	tags=40%, list=29%, signal=56%
REACTOME_INTRINSIC_PATHWAY	REACTOME_INTRINSIC_PATHWAY		15	-0.5353083	-1.202828	0.25544554	0.5429135	1	3315	tags=53%, list=30%, signal=76%
HOFFMANN_SMALL_PRE_BII_TO_IMMATURE_B_LYMPHOCYTE_UP	HOFFMANN_SMALL_PRE_BII_TO_IMMATURE_B_LYMPHOCYTE_UP		53	-0.38500962	-1.2027875	0.23371647	0.5424735	1	4087	tags=49%, list=36%, signal=77%
REACTOME_DEADENYLATION_DEPENDENT_MRNA_DECAY	REACTOME_DEADENYLATION_DEPENDENT_MRNA_DECAY		26	-0.3776834	-1.2027388	0.2705224	0.54208153	1	5241	tags=69%, list=47%, signal=130%
BANDRES_RESPONSE_TO_CARMUSTIN_MGMT_48HR_DN	BANDRES_RESPONSE_TO_CARMUSTIN_MGMT_48HR_DN		110	-0.3429177	-1.2026438	0.22072937	0.5417728	1	3335	tags=35%, list=30%, signal=49%
FONTAINE_PAPILLARY_THYROID_CARCINOMA_DN	FONTAINE_PAPILLARY_THYROID_CARCINOMA_DN		47	-0.40821484	-1.2025048	0.19844358	0.5415988	1	3580	tags=49%, list=32%, signal=72%
NAKAYAMA_FGF2_TARGETS	NAKAYAMA_FGF2_TARGETS		18	-0.5176499	-1.2024896	0.29038462	0.5411091	1	1689	tags=39%, list=15%, signal=46%
SCHEIDEREIT_IKK_INTERACTING_PROTEINS	SCHEIDEREIT_IKK_INTERACTING_PROTEINS		36	-0.35433766	-1.2019113	0.22779922	0.54191375	1	3393	tags=36%, list=30%, signal=52%
LINDSTEDT_DENDRITIC_CELL_MATURATION_B	LINDSTEDT_DENDRITIC_CELL_MATURATION_B		41	-0.40954113	-1.2016908	0.25333333	0.5418557	1	886	tags=22%, list=8%, signal=24%
LEE_DIFFERENTIATING_T_LYMPHOCYTE	LEE_DIFFERENTIATING_T_LYMPHOCYTE		96	-0.4420084	-1.2015963	0.2797075	0.5415673	1	3058	tags=42%, list=27%, signal=57%
TURASHVILI_BREAST_LOBULAR_CARCINOMA_VS_DUCTAL_NORMAL_DN	TURASHVILI_BREAST_LOBULAR_CARCINOMA_VS_DUCTAL_NORMAL_DN		50	-0.42172313	-1.2008913	0.19844358	0.54264987	1	2068	tags=36%, list=18%, signal=44%
MIKKELSEN_MCV6_ICP_WITH_H3K4ME3_AND_H3K27ME3	MIKKELSEN_MCV6_ICP_WITH_H3K4ME3_AND_H3K27ME3		19	-0.52163196	-1.2007672	0.2358871	0.54239887	1	2831	tags=47%, list=25%, signal=63%
ROYLANCE_BREAST_CANCER_16Q_COPY_NUMBER_UP	ROYLANCE_BREAST_CANCER_16Q_COPY_NUMBER_UP		29	-0.377197	-1.2004061	0.23255815	0.5427276	1	4284	tags=52%, list=38%, signal=84%
BIOCARTA_EDG1_PATHWAY	BIOCARTA_EDG1_PATHWAY		16	-0.46199098	-1.2002932	0.23045267	0.5424592	1	3396	tags=50%, list=30%, signal=72%
STEIN_ESRRA_TARGETS_RESPONSIVE_TO_ESTROGEN_DN	STEIN_ESRRA_TARGETS_RESPONSIVE_TO_ESTROGEN_DN		24	-0.45976174	-1.2001356	0.2952381	0.54229575	1	3651	tags=50%, list=33%, signal=74%
YEGNASUBRAMANIAN_PROSTATE_CANCER	YEGNASUBRAMANIAN_PROSTATE_CANCER		69	-0.3928792	-1.2000033	0.1780303	0.542082	1	3322	tags=39%, list=30%, signal=55%
GOLDRATH_ANTIGEN_RESPONSE	GOLDRATH_ANTIGEN_RESPONSE		251	-0.34732783	-1.1998209	0.24864864	0.54201066	1	3651	tags=42%, list=33%, signal=61%
PID_HIF1_TFPATHWAY	PID_HIF1_TFPATHWAY		44	-0.3835535	-1.1991808	0.21052632	0.54277474	1	3428	tags=45%, list=31%, signal=65%
REACTOME_IL_RECEPTOR_SHC_SIGNALING	REACTOME_IL_RECEPTOR_SHC_SIGNALING		19	-0.4067316	-1.1987332	0.2334004	0.54323673	1	4657	tags=53%, list=42%, signal=90%
CHAUHAN_RESPONSE_TO_METHOXYESTRADIOL_DN	CHAUHAN_RESPONSE_TO_METHOXYESTRADIOL_DN		77	-0.32115692	-1.1986095	0.2693032	0.5429756	1	3236	tags=36%, list=29%, signal=51%
KEGG_THYROID_CANCER	KEGG_THYROID_CANCER		16	-0.41580743	-1.1981839	0.24810606	0.5433942	1	209	tags=13%, list=2%, signal=13%
BIDUS_METASTASIS_UP	BIDUS_METASTASIS_UP		106	-0.36034712	-1.1981213	0.31630647	0.54299647	1	2928	tags=34%, list=26%, signal=46%
MIPS_40S_RIBOSOMAL_SUBUNIT_CYTOPLASMIC	MIPS_40S_RIBOSOMAL_SUBUNIT_CYTOPLASMIC		19	-0.44478312	-1.19772	0.2857143	0.5433822	1	3011	tags=37%, list=27%, signal=50%
GARY_CD5_TARGETS_UP	GARY_CD5_TARGETS_UP		289	-0.2771358	-1.1973226	0.23364486	0.54374355	1	3566	tags=35%, list=32%, signal=50%
YANG_BCL3_TARGETS_UP	YANG_BCL3_TARGETS_UP		230	-0.36925107	-1.1971319	0.17414722	0.54360294	1	2580	tags=34%, list=23%, signal=43%
XU_GH1_AUTOCRINE_TARGETS_UP	XU_GH1_AUTOCRINE_TARGETS_UP		121	-0.32916367	-1.1969718	0.19252336	0.54343575	1	2515	tags=30%, list=22%, signal=38%
KEGG_PRION_DISEASES	KEGG_PRION_DISEASES		20	-0.46227002	-1.1968638	0.24324325	0.5431529	1	1933	tags=35%, list=17%, signal=42%
LEI_MYB_TARGETS	LEI_MYB_TARGETS		217	-0.31352073	-1.1967255	0.22486289	0.54296106	1	4128	tags=44%, list=37%, signal=68%
REACTOME_INFLUENZA_LIFE_CYCLE	REACTOME_INFLUENZA_LIFE_CYCLE		89	-0.30053487	-1.1966721	0.295858	0.54257196	1	3098	tags=27%, list=28%, signal=37%
YAGI_AML_FAB_MARKERS	YAGI_AML_FAB_MARKERS		125	-0.33684158	-1.1962501	0.20224719	0.5429681	1	2348	tags=26%, list=21%, signal=33%
REACTOME_METABOLISM_OF_RNA	REACTOME_METABOLISM_OF_RNA		158	-0.28488556	-1.1954956	0.30876493	0.5440661	1	5438	tags=51%, list=49%, signal=97%
WANG_CISPLATIN_RESPONSE_AND_XPC_DN	WANG_CISPLATIN_RESPONSE_AND_XPC_DN		136	-0.32329887	-1.1954589	0.21543986	0.54366267	1	2680	tags=31%, list=24%, signal=40%
DOANE_BREAST_CANCER_ESR1_DN	DOANE_BREAST_CANCER_ESR1_DN		31	-0.45684645	-1.1954551	0.21821631	0.54316187	1	1903	tags=35%, list=17%, signal=43%
BASSO_HAIRY_CELL_LEUKEMIA_DN	BASSO_HAIRY_CELL_LEUKEMIA_DN		50	-0.3875033	-1.1954244	0.25515947	0.5427203	1	1965	tags=28%, list=18%, signal=34%
KYNG_ENVIRONMENTAL_STRESS_RESPONSE_NOT_BY_GAMMA_IN_WS	KYNG_ENVIRONMENTAL_STRESS_RESPONSE_NOT_BY_GAMMA_IN_WS		23	-0.38848087	-1.1954231	0.25468165	0.54221785	1	3517	tags=43%, list=31%, signal=63%
AMUNDSON_POOR_SURVIVAL_AFTER_GAMMA_RADIATION_8G	AMUNDSON_POOR_SURVIVAL_AFTER_GAMMA_RADIATION_8G		58	-0.40182245	-1.1952641	0.26285714	0.5420625	1	2356	tags=34%, list=21%, signal=43%
CHANGOLKAR_H2AFY_TARGETS_DN	CHANGOLKAR_H2AFY_TARGETS_DN		22	-0.40614468	-1.1950344	0.23976608	0.54209906	1	3465	tags=45%, list=31%, signal=66%
ST_ADRENERGIC	ST_ADRENERGIC		20	-0.4261034	-1.1949716	0.20943396	0.5417249	1	4068	tags=50%, list=36%, signal=78%
SA_B_CELL_RECEPTOR_COMPLEXES	SA_B_CELL_RECEPTOR_COMPLEXES		16	-0.45708948	-1.1940943	0.23308271	0.54315054	1	2918	tags=50%, list=26%, signal=68%
KEGG_RNA_DEGRADATION	KEGG_RNA_DEGRADATION		34	-0.3616936	-1.193614	0.2846154	0.54368246	1	3464	tags=44%, list=31%, signal=64%
FLOTHO_PEDIATRIC_ALL_THERAPY_RESPONSE_UP	FLOTHO_PEDIATRIC_ALL_THERAPY_RESPONSE_UP		36	-0.3260768	-1.1935225	0.25646123	0.54340035	1	3398	tags=33%, list=30%, signal=48%
CHIANG_LIVER_CANCER_SUBCLASS_UNANNOTATED_DN	CHIANG_LIVER_CANCER_SUBCLASS_UNANNOTATED_DN		125	-0.32707334	-1.1935211	0.30152673	0.5429012	1	4076	tags=41%, list=36%, signal=63%
WIERENGA_STAT5A_TARGETS_UP	WIERENGA_STAT5A_TARGETS_UP		123	-0.3750027	-1.1933094	0.21575984	0.5428844	1	2314	tags=32%, list=21%, signal=40%
KEGG_NON_SMALL_CELL_LUNG_CANCER	KEGG_NON_SMALL_CELL_LUNG_CANCER		29	-0.34121084	-1.1928929	0.2556391	0.54332364	1	3929	tags=41%, list=35%, signal=64%
REACTOME_REGULATION_OF_MRNA_STABILITY_BY_PROTEINS_THAT_BIND_AU_RICH_ELEMENTS	REACTOME_REGULATION_OF_MRNA_STABILITY_BY_PROTEINS_THAT_BIND_AU_RICH_ELEMENTS		55	-0.3243522	-1.1928173	0.31226766	0.5429852	1	5438	tags=56%, list=49%, signal=109%
KIM_GERMINAL_CENTER_T_HELPER_UP	KIM_GERMINAL_CENTER_T_HELPER_UP		31	-0.4375034	-1.1925102	0.2509434	0.54315686	1	3155	tags=42%, list=28%, signal=58%
BEIER_GLIOMA_STEM_CELL_UP	BEIER_GLIOMA_STEM_CELL_UP		23	-0.4695744	-1.1922684	0.23529412	0.5431552	1	3314	tags=48%, list=30%, signal=68%
LOCKWOOD_AMPLIFIED_IN_LUNG_CANCER	LOCKWOOD_AMPLIFIED_IN_LUNG_CANCER		139	-0.26929203	-1.1919918	0.25	0.54327327	1	2393	tags=21%, list=21%, signal=26%
YAO_TEMPORAL_RESPONSE_TO_PROGESTERONE_CLUSTER_10	YAO_TEMPORAL_RESPONSE_TO_PROGESTERONE_CLUSTER_10		46	-0.31084636	-1.191923	0.3227017	0.54290855	1	6123	tags=61%, list=55%, signal=134%
GOTZMANN_EPITHELIAL_TO_MESENCHYMAL_TRANSITION_DN	GOTZMANN_EPITHELIAL_TO_MESENCHYMAL_TRANSITION_DN		160	-0.3088646	-1.1914549	0.22018349	0.543413	1	3028	tags=32%, list=27%, signal=43%
PID_HDAC_CLASSI_PATHWAY	PID_HDAC_CLASSI_PATHWAY		33	-0.31577024	-1.1912338	0.26838234	0.54337966	1	5075	tags=55%, list=45%, signal=99%
KLEIN_PRIMARY_EFFUSION_LYMPHOMA_UP	KLEIN_PRIMARY_EFFUSION_LYMPHOMA_UP		39	-0.38002428	-1.1910912	0.22396857	0.543199	1	3070	tags=38%, list=27%, signal=53%
WHITEFORD_PEDIATRIC_CANCER_MARKERS	WHITEFORD_PEDIATRIC_CANCER_MARKERS		73	-0.43612173	-1.1910417	0.3196881	0.5427886	1	3100	tags=51%, list=28%, signal=70%
MORI_SMALL_PRE_BII_LYMPHOCYTE_UP	MORI_SMALL_PRE_BII_LYMPHOCYTE_UP		63	-0.350303	-1.1908644	0.23507462	0.542645	1	4429	tags=57%, list=40%, signal=94%
REACTOME_GAB1_SIGNALOSOME	REACTOME_GAB1_SIGNALOSOME		16	-0.39913982	-1.1900827	0.2662722	0.5438301	1	2643	tags=25%, list=24%, signal=33%
NUYTTEN_NIPP1_TARGETS_DN	NUYTTEN_NIPP1_TARGETS_DN		443	-0.28163755	-1.1898967	0.21645796	0.5437483	1	4289	tags=42%, list=38%, signal=66%
WANG_LSD1_TARGETS_UP	WANG_LSD1_TARGETS_UP		18	-0.53332675	-1.1898562	0.2567812	0.54334056	1	808	tags=33%, list=7%, signal=36%
KEGG_LONG_TERM_POTENTIATION	KEGG_LONG_TERM_POTENTIATION		40	-0.3582607	-1.1897635	0.243762	0.54303163	1	3933	tags=48%, list=35%, signal=73%
HADDAD_B_LYMPHOCYTE_PROGENITOR	HADDAD_B_LYMPHOCYTE_PROGENITOR		148	-0.3476118	-1.1897376	0.21714285	0.5426042	1	2824	tags=32%, list=25%, signal=43%
BENPORATH_ES_CORE_NINE_CORRELATED	BENPORATH_ES_CORE_NINE_CORRELATED		65	-0.34344307	-1.1896985	0.256654	0.54219043	1	2038	tags=25%, list=18%, signal=30%
PID_GLYPICAN_1PATHWAY	PID_GLYPICAN_1PATHWAY		15	-0.5050963	-1.1895094	0.2349624	0.54209036	1	4003	tags=67%, list=36%, signal=104%
REACTOME_UNFOLDED_PROTEIN_RESPONSE	REACTOME_UNFOLDED_PROTEIN_RESPONSE		54	-0.30552217	-1.1894286	0.26181817	0.54180086	1	4261	tags=41%, list=38%, signal=65%
YAGI_AML_WITH_T_9_11_TRANSLOCATION	YAGI_AML_WITH_T_9_11_TRANSLOCATION		90	-0.32049662	-1.1889098	0.20887245	0.5424312	1	3673	tags=39%, list=33%, signal=57%
CREIGHTON_ENDOCRINE_THERAPY_RESISTANCE_1	CREIGHTON_ENDOCRINE_THERAPY_RESISTANCE_1		280	-0.29009804	-1.1887832	0.16393442	0.542217	1	3961	tags=39%, list=35%, signal=59%
ZHAN_MULTIPLE_MYELOMA_PR_UP	ZHAN_MULTIPLE_MYELOMA_PR_UP		22	-0.5545195	-1.1884917	0.33203885	0.54232913	1	2832	tags=64%, list=25%, signal=85%
DITTMER_PTHLH_TARGETS_UP	DITTMER_PTHLH_TARGETS_UP		82	-0.32552063	-1.1882206	0.25	0.5424063	1	3340	tags=37%, list=30%, signal=52%
HU_GENOTOXIC_DAMAGE_24HR	HU_GENOTOXIC_DAMAGE_24HR		22	-0.38226306	-1.1875718	0.27325583	0.54327315	1	4057	tags=41%, list=36%, signal=64%
BROWNE_HCMV_INFECTION_48HR_DN	BROWNE_HCMV_INFECTION_48HR_DN		277	-0.3261691	-1.1871586	0.22326455	0.5435771	1	3762	tags=38%, list=34%, signal=56%
RICKMAN_TUMOR_DIFFERENTIATED_MODERATELY_VS_POORLY_UP	RICKMAN_TUMOR_DIFFERENTIATED_MODERATELY_VS_POORLY_UP		66	-0.38109455	-1.1871072	0.2495379	0.54321	1	3176	tags=35%, list=28%, signal=48%
REACTOME_ANTIVIRAL_MECHANISM_BY_IFN_STIMULATED_GENES	REACTOME_ANTIVIRAL_MECHANISM_BY_IFN_STIMULATED_GENES		36	-0.3889207	-1.1870927	0.30635837	0.54275346	1	1743	tags=22%, list=16%, signal=26%
REACTOME_ANTIGEN_ACTIVATES_B_CELL_RECEPTOR_LEADING_TO_GENERATION_OF_SECOND_MESSENGERS	REACTOME_ANTIGEN_ACTIVATES_B_CELL_RECEPTOR_LEADING_TO_GENERATION_OF_SECOND_MESSENGERS		19	-0.4626187	-1.1867406	0.27893737	0.5429713	1	2918	tags=53%, list=26%, signal=71%
KEGG_JAK_STAT_SIGNALING_PATHWAY	KEGG_JAK_STAT_SIGNALING_PATHWAY		88	-0.35135257	-1.1865875	0.20373832	0.54282326	1	3190	tags=38%, list=28%, signal=52%
WANG_PROSTATE_CANCER_ANDROGEN_INDEPENDENT	WANG_PROSTATE_CANCER_ANDROGEN_INDEPENDENT		35	-0.36190122	-1.1864713	0.2300195	0.5425745	1	4006	tags=49%, list=36%, signal=75%
NAKAMURA_TUMOR_ZONE_PERIPHERAL_VS_CENTRAL_UP	NAKAMURA_TUMOR_ZONE_PERIPHERAL_VS_CENTRAL_UP		165	-0.33304784	-1.1863347	0.23454545	0.54239833	1	3065	tags=33%, list=27%, signal=44%
BILD_E2F3_ONCOGENIC_SIGNATURE	BILD_E2F3_ONCOGENIC_SIGNATURE		120	-0.32430324	-1.1861947	0.18333334	0.5422359	1	1029	tags=18%, list=9%, signal=19%
KARLSSON_TGFB1_TARGETS_DN	KARLSSON_TGFB1_TARGETS_DN		134	-0.3064709	-1.1861836	0.24675325	0.54178536	1	5115	tags=55%, list=46%, signal=100%
SMIRNOV_RESPONSE_TO_IR_6HR_DN	SMIRNOV_RESPONSE_TO_IR_6HR_DN		67	-0.3903766	-1.186072	0.23653845	0.54154485	1	2848	tags=37%, list=25%, signal=50%
PID_ECADHERIN_STABILIZATION_PATHWAY	PID_ECADHERIN_STABILIZATION_PATHWAY		30	-0.3753715	-1.1852816	0.2504638	0.5427104	1	2866	tags=33%, list=26%, signal=45%
ALFANO_MYC_TARGETS	ALFANO_MYC_TARGETS		165	-0.2858917	-1.185102	0.19223987	0.5426394	1	3047	tags=29%, list=27%, signal=39%
CHUNG_BLISTER_CYTOTOXICITY_UP	CHUNG_BLISTER_CYTOTOXICITY_UP		87	-0.31391284	-1.184594	0.2665441	0.5432308	1	4274	tags=43%, list=38%, signal=68%
BIOCARTA_MPR_PATHWAY	BIOCARTA_MPR_PATHWAY		22	-0.37848148	-1.1845516	0.2548638	0.54283285	1	3396	tags=41%, list=30%, signal=59%
LEIN_CHOROID_PLEXUS_MARKERS	LEIN_CHOROID_PLEXUS_MARKERS		60	-0.40689215	-1.1844544	0.20377359	0.5425603	1	2580	tags=40%, list=23%, signal=52%
PLASARI_TGFB1_SIGNALING_VIA_NFIC_1HR_UP	PLASARI_TGFB1_SIGNALING_VIA_NFIC_1HR_UP		18	-0.5230319	-1.1839558	0.2557252	0.54314744	1	2107	tags=44%, list=19%, signal=55%
LEE_AGING_CEREBELLUM_DN	LEE_AGING_CEREBELLUM_DN		57	-0.40846473	-1.1835936	0.23551401	0.5434761	1	2880	tags=37%, list=26%, signal=49%
REACTOME_IL1_SIGNALING	REACTOME_IL1_SIGNALING		22	-0.39383557	-1.182944	0.26519337	0.5443396	1	3514	tags=45%, list=31%, signal=66%
MIKKELSEN_IPS_LCP_WITH_H3K4ME3	MIKKELSEN_IPS_LCP_WITH_H3K4ME3		94	-0.37953508	-1.1825955	0.2274436	0.5446294	1	2553	tags=35%, list=23%, signal=45%
BAE_BRCA1_TARGETS_UP	BAE_BRCA1_TARGETS_UP		60	-0.31935158	-1.1824331	0.23639774	0.54448825	1	3802	tags=38%, list=34%, signal=58%
PID_EPHBFWDPATHWAY	PID_EPHBFWDPATHWAY		30	-0.4004391	-1.1822536	0.27944112	0.5443895	1	4128	tags=60%, list=37%, signal=95%
BURTON_ADIPOGENESIS_PEAK_AT_16HR	BURTON_ADIPOGENESIS_PEAK_AT_16HR		31	-0.4632196	-1.1818	0.3229572	0.544881	1	3075	tags=48%, list=27%, signal=67%
KEGG_PRIMARY_BILE_ACID_BIOSYNTHESIS	KEGG_PRIMARY_BILE_ACID_BIOSYNTHESIS		15	-0.483677	-1.1815945	0.23818898	0.5447831	1	4287	tags=60%, list=38%, signal=97%
HENDRICKS_SMARCA4_TARGETS_UP	HENDRICKS_SMARCA4_TARGETS_UP		31	-0.40177286	-1.1801064	0.2688766	0.5474779	1	731	tags=23%, list=7%, signal=24%
KEGG_PANCREATIC_CANCER	KEGG_PANCREATIC_CANCER		38	-0.36352223	-1.1800464	0.2559055	0.5471261	1	4503	tags=58%, list=40%, signal=97%
BIOCARTA_SPPA_PATHWAY	BIOCARTA_SPPA_PATHWAY		17	-0.46059012	-1.1798646	0.23366337	0.54701954	1	3396	tags=53%, list=30%, signal=76%
SHIN_B_CELL_LYMPHOMA_CLUSTER_2	SHIN_B_CELL_LYMPHOMA_CLUSTER_2		25	-0.40895832	-1.1784502	0.23809524	0.5494615	1	2523	tags=40%, list=23%, signal=52%
JUBAN_TARGETS_OF_SPI1_AND_FLI1_DN	JUBAN_TARGETS_OF_SPI1_AND_FLI1_DN		56	-0.30419186	-1.1784375	0.25233644	0.5490066	1	6064	tags=61%, list=54%, signal=132%
KOKKINAKIS_METHIONINE_DEPRIVATION_96HR_DN	KOKKINAKIS_METHIONINE_DEPRIVATION_96HR_DN		53	-0.3517125	-1.1783805	0.2606383	0.54864675	1	3100	tags=42%, list=28%, signal=57%
KEGG_DILATED_CARDIOMYOPATHY	KEGG_DILATED_CARDIOMYOPATHY		63	-0.41332766	-1.1783408	0.2413793	0.54825723	1	1358	tags=27%, list=12%, signal=31%
HOEBEKE_LYMPHOID_STEM_CELL_DN	HOEBEKE_LYMPHOID_STEM_CELL_DN		64	-0.34971103	-1.1779575	0.23454545	0.5486358	1	3373	tags=38%, list=30%, signal=53%
FLECHNER_PBL_KIDNEY_TRANSPLANT_REJECTED_VS_OK_DN	FLECHNER_PBL_KIDNEY_TRANSPLANT_REJECTED_VS_OK_DN		32	-0.3328539	-1.177884	0.2851638	0.54833084	1	4636	tags=41%, list=41%, signal=69%
LIAN_LIPA_TARGETS_6M	LIAN_LIPA_TARGETS_6M		59	-0.49274796	-1.1777953	0.29454544	0.548017	1	2258	tags=47%, list=20%, signal=59%
IWANAGA_CARCINOGENESIS_BY_KRAS_DN	IWANAGA_CARCINOGENESIS_BY_KRAS_DN		69	-0.35731462	-1.1777611	0.2338403	0.54762864	1	3783	tags=48%, list=34%, signal=72%
ASTIER_INTEGRIN_SIGNALING	ASTIER_INTEGRIN_SIGNALING		35	-0.3592998	-1.1777407	0.24282983	0.5471899	1	2281	tags=23%, list=20%, signal=29%
REACTOME_ASSOCIATION_OF_TRIC_CCT_WITH_TARGET_PROTEINS_DURING_BIOSYNTHESIS	REACTOME_ASSOCIATION_OF_TRIC_CCT_WITH_TARGET_PROTEINS_DURING_BIOSYNTHESIS		19	-0.39146617	-1.177715	0.30041152	0.5467725	1	3991	tags=47%, list=36%, signal=73%
HEIDENBLAD_AMPLICON_8Q24_UP	HEIDENBLAD_AMPLICON_8Q24_UP		19	-0.40225977	-1.1777031	0.23369566	0.5463122	1	1327	tags=26%, list=12%, signal=30%
MENSSEN_MYC_TARGETS	MENSSEN_MYC_TARGETS		39	-0.33288062	-1.1776638	0.30905512	0.5459103	1	5213	tags=56%, list=47%, signal=105%
KAUFFMANN_DNA_REPAIR_GENES	KAUFFMANN_DNA_REPAIR_GENES		155	-0.3243563	-1.1770757	0.31826743	0.5466368	1	5220	tags=57%, list=47%, signal=106%
ST_WNT_BETA_CATENIN_PATHWAY	ST_WNT_BETA_CATENIN_PATHWAY		25	-0.43417007	-1.1768	0.28654972	0.5467524	1	2755	tags=32%, list=25%, signal=42%
DUTERTRE_ESTRADIOL_RESPONSE_6HR_DN	DUTERTRE_ESTRADIOL_RESPONSE_6HR_DN		51	-0.4038102	-1.1763812	0.2274436	0.54716253	1	2668	tags=39%, list=24%, signal=51%
HOWLIN_CITED1_TARGETS_1_UP	HOWLIN_CITED1_TARGETS_1_UP		22	-0.4216367	-1.1757649	0.22410546	0.547971	1	2035	tags=45%, list=18%, signal=55%
APPIERTO_RESPONSE_TO_FENRETINIDE_UP	APPIERTO_RESPONSE_TO_FENRETINIDE_UP		21	-0.44634932	-1.1755518	0.2669039	0.54799455	1	2991	tags=43%, list=27%, signal=58%
BROWNE_HCMV_INFECTION_12HR_UP	BROWNE_HCMV_INFECTION_12HR_UP		57	-0.3376225	-1.1753793	0.22160149	0.54784346	1	3543	tags=35%, list=32%, signal=51%
DELACROIX_RAR_BOUND_ES	DELACROIX_RAR_BOUND_ES		253	-0.27628562	-1.1753509	0.17279412	0.5474325	1	4263	tags=44%, list=38%, signal=69%
SHIPP_DLBCL_VS_FOLLICULAR_LYMPHOMA_DN	SHIPP_DLBCL_VS_FOLLICULAR_LYMPHOMA_DN		29	-0.46501637	-1.1750926	0.27798507	0.54752266	1	2693	tags=28%, list=24%, signal=36%
MIKKELSEN_MEF_LCP_WITH_H3K27ME3	MIKKELSEN_MEF_LCP_WITH_H3K27ME3		39	-0.45389783	-1.1750445	0.28857717	0.54714876	1	4961	tags=67%, list=44%, signal=119%
HSIAO_HOUSEKEEPING_GENES	HSIAO_HOUSEKEEPING_GENES		278	-0.2490075	-1.1748978	0.30812854	0.5469665	1	4723	tags=41%, list=42%, signal=69%
KUMAR_TARGETS_OF_MLL_AF9_FUSION	KUMAR_TARGETS_OF_MLL_AF9_FUSION		277	-0.3428087	-1.17469	0.21666667	0.54689664	1	3219	tags=36%, list=29%, signal=49%
MOLENAAR_TARGETS_OF_CCND1_AND_CDK4_UP	MOLENAAR_TARGETS_OF_CCND1_AND_CDK4_UP		28	-0.42077038	-1.1746651	0.22524272	0.54647696	1	1046	tags=25%, list=9%, signal=28%
HENDRICKS_SMARCA4_TARGETS_DN	HENDRICKS_SMARCA4_TARGETS_DN		37	-0.422431	-1.1746278	0.24517375	0.54608667	1	2841	tags=41%, list=25%, signal=54%
LEE_TARGETS_OF_PTCH1_AND_SUFU_DN	LEE_TARGETS_OF_PTCH1_AND_SUFU_DN		37	-0.40077966	-1.1744162	0.2153558	0.54604536	1	1635	tags=24%, list=15%, signal=28%
DUNNE_TARGETS_OF_AML1_MTG8_FUSION_UP	DUNNE_TARGETS_OF_AML1_MTG8_FUSION_UP		34	-0.45376357	-1.1741893	0.26062846	0.54607654	1	2659	tags=38%, list=24%, signal=50%
PEDERSEN_TARGETS_OF_611CTF_ISOFORM_OF_ERBB2	PEDERSEN_TARGETS_OF_611CTF_ISOFORM_OF_ERBB2		45	-0.40294445	-1.1738778	0.24517375	0.5462739	1	1528	tags=31%, list=14%, signal=36%
ZHENG_FOXP3_TARGETS_IN_T_LYMPHOCYTE_DN	ZHENG_FOXP3_TARGETS_IN_T_LYMPHOCYTE_DN		20	-0.483072	-1.1735673	0.26443204	0.5464651	1	2970	tags=45%, list=27%, signal=61%
WANG_ESOPHAGUS_CANCER_VS_NORMAL_UP	WANG_ESOPHAGUS_CANCER_VS_NORMAL_UP		86	-0.38029534	-1.173482	0.25414366	0.5461501	1	3118	tags=37%, list=28%, signal=51%
CHUNG_BLISTER_CYTOTOXICITY_DN	CHUNG_BLISTER_CYTOTOXICITY_DN		22	-0.43268684	-1.1731918	0.27961165	0.5462903	1	4822	tags=68%, list=43%, signal=120%
KEGG_PROGESTERONE_MEDIATED_OOCYTE_MATURATION	KEGG_PROGESTERONE_MEDIATED_OOCYTE_MATURATION		56	-0.31922537	-1.1731532	0.24084778	0.5459011	1	4115	tags=38%, list=37%, signal=59%
REACTOME_APOPTOSIS	REACTOME_APOPTOSIS		94	-0.29187295	-1.173134	0.26022306	0.54547966	1	2846	tags=27%, list=25%, signal=35%
KAAB_FAILED_HEART_ATRIUM_UP	KAAB_FAILED_HEART_ATRIUM_UP		23	-0.42179233	-1.1726646	0.2739212	0.5459939	1	4063	tags=65%, list=36%, signal=102%
MIPS_NOP56P_ASSOCIATED_PRE_RRNA_COMPLEX	MIPS_NOP56P_ASSOCIATED_PRE_RRNA_COMPLEX		68	-0.30367282	-1.172643	0.33397314	0.54555976	1	3098	tags=31%, list=28%, signal=42%
CROONQUIST_NRAS_VS_STROMAL_STIMULATION_DN	CROONQUIST_NRAS_VS_STROMAL_STIMULATION_DN		65	-0.39928108	-1.1725937	0.2700186	0.54517853	1	3510	tags=54%, list=31%, signal=78%
REACTOME_SIGNALING_BY_ERBB4	REACTOME_SIGNALING_BY_ERBB4		46	-0.31852204	-1.172294	0.24254473	0.54533297	1	2789	tags=28%, list=25%, signal=37%
GRADE_COLON_CANCER_DN	GRADE_COLON_CANCER_DN		15	-0.48126426	-1.1722459	0.2534113	0.5449588	1	3737	tags=67%, list=33%, signal=100%
HASLINGER_B_CLL_WITH_CHROMOSOME_12_TRISOMY	HASLINGER_B_CLL_WITH_CHROMOSOME_12_TRISOMY		16	-0.4591874	-1.1722386	0.29001883	0.54450893	1	2092	tags=31%, list=19%, signal=38%
BAKKER_FOXO3_TARGETS_DN	BAKKER_FOXO3_TARGETS_DN		106	-0.27690795	-1.172106	0.20664206	0.5443009	1	4513	tags=42%, list=40%, signal=70%
GUENTHER_GROWTH_SPHERICAL_VS_ADHERENT_UP	GUENTHER_GROWTH_SPHERICAL_VS_ADHERENT_UP		16	-0.48686546	-1.1716907	0.25208333	0.5447333	1	887	tags=25%, list=8%, signal=27%
PID_ERBB1_RECEPTOR_PROXIMAL_PATHWAY	PID_ERBB1_RECEPTOR_PROXIMAL_PATHWAY		23	-0.39155233	-1.1711141	0.27755103	0.5454224	1	2562	tags=39%, list=23%, signal=51%
GRUETZMANN_PANCREATIC_CANCER_DN	GRUETZMANN_PANCREATIC_CANCER_DN		150	-0.30477104	-1.1710756	0.22568807	0.54505	1	3120	tags=33%, list=28%, signal=46%
REACTOME_REGULATION_OF_INSULIN_SECRETION_BY_GLUCAGON_LIKE_PEPTIDE1	REACTOME_REGULATION_OF_INSULIN_SECRETION_BY_GLUCAGON_LIKE_PEPTIDE1		24	-0.41189727	-1.1706877	0.28462997	0.54542917	1	3396	tags=42%, list=30%, signal=60%
NAKAYAMA_SOFT_TISSUE_TUMORS_PCA2_UP	NAKAYAMA_SOFT_TISSUE_TUMORS_PCA2_UP		59	-0.43736258	-1.1705732	0.28108108	0.54520345	1	3649	tags=61%, list=33%, signal=90%
LOPES_METHYLATED_IN_COLON_CANCER_DN	LOPES_METHYLATED_IN_COLON_CANCER_DN		18	-0.41542423	-1.1705667	0.23373984	0.5447539	1	5035	tags=50%, list=45%, signal=91%
BIOCARTA_PPARA_PATHWAY	BIOCARTA_PPARA_PATHWAY		35	-0.38724828	-1.1701293	0.2361111	0.54522234	1	3339	tags=49%, list=30%, signal=69%
WHITFIELD_CELL_CYCLE_LITERATURE	WHITFIELD_CELL_CYCLE_LITERATURE		33	-0.5030319	-1.1699414	0.3352381	0.5451875	1	4026	tags=67%, list=36%, signal=104%
CORRE_MULTIPLE_MYELOMA_DN	CORRE_MULTIPLE_MYELOMA_DN		33	-0.44084787	-1.1696383	0.22753346	0.54535156	1	3035	tags=48%, list=27%, signal=66%
KHETCHOUMIAN_TRIM24_TARGETS_UP	KHETCHOUMIAN_TRIM24_TARGETS_UP		29	-0.5114406	-1.1696168	0.30377358	0.54493123	1	2964	tags=52%, list=26%, signal=70%
GAL_LEUKEMIC_STEM_CELL_DN	GAL_LEUKEMIC_STEM_CELL_DN		129	-0.38025364	-1.168622	0.26159555	0.54665077	1	4498	tags=62%, list=40%, signal=102%
KUMAR_AUTOPHAGY_NETWORK	KUMAR_AUTOPHAGY_NETWORK		34	-0.37699208	-1.1683943	0.24144487	0.5466806	1	2922	tags=35%, list=26%, signal=48%
PID_ARF6_PATHWAY	PID_ARF6_PATHWAY		16	-0.43306294	-1.1678939	0.2699029	0.5472285	1	4713	tags=63%, list=42%, signal=108%
POTTI_PACLITAXEL_SENSITIVITY	POTTI_PACLITAXEL_SENSITIVITY		23	-0.38901725	-1.1676979	0.26047358	0.5471412	1	3543	tags=48%, list=32%, signal=70%
RIGGI_EWING_SARCOMA_PROGENITOR_UP	RIGGI_EWING_SARCOMA_PROGENITOR_UP		227	-0.37951833	-1.167461	0.2340824	0.5471513	1	1479	tags=25%, list=13%, signal=28%
KEGG_WNT_SIGNALING_PATHWAY	KEGG_WNT_SIGNALING_PATHWAY		106	-0.33686247	-1.1672752	0.25519848	0.5470676	1	3521	tags=38%, list=31%, signal=55%
PID_CD8TCRPATHWAY	PID_CD8TCRPATHWAY		36	-0.4391797	-1.1672393	0.31861803	0.5466905	1	3375	tags=47%, list=30%, signal=67%
KEGG_ARGININE_AND_PROLINE_METABOLISM	KEGG_ARGININE_AND_PROLINE_METABOLISM		38	-0.4027226	-1.1671693	0.21521336	0.54637337	1	2272	tags=29%, list=20%, signal=36%
MULLIGHAN_NPM1_SIGNATURE_3_DN	MULLIGHAN_NPM1_SIGNATURE_3_DN		83	-0.3545085	-1.1665568	0.2514507	0.5472195	1	2840	tags=31%, list=25%, signal=42%
JEPSEN_SMRT_TARGETS	JEPSEN_SMRT_TARGETS		23	-0.43846193	-1.1664848	0.26728973	0.54690665	1	1052	tags=26%, list=9%, signal=29%
KIM_TIAL1_TARGETS	KIM_TIAL1_TARGETS		20	-0.38872212	-1.1664523	0.27203065	0.5465174	1	4073	tags=40%, list=36%, signal=63%
LY_AGING_OLD_DN	LY_AGING_OLD_DN		37	-0.42257622	-1.166328	0.30623817	0.5463051	1	1635	tags=30%, list=15%, signal=35%
DOANE_BREAST_CANCER_CLASSES_UP	DOANE_BREAST_CANCER_CLASSES_UP		41	-0.41896233	-1.1663028	0.234714	0.54589355	1	2353	tags=32%, list=21%, signal=40%
BOYAULT_LIVER_CANCER_SUBCLASS_G12_UP	BOYAULT_LIVER_CANCER_SUBCLASS_G12_UP		23	-0.38822958	-1.1661127	0.25952813	0.54582024	1	4668	tags=61%, list=42%, signal=104%
STEARMAN_LUNG_CANCER_EARLY_VS_LATE_UP	STEARMAN_LUNG_CANCER_EARLY_VS_LATE_UP		82	-0.3194923	-1.1660542	0.2800752	0.54549485	1	3200	tags=34%, list=29%, signal=47%
REACTOME_MRNA_3_END_PROCESSING	REACTOME_MRNA_3_END_PROCESSING		15	-0.4337222	-1.1660112	0.3151751	0.5451237	1	2836	tags=40%, list=25%, signal=53%
SMITH_TERT_TARGETS_DN	SMITH_TERT_TARGETS_DN		59	-0.3805209	-1.1658304	0.26335877	0.54504526	1	4099	tags=47%, list=37%, signal=74%
REACTOME_MEMBRANE_TRAFFICKING	REACTOME_MEMBRANE_TRAFFICKING		82	-0.2769909	-1.1658102	0.27504554	0.5446353	1	4728	tags=41%, list=42%, signal=71%
MOREIRA_RESPONSE_TO_TSA_UP	MOREIRA_RESPONSE_TO_TSA_UP		21	-0.37829307	-1.165402	0.2825279	0.5450467	1	4408	tags=57%, list=39%, signal=94%
BIOCARTA_CHREBP2_PATHWAY	BIOCARTA_CHREBP2_PATHWAY		26	-0.3515949	-1.1652889	0.27878788	0.5447906	1	3026	tags=38%, list=27%, signal=53%
KEGG_NUCLEOTIDE_EXCISION_REPAIR	KEGG_NUCLEOTIDE_EXCISION_REPAIR		38	-0.3740472	-1.1652365	0.33984375	0.54446733	1	3389	tags=42%, list=30%, signal=60%
ROME_INSULIN_TARGETS_IN_MUSCLE_UP	ROME_INSULIN_TARGETS_IN_MUSCLE_UP		251	-0.26642895	-1.164579	0.27671754	0.54539037	1	4813	tags=39%, list=43%, signal=68%
ZHAN_MULTIPLE_MYELOMA_CD1_AND_CD2_DN	ZHAN_MULTIPLE_MYELOMA_CD1_AND_CD2_DN		29	-0.37214637	-1.164239	0.27663553	0.54562473	1	1767	tags=24%, list=16%, signal=29%
DURCHDEWALD_SKIN_CARCINOGENESIS_DN	DURCHDEWALD_SKIN_CARCINOGENESIS_DN		140	-0.3327046	-1.1641622	0.2472119	0.5452906	1	3043	tags=37%, list=27%, signal=50%
GAZDA_DIAMOND_BLACKFAN_ANEMIA_PROGENITOR_DN	GAZDA_DIAMOND_BLACKFAN_ANEMIA_PROGENITOR_DN		36	-0.3437849	-1.1638424	0.29657796	0.5456036	1	3642	tags=42%, list=33%, signal=62%
GU_PDEF_TARGETS_UP	GU_PDEF_TARGETS_UP		47	-0.4648964	-1.1634237	0.30576923	0.54603225	1	2824	tags=47%, list=25%, signal=62%
BIOCARTA_AT1R_PATHWAY	BIOCARTA_AT1R_PATHWAY		20	-0.40989506	-1.1630678	0.2806324	0.54635656	1	2562	tags=45%, list=23%, signal=58%
KEGG_PENTOSE_PHOSPHATE_PATHWAY	KEGG_PENTOSE_PHOSPHATE_PATHWAY		19	-0.39947957	-1.1620917	0.2901961	0.5478925	1	4184	tags=53%, list=37%, signal=84%
VANASSE_BCL2_TARGETS_DN	VANASSE_BCL2_TARGETS_DN		45	-0.40162057	-1.1618932	0.27757353	0.5478581	1	2827	tags=36%, list=25%, signal=47%
ZAMORA_NOS2_TARGETS_UP	ZAMORA_NOS2_TARGETS_UP		48	-0.33423573	-1.1615522	0.30859375	0.54807806	1	2883	tags=33%, list=26%, signal=45%
REACTOME_GLUCOSE_TRANSPORT	REACTOME_GLUCOSE_TRANSPORT		26	-0.37489545	-1.1612132	0.28875968	0.5483122	1	4585	tags=46%, list=41%, signal=78%
KYNG_RESPONSE_TO_H2O2_VIA_ERCC6_DN	KYNG_RESPONSE_TO_H2O2_VIA_ERCC6_DN		33	-0.31903866	-1.1607985	0.25842696	0.5487043	1	5044	tags=58%, list=45%, signal=104%
HUMMERICH_SKIN_CANCER_PROGRESSION_UP	HUMMERICH_SKIN_CANCER_PROGRESSION_UP		66	-0.41242397	-1.1604023	0.27799228	0.5490614	1	2850	tags=38%, list=25%, signal=51%
PID_RB_1PATHWAY	PID_RB_1PATHWAY		38	-0.33718535	-1.1603653	0.268431	0.548667	1	2078	tags=24%, list=19%, signal=29%
SHEDDEN_LUNG_CANCER_POOR_SURVIVAL_A6	SHEDDEN_LUNG_CANCER_POOR_SURVIVAL_A6		269	-0.33822623	-1.1602899	0.30170777	0.5483733	1	2906	tags=34%, list=26%, signal=45%
WILCOX_PRESPONSE_TO_ROGESTERONE_DN	WILCOX_PRESPONSE_TO_ROGESTERONE_DN		31	-0.44981268	-1.1601005	0.27	0.54835445	1	1435	tags=29%, list=13%, signal=33%
RAMALHO_STEMNESS_DN	RAMALHO_STEMNESS_DN		52	-0.43443152	-1.1599214	0.32282004	0.5482837	1	1645	tags=31%, list=15%, signal=36%
WAKABAYASHI_ADIPOGENESIS_PPARG_BOUND_8D	WAKABAYASHI_ADIPOGENESIS_PPARG_BOUND_8D		379	-0.2525801	-1.1598344	0.2309091	0.548018	1	2704	tags=26%, list=24%, signal=33%
SANA_RESPONSE_TO_IFNG_DN	SANA_RESPONSE_TO_IFNG_DN		59	-0.33541214	-1.1594781	0.2915129	0.54828155	1	3999	tags=41%, list=36%, signal=63%
LEE_EARLY_T_LYMPHOCYTE_DN	LEE_EARLY_T_LYMPHOCYTE_DN		22	-0.45687005	-1.1594706	0.29224652	0.54785013	1	4098	tags=64%, list=37%, signal=100%
POOLA_INVASIVE_BREAST_CANCER_UP	POOLA_INVASIVE_BREAST_CANCER_UP		171	-0.4424833	-1.1590765	0.30054644	0.54825836	1	2862	tags=44%, list=26%, signal=59%
NIKOLSKY_BREAST_CANCER_17Q21_Q25_AMPLICON	NIKOLSKY_BREAST_CANCER_17Q21_Q25_AMPLICON		176	-0.29801548	-1.1578238	0.24953096	0.55055016	1	3138	tags=30%, list=28%, signal=41%
SILIGAN_BOUND_BY_EWS_FLT1_FUSION	SILIGAN_BOUND_BY_EWS_FLT1_FUSION		29	-0.42453787	-1.1577994	0.2641129	0.5501436	1	2855	tags=41%, list=25%, signal=55%
WILSON_PROTEASES_AT_TUMOR_BONE_INTERFACE_UP	WILSON_PROTEASES_AT_TUMOR_BONE_INTERFACE_UP		15	-0.5036328	-1.1575615	0.32258064	0.55017644	1	2352	tags=40%, list=21%, signal=51%
TAVOR_CEBPA_TARGETS_UP	TAVOR_CEBPA_TARGETS_UP		41	-0.40988886	-1.1572655	0.24733096	0.5503383	1	1651	tags=29%, list=15%, signal=34%
SCIBETTA_KDM5B_TARGETS_DN	SCIBETTA_KDM5B_TARGETS_DN		47	-0.3602137	-1.156935	0.27631578	0.5505735	1	2133	tags=34%, list=19%, signal=42%
TIEN_INTESTINE_PROBIOTICS_6HR_UP	TIEN_INTESTINE_PROBIOTICS_6HR_UP		31	-0.31778383	-1.156665	0.30346233	0.55061567	1	5423	tags=52%, list=48%, signal=100%
REACTOME_FORMATION_OF_TRANSCRIPTION_COUPLED_NER_TC_NER_REPAIR_COMPLEX	REACTOME_FORMATION_OF_TRANSCRIPTION_COUPLED_NER_TC_NER_REPAIR_COMPLEX		26	-0.3666789	-1.1564467	0.3391473	0.5506547	1	3389	tags=35%, list=30%, signal=50%
REACTOME_ABC_FAMILY_PROTEINS_MEDIATED_TRANSPORT	REACTOME_ABC_FAMILY_PROTEINS_MEDIATED_TRANSPORT		19	-0.41087064	-1.1563504	0.28015563	0.55044174	1	4876	tags=53%, list=44%, signal=93%
REACTOME_PLATELET_ACTIVATION_SIGNALING_AND_AGGREGATION	REACTOME_PLATELET_ACTIVATION_SIGNALING_AND_AGGREGATION		137	-0.35551298	-1.1563447	0.27376425	0.55000985	1	3833	tags=44%, list=34%, signal=66%
REACTOME_MRNA_SPLICING	REACTOME_MRNA_SPLICING		55	-0.337441	-1.1553477	0.3447619	0.5516345	1	5255	tags=53%, list=47%, signal=99%
BENPORATH_OCT4_TARGETS	BENPORATH_OCT4_TARGETS		148	-0.30229133	-1.1550034	0.23698384	0.5518636	1	4290	tags=43%, list=38%, signal=69%
TURASHVILI_BREAST_NORMAL_DUCTAL_VS_LOBULAR_UP	TURASHVILI_BREAST_NORMAL_DUCTAL_VS_LOBULAR_UP		28	-0.39461452	-1.1544838	0.2728938	0.55257124	1	1233	tags=25%, list=11%, signal=28%
VANASSE_BCL2_TARGETS_UP	VANASSE_BCL2_TARGETS_UP		22	-0.48865056	-1.1544461	0.2848837	0.552217	1	1485	tags=36%, list=13%, signal=42%
XU_GH1_EXOGENOUS_TARGETS_DN	XU_GH1_EXOGENOUS_TARGETS_DN		67	-0.34952968	-1.154278	0.25192308	0.5521192	1	4712	tags=49%, list=42%, signal=85%
BIOCARTA_TCR_PATHWAY	BIOCARTA_TCR_PATHWAY		29	-0.41219693	-1.1542336	0.30566037	0.55176526	1	2918	tags=41%, list=26%, signal=56%
SLEBOS_HEAD_AND_NECK_CANCER_WITH_HPV_UP	SLEBOS_HEAD_AND_NECK_CANCER_WITH_HPV_UP		40	-0.37929887	-1.1540434	0.2787194	0.55167395	1	3990	tags=45%, list=36%, signal=70%
KOBAYASHI_EGFR_SIGNALING_24HR_UP	KOBAYASHI_EGFR_SIGNALING_24HR_UP		56	-0.37643903	-1.1540089	0.2857143	0.5513091	1	3093	tags=38%, list=28%, signal=52%
FOSTER_TOLERANT_MACROPHAGE_DN	FOSTER_TOLERANT_MACROPHAGE_DN		230	-0.34025514	-1.1535937	0.261343	0.5517388	1	2420	tags=32%, list=22%, signal=40%
LIN_NPAS4_TARGETS_UP	LIN_NPAS4_TARGETS_UP		73	-0.30309936	-1.1535468	0.23459245	0.55140144	1	4692	tags=47%, list=42%, signal=80%
EBAUER_TARGETS_OF_PAX3_FOXO1_FUSION_UP	EBAUER_TARGETS_OF_PAX3_FOXO1_FUSION_UP		124	-0.41184527	-1.1535088	0.2945591	0.55104405	1	2226	tags=32%, list=20%, signal=40%
FRASOR_TAMOXIFEN_RESPONSE_UP	FRASOR_TAMOXIFEN_RESPONSE_UP		30	-0.37638128	-1.1533866	0.27458256	0.5508394	1	1379	tags=20%, list=12%, signal=23%
ZHANG_TLX_TARGETS_UP	ZHANG_TLX_TARGETS_UP		54	-0.48544395	-1.1533226	0.3280943	0.5505251	1	2785	tags=43%, list=25%, signal=56%
TURASHVILI_BREAST_DUCTAL_CARCINOMA_VS_DUCTAL_NORMAL_DN	TURASHVILI_BREAST_DUCTAL_CARCINOMA_VS_DUCTAL_NORMAL_DN		94	-0.40057096	-1.1529915	0.26679462	0.55074644	1	1477	tags=28%, list=13%, signal=32%
PID_SYNDECAN_2_PATHWAY	PID_SYNDECAN_2_PATHWAY		17	-0.45169657	-1.1529356	0.29222012	0.550403	1	2279	tags=41%, list=20%, signal=52%
COULOUARN_TEMPORAL_TGFB1_SIGNATURE_DN	COULOUARN_TEMPORAL_TGFB1_SIGNATURE_DN		93	-0.34432912	-1.1529201	0.24271844	0.5499992	1	2515	tags=29%, list=22%, signal=37%
MORI_IMMATURE_B_LYMPHOCYTE_UP	MORI_IMMATURE_B_LYMPHOCYTE_UP		39	-0.4327552	-1.1520627	0.3227612	0.55139554	1	4655	tags=59%, list=42%, signal=101%
SCHAEFFER_PROSTATE_DEVELOPMENT_48HR_DN	SCHAEFFER_PROSTATE_DEVELOPMENT_48HR_DN		229	-0.37154377	-1.1520542	0.2556818	0.55097663	1	1689	tags=25%, list=15%, signal=29%
RASHI_RESPONSE_TO_IONIZING_RADIATION_4	RASHI_RESPONSE_TO_IONIZING_RADIATION_4		39	-0.3460473	-1.1517804	0.25433525	0.5511066	1	4288	tags=46%, list=38%, signal=75%
GARCIA_TARGETS_OF_FLI1_AND_DAX1_UP	GARCIA_TARGETS_OF_FLI1_AND_DAX1_UP		25	-0.42027178	-1.1515212	0.27831095	0.55123097	1	1313	tags=24%, list=12%, signal=27%
NIELSEN_GIST_VS_SYNOVIAL_SARCOMA_DN	NIELSEN_GIST_VS_SYNOVIAL_SARCOMA_DN		15	-0.51159304	-1.150707	0.2751423	0.5523584	1	1253	tags=27%, list=11%, signal=30%
CHYLA_CBFA2T3_TARGETS_UP	CHYLA_CBFA2T3_TARGETS_UP		217	-0.37368992	-1.1507021	0.26641652	0.55193347	1	2274	tags=31%, list=20%, signal=39%
FERNANDEZ_BOUND_BY_MYC	FERNANDEZ_BOUND_BY_MYC		126	-0.26932696	-1.1500437	0.23119266	0.5528788	1	3491	tags=31%, list=31%, signal=44%
CREIGHTON_ENDOCRINE_THERAPY_RESISTANCE_2	CREIGHTON_ENDOCRINE_THERAPY_RESISTANCE_2		139	-0.31139094	-1.1499835	0.2723949	0.5525756	1	2346	tags=24%, list=21%, signal=31%
REACTOME_COSTIMULATION_BY_THE_CD28_FAMILY	REACTOME_COSTIMULATION_BY_THE_CD28_FAMILY		40	-0.41870898	-1.1499211	0.3109405	0.55226934	1	2303	tags=30%, list=21%, signal=38%
REACTOME_ACTIVATION_OF_NMDA_RECEPTOR_UPON_GLUTAMATE_BINDING_AND_POSTSYNAPTIC_EVENTS	REACTOME_ACTIVATION_OF_NMDA_RECEPTOR_UPON_GLUTAMATE_BINDING_AND_POSTSYNAPTIC_EVENTS		26	-0.42938554	-1.1496571	0.27572817	0.55231005	1	3225	tags=42%, list=29%, signal=59%
REACTOME_DNA_REPAIR	REACTOME_DNA_REPAIR		77	-0.3497574	-1.1495783	0.35363457	0.5520029	1	5220	tags=56%, list=47%, signal=104%
CREIGHTON_AKT1_SIGNALING_VIA_MTOR_DN	CREIGHTON_AKT1_SIGNALING_VIA_MTOR_DN		17	-0.38580605	-1.1495453	0.3067961	0.5516243	1	2798	tags=35%, list=25%, signal=47%
PID_INTEGRIN_A4B1_PATHWAY	PID_INTEGRIN_A4B1_PATHWAY		23	-0.43113157	-1.1493597	0.30278885	0.551587	1	4348	tags=65%, list=39%, signal=106%
GYORFFY_DOXORUBICIN_RESISTANCE	GYORFFY_DOXORUBICIN_RESISTANCE		23	-0.41457948	-1.1493014	0.26159555	0.5512692	1	1735	tags=30%, list=15%, signal=36%
GAL_LEUKEMIC_STEM_CELL_UP	GAL_LEUKEMIC_STEM_CELL_UP		55	-0.36022684	-1.1492573	0.24712643	0.5508981	1	2596	tags=33%, list=23%, signal=42%
RIGGINS_TAMOXIFEN_RESISTANCE_UP	RIGGINS_TAMOXIFEN_RESISTANCE_UP		45	-0.3860298	-1.1489661	0.26145038	0.55101544	1	1194	tags=24%, list=11%, signal=27%
REACTOME_HIV_INFECTION	REACTOME_HIV_INFECTION		144	-0.27554134	-1.1487892	0.32523364	0.5509436	1	5602	tags=51%, list=50%, signal=100%
CHANG_IMMORTALIZED_BY_HPV31_DN	CHANG_IMMORTALIZED_BY_HPV31_DN		44	-0.43630123	-1.1486375	0.29643527	0.55081487	1	3516	tags=52%, list=31%, signal=76%
GAUSSMANN_MLL_AF4_FUSION_TARGETS_B_UP	GAUSSMANN_MLL_AF4_FUSION_TARGETS_B_UP		18	-0.4575806	-1.1484894	0.27032137	0.55069095	1	337	tags=17%, list=3%, signal=17%
INGRAM_SHH_TARGETS_DN	INGRAM_SHH_TARGETS_DN		40	-0.44052488	-1.1483334	0.3068392	0.5506007	1	921	tags=28%, list=8%, signal=30%
PUJANA_BREAST_CANCER_WITH_BRCA1_MUTATED_UP	PUJANA_BREAST_CANCER_WITH_BRCA1_MUTATED_UP		38	-0.45233855	-1.1482615	0.37209302	0.5503148	1	3263	tags=53%, list=29%, signal=74%
BOYAULT_LIVER_CANCER_SUBCLASS_G3_UP	BOYAULT_LIVER_CANCER_SUBCLASS_G3_UP		120	-0.342828	-1.1482251	0.35714287	0.5499319	1	4076	tags=43%, list=36%, signal=66%
KYNG_DNA_DAMAGE_BY_UV	KYNG_DNA_DAMAGE_BY_UV		38	-0.34233576	-1.1482188	0.2630597	0.5495084	1	3740	tags=45%, list=33%, signal=67%
ISHIDA_E2F_TARGETS	ISHIDA_E2F_TARGETS		37	-0.5046623	-1.1479925	0.37037036	0.549565	1	3649	tags=62%, list=33%, signal=92%
WNT_SIGNALING	WNT_SIGNALING		67	-0.35421985	-1.1479731	0.26728973	0.5491726	1	2523	tags=30%, list=23%, signal=38%
GOBERT_CORE_OLIGODENDROCYTE_DIFFERENTIATION	GOBERT_CORE_OLIGODENDROCYTE_DIFFERENTIATION		20	-0.43958774	-1.147832	0.29389313	0.5490162	1	2125	tags=35%, list=19%, signal=43%
HUPER_BREAST_BASAL_VS_LUMINAL_DN	HUPER_BREAST_BASAL_VS_LUMINAL_DN		39	-0.437028	-1.1476519	0.26159555	0.54897374	1	1258	tags=26%, list=11%, signal=29%
ZHENG_BOUND_BY_FOXP3	ZHENG_BOUND_BY_FOXP3		250	-0.33306393	-1.1473256	0.27606177	0.54915816	1	1921	tags=22%, list=17%, signal=26%
CROONQUIST_NRAS_SIGNALING_UP	CROONQUIST_NRAS_SIGNALING_UP		25	-0.5304316	-1.1472764	0.3269962	0.5488317	1	1482	tags=40%, list=13%, signal=46%
STONER_ESOPHAGEAL_CARCINOGENESIS_UP	STONER_ESOPHAGEAL_CARCINOGENESIS_UP		21	-0.36592335	-1.1469811	0.30019492	0.54899746	1	4027	tags=43%, list=36%, signal=67%
KEGG_DORSO_VENTRAL_AXIS_FORMATION	KEGG_DORSO_VENTRAL_AXIS_FORMATION		15	-0.4386188	-1.1468021	0.29300568	0.5489171	1	2562	tags=47%, list=23%, signal=60%
KEGG_BETA_ALANINE_METABOLISM	KEGG_BETA_ALANINE_METABOLISM		19	-0.4661743	-1.1466959	0.30576923	0.54870784	1	1412	tags=21%, list=13%, signal=24%
MORI_PRE_BI_LYMPHOCYTE_UP	MORI_PRE_BI_LYMPHOCYTE_UP		59	-0.3817527	-1.1466082	0.31053606	0.54844844	1	4217	tags=66%, list=38%, signal=105%
MMS_MOUSE_LYMPH_HIGH_4HRS_UP	MMS_MOUSE_LYMPH_HIGH_4HRS_UP		31	-0.38041648	-1.146588	0.30868763	0.5480669	1	1556	tags=26%, list=14%, signal=30%
ZHAN_MULTIPLE_MYELOMA_MF_DN	ZHAN_MULTIPLE_MYELOMA_MF_DN		16	-0.4660483	-1.1459115	0.25855514	0.5490547	1	1630	tags=38%, list=15%, signal=44%
REACTOME_INFLUENZA_VIRAL_RNA_TRANSCRIPTION_AND_REPLICATION	REACTOME_INFLUENZA_VIRAL_RNA_TRANSCRIPTION_AND_REPLICATION		67	-0.3237323	-1.1455597	0.3306288	0.54936	1	3098	tags=30%, list=28%, signal=41%
PID_ERBB1_INTERNALIZATION_PATHWAY	PID_ERBB1_INTERNALIZATION_PATHWAY		26	-0.37520388	-1.1453866	0.30923694	0.549258	1	2562	tags=35%, list=23%, signal=45%
SAKAI_CHRONIC_HEPATITIS_VS_LIVER_CANCER_UP	SAKAI_CHRONIC_HEPATITIS_VS_LIVER_CANCER_UP		46	-0.35735896	-1.144716	0.32553607	0.55023694	1	2965	tags=30%, list=26%, signal=41%
BHATI_G2M_ARREST_BY_2METHOXYESTRADIOL_UP	BHATI_G2M_ARREST_BY_2METHOXYESTRADIOL_UP		68	-0.33172232	-1.1446649	0.26607144	0.54989755	1	3709	tags=40%, list=33%, signal=59%
MEISSNER_NPC_HCP_WITH_H3_UNMETHYLATED	MEISSNER_NPC_HCP_WITH_H3_UNMETHYLATED		288	-0.34901464	-1.1442024	0.22413793	0.5504357	1	4043	tags=45%, list=36%, signal=68%
BOYLAN_MULTIPLE_MYELOMA_C_UP	BOYLAN_MULTIPLE_MYELOMA_C_UP		22	-0.40708634	-1.1439277	0.28355387	0.55052227	1	3510	tags=55%, list=31%, signal=79%
KIM_WT1_TARGETS_12HR_DN	KIM_WT1_TARGETS_12HR_DN		123	-0.3151293	-1.1438469	0.26691043	0.55025727	1	2465	tags=26%, list=22%, signal=33%
REACTOME_NOD1_2_SIGNALING_PATHWAY	REACTOME_NOD1_2_SIGNALING_PATHWAY		18	-0.39512554	-1.1436461	0.30192307	0.55025417	1	3870	tags=44%, list=35%, signal=68%
REACTOME_SMOOTH_MUSCLE_CONTRACTION	REACTOME_SMOOTH_MUSCLE_CONTRACTION		16	-0.4595815	-1.1432716	0.29482073	0.5505986	1	4558	tags=63%, list=41%, signal=105%
PID_IL2_PI3KPATHWAY	PID_IL2_PI3KPATHWAY		16	-0.41343474	-1.143252	0.28149608	0.5502148	1	2778	tags=31%, list=25%, signal=42%
REACTOME_CLEAVAGE_OF_GROWING_TRANSCRIPT_IN_THE_TERMINATION_REGION_	REACTOME_CLEAVAGE_OF_GROWING_TRANSCRIPT_IN_THE_TERMINATION_REGION_		20	-0.4117458	-1.1429899	0.33988214	0.5502644	1	2836	tags=35%, list=25%, signal=47%
DELASERNA_MYOD_TARGETS_UP	DELASERNA_MYOD_TARGETS_UP		57	-0.43422732	-1.1425911	0.32637572	0.55065286	1	1649	tags=26%, list=15%, signal=31%
MIKKELSEN_ES_ICP_WITH_H3K4ME3	MIKKELSEN_ES_ICP_WITH_H3K4ME3		371	-0.30531913	-1.1424721	0.22284645	0.5505049	1	3624	tags=35%, list=32%, signal=50%
THEODOROU_MAMMARY_TUMORIGENESIS	THEODOROU_MAMMARY_TUMORIGENESIS		16	-0.46999475	-1.1422696	0.3044316	0.55050343	1	2286	tags=38%, list=20%, signal=47%
YAO_TEMPORAL_RESPONSE_TO_PROGESTERONE_CLUSTER_15	YAO_TEMPORAL_RESPONSE_TO_PROGESTERONE_CLUSTER_15		26	-0.43280515	-1.1420834	0.27306968	0.55047196	1	2823	tags=46%, list=25%, signal=62%
DAZARD_RESPONSE_TO_UV_NHEK_DN	DAZARD_RESPONSE_TO_UV_NHEK_DN		142	-0.30350354	-1.1419468	0.2817164	0.5503154	1	4097	tags=39%, list=37%, signal=61%
DOANE_BREAST_CANCER_ESR1_UP	DOANE_BREAST_CANCER_ESR1_UP		71	-0.3926413	-1.1417677	0.23905109	0.5502809	1	1547	tags=23%, list=14%, signal=26%
SETLUR_PROSTATE_CANCER_TMPRSS2_ERG_FUSION_UP	SETLUR_PROSTATE_CANCER_TMPRSS2_ERG_FUSION_UP		43	-0.35096598	-1.141241	0.2761905	0.5509026	1	3722	tags=44%, list=33%, signal=66%
BLALOCK_ALZHEIMERS_DISEASE_INCIPIENT_DN	BLALOCK_ALZHEIMERS_DISEASE_INCIPIENT_DN		110	-0.27346373	-1.1409173	0.2952381	0.5510997	1	4431	tags=42%, list=40%, signal=69%
PID_CERAMIDE_PATHWAY	PID_CERAMIDE_PATHWAY		28	-0.3165662	-1.1395108	0.29423076	0.5533749	1	6254	tags=71%, list=56%, signal=161%
HOLLEMAN_VINCRISTINE_RESISTANCE_B_ALL_UP	HOLLEMAN_VINCRISTINE_RESISTANCE_B_ALL_UP		18	-0.403511	-1.1393379	0.2820513	0.5532601	1	4418	tags=50%, list=39%, signal=82%
KEGG_GLYCOSPHINGOLIPID_BIOSYNTHESIS_GANGLIO_SERIES	KEGG_GLYCOSPHINGOLIPID_BIOSYNTHESIS_GANGLIO_SERIES		15	-0.48135445	-1.1390592	0.32518798	0.55335826	1	2494	tags=40%, list=22%, signal=51%
TSAI_RESPONSE_TO_RADIATION_THERAPY	TSAI_RESPONSE_TO_RADIATION_THERAPY		22	-0.51037335	-1.1390489	0.33396947	0.5529546	1	1822	tags=27%, list=16%, signal=33%
SENESE_HDAC1_TARGETS_UP	SENESE_HDAC1_TARGETS_UP		225	-0.30888748	-1.1387521	0.27857143	0.5531364	1	3666	tags=41%, list=33%, signal=60%
REACTOME_GPVI_MEDIATED_ACTIVATION_CASCADE	REACTOME_GPVI_MEDIATED_ACTIVATION_CASCADE		23	-0.4668564	-1.1379994	0.33958724	0.5542354	1	957	tags=26%, list=9%, signal=28%
REACTOME_INHIBITION_OF_VOLTAGE_GATED_CA2_CHANNELS_VIA_GBETA_GAMMA_SUBUNITS	REACTOME_INHIBITION_OF_VOLTAGE_GATED_CA2_CHANNELS_VIA_GBETA_GAMMA_SUBUNITS		17	-0.43521947	-1.1376494	0.32783505	0.5544582	1	3396	tags=41%, list=30%, signal=59%
REACTOME_REGULATION_OF_GLUCOKINASE_BY_GLUCOKINASE_REGULATORY_PROTEIN	REACTOME_REGULATION_OF_GLUCOKINASE_BY_GLUCOKINASE_REGULATORY_PROTEIN		17	-0.39915663	-1.1373199	0.31630647	0.55469024	1	3479	tags=29%, list=31%, signal=43%
POMEROY_MEDULLOBLASTOMA_PROGNOSIS_UP	POMEROY_MEDULLOBLASTOMA_PROGNOSIS_UP		33	-0.3611506	-1.1372325	0.31311154	0.55445397	1	5239	tags=67%, list=47%, signal=125%
KEGG_AMINO_SUGAR_AND_NUCLEOTIDE_SUGAR_METABOLISM	KEGG_AMINO_SUGAR_AND_NUCLEOTIDE_SUGAR_METABOLISM		32	-0.36079383	-1.1371839	0.33395872	0.55412453	1	2494	tags=31%, list=22%, signal=40%
ALCALAY_AML_BY_NPM1_LOCALIZATION_UP	ALCALAY_AML_BY_NPM1_LOCALIZATION_UP		94	-0.3460516	-1.137143	0.26642334	0.55376095	1	2044	tags=29%, list=18%, signal=35%
SMID_BREAST_CANCER_BASAL_UP	SMID_BREAST_CANCER_BASAL_UP		392	-0.33025664	-1.1370906	0.22303474	0.55344045	1	2631	tags=33%, list=23%, signal=41%
SERVITJA_LIVER_HNF1A_TARGETS_UP	SERVITJA_LIVER_HNF1A_TARGETS_UP		101	-0.34973145	-1.1368188	0.25478926	0.5535225	1	2156	tags=31%, list=19%, signal=38%
HOLLMANN_APOPTOSIS_VIA_CD40_UP	HOLLMANN_APOPTOSIS_VIA_CD40_UP		127	-0.30584177	-1.1366878	0.28884825	0.55334467	1	3908	tags=37%, list=35%, signal=56%
PELLICCIOTTA_HDAC_IN_ANTIGEN_PRESENTATION_UP	PELLICCIOTTA_HDAC_IN_ANTIGEN_PRESENTATION_UP		49	-0.31108996	-1.1360887	0.36062378	0.5540285	1	4465	tags=43%, list=40%, signal=71%
LIANG_HEMATOPOIESIS_STEM_CELL_NUMBER_LARGE_VS_TINY_DN	LIANG_HEMATOPOIESIS_STEM_CELL_NUMBER_LARGE_VS_TINY_DN		31	-0.34629336	-1.1358547	0.29553902	0.5540886	1	945	tags=16%, list=8%, signal=18%
MARIADASON_RESPONSE_TO_CURCUMIN_SULINDAC_5	MARIADASON_RESPONSE_TO_CURCUMIN_SULINDAC_5		17	-0.373982	-1.1358501	0.31692913	0.55367476	1	1263	tags=18%, list=11%, signal=20%
REACTOME_FORMATION_OF_RNA_POL_II_ELONGATION_COMPLEX_	REACTOME_FORMATION_OF_RNA_POL_II_ELONGATION_COMPLEX_		38	-0.32182884	-1.135556	0.33766234	0.55380976	1	6494	tags=71%, list=58%, signal=169%
EHLERS_ANEUPLOIDY_UP	EHLERS_ANEUPLOIDY_UP		26	-0.3896258	-1.1354765	0.3015873	0.55354553	1	3999	tags=38%, list=36%, signal=60%
FARMER_BREAST_CANCER_CLUSTER_1	FARMER_BREAST_CANCER_CLUSTER_1		27	-0.556985	-1.1350621	0.3580705	0.5539601	1	1348	tags=37%, list=12%, signal=42%
LU_EZH2_TARGETS_DN	LU_EZH2_TARGETS_DN		185	-0.30816233	-1.1349769	0.2881041	0.5537406	1	2457	tags=26%, list=22%, signal=33%
MCBRYAN_PUBERTAL_TGFB1_TARGETS_DN	MCBRYAN_PUBERTAL_TGFB1_TARGETS_DN		52	-0.40333888	-1.1348583	0.28544423	0.5535289	1	1393	tags=23%, list=12%, signal=26%
LEE_LIVER_CANCER_SURVIVAL_DN	LEE_LIVER_CANCER_SURVIVAL_DN		105	-0.3116592	-1.134458	0.29150578	0.55387896	1	3098	tags=32%, list=28%, signal=44%
LEIN_NEURON_MARKERS	LEIN_NEURON_MARKERS		41	-0.42120343	-1.1343981	0.3125	0.55359155	1	3137	tags=51%, list=28%, signal=71%
NIKOLSKY_BREAST_CANCER_17Q11_Q21_AMPLICON	NIKOLSKY_BREAST_CANCER_17Q11_Q21_AMPLICON		53	-0.3399449	-1.1340133	0.26974952	0.55393565	1	3612	tags=42%, list=32%, signal=61%
REACTOME_ACTIVATION_OF_GENES_BY_ATF4	REACTOME_ACTIVATION_OF_GENES_BY_ATF4		15	-0.39503762	-1.1337928	0.3297491	0.55396175	1	4261	tags=53%, list=38%, signal=86%
YU_MYC_TARGETS_DN	YU_MYC_TARGETS_DN		36	-0.43746725	-1.132893	0.34363636	0.5553534	1	2545	tags=42%, list=23%, signal=54%
GYORFFY_MITOXANTRONE_RESISTANCE	GYORFFY_MITOXANTRONE_RESISTANCE		28	-0.36942595	-1.1328728	0.30604288	0.5549795	1	663	tags=14%, list=6%, signal=15%
REACTOME_THROMBIN_SIGNALLING_THROUGH_PROTEINASE_ACTIVATED_RECEPTORS_PARS	REACTOME_THROMBIN_SIGNALLING_THROUGH_PROTEINASE_ACTIVATED_RECEPTORS_PARS		21	-0.4063861	-1.1326946	0.28756958	0.5549224	1	3757	tags=48%, list=34%, signal=72%
REN_BOUND_BY_E2F	REN_BOUND_BY_E2F		39	-0.44938144	-1.1325141	0.3616601	0.5548915	1	3737	tags=51%, list=33%, signal=77%
REACTOME_METABOLISM_OF_STEROID_HORMONES_AND_VITAMINS_A_AND_D	REACTOME_METABOLISM_OF_STEROID_HORMONES_AND_VITAMINS_A_AND_D		27	-0.44891563	-1.1324956	0.32310838	0.5545168	1	3033	tags=41%, list=27%, signal=56%
MIKKELSEN_NPC_ICP_WITH_H3K4ME3	MIKKELSEN_NPC_ICP_WITH_H3K4ME3		227	-0.2972324	-1.1324086	0.2605364	0.55428445	1	3599	tags=37%, list=32%, signal=53%
REACTOME_CHONDROITIN_SULFATE_DERMATAN_SULFATE_METABOLISM	REACTOME_CHONDROITIN_SULFATE_DERMATAN_SULFATE_METABOLISM		23	-0.44637474	-1.1321996	0.32325143	0.5543079	1	3743	tags=52%, list=33%, signal=78%
WIKMAN_ASBESTOS_LUNG_CANCER_DN	WIKMAN_ASBESTOS_LUNG_CANCER_DN		16	-0.4933396	-1.1321594	0.35489833	0.55397356	1	3442	tags=50%, list=31%, signal=72%
MULLIGHAN_NPM1_MUTATED_SIGNATURE_2_DN	MULLIGHAN_NPM1_MUTATED_SIGNATURE_2_DN		45	-0.3488821	-1.1321462	0.31784385	0.553581	1	3023	tags=36%, list=27%, signal=49%
FLECHNER_BIOPSY_KIDNEY_TRANSPLANT_REJECTED_VS_OK_UP	FLECHNER_BIOPSY_KIDNEY_TRANSPLANT_REJECTED_VS_OK_UP		63	-0.48469928	-1.1318479	0.3639775	0.55368716	1	2855	tags=46%, list=25%, signal=61%
BROWNE_HCMV_INFECTION_30MIN_DN	BROWNE_HCMV_INFECTION_30MIN_DN		60	-0.35412714	-1.1317056	0.28462997	0.5535591	1	2248	tags=23%, list=20%, signal=29%
MARTORIATI_MDM4_TARGETS_NEUROEPITHELIUM_UP	MARTORIATI_MDM4_TARGETS_NEUROEPITHELIUM_UP		100	-0.32709256	-1.1314719	0.25527832	0.5535848	1	3389	tags=35%, list=30%, signal=50%
SIG_PIP3_SIGNALING_IN_CARDIAC_MYOCTES	SIG_PIP3_SIGNALING_IN_CARDIAC_MYOCTES		42	-0.32295817	-1.1312556	0.28790787	0.5535673	1	4190	tags=36%, list=37%, signal=57%
REACTOME_DIABETES_PATHWAYS	REACTOME_DIABETES_PATHWAYS		90	-0.2898468	-1.1309836	0.2574074	0.5536552	1	4261	tags=43%, list=38%, signal=69%
IIZUKA_LIVER_CANCER_PROGRESSION_G2_G3_UP	IIZUKA_LIVER_CANCER_PROGRESSION_G2_G3_UP		18	-0.41329193	-1.1307944	0.29469547	0.55363846	1	3050	tags=50%, list=27%, signal=69%
BUYTAERT_PHOTODYNAMIC_THERAPY_STRESS_UP	BUYTAERT_PHOTODYNAMIC_THERAPY_STRESS_UP		427	-0.2771627	-1.1298139	0.29142857	0.55518126	1	2684	tags=27%, list=24%, signal=35%
MCBRYAN_PUBERTAL_BREAST_6_7WK_DN	MCBRYAN_PUBERTAL_BREAST_6_7WK_DN		57	-0.40337625	-1.1295444	0.2682927	0.5552895	1	1841	tags=33%, list=16%, signal=40%
REACTOME_PI_3K_CASCADE	REACTOME_PI_3K_CASCADE		31	-0.35646427	-1.1290358	0.29457363	0.5558419	1	2643	tags=29%, list=24%, signal=38%
PATTERSON_DOCETAXEL_RESISTANCE	PATTERSON_DOCETAXEL_RESISTANCE		18	-0.41326588	-1.1287417	0.29865125	0.5560908	1	2915	tags=28%, list=26%, signal=37%
OXFORD_RALA_OR_RALB_TARGETS_UP	OXFORD_RALA_OR_RALB_TARGETS_UP		32	-0.4280305	-1.1284517	0.36399218	0.5562329	1	3335	tags=50%, list=30%, signal=71%
JIANG_TIP30_TARGETS_DN	JIANG_TIP30_TARGETS_DN		19	-0.37748912	-1.1283295	0.33398822	0.55608374	1	4593	tags=53%, list=41%, signal=89%
KEGG_BASAL_CELL_CARCINOMA	KEGG_BASAL_CELL_CARCINOMA		39	-0.40437195	-1.1282661	0.2963671	0.5558106	1	881	tags=15%, list=8%, signal=17%
DACOSTA_UV_RESPONSE_VIA_ERCC3_UP	DACOSTA_UV_RESPONSE_VIA_ERCC3_UP		217	-0.25353977	-1.1277025	0.27962962	0.5565523	1	4960	tags=47%, list=44%, signal=83%
REACTOME_CELL_CYCLE	REACTOME_CELL_CYCLE		213	-0.32621095	-1.1275233	0.38579655	0.5565173	1	4115	tags=40%, list=37%, signal=63%
DAVIES_MULTIPLE_MYELOMA_VS_MGUS_DN	DAVIES_MULTIPLE_MYELOMA_VS_MGUS_DN		22	-0.44260812	-1.1268572	0.32200357	0.55737364	1	3480	tags=50%, list=31%, signal=72%
JAATINEN_HEMATOPOIETIC_STEM_CELL_DN	JAATINEN_HEMATOPOIETIC_STEM_CELL_DN		137	-0.41746876	-1.1267881	0.32596686	0.5571012	1	1810	tags=29%, list=16%, signal=34%
RAMALHO_STEMNESS_UP	RAMALHO_STEMNESS_UP		138	-0.2910085	-1.1266606	0.33396584	0.5569657	1	4214	tags=36%, list=38%, signal=56%
PID_BCR_5PATHWAY	PID_BCR_5PATHWAY		40	-0.36678815	-1.1266233	0.3413284	0.5566343	1	3015	tags=38%, list=27%, signal=51%
TARTE_PLASMA_CELL_VS_B_LYMPHOCYTE_UP	TARTE_PLASMA_CELL_VS_B_LYMPHOCYTE_UP		60	-0.3388579	-1.1265815	0.29263914	0.55630076	1	3771	tags=48%, list=34%, signal=72%
REACTOME_STEROID_HORMONES	REACTOME_STEROID_HORMONES		21	-0.45353416	-1.1263354	0.3273453	0.5563813	1	2637	tags=38%, list=24%, signal=50%
FAELT_B_CLL_WITH_VH_REARRANGEMENTS_DN	FAELT_B_CLL_WITH_VH_REARRANGEMENTS_DN		26	-0.35150513	-1.1259596	0.33457944	0.55671376	1	5494	tags=65%, list=49%, signal=128%
GARGALOVIC_RESPONSE_TO_OXIDIZED_PHOSPHOLIPIDS_TURQUOISE_DN	GARGALOVIC_RESPONSE_TO_OXIDIZED_PHOSPHOLIPIDS_TURQUOISE_DN		23	-0.410801	-1.1258111	0.33268103	0.5566044	1	4026	tags=57%, list=36%, signal=88%
ROSS_AML_WITH_CBFB_MYH11_FUSION	ROSS_AML_WITH_CBFB_MYH11_FUSION		35	-0.4458358	-1.1257746	0.3560606	0.55628407	1	3063	tags=37%, list=27%, signal=51%
REACTOME_A_TETRASACCHARIDE_LINKER_SEQUENCE_IS_REQUIRED_FOR_GAG_SYNTHESIS	REACTOME_A_TETRASACCHARIDE_LINKER_SEQUENCE_IS_REQUIRED_FOR_GAG_SYNTHESIS		16	-0.4853025	-1.1254805	0.3237548	0.5564656	1	1693	tags=38%, list=15%, signal=44%
JIANG_HYPOXIA_NORMAL	JIANG_HYPOXIA_NORMAL		203	-0.26707953	-1.125371	0.30975142	0.55626434	1	4111	tags=41%, list=37%, signal=63%
NIKOLSKY_BREAST_CANCER_8Q23_Q24_AMPLICON	NIKOLSKY_BREAST_CANCER_8Q23_Q24_AMPLICON		71	-0.32357466	-1.1249218	0.3022388	0.5566847	1	3721	tags=37%, list=33%, signal=54%
CREIGHTON_ENDOCRINE_THERAPY_RESISTANCE_4	CREIGHTON_ENDOCRINE_THERAPY_RESISTANCE_4		166	-0.3002051	-1.124635	0.2556391	0.5568606	1	1958	tags=23%, list=17%, signal=27%
FOURNIER_ACINAR_DEVELOPMENT_LATE_2	FOURNIER_ACINAR_DEVELOPMENT_LATE_2		175	-0.31764838	-1.1243726	0.36742425	0.55695766	1	3930	tags=41%, list=35%, signal=62%
NADERI_BREAST_CANCER_PROGNOSIS_UP	NADERI_BREAST_CANCER_PROGNOSIS_UP		27	-0.44605434	-1.1242113	0.3447619	0.5568622	1	5088	tags=67%, list=45%, signal=122%
YAGI_AML_WITH_T_8_21_TRANSLOCATION	YAGI_AML_WITH_T_8_21_TRANSLOCATION		227	-0.28255838	-1.1238562	0.292196	0.5571469	1	2849	tags=28%, list=25%, signal=37%
REACTOME_G_BETA_GAMMA_SIGNALLING_THROUGH_PI3KGAMMA	REACTOME_G_BETA_GAMMA_SIGNALLING_THROUGH_PI3KGAMMA		17	-0.41539228	-1.1238327	0.31334624	0.5567955	1	1748	tags=24%, list=16%, signal=28%
BONOME_OVARIAN_CANCER_SURVIVAL_SUBOPTIMAL_DEBULKING	BONOME_OVARIAN_CANCER_SURVIVAL_SUBOPTIMAL_DEBULKING		280	-0.28951588	-1.1236882	0.3005566	0.5566487	1	3904	tags=39%, list=35%, signal=58%
REACTOME_SYNTHESIS_OF_BILE_ACIDS_AND_BILE_SALTS	REACTOME_SYNTHESIS_OF_BILE_ACIDS_AND_BILE_SALTS		18	-0.44674352	-1.1235088	0.30961537	0.5565822	1	4287	tags=56%, list=38%, signal=90%
KEGG_GAP_JUNCTION	KEGG_GAP_JUNCTION		49	-0.3466937	-1.1228858	0.29791272	0.5573757	1	3929	tags=45%, list=35%, signal=69%
REACTOME_ELONGATION_ARREST_AND_RECOVERY	REACTOME_ELONGATION_ARREST_AND_RECOVERY		28	-0.3194922	-1.1226989	0.3432282	0.55733335	1	5951	tags=61%, list=53%, signal=129%
REACTOME_RNA_POL_I_TRANSCRIPTION	REACTOME_RNA_POL_I_TRANSCRIPTION		24	-0.3530434	-1.122443	0.34249085	0.55744153	1	6487	tags=75%, list=58%, signal=178%
BIOCARTA_KERATINOCYTE_PATHWAY	BIOCARTA_KERATINOCYTE_PATHWAY		25	-0.3456861	-1.1221585	0.32876712	0.55759895	1	3514	tags=44%, list=31%, signal=64%
REACTOME_TRANSLATION	REACTOME_TRANSLATION		86	-0.30599934	-1.1220802	0.34475806	0.55735075	1	6210	tags=66%, list=55%, signal=148%
MAGRANGEAS_MULTIPLE_MYELOMA_IGG_VS_IGA_DN	MAGRANGEAS_MULTIPLE_MYELOMA_IGG_VS_IGA_DN		19	-0.42142382	-1.1218588	0.32604736	0.55735815	1	3174	tags=42%, list=28%, signal=59%
DASU_IL6_SIGNALING_SCAR_UP	DASU_IL6_SIGNALING_SCAR_UP		17	-0.41340825	-1.1213824	0.33013436	0.55790186	1	1957	tags=35%, list=17%, signal=43%
PURBEY_TARGETS_OF_CTBP1_NOT_SATB1_DN	PURBEY_TARGETS_OF_CTBP1_NOT_SATB1_DN		246	-0.28108332	-1.1207986	0.2843866	0.55866045	1	2377	tags=24%, list=21%, signal=30%
REACTOME_PURINE_METABOLISM	REACTOME_PURINE_METABOLISM		23	-0.34595692	-1.1206932	0.323049	0.5584755	1	5097	tags=48%, list=46%, signal=88%
KEGG_GLYCOLYSIS_GLUCONEOGENESIS	KEGG_GLYCOLYSIS_GLUCONEOGENESIS		48	-0.3646915	-1.1203703	0.30859375	0.5586778	1	1596	tags=27%, list=14%, signal=31%
NAKAMURA_TUMOR_ZONE_PERIPHERAL_VS_CENTRAL_DN	NAKAMURA_TUMOR_ZONE_PERIPHERAL_VS_CENTRAL_DN		328	-0.28616226	-1.1199397	0.26335174	0.55913055	1	4680	tags=47%, list=42%, signal=78%
WEIGEL_OXIDATIVE_STRESS_BY_TBH_AND_H2O2	WEIGEL_OXIDATIVE_STRESS_BY_TBH_AND_H2O2		24	-0.3994795	-1.1197569	0.3409091	0.55905974	1	2554	tags=38%, list=23%, signal=48%
SCHAEFFER_PROSTATE_DEVELOPMENT_48HR_UP	SCHAEFFER_PROSTATE_DEVELOPMENT_48HR_UP		287	-0.3396422	-1.119512	0.26062846	0.5591877	1	2978	tags=36%, list=27%, signal=47%
ABRAMSON_INTERACT_WITH_AIRE	ABRAMSON_INTERACT_WITH_AIRE		28	-0.39796656	-1.1192673	0.38123754	0.55928665	1	5241	tags=61%, list=47%, signal=114%
SMID_BREAST_CANCER_RELAPSE_IN_BRAIN_DN	SMID_BREAST_CANCER_RELAPSE_IN_BRAIN_DN		42	-0.38925382	-1.1190871	0.2739726	0.55922514	1	2645	tags=36%, list=24%, signal=47%
HAN_SATB1_TARGETS_UP	HAN_SATB1_TARGETS_UP		220	-0.3148784	-1.1187176	0.2870036	0.5595766	1	2999	tags=33%, list=27%, signal=44%
REACTOME_IL_2_SIGNALING	REACTOME_IL_2_SIGNALING		30	-0.34982783	-1.1184477	0.31226054	0.5596919	1	2562	tags=30%, list=23%, signal=39%
PID_AR_TF_PATHWAY	PID_AR_TF_PATHWAY		31	-0.3465506	-1.1183072	0.31653225	0.55956054	1	3514	tags=45%, list=31%, signal=66%
RODRIGUES_DCC_TARGETS_DN	RODRIGUES_DCC_TARGETS_DN		74	-0.34687534	-1.1182965	0.29545453	0.5591846	1	3274	tags=39%, list=29%, signal=55%
REACTOME_ACTIVATION_OF_CHAPERONE_GENES_BY_XBP1S	REACTOME_ACTIVATION_OF_CHAPERONE_GENES_BY_XBP1S		32	-0.31844777	-1.1182199	0.32954547	0.5589498	1	2448	tags=25%, list=22%, signal=32%
HAHTOLA_MYCOSIS_FUNGOIDES_SKIN_UP	HAHTOLA_MYCOSIS_FUNGOIDES_SKIN_UP		112	-0.34257916	-1.1182052	0.34155598	0.5585881	1	3828	tags=44%, list=34%, signal=66%
WU_HBX_TARGETS_2_UP	WU_HBX_TARGETS_2_UP		17	-0.3944983	-1.1181023	0.3257732	0.5583839	1	722	tags=18%, list=6%, signal=19%
LANDIS_ERBB2_BREAST_TUMORS_65_UP	LANDIS_ERBB2_BREAST_TUMORS_65_UP		17	-0.48454267	-1.1180955	0.37964776	0.5579999	1	2484	tags=41%, list=22%, signal=53%
ONDER_CDH1_TARGETS_2_DN	ONDER_CDH1_TARGETS_2_DN		262	-0.37832674	-1.1179138	0.31688803	0.55792874	1	2808	tags=40%, list=25%, signal=53%
GRADE_COLON_AND_RECTAL_CANCER_UP	GRADE_COLON_AND_RECTAL_CANCER_UP		178	-0.2799912	-1.1175889	0.3483146	0.558127	1	3143	tags=30%, list=28%, signal=41%
PID_IL8CXCR2_PATHWAY	PID_IL8CXCR2_PATHWAY		24	-0.41486308	-1.1170353	0.32755297	0.55871665	1	1712	tags=33%, list=15%, signal=39%
BIOCARTA_PYK2_PATHWAY	BIOCARTA_PYK2_PATHWAY		17	-0.3710321	-1.116851	0.34189722	0.558706	1	3749	tags=53%, list=33%, signal=79%
PID_DELTANP63PATHWAY	PID_DELTANP63PATHWAY		31	-0.38412693	-1.1164362	0.30669144	0.55918133	1	2077	tags=32%, list=19%, signal=39%
PLASARI_TGFB1_TARGETS_1HR_UP	PLASARI_TGFB1_TARGETS_1HR_UP		22	-0.462447	-1.1164	0.34280303	0.5588506	1	556	tags=14%, list=5%, signal=14%
REACTOME_NUCLEOTIDE_EXCISION_REPAIR	REACTOME_NUCLEOTIDE_EXCISION_REPAIR		44	-0.34926933	-1.1162922	0.37911025	0.55865127	1	2391	tags=27%, list=21%, signal=35%
PID_CMYB_PATHWAY	PID_CMYB_PATHWAY		46	-0.3357737	-1.1157858	0.26728973	0.55924517	1	4365	tags=46%, list=39%, signal=75%
BRUINS_UVC_RESPONSE_EARLY_LATE	BRUINS_UVC_RESPONSE_EARLY_LATE		173	-0.26701865	-1.1153103	0.27992633	0.559777	1	4506	tags=39%, list=40%, signal=65%
BAELDE_DIABETIC_NEPHROPATHY_DN	BAELDE_DIABETIC_NEPHROPATHY_DN		277	-0.29984716	-1.1151643	0.3034735	0.55966616	1	3071	tags=31%, list=27%, signal=42%
OUELLET_OVARIAN_CANCER_INVASIVE_VS_LMP_UP	OUELLET_OVARIAN_CANCER_INVASIVE_VS_LMP_UP		82	-0.3013939	-1.1138165	0.3413729	0.5618364	1	3497	tags=30%, list=31%, signal=44%
HU_GENOTOXIC_DAMAGE_4HR	HU_GENOTOXIC_DAMAGE_4HR		25	-0.42436558	-1.1131736	0.36151078	0.5627704	1	4188	tags=68%, list=37%, signal=108%
REACTOME_HOST_INTERACTIONS_OF_HIV_FACTORS	REACTOME_HOST_INTERACTIONS_OF_HIV_FACTORS		89	-0.2772685	-1.1131287	0.3382353	0.56244475	1	4302	tags=38%, list=38%, signal=62%
FRASOR_RESPONSE_TO_ESTRADIOL_DN	FRASOR_RESPONSE_TO_ESTRADIOL_DN		50	-0.36278886	-1.1130992	0.2867647	0.56211257	1	2751	tags=40%, list=25%, signal=53%
VANTVEER_BREAST_CANCER_ESR1_UP	VANTVEER_BREAST_CANCER_ESR1_UP		80	-0.31435826	-1.1126244	0.29981026	0.5626176	1	2754	tags=26%, list=25%, signal=35%
HAN_SATB1_TARGETS_DN	HAN_SATB1_TARGETS_DN		254	-0.29557958	-1.1125311	0.3003663	0.56241494	1	3521	tags=37%, list=31%, signal=53%
POMEROY_MEDULLOBLASTOMA_PROGNOSIS_DN	POMEROY_MEDULLOBLASTOMA_PROGNOSIS_DN		33	-0.32589054	-1.1125195	0.30740038	0.56203276	1	3745	tags=45%, list=33%, signal=68%
REACTOME_TRANSPORT_OF_INORGANIC_CATIONS_ANIONS_AND_AMINO_ACIDS_OLIGOPEPTIDES	REACTOME_TRANSPORT_OF_INORGANIC_CATIONS_ANIONS_AND_AMINO_ACIDS_OLIGOPEPTIDES		63	-0.38197666	-1.1124709	0.3246493	0.56171286	1	3057	tags=40%, list=27%, signal=54%
DUTERTRE_ESTRADIOL_RESPONSE_24HR_DN	DUTERTRE_ESTRADIOL_RESPONSE_24HR_DN		264	-0.31620812	-1.1121901	0.32527882	0.561868	1	2861	tags=32%, list=26%, signal=42%
SMID_BREAST_CANCER_ERBB2_UP	SMID_BREAST_CANCER_ERBB2_UP		86	-0.3551781	-1.111828	0.29335794	0.56216127	1	3789	tags=40%, list=34%, signal=59%
REACTOME_AMINO_ACID_AND_OLIGOPEPTIDE_SLC_TRANSPORTERS	REACTOME_AMINO_ACID_AND_OLIGOPEPTIDE_SLC_TRANSPORTERS		37	-0.4124795	-1.1118275	0.30753967	0.56176656	1	3057	tags=43%, list=27%, signal=59%
LINDSTEDT_DENDRITIC_CELL_MATURATION_C	LINDSTEDT_DENDRITIC_CELL_MATURATION_C		47	-0.35913482	-1.1115506	0.31332082	0.56185645	1	2892	tags=40%, list=26%, signal=54%
MARSON_BOUND_BY_E2F4_UNSTIMULATED	MARSON_BOUND_BY_E2F4_UNSTIMULATED		342	-0.3275699	-1.111521	0.36914062	0.56152993	1	4503	tags=46%, list=40%, signal=75%
REACTOME_DNA_STRAND_ELONGATION	REACTOME_DNA_STRAND_ELONGATION		21	-0.50101227	-1.1114608	0.41633466	0.5612495	1	2927	tags=52%, list=26%, signal=71%
MIKKELSEN_MCV6_ICP_WITH_H3K27ME3	MIKKELSEN_MCV6_ICP_WITH_H3K27ME3		37	-0.4110476	-1.1114582	0.33007812	0.56086177	1	3648	tags=41%, list=33%, signal=60%
KINSEY_TARGETS_OF_EWSR1_FLII_FUSION_DN	KINSEY_TARGETS_OF_EWSR1_FLII_FUSION_DN		175	-0.3413885	-1.1100417	0.31123388	0.56329745	1	2999	tags=34%, list=27%, signal=46%
GREENBAUM_E2A_TARGETS_UP	GREENBAUM_E2A_TARGETS_UP		25	-0.47405288	-1.1099629	0.3678161	0.5630623	1	4188	tags=60%, list=37%, signal=96%
MOHANKUMAR_TLX1_TARGETS_DN	MOHANKUMAR_TLX1_TARGETS_DN		90	-0.3603752	-1.1096079	0.29345796	0.56334865	1	3106	tags=38%, list=28%, signal=52%
MALONEY_RESPONSE_TO_17AAG_DN	MALONEY_RESPONSE_TO_17AAG_DN		48	-0.30370122	-1.108974	0.3555133	0.56426483	1	3871	tags=33%, list=35%, signal=51%
WANG_BARRETTS_ESOPHAGUS_AND_ESOPHAGUS_CANCER_UP	WANG_BARRETTS_ESOPHAGUS_AND_ESOPHAGUS_CANCER_UP		20	-0.43799162	-1.1085781	0.33078393	0.5645962	1	4741	tags=55%, list=42%, signal=95%
LIU_VMYB_TARGETS_UP	LIU_VMYB_TARGETS_UP		80	-0.30407566	-1.1083117	0.32029796	0.5647041	1	3436	tags=36%, list=31%, signal=52%
BREDEMEYER_RAG_SIGNALING_VIA_ATM_NOT_VIA_NFKB_DN	BREDEMEYER_RAG_SIGNALING_VIA_ATM_NOT_VIA_NFKB_DN		24	-0.3722778	-1.10825	0.33996025	0.5644398	1	892	tags=17%, list=8%, signal=18%
SIG_IL4RECEPTOR_IN_B_LYPHOCYTES	SIG_IL4RECEPTOR_IN_B_LYPHOCYTES		16	-0.36057696	-1.1081611	0.32405567	0.5642039	1	4457	tags=44%, list=40%, signal=73%
MURATA_VIRULENCE_OF_H_PILORI	MURATA_VIRULENCE_OF_H_PILORI		17	-0.469053	-1.1079375	0.34814814	0.56424826	1	1341	tags=29%, list=12%, signal=33%
VALK_AML_CLUSTER_8	VALK_AML_CLUSTER_8		16	-0.43966788	-1.1074426	0.33655706	0.56484544	1	2344	tags=38%, list=21%, signal=47%
REACTOME_NONSENSE_MEDIATED_DECAY_ENHANCED_BY_THE_EXON_JUNCTION_COMPLEX	REACTOME_NONSENSE_MEDIATED_DECAY_ENHANCED_BY_THE_EXON_JUNCTION_COMPLEX		62	-0.31928682	-1.1074291	0.36809817	0.5644816	1	6199	tags=65%, list=55%, signal=144%
YE_METASTATIC_LIVER_CANCER	YE_METASTATIC_LIVER_CANCER		17	-0.43711367	-1.1071657	0.32633588	0.5646202	1	347	tags=18%, list=3%, signal=18%
RAY_TUMORIGENESIS_BY_ERBB2_CDC25A_UP	RAY_TUMORIGENESIS_BY_ERBB2_CDC25A_UP		74	-0.35529253	-1.106948	0.3148855	0.5646258	1	3074	tags=34%, list=27%, signal=46%
WANG_LMO4_TARGETS_DN	WANG_LMO4_TARGETS_DN		169	-0.26547557	-1.1066595	0.31954888	0.5647709	1	4545	tags=38%, list=41%, signal=64%
REACTOME_REGULATION_OF_BETA_CELL_DEVELOPMENT	REACTOME_REGULATION_OF_BETA_CELL_DEVELOPMENT		16	-0.47790742	-1.1066304	0.36960986	0.5644222	1	4934	tags=75%, list=44%, signal=134%
BROWN_MYELOID_CELL_DEVELOPMENT_UP	BROWN_MYELOID_CELL_DEVELOPMENT_UP		104	-0.38619298	-1.1061122	0.3456562	0.5650132	1	2781	tags=38%, list=25%, signal=49%
MOLENAAR_TARGETS_OF_CCND1_AND_CDK4_DN	MOLENAAR_TARGETS_OF_CCND1_AND_CDK4_DN		31	-0.45893332	-1.1061012	0.3773585	0.56464386	1	4179	tags=61%, list=37%, signal=98%
BIOCARTA_VEGF_PATHWAY	BIOCARTA_VEGF_PATHWAY		17	-0.39425704	-1.1058625	0.33467743	0.5647204	1	2279	tags=35%, list=20%, signal=44%
MILI_PSEUDOPODIA_CHEMOTAXIS_DN	MILI_PSEUDOPODIA_CHEMOTAXIS_DN		299	-0.2978987	-1.1056925	0.3505747	0.56462854	1	3756	tags=40%, list=34%, signal=59%
REACTOME_MEIOTIC_SYNAPSIS	REACTOME_MEIOTIC_SYNAPSIS		20	-0.37523043	-1.105643	0.33707866	0.5643359	1	6364	tags=80%, list=57%, signal=185%
ALONSO_METASTASIS_DN	ALONSO_METASTASIS_DN		15	-0.47986713	-1.1053084	0.35728157	0.56456435	1	1115	tags=20%, list=10%, signal=22%
REACTOME_HEMOSTASIS	REACTOME_HEMOSTASIS		297	-0.31555375	-1.1050504	0.3026316	0.5646577	1	3315	tags=36%, list=30%, signal=50%
BROWNE_HCMV_INFECTION_18HR_UP	BROWNE_HCMV_INFECTION_18HR_UP		109	-0.29879203	-1.1049337	0.3125	0.5644812	1	3908	tags=43%, list=35%, signal=66%
KEGG_AMYOTROPHIC_LATERAL_SCLEROSIS_ALS	KEGG_AMYOTROPHIC_LATERAL_SCLEROSIS_ALS		29	-0.34918946	-1.1048768	0.31384015	0.56419116	1	3744	tags=38%, list=33%, signal=57%
KAUFFMANN_MELANOMA_RELAPSE_UP	KAUFFMANN_MELANOMA_RELAPSE_UP		42	-0.4249402	-1.1047717	0.3957529	0.56401616	1	5220	tags=71%, list=47%, signal=133%
SCHLOSSER_MYC_TARGETS_AND_SERUM_RESPONSE_UP	SCHLOSSER_MYC_TARGETS_AND_SERUM_RESPONSE_UP		30	-0.31947997	-1.104738	0.3249551	0.5636892	1	2685	tags=27%, list=24%, signal=35%
SARRIO_EPITHELIAL_MESENCHYMAL_TRANSITION_UP	SARRIO_EPITHELIAL_MESENCHYMAL_TRANSITION_UP		109	-0.37061355	-1.104612	0.36100388	0.5635724	1	3729	tags=49%, list=33%, signal=72%
NAGASHIMA_NRG1_SIGNALING_DN	NAGASHIMA_NRG1_SIGNALING_DN		24	-0.38936916	-1.1045095	0.31907308	0.56336814	1	1715	tags=21%, list=15%, signal=25%
CHANG_CORE_SERUM_RESPONSE_UP	CHANG_CORE_SERUM_RESPONSE_UP		136	-0.27546465	-1.1034642	0.33333334	0.56504464	1	3510	tags=30%, list=31%, signal=43%
HOFFMANN_PRE_BI_TO_LARGE_PRE_BII_LYMPHOCYTE_UP	HOFFMANN_PRE_BI_TO_LARGE_PRE_BII_LYMPHOCYTE_UP		28	-0.36770955	-1.1033847	0.33396584	0.5648207	1	2371	tags=29%, list=21%, signal=36%
RODRIGUES_THYROID_CARCINOMA_POORLY_DIFFERENTIATED_UP	RODRIGUES_THYROID_CARCINOMA_POORLY_DIFFERENTIATED_UP		324	-0.30223316	-1.1032728	0.37159532	0.56465894	1	3651	tags=33%, list=33%, signal=48%
OXFORD_RALA_OR_RALB_TARGETS_DN	OXFORD_RALA_OR_RALB_TARGETS_DN		16	-0.44007233	-1.1029156	0.32941177	0.56497043	1	2457	tags=50%, list=22%, signal=64%
MILI_PSEUDOPODIA_CHEMOTAXIS_UP	MILI_PSEUDOPODIA_CHEMOTAXIS_UP		33	-0.3466788	-1.1023294	0.33399603	0.5657276	1	3985	tags=45%, list=36%, signal=70%
DACOSTA_UV_RESPONSE_VIA_ERCC3_XPCS_UP	DACOSTA_UV_RESPONSE_VIA_ERCC3_XPCS_UP		15	-0.37744057	-1.1018835	0.33082706	0.5662321	1	4086	tags=53%, list=36%, signal=84%
FORTSCHEGGER_PHF8_TARGETS_UP	FORTSCHEGGER_PHF8_TARGETS_UP		151	-0.29302678	-1.1018735	0.3099631	0.5658644	1	2695	tags=29%, list=24%, signal=38%
APPEL_IMATINIB_RESPONSE	APPEL_IMATINIB_RESPONSE		23	-0.43657058	-1.1016955	0.36742425	0.56581515	1	3210	tags=48%, list=29%, signal=67%
REACTOME_RNA_POL_I_TRANSCRIPTION_INITIATION	REACTOME_RNA_POL_I_TRANSCRIPTION_INITIATION		17	-0.37652066	-1.1011912	0.375969	0.5664411	1	6487	tags=76%, list=58%, signal=181%
PID_MYC_REPRESSPATHWAY	PID_MYC_REPRESSPATHWAY		46	-0.34667885	-1.1010125	0.34615386	0.566426	1	4114	tags=48%, list=37%, signal=75%
KEGG_EPITHELIAL_CELL_SIGNALING_IN_HELICOBACTER_PYLORI_INFECTION	KEGG_EPITHELIAL_CELL_SIGNALING_IN_HELICOBACTER_PYLORI_INFECTION		42	-0.34431496	-1.1008502	0.33834586	0.5663694	1	2144	tags=33%, list=19%, signal=41%
CHESLER_BRAIN_QTL_CIS	CHESLER_BRAIN_QTL_CIS		47	-0.33663595	-1.1008291	0.29981026	0.56601804	1	4279	tags=47%, list=38%, signal=75%
HERNANDEZ_MITOTIC_ARREST_BY_DOCETAXEL_1_UP	HERNANDEZ_MITOTIC_ARREST_BY_DOCETAXEL_1_UP		22	-0.4417431	-1.1006005	0.3127341	0.5660486	1	1971	tags=36%, list=18%, signal=44%
VALK_AML_WITH_FLT3_ITD	VALK_AML_WITH_FLT3_ITD		27	-0.4065927	-1.099514	0.3432836	0.5676833	1	3028	tags=41%, list=27%, signal=56%
VANTVEER_BREAST_CANCER_METASTASIS_DN	VANTVEER_BREAST_CANCER_METASTASIS_DN		63	-0.3573374	-1.0984826	0.34749034	0.5692849	1	3679	tags=44%, list=33%, signal=66%
BRACHAT_RESPONSE_TO_CAMPTOTHECIN_UP	BRACHAT_RESPONSE_TO_CAMPTOTHECIN_UP		19	-0.38922626	-1.0979639	0.35064936	0.56984174	1	2777	tags=32%, list=25%, signal=42%
THEILGAARD_NEUTROPHIL_AT_SKIN_WOUND_UP	THEILGAARD_NEUTROPHIL_AT_SKIN_WOUND_UP		51	-0.34049252	-1.0977825	0.33701658	0.5697775	1	3123	tags=35%, list=28%, signal=49%
REACTOME_INTEGRIN_CELL_SURFACE_INTERACTIONS	REACTOME_INTEGRIN_CELL_SURFACE_INTERACTIONS		53	-0.40811595	-1.0975605	0.35416666	0.5698404	1	2831	tags=42%, list=25%, signal=55%
ZHAN_VARIABLE_EARLY_DIFFERENTIATION_GENES_DN	ZHAN_VARIABLE_EARLY_DIFFERENTIATION_GENES_DN		22	-0.33758637	-1.0975286	0.36603773	0.56951225	1	2813	tags=27%, list=25%, signal=36%
KEGG_OOCYTE_MEIOSIS	KEGG_OOCYTE_MEIOSIS		74	-0.30523568	-1.0971383	0.34319526	0.5699051	1	4026	tags=39%, list=36%, signal=61%
NIKOLSKY_BREAST_CANCER_16P13_AMPLICON	NIKOLSKY_BREAST_CANCER_16P13_AMPLICON		57	-0.30460656	-1.0971267	0.33709982	0.56953824	1	1896	tags=23%, list=17%, signal=27%
ST_GAQ_PATHWAY	ST_GAQ_PATHWAY		18	-0.38309512	-1.0968814	0.34579438	0.569619	1	2920	tags=44%, list=26%, signal=60%
ZHAN_MULTIPLE_MYELOMA_CD2_DN	ZHAN_MULTIPLE_MYELOMA_CD2_DN		23	-0.36197546	-1.0966036	0.33577982	0.5698463	1	1117	tags=22%, list=10%, signal=24%
SHAFFER_IRF4_TARGETS_IN_MYELOMA_VS_MATURE_B_LYMPHOCYTE	SHAFFER_IRF4_TARGETS_IN_MYELOMA_VS_MATURE_B_LYMPHOCYTE		70	-0.29837763	-1.0965838	0.3283859	0.5695034	1	2112	tags=26%, list=19%, signal=31%
BIOCARTA_INTRINSIC_PATHWAY	BIOCARTA_INTRINSIC_PATHWAY		23	-0.4706175	-1.0963858	0.33996025	0.56951946	1	3314	tags=57%, list=30%, signal=80%
REACTOME_METAL_ION_SLC_TRANSPORTERS	REACTOME_METAL_ION_SLC_TRANSPORTERS		16	-0.4531093	-1.0962517	0.3690476	0.56937647	1	2739	tags=50%, list=24%, signal=66%
SHEDDEN_LUNG_CANCER_GOOD_SURVIVAL_A12	SHEDDEN_LUNG_CANCER_GOOD_SURVIVAL_A12		169	-0.31138226	-1.0961095	0.3012939	0.56927145	1	2894	tags=30%, list=26%, signal=39%
MORI_MATURE_B_LYMPHOCYTE_UP	MORI_MATURE_B_LYMPHOCYTE_UP		58	-0.39154118	-1.0958292	0.37360594	0.569372	1	2385	tags=36%, list=21%, signal=46%
TONKS_TARGETS_OF_RUNX1_RUNX1T1_FUSION_HSC_UP	TONKS_TARGETS_OF_RUNX1_RUNX1T1_FUSION_HSC_UP		110	-0.35784024	-1.0956851	0.34709194	0.56929713	1	2999	tags=37%, list=27%, signal=50%
KAAB_HEART_ATRIUM_VS_VENTRICLE_UP	KAAB_HEART_ATRIUM_VS_VENTRICLE_UP		156	-0.3416906	-1.0951669	0.33086875	0.5698901	1	2719	tags=33%, list=24%, signal=43%
HATADA_METHYLATED_IN_LUNG_CANCER_UP	HATADA_METHYLATED_IN_LUNG_CANCER_UP		181	-0.3280412	-1.0949339	0.3223301	0.56988144	1	3606	tags=40%, list=32%, signal=58%
BIOCARTA_NKT_PATHWAY	BIOCARTA_NKT_PATHWAY		22	-0.46062034	-1.0947537	0.36431226	0.56983227	1	3061	tags=50%, list=27%, signal=69%
WONG_EMBRYONIC_STEM_CELL_CORE	WONG_EMBRYONIC_STEM_CELL_CORE		252	-0.3113776	-1.0941322	0.37159532	0.570655	1	5245	tags=52%, list=47%, signal=96%
EGUCHI_CELL_CYCLE_RB1_TARGETS	EGUCHI_CELL_CYCLE_RB1_TARGETS		15	-0.57160264	-1.093936	0.42023346	0.5706541	1	4188	tags=80%, list=37%, signal=128%
MIPS_TRBP_CONTAINING_COMPLEX_1	MIPS_TRBP_CONTAINING_COMPLEX_1		16	-0.38006198	-1.0936934	0.36099586	0.5707191	1	6129	tags=81%, list=55%, signal=179%
MOREAUX_MULTIPLE_MYELOMA_BY_TACI_UP	MOREAUX_MULTIPLE_MYELOMA_BY_TACI_UP		229	-0.29674527	-1.0930252	0.30170777	0.5716628	1	2148	tags=27%, list=19%, signal=32%
WHITFIELD_CELL_CYCLE_M_G1	WHITFIELD_CELL_CYCLE_M_G1		74	-0.27750087	-1.0924596	0.34393638	0.5723747	1	4806	tags=45%, list=43%, signal=78%
CHICAS_RB1_TARGETS_GROWING	CHICAS_RB1_TARGETS_GROWING		152	-0.34172398	-1.0924436	0.34119782	0.57203615	1	3038	tags=37%, list=27%, signal=50%
KANG_DOXORUBICIN_RESISTANCE_UP	KANG_DOXORUBICIN_RESISTANCE_UP		32	-0.46379057	-1.0918978	0.4027505	0.57275444	1	4179	tags=72%, list=37%, signal=114%
GUTIERREZ_CHRONIC_LYMPHOCYTIC_LEUKEMIA_DN	GUTIERREZ_CHRONIC_LYMPHOCYTIC_LEUKEMIA_DN		31	-0.3899256	-1.0912184	0.30855018	0.5736534	1	3205	tags=42%, list=29%, signal=59%
DAIRKEE_CANCER_PRONE_RESPONSE_BPA_E2	DAIRKEE_CANCER_PRONE_RESPONSE_BPA_E2		80	-0.30334285	-1.0911978	0.35412845	0.57330704	1	2979	tags=29%, list=27%, signal=39%
KEGG_NEUROACTIVE_LIGAND_RECEPTOR_INTERACTION	KEGG_NEUROACTIVE_LIGAND_RECEPTOR_INTERACTION		183	-0.37690115	-1.0911143	0.3831967	0.57308966	1	3694	tags=38%, list=33%, signal=56%
CARD_MIR302A_TARGETS	CARD_MIR302A_TARGETS		45	-0.3255396	-1.0910469	0.34528303	0.57284606	1	3589	tags=40%, list=32%, signal=59%
PID_TGFBRPATHWAY	PID_TGFBRPATHWAY		35	-0.336043	-1.0905554	0.36711282	0.5734001	1	3490	tags=40%, list=31%, signal=58%
REACTOME_G2_M_CHECKPOINTS	REACTOME_G2_M_CHECKPOINTS		27	-0.462755	-1.0903114	0.4197292	0.5734835	1	3589	tags=56%, list=32%, signal=82%
BILD_SRC_ONCOGENIC_SIGNATURE	BILD_SRC_ONCOGENIC_SIGNATURE		25	-0.3829072	-1.0899818	0.34489402	0.5737296	1	2869	tags=40%, list=26%, signal=54%
AMUNDSON_GAMMA_RADIATION_RESPONSE	AMUNDSON_GAMMA_RADIATION_RESPONSE		29	-0.48143992	-1.0899425	0.4140625	0.5734152	1	3649	tags=66%, list=33%, signal=97%
PID_RHODOPSIN_PATHWAY	PID_RHODOPSIN_PATHWAY		19	-0.40798348	-1.0895146	0.374477	0.5738149	1	4346	tags=47%, list=39%, signal=77%
SMID_BREAST_CANCER_LUMINAL_B_UP	SMID_BREAST_CANCER_LUMINAL_B_UP		98	-0.35608307	-1.0892934	0.32827324	0.5738856	1	2191	tags=24%, list=20%, signal=30%
ZHAN_MULTIPLE_MYELOMA_MF_UP	ZHAN_MULTIPLE_MYELOMA_MF_UP		27	-0.41348127	-1.0892653	0.38867924	0.57354623	1	1275	tags=22%, list=11%, signal=25%
REACTOME_NETRIN1_SIGNALING	REACTOME_NETRIN1_SIGNALING		20	-0.43251172	-1.089078	0.35729387	0.5734992	1	2935	tags=45%, list=26%, signal=61%
BOYLAN_MULTIPLE_MYELOMA_D_DN	BOYLAN_MULTIPLE_MYELOMA_D_DN		47	-0.35583982	-1.0887705	0.35946462	0.5737106	1	3807	tags=47%, list=34%, signal=71%
PID_ATF2_PATHWAY	PID_ATF2_PATHWAY		33	-0.362226	-1.0881516	0.33901516	0.5744636	1	2332	tags=33%, list=21%, signal=42%
LEE_LIVER_CANCER_MYC_E2F1_UP	LEE_LIVER_CANCER_MYC_E2F1_UP		40	-0.4128582	-1.0879712	0.3529412	0.57442653	1	2793	tags=38%, list=25%, signal=50%
DAIRKEE_TERT_TARGETS_DN	DAIRKEE_TERT_TARGETS_DN		50	-0.35512155	-1.0873306	0.33714285	0.57527936	1	2457	tags=28%, list=22%, signal=36%
RIZ_ERYTHROID_DIFFERENTIATION_APOBEC2	RIZ_ERYTHROID_DIFFERENTIATION_APOBEC2		18	-0.44308257	-1.0872289	0.3774319	0.5751107	1	3138	tags=44%, list=28%, signal=62%
STANELLE_E2F1_TARGETS	STANELLE_E2F1_TARGETS		17	-0.4171216	-1.0869662	0.3699422	0.57524115	1	3016	tags=41%, list=27%, signal=56%
WATANABE_RECTAL_CANCER_RADIOTHERAPY_RESPONSIVE_UP	WATANABE_RECTAL_CANCER_RADIOTHERAPY_RESPONSIVE_UP		68	-0.28067595	-1.0868467	0.38533834	0.5750754	1	3687	tags=34%, list=33%, signal=50%
LEE_CALORIE_RESTRICTION_NEOCORTEX_UP	LEE_CALORIE_RESTRICTION_NEOCORTEX_UP		60	-0.32714522	-1.0861573	0.34026465	0.5759948	1	3723	tags=40%, list=33%, signal=60%
RUTELLA_RESPONSE_TO_CSF2RB_AND_IL4_UP	RUTELLA_RESPONSE_TO_CSF2RB_AND_IL4_UP		209	-0.30702823	-1.0855169	0.36210132	0.57678545	1	2899	tags=31%, list=26%, signal=41%
REACTOME_PHOSPHOLIPID_METABOLISM	REACTOME_PHOSPHOLIPID_METABOLISM		104	-0.28862858	-1.085489	0.35067436	0.5764534	1	3247	tags=36%, list=29%, signal=50%
NADLER_OBESITY_UP	NADLER_OBESITY_UP		47	-0.44302315	-1.0846298	0.4026465	0.5777943	1	3575	tags=55%, list=32%, signal=81%
KEGG_HYPERTROPHIC_CARDIOMYOPATHY_HCM	KEGG_HYPERTROPHIC_CARDIOMYOPATHY_HCM		55	-0.38833168	-1.0845664	0.34980237	0.577535	1	1358	tags=25%, list=12%, signal=29%
DARWICHE_PAPILLOMA_RISK_LOW_UP	DARWICHE_PAPILLOMA_RISK_LOW_UP		92	-0.29466116	-1.0845585	0.32604736	0.577172	1	1389	tags=15%, list=12%, signal=17%
REACTOME_MITOTIC_PROMETAPHASE	REACTOME_MITOTIC_PROMETAPHASE		43	-0.39019245	-1.0843401	0.41025642	0.57718885	1	2832	tags=33%, list=25%, signal=43%
HOOI_ST7_TARGETS_DN	HOOI_ST7_TARGETS_DN		55	-0.35433412	-1.0843068	0.34942085	0.5768687	1	2617	tags=33%, list=23%, signal=42%
TIEN_INTESTINE_PROBIOTICS_6HR_DN	TIEN_INTESTINE_PROBIOTICS_6HR_DN		105	-0.2713618	-1.084192	0.3290441	0.57670885	1	4195	tags=43%, list=37%, signal=68%
PLASARI_TGFB1_TARGETS_10HR_UP	PLASARI_TGFB1_TARGETS_10HR_UP		134	-0.37951532	-1.0839474	0.36567163	0.5768175	1	1951	tags=29%, list=17%, signal=35%
KENNY_CTNNB1_TARGETS_DN	KENNY_CTNNB1_TARGETS_DN		29	-0.36014074	-1.0833924	0.33271027	0.57749355	1	2222	tags=28%, list=20%, signal=34%
VERHAAK_AML_WITH_NPM1_MUTATED_DN	VERHAAK_AML_WITH_NPM1_MUTATED_DN		143	-0.3627614	-1.0830594	0.34386617	0.5778181	1	2855	tags=37%, list=25%, signal=49%
FIGUEROA_AML_METHYLATION_CLUSTER_3_UP	FIGUEROA_AML_METHYLATION_CLUSTER_3_UP		76	-0.3095895	-1.0824482	0.33136094	0.5786148	1	4465	tags=45%, list=40%, signal=74%
MCCABE_HOXC6_TARGETS_CANCER_UP	MCCABE_HOXC6_TARGETS_CANCER_UP		19	-0.38229653	-1.0812963	0.36293435	0.5805362	1	3950	tags=47%, list=35%, signal=73%
IKEDA_MIR1_TARGETS_UP	IKEDA_MIR1_TARGETS_UP		32	-0.37595218	-1.081166	0.37721023	0.5804112	1	1960	tags=28%, list=18%, signal=34%
REACTOME_CHROMOSOME_MAINTENANCE	REACTOME_CHROMOSOME_MAINTENANCE		45	-0.35703817	-1.081098	0.37618148	0.5801721	1	3805	tags=42%, list=34%, signal=64%
YAO_TEMPORAL_RESPONSE_TO_PROGESTERONE_CLUSTER_6	YAO_TEMPORAL_RESPONSE_TO_PROGESTERONE_CLUSTER_6		50	-0.38421008	-1.0810522	0.33665338	0.5798698	1	2991	tags=40%, list=27%, signal=54%
XU_AKT1_TARGETS_6HR	XU_AKT1_TARGETS_6HR		18	-0.46592093	-1.0807382	0.39922482	0.58008474	1	2573	tags=39%, list=23%, signal=50%
PAL_PRMT5_TARGETS_UP	PAL_PRMT5_TARGETS_UP		148	-0.3225159	-1.0803229	0.36920223	0.5805274	1	4433	tags=47%, list=40%, signal=77%
AMBROSINI_FLAVOPIRIDOL_TREATMENT_TP53	AMBROSINI_FLAVOPIRIDOL_TREATMENT_TP53		59	-0.32024303	-1.0801611	0.3468208	0.58041817	1	4546	tags=53%, list=41%, signal=88%
MISSIAGLIA_REGULATED_BY_METHYLATION_DN	MISSIAGLIA_REGULATED_BY_METHYLATION_DN		73	-0.36096582	-1.0800909	0.39306358	0.5801684	1	3284	tags=41%, list=29%, signal=58%
REACTOME_MRNA_PROCESSING	REACTOME_MRNA_PROCESSING		88	-0.30447656	-1.0800879	0.39805827	0.5797939	1	3666	tags=33%, list=33%, signal=49%
DAZARD_UV_RESPONSE_CLUSTER_G1	DAZARD_UV_RESPONSE_CLUSTER_G1		51	-0.28106305	-1.0800803	0.35934663	0.57943076	1	5741	tags=59%, list=51%, signal=120%
KEGG_REGULATION_OF_ACTIN_CYTOSKELETON	KEGG_REGULATION_OF_ACTIN_CYTOSKELETON		137	-0.3021358	-1.0797218	0.33707866	0.57972395	1	3976	tags=40%, list=36%, signal=61%
PID_ENDOTHELINPATHWAY	PID_ENDOTHELINPATHWAY		43	-0.35546437	-1.0796939	0.34535104	0.5794051	1	3955	tags=47%, list=35%, signal=72%
VARELA_ZMPSTE24_TARGETS_UP	VARELA_ZMPSTE24_TARGETS_UP		24	-0.3806932	-1.0796108	0.36692014	0.5791728	1	2777	tags=33%, list=25%, signal=44%
SHIN_B_CELL_LYMPHOMA_CLUSTER_7	SHIN_B_CELL_LYMPHOMA_CLUSTER_7		19	-0.38908052	-1.0795238	0.36237624	0.57896173	1	3327	tags=37%, list=30%, signal=52%
SETLUR_PROSTATE_CANCER_TMPRSS2_ERG_FUSION_DN	SETLUR_PROSTATE_CANCER_TMPRSS2_ERG_FUSION_DN		15	-0.44260508	-1.0794483	0.3529412	0.5787356	1	3463	tags=60%, list=31%, signal=87%
SENESE_HDAC3_TARGETS_UP	SENESE_HDAC3_TARGETS_UP		261	-0.30270103	-1.0794287	0.34124088	0.57839066	1	3666	tags=38%, list=33%, signal=56%
ST_T_CELL_SIGNAL_TRANSDUCTION	ST_T_CELL_SIGNAL_TRANSDUCTION		34	-0.40218905	-1.0790926	0.39171374	0.5787006	1	2920	tags=38%, list=26%, signal=52%
REACTOME_BILE_ACID_AND_BILE_SALT_METABOLISM	REACTOME_BILE_ACID_AND_BILE_SALT_METABOLISM		21	-0.4140008	-1.0785575	0.3592233	0.579341	1	5068	tags=62%, list=45%, signal=113%
KEGG_NATURAL_KILLER_CELL_MEDIATED_CYTOTOXICITY	KEGG_NATURAL_KILLER_CELL_MEDIATED_CYTOTOXICITY		64	-0.3605119	-1.0783035	0.3771107	0.57947755	1	3090	tags=34%, list=28%, signal=47%
PID_LYSOPHOSPHOLIPID_PATHWAY	PID_LYSOPHOSPHOLIPID_PATHWAY		39	-0.3412373	-1.0781811	0.35	0.57932466	1	3955	tags=46%, list=35%, signal=71%
STEIN_ESRRA_TARGETS_UP	STEIN_ESRRA_TARGETS_UP		233	-0.25718507	-1.0780654	0.36448598	0.5791633	1	4026	tags=35%, list=36%, signal=53%
JIANG_VHL_TARGETS	JIANG_VHL_TARGETS		74	-0.26732057	-1.0779455	0.35963303	0.5789952	1	3210	tags=31%, list=29%, signal=43%
KEGG_P53_SIGNALING_PATHWAY	KEGG_P53_SIGNALING_PATHWAY		40	-0.34332874	-1.0776151	0.34892085	0.57925487	1	3152	tags=30%, list=28%, signal=42%
REACTOME_GENERATION_OF_SECOND_MESSENGER_MOLECULES	REACTOME_GENERATION_OF_SECOND_MESSENGER_MOLECULES		16	-0.53246546	-1.0776074	0.4351852	0.57889277	1	1545	tags=31%, list=14%, signal=36%
SCHLOSSER_MYC_AND_SERUM_RESPONSE_SYNERGY	SCHLOSSER_MYC_AND_SERUM_RESPONSE_SYNERGY		21	-0.36006296	-1.0774971	0.38613862	0.57874	1	6569	tags=81%, list=59%, signal=195%
TONKS_TARGETS_OF_RUNX1_RUNX1T1_FUSION_MONOCYTE_UP	TONKS_TARGETS_OF_RUNX1_RUNX1T1_FUSION_MONOCYTE_UP		130	-0.28876457	-1.0773	0.34195933	0.5787209	1	4181	tags=40%, list=37%, signal=63%
ROSS_AML_WITH_MLL_FUSIONS	ROSS_AML_WITH_MLL_FUSIONS		53	-0.34527963	-1.0770081	0.3888889	0.57892925	1	2494	tags=34%, list=22%, signal=43%
LIN_NPAS4_TARGETS_DN	LIN_NPAS4_TARGETS_DN		36	-0.35944137	-1.0769761	0.36923078	0.57862365	1	1165	tags=17%, list=10%, signal=19%
HUANG_GATA2_TARGETS_DN	HUANG_GATA2_TARGETS_DN		48	-0.32443684	-1.0769607	0.33586338	0.5782791	1	1372	tags=21%, list=12%, signal=24%
REACTOME_PROCESSING_OF_CAPPED_INTRON_CONTAINING_PRE_MRNA	REACTOME_PROCESSING_OF_CAPPED_INTRON_CONTAINING_PRE_MRNA		73	-0.31446645	-1.0768943	0.41245136	0.57802546	1	3666	tags=33%, list=33%, signal=49%
RUTELLA_RESPONSE_TO_CSF2RB_AND_IL4_DN	RUTELLA_RESPONSE_TO_CSF2RB_AND_IL4_DN		187	-0.3310619	-1.0767075	0.3756806	0.5780242	1	2373	tags=29%, list=21%, signal=36%
BIOCARTA_PGC1A_PATHWAY	BIOCARTA_PGC1A_PATHWAY		16	-0.4224099	-1.0766958	0.37328094	0.5776731	1	4390	tags=56%, list=39%, signal=92%
REACTOME_RNA_POL_II_TRANSCRIPTION	REACTOME_RNA_POL_II_TRANSCRIPTION		68	-0.29453492	-1.0763927	0.39885497	0.57787305	1	6494	tags=65%, list=58%, signal=153%
KEGG_HUNTINGTONS_DISEASE	KEGG_HUNTINGTONS_DISEASE		115	-0.23733598	-1.0763837	0.36685288	0.57751924	1	3956	tags=30%, list=35%, signal=45%
PID_BARD1PATHWAY	PID_BARD1PATHWAY		19	-0.40382496	-1.075776	0.38963532	0.5782989	1	5376	tags=63%, list=48%, signal=121%
BIOCARTA_DEATH_PATHWAY	BIOCARTA_DEATH_PATHWAY		21	-0.37198153	-1.0756958	0.38506877	0.57809705	1	2846	tags=33%, list=25%, signal=45%
PAPASPYRIDONOS_UNSTABLE_ATEROSCLEROTIC_PLAQUE_UP	PAPASPYRIDONOS_UNSTABLE_ATEROSCLEROTIC_PLAQUE_UP		30	-0.39961058	-1.0756553	0.3791209	0.5778183	1	4014	tags=53%, list=36%, signal=83%
REACTOME_CELL_CYCLE_MITOTIC	REACTOME_CELL_CYCLE_MITOTIC		186	-0.32173225	-1.0754236	0.4238921	0.5778967	1	4115	tags=40%, list=37%, signal=62%
RODRIGUES_THYROID_CARCINOMA_ANAPLASTIC_DN	RODRIGUES_THYROID_CARCINOMA_ANAPLASTIC_DN		267	-0.30779502	-1.0753254	0.34357005	0.5777139	1	2649	tags=27%, list=24%, signal=35%
REACTOME_TRANSPORT_OF_GLUCOSE_AND_OTHER_SUGARS_BILE_SALTS_AND_ORGANIC_ACIDS_METAL_IONS_AND_AMINE_COMPOUNDS	REACTOME_TRANSPORT_OF_GLUCOSE_AND_OTHER_SUGARS_BILE_SALTS_AND_ORGANIC_ACIDS_METAL_IONS_AND_AMINE_COMPOUNDS		63	-0.3445187	-1.0750877	0.33673468	0.57780915	1	2739	tags=33%, list=24%, signal=44%
PLASARI_NFIC_TARGETS_BASAL_UP	PLASARI_NFIC_TARGETS_BASAL_UP		17	-0.47785625	-1.0747703	0.35477942	0.57804286	1	1120	tags=35%, list=10%, signal=39%
BILD_MYC_ONCOGENIC_SIGNATURE	BILD_MYC_ONCOGENIC_SIGNATURE		108	-0.27727932	-1.0738869	0.3619403	0.57928586	1	3963	tags=35%, list=35%, signal=54%
MARTINEZ_TP53_TARGETS_UP	MARTINEZ_TP53_TARGETS_UP		419	-0.30475196	-1.0737035	0.3655303	0.5792548	1	3480	tags=37%, list=31%, signal=51%
HOLLEMAN_ASPARAGINASE_RESISTANCE_ALL_DN	HOLLEMAN_ASPARAGINASE_RESISTANCE_ALL_DN		15	-0.354622	-1.0734026	0.38794726	0.57947844	1	6032	tags=60%, list=54%, signal=130%
BILANGES_SERUM_RESPONSE_TRANSLATION	BILANGES_SERUM_RESPONSE_TRANSLATION		21	-0.37537247	-1.0733757	0.35112935	0.57915384	1	2200	tags=24%, list=20%, signal=30%
REACTOME_NEGATIVE_REGULATORS_OF_RIG_I_MDA5_SIGNALING	REACTOME_NEGATIVE_REGULATORS_OF_RIG_I_MDA5_SIGNALING		15	-0.38588187	-1.0729903	0.40115163	0.57955074	1	2989	tags=33%, list=27%, signal=45%
REACTOME_HS_GAG_BIOSYNTHESIS	REACTOME_HS_GAG_BIOSYNTHESIS		19	-0.44928548	-1.0729682	0.39919356	0.5792183	1	3928	tags=53%, list=35%, signal=81%
RODRIGUES_THYROID_CARCINOMA_ANAPLASTIC_UP	RODRIGUES_THYROID_CARCINOMA_ANAPLASTIC_UP		360	-0.27986354	-1.0728658	0.35741445	0.57902586	1	3707	tags=36%, list=33%, signal=52%
REACTOME_PLATELET_HOMEOSTASIS	REACTOME_PLATELET_HOMEOSTASIS		51	-0.35009181	-1.07274	0.35685483	0.57892776	1	3396	tags=39%, list=30%, signal=56%
KONDO_PROSTATE_CANCER_WITH_H3K27ME3	KONDO_PROSTATE_CANCER_WITH_H3K27ME3		81	-0.40270293	-1.0725732	0.37864077	0.57886875	1	2846	tags=40%, list=25%, signal=53%
REACTOME_ACTIVATION_OF_THE_PRE_REPLICATIVE_COMPLEX	REACTOME_ACTIVATION_OF_THE_PRE_REPLICATIVE_COMPLEX		19	-0.51065135	-1.0725104	0.44208494	0.5786251	1	3625	tags=58%, list=32%, signal=85%
REACTOME_DOUBLE_STRAND_BREAK_REPAIR	REACTOME_DOUBLE_STRAND_BREAK_REPAIR		16	-0.45662335	-1.0722144	0.425	0.57878786	1	4503	tags=63%, list=40%, signal=104%
KEGG_O_GLYCAN_BIOSYNTHESIS	KEGG_O_GLYCAN_BIOSYNTHESIS		17	-0.4006275	-1.0720379	0.36158192	0.57875896	1	2489	tags=35%, list=22%, signal=45%
GRAESSMANN_RESPONSE_TO_MC_AND_SERUM_DEPRIVATION_UP	GRAESSMANN_RESPONSE_TO_MC_AND_SERUM_DEPRIVATION_UP		138	-0.35745764	-1.0718644	0.36261684	0.5787325	1	2748	tags=36%, list=25%, signal=46%
MCDOWELL_ACUTE_LUNG_INJURY_DN	MCDOWELL_ACUTE_LUNG_INJURY_DN		34	-0.4182514	-1.0717757	0.39278936	0.57856816	1	1530	tags=29%, list=14%, signal=34%
TAKEDA_TARGETS_OF_NUP98_HOXA9_FUSION_6HR_DN	TAKEDA_TARGETS_OF_NUP98_HOXA9_FUSION_6HR_DN		26	-0.41392827	-1.071652	0.38022813	0.57841456	1	1773	tags=31%, list=16%, signal=36%
PID_P53DOWNSTREAMPATHWAY	PID_P53DOWNSTREAMPATHWAY		77	-0.3030385	-1.0712821	0.3628159	0.5787487	1	4103	tags=45%, list=37%, signal=71%
CAFFAREL_RESPONSE_TO_THC_DN	CAFFAREL_RESPONSE_TO_THC_DN		18	-0.38292578	-1.071145	0.39884394	0.57863075	1	3881	tags=61%, list=35%, signal=93%
BAE_BRCA1_TARGETS_DN	BAE_BRCA1_TARGETS_DN		21	-0.36349455	-1.070608	0.3898305	0.5792889	1	2397	tags=38%, list=21%, signal=48%
TONKS_TARGETS_OF_RUNX1_RUNX1T1_FUSION_SUSTAINDED_IN_ERYTHROCYTE_UP	TONKS_TARGETS_OF_RUNX1_RUNX1T1_FUSION_SUSTAINDED_IN_ERYTHROCYTE_UP		31	-0.42580426	-1.0705222	0.38582677	0.5790976	1	1448	tags=26%, list=13%, signal=30%
PID_NCADHERINPATHWAY	PID_NCADHERINPATHWAY		23	-0.37942395	-1.0702863	0.38086304	0.5791994	1	781	tags=17%, list=7%, signal=19%
XU_CREBBP_TARGETS_DN	XU_CREBBP_TARGETS_DN		30	-0.36426815	-1.0695481	0.38817006	0.58023196	1	3720	tags=50%, list=33%, signal=75%
PARENT_MTOR_SIGNALING_DN	PARENT_MTOR_SIGNALING_DN		26	-0.38712645	-1.0693719	0.37115383	0.5801853	1	3979	tags=46%, list=36%, signal=71%
REACTOME_SIGNALLING_TO_RAS	REACTOME_SIGNALLING_TO_RAS		18	-0.35360947	-1.0691888	0.38122606	0.58013254	1	3929	tags=50%, list=35%, signal=77%
GRADE_COLON_VS_RECTAL_CANCER_DN	GRADE_COLON_VS_RECTAL_CANCER_DN		31	-0.35603195	-1.0689569	0.38317758	0.5802365	1	2542	tags=39%, list=23%, signal=50%
GARCIA_TARGETS_OF_FLI1_AND_DAX1_DN	GARCIA_TARGETS_OF_FLI1_AND_DAX1_DN		88	-0.29547808	-1.0685408	0.3752345	0.58064705	1	3939	tags=41%, list=35%, signal=63%
DURAND_STROMA_MAX_DN	DURAND_STROMA_MAX_DN		84	-0.3450127	-1.0682663	0.3734062	0.5808074	1	2335	tags=30%, list=21%, signal=37%
GINESTIER_BREAST_CANCER_ZNF217_AMPLIFIED_UP	GINESTIER_BREAST_CANCER_ZNF217_AMPLIFIED_UP		37	-0.327613	-1.0670677	0.374761	0.58267516	1	4360	tags=49%, list=39%, signal=79%
WANG_IMMORTALIZED_BY_HOXA9_AND_MEIS1_DN	WANG_IMMORTALIZED_BY_HOXA9_AND_MEIS1_DN		19	-0.46561512	-1.066738	0.3962963	0.5829397	1	1411	tags=37%, list=13%, signal=42%
SHETH_LIVER_CANCER_VS_TXNIP_LOSS_PAM3	SHETH_LIVER_CANCER_VS_TXNIP_LOSS_PAM3		54	-0.37521684	-1.0666795	0.36044362	0.58269995	1	4032	tags=48%, list=36%, signal=75%
JOSEPH_RESPONSE_TO_SODIUM_BUTYRATE_UP	JOSEPH_RESPONSE_TO_SODIUM_BUTYRATE_UP		26	-0.33431345	-1.0666709	0.3831283	0.58235544	1	4114	tags=50%, list=37%, signal=79%
MIKKELSEN_MEF_HCP_WITH_H3_UNMETHYLATED	MIKKELSEN_MEF_HCP_WITH_H3_UNMETHYLATED		106	-0.35979748	-1.0666465	0.37979797	0.58202636	1	4844	tags=51%, list=43%, signal=89%
ODONNELL_TARGETS_OF_MYC_AND_TFRC_DN	ODONNELL_TARGETS_OF_MYC_AND_TFRC_DN		23	-0.4734269	-1.0665226	0.43366337	0.5818873	1	1455	tags=30%, list=13%, signal=35%
LEIN_MIDBRAIN_MARKERS	LEIN_MIDBRAIN_MARKERS		47	-0.3704526	-1.0659955	0.37428024	0.5825324	1	687	tags=17%, list=6%, signal=18%
VILIMAS_NOTCH1_TARGETS_DN	VILIMAS_NOTCH1_TARGETS_DN		18	-0.49286318	-1.0658957	0.3974359	0.582373	1	4049	tags=67%, list=36%, signal=104%
SU_TESTIS	SU_TESTIS		43	-0.35817114	-1.06457	0.37349397	0.58452547	1	3699	tags=49%, list=33%, signal=73%
KYNG_ENVIRONMENTAL_STRESS_RESPONSE_UP	KYNG_ENVIRONMENTAL_STRESS_RESPONSE_UP		38	-0.30354318	-1.0644372	0.3781362	0.58444667	1	3985	tags=45%, list=36%, signal=69%
GALE_APL_WITH_FLT3_MUTATED_UP	GALE_APL_WITH_FLT3_MUTATED_UP		22	-0.3712681	-1.0640224	0.38878143	0.58482945	1	4344	tags=45%, list=39%, signal=74%
VERHAAK_GLIOBLASTOMA_MESENCHYMAL	VERHAAK_GLIOBLASTOMA_MESENCHYMAL		135	-0.26990876	-1.0638986	0.33333334	0.5847102	1	3078	tags=30%, list=27%, signal=41%
SONG_TARGETS_OF_IE86_CMV_PROTEIN	SONG_TARGETS_OF_IE86_CMV_PROTEIN		41	-0.41577414	-1.0637783	0.42774567	0.584566	1	3881	tags=56%, list=35%, signal=86%
WATANABE_RECTAL_CANCER_RADIOTHERAPY_RESPONSIVE_DN	WATANABE_RECTAL_CANCER_RADIOTHERAPY_RESPONSIVE_DN		57	-0.33839133	-1.0637312	0.38433516	0.5843133	1	2877	tags=26%, list=26%, signal=35%
MORI_LARGE_PRE_BII_LYMPHOCYTE_DN	MORI_LARGE_PRE_BII_LYMPHOCYTE_DN		38	-0.44839215	-1.0636338	0.42300555	0.5841376	1	2345	tags=39%, list=21%, signal=50%
WANG_SMARCE1_TARGETS_UP	WANG_SMARCE1_TARGETS_UP		158	-0.3702119	-1.0634342	0.37592593	0.5841548	1	3047	tags=41%, list=27%, signal=56%
GROSS_HYPOXIA_VIA_ELK3_AND_HIF1A_DN	GROSS_HYPOXIA_VIA_ELK3_AND_HIF1A_DN		56	-0.30349264	-1.0628318	0.37773722	0.5849345	1	4794	tags=57%, list=43%, signal=99%
KEGG_DNA_REPLICATION	KEGG_DNA_REPLICATION		26	-0.44550058	-1.0627191	0.43930635	0.5848054	1	2927	tags=46%, list=26%, signal=62%
WOOD_EBV_EBNA1_TARGETS_DN	WOOD_EBV_EBNA1_TARGETS_DN		32	-0.3746969	-1.0627087	0.38961038	0.5844562	1	3574	tags=38%, list=32%, signal=55%
BOYAULT_LIVER_CANCER_SUBCLASS_G3_DN	BOYAULT_LIVER_CANCER_SUBCLASS_G3_DN		35	-0.4027909	-1.0624143	0.37890625	0.5846862	1	998	tags=17%, list=9%, signal=19%
NIKOLSKY_BREAST_CANCER_8P12_P11_AMPLICON	NIKOLSKY_BREAST_CANCER_8P12_P11_AMPLICON		25	-0.35703692	-1.0618	0.39484128	0.5855146	1	3015	tags=36%, list=27%, signal=49%
PID_RAS_PATHWAY	PID_RAS_PATHWAY		24	-0.37862158	-1.0617976	0.36448598	0.5851528	1	2659	tags=38%, list=24%, signal=49%
KAYO_CALORIE_RESTRICTION_MUSCLE_DN	KAYO_CALORIE_RESTRICTION_MUSCLE_DN		57	-0.2921008	-1.0617932	0.37354085	0.5847965	1	3546	tags=35%, list=32%, signal=51%
KEGG_NICOTINATE_AND_NICOTINAMIDE_METABOLISM	KEGG_NICOTINATE_AND_NICOTINAMIDE_METABOLISM		16	-0.40901917	-1.0613928	0.40074906	0.5851924	1	1348	tags=31%, list=12%, signal=35%
REACTOME_MEIOTIC_RECOMBINATION	REACTOME_MEIOTIC_RECOMBINATION		27	-0.38346526	-1.0612104	0.4	0.58516604	1	5248	tags=63%, list=47%, signal=118%
DARWICHE_SQUAMOUS_CELL_CARCINOMA_UP	DARWICHE_SQUAMOUS_CELL_CARCINOMA_UP		79	-0.30080032	-1.0611892	0.35443038	0.58485085	1	2066	tags=22%, list=18%, signal=26%
MCCLUNG_CREB1_TARGETS_DN	MCCLUNG_CREB1_TARGETS_DN		39	-0.3416697	-1.06105	0.37428024	0.58474433	1	3771	tags=44%, list=34%, signal=65%
WANG_BARRETTS_ESOPHAGUS_UP	WANG_BARRETTS_ESOPHAGUS_UP		34	-0.36714205	-1.0604779	0.35741445	0.58547395	1	4200	tags=56%, list=38%, signal=89%
MCCLUNG_DELTA_FOSB_TARGETS_2WK	MCCLUNG_DELTA_FOSB_TARGETS_2WK		30	-0.4246441	-1.0602646	0.38535646	0.58554405	1	2823	tags=37%, list=25%, signal=49%
PID_P38ALPHABETAPATHWAY	PID_P38ALPHABETAPATHWAY		23	-0.40012684	-1.0600626	0.41501975	0.5855545	1	1555	tags=26%, list=14%, signal=30%
HADDAD_T_LYMPHOCYTE_AND_NK_PROGENITOR_DN	HADDAD_T_LYMPHOCYTE_AND_NK_PROGENITOR_DN		47	-0.41238418	-1.0598668	0.38007382	0.5855656	1	2637	tags=43%, list=24%, signal=55%
BRUECKNER_TARGETS_OF_MIRLET7A3_DN	BRUECKNER_TARGETS_OF_MIRLET7A3_DN		46	-0.3604815	-1.0589086	0.3895131	0.5869694	1	2972	tags=41%, list=27%, signal=56%
BEGUM_TARGETS_OF_PAX3_FOXO1_FUSION_DN	BEGUM_TARGETS_OF_PAX3_FOXO1_FUSION_DN		29	-0.41738185	-1.0588125	0.40874526	0.58680946	1	2177	tags=34%, list=19%, signal=43%
REACTOME_RNA_POL_II_PRE_TRANSCRIPTION_EVENTS	REACTOME_RNA_POL_II_PRE_TRANSCRIPTION_EVENTS		48	-0.28980324	-1.0587579	0.40337712	0.58653486	1	6494	tags=65%, list=58%, signal=153%
MARTINEZ_RESPONSE_TO_TRABECTEDIN_UP	MARTINEZ_RESPONSE_TO_TRABECTEDIN_UP		49	-0.30224732	-1.0586959	0.39439252	0.5862973	1	835	tags=12%, list=7%, signal=13%
SCHAEFFER_PROSTATE_DEVELOPMENT_12HR_UP	SCHAEFFER_PROSTATE_DEVELOPMENT_12HR_UP		74	-0.3791331	-1.0584447	0.36247724	0.58641064	1	2286	tags=34%, list=20%, signal=42%
SHETH_LIVER_CANCER_VS_TXNIP_LOSS_PAM4	SHETH_LIVER_CANCER_VS_TXNIP_LOSS_PAM4		193	-0.32831487	-1.0583594	0.35490197	0.5862257	1	3228	tags=35%, list=29%, signal=49%
REACTOME_MEIOSIS	REACTOME_MEIOSIS		43	-0.3337453	-1.0580088	0.40337712	0.58653766	1	5871	tags=65%, list=52%, signal=136%
MIYAGAWA_TARGETS_OF_EWSR1_ETS_FUSIONS_UP	MIYAGAWA_TARGETS_OF_EWSR1_ETS_FUSIONS_UP		146	-0.32805142	-1.057892	0.36200717	0.58639324	1	3231	tags=37%, list=29%, signal=51%
BASSO_B_LYMPHOCYTE_NETWORK	BASSO_B_LYMPHOCYTE_NETWORK		83	-0.27790987	-1.0578157	0.3970588	0.586183	1	4823	tags=45%, list=43%, signal=78%
KOINUMA_TARGETS_OF_SMAD2_OR_SMAD3	KOINUMA_TARGETS_OF_SMAD2_OR_SMAD3		449	-0.26841414	-1.0575689	0.3974122	0.5862759	1	2970	tags=28%, list=27%, signal=36%
KONDO_EZH2_TARGETS	KONDO_EZH2_TARGETS		135	-0.34092054	-1.0570385	0.37057728	0.58692235	1	3170	tags=40%, list=28%, signal=55%
WANG_SMARCE1_TARGETS_DN	WANG_SMARCE1_TARGETS_DN		211	-0.26936728	-1.0560155	0.35135135	0.5885861	1	1949	tags=20%, list=17%, signal=24%
KORKOLA_TERATOMA	KORKOLA_TERATOMA		27	-0.3938659	-1.0557748	0.374761	0.5887037	1	3146	tags=44%, list=28%, signal=62%
ZHOU_CELL_CYCLE_GENES_IN_IR_RESPONSE_6HR	ZHOU_CELL_CYCLE_GENES_IN_IR_RESPONSE_6HR		52	-0.44590914	-1.055766	0.4619883	0.58837456	1	3639	tags=54%, list=32%, signal=79%
ACEVEDO_LIVER_CANCER_DN	ACEVEDO_LIVER_CANCER_DN		328	-0.26188406	-1.0550809	0.3643264	0.58927065	1	4182	tags=37%, list=37%, signal=57%
BRIDEAU_IMPRINTED_GENES	BRIDEAU_IMPRINTED_GENES		45	-0.38029417	-1.0550473	0.3776908	0.5889854	1	2330	tags=29%, list=21%, signal=36%
KIM_MYC_AMPLIFICATION_TARGETS_UP	KIM_MYC_AMPLIFICATION_TARGETS_UP		114	-0.2779377	-1.0548894	0.35700935	0.58892626	1	2871	tags=28%, list=26%, signal=37%
VANHARANTA_UTERINE_FIBROID_UP	VANHARANTA_UTERINE_FIBROID_UP		26	-0.4338789	-1.0545453	0.41941747	0.58918124	1	2341	tags=35%, list=21%, signal=44%
AMUNDSON_RESPONSE_TO_ARSENITE	AMUNDSON_RESPONSE_TO_ARSENITE		133	-0.25587642	-1.0542691	0.39089185	0.5893606	1	3890	tags=38%, list=35%, signal=57%
KAMMINGA_SENESCENCE	KAMMINGA_SENESCENCE		25	-0.3633915	-1.0541326	0.3923077	0.58927965	1	1366	tags=28%, list=12%, signal=32%
RAMASWAMY_METASTASIS_UP	RAMASWAMY_METASTASIS_UP		38	-0.29997846	-1.0540345	0.40571427	0.589099	1	1840	tags=21%, list=16%, signal=25%
PID_ECADHERIN_NASCENTAJ_PATHWAY	PID_ECADHERIN_NASCENTAJ_PATHWAY		28	-0.33888263	-1.0536329	0.41119692	0.5895055	1	968	tags=18%, list=9%, signal=19%
QI_HYPOXIA	QI_HYPOXIA		92	-0.31899384	-1.0533856	0.3934741	0.5896159	1	1513	tags=21%, list=14%, signal=24%
RASHI_RESPONSE_TO_IONIZING_RADIATION_6	RASHI_RESPONSE_TO_IONIZING_RADIATION_6		60	-0.37036756	-1.0526773	0.409009	0.590582	1	2649	tags=35%, list=24%, signal=46%
REACTOME_SIGNALING_BY_RHO_GTPASES	REACTOME_SIGNALING_BY_RHO_GTPASES		62	-0.32119763	-1.0524322	0.3915547	0.5906995	1	3999	tags=45%, list=36%, signal=70%
REACTOME_METABOLISM_OF_VITAMINS_AND_COFACTORS	REACTOME_METABOLISM_OF_VITAMINS_AND_COFACTORS		34	-0.32640448	-1.0521638	0.38522953	0.59081787	1	3261	tags=35%, list=29%, signal=50%
LEE_LIVER_CANCER_DENA_DN	LEE_LIVER_CANCER_DENA_DN		58	-0.40614173	-1.0519582	0.39880952	0.5908975	1	3321	tags=40%, list=30%, signal=56%
REACTOME_NEUROTRANSMITTER_RELEASE_CYCLE	REACTOME_NEUROTRANSMITTER_RELEASE_CYCLE		21	-0.41868192	-1.0518489	0.4086629	0.59074306	1	1720	tags=29%, list=15%, signal=34%
REACTOME_PPARA_ACTIVATES_GENE_EXPRESSION	REACTOME_PPARA_ACTIVATES_GENE_EXPRESSION		65	-0.2884968	-1.0516778	0.35742188	0.59073514	1	4878	tags=51%, list=44%, signal=89%
RIZ_ERYTHROID_DIFFERENTIATION_12HR	RIZ_ERYTHROID_DIFFERENTIATION_12HR		33	-0.36009252	-1.0514961	0.39478958	0.5906988	1	4290	tags=48%, list=38%, signal=78%
ST_WNT_CA2_CYCLIC_GMP_PATHWAY	ST_WNT_CA2_CYCLIC_GMP_PATHWAY		16	-0.41738352	-1.0513692	0.41098484	0.59055907	1	4389	tags=75%, list=39%, signal=123%
MIKKELSEN_IPS_HCP_WITH_H3_UNMETHYLATED	MIKKELSEN_IPS_HCP_WITH_H3_UNMETHYLATED		40	-0.3916017	-1.0504483	0.40248963	0.59190017	1	4789	tags=58%, list=43%, signal=100%
PYEON_HPV_POSITIVE_TUMORS_UP	PYEON_HPV_POSITIVE_TUMORS_UP		34	-0.3922085	-1.0502236	0.43761995	0.5919667	1	2352	tags=32%, list=21%, signal=41%
REACTOME_SIGNALING_BY_THE_B_CELL_RECEPTOR_BCR	REACTOME_SIGNALING_BY_THE_B_CELL_RECEPTOR_BCR		80	-0.2734944	-1.0502151	0.40453687	0.59163445	1	4103	tags=38%, list=37%, signal=59%
BASSO_CD40_SIGNALING_UP	BASSO_CD40_SIGNALING_UP		64	-0.36691508	-1.0502079	0.40816328	0.5912929	1	3185	tags=38%, list=28%, signal=52%
GROSS_HYPOXIA_VIA_ELK3_ONLY_DN	GROSS_HYPOXIA_VIA_ELK3_ONLY_DN		33	-0.35426608	-1.0496813	0.40076336	0.59197783	1	3940	tags=64%, list=35%, signal=98%
HOQUE_METHYLATED_IN_CANCER	HOQUE_METHYLATED_IN_CANCER		37	-0.38122973	-1.0495764	0.42115384	0.59184176	1	2849	tags=38%, list=25%, signal=51%
BERNARD_PPAPDC1B_TARGETS_UP	BERNARD_PPAPDC1B_TARGETS_UP		18	-0.33712804	-1.0488616	0.43204868	0.59282	1	4431	tags=56%, list=40%, signal=92%
MIKKELSEN_ES_HCP_WITH_H3_UNMETHYLATED	MIKKELSEN_ES_HCP_WITH_H3_UNMETHYLATED		30	-0.40153554	-1.0487523	0.3995984	0.59264654	1	4789	tags=57%, list=43%, signal=99%
REACTOME_RNA_POL_I_TRANSCRIPTION_TERMINATION	REACTOME_RNA_POL_I_TRANSCRIPTION_TERMINATION		16	-0.37132412	-1.0485071	0.41897234	0.59275883	1	6487	tags=75%, list=58%, signal=178%
MARSON_FOXP3_TARGETS_UP	MARSON_FOXP3_TARGETS_UP		52	-0.36561334	-1.048208	0.4103512	0.5929859	1	2323	tags=37%, list=21%, signal=46%
CAIRO_HEPATOBLASTOMA_DN	CAIRO_HEPATOBLASTOMA_DN		175	-0.3219223	-1.0482023	0.38475835	0.59263927	1	3416	tags=37%, list=31%, signal=52%
PID_PLK1_PATHWAY	PID_PLK1_PATHWAY		29	-0.39280686	-1.0476696	0.4418146	0.59330636	1	4442	tags=55%, list=40%, signal=91%
ACEVEDO_LIVER_CANCER_WITH_H3K27ME3_DN	ACEVEDO_LIVER_CANCER_WITH_H3K27ME3_DN		66	-0.30990034	-1.0476351	0.38121548	0.5930151	1	1754	tags=23%, list=16%, signal=27%
MISHRA_CARCINOMA_ASSOCIATED_FIBROBLAST_DN	MISHRA_CARCINOMA_ASSOCIATED_FIBROBLAST_DN		16	-0.46412498	-1.0475876	0.4039604	0.59276575	1	3101	tags=56%, list=28%, signal=78%
PID_ATM_PATHWAY	PID_ATM_PATHWAY		21	-0.38100848	-1.0474913	0.42971888	0.5925677	1	5610	tags=71%, list=50%, signal=143%
WEIGEL_OXIDATIVE_STRESS_BY_HNE_AND_H2O2	WEIGEL_OXIDATIVE_STRESS_BY_HNE_AND_H2O2		30	-0.31488314	-1.047298	0.3927203	0.5925942	1	1933	tags=23%, list=17%, signal=28%
SESTO_RESPONSE_TO_UV_C0	SESTO_RESPONSE_TO_UV_C0		79	-0.28021985	-1.0469457	0.3880597	0.5929193	1	3123	tags=29%, list=28%, signal=40%
BRUINS_UVC_RESPONSE_MIDDLE	BRUINS_UVC_RESPONSE_MIDDLE		60	-0.28180072	-1.0462102	0.37881508	0.5939693	1	3160	tags=37%, list=28%, signal=51%
KEGG_BASAL_TRANSCRIPTION_FACTORS	KEGG_BASAL_TRANSCRIPTION_FACTORS		22	-0.33019105	-1.0458437	0.4019608	0.5943181	1	1888	tags=18%, list=17%, signal=22%
LEE_NEURAL_CREST_STEM_CELL_UP	LEE_NEURAL_CREST_STEM_CELL_UP		88	-0.37606144	-1.0457524	0.3938224	0.5941281	1	1257	tags=24%, list=11%, signal=27%
REACTOME_TRANSPORT_OF_RIBONUCLEOPROTEINS_INTO_THE_HOST_NUCLEUS	REACTOME_TRANSPORT_OF_RIBONUCLEOPROTEINS_INTO_THE_HOST_NUCLEUS		17	-0.38806418	-1.0450059	0.4229249	0.59519863	1	3479	tags=29%, list=31%, signal=43%
ROPERO_HDAC2_TARGETS	ROPERO_HDAC2_TARGETS		52	-0.3445937	-1.0447528	0.41791046	0.59534943	1	2133	tags=27%, list=19%, signal=33%
MUNSHI_MULTIPLE_MYELOMA_UP	MUNSHI_MULTIPLE_MYELOMA_UP		60	-0.2856965	-1.0445632	0.41187385	0.59533256	1	4125	tags=42%, list=37%, signal=66%
TURASHVILI_BREAST_LOBULAR_CARCINOMA_VS_LOBULAR_NORMAL_DN	TURASHVILI_BREAST_LOBULAR_CARCINOMA_VS_LOBULAR_NORMAL_DN		46	-0.4555382	-1.0440297	0.45419848	0.59598273	1	3101	tags=43%, list=28%, signal=60%
WOOD_EBV_EBNA1_TARGETS_UP	WOOD_EBV_EBNA1_TARGETS_UP		76	-0.2800672	-1.0439026	0.38476562	0.59585625	1	1603	tags=21%, list=14%, signal=24%
MIDORIKAWA_AMPLIFIED_IN_LIVER_CANCER	MIDORIKAWA_AMPLIFIED_IN_LIVER_CANCER		26	-0.36606982	-1.0436244	0.40630797	0.5960604	1	1669	tags=23%, list=15%, signal=27%
KIM_WT1_TARGETS_8HR_DN	KIM_WT1_TARGETS_8HR_DN		78	-0.28929964	-1.0434424	0.38059703	0.5960279	1	2619	tags=33%, list=23%, signal=43%
STEARMAN_TUMOR_FIELD_EFFECT_UP	STEARMAN_TUMOR_FIELD_EFFECT_UP		28	-0.4191227	-1.0430311	0.42638624	0.5965005	1	3043	tags=46%, list=27%, signal=64%
LABBE_TGFB1_TARGETS_UP	LABBE_TGFB1_TARGETS_UP		74	-0.34076026	-1.0430282	0.39096266	0.5961513	1	3480	tags=38%, list=31%, signal=55%
VERHAAK_GLIOBLASTOMA_NEURAL	VERHAAK_GLIOBLASTOMA_NEURAL		139	-0.35440612	-1.0428904	0.39179105	0.59607863	1	3428	tags=41%, list=31%, signal=58%
KAMMINGA_EZH2_TARGETS	KAMMINGA_EZH2_TARGETS		32	-0.45114306	-1.042616	0.46031746	0.5962326	1	2313	tags=41%, list=21%, signal=51%
REACTOME_G1_S_TRANSITION	REACTOME_G1_S_TRANSITION		73	-0.3303643	-1.0423201	0.4389313	0.5964037	1	4115	tags=40%, list=37%, signal=62%
REACTOME_TRANSCRIPTION_COUPLED_NER_TC_NER	REACTOME_TRANSCRIPTION_COUPLED_NER_TC_NER		39	-0.33523604	-1.0422622	0.44208494	0.5961582	1	3389	tags=33%, list=30%, signal=48%
KEGG_DRUG_METABOLISM_OTHER_ENZYMES	KEGG_DRUG_METABOLISM_OTHER_ENZYMES		18	-0.3756654	-1.0420873	0.39442232	0.596127	1	1833	tags=28%, list=16%, signal=33%
RICKMAN_TUMOR_DIFFERENTIATED_WELL_VS_POORLY_DN	RICKMAN_TUMOR_DIFFERENTIATED_WELL_VS_POORLY_DN		197	-0.30500987	-1.0420634	0.40712947	0.59581614	1	3416	tags=36%, list=31%, signal=51%
KEGG_B_CELL_RECEPTOR_SIGNALING_PATHWAY	KEGG_B_CELL_RECEPTOR_SIGNALING_PATHWAY		46	-0.34935573	-1.042015	0.4375	0.5955424	1	3929	tags=46%, list=35%, signal=70%
PID_RXR_VDR_PATHWAY	PID_RXR_VDR_PATHWAY		18	-0.36362228	-1.0420058	0.3846154	0.5952081	1	3516	tags=39%, list=31%, signal=57%
DAIRKEE_CANCER_PRONE_RESPONSE_E2	DAIRKEE_CANCER_PRONE_RESPONSE_E2		18	-0.4461311	-1.0411193	0.42553192	0.596539	1	1945	tags=33%, list=17%, signal=40%
MANALO_HYPOXIA_DN	MANALO_HYPOXIA_DN		169	-0.31219554	-1.041079	0.43385214	0.59627134	1	3934	tags=37%, list=35%, signal=56%
REACTOME_LIPID_DIGESTION_MOBILIZATION_AND_TRANSPORT	REACTOME_LIPID_DIGESTION_MOBILIZATION_AND_TRANSPORT		32	-0.38950673	-1.0397774	0.42741936	0.5983459	1	2924	tags=44%, list=26%, signal=59%
VALK_AML_CLUSTER_7	VALK_AML_CLUSTER_7		18	-0.4227753	-1.0394529	0.42884615	0.5986135	1	3135	tags=44%, list=28%, signal=62%
MITSIADES_RESPONSE_TO_APLIDIN_UP	MITSIADES_RESPONSE_TO_APLIDIN_UP		258	-0.25993547	-1.0390629	0.39051095	0.5989474	1	2817	tags=26%, list=25%, signal=34%
TARTE_PLASMA_CELL_VS_PLASMABLAST_UP	TARTE_PLASMA_CELL_VS_PLASMABLAST_UP		244	-0.3159154	-1.0389568	0.4117647	0.5987772	1	2850	tags=32%, list=25%, signal=42%
REACTOME_REGULATION_OF_MITOTIC_CELL_CYCLE	REACTOME_REGULATION_OF_MITOTIC_CELL_CYCLE		58	-0.3063116	-1.0389355	0.43584907	0.59846646	1	4115	tags=38%, list=37%, signal=60%
MILI_PSEUDOPODIA_HAPTOTAXIS_UP	MILI_PSEUDOPODIA_HAPTOTAXIS_UP		274	-0.2956718	-1.038912	0.3992095	0.59816307	1	4460	tags=41%, list=40%, signal=66%
JOHNSTONE_PARVB_TARGETS_1_DN	JOHNSTONE_PARVB_TARGETS_1_DN		24	-0.37101758	-1.0382974	0.40485075	0.5989727	1	1964	tags=25%, list=18%, signal=30%
ZHAN_MULTIPLE_MYELOMA_SUBGROUPS	ZHAN_MULTIPLE_MYELOMA_SUBGROUPS		26	-0.3430508	-1.038124	0.43977055	0.59893686	1	3917	tags=42%, list=35%, signal=65%
MIKKELSEN_MEF_HCP_WITH_H3K27ME3	MIKKELSEN_MEF_HCP_WITH_H3K27ME3		325	-0.3555023	-1.0379746	0.43529412	0.59883946	1	4267	tags=42%, list=38%, signal=67%
PEDERSEN_METASTASIS_BY_ERBB2_ISOFORM_4	PEDERSEN_METASTASIS_BY_ERBB2_ISOFORM_4		65	-0.3379535	-1.0376283	0.3962963	0.5991045	1	1954	tags=28%, list=17%, signal=33%
JECHLINGER_EPITHELIAL_TO_MESENCHYMAL_TRANSITION_DN	JECHLINGER_EPITHELIAL_TO_MESENCHYMAL_TRANSITION_DN		47	-0.33491415	-1.0376204	0.4117647	0.59876174	1	2915	tags=40%, list=26%, signal=54%
QI_HYPOXIA_TARGETS_OF_HIF1A_AND_FOXA2	QI_HYPOXIA_TARGETS_OF_HIF1A_AND_FOXA2		28	-0.35558257	-1.0374975	0.4060606	0.5986453	1	5137	tags=64%, list=46%, signal=118%
AKL_HTLV1_INFECTION_DN	AKL_HTLV1_INFECTION_DN		33	-0.38054034	-1.0374885	0.4120983	0.5983088	1	2102	tags=30%, list=19%, signal=37%
JIANG_TIP30_TARGETS_UP	JIANG_TIP30_TARGETS_UP		35	-0.3572936	-1.0372324	0.401487	0.5984534	1	2596	tags=34%, list=23%, signal=44%
TONKS_TARGETS_OF_RUNX1_RUNX1T1_FUSION_HSC_DN	TONKS_TARGETS_OF_RUNX1_RUNX1T1_FUSION_HSC_DN		120	-0.3604811	-1.0371659	0.4183865	0.5982324	1	2952	tags=38%, list=26%, signal=51%
REACTOME_FORMATION_OF_THE_TERNARY_COMPLEX_AND_SUBSEQUENTLY_THE_43S_COMPLEX	REACTOME_FORMATION_OF_THE_TERNARY_COMPLEX_AND_SUBSEQUENTLY_THE_43S_COMPLEX		22	-0.38290158	-1.0370898	0.4214876	0.5980061	1	5285	tags=55%, list=47%, signal=103%
LIAN_LIPA_TARGETS_3M	LIAN_LIPA_TARGETS_3M		48	-0.45201784	-1.0368016	0.43680298	0.5982437	1	2258	tags=44%, list=20%, signal=55%
CROMER_METASTASIS_UP	CROMER_METASTASIS_UP		51	-0.3039493	-1.0362655	0.44252872	0.5988856	1	3632	tags=37%, list=32%, signal=55%
SMID_BREAST_CANCER_RELAPSE_IN_BONE_UP	SMID_BREAST_CANCER_RELAPSE_IN_BONE_UP		58	-0.36077654	-1.0362448	0.4067164	0.5985715	1	1325	tags=22%, list=12%, signal=25%
REACTOME_ACTIVATION_OF_ATR_IN_RESPONSE_TO_REPLICATION_STRESS	REACTOME_ACTIVATION_OF_ATR_IN_RESPONSE_TO_REPLICATION_STRESS		24	-0.4441233	-1.0360997	0.45348838	0.5985249	1	3100	tags=46%, list=28%, signal=63%
LABBE_TARGETS_OF_TGFB1_AND_WNT3A_UP	LABBE_TARGETS_OF_TGFB1_AND_WNT3A_UP		87	-0.35804564	-1.0359684	0.42401502	0.5984313	1	2046	tags=29%, list=18%, signal=35%
RIGGINS_TAMOXIFEN_RESISTANCE_DN	RIGGINS_TAMOXIFEN_RESISTANCE_DN		132	-0.30445325	-1.0358019	0.3804143	0.5983932	1	2010	tags=21%, list=18%, signal=26%
RODWELL_AGING_KIDNEY_UP	RODWELL_AGING_KIDNEY_UP		263	-0.3468023	-1.0357585	0.4126394	0.59814113	1	3119	tags=36%, list=28%, signal=49%
HORIUCHI_WTAP_TARGETS_UP	HORIUCHI_WTAP_TARGETS_UP		163	-0.32214868	-1.0357323	0.40867993	0.59783804	1	2773	tags=33%, list=25%, signal=43%
MARIADASON_REGULATED_BY_HISTONE_ACETYLATION_UP	MARIADASON_REGULATED_BY_HISTONE_ACETYLATION_UP		46	-0.29577553	-1.0355421	0.4029304	0.59785235	1	3060	tags=37%, list=27%, signal=51%
BIOCARTA_CDC42RAC_PATHWAY	BIOCARTA_CDC42RAC_PATHWAY		15	-0.41534585	-1.0353154	0.44779116	0.59792835	1	2898	tags=33%, list=26%, signal=45%
PID_INTEGRIN3_PATHWAY	PID_INTEGRIN3_PATHWAY		32	-0.42443693	-1.0352695	0.44402277	0.597656	1	3950	tags=53%, list=35%, signal=82%
REACTOME_RECYCLING_PATHWAY_OF_L1	REACTOME_RECYCLING_PATHWAY_OF_L1		19	-0.3471001	-1.0350056	0.42330098	0.59780777	1	4179	tags=47%, list=37%, signal=75%
KEGG_MISMATCH_REPAIR	KEGG_MISMATCH_REPAIR		19	-0.4139742	-1.0348877	0.44402277	0.5976469	1	5220	tags=68%, list=47%, signal=128%
HOFMANN_MYELODYSPLASTIC_SYNDROM_LOW_RISK_DN	HOFMANN_MYELODYSPLASTIC_SYNDROM_LOW_RISK_DN		19	-0.35004395	-1.0346084	0.41417912	0.5978512	1	3042	tags=32%, list=27%, signal=43%
JIANG_AGING_HYPOTHALAMUS_UP	JIANG_AGING_HYPOTHALAMUS_UP		36	-0.29817486	-1.0345984	0.42056075	0.59752625	1	3581	tags=36%, list=32%, signal=53%
REACTOME_MITOTIC_M_M_G1_PHASES	REACTOME_MITOTIC_M_M_G1_PHASES		103	-0.33226445	-1.0345109	0.46346155	0.59734005	1	4101	tags=40%, list=37%, signal=62%
DELLA_RESPONSE_TO_TSA_AND_BUTYRATE	DELLA_RESPONSE_TO_TSA_AND_BUTYRATE		16	-0.38346055	-1.0341823	0.41869158	0.5975805	1	2558	tags=31%, list=23%, signal=40%
WINTER_HYPOXIA_UP	WINTER_HYPOXIA_UP		46	-0.30259618	-1.034135	0.40555555	0.5973528	1	3749	tags=39%, list=33%, signal=59%
KANG_IMMORTALIZED_BY_TERT_UP	KANG_IMMORTALIZED_BY_TERT_UP		55	-0.3513738	-1.0333351	0.38931298	0.5984104	1	3243	tags=40%, list=29%, signal=56%
PID_CD8TCRDOWNSTREAMPATHWAY	PID_CD8TCRDOWNSTREAMPATHWAY		37	-0.35020098	-1.033148	0.42828685	0.59839803	1	2279	tags=24%, list=20%, signal=30%
HADDAD_T_LYMPHOCYTE_AND_NK_PROGENITOR_UP	HADDAD_T_LYMPHOCYTE_AND_NK_PROGENITOR_UP		43	-0.34811863	-1.0328009	0.4007353	0.5986713	1	2370	tags=30%, list=21%, signal=38%
RODWELL_AGING_KIDNEY_NO_BLOOD_UP	RODWELL_AGING_KIDNEY_NO_BLOOD_UP		138	-0.3567496	-1.0325359	0.43599257	0.59882617	1	2910	tags=36%, list=26%, signal=48%
YAO_TEMPORAL_RESPONSE_TO_PROGESTERONE_CLUSTER_9	YAO_TEMPORAL_RESPONSE_TO_PROGESTERONE_CLUSTER_9		55	-0.3325228	-1.0320334	0.41929135	0.5993907	1	3744	tags=47%, list=33%, signal=71%
VALK_AML_CLUSTER_3	VALK_AML_CLUSTER_3		23	-0.37020662	-1.0317543	0.3973384	0.5995745	1	3513	tags=43%, list=31%, signal=63%
KEGG_HOMOLOGOUS_RECOMBINATION	KEGG_HOMOLOGOUS_RECOMBINATION		22	-0.3936324	-1.0311984	0.45736435	0.6002391	1	6101	tags=73%, list=54%, signal=159%
HAHTOLA_MYCOSIS_FUNGOIDES_SKIN_DN	HAHTOLA_MYCOSIS_FUNGOIDES_SKIN_DN		17	-0.38430572	-1.031029	0.4095064	0.60019714	1	5197	tags=53%, list=46%, signal=99%
REACTOME_DNA_REPLICATION	REACTOME_DNA_REPLICATION		114	-0.33086792	-1.0307188	0.46168584	0.6004486	1	4115	tags=40%, list=37%, signal=63%
PETRETTO_HEART_MASS_QTL_CIS_UP	PETRETTO_HEART_MASS_QTL_CIS_UP		16	-0.39891693	-1.0300034	0.42566192	0.6014624	1	1505	tags=31%, list=13%, signal=36%
GENTILE_UV_LOW_DOSE_DN	GENTILE_UV_LOW_DOSE_DN		41	-0.36821696	-1.0298989	0.41164657	0.601297	1	1869	tags=27%, list=17%, signal=32%
KEGG_ARRHYTHMOGENIC_RIGHT_VENTRICULAR_CARDIOMYOPATHY_ARVC	KEGG_ARRHYTHMOGENIC_RIGHT_VENTRICULAR_CARDIOMYOPATHY_ARVC		55	-0.35676557	-1.0291202	0.42718446	0.602458	1	1358	tags=22%, list=12%, signal=25%
ACEVEDO_LIVER_CANCER_WITH_H3K9ME3_DN	ACEVEDO_LIVER_CANCER_WITH_H3K9ME3_DN		34	-0.35902855	-1.0288122	0.46110058	0.6026453	1	1482	tags=24%, list=13%, signal=27%
VILIMAS_NOTCH1_TARGETS_UP	VILIMAS_NOTCH1_TARGETS_UP		40	-0.43200535	-1.0285693	0.4587156	0.6027469	1	1427	tags=25%, list=13%, signal=29%
REACTOME_REGULATION_OF_WATER_BALANCE_BY_RENAL_AQUAPORINS	REACTOME_REGULATION_OF_WATER_BALANCE_BY_RENAL_AQUAPORINS		30	-0.36551845	-1.0284055	0.44208494	0.6027085	1	3513	tags=40%, list=31%, signal=58%
BIOCARTA_STRESS_PATHWAY	BIOCARTA_STRESS_PATHWAY		15	-0.33619407	-1.0278981	0.42490843	0.60327774	1	5700	tags=67%, list=51%, signal=136%
GAZDA_DIAMOND_BLACKFAN_ANEMIA_PROGENITOR_UP	GAZDA_DIAMOND_BLACKFAN_ANEMIA_PROGENITOR_UP		23	-0.34518263	-1.0275917	0.41119692	0.603546	1	2345	tags=30%, list=21%, signal=38%
LIANG_HEMATOPOIESIS_STEM_CELL_NUMBER_SMALL_VS_HUGE_DN	LIANG_HEMATOPOIESIS_STEM_CELL_NUMBER_SMALL_VS_HUGE_DN		23	-0.3766565	-1.0274959	0.43258426	0.6033593	1	2877	tags=39%, list=26%, signal=53%
HELLER_SILENCED_BY_METHYLATION_UP	HELLER_SILENCED_BY_METHYLATION_UP		168	-0.3393244	-1.0273552	0.41011235	0.603314	1	1865	tags=25%, list=17%, signal=30%
STARK_PREFRONTAL_CORTEX_22Q11_DELETION_DN	STARK_PREFRONTAL_CORTEX_22Q11_DELETION_DN		316	-0.21908757	-1.0272444	0.42205322	0.60316354	1	5497	tags=42%, list=49%, signal=80%
KIM_MYCN_AMPLIFICATION_TARGETS_DN	KIM_MYCN_AMPLIFICATION_TARGETS_DN		50	-0.31547633	-1.026991	0.41098484	0.60326225	1	2767	tags=34%, list=25%, signal=45%
REACTOME_MRNA_CAPPING	REACTOME_MRNA_CAPPING		25	-0.34539613	-1.0265108	0.44731978	0.6038116	1	6487	tags=72%, list=58%, signal=171%
KOBAYASHI_EGFR_SIGNALING_24HR_DN	KOBAYASHI_EGFR_SIGNALING_24HR_DN		159	-0.35936555	-1.0262938	0.4403131	0.6038869	1	4188	tags=52%, list=37%, signal=81%
LINDSTEDT_DENDRITIC_CELL_MATURATION_D	LINDSTEDT_DENDRITIC_CELL_MATURATION_D		51	-0.38473073	-1.0255022	0.43502825	0.60505074	1	3830	tags=51%, list=34%, signal=77%
REACTOME_TRANSCRIPTIONAL_ACTIVITY_OF_SMAD2_SMAD3_SMAD4_HETEROTRIMER	REACTOME_TRANSCRIPTIONAL_ACTIVITY_OF_SMAD2_SMAD3_SMAD4_HETEROTRIMER		19	-0.35112354	-1.0247712	0.41366223	0.6061031	1	3322	tags=32%, list=30%, signal=45%
CHIBA_RESPONSE_TO_TSA	CHIBA_RESPONSE_TO_TSA		35	-0.28434154	-1.0247319	0.42166343	0.6058473	1	2991	tags=31%, list=27%, signal=43%
ZHU_CMV_24_HR_UP	ZHU_CMV_24_HR_UP		64	-0.2945757	-1.0245754	0.40714285	0.60581034	1	4291	tags=41%, list=38%, signal=65%
ZHANG_TARGETS_OF_EWSR1_FLI1_FUSION	ZHANG_TARGETS_OF_EWSR1_FLI1_FUSION		56	-0.31132305	-1.0245543	0.40867993	0.6055046	1	3845	tags=45%, list=34%, signal=68%
HUMMERICH_SKIN_CANCER_PROGRESSION_DN	HUMMERICH_SKIN_CANCER_PROGRESSION_DN		79	-0.3557211	-1.0244207	0.44014734	0.6053925	1	2979	tags=32%, list=27%, signal=43%
KORKOLA_SEMINOMA_UP	KORKOLA_SEMINOMA_UP		30	-0.32278416	-1.0240893	0.44802868	0.60567313	1	2696	tags=37%, list=24%, signal=48%
COLIN_PILOCYTIC_ASTROCYTOMA_VS_GLIOBLASTOMA_DN	COLIN_PILOCYTIC_ASTROCYTOMA_VS_GLIOBLASTOMA_DN		16	-0.41131943	-1.0238909	0.44787645	0.6056743	1	3302	tags=44%, list=29%, signal=62%
DE_YY1_TARGETS_DN	DE_YY1_TARGETS_DN		50	-0.31432274	-1.0236582	0.41509435	0.60576266	1	3016	tags=28%, list=27%, signal=38%
KEGG_MAPK_SIGNALING_PATHWAY	KEGG_MAPK_SIGNALING_PATHWAY		172	-0.28034115	-1.0236386	0.42802304	0.60545444	1	3514	tags=37%, list=31%, signal=53%
MONNIER_POSTRADIATION_TUMOR_ESCAPE_UP	MONNIER_POSTRADIATION_TUMOR_ESCAPE_UP		194	-0.24961936	-1.0236169	0.42066422	0.6051459	1	4330	tags=43%, list=39%, signal=69%
VANLOO_SP3_TARGETS_DN	VANLOO_SP3_TARGETS_DN		58	-0.33372888	-1.0230087	0.42335767	0.60594517	1	3268	tags=38%, list=29%, signal=53%
REACTOME_THROMBOXANE_SIGNALLING_THROUGH_TP_RECEPTOR	REACTOME_THROMBOXANE_SIGNALLING_THROUGH_TP_RECEPTOR		17	-0.36882272	-1.0223776	0.43977055	0.6068254	1	3757	tags=41%, list=34%, signal=62%
RUIZ_TNC_TARGETS_DN	RUIZ_TNC_TARGETS_DN		90	-0.34950122	-1.021975	0.43984962	0.6072283	1	3729	tags=47%, list=33%, signal=69%
KIM_MYCN_AMPLIFICATION_TARGETS_UP	KIM_MYCN_AMPLIFICATION_TARGETS_UP		51	-0.31294507	-1.0218054	0.43083003	0.60720897	1	1625	tags=20%, list=15%, signal=23%
OUELLET_CULTURED_OVARIAN_CANCER_INVASIVE_VS_LMP_UP	OUELLET_CULTURED_OVARIAN_CANCER_INVASIVE_VS_LMP_UP		44	-0.28260714	-1.0217123	0.44692737	0.60704076	1	1573	tags=18%, list=14%, signal=21%
ABBUD_LIF_SIGNALING_1_UP	ABBUD_LIF_SIGNALING_1_UP		33	-0.36506546	-1.0212228	0.42222223	0.6075853	1	3403	tags=45%, list=30%, signal=65%
XU_GH1_AUTOCRINE_TARGETS_DN	XU_GH1_AUTOCRINE_TARGETS_DN		75	-0.29138288	-1.0211184	0.4266145	0.60739094	1	1686	tags=19%, list=15%, signal=22%
ZWANG_EGF_INTERVAL_UP	ZWANG_EGF_INTERVAL_UP		24	-0.34428784	-1.0207759	0.4251497	0.607697	1	1175	tags=21%, list=10%, signal=23%
ZHONG_RESPONSE_TO_AZACITIDINE_AND_TSA_UP	ZHONG_RESPONSE_TO_AZACITIDINE_AND_TSA_UP		99	-0.29797024	-1.0207047	0.42477876	0.60748166	1	4387	tags=43%, list=39%, signal=71%
PID_HNF3APATHWAY	PID_HNF3APATHWAY		23	-0.36947927	-1.0203389	0.42616823	0.6078321	1	4205	tags=57%, list=38%, signal=90%
PUJANA_XPRSS_INT_NETWORK	PUJANA_XPRSS_INT_NETWORK		105	-0.34280184	-1.0203056	0.47276264	0.60755736	1	3263	tags=42%, list=29%, signal=59%
BASAKI_YBX1_TARGETS_UP	BASAKI_YBX1_TARGETS_UP		164	-0.2970133	-1.0200934	0.4159132	0.607625	1	4054	tags=43%, list=36%, signal=66%
ST_FAS_SIGNALING_PATHWAY	ST_FAS_SIGNALING_PATHWAY		40	-0.28736833	-1.0191981	0.44337812	0.6089455	1	3514	tags=40%, list=31%, signal=58%
LEE_LIVER_CANCER_MYC_E2F1_DN	LEE_LIVER_CANCER_MYC_E2F1_DN		46	-0.40075153	-1.0190545	0.4418146	0.6088688	1	2242	tags=33%, list=20%, signal=41%
LI_WILMS_TUMOR_VS_FETAL_KIDNEY_2_UP	LI_WILMS_TUMOR_VS_FETAL_KIDNEY_2_UP		20	-0.3760353	-1.017818	0.44787645	0.61079675	1	2823	tags=45%, list=25%, signal=60%
FULCHER_INFLAMMATORY_RESPONSE_LECTIN_VS_LPS_UP	FULCHER_INFLAMMATORY_RESPONSE_LECTIN_VS_LPS_UP		315	-0.28405783	-1.0171909	0.41499087	0.6116196	1	3611	tags=37%, list=32%, signal=52%
PID_ERBB1_DOWNSTREAM_PATHWAY	PID_ERBB1_DOWNSTREAM_PATHWAY		77	-0.27764887	-1.017125	0.4241245	0.61141	1	4337	tags=43%, list=39%, signal=69%
BARRIER_CANCER_RELAPSE_NORMAL_SAMPLE_UP	BARRIER_CANCER_RELAPSE_NORMAL_SAMPLE_UP		21	-0.38758755	-1.0170757	0.44382024	0.6111517	1	4857	tags=62%, list=43%, signal=109%
VECCHI_GASTRIC_CANCER_EARLY_DN	VECCHI_GASTRIC_CANCER_EARLY_DN		189	-0.36115006	-1.0169959	0.4452975	0.61098015	1	2704	tags=35%, list=24%, signal=46%
REACTOME_IMMUNOREGULATORY_INTERACTIONS_BETWEEN_A_LYMPHOID_AND_A_NON_LYMPHOID_CELL	REACTOME_IMMUNOREGULATORY_INTERACTIONS_BETWEEN_A_LYMPHOID_AND_A_NON_LYMPHOID_CELL		28	-0.45256236	-1.0169486	0.49335864	0.61073834	1	630	tags=18%, list=6%, signal=19%
BIOCARTA_IL12_PATHWAY	BIOCARTA_IL12_PATHWAY		15	-0.46644482	-1.0169194	0.45173746	0.6104478	1	403	tags=20%, list=4%, signal=21%
PID_AURORA_A_PATHWAY	PID_AURORA_A_PATHWAY		20	-0.3950772	-1.0167197	0.42007434	0.61044866	1	1957	tags=30%, list=17%, signal=36%
MANTOVANI_VIRAL_GPCR_SIGNALING_UP	MANTOVANI_VIRAL_GPCR_SIGNALING_UP		51	-0.3360818	-1.0164562	0.4330855	0.6106095	1	1664	tags=25%, list=15%, signal=30%
BOYLAN_MULTIPLE_MYELOMA_C_D_UP	BOYLAN_MULTIPLE_MYELOMA_C_D_UP		80	-0.29995328	-1.0160433	0.42429906	0.6110103	1	3815	tags=45%, list=34%, signal=68%
JAZAERI_BREAST_CANCER_BRCA1_VS_BRCA2_UP	JAZAERI_BREAST_CANCER_BRCA1_VS_BRCA2_UP		35	-0.29489723	-1.0159289	0.43575418	0.61087894	1	3415	tags=37%, list=30%, signal=53%
JAZAG_TGFB1_SIGNALING_VIA_SMAD4_DN	JAZAG_TGFB1_SIGNALING_VIA_SMAD4_DN		43	-0.3132384	-1.0158949	0.4272388	0.61059827	1	2185	tags=28%, list=20%, signal=35%
STAMBOLSKY_TARGETS_OF_MUTATED_TP53_UP	STAMBOLSKY_TARGETS_OF_MUTATED_TP53_UP		26	-0.32072064	-1.0158533	0.43364486	0.61035115	1	765	tags=19%, list=7%, signal=21%
TURASHVILI_BREAST_DUCTAL_CARCINOMA_VS_LOBULAR_NORMAL_DN	TURASHVILI_BREAST_DUCTAL_CARCINOMA_VS_LOBULAR_NORMAL_DN		32	-0.41019672	-1.0155447	0.40944883	0.6106263	1	954	tags=28%, list=9%, signal=31%
AIYAR_COBRA1_TARGETS_UP	AIYAR_COBRA1_TARGETS_UP		26	-0.37495577	-1.015357	0.4108818	0.61063457	1	2711	tags=35%, list=24%, signal=46%
SESTO_RESPONSE_TO_UV_C8	SESTO_RESPONSE_TO_UV_C8		48	-0.3396901	-1.0153233	0.43144423	0.610357	1	2490	tags=33%, list=22%, signal=43%
ACOSTA_PROLIFERATION_INDEPENDENT_MYC_TARGETS_UP	ACOSTA_PROLIFERATION_INDEPENDENT_MYC_TARGETS_UP		52	-0.27503625	-1.0153147	0.42357275	0.610031	1	4006	tags=38%, list=36%, signal=60%
SAKAI_CHRONIC_HEPATITIS_VS_LIVER_CANCER_DN	SAKAI_CHRONIC_HEPATITIS_VS_LIVER_CANCER_DN		21	-0.3911365	-1.0152938	0.4457143	0.60971427	1	5800	tags=76%, list=52%, signal=158%
SU_LIVER	SU_LIVER		41	-0.4233448	-1.0150427	0.47667342	0.6098209	1	2042	tags=29%, list=18%, signal=36%
CHANG_CORE_SERUM_RESPONSE_DN	CHANG_CORE_SERUM_RESPONSE_DN		118	-0.28486305	-1.014987	0.4127907	0.6095868	1	3551	tags=34%, list=32%, signal=49%
LENAOUR_DENDRITIC_CELL_MATURATION_UP	LENAOUR_DENDRITIC_CELL_MATURATION_UP		78	-0.35014126	-1.0148572	0.44095942	0.6094874	1	2124	tags=31%, list=19%, signal=38%
BOSCO_INTERFERON_INDUCED_ANTIVIRAL_MODULE	BOSCO_INTERFERON_INDUCED_ANTIVIRAL_MODULE		42	-0.42097327	-1.0148544	0.46875	0.60915315	1	1874	tags=31%, list=17%, signal=37%
YAO_TEMPORAL_RESPONSE_TO_PROGESTERONE_CLUSTER_14	YAO_TEMPORAL_RESPONSE_TO_PROGESTERONE_CLUSTER_14		95	-0.26062477	-1.0142386	0.41340783	0.6099226	1	4213	tags=38%, list=38%, signal=60%
NUYTTEN_NIPP1_TARGETS_UP	NUYTTEN_NIPP1_TARGETS_UP		353	-0.26631877	-1.0138088	0.4375	0.6104295	1	2354	tags=23%, list=21%, signal=28%
ZHENG_IL22_SIGNALING_DN	ZHENG_IL22_SIGNALING_DN		20	-0.3815578	-1.013547	0.43887776	0.6106355	1	1170	tags=25%, list=10%, signal=28%
LEE_AGING_NEOCORTEX_DN	LEE_AGING_NEOCORTEX_DN		59	-0.32045075	-1.0131431	0.45065176	0.61109656	1	3181	tags=34%, list=28%, signal=47%
SASSON_RESPONSE_TO_GONADOTROPHINS_DN	SASSON_RESPONSE_TO_GONADOTROPHINS_DN		60	-0.32786593	-1.0130587	0.45255473	0.610941	1	2866	tags=37%, list=26%, signal=49%
ALONSO_METASTASIS_UP	ALONSO_METASTASIS_UP		126	-0.2604641	-1.0130033	0.43314502	0.61069757	1	4538	tags=40%, list=41%, signal=66%
SWEET_KRAS_TARGETS_UP	SWEET_KRAS_TARGETS_UP		58	-0.376229	-1.0120308	0.44379845	0.61206686	1	2742	tags=38%, list=24%, signal=50%
KEGG_CHEMOKINE_SIGNALING_PATHWAY	KEGG_CHEMOKINE_SIGNALING_PATHWAY		129	-0.3286007	-1.011742	0.43784785	0.61224747	1	1838	tags=26%, list=16%, signal=30%
BARIS_THYROID_CANCER_DN	BARIS_THYROID_CANCER_DN		47	-0.30502665	-1.0109532	0.43603605	0.61336035	1	2947	tags=34%, list=26%, signal=46%
BAUS_TFF2_TARGETS_UP	BAUS_TFF2_TARGETS_UP		24	-0.39977053	-1.0104381	0.42910448	0.61394256	1	4432	tags=63%, list=40%, signal=103%
REACTOME_GABA_B_RECEPTOR_ACTIVATION	REACTOME_GABA_B_RECEPTOR_ACTIVATION		27	-0.3489262	-1.0103811	0.45940593	0.61370754	1	3513	tags=33%, list=31%, signal=48%
PID_PI3KCIAKTPATHWAY	PID_PI3KCIAKTPATHWAY		16	-0.34492067	-1.0102569	0.44689378	0.6135947	1	3729	tags=31%, list=33%, signal=47%
JOHANSSON_BRAIN_CANCER_EARLY_VS_LATE_DN	JOHANSSON_BRAIN_CANCER_EARLY_VS_LATE_DN		35	-0.3407488	-1.0100595	0.4375	0.6136264	1	4535	tags=54%, list=40%, signal=91%
REACTOME_METABOLISM_OF_CARBOHYDRATES	REACTOME_METABOLISM_OF_CARBOHYDRATES		152	-0.2779969	-1.0092065	0.46096656	0.6148649	1	3807	tags=37%, list=34%, signal=55%
BROWNE_HCMV_INFECTION_8HR_UP	BROWNE_HCMV_INFECTION_8HR_UP		64	-0.30122134	-1.009006	0.43962264	0.614863	1	2187	tags=27%, list=20%, signal=33%
PUIFFE_INVASION_INHIBITED_BY_ASCITES_DN	PUIFFE_INVASION_INHIBITED_BY_ASCITES_DN		83	-0.2668038	-1.008966	0.43202978	0.61462086	1	4409	tags=42%, list=39%, signal=69%
BORLAK_LIVER_CANCER_EGF_UP	BORLAK_LIVER_CANCER_EGF_UP		41	-0.37287024	-1.0078933	0.4462963	0.61623	1	2964	tags=37%, list=26%, signal=50%
LEE_BMP2_TARGETS_DN	LEE_BMP2_TARGETS_DN		487	-0.2709587	-1.0078167	0.42585552	0.6160205	1	2159	tags=21%, list=19%, signal=25%
DACOSTA_UV_RESPONSE_VIA_ERCC3_XPCS_DN	DACOSTA_UV_RESPONSE_VIA_ERCC3_XPCS_DN		36	-0.32874104	-1.0076573	0.44357976	0.6159636	1	257	tags=8%, list=2%, signal=9%
PID_FCER1PATHWAY	PID_FCER1PATHWAY		39	-0.3526669	-1.0071493	0.47358122	0.61652595	1	3741	tags=49%, list=33%, signal=73%
YOSHIMURA_MAPK8_TARGETS_DN	YOSHIMURA_MAPK8_TARGETS_DN		241	-0.25748056	-1.0068184	0.43726936	0.6167724	1	3688	tags=32%, list=33%, signal=46%
VALK_AML_CLUSTER_1	VALK_AML_CLUSTER_1		16	-0.41246018	-1.0067364	0.45504588	0.6165754	1	1427	tags=25%, list=13%, signal=29%
ACEVEDO_FGFR1_TARGETS_IN_PROSTATE_CANCER_MODEL_DN	ACEVEDO_FGFR1_TARGETS_IN_PROSTATE_CANCER_MODEL_DN		192	-0.34957942	-1.0066926	0.44294003	0.616298	1	2648	tags=33%, list=24%, signal=42%
SENESE_HDAC1_AND_HDAC2_TARGETS_DN	SENESE_HDAC1_AND_HDAC2_TARGETS_DN		124	-0.34496754	-1.0064231	0.46327683	0.6164616	1	2139	tags=30%, list=19%, signal=36%
VECCHI_GASTRIC_CANCER_ADVANCED_VS_EARLY_DN	VECCHI_GASTRIC_CANCER_ADVANCED_VS_EARLY_DN		77	-0.31980872	-1.0061252	0.47070312	0.61669445	1	2609	tags=34%, list=23%, signal=44%
MA_MYELOID_DIFFERENTIATION_DN	MA_MYELOID_DIFFERENTIATION_DN		35	-0.32907298	-1.0057907	0.4635514	0.6169777	1	923	tags=17%, list=8%, signal=19%
PID_CASPASE_PATHWAY	PID_CASPASE_PATHWAY		33	-0.32954207	-1.0053573	0.45652175	0.6174581	1	4254	tags=45%, list=38%, signal=73%
SHETH_LIVER_CANCER_VS_TXNIP_LOSS_PAM6	SHETH_LIVER_CANCER_VS_TXNIP_LOSS_PAM6		30	-0.35448018	-1.005212	0.44883305	0.61736816	1	4188	tags=53%, list=37%, signal=85%
CHENG_IMPRINTED_BY_ESTRADIOL	CHENG_IMPRINTED_BY_ESTRADIOL		53	-0.30625	-1.0046912	0.45131087	0.618011	1	4026	tags=51%, list=36%, signal=79%
SASAKI_ADULT_T_CELL_LEUKEMIA	SASAKI_ADULT_T_CELL_LEUKEMIA		105	-0.26701945	-1.0045766	0.45340502	0.6178702	1	2685	tags=28%, list=24%, signal=36%
KIM_RESPONSE_TO_TSA_AND_DECITABINE_UP	KIM_RESPONSE_TO_TSA_AND_DECITABINE_UP		76	-0.327794	-1.0045438	0.45632797	0.6175931	1	3118	tags=37%, list=28%, signal=51%
JIANG_AGING_CEREBRAL_CORTEX_UP	JIANG_AGING_CEREBRAL_CORTEX_UP		27	-0.3230133	-1.0044004	0.4621359	0.6175017	1	4720	tags=48%, list=42%, signal=83%
REACTOME_FORMATION_OF_INCISION_COMPLEX_IN_GG_NER	REACTOME_FORMATION_OF_INCISION_COMPLEX_IN_GG_NER		20	-0.3568084	-1.00401	0.47093022	0.61788136	1	6487	tags=75%, list=58%, signal=178%
SHIPP_DLBCL_VS_FOLLICULAR_LYMPHOMA_UP	SHIPP_DLBCL_VS_FOLLICULAR_LYMPHOMA_UP		35	-0.28646705	-1.0037822	0.42990655	0.6179376	1	5223	tags=63%, list=47%, signal=117%
REACTOME_COLLAGEN_FORMATION	REACTOME_COLLAGEN_FORMATION		42	-0.42815492	-1.0036529	0.46862745	0.61783254	1	1582	tags=29%, list=14%, signal=33%
WINNEPENNINCKX_MELANOMA_METASTASIS_DN	WINNEPENNINCKX_MELANOMA_METASTASIS_DN		26	-0.39152208	-1.0033782	0.44464946	0.6179525	1	1266	tags=23%, list=11%, signal=26%
REACTOME_ADP_SIGNALLING_THROUGH_P2RY12	REACTOME_ADP_SIGNALLING_THROUGH_P2RY12		17	-0.38838586	-1.003319	0.47058824	0.6177357	1	1751	tags=24%, list=16%, signal=28%
STAMBOLSKY_RESPONSE_TO_VITAMIN_D3_UP	STAMBOLSKY_RESPONSE_TO_VITAMIN_D3_UP		47	-0.32190675	-1.0028994	0.44582593	0.6181718	1	2719	tags=34%, list=24%, signal=45%
WU_SILENCED_BY_METHYLATION_IN_BLADDER_CANCER	WU_SILENCED_BY_METHYLATION_IN_BLADDER_CANCER		35	-0.40427056	-1.0028273	0.45818183	0.6179552	1	1825	tags=29%, list=16%, signal=34%
REACTOME_SEMA4D_INDUCED_CELL_MIGRATION_AND_GROWTH_CONE_COLLAPSE	REACTOME_SEMA4D_INDUCED_CELL_MIGRATION_AND_GROWTH_CONE_COLLAPSE		16	-0.3720521	-1.0019218	0.4853229	0.6192647	1	2345	tags=31%, list=21%, signal=39%
SMIRNOV_RESPONSE_TO_IR_2HR_DN	SMIRNOV_RESPONSE_TO_IR_2HR_DN		25	-0.35848105	-1.0017592	0.44990548	0.6192248	1	757	tags=16%, list=7%, signal=17%
POTTI_DOCETAXEL_SENSITIVITY	POTTI_DOCETAXEL_SENSITIVITY		30	-0.28759652	-1.0012348	0.46395564	0.6198555	1	4546	tags=50%, list=41%, signal=84%
WANG_LSD1_TARGETS_DN	WANG_LSD1_TARGETS_DN		26	-0.35498014	-1.0011716	0.4814815	0.61964935	1	3688	tags=42%, list=33%, signal=63%
ROSS_ACUTE_MYELOID_LEUKEMIA_CBF	ROSS_ACUTE_MYELOID_LEUKEMIA_CBF		51	-0.32000226	-1.0008357	0.44190475	0.61989444	1	2769	tags=33%, list=25%, signal=44%
CASORELLI_ACUTE_PROMYELOCYTIC_LEUKEMIA_UP	CASORELLI_ACUTE_PROMYELOCYTIC_LEUKEMIA_UP		96	-0.29827458	-1.0007609	0.47528517	0.6196793	1	3829	tags=41%, list=34%, signal=61%
REACTOME_CELL_CYCLE_CHECKPOINTS	REACTOME_CELL_CYCLE_CHECKPOINTS		78	-0.3153618	-1.0004673	0.47248578	0.61984855	1	4101	tags=40%, list=37%, signal=62%
CHANDRAN_METASTASIS_DN	CHANDRAN_METASTASIS_DN		147	-0.30515087	-1.0003178	0.45303866	0.6198147	1	1869	tags=26%, list=17%, signal=31%
SERVITJA_ISLET_HNF1A_TARGETS_DN	SERVITJA_ISLET_HNF1A_TARGETS_DN		78	-0.35815802	-1.0000424	0.46336633	0.61996776	1	4190	tags=45%, list=37%, signal=71%
PID_RET_PATHWAY	PID_RET_PATHWAY		25	-0.3289508	-1.0000141	0.44575936	0.6196979	1	2562	tags=40%, list=23%, signal=52%
SHIPP_DLBCL_CURED_VS_FATAL_UP	SHIPP_DLBCL_CURED_VS_FATAL_UP		23	-0.3837744	-0.999521	0.46022728	0.62029845	1	3180	tags=48%, list=28%, signal=67%
MATZUK_MEIOTIC_AND_DNA_REPAIR	MATZUK_MEIOTIC_AND_DNA_REPAIR		26	-0.3201835	-0.9993371	0.47227535	0.62033343	1	5130	tags=54%, list=46%, signal=99%
KAYO_CALORIE_RESTRICTION_MUSCLE_UP	KAYO_CALORIE_RESTRICTION_MUSCLE_UP		59	-0.34874916	-0.99841875	0.46007603	0.62172276	1	2871	tags=37%, list=26%, signal=50%
LI_INDUCED_T_TO_NATURAL_KILLER_UP	LI_INDUCED_T_TO_NATURAL_KILLER_UP		181	-0.32223594	-0.9978162	0.45269015	0.62254167	1	2281	tags=26%, list=20%, signal=32%
RIZ_ERYTHROID_DIFFERENTIATION_HBZ	RIZ_ERYTHROID_DIFFERENTIATION_HBZ		29	-0.34205532	-0.99722594	0.4577603	0.6232515	1	4441	tags=52%, list=40%, signal=85%
REACTOME_SIGNALING_BY_ROBO_RECEPTOR	REACTOME_SIGNALING_BY_ROBO_RECEPTOR		19	-0.4086125	-0.9969402	0.48692152	0.6234125	1	2562	tags=37%, list=23%, signal=48%
KENNY_CTNNB1_TARGETS_UP	KENNY_CTNNB1_TARGETS_UP		31	-0.34158275	-0.9960263	0.462406	0.6247643	1	910	tags=16%, list=8%, signal=18%
SASSON_RESPONSE_TO_FORSKOLIN_DN	SASSON_RESPONSE_TO_FORSKOLIN_DN		60	-0.3182256	-0.99546844	0.45848376	0.6254938	1	3491	tags=42%, list=31%, signal=60%
PID_CONE_PATHWAY	PID_CONE_PATHWAY		15	-0.4180897	-0.9953372	0.48643005	0.6253634	1	3967	tags=47%, list=35%, signal=72%
VERHAAK_AML_WITH_NPM1_MUTATED_UP	VERHAAK_AML_WITH_NPM1_MUTATED_UP		114	-0.32649037	-0.99531335	0.46666667	0.62506855	1	1825	tags=26%, list=16%, signal=31%
REACTOME_HIV_LIFE_CYCLE	REACTOME_HIV_LIFE_CYCLE		80	-0.27033457	-0.9949932	0.44886363	0.6253194	1	5951	tags=54%, list=53%, signal=114%
PID_RAC1_REG_PATHWAY	PID_RAC1_REG_PATHWAY		24	-0.35893047	-0.9941498	0.46282527	0.6266244	1	4266	tags=54%, list=38%, signal=87%
SMID_BREAST_CANCER_BASAL_DN	SMID_BREAST_CANCER_BASAL_DN		388	-0.29734918	-0.99366754	0.45772058	0.62717956	1	2809	tags=30%, list=25%, signal=38%
ENK_UV_RESPONSE_EPIDERMIS_DN	ENK_UV_RESPONSE_EPIDERMIS_DN		346	-0.26242268	-0.9932292	0.46616542	0.62765163	1	3403	tags=33%, list=30%, signal=46%
TAKAO_RESPONSE_TO_UVB_RADIATION_UP	TAKAO_RESPONSE_TO_UVB_RADIATION_UP		60	-0.23498689	-0.9931523	0.46025878	0.6274452	1	5230	tags=45%, list=47%, signal=84%
REACTOME_MRNA_SPLICING_MINOR_PATHWAY	REACTOME_MRNA_SPLICING_MINOR_PATHWAY		26	-0.32438	-0.9930879	0.46138996	0.62723786	1	6064	tags=62%, list=54%, signal=134%
HOSHIDA_LIVER_CANCER_SURVIVAL_UP	HOSHIDA_LIVER_CANCER_SURVIVAL_UP		50	-0.33611155	-0.99289876	0.46279493	0.6272748	1	2197	tags=30%, list=20%, signal=37%
HELLER_HDAC_TARGETS_SILENCED_BY_METHYLATION_UP	HELLER_HDAC_TARGETS_SILENCED_BY_METHYLATION_UP		252	-0.29129562	-0.99158585	0.47897622	0.6293958	1	3210	tags=34%, list=29%, signal=46%
PID_PI3KCIPATHWAY	PID_PI3KCIPATHWAY		30	-0.35755548	-0.9912949	0.4703633	0.62961733	1	907	tags=17%, list=8%, signal=18%
PROVENZANI_METASTASIS_DN	PROVENZANI_METASTASIS_DN		93	-0.28603056	-0.99078727	0.4632353	0.63023126	1	3243	tags=32%, list=29%, signal=45%
CHYLA_CBFA2T3_TARGETS_DN	CHYLA_CBFA2T3_TARGETS_DN		124	-0.29525724	-0.9907328	0.464684	0.629996	1	2892	tags=31%, list=26%, signal=41%
MANALO_HYPOXIA_UP	MANALO_HYPOXIA_UP		128	-0.33578128	-0.99031377	0.47900763	0.63040364	1	2038	tags=27%, list=18%, signal=33%
ZHU_CMV_8_HR_DN	ZHU_CMV_8_HR_DN		33	-0.3486465	-0.99018085	0.47709924	0.63032174	1	1183	tags=18%, list=11%, signal=20%
PUJANA_BREAST_CANCER_LIT_INT_NETWORK	PUJANA_BREAST_CANCER_LIT_INT_NETWORK		64	-0.30313358	-0.9895504	0.4721689	0.6311294	1	5220	tags=53%, list=47%, signal=99%
REACTOME_ANTIGEN_PROCESSING_CROSS_PRESENTATION	REACTOME_ANTIGEN_PROCESSING_CROSS_PRESENTATION		55	-0.30822793	-0.9894276	0.47378278	0.63100946	1	4213	tags=40%, list=38%, signal=64%
DAZARD_RESPONSE_TO_UV_SCC_UP	DAZARD_RESPONSE_TO_UV_SCC_UP		80	-0.28122687	-0.98888576	0.44606948	0.6316885	1	2998	tags=30%, list=27%, signal=41%
ONO_FOXP3_TARGETS_DN	ONO_FOXP3_TARGETS_DN		30	-0.39372712	-0.988532	0.467167	0.6319947	1	2087	tags=33%, list=19%, signal=41%
HOELZEL_NF1_TARGETS_UP	HOELZEL_NF1_TARGETS_UP		68	-0.33293584	-0.9882268	0.5113636	0.6322319	1	2964	tags=35%, list=26%, signal=48%
HELLER_HDAC_TARGETS_SILENCED_BY_METHYLATION_DN	HELLER_HDAC_TARGETS_SILENCED_BY_METHYLATION_DN		159	-0.27426308	-0.9882084	0.48263255	0.63192046	1	3775	tags=36%, list=34%, signal=54%
NIKOLSKY_BREAST_CANCER_11Q12_Q14_AMPLICON	NIKOLSKY_BREAST_CANCER_11Q12_Q14_AMPLICON		74	-0.26488063	-0.9879301	0.47884616	0.6321019	1	3136	tags=24%, list=28%, signal=34%
REACTOME_FORMATION_OF_THE_HIV1_EARLY_ELONGATION_COMPLEX	REACTOME_FORMATION_OF_THE_HIV1_EARLY_ELONGATION_COMPLEX		28	-0.31597987	-0.987429	0.4869403	0.63270766	1	6487	tags=68%, list=58%, signal=161%
ONO_AML1_TARGETS_DN	ONO_AML1_TARGETS_DN		35	-0.39119583	-0.98613733	0.49149337	0.6345902	1	1736	tags=29%, list=16%, signal=34%
MILI_PSEUDOPODIA	MILI_PSEUDOPODIA		21	-0.35115823	-0.98595357	0.46666667	0.6345759	1	3446	tags=38%, list=31%, signal=55%
KEGG_FC_EPSILON_RI_SIGNALING_PATHWAY	KEGG_FC_EPSILON_RI_SIGNALING_PATHWAY		56	-0.29157954	-0.98560965	0.48255813	0.63487995	1	2562	tags=34%, list=23%, signal=44%
REACTOME_NUCLEAR_RECEPTOR_TRANSCRIPTION_PATHWAY	REACTOME_NUCLEAR_RECEPTOR_TRANSCRIPTION_PATHWAY		36	-0.33659676	-0.9851656	0.5030303	0.6353792	1	5076	tags=56%, list=45%, signal=101%
PURBEY_TARGETS_OF_CTBP1_AND_SATB1_UP	PURBEY_TARGETS_OF_CTBP1_AND_SATB1_UP		53	-0.26857075	-0.98499197	0.4722222	0.6353342	1	1261	tags=13%, list=11%, signal=15%
WONG_IFNA2_RESISTANCE_DN	WONG_IFNA2_RESISTANCE_DN		20	-0.31799516	-0.9848253	0.4871795	0.6353282	1	4187	tags=55%, list=37%, signal=88%
KEGG_SMALL_CELL_LUNG_CANCER	KEGG_SMALL_CELL_LUNG_CANCER		48	-0.29319602	-0.98463607	0.46346155	0.63534033	1	3372	tags=29%, list=30%, signal=42%
DITTMER_PTHLH_TARGETS_DN	DITTMER_PTHLH_TARGETS_DN		51	-0.26941454	-0.984211	0.47211897	0.6357706	1	3215	tags=31%, list=29%, signal=44%
YAMASHITA_LIVER_CANCER_STEM_CELL_DN	YAMASHITA_LIVER_CANCER_STEM_CELL_DN		55	-0.3546036	-0.98405045	0.48387095	0.63572717	1	2432	tags=33%, list=22%, signal=42%
BACOLOD_RESISTANCE_TO_ALKYLATING_AGENTS_UP	BACOLOD_RESISTANCE_TO_ALKYLATING_AGENTS_UP		15	-0.42360818	-0.9835767	0.47470817	0.63625276	1	1165	tags=27%, list=10%, signal=30%
REACTOME_AMINE_COMPOUND_SLC_TRANSPORTERS	REACTOME_AMINE_COMPOUND_SLC_TRANSPORTERS		20	-0.40405038	-0.98319244	0.4713376	0.63661534	1	529	tags=15%, list=5%, signal=16%
SCHOEN_NFKB_SIGNALING	SCHOEN_NFKB_SIGNALING		20	-0.4384706	-0.9831764	0.501938	0.6363045	1	1848	tags=45%, list=17%, signal=54%
JAIN_NFKB_SIGNALING	JAIN_NFKB_SIGNALING		45	-0.2628088	-0.9829598	0.46950093	0.63639575	1	4173	tags=38%, list=37%, signal=60%
GOTZMANN_EPITHELIAL_TO_MESENCHYMAL_TRANSITION_UP	GOTZMANN_EPITHELIAL_TO_MESENCHYMAL_TRANSITION_UP		56	-0.37929016	-0.98293805	0.46705428	0.63609713	1	2412	tags=36%, list=22%, signal=45%
GRUETZMANN_PANCREATIC_CANCER_UP	GRUETZMANN_PANCREATIC_CANCER_UP		258	-0.28754523	-0.9825366	0.48393196	0.6365252	1	3924	tags=40%, list=35%, signal=59%
WANG_IMMORTALIZED_BY_HOXA9_AND_MEIS1_UP	WANG_IMMORTALIZED_BY_HOXA9_AND_MEIS1_UP		20	-0.426485	-0.9821154	0.5048356	0.6369954	1	3611	tags=60%, list=32%, signal=88%
KOKKINAKIS_METHIONINE_DEPRIVATION_96HR_UP	KOKKINAKIS_METHIONINE_DEPRIVATION_96HR_UP		75	-0.31080607	-0.9817768	0.49905837	0.6372513	1	3046	tags=36%, list=27%, signal=49%
ICHIBA_GRAFT_VERSUS_HOST_DISEASE_35D_UP	ICHIBA_GRAFT_VERSUS_HOST_DISEASE_35D_UP		105	-0.3639044	-0.98176515	0.46678966	0.63693833	1	2855	tags=41%, list=25%, signal=54%
SATO_SILENCED_BY_METHYLATION_IN_PANCREATIC_CANCER_1	SATO_SILENCED_BY_METHYLATION_IN_PANCREATIC_CANCER_1		247	-0.3053734	-0.9817488	0.49285713	0.6366409	1	2373	tags=27%, list=21%, signal=34%
REACTOME_EXTENSION_OF_TELOMERES	REACTOME_EXTENSION_OF_TELOMERES		19	-0.40476927	-0.9816201	0.49416342	0.6365224	1	2927	tags=37%, list=26%, signal=50%
LIAN_NEUTROPHIL_GRANULE_CONSTITUENTS	LIAN_NEUTROPHIL_GRANULE_CONSTITUENTS		19	-0.4181076	-0.98153305	0.50363636	0.6363409	1	4735	tags=63%, list=42%, signal=109%
CAMPS_COLON_CANCER_COPY_NUMBER_UP	CAMPS_COLON_CANCER_COPY_NUMBER_UP		46	-0.25194952	-0.981289	0.45810056	0.636457	1	4242	tags=41%, list=38%, signal=66%
BOCHKIS_FOXA2_TARGETS	BOCHKIS_FOXA2_TARGETS		278	-0.24143314	-0.9812197	0.4773585	0.63623554	1	2741	tags=25%, list=24%, signal=32%
BOGNI_TREATMENT_RELATED_MYELOID_LEUKEMIA_DN	BOGNI_TREATMENT_RELATED_MYELOID_LEUKEMIA_DN		17	-0.33019695	-0.98103094	0.44834307	0.63625187	1	2162	tags=24%, list=19%, signal=29%
CHANDRAN_METASTASIS_TOP50_UP	CHANDRAN_METASTASIS_TOP50_UP		16	-0.3396138	-0.9798318	0.4826923	0.6381011	1	542	tags=13%, list=5%, signal=13%
DING_LUNG_CANCER_EXPRESSION_BY_COPY_NUMBER	DING_LUNG_CANCER_EXPRESSION_BY_COPY_NUMBER		54	-0.28722224	-0.9794705	0.49011856	0.6383944	1	4549	tags=43%, list=41%, signal=71%
ZHAN_MULTIPLE_MYELOMA_CD2_UP	ZHAN_MULTIPLE_MYELOMA_CD2_UP		22	-0.36511028	-0.9789745	0.48737863	0.6389739	1	2810	tags=27%, list=25%, signal=36%
FOSTER_KDM1A_TARGETS_UP	FOSTER_KDM1A_TARGETS_UP		140	-0.32581896	-0.9788794	0.48983365	0.6388103	1	3302	tags=36%, list=29%, signal=51%
REACTOME_AQUAPORIN_MEDIATED_TRANSPORT	REACTOME_AQUAPORIN_MEDIATED_TRANSPORT		35	-0.34114796	-0.97834474	0.49704143	0.6394302	1	3513	tags=37%, list=31%, signal=54%
ONO_AML1_TARGETS_UP	ONO_AML1_TARGETS_UP		18	-0.43824422	-0.9781111	0.50094163	0.6395403	1	2087	tags=33%, list=19%, signal=41%
LEE_LIVER_CANCER_SURVIVAL_UP	LEE_LIVER_CANCER_SURVIVAL_UP		112	-0.32945192	-0.97802705	0.52156866	0.6393422	1	3314	tags=34%, list=30%, signal=48%
MAYBURD_RESPONSE_TO_L663536_DN	MAYBURD_RESPONSE_TO_L663536_DN		33	-0.2881687	-0.97795844	0.4923077	0.6391426	1	3038	tags=24%, list=27%, signal=33%
REACTOME_GLUCAGON_SIGNALING_IN_METABOLIC_REGULATION	REACTOME_GLUCAGON_SIGNALING_IN_METABOLIC_REGULATION		22	-0.35927865	-0.97794944	0.49615383	0.6388167	1	3513	tags=41%, list=31%, signal=59%
KEGG_TGF_BETA_SIGNALING_PATHWAY	KEGG_TGF_BETA_SIGNALING_PATHWAY		51	-0.3184593	-0.97773206	0.4664179	0.638937	1	2789	tags=33%, list=25%, signal=44%
MARKEY_RB1_ACUTE_LOF_DN	MARKEY_RB1_ACUTE_LOF_DN		157	-0.30975902	-0.97716236	0.48549324	0.6396835	1	4213	tags=50%, list=38%, signal=79%
DAZARD_RESPONSE_TO_UV_NHEK_UP	DAZARD_RESPONSE_TO_UV_NHEK_UP		154	-0.2513626	-0.97681504	0.4795539	0.6399316	1	2648	tags=26%, list=24%, signal=34%
KEGG_SYSTEMIC_LUPUS_ERYTHEMATOSUS	KEGG_SYSTEMIC_LUPUS_ERYTHEMATOSUS		36	-0.34312457	-0.9765184	0.48722628	0.6401583	1	3614	tags=44%, list=32%, signal=65%
ZHANG_TLX_TARGETS_60HR_UP	ZHANG_TLX_TARGETS_60HR_UP		207	-0.2939204	-0.97651523	0.4846293	0.6398306	1	4169	tags=47%, list=37%, signal=73%
REACTOME_GPCR_DOWNSTREAM_SIGNALING	REACTOME_GPCR_DOWNSTREAM_SIGNALING		306	-0.3009956	-0.9763225	0.48956355	0.63982326	1	1879	tags=22%, list=17%, signal=25%
KAN_RESPONSE_TO_ARSENIC_TRIOXIDE	KAN_RESPONSE_TO_ARSENIC_TRIOXIDE		72	-0.32173914	-0.9762621	0.4825046	0.63959605	1	2363	tags=28%, list=21%, signal=35%
KOKKINAKIS_METHIONINE_DEPRIVATION_48HR_UP	KOKKINAKIS_METHIONINE_DEPRIVATION_48HR_UP		81	-0.30131876	-0.97618884	0.47486034	0.63941264	1	3100	tags=35%, list=28%, signal=47%
BIOCARTA_ATRBRCA_PATHWAY	BIOCARTA_ATRBRCA_PATHWAY		15	-0.40582305	-0.97573376	0.5108911	0.6399388	1	5078	tags=60%, list=45%, signal=110%
ZHAN_V1_LATE_DIFFERENTIATION_GENES_UP	ZHAN_V1_LATE_DIFFERENTIATION_GENES_UP		27	-0.36392483	-0.97482085	0.5176909	0.64136255	1	3086	tags=41%, list=28%, signal=56%
CHICAS_RB1_TARGETS_LOW_SERUM	CHICAS_RB1_TARGETS_LOW_SERUM		46	-0.2811771	-0.9746885	0.47252747	0.64127773	1	3625	tags=35%, list=32%, signal=51%
CHAUHAN_RESPONSE_TO_METHOXYESTRADIOL_UP	CHAUHAN_RESPONSE_TO_METHOXYESTRADIOL_UP		30	-0.28333652	-0.97441626	0.49027237	0.6414326	1	4206	tags=40%, list=38%, signal=64%
GUILLAUMOND_KLF10_TARGETS_DN	GUILLAUMOND_KLF10_TARGETS_DN		22	-0.35422438	-0.9741712	0.50286806	0.64153105	1	934	tags=18%, list=8%, signal=20%
REACTOME_MUSCLE_CONTRACTION	REACTOME_MUSCLE_CONTRACTION		32	-0.43682334	-0.97388756	0.5342205	0.6417006	1	3537	tags=44%, list=32%, signal=64%
KEGG_OLFACTORY_TRANSDUCTION	KEGG_OLFACTORY_TRANSDUCTION		17	-0.38500136	-0.9736311	0.49907234	0.641851	1	4390	tags=59%, list=39%, signal=97%
PEDRIOLI_MIR31_TARGETS_UP	PEDRIOLI_MIR31_TARGETS_UP		85	-0.29203212	-0.9732157	0.5131579	0.6422384	1	3738	tags=34%, list=33%, signal=51%
WHITFIELD_CELL_CYCLE_G1_S	WHITFIELD_CELL_CYCLE_G1_S		63	-0.32145208	-0.97302645	0.4942748	0.64225125	1	4388	tags=43%, list=39%, signal=70%
TAKEDA_TARGETS_OF_NUP98_HOXA9_FUSION_8D_DN	TAKEDA_TARGETS_OF_NUP98_HOXA9_FUSION_8D_DN		115	-0.35741934	-0.97280896	0.4788991	0.6423039	1	2834	tags=35%, list=25%, signal=46%
REACTOME_SEMA4D_IN_SEMAPHORIN_SIGNALING	REACTOME_SEMA4D_IN_SEMAPHORIN_SIGNALING		19	-0.3584548	-0.9727718	0.48362234	0.6420315	1	3258	tags=37%, list=29%, signal=52%
MIPS_39S_RIBOSOMAL_SUBUNIT_MITOCHONDRIAL	MIPS_39S_RIBOSOMAL_SUBUNIT_MITOCHONDRIAL		43	-0.30457887	-0.9720598	0.50873786	0.64296985	1	2905	tags=23%, list=26%, signal=31%
ALONSO_METASTASIS_EMT_UP	ALONSO_METASTASIS_EMT_UP		23	-0.3761499	-0.97176564	0.4903475	0.64318126	1	2782	tags=30%, list=25%, signal=40%
REACTOME_POST_NMDA_RECEPTOR_ACTIVATION_EVENTS	REACTOME_POST_NMDA_RECEPTOR_ACTIVATION_EVENTS		22	-0.34999907	-0.9712586	0.49719626	0.64376056	1	4720	tags=50%, list=42%, signal=86%
TSENG_ADIPOGENIC_POTENTIAL_UP	TSENG_ADIPOGENIC_POTENTIAL_UP		26	-0.3842297	-0.9707444	0.49814814	0.6443691	1	1628	tags=27%, list=15%, signal=31%
PIONTEK_PKD1_TARGETS_UP	PIONTEK_PKD1_TARGETS_UP		25	-0.34250402	-0.9706655	0.48333332	0.64417905	1	1889	tags=20%, list=17%, signal=24%
PLASARI_TGFB1_SIGNALING_VIA_NFIC_10HR_DN	PLASARI_TGFB1_SIGNALING_VIA_NFIC_10HR_DN		17	-0.42702183	-0.9706041	0.48295453	0.64397746	1	2615	tags=47%, list=23%, signal=61%
KEGG_AMINOACYL_TRNA_BIOSYNTHESIS	KEGG_AMINOACYL_TRNA_BIOSYNTHESIS		18	-0.3223584	-0.97055894	0.4733728	0.6437252	1	5047	tags=50%, list=45%, signal=91%
KANNAN_TP53_TARGETS_UP	KANNAN_TP53_TARGETS_UP		36	-0.32415888	-0.9696001	0.5231911	0.6451963	1	3833	tags=47%, list=34%, signal=72%
GAVIN_PDE3B_TARGETS	GAVIN_PDE3B_TARGETS		16	-0.4491349	-0.9695437	0.52030945	0.64495426	1	4497	tags=56%, list=40%, signal=94%
DEURIG_T_CELL_PROLYMPHOCYTIC_LEUKEMIA_DN	DEURIG_T_CELL_PROLYMPHOCYTIC_LEUKEMIA_DN		174	-0.28691018	-0.96932477	0.50278294	0.6450554	1	1975	tags=21%, list=18%, signal=25%
SCHLESINGER_H3K27ME3_IN_NORMAL_AND_METHYLATED_IN_CANCER	SCHLESINGER_H3K27ME3_IN_NORMAL_AND_METHYLATED_IN_CANCER		15	-0.41964254	-0.9684702	0.5029014	0.64633346	1	4161	tags=53%, list=37%, signal=85%
CUI_TCF21_TARGETS_UP	CUI_TCF21_TARGETS_UP		22	-0.43856397	-0.9676798	0.5086042	0.6474664	1	2408	tags=36%, list=22%, signal=46%
HAHTOLA_SEZARY_SYNDROM_UP	HAHTOLA_SEZARY_SYNDROM_UP		60	-0.2869918	-0.9672739	0.50088185	0.6478418	1	3071	tags=33%, list=27%, signal=46%
AMUNDSON_GENOTOXIC_SIGNATURE	AMUNDSON_GENOTOXIC_SIGNATURE		75	-0.2771389	-0.9669003	0.49626866	0.64820963	1	4276	tags=49%, list=38%, signal=79%
SHEPARD_CRUSH_AND_BURN_MUTANT_UP	SHEPARD_CRUSH_AND_BURN_MUTANT_UP		112	-0.24084307	-0.966775	0.4942748	0.648069	1	2911	tags=22%, list=26%, signal=30%
TANAKA_METHYLATED_IN_ESOPHAGEAL_CARCINOMA	TANAKA_METHYLATED_IN_ESOPHAGEAL_CARCINOMA		55	-0.27717456	-0.96644616	0.51962614	0.6483277	1	3875	tags=36%, list=35%, signal=55%
MARIADASON_REGULATED_BY_HISTONE_ACETYLATION_DN	MARIADASON_REGULATED_BY_HISTONE_ACETYLATION_DN		28	-0.32529667	-0.9664015	0.50291264	0.6480719	1	1714	tags=25%, list=15%, signal=29%
REACTOME_PI3K_AKT_ACTIVATION	REACTOME_PI3K_AKT_ACTIVATION		16	-0.3260182	-0.9653779	0.49340865	0.6495658	1	236	tags=6%, list=2%, signal=6%
REACTOME_PROTEIN_FOLDING	REACTOME_PROTEIN_FOLDING		30	-0.28003287	-0.9652984	0.4940476	0.6493776	1	6559	tags=67%, list=59%, signal=160%
RUIZ_TNC_TARGETS_UP	RUIZ_TNC_TARGETS_UP		98	-0.31981587	-0.9643382	0.5233645	0.650792	1	3035	tags=38%, list=27%, signal=51%
KEGG_COMPLEMENT_AND_COAGULATION_CASCADES	KEGG_COMPLEMENT_AND_COAGULATION_CASCADES		54	-0.3855061	-0.9641005	0.51544404	0.6509005	1	2455	tags=35%, list=22%, signal=45%
HOSHIDA_LIVER_CANCER_SURVIVAL_DN	HOSHIDA_LIVER_CANCER_SURVIVAL_DN		81	-0.25872636	-0.96375525	0.5184466	0.65117335	1	3958	tags=37%, list=35%, signal=57%
KEGG_RIBOSOME	KEGG_RIBOSOME		54	-0.30608737	-0.9635736	0.47727272	0.65119797	1	6199	tags=63%, list=55%, signal=140%
POTTI_ADRIAMYCIN_SENSITIVITY	POTTI_ADRIAMYCIN_SENSITIVITY		48	-0.3065103	-0.96353567	0.51325756	0.650941	1	2157	tags=27%, list=19%, signal=33%
MULLIGHAN_NPM1_MUTATED_SIGNATURE_1_DN	MULLIGHAN_NPM1_MUTATED_SIGNATURE_1_DN		63	-0.28199437	-0.96349955	0.5096525	0.6506705	1	1130	tags=14%, list=10%, signal=16%
MARTINEZ_RB1_AND_TP53_TARGETS_UP	MARTINEZ_RB1_AND_TP53_TARGETS_UP		425	-0.27444884	-0.96340215	0.5	0.6505343	1	3480	tags=35%, list=31%, signal=49%
PID_AR_NONGENOMIC_PATHWAY	PID_AR_NONGENOMIC_PATHWAY		20	-0.33146414	-0.96337056	0.4826884	0.650256	1	3580	tags=40%, list=32%, signal=59%
ST_GRANULE_CELL_SURVIVAL_PATHWAY	ST_GRANULE_CELL_SURVIVAL_PATHWAY		16	-0.35540378	-0.96334565	0.50185186	0.64997214	1	3699	tags=50%, list=33%, signal=75%
SESTO_RESPONSE_TO_UV_C6	SESTO_RESPONSE_TO_UV_C6		30	-0.3135673	-0.96324366	0.5365385	0.64985067	1	3568	tags=37%, list=32%, signal=54%
BIOCARTA_ECM_PATHWAY	BIOCARTA_ECM_PATHWAY		17	-0.36046183	-0.96253186	0.512476	0.6508587	1	2279	tags=24%, list=20%, signal=29%
BROWNE_HCMV_INFECTION_16HR_DN	BROWNE_HCMV_INFECTION_16HR_DN		51	-0.330478	-0.9623821	0.5188679	0.6507998	1	2947	tags=29%, list=26%, signal=40%
MORI_PLASMA_CELL_DN	MORI_PLASMA_CELL_DN		18	-0.43632913	-0.9619921	0.535649	0.6512193	1	2196	tags=39%, list=20%, signal=48%
REACTOME_ORC1_REMOVAL_FROM_CHROMATIN	REACTOME_ORC1_REMOVAL_FROM_CHROMATIN		47	-0.29741806	-0.9612988	0.50094515	0.65217334	1	4115	tags=40%, list=37%, signal=64%
LU_AGING_BRAIN_UP	LU_AGING_BRAIN_UP		156	-0.29943934	-0.9611478	0.5271028	0.65208507	1	2529	tags=26%, list=23%, signal=33%
HARRIS_HYPOXIA	HARRIS_HYPOXIA		53	-0.31530094	-0.96104413	0.4882353	0.6519601	1	4014	tags=47%, list=36%, signal=73%
REACTOME_NUCLEAR_SIGNALING_BY_ERBB4	REACTOME_NUCLEAR_SIGNALING_BY_ERBB4		21	-0.3292048	-0.9605717	0.51	0.65250874	1	2789	tags=33%, list=25%, signal=44%
KEGG_TASTE_TRANSDUCTION	KEGG_TASTE_TRANSDUCTION		21	-0.3828424	-0.9605146	0.54347825	0.65227205	1	3396	tags=33%, list=30%, signal=48%
LEIN_ASTROCYTE_MARKERS	LEIN_ASTROCYTE_MARKERS		25	-0.3894821	-0.96012896	0.5131086	0.65261406	1	3722	tags=48%, list=33%, signal=72%
SHAFFER_IRF4_TARGETS_IN_ACTIVATED_DENDRITIC_CELL	SHAFFER_IRF4_TARGETS_IN_ACTIVATED_DENDRITIC_CELL		42	-0.30235165	-0.96006155	0.53136533	0.65240777	1	1940	tags=26%, list=17%, signal=32%
REACTOME_POTASSIUM_CHANNELS	REACTOME_POTASSIUM_CHANNELS		59	-0.33202323	-0.9598207	0.5250501	0.65252227	1	3396	tags=36%, list=30%, signal=51%
NOUZOVA_METHYLATED_IN_APL	NOUZOVA_METHYLATED_IN_APL		25	-0.34794375	-0.95956063	0.51287127	0.65267414	1	2422	tags=44%, list=22%, signal=56%
CAFFAREL_RESPONSE_TO_THC_UP	CAFFAREL_RESPONSE_TO_THC_UP		20	-0.30455464	-0.959212	0.4940476	0.65298384	1	4240	tags=40%, list=38%, signal=64%
TSUNODA_CISPLATIN_RESISTANCE_DN	TSUNODA_CISPLATIN_RESISTANCE_DN		29	-0.3434961	-0.9588495	0.51325756	0.6533559	1	2687	tags=41%, list=24%, signal=54%
MIPS_RIBOSOME_CYTOPLASMIC	MIPS_RIBOSOME_CYTOPLASMIC		51	-0.3104813	-0.95882756	0.48232847	0.6530739	1	6199	tags=63%, list=55%, signal=140%
MOREAUX_B_LYMPHOCYTE_MATURATION_BY_TACI_UP	MOREAUX_B_LYMPHOCYTE_MATURATION_BY_TACI_UP		49	-0.29656255	-0.9585115	0.52986515	0.6533013	1	1990	tags=27%, list=18%, signal=32%
LEE_LIVER_CANCER_DENA_UP	LEE_LIVER_CANCER_DENA_UP		46	-0.3694669	-0.95812607	0.48850575	0.65364295	1	3715	tags=48%, list=33%, signal=71%
ACOSTA_PROLIFERATION_INDEPENDENT_MYC_TARGETS_DN	ACOSTA_PROLIFERATION_INDEPENDENT_MYC_TARGETS_DN		81	-0.29136717	-0.95808786	0.52059925	0.65339833	1	4077	tags=37%, list=36%, signal=58%
SENGUPTA_EBNA1_ANTICORRELATED	SENGUPTA_EBNA1_ANTICORRELATED		74	-0.29254696	-0.95801395	0.5265151	0.65319145	1	3233	tags=31%, list=29%, signal=43%
REACTOME_ACTIVATION_OF_THE_MRNA_UPON_BINDING_OF_THE_CAP_BINDING_COMPLEX_AND_EIFS_AND_SUBSEQUENT_BINDING_TO_43S	REACTOME_ACTIVATION_OF_THE_MRNA_UPON_BINDING_OF_THE_CAP_BINDING_COMPLEX_AND_EIFS_AND_SUBSEQUENT_BINDING_TO_43S		26	-0.32666558	-0.9577466	0.5060729	0.65333986	1	5285	tags=54%, list=47%, signal=102%
SAFFORD_T_LYMPHOCYTE_ANERGY	SAFFORD_T_LYMPHOCYTE_ANERGY		60	-0.30236253	-0.95763856	0.5140713	0.6532065	1	4371	tags=43%, list=39%, signal=71%
HOWLIN_CITED1_TARGETS_1_DN	HOWLIN_CITED1_TARGETS_1_DN		26	-0.3475171	-0.95753086	0.5131579	0.6530888	1	3402	tags=38%, list=30%, signal=55%
MANTOVANI_VIRAL_GPCR_SIGNALING_DN	MANTOVANI_VIRAL_GPCR_SIGNALING_DN		26	-0.30585724	-0.9572641	0.5315985	0.65326023	1	2830	tags=42%, list=25%, signal=56%
YANG_BREAST_CANCER_ESR1_UP	YANG_BREAST_CANCER_ESR1_UP		19	-0.39143667	-0.957146	0.503861	0.6531336	1	2422	tags=26%, list=22%, signal=34%
REACTOME_GLYCOSAMINOGLYCAN_METABOLISM	REACTOME_GLYCOSAMINOGLYCAN_METABOLISM		66	-0.3241449	-0.9571042	0.48884758	0.6528738	1	3758	tags=41%, list=34%, signal=61%
BOYLAN_MULTIPLE_MYELOMA_D_CLUSTER_DN	BOYLAN_MULTIPLE_MYELOMA_D_CLUSTER_DN		26	-0.34286925	-0.95687455	0.5098425	0.6529334	1	3269	tags=38%, list=29%, signal=54%
VART_KSHV_INFECTION_ANGIOGENIC_MARKERS_DN	VART_KSHV_INFECTION_ANGIOGENIC_MARKERS_DN		93	-0.32272714	-0.9560667	0.5390335	0.65404624	1	1882	tags=26%, list=17%, signal=31%
PUJANA_BRCA_CENTERED_NETWORK	PUJANA_BRCA_CENTERED_NETWORK		79	-0.3319153	-0.9559397	0.51158303	0.6539678	1	3176	tags=41%, list=28%, signal=56%
BIOCARTA_WNT_PATHWAY	BIOCARTA_WNT_PATHWAY		18	-0.31885132	-0.9556806	0.5142315	0.6541539	1	4649	tags=39%, list=42%, signal=66%
HILLION_HMGA1_TARGETS	HILLION_HMGA1_TARGETS		68	-0.2629196	-0.9556394	0.51158303	0.6538972	1	3829	tags=44%, list=34%, signal=67%
CHIARETTI_T_ALL_REFRACTORY_TO_THERAPY	CHIARETTI_T_ALL_REFRACTORY_TO_THERAPY		20	-0.39226523	-0.9555832	0.52416354	0.65366036	1	4365	tags=60%, list=39%, signal=98%
WIELAND_UP_BY_HBV_INFECTION	WIELAND_UP_BY_HBV_INFECTION		67	-0.3905706	-0.9552989	0.5345455	0.6538325	1	2258	tags=34%, list=20%, signal=43%
HANN_RESISTANCE_TO_BCL2_INHIBITOR_UP	HANN_RESISTANCE_TO_BCL2_INHIBITOR_UP		21	-0.371709	-0.95515734	0.5356455	0.6537411	1	2542	tags=29%, list=23%, signal=37%
PID_BMPPATHWAY	PID_BMPPATHWAY		19	-0.3468877	-0.9551456	0.5	0.6534305	1	3224	tags=32%, list=29%, signal=44%
HUANG_GATA2_TARGETS_UP	HUANG_GATA2_TARGETS_UP		95	-0.33254313	-0.9550601	0.5325885	0.6532899	1	3512	tags=34%, list=31%, signal=49%
REACTOME_MITOTIC_G1_G1_S_PHASES	REACTOME_MITOTIC_G1_G1_S_PHASES		88	-0.28913033	-0.9550187	0.49333334	0.65302557	1	4182	tags=38%, list=37%, signal=59%
PLASARI_TGFB1_TARGETS_10HR_DN	PLASARI_TGFB1_TARGETS_10HR_DN		152	-0.32597193	-0.9545222	0.5234375	0.653575	1	1678	tags=24%, list=15%, signal=27%
MISSIAGLIA_REGULATED_BY_METHYLATION_UP	MISSIAGLIA_REGULATED_BY_METHYLATION_UP		77	-0.3098494	-0.9545136	0.52363634	0.65326416	1	2991	tags=35%, list=27%, signal=48%
MIKKELSEN_MCV6_HCP_WITH_H3K27ME3	MIKKELSEN_MCV6_HCP_WITH_H3K27ME3		227	-0.31477535	-0.9541612	0.537428	0.653519	1	4236	tags=42%, list=38%, signal=67%
YAO_TEMPORAL_RESPONSE_TO_PROGESTERONE_CLUSTER_12	YAO_TEMPORAL_RESPONSE_TO_PROGESTERONE_CLUSTER_12		61	-0.2887509	-0.95403564	0.5295238	0.65341645	1	4099	tags=43%, list=37%, signal=67%
MIPS_ALL_1_SUPERCOMPLEX	MIPS_ALL_1_SUPERCOMPLEX		16	-0.33895192	-0.9529729	0.5086705	0.65503156	1	6475	tags=69%, list=58%, signal=163%
KIM_ALL_DISORDERS_CALB1_CORR_DN	KIM_ALL_DISORDERS_CALB1_CORR_DN		25	-0.3805854	-0.95277613	0.53667957	0.6550501	1	1838	tags=32%, list=16%, signal=38%
ROSS_AML_WITH_PML_RARA_FUSION	ROSS_AML_WITH_PML_RARA_FUSION		41	-0.3439264	-0.95198506	0.537428	0.6561756	1	3697	tags=39%, list=33%, signal=58%
VERNELL_RETINOBLASTOMA_PATHWAY_UP	VERNELL_RETINOBLASTOMA_PATHWAY_UP		43	-0.3515272	-0.95189947	0.511811	0.65598863	1	2442	tags=33%, list=22%, signal=41%
REACTOME_ABORTIVE_ELONGATION_OF_HIV1_TRANSCRIPT_IN_THE_ABSENCE_OF_TAT	REACTOME_ABORTIVE_ELONGATION_OF_HIV1_TRANSCRIPT_IN_THE_ABSENCE_OF_TAT		19	-0.3212952	-0.95170164	0.52681994	0.65602005	1	5951	tags=58%, list=53%, signal=123%
[truncated: 787 more rows]
