# Supplementary material for: A genomic analysis of mouse models of breast cancer reveals molecular features of mouse models and relationships to human breast cancer
Source: Breast Cancer Res. 2014 Jun 5;16(3):R59. doi: 10.1186/bcr3672 (PMC4078930; doi:10.1186/bcr3672)
Supplement: Additional file 11 — GSEA for mouse models compared to all other models or to mammary gland development. Listed by model. [file bcr3672-S11.zip › AdditionalFile11/Brg1Het/VS_other_models/C2/Upregulated_in_Brg1_vs_other_models.txt]

NAME	GS<br> follow link to MSigDB	GS DETAILS	SIZE	ES	NES	NOM p-val	FDR q-val	FWER p-val	RANK AT MAX	LEADING EDGE
LANDIS_ERBB2_BREAST_PRENEOPLASTIC_DN	LANDIS_ERBB2_BREAST_PRENEOPLASTIC_DN	Details ...	45	0.66068906	1.7642325	0.012422361	1	0.791	1460	tags=53%, list=13%, signal=61%
LANDIS_ERBB2_BREAST_TUMORS_65_DN	LANDIS_ERBB2_BREAST_TUMORS_65_DN	Details ...	30	0.7378945	1.688612	0.014861995	1	0.914	1184	tags=53%, list=11%, signal=59%
KEGG_LINOLEIC_ACID_METABOLISM	KEGG_LINOLEIC_ACID_METABOLISM	Details ...	15	0.6257239	1.5376981	0.02004008	1	0.983	571	tags=33%, list=5%, signal=35%
KEGG_ALPHA_LINOLENIC_ACID_METABOLISM	KEGG_ALPHA_LINOLENIC_ACID_METABOLISM	Details ...	15	0.61003435	1.5374526	0.019455252	1	0.983	571	tags=27%, list=5%, signal=28%
KEGG_TYROSINE_METABOLISM	KEGG_TYROSINE_METABOLISM	Details ...	27	0.54843664	1.5305691	0.027888447	1	0.983	649	tags=33%, list=6%, signal=35%
GROSS_HIF1A_TARGETS_DN	GROSS_HIF1A_TARGETS_DN	Details ...	18	0.5938223	1.4797591	0.053304903	1	0.987	1219	tags=61%, list=11%, signal=68%
MCMURRAY_TP53_HRAS_COOPERATION_RESPONSE_UP	MCMURRAY_TP53_HRAS_COOPERATION_RESPONSE_UP	Details ...	17	0.6846995	1.4726609	0.06473214	1	0.987	445	tags=53%, list=4%, signal=55%
REACTOME_SYNTHESIS_OF_PA	REACTOME_SYNTHESIS_OF_PA	Details ...	16	0.57113266	1.4694448	0.051923078	1	0.987	571	tags=31%, list=5%, signal=33%
BURTON_ADIPOGENESIS_PEAK_AT_2HR	BURTON_ADIPOGENESIS_PEAK_AT_2HR	Details ...	39	0.5532665	1.4618568	0.10403397	1	0.99	511	tags=33%, list=5%, signal=35%
SARTIPY_NORMAL_AT_INSULIN_RESISTANCE_UP	SARTIPY_NORMAL_AT_INSULIN_RESISTANCE_UP	Details ...	21	0.57874334	1.4585403	0.09594883	1	0.99	790	tags=38%, list=7%, signal=41%
LANDIS_ERBB2_BREAST_TUMORS_324_DN	LANDIS_ERBB2_BREAST_TUMORS_324_DN	Details ...	113	0.53822774	1.3952838	0.15212981	1	0.993	1184	tags=44%, list=11%, signal=49%
GERHOLD_ADIPOGENESIS_UP	GERHOLD_ADIPOGENESIS_UP	Details ...	36	0.509852	1.3871475	0.12734865	1	0.993	1137	tags=47%, list=10%, signal=52%
REACTOME_CHOLESTEROL_BIOSYNTHESIS	REACTOME_CHOLESTEROL_BIOSYNTHESIS	Details ...	17	0.56070244	1.3611324	0.17768595	1	0.994	1322	tags=41%, list=12%, signal=47%
LANDIS_BREAST_CANCER_PROGRESSION_DN	LANDIS_BREAST_CANCER_PROGRESSION_DN	Details ...	56	0.6128402	1.3587699	0.1865828	1	0.994	986	tags=52%, list=9%, signal=57%
GEISS_RESPONSE_TO_DSRNA_UP	GEISS_RESPONSE_TO_DSRNA_UP	Details ...	28	0.5334733	1.3586671	0.12612613	1	0.994	731	tags=36%, list=7%, signal=38%
KEGG_METABOLISM_OF_XENOBIOTICS_BY_CYTOCHROME_P450	KEGG_METABOLISM_OF_XENOBIOTICS_BY_CYTOCHROME_P450	Details ...	28	0.51785916	1.3580294	0.084812626	1	0.994	950	tags=36%, list=8%, signal=39%
PID_WNT_CANONICAL_PATHWAY	PID_WNT_CANONICAL_PATHWAY	Details ...	16	0.4612522	1.3574615	0.121703856	1	0.994	44	tags=13%, list=0%, signal=13%
KEGG_DRUG_METABOLISM_CYTOCHROME_P450	KEGG_DRUG_METABOLISM_CYTOCHROME_P450	Details ...	30	0.51888734	1.3571637	0.10465116	1	0.994	950	tags=37%, list=8%, signal=40%
GAUSSMANN_MLL_AF4_FUSION_TARGETS_F_DN	GAUSSMANN_MLL_AF4_FUSION_TARGETS_F_DN	Details ...	23	0.57232183	1.3553058	0.1108742	1	0.994	1258	tags=57%, list=11%, signal=64%
HOWLIN_PUBERTAL_MAMMARY_GLAND	HOWLIN_PUBERTAL_MAMMARY_GLAND	Details ...	50	0.53075373	1.325176	0.13163482	1	0.995	889	tags=38%, list=8%, signal=41%
RASHI_NFKB1_TARGETS	RASHI_NFKB1_TARGETS	Details ...	16	0.56628716	1.322464	0.17610063	1	0.995	733	tags=44%, list=7%, signal=47%
WANG_METHYLATED_IN_BREAST_CANCER	WANG_METHYLATED_IN_BREAST_CANCER	Details ...	25	0.5188579	1.3200707	0.15843621	1	0.995	1160	tags=44%, list=10%, signal=49%
KEGG_ARACHIDONIC_ACID_METABOLISM	KEGG_ARACHIDONIC_ACID_METABOLISM	Details ...	34	0.47008312	1.3169745	0.10169491	1	0.995	768	tags=26%, list=7%, signal=28%
MATZUK_MALE_REPRODUCTION_SERTOLI	MATZUK_MALE_REPRODUCTION_SERTOLI	Details ...	20	0.44862893	1.3105657	0.12997903	1	0.995	574	tags=25%, list=5%, signal=26%
NAGASHIMA_EGF_SIGNALING_UP	NAGASHIMA_EGF_SIGNALING_UP	Details ...	41	0.49416915	1.3089969	0.21551724	1	0.995	396	tags=24%, list=4%, signal=25%
GERY_CEBP_TARGETS	GERY_CEBP_TARGETS	Details ...	87	0.44654706	1.3007854	0.13318284	1	0.996	748	tags=31%, list=7%, signal=33%
TIAN_TNF_SIGNALING_NOT_VIA_NFKB	TIAN_TNF_SIGNALING_NOT_VIA_NFKB	Details ...	15	0.56249005	1.2695543	0.20394737	1	0.998	1140	tags=40%, list=10%, signal=44%
KRIGE_AMINO_ACID_DEPRIVATION	KRIGE_AMINO_ACID_DEPRIVATION	Details ...	21	0.46896872	1.2502317	0.19361702	1	0.999	1089	tags=38%, list=10%, signal=42%
MOOTHA_FFA_OXYDATION	MOOTHA_FFA_OXYDATION	Details ...	15	0.49227434	1.2417341	0.25540274	1	0.999	1813	tags=60%, list=16%, signal=71%
WARTERS_IR_RESPONSE_5GY	WARTERS_IR_RESPONSE_5GY	Details ...	21	0.4364805	1.2347417	0.18695652	1	0.999	1187	tags=43%, list=11%, signal=48%
ENGELMANN_CANCER_PROGENITORS_UP	ENGELMANN_CANCER_PROGENITORS_UP	Details ...	34	0.4279003	1.2282224	0.21019109	1	0.999	950	tags=38%, list=8%, signal=42%
NADLER_OBESITY_DN	NADLER_OBESITY_DN	Details ...	41	0.4579008	1.2252339	0.22540984	1	0.999	1259	tags=39%, list=11%, signal=44%
WATTEL_AUTONOMOUS_THYROID_ADENOMA_DN	WATTEL_AUTONOMOUS_THYROID_ADENOMA_DN	Details ...	32	0.46471077	1.224818	0.1923077	1	0.999	307	tags=22%, list=3%, signal=22%
ZHOU_TNF_SIGNALING_30MIN	ZHOU_TNF_SIGNALING_30MIN	Details ...	37	0.35581347	1.2245071	0.24123712	1	0.999	880	tags=27%, list=8%, signal=29%
RICKMAN_HEAD_AND_NECK_CANCER_E	RICKMAN_HEAD_AND_NECK_CANCER_E	Details ...	43	0.47225174	1.2143322	0.1751663	1	0.999	1009	tags=42%, list=9%, signal=46%
PHONG_TNF_TARGETS_UP	PHONG_TNF_TARGETS_UP	Details ...	40	0.4563981	1.2056217	0.25159913	1	0.999	731	tags=28%, list=7%, signal=29%
KEGG_ETHER_LIPID_METABOLISM	KEGG_ETHER_LIPID_METABOLISM	Details ...	22	0.42936853	1.1977546	0.22424242	1	0.999	571	tags=23%, list=5%, signal=24%
UZONYI_RESPONSE_TO_LEUKOTRIENE_AND_THROMBIN	UZONYI_RESPONSE_TO_LEUKOTRIENE_AND_THROMBIN	Details ...	28	0.48841217	1.194356	0.23640168	1	0.999	588	tags=32%, list=5%, signal=34%
GHANDHI_BYSTANDER_IRRADIATION_UP	GHANDHI_BYSTANDER_IRRADIATION_UP	Details ...	43	0.4611214	1.1764048	0.23111111	1	1	733	tags=49%, list=7%, signal=52%
AMIT_EGF_RESPONSE_120_MCF10A	AMIT_EGF_RESPONSE_120_MCF10A	Details ...	27	0.42865452	1.1740583	0.26077586	1	1	516	tags=26%, list=5%, signal=27%
TIAN_TNF_SIGNALING_VIA_NFKB	TIAN_TNF_SIGNALING_VIA_NFKB	Details ...	21	0.5182835	1.1685227	0.28242677	1	1	733	tags=48%, list=7%, signal=51%
NIELSEN_LIPOSARCOMA_UP	NIELSEN_LIPOSARCOMA_UP	Details ...	15	0.5274219	1.1652417	0.30818966	1	1	550	tags=33%, list=5%, signal=35%
XU_HGF_SIGNALING_NOT_VIA_AKT1_48HR_UP	XU_HGF_SIGNALING_NOT_VIA_AKT1_48HR_UP	Details ...	26	0.40794718	1.1650776	0.25	1	1	1149	tags=42%, list=10%, signal=47%
DAZARD_UV_RESPONSE_CLUSTER_G2	DAZARD_UV_RESPONSE_CLUSTER_G2	Details ...	17	0.5107145	1.1628525	0.2721519	1	1	1140	tags=35%, list=10%, signal=39%
AMIT_SERUM_RESPONSE_40_MCF10A	AMIT_SERUM_RESPONSE_40_MCF10A	Details ...	22	0.46136394	1.1614535	0.27982646	1	1	516	tags=27%, list=5%, signal=29%
HEDENFALK_BREAST_CANCER_BRACX_UP	HEDENFALK_BREAST_CANCER_BRACX_UP	Details ...	15	0.39506397	1.1564153	0.2804348	1	1	6779	tags=100%, list=61%, signal=253%
WENG_POR_TARGETS_LIVER_UP	WENG_POR_TARGETS_LIVER_UP	Details ...	29	0.4010169	1.1529995	0.28778467	1	1	1604	tags=55%, list=14%, signal=64%
YAO_TEMPORAL_RESPONSE_TO_PROGESTERONE_CLUSTER_8	YAO_TEMPORAL_RESPONSE_TO_PROGESTERONE_CLUSTER_8	Details ...	32	0.40372857	1.1505898	0.2763713	1	1	399	tags=28%, list=4%, signal=29%
RUAN_RESPONSE_TO_TNF_TROGLITAZONE_DN	RUAN_RESPONSE_TO_TNF_TROGLITAZONE_DN	Details ...	34	0.41871008	1.1497205	0.29531568	1	1	1604	tags=47%, list=14%, signal=55%
BURTON_ADIPOGENESIS_6	BURTON_ADIPOGENESIS_6	Details ...	147	0.34027025	1.1432084	0.30801687	1	1	1424	tags=34%, list=13%, signal=38%
GHANDHI_DIRECT_IRRADIATION_UP	GHANDHI_DIRECT_IRRADIATION_UP	Details ...	52	0.40799847	1.1390934	0.28755364	1	1	828	tags=37%, list=7%, signal=39%
NAKAYAMA_SOFT_TISSUE_TUMORS_PCA2_DN	NAKAYAMA_SOFT_TISSUE_TUMORS_PCA2_DN	Details ...	53	0.48648596	1.1324849	0.32365146	1	1	588	tags=30%, list=5%, signal=32%
ONDER_CDH1_TARGETS_3_DN	ONDER_CDH1_TARGETS_3_DN	Details ...	27	0.5132417	1.1321179	0.31154683	1	1	872	tags=44%, list=8%, signal=48%
BURTON_ADIPOGENESIS_1	BURTON_ADIPOGENESIS_1	Details ...	26	0.39317957	1.1141725	0.33406115	1	1	220	tags=19%, list=2%, signal=20%
LIANG_SILENCED_BY_METHYLATION_2	LIANG_SILENCED_BY_METHYLATION_2	Details ...	35	0.4418574	1.0942943	0.3617021	1	1	731	tags=34%, list=7%, signal=37%
SCHMIDT_POR_TARGETS_IN_LIMB_BUD_UP	SCHMIDT_POR_TARGETS_IN_LIMB_BUD_UP	Details ...	18	0.44177368	1.0915618	0.3806706	1	1	1322	tags=39%, list=12%, signal=44%
ZUCCHI_METASTASIS_DN	ZUCCHI_METASTASIS_DN	Details ...	33	0.36402935	1.0859623	0.39565217	1	1	694	tags=21%, list=6%, signal=23%
PID_IL23PATHWAY	PID_IL23PATHWAY	Details ...	19	0.43648612	1.0799079	0.35181236	1	1	1385	tags=53%, list=12%, signal=60%
GALINDO_IMMUNE_RESPONSE_TO_ENTEROTOXIN	GALINDO_IMMUNE_RESPONSE_TO_ENTEROTOXIN	Details ...	63	0.38396752	1.0770304	0.38666666	1	1	828	tags=27%, list=7%, signal=29%
PEDERSEN_METASTASIS_BY_ERBB2_ISOFORM_1	PEDERSEN_METASTASIS_BY_ERBB2_ISOFORM_1	Details ...	28	0.41688713	1.0766945	0.35390946	1	1	196	tags=21%, list=2%, signal=22%
KERLEY_RESPONSE_TO_CISPLATIN_UP	KERLEY_RESPONSE_TO_CISPLATIN_UP		30	0.39610434	1.0764941	0.3707627	1	1	1140	tags=40%, list=10%, signal=44%
SAGIV_CD24_TARGETS_DN	SAGIV_CD24_TARGETS_DN		31	0.39788666	1.0754791	0.34140968	1	1	1125	tags=35%, list=10%, signal=39%
GRAHAM_CML_QUIESCENT_VS_NORMAL_DIVIDING_UP	GRAHAM_CML_QUIESCENT_VS_NORMAL_DIVIDING_UP		35	0.4160896	1.0700121	0.36363637	1	1	749	tags=34%, list=7%, signal=37%
WAKABAYASHI_ADIPOGENESIS_PPARG_RXRA_BOUND_WITH_H4K20ME1_MARK	WAKABAYASHI_ADIPOGENESIS_PPARG_RXRA_BOUND_WITH_H4K20ME1_MARK		84	0.30673033	1.0669622	0.3921162	1	1	1289	tags=29%, list=12%, signal=32%
BURTON_ADIPOGENESIS_PEAK_AT_8HR	BURTON_ADIPOGENESIS_PEAK_AT_8HR		28	0.3667852	1.0594684	0.38204592	1	1	718	tags=25%, list=6%, signal=27%
YORDY_RECIPROCAL_REGULATION_BY_ETS1_AND_SP100_DN	YORDY_RECIPROCAL_REGULATION_BY_ETS1_AND_SP100_DN		37	0.36661217	1.0552045	0.38114753	1	1	535	tags=22%, list=5%, signal=23%
PID_FRA_PATHWAY	PID_FRA_PATHWAY		19	0.4241903	1.0480992	0.4113924	1	1	343	tags=26%, list=3%, signal=27%
CHIARADONNA_NEOPLASTIC_TRANSFORMATION_KRAS_CDC25_UP	CHIARADONNA_NEOPLASTIC_TRANSFORMATION_KRAS_CDC25_UP		37	0.403198	1.0467001	0.41541755	1	1	831	tags=30%, list=7%, signal=32%
GARGALOVIC_RESPONSE_TO_OXIDIZED_PHOSPHOLIPIDS_BLACK_UP	GARGALOVIC_RESPONSE_TO_OXIDIZED_PHOSPHOLIPIDS_BLACK_UP		21	0.36600098	1.0425535	0.39501038	1	1	226	tags=10%, list=2%, signal=10%
KEGG_VALINE_LEUCINE_AND_ISOLEUCINE_DEGRADATION	KEGG_VALINE_LEUCINE_AND_ISOLEUCINE_DEGRADATION		35	0.3911745	1.0402329	0.43307087	1	1	1134	tags=31%, list=10%, signal=35%
GROSS_HYPOXIA_VIA_ELK3_ONLY_UP	GROSS_HYPOXIA_VIA_ELK3_ONLY_UP		25	0.3938519	1.0348104	0.41666666	1	1	1152	tags=40%, list=10%, signal=44%
GARGALOVIC_RESPONSE_TO_OXIDIZED_PHOSPHOLIPIDS_YELLOW_UP	GARGALOVIC_RESPONSE_TO_OXIDIZED_PHOSPHOLIPIDS_YELLOW_UP		15	0.36650464	1.0314003	0.4004065	1	1	895	tags=27%, list=8%, signal=29%
GRAHAM_NORMAL_QUIESCENT_VS_NORMAL_DIVIDING_UP	GRAHAM_NORMAL_QUIESCENT_VS_NORMAL_DIVIDING_UP		35	0.39222473	1.0263264	0.4211663	1	1	720	tags=29%, list=6%, signal=30%
REACTOME_GLYCEROPHOSPHOLIPID_BIOSYNTHESIS	REACTOME_GLYCEROPHOSPHOLIPID_BIOSYNTHESIS		47	0.305415	1.0205346	0.42746615	1	1	690	tags=19%, list=6%, signal=20%
JECHLINGER_EPITHELIAL_TO_MESENCHYMAL_TRANSITION_UP	JECHLINGER_EPITHELIAL_TO_MESENCHYMAL_TRANSITION_UP		55	0.42688608	1.0196071	0.43383947	1	1	1251	tags=36%, list=11%, signal=41%
RUAN_RESPONSE_TO_TROGLITAZONE_DN	RUAN_RESPONSE_TO_TROGLITAZONE_DN		17	0.40131667	1.0165734	0.44313726	1	1	794	tags=29%, list=7%, signal=32%
NAGASHIMA_NRG1_SIGNALING_UP	NAGASHIMA_NRG1_SIGNALING_UP		127	0.33061004	1.0163332	0.4248927	1	1	828	tags=25%, list=7%, signal=27%
DACOSTA_ERCC3_ALLELE_XPCS_VS_TTD_DN	DACOSTA_ERCC3_ALLELE_XPCS_VS_TTD_DN		22	0.41763958	1.0162864	0.46136865	1	1	1167	tags=50%, list=10%, signal=56%
SMIRNOV_RESPONSE_TO_IR_2HR_UP	SMIRNOV_RESPONSE_TO_IR_2HR_UP		28	0.36375767	1.0113103	0.4336842	1	1	1187	tags=36%, list=11%, signal=40%
ZHANG_RESPONSE_TO_CANTHARIDIN_UP	ZHANG_RESPONSE_TO_CANTHARIDIN_UP		17	0.38762277	1.0086416	0.45553145	1	1	871	tags=35%, list=8%, signal=38%
LINDSTEDT_DENDRITIC_CELL_MATURATION_A	LINDSTEDT_DENDRITIC_CELL_MATURATION_A		45	0.4012029	1.0059896	0.4573991	1	1	720	tags=31%, list=6%, signal=33%
GENTILE_UV_HIGH_DOSE_UP	GENTILE_UV_HIGH_DOSE_UP		18	0.4062069	1.000612	0.4597938	1	1	828	tags=33%, list=7%, signal=36%
SEKI_INFLAMMATORY_RESPONSE_LPS_UP	SEKI_INFLAMMATORY_RESPONSE_LPS_UP		48	0.38638154	0.9994435	0.4686825	1	1	760	tags=31%, list=7%, signal=33%
MARSHALL_VIRAL_INFECTION_RESPONSE_DN	MARSHALL_VIRAL_INFECTION_RESPONSE_DN		22	0.40121675	0.9987674	0.47046414	1	1	834	tags=36%, list=7%, signal=39%
PAL_PRMT5_TARGETS_DN	PAL_PRMT5_TARGETS_DN		25	0.35261205	0.9942265	0.46025103	1	1	516	tags=20%, list=5%, signal=21%
CASORELLI_APL_SECONDARY_VS_DE_NOVO_UP	CASORELLI_APL_SECONDARY_VS_DE_NOVO_UP		19	0.43073124	0.99086	0.4684096	1	1	525	tags=32%, list=5%, signal=33%
REACTOME_CHEMOKINE_RECEPTORS_BIND_CHEMOKINES	REACTOME_CHEMOKINE_RECEPTORS_BIND_CHEMOKINES		42	0.40996322	0.98940176	0.47884187	1	1	622	tags=31%, list=6%, signal=33%
XU_HGF_SIGNALING_NOT_VIA_AKT1_6HR	XU_HGF_SIGNALING_NOT_VIA_AKT1_6HR		19	0.3846863	0.98772293	0.46623093	1	1	1149	tags=37%, list=10%, signal=41%
KEGG_GLYCEROPHOSPHOLIPID_METABOLISM	KEGG_GLYCEROPHOSPHOLIPID_METABOLISM		41	0.29677013	0.9862612	0.4913295	1	1	690	tags=20%, list=6%, signal=21%
YAMASHITA_METHYLATED_IN_PROSTATE_CANCER	YAMASHITA_METHYLATED_IN_PROSTATE_CANCER		42	0.39138892	0.98614514	0.45643154	1	1	615	tags=29%, list=5%, signal=30%
MENSE_HYPOXIA_UP	MENSE_HYPOXIA_UP		57	0.32161784	0.98549	0.47181627	1	1	1198	tags=33%, list=11%, signal=37%
STEGER_ADIPOGENESIS_UP	STEGER_ADIPOGENESIS_UP		18	0.5059887	0.9816907	0.524109	1	1	1259	tags=50%, list=11%, signal=56%
NAKAJIMA_MAST_CELL	NAKAJIMA_MAST_CELL		35	0.36777654	0.97940546	0.50547045	1	1	1469	tags=43%, list=13%, signal=49%
KEGG_RETINOL_METABOLISM	KEGG_RETINOL_METABOLISM		23	0.36878705	0.97858196	0.47953215	1	1	939	tags=30%, list=8%, signal=33%
PHONG_TNF_RESPONSE_VIA_P38_PARTIAL	PHONG_TNF_RESPONSE_VIA_P38_PARTIAL		96	0.31036648	0.97434515	0.47558385	1	1	872	tags=28%, list=8%, signal=30%
KEGG_TRYPTOPHAN_METABOLISM	KEGG_TRYPTOPHAN_METABOLISM		27	0.36676	0.9726017	0.533195	1	1	638	tags=26%, list=6%, signal=27%
HAN_JNK_SINGALING_UP	HAN_JNK_SINGALING_UP		28	0.39807174	0.97200865	0.49358973	1	1	784	tags=32%, list=7%, signal=34%
VANHARANTA_UTERINE_FIBROID_DN	VANHARANTA_UTERINE_FIBROID_DN		39	0.3657605	0.9692979	0.52238804	1	1	550	tags=26%, list=5%, signal=27%
BERENJENO_ROCK_SIGNALING_NOT_VIA_RHOA_UP	BERENJENO_ROCK_SIGNALING_NOT_VIA_RHOA_UP		23	0.37706745	0.9674235	0.47234043	1	1	619	tags=26%, list=6%, signal=28%
SPIRA_SMOKERS_LUNG_CANCER_UP	SPIRA_SMOKERS_LUNG_CANCER_UP		24	0.34862298	0.96121	0.52219874	1	1	571	tags=25%, list=5%, signal=26%
CADWELL_ATG16L1_TARGETS_UP	CADWELL_ATG16L1_TARGETS_UP		59	0.35841414	0.9595902	0.53421634	1	1	834	tags=29%, list=7%, signal=31%
LEE_CALORIE_RESTRICTION_MUSCLE_UP	LEE_CALORIE_RESTRICTION_MUSCLE_UP		29	0.32261872	0.958914	0.4947589	1	1	1004	tags=31%, list=9%, signal=34%
HERNANDEZ_ABERRANT_MITOSIS_BY_DOCETACEL_2NM_DN	HERNANDEZ_ABERRANT_MITOSIS_BY_DOCETACEL_2NM_DN		16	0.40401733	0.9566491	0.53961456	1	1	201	tags=19%, list=2%, signal=19%
KEEN_RESPONSE_TO_ROSIGLITAZONE_UP	KEEN_RESPONSE_TO_ROSIGLITAZONE_UP		26	0.3267969	0.95326895	0.5108055	1	1	939	tags=23%, list=8%, signal=25%
AMIT_EGF_RESPONSE_120_HELA	AMIT_EGF_RESPONSE_120_HELA		50	0.31519958	0.9497825	0.51975054	1	1	311	tags=14%, list=3%, signal=14%
CHIARADONNA_NEOPLASTIC_TRANSFORMATION_CDC25_DN	CHIARADONNA_NEOPLASTIC_TRANSFORMATION_CDC25_DN		127	0.28919914	0.94628924	0.50547045	1	1	1152	tags=31%, list=10%, signal=34%
HAHTOLA_MYCOSIS_FUNGOIDES_CD4_UP	HAHTOLA_MYCOSIS_FUNGOIDES_CD4_UP		38	0.32710776	0.94502014	0.5105042	1	1	311	tags=13%, list=3%, signal=13%
GESERICK_TERT_TARGETS_DN	GESERICK_TERT_TARGETS_DN		18	0.41658545	0.9442701	0.5289079	1	1	303	tags=22%, list=3%, signal=23%
GROSS_HYPOXIA_VIA_HIF1A_DN	GROSS_HYPOXIA_VIA_HIF1A_DN		74	0.29104608	0.9403937	0.5265487	1	1	547	tags=20%, list=5%, signal=21%
AMIT_DELAYED_EARLY_GENES	AMIT_DELAYED_EARLY_GENES		15	0.3863894	0.9395001	0.5192308	1	1	322	tags=20%, list=3%, signal=21%
AMIT_SERUM_RESPONSE_120_MCF10A	AMIT_SERUM_RESPONSE_120_MCF10A		43	0.330237	0.9340536	0.5315126	1	1	440	tags=23%, list=4%, signal=24%
WANG_CLASSIC_ADIPOGENIC_TARGETS_OF_PPARG	WANG_CLASSIC_ADIPOGENIC_TARGETS_OF_PPARG		21	0.43450266	0.9324343	0.5495868	1	1	986	tags=38%, list=9%, signal=42%
GROSS_ELK3_TARGETS_DN	GROSS_ELK3_TARGETS_DN		24	0.37645486	0.93231773	0.50869566	1	1	909	tags=38%, list=8%, signal=41%
JI_METASTASIS_REPRESSED_BY_STK11	JI_METASTASIS_REPRESSED_BY_STK11		17	0.36776608	0.9294541	0.5911017	1	1	728	tags=29%, list=7%, signal=31%
CONCANNON_APOPTOSIS_BY_EPOXOMICIN_UP	CONCANNON_APOPTOSIS_BY_EPOXOMICIN_UP		142	0.25103882	0.92737514	0.5776805	1	1	496	tags=15%, list=4%, signal=15%
JAZAG_TGFB1_SIGNALING_UP	JAZAG_TGFB1_SIGNALING_UP		67	0.24135496	0.92460966	0.5671642	1	1	346	tags=12%, list=3%, signal=12%
REACTOME_BASIGIN_INTERACTIONS	REACTOME_BASIGIN_INTERACTIONS		21	0.3357466	0.92409545	0.5687104	1	1	172	tags=19%, list=2%, signal=19%
HAHTOLA_CTCL_CUTANEOUS	HAHTOLA_CTCL_CUTANEOUS		18	0.31709817	0.9232746	0.5343348	1	1	2	tags=6%, list=0%, signal=6%
DASU_IL6_SIGNALING_UP	DASU_IL6_SIGNALING_UP		36	0.3242307	0.922849	0.539916	1	1	547	tags=25%, list=5%, signal=26%
HELLER_SILENCED_BY_METHYLATION_DN	HELLER_SILENCED_BY_METHYLATION_DN		64	0.265723	0.921076	0.5826087	1	1	1321	tags=30%, list=12%, signal=33%
HARRIS_BRAIN_CANCER_PROGENITORS	HARRIS_BRAIN_CANCER_PROGENITORS		24	0.4028137	0.920378	0.5603272	1	1	340	tags=21%, list=3%, signal=21%
REACTOME_PEROXISOMAL_LIPID_METABOLISM	REACTOME_PEROXISOMAL_LIPID_METABOLISM		15	0.37337077	0.91643554	0.5505155	1	1	491	tags=20%, list=4%, signal=21%
RUAN_RESPONSE_TO_TNF_DN	RUAN_RESPONSE_TO_TNF_DN		71	0.31189224	0.914013	0.5516529	1	1	1604	tags=39%, list=14%, signal=46%
SANA_TNF_SIGNALING_UP	SANA_TNF_SIGNALING_UP		52	0.36290297	0.91366535	0.5733042	1	1	731	tags=29%, list=7%, signal=31%
WEINMANN_ADAPTATION_TO_HYPOXIA_UP	WEINMANN_ADAPTATION_TO_HYPOXIA_UP		22	0.37845194	0.9063988	0.59243697	1	1	230	tags=18%, list=2%, signal=19%
SMID_BREAST_CANCER_RELAPSE_IN_LUNG_DN	SMID_BREAST_CANCER_RELAPSE_IN_LUNG_DN		20	0.40786842	0.9035162	0.5609756	1	1	1023	tags=35%, list=9%, signal=38%
HUANG_FOXA2_TARGETS_DN	HUANG_FOXA2_TARGETS_DN		24	0.3830036	0.9019254	0.6038961	1	1	496	tags=25%, list=4%, signal=26%
FALVELLA_SMOKERS_WITH_LUNG_CANCER	FALVELLA_SMOKERS_WITH_LUNG_CANCER		47	0.27836904	0.8982912	0.61649483	1	1	416	tags=19%, list=4%, signal=20%
GAURNIER_PSMD4_TARGETS	GAURNIER_PSMD4_TARGETS		38	0.38844252	0.89557916	0.587234	1	1	802	tags=34%, list=7%, signal=37%
LEE_LIVER_CANCER_ACOX1_UP	LEE_LIVER_CANCER_ACOX1_UP		49	0.31070918	0.8939003	0.6081371	1	1	569	tags=22%, list=5%, signal=24%
MAHAJAN_RESPONSE_TO_IL1A_UP	MAHAJAN_RESPONSE_TO_IL1A_UP		52	0.30859932	0.89160234	0.5930736	1	1	553	tags=21%, list=5%, signal=22%
STEIN_ESTROGEN_RESPONSE_NOT_VIA_ESRRA	STEIN_ESTROGEN_RESPONSE_NOT_VIA_ESRRA		15	0.3621616	0.88133997	0.6350211	1	1	533	tags=20%, list=5%, signal=21%
REACTOME_TRIGLYCERIDE_BIOSYNTHESIS	REACTOME_TRIGLYCERIDE_BIOSYNTHESIS		17	0.353466	0.87762505	0.6147541	1	1	992	tags=35%, list=9%, signal=39%
KEGG_NOD_LIKE_RECEPTOR_SIGNALING_PATHWAY	KEGG_NOD_LIKE_RECEPTOR_SIGNALING_PATHWAY		30	0.30618975	0.87729293	0.6185102	1	1	731	tags=23%, list=7%, signal=25%
NEWMAN_ERCC6_TARGETS_UP	NEWMAN_ERCC6_TARGETS_UP		15	0.37746793	0.8766603	0.6275395	1	1	191	tags=27%, list=2%, signal=27%
PODAR_RESPONSE_TO_ADAPHOSTIN_UP	PODAR_RESPONSE_TO_ADAPHOSTIN_UP		88	0.25137773	0.872587	0.6219239	1	1	1187	tags=26%, list=11%, signal=29%
BURTON_ADIPOGENESIS_5	BURTON_ADIPOGENESIS_5		84	0.22674407	0.8725477	0.56236786	1	1	1028	tags=19%, list=9%, signal=21%
SCHAEFFER_PROSTATE_DEVELOPMENT_6HR_UP	SCHAEFFER_PROSTATE_DEVELOPMENT_6HR_UP		105	0.28413263	0.87206995	0.6389497	1	1	929	tags=24%, list=8%, signal=26%
BOYAULT_LIVER_CANCER_SUBCLASS_G1_DN	BOYAULT_LIVER_CANCER_SUBCLASS_G1_DN		25	0.30398157	0.86886334	0.62909836	1	1	895	tags=28%, list=8%, signal=30%
TIEN_INTESTINE_PROBIOTICS_2HR_DN	TIEN_INTESTINE_PROBIOTICS_2HR_DN		41	0.26084515	0.86689985	0.64179105	1	1	393	tags=10%, list=4%, signal=10%
YANG_MUC2_TARGETS_DUODENUM_3MO_DN	YANG_MUC2_TARGETS_DUODENUM_3MO_DN		15	0.36241752	0.86673474	0.60437375	1	1	945	tags=33%, list=8%, signal=36%
NADERI_BREAST_CANCER_PROGNOSIS_DN	NADERI_BREAST_CANCER_PROGNOSIS_DN		18	0.36363414	0.86519486	0.6301075	1	1	386	tags=28%, list=3%, signal=29%
REACTOME_SULFUR_AMINO_ACID_METABOLISM	REACTOME_SULFUR_AMINO_ACID_METABOLISM		21	0.3042762	0.8641501	0.6400818	1	1	1078	tags=24%, list=10%, signal=26%
NIELSEN_GIST_AND_SYNOVIAL_SARCOMA_DN	NIELSEN_GIST_AND_SYNOVIAL_SARCOMA_DN		18	0.40106565	0.8631844	0.6258206	1	1	812	tags=39%, list=7%, signal=42%
WEINMANN_ADAPTATION_TO_HYPOXIA_DN	WEINMANN_ADAPTATION_TO_HYPOXIA_DN		31	0.34234807	0.86228985	0.63578945	1	1	723	tags=29%, list=6%, signal=31%
AMIT_EGF_RESPONSE_60_HELA	AMIT_EGF_RESPONSE_60_HELA		26	0.30075535	0.8620932	0.6353712	1	1	749	tags=19%, list=7%, signal=21%
CONRAD_STEM_CELL	CONRAD_STEM_CELL		24	0.3007584	0.8606595	0.678337	1	1	349	tags=17%, list=3%, signal=17%
WENG_POR_TARGETS_GLOBAL_UP	WENG_POR_TARGETS_GLOBAL_UP		16	0.3517782	0.86055934	0.6758893	1	1	1530	tags=50%, list=14%, signal=58%
KEGG_HISTIDINE_METABOLISM	KEGG_HISTIDINE_METABOLISM		20	0.33077216	0.858576	0.68869936	1	1	1041	tags=30%, list=9%, signal=33%
SIMBULAN_PARP1_TARGETS_UP	SIMBULAN_PARP1_TARGETS_UP		26	0.40547588	0.8578654	0.6410788	1	1	530	tags=35%, list=5%, signal=36%
OLSSON_E2F3_TARGETS_DN	OLSSON_E2F3_TARGETS_DN		24	0.31639573	0.85786337	0.63829786	1	1	956	tags=29%, list=9%, signal=32%
RUAN_RESPONSE_TO_TNF_TROGLITAZONE_UP	RUAN_RESPONSE_TO_TNF_TROGLITAZONE_UP		15	0.38212496	0.85650796	0.63213533	1	1	1289	tags=47%, list=12%, signal=53%
SWEET_KRAS_TARGETS_DN	SWEET_KRAS_TARGETS_DN		44	0.25464705	0.8535385	0.69650656	1	1	244	tags=11%, list=2%, signal=12%
YAO_TEMPORAL_RESPONSE_TO_PROGESTERONE_CLUSTER_1	YAO_TEMPORAL_RESPONSE_TO_PROGESTERONE_CLUSTER_1		50	0.29052603	0.8517871	0.70526314	1	1	785	tags=28%, list=7%, signal=30%
ZHOU_TNF_SIGNALING_4HR	ZHOU_TNF_SIGNALING_4HR		35	0.2615144	0.85174793	0.6336842	1	1	928	tags=20%, list=8%, signal=22%
RASHI_RESPONSE_TO_IONIZING_RADIATION_1	RASHI_RESPONSE_TO_IONIZING_RADIATION_1		29	0.270272	0.85118437	0.69087136	1	1	858	tags=21%, list=8%, signal=22%
OSADA_ASCL1_TARGETS_DN	OSADA_ASCL1_TARGETS_DN		15	0.3947985	0.8501101	0.6477987	1	1	554	tags=27%, list=5%, signal=28%
REACTOME_PHASE1_FUNCTIONALIZATION_OF_COMPOUNDS	REACTOME_PHASE1_FUNCTIONALIZATION_OF_COMPOUNDS		35	0.3205694	0.8487334	0.71458775	1	1	1188	tags=31%, list=11%, signal=35%
ELVIDGE_HIF1A_TARGETS_DN	ELVIDGE_HIF1A_TARGETS_DN		58	0.2995345	0.84701794	0.6784232	1	1	1153	tags=34%, list=10%, signal=38%
KRIEG_HYPOXIA_VIA_KDM3A	KRIEG_HYPOXIA_VIA_KDM3A		36	0.31651062	0.8468149	0.6597938	1	1	518	tags=22%, list=5%, signal=23%
AMIT_EGF_RESPONSE_480_MCF10A	AMIT_EGF_RESPONSE_480_MCF10A		26	0.29126096	0.84678304	0.6752688	1	1	922	tags=27%, list=8%, signal=29%
UEDA_CENTRAL_CLOCK	UEDA_CENTRAL_CLOCK		64	0.2416633	0.8432129	0.7121212	1	1	866	tags=22%, list=8%, signal=24%
GENTILE_RESPONSE_CLUSTER_D3	GENTILE_RESPONSE_CLUSTER_D3		44	0.26281443	0.8428	0.65591395	1	1	1348	tags=27%, list=12%, signal=31%
ELVIDGE_HYPOXIA_BY_DMOG_DN	ELVIDGE_HYPOXIA_BY_DMOG_DN		37	0.26024988	0.8403881	0.7110656	1	1	850	tags=16%, list=8%, signal=17%
REACTOME_BIOLOGICAL_OXIDATIONS	REACTOME_BIOLOGICAL_OXIDATIONS		69	0.26538706	0.8269212	0.74949086	1	1	648	tags=19%, list=6%, signal=20%
SEITZ_NEOPLASTIC_TRANSFORMATION_BY_8P_DELETION_DN	SEITZ_NEOPLASTIC_TRANSFORMATION_BY_8P_DELETION_DN		20	0.30263165	0.82660156	0.6906318	1	1	516	tags=20%, list=5%, signal=21%
ELVIDGE_HYPOXIA_UP	ELVIDGE_HYPOXIA_UP		105	0.26544207	0.8245683	0.72805136	1	1	1153	tags=32%, list=10%, signal=36%
HUMMEL_BURKITTS_LYMPHOMA_UP	HUMMEL_BURKITTS_LYMPHOMA_UP		17	0.33989754	0.8242036	0.72	1	1	817	tags=29%, list=7%, signal=32%
WANG_TNF_TARGETS	WANG_TNF_TARGETS		18	0.34254155	0.82263625	0.7103594	1	1	1135	tags=44%, list=10%, signal=49%
KUROZUMI_RESPONSE_TO_ONCOCYTIC_VIRUS	KUROZUMI_RESPONSE_TO_ONCOCYTIC_VIRUS		31	0.3606213	0.82216144	0.6630901	1	1	802	tags=39%, list=7%, signal=42%
HOWLIN_CITED1_TARGETS_2_DN	HOWLIN_CITED1_TARGETS_2_DN		15	0.33380154	0.82185614	0.7412731	1	1	679	tags=27%, list=6%, signal=28%
HINATA_NFKB_TARGETS_KERATINOCYTE_UP	HINATA_NFKB_TARGETS_KERATINOCYTE_UP		60	0.2910261	0.8189192	0.68903804	1	1	828	tags=23%, list=7%, signal=25%
KEGG_ALANINE_ASPARTATE_AND_GLUTAMATE_METABOLISM	KEGG_ALANINE_ASPARTATE_AND_GLUTAMATE_METABOLISM		21	0.289118	0.8184798	0.7367257	1	1	1265	tags=29%, list=11%, signal=32%
DELACROIX_RAR_TARGETS_UP	DELACROIX_RAR_TARGETS_UP		40	0.27194348	0.8152656	0.73483145	1	1	271	tags=15%, list=2%, signal=15%
WIEDERSCHAIN_TARGETS_OF_BMI1_AND_PCGF2	WIEDERSCHAIN_TARGETS_OF_BMI1_AND_PCGF2		35	0.32541776	0.81211877	0.691023	1	1	956	tags=34%, list=9%, signal=37%
GARGALOVIC_RESPONSE_TO_OXIDIZED_PHOSPHOLIPIDS_GREY_DN	GARGALOVIC_RESPONSE_TO_OXIDIZED_PHOSPHOLIPIDS_GREY_DN		31	0.29151395	0.81133765	0.78846157	1	1	789	tags=26%, list=7%, signal=28%
CORRE_MULTIPLE_MYELOMA_UP	CORRE_MULTIPLE_MYELOMA_UP		40	0.30044165	0.8090147	0.79324895	1	1	535	tags=20%, list=5%, signal=21%
ONDER_CDH1_TARGETS_1_DN	ONDER_CDH1_TARGETS_1_DN		85	0.25244394	0.808913	0.74369746	1	1	420	tags=15%, list=4%, signal=16%
MUELLER_METHYLATED_IN_GLIOBLASTOMA	MUELLER_METHYLATED_IN_GLIOBLASTOMA		25	0.31769776	0.80482775	0.7367257	1	1	409	tags=20%, list=4%, signal=21%
HUANG_FOXA2_TARGETS_UP	HUANG_FOXA2_TARGETS_UP		27	0.29778978	0.8013647	0.75593954	1	1	733	tags=26%, list=7%, signal=28%
TAKEDA_TARGETS_OF_NUP98_HOXA9_FUSION_3D_DN	TAKEDA_TARGETS_OF_NUP98_HOXA9_FUSION_3D_DN		17	0.36708623	0.80129063	0.7339246	1	1	582	tags=24%, list=5%, signal=25%
ELVIDGE_HIF1A_AND_HIF2A_TARGETS_DN	ELVIDGE_HIF1A_AND_HIF2A_TARGETS_DN		63	0.27484116	0.8011976	0.74530274	1	1	1153	tags=33%, list=10%, signal=37%
BURTON_ADIPOGENESIS_9	BURTON_ADIPOGENESIS_9		73	0.27054912	0.7986096	0.7127193	1	1	1216	tags=32%, list=11%, signal=35%
BERTUCCI_INVASIVE_CARCINOMA_DUCTAL_VS_LOBULAR_DN	BERTUCCI_INVASIVE_CARCINOMA_DUCTAL_VS_LOBULAR_DN		32	0.36389652	0.79837435	0.7103594	1	1	794	tags=41%, list=7%, signal=44%
LEE_AGING_MUSCLE_UP	LEE_AGING_MUSCLE_UP		32	0.27124992	0.79645896	0.74012476	1	1	1419	tags=25%, list=13%, signal=29%
SMID_BREAST_CANCER_LUMINAL_A_UP	SMID_BREAST_CANCER_LUMINAL_A_UP		52	0.33236784	0.7959291	0.74489796	1	1	872	tags=37%, list=8%, signal=39%
RICKMAN_TUMOR_DIFFERENTIATED_WELL_VS_MODERATELY_DN	RICKMAN_TUMOR_DIFFERENTIATED_WELL_VS_MODERATELY_DN		55	0.26568857	0.7955486	0.71710527	1	1	877	tags=20%, list=8%, signal=22%
BILD_HRAS_ONCOGENIC_SIGNATURE	BILD_HRAS_ONCOGENIC_SIGNATURE		145	0.24005863	0.7935112	0.7928118	1	1	689	tags=19%, list=6%, signal=20%
YAN_ESCAPE_FROM_ANOIKIS	YAN_ESCAPE_FROM_ANOIKIS		15	0.37821656	0.79117405	0.7216036	1	1	674	tags=33%, list=6%, signal=35%
PID_ALK1PATHWAY	PID_ALK1PATHWAY		20	0.28947458	0.79064643	0.7219828	1	1	720	tags=25%, list=6%, signal=27%
ELVIDGE_HYPOXIA_BY_DMOG_UP	ELVIDGE_HYPOXIA_BY_DMOG_UP		85	0.2621446	0.7899204	0.8111588	1	1	1153	tags=33%, list=10%, signal=36%
HILLION_HMGA1B_TARGETS	HILLION_HMGA1B_TARGETS		68	0.20536385	0.7823948	0.78958786	1	1	694	tags=18%, list=6%, signal=19%
SMIRNOV_RESPONSE_TO_IR_6HR_UP	SMIRNOV_RESPONSE_TO_IR_6HR_UP		84	0.2118781	0.7815717	0.7690678	1	1	828	tags=17%, list=7%, signal=18%
RIZ_ERYTHROID_DIFFERENTIATION_HEMGN	RIZ_ERYTHROID_DIFFERENTIATION_HEMGN		25	0.27083606	0.78007424	0.8362445	1	1	339	tags=16%, list=3%, signal=16%
CHIBA_RESPONSE_TO_TSA_UP	CHIBA_RESPONSE_TO_TSA_UP		36	0.293067	0.7798685	0.74050635	1	1	723	tags=19%, list=6%, signal=21%
KEGG_FATTY_ACID_METABOLISM	KEGG_FATTY_ACID_METABOLISM		26	0.29524454	0.77861494	0.7341513	1	1	1769	tags=50%, list=16%, signal=59%
KIM_LRRC3B_TARGETS	KIM_LRRC3B_TARGETS		15	0.3819713	0.77727854	0.7110187	1	1	630	tags=27%, list=6%, signal=28%
SARTIPY_BLUNTED_BY_INSULIN_RESISTANCE_UP	SARTIPY_BLUNTED_BY_INSULIN_RESISTANCE_UP		16	0.33429217	0.7751455	0.7399577	1	1	1367	tags=38%, list=12%, signal=43%
BURTON_ADIPOGENESIS_2	BURTON_ADIPOGENESIS_2		57	0.25671953	0.774742	0.7192225	1	1	529	tags=21%, list=5%, signal=22%
NAKAYAMA_SOFT_TISSUE_TUMORS_PCA1_UP	NAKAYAMA_SOFT_TISSUE_TUMORS_PCA1_UP		50	0.36161643	0.7739646	0.7090517	1	1	710	tags=34%, list=6%, signal=36%
SANA_RESPONSE_TO_IFNG_UP	SANA_RESPONSE_TO_IFNG_UP		39	0.32031497	0.7719149	0.722973	1	1	1420	tags=36%, list=13%, signal=41%
TENEDINI_MEGAKARYOCYTE_MARKERS	TENEDINI_MEGAKARYOCYTE_MARKERS		39	0.25745258	0.7719123	0.7833698	1	1	298	tags=13%, list=3%, signal=13%
BASSO_CD40_SIGNALING_DN	BASSO_CD40_SIGNALING_DN		40	0.27840117	0.7703556	0.8175824	1	1	553	tags=23%, list=5%, signal=24%
CHARAFE_BREAST_CANCER_BASAL_VS_MESENCHYMAL_DN	CHARAFE_BREAST_CANCER_BASAL_VS_MESENCHYMAL_DN		28	0.29044712	0.7692235	0.78333336	1	1	1201	tags=36%, list=11%, signal=40%
LEE_LIVER_CANCER_CIPROFIBRATE_UP	LEE_LIVER_CANCER_CIPROFIBRATE_UP		48	0.27212688	0.7676141	0.8214286	1	1	588	tags=19%, list=5%, signal=20%
SHAFFER_IRF4_MULTIPLE_MYELOMA_PROGRAM	SHAFFER_IRF4_MULTIPLE_MYELOMA_PROGRAM		25	0.2777879	0.76227725	0.7845529	1	1	1530	tags=32%, list=14%, signal=37%
MATZUK_CENTRAL_FOR_FEMALE_FERTILITY	MATZUK_CENTRAL_FOR_FEMALE_FERTILITY		16	0.27797753	0.7608507	0.81781375	1	1	1194	tags=19%, list=11%, signal=21%
CROONQUIST_STROMAL_STIMULATION_UP	CROONQUIST_STROMAL_STIMULATION_UP		43	0.30315042	0.7571267	0.73673034	1	1	406	tags=16%, list=4%, signal=17%
NAKAMURA_ADIPOGENESIS_LATE_UP	NAKAMURA_ADIPOGENESIS_LATE_UP		64	0.22940186	0.75533193	0.824	1	1	580	tags=16%, list=5%, signal=16%
PICCALUGA_ANGIOIMMUNOBLASTIC_LYMPHOMA_DN	PICCALUGA_ANGIOIMMUNOBLASTIC_LYMPHOMA_DN		64	0.2354428	0.7540581	0.7434211	1	1	828	tags=20%, list=7%, signal=22%
WESTON_VEGFA_TARGETS_3HR	WESTON_VEGFA_TARGETS_3HR		52	0.25659877	0.75295717	0.8176101	1	1	707	tags=25%, list=6%, signal=27%
CHEN_PDGF_TARGETS	CHEN_PDGF_TARGETS		15	0.29094136	0.75243825	0.7837838	1	1	403	tags=20%, list=4%, signal=21%
WILCOX_PRESPONSE_TO_ROGESTERONE_UP	WILCOX_PRESPONSE_TO_ROGESTERONE_UP		80	0.22296576	0.7521418	0.8818737	1	1	1055	tags=24%, list=9%, signal=26%
CAIRO_HEPATOBLASTOMA_CLASSES_DN	CAIRO_HEPATOBLASTOMA_CLASSES_DN		120	0.24767748	0.75200254	0.836478	1	1	837	tags=23%, list=7%, signal=24%
BERENJENO_TRANSFORMED_BY_RHOA_FOREVER_DN	BERENJENO_TRANSFORMED_BY_RHOA_FOREVER_DN		23	0.3045968	0.74677676	0.79609543	1	1	1140	tags=39%, list=10%, signal=43%
WESTON_VEGFA_TARGETS	WESTON_VEGFA_TARGETS		78	0.27322346	0.746546	0.79079497	1	1	707	tags=22%, list=6%, signal=23%
SUBTIL_PROGESTIN_TARGETS	SUBTIL_PROGESTIN_TARGETS		22	0.25458133	0.746154	0.76397514	1	1	828	tags=14%, list=7%, signal=15%
NGUYEN_NOTCH1_TARGETS_DN	NGUYEN_NOTCH1_TARGETS_DN		64	0.21113461	0.7460956	0.82403433	1	1	638	tags=16%, list=6%, signal=16%
DACOSTA_ERCC3_ALLELE_XPCS_VS_TTD_UP	DACOSTA_ERCC3_ALLELE_XPCS_VS_TTD_UP		18	0.31521747	0.74516493	0.82646424	1	1	553	tags=28%, list=5%, signal=29%
MA_MYELOID_DIFFERENTIATION_UP	MA_MYELOID_DIFFERENTIATION_UP		27	0.23498781	0.741806	0.79746836	1	1	834	tags=22%, list=7%, signal=24%
KEGG_STARCH_AND_SUCROSE_METABOLISM	KEGG_STARCH_AND_SUCROSE_METABOLISM		21	0.27469152	0.7382841	0.79554653	1	1	909	tags=29%, list=8%, signal=31%
APRELIKOVA_BRCA1_TARGETS	APRELIKOVA_BRCA1_TARGETS		34	0.2542476	0.7380789	0.8111111	1	1	530	tags=18%, list=5%, signal=18%
LEONARD_HYPOXIA	LEONARD_HYPOXIA		32	0.27136108	0.7374105	0.77018636	1	1	674	tags=22%, list=6%, signal=23%
PETROVA_PROX1_TARGETS_DN	PETROVA_PROX1_TARGETS_DN		39	0.30772686	0.7364013	0.7665953	1	1	716	tags=23%, list=6%, signal=25%
YAO_HOXA10_TARGETS_VIA_PROGESTERONE_UP	YAO_HOXA10_TARGETS_VIA_PROGESTERONE_UP		59	0.27293098	0.73357224	0.8275154	1	1	586	tags=22%, list=5%, signal=23%
ZHANG_TLX_TARGETS_DN	ZHANG_TLX_TARGETS_DN		78	0.24578018	0.72874296	0.83406115	1	1	525	tags=17%, list=5%, signal=17%
BURTON_ADIPOGENESIS_11	BURTON_ADIPOGENESIS_11		37	0.25495338	0.7273773	0.78361344	1	1	870	tags=22%, list=8%, signal=23%
ZHANG_GATA6_TARGETS_DN	ZHANG_GATA6_TARGETS_DN		36	0.25472263	0.7251852	0.8973843	1	1	963	tags=28%, list=9%, signal=30%
GARGALOVIC_RESPONSE_TO_OXIDIZED_PHOSPHOLIPIDS_BLUE_UP	GARGALOVIC_RESPONSE_TO_OXIDIZED_PHOSPHOLIPIDS_BLUE_UP		57	0.2221485	0.7239281	0.77350426	1	1	1354	tags=28%, list=12%, signal=32%
BOQUEST_STEM_CELL_UP	BOQUEST_STEM_CELL_UP		171	0.29474732	0.7234339	0.7987152	1	1	1071	tags=32%, list=10%, signal=34%
GRAHAM_CML_QUIESCENT_VS_NORMAL_QUIESCENT_DN	GRAHAM_CML_QUIESCENT_VS_NORMAL_QUIESCENT_DN		24	0.29328755	0.72342646	0.84008527	1	1	84	tags=13%, list=1%, signal=13%
MOROSETTI_FACIOSCAPULOHUMERAL_MUSCULAR_DISTROPHY_UP	MOROSETTI_FACIOSCAPULOHUMERAL_MUSCULAR_DISTROPHY_UP		16	0.33556014	0.7223554	0.80972517	1	1	698	tags=31%, list=6%, signal=33%
HOFFMANN_PRE_BI_TO_LARGE_PRE_BII_LYMPHOCYTE_DN	HOFFMANN_PRE_BI_TO_LARGE_PRE_BII_LYMPHOCYTE_DN		57	0.23762389	0.7219663	0.8804348	1	1	736	tags=18%, list=7%, signal=19%
GENTILE_UV_RESPONSE_CLUSTER_D8	GENTILE_UV_RESPONSE_CLUSTER_D8		23	0.26351655	0.7216957	0.80618554	1	1	1313	tags=30%, list=12%, signal=34%
TSENG_ADIPOGENIC_POTENTIAL_DN	TSENG_ADIPOGENIC_POTENTIAL_DN		34	0.30410632	0.72057885	0.8108696	1	1	574	tags=24%, list=5%, signal=25%
CHEN_LVAD_SUPPORT_OF_FAILING_HEART_UP	CHEN_LVAD_SUPPORT_OF_FAILING_HEART_UP		69	0.2517768	0.7201686	0.85021096	1	1	588	tags=20%, list=5%, signal=21%
YOSHIOKA_LIVER_CANCER_EARLY_RECURRENCE_UP	YOSHIOKA_LIVER_CANCER_EARLY_RECURRENCE_UP		22	0.24383137	0.720061	0.8902439	1	1	922	tags=23%, list=8%, signal=25%
BREDEMEYER_RAG_SIGNALING_VIA_ATM_NOT_VIA_NFKB_UP	BREDEMEYER_RAG_SIGNALING_VIA_ATM_NOT_VIA_NFKB_UP		22	0.27677464	0.71676177	0.83950615	1	1	1356	tags=36%, list=12%, signal=41%
GENTILE_UV_HIGH_DOSE_DN	GENTILE_UV_HIGH_DOSE_DN		192	0.18498346	0.71568316	0.85620916	1	1	883	tags=16%, list=8%, signal=17%
BONCI_TARGETS_OF_MIR15A_AND_MIR16_1	BONCI_TARGETS_OF_MIR15A_AND_MIR16_1		54	0.21381691	0.7135531	0.9130435	1	1	741	tags=17%, list=7%, signal=18%
RIGGI_EWING_SARCOMA_PROGENITOR_DN	RIGGI_EWING_SARCOMA_PROGENITOR_DN		113	0.23974623	0.7125637	0.9222462	1	1	953	tags=26%, list=9%, signal=28%
ZHAN_LATE_DIFFERENTIATION_GENES_UP	ZHAN_LATE_DIFFERENTIATION_GENES_UP		22	0.2871915	0.7123289	0.782516	1	1	381	tags=23%, list=3%, signal=23%
BRUINS_UVC_RESPONSE_VIA_TP53_GROUP_C	BRUINS_UVC_RESPONSE_VIA_TP53_GROUP_C		44	0.23322767	0.7098819	0.90729785	1	1	385	tags=11%, list=3%, signal=12%
NIKOLSKY_BREAST_CANCER_20Q11_AMPLICON	NIKOLSKY_BREAST_CANCER_20Q11_AMPLICON		15	0.23633927	0.7096884	0.81875	1	1	19	tags=7%, list=0%, signal=7%
WORSCHECH_TUMOR_REJECTION_UP	WORSCHECH_TUMOR_REJECTION_UP		41	0.2832768	0.70925707	0.86160713	1	1	1158	tags=27%, list=10%, signal=30%
ELVIDGE_HIF1A_TARGETS_UP	ELVIDGE_HIF1A_TARGETS_UP		41	0.20981051	0.7077287	0.87096775	1	1	412	tags=7%, list=4%, signal=8%
CHIARADONNA_NEOPLASTIC_TRANSFORMATION_CDC25_UP	CHIARADONNA_NEOPLASTIC_TRANSFORMATION_CDC25_UP		83	0.25164437	0.7070353	0.855914	1	1	757	tags=20%, list=7%, signal=22%
DORN_ADENOVIRUS_INFECTION_12HR_UP	DORN_ADENOVIRUS_INFECTION_12HR_UP		20	0.2625829	0.70544505	0.88075316	1	1	633	tags=15%, list=6%, signal=16%
GERHOLD_ADIPOGENESIS_DN	GERHOLD_ADIPOGENESIS_DN		50	0.24002461	0.7029907	0.78177965	1	1	613	tags=16%, list=5%, signal=17%
SCHLESINGER_METHYLATED_DE_NOVO_IN_CANCER	SCHLESINGER_METHYLATED_DE_NOVO_IN_CANCER		60	0.23885426	0.70017135	0.93292683	1	1	1166	tags=27%, list=10%, signal=30%
ZHU_CMV_8_HR_UP	ZHU_CMV_8_HR_UP		35	0.24908479	0.6990347	0.84682715	1	1	731	tags=17%, list=7%, signal=18%
NAKAMURA_METASTASIS_MODEL_DN	NAKAMURA_METASTASIS_MODEL_DN		22	0.25165635	0.6975118	0.8969072	1	1	963	tags=27%, list=9%, signal=30%
MIPS_17S_U2_SNRNP	MIPS_17S_U2_SNRNP		19	0.23329453	0.6916761	0.7763975	1	1	8589	tags=100%, list=77%, signal=428%
SWEET_LUNG_CANCER_KRAS_DN	SWEET_LUNG_CANCER_KRAS_DN		312	0.24737932	0.6895404	0.88272923	1	1	794	tags=22%, list=7%, signal=23%
RUAN_RESPONSE_TO_TROGLITAZONE_UP	RUAN_RESPONSE_TO_TROGLITAZONE_UP		21	0.276694	0.68879944	0.82539684	1	1	1028	tags=29%, list=9%, signal=31%
KEGG_STEROID_HORMONE_BIOSYNTHESIS	KEGG_STEROID_HORMONE_BIOSYNTHESIS		24	0.27164686	0.6880843	0.84928715	1	1	219	tags=13%, list=2%, signal=13%
WAMUNYOKOLI_OVARIAN_CANCER_LMP_DN	WAMUNYOKOLI_OVARIAN_CANCER_LMP_DN		100	0.22567184	0.6860483	0.8747346	1	1	1254	tags=26%, list=11%, signal=29%
BILANGES_SERUM_SENSITIVE_VIA_TSC1	BILANGES_SERUM_SENSITIVE_VIA_TSC1		15	0.27845204	0.6857712	0.87852496	1	1	566	tags=20%, list=5%, signal=21%
KEGG_BIOSYNTHESIS_OF_UNSATURATED_FATTY_ACIDS	KEGG_BIOSYNTHESIS_OF_UNSATURATED_FATTY_ACIDS		18	0.2583257	0.6856977	0.8557114	1	1	1530	tags=44%, list=14%, signal=51%
CHIARADONNA_NEOPLASTIC_TRANSFORMATION_KRAS_DN	CHIARADONNA_NEOPLASTIC_TRANSFORMATION_KRAS_DN		116	0.23084098	0.68431467	0.81935483	1	1	956	tags=25%, list=9%, signal=27%
SENESE_HDAC1_AND_HDAC2_TARGETS_UP	SENESE_HDAC1_AND_HDAC2_TARGETS_UP		120	0.20900106	0.6836758	0.95689654	1	1	731	tags=18%, list=7%, signal=19%
DAZARD_RESPONSE_TO_UV_SCC_DN	DAZARD_RESPONSE_TO_UV_SCC_DN		74	0.18758905	0.68362874	0.88986784	1	1	1058	tags=19%, list=9%, signal=21%
REACTOME_PHASE_II_CONJUGATION	REACTOME_PHASE_II_CONJUGATION		35	0.21798332	0.6817692	0.9285714	1	1	945	tags=20%, list=8%, signal=22%
VALK_AML_CLUSTER_15	VALK_AML_CLUSTER_15		17	0.2597375	0.68117225	0.8902439	1	1	790	tags=29%, list=7%, signal=32%
AKL_HTLV1_INFECTION_UP	AKL_HTLV1_INFECTION_UP		20	0.22698234	0.68097365	0.8817204	1	1	1107	tags=30%, list=10%, signal=33%
FIRESTEIN_CTNNB1_PATHWAY	FIRESTEIN_CTNNB1_PATHWAY		16	0.24962111	0.67933905	0.90625	1	1	134	tags=13%, list=1%, signal=13%
TAKEDA_TARGETS_OF_NUP98_HOXA9_FUSION_8D_UP	TAKEDA_TARGETS_OF_NUP98_HOXA9_FUSION_8D_UP		86	0.23678058	0.67732054	0.95974576	1	1	834	tags=24%, list=7%, signal=26%
TRAYNOR_RETT_SYNDROM_UP	TRAYNOR_RETT_SYNDROM_UP		24	0.27353814	0.6765652	0.9456067	1	1	622	tags=25%, list=6%, signal=26%
TRACEY_RESISTANCE_TO_IFNA2_DN	TRACEY_RESISTANCE_TO_IFNA2_DN		18	0.24236105	0.6764302	0.8544304	1	1	1319	tags=33%, list=12%, signal=38%
PID_IL12_2PATHWAY	PID_IL12_2PATHWAY		39	0.2567326	0.67599386	0.86128366	1	1	850	tags=28%, list=8%, signal=30%
GNATENKO_PLATELET_SIGNATURE	GNATENKO_PLATELET_SIGNATURE		25	0.2353046	0.67520773	0.85991377	1	1	298	tags=8%, list=3%, signal=8%
HIRSCH_CELLULAR_TRANSFORMATION_SIGNATURE_UP	HIRSCH_CELLULAR_TRANSFORMATION_SIGNATURE_UP		159	0.19253673	0.6730391	0.91938996	1	1	836	tags=17%, list=7%, signal=18%
CHARAFE_BREAST_CANCER_LUMINAL_VS_BASAL_DN	CHARAFE_BREAST_CANCER_LUMINAL_VS_BASAL_DN		259	0.20963329	0.67124027	0.90384614	1	1	885	tags=19%, list=8%, signal=20%
HANN_RESISTANCE_TO_BCL2_INHIBITOR_DN	HANN_RESISTANCE_TO_BCL2_INHIBITOR_DN		31	0.23023058	0.6706528	0.9423077	1	1	407	tags=6%, list=4%, signal=7%
GEORGANTAS_HSC_MARKERS	GEORGANTAS_HSC_MARKERS		34	0.23744592	0.66953623	0.941048	1	1	721	tags=18%, list=6%, signal=19%
RAGHAVACHARI_PLATELET_SPECIFIC_GENES	RAGHAVACHARI_PLATELET_SPECIFIC_GENES		44	0.2191378	0.66843826	0.82197803	1	1	298	tags=9%, list=3%, signal=9%
ZHAN_MULTIPLE_MYELOMA_HP_DN	ZHAN_MULTIPLE_MYELOMA_HP_DN		25	0.2361426	0.664565	0.89873415	1	1	636	tags=20%, list=6%, signal=21%
FRASOR_RESPONSE_TO_ESTRADIOL_UP	FRASOR_RESPONSE_TO_ESTRADIOL_UP		27	0.235675	0.6631996	0.95974576	1	1	301	tags=11%, list=3%, signal=11%
MIKKELSEN_IPS_ICP_WITH_H3K27ME3	MIKKELSEN_IPS_ICP_WITH_H3K27ME3		30	0.25306025	0.66104966	0.9406953	1	1	563	tags=17%, list=5%, signal=18%
DAUER_STAT3_TARGETS_UP	DAUER_STAT3_TARGETS_UP		28	0.24170351	0.65796804	0.92045456	1	1	1152	tags=32%, list=10%, signal=36%
HAHTOLA_SEZARY_SYNDROM_DN	HAHTOLA_SEZARY_SYNDROM_DN		22	0.27852383	0.6527165	0.8809035	1	1	943	tags=23%, list=8%, signal=25%
DANG_MYC_TARGETS_DN	DANG_MYC_TARGETS_DN		24	0.2236745	0.6494202	0.9079498	1	1	1088	tags=21%, list=10%, signal=23%
CLASPER_LYMPHATIC_VESSELS_DURING_METASTASIS_DN	CLASPER_LYMPHATIC_VESSELS_DURING_METASTASIS_DN		28	0.317712	0.6474874	0.80543935	1	1	716	tags=21%, list=6%, signal=23%
HINATA_NFKB_TARGETS_FIBROBLAST_UP	HINATA_NFKB_TARGETS_FIBROBLAST_UP		55	0.20989177	0.64688545	0.96674055	1	1	1149	tags=25%, list=10%, signal=28%
LAIHO_COLORECTAL_CANCER_SERRATED_UP	LAIHO_COLORECTAL_CANCER_SERRATED_UP		72	0.20393029	0.6440114	0.85138005	1	1	901	tags=17%, list=8%, signal=18%
DORN_ADENOVIRUS_INFECTION_48HR_DN	DORN_ADENOVIRUS_INFECTION_48HR_DN		29	0.2124525	0.6412333	0.8993576	1	1	1198	tags=24%, list=11%, signal=27%
MOSERLE_IFNA_RESPONSE	MOSERLE_IFNA_RESPONSE		15	0.3689876	0.6375506	0.807611	1	1	308	tags=20%, list=3%, signal=21%
RICKMAN_HEAD_AND_NECK_CANCER_C	RICKMAN_HEAD_AND_NECK_CANCER_C		44	0.23603837	0.6355168	0.9769053	1	1	984	tags=25%, list=9%, signal=27%
MIKKELSEN_IPS_WITH_HCP_H3K27ME3	MIKKELSEN_IPS_WITH_HCP_H3K27ME3		60	0.23915271	0.63253117	0.94887525	1	1	1109	tags=28%, list=10%, signal=31%
ST_GA13_PATHWAY	ST_GA13_PATHWAY		21	0.21642168	0.6311742	0.91783565	1	1	572	tags=19%, list=5%, signal=20%
REACTOME_CYTOCHROME_P450_ARRANGED_BY_SUBSTRATE_TYPE	REACTOME_CYTOCHROME_P450_ARRANGED_BY_SUBSTRATE_TYPE		22	0.24838395	0.6299787	0.96694213	1	1	578	tags=18%, list=5%, signal=19%
BERENJENO_TRANSFORMED_BY_RHOA_REVERSIBLY_DN	BERENJENO_TRANSFORMED_BY_RHOA_REVERSIBLY_DN		23	0.2675531	0.6277263	0.9170213	1	1	870	tags=22%, list=8%, signal=24%
HERNANDEZ_MITOTIC_ARREST_BY_DOCETAXEL_1_DN	HERNANDEZ_MITOTIC_ARREST_BY_DOCETAXEL_1_DN		23	0.22259498	0.62291336	0.9402655	1	1	681	tags=17%, list=6%, signal=18%
SHAFFER_IRF4_TARGETS_IN_PLASMA_CELL_VS_MATURE_B_LYMPHOCYTE	SHAFFER_IRF4_TARGETS_IN_PLASMA_CELL_VS_MATURE_B_LYMPHOCYTE		48	0.19013603	0.6222535	0.97402596	1	1	731	tags=15%, list=7%, signal=16%
YAO_TEMPORAL_RESPONSE_TO_PROGESTERONE_CLUSTER_5	YAO_TEMPORAL_RESPONSE_TO_PROGESTERONE_CLUSTER_5		25	0.2377582	0.62064314	0.94945055	1	1	1152	tags=24%, list=10%, signal=27%
PARK_TRETINOIN_RESPONSE_AND_RARA_PLZF_FUSION	PARK_TRETINOIN_RESPONSE_AND_RARA_PLZF_FUSION		18	0.24504198	0.61920804	0.937365	1	1	1140	tags=33%, list=10%, signal=37%
SEITZ_NEOPLASTIC_TRANSFORMATION_BY_8P_DELETION_UP	SEITZ_NEOPLASTIC_TRANSFORMATION_BY_8P_DELETION_UP		46	0.24614194	0.6087238	0.9683973	1	1	956	tags=24%, list=9%, signal=26%
WENG_POR_TARGETS_GLOBAL_DN	WENG_POR_TARGETS_GLOBAL_DN		17	0.2278406	0.6066807	0.94758064	1	1	1049	tags=18%, list=9%, signal=19%
MOOTHA_GLYCOLYSIS	MOOTHA_GLYCOLYSIS		15	0.25067574	0.6057292	0.93670887	1	1	1493	tags=40%, list=13%, signal=46%
CHIARADONNA_NEOPLASTIC_TRANSFORMATION_KRAS_CDC25_DN	CHIARADONNA_NEOPLASTIC_TRANSFORMATION_KRAS_CDC25_DN		39	0.24876502	0.60526496	0.9052632	1	1	588	tags=15%, list=5%, signal=16%
GILDEA_METASTASIS	GILDEA_METASTASIS		19	0.28429455	0.5989766	0.94736844	1	1	1375	tags=47%, list=12%, signal=54%
MARCINIAK_ER_STRESS_RESPONSE_VIA_CHOP	MARCINIAK_ER_STRESS_RESPONSE_VIA_CHOP		20	0.19629504	0.5987859	0.94824016	1	1	1434	tags=25%, list=13%, signal=29%
TONKS_TARGETS_OF_RUNX1_RUNX1T1_FUSION_MONOCYTE_DN	TONKS_TARGETS_OF_RUNX1_RUNX1T1_FUSION_MONOCYTE_DN		32	0.23453285	0.5937506	0.9327549	1	1	1216	tags=28%, list=11%, signal=31%
WEST_ADRENOCORTICAL_TUMOR_MARKERS_DN	WEST_ADRENOCORTICAL_TUMOR_MARKERS_DN		17	0.27000824	0.5909061	0.96428573	1	1	343	tags=18%, list=3%, signal=18%
KEGG_HEDGEHOG_SIGNALING_PATHWAY	KEGG_HEDGEHOG_SIGNALING_PATHWAY		34	0.21397485	0.59014857	0.98380566	1	1	362	tags=12%, list=3%, signal=12%
BECKER_TAMOXIFEN_RESISTANCE_UP	BECKER_TAMOXIFEN_RESISTANCE_UP		40	0.2088305	0.58942753	0.95860565	1	1	630	tags=13%, list=6%, signal=13%
PID_CXCR3PATHWAY	PID_CXCR3PATHWAY		28	0.20763604	0.5860532	0.96069866	1	1	443	tags=14%, list=4%, signal=15%
KEGG_GLUTATHIONE_METABOLISM	KEGG_GLUTATHIONE_METABOLISM		34	0.19089955	0.584855	0.9654471	1	1	950	tags=18%, list=8%, signal=19%
MIKKELSEN_ES_HCP_WITH_H3K27ME3	MIKKELSEN_ES_HCP_WITH_H3K27ME3		28	0.22908571	0.58419514	0.96463656	1	1	1109	tags=25%, list=10%, signal=28%
DUTTA_APOPTOSIS_VIA_NFKB	DUTTA_APOPTOSIS_VIA_NFKB		16	0.2273057	0.5840219	0.9508197	1	1	1140	tags=25%, list=10%, signal=28%
ROLEF_GLIS3_TARGETS	ROLEF_GLIS3_TARGETS		25	0.22710866	0.57829106	0.9691358	1	1	487	tags=16%, list=4%, signal=17%
RASHI_RESPONSE_TO_IONIZING_RADIATION_2	RASHI_RESPONSE_TO_IONIZING_RADIATION_2		87	0.18227191	0.5748919	0.9704017	1	1	956	tags=16%, list=9%, signal=17%
LIANG_SILENCED_BY_METHYLATION_UP	LIANG_SILENCED_BY_METHYLATION_UP		20	0.2507991	0.56824875	0.9814815	1	1	956	tags=25%, list=9%, signal=27%
LIANG_HEMATOPOIESIS_STEM_CELL_NUMBER_SMALL_VS_HUGE_UP	LIANG_HEMATOPOIESIS_STEM_CELL_NUMBER_SMALL_VS_HUGE_UP		23	0.1813119	0.5660683	0.9689441	1	1	721	tags=13%, list=6%, signal=14%
BIOCARTA_INTEGRIN_PATHWAY	BIOCARTA_INTEGRIN_PATHWAY		25	0.19958906	0.5593622	0.9238477	1	1	260	tags=8%, list=2%, signal=8%
CHUANG_OXIDATIVE_STRESS_RESPONSE_UP	CHUANG_OXIDATIVE_STRESS_RESPONSE_UP		18	0.20277168	0.5589149	0.9743083	1	1	674	tags=17%, list=6%, signal=18%
HUANG_DASATINIB_RESISTANCE_UP	HUANG_DASATINIB_RESISTANCE_UP		55	0.20458204	0.55408597	0.9574468	1	1	947	tags=22%, list=8%, signal=24%
YIH_RESPONSE_TO_ARSENITE_C1	YIH_RESPONSE_TO_ARSENITE_C1		16	0.1936576	0.53345287	0.9832636	1	1	1383	tags=31%, list=12%, signal=36%
GENTILE_UV_RESPONSE_CLUSTER_D7	GENTILE_UV_RESPONSE_CLUSTER_D7		29	0.15247552	0.53195024	0.966805	1	1	9494	tags=100%, list=85%, signal=655%
KEGG_PEROXISOME	KEGG_PEROXISOME		56	0.16677743	0.5198289	0.9723992	1	1	1289	tags=23%, list=12%, signal=26%
TOMLINS_PROSTATE_CANCER_DN	TOMLINS_PROSTATE_CANCER_DN		19	0.22035101	0.5101868	0.9835391	1	1	1115	tags=26%, list=10%, signal=29%
HOUSTIS_ROS	HOUSTIS_ROS		26	0.16288874	0.5068922	0.9815195	1	1	365	tags=8%, list=3%, signal=8%
SU_PLACENTA	SU_PLACENTA		16	0.20180734	0.49990654	0.9895178	1	1	564	tags=13%, list=5%, signal=13%
GARGALOVIC_RESPONSE_TO_OXIDIZED_PHOSPHOLIPIDS_BLUE_DN	GARGALOVIC_RESPONSE_TO_OXIDIZED_PHOSPHOLIPIDS_BLUE_DN		30	0.16176106	0.49623278	0.993576	1	1	1201	tags=20%, list=11%, signal=22%
REACTOME_CITRIC_ACID_CYCLE_TCA_CYCLE	REACTOME_CITRIC_ACID_CYCLE_TCA_CYCLE		16	0.18433903	0.48746306	0.9512195	1	1	1102	tags=19%, list=10%, signal=21%
REACTOME_TCA_CYCLE_AND_RESPIRATORY_ELECTRON_TRANSPORT	REACTOME_TCA_CYCLE_AND_RESPIRATORY_ELECTRON_TRANSPORT		93	0.124487154	0.47975418	0.9098532	1	1	1414	tags=18%, list=13%, signal=21%
REACTOME_TRANSCRIPTIONAL_REGULATION_OF_WHITE_ADIPOCYTE_DIFFERENTIATION	REACTOME_TRANSCRIPTIONAL_REGULATION_OF_WHITE_ADIPOCYTE_DIFFERENTIATION		35	0.15764064	0.47786266	0.9915074	1	1	953	tags=17%, list=9%, signal=19%
BURTON_ADIPOGENESIS_PEAK_AT_0HR	BURTON_ADIPOGENESIS_PEAK_AT_0HR		46	0.17994133	0.46420595	0.995842	1	1	1220	tags=26%, list=11%, signal=29%
KORKOLA_CORRELATED_WITH_POU5F1	KORKOLA_CORRELATED_WITH_POU5F1		16	0.1791535	0.45960405	0.9977477	1	1	1189	tags=25%, list=11%, signal=28%
COLLER_MYC_TARGETS_UP	COLLER_MYC_TARGETS_UP		18	0.16644587	0.45262745	0.9834711	1	1	1207	tags=22%, list=11%, signal=25%
LI_WILMS_TUMOR_VS_FETAL_KIDNEY_2_DN	LI_WILMS_TUMOR_VS_FETAL_KIDNEY_2_DN		35	0.1827707	0.4464692	0.9959184	1	1	956	tags=20%, list=9%, signal=22%
ZWANG_CLASS_2_TRANSIENTLY_INDUCED_BY_EGF	ZWANG_CLASS_2_TRANSIENTLY_INDUCED_BY_EGF		30	0.17160618	0.4462739	1	1	1	1271	tags=27%, list=11%, signal=30%
WINTER_HYPOXIA_DN	WINTER_HYPOXIA_DN		24	0.21755704	0.4405229	0.9733925	1	1	567	tags=17%, list=5%, signal=18%
KEGG_CITRATE_CYCLE_TCA_CYCLE	KEGG_CITRATE_CYCLE_TCA_CYCLE		24	0.14265257	0.41520137	0.9819277	1	1	9603	tags=100%, list=86%, signal=701%
REACTOME_RESPIRATORY_ELECTRON_TRANSPORT	REACTOME_RESPIRATORY_ELECTRON_TRANSPORT		51	0.120028384	0.4055319	0.9823183	1	1	1976	tags=33%, list=18%, signal=40%
REACTOME_RESPIRATORY_ELECTRON_TRANSPORT_ATP_SYNTHESIS_BY_CHEMIOSMOTIC_COUPLING_AND_HEAT_PRODUCTION_BY_UNCOUPLING_PROTEINS_	REACTOME_RESPIRATORY_ELECTRON_TRANSPORT_ATP_SYNTHESIS_BY_CHEMIOSMOTIC_COUPLING_AND_HEAT_PRODUCTION_BY_UNCOUPLING_PROTEINS_		66	0.11597152	0.40423298	0.97330594	0.99966425	1	9293	tags=98%, list=83%, signal=576%
FARMER_BREAST_CANCER_CLUSTER_5	FARMER_BREAST_CANCER_CLUSTER_5		18	0.17138094	0.3008513	0.9958678	0.99982905	1	101	tags=6%, list=1%, signal=6%
