# Supplementary material for: A genomic analysis of mouse models of breast cancer reveals molecular features of mouse models and relationships to human breast cancer
Source: Breast Cancer Res. 2014 Jun 5;16(3):R59. doi: 10.1186/bcr3672 (PMC4078930; doi:10.1186/bcr3672)
Supplement: Additional file 11 — GSEA for mouse models compared to all other models or to mammary gland development. Listed by model. [file bcr3672-S11.zip › AdditionalFile11/Brg1Het/VS_other_models/C3/Downregulated_in_Brg1_vs_other_models.txt]

NAME	GS<br> follow link to MSigDB	GS DETAILS	SIZE	ES	NES	NOM p-val	FDR q-val	FWER p-val	RANK AT MAX	LEADING EDGE
CTCTAGA,MIR-526C,MIR-518F,MIR-526A	CTCTAGA,MIR-526C,MIR-518F,MIR-526A	Details ...	25	-0.59433514	-2.0266442	0	0.071834534	0.02	2340	tags=40%, list=21%, signal=50%
MYAATNNNNNNNGGC_UNKNOWN	MYAATNNNNNNNGGC_UNKNOWN	Details ...	56	-0.56678957	-1.9866805	0	0.07781297	0.03	2649	tags=54%, list=24%, signal=70%
CTCAGGG,MIR-125B,MIR-125A	CTCAGGG,MIR-125B,MIR-125A	Details ...	177	-0.45179394	-1.9757127	0	0.05861663	0.05	3870	tags=53%, list=35%, signal=79%
ACCATTT,MIR-522	ACCATTT,MIR-522	Details ...	78	-0.49576902	-1.9178696	0	0.073718496	0.07	1952	tags=35%, list=17%, signal=42%
ATGGYGGA_UNKNOWN	ATGGYGGA_UNKNOWN	Details ...	43	-0.50430757	-1.8806858	0	0.08136427	0.09	3088	tags=47%, list=28%, signal=64%
ATGCTGG,MIR-338	ATGCTGG,MIR-338	Details ...	47	-0.48522282	-1.8027723	0	0.19173977	0.22	2388	tags=40%, list=21%, signal=51%
GCTTGAA,MIR-498	GCTTGAA,MIR-498	Details ...	47	-0.51866084	-1.7839243	0	0.19196561	0.24	3992	tags=60%, list=36%, signal=92%
GTTGNYNNRGNAAC_UNKNOWN	GTTGNYNNRGNAAC_UNKNOWN	Details ...	44	-0.51246554	-1.7834038	0	0.17285524	0.24	1177	tags=27%, list=11%, signal=30%
TGTGTGA,MIR-377	TGTGTGA,MIR-377	Details ...	87	-0.46798155	-1.7605872	0.027777778	0.19568285	0.28	2649	tags=43%, list=24%, signal=55%
V$NFY_C	V$NFY_C	Details ...	112	-0.4519959	-1.7563192	0	0.17945953	0.29	3324	tags=45%, list=30%, signal=63%
TTGGGAG,MIR-150	TTGGGAG,MIR-150	Details ...	49	-0.5278423	-1.7437571	0	0.17448455	0.31	3508	tags=61%, list=31%, signal=89%
GCTGAGT,MIR-512-5P	GCTGAGT,MIR-512-5P	Details ...	29	-0.4861712	-1.7283859	0	0.19245718	0.32	2572	tags=45%, list=23%, signal=58%
CACCAGC,MIR-138	CACCAGC,MIR-138	Details ...	103	-0.41177592	-1.7198355	0.04255319	0.19060978	0.33	3516	tags=45%, list=31%, signal=65%
TCCCCAC,MIR-491	TCCCCAC,MIR-491	Details ...	31	-0.5043444	-1.7134663	0.037037037	0.19621855	0.34	920	tags=32%, list=8%, signal=35%
ATGCTGC,MIR-103,MIR-107	ATGCTGC,MIR-103,MIR-107	Details ...	113	-0.4374541	-1.7131573	0	0.18313731	0.34	3557	tags=48%, list=32%, signal=69%
TCATCTC,MIR-143	TCATCTC,MIR-143	Details ...	70	-0.48704016	-1.7117474	0	0.17169124	0.34	4111	tags=54%, list=37%, signal=85%
V$YY1_Q6	V$YY1_Q6	Details ...	113	-0.39218235	-1.7078444	0	0.16624963	0.35	4178	tags=49%, list=37%, signal=77%
CTCTATG,MIR-368	CTCTATG,MIR-368	Details ...	24	-0.5720373	-1.7073033	0	0.15757416	0.35	2453	tags=42%, list=22%, signal=53%
TCCAGAT,MIR-516-5P	TCCAGAT,MIR-516-5P	Details ...	50	-0.45906875	-1.7029074	0	0.1531435	0.35	3935	tags=50%, list=35%, signal=77%
CAGCAGG,MIR-370	CAGCAGG,MIR-370	Details ...	74	-0.4627596	-1.7018427	0.022222223	0.14548633	0.35	3534	tags=51%, list=32%, signal=75%
GGCCAGT,MIR-193A,MIR-193B	GGCCAGT,MIR-193A,MIR-193B	Details ...	42	-0.48332524	-1.6975124	0	0.1415665	0.36	3557	tags=52%, list=32%, signal=76%
YGCANTGCR_UNKNOWN	YGCANTGCR_UNKNOWN	Details ...	52	-0.45403203	-1.6948812	0.02173913	0.1385908	0.37	2829	tags=40%, list=25%, signal=54%
CCCNNNNNNAAGWT_UNKNOWN	CCCNNNNNNAAGWT_UNKNOWN	Details ...	53	-0.45410973	-1.6866359	0	0.14114268	0.39	3531	tags=49%, list=32%, signal=71%
YTTCCNNNGGAMR_UNKNOWN	YTTCCNNNGGAMR_UNKNOWN	Details ...	22	-0.5459975	-1.684022	0	0.14005135	0.4	3513	tags=55%, list=31%, signal=79%
GAGCCTG,MIR-484	GAGCCTG,MIR-484	Details ...	52	-0.5003089	-1.6822585	0	0.1375058	0.42	3123	tags=46%, list=28%, signal=64%
GGGCATT,MIR-365	GGGCATT,MIR-365	Details ...	60	-0.48645285	-1.6778051	0	0.14183363	0.42	3866	tags=57%, list=35%, signal=86%
CCAWNWWNNNGGC_UNKNOWN	CCAWNWWNNNGGC_UNKNOWN	Details ...	32	-0.464524	-1.6704708	0	0.16266023	0.45	2773	tags=38%, list=25%, signal=50%
GGCAGCT,MIR-22	GGCAGCT,MIR-22	Details ...	107	-0.43286592	-1.6587552	0.019607844	0.18326147	0.48	3164	tags=46%, list=28%, signal=63%
V$CHOP_01	V$CHOP_01	Details ...	115	-0.4175592	-1.6537447	0.021276595	0.18650216	0.5	2999	tags=37%, list=27%, signal=49%
GCCATNTTG_V$YY1_Q6	GCCATNTTG_V$YY1_Q6	Details ...	200	-0.35040775	-1.6488794	0.020408163	0.18885273	0.51	5139	tags=56%, list=46%, signal=101%
AAACCAC,MIR-140	AAACCAC,MIR-140	Details ...	54	-0.46458337	-1.6488281	0.04347826	0.1827607	0.51	1675	tags=33%, list=15%, signal=39%
GAGCCAG,MIR-149	GAGCCAG,MIR-149	Details ...	73	-0.44302562	-1.6422435	0.06122449	0.18673488	0.52	2777	tags=47%, list=25%, signal=62%
ACTAYRNNNCCCR_UNKNOWN	ACTAYRNNNCCCR_UNKNOWN	Details ...	184	-0.35395938	-1.6384531	0.01724138	0.1881361	0.54	4684	tags=50%, list=42%, signal=85%
ACTGCCT,MIR-34B	ACTGCCT,MIR-34B	Details ...	111	-0.41741404	-1.6285499	0	0.19370326	0.55	4271	tags=54%, list=38%, signal=87%
GTGCAAA,MIR-507	GTGCAAA,MIR-507	Details ...	58	-0.4753137	-1.6237502	0	0.1917884	0.56	3464	tags=47%, list=31%, signal=67%
CAGCTTT,MIR-320	CAGCTTT,MIR-320	Details ...	121	-0.4386041	-1.6210439	0.022727273	0.19016996	0.57	2457	tags=32%, list=22%, signal=41%
V$NKX25_01	V$NKX25_01	Details ...	71	-0.46291947	-1.6174074	0.02	0.18943141	0.58	3528	tags=48%, list=32%, signal=69%
AGGTGCA,MIR-500	AGGTGCA,MIR-500	Details ...	46	-0.47976488	-1.6045866	0	0.1996589	0.59	3318	tags=43%, list=30%, signal=62%
GCAAAAA,MIR-129	GCAAAAA,MIR-129	Details ...	76	-0.4433135	-1.6023252	0.020408163	0.19884531	0.59	2463	tags=41%, list=22%, signal=52%
AGCACTT,MIR-93,MIR-302A,MIR-302B,MIR-302C,MIR-302D,MIR-372,MIR-373,MIR-520E,MIR-520A,MIR-526B,MIR-520B,MIR-520C,MIR-520D	AGCACTT,MIR-93,MIR-302A,MIR-302B,MIR-302C,MIR-302D,MIR-372,MIR-373,MIR-520E,MIR-520A,MIR-526B,MIR-520B,MIR-520C,MIR-520D	Details ...	140	-0.39182654	-1.6023123	0.040816326	0.19387418	0.59	2773	tags=34%, list=25%, signal=45%
V$MAX_01	V$MAX_01	Details ...	116	-0.37939966	-1.5984089	0	0.19802698	0.6	3018	tags=34%, list=27%, signal=47%
GCACTTT,MIR-17-5P,MIR-20A,MIR-106A,MIR-106B,MIR-20B,MIR-519D	GCACTTT,MIR-17-5P,MIR-20A,MIR-106A,MIR-106B,MIR-20B,MIR-519D	Details ...	272	-0.38655397	-1.5972786	0.044444446	0.19430694	0.6	3470	tags=40%, list=31%, signal=56%
CTTTGCA,MIR-527	CTTTGCA,MIR-527	Details ...	129	-0.40696624	-1.5943749	0.04255319	0.19393103	0.61	2925	tags=37%, list=26%, signal=50%
GGGATGC,MIR-324-5P	GGGATGC,MIR-324-5P	Details ...	24	-0.55140567	-1.5938683	0	0.1922666	0.62	2412	tags=38%, list=22%, signal=48%
AAGTCCA,MIR-422B,MIR-422A	AAGTCCA,MIR-422B,MIR-422A	Details ...	28	-0.55492634	-1.5913033	0.022727273	0.190878	0.62	1952	tags=43%, list=17%, signal=52%
CCTGCTG,MIR-214	CCTGCTG,MIR-214	Details ...	117	-0.3986044	-1.5842767	0.020833334	0.20040888	0.64	3441	tags=41%, list=31%, signal=59%
V$E4BP4_01	V$E4BP4_01	Details ...	94	-0.40783337	-1.5832628	0	0.19848928	0.65	2208	tags=29%, list=20%, signal=35%
AGTTCTC,MIR-146A,MIR-146B	AGTTCTC,MIR-146A,MIR-146B	Details ...	27	-0.489531	-1.5828794	0.02	0.19456431	0.65	2936	tags=48%, list=26%, signal=65%
ACTGTGA,MIR-27A,MIR-27B	ACTGTGA,MIR-27A,MIR-27B	Details ...	229	-0.3794315	-1.5823115	0.020833334	0.19059363	0.65	3936	tags=44%, list=35%, signal=66%
ATAGGAA,MIR-202	ATAGGAA,MIR-202	Details ...	52	-0.45030034	-1.5815619	0.03773585	0.18718356	0.65	4318	tags=58%, list=39%, signal=93%
ACACTCC,MIR-122A	ACACTCC,MIR-122A	Details ...	43	-0.4110587	-1.5810322	0.057692308	0.18371296	0.65	3769	tags=49%, list=34%, signal=73%
V$NRF1_Q6	V$NRF1_Q6	Details ...	117	-0.35254553	-1.5774349	0	0.18353832	0.67	4249	tags=48%, list=38%, signal=76%
YGCGYRCGC_UNKNOWN	YGCGYRCGC_UNKNOWN	Details ...	139	-0.35490495	-1.5696533	0	0.19237094	0.68	3616	tags=42%, list=32%, signal=62%
GTGTGAG,MIR-342	GTGTGAG,MIR-342	Details ...	29	-0.45220587	-1.5653384	0.023255814	0.1955333	0.68	1499	tags=28%, list=13%, signal=32%
V$CREBP1_01	V$CREBP1_01	Details ...	77	-0.38003176	-1.5608109	0.04347826	0.19817631	0.68	3958	tags=40%, list=35%, signal=62%
AGGAAGC,MIR-516-3P	AGGAAGC,MIR-516-3P	Details ...	51	-0.46337593	-1.558647	0.022222223	0.19697405	0.69	3217	tags=47%, list=29%, signal=66%
CAAGGAT,MIR-362	CAAGGAT,MIR-362	Details ...	33	-0.4692271	-1.556553	0.020408163	0.19621569	0.7	2861	tags=39%, list=26%, signal=53%
V$NRF2_01	V$NRF2_01	Details ...	121	-0.35384485	-1.5560634	0.020833334	0.19323494	0.7	4773	tags=50%, list=43%, signal=87%
KCCGNSWTTT_UNKNOWN	KCCGNSWTTT_UNKNOWN	Details ...	48	-0.4018963	-1.5493156	0.039215688	0.19908744	0.71	5087	tags=65%, list=45%, signal=118%
AAGCCAT,MIR-135A,MIR-135B	AAGCCAT,MIR-135A,MIR-135B	Details ...	166	-0.39359602	-1.5488769	0.01923077	0.19645062	0.71	1954	tags=28%, list=17%, signal=33%
GTACAGG,MIR-486	GTACAGG,MIR-486		33	-0.5143933	-1.5458785	0.04347826	0.19714768	0.71	2859	tags=39%, list=26%, signal=53%
SMTTTTGT_UNKNOWN	SMTTTTGT_UNKNOWN		196	-0.41865274	-1.5435691	0.046511628	0.19775698	0.71	2957	tags=39%, list=26%, signal=52%
V$NFMUE1_Q6	V$NFMUE1_Q6		118	-0.364459	-1.5433204	0.041666668	0.19494127	0.71	3873	tags=43%, list=35%, signal=65%
AAGGGAT,MIR-188	AAGGGAT,MIR-188		41	-0.43980163	-1.5421588	0.044444446	0.19379668	0.72	4274	tags=56%, list=38%, signal=90%
RCGCANGCGY_V$NRF1_Q6	RCGCANGCGY_V$NRF1_Q6		412	-0.30661842	-1.540482	0.02	0.1933154	0.72	4559	tags=43%, list=41%, signal=70%
CTGAGCC,MIR-24	CTGAGCC,MIR-24		123	-0.36790612	-1.5399488	0.019607844	0.19090758	0.72	4166	tags=50%, list=37%, signal=78%
TTTGCAC,MIR-19A,MIR-19B	TTTGCAC,MIR-19A,MIR-19B		245	-0.37148514	-1.5358701	0.022727273	0.19407704	0.72	3753	tags=41%, list=34%, signal=60%
CACTTTG,MIR-520G,MIR-520H	CACTTTG,MIR-520G,MIR-520H		118	-0.39287433	-1.5352364	0.022222223	0.19183007	0.72	2513	tags=32%, list=22%, signal=41%
CTCTGGA,MIR-520A,MIR-525	CTCTGGA,MIR-520A,MIR-525		80	-0.40242675	-1.5343949	0.04347826	0.18974839	0.73	2491	tags=31%, list=22%, signal=40%
TCCCRNNRTGC_UNKNOWN	TCCCRNNRTGC_UNKNOWN		80	-0.3775632	-1.5338311	0.057692308	0.18747616	0.73	4304	tags=49%, list=38%, signal=79%
CACTGCC,MIR-34A,MIR-34C,MIR-449	CACTGCC,MIR-34A,MIR-34C,MIR-449		143	-0.39035195	-1.5336022	0.041666668	0.18483564	0.73	3890	tags=50%, list=35%, signal=75%
V$STAT1_01	V$STAT1_01		37	-0.41960412	-1.5333408	0.056603774	0.18241048	0.73	4423	tags=62%, list=39%, signal=102%
V$PAX2_02	V$PAX2_02		122	-0.4238668	-1.5320297	0.021276595	0.18122093	0.73	2978	tags=43%, list=27%, signal=59%
TGAGATT,MIR-216	TGAGATT,MIR-216		56	-0.3832227	-1.5299957	0.07692308	0.18042682	0.73	1675	tags=23%, list=15%, signal=27%
TCCATTKW_UNKNOWN	TCCATTKW_UNKNOWN		114	-0.40672588	-1.5295193	0.040816326	0.17831738	0.73	3019	tags=37%, list=27%, signal=50%
V$PR_Q2	V$PR_Q2		117	-0.42365694	-1.5260104	0	0.1811024	0.73	1349	tags=25%, list=12%, signal=28%
V$SP1_Q6_01	V$SP1_Q6_01		126	-0.34726456	-1.5243529	0.023809524	0.1804696	0.74	4390	tags=50%, list=39%, signal=81%
AATGGAG,MIR-136	AATGGAG,MIR-136		41	-0.4801388	-1.5236529	0	0.17877312	0.74	3686	tags=49%, list=33%, signal=72%
V$AR_03	V$AR_03		33	-0.43489215	-1.5162376	0.04761905	0.18629752	0.74	3024	tags=36%, list=27%, signal=50%
V$STAT1_02	V$STAT1_02		117	-0.33421832	-1.5154597	0	0.18452835	0.74	4236	tags=43%, list=38%, signal=68%
GAGCTGG,MIR-337	GAGCTGG,MIR-337		76	-0.38855976	-1.5141315	0.08510638	0.18406992	0.74	2867	tags=41%, list=26%, signal=54%
V$STAT_Q6	V$STAT_Q6		133	-0.388931	-1.5138781	0.022727273	0.18226135	0.74	3029	tags=39%, list=27%, signal=53%
ATCTTGC,MIR-31	ATCTTGC,MIR-31		33	-0.45359936	-1.5126998	0.03773585	0.1811066	0.74	3443	tags=48%, list=31%, signal=70%
AACWWCAANK_UNKNOWN	AACWWCAANK_UNKNOWN		70	-0.4387197	-1.5121986	0.02173913	0.179735	0.74	2466	tags=39%, list=22%, signal=49%
CYTAGCAAY_UNKNOWN	CYTAGCAAY_UNKNOWN		63	-0.34927815	-1.5106237	0.020833334	0.17986228	0.74	3162	tags=37%, list=28%, signal=51%
GTGTCAA,MIR-514	GTGTCAA,MIR-514		28	-0.47169146	-1.5099449	0.03846154	0.17831004	0.74	4427	tags=64%, list=40%, signal=106%
V$MYCMAX_01	V$MYCMAX_01		121	-0.38246956	-1.5099006	0.021276595	0.17646322	0.74	3075	tags=36%, list=27%, signal=48%
V$NFY_Q6	V$NFY_Q6		119	-0.41790298	-1.5085782	0.06	0.17555761	0.74	3557	tags=44%, list=32%, signal=63%
CTACCTC,LET-7A,LET-7B,LET-7C,LET-7D,LET-7E,LET-7F,MIR-98,LET-7G,LET-7I	CTACCTC,LET-7A,LET-7B,LET-7C,LET-7D,LET-7E,LET-7F,MIR-98,LET-7G,LET-7I		184	-0.34372115	-1.5080618	0	0.17411523	0.74	3322	tags=38%, list=30%, signal=53%
GTACTGT,MIR-101	GTACTGT,MIR-101		130	-0.4199601	-1.5078841	0.024390243	0.17254551	0.74	3711	tags=49%, list=33%, signal=73%
V$DR3_Q4	V$DR3_Q4		67	-0.4373652	-1.5077587	0	0.17077053	0.74	2063	tags=34%, list=18%, signal=42%
CATGTAA,MIR-496	CATGTAA,MIR-496		92	-0.43555117	-1.5034803	0.07692308	0.17347598	0.74	2354	tags=33%, list=21%, signal=41%
ACAWNRNSRCGG_UNKNOWN	ACAWNRNSRCGG_UNKNOWN		41	-0.41117015	-1.5010408	0.045454547	0.17455132	0.74	6175	tags=83%, list=55%, signal=184%
RRCCGTTA_UNKNOWN	RRCCGTTA_UNKNOWN		35	-0.42804378	-1.5009619	0.08510638	0.1726944	0.74	4111	tags=57%, list=37%, signal=90%
TGCTGCT,MIR-15A,MIR-16,MIR-15B,MIR-195,MIR-424,MIR-497	TGCTGCT,MIR-15A,MIR-16,MIR-15B,MIR-195,MIR-424,MIR-497		295	-0.34716478	-1.5000567	0.040816326	0.17135099	0.74	3797	tags=40%, list=34%, signal=59%
CAGTGTT,MIR-141,MIR-200A	CAGTGTT,MIR-141,MIR-200A		160	-0.38776127	-1.4987576	0	0.17122544	0.74	2303	tags=31%, list=21%, signal=39%
TGCGCANK_UNKNOWN	TGCGCANK_UNKNOWN		250	-0.30392754	-1.4977984	0.01923077	0.17041261	0.74	4430	tags=45%, list=40%, signal=73%
V$ZIC2_01	V$ZIC2_01		124	-0.4057544	-1.4972494	0.020408163	0.169283	0.74	3528	tags=45%, list=32%, signal=65%
V$SP1_Q4_01	V$SP1_Q4_01		131	-0.34921768	-1.4951648	0.023255814	0.17017025	0.74	4713	tags=50%, list=42%, signal=85%
ACAACTT,MIR-382	ACAACTT,MIR-382		38	-0.44638047	-1.4942111	0.04255319	0.16967677	0.74	2973	tags=39%, list=27%, signal=54%
TGAATGT,MIR-181A,MIR-181B,MIR-181C,MIR-181D	TGAATGT,MIR-181A,MIR-181B,MIR-181C,MIR-181D		216	-0.3601872	-1.4926224	0.04255319	0.17062978	0.74	2970	tags=33%, list=27%, signal=44%
V$YY1_02	V$YY1_02		113	-0.33217138	-1.489446	0.05882353	0.1724738	0.75	4227	tags=43%, list=38%, signal=69%
GATGKMRGCG_UNKNOWN	GATGKMRGCG_UNKNOWN		31	-0.3725673	-1.4885224	0.1	0.1726025	0.75	5188	tags=61%, list=46%, signal=114%
TTGCACT,MIR-130A,MIR-301,MIR-130B	TTGCACT,MIR-130A,MIR-301,MIR-130B		179	-0.3854609	-1.4881139	0.02173913	0.1715922	0.75	3942	tags=48%, list=35%, signal=73%
V$OSF2_Q6	V$OSF2_Q6		134	-0.40422386	-1.4880357	0	0.169958	0.75	2449	tags=30%, list=22%, signal=38%
V$SRY_01	V$SRY_01		94	-0.43332934	-1.4870499	0	0.16901734	0.75	2879	tags=36%, list=26%, signal=48%
GCAAGAC,MIR-431	GCAAGAC,MIR-431		22	-0.5142357	-1.4867461	0.04255319	0.16793373	0.75	3514	tags=59%, list=31%, signal=86%
V$OCT1_02	V$OCT1_02		100	-0.46983856	-1.4856764	0.039215688	0.16742754	0.75	2769	tags=37%, list=25%, signal=49%
V$FOXD3_01	V$FOXD3_01		107	-0.4264693	-1.4851813	0.04	0.16702512	0.75	2884	tags=37%, list=26%, signal=50%
ARGGGTTAA_UNKNOWN	ARGGGTTAA_UNKNOWN		69	-0.42922938	-1.4838961	0.05882353	0.1670165	0.75	1851	tags=26%, list=17%, signal=31%
V$MAF_Q6	V$MAF_Q6		144	-0.38217357	-1.482754	0.021276595	0.16702026	0.75	2550	tags=34%, list=23%, signal=43%
TTTGCAG,MIR-518A-2	TTTGCAG,MIR-518A-2		98	-0.37564814	-1.4804741	0.06	0.1687706	0.75	2898	tags=37%, list=26%, signal=49%
V$AREB6_02	V$AREB6_02		129	-0.42336375	-1.4794728	0.0625	0.16834603	0.75	2999	tags=42%, list=27%, signal=57%
GGAMTNNNNNTCCY_UNKNOWN	GGAMTNNNNNTCCY_UNKNOWN		55	-0.4037847	-1.4781889	0	0.16813612	0.75	3214	tags=40%, list=29%, signal=56%
V$RREB1_01	V$RREB1_01		101	-0.36695194	-1.4781032	0.020408163	0.16667406	0.75	4924	tags=53%, list=44%, signal=95%
V$STAT1_03	V$STAT1_03		116	-0.35939056	-1.4761649	0	0.16741161	0.75	3400	tags=37%, list=30%, signal=53%
TTTGTAG,MIR-520D	TTTGTAG,MIR-520D		174	-0.37877285	-1.473698	0.06666667	0.16854475	0.75	2982	tags=37%, list=27%, signal=49%
ATACTGT,MIR-144	ATACTGT,MIR-144		107	-0.41023442	-1.4727209	0.020408163	0.16804889	0.75	2973	tags=41%, list=27%, signal=55%
TTGGAGA,MIR-515-5P,MIR-519E	TTGGAGA,MIR-515-5P,MIR-519E		68	-0.40396133	-1.4722013	0.020408163	0.16721979	0.75	2810	tags=41%, list=25%, signal=55%
V$ATF6_01	V$ATF6_01		63	-0.3697147	-1.4719137	0.057692308	0.16600578	0.75	3137	tags=40%, list=28%, signal=55%
GGTGAAG,MIR-412	GGTGAAG,MIR-412		34	-0.40392515	-1.4708513	0.04255319	0.16622871	0.75	3770	tags=47%, list=34%, signal=71%
GTCTTCC,MIR-7	GTCTTCC,MIR-7		79	-0.39880309	-1.4700475	0.06382979	0.1659954	0.75	1113	tags=23%, list=10%, signal=25%
GTTRYCATRR_UNKNOWN	GTTRYCATRR_UNKNOWN		67	-0.39528558	-1.4693557	0.04255319	0.1656887	0.75	3093	tags=39%, list=28%, signal=53%
TTGCCAA,MIR-182	TTGCCAA,MIR-182		160	-0.38473406	-1.4681824	0.023255814	0.16603595	0.75	3950	tags=48%, list=35%, signal=72%
ACAGGGT,MIR-10A,MIR-10B	ACAGGGT,MIR-10A,MIR-10B		64	-0.45349467	-1.4665066	0.040816326	0.16650075	0.75	1617	tags=33%, list=14%, signal=38%
ATCMNTCCGY_UNKNOWN	ATCMNTCCGY_UNKNOWN		23	-0.4679416	-1.4623644	0.04	0.17022255	0.75	3028	tags=43%, list=27%, signal=59%
V$RFX1_01	V$RFX1_01		105	-0.35617885	-1.4621526	0.041666668	0.16935883	0.75	3501	tags=40%, list=31%, signal=58%
CAGGTCC,MIR-492	CAGGTCC,MIR-492		28	-0.4616047	-1.4618787	0.10204082	0.16842481	0.75	3551	tags=57%, list=32%, signal=83%
TATTATA,MIR-374	TATTATA,MIR-374		145	-0.38889408	-1.4607502	0.04255319	0.1684544	0.75	3961	tags=49%, list=35%, signal=75%
YRTCANNRCGC_UNKNOWN	YRTCANNRCGC_UNKNOWN		35	-0.39821747	-1.4601713	0.057692308	0.16758437	0.75	3396	tags=40%, list=30%, signal=57%
GKCGCNNNNNNNTGAYG_UNKNOWN	GKCGCNNNNNNNTGAYG_UNKNOWN		32	-0.3973268	-1.4595598	0.15384616	0.16736338	0.76	1939	tags=28%, list=17%, signal=34%
GGCKCATGS_UNKNOWN	GGCKCATGS_UNKNOWN		29	-0.4423215	-1.4576054	0.078947365	0.1678806	0.76	3336	tags=48%, list=30%, signal=69%
V$LEF1_Q2	V$LEF1_Q2		104	-0.3969755	-1.4571464	0.02173913	0.167327	0.76	1118	tags=18%, list=10%, signal=20%
GACAATC,MIR-219	GACAATC,MIR-219		74	-0.4040608	-1.4549409	0.05	0.16935956	0.76	3919	tags=50%, list=35%, signal=76%
TACTTGA,MIR-26A,MIR-26B	TACTTGA,MIR-26A,MIR-26B		144	-0.39419734	-1.4517872	0.045454547	0.17209171	0.77	2673	tags=38%, list=24%, signal=50%
V$MYCMAX_B	V$MYCMAX_B		133	-0.34864798	-1.4509735	0	0.1724242	0.77	4761	tags=51%, list=43%, signal=88%
V$HP1SITEFACTOR_Q6	V$HP1SITEFACTOR_Q6		113	-0.44280702	-1.4501675	0.041666668	0.17200638	0.77	3028	tags=42%, list=27%, signal=58%
AGGCACT,MIR-515-3P	AGGCACT,MIR-515-3P		42	-0.42510578	-1.4491323	0.071428575	0.17152943	0.77	3499	tags=55%, list=31%, signal=79%
ACCAAAG,MIR-9	ACCAAAG,MIR-9		255	-0.3416602	-1.4488033	0.078431375	0.17078577	0.77	3590	tags=41%, list=32%, signal=59%
V$ERR1_Q2	V$ERR1_Q2		124	-0.37936717	-1.4456352	0.021276595	0.17365009	0.77	2832	tags=33%, list=25%, signal=44%
V$SP1_Q6	V$SP1_Q6		128	-0.34111714	-1.4445382	0.069767445	0.1739665	0.78	4713	tags=50%, list=42%, signal=85%
YTCCCRNNAGGY_UNKNOWN	YTCCCRNNAGGY_UNKNOWN		32	-0.40893883	-1.4433435	0	0.1744957	0.78	1203	tags=22%, list=11%, signal=24%
V$AP1_Q6	V$AP1_Q6		130	-0.40230078	-1.4423027	0	0.17405772	0.78	1428	tags=22%, list=13%, signal=25%
RYTGCNWTGGNR_UNKNOWN	RYTGCNWTGGNR_UNKNOWN		52	-0.4281737	-1.4395158	0.04761905	0.17584692	0.78	2577	tags=37%, list=23%, signal=47%
GGCACTT,MIR-519E	GGCACTT,MIR-519E		68	-0.39740652	-1.4373714	0.06818182	0.17696959	0.78	3521	tags=44%, list=31%, signal=64%
GCGNNANTTCC_UNKNOWN	GCGNNANTTCC_UNKNOWN		63	-0.3445991	-1.4371631	0.11111111	0.17589884	0.78	4823	tags=57%, list=43%, signal=100%
V$PAX2_01	V$PAX2_01		20	-0.44187942	-1.4366708	0.041666668	0.17558768	0.78	1901	tags=25%, list=17%, signal=30%
TAATGTG,MIR-323	TAATGTG,MIR-323		78	-0.38034177	-1.4352454	0.045454547	0.17641908	0.78	2935	tags=32%, list=26%, signal=43%
CACGTG_V$MYC_Q2	CACGTG_V$MYC_Q2		482	-0.2927884	-1.434336	0.01923077	0.17602414	0.78	3984	tags=36%, list=36%, signal=54%
CTTTGTA,MIR-524	CTTTGTA,MIR-524		227	-0.36614642	-1.4342456	0.046511628	0.17506073	0.78	3074	tags=35%, list=27%, signal=48%
ATGTTAA,MIR-302C	ATGTTAA,MIR-302C		126	-0.3832347	-1.4326257	0.06521739	0.1761891	0.78	2673	tags=33%, list=24%, signal=42%
TCTCTCC,MIR-185	TCTCTCC,MIR-185		53	-0.4198066	-1.4325763	0.040816326	0.17518015	0.78	2743	tags=36%, list=24%, signal=47%
GGCNKCCATNK_UNKNOWN	GGCNKCCATNK_UNKNOWN		57	-0.35276437	-1.4308113	0.09090909	0.17641425	0.78	2793	tags=32%, list=25%, signal=42%
V$MAZ_Q6	V$MAZ_Q6		95	-0.36685824	-1.429867	0.05882353	0.17711186	0.79	1675	tags=24%, list=15%, signal=28%
V$NMYC_01	V$NMYC_01		129	-0.34066406	-1.4285078	0.018518519	0.17740516	0.79	3914	tags=42%, list=35%, signal=64%
TGTYNNNNNRGCARM_UNKNOWN	TGTYNNNNNRGCARM_UNKNOWN		27	-0.46998602	-1.428299	0.071428575	0.17662978	0.79	2274	tags=41%, list=20%, signal=51%
V$FOXM1_01	V$FOXM1_01		120	-0.40554994	-1.4276768	0.040816326	0.17674704	0.8	2835	tags=38%, list=25%, signal=51%
AACYNNNNTTCCS_UNKNOWN	AACYNNNNTTCCS_UNKNOWN		44	-0.40342903	-1.4276643	0.054545455	0.1756284	0.8	5075	tags=68%, list=45%, signal=124%
V$USF_C	V$USF_C		137	-0.33735394	-1.4274145	0.02173913	0.17458968	0.8	4937	tags=51%, list=44%, signal=90%
V$ALPHACP1_01	V$ALPHACP1_01		127	-0.38803694	-1.4255567	0.04347826	0.17484331	0.8	3599	tags=42%, list=32%, signal=61%
GTGGTGA,MIR-197	GTGGTGA,MIR-197		34	-0.43213916	-1.4243497	0.11363637	0.17532255	0.8	3426	tags=47%, list=31%, signal=68%
CTACTGT,MIR-199A	CTACTGT,MIR-199A		77	-0.41123143	-1.4239515	0.046511628	0.17481391	0.8	3509	tags=44%, list=31%, signal=64%
V$YY1_01	V$YY1_01		127	-0.3504699	-1.4239128	0.10526316	0.17390965	0.8	2773	tags=31%, list=25%, signal=41%
V$GR_Q6_01	V$GR_Q6_01		129	-0.41168305	-1.4220568	0.044444446	0.17462634	0.8	1494	tags=26%, list=13%, signal=29%
V$GABP_B	V$GABP_B		114	-0.32794008	-1.4219381	0.05882353	0.17356798	0.8	5365	tags=58%, list=48%, signal=110%
AAAGGAT,MIR-501	AAAGGAT,MIR-501		72	-0.37163597	-1.4187725	0.04347826	0.17737599	0.8	2040	tags=28%, list=18%, signal=34%
CTGYNNCTYTAA_UNKNOWN	CTGYNNCTYTAA_UNKNOWN		37	-0.46052545	-1.4186697	0.02173913	0.17631385	0.8	1845	tags=30%, list=16%, signal=35%
V$LEF1_Q6	V$LEF1_Q6		126	-0.38513702	-1.4173994	0.08163265	0.17649163	0.8	1985	tags=29%, list=18%, signal=34%
V$PXR_Q2	V$PXR_Q2		122	-0.37564504	-1.4171989	0.06521739	0.1756347	0.8	3580	tags=41%, list=32%, signal=60%
V$ZF5_01	V$ZF5_01		123	-0.36982045	-1.4165891	0.046511628	0.17499004	0.8	3534	tags=40%, list=32%, signal=58%
V$AP4_01	V$AP4_01		133	-0.36084604	-1.4142071	0.06382979	0.17629753	0.81	2566	tags=29%, list=23%, signal=37%
AGCATTA,MIR-155	AGCATTA,MIR-155		72	-0.4050138	-1.4141126	0.10638298	0.17527255	0.81	2144	tags=35%, list=19%, signal=43%
V$PEA3_Q6	V$PEA3_Q6		117	-0.41098914	-1.4133221	0.09615385	0.17583597	0.81	3130	tags=39%, list=28%, signal=54%
V$E2F_Q6_01	V$E2F_Q6_01		110	-0.4169883	-1.4124318	0.104166664	0.17553318	0.81	3870	tags=50%, list=35%, signal=76%
V$ZID_01	V$ZID_01		107	-0.36156085	-1.4084064	0.04	0.17910786	0.81	3353	tags=42%, list=30%, signal=59%
V$HSF1_01	V$HSF1_01		126	-0.38934663	-1.4079391	0	0.17862085	0.81	2820	tags=33%, list=25%, signal=43%
CATTGTYY_V$SOX9_B1	CATTGTYY_V$SOX9_B1		181	-0.3863847	-1.4074954	0.07692308	0.1780571	0.81	2293	tags=31%, list=20%, signal=38%
V$SREBP1_02	V$SREBP1_02		47	-0.4312761	-1.4059755	0.056603774	0.1787252	0.81	3224	tags=40%, list=29%, signal=57%
ATAACCT,MIR-154	ATAACCT,MIR-154		35	-0.40514395	-1.4057552	0.15789473	0.17796291	0.81	3443	tags=43%, list=31%, signal=62%
SYATTGTG_UNKNOWN	SYATTGTG_UNKNOWN		100	-0.37362987	-1.4038676	0.046511628	0.17957428	0.82	3252	tags=43%, list=29%, signal=60%
ACATTCC,MIR-1,MIR-206	ACATTCC,MIR-1,MIR-206		140	-0.3662017	-1.4038074	0.069767445	0.17858215	0.82	2840	tags=34%, list=25%, signal=45%
V$GATA1_02	V$GATA1_02		123	-0.431771	-1.4027461	0.021276595	0.17849417	0.83	2355	tags=36%, list=21%, signal=45%
V$SREBP1_Q6	V$SREBP1_Q6		129	-0.37513703	-1.4000773	0.0625	0.1799118	0.83	3327	tags=41%, list=30%, signal=58%
V$HNF4_Q6	V$HNF4_Q6		125	-0.3983459	-1.3930603	0.041666668	0.18659507	0.83	3000	tags=40%, list=27%, signal=54%
TGCTTTG,MIR-330	TGCTTTG,MIR-330		145	-0.3760517	-1.3911215	0.08510638	0.18862161	0.83	2873	tags=31%, list=26%, signal=41%
CTATGCA,MIR-153	CTATGCA,MIR-153		107	-0.3769699	-1.3897432	0.15555556	0.18857664	0.83	2509	tags=29%, list=22%, signal=37%
GGAANCGGAANY_UNKNOWN	GGAANCGGAANY_UNKNOWN		52	-0.34008566	-1.3873018	0.12962963	0.19056728	0.83	5781	tags=58%, list=52%, signal=119%
V$LXR_Q3	V$LXR_Q3		34	-0.421093	-1.3860295	0.05882353	0.19123924	0.83	4441	tags=62%, list=40%, signal=102%
TGCACTT,MIR-519C,MIR-519B,MIR-519A	TGCACTT,MIR-519C,MIR-519B,MIR-519A		209	-0.3547771	-1.3859965	0.14583333	0.19028078	0.83	1984	tags=27%, list=18%, signal=32%
V$E12_Q6	V$E12_Q6		118	-0.40292475	-1.3857492	0.07692308	0.18927932	0.83	1851	tags=30%, list=17%, signal=35%
V$LMO2COM_01	V$LMO2COM_01		128	-0.3698596	-1.3821179	0.056603774	0.19260061	0.83	1841	tags=23%, list=16%, signal=28%
ACTGTAG,MIR-139	ACTGTAG,MIR-139		66	-0.38872865	-1.3819075	0.075	0.19212982	0.83	3028	tags=32%, list=27%, signal=43%
AGCTCCT,MIR-28	AGCTCCT,MIR-28		40	-0.40900877	-1.3797072	0.06666667	0.19489141	0.83	3945	tags=55%, list=35%, signal=85%
TGTATGA,MIR-485-3P	TGTATGA,MIR-485-3P		75	-0.37366062	-1.3791201	0.06	0.19429472	0.83	4486	tags=49%, list=40%, signal=82%
WTTGKCTG_UNKNOWN	WTTGKCTG_UNKNOWN		235	-0.36654636	-1.3787303	0.08695652	0.19375288	0.83	2971	tags=34%, list=27%, signal=45%
V$CEBP_01	V$CEBP_01		120	-0.39690012	-1.3755089	0.021276595	0.19790222	0.83	1726	tags=27%, list=15%, signal=31%
GTTTGTT,MIR-495	GTTTGTT,MIR-495		116	-0.36754274	-1.3748661	0.078947365	0.19762541	0.83	3652	tags=39%, list=33%, signal=57%
GTGCCAT,MIR-183	GTGCCAT,MIR-183		100	-0.36112085	-1.3728356	0.17021276	0.19924952	0.83	1922	tags=24%, list=17%, signal=29%
RNGTGGGC_UNKNOWN	RNGTGGGC_UNKNOWN		375	-0.338791	-1.3726828	0.06382979	0.19835919	0.83	3336	tags=36%, list=30%, signal=50%
CCCAGAG,MIR-326	CCCAGAG,MIR-326		78	-0.38936356	-1.3721391	0.06521739	0.1978555	0.83	5266	tags=63%, list=47%, signal=118%
V$EGR_Q6	V$EGR_Q6		134	-0.33370474	-1.3676182	0.09803922	0.20382404	0.83	2357	tags=25%, list=21%, signal=32%
V$NKX22_01	V$NKX22_01		79	-0.43041798	-1.3651938	0.06818182	0.20658828	0.84	2861	tags=38%, list=26%, signal=51%
V$HNF4_01	V$HNF4_01		136	-0.40099367	-1.3641223	0.06818182	0.20749871	0.84	2847	tags=38%, list=25%, signal=51%
V$IK1_01	V$IK1_01		139	-0.37090087	-1.3640924	0.03846154	0.20648158	0.84	2925	tags=34%, list=26%, signal=45%
V$E2F1_Q4_01	V$E2F1_Q4_01		105	-0.3990856	-1.3639275	0.10638298	0.20564458	0.84	3747	tags=47%, list=33%, signal=69%
TGCAAAC,MIR-452	TGCAAAC,MIR-452		55	-0.39632857	-1.3625124	0.083333336	0.20678006	0.84	1257	tags=16%, list=11%, signal=18%
CATTTCA,MIR-203	CATTTCA,MIR-203		129	-0.34150958	-1.3621098	0.07692308	0.20609638	0.84	2871	tags=33%, list=26%, signal=44%
ACTTTAT,MIR-142-5P	ACTTTAT,MIR-142-5P		150	-0.34439346	-1.3609638	0.12765957	0.20687796	0.84	5250	tags=56%, list=47%, signal=104%
V$FREAC7_01	V$FREAC7_01		84	-0.38512123	-1.3601933	0.08695652	0.20697846	0.84	1956	tags=32%, list=17%, signal=39%
TTGCWCAAY_V$CEBPB_02	TTGCWCAAY_V$CEBPB_02		36	-0.4239104	-1.3595248	0.1	0.20659217	0.84	2910	tags=39%, list=26%, signal=52%
V$NFY_Q6_01	V$NFY_Q6_01		129	-0.330398	-1.3588525	0.018518519	0.20627895	0.84	3543	tags=40%, list=32%, signal=57%
AAGWWRNYGGC_UNKNOWN	AAGWWRNYGGC_UNKNOWN		50	-0.3643318	-1.35855	0.11363637	0.20554483	0.84	3873	tags=46%, list=35%, signal=70%
V$FOXO4_02	V$FOXO4_02		125	-0.3902989	-1.3583208	0.09615385	0.20524003	0.84	2769	tags=38%, list=25%, signal=50%
GTCAGGA,MIR-378	GTCAGGA,MIR-378		28	-0.44286096	-1.3570814	0.104166664	0.20584856	0.84	3861	tags=46%, list=34%, signal=71%
V$CACBINDINGPROTEIN_Q6	V$CACBINDINGPROTEIN_Q6		106	-0.36502135	-1.356727	0.10638298	0.20538552	0.84	2344	tags=31%, list=21%, signal=39%
V$GATA2_01	V$GATA2_01		59	-0.36991286	-1.3562486	0.10869565	0.20523514	0.84	2354	tags=29%, list=21%, signal=36%
V$T3R_Q6	V$T3R_Q6		117	-0.38405383	-1.354878	0.06122449	0.2060869	0.84	2010	tags=29%, list=18%, signal=35%
V$MEIS1_01	V$MEIS1_01		117	-0.3806879	-1.3545787	0.08695652	0.20544793	0.84	3509	tags=42%, list=31%, signal=60%
GCACCTT,MIR-18A,MIR-18B	GCACCTT,MIR-18A,MIR-18B		53	-0.39032817	-1.3539609	0.13043478	0.20515116	0.84	4199	tags=49%, list=37%, signal=78%
TAGGTCA,MIR-192,MIR-215	TAGGTCA,MIR-192,MIR-215		23	-0.46574658	-1.3516446	0.11111111	0.20752566	0.84	2192	tags=43%, list=20%, signal=54%
V$HTF_01	V$HTF_01		28	-0.41237637	-1.3508341	0.041666668	0.20812899	0.84	3028	tags=43%, list=27%, signal=59%
GGTGTGT,MIR-329	GGTGTGT,MIR-329		44	-0.3760051	-1.3507543	0.125	0.20730609	0.84	3873	tags=50%, list=35%, signal=76%
V$EGR1_01	V$EGR1_01		131	-0.33886534	-1.3502932	0.0625	0.20672356	0.84	3353	tags=37%, list=30%, signal=53%
AAGCACA,MIR-218	AAGCACA,MIR-218		166	-0.353829	-1.3501087	0.069767445	0.20599015	0.84	2894	tags=33%, list=26%, signal=43%
TGTTTAC,MIR-30A-5P,MIR-30C,MIR-30D,MIR-30B,MIR-30E-5P	TGTTTAC,MIR-30A-5P,MIR-30C,MIR-30D,MIR-30B,MIR-30E-5P		295	-0.35119662	-1.3491206	0.09756097	0.20607549	0.84	1775	tags=24%, list=16%, signal=28%
V$SP1_Q2_01	V$SP1_Q2_01		122	-0.3457747	-1.3478357	0.051282052	0.20755021	0.84	3656	tags=39%, list=33%, signal=58%
TTAYRTAA_V$E4BP4_01	TTAYRTAA_V$E4BP4_01		107	-0.35616666	-1.3477788	0.13043478	0.2066359	0.84	1845	tags=25%, list=16%, signal=30%
V$E2F1_Q6_01	V$E2F1_Q6_01		112	-0.3726716	-1.3466127	0.1764706	0.20696867	0.84	4338	tags=54%, list=39%, signal=87%
TAAWWATAG_V$RSRFC4_Q2	TAAWWATAG_V$RSRFC4_Q2		77	-0.4290787	-1.3461636	0.12244898	0.20703448	0.84	3028	tags=35%, list=27%, signal=48%
ACCTGTTG_UNKNOWN	ACCTGTTG_UNKNOWN		72	-0.39902753	-1.3449736	0.13043478	0.2078068	0.84	2187	tags=33%, list=20%, signal=41%
V$TEL2_Q6	V$TEL2_Q6		109	-0.3139999	-1.3442284	0.10204082	0.20770961	0.84	4773	tags=47%, list=43%, signal=81%
AAGCAAT,MIR-137	AAGCAAT,MIR-137		94	-0.37591055	-1.342958	0.046511628	0.20858698	0.84	2238	tags=27%, list=20%, signal=33%
ATGTAGC,MIR-221,MIR-222	ATGTAGC,MIR-221,MIR-222		56	-0.42173544	-1.342462	0.1632653	0.20943892	0.84	3873	tags=46%, list=35%, signal=71%
V$CART1_01	V$CART1_01		97	-0.40818498	-1.3411498	0.08510638	0.21044803	0.84	3738	tags=45%, list=33%, signal=68%
V$SOX9_B1	V$SOX9_B1		114	-0.3979375	-1.337726	0.069767445	0.21536198	0.84	2038	tags=26%, list=18%, signal=32%
V$MZF1_01	V$MZF1_01		111	-0.3909958	-1.3373928	0.06122449	0.21477628	0.84	2892	tags=37%, list=26%, signal=49%
TATCTGG,MIR-488	TATCTGG,MIR-488		32	-0.4214323	-1.3372504	0.102564104	0.21419734	0.84	3135	tags=47%, list=28%, signal=65%
TGGTGCT,MIR-29A,MIR-29B,MIR-29C	TGGTGCT,MIR-29A,MIR-29B,MIR-29C		251	-0.3429759	-1.3340133	0.08510638	0.21866654	0.84	3979	tags=42%, list=36%, signal=64%
V$ZF5_B	V$ZF5_B		117	-0.3285947	-1.3331854	0.125	0.21893449	0.84	3760	tags=39%, list=34%, signal=59%
V$HEN1_02	V$HEN1_02		86	-0.35005343	-1.3318291	0.104166664	0.21965724	0.84	3154	tags=35%, list=28%, signal=48%
V$PAX5_01	V$PAX5_01		73	-0.36780697	-1.3303193	0.1521739	0.2206232	0.84	2640	tags=32%, list=24%, signal=41%
V$E2F_Q2	V$E2F_Q2		79	-0.36803973	-1.3301287	0.056603774	0.21984752	0.84	4837	tags=56%, list=43%, signal=97%
V$HNF4_DR1_Q3	V$HNF4_DR1_Q3		139	-0.35393083	-1.32943	0.03846154	0.21990858	0.84	2847	tags=35%, list=25%, signal=46%
YRCCAKNNGNCGC_UNKNOWN	YRCCAKNNGNCGC_UNKNOWN		29	-0.44113457	-1.3293047	0.16	0.21930692	0.84	3353	tags=48%, list=30%, signal=69%
V$FREAC3_01	V$FREAC3_01		121	-0.39848134	-1.3290355	0.1	0.21862145	0.84	1754	tags=27%, list=16%, signal=32%
V$HAND1E47_01	V$HAND1E47_01		127	-0.38634947	-1.3280863	0.05882353	0.21872339	0.84	1895	tags=24%, list=17%, signal=29%
V$CEBPGAMMA_Q6	V$CEBPGAMMA_Q6		119	-0.37186328	-1.3276514	0.11320755	0.21824835	0.84	3154	tags=40%, list=28%, signal=56%
CCATCCA,MIR-432	CCATCCA,MIR-432		32	-0.39422068	-1.3252043	0.18867925	0.22060779	0.85	3428	tags=41%, list=31%, signal=58%
V$SOX5_01	V$SOX5_01		113	-0.39992675	-1.3209273	0.11904762	0.22481184	0.86	2928	tags=36%, list=26%, signal=49%
V$NFAT_Q6	V$NFAT_Q6		125	-0.37468877	-1.3205825	0.10909091	0.22441849	0.86	3095	tags=37%, list=28%, signal=50%
V$COUP_01	V$COUP_01		135	-0.36105952	-1.3201015	0.08	0.22395164	0.86	3096	tags=39%, list=28%, signal=53%
RTTTNNNYTGGM_UNKNOWN	RTTTNNNYTGGM_UNKNOWN		84	-0.4100636	-1.3196566	0.12244898	0.22412363	0.86	1588	tags=25%, list=14%, signal=29%
TAGCTTT,MIR-9	TAGCTTT,MIR-9		127	-0.3598079	-1.3192391	0.10869565	0.22387494	0.86	4318	tags=47%, list=39%, signal=76%
V$FREAC2_01	V$FREAC2_01		126	-0.34429008	-1.3188524	0.10638298	0.22364227	0.86	3598	tags=42%, list=32%, signal=61%
V$TITF1_Q3	V$TITF1_Q3		118	-0.384145	-1.3184758	0.11904762	0.22357072	0.86	3504	tags=42%, list=31%, signal=61%
TTTTGAG,MIR-373	TTTTGAG,MIR-373		116	-0.35093078	-1.3179617	0.05	0.22349526	0.86	2999	tags=30%, list=27%, signal=41%
CAATGCA,MIR-33	CAATGCA,MIR-33		55	-0.40939194	-1.3177269	0.104166664	0.22298057	0.86	1073	tags=22%, list=10%, signal=24%
GTGGGTGK_UNKNOWN	GTGGGTGK_UNKNOWN		149	-0.3578986	-1.3168321	0.08163265	0.2233452	0.86	3024	tags=36%, list=27%, signal=48%
V$NFY_01	V$NFY_01		126	-0.34676746	-1.3156319	0.10204082	0.22527452	0.87	3354	tags=34%, list=30%, signal=48%
V$LMO2COM_02	V$LMO2COM_02		128	-0.4005977	-1.315421	0.10638298	0.22445332	0.87	2962	tags=38%, list=26%, signal=50%
AATGTGA,MIR-23A,MIR-23B	AATGTGA,MIR-23A,MIR-23B		213	-0.33828175	-1.315217	0.13636364	0.22419603	0.87	2935	tags=32%, list=26%, signal=43%
CTGRYYYNATT_UNKNOWN	CTGRYYYNATT_UNKNOWN		34	-0.43782857	-1.314766	0.048780486	0.22390714	0.87	1610	tags=29%, list=14%, signal=34%
V$FOXO1_01	V$FOXO1_01		124	-0.37369797	-1.3132637	0.115384616	0.22593729	0.88	2910	tags=37%, list=26%, signal=50%
ATCATGA,MIR-433	ATCATGA,MIR-433		55	-0.34284714	-1.311239	0.15789473	0.22735238	0.88	2357	tags=25%, list=21%, signal=32%
CAGTCAC,MIR-134	CAGTCAC,MIR-134		25	-0.37528792	-1.3108335	0.16666667	0.22800092	0.88	3182	tags=40%, list=28%, signal=56%
V$USF_Q6	V$USF_Q6		119	-0.28900772	-1.3080394	0.06	0.23046656	0.88	3028	tags=32%, list=27%, signal=43%
AGGGCAG,MIR-18A	AGGGCAG,MIR-18A		62	-0.38082817	-1.307995	0.17307693	0.22965275	0.88	1984	tags=27%, list=18%, signal=33%
CAGCACT,MIR-512-3P	CAGCACT,MIR-512-3P		62	-0.34554926	-1.3077866	0.12195122	0.22924441	0.88	4935	tags=44%, list=44%, signal=77%
V$ARNT_01	V$ARNT_01		122	-0.30815634	-1.3075632	0.06122449	0.22892943	0.88	3646	tags=37%, list=33%, signal=54%
AAAGGGA,MIR-204,MIR-211	AAAGGGA,MIR-204,MIR-211		119	-0.31827375	-1.3074043	0.104166664	0.22827764	0.88	3727	tags=39%, list=33%, signal=59%
GGGGCCC,MIR-296	GGGGCCC,MIR-296		37	-0.41798985	-1.3064637	0.1632653	0.22890049	0.88	3167	tags=35%, list=28%, signal=49%
CAGCCTC,MIR-485-5P	CAGCCTC,MIR-485-5P		73	-0.33740273	-1.3059629	0.1521739	0.22880268	0.88	4021	tags=41%, list=36%, signal=64%
V$E2F_Q3_01	V$E2F_Q3_01		106	-0.37878063	-1.3053377	0.20408164	0.22858804	0.88	3747	tags=46%, list=33%, signal=69%
V$LXR_DR4_Q3	V$LXR_DR4_Q3		46	-0.4119458	-1.304034	0.13043478	0.22945228	0.89	4174	tags=50%, list=37%, signal=79%
CTGTTAC,MIR-194	CTGTTAC,MIR-194		48	-0.34678727	-1.3038553	0.13953489	0.22880298	0.89	2008	tags=27%, list=18%, signal=33%
CCAGGGG,MIR-331	CCAGGGG,MIR-331		49	-0.37110686	-1.3011185	0.17391305	0.23218411	0.89	2194	tags=27%, list=20%, signal=33%
V$MYCMAX_03	V$MYCMAX_03		116	-0.31039473	-1.3010665	0.14	0.23143288	0.89	3727	tags=37%, list=33%, signal=55%
RGAANNTTC_V$HSF1_01	RGAANNTTC_V$HSF1_01		209	-0.33868483	-1.2975944	0.10638298	0.23547255	0.89	2824	tags=29%, list=25%, signal=38%
V$MYOD_Q6_01	V$MYOD_Q6_01		104	-0.36047047	-1.2973046	0.125	0.23511793	0.89	2823	tags=33%, list=25%, signal=43%
GTGCAAT,MIR-25,MIR-32,MIR-92,MIR-363,MIR-367	GTGCAAT,MIR-25,MIR-32,MIR-92,MIR-363,MIR-367		159	-0.32067192	-1.2965345	0.083333336	0.23534876	0.89	3652	tags=42%, list=33%, signal=61%
V$NFKB_C	V$NFKB_C		136	-0.3395327	-1.2959671	0.16	0.23601559	0.89	2635	tags=30%, list=24%, signal=39%
V$E2F_Q3	V$E2F_Q3		107	-0.3821207	-1.2958523	0.16	0.23546864	0.89	3100	tags=36%, list=28%, signal=50%
V$E2F_Q4_01	V$E2F_Q4_01		108	-0.37243202	-1.2950425	0.1923077	0.23577991	0.89	3598	tags=43%, list=32%, signal=62%
V$GATA4_Q3	V$GATA4_Q3		113	-0.34910265	-1.2944635	0.07317073	0.23578878	0.89	3543	tags=41%, list=32%, signal=59%
CAGGTA_V$AREB6_01	CAGGTA_V$AREB6_01		362	-0.35061333	-1.2944006	0.125	0.23507419	0.89	3642	tags=41%, list=33%, signal=59%
YCATTAA_UNKNOWN	YCATTAA_UNKNOWN		277	-0.37373093	-1.2923256	0.14	0.2641251	0.9	2769	tags=32%, list=25%, signal=41%
V$AP1_Q4	V$AP1_Q4		137	-0.34236735	-1.2916275	0.11764706	0.26401997	0.9	4240	tags=44%, list=38%, signal=70%
ACTWSNACTNY_UNKNOWN	ACTWSNACTNY_UNKNOWN		40	-0.3635084	-1.2914118	0.1509434	0.26328945	0.9	4948	tags=58%, list=44%, signal=103%
GGCACAT,MIR-455	GGCACAT,MIR-455		28	-0.36566073	-1.2913651	0.1	0.26246524	0.9	4823	tags=61%, list=43%, signal=106%
GAGACTG,MIR-452	GAGACTG,MIR-452		44	-0.38597602	-1.2908822	0.12	0.2622989	0.9	3534	tags=45%, list=32%, signal=66%
YYCATTCAWW_UNKNOWN	YYCATTCAWW_UNKNOWN		91	-0.36282402	-1.2905031	0.19607843	0.261958	0.9	1780	tags=26%, list=16%, signal=31%
V$AP4_Q5	V$AP4_Q5		130	-0.3721804	-1.2900972	0.040816326	0.26147652	0.9	2491	tags=32%, list=22%, signal=40%
V$GATA3_01	V$GATA3_01		117	-0.39403763	-1.289139	0.11320755	0.2621047	0.9	3024	tags=40%, list=27%, signal=54%
CCACACA,MIR-147	CCACACA,MIR-147		36	-0.372462	-1.2863703	0.16666667	0.2640816	0.9	1620	tags=25%, list=14%, signal=29%
V$CP2_01	V$CP2_01		132	-0.3748822	-1.2860796	0.11627907	0.2636789	0.9	2925	tags=35%, list=26%, signal=47%
CCCACAT,MIR-299-3P	CCCACAT,MIR-299-3P		25	-0.430942	-1.2842728	0.18867925	0.26522103	0.9	3088	tags=40%, list=28%, signal=55%
V$HFH8_01	V$HFH8_01		108	-0.38399988	-1.2832794	0.12244898	0.2654668	0.9	1991	tags=31%, list=18%, signal=38%
V$E2F1_Q4	V$E2F1_Q4		115	-0.33775216	-1.2827504	0.15384616	0.26523054	0.9	2823	tags=31%, list=25%, signal=41%
AACTGAC,MIR-223	AACTGAC,MIR-223		54	-0.39069575	-1.2826467	0.17391305	0.26456693	0.9	1313	tags=22%, list=12%, signal=25%
V$FOXJ2_01	V$FOXJ2_01		83	-0.3973468	-1.2819116	0.14893617	0.264613	0.9	730	tags=20%, list=7%, signal=22%
V$AP2_Q6	V$AP2_Q6		127	-0.3074768	-1.2806344	0.09756097	0.2652564	0.9	4290	tags=43%, list=38%, signal=68%
V$IRF1_Q6	V$IRF1_Q6		130	-0.36148903	-1.2802255	0.11111111	0.2648714	0.9	2158	tags=28%, list=19%, signal=34%
SGCGSSAAA_V$E2F1DP2_01	SGCGSSAAA_V$E2F1DP2_01		75	-0.3867475	-1.2794548	0.24074075	0.2652227	0.9	3747	tags=45%, list=33%, signal=68%
V$ELK1_02	V$ELK1_02		113	-0.3039627	-1.2793977	0.16666667	0.2644419	0.9	4205	tags=41%, list=38%, signal=65%
V$SREBP_Q3	V$SREBP_Q3		116	-0.35685113	-1.2793491	0.14583333	0.26357487	0.9	3351	tags=39%, list=30%, signal=55%
V$MYOD_01	V$MYOD_01		110	-0.3456052	-1.2793212	0.14285715	0.26271352	0.9	1841	tags=22%, list=16%, signal=26%
V$FOXO1_02	V$FOXO1_02		113	-0.38544235	-1.2782648	0.13636364	0.2638504	0.9	1749	tags=29%, list=16%, signal=34%
GGGYGTGNY_UNKNOWN	GGGYGTGNY_UNKNOWN		325	-0.30328742	-1.2779614	0.1	0.26364687	0.9	4255	tags=42%, list=38%, signal=66%
V$CEBP_C	V$CEBP_C		93	-0.35751688	-1.2771028	0.1	0.26418942	0.9	3017	tags=34%, list=27%, signal=47%
CCCNNGGGAR_V$OLF1_01	CCCNNGGGAR_V$OLF1_01		153	-0.33756796	-1.2757522	0.104166664	0.2647244	0.91	3353	tags=35%, list=30%, signal=49%
WCAANNNYCAG_UNKNOWN	WCAANNNYCAG_UNKNOWN		121	-0.30207965	-1.2749512	0.13725491	0.2647806	0.91	2936	tags=31%, list=26%, signal=42%
V$NGFIC_01	V$NGFIC_01		113	-0.307746	-1.2749254	0.15555556	0.26404995	0.91	3326	tags=33%, list=30%, signal=46%
GGCNRNWCTTYS_UNKNOWN	GGCNRNWCTTYS_UNKNOWN		39	-0.3460463	-1.2739556	0.17307693	0.26440445	0.91	4073	tags=44%, list=36%, signal=68%
CCAATNNSNNNGCG_UNKNOWN	CCAATNNSNNNGCG_UNKNOWN		28	-0.3760987	-1.2739234	0.13953489	0.26356238	0.91	4844	tags=50%, list=43%, signal=88%
V$SRY_02	V$SRY_02		121	-0.38936704	-1.2738708	0.11111111	0.26276487	0.91	2158	tags=27%, list=19%, signal=33%
V$MIF1_01	V$MIF1_01		75	-0.31825808	-1.2729806	0.1521739	0.26339933	0.91	3331	tags=32%, list=30%, signal=45%
V$OCT1_07	V$OCT1_07		68	-0.3895448	-1.272597	0.13725491	0.2632928	0.91	1287	tags=21%, list=11%, signal=23%
V$HNF1_Q6	V$HNF1_Q6		136	-0.40329215	-1.2713946	0.08	0.2636484	0.91	2981	tags=39%, list=27%, signal=52%
V$TCF11_01	V$TCF11_01		102	-0.38444856	-1.27023	0.17391305	0.26357612	0.91	2900	tags=37%, list=26%, signal=50%
V$AP3_Q6	V$AP3_Q6		122	-0.38497368	-1.2690139	0.12	0.26414737	0.91	2141	tags=29%, list=19%, signal=35%
V$SF1_Q6	V$SF1_Q6		127	-0.30866086	-1.2684314	0.13725491	0.26407102	0.91	3703	tags=34%, list=33%, signal=50%
V$MYOGENIN_Q6	V$MYOGENIN_Q6		112	-0.3940652	-1.2680382	0.15555556	0.2637249	0.91	2944	tags=38%, list=26%, signal=50%
V$HNF4_01_B	V$HNF4_01_B		120	-0.36167234	-1.2676363	0.125	0.26332453	0.91	3096	tags=38%, list=28%, signal=51%
V$STAT_01	V$STAT_01		133	-0.32506534	-1.2672842	0.08163265	0.2630763	0.91	3355	tags=39%, list=30%, signal=55%
GGCAGTG,MIR-324-3P	GGCAGTG,MIR-324-3P		48	-0.3948126	-1.2663498	0.1923077	0.26332465	0.91	5016	tags=58%, list=45%, signal=105%
V$PPAR_DR1_Q2	V$PPAR_DR1_Q2		127	-0.3505209	-1.2663043	0.18	0.2625169	0.91	2575	tags=31%, list=23%, signal=40%
GACTGTT,MIR-212,MIR-132	GACTGTT,MIR-212,MIR-132		78	-0.33385617	-1.2660323	0.17391305	0.26193258	0.91	2250	tags=28%, list=20%, signal=35%
V$OLF1_01	V$OLF1_01		132	-0.3392582	-1.2648335	0.1521739	0.26251358	0.91	2981	tags=28%, list=27%, signal=38%
YNTTTNNNANGCARM_UNKNOWN	YNTTTNNNANGCARM_UNKNOWN		37	-0.45459497	-1.2641852	0.20408164	0.26244932	0.91	1664	tags=27%, list=15%, signal=32%
V$CREB_Q3	V$CREB_Q3		115	-0.29217505	-1.263753	0.09090909	0.26266712	0.91	3958	tags=40%, list=35%, signal=61%
MCAATNNNNNGCG_UNKNOWN	MCAATNNNNNGCG_UNKNOWN		50	-0.33459708	-1.2637479	0.12962963	0.26187354	0.91	3075	tags=36%, list=27%, signal=49%
V$MAZR_01	V$MAZR_01		109	-0.32361013	-1.2636482	0.14893617	0.26136166	0.91	4666	tags=52%, list=42%, signal=89%
AAGCACT,MIR-520F	AAGCACT,MIR-520F		102	-0.32671034	-1.2633846	0.15686275	0.2607473	0.91	3370	tags=37%, list=30%, signal=53%
V$MEF2_02	V$MEF2_02		115	-0.41111717	-1.2620388	0.16666667	0.26218	0.92	2937	tags=36%, list=26%, signal=48%
CAGGGTC,MIR-504	CAGGGTC,MIR-504		44	-0.36640576	-1.2618818	0.21428572	0.26155746	0.92	2222	tags=32%, list=20%, signal=40%
V$RFX1_02	V$RFX1_02		120	-0.32611346	-1.2600783	0.1521739	0.263431	0.92	2276	tags=24%, list=20%, signal=30%
V$NCX_01	V$NCX_01		79	-0.393102	-1.2593827	0.1923077	0.26348206	0.92	2363	tags=27%, list=21%, signal=33%
V$EGR2_01	V$EGR2_01		85	-0.33956066	-1.258054	0.12765957	0.2640786	0.92	3024	tags=38%, list=27%, signal=51%
V$PR_02	V$PR_02		72	-0.36438057	-1.256493	0.19148937	0.26535386	0.92	2422	tags=28%, list=22%, signal=35%
V$PAX4_01	V$PAX4_01		135	-0.30114266	-1.2557368	0.17391305	0.26531288	0.92	4205	tags=43%, list=38%, signal=68%
TGCTGAY_UNKNOWN	TGCTGAY_UNKNOWN		259	-0.3531564	-1.2531046	0.08888889	0.26817575	0.93	3287	tags=35%, list=29%, signal=48%
V$GATA1_01	V$GATA1_01		127	-0.31980646	-1.2515353	0.13953489	0.26859012	0.93	3443	tags=38%, list=31%, signal=54%
V$CEBP_Q3	V$CEBP_Q3		123	-0.3488989	-1.2507914	0.18367347	0.26872578	0.93	4781	tags=51%, list=43%, signal=88%
V$COMP1_01	V$COMP1_01		64	-0.41133612	-1.2507441	0.1764706	0.2679777	0.93	2743	tags=34%, list=24%, signal=45%
V$HNF3ALPHA_Q6	V$HNF3ALPHA_Q6		105	-0.37385118	-1.2503312	0.18604651	0.26769173	0.93	3274	tags=39%, list=29%, signal=55%
V$HFH4_01	V$HFH4_01		91	-0.39143264	-1.2501665	0.19148937	0.26708114	0.93	4474	tags=54%, list=40%, signal=89%
V$P53_02	V$P53_02		112	-0.3476238	-1.2480564	0.15555556	0.26892775	0.93	3274	tags=37%, list=29%, signal=51%
TTCYNRGAA_V$STAT5B_01	TTCYNRGAA_V$STAT5B_01		165	-0.3341149	-1.2479887	0.09615385	0.26818368	0.93	3459	tags=40%, list=31%, signal=57%
V$EVI1_04	V$EVI1_04		123	-0.3547805	-1.2472373	0.12244898	0.26845595	0.93	2736	tags=31%, list=24%, signal=40%
GCANCTGNY_V$MYOD_Q6	GCANCTGNY_V$MYOD_Q6		435	-0.34180078	-1.246045	0.12	0.2691914	0.93	1865	tags=23%, list=17%, signal=27%
V$E47_02	V$E47_02		113	-0.366624	-1.2443713	0.19607843	0.27099708	0.93	1675	tags=25%, list=15%, signal=29%
TGACAGNY_V$MEIS1_01	TGACAGNY_V$MEIS1_01		378	-0.30602556	-1.2430853	0.14	0.2717878	0.93	3360	tags=33%, list=30%, signal=46%
V$MEF2_03	V$MEF2_03		117	-0.407122	-1.2430826	0.1764706	0.27101785	0.93	1950	tags=29%, list=17%, signal=35%
YGTCCTTGR_UNKNOWN	YGTCCTTGR_UNKNOWN		43	-0.36209393	-1.2428509	0.1764706	0.27037242	0.93	1865	tags=26%, list=17%, signal=31%
AGGAGTG,MIR-483	AGGAGTG,MIR-483		32	-0.36063436	-1.2424405	0.1764706	0.26996288	0.93	3819	tags=50%, list=34%, signal=76%
TGTTTGY_V$HNF3_Q6	TGTTTGY_V$HNF3_Q6		356	-0.33915767	-1.241211	0.083333336	0.27057952	0.93	3144	tags=35%, list=28%, signal=48%
V$AREB6_04	V$AREB6_04		116	-0.34775898	-1.2399042	0.21153846	0.27115053	0.93	2148	tags=31%, list=19%, signal=38%
TCANNTGAY_V$SREBP1_01	TCANNTGAY_V$SREBP1_01		246	-0.28388214	-1.2391087	0.18	0.27114436	0.93	2971	tags=28%, list=27%, signal=37%
V$MYB_Q3	V$MYB_Q3		111	-0.33751786	-1.2380353	0.10638298	0.27203757	0.93	3802	tags=43%, list=34%, signal=65%
V$SMAD4_Q6	V$SMAD4_Q6		112	-0.33340308	-1.2376081	0.13333334	0.271563	0.93	3966	tags=42%, list=35%, signal=64%
V$HSF2_01	V$HSF2_01		116	-0.34788117	-1.2369612	0.13636364	0.2717796	0.93	4537	tags=51%, list=41%, signal=85%
ATGTACA,MIR-493	ATGTACA,MIR-493		142	-0.34590262	-1.2369102	0.15789473	0.2710567	0.93	3402	tags=35%, list=30%, signal=50%
TGACCTTG_V$SF1_Q6	TGACCTTG_V$SF1_Q6		122	-0.30387345	-1.236874	0.18367347	0.27038342	0.93	2990	tags=27%, list=27%, signal=37%
GGCNNMSMYNTTG_UNKNOWN	GGCNNMSMYNTTG_UNKNOWN		35	-0.32754278	-1.2364138	0.28	0.27029794	0.93	3873	tags=46%, list=35%, signal=70%
V$PAX4_03	V$PAX4_03		133	-0.33601314	-1.2350416	0.20454545	0.27128384	0.93	3254	tags=34%, list=29%, signal=47%
V$E2F_03	V$E2F_03		115	-0.3776431	-1.2350168	0.24489796	0.2705426	0.93	3737	tags=42%, list=33%, signal=62%
V$MYB_Q6	V$MYB_Q6		116	-0.3541285	-1.233447	0.16666667	0.2716031	0.93	3528	tags=41%, list=32%, signal=59%
TAATTA_V$CHX10_01	TAATTA_V$CHX10_01		364	-0.3526221	-1.2331725	0.125	0.27145368	0.93	2023	tags=26%, list=18%, signal=30%
V$E2F_Q6	V$E2F_Q6		101	-0.3514102	-1.2328435	0.24528302	0.27120128	0.93	4338	tags=49%, list=39%, signal=78%
V$RORA1_01	V$RORA1_01		136	-0.35280392	-1.2319924	0.12195122	0.2711825	0.93	1952	tags=25%, list=17%, signal=30%
AGGGCCA,MIR-328	AGGGCCA,MIR-328		44	-0.36891547	-1.2288647	0.18181819	0.27444994	0.93	3686	tags=39%, list=33%, signal=57%
V$EGR3_01	V$EGR3_01		34	-0.34011766	-1.2276561	0.22033899	0.2750815	0.93	2973	tags=35%, list=27%, signal=48%
V$SP1_01	V$SP1_01		126	-0.32872483	-1.2274406	0.14285715	0.27468288	0.93	3403	tags=37%, list=30%, signal=52%
V$AHRARNT_01	V$AHRARNT_01		72	-0.34417155	-1.2260681	0.18	0.27523205	0.93	852	tags=14%, list=8%, signal=15%
V$CMYB_01	V$CMYB_01		119	-0.2944769	-1.2231768	0.104166664	0.277501	0.93	5241	tags=58%, list=47%, signal=108%
V$NFAT_Q4_01	V$NFAT_Q4_01		135	-0.3394486	-1.2223066	0.20408164	0.2776492	0.93	1730	tags=24%, list=15%, signal=28%
RGTTAMWNATT_V$HNF1_01	RGTTAMWNATT_V$HNF1_01		43	-0.44514444	-1.2221706	0.23809524	0.27691272	0.93	2815	tags=44%, list=25%, signal=59%
RYTAAWNNNTGAY_UNKNOWN	RYTAAWNNNTGAY_UNKNOWN		37	-0.40981477	-1.2211863	0.1923077	0.27806023	0.93	3391	tags=46%, list=30%, signal=66%
V$GATA1_03	V$GATA1_03		120	-0.35516843	-1.2207278	0.14	0.27786767	0.93	3501	tags=38%, list=31%, signal=54%
CTCCAAG,MIR-432	CTCCAAG,MIR-432		44	-0.36119145	-1.2207016	0.17777778	0.27717763	0.93	4281	tags=52%, list=38%, signal=84%
V$TAL1ALPHAE47_01	V$TAL1ALPHAE47_01		119	-0.37795764	-1.220629	0.15555556	0.27659553	0.93	1854	tags=25%, list=17%, signal=30%
CAGNWMCNNNGAC_UNKNOWN	CAGNWMCNNNGAC_UNKNOWN		45	-0.44185627	-1.2189094	0.23255815	0.27862883	0.93	3950	tags=56%, list=35%, signal=85%
V$TGIF_01	V$TGIF_01		107	-0.34549102	-1.2185924	0.1875	0.2790275	0.93	2483	tags=28%, list=22%, signal=36%
TGCCTTA,MIR-124A	TGCCTTA,MIR-124A		285	-0.3009077	-1.2183839	0.17777778	0.27836716	0.93	2970	tags=31%, list=27%, signal=41%
ATGTTTC,MIR-494	ATGTTTC,MIR-494		79	-0.34365055	-1.2179532	0.1521739	0.27823538	0.93	3202	tags=33%, list=29%, signal=46%
V$E2F1_Q6	V$E2F1_Q6		103	-0.34911925	-1.2171408	0.25925925	0.27856782	0.93	3747	tags=42%, list=33%, signal=62%
V$AREB6_03	V$AREB6_03		111	-0.32463965	-1.216269	0.1764706	0.2786615	0.93	3078	tags=37%, list=27%, signal=50%
V$HFH3_01	V$HFH3_01		88	-0.36139002	-1.2144458	0.25	0.28022522	0.93	2023	tags=27%, list=18%, signal=33%
V$USF_01	V$USF_01		109	-0.27726123	-1.2137374	0.1764706	0.28057706	0.93	3828	tags=36%, list=34%, signal=54%
CTTTAAR_UNKNOWN	CTTTAAR_UNKNOWN		445	-0.31800425	-1.212407	0.18367347	0.28172198	0.93	3029	tags=32%, list=27%, signal=42%
V$HLF_01	V$HLF_01		113	-0.33664817	-1.2120259	0.1521739	0.28146783	0.93	2309	tags=27%, list=21%, signal=33%
V$CDC5_01	V$CDC5_01		137	-0.34447357	-1.211774	0.18	0.2811084	0.93	3240	tags=36%, list=29%, signal=50%
CAGNYGKNAAA_UNKNOWN	CAGNYGKNAAA_UNKNOWN		37	-0.37243533	-1.2116623	0.16071428	0.28055957	0.93	3521	tags=43%, list=31%, signal=63%
V$TCF4_Q5	V$TCF4_Q5		116	-0.38271543	-1.2112375	0.14583333	0.28028357	0.93	1392	tags=22%, list=12%, signal=25%
V$VDR_Q6	V$VDR_Q6		125	-0.32666647	-1.2096479	0.17021276	0.28131238	0.93	3557	tags=39%, list=32%, signal=57%
V$MEIS1AHOXA9_01	V$MEIS1AHOXA9_01		55	-0.3879799	-1.2091724	0.14583333	0.28139988	0.93	1719	tags=25%, list=15%, signal=30%
ACACTGG,MIR-199A,MIR-199B	ACACTGG,MIR-199A,MIR-199B		80	-0.32864422	-1.2089608	0.20454545	0.2809732	0.93	3305	tags=41%, list=30%, signal=58%
RACCACAR_V$AML_Q6	RACCACAR_V$AML_Q6		138	-0.33500233	-1.2081579	0.17391305	0.2808515	0.93	1228	tags=17%, list=11%, signal=19%
YKACATTT_UNKNOWN	YKACATTT_UNKNOWN		121	-0.29286548	-1.2081231	0.2	0.2801745	0.93	4773	tags=48%, list=43%, signal=83%
V$ER_Q6_01	V$ER_Q6_01		122	-0.32991305	-1.2079371	0.11904762	0.27972737	0.93	2990	tags=31%, list=27%, signal=42%
V$ER_Q6_02	V$ER_Q6_02		130	-0.3298878	-1.2075506	0.17021276	0.27942035	0.93	1861	tags=22%, list=17%, signal=26%
V$SREBP1_01	V$SREBP1_01		87	-0.289102	-1.2053108	0.25	0.2815318	0.93	3933	tags=37%, list=35%, signal=56%
V$IPF1_Q4	V$IPF1_Q4		117	-0.36340985	-1.2052116	0.24	0.28093544	0.93	2141	tags=29%, list=19%, signal=36%
CGGAARNGGCNG_UNKNOWN	CGGAARNGGCNG_UNKNOWN		25	-0.34528714	-1.2051963	0.25	0.28024006	0.93	4837	tags=52%, list=43%, signal=91%
TCCAGAG,MIR-518C	TCCAGAG,MIR-518C		69	-0.3365067	-1.2045959	0.2173913	0.2801544	0.93	1984	tags=28%, list=18%, signal=33%
TCTGATC,MIR-383	TCTGATC,MIR-383		20	-0.38083515	-1.2021936	0.22222222	0.2833277	0.93	973	tags=15%, list=9%, signal=16%
V$E2F_Q4	V$E2F_Q4		102	-0.3387794	-1.2019724	0.3148148	0.28302255	0.93	4338	tags=48%, list=39%, signal=78%
V$LFA1_Q6	V$LFA1_Q6		123	-0.32253304	-1.2015604	0.20833333	0.2828748	0.93	5316	tags=58%, list=47%, signal=109%
V$HNF1_01	V$HNF1_01		129	-0.39139113	-1.1994711	0.20754717	0.28496578	0.93	1699	tags=26%, list=15%, signal=30%
V$AML_Q6	V$AML_Q6		135	-0.3335529	-1.1992718	0.2	0.2846699	0.93	2661	tags=30%, list=24%, signal=38%
V$E2F_02	V$E2F_02		97	-0.34474894	-1.1981463	0.3148148	0.2856435	0.93	3747	tags=42%, list=33%, signal=63%
V$E47_01	V$E47_01		133	-0.32326093	-1.1972396	0.2264151	0.28573695	0.93	2703	tags=29%, list=24%, signal=37%
RRAGTTGT_UNKNOWN	RRAGTTGT_UNKNOWN		109	-0.335128	-1.1971136	0.14583333	0.28511888	0.93	2451	tags=28%, list=22%, signal=36%
ATAAGCT,MIR-21	ATAAGCT,MIR-21		69	-0.37375432	-1.196982	0.22727273	0.2846559	0.93	1573	tags=22%, list=14%, signal=25%
V$E2F1DP1_01	V$E2F1DP1_01		96	-0.34602296	-1.1966628	0.2962963	0.28474584	0.93	3747	tags=43%, list=33%, signal=64%
V$E2F1DP2_01	V$E2F1DP2_01		96	-0.34602296	-1.1966628	0.2962963	0.28406137	0.93	3747	tags=43%, list=33%, signal=64%
V$E2F4DP2_01	V$E2F4DP2_01		96	-0.34602296	-1.1966628	0.2962963	0.28338015	0.93	3747	tags=43%, list=33%, signal=64%
V$AP1FJ_Q2	V$AP1FJ_Q2		145	-0.32130256	-1.1960585	0.26415095	0.28342643	0.93	4240	tags=44%, list=38%, signal=70%
GCAAGGA,MIR-502	GCAAGGA,MIR-502		34	-0.36558574	-1.1935488	0.17391305	0.2858053	0.93	3870	tags=41%, list=35%, signal=63%
TMTCGCGANR_UNKNOWN	TMTCGCGANR_UNKNOWN		72	-0.309989	-1.1918224	0.28	0.28729	0.93	5087	tags=51%, list=45%, signal=94%
V$EVI1_05	V$EVI1_05		89	-0.37272727	-1.1899899	0.19148937	0.2894568	0.93	2188	tags=26%, list=20%, signal=32%
V$ATF3_Q6	V$ATF3_Q6		117	-0.29995826	-1.189425	0.18367347	0.28921148	0.93	2389	tags=29%, list=21%, signal=37%
V$PIT1_Q6	V$PIT1_Q6		110	-0.37378526	-1.1884632	0.31914893	0.28944814	0.93	3266	tags=39%, list=29%, signal=55%
ATTACAT,MIR-380-3P	ATTACAT,MIR-380-3P		43	-0.3588188	-1.1876764	0.19565217	0.28983548	0.93	5076	tags=56%, list=45%, signal=102%
CCAWYNNGAAR_UNKNOWN	CCAWYNNGAAR_UNKNOWN		61	-0.33073074	-1.187092	0.25490198	0.28970227	0.93	3114	tags=33%, list=28%, signal=45%
V$CACCCBINDINGFACTOR_Q6	V$CACCCBINDINGFACTOR_Q6		146	-0.32264033	-1.1861283	0.25	0.29007855	0.93	2859	tags=31%, list=26%, signal=41%
V$CETS1P54_01	V$CETS1P54_01		128	-0.27771488	-1.1858252	0.35714287	0.2897445	0.93	6152	tags=61%, list=55%, signal=134%
V$CREL_01	V$CREL_01		136	-0.31400365	-1.1857479	0.25	0.2892146	0.93	3604	tags=40%, list=32%, signal=58%
V$RORA2_01	V$RORA2_01		74	-0.38096064	-1.1856331	0.20408164	0.28887433	0.93	1810	tags=26%, list=16%, signal=30%
V$E4F1_Q6	V$E4F1_Q6		131	-0.27338427	-1.1854682	0.14285715	0.2884168	0.93	2639	tags=27%, list=24%, signal=35%
V$E2F1_Q3_01	V$E2F1_Q3_01		123	-0.29521525	-1.1839793	0.26666668	0.28984725	0.93	3598	tags=36%, list=32%, signal=52%
ATGAAGG,MIR-205	ATGAAGG,MIR-205		75	-0.34678397	-1.183291	0.24	0.29022932	0.93	3402	tags=37%, list=30%, signal=53%
V$AHR_Q5	V$AHR_Q5		105	-0.28376722	-1.1831659	0.15555556	0.2896787	0.93	3543	tags=36%, list=32%, signal=52%
V$E2F1_Q3	V$E2F1_Q3		105	-0.33987924	-1.1829917	0.25	0.28920585	0.93	3100	tags=36%, list=28%, signal=50%
V$E2A_Q2	V$E2A_Q2		107	-0.3679016	-1.1820933	0.26666668	0.28970292	0.93	1390	tags=20%, list=12%, signal=22%
RTAAACA_V$FREAC2_01	RTAAACA_V$FREAC2_01		456	-0.30511498	-1.1812313	0.19565217	0.29029003	0.93	2810	tags=30%, list=25%, signal=38%
V$AP2GAMMA_01	V$AP2GAMMA_01		119	-0.3235478	-1.1795192	0.2244898	0.2916515	0.93	4339	tags=49%, list=39%, signal=79%
V$USF_02	V$USF_02		121	-0.27383694	-1.1786345	0.18	0.2920264	0.93	3018	tags=27%, list=27%, signal=37%
V$TEF1_Q6	V$TEF1_Q6		110	-0.33983135	-1.1782153	0.2857143	0.29170522	0.93	1325	tags=18%, list=12%, signal=20%
V$MZF1_02	V$MZF1_02		110	-0.3106948	-1.1776607	0.22916667	0.2915879	0.93	2668	tags=27%, list=24%, signal=35%
TCTGATA,MIR-361	TCTGATA,MIR-361		47	-0.3345773	-1.1762335	0.28846154	0.29257268	0.93	4490	tags=51%, list=40%, signal=85%
V$DBP_Q6	V$DBP_Q6		120	-0.3415617	-1.1747147	0.23809524	0.2939991	0.93	3070	tags=37%, list=27%, signal=50%
TAATAAT,MIR-126	TAATAAT,MIR-126		103	-0.31248683	-1.1744708	0.26666668	0.29363796	0.93	2815	tags=31%, list=25%, signal=41%
V$MYB_Q5_01	V$MYB_Q5_01		116	-0.32120165	-1.1740395	0.16	0.2935719	0.93	2194	tags=25%, list=20%, signal=31%
TGACATY_UNKNOWN	TGACATY_UNKNOWN		315	-0.31830907	-1.172624	0.12765957	0.29476067	0.93	3286	tags=33%, list=29%, signal=45%
V$DR4_Q2	V$DR4_Q2		118	-0.31526577	-1.170779	0.17021276	0.29645598	0.93	2947	tags=31%, list=26%, signal=41%
GTGTTGA,MIR-505	GTGTTGA,MIR-505		53	-0.34266353	-1.1704149	0.20408164	0.29594743	0.93	1479	tags=17%, list=13%, signal=19%
V$FXR_IR1_Q6	V$FXR_IR1_Q6		61	-0.35173777	-1.1697012	0.21276596	0.2963056	0.93	3420	tags=41%, list=31%, signal=59%
V$PU1_Q6	V$PU1_Q6		110	-0.30999926	-1.168341	0.34	0.2972966	0.94	3509	tags=35%, list=31%, signal=51%
AAANWWTGC_UNKNOWN	AAANWWTGC_UNKNOWN		104	-0.36429456	-1.1674732	0.27272728	0.2981884	0.95	3154	tags=40%, list=28%, signal=56%
V$NFKAPPAB65_01	V$NFKAPPAB65_01		123	-0.31639016	-1.1673526	0.26	0.29759735	0.95	3604	tags=40%, list=32%, signal=58%
GGATTA_V$PITX2_Q2	GGATTA_V$PITX2_Q2		284	-0.3034769	-1.1655878	0.19565217	0.29916885	0.95	2951	tags=31%, list=26%, signal=41%
TGGNNNNNNKCCAR_UNKNOWN	TGGNNNNNNKCCAR_UNKNOWN		208	-0.34648395	-1.1655104	0.29787233	0.29873842	0.95	2351	tags=30%, list=21%, signal=37%
GTGACTT,MIR-224	GTGACTT,MIR-224		79	-0.2925335	-1.1653894	0.21276596	0.29820758	0.95	2991	tags=32%, list=27%, signal=43%
V$ETF_Q6	V$ETF_Q6		50	-0.33450818	-1.1650739	0.28	0.29789573	0.95	1840	tags=26%, list=16%, signal=31%
V$STAT5A_01	V$STAT5A_01		129	-0.3276669	-1.1628053	0.25490198	0.30032057	0.95	3476	tags=42%, list=31%, signal=60%
GCATTTG,MIR-105	GCATTTG,MIR-105		85	-0.32158795	-1.1611835	0.25490198	0.30203012	0.95	4070	tags=48%, list=36%, signal=75%
V$AR_01	V$AR_01		72	-0.338772	-1.1607119	0.28	0.30202147	0.95	2655	tags=29%, list=24%, signal=38%
V$CREB_02	V$CREB_02		122	-0.27523145	-1.1605473	0.22916667	0.3015907	0.95	4549	tags=51%, list=41%, signal=85%
GATAAGR_V$GATA_C	GATAAGR_V$GATA_C		161	-0.36534292	-1.1604015	0.17021276	0.3012459	0.95	2326	tags=30%, list=21%, signal=38%
V$TAL1BETAITF2_01	V$TAL1BETAITF2_01		120	-0.3563132	-1.160095	0.20408164	0.30106604	0.95	1854	tags=24%, list=17%, signal=29%
V$POU1F1_Q6	V$POU1F1_Q6		111	-0.35877833	-1.1599256	0.16666667	0.30053213	0.95	3154	tags=32%, list=28%, signal=43%
V$MYC_Q2	V$MYC_Q2		97	-0.2902142	-1.1596639	0.30769232	0.30020487	0.95	4401	tags=39%, list=39%, signal=64%
V$ZIC1_01	V$ZIC1_01		124	-0.32850885	-1.1593964	0.2244898	0.30002007	0.95	3387	tags=36%, list=30%, signal=51%
V$AP1_Q2	V$AP1_Q2		142	-0.33067238	-1.1588206	0.2	0.29995462	0.95	4002	tags=42%, list=36%, signal=64%
CCAGGTT,MIR-490	CCAGGTT,MIR-490		27	-0.34770903	-1.1584966	0.1875	0.29971123	0.95	3262	tags=30%, list=29%, signal=42%
ATGTCAC,MIR-489	ATGTCAC,MIR-489		42	-0.3569046	-1.1579602	0.25531915	0.29960474	0.95	2194	tags=31%, list=20%, signal=38%
V$TAL1BETAE47_01	V$TAL1BETAE47_01		118	-0.3566494	-1.1567575	0.22916667	0.3007948	0.95	1854	tags=25%, list=17%, signal=29%
V$CDPCR3_01	V$CDPCR3_01		26	-0.4303716	-1.1566534	0.2962963	0.3003513	0.95	1967	tags=38%, list=18%, signal=47%
V$AP2REP_01	V$AP2REP_01		85	-0.32285663	-1.1565503	0.26530612	0.3000207	0.95	2871	tags=29%, list=26%, signal=39%
V$AP2_Q3	V$AP2_Q3		130	-0.29977039	-1.1560423	0.19565217	0.3000512	0.95	4192	tags=37%, list=37%, signal=58%
KTGGYRSGAA_UNKNOWN	KTGGYRSGAA_UNKNOWN		42	-0.40932772	-1.155803	0.3	0.29976714	0.95	3598	tags=48%, list=32%, signal=70%
CACTGTG,MIR-128A,MIR-128B	CACTGTG,MIR-128A,MIR-128B		168	-0.2740047	-1.1555654	0.20833333	0.29934525	0.95	2192	tags=21%, list=20%, signal=26%
TTCCGTT,MIR-191	TTCCGTT,MIR-191		18	-0.4278068	-1.1555048	0.27272728	0.29879156	0.95	2999	tags=33%, list=27%, signal=45%
V$HEN1_01	V$HEN1_01		92	-0.31466937	-1.1554447	0.19607843	0.29821438	0.95	3154	tags=35%, list=28%, signal=48%
V$HNF4ALPHA_Q6	V$HNF4ALPHA_Q6		131	-0.34585503	-1.1529595	0.35416666	0.30083773	0.95	2162	tags=30%, list=19%, signal=36%
YTAAYNGCT_UNKNOWN	YTAAYNGCT_UNKNOWN		77	-0.3615741	-1.1521469	0.21276596	0.30109152	0.95	1853	tags=23%, list=17%, signal=28%
GTTATAT,MIR-410	GTTATAT,MIR-410		48	-0.35789257	-1.1509509	0.2826087	0.30213177	0.95	2871	tags=29%, list=26%, signal=39%
GTTAAAG,MIR-302B	GTTAAAG,MIR-302B		38	-0.34064236	-1.1504732	0.34615386	0.30194736	0.95	2441	tags=29%, list=22%, signal=37%
WGTTNNNNNAAA_UNKNOWN	WGTTNNNNNAAA_UNKNOWN		263	-0.29798958	-1.1498429	0.19607843	0.3017874	0.95	2526	tags=28%, list=23%, signal=35%
ATGCAGT,MIR-217	ATGCAGT,MIR-217		51	-0.34916225	-1.1493486	0.22222222	0.3016034	0.95	1874	tags=24%, list=17%, signal=28%
GGGACCA,MIR-133A,MIR-133B	GGGACCA,MIR-133A,MIR-133B		101	-0.25136915	-1.1479324	0.2244898	0.30309683	0.95	4070	tags=37%, list=36%, signal=57%
V$AP1_C	V$AP1_C		157	-0.32322723	-1.147295	0.26	0.30312324	0.95	2258	tags=29%, list=20%, signal=35%
V$HMGIY_Q6	V$HMGIY_Q6		117	-0.32765162	-1.1470146	0.24489796	0.30285555	0.95	2892	tags=33%, list=26%, signal=44%
V$GR_01	V$GR_01		100	-0.33084774	-1.1438004	0.26666668	0.30631152	0.95	3019	tags=35%, list=27%, signal=47%
TCTAGAG,MIR-517	TCTAGAG,MIR-517		29	-0.39998302	-1.1424804	0.3	0.3081	0.95	2509	tags=34%, list=22%, signal=44%
V$MYOD_Q6	V$MYOD_Q6		113	-0.3418437	-1.1414102	0.2244898	0.30929187	0.95	1967	tags=22%, list=18%, signal=27%
V$HNF6_Q6	V$HNF6_Q6		110	-0.35016277	-1.1407125	0.35416666	0.30954078	0.95	3000	tags=33%, list=27%, signal=44%
V$ATF4_Q2	V$ATF4_Q2		120	-0.2976465	-1.1403025	0.33333334	0.30940685	0.95	3413	tags=36%, list=30%, signal=51%
V$STAT6_01	V$STAT6_01		115	-0.3171626	-1.1373605	0.25	0.3128581	0.95	1616	tags=20%, list=14%, signal=23%
MGGAAGTG_V$GABP_B	MGGAAGTG_V$GABP_B		357	-0.2703733	-1.1372925	0.3181818	0.3123718	0.95	3534	tags=33%, list=32%, signal=46%
V$OCT1_04	V$OCT1_04		122	-0.35855234	-1.1371627	0.25581396	0.31204417	0.95	1543	tags=22%, list=14%, signal=25%
GTGCCTT,MIR-506	GTGCCTT,MIR-506		359	-0.27987197	-1.1363628	0.30232558	0.31249914	0.95	3762	tags=35%, list=34%, signal=51%
V$HNF3_Q6	V$HNF3_Q6		95	-0.33372694	-1.1363363	0.29166666	0.31195852	0.95	3019	tags=32%, list=27%, signal=43%
ATATGCA,MIR-448	ATATGCA,MIR-448		105	-0.3184974	-1.1361451	0.31111112	0.31153974	0.95	2857	tags=30%, list=26%, signal=39%
V$GATA_C	V$GATA_C		137	-0.35980305	-1.1358565	0.17391305	0.3114796	0.95	2516	tags=33%, list=22%, signal=42%
TTANTCA_UNKNOWN	TTANTCA_UNKNOWN		429	-0.3142471	-1.1351101	0.24	0.31198603	0.95	3274	tags=34%, list=29%, signal=47%
V$COREBINDINGFACTOR_Q6	V$COREBINDINGFACTOR_Q6		138	-0.3151184	-1.1340101	0.24489796	0.31311673	0.95	2584	tags=26%, list=23%, signal=33%
V$OCT1_06	V$OCT1_06		128	-0.33457536	-1.1308132	0.25	0.31682116	0.95	4034	tags=40%, list=36%, signal=62%
V$TTF1_Q6	V$TTF1_Q6		126	-0.3137629	-1.1306232	0.25490198	0.31653988	0.95	3340	tags=33%, list=30%, signal=46%
V$FAC1_01	V$FAC1_01		106	-0.33270934	-1.1293825	0.28	0.31812918	0.95	2981	tags=30%, list=27%, signal=41%
AACTGGA,MIR-145	AACTGGA,MIR-145		117	-0.2957343	-1.1286376	0.27083334	0.31853932	0.95	2976	tags=32%, list=27%, signal=44%
YTAATTAA_V$LHX3_01	YTAATTAA_V$LHX3_01		88	-0.33140942	-1.1270709	0.22727273	0.31982017	0.95	3266	tags=40%, list=29%, signal=56%
WTGAAAT_UNKNOWN	WTGAAAT_UNKNOWN		282	-0.3134309	-1.1262255	0.3090909	0.3207432	0.95	3205	tags=33%, list=29%, signal=45%
GCTNWTTGK_UNKNOWN	GCTNWTTGK_UNKNOWN		135	-0.3181636	-1.1258339	0.3409091	0.32056382	0.95	3592	tags=36%, list=32%, signal=52%
TNCATNTCCYR_UNKNOWN	TNCATNTCCYR_UNKNOWN		53	-0.27833486	-1.1240404	0.23214285	0.3222802	0.95	5188	tags=55%, list=46%, signal=101%
V$ICSBP_Q6	V$ICSBP_Q6		119	-0.34851962	-1.1211282	0.2173913	0.3252427	0.96	3090	tags=39%, list=28%, signal=54%
V$TEF_Q6	V$TEF_Q6		111	-0.31552273	-1.1207068	0.23913044	0.32506317	0.96	3288	tags=37%, list=29%, signal=52%
RACTNNRTTTNC_UNKNOWN	RACTNNRTTTNC_UNKNOWN		58	-0.30018574	-1.1205641	0.28301886	0.32457095	0.96	4930	tags=52%, list=44%, signal=92%
V$E2F1DP1RB_01	V$E2F1DP1RB_01		100	-0.33013743	-1.1197903	0.28846154	0.32485455	0.96	3747	tags=43%, list=33%, signal=64%
V$SP3_Q3	V$SP3_Q3		110	-0.2911498	-1.1196133	0.24390244	0.32439655	0.96	4676	tags=47%, list=42%, signal=80%
CCTGTGA,MIR-513	CCTGTGA,MIR-513		63	-0.311264	-1.1193602	0.20754717	0.32408166	0.96	2866	tags=32%, list=26%, signal=42%
GTAGGCA,MIR-189	GTAGGCA,MIR-189		17	-0.39496195	-1.1192949	0.36734694	0.32356542	0.96	3992	tags=53%, list=36%, signal=82%
V$CDPCR3HD_01	V$CDPCR3HD_01		112	-0.31741527	-1.1187416	0.32692307	0.32347307	0.96	2405	tags=25%, list=21%, signal=32%
V$ELF1_Q6	V$ELF1_Q6		110	-0.33420163	-1.1178026	0.3	0.32380322	0.96	4243	tags=47%, list=38%, signal=75%
V$E2F4DP1_01	V$E2F4DP1_01		101	-0.32606786	-1.1170348	0.3888889	0.32409468	0.96	3747	tags=41%, list=33%, signal=60%
V$EVI1_03	V$EVI1_03		29	-0.3983785	-1.1167967	0.32608697	0.32364213	0.96	2962	tags=41%, list=26%, signal=56%
V$PAX4_02	V$PAX4_02		124	-0.35013586	-1.1167365	0.32	0.32311636	0.96	1895	tags=25%, list=17%, signal=30%
V$HFH1_01	V$HFH1_01		124	-0.33761844	-1.1159198	0.23913044	0.32346904	0.96	1991	tags=26%, list=18%, signal=31%
V$DR1_Q3	V$DR1_Q3		125	-0.31769654	-1.1155359	0.30952382	0.3235241	0.96	2629	tags=31%, list=23%, signal=40%
V$AP1_Q6_01	V$AP1_Q6_01		134	-0.31784952	-1.1145332	0.33333334	0.32410637	0.96	2109	tags=22%, list=19%, signal=27%
V$HOXA4_Q2	V$HOXA4_Q2		125	-0.3389982	-1.110974	0.37254903	0.32783502	0.96	3224	tags=33%, list=29%, signal=46%
V$STAT5A_04	V$STAT5A_04		99	-0.34292498	-1.1107395	0.2857143	0.32774258	0.96	2815	tags=34%, list=25%, signal=45%
V$PBX1_01	V$PBX1_01		121	-0.3388681	-1.1094047	0.28	0.32883853	0.96	3303	tags=36%, list=29%, signal=51%
V$AP1_01	V$AP1_01		147	-0.3051586	-1.1075579	0.32692307	0.3306986	0.96	1543	tags=19%, list=14%, signal=22%
V$HEB_Q6	V$HEB_Q6		123	-0.31830737	-1.105975	0.3125	0.33221993	0.96	4766	tags=54%, list=43%, signal=92%
V$GNCF_01	V$GNCF_01		37	-0.37353486	-1.1048448	0.23404256	0.333851	0.96	757	tags=16%, list=7%, signal=17%
CAGTATT,MIR-200B,MIR-200C,MIR-429	CAGTATT,MIR-200B,MIR-200C,MIR-429		243	-0.31467313	-1.1035184	0.2682927	0.3349381	0.96	3997	tags=42%, list=36%, signal=63%
YTATTTTNR_V$MEF2_02	YTATTTTNR_V$MEF2_02		334	-0.3212474	-1.1026345	0.26530612	0.33561155	0.96	3019	tags=31%, list=27%, signal=41%
V$GRE_C	V$GRE_C		63	-0.37452593	-1.1020627	0.36734694	0.33570668	0.96	2808	tags=32%, list=25%, signal=42%
V$CRX_Q4	V$CRX_Q4		118	-0.317753	-1.1019866	0.3265306	0.3350997	0.96	2861	tags=31%, list=26%, signal=41%
V$BACH2_01	V$BACH2_01		140	-0.28798658	-1.1018931	0.27659574	0.3345964	0.96	2900	tags=30%, list=26%, signal=40%
TAANNYSGCG_UNKNOWN	TAANNYSGCG_UNKNOWN		40	-0.28924704	-1.1010982	0.35849056	0.3350394	0.96	2424	tags=25%, list=22%, signal=32%
GGTAACC,MIR-409-5P	GGTAACC,MIR-409-5P		19	-0.35548353	-1.1010742	0.31578946	0.33443576	0.96	3604	tags=53%, list=32%, signal=77%
V$CEBPA_01	V$CEBPA_01		119	-0.31082574	-1.1008052	0.24489796	0.33453414	0.96	2340	tags=25%, list=21%, signal=32%
V$USF2_Q6	V$USF2_Q6		126	-0.26105252	-1.0993261	0.3	0.3357595	0.96	3984	tags=34%, list=36%, signal=52%
V$TBP_01	V$TBP_01		115	-0.34762865	-1.0975394	0.3125	0.33814406	0.97	3216	tags=34%, list=29%, signal=47%
V$FXR_Q3	V$FXR_Q3		48	-0.34438002	-1.0968846	0.3137255	0.3388004	0.97	3407	tags=35%, list=30%, signal=51%
RGAGGAARY_V$PU1_Q6	RGAGGAARY_V$PU1_Q6		237	-0.3075101	-1.0958781	0.27450982	0.33982426	0.97	3115	tags=34%, list=28%, signal=46%
GGARNTKYCCA_UNKNOWN	GGARNTKYCCA_UNKNOWN		36	-0.3444886	-1.0957559	0.3018868	0.3393041	0.97	3183	tags=33%, list=28%, signal=46%
V$AML1_01	V$AML1_01		129	-0.31639633	-1.094829	0.24	0.3401249	0.97	3966	tags=41%, list=35%, signal=63%
V$AML1_Q6	V$AML1_Q6		129	-0.31639633	-1.094829	0.24	0.33949736	0.97	3966	tags=41%, list=35%, signal=63%
GTGCCAA,MIR-96	GTGCCAA,MIR-96		160	-0.28950346	-1.0923573	0.35714287	0.34288967	0.98	3945	tags=43%, list=35%, signal=65%
V$RSRFC4_01	V$RSRFC4_01		121	-0.36335033	-1.0916082	0.35849056	0.3435218	0.98	1750	tags=25%, list=16%, signal=29%
V$NFKB_Q6	V$NFKB_Q6		130	-0.311346	-1.0906634	0.3617021	0.34358972	0.98	2182	tags=25%, list=19%, signal=31%
V$SPZ1_01	V$SPZ1_01		127	-0.2636977	-1.0896022	0.29166666	0.3443585	0.98	3747	tags=36%, list=33%, signal=54%
V$AREB6_01	V$AREB6_01		127	-0.3071557	-1.0889487	0.3255814	0.34460333	0.98	1871	tags=23%, list=17%, signal=27%
CTCAAGA,MIR-526B	CTCAAGA,MIR-526B		38	-0.32633725	-1.0881577	0.3125	0.3450767	0.98	2978	tags=34%, list=27%, signal=46%
V$FOXJ2_02	V$FOXJ2_02		101	-0.32911482	-1.0866423	0.35555556	0.346287	0.98	3290	tags=37%, list=29%, signal=51%
V$TCF1P_Q6	V$TCF1P_Q6		112	-0.2975789	-1.086575	0.36734694	0.34581104	0.98	2861	tags=28%, list=26%, signal=37%
V$ELK1_01	V$ELK1_01		124	-0.27029568	-1.0860169	0.44680852	0.34565717	0.98	3513	tags=31%, list=31%, signal=45%
V$GFI1_01	V$GFI1_01		135	-0.3133397	-1.0843573	0.29787233	0.3476228	0.98	3028	tags=34%, list=27%, signal=46%
AAAGACA,MIR-511	AAAGACA,MIR-511		103	-0.30780858	-1.0815315	0.33333334	0.35108587	0.98	3318	tags=32%, list=30%, signal=45%
TGAYRTCA_V$ATF3_Q6	TGAYRTCA_V$ATF3_Q6		259	-0.27507114	-1.0800442	0.25	0.3527206	0.98	3093	tags=30%, list=28%, signal=41%
V$PTF1BETA_Q6	V$PTF1BETA_Q6		115	-0.28262085	-1.0783341	0.3478261	0.35454267	0.98	3528	tags=38%, list=32%, signal=55%
V$CIZ_01	V$CIZ_01		104	-0.3073261	-1.078129	0.30612245	0.35409468	0.98	2936	tags=29%, list=26%, signal=39%
V$AMEF2_Q6	V$AMEF2_Q6		123	-0.32583052	-1.0778674	0.35849056	0.35388494	0.98	1950	tags=24%, list=17%, signal=29%
V$NKX62_Q2	V$NKX62_Q2		108	-0.31729507	-1.0761751	0.4117647	0.35590267	0.98	1616	tags=21%, list=14%, signal=25%
V$ARNT_02	V$ARNT_02		115	-0.25864288	-1.0760282	0.31707317	0.35548356	0.98	3075	tags=27%, list=27%, signal=37%
AAAYWAACM_V$HFH4_01	AAAYWAACM_V$HFH4_01		125	-0.30881587	-1.0751803	0.3653846	0.35616037	0.98	3528	tags=36%, list=32%, signal=52%
V$IK2_01	V$IK2_01		140	-0.30984688	-1.0749799	0.36956522	0.35572946	0.98	2182	tags=26%, list=19%, signal=32%
YATTNATC_UNKNOWN	YATTNATC_UNKNOWN		162	-0.3386244	-1.0746008	0.3469388	0.35569158	0.98	1773	tags=23%, list=16%, signal=27%
V$CDP_02	V$CDP_02		54	-0.34950075	-1.0731089	0.33333334	0.35702598	0.98	1719	tags=26%, list=15%, signal=30%
TGANNYRGCA_V$TCF11MAFG_01	TGANNYRGCA_V$TCF11MAFG_01		146	-0.2860666	-1.0727993	0.3478261	0.3568084	0.98	3564	tags=32%, list=32%, signal=47%
V$TAXCREB_02	V$TAXCREB_02		15	-0.40865293	-1.0727793	0.37931034	0.35620862	0.98	1540	tags=20%, list=14%, signal=23%
GTATTAT,MIR-369-3P	GTATTAT,MIR-369-3P		96	-0.30439505	-1.0719146	0.34	0.35670406	0.98	3074	tags=31%, list=27%, signal=43%
ACAACCT,MIR-453	ACAACCT,MIR-453		18	-0.3864381	-1.071708	0.34	0.35643205	0.98	4561	tags=56%, list=41%, signal=94%
CGTSACG_V$PAX3_B	CGTSACG_V$PAX3_B		61	-0.2791859	-1.0714984	0.3783784	0.35613433	0.98	3947	tags=36%, list=35%, signal=55%
V$PAX4_04	V$PAX4_04		106	-0.30957103	-1.0697143	0.36956522	0.35785776	0.98	4502	tags=50%, list=40%, signal=83%
WGGAATGY_V$TEF1_Q6	WGGAATGY_V$TEF1_Q6		173	-0.31018922	-1.0684205	0.28	0.35900575	0.98	3290	tags=35%, list=29%, signal=48%
ATTCTTT,MIR-186	ATTCTTT,MIR-186		128	-0.29022855	-1.0679232	0.36956522	0.359334	0.98	2413	tags=24%, list=22%, signal=31%
TCTGGAC,MIR-198	TCTGGAC,MIR-198		39	-0.30408514	-1.0673344	0.39583334	0.35963747	0.98	4438	tags=38%, list=40%, signal=63%
V$NRSF_01	V$NRSF_01		52	-0.37971216	-1.0649801	0.36	0.36209506	0.98	4046	tags=50%, list=36%, signal=78%
V$CREB_Q4_01	V$CREB_Q4_01		103	-0.2649576	-1.0598757	0.41666666	0.3687824	0.98	2639	tags=30%, list=24%, signal=39%
CTGCAGY_UNKNOWN	CTGCAGY_UNKNOWN		369	-0.28515646	-1.0586704	0.39130434	0.36975384	0.98	3581	tags=34%, list=32%, signal=49%
V$PR_01	V$PR_01		68	-0.31220984	-1.0571717	0.33333334	0.37149218	0.98	2422	tags=26%, list=22%, signal=34%
V$P53_DECAMER_Q2	V$P53_DECAMER_Q2		126	-0.28287032	-1.0570056	0.32692307	0.37103134	0.98	2071	tags=22%, list=18%, signal=27%
GACAGGG,MIR-339	GACAGGG,MIR-339		31	-0.34626892	-1.055997	0.36363637	0.37176192	0.98	3656	tags=42%, list=33%, signal=62%
V$PPARG_01	V$PPARG_01		21	-0.31199458	-1.0553299	0.46	0.37180522	0.98	4205	tags=48%, list=38%, signal=76%
V$NRF2_Q4	V$NRF2_Q4		132	-0.2755242	-1.0539986	0.31914893	0.37325886	0.98	2354	tags=22%, list=21%, signal=27%
V$IK3_01	V$IK3_01		112	-0.29158765	-1.0538794	0.35849056	0.37281272	0.98	3198	tags=30%, list=29%, signal=42%
V$GATA_Q6	V$GATA_Q6		106	-0.35655084	-1.0530683	0.36734694	0.37295854	0.98	3340	tags=39%, list=30%, signal=55%
V$AP2_Q6_01	V$AP2_Q6_01		124	-0.26247975	-1.0516735	0.40425533	0.37417454	0.98	3877	tags=38%, list=35%, signal=57%
V$GCM_Q2	V$GCM_Q2		111	-0.29526156	-1.0504233	0.3617021	0.37512338	0.98	4111	tags=39%, list=37%, signal=61%
V$TFIII_Q6	V$TFIII_Q6		104	-0.28740403	-1.0501266	0.4318182	0.37491268	0.98	2803	tags=28%, list=25%, signal=37%
V$SMAD_Q6	V$SMAD_Q6		128	-0.2716635	-1.0497867	0.38297874	0.3753278	0.98	3024	tags=29%, list=27%, signal=39%
V$FOXO3_01	V$FOXO3_01		107	-0.3043763	-1.0485181	0.30769232	0.37658265	0.98	2141	tags=28%, list=19%, signal=34%
V$MEF2_Q6_01	V$MEF2_Q6_01		121	-0.33639812	-1.0478636	0.3653846	0.37652385	0.98	2592	tags=26%, list=23%, signal=34%
V$LBP1_Q6	V$LBP1_Q6		103	-0.332541	-1.0473553	0.42553192	0.37657058	0.98	3122	tags=33%, list=28%, signal=45%
V$GATA1_05	V$GATA1_05		134	-0.32266167	-1.0450122	0.3409091	0.37986076	0.98	2964	tags=34%, list=26%, signal=46%
TGCACTG,MIR-148A,MIR-152,MIR-148B	TGCACTG,MIR-148A,MIR-152,MIR-148B		125	-0.2866281	-1.0443501	0.36363637	0.38012782	0.98	3942	tags=39%, list=35%, signal=60%
V$ARP1_01	V$ARP1_01		79	-0.3221036	-1.0436543	0.42592594	0.38047436	0.98	3978	tags=42%, list=36%, signal=64%
CTAWWWATA_V$RSRFC4_Q2	CTAWWWATA_V$RSRFC4_Q2		180	-0.34027672	-1.0429385	0.3529412	0.38124537	0.98	1750	tags=22%, list=16%, signal=26%
V$MMEF2_Q6	V$MMEF2_Q6		139	-0.319899	-1.0425634	0.4489796	0.38108847	0.98	2010	tags=24%, list=18%, signal=29%
YAATNRNNNYNATT_UNKNOWN	YAATNRNNNYNATT_UNKNOWN		51	-0.34605712	-1.0424002	0.36956522	0.38051683	0.98	3067	tags=29%, list=27%, signal=40%
V$ATF_01	V$ATF_01		128	-0.27291158	-1.0423635	0.41025642	0.37990662	0.98	4679	tags=48%, list=42%, signal=81%
V$XBP1_01	V$XBP1_01		65	-0.2802929	-1.0420202	0.46938777	0.37960756	0.98	3945	tags=40%, list=35%, signal=61%
V$EVI1_02	V$EVI1_02		63	-0.30863202	-1.0409319	0.3877551	0.38028094	0.98	1604	tags=21%, list=14%, signal=24%
V$GATA6_01	V$GATA6_01		138	-0.3410963	-1.0403482	0.46	0.38056526	0.98	2848	tags=33%, list=25%, signal=43%
V$CREB_Q2_01	V$CREB_Q2_01		101	-0.27460614	-1.0388359	0.35555556	0.38268954	0.98	2509	tags=30%, list=22%, signal=38%
STTTCRNTTT_V$IRF_Q6	STTTCRNTTT_V$IRF_Q6		92	-0.35477218	-1.0381738	0.4651163	0.38314182	0.98	2125	tags=30%, list=19%, signal=37%
V$ETS_Q4	V$ETS_Q4		130	-0.26723462	-1.0374106	0.3877551	0.38351956	0.98	3428	tags=33%, list=31%, signal=47%
V$IRF_Q6	V$IRF_Q6		115	-0.3079155	-1.0359797	0.42	0.38485774	0.98	3090	tags=36%, list=28%, signal=49%
V$POU6F1_01	V$POU6F1_01		117	-0.31548938	-1.0325843	0.3469388	0.38934273	0.98	3225	tags=35%, list=29%, signal=49%
V$TATA_C	V$TATA_C		165	-0.30664766	-1.0322708	0.3846154	0.38906375	0.98	3028	tags=33%, list=27%, signal=44%
AAAYRNCTG_UNKNOWN	AAAYRNCTG_UNKNOWN		182	-0.2862339	-1.0313257	0.40816328	0.38989735	0.98	1838	tags=19%, list=16%, signal=23%
V$CREB_Q4	V$CREB_Q4		115	-0.25712684	-1.0307201	0.3478261	0.39024374	0.98	2509	tags=27%, list=22%, signal=34%
YNGTTNNNATT_UNKNOWN	YNGTTNNNATT_UNKNOWN		170	-0.30864882	-1.0293841	0.5	0.39119452	0.98	2136	tags=26%, list=19%, signal=32%
V$RSRFC4_Q2	V$RSRFC4_Q2		105	-0.33930725	-1.0256399	0.4509804	0.39651486	0.98	1745	tags=22%, list=16%, signal=26%
V$BRN2_01	V$BRN2_01		114	-0.30364403	-1.0245191	0.3902439	0.39777195	0.98	3419	tags=34%, list=31%, signal=49%
V$CEBPB_01	V$CEBPB_01		135	-0.3089956	-1.0237267	0.42857143	0.39834747	0.98	2306	tags=25%, list=21%, signal=31%
V$NFE2_01	V$NFE2_01		138	-0.2734663	-1.0224382	0.4489796	0.39960277	0.98	3564	tags=32%, list=32%, signal=46%
V$GATA1_04	V$GATA1_04		118	-0.3334533	-1.0202516	0.46	0.402117	0.98	2835	tags=32%, list=25%, signal=43%
V$AP4_Q6_01	V$AP4_Q6_01		126	-0.30910674	-1.0201913	0.4375	0.40153858	0.98	4178	tags=40%, list=37%, signal=63%
V$STAT6_02	V$STAT6_02		126	-0.28607002	-1.0185446	0.37037036	0.40358537	0.98	3023	tags=35%, list=27%, signal=47%
V$FREAC4_01	V$FREAC4_01		77	-0.30924368	-1.0130428	0.375	0.41254205	0.98	2470	tags=31%, list=22%, signal=40%
V$LYF1_01	V$LYF1_01		128	-0.2972153	-1.0120679	0.42857143	0.41334638	0.98	3508	tags=36%, list=31%, signal=52%
V$PPARA_02	V$PPARA_02		61	-0.2950226	-1.0109866	0.45	0.41460368	0.98	5004	tags=52%, list=45%, signal=94%
V$CREBP1_Q2	V$CREBP1_Q2		118	-0.26239958	-1.0068872	0.4375	0.42136517	0.98	2509	tags=27%, list=22%, signal=35%
V$CEBP_Q2	V$CEBP_Q2		112	-0.29587236	-1.0047252	0.41666666	0.42415538	0.98	3140	tags=35%, list=28%, signal=48%
V$MYOGNF1_01	V$MYOGNF1_01		20	-0.39506763	-1.0044167	0.49019608	0.42399034	0.98	2971	tags=40%, list=27%, signal=54%
GTGACGY_V$E4F1_Q6	GTGACGY_V$E4F1_Q6		316	-0.21802567	-1.0043756	0.44680852	0.42334044	0.98	3996	tags=34%, list=36%, signal=52%
V$ZIC3_01	V$ZIC3_01		137	-0.29669154	-1.0013546	0.48	0.42770454	0.98	3592	tags=34%, list=32%, signal=50%
V$ER_Q6	V$ER_Q6		140	-0.266539	-0.9993683	0.4680851	0.43036455	0.98	2010	tags=19%, list=18%, signal=22%
CTTGTAT,MIR-381	CTTGTAT,MIR-381		96	-0.28239763	-0.9985238	0.39583334	0.43122104	0.98	3243	tags=34%, list=29%, signal=48%
V$FOX_Q2	V$FOX_Q2		102	-0.30571872	-0.98950183	0.5208333	0.44593695	0.98	2892	tags=29%, list=26%, signal=39%
V$CEBPB_02	V$CEBPB_02		137	-0.27830008	-0.98865193	0.42222223	0.44638076	0.98	2910	tags=30%, list=26%, signal=40%
V$HSF_Q6	V$HSF_Q6		96	-0.2748625	-0.98751557	0.4883721	0.4473495	0.98	2824	tags=26%, list=25%, signal=35%
V$AP2ALPHA_01	V$AP2ALPHA_01		113	-0.28073597	-0.98656017	0.5652174	0.44807774	0.98	2355	tags=25%, list=21%, signal=31%
V$OCT1_01	V$OCT1_01		125	-0.2761227	-0.981847	0.48979592	0.45504865	0.98	4260	tags=45%, list=38%, signal=72%
V$OCT_C	V$OCT_C		129	-0.29053977	-0.98111457	0.5510204	0.4556491	0.98	4178	tags=40%, list=37%, signal=64%
TTANWNANTGGM_UNKNOWN	TTANWNANTGGM_UNKNOWN		29	-0.3232473	-0.980456	0.42307693	0.45575225	0.98	2790	tags=31%, list=25%, signal=41%
V$AP1_Q2_01	V$AP1_Q2_01		141	-0.27222076	-0.97846234	0.52	0.45814332	0.98	4161	tags=40%, list=37%, signal=62%
TGASTMAGC_V$NFE2_01	TGASTMAGC_V$NFE2_01		106	-0.25314546	-0.97762203	0.4716981	0.45879817	0.98	3302	tags=30%, list=29%, signal=42%
V$HNF3B_01	V$HNF3B_01		103	-0.30131176	-0.9776048	0.5531915	0.45809448	0.98	2861	tags=35%, list=26%, signal=47%
V$COUP_DR1_Q6	V$COUP_DR1_Q6		124	-0.2729816	-0.9772128	0.4680851	0.45811933	0.98	2629	tags=27%, list=23%, signal=34%
GCTCTTG,MIR-335	GCTCTTG,MIR-335		45	-0.26216456	-0.976587	0.55172414	0.45820314	0.98	2459	tags=22%, list=22%, signal=28%
V$GR_Q6	V$GR_Q6		122	-0.28142026	-0.9760167	0.4375	0.45830765	0.98	2063	tags=20%, list=18%, signal=24%
V$STAT3_02	V$STAT3_02		63	-0.29621732	-0.9757135	0.43589744	0.45808673	0.98	2722	tags=29%, list=24%, signal=38%
V$ISRE_01	V$ISRE_01		109	-0.29065093	-0.9753234	0.5555556	0.45782366	0.98	1411	tags=18%, list=13%, signal=21%
CCAWWNAAGG_V$SRF_Q4	CCAWWNAAGG_V$SRF_Q4		48	-0.33884627	-0.9743287	0.5185185	0.458719	0.98	2648	tags=33%, list=24%, signal=43%
GTCNYYATGR_UNKNOWN	GTCNYYATGR_UNKNOWN		36	-0.3051082	-0.9741724	0.46666667	0.4582057	0.98	2386	tags=28%, list=21%, signal=35%
V$ETS2_B	V$ETS2_B		144	-0.28985095	-0.97347486	0.42222223	0.45879325	0.98	3029	tags=30%, list=27%, signal=40%
V$MEF2_01	V$MEF2_01		73	-0.34961134	-0.97286	0.44230768	0.45912793	0.98	1991	tags=25%, list=18%, signal=30%
V$OCT1_03	V$OCT1_03		101	-0.3063008	-0.97214895	0.5319149	0.4594019	0.98	2937	tags=29%, list=26%, signal=39%
V$IRF1_01	V$IRF1_01		122	-0.27416372	-0.97008485	0.45652175	0.46239358	0.98	2362	tags=25%, list=21%, signal=31%
RYCACNNRNNRNCAG_UNKNOWN	RYCACNNRNNRNCAG_UNKNOWN		34	-0.29804486	-0.9698301	0.5283019	0.46218204	0.98	1843	tags=18%, list=16%, signal=21%
V$EN1_01	V$EN1_01		51	-0.30761203	-0.96847117	0.5283019	0.46306995	0.98	5355	tags=55%, list=48%, signal=105%
V$WHN_B	V$WHN_B		121	-0.25310728	-0.96830463	0.42857143	0.46267748	0.98	3359	tags=31%, list=30%, signal=43%
ACTGAAA,MIR-30A-3P,MIR-30E-3P	ACTGAAA,MIR-30A-3P,MIR-30E-3P		94	-0.27472717	-0.9674615	0.5102041	0.4638359	0.98	2769	tags=29%, list=25%, signal=38%
V$HIF1_Q5	V$HIF1_Q5		121	-0.25031397	-0.9644924	0.5714286	0.46846038	0.98	3190	tags=32%, list=28%, signal=45%
AGTCTTA,MIR-499	AGTCTTA,MIR-499		34	-0.30069926	-0.9635157	0.4680851	0.46904764	0.98	5336	tags=59%, list=48%, signal=112%
TCTATGA,MIR-376A,MIR-376B	TCTATGA,MIR-376A,MIR-376B		50	-0.27735555	-0.9624522	0.5535714	0.46998692	0.98	1046	tags=10%, list=9%, signal=11%
GGGNRMNNYCAT_UNKNOWN	GGGNRMNNYCAT_UNKNOWN		47	-0.27302858	-0.9616541	0.45454547	0.47036645	0.98	2597	tags=23%, list=23%, signal=30%
V$NFKB_Q6_01	V$NFKB_Q6_01		113	-0.27205685	-0.9610611	0.5531915	0.47067094	0.98	2822	tags=27%, list=25%, signal=36%
V$PPARA_01	V$PPARA_01		21	-0.34963512	-0.960236	0.41860464	0.4712268	0.98	3531	tags=29%, list=32%, signal=42%
V$HNF1_C	V$HNF1_C		120	-0.30758065	-0.95941806	0.5	0.47192594	0.98	2125	tags=28%, list=19%, signal=35%
TTTNNANAGCYR_UNKNOWN	TTTNNANAGCYR_UNKNOWN		55	-0.31924748	-0.95672864	0.61538464	0.47622153	0.98	2981	tags=29%, list=27%, signal=39%
V$AR_02	V$AR_02		19	-0.32980436	-0.9563464	0.5102041	0.4761011	0.98	2422	tags=26%, list=22%, signal=34%
CCTNTMAGA_UNKNOWN	CCTNTMAGA_UNKNOWN		63	-0.2988011	-0.9532669	0.4893617	0.48065227	0.98	4111	tags=43%, list=37%, signal=67%
V$PAX_Q6	V$PAX_Q6		128	-0.28214797	-0.9513917	0.54761904	0.4829408	0.98	2348	tags=26%, list=21%, signal=32%
V$STAT5B_01	V$STAT5B_01		125	-0.27743152	-0.949016	0.5833333	0.48719403	0.98	3476	tags=38%, list=31%, signal=55%
TGCCAAR_V$NF1_Q6	TGCCAAR_V$NF1_Q6		343	-0.2755484	-0.94802976	0.47916666	0.48799017	0.98	3114	tags=32%, list=28%, signal=43%
V$AR_Q2	V$AR_Q2		55	-0.29829836	-0.9461595	0.52	0.49032727	0.98	2875	tags=25%, list=26%, signal=34%
V$AP1_Q4_01	V$AP1_Q4_01		145	-0.25614843	-0.9458048	0.5777778	0.490344	0.98	3302	tags=32%, list=29%, signal=45%
V$NKX25_02	V$NKX25_02		115	-0.290891	-0.9451728	0.5576923	0.49073815	0.98	1525	tags=19%, list=14%, signal=22%
V$MSX1_01	V$MSX1_01		98	-0.29033694	-0.9448588	0.5102041	0.49069485	0.98	4882	tags=51%, list=44%, signal=90%
V$ATF_B	V$ATF_B		93	-0.26085424	-0.94481903	0.625	0.49005356	0.98	2575	tags=29%, list=23%, signal=37%
CCGNMNNTNACG_UNKNOWN	CCGNMNNTNACG_UNKNOWN		38	-0.24056166	-0.9412658	0.5	0.49514142	0.98	1270	tags=13%, list=11%, signal=15%
V$CP2_02	V$CP2_02		122	-0.2537899	-0.9370856	0.5714286	0.5018656	0.98	2457	tags=20%, list=22%, signal=26%
TGACGTCA_V$ATF3_Q6	TGACGTCA_V$ATF3_Q6		107	-0.24384803	-0.93506795	0.6041667	0.5046258	0.98	2639	tags=27%, list=24%, signal=35%
V$AP4_Q6	V$AP4_Q6		108	-0.27523476	-0.93285024	0.54	0.507505	0.98	3857	tags=36%, list=34%, signal=55%
V$E2F_01	V$E2F_01		36	-0.28292596	-0.9308713	0.6	0.51229227	0.99	5669	tags=56%, list=51%, signal=112%
V$IRF7_01	V$IRF7_01		120	-0.25245076	-0.9293407	0.6122449	0.51440084	0.99	1829	tags=18%, list=16%, signal=22%
V$CREB_01	V$CREB_01		121	-0.23553875	-0.9281779	0.59574467	0.5155702	0.99	2639	tags=26%, list=24%, signal=34%
V$NKX3A_01	V$NKX3A_01		101	-0.29131773	-0.9270707	0.5510204	0.517313	0.99	1083	tags=16%, list=10%, signal=17%
ACTACCT,MIR-196A,MIR-196B	ACTACCT,MIR-196A,MIR-196B		60	-0.27791592	-0.9260404	0.6097561	0.51920676	0.99	2950	tags=35%, list=26%, signal=47%
RAAGNYNNCTTY_UNKNOWN	RAAGNYNNCTTY_UNKNOWN		71	-0.28907925	-0.92595	0.5625	0.5186152	0.99	3101	tags=37%, list=28%, signal=50%
SNACANNNYSYAGA_UNKNOWN	SNACANNNYSYAGA_UNKNOWN		30	-0.25905174	-0.9232826	0.5090909	0.5231112	0.99	5410	tags=50%, list=48%, signal=96%
TGATTTRY_V$GFI1_01	TGATTTRY_V$GFI1_01		147	-0.30731088	-0.921451	0.6122449	0.52528626	0.99	2866	tags=30%, list=26%, signal=40%
V$CREBP1CJUN_01	V$CREBP1CJUN_01		119	-0.23992449	-0.9167762	0.6458333	0.5333552	0.99	2639	tags=26%, list=24%, signal=34%
V$BACH1_01	V$BACH1_01		142	-0.25374633	-0.91468245	0.5555556	0.5359972	0.99	1356	tags=15%, list=12%, signal=17%
V$AFP1_Q6	V$AFP1_Q6		119	-0.28366184	-0.91439307	0.64705884	0.53568816	0.99	2566	tags=26%, list=23%, signal=33%
V$MTF1_Q4	V$MTF1_Q4		125	-0.2516503	-0.9123116	0.6122449	0.538371	0.99	4122	tags=41%, list=37%, signal=64%
V$ATF1_Q6	V$ATF1_Q6		124	-0.2528495	-0.91153604	0.625	0.53874665	0.99	2639	tags=31%, list=24%, signal=40%
V$MEIS1BHOXA9_01	V$MEIS1BHOXA9_01		71	-0.27807492	-0.9093755	0.62222224	0.54246974	0.99	2922	tags=25%, list=26%, signal=34%
TTCYRGAA_UNKNOWN	TTCYRGAA_UNKNOWN		144	-0.23147133	-0.9083829	0.6481481	0.543542	0.99	2461	tags=23%, list=22%, signal=29%
YGACNNYACAR_UNKNOWN	YGACNNYACAR_UNKNOWN		44	-0.2852369	-0.9059471	0.6304348	0.5466033	0.99	4281	tags=39%, list=38%, signal=62%
V$TCF11MAFG_01	V$TCF11MAFG_01		103	-0.24455692	-0.9057911	0.61702126	0.5459565	0.99	3924	tags=35%, list=35%, signal=53%
V$STAT5A_02	V$STAT5A_02		66	-0.27622426	-0.90291274	0.62	0.55063313	0.99	2835	tags=29%, list=25%, signal=38%
RNCTGNYNRNCTGNY_UNKNOWN	RNCTGNYNRNCTGNY_UNKNOWN		31	-0.31480202	-0.899114	0.58536583	0.5580903	0.99	1499	tags=16%, list=13%, signal=19%
YATGNWAAT_V$OCT_C	YATGNWAAT_V$OCT_C		174	-0.2688781	-0.8984143	0.5744681	0.55830556	0.99	3528	tags=36%, list=32%, signal=51%
V$NFKAPPAB_01	V$NFKAPPAB_01		125	-0.25613335	-0.8948847	0.6603774	0.5635682	0.99	3413	tags=33%, list=30%, signal=47%
TAGAACC,MIR-182	TAGAACC,MIR-182		18	-0.29945672	-0.89482236	0.5869565	0.562887	0.99	5782	tags=67%, list=52%, signal=138%
V$STAT5A_03	V$STAT5A_03		122	-0.2584591	-0.8875163	0.62	0.5764427	0.99	2824	tags=28%, list=25%, signal=37%
V$TFIIA_Q6	V$TFIIA_Q6		137	-0.24581374	-0.88736427	0.6136364	0.57596487	0.99	3310	tags=33%, list=30%, signal=46%
AACATTC,MIR-409-3P	AACATTC,MIR-409-3P		63	-0.2813041	-0.8840463	0.6511628	0.58045095	0.99	2881	tags=32%, list=26%, signal=43%
ACTGCAG,MIR-17-3P	ACTGCAG,MIR-17-3P		51	-0.26590946	-0.882466	0.60784316	0.5830624	0.99	4070	tags=37%, list=36%, signal=58%
V$NF1_Q6	V$NF1_Q6		141	-0.2577502	-0.8816429	0.6458333	0.5843098	0.99	3085	tags=28%, list=28%, signal=38%
V$AHR_01	V$AHR_01		39	-0.23982419	-0.87969893	0.5777778	0.5872309	0.99	5077	tags=51%, list=45%, signal=93%
V$AR_Q6	V$AR_Q6		108	-0.25065064	-0.877244	0.72	0.5904081	0.99	3181	tags=31%, list=28%, signal=44%
V$SRF_C	V$SRF_C		116	-0.2630163	-0.87482834	0.64	0.5943195	0.99	3193	tags=32%, list=29%, signal=44%
V$CEBP_Q2_01	V$CEBP_Q2_01		139	-0.25566435	-0.87236506	0.67391306	0.5984774	0.99	3140	tags=29%, list=28%, signal=40%
V$OCT1_05	V$OCT1_05		115	-0.26380193	-0.87199473	0.70212764	0.5981947	0.99	3000	tags=27%, list=27%, signal=36%
V$PITX2_Q2	V$PITX2_Q2		119	-0.24152365	-0.869654	0.65384614	0.6018108	0.99	3528	tags=34%, list=32%, signal=50%
V$STAT4_01	V$STAT4_01		133	-0.26085085	-0.86711353	0.66	0.6061765	0.99	2861	tags=29%, list=26%, signal=39%
V$CDPCR1_01	V$CDPCR1_01		59	-0.261136	-0.8652972	0.68085104	0.6087179	0.99	3936	tags=37%, list=35%, signal=57%
CCANNAGRKGGC_UNKNOWN	CCANNAGRKGGC_UNKNOWN		55	-0.27766144	-0.86411893	0.72	0.61046696	0.99	655	tags=13%, list=6%, signal=13%
V$MYCMAX_02	V$MYCMAX_02		117	-0.22415045	-0.8594688	0.70212764	0.61887145	0.99	4348	tags=37%, list=39%, signal=59%
V$PAX8_B	V$PAX8_B		45	-0.28691736	-0.8583186	0.62222224	0.62060946	0.99	3760	tags=40%, list=34%, signal=60%
V$CEBPDELTA_Q6	V$CEBPDELTA_Q6		122	-0.25806728	-0.85826236	0.75510204	0.6197852	0.99	2357	tags=23%, list=21%, signal=29%
V$TATA_01	V$TATA_01		144	-0.26128685	-0.8573113	0.76	0.620656	0.99	1861	tags=19%, list=17%, signal=23%
V$CREB_Q2	V$CREB_Q2		124	-0.21930139	-0.85610914	0.73913044	0.62213546	0.99	2475	tags=23%, list=22%, signal=30%
V$TST1_01	V$TST1_01		133	-0.25814953	-0.85183984	0.6363636	0.6317516	0.99	4371	tags=41%, list=39%, signal=67%
ACAWYAAAG_UNKNOWN	ACAWYAAAG_UNKNOWN		47	-0.27607194	-0.84779584	0.6938776	0.6394193	0.99	3875	tags=43%, list=35%, signal=65%
GAANYNYGACNY_UNKNOWN	GAANYNYGACNY_UNKNOWN		33	-0.27569	-0.8473327	0.62711865	0.6394459	0.99	3305	tags=36%, list=30%, signal=51%
GCCNNNWTAAR_UNKNOWN	GCCNNNWTAAR_UNKNOWN		68	-0.2631323	-0.8464613	0.7659575	0.6401209	0.99	3979	tags=38%, list=36%, signal=59%
V$OCT1_Q6	V$OCT1_Q6		124	-0.2525555	-0.8449299	0.7234042	0.64208937	0.99	1923	tags=20%, list=17%, signal=24%
CRGAARNNNNCGA_UNKNOWN	CRGAARNNNNCGA_UNKNOWN		25	-0.26506272	-0.8448005	0.6744186	0.6417537	0.99	7990	tags=84%, list=71%, signal=293%
V$PAX6_01	V$PAX6_01		50	-0.2511081	-0.8441393	0.6938776	0.64196074	0.99	4292	tags=40%, list=38%, signal=65%
V$POU3F2_02	V$POU3F2_02		124	-0.24762736	-0.8426459	0.7083333	0.6436712	0.99	4111	tags=42%, list=37%, signal=66%
V$CHX10_01	V$CHX10_01		108	-0.2508374	-0.8423784	0.6530612	0.64320546	0.99	2023	tags=21%, list=18%, signal=26%
V$TAXCREB_01	V$TAXCREB_01		70	-0.2360427	-0.8412219	0.64705884	0.6450879	0.99	2810	tags=29%, list=25%, signal=38%
V$NERF_Q2	V$NERF_Q2		125	-0.24449454	-0.8407786	0.625	0.64485633	0.99	4421	tags=40%, list=39%, signal=65%
ACACTAC,MIR-142-3P	ACACTAC,MIR-142-3P		60	-0.23345836	-0.8402733	0.65909094	0.6445184	0.99	2216	tags=23%, list=20%, signal=29%
GTAAACC,MIR-299-5P	GTAAACC,MIR-299-5P		31	-0.27507353	-0.8383033	0.6388889	0.64783645	0.99	2999	tags=35%, list=27%, signal=48%
CTAGGAA,MIR-384	CTAGGAA,MIR-384		31	-0.2804883	-0.8381894	0.75	0.6469594	0.99	5037	tags=48%, list=45%, signal=88%
V$LHX3_01	V$LHX3_01		109	-0.27407086	-0.83679783	0.76	0.6496639	0.99	2982	tags=33%, list=27%, signal=45%
WYAAANNRNNNGCG_UNKNOWN	WYAAANNRNNNGCG_UNKNOWN		25	-0.26117823	-0.83478737	0.5555556	0.65279955	0.99	3924	tags=36%, list=35%, signal=55%
RNTCANNRNNYNATTW_UNKNOWN	RNTCANNRNNYNATTW_UNKNOWN		27	-0.31922144	-0.82522845	0.71153843	0.6702849	0.99	4443	tags=48%, list=40%, signal=80%
V$CDX2_Q5	V$CDX2_Q5		111	-0.26190338	-0.8250177	0.7111111	0.6697572	0.99	5074	tags=48%, list=45%, signal=86%
GTTNYYNNGGTNA_UNKNOWN	GTTNYYNNGGTNA_UNKNOWN		33	-0.22006057	-0.82456	0.75	0.6698739	0.99	3647	tags=33%, list=33%, signal=49%
V$S8_01	V$S8_01		120	-0.2491556	-0.82365817	0.79591835	0.6707974	0.99	3336	tags=31%, list=30%, signal=43%
V$OCT_Q6	V$OCT_Q6		119	-0.24318029	-0.82298464	0.75	0.6716166	0.99	3592	tags=34%, list=32%, signal=49%
V$NKX61_01	V$NKX61_01		115	-0.2603068	-0.81906134	0.79591835	0.6781528	0.99	3266	tags=30%, list=29%, signal=41%
AGCYRWTTC_UNKNOWN	AGCYRWTTC_UNKNOWN		56	-0.2651366	-0.81891865	0.85714287	0.67745805	0.99	2729	tags=25%, list=24%, signal=33%
V$POU3F2_01	V$POU3F2_01		49	-0.27206698	-0.81383187	0.80851066	0.68580246	0.99	3183	tags=31%, list=28%, signal=43%
V$OCT1_Q5_01	V$OCT1_Q5_01		122	-0.23699138	-0.81269926	0.7692308	0.68782145	0.99	3592	tags=32%, list=32%, signal=47%
V$RP58_01	V$RP58_01		115	-0.24662593	-0.80528855	0.6875	0.7048064	0.99	4844	tags=45%, list=43%, signal=79%
V$P300_01	V$P300_01		130	-0.20420049	-0.799379	0.82	0.7168309	0.99	4705	tags=40%, list=42%, signal=68%
V$SRF_Q6	V$SRF_Q6		133	-0.26721662	-0.79793173	0.82608694	0.7192227	0.99	3528	tags=35%, list=32%, signal=50%
V$ETS1_B	V$ETS1_B		128	-0.22033738	-0.7976726	0.7083333	0.7187916	0.99	3428	tags=31%, list=31%, signal=45%
GTATGAT,MIR-154,MIR-487	GTATGAT,MIR-154,MIR-487		36	-0.24420634	-0.7976587	0.82	0.7178242	0.99	2649	tags=25%, list=24%, signal=33%
V$SRF_Q5_01	V$SRF_Q5_01		116	-0.24885248	-0.7941277	0.7446808	0.72371644	0.99	2648	tags=26%, list=24%, signal=34%
V$HIF1_Q3	V$HIF1_Q3		116	-0.20414838	-0.7940032	0.78723407	0.7228487	0.99	3225	tags=31%, list=29%, signal=43%
RYAAAKNNNNNNTTGW_UNKNOWN	RYAAAKNNNNNNTTGW_UNKNOWN		44	-0.26750726	-0.79348093	0.82978725	0.7228481	0.99	3521	tags=32%, list=31%, signal=46%
V$SRF_01	V$SRF_01		37	-0.27780378	-0.79123205	0.71428573	0.7263641	0.99	3687	tags=38%, list=33%, signal=56%
V$PBX1_02	V$PBX1_02		67	-0.25559658	-0.78882027	0.8043478	0.7302276	0.99	2275	tags=21%, list=20%, signal=26%
ATACCTC,MIR-202	ATACCTC,MIR-202		88	-0.20831683	-0.78438395	0.7755102	0.73875487	0.99	2861	tags=25%, list=26%, signal=33%
ACCAATC,MIR-509	ACCAATC,MIR-509		19	-0.27272972	-0.7816972	0.8	0.74267375	0.99	2395	tags=26%, list=21%, signal=33%
GTAAGAT,MIR-200A	GTAAGAT,MIR-200A		24	-0.26537323	-0.7791159	0.7647059	0.74653953	0.99	4207	tags=46%, list=38%, signal=73%
V$SMAD3_Q6	V$SMAD3_Q6		104	-0.2266339	-0.7757918	0.8235294	0.75291115	0.99	1390	tags=14%, list=12%, signal=16%
GCGSCMNTTT_UNKNOWN	GCGSCMNTTT_UNKNOWN		30	-0.22464995	-0.7609526	0.754717	0.7850376	0.99	1972	tags=17%, list=18%, signal=20%
TTCNRGNNNNTTC_V$HSF_Q6	TTCNRGNNNNTTC_V$HSF_Q6		75	-0.21742724	-0.75999975	0.9111111	0.7860603	0.99	2900	tags=24%, list=26%, signal=32%
V$FOXO4_01	V$FOXO4_01		108	-0.2154605	-0.74894583	0.8545455	0.8045431	0.99	2769	tags=24%, list=25%, signal=32%
V$PAX8_01	V$PAX8_01		15	-0.28653604	-0.7478782	0.92105263	0.8054667	0.99	2340	tags=27%, list=21%, signal=34%
V$HMEF2_Q6	V$HMEF2_Q6		63	-0.27097777	-0.74476486	0.9056604	0.8101343	0.99	1950	tags=19%, list=17%, signal=23%
V$SRF_Q4	V$SRF_Q4		115	-0.23462263	-0.74470234	0.9361702	0.80920345	0.99	2648	tags=23%, list=24%, signal=30%
GGGNNTTTCC_V$NFKB_Q6_01	GGGNNTTTCC_V$NFKB_Q6_01		69	-0.23785019	-0.7446753	0.78431374	0.80816084	0.99	1877	tags=19%, list=17%, signal=22%
V$PAX3_B	V$PAX3_B		44	-0.20744169	-0.7413854	0.8541667	0.8131093	0.99	2769	tags=20%, list=25%, signal=27%
CCTGAGT,MIR-510	CCTGAGT,MIR-510		22	-0.24332672	-0.7408605	0.80851066	0.81303036	0.99	3606	tags=45%, list=32%, signal=67%
CATRRAGC_UNKNOWN	CATRRAGC_UNKNOWN		58	-0.22492309	-0.74040973	0.8913044	0.8126445	0.99	5033	tags=50%, list=45%, signal=90%
V$NF1_Q6_01	V$NF1_Q6_01		130	-0.21530172	-0.7380072	0.90909094	0.8162273	0.99	3223	tags=26%, list=29%, signal=36%
V$EFC_Q6	V$EFC_Q6		126	-0.19555825	-0.725097	0.8867925	0.85087925	1	1616	tags=13%, list=14%, signal=15%
ACATATC,MIR-190	ACATATC,MIR-190		26	-0.24481866	-0.6892473	0.82978725	0.9023362	1	3747	tags=42%, list=33%, signal=63%
V$IRF2_01	V$IRF2_01		55	-0.20302494	-0.6855904	0.9347826	0.90719485	1	2125	tags=18%, list=19%, signal=22%
V$VDR_Q3	V$VDR_Q3		112	-0.1876325	-0.6648144	1	0.92911917	1	4786	tags=43%, list=43%, signal=74%
YWATTWNNRGCT_UNKNOWN	YWATTWNNRGCT_UNKNOWN		32	-0.22885627	-0.66443574	0.9302326	0.92822754	1	3367	tags=31%, list=30%, signal=45%
V$CDP_01	V$CDP_01		37	-0.2391501	-0.65637666	0.96363634	0.9357154	1	1739	tags=19%, list=16%, signal=22%
RYTGCNNRGNAAC_V$MIF1_01	RYTGCNNRGNAAC_V$MIF1_01		33	-0.20794381	-0.65562105	0.9583333	0.93515843	1	3331	tags=27%, list=30%, signal=39%
V$HMX1_01	V$HMX1_01		20	-0.22847493	-0.64085305	0.8627451	0.9457414	1	6033	tags=55%, list=54%, signal=119%
WWTAAGGC_UNKNOWN	WWTAAGGC_UNKNOWN		73	-0.19485179	-0.638701	0.9787234	0.94629145	1	999	tags=12%, list=9%, signal=13%
TAAYNRNNTCC_UNKNOWN	TAAYNRNNTCC_UNKNOWN		78	-0.20233479	-0.63282704	1	0.9509193	1	4697	tags=46%, list=42%, signal=79%
V$OCT1_B	V$OCT1_B		125	-0.17598802	-0.6082357	1	0.96854955	1	3612	tags=28%, list=32%, signal=41%
WCTCNATGGY_UNKNOWN	WCTCNATGGY_UNKNOWN		30	-0.15615958	-0.557945	0.9807692	0.9849183	1	4195	tags=30%, list=37%, signal=48%
CTCNANGTGNY_UNKNOWN	CTCNANGTGNY_UNKNOWN		40	-0.18342376	-0.54936945	1	0.9855211	1	4464	tags=33%, list=40%, signal=54%
