# Supplementary material for: A genomic analysis of mouse models of breast cancer reveals molecular features of mouse models and relationships to human breast cancer
Source: Breast Cancer Res. 2014 Jun 5;16(3):R59. doi: 10.1186/bcr3672 (PMC4078930; doi:10.1186/bcr3672)
Supplement: Additional file 11 — GSEA for mouse models compared to all other models or to mammary gland development. Listed by model. [file bcr3672-S11.zip › AdditionalFile11/Brg1Het/VS_other_models/C3/Upregulated_in_Brg1_vs_other_models.txt]

NAME	GS<br> follow link to MSigDB	GS DETAILS	SIZE	ES	NES	NOM p-val	FDR q-val	FWER p-val	RANK AT MAX	LEADING EDGE
YAATNANRNNNCAG_UNKNOWN	YAATNANRNNNCAG_UNKNOWN	Details ...	33	0.28195062	0.86722654	0.75510204	1	0.99	1062	tags=27%, list=9%, signal=30%
TACAATC,MIR-508	TACAATC,MIR-508	Details ...	34	0.2514339	0.82065934	0.74545455	1	1	569	tags=18%, list=5%, signal=19%
AGTCAGC,MIR-345	AGTCAGC,MIR-345	Details ...	27	0.25334918	0.7413276	0.8269231	1	1	1221	tags=33%, list=11%, signal=37%
V$USF_Q6_01	V$USF_Q6_01	Details ...	103	0.1787484	0.72146493	0.9607843	1	1	825	tags=16%, list=7%, signal=17%
KMCATNNWGGA_UNKNOWN	KMCATNNWGGA_UNKNOWN	Details ...	35	0.2119291	0.7109706	0.93877554	0.86824054	1	889	tags=20%, list=8%, signal=22%
