# Supplementary material for: A genomic analysis of mouse models of breast cancer reveals molecular features of mouse models and relationships to human breast cancer
Source: Breast Cancer Res. 2014 Jun 5;16(3):R59. doi: 10.1186/bcr3672 (PMC4078930; doi:10.1186/bcr3672)
Supplement: Additional file 11 — GSEA for mouse models compared to all other models or to mammary gland development. Listed by model. [file bcr3672-S11.zip › AdditionalFile11/Brg1Het/VS_other_models/C6/Downregulated_in_Brg1_vs_other_models.txt]

NAME	GS<br> follow link to MSigDB	GS DETAILS	SIZE	ES	NES	NOM p-val	FDR q-val	FWER p-val	RANK AT MAX	LEADING EDGE
E2F1_UP.V1_UP	E2F1_UP.V1_UP	Details ...	113	-0.44576055	-1.6233418	0.02173913	0.9799771	0.301	2215	tags=32%, list=20%, signal=39%
TBK1.DN.48HRS_UP	TBK1.DN.48HRS_UP	Details ...	34	-0.46483985	-1.5956242	0.031481482	0.6428109	0.359	1222	tags=29%, list=11%, signal=33%
ESC_V6.5_UP_EARLY.V1_UP	ESC_V6.5_UP_EARLY.V1_UP	Details ...	118	-0.45992553	-1.5562559	0.005607477	0.63277984	0.453	3223	tags=48%, list=29%, signal=67%
ESC_J1_UP_EARLY.V1_UP	ESC_J1_UP_EARLY.V1_UP	Details ...	119	-0.43404973	-1.5063815	0.011560693	0.7547975	0.551	3036	tags=42%, list=27%, signal=57%
GCNP_SHH_UP_LATE.V1_UP	GCNP_SHH_UP_LATE.V1_UP	Details ...	121	-0.40759867	-1.5031731	0.04570384	0.6230376	0.558	2883	tags=37%, list=26%, signal=50%
TBK1.DN.48HRS_DN	TBK1.DN.48HRS_DN	Details ...	39	-0.43180412	-1.4926107	0.04389313	0.5683279	0.574	2421	tags=33%, list=22%, signal=42%
GCNP_SHH_UP_EARLY.V1_UP	GCNP_SHH_UP_EARLY.V1_UP	Details ...	114	-0.38416624	-1.4803252	0.072222225	0.55008703	0.611	2883	tags=40%, list=26%, signal=54%
CAMP_UP.V1_UP	CAMP_UP.V1_UP	Details ...	123	-0.33273014	-1.4799682	0.07920792	0.4821967	0.611	3622	tags=37%, list=32%, signal=53%
MEK_UP.V1_DN	MEK_UP.V1_DN	Details ...	98	-0.44001427	-1.4706707	0.04133858	0.46373492	0.627	1808	tags=29%, list=16%, signal=34%
CAMP_UP.V1_DN	CAMP_UP.V1_DN	Details ...	116	-0.40524238	-1.463826	0.036398467	0.446765	0.637	3438	tags=43%, list=31%, signal=62%
ERB2_UP.V1_UP	ERB2_UP.V1_UP	Details ...	118	-0.40711305	-1.4480822	0.02357564	0.4571291	0.656	2822	tags=40%, list=25%, signal=53%
CYCLIN_D1_UP.V1_DN	CYCLIN_D1_UP.V1_DN	Details ...	125	-0.39686102	-1.4279301	0.039855074	0.49391103	0.686	2677	tags=36%, list=24%, signal=47%
NRL_DN.V1_UP	NRL_DN.V1_UP	Details ...	111	-0.40604785	-1.384967	0.04477612	0.6328653	0.736	2191	tags=29%, list=20%, signal=35%
GCNP_SHH_UP_EARLY.V1_DN	GCNP_SHH_UP_EARLY.V1_DN	Details ...	120	-0.39567176	-1.3724418	0.061068702	0.6411289	0.752	1853	tags=28%, list=17%, signal=33%
RAF_UP.V1_UP	RAF_UP.V1_UP	Details ...	123	-0.41624603	-1.3706146	0.06938776	0.60504514	0.752	2331	tags=32%, list=21%, signal=40%
CYCLIN_D1_KE_.V1_DN	CYCLIN_D1_KE_.V1_DN	Details ...	124	-0.41717514	-1.3615366	0.0608365	0.6061094	0.765	2572	tags=39%, list=23%, signal=50%
DCA_UP.V1_UP	DCA_UP.V1_UP	Details ...	86	-0.4157707	-1.358443	0.07594936	0.58158463	0.766	2530	tags=38%, list=23%, signal=49%
JNK_DN.V1_DN	JNK_DN.V1_DN	Details ...	115	-0.41849223	-1.3539422	0.06703911	0.56521964	0.773	3747	tags=48%, list=33%, signal=71%
BCAT_GDS748_UP	BCAT_GDS748_UP	Details ...	33	-0.46364734	-1.341655	0.08768657	0.5814998	0.785	3495	tags=45%, list=31%, signal=66%
RAPA_EARLY_UP.V1_DN	RAPA_EARLY_UP.V1_DN	Details ...	110	-0.3587203	-1.3390696	0.057361376	0.5607784	0.787	3527	tags=42%, list=31%, signal=60%
MEL18_DN.V1_DN	MEL18_DN.V1_DN		89	-0.44699904	-1.338923	0.056285176	0.5345295	0.787	1613	tags=27%, list=14%, signal=31%
KRAS.KIDNEY_UP.V1_UP	KRAS.KIDNEY_UP.V1_UP		83	-0.46847695	-1.3244594	0.08801498	0.5623557	0.801	3234	tags=49%, list=29%, signal=69%
NRL_DN.V1_DN	NRL_DN.V1_DN		91	-0.38705462	-1.3214813	0.07735849	0.5477872	0.803	2820	tags=35%, list=25%, signal=47%
PRC2_SUZ12_UP.V1_UP	PRC2_SUZ12_UP.V1_UP		114	-0.4037667	-1.3127342	0.09514926	0.55447644	0.811	2859	tags=34%, list=26%, signal=45%
PRC2_EDD_UP.V1_UP	PRC2_EDD_UP.V1_UP		111	-0.36037573	-1.3105912	0.12209302	0.53865165	0.812	3500	tags=41%, list=31%, signal=60%
STK33_NOMO_DN	STK33_NOMO_DN		122	-0.3763075	-1.3105221	0.08778626	0.51834613	0.812	2528	tags=33%, list=23%, signal=42%
WNT_UP.V1_UP	WNT_UP.V1_UP		133	-0.38596374	-1.3063558	0.10727273	0.51259035	0.813	3002	tags=35%, list=27%, signal=48%
PTEN_DN.V2_DN	PTEN_DN.V2_DN		77	-0.39131454	-1.306122	0.10019268	0.495158	0.813	2823	tags=34%, list=25%, signal=45%
ESC_V6.5_UP_LATE.V1_UP	ESC_V6.5_UP_LATE.V1_UP		135	-0.39705646	-1.3054352	0.09770115	0.4804943	0.813	3398	tags=46%, list=30%, signal=65%
TBK1.DF_UP	TBK1.DF_UP		166	-0.3506844	-1.30315	0.13424124	0.4707197	0.814	2892	tags=35%, list=26%, signal=46%
SNF5_DN.V1_UP	SNF5_DN.V1_UP		134	-0.42571604	-1.294858	0.16071428	0.4787578	0.823	1649	tags=29%, list=15%, signal=34%
RAF_UP.V1_DN	RAF_UP.V1_DN		110	-0.39737397	-1.2944702	0.09607843	0.46500432	0.824	2247	tags=34%, list=20%, signal=42%
YAP1_UP	YAP1_UP		23	-0.40484998	-1.2885292	0.1544256	0.46764612	0.832	3632	tags=43%, list=32%, signal=64%
PDGF_ERK_DN.V1_UP	PDGF_ERK_DN.V1_UP		81	-0.3703683	-1.2844905	0.11619048	0.4650428	0.837	2891	tags=40%, list=26%, signal=53%
PRC2_EZH2_UP.V1_UP	PRC2_EZH2_UP.V1_UP		112	-0.3523778	-1.2771298	0.117117114	0.4713934	0.843	2403	tags=27%, list=21%, signal=34%
SIRNA_EIF4GI_UP	SIRNA_EIF4GI_UP		65	-0.35213542	-1.2718298	0.176	0.47198933	0.849	3585	tags=38%, list=32%, signal=56%
JAK2_DN.V1_DN	JAK2_DN.V1_DN		51	-0.38294122	-1.2673906	0.12713473	0.4710986	0.854	2967	tags=37%, list=26%, signal=50%
LTE2_UP.V1_UP	LTE2_UP.V1_UP		120	-0.36332315	-1.2646024	0.11729623	0.4660549	0.858	2308	tags=29%, list=21%, signal=36%
KRAS.BREAST_UP.V1_DN	KRAS.BREAST_UP.V1_DN		77	-0.40521297	-1.2629122	0.1271028	0.45877787	0.858	2655	tags=35%, list=24%, signal=46%
CAHOY_NEURONAL	CAHOY_NEURONAL		56	-0.4833249	-1.2559247	0.16890594	0.46632954	0.86	1547	tags=29%, list=14%, signal=33%
TBK1.DF_DN	TBK1.DF_DN		157	-0.32289335	-1.255233	0.1509434	0.45650652	0.86	3985	tags=43%, list=36%, signal=65%
RB_DN.V1_UP	RB_DN.V1_UP		95	-0.3489201	-1.2478958	0.18679245	0.46434116	0.864	3275	tags=34%, list=29%, signal=47%
IL2_UP.V1_UP	IL2_UP.V1_UP		102	-0.36903077	-1.2372493	0.16007534	0.4838874	0.872	2673	tags=33%, list=24%, signal=43%
RPS14_DN.V1_DN	RPS14_DN.V1_DN		101	-0.35003006	-1.236384	0.1835206	0.4753317	0.872	2751	tags=33%, list=25%, signal=43%
ESC_J1_UP_LATE.V1_UP	ESC_J1_UP_LATE.V1_UP		140	-0.39187524	-1.2311246	0.17348927	0.47860605	0.877	3231	tags=44%, list=29%, signal=61%
CTIP_DN.V1_DN	CTIP_DN.V1_DN		71	-0.37398845	-1.2160791	0.18181819	0.5071181	0.884	2448	tags=25%, list=22%, signal=32%
P53_DN.V2_UP	P53_DN.V2_UP		83	-0.4025321	-1.2058617	0.1875	0.5243698	0.889	2258	tags=34%, list=20%, signal=42%
P53_DN.V2_DN	P53_DN.V2_DN		99	-0.3737581	-1.2016522	0.17977528	0.5242886	0.894	2771	tags=33%, list=25%, signal=44%
IL21_UP.V1_UP	IL21_UP.V1_UP		118	-0.38425222	-1.2015682	0.18579236	0.51408786	0.894	3409	tags=42%, list=30%, signal=60%
PRC2_SUZ12_UP.V1_DN	PRC2_SUZ12_UP.V1_DN		100	-0.38169134	-1.1947887	0.20466787	0.5226009	0.902	1561	tags=24%, list=14%, signal=28%
EGFR_UP.V1_DN	EGFR_UP.V1_DN		105	-0.34784633	-1.1877174	0.16698292	0.5312726	0.91	2271	tags=26%, list=20%, signal=32%
RELA_DN.V1_DN	RELA_DN.V1_DN		95	-0.39726198	-1.1862613	0.23104693	0.5250023	0.91	1877	tags=26%, list=17%, signal=31%
KRAS.600_UP.V1_DN	KRAS.600_UP.V1_DN		150	-0.37851647	-1.1856695	0.19475655	0.51645243	0.911	3516	tags=39%, list=31%, signal=57%
IL15_UP.V1_UP	IL15_UP.V1_UP		103	-0.3437404	-1.1856171	0.18959108	0.50701356	0.911	2771	tags=33%, list=25%, signal=43%
ATF2_UP.V1_UP	ATF2_UP.V1_UP		107	-0.36285058	-1.1850592	0.21863118	0.49943495	0.913	3175	tags=40%, list=28%, signal=56%
CSR_LATE_UP.V1_UP	CSR_LATE_UP.V1_UP		107	-0.33763885	-1.182856	0.25240847	0.49669257	0.914	4054	tags=43%, list=36%, signal=67%
EIF4E_UP	EIF4E_UP		52	-0.34206268	-1.1770172	0.25	0.5024799	0.917	6046	tags=63%, list=54%, signal=137%
CAHOY_OLIGODENDROCUTIC	CAHOY_OLIGODENDROCUTIC		52	-0.356862	-1.168574	0.23260073	0.5153733	0.92	2376	tags=33%, list=21%, signal=41%
EIF4E_DN	EIF4E_DN		44	-0.3678645	-1.15884	0.23735408	0.5314516	0.922	2373	tags=36%, list=21%, signal=46%
CSR_EARLY_UP.V1_DN	CSR_EARLY_UP.V1_DN		59	-0.35281724	-1.1526381	0.23564357	0.53960645	0.927	3105	tags=42%, list=28%, signal=58%
KRAS.LUNG_UP.V1_DN	KRAS.LUNG_UP.V1_DN		75	-0.4035429	-1.1495973	0.2523191	0.53882015	0.927	1910	tags=28%, list=17%, signal=34%
MTOR_UP.N4.V1_DN	MTOR_UP.N4.V1_DN		82	-0.30882913	-1.1495008	0.25195312	0.53051734	0.927	3505	tags=34%, list=31%, signal=49%
CRX_DN.V1_UP	CRX_DN.V1_UP		102	-0.3481413	-1.1465592	0.25367647	0.5290555	0.928	1698	tags=20%, list=15%, signal=23%
ATF2_S_UP.V1_DN	ATF2_S_UP.V1_DN		107	-0.37494588	-1.143359	0.24951267	0.5289757	0.929	2335	tags=34%, list=21%, signal=42%
ERB2_UP.V1_DN	ERB2_UP.V1_DN		92	-0.3303434	-1.1422487	0.25240847	0.5232844	0.929	1738	tags=23%, list=16%, signal=27%
IL2_UP.V1_DN	IL2_UP.V1_DN		99	-0.36549526	-1.1342226	0.27186313	0.5365977	0.934	3678	tags=37%, list=33%, signal=55%
PRC2_EZH2_UP.V1_DN	PRC2_EZH2_UP.V1_DN		112	-0.3702372	-1.1294811	0.27522936	0.5406607	0.935	3031	tags=42%, list=27%, signal=57%
CORDENONSI_YAP_CONSERVED_SIGNATURE	CORDENONSI_YAP_CONSERVED_SIGNATURE		42	-0.41200438	-1.1266574	0.30326295	0.5395063	0.936	2823	tags=50%, list=25%, signal=67%
VEGF_A_UP.V1_DN	VEGF_A_UP.V1_DN		122	-0.32018477	-1.1245226	0.26641652	0.5370312	0.936	3651	tags=44%, list=33%, signal=65%
P53_DN.V1_UP	P53_DN.V1_UP		114	-0.35462067	-1.1220007	0.28363636	0.53471	0.936	2356	tags=30%, list=21%, signal=37%
KRAS.300_UP.V1_DN	KRAS.300_UP.V1_DN		74	-0.37973946	-1.1194593	0.25836432	0.5332045	0.936	2655	tags=34%, list=24%, signal=44%
RB_P130_DN.V1_UP	RB_P130_DN.V1_UP		101	-0.3279506	-1.118861	0.30524343	0.527008	0.937	2468	tags=33%, list=22%, signal=42%
ATF2_UP.V1_DN	ATF2_UP.V1_DN		113	-0.35980493	-1.117533	0.260788	0.52302533	0.938	2335	tags=31%, list=21%, signal=39%
ALK_DN.V1_DN	ALK_DN.V1_DN		73	-0.38387665	-1.1110178	0.3091603	0.5318261	0.942	3689	tags=47%, list=33%, signal=69%
KRAS.AMP.LUNG_UP.V1_UP	KRAS.AMP.LUNG_UP.V1_UP		67	-0.41632825	-1.1105623	0.32656828	0.525797	0.942	2776	tags=36%, list=25%, signal=47%
STK33_DN	STK33_DN		115	-0.31831273	-1.1099763	0.27075812	0.5203872	0.942	2513	tags=30%, list=22%, signal=39%
BCAT_BILD_ET_AL_UP	BCAT_BILD_ET_AL_UP		29	-0.3580595	-1.0936852	0.31853282	0.5523779	0.948	4556	tags=59%, list=41%, signal=99%
CRX_NRL_DN.V1_UP	CRX_NRL_DN.V1_UP		109	-0.3226821	-1.0926133	0.2890909	0.54749495	0.948	2191	tags=25%, list=20%, signal=30%
RAPA_EARLY_UP.V1_UP	RAPA_EARLY_UP.V1_UP		105	-0.3089515	-1.0877967	0.33029196	0.55199295	0.951	4288	tags=44%, list=38%, signal=70%
PRC1_BMI_UP.V1_DN	PRC1_BMI_UP.V1_DN		95	-0.34344712	-1.0874561	0.31471136	0.5458744	0.951	3268	tags=35%, list=29%, signal=49%
MEK_UP.V1_UP	MEK_UP.V1_UP		124	-0.33387047	-1.0834311	0.3194707	0.54885155	0.951	2251	tags=29%, list=20%, signal=36%
BMI1_DN_MEL18_DN.V1_DN	BMI1_DN_MEL18_DN.V1_DN		86	-0.35006607	-1.0825752	0.29834256	0.5442299	0.951	2846	tags=33%, list=25%, signal=43%
KRAS.LUNG.BREAST_UP.V1_DN	KRAS.LUNG.BREAST_UP.V1_DN		72	-0.36567664	-1.0734967	0.344294	0.55770963	0.953	2655	tags=33%, list=24%, signal=43%
HOXA9_DN.V1_DN	HOXA9_DN.V1_DN		111	-0.29918513	-1.0721558	0.3381555	0.55412334	0.953	3028	tags=31%, list=27%, signal=42%
KRAS.KIDNEY_UP.V1_DN	KRAS.KIDNEY_UP.V1_DN		78	-0.37403455	-1.0595132	0.38301888	0.5785086	0.96	2064	tags=31%, list=18%, signal=37%
GCNP_SHH_UP_LATE.V1_DN	GCNP_SHH_UP_LATE.V1_DN		137	-0.28064698	-1.0534748	0.36852208	0.5851992	0.962	4808	tags=47%, list=43%, signal=81%
BMI1_DN.V1_UP	BMI1_DN.V1_UP		102	-0.35837784	-1.0521005	0.38976377	0.5826337	0.962	1528	tags=24%, list=14%, signal=27%
PIGF_UP.V1_DN	PIGF_UP.V1_DN		105	-0.32746583	-1.0423166	0.41001856	0.5991807	0.964	4098	tags=45%, list=37%, signal=70%
E2F3_UP.V1_UP	E2F3_UP.V1_UP		100	-0.30885935	-1.0418478	0.38858196	0.593442	0.964	1696	tags=21%, list=15%, signal=25%
LEF1_UP.V1_DN	LEF1_UP.V1_DN		111	-0.33292004	-1.0405508	0.374031	0.590057	0.964	3246	tags=39%, list=29%, signal=54%
STK33_UP	STK33_UP		129	-0.33859548	-1.0393218	0.38339922	0.58645576	0.964	4181	tags=50%, list=37%, signal=79%
BCAT.100_UP.V1_UP	BCAT.100_UP.V1_UP		32	-0.37785292	-1.0276717	0.40952381	0.60846734	0.967	2934	tags=44%, list=26%, signal=59%
TGFB_UP.V1_DN	TGFB_UP.V1_DN		108	-0.29317924	-1.0271491	0.40409684	0.60303736	0.967	1625	tags=20%, list=15%, signal=24%
HOXA9_DN.V1_UP	HOXA9_DN.V1_UP		90	-0.32825276	-1.0213356	0.43548387	0.61160845	0.967	3118	tags=36%, list=28%, signal=49%
PTEN_DN.V1_UP	PTEN_DN.V1_UP		101	-0.32813302	-1.019119	0.41619587	0.6114755	0.968	3806	tags=37%, list=34%, signal=55%
STK33_SKM_DN	STK33_SKM_DN		125	-0.30237615	-1.014517	0.44324324	0.6158029	0.969	3192	tags=36%, list=29%, signal=50%
NFE2L2.V2	NFE2L2.V2		212	-0.2863806	-1.01151	0.44840527	0.6169758	0.971	2849	tags=30%, list=25%, signal=39%
KRAS.600.LUNG.BREAST_UP.V1_DN	KRAS.600.LUNG.BREAST_UP.V1_DN		140	-0.32674542	-1.0091698	0.45300752	0.61561877	0.971	3483	tags=39%, list=31%, signal=56%
CRX_DN.V1_DN	CRX_DN.V1_DN		113	-0.29570827	-1.0035261	0.42585552	0.62244326	0.971	2724	tags=29%, list=24%, signal=38%
CRX_NRL_DN.V1_DN	CRX_NRL_DN.V1_DN		92	-0.3048036	-0.99602205	0.46927375	0.6362826	0.974	4081	tags=41%, list=36%, signal=64%
CYCLIN_D1_KE_.V1_UP	CYCLIN_D1_KE_.V1_UP		115	-0.27368167	-0.99259984	0.47242647	0.63812226	0.974	4283	tags=40%, list=38%, signal=64%
BRCA1_DN.V1_DN	BRCA1_DN.V1_DN		70	-0.3196723	-0.98865587	0.46969697	0.6407497	0.974	1900	tags=23%, list=17%, signal=27%
ATM_DN.V1_UP	ATM_DN.V1_UP		90	-0.33871	-0.9874908	0.46678966	0.6372439	0.975	3254	tags=34%, list=29%, signal=48%
ATF2_S_UP.V1_UP	ATF2_S_UP.V1_UP		108	-0.32095656	-0.9822832	0.4909091	0.64377135	0.976	1825	tags=23%, list=16%, signal=27%
CAHOY_ASTROCYTIC	CAHOY_ASTROCYTIC		57	-0.32820085	-0.98207754	0.4773585	0.6380507	0.976	1491	tags=25%, list=13%, signal=28%
PDGF_UP.V1_UP	PDGF_UP.V1_UP		85	-0.2475183	-0.9730337	0.4755639	0.6544084	0.977	3137	tags=29%, list=28%, signal=41%
RELA_DN.V1_UP	RELA_DN.V1_UP		86	-0.29979008	-0.9620433	0.51272726	0.67415434	0.977	2718	tags=28%, list=24%, signal=37%
KRAS.DF.V1_DN	KRAS.DF.V1_DN		102	-0.28247374	-0.95617634	0.5306859	0.68137187	0.977	3276	tags=32%, list=29%, signal=45%
IL15_UP.V1_DN	IL15_UP.V1_DN		88	-0.30923787	-0.9469372	0.54395604	0.69715226	0.979	3093	tags=35%, list=28%, signal=48%
STK33_SKM_UP	STK33_SKM_UP		129	-0.3207741	-0.94673467	0.5233463	0.69144297	0.979	2861	tags=31%, list=26%, signal=41%
PRC1_BMI_UP.V1_UP	PRC1_BMI_UP.V1_UP		99	-0.28807312	-0.941806	0.5628627	0.6968743	0.98	3175	tags=31%, list=28%, signal=43%
PTEN_DN.V2_UP	PTEN_DN.V2_UP		70	-0.30136088	-0.935433	0.58076924	0.707129	0.982	3839	tags=43%, list=34%, signal=65%
AKT_UP.V1_UP	AKT_UP.V1_UP		118	-0.27980182	-0.92648786	0.5854127	0.7224877	0.983	4263	tags=39%, list=38%, signal=62%
DCA_UP.V1_DN	DCA_UP.V1_DN		81	-0.2636422	-0.92268884	0.58237547	0.7254989	0.983	4745	tags=47%, list=42%, signal=81%
MYC_UP.V1_DN	MYC_UP.V1_DN		58	-0.3144003	-0.9145826	0.58431375	0.7400526	0.984	2002	tags=22%, list=18%, signal=27%
JAK2_DN.V1_UP	JAK2_DN.V1_UP		87	-0.29732528	-0.9102971	0.60146254	0.7447344	0.984	3714	tags=37%, list=33%, signal=55%
PRC2_EDD_UP.V1_DN	PRC2_EDD_UP.V1_DN		106	-0.2710451	-0.90692466	0.61579895	0.746444	0.984	3086	tags=33%, list=28%, signal=45%
LTE2_UP.V1_DN	LTE2_UP.V1_DN		111	-0.29920068	-0.90324473	0.61003864	0.7497126	0.985	1897	tags=23%, list=17%, signal=27%
NOTCH_DN.V1_DN	NOTCH_DN.V1_DN		110	-0.28690445	-0.8977957	0.6401515	0.7569128	0.985	1761	tags=22%, list=16%, signal=26%
RPS14_DN.V1_UP	RPS14_DN.V1_UP		113	-0.32317498	-0.8957725	0.5884615	0.7558197	0.985	3274	tags=39%, list=29%, signal=54%
BMI1_DN_MEL18_DN.V1_UP	BMI1_DN_MEL18_DN.V1_UP		99	-0.30873516	-0.88840175	0.6238185	0.7676811	0.985	1147	tags=20%, list=10%, signal=22%
SRC_UP.V1_UP	SRC_UP.V1_UP		76	-0.27278268	-0.87645453	0.61132073	0.79142165	0.985	4526	tags=47%, list=40%, signal=79%
KRAS.PROSTATE_UP.V1_DN	KRAS.PROSTATE_UP.V1_DN		80	-0.30207083	-0.8729555	0.6598513	0.7938627	0.985	2784	tags=31%, list=25%, signal=41%
STK33_NOMO_UP	STK33_NOMO_UP		146	-0.27990013	-0.86823756	0.61904764	0.7988928	0.985	3416	tags=38%, list=31%, signal=54%
P53_DN.V1_DN	P53_DN.V1_DN		122	-0.2688174	-0.86779183	0.6884328	0.79339236	0.985	4288	tags=42%, list=38%, signal=67%
EGFR_UP.V1_UP	EGFR_UP.V1_UP		121	-0.27258566	-0.8666386	0.67164177	0.7899008	0.986	1262	tags=17%, list=11%, signal=18%
SIRNA_EIF4GI_DN	SIRNA_EIF4GI_DN		50	-0.2447531	-0.86094815	0.6402321	0.79790545	0.986	4440	tags=42%, list=40%, signal=69%
SRC_UP.V1_DN	SRC_UP.V1_DN		81	-0.26746535	-0.860643	0.7014652	0.79244417	0.986	4204	tags=42%, list=38%, signal=67%
WNT_UP.V1_DN	WNT_UP.V1_DN		122	-0.26243693	-0.8598589	0.6939163	0.7880593	0.986	1895	tags=21%, list=17%, signal=25%
CTIP_DN.V1_UP	CTIP_DN.V1_UP		70	-0.29987758	-0.85715204	0.69926196	0.78934056	0.986	3808	tags=46%, list=34%, signal=69%
CSR_LATE_UP.V1_DN	CSR_LATE_UP.V1_DN		74	-0.26518288	-0.85342854	0.67054266	0.7921346	0.986	2491	tags=28%, list=22%, signal=36%
BMI1_DN.V1_DN	BMI1_DN.V1_DN		90	-0.25790298	-0.8447839	0.7651515	0.8064818	0.986	1257	tags=13%, list=11%, signal=15%
VEGF_A_UP.V1_UP	VEGF_A_UP.V1_UP		115	-0.26625815	-0.84266	0.71428573	0.8055703	0.987	3699	tags=34%, list=33%, signal=50%
YAP1_DN	YAP1_DN		24	-0.29855755	-0.84027267	0.7265469	0.8054626	0.987	6730	tags=75%, list=60%, signal=188%
BCAT_GDS748_DN	BCAT_GDS748_DN		22	-0.27474743	-0.83811283	0.72047246	0.8046712	0.987	6391	tags=73%, list=57%, signal=169%
E2F3_UP.V1_DN	E2F3_UP.V1_DN		57	-0.26657	-0.833363	0.7053232	0.8105494	0.987	1946	tags=19%, list=17%, signal=23%
BCAT.100_UP.V1_DN	BCAT.100_UP.V1_DN		15	-0.34356403	-0.8318707	0.699793	0.80851686	0.987	2800	tags=33%, list=25%, signal=44%
AKT_UP_MTOR_DN.V1_DN	AKT_UP_MTOR_DN.V1_DN		138	-0.23416235	-0.8076475	0.8097928	0.86192775	0.989	3324	tags=29%, list=30%, signal=41%
KRAS.DF.V1_UP	KRAS.DF.V1_UP		123	-0.2515197	-0.8039891	0.7742537	0.86418515	0.99	1607	tags=19%, list=14%, signal=22%
PTEN_DN.V1_DN	PTEN_DN.V1_DN		84	-0.2610052	-0.7980339	0.8134328	0.8722213	0.991	1241	tags=15%, list=11%, signal=17%
MEL18_DN.V1_UP	MEL18_DN.V1_UP		102	-0.27977327	-0.7955812	0.7819253	0.87148905	0.991	2523	tags=27%, list=23%, signal=35%
PDGF_UP.V1_DN	PDGF_UP.V1_DN		70	-0.25704646	-0.784111	0.8442777	0.89273584	0.992	1765	tags=23%, list=16%, signal=27%
JNK_DN.V1_UP	JNK_DN.V1_UP		109	-0.2463619	-0.78302795	0.82363635	0.8889434	0.992	1883	tags=18%, list=17%, signal=22%
PKCA_DN.V1_UP	PKCA_DN.V1_UP		115	-0.26131248	-0.7778771	0.8462998	0.8940467	0.992	2684	tags=25%, list=24%, signal=33%
MYC_UP.V1_UP	MYC_UP.V1_UP		82	-0.2087493	-0.77119386	0.8162476	0.90180033	0.992	5185	tags=45%, list=46%, signal=83%
PKCA_DN.V1_DN	PKCA_DN.V1_DN		117	-0.23726965	-0.771193	0.89891696	0.89562356	0.992	3419	tags=32%, list=31%, signal=46%
KRAS.AMP.LUNG_UP.V1_DN	KRAS.AMP.LUNG_UP.V1_DN		74	-0.24466196	-0.7616544	0.84435797	0.9088475	0.992	3442	tags=30%, list=31%, signal=43%
CSR_EARLY_UP.V1_UP	CSR_EARLY_UP.V1_UP		98	-0.20640866	-0.7559564	0.7533461	0.9139654	0.992	3885	tags=37%, list=35%, signal=56%
BRCA1_DN.V1_UP	BRCA1_DN.V1_UP		70	-0.2666435	-0.7453739	0.86168224	0.9290971	0.992	1747	tags=19%, list=16%, signal=22%
LEF1_UP.V1_UP	LEF1_UP.V1_UP		124	-0.2448102	-0.74508524	0.9032882	0.9235622	0.992	2964	tags=27%, list=26%, signal=36%
BCAT_BILD_ET_AL_DN	BCAT_BILD_ET_AL_DN		22	-0.23392655	-0.74018395	0.79923517	0.9282035	0.992	3642	tags=32%, list=33%, signal=47%
CAHOY_ASTROGLIAL	CAHOY_ASTROGLIAL		64	-0.26752755	-0.7323021	0.84031934	0.9370786	0.992	1275	tags=17%, list=11%, signal=19%
ESC_J1_UP_LATE.V1_DN	ESC_J1_UP_LATE.V1_DN		133	-0.20677517	-0.7318789	0.93430656	0.9316824	0.992	3660	tags=29%, list=33%, signal=42%
KRAS.300_UP.V1_UP	KRAS.300_UP.V1_UP		80	-0.2606152	-0.73021346	0.93296087	0.92881227	0.992	4178	tags=44%, list=37%, signal=69%
MTOR_UP.V1_UP	MTOR_UP.V1_UP		121	-0.21036877	-0.72945446	0.90221405	0.9237698	0.992	1845	tags=16%, list=16%, signal=19%
NOTCH_DN.V1_UP	NOTCH_DN.V1_UP		98	-0.21979602	-0.72286344	0.9261364	0.92859197	0.992	4666	tags=46%, list=42%, signal=78%
PIGF_UP.V1_UP	PIGF_UP.V1_UP		94	-0.204835	-0.7209304	0.89361703	0.9259611	0.992	4137	tags=37%, list=37%, signal=59%
IL21_UP.V1_DN	IL21_UP.V1_DN		94	-0.23920853	-0.720154	0.8947368	0.9216746	0.993	3057	tags=28%, list=27%, signal=38%
AKT_UP.V1_DN	AKT_UP.V1_DN		138	-0.22295506	-0.71551013	0.9057692	0.9228776	0.994	3101	tags=27%, list=28%, signal=37%
KRAS.600_UP.V1_UP	KRAS.600_UP.V1_UP		149	-0.23718576	-0.7149278	0.9548872	0.9185137	0.994	1443	tags=15%, list=13%, signal=17%
RB_P107_DN.V1_UP	RB_P107_DN.V1_UP		109	-0.24724646	-0.71461236	0.79615384	0.91347414	0.994	3486	tags=33%, list=31%, signal=47%
AKT_UP_MTOR_DN.V1_UP	AKT_UP_MTOR_DN.V1_UP		127	-0.20231067	-0.68207854	0.96880734	0.95113784	0.994	1298	tags=13%, list=12%, signal=14%
MTOR_UP.V1_DN	MTOR_UP.V1_DN		134	-0.19784157	-0.663054	0.96204937	0.96630025	0.994	1293	tags=12%, list=12%, signal=13%
ATM_DN.V1_DN	ATM_DN.V1_DN		86	-0.21762007	-0.659101	0.9781022	0.96445715	0.994	2771	tags=26%, list=25%, signal=34%
RB_P130_DN.V1_DN	RB_P130_DN.V1_DN		81	-0.19340925	-0.64117163	0.9366603	0.97328043	0.995	5429	tags=48%, list=48%, signal=93%
CYCLIN_D1_UP.V1_UP	CYCLIN_D1_UP.V1_UP		123	-0.18207352	-0.63890666	0.9695238	0.96874374	0.995	4283	tags=35%, list=38%, signal=56%
KRAS.PROSTATE_UP.V1_UP	KRAS.PROSTATE_UP.V1_UP		77	-0.2059047	-0.610383	0.987061	0.97936803	0.995	898	tags=10%, list=8%, signal=11%
PDGF_ERK_DN.V1_DN	PDGF_ERK_DN.V1_DN		88	-0.14829963	-0.5820875	0.9864865	0.98545504	0.997	2862	tags=19%, list=26%, signal=26%
