# Supplementary material for: A genomic analysis of mouse models of breast cancer reveals molecular features of mouse models and relationships to human breast cancer
Source: Breast Cancer Res. 2014 Jun 5;16(3):R59. doi: 10.1186/bcr3672 (PMC4078930; doi:10.1186/bcr3672)
Supplement: Additional file 11 — GSEA for mouse models compared to all other models or to mammary gland development. Listed by model. [file bcr3672-S11.zip › AdditionalFile11/Brg1Het/VS_other_models/C6/Upregulated_in_Brg1_vs_other_models.txt]

NAME	GS<br> follow link to MSigDB	GS DETAILS	SIZE	ES	NES	NOM p-val	FDR q-val	FWER p-val	RANK AT MAX	LEADING EDGE
KRAS.LUNG.BREAST_UP.V1_UP	KRAS.LUNG.BREAST_UP.V1_UP	Details ...	73	0.35578626	1.0115614	0.43468952	1	0.968	771	tags=30%, list=7%, signal=32%
SNF5_DN.V1_DN	SNF5_DN.V1_DN	Details ...	119	0.28864723	0.85517424	0.6738197	1	0.994	802	tags=26%, list=7%, signal=28%
KRAS.50_UP.V1_UP	KRAS.50_UP.V1_UP	Details ...	31	0.32799038	0.83440644	0.7521739	1	0.995	837	tags=29%, list=7%, signal=31%
MTOR_UP.N4.V1_UP	MTOR_UP.N4.V1_UP	Details ...	130	0.21328329	0.8289555	0.79875517	1	0.996	926	tags=18%, list=8%, signal=20%
KRAS.50_UP.V1_DN	KRAS.50_UP.V1_DN	Details ...	23	0.34577414	0.8258911	0.72505546	1	0.996	964	tags=26%, list=9%, signal=28%
RB_P107_DN.V1_DN	RB_P107_DN.V1_DN	Details ...	86	0.21330701	0.79917705	0.697446	1	0.997	694	tags=13%, list=6%, signal=14%
E2F1_UP.V1_DN	E2F1_UP.V1_DN	Details ...	129	0.24281898	0.79451525	0.7719665	1	0.997	1190	tags=27%, list=11%, signal=30%
ESC_J1_UP_EARLY.V1_DN	ESC_J1_UP_EARLY.V1_DN	Details ...	124	0.22147946	0.79004675	0.8449438	1	0.997	892	tags=19%, list=8%, signal=20%
RB_DN.V1_DN	RB_DN.V1_DN	Details ...	86	0.23359396	0.74105906	0.80923694	1	0.998	828	tags=17%, list=7%, signal=19%
TGFB_UP.V1_UP	TGFB_UP.V1_UP	Details ...	111	0.22705403	0.7375906	0.8783186	1	0.998	582	tags=14%, list=5%, signal=15%
GLI1_UP.V1_UP	GLI1_UP.V1_UP	Details ...	16	0.26103023	0.7253127	0.78373015	1	0.998	805	tags=19%, list=7%, signal=20%
KRAS.BREAST_UP.V1_UP	KRAS.BREAST_UP.V1_UP	Details ...	74	0.2490641	0.7033801	0.94222224	1	0.998	959	tags=24%, list=9%, signal=26%
KRAS.LUNG_UP.V1_UP	KRAS.LUNG_UP.V1_UP	Details ...	68	0.24064717	0.69731456	0.9270833	1	0.999	720	tags=18%, list=6%, signal=19%
ALK_DN.V1_UP	ALK_DN.V1_UP	Details ...	89	0.22976607	0.6965932	0.9535865	1	0.999	802	tags=21%, list=7%, signal=23%
KRAS.600.LUNG.BREAST_UP.V1_UP	KRAS.600.LUNG.BREAST_UP.V1_UP	Details ...	142	0.22589202	0.6746889	0.96595746	1	0.999	771	tags=20%, list=7%, signal=22%
ESC_V6.5_UP_LATE.V1_DN	ESC_V6.5_UP_LATE.V1_DN	Details ...	129	0.18926068	0.6586243	0.9847162	1	1	1107	tags=20%, list=10%, signal=22%
ESC_V6.5_UP_EARLY.V1_DN	ESC_V6.5_UP_EARLY.V1_DN	Details ...	135	0.20147482	0.5880551	0.98568505	0.9831444	1	790	tags=16%, list=7%, signal=17%
