# Supplementary material for: A genomic analysis of mouse models of breast cancer reveals molecular features of mouse models and relationships to human breast cancer
Source: Breast Cancer Res. 2014 Jun 5;16(3):R59. doi: 10.1186/bcr3672 (PMC4078930; doi:10.1186/bcr3672)
Supplement: Additional file 11 — GSEA for mouse models compared to all other models or to mammary gland development. Listed by model. [file bcr3672-S11.zip › AdditionalFile11/DMBA/Vs_normal_mammary/C2/Downregulated_in_DMBA_vs_NormalMammary.txt]

NAME	GS<br> follow link to MSigDB	GS DETAILS	SIZE	ES	NES	NOM p-val	FDR q-val	FWER p-val	RANK AT MAX	LEADING EDGE
MOOTHA_MITOCHONDRIA	MOOTHA_MITOCHONDRIA	Details ...	330	-0.53185	-1.954585	0	0.23283605	0.14	2656	tags=52%, list=24%, signal=66%
KEGG_PEROXISOME	KEGG_PEROXISOME	Details ...	57	-0.6331684	-1.9392176	0.017857144	0.15274455	0.17	1877	tags=54%, list=17%, signal=65%
MCBRYAN_PUBERTAL_BREAST_4_5WK_DN	MCBRYAN_PUBERTAL_BREAST_4_5WK_DN	Details ...	148	-0.72843206	-1.9368235	0	0.10840386	0.17	1654	tags=59%, list=15%, signal=69%
MOOTHA_HUMAN_MITODB_6_2002	MOOTHA_HUMAN_MITODB_6_2002	Details ...	325	-0.52040493	-1.899377	0.01724138	0.15726006	0.29	2656	tags=52%, list=24%, signal=66%
MCBRYAN_PUBERTAL_BREAST_6_7WK_UP	MCBRYAN_PUBERTAL_BREAST_6_7WK_UP	Details ...	133	-0.5988047	-1.8977947	0	0.13066652	0.31	2144	tags=53%, list=19%, signal=64%
KEGG_OXIDATIVE_PHOSPHORYLATION	KEGG_OXIDATIVE_PHOSPHORYLATION	Details ...	89	-0.5755291	-1.8963522	0	0.111129746	0.31	2714	tags=57%, list=24%, signal=75%
REACTOME_GLUCOSE_REGULATION_OF_INSULIN_SECRETION	REACTOME_GLUCOSE_REGULATION_OF_INSULIN_SECRETION	Details ...	117	-0.6031059	-1.8825291	0	0.11029999	0.33	2714	tags=64%, list=24%, signal=84%
KEGG_FATTY_ACID_METABOLISM	KEGG_FATTY_ACID_METABOLISM	Details ...	28	-0.77831537	-1.8698634	0	0.117930956	0.34	1443	tags=68%, list=13%, signal=78%
KEGG_ALZHEIMERS_DISEASE	KEGG_ALZHEIMERS_DISEASE	Details ...	109	-0.5470051	-1.8540397	0	0.13169554	0.37	2784	tags=55%, list=25%, signal=73%
STEIN_ESRRA_TARGETS_UP	STEIN_ESRRA_TARGETS_UP	Details ...	233	-0.495732	-1.8443344	0	0.13241252	0.41	2148	tags=43%, list=19%, signal=53%
KEGG_TRYPTOPHAN_METABOLISM	KEGG_TRYPTOPHAN_METABOLISM	Details ...	27	-0.7296231	-1.842258	0	0.1240357	0.42	1290	tags=48%, list=12%, signal=54%
MOOTHA_VOXPHOS	MOOTHA_VOXPHOS	Details ...	67	-0.64260507	-1.833568	0	0.13156003	0.45	2714	tags=67%, list=24%, signal=88%
REACTOME_INTEGRATION_OF_ENERGY_METABOLISM	REACTOME_INTEGRATION_OF_ENERGY_METABOLISM	Details ...	160	-0.5751673	-1.8311402	0.018518519	0.12491723	0.46	1935	tags=50%, list=17%, signal=60%
KEGG_HUNTINGTONS_DISEASE	KEGG_HUNTINGTONS_DISEASE	Details ...	115	-0.48779795	-1.8194544	0	0.12836158	0.48	2776	tags=49%, list=25%, signal=64%
REACTOME_REGULATION_OF_INSULIN_SECRETION	REACTOME_REGULATION_OF_INSULIN_SECRETION	Details ...	148	-0.5039938	-1.8184308	0.016393442	0.12242673	0.49	2714	tags=55%, list=24%, signal=72%
KEGG_ADIPOCYTOKINE_SIGNALING_PATHWAY	KEGG_ADIPOCYTOKINE_SIGNALING_PATHWAY	Details ...	35	-0.59945744	-1.81623	0	0.11668422	0.49	1025	tags=29%, list=9%, signal=31%
KEGG_PYRUVATE_METABOLISM	KEGG_PYRUVATE_METABOLISM	Details ...	29	-0.6663991	-1.802127	0	0.12836923	0.56	1779	tags=52%, list=16%, signal=61%
KEGG_PARKINSONS_DISEASE	KEGG_PARKINSONS_DISEASE	Details ...	81	-0.6000573	-1.7891037	0	0.14317854	0.62	2714	tags=60%, list=24%, signal=79%
KEGG_PPAR_SIGNALING_PATHWAY	KEGG_PPAR_SIGNALING_PATHWAY	Details ...	51	-0.724354	-1.7697278	0	0.16954447	0.66	1618	tags=57%, list=14%, signal=66%
KEGG_VALINE_LEUCINE_AND_ISOLEUCINE_DEGRADATION	KEGG_VALINE_LEUCINE_AND_ISOLEUCINE_DEGRADATION	Details ...	35	-0.769199	-1.7660604	0	0.16595273	0.66	1643	tags=69%, list=15%, signal=80%
KAAB_HEART_ATRIUM_VS_VENTRICLE_DN	KAAB_HEART_ATRIUM_VS_VENTRICLE_DN	Details ...	169	-0.57201815	-1.7646192	0	0.16083781	0.66	1643	tags=43%, list=15%, signal=49%
KEGG_INSULIN_SIGNALING_PATHWAY	KEGG_INSULIN_SIGNALING_PATHWAY	Details ...	86	-0.47819367	-1.7590629	0	0.166569	0.69	2027	tags=35%, list=18%, signal=42%
REACTOME_PI3K_AKT_SIGNALLING	REACTOME_PI3K_AKT_SIGNALLING	Details ...	16	-0.6040156	-1.7590046	0.03846154	0.15984836	0.69	3291	tags=69%, list=29%, signal=97%
REACTOME_GLUCOSE_METABOLISM	REACTOME_GLUCOSE_METABOLISM	Details ...	39	-0.70479953	-1.746732	0	0.1777053	0.73	937	tags=49%, list=8%, signal=53%
KEGG_PROPANOATE_METABOLISM	KEGG_PROPANOATE_METABOLISM	Details ...	25	-0.80041856	-1.7391125	0	0.18399332	0.73	886	tags=60%, list=8%, signal=65%
REACTOME_MTOR_SIGNALLING	REACTOME_MTOR_SIGNALLING	Details ...	15	-0.635684	-1.7372699	0	0.18245216	0.74	1785	tags=60%, list=16%, signal=71%
KEGG_GLYCEROLIPID_METABOLISM	KEGG_GLYCEROLIPID_METABOLISM	Details ...	29	-0.64959943	-1.7348561	0	0.18091875	0.76	1437	tags=41%, list=13%, signal=47%
MOOTHA_PGC	MOOTHA_PGC	Details ...	263	-0.47688895	-1.7335025	0	0.17608447	0.76	2070	tags=40%, list=18%, signal=48%
REACTOME_METABOLISM_OF_CARBOHYDRATES	REACTOME_METABOLISM_OF_CARBOHYDRATES	Details ...	80	-0.53227025	-1.724401	0.01724138	0.18652673	0.76	1274	tags=34%, list=11%, signal=38%
REACTOME_REGULATION_OF_LIPID_METABOLISM_BY_PEROXISOME_PROLIFERATOR_ACTIVATED_RECEPTOR_ALPHA	REACTOME_REGULATION_OF_LIPID_METABOLISM_BY_PEROXISOME_PROLIFERATOR_ACTIVATED_RECEPTOR_ALPHA	Details ...	40	-0.6811489	-1.715348	0	0.19857934	0.77	1618	tags=50%, list=14%, signal=58%
KEGG_FRUCTOSE_AND_MANNOSE_METABOLISM	KEGG_FRUCTOSE_AND_MANNOSE_METABOLISM	Details ...	23	-0.6409792	-1.7098894	0.017857144	0.20217736	0.78	1959	tags=52%, list=17%, signal=63%
MOOTHA_GLUCONEOGENESIS	MOOTHA_GLUCONEOGENESIS	Details ...	22	-0.72244203	-1.7014856	0	0.20935427	0.8	1274	tags=55%, list=11%, signal=61%
STEIN_ESRRA_TARGETS	STEIN_ESRRA_TARGETS	Details ...	308	-0.4173915	-1.697647	0	0.2121043	0.81	2148	tags=38%, list=19%, signal=45%
KEGG_PROXIMAL_TUBULE_BICARBONATE_RECLAMATION	KEGG_PROXIMAL_TUBULE_BICARBONATE_RECLAMATION	Details ...	16	-0.7024587	-1.6966518	0	0.20849374	0.81	1259	tags=44%, list=11%, signal=49%
WONG_MITOCHONDRIA_GENE_MODULE	WONG_MITOCHONDRIA_GENE_MODULE	Details ...	158	-0.47463083	-1.6930178	0.050847456	0.21042903	0.82	2734	tags=49%, list=24%, signal=64%
LANDIS_ERBB2_BREAST_PRENEOPLASTIC_DN	LANDIS_ERBB2_BREAST_PRENEOPLASTIC_DN	Details ...	45	-0.7895208	-1.689183	0	0.21421815	0.85	1206	tags=69%, list=11%, signal=77%
KEGG_BIOSYNTHESIS_OF_UNSATURATED_FATTY_ACIDS	KEGG_BIOSYNTHESIS_OF_UNSATURATED_FATTY_ACIDS	Details ...	18	-0.6820306	-1.6876098	0	0.21143116	0.85	1302	tags=50%, list=12%, signal=56%
MCBRYAN_PUBERTAL_BREAST_5_6WK_DN	MCBRYAN_PUBERTAL_BREAST_5_6WK_DN	Details ...	85	-0.53194124	-1.6796806	0.023255814	0.22138757	0.89	2111	tags=47%, list=19%, signal=58%
KEGG_GLYCOLYSIS_GLUCONEOGENESIS	KEGG_GLYCOLYSIS_GLUCONEOGENESIS	Details ...	48	-0.57421327	-1.6740695	0	0.22654828	0.9	919	tags=35%, list=8%, signal=38%
REACTOME_METABOLISM_OF_LIPIDS_AND_LIPOPROTEINS	REACTOME_METABOLISM_OF_LIPIDS_AND_LIPOPROTEINS	Details ...	154	-0.5089949	-1.6646407	0.018867925	0.24175814	0.91	1449	tags=38%, list=13%, signal=43%
BOYAULT_LIVER_CANCER_SUBCLASS_G3_DN	BOYAULT_LIVER_CANCER_SUBCLASS_G3_DN	Details ...	35	-0.6184525	-1.65539	0	0.25644684	0.92	699	tags=37%, list=6%, signal=39%
BIOCARTA_PPARA_PATHWAY	BIOCARTA_PPARA_PATHWAY	Details ...	35	-0.5594822	-1.6519523	0	0.25710955	0.92	1798	tags=43%, list=16%, signal=51%
REACTOME_ELECTRON_TRANSPORT_CHAIN	REACTOME_ELECTRON_TRANSPORT_CHAIN	Details ...	52	-0.6827225	-1.6471618	0	0.26024958	0.94	2446	tags=69%, list=22%, signal=88%
REACTOME_PEROXISOMAL_LIPID_METABOLISM	REACTOME_PEROXISOMAL_LIPID_METABOLISM	Details ...	15	-0.72822785	-1.6455755	0.019607844	0.2585152	0.94	2206	tags=73%, list=20%, signal=91%
BIOCARTA_CHREBP2_PATHWAY	BIOCARTA_CHREBP2_PATHWAY	Details ...	26	-0.52077967	-1.6412591	0.017857144	0.26161727	0.94	369	tags=19%, list=3%, signal=20%
WATANABE_RECTAL_CANCER_RADIOTHERAPY_RESPONSIVE_UP	WATANABE_RECTAL_CANCER_RADIOTHERAPY_RESPONSIVE_UP	Details ...	66	-0.4616225	-1.6405337	0.02	0.2576424	0.95	2203	tags=39%, list=20%, signal=49%
LE_EGR2_TARGETS_DN	LE_EGR2_TARGETS_DN	Details ...	84	-0.54466045	-1.6296544	0	0.28242046	0.96	1772	tags=43%, list=16%, signal=51%
URS_ADIPOCYTE_DIFFERENTIATION_UP	URS_ADIPOCYTE_DIFFERENTIATION_UP	Details ...	49	-0.5722193	-1.6225047	0.016949153	0.29445413	0.96	1308	tags=39%, list=12%, signal=44%
FLECHNER_BIOPSY_KIDNEY_TRANSPLANT_REJECTED_VS_OK_DN	FLECHNER_BIOPSY_KIDNEY_TRANSPLANT_REJECTED_VS_OK_DN	Details ...	373	-0.42535868	-1.6208715	0.039215688	0.29189736	0.96	2292	tags=38%, list=20%, signal=46%
SMID_BREAST_CANCER_LUMINAL_A_UP	SMID_BREAST_CANCER_LUMINAL_A_UP	Details ...	52	-0.693716	-1.6186782	0	0.29061845	0.96	1710	tags=52%, list=15%, signal=61%
ST_GRANULE_CELL_SURVIVAL_PATHWAY	ST_GRANULE_CELL_SURVIVAL_PATHWAY	Details ...	15	-0.59718895	-1.6147949	0.018518519	0.2934478	0.96	431	tags=20%, list=4%, signal=21%
BONOME_OVARIAN_CANCER_POOR_SURVIVAL_UP	BONOME_OVARIAN_CANCER_POOR_SURVIVAL_UP	Details ...	20	-0.61886156	-1.6079825	0	0.30891147	0.96	2987	tags=60%, list=27%, signal=82%
LANDIS_ERBB2_BREAST_TUMORS_65_DN	LANDIS_ERBB2_BREAST_TUMORS_65_DN	Details ...	30	-0.76896214	-1.6072086	0.020833334	0.30553475	0.96	1228	tags=57%, list=11%, signal=63%
REACTOME_GLUCONEOGENESIS	REACTOME_GLUCONEOGENESIS	Details ...	19	-0.7010647	-1.6035386	0	0.3101877	0.96	1274	tags=53%, list=11%, signal=59%
VARELA_ZMPSTE24_TARGETS_DN	VARELA_ZMPSTE24_TARGETS_DN	Details ...	37	-0.59917176	-1.6000609	0.03846154	0.314657	0.96	1017	tags=43%, list=9%, signal=47%
STARK_PREFRONTAL_CORTEX_22Q11_DELETION_UP	STARK_PREFRONTAL_CORTEX_22Q11_DELETION_UP	Details ...	93	-0.42978543	-1.5919042	0	0.33212477	0.96	3059	tags=45%, list=27%, signal=62%
KAYO_CALORIE_RESTRICTION_MUSCLE_DN	KAYO_CALORIE_RESTRICTION_MUSCLE_DN	Details ...	47	-0.4644156	-1.5884975	0.05172414	0.33699635	0.96	769	tags=19%, list=7%, signal=20%
MOOTHA_FFA_OXYDATION	MOOTHA_FFA_OXYDATION	Details ...	16	-0.83112323	-1.5711765	0.036363635	0.38606927	0.97	1443	tags=88%, list=13%, signal=100%
MODY_HIPPOCAMPUS_POSTNATAL	MODY_HIPPOCAMPUS_POSTNATAL	Details ...	22	-0.5251742	-1.5684069	0.018518519	0.38765976	0.97	1660	tags=36%, list=15%, signal=43%
SIG_CD40PATHWAYMAP	SIG_CD40PATHWAYMAP	Details ...	23	-0.52332616	-1.566149	0.074074075	0.3871656	0.97	3361	tags=61%, list=30%, signal=87%
IWANAGA_CARCINOGENESIS_BY_KRAS_DN	IWANAGA_CARCINOGENESIS_BY_KRAS_DN		71	-0.45361444	-1.5654589	0.018518519	0.38245916	0.97	1573	tags=27%, list=14%, signal=31%
KEGG_GLYCEROPHOSPHOLIPID_METABOLISM	KEGG_GLYCEROPHOSPHOLIPID_METABOLISM		41	-0.4530753	-1.5646647	0.040816326	0.37842306	0.97	1479	tags=34%, list=13%, signal=39%
KEGG_CITRATE_CYCLE_TCA_CYCLE	KEGG_CITRATE_CYCLE_TCA_CYCLE		24	-0.76221466	-1.5617927	0	0.3786392	0.97	1886	tags=83%, list=17%, signal=100%
VANHARANTA_UTERINE_FIBROID_DN	VANHARANTA_UTERINE_FIBROID_DN		38	-0.52692884	-1.556916	0.037037037	0.38741177	0.98	1585	tags=47%, list=14%, signal=55%
NAKAYAMA_SOFT_TISSUE_TUMORS_PCA2_DN	NAKAYAMA_SOFT_TISSUE_TUMORS_PCA2_DN		52	-0.7181435	-1.5560617	0.020408163	0.38355553	0.98	1693	tags=60%, list=15%, signal=70%
UEDA_PERIFERAL_CLOCK	UEDA_PERIFERAL_CLOCK		117	-0.3908838	-1.5558991	0.04255319	0.3783627	0.98	1479	tags=23%, list=13%, signal=26%
KEGG_BETA_ALANINE_METABOLISM	KEGG_BETA_ALANINE_METABOLISM		19	-0.62308574	-1.555137	0.018181818	0.37482062	0.98	818	tags=42%, list=7%, signal=45%
LIU_LIVER_CANCER	LIU_LIVER_CANCER		18	-0.589856	-1.5507753	0.018867925	0.38252187	1	2083	tags=44%, list=19%, signal=55%
DAIRKEE_CANCER_PRONE_RESPONSE_BPA	DAIRKEE_CANCER_PRONE_RESPONSE_BPA		33	-0.5405775	-1.5428178	0.05172414	0.3983988	1	1719	tags=39%, list=15%, signal=46%
ST_DIFFERENTIATION_PATHWAY_IN_PC12_CELLS	ST_DIFFERENTIATION_PATHWAY_IN_PC12_CELLS		23	-0.48891598	-1.5415661	0.021276595	0.39768693	1	1738	tags=26%, list=16%, signal=31%
ST_WNT_CA2_CYCLIC_GMP_PATHWAY	ST_WNT_CA2_CYCLIC_GMP_PATHWAY		15	-0.62856954	-1.5396591	0.01923077	0.39718682	1	1821	tags=60%, list=16%, signal=72%
PARENT_MTOR_SIGNALING_UP	PARENT_MTOR_SIGNALING_UP		328	-0.35190678	-1.5353205	0.020408163	0.40422425	1	2294	tags=31%, list=20%, signal=38%
REACTOME_PHASE_1_FUNCTIONALIZATION_OF_COMPOUNDS	REACTOME_PHASE_1_FUNCTIONALIZATION_OF_COMPOUNDS		35	-0.5855497	-1.5326757	0.01754386	0.40711823	1	1224	tags=37%, list=11%, signal=42%
RODRIGUES_THYROID_CARCINOMA_ANAPLASTIC_DN	RODRIGUES_THYROID_CARCINOMA_ANAPLASTIC_DN		263	-0.40999293	-1.5324463	0	0.40228006	1	2201	tags=37%, list=20%, signal=44%
DEBIASI_APOPTOSIS_BY_REOVIRUS_INFECTION_DN	DEBIASI_APOPTOSIS_BY_REOVIRUS_INFECTION_DN		151	-0.42756945	-1.5319192	0.06666667	0.3987944	1	1913	tags=29%, list=17%, signal=35%
BERTUCCI_INVASIVE_CARCINOMA_DUCTAL_VS_LOBULAR_DN	BERTUCCI_INVASIVE_CARCINOMA_DUCTAL_VS_LOBULAR_DN		32	-0.66589254	-1.5304134	0.078431375	0.39830953	1	661	tags=38%, list=6%, signal=40%
CADWELL_ATG16L1_TARGETS_UP	CADWELL_ATG16L1_TARGETS_UP		62	-0.5916462	-1.5302079	0.08	0.39368713	1	750	tags=34%, list=7%, signal=36%
CAMPS_COLON_CANCER_COPY_NUMBER_UP	CAMPS_COLON_CANCER_COPY_NUMBER_UP		46	-0.396841	-1.5298684	0.05357143	0.38929218	1	3156	tags=41%, list=28%, signal=57%
HOSHIDA_LIVER_CANCER_SURVIVAL_DN	HOSHIDA_LIVER_CANCER_SURVIVAL_DN		82	-0.41376203	-1.5289823	0.022727273	0.38654783	1	2439	tags=39%, list=22%, signal=50%
WOO_LIVER_CANCER_RECURRENCE_DN	WOO_LIVER_CANCER_RECURRENCE_DN		53	-0.60337406	-1.5251693	0.057692308	0.3933116	1	1891	tags=43%, list=17%, signal=52%
LEE_LIVER_CANCER_ACOX1_DN	LEE_LIVER_CANCER_ACOX1_DN		49	-0.56968296	-1.5251558	0.018518519	0.38863066	1	1197	tags=31%, list=11%, signal=34%
YAO_TEMPORAL_RESPONSE_TO_PROGESTERONE_CLUSTER_1	YAO_TEMPORAL_RESPONSE_TO_PROGESTERONE_CLUSTER_1		58	-0.5213341	-1.522553	0.020408163	0.39188632	1	1133	tags=33%, list=10%, signal=36%
CHENG_RESPONSE_TO_NICKEL_ACETATE	CHENG_RESPONSE_TO_NICKEL_ACETATE		16	-0.5064778	-1.5194811	0	0.39583898	1	1213	tags=31%, list=11%, signal=35%
KEGG_BUTANOATE_METABOLISM	KEGG_BUTANOATE_METABOLISM		24	-0.60689324	-1.5174992	0.03846154	0.39753616	1	1443	tags=50%, list=13%, signal=57%
IIZUKA_LIVER_CANCER_PROGRESSION_G2_G3_UP	IIZUKA_LIVER_CANCER_PROGRESSION_G2_G3_UP		15	-0.6043213	-1.5159022	0.018867925	0.39759117	1	1886	tags=40%, list=17%, signal=48%
REN_ALVEOLAR_RHABDOMYOSARCOMA_UP	REN_ALVEOLAR_RHABDOMYOSARCOMA_UP		57	-0.5890927	-1.5147467	0.078431375	0.39569762	1	1550	tags=40%, list=14%, signal=47%
BAELDE_DIABETIC_NEPHROPATHY_UP	BAELDE_DIABETIC_NEPHROPATHY_UP		18	-0.70949024	-1.5140094	0	0.39314607	1	1522	tags=56%, list=14%, signal=64%
RODWELL_AGING_KIDNEY_DN	RODWELL_AGING_KIDNEY_DN		63	-0.52305555	-1.5133343	0.083333336	0.3907816	1	1942	tags=44%, list=17%, signal=53%
REACTOME_PYRUVATE_METABOLISM_AND_TCA_CYCLE	REACTOME_PYRUVATE_METABOLISM_AND_TCA_CYCLE		29	-0.6747432	-1.5127698	0.035714287	0.38756895	1	1629	tags=69%, list=15%, signal=80%
REACTOME_IRS_RELATED_EVENTS	REACTOME_IRS_RELATED_EVENTS		52	-0.4038877	-1.5103632	0.022222223	0.39052796	1	1785	tags=31%, list=16%, signal=36%
RODWELL_AGING_KIDNEY_NO_BLOOD_DN	RODWELL_AGING_KIDNEY_NO_BLOOD_DN		72	-0.5177453	-1.5092995	0.08	0.38885772	1	1942	tags=44%, list=17%, signal=53%
MOOTHA_GLYCOLYSIS	MOOTHA_GLYCOLYSIS		15	-0.64684606	-1.5036281	0.07462686	0.4010389	1	919	tags=40%, list=8%, signal=44%
OUYANG_PROSTATE_CANCER_PROGRESSION_DN	OUYANG_PROSTATE_CANCER_PROGRESSION_DN		15	-0.5657059	-1.5022844	0	0.4011783	1	1189	tags=33%, list=11%, signal=37%
CAIRO_HEPATOBLASTOMA_CLASSES_DN	CAIRO_HEPATOBLASTOMA_CLASSES_DN		118	-0.49629718	-1.5011473	0.04	0.400315	1	1394	tags=35%, list=12%, signal=39%
LAIHO_COLORECTAL_CANCER_SERRATED_DN	LAIHO_COLORECTAL_CANCER_SERRATED_DN		47	-0.42563024	-1.4953073	0.04761905	0.4138129	1	1916	tags=28%, list=17%, signal=33%
PETRETTO_HEART_MASS_QTL_CIS_UP	PETRETTO_HEART_MASS_QTL_CIS_UP		15	-0.5453947	-1.4905989	0.04255319	0.42185497	1	699	tags=20%, list=6%, signal=21%
LIANG_HEMATOPOIESIS_STEM_CELL_NUMBER_LARGE_VS_TINY_DN	LIANG_HEMATOPOIESIS_STEM_CELL_NUMBER_LARGE_VS_TINY_DN		33	-0.40605402	-1.4867877	0	0.4281884	1	1175	tags=24%, list=10%, signal=27%
LEE_LIVER_CANCER_MYC_E2F1_DN	LEE_LIVER_CANCER_MYC_E2F1_DN		45	-0.56019485	-1.4752558	0.039215688	0.45903072	1	1022	tags=31%, list=9%, signal=34%
MOLENAAR_TARGETS_OF_CCND1_AND_CDK4_UP	MOLENAAR_TARGETS_OF_CCND1_AND_CDK4_UP		28	-0.46304613	-1.4743919	0.019607844	0.45708326	1	2055	tags=39%, list=18%, signal=48%
LEE_LIVER_CANCER_MYC_TGFA_DN	LEE_LIVER_CANCER_MYC_TGFA_DN		50	-0.54545724	-1.4722506	0.04	0.46017373	1	694	tags=28%, list=6%, signal=30%
KEGG_CARDIAC_MUSCLE_CONTRACTION	KEGG_CARDIAC_MUSCLE_CONTRACTION		58	-0.5895637	-1.4719859	0.041666668	0.45675626	1	1921	tags=47%, list=17%, signal=56%
RICKMAN_HEAD_AND_NECK_CANCER_F	RICKMAN_HEAD_AND_NECK_CANCER_F		35	-0.81571347	-1.4712361	0.054545455	0.45458624	1	1082	tags=71%, list=10%, signal=79%
REACTOME_BIOLOGICAL_OXIDATIONS	REACTOME_BIOLOGICAL_OXIDATIONS		65	-0.50196606	-1.4697682	0.037037037	0.45428932	1	1318	tags=34%, list=12%, signal=38%
MCBRYAN_PUBERTAL_BREAST_5_6WK_UP	MCBRYAN_PUBERTAL_BREAST_5_6WK_UP		83	-0.4787377	-1.4672334	0.048780486	0.45838657	1	1489	tags=33%, list=13%, signal=37%
LANDIS_ERBB2_BREAST_TUMORS_324_DN	LANDIS_ERBB2_BREAST_TUMORS_324_DN		115	-0.65838575	-1.464952	0.08510638	0.461109	1	1449	tags=51%, list=13%, signal=58%
MCBRYAN_PUBERTAL_BREAST_3_4WK_DN	MCBRYAN_PUBERTAL_BREAST_3_4WK_DN		33	-0.61049706	-1.4628206	0.03773585	0.46236318	1	1742	tags=52%, list=16%, signal=61%
KEGG_PENTOSE_PHOSPHATE_PATHWAY	KEGG_PENTOSE_PHOSPHATE_PATHWAY		19	-0.5034693	-1.4626216	0.078431375	0.45846492	1	1144	tags=37%, list=10%, signal=41%
REACTOME_MUSCLE_CONTRACTION	REACTOME_MUSCLE_CONTRACTION		36	-0.71911114	-1.460616	0.0754717	0.45929956	1	1057	tags=50%, list=9%, signal=55%
KEGG_PORPHYRIN_AND_CHLOROPHYLL_METABOLISM	KEGG_PORPHYRIN_AND_CHLOROPHYLL_METABOLISM		17	-0.5389701	-1.4600773	0.09259259	0.45687106	1	2853	tags=59%, list=25%, signal=79%
BREDEMEYER_RAG_SIGNALING_VIA_ATM_NOT_VIA_NFKB_DN	BREDEMEYER_RAG_SIGNALING_VIA_ATM_NOT_VIA_NFKB_DN		28	-0.49588376	-1.4594426	0.08	0.45437765	1	1126	tags=29%, list=10%, signal=32%
THUM_SYSTOLIC_HEART_FAILURE_DN	THUM_SYSTOLIC_HEART_FAILURE_DN		110	-0.39364532	-1.4593467	0.083333336	0.4503463	1	2483	tags=35%, list=22%, signal=45%
CHIANG_LIVER_CANCER_SUBCLASS_PROLIFERATION_DN	CHIANG_LIVER_CANCER_SUBCLASS_PROLIFERATION_DN		103	-0.53942615	-1.4589721	0.040816326	0.4469481	1	776	tags=27%, list=7%, signal=29%
ST_GAQ_PATHWAY	ST_GAQ_PATHWAY		17	-0.51863533	-1.4523106	0.12280702	0.46582368	1	3361	tags=65%, list=30%, signal=92%
ACEVEDO_NORMAL_TISSUE_ADJACENT_TO_LIVER_TUMOR_DN	ACEVEDO_NORMAL_TISSUE_ADJACENT_TO_LIVER_TUMOR_DN		236	-0.32389298	-1.451928	0.057692308	0.4628675	1	1865	tags=24%, list=17%, signal=28%
KEGG_DRUG_METABOLISM_CYTOCHROME_P450	KEGG_DRUG_METABOLISM_CYTOCHROME_P450		30	-0.61141366	-1.4513408	0.08	0.46052155	1	1065	tags=40%, list=10%, signal=44%
EBAUER_MYOGENIC_TARGETS_OF_PAX3_FOXO1_FUSION	EBAUER_MYOGENIC_TARGETS_OF_PAX3_FOXO1_FUSION		38	-0.7120362	-1.4484231	0.0754717	0.46651044	1	1057	tags=55%, list=9%, signal=61%
BOYAULT_LIVER_CANCER_SUBCLASS_G12_UP	BOYAULT_LIVER_CANCER_SUBCLASS_G12_UP		24	-0.4494006	-1.4416677	0.12727273	0.4836159	1	3359	tags=54%, list=30%, signal=77%
KEGG_METABOLISM_OF_XENOBIOTICS_BY_CYTOCHROME_P450	KEGG_METABOLISM_OF_XENOBIOTICS_BY_CYTOCHROME_P450		28	-0.5753284	-1.4391139	0.09615385	0.48700348	1	1065	tags=36%, list=10%, signal=39%
GAUSSMANN_MLL_AF4_FUSION_TARGETS_B_UP	GAUSSMANN_MLL_AF4_FUSION_TARGETS_B_UP		15	-0.56257695	-1.428898	0.05882353	0.51495093	1	146	tags=20%, list=1%, signal=20%
DELYS_THYROID_CANCER_DN	DELYS_THYROID_CANCER_DN		153	-0.49010637	-1.4246975	0.023809524	0.5245109	1	1332	tags=30%, list=12%, signal=34%
VANHARANTA_UTERINE_FIBROID_WITH_7Q_DELETION_DN	VANHARANTA_UTERINE_FIBROID_WITH_7Q_DELETION_DN		17	-0.5542359	-1.423733	0.0877193	0.52295303	1	1992	tags=47%, list=18%, signal=57%
NIKOLSKY_BREAST_CANCER_1Q21_AMPLICON	NIKOLSKY_BREAST_CANCER_1Q21_AMPLICON		26	-0.4457413	-1.420645	0.125	0.52902085	1	2191	tags=38%, list=20%, signal=48%
RIZ_ERYTHROID_DIFFERENTIATION_APOBEC2	RIZ_ERYTHROID_DIFFERENTIATION_APOBEC2		18	-0.5304585	-1.4174005	0.041666668	0.5347514	1	1464	tags=33%, list=13%, signal=38%
CHESLER_BRAIN_QTL_CIS	CHESLER_BRAIN_QTL_CIS		56	-0.43007225	-1.4172399	0.057692308	0.53109866	1	2170	tags=38%, list=19%, signal=46%
LEE_LIVER_CANCER_E2F1_DN	LEE_LIVER_CANCER_E2F1_DN		41	-0.51716727	-1.4169526	0.06382979	0.5274148	1	966	tags=27%, list=9%, signal=29%
REACTOME_CITRIC_ACID_CYCLE	REACTOME_CITRIC_ACID_CYCLE		16	-0.7641746	-1.4163886	0.03773585	0.52496064	1	2654	tags=100%, list=24%, signal=131%
REACTOME_STRIATED_MUSCLE_CONTRACTION	REACTOME_STRIATED_MUSCLE_CONTRACTION		22	-0.8504738	-1.4152887	0.055555556	0.5251219	1	1057	tags=77%, list=9%, signal=85%
CHIANG_LIVER_CANCER_SUBCLASS_POLYSOMY7_UP	CHIANG_LIVER_CANCER_SUBCLASS_POLYSOMY7_UP		40	-0.45686543	-1.4120473	0.04255319	0.5310122	1	1967	tags=33%, list=18%, signal=39%
CHEN_LVAD_SUPPORT_OF_FAILING_HEART_UP	CHEN_LVAD_SUPPORT_OF_FAILING_HEART_UP		69	-0.47068807	-1.4059342	0.08	0.54652	1	1797	tags=38%, list=16%, signal=45%
LI_WILMS_TUMOR_VS_FETAL_KIDNEY_1_UP	LI_WILMS_TUMOR_VS_FETAL_KIDNEY_1_UP		121	-0.40637696	-1.4053721	0.11111111	0.5435194	1	2461	tags=36%, list=22%, signal=46%
EBAUER_TARGETS_OF_PAX3_FOXO1_FUSION_UP	EBAUER_TARGETS_OF_PAX3_FOXO1_FUSION_UP		124	-0.503812	-1.4050183	0.10169491	0.54034734	1	1628	tags=36%, list=15%, signal=42%
BOYAULT_LIVER_CANCER_SUBCLASS_G6_UP	BOYAULT_LIVER_CANCER_SUBCLASS_G6_UP		41	-0.41088548	-1.4009835	0.07692308	0.5493834	1	2350	tags=34%, list=21%, signal=43%
KEGG_STARCH_AND_SUCROSE_METABOLISM	KEGG_STARCH_AND_SUCROSE_METABOLISM		21	-0.5597869	-1.4007436	0.094339624	0.54634625	1	937	tags=38%, list=8%, signal=41%
WEST_ADRENOCORTICAL_TUMOR_DN	WEST_ADRENOCORTICAL_TUMOR_DN		341	-0.3855155	-1.3983173	0.06122449	0.5509327	1	1725	tags=27%, list=15%, signal=31%
LEE_LIVER_CANCER_DENA_DN	LEE_LIVER_CANCER_DENA_DN		57	-0.5505172	-1.3924706	0.041666668	0.5653844	1	1229	tags=33%, list=11%, signal=37%
HOSHIDA_LIVER_CANCER_SUBCLASS_S3	HOSHIDA_LIVER_CANCER_SUBCLASS_S3		200	-0.41505742	-1.3913848	0.115384616	0.564712	1	2446	tags=38%, list=22%, signal=48%
BYSTRYKH_HEMATOPOIESIS_STEM_CELL_AND_BRAIN_QTL_TRANS	BYSTRYKH_HEMATOPOIESIS_STEM_CELL_AND_BRAIN_QTL_TRANS		138	-0.3083069	-1.3905828	0.035714287	0.56238306	1	1503	tags=18%, list=13%, signal=21%
SENGUPTA_EBNA1_ANTICORRELATED	SENGUPTA_EBNA1_ANTICORRELATED		73	-0.4041698	-1.3864857	0.055555556	0.57071775	1	1166	tags=21%, list=10%, signal=23%
ELVIDGE_HYPOXIA_BY_DMOG_DN	ELVIDGE_HYPOXIA_BY_DMOG_DN		37	-0.47548097	-1.3815451	0.125	0.5825474	1	1547	tags=27%, list=14%, signal=31%
KAAB_FAILED_HEART_ATRIUM_UP	KAAB_FAILED_HEART_ATRIUM_UP		23	-0.51221246	-1.3802203	0.10714286	0.5832982	1	1683	tags=39%, list=15%, signal=46%
BOYAULT_LIVER_CANCER_SUBCLASS_G1_DN	BOYAULT_LIVER_CANCER_SUBCLASS_G1_DN		25	-0.48927966	-1.3795897	0.12727273	0.58059883	1	905	tags=32%, list=8%, signal=35%
BOYLAN_MULTIPLE_MYELOMA_C_D_UP	BOYLAN_MULTIPLE_MYELOMA_C_D_UP		73	-0.39897236	-1.3772019	0.019607844	0.5840918	1	2390	tags=34%, list=21%, signal=43%
GOLDRATH_IMMUNE_MEMORY	GOLDRATH_IMMUNE_MEMORY		52	-0.4677172	-1.3659974	0.15686275	0.6184054	1	1054	tags=23%, list=9%, signal=25%
ASTON_MAJOR_DEPRESSIVE_DISORDER_DN	ASTON_MAJOR_DEPRESSIVE_DISORDER_DN		106	-0.34836861	-1.3641485	0.06521739	0.6209367	1	1207	tags=18%, list=11%, signal=20%
REACTOME_TRKA_SIGNALLING_FROM_THE_PLASMA_MEMBRANE	REACTOME_TRKA_SIGNALLING_FROM_THE_PLASMA_MEMBRANE		58	-0.3374669	-1.3627168	0.0625	0.6223371	1	3306	tags=50%, list=30%, signal=71%
BARIS_THYROID_CANCER_UP	BARIS_THYROID_CANCER_UP		15	-0.5163164	-1.3626527	0.18367347	0.61862624	1	1123	tags=27%, list=10%, signal=30%
DOANE_RESPONSE_TO_ANDROGEN_UP	DOANE_RESPONSE_TO_ANDROGEN_UP		95	-0.35386932	-1.3601388	0.05882353	0.622205	1	2093	tags=33%, list=19%, signal=40%
ACEVEDO_LIVER_CANCER_DN	ACEVEDO_LIVER_CANCER_DN		330	-0.33777878	-1.3599553	0.05882353	0.61844724	1	1497	tags=24%, list=13%, signal=27%
GRUETZMANN_PANCREATIC_CANCER_DN	GRUETZMANN_PANCREATIC_CANCER_DN		147	-0.35592052	-1.3576678	0.057692308	0.6226161	1	2003	tags=29%, list=18%, signal=34%
KEGG_RETINOL_METABOLISM	KEGG_RETINOL_METABOLISM		23	-0.51808214	-1.3554782	0.08	0.62577695	1	1707	tags=39%, list=15%, signal=46%
DACOSTA_ERCC3_ALLELE_XPCS_VS_TTD_UP	DACOSTA_ERCC3_ALLELE_XPCS_VS_TTD_UP		16	-0.5109776	-1.3480463	0.04	0.64732003	1	1840	tags=38%, list=16%, signal=45%
ELVIDGE_HIF1A_AND_HIF2A_TARGETS_UP	ELVIDGE_HIF1A_AND_HIF2A_TARGETS_UP		26	-0.4608811	-1.3479613	0.12962963	0.6435074	1	992	tags=19%, list=9%, signal=21%
RASHI_RESPONSE_TO_IONIZING_RADIATION_4	RASHI_RESPONSE_TO_IONIZING_RADIATION_4		46	-0.40890455	-1.3452232	0.10869565	0.6486705	1	1681	tags=33%, list=15%, signal=38%
CHANG_CORE_SERUM_RESPONSE_DN	CHANG_CORE_SERUM_RESPONSE_DN		19	-0.49597514	-1.3444272	0.08	0.6473345	1	1238	tags=37%, list=11%, signal=41%
BOYAULT_LIVER_CANCER_SUBCLASS_G123_DN	BOYAULT_LIVER_CANCER_SUBCLASS_G123_DN		34	-0.52521247	-1.3427308	0.11764706	0.64910334	1	1229	tags=35%, list=11%, signal=40%
SHEDDEN_LUNG_CANCER_GOOD_SURVIVAL_A5	SHEDDEN_LUNG_CANCER_GOOD_SURVIVAL_A5		34	-0.43150267	-1.3427278	0.18421052	0.6449424	1	2783	tags=38%, list=25%, signal=51%
BOYLAN_MULTIPLE_MYELOMA_C_UP	BOYLAN_MULTIPLE_MYELOMA_C_UP		19	-0.5158656	-1.3426411	0.07692308	0.6411594	1	2164	tags=53%, list=19%, signal=65%
KEGG_GLUTATHIONE_METABOLISM	KEGG_GLUTATHIONE_METABOLISM		34	-0.45719016	-1.3374343	0.10204082	0.65428174	1	2693	tags=50%, list=24%, signal=66%
LEE_LIVER_CANCER	LEE_LIVER_CANCER		21	-0.5678379	-1.3372227	0.1509434	0.65096676	1	316	tags=19%, list=3%, signal=20%
LEE_LIVER_CANCER_TOP50	LEE_LIVER_CANCER_TOP50		21	-0.5678379	-1.3372227	0.1509434	0.6468982	1	316	tags=19%, list=3%, signal=20%
YAO_HOXA10_TARGETS_VIA_PROGESTERONE_UP	YAO_HOXA10_TARGETS_VIA_PROGESTERONE_UP		62	-0.5003219	-1.3365289	0.08888889	0.6448924	1	608	tags=27%, list=5%, signal=29%
BIDUS_METASTASIS_DN	BIDUS_METASTASIS_DN		76	-0.41344514	-1.3346602	0.2173913	0.6491327	1	2222	tags=38%, list=20%, signal=47%
ROVERSI_GLIOMA_COPY_NUMBER_DN	ROVERSI_GLIOMA_COPY_NUMBER_DN		35	-0.4157579	-1.3340703	0.10169491	0.64693934	1	2531	tags=43%, list=23%, signal=55%
RORIE_TARGETS_OF_EWSR1_FLI1_FUSION_DN	RORIE_TARGETS_OF_EWSR1_FLI1_FUSION_DN		17	-0.58871835	-1.3333548	0.1509434	0.6457621	1	2262	tags=53%, list=20%, signal=66%
KEGG_LYSINE_DEGRADATION	KEGG_LYSINE_DEGRADATION		28	-0.47327197	-1.332452	0.10909091	0.644742	1	1777	tags=36%, list=16%, signal=42%
ICHIBA_GRAFT_VERSUS_HOST_DISEASE_35D_DN	ICHIBA_GRAFT_VERSUS_HOST_DISEASE_35D_DN		42	-0.5159436	-1.3289307	0.22	0.6534023	1	2397	tags=48%, list=21%, signal=60%
BROWNE_HCMV_INFECTION_8HR_UP	BROWNE_HCMV_INFECTION_8HR_UP		63	-0.35495248	-1.3288392	0.05882353	0.64953464	1	2148	tags=30%, list=19%, signal=37%
CHIANG_LIVER_CANCER_SUBCLASS_CTNNB1_UP	CHIANG_LIVER_CANCER_SUBCLASS_CTNNB1_UP		93	-0.4411276	-1.3277007	0.13333334	0.64993364	1	1395	tags=29%, list=12%, signal=33%
YAGI_AML_WITH_INV_16_TRANSLOCATION	YAGI_AML_WITH_INV_16_TRANSLOCATION		253	-0.27796042	-1.3231733	0.022727273	0.6619173	1	1798	tags=20%, list=16%, signal=23%
REACTOME_CYTOCHROME_P450_ARRANGED_BY_SUBSTRATE_TYPE	REACTOME_CYTOCHROME_P450_ARRANGED_BY_SUBSTRATE_TYPE		22	-0.52155125	-1.3168383	0.084745765	0.6796432	1	1224	tags=27%, list=11%, signal=31%
LEE_LIVER_CANCER_CIPROFIBRATE_UP	LEE_LIVER_CANCER_CIPROFIBRATE_UP		49	-0.47169814	-1.3113618	0.104166664	0.695011	1	1508	tags=39%, list=13%, signal=45%
RODRIGUES_THYROID_CARCINOMA_POORLY_DIFFERENTIATED_DN	RODRIGUES_THYROID_CARCINOMA_POORLY_DIFFERENTIATED_DN		385	-0.32046127	-1.3100199	0.125	0.6962196	1	2222	tags=30%, list=20%, signal=36%
IVANOVA_HEMATOPOIESIS_STEM_CELL_AND_PROGENITOR	IVANOVA_HEMATOPOIESIS_STEM_CELL_AND_PROGENITOR		152	-0.31725776	-1.3097601	0.039215688	0.69329464	1	2361	tags=33%, list=21%, signal=41%
MULLIGHAN_NPM1_MUTATED_SIGNATURE_1_UP	MULLIGHAN_NPM1_MUTATED_SIGNATURE_1_UP		148	-0.2961978	-1.3070817	0.05882353	0.6977948	1	1558	tags=24%, list=14%, signal=27%
COLDREN_GEFITINIB_RESISTANCE_UP	COLDREN_GEFITINIB_RESISTANCE_UP		41	-0.41364646	-1.3059711	0.21153846	0.69745374	1	2625	tags=32%, list=23%, signal=41%
KUNINGER_IGF1_VS_PDGFB_TARGETS_UP	KUNINGER_IGF1_VS_PDGFB_TARGETS_UP		32	-0.70136607	-1.3021042	0.17857143	0.70629007	1	1173	tags=69%, list=10%, signal=77%
ST_G_ALPHA_I_PATHWAY	ST_G_ALPHA_I_PATHWAY		20	-0.43480825	-1.3020917	0.24528302	0.70241547	1	2776	tags=45%, list=25%, signal=60%
VECCHI_GASTRIC_CANCER_EARLY_DN	VECCHI_GASTRIC_CANCER_EARLY_DN		188	-0.4745952	-1.3014783	0.08888889	0.70017797	1	1928	tags=37%, list=17%, signal=44%
VANTVEER_BREAST_CANCER_METASTASIS_UP	VANTVEER_BREAST_CANCER_METASTASIS_UP		27	-0.40931916	-1.30052	0.15384616	0.70030314	1	1877	tags=37%, list=17%, signal=44%
BERNARD_PPAPDC1B_TARGETS_DN	BERNARD_PPAPDC1B_TARGETS_DN		23	-0.42738453	-1.2997878	0.1875	0.69884145	1	1414	tags=30%, list=13%, signal=35%
LEE_LIVER_CANCER_CIPROFIBRATE_DN	LEE_LIVER_CANCER_CIPROFIBRATE_DN		50	-0.4873037	-1.298675	0.115384616	0.6989092	1	448	tags=18%, list=4%, signal=19%
KEGG_TYPE_II_DIABETES_MELLITUS	KEGG_TYPE_II_DIABETES_MELLITUS		28	-0.3754565	-1.2964095	0.10869565	0.701956	1	1879	tags=29%, list=17%, signal=34%
KEGG_NON_SMALL_CELL_LUNG_CANCER	KEGG_NON_SMALL_CELL_LUNG_CANCER		29	-0.36792243	-1.2940772	0.125	0.70584935	1	2174	tags=31%, list=19%, signal=38%
BOYLAN_MULTIPLE_MYELOMA_D_UP	BOYLAN_MULTIPLE_MYELOMA_D_UP		45	-0.438178	-1.2925606	0.10526316	0.70713824	1	1221	tags=27%, list=11%, signal=30%
VALK_AML_CLUSTER_15	VALK_AML_CLUSTER_15		17	-0.458098	-1.2921739	0.13207547	0.7042189	1	1458	tags=41%, list=13%, signal=47%
SWEET_LUNG_CANCER_KRAS_DN	SWEET_LUNG_CANCER_KRAS_DN		324	-0.44644344	-1.2893196	0.15686275	0.70961314	1	1939	tags=36%, list=17%, signal=42%
REACTOME_DIABETES_PATHWAYS	REACTOME_DIABETES_PATHWAYS		263	-0.27721894	-1.2864937	0.15	0.71476513	1	1935	tags=27%, list=17%, signal=32%
LANDIS_BREAST_CANCER_PROGRESSION_DN	LANDIS_BREAST_CANCER_PROGRESSION_DN		57	-0.62830275	-1.2864865	0.20833333	0.71096325	1	1228	tags=47%, list=11%, signal=53%
CHEMNITZ_RESPONSE_TO_PROSTAGLANDIN_E2_DN	CHEMNITZ_RESPONSE_TO_PROSTAGLANDIN_E2_DN		177	-0.35399875	-1.2856163	0.08888889	0.7105234	1	2347	tags=34%, list=21%, signal=43%
VALK_AML_CLUSTER_3	VALK_AML_CLUSTER_3		23	-0.44142878	-1.2838088	0.14893617	0.713259	1	708	tags=22%, list=6%, signal=23%
JIANG_HYPOXIA_NORMAL	JIANG_HYPOXIA_NORMAL		154	-0.31189144	-1.2815719	0.12068965	0.71691763	1	2090	tags=28%, list=19%, signal=34%
MARTINEZ_RESPONSE_TO_TRABECTEDIN	MARTINEZ_RESPONSE_TO_TRABECTEDIN		26	-0.36655498	-1.2800577	0.1627907	0.71953714	1	2217	tags=31%, list=20%, signal=38%
RICKMAN_TUMOR_DIFFERENTIATED_WELL_VS_POORLY_UP	RICKMAN_TUMOR_DIFFERENTIATED_WELL_VS_POORLY_UP		119	-0.33963555	-1.2765502	0.13953489	0.72856	1	2312	tags=33%, list=21%, signal=41%
LEE_LIVER_CANCER_MYC_UP	LEE_LIVER_CANCER_MYC_UP		45	-0.34606332	-1.2753651	0.12244898	0.7287682	1	842	tags=20%, list=8%, signal=22%
ICHIBA_GRAFT_VERSUS_HOST_DISEASE_D7_DN	ICHIBA_GRAFT_VERSUS_HOST_DISEASE_D7_DN		34	-0.44995683	-1.2726748	0.1875	0.7335918	1	1228	tags=32%, list=11%, signal=36%
WELCSH_BRCA1_TARGETS_1_DN	WELCSH_BRCA1_TARGETS_1_DN		74	-0.35215458	-1.2708995	0.1754386	0.7346283	1	2812	tags=32%, list=25%, signal=43%
MARTINEZ_RB1_TARGETS_UP	MARTINEZ_RB1_TARGETS_UP		497	-0.3130765	-1.2696291	0.03773585	0.7352325	1	1408	tags=22%, list=13%, signal=24%
ELVIDGE_HIF1A_TARGETS_UP	ELVIDGE_HIF1A_TARGETS_UP		41	-0.39177164	-1.2685366	0.1923077	0.7355958	1	1610	tags=20%, list=14%, signal=23%
NIKOLSKY_BREAST_CANCER_20Q12_Q13_AMPLICON	NIKOLSKY_BREAST_CANCER_20Q12_Q13_AMPLICON		70	-0.33909562	-1.268092	0.1764706	0.73331666	1	2360	tags=27%, list=21%, signal=34%
ODONNELL_METASTASIS_UP	ODONNELL_METASTASIS_UP		42	-0.4082007	-1.2676563	0.17391305	0.7313251	1	1382	tags=24%, list=12%, signal=27%
ALONSO_METASTASIS_DN	ALONSO_METASTASIS_DN		15	-0.49931255	-1.2672212	0.17857143	0.72896194	1	1682	tags=47%, list=15%, signal=55%
LU_AGING_BRAIN_UP	LU_AGING_BRAIN_UP		88	-0.343001	-1.2664342	0.13207547	0.7276173	1	1990	tags=26%, list=18%, signal=32%
KEGG_ALANINE_ASPARTATE_AND_GLUTAMATE_METABOLISM	KEGG_ALANINE_ASPARTATE_AND_GLUTAMATE_METABOLISM		21	-0.50022626	-1.2651442	0.20754717	0.72881323	1	1052	tags=38%, list=9%, signal=42%
HEIDENBLAD_AMPLICON_8Q24_UP	HEIDENBLAD_AMPLICON_8Q24_UP		18	-0.4418381	-1.2651098	0.17857143	0.7252692	1	2061	tags=44%, list=18%, signal=54%
YAO_TEMPORAL_RESPONSE_TO_PROGESTERONE_CLUSTER_0	YAO_TEMPORAL_RESPONSE_TO_PROGESTERONE_CLUSTER_0		57	-0.41703078	-1.2648902	0.17021276	0.7224593	1	2150	tags=40%, list=19%, signal=50%
ST_ADRENERGIC	ST_ADRENERGIC		18	-0.44823176	-1.2647848	0.13461539	0.71931314	1	1738	tags=33%, list=16%, signal=39%
GINESTIER_BREAST_CANCER_ZNF217_AMPLIFIED_DN	GINESTIER_BREAST_CANCER_ZNF217_AMPLIFIED_DN		158	-0.30492085	-1.2633628	0.23076923	0.71965533	1	1780	tags=18%, list=16%, signal=22%
SESTO_RESPONSE_TO_UV_C8	SESTO_RESPONSE_TO_UV_C8		49	-0.38981587	-1.261372	0.14035088	0.7232721	1	1608	tags=29%, list=14%, signal=33%
MARZEC_IL2_SIGNALING_DN	MARZEC_IL2_SIGNALING_DN		21	-0.4093616	-1.2597747	0.20408164	0.7244025	1	673	tags=24%, list=6%, signal=25%
ZHAN_MULTIPLE_MYELOMA_MS_UP	ZHAN_MULTIPLE_MYELOMA_MS_UP		26	-0.4183726	-1.259605	0.11111111	0.7215992	1	907	tags=19%, list=8%, signal=21%
RASHI_RESPONSE_TO_IONIZING_RADIATION_5	RASHI_RESPONSE_TO_IONIZING_RADIATION_5		106	-0.29862452	-1.2592089	0.08163265	0.7200341	1	1819	tags=23%, list=16%, signal=27%
KEGG_HISTIDINE_METABOLISM	KEGG_HISTIDINE_METABOLISM		20	-0.47258028	-1.2591493	0.14035088	0.7169145	1	818	tags=30%, list=7%, signal=32%
DAIRKEE_CANCER_PRONE_RESPONSE_E2	DAIRKEE_CANCER_PRONE_RESPONSE_E2		18	-0.5601284	-1.2578486	0.18518518	0.7177115	1	335	tags=33%, list=3%, signal=34%
XU_GH1_EXOGENOUS_TARGETS_DN	XU_GH1_EXOGENOUS_TARGETS_DN		56	-0.37595078	-1.2566086	0.22	0.7178211	1	1367	tags=23%, list=12%, signal=26%
VALK_AML_CLUSTER_6	VALK_AML_CLUSTER_6		19	-0.44361478	-1.2559727	0.13461539	0.7172516	1	964	tags=26%, list=9%, signal=29%
DAVICIONI_MOLECULAR_ARMS_VS_ERMS_UP	DAVICIONI_MOLECULAR_ARMS_VS_ERMS_UP		184	-0.28308016	-1.2556313	0.13461539	0.7146214	1	2673	tags=29%, list=24%, signal=37%
CHIANG_LIVER_CANCER_SUBCLASS_INTERFERON_DN	CHIANG_LIVER_CANCER_SUBCLASS_INTERFERON_DN		19	-0.4693051	-1.2555681	0.16	0.71156335	1	2211	tags=42%, list=20%, signal=52%
SASSON_RESPONSE_TO_FORSKOLIN_UP	SASSON_RESPONSE_TO_FORSKOLIN_UP		49	-0.32138163	-1.2537544	0.17307693	0.71394587	1	1725	tags=29%, list=15%, signal=34%
MARTINEZ_RB1_AND_TP53_TARGETS_UP	MARTINEZ_RB1_AND_TP53_TARGETS_UP		471	-0.32629982	-1.2535448	0.06896552	0.71129024	1	1411	tags=23%, list=13%, signal=25%
KEGG_THYROID_CANCER	KEGG_THYROID_CANCER		16	-0.46348867	-1.2524221	0.2	0.71205974	1	2333	tags=31%, list=21%, signal=39%
FERREIRA_EWINGS_SARCOMA_UNSTABLE_VS_STABLE_DN	FERREIRA_EWINGS_SARCOMA_UNSTABLE_VS_STABLE_DN		56	-0.36663267	-1.2521937	0.16666667	0.70939285	1	3050	tags=41%, list=27%, signal=56%
REACTOME_METABOLISM_OF_AMINO_ACIDS	REACTOME_METABOLISM_OF_AMINO_ACIDS		129	-0.30804268	-1.2516085	0.16949153	0.7077266	1	1643	tags=24%, list=15%, signal=28%
RODRIGUES_NTN1_AND_DCC_TARGETS	RODRIGUES_NTN1_AND_DCC_TARGETS		23	-0.37276024	-1.2509423	0.13725491	0.7063346	1	694	tags=22%, list=6%, signal=23%
MULLIGHAN_NPM1_SIGNATURE_3_UP	MULLIGHAN_NPM1_SIGNATURE_3_UP		188	-0.2794014	-1.2503873	0.0877193	0.7048541	1	1558	tags=22%, list=14%, signal=25%
KEGG_MTOR_SIGNALING_PATHWAY	KEGG_MTOR_SIGNALING_PATHWAY		27	-0.36682144	-1.2500812	0.20930232	0.7026749	1	1880	tags=41%, list=17%, signal=49%
LASTOWSKA_NEUROBLASTOMA_COPY_NUMBER_DN	LASTOWSKA_NEUROBLASTOMA_COPY_NUMBER_DN		387	-0.2696027	-1.2497776	0.19607843	0.7002889	1	2438	tags=25%, list=22%, signal=30%
MULLIGHAN_MLL_SIGNATURE_1_DN	MULLIGHAN_MLL_SIGNATURE_1_DN		140	-0.31642285	-1.2478662	0.125	0.70272225	1	1718	tags=23%, list=15%, signal=27%
BOYLAN_MULTIPLE_MYELOMA_D_CLUSTER_UP	BOYLAN_MULTIPLE_MYELOMA_D_CLUSTER_UP		18	-0.48066306	-1.2473251	0.16666667	0.70170337	1	1358	tags=33%, list=12%, signal=38%
LUCAS_HNF4A_TARGETS_UP	LUCAS_HNF4A_TARGETS_UP		34	-0.37321797	-1.24656	0.14814815	0.70051265	1	1083	tags=24%, list=10%, signal=26%
VALK_AML_CLUSTER_10	VALK_AML_CLUSTER_10		18	-0.50162643	-1.2464956	0.125	0.69772094	1	1498	tags=44%, list=13%, signal=51%
CAFFAREL_RESPONSE_TO_THC_UP	CAFFAREL_RESPONSE_TO_THC_UP		18	-0.38154212	-1.246448	0.22033899	0.6948071	1	1052	tags=17%, list=9%, signal=18%
LEE_LIVER_CANCER_MYC_DN	LEE_LIVER_CANCER_MYC_DN		38	-0.43826726	-1.2445549	0.1632653	0.6978168	1	1812	tags=32%, list=16%, signal=38%
RAMASWAMY_METASTASIS_DN	RAMASWAMY_METASTASIS_DN		38	-0.39641935	-1.2438852	0.08	0.69691336	1	1997	tags=34%, list=18%, signal=41%
POMEROY_MEDULLOBLASTOMA_PROGNOSIS_UP	POMEROY_MEDULLOBLASTOMA_PROGNOSIS_UP		26	-0.37773377	-1.2437017	0.20408164	0.69456166	1	2037	tags=31%, list=18%, signal=38%
KEGG_GALACTOSE_METABOLISM	KEGG_GALACTOSE_METABOLISM		21	-0.45333394	-1.2428668	0.18181819	0.693632	1	1992	tags=33%, list=18%, signal=40%
ACEVEDO_LIVER_TUMOR_VS_NORMAL_ADJACENT_TISSUE_DN	ACEVEDO_LIVER_TUMOR_VS_NORMAL_ADJACENT_TISSUE_DN		160	-0.33752435	-1.2397358	0.11111111	0.69997954	1	1133	tags=20%, list=10%, signal=22%
REACTOME_PLC_GAMMA1_SIGNALLING	REACTOME_PLC_GAMMA1_SIGNALLING		19	-0.41336215	-1.2397293	0.26	0.6970261	1	2073	tags=42%, list=19%, signal=52%
BERENJENO_TRANSFORMED_BY_RHOA_DN	BERENJENO_TRANSFORMED_BY_RHOA_DN		293	-0.37111354	-1.2381749	0.2244898	0.6991489	1	1449	tags=23%, list=13%, signal=26%
DOUGLAS_BMI1_TARGETS_UP	DOUGLAS_BMI1_TARGETS_UP		331	-0.29280794	-1.2371045	0.094339624	0.6994843	1	2162	tags=29%, list=19%, signal=35%
KEGG_NOTCH_SIGNALING_PATHWAY	KEGG_NOTCH_SIGNALING_PATHWAY		31	-0.3581674	-1.2368584	0.13043478	0.69724035	1	2022	tags=29%, list=18%, signal=35%
LEE_LIVER_CANCER_SURVIVAL_UP	LEE_LIVER_CANCER_SURVIVAL_UP		94	-0.46625045	-1.2344284	0.1875	0.70257705	1	1699	tags=33%, list=15%, signal=39%
YAGI_AML_WITH_11Q23_REARRANGED	YAGI_AML_WITH_11Q23_REARRANGED		231	-0.2787388	-1.2339634	0.10909091	0.7010444	1	2183	tags=26%, list=19%, signal=32%
CREIGHTON_ENDOCRINE_THERAPY_RESISTANCE_2	CREIGHTON_ENDOCRINE_THERAPY_RESISTANCE_2		146	-0.29477215	-1.2332182	0.12244898	0.7007749	1	1736	tags=23%, list=16%, signal=27%
NAKAYAMA_SOFT_TISSUE_TUMORS_PCA1_DN	NAKAYAMA_SOFT_TISSUE_TUMORS_PCA1_DN		48	-0.47654393	-1.2323501	0.23255815	0.70014685	1	1596	tags=35%, list=14%, signal=41%
KIM_MYCN_AMPLIFICATION_TARGETS_DN	KIM_MYCN_AMPLIFICATION_TARGETS_DN		45	-0.3874253	-1.2297844	0.1590909	0.7054977	1	1339	tags=24%, list=12%, signal=28%
DACOSTA_UV_RESPONSE_VIA_ERCC3_COMMON_UP	DACOSTA_UV_RESPONSE_VIA_ERCC3_COMMON_UP		43	-0.38121805	-1.229707	0.22222222	0.70277625	1	1204	tags=23%, list=11%, signal=26%
REACTOME_RNA_POLYMERASE_III_TRANSCRIPTION	REACTOME_RNA_POLYMERASE_III_TRANSCRIPTION		22	-0.37058815	-1.227395	0.3043478	0.70647836	1	2852	tags=41%, list=25%, signal=55%
YAGI_AML_WITH_T_9_11_TRANSLOCATION	YAGI_AML_WITH_T_9_11_TRANSLOCATION		91	-0.30738223	-1.2267036	0.1632653	0.70581955	1	2397	tags=31%, list=21%, signal=39%
SASSON_RESPONSE_TO_GONADOTROPHINS_UP	SASSON_RESPONSE_TO_GONADOTROPHINS_UP		49	-0.30766392	-1.2195855	0.18181819	0.72500056	1	1725	tags=29%, list=15%, signal=34%
LIN_NPAS4_TARGETS_DN	LIN_NPAS4_TARGETS_DN		38	-0.3587115	-1.2172816	0.20754717	0.7292444	1	1320	tags=24%, list=12%, signal=27%
GAUSSMANN_MLL_AF4_FUSION_TARGETS_G_DN	GAUSSMANN_MLL_AF4_FUSION_TARGETS_G_DN		18	-0.43307093	-1.2170541	0.15686275	0.7268961	1	998	tags=33%, list=9%, signal=37%
KEGG_MAPK_SIGNALING_PATHWAY	KEGG_MAPK_SIGNALING_PATHWAY		172	-0.2954939	-1.2168049	0.118644066	0.7244611	1	1769	tags=23%, list=16%, signal=27%
GOZGIT_ESR1_TARGETS_UP	GOZGIT_ESR1_TARGETS_UP		79	-0.34124672	-1.2163963	0.14893617	0.7226273	1	2126	tags=37%, list=19%, signal=45%
ROSS_LEUKEMIA_WITH_MLL_FUSIONS	ROSS_LEUKEMIA_WITH_MLL_FUSIONS		49	-0.35835117	-1.2159017	0.3090909	0.7211315	1	2206	tags=39%, list=20%, signal=48%
ELLWOOD_MYC_TARGETS_DN	ELLWOOD_MYC_TARGETS_DN		31	-0.39225867	-1.2143462	0.25	0.72302675	1	922	tags=16%, list=8%, signal=18%
JISON_SICKLE_CELL_DISEASE_DN	JISON_SICKLE_CELL_DISEASE_DN		103	-0.28103602	-1.2113217	0.20454545	0.7293839	1	1812	tags=21%, list=16%, signal=25%
MARTINEZ_TP53_TARGETS_UP	MARTINEZ_TP53_TARGETS_UP		467	-0.3089115	-1.2110862	0.10909091	0.72737783	1	1408	tags=21%, list=13%, signal=23%
BIOCARTA_PGC1A_PATHWAY	BIOCARTA_PGC1A_PATHWAY		16	-0.46918437	-1.2104977	0.27450982	0.7259936	1	2594	tags=44%, list=23%, signal=57%
VALK_AML_CLUSTER_2	VALK_AML_CLUSTER_2		17	-0.43926534	-1.2102681	0.19565217	0.7240354	1	2232	tags=53%, list=20%, signal=66%
DACOSTA_UV_RESPONSE_VIA_ERCC3_UP	DACOSTA_UV_RESPONSE_VIA_ERCC3_UP		222	-0.29208955	-1.2094736	0.19607843	0.7238943	1	1113	tags=16%, list=10%, signal=18%
BIOCARTA_BIOPEPTIDES_PATHWAY	BIOCARTA_BIOPEPTIDES_PATHWAY		29	-0.3874384	-1.2077279	0.17777778	0.7270212	1	2533	tags=38%, list=23%, signal=49%
KLEIN_PRIMARY_EFFUSION_LYMPHOMA_UP	KLEIN_PRIMARY_EFFUSION_LYMPHOMA_UP		39	-0.35495126	-1.2065634	0.16666667	0.727975	1	1896	tags=28%, list=17%, signal=34%
YAO_TEMPORAL_RESPONSE_TO_PROGESTERONE_CLUSTER_12	YAO_TEMPORAL_RESPONSE_TO_PROGESTERONE_CLUSTER_12		62	-0.353371	-1.2064371	0.19298245	0.7256136	1	425	tags=16%, list=4%, signal=17%
SMITH_LIVER_CANCER	SMITH_LIVER_CANCER		22	-0.4569594	-1.2054336	0.22222222	0.72525823	1	1408	tags=36%, list=13%, signal=42%
YAMASHITA_LIVER_CANCER_STEM_CELL_DN	YAMASHITA_LIVER_CANCER_STEM_CELL_DN		54	-0.43047333	-1.2036309	0.15686275	0.72735065	1	1150	tags=26%, list=10%, signal=29%
CAIRO_HEPATOBLASTOMA_DN	CAIRO_HEPATOBLASTOMA_DN		174	-0.37192556	-1.2036039	0.26086956	0.72477657	1	1832	tags=32%, list=16%, signal=37%
DAIRKEE_CANCER_PRONE_RESPONSE_BPA_E2	DAIRKEE_CANCER_PRONE_RESPONSE_BPA_E2		82	-0.35710055	-1.202955	0.29310346	0.7237504	1	1364	tags=26%, list=12%, signal=29%
MOHANKUMAR_TLX1_TARGETS_UP	MOHANKUMAR_TLX1_TARGETS_UP		243	-0.29689437	-1.2015495	0.21568628	0.7261324	1	1031	tags=16%, list=9%, signal=18%
YEGNASUBRAMANIAN_PROSTATE_CANCER	YEGNASUBRAMANIAN_PROSTATE_CANCER		70	-0.38392118	-1.201241	0.13043478	0.72455275	1	1574	tags=30%, list=14%, signal=35%
KEGG_ENDOMETRIAL_CANCER	KEGG_ENDOMETRIAL_CANCER		31	-0.35883033	-1.1998197	0.22413793	0.72602326	1	2874	tags=42%, list=26%, signal=56%
TSENG_IRS1_TARGETS_DN	TSENG_IRS1_TARGETS_DN		102	-0.37942538	-1.1987662	0.21568628	0.72663134	1	2014	tags=32%, list=18%, signal=39%
NAGASHIMA_NRG1_SIGNALING_DN	NAGASHIMA_NRG1_SIGNALING_DN		23	-0.39485028	-1.1981304	0.17391305	0.7259671	1	519	tags=13%, list=5%, signal=14%
LIU_CDX2_TARGETS_UP	LIU_CDX2_TARGETS_UP		31	-0.43625408	-1.1965843	0.24489796	0.72824275	1	1051	tags=29%, list=9%, signal=32%
DORSAM_HOXA9_TARGETS_DN	DORSAM_HOXA9_TARGETS_DN		17	-0.4481061	-1.1955103	0.22807017	0.72865105	1	842	tags=24%, list=8%, signal=25%
SIG_INSULIN_RECEPTOR_PATHWAY_IN_CARDIAC_MYOCYTES	SIG_INSULIN_RECEPTOR_PATHWAY_IN_CARDIAC_MYOCYTES		35	-0.36422876	-1.1942335	0.25	0.7297632	1	1719	tags=26%, list=15%, signal=30%
NIKOLSKY_BREAST_CANCER_20Q11_AMPLICON	NIKOLSKY_BREAST_CANCER_20Q11_AMPLICON		15	-0.41569906	-1.1936783	0.25	0.72833174	1	3329	tags=47%, list=30%, signal=66%
WILLERT_WNT_SIGNALING	WILLERT_WNT_SIGNALING		15	-0.44761074	-1.1935729	0.32692307	0.72608155	1	1126	tags=20%, list=10%, signal=22%
BIOCARTA_MTOR_PATHWAY	BIOCARTA_MTOR_PATHWAY		16	-0.38917994	-1.1918888	0.3	0.7284782	1	1719	tags=38%, list=15%, signal=44%
YAO_TEMPORAL_RESPONSE_TO_PROGESTERONE_CLUSTER_6	YAO_TEMPORAL_RESPONSE_TO_PROGESTERONE_CLUSTER_6		50	-0.41587692	-1.1911662	0.1627907	0.72832	1	551	tags=20%, list=5%, signal=21%
ZHAN_MULTIPLE_MYELOMA_CD2_DN	ZHAN_MULTIPLE_MYELOMA_CD2_DN		22	-0.40353295	-1.1903964	0.22413793	0.72806925	1	841	tags=23%, list=8%, signal=25%
KEGG_TYROSINE_METABOLISM	KEGG_TYROSINE_METABOLISM		27	-0.42782217	-1.1888843	0.3	0.7302877	1	2414	tags=44%, list=22%, signal=57%
HOSHIDA_LIVER_CANCER_LATE_RECURRENCE_DN	HOSHIDA_LIVER_CANCER_LATE_RECURRENCE_DN		48	-0.3732693	-1.1846837	0.23255815	0.7395972	1	2319	tags=33%, list=21%, signal=42%
HSIAO_LIVER_SPECIFIC_GENES	HSIAO_LIVER_SPECIFIC_GENES		179	-0.4153006	-1.1825787	0.29166666	0.7432051	1	1842	tags=33%, list=16%, signal=39%
GRESHOCK_CANCER_COPY_NUMBER_UP	GRESHOCK_CANCER_COPY_NUMBER_UP		201	-0.25982758	-1.1817944	0.25925925	0.74314916	1	2046	tags=21%, list=18%, signal=26%
BIOCARTA_INTEGRIN_PATHWAY	BIOCARTA_INTEGRIN_PATHWAY		25	-0.46400437	-1.1812499	0.2631579	0.7420542	1	626	tags=16%, list=6%, signal=17%
MARTORIATI_MDM4_TARGETS_FETAL_LIVER_DN	MARTORIATI_MDM4_TARGETS_FETAL_LIVER_DN		202	-0.31353557	-1.181143	0.2	0.73991245	1	2173	tags=28%, list=19%, signal=34%
DAIRKEE_TERT_TARGETS_DN	DAIRKEE_TERT_TARGETS_DN		41	-0.4033131	-1.1804498	0.24489796	0.7393415	1	2192	tags=37%, list=20%, signal=45%
LIU_SOX4_TARGETS_DN	LIU_SOX4_TARGETS_DN		187	-0.27749065	-1.1795273	0.26530612	0.73959607	1	3139	tags=37%, list=28%, signal=50%
KEGG_BLADDER_CANCER	KEGG_BLADDER_CANCER		19	-0.35147473	-1.1777959	0.25	0.7423902	1	1456	tags=32%, list=13%, signal=36%
MCCLUNG_CREB1_TARGETS_DN	MCCLUNG_CREB1_TARGETS_DN		42	-0.3615373	-1.176266	0.20454545	0.7438062	1	1479	tags=26%, list=13%, signal=30%
REACTOME_CAM_PATHWAY	REACTOME_CAM_PATHWAY		16	-0.4253596	-1.1761934	0.25490198	0.7413788	1	2073	tags=44%, list=19%, signal=54%
UDAYAKUMAR_MED1_TARGETS_DN	UDAYAKUMAR_MED1_TARGETS_DN		146	-0.2950563	-1.173704	0.14583333	0.74629086	1	1590	tags=22%, list=14%, signal=25%
KEGG_AMINOACYL_TRNA_BIOSYNTHESIS	KEGG_AMINOACYL_TRNA_BIOSYNTHESIS		18	-0.3697921	-1.1728568	0.3	0.7459037	1	101	tags=6%, list=1%, signal=6%
KEGG_VIRAL_MYOCARDITIS	KEGG_VIRAL_MYOCARDITIS		26	-0.4831166	-1.172683	0.29508197	0.7438549	1	1738	tags=35%, list=16%, signal=41%
REACTOME_METABOLISM_OF_VITAMINS_AND_COFACTORS	REACTOME_METABOLISM_OF_VITAMINS_AND_COFACTORS		28	-0.32530963	-1.1698747	0.2682927	0.74959606	1	801	tags=18%, list=7%, signal=19%
SCHLOSSER_SERUM_RESPONSE_AUGMENTED_BY_MYC	SCHLOSSER_SERUM_RESPONSE_AUGMENTED_BY_MYC		72	-0.28786457	-1.167664	0.27118644	0.7527908	1	1555	tags=18%, list=14%, signal=21%
SMID_BREAST_CANCER_RELAPSE_IN_LUNG_DN	SMID_BREAST_CANCER_RELAPSE_IN_LUNG_DN		20	-0.54844546	-1.1675388	0.2857143	0.75059843	1	1638	tags=50%, list=15%, signal=58%
BOGNI_TREATMENT_RELATED_MYELOID_LEUKEMIA_DN	BOGNI_TREATMENT_RELATED_MYELOID_LEUKEMIA_DN		18	-0.404627	-1.1641328	0.2777778	0.7587629	1	2316	tags=33%, list=21%, signal=42%
RADMACHER_AML_PROGNOSIS	RADMACHER_AML_PROGNOSIS		51	-0.3553614	-1.1638938	0.25	0.756932	1	2542	tags=41%, list=23%, signal=53%
MENSE_HYPOXIA_UP	MENSE_HYPOXIA_UP		57	-0.38397464	-1.1626493	0.24489796	0.7582183	1	1605	tags=32%, list=14%, signal=37%
BECKER_TAMOXIFEN_RESISTANCE_UP	BECKER_TAMOXIFEN_RESISTANCE_UP		28	-0.39411223	-1.1617272	0.30769232	0.7581811	1	425	tags=18%, list=4%, signal=19%
SIG_IL4RECEPTOR_IN_B_LYPHOCYTES	SIG_IL4RECEPTOR_IN_B_LYPHOCYTES		16	-0.40123087	-1.1607109	0.2857143	0.75822127	1	1719	tags=31%, list=15%, signal=37%
LIU_PROSTATE_CANCER_DN	LIU_PROSTATE_CANCER_DN		250	-0.34623826	-1.1582052	0.27450982	0.7635046	1	2025	tags=31%, list=18%, signal=37%
REACTOME_CREB_PHOPHORYLATION_THROUGH_THE_ACTIVATION_OF_RAS	REACTOME_CREB_PHOPHORYLATION_THROUGH_THE_ACTIVATION_OF_RAS		17	-0.44728532	-1.1566304	0.28301886	0.76606226	1	1367	tags=29%, list=12%, signal=33%
REACTOME_NUCLEAR_RECEPTOR_TRANSCRIPTION_PATHWAY	REACTOME_NUCLEAR_RECEPTOR_TRANSCRIPTION_PATHWAY		38	-0.38282585	-1.1553549	0.26415095	0.7671994	1	592	tags=13%, list=5%, signal=14%
BIOCARTA_GSK3_PATHWAY	BIOCARTA_GSK3_PATHWAY		16	-0.42540404	-1.154085	0.3617021	0.76850486	1	2184	tags=38%, list=20%, signal=47%
HELLER_HDAC_TARGETS_UP	HELLER_HDAC_TARGETS_UP		163	-0.28236485	-1.15291	0.26923078	0.76927644	1	1464	tags=21%, list=13%, signal=24%
SHIPP_DLBCL_CURED_VS_FATAL_UP	SHIPP_DLBCL_CURED_VS_FATAL_UP		22	-0.3962759	-1.151279	0.2244898	0.7722362	1	1609	tags=27%, list=14%, signal=32%
HOUSTIS_ROS	HOUSTIS_ROS		26	-0.39372486	-1.1497307	0.3018868	0.77485543	1	1095	tags=27%, list=10%, signal=30%
ST_B_CELL_ANTIGEN_RECEPTOR	ST_B_CELL_ANTIGEN_RECEPTOR		26	-0.4030454	-1.1490126	0.33870968	0.7747583	1	3485	tags=50%, list=31%, signal=72%
GRADE_COLON_AND_RECTAL_CANCER_DN	GRADE_COLON_AND_RECTAL_CANCER_DN		49	-0.34049466	-1.1473874	0.2857143	0.7767915	1	662	tags=14%, list=6%, signal=15%
MORI_SMALL_PRE_BII_LYMPHOCYTE_UP	MORI_SMALL_PRE_BII_LYMPHOCYTE_UP		49	-0.33941412	-1.1453681	0.2631579	0.78004014	1	489	tags=12%, list=4%, signal=13%
ST_GA13_PATHWAY	ST_GA13_PATHWAY		19	-0.39014983	-1.143764	0.34	0.78206867	1	3361	tags=58%, list=30%, signal=83%
KEGG_DORSO_VENTRAL_AXIS_FORMATION	KEGG_DORSO_VENTRAL_AXIS_FORMATION		15	-0.41788104	-1.1399312	0.26666668	0.79227084	1	1913	tags=40%, list=17%, signal=48%
GARGALOVIC_RESPONSE_TO_OXIDIZED_PHOSPHOLIPIDS_GREY_DN	GARGALOVIC_RESPONSE_TO_OXIDIZED_PHOSPHOLIPIDS_GREY_DN		32	-0.38694865	-1.1389045	0.2857143	0.79309094	1	1797	tags=28%, list=16%, signal=33%
LEE_TARGETS_OF_PTCH1_AND_SUFU_UP	LEE_TARGETS_OF_PTCH1_AND_SUFU_UP		65	-0.36344346	-1.1386878	0.21276596	0.79107904	1	2407	tags=45%, list=21%, signal=57%
FALVELLA_SMOKERS_WITH_LUNG_CANCER	FALVELLA_SMOKERS_WITH_LUNG_CANCER		47	-0.31336403	-1.1362214	0.26229507	0.7954494	1	3099	tags=47%, list=28%, signal=64%
BREDEMEYER_RAG_SIGNALING_NOT_VIA_ATM_UP	BREDEMEYER_RAG_SIGNALING_NOT_VIA_ATM_UP		29	-0.34673667	-1.1351984	0.21153846	0.7956744	1	1071	tags=21%, list=10%, signal=23%
SMID_BREAST_CANCER_BASAL_DN	SMID_BREAST_CANCER_BASAL_DN		387	-0.33715335	-1.1342441	0.24390244	0.79569757	1	2164	tags=30%, list=19%, signal=36%
WOOD_EBV_EBNA1_TARGETS_UP	WOOD_EBV_EBNA1_TARGETS_UP		75	-0.29300854	-1.1336764	0.2857143	0.7947589	1	1091	tags=19%, list=10%, signal=21%
HEIDENBLAD_AMPLIFIED_IN_PANCREATIC_CANCER	HEIDENBLAD_AMPLIFIED_IN_PANCREATIC_CANCER		20	-0.3788281	-1.1331248	0.29545453	0.79370034	1	3056	tags=45%, list=27%, signal=62%
HELLER_HDAC_TARGETS_SILENCED_BY_METHYLATION_UP	HELLER_HDAC_TARGETS_SILENCED_BY_METHYLATION_UP		242	-0.2841723	-1.1328616	0.21818182	0.79179543	1	1700	tags=25%, list=15%, signal=29%
KEGG_DILATED_CARDIOMYOPATHY	KEGG_DILATED_CARDIOMYOPATHY		63	-0.39902905	-1.1323923	0.28	0.79071486	1	1738	tags=30%, list=16%, signal=35%
ASGHARZADEH_NEUROBLASTOMA_POOR_SURVIVAL_DN	ASGHARZADEH_NEUROBLASTOMA_POOR_SURVIVAL_DN		20	-0.38771194	-1.1317993	0.2682927	0.789857	1	1391	tags=30%, list=12%, signal=34%
ELVIDGE_HYPOXIA_DN	ELVIDGE_HYPOXIA_DN		84	-0.2911093	-1.1289266	0.26923078	0.79510784	1	1836	tags=19%, list=16%, signal=23%
GRESHOCK_CANCER_COPY_NUMBER_DN	GRESHOCK_CANCER_COPY_NUMBER_DN		208	-0.249231	-1.1288733	0.26923078	0.79290456	1	2046	tags=21%, list=18%, signal=25%
BIOCARTA_HIVNEF_PATHWAY	BIOCARTA_HIVNEF_PATHWAY		33	-0.3177399	-1.127365	0.35714287	0.7946043	1	651	tags=12%, list=6%, signal=13%
VALK_AML_WITH_FLT3_ITD	VALK_AML_WITH_FLT3_ITD		26	-0.4203556	-1.1265005	0.35	0.79454076	1	1417	tags=31%, list=13%, signal=35%
BROWNE_HCMV_INFECTION_16HR_DN	BROWNE_HCMV_INFECTION_16HR_DN		50	-0.35650465	-1.1264685	0.35416666	0.7921438	1	1329	tags=22%, list=12%, signal=25%
MOREAUX_B_LYMPHOCYTE_MATURATION_BY_TACI_UP	MOREAUX_B_LYMPHOCYTE_MATURATION_BY_TACI_UP		41	-0.33094767	-1.1261002	0.3207547	0.79093957	1	1619	tags=27%, list=14%, signal=31%
HOFFMANN_LARGE_TO_SMALL_PRE_BII_LYMPHOCYTE_DN	HOFFMANN_LARGE_TO_SMALL_PRE_BII_LYMPHOCYTE_DN		31	-0.36549976	-1.1253743	0.30645162	0.7904878	1	561	tags=16%, list=5%, signal=17%
CHIARADONNA_NEOPLASTIC_TRANSFORMATION_KRAS_DN	CHIARADONNA_NEOPLASTIC_TRANSFORMATION_KRAS_DN		120	-0.35265484	-1.1248418	0.27272728	0.78995866	1	1413	tags=25%, list=13%, signal=28%
REACTOME_APOPTOTIC_EXECUTION_PHASE	REACTOME_APOPTOTIC_EXECUTION_PHASE		31	-0.37588283	-1.1230564	0.3653846	0.7926309	1	3131	tags=42%, list=28%, signal=58%
ENGELMANN_CANCER_PROGENITORS_UP	ENGELMANN_CANCER_PROGENITORS_UP		34	-0.38129723	-1.1213449	0.22950819	0.79445356	1	2053	tags=38%, list=18%, signal=47%
ROSS_AML_OF_FAB_M7_TYPE	ROSS_AML_OF_FAB_M7_TYPE		51	-0.31600735	-1.1177112	0.27906978	0.8027401	1	1057	tags=20%, list=9%, signal=22%
ONDER_CDH1_TARGETS_1_UP	ONDER_CDH1_TARGETS_1_UP		80	-0.3361949	-1.1174259	0.34	0.8012645	1	1578	tags=23%, list=14%, signal=26%
REACTOME_PHASE_II_CONJUGATION	REACTOME_PHASE_II_CONJUGATION		30	-0.39723673	-1.1167301	0.34	0.80106705	1	1318	tags=30%, list=12%, signal=34%
KAAB_HEART_ATRIUM_VS_VENTRICLE_UP	KAAB_HEART_ATRIUM_VS_VENTRICLE_UP		158	-0.30432743	-1.1166923	0.3018868	0.7987913	1	1772	tags=24%, list=16%, signal=28%
BROWNE_HCMV_INFECTION_18HR_DN	BROWNE_HCMV_INFECTION_18HR_DN		105	-0.32566148	-1.1161251	0.26785713	0.79809207	1	2812	tags=34%, list=25%, signal=45%
PAPASPYRIDONOS_UNSTABLE_ATEROSCLEROTIC_PLAQUE_DN	PAPASPYRIDONOS_UNSTABLE_ATEROSCLEROTIC_PLAQUE_DN		27	-0.42870322	-1.115268	0.2826087	0.7982414	1	1710	tags=41%, list=15%, signal=48%
ZHAN_LATE_DIFFERENTIATION_GENES_UP	ZHAN_LATE_DIFFERENTIATION_GENES_UP		17	-0.47406936	-1.1146977	0.33333334	0.7975104	1	927	tags=24%, list=8%, signal=26%
KEGG_GNRH_SIGNALING_PATHWAY	KEGG_GNRH_SIGNALING_PATHWAY		71	-0.27999586	-1.1137807	0.23076923	0.7983179	1	1698	tags=25%, list=15%, signal=30%
DELLA_RESPONSE_TO_TSA_AND_BUTYRATE	DELLA_RESPONSE_TO_TSA_AND_BUTYRATE		15	-0.3981243	-1.112888	0.33333334	0.7983762	1	1098	tags=27%, list=10%, signal=30%
AGUIRRE_PANCREATIC_CANCER_COPY_NUMBER_UP	AGUIRRE_PANCREATIC_CANCER_COPY_NUMBER_UP		168	-0.24673143	-1.1121778	0.3137255	0.7981044	1	3106	tags=30%, list=28%, signal=41%
NIKOLSKY_BREAST_CANCER_17Q21_Q25_AMPLICON	NIKOLSKY_BREAST_CANCER_17Q21_Q25_AMPLICON		179	-0.25546014	-1.111948	0.28301886	0.79648644	1	1837	tags=20%, list=16%, signal=23%
HESS_TARGETS_OF_HOXA9_AND_MEIS1_UP	HESS_TARGETS_OF_HOXA9_AND_MEIS1_UP		53	-0.34735593	-1.111644	0.29787233	0.79521763	1	2017	tags=28%, list=18%, signal=34%
BERTUCCI_MEDULLARY_VS_DUCTAL_BREAST_CANCER_DN	BERTUCCI_MEDULLARY_VS_DUCTAL_BREAST_CANCER_DN		78	-0.33776334	-1.1100602	0.3043478	0.7970454	1	1782	tags=28%, list=16%, signal=33%
LIN_NPAS4_TARGETS_UP	LIN_NPAS4_TARGETS_UP		81	-0.28261644	-1.1095251	0.23913044	0.7963849	1	2735	tags=31%, list=24%, signal=41%
YOSHIOKA_LIVER_CANCER_EARLY_RECURRENCE_DN	YOSHIOKA_LIVER_CANCER_EARLY_RECURRENCE_DN		33	-0.28608632	-1.1077391	0.25	0.7989856	1	2608	tags=30%, list=23%, signal=39%
BOYLAN_MULTIPLE_MYELOMA_PCA3_DN	BOYLAN_MULTIPLE_MYELOMA_PCA3_DN		44	-0.32714686	-1.1061127	0.25	0.8017411	1	1953	tags=36%, list=17%, signal=44%
MCCABE_HOXC6_TARGETS_CANCER_UP	MCCABE_HOXC6_TARGETS_CANCER_UP		19	-0.342966	-1.103294	0.30357143	0.808538	1	713	tags=16%, list=6%, signal=17%
SCHLOSSER_MYC_TARGETS_AND_SERUM_RESPONSE_UP	SCHLOSSER_MYC_TARGETS_AND_SERUM_RESPONSE_UP		31	-0.3500253	-1.1025758	0.36842105	0.8085711	1	1828	tags=26%, list=16%, signal=31%
FAELT_B_CLL_WITH_VH3_21_UP	FAELT_B_CLL_WITH_VH3_21_UP		30	-0.33436558	-1.1005522	0.34545454	0.81142145	1	696	tags=13%, list=6%, signal=14%
ST_INTEGRIN_SIGNALING_PATHWAY	ST_INTEGRIN_SIGNALING_PATHWAY		52	-0.2950373	-1.0995631	0.32142857	0.8119886	1	2897	tags=33%, list=26%, signal=44%
KEGG_TIGHT_JUNCTION	KEGG_TIGHT_JUNCTION		89	-0.3388175	-1.0969819	0.3478261	0.8174523	1	1710	tags=27%, list=15%, signal=32%
IVANOVA_HEMATOPOIESIS_STEM_CELL_LONG_TERM	IVANOVA_HEMATOPOIESIS_STEM_CELL_LONG_TERM		65	-0.2986795	-1.0963777	0.25	0.81691766	1	2965	tags=42%, list=26%, signal=56%
MAHADEVAN_IMATINIB_RESISTANCE_UP	MAHADEVAN_IMATINIB_RESISTANCE_UP		15	-0.3904068	-1.0948472	0.30769232	0.8190856	1	1638	tags=33%, list=15%, signal=39%
LASTOWSKA_COAMPLIFIED_WITH_MYCN	LASTOWSKA_COAMPLIFIED_WITH_MYCN		22	-0.34299406	-1.0940564	0.2888889	0.8189991	1	1947	tags=32%, list=17%, signal=38%
YAO_TEMPORAL_RESPONSE_TO_PROGESTERONE_CLUSTER_5	YAO_TEMPORAL_RESPONSE_TO_PROGESTERONE_CLUSTER_5		25	-0.39383367	-1.0918497	0.3409091	0.82305384	1	1614	tags=28%, list=14%, signal=33%
POOLA_INVASIVE_BREAST_CANCER_DN	POOLA_INVASIVE_BREAST_CANCER_DN		82	-0.36628714	-1.0913723	0.3	0.8219381	1	1762	tags=35%, list=16%, signal=42%
SHAFFER_IRF4_TARGETS_IN_ACTIVATED_DENDRITIC_CELL	SHAFFER_IRF4_TARGETS_IN_ACTIVATED_DENDRITIC_CELL		43	-0.37378898	-1.0913142	0.34545454	0.8197402	1	1961	tags=33%, list=18%, signal=39%
LINDSTEDT_DENDRITIC_CELL_MATURATION_C	LINDSTEDT_DENDRITIC_CELL_MATURATION_C		39	-0.34968585	-1.0882919	0.3272727	0.8261667	1	1954	tags=31%, list=17%, signal=37%
LEE_METASTASIS_AND_ALTERNATIVE_SPLICING_DN	LEE_METASTASIS_AND_ALTERNATIVE_SPLICING_DN		29	-0.3243026	-1.0881635	0.36363637	0.824312	1	2812	tags=45%, list=25%, signal=60%
REACTOME_SYNTHESIS_OF_BILE_ACIDS_AND_BILE_SALTS	REACTOME_SYNTHESIS_OF_BILE_ACIDS_AND_BILE_SALTS		18	-0.40401128	-1.0873235	0.36734694	0.8241425	1	3494	tags=67%, list=31%, signal=97%
SHEDDEN_LUNG_CANCER_GOOD_SURVIVAL_A4	SHEDDEN_LUNG_CANCER_GOOD_SURVIVAL_A4		109	-0.30499554	-1.087205	0.30612245	0.8221294	1	1593	tags=23%, list=14%, signal=26%
ZHAN_MULTIPLE_MYELOMA_SPIKED	ZHAN_MULTIPLE_MYELOMA_SPIKED		15	-0.43484733	-1.0869921	0.3125	0.82043046	1	1091	tags=33%, list=10%, signal=37%
ALCALAY_AML_BY_NPM1_LOCALIZATION_UP	ALCALAY_AML_BY_NPM1_LOCALIZATION_UP		96	-0.29359168	-1.0859572	0.25	0.8208089	1	1020	tags=18%, list=9%, signal=19%
MULLIGHAN_NPM1_MUTATED_SIGNATURE_2_UP	MULLIGHAN_NPM1_MUTATED_SIGNATURE_2_UP		80	-0.26851204	-1.0858098	0.27906978	0.81898564	1	1836	tags=25%, list=16%, signal=30%
KEGG_ABC_TRANSPORTERS	KEGG_ABC_TRANSPORTERS		27	-0.37254748	-1.0851687	0.33333334	0.81837666	1	2315	tags=41%, list=21%, signal=51%
MASSARWEH_TAMOXIFEN_RESISTANCE_UP	MASSARWEH_TAMOXIFEN_RESISTANCE_UP		279	-0.26852566	-1.0848244	0.29166666	0.8170921	1	2376	tags=28%, list=21%, signal=35%
YAGI_AML_SURVIVAL	YAGI_AML_SURVIVAL		80	-0.2667577	-1.084458	0.3148148	0.81575793	1	1413	tags=16%, list=13%, signal=18%
SIG_BCR_SIGNALING_PATHWAY	SIG_BCR_SIGNALING_PATHWAY		30	-0.36180577	-1.0843632	0.35714287	0.81389385	1	1738	tags=27%, list=16%, signal=31%
LEE_LIVER_CANCER_ACOX1_UP	LEE_LIVER_CANCER_ACOX1_UP		50	-0.35967004	-1.0842083	0.38	0.81200856	1	1091	tags=22%, list=10%, signal=24%
SANA_TNF_SIGNALING_DN	SANA_TNF_SIGNALING_DN		58	-0.33710074	-1.0841163	0.36363637	0.8101064	1	2222	tags=40%, list=20%, signal=49%
KEGG_HYPERTROPHIC_CARDIOMYOPATHY_HCM	KEGG_HYPERTROPHIC_CARDIOMYOPATHY_HCM		55	-0.40285057	-1.0840819	0.32	0.80800354	1	1919	tags=29%, list=17%, signal=35%
DEURIG_T_CELL_PROLYMPHOCYTIC_LEUKEMIA_UP	DEURIG_T_CELL_PROLYMPHOCYTIC_LEUKEMIA_UP		216	-0.24300723	-1.084066	0.3488372	0.8058546	1	2393	tags=29%, list=21%, signal=36%
VALK_AML_CLUSTER_1	VALK_AML_CLUSTER_1		16	-0.42933568	-1.0829654	0.3773585	0.806337	1	1683	tags=38%, list=15%, signal=44%
CHESLER_BRAIN_HIGHEST_GENETIC_VARIANCE	CHESLER_BRAIN_HIGHEST_GENETIC_VARIANCE		27	-0.33732238	-1.0813864	0.3617021	0.8089263	1	2170	tags=33%, list=19%, signal=41%
GALLUZZI_PERMEABILIZE_MITOCHONDRIA	GALLUZZI_PERMEABILIZE_MITOCHONDRIA		26	-0.3396071	-1.080916	0.36363637	0.8078732	1	3125	tags=54%, list=28%, signal=75%
FARMER_BREAST_CANCER_APOCRINE VS LUMINAL	FARMER_BREAST_CANCER_APOCRINE VS LUMINAL		185	-0.2785154	-1.0808352	0.31111112	0.805963	1	1891	tags=27%, list=17%, signal=32%
WANG_PROSTATE_CANCER_ANDROGEN_INDEPENDENT	WANG_PROSTATE_CANCER_ANDROGEN_INDEPENDENT		35	-0.30280986	-1.079845	0.36956522	0.80619496	1	1891	tags=26%, list=17%, signal=31%
IZADPANAH_STEM_CELL_ADIPOSE_VS_BONE_DN	IZADPANAH_STEM_CELL_ADIPOSE_VS_BONE_DN		65	-0.37217283	-1.079264	0.29545453	0.8055165	1	1782	tags=31%, list=16%, signal=36%
FIRESTEIN_PROLIFERATION	FIRESTEIN_PROLIFERATION		89	-0.27384615	-1.0780984	0.4074074	0.8064894	1	2373	tags=28%, list=21%, signal=35%
YOSHIOKA_LIVER_CANCER_EARLY_RECURRENCE_UP	YOSHIOKA_LIVER_CANCER_EARLY_RECURRENCE_UP		20	-0.3520466	-1.0767703	0.41666666	0.8081628	1	2187	tags=35%, list=20%, signal=43%
KEGG_ERBB_SIGNALING_PATHWAY	KEGG_ERBB_SIGNALING_PATHWAY		48	-0.29230538	-1.0765837	0.35185185	0.8066621	1	1719	tags=21%, list=15%, signal=25%
ONKEN_UVEAL_MELANOMA_DN	ONKEN_UVEAL_MELANOMA_DN		330	-0.24979156	-1.0758555	0.23529412	0.80656934	1	1819	tags=20%, list=16%, signal=24%
DORSAM_HOXA9_TARGETS_UP	DORSAM_HOXA9_TARGETS_UP		23	-0.3601786	-1.0756841	0.44444445	0.80479133	1	1276	tags=22%, list=11%, signal=24%
WONG_ENDMETRIUM_CANCER_DN	WONG_ENDMETRIUM_CANCER_DN		26	-0.4490617	-1.0755467	0.39534885	0.8030744	1	2154	tags=35%, list=19%, signal=43%
KONDO_EZH2_TARGETS	KONDO_EZH2_TARGETS		82	-0.3209715	-1.0751176	0.3125	0.802128	1	1740	tags=28%, list=16%, signal=33%
WANG_LMO4_TARGETS_UP	WANG_LMO4_TARGETS_UP		183	-0.25169122	-1.0751033	0.3018868	0.800127	1	2319	tags=26%, list=21%, signal=33%
CHEBOTAEV_GR_TARGETS_DN	CHEBOTAEV_GR_TARGETS_DN		73	-0.33691797	-1.0745606	0.38	0.79987377	1	998	tags=22%, list=9%, signal=24%
SASSON_RESPONSE_TO_GONADOTROPHINS_DN	SASSON_RESPONSE_TO_GONADOTROPHINS_DN		46	-0.3510121	-1.0739689	0.33333334	0.7993451	1	1740	tags=26%, list=16%, signal=31%
REACTOME_INTEGRIN_ALPHAIIBBETA3_SIGNALING	REACTOME_INTEGRIN_ALPHAIIBBETA3_SIGNALING		17	-0.39349636	-1.0726761	0.3181818	0.8009123	1	2490	tags=35%, list=22%, signal=45%
BHATI_G2M_ARREST_BY_2METHOXYESTRADIOL_DN	BHATI_G2M_ARREST_BY_2METHOXYESTRADIOL_DN		76	-0.28307137	-1.0726352	0.3137255	0.7989689	1	1363	tags=20%, list=12%, signal=22%
SIG_PIP3_SIGNALING_IN_CARDIAC_MYOCTES	SIG_PIP3_SIGNALING_IN_CARDIAC_MYOCTES		42	-0.30270612	-1.072056	0.38333333	0.7987656	1	2962	tags=38%, list=26%, signal=52%
LU_TUMOR_ANGIOGENESIS_UP	LU_TUMOR_ANGIOGENESIS_UP		15	-0.3769909	-1.071454	0.40425533	0.79818213	1	2276	tags=40%, list=20%, signal=50%
MATTIOLI_MULTIPLE_MYELOMA_WITH_14Q32_TRANSLOCATIONS	MATTIOLI_MULTIPLE_MYELOMA_WITH_14Q32_TRANSLOCATIONS		21	-0.4461841	-1.0692858	0.34146342	0.8013097	1	1584	tags=33%, list=14%, signal=39%
WANG_ESOPHAGUS_CANCER_VS_NORMAL_DN	WANG_ESOPHAGUS_CANCER_VS_NORMAL_DN		57	-0.29260483	-1.0691489	0.36363637	0.799718	1	1892	tags=26%, list=17%, signal=32%
NATSUME_RESPONSE_TO_INTERFERON_BETA_DN	NATSUME_RESPONSE_TO_INTERFERON_BETA_DN		35	-0.31168643	-1.0691174	0.41379312	0.79780096	1	1427	tags=20%, list=13%, signal=23%
KEGG_VASCULAR_SMOOTH_MUSCLE_CONTRACTION	KEGG_VASCULAR_SMOOTH_MUSCLE_CONTRACTION		74	-0.2984307	-1.06847	0.4318182	0.79742366	1	2275	tags=32%, list=20%, signal=40%
SESTO_RESPONSE_TO_UV_C6	SESTO_RESPONSE_TO_UV_C6		30	-0.37793332	-1.0681535	0.37096775	0.7962802	1	664	tags=20%, list=6%, signal=21%
YAUCH_HEDGEHOG_SIGNALING_PARACRINE_DN	YAUCH_HEDGEHOG_SIGNALING_PARACRINE_DN		142	-0.36279094	-1.0678015	0.37254903	0.7949081	1	2072	tags=34%, list=19%, signal=41%
KEGG_INOSITOL_PHOSPHATE_METABOLISM	KEGG_INOSITOL_PHOSPHATE_METABOLISM		28	-0.2939385	-1.0668467	0.41860464	0.7956264	1	1659	tags=18%, list=15%, signal=21%
KEGG_NEUROTROPHIN_SIGNALING_PATHWAY	KEGG_NEUROTROPHIN_SIGNALING_PATHWAY		68	-0.2673586	-1.0657305	0.35	0.796443	1	3217	tags=38%, list=29%, signal=53%
BOHN_PRIMARY_IMMUNODEFICIENCY_SYNDROM_UP	BOHN_PRIMARY_IMMUNODEFICIENCY_SYNDROM_UP		24	-0.38092375	-1.0636373	0.3898305	0.80099136	1	597	tags=21%, list=5%, signal=22%
BILD_E2F3_ONCOGENIC_SIGNATURE	BILD_E2F3_ONCOGENIC_SIGNATURE		119	-0.28028926	-1.063026	0.3181818	0.8004433	1	2389	tags=34%, list=21%, signal=43%
KEGG_FOCAL_ADHESION	KEGG_FOCAL_ADHESION		123	-0.3090092	-1.0626332	0.3220339	0.79953986	1	1719	tags=22%, list=15%, signal=26%
COLIN_PILOCYTIC_ASTROCYTOMA_VS_GLIOBLASTOMA_UP	COLIN_PILOCYTIC_ASTROCYTOMA_VS_GLIOBLASTOMA_UP		20	-0.38473973	-1.0621064	0.3809524	0.79891527	1	1095	tags=30%, list=10%, signal=33%
RASHI_RESPONSE_TO_IONIZING_RADIATION_3	RASHI_RESPONSE_TO_IONIZING_RADIATION_3		34	-0.32190582	-1.0606694	0.36956522	0.8005249	1	3278	tags=44%, list=29%, signal=62%
KEGG_CALCIUM_SIGNALING_PATHWAY	KEGG_CALCIUM_SIGNALING_PATHWAY		117	-0.30833754	-1.0597243	0.37254903	0.8010402	1	1698	tags=22%, list=15%, signal=26%
CERVERA_SDHB_TARGETS_2	CERVERA_SDHB_TARGETS_2		73	-0.30461347	-1.0597053	0.27272728	0.7991265	1	2501	tags=40%, list=22%, signal=51%
ZHAN_MULTIPLE_MYELOMA_PR_DN	ZHAN_MULTIPLE_MYELOMA_PR_DN		19	-0.36955324	-1.0578727	0.45238096	0.8023985	1	1812	tags=26%, list=16%, signal=31%
KAYO_AGING_MUSCLE_DN	KAYO_AGING_MUSCLE_DN		82	-0.2664833	-1.057612	0.42307693	0.8009466	1	2516	tags=34%, list=22%, signal=44%
VALK_AML_CLUSTER_4	VALK_AML_CLUSTER_4		18	-0.3907283	-1.0573422	0.37288135	0.7996398	1	1240	tags=28%, list=11%, signal=31%
LI_PROSTATE_CANCER_EPIGENETIC	LI_PROSTATE_CANCER_EPIGENETIC		15	-0.40149295	-1.0563452	0.38297874	0.8002875	1	1526	tags=33%, list=14%, signal=39%
KEGG_ARACHIDONIC_ACID_METABOLISM	KEGG_ARACHIDONIC_ACID_METABOLISM		34	-0.37438887	-1.0545008	0.34	0.8031525	1	2513	tags=44%, list=22%, signal=57%
REACTOME_PLATELET_AGGREGATION_PLUG_FORMATION	REACTOME_PLATELET_AGGREGATION_PLUG_FORMATION		19	-0.36599615	-1.0543361	0.5	0.8015938	1	2490	tags=32%, list=22%, signal=41%
SNIJDERS_AMPLIFIED_IN_HEAD_AND_NECK_TUMORS	SNIJDERS_AMPLIFIED_IN_HEAD_AND_NECK_TUMORS		19	-0.38368782	-1.0536528	0.37254903	0.80133975	1	927	tags=21%, list=8%, signal=23%
REACTOME_NCAM_SIGNALING_FOR_NEURITE_OUT_GROWTH	REACTOME_NCAM_SIGNALING_FOR_NEURITE_OUT_GROWTH		46	-0.35946116	-1.0529598	0.34	0.8013795	1	2811	tags=43%, list=25%, signal=58%
RIZ_ERYTHROID_DIFFERENTIATION_6HR	RIZ_ERYTHROID_DIFFERENTIATION_6HR		29	-0.38319153	-1.0499796	0.42592594	0.80701196	1	1932	tags=31%, list=17%, signal=37%
KOYAMA_SEMA3B_TARGETS_DN	KOYAMA_SEMA3B_TARGETS_DN		152	-0.25160626	-1.0496886	0.37209302	0.80575293	1	2066	tags=25%, list=18%, signal=30%
MCBRYAN_PUBERTAL_BREAST_3_4WK_UP	MCBRYAN_PUBERTAL_BREAST_3_4WK_UP		149	-0.32585144	-1.0487344	0.42857143	0.8066223	1	1753	tags=28%, list=16%, signal=33%
CHNG_MULTIPLE_MYELOMA_HYPERPLOID_DN	CHNG_MULTIPLE_MYELOMA_HYPERPLOID_DN		24	-0.29075694	-1.0473913	0.42857143	0.80845845	1	2629	tags=25%, list=23%, signal=33%
KESHELAVA_MULTIPLE_DRUG_RESISTANCE	KESHELAVA_MULTIPLE_DRUG_RESISTANCE		46	-0.25429055	-1.0465246	0.33962265	0.8083314	1	1813	tags=20%, list=16%, signal=23%
BREDEMEYER_RAG_SIGNALING_NOT_VIA_ATM_DN	BREDEMEYER_RAG_SIGNALING_NOT_VIA_ATM_DN		42	-0.32820114	-1.0462766	0.3617021	0.807234	1	2848	tags=43%, list=25%, signal=57%
STARK_PREFRONTAL_CORTEX_22Q11_DELETION_DN	STARK_PREFRONTAL_CORTEX_22Q11_DELETION_DN		345	-0.21517503	-1.044944	0.39655173	0.80913574	1	2603	tags=23%, list=23%, signal=30%
LUI_THYROID_CANCER_CLUSTER_2	LUI_THYROID_CANCER_CLUSTER_2		25	-0.35235906	-1.0441173	0.40384614	0.80915666	1	1682	tags=32%, list=15%, signal=38%
TSENG_ADIPOGENIC_POTENTIAL_DN	TSENG_ADIPOGENIC_POTENTIAL_DN		34	-0.42640868	-1.0426619	0.39583334	0.8113865	1	1522	tags=32%, list=14%, signal=37%
BONOME_OVARIAN_CANCER_SURVIVAL_SUBOPTIMAL_DEBULKING	BONOME_OVARIAN_CANCER_SURVIVAL_SUBOPTIMAL_DEBULKING		285	-0.25026056	-1.0406978	0.37254903	0.81468403	1	1921	tags=21%, list=17%, signal=25%
MULLIGHAN_NPM1_SIGNATURE_3_DN	MULLIGHAN_NPM1_SIGNATURE_3_DN		84	-0.26200184	-1.0404495	0.39215687	0.8135274	1	1779	tags=21%, list=16%, signal=25%
JIANG_TIP30_TARGETS_DN	JIANG_TIP30_TARGETS_DN		18	-0.36373127	-1.0387223	0.45454547	0.81546897	1	1489	tags=22%, list=13%, signal=26%
MISHRA_CARCINOMA_ASSOCIATED_FIBROBLAST_DN	MISHRA_CARCINOMA_ASSOCIATED_FIBROBLAST_DN		17	-0.41096142	-1.0384716	0.36734694	0.81438524	1	1878	tags=35%, list=17%, signal=42%
BERENJENO_TRANSFORMED_BY_RHOA_FOREVER_UP	BERENJENO_TRANSFORMED_BY_RHOA_FOREVER_UP		15	-0.45448875	-1.0362265	0.43137255	0.81854975	1	521	tags=27%, list=5%, signal=28%
TCGA_GLIOBLASTOMA_COPY_NUMBER_UP	TCGA_GLIOBLASTOMA_COPY_NUMBER_UP		34	-0.2636071	-1.0361891	0.40816328	0.81680644	1	1418	tags=18%, list=13%, signal=20%
REACTOME_GENES_INVOLVED_IN_APOPTOTIC_CLEAVAGE_OF_CELLULAR_PROTEINS	REACTOME_GENES_INVOLVED_IN_APOPTOTIC_CLEAVAGE_OF_CELLULAR_PROTEINS		24	-0.34593385	-1.0347843	0.44680852	0.81929666	1	3131	tags=42%, list=28%, signal=58%
SASSON_RESPONSE_TO_FORSKOLIN_DN	SASSON_RESPONSE_TO_FORSKOLIN_DN		46	-0.33703113	-1.0347203	0.3859649	0.8176803	1	1740	tags=26%, list=16%, signal=31%
REACTOME_NCAM1_INTERACTIONS	REACTOME_NCAM1_INTERACTIONS		34	-0.3885328	-1.0322671	0.3962264	0.82244337	1	2811	tags=47%, list=25%, signal=63%
AMBROSINI_FLAVOPIRIDOL_TREATMENT_TP53	AMBROSINI_FLAVOPIRIDOL_TREATMENT_TP53		60	-0.2973242	-1.0305024	0.4054054	0.82496756	1	1743	tags=25%, list=16%, signal=29%
REACTOME_TRNA_AMINOACYLATION	REACTOME_TRNA_AMINOACYLATION		18	-0.32450637	-1.0301324	0.44230768	0.8239452	1	101	tags=6%, list=1%, signal=6%
HOFFMANN_IMMATURE_TO_MATURE_B_LYMPHOCYTE_DN	HOFFMANN_IMMATURE_TO_MATURE_B_LYMPHOCYTE_DN		24	-0.33928344	-1.0295626	0.44444445	0.8230809	1	1547	tags=25%, list=14%, signal=29%
TOMLINS_PROSTATE_CANCER_DN	TOMLINS_PROSTATE_CANCER_DN		19	-0.42817968	-1.0286837	0.40350878	0.823457	1	274	tags=21%, list=2%, signal=22%
CHARAFE_BREAST_CANCER_LUMINAL_VS_BASAL_UP	CHARAFE_BREAST_CANCER_LUMINAL_VS_BASAL_UP		162	-0.27212495	-1.0285757	0.41463414	0.8219012	1	2000	tags=25%, list=18%, signal=30%
SEKI_INFLAMMATORY_RESPONSE_LPS_DN	SEKI_INFLAMMATORY_RESPONSE_LPS_DN		17	-0.4542365	-1.0282934	0.5813953	0.82084846	1	1985	tags=47%, list=18%, signal=57%
REACTOME_SMOOTH_MUSCLE_CONTRACTION	REACTOME_SMOOTH_MUSCLE_CONTRACTION		17	-0.42331472	-1.0277356	0.42857143	0.82035065	1	102	tags=12%, list=1%, signal=12%
SHEPARD_CRUSH_AND_BURN_MUTANT_UP	SHEPARD_CRUSH_AND_BURN_MUTANT_UP		97	-0.24858981	-1.0265859	0.42	0.82119775	1	2066	tags=21%, list=18%, signal=25%
CHENG_IMPRINTED_BY_ESTRADIOL	CHENG_IMPRINTED_BY_ESTRADIOL		54	-0.27314344	-1.0255862	0.42857143	0.8220074	1	1816	tags=22%, list=16%, signal=26%
CREIGHTON_ENDOCRINE_THERAPY_RESISTANCE_5	CREIGHTON_ENDOCRINE_THERAPY_RESISTANCE_5		243	-0.25623387	-1.0226418	0.42307693	0.8280959	1	2160	tags=25%, list=19%, signal=30%
TURASHVILI_BREAST_DUCTAL_CARCINOMA_VS_LOBULAR_NORMAL_DN	TURASHVILI_BREAST_DUCTAL_CARCINOMA_VS_LOBULAR_NORMAL_DN		32	-0.37431145	-1.0212125	0.39473686	0.82964253	1	1710	tags=31%, list=15%, signal=37%
HADDAD_B_LYMPHOCYTE_PROGENITOR	HADDAD_B_LYMPHOCYTE_PROGENITOR		144	-0.2776696	-1.0209731	0.36842105	0.82817614	1	2339	tags=26%, list=21%, signal=33%
GARGALOVIC_RESPONSE_TO_OXIDIZED_PHOSPHOLIPIDS_BLUE_DN	GARGALOVIC_RESPONSE_TO_OXIDIZED_PHOSPHOLIPIDS_BLUE_DN		31	-0.29398507	-1.0202976	0.4509804	0.8282246	1	1556	tags=26%, list=14%, signal=30%
GAUSSMANN_MLL_AF4_FUSION_TARGETS_F_DN	GAUSSMANN_MLL_AF4_FUSION_TARGETS_F_DN		22	-0.40581164	-1.0196064	0.43396226	0.82832265	1	1313	tags=41%, list=12%, signal=46%
BIOCARTA_NO1_PATHWAY	BIOCARTA_NO1_PATHWAY		18	-0.4109141	-1.0182362	0.43548387	0.82993937	1	1573	tags=28%, list=14%, signal=32%
CADWELL_ATG16L1_TARGETS_DN	CADWELL_ATG16L1_TARGETS_DN		36	-0.2948172	-1.0181249	0.41666666	0.8283683	1	757	tags=14%, list=7%, signal=15%
CROMER_TUMORIGENESIS_DN	CROMER_TUMORIGENESIS_DN		29	-0.3665187	-1.0168388	0.36842105	0.8295169	1	1957	tags=34%, list=17%, signal=42%
STARK_HYPPOCAMPUS_22Q11_DELETION_UP	STARK_HYPPOCAMPUS_22Q11_DELETION_UP		24	-0.3479022	-1.0150553	0.42857143	0.8321185	1	3013	tags=46%, list=27%, signal=63%
TAKEDA_TARGETS_OF_NUP98_HOXA9_FUSION_6HR_UP	TAKEDA_TARGETS_OF_NUP98_HOXA9_FUSION_6HR_UP		47	-0.33377075	-1.014622	0.46666667	0.831034	1	1127	tags=28%, list=10%, signal=31%
MARCHINI_TRABECTEDIN_RESISTANCE_DN	MARCHINI_TRABECTEDIN_RESISTANCE_DN		33	-0.36216024	-1.0145812	0.50980395	0.8293262	1	1285	tags=24%, list=11%, signal=27%
KEGG_AMYOTROPHIC_LATERAL_SCLEROSIS_ALS	KEGG_AMYOTROPHIC_LATERAL_SCLEROSIS_ALS		29	-0.3241601	-1.0140669	0.3898305	0.8289798	1	1070	tags=21%, list=10%, signal=23%
BEIER_GLIOMA_STEM_CELL_DN	BEIER_GLIOMA_STEM_CELL_DN		33	-0.33250806	-1.0136865	0.46	0.8280163	1	1674	tags=30%, list=15%, signal=36%
KEGG_GLIOMA	KEGG_GLIOMA		32	-0.2713025	-1.0121979	0.42	0.8298768	1	2490	tags=34%, list=22%, signal=44%
BIOCARTA_KERATINOCYTE_PATHWAY	BIOCARTA_KERATINOCYTE_PATHWAY		25	-0.30493885	-1.0115776	0.44827586	0.82972777	1	1462	tags=16%, list=13%, signal=18%
XU_HGF_SIGNALING_NOT_VIA_AKT1_48HR_UP	XU_HGF_SIGNALING_NOT_VIA_AKT1_48HR_UP		25	-0.36447656	-1.0094051	0.46875	0.83366174	1	1708	tags=32%, list=15%, signal=38%
VALK_AML_CLUSTER_11	VALK_AML_CLUSTER_11		24	-0.36528432	-1.0088861	0.5	0.8329594	1	2379	tags=50%, list=21%, signal=63%
TANG_SENESCENCE_TP53_TARGETS_UP	TANG_SENESCENCE_TP53_TARGETS_UP		16	-0.36785734	-1.0087082	0.5254237	0.8317689	1	1345	tags=25%, list=12%, signal=28%
NIKOLSKY_BREAST_CANCER_7Q21_Q22_AMPLICON	NIKOLSKY_BREAST_CANCER_7Q21_Q22_AMPLICON		35	-0.32607722	-1.0084096	0.44444445	0.8306652	1	2198	tags=26%, list=20%, signal=32%
UEDA_CENTRAL_CLOCK	UEDA_CENTRAL_CLOCK		66	-0.28115717	-1.0080538	0.4	0.8299987	1	1515	tags=24%, list=14%, signal=28%
REACTOME_DARPP32_EVENTS	REACTOME_DARPP32_EVENTS		17	-0.34342477	-1.0079505	0.42857143	0.8285006	1	1691	tags=24%, list=15%, signal=28%
SETLUR_PROSTATE_CANCER_TMPRSS2_ERG_FUSION_UP	SETLUR_PROSTATE_CANCER_TMPRSS2_ERG_FUSION_UP		43	-0.2787589	-1.0073651	0.46938777	0.82810014	1	2228	tags=23%, list=20%, signal=29%
FERRANDO_T_ALL_WITH_MLL_ENL_FUSION_UP	FERRANDO_T_ALL_WITH_MLL_ENL_FUSION_UP		52	-0.33038017	-1.0073609	0.55172414	0.82636696	1	2285	tags=27%, list=20%, signal=34%
DITTMER_PTHLH_TARGETS_UP	DITTMER_PTHLH_TARGETS_UP		84	-0.2789995	-1.0063016	0.4827586	0.8271478	1	3100	tags=42%, list=28%, signal=57%
LIU_CMYB_TARGETS_UP	LIU_CMYB_TARGETS_UP		102	-0.24103281	-1.0047061	0.4528302	0.8290402	1	1684	tags=23%, list=15%, signal=26%
ZHAN_MULTIPLE_MYELOMA_LB_UP	ZHAN_MULTIPLE_MYELOMA_LB_UP		21	-0.37061185	-1.0043863	0.4375	0.8280194	1	1646	tags=29%, list=15%, signal=33%
RODRIGUES_NTN1_TARGETS_DN	RODRIGUES_NTN1_TARGETS_DN		94	-0.27145505	-1.0041441	0.44	0.8269424	1	1484	tags=22%, list=13%, signal=26%
RODRIGUES_DCC_TARGETS_DN	RODRIGUES_DCC_TARGETS_DN		74	-0.29735544	-1.004049	0.41304347	0.82539713	1	1471	tags=22%, list=13%, signal=25%
TOMLINS_PROSTATE_CANCER_UP	TOMLINS_PROSTATE_CANCER_UP		21	-0.31903902	-1.0034639	0.5	0.8251666	1	2232	tags=38%, list=20%, signal=47%
WEIGEL_OXIDATIVE_STRESS_BY_HNE_AND_H2O2	WEIGEL_OXIDATIVE_STRESS_BY_HNE_AND_H2O2		28	-0.33077213	-1.0030084	0.45454547	0.82467145	1	1653	tags=29%, list=15%, signal=33%
SIG_PIP3_SIGNALING_IN_B_LYMPHOCYTES	SIG_PIP3_SIGNALING_IN_B_LYMPHOCYTES		21	-0.32617372	-1.0025451	0.44067797	0.8240432	1	1533	tags=19%, list=14%, signal=22%
ZHAN_MULTIPLE_MYELOMA_CD1_UP	ZHAN_MULTIPLE_MYELOMA_CD1_UP		28	-0.3418992	-1.0014337	0.44444445	0.82507724	1	1693	tags=29%, list=15%, signal=34%
LIEN_BREAST_CARCINOMA_METAPLASTIC_VS_DUCTAL_DN	LIEN_BREAST_CARCINOMA_METAPLASTIC_VS_DUCTAL_DN		49	-0.38850716	-1.0002193	0.4473684	0.8263274	1	2204	tags=37%, list=20%, signal=46%
LU_AGING_BRAIN_DN	LU_AGING_BRAIN_DN		155	-0.26688403	-0.9987835	0.4680851	0.8281579	1	1334	tags=21%, list=12%, signal=23%
BROWNE_HCMV_INFECTION_4HR_DN	BROWNE_HCMV_INFECTION_4HR_DN		137	-0.24987893	-0.9987296	0.5283019	0.82654077	1	2566	tags=30%, list=23%, signal=38%
HATADA_METHYLATED_IN_LUNG_CANCER_UP	HATADA_METHYLATED_IN_LUNG_CANCER_UP		178	-0.2702708	-0.99839026	0.53846157	0.82572645	1	2351	tags=25%, list=21%, signal=31%
KEGG_PRIMARY_BILE_ACID_BIOSYNTHESIS	KEGG_PRIMARY_BILE_ACID_BIOSYNTHESIS		15	-0.35985708	-0.9978531	0.4117647	0.825397	1	3494	tags=67%, list=31%, signal=97%
KEGG_GLYCINE_SERINE_AND_THREONINE_METABOLISM	KEGG_GLYCINE_SERINE_AND_THREONINE_METABOLISM		22	-0.35905516	-0.9977976	0.5	0.8239407	1	1749	tags=23%, list=16%, signal=27%
VANTVEER_BREAST_CANCER_ESR1_UP	VANTVEER_BREAST_CANCER_ESR1_UP		73	-0.29457563	-0.99604017	0.4864865	0.82696724	1	2164	tags=34%, list=19%, signal=42%
BIOCARTA_PTDINS_PATHWAY	BIOCARTA_PTDINS_PATHWAY		16	-0.36837053	-0.99599355	0.48076922	0.8253594	1	1445	tags=25%, list=13%, signal=29%
SENESE_HDAC2_TARGETS_DN	SENESE_HDAC2_TARGETS_DN		74	-0.32738274	-0.9955119	0.5660377	0.8250432	1	1677	tags=35%, list=15%, signal=41%
JAERVINEN_AMPLIFIED_IN_LARYNGEAL_CANCER	JAERVINEN_AMPLIFIED_IN_LARYNGEAL_CANCER		20	-0.3053577	-0.99490917	0.46666667	0.82486904	1	1927	tags=35%, list=17%, signal=42%
CUI_GLUCOSE_DEPRIVATION	CUI_GLUCOSE_DEPRIVATION		35	-0.3081927	-0.99432	0.41509435	0.82453674	1	2414	tags=31%, list=22%, signal=40%
REACTOME_TIE2_SIGNALING	REACTOME_TIE2_SIGNALING		16	-0.322591	-0.9942169	0.43589744	0.82308125	1	2817	tags=44%, list=25%, signal=58%
PAL_PRMT5_TARGETS_DN	PAL_PRMT5_TARGETS_DN		28	-0.34385955	-0.9941066	0.44262296	0.82171965	1	2039	tags=32%, list=18%, signal=39%
KEGG_MELANOGENESIS	KEGG_MELANOGENESIS		70	-0.27294305	-0.99394286	0.52380955	0.8205008	1	2370	tags=31%, list=21%, signal=40%
BONCI_TARGETS_OF_MIR15A_AND_MIR16_1	BONCI_TARGETS_OF_MIR15A_AND_MIR16_1		53	-0.2728613	-0.993419	0.47058824	0.8203824	1	1885	tags=25%, list=17%, signal=29%
KEGG_LINOLEIC_ACID_METABOLISM	KEGG_LINOLEIC_ACID_METABOLISM		15	-0.38577616	-0.9926458	0.37254903	0.8207021	1	1479	tags=27%, list=13%, signal=31%
FRASOR_RESPONSE_TO_ESTRADIOL_DN	FRASOR_RESPONSE_TO_ESTRADIOL_DN		40	-0.300882	-0.9911044	0.47826087	0.8229531	1	1896	tags=28%, list=17%, signal=33%
BROWNE_HCMV_INFECTION_48HR_UP	BROWNE_HCMV_INFECTION_48HR_UP		117	-0.24639711	-0.99085605	0.42	0.8217781	1	1508	tags=18%, list=13%, signal=21%
SEMENZA_HIF1_TARGETS	SEMENZA_HIF1_TARGETS		25	-0.3327478	-0.99060845	0.47540984	0.8207545	1	1608	tags=32%, list=14%, signal=37%
RASHI_RESPONSE_TO_IONIZING_RADIATION_1	RASHI_RESPONSE_TO_IONIZING_RADIATION_1		31	-0.30145758	-0.99047947	0.5192308	0.81937766	1	1693	tags=23%, list=15%, signal=27%
KEGG_ARGININE_AND_PROLINE_METABOLISM	KEGG_ARGININE_AND_PROLINE_METABOLISM		38	-0.31268096	-0.9892841	0.42222223	0.8206867	1	818	tags=18%, list=7%, signal=20%
ST_FAS_SIGNALING_PATHWAY	ST_FAS_SIGNALING_PATHWAY		39	-0.2872349	-0.9890458	0.51785713	0.81955355	1	1369	tags=18%, list=12%, signal=20%
IWANAGA_CARCINOGENESIS_BY_KRAS_PTEN_DN	IWANAGA_CARCINOGENESIS_BY_KRAS_PTEN_DN		192	-0.28673574	-0.98862886	0.42857143	0.8188931	1	1364	tags=19%, list=12%, signal=21%
SANA_RESPONSE_TO_IFNG_UP	SANA_RESPONSE_TO_IFNG_UP		33	-0.364628	-0.9869716	0.44642857	0.8212859	1	1329	tags=21%, list=12%, signal=24%
RICKMAN_METASTASIS_UP	RICKMAN_METASTASIS_UP		145	-0.23231895	-0.9864339	0.47826087	0.82098854	1	2161	tags=26%, list=19%, signal=31%
POMEROY_MEDULLOBLASTOMA_DESMOPLASIC_VS_CLASSIC_UP	POMEROY_MEDULLOBLASTOMA_DESMOPLASIC_VS_CLASSIC_UP		33	-0.2840412	-0.98632705	0.5	0.81958485	1	3073	tags=45%, list=27%, signal=62%
POMEROY_MEDULLOBLASTOMA_DESMOPLASIC_VS_CLASSIC_DN	POMEROY_MEDULLOBLASTOMA_DESMOPLASIC_VS_CLASSIC_DN		33	-0.2840412	-0.98632705	0.5	0.8179619	1	3073	tags=45%, list=27%, signal=62%
ROME_INSULIN_TARGETS_IN_MUSCLE_UP	ROME_INSULIN_TARGETS_IN_MUSCLE_UP		56	-0.26180723	-0.98569643	0.44827586	0.8176906	1	2241	tags=23%, list=20%, signal=29%
GAUSSMANN_MLL_AF4_FUSION_TARGETS_E_UP	GAUSSMANN_MLL_AF4_FUSION_TARGETS_E_UP		56	-0.32182515	-0.98548436	0.3888889	0.8164288	1	1296	tags=23%, list=12%, signal=26%
XU_HGF_TARGETS_REPRESSED_BY_AKT1_DN	XU_HGF_TARGETS_REPRESSED_BY_AKT1_DN		46	-0.28911304	-0.98346186	0.48979592	0.8200544	1	1253	tags=20%, list=11%, signal=22%
CHIARETTI_ACUTE_LYMPHOBLASTIC_LEUKEMIA_ZAP70	CHIARETTI_ACUTE_LYMPHOBLASTIC_LEUKEMIA_ZAP70		44	-0.26412356	-0.9823329	0.4509804	0.820911	1	961	tags=14%, list=9%, signal=15%
ZHU_CMV_8_HR_DN	ZHU_CMV_8_HR_DN		19	-0.32602984	-0.9809457	0.5	0.82260793	1	857	tags=21%, list=8%, signal=23%
KEGG_ALPHA_LINOLENIC_ACID_METABOLISM	KEGG_ALPHA_LINOLENIC_ACID_METABOLISM		15	-0.37859902	-0.9805455	0.4888889	0.821968	1	1479	tags=40%, list=13%, signal=46%
COWLING_MYCN_TARGETS	COWLING_MYCN_TARGETS		26	-0.3415651	-0.97744006	0.47619048	0.82802707	1	1035	tags=23%, list=9%, signal=25%
WINTER_HYPOXIA_METAGENE	WINTER_HYPOXIA_METAGENE		149	-0.26700696	-0.9771738	0.51724136	0.8270876	1	1408	tags=21%, list=13%, signal=24%
WINTER_HYPOXIA_DN	WINTER_HYPOXIA_DN		24	-0.51827085	-0.9769436	0.5208333	0.8261072	1	2609	tags=50%, list=23%, signal=65%
WAMUNYOKOLI_OVARIAN_CANCER_LMP_UP	WAMUNYOKOLI_OVARIAN_CANCER_LMP_UP		154	-0.25540736	-0.9769166	0.4651163	0.8245381	1	1662	tags=21%, list=15%, signal=24%
BORCZUK_MALIGNANT_MESOTHELIOMA_DN	BORCZUK_MALIGNANT_MESOTHELIOMA_DN		63	-0.3054891	-0.97648376	0.5	0.8239949	1	2299	tags=27%, list=21%, signal=34%
KEGG_WNT_SIGNALING_PATHWAY	KEGG_WNT_SIGNALING_PATHWAY		106	-0.23763497	-0.97616905	0.53333336	0.8230067	1	2776	tags=29%, list=25%, signal=39%
KEGG_ARRHYTHMOGENIC_RIGHT_VENTRICULAR_CARDIOMYOPATHY_ARVC	KEGG_ARRHYTHMOGENIC_RIGHT_VENTRICULAR_CARDIOMYOPATHY_ARVC		55	-0.32745782	-0.97577894	0.5576923	0.82242125	1	2333	tags=31%, list=21%, signal=39%
REACTOME_POST_NMDA_RECEPTOR_ACTIVATION_EVENTS	REACTOME_POST_NMDA_RECEPTOR_ACTIVATION_EVENTS		22	-0.33819094	-0.9738809	0.46938777	0.8259728	1	1367	tags=23%, list=12%, signal=26%
GARY_CD5_TARGETS_UP	GARY_CD5_TARGETS_UP		292	-0.24132508	-0.9726214	0.5535714	0.8272257	1	1593	tags=17%, list=14%, signal=19%
BROWNE_HCMV_INFECTION_2HR_UP	BROWNE_HCMV_INFECTION_2HR_UP		21	-0.3428464	-0.9710621	0.5416667	0.8289995	1	1707	tags=29%, list=15%, signal=34%
LIN_APC_TARGETS	LIN_APC_TARGETS		35	-0.3099372	-0.9688644	0.53333336	0.8330766	1	1533	tags=17%, list=14%, signal=20%
KEGG_AMINO_SUGAR_AND_NUCLEOTIDE_SUGAR_METABOLISM	KEGG_AMINO_SUGAR_AND_NUCLEOTIDE_SUGAR_METABOLISM		32	-0.3159608	-0.9678975	0.49122807	0.83369505	1	1984	tags=34%, list=18%, signal=42%
FONTAINE_THYROID_TUMOR_UNCERTAIN_MALIGNANCY_UP	FONTAINE_THYROID_TUMOR_UNCERTAIN_MALIGNANCY_UP		18	-0.34320956	-0.96768934	0.5897436	0.8326315	1	2276	tags=39%, list=20%, signal=49%
REACTOME_PLATELET_DEGRANULATION	REACTOME_PLATELET_DEGRANULATION		58	-0.31053063	-0.9666731	0.46153846	0.8332645	1	1275	tags=21%, list=11%, signal=23%
DOANE_BREAST_CANCER_CLASSES_UP	DOANE_BREAST_CANCER_CLASSES_UP		41	-0.37503156	-0.96612674	0.46666667	0.83284223	1	2968	tags=46%, list=27%, signal=63%
KEGG_ACUTE_MYELOID_LEUKEMIA	KEGG_ACUTE_MYELOID_LEUKEMIA		36	-0.28338602	-0.9659092	0.5294118	0.831718	1	2490	tags=33%, list=22%, signal=43%
HADDAD_T_LYMPHOCYTE_AND_NK_PROGENITOR_UP	HADDAD_T_LYMPHOCYTE_AND_NK_PROGENITOR_UP		44	-0.2979988	-0.96193695	0.47727272	0.8395631	1	2276	tags=34%, list=20%, signal=43%
CHARAFE_BREAST_CANCER_BASAL_VS_MESENCHYMAL_DN	CHARAFE_BREAST_CANCER_BASAL_VS_MESENCHYMAL_DN		27	-0.39140838	-0.9611972	0.55172414	0.83955216	1	1984	tags=37%, list=18%, signal=45%
DING_LUNG_CANCER_EXPRESSION_BY_COPY_NUMBER	DING_LUNG_CANCER_EXPRESSION_BY_COPY_NUMBER		55	-0.27873	-0.95989585	0.4814815	0.8411733	1	2504	tags=25%, list=22%, signal=33%
TSUNODA_CISPLATIN_RESISTANCE_DN	TSUNODA_CISPLATIN_RESISTANCE_DN		18	-0.35644805	-0.9594904	0.5254237	0.8406151	1	1281	tags=22%, list=11%, signal=25%
APPIERTO_RESPONSE_TO_FENRETINIDE_DN	APPIERTO_RESPONSE_TO_FENRETINIDE_DN		23	-0.3220665	-0.9593365	0.5185185	0.83925796	1	1274	tags=26%, list=11%, signal=29%
JAZAERI_BREAST_CANCER_BRCA1_VS_BRCA2_DN	JAZAERI_BREAST_CANCER_BRCA1_VS_BRCA2_DN		30	-0.33993366	-0.9590358	0.47058824	0.83858764	1	2576	tags=47%, list=23%, signal=60%
KONDO_PROSTATE_CANCER_HCP_WITH_H3K27ME3	KONDO_PROSTATE_CANCER_HCP_WITH_H3K27ME3		47	-0.2778296	-0.9585892	0.52	0.8380316	1	2758	tags=40%, list=25%, signal=53%
KIM_MYC_AMPLIFICATION_TARGETS_UP	KIM_MYC_AMPLIFICATION_TARGETS_UP		106	-0.23743615	-0.95856875	0.5769231	0.83652306	1	1762	tags=20%, list=16%, signal=23%
CHIARADONNA_NEOPLASTIC_TRANSFORMATION_CDC25_DN	CHIARADONNA_NEOPLASTIC_TRANSFORMATION_CDC25_DN		129	-0.29161188	-0.95788217	0.6440678	0.836361	1	1770	tags=27%, list=16%, signal=32%
YAO_TEMPORAL_RESPONSE_TO_PROGESTERONE_CLUSTER_17	YAO_TEMPORAL_RESPONSE_TO_PROGESTERONE_CLUSTER_17		143	-0.24316159	-0.9578184	0.5090909	0.835124	1	2841	tags=30%, list=25%, signal=40%
TOOKER_GEMCITABINE_RESISTANCE_DN	TOOKER_GEMCITABINE_RESISTANCE_DN		78	-0.2668679	-0.95707047	0.42592594	0.8352304	1	1717	tags=21%, list=15%, signal=24%
TOOKER_RESPONSE_TO_BEXAROTENE_UP	TOOKER_RESPONSE_TO_BEXAROTENE_UP		78	-0.2668679	-0.95707047	0.42592594	0.8336808	1	1717	tags=21%, list=15%, signal=24%
CAIRO_LIVER_DEVELOPMENT_DN	CAIRO_LIVER_DEVELOPMENT_DN		177	-0.31063834	-0.9565422	0.5555556	0.8332218	1	1229	tags=24%, list=11%, signal=26%
HEDENFALK_BREAST_CANCER_BRCA1_VS_BRCA2	HEDENFALK_BREAST_CANCER_BRCA1_VS_BRCA2		21	-0.28337818	-0.954372	0.4814815	0.8369423	1	1069	tags=14%, list=10%, signal=16%
ST_PHOSPHOINOSITIDE_3_KINASE_PATHWAY	ST_PHOSPHOINOSITIDE_3_KINASE_PATHWAY		24	-0.29151613	-0.9539577	0.47272727	0.8362588	1	1674	tags=25%, list=15%, signal=29%
KEGG_PHOSPHATIDYLINOSITOL_SIGNALING_SYSTEM	KEGG_PHOSPHATIDYLINOSITOL_SIGNALING_SYSTEM		36	-0.25081804	-0.9537532	0.5365854	0.83531463	1	1719	tags=19%, list=15%, signal=23%
SCHLESINGER_METHYLATED_DE_NOVO_IN_CANCER	SCHLESINGER_METHYLATED_DE_NOVO_IN_CANCER		60	-0.27753577	-0.95156103	0.5535714	0.8394872	1	1167	tags=18%, list=10%, signal=20%
ROSS_AML_WITH_PML_RARA_FUSION	ROSS_AML_WITH_PML_RARA_FUSION		43	-0.32197785	-0.95091563	0.54545456	0.8394477	1	1052	tags=19%, list=9%, signal=20%
REACTOME_REGULATION_OF_INSULIN_SECRETION_BY_FREE_FATTY_ACIDS	REACTOME_REGULATION_OF_INSULIN_SECRETION_BY_FREE_FATTY_ACIDS		15	-0.37773004	-0.9505039	0.45	0.8388261	1	3017	tags=53%, list=27%, signal=73%
WINNEPENNINCKX_MELANOMA_METASTASIS_DN	WINNEPENNINCKX_MELANOMA_METASTASIS_DN		26	-0.3392325	-0.9503742	0.49019608	0.8376007	1	2118	tags=31%, list=19%, signal=38%
SCHLOSSER_MYC_TARGETS_REPRESSED_BY_SERUM	SCHLOSSER_MYC_TARGETS_REPRESSED_BY_SERUM		84	-0.27196708	-0.9495888	0.5869565	0.83772564	1	857	tags=12%, list=8%, signal=13%
SHAFFER_IRF4_MULTIPLE_MYELOMA_PROGRAM	SHAFFER_IRF4_MULTIPLE_MYELOMA_PROGRAM		25	-0.34784058	-0.94876415	0.5555556	0.8382939	1	1961	tags=40%, list=18%, signal=48%
ST_P38_MAPK_PATHWAY	ST_P38_MAPK_PATHWAY		24	-0.29869506	-0.94872594	0.58181816	0.8368289	1	1500	tags=25%, list=13%, signal=29%
KEGG_CYSTEINE_AND_METHIONINE_METABOLISM	KEGG_CYSTEINE_AND_METHIONINE_METABOLISM		25	-0.31040463	-0.948239	0.48979592	0.83654886	1	3251	tags=44%, list=29%, signal=62%
WATTEL_AUTONOMOUS_THYROID_ADENOMA_UP	WATTEL_AUTONOMOUS_THYROID_ADENOMA_UP		15	-0.38621438	-0.94475836	0.5121951	0.84307414	1	847	tags=20%, list=8%, signal=22%
MCMURRAY_TP53_HRAS_COOPERATION_RESPONSE_DN	MCMURRAY_TP53_HRAS_COOPERATION_RESPONSE_DN		47	-0.32154602	-0.9437034	0.55813956	0.8438291	1	1376	tags=30%, list=12%, signal=34%
DAUER_STAT3_TARGETS_DN	DAUER_STAT3_TARGETS_DN		23	-0.34867507	-0.9435619	0.5319149	0.84263223	1	888	tags=17%, list=8%, signal=19%
GARCIA_TARGETS_OF_FLI1_AND_DAX1_UP	GARCIA_TARGETS_OF_FLI1_AND_DAX1_UP		22	-0.30722913	-0.942759	0.5423729	0.8431963	1	804	tags=9%, list=7%, signal=10%
BILBAN_B_CLL_LPL_UP	BILBAN_B_CLL_LPL_UP		30	-0.30133966	-0.9419577	0.5555556	0.8434355	1	2001	tags=23%, list=18%, signal=28%
NOUZOVA_TRETINOIN_AND_H4_ACETYLATION	NOUZOVA_TRETINOIN_AND_H4_ACETYLATION		78	-0.23023005	-0.9407517	0.5714286	0.8452158	1	1794	tags=18%, list=16%, signal=21%
MOREAUX_MULTIPLE_MYELOMA_BY_TACI_UP	MOREAUX_MULTIPLE_MYELOMA_BY_TACI_UP		213	-0.2364659	-0.9384496	0.5106383	0.84913903	1	1725	tags=20%, list=15%, signal=23%
CHOW_RASSF1_TARGETS_DN	CHOW_RASSF1_TARGETS_DN		18	-0.30098388	-0.9381508	0.55737704	0.84828943	1	7834	tags=100%, list=70%, signal=332%
XU_CREBBP_TARGETS_DN	XU_CREBBP_TARGETS_DN		34	-0.3350691	-0.9362227	0.5192308	0.85163176	1	646	tags=15%, list=6%, signal=16%
MELLMAN_TUT1_TARGETS_DN	MELLMAN_TUT1_TARGETS_DN		31	-0.31821913	-0.9360825	0.6037736	0.8503994	1	1998	tags=35%, list=18%, signal=43%
MCCABE_BOUND_BY_HOXC6	MCCABE_BOUND_BY_HOXC6		180	-0.20333904	-0.9358683	0.61538464	0.84945196	1	1980	tags=22%, list=18%, signal=26%
LIEN_BREAST_CARCINOMA_METAPLASTIC	LIEN_BREAST_CARCINOMA_METAPLASTIC		19	-0.43485817	-0.93496	0.59574467	0.8498624	1	581	tags=21%, list=5%, signal=22%
FLECHNER_BIOPSY_KIDNEY_TRANSPLANT_OK_VS_DONOR_UP	FLECHNER_BIOPSY_KIDNEY_TRANSPLANT_OK_VS_DONOR_UP		340	-0.23740552	-0.9337102	0.49056605	0.85126436	1	2222	tags=22%, list=20%, signal=27%
YU_MYC_TARGETS_DN	YU_MYC_TARGETS_DN		42	-0.3978064	-0.9336402	0.56	0.8498503	1	2316	tags=45%, list=21%, signal=57%
MULLIGHAN_MLL_SIGNATURE_2_DN	MULLIGHAN_MLL_SIGNATURE_2_DN		166	-0.22656171	-0.9336295	0.5925926	0.8483618	1	2573	tags=28%, list=23%, signal=35%
BYSTRYKH_HEMATOPOIESIS_STEM_CELL_QTL_CIS	BYSTRYKH_HEMATOPOIESIS_STEM_CELL_QTL_CIS		105	-0.2552452	-0.9319968	0.58	0.85045415	1	1623	tags=20%, list=14%, signal=23%
ZHAN_MULTIPLE_MYELOMA_MF_DN	ZHAN_MULTIPLE_MYELOMA_MF_DN		16	-0.3665544	-0.9315593	0.5319149	0.8498339	1	1524	tags=31%, list=14%, signal=36%
BIOCARTA_WNT_PATHWAY	BIOCARTA_WNT_PATHWAY		18	-0.31876406	-0.9304447	0.5714286	0.85080665	1	3104	tags=39%, list=28%, signal=54%
ZHANG_ANTIVIRAL_RESPONSE_TO_RIBAVIRIN_UP	ZHANG_ANTIVIRAL_RESPONSE_TO_RIBAVIRIN_UP		16	-0.3605477	-0.9297175	0.59574467	0.8507507	1	1002	tags=31%, list=9%, signal=34%
DAVICIONI_MOLECULAR_ARMS_VS_ERMS_DN	DAVICIONI_MOLECULAR_ARMS_VS_ERMS_DN		105	-0.2745643	-0.92874974	0.59615386	0.8513347	1	2099	tags=29%, list=19%, signal=35%
BANDRES_RESPONSE_TO_CARMUSTIN_WITHOUT_MGMT_48HR_DN	BANDRES_RESPONSE_TO_CARMUSTIN_WITHOUT_MGMT_48HR_DN		20	-0.2925886	-0.9284187	0.45614034	0.85064256	1	1863	tags=25%, list=17%, signal=30%
OSADA_ASCL1_TARGETS_DN	OSADA_ASCL1_TARGETS_DN		15	-0.4099875	-0.9280693	0.6226415	0.8500551	1	1327	tags=27%, list=12%, signal=30%
ADDYA_ERYTHROID_DIFFERENTIATION_BY_HEMIN	ADDYA_ERYTHROID_DIFFERENTIATION_BY_HEMIN		46	-0.27922723	-0.92805153	0.6304348	0.8486052	1	1924	tags=30%, list=17%, signal=37%
XU_GH1_AUTOCRINE_TARGETS_DN	XU_GH1_AUTOCRINE_TARGETS_DN		68	-0.24131614	-0.9266241	0.5882353	0.85019207	1	1733	tags=21%, list=15%, signal=24%
KAYO_CALORIE_RESTRICTION_MUSCLE_UP	KAYO_CALORIE_RESTRICTION_MUSCLE_UP		42	-0.2989428	-0.9263619	0.6296296	0.8492186	1	2228	tags=26%, list=20%, signal=33%
BROWNE_HCMV_INFECTION_1HR_UP	BROWNE_HCMV_INFECTION_1HR_UP		32	-0.2740853	-0.9255956	0.62068963	0.8493636	1	1243	tags=22%, list=11%, signal=25%
REACTOME_PLC_BETA_MEDIATED_EVENTS	REACTOME_PLC_BETA_MEDIATED_EVENTS		24	-0.31467837	-0.92497426	0.5	0.8492445	1	2073	tags=38%, list=19%, signal=46%
BROWNE_HCMV_INFECTION_20HR_UP	BROWNE_HCMV_INFECTION_20HR_UP		136	-0.20911399	-0.9220543	0.62222224	0.8546041	1	2163	tags=24%, list=19%, signal=29%
KRIGE_RESPONSE_TO_TOSEDOSTAT_6HR_DN	KRIGE_RESPONSE_TO_TOSEDOSTAT_6HR_DN		462	-0.2021432	-0.92050767	0.6122449	0.85646254	1	1921	tags=19%, list=17%, signal=22%
HAN_SATB1_TARGETS_DN	HAN_SATB1_TARGETS_DN		199	-0.23031901	-0.9202875	0.58928573	0.8555121	1	1704	tags=24%, list=15%, signal=27%
CAIRO_HEPATOBLASTOMA_UP	CAIRO_HEPATOBLASTOMA_UP		121	-0.22326924	-0.91921574	0.52380955	0.8563937	1	1614	tags=20%, list=14%, signal=23%
BIOCARTA_IL2_PATHWAY	BIOCARTA_IL2_PATHWAY		15	-0.35131013	-0.91636413	0.6111111	0.8618961	1	3249	tags=47%, list=29%, signal=66%
GARGALOVIC_RESPONSE_TO_OXIDIZED_PHOSPHOLIPIDS_TURQUOISE_UP	GARGALOVIC_RESPONSE_TO_OXIDIZED_PHOSPHOLIPIDS_TURQUOISE_UP		33	-0.27756923	-0.9145661	0.5740741	0.8652771	1	1327	tags=24%, list=12%, signal=27%
ZHANG_RESPONSE_TO_IKK_INHIBITOR_AND_TNF_DN	ZHANG_RESPONSE_TO_IKK_INHIBITOR_AND_TNF_DN		36	-0.2756639	-0.91377926	0.5102041	0.8652678	1	2312	tags=28%, list=21%, signal=35%
KEGG_LONG_TERM_POTENTIATION	KEGG_LONG_TERM_POTENTIATION		40	-0.2529561	-0.9130489	0.675	0.8656808	1	1281	tags=18%, list=11%, signal=20%
REACTOME_BASIGIN_INTERACTIONS	REACTOME_BASIGIN_INTERACTIONS		21	-0.34197894	-0.91252136	0.59375	0.86525154	1	925	tags=19%, list=8%, signal=21%
SHAFFER_IRF4_TARGETS_IN_PLASMA_CELL_VS_MATURE_B_LYMPHOCYTE	SHAFFER_IRF4_TARGETS_IN_PLASMA_CELL_VS_MATURE_B_LYMPHOCYTE		48	-0.27656832	-0.911049	0.66071427	0.86685354	1	1592	tags=23%, list=14%, signal=27%
BIOCARTA_CCR3_PATHWAY	BIOCARTA_CCR3_PATHWAY		16	-0.31110957	-0.909867	0.65384614	0.8680788	1	2276	tags=38%, list=20%, signal=47%
TONKS_TARGETS_OF_RUNX1_RUNX1T1_FUSION_GRANULOCYTE_UP	TONKS_TARGETS_OF_RUNX1_RUNX1T1_FUSION_GRANULOCYTE_UP		35	-0.28546935	-0.9098274	0.59183675	0.86667484	1	2341	tags=34%, list=21%, signal=43%
TURASHVILI_BREAST_LOBULAR_CARCINOMA_VS_LOBULAR_NORMAL_UP	TURASHVILI_BREAST_LOBULAR_CARCINOMA_VS_LOBULAR_NORMAL_UP		54	-0.31614527	-0.9097612	0.5405405	0.8653247	1	1792	tags=26%, list=16%, signal=31%
YAO_TEMPORAL_RESPONSE_TO_PROGESTERONE_CLUSTER_16	YAO_TEMPORAL_RESPONSE_TO_PROGESTERONE_CLUSTER_16		62	-0.32094198	-0.90968865	0.5714286	0.8641611	1	866	tags=16%, list=8%, signal=17%
BOYLAN_MULTIPLE_MYELOMA_PCA3_UP	BOYLAN_MULTIPLE_MYELOMA_PCA3_UP		32	-0.31169075	-0.9087442	0.5686275	0.86479634	1	2147	tags=44%, list=19%, signal=54%
SABATES_COLORECTAL_ADENOMA_DN	SABATES_COLORECTAL_ADENOMA_DN		154	-0.3166268	-0.9084269	0.53488374	0.864154	1	1414	tags=21%, list=13%, signal=24%
GAZDA_DIAMOND_BLACKFAN_ANEMIA_ERYTHROID_DN	GAZDA_DIAMOND_BLACKFAN_ANEMIA_ERYTHROID_DN		240	-0.19622616	-0.9081273	0.6923077	0.8632673	1	3141	tags=33%, list=28%, signal=44%
TAKEDA_TARGETS_OF_NUP98_HOXA9_FUSION_10D_UP	TAKEDA_TARGETS_OF_NUP98_HOXA9_FUSION_10D_UP		89	-0.29328793	-0.90731955	0.61904764	0.8639222	1	1381	tags=26%, list=12%, signal=29%
KANG_IMMORTALIZED_BY_TERT_DN	KANG_IMMORTALIZED_BY_TERT_DN		67	-0.29456133	-0.9066546	0.60714287	0.8638601	1	1740	tags=27%, list=16%, signal=32%
WEIGEL_OXIDATIVE_STRESS_RESPONSE	WEIGEL_OXIDATIVE_STRESS_RESPONSE		19	-0.28390545	-0.9053585	0.64	0.8653936	1	1408	tags=26%, list=13%, signal=30%
SAKAI_TUMOR_INFILTRATING_MONOCYTES_UP	SAKAI_TUMOR_INFILTRATING_MONOCYTES_UP		18	-0.29060408	-0.90315735	0.5714286	0.86866045	1	1284	tags=17%, list=11%, signal=19%
ROVERSI_GLIOMA_COPY_NUMBER_UP	ROVERSI_GLIOMA_COPY_NUMBER_UP		60	-0.26498535	-0.9022933	0.6041667	0.8691316	1	369	tags=10%, list=3%, signal=10%
KUMAR_TARGETS_OF_MLL_AF9_FUSION	KUMAR_TARGETS_OF_MLL_AF9_FUSION		310	-0.24788813	-0.9015331	0.6034483	0.8693274	1	2380	tags=30%, list=21%, signal=37%
SMID_BREAST_CANCER_NORMAL_LIKE_UP	SMID_BREAST_CANCER_NORMAL_LIKE_UP		273	-0.35447526	-0.9009163	0.61702126	0.8692108	1	2346	tags=35%, list=21%, signal=43%
CASORELLI_APL_SECONDARY_VS_DE_NOVO_UP	CASORELLI_APL_SECONDARY_VS_DE_NOVO_UP		19	-0.37804922	-0.9007671	0.6451613	0.86802745	1	2826	tags=58%, list=25%, signal=77%
LOCKWOOD_AMPLIFIED_IN_LUNG_CANCER	LOCKWOOD_AMPLIFIED_IN_LUNG_CANCER		117	-0.20883183	-0.8997604	0.5769231	0.8687876	1	1790	tags=20%, list=16%, signal=23%
TCGA_GLIOBLASTOMA_COPY_NUMBER_DN	TCGA_GLIOBLASTOMA_COPY_NUMBER_DN		17	-0.33126274	-0.8993203	0.59183675	0.8683268	1	1789	tags=35%, list=16%, signal=42%
GAL_LEUKEMIC_STEM_CELL_UP	GAL_LEUKEMIC_STEM_CELL_UP		58	-0.24536052	-0.89862436	0.6875	0.8685165	1	2533	tags=33%, list=23%, signal=42%
JI_RESPONSE_TO_FSH_UP	JI_RESPONSE_TO_FSH_UP		44	-0.25815487	-0.8977321	0.5689655	0.86886054	1	2715	tags=39%, list=24%, signal=51%
FONTAINE_PAPILLARY_THYROID_CARCINOMA_DN	FONTAINE_PAPILLARY_THYROID_CARCINOMA_DN		47	-0.26920035	-0.8971872	0.64705884	0.86878663	1	1984	tags=30%, list=18%, signal=36%
JAIN_NFKB_SIGNALING	JAIN_NFKB_SIGNALING		46	-0.22342587	-0.8969063	0.5471698	0.8677283	1	2321	tags=24%, list=21%, signal=30%
NADERI_BREAST_CANCER_PROGNOSIS_DN	NADERI_BREAST_CANCER_PROGNOSIS_DN		17	-0.36322585	-0.8965296	0.6	0.86732435	1	2183	tags=35%, list=19%, signal=44%
ST_T_CELL_SIGNAL_TRANSDUCTION	ST_T_CELL_SIGNAL_TRANSDUCTION		33	-0.37070858	-0.8961175	0.6666667	0.86688864	1	2490	tags=39%, list=22%, signal=51%
BROWNE_HCMV_INFECTION_30MIN_UP	BROWNE_HCMV_INFECTION_30MIN_UP		34	-0.29442102	-0.8943314	0.58181816	0.8693648	1	439	tags=15%, list=4%, signal=15%
CHEBOTAEV_GR_TARGETS_UP	CHEBOTAEV_GR_TARGETS_UP		44	-0.28417456	-0.8928302	0.7027027	0.8709784	1	1466	tags=27%, list=13%, signal=31%
ASTON_MAJOR_DEPRESSIVE_DISORDER_UP	ASTON_MAJOR_DEPRESSIVE_DISORDER_UP		25	-0.26385203	-0.89243853	0.64444447	0.8704812	1	2402	tags=28%, list=21%, signal=36%
NELSON_RESPONSE_TO_ANDROGEN_UP	NELSON_RESPONSE_TO_ANDROGEN_UP		55	-0.2981407	-0.8915848	0.6	0.8709479	1	1264	tags=18%, list=11%, signal=20%
REACTOME_DOWNSTREAM_TCR_SIGNALING	REACTOME_DOWNSTREAM_TCR_SIGNALING		20	-0.36130598	-0.89087546	0.6666667	0.8712099	1	2880	tags=50%, list=26%, signal=67%
SCHLESINGER_H3K27ME3_IN_NORMAL_AND_METHYLATED_IN_CANCER	SCHLESINGER_H3K27ME3_IN_NORMAL_AND_METHYLATED_IN_CANCER		15	-0.3864215	-0.8906727	0.6458333	0.87009746	1	2264	tags=40%, list=20%, signal=50%
TAVAZOIE_METASTASIS	TAVAZOIE_METASTASIS		49	-0.28296062	-0.8902146	0.68085104	0.86966246	1	1763	tags=31%, list=16%, signal=36%
KEGG_SYSTEMIC_LUPUS_ERYTHEMATOSUS	KEGG_SYSTEMIC_LUPUS_ERYTHEMATOSUS		36	-0.29530546	-0.8901454	0.6226415	0.8684631	1	568	tags=17%, list=5%, signal=18%
MULLIGHAN_NPM1_MUTATED_SIGNATURE_1_DN	MULLIGHAN_NPM1_MUTATED_SIGNATURE_1_DN		63	-0.23358247	-0.88978255	0.64705884	0.8679387	1	1779	tags=19%, list=16%, signal=23%
YAMASHITA_LIVER_CANCER_WITH_EPCAM_UP	YAMASHITA_LIVER_CANCER_WITH_EPCAM_UP		28	-0.26468787	-0.88895726	0.6315789	0.8683355	1	859	tags=14%, list=8%, signal=15%
BIOCARTA_ECM_PATHWAY	BIOCARTA_ECM_PATHWAY		17	-0.3514331	-0.8871907	0.6666667	0.87068313	1	2276	tags=35%, list=20%, signal=44%
YAO_TEMPORAL_RESPONSE_TO_PROGESTERONE_CLUSTER_13	YAO_TEMPORAL_RESPONSE_TO_PROGESTERONE_CLUSTER_13		135	-0.22798002	-0.8871438	0.5964912	0.8693592	1	1998	tags=22%, list=18%, signal=27%
MOROSETTI_FACIOSCAPULOHUMERAL_MUSCULAR_DISTROPHY_UP	MOROSETTI_FACIOSCAPULOHUMERAL_MUSCULAR_DISTROPHY_UP		16	-0.37017995	-0.88573134	0.67391306	0.8715909	1	1066	tags=38%, list=10%, signal=41%
FLECHNER_PBL_KIDNEY_TRANSPLANT_REJECTED_VS_OK_DN	FLECHNER_PBL_KIDNEY_TRANSPLANT_REJECTED_VS_OK_DN		33	-0.24443384	-0.8852035	0.63265306	0.8712263	1	1860	tags=24%, list=17%, signal=29%
BROWNE_HCMV_INFECTION_1HR_DN	BROWNE_HCMV_INFECTION_1HR_DN		121	-0.22901864	-0.8851565	0.6666667	0.8698766	1	1902	tags=19%, list=17%, signal=23%
GINESTIER_BREAST_CANCER_20Q13_AMPLIFICATION_UP	GINESTIER_BREAST_CANCER_20Q13_AMPLIFICATION_UP		49	-0.23860668	-0.8846332	0.53846157	0.8697645	1	685	tags=10%, list=6%, signal=11%
BOYAULT_LIVER_CANCER_SUBCLASS_G1_UP	BOYAULT_LIVER_CANCER_SUBCLASS_G1_UP		68	-0.25674763	-0.88413125	0.55	0.86946344	1	2856	tags=31%, list=26%, signal=41%
REACTOME_ACTIVATION_OF_NMDA_RECEPTOR_UPON_GLUTAMATE_BINDING_AND_POSTSYNAPTIC_EVENTS	REACTOME_ACTIVATION_OF_NMDA_RECEPTOR_UPON_GLUTAMATE_BINDING_AND_POSTSYNAPTIC_EVENTS		26	-0.3064008	-0.88252425	0.5652174	0.8712927	1	1367	tags=23%, list=12%, signal=26%
BASSO_CD40_SIGNALING_DN	BASSO_CD40_SIGNALING_DN		40	-0.31163135	-0.88249654	0.6101695	0.87004995	1	1056	tags=23%, list=9%, signal=25%
BOQUEST_STEM_CELL_CULTURED_VS_FRESH_DN	BOQUEST_STEM_CELL_CULTURED_VS_FRESH_DN		18	-0.37287146	-0.8815831	0.6041667	0.87073517	1	1497	tags=28%, list=13%, signal=32%
HU_ANGIOGENESIS_DN	HU_ANGIOGENESIS_DN		21	-0.31334355	-0.88157195	0.6136364	0.8693574	1	1265	tags=24%, list=11%, signal=27%
RIZKI_TUMOR_INVASIVENESS_3D_UP	RIZKI_TUMOR_INVASIVENESS_3D_UP		121	-0.21930717	-0.8813973	0.62	0.868204	1	2101	tags=24%, list=19%, signal=29%
ZHANG_TARGETS_OF_EWSR1_FLI1_FUSION	ZHANG_TARGETS_OF_EWSR1_FLI1_FUSION		57	-0.2563296	-0.87976855	0.61403507	0.8705511	1	1693	tags=23%, list=15%, signal=27%
REACTOME_DOWN_STREAM_SIGNAL_TRANSDUCTION	REACTOME_DOWN_STREAM_SIGNAL_TRANSDUCTION		25	-0.24144338	-0.87967825	0.4883721	0.86947525	1	1719	tags=24%, list=15%, signal=28%
ASTIER_INTEGRIN_SIGNALING	ASTIER_INTEGRIN_SIGNALING		36	-0.23988745	-0.87952924	0.6315789	0.86832577	1	2246	tags=25%, list=20%, signal=31%
SENESE_HDAC1_TARGETS_DN	SENESE_HDAC1_TARGETS_DN		134	-0.2352198	-0.8792506	0.65909094	0.8674769	1	837	tags=13%, list=7%, signal=14%
LINDGREN_BLADDER_CANCER_CLUSTER_2A_DN	LINDGREN_BLADDER_CANCER_CLUSTER_2A_DN		80	-0.24449587	-0.878796	0.671875	0.8670622	1	1769	tags=19%, list=16%, signal=22%
RUGO_STRESS_RESPONSE_SUBSET_H	RUGO_STRESS_RESPONSE_SUBSET_H		26	-0.28951785	-0.87695146	0.64705884	0.86935335	1	1498	tags=23%, list=13%, signal=27%
KYNG_DNA_DAMAGE_BY_GAMMA_AND_UV_RADIATION	KYNG_DNA_DAMAGE_BY_GAMMA_AND_UV_RADIATION		26	-0.28951785	-0.87695146	0.64705884	0.8679949	1	1498	tags=23%, list=13%, signal=27%
REACTOME_LIPOPROTEIN_METABOLISM	REACTOME_LIPOPROTEIN_METABOLISM		18	-0.3424613	-0.876594	0.64	0.8674976	1	1446	tags=28%, list=13%, signal=32%
RICKMAN_TUMOR_DIFFERENTIATED_WELL_VS_MODERATELY_UP	RICKMAN_TUMOR_DIFFERENTIATED_WELL_VS_MODERATELY_UP		55	-0.23651463	-0.8744425	0.64444447	0.87057656	1	2107	tags=24%, list=19%, signal=29%
SHAFFER_IRF4_TARGETS_IN_MYELOMA_VS_MATURE_B_LYMPHOCYTE	SHAFFER_IRF4_TARGETS_IN_MYELOMA_VS_MATURE_B_LYMPHOCYTE		69	-0.22663242	-0.8721119	0.6415094	0.87368333	1	2474	tags=29%, list=22%, signal=37%
SENGUPTA_NASOPHARYNGEAL_CARCINOMA_DN	SENGUPTA_NASOPHARYNGEAL_CARCINOMA_DN		130	-0.26979467	-0.870361	0.65	0.875937	1	1896	tags=27%, list=17%, signal=32%
REACTOME_SIGNALLING_BY_NGF	REACTOME_SIGNALLING_BY_NGF		134	-0.1944326	-0.87002254	0.6481481	0.8750681	1	3330	tags=38%, list=30%, signal=54%
CHEN_LVAD_SUPPORT_OF_FAILING_HEART_DN	CHEN_LVAD_SUPPORT_OF_FAILING_HEART_DN		33	-0.33276778	-0.8699018	0.68	0.87392855	1	1693	tags=33%, list=15%, signal=39%
ACEVEDO_METHYLATED_IN_LIVER_CANCER_DN	ACEVEDO_METHYLATED_IN_LIVER_CANCER_DN		317	-0.21305384	-0.8695512	0.74	0.8732487	1	2403	tags=26%, list=21%, signal=33%
NING_CHRONIC_OBSTRUCTIVE_PULMONARY_DISEASE_UP	NING_CHRONIC_OBSTRUCTIVE_PULMONARY_DISEASE_UP		53	-0.2452348	-0.86847615	0.66071427	0.8740318	1	2757	tags=34%, list=25%, signal=45%
GINESTIER_BREAST_CANCER_20Q13_AMPLIFICATION_DN	GINESTIER_BREAST_CANCER_20Q13_AMPLIFICATION_DN		80	-0.21461079	-0.86584204	0.6363636	0.8786554	1	2729	tags=30%, list=24%, signal=39%
REACTOME_COMPLEMENT_CASCADE	REACTOME_COMPLEMENT_CASCADE		15	-0.37548953	-0.86479115	0.68	0.87962407	1	1699	tags=40%, list=15%, signal=47%
BROWNE_HCMV_INFECTION_48HR_DN	BROWNE_HCMV_INFECTION_48HR_DN		276	-0.21827827	-0.86437935	0.6727273	0.87899584	1	1985	tags=24%, list=18%, signal=28%
PEREZ_TP63_TARGETS	PEREZ_TP63_TARGETS		184	-0.24188839	-0.86398506	0.7631579	0.87852633	1	2222	tags=28%, list=20%, signal=34%
SIG_CHEMOTAXIS	SIG_CHEMOTAXIS		31	-0.2872262	-0.86222947	0.6481481	0.8810614	1	3125	tags=42%, list=28%, signal=58%
KEGG_PROGESTERONE_MEDIATED_OOCYTE_MATURATION	KEGG_PROGESTERONE_MEDIATED_OOCYTE_MATURATION		56	-0.23731178	-0.8552839	0.6744186	0.8938639	1	2073	tags=27%, list=19%, signal=33%
BIOCARTA_CTLA4_PATHWAY	BIOCARTA_CTLA4_PATHWAY		15	-0.42240843	-0.8544097	0.6666667	0.8944099	1	2817	tags=67%, list=25%, signal=89%
BROWNE_HCMV_INFECTION_24HR_DN	BROWNE_HCMV_INFECTION_24HR_DN		93	-0.26402798	-0.853363	0.75	0.8952892	1	1481	tags=25%, list=13%, signal=28%
BERENJENO_ROCK_SIGNALING_NOT_VIA_RHOA_DN	BERENJENO_ROCK_SIGNALING_NOT_VIA_RHOA_DN		29	-0.2969504	-0.8525794	0.6792453	0.895456	1	2014	tags=28%, list=18%, signal=34%
CAVARD_LIVER_CANCER_MALIGNANT_VS_BENIGN	CAVARD_LIVER_CANCER_MALIGNANT_VS_BENIGN		20	-0.3076252	-0.8521213	0.5471698	0.89500266	1	1168	tags=25%, list=10%, signal=28%
PETRETTO_CARDIAC_HYPERTROPHY	PETRETTO_CARDIAC_HYPERTROPHY		23	-0.39854163	-0.8518342	0.6666667	0.89424014	1	1342	tags=35%, list=12%, signal=39%
NING_CHRONIC_OBSTRUCTIVE_PULMONARY_DISEASE_DN	NING_CHRONIC_OBSTRUCTIVE_PULMONARY_DISEASE_DN		50	-0.2696828	-0.85167	0.59016395	0.89322555	1	1306	tags=18%, list=12%, signal=20%
CHIBA_RESPONSE_TO_TSA_UP	CHIBA_RESPONSE_TO_TSA_UP		32	-0.30701068	-0.8516056	0.6545454	0.89200187	1	1497	tags=25%, list=13%, signal=29%
KEGG_TASTE_TRANSDUCTION	KEGG_TASTE_TRANSDUCTION		21	-0.34520912	-0.8511191	0.6363636	0.89138174	1	1626	tags=29%, list=15%, signal=33%
HAMAI_APOPTOSIS_VIA_TRAIL_DN	HAMAI_APOPTOSIS_VIA_TRAIL_DN		91	-0.2451377	-0.8503476	0.80701756	0.89156926	1	1586	tags=21%, list=14%, signal=24%
KEGG_ETHER_LIPID_METABOLISM	KEGG_ETHER_LIPID_METABOLISM		22	-0.27658215	-0.8470917	0.7346939	0.8966915	1	1479	tags=23%, list=13%, signal=26%
CHIARADONNA_NEOPLASTIC_TRANSFORMATION_KRAS_CDC25_DN	CHIARADONNA_NEOPLASTIC_TRANSFORMATION_KRAS_CDC25_DN		39	-0.30553365	-0.8467141	0.65	0.8960454	1	1098	tags=21%, list=10%, signal=23%
TONKS_TARGETS_OF_RUNX1_RUNX1T1_FUSION_MONOCYTE_DN	TONKS_TARGETS_OF_RUNX1_RUNX1T1_FUSION_MONOCYTE_DN		32	-0.33090198	-0.84603715	0.64912283	0.8962472	1	1947	tags=31%, list=17%, signal=38%
BLALOCK_ALZHEIMERS_DISEASE_INCIPIENT_DN	BLALOCK_ALZHEIMERS_DISEASE_INCIPIENT_DN		111	-0.20440713	-0.8458816	0.6545454	0.8951731	1	2430	tags=24%, list=22%, signal=31%
BROWNE_HCMV_INFECTION_4HR_UP	BROWNE_HCMV_INFECTION_4HR_UP		34	-0.25903675	-0.84326077	0.71428573	0.8997898	1	1260	tags=18%, list=11%, signal=20%
FERRANDO_T_ALL_WITH_MLL_ENL_FUSION_DN	FERRANDO_T_ALL_WITH_MLL_ENL_FUSION_DN		54	-0.26271197	-0.8432334	0.7358491	0.8984623	1	1388	tags=19%, list=12%, signal=21%
GUTIERREZ_CHRONIC_LYMPHOCYTIC_LEUKEMIA_DN	GUTIERREZ_CHRONIC_LYMPHOCYTIC_LEUKEMIA_DN		32	-0.27056953	-0.84229374	0.7083333	0.89909995	1	2360	tags=28%, list=21%, signal=36%
BROWNE_HCMV_INFECTION_12HR_UP	BROWNE_HCMV_INFECTION_12HR_UP		58	-0.21197307	-0.840665	0.7916667	0.90127975	1	2460	tags=28%, list=22%, signal=35%
KORKOLA_YOLK_SAC_TUMOR	KORKOLA_YOLK_SAC_TUMOR		32	-0.27499646	-0.84003884	0.79545456	0.90128577	1	1797	tags=25%, list=16%, signal=30%
BERENJENO_ROCK_SIGNALING_NOT_VIA_RHOA_UP	BERENJENO_ROCK_SIGNALING_NOT_VIA_RHOA_UP		24	-0.29329216	-0.83979696	0.66	0.90050024	1	2060	tags=29%, list=18%, signal=36%
HOSHIDA_LIVER_CANCER_SUBCLASS_S2	HOSHIDA_LIVER_CANCER_SUBCLASS_S2		80	-0.20675641	-0.8397692	0.71428573	0.8991896	1	1256	tags=14%, list=11%, signal=15%
BENPORATH_PRC2_TARGETS	BENPORATH_PRC2_TARGETS		355	-0.25156772	-0.83854544	0.78	0.900126	1	1885	tags=22%, list=17%, signal=25%
IWANAGA_CARCINOGENESIS_BY_KRAS_UP	IWANAGA_CARCINOGENESIS_BY_KRAS_UP		108	-0.2178909	-0.83801544	0.88095236	0.89996976	1	2702	tags=34%, list=24%, signal=45%
HELLER_SILENCED_BY_METHYLATION_DN	HELLER_SILENCED_BY_METHYLATION_DN		61	-0.23530921	-0.83707446	0.71666664	0.9005565	1	1449	tags=20%, list=13%, signal=22%
KOBAYASHI_EGFR_SIGNALING_24HR_UP	KOBAYASHI_EGFR_SIGNALING_24HR_UP		56	-0.26003566	-0.8364647	0.7209302	0.9003497	1	1896	tags=25%, list=17%, signal=30%
TENEDINI_MEGAKARYOCYTE_MARKERS	TENEDINI_MEGAKARYOCYTE_MARKERS		29	-0.24534066	-0.83573407	0.60784316	0.90049726	1	1261	tags=17%, list=11%, signal=19%
KEGG_BASAL_CELL_CARCINOMA	KEGG_BASAL_CELL_CARCINOMA		39	-0.24939564	-0.83443904	0.7118644	0.9017512	1	2333	tags=26%, list=21%, signal=32%
DOANE_BREAST_CANCER_ESR1_UP	DOANE_BREAST_CANCER_ESR1_UP		70	-0.28418517	-0.83384234	0.6585366	0.90158474	1	2119	tags=30%, list=19%, signal=37%
GENTILE_UV_RESPONSE_CLUSTER_D4	GENTILE_UV_RESPONSE_CLUSTER_D4		26	-0.24815308	-0.8321803	0.627451	0.90393513	1	2035	tags=23%, list=18%, signal=28%
NATSUME_RESPONSE_TO_INTERFERON_BETA_UP	NATSUME_RESPONSE_TO_INTERFERON_BETA_UP		42	-0.2334998	-0.8317636	0.73913044	0.9034798	1	1430	tags=17%, list=13%, signal=19%
BERNARD_PPAPDC1B_TARGETS_UP	BERNARD_PPAPDC1B_TARGETS_UP		18	-0.25770208	-0.8317555	0.625	0.9021913	1	629	tags=11%, list=6%, signal=12%
BYSTRYKH_HEMATOPOIESIS_STEM_CELL_AND_BRAIN_QTL_CIS	BYSTRYKH_HEMATOPOIESIS_STEM_CELL_AND_BRAIN_QTL_CIS		43	-0.2646523	-0.8315792	0.59183675	0.90119815	1	2170	tags=21%, list=19%, signal=26%
CREIGHTON_AKT1_SIGNALING_VIA_MTOR_UP	CREIGHTON_AKT1_SIGNALING_VIA_MTOR_UP		29	-0.30457813	-0.8308586	0.7	0.90114003	1	3478	tags=48%, list=31%, signal=70%
REACTOME_SHCMEDIATED_CASCADE	REACTOME_SHCMEDIATED_CASCADE		16	-0.33416408	-0.8308306	0.7169811	0.8998613	1	669	tags=13%, list=6%, signal=13%
PARK_TRETINOIN_RESPONSE_AND_RARA_PLZF_FUSION	PARK_TRETINOIN_RESPONSE_AND_RARA_PLZF_FUSION		16	-0.34286538	-0.82869285	0.734375	0.90270215	1	1854	tags=44%, list=17%, signal=52%
JAZAG_TGFB1_SIGNALING_VIA_SMAD4_DN	JAZAG_TGFB1_SIGNALING_VIA_SMAD4_DN		42	-0.23131202	-0.8278233	0.8333333	0.9028827	1	2086	tags=19%, list=19%, signal=23%
GAUSSMANN_MLL_AF4_FUSION_TARGETS_F_UP	GAUSSMANN_MLL_AF4_FUSION_TARGETS_F_UP		105	-0.24185018	-0.8272415	0.8333333	0.9025389	1	1782	tags=24%, list=16%, signal=28%
BAELDE_DIABETIC_NEPHROPATHY_DN	BAELDE_DIABETIC_NEPHROPATHY_DN		22	-0.3255847	-0.8259481	0.8	0.90360147	1	444	tags=14%, list=4%, signal=14%
LENAOUR_DENDRITIC_CELL_MATURATION_UP	LENAOUR_DENDRITIC_CELL_MATURATION_UP		65	-0.2622629	-0.8233663	0.64912283	0.907874	1	1345	tags=23%, list=12%, signal=26%
FARMER_BREAST_CANCER_APOCRINE_VS_BASAL	FARMER_BREAST_CANCER_APOCRINE_VS_BASAL		199	-0.21421486	-0.8228234	0.725	0.90790945	1	2517	tags=28%, list=22%, signal=35%
NIKOLSKY_BREAST_CANCER_16Q24_AMPLICON	NIKOLSKY_BREAST_CANCER_16Q24_AMPLICON		24	-0.24146026	-0.8218893	0.6964286	0.9085183	1	3317	tags=46%, list=30%, signal=65%
KEGG_GLYCOSPHINGOLIPID_BIOSYNTHESIS_LACTO_AND_NEOLACTO_SERIES	KEGG_GLYCOSPHINGOLIPID_BIOSYNTHESIS_LACTO_AND_NEOLACTO_SERIES		20	-0.3024721	-0.8217833	0.6666667	0.9075017	1	2915	tags=35%, list=26%, signal=47%
GILDEA_METASTASIS	GILDEA_METASTASIS		19	-0.35874912	-0.820495	0.7118644	0.9090254	1	1381	tags=26%, list=12%, signal=30%
KEGG_INTESTINAL_IMMUNE_NETWORK_FOR_IGA_PRODUCTION	KEGG_INTESTINAL_IMMUNE_NETWORK_FOR_IGA_PRODUCTION		26	-0.34282893	-0.82022554	0.6415094	0.9081934	1	3172	tags=46%, list=28%, signal=64%
WEBER_METHYLATED_HCP_IN_FIBROBLAST_DN	WEBER_METHYLATED_HCP_IN_FIBROBLAST_DN		16	-0.32029605	-0.81945306	0.71929824	0.90854824	1	410	tags=13%, list=4%, signal=13%
MULLIGHAN_NPM1_MUTATED_SIGNATURE_2_DN	MULLIGHAN_NPM1_MUTATED_SIGNATURE_2_DN		43	-0.23592995	-0.81941986	0.75	0.9072866	1	1018	tags=12%, list=9%, signal=13%
SMID_BREAST_CANCER_LUMINAL_B_UP	SMID_BREAST_CANCER_LUMINAL_B_UP		96	-0.28022915	-0.81876266	0.7222222	0.9073985	1	1810	tags=28%, list=16%, signal=33%
AMUNDSON_RESPONSE_TO_ARSENITE	AMUNDSON_RESPONSE_TO_ARSENITE		123	-0.18819779	-0.8178527	0.8214286	0.9084425	1	2594	tags=21%, list=23%, signal=27%
REACTOME_OPIOID_SIGNALLING	REACTOME_OPIOID_SIGNALLING		57	-0.23472913	-0.8164385	0.7083333	0.910006	1	2073	tags=26%, list=19%, signal=32%
HOEBEKE_LYMPHOID_STEM_CELL_UP	HOEBEKE_LYMPHOID_STEM_CELL_UP		49	-0.22256373	-0.8146318	0.78431374	0.9118337	1	1364	tags=12%, list=12%, signal=14%
REACTOME_PHOSPHOLIPASE_CMEDIATED_CASCADE	REACTOME_PHOSPHOLIPASE_CMEDIATED_CASCADE		16	-0.34130377	-0.81436974	0.74509805	0.9109765	1	1754	tags=19%, list=16%, signal=22%
MILI_PSEUDOPODIA_CHEMOTAXIS_DN	MILI_PSEUDOPODIA_CHEMOTAXIS_DN		312	-0.20556894	-0.8141296	0.6440678	0.91007584	1	1585	tags=18%, list=14%, signal=20%
RIZKI_TUMOR_INVASIVENESS_2D_UP	RIZKI_TUMOR_INVASIVENESS_2D_UP		47	-0.19941498	-0.8131581	0.6938776	0.91044307	1	1938	tags=23%, list=17%, signal=28%
WANG_SMARCE1_TARGETS_UP	WANG_SMARCE1_TARGETS_UP		106	-0.26435667	-0.8129352	0.7083333	0.9094963	1	1742	tags=26%, list=16%, signal=31%
RIZ_ERYTHROID_DIFFERENTIATION_CCNE1	RIZ_ERYTHROID_DIFFERENTIATION_CCNE1		32	-0.22765791	-0.809542	0.64	0.9150455	1	2265	tags=25%, list=20%, signal=31%
UZONYI_RESPONSE_TO_LEUKOTRIENE_AND_THROMBIN	UZONYI_RESPONSE_TO_LEUKOTRIENE_AND_THROMBIN		28	-0.27286407	-0.8092473	0.8135593	0.91456354	1	1327	tags=18%, list=12%, signal=20%
LIU_VAV3_PROSTATE_CARCINOGENESIS_UP	LIU_VAV3_PROSTATE_CARCINOGENESIS_UP		62	-0.29817414	-0.8089186	0.7169811	0.9139728	1	1377	tags=26%, list=12%, signal=29%
HOFFMANN_SMALL_PRE_BII_TO_IMMATURE_B_LYMPHOCYTE_UP	HOFFMANN_SMALL_PRE_BII_TO_IMMATURE_B_LYMPHOCYTE_UP		35	-0.30346024	-0.80890024	0.7254902	0.9127092	1	2243	tags=34%, list=20%, signal=43%
NAKAJIMA_MAST_CELL	NAKAJIMA_MAST_CELL		22	-0.2922354	-0.8083906	0.8	0.9123939	1	1204	tags=23%, list=11%, signal=25%
MARSON_FOXP3_TARGETS_UP	MARSON_FOXP3_TARGETS_UP		50	-0.29339388	-0.80809927	0.7894737	0.91163695	1	1892	tags=26%, list=17%, signal=31%
BIOCARTA_MYOSIN_PATHWAY	BIOCARTA_MYOSIN_PATHWAY		16	-0.28460497	-0.8071586	0.7916667	0.91207284	1	3636	tags=63%, list=32%, signal=92%
SCHLOSSER_SERUM_RESPONSE_DN	SCHLOSSER_SERUM_RESPONSE_DN		433	-0.18801792	-0.8058685	0.6981132	0.9131282	1	2397	tags=21%, list=21%, signal=26%
VERHAAK_AML_WITH_NPM1_MUTATED_DN	VERHAAK_AML_WITH_NPM1_MUTATED_DN		144	-0.24235834	-0.8056872	0.8636364	0.9121983	1	1762	tags=24%, list=16%, signal=28%
ALONSO_METASTASIS_UP	ALONSO_METASTASIS_UP		118	-0.21426345	-0.8052709	0.7037037	0.911807	1	1886	tags=18%, list=17%, signal=21%
BROWNE_HCMV_INFECTION_16HR_UP	BROWNE_HCMV_INFECTION_16HR_UP		123	-0.1982523	-0.8049874	0.7894737	0.91111016	1	1016	tags=12%, list=9%, signal=13%
REACTOME_INHIBITION_OF_INSULIN_SECRETION_BY_ADRENALINE_NORADRENALINE	REACTOME_INHIBITION_OF_INSULIN_SECRETION_BY_ADRENALINE_NORADRENALINE		23	-0.25498918	-0.8044157	0.8363636	0.91095895	1	1198	tags=17%, list=11%, signal=19%
HUMMEL_BURKITTS_LYMPHOMA_UP	HUMMEL_BURKITTS_LYMPHOMA_UP		18	-0.32372907	-0.8030946	0.7222222	0.91219693	1	308	tags=11%, list=3%, signal=11%
CHAUHAN_RESPONSE_TO_METHOXYESTRADIOL_UP	CHAUHAN_RESPONSE_TO_METHOXYESTRADIOL_UP		31	-0.22774413	-0.8020244	0.704918	0.9128148	1	2099	tags=23%, list=19%, signal=28%
KEGG_GAP_JUNCTION	KEGG_GAP_JUNCTION		51	-0.22805615	-0.801262	0.8695652	0.91291654	1	1698	tags=24%, list=15%, signal=28%
HAMAI_APOPTOSIS_VIA_TRAIL_UP	HAMAI_APOPTOSIS_VIA_TRAIL_UP		209	-0.2113466	-0.80087054	0.7777778	0.91237724	1	2025	tags=20%, list=18%, signal=24%
HOQUE_METHYLATED_IN_CANCER	HOQUE_METHYLATED_IN_CANCER		37	-0.25162426	-0.7996127	0.78571427	0.9135135	1	1561	tags=22%, list=14%, signal=25%
SMID_BREAST_CANCER_RELAPSE_IN_BRAIN_DN	SMID_BREAST_CANCER_RELAPSE_IN_BRAIN_DN		43	-0.2794118	-0.79869384	0.75	0.91400373	1	1762	tags=28%, list=16%, signal=33%
BENPORATH_MYC_TARGETS_WITH_EBOX	BENPORATH_MYC_TARGETS_WITH_EBOX		151	-0.1762135	-0.7976051	0.8181818	0.9143326	1	1653	tags=14%, list=15%, signal=16%
OSADA_ASCL1_TARGETS_UP	OSADA_ASCL1_TARGETS_UP		31	-0.26981962	-0.79647386	0.7457627	0.9154719	1	1376	tags=19%, list=12%, signal=22%
BENPORATH_NOS_TARGETS	BENPORATH_NOS_TARGETS		91	-0.20248409	-0.7960685	0.9056604	0.91493297	1	1709	tags=18%, list=15%, signal=21%
KONDO_PROSTATE_CANCER_WITH_H3K27ME3	KONDO_PROSTATE_CANCER_WITH_H3K27ME3		81	-0.27350166	-0.7956534	0.7818182	0.91435015	1	1448	tags=19%, list=13%, signal=21%
SHEN_SMARCA2_TARGETS_DN	SHEN_SMARCA2_TARGETS_DN		181	-0.24054496	-0.79558104	0.71428573	0.91325337	1	2486	tags=28%, list=22%, signal=36%
BOYLAN_MULTIPLE_MYELOMA_D_DN	BOYLAN_MULTIPLE_MYELOMA_D_DN		51	-0.23381644	-0.7929332	0.79591835	0.91663057	1	1720	tags=24%, list=15%, signal=28%
NIKOLSKY_BREAST_CANCER_8P12_P11_AMPLICON	NIKOLSKY_BREAST_CANCER_8P12_P11_AMPLICON		25	-0.27778038	-0.7922915	0.6909091	0.91656834	1	651	tags=12%, list=6%, signal=13%
KEGG_T_CELL_RECEPTOR_SIGNALING_PATHWAY	KEGG_T_CELL_RECEPTOR_SIGNALING_PATHWAY		68	-0.24490121	-0.7892144	0.70689654	0.9206856	1	2540	tags=31%, list=23%, signal=40%
CREIGHTON_ENDOCRINE_THERAPY_RESISTANCE_3	CREIGHTON_ENDOCRINE_THERAPY_RESISTANCE_3		341	-0.19616653	-0.7885999	0.8	0.9206995	1	1233	tags=13%, list=11%, signal=14%
GAJATE_RESPONSE_TO_TRABECTEDIN_UP	GAJATE_RESPONSE_TO_TRABECTEDIN_UP		35	-0.2771163	-0.7874684	0.76363635	0.9216773	1	562	tags=14%, list=5%, signal=15%
MARTORIATI_MDM4_TARGETS_NEUROEPITHELIUM_DN	MARTORIATI_MDM4_TARGETS_NEUROEPITHELIUM_DN		60	-0.27528715	-0.78687906	0.75	0.9213705	1	904	tags=17%, list=8%, signal=18%
REACTOME_METABOLISM_OF_BILE_ACIDS_AND_BILE_SALTS	REACTOME_METABOLISM_OF_BILE_ACIDS_AND_BILE_SALTS		21	-0.2725746	-0.7868408	0.75	0.92015916	1	3256	tags=52%, list=29%, signal=74%
REACTOME_MYOGENESSIS	REACTOME_MYOGENESSIS		19	-0.30362338	-0.7866554	0.8076923	0.9192914	1	1586	tags=26%, list=14%, signal=31%
REACTOME_PURINE_METABOLISM	REACTOME_PURINE_METABOLISM		22	-0.22299248	-0.78396636	0.7222222	0.92294466	1	2323	tags=27%, list=21%, signal=34%
BRUECKNER_TARGETS_OF_MIRLET7A3_UP	BRUECKNER_TARGETS_OF_MIRLET7A3_UP		66	-0.22869147	-0.7828326	0.73333335	0.9236791	1	2287	tags=26%, list=20%, signal=32%
SHEN_SMARCA2_TARGETS_UP	SHEN_SMARCA2_TARGETS_UP		226	-0.19816451	-0.7822205	0.6296296	0.9233999	1	3493	tags=32%, list=31%, signal=45%
REACTOME_AMINO_ACID_AND_OLIGOPEPTIDE_SLC_TRANSPORTERS	REACTOME_AMINO_ACID_AND_OLIGOPEPTIDE_SLC_TRANSPORTERS		36	-0.26764965	-0.78154355	0.84745765	0.9229627	1	72	tags=8%, list=1%, signal=8%
WEST_ADRENOCORTICAL_TUMOR_MARKERS_DN	WEST_ADRENOCORTICAL_TUMOR_MARKERS_DN		17	-0.29797593	-0.78143513	0.84090906	0.9219201	1	2107	tags=29%, list=19%, signal=36%
CHIARETTI_T_ALL_REFRACTORY_TO_THERAPY	CHIARETTI_T_ALL_REFRACTORY_TO_THERAPY		20	-0.3241035	-0.78115416	0.7692308	0.92116755	1	2320	tags=35%, list=21%, signal=44%
DANG_REGULATED_BY_MYC_UP	DANG_REGULATED_BY_MYC_UP		48	-0.23488753	-0.78109384	0.7719298	0.9200769	1	2027	tags=27%, list=18%, signal=33%
BACOLOD_RESISTANCE_TO_ALKYLATING_AGENTS_DN	BACOLOD_RESISTANCE_TO_ALKYLATING_AGENTS_DN		25	-0.23997295	-0.781044	0.7592593	0.91891235	1	1861	tags=24%, list=17%, signal=29%
REACTOME_STEROID_METABOLISM	REACTOME_STEROID_METABOLISM		50	-0.25303972	-0.7809629	0.85714287	0.9178403	1	2697	tags=38%, list=24%, signal=50%
CHARAFE_BREAST_CANCER_LUMINAL_VS_MESENCHYMAL_UP	CHARAFE_BREAST_CANCER_LUMINAL_VS_MESENCHYMAL_UP		237	-0.2487452	-0.77881044	0.75	0.92018807	1	2542	tags=30%, list=23%, signal=37%
FERNANDEZ_BOUND_BY_MYC	FERNANDEZ_BOUND_BY_MYC		125	-0.19337326	-0.77768916	0.8214286	0.9210691	1	664	tags=9%, list=6%, signal=9%
RIGGINS_TAMOXIFEN_RESISTANCE_UP	RIGGINS_TAMOXIFEN_RESISTANCE_UP		45	-0.25280827	-0.7768772	0.7647059	0.92109066	1	1891	tags=29%, list=17%, signal=35%
STREICHER_LSM1_TARGETS_UP	STREICHER_LSM1_TARGETS_UP		25	-0.23649085	-0.7756903	0.8780488	0.92202276	1	1126	tags=20%, list=10%, signal=22%
KORKOLA_SEMINOMA_UP	KORKOLA_SEMINOMA_UP		31	-0.21684769	-0.7754807	0.7878788	0.9210806	1	2261	tags=26%, list=20%, signal=32%
REACTOME_TRANSMEMBRANE_TRANSPORT_OF_SMALL_MOLECULES	REACTOME_TRANSMEMBRANE_TRANSPORT_OF_SMALL_MOLECULES		145	-0.209337	-0.7749637	0.93877554	0.9206381	1	1668	tags=17%, list=15%, signal=20%
KEGG_VASOPRESSIN_REGULATED_WATER_REABSORPTION	KEGG_VASOPRESSIN_REGULATED_WATER_REABSORPTION		32	-0.21870646	-0.77490026	0.82608694	0.91956156	1	2074	tags=28%, list=19%, signal=34%
WAMUNYOKOLI_OVARIAN_CANCER_GRADES_1_2_DN	WAMUNYOKOLI_OVARIAN_CANCER_GRADES_1_2_DN		36	-0.26433006	-0.7745941	0.8333333	0.9188718	1	2053	tags=28%, list=18%, signal=34%
MASSARWEH_RESPONSE_TO_ESTRADIOL	MASSARWEH_RESPONSE_TO_ESTRADIOL		37	-0.21954341	-0.77424026	0.8541667	0.9181826	1	2271	tags=24%, list=20%, signal=30%
TAKEDA_TARGETS_OF_NUP98_HOXA9_FUSION_3D_UP	TAKEDA_TARGETS_OF_NUP98_HOXA9_FUSION_3D_UP		83	-0.2485566	-0.7736478	0.90697676	0.9179777	1	1409	tags=22%, list=13%, signal=25%
GOLDRATH_HOMEOSTATIC_PROLIFERATION	GOLDRATH_HOMEOSTATIC_PROLIFERATION		122	-0.20079789	-0.7732719	0.6666667	0.91747725	1	2453	tags=22%, list=22%, signal=28%
KEGG_ECM_RECEPTOR_INTERACTION	KEGG_ECM_RECEPTOR_INTERACTION		53	-0.25560537	-0.77306825	0.80851066	0.9166237	1	1738	tags=21%, list=16%, signal=24%
KEGG_ALDOSTERONE_REGULATED_SODIUM_REABSORPTION	KEGG_ALDOSTERONE_REGULATED_SODIUM_REABSORPTION		25	-0.27195647	-0.7693876	0.85	0.92154276	1	1942	tags=32%, list=17%, signal=39%
JAZAG_TGFB1_SIGNALING_DN	JAZAG_TGFB1_SIGNALING_DN		26	-0.24268544	-0.7693171	0.7692308	0.9204539	1	3002	tags=31%, list=27%, signal=42%
GRABARCZYK_BCL11B_TARGETS_DN	GRABARCZYK_BCL11B_TARGETS_DN		30	-0.23820287	-0.76913035	0.8909091	0.91959065	1	1518	tags=23%, list=14%, signal=27%
KANG_IMMORTALIZED_BY_TERT_UP	KANG_IMMORTALIZED_BY_TERT_UP		55	-0.23017211	-0.7690895	0.85714287	0.918463	1	1771	tags=22%, list=16%, signal=26%
DER_IFN_GAMMA_RESPONSE_UP	DER_IFN_GAMMA_RESPONSE_UP		46	-0.2315909	-0.76716816	0.78	0.92040473	1	1239	tags=15%, list=11%, signal=17%
LIU_VMYB_TARGETS_UP	LIU_VMYB_TARGETS_UP		82	-0.19039257	-0.76629	0.8181818	0.92053115	1	2187	tags=22%, list=20%, signal=27%
DACOSTA_UV_RESPONSE_VIA_ERCC3_COMMON_DN	DACOSTA_UV_RESPONSE_VIA_ERCC3_COMMON_DN		220	-0.19382732	-0.7661077	0.81632656	0.91971827	1	2123	tags=20%, list=19%, signal=24%
REACTOME_SIGNALLING_TO_RAS	REACTOME_SIGNALLING_TO_RAS		18	-0.2265096	-0.7658449	0.8333333	0.91897905	1	2490	tags=28%, list=22%, signal=36%
BEIER_GLIOMA_STEM_CELL_UP	BEIER_GLIOMA_STEM_CELL_UP		24	-0.26226664	-0.76556444	0.925	0.9181935	1	1942	tags=29%, list=17%, signal=35%
KEGG_STEROID_HORMONE_BIOSYNTHESIS	KEGG_STEROID_HORMONE_BIOSYNTHESIS		24	-0.28924677	-0.7647222	0.8076923	0.91842014	1	1318	tags=21%, list=12%, signal=24%
ONDER_CDH1_TARGETS_2_UP	ONDER_CDH1_TARGETS_2_UP		159	-0.2598705	-0.76442665	0.7962963	0.9176713	1	1358	tags=21%, list=12%, signal=23%
BANDRES_RESPONSE_TO_CARMUSTIN_MGMT_48HR_DN	BANDRES_RESPONSE_TO_CARMUSTIN_MGMT_48HR_DN		101	-0.2120619	-0.76272976	0.85714287	0.9193106	1	2603	tags=26%, list=23%, signal=33%
SEITZ_NEOPLASTIC_TRANSFORMATION_BY_8P_DELETION_UP	SEITZ_NEOPLASTIC_TRANSFORMATION_BY_8P_DELETION_UP		47	-0.25692615	-0.7626097	0.8214286	0.91846186	1	1508	tags=23%, list=13%, signal=27%
REACTOME_INORGANIC_CATION_ANION_SLC_TRANSPORTERS	REACTOME_INORGANIC_CATION_ANION_SLC_TRANSPORTERS		64	-0.23872216	-0.76132435	0.84210527	0.91929436	1	72	tags=6%, list=1%, signal=6%
REACTOME_SIGNALING_BY_PDGF	REACTOME_SIGNALING_BY_PDGF		48	-0.24631983	-0.76050556	0.75	0.91941017	1	2817	tags=38%, list=25%, signal=50%
BEGUM_TARGETS_OF_PAX3_FOXO1_FUSION_UP	BEGUM_TARGETS_OF_PAX3_FOXO1_FUSION_UP		33	-0.26944414	-0.7597049	0.79545456	0.91949666	1	2270	tags=24%, list=20%, signal=30%
BIOCARTA_INTRINSIC_PATHWAY	BIOCARTA_INTRINSIC_PATHWAY		23	-0.3087525	-0.7594407	0.76086956	0.9187949	1	2252	tags=35%, list=20%, signal=43%
ROPERO_HDAC2_TARGETS	ROPERO_HDAC2_TARGETS		53	-0.2303136	-0.759176	0.84615386	0.9182043	1	1743	tags=21%, list=16%, signal=24%
ST_WNT_BETA_CATENIN_PATHWAY	ST_WNT_BETA_CATENIN_PATHWAY		24	-0.25771233	-0.75802433	0.7692308	0.91887194	1	2478	tags=33%, list=22%, signal=43%
LIU_SOX4_TARGETS_UP	LIU_SOX4_TARGETS_UP		65	-0.20743056	-0.75795674	0.8214286	0.9177367	1	2123	tags=22%, list=19%, signal=26%
WAMUNYOKOLI_OVARIAN_CANCER_LMP_DN	WAMUNYOKOLI_OVARIAN_CANCER_LMP_DN		98	-0.23678802	-0.7577573	0.8245614	0.91693807	1	1585	tags=21%, list=14%, signal=25%
REACTOME_PLATELET_ACTIVATION	REACTOME_PLATELET_ACTIVATION		110	-0.22323005	-0.7574739	0.7169811	0.9161912	1	1281	tags=17%, list=11%, signal=19%
LASTOWSKA_NEUROBLASTOMA_COPY_NUMBER_UP	LASTOWSKA_NEUROBLASTOMA_COPY_NUMBER_UP		111	-0.18431318	-0.7571339	0.76363635	0.91554654	1	2098	tags=18%, list=19%, signal=22%
KEGG_HEDGEHOG_SIGNALING_PATHWAY	KEGG_HEDGEHOG_SIGNALING_PATHWAY		34	-0.23689081	-0.757084	0.9	0.9144669	1	1743	tags=18%, list=16%, signal=21%
AIYAR_COBRA1_TARGETS_DN	AIYAR_COBRA1_TARGETS_DN		16	-0.258981	-0.75603724	0.7027027	0.9150012	1	1797	tags=31%, list=16%, signal=37%
RIZ_ERYTHROID_DIFFERENTIATION_HBZ	RIZ_ERYTHROID_DIFFERENTIATION_HBZ		29	-0.27801678	-0.7508437	0.875	0.9226921	1	1909	tags=24%, list=17%, signal=29%
MANN_RESPONSE_TO_AMIFOSTINE_UP	MANN_RESPONSE_TO_AMIFOSTINE_UP		15	-0.23429917	-0.749353	0.7818182	0.9237262	1	859	tags=13%, list=8%, signal=14%
KEGG_RENAL_CELL_CARCINOMA	KEGG_RENAL_CELL_CARCINOMA		45	-0.22754057	-0.74927026	0.8679245	0.92268425	1	1719	tags=22%, list=15%, signal=26%
TURASHVILI_BREAST_LOBULAR_CARCINOMA_VS_DUCTAL_NORMAL_DN	TURASHVILI_BREAST_LOBULAR_CARCINOMA_VS_DUCTAL_NORMAL_DN		51	-0.2528899	-0.7484705	0.8125	0.92277855	1	1792	tags=22%, list=16%, signal=26%
WNT_SIGNALING	WNT_SIGNALING		67	-0.20258632	-0.7473161	0.92727274	0.92346525	1	3233	tags=34%, list=29%, signal=48%
COLIN_PILOCYTIC_ASTROCYTOMA_VS_GLIOBLASTOMA_DN	COLIN_PILOCYTIC_ASTROCYTOMA_VS_GLIOBLASTOMA_DN		16	-0.28366753	-0.7458909	0.7837838	0.9245577	1	1381	tags=19%, list=12%, signal=21%
HWANG_PROSTATE_CANCER_MARKERS	HWANG_PROSTATE_CANCER_MARKERS		22	-0.2397489	-0.7439001	0.82258064	0.92637676	1	3064	tags=45%, list=27%, signal=62%
KEGG_CHRONIC_MYELOID_LEUKEMIA	KEGG_CHRONIC_MYELOID_LEUKEMIA		39	-0.22022073	-0.7413587	0.73333335	0.9295208	1	2975	tags=31%, list=27%, signal=42%
MCCLUNG_DELTA_FOSB_TARGETS_8WK	MCCLUNG_DELTA_FOSB_TARGETS_8WK		33	-0.25053373	-0.7413183	0.86538464	0.92841077	1	1897	tags=24%, list=17%, signal=29%
MCCLUNG_CREB1_TARGETS_UP	MCCLUNG_CREB1_TARGETS_UP		76	-0.20904967	-0.73986304	0.877193	0.9293836	1	2594	tags=32%, list=23%, signal=41%
ZHU_CMV_ALL_DN	ZHU_CMV_ALL_DN		49	-0.2290415	-0.7395824	0.88461536	0.928557	1	1381	tags=18%, list=12%, signal=21%
NIKOLSKY_BREAST_CANCER_8Q23_Q24_AMPLICON	NIKOLSKY_BREAST_CANCER_8Q23_Q24_AMPLICON		71	-0.19306098	-0.7394785	0.95652175	0.9275471	1	1902	tags=20%, list=17%, signal=24%
CROMER_METASTASIS_UP	CROMER_METASTASIS_UP		36	-0.20058541	-0.73933494	0.779661	0.9265556	1	953	tags=11%, list=9%, signal=12%
BILD_CTNNB1_ONCOGENIC_SIGNATURE	BILD_CTNNB1_ONCOGENIC_SIGNATURE		33	-0.23133281	-0.739117	0.82978725	0.9257131	1	1946	tags=27%, list=17%, signal=33%
THEILGAARD_NEUTROPHIL_AT_SKIN_WOUND_DN	THEILGAARD_NEUTROPHIL_AT_SKIN_WOUND_DN		150	-0.19927749	-0.7382675	0.8148148	0.92602897	1	1894	tags=20%, list=17%, signal=24%
LUI_THYROID_CANCER_CLUSTER_3	LUI_THYROID_CANCER_CLUSTER_3		20	-0.25381026	-0.7362897	0.7962963	0.9276171	1	1898	tags=20%, list=17%, signal=24%
RUIZ_TNC_TARGETS_UP	RUIZ_TNC_TARGETS_UP		97	-0.22583148	-0.7346868	0.79545456	0.92873085	1	2222	tags=25%, list=20%, signal=31%
DIRMEIER_LMP1_RESPONSE_LATE_UP	DIRMEIER_LMP1_RESPONSE_LATE_UP		28	-0.26121035	-0.7316788	0.7704918	0.9323647	1	1954	tags=21%, list=17%, signal=26%
LIN_MELANOMA_COPY_NUMBER_UP	LIN_MELANOMA_COPY_NUMBER_UP		41	-0.2065025	-0.73153484	0.95555556	0.93139875	1	2288	tags=27%, list=20%, signal=34%
PICCALUGA_ANGIOIMMUNOBLASTIC_LYMPHOMA_UP	PICCALUGA_ANGIOIMMUNOBLASTIC_LYMPHOMA_UP		119	-0.2658113	-0.73130953	0.82978725	0.9306929	1	2270	tags=35%, list=20%, signal=44%
SU_LIVER	SU_LIVER		42	-0.28346196	-0.72940946	0.79591835	0.9318968	1	1600	tags=21%, list=14%, signal=25%
ZHU_CMV_ALL_UP	ZHU_CMV_ALL_UP		42	-0.24433777	-0.72823656	0.75	0.9322585	1	760	tags=12%, list=7%, signal=13%
REACTOME_CD28_CO_STIMULATION	REACTOME_CD28_CO_STIMULATION		19	-0.29637524	-0.72641915	0.8965517	0.93376106	1	2817	tags=42%, list=25%, signal=56%
SOTIRIOU_BREAST_CANCER_GRADE_1_VS_3_DN	SOTIRIOU_BREAST_CANCER_GRADE_1_VS_3_DN		27	-0.22023252	-0.7225904	0.81632656	0.93859714	1	1718	tags=19%, list=15%, signal=22%
PENG_LEUCINE_DEPRIVATION_DN	PENG_LEUCINE_DEPRIVATION_DN		36	-0.20350637	-0.72169524	0.75	0.9388526	1	1018	tags=11%, list=9%, signal=12%
REACTOME_REGULATION_OF_INSULIN_SECRETION_BY_ACETYLCHOLINE	REACTOME_REGULATION_OF_INSULIN_SECRETION_BY_ACETYLCHOLINE		18	-0.2803376	-0.7202999	0.82051283	0.9397226	1	1660	tags=28%, list=15%, signal=33%
REACTOME_FRS2MEDIATED_CASCADE	REACTOME_FRS2MEDIATED_CASCADE		19	-0.2834013	-0.7194598	0.8979592	0.93978935	1	3432	tags=37%, list=31%, signal=53%
CHEN_HOXA5_TARGETS_9HR_DN	CHEN_HOXA5_TARGETS_9HR_DN		29	-0.22958006	-0.7182343	0.8727273	0.9402061	1	667	tags=10%, list=6%, signal=11%
BOYLAN_MULTIPLE_MYELOMA_PCA1_UP	BOYLAN_MULTIPLE_MYELOMA_PCA1_UP		78	-0.2704742	-0.7178903	0.77272725	0.939464	1	1185	tags=24%, list=11%, signal=27%
KEGG_FC_EPSILON_RI_SIGNALING_PATHWAY	KEGG_FC_EPSILON_RI_SIGNALING_PATHWAY		56	-0.20810805	-0.71739465	0.8965517	0.9391254	1	1479	tags=18%, list=13%, signal=20%
REACTOME_FORMATION_OF_PLATELET_PLUG	REACTOME_FORMATION_OF_PLATELET_PLUG		125	-0.21084066	-0.71733886	0.8367347	0.93801916	1	1281	tags=16%, list=11%, signal=18%
BOYLAN_MULTIPLE_MYELOMA_D_CLUSTER_DN	BOYLAN_MULTIPLE_MYELOMA_D_CLUSTER_DN		24	-0.22681803	-0.7168471	0.8666667	0.93738604	1	1531	tags=17%, list=14%, signal=19%
LUI_THYROID_CANCER_PAX8_PPARG_DN	LUI_THYROID_CANCER_PAX8_PPARG_DN		34	-0.19719589	-0.71676004	0.7407407	0.9363949	1	1898	tags=18%, list=17%, signal=21%
KRASNOSELSKAYA_ILF3_TARGETS_DN	KRASNOSELSKAYA_ILF3_TARGETS_DN		25	-0.22307926	-0.714997	0.7818182	0.93759954	1	1535	tags=16%, list=14%, signal=19%
ZHAN_EARLY_DIFFERENTIATION_GENES_DN	ZHAN_EARLY_DIFFERENTIATION_GENES_DN		32	-0.24669833	-0.7148957	0.7962963	0.9365892	1	1022	tags=13%, list=9%, signal=14%
ACEVEDO_LIVER_CANCER_WITH_H3K27ME3_DN	ACEVEDO_LIVER_CANCER_WITH_H3K27ME3_DN		67	-0.18383072	-0.7144805	0.96825397	0.93608093	1	2475	tags=28%, list=22%, signal=36%
WANG_CISPLATIN_RESPONSE_AND_XPC_DN	WANG_CISPLATIN_RESPONSE_AND_XPC_DN		87	-0.19180685	-0.7137647	0.9298246	0.93588096	1	2092	tags=23%, list=19%, signal=28%
DEBIASI_APOPTOSIS_BY_REOVIRUS_INFECTION_UP	DEBIASI_APOPTOSIS_BY_REOVIRUS_INFECTION_UP		141	-0.18614824	-0.713643	0.88	0.9348797	1	1372	tags=11%, list=12%, signal=13%
REACTOME_AMINO_ACID_TRANSPORT_ACROSS_THE_PLASMA_MEMBRANE	REACTOME_AMINO_ACID_TRANSPORT_ACROSS_THE_PLASMA_MEMBRANE		23	-0.2702561	-0.71238065	0.9	0.9355312	1	72	tags=9%, list=1%, signal=9%
DITTMER_PTHLH_TARGETS_DN	DITTMER_PTHLH_TARGETS_DN		50	-0.18099616	-0.7112369	0.9	0.9359334	1	2456	tags=28%, list=22%, signal=36%
KEGG_PROSTATE_CANCER	KEGG_PROSTATE_CANCER		50	-0.18358421	-0.7108615	0.9019608	0.935315	1	2490	tags=24%, list=22%, signal=31%
REACTOME_NEUROTRANSMITTER_RELEASE_CYCLE	REACTOME_NEUROTRANSMITTER_RELEASE_CYCLE		18	-0.28650048	-0.70920193	0.8604651	0.9366862	1	2262	tags=33%, list=20%, signal=42%
REACTOME_SLC_MEDIATED_TRANSMEMBRANE_TRANSPORT	REACTOME_SLC_MEDIATED_TRANSMEMBRANE_TRANSPORT		115	-0.21152234	-0.70914423	0.9444444	0.9356721	1	1668	tags=17%, list=15%, signal=19%
BIOCARTA_RAC1_PATHWAY	BIOCARTA_RAC1_PATHWAY		18	-0.2533784	-0.7078149	0.9444444	0.93616843	1	1719	tags=28%, list=15%, signal=33%
HSC_MATURE_FETAL	HSC_MATURE_FETAL		16	-0.24687459	-0.70635617	0.8181818	0.9369649	1	3198	tags=50%, list=29%, signal=70%
PENG_RAPAMYCIN_RESPONSE_UP	PENG_RAPAMYCIN_RESPONSE_UP		27	-0.2359271	-0.70606744	0.88	0.93617374	1	731	tags=11%, list=7%, signal=12%
VALK_AML_CLUSTER_12	VALK_AML_CLUSTER_12		23	-0.2081983	-0.7054123	0.9019608	0.93602115	1	2826	tags=30%, list=25%, signal=41%
BIOCARTA_RHO_PATHWAY	BIOCARTA_RHO_PATHWAY		27	-0.218897	-0.70229006	0.8035714	0.9386401	1	1230	tags=15%, list=11%, signal=17%
ST_TUMOR_NECROSIS_FACTOR_PATHWAY	ST_TUMOR_NECROSIS_FACTOR_PATHWAY		18	-0.2718091	-0.7010281	0.8305085	0.9391214	1	4196	tags=50%, list=37%, signal=80%
RIZ_ERYTHROID_DIFFERENTIATION_HEMGN	RIZ_ERYTHROID_DIFFERENTIATION_HEMGN		25	-0.25580755	-0.6988857	0.9444444	0.94106764	1	2135	tags=28%, list=19%, signal=35%
JAZAERI_BREAST_CANCER_BRCA1_VS_BRCA2_UP	JAZAERI_BREAST_CANCER_BRCA1_VS_BRCA2_UP		35	-0.21019675	-0.69743085	0.7826087	0.9415816	1	218	tags=6%, list=2%, signal=6%
PENG_RAPAMYCIN_RESPONSE_DN	PENG_RAPAMYCIN_RESPONSE_DN		51	-0.2069414	-0.6962094	0.8148148	0.9418443	1	3046	tags=33%, list=27%, signal=46%
SAKAI_CHRONIC_HEPATITIS_VS_LIVER_CANCER_DN	SAKAI_CHRONIC_HEPATITIS_VS_LIVER_CANCER_DN		21	-0.24157734	-0.6961107	0.875	0.9408581	1	3165	tags=43%, list=28%, signal=60%
PICCALUGA_ANGIOIMMUNOBLASTIC_LYMPHOMA_DN	PICCALUGA_ANGIOIMMUNOBLASTIC_LYMPHOMA_DN		62	-0.2189274	-0.69383967	0.7457627	0.94248587	1	1500	tags=16%, list=13%, signal=19%
WEI_MIR34A_TARGETS	WEI_MIR34A_TARGETS		76	-0.17492822	-0.69371754	0.9318182	0.94157875	1	1733	tags=16%, list=15%, signal=19%
RIZ_ERYTHROID_DIFFERENTIATION_12HR	RIZ_ERYTHROID_DIFFERENTIATION_12HR		31	-0.21196732	-0.6929509	0.9130435	0.9413024	1	2884	tags=29%, list=26%, signal=39%
BIOCARTA_AGR_PATHWAY	BIOCARTA_AGR_PATHWAY		20	-0.26386115	-0.6918703	0.9322034	0.94163394	1	1738	tags=20%, list=16%, signal=24%
REACTOME_TRANSMISSION_ACROSS_CHEMICAL_SYNAPSES	REACTOME_TRANSMISSION_ACROSS_CHEMICAL_SYNAPSES		92	-0.1948252	-0.6918394	0.9591837	0.9405396	1	2635	tags=28%, list=24%, signal=37%
CHIBA_RESPONSE_TO_TSA	CHIBA_RESPONSE_TO_TSA		31	-0.20005706	-0.68934	0.87234044	0.94238615	1	2320	tags=26%, list=21%, signal=32%
YAO_TEMPORAL_RESPONSE_TO_PROGESTERONE_CLUSTER_10	YAO_TEMPORAL_RESPONSE_TO_PROGESTERONE_CLUSTER_10		52	-0.17777604	-0.68606716	0.75	0.94541967	1	3103	tags=25%, list=28%, signal=34%
RAMALHO_STEMNESS_DN	RAMALHO_STEMNESS_DN		57	-0.26319405	-0.6825682	0.86885244	0.9487103	1	1228	tags=23%, list=11%, signal=25%
SMID_BREAST_CANCER_RELAPSE_IN_BRAIN_UP	SMID_BREAST_CANCER_RELAPSE_IN_BRAIN_UP		28	-0.23177913	-0.68049955	0.90697676	0.9498898	1	2734	tags=39%, list=24%, signal=52%
SCHUHMACHER_MYC_TARGETS_UP	SCHUHMACHER_MYC_TARGETS_UP		49	-0.20346642	-0.6799783	0.85714287	0.9493089	1	1910	tags=16%, list=17%, signal=20%
REACTOME_COLLAGEN_MEDIATED_ACTIVATION_CASCADE	REACTOME_COLLAGEN_MEDIATED_ACTIVATION_CASCADE		15	-0.30422413	-0.676755	0.83928573	0.95153487	1	1719	tags=27%, list=15%, signal=31%
REACTOME_AXON_GUIDANCE	REACTOME_AXON_GUIDANCE		109	-0.19698912	-0.67435193	0.962963	0.95289856	1	2381	tags=28%, list=21%, signal=35%
ZHAN_MULTIPLE_MYELOMA_UP	ZHAN_MULTIPLE_MYELOMA_UP		31	-0.20740703	-0.6742899	0.8867925	0.95189834	1	1730	tags=19%, list=15%, signal=23%
KEGG_COLORECTAL_CANCER	KEGG_COLORECTAL_CANCER		36	-0.19667885	-0.66754407	0.89830506	0.9582317	1	2333	tags=19%, list=21%, signal=24%
VART_KSHV_INFECTION_ANGIOGENIC_MARKERS_UP	VART_KSHV_INFECTION_ANGIOGENIC_MARKERS_UP		122	-0.19876704	-0.6674114	0.9583333	0.95721155	1	1614	tags=20%, list=14%, signal=24%
PASQUALUCCI_LYMPHOMA_BY_GC_STAGE_DN	PASQUALUCCI_LYMPHOMA_BY_GC_STAGE_DN		94	-0.21519999	-0.6667991	0.8947368	0.9567273	1	1291	tags=15%, list=12%, signal=17%
REACTOME_INTEGRIN_CELL_SURFACE_INTERACTIONS	REACTOME_INTEGRIN_CELL_SURFACE_INTERACTIONS		53	-0.23117326	-0.6663528	0.902439	0.9558354	1	2826	tags=34%, list=25%, signal=45%
WU_HBX_TARGETS_1_DN	WU_HBX_TARGETS_1_DN		15	-0.24344572	-0.6637523	0.84615386	0.9577237	1	1482	tags=13%, list=13%, signal=15%
BIOCARTA_NFAT_PATHWAY	BIOCARTA_NFAT_PATHWAY		31	-0.19399443	-0.66230476	0.9591837	0.9582565	1	2533	tags=26%, list=23%, signal=33%
BIOCARTA_EGF_PATHWAY	BIOCARTA_EGF_PATHWAY		20	-0.19997054	-0.6591578	0.92105263	0.96006423	1	2874	tags=35%, list=26%, signal=47%
SETLUR_PROSTATE_CANCER_TMPRSS2_ERG_FUSION_DN	SETLUR_PROSTATE_CANCER_TMPRSS2_ERG_FUSION_DN		15	-0.26163656	-0.65822196	0.9130435	0.9598595	1	2132	tags=27%, list=19%, signal=33%
VALK_AML_CLUSTER_7	VALK_AML_CLUSTER_7		17	-0.26670128	-0.6579577	0.90909094	0.9589564	1	2126	tags=29%, list=19%, signal=36%
REACTOME_CHOLESTEROL_BIOSYNTHESIS	REACTOME_CHOLESTEROL_BIOSYNTHESIS		17	-0.26211697	-0.6559262	0.8913044	0.95981455	1	2697	tags=41%, list=24%, signal=54%
BREDEMEYER_RAG_SIGNALING_VIA_ATM_NOT_VIA_NFKB_UP	BREDEMEYER_RAG_SIGNALING_VIA_ATM_NOT_VIA_NFKB_UP		26	-0.24512	-0.65320593	0.88	0.96119803	1	1968	tags=27%, list=18%, signal=33%
REACTOME_PI3K_CASCADE	REACTOME_PI3K_CASCADE		26	-0.21967348	-0.6516905	0.925	0.9616361	1	3146	tags=35%, list=28%, signal=48%
BEGUM_TARGETS_OF_PAX3_FOXO1_FUSION_DN	BEGUM_TARGETS_OF_PAX3_FOXO1_FUSION_DN		24	-0.242631	-0.6495551	0.9166667	0.9623869	1	1381	tags=25%, list=12%, signal=28%
TARTE_PLASMA_CELL_VS_B_LYMPHOCYTE_DN	TARTE_PLASMA_CELL_VS_B_LYMPHOCYTE_DN		26	-0.25770432	-0.6491118	0.7777778	0.9615925	1	2038	tags=27%, list=18%, signal=33%
HAHTOLA_SEZARY_SYNDROM_DN	HAHTOLA_SEZARY_SYNDROM_DN		22	-0.26234025	-0.6464652	0.9411765	0.9628301	1	3455	tags=50%, list=31%, signal=72%
KEGG_SNARE_INTERACTIONS_IN_VESICULAR_TRANSPORT	KEGG_SNARE_INTERACTIONS_IN_VESICULAR_TRANSPORT		29	-0.20249848	-0.64480776	0.84	0.9632177	1	3073	tags=34%, list=27%, signal=47%
CUI_TCF21_TARGETS_UP	CUI_TCF21_TARGETS_UP		22	-0.239505	-0.64438254	0.9230769	0.962421	1	1700	tags=27%, list=15%, signal=32%
CERVERA_SDHB_TARGETS_1_DN	CERVERA_SDHB_TARGETS_1_DN		20	-0.28847128	-0.64304245	0.9285714	0.9625312	1	542	tags=15%, list=5%, signal=16%
REACTOME_COSTIMULATION_BY_THE_CD28_FAMILY	REACTOME_COSTIMULATION_BY_THE_CD28_FAMILY		39	-0.23004338	-0.6400149	0.91525424	0.9642227	1	2817	tags=36%, list=25%, signal=48%
FLECHNER_PBL_KIDNEY_TRANSPLANT_REJECTED_VS_OK_UP	FLECHNER_PBL_KIDNEY_TRANSPLANT_REJECTED_VS_OK_UP		42	-0.19815308	-0.6353889	0.8541667	0.9673517	1	2576	tags=31%, list=23%, signal=40%
ENK_UV_RESPONSE_KERATINOCYTE_DN	ENK_UV_RESPONSE_KERATINOCYTE_DN		307	-0.15848912	-0.63406426	0.96	0.96737313	1	2087	tags=18%, list=19%, signal=21%
BIOCARTA_MAPK_PATHWAY	BIOCARTA_MAPK_PATHWAY		56	-0.15618305	-0.6282093	0.96428573	0.9711831	1	3748	tags=39%, list=33%, signal=59%
REACTOME_FORMATION_OF_FIBRIN_CLOT_CLOTTING_CASCADE	REACTOME_FORMATION_OF_FIBRIN_CLOT_CLOTTING_CASCADE		29	-0.23799881	-0.627469	0.98	0.97060287	1	2252	tags=31%, list=20%, signal=39%
ST_MYOCYTE_AD_PATHWAY	ST_MYOCYTE_AD_PATHWAY		15	-0.2629723	-0.62680006	0.9056604	0.96989655	1	1738	tags=27%, list=16%, signal=32%
ZHAN_MULTIPLE_MYELOMA_CD2_UP	ZHAN_MULTIPLE_MYELOMA_CD2_UP		20	-0.2418614	-0.624621	0.89830506	0.970473	1	1839	tags=25%, list=16%, signal=30%
NIKOLSKY_MUTATED_AND_AMPLIFIED_IN_BREAST_CANCER	NIKOLSKY_MUTATED_AND_AMPLIFIED_IN_BREAST_CANCER		38	-0.17179824	-0.62413317	0.9807692	0.9698075	1	1391	tags=13%, list=12%, signal=15%
VALK_AML_CLUSTER_8	VALK_AML_CLUSTER_8		15	-0.23812321	-0.623962	0.85106385	0.9689705	1	837	tags=13%, list=7%, signal=14%
RASHI_RESPONSE_TO_IONIZING_RADIATION_6	RASHI_RESPONSE_TO_IONIZING_RADIATION_6		70	-0.21588321	-0.6233594	0.9444444	0.96831816	1	1897	tags=26%, list=17%, signal=31%
GNATENKO_PLATELET_SIGNATURE	GNATENKO_PLATELET_SIGNATURE		20	-0.21412462	-0.6211584	0.8135593	0.9688213	1	696	tags=10%, list=6%, signal=11%
LIU_NASOPHARYNGEAL_CARCINOMA	LIU_NASOPHARYNGEAL_CARCINOMA		34	-0.17625916	-0.6208776	0.9298246	0.96799713	1	2978	tags=32%, list=27%, signal=44%
BIOCARTA_MET_PATHWAY	BIOCARTA_MET_PATHWAY		23	-0.20615709	-0.61821806	0.9298246	0.96910775	1	2962	tags=35%, list=26%, signal=47%
HEIDENBLAD_AMPLICON_12P11_12_DN	HEIDENBLAD_AMPLICON_12P11_12_DN		17	-0.22867425	-0.6182068	0.875	0.968009	1	1430	tags=18%, list=13%, signal=20%
OUYANG_PROSTATE_CANCER_MARKERS	OUYANG_PROSTATE_CANCER_MARKERS		15	-0.24339898	-0.6163346	0.9811321	0.96829927	1	2058	tags=27%, list=18%, signal=33%
HANN_RESISTANCE_TO_BCL2_INHIBITOR_DN	HANN_RESISTANCE_TO_BCL2_INHIBITOR_DN		30	-0.2029175	-0.61362815	0.9756098	0.9693217	1	2536	tags=30%, list=23%, signal=39%
HALMOS_CEBPA_TARGETS_DN	HALMOS_CEBPA_TARGETS_DN		23	-0.21562035	-0.6133895	0.9756098	0.9684247	1	1500	tags=22%, list=13%, signal=25%
DAZARD_RESPONSE_TO_UV_SCC_DN	DAZARD_RESPONSE_TO_UV_SCC_DN		59	-0.17434064	-0.6126367	0.962963	0.967967	1	2145	tags=24%, list=19%, signal=29%
REACTOME_INTRINSIC_PATHWAY	REACTOME_INTRINSIC_PATHWAY		15	-0.25222784	-0.6107345	0.9661017	0.9682711	1	704	tags=13%, list=6%, signal=14%
FONTAINE_THYROID_TUMOR_UNCERTAIN_MALIGNANCY_DN	FONTAINE_THYROID_TUMOR_UNCERTAIN_MALIGNANCY_DN		18	-0.21748714	-0.6047042	0.8867925	0.9711096	1	2359	tags=28%, list=21%, signal=35%
REACTOME_MRNA_3_END_PROCESSING	REACTOME_MRNA_3_END_PROCESSING		22	-0.21789068	-0.598656	0.84	0.974047	1	2331	tags=27%, list=21%, signal=34%
REACTOME_BOTULINUM_NEUROTOXICITY	REACTOME_BOTULINUM_NEUROTOXICITY		15	-0.22251423	-0.5964254	0.9583333	0.9744495	1	3450	tags=47%, list=31%, signal=67%
BIOCARTA_TCR_PATHWAY	BIOCARTA_TCR_PATHWAY		29	-0.21282114	-0.5948888	0.875	0.97422934	1	2880	tags=38%, list=26%, signal=51%
GENTILE_UV_RESPONSE_CLUSTER_D2	GENTILE_UV_RESPONSE_CLUSTER_D2		16	-0.23298039	-0.59464544	0.9591837	0.9732659	1	4067	tags=56%, list=36%, signal=88%
SHIPP_DLBCL_VS_FOLLICULAR_LYMPHOMA_DN	SHIPP_DLBCL_VS_FOLLICULAR_LYMPHOMA_DN		29	-0.23737982	-0.5908274	1	0.9745517	1	2582	tags=38%, list=23%, signal=49%
AMUNDSON_POOR_SURVIVAL_AFTER_GAMMA_RADIATION_8G	AMUNDSON_POOR_SURVIVAL_AFTER_GAMMA_RADIATION_8G		53	-0.20978042	-0.5839173	0.9259259	0.9779448	1	2249	tags=23%, list=20%, signal=28%
KAAB_FAILED_HEART_ATRIUM_DN	KAAB_FAILED_HEART_ATRIUM_DN		96	-0.15679634	-0.5835706	0.9591837	0.97713435	1	1123	tags=8%, list=10%, signal=9%
KEGG_MELANOMA	KEGG_MELANOMA		40	-0.15878388	-0.5810849	0.98275864	0.977674	1	1719	tags=13%, list=15%, signal=15%
ST_JNK_MAPK_PATHWAY	ST_JNK_MAPK_PATHWAY		24	-0.19434738	-0.5805856	0.9811321	0.97676176	1	3309	tags=42%, list=30%, signal=59%
REACTOME_FGFR_LIGAND_BINDING_AND_ACTIVATION	REACTOME_FGFR_LIGAND_BINDING_AND_ACTIVATION		20	-0.22284938	-0.58025795	0.98039216	0.9758816	1	669	tags=10%, list=6%, signal=11%
HOLLMAN_APOPTOSIS_VIA_CD40_UP	HOLLMAN_APOPTOSIS_VIA_CD40_UP		129	-0.16062678	-0.57927215	0.9811321	0.97524333	1	2538	tags=24%, list=23%, signal=31%
SCHLOSSER_MYC_TARGETS_AND_SERUM_RESPONSE_DN	SCHLOSSER_MYC_TARGETS_AND_SERUM_RESPONSE_DN		31	-0.17756703	-0.5768384	0.9411765	0.9754654	1	618	tags=6%, list=6%, signal=7%
ODONNELL_METASTASIS_DN	ODONNELL_METASTASIS_DN		16	-0.23227829	-0.57618207	0.9756098	0.97474146	1	2337	tags=25%, list=21%, signal=32%
WENDT_COHESIN_TARGETS_UP	WENDT_COHESIN_TARGETS_UP		19	-0.20655681	-0.5759012	0.94	0.97386664	1	2560	tags=32%, list=23%, signal=41%
SCHEIDEREIT_IKK_INTERACTING_PROTEINS	SCHEIDEREIT_IKK_INTERACTING_PROTEINS		15	-0.2098569	-0.5719457	0.96153843	0.97505295	1	272	tags=7%, list=2%, signal=7%
GOTTWEIN_TARGETS_OF_KSHV_MIR_K12_11	GOTTWEIN_TARGETS_OF_KSHV_MIR_K12_11		32	-0.17173386	-0.5718311	0.9310345	0.97399706	1	2950	tags=28%, list=26%, signal=38%
BIOCARTA_GH_PATHWAY	BIOCARTA_GH_PATHWAY		19	-0.19685173	-0.57168597	0.9302326	0.97298706	1	1719	tags=21%, list=15%, signal=25%
CHUNG_BLISTER_CYTOTOXICITY_DN	CHUNG_BLISTER_CYTOTOXICITY_DN		21	-0.21492763	-0.5702308	0.9574468	0.97275317	1	2920	tags=38%, list=26%, signal=51%
REACTOME_CLATHRIN_DERIVED_VESICLE_BUDDING	REACTOME_CLATHRIN_DERIVED_VESICLE_BUDDING		37	-0.1689046	-0.5674464	0.8695652	0.97338045	1	2676	tags=27%, list=24%, signal=35%
YAO_TEMPORAL_RESPONSE_TO_PROGESTERONE_CLUSTER_7	YAO_TEMPORAL_RESPONSE_TO_PROGESTERONE_CLUSTER_7		56	-0.17174134	-0.56516284	0.9375	0.97338676	1	3370	tags=36%, list=30%, signal=51%
REACTOME_TCR_SIGNALING	REACTOME_TCR_SIGNALING		32	-0.22691926	-0.5604963	0.9423077	0.97465163	1	2880	tags=41%, list=26%, signal=55%
BIOCARTA_CXCR4_PATHWAY	BIOCARTA_CXCR4_PATHWAY		17	-0.18984123	-0.5467886	0.975	0.9800194	1	3172	tags=35%, list=28%, signal=49%
BROWNE_HCMV_INFECTION_8HR_DN	BROWNE_HCMV_INFECTION_8HR_DN		26	-0.18411617	-0.54590565	1	0.979251	1	3158	tags=38%, list=28%, signal=53%
RICKMAN_HEAD_AND_NECK_CANCER_D	RICKMAN_HEAD_AND_NECK_CANCER_D		18	-0.24584292	-0.54025954	0.95555556	0.9804543	1	2468	tags=39%, list=22%, signal=50%
XU_GH1_EXOGENOUS_TARGETS_UP	XU_GH1_EXOGENOUS_TARGETS_UP		18	-0.20510082	-0.53371423	0.96	0.9819906	1	3055	tags=33%, list=27%, signal=46%
LEE_DIFFERENTIATING_T_LYMPHOCYTE	LEE_DIFFERENTIATING_T_LYMPHOCYTE		77	-0.20278795	-0.5042803	0.90909094	0.98994285	1	2715	tags=32%, list=24%, signal=43%
VANHARANTA_UTERINE_FIBROID_UP	VANHARANTA_UTERINE_FIBROID_UP		26	-0.18365338	-0.49296504	1	0.9919249	1	2614	tags=27%, list=23%, signal=35%
JIANG_HYPOXIA_VIA_VHL	JIANG_HYPOXIA_VIA_VHL		16	-0.16909313	-0.48686984	0.9807692	0.9924588	1	481	tags=6%, list=4%, signal=7%
MAHADEVAN_IMATINIB_RESISTANCE_DN	MAHADEVAN_IMATINIB_RESISTANCE_DN		16	-0.22392176	-0.48188433	1	0.9923172	1	2131	tags=25%, list=19%, signal=31%
REACTOME_GOLGI_ASSOCIATED_VESICLE_BIOGENESIS	REACTOME_GOLGI_ASSOCIATED_VESICLE_BIOGENESIS		32	-0.14132187	-0.476242	0.95555556	0.9925937	1	9621	tags=100%, list=86%, signal=708%
KLEIN_PRIMARY_EFFUSION_LYMPHOMA_DN	KLEIN_PRIMARY_EFFUSION_LYMPHOMA_DN		37	-0.19752093	-0.46405077	0.9811321	0.9939539	1	1839	tags=22%, list=16%, signal=26%
VANTVEER_BREAST_CANCER_BRCA1_UP	VANTVEER_BREAST_CANCER_BRCA1_UP		18	-0.14940509	-0.4415491	0.9807692	0.9962449	1	3742	tags=39%, list=33%, signal=58%
REACTOME_MEMBRANE_TRAFFICKING	REACTOME_MEMBRANE_TRAFFICKING		48	-0.12080672	-0.4282267	0.98	0.9967839	1	2676	tags=23%, list=24%, signal=30%
KEGG_GLYCOSAMINOGLYCAN_BIOSYNTHESIS_HEPARAN_SULFATE	KEGG_GLYCOSAMINOGLYCAN_BIOSYNTHESIS_HEPARAN_SULFATE		19	-0.16915467	-0.42601568	1	0.9958724	1	367	tags=5%, list=3%, signal=5%
MARSON_FOXP3_TARGETS_STIMULATED_UP	MARSON_FOXP3_TARGETS_STIMULATED_UP		16	-0.17912944	-0.39482707	1	0.9978465	1	2346	tags=25%, list=21%, signal=32%
SIG_REGULATION_OF_THE_ACTIN_CYTOSKELETON_BY_RHO_GTPASES	SIG_REGULATION_OF_THE_ACTIN_CYTOSKELETON_BY_RHO_GTPASES		25	-0.1310987	-0.35230935	1	0.9989117	1	3125	tags=32%, list=28%, signal=44%
