# Supplementary material for: A genomic analysis of mouse models of breast cancer reveals molecular features of mouse models and relationships to human breast cancer
Source: Breast Cancer Res. 2014 Jun 5;16(3):R59. doi: 10.1186/bcr3672 (PMC4078930; doi:10.1186/bcr3672)
Supplement: Additional file 11 — GSEA for mouse models compared to all other models or to mammary gland development. Listed by model. [file bcr3672-S11.zip › AdditionalFile11/DMBA/Vs_normal_mammary/C2/Upregulated_in_DMBA_vs_NormalMammary.txt]

NAME	GS<br> follow link to MSigDB	GS DETAILS	SIZE	ES	NES	NOM p-val	FDR q-val	FWER p-val	RANK AT MAX	LEADING EDGE
AIYAR_COBRA1_TARGETS_UP	AIYAR_COBRA1_TARGETS_UP	Details ...	26	0.71247494	1.9977435	0	0.32647935	0.11	435	tags=35%, list=4%, signal=36%
AMIT_EGF_RESPONSE_120_HELA	AMIT_EGF_RESPONSE_120_HELA	Details ...	47	0.578132	1.869476	0	0.7048555	0.34	1704	tags=38%, list=15%, signal=45%
REACTOME_INSULIN_SYNTHESIS_AND_SECRETION	REACTOME_INSULIN_SYNTHESIS_AND_SECRETION	Details ...	87	0.49910066	1.8520685	0.01923077	0.5759318	0.38	3975	tags=68%, list=35%, signal=104%
REACTOME_REGULATION_OF_BETA_CELL_DEVELOPMENT	REACTOME_REGULATION_OF_BETA_CELL_DEVELOPMENT	Details ...	68	0.5487332	1.8019321	0.020833334	0.8198678	0.57	3628	tags=71%, list=32%, signal=104%
NOJIMA_SFRP2_TARGETS_DN	NOJIMA_SFRP2_TARGETS_DN	Details ...	15	0.7769509	1.7977595	0	0.6802669	0.58	1260	tags=47%, list=11%, signal=53%
DIRMEIER_LMP1_RESPONSE_EARLY	DIRMEIER_LMP1_RESPONSE_EARLY	Details ...	36	0.57364374	1.7766794	0.023255814	0.7176761	0.73	1706	tags=31%, list=15%, signal=36%
OUELLET_CULTURED_OVARIAN_CANCER_INVASIVE_VS_LMP_DN	OUELLET_CULTURED_OVARIAN_CANCER_INVASIVE_VS_LMP_DN	Details ...	15	0.71743166	1.7736329	0	0.63093656	0.73	1382	tags=47%, list=12%, signal=53%
REACTOME_FORMATION_OF_A_POOL_OF_FREE_40S_SUBUNITS	REACTOME_FORMATION_OF_A_POOL_OF_FREE_40S_SUBUNITS	Details ...	51	0.6056355	1.7655351	0.05882353	0.5906741	0.75	3628	tags=76%, list=32%, signal=113%
DORN_ADENOVIRUS_INFECTION_32HR_DN	DORN_ADENOVIRUS_INFECTION_32HR_DN	Details ...	27	0.5693216	1.7559441	0	0.57454276	0.75	1649	tags=37%, list=15%, signal=43%
REACTOME_PEPTIDE_CHAIN_ELONGATION	REACTOME_PEPTIDE_CHAIN_ELONGATION	Details ...	53	0.5973663	1.7463454	0.06	0.591078	0.79	3628	tags=74%, list=32%, signal=108%
REACTOME_INFLUENZA_LIFE_CYCLE	REACTOME_INFLUENZA_LIFE_CYCLE	Details ...	91	0.48454827	1.7439508	0.11320755	0.5569887	0.81	3628	tags=58%, list=32%, signal=85%
REACTOME_GTP_HYDROLYSIS_AND_JOINING_OF_THE_60S_RIBOSOMAL_SUBUNIT	REACTOME_GTP_HYDROLYSIS_AND_JOINING_OF_THE_60S_RIBOSOMAL_SUBUNIT	Details ...	56	0.59614193	1.735971	0.04347826	0.5457981	0.83	3628	tags=71%, list=32%, signal=105%
REACTOME_RNA_POLYMERASE_I_TRANSCRIPTION_INITIATION	REACTOME_RNA_POLYMERASE_I_TRANSCRIPTION_INITIATION	Details ...	18	0.6219414	1.7340581	0.016393442	0.51671946	0.86	1689	tags=39%, list=15%, signal=46%
RORIE_TARGETS_OF_EWSR1_FLI1_FUSION_UP	RORIE_TARGETS_OF_EWSR1_FLI1_FUSION_UP	Details ...	16	0.6269449	1.7260935	0.01923077	0.51994276	0.87	1832	tags=50%, list=16%, signal=60%
DORN_ADENOVIRUS_INFECTION_48HR_DN	DORN_ADENOVIRUS_INFECTION_48HR_DN	Details ...	28	0.54911	1.719565	0	0.51140785	0.88	1649	tags=36%, list=15%, signal=42%
REACTOME_INFLUENZA_VIRAL_RNA_TRANSCRIPTION_AND_REPLICATION	REACTOME_INFLUENZA_VIRAL_RNA_TRANSCRIPTION_AND_REPLICATION	Details ...	67	0.55861974	1.7181706	0.041666668	0.48589513	0.88	4004	tags=75%, list=36%, signal=115%
REACTOME_RNA_POLYMERASE_I_TRANSCRIPTION_TERMINATION	REACTOME_RNA_POLYMERASE_I_TRANSCRIPTION_TERMINATION	Details ...	17	0.6431839	1.7181245	0.016393442	0.4573131	0.88	1689	tags=41%, list=15%, signal=48%
KEGG_NOD_LIKE_RECEPTOR_SIGNALING_PATHWAY	KEGG_NOD_LIKE_RECEPTOR_SIGNALING_PATHWAY	Details ...	30	0.6268895	1.7131604	0	0.45592216	0.9	481	tags=23%, list=4%, signal=24%
REACTOME_METABOLISM_OF_PROTEINS	REACTOME_METABOLISM_OF_PROTEINS	Details ...	128	0.4443222	1.705532	0.023255814	0.46336094	0.9	3789	tags=53%, list=34%, signal=79%
REACTOME_RNA_POLYMERASE_I_PROMOTER_ESCAPE	REACTOME_RNA_POLYMERASE_I_PROMOTER_ESCAPE	Details ...	16	0.6570581	1.7047845	0.016949153	0.44357392	0.9	1689	tags=44%, list=15%, signal=51%
VECCHI_GASTRIC_CANCER_EARLY_UP	VECCHI_GASTRIC_CANCER_EARLY_UP	Details ...	231	0.5153195	1.6999164	0.01923077	0.44249678	0.9	2071	tags=42%, list=18%, signal=51%
KEGG_RIBOSOME	KEGG_RIBOSOME	Details ...	54	0.6049836	1.6938629	0.041666668	0.45026106	0.9	3628	tags=76%, list=32%, signal=112%
REACTOME_TRANSLATION	REACTOME_TRANSLATION	Details ...	67	0.5394273	1.6936291	0.06521739	0.43193072	0.9	3628	tags=61%, list=32%, signal=90%
RUIZ_TNC_TARGETS_DN	RUIZ_TNC_TARGETS_DN	Details ...	93	0.5986185	1.6768903	0.020408163	0.48525506	0.94	2300	tags=58%, list=21%, signal=72%
ONDER_CDH1_TARGETS_3_DN	ONDER_CDH1_TARGETS_3_DN	Details ...	28	0.7432776	1.6747136	0.020833334	0.47139505	0.94	551	tags=46%, list=5%, signal=49%
HELLEBREKERS_SILENCED_DURING_TUMOR_ANGIOGENESIS	HELLEBREKERS_SILENCED_DURING_TUMOR_ANGIOGENESIS	Details ...	34	0.5639964	1.6734717	0	0.45838064	0.94	1522	tags=38%, list=14%, signal=44%
WATANABE_COLON_CANCER_MSI_VS_MSS_UP	WATANABE_COLON_CANCER_MSI_VS_MSS_UP	Details ...	17	0.6296553	1.6685724	0	0.46357527	0.94	1214	tags=41%, list=11%, signal=46%
REACTOME_REGULATION_OF_GENE_EXPRESSION_IN_BETA_CELLS	REACTOME_REGULATION_OF_GENE_EXPRESSION_IN_BETA_CELLS	Details ...	61	0.53947186	1.6685219	0.022727273	0.44701898	0.94	3628	tags=70%, list=32%, signal=104%
KEGG_P53_SIGNALING_PATHWAY	KEGG_P53_SIGNALING_PATHWAY	Details ...	41	0.5063882	1.6666688	0.017857144	0.4382908	0.94	2193	tags=39%, list=20%, signal=48%
MAYBURD_RESPONSE_TO_L663536_UP	MAYBURD_RESPONSE_TO_L663536_UP	Details ...	15	0.533133	1.6593198	0.023809524	0.45284963	0.94	2017	tags=33%, list=18%, signal=41%
GOLDRATH_ANTIGEN_RESPONSE	GOLDRATH_ANTIGEN_RESPONSE	Details ...	270	0.4905964	1.653988	0	0.4588305	0.94	1862	tags=40%, list=17%, signal=47%
LEE_LIVER_CANCER_SURVIVAL_DN	LEE_LIVER_CANCER_SURVIVAL_DN	Details ...	83	0.5126196	1.6506597	0.0754717	0.4606658	0.94	1996	tags=37%, list=18%, signal=45%
REACTOME_VIRAL_MRNA_TRANSLATION	REACTOME_VIRAL_MRNA_TRANSLATION	Details ...	53	0.57695174	1.6494865	0.08510638	0.45159954	0.95	3628	tags=74%, list=32%, signal=108%
KOBAYASHI_EGFR_SIGNALING_24HR_DN	KOBAYASHI_EGFR_SIGNALING_24HR_DN	Details ...	166	0.65512335	1.6481808	0.020408163	0.44332054	0.95	2280	tags=60%, list=20%, signal=74%
CROONQUIST_IL6_DEPRIVATION_DN	CROONQUIST_IL6_DEPRIVATION_DN	Details ...	52	0.6837558	1.647892	0.05263158	0.43205217	0.95	2031	tags=62%, list=18%, signal=75%
TONKS_TARGETS_OF_RUNX1_RUNX1T1_FUSION_SUSTAINDED_IN_ERYTHROCYTE_UP	TONKS_TARGETS_OF_RUNX1_RUNX1T1_FUSION_SUSTAINDED_IN_ERYTHROCYTE_UP	Details ...	30	0.57409954	1.6476871	0	0.4210514	0.95	1521	tags=50%, list=14%, signal=58%
BERENJENO_TRANSFORMED_BY_RHOA_FOREVER_DN	BERENJENO_TRANSFORMED_BY_RHOA_FOREVER_DN	Details ...	24	0.6446051	1.6431806	0	0.4287398	0.95	1219	tags=50%, list=11%, signal=56%
LE_EGR2_TARGETS_UP	LE_EGR2_TARGETS_UP	Details ...	75	0.62969315	1.641301	0.03773585	0.42378992	0.95	2356	tags=68%, list=21%, signal=86%
AMIT_EGF_RESPONSE_60_MCF10A	AMIT_EGF_RESPONSE_60_MCF10A	Details ...	28	0.6109654	1.6381438	0	0.42481974	0.95	725	tags=32%, list=6%, signal=34%
TANG_SENESCENCE_TP53_TARGETS_DN	TANG_SENESCENCE_TP53_TARGETS_DN	Details ...	29	0.6934357	1.6341026	0.05172414	0.43156445	0.95	1164	tags=45%, list=10%, signal=50%
FURUKAWA_DUSP6_TARGETS_PCI35_DN	FURUKAWA_DUSP6_TARGETS_PCI35_DN	Details ...	41	0.6435542	1.6307874	0.01724138	0.43332803	0.95	1855	tags=59%, list=17%, signal=70%
RICKMAN_TUMOR_DIFFERENTIATED_WELL_VS_POORLY_DN	RICKMAN_TUMOR_DIFFERENTIATED_WELL_VS_POORLY_DN	Details ...	196	0.47708786	1.6281878	0	0.4348078	0.95	2234	tags=39%, list=20%, signal=48%
TIEN_INTESTINE_PROBIOTICS_6HR_UP	TIEN_INTESTINE_PROBIOTICS_6HR_UP	Details ...	28	0.50108737	1.626818	0.06382979	0.43076763	0.95	4371	tags=64%, list=39%, signal=105%
DORN_ADENOVIRUS_INFECTION_24HR_DN	DORN_ADENOVIRUS_INFECTION_24HR_DN	Details ...	32	0.50408053	1.6267072	0.04	0.42155868	0.95	1649	tags=31%, list=15%, signal=37%
STEIN_ESRRA_TARGETS_RESPONSIVE_TO_ESTROGEN_DN	STEIN_ESRRA_TARGETS_RESPONSIVE_TO_ESTROGEN_DN	Details ...	24	0.6258389	1.6244316	0.019607844	0.42128512	0.96	1996	tags=58%, list=18%, signal=71%
KUNINGER_IGF1_VS_PDGFB_TARGETS_DN	KUNINGER_IGF1_VS_PDGFB_TARGETS_DN	Details ...	17	0.7493876	1.6193955	0	0.42861983	0.96	1862	tags=71%, list=17%, signal=85%
BASAKI_YBX1_TARGETS_UP	BASAKI_YBX1_TARGETS_UP	Details ...	168	0.5258358	1.6190832	0.020408163	0.42021292	0.96	2070	tags=44%, list=18%, signal=53%
GRAHAM_NORMAL_QUIESCENT_VS_NORMAL_DIVIDING_DN	GRAHAM_NORMAL_QUIESCENT_VS_NORMAL_DIVIDING_DN	Details ...	57	0.6194027	1.6162841	0.074074075	0.42143923	0.96	2014	tags=63%, list=18%, signal=77%
REACTOME_TRANSLATION_INITIATION_COMPLEX_FORMATION	REACTOME_TRANSLATION_INITIATION_COMPLEX_FORMATION	Details ...	25	0.5864575	1.6092448	0.045454547	0.43831918	0.96	3602	tags=68%, list=32%, signal=100%
GRAHAM_CML_DIVIDING_VS_NORMAL_QUIESCENT_UP	GRAHAM_CML_DIVIDING_VS_NORMAL_QUIESCENT_UP	Details ...	123	0.56374097	1.6071712	0.03846154	0.43671188	0.96	2065	tags=54%, list=18%, signal=66%
MURAKAMI_UV_RESPONSE_6HR_UP	MURAKAMI_UV_RESPONSE_6HR_UP	Details ...	22	0.5769311	1.6039891	0.01923077	0.43909118	0.96	3190	tags=68%, list=28%, signal=95%
CROMER_TUMORIGENESIS_UP	CROMER_TUMORIGENESIS_UP	Details ...	30	0.61249685	1.603207	0.04	0.43327487	0.96	1763	tags=43%, list=16%, signal=51%
REACTOME_EXTENSION_OF_TELOMERES	REACTOME_EXTENSION_OF_TELOMERES	Details ...	20	0.65263504	1.6029017	0.03773585	0.42608938	0.96	1673	tags=45%, list=15%, signal=53%
CAFFAREL_RESPONSE_TO_THC_DN	CAFFAREL_RESPONSE_TO_THC_DN	Details ...	19	0.55912596	1.6014099	0.056603774	0.42392695	0.96	2611	tags=58%, list=23%, signal=75%
REACTOME_REGULATION_OF_APC_ACTIVATORS_BETWEEN_G1_S_AND_EARLY_ANAPHASE	REACTOME_REGULATION_OF_APC_ACTIVATORS_BETWEEN_G1_S_AND_EARLY_ANAPHASE	Details ...	55	0.45261988	1.5992942	0.10526316	0.42564493	0.97	2662	tags=35%, list=24%, signal=45%
WU_HBX_TARGETS_2_UP	WU_HBX_TARGETS_2_UP	Details ...	17	0.6107626	1.59718	0.022727273	0.42404866	0.97	1870	tags=35%, list=17%, signal=42%
TAVOR_CEBPA_TARGETS_UP	TAVOR_CEBPA_TARGETS_UP	Details ...	36	0.55301183	1.5967904	0.04255319	0.41816992	0.97	1925	tags=53%, list=17%, signal=64%
YAMASHITA_METHYLATED_IN_PROSTATE_CANCER	YAMASHITA_METHYLATED_IN_PROSTATE_CANCER	Details ...	44	0.56537056	1.596397	0	0.41164958	0.97	1212	tags=41%, list=11%, signal=46%
DAZARD_UV_RESPONSE_CLUSTER_G1	DAZARD_UV_RESPONSE_CLUSTER_G1	Details ...	28	0.4813709	1.5908867	0.036363635	0.42370105	0.97	1761	tags=32%, list=16%, signal=38%
REACTOME_RNA_POLYMERASE_I_CHAIN_ELONGATION	REACTOME_RNA_POLYMERASE_I_CHAIN_ELONGATION	Details ...	18	0.58747655	1.5899413	0.033898305	0.4201804	0.97	2890	tags=50%, list=26%, signal=67%
REACTOME_SYNTHESIS_AND_INTERCONVERSION_OF_NUCLEOTIDE_DI_AND_TRIPHOSPHATES	REACTOME_SYNTHESIS_AND_INTERCONVERSION_OF_NUCLEOTIDE_DI_AND_TRIPHOSPHATES		15	0.54232985	1.5898907	0.023809524	0.41346413	0.97	1451	tags=40%, list=13%, signal=46%
REACTOME_RNA_POL_II_CTD_PHOSPHORYLATION_AND_INTERACTION_WITH_CE	REACTOME_RNA_POL_II_CTD_PHOSPHORYLATION_AND_INTERACTION_WITH_CE		24	0.55887765	1.5877553	0.055555556	0.4124728	0.97	4004	tags=67%, list=36%, signal=104%
HINATA_NFKB_TARGETS_FIBROBLAST_UP	HINATA_NFKB_TARGETS_FIBROBLAST_UP		43	0.4841656	1.5859933	0.020408163	0.4110032	0.97	1689	tags=35%, list=15%, signal=41%
BIOCARTA_FMLP_PATHWAY	BIOCARTA_FMLP_PATHWAY		25	0.45967394	1.5823561	0.019607844	0.41451475	0.97	2860	tags=44%, list=26%, signal=59%
DELYS_THYROID_CANCER_UP	DELYS_THYROID_CANCER_UP		275	0.45875618	1.5803003	0	0.41372874	0.97	1620	tags=33%, list=14%, signal=38%
HUPER_BREAST_BASAL_VS_LUMINAL_UP	HUPER_BREAST_BASAL_VS_LUMINAL_UP		31	0.70631397	1.579644	0.06122449	0.4096687	0.97	1767	tags=58%, list=16%, signal=69%
KIM_WT1_TARGETS_UP	KIM_WT1_TARGETS_UP		133	0.4370767	1.5761176	0.02	0.41464627	0.97	1555	tags=29%, list=14%, signal=33%
REACTOME_HIV1_TRANSCRIPTION_INITIATION	REACTOME_HIV1_TRANSCRIPTION_INITIATION		32	0.5145205	1.571775	0.0862069	0.424646	0.98	2890	tags=47%, list=26%, signal=63%
CHIANG_LIVER_CANCER_SUBCLASS_UNANNOTATED_DN	CHIANG_LIVER_CANCER_SUBCLASS_UNANNOTATED_DN		117	0.4501515	1.5709633	0.018518519	0.42071968	0.98	2327	tags=36%, list=21%, signal=45%
WHITEFORD_PEDIATRIC_CANCER_MARKERS	WHITEFORD_PEDIATRIC_CANCER_MARKERS		66	0.576876	1.5694607	0.0877193	0.41981336	0.98	1888	tags=53%, list=17%, signal=63%
LEE_EARLY_T_LYMPHOCYTE_UP	LEE_EARLY_T_LYMPHOCYTE_UP		43	0.63560414	1.5692296	0.03846154	0.4145823	0.98	1996	tags=58%, list=18%, signal=70%
ONDER_CDH1_TARGETS_1_DN	ONDER_CDH1_TARGETS_1_DN		88	0.4745512	1.568386	0.018518519	0.4124275	0.98	2356	tags=39%, list=21%, signal=49%
NAKAYAMA_SOFT_TISSUE_TUMORS_PCA2_UP	NAKAYAMA_SOFT_TISSUE_TUMORS_PCA2_UP		59	0.6126746	1.5679977	0.035714287	0.40811297	0.98	1752	tags=51%, list=16%, signal=60%
SONG_TARGETS_OF_IE86_CMV_PROTEIN	SONG_TARGETS_OF_IE86_CMV_PROTEIN		32	0.63280207	1.5673205	0.055555556	0.40527135	0.98	2014	tags=50%, list=18%, signal=61%
REACTOME_SYNTHESIS_OF_DNA	REACTOME_SYNTHESIS_OF_DNA		72	0.51780087	1.5660355	0.09259259	0.40518287	0.98	2662	tags=44%, list=24%, signal=58%
CHIARADONNA_NEOPLASTIC_TRANSFORMATION_KRAS_CDC25_UP	CHIARADONNA_NEOPLASTIC_TRANSFORMATION_KRAS_CDC25_UP		44	0.5261534	1.5615209	0.044444446	0.41505507	0.98	2685	tags=48%, list=24%, signal=63%
MARKEY_RB1_ACUTE_LOF_DN	MARKEY_RB1_ACUTE_LOF_DN		172	0.50285244	1.5557619	0.03773585	0.43089074	0.98	2461	tags=44%, list=22%, signal=56%
GAL_LEUKEMIC_STEM_CELL_DN	GAL_LEUKEMIC_STEM_CELL_DN		133	0.47592524	1.5555055	0.02173913	0.42580298	0.98	2180	tags=44%, list=19%, signal=54%
REACTOME_S_PHASE	REACTOME_S_PHASE		84	0.5260441	1.5536368	0.094339624	0.42685354	0.98	2662	tags=45%, list=24%, signal=59%
REACTOME_DNA_STRAND_ELONGATION	REACTOME_DNA_STRAND_ELONGATION		22	0.67297816	1.5522842	0.074074075	0.42496246	0.98	2432	tags=59%, list=22%, signal=75%
PACHER_TARGETS_OF_IGF1_AND_IGF2_UP	PACHER_TARGETS_OF_IGF1_AND_IGF2_UP		21	0.5071681	1.550577	0	0.4242629	0.98	1514	tags=33%, list=14%, signal=38%
AMIT_SERUM_RESPONSE_60_MCF10A	AMIT_SERUM_RESPONSE_60_MCF10A		38	0.5093749	1.5473379	0.02173913	0.42850935	0.98	725	tags=26%, list=6%, signal=28%
REACTOME_CDC20_PHOSPHO_APC_MEDIATED_DEGRADATION_OF_CYCLIN_A	REACTOME_CDC20_PHOSPHO_APC_MEDIATED_DEGRADATION_OF_CYCLIN_A		51	0.44999647	1.5450623	0.10714286	0.43054688	0.98	2662	tags=35%, list=24%, signal=46%
RICKMAN_TUMOR_DIFFERENTIATED_WELL_VS_MODERATELY_DN	RICKMAN_TUMOR_DIFFERENTIATED_WELL_VS_MODERATELY_DN		57	0.5048398	1.5442616	0.022727273	0.42821032	0.98	1421	tags=39%, list=13%, signal=44%
MODY_HIPPOCAMPUS_PRENATAL	MODY_HIPPOCAMPUS_PRENATAL		21	0.53035265	1.5408626	0.03508772	0.43467903	0.98	2580	tags=52%, list=23%, signal=68%
WANG_BARRETTS_ESOPHAGUS_DN	WANG_BARRETTS_ESOPHAGUS_DN		22	0.60109746	1.539571	0.045454547	0.4338332	0.98	1107	tags=41%, list=10%, signal=45%
NADERI_BREAST_CANCER_PROGNOSIS_UP	NADERI_BREAST_CANCER_PROGNOSIS_UP		26	0.62512213	1.5376583	0.074074075	0.43592674	0.98	1032	tags=38%, list=9%, signal=42%
NAGASHIMA_EGF_SIGNALING_UP	NAGASHIMA_EGF_SIGNALING_UP		41	0.47265515	1.5278361	0.06382979	0.46167135	0.98	2480	tags=41%, list=22%, signal=53%
KEGG_DNA_REPLICATION	KEGG_DNA_REPLICATION		26	0.63706523	1.5259959	0.09259259	0.46431962	0.98	1996	tags=46%, list=18%, signal=56%
CHIANG_LIVER_CANCER_SUBCLASS_PROLIFERATION_UP	CHIANG_LIVER_CANCER_SUBCLASS_PROLIFERATION_UP		90	0.538954	1.5202459	0.094339624	0.4804233	0.98	2065	tags=53%, list=18%, signal=65%
REACTOME_POST_TRANSLATIONAL_PROTEIN_MODIFICATION	REACTOME_POST_TRANSLATIONAL_PROTEIN_MODIFICATION		28	0.43561712	1.5195801	0	0.47662792	0.98	2074	tags=39%, list=19%, signal=48%
WANG_METHYLATED_IN_BREAST_CANCER	WANG_METHYLATED_IN_BREAST_CANCER		23	0.55943	1.5173244	0.022222223	0.47964898	0.98	1265	tags=39%, list=11%, signal=44%
LI_AMPLIFIED_IN_LUNG_CANCER	LI_AMPLIFIED_IN_LUNG_CANCER		123	0.3558712	1.5152463	0	0.48222616	0.98	2715	tags=35%, list=24%, signal=46%
FARMER_BREAST_CANCER_CLUSTER_2	FARMER_BREAST_CANCER_CLUSTER_2		21	0.7691673	1.5126916	0.074074075	0.48387405	0.98	970	tags=62%, list=9%, signal=68%
WILLIAMS_ESR1_TARGETS_UP	WILLIAMS_ESR1_TARGETS_UP		15	0.5596238	1.5109422	0.035714287	0.48411673	0.98	1581	tags=33%, list=14%, signal=39%
WU_APOPTOSIS_BY_CDKN1A_VIA_TP53	WU_APOPTOSIS_BY_CDKN1A_VIA_TP53		19	0.7296945	1.5101172	0.040816326	0.48096442	0.98	1996	tags=63%, list=18%, signal=77%
SCIAN_CELL_CYCLE_TARGETS_OF_TP53_AND_TP73_DN	SCIAN_CELL_CYCLE_TARGETS_OF_TP53_AND_TP73_DN		19	0.6476723	1.509845	0.07936508	0.4768972	0.98	2826	tags=79%, list=25%, signal=105%
FOURNIER_ACINAR_DEVELOPMENT_LATE_2	FOURNIER_ACINAR_DEVELOPMENT_LATE_2		179	0.47183925	1.5092868	0.03773585	0.4737926	0.98	2161	tags=36%, list=19%, signal=44%
REACTOME_G1_S_TRANSITION	REACTOME_G1_S_TRANSITION		79	0.5060222	1.5064666	0.09615385	0.4786591	0.98	2662	tags=44%, list=24%, signal=58%
ROSS_AML_WITH_CBFB_MYH11_FUSION	ROSS_AML_WITH_CBFB_MYH11_FUSION		35	0.5654439	1.5052805	0.048780486	0.4772573	0.98	859	tags=34%, list=8%, signal=37%
CROONQUIST_NRAS_SIGNALING_DN	CROONQUIST_NRAS_SIGNALING_DN		44	0.6415362	1.503659	0.09090909	0.4775163	0.98	1996	tags=55%, list=18%, signal=66%
CHANG_IMMORTALIZED_BY_HPV31_DN	CHANG_IMMORTALIZED_BY_HPV31_DN		32	0.53222585	1.5030562	0.040816326	0.47512951	0.98	824	tags=34%, list=7%, signal=37%
REACTOME_MRNA_PROCESSING	REACTOME_MRNA_PROCESSING		28	0.50792545	1.501834	0.12	0.4746643	0.98	4366	tags=68%, list=39%, signal=111%
NAKAMURA_CANCER_MICROENVIRONMENT_DN	NAKAMURA_CANCER_MICROENVIRONMENT_DN		33	0.55816936	1.5014616	0.0754717	0.47121766	0.98	1852	tags=42%, list=17%, signal=51%
REACTOME_METABLISM_OF_NUCLEOTIDES	REACTOME_METABLISM_OF_NUCLEOTIDES		52	0.3786923	1.4987906	0.04255319	0.47408575	0.98	2215	tags=37%, list=20%, signal=45%
THEILGAARD_NEUTROPHIL_AT_SKIN_WOUND_UP	THEILGAARD_NEUTROPHIL_AT_SKIN_WOUND_UP		51	0.43632433	1.4983811	0.046511628	0.47078642	0.98	1324	tags=25%, list=12%, signal=29%
LIAN_LIPA_TARGETS_6M	LIAN_LIPA_TARGETS_6M		70	0.66078645	1.497274	0.023255814	0.4707101	0.98	845	tags=44%, list=8%, signal=48%
HAHTOLA_MYCOSIS_FUNGOIDES_SKIN_DN	HAHTOLA_MYCOSIS_FUNGOIDES_SKIN_DN		17	0.53624934	1.4943031	0.04347826	0.47466645	0.98	1854	tags=41%, list=17%, signal=49%
LIANG_HEMATOPOIESIS_STEM_CELL_NUMBER_LARGE_VS_TINY_UP	LIANG_HEMATOPOIESIS_STEM_CELL_NUMBER_LARGE_VS_TINY_UP		36	0.48353356	1.4940146	0.022727273	0.47119278	0.98	2185	tags=36%, list=20%, signal=45%
STEIN_ESR1_TARGETS	STEIN_ESR1_TARGETS		54	0.42366427	1.4932272	0	0.46893802	0.98	1996	tags=33%, list=18%, signal=40%
BIOCARTA_P38MAPK_PATHWAY	BIOCARTA_P38MAPK_PATHWAY		26	0.45714965	1.4892642	0.021276595	0.4748986	0.99	1608	tags=27%, list=14%, signal=31%
POOLA_INVASIVE_BREAST_CANCER_UP	POOLA_INVASIVE_BREAST_CANCER_UP		169	0.5674275	1.4891151	0.044444446	0.47125196	0.99	1944	tags=47%, list=17%, signal=56%
REACTOME_TRANSCRIPTION_COUPLED_NER	REACTOME_TRANSCRIPTION_COUPLED_NER		40	0.4963809	1.4885981	0.10714286	0.46826807	0.99	2890	tags=45%, list=26%, signal=60%
HOFMANN_MYELODYSPLASTIC_SYNDROM_LOW_RISK_DN	HOFMANN_MYELODYSPLASTIC_SYNDROM_LOW_RISK_DN		17	0.5890124	1.4882177	0.054545455	0.46507886	0.99	3199	tags=53%, list=29%, signal=74%
DAZARD_RESPONSE_TO_UV_NHEK_UP	DAZARD_RESPONSE_TO_UV_NHEK_UP		108	0.37229285	1.4877357	0.05882353	0.4624327	0.99	2726	tags=39%, list=24%, signal=51%
REACTOME_ORC1_REMOVAL_FROM_CHROMATIN	REACTOME_ORC1_REMOVAL_FROM_CHROMATIN		54	0.4764954	1.4874579	0.11320755	0.45996708	0.99	2662	tags=43%, list=24%, signal=56%
NAGASHIMA_NRG1_SIGNALING_UP	NAGASHIMA_NRG1_SIGNALING_UP		125	0.412861	1.4862251	0.021276595	0.4602086	0.99	2480	tags=38%, list=22%, signal=48%
REACTOME_CYCLIN_E_ASSOCIATED_EVENTS_DURING_G1_S_TRANSITION_	REACTOME_CYCLIN_E_ASSOCIATED_EVENTS_DURING_G1_S_TRANSITION_		49	0.46130732	1.4860018	0.09803922	0.45700315	0.99	2662	tags=39%, list=24%, signal=51%
REACTOME_FORMATION_OF_THE_TERNARY_COMPLEX_AND_SUBSEQUENTLY_THE_43S_COMPLEX	REACTOME_FORMATION_OF_THE_TERNARY_COMPLEX_AND_SUBSEQUENTLY_THE_43S_COMPLEX		22	0.6101172	1.4840558	0.05	0.45975605	0.99	3602	tags=77%, list=32%, signal=114%
PODAR_RESPONSE_TO_ADAPHOSTIN_UP	PODAR_RESPONSE_TO_ADAPHOSTIN_UP		87	0.39937404	1.4832877	0.020408163	0.45864546	0.99	2275	tags=36%, list=20%, signal=44%
REACTOME_CELL_CYCLE_CHECKPOINTS	REACTOME_CELL_CYCLE_CHECKPOINTS		85	0.49599728	1.479519	0.11111111	0.46565843	0.99	2662	tags=41%, list=24%, signal=54%
BROCKE_APOPTOSIS_REVERSED_BY_IL6	BROCKE_APOPTOSIS_REVERSED_BY_IL6		78	0.42116007	1.4790537	0	0.46372858	0.99	1503	tags=23%, list=13%, signal=26%
KANG_DOXORUBICIN_RESISTANCE_UP	KANG_DOXORUBICIN_RESISTANCE_UP		32	0.6939892	1.471259	0.08163265	0.4848519	0.99	2065	tags=69%, list=18%, signal=84%
REACTOME_RNA_POLYMERASE_I_PROMOTER_CLEARANCE	REACTOME_RNA_POLYMERASE_I_PROMOTER_CLEARANCE		24	0.52467114	1.4711891	0.06666667	0.48106617	0.99	3241	tags=46%, list=29%, signal=64%
REACTOME_PYRIMIDINE_METABOLISM	REACTOME_PYRIMIDINE_METABOLISM		15	0.5751042	1.4694617	0.083333336	0.48288402	0.99	1368	tags=53%, list=12%, signal=61%
REACTOME_GLUCAGON_TYPE_LIGAND_RECEPTORS	REACTOME_GLUCAGON_TYPE_LIGAND_RECEPTORS		23	0.49633378	1.4694567	0.08510638	0.47910443	0.99	3941	tags=70%, list=35%, signal=107%
SESTO_RESPONSE_TO_UV_C7	SESTO_RESPONSE_TO_UV_C7		49	0.40514812	1.4681811	0.03773585	0.47867882	0.99	1164	tags=29%, list=10%, signal=32%
LEE_LIVER_CANCER_DENA_UP	LEE_LIVER_CANCER_DENA_UP		46	0.4875161	1.467513	0.046511628	0.4769343	0.99	1848	tags=46%, list=17%, signal=54%
HOFFMANN_LARGE_TO_SMALL_PRE_BII_LYMPHOCYTE_UP	HOFFMANN_LARGE_TO_SMALL_PRE_BII_LYMPHOCYTE_UP		70	0.577648	1.4666378	0.11320755	0.47597724	0.99	2270	tags=56%, list=20%, signal=69%
CHEMNITZ_RESPONSE_TO_PROSTAGLANDIN_E2_UP	CHEMNITZ_RESPONSE_TO_PROSTAGLANDIN_E2_UP		77	0.4483609	1.4656928	0.10909091	0.4748571	0.99	1852	tags=39%, list=17%, signal=46%
AMIT_DELAYED_EARLY_GENES	AMIT_DELAYED_EARLY_GENES		15	0.5873174	1.4639181	0.04347826	0.4764505	0.99	4218	tags=87%, list=38%, signal=139%
KORKOLA_TERATOMA	KORKOLA_TERATOMA		22	0.53979987	1.4634706	0.074074075	0.47438002	0.99	1903	tags=45%, list=17%, signal=55%
REACTOME_LAGGING_STRAND_SYNTHESIS	REACTOME_LAGGING_STRAND_SYNTHESIS		15	0.6205685	1.4600068	0.08928572	0.48101854	0.99	1673	tags=40%, list=15%, signal=47%
ZHAN_MULTIPLE_MYELOMA_PR_UP	ZHAN_MULTIPLE_MYELOMA_PR_UP		22	0.72797436	1.4544505	0.094339624	0.49531773	0.99	1451	tags=68%, list=13%, signal=78%
CROONQUIST_NRAS_VS_STROMAL_STIMULATION_UP	CROONQUIST_NRAS_VS_STROMAL_STIMULATION_UP		20	0.59769607	1.4522988	0.12244898	0.49864224	0.99	1311	tags=50%, list=12%, signal=57%
CAIRO_LIVER_DEVELOPMENT_UP	CAIRO_LIVER_DEVELOPMENT_UP		107	0.4384186	1.4517593	0.0754717	0.49689004	0.99	1524	tags=30%, list=14%, signal=34%
LIAN_LIPA_TARGETS_3M	LIAN_LIPA_TARGETS_3M		59	0.65168107	1.4509504	0.045454547	0.4958267	0.99	845	tags=44%, list=8%, signal=47%
AMIT_EGF_RESPONSE_120_MCF10A	AMIT_EGF_RESPONSE_120_MCF10A		26	0.5815384	1.449308	0.09756097	0.49640498	0.99	1219	tags=35%, list=11%, signal=39%
MOLENAAR_TARGETS_OF_CCND1_AND_CDK4_DN	MOLENAAR_TARGETS_OF_CCND1_AND_CDK4_DN		31	0.62674326	1.4492968	0.094339624	0.49290243	0.99	2232	tags=68%, list=20%, signal=84%
REACTOME_TELOMERE_MAINTENANCE	REACTOME_TELOMERE_MAINTENANCE		28	0.5443889	1.4492229	0.12068965	0.4893817	0.99	1796	tags=36%, list=16%, signal=42%
NAKAMURA_TUMOR_ZONE_PERIPHERAL_VS_CENTRAL_UP	NAKAMURA_TUMOR_ZONE_PERIPHERAL_VS_CENTRAL_UP		163	0.38452086	1.4464039	0.09259259	0.4946065	0.99	1890	tags=29%, list=17%, signal=34%
LENAOUR_DENDRITIC_CELL_MATURATION_DN	LENAOUR_DENDRITIC_CELL_MATURATION_DN		72	0.49412307	1.4452192	0.10869565	0.49390528	0.99	1823	tags=40%, list=16%, signal=48%
VANTVEER_BREAST_CANCER_METASTASIS_DN	VANTVEER_BREAST_CANCER_METASTASIS_DN		60	0.5039418	1.4450144	0.09803922	0.4912048	0.99	1206	tags=33%, list=11%, signal=37%
REN_BOUND_BY_E2F	REN_BOUND_BY_E2F		36	0.63103163	1.4449599	0.14285715	0.48787156	0.99	2159	tags=53%, list=19%, signal=65%
REACTOME_SCF_SKP2_MEDIATED_DEGRADATION_OF_P27_P21	REACTOME_SCF_SKP2_MEDIATED_DEGRADATION_OF_P27_P21		44	0.4554832	1.4439099	0.13725491	0.48918644	0.99	2662	tags=39%, list=24%, signal=50%
SEIDEN_MET_SIGNALING	SEIDEN_MET_SIGNALING		16	0.5351731	1.4438707	0.056603774	0.4859388	0.99	1689	tags=38%, list=15%, signal=44%
BILD_HRAS_ONCOGENIC_SIGNATURE	BILD_HRAS_ONCOGENIC_SIGNATURE		140	0.40068412	1.443498	0.044444446	0.48379216	0.99	1543	tags=30%, list=14%, signal=34%
CHIARADONNA_NEOPLASTIC_TRANSFORMATION_KRAS_UP	CHIARADONNA_NEOPLASTIC_TRANSFORMATION_KRAS_UP		88	0.48900986	1.443253	0.069767445	0.4810685	0.99	2131	tags=39%, list=19%, signal=47%
FUJII_YBX1_TARGETS_UP	FUJII_YBX1_TARGETS_UP		16	0.61741894	1.4430254	0.06	0.47890317	0.99	1014	tags=44%, list=9%, signal=48%
WINNEPENNINCKX_MELANOMA_METASTASIS_UP	WINNEPENNINCKX_MELANOMA_METASTASIS_UP		88	0.5635548	1.4419285	0.08	0.47844106	0.99	1868	tags=41%, list=17%, signal=49%
KAUFFMANN_MELANOMA_RELAPSE_UP	KAUFFMANN_MELANOMA_RELAPSE_UP		44	0.61406547	1.4407688	0.11764706	0.47906473	0.99	2315	tags=52%, list=21%, signal=66%
RICKMAN_HEAD_AND_NECK_CANCER_C	RICKMAN_HEAD_AND_NECK_CANCER_C		47	0.5076771	1.439776	0.1	0.4789219	0.99	2213	tags=45%, list=20%, signal=55%
MARKEY_RB1_CHRONIC_LOF_DN	MARKEY_RB1_CHRONIC_LOF_DN		90	0.4829074	1.4396459	0.07317073	0.4759423	0.99	2223	tags=43%, list=20%, signal=54%
MORI_IMMATURE_B_LYMPHOCYTE_UP	MORI_IMMATURE_B_LYMPHOCYTE_UP		36	0.50731695	1.4389073	0.11363637	0.47498202	0.99	1017	tags=31%, list=9%, signal=33%
SOTIRIOU_BREAST_CANCER_GRADE_1_VS_3_UP	SOTIRIOU_BREAST_CANCER_GRADE_1_VS_3_UP		88	0.62839603	1.4382441	0.12	0.4740323	0.99	2070	tags=55%, list=18%, signal=66%
BROWNE_HCMV_INFECTION_2HR_DN	BROWNE_HCMV_INFECTION_2HR_DN		31	0.48669925	1.4379221	0.050847456	0.4723879	0.99	1771	tags=42%, list=16%, signal=50%
BIOCARTA_PROTEASOME_PATHWAY	BIOCARTA_PROTEASOME_PATHWAY		17	0.5440964	1.4373442	0.11320755	0.47115275	0.99	4173	tags=76%, list=37%, signal=122%
HAHTOLA_SEZARY_SYNDROM_UP	HAHTOLA_SEZARY_SYNDROM_UP		60	0.3941562	1.4333615	0.039215688	0.48045984	0.99	1890	tags=38%, list=17%, signal=46%
DORN_ADENOVIRUS_INFECTION_12HR_DN	DORN_ADENOVIRUS_INFECTION_12HR_DN		21	0.45891553	1.4330176	0.03846154	0.47865954	0.99	1649	tags=29%, list=15%, signal=33%
SUNG_METASTASIS_STROMA_DN	SUNG_METASTASIS_STROMA_DN		26	0.57302535	1.4308455	0.04347826	0.48146728	0.99	2178	tags=50%, list=19%, signal=62%
XU_AKT1_TARGETS_6HR	XU_AKT1_TARGETS_6HR		17	0.4859157	1.4298899	0.04	0.48179668	0.99	2381	tags=41%, list=21%, signal=52%
SENGUPTA_NASOPHARYNGEAL_CARCINOMA_WITH_LMP1_DN	SENGUPTA_NASOPHARYNGEAL_CARCINOMA_WITH_LMP1_DN		77	0.5090154	1.4290718	0.03448276	0.48138928	0.99	1405	tags=35%, list=13%, signal=40%
BENPORATH_PROLIFERATION	BENPORATH_PROLIFERATION		89	0.5140008	1.4276584	0.16	0.48205397	0.99	2277	tags=40%, list=20%, signal=50%
ROSTY_CERVICAL_CANCER_PROLIFERATION_CLUSTER	ROSTY_CERVICAL_CANCER_PROLIFERATION_CLUSTER		84	0.6613862	1.4271629	0.12	0.48040205	0.99	2065	tags=64%, list=18%, signal=78%
HORIUCHI_WTAP_TARGETS_DN	HORIUCHI_WTAP_TARGETS_DN		179	0.4265638	1.4266788	0.08163265	0.47861013	0.99	2178	tags=40%, list=19%, signal=49%
BERENJENO_TRANSFORMED_BY_RHOA_UP	BERENJENO_TRANSFORMED_BY_RHOA_UP		385	0.4441442	1.424786	0.10638298	0.48061424	0.99	2285	tags=38%, list=20%, signal=46%
GARGALOVIC_RESPONSE_TO_OXIDIZED_PHOSPHOLIPIDS_BLACK_UP	GARGALOVIC_RESPONSE_TO_OXIDIZED_PHOSPHOLIPIDS_BLACK_UP		20	0.44113135	1.4218798	0.074074075	0.48628712	0.99	686	tags=20%, list=6%, signal=21%
TAKEDA_TARGETS_OF_NUP98_HOXA9_FUSION_3D_DN	TAKEDA_TARGETS_OF_NUP98_HOXA9_FUSION_3D_DN		16	0.6541657	1.4209656	0.06666667	0.48573187	1	81	tags=31%, list=1%, signal=31%
KHETCHOUMIAN_TRIM24_TARGETS_UP	KHETCHOUMIAN_TRIM24_TARGETS_UP		29	0.5241283	1.4193243	0.10204082	0.48861653	1	1652	tags=45%, list=15%, signal=52%
ST_GA12_PATHWAY	ST_GA12_PATHWAY		16	0.45006043	1.4160527	0.06122449	0.49624136	1	1134	tags=25%, list=10%, signal=28%
MARKEY_RB1_CHRONIC_LOF_UP	MARKEY_RB1_CHRONIC_LOF_UP		95	0.4195748	1.4144057	0.054545455	0.49837556	1	2140	tags=42%, list=19%, signal=52%
REACTOME_DUAL_INCISION_REACTION_IN_TC_NER	REACTOME_DUAL_INCISION_REACTION_IN_TC_NER		26	0.46088395	1.4127632	0.15517241	0.5011488	1	2890	tags=46%, list=26%, signal=62%
REACTOME_NUCLEOTIDE_EXCISION_REPAIR	REACTOME_NUCLEOTIDE_EXCISION_REPAIR		45	0.44761398	1.4100932	0.14035088	0.50682616	1	2890	tags=40%, list=26%, signal=54%
CHEN_NEUROBLASTOMA_COPY_NUMBER_GAINS	CHEN_NEUROBLASTOMA_COPY_NUMBER_GAINS		30	0.44375822	1.4096074	0.045454547	0.50517446	1	1522	tags=30%, list=14%, signal=35%
SIMBULAN_UV_RESPONSE_IMMORTALIZED_DN	SIMBULAN_UV_RESPONSE_IMMORTALIZED_DN		16	0.48898458	1.4091153	0.104477614	0.50403047	1	1768	tags=31%, list=16%, signal=37%
DAVIES_MULTIPLE_MYELOMA_VS_MGUS_DN	DAVIES_MULTIPLE_MYELOMA_VS_MGUS_DN		18	0.52769953	1.40862	0.13725491	0.5026672	1	1761	tags=44%, list=16%, signal=53%
FERREIRA_EWINGS_SARCOMA_UNSTABLE_VS_STABLE_UP	FERREIRA_EWINGS_SARCOMA_UNSTABLE_VS_STABLE_UP		74	0.4745957	1.4059606	0.13461539	0.5078603	1	3240	tags=54%, list=29%, signal=76%
BARIS_THYROID_CANCER_DN	BARIS_THYROID_CANCER_DN		43	0.47475564	1.4044533	0.071428575	0.50954676	1	1768	tags=30%, list=16%, signal=36%
REACTOME_GLOBAL_GENOMIC_NER	REACTOME_GLOBAL_GENOMIC_NER		31	0.4811497	1.4041693	0.15254237	0.5074911	1	1689	tags=32%, list=15%, signal=38%
XU_CREBBP_TARGETS_UP	XU_CREBBP_TARGETS_UP		20	0.539927	1.4028208	0.14035088	0.5083149	1	436	tags=25%, list=4%, signal=26%
APPIERTO_RESPONSE_TO_FENRETINIDE_UP	APPIERTO_RESPONSE_TO_FENRETINIDE_UP		19	0.51256436	1.4024076	0.11764706	0.5065726	1	917	tags=26%, list=8%, signal=29%
FLOTHO_PEDIATRIC_ALL_THERAPY_RESPONSE_UP	FLOTHO_PEDIATRIC_ALL_THERAPY_RESPONSE_UP		35	0.4483629	1.3973929	0.18604651	0.51842755	1	3898	tags=63%, list=35%, signal=96%
WEIGEL_OXIDATIVE_STRESS_BY_TBH_AND_H2O2	WEIGEL_OXIDATIVE_STRESS_BY_TBH_AND_H2O2		24	0.4285736	1.3963295	0.0625	0.518954	1	1956	tags=38%, list=17%, signal=45%
EGUCHI_CELL_CYCLE_RB1_TARGETS	EGUCHI_CELL_CYCLE_RB1_TARGETS		15	0.76863134	1.3954535	0.09615385	0.5191361	1	1996	tags=80%, list=18%, signal=97%
BIOCARTA_PYK2_PATHWAY	BIOCARTA_PYK2_PATHWAY		17	0.46008983	1.395318	0.11764706	0.5169192	1	2628	tags=35%, list=23%, signal=46%
MORI_LARGE_PRE_BII_LYMPHOCYTE_UP	MORI_LARGE_PRE_BII_LYMPHOCYTE_UP		43	0.5252573	1.3929218	0.10204082	0.52152246	1	2108	tags=51%, list=19%, signal=63%
MATTIOLI_MGUS_VS_PCL	MATTIOLI_MGUS_VS_PCL		64	0.36717385	1.3918276	0.08163265	0.522306	1	2277	tags=27%, list=20%, signal=33%
ZHAN_MULTIPLE_MYELOMA_LB_DN	ZHAN_MULTIPLE_MYELOMA_LB_DN		21	0.60109615	1.3904088	0.14285715	0.5242755	1	1129	tags=43%, list=10%, signal=48%
REACTOME_DNA_REPLICATION_PRE_INITIATION	REACTOME_DNA_REPLICATION_PRE_INITIATION		63	0.4955439	1.389283	0.15686275	0.5247957	1	2662	tags=44%, list=24%, signal=58%
BOYAULT_LIVER_CANCER_SUBCLASS_G3_UP	BOYAULT_LIVER_CANCER_SUBCLASS_G3_UP		118	0.44461828	1.3880067	0.19607843	0.5260778	1	3391	tags=48%, list=30%, signal=69%
REACTOME_SIGNAL_AMPLIFICATION	REACTOME_SIGNAL_AMPLIFICATION		23	0.46728155	1.3877096	0.15686275	0.52435046	1	1826	tags=30%, list=16%, signal=36%
KIM_WT1_TARGETS_12HR_DN	KIM_WT1_TARGETS_12HR_DN		127	0.3439582	1.3873491	0.1	0.52285504	1	2361	tags=29%, list=21%, signal=36%
OHM_METHYLATED_IN_ADULT_CANCERS	OHM_METHYLATED_IN_ADULT_CANCERS		17	0.48008358	1.3861748	0.07272727	0.5244849	1	291	tags=18%, list=3%, signal=18%
GRAHAM_CML_QUIESCENT_VS_NORMAL_QUIESCENT_UP	GRAHAM_CML_QUIESCENT_VS_NORMAL_QUIESCENT_UP		58	0.42993826	1.3851703	0.03773585	0.5249541	1	1854	tags=45%, list=17%, signal=53%
RIZKI_TUMOR_INVASIVENESS_2D_DN	RIZKI_TUMOR_INVASIVENESS_2D_DN		46	0.399481	1.3848846	0.08928572	0.52291334	1	1123	tags=26%, list=10%, signal=29%
IZADPANAH_STEM_CELL_ADIPOSE_VS_BONE_UP	IZADPANAH_STEM_CELL_ADIPOSE_VS_BONE_UP		76	0.38820058	1.3829807	0.046511628	0.52701074	1	1876	tags=38%, list=17%, signal=46%
HAHTOLA_MYCOSIS_FUNGOIDES_CD4_UP	HAHTOLA_MYCOSIS_FUNGOIDES_CD4_UP		38	0.44389892	1.3827585	0.0952381	0.5250838	1	1682	tags=37%, list=15%, signal=43%
BARRIER_COLON_CANCER_RECURRENCE_UP	BARRIER_COLON_CANCER_RECURRENCE_UP		23	0.43796495	1.380002	0.1632653	0.5300548	1	2759	tags=52%, list=25%, signal=69%
ZHANG_RESPONSE_TO_IKK_INHIBITOR_AND_TNF_UP	ZHANG_RESPONSE_TO_IKK_INHIBITOR_AND_TNF_UP		120	0.42386863	1.3796307	0.07692308	0.5287094	1	1976	tags=32%, list=18%, signal=38%
FRASOR_RESPONSE_TO_SERM_OR_FULVESTRANT_DN	FRASOR_RESPONSE_TO_SERM_OR_FULVESTRANT_DN		35	0.52638406	1.3773311	0.20754717	0.5321597	1	2124	tags=49%, list=19%, signal=60%
REACTOME_CELL_CYCLE_MITOTIC	REACTOME_CELL_CYCLE_MITOTIC		194	0.43813562	1.3753376	0.18181819	0.5352437	1	2593	tags=39%, list=23%, signal=50%
MARZEC_IL2_SIGNALING_UP	MARZEC_IL2_SIGNALING_UP		65	0.3744449	1.3750119	0.018867925	0.53352284	1	2276	tags=38%, list=20%, signal=48%
DUNNE_TARGETS_OF_AML1_MTG8_FUSION_DN	DUNNE_TARGETS_OF_AML1_MTG8_FUSION_DN		15	0.48702356	1.3726954	0.11363637	0.5378135	1	1484	tags=33%, list=13%, signal=38%
VERHAAK_AML_WITH_NPM1_MUTATED_UP	VERHAAK_AML_WITH_NPM1_MUTATED_UP		113	0.40159276	1.3713812	0.075	0.540032	1	1876	tags=39%, list=17%, signal=46%
REACTOME_MITOTIC_M_M_G1_PHASES	REACTOME_MITOTIC_M_M_G1_PHASES		102	0.47315663	1.3701491	0.18867925	0.5408144	1	2730	tags=45%, list=24%, signal=59%
REACTOME_M_G1_TRANSITION	REACTOME_M_G1_TRANSITION		52	0.45191514	1.3698891	0.16981132	0.53876674	1	2662	tags=42%, list=24%, signal=55%
REACTOME_ADP_SIGNALLING_THROUGH_P2Y_PURINOCEPTOR_12	REACTOME_ADP_SIGNALLING_THROUGH_P2Y_PURINOCEPTOR_12		17	0.48031273	1.369638	0.06666667	0.5365496	1	1307	tags=29%, list=12%, signal=33%
KEGG_LEISHMANIA_INFECTION	KEGG_LEISHMANIA_INFECTION		29	0.50507355	1.369419	0.07317073	0.5348257	1	1859	tags=34%, list=17%, signal=41%
HESS_TARGETS_OF_HOXA9_AND_MEIS1_DN	HESS_TARGETS_OF_HOXA9_AND_MEIS1_DN		62	0.5482661	1.369268	0.10810811	0.53259563	1	2043	tags=50%, list=18%, signal=61%
MCLACHLAN_DENTAL_CARIES_UP	MCLACHLAN_DENTAL_CARIES_UP		134	0.5247229	1.3673744	0.1	0.5353569	1	1931	tags=44%, list=17%, signal=53%
SMID_BREAST_CANCER_BASAL_UP	SMID_BREAST_CANCER_BASAL_UP		390	0.38311604	1.3671194	0.06122449	0.53354895	1	1908	tags=32%, list=17%, signal=37%
LIU_COMMON_CANCER_GENES	LIU_COMMON_CANCER_GENES		21	0.3907814	1.3671002	0.078431375	0.5310967	1	1803	tags=29%, list=16%, signal=34%
WEINMANN_ADAPTATION_TO_HYPOXIA_DN	WEINMANN_ADAPTATION_TO_HYPOXIA_DN		27	0.50509244	1.3663901	0.06521739	0.5310349	1	897	tags=37%, list=8%, signal=40%
KEGG_PYRIMIDINE_METABOLISM	KEGG_PYRIMIDINE_METABOLISM		68	0.39012566	1.3662701	0.16	0.529094	1	2247	tags=38%, list=20%, signal=48%
CHANG_CORE_SERUM_RESPONSE_UP	CHANG_CORE_SERUM_RESPONSE_UP		48	0.40296674	1.365032	0.13207547	0.5306765	1	1675	tags=31%, list=15%, signal=37%
XU_HGF_SIGNALING_NOT_VIA_AKT1_6HR	XU_HGF_SIGNALING_NOT_VIA_AKT1_6HR		17	0.49789092	1.3637019	0.083333336	0.53219706	1	1321	tags=35%, list=12%, signal=40%
JAEGER_METASTASIS_UP	JAEGER_METASTASIS_UP		28	0.582482	1.3628198	0.083333336	0.53218687	1	1852	tags=46%, list=17%, signal=55%
BIOCARTA_SPPA_PATHWAY	BIOCARTA_SPPA_PATHWAY		17	0.4738916	1.3613539	0.11320755	0.53304243	1	2628	tags=53%, list=23%, signal=69%
TONKS_TARGETS_OF_RUNX1_RUNX1T1_FUSION_HSC_UP	TONKS_TARGETS_OF_RUNX1_RUNX1T1_FUSION_HSC_UP		109	0.36953333	1.360541	0.09803922	0.533638	1	1858	tags=32%, list=17%, signal=38%
MCLACHLAN_DENTAL_CARIES_DN	MCLACHLAN_DENTAL_CARIES_DN		146	0.4947629	1.3601878	0.09756097	0.5321149	1	1931	tags=41%, list=17%, signal=49%
REACTOME_MITOTIC_PROMETAPHASE	REACTOME_MITOTIC_PROMETAPHASE		47	0.51623976	1.3598559	0.18518518	0.53085357	1	1854	tags=40%, list=17%, signal=48%
HOEBEKE_LYMPHOID_STEM_CELL_DN	HOEBEKE_LYMPHOID_STEM_CELL_DN		63	0.38418278	1.3591713	0.09259259	0.53036934	1	1595	tags=33%, list=14%, signal=39%
BOYAULT_LIVER_CANCER_SUBCLASS_G23_UP	BOYAULT_LIVER_CANCER_SUBCLASS_G23_UP		27	0.5369114	1.3590473	0.14893617	0.5282074	1	2065	tags=37%, list=18%, signal=45%
TIEN_INTESTINE_PROBIOTICS_6HR_DN	TIEN_INTESTINE_PROBIOTICS_6HR_DN		107	0.3135207	1.3564535	0.11111111	0.53361267	1	2208	tags=27%, list=20%, signal=33%
BOYLAN_MULTIPLE_MYELOMA_C_DN	BOYLAN_MULTIPLE_MYELOMA_C_DN		26	0.4769005	1.356232	0.08928572	0.5319897	1	706	tags=27%, list=6%, signal=29%
SEKI_INFLAMMATORY_RESPONSE_LPS_UP	SEKI_INFLAMMATORY_RESPONSE_LPS_UP		52	0.4966375	1.355703	0.1521739	0.53104454	1	1922	tags=37%, list=17%, signal=44%
NAKAMURA_METASTASIS	NAKAMURA_METASTASIS		27	0.43886256	1.3542664	0.14814815	0.5331986	1	485	tags=22%, list=4%, signal=23%
KEGG_PATHOGENIC_ESCHERICHIA_COLI_INFECTION	KEGG_PATHOGENIC_ESCHERICHIA_COLI_INFECTION		37	0.45814675	1.3524482	0.06382979	0.5364137	1	2889	tags=46%, list=26%, signal=62%
SHEDDEN_LUNG_CANCER_POOR_SURVIVAL_A6	SHEDDEN_LUNG_CANCER_POOR_SURVIVAL_A6		274	0.40940875	1.3523271	0.1764706	0.5342334	1	1854	tags=34%, list=17%, signal=40%
ODONNELL_TFRC_TARGETS_DN	ODONNELL_TFRC_TARGETS_DN		63	0.4741177	1.352125	0.14545454	0.5322477	1	1852	tags=40%, list=17%, signal=47%
VERNELL_RETINOBLASTOMA_PATHWAY_UP	VERNELL_RETINOBLASTOMA_PATHWAY_UP		29	0.5593076	1.3477108	0.17307693	0.54363096	1	2014	tags=45%, list=18%, signal=55%
REACTOME_GAP_JUNCTION_TRAFFICKING	REACTOME_GAP_JUNCTION_TRAFFICKING		19	0.5046187	1.3470763	0.1388889	0.5425309	1	1727	tags=32%, list=15%, signal=37%
CONCANNON_APOPTOSIS_BY_EPOXOMICIN_DN	CONCANNON_APOPTOSIS_BY_EPOXOMICIN_DN		100	0.35746753	1.3464296	0.09090909	0.5417685	1	1752	tags=28%, list=16%, signal=33%
REACTOME_SYNTHESIS_OF_GPI_ANCHORED_PROTEINS	REACTOME_SYNTHESIS_OF_GPI_ANCHORED_PROTEINS		15	0.4747226	1.3460903	0.09756097	0.5404136	1	2074	tags=40%, list=19%, signal=49%
REACTOME_AUTODEGRADATION_OF_CDH1_BY_CDH1_APC	REACTOME_AUTODEGRADATION_OF_CDH1_BY_CDH1_APC		46	0.38348824	1.3442141	0.24528302	0.5435198	1	4601	tags=54%, list=41%, signal=92%
BENPORATH_ES_1	BENPORATH_ES_1		237	0.34759134	1.3433459	0.13793103	0.5435092	1	2193	tags=30%, list=20%, signal=37%
CROONQUIST_NRAS_SIGNALING_UP	CROONQUIST_NRAS_SIGNALING_UP		20	0.68473077	1.3412883	0.09756097	0.54710627	1	1823	tags=65%, list=16%, signal=78%
BOYLAN_MULTIPLE_MYELOMA_C_CLUSTER_UP	BOYLAN_MULTIPLE_MYELOMA_C_CLUSTER_UP		20	0.47448322	1.3411407	0.10204082	0.5451903	1	1319	tags=30%, list=12%, signal=34%
ZHAN_MULTIPLE_MYELOMA_HP_UP	ZHAN_MULTIPLE_MYELOMA_HP_UP		26	0.42837858	1.3376173	0.10204082	0.55357516	1	2239	tags=35%, list=20%, signal=43%
REACTOME_HIV_INFECTION	REACTOME_HIV_INFECTION		139	0.33280596	1.3362974	0.23636363	0.55504745	1	2758	tags=31%, list=25%, signal=41%
KOKKINAKIS_METHIONINE_DEPRIVATION_48HR_UP	KOKKINAKIS_METHIONINE_DEPRIVATION_48HR_UP		83	0.36239192	1.3339628	0.09615385	0.55940264	1	3093	tags=43%, list=28%, signal=59%
SEITZ_NEOPLASTIC_TRANSFORMATION_BY_8P_DELETION_DN	SEITZ_NEOPLASTIC_TRANSFORMATION_BY_8P_DELETION_DN		20	0.48316446	1.3308057	0.17307693	0.5653112	1	2244	tags=50%, list=20%, signal=62%
SWEET_KRAS_ONCOGENIC_SIGNATURE	SWEET_KRAS_ONCOGENIC_SIGNATURE		28	0.43287447	1.3307531	0.16363636	0.563241	1	3470	tags=43%, list=31%, signal=62%
BIOCARTA_FCER1_PATHWAY	BIOCARTA_FCER1_PATHWAY		24	0.41804072	1.330609	0.14	0.56135947	1	2081	tags=29%, list=19%, signal=36%
BIOCARTA_IL1R_PATHWAY	BIOCARTA_IL1R_PATHWAY		18	0.40454695	1.3286868	0.12765957	0.5633871	1	1260	tags=22%, list=11%, signal=25%
ICHIBA_GRAFT_VERSUS_HOST_DISEASE_35D_UP	ICHIBA_GRAFT_VERSUS_HOST_DISEASE_35D_UP		115	0.48349875	1.3268962	0.1627907	0.5670787	1	1944	tags=43%, list=17%, signal=52%
COATES_MACROPHAGE_M1_VS_M2_DN	COATES_MACROPHAGE_M1_VS_M2_DN		48	0.43874764	1.3260839	0.093023255	0.5672838	1	1898	tags=35%, list=17%, signal=42%
ROME_INSULIN_TARGETS_IN_MUSCLE_DN	ROME_INSULIN_TARGETS_IN_MUSCLE_DN		27	0.41402712	1.3260165	0.08695652	0.5652949	1	1434	tags=26%, list=13%, signal=30%
GUENTHER_GROWTH_SPHERICAL_VS_ADHERENT_DN	GUENTHER_GROWTH_SPHERICAL_VS_ADHERENT_DN		21	0.4960591	1.3239809	0.10204082	0.568547	1	1078	tags=24%, list=10%, signal=26%
RODRIGUES_THYROID_CARCINOMA_POORLY_DIFFERENTIATED_UP	RODRIGUES_THYROID_CARCINOMA_POORLY_DIFFERENTIATED_UP		336	0.37740228	1.3237727	0.22222222	0.56672525	1	3167	tags=40%, list=28%, signal=54%
MISSIAGLIA_REGULATED_BY_METHYLATION_DN	MISSIAGLIA_REGULATED_BY_METHYLATION_DN		66	0.44885838	1.3231525	0.14814815	0.5661516	1	2826	tags=47%, list=25%, signal=62%
KRIGE_AMINO_ACID_DEPRIVATION	KRIGE_AMINO_ACID_DEPRIVATION		19	0.4151254	1.3230792	0.13725491	0.56406945	1	1281	tags=26%, list=11%, signal=30%
GAUSSMANN_MLL_AF4_FUSION_TARGETS_D_UP	GAUSSMANN_MLL_AF4_FUSION_TARGETS_D_UP		18	0.46440062	1.3221143	0.115384616	0.5647907	1	1816	tags=33%, list=16%, signal=40%
GENTILE_UV_RESPONSE_CLUSTER_D5	GENTILE_UV_RESPONSE_CLUSTER_D5		19	0.38490817	1.3211553	0.125	0.5651342	1	4501	tags=74%, list=40%, signal=123%
VANTVEER_BREAST_CANCER_ESR1_DN	VANTVEER_BREAST_CANCER_ESR1_DN		145	0.36056232	1.3203347	0.09615385	0.5654104	1	2361	tags=34%, list=21%, signal=43%
BECKER_TAMOXIFEN_RESISTANCE_DN	BECKER_TAMOXIFEN_RESISTANCE_DN		30	0.50316733	1.3191922	0.1724138	0.56606644	1	784	tags=27%, list=7%, signal=29%
ZHOU_INFLAMMATORY_RESPONSE_LPS_UP	ZHOU_INFLAMMATORY_RESPONSE_LPS_UP		197	0.3363111	1.3184674	0	0.56612414	1	1716	tags=26%, list=15%, signal=30%
PEPPER_CHRONIC_LYMPHOCYTIC_LEUKEMIA_UP	PEPPER_CHRONIC_LYMPHOCYTIC_LEUKEMIA_UP		15	0.4860917	1.3184404	0.11111111	0.5640327	1	1197	tags=27%, list=11%, signal=30%
GRAHAM_CML_QUIESCENT_VS_NORMAL_QUIESCENT_DN	GRAHAM_CML_QUIESCENT_VS_NORMAL_QUIESCENT_DN		24	0.49269828	1.3180715	0.115384616	0.562929	1	270	tags=25%, list=2%, signal=26%
REACTOME_PREFOLDIN_MEDIATED_TRANSFER_OF_SUBSTRATE_TO_CCT_TRIC	REACTOME_PREFOLDIN_MEDIATED_TRANSFER_OF_SUBSTRATE_TO_CCT_TRIC		17	0.48795667	1.317453	0.19565217	0.56263846	1	4147	tags=65%, list=37%, signal=103%
SMIRNOV_CIRCULATING_ENDOTHELIOCYTES_IN_CANCER_UP	SMIRNOV_CIRCULATING_ENDOTHELIOCYTES_IN_CANCER_UP		107	0.38607	1.3173294	0.083333336	0.5609495	1	1521	tags=31%, list=14%, signal=35%
HENDRICKS_SMARCA4_TARGETS_UP	HENDRICKS_SMARCA4_TARGETS_UP		28	0.42940506	1.3157661	0.09615385	0.562935	1	1201	tags=29%, list=11%, signal=32%
KEGG_MISMATCH_REPAIR	KEGG_MISMATCH_REPAIR		19	0.53376573	1.3157228	0.16363636	0.56088936	1	2432	tags=32%, list=22%, signal=40%
FAELT_B_CLL_WITH_VH_REARRANGEMENTS_DN	FAELT_B_CLL_WITH_VH_REARRANGEMENTS_DN		27	0.36951354	1.3150653	0.20833333	0.5605479	1	3028	tags=30%, list=27%, signal=41%
AMIT_SERUM_RESPONSE_40_MCF10A	AMIT_SERUM_RESPONSE_40_MCF10A		22	0.42880815	1.3140825	0.06818182	0.562032	1	1013	tags=27%, list=9%, signal=30%
REACTOME_REGULATION_OF_ORNITHINE_DECARBOXYLASE	REACTOME_REGULATION_OF_ORNITHINE_DECARBOXYLASE		40	0.42409185	1.3108673	0.24	0.56892836	1	4342	tags=55%, list=39%, signal=90%
REACTOME_CDT1_ASSOCIATION_WITH_THE_CDC6_ORC_ORIGIN_COMPLEX	REACTOME_CDT1_ASSOCIATION_WITH_THE_CDC6_ORC_ORIGIN_COMPLEX		45	0.4118195	1.3103232	0.25454545	0.56837755	1	4553	tags=62%, list=41%, signal=104%
REACTOME_SEMA4D_IN_SEMAPHORIN_SIGNALING	REACTOME_SEMA4D_IN_SEMAPHORIN_SIGNALING		19	0.42284644	1.3092637	0.0625	0.56924117	1	1175	tags=32%, list=10%, signal=35%
DE_YY1_TARGETS_DN	DE_YY1_TARGETS_DN		50	0.41108173	1.3088	0.20754717	0.5684017	1	2660	tags=40%, list=24%, signal=52%
KEGG_NUCLEOTIDE_EXCISION_REPAIR	KEGG_NUCLEOTIDE_EXCISION_REPAIR		38	0.43081903	1.3082446	0.16071428	0.5677661	1	1689	tags=26%, list=15%, signal=31%
REACTOME_DNA_REPAIR	REACTOME_DNA_REPAIR		78	0.4054674	1.3082101	0.15254237	0.56571263	1	4484	tags=58%, list=40%, signal=96%
HOSHIDA_LIVER_CANCER_SURVIVAL_UP	HOSHIDA_LIVER_CANCER_SURVIVAL_UP		50	0.37584555	1.3076465	0.08888889	0.5655553	1	1961	tags=34%, list=18%, signal=41%
BASSO_CD40_SIGNALING_UP	BASSO_CD40_SIGNALING_UP		63	0.42994294	1.307583	0.1904762	0.5636189	1	1308	tags=25%, list=12%, signal=29%
SANA_RESPONSE_TO_IFNG_DN	SANA_RESPONSE_TO_IFNG_DN		56	0.388022	1.3054538	0.125	0.56771874	1	2076	tags=29%, list=19%, signal=35%
TANAKA_METHYLATED_IN_ESOPHAGEAL_CARCINOMA	TANAKA_METHYLATED_IN_ESOPHAGEAL_CARCINOMA		55	0.36217764	1.3045245	0.04255319	0.5674116	1	2239	tags=29%, list=20%, signal=36%
KEGG_OLFACTORY_TRANSDUCTION	KEGG_OLFACTORY_TRANSDUCTION		17	0.46710292	1.3021587	0.1632653	0.57237124	1	651	tags=35%, list=6%, signal=37%
ONDER_CDH1_TARGETS_2_DN	ONDER_CDH1_TARGETS_2_DN		264	0.43454725	1.3016374	0.20754717	0.5714522	1	1717	tags=30%, list=15%, signal=34%
SENGUPTA_NASOPHARYNGEAL_CARCINOMA_UP	SENGUPTA_NASOPHARYNGEAL_CARCINOMA_UP		146	0.43226546	1.3012722	0.10869565	0.57003605	1	2193	tags=41%, list=20%, signal=50%
KENNY_CTNNB1_TARGETS_UP	KENNY_CTNNB1_TARGETS_UP		32	0.44705993	1.300847	0.04761905	0.5689968	1	1357	tags=38%, list=12%, signal=43%
REN_ALVEOLAR_RHABDOMYOSARCOMA_DN	REN_ALVEOLAR_RHABDOMYOSARCOMA_DN		312	0.40412018	1.3006886	0.20454545	0.56734186	1	2386	tags=35%, list=21%, signal=44%
DOANE_BREAST_CANCER_ESR1_DN	DOANE_BREAST_CANCER_ESR1_DN		31	0.50426877	1.2979966	0.104166664	0.5728117	1	1281	tags=35%, list=11%, signal=40%
KENNY_CTNNB1_TARGETS_DN	KENNY_CTNNB1_TARGETS_DN		28	0.37055337	1.297062	0.083333336	0.5736407	1	1248	tags=25%, list=11%, signal=28%
SAMOLS_TARGETS_OF_KHSV_MIRNAS_DN	SAMOLS_TARGETS_OF_KHSV_MIRNAS_DN		31	0.4537093	1.2969192	0.16666667	0.571971	1	2011	tags=42%, list=18%, signal=51%
GRAHAM_CML_DIVIDING_VS_NORMAL_QUIESCENT_DN	GRAHAM_CML_DIVIDING_VS_NORMAL_QUIESCENT_DN		50	0.4185923	1.2955176	0.093023255	0.5736002	1	500	tags=18%, list=4%, signal=19%
REACTOME_SCF_BETA_TRCP_MEDIATED_DEGRADATION_OF_EMI1	REACTOME_SCF_BETA_TRCP_MEDIATED_DEGRADATION_OF_EMI1		40	0.40478826	1.2938508	0.26530612	0.5765928	1	2662	tags=33%, list=24%, signal=42%
REACTOME_HIV_LIFE_CYCLE	REACTOME_HIV_LIFE_CYCLE		75	0.3775869	1.2877945	0.25	0.5931764	1	2890	tags=36%, list=26%, signal=48%
BOYAULT_LIVER_CANCER_SUBCLASS_G123_UP	BOYAULT_LIVER_CANCER_SUBCLASS_G123_UP		26	0.44727138	1.2872849	0.10638298	0.5925316	1	1619	tags=27%, list=14%, signal=31%
FULCHER_INFLAMMATORY_RESPONSE_LECTIN_VS_LPS_UP	FULCHER_INFLAMMATORY_RESPONSE_LECTIN_VS_LPS_UP		317	0.3299543	1.2872198	0.08888889	0.59062487	1	1525	tags=23%, list=14%, signal=26%
WEINMANN_ADAPTATION_TO_HYPOXIA_UP	WEINMANN_ADAPTATION_TO_HYPOXIA_UP		18	0.47797114	1.2857884	0.11111111	0.5929451	1	677	tags=33%, list=6%, signal=35%
REACTOME_ACTIVATION_OF_THE_PRE_REPLICATIVE_COMPLEX	REACTOME_ACTIVATION_OF_THE_PRE_REPLICATIVE_COMPLEX		25	0.6128207	1.2845072	0.18	0.5942602	1	2593	tags=60%, list=23%, signal=78%
KOKKINAKIS_METHIONINE_DEPRIVATION_96HR_DN	KOKKINAKIS_METHIONINE_DEPRIVATION_96HR_DN		53	0.38511303	1.2837787	0.104166664	0.5943208	1	1703	tags=30%, list=15%, signal=35%
REACTOME_G2_M_CHECKPOINTS	REACTOME_G2_M_CHECKPOINTS		34	0.53444564	1.283528	0.21153846	0.5927918	1	3085	tags=53%, list=28%, signal=73%
ODONNELL_TARGETS_OF_MYC_AND_TFRC_DN	ODONNELL_TARGETS_OF_MYC_AND_TFRC_DN		23	0.5955813	1.2823747	0.18181819	0.5942956	1	1852	tags=48%, list=17%, signal=57%
ROSS_ACUTE_MYELOID_LEUKEMIA_CBF	ROSS_ACUTE_MYELOID_LEUKEMIA_CBF		50	0.35416967	1.2817453	0.071428575	0.5943547	1	2193	tags=30%, list=20%, signal=37%
REACTOME_ACTIVATION_OF_ATR_IN_RESPONSE_TO_REPLICATION_STRESS	REACTOME_ACTIVATION_OF_ATR_IN_RESPONSE_TO_REPLICATION_STRESS		31	0.53068936	1.2813329	0.18518518	0.59345293	1	3085	tags=55%, list=28%, signal=75%
MISSIAGLIA_REGULATED_BY_METHYLATION_UP	MISSIAGLIA_REGULATED_BY_METHYLATION_UP		68	0.3840433	1.2812113	0.115384616	0.5916829	1	1991	tags=31%, list=18%, signal=37%
HEDENFALK_BREAST_CANCER_BRACX_UP	HEDENFALK_BREAST_CANCER_BRACX_UP		15	0.4172181	1.2807503	0.21428572	0.5910136	1	2255	tags=47%, list=20%, signal=58%
BALDWIN_PRKCI_TARGETS_UP	BALDWIN_PRKCI_TARGETS_UP		26	0.42384514	1.2785958	0.1509434	0.59450346	1	1750	tags=27%, list=16%, signal=32%
COULOUARN_TEMPORAL_TGFB1_SIGNATURE_UP	COULOUARN_TEMPORAL_TGFB1_SIGNATURE_UP		57	0.40823266	1.2783171	0.09090909	0.59294224	1	2181	tags=37%, list=19%, signal=46%
REACTOME_VIF_MEDIATED_DEGRADATION_OF_APOBEC3G	REACTOME_VIF_MEDIATED_DEGRADATION_OF_APOBEC3G		39	0.3985592	1.2781101	0.28	0.59153515	1	4342	tags=54%, list=39%, signal=88%
SHEPARD_BMYB_TARGETS	SHEPARD_BMYB_TARGETS		39	0.4656126	1.2780067	0.20689656	0.5897331	1	2964	tags=64%, list=26%, signal=87%
KORKOLA_CORRELATED_WITH_POU5F1	KORKOLA_CORRELATED_WITH_POU5F1		16	0.49683696	1.276717	0.18965517	0.590754	1	3218	tags=50%, list=29%, signal=70%
BLUM_RESPONSE_TO_SALIRASIB_DN	BLUM_RESPONSE_TO_SALIRASIB_DN		253	0.37961963	1.2754931	0.20754717	0.59150493	1	2178	tags=34%, list=19%, signal=41%
AMUNDSON_GAMMA_RADIATION_RESPONSE	AMUNDSON_GAMMA_RADIATION_RESPONSE		25	0.5900212	1.274003	0.18867925	0.59372103	1	1811	tags=60%, list=16%, signal=71%
BHATI_G2M_ARREST_BY_2METHOXYESTRADIOL_UP	BHATI_G2M_ARREST_BY_2METHOXYESTRADIOL_UP		68	0.38904965	1.2738433	0.18	0.5921767	1	2662	tags=38%, list=24%, signal=50%
RHODES_UNDIFFERENTIATED_CANCER	RHODES_UNDIFFERENTIATED_CANCER		50	0.48833233	1.273483	0.26086956	0.59138614	1	3101	tags=54%, list=28%, signal=74%
REACTOME_FORMATION_OF_THE_EARLY_ELONGATION_COMPLEX	REACTOME_FORMATION_OF_THE_EARLY_ELONGATION_COMPLEX		28	0.43124563	1.2725161	0.2	0.59167695	1	2890	tags=43%, list=26%, signal=58%
FUJII_YBX1_TARGETS_DN	FUJII_YBX1_TARGETS_DN		94	0.41680503	1.2715917	0.23636363	0.59219605	1	2065	tags=44%, list=18%, signal=53%
REACTOME_P53_INDEPENDENT_DNA_DAMAGE_RESPONSE	REACTOME_P53_INDEPENDENT_DNA_DAMAGE_RESPONSE		37	0.38413712	1.2714858	0.28	0.59048915	1	4575	tags=57%, list=41%, signal=96%
KEGG_TGF_BETA_SIGNALING_PATHWAY	KEGG_TGF_BETA_SIGNALING_PATHWAY		51	0.368844	1.2707672	0.1	0.59116924	1	2084	tags=25%, list=19%, signal=31%
RHODES_CANCER_META_SIGNATURE	RHODES_CANCER_META_SIGNATURE		41	0.37032953	1.2702408	0.13725491	0.59112275	1	4236	tags=61%, list=38%, signal=98%
OUILLETTE_CLL_13Q14_DELETION_UP	OUILLETTE_CLL_13Q14_DELETION_UP		33	0.42073992	1.2687259	0.1923077	0.5947561	1	1613	tags=33%, list=14%, signal=39%
REACTOME_ADP_SIGNALLING_THROUGH_P2Y_PURINOCEPTOR_1	REACTOME_ADP_SIGNALLING_THROUGH_P2Y_PURINOCEPTOR_1		18	0.44298294	1.2685184	0.1923077	0.59355515	1	3941	tags=56%, list=35%, signal=86%
AMIT_EGF_RESPONSE_240_HELA	AMIT_EGF_RESPONSE_240_HELA		42	0.37336344	1.2683668	0.15555556	0.5920547	1	2699	tags=29%, list=24%, signal=38%
VERRECCHIA_DELAYED_RESPONSE_TO_TGFB1	VERRECCHIA_DELAYED_RESPONSE_TO_TGFB1		26	0.4278205	1.2674125	0.17021276	0.5925663	1	1562	tags=23%, list=14%, signal=27%
LY_AGING_OLD_DN	LY_AGING_OLD_DN		31	0.47741455	1.2667397	0.26415095	0.5925395	1	3871	tags=58%, list=35%, signal=88%
SAKAI_TUMOR_INFILTRATING_MONOCYTES_DN	SAKAI_TUMOR_INFILTRATING_MONOCYTES_DN		47	0.371703	1.265814	0.20754717	0.5932031	1	3119	tags=38%, list=28%, signal=53%
CHANG_CYCLING_GENES	CHANG_CYCLING_GENES		29	0.53682655	1.2657422	0.20689656	0.5915543	1	2280	tags=52%, list=20%, signal=65%
YU_MYC_TARGETS_UP	YU_MYC_TARGETS_UP		27	0.5582685	1.2652663	0.24	0.59089154	1	2285	tags=48%, list=20%, signal=60%
BORCZUK_MALIGNANT_MESOTHELIOMA_UP	BORCZUK_MALIGNANT_MESOTHELIOMA_UP		200	0.33853984	1.2645208	0.29090908	0.59084755	1	2715	tags=33%, list=24%, signal=42%
KEGG_BASAL_TRANSCRIPTION_FACTORS	KEGG_BASAL_TRANSCRIPTION_FACTORS		22	0.4176737	1.2642837	0.16071428	0.5895686	1	1945	tags=27%, list=17%, signal=33%
LANDIS_ERBB2_BREAST_TUMORS_65_UP	LANDIS_ERBB2_BREAST_TUMORS_65_UP		19	0.56103367	1.2642499	0.27272728	0.5878621	1	4109	tags=68%, list=37%, signal=108%
NAKAMURA_METASTASIS_MODEL_DN	NAKAMURA_METASTASIS_MODEL_DN		23	0.42552412	1.2642108	0.14285715	0.5860945	1	4124	tags=78%, list=37%, signal=124%
PYEON_CANCER_HEAD_AND_NECK_VS_CERVICAL_DN	PYEON_CANCER_HEAD_AND_NECK_VS_CERVICAL_DN		15	0.48106062	1.2637203	0.12765957	0.58566135	1	450	tags=27%, list=4%, signal=28%
RICKMAN_METASTASIS_DN	RICKMAN_METASTASIS_DN		160	0.34028402	1.2637156	0.12765957	0.58385926	1	1921	tags=27%, list=17%, signal=32%
REACTOME_DUAL_INCISION_REACTION_IN_GG_NER	REACTOME_DUAL_INCISION_REACTION_IN_GG_NER		20	0.45287243	1.2620962	0.27118644	0.58611643	1	2890	tags=45%, list=26%, signal=61%
SPIRA_SMOKERS_LUNG_CANCER_UP	SPIRA_SMOKERS_LUNG_CANCER_UP		24	0.45894954	1.2618542	0.17307693	0.58507556	1	3917	tags=71%, list=35%, signal=109%
GRUETZMANN_PANCREATIC_CANCER_UP	GRUETZMANN_PANCREATIC_CANCER_UP		252	0.3378991	1.2597904	0.12244898	0.58937293	1	3052	tags=39%, list=27%, signal=52%
SMID_BREAST_CANCER_RELAPSE_IN_BONE_DN	SMID_BREAST_CANCER_RELAPSE_IN_BONE_DN		183	0.35723475	1.255866	0.17307693	0.5978905	1	1415	tags=22%, list=13%, signal=25%
NEWMAN_ERCC6_TARGETS_UP	NEWMAN_ERCC6_TARGETS_UP		15	0.5130586	1.2538892	0.20408164	0.6013329	1	4515	tags=87%, list=40%, signal=145%
HUANG_FOXA2_TARGETS_UP	HUANG_FOXA2_TARGETS_UP		26	0.4068929	1.2532632	0.09090909	0.6009264	1	1862	tags=31%, list=17%, signal=37%
BOYAULT_LIVER_CANCER_SUBCLASS_G5_DN	BOYAULT_LIVER_CANCER_SUBCLASS_G5_DN		15	0.5700613	1.2524993	0.19565217	0.60115814	1	1292	tags=40%, list=12%, signal=45%
WU_CELL_MIGRATION	WU_CELL_MIGRATION		120	0.38320148	1.2519764	0.078431375	0.6005099	1	1926	tags=33%, list=17%, signal=39%
REACTOME_SEMA4D_INDUCED_CELL_MIGRATION_AND_GROWTH_CONE_COLLAPSE	REACTOME_SEMA4D_INDUCED_CELL_MIGRATION_AND_GROWTH_CONE_COLLAPSE		16	0.4166779	1.2481886	0.14285715	0.60941565	1	1175	tags=31%, list=10%, signal=35%
REACTOME_UNFOLDED_PROTEIN_RESPONSE	REACTOME_UNFOLDED_PROTEIN_RESPONSE		15	0.49924704	1.2480215	0.3018868	0.60815746	1	1013	tags=20%, list=9%, signal=22%
ACEVEDO_LIVER_CANCER_WITH_H3K9ME3_UP	ACEVEDO_LIVER_CANCER_WITH_H3K9ME3_UP		46	0.40007177	1.2475859	0.13333334	0.6077506	1	1296	tags=30%, list=12%, signal=34%
STEARMAN_TUMOR_FIELD_EFFECT_UP	STEARMAN_TUMOR_FIELD_EFFECT_UP		34	0.48618078	1.2474273	0.2173913	0.6063779	1	1887	tags=44%, list=17%, signal=53%
ROZANOV_MMP14_TARGETS_UP	ROZANOV_MMP14_TARGETS_UP		159	0.38551736	1.2466561	0.23255815	0.6068462	1	1892	tags=33%, list=17%, signal=39%
GAURNIER_PSMD4_TARGETS	GAURNIER_PSMD4_TARGETS		28	0.5346173	1.2457159	0.3	0.6072129	1	1274	tags=36%, list=11%, signal=40%
ZHANG_BREAST_CANCER_PROGENITORS_UP	ZHANG_BREAST_CANCER_PROGENITORS_UP		234	0.37256452	1.2452968	0.2631579	0.6064147	1	2269	tags=35%, list=20%, signal=44%
TONKS_TARGETS_OF_RUNX1_RUNX1T1_FUSION_SUSTAINED_IN_MONOCYTE_UP	TONKS_TARGETS_OF_RUNX1_RUNX1T1_FUSION_SUSTAINED_IN_MONOCYTE_UP		15	0.49047792	1.24504	0.14583333	0.60518426	1	1821	tags=47%, list=16%, signal=56%
HUANG_FOXA2_TARGETS_DN	HUANG_FOXA2_TARGETS_DN		24	0.42883328	1.244001	0.16666667	0.60605377	1	1203	tags=29%, list=11%, signal=33%
CAIRO_HEPATOBLASTOMA_CLASSES_UP	CAIRO_HEPATOBLASTOMA_CLASSES_UP		371	0.33162388	1.2429625	0.22222222	0.6071454	1	2762	tags=31%, list=25%, signal=40%
WIELAND_UP_BY_HBV_INFECTION	WIELAND_UP_BY_HBV_INFECTION		67	0.47425368	1.2427236	0.27906978	0.6062282	1	2135	tags=45%, list=19%, signal=55%
WANG_BARRETTS_ESOPHAGUS_AND_ESOPHAGUS_CANCER_DN	WANG_BARRETTS_ESOPHAGUS_AND_ESOPHAGUS_CANCER_DN		24	0.45623755	1.2417746	0.25490198	0.6072474	1	1832	tags=42%, list=16%, signal=50%
SABATES_COLORECTAL_ADENOMA_UP	SABATES_COLORECTAL_ADENOMA_UP		70	0.42429566	1.240509	0.10204082	0.6088022	1	1281	tags=30%, list=11%, signal=34%
KEGG_PROTEASOME	KEGG_PROTEASOME		36	0.3866775	1.2404186	0.3265306	0.6072374	1	4342	tags=53%, list=39%, signal=86%
MUELLER_METHYLATED_IN_GLIOBLASTOMA	MUELLER_METHYLATED_IN_GLIOBLASTOMA		26	0.4831274	1.2399465	0.19607843	0.60642457	1	1432	tags=31%, list=13%, signal=35%
NUYTTEN_EZH2_TARGETS_DN	NUYTTEN_EZH2_TARGETS_DN		496	0.29583862	1.2392316	0.18965517	0.6070879	1	2313	tags=28%, list=21%, signal=34%
LEE_NEURAL_CREST_STEM_CELL_DN	LEE_NEURAL_CREST_STEM_CELL_DN		69	0.3864741	1.2372746	0.17857143	0.6105687	1	2398	tags=38%, list=21%, signal=48%
MORI_IMMATURE_B_LYMPHOCYTE_DN	MORI_IMMATURE_B_LYMPHOCYTE_DN		40	0.47860846	1.2362293	0.21568628	0.6115455	1	1996	tags=52%, list=18%, signal=64%
WANG_HCP_PROSTATE_CANCER	WANG_HCP_PROSTATE_CANCER		45	0.35988668	1.2358872	0.16	0.6104671	1	1666	tags=27%, list=15%, signal=31%
REACTOME_STABILIZATION_OF_P53	REACTOME_STABILIZATION_OF_P53		36	0.38522252	1.2357603	0.32	0.60930485	1	4342	tags=53%, list=39%, signal=86%
CHARAFE_BREAST_CANCER_LUMINAL_VS_BASAL_DN	CHARAFE_BREAST_CANCER_LUMINAL_VS_BASAL_DN		258	0.33047307	1.2355025	0.08510638	0.6081981	1	1855	tags=29%, list=17%, signal=34%
YAO_TEMPORAL_RESPONSE_TO_PROGESTERONE_CLUSTER_9	YAO_TEMPORAL_RESPONSE_TO_PROGESTERONE_CLUSTER_9		59	0.39478758	1.2342966	0.2264151	0.60955983	1	2184	tags=31%, list=20%, signal=38%
DUNNE_TARGETS_OF_AML1_MTG8_FUSION_UP	DUNNE_TARGETS_OF_AML1_MTG8_FUSION_UP		32	0.43672028	1.2341502	0.11904762	0.60813487	1	1892	tags=44%, list=17%, signal=52%
KEGG_DRUG_METABOLISM_OTHER_ENZYMES	KEGG_DRUG_METABOLISM_OTHER_ENZYMES		18	0.42536768	1.2341387	0.18	0.60649866	1	1368	tags=39%, list=12%, signal=44%
KEGG_CELL_CYCLE	KEGG_CELL_CYCLE		83	0.42106658	1.2313675	0.24489796	0.6122769	1	2159	tags=35%, list=19%, signal=43%
BHATTACHARYA_EMBRYONIC_STEM_CELL	BHATTACHARYA_EMBRYONIC_STEM_CELL		50	0.36089435	1.2309883	0.14285715	0.61132085	1	2662	tags=42%, list=24%, signal=55%
VANTVEER_BREAST_CANCER_POOR_PROGNOSIS	VANTVEER_BREAST_CANCER_POOR_PROGNOSIS		26	0.42094532	1.2300161	0.19642857	0.6122026	1	1007	tags=27%, list=9%, signal=30%
BENPORATH_ES_2	BENPORATH_ES_2		22	0.42907122	1.2294462	0.13559322	0.6121638	1	2569	tags=45%, list=23%, signal=59%
LIEN_BREAST_CARCINOMA_METAPLASTIC_VS_DUCTAL_UP	LIEN_BREAST_CARCINOMA_METAPLASTIC_VS_DUCTAL_UP		48	0.3625336	1.2291104	0.10204082	0.6112904	1	1245	tags=25%, list=11%, signal=28%
MUELLER_PLURINET	MUELLER_PLURINET		208	0.34584993	1.2290673	0.22222222	0.60963327	1	2432	tags=29%, list=22%, signal=37%
LIANG_HEMATOPOIESIS_STEM_CELL_NUMBER_SMALL_VS_HUGE_DN	LIANG_HEMATOPOIESIS_STEM_CELL_NUMBER_SMALL_VS_HUGE_DN		23	0.46230847	1.2272978	0.19642857	0.61260796	1	1645	tags=30%, list=15%, signal=36%
WANG_BARRETTS_ESOPHAGUS_UP	WANG_BARRETTS_ESOPHAGUS_UP		32	0.38545704	1.2272404	0.20930232	0.61116517	1	1929	tags=34%, list=17%, signal=41%
DAZARD_RESPONSE_TO_UV_SCC_UP	DAZARD_RESPONSE_TO_UV_SCC_UP		57	0.34368744	1.2254893	0.104166664	0.61383957	1	2463	tags=40%, list=22%, signal=51%
BIOCARTA_MCM_PATHWAY	BIOCARTA_MCM_PATHWAY		16	0.60711133	1.2250243	0.23529412	0.6132737	1	3012	tags=75%, list=27%, signal=102%
TURASHVILI_BREAST_DUCTAL_CARCINOMA_VS_LOBULAR_NORMAL_UP	TURASHVILI_BREAST_DUCTAL_CARCINOMA_VS_LOBULAR_NORMAL_UP		39	0.44336584	1.2249821	0.22222222	0.6118123	1	2194	tags=44%, list=20%, signal=54%
ZHAN_MULTIPLE_MYELOMA_CD1_AND_CD2_DN	ZHAN_MULTIPLE_MYELOMA_CD1_AND_CD2_DN		28	0.36187884	1.2247385	0.16071428	0.61063254	1	2015	tags=36%, list=18%, signal=43%
SENESE_HDAC1_AND_HDAC2_TARGETS_UP	SENESE_HDAC1_AND_HDAC2_TARGETS_UP		117	0.3273961	1.2226877	0.11904762	0.61447847	1	2480	tags=32%, list=22%, signal=41%
REACTOME_G_PROTEIN_ACTIVATION	REACTOME_G_PROTEIN_ACTIVATION		21	0.36632058	1.2189857	0.12765957	0.622304	1	1349	tags=24%, list=12%, signal=27%
BROWNE_HCMV_INFECTION_12HR_DN	BROWNE_HCMV_INFECTION_12HR_DN		52	0.33665612	1.2185751	0.13725491	0.6218308	1	1675	tags=27%, list=15%, signal=32%
NAKAMURA_METASTASIS_MODEL_UP	NAKAMURA_METASTASIS_MODEL_UP		25	0.42087856	1.2173018	0.14285715	0.623539	1	1773	tags=36%, list=16%, signal=43%
TAKEDA_TARGETS_OF_NUP98_HOXA9_FUSION_10D_DN	TAKEDA_TARGETS_OF_NUP98_HOXA9_FUSION_10D_DN		81	0.40761462	1.2172673	0.23913044	0.6219995	1	1863	tags=37%, list=17%, signal=44%
MARKEY_RB1_ACUTE_LOF_UP	MARKEY_RB1_ACUTE_LOF_UP		186	0.45303196	1.217139	0.26190478	0.62064815	1	1944	tags=36%, list=17%, signal=43%
JAEGER_METASTASIS_DN	JAEGER_METASTASIS_DN		145	0.45582548	1.2162869	0.3018868	0.6214915	1	1826	tags=37%, list=16%, signal=43%
WANG_ESOPHAGUS_CANCER_VS_NORMAL_UP	WANG_ESOPHAGUS_CANCER_VS_NORMAL_UP		82	0.33855185	1.2160541	0.17391305	0.62036854	1	1888	tags=28%, list=17%, signal=33%
KYNG_DNA_DAMAGE_UP	KYNG_DNA_DAMAGE_UP		66	0.32418925	1.2145846	0.20408164	0.62248003	1	1347	tags=21%, list=12%, signal=24%
AMIT_EGF_RESPONSE_480_HELA	AMIT_EGF_RESPONSE_480_HELA		99	0.36297563	1.2127768	0.23913044	0.62568814	1	2244	tags=26%, list=20%, signal=33%
CAFFAREL_RESPONSE_TO_THC_24HR_5_UP	CAFFAREL_RESPONSE_TO_THC_24HR_5_UP		18	0.37758628	1.2123224	0.24489796	0.6254519	1	2662	tags=33%, list=24%, signal=44%
NAKAJIMA_EOSINOPHIL	NAKAJIMA_EOSINOPHIL		15	0.47867924	1.2114564	0.21276596	0.62601286	1	3242	tags=67%, list=29%, signal=94%
MARTORIATI_MDM4_TARGETS_FETAL_LIVER_UP	MARTORIATI_MDM4_TARGETS_FETAL_LIVER_UP		76	0.3164072	1.211071	0.1923077	0.6252227	1	1749	tags=28%, list=16%, signal=33%
KEGG_CYTOSOLIC_DNA_SENSING_PATHWAY	KEGG_CYTOSOLIC_DNA_SENSING_PATHWAY		28	0.41732234	1.2106208	0.31578946	0.6248099	1	1700	tags=25%, list=15%, signal=29%
SESTO_RESPONSE_TO_UV_C1	SESTO_RESPONSE_TO_UV_C1		53	0.34519753	1.209351	0.24528302	0.626455	1	1856	tags=26%, list=17%, signal=32%
SEIDEN_ONCOGENESIS_BY_MET	SEIDEN_ONCOGENESIS_BY_MET		59	0.39304206	1.208873	0.30769232	0.62590414	1	1503	tags=22%, list=13%, signal=25%
KAUFFMANN_DNA_REPAIR_GENES	KAUFFMANN_DNA_REPAIR_GENES		148	0.34976485	1.2079315	0.23214285	0.62675804	1	3148	tags=35%, list=28%, signal=48%
REACTOME_HOST_INTERACTIONS_OF_HIV_FACTORS	REACTOME_HOST_INTERACTIONS_OF_HIV_FACTORS		89	0.30318546	1.2078954	0.3207547	0.62527883	1	2662	tags=29%, list=24%, signal=38%
LINDGREN_BLADDER_CANCER_CLUSTER_3_UP	LINDGREN_BLADDER_CANCER_CLUSTER_3_UP		191	0.34161893	1.207138	0.29090908	0.62540275	1	2280	tags=32%, list=20%, signal=40%
ZHAN_MULTIPLE_MYELOMA_HP_DN	ZHAN_MULTIPLE_MYELOMA_HP_DN		25	0.40077543	1.2064503	0.1923077	0.6254741	1	3117	tags=52%, list=28%, signal=72%
MAHAJAN_RESPONSE_TO_IL1A_UP	MAHAJAN_RESPONSE_TO_IL1A_UP		45	0.35343382	1.2040397	0.13953489	0.63038516	1	845	tags=18%, list=8%, signal=19%
KEGG_EPITHELIAL_CELL_SIGNALING_IN_HELICOBACTER_PYLORI_INFECTION	KEGG_EPITHELIAL_CELL_SIGNALING_IN_HELICOBACTER_PYLORI_INFECTION		42	0.31035072	1.2032944	0.115384616	0.63050467	1	2791	tags=29%, list=25%, signal=38%
IWANAGA_CARCINOGENESIS_BY_KRAS_PTEN_UP	IWANAGA_CARCINOGENESIS_BY_KRAS_PTEN_UP		117	0.30653244	1.2031404	0.19298245	0.6293775	1	1415	tags=21%, list=13%, signal=24%
AMIT_SERUM_RESPONSE_240_MCF10A	AMIT_SERUM_RESPONSE_240_MCF10A		42	0.3915868	1.1995049	0.25	0.63742614	1	1388	tags=31%, list=12%, signal=35%
HADDAD_T_LYMPHOCYTE_AND_NK_PROGENITOR_DN	HADDAD_T_LYMPHOCYTE_AND_NK_PROGENITOR_DN		47	0.47217453	1.199503	0.1875	0.63580835	1	2300	tags=47%, list=21%, signal=59%
ROVERSI_GLIOMA_LOH_REGIONS	ROVERSI_GLIOMA_LOH_REGIONS		28	0.41389132	1.1990302	0.26086956	0.6353438	1	2688	tags=46%, list=24%, signal=61%
JISON_SICKLE_CELL_DISEASE_UP	JISON_SICKLE_CELL_DISEASE_UP		121	0.32924867	1.1976672	0.20833333	0.6369854	1	2681	tags=35%, list=24%, signal=45%
TURASHVILI_BREAST_LOBULAR_CARCINOMA_VS_LOBULAR_NORMAL_DN	TURASHVILI_BREAST_LOBULAR_CARCINOMA_VS_LOBULAR_NORMAL_DN		42	0.45123404	1.1968083	0.25	0.63784546	1	1781	tags=38%, list=16%, signal=45%
WOTTON_RUNX_TARGETS_DN	WOTTON_RUNX_TARGETS_DN		19	0.46011114	1.1966193	0.2413793	0.63692045	1	2892	tags=53%, list=26%, signal=71%
REACTOME_TRANSCRIPTION_OF_THE_HIV_GENOME	REACTOME_TRANSCRIPTION_OF_THE_HIV_GENOME		48	0.35827905	1.1960719	0.28301886	0.63688934	1	1945	tags=27%, list=17%, signal=33%
WONG_EMBRYONIC_STEM_CELL_CORE	WONG_EMBRYONIC_STEM_CELL_CORE		255	0.3429554	1.1957557	0.2962963	0.6360381	1	2285	tags=32%, list=20%, signal=39%
WIKMAN_ASBESTOS_LUNG_CANCER_DN	WIKMAN_ASBESTOS_LUNG_CANCER_DN		16	0.53574556	1.1952282	0.31914893	0.6358691	1	1468	tags=31%, list=13%, signal=36%
KEGG_HOMOLOGOUS_RECOMBINATION	KEGG_HOMOLOGOUS_RECOMBINATION		24	0.41236508	1.1943163	0.2777778	0.6365746	1	3336	tags=46%, list=30%, signal=65%
MCCLUNG_DELTA_FOSB_TARGETS_2WK	MCCLUNG_DELTA_FOSB_TARGETS_2WK		34	0.42287818	1.1926715	0.22222222	0.63909435	1	2022	tags=29%, list=18%, signal=36%
RUGO_ENVIRONMENTAL_STRESS_RESPONSE_UP	RUGO_ENVIRONMENTAL_STRESS_RESPONSE_UP		20	0.40349117	1.1924624	0.27272728	0.6381693	1	1832	tags=30%, list=16%, signal=36%
REACTOME_GENE_EXPRESSION	REACTOME_GENE_EXPRESSION		250	0.26424727	1.1922321	0.25	0.63720334	1	3705	tags=39%, list=33%, signal=57%
REACTOME_CHEMOKINE_RECEPTORS_BIND_CHEMOKINES	REACTOME_CHEMOKINE_RECEPTORS_BIND_CHEMOKINES		42	0.50079626	1.191259	0.27272728	0.6379705	1	1311	tags=31%, list=12%, signal=35%
WILCOX_PRESPONSE_TO_ROGESTERONE_UP	WILCOX_PRESPONSE_TO_ROGESTERONE_UP		82	0.35046893	1.1909893	0.16981132	0.637042	1	1852	tags=34%, list=17%, signal=41%
CHNG_MULTIPLE_MYELOMA_HYPERPLOID_UP	CHNG_MULTIPLE_MYELOMA_HYPERPLOID_UP		34	0.38028252	1.1897562	0.2173913	0.63878095	1	4139	tags=62%, list=37%, signal=98%
REACTOME_LATE_PHASE_OF_HIV_LIFE_CYCLE	REACTOME_LATE_PHASE_OF_HIV_LIFE_CYCLE		66	0.34342134	1.189293	0.29090908	0.63833576	1	1945	tags=26%, list=17%, signal=31%
AKL_HTLV1_INFECTION_DN	AKL_HTLV1_INFECTION_DN		33	0.38363895	1.1881909	0.2173913	0.63984495	1	1149	tags=24%, list=10%, signal=27%
GESERICK_TERT_TARGETS_DN	GESERICK_TERT_TARGETS_DN		17	0.49341542	1.1872013	0.25925925	0.64072317	1	2356	tags=53%, list=21%, signal=67%
ZHONG_RESPONSE_TO_AZACITIDINE_AND_TSA_UP	ZHONG_RESPONSE_TO_AZACITIDINE_AND_TSA_UP		100	0.29241186	1.1863523	0.11363637	0.64134496	1	1997	tags=29%, list=18%, signal=35%
BENPORATH_CYCLING_GENES	BENPORATH_CYCLING_GENES		352	0.3253946	1.1854699	0.25490198	0.64197195	1	2047	tags=28%, list=18%, signal=33%
SWEET_LUNG_CANCER_KRAS_UP	SWEET_LUNG_CANCER_KRAS_UP		371	0.2759019	1.1853955	0.11320755	0.64056975	1	1925	tags=24%, list=17%, signal=28%
HOFMANN_CELL_LYMPHOMA_DN	HOFMANN_CELL_LYMPHOMA_DN		23	0.3632522	1.183899	0.18604651	0.6423946	1	410	tags=13%, list=4%, signal=14%
REACTOME_THROMBOXANE_SIGNALLING_THROUGH_TP_RECEPTOR	REACTOME_THROMBOXANE_SIGNALLING_THROUGH_TP_RECEPTOR		17	0.39877695	1.1835182	0.18867925	0.6420653	1	3963	tags=59%, list=35%, signal=91%
MCMURRAY_TP53_HRAS_COOPERATION_RESPONSE_UP	MCMURRAY_TP53_HRAS_COOPERATION_RESPONSE_UP		20	0.45791534	1.1822978	0.23913044	0.64362746	1	1892	tags=50%, list=17%, signal=60%
RIZ_ERYTHROID_DIFFERENTIATION	RIZ_ERYTHROID_DIFFERENTIATION		60	0.36817196	1.1819606	0.29411766	0.6430415	1	2207	tags=28%, list=20%, signal=35%
RUTELLA_RESPONSE_TO_HGF_VS_CSF2RB_AND_IL4_DN	RUTELLA_RESPONSE_TO_HGF_VS_CSF2RB_AND_IL4_DN		151	0.29398894	1.1812844	0.1632653	0.6432057	1	1892	tags=21%, list=17%, signal=24%
RODRIGUES_THYROID_CARCINOMA_ANAPLASTIC_UP	RODRIGUES_THYROID_CARCINOMA_ANAPLASTIC_UP		363	0.34020558	1.1782229	0.24489796	0.64873147	1	3069	tags=37%, list=27%, signal=49%
LINDSTEDT_DENDRITIC_CELL_MATURATION_D	LINDSTEDT_DENDRITIC_CELL_MATURATION_D		43	0.42899567	1.1776944	0.30612245	0.6486072	1	2176	tags=47%, list=19%, signal=58%
REACTOME_MRNA_SPLICING_MINOR_PATHWAY	REACTOME_MRNA_SPLICING_MINOR_PATHWAY		29	0.37181944	1.1764613	0.2962963	0.6506763	1	4094	tags=59%, list=37%, signal=92%
GRADE_COLON_VS_RECTAL_CANCER_UP	GRADE_COLON_VS_RECTAL_CANCER_UP		18	0.46639776	1.1763406	0.29411766	0.6492555	1	2215	tags=50%, list=20%, signal=62%
VERRECCHIA_EARLY_RESPONSE_TO_TGFB1	VERRECCHIA_EARLY_RESPONSE_TO_TGFB1		39	0.38624245	1.1762625	0.27272728	0.6479739	1	3190	tags=44%, list=28%, signal=61%
KYNG_ENVIRONMENTAL_STRESS_RESPONSE_UP	KYNG_ENVIRONMENTAL_STRESS_RESPONSE_UP		22	0.38420293	1.1762532	0.27272728	0.64646494	1	1832	tags=27%, list=16%, signal=33%
TIEN_INTESTINE_PROBIOTICS_2HR_UP	TIEN_INTESTINE_PROBIOTICS_2HR_UP		15	0.3588097	1.1762173	0.2	0.64503115	1	1543	tags=20%, list=14%, signal=23%
MOREIRA_RESPONSE_TO_TSA_UP	MOREIRA_RESPONSE_TO_TSA_UP		21	0.4093489	1.1749351	0.28	0.6465268	1	1882	tags=33%, list=17%, signal=40%
REACTOME_THROMBIN_SIGNALLING_THROUGH_PROTEINASE_ACTIVATED_RECEPTORS	REACTOME_THROMBIN_SIGNALLING_THROUGH_PROTEINASE_ACTIVATED_RECEPTORS		20	0.3818733	1.1739597	0.2857143	0.6469389	1	3941	tags=55%, list=35%, signal=85%
SATO_SILENCED_BY_METHYLATION_IN_PANCREATIC_CANCER_2	SATO_SILENCED_BY_METHYLATION_IN_PANCREATIC_CANCER_2		30	0.40320414	1.1723839	0.19298245	0.64946485	1	835	tags=20%, list=7%, signal=22%
OUELLET_OVARIAN_CANCER_INVASIVE_VS_LMP_UP	OUELLET_OVARIAN_CANCER_INVASIVE_VS_LMP_UP		85	0.31153616	1.1716895	0.23636363	0.6501017	1	2953	tags=32%, list=26%, signal=43%
SMID_BREAST_CANCER_RELAPSE_IN_LUNG_UP	SMID_BREAST_CANCER_RELAPSE_IN_LUNG_UP		15	0.46334	1.169841	0.25	0.6537636	1	1291	tags=33%, list=12%, signal=38%
PRAMOONJAGO_SOX4_TARGETS_UP	PRAMOONJAGO_SOX4_TARGETS_UP		35	0.4023277	1.1695372	0.3125	0.652898	1	1219	tags=26%, list=11%, signal=29%
LINDGREN_BLADDER_CANCER_CLUSTER_3_DN	LINDGREN_BLADDER_CANCER_CLUSTER_3_DN		125	0.26415744	1.1680223	0.15789473	0.6552477	1	2228	tags=29%, list=20%, signal=36%
REACTOME_NUCLEAR_EVENTS_KINASE_AND_TRANSCRIPTION_FACTOR_ACTIVATION	REACTOME_NUCLEAR_EVENTS_KINASE_AND_TRANSCRIPTION_FACTOR_ACTIVATION		15	0.3830677	1.1679708	0.30232558	0.65397954	1	43	tags=7%, list=0%, signal=7%
GRADE_COLON_AND_RECTAL_CANCER_UP	GRADE_COLON_AND_RECTAL_CANCER_UP		161	0.28914204	1.167252	0.25925925	0.6544049	1	2055	tags=27%, list=18%, signal=33%
REACTOME_TOLL_RECEPTOR_CASCADES	REACTOME_TOLL_RECEPTOR_CASCADES		53	0.3330304	1.1670887	0.33333334	0.65341705	1	1845	tags=17%, list=16%, signal=20%
LAU_APOPTOSIS_CDKN2A_UP	LAU_APOPTOSIS_CDKN2A_UP		36	0.3488608	1.1663128	0.3043478	0.6538369	1	2178	tags=31%, list=19%, signal=38%
ZHOU_INFLAMMATORY_RESPONSE_LIVE_UP	ZHOU_INFLAMMATORY_RESPONSE_LIVE_UP		219	0.27177054	1.1648413	0.08888889	0.6567758	1	2033	tags=25%, list=18%, signal=30%
SENESE_HDAC1_TARGETS_UP	SENESE_HDAC1_TARGETS_UP		219	0.2995573	1.1641505	0.20930232	0.65673494	1	1806	tags=22%, list=16%, signal=26%
REACTOME_MAPK_TARGETS_NUCLEAR_EVENTS_MEDIATED_BY_MAP_KINASES	REACTOME_MAPK_TARGETS_NUCLEAR_EVENTS_MEDIATED_BY_MAP_KINASES		18	0.35392782	1.1637229	0.20454545	0.656384	1	43	tags=6%, list=0%, signal=6%
DIAZ_CHRONIC_MEYLOGENOUS_LEUKEMIA_DN	DIAZ_CHRONIC_MEYLOGENOUS_LEUKEMIA_DN		80	0.3934302	1.1633343	0.23255815	0.65605557	1	1937	tags=34%, list=17%, signal=41%
RODRIGUES_THYROID_CARCINOMA_DN	RODRIGUES_THYROID_CARCINOMA_DN		32	0.35282916	1.1630791	0.25531915	0.6554242	1	2590	tags=28%, list=23%, signal=36%
MOHANKUMAR_TLX1_TARGETS_DN	MOHANKUMAR_TLX1_TARGETS_DN		82	0.35977948	1.1629592	0.20338982	0.6541813	1	1832	tags=28%, list=16%, signal=33%
JAZAG_TGFB1_SIGNALING_UP	JAZAG_TGFB1_SIGNALING_UP		67	0.29967847	1.1624637	0.17021276	0.6539243	1	2263	tags=22%, list=20%, signal=28%
SHEPARD_BMYB_MORPHOLINO_UP	SHEPARD_BMYB_MORPHOLINO_UP		105	0.2587569	1.1617895	0.16666667	0.65397996	1	1542	tags=16%, list=14%, signal=19%
ZHAN_MULTIPLE_MYELOMA_CD1_AND_CD2_UP	ZHAN_MULTIPLE_MYELOMA_CD1_AND_CD2_UP		37	0.36755452	1.1609328	0.26415095	0.6545709	1	2536	tags=49%, list=23%, signal=63%
REACTOME_E2F_MEDIATED_REGULATION_OF_DNA_REPLICATION	REACTOME_E2F_MEDIATED_REGULATION_OF_DNA_REPLICATION		20	0.45574796	1.1608417	0.2857143	0.6533163	1	3012	tags=50%, list=27%, signal=68%
LINDSTEDT_DENDRITIC_CELL_MATURATION_B	LINDSTEDT_DENDRITIC_CELL_MATURATION_B		35	0.36456153	1.1595579	0.2857143	0.6556176	1	1675	tags=26%, list=15%, signal=30%
REACTOME_SIGNALING_BY_ROBO_RECEPTOR	REACTOME_SIGNALING_BY_ROBO_RECEPTOR		21	0.4149331	1.1594653	0.25581396	0.6544269	1	3575	tags=57%, list=32%, signal=84%
LEE_EARLY_T_LYMPHOCYTE_DN	LEE_EARLY_T_LYMPHOCYTE_DN		17	0.4535299	1.15938	0.2857143	0.65315366	1	3668	tags=65%, list=33%, signal=96%
KIM_WT1_TARGETS_8HR_UP	KIM_WT1_TARGETS_8HR_UP		108	0.30947655	1.1593298	0.22916667	0.65183616	1	1630	tags=21%, list=15%, signal=25%
STEARMAN_LUNG_CANCER_EARLY_VS_LATE_DN	STEARMAN_LUNG_CANCER_EARLY_VS_LATE_DN		46	0.38756162	1.1572626	0.23255815	0.6561972	1	1202	tags=28%, list=11%, signal=32%
KEGG_O_GLYCAN_BIOSYNTHESIS	KEGG_O_GLYCAN_BIOSYNTHESIS		17	0.3843234	1.1555163	0.3181818	0.6589024	1	3011	tags=41%, list=27%, signal=56%
TONKS_TARGETS_OF_RUNX1_RUNX1T1_FUSION_ERYTHROCYTE_UP	TONKS_TARGETS_OF_RUNX1_RUNX1T1_FUSION_ERYTHROCYTE_UP		98	0.33829316	1.1554344	0.23255815	0.6576467	1	1521	tags=32%, list=14%, signal=36%
DORN_ADENOVIRUS_INFECTION_12HR_UP	DORN_ADENOVIRUS_INFECTION_12HR_UP		18	0.43292013	1.1543683	0.35849056	0.6589827	1	4052	tags=67%, list=36%, signal=104%
TURASHVILI_BREAST_DUCTAL_CARCINOMA_VS_DUCTAL_NORMAL_UP	TURASHVILI_BREAST_DUCTAL_CARCINOMA_VS_DUCTAL_NORMAL_UP		22	0.45303994	1.1538397	0.3529412	0.65929705	1	2194	tags=41%, list=20%, signal=51%
ELVIDGE_HIF1A_AND_HIF2A_TARGETS_DN	ELVIDGE_HIF1A_AND_HIF2A_TARGETS_DN		63	0.36174423	1.1537164	0.26530612	0.6582206	1	2213	tags=41%, list=20%, signal=51%
ENK_UV_RESPONSE_EPIDERMIS_UP	ENK_UV_RESPONSE_EPIDERMIS_UP		193	0.2641563	1.1536218	0.2037037	0.6569573	1	1968	tags=25%, list=18%, signal=30%
KIM_MYCN_AMPLIFICATION_TARGETS_UP	KIM_MYCN_AMPLIFICATION_TARGETS_UP		42	0.3401187	1.1534842	0.1875	0.65606356	1	1650	tags=24%, list=15%, signal=28%
CHO_NR4A1_TARGETS	CHO_NR4A1_TARGETS		16	0.4472266	1.1533874	0.21276596	0.6548048	1	1013	tags=25%, list=9%, signal=27%
BIDUS_METASTASIS_UP	BIDUS_METASTASIS_UP		107	0.38269222	1.1504974	0.34	0.6607105	1	2178	tags=29%, list=19%, signal=36%
MARTINEZ_RB1_TARGETS_DN	MARTINEZ_RB1_TARGETS_DN		394	0.26435426	1.1503665	0.19565217	0.65954137	1	1013	tags=15%, list=9%, signal=16%
REACTOME_PLATELET_ACTIVATION_TRIGGERS	REACTOME_PLATELET_ACTIVATION_TRIGGERS		42	0.36366764	1.1500546	0.26530612	0.6589862	1	1862	tags=29%, list=17%, signal=34%
REACTOME_VPR_MEDIATED_NUCLEAR_IMPORT_OF_PICS	REACTOME_VPR_MEDIATED_NUCLEAR_IMPORT_OF_PICS		20	0.4295733	1.1490884	0.29411766	0.65997595	1	2563	tags=40%, list=23%, signal=52%
GRADE_METASTASIS_DN	GRADE_METASTASIS_DN		33	0.30510548	1.1481466	0.30612245	0.6606861	1	2717	tags=33%, list=24%, signal=44%
HELLER_SILENCED_BY_METHYLATION_UP	HELLER_SILENCED_BY_METHYLATION_UP		158	0.35714447	1.1474092	0.24390244	0.66070276	1	1925	tags=29%, list=17%, signal=35%
TAKEDA_TARGETS_OF_NUP98_HOXA9_FUSION_8D_DN	TAKEDA_TARGETS_OF_NUP98_HOXA9_FUSION_8D_DN		113	0.38983622	1.1470712	0.29545453	0.6603278	1	1388	tags=31%, list=12%, signal=35%
BIOCARTA_STRESS_PATHWAY	BIOCARTA_STRESS_PATHWAY		15	0.3384218	1.1461169	0.3	0.6612348	1	3238	tags=33%, list=29%, signal=47%
CHANDRAN_METASTASIS_DN	CHANDRAN_METASTASIS_DN		57	0.38451827	1.1454434	0.26785713	0.66131914	1	1652	tags=26%, list=15%, signal=31%
GERY_CEBP_TARGETS	GERY_CEBP_TARGETS		94	0.34404606	1.1452793	0.26086956	0.6604978	1	1800	tags=32%, list=16%, signal=38%
MCBRYAN_PUBERTAL_BREAST_6_7WK_DN	MCBRYAN_PUBERTAL_BREAST_6_7WK_DN		62	0.41011986	1.1446397	0.25862068	0.6612698	1	2112	tags=42%, list=19%, signal=51%
GEORGES_CELL_CYCLE_MIR192_TARGETS	GEORGES_CELL_CYCLE_MIR192_TARGETS		39	0.4001198	1.1443251	0.38181818	0.6604701	1	2280	tags=28%, list=20%, signal=35%
REACTOME_TOLL_LIKE_RECEPTOR_4_CASCADE	REACTOME_TOLL_LIKE_RECEPTOR_4_CASCADE		18	0.47395456	1.1439122	0.325	0.66045743	1	1357	tags=28%, list=12%, signal=32%
BIOCARTA_BCR_PATHWAY	BIOCARTA_BCR_PATHWAY		20	0.4316215	1.1434947	0.24444444	0.6603838	1	3740	tags=50%, list=33%, signal=75%
TOOKER_GEMCITABINE_RESISTANCE_UP	TOOKER_GEMCITABINE_RESISTANCE_UP		53	0.27116323	1.1431818	0.26923078	0.6596664	1	2120	tags=23%, list=19%, signal=28%
TOOKER_RESPONSE_TO_BEXAROTENE_DN	TOOKER_RESPONSE_TO_BEXAROTENE_DN		53	0.27116323	1.1431818	0.26923078	0.65828055	1	2120	tags=23%, list=19%, signal=28%
WHITEHURST_PACLITAXEL_SENSITIVITY	WHITEHURST_PACLITAXEL_SENSITIVITY		18	0.38032654	1.142912	0.32	0.6574818	1	830	tags=17%, list=7%, signal=18%
BANDRES_RESPONSE_TO_CARMUSTIN_MGMT_24HR_DN	BANDRES_RESPONSE_TO_CARMUSTIN_MGMT_24HR_DN		22	0.37279	1.1419597	0.22727273	0.6587218	1	2480	tags=32%, list=22%, signal=41%
ICHIBA_GRAFT_VERSUS_HOST_DISEASE_D7_UP	ICHIBA_GRAFT_VERSUS_HOST_DISEASE_D7_UP		87	0.4333099	1.1396254	0.3488372	0.6626551	1	1916	tags=34%, list=17%, signal=41%
CASTELLANO_NRAS_TARGETS_UP	CASTELLANO_NRAS_TARGETS_UP		54	0.38097274	1.138908	0.26415095	0.6628542	1	1507	tags=26%, list=13%, signal=30%
PAPASPYRIDONOS_UNSTABLE_ATEROSCLEROTIC_PLAQUE_UP	PAPASPYRIDONOS_UNSTABLE_ATEROSCLEROTIC_PLAQUE_UP		31	0.3942842	1.1378729	0.33333334	0.6642816	1	479	tags=19%, list=4%, signal=20%
FLECHNER_BIOPSY_KIDNEY_TRANSPLANT_REJECTED_VS_OK_UP	FLECHNER_BIOPSY_KIDNEY_TRANSPLANT_REJECTED_VS_OK_UP		64	0.46533325	1.1374087	0.4	0.66392696	1	2158	tags=44%, list=19%, signal=54%
KAUFFMANN_DNA_REPLICATION_GENES	KAUFFMANN_DNA_REPLICATION_GENES		103	0.33065528	1.135836	0.28846154	0.6664722	1	2432	tags=34%, list=22%, signal=43%
REACTOME_HIV1_TRANSCRIPTION_ELONGATION	REACTOME_HIV1_TRANSCRIPTION_ELONGATION		37	0.35122207	1.134354	0.3	0.66881937	1	1894	tags=27%, list=17%, signal=32%
SWEET_KRAS_TARGETS_DN	SWEET_KRAS_TARGETS_DN		15	0.45825455	1.1339071	0.36734694	0.6686615	1	4076	tags=53%, list=36%, signal=84%
RUTELLA_RESPONSE_TO_HGF_UP	RUTELLA_RESPONSE_TO_HGF_UP		258	0.30157006	1.133526	0.2857143	0.6685018	1	1684	tags=23%, list=15%, signal=26%
FIRESTEIN_CTNNB1_PATHWAY	FIRESTEIN_CTNNB1_PATHWAY		15	0.46268076	1.1320938	0.34615386	0.6707375	1	936	tags=27%, list=8%, signal=29%
MUNSHI_MULTIPLE_MYELOMA_UP	MUNSHI_MULTIPLE_MYELOMA_UP		44	0.3258292	1.1304572	0.3488372	0.6731568	1	1147	tags=18%, list=10%, signal=20%
KEGG_RNA_DEGRADATION	KEGG_RNA_DEGRADATION		34	0.33379403	1.1295991	0.3529412	0.67433476	1	4053	tags=62%, list=36%, signal=97%
GARGALOVIC_RESPONSE_TO_OXIDIZED_PHOSPHOLIPIDS_BLUE_UP	GARGALOVIC_RESPONSE_TO_OXIDIZED_PHOSPHOLIPIDS_BLUE_UP		56	0.3416401	1.128798	0.3265306	0.67462474	1	1543	tags=23%, list=14%, signal=27%
MONNIER_POSTRADIATION_TUMOR_ESCAPE_DN	MONNIER_POSTRADIATION_TUMOR_ESCAPE_DN		228	0.2944204	1.1283687	0.31111112	0.67427325	1	1302	tags=21%, list=12%, signal=23%
MITSIADES_RESPONSE_TO_APLIDIN_DN	MITSIADES_RESPONSE_TO_APLIDIN_DN		128	0.33543912	1.1282303	0.3018868	0.6734133	1	2488	tags=33%, list=22%, signal=42%
CUI_TCF21_TARGETS_DN	CUI_TCF21_TARGETS_DN		21	0.3679206	1.1280521	0.25	0.67249244	1	1873	tags=38%, list=17%, signal=46%
SU_PLACENTA	SU_PLACENTA		16	0.40505296	1.1276956	0.23076923	0.6719897	1	2945	tags=50%, list=26%, signal=68%
AMIT_SERUM_RESPONSE_480_MCF10A	AMIT_SERUM_RESPONSE_480_MCF10A		21	0.3984169	1.1258425	0.38636363	0.6751051	1	1245	tags=24%, list=11%, signal=27%
BIOCARTA_RAS_PATHWAY	BIOCARTA_RAS_PATHWAY		17	0.40563565	1.1252154	0.3653846	0.6754702	1	1459	tags=24%, list=13%, signal=27%
HOFFMANN_PRE_BI_TO_LARGE_PRE_BII_LYMPHOCYTE_UP	HOFFMANN_PRE_BI_TO_LARGE_PRE_BII_LYMPHOCYTE_UP		15	0.43152556	1.125128	0.28	0.67430514	1	1595	tags=33%, list=14%, signal=39%
OSWALD_HEMATOPOIETIC_STEM_CELL_IN_COLLAGEN_GEL_UP	OSWALD_HEMATOPOIETIC_STEM_CELL_IN_COLLAGEN_GEL_UP		124	0.2842686	1.1250085	0.3	0.67325824	1	1803	tags=24%, list=16%, signal=29%
OSWALD_HEMATOPOIETIC_STEM_CELL_IN_COLLAGEN_GEL_DN	OSWALD_HEMATOPOIETIC_STEM_CELL_IN_COLLAGEN_GEL_DN		124	0.2842686	1.1250085	0.3	0.67190903	1	1803	tags=24%, list=16%, signal=29%
SHEPARD_CRUSH_AND_BURN_MUTANT_DN	SHEPARD_CRUSH_AND_BURN_MUTANT_DN		100	0.33904797	1.1247547	0.25	0.6713214	1	1781	tags=32%, list=16%, signal=38%
DANG_MYC_TARGETS_DN	DANG_MYC_TARGETS_DN		24	0.38885424	1.1243972	0.29787233	0.67100245	1	1078	tags=25%, list=10%, signal=28%
PARK_TRETINOIN_RESPONSE_AND_PML_RARA_FUSION	PARK_TRETINOIN_RESPONSE_AND_PML_RARA_FUSION		21	0.41064727	1.1242728	0.33333334	0.66995436	1	1959	tags=43%, list=17%, signal=52%
RUTELLA_RESPONSE_TO_CSF2RB_AND_IL4_DN	RUTELLA_RESPONSE_TO_CSF2RB_AND_IL4_DN		190	0.3195916	1.1240518	0.2777778	0.6689801	1	1973	tags=27%, list=18%, signal=32%
GRAHAM_CML_QUIESCENT_VS_NORMAL_DIVIDING_UP	GRAHAM_CML_QUIESCENT_VS_NORMAL_DIVIDING_UP		35	0.41647032	1.1225324	0.29268292	0.67139804	1	1405	tags=31%, list=13%, signal=36%
SESTO_RESPONSE_TO_UV_C0	SESTO_RESPONSE_TO_UV_C0		80	0.3357174	1.1217954	0.34615386	0.67181647	1	1945	tags=26%, list=17%, signal=32%
KEGG_FC_GAMMA_R_MEDIATED_PHAGOCYTOSIS	KEGG_FC_GAMMA_R_MEDIATED_PHAGOCYTOSIS		63	0.34391004	1.1205684	0.29545453	0.67281115	1	1951	tags=29%, list=17%, signal=34%
TOYOTA_TARGETS_OF_MIR34B_AND_MIR34C	TOYOTA_TARGETS_OF_MIR34B_AND_MIR34C		195	0.28935164	1.1205031	0.30769232	0.67157817	1	1636	tags=21%, list=15%, signal=24%
TSENG_ADIPOGENIC_POTENTIAL_UP	TSENG_ADIPOGENIC_POTENTIAL_UP		25	0.40930638	1.1203583	0.35555556	0.6705981	1	666	tags=28%, list=6%, signal=30%
LIANG_HEMATOPOIESIS_STEM_CELL_NUMBER_SMALL_VS_HUGE_UP	LIANG_HEMATOPOIESIS_STEM_CELL_NUMBER_SMALL_VS_HUGE_UP		27	0.38809028	1.1201165	0.3653846	0.66974944	1	2003	tags=30%, list=18%, signal=36%
POMEROY_MEDULLOBLASTOMA_PROGNOSIS_DN	POMEROY_MEDULLOBLASTOMA_PROGNOSIS_DN		30	0.3148872	1.1196992	0.31111112	0.66963214	1	2076	tags=30%, list=19%, signal=37%
RAMASWAMY_METASTASIS_UP	RAMASWAMY_METASTASIS_UP		38	0.29486927	1.1183324	0.25454545	0.67141694	1	477	tags=13%, list=4%, signal=14%
YAGI_AML_WITH_T_8_21_TRANSLOCATION	YAGI_AML_WITH_T_8_21_TRANSLOCATION		228	0.25008172	1.1179553	0.3	0.67095786	1	1798	tags=21%, list=16%, signal=25%
SU_PANCREAS	SU_PANCREAS		29	0.37847245	1.1174594	0.32692307	0.6709217	1	2072	tags=28%, list=19%, signal=34%
LIANG_SILENCED_BY_METHYLATION_2	LIANG_SILENCED_BY_METHYLATION_2		22	0.4355457	1.1172869	0.35416666	0.6699866	1	543	tags=18%, list=5%, signal=19%
FAELT_B_CLL_WITH_VH3_21_DN	FAELT_B_CLL_WITH_VH3_21_DN		36	0.30434117	1.1172788	0.30952382	0.6686857	1	2770	tags=22%, list=25%, signal=29%
NUYTTEN_NIPP1_TARGETS_UP	NUYTTEN_NIPP1_TARGETS_UP		355	0.27509752	1.1163756	0.31914893	0.669324	1	2268	tags=27%, list=20%, signal=33%
TAKEDA_TARGETS_OF_NUP98_HOXA9_FUSION_6HR_DN	TAKEDA_TARGETS_OF_NUP98_HOXA9_FUSION_6HR_DN		23	0.40739515	1.1147069	0.27272728	0.6720985	1	690	tags=22%, list=6%, signal=23%
LIU_TARGETS_OF_VMYB_VS_CMYB_DN	LIU_TARGETS_OF_VMYB_VS_CMYB_DN		26	0.375733	1.1143948	0.275	0.67141163	1	3123	tags=46%, list=28%, signal=64%
ROZANOV_MMP14_TARGETS_SUBSET	ROZANOV_MMP14_TARGETS_SUBSET		24	0.497721	1.1140447	0.38636363	0.670966	1	1128	tags=33%, list=10%, signal=37%
RUTELLA_RESPONSE_TO_HGF_VS_CSF2RB_AND_IL4_UP	RUTELLA_RESPONSE_TO_HGF_VS_CSF2RB_AND_IL4_UP		248	0.2916012	1.1135806	0.30232558	0.6708687	1	1720	tags=23%, list=15%, signal=27%
DASU_IL6_SIGNALING_UP	DASU_IL6_SIGNALING_UP		35	0.32606587	1.1133939	0.30232558	0.6700446	1	470	tags=14%, list=4%, signal=15%
AMIT_EGF_RESPONSE_480_MCF10A	AMIT_EGF_RESPONSE_480_MCF10A		26	0.37731585	1.1124005	0.2777778	0.6712329	1	2443	tags=35%, list=22%, signal=44%
BROWNE_HCMV_INFECTION_20HR_DN	BROWNE_HCMV_INFECTION_20HR_DN		61	0.32433042	1.1122539	0.31914893	0.670195	1	1862	tags=31%, list=17%, signal=37%
LI_WILMS_TUMOR_VS_FETAL_KIDNEY_1_DN	LI_WILMS_TUMOR_VS_FETAL_KIDNEY_1_DN		111	0.35541236	1.1118665	0.32142857	0.66980207	1	2375	tags=35%, list=21%, signal=44%
JAATINEN_HEMATOPOIETIC_STEM_CELL_DN	JAATINEN_HEMATOPOIETIC_STEM_CELL_DN		136	0.37023595	1.1118047	0.37209302	0.66862905	1	1372	tags=27%, list=12%, signal=31%
LANDIS_ERBB2_BREAST_PRENEOPLASTIC_UP	LANDIS_ERBB2_BREAST_PRENEOPLASTIC_UP		20	0.53420943	1.1112316	0.3846154	0.66875494	1	2465	tags=50%, list=22%, signal=64%
BIOCARTA_CASPASE_PATHWAY	BIOCARTA_CASPASE_PATHWAY		16	0.41502157	1.1099838	0.26666668	0.67038155	1	3411	tags=50%, list=30%, signal=72%
ENK_UV_RESPONSE_KERATINOCYTE_UP	ENK_UV_RESPONSE_KERATINOCYTE_UP		379	0.24265157	1.1093795	0.2857143	0.6703083	1	1904	tags=20%, list=17%, signal=24%
WILENSKY_RESPONSE_TO_DARAPLADIB	WILENSKY_RESPONSE_TO_DARAPLADIB		18	0.5956181	1.1088744	0.34210527	0.6705159	1	1823	tags=61%, list=16%, signal=73%
LAIHO_COLORECTAL_CANCER_SERRATED_UP	LAIHO_COLORECTAL_CANCER_SERRATED_UP		71	0.3416725	1.1074132	0.38636363	0.6729972	1	2080	tags=30%, list=19%, signal=36%
KIM_GASTRIC_CANCER_CHEMOSENSITIVITY	KIM_GASTRIC_CANCER_CHEMOSENSITIVITY		60	0.3371484	1.1070273	0.2777778	0.672556	1	2205	tags=28%, list=20%, signal=35%
CROONQUIST_NRAS_VS_STROMAL_STIMULATION_DN	CROONQUIST_NRAS_VS_STROMAL_STIMULATION_DN		55	0.3684835	1.1065847	0.3265306	0.67261183	1	1996	tags=35%, list=18%, signal=42%
JIANG_HYPOXIA_CANCER	JIANG_HYPOXIA_CANCER		42	0.29020578	1.1060742	0.3529412	0.6723516	1	4076	tags=55%, list=36%, signal=86%
LI_CISPLATIN_RESISTANCE_UP	LI_CISPLATIN_RESISTANCE_UP		18	0.4550524	1.1046804	0.3272727	0.6737549	1	591	tags=28%, list=5%, signal=29%
RUTELLA_RESPONSE_TO_HGF_DN	RUTELLA_RESPONSE_TO_HGF_DN		141	0.28509295	1.1039891	0.21428572	0.6742288	1	1995	tags=23%, list=18%, signal=27%
HAHTOLA_CTCL_CUTANEOUS	HAHTOLA_CTCL_CUTANEOUS		17	0.37917155	1.1034162	0.3043478	0.67413044	1	1487	tags=29%, list=13%, signal=34%
PUIFFE_INVASION_INHIBITED_BY_ASCITES_DN	PUIFFE_INVASION_INHIBITED_BY_ASCITES_DN		85	0.30951917	1.1034014	0.3148148	0.67287505	1	2624	tags=39%, list=23%, signal=50%
SENESE_HDAC2_TARGETS_UP	SENESE_HDAC2_TARGETS_UP		66	0.3099029	1.1020197	0.2826087	0.67520833	1	2579	tags=32%, list=23%, signal=41%
PUJANA_BREAST_CANCER_WITH_BRCA1_MUTATED_UP	PUJANA_BREAST_CANCER_WITH_BRCA1_MUTATED_UP		39	0.41290313	1.1015191	0.40384614	0.6754417	1	1996	tags=28%, list=18%, signal=34%
MARTINEZ_RB1_AND_TP53_TARGETS_DN	MARTINEZ_RB1_AND_TP53_TARGETS_DN		399	0.26151082	1.1012602	0.26415095	0.6747903	1	1727	tags=19%, list=15%, signal=22%
HOSHIDA_LIVER_CANCER_SUBCLASS_S1	HOSHIDA_LIVER_CANCER_SUBCLASS_S1		184	0.3274102	1.1009841	0.38636363	0.6742011	1	1901	tags=26%, list=17%, signal=31%
BASSO_B_LYMPHOCYTE_NETWORK	BASSO_B_LYMPHOCYTE_NETWORK		85	0.28982374	1.1008096	0.3469388	0.67332786	1	3213	tags=38%, list=29%, signal=52%
SUNG_METASTASIS_STROMA_UP	SUNG_METASTASIS_STROMA_UP		74	0.30357102	1.1003232	0.32	0.6733473	1	1376	tags=20%, list=12%, signal=23%
PUJANA_CHEK2_PCC_NETWORK	PUJANA_CHEK2_PCC_NETWORK		481	0.27770105	1.1001194	0.2982456	0.67260766	1	2585	tags=29%, list=23%, signal=36%
ODONNELL_TARGETS_OF_MYC_AND_TFRC_UP	ODONNELL_TARGETS_OF_MYC_AND_TFRC_UP		38	0.39380655	1.0991428	0.3265306	0.67369735	1	1719	tags=34%, list=15%, signal=40%
BONOME_OVARIAN_CANCER_SURVIVAL_OPTIMAL_DEBULKING	BONOME_OVARIAN_CANCER_SURVIVAL_OPTIMAL_DEBULKING		128	0.22833382	1.0979474	0.27450982	0.6756215	1	2414	tags=26%, list=22%, signal=32%
GENTILE_RESPONSE_CLUSTER_D3	GENTILE_RESPONSE_CLUSTER_D3		35	0.36753854	1.0978647	0.32142857	0.6744972	1	2280	tags=26%, list=20%, signal=32%
KEGG_PRION_DISEASES	KEGG_PRION_DISEASES		20	0.3822164	1.0976305	0.35849056	0.67379504	1	1413	tags=30%, list=13%, signal=34%
PASQUALUCCI_LYMPHOMA_BY_GC_STAGE_UP	PASQUALUCCI_LYMPHOMA_BY_GC_STAGE_UP		183	0.26956573	1.0969611	0.27272728	0.67430633	1	1831	tags=23%, list=16%, signal=27%
TAKEDA_TARGETS_OF_NUP98_HOXA9_FUSION_16D_DN	TAKEDA_TARGETS_OF_NUP98_HOXA9_FUSION_16D_DN		63	0.30782497	1.0968094	0.2264151	0.6735333	1	1571	tags=21%, list=14%, signal=24%
REACTOME_CHAPERONIN_MEDIATED_PROTEIN_FOLDING	REACTOME_CHAPERONIN_MEDIATED_PROTEIN_FOLDING		29	0.33951238	1.0952433	0.35555556	0.6763812	1	4147	tags=45%, list=37%, signal=71%
REACTOME_DOUBLE_STRAND_BREAK_REPAIR	REACTOME_DOUBLE_STRAND_BREAK_REPAIR		16	0.48774546	1.0948409	0.4909091	0.67630625	1	4924	tags=88%, list=44%, signal=156%
SILIGAN_BOUND_BY_EWS_FLT1_FUSION	SILIGAN_BOUND_BY_EWS_FLT1_FUSION		28	0.387649	1.0940812	0.3508772	0.6767381	1	2273	tags=46%, list=20%, signal=58%
RODWELL_AGING_KIDNEY_UP	RODWELL_AGING_KIDNEY_UP		205	0.3521599	1.093592	0.3409091	0.6766216	1	2553	tags=37%, list=23%, signal=47%
KAN_RESPONSE_TO_ARSENIC_TRIOXIDE	KAN_RESPONSE_TO_ARSENIC_TRIOXIDE		70	0.3035109	1.0933411	0.29166666	0.67606	1	2300	tags=33%, list=21%, signal=41%
ELVIDGE_HYPOXIA_BY_DMOG_UP	ELVIDGE_HYPOXIA_BY_DMOG_UP		85	0.33367524	1.0926718	0.32	0.6765648	1	2101	tags=36%, list=19%, signal=45%
WINTER_HYPOXIA_UP	WINTER_HYPOXIA_UP		49	0.3098751	1.0925825	0.3478261	0.6755954	1	2640	tags=37%, list=24%, signal=48%
RUTELLA_RESPONSE_TO_CSF2RB_AND_IL4_UP	RUTELLA_RESPONSE_TO_CSF2RB_AND_IL4_UP		209	0.27042708	1.0905137	0.24489796	0.6794221	1	1654	tags=20%, list=15%, signal=23%
BIOCARTA_NKT_PATHWAY	BIOCARTA_NKT_PATHWAY		21	0.4167765	1.0902252	0.3255814	0.6787927	1	930	tags=29%, list=8%, signal=31%
BRUECKNER_TARGETS_OF_MIRLET7A3_DN	BRUECKNER_TARGETS_OF_MIRLET7A3_DN		46	0.3226155	1.0884964	0.2857143	0.68143123	1	1234	tags=17%, list=11%, signal=19%
MARTINEZ_TP53_TARGETS_DN	MARTINEZ_TP53_TARGETS_DN		406	0.25553766	1.0872602	0.33333334	0.6827141	1	1743	tags=20%, list=16%, signal=23%
BIOCARTA_ERK_PATHWAY	BIOCARTA_ERK_PATHWAY		16	0.3579339	1.087032	0.375	0.6818829	1	2411	tags=38%, list=22%, signal=48%
WANG_CLIM2_TARGETS_DN	WANG_CLIM2_TARGETS_DN		102	0.27597252	1.0868438	0.33962265	0.68137085	1	2183	tags=23%, list=19%, signal=28%
LIAO_HAVE_SOX4_BINDING_SITES	LIAO_HAVE_SOX4_BINDING_SITES		24	0.38576186	1.0867574	0.32608697	0.6803481	1	478	tags=13%, list=4%, signal=13%
WU_SILENCED_BY_METHYLATION_IN_BLADDER_CANCER	WU_SILENCED_BY_METHYLATION_IN_BLADDER_CANCER		28	0.41906062	1.0860204	0.3207547	0.68095225	1	1311	tags=29%, list=12%, signal=32%
TONG_INTERACT_WITH_PTTG1	TONG_INTERACT_WITH_PTTG1		31	0.2894976	1.0848114	0.2857143	0.68275434	1	2867	tags=35%, list=26%, signal=48%
BOYLAN_MULTIPLE_MYELOMA_C_CLUSTER_DN	BOYLAN_MULTIPLE_MYELOMA_C_CLUSTER_DN		20	0.4258175	1.0845392	0.34	0.68231326	1	1682	tags=40%, list=15%, signal=47%
HOFFMANN_IMMATURE_TO_MATURE_B_LYMPHOCYTE_UP	HOFFMANN_IMMATURE_TO_MATURE_B_LYMPHOCYTE_UP		19	0.4420007	1.0838027	0.42553192	0.6823936	1	2049	tags=37%, list=18%, signal=45%
REACTOME_G_BETA_GAMMA_SIGNALLING_THROUGH_PLC_BETA	REACTOME_G_BETA_GAMMA_SIGNALLING_THROUGH_PLC_BETA		15	0.35631755	1.0837523	0.375	0.6813378	1	3941	tags=53%, list=35%, signal=82%
REACTOME_METABOLISM_OF_RNA	REACTOME_METABOLISM_OF_RNA		56	0.31816223	1.0833899	0.3448276	0.68097	1	4302	tags=54%, list=38%, signal=87%
RUGO_RESPONSE_TO_GAMMA_RADIATION	RUGO_RESPONSE_TO_GAMMA_RADIATION		34	0.32374725	1.0832609	0.3469388	0.68004966	1	800	tags=18%, list=7%, signal=19%
KYNG_DNA_DAMAGE_BY_GAMMA_RADIATION	KYNG_DNA_DAMAGE_BY_GAMMA_RADIATION		34	0.32374725	1.0832609	0.3469388	0.6788608	1	800	tags=18%, list=7%, signal=19%
FLECHNER_PBL_KIDNEY_TRANSPLANT_OK_VS_DONOR_DN	FLECHNER_PBL_KIDNEY_TRANSPLANT_OK_VS_DONOR_DN		28	0.34215924	1.0828207	0.42553192	0.67850924	1	1061	tags=18%, list=9%, signal=20%
RICKMAN_TUMOR_DIFFERENTIATED_MODERATELY_VS_POORLY_UP	RICKMAN_TUMOR_DIFFERENTIATED_MODERATELY_VS_POORLY_UP		20	0.38234276	1.0810661	0.4	0.68172336	1	4147	tags=60%, list=37%, signal=95%
RICKMAN_TUMOR_DIFFERENTIATED_MODERATELY_VS_POORLY_DN	RICKMAN_TUMOR_DIFFERENTIATED_MODERATELY_VS_POORLY_DN		20	0.38234276	1.0810661	0.4	0.68053776	1	4147	tags=60%, list=37%, signal=95%
LIN_SILENCED_BY_TUMOR_MICROENVIRONMENT	LIN_SILENCED_BY_TUMOR_MICROENVIRONMENT		51	0.38617864	1.0806298	0.2857143	0.68054193	1	956	tags=24%, list=9%, signal=26%
SASAKI_ADULT_T_CELL_LEUKEMIA	SASAKI_ADULT_T_CELL_LEUKEMIA		86	0.3130328	1.0805035	0.38636363	0.67967045	1	1854	tags=26%, list=17%, signal=30%
TARTE_PLASMA_CELL_VS_PLASMABLAST_DN	TARTE_PLASMA_CELL_VS_PLASMABLAST_DN		212	0.2752324	1.0802456	0.3137255	0.67924166	1	3413	tags=39%, list=30%, signal=55%
BIOCARTA_VEGF_PATHWAY	BIOCARTA_VEGF_PATHWAY		17	0.421686	1.0800956	0.33333334	0.6786217	1	1459	tags=29%, list=13%, signal=34%
RHEIN_ALL_GLUCOCORTICOID_THERAPY_DN	RHEIN_ALL_GLUCOCORTICOID_THERAPY_DN		261	0.2669293	1.0792083	0.3888889	0.6792698	1	2098	tags=26%, list=19%, signal=31%
NAKAMURA_TUMOR_ZONE_PERIPHERAL_VS_CENTRAL_DN	NAKAMURA_TUMOR_ZONE_PERIPHERAL_VS_CENTRAL_DN		326	0.25625357	1.0784203	0.25531915	0.67975944	1	1836	tags=23%, list=16%, signal=27%
MASSARWEH_TAMOXIFEN_RESISTANCE_DN	MASSARWEH_TAMOXIFEN_RESISTANCE_DN		122	0.26255372	1.0777636	0.3207547	0.68004364	1	1768	tags=23%, list=16%, signal=27%
SCHUETZ_BREAST_CANCER_DUCTAL_INVASIVE_UP	SCHUETZ_BREAST_CANCER_DUCTAL_INVASIVE_UP		223	0.39974597	1.0765773	0.3617021	0.68150216	1	1862	tags=34%, list=17%, signal=40%
MARTORIATI_MDM4_TARGETS_NEUROEPITHELIUM_UP	MARTORIATI_MDM4_TARGETS_NEUROEPITHELIUM_UP		76	0.2994949	1.0755053	0.3125	0.68294466	1	1545	tags=24%, list=14%, signal=27%
BIOCARTA_CDC42RAC_PATHWAY	BIOCARTA_CDC42RAC_PATHWAY		15	0.43634114	1.0752736	0.39285713	0.6823281	1	3473	tags=53%, list=31%, signal=77%
BROWNE_HCMV_INFECTION_6HR_UP	BROWNE_HCMV_INFECTION_6HR_UP		42	0.31665748	1.0744975	0.38181818	0.68306684	1	1700	tags=24%, list=15%, signal=28%
VERRECCHIA_RESPONSE_TO_TGFB1_C5	VERRECCHIA_RESPONSE_TO_TGFB1_C5		16	0.38351673	1.0740225	0.37254903	0.68306583	1	3510	tags=50%, list=31%, signal=73%
RICKMAN_HEAD_AND_NECK_CANCER_E	RICKMAN_HEAD_AND_NECK_CANCER_E		44	0.39417094	1.072323	0.32	0.6858425	1	1000	tags=34%, list=9%, signal=37%
REACTOME_SEMAPHORIN_INTERACTIONS	REACTOME_SEMAPHORIN_INTERACTIONS		47	0.3096402	1.0698053	0.3488372	0.6901785	1	1175	tags=19%, list=10%, signal=21%
MARTINEZ_RESPONSE_TO_TRABECTEDIN_DN	MARTINEZ_RESPONSE_TO_TRABECTEDIN_DN		141	0.28196013	1.0697764	0.40384614	0.6890852	1	2566	tags=28%, list=23%, signal=35%
AUNG_GASTRIC_CANCER	AUNG_GASTRIC_CANCER		26	0.34592915	1.0682495	0.30612245	0.6915071	1	2065	tags=23%, list=18%, signal=28%
IVANOVA_HEMATOPOIESIS_LATE_PROGENITOR	IVANOVA_HEMATOPOIESIS_LATE_PROGENITOR		110	0.2993637	1.0645156	0.42105263	0.69864756	1	2043	tags=30%, list=18%, signal=36%
WALLACE_PROSTATE_CANCER_RACE_DN	WALLACE_PROSTATE_CANCER_RACE_DN		42	0.3167578	1.0635604	0.3508772	0.6995145	1	565	tags=14%, list=5%, signal=15%
MAYBURD_RESPONSE_TO_L663536_DN	MAYBURD_RESPONSE_TO_L663536_DN		34	0.3113681	1.0630423	0.3877551	0.69952554	1	3352	tags=44%, list=30%, signal=63%
LINDSTEDT_DENDRITIC_CELL_MATURATION_A	LINDSTEDT_DENDRITIC_CELL_MATURATION_A		39	0.42269832	1.0627347	0.30769232	0.69889915	1	2579	tags=46%, list=23%, signal=60%
GEORGES_TARGETS_OF_MIR192_AND_MIR215	GEORGES_TARGETS_OF_MIR192_AND_MIR215		415	0.24645299	1.0625755	0.2982456	0.697967	1	1768	tags=20%, list=16%, signal=22%
KEGG_SPLICEOSOME	KEGG_SPLICEOSOME		72	0.3021103	1.0625306	0.4	0.6968278	1	3524	tags=40%, list=31%, signal=58%
CAMPS_COLON_CANCER_COPY_NUMBER_DN	CAMPS_COLON_CANCER_COPY_NUMBER_DN		18	0.37157026	1.0622159	0.36363637	0.69629306	1	1658	tags=33%, list=15%, signal=39%
ZHOU_INFLAMMATORY_RESPONSE_FIMA_DN	ZHOU_INFLAMMATORY_RESPONSE_FIMA_DN		118	0.27848372	1.0610744	0.36363637	0.69784755	1	1985	tags=26%, list=18%, signal=32%
BENPORATH_ES_CORE_NINE_CORRELATED	BENPORATH_ES_CORE_NINE_CORRELATED		65	0.3006256	1.0607274	0.36734694	0.6972355	1	2084	tags=23%, list=19%, signal=28%
RUGO_STRESS_RESPONSE_SUBSET_G	RUGO_STRESS_RESPONSE_SUBSET_G		19	0.3471687	1.0602922	0.42553192	0.69686455	1	1845	tags=21%, list=16%, signal=25%
KYNG_DNA_DAMAGE_BY_4NQO_OR_UV	KYNG_DNA_DAMAGE_BY_4NQO_OR_UV		19	0.3471687	1.0602922	0.42553192	0.695707	1	1845	tags=21%, list=16%, signal=25%
CHUNG_BLISTER_CYTOTOXICITY_UP	CHUNG_BLISTER_CYTOTOXICITY_UP		86	0.27249146	1.0599395	0.38636363	0.6954925	1	1868	tags=23%, list=17%, signal=28%
REACTOME_ACTIVATED_TLR4_SIGNALLING	REACTOME_ACTIVATED_TLR4_SIGNALLING		15	0.4097172	1.0591879	0.40425533	0.69617647	1	933	tags=20%, list=8%, signal=22%
HINATA_NFKB_TARGETS_KERATINOCYTE_UP	HINATA_NFKB_TARGETS_KERATINOCYTE_UP		48	0.34884423	1.0590152	0.39473686	0.6954497	1	2491	tags=38%, list=22%, signal=48%
FRIDMAN_SENESCENCE_UP	FRIDMAN_SENESCENCE_UP		48	0.30308136	1.0586373	0.35555556	0.6951114	1	845	tags=17%, list=8%, signal=18%
REACTOME_METABOLISM_OF_MRNA	REACTOME_METABOLISM_OF_MRNA		27	0.33897072	1.0567682	0.32692307	0.69778574	1	4294	tags=56%, list=38%, signal=90%
YAO_TEMPORAL_RESPONSE_TO_PROGESTERONE_CLUSTER_8	YAO_TEMPORAL_RESPONSE_TO_PROGESTERONE_CLUSTER_8		31	0.31155658	1.0561498	0.3181818	0.6980813	1	1507	tags=26%, list=13%, signal=30%
WONG_PROTEASOME_GENE_MODULE	WONG_PROTEASOME_GENE_MODULE		35	0.2978191	1.0550365	0.4489796	0.699828	1	2566	tags=29%, list=23%, signal=37%
FARMER_BREAST_CANCER_BASAL_VS_LULMINAL	FARMER_BREAST_CANCER_BASAL_VS_LULMINAL		192	0.28495157	1.0545406	0.4107143	0.6997086	1	1931	tags=27%, list=17%, signal=32%
PAL_PRMT5_TARGETS_UP	PAL_PRMT5_TARGETS_UP		157	0.3207219	1.0542766	0.3469388	0.6990337	1	3744	tags=43%, list=33%, signal=64%
YAO_TEMPORAL_RESPONSE_TO_PROGESTERONE_CLUSTER_15	YAO_TEMPORAL_RESPONSE_TO_PROGESTERONE_CLUSTER_15		29	0.38799956	1.0535791	0.37288135	0.6994821	1	1141	tags=21%, list=10%, signal=23%
DAVICIONI_TARGETS_OF_PAX_FOXO1_FUSIONS_DN	DAVICIONI_TARGETS_OF_PAX_FOXO1_FUSIONS_DN		38	0.35761866	1.052697	0.34615386	0.70033973	1	2003	tags=37%, list=18%, signal=45%
PARENT_MTOR_SIGNALING_DN	PARENT_MTOR_SIGNALING_DN		26	0.30203593	1.0525422	0.3043478	0.6993871	1	2021	tags=23%, list=18%, signal=28%
REACTOME_INNATE_IMMUNITY_SIGNALING	REACTOME_INNATE_IMMUNITY_SIGNALING		68	0.29534662	1.0512962	0.41025642	0.7010189	1	1933	tags=21%, list=17%, signal=25%
REACTOME_PEPTIDE_LIGAND_BINDING_RECEPTORS	REACTOME_PEPTIDE_LIGAND_BINDING_RECEPTORS		119	0.36712703	1.0510834	0.4090909	0.70048547	1	1311	tags=22%, list=12%, signal=24%
HUTTMANN_B_CLL_POOR_SURVIVAL_DN	HUTTMANN_B_CLL_POOR_SURVIVAL_DN		36	0.32880828	1.0508806	0.45833334	0.69980085	1	1404	tags=19%, list=13%, signal=22%
NAKAYAMA_SOFT_TISSUE_TUMORS_PCA1_UP	NAKAYAMA_SOFT_TISSUE_TUMORS_PCA1_UP		48	0.46952182	1.0507467	0.42222223	0.69905674	1	828	tags=29%, list=7%, signal=31%
PARK_APL_PATHOGENESIS_DN	PARK_APL_PATHOGENESIS_DN		26	0.359748	1.0507306	0.34	0.69797355	1	2833	tags=50%, list=25%, signal=67%
DANG_MYC_TARGETS_UP	DANG_MYC_TARGETS_UP		87	0.27622563	1.0503714	0.3877551	0.69775337	1	2255	tags=28%, list=20%, signal=34%
ELVIDGE_HIF1A_TARGETS_DN	ELVIDGE_HIF1A_TARGETS_DN		58	0.32748652	1.0499412	0.33333334	0.69766915	1	2213	tags=38%, list=20%, signal=47%
MULLIGHAN_MLL_SIGNATURE_2_UP	MULLIGHAN_MLL_SIGNATURE_2_UP		242	0.24006826	1.048169	0.36956522	0.7004823	1	1706	tags=19%, list=15%, signal=22%
ELVIDGE_HYPOXIA_UP	ELVIDGE_HYPOXIA_UP		104	0.3028839	1.0477213	0.3877551	0.70022154	1	2213	tags=35%, list=20%, signal=43%
ENK_UV_RESPONSE_EPIDERMIS_DN	ENK_UV_RESPONSE_EPIDERMIS_DN		350	0.2483889	1.0475616	0.32	0.6994904	1	2147	tags=25%, list=19%, signal=30%
CLASPER_LYMPHATIC_VESSELS_DURING_METASTASIS_DN	CLASPER_LYMPHATIC_VESSELS_DURING_METASTASIS_DN		29	0.4780847	1.0461961	0.34042552	0.70126957	1	338	tags=24%, list=3%, signal=25%
JAZAG_TGFB1_SIGNALING_VIA_SMAD4_UP	JAZAG_TGFB1_SIGNALING_VIA_SMAD4_UP		69	0.2487104	1.046136	0.39285713	0.7003092	1	1870	tags=22%, list=17%, signal=26%
ALCALAY_AML_BY_NPM1_LOCALIZATION_DN	ALCALAY_AML_BY_NPM1_LOCALIZATION_DN		124	0.29556516	1.0458237	0.38	0.6998587	1	2065	tags=30%, list=18%, signal=36%
VALK_AML_CLUSTER_13	VALK_AML_CLUSTER_13		16	0.39111882	1.0456374	0.4318182	0.6990574	1	1997	tags=38%, list=18%, signal=46%
REACTOME_NEP_NS2_INTERACTS_WITH_THE_CELLULAR_EXPORT_MACHINERY	REACTOME_NEP_NS2_INTERACTS_WITH_THE_CELLULAR_EXPORT_MACHINERY		17	0.38945103	1.0432827	0.3888889	0.7031334	1	2563	tags=35%, list=23%, signal=46%
SANA_TNF_SIGNALING_UP	SANA_TNF_SIGNALING_UP		47	0.4216111	1.0424938	0.4	0.70340854	1	1046	tags=26%, list=9%, signal=28%
KOYAMA_SEMA3B_TARGETS_UP	KOYAMA_SEMA3B_TARGETS_UP		122	0.27965745	1.0424052	0.38	0.70239645	1	1866	tags=25%, list=17%, signal=29%
BROWNE_HCMV_INFECTION_30MIN_DN	BROWNE_HCMV_INFECTION_30MIN_DN		60	0.28908402	1.0420326	0.34210527	0.7021033	1	3336	tags=47%, list=30%, signal=66%
IVANOVA_HEMATOPOIESIS_EARLY_PROGENITOR	IVANOVA_HEMATOPOIESIS_EARLY_PROGENITOR		86	0.24350885	1.0412384	0.4528302	0.7029419	1	1413	tags=19%, list=13%, signal=21%
GARCIA_TARGETS_OF_FLI1_AND_DAX1_DN	GARCIA_TARGETS_OF_FLI1_AND_DAX1_DN		82	0.27822495	1.0405457	0.38297874	0.70316076	1	2593	tags=35%, list=23%, signal=46%
KEGG_CYTOKINE_CYTOKINE_RECEPTOR_INTERACTION	KEGG_CYTOKINE_CYTOKINE_RECEPTOR_INTERACTION		155	0.32996053	1.0396744	0.44186047	0.703981	1	2480	tags=32%, list=22%, signal=40%
KOKKINAKIS_METHIONINE_DEPRIVATION_96HR_UP	KOKKINAKIS_METHIONINE_DEPRIVATION_96HR_UP		75	0.27466077	1.0386521	0.29411766	0.7051705	1	2112	tags=27%, list=19%, signal=33%
LEE_LIVER_CANCER_MYC_E2F1_UP	LEE_LIVER_CANCER_MYC_E2F1_UP		41	0.33516252	1.038519	0.35416666	0.70427436	1	1139	tags=24%, list=10%, signal=27%
CHANDRAN_METASTASIS_UP	CHANDRAN_METASTASIS_UP		44	0.3105328	1.038081	0.32	0.70413446	1	2774	tags=36%, list=25%, signal=48%
REACTOME_REGULATION_OF_GLUCOKINASE_BY_GLUCOKINASE_REGULATORY_PROTEIN	REACTOME_REGULATION_OF_GLUCOKINASE_BY_GLUCOKINASE_REGULATORY_PROTEIN		18	0.35261348	1.0376277	0.3888889	0.704109	1	2563	tags=33%, list=23%, signal=43%
TIAN_TNF_SIGNALING_VIA_NFKB	TIAN_TNF_SIGNALING_VIA_NFKB		16	0.44375706	1.0373361	0.4	0.70360255	1	1677	tags=31%, list=15%, signal=37%
PUJANA_BREAST_CANCER_LIT_INT_NETWORK	PUJANA_BREAST_CANCER_LIT_INT_NETWORK		64	0.33266005	1.0372117	0.4117647	0.70288664	1	2593	tags=27%, list=23%, signal=34%
SATO_SILENCED_BY_DEACETYLATION_IN_PANCREATIC_CANCER	SATO_SILENCED_BY_DEACETYLATION_IN_PANCREATIC_CANCER		28	0.3428351	1.0357293	0.39130434	0.70513237	1	1734	tags=32%, list=15%, signal=38%
REACTOME_RNA_POLYMERASE_II_TRANSCRIPTION	REACTOME_RNA_POLYMERASE_II_TRANSCRIPTION		70	0.28427416	1.0332475	0.39655173	0.70952934	1	1945	tags=23%, list=17%, signal=27%
KEGG_BASE_EXCISION_REPAIR	KEGG_BASE_EXCISION_REPAIR		21	0.3649983	1.0321563	0.4	0.7111771	1	2917	tags=33%, list=26%, signal=45%
MANALO_HYPOXIA_DN	MANALO_HYPOXIA_DN		173	0.29464492	1.0313351	0.43636364	0.71188194	1	2390	tags=32%, list=21%, signal=40%
TIEN_INTESTINE_PROBIOTICS_24HR_DN	TIEN_INTESTINE_PROBIOTICS_24HR_DN		128	0.23957539	1.0309349	0.40384614	0.7118369	1	2023	tags=21%, list=18%, signal=25%
VANTVEER_BREAST_CANCER_BRCA1_DN	VANTVEER_BREAST_CANCER_BRCA1_DN		18	0.38830206	1.0308933	0.4680851	0.7107607	1	1080	tags=33%, list=10%, signal=37%
FONTAINE_PAPILLARY_THYROID_CARCINOMA_UP	FONTAINE_PAPILLARY_THYROID_CARCINOMA_UP		35	0.35038716	1.0305744	0.4716981	0.7103794	1	2386	tags=34%, list=21%, signal=43%
PYEON_HPV_POSITIVE_TUMORS_UP	PYEON_HPV_POSITIVE_TUMORS_UP		34	0.35239813	1.0303826	0.4528302	0.7098121	1	2419	tags=35%, list=22%, signal=45%
DER_IFN_BETA_RESPONSE_UP	DER_IFN_BETA_RESPONSE_UP		61	0.31966168	1.028534	0.4888889	0.71261495	1	1219	tags=20%, list=11%, signal=22%
ROSS_AML_WITH_MLL_FUSIONS	ROSS_AML_WITH_MLL_FUSIONS		53	0.28506592	1.0281545	0.45833334	0.7125052	1	1799	tags=26%, list=16%, signal=31%
DOANE_BREAST_CANCER_CLASSES_DN	DOANE_BREAST_CANCER_CLASSES_DN		21	0.37332606	1.027384	0.4651163	0.712992	1	2355	tags=38%, list=21%, signal=48%
ODONNELL_TFRC_TARGETS_UP	ODONNELL_TFRC_TARGETS_UP		186	0.26182064	1.0259256	0.4	0.7156786	1	1719	tags=24%, list=15%, signal=27%
REACTOME_INTRINSIC_PATHWAY_FOR_APOPTOSIS	REACTOME_INTRINSIC_PATHWAY_FOR_APOPTOSIS		16	0.33365604	1.0253638	0.4117647	0.71582884	1	2550	tags=38%, list=23%, signal=48%
OUILLETTE_CLL_13Q14_DELETION_DN	OUILLETTE_CLL_13Q14_DELETION_DN		35	0.31761223	1.0249882	0.37096775	0.715468	1	801	tags=17%, list=7%, signal=18%
FOSTER_INFLAMMATORY_RESPONSE_LPS_UP	FOSTER_INFLAMMATORY_RESPONSE_LPS_UP		119	0.3553686	1.024639	0.51282054	0.7151072	1	2246	tags=33%, list=20%, signal=41%
DANG_REGULATED_BY_MYC_DN	DANG_REGULATED_BY_MYC_DN		167	0.28950706	1.0226532	0.4680851	0.7184405	1	2080	tags=27%, list=19%, signal=33%
GAUSSMANN_MLL_AF4_FUSION_TARGETS_G_UP	GAUSSMANN_MLL_AF4_FUSION_TARGETS_G_UP		108	0.2897448	1.0210148	0.4074074	0.720908	1	1953	tags=25%, list=17%, signal=30%
GARGALOVIC_RESPONSE_TO_OXIDIZED_PHOSPHOLIPIDS_TURQUOISE_DN	GARGALOVIC_RESPONSE_TO_OXIDIZED_PHOSPHOLIPIDS_TURQUOISE_DN		23	0.36152792	1.020228	0.41666666	0.7213147	1	3394	tags=61%, list=30%, signal=87%
TIEN_INTESTINE_PROBIOTICS_2HR_DN	TIEN_INTESTINE_PROBIOTICS_2HR_DN		42	0.30766833	1.0201666	0.42222223	0.72037303	1	2574	tags=31%, list=23%, signal=40%
BOHN_PRIMARY_IMMUNODEFICIENCY_SYNDROM_DN	BOHN_PRIMARY_IMMUNODEFICIENCY_SYNDROM_DN		18	0.3782092	1.0201213	0.37777779	0.7194044	1	1708	tags=28%, list=15%, signal=33%
VALK_AML_WITH_CEBPA	VALK_AML_WITH_CEBPA		24	0.330385	1.0200078	0.4	0.7186396	1	1298	tags=29%, list=12%, signal=33%
TONKS_TARGETS_OF_RUNX1_RUNX1T1_FUSION_MONOCYTE_UP	TONKS_TARGETS_OF_RUNX1_RUNX1T1_FUSION_MONOCYTE_UP		128	0.25859582	1.0197557	0.4117647	0.718092	1	1435	tags=20%, list=13%, signal=23%
MOREAUX_MULTIPLE_MYELOMA_BY_TACI_DN	MOREAUX_MULTIPLE_MYELOMA_BY_TACI_DN		73	0.2805776	1.0190276	0.42857143	0.7187805	1	4791	tags=58%, list=43%, signal=100%
RHEIN_ALL_GLUCOCORTICOID_THERAPY_UP	RHEIN_ALL_GLUCOCORTICOID_THERAPY_UP		47	0.31930175	1.0189722	0.45945945	0.717817	1	212	tags=13%, list=2%, signal=13%
KIM_WT1_TARGETS_DN	KIM_WT1_TARGETS_DN		255	0.2718983	1.018452	0.3962264	0.7182221	1	2280	tags=27%, list=20%, signal=33%
PUJANA_XPRSS_INT_NETWORK	PUJANA_XPRSS_INT_NETWORK		107	0.3369477	1.0172265	0.46296296	0.7198981	1	3524	tags=39%, list=31%, signal=57%
HOOI_ST7_TARGETS_UP	HOOI_ST7_TARGETS_UP		39	0.32464713	1.0170754	0.35416666	0.7191563	1	1771	tags=28%, list=16%, signal=33%
OKUMURA_INFLAMMATORY_RESPONSE_LPS	OKUMURA_INFLAMMATORY_RESPONSE_LPS		109	0.24101399	1.0152287	0.3783784	0.7216975	1	2180	tags=25%, list=19%, signal=30%
SU_TESTIS	SU_TESTIS		44	0.3143467	1.0147741	0.3877551	0.7215756	1	3788	tags=55%, list=34%, signal=82%
FOSTER_INFLAMMATORY_RESPONSE_LPS_DN	FOSTER_INFLAMMATORY_RESPONSE_LPS_DN		233	0.25871333	1.0143552	0.36363637	0.72129655	1	1606	tags=20%, list=14%, signal=23%
CREIGHTON_ENDOCRINE_THERAPY_RESISTANCE_1	CREIGHTON_ENDOCRINE_THERAPY_RESISTANCE_1		281	0.23003648	1.0142764	0.37931034	0.72037977	1	2470	tags=28%, list=22%, signal=36%
DAVICIONI_RHABDOMYOSARCOMA_PAX_FOXO1_FUSION_UP	DAVICIONI_RHABDOMYOSARCOMA_PAX_FOXO1_FUSION_UP		34	0.3290862	1.0133444	0.45454547	0.72136414	1	2563	tags=32%, list=23%, signal=42%
REACTOME_REV_MEDIATED_NUCLEAR_EXPORT_OF_HIV1_RNA	REACTOME_REV_MEDIATED_NUCLEAR_EXPORT_OF_HIV1_RNA		18	0.37387145	1.0129107	0.42592594	0.7212901	1	2563	tags=33%, list=23%, signal=43%
PUIFFE_INVASION_INHIBITED_BY_ASCITES_UP	PUIFFE_INVASION_INHIBITED_BY_ASCITES_UP		45	0.28137457	1.0126525	0.4375	0.7207968	1	1126	tags=20%, list=10%, signal=22%
RIZKI_TUMOR_INVASIVENESS_3D_DN	RIZKI_TUMOR_INVASIVENESS_3D_DN		150	0.2384929	1.0124601	0.41304347	0.7203131	1	1724	tags=21%, list=15%, signal=24%
SHEPARD_BMYB_MORPHOLINO_DN	SHEPARD_BMYB_MORPHOLINO_DN		115	0.2945719	1.0122281	0.4074074	0.7197167	1	2315	tags=41%, list=21%, signal=51%
PUJANA_BRCA2_PCC_NETWORK	PUJANA_BRCA2_PCC_NETWORK		263	0.30882588	1.0117402	0.41509435	0.7197339	1	2070	tags=25%, list=18%, signal=30%
MMS_MOUSE_LYMPH_HIGH_4HRS_UP	MMS_MOUSE_LYMPH_HIGH_4HRS_UP		31	0.3625092	1.0102293	0.4074074	0.7221014	1	3997	tags=52%, list=36%, signal=80%
KLEIN_TARGETS_OF_BCR_ABL1_FUSION	KLEIN_TARGETS_OF_BCR_ABL1_FUSION		21	0.42688283	1.0096405	0.47619048	0.72209984	1	1897	tags=48%, list=17%, signal=57%
KEGG_LONG_TERM_DEPRESSION	KEGG_LONG_TERM_DEPRESSION		42	0.29914585	1.0083776	0.43636364	0.7239185	1	1845	tags=26%, list=16%, signal=31%
CHIANG_LIVER_CANCER_SUBCLASS_INTERFERON_UP	CHIANG_LIVER_CANCER_SUBCLASS_INTERFERON_UP		16	0.43852693	1.008155	0.52272725	0.72327024	1	826	tags=25%, list=7%, signal=27%
REACTOME_TRANSPORT_OF_RIBONUCLEOPROTEINS_INTO_THE_HOST_NUCLEUS	REACTOME_TRANSPORT_OF_RIBONUCLEOPROTEINS_INTO_THE_HOST_NUCLEUS		18	0.3710848	1.0076765	0.38181818	0.72333145	1	2563	tags=33%, list=23%, signal=43%
KEGG_NICOTINATE_AND_NICOTINAMIDE_METABOLISM	KEGG_NICOTINATE_AND_NICOTINAMIDE_METABOLISM		16	0.37049168	1.0058961	0.4074074	0.7259456	1	810	tags=25%, list=7%, signal=27%
JIANG_TIP30_TARGETS_UP	JIANG_TIP30_TARGETS_UP		34	0.336385	1.0057973	0.41463414	0.7252566	1	1071	tags=24%, list=10%, signal=26%
BROWNE_HCMV_INFECTION_14HR_DN	BROWNE_HCMV_INFECTION_14HR_DN		164	0.23516138	1.005208	0.4318182	0.72563577	1	1771	tags=22%, list=16%, signal=26%
AMUNDSON_GENOTOXIC_SIGNATURE	AMUNDSON_GENOTOXIC_SIGNATURE		63	0.24220823	1.0049415	0.4	0.72511584	1	2432	tags=30%, list=22%, signal=38%
HORIUCHI_WTAP_TARGETS_UP	HORIUCHI_WTAP_TARGETS_UP		160	0.26647386	1.0027641	0.375	0.72915983	1	1787	tags=24%, list=16%, signal=29%
KEGG_PURINE_METABOLISM	KEGG_PURINE_METABOLISM		110	0.21870245	1.0026253	0.39285713	0.7283949	1	1705	tags=21%, list=15%, signal=24%
RIGGI_EWING_SARCOMA_PROGENITOR_DN	RIGGI_EWING_SARCOMA_PROGENITOR_DN		114	0.305481	1.0025003	0.375	0.7276028	1	1003	tags=21%, list=9%, signal=23%
BARRIER_CANCER_RELAPSE_NORMAL_SAMPLE_DN	BARRIER_CANCER_RELAPSE_NORMAL_SAMPLE_DN		15	0.33679575	1.0021971	0.4716981	0.7272263	1	1684	tags=27%, list=15%, signal=31%
ZHAN_V2_LATE_DIFFERENTIATION_GENES	ZHAN_V2_LATE_DIFFERENTIATION_GENES		27	0.29694894	1.0001498	0.45454547	0.7305195	1	3964	tags=56%, list=35%, signal=86%
DAZARD_UV_RESPONSE_CLUSTER_G2	DAZARD_UV_RESPONSE_CLUSTER_G2		15	0.44347996	0.9996583	0.509434	0.73074234	1	3433	tags=67%, list=31%, signal=96%
ENGELMANN_CANCER_PROGENITORS_DN	ENGELMANN_CANCER_PROGENITORS_DN		34	0.32002962	0.9981245	0.41379312	0.73310244	1	1076	tags=24%, list=10%, signal=26%
REACTOME_SIGNALING_BY_WNT	REACTOME_SIGNALING_BY_WNT		47	0.27876586	0.99810886	0.49019608	0.73210627	1	2662	tags=28%, list=24%, signal=36%
DACOSTA_UV_RESPONSE_VIA_ERCC3_TTD_UP	DACOSTA_UV_RESPONSE_VIA_ERCC3_TTD_UP		33	0.29297367	0.9978411	0.53846157	0.731554	1	1678	tags=21%, list=15%, signal=25%
LEE_RECENT_THYMIC_EMIGRANT	LEE_RECENT_THYMIC_EMIGRANT		65	0.2762749	0.99745566	0.46	0.73133165	1	2695	tags=34%, list=24%, signal=44%
AMUNDSON_POOR_SURVIVAL_AFTER_GAMMA_RADIATION_2G	AMUNDSON_POOR_SURVIVAL_AFTER_GAMMA_RADIATION_2G		93	0.27130312	0.9968564	0.5	0.7314464	1	2657	tags=27%, list=24%, signal=35%
KRIGE_RESPONSE_TO_TOSEDOSTAT_24HR_UP	KRIGE_RESPONSE_TO_TOSEDOSTAT_24HR_UP		349	0.23499839	0.99611616	0.44680852	0.73207873	1	1750	tags=19%, list=16%, signal=22%
LI_CISPLATIN_RESISTANCE_DN	LI_CISPLATIN_RESISTANCE_DN		19	0.4137769	0.9960333	0.4489796	0.7313042	1	889	tags=21%, list=8%, signal=23%
WEI_MYCN_TARGETS_WITH_E_BOX	WEI_MYCN_TARGETS_WITH_E_BOX		426	0.24216345	0.9954097	0.5	0.731747	1	2182	tags=23%, list=19%, signal=28%
BROWNE_HCMV_INFECTION_24HR_UP	BROWNE_HCMV_INFECTION_24HR_UP		99	0.21542664	0.993975	0.525	0.7341846	1	3296	tags=30%, list=29%, signal=43%
ZHOU_INFLAMMATORY_RESPONSE_FIMA_UP	ZHOU_INFLAMMATORY_RESPONSE_FIMA_UP		235	0.2408754	0.99358344	0.4651163	0.7339328	1	1801	tags=22%, list=16%, signal=25%
KEGG_CHEMOKINE_SIGNALING_PATHWAY	KEGG_CHEMOKINE_SIGNALING_PATHWAY		129	0.30770707	0.9934826	0.5	0.7330711	1	2093	tags=26%, list=19%, signal=32%
WAMUNYOKOLI_OVARIAN_CANCER_GRADES_1_2_UP	WAMUNYOKOLI_OVARIAN_CANCER_GRADES_1_2_UP		84	0.31424603	0.9928668	0.5	0.7334648	1	2131	tags=24%, list=19%, signal=29%
RODWELL_AGING_KIDNEY_NO_BLOOD_UP	RODWELL_AGING_KIDNEY_NO_BLOOD_UP		104	0.2971977	0.9923167	0.47058824	0.7335804	1	3090	tags=44%, list=28%, signal=61%
RASHI_RESPONSE_TO_IONIZING_RADIATION_2	RASHI_RESPONSE_TO_IONIZING_RADIATION_2		92	0.30382803	0.99186456	0.46341464	0.73362947	1	1899	tags=25%, list=17%, signal=30%
FONTAINE_FOLLICULAR_THYROID_ADENOMA_UP	FONTAINE_FOLLICULAR_THYROID_ADENOMA_UP		40	0.23831779	0.98998827	0.42857143	0.73664683	1	3509	tags=38%, list=31%, signal=54%
ACEVEDO_LIVER_CANCER_WITH_H3K27ME3_UP	ACEVEDO_LIVER_CANCER_WITH_H3K27ME3_UP		121	0.29625523	0.98873484	0.5192308	0.7382173	1	1934	tags=29%, list=17%, signal=35%
HOOI_ST7_TARGETS_DN	HOOI_ST7_TARGETS_DN		51	0.2652143	0.98629445	0.53571427	0.7426471	1	1178	tags=18%, list=11%, signal=20%
HOFFMANN_PRE_BI_TO_LARGE_PRE_BII_LYMPHOCYTE_DN	HOFFMANN_PRE_BI_TO_LARGE_PRE_BII_LYMPHOCYTE_DN		51	0.32023105	0.9857093	0.42553192	0.7429418	1	735	tags=16%, list=7%, signal=17%
BERTUCCI_MEDULLARY_VS_DUCTAL_BREAST_CANCER_UP	BERTUCCI_MEDULLARY_VS_DUCTAL_BREAST_CANCER_UP		107	0.25296366	0.98554665	0.4651163	0.7422743	1	3124	tags=36%, list=28%, signal=49%
REACTOME_CLASS_A1_RHODOPSIN_LIKE_RECEPTORS	REACTOME_CLASS_A1_RHODOPSIN_LIKE_RECEPTORS		186	0.32688192	0.9853724	0.5	0.74157566	1	2513	tags=31%, list=22%, signal=40%
GRADE_COLON_CANCER_UP	GRADE_COLON_CANCER_UP		410	0.20765394	0.9851443	0.47916666	0.7411802	1	3705	tags=35%, list=33%, signal=50%
APPEL_IMATINIB_RESPONSE	APPEL_IMATINIB_RESPONSE		23	0.34082946	0.9846981	0.4680851	0.74099565	1	1637	tags=30%, list=15%, signal=36%
ZHAN_MULTIPLE_MYELOMA_MS_DN	ZHAN_MULTIPLE_MYELOMA_MS_DN		18	0.31157774	0.9837986	0.52380955	0.74214894	1	1405	tags=22%, list=13%, signal=25%
BILD_SRC_ONCOGENIC_SIGNATURE	BILD_SRC_ONCOGENIC_SIGNATURE		24	0.30873165	0.98322624	0.49019608	0.74238056	1	103	tags=8%, list=1%, signal=8%
MAHAJAN_RESPONSE_TO_IL1A_DN	MAHAJAN_RESPONSE_TO_IL1A_DN		40	0.26932275	0.9821644	0.46153846	0.74362165	1	1783	tags=23%, list=16%, signal=27%
REACTOME_TRANSPORT_OF_MATURE_MRNA_DERIVED_FROM_AN_INTRON_CONTAINING_TRANSCRIPT	REACTOME_TRANSPORT_OF_MATURE_MRNA_DERIVED_FROM_AN_INTRON_CONTAINING_TRANSCRIPT		33	0.31426245	0.9754746	0.44444445	0.75889003	1	1546	tags=21%, list=14%, signal=25%
CONCANNON_APOPTOSIS_BY_EPOXOMICIN_UP	CONCANNON_APOPTOSIS_BY_EPOXOMICIN_UP		142	0.24165618	0.9725093	0.4651163	0.764288	1	2275	tags=24%, list=20%, signal=30%
MARTINEZ_RESPONSE_TO_TRABECTEDIN_UP	MARTINEZ_RESPONSE_TO_TRABECTEDIN_UP		46	0.26428357	0.97164446	0.4489796	0.76486	1	3261	tags=39%, list=29%, signal=55%
REACTOME_G_ALPHA_I_SIGNALLING_EVENTS	REACTOME_G_ALPHA_I_SIGNALLING_EVENTS		118	0.29410288	0.9704851	0.51111114	0.76618	1	2500	tags=32%, list=22%, signal=41%
TONKS_TARGETS_OF_RUNX1_RUNX1T1_FUSION_HSC_DN	TONKS_TARGETS_OF_RUNX1_RUNX1T1_FUSION_HSC_DN		121	0.31160992	0.97047234	0.4878049	0.7651465	1	1944	tags=30%, list=17%, signal=36%
COULOUARN_TEMPORAL_TGFB1_SIGNATURE_DN	COULOUARN_TEMPORAL_TGFB1_SIGNATURE_DN		86	0.2514246	0.9701442	0.46296296	0.7648461	1	1661	tags=22%, list=15%, signal=26%
ZHANG_RESPONSE_TO_CANTHARIDIN_DN	ZHANG_RESPONSE_TO_CANTHARIDIN_DN		40	0.25687385	0.9695107	0.5	0.7653504	1	1888	tags=28%, list=17%, signal=33%
NUTT_GBM_VS_AO_GLIOMA_DN	NUTT_GBM_VS_AO_GLIOMA_DN		28	0.27650002	0.96946853	0.5625	0.76434994	1	3366	tags=39%, list=30%, signal=56%
KEGG_CELL_ADHESION_MOLECULES_CAMS	KEGG_CELL_ADHESION_MOLECULES_CAMS		75	0.31458482	0.9687392	0.48076922	0.7650772	1	2527	tags=32%, list=23%, signal=41%
REACTOME_ASSOCIATION_OF_TRIC_CCT_WITH_TARGET_PROTEINS_DURING_BIOSYNTHESIS	REACTOME_ASSOCIATION_OF_TRIC_CCT_WITH_TARGET_PROTEINS_DURING_BIOSYNTHESIS		20	0.30433622	0.9666734	0.5	0.7684784	1	4922	tags=55%, list=44%, signal=98%
NGUYEN_NOTCH1_TARGETS_DN	NGUYEN_NOTCH1_TARGETS_DN		47	0.28210598	0.96637607	0.5	0.76795477	1	2483	tags=28%, list=22%, signal=35%
NOJIMA_SFRP2_TARGETS_UP	NOJIMA_SFRP2_TARGETS_UP		18	0.33897644	0.9662025	0.5	0.7670959	1	1413	tags=28%, list=13%, signal=32%
LINDGREN_BLADDER_CANCER_CLUSTER_1_DN	LINDGREN_BLADDER_CANCER_CLUSTER_1_DN		238	0.2585385	0.9661958	0.51111114	0.7660466	1	2313	tags=29%, list=21%, signal=35%
KYNG_DNA_DAMAGE_DN	KYNG_DNA_DAMAGE_DN		68	0.2648165	0.9659673	0.375	0.76563275	1	930	tags=15%, list=8%, signal=16%
THUM_SYSTOLIC_HEART_FAILURE_UP	THUM_SYSTOLIC_HEART_FAILURE_UP		251	0.28456774	0.9655986	0.5681818	0.7653616	1	2182	tags=27%, list=19%, signal=33%
WANG_SMARCE1_TARGETS_DN	WANG_SMARCE1_TARGETS_DN		205	0.22559768	0.9654615	0.4893617	0.7646485	1	1484	tags=18%, list=13%, signal=20%
HARRIS_HYPOXIA	HARRIS_HYPOXIA		53	0.29453012	0.96492964	0.54761904	0.76480615	1	1199	tags=23%, list=11%, signal=25%
IVANOVA_HEMATOPOIESIS_STEM_CELL	IVANOVA_HEMATOPOIESIS_STEM_CELL		61	0.28053698	0.9632196	0.53571427	0.7675266	1	1434	tags=21%, list=13%, signal=24%
LINDGREN_BLADDER_CANCER_CLUSTER_1_UP	LINDGREN_BLADDER_CANCER_CLUSTER_1_UP		65	0.26369327	0.962793	0.52	0.76757574	1	2419	tags=28%, list=22%, signal=35%
HUTTMANN_B_CLL_POOR_SURVIVAL_UP	HUTTMANN_B_CLL_POOR_SURVIVAL_UP		167	0.24919412	0.9614512	0.5283019	0.76963407	1	1832	tags=20%, list=16%, signal=24%
REACTOME_NUCLEAR_IMPORT_OF_REV_PROTEIN	REACTOME_NUCLEAR_IMPORT_OF_REV_PROTEIN		18	0.35971397	0.9613625	0.5	0.76871103	1	2563	tags=33%, list=23%, signal=43%
KORKOLA_EMBRYONAL_CARCINOMA_UP	KORKOLA_EMBRYONAL_CARCINOMA_UP		31	0.28524736	0.9612431	0.5365854	0.7679737	1	2640	tags=39%, list=24%, signal=51%
MARCHINI_TRABECTEDIN_RESISTANCE_UP	MARCHINI_TRABECTEDIN_RESISTANCE_UP		16	0.3840944	0.9605176	0.50877196	0.76862186	1	3102	tags=56%, list=28%, signal=78%
YAGI_AML_FAB_MARKERS	YAGI_AML_FAB_MARKERS		126	0.23602784	0.9602196	0.45614034	0.7681794	1	2334	tags=27%, list=21%, signal=34%
MITSIADES_RESPONSE_TO_APLIDIN_UP	MITSIADES_RESPONSE_TO_APLIDIN_UP		260	0.22225852	0.960035	0.5192308	0.76759845	1	1700	tags=18%, list=15%, signal=20%
SMID_BREAST_CANCER_ERBB2_UP	SMID_BREAST_CANCER_ERBB2_UP		86	0.31310135	0.95908725	0.51666665	0.76874566	1	582	tags=12%, list=5%, signal=12%
SMITH_TERT_TARGETS_DN	SMITH_TERT_TARGETS_DN		49	0.2887726	0.9583113	0.5849057	0.76944184	1	1199	tags=24%, list=11%, signal=27%
KEGG_LYSOSOME	KEGG_LYSOSOME		82	0.25380653	0.95813996	0.55813956	0.7689045	1	1847	tags=16%, list=16%, signal=19%
CHAUHAN_RESPONSE_TO_METHOXYESTRADIOL_DN	CHAUHAN_RESPONSE_TO_METHOXYESTRADIOL_DN		78	0.255885	0.957781	0.625	0.76862574	1	3413	tags=38%, list=30%, signal=55%
AMIT_EGF_RESPONSE_60_HELA	AMIT_EGF_RESPONSE_60_HELA		26	0.28304014	0.9570628	0.54347825	0.7692832	1	2361	tags=31%, list=21%, signal=39%
REACTOME_CLASS_B2_SECRETIN_FAMILY_RECEPTORS	REACTOME_CLASS_B2_SECRETIN_FAMILY_RECEPTORS		63	0.296457	0.95703965	0.5106383	0.7682717	1	3941	tags=56%, list=35%, signal=85%
MORI_SMALL_PRE_BII_LYMPHOCYTE_DN	MORI_SMALL_PRE_BII_LYMPHOCYTE_DN		46	0.27006474	0.9567319	0.54901963	0.7680034	1	536	tags=11%, list=5%, signal=11%
HELLER_HDAC_TARGETS_DN	HELLER_HDAC_TARGETS_DN		169	0.24618575	0.9560401	0.4878049	0.76873136	1	1720	tags=20%, list=15%, signal=23%
KEGG_VIBRIO_CHOLERAE_INFECTION	KEGG_VIBRIO_CHOLERAE_INFECTION		38	0.29669002	0.9559969	0.56363636	0.7677861	1	4309	tags=50%, list=38%, signal=81%
LIN_MELANOMA_COPY_NUMBER_DN	LIN_MELANOMA_COPY_NUMBER_DN		26	0.30537695	0.9556234	0.4915254	0.7675982	1	2370	tags=31%, list=21%, signal=39%
ST_INTERLEUKIN_4_PATHWAY	ST_INTERLEUKIN_4_PATHWAY		17	0.30834338	0.95496494	0.5102041	0.7680396	1	2081	tags=29%, list=19%, signal=36%
BROWNE_HCMV_INFECTION_14HR_UP	BROWNE_HCMV_INFECTION_14HR_UP		86	0.25036973	0.95491004	0.5555556	0.76720744	1	2643	tags=30%, list=24%, signal=39%
CREIGHTON_ENDOCRINE_THERAPY_RESISTANCE_4	CREIGHTON_ENDOCRINE_THERAPY_RESISTANCE_4		163	0.22872898	0.9545126	0.5686275	0.7672314	1	1514	tags=19%, list=14%, signal=22%
STEIN_ESRRA_TARGETS_DN	STEIN_ESRRA_TARGETS_DN		58	0.2208317	0.9536247	0.5471698	0.76851505	1	1815	tags=17%, list=16%, signal=20%
LEE_TARGETS_OF_PTCH1_AND_SUFU_DN	LEE_TARGETS_OF_PTCH1_AND_SUFU_DN		39	0.30008996	0.9529848	0.5217391	0.7689909	1	3197	tags=44%, list=29%, signal=61%
MARSON_FOXP3_TARGETS_DN	MARSON_FOXP3_TARGETS_DN		32	0.34120196	0.95287216	0.47619048	0.768301	1	2043	tags=28%, list=18%, signal=34%
CHEN_HOXA5_TARGETS_9HR_UP	CHEN_HOXA5_TARGETS_9HR_UP		113	0.258054	0.9521195	0.4509804	0.7691246	1	3849	tags=42%, list=34%, signal=64%
LI_WILMS_TUMOR	LI_WILMS_TUMOR		20	0.3756438	0.95205283	0.516129	0.7682774	1	1951	tags=35%, list=17%, signal=42%
PUJANA_BRCA_CENTERED_NETWORK	PUJANA_BRCA_CENTERED_NETWORK		72	0.32300952	0.95193243	0.5	0.7675487	1	2048	tags=25%, list=18%, signal=30%
REACTOME_GPCR_LIGAND_BINDING	REACTOME_GPCR_LIGAND_BINDING		257	0.29443097	0.95189846	0.51111114	0.7665984	1	2950	tags=34%, list=26%, signal=45%
REACTOME_HORMONE_BIOSYNTHESIS	REACTOME_HORMONE_BIOSYNTHESIS		36	0.32462603	0.9509622	0.42857143	0.7676196	1	1500	tags=28%, list=13%, signal=32%
HUPER_BREAST_BASAL_VS_LUMINAL_DN	HUPER_BREAST_BASAL_VS_LUMINAL_DN		39	0.3095306	0.95056444	0.5689655	0.7674109	1	1991	tags=31%, list=18%, signal=37%
REACTOME_SNRNP_ASSEMBLY	REACTOME_SNRNP_ASSEMBLY		29	0.32214618	0.95043004	0.5263158	0.76671964	1	2563	tags=31%, list=23%, signal=40%
HAHTOLA_MYCOSIS_FUNGOIDES_CD4_DN	HAHTOLA_MYCOSIS_FUNGOIDES_CD4_DN		67	0.24793112	0.9492748	0.5416667	0.768508	1	1685	tags=21%, list=15%, signal=24%
ZUCCHI_METASTASIS_DN	ZUCCHI_METASTASIS_DN		19	0.3580593	0.9487035	0.65957445	0.76877683	1	322	tags=11%, list=3%, signal=11%
KEGG_AXON_GUIDANCE	KEGG_AXON_GUIDANCE		89	0.23899278	0.9483487	0.59574467	0.76867807	1	1975	tags=20%, list=18%, signal=24%
CORRE_MULTIPLE_MYELOMA_DN	CORRE_MULTIPLE_MYELOMA_DN		32	0.31195837	0.94801676	0.5423729	0.7685414	1	1033	tags=22%, list=9%, signal=24%
FARMER_BREAST_CANCER_CLUSTER_1	FARMER_BREAST_CANCER_CLUSTER_1		26	0.4366269	0.9475847	0.54	0.7683626	1	1720	tags=42%, list=15%, signal=50%
KEGG_ANTIGEN_PROCESSING_AND_PRESENTATION	KEGG_ANTIGEN_PROCESSING_AND_PRESENTATION		34	0.2742395	0.9453311	0.5641026	0.77203476	1	2546	tags=24%, list=23%, signal=30%
REACTOME_NRAGE_SIGNALS_DEATH_THROUGH_JNK	REACTOME_NRAGE_SIGNALS_DEATH_THROUGH_JNK		30	0.29212123	0.9450116	0.48214287	0.7715164	1	1538	tags=20%, list=14%, signal=23%
MOREAUX_B_LYMPHOCYTE_MATURATION_BY_TACI_DN	MOREAUX_B_LYMPHOCYTE_MATURATION_BY_TACI_DN		25	0.33405596	0.9448586	0.55813956	0.7707853	1	4409	tags=56%, list=39%, signal=92%
SATO_SILENCED_BY_METHYLATION_IN_PANCREATIC_CANCER_1	SATO_SILENCED_BY_METHYLATION_IN_PANCREATIC_CANCER_1		249	0.25785726	0.9441912	0.5531915	0.771425	1	2042	tags=25%, list=18%, signal=30%
TIEN_INTESTINE_PROBIOTICS_24HR_UP	TIEN_INTESTINE_PROBIOTICS_24HR_UP		343	0.23067597	0.94223624	0.53846157	0.7741443	1	2083	tags=23%, list=19%, signal=27%
SCHLOSSER_MYC_AND_SERUM_RESPONSE_SYNERGY	SCHLOSSER_MYC_AND_SERUM_RESPONSE_SYNERGY		21	0.29987496	0.94199806	0.4883721	0.77370834	1	4488	tags=43%, list=40%, signal=71%
EINAV_INTERFERON_SIGNATURE_IN_CANCER	EINAV_INTERFERON_SIGNATURE_IN_CANCER		15	0.44393206	0.9418094	0.5769231	0.773102	1	3054	tags=47%, list=27%, signal=64%
WEST_ADRENOCORTICAL_TUMOR_UP	WEST_ADRENOCORTICAL_TUMOR_UP		199	0.2456198	0.941789	0.50980395	0.77215135	1	2779	tags=28%, list=25%, signal=37%
REACTOME_FORMATION_AND_MATURATION_OF_MRNA_TRANSCRIPT	REACTOME_FORMATION_AND_MATURATION_OF_MRNA_TRANSCRIPT		99	0.26200497	0.9396336	0.45454547	0.77616334	1	3922	tags=40%, list=35%, signal=62%
REACTOME_TOLL_LIKE_RECEPTOR_3_CASCADE	REACTOME_TOLL_LIKE_RECEPTOR_3_CASCADE		37	0.27234143	0.9389003	0.5121951	0.77703136	1	360	tags=5%, list=3%, signal=6%
SAGIV_CD24_TARGETS_DN	SAGIV_CD24_TARGETS_DN		30	0.32241258	0.93803537	0.475	0.77805334	1	1017	tags=20%, list=9%, signal=22%
TSAI_RESPONSE_TO_IONIZING_RADIATION	TSAI_RESPONSE_TO_IONIZING_RADIATION		84	0.26478216	0.9376326	0.53333336	0.77800775	1	1925	tags=23%, list=17%, signal=27%
DUTTA_APOPTOSIS_VIA_NFKB	DUTTA_APOPTOSIS_VIA_NFKB		16	0.38007665	0.93588376	0.5833333	0.7804259	1	1147	tags=25%, list=10%, signal=28%
SATO_SILENCED_EPIGENETICALLY_IN_PANCREATIC_CANCER	SATO_SILENCED_EPIGENETICALLY_IN_PANCREATIC_CANCER		27	0.3061268	0.93397444	0.50980395	0.7838475	1	2416	tags=30%, list=22%, signal=38%
BIOCARTA_ATRBRCA_PATHWAY	BIOCARTA_ATRBRCA_PATHWAY		15	0.4083503	0.93342316	0.48076922	0.7841051	1	3336	tags=47%, list=30%, signal=66%
IVANOVA_HEMATOPOIESIS_MATURE_CELL	IVANOVA_HEMATOPOIESIS_MATURE_CELL		88	0.2510948	0.93151885	0.5106383	0.7876718	1	1399	tags=22%, list=12%, signal=24%
KEGG_OOCYTE_MEIOSIS	KEGG_OOCYTE_MEIOSIS		74	0.23986474	0.9309651	0.55	0.7878094	1	2145	tags=26%, list=19%, signal=32%
PELLICCIOTTA_HDAC_IN_ANTIGEN_PRESENTATION_UP	PELLICCIOTTA_HDAC_IN_ANTIGEN_PRESENTATION_UP		49	0.2567521	0.9301435	0.5283019	0.7888248	1	4451	tags=45%, list=40%, signal=74%
ZHANG_ANTIVIRAL_RESPONSE_TO_RIBAVIRIN_DN	ZHANG_ANTIVIRAL_RESPONSE_TO_RIBAVIRIN_DN		28	0.33488664	0.9275949	0.62857145	0.7935595	1	1404	tags=29%, list=13%, signal=33%
NUYTTEN_NIPP1_TARGETS_DN	NUYTTEN_NIPP1_TARGETS_DN		449	0.20629448	0.92719066	0.53846157	0.793227	1	1903	tags=20%, list=17%, signal=23%
RICKMAN_HEAD_AND_NECK_CANCER_A	RICKMAN_HEAD_AND_NECK_CANCER_A		49	0.31798863	0.92622054	0.4915254	0.7942215	1	2525	tags=33%, list=23%, signal=42%
IVANOVA_HEMATOPOIESIS_INTERMEDIATE_PROGENITOR	IVANOVA_HEMATOPOIESIS_INTERMEDIATE_PROGENITOR		25	0.27378178	0.9259915	0.6034483	0.79365987	1	1901	tags=24%, list=17%, signal=29%
GARGALOVIC_RESPONSE_TO_OXIDIZED_PHOSPHOLIPIDS_YELLOW_UP	GARGALOVIC_RESPONSE_TO_OXIDIZED_PHOSPHOLIPIDS_YELLOW_UP		15	0.34284127	0.9253792	0.5294118	0.7938115	1	1968	tags=27%, list=18%, signal=32%
BIOCARTA_ACTINY_PATHWAY	BIOCARTA_ACTINY_PATHWAY		16	0.33770677	0.925177	0.50980395	0.7933833	1	2889	tags=50%, list=26%, signal=67%
SA_B_CELL_RECEPTOR_COMPLEXES	SA_B_CELL_RECEPTOR_COMPLEXES		16	0.30769628	0.9249983	0.63265306	0.79291654	1	2081	tags=31%, list=19%, signal=38%
OSMAN_BLADDER_CANCER_DN	OSMAN_BLADDER_CANCER_DN		175	0.20959698	0.92438245	0.5319149	0.7931755	1	2851	tags=27%, list=25%, signal=36%
LANDIS_ERBB2_BREAST_TUMORS_324_UP	LANDIS_ERBB2_BREAST_TUMORS_324_UP		122	0.35470352	0.92340297	0.5283019	0.7941143	1	4140	tags=48%, list=37%, signal=76%
REACTOME_TRANSPORT_OF_THE_SLBP_INDEPENDENT_MATURE_MRNA	REACTOME_TRANSPORT_OF_THE_SLBP_INDEPENDENT_MATURE_MRNA		19	0.3447623	0.9189934	0.54545456	0.80265874	1	3230	tags=42%, list=29%, signal=59%
VECCHI_GASTRIC_CANCER_ADVANCED_VS_EARLY_UP	VECCHI_GASTRIC_CANCER_ADVANCED_VS_EARLY_UP		105	0.29617926	0.9185082	0.56363636	0.8030436	1	2232	tags=30%, list=20%, signal=37%
PROVENZANI_METASTASIS_DN	PROVENZANI_METASTASIS_DN		94	0.25718045	0.9173646	0.5882353	0.8045577	1	1670	tags=18%, list=15%, signal=21%
KEGG_ENDOCYTOSIS	KEGG_ENDOCYTOSIS		100	0.22659926	0.9162335	0.53846157	0.8060072	1	1862	tags=17%, list=17%, signal=20%
TURASHVILI_BREAST_NORMAL_DUCTAL_VS_LOBULAR_UP	TURASHVILI_BREAST_NORMAL_DUCTAL_VS_LOBULAR_UP		28	0.31831712	0.9157599	0.5576923	0.8061414	1	3569	tags=36%, list=32%, signal=52%
PRAMOONJAGO_SOX4_TARGETS_DN	PRAMOONJAGO_SOX4_TARGETS_DN		31	0.2979981	0.91522574	0.6086956	0.8061548	1	1433	tags=16%, list=13%, signal=18%
RIGGI_EWING_SARCOMA_PROGENITOR_UP	RIGGI_EWING_SARCOMA_PROGENITOR_UP		227	0.255566	0.91487974	0.6923077	0.8058538	1	1932	tags=26%, list=17%, signal=31%
GU_PDEF_TARGETS_UP	GU_PDEF_TARGETS_UP		47	0.31706473	0.91486245	0.5576923	0.80491817	1	1752	tags=30%, list=16%, signal=35%
HELLER_HDAC_TARGETS_SILENCED_BY_METHYLATION_DN	HELLER_HDAC_TARGETS_SILENCED_BY_METHYLATION_DN		158	0.23667824	0.9139422	0.625	0.805759	1	1514	tags=18%, list=14%, signal=20%
FRASOR_TAMOXIFEN_RESPONSE_UP	FRASOR_TAMOXIFEN_RESPONSE_UP		32	0.29803154	0.9132316	0.5614035	0.8062599	1	1292	tags=22%, list=12%, signal=25%
REACTOME_ELONGATION_AND_PROCESSING_OF_CAPPED_TRANSCRIPTS	REACTOME_ELONGATION_AND_PROCESSING_OF_CAPPED_TRANSCRIPTS		88	0.25843722	0.9116362	0.5	0.8089655	1	4004	tags=42%, list=36%, signal=65%
YANG_BREAST_CANCER_ESR1_LASER_DN	YANG_BREAST_CANCER_ESR1_LASER_DN		24	0.29956853	0.91161346	0.6101695	0.8079783	1	1901	tags=25%, list=17%, signal=30%
TAKEDA_TARGETS_OF_NUP98_HOXA9_FUSION_8D_UP	TAKEDA_TARGETS_OF_NUP98_HOXA9_FUSION_8D_UP		84	0.28220883	0.9116058	0.5740741	0.8070169	1	2015	tags=31%, list=18%, signal=37%
CERVERA_SDHB_TARGETS_1_UP	CERVERA_SDHB_TARGETS_1_UP		55	0.30103236	0.9115963	0.63793105	0.8060329	1	2193	tags=33%, list=20%, signal=40%
BUYTAERT_PHOTODYNAMIC_THERAPY_STRESS_UP	BUYTAERT_PHOTODYNAMIC_THERAPY_STRESS_UP		428	0.20876603	0.9108154	0.5106383	0.8067408	1	2314	tags=22%, list=21%, signal=26%
BIOCARTA_MPR_PATHWAY	BIOCARTA_MPR_PATHWAY		22	0.2692099	0.90970254	0.5416667	0.8080137	1	4112	tags=64%, list=37%, signal=100%
FONTAINE_FOLLICULAR_THYROID_ADENOMA_DN	FONTAINE_FOLLICULAR_THYROID_ADENOMA_DN		39	0.28583586	0.90927136	0.51111114	0.80798	1	1284	tags=21%, list=11%, signal=23%
SENESE_HDAC1_AND_HDAC2_TARGETS_DN	SENESE_HDAC1_AND_HDAC2_TARGETS_DN		124	0.2603904	0.90852004	0.68	0.8087737	1	1558	tags=23%, list=14%, signal=27%
AMIT_SERUM_RESPONSE_120_MCF10A	AMIT_SERUM_RESPONSE_120_MCF10A		45	0.2675048	0.90804505	0.54761904	0.80893624	1	1675	tags=22%, list=15%, signal=26%
WONG_ENDMETRIUM_CANCER_UP	WONG_ENDMETRIUM_CANCER_UP		15	0.4199577	0.9065452	0.66	0.8114527	1	1152	tags=27%, list=10%, signal=30%
COATES_MACROPHAGE_M1_VS_M2_UP	COATES_MACROPHAGE_M1_VS_M2_UP		47	0.3126935	0.90607536	0.64285713	0.8114267	1	1794	tags=30%, list=16%, signal=35%
KEGG_TOLL_LIKE_RECEPTOR_SIGNALING_PATHWAY	KEGG_TOLL_LIKE_RECEPTOR_SIGNALING_PATHWAY		60	0.2944559	0.9056621	0.6111111	0.8110676	1	1357	tags=17%, list=12%, signal=19%
SENESE_HDAC3_TARGETS_DN	SENESE_HDAC3_TARGETS_DN		256	0.20924877	0.9055966	0.6730769	0.8102369	1	1892	tags=19%, list=17%, signal=23%
LOPES_METHYLATED_IN_COLON_CANCER_DN	LOPES_METHYLATED_IN_COLON_CANCER_DN		17	0.34211057	0.90556115	0.5882353	0.80932915	1	3656	tags=59%, list=33%, signal=87%
MCBRYAN_PUBERTAL_BREAST_4_5WK_UP	MCBRYAN_PUBERTAL_BREAST_4_5WK_UP		189	0.3397385	0.9052681	0.5483871	0.80897236	1	2240	tags=32%, list=20%, signal=39%
ZHAN_MULTIPLE_MYELOMA_CD1_VS_CD2_UP	ZHAN_MULTIPLE_MYELOMA_CD1_VS_CD2_UP		43	0.2585647	0.9049835	0.6666667	0.8084557	1	589	tags=14%, list=5%, signal=15%
ALCALA_APOPTOSIS	ALCALA_APOPTOSIS		58	0.26465055	0.90475583	0.6666667	0.8079949	1	1821	tags=21%, list=16%, signal=25%
NIKOLSKY_BREAST_CANCER_8Q12_Q22_AMPLICON	NIKOLSKY_BREAST_CANCER_8Q12_Q22_AMPLICON		69	0.2673204	0.9046987	0.57894737	0.8071459	1	2907	tags=29%, list=26%, signal=39%
LI_LUNG_CANCER	LI_LUNG_CANCER		29	0.25949916	0.9028434	0.625	0.8102118	1	2464	tags=31%, list=22%, signal=40%
REACTOME_MAP_KINASES_ACTIVATION_IN_TLR_CASCADE	REACTOME_MAP_KINASES_ACTIVATION_IN_TLR_CASCADE		26	0.27460447	0.9019914	0.52272725	0.8111203	1	43	tags=4%, list=0%, signal=4%
SHIPP_DLBCL_VS_FOLLICULAR_LYMPHOMA_UP	SHIPP_DLBCL_VS_FOLLICULAR_LYMPHOMA_UP		35	0.2787394	0.90198445	0.6	0.81014186	1	989	tags=17%, list=9%, signal=19%
DOUGLAS_BMI1_TARGETS_DN	DOUGLAS_BMI1_TARGETS_DN		153	0.20886709	0.8996028	0.65957445	0.81375444	1	1724	tags=16%, list=15%, signal=19%
TARTE_PLASMA_CELL_VS_B_LYMPHOCYTE_UP	TARTE_PLASMA_CELL_VS_B_LYMPHOCYTE_UP		60	0.2821998	0.8989242	0.59090906	0.81419516	1	1539	tags=22%, list=14%, signal=25%
ST_ERK1_ERK2_MAPK_PATHWAY	ST_ERK1_ERK2_MAPK_PATHWAY		18	0.24079658	0.8985602	0.65384614	0.8140318	1	1061	tags=11%, list=9%, signal=12%
WANG_CISPLATIN_RESPONSE_AND_XPC_UP	WANG_CISPLATIN_RESPONSE_AND_XPC_UP		92	0.24558535	0.89826995	0.6111111	0.81373155	1	2666	tags=30%, list=24%, signal=40%
KEGG_RIG_I_LIKE_RECEPTOR_SIGNALING_PATHWAY	KEGG_RIG_I_LIKE_RECEPTOR_SIGNALING_PATHWAY		34	0.22952525	0.89783233	0.6	0.81368005	1	1925	tags=18%, list=17%, signal=21%
CASORELLI_ACUTE_PROMYELOCYTIC_LEUKEMIA_DN	CASORELLI_ACUTE_PROMYELOCYTIC_LEUKEMIA_DN		412	0.21682188	0.89772093	0.61538464	0.812957	1	2250	tags=24%, list=20%, signal=28%
MANALO_HYPOXIA_UP	MANALO_HYPOXIA_UP		128	0.26875964	0.8974102	0.625	0.8126084	1	1199	tags=20%, list=11%, signal=22%
OLSSON_E2F3_TARGETS_DN	OLSSON_E2F3_TARGETS_DN		15	0.37436515	0.8970512	0.5660377	0.81250757	1	1451	tags=40%, list=13%, signal=46%
STOSSI_RESPONSE_TO_ESTRADIOL	STOSSI_RESPONSE_TO_ESTRADIOL		26	0.30826652	0.89698756	0.5471698	0.81160605	1	784	tags=15%, list=7%, signal=17%
KIM_RESPONSE_TO_TSA_AND_DECITABINE_UP	KIM_RESPONSE_TO_TSA_AND_DECITABINE_UP		76	0.2567216	0.89686173	0.6666667	0.81109273	1	1838	tags=24%, list=16%, signal=28%
BIOCARTA_EDG1_PATHWAY	BIOCARTA_EDG1_PATHWAY		16	0.33578578	0.8957148	0.6315789	0.8124697	1	2770	tags=44%, list=25%, signal=58%
BIOCARTA_GPCR_PATHWAY	BIOCARTA_GPCR_PATHWAY		18	0.2767447	0.8949389	0.6666667	0.81296223	1	3941	tags=44%, list=35%, signal=68%
BIOCARTA_DEATH_PATHWAY	BIOCARTA_DEATH_PATHWAY		21	0.2801669	0.89403105	0.55813956	0.8141421	1	4800	tags=57%, list=43%, signal=100%
TSENG_IRS1_TARGETS_UP	TSENG_IRS1_TARGETS_UP		86	0.26913527	0.89393866	0.627907	0.813307	1	845	tags=15%, list=8%, signal=16%
KRIGE_RESPONSE_TO_TOSEDOSTAT_6HR_UP	KRIGE_RESPONSE_TO_TOSEDOSTAT_6HR_UP		431	0.20453762	0.8931432	0.7173913	0.8142403	1	1802	tags=18%, list=16%, signal=21%
WATANABE_RECTAL_CANCER_RADIOTHERAPY_RESPONSIVE_DN	WATANABE_RECTAL_CANCER_RADIOTHERAPY_RESPONSIVE_DN		56	0.27239043	0.89280504	0.6744186	0.8140793	1	4236	tags=48%, list=38%, signal=77%
STEIN_ESTROGEN_RESPONSE_NOT_VIA_ESRRA	STEIN_ESTROGEN_RESPONSE_NOT_VIA_ESRRA		15	0.34017703	0.89274657	0.65957445	0.8131932	1	1270	tags=20%, list=11%, signal=23%
CAFFAREL_RESPONSE_TO_THC_24HR_5_DN	CAFFAREL_RESPONSE_TO_THC_24HR_5_DN		37	0.27547646	0.89138657	0.62	0.8151368	1	1773	tags=19%, list=16%, signal=22%
RAGHAVACHARI_PLATELET_SPECIFIC_GENES	RAGHAVACHARI_PLATELET_SPECIFIC_GENES		44	0.26713824	0.8911577	0.67391306	0.8145943	1	2835	tags=36%, list=25%, signal=48%
BIOCARTA_HDAC_PATHWAY	BIOCARTA_HDAC_PATHWAY		18	0.28920767	0.890547	0.60784316	0.8145861	1	2860	tags=33%, list=26%, signal=45%
ROSS_AML_WITH_AML1_ETO_FUSION	ROSS_AML_WITH_AML1_ETO_FUSION		45	0.2646335	0.8895785	0.63829786	0.8157262	1	2007	tags=24%, list=18%, signal=30%
GRAHAM_NORMAL_QUIESCENT_VS_NORMAL_DIVIDING_UP	GRAHAM_NORMAL_QUIESCENT_VS_NORMAL_DIVIDING_UP		35	0.3113996	0.888817	0.6	0.81625754	1	270	tags=11%, list=2%, signal=12%
PROVENZANI_METASTASIS_UP	PROVENZANI_METASTASIS_UP		116	0.22568001	0.8882205	0.6315789	0.81633383	1	1945	tags=25%, list=17%, signal=30%
REACTOME_ACTIVATION_OF_KAINATE_RECEPTORS_UPON_GLUTAMATE_BINDING	REACTOME_ACTIVATION_OF_KAINATE_RECEPTORS_UPON_GLUTAMATE_BINDING		22	0.28690484	0.88797957	0.627451	0.81587726	1	3941	tags=50%, list=35%, signal=77%
REACTOME_PROCESSING_OF_CAPPED_INTRON_CONTAINING_PRE_MRNA	REACTOME_PROCESSING_OF_CAPPED_INTRON_CONTAINING_PRE_MRNA		82	0.26675335	0.88790727	0.5185185	0.81515765	1	4094	tags=44%, list=37%, signal=69%
HAN_SATB1_TARGETS_UP	HAN_SATB1_TARGETS_UP		183	0.23179756	0.8870084	0.7173913	0.81601804	1	2300	tags=26%, list=21%, signal=32%
GRABARCZYK_BCL11B_TARGETS_UP	GRABARCZYK_BCL11B_TARGETS_UP		41	0.29704788	0.88576424	0.61702126	0.81764436	1	806	tags=12%, list=7%, signal=13%
BOYLAN_MULTIPLE_MYELOMA_C_D_DN	BOYLAN_MULTIPLE_MYELOMA_C_D_DN		175	0.27260423	0.88549834	0.45454547	0.8172032	1	1322	tags=19%, list=12%, signal=22%
GENTILE_UV_HIGH_DOSE_DN	GENTILE_UV_HIGH_DOSE_DN		158	0.22642094	0.88538665	0.56	0.81638193	1	3906	tags=39%, list=35%, signal=58%
FAELT_B_CLL_WITH_VH_REARRANGEMENTS_UP	FAELT_B_CLL_WITH_VH_REARRANGEMENTS_UP		37	0.26287246	0.8849843	0.61538464	0.81623536	1	1742	tags=22%, list=16%, signal=26%
POTTI_CYTOXAN_SENSITIVITY	POTTI_CYTOXAN_SENSITIVITY		24	0.28483447	0.8846455	0.60714287	0.8160173	1	1856	tags=25%, list=17%, signal=30%
SENGUPTA_NASOPHARYNGEAL_CARCINOMA_WITH_LMP1_UP	SENGUPTA_NASOPHARYNGEAL_CARCINOMA_WITH_LMP1_UP		186	0.22705255	0.88443756	0.70454544	0.8155087	1	2707	tags=30%, list=24%, signal=38%
BUYTAERT_PHOTODYNAMIC_THERAPY_STRESS_DN	BUYTAERT_PHOTODYNAMIC_THERAPY_STRESS_DN		353	0.19024408	0.88398176	0.6603774	0.81556773	1	1811	tags=19%, list=16%, signal=22%
BENPORATH_SOX2_TARGETS	BENPORATH_SOX2_TARGETS		399	0.19570987	0.8838927	0.56	0.8147504	1	1998	tags=18%, list=18%, signal=21%
BROWNE_HCMV_INFECTION_10HR_UP	BROWNE_HCMV_INFECTION_10HR_UP		59	0.25642332	0.8837453	0.68292683	0.81415063	1	2187	tags=29%, list=20%, signal=36%
SCHLOSSER_SERUM_RESPONSE_UP	SCHLOSSER_SERUM_RESPONSE_UP		77	0.21435454	0.88265824	0.5833333	0.81549704	1	4022	tags=43%, list=36%, signal=66%
REACTOME_THE_ROLE_OF_NEF_IN_HIV1_REPLICATION_AND_DISEASE_PATHOGENESIS	REACTOME_THE_ROLE_OF_NEF_IN_HIV1_REPLICATION_AND_DISEASE_PATHOGENESIS		21	0.29675886	0.88265735	0.5625	0.8145554	1	3758	tags=43%, list=34%, signal=64%
PYEON_CANCER_HEAD_AND_NECK_VS_CERVICAL_UP	PYEON_CANCER_HEAD_AND_NECK_VS_CERVICAL_UP		86	0.27783516	0.88224846	0.5614035	0.81452817	1	2419	tags=35%, list=22%, signal=44%
WANG_BARRETTS_ESOPHAGUS_AND_ESOPHAGUS_CANCER_UP	WANG_BARRETTS_ESOPHAGUS_AND_ESOPHAGUS_CANCER_UP		19	0.33135337	0.88115865	0.58181816	0.81596315	1	2103	tags=32%, list=19%, signal=39%
WOO_LIVER_CANCER_RECURRENCE_UP	WOO_LIVER_CANCER_RECURRENCE_UP		73	0.26770598	0.8805933	0.6136364	0.8162034	1	1085	tags=18%, list=10%, signal=20%
EHLERS_ANEUPLOIDY_UP	EHLERS_ANEUPLOIDY_UP		27	0.28996494	0.8802746	0.59615386	0.81586355	1	2334	tags=30%, list=21%, signal=37%
BERENJENO_TRANSFORMED_BY_RHOA_REVERSIBLY_DN	BERENJENO_TRANSFORMED_BY_RHOA_REVERSIBLY_DN		22	0.336619	0.8798989	0.59090906	0.8157195	1	1556	tags=36%, list=14%, signal=42%
KEGG_ADHERENS_JUNCTION	KEGG_ADHERENS_JUNCTION		52	0.2583975	0.8798292	0.6976744	0.8148649	1	1951	tags=23%, list=17%, signal=28%
YAO_TEMPORAL_RESPONSE_TO_PROGESTERONE_CLUSTER_14	YAO_TEMPORAL_RESPONSE_TO_PROGESTERONE_CLUSTER_14		97	0.21193159	0.87808096	0.54	0.8175242	1	4178	tags=44%, list=37%, signal=70%
ZHAN_MULTIPLE_MYELOMA_CD1_DN	ZHAN_MULTIPLE_MYELOMA_CD1_DN		22	0.29375002	0.8757501	0.53488374	0.8210115	1	3905	tags=50%, list=35%, signal=77%
WATANABE_COLON_CANCER_MSI_VS_MSS_DN	WATANABE_COLON_CANCER_MSI_VS_MSS_DN		38	0.31236368	0.8753019	0.6666667	0.8210082	1	2130	tags=34%, list=19%, signal=42%
WILCOX_PRESPONSE_TO_ROGESTERONE_DN	WILCOX_PRESPONSE_TO_ROGESTERONE_DN		30	0.2823653	0.8751852	0.64	0.82028294	1	1768	tags=27%, list=16%, signal=32%
KERLEY_RESPONSE_TO_CISPLATIN_UP	KERLEY_RESPONSE_TO_CISPLATIN_UP		29	0.30083752	0.87493163	0.66	0.82006466	1	1832	tags=24%, list=16%, signal=29%
SHAFFER_IRF4_TARGETS_IN_ACTIVATED_B_LYMPHOCYTE	SHAFFER_IRF4_TARGETS_IN_ACTIVATED_B_LYMPHOCYTE		56	0.25835836	0.87470406	0.67391306	0.8196515	1	1503	tags=23%, list=13%, signal=27%
BIOCARTA_CARM_ER_PATHWAY	BIOCARTA_CARM_ER_PATHWAY		19	0.25648168	0.87446755	0.6333333	0.81903535	1	2214	tags=21%, list=20%, signal=26%
WOOD_EBV_EBNA1_TARGETS_DN	WOOD_EBV_EBNA1_TARGETS_DN		32	0.2873888	0.87439096	0.6226415	0.8183433	1	1570	tags=19%, list=14%, signal=22%
BIOCARTA_AT1R_PATHWAY	BIOCARTA_AT1R_PATHWAY		20	0.28500417	0.8731202	0.5531915	0.8199611	1	2628	tags=30%, list=23%, signal=39%
CHARAFE_BREAST_CANCER_LUMINAL_VS_MESENCHYMAL_DN	CHARAFE_BREAST_CANCER_LUMINAL_VS_MESENCHYMAL_DN		258	0.25895542	0.87263083	0.61904764	0.82003355	1	1887	tags=24%, list=17%, signal=28%
REACTOME_TRAFFICKING_OF_AMPA_RECEPTORS	REACTOME_TRAFFICKING_OF_AMPA_RECEPTORS		20	0.3055293	0.8715841	0.65384614	0.82139754	1	2628	tags=40%, list=23%, signal=52%
REACTOME_APOPTOSIS	REACTOME_APOPTOSIS		88	0.21857072	0.8714339	0.5744681	0.82094646	1	2662	tags=27%, list=24%, signal=35%
PENG_LEUCINE_DEPRIVATION_UP	PENG_LEUCINE_DEPRIVATION_UP		18	0.29870373	0.87106043	0.6	0.82088965	1	3736	tags=50%, list=33%, signal=75%
FRASOR_RESPONSE_TO_ESTRADIOL_UP	FRASOR_RESPONSE_TO_ESTRADIOL_UP		24	0.27464792	0.8706119	0.6727273	0.82090336	1	784	tags=13%, list=7%, signal=13%
REACTOME_SIGNALING_IN_IMMUNE_SYSTEM	REACTOME_SIGNALING_IN_IMMUNE_SYSTEM		203	0.27460083	0.8694095	0.47619048	0.8222715	1	1732	tags=23%, list=15%, signal=27%
TURASHVILI_BREAST_LOBULAR_CARCINOMA_VS_DUCTAL_NORMAL_UP	TURASHVILI_BREAST_LOBULAR_CARCINOMA_VS_DUCTAL_NORMAL_UP		37	0.36278835	0.8689388	0.59574467	0.8221267	1	1726	tags=32%, list=15%, signal=38%
REACTOME_G_ALPHA_12_13_SIGNALLING_EVENTS	REACTOME_G_ALPHA_12_13_SIGNALLING_EVENTS		37	0.2549409	0.8682072	0.7017544	0.82291836	1	1538	tags=19%, list=14%, signal=22%
DAZARD_UV_RESPONSE_CLUSTER_G6	DAZARD_UV_RESPONSE_CLUSTER_G6		53	0.2718107	0.86757416	0.61538464	0.8232873	1	3659	tags=40%, list=33%, signal=59%
SENESE_HDAC3_TARGETS_UP	SENESE_HDAC3_TARGETS_UP		258	0.23524398	0.8659898	0.61538464	0.82577246	1	1806	tags=20%, list=16%, signal=23%
KAAB_FAILED_HEART_VENTRICLE_DN	KAAB_FAILED_HEART_VENTRICLE_DN		29	0.26687157	0.8652531	0.68085104	0.82608646	1	1520	tags=21%, list=14%, signal=24%
CROMER_METASTASIS_DN	CROMER_METASTASIS_DN		43	0.2832659	0.8651627	0.58928573	0.82527417	1	1763	tags=30%, list=16%, signal=36%
REACTOME_MRNA_SPLICING	REACTOME_MRNA_SPLICING		63	0.2658471	0.86508286	0.5471698	0.8244237	1	4094	tags=46%, list=37%, signal=72%
MATSUDA_NATURAL_KILLER_DIFFERENTIATION	MATSUDA_NATURAL_KILLER_DIFFERENTIATION		365	0.21706001	0.86425334	0.75609756	0.82528394	1	2033	tags=22%, list=18%, signal=26%
REACTOME_P75_NTR_RECEPTOR_MEDIATED_SIGNALLING	REACTOME_P75_NTR_RECEPTOR_MEDIATED_SIGNALLING		53	0.22503278	0.863387	0.6666667	0.82604045	1	2195	tags=23%, list=20%, signal=28%
CHIARADONNA_NEOPLASTIC_TRANSFORMATION_CDC25_UP	CHIARADONNA_NEOPLASTIC_TRANSFORMATION_CDC25_UP		87	0.27189168	0.86245596	0.65909094	0.82700884	1	2240	tags=33%, list=20%, signal=41%
HENDRICKS_SMARCA4_TARGETS_DN	HENDRICKS_SMARCA4_TARGETS_DN		30	0.2815238	0.8623817	0.65957445	0.8263038	1	1491	tags=23%, list=13%, signal=27%
REACTOME_CELL_DEATH_SIGNALLING_VIA_NRAGE_NRIF_AND_NADE	REACTOME_CELL_DEATH_SIGNALLING_VIA_NRAGE_NRIF_AND_NADE		38	0.2552556	0.8623347	0.7037037	0.82545465	1	2081	tags=24%, list=19%, signal=29%
NUNODA_RESPONSE_TO_DASATINIB_IMATINIB_UP	NUNODA_RESPONSE_TO_DASATINIB_IMATINIB_UP		21	0.27260706	0.86217207	0.6792453	0.82478243	1	2014	tags=24%, list=18%, signal=29%
REACTOME_DOWNSTREAM_EVENTS_IN_GPCR_SIGNALING	REACTOME_DOWNSTREAM_EVENTS_IN_GPCR_SIGNALING		289	0.24233356	0.8616553	0.71428573	0.8248616	1	2137	tags=24%, list=19%, signal=29%
ZHANG_PROLIFERATING_VS_QUIESCENT	ZHANG_PROLIFERATING_VS_QUIESCENT		32	0.28388742	0.8612509	0.6	0.82489383	1	3571	tags=53%, list=32%, signal=78%
LEE_NEURAL_CREST_STEM_CELL_UP	LEE_NEURAL_CREST_STEM_CELL_UP		88	0.26752898	0.86092854	0.65217394	0.8244869	1	1832	tags=26%, list=16%, signal=31%
SCIAN_INVERSED_TARGETS_OF_TP53_AND_TP73_DN	SCIAN_INVERSED_TARGETS_OF_TP53_AND_TP73_DN		20	0.30784252	0.85990965	0.5952381	0.82558185	1	1555	tags=25%, list=14%, signal=29%
REACTOME_AMINE_LIGAND_BINDING_RECEPTORS	REACTOME_AMINE_LIGAND_BINDING_RECEPTORS		27	0.33736366	0.85841775	0.66	0.82759243	1	2822	tags=33%, list=25%, signal=44%
KIM_WT1_TARGETS_8HR_DN	KIM_WT1_TARGETS_8HR_DN		76	0.22368756	0.8581432	0.81632656	0.8272123	1	1892	tags=20%, list=17%, signal=24%
VALK_AML_CLUSTER_5	VALK_AML_CLUSTER_5		16	0.3376891	0.8571905	0.627907	0.82843316	1	690	tags=19%, list=6%, signal=20%
SHEDDEN_LUNG_CANCER_GOOD_SURVIVAL_A12	SHEDDEN_LUNG_CANCER_GOOD_SURVIVAL_A12		166	0.21661864	0.8569623	0.877551	0.8278894	1	1868	tags=22%, list=17%, signal=26%
REACTOME_HEMOSTASIS	REACTOME_HEMOSTASIS		194	0.24047625	0.8568243	0.7083333	0.82717735	1	1862	tags=24%, list=17%, signal=28%
THUM_MIR21_TARGETS_HEART_DISEASE_UP	THUM_MIR21_TARGETS_HEART_DISEASE_UP		15	0.39170906	0.85617757	0.66	0.8273661	1	1383	tags=27%, list=12%, signal=30%
REACTOME_GLUCOSE_TRANSPORT	REACTOME_GLUCOSE_TRANSPORT		25	0.2509507	0.8559102	0.75	0.8268546	1	2563	tags=32%, list=23%, signal=41%
REACTOME_STEROID_HORMONES	REACTOME_STEROID_HORMONES		17	0.34149647	0.85559356	0.6086956	0.8265039	1	1500	tags=29%, list=13%, signal=34%
JAATINEN_HEMATOPOIETIC_STEM_CELL_UP	JAATINEN_HEMATOPOIETIC_STEM_CELL_UP		147	0.23593058	0.8549816	0.71666664	0.82701576	1	1862	tags=22%, list=17%, signal=27%
BASAKI_YBX1_TARGETS_DN	BASAKI_YBX1_TARGETS_DN		184	0.23139502	0.85403895	0.75409836	0.82807976	1	1602	tags=21%, list=14%, signal=24%
ZHOU_INFLAMMATORY_RESPONSE_LIVE_DN	ZHOU_INFLAMMATORY_RESPONSE_LIVE_DN		165	0.2029979	0.8538788	0.7592593	0.8274878	1	1292	tags=13%, list=12%, signal=15%
ZHOU_INFLAMMATORY_RESPONSE_LPS_DN	ZHOU_INFLAMMATORY_RESPONSE_LPS_DN		165	0.2029979	0.8538788	0.7592593	0.8265845	1	1292	tags=13%, list=12%, signal=15%
HSIAO_HOUSEKEEPING_GENES	HSIAO_HOUSEKEEPING_GENES		275	0.17805421	0.8535906	0.58	0.8262913	1	3966	tags=38%, list=35%, signal=57%
WANG_LMO4_TARGETS_DN	WANG_LMO4_TARGETS_DN		163	0.20916185	0.8524508	0.6037736	0.8276557	1	2510	tags=20%, list=22%, signal=25%
NEWMAN_ERCC6_TARGETS_DN	NEWMAN_ERCC6_TARGETS_DN		20	0.3405508	0.85204536	0.7037037	0.8277098	1	1454	tags=30%, list=13%, signal=34%
BENPORATH_OCT4_TARGETS	BENPORATH_OCT4_TARGETS		150	0.19541089	0.8519755	0.7234042	0.82690275	1	2070	tags=19%, list=18%, signal=23%
REACTOME_NEURORANSMITTER_RECEPTOR_BINDING_AND_DOWNSTREAM_TRANSMISSION_IN_THE_POSTSYNAPTIC_CELL	REACTOME_NEURORANSMITTER_RECEPTOR_BINDING_AND_DOWNSTREAM_TRANSMISSION_IN_THE_POSTSYNAPTIC_CELL		59	0.2359991	0.8511873	0.6792453	0.827777	1	2628	tags=31%, list=23%, signal=40%
RIGGINS_TAMOXIFEN_RESISTANCE_DN	RIGGINS_TAMOXIFEN_RESISTANCE_DN		132	0.21868777	0.85073215	0.7592593	0.8276949	1	2193	tags=21%, list=20%, signal=26%
HEIDENBLAD_AMPLICON_8Q24_DN	HEIDENBLAD_AMPLICON_8Q24_DN		21	0.27252966	0.84920126	0.6041667	0.8299069	1	1302	tags=19%, list=12%, signal=22%
KANNAN_TP53_TARGETS_UP	KANNAN_TP53_TARGETS_UP		27	0.25528437	0.8490477	0.6296296	0.8292761	1	1678	tags=22%, list=15%, signal=26%
BIOCARTA_DC_PATHWAY	BIOCARTA_DC_PATHWAY		15	0.36522737	0.8490051	0.7058824	0.82843417	1	1260	tags=27%, list=11%, signal=30%
ROYLANCE_BREAST_CANCER_16Q_COPY_NUMBER_UP	ROYLANCE_BREAST_CANCER_16Q_COPY_NUMBER_UP		25	0.25577918	0.8474678	0.6825397	0.83069724	1	425	tags=12%, list=4%, signal=12%
REACTOME_SIGNALLING_TO_ERKS	REACTOME_SIGNALLING_TO_ERKS		21	0.22634952	0.8471068	0.6792453	0.8304969	1	2658	tags=29%, list=24%, signal=37%
LUI_THYROID_CANCER_CLUSTER_1	LUI_THYROID_CANCER_CLUSTER_1		34	0.2591232	0.84709233	0.6481481	0.82960194	1	2184	tags=26%, list=20%, signal=33%
RAMALHO_STEMNESS_UP	RAMALHO_STEMNESS_UP		148	0.2051379	0.8457399	0.58928573	0.8311561	1	3003	tags=28%, list=27%, signal=37%
BIOCARTA_INSULIN_PATHWAY	BIOCARTA_INSULIN_PATHWAY		15	0.30854994	0.8446908	0.704918	0.8324273	1	2441	tags=33%, list=22%, signal=43%
REACTOME_G_BETA_GAMMA_SIGNALLING_THROUGH_PI3KGAMMA	REACTOME_G_BETA_GAMMA_SIGNALLING_THROUGH_PI3KGAMMA		17	0.28436586	0.84449184	0.7111111	0.83180463	1	1307	tags=24%, list=12%, signal=27%
FRIDMAN_IMMORTALIZATION_DN	FRIDMAN_IMMORTALIZATION_DN		21	0.3251934	0.8425804	0.6	0.8348835	1	4135	tags=52%, list=37%, signal=83%
SLEBOS_HEAD_AND_NECK_CANCER_WITH_HPV_UP	SLEBOS_HEAD_AND_NECK_CANCER_WITH_HPV_UP		41	0.24856247	0.8420992	0.59615386	0.83490473	1	2432	tags=34%, list=22%, signal=43%
ZHAN_VARIABLE_EARLY_DIFFERENTIATION_GENES_DN	ZHAN_VARIABLE_EARLY_DIFFERENTIATION_GENES_DN		20	0.25130948	0.84025216	0.65217394	0.8377664	1	1620	tags=20%, list=14%, signal=23%
COLDREN_GEFITINIB_RESISTANCE_DN	COLDREN_GEFITINIB_RESISTANCE_DN		123	0.35379362	0.8390019	0.64285713	0.83947504	1	1926	tags=27%, list=17%, signal=32%
GENTILE_UV_RESPONSE_CLUSTER_D6	GENTILE_UV_RESPONSE_CLUSTER_D6		17	0.30344015	0.8389009	0.75	0.83879703	1	886	tags=18%, list=8%, signal=19%
DACOSTA_UV_RESPONSE_VIA_ERCC3_TTD_DN	DACOSTA_UV_RESPONSE_VIA_ERCC3_TTD_DN		25	0.26520005	0.8387964	0.68	0.83811027	1	143	tags=8%, list=1%, signal=8%
BIOCARTA_IGF1_PATHWAY	BIOCARTA_IGF1_PATHWAY		15	0.28831774	0.8386001	0.734375	0.83769757	1	2441	tags=33%, list=22%, signal=43%
LEE_LIVER_CANCER_MYC_TGFA_UP	LEE_LIVER_CANCER_MYC_TGFA_UP		46	0.26005778	0.83798563	0.76	0.8379705	1	3046	tags=41%, list=27%, signal=57%
SAKAI_CHRONIC_HEPATITIS_VS_LIVER_CANCER_UP	SAKAI_CHRONIC_HEPATITIS_VS_LIVER_CANCER_UP		45	0.25671312	0.83683264	0.6086956	0.8392275	1	1426	tags=20%, list=13%, signal=23%
REACTOME_G2_M_TRANSITION	REACTOME_G2_M_TRANSITION		47	0.26304314	0.8361308	0.61538464	0.8396796	1	4067	tags=47%, list=36%, signal=73%
TAKEDA_TARGETS_OF_NUP98_HOXA9_FUSION_16D_UP	TAKEDA_TARGETS_OF_NUP98_HOXA9_FUSION_16D_UP		82	0.29383337	0.83576614	0.71428573	0.8392649	1	1435	tags=24%, list=13%, signal=28%
MONNIER_POSTRADIATION_TUMOR_ESCAPE_UP	MONNIER_POSTRADIATION_TUMOR_ESCAPE_UP		215	0.19591862	0.8354218	0.6818182	0.83911353	1	1581	tags=15%, list=14%, signal=17%
KEGG_SPHINGOLIPID_METABOLISM	KEGG_SPHINGOLIPID_METABOLISM		22	0.26974297	0.83531064	0.73913044	0.83841896	1	2770	tags=32%, list=25%, signal=42%
CONRAD_STEM_CELL	CONRAD_STEM_CELL		24	0.28955334	0.8349766	0.754717	0.8379206	1	2831	tags=33%, list=25%, signal=45%
NIKOLSKY_BREAST_CANCER_16P13_AMPLICON	NIKOLSKY_BREAST_CANCER_16P13_AMPLICON		57	0.22554503	0.83474	0.66071427	0.83751136	1	1421	tags=16%, list=13%, signal=18%
HOFMANN_CELL_LYMPHOMA_UP	HOFMANN_CELL_LYMPHOMA_UP		26	0.25948012	0.83396786	0.68085104	0.8381823	1	2396	tags=27%, list=21%, signal=34%
REACTOME_SPHINGOLIPID_METABOLISM	REACTOME_SPHINGOLIPID_METABOLISM		15	0.2739635	0.83297455	0.7111111	0.8392326	1	900	tags=13%, list=8%, signal=14%
CHIANG_LIVER_CANCER_SUBCLASS_CTNNB1_DN	CHIANG_LIVER_CANCER_SUBCLASS_CTNNB1_DN		96	0.27640522	0.832897	0.76086956	0.8385452	1	1677	tags=24%, list=15%, signal=28%
HUANG_DASATINIB_RESISTANCE_DN	HUANG_DASATINIB_RESISTANCE_DN		37	0.26830444	0.83237994	0.6885246	0.83881235	1	394	tags=14%, list=4%, signal=14%
KINSEY_TARGETS_OF_EWSR1_FLII_FUSION_DN	KINSEY_TARGETS_OF_EWSR1_FLII_FUSION_DN		171	0.22238159	0.83207947	0.6862745	0.8386681	1	1630	tags=19%, list=15%, signal=22%
CHOI_ATL_STAGE_PREDICTOR	CHOI_ATL_STAGE_PREDICTOR		21	0.27030438	0.8314584	0.65957445	0.8389279	1	4147	tags=48%, list=37%, signal=75%
UDAYAKUMAR_MED1_TARGETS_UP	UDAYAKUMAR_MED1_TARGETS_UP		75	0.21192592	0.83067286	0.61702126	0.8394037	1	1852	tags=20%, list=17%, signal=24%
LIAO_METASTASIS	LIAO_METASTASIS		282	0.18578534	0.83039045	0.74509805	0.8391386	1	2113	tags=20%, list=19%, signal=24%
TARTE_PLASMA_CELL_VS_PLASMABLAST_UP	TARTE_PLASMA_CELL_VS_PLASMABLAST_UP		240	0.2179499	0.8295566	0.9111111	0.839723	1	1052	tags=14%, list=9%, signal=15%
AKL_HTLV1_INFECTION_UP	AKL_HTLV1_INFECTION_UP		21	0.27148432	0.82904494	0.68085104	0.8400849	1	3101	tags=33%, list=28%, signal=46%
SCHUETZ_BREAST_CANCER_DUCTAL_INVASIVE_DN	SCHUETZ_BREAST_CANCER_DUCTAL_INVASIVE_DN		47	0.3049255	0.8287728	0.72727275	0.83964354	1	433	tags=17%, list=4%, signal=18%
GOLUB_ALL_VS_AML_UP	GOLUB_ALL_VS_AML_UP		18	0.30187368	0.8274882	0.625	0.84134376	1	3230	tags=44%, list=29%, signal=62%
TAKAO_RESPONSE_TO_UVB_RADIATION_UP	TAKAO_RESPONSE_TO_UVB_RADIATION_UP		51	0.20211667	0.827484	0.60465115	0.84046644	1	2255	tags=20%, list=20%, signal=24%
BILBAN_B_CLL_LPL_DN	BILBAN_B_CLL_LPL_DN		25	0.29979384	0.8273298	0.6111111	0.8398047	1	2258	tags=40%, list=20%, signal=50%
GARY_CD5_TARGETS_DN	GARY_CD5_TARGETS_DN		254	0.22763774	0.82679594	0.6792453	0.84017515	1	3119	tags=28%, list=28%, signal=38%
REACTOME_TRAF6_MEDIATED_INDUCTION_OF_THE_ANTIVIRAL_CYTOKINE_IFN_ALPHA_BETA_CASCADE	REACTOME_TRAF6_MEDIATED_INDUCTION_OF_THE_ANTIVIRAL_CYTOKINE_IFN_ALPHA_BETA_CASCADE		31	0.23651117	0.82676274	0.627907	0.8393394	1	43	tags=3%, list=0%, signal=3%
KEGG_VEGF_SIGNALING_PATHWAY	KEGG_VEGF_SIGNALING_PATHWAY		46	0.22875707	0.8265166	0.7111111	0.8389124	1	1459	tags=17%, list=13%, signal=20%
AMIT_EGF_RESPONSE_40_HELA	AMIT_EGF_RESPONSE_40_HELA		26	0.24748078	0.8262274	0.67346936	0.8385598	1	2258	tags=23%, list=20%, signal=29%
DAVICIONI_TARGETS_OF_PAX_FOXO1_FUSIONS_UP	DAVICIONI_TARGETS_OF_PAX_FOXO1_FUSIONS_UP		156	0.23981404	0.823988	0.64285713	0.841946	1	1573	tags=19%, list=14%, signal=21%
NIKOLSKY_BREAST_CANCER_17Q11_Q21_AMPLICON	NIKOLSKY_BREAST_CANCER_17Q11_Q21_AMPLICON		53	0.22342314	0.8232697	0.8181818	0.8426337	1	2653	tags=26%, list=24%, signal=34%
DOANE_RESPONSE_TO_ANDROGEN_DN	DOANE_RESPONSE_TO_ANDROGEN_DN		160	0.21124333	0.8226794	0.7777778	0.84290814	1	1675	tags=18%, list=15%, signal=21%
MARIADASON_RESPONSE_TO_CURCUMIN_SULINDAC_5	MARIADASON_RESPONSE_TO_CURCUMIN_SULINDAC_5		17	0.27657223	0.82109594	0.6440678	0.84494543	1	3705	tags=53%, list=33%, signal=79%
KEGG_PATHWAYS_IN_CANCER	KEGG_PATHWAYS_IN_CANCER		208	0.17360422	0.8207592	0.9148936	0.8447212	1	2360	tags=21%, list=21%, signal=26%
ONKEN_UVEAL_MELANOMA_UP	ONKEN_UVEAL_MELANOMA_UP		449	0.20599633	0.8201277	0.7659575	0.8451592	1	1709	tags=17%, list=15%, signal=19%
HALMOS_CEBPA_TARGETS_UP	HALMOS_CEBPA_TARGETS_UP		29	0.2736145	0.82006466	0.84313726	0.8444906	1	1570	tags=28%, list=14%, signal=32%
NIKOLSKY_BREAST_CANCER_11Q12_Q14_AMPLICON	NIKOLSKY_BREAST_CANCER_11Q12_Q14_AMPLICON		74	0.2013088	0.818328	0.6875	0.846658	1	2651	tags=27%, list=24%, signal=35%
KOKKINAKIS_METHIONINE_DEPRIVATION_48HR_DN	KOKKINAKIS_METHIONINE_DEPRIVATION_48HR_DN		45	0.24918212	0.81831956	0.7380952	0.84581214	1	1703	tags=24%, list=15%, signal=29%
FULCHER_INFLAMMATORY_RESPONSE_LECTIN_VS_LPS_DN	FULCHER_INFLAMMATORY_RESPONSE_LECTIN_VS_LPS_DN		235	0.22918512	0.8177257	0.73913044	0.8460805	1	1677	tags=20%, list=15%, signal=23%
CREIGHTON_AKT1_SIGNALING_VIA_MTOR_DN	CREIGHTON_AKT1_SIGNALING_VIA_MTOR_DN		18	0.297312	0.8165355	0.6666667	0.84753394	1	2791	tags=39%, list=25%, signal=52%
NIKOLSKY_BREAST_CANCER_12Q13_Q21_AMPLICON	NIKOLSKY_BREAST_CANCER_12Q13_Q21_AMPLICON		20	0.27038163	0.8163716	0.76363635	0.84682125	1	4690	tags=55%, list=42%, signal=94%
GAZDA_DIAMOND_BLACKFAN_ANEMIA_PROGENITOR_DN	GAZDA_DIAMOND_BLACKFAN_ANEMIA_PROGENITOR_DN		35	0.23175219	0.8160623	0.76	0.8463633	1	2225	tags=23%, list=20%, signal=28%
WAKASUGI_HAVE_ZNF143_BINDING_SITES	WAKASUGI_HAVE_ZNF143_BINDING_SITES		43	0.26608813	0.81533545	0.6226415	0.84684116	1	3141	tags=30%, list=28%, signal=42%
WALLACE_PROSTATE_CANCER_RACE_UP	WALLACE_PROSTATE_CANCER_RACE_UP		169	0.29465204	0.814761	0.6666667	0.84690505	1	1730	tags=25%, list=15%, signal=30%
TSAI_RESPONSE_TO_RADIATION_THERAPY	TSAI_RESPONSE_TO_RADIATION_THERAPY		22	0.30273408	0.81451386	0.61702126	0.8464901	1	3046	tags=41%, list=27%, signal=56%
GAZDA_DIAMOND_BLACKFAN_ANEMIA_PROGENITOR_UP	GAZDA_DIAMOND_BLACKFAN_ANEMIA_PROGENITOR_UP		22	0.26219168	0.81343144	0.6666667	0.8475984	1	3134	tags=41%, list=28%, signal=57%
ZHAN_MULTIPLE_MYELOMA_CD1_VS_CD2_DN	ZHAN_MULTIPLE_MYELOMA_CD1_VS_CD2_DN		23	0.29264015	0.8110728	0.73913044	0.8509658	1	1287	tags=22%, list=11%, signal=25%
FURUKAWA_DUSP6_TARGETS_PCI35_UP	FURUKAWA_DUSP6_TARGETS_PCI35_UP		37	0.28064096	0.8101864	0.7380952	0.8519957	1	1655	tags=24%, list=15%, signal=28%
HOSHIDA_LIVER_CANCER_LATE_RECURRENCE_UP	HOSHIDA_LIVER_CANCER_LATE_RECURRENCE_UP		41	0.2637869	0.8082372	0.8135593	0.85459656	1	1832	tags=24%, list=16%, signal=29%
MORI_MATURE_B_LYMPHOCYTE_UP	MORI_MATURE_B_LYMPHOCYTE_UP		59	0.30015936	0.8075095	0.61904764	0.8554237	1	1706	tags=19%, list=15%, signal=22%
TAKAO_RESPONSE_TO_UVB_RADIATION_DN	TAKAO_RESPONSE_TO_UVB_RADIATION_DN		60	0.21108802	0.8072334	0.74418604	0.8549871	1	2566	tags=30%, list=23%, signal=39%
KEGG_N_GLYCAN_BIOSYNTHESIS	KEGG_N_GLYCAN_BIOSYNTHESIS		28	0.23354049	0.80625427	0.7173913	0.85583687	1	4348	tags=50%, list=39%, signal=82%
KEGG_COMPLEMENT_AND_COAGULATION_CASCADES	KEGG_COMPLEMENT_AND_COAGULATION_CASCADES		54	0.30026275	0.80536026	0.85106385	0.85633934	1	1933	tags=31%, list=17%, signal=38%
BROWNE_HCMV_INFECTION_18HR_UP	BROWNE_HCMV_INFECTION_18HR_UP		108	0.20457657	0.80410874	0.82051283	0.85760504	1	3124	tags=35%, list=28%, signal=48%
KEGG_RNA_POLYMERASE	KEGG_RNA_POLYMERASE		20	0.27629027	0.8037577	0.68	0.8573971	1	2884	tags=40%, list=26%, signal=54%
ACEVEDO_LIVER_TUMOR_VS_NORMAL_ADJACENT_TISSUE_UP	ACEVEDO_LIVER_TUMOR_VS_NORMAL_ADJACENT_TISSUE_UP		488	0.16913624	0.8036522	0.6981132	0.8567087	1	2415	tags=21%, list=22%, signal=26%
SESTO_RESPONSE_TO_UV_C2	SESTO_RESPONSE_TO_UV_C2		33	0.2507757	0.80358315	0.7	0.85598385	1	2630	tags=24%, list=23%, signal=32%
DAIRKEE_TERT_TARGETS_UP	DAIRKEE_TERT_TARGETS_UP		212	0.1637235	0.8029764	0.6666667	0.85600996	1	1151	tags=11%, list=10%, signal=12%
REACTOME_ABORTIVE_ELONGATION_OF_HIV1_TRANSCRIPT_IN_THE_ABSENCE_OF_TAT	REACTOME_ABORTIVE_ELONGATION_OF_HIV1_TRANSCRIPT_IN_THE_ABSENCE_OF_TAT		19	0.28068322	0.80230093	0.6122449	0.856173	1	4004	tags=47%, list=36%, signal=74%
GOZGIT_ESR1_TARGETS_DN	GOZGIT_ESR1_TARGETS_DN		379	0.21071711	0.800997	0.8888889	0.8573576	1	2004	tags=20%, list=18%, signal=24%
REACTOME_CELL_SURFACE_INTERACTIONS_AT_THE_VASCULAR_WALL	REACTOME_CELL_SURFACE_INTERACTIONS_AT_THE_VASCULAR_WALL		66	0.2701797	0.80078256	0.7111111	0.8568375	1	2442	tags=33%, list=22%, signal=42%
RICKMAN_HEAD_AND_NECK_CANCER_B	RICKMAN_HEAD_AND_NECK_CANCER_B		23	0.31531993	0.8002628	0.7903226	0.8568795	1	736	tags=13%, list=7%, signal=14%
SMID_BREAST_CANCER_LUMINAL_B_DN	SMID_BREAST_CANCER_LUMINAL_B_DN		339	0.25186294	0.79993653	0.81632656	0.8566419	1	1291	tags=19%, list=12%, signal=21%
WELCSH_BRCA1_TARGETS_1_UP	WELCSH_BRCA1_TARGETS_1_UP		125	0.19389904	0.79983205	0.6981132	0.85592645	1	1703	tags=16%, list=15%, signal=19%
DER_IFN_ALPHA_RESPONSE_UP	DER_IFN_ALPHA_RESPONSE_UP		43	0.2500383	0.79896873	0.7826087	0.85641634	1	2590	tags=26%, list=23%, signal=33%
ONDER_CDH1_SIGNALING_VIA_CTNNB1	ONDER_CDH1_SIGNALING_VIA_CTNNB1		52	0.24895117	0.7988421	0.8035714	0.8558329	1	1808	tags=21%, list=16%, signal=25%
MULLIGHAN_MLL_SIGNATURE_1_UP	MULLIGHAN_MLL_SIGNATURE_1_UP		233	0.19319716	0.79819083	0.72727275	0.85613596	1	1949	tags=19%, list=17%, signal=22%
BIOCARTA_TNFR1_PATHWAY	BIOCARTA_TNFR1_PATHWAY		19	0.24597892	0.7957663	0.7659575	0.85947263	1	1732	tags=21%, list=15%, signal=25%
SMITH_TERT_TARGETS_UP	SMITH_TERT_TARGETS_UP		85	0.21535774	0.7941499	0.7111111	0.8611583	1	1852	tags=20%, list=17%, signal=24%
ACEVEDO_LIVER_CANCER_WITH_H3K9ME3_DN	ACEVEDO_LIVER_CANCER_WITH_H3K9ME3_DN		36	0.24617325	0.7928829	0.7777778	0.8621373	1	2990	tags=39%, list=27%, signal=53%
HOLLMAN_APOPTOSIS_VIA_CD40_DN	HOLLMAN_APOPTOSIS_VIA_CD40_DN		149	0.19354075	0.7910712	0.8125	0.8643972	1	735	tags=9%, list=7%, signal=10%
NOUZOVA_METHYLATED_IN_APL	NOUZOVA_METHYLATED_IN_APL		22	0.26909432	0.78985846	0.78723407	0.86548865	1	1626	tags=23%, list=15%, signal=27%
VARELA_ZMPSTE24_TARGETS_UP	VARELA_ZMPSTE24_TARGETS_UP		27	0.25315523	0.7897846	0.74358976	0.86470854	1	1999	tags=33%, list=18%, signal=40%
KEGG_NATURAL_KILLER_CELL_MEDIATED_CYTOTOXICITY	KEGG_NATURAL_KILLER_CELL_MEDIATED_CYTOTOXICITY		64	0.26996157	0.78806084	0.64102566	0.86671567	1	2152	tags=27%, list=19%, signal=33%
KEGG_JAK_STAT_SIGNALING_PATHWAY	KEGG_JAK_STAT_SIGNALING_PATHWAY		88	0.19976746	0.78797567	0.875	0.8660557	1	2363	tags=23%, list=21%, signal=29%
MORI_MATURE_B_LYMPHOCYTE_DN	MORI_MATURE_B_LYMPHOCYTE_DN		44	0.24038497	0.7871468	0.7804878	0.8665672	1	3210	tags=45%, list=29%, signal=63%
BIOCARTA_PDGF_PATHWAY	BIOCARTA_PDGF_PATHWAY		22	0.2497396	0.7867302	0.7580645	0.8663661	1	2628	tags=32%, list=23%, signal=41%
REACTOME_CELL_JUNCTION_ORGANIZATION	REACTOME_CELL_JUNCTION_ORGANIZATION		57	0.25494894	0.78596014	0.8	0.8669229	1	2447	tags=30%, list=22%, signal=38%
TURASHVILI_BREAST_DUCTAL_CARCINOMA_VS_DUCTAL_NORMAL_DN	TURASHVILI_BREAST_DUCTAL_CARCINOMA_VS_DUCTAL_NORMAL_DN		92	0.2637333	0.78568393	0.82758623	0.8665058	1	1275	tags=20%, list=11%, signal=22%
REACTOME_EGFR_DOWNREGULATION	REACTOME_EGFR_DOWNREGULATION		20	0.26855618	0.7844342	0.7234042	0.8678556	1	3756	tags=35%, list=34%, signal=53%
WEIGEL_OXIDATIVE_STRESS_BY_HNE_AND_TBH	WEIGEL_OXIDATIVE_STRESS_BY_HNE_AND_TBH		38	0.21472216	0.7843651	0.74545455	0.86710465	1	1768	tags=18%, list=16%, signal=22%
KEGG_PANCREATIC_CANCER	KEGG_PANCREATIC_CANCER		38	0.21471411	0.7817865	0.7826087	0.87057626	1	1366	tags=16%, list=12%, signal=18%
SPIELMAN_LYMPHOBLAST_EUROPEAN_VS_ASIAN_UP	SPIELMAN_LYMPHOBLAST_EUROPEAN_VS_ASIAN_UP		324	0.160292	0.781168	0.6792453	0.8705816	1	1830	tags=14%, list=16%, signal=16%
VART_KSHV_INFECTION_ANGIOGENIC_MARKERS_DN	VART_KSHV_INFECTION_ANGIOGENIC_MARKERS_DN		92	0.21222049	0.7807209	0.94736844	0.8705985	1	1143	tags=14%, list=10%, signal=16%
BIOCARTA_TOLL_PATHWAY	BIOCARTA_TOLL_PATHWAY		21	0.24040571	0.78004295	0.6909091	0.87075186	1	3238	tags=33%, list=29%, signal=47%
KEGG_LEUKOCYTE_TRANSENDOTHELIAL_MIGRATION	KEGG_LEUKOCYTE_TRANSENDOTHELIAL_MIGRATION		85	0.23486283	0.7786961	0.8627451	0.8722279	1	1240	tags=18%, list=11%, signal=20%
YAUCH_HEDGEHOG_SIGNALING_PARACRINE_UP	YAUCH_HEDGEHOG_SIGNALING_PARACRINE_UP		88	0.23843563	0.7785734	0.9318182	0.87151283	1	1628	tags=20%, list=15%, signal=24%
MILI_PSEUDOPODIA_CHEMOTAXIS_UP	MILI_PSEUDOPODIA_CHEMOTAXIS_UP		36	0.26864302	0.7771824	0.7173913	0.8730317	1	1858	tags=25%, list=17%, signal=30%
DEURIG_T_CELL_PROLYMPHOCYTIC_LEUKEMIA_DN	DEURIG_T_CELL_PROLYMPHOCYTIC_LEUKEMIA_DN		176	0.22132243	0.7767489	0.74418604	0.872824	1	2113	tags=24%, list=19%, signal=29%
ZHAN_MULTIPLE_MYELOMA_MF_UP	ZHAN_MULTIPLE_MYELOMA_MF_UP		29	0.2702915	0.77664894	0.82222223	0.87216693	1	1324	tags=17%, list=12%, signal=20%
KEGG_REGULATION_OF_ACTIN_CYTOSKELETON	KEGG_REGULATION_OF_ACTIN_CYTOSKELETON		137	0.19263259	0.77445006	0.8780488	0.874683	1	2573	tags=25%, list=23%, signal=32%
BIOCARTA_ALK_PATHWAY	BIOCARTA_ALK_PATHWAY		22	0.2377954	0.7743844	0.76744187	0.8739608	1	1052	tags=9%, list=9%, signal=10%
KIM_WT1_TARGETS_12HR_UP	KIM_WT1_TARGETS_12HR_UP		91	0.21180402	0.7740748	0.78723407	0.87359136	1	2308	tags=25%, list=21%, signal=32%
BLALOCK_ALZHEIMERS_DISEASE_INCIPIENT_UP	BLALOCK_ALZHEIMERS_DISEASE_INCIPIENT_UP		221	0.17811517	0.7737427	0.8490566	0.8733324	1	1629	tags=14%, list=15%, signal=16%
MORI_EMU_MYC_LYMPHOMA_BY_ONSET_TIME_UP	MORI_EMU_MYC_LYMPHOMA_BY_ONSET_TIME_UP		68	0.24278922	0.7734296	0.7380952	0.8728781	1	2071	tags=24%, list=18%, signal=29%
VECCHI_GASTRIC_CANCER_ADVANCED_VS_EARLY_DN	VECCHI_GASTRIC_CANCER_ADVANCED_VS_EARLY_DN		78	0.24194443	0.77181643	0.7924528	0.87464345	1	1808	tags=22%, list=16%, signal=26%
GEISS_RESPONSE_TO_DSRNA_UP	GEISS_RESPONSE_TO_DSRNA_UP		25	0.28897843	0.77052474	0.6585366	0.8757202	1	1832	tags=32%, list=16%, signal=38%
MILI_PSEUDOPODIA_HAPTOTAXIS_DN	MILI_PSEUDOPODIA_HAPTOTAXIS_DN		401	0.1831701	0.7671718	0.6976744	0.880236	1	3053	tags=27%, list=27%, signal=35%
FLECHNER_PBL_KIDNEY_TRANSPLANT_OK_VS_DONOR_UP	FLECHNER_PBL_KIDNEY_TRANSPLANT_OK_VS_DONOR_UP		98	0.19680928	0.7670566	0.7446808	0.879559	1	3546	tags=37%, list=32%, signal=53%
BROWNE_INTERFERON_RESPONSIVE_GENES	BROWNE_INTERFERON_RESPONSIVE_GENES		44	0.29699984	0.765186	0.7234042	0.8817273	1	1802	tags=23%, list=16%, signal=27%
OUELLET_CULTURED_OVARIAN_CANCER_INVASIVE_VS_LMP_UP	OUELLET_CULTURED_OVARIAN_CANCER_INVASIVE_VS_LMP_UP		46	0.20760237	0.765062	0.75	0.8810933	1	2175	tags=22%, list=19%, signal=27%
REACTOME_G_PROTEIN_BETA_GAMMA_SIGNALLING	REACTOME_G_PROTEIN_BETA_GAMMA_SIGNALLING		19	0.25469106	0.7647222	0.8043478	0.8807111	1	1307	tags=21%, list=12%, signal=24%
HONMA_DOCETAXEL_RESISTANCE	HONMA_DOCETAXEL_RESISTANCE		23	0.26178148	0.76423836	0.75	0.8806489	1	2464	tags=22%, list=22%, signal=28%
KRASNOSELSKAYA_ILF3_TARGETS_UP	KRASNOSELSKAYA_ILF3_TARGETS_UP		18	0.31870094	0.76409334	0.7894737	0.8800661	1	2793	tags=39%, list=25%, signal=52%
GRADE_COLON_VS_RECTAL_CANCER_DN	GRADE_COLON_VS_RECTAL_CANCER_DN		27	0.21702114	0.7640473	0.84615386	0.879276	1	3767	tags=48%, list=34%, signal=72%
LIU_PROSTATE_CANCER_UP	LIU_PROSTATE_CANCER_UP		52	0.22501321	0.76387525	0.85714287	0.87876886	1	1775	tags=21%, list=16%, signal=25%
FLECHNER_BIOPSY_KIDNEY_TRANSPLANT_OK_VS_DONOR_DN	FLECHNER_BIOPSY_KIDNEY_TRANSPLANT_OK_VS_DONOR_DN		15	0.27940947	0.7630913	0.6909091	0.8790265	1	5157	tags=60%, list=46%, signal=111%
XU_GH1_AUTOCRINE_TARGETS_UP	XU_GH1_AUTOCRINE_TARGETS_UP		93	0.20002304	0.76272565	0.9375	0.878813	1	1390	tags=13%, list=12%, signal=15%
ROY_WOUND_BLOOD_VESSEL_UP	ROY_WOUND_BLOOD_VESSEL_UP		34	0.2951154	0.76269376	0.76086956	0.87799567	1	638	tags=15%, list=6%, signal=16%
LEE_LIVER_CANCER_E2F1_UP	LEE_LIVER_CANCER_E2F1_UP		48	0.23149483	0.76231927	0.84	0.877892	1	1832	tags=25%, list=16%, signal=30%
BASSO_HAIRY_CELL_LEUKEMIA_DN	BASSO_HAIRY_CELL_LEUKEMIA_DN		50	0.24109924	0.7595971	0.8666667	0.8809177	1	533	tags=10%, list=5%, signal=10%
KIM_LRRC3B_TARGETS	KIM_LRRC3B_TARGETS		15	0.32916477	0.75867903	0.75555557	0.88156563	1	1407	tags=27%, list=13%, signal=30%
ZHANG_BREAST_CANCER_PROGENITORS_DN	ZHANG_BREAST_CANCER_PROGENITORS_DN		88	0.18377493	0.75701493	0.95454544	0.8834035	1	2452	tags=22%, list=22%, signal=27%
CHESLER_BRAIN_HIGHEST_EXPRESSION	CHESLER_BRAIN_HIGHEST_EXPRESSION		25	0.2192762	0.75285727	0.8	0.8892816	1	1566	tags=16%, list=14%, signal=19%
ZHAN_V1_LATE_DIFFERENTIATION_GENES_UP	ZHAN_V1_LATE_DIFFERENTIATION_GENES_UP		25	0.24670078	0.7512697	0.877551	0.8912893	1	930	tags=12%, list=8%, signal=13%
MORI_LARGE_PRE_BII_LYMPHOCYTE_DN	MORI_LARGE_PRE_BII_LYMPHOCYTE_DN		34	0.32089332	0.7510392	0.74418604	0.89085746	1	1706	tags=24%, list=15%, signal=28%
JI_RESPONSE_TO_FSH_DN	JI_RESPONSE_TO_FSH_DN		32	0.25253132	0.75007534	0.71428573	0.89156735	1	2145	tags=28%, list=19%, signal=35%
LINDGREN_BLADDER_CANCER_WITH_LOH_IN_CHR9Q	LINDGREN_BLADDER_CANCER_WITH_LOH_IN_CHR9Q		62	0.16808611	0.74995536	0.82608694	0.89099133	1	2282	tags=19%, list=20%, signal=24%
REACTOME_GLUCOSE_AND_OTHER_SUGAR_SLC_TRANSPORTERS	REACTOME_GLUCOSE_AND_OTHER_SUGAR_SLC_TRANSPORTERS		57	0.2409908	0.74627995	0.8235294	0.8959316	1	2748	tags=35%, list=25%, signal=46%
REACTOME_ADHERENS_JUNCTIONS_INTERACTIONS	REACTOME_ADHERENS_JUNCTIONS_INTERACTIONS		18	0.25509468	0.74572086	0.84615386	0.89610445	1	2447	tags=22%, list=22%, signal=28%
BROWNE_HCMV_INFECTION_6HR_DN	BROWNE_HCMV_INFECTION_6HR_DN		89	0.19847843	0.74431527	0.8947368	0.8975286	1	2241	tags=22%, list=20%, signal=28%
GALE_APL_WITH_FLT3_MUTATED_UP	GALE_APL_WITH_FLT3_MUTATED_UP		23	0.27593425	0.7433813	0.7241379	0.89789814	1	1404	tags=17%, list=13%, signal=20%
MILI_PSEUDOPODIA_HAPTOTAXIS_UP	MILI_PSEUDOPODIA_HAPTOTAXIS_UP		305	0.21185642	0.7414388	0.60784316	0.90006495	1	2827	tags=28%, list=25%, signal=37%
CHUANG_OXIDATIVE_STRESS_RESPONSE_UP	CHUANG_OXIDATIVE_STRESS_RESPONSE_UP		18	0.2660382	0.7398482	0.84	0.9015017	1	313	tags=11%, list=3%, signal=11%
MIDORIKAWA_AMPLIFIED_IN_LIVER_CANCER	MIDORIKAWA_AMPLIFIED_IN_LIVER_CANCER		26	0.27031747	0.73923904	0.8611111	0.90154743	1	2916	tags=38%, list=26%, signal=52%
ALONSO_METASTASIS_EMT_UP	ALONSO_METASTASIS_EMT_UP		23	0.24890456	0.73829967	0.8360656	0.90216553	1	3898	tags=52%, list=35%, signal=80%
NGUYEN_NOTCH1_TARGETS_UP	NGUYEN_NOTCH1_TARGETS_UP		15	0.30080447	0.73798823	0.8125	0.9017105	1	243	tags=13%, list=2%, signal=14%
MILI_PSEUDOPODIA	MILI_PSEUDOPODIA		22	0.2677431	0.73594666	0.6792453	0.90372664	1	1858	tags=32%, list=17%, signal=38%
REACTOME_TRANSCRIPTION	REACTOME_TRANSCRIPTION		103	0.1952998	0.73582596	0.64285713	0.90304655	1	1945	tags=19%, list=17%, signal=23%
NAKAYAMA_FRA2_TARGETS	NAKAYAMA_FRA2_TARGETS		22	0.23356354	0.7349521	0.8333333	0.9035462	1	2386	tags=32%, list=21%, signal=40%
ZHAN_MULTIPLE_MYELOMA_DN	ZHAN_MULTIPLE_MYELOMA_DN		22	0.27975816	0.7345213	0.71794873	0.90309966	1	3213	tags=45%, list=29%, signal=64%
TAYLOR_METHYLATED_IN_ACUTE_LYMPHOBLASTIC_LEUKEMIA	TAYLOR_METHYLATED_IN_ACUTE_LYMPHOBLASTIC_LEUKEMIA		39	0.21441403	0.73390096	0.8913044	0.9029197	1	2178	tags=26%, list=19%, signal=32%
KEGG_GLYCOSPHINGOLIPID_BIOSYNTHESIS_GANGLIO_SERIES	KEGG_GLYCOSPHINGOLIPID_BIOSYNTHESIS_GANGLIO_SERIES		15	0.26785904	0.7315897	0.8727273	0.90527993	1	564	tags=13%, list=5%, signal=14%
YAGI_AML_RELAPSE_PROGNOSIS	YAGI_AML_RELAPSE_PROGNOSIS		27	0.21171683	0.7311398	0.8292683	0.905222	1	1357	tags=15%, list=12%, signal=17%
AIGNER_ZEB1_TARGETS	AIGNER_ZEB1_TARGETS		25	0.38189945	0.73104477	0.75438595	0.9045886	1	910	tags=20%, list=8%, signal=22%
REACTOME_TAT_MEDIATED_HIV1_ELONGATION_ARREST_AND_RECOVERY	REACTOME_TAT_MEDIATED_HIV1_ELONGATION_ARREST_AND_RECOVERY		27	0.23807372	0.7293139	0.68085104	0.9064293	1	4004	tags=41%, list=36%, signal=63%
BILD_MYC_ONCOGENIC_SIGNATURE	BILD_MYC_ONCOGENIC_SIGNATURE		107	0.18425228	0.7286638	0.9111111	0.90658313	1	1824	tags=19%, list=16%, signal=22%
DAUER_STAT3_TARGETS_UP	DAUER_STAT3_TARGETS_UP		21	0.27417123	0.7280089	0.8596491	0.9065387	1	1013	tags=19%, list=9%, signal=21%
AGUIRRE_PANCREATIC_CANCER_COPY_NUMBER_DN	AGUIRRE_PANCREATIC_CANCER_COPY_NUMBER_DN		133	0.17906821	0.726056	0.7962963	0.908183	1	1195	tags=11%, list=11%, signal=12%
BIOCARTA_CTCF_PATHWAY	BIOCARTA_CTCF_PATHWAY		15	0.26338083	0.7258814	0.78431374	0.9075472	1	1830	tags=20%, list=16%, signal=24%
YAMASHITA_LIVER_CANCER_STEM_CELL_UP	YAMASHITA_LIVER_CANCER_STEM_CELL_UP		32	0.23335646	0.7255191	0.9032258	0.907174	1	2145	tags=25%, list=19%, signal=31%
SHIPP_DLBCL_CURED_VS_FATAL_DN	SHIPP_DLBCL_CURED_VS_FATAL_DN		26	0.21548073	0.7224368	0.90697676	0.9104229	1	1635	tags=19%, list=15%, signal=22%
HAHTOLA_MYCOSIS_FUNGOIDES_SKIN_UP	HAHTOLA_MYCOSIS_FUNGOIDES_SKIN_UP		117	0.212169	0.7214398	0.875	0.91090643	1	2145	tags=23%, list=19%, signal=28%
REACTOME_REGULATION_OF_INSULIN_SECRETION_BY_GLUCAGON_LIKE_PEPTIDE_1	REACTOME_REGULATION_OF_INSULIN_SECRETION_BY_GLUCAGON_LIKE_PEPTIDE_1		40	0.19472048	0.7205459	0.9019608	0.91130203	1	3943	tags=52%, list=35%, signal=81%
DAVICIONI_PAX_FOXO1_SIGNATURE_IN_ARMS_UP	DAVICIONI_PAX_FOXO1_SIGNATURE_IN_ARMS_UP		34	0.22619356	0.71477336	0.85	0.91792345	1	3063	tags=29%, list=27%, signal=40%
LUI_THYROID_CANCER_PAX8_PPARG_UP	LUI_THYROID_CANCER_PAX8_PPARG_UP		27	0.24091716	0.7140871	0.9056604	0.9180463	1	1522	tags=19%, list=14%, signal=21%
REACTOME_G_ALPHA_Q_SIGNALLING_EVENTS	REACTOME_G_ALPHA_Q_SIGNALLING_EVENTS		99	0.22762755	0.71401507	0.8269231	0.9173397	1	2878	tags=29%, list=26%, signal=39%
CASORELLI_ACUTE_PROMYELOCYTIC_LEUKEMIA_UP	CASORELLI_ACUTE_PROMYELOCYTIC_LEUKEMIA_UP		97	0.18325731	0.7118639	0.9574468	0.9195384	1	2356	tags=20%, list=21%, signal=25%
PEREZ_TP53_AND_TP63_TARGETS	PEREZ_TP53_AND_TP63_TARGETS		100	0.21267043	0.7118474	0.9661017	0.9187903	1	1931	tags=22%, list=17%, signal=26%
REACTOME_IMMUNOREGULATORY_INTERACTIONS_BETWEEN_A_LYMPHOID_AND_A_NON_LYMPHOID_CELL	REACTOME_IMMUNOREGULATORY_INTERACTIONS_BETWEEN_A_LYMPHOID_AND_A_NON_LYMPHOID_CELL		33	0.32101214	0.70991915	0.72727275	0.92031366	1	1405	tags=21%, list=13%, signal=24%
CROONQUIST_STROMAL_STIMULATION_UP	CROONQUIST_STROMAL_STIMULATION_UP		34	0.25446004	0.7094342	0.79545456	0.9199175	1	1726	tags=24%, list=15%, signal=28%
IGARASHI_ATF4_TARGETS_DN	IGARASHI_ATF4_TARGETS_DN		48	0.21780604	0.7090065	0.9607843	0.9196896	1	2086	tags=21%, list=19%, signal=25%
GAZDA_DIAMOND_BLACKFAN_ANEMIA_MYELOID_DN	GAZDA_DIAMOND_BLACKFAN_ANEMIA_MYELOID_DN		23	0.20101495	0.7082966	0.877193	0.9198246	1	2632	tags=22%, list=24%, signal=28%
KAYO_AGING_MUSCLE_UP	KAYO_AGING_MUSCLE_UP		116	0.1892495	0.70807284	1	0.9192976	1	2192	tags=22%, list=20%, signal=28%
LANDIS_BREAST_CANCER_PROGRESSION_UP	LANDIS_BREAST_CANCER_PROGRESSION_UP		42	0.3222628	0.7063458	0.7818182	0.9205284	1	3997	tags=50%, list=36%, signal=77%
FINAK_BREAST_CANCER_SDPP_SIGNATURE	FINAK_BREAST_CANCER_SDPP_SIGNATURE		17	0.30259725	0.70475435	0.7916667	0.9217956	1	1944	tags=35%, list=17%, signal=43%
KEGG_SMALL_CELL_LUNG_CANCER	KEGG_SMALL_CELL_LUNG_CANCER		48	0.19795169	0.70458347	0.9310345	0.921146	1	2014	tags=21%, list=18%, signal=25%
LY_AGING_PREMATURE_DN	LY_AGING_PREMATURE_DN		19	0.27721933	0.702661	0.70454544	0.9225682	1	3639	tags=47%, list=32%, signal=70%
LU_IL4_SIGNALING	LU_IL4_SIGNALING		46	0.21807171	0.70188856	0.95	0.9225073	1	713	tags=11%, list=6%, signal=12%
GUTIERREZ_MULTIPLE_MYELOMA_DN	GUTIERREZ_MULTIPLE_MYELOMA_DN		20	0.22758994	0.70052016	0.7826087	0.923256	1	2699	tags=25%, list=24%, signal=33%
LEE_METASTASIS_AND_ALTERNATIVE_SPLICING_UP	LEE_METASTASIS_AND_ALTERNATIVE_SPLICING_UP		49	0.1962783	0.70010334	0.9411765	0.9229035	1	2550	tags=27%, list=23%, signal=34%
HUANG_DASATINIB_RESISTANCE_UP	HUANG_DASATINIB_RESISTANCE_UP		52	0.24950685	0.6998976	0.8095238	0.92232317	1	2334	tags=25%, list=21%, signal=31%
ZHONG_RESPONSE_TO_AZACITIDINE_AND_TSA_DN	ZHONG_RESPONSE_TO_AZACITIDINE_AND_TSA_DN		32	0.20189582	0.69973177	0.8333333	0.9217358	1	4585	tags=56%, list=41%, signal=95%
REACTOME_RNA_POLYMERASE_I_III_AND_MITOCHONDRIAL_TRANSCRIPTION	REACTOME_RNA_POLYMERASE_I_III_AND_MITOCHONDRIAL_TRANSCRIPTION		47	0.20946336	0.6982469	0.80701756	0.92276716	1	1796	tags=21%, list=16%, signal=25%
LEONARD_HYPOXIA	LEONARD_HYPOXIA		26	0.2459438	0.6958228	0.8958333	0.92467207	1	1218	tags=19%, list=11%, signal=22%
KEGG_APOPTOSIS	KEGG_APOPTOSIS		43	0.18459068	0.69553715	0.8958333	0.9241479	1	1494	tags=14%, list=13%, signal=16%
KEGG_HEMATOPOIETIC_CELL_LINEAGE	KEGG_HEMATOPOIETIC_CELL_LINEAGE		53	0.2655387	0.69526404	0.88	0.9236905	1	2398	tags=30%, list=21%, signal=38%
BROWNE_HCMV_INFECTION_10HR_DN	BROWNE_HCMV_INFECTION_10HR_DN		32	0.21100843	0.6940439	0.9423077	0.9244787	1	2161	tags=19%, list=19%, signal=23%
ZHU_CMV_24_HR_DN	ZHU_CMV_24_HR_DN		39	0.22467735	0.6939655	0.86538464	0.92376965	1	1832	tags=26%, list=16%, signal=31%
WATTEL_AUTONOMOUS_THYROID_ADENOMA_DN	WATTEL_AUTONOMOUS_THYROID_ADENOMA_DN		16	0.27379876	0.6929768	0.79545456	0.9243029	1	1793	tags=31%, list=16%, signal=37%
CORRE_MULTIPLE_MYELOMA_UP	CORRE_MULTIPLE_MYELOMA_UP		38	0.24002118	0.6910072	0.96363634	0.9256714	1	714	tags=13%, list=6%, signal=14%
RADAEVA_RESPONSE_TO_IFNA1_UP	RADAEVA_RESPONSE_TO_IFNA1_UP		22	0.2631683	0.68679893	0.8	0.92972225	1	4351	tags=64%, list=39%, signal=104%
BIOCARTA_TPO_PATHWAY	BIOCARTA_TPO_PATHWAY		17	0.2520888	0.68537456	0.9166667	0.9302453	1	2628	tags=35%, list=23%, signal=46%
NUTT_GBM_VS_AO_GLIOMA_UP	NUTT_GBM_VS_AO_GLIOMA_UP		30	0.21882609	0.6852056	0.65909094	0.929592	1	1296	tags=17%, list=12%, signal=19%
GENTILE_UV_RESPONSE_CLUSTER_D8	GENTILE_UV_RESPONSE_CLUSTER_D8		19	0.24451864	0.6845429	0.8545455	0.92958367	1	2582	tags=26%, list=23%, signal=34%
KEGG_NEUROACTIVE_LIGAND_RECEPTOR_INTERACTION	KEGG_NEUROACTIVE_LIGAND_RECEPTOR_INTERACTION		183	0.2266937	0.68446386	0.8913044	0.9288319	1	2964	tags=31%, list=26%, signal=41%
DASU_IL6_SIGNALING_SCAR_UP	DASU_IL6_SIGNALING_SCAR_UP		17	0.23820597	0.683743	0.8703704	0.9288703	1	1236	tags=18%, list=11%, signal=20%
GINESTIER_BREAST_CANCER_ZNF217_AMPLIFIED_UP	GINESTIER_BREAST_CANCER_ZNF217_AMPLIFIED_UP		36	0.22116241	0.68373024	0.7169811	0.9280463	1	4780	tags=56%, list=43%, signal=97%
REACTOME_GS_ALPHA_MEDIATED_EVENTS_IN_GLUCAGON_SIGNALLING	REACTOME_GS_ALPHA_MEDIATED_EVENTS_IN_GLUCAGON_SIGNALLING		19	0.23891096	0.680475	0.877551	0.9307291	1	1629	tags=26%, list=15%, signal=31%
ZHU_CMV_8_HR_UP	ZHU_CMV_8_HR_UP		21	0.25841814	0.67859095	0.8181818	0.9321652	1	2244	tags=29%, list=20%, signal=36%
OSMAN_BLADDER_CANCER_UP	OSMAN_BLADDER_CANCER_UP		203	0.17726205	0.676838	0.84444445	0.93345904	1	1870	tags=15%, list=17%, signal=18%
LUI_TARGETS_OF_PAX8_PPARG_FUSION	LUI_TARGETS_OF_PAX8_PPARG_FUSION		23	0.19190325	0.6752189	0.85714287	0.93446535	1	3602	tags=39%, list=32%, signal=58%
REACTOME_CELL_CELL_ADHESION_SYSTEMS	REACTOME_CELL_CELL_ADHESION_SYSTEMS		42	0.24178492	0.67409897	0.9047619	0.93472064	1	2447	tags=26%, list=22%, signal=33%
HANN_RESISTANCE_TO_BCL2_INHIBITOR_UP	HANN_RESISTANCE_TO_BCL2_INHIBITOR_UP		21	0.23077643	0.6737804	0.9166667	0.9341846	1	1827	tags=19%, list=16%, signal=23%
PELLICCIOTTA_HDAC_IN_ANTIGEN_PRESENTATION_DN	PELLICCIOTTA_HDAC_IN_ANTIGEN_PRESENTATION_DN		37	0.21409194	0.6733201	0.7346939	0.93384296	1	4342	tags=46%, list=39%, signal=75%
EBAUER_TARGETS_OF_PAX3_FOXO1_FUSION_DN	EBAUER_TARGETS_OF_PAX3_FOXO1_FUSION_DN		18	0.2101172	0.6705906	0.9166667	0.9358039	1	1411	tags=17%, list=13%, signal=19%
LINDGREN_BLADDER_CANCER_CLUSTER_2B	LINDGREN_BLADDER_CANCER_CLUSTER_2B		243	0.22507852	0.6702691	0.8636364	0.9355228	1	1324	tags=17%, list=12%, signal=19%
BIOCARTA_AMI_PATHWAY	BIOCARTA_AMI_PATHWAY		19	0.28187594	0.6681439	0.85	0.93679315	1	1862	tags=32%, list=17%, signal=38%
MORI_PLASMA_CELL_DN	MORI_PLASMA_CELL_DN		15	0.35180452	0.6668835	0.93333334	0.9373036	1	698	tags=27%, list=6%, signal=28%
CHARAFE_BREAST_CANCER_BASAL_VS_MESENCHYMAL_UP	CHARAFE_BREAST_CANCER_BASAL_VS_MESENCHYMAL_UP		67	0.28820065	0.6667255	0.8135593	0.93664515	1	1275	tags=18%, list=11%, signal=20%
REACTOME_G_ALPHA_S_SIGNALLING_EVENTS	REACTOME_G_ALPHA_S_SIGNALLING_EVENTS		79	0.1938254	0.66462284	0.9782609	0.93775547	1	3943	tags=46%, list=35%, signal=70%
ZHAN_MULTIPLE_MYELOMA_SUBGROUPS	ZHAN_MULTIPLE_MYELOMA_SUBGROUPS		25	0.2306223	0.6626836	0.88372093	0.9389159	1	1852	tags=20%, list=17%, signal=24%
SPIELMAN_LYMPHOBLAST_EUROPEAN_VS_ASIAN_DN	SPIELMAN_LYMPHOBLAST_EUROPEAN_VS_ASIAN_DN		419	0.17308745	0.66204876	0.82608694	0.9386854	1	2436	tags=21%, list=22%, signal=26%
REACTOME_AMINE_COMPOUND_SLC_TRANSPORTERS	REACTOME_AMINE_COMPOUND_SLC_TRANSPORTERS		22	0.29442608	0.6619235	0.7407407	0.9379964	1	2748	tags=45%, list=25%, signal=60%
BARRIER_CANCER_RELAPSE_NORMAL_SAMPLE_UP	BARRIER_CANCER_RELAPSE_NORMAL_SAMPLE_UP		21	0.23807679	0.6611654	0.9019608	0.9379069	1	2562	tags=29%, list=23%, signal=37%
DACOSTA_ERCC3_ALLELE_XPCS_VS_TTD_DN	DACOSTA_ERCC3_ALLELE_XPCS_VS_TTD_DN		17	0.24566367	0.66092235	0.9423077	0.9373117	1	1771	tags=18%, list=16%, signal=21%
KIM_MYC_AMPLIFICATION_TARGETS_DN	KIM_MYC_AMPLIFICATION_TARGETS_DN		37	0.23221202	0.660892	0.84210527	0.93649966	1	2445	tags=22%, list=22%, signal=28%
MORI_PRE_BI_LYMPHOCYTE_DN	MORI_PRE_BI_LYMPHOCYTE_DN		49	0.22797665	0.6597441	0.75	0.9369399	1	1925	tags=18%, list=17%, signal=22%
REACTOME_GLUCAGON_SIGNALING_IN_METABOLIC_REGULATION	REACTOME_GLUCAGON_SIGNALING_IN_METABOLIC_REGULATION		22	0.21465264	0.6577176	0.9019608	0.93772423	1	1629	tags=23%, list=15%, signal=27%
ZHU_CMV_24_HR_UP	ZHU_CMV_24_HR_UP		28	0.22531831	0.6569026	0.8333333	0.93766546	1	2300	tags=29%, list=21%, signal=36%
DACOSTA_UV_RESPONSE_VIA_ERCC3_DN	DACOSTA_UV_RESPONSE_VIA_ERCC3_DN		438	0.1648855	0.6558449	0.8545455	0.9378815	1	2387	tags=19%, list=21%, signal=24%
SCIBETTA_KDM5B_TARGETS_DN	SCIBETTA_KDM5B_TARGETS_DN		47	0.21737616	0.65244824	0.95238096	0.9404221	1	2656	tags=36%, list=24%, signal=47%
REACTOME_METAL_ION_SLC_TRANSPORTERS	REACTOME_METAL_ION_SLC_TRANSPORTERS		16	0.23597558	0.65158844	0.9183673	0.94032884	1	3959	tags=44%, list=35%, signal=68%
JI_METASTASIS_REPRESSED_BY_STK11	JI_METASTASIS_REPRESSED_BY_STK11		17	0.24136022	0.6489686	0.89361703	0.94172734	1	3199	tags=41%, list=29%, signal=58%
BIOCARTA_IGF1R_PATHWAY	BIOCARTA_IGF1R_PATHWAY		15	0.22506307	0.6466362	0.89830506	0.94292974	1	2562	tags=27%, list=23%, signal=35%
BIOCARTA_PAR1_PATHWAY	BIOCARTA_PAR1_PATHWAY		23	0.20420772	0.64616716	0.9677419	0.94253427	1	2628	tags=30%, list=23%, signal=40%
GUENTHER_GROWTH_SPHERICAL_VS_ADHERENT_UP	GUENTHER_GROWTH_SPHERICAL_VS_ADHERENT_UP		16	0.26948217	0.6458151	0.92156863	0.9420716	1	1994	tags=31%, list=18%, signal=38%
SESTO_RESPONSE_TO_UV_C5	SESTO_RESPONSE_TO_UV_C5		29	0.21212515	0.6456101	0.9019608	0.94142044	1	3327	tags=38%, list=30%, signal=54%
BLUM_RESPONSE_TO_SALIRASIB_UP	BLUM_RESPONSE_TO_SALIRASIB_UP		169	0.15985881	0.64512646	0.9302326	0.9411189	1	1344	tags=12%, list=12%, signal=13%
REACTOME_RHO_GTPASE_CYCLE	REACTOME_RHO_GTPASE_CYCLE		70	0.18566144	0.6433764	0.96	0.9419041	1	1001	tags=11%, list=9%, signal=12%
SMID_BREAST_CANCER_RELAPSE_IN_BONE_UP	SMID_BREAST_CANCER_RELAPSE_IN_BONE_UP		59	0.22403798	0.63937205	0.9310345	0.94430774	1	3307	tags=41%, list=30%, signal=57%
BIOCARTA_NKCELLS_PATHWAY	BIOCARTA_NKCELLS_PATHWAY		15	0.29396465	0.6368013	0.8918919	0.94583446	1	3740	tags=53%, list=33%, signal=80%
MCGARVEY_SILENCED_BY_METHYLATION_IN_COLON_CANCER	MCGARVEY_SILENCED_BY_METHYLATION_IN_COLON_CANCER		33	0.2174023	0.6354601	0.98214287	0.9460173	1	1026	tags=12%, list=9%, signal=13%
JIANG_VHL_TARGETS	JIANG_VHL_TARGETS		52	0.1810463	0.6329666	0.84090906	0.9472195	1	1762	tags=15%, list=16%, signal=18%
VALK_AML_CLUSTER_9	VALK_AML_CLUSTER_9		21	0.25056002	0.62911	0.9411765	0.9494592	1	3023	tags=43%, list=27%, signal=59%
LU_TUMOR_VASCULATURE_UP	LU_TUMOR_VASCULATURE_UP		17	0.26368925	0.6263346	0.9767442	0.95042247	1	2373	tags=24%, list=21%, signal=30%
ABE_INNER_EAR	ABE_INNER_EAR		18	0.23970766	0.62621444	0.94827586	0.9496827	1	3094	tags=39%, list=28%, signal=54%
ACEVEDO_NORMAL_TISSUE_ADJACENT_TO_LIVER_TUMOR_UP	ACEVEDO_NORMAL_TISSUE_ADJACENT_TO_LIVER_TUMOR_UP		88	0.15367068	0.6239261	0.97959185	0.95065486	1	3488	tags=28%, list=31%, signal=41%
REACTOME_NEF_MEDIATES_DOWN_MODULATION_OF_CELL_SURFACE_RECEPTORS_BY_RECRUITING_THEM_TO_CLATHRIN_ADAPTERS	REACTOME_NEF_MEDIATES_DOWN_MODULATION_OF_CELL_SURFACE_RECEPTORS_BY_RECRUITING_THEM_TO_CLATHRIN_ADAPTERS		15	0.19940369	0.623064	0.9607843	0.9503937	1	3758	tags=47%, list=34%, signal=70%
BIOCARTA_IL12_PATHWAY	BIOCARTA_IL12_PATHWAY		15	0.26419374	0.6224552	0.875	0.94993204	1	689	tags=13%, list=6%, signal=14%
YAO_TEMPORAL_RESPONSE_TO_PROGESTERONE_CLUSTER_11	YAO_TEMPORAL_RESPONSE_TO_PROGESTERONE_CLUSTER_11		77	0.15768252	0.6205134	0.9230769	0.9504877	1	2827	tags=23%, list=25%, signal=31%
BIOCARTA_IL2RB_PATHWAY	BIOCARTA_IL2RB_PATHWAY		23	0.19517963	0.6179717	0.9782609	0.9514885	1	2081	tags=22%, list=19%, signal=27%
DACOSTA_UV_RESPONSE_VIA_ERCC3_XPCS_DN	DACOSTA_UV_RESPONSE_VIA_ERCC3_XPCS_DN		31	0.20511225	0.61343825	0.8979592	0.9543274	1	2976	tags=32%, list=27%, signal=44%
WANG_CLIM2_TARGETS_UP	WANG_CLIM2_TARGETS_UP		110	0.15861787	0.6134312	0.98245615	0.953504	1	3697	tags=31%, list=33%, signal=46%
KEGG_UBIQUITIN_MEDIATED_PROTEOLYSIS	KEGG_UBIQUITIN_MEDIATED_PROTEOLYSIS		77	0.1629114	0.6106899	0.87234044	0.9544813	1	3063	tags=22%, list=27%, signal=30%
KEGG_PROTEIN_EXPORT	KEGG_PROTEIN_EXPORT		18	0.20780113	0.60649145	0.877551	0.95665276	1	2996	tags=33%, list=27%, signal=45%
REACTOME_CENTROSOME_MATURATION	REACTOME_CENTROSOME_MATURATION		35	0.19558446	0.6032538	0.8148148	0.95786816	1	4012	tags=46%, list=36%, signal=71%
REACTOME_LYSOSOME_VESICLE_BIOGENESIS	REACTOME_LYSOSOME_VESICLE_BIOGENESIS		16	0.19852698	0.59950465	0.92727274	0.9594926	1	4245	tags=44%, list=38%, signal=70%
BIOCARTA_FAS_PATHWAY	BIOCARTA_FAS_PATHWAY		18	0.21110733	0.59190637	0.95348835	0.9632891	1	3411	tags=39%, list=30%, signal=56%
REACTOME_LOSS_OF_NLP_FROM_MITOTIC_CENTROSOMES	REACTOME_LOSS_OF_NLP_FROM_MITOTIC_CENTROSOMES		31	0.19965166	0.59092706	0.92156863	0.9631471	1	3030	tags=32%, list=27%, signal=44%
CHEOK_RESPONSE_TO_HD_MTX_DN	CHEOK_RESPONSE_TO_HD_MTX_DN		15	0.21684392	0.59088	0.9166667	0.96233904	1	1391	tags=13%, list=12%, signal=15%
MORI_PLASMA_CELL_UP	MORI_PLASMA_CELL_UP		28	0.19433041	0.58280736	0.9	0.9658542	1	4600	tags=64%, list=41%, signal=109%
MORI_EMU_MYC_LYMPHOMA_BY_ONSET_TIME_DN	MORI_EMU_MYC_LYMPHOMA_BY_ONSET_TIME_DN		16	0.20805079	0.57396704	0.9230769	0.96957505	1	1190	tags=13%, list=11%, signal=14%
LINDGREN_BLADDER_CANCER_HIGH_RECURRENCE	LINDGREN_BLADDER_CANCER_HIGH_RECURRENCE		32	0.20047185	0.57315385	0.9433962	0.9692206	1	2936	tags=34%, list=26%, signal=46%
REACTOME_GENERATION_OF_SECOND_MESSENGER_MOLECULES	REACTOME_GENERATION_OF_SECOND_MESSENGER_MOLECULES		16	0.27753606	0.5503255	0.88372093	0.9784572	1	1732	tags=31%, list=15%, signal=37%
REACTOME_SIGNALING_BY_EGFR	REACTOME_SIGNALING_BY_EGFR		38	0.16689557	0.54516965	0.9791667	0.97982115	1	3952	tags=34%, list=35%, signal=53%
FARMER_BREAST_CANCER_CLUSTER_5	FARMER_BREAST_CANCER_CLUSTER_5		18	0.27824032	0.5327812	0.8979592	0.9834798	1	2835	tags=33%, list=25%, signal=45%
REACTOME_TIGHT_JUNCTION_INTERACTIONS	REACTOME_TIGHT_JUNCTION_INTERACTIONS		24	0.24489231	0.5282134	0.95	0.984054	1	2322	tags=29%, list=21%, signal=37%
URS_ADIPOCYTE_DIFFERENTIATION_DN	URS_ADIPOCYTE_DIFFERENTIATION_DN		20	0.22172894	0.5263406	0.9591837	0.9837724	1	2985	tags=35%, list=27%, signal=48%
REACTOME_DOWNSTREAM_SIGNALING_OF_ACTIVATED_FGFR	REACTOME_DOWNSTREAM_SIGNALING_OF_ACTIVATED_FGFR		29	0.1751673	0.525948	1	0.9830503	1	2742	tags=24%, list=24%, signal=32%
WILLIAMS_ESR2_TARGETS_UP	WILLIAMS_ESR2_TARGETS_UP		15	0.17477544	0.52443373	0.962963	0.982707	1	382	tags=7%, list=3%, signal=7%
REACTOME_RNA_POLYMERASE_III_TRANSCRIPTION_INITIATION	REACTOME_RNA_POLYMERASE_III_TRANSCRIPTION_INITIATION		17	0.16727774	0.5194606	1	0.983542	1	1084	tags=12%, list=10%, signal=13%
PENG_GLUTAMINE_DEPRIVATION_DN	PENG_GLUTAMINE_DEPRIVATION_DN		53	0.1260659	0.5025962	0.94	0.98745203	1	3902	tags=32%, list=35%, signal=49%
KEGG_B_CELL_RECEPTOR_SIGNALING_PATHWAY	KEGG_B_CELL_RECEPTOR_SIGNALING_PATHWAY		46	0.17967843	0.50201106	0.975	0.986759	1	2251	tags=20%, list=20%, signal=24%
STEARMAN_LUNG_CANCER_EARLY_VS_LATE_UP	STEARMAN_LUNG_CANCER_EARLY_VS_LATE_UP		90	0.13063405	0.5000147	1	0.98640466	1	3971	tags=33%, list=35%, signal=51%
KEGG_PRIMARY_IMMUNODEFICIENCY	KEGG_PRIMARY_IMMUNODEFICIENCY		25	0.22199999	0.49619505	0.95555556	0.9864932	1	2300	tags=32%, list=21%, signal=40%
DAZARD_RESPONSE_TO_UV_NHEK_DN	DAZARD_RESPONSE_TO_UV_NHEK_DN		118	0.13678186	0.4860188	0.98039216	0.987926	1	3906	tags=33%, list=35%, signal=50%
GENTILE_UV_RESPONSE_CLUSTER_D7	GENTILE_UV_RESPONSE_CLUSTER_D7		25	0.14892687	0.47442946	0.9148936	0.98904485	1	4198	tags=40%, list=37%, signal=64%
VANHARANTA_UTERINE_FIBROID_WITH_7Q_DELETION_UP	VANHARANTA_UTERINE_FIBROID_WITH_7Q_DELETION_UP		40	0.13256113	0.4573403	1	0.99115324	1	2136	tags=15%, list=19%, signal=18%
