# Supplementary material for: A genomic analysis of mouse models of breast cancer reveals molecular features of mouse models and relationships to human breast cancer
Source: Breast Cancer Res. 2014 Jun 5;16(3):R59. doi: 10.1186/bcr3672 (PMC4078930; doi:10.1186/bcr3672)
Supplement: Additional file 11 — GSEA for mouse models compared to all other models or to mammary gland development. Listed by model. [file bcr3672-S11.zip › AdditionalFile11/DMBA/Vs_normal_mammary/C3/Downregulated_in_DMBA_vs_NormalMammary.txt]

NAME	GS<br> follow link to MSigDB	GS DETAILS	SIZE	ES	NES	NOM p-val	FDR q-val	FWER p-val	RANK AT MAX	LEADING EDGE
CCTGAGT,MIR-510	CCTGAGT,MIR-510	Details ...	22	-0.53374934	-1.57448	0.022044089	1	0.703	1362	tags=32%, list=12%, signal=36%
V$STAT4_01	V$STAT4_01	Details ...	133	-0.45422578	-1.562993	0.011695907	1	0.731	1853	tags=36%, list=17%, signal=43%
V$SREBP_Q3	V$SREBP_Q3	Details ...	116	-0.4380163	-1.5618658	0.015444015	1	0.731	1557	tags=27%, list=14%, signal=31%
GACAGGG,MIR-339	GACAGGG,MIR-339	Details ...	31	-0.4777801	-1.5578964	0.032882012	1	0.737	2260	tags=42%, list=20%, signal=52%
CTAWWWATA_V$RSRFC4_Q2	CTAWWWATA_V$RSRFC4_Q2	Details ...	180	-0.52631885	-1.5488298	0.04338843	1	0.748	1518	tags=34%, list=14%, signal=39%
V$ATF4_Q2	V$ATF4_Q2	Details ...	120	-0.36386448	-1.542093	0.006036217	1	0.757	1557	tags=19%, list=14%, signal=22%
AGTCAGC,MIR-345	AGTCAGC,MIR-345	Details ...	27	-0.4853147	-1.5380477	0.03787879	1	0.764	2495	tags=44%, list=22%, signal=57%
TAAWWATAG_V$RSRFC4_Q2	TAAWWATAG_V$RSRFC4_Q2	Details ...	77	-0.48115507	-1.5346767	0.02964427	1	0.772	1474	tags=32%, list=13%, signal=37%
V$RORA1_01	V$RORA1_01	Details ...	136	-0.4003476	-1.5262488	0.011363637	1	0.79	2119	tags=32%, list=19%, signal=39%
TGACCTTG_V$SF1_Q6	TGACCTTG_V$SF1_Q6	Details ...	122	-0.3821656	-1.5253274	0.023391813	1	0.79	2653	tags=39%, list=24%, signal=50%
V$MEF2_Q6_01	V$MEF2_Q6_01	Details ...	121	-0.4963696	-1.5229065	0.059642147	0.9501348	0.793	1307	tags=32%, list=12%, signal=36%
V$USF2_Q6	V$USF2_Q6	Details ...	126	-0.3504737	-1.5214657	0.009242144	0.8816913	0.795	1538	tags=18%, list=14%, signal=21%
V$MEF2_03	V$MEF2_03	Details ...	117	-0.4734214	-1.5198078	0.036809817	0.8248847	0.797	1585	tags=32%, list=14%, signal=36%
V$RSRFC4_Q2	V$RSRFC4_Q2	Details ...	105	-0.4757488	-1.5156918	0.054108217	0.79390395	0.804	1409	tags=31%, list=13%, signal=36%
CAGGGTC,MIR-504	CAGGGTC,MIR-504	Details ...	44	-0.4384528	-1.5137078	0.032786883	0.75333977	0.806	1550	tags=30%, list=14%, signal=34%
GTCNYYATGR_UNKNOWN	GTCNYYATGR_UNKNOWN	Details ...	36	-0.4346571	-1.5050435	0.025641026	0.76262313	0.829	1606	tags=33%, list=14%, signal=39%
V$AMEF2_Q6	V$AMEF2_Q6	Details ...	123	-0.45098108	-1.4990913	0.036734693	0.75542307	0.84	1590	tags=29%, list=14%, signal=34%
TCCCCAC,MIR-491	TCCCCAC,MIR-491	Details ...	31	-0.54692173	-1.4961686	0.08467742	0.72955585	0.844	260	tags=19%, list=2%, signal=20%
SNACANNNYSYAGA_UNKNOWN	SNACANNNYSYAGA_UNKNOWN	Details ...	30	-0.425381	-1.4873526	0.04563492	0.745595	0.858	1954	tags=30%, list=17%, signal=36%
V$CREB_Q3	V$CREB_Q3	Details ...	115	-0.33045426	-1.4870124	0.014414415	0.71036774	0.858	1994	tags=27%, list=18%, signal=32%
GGGGCCC,MIR-296	GGGGCCC,MIR-296	Details ...	37	-0.47768852	-1.4759874	0.07968128	0.74084127	0.867	2874	tags=43%, list=26%, signal=58%
CCAGGTT,MIR-490	CCAGGTT,MIR-490	Details ...	27	-0.46744937	-1.472401	0.06769826	0.7300264	0.871	1769	tags=30%, list=16%, signal=35%
ATGTAGC,MIR-221,MIR-222	ATGTAGC,MIR-221,MIR-222	Details ...	56	-0.45356035	-1.4642967	0.06530612	0.7455334	0.881	1381	tags=30%, list=12%, signal=34%
GACAATC,MIR-219	GACAATC,MIR-219	Details ...	74	-0.4027091	-1.462608	0.049115915	0.7244997	0.884	1450	tags=28%, list=13%, signal=32%
TTCNRGNNNNTTC_V$HSF_Q6	TTCNRGNNNNTTC_V$HSF_Q6	Details ...	75	-0.39629996	-1.4615616	0.033932135	0.70045906	0.886	494	tags=15%, list=4%, signal=15%
AGGTGCA,MIR-500	AGGTGCA,MIR-500	Details ...	46	-0.41071513	-1.4611542	0.034026466	0.6760429	0.887	2521	tags=33%, list=23%, signal=42%
V$SP3_Q3	V$SP3_Q3	Details ...	110	-0.37301227	-1.4549457	0.03006012	0.68268	0.89	1994	tags=29%, list=18%, signal=35%
GTGTTGA,MIR-505	GTGTTGA,MIR-505	Details ...	53	-0.41815928	-1.4546922	0.037109375	0.65998596	0.89	3482	tags=51%, list=31%, signal=74%
GTTNYYNNGGTNA_UNKNOWN	GTTNYYNNGGTNA_UNKNOWN	Details ...	33	-0.41850865	-1.4536626	0.054580897	0.64241827	0.89	4158	tags=76%, list=37%, signal=120%
V$AP2_Q6_01	V$AP2_Q6_01	Details ...	124	-0.39866072	-1.4531907	0.062248997	0.62353456	0.89	1612	tags=23%, list=14%, signal=27%
CTCTATG,MIR-368	CTCTATG,MIR-368	Details ...	24	-0.5095223	-1.4513499	0.07070707	0.61313945	0.892	2498	tags=54%, list=22%, signal=70%
ACAGGGT,MIR-10A,MIR-10B	ACAGGGT,MIR-10A,MIR-10B	Details ...	64	-0.39318672	-1.4491652	0.023255814	0.6039379	0.894	1780	tags=28%, list=16%, signal=33%
V$PR_02	V$PR_02	Details ...	72	-0.40322593	-1.4489359	0.047904193	0.5866212	0.894	1574	tags=28%, list=14%, signal=32%
V$PR_01	V$PR_01	Details ...	68	-0.40126345	-1.4477345	0.033932135	0.5749293	0.895	1334	tags=26%, list=12%, signal=30%
V$MMEF2_Q6	V$MMEF2_Q6	Details ...	139	-0.4370589	-1.4429927	0.064257026	0.5783463	0.898	1590	tags=27%, list=14%, signal=31%
V$HMEF2_Q6	V$HMEF2_Q6	Details ...	63	-0.5043746	-1.4402932	0.09054326	0.57323384	0.898	1173	tags=29%, list=10%, signal=32%
CCACACA,MIR-147	CCACACA,MIR-147	Details ...	36	-0.39551306	-1.4362261	0.050880626	0.5755099	0.904	1676	tags=31%, list=15%, signal=36%
TTGCACT,MIR-130A,MIR-301,MIR-130B	TTGCACT,MIR-130A,MIR-301,MIR-130B	Details ...	179	-0.34011418	-1.4349235	0.027504912	0.56638104	0.905	2174	tags=28%, list=19%, signal=34%
V$MTF1_Q4	V$MTF1_Q4	Details ...	125	-0.3473579	-1.4171487	0.01908397	0.6319252	0.922	1969	tags=28%, list=18%, signal=34%
CCTNTMAGA_UNKNOWN	CCTNTMAGA_UNKNOWN	Details ...	63	-0.39763168	-1.4164561	0.030075189	0.61913437	0.922	1346	tags=29%, list=12%, signal=32%
GTTTGTT,MIR-495	GTTTGTT,MIR-495	Details ...	116	-0.35902262	-1.4140586	0.053359684	0.61569804	0.924	1840	tags=31%, list=16%, signal=37%
TGCACTG,MIR-148A,MIR-152,MIR-148B	TGCACTG,MIR-148A,MIR-152,MIR-148B	Details ...	125	-0.3289189	-1.4126918	0.03041825	0.6068844	0.925	2174	tags=29%, list=19%, signal=35%
V$ZF5_B	V$ZF5_B	Details ...	117	-0.33334872	-1.405964	0.052525252	0.6230311	0.93	1969	tags=24%, list=18%, signal=29%
V$SRY_01	V$SRY_01	Details ...	94	-0.3798893	-1.4034774	0.04696673	0.6208364	0.93	1574	tags=27%, list=14%, signal=31%
V$CACBINDINGPROTEIN_Q6	V$CACBINDINGPROTEIN_Q6	Details ...	106	-0.36686328	-1.4001826	0.07952286	0.6214784	0.931	1942	tags=30%, list=17%, signal=36%
YGTCCTTGR_UNKNOWN	YGTCCTTGR_UNKNOWN	Details ...	43	-0.4091637	-1.3998048	0.055666003	0.60998064	0.931	1208	tags=28%, list=11%, signal=31%
CTCCAAG,MIR-432	CTCCAAG,MIR-432	Details ...	44	-0.37537387	-1.3973751	0.06666667	0.6067274	0.933	2271	tags=34%, list=20%, signal=43%
TCTGATA,MIR-361	TCTGATA,MIR-361	Details ...	47	-0.43216404	-1.3942809	0.112	0.60750836	0.934	3265	tags=55%, list=29%, signal=78%
V$MZF1_01	V$MZF1_01	Details ...	111	-0.36978218	-1.391684	0.055876687	0.60636926	0.935	1652	tags=26%, list=15%, signal=30%
GCAAGGA,MIR-502	GCAAGGA,MIR-502	Details ...	34	-0.42979935	-1.3903385	0.093877554	0.59994566	0.935	2088	tags=32%, list=19%, signal=40%
YGCGYRCGC_UNKNOWN	YGCGYRCGC_UNKNOWN	Details ...	139	-0.3047157	-1.3880193	0.05263158	0.59788823	0.936	1987	tags=23%, list=18%, signal=28%
V$MEF2_02	V$MEF2_02	Details ...	115	-0.44591594	-1.3779594	0.118473895	0.6297603	0.94	1493	tags=30%, list=13%, signal=34%
TCTGGAC,MIR-198	TCTGGAC,MIR-198	Details ...	39	-0.37198913	-1.3778751	0.046511628	0.6181781	0.94	570	tags=15%, list=5%, signal=16%
ATGTCAC,MIR-489	ATGTCAC,MIR-489	Details ...	42	-0.39770237	-1.3778157	0.07539683	0.6070047	0.94	1550	tags=29%, list=14%, signal=33%
V$TBP_01	V$TBP_01	Details ...	115	-0.40815046	-1.3771102	0.078895465	0.5987857	0.941	1544	tags=27%, list=14%, signal=31%
TGASTMAGC_V$NFE2_01	TGASTMAGC_V$NFE2_01	Details ...	106	-0.34741637	-1.3715872	0.06476191	0.61193883	0.945	1408	tags=23%, list=13%, signal=26%
CCCAGAG,MIR-326	CCCAGAG,MIR-326	Details ...	78	-0.36660653	-1.371236	0.061728396	0.60275364	0.945	2905	tags=35%, list=26%, signal=46%
V$DR3_Q4	V$DR3_Q4	Details ...	67	-0.39041734	-1.3654737	0.08637236	0.6170968	0.948	1946	tags=27%, list=17%, signal=32%
TCCAGAG,MIR-518C	TCCAGAG,MIR-518C	Details ...	69	-0.35815436	-1.3581594	0.08249497	0.6385785	0.952	1547	tags=28%, list=14%, signal=32%
V$LBP1_Q6	V$LBP1_Q6	Details ...	103	-0.3952559	-1.3574682	0.10980392	0.6305347	0.952	1423	tags=25%, list=13%, signal=29%
V$RORA2_01	V$RORA2_01		74	-0.3861077	-1.3561193	0.06944445	0.6261633	0.953	2119	tags=31%, list=19%, signal=38%
V$NKX22_01	V$NKX22_01		79	-0.3984092	-1.3549688	0.09306931	0.6207202	0.953	1892	tags=27%, list=17%, signal=32%
V$AHRARNT_01	V$AHRARNT_01		72	-0.3601686	-1.3541833	0.048543688	0.6145169	0.953	1358	tags=21%, list=12%, signal=24%
V$CEBPB_01	V$CEBPB_01		135	-0.36914763	-1.3531427	0.086538464	0.60922605	0.954	1914	tags=30%, list=17%, signal=35%
V$HEB_Q6	V$HEB_Q6		123	-0.38097313	-1.3508632	0.08232932	0.6096662	0.956	1818	tags=28%, list=16%, signal=34%
V$RSRFC4_01	V$RSRFC4_01		121	-0.423997	-1.3481339	0.13414635	0.61171216	0.957	1518	tags=30%, list=14%, signal=34%
V$FOXJ2_02	V$FOXJ2_02		101	-0.36868867	-1.3473876	0.05108055	0.60581326	0.957	1963	tags=33%, list=18%, signal=39%
V$TCF11_01	V$TCF11_01		102	-0.33329555	-1.3433241	0.045454547	0.61430407	0.957	1574	tags=25%, list=14%, signal=28%
GCCNNNWTAAR_UNKNOWN	GCCNNNWTAAR_UNKNOWN		68	-0.41108483	-1.3424257	0.10344828	0.6091546	0.957	1477	tags=28%, list=13%, signal=32%
GGATTA_V$PITX2_Q2	GGATTA_V$PITX2_Q2		284	-0.3334802	-1.339168	0.053435113	0.61313623	0.957	2161	tags=27%, list=19%, signal=33%
TGCCAAR_V$NF1_Q6	TGCCAAR_V$NF1_Q6		343	-0.34936702	-1.3385141	0.05065666	0.6073184	0.958	1796	tags=28%, list=16%, signal=32%
V$POU3F2_02	V$POU3F2_02		124	-0.35550165	-1.3363011	0.07378641	0.60793525	0.958	1812	tags=24%, list=16%, signal=29%
V$PBX1_02	V$PBX1_02		67	-0.39473128	-1.3331577	0.09607843	0.6127635	0.958	1621	tags=30%, list=14%, signal=35%
V$E12_Q6	V$E12_Q6		118	-0.3557097	-1.3328321	0.06153846	0.60565865	0.958	2689	tags=38%, list=24%, signal=50%
V$GRE_C	V$GRE_C		63	-0.3677771	-1.3264272	0.06902985	0.622706	0.961	1946	tags=29%, list=17%, signal=34%
V$MEF2_01	V$MEF2_01		73	-0.450897	-1.3260506	0.13333334	0.6161179	0.961	1518	tags=27%, list=14%, signal=31%
V$IK2_01	V$IK2_01		140	-0.34113893	-1.3256837	0.05263158	0.60975516	0.961	1845	tags=28%, list=16%, signal=33%
YTATTTTNR_V$MEF2_02	YTATTTTNR_V$MEF2_02		334	-0.34038925	-1.3247083	0.09038462	0.60567945	0.963	1745	tags=28%, list=16%, signal=32%
CAATGCA,MIR-33	CAATGCA,MIR-33		55	-0.37723142	-1.3148488	0.09248555	0.63675153	0.963	3107	tags=51%, list=28%, signal=70%
V$HLF_01	V$HLF_01		113	-0.34116971	-1.3148124	0.07632094	0.6289266	0.963	1719	tags=25%, list=15%, signal=29%
V$STAT6_02	V$STAT6_02		126	-0.3401156	-1.3144468	0.078393884	0.62263316	0.963	2054	tags=30%, list=18%, signal=37%
V$POU1F1_Q6	V$POU1F1_Q6		111	-0.36032978	-1.3118848	0.051282052	0.62568617	0.965	1590	tags=26%, list=14%, signal=30%
V$SF1_Q6	V$SF1_Q6		127	-0.33815098	-1.3116789	0.13877551	0.61878294	0.965	2119	tags=29%, list=19%, signal=36%
TTAYRTAA_V$E4BP4_01	TTAYRTAA_V$E4BP4_01		107	-0.33588612	-1.3114966	0.070342205	0.6121124	0.965	1614	tags=22%, list=14%, signal=26%
V$ERR1_Q2	V$ERR1_Q2		124	-0.3479631	-1.304415	0.128	0.6328156	0.967	2644	tags=35%, list=24%, signal=46%
V$FOXO1_02	V$FOXO1_02		113	-0.347284	-1.30359	0.055776894	0.62894297	0.968	1825	tags=33%, list=16%, signal=39%
STTTCRNTTT_V$IRF_Q6	STTTCRNTTT_V$IRF_Q6		92	-0.38527843	-1.3009295	0.13068181	0.6326784	0.968	2354	tags=35%, list=21%, signal=44%
V$AR_01	V$AR_01		72	-0.35673556	-1.3003495	0.11821705	0.62791324	0.968	1075	tags=21%, list=10%, signal=23%
V$MYC_Q2	V$MYC_Q2		97	-0.30965334	-1.3002347	0.081374325	0.6212204	0.968	1664	tags=18%, list=15%, signal=20%
GAANYNYGACNY_UNKNOWN	GAANYNYGACNY_UNKNOWN		33	-0.38830444	-1.3001792	0.10192308	0.61468863	0.968	1638	tags=27%, list=15%, signal=32%
V$FOX_Q2	V$FOX_Q2		102	-0.3539219	-1.2976215	0.079303674	0.61759776	0.968	1556	tags=28%, list=14%, signal=33%
GGGNRMNNYCAT_UNKNOWN	GGGNRMNNYCAT_UNKNOWN		47	-0.34676176	-1.296485	0.13347022	0.61527556	0.969	2119	tags=26%, list=19%, signal=31%
CAGTCAC,MIR-134	CAGTCAC,MIR-134		25	-0.381344	-1.2959719	0.14398421	0.6104786	0.969	3149	tags=48%, list=28%, signal=67%
V$TCF4_Q5	V$TCF4_Q5		116	-0.37509027	-1.2944063	0.1	0.60981023	0.969	2334	tags=32%, list=21%, signal=40%
V$HP1SITEFACTOR_Q6	V$HP1SITEFACTOR_Q6		113	-0.3402972	-1.2933967	0.07003891	0.6070674	0.969	1745	tags=27%, list=16%, signal=32%
V$NMYC_01	V$NMYC_01		129	-0.2999132	-1.2903097	0.0804829	0.6130427	0.972	601	tags=12%, list=5%, signal=12%
V$NFAT_Q6	V$NFAT_Q6		125	-0.33392668	-1.2883002	0.10097087	0.6141342	0.973	1659	tags=27%, list=15%, signal=32%
V$AP1_Q6_01	V$AP1_Q6_01		134	-0.31999117	-1.2862657	0.06827309	0.61598176	0.973	1308	tags=20%, list=12%, signal=23%
V$SP1_Q6	V$SP1_Q6		128	-0.31369308	-1.2846857	0.13793103	0.615893	0.974	3122	tags=38%, list=28%, signal=51%
V$NF1_Q6	V$NF1_Q6		141	-0.338652	-1.2837446	0.08317215	0.613355	0.975	1558	tags=21%, list=14%, signal=24%
V$ARP1_01	V$ARP1_01		79	-0.37314373	-1.2817489	0.12	0.6146842	0.975	1421	tags=24%, list=13%, signal=27%
V$T3R_Q6	V$T3R_Q6		117	-0.33890337	-1.2809594	0.103238866	0.6111749	0.975	1621	tags=22%, list=14%, signal=26%
AGGGCAG,MIR-18A	AGGGCAG,MIR-18A		62	-0.3413402	-1.2809005	0.10358566	0.605438	0.975	2978	tags=42%, list=27%, signal=57%
V$PPARA_01	V$PPARA_01		21	-0.4890279	-1.2801055	0.2	0.6028364	0.975	1387	tags=33%, list=12%, signal=38%
ACTACCT,MIR-196A,MIR-196B	ACTACCT,MIR-196A,MIR-196B		60	-0.34576428	-1.278917	0.12598425	0.60129654	0.975	1786	tags=28%, list=16%, signal=34%
CCCNNGGGAR_V$OLF1_01	CCCNNGGGAR_V$OLF1_01		153	-0.32981887	-1.2775995	0.105065666	0.6009468	0.975	1892	tags=25%, list=17%, signal=30%
V$NFE2_01	V$NFE2_01		138	-0.30378452	-1.2767353	0.0704501	0.59855795	0.975	1207	tags=19%, list=11%, signal=21%
SMTTTTGT_UNKNOWN	SMTTTTGT_UNKNOWN		196	-0.30075786	-1.274715	0.116	0.60040355	0.975	1892	tags=27%, list=17%, signal=31%
V$SRF_Q6	V$SRF_Q6		133	-0.37087908	-1.2736813	0.13373253	0.59859896	0.975	1773	tags=27%, list=16%, signal=32%
GTGTCAA,MIR-514	GTGTCAA,MIR-514		28	-0.37748593	-1.2725427	0.12623274	0.5974606	0.975	2483	tags=39%, list=22%, signal=50%
RACTNNRTTTNC_UNKNOWN	RACTNNRTTTNC_UNKNOWN		58	-0.35466707	-1.2718761	0.15913557	0.5946806	0.975	2283	tags=28%, list=20%, signal=34%
V$GATA1_03	V$GATA1_03		120	-0.34112513	-1.2712326	0.08880309	0.59172326	0.975	1574	tags=23%, list=14%, signal=26%
V$SRY_02	V$SRY_02		121	-0.34560964	-1.2696848	0.11154599	0.592507	0.975	2131	tags=33%, list=19%, signal=40%
V$SP1_Q4_01	V$SP1_Q4_01		131	-0.2944783	-1.2685443	0.10606061	0.59098715	0.976	3354	tags=40%, list=30%, signal=57%
TGGNNNNNNKCCAR_UNKNOWN	TGGNNNNNNKCCAR_UNKNOWN		208	-0.33831996	-1.2682053	0.12427185	0.58707166	0.976	1718	tags=24%, list=15%, signal=27%
ACACTCC,MIR-122A	ACACTCC,MIR-122A		43	-0.3524608	-1.2677344	0.14677104	0.58374876	0.976	2826	tags=44%, list=25%, signal=59%
V$ER_Q6_01	V$ER_Q6_01		122	-0.30885357	-1.267604	0.11434109	0.57938886	0.976	1595	tags=25%, list=14%, signal=29%
V$SRF_Q4	V$SRF_Q4		115	-0.36130118	-1.2650719	0.17509727	0.5827509	0.976	1718	tags=25%, list=15%, signal=29%
V$PAX4_03	V$PAX4_03		133	-0.30741528	-1.2650391	0.15594542	0.57789975	0.976	1995	tags=28%, list=18%, signal=33%
V$LEF1_Q6	V$LEF1_Q6		126	-0.3259999	-1.2647613	0.103792414	0.57389647	0.976	1854	tags=26%, list=17%, signal=31%
V$PAX4_02	V$PAX4_02		124	-0.35999614	-1.2642255	0.123046875	0.5710866	0.977	1550	tags=26%, list=14%, signal=30%
V$NFY_Q6_01	V$NFY_Q6_01		129	-0.29502362	-1.2633166	0.0882353	0.5697889	0.977	1102	tags=16%, list=10%, signal=18%
ACAACTT,MIR-382	ACAACTT,MIR-382		38	-0.37373537	-1.2613512	0.14990138	0.5718834	0.979	1160	tags=18%, list=10%, signal=20%
V$GR_Q6	V$GR_Q6		122	-0.34457454	-1.2576472	0.11683168	0.5795977	0.98	1545	tags=22%, list=14%, signal=25%
V$E47_02	V$E47_02		113	-0.35797146	-1.2572471	0.14889336	0.57655513	0.98	1737	tags=29%, list=16%, signal=34%
ATGCAGT,MIR-217	ATGCAGT,MIR-217		51	-0.3940399	-1.2568682	0.18315789	0.57309806	0.98	1762	tags=33%, list=16%, signal=39%
V$ETF_Q6	V$ETF_Q6		50	-0.34615505	-1.2558333	0.1634981	0.57233566	0.981	1239	tags=16%, list=11%, signal=18%
V$MAX_01	V$MAX_01		116	-0.30069363	-1.2554969	0.1749503	0.5690052	0.981	1556	tags=17%, list=14%, signal=20%
YATTNATC_UNKNOWN	YATTNATC_UNKNOWN		162	-0.34688434	-1.2531627	0.134357	0.57242334	0.982	1762	tags=26%, list=16%, signal=30%
V$VDR_Q3	V$VDR_Q3		112	-0.328041	-1.2522476	0.13218391	0.5712212	0.983	3090	tags=33%, list=28%, signal=45%
WTGAAAT_UNKNOWN	WTGAAAT_UNKNOWN		282	-0.30457324	-1.2515898	0.08938547	0.5691414	0.983	1788	tags=23%, list=16%, signal=27%
V$FXR_Q3	V$FXR_Q3		48	-0.37553588	-1.2514877	0.11491936	0.56510633	0.983	2285	tags=38%, list=20%, signal=47%
V$EGR_Q6	V$EGR_Q6		134	-0.2772859	-1.247676	0.12984496	0.5732596	0.983	1653	tags=19%, list=15%, signal=22%
V$IRF2_01	V$IRF2_01		55	-0.379542	-1.2474964	0.17391305	0.5695257	0.983	2123	tags=29%, list=19%, signal=36%
V$SRF_C	V$SRF_C		116	-0.33724186	-1.2459072	0.17681728	0.57050794	0.984	1718	tags=24%, list=15%, signal=28%
V$TAXCREB_01	V$TAXCREB_01		70	-0.33623388	-1.2457446	0.15625	0.56690043	0.984	2655	tags=34%, list=24%, signal=45%
ATAAGCT,MIR-21	ATAAGCT,MIR-21		69	-0.33272254	-1.2433791	0.16015625	0.5709831	0.984	1812	tags=29%, list=16%, signal=34%
V$HFH3_01	V$HFH3_01		88	-0.33996633	-1.242163	0.1329588	0.571139	0.984	1590	tags=25%, list=14%, signal=29%
V$IK1_01	V$IK1_01		139	-0.29951024	-1.2420368	0.106299214	0.56737375	0.984	1662	tags=22%, list=15%, signal=25%
RGAANNTTC_V$HSF1_01	RGAANNTTC_V$HSF1_01		209	-0.29972094	-1.2387264	0.12068965	0.573856	0.984	1507	tags=20%, list=13%, signal=23%
V$EVI1_04	V$EVI1_04		123	-0.32209256	-1.2380239	0.119521916	0.57211226	0.984	2228	tags=28%, list=20%, signal=35%
ACACTGG,MIR-199A,MIR-199B	ACACTGG,MIR-199A,MIR-199B		80	-0.35263413	-1.2376609	0.20467836	0.56921065	0.984	2918	tags=43%, list=26%, signal=57%
V$EVI1_05	V$EVI1_05		89	-0.36078238	-1.2364265	0.13565892	0.5688229	0.984	1933	tags=27%, list=17%, signal=32%
TGACGTCA_V$ATF3_Q6	TGACGTCA_V$ATF3_Q6		107	-0.29482374	-1.2334378	0.108216435	0.57442546	0.985	1604	tags=21%, list=14%, signal=25%
V$SRF_Q5_01	V$SRF_Q5_01		116	-0.35630313	-1.2318515	0.1780822	0.5758896	0.985	1718	tags=24%, list=15%, signal=28%
V$CEBPGAMMA_Q6	V$CEBPGAMMA_Q6		119	-0.29330802	-1.2317474	0.12092131	0.5723733	0.985	1545	tags=18%, list=14%, signal=21%
V$STAT5A_02	V$STAT5A_02		66	-0.33916417	-1.2304913	0.12190083	0.5725581	0.985	2612	tags=35%, list=23%, signal=45%
V$TFIIA_Q6	V$TFIIA_Q6		137	-0.30188343	-1.2292824	0.122047246	0.5728353	0.985	1995	tags=27%, list=18%, signal=32%
V$E2F1_Q3_01	V$E2F1_Q3_01		123	-0.28085667	-1.2284331	0.13508442	0.57175744	0.985	892	tags=12%, list=8%, signal=13%
V$OCT_C	V$OCT_C		129	-0.32764694	-1.2280331	0.12909836	0.5693302	0.985	1621	tags=25%, list=14%, signal=29%
V$PPARA_02	V$PPARA_02		61	-0.34687468	-1.227941	0.17805755	0.5660072	0.985	1994	tags=28%, list=18%, signal=34%
V$ICSBP_Q6	V$ICSBP_Q6		119	-0.3229344	-1.2266555	0.15969582	0.5662223	0.985	1589	tags=25%, list=14%, signal=29%
AACYNNNNTTCCS_UNKNOWN	AACYNNNNTTCCS_UNKNOWN		44	-0.32880503	-1.225129	0.18714556	0.5677378	0.986	2027	tags=23%, list=18%, signal=28%
V$LMO2COM_02	V$LMO2COM_02		128	-0.34179708	-1.2239336	0.1597633	0.5676027	0.986	2281	tags=32%, list=20%, signal=40%
CACGTG_V$MYC_Q2	CACGTG_V$MYC_Q2		482	-0.24525172	-1.223561	0.13688213	0.56508577	0.986	2147	tags=20%, list=19%, signal=24%
V$SP1_Q2_01	V$SP1_Q2_01		122	-0.29658055	-1.2230761	0.14426878	0.56294274	0.986	3122	tags=36%, list=28%, signal=49%
V$CMYB_01	V$CMYB_01		119	-0.2795593	-1.2227998	0.12955466	0.56021094	0.986	1217	tags=17%, list=11%, signal=19%
V$USF_01	V$USF_01		109	-0.25561514	-1.2214324	0.13018867	0.5605964	0.986	1486	tags=15%, list=13%, signal=17%
V$COMP1_01	V$COMP1_01		64	-0.3650146	-1.2212394	0.15851273	0.55769014	0.986	2409	tags=33%, list=22%, signal=42%
V$FOXO4_02	V$FOXO4_02		125	-0.32033697	-1.2197258	0.13967611	0.55869573	0.986	1621	tags=24%, list=14%, signal=28%
V$NKX62_Q2	V$NKX62_Q2		108	-0.33518583	-1.215537	0.16237624	0.56805134	0.987	1924	tags=29%, list=17%, signal=34%
GAGACTG,MIR-452	GAGACTG,MIR-452		44	-0.31672108	-1.2154852	0.18897638	0.56465346	0.987	1535	tags=20%, list=14%, signal=24%
V$MYCMAX_03	V$MYCMAX_03		116	-0.2795471	-1.2142761	0.16	0.5648319	0.987	1634	tags=17%, list=15%, signal=20%
V$NFAT_Q4_01	V$NFAT_Q4_01		135	-0.30202505	-1.2133148	0.13142857	0.5643291	0.987	2220	tags=31%, list=20%, signal=38%
V$CEBP_01	V$CEBP_01		120	-0.32559556	-1.2129096	0.1749503	0.5622679	0.987	1497	tags=24%, list=13%, signal=28%
RTAAACA_V$FREAC2_01	RTAAACA_V$FREAC2_01		456	-0.27617323	-1.2097971	0.091796875	0.5680719	0.987	1745	tags=22%, list=16%, signal=25%
V$CDP_02	V$CDP_02		54	-0.39953	-1.2077191	0.21576764	0.5713352	0.987	1550	tags=30%, list=14%, signal=34%
V$TATA_01	V$TATA_01		144	-0.35652798	-1.206393	0.18653846	0.5721521	0.987	1545	tags=26%, list=14%, signal=29%
V$HSF_Q6	V$HSF_Q6		96	-0.3075751	-1.2059108	0.15789473	0.5702805	0.987	1788	tags=21%, list=16%, signal=25%
AAAGGAT,MIR-501	AAAGGAT,MIR-501		72	-0.29137373	-1.20512	0.14559387	0.56929296	0.987	2191	tags=28%, list=20%, signal=34%
CCAGGGG,MIR-331	CCAGGGG,MIR-331		49	-0.33199072	-1.2043258	0.22067595	0.56822956	0.987	1963	tags=24%, list=18%, signal=30%
CTACCTC,LET-7A,LET-7B,LET-7C,LET-7D,LET-7E,LET-7F,MIR-98,LET-7G,LET-7I	CTACCTC,LET-7A,LET-7B,LET-7C,LET-7D,LET-7E,LET-7F,MIR-98,LET-7G,LET-7I		184	-0.24759932	-1.2031088	0.08955224	0.5688628	0.987	1775	tags=22%, list=16%, signal=25%
V$HSF2_01	V$HSF2_01		116	-0.31723017	-1.2006304	0.1882353	0.5731609	0.987	1334	tags=16%, list=12%, signal=18%
AGGAGTG,MIR-483	AGGAGTG,MIR-483		32	-0.35004193	-1.1986991	0.2413793	0.5760751	0.987	3785	tags=47%, list=34%, signal=71%
V$CDX2_Q5	V$CDX2_Q5		111	-0.34001	-1.1986535	0.19805825	0.5728495	0.987	1589	tags=25%, list=14%, signal=29%
V$ER_Q6_02	V$ER_Q6_02		130	-0.28839806	-1.1980679	0.14822134	0.5715329	0.987	2459	tags=31%, list=22%, signal=39%
V$OCT1_02	V$OCT1_02		100	-0.35359937	-1.1978029	0.19020715	0.56900364	0.987	1737	tags=26%, list=16%, signal=30%
V$PAX4_01	V$PAX4_01		135	-0.28903553	-1.1977051	0.20773931	0.56616974	0.987	1606	tags=19%, list=14%, signal=22%
V$CREBP1CJUN_01	V$CREBP1CJUN_01		119	-0.2769263	-1.1974936	0.12966602	0.56365293	0.987	1604	tags=20%, list=14%, signal=23%
V$MYCMAX_B	V$MYCMAX_B		133	-0.26813823	-1.1948487	0.19649805	0.5684802	0.987	1748	tags=21%, list=16%, signal=25%
V$YY1_Q6	V$YY1_Q6		113	-0.27759138	-1.1933999	0.24554455	0.56980383	0.987	1595	tags=17%, list=14%, signal=19%
V$HSF1_01	V$HSF1_01		126	-0.31295416	-1.1925529	0.18786693	0.569162	0.987	2208	tags=26%, list=20%, signal=32%
V$E2A_Q2	V$E2A_Q2		107	-0.34524918	-1.1894202	0.226	0.5755868	0.988	1217	tags=21%, list=11%, signal=23%
V$DBP_Q6	V$DBP_Q6		120	-0.32291	-1.1881361	0.18882467	0.5764605	0.989	2123	tags=31%, list=19%, signal=38%
V$CEBP_Q2_01	V$CEBP_Q2_01		139	-0.30148238	-1.1855805	0.15551181	0.58124083	0.989	1743	tags=26%, list=16%, signal=30%
YRTCANNRCGC_UNKNOWN	YRTCANNRCGC_UNKNOWN		35	-0.33029103	-1.185278	0.24118738	0.579069	0.989	694	tags=14%, list=6%, signal=15%
V$CREB_02	V$CREB_02		122	-0.27931958	-1.1836361	0.21305183	0.5813454	0.991	1606	tags=19%, list=14%, signal=22%
V$OCT1_06	V$OCT1_06		128	-0.32560894	-1.1813518	0.19521913	0.5852321	0.991	2203	tags=25%, list=20%, signal=31%
V$GFI1_01	V$GFI1_01		135	-0.31653172	-1.1807725	0.18147448	0.58395416	0.991	1737	tags=26%, list=16%, signal=30%
V$PAX8_B	V$PAX8_B		45	-0.35664392	-1.180106	0.20528455	0.58273524	0.991	1737	tags=24%, list=16%, signal=29%
V$AP4_Q6	V$AP4_Q6		108	-0.34718403	-1.1777635	0.22465208	0.58751047	0.993	2635	tags=34%, list=24%, signal=44%
V$NKX3A_01	V$NKX3A_01		101	-0.35313746	-1.1771661	0.22988506	0.5862196	0.993	1744	tags=27%, list=16%, signal=31%
V$TST1_01	V$TST1_01		133	-0.32443348	-1.1758082	0.2084942	0.5872517	0.993	2017	tags=27%, list=18%, signal=33%
V$HNF4ALPHA_Q6	V$HNF4ALPHA_Q6		131	-0.30043885	-1.17515	0.17623763	0.5865136	0.993	1928	tags=27%, list=17%, signal=33%
YATGNWAAT_V$OCT_C	YATGNWAAT_V$OCT_C		174	-0.3029406	-1.1745695	0.19753087	0.58543813	0.993	1743	tags=21%, list=16%, signal=24%
AAANWWTGC_UNKNOWN	AAANWWTGC_UNKNOWN		104	-0.32390374	-1.174565	0.23106061	0.5824647	0.993	1464	tags=23%, list=13%, signal=26%
V$NF1_Q6_01	V$NF1_Q6_01		130	-0.29643184	-1.1735133	0.19961977	0.582503	0.993	1745	tags=22%, list=16%, signal=25%
AAAYWAACM_V$HFH4_01	AAAYWAACM_V$HFH4_01		125	-0.3061483	-1.1729785	0.17913386	0.5811682	0.993	1635	tags=26%, list=15%, signal=31%
GATAAGR_V$GATA_C	GATAAGR_V$GATA_C		161	-0.35645264	-1.1719798	0.21782178	0.5813452	0.993	1604	tags=27%, list=14%, signal=31%
ATCATGA,MIR-433	ATCATGA,MIR-433		55	-0.31572035	-1.170826	0.24453281	0.5820959	0.993	770	tags=13%, list=7%, signal=14%
V$CDC5_01	V$CDC5_01		137	-0.28338283	-1.1704922	0.13953489	0.5801979	0.993	1453	tags=23%, list=13%, signal=26%
GGTGTGT,MIR-329	GGTGTGT,MIR-329		44	-0.30921543	-1.1704669	0.20864661	0.5774276	0.993	2392	tags=32%, list=21%, signal=40%
ATGGYGGA_UNKNOWN	ATGGYGGA_UNKNOWN		43	-0.31455538	-1.1688632	0.23529412	0.5795789	0.993	1735	tags=21%, list=15%, signal=25%
V$GATA3_01	V$GATA3_01		117	-0.35283244	-1.1675649	0.23917137	0.58068764	0.993	1996	tags=26%, list=18%, signal=32%
V$FREAC2_01	V$FREAC2_01		126	-0.29061723	-1.1667315	0.18811882	0.58039623	0.993	2218	tags=30%, list=20%, signal=37%
V$HOXA4_Q2	V$HOXA4_Q2		125	-0.30780554	-1.1665338	0.18217054	0.57811445	0.993	1879	tags=31%, list=17%, signal=37%
V$CEBP_C	V$CEBP_C		93	-0.3081397	-1.164208	0.20612244	0.582393	0.993	1733	tags=24%, list=15%, signal=28%
GGGACCA,MIR-133A,MIR-133B	GGGACCA,MIR-133A,MIR-133B		101	-0.2629995	-1.1638627	0.2245283	0.5807402	0.993	2015	tags=24%, list=18%, signal=29%
V$PITX2_Q2	V$PITX2_Q2		119	-0.2978728	-1.1637088	0.19573644	0.57847613	0.993	1946	tags=26%, list=17%, signal=31%
V$HFH1_01	V$HFH1_01		124	-0.3198778	-1.1627998	0.19215687	0.5781719	0.993	2047	tags=27%, list=18%, signal=33%
V$SP1_Q6_01	V$SP1_Q6_01		126	-0.26524773	-1.1622977	0.23440453	0.57686037	0.993	3358	tags=39%, list=30%, signal=55%
CCAWWNAAGG_V$SRF_Q4	CCAWWNAAGG_V$SRF_Q4		48	-0.39566976	-1.162183	0.2555781	0.57461846	0.994	1710	tags=29%, list=15%, signal=34%
V$BRN2_01	V$BRN2_01		114	-0.3000837	-1.1590624	0.19765167	0.5810123	0.994	2818	tags=39%, list=25%, signal=51%
V$YY1_02	V$YY1_02		113	-0.2705338	-1.1587087	0.2874494	0.57936907	0.994	1695	tags=19%, list=15%, signal=23%
V$E2F_Q2	V$E2F_Q2		79	-0.29723632	-1.1579963	0.21912351	0.57873887	0.994	1501	tags=15%, list=13%, signal=17%
V$CREBP1_Q2	V$CREBP1_Q2		118	-0.30167678	-1.157765	0.21975806	0.5767848	0.994	2570	tags=33%, list=23%, signal=42%
TTCYNRGAA_V$STAT5B_01	TTCYNRGAA_V$STAT5B_01		165	-0.26975897	-1.1562256	0.14343435	0.57852834	0.994	1573	tags=21%, list=14%, signal=24%
V$SREBP1_01	V$SREBP1_01		87	-0.26409814	-1.1561694	0.24110672	0.57604146	0.994	1076	tags=11%, list=10%, signal=13%
V$MEIS1_01	V$MEIS1_01		117	-0.29037687	-1.1553056	0.22287968	0.57603025	0.994	2361	tags=31%, list=21%, signal=39%
V$LMO2COM_01	V$LMO2COM_01		128	-0.28534085	-1.1510383	0.22180451	0.58604556	0.996	1345	tags=19%, list=12%, signal=21%
V$LHX3_01	V$LHX3_01		109	-0.3434056	-1.150145	0.26859504	0.5858606	0.996	1975	tags=28%, list=18%, signal=34%
AGCTCCT,MIR-28	AGCTCCT,MIR-28		40	-0.3166945	-1.1498942	0.23185484	0.5838909	0.996	1201	tags=20%, list=11%, signal=22%
V$STAT1_03	V$STAT1_03		116	-0.25821382	-1.1498272	0.20150658	0.58146566	0.996	2123	tags=23%, list=19%, signal=28%
V$ARNT_02	V$ARNT_02		115	-0.25169572	-1.1487676	0.2310757	0.58198965	0.996	1373	tags=14%, list=12%, signal=16%
V$TAL1ALPHAE47_01	V$TAL1ALPHAE47_01		119	-0.31377098	-1.1462567	0.25426945	0.5865756	0.996	1743	tags=24%, list=16%, signal=29%
V$OCT1_03	V$OCT1_03		101	-0.30223638	-1.1448017	0.22988506	0.5879574	0.996	1507	tags=24%, list=13%, signal=27%
V$HIF1_Q3	V$HIF1_Q3		116	-0.27539212	-1.1414723	0.26304802	0.5953259	0.996	1547	tags=19%, list=14%, signal=22%
V$P53_DECAMER_Q2	V$P53_DECAMER_Q2		126	-0.2834907	-1.1414568	0.24067163	0.5927695	0.996	1994	tags=25%, list=18%, signal=31%
V$GATA1_02	V$GATA1_02		123	-0.32473215	-1.1412013	0.24038461	0.59091586	0.996	1924	tags=27%, list=17%, signal=32%
TCANNTGAY_V$SREBP1_01	TCANNTGAY_V$SREBP1_01		246	-0.23960139	-1.1399322	0.23168316	0.5920444	0.996	1967	tags=22%, list=18%, signal=26%
V$NFY_C	V$NFY_C		112	-0.27780294	-1.1389976	0.23506744	0.5921386	0.996	1759	tags=21%, list=16%, signal=25%
CTTTAAR_UNKNOWN	CTTTAAR_UNKNOWN		445	-0.26090088	-1.1389909	0.18786693	0.5896079	0.996	1556	tags=19%, list=14%, signal=22%
GCANCTGNY_V$MYOD_Q6	GCANCTGNY_V$MYOD_Q6		435	-0.2973364	-1.1388413	0.23762377	0.5875937	0.996	1969	tags=25%, list=18%, signal=29%
V$MYB_Q6	V$MYB_Q6		116	-0.29211575	-1.1382046	0.2310757	0.5868928	0.996	1750	tags=26%, list=16%, signal=30%
TGCACTT,MIR-519C,MIR-519B,MIR-519A	TGCACTT,MIR-519C,MIR-519B,MIR-519A		209	-0.27757037	-1.1381719	0.2576687	0.5844724	0.996	2169	tags=25%, list=19%, signal=30%
V$CP2_01	V$CP2_01		132	-0.31080982	-1.1375188	0.2597137	0.5837288	0.996	2359	tags=29%, list=21%, signal=36%
GCACTTT,MIR-17-5P,MIR-20A,MIR-106A,MIR-106B,MIR-20B,MIR-519D	GCACTTT,MIR-17-5P,MIR-20A,MIR-106A,MIR-106B,MIR-20B,MIR-519D		272	-0.26157445	-1.1371741	0.28316832	0.5822959	0.996	2171	tags=26%, list=19%, signal=31%
GGCKCATGS_UNKNOWN	GGCKCATGS_UNKNOWN		29	-0.31097767	-1.1366998	0.25510204	0.58148515	0.997	1764	tags=24%, list=16%, signal=29%
V$HNF3_Q6	V$HNF3_Q6		95	-0.31589314	-1.1355455	0.23564357	0.58243495	0.998	1683	tags=26%, list=15%, signal=31%
V$CIZ_01	V$CIZ_01		104	-0.27625337	-1.1339445	0.20112781	0.58460474	0.998	1409	tags=17%, list=13%, signal=20%
YNGTTNNNATT_UNKNOWN	YNGTTNNNATT_UNKNOWN		170	-0.3030833	-1.1330559	0.24224806	0.5848603	0.998	1585	tags=24%, list=14%, signal=28%
TGTTTGY_V$HNF3_Q6	TGTTTGY_V$HNF3_Q6		356	-0.2862435	-1.1318129	0.24356435	0.5860442	0.998	1769	tags=24%, list=16%, signal=27%
V$USF_Q6	V$USF_Q6		119	-0.24005732	-1.1316271	0.25148514	0.58413404	0.998	1522	tags=14%, list=14%, signal=16%
GAGCCTG,MIR-484	GAGCCTG,MIR-484		52	-0.30682153	-1.1302494	0.26336634	0.58563465	0.998	2411	tags=31%, list=22%, signal=39%
V$HIF1_Q5	V$HIF1_Q5		121	-0.272385	-1.1298556	0.228	0.58433366	0.998	2212	tags=25%, list=20%, signal=31%
V$EFC_Q6	V$EFC_Q6		126	-0.29127198	-1.1290228	0.254	0.5845244	0.998	1917	tags=22%, list=17%, signal=27%
CATTGTYY_V$SOX9_B1	CATTGTYY_V$SOX9_B1		181	-0.2846472	-1.1257997	0.22574258	0.5917555	0.998	1913	tags=24%, list=17%, signal=29%
V$FOXO3_01	V$FOXO3_01		107	-0.3077731	-1.1246375	0.26694044	0.5928072	0.998	1997	tags=27%, list=18%, signal=33%
V$MIF1_01	V$MIF1_01		75	-0.2687476	-1.1245655	0.26848248	0.5906444	0.998	2027	tags=27%, list=18%, signal=32%
V$STAT5A_01	V$STAT5A_01		129	-0.2703152	-1.1233213	0.21713148	0.59202486	0.998	2161	tags=28%, list=19%, signal=34%
TGANNYRGCA_V$TCF11MAFG_01	TGANNYRGCA_V$TCF11MAFG_01		146	-0.27708483	-1.1232462	0.26653695	0.5898582	0.998	1998	tags=24%, list=18%, signal=29%
TTTGCAC,MIR-19A,MIR-19B	TTTGCAC,MIR-19A,MIR-19B		245	-0.24896686	-1.123048	0.25714287	0.5881416	0.998	2203	tags=24%, list=20%, signal=30%
GCGSCMNTTT_UNKNOWN	GCGSCMNTTT_UNKNOWN		30	-0.31224072	-1.1213651	0.29249012	0.59053123	0.998	981	tags=17%, list=9%, signal=18%
V$STAT6_01	V$STAT6_01		115	-0.29120794	-1.1213495	0.23425196	0.5883386	0.998	883	tags=14%, list=8%, signal=15%
V$MYOD_Q6	V$MYOD_Q6		113	-0.30639148	-1.1210468	0.28131416	0.5869108	0.998	1421	tags=21%, list=13%, signal=24%
V$HFH8_01	V$HFH8_01		108	-0.29735118	-1.1182737	0.23274162	0.5921455	0.998	1585	tags=25%, list=14%, signal=29%
V$HAND1E47_01	V$HAND1E47_01		127	-0.3099174	-1.1165546	0.28015563	0.59479713	0.998	1944	tags=23%, list=17%, signal=27%
V$E47_01	V$E47_01		133	-0.2786479	-1.1164789	0.29489604	0.5927331	0.998	2976	tags=35%, list=27%, signal=48%
WGGAATGY_V$TEF1_Q6	WGGAATGY_V$TEF1_Q6		173	-0.28058812	-1.1155229	0.25904763	0.59330183	0.998	1737	tags=25%, list=16%, signal=29%
CAGNYGKNAAA_UNKNOWN	CAGNYGKNAAA_UNKNOWN		37	-0.35312328	-1.1137481	0.31157896	0.5959374	0.998	1810	tags=30%, list=16%, signal=35%
V$AP4_Q5	V$AP4_Q5		130	-0.31084856	-1.1118019	0.30844793	0.599074	0.998	1792	tags=24%, list=16%, signal=28%
V$CREB_01	V$CREB_01		121	-0.2562797	-1.1117649	0.23694779	0.5968955	0.998	1604	tags=20%, list=14%, signal=23%
V$SREBP1_Q6	V$SREBP1_Q6		129	-0.30124208	-1.1117415	0.28816795	0.5946731	0.998	1557	tags=19%, list=14%, signal=22%
TGCTGCT,MIR-15A,MIR-16,MIR-15B,MIR-195,MIR-424,MIR-497	TGCTGCT,MIR-15A,MIR-16,MIR-15B,MIR-195,MIR-424,MIR-497		295	-0.24688052	-1.1111218	0.27254903	0.59433126	0.998	1885	tags=21%, list=17%, signal=24%
V$NFKB_C	V$NFKB_C		136	-0.26837683	-1.1101134	0.27201566	0.5952651	0.998	1662	tags=18%, list=15%, signal=21%
V$ZF5_01	V$ZF5_01		123	-0.26740274	-1.1081338	0.29862475	0.5987899	0.998	2099	tags=21%, list=19%, signal=26%
V$GNCF_01	V$GNCF_01		37	-0.3672118	-1.1056639	0.33524904	0.6039445	0.998	1585	tags=30%, list=14%, signal=35%
CTCAGGG,MIR-125B,MIR-125A	CTCAGGG,MIR-125B,MIR-125A		177	-0.23337609	-1.1055098	0.2818004	0.6020573	0.998	2989	tags=31%, list=27%, signal=42%
WGTTNNNNNAAA_UNKNOWN	WGTTNNNNNAAA_UNKNOWN		263	-0.26005238	-1.1047343	0.26252505	0.6021576	0.998	1733	tags=22%, list=15%, signal=25%
V$CEBP_Q2	V$CEBP_Q2		112	-0.28554204	-1.1037556	0.29182878	0.60263425	0.998	2222	tags=28%, list=20%, signal=34%
V$AR_Q2	V$AR_Q2		55	-0.31502697	-1.1025765	0.27131784	0.6037762	0.998	713	tags=16%, list=6%, signal=17%
TTGGGAG,MIR-150	TTGGGAG,MIR-150		49	-0.3155602	-1.1009938	0.30905512	0.606014	0.998	1181	tags=18%, list=11%, signal=20%
AAAGGGA,MIR-204,MIR-211	AAAGGGA,MIR-204,MIR-211		119	-0.28269675	-1.0974731	0.32079208	0.6137597	0.998	1969	tags=18%, list=18%, signal=22%
CATRRAGC_UNKNOWN	CATRRAGC_UNKNOWN		58	-0.31483904	-1.0958803	0.3195266	0.6161499	0.998	1409	tags=19%, list=13%, signal=22%
V$P300_01	V$P300_01		130	-0.25808835	-1.0953579	0.24517375	0.61534363	0.998	2282	tags=27%, list=20%, signal=33%
RYAAAKNNNNNNTTGW_UNKNOWN	RYAAAKNNNNNNTTGW_UNKNOWN		44	-0.33409572	-1.0926077	0.34362933	0.62098163	0.999	1392	tags=27%, list=12%, signal=31%
MYAATNNNNNNNGGC_UNKNOWN	MYAATNNNNNNNGGC_UNKNOWN		56	-0.31586984	-1.092216	0.3554217	0.61985385	0.999	1591	tags=21%, list=14%, signal=25%
TTTGCAG,MIR-518A-2	TTTGCAG,MIR-518A-2		98	-0.27324337	-1.091626	0.3083004	0.6191708	0.999	2144	tags=24%, list=19%, signal=30%
V$NKX25_01	V$NKX25_01		71	-0.30140197	-1.0915923	0.2848723	0.6171212	0.999	1595	tags=23%, list=14%, signal=26%
V$GCM_Q2	V$GCM_Q2		111	-0.26441103	-1.0883632	0.30499077	0.62364835	0.999	1663	tags=22%, list=15%, signal=25%
V$ATF_B	V$ATF_B		93	-0.26469234	-1.0883384	0.28514057	0.62147206	0.999	1606	tags=22%, list=14%, signal=25%
V$FOXD3_01	V$FOXD3_01		107	-0.2785586	-1.0870738	0.26612905	0.62279147	0.999	1464	tags=23%, list=13%, signal=27%
GTGCCAA,MIR-96	GTGCCAA,MIR-96		160	-0.24738637	-1.0862863	0.31688803	0.62305063	0.999	2438	tags=29%, list=22%, signal=36%
TTCYRGAA_UNKNOWN	TTCYRGAA_UNKNOWN		144	-0.2796677	-1.0861765	0.32391715	0.62121516	0.999	1459	tags=19%, list=13%, signal=21%
V$ZIC2_01	V$ZIC2_01		124	-0.2672922	-1.0847247	0.30753565	0.6231956	0.999	1897	tags=20%, list=17%, signal=24%
V$E4BP4_01	V$E4BP4_01		94	-0.2762139	-1.0831717	0.304	0.6255873	0.999	1719	tags=19%, list=15%, signal=22%
CACTGTG,MIR-128A,MIR-128B	CACTGTG,MIR-128A,MIR-128B		168	-0.2281678	-1.0823318	0.30019492	0.62604356	0.999	2154	tags=23%, list=19%, signal=28%
V$MYCMAX_02	V$MYCMAX_02		117	-0.26748985	-1.0818275	0.32509506	0.6252567	0.999	2132	tags=25%, list=19%, signal=30%
TGACAGNY_V$MEIS1_01	TGACAGNY_V$MEIS1_01		378	-0.24075386	-1.0813621	0.2778865	0.6242692	0.999	2082	tags=24%, list=19%, signal=28%
V$TTF1_Q6	V$TTF1_Q6		126	-0.26440266	-1.0812535	0.3104126	0.6224096	0.999	1776	tags=19%, list=16%, signal=22%
CYTAGCAAY_UNKNOWN	CYTAGCAAY_UNKNOWN		63	-0.26156315	-1.0812155	0.314	0.6203693	0.999	1557	tags=19%, list=14%, signal=22%
V$EN1_01	V$EN1_01		51	-0.32600942	-1.0803331	0.35496956	0.6206762	0.999	1634	tags=25%, list=15%, signal=30%
V$NRF2_Q4	V$NRF2_Q4		132	-0.25077206	-1.0803114	0.30170777	0.6186123	0.999	1541	tags=18%, list=14%, signal=21%
TGATTTRY_V$GFI1_01	TGATTTRY_V$GFI1_01		147	-0.31033984	-1.0795313	0.3194707	0.6186037	0.999	1486	tags=25%, list=13%, signal=29%
V$OCT1_07	V$OCT1_07		68	-0.3231504	-1.0791633	0.34368932	0.6173703	0.999	1373	tags=22%, list=12%, signal=25%
YAATNANRNNNCAG_UNKNOWN	YAATNANRNNNCAG_UNKNOWN		33	-0.31453905	-1.0781996	0.32761905	0.61787057	0.999	1315	tags=21%, list=12%, signal=24%
V$NKX61_01	V$NKX61_01		115	-0.3060435	-1.0780286	0.32307693	0.6162862	0.999	1545	tags=25%, list=14%, signal=29%
V$NFKAPPAB65_01	V$NFKAPPAB65_01		123	-0.2591893	-1.0769725	0.3108614	0.6174376	0.999	1714	tags=20%, list=15%, signal=23%
YTTCCNNNGGAMR_UNKNOWN	YTTCCNNNGGAMR_UNKNOWN		22	-0.33858734	-1.0746665	0.36639675	0.62176627	0.999	1062	tags=23%, list=9%, signal=25%
CCTGCTG,MIR-214	CCTGCTG,MIR-214		117	-0.26416653	-1.073788	0.34136546	0.6222703	0.999	1954	tags=21%, list=17%, signal=26%
CTGCAGY_UNKNOWN	CTGCAGY_UNKNOWN		369	-0.26211366	-1.0719906	0.3495935	0.62546885	0.999	1963	tags=22%, list=18%, signal=26%
V$RP58_01	V$RP58_01		115	-0.29622543	-1.0717427	0.35150376	0.6240668	0.999	1681	tags=23%, list=15%, signal=26%
V$RFX1_02	V$RFX1_02		120	-0.25844628	-1.0716538	0.34169886	0.6221533	0.999	1593	tags=18%, list=14%, signal=21%
V$FOXJ2_01	V$FOXJ2_01		83	-0.30237964	-1.0703591	0.33712122	0.6238434	0.999	1635	tags=28%, list=15%, signal=32%
GAGCTGG,MIR-337	GAGCTGG,MIR-337		76	-0.27346513	-1.0701442	0.34189722	0.6223746	0.999	3158	tags=42%, list=28%, signal=58%
V$MAZ_Q6	V$MAZ_Q6		95	-0.2848709	-1.0695069	0.35897437	0.6222988	1	620	tags=9%, list=6%, signal=10%
CAGCAGG,MIR-370	CAGCAGG,MIR-370		74	-0.26403606	-1.067431	0.32730925	0.62610525	1	2123	tags=23%, list=19%, signal=28%
V$SMAD3_Q6	V$SMAD3_Q6		104	-0.29112408	-1.0671684	0.34435797	0.6248407	1	1545	tags=23%, list=14%, signal=27%
V$NFY_01	V$NFY_01		126	-0.27125582	-1.0653474	0.33396947	0.6278581	1	1227	tags=16%, list=11%, signal=18%
TGACATY_UNKNOWN	TGACATY_UNKNOWN		315	-0.25224787	-1.0645788	0.3148515	0.62805986	1	2053	tags=23%, list=18%, signal=28%
V$OCT1_05	V$OCT1_05		115	-0.29641867	-1.063847	0.32669324	0.6280217	1	1674	tags=24%, list=15%, signal=28%
V$USF_02	V$USF_02		121	-0.24461003	-1.0638379	0.3222004	0.62604666	1	1826	tags=19%, list=16%, signal=22%
YTCCCRNNAGGY_UNKNOWN	YTCCCRNNAGGY_UNKNOWN		32	-0.2804392	-1.0636697	0.36220473	0.6244675	1	1459	tags=22%, list=13%, signal=25%
V$IRF7_01	V$IRF7_01		120	-0.252274	-1.0631605	0.33142856	0.6239211	1	2146	tags=28%, list=19%, signal=34%
V$STAT_01	V$STAT_01		133	-0.24576516	-1.0615218	0.33197555	0.62636906	1	1471	tags=19%, list=13%, signal=21%
V$AR_02	V$AR_02		19	-0.3641376	-1.0612253	0.39105058	0.6252762	1	1198	tags=26%, list=11%, signal=29%
ATCMNTCCGY_UNKNOWN	ATCMNTCCGY_UNKNOWN		23	-0.32935145	-1.0601078	0.38969073	0.6262074	1	1486	tags=22%, list=13%, signal=25%
V$NFY_Q6	V$NFY_Q6		119	-0.25504896	-1.0595869	0.31417623	0.62545645	1	2047	tags=25%, list=18%, signal=31%
V$MEIS1BHOXA9_01	V$MEIS1BHOXA9_01		71	-0.3086828	-1.0588782	0.3522505	0.6254534	1	1743	tags=25%, list=16%, signal=30%
V$OCT1_Q5_01	V$OCT1_Q5_01		122	-0.2872109	-1.0560725	0.34141415	0.63144237	1	1764	tags=23%, list=16%, signal=27%
GTGCAAT,MIR-25,MIR-32,MIR-92,MIR-363,MIR-367	GTGCAAT,MIR-25,MIR-32,MIR-92,MIR-363,MIR-367		159	-0.24607931	-1.0542239	0.3365949	0.6348436	1	1682	tags=21%, list=15%, signal=24%
V$ISRE_01	V$ISRE_01		109	-0.2789961	-1.0534331	0.36278194	0.635053	1	1500	tags=22%, list=13%, signal=25%
V$CEBPDELTA_Q6	V$CEBPDELTA_Q6		122	-0.27931634	-1.0514047	0.3438114	0.638897	1	1914	tags=26%, list=17%, signal=31%
RNTCANNRNNYNATTW_UNKNOWN	RNTCANNRNNYNATTW_UNKNOWN		27	-0.3834135	-1.050688	0.38123754	0.63888305	1	1253	tags=22%, list=11%, signal=25%
WCAANNNYCAG_UNKNOWN	WCAANNNYCAG_UNKNOWN		121	-0.23152539	-1.0497394	0.35855857	0.6394657	1	1587	tags=17%, list=14%, signal=20%
V$AP2GAMMA_01	V$AP2GAMMA_01		119	-0.25243315	-1.0492057	0.36619717	0.6390184	1	2265	tags=26%, list=20%, signal=32%
TGCTGAY_UNKNOWN	TGCTGAY_UNKNOWN		259	-0.24602246	-1.0491997	0.36504856	0.63707125	1	1745	tags=19%, list=16%, signal=22%
V$AHR_Q5	V$AHR_Q5		105	-0.24243179	-1.0486712	0.35589942	0.6365141	1	2147	tags=23%, list=19%, signal=28%
WTTGKCTG_UNKNOWN	WTTGKCTG_UNKNOWN		235	-0.24347506	-1.0480629	0.36821705	0.63631886	1	1963	tags=25%, list=18%, signal=29%
ACTGAAA,MIR-30A-3P,MIR-30E-3P	ACTGAAA,MIR-30A-3P,MIR-30E-3P		94	-0.2649714	-1.0478815	0.3952569	0.6348425	1	1961	tags=21%, list=18%, signal=26%
V$EVI1_02	V$EVI1_02		63	-0.27763018	-1.0478026	0.3528265	0.6331328	1	2322	tags=30%, list=21%, signal=38%
TGCCTTA,MIR-124A	TGCCTTA,MIR-124A		285	-0.23666555	-1.0476061	0.35826772	0.6317246	1	2829	tags=32%, list=25%, signal=42%
V$GR_01	V$GR_01		100	-0.27411535	-1.0471462	0.38477802	0.6310024	1	1260	tags=17%, list=11%, signal=19%
V$GATA1_04	V$GATA1_04		118	-0.3132253	-1.0471404	0.3984375	0.6291395	1	1776	tags=23%, list=16%, signal=27%
CCCNNNNNNAAGWT_UNKNOWN	CCCNNNNNNAAGWT_UNKNOWN		53	-0.28553873	-1.0464478	0.40881765	0.6290836	1	1994	tags=25%, list=18%, signal=30%
WCTCNATGGY_UNKNOWN	WCTCNATGGY_UNKNOWN		30	-0.29554242	-1.0458764	0.4	0.62886614	1	2393	tags=33%, list=21%, signal=42%
WWTAAGGC_UNKNOWN	WWTAAGGC_UNKNOWN		73	-0.30348495	-1.0448508	0.38709676	0.62997305	1	1718	tags=25%, list=15%, signal=29%
GTAAGAT,MIR-200A	GTAAGAT,MIR-200A		24	-0.38643607	-1.0447334	0.42942345	0.6284121	1	2453	tags=33%, list=22%, signal=43%
V$HNF3ALPHA_Q6	V$HNF3ALPHA_Q6		105	-0.27378654	-1.0431548	0.35797665	0.6307331	1	1683	tags=24%, list=15%, signal=28%
V$GATA4_Q3	V$GATA4_Q3		113	-0.24542762	-1.0424806	0.36723164	0.6306018	1	1614	tags=20%, list=14%, signal=24%
V$NFKB_Q6_01	V$NFKB_Q6_01		113	-0.26327682	-1.0399923	0.36431226	0.6356767	1	1708	tags=20%, list=15%, signal=24%
V$OCT1_01	V$OCT1_01		125	-0.27166915	-1.0399032	0.384	0.6340185	1	1743	tags=22%, list=16%, signal=25%
V$EVI1_03	V$EVI1_03		29	-0.3372512	-1.0385658	0.3899614	0.63591325	1	1602	tags=24%, list=14%, signal=28%
ACTAYRNNNCCCR_UNKNOWN	ACTAYRNNNCCCR_UNKNOWN		184	-0.22304016	-1.0356166	0.4169884	0.64194304	1	1987	tags=19%, list=18%, signal=23%
GTTAAAG,MIR-302B	GTTAAAG,MIR-302B		38	-0.31038213	-1.035313	0.39766082	0.6409372	1	1307	tags=24%, list=12%, signal=27%
V$CREL_01	V$CREL_01		136	-0.24429855	-1.0339874	0.3890909	0.64264244	1	1788	tags=21%, list=16%, signal=24%
AAAGACA,MIR-511	AAAGACA,MIR-511		103	-0.26124245	-1.0333456	0.38385826	0.64247704	1	2655	tags=31%, list=24%, signal=40%
V$USF_C	V$USF_C		137	-0.23839176	-1.0330917	0.37717602	0.6413888	1	1538	tags=16%, list=14%, signal=18%
V$OCT1_Q6	V$OCT1_Q6		124	-0.2866044	-1.0328119	0.39763778	0.6403685	1	1764	tags=25%, list=16%, signal=29%
V$HNF1_Q6	V$HNF1_Q6		136	-0.32160285	-1.0325173	0.4243028	0.6393263	1	1409	tags=24%, list=13%, signal=27%
CAGGTA_V$AREB6_01	CAGGTA_V$AREB6_01		362	-0.24061657	-1.0309509	0.39925373	0.64160055	1	2161	tags=23%, list=19%, signal=28%
GGAMTNNNNNTCCY_UNKNOWN	GGAMTNNNNNTCCY_UNKNOWN		55	-0.25731134	-1.0308176	0.39883268	0.64018875	1	2624	tags=35%, list=23%, signal=45%
ATACCTC,MIR-202	ATACCTC,MIR-202		88	-0.26563686	-1.0298232	0.41428572	0.6411009	1	1836	tags=24%, list=16%, signal=28%
V$SOX5_01	V$SOX5_01		113	-0.26967967	-1.0296386	0.36504856	0.63976085	1	2131	tags=25%, list=19%, signal=30%
TGCGCANK_UNKNOWN	TGCGCANK_UNKNOWN		250	-0.21228291	-1.0295339	0.4108527	0.6382985	1	2020	tags=20%, list=18%, signal=24%
YAATNRNNNYNATT_UNKNOWN	YAATNRNNNYNATT_UNKNOWN		51	-0.32832348	-1.0285207	0.39321357	0.63927656	1	1663	tags=29%, list=15%, signal=34%
V$MYOGENIN_Q6	V$MYOGENIN_Q6		112	-0.2723386	-1.0279582	0.40039062	0.63896775	1	1421	tags=19%, list=13%, signal=21%
TGTATGA,MIR-485-3P	TGTATGA,MIR-485-3P		75	-0.26615953	-1.0269701	0.396	0.6397742	1	1316	tags=16%, list=12%, signal=18%
V$SOX9_B1	V$SOX9_B1		114	-0.26864645	-1.026892	0.4	0.6382047	1	1585	tags=21%, list=14%, signal=24%
AATGTGA,MIR-23A,MIR-23B	AATGTGA,MIR-23A,MIR-23B		213	-0.23866305	-1.0268898	0.4052533	0.6364405	1	1836	tags=22%, list=16%, signal=25%
TGAGATT,MIR-216	TGAGATT,MIR-216		56	-0.2747758	-1.0261937	0.43460765	0.6365293	1	2147	tags=25%, list=19%, signal=31%
TGAATGT,MIR-181A,MIR-181B,MIR-181C,MIR-181D	TGAATGT,MIR-181A,MIR-181B,MIR-181C,MIR-181D		216	-0.24095264	-1.0261605	0.3863179	0.63484746	1	1786	tags=21%, list=16%, signal=25%
V$RFX1_01	V$RFX1_01		105	-0.25548884	-1.0248926	0.4024145	0.6363476	1	1495	tags=17%, list=13%, signal=20%
V$AP2_Q3	V$AP2_Q3		130	-0.23128791	-1.0232587	0.4213592	0.638805	1	3146	tags=35%, list=28%, signal=48%
V$AREB6_03	V$AREB6_03		111	-0.26449952	-1.0224223	0.41929135	0.6392604	1	1621	tags=20%, list=14%, signal=23%
CAGCACT,MIR-512-3P	CAGCACT,MIR-512-3P		62	-0.25627106	-1.0205642	0.41566265	0.64234906	1	3010	tags=39%, list=27%, signal=53%
GTGCCTT,MIR-506	GTGCCTT,MIR-506		359	-0.22215268	-1.0191898	0.41505793	0.6443776	1	2229	tags=23%, list=20%, signal=28%
V$CEBP_Q3	V$CEBP_Q3		123	-0.26505014	-1.0185221	0.3961165	0.6443863	1	1683	tags=21%, list=15%, signal=25%
AACTGGA,MIR-145	AACTGGA,MIR-145		117	-0.24071547	-1.0183995	0.4387352	0.6430207	1	2031	tags=21%, list=18%, signal=26%
ACTGTGA,MIR-27A,MIR-27B	ACTGTGA,MIR-27A,MIR-27B		229	-0.22744821	-1.0166867	0.42115384	0.6458854	1	2521	tags=29%, list=23%, signal=36%
CTTTGCA,MIR-527	CTTTGCA,MIR-527		129	-0.23103172	-1.0163718	0.4034749	0.64496887	1	3028	tags=33%, list=27%, signal=45%
V$HFH4_01	V$HFH4_01		91	-0.28730696	-1.0160582	0.4558233	0.6440248	1	1556	tags=23%, list=14%, signal=27%
V$AP2REP_01	V$AP2REP_01		85	-0.25524122	-1.0107148	0.4324853	0.65661806	1	2635	tags=34%, list=24%, signal=44%
RYTAAWNNNTGAY_UNKNOWN	RYTAAWNNNTGAY_UNKNOWN		37	-0.3411911	-1.0105922	0.44959676	0.6552129	1	683	tags=16%, list=6%, signal=17%
CAGTATT,MIR-200B,MIR-200C,MIR-429	CAGTATT,MIR-200B,MIR-200C,MIR-429		243	-0.25371006	-1.0096222	0.42915812	0.65605366	1	2359	tags=30%, list=21%, signal=37%
V$AP2ALPHA_01	V$AP2ALPHA_01		113	-0.24362214	-1.0093834	0.4378819	0.6548444	1	2265	tags=27%, list=20%, signal=33%
TTTNNANAGCYR_UNKNOWN	TTTNNANAGCYR_UNKNOWN		55	-0.30816463	-1.0090008	0.45833334	0.65435755	1	2294	tags=31%, list=20%, signal=39%
V$CREB_Q2_01	V$CREB_Q2_01		101	-0.23290598	-1.0063223	0.4502924	0.6597456	1	1744	tags=19%, list=16%, signal=22%
CTCNANGTGNY_UNKNOWN	CTCNANGTGNY_UNKNOWN		40	-0.33561844	-1.0051303	0.44268775	0.6612471	1	2188	tags=30%, list=20%, signal=37%
ACTGCCT,MIR-34B	ACTGCCT,MIR-34B		111	-0.23398006	-1.0048786	0.42528737	0.6602438	1	1692	tags=17%, list=15%, signal=20%
V$FOXO4_01	V$FOXO4_01		108	-0.24456252	-1.0030637	0.4627451	0.66358995	1	1788	tags=24%, list=16%, signal=28%
V$S8_01	V$S8_01		120	-0.2671944	-1.0025655	0.44689378	0.66323143	1	1839	tags=24%, list=16%, signal=29%
ACTGCAG,MIR-17-3P	ACTGCAG,MIR-17-3P		51	-0.27242666	-1.0023133	0.425	0.66215026	1	1413	tags=18%, list=13%, signal=20%
V$MYOD_Q6_01	V$MYOD_Q6_01		104	-0.28871685	-1.0014373	0.44399184	0.662871	1	2600	tags=31%, list=23%, signal=40%
V$USF_Q6_01	V$USF_Q6_01		103	-0.21899314	-1.001079	0.4652908	0.66216975	1	1733	tags=16%, list=15%, signal=18%
V$AP1_C	V$AP1_C		157	-0.2526982	-1.000705	0.45112783	0.661406	1	1405	tags=18%, list=13%, signal=21%
GGCAGCT,MIR-22	GGCAGCT,MIR-22		107	-0.24250998	-1.0005568	0.45346534	0.6600707	1	2002	tags=22%, list=18%, signal=27%
AGTTCTC,MIR-146A,MIR-146B	AGTTCTC,MIR-146A,MIR-146B		27	-0.29573798	-1.0000428	0.45136186	0.659788	1	3840	tags=52%, list=34%, signal=79%
RNGTGGGC_UNKNOWN	RNGTGGGC_UNKNOWN		375	-0.21583934	-0.9999432	0.44134077	0.65837985	1	1758	tags=18%, list=16%, signal=21%
GAGCCAG,MIR-149	GAGCCAG,MIR-149		73	-0.223094	-0.99709874	0.4552239	0.6643418	1	2564	tags=29%, list=23%, signal=37%
V$NFKB_Q6	V$NFKB_Q6		130	-0.25300288	-0.9955007	0.44941634	0.66682583	1	1683	tags=19%, list=15%, signal=22%
ACATTCC,MIR-1,MIR-206	ACATTCC,MIR-1,MIR-206		140	-0.23324703	-0.99528635	0.4407767	0.66566604	1	1955	tags=21%, list=17%, signal=25%
V$CACCCBINDINGFACTOR_Q6	V$CACCCBINDINGFACTOR_Q6		146	-0.23321581	-0.98968816	0.46542057	0.67930055	1	2228	tags=25%, list=20%, signal=30%
V$HNF4_01	V$HNF4_01		136	-0.27734524	-0.98967695	0.47834647	0.6775924	1	1916	tags=26%, list=17%, signal=31%
RTTTNNNYTGGM_UNKNOWN	RTTTNNNYTGGM_UNKNOWN		84	-0.27079573	-0.989262	0.48091602	0.67690617	1	1788	tags=24%, list=16%, signal=28%
GGARNTKYCCA_UNKNOWN	GGARNTKYCCA_UNKNOWN		36	-0.2915433	-0.9887006	0.4745098	0.6764947	1	3925	tags=47%, list=35%, signal=72%
V$LFA1_Q6	V$LFA1_Q6		123	-0.25083774	-0.9883229	0.47126436	0.6758	1	2037	tags=24%, list=18%, signal=29%
AACTGAC,MIR-223	AACTGAC,MIR-223		54	-0.291114	-0.98828036	0.47142857	0.67425925	1	1585	tags=22%, list=14%, signal=26%
V$CEBPA_01	V$CEBPA_01		119	-0.24843349	-0.9875503	0.4695122	0.6745717	1	1733	tags=24%, list=15%, signal=28%
CTGTTAC,MIR-194	CTGTTAC,MIR-194		48	-0.29000062	-0.9875355	0.46734694	0.6729383	1	1770	tags=25%, list=16%, signal=30%
GGCAGTG,MIR-324-3P	GGCAGTG,MIR-324-3P		48	-0.25556922	-0.9870394	0.48987854	0.67255545	1	2867	tags=42%, list=26%, signal=56%
V$TCF1P_Q6	V$TCF1P_Q6		112	-0.24537675	-0.9868995	0.48235294	0.6712446	1	2259	tags=30%, list=20%, signal=38%
V$PR_Q2	V$PR_Q2		117	-0.24782257	-0.9861719	0.4811133	0.67142296	1	2073	tags=26%, list=19%, signal=31%
V$OLF1_01	V$OLF1_01		132	-0.2484008	-0.9850959	0.5096899	0.67271894	1	1874	tags=23%, list=17%, signal=28%
V$PPAR_DR1_Q2	V$PPAR_DR1_Q2		127	-0.24963324	-0.98409766	0.50863725	0.67363656	1	1947	tags=24%, list=17%, signal=28%
V$CREB_Q2	V$CREB_Q2		124	-0.22182423	-0.98182344	0.48412699	0.6776428	1	1917	tags=20%, list=17%, signal=24%
V$IRF1_01	V$IRF1_01		122	-0.2774679	-0.98023385	0.48065174	0.6803625	1	2014	tags=24%, list=18%, signal=29%
RAAGNYNNCTTY_UNKNOWN	RAAGNYNNCTTY_UNKNOWN		71	-0.28763756	-0.9800363	0.492	0.6791971	1	2132	tags=30%, list=19%, signal=36%
V$CREB_Q4	V$CREB_Q4		115	-0.22448891	-0.9797054	0.49309665	0.6785384	1	1917	tags=21%, list=17%, signal=25%
V$OCT_Q6	V$OCT_Q6		119	-0.26158687	-0.97837126	0.47420636	0.6803377	1	1764	tags=22%, list=16%, signal=26%
V$AR_Q6	V$AR_Q6		108	-0.25138608	-0.97786814	0.50690335	0.6800172	1	2048	tags=22%, list=18%, signal=27%
GTGCCAT,MIR-183	GTGCCAT,MIR-183		100	-0.2728658	-0.9775957	0.46346554	0.67911035	1	1854	tags=24%, list=17%, signal=29%
ATACTGT,MIR-144	ATACTGT,MIR-144		107	-0.25619847	-0.9775397	0.48850575	0.6776178	1	2518	tags=30%, list=22%, signal=38%
CAGTGTT,MIR-141,MIR-200A	CAGTGTT,MIR-141,MIR-200A		160	-0.22919641	-0.9744451	0.4891945	0.6840485	1	2402	tags=24%, list=21%, signal=31%
AAGCACA,MIR-218	AAGCACA,MIR-218		166	-0.21728653	-0.97379124	0.5	0.6841506	1	2460	tags=25%, list=22%, signal=32%
ACTTTAT,MIR-142-5P	ACTTTAT,MIR-142-5P		150	-0.22775382	-0.97356766	0.51214576	0.68308026	1	2068	tags=23%, list=18%, signal=28%
V$NFKAPPAB_01	V$NFKAPPAB_01		125	-0.2505525	-0.9724464	0.5128676	0.68452483	1	1708	tags=21%, list=15%, signal=24%
AAGCACT,MIR-520F	AAGCACT,MIR-520F		102	-0.23540917	-0.9723682	0.50308007	0.68314844	1	1599	tags=20%, list=14%, signal=23%
ACTGTAG,MIR-139	ACTGTAG,MIR-139		66	-0.27134627	-0.97128767	0.499002	0.68438727	1	2203	tags=29%, list=20%, signal=36%
V$BACH1_01	V$BACH1_01		142	-0.23420021	-0.97033954	0.50398403	0.6853973	1	1507	tags=18%, list=13%, signal=21%
TTCCGTT,MIR-191	TTCCGTT,MIR-191		18	-0.352716	-0.9697868	0.49609375	0.68510014	1	1345	tags=22%, list=12%, signal=25%
V$AP1_01	V$AP1_01		147	-0.23621355	-0.96920407	0.5266055	0.68503237	1	1082	tags=14%, list=10%, signal=15%
V$STAT5B_01	V$STAT5B_01		125	-0.23778601	-0.967921	0.5285996	0.6867355	1	2222	tags=26%, list=20%, signal=32%
V$NRF1_Q6	V$NRF1_Q6		117	-0.21848416	-0.96659565	0.48732942	0.6887072	1	1917	tags=19%, list=17%, signal=22%
ATGTTAA,MIR-302C	ATGTTAA,MIR-302C		126	-0.24930829	-0.96543044	0.5	0.6901725	1	1829	tags=21%, list=16%, signal=25%
V$ATF1_Q6	V$ATF1_Q6		124	-0.228394	-0.96530145	0.5487805	0.6888816	1	1621	tags=19%, list=14%, signal=21%
V$CREBP1_01	V$CREBP1_01		77	-0.2461495	-0.9638398	0.5246548	0.6910688	1	1614	tags=19%, list=14%, signal=23%
V$TATA_C	V$TATA_C		165	-0.2571719	-0.96347827	0.52455795	0.6905462	1	2047	tags=27%, list=18%, signal=32%
CCAWNWWNNNGGC_UNKNOWN	CCAWNWWNNNGGC_UNKNOWN		32	-0.24328297	-0.96272516	0.530888	0.6910486	1	1695	tags=19%, list=15%, signal=22%
AAGCAAT,MIR-137	AAGCAAT,MIR-137		94	-0.25593922	-0.9624277	0.5168067	0.69014496	1	2167	tags=29%, list=19%, signal=35%
V$AP3_Q6	V$AP3_Q6		122	-0.24726707	-0.9621262	0.52952754	0.68933415	1	1363	tags=17%, list=12%, signal=19%
V$PAX4_04	V$PAX4_04		106	-0.23026787	-0.96205926	0.49112427	0.6879223	1	1585	tags=20%, list=14%, signal=23%
V$PTF1BETA_Q6	V$PTF1BETA_Q6		115	-0.23658985	-0.9610385	0.518	0.6889613	1	1707	tags=20%, list=15%, signal=23%
KMCATNNWGGA_UNKNOWN	KMCATNNWGGA_UNKNOWN		35	-0.26873103	-0.9598862	0.5473888	0.6904194	1	3379	tags=49%, list=30%, signal=69%
V$CDP_01	V$CDP_01		37	-0.35126743	-0.95802784	0.53244275	0.693714	1	1100	tags=22%, list=10%, signal=24%
GGCNKCCATNK_UNKNOWN	GGCNKCCATNK_UNKNOWN		57	-0.24495772	-0.95770246	0.49586776	0.6930153	1	1682	tags=19%, list=15%, signal=23%
V$IK3_01	V$IK3_01		112	-0.23721483	-0.9574799	0.5596154	0.6920887	1	1788	tags=21%, list=16%, signal=24%
AGCACTT,MIR-93,MIR-302A,MIR-302B,MIR-302C,MIR-302D,MIR-372,MIR-373,MIR-520E,MIR-520A,MIR-526B,MIR-520B,MIR-520C,MIR-520D	AGCACTT,MIR-93,MIR-302A,MIR-302B,MIR-302C,MIR-302D,MIR-372,MIR-373,MIR-520E,MIR-520A,MIR-526B,MIR-520B,MIR-520C,MIR-520D		140	-0.22096997	-0.9570151	0.5217391	0.69158775	1	2146	tags=25%, list=19%, signal=31%
V$TFIII_Q6	V$TFIII_Q6		104	-0.2582643	-0.95439804	0.5047081	0.69691205	1	1830	tags=22%, list=16%, signal=26%
V$GATA_Q6	V$GATA_Q6		106	-0.30048463	-0.95182234	0.5519849	0.7020607	1	2824	tags=42%, list=25%, signal=55%
GTGACGY_V$E4F1_Q6	GTGACGY_V$E4F1_Q6		316	-0.20245947	-0.9493207	0.5167653	0.7070127	1	2506	tags=24%, list=22%, signal=30%
ATATGCA,MIR-448	ATATGCA,MIR-448		105	-0.26184523	-0.9486715	0.53430355	0.7072549	1	1805	tags=25%, list=16%, signal=29%
V$GATA1_01	V$GATA1_01		127	-0.22655709	-0.94846755	0.5582329	0.70611376	1	1924	tags=20%, list=17%, signal=24%
V$MYOD_01	V$MYOD_01		110	-0.2525394	-0.94516224	0.5372549	0.71350163	1	1914	tags=23%, list=17%, signal=27%
V$STAT1_02	V$STAT1_02		117	-0.20216466	-0.9447946	0.5748032	0.7128522	1	2012	tags=21%, list=18%, signal=25%
V$ATF3_Q6	V$ATF3_Q6		117	-0.2224744	-0.94399333	0.59029126	0.7134965	1	1606	tags=18%, list=14%, signal=21%
V$HNF4_01_B	V$HNF4_01_B		120	-0.2506726	-0.9429789	0.5568182	0.71452934	1	1709	tags=23%, list=15%, signal=26%
CAGCCTC,MIR-485-5P	CAGCCTC,MIR-485-5P		73	-0.252659	-0.9428975	0.5411765	0.7131304	1	2438	tags=26%, list=22%, signal=33%
V$CART1_01	V$CART1_01		97	-0.25646544	-0.94255143	0.5683168	0.7124562	1	1676	tags=25%, list=15%, signal=29%
V$YY1_01	V$YY1_01		127	-0.2178365	-0.9420423	0.53549695	0.7121632	1	1764	tags=18%, list=16%, signal=21%
V$CDPCR3_01	V$CDPCR3_01		26	-0.34928071	-0.9416746	0.53474903	0.71163166	1	2372	tags=31%, list=21%, signal=39%
V$AHR_01	V$AHR_01		39	-0.27279028	-0.94072056	0.5408805	0.71252847	1	1917	tags=21%, list=17%, signal=25%
V$POU6F1_01	V$POU6F1_01		117	-0.26874334	-0.9399994	0.5603272	0.712799	1	1409	tags=20%, list=13%, signal=22%
V$NGFIC_01	V$NGFIC_01		113	-0.20253018	-0.9389735	0.56513023	0.71384627	1	1590	tags=19%, list=14%, signal=21%
V$PXR_Q2	V$PXR_Q2		122	-0.23920523	-0.93873674	0.5746421	0.71283567	1	1788	tags=19%, list=16%, signal=22%
YGACNNYACAR_UNKNOWN	YGACNNYACAR_UNKNOWN		44	-0.30167913	-0.9378991	0.5434343	0.71345335	1	1590	tags=23%, list=14%, signal=26%
V$LEF1_Q2	V$LEF1_Q2		104	-0.23770705	-0.9377947	0.57057655	0.7121426	1	1600	tags=18%, list=14%, signal=21%
V$LYF1_01	V$LYF1_01		128	-0.24047288	-0.93723375	0.57171714	0.71205586	1	1464	tags=19%, list=13%, signal=21%
GTGGGTGK_UNKNOWN	GTGGGTGK_UNKNOWN		149	-0.22598027	-0.9367575	0.58639705	0.71161	1	1769	tags=17%, list=16%, signal=20%
CTGAGCC,MIR-24	CTGAGCC,MIR-24		123	-0.22269039	-0.93594533	0.5486381	0.7122071	1	2474	tags=26%, list=22%, signal=33%
V$TITF1_Q3	V$TITF1_Q3		118	-0.23986669	-0.9357375	0.58232933	0.7112174	1	2047	tags=25%, list=18%, signal=30%
V$ZID_01	V$ZID_01		107	-0.20694752	-0.9339476	0.5700389	0.7143941	1	1892	tags=21%, list=17%, signal=25%
V$FREAC3_01	V$FREAC3_01		121	-0.26004732	-0.933845	0.591716	0.71311945	1	2452	tags=33%, list=22%, signal=42%
AACATTC,MIR-409-3P	AACATTC,MIR-409-3P		63	-0.26381546	-0.9325635	0.54901963	0.71491617	1	2048	tags=27%, list=18%, signal=33%
V$CREB_Q4_01	V$CREB_Q4_01		103	-0.21409151	-0.93248296	0.5962264	0.7136076	1	2506	tags=24%, list=22%, signal=31%
CTGRYYYNATT_UNKNOWN	CTGRYYYNATT_UNKNOWN		34	-0.28854242	-0.9315908	0.57114625	0.7143312	1	1719	tags=21%, list=15%, signal=24%
V$STAT_Q6	V$STAT_Q6		133	-0.21782584	-0.93139845	0.5991984	0.71327776	1	2622	tags=30%, list=23%, signal=39%
V$IPF1_Q4	V$IPF1_Q4		117	-0.23507087	-0.93090093	0.58446604	0.7129521	1	1946	tags=25%, list=17%, signal=30%
V$AP4_Q6_01	V$AP4_Q6_01		126	-0.2613519	-0.9293381	0.5778689	0.71543133	1	1963	tags=24%, list=18%, signal=29%
V$ER_Q6	V$ER_Q6		140	-0.23322238	-0.92841345	0.6319149	0.71638715	1	1587	tags=19%, list=14%, signal=21%
RYCACNNRNNRNCAG_UNKNOWN	RYCACNNRNNRNCAG_UNKNOWN		34	-0.27470553	-0.9272094	0.54598826	0.71790206	1	2182	tags=26%, list=19%, signal=33%
V$PIT1_Q6	V$PIT1_Q6		110	-0.26182094	-0.9269408	0.5951417	0.71700764	1	1788	tags=24%, list=16%, signal=28%
V$TAL1BETAITF2_01	V$TAL1BETAITF2_01		120	-0.26820406	-0.9258165	0.5857988	0.71866566	1	1593	tags=18%, list=14%, signal=21%
TGTTTAC,MIR-30A-5P,MIR-30C,MIR-30D,MIR-30B,MIR-30E-5P	TGTTTAC,MIR-30A-5P,MIR-30C,MIR-30D,MIR-30B,MIR-30E-5P		295	-0.20922151	-0.9252207	0.62664163	0.71867996	1	1585	tags=16%, list=14%, signal=18%
V$OCT1_04	V$OCT1_04		122	-0.24278766	-0.92491394	0.5728543	0.71788037	1	1464	tags=21%, list=13%, signal=24%
V$TAL1BETAE47_01	V$TAL1BETAE47_01		118	-0.2548717	-0.9241389	0.6015625	0.71834564	1	1743	tags=20%, list=16%, signal=24%
V$CRX_Q4	V$CRX_Q4		118	-0.2535369	-0.922573	0.5901961	0.72100407	1	1954	tags=21%, list=17%, signal=25%
YTAATTAA_V$LHX3_01	YTAATTAA_V$LHX3_01		88	-0.25027207	-0.9214046	0.5653924	0.7223153	1	1544	tags=19%, list=14%, signal=22%
SYATTGTG_UNKNOWN	SYATTGTG_UNKNOWN		100	-0.23787034	-0.92055225	0.59491193	0.722802	1	788	tags=11%, list=7%, signal=12%
V$PAX5_01	V$PAX5_01		73	-0.24316412	-0.9205405	0.59210527	0.72135305	1	1729	tags=18%, list=15%, signal=21%
RRCCGTTA_UNKNOWN	RRCCGTTA_UNKNOWN		35	-0.24581589	-0.92030853	0.5553471	0.72044134	1	1722	tags=17%, list=15%, signal=20%
V$TEF1_Q6	V$TEF1_Q6		110	-0.23927929	-0.9199995	0.63833994	0.71975833	1	1421	tags=16%, list=13%, signal=19%
V$HNF1_C	V$HNF1_C		120	-0.28222898	-0.91903275	0.5697446	0.72079843	1	1267	tags=19%, list=11%, signal=21%
CTCTAGA,MIR-526C,MIR-518F,MIR-526A	CTCTAGA,MIR-526C,MIR-518F,MIR-526A		25	-0.26683939	-0.9187758	0.58064514	0.720048	1	2705	tags=36%, list=24%, signal=47%
CAGGTCC,MIR-492	CAGGTCC,MIR-492		28	-0.28671673	-0.9185996	0.55263156	0.71897966	1	2270	tags=29%, list=20%, signal=36%
V$HEN1_01	V$HEN1_01		92	-0.23921369	-0.91765374	0.60192305	0.7197149	1	3059	tags=36%, list=27%, signal=49%
CCTGTGA,MIR-513	CCTGTGA,MIR-513		63	-0.23134537	-0.91753834	0.6632653	0.7185244	1	1489	tags=16%, list=13%, signal=18%
V$AREB6_04	V$AREB6_04		116	-0.23390044	-0.916186	0.6490196	0.7202538	1	1652	tags=20%, list=15%, signal=23%
V$STAT5A_03	V$STAT5A_03		122	-0.24036148	-0.9156278	0.65	0.72025526	1	1076	tags=15%, list=10%, signal=16%
GGCACTT,MIR-519E	GGCACTT,MIR-519E		68	-0.25171742	-0.91481256	0.5586481	0.72059697	1	2703	tags=32%, list=24%, signal=42%
V$ZIC1_01	V$ZIC1_01		124	-0.23742914	-0.911453	0.60296845	0.7274789	1	1758	tags=20%, list=16%, signal=24%
CTTGTAT,MIR-381	CTTGTAT,MIR-381		96	-0.24374299	-0.90981513	0.5338491	0.7301148	1	2737	tags=29%, list=24%, signal=38%
TAATAAT,MIR-126	TAATAAT,MIR-126		103	-0.21099834	-0.907593	0.6968504	0.73444164	1	2228	tags=22%, list=20%, signal=28%
V$ZIC3_01	V$ZIC3_01		137	-0.21926917	-0.9062096	0.68650794	0.7363489	1	2335	tags=26%, list=21%, signal=33%
V$AREB6_01	V$AREB6_01		127	-0.22850822	-0.9059118	0.6498054	0.7356203	1	1621	tags=20%, list=14%, signal=24%
RYTGCNNRGNAAC_V$MIF1_01	RYTGCNNRGNAAC_V$MIF1_01		33	-0.27800232	-0.90551096	0.59016395	0.7350893	1	1545	tags=18%, list=14%, signal=21%
V$MEIS1AHOXA9_01	V$MEIS1AHOXA9_01		55	-0.2811498	-0.90540445	0.63670415	0.73392475	1	1247	tags=24%, list=11%, signal=26%
RGAGGAARY_V$PU1_Q6	RGAGGAARY_V$PU1_Q6		237	-0.23435651	-0.90469176	0.5733591	0.7341757	1	1949	tags=22%, list=17%, signal=26%
YKACATTT_UNKNOWN	YKACATTT_UNKNOWN		121	-0.21337405	-0.903795	0.6455696	0.73500717	1	1798	tags=18%, list=16%, signal=21%
AATGGAG,MIR-136	AATGGAG,MIR-136		41	-0.255047	-0.90338916	0.61614174	0.7345755	1	3076	tags=44%, list=27%, signal=60%
V$FOXM1_01	V$FOXM1_01		120	-0.2310791	-0.90224916	0.6555773	0.73580456	1	2282	tags=23%, list=20%, signal=28%
V$ATF_01	V$ATF_01		128	-0.21042429	-0.9000607	0.6347305	0.7397316	1	1606	tags=16%, list=14%, signal=18%
ACAACCT,MIR-453	ACAACCT,MIR-453		18	-0.29473674	-0.8992639	0.60081464	0.74031913	1	3040	tags=50%, list=27%, signal=69%
TCATCTC,MIR-143	TCATCTC,MIR-143		70	-0.23068811	-0.8988009	0.6292585	0.7399818	1	3365	tags=44%, list=30%, signal=63%
RCGCANGCGY_V$NRF1_Q6	RCGCANGCGY_V$NRF1_Q6		412	-0.17805393	-0.8978767	0.5805825	0.7408455	1	2115	tags=18%, list=19%, signal=21%
CTCTGGA,MIR-520A,MIR-525	CTCTGGA,MIR-520A,MIR-525		80	-0.2295076	-0.8955569	0.6386719	0.74533767	1	2564	tags=30%, list=23%, signal=39%
TAGGTCA,MIR-192,MIR-215	TAGGTCA,MIR-192,MIR-215		23	-0.27826893	-0.8945879	0.5895954	0.74624175	1	1742	tags=22%, list=16%, signal=26%
YNTTTNNNANGCARM_UNKNOWN	YNTTTNNNANGCARM_UNKNOWN		37	-0.29470783	-0.8939932	0.66049385	0.74640703	1	1550	tags=19%, list=14%, signal=22%
V$DR4_Q2	V$DR4_Q2		118	-0.21737418	-0.89371055	0.675	0.74562335	1	1550	tags=17%, list=14%, signal=19%
GKCGCNNNNNNNTGAYG_UNKNOWN	GKCGCNNNNNNNTGAYG_UNKNOWN		32	-0.23589808	-0.8935148	0.5944334	0.7446518	1	2705	tags=34%, list=24%, signal=45%
ATGCTGC,MIR-103,MIR-107	ATGCTGC,MIR-103,MIR-107		113	-0.20358047	-0.89349645	0.6686992	0.7432212	1	2256	tags=23%, list=20%, signal=29%
V$SREBP1_02	V$SREBP1_02		47	-0.24431041	-0.89305	0.6547619	0.74295604	1	1707	tags=17%, list=15%, signal=20%
ATGCTGG,MIR-338	ATGCTGG,MIR-338		47	-0.22767983	-0.8929551	0.64426875	0.7416727	1	642	tags=9%, list=6%, signal=9%
TCCAGAT,MIR-516-5P	TCCAGAT,MIR-516-5P		50	-0.26716486	-0.89113706	0.59881425	0.74485093	1	1837	tags=20%, list=16%, signal=24%
GTACAGG,MIR-486	GTACAGG,MIR-486		33	-0.2729192	-0.8900292	0.6401591	0.7462417	1	2506	tags=33%, list=22%, signal=43%
ATGAAGG,MIR-205	ATGAAGG,MIR-205		75	-0.24955715	-0.88700163	0.63716817	0.75228894	1	1538	tags=17%, list=14%, signal=20%
TTANTCA_UNKNOWN	TTANTCA_UNKNOWN		429	-0.21079911	-0.88665557	0.75247526	0.75173014	1	1579	tags=19%, list=14%, signal=21%
TAATGTG,MIR-323	TAATGTG,MIR-323		78	-0.22666678	-0.885269	0.62398374	0.75368136	1	1880	tags=19%, list=17%, signal=23%
TGAYRTCA_V$ATF3_Q6	TGAYRTCA_V$ATF3_Q6		259	-0.19185714	-0.8850524	0.7797271	0.752824	1	2065	tags=20%, list=18%, signal=24%
RYTGCNWTGGNR_UNKNOWN	RYTGCNWTGGNR_UNKNOWN		52	-0.23630784	-0.88377017	0.7085828	0.7544475	1	1593	tags=17%, list=14%, signal=20%
ARGGGTTAA_UNKNOWN	ARGGGTTAA_UNKNOWN		69	-0.22877781	-0.88151824	0.67391306	0.7583721	1	1500	tags=19%, list=13%, signal=22%
YYCATTCAWW_UNKNOWN	YYCATTCAWW_UNKNOWN		91	-0.22761062	-0.880634	0.68101764	0.7591982	1	1497	tags=15%, list=13%, signal=18%
V$AP2_Q6	V$AP2_Q6		127	-0.18701394	-0.8800759	0.6691589	0.75904876	1	2883	tags=26%, list=26%, signal=35%
CCAATNNSNNNGCG_UNKNOWN	CCAATNNSNNNGCG_UNKNOWN		28	-0.263259	-0.878034	0.61747575	0.76284957	1	1840	tags=25%, list=16%, signal=30%
ACCAATC,MIR-509	ACCAATC,MIR-509		19	-0.28928685	-0.87651455	0.6447106	0.7648979	1	2655	tags=37%, list=24%, signal=48%
V$AML_Q6	V$AML_Q6		135	-0.23161966	-0.8761361	0.69274807	0.76436716	1	2141	tags=25%, list=19%, signal=31%
TACAATC,MIR-508	TACAATC,MIR-508		34	-0.24435844	-0.870796	0.6998088	0.77573794	1	3192	tags=44%, list=29%, signal=62%
V$HNF6_Q6	V$HNF6_Q6		110	-0.25189304	-0.8702049	0.70554495	0.7756126	1	1885	tags=27%, list=17%, signal=32%
V$ARNT_01	V$ARNT_01		122	-0.19099577	-0.86827147	0.72796935	0.7789939	1	3269	tags=31%, list=29%, signal=44%
GCTGAGT,MIR-512-5P	GCTGAGT,MIR-512-5P		29	-0.2760706	-0.8669036	0.6487603	0.780725	1	1719	tags=17%, list=15%, signal=20%
V$WHN_B	V$WHN_B		121	-0.20642428	-0.8650213	0.6789366	0.78397906	1	1694	tags=19%, list=15%, signal=22%
V$STAT3_02	V$STAT3_02		63	-0.22578649	-0.8632562	0.69942194	0.7866112	1	1954	tags=21%, list=17%, signal=25%
V$CDPCR1_01	V$CDPCR1_01		59	-0.22595839	-0.8631521	0.7651515	0.7854162	1	1718	tags=20%, list=15%, signal=24%
V$TGIF_01	V$TGIF_01		107	-0.22848904	-0.8605874	0.689243	0.7900745	1	2655	tags=35%, list=24%, signal=45%
V$COUP_DR1_Q6	V$COUP_DR1_Q6		124	-0.220145	-0.85931426	0.7071291	0.7915887	1	1898	tags=20%, list=17%, signal=24%
V$HNF3B_01	V$HNF3B_01		103	-0.22652982	-0.8578921	0.77530366	0.7933662	1	1126	tags=15%, list=10%, signal=16%
GTTRYCATRR_UNKNOWN	GTTRYCATRR_UNKNOWN		67	-0.2143932	-0.8560713	0.6660232	0.79620904	1	3379	tags=39%, list=30%, signal=55%
TTGCCAA,MIR-182	TTGCCAA,MIR-182		160	-0.21580558	-0.8541183	0.6673307	0.7993161	1	1556	tags=17%, list=14%, signal=19%
V$CEBPB_02	V$CEBPB_02		137	-0.21575579	-0.853638	0.7811245	0.7989916	1	1693	tags=21%, list=15%, signal=25%
AAGCCAT,MIR-135A,MIR-135B	AAGCCAT,MIR-135A,MIR-135B		166	-0.20163825	-0.85358644	0.70881224	0.797629	1	3000	tags=31%, list=27%, signal=41%
YWATTWNNRGCT_UNKNOWN	YWATTWNNRGCT_UNKNOWN		32	-0.29594234	-0.8526416	0.68812877	0.7984019	1	1442	tags=19%, list=13%, signal=21%
V$P53_02	V$P53_02		112	-0.21068762	-0.84889376	0.7752577	0.8057192	1	1384	tags=16%, list=12%, signal=18%
V$VDR_Q6	V$VDR_Q6		125	-0.2199322	-0.8483781	0.72564614	0.80542505	1	2101	tags=22%, list=19%, signal=27%
V$MAZR_01	V$MAZR_01		109	-0.20319322	-0.8473122	0.6866538	0.8064042	1	2370	tags=21%, list=21%, signal=27%
TNCATNTCCYR_UNKNOWN	TNCATNTCCYR_UNKNOWN		53	-0.21308535	-0.8459324	0.694165	0.8082158	1	1911	tags=17%, list=17%, signal=20%
TCTGATC,MIR-383	TCTGATC,MIR-383		20	-0.24974754	-0.84469354	0.7024482	0.80951774	1	1676	tags=25%, list=15%, signal=29%
ATGTTTC,MIR-494	ATGTTTC,MIR-494		79	-0.20697658	-0.8428687	0.7242798	0.81256866	1	1583	tags=16%, list=14%, signal=19%
CTGYNNCTYTAA_UNKNOWN	CTGYNNCTYTAA_UNKNOWN		37	-0.2647241	-0.8423534	0.74168295	0.8123236	1	3413	tags=43%, list=30%, signal=62%
V$OSF2_Q6	V$OSF2_Q6		134	-0.2027599	-0.8415546	0.7958015	0.81286466	1	2203	tags=23%, list=20%, signal=28%
V$MYB_Q5_01	V$MYB_Q5_01		116	-0.21524355	-0.84107774	0.7636719	0.81245226	1	1961	tags=25%, list=18%, signal=30%
V$COUP_01	V$COUP_01		135	-0.2121947	-0.83965415	0.791423	0.81426245	1	2157	tags=24%, list=19%, signal=29%
V$PAX8_01	V$PAX8_01		15	-0.29141095	-0.8385015	0.71805274	0.815533	1	1155	tags=20%, list=10%, signal=22%
V$CHX10_01	V$CHX10_01		108	-0.24075572	-0.83615243	0.76540756	0.81956005	1	1839	tags=26%, list=16%, signal=31%
V$GATA6_01	V$GATA6_01		138	-0.23427416	-0.8341909	0.82251906	0.8225429	1	1602	tags=22%, list=14%, signal=25%
GCTTGAA,MIR-498	GCTTGAA,MIR-498		47	-0.24274322	-0.83273524	0.72210526	0.82476676	1	2370	tags=34%, list=21%, signal=43%
GGCNRNWCTTYS_UNKNOWN	GGCNRNWCTTYS_UNKNOWN		39	-0.2164839	-0.8315857	0.6882591	0.8257979	1	2292	tags=23%, list=20%, signal=29%
RRAGTTGT_UNKNOWN	RRAGTTGT_UNKNOWN		109	-0.21873946	-0.8304984	0.7701613	0.82669365	1	2147	tags=24%, list=19%, signal=29%
GGGNNTTTCC_V$NFKB_Q6_01	GGGNNTTTCC_V$NFKB_Q6_01		69	-0.23995452	-0.8299182	0.7185741	0.8265755	1	1662	tags=19%, list=15%, signal=22%
YCATTAA_UNKNOWN	YCATTAA_UNKNOWN		277	-0.2134895	-0.82966566	0.8238748	0.8257367	1	2131	tags=22%, list=19%, signal=27%
V$AP4_01	V$AP4_01		133	-0.21453673	-0.82796013	0.788	0.82817847	1	2724	tags=28%, list=24%, signal=36%
TTTTGAG,MIR-373	TTTTGAG,MIR-373		116	-0.20794323	-0.8272703	0.6799205	0.8282874	1	2906	tags=31%, list=26%, signal=41%
AGCYRWTTC_UNKNOWN	AGCYRWTTC_UNKNOWN		56	-0.2542427	-0.8258741	0.75149107	0.83016336	1	2342	tags=29%, list=21%, signal=36%
V$AREB6_02	V$AREB6_02		129	-0.21616013	-0.82262635	0.7756286	0.83602893	1	1963	tags=23%, list=18%, signal=28%
V$TEF_Q6	V$TEF_Q6		111	-0.2165146	-0.8214957	0.8268839	0.83697486	1	1788	tags=20%, list=16%, signal=23%
V$PBX1_01	V$PBX1_01		121	-0.21397987	-0.8191154	0.8634538	0.8407736	1	1946	tags=24%, list=17%, signal=29%
AGGCACT,MIR-515-3P	AGGCACT,MIR-515-3P		42	-0.23747116	-0.8187933	0.7378436	0.8400383	1	2187	tags=21%, list=20%, signal=27%
CAGCTTT,MIR-320	CAGCTTT,MIR-320		121	-0.20840052	-0.81723136	0.7505112	0.8420927	1	1785	tags=18%, list=16%, signal=21%
V$E2F1_Q4	V$E2F1_Q4		115	-0.19205655	-0.81701726	0.7348928	0.8411157	1	2279	tags=23%, list=20%, signal=28%
V$HMGIY_Q6	V$HMGIY_Q6		117	-0.2111379	-0.8155563	0.84393066	0.84310526	1	1409	tags=15%, list=13%, signal=17%
GGTAACC,MIR-409-5P	GGTAACC,MIR-409-5P		19	-0.2801647	-0.8084692	0.6970339	0.8565348	1	1652	tags=26%, list=15%, signal=31%
TCCCRNNRTGC_UNKNOWN	TCCCRNNRTGC_UNKNOWN		80	-0.20850265	-0.8074711	0.7084189	0.85718936	1	1815	tags=18%, list=16%, signal=21%
V$PAX3_B	V$PAX3_B		44	-0.21116899	-0.80476654	0.84660196	0.8614806	1	3053	tags=36%, list=27%, signal=50%
ACCAAAG,MIR-9	ACCAAAG,MIR-9		255	-0.176733	-0.80226517	0.8039604	0.86535853	1	1425	tags=13%, list=13%, signal=15%
AAAYRNCTG_UNKNOWN	AAAYRNCTG_UNKNOWN		182	-0.20020008	-0.80022055	0.89292544	0.8682666	1	1969	tags=20%, list=18%, signal=24%
TAGCTTT,MIR-9	TAGCTTT,MIR-9		127	-0.20904045	-0.797213	0.8	0.8729081	1	2203	tags=24%, list=20%, signal=29%
V$HEN1_02	V$HEN1_02		86	-0.19263446	-0.7969587	0.831758	0.87198097	1	2600	tags=26%, list=23%, signal=33%
CTATGCA,MIR-153	CTATGCA,MIR-153		107	-0.19770181	-0.7966003	0.8279352	0.87126184	1	2031	tags=21%, list=18%, signal=26%
GTAAACC,MIR-299-5P	GTAAACC,MIR-299-5P		31	-0.26019722	-0.7957137	0.68530023	0.8715649	1	1785	tags=26%, list=16%, signal=31%
V$SRF_01	V$SRF_01		37	-0.24852018	-0.7942549	0.75490195	0.8730063	1	1710	tags=19%, list=15%, signal=22%
AGGGCCA,MIR-328	AGGGCCA,MIR-328		44	-0.20714279	-0.78989714	0.84	0.880567	1	3037	tags=36%, list=27%, signal=50%
GCACCTT,MIR-18A,MIR-18B	GCACCTT,MIR-18A,MIR-18B		53	-0.22470155	-0.7885796	0.72427183	0.88162357	1	2312	tags=25%, list=21%, signal=31%
V$SP1_01	V$SP1_01		126	-0.17308752	-0.78753155	0.90019196	0.8821117	1	2459	tags=22%, list=22%, signal=28%
ACACTAC,MIR-142-3P	ACACTAC,MIR-142-3P		60	-0.2352325	-0.78488576	0.68916154	0.8857891	1	3421	tags=43%, list=31%, signal=62%
TGCTTTG,MIR-330	TGCTTTG,MIR-330		145	-0.18963909	-0.7838676	0.8384458	0.8861708	1	1738	tags=17%, list=16%, signal=19%
V$MYB_Q3	V$MYB_Q3		111	-0.18965125	-0.778954	0.8986355	0.8942405	1	1961	tags=22%, list=18%, signal=26%
V$ELF1_Q6	V$ELF1_Q6		110	-0.21628912	-0.77771544	0.7663934	0.8953124	1	1745	tags=19%, list=16%, signal=22%
V$IRF_Q6	V$IRF_Q6		115	-0.22662932	-0.7768712	0.7633136	0.8954273	1	2383	tags=25%, list=21%, signal=32%
YGCANTGCR_UNKNOWN	YGCANTGCR_UNKNOWN		52	-0.18421881	-0.77682495	0.8538622	0.893979	1	1445	tags=13%, list=13%, signal=15%
V$MYCMAX_01	V$MYCMAX_01		121	-0.19124347	-0.77516603	0.82626265	0.8954863	1	1556	tags=16%, list=14%, signal=18%
GTATTAT,MIR-369-3P	GTATTAT,MIR-369-3P		96	-0.20763452	-0.77385175	0.8117409	0.8964768	1	1764	tags=17%, list=16%, signal=20%
GTTATAT,MIR-410	GTTATAT,MIR-410		48	-0.23215868	-0.7730822	0.77319586	0.89629495	1	1126	tags=15%, list=10%, signal=16%
CCGNMNNTNACG_UNKNOWN	CCGNMNNTNACG_UNKNOWN		38	-0.1866823	-0.7724967	0.7640232	0.89594674	1	3271	tags=37%, list=29%, signal=52%
GTGCAAA,MIR-507	GTGCAAA,MIR-507		58	-0.19767195	-0.77159613	0.85106385	0.89595175	1	2088	tags=21%, list=19%, signal=25%
V$GABP_B	V$GABP_B		114	-0.18262993	-0.7690017	0.73790324	0.8990862	1	2286	tags=21%, list=20%, signal=26%
GTACTGT,MIR-101	GTACTGT,MIR-101		130	-0.19806421	-0.7688173	0.86220473	0.89793414	1	1769	tags=19%, list=16%, signal=23%
V$AP1FJ_Q2	V$AP1FJ_Q2		145	-0.19154029	-0.768019	0.86836934	0.897739	1	2083	tags=21%, list=19%, signal=25%
V$E2F1_Q3	V$E2F1_Q3		105	-0.20255606	-0.76801103	0.7389558	0.8962459	1	2611	tags=27%, list=23%, signal=34%
CACTGCC,MIR-34A,MIR-34C,MIR-449	CACTGCC,MIR-34A,MIR-34C,MIR-449		143	-0.17272638	-0.76744246	0.9066937	0.89574313	1	2317	tags=21%, list=21%, signal=26%
GTCAGGA,MIR-378	GTCAGGA,MIR-378		28	-0.22962654	-0.7667905	0.82539684	0.8954587	1	1989	tags=18%, list=18%, signal=22%
CATTTCA,MIR-203	CATTTCA,MIR-203		129	-0.18830958	-0.7663785	0.838843	0.8948294	1	2516	tags=26%, list=22%, signal=33%
ATTCTTT,MIR-186	ATTCTTT,MIR-186		128	-0.1939675	-0.76386446	0.7991453	0.8978512	1	2147	tags=20%, list=19%, signal=25%
GCTCTTG,MIR-335	GCTCTTG,MIR-335		45	-0.18216953	-0.76323515	0.8793456	0.8974171	1	3722	tags=47%, list=33%, signal=70%
TGGTGCT,MIR-29A,MIR-29B,MIR-29C	TGGTGCT,MIR-29A,MIR-29B,MIR-29C		251	-0.17913769	-0.7617601	0.878	0.8983472	1	2303	tags=22%, list=21%, signal=27%
TTTGTAG,MIR-520D	TTTGTAG,MIR-520D		174	-0.18988453	-0.7587616	0.85360825	0.9021773	1	1775	tags=17%, list=16%, signal=20%
V$CDPCR3HD_01	V$CDPCR3HD_01		112	-0.19720104	-0.7569042	0.9352941	0.90369064	1	1879	tags=21%, list=17%, signal=24%
GGCACAT,MIR-455	GGCACAT,MIR-455		28	-0.21355048	-0.7538775	0.8176353	0.9075935	1	1535	tags=18%, list=14%, signal=21%
V$EGR1_01	V$EGR1_01		131	-0.16691762	-0.7517361	0.9245283	0.90953195	1	1590	tags=14%, list=14%, signal=16%
V$RREB1_01	V$RREB1_01		101	-0.1740039	-0.7500336	0.913215	0.9107408	1	1591	tags=16%, list=14%, signal=18%
V$NCX_01	V$NCX_01		79	-0.22289215	-0.7466313	0.8847656	0.9146621	1	2099	tags=27%, list=19%, signal=32%
V$PEA3_Q6	V$PEA3_Q6		117	-0.19655548	-0.74131584	0.83935744	0.92129445	1	1750	tags=18%, list=16%, signal=21%
V$STAT5A_04	V$STAT5A_04		99	-0.20097217	-0.74065167	0.9310345	0.92070705	1	1946	tags=21%, list=17%, signal=25%
V$HNF1_01	V$HNF1_01		129	-0.22480316	-0.7344193	0.88304096	0.92834705	1	1442	tags=17%, list=13%, signal=19%
GGAANCGGAANY_UNKNOWN	GGAANCGGAANY_UNKNOWN		52	-0.17455812	-0.7330988	0.74903476	0.9288174	1	2567	tags=25%, list=23%, signal=32%
ACAWNRNSRCGG_UNKNOWN	ACAWNRNSRCGG_UNKNOWN		41	-0.17680787	-0.72974706	0.8248032	0.93178105	1	2279	tags=15%, list=20%, signal=18%
GCATTTG,MIR-105	GCATTTG,MIR-105		85	-0.19355696	-0.7256855	0.8630952	0.9355286	1	1942	tags=20%, list=17%, signal=24%
YTAAYNGCT_UNKNOWN	YTAAYNGCT_UNKNOWN		77	-0.19907457	-0.72444594	0.92105263	0.9354925	1	1550	tags=18%, list=14%, signal=21%
V$GATA1_05	V$GATA1_05		134	-0.19392656	-0.7227852	0.9596929	0.93604463	1	1776	tags=18%, list=16%, signal=21%
ATAGGAA,MIR-202	ATAGGAA,MIR-202		52	-0.20487605	-0.72080183	0.84412956	0.93701595	1	2068	tags=21%, list=18%, signal=26%
GGGATGC,MIR-324-5P	GGGATGC,MIR-324-5P		24	-0.22569793	-0.7179202	0.8686274	0.93912303	1	1969	tags=21%, list=18%, signal=25%
ACAWYAAAG_UNKNOWN	ACAWYAAAG_UNKNOWN		47	-0.22080192	-0.7155043	0.8950495	0.94037676	1	1550	tags=19%, list=14%, signal=22%
TGTGTGA,MIR-377	TGTGTGA,MIR-377		87	-0.17321983	-0.7037214	0.9099804	0.9528159	1	2968	tags=30%, list=27%, signal=40%
AAACCAC,MIR-140	AAACCAC,MIR-140		54	-0.17412677	-0.7028799	0.9669261	0.9523208	1	1529	tags=15%, list=14%, signal=17%
GTAGGCA,MIR-189	GTAGGCA,MIR-189		17	-0.24078444	-0.70234364	0.8385827	0.9514156	1	2123	tags=29%, list=19%, signal=36%
GATGKMRGCG_UNKNOWN	GATGKMRGCG_UNKNOWN		31	-0.19971094	-0.70097494	0.8422091	0.9514162	1	3596	tags=45%, list=32%, signal=66%
TCTAGAG,MIR-517	TCTAGAG,MIR-517		29	-0.22054586	-0.69328725	0.8947368	0.957747	1	3502	tags=52%, list=31%, signal=75%
V$LXR_DR4_Q3	V$LXR_DR4_Q3		46	-0.19081202	-0.68131846	0.9304175	0.9672928	1	1464	tags=11%, list=13%, signal=12%
GCCATNTTG_V$YY1_Q6	GCCATNTTG_V$YY1_Q6		200	-0.15045229	-0.67984164	0.8376238	0.96697915	1	1695	tags=13%, list=15%, signal=15%
V$FXR_IR1_Q6	V$FXR_IR1_Q6		61	-0.17427751	-0.679107	0.97795594	0.9660208	1	1824	tags=16%, list=16%, signal=19%
AAGGGAT,MIR-188	AAGGGAT,MIR-188		41	-0.17866448	-0.67887676	0.914	0.9646893	1	2483	tags=24%, list=22%, signal=31%
ATTACAT,MIR-380-3P	ATTACAT,MIR-380-3P		43	-0.20696048	-0.66122764	0.9137529	0.9771189	1	1786	tags=21%, list=16%, signal=25%
V$MZF1_02	V$MZF1_02		110	-0.15393446	-0.65865517	0.99011856	0.9773286	1	2384	tags=20%, list=21%, signal=25%
TCTCTCC,MIR-185	TCTCTCC,MIR-185		53	-0.1724242	-0.6572378	0.9698682	0.9767595	1	2329	tags=21%, list=21%, signal=26%
V$NRF2_01	V$NRF2_01		121	-0.1501042	-0.6550719	0.8670757	0.9766319	1	2012	tags=16%, list=18%, signal=19%
GTGTGAG,MIR-342	GTGTGAG,MIR-342		29	-0.18986815	-0.6523386	0.9216061	0.97681403	1	1160	tags=14%, list=10%, signal=15%
CACCAGC,MIR-138	CACCAGC,MIR-138		103	-0.16120952	-0.6473077	0.96161616	0.97822934	1	3040	tags=30%, list=27%, signal=41%
CGTSACG_V$PAX3_B	CGTSACG_V$PAX3_B		61	-0.14598751	-0.63487893	0.9885057	0.98355776	1	3677	tags=36%, list=33%, signal=53%
V$E4F1_Q6	V$E4F1_Q6		131	-0.1389917	-0.63326555	0.9980237	0.9828157	1	3815	tags=40%, list=34%, signal=61%
V$GATA2_01	V$GATA2_01		59	-0.16858888	-0.630339	0.9639469	0.9826204	1	3064	tags=32%, list=27%, signal=44%
CCANNAGRKGGC_UNKNOWN	CCANNAGRKGGC_UNKNOWN		55	-0.18377227	-0.6242729	0.9859438	0.983697	1	1719	tags=20%, list=15%, signal=24%
V$PPARG_01	V$PPARG_01		21	-0.1948352	-0.6230788	0.93061227	0.98272246	1	1131	tags=14%, list=10%, signal=16%
TMTCGCGANR_UNKNOWN	TMTCGCGANR_UNKNOWN		72	-0.17107657	-0.61336815	0.86027944	0.98518	1	1493	tags=14%, list=13%, signal=16%
CACTTTG,MIR-520G,MIR-520H	CACTTTG,MIR-520G,MIR-520H		118	-0.14606652	-0.60253865	0.9900398	0.98728204	1	3149	tags=32%, list=28%, signal=44%
CAAGGAT,MIR-362	CAAGGAT,MIR-362		33	-0.17135207	-0.600792	0.97330594	0.9861935	1	1387	tags=12%, list=12%, signal=14%
GGCNNMSMYNTTG_UNKNOWN	GGCNNMSMYNTTG_UNKNOWN		35	-0.1676881	-0.56570446	0.9261477	0.99345815	1	1501	tags=11%, list=13%, signal=13%
TAGAACC,MIR-182	TAGAACC,MIR-182		18	-0.19737284	-0.5424959	0.9631236	0.9952673	1	3036	tags=33%, list=27%, signal=46%
V$LXR_Q3	V$LXR_Q3		34	-0.13355428	-0.48179877	0.99603176	0.99840593	1	9708	tags=100%, list=87%, signal=749%
