# Supplementary material for: A genomic analysis of mouse models of breast cancer reveals molecular features of mouse models and relationships to human breast cancer
Source: Breast Cancer Res. 2014 Jun 5;16(3):R59. doi: 10.1186/bcr3672 (PMC4078930; doi:10.1186/bcr3672)
Supplement: Additional file 11 — GSEA for mouse models compared to all other models or to mammary gland development. Listed by model. [file bcr3672-S11.zip › AdditionalFile11/DMBA/Vs_normal_mammary/C3/Upregulated_in_DMBA_vs_NormalMammary.txt]

NAME	GS<br> follow link to MSigDB	GS DETAILS	SIZE	ES	NES	NOM p-val	FDR q-val	FWER p-val	RANK AT MAX	LEADING EDGE
V$HTF_01	V$HTF_01	Details ...	28	0.36295715	1.2946503	0.098196395	1	0.976	1932	tags=25%, list=17%, signal=30%
AACWWCAANK_UNKNOWN	AACWWCAANK_UNKNOWN	Details ...	70	0.3251096	1.2870331	0.06313646	1	0.979	1620	tags=23%, list=14%, signal=27%
KCCGNSWTTT_UNKNOWN	KCCGNSWTTT_UNKNOWN	Details ...	48	0.35870525	1.237614	0.25048923	1	0.988	2081	tags=27%, list=19%, signal=33%
GTGGTGA,MIR-197	GTGGTGA,MIR-197	Details ...	34	0.33573914	1.1940694	0.19765167	1	0.993	2743	tags=35%, list=24%, signal=47%
V$AP1_Q6	V$AP1_Q6	Details ...	130	0.28999466	1.1562842	0.2209073	1	0.995	2312	tags=29%, list=21%, signal=36%
V$HNF4_Q6	V$HNF4_Q6	Details ...	125	0.29714233	1.1504499	0.23368421	1	0.996	2871	tags=34%, list=26%, signal=45%
V$AR_03	V$AR_03	Details ...	33	0.32416242	1.1502246	0.26112187	1	0.996	1450	tags=24%, list=13%, signal=28%
V$ELK1_01	V$ELK1_01	Details ...	124	0.27889425	1.1461748	0.26907632	1	0.997	3382	tags=40%, list=30%, signal=57%
V$AP1_Q2	V$AP1_Q2	Details ...	142	0.28116205	1.1443856	0.20736434	1	0.998	2445	tags=30%, list=22%, signal=37%
GCGNNANTTCC_UNKNOWN	GCGNNANTTCC_UNKNOWN	Details ...	63	0.3085287	1.1390946	0.3326613	1	0.998	2076	tags=22%, list=19%, signal=27%
V$PU1_Q6	V$PU1_Q6	Details ...	110	0.2767542	1.110188	0.2632653	1	0.999	3491	tags=36%, list=31%, signal=52%
RNCTGNYNRNCTGNY_UNKNOWN	RNCTGNYNRNCTGNY_UNKNOWN	Details ...	31	0.38624787	1.0893987	0.33469388	1	0.999	768	tags=19%, list=7%, signal=21%
V$FREAC7_01	V$FREAC7_01	Details ...	84	0.27140093	1.0735536	0.2805139	1	0.999	1995	tags=24%, list=18%, signal=29%
GGCCAGT,MIR-193A,MIR-193B	GGCCAGT,MIR-193A,MIR-193B	Details ...	42	0.27392796	1.0711339	0.36721992	1	0.999	2321	tags=24%, list=21%, signal=30%
V$TEL2_Q6	V$TEL2_Q6	Details ...	109	0.2418735	1.0395936	0.41841003	1	0.999	3577	tags=35%, list=32%, signal=51%
AGTCTTA,MIR-499	AGTCTTA,MIR-499	Details ...	34	0.3487728	1.034574	0.41714287	1	0.999	1766	tags=24%, list=16%, signal=28%
WYAAANNRNNNGCG_UNKNOWN	WYAAANNRNNNGCG_UNKNOWN	Details ...	25	0.30540973	1.0325457	0.40862423	1	0.999	1546	tags=24%, list=14%, signal=28%
V$COREBINDINGFACTOR_Q6	V$COREBINDINGFACTOR_Q6	Details ...	138	0.2773102	1.0324402	0.4077079	1	0.999	2115	tags=23%, list=19%, signal=28%
V$BACH2_01	V$BACH2_01	Details ...	140	0.2481093	1.0322616	0.35908142	1	0.999	1994	tags=27%, list=18%, signal=33%
V$ETS_Q4	V$ETS_Q4	Details ...	130	0.27115136	1.0318254	0.4117647	1	0.999	3123	tags=35%, list=28%, signal=47%
CGGAARNGGCNG_UNKNOWN	CGGAARNGGCNG_UNKNOWN	Details ...	25	0.29947266	1.0245095	0.44573644	1	0.999	1945	tags=20%, list=17%, signal=24%
V$PAX6_01	V$PAX6_01	Details ...	50	0.27653086	1.0220939	0.41153845	1	0.999	2181	tags=24%, list=19%, signal=30%
V$E2F_03	V$E2F_03	Details ...	115	0.2736246	1.0194963	0.43168318	1	0.999	2432	tags=25%, list=22%, signal=32%
GGGYGTGNY_UNKNOWN	GGGYGTGNY_UNKNOWN	Details ...	325	0.22372021	1.0192528	0.41666666	1	0.999	1681	tags=18%, list=15%, signal=20%
TTANWNANTGGM_UNKNOWN	TTANWNANTGGM_UNKNOWN	Details ...	29	0.31281078	1.0147766	0.42829826	1	0.999	2418	tags=28%, list=22%, signal=35%
V$MYOGNF1_01	V$MYOGNF1_01	Details ...	20	0.34682265	1.0129521	0.43975905	1	0.999	1388	tags=25%, list=12%, signal=28%
TGCAAAC,MIR-452	TGCAAAC,MIR-452	Details ...	55	0.2665018	1.0086187	0.436	1	0.999	1934	tags=25%, list=17%, signal=31%
V$AML1_01	V$AML1_01	Details ...	129	0.2616482	1.0070493	0.44969198	1	0.999	2147	tags=25%, list=19%, signal=30%
V$AML1_Q6	V$AML1_Q6	Details ...	129	0.2616482	1.0070493	0.44969198	1	0.999	2147	tags=25%, list=19%, signal=30%
V$ETS2_B	V$ETS2_B	Details ...	144	0.26023903	1.0026895	0.44827586	1	0.999	2892	tags=33%, list=26%, signal=44%
V$AP1_Q4	V$AP1_Q4	Details ...	137	0.24625815	0.9948243	0.47638604	1	0.999	2319	tags=28%, list=21%, signal=35%
KTGGYRSGAA_UNKNOWN	KTGGYRSGAA_UNKNOWN	Details ...	42	0.30305874	0.9941305	0.44023904	1	0.999	2350	tags=26%, list=21%, signal=33%
V$SMAD_Q6	V$SMAD_Q6	Details ...	128	0.22111031	0.99089074	0.44950494	1	0.999	2004	tags=21%, list=18%, signal=25%
V$PAX2_01	V$PAX2_01	Details ...	20	0.31066078	0.9872156	0.48418972	1	0.999	1322	tags=15%, list=12%, signal=17%
V$AP1_Q4_01	V$AP1_Q4_01	Details ...	145	0.24391437	0.97964746	0.47328246	1	0.999	1994	tags=25%, list=18%, signal=30%
TACTTGA,MIR-26A,MIR-26B	TACTTGA,MIR-26A,MIR-26B	Details ...	144	0.245366	0.9771542	0.4751491	1	0.999	2356	tags=26%, list=21%, signal=32%
GCTNWTTGK_UNKNOWN	GCTNWTTGK_UNKNOWN	Details ...	135	0.24437062	0.9752863	0.49382716	1	0.999	2048	tags=21%, list=18%, signal=26%
V$CP2_02	V$CP2_02	Details ...	122	0.23735733	0.97123474	0.5200803	1	0.999	2275	tags=20%, list=20%, signal=25%
GGGCATT,MIR-365	GGGCATT,MIR-365	Details ...	60	0.27302235	0.97015053	0.52455795	1	0.999	1763	tags=23%, list=16%, signal=28%
CCATCCA,MIR-432	CCATCCA,MIR-432	Details ...	32	0.273566	0.9649869	0.50715744	1	0.999	1438	tags=22%, list=13%, signal=25%
V$XBP1_01	V$XBP1_01	Details ...	65	0.24862319	0.96496177	0.53451675	1	0.999	2477	tags=25%, list=22%, signal=31%
V$AP1_Q2_01	V$AP1_Q2_01	Details ...	141	0.23248063	0.959574	0.5364373	1	0.999	2606	tags=30%, list=23%, signal=39%
V$TAXCREB_02	V$TAXCREB_02	Details ...	15	0.37205	0.95942885	0.52716297	1	0.999	1626	tags=33%, list=15%, signal=39%
V$NERF_Q2	V$NERF_Q2	Details ...	125	0.24264419	0.95074236	0.5265306	1	1	2060	tags=24%, list=18%, signal=29%
TCTATGA,MIR-376A,MIR-376B	TCTATGA,MIR-376A,MIR-376B	Details ...	50	0.26093623	0.9502176	0.5285171	1	1	1600	tags=16%, list=14%, signal=19%
V$SMAD4_Q6	V$SMAD4_Q6	Details ...	112	0.22284538	0.9483355	0.55009824	1	1	1670	tags=19%, list=15%, signal=22%
V$ETS1_B	V$ETS1_B	Details ...	128	0.23829657	0.93819624	0.54375	1	1	2334	tags=27%, list=21%, signal=33%
V$HNF4_DR1_Q3	V$HNF4_DR1_Q3	Details ...	139	0.23772441	0.9380115	0.53099173	1	1	1540	tags=19%, list=14%, signal=21%
V$EGR2_01	V$EGR2_01	Details ...	85	0.2289449	0.93375194	0.5653061	1	1	1543	tags=20%, list=14%, signal=23%
V$DR1_Q3	V$DR1_Q3	Details ...	125	0.24224435	0.92771995	0.56991524	1	1	1523	tags=18%, list=14%, signal=21%
ACATATC,MIR-190	ACATATC,MIR-190	Details ...	26	0.30922994	0.92288405	0.5728543	1	1	4164	tags=58%, list=37%, signal=92%
AGCATTA,MIR-155	AGCATTA,MIR-155	Details ...	72	0.2660392	0.92116094	0.5805825	1	1	3306	tags=40%, list=30%, signal=57%
TTGGAGA,MIR-515-5P,MIR-519E	TTGGAGA,MIR-515-5P,MIR-519E	Details ...	68	0.2632051	0.91984016	0.59163344	1	1	2350	tags=31%, list=21%, signal=39%
V$E2F1_Q4_01	V$E2F1_Q4_01	Details ...	105	0.23720586	0.9197952	0.53438115	1	1	1996	tags=20%, list=18%, signal=24%
RACCACAR_V$AML_Q6	RACCACAR_V$AML_Q6	Details ...	138	0.23872122	0.9159544	0.6112266	1	1	1562	tags=18%, list=14%, signal=21%
V$FOXO1_01	V$FOXO1_01	Details ...	124	0.22599457	0.91515386	0.6287425	1	1	1982	tags=22%, list=18%, signal=26%
CCAWYNNGAAR_UNKNOWN	CCAWYNNGAAR_UNKNOWN	Details ...	61	0.23073316	0.90805143	0.60625	1	1	1914	tags=25%, list=17%, signal=29%
TAATTA_V$CHX10_01	TAATTA_V$CHX10_01	Details ...	364	0.21946165	0.89635587	0.67474747	1	1	1932	tags=23%, list=17%, signal=26%
V$E2F_Q3	V$E2F_Q3	Details ...	107	0.22721298	0.8955488	0.5641026	1	1	2178	tags=21%, list=19%, signal=26%
V$MAF_Q6	V$MAF_Q6	Details ...	144	0.21383215	0.8916947	0.6640777	1	1	1240	tags=15%, list=11%, signal=16%
YRCCAKNNGNCGC_UNKNOWN	YRCCAKNNGNCGC_UNKNOWN		29	0.28010988	0.8909358	0.6293279	1	1	341	tags=10%, list=3%, signal=11%
V$FREAC4_01	V$FREAC4_01		77	0.2578728	0.8889793	0.65738755	1	1	1675	tags=23%, list=15%, signal=27%
TGTYNNNNNRGCARM_UNKNOWN	TGTYNNNNNRGCARM_UNKNOWN		27	0.26755467	0.88770986	0.63083166	1	1	2984	tags=37%, list=27%, signal=50%
TTGCWCAAY_V$CEBPB_02	TTGCWCAAY_V$CEBPB_02		36	0.25938708	0.88724345	0.7058824	1	1	1655	tags=22%, list=15%, signal=26%
V$E2F4DP1_01	V$E2F4DP1_01		101	0.23379359	0.88315654	0.5694444	1	1	2419	tags=27%, list=22%, signal=34%
V$AFP1_Q6	V$AFP1_Q6		119	0.23052512	0.87670034	0.71960783	1	1	2177	tags=23%, list=19%, signal=28%
GTATGAT,MIR-154,MIR-487	GTATGAT,MIR-154,MIR-487		36	0.23810673	0.8750553	0.6614481	1	1	981	tags=11%, list=9%, signal=12%
V$ATF6_01	V$ATF6_01		63	0.24104546	0.8750011	0.6237006	1	1	1932	tags=22%, list=17%, signal=27%
V$E2F_Q3_01	V$E2F_Q3_01		106	0.22429854	0.8729631	0.5976096	1	1	1996	tags=20%, list=18%, signal=24%
TCCATTKW_UNKNOWN	TCCATTKW_UNKNOWN		114	0.21567592	0.87197715	0.6931818	1	1	1940	tags=18%, list=17%, signal=21%
V$ALPHACP1_01	V$ALPHACP1_01		127	0.21819767	0.8719478	0.72863245	1	1	1712	tags=20%, list=15%, signal=23%
CTCAAGA,MIR-526B	CTCAAGA,MIR-526B		38	0.2649501	0.8645122	0.7231076	1	1	1802	tags=21%, list=16%, signal=25%
MGGAAGTG_V$GABP_B	MGGAAGTG_V$GABP_B		357	0.19768086	0.86377937	0.6695464	1	1	2562	tags=24%, list=23%, signal=30%
V$EGR3_01	V$EGR3_01		34	0.23880194	0.8625236	0.65235174	1	1	1543	tags=15%, list=14%, signal=17%
SGCGSSAAA_V$E2F1DP2_01	SGCGSSAAA_V$E2F1DP2_01		75	0.24518752	0.8605456	0.6187625	1	1	2419	tags=28%, list=22%, signal=35%
TATTATA,MIR-374	TATTATA,MIR-374		145	0.21492809	0.85971034	0.7021696	1	1	2258	tags=21%, list=20%, signal=26%
ATAACCT,MIR-154	ATAACCT,MIR-154		35	0.29451114	0.85930735	0.63825756	1	1	2223	tags=26%, list=20%, signal=32%
V$FAC1_01	V$FAC1_01		106	0.20633265	0.8592702	0.8061224	1	1	2033	tags=21%, list=18%, signal=25%
V$E2F1_Q6	V$E2F1_Q6		103	0.23025095	0.8505294	0.6046967	1	1	2419	tags=27%, list=22%, signal=34%
V$PAX_Q6	V$PAX_Q6		128	0.20897663	0.84748393	0.77282375	1	1	1514	tags=14%, list=14%, signal=16%
V$E2F1DP1RB_01	V$E2F1DP1RB_01		100	0.22167613	0.8449403	0.62426615	1	1	2178	tags=22%, list=19%, signal=27%
V$GR_Q6_01	V$GR_Q6_01		129	0.21997502	0.84228027	0.7634195	1	1	2094	tags=25%, list=19%, signal=30%
GCAAAAA,MIR-129	GCAAAAA,MIR-129		76	0.22149421	0.8389925	0.75463915	1	1	1630	tags=16%, list=15%, signal=18%
ATGTACA,MIR-493	ATGTACA,MIR-493		142	0.20607777	0.8375738	0.7329435	1	1	2319	tags=23%, list=21%, signal=28%
V$E2F_Q4	V$E2F_Q4		102	0.22558616	0.83718634	0.66533864	1	1	2419	tags=25%, list=22%, signal=32%
V$NKX25_02	V$NKX25_02		115	0.23895629	0.8343821	0.7642276	1	1	1593	tags=19%, list=14%, signal=22%
V$E2F_Q6	V$E2F_Q6		101	0.22591883	0.83058923	0.66064256	1	1	2419	tags=26%, list=22%, signal=33%
V$E2F_Q6_01	V$E2F_Q6_01		110	0.219029	0.82667834	0.63461536	1	1	2178	tags=23%, list=19%, signal=28%
V$E2F1DP1_01	V$E2F1DP1_01		96	0.22153638	0.82628673	0.66467065	1	1	2419	tags=27%, list=22%, signal=34%
V$E2F1DP2_01	V$E2F1DP2_01		96	0.22153638	0.82628673	0.66467065	1	1	2419	tags=27%, list=22%, signal=34%
V$E2F4DP2_01	V$E2F4DP2_01		96	0.22153638	0.82628673	0.66467065	1	1	2419	tags=27%, list=22%, signal=34%
V$IRF1_Q6	V$IRF1_Q6		130	0.20738217	0.8213164	0.8483034	1	1	1158	tags=15%, list=10%, signal=16%
V$CETS1P54_01	V$CETS1P54_01		128	0.1828351	0.82108736	0.66735536	1	1	4006	tags=39%, list=36%, signal=60%
V$E2F_02	V$E2F_02		97	0.21884625	0.8197804	0.666004	1	1	2419	tags=27%, list=22%, signal=34%
ACCTGTTG_UNKNOWN	ACCTGTTG_UNKNOWN		72	0.21875161	0.81596196	0.76666665	1	1	1962	tags=21%, list=18%, signal=25%
V$E2F1_Q6_01	V$E2F1_Q6_01		112	0.21741016	0.8121926	0.6686747	1	1	2419	tags=24%, list=22%, signal=30%
ACTWSNACTNY_UNKNOWN	ACTWSNACTNY_UNKNOWN		40	0.21237998	0.79658353	0.7871486	1	1	2871	tags=30%, list=26%, signal=40%
AAGTCCA,MIR-422B,MIR-422A	AAGTCCA,MIR-422B,MIR-422A		28	0.2255399	0.7946996	0.8060606	1	1	2771	tags=36%, list=25%, signal=47%
ACCATTT,MIR-522	ACCATTT,MIR-522		78	0.21242057	0.78683245	0.7322835	1	1	2461	tags=24%, list=22%, signal=31%
V$HMX1_01	V$HMX1_01		20	0.2700359	0.78280956	0.750503	1	1	2252	tags=35%, list=20%, signal=44%
CTTTGTA,MIR-524	CTTTGTA,MIR-524		227	0.1964876	0.77887326	0.78957915	1	1	2574	tags=25%, list=23%, signal=31%
TAANNYSGCG_UNKNOWN	TAANNYSGCG_UNKNOWN		40	0.21027978	0.7762208	0.7549407	1	1	2843	tags=30%, list=25%, signal=40%
CTACTGT,MIR-199A	CTACTGT,MIR-199A		77	0.20584758	0.77376837	0.8576923	1	1	1013	tags=12%, list=9%, signal=13%
V$MSX1_01	V$MSX1_01		98	0.2168248	0.77362925	0.83682007	1	1	2177	tags=23%, list=19%, signal=29%
GTTGNYNNRGNAAC_UNKNOWN	GTTGNYNNRGNAAC_UNKNOWN		44	0.20490383	0.7685121	0.8624031	1	1	3027	tags=32%, list=27%, signal=43%
TAAYNRNNTCC_UNKNOWN	TAAYNRNNTCC_UNKNOWN		78	0.21331692	0.7590898	0.8778004	1	1	2004	tags=23%, list=18%, signal=28%
MCAATNNNNNGCG_UNKNOWN	MCAATNNNNNGCG_UNKNOWN		50	0.2091089	0.7559128	0.801217	1	1	3952	tags=48%, list=35%, signal=74%
ATCTTGC,MIR-31	ATCTTGC,MIR-31		33	0.21843405	0.7468289	0.8844538	1	1	1135	tags=15%, list=10%, signal=17%
V$E2F_01	V$E2F_01		36	0.21306898	0.7432164	0.7777778	1	1	1996	tags=22%, list=18%, signal=27%
V$PAX2_02	V$PAX2_02		122	0.19216338	0.7413871	0.94268775	1	1	2997	tags=33%, list=27%, signal=44%
V$STAT1_01	V$STAT1_01		37	0.20660752	0.7379756	0.85110664	1	1	1142	tags=11%, list=10%, signal=12%
V$POU3F2_01	V$POU3F2_01		49	0.21642776	0.73754317	0.93487394	1	1	1590	tags=18%, list=14%, signal=21%
GTCTTCC,MIR-7	GTCTTCC,MIR-7		79	0.19419973	0.7369891	0.8643411	1	1	2279	tags=22%, list=20%, signal=27%
CCCACAT,MIR-299-3P	CCCACAT,MIR-299-3P		25	0.24437684	0.7369012	0.82884616	1	1	1343	tags=16%, list=12%, signal=18%
V$CHOP_01	V$CHOP_01		115	0.17330414	0.7303873	0.9740519	1	1	2131	tags=18%, list=19%, signal=22%
CTAGGAA,MIR-384	CTAGGAA,MIR-384		31	0.19604667	0.7289416	0.8990099	1	1	1330	tags=13%, list=12%, signal=15%
V$E2F_Q4_01	V$E2F_Q4_01		108	0.19494468	0.723622	0.7841584	1	1	2178	tags=20%, list=19%, signal=25%
V$TCF11MAFG_01	V$TCF11MAFG_01		103	0.16530153	0.71292114	0.9659319	1	1	2535	tags=21%, list=23%, signal=27%
V$GATA_C	V$GATA_C		137	0.20299359	0.7086298	0.9510638	1	1	2169	tags=20%, list=19%, signal=24%
CRGAARNNNNCGA_UNKNOWN	CRGAARNNNNCGA_UNKNOWN		25	0.22169265	0.70575404	0.8148148	1	1	4454	tags=52%, list=40%, signal=86%
CATGTAA,MIR-496	CATGTAA,MIR-496		92	0.18980087	0.69340646	0.91159135	1	1	3011	tags=26%, list=27%, signal=35%
V$SPZ1_01	V$SPZ1_01		127	0.15893559	0.6933505	0.96304345	1	1	1282	tags=10%, list=11%, signal=11%
V$ELK1_02	V$ELK1_02		113	0.16126364	0.6830623	0.8055556	1	1	3158	tags=26%, list=28%, signal=35%
AAGWWRNYGGC_UNKNOWN	AAGWWRNYGGC_UNKNOWN		50	0.19052835	0.6827306	0.8693069	1	1	76	tags=4%, list=1%, signal=4%
CAGNWMCNNNGAC_UNKNOWN	CAGNWMCNNNGAC_UNKNOWN		45	0.24394695	0.6707704	0.8916828	1	1	1513	tags=16%, list=14%, signal=18%
AGGAAGC,MIR-516-3P	AGGAAGC,MIR-516-3P		51	0.18086413	0.6681177	0.9627329	1	1	3028	tags=24%, list=27%, signal=32%
V$NRSF_01	V$NRSF_01		52	0.24018861	0.66696304	0.91700405	1	1	1055	tags=12%, list=9%, signal=13%
GCAAGAC,MIR-431	GCAAGAC,MIR-431		22	0.21301386	0.65539414	0.939834	1	1	1670	tags=18%, list=15%, signal=21%
V$OCT1_B	V$OCT1_B		125	0.17681926	0.6411294	0.99011856	1	1	3006	tags=29%, list=27%, signal=39%
GTGACTT,MIR-224	GTGACTT,MIR-224		79	0.15514939	0.5996336	0.9920319	1	1	2595	tags=22%, list=23%, signal=28%
GGTGAAG,MIR-412	GGTGAAG,MIR-412		34	0.18895948	0.5879249	0.97325104	1	1	2325	tags=24%, list=21%, signal=30%
GACTGTT,MIR-212,MIR-132	GACTGTT,MIR-212,MIR-132		78	0.15592292	0.5677772	0.98977506	1	1	3352	tags=33%, list=30%, signal=47%
V$NFMUE1_Q6	V$NFMUE1_Q6		118	0.13795741	0.56293017	0.95247525	1	1	1450	tags=10%, list=13%, signal=12%
TATCTGG,MIR-488	TATCTGG,MIR-488		32	0.17773154	0.5477529	0.98635477	1	1	2988	tags=28%, list=27%, signal=38%
RGTTAMWNATT_V$HNF1_01	RGTTAMWNATT_V$HNF1_01		43	0.16481765	0.46844542	1	0.9987598	1	763	tags=9%, list=7%, signal=10%
