# Supplementary material for: A genomic analysis of mouse models of breast cancer reveals molecular features of mouse models and relationships to human breast cancer
Source: Breast Cancer Res. 2014 Jun 5;16(3):R59. doi: 10.1186/bcr3672 (PMC4078930; doi:10.1186/bcr3672)
Supplement: Additional file 11 — GSEA for mouse models compared to all other models or to mammary gland development. Listed by model. [file bcr3672-S11.zip › AdditionalFile11/DMBA/Vs_normal_mammary/C6/Downregulated_in_DMBA_vs_NormalMammary.txt]

NAME	GS<br> follow link to MSigDB	GS DETAILS	SIZE	ES	NES	NOM p-val	FDR q-val	FWER p-val	RANK AT MAX	LEADING EDGE
MTOR_UP.V1_DN	MTOR_UP.V1_DN	Details ...	134	-0.41324723	-1.4765513	0.032882012	1	0.629	1710	tags=34%, list=15%, signal=39%
AKT_UP.V1_DN	AKT_UP.V1_DN	Details ...	138	-0.42014074	-1.367371	0.098265894	1	0.813	2400	tags=40%, list=21%, signal=50%
STK33_DN	STK33_DN	Details ...	115	-0.34513736	-1.346143	0.02079395	1	0.834	1384	tags=25%, list=12%, signal=28%
PKCA_DN.V1_UP	PKCA_DN.V1_UP	Details ...	115	-0.43351653	-1.3113605	0.104761906	1	0.876	1377	tags=26%, list=12%, signal=29%
CAHOY_ASTROCYTIC	CAHOY_ASTROCYTIC	Details ...	57	-0.39570096	-1.2873595	0.09276438	1	0.895	2124	tags=37%, list=19%, signal=45%
BCAT_BILD_ET_AL_UP	BCAT_BILD_ET_AL_UP	Details ...	29	-0.38431695	-1.2721227	0.14606741	1	0.906	1762	tags=31%, list=16%, signal=37%
BMI1_DN.V1_DN	BMI1_DN.V1_DN	Details ...	90	-0.37178272	-1.2674847	0.14666666	1	0.911	1458	tags=28%, list=13%, signal=32%
CSR_EARLY_UP.V1_DN	CSR_EARLY_UP.V1_DN	Details ...	59	-0.35676968	-1.2638896	0.15719697	1	0.911	1707	tags=27%, list=15%, signal=32%
RAPA_EARLY_UP.V1_DN	RAPA_EARLY_UP.V1_DN	Details ...	110	-0.35100853	-1.2417032	0.16824196	1	0.928	1667	tags=25%, list=15%, signal=30%
STK33_SKM_DN	STK33_SKM_DN	Details ...	125	-0.3308184	-1.2329321	0.12352941	1	0.936	1090	tags=22%, list=10%, signal=25%
ESC_J1_UP_LATE.V1_DN	ESC_J1_UP_LATE.V1_DN	Details ...	133	-0.3451162	-1.2128339	0.19384058	1	0.948	1783	tags=26%, list=16%, signal=30%
EIF4E_UP	EIF4E_UP	Details ...	52	-0.34768876	-1.1997927	0.19488189	1	0.953	2241	tags=31%, list=20%, signal=38%
CSR_LATE_UP.V1_DN	CSR_LATE_UP.V1_DN	Details ...	74	-0.37021407	-1.1989311	0.20689656	1	0.953	1549	tags=28%, list=14%, signal=33%
KRAS.BREAST_UP.V1_DN	KRAS.BREAST_UP.V1_DN	Details ...	77	-0.3754715	-1.1942042	0.15799615	1	0.956	1461	tags=27%, list=13%, signal=31%
MTOR_UP.N4.V1_DN	MTOR_UP.N4.V1_DN	Details ...	82	-0.31377402	-1.1939745	0.19921875	1	0.957	3173	tags=40%, list=28%, signal=56%
E2F3_UP.V1_UP	E2F3_UP.V1_UP	Details ...	100	-0.3373326	-1.1757362	0.19038461	1	0.97	1492	tags=29%, list=13%, signal=33%
LTE2_UP.V1_UP	LTE2_UP.V1_UP	Details ...	120	-0.3236921	-1.1606163	0.24390244	1	0.977	1211	tags=19%, list=11%, signal=21%
PRC2_EDD_UP.V1_DN	PRC2_EDD_UP.V1_DN	Details ...	106	-0.33690757	-1.157881	0.23846154	1	0.977	1094	tags=22%, list=10%, signal=24%
CYCLIN_D1_KE_.V1_DN	CYCLIN_D1_KE_.V1_DN	Details ...	124	-0.31941137	-1.154556	0.20315582	1	0.977	2037	tags=26%, list=18%, signal=31%
CRX_NRL_DN.V1_DN	CRX_NRL_DN.V1_DN	Details ...	92	-0.32091528	-1.147462	0.22529644	0.9951426	0.977	2186	tags=30%, list=20%, signal=38%
AKT_UP_MTOR_DN.V1_DN	AKT_UP_MTOR_DN.V1_DN		138	-0.31462577	-1.1447935	0.23575638	0.96147877	0.977	2092	tags=29%, list=19%, signal=35%
CAHOY_OLIGODENDROCUTIC	CAHOY_OLIGODENDROCUTIC		52	-0.3340647	-1.129411	0.27579737	0.9867232	0.979	1228	tags=19%, list=11%, signal=21%
BMI1_DN_MEL18_DN.V1_DN	BMI1_DN_MEL18_DN.V1_DN		86	-0.34115064	-1.1266522	0.26534653	0.955008	0.979	1487	tags=26%, list=13%, signal=29%
PDGF_UP.V1_DN	PDGF_UP.V1_DN		70	-0.3392187	-1.1204994	0.2669173	0.9404882	0.981	1881	tags=30%, list=17%, signal=36%
ATF2_S_UP.V1_DN	ATF2_S_UP.V1_DN		107	-0.3198484	-1.1082734	0.2851711	0.9601907	0.984	1614	tags=27%, list=14%, signal=31%
KRAS.50_UP.V1_UP	KRAS.50_UP.V1_UP		31	-0.3965225	-1.0991578	0.2825688	0.96191937	0.987	910	tags=29%, list=8%, signal=32%
MTOR_UP.N4.V1_UP	MTOR_UP.N4.V1_UP		130	-0.29193678	-1.0969566	0.31610337	0.9353056	0.987	2536	tags=33%, list=23%, signal=42%
ESC_V6.5_UP_LATE.V1_UP	ESC_V6.5_UP_LATE.V1_UP		135	-0.33101076	-1.0927768	0.31213874	0.9182359	0.987	2499	tags=35%, list=22%, signal=44%
PKCA_DN.V1_DN	PKCA_DN.V1_DN		117	-0.29109028	-1.0862149	0.28727272	0.9127042	0.988	712	tags=15%, list=6%, signal=15%
MYC_UP.V1_UP	MYC_UP.V1_UP		82	-0.2814047	-1.0755297	0.3392857	0.9257667	0.99	1874	tags=27%, list=17%, signal=32%
BCAT.100_UP.V1_DN	BCAT.100_UP.V1_DN		15	-0.43170908	-1.0712957	0.3716475	0.91210353	0.991	2459	tags=47%, list=22%, signal=60%
KRAS.LUNG_UP.V1_UP	KRAS.LUNG_UP.V1_UP		68	-0.32785842	-1.0677787	0.32637572	0.89787287	0.992	702	tags=16%, list=6%, signal=17%
PRC1_BMI_UP.V1_UP	PRC1_BMI_UP.V1_UP		99	-0.32302338	-1.0582864	0.38345864	0.91028804	0.993	1119	tags=19%, list=10%, signal=21%
BCAT_GDS748_DN	BCAT_GDS748_DN		22	-0.3321392	-1.0409383	0.4107143	0.94869006	0.994	1972	tags=32%, list=18%, signal=39%
KRAS.PROSTATE_UP.V1_UP	KRAS.PROSTATE_UP.V1_UP		77	-0.35261932	-1.0380907	0.42209074	0.9331874	0.994	1515	tags=25%, list=14%, signal=28%
P53_DN.V2_DN	P53_DN.V2_DN		99	-0.30552307	-1.0246773	0.42239687	0.95746195	0.994	1406	tags=21%, list=13%, signal=24%
JAK2_DN.V1_DN	JAK2_DN.V1_DN		51	-0.30479166	-1.0228039	0.44252872	0.93878704	0.994	1683	tags=25%, list=15%, signal=30%
CYCLIN_D1_UP.V1_DN	CYCLIN_D1_UP.V1_DN		125	-0.25146332	-1.0196561	0.41423357	0.9262669	0.994	1967	tags=21%, list=18%, signal=25%
ATM_DN.V1_UP	ATM_DN.V1_UP		90	-0.3399579	-1.0162021	0.43050194	0.9140018	0.995	2597	tags=34%, list=23%, signal=44%
ERB2_UP.V1_UP	ERB2_UP.V1_UP		118	-0.27195463	-1.0158508	0.39328063	0.8926114	0.995	1252	tags=21%, list=11%, signal=24%
NOTCH_DN.V1_DN	NOTCH_DN.V1_DN		110	-0.31699726	-1.0135915	0.4280303	0.8781635	0.995	2264	tags=30%, list=20%, signal=37%
ALK_DN.V1_DN	ALK_DN.V1_DN		73	-0.33881342	-1.0059237	0.4566929	0.8832563	0.997	613	tags=14%, list=5%, signal=14%
MEL18_DN.V1_DN	MEL18_DN.V1_DN		89	-0.30367556	-1.0038193	0.44294003	0.8695508	0.997	1448	tags=22%, list=13%, signal=26%
SIRNA_EIF4GI_UP	SIRNA_EIF4GI_UP		65	-0.25635168	-0.9746882	0.46666667	0.9466128	0.997	1738	tags=22%, list=16%, signal=25%
BRCA1_DN.V1_DN	BRCA1_DN.V1_DN		70	-0.29687828	-0.9719846	0.4853801	0.93509895	0.997	965	tags=14%, list=9%, signal=16%
CRX_NRL_DN.V1_UP	CRX_NRL_DN.V1_UP		109	-0.25804457	-0.9603824	0.5404896	0.95559347	0.997	1758	tags=22%, list=16%, signal=26%
TGFB_UP.V1_DN	TGFB_UP.V1_DN		108	-0.2558791	-0.95418894	0.54980844	0.9560953	0.998	1321	tags=19%, list=12%, signal=21%
MEK_UP.V1_UP	MEK_UP.V1_UP		124	-0.2591269	-0.950736	0.53009707	0.9481722	0.998	1252	tags=20%, list=11%, signal=22%
WNT_UP.V1_UP	WNT_UP.V1_UP		133	-0.27033564	-0.94434375	0.55331993	0.95044136	0.998	2039	tags=23%, list=18%, signal=28%
PIGF_UP.V1_DN	PIGF_UP.V1_DN		105	-0.28086507	-0.937447	0.5509434	0.95434004	0.998	1214	tags=20%, list=11%, signal=22%
CYCLIN_D1_KE_.V1_UP	CYCLIN_D1_KE_.V1_UP		115	-0.23082446	-0.93205875	0.58653843	0.9528782	0.998	2061	tags=20%, list=18%, signal=24%
YAP1_DN	YAP1_DN		24	-0.2924154	-0.92743134	0.5873606	0.9491488	0.998	2023	tags=29%, list=18%, signal=36%
SNF5_DN.V1_DN	SNF5_DN.V1_DN		119	-0.27027935	-0.92372584	0.61271673	0.9421556	0.998	910	tags=18%, list=8%, signal=19%
CTIP_DN.V1_UP	CTIP_DN.V1_UP		70	-0.327393	-0.9226734	0.54832345	0.92788756	0.998	1312	tags=20%, list=12%, signal=23%
PDGF_ERK_DN.V1_DN	PDGF_ERK_DN.V1_DN		88	-0.22893204	-0.91733885	0.57058823	0.9288127	0.998	1950	tags=19%, list=17%, signal=23%
IL15_UP.V1_UP	IL15_UP.V1_UP		103	-0.233722	-0.9098813	0.66542053	0.9354064	0.999	1899	tags=21%, list=17%, signal=25%
EGFR_UP.V1_DN	EGFR_UP.V1_DN		105	-0.23996048	-0.9084337	0.6300578	0.92368424	0.999	1742	tags=21%, list=16%, signal=25%
PRC2_SUZ12_UP.V1_UP	PRC2_SUZ12_UP.V1_UP		114	-0.26558965	-0.89697075	0.6386719	0.9424119	0.999	1894	tags=23%, list=17%, signal=27%
NRL_DN.V1_DN	NRL_DN.V1_DN		91	-0.23134598	-0.8912813	0.7262136	0.94324726	0.999	2186	tags=24%, list=20%, signal=30%
GLI1_UP.V1_UP	GLI1_UP.V1_UP		16	-0.3074427	-0.89103335	0.5862745	0.92821664	0.999	2757	tags=44%, list=25%, signal=58%
YAP1_UP	YAP1_UP		23	-0.27038684	-0.8770196	0.61569417	0.9553313	0.999	3035	tags=30%, list=27%, signal=42%
KRAS.AMP.LUNG_UP.V1_UP	KRAS.AMP.LUNG_UP.V1_UP		67	-0.30091977	-0.87583554	0.67172676	0.9426839	0.999	1252	tags=19%, list=11%, signal=22%
PTEN_DN.V2_UP	PTEN_DN.V2_UP		70	-0.25356624	-0.8743253	0.6660448	0.93248624	0.999	2593	tags=30%, list=23%, signal=39%
CYCLIN_D1_UP.V1_UP	CYCLIN_D1_UP.V1_UP		123	-0.22007671	-0.86507964	0.6929134	0.9433381	0.999	2543	tags=30%, list=23%, signal=38%
ESC_J1_UP_LATE.V1_UP	ESC_J1_UP_LATE.V1_UP		140	-0.2542166	-0.8563379	0.7430684	0.9551346	0.999	1264	tags=17%, list=11%, signal=19%
CTIP_DN.V1_DN	CTIP_DN.V1_DN		71	-0.23849791	-0.8406388	0.789272	0.98373514	0.999	1792	tags=23%, list=16%, signal=27%
KRAS.DF.V1_DN	KRAS.DF.V1_DN		102	-0.23305157	-0.83854717	0.7965451	0.9740577	0.999	1847	tags=24%, list=16%, signal=28%
GCNP_SHH_UP_LATE.V1_DN	GCNP_SHH_UP_LATE.V1_DN		137	-0.20055941	-0.8358189	0.82894737	0.96676046	0.999	2008	tags=21%, list=18%, signal=25%
PRC2_EDD_UP.V1_UP	PRC2_EDD_UP.V1_UP		111	-0.23068474	-0.83429193	0.68421054	0.9567505	0.999	1788	tags=22%, list=16%, signal=25%
CAMP_UP.V1_UP	CAMP_UP.V1_UP		123	-0.19543087	-0.83413076	0.6986028	0.94343567	0.999	1955	tags=21%, list=17%, signal=25%
ATF2_UP.V1_DN	ATF2_UP.V1_DN		113	-0.23964871	-0.8330819	0.77756286	0.9330806	0.999	1365	tags=21%, list=12%, signal=24%
RAPA_EARLY_UP.V1_UP	RAPA_EARLY_UP.V1_UP		105	-0.20946385	-0.81794405	0.8	0.9577806	0.999	1918	tags=21%, list=17%, signal=25%
IL2_UP.V1_UP	IL2_UP.V1_UP		102	-0.2169418	-0.81593025	0.86220473	0.9492433	0.999	1899	tags=21%, list=17%, signal=25%
TGFB_UP.V1_UP	TGFB_UP.V1_UP		111	-0.21450032	-0.8159301	0.83914727	0.9364157	0.999	2262	tags=24%, list=20%, signal=30%
VEGF_A_UP.V1_UP	VEGF_A_UP.V1_UP		115	-0.23822452	-0.8131644	0.76833975	0.9300462	0.999	2055	tags=23%, list=18%, signal=27%
KRAS.600.LUNG.BREAST_UP.V1_DN	KRAS.600.LUNG.BREAST_UP.V1_DN		140	-0.24855946	-0.8080115	0.81322956	0.9301348	0.999	1051	tags=17%, list=9%, signal=19%
KRAS.600_UP.V1_UP	KRAS.600_UP.V1_UP		149	-0.24750069	-0.80247617	0.8448276	0.93021035	0.999	1928	tags=25%, list=17%, signal=30%
E2F1_UP.V1_UP	E2F1_UP.V1_UP		113	-0.23850831	-0.8007955	0.6966068	0.92177767	0.999	1910	tags=24%, list=17%, signal=29%
NOTCH_DN.V1_UP	NOTCH_DN.V1_UP		98	-0.22813651	-0.79915965	0.83463037	0.91394484	0.999	2565	tags=28%, list=23%, signal=35%
PTEN_DN.V1_UP	PTEN_DN.V1_UP		101	-0.2530081	-0.79307926	0.7762376	0.91611	0.999	1224	tags=16%, list=11%, signal=18%
KRAS.KIDNEY_UP.V1_UP	KRAS.KIDNEY_UP.V1_UP		83	-0.27712855	-0.79124665	0.76953125	0.90873057	0.999	1464	tags=24%, list=13%, signal=28%
JNK_DN.V1_DN	JNK_DN.V1_DN		115	-0.2398392	-0.7821143	0.83233535	0.9175458	0.999	1693	tags=22%, list=15%, signal=25%
PTEN_DN.V2_DN	PTEN_DN.V2_DN		77	-0.21098487	-0.7800215	0.88301885	0.9111583	0.999	2679	tags=30%, list=24%, signal=39%
JAK2_DN.V1_UP	JAK2_DN.V1_UP		87	-0.23287517	-0.77670234	0.894027	0.9066718	0.999	1673	tags=17%, list=15%, signal=20%
LEF1_UP.V1_DN	LEF1_UP.V1_DN		111	-0.2282023	-0.7628073	0.85921323	0.921032	0.999	1168	tags=15%, list=10%, signal=17%
ESC_J1_UP_EARLY.V1_UP	ESC_J1_UP_EARLY.V1_UP		119	-0.19942857	-0.7607367	0.9300567	0.9145756	0.999	1211	tags=13%, list=11%, signal=14%
IL2_UP.V1_DN	IL2_UP.V1_DN		99	-0.22631235	-0.7461799	0.89349115	0.92960083	1	1634	tags=16%, list=15%, signal=19%
IL21_UP.V1_UP	IL21_UP.V1_UP		118	-0.22966364	-0.73915035	0.91698843	0.9297807	1	1896	tags=21%, list=17%, signal=25%
IL15_UP.V1_DN	IL15_UP.V1_DN		88	-0.21194541	-0.7264608	0.92927307	0.9377047	1	1677	tags=18%, list=15%, signal=21%
CRX_DN.V1_UP	CRX_DN.V1_UP		102	-0.193334	-0.7015003	0.9847328	0.9597292	1	1862	tags=22%, list=17%, signal=26%
KRAS.KIDNEY_UP.V1_DN	KRAS.KIDNEY_UP.V1_DN		78	-0.21479702	-0.6963816	0.96504855	0.95442015	1	1247	tags=14%, list=11%, signal=16%
ESC_V6.5_UP_EARLY.V1_UP	ESC_V6.5_UP_EARLY.V1_UP		118	-0.19072057	-0.6669019	0.9788868	0.97161573	1	2164	tags=22%, list=19%, signal=27%
WNT_UP.V1_DN	WNT_UP.V1_DN		122	-0.19084246	-0.6655755	0.984375	0.96208763	1	2408	tags=24%, list=22%, signal=30%
CAHOY_NEURONAL	CAHOY_NEURONAL		56	-0.25486925	-0.6647193	0.9416196	0.9526874	1	2147	tags=25%, list=19%, signal=31%
