# Supplementary material for: A genomic analysis of mouse models of breast cancer reveals molecular features of mouse models and relationships to human breast cancer
Source: Breast Cancer Res. 2014 Jun 5;16(3):R59. doi: 10.1186/bcr3672 (PMC4078930; doi:10.1186/bcr3672)
Supplement: Additional file 11 — GSEA for mouse models compared to all other models or to mammary gland development. Listed by model. [file bcr3672-S11.zip › AdditionalFile11/DMBA/Vs_normal_mammary/C6/Upregulated_in_DMBA_vs_NormalMammary.txt]

NAME	GS<br> follow link to MSigDB	GS DETAILS	SIZE	ES	NES	NOM p-val	FDR q-val	FWER p-val	RANK AT MAX	LEADING EDGE
SRC_UP.V1_DN	SRC_UP.V1_DN	Details ...	81	0.48050413	1.5563883	0.007984032	1	0.437	2353	tags=46%, list=21%, signal=57%
RPS14_DN.V1_UP	RPS14_DN.V1_UP	Details ...	113	0.52782947	1.4979149	0.09589041	0.93405956	0.592	2103	tags=44%, list=19%, signal=54%
MYC_UP.V1_DN	MYC_UP.V1_DN	Details ...	58	0.43188706	1.4790365	0.018556701	0.7337094	0.632	845	tags=22%, list=8%, signal=24%
E2F3_UP.V1_DN	E2F3_UP.V1_DN	Details ...	57	0.43137679	1.4673891	0.047058824	0.6155637	0.656	2660	tags=37%, list=24%, signal=48%
P53_DN.V2_UP	P53_DN.V2_UP	Details ...	83	0.46632662	1.4362994	0.030612245	0.6299904	0.71	1440	tags=33%, list=13%, signal=37%
STK33_SKM_UP	STK33_SKM_UP	Details ...	129	0.4564522	1.425382	0.083657585	0.5724816	0.724	2050	tags=41%, list=18%, signal=50%
HOXA9_DN.V1_UP	HOXA9_DN.V1_UP	Details ...	90	0.4540101	1.42495	0.079457365	0.49290222	0.724	1801	tags=30%, list=16%, signal=35%
STK33_UP	STK33_UP	Details ...	129	0.42935455	1.3861431	0.104950495	0.5760359	0.785	2081	tags=38%, list=19%, signal=46%
CSR_LATE_UP.V1_UP	CSR_LATE_UP.V1_UP	Details ...	107	0.40392014	1.3510265	0.17068273	0.6575883	0.841	2300	tags=37%, list=21%, signal=47%
EGFR_UP.V1_UP	EGFR_UP.V1_UP	Details ...	121	0.39455327	1.3258547	0.09727626	0.70112395	0.868	1649	tags=29%, list=15%, signal=34%
AKT_UP_MTOR_DN.V1_UP	AKT_UP_MTOR_DN.V1_UP	Details ...	127	0.3628597	1.3094506	0.076	0.70329565	0.874	1768	tags=31%, list=16%, signal=36%
MTOR_UP.V1_UP	MTOR_UP.V1_UP	Details ...	121	0.3537304	1.2918336	0.09710744	0.7184284	0.893	1855	tags=33%, list=17%, signal=39%
GCNP_SHH_UP_LATE.V1_UP	GCNP_SHH_UP_LATE.V1_UP	Details ...	121	0.36718315	1.2814423	0.18415841	0.70730543	0.907	1932	tags=28%, list=17%, signal=34%
CORDENONSI_YAP_CONSERVED_SIGNATURE	CORDENONSI_YAP_CONSERVED_SIGNATURE	Details ...	42	0.46992743	1.2671072	0.19161677	0.716982	0.918	1954	tags=43%, list=17%, signal=52%
MEK_UP.V1_DN	MEK_UP.V1_DN	Details ...	98	0.3541562	1.2555424	0.16386555	0.71515346	0.924	1821	tags=29%, list=16%, signal=34%
TBK1.DF_UP	TBK1.DF_UP	Details ...	166	0.3351958	1.250646	0.15429688	0.6902358	0.929	1771	tags=24%, list=16%, signal=28%
CAHOY_ASTROGLIAL	CAHOY_ASTROGLIAL	Details ...	64	0.42780563	1.2457327	0.2033195	0.6679468	0.932	1232	tags=30%, list=11%, signal=33%
CAMP_UP.V1_DN	CAMP_UP.V1_DN	Details ...	116	0.3083155	1.2381095	0.16161616	0.65893364	0.939	1957	tags=24%, list=17%, signal=29%
PDGF_ERK_DN.V1_UP	PDGF_ERK_DN.V1_UP	Details ...	81	0.31717294	1.2379643	0.12955466	0.62469476	0.939	1716	tags=22%, list=15%, signal=26%
KRAS.DF.V1_UP	KRAS.DF.V1_UP	Details ...	123	0.3628383	1.2288831	0.18181819	0.6247281	0.944	1821	tags=31%, list=16%, signal=36%
KRAS.LUNG_UP.V1_DN	KRAS.LUNG_UP.V1_DN		75	0.40271655	1.2149171	0.1680498	0.6421483	0.953	1708	tags=33%, list=15%, signal=39%
KRAS.300_UP.V1_DN	KRAS.300_UP.V1_DN		74	0.37045822	1.2023304	0.17786561	0.65652245	0.96	1668	tags=30%, list=15%, signal=35%
RB_DN.V1_UP	RB_DN.V1_UP		95	0.32776278	1.1931369	0.24193548	0.65816355	0.963	2260	tags=34%, list=20%, signal=42%
PDGF_UP.V1_UP	PDGF_UP.V1_UP		85	0.30249584	1.1928124	0.21564886	0.63132185	0.963	2416	tags=28%, list=22%, signal=36%
BMI1_DN_MEL18_DN.V1_UP	BMI1_DN_MEL18_DN.V1_UP		99	0.3718337	1.1896545	0.21327968	0.61716515	0.965	2445	tags=38%, list=22%, signal=49%
SNF5_DN.V1_UP	SNF5_DN.V1_UP		134	0.3721344	1.1850433	0.24593496	0.6078822	0.969	1955	tags=33%, list=17%, signal=39%
ERB2_UP.V1_DN	ERB2_UP.V1_DN		92	0.34205323	1.1712071	0.278	0.6285076	0.973	2193	tags=29%, list=20%, signal=36%
BCAT.100_UP.V1_UP	BCAT.100_UP.V1_UP		32	0.39478287	1.1686697	0.22745098	0.6133187	0.973	1539	tags=28%, list=14%, signal=33%
DCA_UP.V1_UP	DCA_UP.V1_UP		86	0.3375885	1.1678565	0.23232323	0.59453744	0.973	3042	tags=42%, list=27%, signal=57%
ESC_V6.5_UP_LATE.V1_DN	ESC_V6.5_UP_LATE.V1_DN		129	0.30881652	1.1668966	0.19512194	0.57757014	0.973	1887	tags=26%, list=17%, signal=30%
VEGF_A_UP.V1_DN	VEGF_A_UP.V1_DN		122	0.33170342	1.1666311	0.25208333	0.5596003	0.974	1689	tags=28%, list=15%, signal=32%
PRC2_EZH2_UP.V1_DN	PRC2_EZH2_UP.V1_DN		112	0.3211559	1.1640286	0.15789473	0.5499052	0.974	1383	tags=24%, list=12%, signal=27%
MEL18_DN.V1_UP	MEL18_DN.V1_UP		102	0.35190043	1.1630858	0.224	0.5364739	0.975	1787	tags=31%, list=16%, signal=37%
AKT_UP.V1_UP	AKT_UP.V1_UP		118	0.3296962	1.150783	0.22851562	0.5533188	0.979	1855	tags=28%, list=17%, signal=33%
BCAT_BILD_ET_AL_DN	BCAT_BILD_ET_AL_DN		22	0.39241463	1.1381286	0.2868687	0.5715406	0.981	2273	tags=32%, list=20%, signal=40%
RPS14_DN.V1_DN	RPS14_DN.V1_DN		101	0.33973354	1.1339353	0.31287128	0.5680917	0.981	2124	tags=33%, list=19%, signal=40%
RB_P130_DN.V1_DN	RB_P130_DN.V1_DN		81	0.36042616	1.1287055	0.3307393	0.5663217	0.982	2525	tags=33%, list=23%, signal=43%
ESC_V6.5_UP_EARLY.V1_DN	ESC_V6.5_UP_EARLY.V1_DN		135	0.3414418	1.1184701	0.305835	0.5783314	0.986	1085	tags=21%, list=10%, signal=23%
P53_DN.V1_UP	P53_DN.V1_UP		114	0.32788926	1.116077	0.27967808	0.5702245	0.986	2590	tags=37%, list=23%, signal=47%
ATF2_S_UP.V1_UP	ATF2_S_UP.V1_UP		108	0.335745	1.1138408	0.27974948	0.5616922	0.987	1029	tags=20%, list=9%, signal=22%
RB_P107_DN.V1_DN	RB_P107_DN.V1_DN		86	0.2963557	1.1105564	0.34063745	0.5566552	0.989	2055	tags=23%, list=18%, signal=28%
RB_P130_DN.V1_UP	RB_P130_DN.V1_UP		101	0.32569483	1.1062753	0.3139785	0.55310595	0.99	985	tags=20%, list=9%, signal=22%
ATF2_UP.V1_UP	ATF2_UP.V1_UP		107	0.32623732	1.0963302	0.2931727	0.5654011	0.992	2527	tags=35%, list=23%, signal=44%
STK33_NOMO_UP	STK33_NOMO_UP		146	0.33500102	1.0952764	0.344	0.55525243	0.992	1652	tags=29%, list=15%, signal=33%
RB_P107_DN.V1_UP	RB_P107_DN.V1_UP		109	0.32914641	1.0498497	0.39618644	0.66493696	0.996	2178	tags=39%, list=19%, signal=48%
RAF_UP.V1_UP	RAF_UP.V1_UP		123	0.2839552	1.0427045	0.3654224	0.66977614	0.996	1726	tags=24%, list=15%, signal=28%
KRAS.600_UP.V1_DN	KRAS.600_UP.V1_DN		150	0.30860597	1.0370476	0.37959182	0.6724134	0.996	1668	tags=27%, list=15%, signal=31%
E2F1_UP.V1_DN	E2F1_UP.V1_DN		129	0.2699495	1.0327979	0.401222	0.67075396	0.996	1926	tags=26%, list=17%, signal=31%
NRL_DN.V1_UP	NRL_DN.V1_UP		111	0.2644381	0.99817276	0.43524417	0.75450486	1	1479	tags=20%, list=13%, signal=23%
PRC2_EZH2_UP.V1_UP	PRC2_EZH2_UP.V1_UP		112	0.27653995	0.9961991	0.4137214	0.74549246	1	2085	tags=25%, list=19%, signal=30%
KRAS.LUNG.BREAST_UP.V1_UP	KRAS.LUNG.BREAST_UP.V1_UP		73	0.32427675	0.9899729	0.47412008	0.748197	1	1981	tags=40%, list=18%, signal=48%
PRC2_SUZ12_UP.V1_DN	PRC2_SUZ12_UP.V1_DN		100	0.28264675	0.9890718	0.47948164	0.73627543	1	1285	tags=20%, list=11%, signal=22%
LTE2_UP.V1_DN	LTE2_UP.V1_DN		111	0.28177345	0.97650015	0.503055	0.7582902	1	2225	tags=29%, list=20%, signal=36%
BMI1_DN.V1_UP	BMI1_DN.V1_UP		102	0.2788506	0.9658271	0.5071283	0.7737228	1	2463	tags=30%, list=22%, signal=39%
EIF4E_DN	EIF4E_DN		44	0.28865707	0.9654853	0.53267324	0.760724	1	1655	tags=23%, list=15%, signal=27%
TBK1.DF_DN	TBK1.DF_DN		157	0.2589454	0.96128833	0.5048356	0.75923544	1	2836	tags=32%, list=25%, signal=42%
PIGF_UP.V1_UP	PIGF_UP.V1_UP		94	0.27519965	0.96051055	0.5144628	0.7481401	1	1570	tags=21%, list=14%, signal=25%
KRAS.BREAST_UP.V1_UP	KRAS.BREAST_UP.V1_UP		74	0.31057262	0.9445796	0.5532359	0.77913344	1	1793	tags=28%, list=16%, signal=34%
ATM_DN.V1_DN	ATM_DN.V1_DN		86	0.27454898	0.93930554	0.54303277	0.78091204	1	1568	tags=23%, list=14%, signal=27%
KRAS.AMP.LUNG_UP.V1_DN	KRAS.AMP.LUNG_UP.V1_DN		74	0.27287632	0.937705	0.5658153	0.7719861	1	332	tags=9%, list=3%, signal=10%
TBK1.DN.48HRS_UP	TBK1.DN.48HRS_UP		34	0.26478162	0.925797	0.5905512	0.79192585	1	2104	tags=24%, list=19%, signal=29%
STK33_NOMO_DN	STK33_NOMO_DN		122	0.24152948	0.9149569	0.6390042	0.80946535	1	1727	tags=19%, list=15%, signal=22%
BCAT_GDS748_UP	BCAT_GDS748_UP		33	0.29354697	0.9143864	0.621673	0.79799837	1	1677	tags=21%, list=15%, signal=25%
LEF1_UP.V1_UP	LEF1_UP.V1_UP		124	0.2621713	0.9072835	0.6422594	0.80386204	1	2103	tags=27%, list=19%, signal=33%
KRAS.300_UP.V1_UP	KRAS.300_UP.V1_UP		80	0.2907962	0.9062644	0.6392405	0.794077	1	2033	tags=34%, list=18%, signal=41%
KRAS.LUNG.BREAST_UP.V1_DN	KRAS.LUNG.BREAST_UP.V1_DN		72	0.2820245	0.901887	0.6489796	0.7940761	1	1567	tags=28%, list=14%, signal=32%
PTEN_DN.V1_DN	PTEN_DN.V1_DN		84	0.27959773	0.894243	0.609127	0.80228984	1	1959	tags=25%, list=17%, signal=30%
P53_DN.V1_DN	P53_DN.V1_DN		122	0.25349942	0.8922314	0.64788735	0.7955512	1	1890	tags=25%, list=17%, signal=30%
RELA_DN.V1_UP	RELA_DN.V1_UP		86	0.25249466	0.89196545	0.6965812	0.7847388	1	1739	tags=24%, list=16%, signal=29%
CRX_DN.V1_DN	CRX_DN.V1_DN		113	0.23580475	0.89189535	0.7064579	0.77369225	1	1458	tags=21%, list=13%, signal=24%
GCNP_SHH_UP_EARLY.V1_DN	GCNP_SHH_UP_EARLY.V1_DN		120	0.22871158	0.88899636	0.67465067	0.7705503	1	1940	tags=19%, list=17%, signal=23%
ESC_J1_UP_EARLY.V1_DN	ESC_J1_UP_EARLY.V1_DN		124	0.24641195	0.8875856	0.626327	0.7633334	1	1887	tags=23%, list=17%, signal=27%
SIRNA_EIF4GI_DN	SIRNA_EIF4GI_DN		50	0.2675537	0.88366395	0.58939093	0.76297	1	2433	tags=30%, list=22%, signal=38%
TBK1.DN.48HRS_DN	TBK1.DN.48HRS_DN		39	0.27383035	0.88314176	0.61829025	0.75398374	1	2103	tags=28%, list=19%, signal=35%
RELA_DN.V1_DN	RELA_DN.V1_DN		95	0.27114534	0.8705731	0.69857436	0.7748085	1	556	tags=13%, list=5%, signal=13%
PRC1_BMI_UP.V1_DN	PRC1_BMI_UP.V1_DN		95	0.247501	0.8672358	0.7463918	0.7728015	1	783	tags=16%, list=7%, signal=17%
CSR_EARLY_UP.V1_UP	CSR_EARLY_UP.V1_UP		98	0.2369824	0.86565876	0.5933852	0.7667118	1	2786	tags=28%, list=25%, signal=36%
DCA_UP.V1_DN	DCA_UP.V1_DN		81	0.22852187	0.8625087	0.7214912	0.7644667	1	2089	tags=23%, list=19%, signal=29%
KRAS.PROSTATE_UP.V1_DN	KRAS.PROSTATE_UP.V1_DN		80	0.28673288	0.8605978	0.65674603	0.75913817	1	631	tags=13%, list=6%, signal=13%
HOXA9_DN.V1_DN	HOXA9_DN.V1_DN		111	0.21202135	0.8550651	0.7735426	0.7613439	1	1533	tags=17%, list=14%, signal=20%
NFE2L2.V2	NFE2L2.V2		212	0.21925506	0.8550153	0.7752101	0.75212455	1	2003	tags=21%, list=18%, signal=25%
KRAS.50_UP.V1_DN	KRAS.50_UP.V1_DN		23	0.3259536	0.8498561	0.70612246	0.7549868	1	1668	tags=35%, list=15%, signal=41%
ALK_DN.V1_UP	ALK_DN.V1_UP		89	0.26647937	0.8476529	0.71825397	0.75102144	1	1349	tags=21%, list=12%, signal=24%
RB_DN.V1_DN	RB_DN.V1_DN		86	0.2519816	0.83553076	0.68154156	0.7681303	1	1791	tags=26%, list=16%, signal=30%
JNK_DN.V1_UP	JNK_DN.V1_UP		109	0.23032852	0.83023137	0.813253	0.7714169	1	543	tags=11%, list=5%, signal=11%
KRAS.600.LUNG.BREAST_UP.V1_UP	KRAS.600.LUNG.BREAST_UP.V1_UP		142	0.25422624	0.8236166	0.8277311	0.7767885	1	1810	tags=26%, list=16%, signal=31%
RAF_UP.V1_DN	RAF_UP.V1_DN		110	0.21575056	0.8139201	0.8605108	0.7880714	1	2193	tags=24%, list=20%, signal=29%
GCNP_SHH_UP_EARLY.V1_UP	GCNP_SHH_UP_EARLY.V1_UP		114	0.2100007	0.8050847	0.73015875	0.79553115	1	2348	tags=23%, list=21%, signal=29%
IL21_UP.V1_DN	IL21_UP.V1_DN		94	0.23148745	0.8034147	0.83507305	0.78966373	1	2535	tags=32%, list=23%, signal=41%
SRC_UP.V1_UP	SRC_UP.V1_UP		76	0.21894489	0.69179183	0.875	0.94104856	1	2775	tags=36%, list=25%, signal=47%
BRCA1_DN.V1_UP	BRCA1_DN.V1_UP		70	0.23512891	0.6877927	0.921371	0.93451303	1	1524	tags=17%, list=14%, signal=20%
