# Supplementary material for: A genomic analysis of mouse models of breast cancer reveals molecular features of mouse models and relationships to human breast cancer
Source: Breast Cancer Res. 2014 Jun 5;16(3):R59. doi: 10.1186/bcr3672 (PMC4078930; doi:10.1186/bcr3672)
Supplement: Additional file 11 — GSEA for mouse models compared to all other models or to mammary gland development. Listed by model. [file bcr3672-S11.zip › AdditionalFile11/DMBA/Vs_other_models/C2/Downregulated_in_DMBA_vs_other_models.txt]

NAME	GS<br> follow link to MSigDB	GS DETAILS	SIZE	ES	NES	NOM p-val	FDR q-val	FWER p-val	RANK AT MAX	LEADING EDGE
GINESTIER_BREAST_CANCER_ZNF217_AMPLIFIED_DN	GINESTIER_BREAST_CANCER_ZNF217_AMPLIFIED_DN	Details ...	158	-0.5289655	-2.4291801	0	0	0	2939	tags=51%, list=26%, signal=68%
WELCSH_BRCA1_TARGETS_1_DN	WELCSH_BRCA1_TARGETS_1_DN	Details ...	74	-0.56231016	-2.2650447	0	0.006818182	0.01	3251	tags=59%, list=29%, signal=83%
LAIHO_COLORECTAL_CANCER_SERRATED_DN	LAIHO_COLORECTAL_CANCER_SERRATED_DN	Details ...	47	-0.5428325	-1.9915755	0	0.16165815	0.2	3105	tags=51%, list=28%, signal=70%
GINESTIER_BREAST_CANCER_20Q13_AMPLIFICATION_DN	GINESTIER_BREAST_CANCER_20Q13_AMPLIFICATION_DN	Details ...	80	-0.4814077	-1.9584042	0.019607844	0.17932716	0.23	2609	tags=49%, list=23%, signal=63%
CAMPS_COLON_CANCER_COPY_NUMBER_UP	CAMPS_COLON_CANCER_COPY_NUMBER_UP	Details ...	46	-0.4953238	-1.9560127	0	0.15162562	0.24	3559	tags=54%, list=32%, signal=79%
WATANABE_RECTAL_CANCER_RADIOTHERAPY_RESPONSIVE_UP	WATANABE_RECTAL_CANCER_RADIOTHERAPY_RESPONSIVE_UP	Details ...	66	-0.47695106	-1.86794	0	0.36891568	0.45	3001	tags=50%, list=27%, signal=68%
REACTOME_RNA_POLYMERASE_III_TRANSCRIPTION	REACTOME_RNA_POLYMERASE_III_TRANSCRIPTION	Details ...	22	-0.5914402	-1.8606448	0	0.33290312	0.48	1328	tags=36%, list=12%, signal=41%
JISON_SICKLE_CELL_DISEASE_DN	JISON_SICKLE_CELL_DISEASE_DN	Details ...	103	-0.4037845	-1.7974672	0	0.5599303	0.67	2659	tags=37%, list=24%, signal=48%
JIANG_TIP30_TARGETS_DN	JIANG_TIP30_TARGETS_DN	Details ...	18	-0.5538817	-1.7641343	0.057692308	0.6658868	0.76	1185	tags=28%, list=11%, signal=31%
LIU_SOX4_TARGETS_DN	LIU_SOX4_TARGETS_DN	Details ...	187	-0.39516708	-1.7585887	0	0.63594157	0.76	3209	tags=47%, list=29%, signal=65%
REACTOME_APOPTOTIC_EXECUTION_PHASE	REACTOME_APOPTOTIC_EXECUTION_PHASE	Details ...	31	-0.52634805	-1.7331439	0	0.7204018	0.83	2547	tags=48%, list=23%, signal=62%
MORI_EMU_MYC_LYMPHOMA_BY_ONSET_TIME_UP	MORI_EMU_MYC_LYMPHOMA_BY_ONSET_TIME_UP	Details ...	68	-0.45565066	-1.7182937	0.01754386	0.7491628	0.85	2906	tags=50%, list=26%, signal=67%
REACTOME_PI3K_AKT_SIGNALLING	REACTOME_PI3K_AKT_SIGNALLING	Details ...	16	-0.5886969	-1.7170696	0.032786883	0.6960944	0.85	1958	tags=44%, list=17%, signal=53%
REACTOME_RNA_POLYMERASE_I_III_AND_MITOCHONDRIAL_TRANSCRIPTION	REACTOME_RNA_POLYMERASE_I_III_AND_MITOCHONDRIAL_TRANSCRIPTION	Details ...	47	-0.46484017	-1.7146866	0.020408163	0.65733975	0.85	2833	tags=38%, list=25%, signal=51%
CREIGHTON_AKT1_SIGNALING_VIA_MTOR_UP	CREIGHTON_AKT1_SIGNALING_VIA_MTOR_UP	Details ...	29	-0.55161786	-1.7115723	0.017857144	0.62790644	0.85	891	tags=28%, list=8%, signal=30%
ST_GAQ_PATHWAY	ST_GAQ_PATHWAY	Details ...	17	-0.58473766	-1.7111772	0.016666668	0.59264106	0.86	2829	tags=65%, list=25%, signal=86%
KEGG_NON_SMALL_CELL_LUNG_CANCER	KEGG_NON_SMALL_CELL_LUNG_CANCER	Details ...	29	-0.48828605	-1.7100027	0.018181818	0.5645471	0.86	3372	tags=45%, list=30%, signal=64%
DEBIASI_APOPTOSIS_BY_REOVIRUS_INFECTION_DN	DEBIASI_APOPTOSIS_BY_REOVIRUS_INFECTION_DN	Details ...	151	-0.432902	-1.7027233	0.017857144	0.56653637	0.87	3193	tags=52%, list=29%, signal=71%
REACTOME_TRANSCRIPTION	REACTOME_TRANSCRIPTION	Details ...	103	-0.4067448	-1.7014184	0.040816326	0.5411391	0.87	2833	tags=39%, list=25%, signal=52%
WAKASUGI_HAVE_ZNF143_BINDING_SITES	WAKASUGI_HAVE_ZNF143_BINDING_SITES	Details ...	43	-0.5848798	-1.6880639	0.020833334	0.5723401	0.87	2833	tags=51%, list=25%, signal=68%
KEGG_BASE_EXCISION_REPAIR	KEGG_BASE_EXCISION_REPAIR	Details ...	21	-0.6237707	-1.683915	0.041666668	0.56313723	0.88	2883	tags=67%, list=26%, signal=90%
BOYAULT_LIVER_CANCER_SUBCLASS_G1_UP	BOYAULT_LIVER_CANCER_SUBCLASS_G1_UP	Details ...	68	-0.4973516	-1.6817913	0	0.5498282	0.88	1352	tags=38%, list=12%, signal=43%
RASHI_RESPONSE_TO_IONIZING_RADIATION_3	RASHI_RESPONSE_TO_IONIZING_RADIATION_3	Details ...	34	-0.52377045	-1.6625905	0	0.62074906	0.89	2096	tags=44%, list=19%, signal=54%
BIOCARTA_ATRBRCA_PATHWAY	BIOCARTA_ATRBRCA_PATHWAY	Details ...	15	-0.6524961	-1.6616623	0.07272727	0.5990102	0.89	734	tags=40%, list=7%, signal=43%
BOYAULT_LIVER_CANCER_SUBCLASS_G12_UP	BOYAULT_LIVER_CANCER_SUBCLASS_G12_UP	Details ...	24	-0.5472351	-1.6353859	0.06521739	0.69757	0.9	2048	tags=38%, list=18%, signal=46%
FRASOR_RESPONSE_TO_SERM_OR_FULVESTRANT_DN	FRASOR_RESPONSE_TO_SERM_OR_FULVESTRANT_DN	Details ...	35	-0.6558177	-1.6327181	0.055555556	0.6877969	0.91	2472	tags=71%, list=22%, signal=91%
KEGG_LYSINE_DEGRADATION	KEGG_LYSINE_DEGRADATION	Details ...	28	-0.55380887	-1.6301767	0	0.6773074	0.91	3318	tags=64%, list=30%, signal=91%
KEGG_AMINOACYL_TRNA_BIOSYNTHESIS	KEGG_AMINOACYL_TRNA_BIOSYNTHESIS	Details ...	18	-0.5085317	-1.6204792	0.11904762	0.69919795	0.92	4828	tags=72%, list=43%, signal=127%
SCHLOSSER_MYC_TARGETS_AND_SERUM_RESPONSE_UP	SCHLOSSER_MYC_TARGETS_AND_SERUM_RESPONSE_UP	Details ...	31	-0.46070477	-1.6181315	0.02173913	0.6878353	0.92	2133	tags=32%, list=19%, signal=40%
RICKMAN_TUMOR_DIFFERENTIATED_WELL_VS_POORLY_UP	RICKMAN_TUMOR_DIFFERENTIATED_WELL_VS_POORLY_UP	Details ...	119	-0.4447646	-1.614677	0.018518519	0.68697774	0.92	2835	tags=45%, list=25%, signal=59%
NIKOLSKY_BREAST_CANCER_20Q12_Q13_AMPLICON	NIKOLSKY_BREAST_CANCER_20Q12_Q13_AMPLICON	Details ...	70	-0.4097366	-1.608215	0.020408163	0.7011758	0.93	3768	tags=53%, list=34%, signal=79%
REACTOME_GENES_INVOLVED_IN_APOPTOTIC_CLEAVAGE_OF_CELLULAR_PROTEINS	REACTOME_GENES_INVOLVED_IN_APOPTOTIC_CLEAVAGE_OF_CELLULAR_PROTEINS	Details ...	24	-0.52793115	-1.6081345	0.018181818	0.68048346	0.93	2377	tags=46%, list=21%, signal=58%
FLECHNER_BIOPSY_KIDNEY_TRANSPLANT_OK_VS_DONOR_DN	FLECHNER_BIOPSY_KIDNEY_TRANSPLANT_OK_VS_DONOR_DN	Details ...	15	-0.53348017	-1.6041828	0.023255814	0.6796139	0.93	2456	tags=40%, list=22%, signal=51%
BROWNE_HCMV_INFECTION_20HR_UP	BROWNE_HCMV_INFECTION_20HR_UP	Details ...	136	-0.3836568	-1.5916202	0	0.72585225	0.95	2672	tags=40%, list=24%, signal=52%
BROWNE_HCMV_INFECTION_4HR_DN	BROWNE_HCMV_INFECTION_4HR_DN	Details ...	137	-0.39921153	-1.5869796	0.019607844	0.72492486	0.95	2972	tags=43%, list=27%, signal=58%
BOGNI_TREATMENT_RELATED_MYELOID_LEUKEMIA_DN	BOGNI_TREATMENT_RELATED_MYELOID_LEUKEMIA_DN	Details ...	18	-0.50763625	-1.5852383	0.036363635	0.7159219	0.95	2204	tags=56%, list=20%, signal=69%
TOYOTA_TARGETS_OF_MIR34B_AND_MIR34C	TOYOTA_TARGETS_OF_MIR34B_AND_MIR34C	Details ...	195	-0.41200048	-1.579896	0.055555556	0.7157698	0.95	2203	tags=38%, list=20%, signal=47%
SCHLOSSER_SERUM_RESPONSE_AUGMENTED_BY_MYC	SCHLOSSER_SERUM_RESPONSE_AUGMENTED_BY_MYC	Details ...	72	-0.37810543	-1.5693179	0.01923077	0.7513786	0.95	2347	tags=35%, list=21%, signal=44%
ZHAN_MULTIPLE_MYELOMA_CD1_VS_CD2_DN	ZHAN_MULTIPLE_MYELOMA_CD1_VS_CD2_DN	Details ...	23	-0.53918093	-1.564462	0.056603774	0.7579007	0.96	2266	tags=48%, list=20%, signal=60%
WU_HBX_TARGETS_1_DN	WU_HBX_TARGETS_1_DN	Details ...	15	-0.5196104	-1.5618862	0.05172414	0.7522132	0.96	1442	tags=33%, list=13%, signal=38%
MCBRYAN_PUBERTAL_BREAST_5_6WK_DN	MCBRYAN_PUBERTAL_BREAST_5_6WK_DN	Details ...	85	-0.44608262	-1.5616022	0.019607844	0.73475987	0.96	1973	tags=33%, list=18%, signal=40%
ST_WNT_CA2_CYCLIC_GMP_PATHWAY	ST_WNT_CA2_CYCLIC_GMP_PATHWAY	Details ...	15	-0.6457586	-1.5516284	0.040816326	0.7661927	0.97	1659	tags=40%, list=15%, signal=47%
NADERI_BREAST_CANCER_PROGNOSIS_UP	NADERI_BREAST_CANCER_PROGNOSIS_UP	Details ...	26	-0.60130787	-1.5515189	0.0877193	0.74898654	0.97	1701	tags=46%, list=15%, signal=54%
ST_B_CELL_ANTIGEN_RECEPTOR	ST_B_CELL_ANTIGEN_RECEPTOR	Details ...	26	-0.5131646	-1.5424601	0.12	0.776283	0.98	2534	tags=42%, list=23%, signal=55%
FAELT_B_CLL_WITH_VH3_21_UP	FAELT_B_CLL_WITH_VH3_21_UP	Details ...	30	-0.45362487	-1.5399287	0.06	0.77048403	0.98	3078	tags=63%, list=27%, signal=87%
REACTOME_CLATHRIN_DERIVED_VESICLE_BUDDING	REACTOME_CLATHRIN_DERIVED_VESICLE_BUDDING	Details ...	37	-0.4274895	-1.5387039	0.05882353	0.76063275	0.98	2189	tags=30%, list=20%, signal=37%
MORI_IMMATURE_B_LYMPHOCYTE_DN	MORI_IMMATURE_B_LYMPHOCYTE_DN	Details ...	40	-0.5568255	-1.5371737	0.0877193	0.75197494	0.98	2862	tags=63%, list=26%, signal=84%
BIOCARTA_MTOR_PATHWAY	BIOCARTA_MTOR_PATHWAY	Details ...	16	-0.5069715	-1.5356148	0.11111111	0.745135	0.99	2119	tags=38%, list=19%, signal=46%
PENG_LEUCINE_DEPRIVATION_DN	PENG_LEUCINE_DEPRIVATION_DN	Details ...	36	-0.42398944	-1.5296404	0.039215688	0.7538318	0.99	2375	tags=39%, list=21%, signal=49%
REACTOME_G2_M_TRANSITION	REACTOME_G2_M_TRANSITION	Details ...	47	-0.46765694	-1.5257608	0.094339624	0.7569117	0.99	2856	tags=43%, list=26%, signal=57%
ROSTY_CERVICAL_CANCER_PROLIFERATION_CLUSTER	ROSTY_CERVICAL_CANCER_PROLIFERATION_CLUSTER	Details ...	84	-0.621225	-1.5222294	0.14545454	0.76081854	0.99	2114	tags=56%, list=19%, signal=68%
CROONQUIST_NRAS_SIGNALING_DN	CROONQUIST_NRAS_SIGNALING_DN	Details ...	44	-0.6004803	-1.5221059	0.15254237	0.74693424	0.99	2273	tags=59%, list=20%, signal=74%
KAUFFMANN_DNA_REPAIR_GENES	KAUFFMANN_DNA_REPAIR_GENES	Details ...	148	-0.45673355	-1.5173621	0.06666667	0.7512223	0.99	3086	tags=46%, list=28%, signal=63%
BIOCARTA_INSULIN_PATHWAY	BIOCARTA_INSULIN_PATHWAY	Details ...	15	-0.56579506	-1.516731	0.09803922	0.74012613	0.99	1593	tags=33%, list=14%, signal=39%
REACTOME_LOSS_OF_NLP_FROM_MITOTIC_CENTROSOMES	REACTOME_LOSS_OF_NLP_FROM_MITOTIC_CENTROSOMES	Details ...	31	-0.48022297	-1.5127122	0.078431375	0.74398464	0.99	2856	tags=45%, list=26%, signal=60%
REACTOME_MRNA_3_END_PROCESSING	REACTOME_MRNA_3_END_PROCESSING	Details ...	22	-0.52634424	-1.5102538	0.06818182	0.74324304	0.99	3638	tags=73%, list=32%, signal=108%
SIG_CHEMOTAXIS	SIG_CHEMOTAXIS	Details ...	31	-0.4704767	-1.5095861	0.03508772	0.7336641	0.99	1982	tags=45%, list=18%, signal=55%
LIN_APC_TARGETS	LIN_APC_TARGETS	Details ...	35	-0.45912245	-1.5094396	0.08	0.72162586	0.99	3555	tags=54%, list=32%, signal=79%
REACTOME_RNA_POLYMERASE_III_TRANSCRIPTION_INITIATION	REACTOME_RNA_POLYMERASE_III_TRANSCRIPTION_INITIATION	Details ...	17	-0.47690925	-1.5091704	0.1	0.71019447	0.99	3426	tags=59%, list=31%, signal=85%
HESS_TARGETS_OF_HOXA9_AND_MEIS1_UP	HESS_TARGETS_OF_HOXA9_AND_MEIS1_UP	Details ...	53	-0.4527444	-1.5090574	0.020408163	0.6990057	0.99	3099	tags=55%, list=28%, signal=75%
WAMUNYOKOLI_OVARIAN_CANCER_LMP_UP	WAMUNYOKOLI_OVARIAN_CANCER_LMP_UP		154	-0.40090898	-1.5077289	0.039215688	0.6928929	0.99	2720	tags=40%, list=24%, signal=52%
KEGG_PHOSPHATIDYLINOSITOL_SIGNALING_SYSTEM	KEGG_PHOSPHATIDYLINOSITOL_SIGNALING_SYSTEM		36	-0.44771332	-1.5067436	0.050847456	0.683825	0.99	2263	tags=39%, list=20%, signal=49%
KEGG_CHRONIC_MYELOID_LEUKEMIA	KEGG_CHRONIC_MYELOID_LEUKEMIA		39	-0.42689806	-1.4993782	0.14	0.704619	0.99	1958	tags=31%, list=17%, signal=37%
REACTOME_CENTROSOME_MATURATION	REACTOME_CENTROSOME_MATURATION		35	-0.46543947	-1.4968842	0.02	0.7043748	0.99	2856	tags=43%, list=26%, signal=57%
DANG_REGULATED_BY_MYC_UP	DANG_REGULATED_BY_MYC_UP		48	-0.39979306	-1.4937575	0.0625	0.7078217	0.99	3517	tags=50%, list=31%, signal=73%
CHARAFE_BREAST_CANCER_LUMINAL_VS_MESENCHYMAL_UP	CHARAFE_BREAST_CANCER_LUMINAL_VS_MESENCHYMAL_UP		237	-0.46481305	-1.4920354	0.12962963	0.70440555	0.99	1595	tags=35%, list=14%, signal=40%
VANHARANTA_UTERINE_FIBROID_WITH_7Q_DELETION_DN	VANHARANTA_UTERINE_FIBROID_WITH_7Q_DELETION_DN		17	-0.5173457	-1.4905876	0.125	0.70026714	0.99	2303	tags=53%, list=21%, signal=67%
MOHANKUMAR_TLX1_TARGETS_UP	MOHANKUMAR_TLX1_TARGETS_UP		243	-0.3060774	-1.4891081	0.018518519	0.6965046	0.99	2334	tags=28%, list=21%, signal=34%
MORI_LARGE_PRE_BII_LYMPHOCYTE_UP	MORI_LARGE_PRE_BII_LYMPHOCYTE_UP		43	-0.5323138	-1.487319	0.0877193	0.6946306	0.99	2248	tags=49%, list=20%, signal=61%
ZHONG_RESPONSE_TO_AZACITIDINE_AND_TSA_DN	ZHONG_RESPONSE_TO_AZACITIDINE_AND_TSA_DN		32	-0.44293454	-1.4844713	0.14516129	0.6973585	0.99	2295	tags=38%, list=20%, signal=47%
SHEPARD_BMYB_TARGETS	SHEPARD_BMYB_TARGETS		39	-0.5409603	-1.4818966	0.057692308	0.70013875	0.99	1965	tags=51%, list=18%, signal=62%
CUI_GLUCOSE_DEPRIVATION	CUI_GLUCOSE_DEPRIVATION		35	-0.44475892	-1.4768997	0.03773585	0.71265846	0.99	3217	tags=51%, list=29%, signal=72%
SIG_IL4RECEPTOR_IN_B_LYPHOCYTES	SIG_IL4RECEPTOR_IN_B_LYPHOCYTES		16	-0.51870036	-1.4722384	0.018518519	0.7245053	0.99	1958	tags=31%, list=17%, signal=38%
LANDIS_ERBB2_BREAST_TUMORS_324_UP	LANDIS_ERBB2_BREAST_TUMORS_324_UP		122	-0.56396794	-1.4701318	0.09090909	0.72366786	0.99	2053	tags=48%, list=18%, signal=58%
BIOCARTA_GH_PATHWAY	BIOCARTA_GH_PATHWAY		19	-0.5291486	-1.469703	0.09615385	0.7157648	0.99	1971	tags=37%, list=18%, signal=45%
KAUFFMANN_DNA_REPLICATION_GENES	KAUFFMANN_DNA_REPLICATION_GENES		103	-0.42056572	-1.468581	0.13725491	0.7113202	0.99	2248	tags=36%, list=20%, signal=45%
CHANG_CYCLING_GENES	CHANG_CYCLING_GENES		29	-0.6464895	-1.4676161	0.1509434	0.70623904	0.99	2255	tags=55%, list=20%, signal=69%
KEGG_PROPANOATE_METABOLISM	KEGG_PROPANOATE_METABOLISM		25	-0.5812973	-1.4673393	0.08	0.6983855	0.99	799	tags=24%, list=7%, signal=26%
KEGG_INSULIN_SIGNALING_PATHWAY	KEGG_INSULIN_SIGNALING_PATHWAY		86	-0.38458732	-1.4672796	0.018518519	0.68990946	0.99	2009	tags=30%, list=18%, signal=37%
LASTOWSKA_NEUROBLASTOMA_COPY_NUMBER_DN	LASTOWSKA_NEUROBLASTOMA_COPY_NUMBER_DN		387	-0.289079	-1.4628984	0.09615385	0.7000111	0.99	2662	tags=30%, list=24%, signal=38%
STARK_PREFRONTAL_CORTEX_22Q11_DELETION_UP	STARK_PREFRONTAL_CORTEX_22Q11_DELETION_UP		93	-0.3887702	-1.462826	0.05263158	0.6916139	0.99	2738	tags=39%, list=24%, signal=51%
LEE_METASTASIS_AND_ALTERNATIVE_SPLICING_DN	LEE_METASTASIS_AND_ALTERNATIVE_SPLICING_DN		29	-0.4442851	-1.4561347	0.071428575	0.706923	0.99	1748	tags=31%, list=16%, signal=37%
SOTIRIOU_BREAST_CANCER_GRADE_1_VS_3_UP	SOTIRIOU_BREAST_CANCER_GRADE_1_VS_3_UP		88	-0.5546374	-1.4535846	0.23214285	0.709544	0.99	2467	tags=52%, list=22%, signal=67%
PUJANA_BRCA_CENTERED_NETWORK	PUJANA_BRCA_CENTERED_NETWORK		72	-0.5164159	-1.4497668	0.1632653	0.71578956	0.99	3753	tags=63%, list=34%, signal=93%
REACTOME_TRKA_SIGNALLING_FROM_THE_PLASMA_MEMBRANE	REACTOME_TRKA_SIGNALLING_FROM_THE_PLASMA_MEMBRANE		58	-0.3973251	-1.4475477	0.07272727	0.7179832	0.99	2066	tags=29%, list=18%, signal=36%
BIOCARTA_TPO_PATHWAY	BIOCARTA_TPO_PATHWAY		17	-0.51261675	-1.4452674	0.08163265	0.7173125	0.99	1971	tags=47%, list=18%, signal=57%
SHEDDEN_LUNG_CANCER_GOOD_SURVIVAL_A5	SHEDDEN_LUNG_CANCER_GOOD_SURVIVAL_A5		34	-0.4754185	-1.4414423	0	0.72320986	1	1649	tags=35%, list=15%, signal=41%
ZHAN_MULTIPLE_MYELOMA_PR_UP	ZHAN_MULTIPLE_MYELOMA_PR_UP		22	-0.6786309	-1.4410707	0.12727273	0.7165448	1	2114	tags=64%, list=19%, signal=78%
OUYANG_PROSTATE_CANCER_MARKERS	OUYANG_PROSTATE_CANCER_MARKERS		15	-0.5249775	-1.4393444	0.0625	0.7159891	1	2320	tags=40%, list=21%, signal=50%
LANDIS_BREAST_CANCER_PROGRESSION_UP	LANDIS_BREAST_CANCER_PROGRESSION_UP		42	-0.6270255	-1.43625	0.15384616	0.71995866	1	1771	tags=45%, list=16%, signal=54%
MCBRYAN_PUBERTAL_BREAST_6_7WK_UP	MCBRYAN_PUBERTAL_BREAST_6_7WK_UP		133	-0.42043528	-1.4354408	0.037037037	0.71572953	1	2992	tags=46%, list=27%, signal=62%
REACTOME_GOLGI_ASSOCIATED_VESICLE_BIOGENESIS	REACTOME_GOLGI_ASSOCIATED_VESICLE_BIOGENESIS		32	-0.40095043	-1.4353262	0.11320755	0.7081444	1	1509	tags=22%, list=13%, signal=25%
RHODES_UNDIFFERENTIATED_CANCER	RHODES_UNDIFFERENTIATED_CANCER		50	-0.47832316	-1.4344047	0.18518518	0.7035566	1	2262	tags=36%, list=20%, signal=45%
MITSIADES_RESPONSE_TO_APLIDIN_DN	MITSIADES_RESPONSE_TO_APLIDIN_DN		128	-0.40926334	-1.4343728	0.16666667	0.6961256	1	2119	tags=34%, list=19%, signal=41%
PUJANA_XPRSS_INT_NETWORK	PUJANA_XPRSS_INT_NETWORK		107	-0.47448504	-1.4285223	0.21153846	0.71378547	1	3753	tags=57%, list=34%, signal=85%
CHARAFE_BREAST_CANCER_LUMINAL_VS_BASAL_UP	CHARAFE_BREAST_CANCER_LUMINAL_VS_BASAL_UP		162	-0.39094353	-1.4255847	0.035714287	0.71909523	1	2527	tags=40%, list=23%, signal=51%
RIZ_ERYTHROID_DIFFERENTIATION_CCNE1	RIZ_ERYTHROID_DIFFERENTIATION_CCNE1		32	-0.41370937	-1.4237595	0.06779661	0.7197776	1	1701	tags=31%, list=15%, signal=37%
CHEN_HOXA5_TARGETS_9HR_DN	CHEN_HOXA5_TARGETS_9HR_DN		29	-0.4496507	-1.4196466	0.04255319	0.7287476	1	2467	tags=45%, list=22%, signal=57%
PUJANA_BRCA2_PCC_NETWORK	PUJANA_BRCA2_PCC_NETWORK		263	-0.41284612	-1.4193702	0.18518518	0.7227502	1	2581	tags=39%, list=23%, signal=49%
ST_G_ALPHA_I_PATHWAY	ST_G_ALPHA_I_PATHWAY		20	-0.4821978	-1.4181587	0.12727273	0.7205542	1	1958	tags=40%, list=17%, signal=48%
UEDA_PERIFERAL_CLOCK	UEDA_PERIFERAL_CLOCK		117	-0.34702814	-1.4163758	0.01923077	0.72060066	1	2672	tags=37%, list=24%, signal=48%
PUJANA_BREAST_CANCER_LIT_INT_NETWORK	PUJANA_BREAST_CANCER_LIT_INT_NETWORK		64	-0.42438006	-1.4159808	0.17307693	0.71506816	1	2723	tags=44%, list=24%, signal=57%
KEGG_INOSITOL_PHOSPHATE_METABOLISM	KEGG_INOSITOL_PHOSPHATE_METABOLISM		28	-0.4386136	-1.4149066	0.07272727	0.71176994	1	1723	tags=32%, list=15%, signal=38%
AGUIRRE_PANCREATIC_CANCER_COPY_NUMBER_UP	AGUIRRE_PANCREATIC_CANCER_COPY_NUMBER_UP		168	-0.2892204	-1.4140168	0.06122449	0.7075371	1	3309	tags=44%, list=30%, signal=62%
KAAB_FAILED_HEART_ATRIUM_UP	KAAB_FAILED_HEART_ATRIUM_UP		23	-0.48856297	-1.4117018	0.054545455	0.71060765	1	3928	tags=83%, list=35%, signal=127%
CHOW_RASSF1_TARGETS_DN	CHOW_RASSF1_TARGETS_DN		18	-0.4205922	-1.4098866	0.035714287	0.7108531	1	2941	tags=39%, list=26%, signal=53%
FUJII_YBX1_TARGETS_DN	FUJII_YBX1_TARGETS_DN		94	-0.48821715	-1.4069393	0.14545454	0.714318	1	2721	tags=53%, list=24%, signal=70%
SIG_CD40PATHWAYMAP	SIG_CD40PATHWAYMAP		23	-0.4664558	-1.4050635	0.09756097	0.7155666	1	436	tags=22%, list=4%, signal=23%
CROONQUIST_IL6_DEPRIVATION_DN	CROONQUIST_IL6_DEPRIVATION_DN		52	-0.5880758	-1.4032369	0.16666667	0.71704876	1	2273	tags=56%, list=20%, signal=70%
CAIRO_HEPATOBLASTOMA_CLASSES_UP	CAIRO_HEPATOBLASTOMA_CLASSES_UP		371	-0.36871517	-1.4020493	0.2	0.71488744	1	3160	tags=41%, list=28%, signal=56%
BARRIER_CANCER_RELAPSE_NORMAL_SAMPLE_DN	BARRIER_CANCER_RELAPSE_NORMAL_SAMPLE_DN		15	-0.46452188	-1.4010938	0.09615385	0.71278226	1	3931	tags=53%, list=35%, signal=82%
ST_GA13_PATHWAY	ST_GA13_PATHWAY		19	-0.46211147	-1.399542	0.1	0.7127958	1	2829	tags=47%, list=25%, signal=63%
TIEN_INTESTINE_PROBIOTICS_2HR_UP	TIEN_INTESTINE_PROBIOTICS_2HR_UP		15	-0.46653417	-1.3966404	0.078431375	0.71861744	1	1179	tags=27%, list=11%, signal=30%
KEGG_PURINE_METABOLISM	KEGG_PURINE_METABOLISM		110	-0.3130026	-1.3957342	0.06779661	0.7158248	1	1507	tags=23%, list=13%, signal=26%
CHEMNITZ_RESPONSE_TO_PROSTAGLANDIN_E2_UP	CHEMNITZ_RESPONSE_TO_PROSTAGLANDIN_E2_UP		77	-0.43630373	-1.394908	0.1509434	0.7128959	1	2277	tags=38%, list=20%, signal=47%
SIG_BCR_SIGNALING_PATHWAY	SIG_BCR_SIGNALING_PATHWAY		30	-0.48266432	-1.3947439	0.1509434	0.70714295	1	1958	tags=37%, list=17%, signal=44%
REACTOME_DARPP32_EVENTS	REACTOME_DARPP32_EVENTS		17	-0.4824843	-1.3932787	0.1	0.70696837	1	1434	tags=24%, list=13%, signal=27%
REN_BOUND_BY_E2F	REN_BOUND_BY_E2F		36	-0.524357	-1.3910049	0.21052632	0.71016884	1	3753	tags=75%, list=34%, signal=112%
ELLWOOD_MYC_TARGETS_DN	ELLWOOD_MYC_TARGETS_DN		31	-0.4614159	-1.39077	0.18367347	0.7048462	1	2375	tags=29%, list=21%, signal=37%
KEGG_PROGESTERONE_MEDIATED_OOCYTE_MATURATION	KEGG_PROGESTERONE_MEDIATED_OOCYTE_MATURATION		56	-0.38448116	-1.3854245	0.08928572	0.71978146	1	1642	tags=23%, list=15%, signal=27%
HOFFMANN_LARGE_TO_SMALL_PRE_BII_LYMPHOCYTE_UP	HOFFMANN_LARGE_TO_SMALL_PRE_BII_LYMPHOCYTE_UP		70	-0.5145257	-1.3844801	0.23214285	0.7184987	1	2234	tags=47%, list=20%, signal=59%
MUELLER_PLURINET	MUELLER_PLURINET		208	-0.4218452	-1.3823699	0.11363637	0.71965235	1	2996	tags=45%, list=27%, signal=60%
ODONNELL_TFRC_TARGETS_DN	ODONNELL_TFRC_TARGETS_DN		63	-0.5108829	-1.3820882	0.21052632	0.71503085	1	1744	tags=41%, list=16%, signal=49%
KEGG_ENDOMETRIAL_CANCER	KEGG_ENDOMETRIAL_CANCER		31	-0.45192766	-1.3812644	0.0862069	0.7128648	1	2518	tags=32%, list=22%, signal=42%
BIDUS_METASTASIS_UP	BIDUS_METASTASIS_UP		107	-0.42640218	-1.3765482	0.20754717	0.72366995	1	2820	tags=38%, list=25%, signal=51%
ACEVEDO_NORMAL_TISSUE_ADJACENT_TO_LIVER_TUMOR_DN	ACEVEDO_NORMAL_TISSUE_ADJACENT_TO_LIVER_TUMOR_DN		236	-0.29445568	-1.3753542	0.06	0.72214776	1	2013	tags=27%, list=18%, signal=32%
BIOCARTA_PTDINS_PATHWAY	BIOCARTA_PTDINS_PATHWAY		16	-0.43864045	-1.3736314	0.13559322	0.7228143	1	1627	tags=31%, list=15%, signal=37%
SCIAN_CELL_CYCLE_TARGETS_OF_TP53_AND_TP73_DN	SCIAN_CELL_CYCLE_TARGETS_OF_TP53_AND_TP73_DN		19	-0.63668525	-1.3732072	0.18518518	0.7191054	1	2273	tags=63%, list=20%, signal=79%
THUM_SYSTOLIC_HEART_FAILURE_DN	THUM_SYSTOLIC_HEART_FAILURE_DN		110	-0.36981353	-1.3687943	0.078431375	0.73020566	1	2455	tags=34%, list=22%, signal=43%
MCBRYAN_PUBERTAL_BREAST_5_6WK_UP	MCBRYAN_PUBERTAL_BREAST_5_6WK_UP		83	-0.4153843	-1.368316	0.074074075	0.72628844	1	981	tags=31%, list=9%, signal=34%
HOSHIDA_LIVER_CANCER_SUBCLASS_S2	HOSHIDA_LIVER_CANCER_SUBCLASS_S2		80	-0.35006297	-1.3680867	0.0877193	0.72182816	1	2319	tags=35%, list=21%, signal=44%
SCHLOSSER_MYC_AND_SERUM_RESPONSE_SYNERGY	SCHLOSSER_MYC_AND_SERUM_RESPONSE_SYNERGY		21	-0.43230316	-1.3676802	0.19565217	0.7179054	1	4215	tags=62%, list=38%, signal=99%
SMITH_LIVER_CANCER	SMITH_LIVER_CANCER		22	-0.4758093	-1.3669994	0.06818182	0.71528196	1	1629	tags=41%, list=15%, signal=48%
BERNARD_PPAPDC1B_TARGETS_DN	BERNARD_PPAPDC1B_TARGETS_DN		23	-0.48536682	-1.3652034	0.09836066	0.7167224	1	3429	tags=52%, list=31%, signal=75%
PYEON_CANCER_HEAD_AND_NECK_VS_CERVICAL_UP	PYEON_CANCER_HEAD_AND_NECK_VS_CERVICAL_UP		86	-0.43174493	-1.3632479	0.18867925	0.71833915	1	2169	tags=35%, list=19%, signal=43%
BOYLAN_MULTIPLE_MYELOMA_C_D_UP	BOYLAN_MULTIPLE_MYELOMA_C_D_UP		73	-0.42010757	-1.36016	0.1	0.723392	1	1879	tags=36%, list=17%, signal=43%
LINDGREN_BLADDER_CANCER_CLUSTER_3_UP	LINDGREN_BLADDER_CANCER_CLUSTER_3_UP		191	-0.40010458	-1.3601575	0.1923077	0.71811175	1	3316	tags=48%, list=30%, signal=67%
CHIANG_LIVER_CANCER_SUBCLASS_PROLIFERATION_UP	CHIANG_LIVER_CANCER_SUBCLASS_PROLIFERATION_UP		90	-0.44955298	-1.359404	0.18965517	0.71547776	1	1828	tags=41%, list=16%, signal=49%
PUJANA_BREAST_CANCER_WITH_BRCA1_MUTATED_UP	PUJANA_BREAST_CANCER_WITH_BRCA1_MUTATED_UP		39	-0.55594516	-1.3568974	0.22	0.7196774	1	3684	tags=72%, list=33%, signal=107%
KANG_DOXORUBICIN_RESISTANCE_UP	KANG_DOXORUBICIN_RESISTANCE_UP		32	-0.5588005	-1.3559203	0.22807017	0.7184979	1	2114	tags=53%, list=19%, signal=65%
KEGG_PEROXISOME	KEGG_PEROXISOME		57	-0.4045645	-1.3497527	0.21428572	0.7357472	1	2792	tags=44%, list=25%, signal=58%
LIEN_BREAST_CARCINOMA_METAPLASTIC_VS_DUCTAL_DN	LIEN_BREAST_CARCINOMA_METAPLASTIC_VS_DUCTAL_DN		49	-0.5000488	-1.3489525	0.1	0.7340237	1	1488	tags=39%, list=13%, signal=45%
KEGG_COLORECTAL_CANCER	KEGG_COLORECTAL_CANCER		36	-0.41704738	-1.3475963	0.10526316	0.7330831	1	2520	tags=44%, list=23%, signal=57%
ELVIDGE_HIF1A_AND_HIF2A_TARGETS_UP	ELVIDGE_HIF1A_AND_HIF2A_TARGETS_UP		26	-0.4509905	-1.3455294	0.18	0.73486924	1	2532	tags=46%, list=23%, signal=60%
DACOSTA_UV_RESPONSE_VIA_ERCC3_COMMON_UP	DACOSTA_UV_RESPONSE_VIA_ERCC3_COMMON_UP		43	-0.3762626	-1.3423818	0.1	0.74071634	1	1720	tags=26%, list=15%, signal=30%
GEORGES_CELL_CYCLE_MIR192_TARGETS	GEORGES_CELL_CYCLE_MIR192_TARGETS		39	-0.44740027	-1.3397554	0.18518518	0.745407	1	1080	tags=28%, list=10%, signal=31%
CHAUHAN_RESPONSE_TO_METHOXYESTRADIOL_UP	CHAUHAN_RESPONSE_TO_METHOXYESTRADIOL_UP		31	-0.35743475	-1.3395526	0.10638298	0.7410966	1	2244	tags=32%, list=20%, signal=40%
SONG_TARGETS_OF_IE86_CMV_PROTEIN	SONG_TARGETS_OF_IE86_CMV_PROTEIN		32	-0.5951031	-1.3386164	0.13207547	0.73962414	1	2804	tags=69%, list=25%, signal=91%
WANG_LMO4_TARGETS_UP	WANG_LMO4_TARGETS_UP		183	-0.2962974	-1.3381975	0.12727273	0.73666006	1	2509	tags=31%, list=22%, signal=39%
BIOCARTA_CARM_ER_PATHWAY	BIOCARTA_CARM_ER_PATHWAY		19	-0.4237458	-1.3379823	0.15686275	0.7326281	1	2301	tags=47%, list=21%, signal=60%
REACTOME_MTOR_SIGNALLING	REACTOME_MTOR_SIGNALLING		15	-0.44408792	-1.3370681	0.2173913	0.73140913	1	2119	tags=53%, list=19%, signal=66%
NIKOLSKY_BREAST_CANCER_16Q24_AMPLICON	NIKOLSKY_BREAST_CANCER_16Q24_AMPLICON		24	-0.39382955	-1.3342736	0.14583333	0.7361429	1	1852	tags=33%, list=17%, signal=40%
BIOCARTA_EGF_PATHWAY	BIOCARTA_EGF_PATHWAY		20	-0.449556	-1.3328608	0.17307693	0.7363144	1	2358	tags=35%, list=21%, signal=44%
REACTOME_TIGHT_JUNCTION_INTERACTIONS	REACTOME_TIGHT_JUNCTION_INTERACTIONS		24	-0.54619855	-1.3313432	0.19148937	0.7365923	1	606	tags=29%, list=5%, signal=31%
LY_AGING_PREMATURE_DN	LY_AGING_PREMATURE_DN		19	-0.5485478	-1.3288171	0.24528302	0.7417159	1	2403	tags=63%, list=21%, signal=80%
NIKOLSKY_BREAST_CANCER_1Q21_AMPLICON	NIKOLSKY_BREAST_CANCER_1Q21_AMPLICON		26	-0.4241744	-1.3275998	0.2	0.74202996	1	2956	tags=42%, list=26%, signal=57%
AGUIRRE_PANCREATIC_CANCER_COPY_NUMBER_DN	AGUIRRE_PANCREATIC_CANCER_COPY_NUMBER_DN		133	-0.2818082	-1.3262755	0.13953489	0.74353874	1	2319	tags=27%, list=21%, signal=34%
KIM_MYCN_AMPLIFICATION_TARGETS_DN	KIM_MYCN_AMPLIFICATION_TARGETS_DN		45	-0.4069532	-1.3258061	0.12280702	0.7403324	1	1523	tags=27%, list=14%, signal=31%
CHNG_MULTIPLE_MYELOMA_HYPERPLOID_DN	CHNG_MULTIPLE_MYELOMA_HYPERPLOID_DN		24	-0.35393086	-1.3249737	0.18867925	0.73850656	1	455	tags=13%, list=4%, signal=13%
DACOSTA_UV_RESPONSE_VIA_ERCC3_UP	DACOSTA_UV_RESPONSE_VIA_ERCC3_UP		222	-0.2849816	-1.3243278	0.115384616	0.7356425	1	2542	tags=27%, list=23%, signal=34%
KEGG_VIBRIO_CHOLERAE_INFECTION	KEGG_VIBRIO_CHOLERAE_INFECTION		38	-0.38645467	-1.323354	0.14814815	0.73453814	1	1971	tags=26%, list=18%, signal=32%
DELLA_RESPONSE_TO_TSA_AND_BUTYRATE	DELLA_RESPONSE_TO_TSA_AND_BUTYRATE		15	-0.48268756	-1.3232641	0.14285715	0.73050326	1	3325	tags=60%, list=30%, signal=85%
XU_AKT1_TARGETS_6HR	XU_AKT1_TARGETS_6HR		17	-0.54768825	-1.3226157	0.20754717	0.72800285	1	2312	tags=47%, list=21%, signal=59%
SIG_PIP3_SIGNALING_IN_CARDIAC_MYOCTES	SIG_PIP3_SIGNALING_IN_CARDIAC_MYOCTES		42	-0.37660205	-1.3211914	0.1	0.72808737	1	1963	tags=31%, list=18%, signal=37%
UDAYAKUMAR_MED1_TARGETS_UP	UDAYAKUMAR_MED1_TARGETS_UP		75	-0.38675433	-1.3211558	0.13461539	0.7238178	1	2183	tags=35%, list=19%, signal=43%
MANALO_HYPOXIA_DN	MANALO_HYPOXIA_DN		173	-0.41719612	-1.319815	0.2173913	0.723002	1	3050	tags=43%, list=27%, signal=59%
LIU_PROSTATE_CANCER_UP	LIU_PROSTATE_CANCER_UP		52	-0.37426043	-1.316161	0.14285715	0.7318351	1	1625	tags=25%, list=15%, signal=29%
KEGG_FRUCTOSE_AND_MANNOSE_METABOLISM	KEGG_FRUCTOSE_AND_MANNOSE_METABOLISM		23	-0.4488987	-1.3153751	0.2	0.73020935	1	3470	tags=57%, list=31%, signal=82%
DAIRKEE_CANCER_PRONE_RESPONSE_BPA_E2	DAIRKEE_CANCER_PRONE_RESPONSE_BPA_E2		82	-0.34997764	-1.3148088	0.1509434	0.72790784	1	1361	tags=26%, list=12%, signal=29%
WU_APOPTOSIS_BY_CDKN1A_VIA_TP53	WU_APOPTOSIS_BY_CDKN1A_VIA_TP53		19	-0.57538944	-1.31411	0.21052632	0.72644806	1	2169	tags=58%, list=19%, signal=72%
SIG_INSULIN_RECEPTOR_PATHWAY_IN_CARDIAC_MYOCYTES	SIG_INSULIN_RECEPTOR_PATHWAY_IN_CARDIAC_MYOCYTES		35	-0.3625448	-1.3129616	0.09803922	0.72653806	1	2222	tags=29%, list=20%, signal=36%
KEGG_TIGHT_JUNCTION	KEGG_TIGHT_JUNCTION		89	-0.3895023	-1.3115919	0.12962963	0.7272788	1	1989	tags=30%, list=18%, signal=37%
OUYANG_PROSTATE_CANCER_PROGRESSION_DN	OUYANG_PROSTATE_CANCER_PROGRESSION_DN		15	-0.517357	-1.3115337	0.14	0.7233481	1	681	tags=27%, list=6%, signal=28%
BIOCARTA_PAR1_PATHWAY	BIOCARTA_PAR1_PATHWAY		23	-0.4514365	-1.3075755	0.16393442	0.732398	1	1971	tags=30%, list=18%, signal=37%
REACTOME_TRANSPORT_OF_MATURE_MRNA_DERIVED_FROM_AN_INTRON_CONTAINING_TRANSCRIPT	REACTOME_TRANSPORT_OF_MATURE_MRNA_DERIVED_FROM_AN_INTRON_CONTAINING_TRANSCRIPT		33	-0.43544996	-1.305681	0.27083334	0.735151	1	3404	tags=55%, list=30%, signal=78%
DOANE_RESPONSE_TO_ANDROGEN_UP	DOANE_RESPONSE_TO_ANDROGEN_UP		95	-0.35229805	-1.3051283	0.13333334	0.7323284	1	2348	tags=36%, list=21%, signal=45%
LI_WILMS_TUMOR_VS_FETAL_KIDNEY_1_DN	LI_WILMS_TUMOR_VS_FETAL_KIDNEY_1_DN		111	-0.39738086	-1.3048607	0.18181819	0.72876734	1	3291	tags=53%, list=29%, signal=75%
BOHN_PRIMARY_IMMUNODEFICIENCY_SYNDROM_UP	BOHN_PRIMARY_IMMUNODEFICIENCY_SYNDROM_UP		24	-0.41259608	-1.3031329	0.1509434	0.7297268	1	1708	tags=29%, list=15%, signal=34%
REACTOME_MRNA_SPLICING	REACTOME_MRNA_SPLICING		63	-0.34778458	-1.3028482	0.27083334	0.7271184	1	4199	tags=56%, list=37%, signal=88%
KEGG_CYSTEINE_AND_METHIONINE_METABOLISM	KEGG_CYSTEINE_AND_METHIONINE_METABOLISM		25	-0.42190263	-1.3014952	0.115384616	0.7274941	1	985	tags=20%, list=9%, signal=22%
ODONNELL_TARGETS_OF_MYC_AND_TFRC_DN	ODONNELL_TARGETS_OF_MYC_AND_TFRC_DN		23	-0.5910257	-1.300738	0.29090908	0.7260372	1	2114	tags=52%, list=19%, signal=64%
AMUNDSON_GAMMA_RADIATION_RESPONSE	AMUNDSON_GAMMA_RADIATION_RESPONSE		25	-0.61753595	-1.3007021	0.22222222	0.7221425	1	2114	tags=56%, list=19%, signal=69%
CHANG_CORE_SERUM_RESPONSE_DN	CHANG_CORE_SERUM_RESPONSE_DN		19	-0.480296	-1.3002248	0.18367347	0.71985644	1	1049	tags=26%, list=9%, signal=29%
REACTOME_ELONGATION_AND_PROCESSING_OF_CAPPED_TRANSCRIPTS	REACTOME_ELONGATION_AND_PROCESSING_OF_CAPPED_TRANSCRIPTS		88	-0.32939592	-1.2991723	0.34042552	0.7207392	1	3709	tags=47%, list=33%, signal=69%
KEGG_ACUTE_MYELOID_LEUKEMIA	KEGG_ACUTE_MYELOID_LEUKEMIA		36	-0.3926971	-1.2980728	0.19607843	0.72107077	1	2630	tags=33%, list=23%, signal=43%
LY_AGING_OLD_DN	LY_AGING_OLD_DN		31	-0.48505554	-1.2957889	0.21153846	0.72369736	1	1991	tags=52%, list=18%, signal=63%
SMID_BREAST_CANCER_RELAPSE_IN_BRAIN_UP	SMID_BREAST_CANCER_RELAPSE_IN_BRAIN_UP		28	-0.5123289	-1.2952325	0.10169491	0.721846	1	1651	tags=43%, list=15%, signal=50%
RIZ_ERYTHROID_DIFFERENTIATION	RIZ_ERYTHROID_DIFFERENTIATION		60	-0.41356748	-1.2949526	0.20754717	0.71895987	1	1708	tags=32%, list=15%, signal=37%
MONNIER_POSTRADIATION_TUMOR_ESCAPE_UP	MONNIER_POSTRADIATION_TUMOR_ESCAPE_UP		215	-0.2859941	-1.2944617	0.17857143	0.7166638	1	2725	tags=39%, list=24%, signal=50%
MOOTHA_FFA_OXYDATION	MOOTHA_FFA_OXYDATION		16	-0.48239833	-1.2920821	0.2	0.7201575	1	3818	tags=50%, list=34%, signal=76%
NIKOLSKY_BREAST_CANCER_16P13_AMPLICON	NIKOLSKY_BREAST_CANCER_16P13_AMPLICON		57	-0.34220555	-1.2904267	0.14814815	0.7216841	1	2531	tags=33%, list=23%, signal=43%
TANG_SENESCENCE_TP53_TARGETS_DN	TANG_SENESCENCE_TP53_TARGETS_DN		29	-0.5341664	-1.2892041	0.17307693	0.72162247	1	1965	tags=45%, list=18%, signal=54%
CREIGHTON_AKT1_SIGNALING_VIA_MTOR_DN	CREIGHTON_AKT1_SIGNALING_VIA_MTOR_DN		18	-0.4392707	-1.2889369	0.21276596	0.7188699	1	3535	tags=44%, list=32%, signal=65%
REACTOME_TRNA_AMINOACYLATION	REACTOME_TRNA_AMINOACYLATION		18	-0.41270643	-1.2887468	0.2195122	0.7158247	1	4828	tags=67%, list=43%, signal=117%
REACTOME_PLC_BETA_MEDIATED_EVENTS	REACTOME_PLC_BETA_MEDIATED_EVENTS		24	-0.45918193	-1.2820842	0.18	0.7339085	1	1659	tags=38%, list=15%, signal=44%
BLUM_RESPONSE_TO_SALIRASIB_DN	BLUM_RESPONSE_TO_SALIRASIB_DN		253	-0.36242434	-1.2817961	0.22807017	0.73125285	1	2804	tags=41%, list=25%, signal=54%
NIKOLSKY_BREAST_CANCER_17Q11_Q21_AMPLICON	NIKOLSKY_BREAST_CANCER_17Q11_Q21_AMPLICON		53	-0.3797421	-1.2797676	0.12068965	0.73491085	1	1342	tags=30%, list=12%, signal=34%
AMIT_EGF_RESPONSE_40_HELA	AMIT_EGF_RESPONSE_40_HELA		26	-0.44058082	-1.2781627	0.24489796	0.7360264	1	2157	tags=38%, list=19%, signal=48%
AMBROSINI_FLAVOPIRIDOL_TREATMENT_TP53	AMBROSINI_FLAVOPIRIDOL_TREATMENT_TP53		60	-0.3541337	-1.2750311	0.08064516	0.7422031	1	2066	tags=30%, list=18%, signal=37%
REACTOME_FORMATION_AND_MATURATION_OF_MRNA_TRANSCRIPT	REACTOME_FORMATION_AND_MATURATION_OF_MRNA_TRANSCRIPT		99	-0.30773315	-1.2742393	0.29411766	0.7405781	1	3709	tags=44%, list=33%, signal=66%
WHITEFORD_PEDIATRIC_CANCER_MARKERS	WHITEFORD_PEDIATRIC_CANCER_MARKERS		66	-0.45780814	-1.274136	0.28070176	0.73740554	1	2248	tags=44%, list=20%, signal=55%
NUNODA_RESPONSE_TO_DASATINIB_IMATINIB_UP	NUNODA_RESPONSE_TO_DASATINIB_IMATINIB_UP		21	-0.41299227	-1.2736737	0.19298245	0.73548007	1	2761	tags=43%, list=25%, signal=57%
ZHAN_MULTIPLE_MYELOMA_UP	ZHAN_MULTIPLE_MYELOMA_UP		31	-0.33477303	-1.2732563	0.27450982	0.7332489	1	3285	tags=45%, list=29%, signal=64%
JAZAG_TGFB1_SIGNALING_DN	JAZAG_TGFB1_SIGNALING_DN		26	-0.38837752	-1.2672665	0.19607843	0.7489364	1	1410	tags=27%, list=13%, signal=31%
CAFFAREL_RESPONSE_TO_THC_24HR_5_DN	CAFFAREL_RESPONSE_TO_THC_24HR_5_DN		37	-0.3547377	-1.2664213	0.13725491	0.7481072	1	2509	tags=38%, list=22%, signal=49%
KOKKINAKIS_METHIONINE_DEPRIVATION_48HR_DN	KOKKINAKIS_METHIONINE_DEPRIVATION_48HR_DN		45	-0.37313017	-1.2658722	0.16981132	0.7460809	1	1971	tags=36%, list=18%, signal=43%
FIRESTEIN_PROLIFERATION	FIRESTEIN_PROLIFERATION		89	-0.34132874	-1.2654516	0.078431375	0.7441588	1	2057	tags=30%, list=18%, signal=37%
KEGG_UBIQUITIN_MEDIATED_PROTEOLYSIS	KEGG_UBIQUITIN_MEDIATED_PROTEOLYSIS		77	-0.2983561	-1.2652279	0.19642857	0.74129444	1	3583	tags=44%, list=32%, signal=64%
DAIRKEE_CANCER_PRONE_RESPONSE_BPA	DAIRKEE_CANCER_PRONE_RESPONSE_BPA		33	-0.40032685	-1.2634598	0.18367347	0.7438902	1	2322	tags=24%, list=21%, signal=30%
REACTOME_G2_M_CHECKPOINTS	REACTOME_G2_M_CHECKPOINTS		34	-0.5011309	-1.2632273	0.2982456	0.7409516	1	3273	tags=59%, list=29%, signal=83%
KIM_MYC_AMPLIFICATION_TARGETS_DN	KIM_MYC_AMPLIFICATION_TARGETS_DN		37	-0.4679504	-1.262179	0.15686275	0.7402884	1	1669	tags=38%, list=15%, signal=44%
CHIARETTI_ACUTE_LYMPHOBLASTIC_LEUKEMIA_ZAP70	CHIARETTI_ACUTE_LYMPHOBLASTIC_LEUKEMIA_ZAP70		44	-0.36664844	-1.2620568	0.1509434	0.73743254	1	3142	tags=39%, list=28%, signal=53%
CHESLER_BRAIN_QTL_CIS	CHESLER_BRAIN_QTL_CIS		56	-0.356889	-1.2597665	0.14583333	0.74215305	1	2754	tags=41%, list=25%, signal=54%
DEURIG_T_CELL_PROLYMPHOCYTIC_LEUKEMIA_UP	DEURIG_T_CELL_PROLYMPHOCYTIC_LEUKEMIA_UP		216	-0.28538343	-1.2588497	0.13559322	0.7411686	1	2248	tags=28%, list=20%, signal=35%
GARGALOVIC_RESPONSE_TO_OXIDIZED_PHOSPHOLIPIDS_TURQUOISE_DN	GARGALOVIC_RESPONSE_TO_OXIDIZED_PHOSPHOLIPIDS_TURQUOISE_DN		23	-0.47730657	-1.2588001	0.21568628	0.73784757	1	3080	tags=57%, list=28%, signal=78%
REACTOME_IRS_RELATED_EVENTS	REACTOME_IRS_RELATED_EVENTS		52	-0.34701443	-1.2520093	0.16981132	0.754969	1	2636	tags=38%, list=24%, signal=50%
BROWNE_HCMV_INFECTION_12HR_UP	BROWNE_HCMV_INFECTION_12HR_UP		58	-0.35210714	-1.2518923	0.18518518	0.7518283	1	2532	tags=38%, list=23%, signal=49%
NUYTTEN_EZH2_TARGETS_DN	NUYTTEN_EZH2_TARGETS_DN		496	-0.31010568	-1.2503663	0.18867925	0.7529265	1	2891	tags=38%, list=26%, signal=48%
CHENG_RESPONSE_TO_NICKEL_ACETATE	CHENG_RESPONSE_TO_NICKEL_ACETATE		16	-0.42469054	-1.2487447	0.26666668	0.75421745	1	3590	tags=63%, list=32%, signal=92%
PARENT_MTOR_SIGNALING_UP	PARENT_MTOR_SIGNALING_UP		328	-0.27364755	-1.2473665	0.125	0.75470173	1	3683	tags=40%, list=33%, signal=58%
KEGG_GALACTOSE_METABOLISM	KEGG_GALACTOSE_METABOLISM		21	-0.4062292	-1.246457	0.23728813	0.7537472	1	3968	tags=67%, list=35%, signal=103%
REACTOME_TELOMERE_MAINTENANCE	REACTOME_TELOMERE_MAINTENANCE		28	-0.47218475	-1.2464048	0.2413793	0.7506327	1	2988	tags=50%, list=27%, signal=68%
CHEMNITZ_RESPONSE_TO_PROSTAGLANDIN_E2_DN	CHEMNITZ_RESPONSE_TO_PROSTAGLANDIN_E2_DN		177	-0.3394497	-1.2463064	0.15517241	0.74775	1	1803	tags=28%, list=16%, signal=32%
LIAO_METASTASIS	LIAO_METASTASIS		282	-0.2899473	-1.2452357	0.09615385	0.74736464	1	2774	tags=35%, list=25%, signal=46%
BROWNE_HCMV_INFECTION_8HR_UP	BROWNE_HCMV_INFECTION_8HR_UP		63	-0.36359778	-1.2448484	0.20833333	0.7452388	1	1858	tags=32%, list=17%, signal=38%
GRESHOCK_CANCER_COPY_NUMBER_UP	GRESHOCK_CANCER_COPY_NUMBER_UP		201	-0.30031386	-1.24448	0.15686275	0.74377394	1	3297	tags=35%, list=29%, signal=49%
YU_MYC_TARGETS_UP	YU_MYC_TARGETS_UP		27	-0.52246666	-1.2398025	0.24528302	0.7557122	1	2114	tags=33%, list=19%, signal=41%
STEIN_ESRRA_TARGETS_UP	STEIN_ESRRA_TARGETS_UP		233	-0.29819655	-1.2378323	0.21153846	0.7593408	1	3415	tags=40%, list=30%, signal=56%
BIOCARTA_IGF1_PATHWAY	BIOCARTA_IGF1_PATHWAY		15	-0.4530645	-1.2377485	0.15384616	0.756331	1	1593	tags=27%, list=14%, signal=31%
GAUSSMANN_MLL_AF4_FUSION_TARGETS_G_DN	GAUSSMANN_MLL_AF4_FUSION_TARGETS_G_DN		18	-0.4818453	-1.2370403	0.1632653	0.75503784	1	2922	tags=44%, list=26%, signal=60%
BIOCARTA_GSK3_PATHWAY	BIOCARTA_GSK3_PATHWAY		16	-0.47508276	-1.2370193	0.25	0.75176924	1	2234	tags=31%, list=20%, signal=39%
ST_ADRENERGIC	ST_ADRENERGIC		18	-0.457013	-1.2346601	0.18367347	0.75551295	1	1659	tags=33%, list=15%, signal=39%
BIOCARTA_TNFR1_PATHWAY	BIOCARTA_TNFR1_PATHWAY		19	-0.403059	-1.234575	0.19607843	0.75239384	1	2133	tags=32%, list=19%, signal=39%
BENPORATH_CYCLING_GENES	BENPORATH_CYCLING_GENES		352	-0.3240278	-1.2295734	0.29090908	0.76533705	1	3297	tags=42%, list=29%, signal=58%
REACTOME_PROCESSING_OF_CAPPED_INTRON_CONTAINING_PRE_MRNA	REACTOME_PROCESSING_OF_CAPPED_INTRON_CONTAINING_PRE_MRNA		82	-0.3390785	-1.2282649	0.26530612	0.7668034	1	3709	tags=44%, list=33%, signal=65%
LEE_EARLY_T_LYMPHOCYTE_UP	LEE_EARLY_T_LYMPHOCYTE_UP		43	-0.47586787	-1.2281473	0.26415095	0.763941	1	2114	tags=42%, list=19%, signal=51%
REACTOME_PYRUVATE_METABOLISM_AND_TCA_CYCLE	REACTOME_PYRUVATE_METABOLISM_AND_TCA_CYCLE		29	-0.3959964	-1.2272063	0.23913044	0.7633984	1	4374	tags=66%, list=39%, signal=107%
HEIDENBLAD_AMPLICON_8Q24_UP	HEIDENBLAD_AMPLICON_8Q24_UP		18	-0.45384893	-1.2265449	0.1923077	0.76265866	1	1492	tags=39%, list=13%, signal=45%
EINAV_INTERFERON_SIGNATURE_IN_CANCER	EINAV_INTERFERON_SIGNATURE_IN_CANCER		15	-0.6137068	-1.2239243	0.25531915	0.76653093	1	2234	tags=53%, list=20%, signal=67%
REACTOME_PLC_GAMMA1_SIGNALLING	REACTOME_PLC_GAMMA1_SIGNALLING		19	-0.47125056	-1.2238588	0.21153846	0.763548	1	1659	tags=32%, list=15%, signal=37%
LUI_THYROID_CANCER_CLUSTER_1	LUI_THYROID_CANCER_CLUSTER_1		34	-0.3902059	-1.2237431	0.21818182	0.76060927	1	1973	tags=32%, list=18%, signal=39%
MOOTHA_PGC	MOOTHA_PGC		263	-0.2611945	-1.2215092	0.1875	0.7649231	1	2509	tags=25%, list=22%, signal=32%
KEGG_SPLICEOSOME	KEGG_SPLICEOSOME		72	-0.33425164	-1.2201707	0.3265306	0.76664764	1	4078	tags=57%, list=36%, signal=89%
RICKMAN_TUMOR_DIFFERENTIATED_MODERATELY_VS_POORLY_UP	RICKMAN_TUMOR_DIFFERENTIATED_MODERATELY_VS_POORLY_UP		20	-0.45533702	-1.2169988	0.25	0.7731828	1	2895	tags=50%, list=26%, signal=67%
RICKMAN_TUMOR_DIFFERENTIATED_MODERATELY_VS_POORLY_DN	RICKMAN_TUMOR_DIFFERENTIATED_MODERATELY_VS_POORLY_DN		20	-0.45533702	-1.2169988	0.25	0.7700269	1	2895	tags=50%, list=26%, signal=67%
SLEBOS_HEAD_AND_NECK_CANCER_WITH_HPV_UP	SLEBOS_HEAD_AND_NECK_CANCER_WITH_HPV_UP		41	-0.40798703	-1.2159022	0.19642857	0.7706373	1	2450	tags=39%, list=22%, signal=50%
FERREIRA_EWINGS_SARCOMA_UNSTABLE_VS_STABLE_DN	FERREIRA_EWINGS_SARCOMA_UNSTABLE_VS_STABLE_DN		56	-0.34389806	-1.2157469	0.2	0.7680489	1	2296	tags=30%, list=21%, signal=38%
HALMOS_CEBPA_TARGETS_DN	HALMOS_CEBPA_TARGETS_DN		23	-0.4376787	-1.2144744	0.26415095	0.76916444	1	2630	tags=43%, list=23%, signal=57%
ZHAN_MULTIPLE_MYELOMA_PR_DN	ZHAN_MULTIPLE_MYELOMA_PR_DN		19	-0.45980555	-1.2107857	0.25	0.7788045	1	1430	tags=37%, list=13%, signal=42%
PENG_GLUTAMINE_DEPRIVATION_DN	PENG_GLUTAMINE_DEPRIVATION_DN		53	-0.315651	-1.2102245	0.34042552	0.77750754	1	2375	tags=30%, list=21%, signal=38%
MOOTHA_HUMAN_MITODB_6_2002	MOOTHA_HUMAN_MITODB_6_2002		325	-0.2863294	-1.2083608	0.22222222	0.7804589	1	3852	tags=41%, list=34%, signal=61%
KEGG_CITRATE_CYCLE_TCA_CYCLE	KEGG_CITRATE_CYCLE_TCA_CYCLE		24	-0.38176298	-1.2063855	0.27659574	0.7838654	1	4350	tags=58%, list=39%, signal=95%
LANDIS_ERBB2_BREAST_PRENEOPLASTIC_UP	LANDIS_ERBB2_BREAST_PRENEOPLASTIC_UP		20	-0.5955756	-1.2043442	0.33333334	0.7870991	1	2053	tags=55%, list=18%, signal=67%
REACTOME_G_ALPHA_12_13_SIGNALLING_EVENTS	REACTOME_G_ALPHA_12_13_SIGNALLING_EVENTS		37	-0.38131934	-1.204185	0.22580644	0.78480107	1	1906	tags=24%, list=17%, signal=29%
KEGG_VALINE_LEUCINE_AND_ISOLEUCINE_DEGRADATION	KEGG_VALINE_LEUCINE_AND_ISOLEUCINE_DEGRADATION		35	-0.44933543	-1.203124	0.2888889	0.78459024	1	3385	tags=51%, list=30%, signal=73%
ZHAN_MULTIPLE_MYELOMA_LB_UP	ZHAN_MULTIPLE_MYELOMA_LB_UP		21	-0.41883656	-1.200693	0.18	0.7893313	1	551	tags=19%, list=5%, signal=20%
REACTOME_ACTIVATION_OF_ATR_IN_RESPONSE_TO_REPLICATION_STRESS	REACTOME_ACTIVATION_OF_ATR_IN_RESPONSE_TO_REPLICATION_STRESS		31	-0.4858971	-1.200031	0.3392857	0.7879641	1	3273	tags=58%, list=29%, signal=82%
CHARAFE_BREAST_CANCER_BASAL_VS_MESENCHYMAL_UP	CHARAFE_BREAST_CANCER_BASAL_VS_MESENCHYMAL_UP		67	-0.47969487	-1.1989175	0.27083334	0.7876643	1	1560	tags=42%, list=14%, signal=48%
OLSSON_E2F3_TARGETS_DN	OLSSON_E2F3_TARGETS_DN		15	-0.50652486	-1.1985875	0.2	0.7856401	1	1574	tags=53%, list=14%, signal=62%
REACTOME_RNA_POLYMERASE_II_TRANSCRIPTION	REACTOME_RNA_POLYMERASE_II_TRANSCRIPTION		70	-0.30420074	-1.198228	0.30612245	0.7838549	1	3709	tags=47%, list=33%, signal=70%
KEGG_MISMATCH_REPAIR	KEGG_MISMATCH_REPAIR		19	-0.49251312	-1.1981595	0.28301886	0.78093493	1	2883	tags=58%, list=26%, signal=78%
MCCLUNG_CREB1_TARGETS_DN	MCCLUNG_CREB1_TARGETS_DN		42	-0.3835485	-1.1967597	0.24489796	0.7827562	1	1743	tags=33%, list=16%, signal=39%
RIZ_ERYTHROID_DIFFERENTIATION_HBZ	RIZ_ERYTHROID_DIFFERENTIATION_HBZ		29	-0.40806	-1.1948177	0.25925925	0.78605926	1	3273	tags=55%, list=29%, signal=78%
KEGG_HOMOLOGOUS_RECOMBINATION	KEGG_HOMOLOGOUS_RECOMBINATION		24	-0.44013897	-1.1913697	0.28	0.79360443	1	3067	tags=54%, list=27%, signal=74%
REACTOME_DNA_REPAIR	REACTOME_DNA_REPAIR		78	-0.36598507	-1.1912783	0.32	0.7908516	1	4055	tags=50%, list=36%, signal=78%
LINDGREN_BLADDER_CANCER_WITH_LOH_IN_CHR9Q	LINDGREN_BLADDER_CANCER_WITH_LOH_IN_CHR9Q		62	-0.31662107	-1.1864593	0.2	0.8028122	1	2860	tags=34%, list=26%, signal=45%
BROWNE_HCMV_INFECTION_10HR_DN	BROWNE_HCMV_INFECTION_10HR_DN		32	-0.36820373	-1.1854911	0.21276596	0.80321574	1	859	tags=19%, list=8%, signal=20%
GRESHOCK_CANCER_COPY_NUMBER_DN	GRESHOCK_CANCER_COPY_NUMBER_DN		208	-0.2902254	-1.1852163	0.21568628	0.80083287	1	2649	tags=28%, list=24%, signal=36%
BIOCARTA_PDGF_PATHWAY	BIOCARTA_PDGF_PATHWAY		22	-0.42237464	-1.1829451	0.30612245	0.80455214	1	2358	tags=36%, list=21%, signal=46%
REACTOME_LYSOSOME_VESICLE_BIOGENESIS	REACTOME_LYSOSOME_VESICLE_BIOGENESIS		16	-0.3767492	-1.1815835	0.25	0.8063259	1	2097	tags=25%, list=19%, signal=31%
DACOSTA_UV_RESPONSE_VIA_ERCC3_COMMON_DN	DACOSTA_UV_RESPONSE_VIA_ERCC3_COMMON_DN		220	-0.2970626	-1.1795369	0.27272728	0.8101546	1	1824	tags=24%, list=16%, signal=28%
REACTOME_DOUBLE_STRAND_BREAK_REPAIR	REACTOME_DOUBLE_STRAND_BREAK_REPAIR		16	-0.53205866	-1.1784426	0.31914893	0.81045604	1	2721	tags=63%, list=24%, signal=82%
STREICHER_LSM1_TARGETS_UP	STREICHER_LSM1_TARGETS_UP		25	-0.4565977	-1.1780845	0.21568628	0.80861723	1	2358	tags=48%, list=21%, signal=61%
KEGG_GLYCEROPHOSPHOLIPID_METABOLISM	KEGG_GLYCEROPHOSPHOLIPID_METABOLISM		41	-0.35468957	-1.1771781	0.22916667	0.8087794	1	2092	tags=34%, list=19%, signal=42%
POMEROY_MEDULLOBLASTOMA_PROGNOSIS_UP	POMEROY_MEDULLOBLASTOMA_PROGNOSIS_UP		26	-0.37848288	-1.1768512	0.22807017	0.80671555	1	2066	tags=35%, list=18%, signal=42%
BILD_E2F3_ONCOGENIC_SIGNATURE	BILD_E2F3_ONCOGENIC_SIGNATURE		119	-0.3122937	-1.17489	0.20689656	0.810746	1	2807	tags=39%, list=25%, signal=51%
LUI_TARGETS_OF_PAX8_PPARG_FUSION	LUI_TARGETS_OF_PAX8_PPARG_FUSION		23	-0.32307354	-1.1725725	0.2857143	0.81433153	1	986	tags=13%, list=9%, signal=14%
KEGG_TYPE_II_DIABETES_MELLITUS	KEGG_TYPE_II_DIABETES_MELLITUS		28	-0.38444653	-1.1721916	0.27272728	0.8124846	1	963	tags=18%, list=9%, signal=19%
REACTOME_MEMBRANE_TRAFFICKING	REACTOME_MEMBRANE_TRAFFICKING		48	-0.3017427	-1.1719396	0.25	0.81021684	1	2189	tags=23%, list=20%, signal=28%
YAMASHITA_LIVER_CANCER_STEM_CELL_UP	YAMASHITA_LIVER_CANCER_STEM_CELL_UP		32	-0.37546307	-1.1699597	0.21153846	0.8142084	1	1581	tags=22%, list=14%, signal=25%
BERNARD_PPAPDC1B_TARGETS_UP	BERNARD_PPAPDC1B_TARGETS_UP		18	-0.35367647	-1.1664757	0.2888889	0.8222836	1	1657	tags=17%, list=15%, signal=20%
KEGG_DNA_REPLICATION	KEGG_DNA_REPLICATION		26	-0.5099807	-1.1662315	0.33333334	0.8201394	1	4168	tags=81%, list=37%, signal=128%
TIEN_INTESTINE_PROBIOTICS_24HR_DN	TIEN_INTESTINE_PROBIOTICS_24HR_DN		128	-0.23713864	-1.1657269	0.23076923	0.8189246	1	3105	tags=32%, list=28%, signal=44%
BENPORATH_SOX2_TARGETS	BENPORATH_SOX2_TARGETS		399	-0.24326368	-1.1636981	0.19298245	0.82309705	1	2912	tags=33%, list=26%, signal=43%
MODY_HIPPOCAMPUS_POSTNATAL	MODY_HIPPOCAMPUS_POSTNATAL		22	-0.40109915	-1.1635083	0.3	0.82097673	1	3348	tags=50%, list=30%, signal=71%
IVANOVA_HEMATOPOIESIS_EARLY_PROGENITOR	IVANOVA_HEMATOPOIESIS_EARLY_PROGENITOR		86	-0.29134583	-1.1612699	0.30612245	0.8256828	1	3556	tags=50%, list=32%, signal=73%
ZHANG_RESPONSE_TO_IKK_INHIBITOR_AND_TNF_DN	ZHANG_RESPONSE_TO_IKK_INHIBITOR_AND_TNF_DN		36	-0.3700708	-1.1565305	0.19607843	0.83887804	1	1625	tags=22%, list=15%, signal=26%
LIN_MELANOMA_COPY_NUMBER_UP	LIN_MELANOMA_COPY_NUMBER_UP		41	-0.3525093	-1.1547829	0.30357143	0.841101	1	2609	tags=44%, list=23%, signal=57%
DITTMER_PTHLH_TARGETS_UP	DITTMER_PTHLH_TARGETS_UP		84	-0.2873593	-1.1537919	0.29090908	0.84123	1	1642	tags=21%, list=15%, signal=25%
REACTOME_CITRIC_ACID_CYCLE	REACTOME_CITRIC_ACID_CYCLE		16	-0.44413224	-1.1527581	0.36956522	0.8418823	1	3267	tags=50%, list=29%, signal=70%
STEIN_ESRRA_TARGETS	STEIN_ESRRA_TARGETS		308	-0.26325566	-1.1527401	0.25925925	0.83908886	1	3415	tags=39%, list=30%, signal=55%
NOUZOVA_TRETINOIN_AND_H4_ACETYLATION	NOUZOVA_TRETINOIN_AND_H4_ACETYLATION		78	-0.28076896	-1.1527008	0.29411766	0.8362464	1	1878	tags=22%, list=17%, signal=26%
ASTON_MAJOR_DEPRESSIVE_DISORDER_UP	ASTON_MAJOR_DEPRESSIVE_DISORDER_UP		25	-0.40540573	-1.1487527	0.26923078	0.8454914	1	1206	tags=24%, list=11%, signal=27%
SHEPARD_CRUSH_AND_BURN_MUTANT_DN	SHEPARD_CRUSH_AND_BURN_MUTANT_DN		100	-0.34716046	-1.1442418	0.2982456	0.8562493	1	2138	tags=37%, list=19%, signal=45%
REACTOME_DNA_STRAND_ELONGATION	REACTOME_DNA_STRAND_ELONGATION		22	-0.5091031	-1.1437539	0.44642857	0.8550026	1	3273	tags=68%, list=29%, signal=96%
ODONNELL_METASTASIS_DN	ODONNELL_METASTASIS_DN		16	-0.41115937	-1.1430503	0.26086956	0.8543632	1	1165	tags=25%, list=10%, signal=28%
MOOTHA_MITOCHONDRIA	MOOTHA_MITOCHONDRIA		330	-0.27122793	-1.1426214	0.25	0.852806	1	3852	tags=40%, list=34%, signal=59%
KEGG_PYRUVATE_METABOLISM	KEGG_PYRUVATE_METABOLISM		29	-0.3783057	-1.1410131	0.3148148	0.85514086	1	846	tags=17%, list=8%, signal=19%
BIOCARTA_KERATINOCYTE_PATHWAY	BIOCARTA_KERATINOCYTE_PATHWAY		25	-0.32606778	-1.1370218	0.34042552	0.8642437	1	2723	tags=32%, list=24%, signal=42%
PUIFFE_INVASION_INHIBITED_BY_ASCITES_UP	PUIFFE_INVASION_INHIBITED_BY_ASCITES_UP		45	-0.33260012	-1.1366868	0.25	0.86232156	1	2467	tags=38%, list=22%, signal=48%
BIOCARTA_MYOSIN_PATHWAY	BIOCARTA_MYOSIN_PATHWAY		16	-0.4144023	-1.1359136	0.30645162	0.8617569	1	1971	tags=31%, list=18%, signal=38%
SETLUR_PROSTATE_CANCER_TMPRSS2_ERG_FUSION_UP	SETLUR_PROSTATE_CANCER_TMPRSS2_ERG_FUSION_UP		43	-0.34965068	-1.1340693	0.26785713	0.8644752	1	1991	tags=30%, list=18%, signal=37%
KEGG_GLYCOSAMINOGLYCAN_BIOSYNTHESIS_HEPARAN_SULFATE	KEGG_GLYCOSAMINOGLYCAN_BIOSYNTHESIS_HEPARAN_SULFATE		19	-0.46210697	-1.1337358	0.33333334	0.86249745	1	2131	tags=37%, list=19%, signal=45%
SU_TESTIS	SU_TESTIS		44	-0.3474995	-1.1319919	0.3559322	0.8648103	1	3690	tags=52%, list=33%, signal=78%
WINNEPENNINCKX_MELANOMA_METASTASIS_UP	WINNEPENNINCKX_MELANOMA_METASTASIS_UP		88	-0.3867007	-1.1311624	0.3773585	0.8645581	1	2182	tags=32%, list=19%, signal=39%
RASHI_RESPONSE_TO_IONIZING_RADIATION_4	RASHI_RESPONSE_TO_IONIZING_RADIATION_4		46	-0.33299986	-1.1292607	0.33333334	0.86664766	1	2103	tags=30%, list=19%, signal=37%
BACOLOD_RESISTANCE_TO_ALKYLATING_AGENTS_DN	BACOLOD_RESISTANCE_TO_ALKYLATING_AGENTS_DN		25	-0.35004663	-1.1280885	0.3137255	0.8670963	1	2314	tags=36%, list=21%, signal=45%
KEGG_NUCLEOTIDE_EXCISION_REPAIR	KEGG_NUCLEOTIDE_EXCISION_REPAIR		38	-0.3611229	-1.1263115	0.33962265	0.87010014	1	3127	tags=39%, list=28%, signal=55%
LIU_CMYB_TARGETS_UP	LIU_CMYB_TARGETS_UP		102	-0.28082028	-1.1220127	0.24489796	0.8810415	1	1636	tags=25%, list=15%, signal=30%
ZHAN_MULTIPLE_MYELOMA_CD1_DN	ZHAN_MULTIPLE_MYELOMA_CD1_DN		22	-0.3705402	-1.1220087	0.3090909	0.87823385	1	1961	tags=27%, list=18%, signal=33%
MOREAUX_B_LYMPHOCYTE_MATURATION_BY_TACI_DN	MOREAUX_B_LYMPHOCYTE_MATURATION_BY_TACI_DN		25	-0.3972517	-1.1213126	0.41666666	0.8781959	1	2804	tags=40%, list=25%, signal=53%
MASSARWEH_TAMOXIFEN_RESISTANCE_UP	MASSARWEH_TAMOXIFEN_RESISTANCE_UP		279	-0.29249188	-1.1213121	0.30357143	0.8753811	1	2297	tags=32%, list=21%, signal=39%
ST_DIFFERENTIATION_PATHWAY_IN_PC12_CELLS	ST_DIFFERENTIATION_PATHWAY_IN_PC12_CELLS		23	-0.3955487	-1.1207943	0.32608697	0.8740668	1	1652	tags=22%, list=15%, signal=25%
LUI_THYROID_CANCER_CLUSTER_3	LUI_THYROID_CANCER_CLUSTER_3		20	-0.34798938	-1.1194096	0.35	0.8755105	1	682	tags=10%, list=6%, signal=11%
LUI_THYROID_CANCER_PAX8_PPARG_UP	LUI_THYROID_CANCER_PAX8_PPARG_UP		27	-0.36396432	-1.119298	0.30357143	0.8731889	1	2963	tags=56%, list=26%, signal=75%
CASORELLI_ACUTE_PROMYELOCYTIC_LEUKEMIA_DN	CASORELLI_ACUTE_PROMYELOCYTIC_LEUKEMIA_DN		412	-0.25955388	-1.1188091	0.32692307	0.8719598	1	3089	tags=34%, list=28%, signal=46%
REACTOME_REGULATION_OF_INSULIN_SECRETION_BY_FREE_FATTY_ACIDS	REACTOME_REGULATION_OF_INSULIN_SECRETION_BY_FREE_FATTY_ACIDS		15	-0.473644	-1.1154486	0.2881356	0.8797547	1	1659	tags=40%, list=15%, signal=47%
COLIN_PILOCYTIC_ASTROCYTOMA_VS_GLIOBLASTOMA_UP	COLIN_PILOCYTIC_ASTROCYTOMA_VS_GLIOBLASTOMA_UP		20	-0.45034194	-1.1146638	0.34	0.8788874	1	274	tags=20%, list=2%, signal=20%
CREIGHTON_ENDOCRINE_THERAPY_RESISTANCE_2	CREIGHTON_ENDOCRINE_THERAPY_RESISTANCE_2		146	-0.30714223	-1.1139115	0.27586207	0.8779393	1	2794	tags=34%, list=25%, signal=45%
JIANG_VHL_TARGETS	JIANG_VHL_TARGETS		52	-0.27771652	-1.1111419	0.27272728	0.8844199	1	3287	tags=42%, list=29%, signal=60%
REACTOME_GLUCONEOGENESIS	REACTOME_GLUCONEOGENESIS		19	-0.4305829	-1.1109265	0.33962265	0.8824795	1	4766	tags=79%, list=43%, signal=137%
REACTOME_DOWN_STREAM_SIGNAL_TRANSDUCTION	REACTOME_DOWN_STREAM_SIGNAL_TRANSDUCTION		25	-0.35107887	-1.1098782	0.30769232	0.88342613	1	1460	tags=20%, list=13%, signal=23%
KEGG_PYRIMIDINE_METABOLISM	KEGG_PYRIMIDINE_METABOLISM		68	-0.31437188	-1.1092335	0.34615386	0.8829492	1	2883	tags=37%, list=26%, signal=49%
SNIJDERS_AMPLIFIED_IN_HEAD_AND_NECK_TUMORS	SNIJDERS_AMPLIFIED_IN_HEAD_AND_NECK_TUMORS		19	-0.39470357	-1.1090966	0.32	0.88046944	1	1467	tags=32%, list=13%, signal=36%
PUJANA_CHEK2_PCC_NETWORK	PUJANA_CHEK2_PCC_NETWORK		481	-0.30305102	-1.1088316	0.375	0.87872785	1	2661	tags=31%, list=24%, signal=39%
HANN_RESISTANCE_TO_BCL2_INHIBITOR_DN	HANN_RESISTANCE_TO_BCL2_INHIBITOR_DN		30	-0.36521247	-1.1079764	0.2962963	0.87905914	1	1198	tags=33%, list=11%, signal=37%
ELVIDGE_HYPOXIA_BY_DMOG_DN	ELVIDGE_HYPOXIA_BY_DMOG_DN		37	-0.36111215	-1.1072562	0.22222222	0.8785553	1	2034	tags=35%, list=18%, signal=43%
FARMER_BREAST_CANCER_CLUSTER_2	FARMER_BREAST_CANCER_CLUSTER_2		21	-0.54770046	-1.1067814	0.43396226	0.877537	1	2205	tags=52%, list=20%, signal=65%
ZHAN_VARIABLE_EARLY_DIFFERENTIATION_GENES_DN	ZHAN_VARIABLE_EARLY_DIFFERENTIATION_GENES_DN		20	-0.3340197	-1.1065029	0.36666667	0.87564135	1	666	tags=15%, list=6%, signal=16%
BENPORATH_ES_CORE_NINE_CORRELATED	BENPORATH_ES_CORE_NINE_CORRELATED		65	-0.32151565	-1.1063007	0.25490198	0.8737381	1	3134	tags=43%, list=28%, signal=59%
REACTOME_CD28_CO_STIMULATION	REACTOME_CD28_CO_STIMULATION		19	-0.45580423	-1.105299	0.44444445	0.8742471	1	2017	tags=37%, list=18%, signal=45%
KAUFFMANN_MELANOMA_RELAPSE_UP	KAUFFMANN_MELANOMA_RELAPSE_UP		44	-0.45054555	-1.1050547	0.39583334	0.8722785	1	2848	tags=48%, list=25%, signal=64%
BROWNE_HCMV_INFECTION_24HR_UP	BROWNE_HCMV_INFECTION_24HR_UP		99	-0.28053296	-1.1038156	0.36206895	0.8733675	1	2594	tags=36%, list=23%, signal=47%
KEGG_AMYOTROPHIC_LATERAL_SCLEROSIS_ALS	KEGG_AMYOTROPHIC_LATERAL_SCLEROSIS_ALS		29	-0.35263574	-1.1036923	0.33333334	0.8710564	1	2445	tags=38%, list=22%, signal=48%
SCHEIDEREIT_IKK_INTERACTING_PROTEINS	SCHEIDEREIT_IKK_INTERACTING_PROTEINS		15	-0.45987236	-1.1018963	0.2857143	0.8741258	1	715	tags=20%, list=6%, signal=21%
SCIAN_INVERSED_TARGETS_OF_TP53_AND_TP73_DN	SCIAN_INVERSED_TARGETS_OF_TP53_AND_TP73_DN		20	-0.3816785	-1.1017028	0.37209302	0.87197864	1	595	tags=15%, list=5%, signal=16%
KEGG_RNA_POLYMERASE	KEGG_RNA_POLYMERASE		20	-0.36464432	-1.1016289	0.37777779	0.8697129	1	200	tags=10%, list=2%, signal=10%
WONG_EMBRYONIC_STEM_CELL_CORE	WONG_EMBRYONIC_STEM_CELL_CORE		255	-0.34388798	-1.1015636	0.3478261	0.8672734	1	2520	tags=34%, list=23%, signal=43%
BIOCARTA_CHREBP2_PATHWAY	BIOCARTA_CHREBP2_PATHWAY		26	-0.33872065	-1.1015184	0.35555556	0.864854	1	2946	tags=35%, list=26%, signal=47%
COLDREN_GEFITINIB_RESISTANCE_DN	COLDREN_GEFITINIB_RESISTANCE_DN		123	-0.43196407	-1.1004223	0.26086956	0.86530846	1	1185	tags=35%, list=11%, signal=39%
RODRIGUES_THYROID_CARCINOMA_POORLY_DIFFERENTIATED_DN	RODRIGUES_THYROID_CARCINOMA_POORLY_DIFFERENTIATED_DN		385	-0.28156787	-1.0993569	0.32	0.8659988	1	2581	tags=33%, list=23%, signal=41%
MISSIAGLIA_REGULATED_BY_METHYLATION_DN	MISSIAGLIA_REGULATED_BY_METHYLATION_DN		66	-0.38729608	-1.0987194	0.35849056	0.8652398	1	2883	tags=52%, list=26%, signal=69%
MCBRYAN_PUBERTAL_BREAST_4_5WK_DN	MCBRYAN_PUBERTAL_BREAST_4_5WK_DN		148	-0.33480048	-1.0975009	0.38	0.8664369	1	2737	tags=36%, list=24%, signal=48%
WEIGEL_OXIDATIVE_STRESS_RESPONSE	WEIGEL_OXIDATIVE_STRESS_RESPONSE		19	-0.37179738	-1.0967569	0.35849056	0.86606264	1	1533	tags=26%, list=14%, signal=30%
WOO_LIVER_CANCER_RECURRENCE_DN	WOO_LIVER_CANCER_RECURRENCE_DN		53	-0.39185977	-1.0967202	0.37777779	0.8636429	1	1568	tags=23%, list=14%, signal=26%
ELVIDGE_HYPOXIA_DN	ELVIDGE_HYPOXIA_DN		84	-0.29866228	-1.0942855	0.325	0.8678007	1	2837	tags=37%, list=25%, signal=49%
DAZARD_RESPONSE_TO_UV_NHEK_DN	DAZARD_RESPONSE_TO_UV_NHEK_DN		118	-0.29768836	-1.0934621	0.33333334	0.8676255	1	2548	tags=34%, list=23%, signal=43%
WANG_CLIM2_TARGETS_UP	WANG_CLIM2_TARGETS_UP		110	-0.27767244	-1.0931542	0.35	0.86641747	1	2746	tags=34%, list=25%, signal=44%
CROONQUIST_NRAS_VS_STROMAL_STIMULATION_DN	CROONQUIST_NRAS_VS_STROMAL_STIMULATION_DN		55	-0.3622917	-1.0909196	0.3559322	0.87083685	1	2248	tags=42%, list=20%, signal=52%
KEGG_NOTCH_SIGNALING_PATHWAY	KEGG_NOTCH_SIGNALING_PATHWAY		31	-0.3267427	-1.0896578	0.3	0.87292796	1	1894	tags=23%, list=17%, signal=27%
SENESE_HDAC3_TARGETS_DN	SENESE_HDAC3_TARGETS_DN		256	-0.2613452	-1.0864241	0.37288135	0.8797082	1	2268	tags=32%, list=20%, signal=39%
DASU_IL6_SIGNALING_SCAR_UP	DASU_IL6_SIGNALING_SCAR_UP		17	-0.43853134	-1.0861119	0.3846154	0.87814814	1	1879	tags=41%, list=17%, signal=49%
SHEPARD_BMYB_MORPHOLINO_DN	SHEPARD_BMYB_MORPHOLINO_DN		115	-0.3390435	-1.0852182	0.34545454	0.8782037	1	3196	tags=50%, list=29%, signal=69%
GRADE_COLON_CANCER_UP	GRADE_COLON_CANCER_UP		410	-0.21945328	-1.0837563	0.39583334	0.8802258	1	2930	tags=29%, list=26%, signal=38%
FRASOR_TAMOXIFEN_RESPONSE_UP	FRASOR_TAMOXIFEN_RESPONSE_UP		32	-0.3412088	-1.0828155	0.3207547	0.8804155	1	890	tags=22%, list=8%, signal=24%
LOCKWOOD_AMPLIFIED_IN_LUNG_CANCER	LOCKWOOD_AMPLIFIED_IN_LUNG_CANCER		117	-0.25773963	-1.0818837	0.3877551	0.8808993	1	2499	tags=26%, list=22%, signal=33%
TONG_INTERACT_WITH_PTTG1	TONG_INTERACT_WITH_PTTG1		31	-0.3184373	-1.0811744	0.3888889	0.88065565	1	3136	tags=42%, list=28%, signal=58%
MULLIGHAN_NPM1_MUTATED_SIGNATURE_2_UP	MULLIGHAN_NPM1_MUTATED_SIGNATURE_2_UP		80	-0.27920514	-1.0805141	0.27272728	0.88005155	1	2721	tags=31%, list=24%, signal=41%
MARIADASON_RESPONSE_TO_CURCUMIN_SULINDAC_5	MARIADASON_RESPONSE_TO_CURCUMIN_SULINDAC_5		17	-0.34515902	-1.0784142	0.3255814	0.88390577	1	3837	tags=53%, list=34%, signal=80%
REACTOME_ACTIVATION_OF_THE_PRE_REPLICATIVE_COMPLEX	REACTOME_ACTIVATION_OF_THE_PRE_REPLICATIVE_COMPLEX		25	-0.50146157	-1.0779955	0.47058824	0.8825136	1	3273	tags=68%, list=29%, signal=96%
REACTOME_CAM_PATHWAY	REACTOME_CAM_PATHWAY		16	-0.4362386	-1.0745174	0.4117647	0.890179	1	1457	tags=25%, list=13%, signal=29%
ZHU_CMV_8_HR_UP	ZHU_CMV_8_HR_UP		21	-0.40898132	-1.0744916	0.2857143	0.88786095	1	507	tags=19%, list=5%, signal=20%
VANTVEER_BREAST_CANCER_ESR1_UP	VANTVEER_BREAST_CANCER_ESR1_UP		73	-0.3028254	-1.073586	0.33870968	0.8875813	1	1895	tags=23%, list=17%, signal=28%
REACTOME_SIGNALLING_BY_NGF	REACTOME_SIGNALLING_BY_NGF		134	-0.2692313	-1.0734807	0.34545454	0.88533336	1	3372	tags=33%, list=30%, signal=46%
REACTOME_SIGNALING_BY_EGFR	REACTOME_SIGNALING_BY_EGFR		38	-0.31030217	-1.0719935	0.3846154	0.88745344	1	1460	tags=16%, list=13%, signal=18%
VERNELL_RETINOBLASTOMA_PATHWAY_UP	VERNELL_RETINOBLASTOMA_PATHWAY_UP		29	-0.408514	-1.0717491	0.39215687	0.8858282	1	2490	tags=45%, list=22%, signal=57%
LINDGREN_BLADDER_CANCER_CLUSTER_1_DN	LINDGREN_BLADDER_CANCER_CLUSTER_1_DN		238	-0.28699607	-1.0701401	0.26923078	0.8883229	1	2310	tags=33%, list=21%, signal=40%
KEGG_N_GLYCAN_BIOSYNTHESIS	KEGG_N_GLYCAN_BIOSYNTHESIS		28	-0.32408673	-1.0698147	0.3529412	0.88663197	1	3927	tags=43%, list=35%, signal=66%
RICKMAN_TUMOR_DIFFERENTIATED_WELL_VS_MODERATELY_UP	RICKMAN_TUMOR_DIFFERENTIATED_WELL_VS_MODERATELY_UP		55	-0.31659424	-1.0683829	0.4074074	0.8882835	1	2425	tags=31%, list=22%, signal=39%
WEI_MYCN_TARGETS_WITH_E_BOX	WEI_MYCN_TARGETS_WITH_E_BOX		426	-0.24688405	-1.067848	0.3	0.8874077	1	2483	tags=25%, list=22%, signal=31%
KOBAYASHI_EGFR_SIGNALING_24HR_DN	KOBAYASHI_EGFR_SIGNALING_24HR_DN		166	-0.3630824	-1.065049	0.39285713	0.8930745	1	2601	tags=42%, list=23%, signal=53%
REACTOME_E2F_MEDIATED_REGULATION_OF_DNA_REPLICATION	REACTOME_E2F_MEDIATED_REGULATION_OF_DNA_REPLICATION		20	-0.43643472	-1.0641721	0.42592594	0.89288366	1	2895	tags=45%, list=26%, signal=61%
DAZARD_UV_RESPONSE_CLUSTER_G6	DAZARD_UV_RESPONSE_CLUSTER_G6		53	-0.33426926	-1.0631833	0.41379312	0.89359957	1	1744	tags=28%, list=16%, signal=33%
KEGG_TRYPTOPHAN_METABOLISM	KEGG_TRYPTOPHAN_METABOLISM		27	-0.40280825	-1.0629584	0.3478261	0.89206165	1	1466	tags=30%, list=13%, signal=34%
KAYO_CALORIE_RESTRICTION_MUSCLE_DN	KAYO_CALORIE_RESTRICTION_MUSCLE_DN		47	-0.3236361	-1.062508	0.42222223	0.8910024	1	2777	tags=34%, list=25%, signal=45%
VANHARANTA_UTERINE_FIBROID_WITH_7Q_DELETION_UP	VANHARANTA_UTERINE_FIBROID_WITH_7Q_DELETION_UP		40	-0.32451615	-1.0618852	0.4074074	0.890318	1	3384	tags=52%, list=30%, signal=75%
NIKOLSKY_BREAST_CANCER_17Q21_Q25_AMPLICON	NIKOLSKY_BREAST_CANCER_17Q21_Q25_AMPLICON		179	-0.27555767	-1.0605793	0.3962264	0.89179915	1	3538	tags=44%, list=32%, signal=63%
MARTORIATI_MDM4_TARGETS_FETAL_LIVER_DN	MARTORIATI_MDM4_TARGETS_FETAL_LIVER_DN		202	-0.28068212	-1.0581306	0.35185185	0.89607954	1	2036	tags=26%, list=18%, signal=31%
BENPORATH_ES_1	BENPORATH_ES_1		237	-0.28523046	-1.0580444	0.38181818	0.89397615	1	2632	tags=36%, list=24%, signal=46%
ST_GRANULE_CELL_SURVIVAL_PATHWAY	ST_GRANULE_CELL_SURVIVAL_PATHWAY		15	-0.4066667	-1.0577433	0.4375	0.8924179	1	372	tags=20%, list=3%, signal=21%
ZHU_CMV_ALL_UP	ZHU_CMV_ALL_UP		42	-0.34545323	-1.0576758	0.39130434	0.89022434	1	507	tags=14%, list=5%, signal=15%
VALK_AML_CLUSTER_6	VALK_AML_CLUSTER_6		19	-0.44895333	-1.0570675	0.4262295	0.8894884	1	924	tags=32%, list=8%, signal=34%
BIOCARTA_MCM_PATHWAY	BIOCARTA_MCM_PATHWAY		16	-0.4763268	-1.0555477	0.44230768	0.8915822	1	3273	tags=69%, list=29%, signal=97%
DACOSTA_UV_RESPONSE_VIA_ERCC3_TTD_UP	DACOSTA_UV_RESPONSE_VIA_ERCC3_TTD_UP		33	-0.32285118	-1.0521034	0.3846154	0.89951915	1	2377	tags=36%, list=21%, signal=46%
DAZARD_RESPONSE_TO_UV_SCC_DN	DAZARD_RESPONSE_TO_UV_SCC_DN		59	-0.28530204	-1.0516642	0.45762712	0.8984413	1	1614	tags=24%, list=14%, signal=28%
SHEDDEN_LUNG_CANCER_POOR_SURVIVAL_A6	SHEDDEN_LUNG_CANCER_POOR_SURVIVAL_A6		274	-0.31568405	-1.0490334	0.3773585	0.90341985	1	2601	tags=33%, list=23%, signal=42%
ASTON_MAJOR_DEPRESSIVE_DISORDER_DN	ASTON_MAJOR_DEPRESSIVE_DISORDER_DN		106	-0.27900553	-1.0484791	0.39655173	0.90276885	1	2929	tags=34%, list=26%, signal=46%
DER_IFN_GAMMA_RESPONSE_UP	DER_IFN_GAMMA_RESPONSE_UP		46	-0.30045778	-1.0450358	0.3846154	0.9105076	1	2393	tags=37%, list=21%, signal=47%
REACTOME_TRANSPORT_OF_THE_SLBP_INDEPENDENT_MATURE_MRNA	REACTOME_TRANSPORT_OF_THE_SLBP_INDEPENDENT_MATURE_MRNA		19	-0.41410613	-1.0444491	0.40425533	0.9098499	1	3404	tags=47%, list=30%, signal=68%
REACTOME_OPIOID_SIGNALLING	REACTOME_OPIOID_SIGNALLING		57	-0.32221827	-1.0441872	0.4074074	0.90793604	1	1659	tags=26%, list=15%, signal=31%
FURUKAWA_DUSP6_TARGETS_PCI35_DN	FURUKAWA_DUSP6_TARGETS_PCI35_DN		41	-0.3955465	-1.0437123	0.43396226	0.9068703	1	1774	tags=37%, list=16%, signal=43%
SHIPP_DLBCL_VS_FOLLICULAR_LYMPHOMA_UP	SHIPP_DLBCL_VS_FOLLICULAR_LYMPHOMA_UP		35	-0.29410756	-1.0431368	0.4375	0.9059003	1	4077	tags=54%, list=36%, signal=85%
EBAUER_MYOGENIC_TARGETS_OF_PAX3_FOXO1_FUSION	EBAUER_MYOGENIC_TARGETS_OF_PAX3_FOXO1_FUSION		38	-0.45621255	-1.0426726	0.42592594	0.905114	1	1841	tags=47%, list=16%, signal=56%
LANDIS_ERBB2_BREAST_TUMORS_65_UP	LANDIS_ERBB2_BREAST_TUMORS_65_UP		19	-0.50204426	-1.0425901	0.45833334	0.9030982	1	2053	tags=47%, list=18%, signal=58%
FERRANDO_T_ALL_WITH_MLL_ENL_FUSION_DN	FERRANDO_T_ALL_WITH_MLL_ENL_FUSION_DN		54	-0.30432808	-1.0422485	0.39285713	0.90153164	1	2883	tags=39%, list=26%, signal=52%
VANTVEER_BREAST_CANCER_BRCA1_UP	VANTVEER_BREAST_CANCER_BRCA1_UP		18	-0.3551166	-1.0415777	0.45454547	0.9014005	1	1746	tags=28%, list=16%, signal=33%
REACTOME_NCAM_SIGNALING_FOR_NEURITE_OUT_GROWTH	REACTOME_NCAM_SIGNALING_FOR_NEURITE_OUT_GROWTH		46	-0.36889985	-1.0413765	0.3962264	0.89970213	1	1460	tags=26%, list=13%, signal=30%
REACTOME_CELL_DEATH_SIGNALLING_VIA_NRAGE_NRIF_AND_NADE	REACTOME_CELL_DEATH_SIGNALLING_VIA_NRAGE_NRIF_AND_NADE		38	-0.32813483	-1.0400413	0.37288135	0.90177435	1	3602	tags=37%, list=32%, signal=54%
BENPORATH_MYC_TARGETS_WITH_EBOX	BENPORATH_MYC_TARGETS_WITH_EBOX		151	-0.21780638	-1.0378417	0.33962265	0.9050902	1	2674	tags=30%, list=24%, signal=39%
SCIBETTA_KDM5B_TARGETS_DN	SCIBETTA_KDM5B_TARGETS_DN		47	-0.33203903	-1.0366985	0.3653846	0.9065498	1	2473	tags=38%, list=22%, signal=49%
GRAHAM_NORMAL_QUIESCENT_VS_NORMAL_DIVIDING_DN	GRAHAM_NORMAL_QUIESCENT_VS_NORMAL_DIVIDING_DN		57	-0.40577275	-1.0356969	0.44230768	0.9068327	1	1965	tags=33%, list=18%, signal=40%
MAYBURD_RESPONSE_TO_L663536_UP	MAYBURD_RESPONSE_TO_L663536_UP		15	-0.35436344	-1.0356208	0.50980395	0.90482473	1	2992	tags=53%, list=27%, signal=73%
EGUCHI_CELL_CYCLE_RB1_TARGETS	EGUCHI_CELL_CYCLE_RB1_TARGETS		15	-0.5493595	-1.0347911	0.5	0.90511096	1	2248	tags=53%, list=20%, signal=67%
KEGG_PROXIMAL_TUBULE_BICARBONATE_RECLAMATION	KEGG_PROXIMAL_TUBULE_BICARBONATE_RECLAMATION		16	-0.42363247	-1.0328803	0.38	0.90820575	1	2001	tags=50%, list=18%, signal=61%
REACTOME_EXTENSION_OF_TELOMERES	REACTOME_EXTENSION_OF_TELOMERES		20	-0.4584067	-1.0324905	0.44230768	0.90722	1	2883	tags=50%, list=26%, signal=67%
BIOCARTA_IGF1R_PATHWAY	BIOCARTA_IGF1R_PATHWAY		15	-0.35828128	-1.0322986	0.38	0.90566266	1	1460	tags=13%, list=13%, signal=15%
DOANE_RESPONSE_TO_ANDROGEN_DN	DOANE_RESPONSE_TO_ANDROGEN_DN		160	-0.2668886	-1.0322723	0.3888889	0.90351206	1	1851	tags=24%, list=17%, signal=29%
CAFFAREL_RESPONSE_TO_THC_24HR_5_UP	CAFFAREL_RESPONSE_TO_THC_24HR_5_UP		18	-0.30825692	-1.0320394	0.4489796	0.9020671	1	1545	tags=22%, list=14%, signal=26%
DORN_ADENOVIRUS_INFECTION_12HR_DN	DORN_ADENOVIRUS_INFECTION_12HR_DN		21	-0.343645	-1.0282645	0.4375	0.9115217	1	1498	tags=33%, list=13%, signal=38%
BIOCARTA_IL2_PATHWAY	BIOCARTA_IL2_PATHWAY		15	-0.40790832	-1.0265969	0.46938777	0.91456467	1	2017	tags=33%, list=18%, signal=41%
KORKOLA_SEMINOMA_UP	KORKOLA_SEMINOMA_UP		31	-0.35048488	-1.0252887	0.42592594	0.91623616	1	967	tags=23%, list=9%, signal=25%
ALCALAY_AML_BY_NPM1_LOCALIZATION_DN	ALCALAY_AML_BY_NPM1_LOCALIZATION_DN		124	-0.29492104	-1.0213543	0.42372882	0.92567563	1	2240	tags=34%, list=20%, signal=42%
BRUECKNER_TARGETS_OF_MIRLET7A3_UP	BRUECKNER_TARGETS_OF_MIRLET7A3_UP		66	-0.31603098	-1.0211376	0.40677965	0.9241387	1	697	tags=17%, list=6%, signal=18%
PASQUALUCCI_LYMPHOMA_BY_GC_STAGE_UP	PASQUALUCCI_LYMPHOMA_BY_GC_STAGE_UP		183	-0.27986366	-1.0199717	0.42105263	0.92527646	1	2181	tags=28%, list=19%, signal=34%
WEST_ADRENOCORTICAL_TUMOR_UP	WEST_ADRENOCORTICAL_TUMOR_UP		199	-0.25768793	-1.0187812	0.49019608	0.92656314	1	2127	tags=26%, list=19%, signal=31%
KEGG_ALDOSTERONE_REGULATED_SODIUM_REABSORPTION	KEGG_ALDOSTERONE_REGULATED_SODIUM_REABSORPTION		25	-0.38919914	-1.0182705	0.4318182	0.92593735	1	1593	tags=36%, list=14%, signal=42%
REACTOME_NCAM1_INTERACTIONS	REACTOME_NCAM1_INTERACTIONS		34	-0.40739578	-1.0180091	0.44	0.92447466	1	819	tags=26%, list=7%, signal=28%
HEIDENBLAD_AMPLIFIED_IN_PANCREATIC_CANCER	HEIDENBLAD_AMPLIFIED_IN_PANCREATIC_CANCER		20	-0.33837482	-1.0165688	0.40384614	0.926239	1	1958	tags=30%, list=17%, signal=36%
LAU_APOPTOSIS_CDKN2A_UP	LAU_APOPTOSIS_CDKN2A_UP		36	-0.2866481	-1.0163924	0.4814815	0.9244342	1	1757	tags=22%, list=16%, signal=26%
YAO_TEMPORAL_RESPONSE_TO_PROGESTERONE_CLUSTER_7	YAO_TEMPORAL_RESPONSE_TO_PROGESTERONE_CLUSTER_7		56	-0.25191975	-1.0151826	0.42553192	0.92556876	1	2322	tags=23%, list=21%, signal=29%
LIANG_HEMATOPOIESIS_STEM_CELL_NUMBER_LARGE_VS_TINY_DN	LIANG_HEMATOPOIESIS_STEM_CELL_NUMBER_LARGE_VS_TINY_DN		33	-0.3287654	-1.0150595	0.45454547	0.9236734	1	2425	tags=33%, list=22%, signal=42%
KEGG_DORSO_VENTRAL_AXIS_FORMATION	KEGG_DORSO_VENTRAL_AXIS_FORMATION		15	-0.3976458	-1.0137638	0.4107143	0.92519504	1	1460	tags=27%, list=13%, signal=31%
REACTOME_SNRNP_ASSEMBLY	REACTOME_SNRNP_ASSEMBLY		29	-0.36913413	-1.0134399	0.375	0.92386043	1	2717	tags=31%, list=24%, signal=41%
REACTOME_REGULATION_OF_INSULIN_SECRETION_BY_ACETYLCHOLINE	REACTOME_REGULATION_OF_INSULIN_SECRETION_BY_ACETYLCHOLINE		18	-0.39489844	-1.0134062	0.41538462	0.92181224	1	1971	tags=39%, list=18%, signal=47%
KEGG_GLYCOSPHINGOLIPID_BIOSYNTHESIS_LACTO_AND_NEOLACTO_SERIES	KEGG_GLYCOSPHINGOLIPID_BIOSYNTHESIS_LACTO_AND_NEOLACTO_SERIES		20	-0.42536014	-1.0128767	0.48076922	0.92124176	1	1738	tags=35%, list=16%, signal=41%
REACTOME_P75_NTR_RECEPTOR_MEDIATED_SIGNALLING	REACTOME_P75_NTR_RECEPTOR_MEDIATED_SIGNALLING		53	-0.2694656	-1.0128381	0.46774194	0.9192037	1	3231	tags=30%, list=29%, signal=42%
REACTOME_CELL_CYCLE_MITOTIC	REACTOME_CELL_CYCLE_MITOTIC		194	-0.3173899	-1.0122087	0.5192308	0.9188984	1	2895	tags=34%, list=26%, signal=45%
KEGG_BASAL_TRANSCRIPTION_FACTORS	KEGG_BASAL_TRANSCRIPTION_FACTORS		22	-0.33324426	-1.0107695	0.44680852	0.9203647	1	2833	tags=36%, list=25%, signal=49%
TURASHVILI_BREAST_NORMAL_DUCTAL_VS_LOBULAR_UP	TURASHVILI_BREAST_NORMAL_DUCTAL_VS_LOBULAR_UP		28	-0.33349124	-1.0103092	0.41666666	0.9195719	1	1520	tags=21%, list=14%, signal=25%
MOOTHA_GLUCONEOGENESIS	MOOTHA_GLUCONEOGENESIS		22	-0.3724974	-1.0092556	0.46938777	0.9205092	1	4766	tags=73%, list=43%, signal=126%
REACTOME_COLLAGEN_MEDIATED_ACTIVATION_CASCADE	REACTOME_COLLAGEN_MEDIATED_ACTIVATION_CASCADE		15	-0.46137777	-1.006445	0.47826087	0.92648953	1	1958	tags=40%, list=17%, signal=48%
SENGUPTA_EBNA1_ANTICORRELATED	SENGUPTA_EBNA1_ANTICORRELATED		73	-0.31345838	-1.0043573	0.4509804	0.9301659	1	1200	tags=18%, list=11%, signal=20%
MARCHINI_TRABECTEDIN_RESISTANCE_UP	MARCHINI_TRABECTEDIN_RESISTANCE_UP		16	-0.38567153	-1.0039356	0.4489796	0.92927927	1	1370	tags=25%, list=12%, signal=28%
REACTOME_LAGGING_STRAND_SYNTHESIS	REACTOME_LAGGING_STRAND_SYNTHESIS		15	-0.45530844	-1.0027014	0.5185185	0.93008256	1	2883	tags=53%, list=26%, signal=72%
LIU_NASOPHARYNGEAL_CARCINOMA	LIU_NASOPHARYNGEAL_CARCINOMA		34	-0.2850895	-1.0019773	0.43396226	0.93036795	1	1536	tags=21%, list=14%, signal=24%
REACTOME_STRIATED_MUSCLE_CONTRACTION	REACTOME_STRIATED_MUSCLE_CONTRACTION		22	-0.5319795	-1.0019393	0.54545456	0.92830116	1	1687	tags=41%, list=15%, signal=48%
SASSON_RESPONSE_TO_GONADOTROPHINS_UP	SASSON_RESPONSE_TO_GONADOTROPHINS_UP		49	-0.29052213	-1.0007138	0.46153846	0.9303625	1	2140	tags=27%, list=19%, signal=33%
FERREIRA_EWINGS_SARCOMA_UNSTABLE_VS_STABLE_UP	FERREIRA_EWINGS_SARCOMA_UNSTABLE_VS_STABLE_UP		74	-0.329598	-0.99872273	0.42857143	0.9334299	1	1774	tags=28%, list=16%, signal=33%
REACTOME_ASSOCIATION_OF_TRIC_CCT_WITH_TARGET_PROTEINS_DURING_BIOSYNTHESIS	REACTOME_ASSOCIATION_OF_TRIC_CCT_WITH_TARGET_PROTEINS_DURING_BIOSYNTHESIS		20	-0.31940046	-0.99871665	0.4680851	0.9313036	1	674	tags=10%, list=6%, signal=11%
GAZDA_DIAMOND_BLACKFAN_ANEMIA_ERYTHROID_DN	GAZDA_DIAMOND_BLACKFAN_ANEMIA_ERYTHROID_DN		240	-0.22152013	-0.9973582	0.43636364	0.9329499	1	2309	tags=25%, list=21%, signal=30%
FONTAINE_FOLLICULAR_THYROID_ADENOMA_UP	FONTAINE_FOLLICULAR_THYROID_ADENOMA_UP		40	-0.2622846	-0.9972014	0.41666666	0.9313806	1	1821	tags=23%, list=16%, signal=27%
BOYLAN_MULTIPLE_MYELOMA_C_UP	BOYLAN_MULTIPLE_MYELOMA_C_UP		19	-0.34905928	-0.9970363	0.45833334	0.9296502	1	2175	tags=32%, list=19%, signal=39%
DAVICIONI_MOLECULAR_ARMS_VS_ERMS_UP	DAVICIONI_MOLECULAR_ARMS_VS_ERMS_UP		184	-0.23466012	-0.9958345	0.46153846	0.93085694	1	2972	tags=31%, list=27%, signal=41%
ODONNELL_METASTASIS_UP	ODONNELL_METASTASIS_UP		42	-0.34390503	-0.99383694	0.4107143	0.93400836	1	3358	tags=40%, list=30%, signal=58%
NELSON_RESPONSE_TO_ANDROGEN_UP	NELSON_RESPONSE_TO_ANDROGEN_UP		55	-0.3250291	-0.9928705	0.44186047	0.934439	1	750	tags=20%, list=7%, signal=21%
KEGG_BUTANOATE_METABOLISM	KEGG_BUTANOATE_METABOLISM		24	-0.34741747	-0.9924727	0.51724136	0.9333195	1	1276	tags=21%, list=11%, signal=23%
SCHLOSSER_MYC_TARGETS_REPRESSED_BY_SERUM	SCHLOSSER_MYC_TARGETS_REPRESSED_BY_SERUM		84	-0.25808087	-0.9920213	0.46938777	0.93250537	1	3875	tags=40%, list=35%, signal=61%
WAMUNYOKOLI_OVARIAN_CANCER_GRADES_1_2_UP	WAMUNYOKOLI_OVARIAN_CANCER_GRADES_1_2_UP		84	-0.2892961	-0.99164355	0.5	0.9314846	1	1729	tags=24%, list=15%, signal=28%
RORIE_TARGETS_OF_EWSR1_FLI1_FUSION_DN	RORIE_TARGETS_OF_EWSR1_FLI1_FUSION_DN		17	-0.45077798	-0.9903976	0.44827586	0.9329459	1	1199	tags=35%, list=11%, signal=39%
KEGG_THYROID_CANCER	KEGG_THYROID_CANCER		16	-0.34693035	-0.9900939	0.48333332	0.9316638	1	4484	tags=63%, list=40%, signal=104%
VALK_AML_CLUSTER_3	VALK_AML_CLUSTER_3		23	-0.3555866	-0.9898337	0.44642857	0.9303246	1	607	tags=22%, list=5%, signal=23%
LASTOWSKA_NEUROBLASTOMA_COPY_NUMBER_UP	LASTOWSKA_NEUROBLASTOMA_COPY_NUMBER_UP		111	-0.27602443	-0.9896364	0.53333336	0.92886376	1	3559	tags=40%, list=32%, signal=58%
SOTIRIOU_BREAST_CANCER_GRADE_1_VS_3_DN	SOTIRIOU_BREAST_CANCER_GRADE_1_VS_3_DN		27	-0.3499237	-0.98757905	0.47368422	0.93288696	1	2711	tags=37%, list=24%, signal=49%
LE_EGR2_TARGETS_DN	LE_EGR2_TARGETS_DN		84	-0.32242376	-0.98715377	0.5283019	0.9319162	1	1839	tags=29%, list=16%, signal=34%
BIOCARTA_PPARA_PATHWAY	BIOCARTA_PPARA_PATHWAY		35	-0.34834933	-0.986542	0.43137255	0.9309955	1	1971	tags=29%, list=18%, signal=35%
KEGG_FATTY_ACID_METABOLISM	KEGG_FATTY_ACID_METABOLISM		28	-0.34002507	-0.9855433	0.4528302	0.9316907	1	3917	tags=57%, list=35%, signal=88%
NUYTTEN_NIPP1_TARGETS_DN	NUYTTEN_NIPP1_TARGETS_DN		449	-0.22584294	-0.9854523	0.5423729	0.9298312	1	2186	tags=23%, list=20%, signal=28%
KEGG_GLUTATHIONE_METABOLISM	KEGG_GLUTATHIONE_METABOLISM		34	-0.3239972	-0.9848288	0.5	0.9297814	1	2803	tags=35%, list=25%, signal=47%
ZHANG_RESPONSE_TO_CANTHARIDIN_DN	ZHANG_RESPONSE_TO_CANTHARIDIN_DN		40	-0.30086195	-0.98470855	0.4888889	0.92805904	1	2883	tags=43%, list=26%, signal=57%
ACEVEDO_LIVER_TUMOR_VS_NORMAL_ADJACENT_TISSUE_UP	ACEVEDO_LIVER_TUMOR_VS_NORMAL_ADJACENT_TISSUE_UP		488	-0.20566632	-0.98415583	0.4716981	0.9277405	1	2620	tags=25%, list=23%, signal=31%
BIOCARTA_BIOPEPTIDES_PATHWAY	BIOCARTA_BIOPEPTIDES_PATHWAY		29	-0.34333166	-0.9837364	0.5	0.92719907	1	2369	tags=31%, list=21%, signal=39%
MCMURRAY_TP53_HRAS_COOPERATION_RESPONSE_DN	MCMURRAY_TP53_HRAS_COOPERATION_RESPONSE_DN		47	-0.36331102	-0.9836274	0.4814815	0.9254128	1	1255	tags=28%, list=11%, signal=31%
DING_LUNG_CANCER_EXPRESSION_BY_COPY_NUMBER	DING_LUNG_CANCER_EXPRESSION_BY_COPY_NUMBER		55	-0.28895012	-0.9829362	0.49056605	0.9253387	1	2877	tags=35%, list=26%, signal=46%
ENGELMANN_CANCER_PROGENITORS_DN	ENGELMANN_CANCER_PROGENITORS_DN		34	-0.35346043	-0.98152953	0.50877196	0.9271666	1	424	tags=21%, list=4%, signal=21%
BROWNE_HCMV_INFECTION_16HR_UP	BROWNE_HCMV_INFECTION_16HR_UP		123	-0.23235999	-0.98134905	0.4107143	0.9256084	1	3085	tags=33%, list=28%, signal=46%
BROWNE_HCMV_INFECTION_1HR_DN	BROWNE_HCMV_INFECTION_1HR_DN		121	-0.2398084	-0.9809755	0.44680852	0.92452145	1	3394	tags=36%, list=30%, signal=52%
ENK_UV_RESPONSE_EPIDERMIS_UP	ENK_UV_RESPONSE_EPIDERMIS_UP		193	-0.2329778	-0.9806734	0.5471698	0.92330676	1	1459	tags=19%, list=13%, signal=22%
SASSON_RESPONSE_TO_FORSKOLIN_UP	SASSON_RESPONSE_TO_FORSKOLIN_UP		49	-0.29226705	-0.98039776	0.5102041	0.921948	1	2140	tags=27%, list=19%, signal=33%
ST_GA12_PATHWAY	ST_GA12_PATHWAY		16	-0.3730214	-0.9803649	0.47272727	0.92006457	1	1330	tags=25%, list=12%, signal=28%
REACTOME_GLOBAL_GENOMIC_NER	REACTOME_GLOBAL_GENOMIC_NER		31	-0.34462425	-0.9782743	0.43137255	0.9236371	1	2883	tags=35%, list=26%, signal=48%
YAO_TEMPORAL_RESPONSE_TO_PROGESTERONE_CLUSTER_5	YAO_TEMPORAL_RESPONSE_TO_PROGESTERONE_CLUSTER_5		25	-0.37792712	-0.9772654	0.53846157	0.9240711	1	983	tags=28%, list=9%, signal=31%
BREDEMEYER_RAG_SIGNALING_NOT_VIA_ATM_UP	BREDEMEYER_RAG_SIGNALING_NOT_VIA_ATM_UP		29	-0.32487538	-0.9768182	0.57894737	0.9233173	1	1535	tags=28%, list=14%, signal=32%
CREIGHTON_ENDOCRINE_THERAPY_RESISTANCE_3	CREIGHTON_ENDOCRINE_THERAPY_RESISTANCE_3		341	-0.24964795	-0.976561	0.5535714	0.92201436	1	2661	tags=32%, list=24%, signal=41%
VALK_AML_CLUSTER_1	VALK_AML_CLUSTER_1		16	-0.40150952	-0.9758085	0.5106383	0.92196393	1	2220	tags=38%, list=20%, signal=47%
DOUGLAS_BMI1_TARGETS_UP	DOUGLAS_BMI1_TARGETS_UP		331	-0.2510789	-0.9755164	0.5116279	0.9209721	1	2283	tags=27%, list=20%, signal=32%
FURUKAWA_DUSP6_TARGETS_PCI35_UP	FURUKAWA_DUSP6_TARGETS_PCI35_UP		37	-0.3520897	-0.9751839	0.47916666	0.9196679	1	1104	tags=30%, list=10%, signal=33%
KIM_WT1_TARGETS_DN	KIM_WT1_TARGETS_DN		255	-0.27260754	-0.9751298	0.50980395	0.9179375	1	2187	tags=27%, list=20%, signal=33%
PRAMOONJAGO_SOX4_TARGETS_DN	PRAMOONJAGO_SOX4_TARGETS_DN		31	-0.3036635	-0.9739384	0.54	0.9190018	1	3843	tags=52%, list=34%, signal=78%
BOYAULT_LIVER_CANCER_SUBCLASS_G23_UP	BOYAULT_LIVER_CANCER_SUBCLASS_G23_UP		27	-0.3513649	-0.97301257	0.5344828	0.91933495	1	3751	tags=59%, list=33%, signal=89%
HORIUCHI_WTAP_TARGETS_DN	HORIUCHI_WTAP_TARGETS_DN		179	-0.28842786	-0.9721388	0.46296296	0.91971135	1	2787	tags=39%, list=25%, signal=50%
REACTOME_NUCLEAR_IMPORT_OF_REV_PROTEIN	REACTOME_NUCLEAR_IMPORT_OF_REV_PROTEIN		18	-0.40210158	-0.9716922	0.4883721	0.91899365	1	2717	tags=33%, list=24%, signal=44%
REACTOME_NRAGE_SIGNALS_DEATH_THROUGH_JNK	REACTOME_NRAGE_SIGNALS_DEATH_THROUGH_JNK		30	-0.3189166	-0.9701163	0.48387095	0.92235637	1	3231	tags=30%, list=29%, signal=42%
OUILLETTE_CLL_13Q14_DELETION_DN	OUILLETTE_CLL_13Q14_DELETION_DN		35	-0.32016703	-0.9700934	0.48214287	0.9205056	1	1951	tags=29%, list=17%, signal=34%
NAKAMURA_CANCER_MICROENVIRONMENT_DN	NAKAMURA_CANCER_MICROENVIRONMENT_DN		33	-0.32888108	-0.9699704	0.43396226	0.91880006	1	1326	tags=18%, list=12%, signal=21%
ZHANG_BREAST_CANCER_PROGENITORS_UP	ZHANG_BREAST_CANCER_PROGENITORS_UP		234	-0.30595884	-0.96989423	0.5283019	0.9171235	1	2125	tags=28%, list=19%, signal=34%
BROWNE_HCMV_INFECTION_1HR_UP	BROWNE_HCMV_INFECTION_1HR_UP		32	-0.33886948	-0.9695514	0.4827586	0.916099	1	1352	tags=31%, list=12%, signal=35%
KEGG_PORPHYRIN_AND_CHLOROPHYLL_METABOLISM	KEGG_PORPHYRIN_AND_CHLOROPHYLL_METABOLISM		17	-0.347383	-0.96932787	0.44444445	0.9148976	1	1519	tags=24%, list=14%, signal=27%
GARGALOVIC_RESPONSE_TO_OXIDIZED_PHOSPHOLIPIDS_YELLOW_UP	GARGALOVIC_RESPONSE_TO_OXIDIZED_PHOSPHOLIPIDS_YELLOW_UP		15	-0.33952817	-0.96882653	0.5263158	0.91427183	1	1018	tags=27%, list=9%, signal=29%
YAO_TEMPORAL_RESPONSE_TO_PROGESTERONE_CLUSTER_1	YAO_TEMPORAL_RESPONSE_TO_PROGESTERONE_CLUSTER_1		58	-0.3279467	-0.9684922	0.46153846	0.9133305	1	878	tags=22%, list=8%, signal=24%
THEILGAARD_NEUTROPHIL_AT_SKIN_WOUND_DN	THEILGAARD_NEUTROPHIL_AT_SKIN_WOUND_DN		150	-0.26387897	-0.96764606	0.5185185	0.91362375	1	1906	tags=27%, list=17%, signal=32%
BIOCARTA_FAS_PATHWAY	BIOCARTA_FAS_PATHWAY		18	-0.33190995	-0.96763635	0.5	0.9117736	1	2289	tags=33%, list=20%, signal=42%
PENG_RAPAMYCIN_RESPONSE_UP	PENG_RAPAMYCIN_RESPONSE_UP		27	-0.3221582	-0.9654711	0.56	0.9150059	1	1593	tags=30%, list=14%, signal=34%
WALLACE_PROSTATE_CANCER_RACE_DN	WALLACE_PROSTATE_CANCER_RACE_DN		42	-0.31054634	-0.9647474	0.4716981	0.9150025	1	2628	tags=40%, list=23%, signal=53%
KEGG_PENTOSE_PHOSPHATE_PATHWAY	KEGG_PENTOSE_PHOSPHATE_PATHWAY		19	-0.30446067	-0.9639869	0.51111114	0.91547483	1	4064	tags=58%, list=36%, signal=91%
KEGG_GLIOMA	KEGG_GLIOMA		32	-0.30053926	-0.9638302	0.53333336	0.91396403	1	2096	tags=25%, list=19%, signal=31%
WANG_CISPLATIN_RESPONSE_AND_XPC_UP	WANG_CISPLATIN_RESPONSE_AND_XPC_UP		92	-0.28116345	-0.9629761	0.5	0.9144818	1	2751	tags=39%, list=25%, signal=51%
RICKMAN_METASTASIS_UP	RICKMAN_METASTASIS_UP		145	-0.25404716	-0.96268356	0.48076922	0.9135307	1	2044	tags=26%, list=18%, signal=31%
FERNANDEZ_BOUND_BY_MYC	FERNANDEZ_BOUND_BY_MYC		125	-0.22948225	-0.96266305	0.55	0.91171515	1	2661	tags=30%, list=24%, signal=38%
REN_ALVEOLAR_RHABDOMYOSARCOMA_UP	REN_ALVEOLAR_RHABDOMYOSARCOMA_UP		57	-0.33105958	-0.96139765	0.5084746	0.9125586	1	1563	tags=23%, list=14%, signal=26%
YAGI_AML_WITH_INV_16_TRANSLOCATION	YAGI_AML_WITH_INV_16_TRANSLOCATION		253	-0.22956365	-0.96134627	0.5185185	0.910866	1	1799	tags=21%, list=16%, signal=24%
ONDER_CDH1_TARGETS_1_UP	ONDER_CDH1_TARGETS_1_UP		80	-0.28031325	-0.9609753	0.4909091	0.91010344	1	1634	tags=24%, list=15%, signal=28%
SAKAI_TUMOR_INFILTRATING_MONOCYTES_UP	SAKAI_TUMOR_INFILTRATING_MONOCYTES_UP		18	-0.3390563	-0.95959556	0.51724136	0.9119902	1	129	tags=6%, list=1%, signal=6%
RODRIGUES_NTN1_TARGETS_DN	RODRIGUES_NTN1_TARGETS_DN		94	-0.2839188	-0.9579761	0.54385966	0.91386026	1	2210	tags=31%, list=20%, signal=38%
GARY_CD5_TARGETS_UP	GARY_CD5_TARGETS_UP		292	-0.21844049	-0.95792484	0.4528302	0.91217285	1	2612	tags=28%, list=23%, signal=36%
TOMLINS_PROSTATE_CANCER_UP	TOMLINS_PROSTATE_CANCER_UP		21	-0.30087668	-0.9570652	0.5416667	0.91253716	1	3454	tags=52%, list=31%, signal=76%
REACTOME_RHO_GTPASE_CYCLE	REACTOME_RHO_GTPASE_CYCLE		70	-0.27234995	-0.9570405	0.48333332	0.91081625	1	2090	tags=26%, list=19%, signal=31%
REACTOME_REGULATION_OF_GLUCOKINASE_BY_GLUCOKINASE_REGULATORY_PROTEIN	REACTOME_REGULATION_OF_GLUCOKINASE_BY_GLUCOKINASE_REGULATORY_PROTEIN		18	-0.3420235	-0.9561299	0.43137255	0.91117483	1	2717	tags=33%, list=24%, signal=44%
CAFFAREL_RESPONSE_TO_THC_UP	CAFFAREL_RESPONSE_TO_THC_UP		18	-0.30551326	-0.95583797	0.5106383	0.91006124	1	3584	tags=44%, list=32%, signal=65%
BIOCARTA_IL2RB_PATHWAY	BIOCARTA_IL2RB_PATHWAY		23	-0.34708053	-0.9554539	0.48	0.90914714	1	1593	tags=22%, list=14%, signal=25%
KOKKINAKIS_METHIONINE_DEPRIVATION_96HR_DN	KOKKINAKIS_METHIONINE_DEPRIVATION_96HR_DN		53	-0.301418	-0.9554313	0.61538464	0.90739566	1	1557	tags=25%, list=14%, signal=28%
POMEROY_MEDULLOBLASTOMA_DESMOPLASIC_VS_CLASSIC_UP	POMEROY_MEDULLOBLASTOMA_DESMOPLASIC_VS_CLASSIC_UP		33	-0.3154177	-0.95498675	0.58	0.9063663	1	2154	tags=33%, list=19%, signal=41%
POMEROY_MEDULLOBLASTOMA_DESMOPLASIC_VS_CLASSIC_DN	POMEROY_MEDULLOBLASTOMA_DESMOPLASIC_VS_CLASSIC_DN		33	-0.3154177	-0.95498675	0.58	0.9045961	1	2154	tags=33%, list=19%, signal=41%
REACTOME_METABOLISM_OF_CARBOHYDRATES	REACTOME_METABOLISM_OF_CARBOHYDRATES		80	-0.26420626	-0.9547636	0.5416667	0.903409	1	3803	tags=45%, list=34%, signal=68%
UDAYAKUMAR_MED1_TARGETS_DN	UDAYAKUMAR_MED1_TARGETS_DN		146	-0.25285086	-0.95344967	0.4909091	0.9047585	1	1585	tags=22%, list=14%, signal=25%
HUANG_DASATINIB_RESISTANCE_DN	HUANG_DASATINIB_RESISTANCE_DN		37	-0.32631308	-0.95206326	0.53061223	0.90613705	1	2321	tags=32%, list=21%, signal=41%
RIZ_ERYTHROID_DIFFERENTIATION_APOBEC2	RIZ_ERYTHROID_DIFFERENTIATION_APOBEC2		18	-0.40058255	-0.95202094	0.5416667	0.90456694	1	1448	tags=28%, list=13%, signal=32%
WILLIAMS_ESR1_TARGETS_UP	WILLIAMS_ESR1_TARGETS_UP		15	-0.38256487	-0.95146143	0.5254237	0.9040169	1	1143	tags=33%, list=10%, signal=37%
MARTINEZ_RESPONSE_TO_TRABECTEDIN	MARTINEZ_RESPONSE_TO_TRABECTEDIN		26	-0.3086141	-0.950625	0.5263158	0.9040463	1	1824	tags=27%, list=16%, signal=32%
ZHAN_MULTIPLE_MYELOMA_MF_DN	ZHAN_MULTIPLE_MYELOMA_MF_DN		16	-0.3682171	-0.94791734	0.537037	0.9091574	1	3196	tags=56%, list=29%, signal=79%
KEGG_GLYCOSPHINGOLIPID_BIOSYNTHESIS_GANGLIO_SERIES	KEGG_GLYCOSPHINGOLIPID_BIOSYNTHESIS_GANGLIO_SERIES		15	-0.4073124	-0.9469052	0.59016395	0.909792	1	712	tags=27%, list=6%, signal=28%
YEGNASUBRAMANIAN_PROSTATE_CANCER	YEGNASUBRAMANIAN_PROSTATE_CANCER		70	-0.3085401	-0.94490826	0.5882353	0.91317374	1	1853	tags=27%, list=17%, signal=32%
REACTOME_PEROXISOMAL_LIPID_METABOLISM	REACTOME_PEROXISOMAL_LIPID_METABOLISM		15	-0.3904737	-0.94286025	0.56363636	0.9170815	1	3142	tags=40%, list=28%, signal=56%
ACEVEDO_LIVER_CANCER_DN	ACEVEDO_LIVER_CANCER_DN		330	-0.2240581	-0.9426019	0.5740741	0.91592705	1	2369	tags=26%, list=21%, signal=32%
RODWELL_AGING_KIDNEY_NO_BLOOD_DN	RODWELL_AGING_KIDNEY_NO_BLOOD_DN		72	-0.27902234	-0.94248575	0.55737704	0.91448635	1	2803	tags=32%, list=25%, signal=42%
KEGG_CELL_CYCLE	KEGG_CELL_CYCLE		83	-0.27818528	-0.9418552	0.4909091	0.9147858	1	1744	tags=22%, list=16%, signal=25%
HEDENFALK_BREAST_CANCER_BRCA1_VS_BRCA2	HEDENFALK_BREAST_CANCER_BRCA1_VS_BRCA2		21	-0.28755444	-0.9409282	0.53061223	0.9155751	1	2474	tags=29%, list=22%, signal=37%
TOOKER_GEMCITABINE_RESISTANCE_DN	TOOKER_GEMCITABINE_RESISTANCE_DN		78	-0.25558335	-0.94032377	0.53846157	0.9153276	1	2362	tags=28%, list=21%, signal=35%
TOOKER_RESPONSE_TO_BEXAROTENE_UP	TOOKER_RESPONSE_TO_BEXAROTENE_UP		78	-0.25558335	-0.94032377	0.53846157	0.913594	1	2362	tags=28%, list=21%, signal=35%
LIN_NPAS4_TARGETS_UP	LIN_NPAS4_TARGETS_UP		81	-0.23882608	-0.93935746	0.6166667	0.91418046	1	276	tags=9%, list=2%, signal=9%
REACTOME_CHAPERONIN_MEDIATED_PROTEIN_FOLDING	REACTOME_CHAPERONIN_MEDIATED_PROTEIN_FOLDING		29	-0.28103605	-0.93852156	0.6086956	0.91434884	1	2950	tags=28%, list=26%, signal=37%
FRASOR_RESPONSE_TO_ESTRADIOL_DN	FRASOR_RESPONSE_TO_ESTRADIOL_DN		40	-0.31268534	-0.9380302	0.59183675	0.913608	1	1498	tags=28%, list=13%, signal=32%
BIOCARTA_MET_PATHWAY	BIOCARTA_MET_PATHWAY		23	-0.32400122	-0.937535	0.5185185	0.9129879	1	1593	tags=22%, list=14%, signal=25%
REACTOME_CREB_PHOPHORYLATION_THROUGH_THE_ACTIVATION_OF_RAS	REACTOME_CREB_PHOPHORYLATION_THROUGH_THE_ACTIVATION_OF_RAS		17	-0.35480067	-0.93718845	0.537037	0.9121633	1	2445	tags=24%, list=22%, signal=30%
MCBRYAN_PUBERTAL_BREAST_3_4WK_UP	MCBRYAN_PUBERTAL_BREAST_3_4WK_UP		149	-0.30402437	-0.9357289	0.48	0.9142545	1	1800	tags=30%, list=16%, signal=35%
SCHLOSSER_MYC_TARGETS_AND_SERUM_RESPONSE_DN	SCHLOSSER_MYC_TARGETS_AND_SERUM_RESPONSE_DN		31	-0.29448974	-0.9338596	0.53333336	0.9171744	1	2205	tags=23%, list=20%, signal=28%
REACTOME_TAT_MEDIATED_HIV1_ELONGATION_ARREST_AND_RECOVERY	REACTOME_TAT_MEDIATED_HIV1_ELONGATION_ARREST_AND_RECOVERY		27	-0.25180826	-0.93344194	0.47727272	0.9166811	1	3709	tags=44%, list=33%, signal=66%
REACTOME_PI3K_CASCADE	REACTOME_PI3K_CASCADE		26	-0.33293515	-0.93327665	0.5283019	0.9154813	1	2636	tags=38%, list=24%, signal=50%
SESTO_RESPONSE_TO_UV_C5	SESTO_RESPONSE_TO_UV_C5		29	-0.3158116	-0.93315965	0.5555556	0.91413635	1	986	tags=21%, list=9%, signal=23%
BIOCARTA_WNT_PATHWAY	BIOCARTA_WNT_PATHWAY		18	-0.32946014	-0.9321083	0.58928573	0.91460365	1	4546	tags=67%, list=41%, signal=112%
TCGA_GLIOBLASTOMA_COPY_NUMBER_UP	TCGA_GLIOBLASTOMA_COPY_NUMBER_UP		34	-0.26209116	-0.93183714	0.5689655	0.91336954	1	2218	tags=24%, list=20%, signal=29%
NAKAYAMA_SOFT_TISSUE_TUMORS_PCA2_UP	NAKAYAMA_SOFT_TISSUE_TUMORS_PCA2_UP		59	-0.35738295	-0.9309463	0.5873016	0.913594	1	1698	tags=36%, list=15%, signal=42%
SHEDDEN_LUNG_CANCER_GOOD_SURVIVAL_A4	SHEDDEN_LUNG_CANCER_GOOD_SURVIVAL_A4		109	-0.26605204	-0.92994773	0.55737704	0.9147181	1	1125	tags=17%, list=10%, signal=19%
AMUNDSON_RESPONSE_TO_ARSENITE	AMUNDSON_RESPONSE_TO_ARSENITE		123	-0.21439515	-0.9299403	0.60784316	0.91304994	1	2332	tags=25%, list=21%, signal=31%
KEGG_PANCREATIC_CANCER	KEGG_PANCREATIC_CANCER		38	-0.2818345	-0.92991877	0.59615386	0.91144615	1	2090	tags=29%, list=19%, signal=35%
RODWELL_AGING_KIDNEY_DN	RODWELL_AGING_KIDNEY_DN		63	-0.29992208	-0.9295415	0.58928573	0.91067487	1	2689	tags=35%, list=24%, signal=46%
REACTOME_METABOLISM_OF_RNA	REACTOME_METABOLISM_OF_RNA		56	-0.2786705	-0.92754626	0.45454547	0.91403544	1	3854	tags=41%, list=34%, signal=62%
IVANOVA_HEMATOPOIESIS_INTERMEDIATE_PROGENITOR	IVANOVA_HEMATOPOIESIS_INTERMEDIATE_PROGENITOR		25	-0.28667906	-0.92656016	0.53846157	0.9149232	1	1907	tags=28%, list=17%, signal=34%
BIOCARTA_CCR3_PATHWAY	BIOCARTA_CCR3_PATHWAY		16	-0.33038676	-0.926393	0.5925926	0.91386205	1	1982	tags=31%, list=18%, signal=38%
MILI_PSEUDOPODIA_HAPTOTAXIS_DN	MILI_PSEUDOPODIA_HAPTOTAXIS_DN		401	-0.21836366	-0.92623323	0.5	0.91261584	1	2003	tags=22%, list=18%, signal=26%
PYEON_HPV_POSITIVE_TUMORS_UP	PYEON_HPV_POSITIVE_TUMORS_UP		34	-0.35520005	-0.9258172	0.5283019	0.9119424	1	3010	tags=38%, list=27%, signal=52%
MISHRA_CARCINOMA_ASSOCIATED_FIBROBLAST_DN	MISHRA_CARCINOMA_ASSOCIATED_FIBROBLAST_DN		17	-0.35549653	-0.92170244	0.54	0.9206335	1	1511	tags=29%, list=13%, signal=34%
ST_PHOSPHOINOSITIDE_3_KINASE_PATHWAY	ST_PHOSPHOINOSITIDE_3_KINASE_PATHWAY		24	-0.29260048	-0.9216434	0.53061223	0.91908	1	1958	tags=25%, list=17%, signal=30%
KEGG_TASTE_TRANSDUCTION	KEGG_TASTE_TRANSDUCTION		21	-0.3624578	-0.92160153	0.60714287	0.9174563	1	1216	tags=19%, list=11%, signal=21%
MODY_HIPPOCAMPUS_PRENATAL	MODY_HIPPOCAMPUS_PRENATAL		21	-0.2765588	-0.9213601	0.5686275	0.9163666	1	1805	tags=24%, list=16%, signal=28%
CHIBA_RESPONSE_TO_TSA	CHIBA_RESPONSE_TO_TSA		31	-0.25574997	-0.9210196	0.56	0.9156361	1	3751	tags=52%, list=33%, signal=77%
SPIELMAN_LYMPHOBLAST_EUROPEAN_VS_ASIAN_UP	SPIELMAN_LYMPHOBLAST_EUROPEAN_VS_ASIAN_UP		324	-0.20717847	-0.91759837	0.6097561	0.9227157	1	3884	tags=39%, list=35%, signal=57%
REACTOME_NEP_NS2_INTERACTS_WITH_THE_CELLULAR_EXPORT_MACHINERY	REACTOME_NEP_NS2_INTERACTS_WITH_THE_CELLULAR_EXPORT_MACHINERY		17	-0.3723189	-0.9166596	0.5319149	0.92340565	1	2717	tags=29%, list=24%, signal=39%
BHATI_G2M_ARREST_BY_2METHOXYESTRADIOL_DN	BHATI_G2M_ARREST_BY_2METHOXYESTRADIOL_DN		76	-0.2519705	-0.9144505	0.67346936	0.9277444	1	650	tags=13%, list=6%, signal=14%
REACTOME_NUCLEAR_RECEPTOR_TRANSCRIPTION_PATHWAY	REACTOME_NUCLEAR_RECEPTOR_TRANSCRIPTION_PATHWAY		38	-0.30470073	-0.9133847	0.58	0.92876065	1	502	tags=11%, list=4%, signal=11%
SESTO_RESPONSE_TO_UV_C1	SESTO_RESPONSE_TO_UV_C1		53	-0.2787743	-0.91125786	0.59615386	0.93224543	1	1520	tags=26%, list=14%, signal=30%
SASAKI_ADULT_T_CELL_LEUKEMIA	SASAKI_ADULT_T_CELL_LEUKEMIA		86	-0.2585293	-0.91099	0.5882353	0.9311233	1	2270	tags=30%, list=20%, signal=38%
CHEOK_RESPONSE_TO_HD_MTX_DN	CHEOK_RESPONSE_TO_HD_MTX_DN		15	-0.32177737	-0.9109139	0.5555556	0.9296474	1	2911	tags=40%, list=26%, signal=54%
GENTILE_UV_RESPONSE_CLUSTER_D8	GENTILE_UV_RESPONSE_CLUSTER_D8		19	-0.3327423	-0.9099007	0.6181818	0.93013096	1	1544	tags=32%, list=14%, signal=37%
WEIGEL_OXIDATIVE_STRESS_BY_HNE_AND_TBH	WEIGEL_OXIDATIVE_STRESS_BY_HNE_AND_TBH		38	-0.25713596	-0.90982676	0.5833333	0.9286604	1	1816	tags=18%, list=16%, signal=22%
BENPORATH_PROLIFERATION	BENPORATH_PROLIFERATION		89	-0.31428403	-0.9095762	0.5882353	0.9275757	1	2750	tags=38%, list=25%, signal=50%
BLALOCK_ALZHEIMERS_DISEASE_INCIPIENT_UP	BLALOCK_ALZHEIMERS_DISEASE_INCIPIENT_UP		221	-0.23206317	-0.9090206	0.5740741	0.9273482	1	1222	tags=17%, list=11%, signal=18%
BOYLAN_MULTIPLE_MYELOMA_PCA3_DN	BOYLAN_MULTIPLE_MYELOMA_PCA3_DN		44	-0.30809537	-0.90865004	0.5849057	0.9264432	1	2295	tags=36%, list=20%, signal=46%
NAGASHIMA_NRG1_SIGNALING_DN	NAGASHIMA_NRG1_SIGNALING_DN		23	-0.312581	-0.9074707	0.65	0.9275376	1	2009	tags=35%, list=18%, signal=42%
SENGUPTA_NASOPHARYNGEAL_CARCINOMA_DN	SENGUPTA_NASOPHARYNGEAL_CARCINOMA_DN		130	-0.27933267	-0.907251	0.5833333	0.9263569	1	1629	tags=25%, list=15%, signal=29%
EBAUER_TARGETS_OF_PAX3_FOXO1_FUSION_UP	EBAUER_TARGETS_OF_PAX3_FOXO1_FUSION_UP		124	-0.3276471	-0.9062365	0.6041667	0.92718995	1	2215	tags=36%, list=20%, signal=45%
CAIRO_HEPATOBLASTOMA_UP	CAIRO_HEPATOBLASTOMA_UP		121	-0.22979385	-0.90603006	0.6	0.9261586	1	2774	tags=33%, list=25%, signal=43%
BERENJENO_ROCK_SIGNALING_NOT_VIA_RHOA_UP	BERENJENO_ROCK_SIGNALING_NOT_VIA_RHOA_UP		24	-0.35593355	-0.90427715	0.64705884	0.92877954	1	1186	tags=29%, list=11%, signal=33%
MOREAUX_B_LYMPHOCYTE_MATURATION_BY_TACI_UP	MOREAUX_B_LYMPHOCYTE_MATURATION_BY_TACI_UP		41	-0.29027155	-0.90406114	0.5833333	0.9277316	1	2172	tags=29%, list=19%, signal=36%
ZHAN_MULTIPLE_MYELOMA_MS_UP	ZHAN_MULTIPLE_MYELOMA_MS_UP		26	-0.33366644	-0.9033783	0.5714286	0.92787623	1	2383	tags=35%, list=21%, signal=44%
ZHAN_MULTIPLE_MYELOMA_HP_UP	ZHAN_MULTIPLE_MYELOMA_HP_UP		26	-0.3031238	-0.9030563	0.59574467	0.9270475	1	507	tags=12%, list=5%, signal=12%
KEGG_RENAL_CELL_CARCINOMA	KEGG_RENAL_CELL_CARCINOMA		45	-0.27278388	-0.9026942	0.6	0.9263922	1	2096	tags=24%, list=19%, signal=30%
REACTOME_MITOTIC_PROMETAPHASE	REACTOME_MITOTIC_PROMETAPHASE		47	-0.34058762	-0.90198225	0.5660377	0.9263045	1	3692	tags=51%, list=33%, signal=76%
GESERICK_TERT_TARGETS_DN	GESERICK_TERT_TARGETS_DN		17	-0.38653824	-0.90064615	0.5686275	0.92822826	1	960	tags=24%, list=9%, signal=26%
BILD_MYC_ONCOGENIC_SIGNATURE	BILD_MYC_ONCOGENIC_SIGNATURE		107	-0.21977334	-0.90014386	0.5319149	0.92796296	1	3470	tags=41%, list=31%, signal=59%
YAMASHITA_LIVER_CANCER_WITH_EPCAM_UP	YAMASHITA_LIVER_CANCER_WITH_EPCAM_UP		28	-0.28554133	-0.89581376	0.6666667	0.9362652	1	2428	tags=25%, list=22%, signal=32%
SMID_BREAST_CANCER_RELAPSE_IN_BRAIN_DN	SMID_BREAST_CANCER_RELAPSE_IN_BRAIN_DN		43	-0.29882532	-0.89547735	0.6111111	0.9353787	1	1798	tags=28%, list=16%, signal=33%
REACTOME_GLUCOSE_METABOLISM	REACTOME_GLUCOSE_METABOLISM		39	-0.3070018	-0.8940483	0.6458333	0.9373595	1	4375	tags=59%, list=39%, signal=96%
SCHUHMACHER_MYC_TARGETS_UP	SCHUHMACHER_MYC_TARGETS_UP		49	-0.26520336	-0.89369524	0.5319149	0.93670005	1	3734	tags=45%, list=33%, signal=67%
REACTOME_SIGNALING_BY_PDGF	REACTOME_SIGNALING_BY_PDGF		48	-0.31259924	-0.89261746	0.5208333	0.9373851	1	2096	tags=29%, list=19%, signal=36%
CONCANNON_APOPTOSIS_BY_EPOXOMICIN_DN	CONCANNON_APOPTOSIS_BY_EPOXOMICIN_DN		100	-0.24569388	-0.89194244	0.6666667	0.93724227	1	2334	tags=30%, list=21%, signal=38%
AUNG_GASTRIC_CANCER	AUNG_GASTRIC_CANCER		26	-0.27431846	-0.89157426	0.7	0.9364968	1	2596	tags=35%, list=23%, signal=45%
MCBRYAN_PUBERTAL_BREAST_4_5WK_UP	MCBRYAN_PUBERTAL_BREAST_4_5WK_UP		189	-0.30523607	-0.89111376	0.5510204	0.93628645	1	1596	tags=31%, list=14%, signal=36%
MOLENAAR_TARGETS_OF_CCND1_AND_CDK4_DN	MOLENAAR_TARGETS_OF_CCND1_AND_CDK4_DN		31	-0.3943915	-0.8906591	0.5576923	0.9359153	1	2248	tags=42%, list=20%, signal=52%
GRAHAM_CML_QUIESCENT_VS_NORMAL_QUIESCENT_UP	GRAHAM_CML_QUIESCENT_VS_NORMAL_QUIESCENT_UP		58	-0.28266728	-0.88959527	0.57377046	0.937023	1	1965	tags=34%, list=18%, signal=42%
REACTOME_TRANSPORT_OF_RIBONUCLEOPROTEINS_INTO_THE_HOST_NUCLEUS	REACTOME_TRANSPORT_OF_RIBONUCLEOPROTEINS_INTO_THE_HOST_NUCLEUS		18	-0.3470963	-0.88856846	0.48979592	0.93789303	1	2717	tags=33%, list=24%, signal=44%
JAIN_NFKB_SIGNALING	JAIN_NFKB_SIGNALING		46	-0.24456932	-0.8862458	0.5869565	0.9423784	1	3208	tags=33%, list=29%, signal=46%
VANTVEER_BREAST_CANCER_METASTASIS_DN	VANTVEER_BREAST_CANCER_METASTASIS_DN		60	-0.28919044	-0.88519	0.6666667	0.9431758	1	2490	tags=37%, list=22%, signal=47%
IGARASHI_ATF4_TARGETS_DN	IGARASHI_ATF4_TARGETS_DN		48	-0.25241145	-0.8850735	0.7173913	0.94174385	1	2403	tags=35%, list=21%, signal=45%
SMID_BREAST_CANCER_LUMINAL_B_UP	SMID_BREAST_CANCER_LUMINAL_B_UP		96	-0.27761602	-0.8834684	0.6785714	0.9439735	1	819	tags=15%, list=7%, signal=16%
PROVENZANI_METASTASIS_UP	PROVENZANI_METASTASIS_UP		116	-0.21003236	-0.88291717	0.5849057	0.9437612	1	2632	tags=28%, list=24%, signal=36%
CHIANG_LIVER_CANCER_SUBCLASS_POLYSOMY7_UP	CHIANG_LIVER_CANCER_SUBCLASS_POLYSOMY7_UP		40	-0.29428354	-0.8828915	0.6851852	0.94226056	1	1120	tags=23%, list=10%, signal=25%
WOOD_EBV_EBNA1_TARGETS_UP	WOOD_EBV_EBNA1_TARGETS_UP		75	-0.2365392	-0.8826741	0.5882353	0.9411873	1	1649	tags=25%, list=15%, signal=30%
DER_IFN_ALPHA_RESPONSE_UP	DER_IFN_ALPHA_RESPONSE_UP		43	-0.28868294	-0.88209397	0.5869565	0.9409148	1	2393	tags=33%, list=21%, signal=41%
JIANG_HYPOXIA_CANCER	JIANG_HYPOXIA_CANCER		42	-0.22268313	-0.8817625	0.64285713	0.94000775	1	2295	tags=29%, list=20%, signal=36%
CHEBOTAEV_GR_TARGETS_UP	CHEBOTAEV_GR_TARGETS_UP		44	-0.29595125	-0.88166714	0.64	0.93875736	1	2419	tags=36%, list=22%, signal=46%
GOZGIT_ESR1_TARGETS_UP	GOZGIT_ESR1_TARGETS_UP		79	-0.26913112	-0.8813432	0.6964286	0.9379539	1	2959	tags=44%, list=26%, signal=60%
IVANOVA_HEMATOPOIESIS_STEM_CELL_LONG_TERM	IVANOVA_HEMATOPOIESIS_STEM_CELL_LONG_TERM		65	-0.26761168	-0.880676	0.6363636	0.93793106	1	1125	tags=22%, list=10%, signal=24%
REACTOME_MRNA_SPLICING_MINOR_PATHWAY	REACTOME_MRNA_SPLICING_MINOR_PATHWAY		29	-0.26891884	-0.8794622	0.5319149	0.939233	1	1926	tags=21%, list=17%, signal=25%
REACTOME_APOPTOSIS	REACTOME_APOPTOSIS		88	-0.22085801	-0.8785762	0.68	0.93982214	1	2053	tags=19%, list=18%, signal=23%
DACOSTA_UV_RESPONSE_VIA_ERCC3_DN	DACOSTA_UV_RESPONSE_VIA_ERCC3_DN		438	-0.20787464	-0.87814456	0.6166667	0.939221	1	2635	tags=27%, list=24%, signal=34%
BROWNE_HCMV_INFECTION_10HR_UP	BROWNE_HCMV_INFECTION_10HR_UP		59	-0.24440512	-0.8781067	0.6909091	0.9377283	1	1267	tags=17%, list=11%, signal=19%
PENG_RAPAMYCIN_RESPONSE_DN	PENG_RAPAMYCIN_RESPONSE_DN		51	-0.22287603	-0.87809664	0.6981132	0.936195	1	2550	tags=22%, list=23%, signal=28%
GAUSSMANN_MLL_AF4_FUSION_TARGETS_B_UP	GAUSSMANN_MLL_AF4_FUSION_TARGETS_B_UP		15	-0.35190558	-0.8777362	0.6393443	0.93538713	1	601	tags=20%, list=5%, signal=21%
RODRIGUES_THYROID_CARCINOMA_ANAPLASTIC_DN	RODRIGUES_THYROID_CARCINOMA_ANAPLASTIC_DN		263	-0.24880496	-0.8776912	0.6603774	0.933943	1	1333	tags=17%, list=12%, signal=19%
ZHAN_MULTIPLE_MYELOMA_SPIKED	ZHAN_MULTIPLE_MYELOMA_SPIKED		15	-0.3929745	-0.8771565	0.65	0.93364006	1	1520	tags=33%, list=14%, signal=39%
REACTOME_DOWNSTREAM_SIGNALING_OF_ACTIVATED_FGFR	REACTOME_DOWNSTREAM_SIGNALING_OF_ACTIVATED_FGFR		29	-0.31268948	-0.8766266	0.6	0.9333941	1	2636	tags=34%, list=24%, signal=45%
NAKAYAMA_SOFT_TISSUE_TUMORS_PCA1_DN	NAKAYAMA_SOFT_TISSUE_TUMORS_PCA1_DN		48	-0.3179878	-0.87503403	0.6481481	0.93538094	1	2235	tags=35%, list=20%, signal=44%
FIRESTEIN_CTNNB1_PATHWAY	FIRESTEIN_CTNNB1_PATHWAY		15	-0.31751683	-0.8749323	0.66101694	0.93411565	1	926	tags=20%, list=8%, signal=22%
GOTTWEIN_TARGETS_OF_KSHV_MIR_K12_11	GOTTWEIN_TARGETS_OF_KSHV_MIR_K12_11		32	-0.24493536	-0.8736	0.6111111	0.935711	1	2750	tags=28%, list=25%, signal=37%
KIM_GASTRIC_CANCER_CHEMOSENSITIVITY	KIM_GASTRIC_CANCER_CHEMOSENSITIVITY		60	-0.24455269	-0.8725556	0.6666667	0.9366789	1	1880	tags=22%, list=17%, signal=26%
KEGG_PROSTATE_CANCER	KEGG_PROSTATE_CANCER		50	-0.23795602	-0.87145746	0.6545454	0.9376221	1	2191	tags=22%, list=20%, signal=27%
FARMER_BREAST_CANCER_BASAL_VS_LULMINAL	FARMER_BREAST_CANCER_BASAL_VS_LULMINAL		192	-0.23388669	-0.87094367	0.6551724	0.93729866	1	1617	tags=22%, list=14%, signal=25%
REACTOME_CELL_CELL_ADHESION_SYSTEMS	REACTOME_CELL_CELL_ADHESION_SYSTEMS		42	-0.30466518	-0.87030476	0.5869565	0.9372428	1	606	tags=17%, list=5%, signal=18%
SMITH_TERT_TARGETS_UP	SMITH_TERT_TARGETS_UP		85	-0.21924601	-0.86960685	0.6136364	0.9374601	1	3479	tags=40%, list=31%, signal=58%
KEGG_ERBB_SIGNALING_PATHWAY	KEGG_ERBB_SIGNALING_PATHWAY		48	-0.23795797	-0.8695928	0.6727273	0.93598056	1	1971	tags=23%, list=18%, signal=28%
KEGG_GNRH_SIGNALING_PATHWAY	KEGG_GNRH_SIGNALING_PATHWAY		71	-0.25482506	-0.8680535	0.66	0.93818486	1	1659	tags=20%, list=15%, signal=23%
REACTOME_TRANSMEMBRANE_TRANSPORT_OF_SMALL_MOLECULES	REACTOME_TRANSMEMBRANE_TRANSPORT_OF_SMALL_MOLECULES		145	-0.24668515	-0.8674392	0.6851852	0.9382079	1	2816	tags=32%, list=25%, signal=42%
VANTVEER_BREAST_CANCER_ESR1_DN	VANTVEER_BREAST_CANCER_ESR1_DN		145	-0.2436049	-0.8669227	0.6923077	0.9380653	1	1796	tags=23%, list=16%, signal=28%
CHIANG_LIVER_CANCER_SUBCLASS_PROLIFERATION_DN	CHIANG_LIVER_CANCER_SUBCLASS_PROLIFERATION_DN		103	-0.29553437	-0.8657261	0.6	0.9393473	1	2384	tags=29%, list=21%, signal=37%
HOUSTIS_ROS	HOUSTIS_ROS		26	-0.29166353	-0.86510473	0.63265306	0.93939817	1	986	tags=19%, list=9%, signal=21%
REACTOME_GENE_EXPRESSION	REACTOME_GENE_EXPRESSION		250	-0.17427693	-0.8648877	0.51111114	0.938487	1	2964	tags=22%, list=26%, signal=30%
ST_FAS_SIGNALING_PATHWAY	ST_FAS_SIGNALING_PATHWAY		39	-0.24746405	-0.8647322	0.6923077	0.93741333	1	3619	tags=49%, list=32%, signal=72%
JAEGER_METASTASIS_UP	JAEGER_METASTASIS_UP		28	-0.34694555	-0.8646514	0.6666667	0.9360955	1	2746	tags=50%, list=25%, signal=66%
YAO_TEMPORAL_RESPONSE_TO_PROGESTERONE_CLUSTER_10	YAO_TEMPORAL_RESPONSE_TO_PROGESTERONE_CLUSTER_10		52	-0.22203508	-0.8624273	0.6122449	0.9396435	1	3415	tags=33%, list=30%, signal=47%
MARKEY_RB1_ACUTE_LOF_DN	MARKEY_RB1_ACUTE_LOF_DN		172	-0.27597237	-0.8623428	0.6111111	0.9384089	1	1965	tags=30%, list=18%, signal=35%
RIZ_ERYTHROID_DIFFERENTIATION_HEMGN	RIZ_ERYTHROID_DIFFERENTIATION_HEMGN		25	-0.2997626	-0.8615168	0.754717	0.9390526	1	378	tags=16%, list=3%, signal=17%
ROYLANCE_BREAST_CANCER_16Q_COPY_NUMBER_UP	ROYLANCE_BREAST_CANCER_16Q_COPY_NUMBER_UP		25	-0.28212482	-0.8606593	0.6229508	0.9392523	1	2522	tags=36%, list=23%, signal=46%
REACTOME_REV_MEDIATED_NUCLEAR_EXPORT_OF_HIV1_RNA	REACTOME_REV_MEDIATED_NUCLEAR_EXPORT_OF_HIV1_RNA		18	-0.3490497	-0.86052144	0.65217394	0.93802375	1	2717	tags=28%, list=24%, signal=37%
ROME_INSULIN_TARGETS_IN_MUSCLE_UP	ROME_INSULIN_TARGETS_IN_MUSCLE_UP		56	-0.22370039	-0.860258	0.6792453	0.93715096	1	1652	tags=16%, list=15%, signal=19%
CHANG_CORE_SERUM_RESPONSE_UP	CHANG_CORE_SERUM_RESPONSE_UP		48	-0.2463742	-0.85954404	0.6415094	0.9373678	1	2490	tags=29%, list=22%, signal=37%
ROVERSI_GLIOMA_COPY_NUMBER_UP	ROVERSI_GLIOMA_COPY_NUMBER_UP		60	-0.27079144	-0.8594708	0.7037037	0.9360044	1	1934	tags=23%, list=17%, signal=28%
RADMACHER_AML_PROGNOSIS	RADMACHER_AML_PROGNOSIS		51	-0.29221952	-0.8590139	0.73214287	0.9355929	1	1133	tags=20%, list=10%, signal=22%
CHANDRAN_METASTASIS_UP	CHANDRAN_METASTASIS_UP		44	-0.2455595	-0.85792375	0.675	0.93609715	1	1460	tags=20%, list=13%, signal=23%
REACTOME_PURINE_METABOLISM	REACTOME_PURINE_METABOLISM		22	-0.25447744	-0.8571724	0.6956522	0.9363164	1	2890	tags=41%, list=26%, signal=55%
IWANAGA_CARCINOGENESIS_BY_KRAS_UP	IWANAGA_CARCINOGENESIS_BY_KRAS_UP		108	-0.2515474	-0.85667944	0.73770493	0.93584466	1	2097	tags=32%, list=19%, signal=39%
SHAFFER_IRF4_TARGETS_IN_PLASMA_CELL_VS_MATURE_B_LYMPHOCYTE	SHAFFER_IRF4_TARGETS_IN_PLASMA_CELL_VS_MATURE_B_LYMPHOCYTE		48	-0.24874018	-0.856339	0.7708333	0.93536866	1	1336	tags=19%, list=12%, signal=21%
LEE_TARGETS_OF_PTCH1_AND_SUFU_UP	LEE_TARGETS_OF_PTCH1_AND_SUFU_UP		65	-0.30907398	-0.855731	0.7407407	0.93546176	1	1846	tags=29%, list=16%, signal=35%
BYSTRYKH_HEMATOPOIESIS_STEM_CELL_AND_BRAIN_QTL_TRANS	BYSTRYKH_HEMATOPOIESIS_STEM_CELL_AND_BRAIN_QTL_TRANS		138	-0.19536002	-0.8547139	0.7241379	0.93657184	1	2012	tags=17%, list=18%, signal=21%
GOLDRATH_HOMEOSTATIC_PROLIFERATION	GOLDRATH_HOMEOSTATIC_PROLIFERATION		122	-0.20936458	-0.85469866	0.5769231	0.9351287	1	2416	tags=23%, list=22%, signal=29%
VALK_AML_CLUSTER_2	VALK_AML_CLUSTER_2		17	-0.337076	-0.85468453	0.73333335	0.93376076	1	836	tags=24%, list=7%, signal=25%
PAL_PRMT5_TARGETS_UP	PAL_PRMT5_TARGETS_UP		157	-0.24521415	-0.85433686	0.5714286	0.93314105	1	1853	tags=20%, list=17%, signal=24%
NIKOLSKY_BREAST_CANCER_8Q23_Q24_AMPLICON	NIKOLSKY_BREAST_CANCER_8Q23_Q24_AMPLICON		71	-0.25008112	-0.8538624	0.65957445	0.93284637	1	1710	tags=21%, list=15%, signal=25%
GRADE_COLON_AND_RECTAL_CANCER_UP	GRADE_COLON_AND_RECTAL_CANCER_UP		161	-0.20556125	-0.8537297	0.6037736	0.9316694	1	2915	tags=30%, list=26%, signal=40%
GRAHAM_CML_DIVIDING_VS_NORMAL_QUIESCENT_UP	GRAHAM_CML_DIVIDING_VS_NORMAL_QUIESCENT_UP		123	-0.2815315	-0.8526257	0.59322035	0.9324695	1	1965	tags=31%, list=18%, signal=37%
REACTOME_METABOLISM_OF_VITAMINS_AND_COFACTORS	REACTOME_METABOLISM_OF_VITAMINS_AND_COFACTORS		28	-0.27329051	-0.8517948	0.67391306	0.9331161	1	2229	tags=32%, list=20%, signal=40%
MAHADEVAN_IMATINIB_RESISTANCE_UP	MAHADEVAN_IMATINIB_RESISTANCE_UP		15	-0.35872495	-0.85146976	0.68	0.9323694	1	1032	tags=27%, list=9%, signal=29%
MARTINEZ_RB1_AND_TP53_TARGETS_DN	MARTINEZ_RB1_AND_TP53_TARGETS_DN		399	-0.22146022	-0.8512714	0.7592593	0.9314826	1	1687	tags=21%, list=15%, signal=24%
KEGG_APOPTOSIS	KEGG_APOPTOSIS		43	-0.2577199	-0.84995186	0.63461536	0.9331384	1	1159	tags=14%, list=10%, signal=16%
BOYAULT_LIVER_CANCER_SUBCLASS_G3_DN	BOYAULT_LIVER_CANCER_SUBCLASS_G3_DN		35	-0.29654366	-0.849618	0.6862745	0.93243384	1	1546	tags=29%, list=14%, signal=33%
BIOCARTA_MAPK_PATHWAY	BIOCARTA_MAPK_PATHWAY		56	-0.22893035	-0.8495402	0.6818182	0.9311608	1	2723	tags=29%, list=24%, signal=38%
BOYLAN_MULTIPLE_MYELOMA_D_UP	BOYLAN_MULTIPLE_MYELOMA_D_UP		45	-0.258032	-0.84676903	0.7	0.9356604	1	2133	tags=33%, list=19%, signal=41%
ELVIDGE_HIF1A_TARGETS_UP	ELVIDGE_HIF1A_TARGETS_UP		41	-0.2661993	-0.84612274	0.75555557	0.9355843	1	2563	tags=34%, list=23%, signal=44%
KEGG_OOCYTE_MEIOSIS	KEGG_OOCYTE_MEIOSIS		74	-0.24447931	-0.845592	0.6730769	0.9351228	1	1397	tags=14%, list=12%, signal=15%
DORSAM_HOXA9_TARGETS_UP	DORSAM_HOXA9_TARGETS_UP		23	-0.2792165	-0.84497625	0.59183675	0.93512714	1	966	tags=17%, list=9%, signal=19%
GARCIA_TARGETS_OF_FLI1_AND_DAX1_DN	GARCIA_TARGETS_OF_FLI1_AND_DAX1_DN		82	-0.2356182	-0.84433925	0.6792453	0.93533164	1	2335	tags=30%, list=21%, signal=38%
JAZAG_TGFB1_SIGNALING_VIA_SMAD4_UP	JAZAG_TGFB1_SIGNALING_VIA_SMAD4_UP		69	-0.22716895	-0.8437649	0.7777778	0.935221	1	2289	tags=32%, list=20%, signal=40%
BANDRES_RESPONSE_TO_CARMUSTIN_WITHOUT_MGMT_48HR_DN	BANDRES_RESPONSE_TO_CARMUSTIN_WITHOUT_MGMT_48HR_DN		20	-0.2867577	-0.8435239	0.7	0.93427306	1	2599	tags=40%, list=23%, signal=52%
BIOCARTA_RAC1_PATHWAY	BIOCARTA_RAC1_PATHWAY		18	-0.35681313	-0.8414889	0.6792453	0.937142	1	1982	tags=39%, list=18%, signal=47%
KEGG_CARDIAC_MUSCLE_CONTRACTION	KEGG_CARDIAC_MUSCLE_CONTRACTION		58	-0.2884673	-0.84126705	0.66071427	0.93614316	1	686	tags=12%, list=6%, signal=13%
MOOTHA_GLYCOLYSIS	MOOTHA_GLYCOLYSIS		15	-0.33947772	-0.84092426	0.6666667	0.9355568	1	4766	tags=73%, list=43%, signal=128%
RASHI_RESPONSE_TO_IONIZING_RADIATION_5	RASHI_RESPONSE_TO_IONIZING_RADIATION_5		106	-0.21662953	-0.83937514	0.78688526	0.9375495	1	1566	tags=19%, list=14%, signal=22%
HEIDENBLAD_AMPLICON_8Q24_DN	HEIDENBLAD_AMPLICON_8Q24_DN		21	-0.2693632	-0.8387652	0.63265306	0.9372125	1	2067	tags=29%, list=18%, signal=35%
RIZ_ERYTHROID_DIFFERENTIATION_12HR	RIZ_ERYTHROID_DIFFERENTIATION_12HR		31	-0.2951701	-0.83728635	0.7962963	0.93914217	1	1282	tags=16%, list=11%, signal=18%
REACTOME_LATE_PHASE_OF_HIV_LIFE_CYCLE	REACTOME_LATE_PHASE_OF_HIV_LIFE_CYCLE		66	-0.23427348	-0.8367526	0.54	0.93887717	1	3709	tags=38%, list=33%, signal=56%
KONDO_PROSTATE_CANCER_HCP_WITH_H3K27ME3	KONDO_PROSTATE_CANCER_HCP_WITH_H3K27ME3		47	-0.27299464	-0.8353242	0.76363635	0.9406836	1	2339	tags=38%, list=21%, signal=48%
BIOCARTA_RAS_PATHWAY	BIOCARTA_RAS_PATHWAY		17	-0.30090627	-0.8352245	0.58181816	0.93950254	1	2066	tags=24%, list=18%, signal=29%
RIZKI_TUMOR_INVASIVENESS_3D_UP	RIZKI_TUMOR_INVASIVENESS_3D_UP		121	-0.21612057	-0.8350773	0.7619048	0.9383399	1	1985	tags=23%, list=18%, signal=28%
MORI_SMALL_PRE_BII_LYMPHOCYTE_UP	MORI_SMALL_PRE_BII_LYMPHOCYTE_UP		49	-0.23865952	-0.8350019	0.7017544	0.9371238	1	1310	tags=14%, list=12%, signal=16%
DER_IFN_BETA_RESPONSE_UP	DER_IFN_BETA_RESPONSE_UP		61	-0.250059	-0.8345265	0.72	0.93706673	1	2393	tags=30%, list=21%, signal=37%
AIGNER_ZEB1_TARGETS	AIGNER_ZEB1_TARGETS		25	-0.38170722	-0.8342943	0.6666667	0.9362375	1	1184	tags=32%, list=11%, signal=36%
YAGI_AML_WITH_T_9_11_TRANSLOCATION	YAGI_AML_WITH_T_9_11_TRANSLOCATION		91	-0.21936849	-0.83413595	0.72727275	0.9352231	1	2522	tags=25%, list=23%, signal=32%
KRASNOSELSKAYA_ILF3_TARGETS_DN	KRASNOSELSKAYA_ILF3_TARGETS_DN		25	-0.2824097	-0.8340207	0.74509805	0.9341669	1	2883	tags=56%, list=26%, signal=75%
REACTOME_HIV_LIFE_CYCLE	REACTOME_HIV_LIFE_CYCLE		75	-0.2227653	-0.8333106	0.5283019	0.93416214	1	3709	tags=39%, list=33%, signal=57%
KEGG_GLYCOLYSIS_GLUCONEOGENESIS	KEGG_GLYCOLYSIS_GLUCONEOGENESIS		48	-0.2523913	-0.8328473	0.7	0.93388635	1	1003	tags=17%, list=9%, signal=18%
MOREAUX_MULTIPLE_MYELOMA_BY_TACI_UP	MOREAUX_MULTIPLE_MYELOMA_BY_TACI_UP		213	-0.22371083	-0.8324673	0.8	0.9334286	1	2172	tags=23%, list=19%, signal=27%
RIZKI_TUMOR_INVASIVENESS_2D_UP	RIZKI_TUMOR_INVASIVENESS_2D_UP		47	-0.2072347	-0.8317357	0.6603774	0.9334181	1	1781	tags=19%, list=16%, signal=23%
HOOI_ST7_TARGETS_DN	HOOI_ST7_TARGETS_DN		51	-0.25283512	-0.8311491	0.8113208	0.9333672	1	1659	tags=29%, list=15%, signal=34%
HELLER_HDAC_TARGETS_SILENCED_BY_METHYLATION_DN	HELLER_HDAC_TARGETS_SILENCED_BY_METHYLATION_DN		158	-0.2219644	-0.8309513	0.7169811	0.932283	1	1430	tags=19%, list=13%, signal=21%
SIG_REGULATION_OF_THE_ACTIN_CYTOSKELETON_BY_RHO_GTPASES	SIG_REGULATION_OF_THE_ACTIN_CYTOSKELETON_BY_RHO_GTPASES		25	-0.30139774	-0.8303714	0.6730769	0.9320579	1	1982	tags=32%, list=18%, signal=39%
LIN_NPAS4_TARGETS_DN	LIN_NPAS4_TARGETS_DN		38	-0.280083	-0.83004236	0.725	0.9314519	1	1609	tags=21%, list=14%, signal=25%
BIOCARTA_HIVNEF_PATHWAY	BIOCARTA_HIVNEF_PATHWAY		33	-0.2530914	-0.8279554	0.60784316	0.934044	1	2289	tags=27%, list=20%, signal=34%
SHAFFER_IRF4_TARGETS_IN_MYELOMA_VS_MATURE_B_LYMPHOCYTE	SHAFFER_IRF4_TARGETS_IN_MYELOMA_VS_MATURE_B_LYMPHOCYTE		69	-0.20356035	-0.8274466	0.7037037	0.93374777	1	3584	tags=43%, list=32%, signal=64%
KEGG_MTOR_SIGNALING_PATHWAY	KEGG_MTOR_SIGNALING_PATHWAY		27	-0.2616625	-0.82714075	0.60784316	0.93309504	1	2119	tags=30%, list=19%, signal=36%
FERRANDO_T_ALL_WITH_MLL_ENL_FUSION_UP	FERRANDO_T_ALL_WITH_MLL_ENL_FUSION_UP		52	-0.2522474	-0.8270978	0.63265306	0.93177557	1	2599	tags=33%, list=23%, signal=42%
AIYAR_COBRA1_TARGETS_DN	AIYAR_COBRA1_TARGETS_DN		16	-0.31548846	-0.82640696	0.63829786	0.9318308	1	3013	tags=50%, list=27%, signal=68%
KEGG_NEUROTROPHIN_SIGNALING_PATHWAY	KEGG_NEUROTROPHIN_SIGNALING_PATHWAY		68	-0.22482291	-0.8261174	0.6956522	0.9310701	1	1593	tags=15%, list=14%, signal=17%
WEI_MIR34A_TARGETS	WEI_MIR34A_TARGETS		76	-0.2072453	-0.8259162	0.73214287	0.93009	1	1374	tags=14%, list=12%, signal=16%
KEGG_SMALL_CELL_LUNG_CANCER	KEGG_SMALL_CELL_LUNG_CANCER		48	-0.22773145	-0.82558125	0.68421054	0.92928165	1	1958	tags=23%, list=17%, signal=28%
FLECHNER_PBL_KIDNEY_TRANSPLANT_REJECTED_VS_OK_DN	FLECHNER_PBL_KIDNEY_TRANSPLANT_REJECTED_VS_OK_DN		33	-0.2285976	-0.824697	0.6296296	0.92976314	1	2760	tags=33%, list=25%, signal=44%
GARGALOVIC_RESPONSE_TO_OXIDIZED_PHOSPHOLIPIDS_GREY_DN	GARGALOVIC_RESPONSE_TO_OXIDIZED_PHOSPHOLIPIDS_GREY_DN		32	-0.31178513	-0.8241139	0.7017544	0.9297641	1	1405	tags=31%, list=13%, signal=36%
NUTT_GBM_VS_AO_GLIOMA_UP	NUTT_GBM_VS_AO_GLIOMA_UP		30	-0.28823227	-0.82408017	0.6923077	0.9284283	1	1829	tags=27%, list=16%, signal=32%
POMEROY_MEDULLOBLASTOMA_PROGNOSIS_DN	POMEROY_MEDULLOBLASTOMA_PROGNOSIS_DN		30	-0.254493	-0.82346714	0.7368421	0.92840064	1	2127	tags=30%, list=19%, signal=37%
VECCHI_GASTRIC_CANCER_EARLY_UP	VECCHI_GASTRIC_CANCER_EARLY_UP		231	-0.2432237	-0.8232427	0.65384614	0.9275134	1	2576	tags=32%, list=23%, signal=40%
DAUER_STAT3_TARGETS_UP	DAUER_STAT3_TARGETS_UP		21	-0.3108264	-0.82303345	0.7592593	0.92654914	1	1547	tags=29%, list=14%, signal=33%
BOYAULT_LIVER_CANCER_SUBCLASS_G123_DN	BOYAULT_LIVER_CANCER_SUBCLASS_G123_DN		34	-0.31895956	-0.8227643	0.71428573	0.92588705	1	2840	tags=44%, list=25%, signal=59%
STEIN_ESRRA_TARGETS_DN	STEIN_ESRRA_TARGETS_DN		58	-0.22947781	-0.82255685	0.6792453	0.9249259	1	2300	tags=26%, list=21%, signal=32%
SATO_SILENCED_EPIGENETICALLY_IN_PANCREATIC_CANCER	SATO_SILENCED_EPIGENETICALLY_IN_PANCREATIC_CANCER		27	-0.32185766	-0.82057756	0.74545455	0.9279134	1	924	tags=19%, list=8%, signal=20%
GENTILE_UV_RESPONSE_CLUSTER_D4	GENTILE_UV_RESPONSE_CLUSTER_D4		26	-0.25629458	-0.819475	0.72727275	0.92932105	1	2765	tags=38%, list=25%, signal=51%
LINDSTEDT_DENDRITIC_CELL_MATURATION_C	LINDSTEDT_DENDRITIC_CELL_MATURATION_C		39	-0.26418927	-0.8189599	0.6603774	0.9290426	1	1356	tags=23%, list=12%, signal=26%
REACTOME_METABLISM_OF_NUCLEOTIDES	REACTOME_METABLISM_OF_NUCLEOTIDES		52	-0.22596024	-0.81851757	0.76	0.92846507	1	2890	tags=38%, list=26%, signal=52%
GEORGES_TARGETS_OF_MIR192_AND_MIR215	GEORGES_TARGETS_OF_MIR192_AND_MIR215		415	-0.20052914	-0.8182479	0.7966102	0.9276103	1	3291	tags=35%, list=29%, signal=48%
JAZAERI_BREAST_CANCER_BRCA1_VS_BRCA2_DN	JAZAERI_BREAST_CANCER_BRCA1_VS_BRCA2_DN		30	-0.3028246	-0.81694466	0.7083333	0.9289358	1	1562	tags=33%, list=14%, signal=39%
SIG_PIP3_SIGNALING_IN_B_LYMPHOCYTES	SIG_PIP3_SIGNALING_IN_B_LYMPHOCYTES		21	-0.28921783	-0.8158774	0.7222222	0.92973286	1	1958	tags=29%, list=17%, signal=35%
BUYTAERT_PHOTODYNAMIC_THERAPY_STRESS_DN	BUYTAERT_PHOTODYNAMIC_THERAPY_STRESS_DN		353	-0.19437656	-0.81573534	0.71428573	0.92866707	1	2586	tags=27%, list=23%, signal=34%
LIU_SOX4_TARGETS_UP	LIU_SOX4_TARGETS_UP		65	-0.21433496	-0.8133675	0.7222222	0.9319742	1	2774	tags=28%, list=25%, signal=37%
BIOCARTA_TOLL_PATHWAY	BIOCARTA_TOLL_PATHWAY		21	-0.2753144	-0.8130178	0.7358491	0.9313165	1	841	tags=10%, list=8%, signal=10%
JAZAERI_BREAST_CANCER_BRCA1_VS_BRCA2_UP	JAZAERI_BREAST_CANCER_BRCA1_VS_BRCA2_UP		35	-0.22554332	-0.8125078	0.754717	0.93091685	1	2946	tags=31%, list=26%, signal=43%
WATTEL_AUTONOMOUS_THYROID_ADENOMA_UP	WATTEL_AUTONOMOUS_THYROID_ADENOMA_UP		15	-0.3430401	-0.8124521	0.76785713	0.92965984	1	1567	tags=27%, list=14%, signal=31%
KEGG_PRIMARY_IMMUNODEFICIENCY	KEGG_PRIMARY_IMMUNODEFICIENCY		25	-0.34191293	-0.8108964	0.68421054	0.93196756	1	2573	tags=40%, list=23%, signal=52%
BAELDE_DIABETIC_NEPHROPATHY_UP	BAELDE_DIABETIC_NEPHROPATHY_UP		18	-0.34262213	-0.8104565	0.73333335	0.93152595	1	1032	tags=28%, list=9%, signal=31%
CHUANG_OXIDATIVE_STRESS_RESPONSE_UP	CHUANG_OXIDATIVE_STRESS_RESPONSE_UP		18	-0.2982538	-0.8104493	0.75	0.9302357	1	887	tags=22%, list=8%, signal=24%
BIOCARTA_EDG1_PATHWAY	BIOCARTA_EDG1_PATHWAY		16	-0.32022554	-0.80865073	0.6545454	0.9326835	1	1971	tags=25%, list=18%, signal=30%
BROWNE_HCMV_INFECTION_48HR_UP	BROWNE_HCMV_INFECTION_48HR_UP		117	-0.21577613	-0.8083334	0.877193	0.9320019	1	2643	tags=28%, list=24%, signal=37%
MMS_MOUSE_LYMPH_HIGH_4HRS_UP	MMS_MOUSE_LYMPH_HIGH_4HRS_UP		31	-0.28227398	-0.80776465	0.7037037	0.9317645	1	3380	tags=42%, list=30%, signal=60%
FONTAINE_THYROID_TUMOR_UNCERTAIN_MALIGNANCY_UP	FONTAINE_THYROID_TUMOR_UNCERTAIN_MALIGNANCY_UP		18	-0.29584903	-0.8069317	0.73333335	0.9322554	1	1179	tags=22%, list=11%, signal=25%
RHODES_CANCER_META_SIGNATURE	RHODES_CANCER_META_SIGNATURE		41	-0.20759058	-0.8066743	0.6	0.93142617	1	4240	tags=46%, list=38%, signal=74%
REACTOME_REGULATION_OF_LIPID_METABOLISM_BY_PEROXISOME_PROLIFERATOR_ACTIVATED_RECEPTOR_ALPHA	REACTOME_REGULATION_OF_LIPID_METABOLISM_BY_PEROXISOME_PROLIFERATOR_ACTIVATED_RECEPTOR_ALPHA		40	-0.2733955	-0.8058775	0.8148148	0.931805	1	3193	tags=35%, list=29%, signal=49%
SHAFFER_IRF4_TARGETS_IN_ACTIVATED_DENDRITIC_CELL	SHAFFER_IRF4_TARGETS_IN_ACTIVATED_DENDRITIC_CELL		43	-0.2488832	-0.80479383	0.82	0.93255603	1	3085	tags=47%, list=28%, signal=64%
WANG_LMO4_TARGETS_DN	WANG_LMO4_TARGETS_DN		163	-0.18452877	-0.8047655	0.6666667	0.93129814	1	3135	tags=32%, list=28%, signal=44%
FARMER_BREAST_CANCER_APOCRINE_VS_BASAL	FARMER_BREAST_CANCER_APOCRINE_VS_BASAL		199	-0.20927228	-0.8044869	0.8448276	0.9305383	1	1405	tags=17%, list=13%, signal=19%
ADDYA_ERYTHROID_DIFFERENTIATION_BY_HEMIN	ADDYA_ERYTHROID_DIFFERENTIATION_BY_HEMIN		46	-0.2505391	-0.804313	0.8695652	0.929546	1	1514	tags=20%, list=14%, signal=23%
KEGG_VASCULAR_SMOOTH_MUSCLE_CONTRACTION	KEGG_VASCULAR_SMOOTH_MUSCLE_CONTRACTION		74	-0.2524532	-0.8031443	0.75510204	0.93049943	1	1989	tags=27%, list=18%, signal=33%
SCHLOSSER_SERUM_RESPONSE_UP	SCHLOSSER_SERUM_RESPONSE_UP		77	-0.22546491	-0.80266756	0.71153843	0.92998	1	2791	tags=31%, list=25%, signal=41%
BIOCARTA_VEGF_PATHWAY	BIOCARTA_VEGF_PATHWAY		17	-0.29461008	-0.80248797	0.7173913	0.92916095	1	1971	tags=24%, list=18%, signal=29%
LE_EGR2_TARGETS_UP	LE_EGR2_TARGETS_UP		75	-0.3057064	-0.8008001	0.6545454	0.93147916	1	2273	tags=36%, list=20%, signal=45%
DANG_MYC_TARGETS_UP	DANG_MYC_TARGETS_UP		87	-0.20499016	-0.8000867	0.6818182	0.93168205	1	2229	tags=24%, list=20%, signal=30%
LIU_CDX2_TARGETS_UP	LIU_CDX2_TARGETS_UP		31	-0.311479	-0.8000768	0.74509805	0.9304092	1	697	tags=19%, list=6%, signal=21%
KEGG_LONG_TERM_POTENTIATION	KEGG_LONG_TERM_POTENTIATION		40	-0.2605371	-0.7992422	0.79591835	0.93049645	1	2445	tags=28%, list=22%, signal=35%
JIANG_HYPOXIA_NORMAL	JIANG_HYPOXIA_NORMAL		154	-0.19208342	-0.7984935	0.84	0.93082607	1	1849	tags=19%, list=17%, signal=22%
KEGG_GLYCEROLIPID_METABOLISM	KEGG_GLYCEROLIPID_METABOLISM		29	-0.28834686	-0.797871	0.8039216	0.9310024	1	1108	tags=17%, list=10%, signal=19%
BOYLAN_MULTIPLE_MYELOMA_C_CLUSTER_UP	BOYLAN_MULTIPLE_MYELOMA_C_CLUSTER_UP		20	-0.28806078	-0.7976492	0.6481481	0.9302251	1	1545	tags=30%, list=14%, signal=35%
DAIRKEE_TERT_TARGETS_UP	DAIRKEE_TERT_TARGETS_UP		212	-0.16995768	-0.79578114	0.70212764	0.9326917	1	2343	tags=21%, list=21%, signal=26%
WEIGEL_OXIDATIVE_STRESS_BY_HNE_AND_H2O2	WEIGEL_OXIDATIVE_STRESS_BY_HNE_AND_H2O2		28	-0.24430363	-0.7940287	0.7241379	0.9348862	1	1811	tags=18%, list=16%, signal=21%
CHESLER_BRAIN_HIGHEST_GENETIC_VARIANCE	CHESLER_BRAIN_HIGHEST_GENETIC_VARIANCE		27	-0.25607613	-0.7928818	0.75510204	0.9358201	1	2966	tags=37%, list=26%, signal=50%
ROVERSI_GLIOMA_COPY_NUMBER_DN	ROVERSI_GLIOMA_COPY_NUMBER_DN		35	-0.23623472	-0.79269266	0.8333333	0.93485755	1	1666	tags=20%, list=15%, signal=23%
HOSHIDA_LIVER_CANCER_LATE_RECURRENCE_DN	HOSHIDA_LIVER_CANCER_LATE_RECURRENCE_DN		48	-0.25036928	-0.7924344	0.754717	0.93395936	1	2300	tags=29%, list=21%, signal=37%
KRIGE_RESPONSE_TO_TOSEDOSTAT_6HR_DN	KRIGE_RESPONSE_TO_TOSEDOSTAT_6HR_DN		462	-0.17092858	-0.79211247	0.7209302	0.9333262	1	2362	tags=21%, list=21%, signal=26%
BIOCARTA_ECM_PATHWAY	BIOCARTA_ECM_PATHWAY		17	-0.3105839	-0.7919088	0.7058824	0.9324691	1	1906	tags=24%, list=17%, signal=28%
KEGG_BETA_ALANINE_METABOLISM	KEGG_BETA_ALANINE_METABOLISM		19	-0.32028607	-0.79167926	0.754717	0.931736	1	799	tags=16%, list=7%, signal=17%
BOYAULT_LIVER_CANCER_SUBCLASS_G6_UP	BOYAULT_LIVER_CANCER_SUBCLASS_G6_UP		41	-0.26179272	-0.7904779	0.7719298	0.9330073	1	1200	tags=17%, list=11%, signal=19%
KEGG_GAP_JUNCTION	KEGG_GAP_JUNCTION		51	-0.2424981	-0.7902403	0.7241379	0.93220955	1	2096	tags=25%, list=19%, signal=31%
GARY_CD5_TARGETS_DN	GARY_CD5_TARGETS_DN		254	-0.20309079	-0.79018354	0.6415094	0.9311003	1	1871	tags=17%, list=17%, signal=20%
LIU_COMMON_CANCER_GENES	LIU_COMMON_CANCER_GENES		21	-0.24197154	-0.78858614	0.8333333	0.9332278	1	3250	tags=43%, list=29%, signal=60%
REACTOME_METABOLISM_OF_MRNA	REACTOME_METABOLISM_OF_MRNA		27	-0.2472983	-0.7884372	0.75	0.9322441	1	3777	tags=44%, list=34%, signal=67%
BIOCARTA_CXCR4_PATHWAY	BIOCARTA_CXCR4_PATHWAY		17	-0.28174075	-0.78809756	0.71929824	0.9317732	1	2266	tags=24%, list=20%, signal=29%
TARTE_PLASMA_CELL_VS_PLASMABLAST_DN	TARTE_PLASMA_CELL_VS_PLASMABLAST_DN		212	-0.20166178	-0.78698	0.6458333	0.93240666	1	3087	tags=33%, list=28%, signal=45%
MARZEC_IL2_SIGNALING_DN	MARZEC_IL2_SIGNALING_DN		21	-0.2791259	-0.78686327	0.7446808	0.93137664	1	403	tags=14%, list=4%, signal=15%
REACTOME_SLC_MEDIATED_TRANSMEMBRANE_TRANSPORT	REACTOME_SLC_MEDIATED_TRANSMEMBRANE_TRANSPORT		115	-0.24431297	-0.78600335	0.88461536	0.93191814	1	2154	tags=25%, list=19%, signal=31%
BERTUCCI_MEDULLARY_VS_DUCTAL_BREAST_CANCER_DN	BERTUCCI_MEDULLARY_VS_DUCTAL_BREAST_CANCER_DN		78	-0.25929406	-0.7847987	0.7659575	0.9333442	1	1380	tags=21%, list=12%, signal=23%
BILD_SRC_ONCOGENIC_SIGNATURE	BILD_SRC_ONCOGENIC_SIGNATURE		24	-0.28186128	-0.78418785	0.78688526	0.93303657	1	885	tags=21%, list=8%, signal=23%
VALK_AML_CLUSTER_15	VALK_AML_CLUSTER_15		17	-0.30830196	-0.78383076	0.8039216	0.93235797	1	129	tags=12%, list=1%, signal=12%
WANG_ESOPHAGUS_CANCER_VS_NORMAL_DN	WANG_ESOPHAGUS_CANCER_VS_NORMAL_DN		57	-0.2169618	-0.7823439	0.81666666	0.9339091	1	2310	tags=25%, list=21%, signal=31%
KEGG_VASOPRESSIN_REGULATED_WATER_REABSORPTION	KEGG_VASOPRESSIN_REGULATED_WATER_REABSORPTION		32	-0.24475157	-0.78131926	0.7017544	0.93435043	1	1216	tags=19%, list=11%, signal=21%
BROWNE_INTERFERON_RESPONSIVE_GENES	BROWNE_INTERFERON_RESPONSIVE_GENES		44	-0.3426579	-0.7805276	0.627451	0.93459934	1	1194	tags=23%, list=11%, signal=25%
KEGG_STARCH_AND_SUCROSE_METABOLISM	KEGG_STARCH_AND_SUCROSE_METABOLISM		21	-0.2770858	-0.77999026	0.82758623	0.9346917	1	1293	tags=19%, list=12%, signal=21%
MULLIGHAN_NPM1_MUTATED_SIGNATURE_1_UP	MULLIGHAN_NPM1_MUTATED_SIGNATURE_1_UP		148	-0.20029029	-0.7795456	0.86153847	0.9341172	1	2800	tags=31%, list=25%, signal=41%
KUNINGER_IGF1_VS_PDGFB_TARGETS_UP	KUNINGER_IGF1_VS_PDGFB_TARGETS_UP		32	-0.37468547	-0.77949476	0.7254902	0.93301266	1	2388	tags=44%, list=21%, signal=55%
CAFFAREL_RESPONSE_TO_THC_DN	CAFFAREL_RESPONSE_TO_THC_DN		19	-0.2984009	-0.77851135	0.7254902	0.93345666	1	2643	tags=47%, list=24%, signal=62%
BIOCARTA_CTCF_PATHWAY	BIOCARTA_CTCF_PATHWAY		15	-0.31888676	-0.7770034	0.75	0.935128	1	1596	tags=27%, list=14%, signal=31%
RUGO_STRESS_RESPONSE_SUBSET_H	RUGO_STRESS_RESPONSE_SUBSET_H		26	-0.2709112	-0.7758748	0.7592593	0.9361126	1	3064	tags=50%, list=27%, signal=69%
KYNG_DNA_DAMAGE_BY_GAMMA_AND_UV_RADIATION	KYNG_DNA_DAMAGE_BY_GAMMA_AND_UV_RADIATION		26	-0.2709112	-0.7758748	0.7592593	0.93489057	1	3064	tags=50%, list=27%, signal=69%
CHO_NR4A1_TARGETS	CHO_NR4A1_TARGETS		16	-0.3097081	-0.7755436	0.7755102	0.9343556	1	805	tags=19%, list=7%, signal=20%
CHENG_IMPRINTED_BY_ESTRADIOL	CHENG_IMPRINTED_BY_ESTRADIOL		54	-0.23829508	-0.77530617	0.7924528	0.9335912	1	2425	tags=30%, list=22%, signal=38%
BIOCARTA_DC_PATHWAY	BIOCARTA_DC_PATHWAY		15	-0.3448932	-0.77455133	0.7419355	0.9336668	1	206	tags=13%, list=2%, signal=14%
OSMAN_BLADDER_CANCER_UP	OSMAN_BLADDER_CANCER_UP		203	-0.18414482	-0.7731047	0.7924528	0.9351359	1	2777	tags=28%, list=25%, signal=36%
KEGG_HYPERTROPHIC_CARDIOMYOPATHY_HCM	KEGG_HYPERTROPHIC_CARDIOMYOPATHY_HCM		55	-0.27977332	-0.7730988	0.7307692	0.93393415	1	498	tags=11%, list=4%, signal=11%
HUPER_BREAST_BASAL_VS_LUMINAL_DN	HUPER_BREAST_BASAL_VS_LUMINAL_DN		39	-0.30209035	-0.77281797	0.7735849	0.93329805	1	1102	tags=21%, list=10%, signal=23%
JIANG_HYPOXIA_VIA_VHL	JIANG_HYPOXIA_VIA_VHL		16	-0.26902348	-0.7722487	0.6862745	0.9331264	1	3114	tags=38%, list=28%, signal=52%
REACTOME_INORGANIC_CATION_ANION_SLC_TRANSPORTERS	REACTOME_INORGANIC_CATION_ANION_SLC_TRANSPORTERS		64	-0.2648013	-0.77209556	0.87234044	0.9321685	1	2154	tags=30%, list=19%, signal=37%
ST_T_CELL_SIGNAL_TRANSDUCTION	ST_T_CELL_SIGNAL_TRANSDUCTION		33	-0.29726243	-0.77200264	0.6981132	0.93125504	1	2573	tags=33%, list=23%, signal=43%
WNT_SIGNALING	WNT_SIGNALING		67	-0.24123397	-0.77177036	0.8245614	0.93036795	1	2856	tags=36%, list=26%, signal=48%
UEDA_CENTRAL_CLOCK	UEDA_CENTRAL_CLOCK		66	-0.21689545	-0.77089775	0.8596491	0.93058884	1	2584	tags=29%, list=23%, signal=37%
GUENTHER_GROWTH_SPHERICAL_VS_ADHERENT_UP	GUENTHER_GROWTH_SPHERICAL_VS_ADHERENT_UP		16	-0.320979	-0.7705063	0.7037037	0.93008375	1	2365	tags=38%, list=21%, signal=47%
JI_RESPONSE_TO_FSH_DN	JI_RESPONSE_TO_FSH_DN		32	-0.24170469	-0.7694505	0.7169811	0.9309838	1	2377	tags=25%, list=21%, signal=32%
KEGG_DILATED_CARDIOMYOPATHY	KEGG_DILATED_CARDIOMYOPATHY		63	-0.27350113	-0.76918936	0.73214287	0.93030894	1	1216	tags=16%, list=11%, signal=18%
LIAO_HAVE_SOX4_BINDING_SITES	LIAO_HAVE_SOX4_BINDING_SITES		24	-0.27869073	-0.7688628	0.8032787	0.9296038	1	2911	tags=42%, list=26%, signal=56%
TIEN_INTESTINE_PROBIOTICS_24HR_UP	TIEN_INTESTINE_PROBIOTICS_24HR_UP		343	-0.19942597	-0.7687312	0.79591835	0.9287093	1	2589	tags=24%, list=23%, signal=31%
KORKOLA_EMBRYONAL_CARCINOMA_UP	KORKOLA_EMBRYONAL_CARCINOMA_UP		31	-0.2727599	-0.7683485	0.74545455	0.9281058	1	1576	tags=26%, list=14%, signal=30%
LEE_METASTASIS_AND_ALTERNATIVE_SPLICING_UP	LEE_METASTASIS_AND_ALTERNATIVE_SPLICING_UP		49	-0.23050614	-0.76689136	0.7254902	0.92997956	1	329	tags=8%, list=3%, signal=8%
KEGG_PRIMARY_BILE_ACID_BIOSYNTHESIS	KEGG_PRIMARY_BILE_ACID_BIOSYNTHESIS		15	-0.30823395	-0.7664164	0.84313726	0.929691	1	2840	tags=40%, list=25%, signal=54%
REACTOME_NUCLEOTIDE_EXCISION_REPAIR	REACTOME_NUCLEOTIDE_EXCISION_REPAIR		45	-0.24250858	-0.76413935	0.68	0.9324804	1	4055	tags=42%, list=36%, signal=66%
BIOCARTA_HDAC_PATHWAY	BIOCARTA_HDAC_PATHWAY		18	-0.27383962	-0.76286817	0.6909091	0.93347776	1	2544	tags=28%, list=23%, signal=36%
VALK_AML_CLUSTER_10	VALK_AML_CLUSTER_10		18	-0.2983576	-0.7615634	0.74	0.93462557	1	1282	tags=22%, list=11%, signal=25%
KAAB_HEART_ATRIUM_VS_VENTRICLE_DN	KAAB_HEART_ATRIUM_VS_VENTRICLE_DN		169	-0.20362686	-0.76070625	0.85714287	0.9350034	1	2775	tags=28%, list=25%, signal=37%
KEGG_EPITHELIAL_CELL_SIGNALING_IN_HELICOBACTER_PYLORI_INFECTION	KEGG_EPITHELIAL_CELL_SIGNALING_IN_HELICOBACTER_PYLORI_INFECTION		42	-0.2312666	-0.76047397	0.82608694	0.9341484	1	469	tags=10%, list=4%, signal=10%
FLECHNER_PBL_KIDNEY_TRANSPLANT_REJECTED_VS_OK_UP	FLECHNER_PBL_KIDNEY_TRANSPLANT_REJECTED_VS_OK_UP		42	-0.23510566	-0.7601816	0.75555557	0.9335742	1	2620	tags=31%, list=23%, signal=40%
HADDAD_B_LYMPHOCYTE_PROGENITOR	HADDAD_B_LYMPHOCYTE_PROGENITOR		144	-0.21842162	-0.7598651	0.93333334	0.9328297	1	2177	tags=26%, list=19%, signal=31%
SEMENZA_HIF1_TARGETS	SEMENZA_HIF1_TARGETS		25	-0.26422063	-0.75934786	0.78	0.9324505	1	2486	tags=36%, list=22%, signal=46%
REACTOME_MUSCLE_CONTRACTION	REACTOME_MUSCLE_CONTRACTION		36	-0.34551102	-0.75508356	0.76	0.93933755	1	1687	tags=25%, list=15%, signal=29%
KOBAYASHI_EGFR_SIGNALING_24HR_UP	KOBAYASHI_EGFR_SIGNALING_24HR_UP		56	-0.25967506	-0.754755	0.7647059	0.9387031	1	1511	tags=21%, list=13%, signal=25%
ST_INTEGRIN_SIGNALING_PATHWAY	ST_INTEGRIN_SIGNALING_PATHWAY		52	-0.2318233	-0.7543735	0.6666667	0.93819636	1	1958	tags=23%, list=17%, signal=28%
SASSON_RESPONSE_TO_FORSKOLIN_DN	SASSON_RESPONSE_TO_FORSKOLIN_DN		46	-0.2404545	-0.754254	0.8490566	0.93726134	1	1270	tags=20%, list=11%, signal=22%
REACTOME_INTEGRIN_ALPHAIIBBETA3_SIGNALING	REACTOME_INTEGRIN_ALPHAIIBBETA3_SIGNALING		17	-0.2909198	-0.7532745	0.89285713	0.9375409	1	2277	tags=35%, list=20%, signal=44%
HOSHIDA_LIVER_CANCER_SURVIVAL_DN	HOSHIDA_LIVER_CANCER_SURVIVAL_DN		82	-0.19532688	-0.7530233	0.76	0.9367777	1	2336	tags=22%, list=21%, signal=28%
STEARMAN_LUNG_CANCER_EARLY_VS_LATE_UP	STEARMAN_LUNG_CANCER_EARLY_VS_LATE_UP		90	-0.19578226	-0.7528384	0.68421054	0.9359392	1	1452	tags=14%, list=13%, signal=16%
GAL_LEUKEMIC_STEM_CELL_UP	GAL_LEUKEMIC_STEM_CELL_UP		58	-0.22989674	-0.7518709	0.9166667	0.9363872	1	2369	tags=31%, list=21%, signal=39%
MARTINEZ_RESPONSE_TO_TRABECTEDIN_DN	MARTINEZ_RESPONSE_TO_TRABECTEDIN_DN		141	-0.18465053	-0.7507777	0.7169811	0.93709147	1	2831	tags=28%, list=25%, signal=37%
REACTOME_ABORTIVE_ELONGATION_OF_HIV1_TRANSCRIPT_IN_THE_ABSENCE_OF_TAT	REACTOME_ABORTIVE_ELONGATION_OF_HIV1_TRANSCRIPT_IN_THE_ABSENCE_OF_TAT		19	-0.24519512	-0.7506873	0.6976744	0.93609565	1	3709	tags=42%, list=33%, signal=63%
KEGG_ALZHEIMERS_DISEASE	KEGG_ALZHEIMERS_DISEASE		109	-0.17266896	-0.75056225	0.7058824	0.935059	1	3691	tags=28%, list=33%, signal=42%
STARK_HYPPOCAMPUS_22Q11_DELETION_UP	STARK_HYPPOCAMPUS_22Q11_DELETION_UP		24	-0.27264827	-0.7495242	0.78431374	0.93542594	1	2864	tags=33%, list=26%, signal=45%
VALK_AML_WITH_FLT3_ITD	VALK_AML_WITH_FLT3_ITD		26	-0.28938752	-0.74708146	0.9137931	0.9384196	1	807	tags=19%, list=7%, signal=21%
BENPORATH_NOS_TARGETS	BENPORATH_NOS_TARGETS		91	-0.2106272	-0.7455291	0.8965517	0.93991363	1	2912	tags=35%, list=26%, signal=47%
KEGG_AMINO_SUGAR_AND_NUCLEOTIDE_SUGAR_METABOLISM	KEGG_AMINO_SUGAR_AND_NUCLEOTIDE_SUGAR_METABOLISM		32	-0.22368036	-0.74546766	0.8490566	0.93881965	1	3651	tags=47%, list=33%, signal=69%
MCCLUNG_DELTA_FOSB_TARGETS_8WK	MCCLUNG_DELTA_FOSB_TARGETS_8WK		33	-0.23782289	-0.7445946	0.84745765	0.93919295	1	2445	tags=27%, list=22%, signal=35%
SASSON_RESPONSE_TO_GONADOTROPHINS_DN	SASSON_RESPONSE_TO_GONADOTROPHINS_DN		46	-0.24159768	-0.74420214	0.88461536	0.93877864	1	1270	tags=20%, list=11%, signal=22%
IWANAGA_CARCINOGENESIS_BY_KRAS_DN	IWANAGA_CARCINOGENESIS_BY_KRAS_DN		71	-0.2254406	-0.74399185	0.8627451	0.9380429	1	1324	tags=14%, list=12%, signal=16%
NATSUME_RESPONSE_TO_INTERFERON_BETA_UP	NATSUME_RESPONSE_TO_INTERFERON_BETA_UP		42	-0.21944329	-0.74352	0.8333333	0.93761563	1	1482	tags=21%, list=13%, signal=25%
PEREZ_TP63_TARGETS	PEREZ_TP63_TARGETS		184	-0.21945985	-0.7432327	0.9074074	0.93692935	1	1626	tags=20%, list=15%, signal=23%
REACTOME_HIV1_TRANSCRIPTION_ELONGATION	REACTOME_HIV1_TRANSCRIPTION_ELONGATION		37	-0.21204248	-0.7426573	0.67391306	0.9366226	1	3709	tags=41%, list=33%, signal=60%
LEE_LIVER_CANCER	LEE_LIVER_CANCER		21	-0.3193233	-0.74228746	0.8148148	0.9362136	1	1902	tags=24%, list=17%, signal=29%
LEE_LIVER_CANCER_TOP50	LEE_LIVER_CANCER_TOP50		21	-0.3193233	-0.74228746	0.8148148	0.93506634	1	1902	tags=24%, list=17%, signal=29%
RHEIN_ALL_GLUCOCORTICOID_THERAPY_DN	RHEIN_ALL_GLUCOCORTICOID_THERAPY_DN		261	-0.19381678	-0.7420792	0.8076923	0.9342118	1	2313	tags=22%, list=21%, signal=27%
KEGG_WNT_SIGNALING_PATHWAY	KEGG_WNT_SIGNALING_PATHWAY		106	-0.21825983	-0.7415844	0.9310345	0.9337132	1	2946	tags=32%, list=26%, signal=43%
COLDREN_GEFITINIB_RESISTANCE_UP	COLDREN_GEFITINIB_RESISTANCE_UP		41	-0.22532345	-0.7413817	0.8	0.93284535	1	1589	tags=22%, list=14%, signal=25%
REACTOME_DUAL_INCISION_REACTION_IN_GG_NER	REACTOME_DUAL_INCISION_REACTION_IN_GG_NER		20	-0.278871	-0.7413659	0.8125	0.9317077	1	2833	tags=30%, list=25%, signal=40%
SHIPP_DLBCL_CURED_VS_FATAL_UP	SHIPP_DLBCL_CURED_VS_FATAL_UP		22	-0.29184893	-0.7400234	0.90384614	0.93272084	1	1230	tags=23%, list=11%, signal=25%
RAMASWAMY_METASTASIS_UP	RAMASWAMY_METASTASIS_UP		38	-0.20364079	-0.7397044	0.79591835	0.932109	1	2801	tags=29%, list=25%, signal=38%
ZHAN_MULTIPLE_MYELOMA_SUBGROUPS	ZHAN_MULTIPLE_MYELOMA_SUBGROUPS		25	-0.24599414	-0.7393581	0.64705884	0.9314268	1	2883	tags=40%, list=26%, signal=54%
REACTOME_PLATELET_AGGREGATION_PLUG_FORMATION	REACTOME_PLATELET_AGGREGATION_PLUG_FORMATION		19	-0.2671941	-0.7387421	0.8833333	0.9312366	1	2277	tags=32%, list=20%, signal=40%
BROWNE_HCMV_INFECTION_14HR_UP	BROWNE_HCMV_INFECTION_14HR_UP		86	-0.19796593	-0.7385562	0.8305085	0.93044305	1	2282	tags=23%, list=20%, signal=29%
SESTO_RESPONSE_TO_UV_C6	SESTO_RESPONSE_TO_UV_C6		30	-0.23280919	-0.73852485	0.8	0.9293375	1	1946	tags=27%, list=17%, signal=32%
GALE_APL_WITH_FLT3_MUTATED_UP	GALE_APL_WITH_FLT3_MUTATED_UP		23	-0.25725406	-0.7383247	0.71929824	0.92860556	1	4055	tags=48%, list=36%, signal=75%
SHEPARD_CRUSH_AND_BURN_MUTANT_UP	SHEPARD_CRUSH_AND_BURN_MUTANT_UP		97	-0.18907948	-0.73792326	0.92105263	0.9280897	1	3052	tags=29%, list=27%, signal=39%
REACTOME_PYRIMIDINE_METABOLISM	REACTOME_PYRIMIDINE_METABOLISM		15	-0.2791367	-0.73642075	0.88235295	0.9295649	1	2490	tags=40%, list=22%, signal=51%
TURASHVILI_BREAST_DUCTAL_CARCINOMA_VS_LOBULAR_NORMAL_UP	TURASHVILI_BREAST_DUCTAL_CARCINOMA_VS_LOBULAR_NORMAL_UP		39	-0.25943837	-0.73614645	0.89285713	0.9289516	1	1806	tags=31%, list=16%, signal=37%
LEE_LIVER_CANCER_ACOX1_DN	LEE_LIVER_CANCER_ACOX1_DN		49	-0.266162	-0.7352843	0.8545455	0.92932516	1	1206	tags=16%, list=11%, signal=18%
BENPORATH_ES_2	BENPORATH_ES_2		22	-0.28903067	-0.7348106	0.9	0.9291162	1	2908	tags=45%, list=26%, signal=61%
YAGI_AML_SURVIVAL	YAGI_AML_SURVIVAL		80	-0.19645628	-0.73453194	0.8076923	0.92857933	1	2329	tags=20%, list=21%, signal=25%
PEREZ_TP53_AND_TP63_TARGETS	PEREZ_TP53_AND_TP63_TARGETS		100	-0.2156526	-0.73391503	0.92727274	0.9284004	1	1577	tags=19%, list=14%, signal=22%
REACTOME_SYNTHESIS_OF_BILE_ACIDS_AND_BILE_SALTS	REACTOME_SYNTHESIS_OF_BILE_ACIDS_AND_BILE_SALTS		18	-0.28217012	-0.7316892	0.86538464	0.9307913	1	3142	tags=44%, list=28%, signal=62%
MANN_RESPONSE_TO_AMIFOSTINE_UP	MANN_RESPONSE_TO_AMIFOSTINE_UP		15	-0.2769355	-0.7311227	0.8979592	0.93073756	1	2482	tags=40%, list=22%, signal=51%
WHITEHURST_PACLITAXEL_SENSITIVITY	WHITEHURST_PACLITAXEL_SENSITIVITY		18	-0.27176586	-0.7304342	0.8727273	0.93087626	1	1488	tags=22%, list=13%, signal=26%
BROWNE_HCMV_INFECTION_6HR_DN	BROWNE_HCMV_INFECTION_6HR_DN		89	-0.20758826	-0.7301737	0.88709676	0.93023795	1	1726	tags=20%, list=15%, signal=24%
MULLIGHAN_NPM1_SIGNATURE_3_UP	MULLIGHAN_NPM1_SIGNATURE_3_UP		188	-0.18568756	-0.72814184	0.9830508	0.9318444	1	2800	tags=30%, list=25%, signal=39%
LASTOWSKA_COAMPLIFIED_WITH_MYCN	LASTOWSKA_COAMPLIFIED_WITH_MYCN		22	-0.24192981	-0.7275174	0.9074074	0.93166214	1	3015	tags=36%, list=27%, signal=50%
HADDAD_T_LYMPHOCYTE_AND_NK_PROGENITOR_UP	HADDAD_T_LYMPHOCYTE_AND_NK_PROGENITOR_UP		44	-0.26184237	-0.7273047	0.84444445	0.93093246	1	1286	tags=20%, list=11%, signal=23%
REACTOME_INTEGRATION_OF_ENERGY_METABOLISM	REACTOME_INTEGRATION_OF_ENERGY_METABOLISM		160	-0.17186593	-0.726591	0.8235294	0.9309302	1	3807	tags=34%, list=34%, signal=50%
FOURNIER_ACINAR_DEVELOPMENT_LATE_2	FOURNIER_ACINAR_DEVELOPMENT_LATE_2		179	-0.22294052	-0.7263683	0.7446808	0.93017524	1	3773	tags=46%, list=34%, signal=68%
REACTOME_GLUCOSE_AND_OTHER_SUGAR_SLC_TRANSPORTERS	REACTOME_GLUCOSE_AND_OTHER_SUGAR_SLC_TRANSPORTERS		57	-0.23211206	-0.7254603	0.8269231	0.93038416	1	1145	tags=16%, list=10%, signal=17%
REACTOME_EGFR_DOWNREGULATION	REACTOME_EGFR_DOWNREGULATION		20	-0.22582173	-0.7247284	0.86206895	0.93063354	1	1460	tags=15%, list=13%, signal=17%
KEGG_ALANINE_ASPARTATE_AND_GLUTAMATE_METABOLISM	KEGG_ALANINE_ASPARTATE_AND_GLUTAMATE_METABOLISM		21	-0.2735804	-0.7240153	0.877551	0.930703	1	2178	tags=24%, list=19%, signal=30%
REACTOME_POST_NMDA_RECEPTOR_ACTIVATION_EVENTS	REACTOME_POST_NMDA_RECEPTOR_ACTIVATION_EVENTS		22	-0.2732142	-0.7227704	0.84313726	0.9315265	1	3358	tags=27%, list=30%, signal=39%
KANNAN_TP53_TARGETS_UP	KANNAN_TP53_TARGETS_UP		27	-0.24631815	-0.72274494	0.84782606	0.9304858	1	1502	tags=22%, list=13%, signal=26%
BEIER_GLIOMA_STEM_CELL_UP	BEIER_GLIOMA_STEM_CELL_UP		24	-0.27235195	-0.7222594	0.88	0.9302979	1	1389	tags=25%, list=12%, signal=28%
MORI_EMU_MYC_LYMPHOMA_BY_ONSET_TIME_DN	MORI_EMU_MYC_LYMPHOMA_BY_ONSET_TIME_DN		16	-0.28399834	-0.71996206	0.8125	0.9326732	1	949	tags=19%, list=8%, signal=20%
YAGI_AML_WITH_11Q23_REARRANGED	YAGI_AML_WITH_11Q23_REARRANGED		231	-0.175287	-0.71956915	0.9464286	0.93197656	1	3199	tags=32%, list=29%, signal=45%
BIOCARTA_RHO_PATHWAY	BIOCARTA_RHO_PATHWAY		27	-0.22289099	-0.7190253	0.78431374	0.93155515	1	2270	tags=22%, list=20%, signal=28%
ASTIER_INTEGRIN_SIGNALING	ASTIER_INTEGRIN_SIGNALING		36	-0.21949758	-0.71844083	0.8679245	0.93158406	1	2807	tags=33%, list=25%, signal=44%
REACTOME_TRANSCRIPTION_OF_THE_HIV_GENOME	REACTOME_TRANSCRIPTION_OF_THE_HIV_GENOME		48	-0.19460309	-0.71749234	0.6530612	0.93170327	1	3709	tags=38%, list=33%, signal=56%
ENK_UV_RESPONSE_KERATINOCYTE_DN	ENK_UV_RESPONSE_KERATINOCYTE_DN		307	-0.17624392	-0.71440226	0.8545455	0.9349569	1	2428	tags=23%, list=22%, signal=29%
BROWNE_HCMV_INFECTION_8HR_DN	BROWNE_HCMV_INFECTION_8HR_DN		26	-0.2335081	-0.7129273	0.9	0.93592316	1	2548	tags=31%, list=23%, signal=40%
BROWNE_HCMV_INFECTION_2HR_UP	BROWNE_HCMV_INFECTION_2HR_UP		21	-0.26853693	-0.71260136	0.8627451	0.9353869	1	296	tags=10%, list=3%, signal=10%
MILI_PSEUDOPODIA_CHEMOTAXIS_DN	MILI_PSEUDOPODIA_CHEMOTAXIS_DN		312	-0.18628371	-0.7121442	0.78846157	0.9349529	1	2666	tags=27%, list=24%, signal=35%
HAMAI_APOPTOSIS_VIA_TRAIL_DN	HAMAI_APOPTOSIS_VIA_TRAIL_DN		91	-0.2148998	-0.71207726	0.9183673	0.93398845	1	1310	tags=18%, list=12%, signal=20%
REACTOME_THE_ROLE_OF_NEF_IN_HIV1_REPLICATION_AND_DISEASE_PATHOGENESIS	REACTOME_THE_ROLE_OF_NEF_IN_HIV1_REPLICATION_AND_DISEASE_PATHOGENESIS		21	-0.2482529	-0.7113358	0.7241379	0.93385947	1	2017	tags=19%, list=18%, signal=23%
ZHU_CMV_24_HR_UP	ZHU_CMV_24_HR_UP		28	-0.22879079	-0.7112884	0.8867925	0.93280977	1	280	tags=7%, list=3%, signal=7%
KESHELAVA_MULTIPLE_DRUG_RESISTANCE	KESHELAVA_MULTIPLE_DRUG_RESISTANCE		46	-0.1915192	-0.7108366	0.7962963	0.93243116	1	1797	tags=20%, list=16%, signal=23%
YAO_TEMPORAL_RESPONSE_TO_PROGESTERONE_CLUSTER_6	YAO_TEMPORAL_RESPONSE_TO_PROGESTERONE_CLUSTER_6		50	-0.26229122	-0.71072084	0.88372093	0.93149346	1	1669	tags=24%, list=15%, signal=28%
REACTOME_VPR_MEDIATED_NUCLEAR_IMPORT_OF_PICS	REACTOME_VPR_MEDIATED_NUCLEAR_IMPORT_OF_PICS		20	-0.26573977	-0.7099476	0.71153843	0.9316426	1	6	tags=5%, list=0%, signal=5%
WONG_PROTEASOME_GENE_MODULE	WONG_PROTEASOME_GENE_MODULE		35	-0.21570094	-0.7099169	0.7777778	0.93060017	1	1376	tags=14%, list=12%, signal=16%
KLEIN_PRIMARY_EFFUSION_LYMPHOMA_UP	KLEIN_PRIMARY_EFFUSION_LYMPHOMA_UP		39	-0.22459428	-0.7092891	0.87234044	0.9302563	1	1328	tags=18%, list=12%, signal=20%
MORI_MATURE_B_LYMPHOCYTE_DN	MORI_MATURE_B_LYMPHOCYTE_DN		44	-0.22462876	-0.7086969	0.84313726	0.93009293	1	2240	tags=27%, list=20%, signal=34%
HUMMEL_BURKITTS_LYMPHOMA_UP	HUMMEL_BURKITTS_LYMPHOMA_UP		18	-0.27921462	-0.7086207	0.9444444	0.92908436	1	270	tags=11%, list=2%, signal=11%
REACTOME_MITOTIC_M_M_G1_PHASES	REACTOME_MITOTIC_M_M_G1_PHASES		102	-0.23555636	-0.70777315	0.7254902	0.92907375	1	3328	tags=35%, list=30%, signal=50%
RADAEVA_RESPONSE_TO_IFNA1_UP	RADAEVA_RESPONSE_TO_IFNA1_UP		22	-0.301969	-0.70767707	0.78	0.9281988	1	924	tags=18%, list=8%, signal=20%
SHIPP_DLBCL_CURED_VS_FATAL_DN	SHIPP_DLBCL_CURED_VS_FATAL_DN		26	-0.23814157	-0.7075194	0.78	0.92732996	1	1549	tags=15%, list=14%, signal=18%
ACEVEDO_NORMAL_TISSUE_ADJACENT_TO_LIVER_TUMOR_UP	ACEVEDO_NORMAL_TISSUE_ADJACENT_TO_LIVER_TUMOR_UP		88	-0.1820516	-0.7066027	0.9433962	0.9274822	1	824	tags=10%, list=7%, signal=11%
REACTOME_GLUCOSE_TRANSPORT	REACTOME_GLUCOSE_TRANSPORT		25	-0.24271207	-0.7061452	0.7924528	0.9269391	1	3470	tags=40%, list=31%, signal=58%
BASAKI_YBX1_TARGETS_UP	BASAKI_YBX1_TARGETS_UP		168	-0.20614073	-0.7056745	0.7894737	0.92655575	1	2536	tags=32%, list=23%, signal=41%
DAUER_STAT3_TARGETS_DN	DAUER_STAT3_TARGETS_DN		23	-0.3252886	-0.7053432	0.7169811	0.9259508	1	2638	tags=48%, list=24%, signal=62%
REACTOME_TRANSCRIPTION_COUPLED_NER	REACTOME_TRANSCRIPTION_COUPLED_NER		40	-0.22685516	-0.7039717	0.71153843	0.9268995	1	1549	tags=15%, list=14%, signal=17%
DITTMER_PTHLH_TARGETS_DN	DITTMER_PTHLH_TARGETS_DN		50	-0.18388012	-0.70337254	0.8727273	0.92652315	1	784	tags=10%, list=7%, signal=11%
MORI_PLASMA_CELL_UP	MORI_PLASMA_CELL_UP		28	-0.21357132	-0.70257324	0.78431374	0.9263904	1	7847	tags=96%, list=70%, signal=321%
SA_B_CELL_RECEPTOR_COMPLEXES	SA_B_CELL_RECEPTOR_COMPLEXES		16	-0.26911858	-0.7023856	0.85714287	0.92564166	1	1460	tags=19%, list=13%, signal=22%
SENGUPTA_NASOPHARYNGEAL_CARCINOMA_UP	SENGUPTA_NASOPHARYNGEAL_CARCINOMA_UP		146	-0.2270624	-0.6992666	0.86538464	0.9289597	1	1744	tags=23%, list=16%, signal=27%
REACTOME_SHCMEDIATED_CASCADE	REACTOME_SHCMEDIATED_CASCADE		16	-0.28335196	-0.6988729	0.8333333	0.9283594	1	2636	tags=38%, list=24%, signal=49%
REACTOME_METAL_ION_SLC_TRANSPORTERS	REACTOME_METAL_ION_SLC_TRANSPORTERS		16	-0.28000242	-0.69718695	0.7916667	0.92973393	1	1604	tags=19%, list=14%, signal=22%
REACTOME_G1_S_TRANSITION	REACTOME_G1_S_TRANSITION		79	-0.23732005	-0.6966733	0.76	0.9293699	1	2487	tags=25%, list=22%, signal=32%
BREDEMEYER_RAG_SIGNALING_VIA_ATM_NOT_VIA_NFKB_DN	BREDEMEYER_RAG_SIGNALING_VIA_ATM_NOT_VIA_NFKB_DN		28	-0.24856403	-0.695669	0.8909091	0.9294462	1	1835	tags=25%, list=16%, signal=30%
ST_ERK1_ERK2_MAPK_PATHWAY	ST_ERK1_ERK2_MAPK_PATHWAY		18	-0.19987626	-0.6934447	0.8245614	0.9314873	1	3248	tags=33%, list=29%, signal=47%
REACTOME_AXON_GUIDANCE	REACTOME_AXON_GUIDANCE		109	-0.22717047	-0.69259304	0.84615386	0.9315113	1	1982	tags=24%, list=18%, signal=29%
KEGG_PPAR_SIGNALING_PATHWAY	KEGG_PPAR_SIGNALING_PATHWAY		51	-0.25952345	-0.689087	0.86538464	0.9353847	1	3610	tags=43%, list=32%, signal=63%
HOLLMAN_APOPTOSIS_VIA_CD40_DN	HOLLMAN_APOPTOSIS_VIA_CD40_DN		149	-0.17855717	-0.68887836	0.87234044	0.934494	1	1962	tags=19%, list=18%, signal=23%
BILBAN_B_CLL_LPL_UP	BILBAN_B_CLL_LPL_UP		30	-0.23499271	-0.6883605	0.92727274	0.93423903	1	2410	tags=27%, list=22%, signal=34%
MCBRYAN_PUBERTAL_BREAST_3_4WK_DN	MCBRYAN_PUBERTAL_BREAST_3_4WK_DN		33	-0.22705038	-0.6878059	0.9574468	0.93380046	1	3555	tags=39%, list=32%, signal=58%
BIOCARTA_IL1R_PATHWAY	BIOCARTA_IL1R_PATHWAY		18	-0.21918125	-0.68768895	0.88461536	0.9328202	1	1596	tags=17%, list=14%, signal=19%
KEGG_RNA_DEGRADATION	KEGG_RNA_DEGRADATION		34	-0.19627845	-0.68759924	0.9122807	0.93192977	1	555	tags=9%, list=5%, signal=9%
BIOCARTA_CDC42RAC_PATHWAY	BIOCARTA_CDC42RAC_PATHWAY		15	-0.26468763	-0.68619376	0.81632656	0.93268913	1	76	tags=7%, list=1%, signal=7%
KOYAMA_SEMA3B_TARGETS_DN	KOYAMA_SEMA3B_TARGETS_DN		152	-0.18511182	-0.6858954	1	0.9320621	1	3415	tags=39%, list=30%, signal=55%
YAUCH_HEDGEHOG_SIGNALING_PARACRINE_DN	YAUCH_HEDGEHOG_SIGNALING_PARACRINE_DN		142	-0.24750654	-0.6851198	0.9423077	0.93201274	1	2349	tags=31%, list=21%, signal=39%
GINESTIER_BREAST_CANCER_ZNF217_AMPLIFIED_UP	GINESTIER_BREAST_CANCER_ZNF217_AMPLIFIED_UP		36	-0.2098445	-0.68273485	0.80701756	0.93361765	1	913	tags=11%, list=8%, signal=12%
LU_AGING_BRAIN_UP	LU_AGING_BRAIN_UP		88	-0.19158252	-0.681147	0.9607843	0.934351	1	1791	tags=17%, list=16%, signal=20%
PETRETTO_HEART_MASS_QTL_CIS_UP	PETRETTO_HEART_MASS_QTL_CIS_UP		15	-0.2819341	-0.6800558	0.9347826	0.93462133	1	1260	tags=27%, list=11%, signal=30%
FLECHNER_PBL_KIDNEY_TRANSPLANT_OK_VS_DONOR_UP	FLECHNER_PBL_KIDNEY_TRANSPLANT_OK_VS_DONOR_UP		98	-0.16040963	-0.6797178	0.82978725	0.9340609	1	2045	tags=18%, list=18%, signal=22%
KEGG_ADIPOCYTOKINE_SIGNALING_PATHWAY	KEGG_ADIPOCYTOKINE_SIGNALING_PATHWAY		35	-0.23010552	-0.6794697	0.8518519	0.9332763	1	3522	tags=40%, list=31%, signal=58%
SUNG_METASTASIS_STROMA_DN	SUNG_METASTASIS_STROMA_DN		26	-0.25238743	-0.6777961	0.8148148	0.9342205	1	2255	tags=35%, list=20%, signal=43%
NIKOLSKY_BREAST_CANCER_12Q13_Q21_AMPLICON	NIKOLSKY_BREAST_CANCER_12Q13_Q21_AMPLICON		20	-0.22491154	-0.6763709	0.8301887	0.93483585	1	2872	tags=30%, list=26%, signal=40%
REACTOME_S_PHASE	REACTOME_S_PHASE		84	-0.23568074	-0.675492	0.7755102	0.93479687	1	2545	tags=26%, list=23%, signal=34%
REACTOME_SIGNALLING_TO_RAS	REACTOME_SIGNALLING_TO_RAS		18	-0.21505678	-0.6742246	0.86538464	0.9355314	1	2066	tags=17%, list=18%, signal=20%
KEGG_GLYCINE_SERINE_AND_THREONINE_METABOLISM	KEGG_GLYCINE_SERINE_AND_THREONINE_METABOLISM		22	-0.27534962	-0.67355835	0.8780488	0.9353913	1	2500	tags=27%, list=22%, signal=35%
KEGG_PATHWAYS_IN_CANCER	KEGG_PATHWAYS_IN_CANCER		208	-0.17332266	-0.6729685	0.9818182	0.93518656	1	2651	tags=26%, list=24%, signal=33%
REACTOME_SYNTHESIS_OF_DNA	REACTOME_SYNTHESIS_OF_DNA		72	-0.23400217	-0.6704905	0.7755102	0.9368663	1	3273	tags=35%, list=29%, signal=49%
ST_TUMOR_NECROSIS_FACTOR_PATHWAY	ST_TUMOR_NECROSIS_FACTOR_PATHWAY		18	-0.23001921	-0.67007345	0.84444445	0.9363378	1	3481	tags=44%, list=31%, signal=64%
CHIARETTI_T_ALL_REFRACTORY_TO_THERAPY	CHIARETTI_T_ALL_REFRACTORY_TO_THERAPY		20	-0.26855242	-0.6656586	0.9433962	0.94019216	1	1263	tags=25%, list=11%, signal=28%
REACTOME_AMINO_ACID_AND_OLIGOPEPTIDE_SLC_TRANSPORTERS	REACTOME_AMINO_ACID_AND_OLIGOPEPTIDE_SLC_TRANSPORTERS		36	-0.24589509	-0.66478086	0.9787234	0.94037354	1	2154	tags=33%, list=19%, signal=41%
STEIN_ESRRA_TARGETS_RESPONSIVE_TO_ESTROGEN_DN	STEIN_ESRRA_TARGETS_RESPONSIVE_TO_ESTROGEN_DN		24	-0.25569713	-0.6626096	0.89830506	0.94169456	1	1846	tags=33%, list=16%, signal=40%
HOLLMAN_APOPTOSIS_VIA_CD40_UP	HOLLMAN_APOPTOSIS_VIA_CD40_UP		129	-0.1841496	-0.6614888	0.85714287	0.9416079	1	2605	tags=27%, list=23%, signal=35%
VARELA_ZMPSTE24_TARGETS_DN	VARELA_ZMPSTE24_TARGETS_DN		37	-0.24618843	-0.65780336	0.91071427	0.94433606	1	1120	tags=14%, list=10%, signal=15%
REACTOME_NEF_MEDIATES_DOWN_MODULATION_OF_CELL_SURFACE_RECEPTORS_BY_RECRUITING_THEM_TO_CLATHRIN_ADAPTERS	REACTOME_NEF_MEDIATES_DOWN_MODULATION_OF_CELL_SURFACE_RECEPTORS_BY_RECRUITING_THEM_TO_CLATHRIN_ADAPTERS		15	-0.22578914	-0.65668446	0.7777778	0.9445896	1	8674	tags=100%, list=77%, signal=443%
WEBER_METHYLATED_HCP_IN_FIBROBLAST_DN	WEBER_METHYLATED_HCP_IN_FIBROBLAST_DN		16	-0.2661589	-0.6511955	0.8545455	0.9496986	1	2727	tags=31%, list=24%, signal=41%
KEGG_MAPK_SIGNALING_PATHWAY	KEGG_MAPK_SIGNALING_PATHWAY		172	-0.193023	-0.6497163	0.9130435	0.9501307	1	2672	tags=27%, list=24%, signal=35%
IIZUKA_LIVER_CANCER_PROGRESSION_G2_G3_UP	IIZUKA_LIVER_CANCER_PROGRESSION_G2_G3_UP		15	-0.24254298	-0.64940745	0.93333334	0.94937205	1	2692	tags=33%, list=24%, signal=44%
SHEN_SMARCA2_TARGETS_DN	SHEN_SMARCA2_TARGETS_DN		181	-0.21284464	-0.64756966	0.9818182	0.9500098	1	2328	tags=24%, list=21%, signal=30%
ZHANG_ANTIVIRAL_RESPONSE_TO_RIBAVIRIN_UP	ZHANG_ANTIVIRAL_RESPONSE_TO_RIBAVIRIN_UP		16	-0.28758284	-0.64627105	0.87234044	0.9502507	1	889	tags=25%, list=8%, signal=27%
APPIERTO_RESPONSE_TO_FENRETINIDE_UP	APPIERTO_RESPONSE_TO_FENRETINIDE_UP		19	-0.25411388	-0.64206433	0.91071427	0.95338035	1	1811	tags=26%, list=16%, signal=31%
CERVERA_SDHB_TARGETS_1_DN	CERVERA_SDHB_TARGETS_1_DN		20	-0.27814537	-0.6415239	0.9677419	0.9529212	1	1332	tags=20%, list=12%, signal=23%
VARELA_ZMPSTE24_TARGETS_UP	VARELA_ZMPSTE24_TARGETS_UP		27	-0.21081506	-0.6359734	0.95454544	0.9570204	1	838	tags=11%, list=7%, signal=12%
KIM_LRRC3B_TARGETS	KIM_LRRC3B_TARGETS		15	-0.31116775	-0.63519096	0.81632656	0.95679635	1	2342	tags=33%, list=21%, signal=42%
REACTOME_CELL_CYCLE_CHECKPOINTS	REACTOME_CELL_CYCLE_CHECKPOINTS		85	-0.20358069	-0.6348275	0.8181818	0.9561658	1	2248	tags=20%, list=20%, signal=25%
GRADE_METASTASIS_DN	GRADE_METASTASIS_DN		33	-0.15767743	-0.63433087	0.94	0.9556097	1	2628	tags=24%, list=23%, signal=32%
REACTOME_DOWNSTREAM_TCR_SIGNALING	REACTOME_DOWNSTREAM_TCR_SIGNALING		20	-0.2569246	-0.63391346	0.8448276	0.9549697	1	386	tags=10%, list=3%, signal=10%
YOSHIOKA_LIVER_CANCER_EARLY_RECURRENCE_UP	YOSHIOKA_LIVER_CANCER_EARLY_RECURRENCE_UP		20	-0.23188752	-0.63303703	0.94545454	0.9549604	1	2035	tags=30%, list=18%, signal=37%
ZHANG_BREAST_CANCER_PROGENITORS_DN	ZHANG_BREAST_CANCER_PROGENITORS_DN		88	-0.17000379	-0.63229334	0.9148936	0.9545969	1	1105	tags=11%, list=10%, signal=13%
ZHAN_EARLY_DIFFERENTIATION_GENES_DN	ZHAN_EARLY_DIFFERENTIATION_GENES_DN		32	-0.21584317	-0.63221914	0.8703704	0.9536724	1	1881	tags=22%, list=17%, signal=26%
ACEVEDO_LIVER_CANCER_WITH_H3K27ME3_DN	ACEVEDO_LIVER_CANCER_WITH_H3K27ME3_DN		67	-0.19006564	-0.62734693	0.98039216	0.956915	1	1517	tags=16%, list=14%, signal=19%
BOYAULT_LIVER_CANCER_SUBCLASS_G123_UP	BOYAULT_LIVER_CANCER_SUBCLASS_G123_UP		26	-0.21374533	-0.6125638	0.9622642	0.9679946	1	2403	tags=23%, list=21%, signal=29%
BANDRES_RESPONSE_TO_CARMUSTIN_MGMT_48HR_DN	BANDRES_RESPONSE_TO_CARMUSTIN_MGMT_48HR_DN		101	-0.1860886	-0.610641	0.9782609	0.9685759	1	2599	tags=28%, list=23%, signal=36%
LUI_THYROID_CANCER_PAX8_PPARG_DN	LUI_THYROID_CANCER_PAX8_PPARG_DN		34	-0.17786932	-0.60756177	0.902439	0.97003525	1	2347	tags=18%, list=21%, signal=22%
REACTOME_CHOLESTEROL_BIOSYNTHESIS	REACTOME_CHOLESTEROL_BIOSYNTHESIS		17	-0.24568185	-0.60712546	0.877193	0.96933705	1	4122	tags=65%, list=37%, signal=102%
RICKMAN_HEAD_AND_NECK_CANCER_F	RICKMAN_HEAD_AND_NECK_CANCER_F		35	-0.29877162	-0.6070961	0.86538464	0.96832365	1	1529	tags=26%, list=14%, signal=30%
KEGG_CALCIUM_SIGNALING_PATHWAY	KEGG_CALCIUM_SIGNALING_PATHWAY		117	-0.19444449	-0.6016926	0.94545454	0.9714646	1	871	tags=11%, list=8%, signal=12%
REACTOME_REGULATION_OF_INSULIN_SECRETION	REACTOME_REGULATION_OF_INSULIN_SECRETION		148	-0.14006604	-0.6013852	0.96153843	0.97072494	1	2749	tags=20%, list=25%, signal=26%
MOREAUX_MULTIPLE_MYELOMA_BY_TACI_DN	MOREAUX_MULTIPLE_MYELOMA_BY_TACI_DN		73	-0.17449404	-0.60068893	0.8148148	0.9701673	1	2804	tags=26%, list=25%, signal=34%
WANG_PROSTATE_CANCER_ANDROGEN_INDEPENDENT	WANG_PROSTATE_CANCER_ANDROGEN_INDEPENDENT		35	-0.17125094	-0.5981067	1	0.9710664	1	2140	tags=23%, list=19%, signal=28%
YAO_TEMPORAL_RESPONSE_TO_PROGESTERONE_CLUSTER_17	YAO_TEMPORAL_RESPONSE_TO_PROGESTERONE_CLUSTER_17		143	-0.13869417	-0.5965971	0.77272725	0.9710715	1	4061	tags=39%, list=36%, signal=61%
REACTOME_DNA_REPLICATION_PRE_INITIATION	REACTOME_DNA_REPLICATION_PRE_INITIATION		63	-0.20473175	-0.59651613	0.82	0.97016245	1	2487	tags=24%, list=22%, signal=30%
BYSTRYKH_HEMATOPOIESIS_STEM_CELL_AND_BRAIN_QTL_CIS	BYSTRYKH_HEMATOPOIESIS_STEM_CELL_AND_BRAIN_QTL_CIS		43	-0.16446023	-0.59276414	0.92156863	0.9720503	1	3283	tags=30%, list=29%, signal=43%
BREDEMEYER_RAG_SIGNALING_NOT_VIA_ATM_DN	BREDEMEYER_RAG_SIGNALING_NOT_VIA_ATM_DN		42	-0.1877625	-0.58868515	1	0.97337556	1	1181	tags=12%, list=11%, signal=13%
GOLUB_ALL_VS_AML_UP	GOLUB_ALL_VS_AML_UP		18	-0.19550869	-0.5859667	0.9130435	0.9742094	1	2403	tags=22%, list=21%, signal=28%
KEGG_BIOSYNTHESIS_OF_UNSATURATED_FATTY_ACIDS	KEGG_BIOSYNTHESIS_OF_UNSATURATED_FATTY_ACIDS		18	-0.23290522	-0.58136207	1	0.9759283	1	3193	tags=33%, list=29%, signal=47%
DOANE_BREAST_CANCER_CLASSES_UP	DOANE_BREAST_CANCER_CLASSES_UP		41	-0.20458688	-0.5780568	1	0.97675526	1	1842	tags=20%, list=16%, signal=23%
YOSHIOKA_LIVER_CANCER_EARLY_RECURRENCE_DN	YOSHIOKA_LIVER_CANCER_EARLY_RECURRENCE_DN		33	-0.16124973	-0.57523656	0.9444444	0.97752416	1	3480	tags=36%, list=31%, signal=53%
KEGG_ADHERENS_JUNCTION	KEGG_ADHERENS_JUNCTION		52	-0.19210415	-0.57505876	0.9607843	0.9765195	1	2897	tags=35%, list=26%, signal=46%
GAZDA_DIAMOND_BLACKFAN_ANEMIA_MYELOID_DN	GAZDA_DIAMOND_BLACKFAN_ANEMIA_MYELOID_DN		23	-0.16702828	-0.57232714	0.9183673	0.97706336	1	3805	tags=39%, list=34%, signal=59%
KEGG_MELANOGENESIS	KEGG_MELANOGENESIS		70	-0.18472256	-0.5706546	1	0.977227	1	871	tags=10%, list=8%, signal=11%
KEGG_T_CELL_RECEPTOR_SIGNALING_PATHWAY	KEGG_T_CELL_RECEPTOR_SIGNALING_PATHWAY		68	-0.1782305	-0.56977576	1	0.976721	1	2017	tags=16%, list=18%, signal=20%
REACTOME_GLUCOSE_REGULATION_OF_INSULIN_SECRETION	REACTOME_GLUCOSE_REGULATION_OF_INSULIN_SECRETION		117	-0.1417267	-0.56683517	0.9166667	0.97742915	1	4200	tags=36%, list=38%, signal=57%
PARK_APL_PATHOGENESIS_DN	PARK_APL_PATHOGENESIS_DN		26	-0.22335461	-0.5638626	0.97727275	0.9779424	1	2303	tags=27%, list=21%, signal=34%
YU_MYC_TARGETS_DN	YU_MYC_TARGETS_DN		42	-0.2277692	-0.5565284	0.962963	0.98070794	1	1778	tags=21%, list=16%, signal=25%
BIOCARTA_TCR_PATHWAY	BIOCARTA_TCR_PATHWAY		29	-0.21118553	-0.5497572	0.94545454	0.9826863	1	2017	tags=17%, list=18%, signal=21%
GENTILE_UV_RESPONSE_CLUSTER_D7	GENTILE_UV_RESPONSE_CLUSTER_D7		25	-0.17359684	-0.5438323	0.98245615	0.98430824	1	4206	tags=60%, list=38%, signal=96%
BOYLAN_MULTIPLE_MYELOMA_D_CLUSTER_DN	BOYLAN_MULTIPLE_MYELOMA_D_CLUSTER_DN		24	-0.18967144	-0.540292	0.94827586	0.98462546	1	2144	tags=21%, list=19%, signal=26%
BOYAULT_LIVER_CANCER_SUBCLASS_G3_UP	BOYAULT_LIVER_CANCER_SUBCLASS_G3_UP		118	-0.15949622	-0.5398607	0.875	0.9837447	1	2547	tags=20%, list=23%, signal=26%
REACTOME_PREFOLDIN_MEDIATED_TRANSFER_OF_SUBSTRATE_TO_CCT_TRIC	REACTOME_PREFOLDIN_MEDIATED_TRANSFER_OF_SUBSTRATE_TO_CCT_TRIC		17	-0.18566181	-0.5381916	0.9361702	0.9833909	1	2950	tags=24%, list=26%, signal=32%
KEGG_BASAL_CELL_CARCINOMA	KEGG_BASAL_CELL_CARCINOMA		39	-0.19738382	-0.53603786	1	0.98317415	1	2827	tags=28%, list=25%, signal=38%
REACTOME_RNA_POLYMERASE_I_PROMOTER_CLEARANCE	REACTOME_RNA_POLYMERASE_I_PROMOTER_CLEARANCE		24	-0.17164692	-0.53401154	0.90384614	0.9829865	1	3797	tags=33%, list=34%, signal=50%
KEGG_RIG_I_LIKE_RECEPTOR_SIGNALING_PATHWAY	KEGG_RIG_I_LIKE_RECEPTOR_SIGNALING_PATHWAY		34	-0.16701786	-0.5335794	1	0.98214394	1	3989	tags=41%, list=36%, signal=64%
KEGG_HUNTINGTONS_DISEASE	KEGG_HUNTINGTONS_DISEASE		115	-0.12682436	-0.5267068	0.8958333	0.9837886	1	4088	tags=30%, list=37%, signal=47%
BIOCARTA_PYK2_PATHWAY	BIOCARTA_PYK2_PATHWAY		17	-0.16868225	-0.5157345	1	0.98662615	1	2926	tags=18%, list=26%, signal=24%
ST_MYOCYTE_AD_PATHWAY	ST_MYOCYTE_AD_PATHWAY		15	-0.21785218	-0.5099862	1	0.98750824	1	1858	tags=27%, list=17%, signal=32%
REACTOME_DUAL_INCISION_REACTION_IN_TC_NER	REACTOME_DUAL_INCISION_REACTION_IN_TC_NER		26	-0.1595059	-0.50608516	0.9347826	0.9875205	1	9417	tags=100%, list=84%, signal=627%
REACTOME_FORMATION_OF_THE_EARLY_ELONGATION_COMPLEX	REACTOME_FORMATION_OF_THE_EARLY_ELONGATION_COMPLEX		28	-0.15950717	-0.49739915	0.9130435	0.98903656	1	3709	tags=36%, list=33%, signal=53%
CHNG_MULTIPLE_MYELOMA_HYPERPLOID_UP	CHNG_MULTIPLE_MYELOMA_HYPERPLOID_UP		34	-0.16535293	-0.48817778	1	0.9906249	1	9353	tags=100%, list=84%, signal=605%
REACTOME_RNA_POLYMERASE_I_TRANSCRIPTION_INITIATION	REACTOME_RNA_POLYMERASE_I_TRANSCRIPTION_INITIATION		18	-0.15939176	-0.4695487	0.9591837	0.9938683	1	9417	tags=100%, list=84%, signal=628%
REACTOME_RNA_POLYMERASE_I_CHAIN_ELONGATION	REACTOME_RNA_POLYMERASE_I_CHAIN_ELONGATION		18	-0.15939176	-0.4621292	0.9591837	0.99433124	1	9417	tags=100%, list=84%, signal=628%
MOOTHA_VOXPHOS	MOOTHA_VOXPHOS		67	-0.14401221	-0.46159837	0.9361702	0.99334913	1	9596	tags=100%, list=86%, signal=695%
REACTOME_RNA_POLYMERASE_I_TRANSCRIPTION_TERMINATION	REACTOME_RNA_POLYMERASE_I_TRANSCRIPTION_TERMINATION		17	-0.15937752	-0.45643738	0.9583333	0.99313045	1	9417	tags=100%, list=84%, signal=628%
WONG_MITOCHONDRIA_GENE_MODULE	WONG_MITOCHONDRIA_GENE_MODULE		158	-0.1124913	-0.4519075	0.9183673	0.9928437	1	1276	tags=7%, list=11%, signal=8%
REACTOME_RNA_POLYMERASE_I_PROMOTER_ESCAPE	REACTOME_RNA_POLYMERASE_I_PROMOTER_ESCAPE		16	-0.15936327	-0.43004364	1	0.9946257	1	9417	tags=100%, list=84%, signal=628%
KEGG_OXIDATIVE_PHOSPHORYLATION	KEGG_OXIDATIVE_PHOSPHORYLATION		89	-0.10548965	-0.4054177	0.94	0.99595886	1	9596	tags=99%, list=86%, signal=686%
