# Supplementary material for: A genomic analysis of mouse models of breast cancer reveals molecular features of mouse models and relationships to human breast cancer
Source: Breast Cancer Res. 2014 Jun 5;16(3):R59. doi: 10.1186/bcr3672 (PMC4078930; doi:10.1186/bcr3672)
Supplement: Additional file 11 — GSEA for mouse models compared to all other models or to mammary gland development. Listed by model. [file bcr3672-S11.zip › AdditionalFile11/DMBA/Vs_other_models/C2/Upregulated_in_DMBA_vs_other_models.txt]

NAME	GS<br> follow link to MSigDB	GS DETAILS	SIZE	ES	NES	NOM p-val	FDR q-val	FWER p-val	RANK AT MAX	LEADING EDGE
REACTOME_ADP_SIGNALLING_THROUGH_P2Y_PURINOCEPTOR_12	REACTOME_ADP_SIGNALLING_THROUGH_P2Y_PURINOCEPTOR_12	Details ...	17	0.6898113	1.8957136	0	1	0.49	893	tags=35%, list=8%, signal=38%
NAKAMURA_METASTASIS_MODEL_DN	NAKAMURA_METASTASIS_MODEL_DN	Details ...	23	0.63657993	1.8414682	0	1	0.66	995	tags=39%, list=9%, signal=43%
RORIE_TARGETS_OF_EWSR1_FLI1_FUSION_UP	RORIE_TARGETS_OF_EWSR1_FLI1_FUSION_UP	Details ...	16	0.7516109	1.7766638	0	1	0.83	1705	tags=63%, list=15%, signal=74%
RICKMAN_TUMOR_DIFFERENTIATED_WELL_VS_POORLY_DN	RICKMAN_TUMOR_DIFFERENTIATED_WELL_VS_POORLY_DN	Details ...	196	0.49429807	1.767069	0.04761905	1	0.84	1775	tags=33%, list=16%, signal=38%
BARRIER_CANCER_RELAPSE_NORMAL_SAMPLE_UP	BARRIER_CANCER_RELAPSE_NORMAL_SAMPLE_UP	Details ...	21	0.61291	1.7465022	0	1	0.88	844	tags=29%, list=8%, signal=31%
RICKMAN_HEAD_AND_NECK_CANCER_C	RICKMAN_HEAD_AND_NECK_CANCER_C	Details ...	47	0.6298562	1.7463835	0	1	0.88	1078	tags=38%, list=10%, signal=42%
KUNINGER_IGF1_VS_PDGFB_TARGETS_DN	KUNINGER_IGF1_VS_PDGFB_TARGETS_DN	Details ...	17	0.77654487	1.7295973	0	1	0.9	1163	tags=65%, list=10%, signal=72%
RICKMAN_TUMOR_DIFFERENTIATED_WELL_VS_MODERATELY_DN	RICKMAN_TUMOR_DIFFERENTIATED_WELL_VS_MODERATELY_DN	Details ...	57	0.5649701	1.7211885	0.021276595	1	0.9	726	tags=30%, list=6%, signal=32%
SEIDEN_ONCOGENESIS_BY_MET	SEIDEN_ONCOGENESIS_BY_MET	Details ...	59	0.47395763	1.707944	0.06	1	0.93	2755	tags=46%, list=25%, signal=60%
REACTOME_SIGNAL_AMPLIFICATION	REACTOME_SIGNAL_AMPLIFICATION	Details ...	23	0.58597434	1.7032217	0	1	0.93	1147	tags=35%, list=10%, signal=39%
HUPER_BREAST_BASAL_VS_LUMINAL_UP	HUPER_BREAST_BASAL_VS_LUMINAL_UP	Details ...	31	0.7932228	1.7028973	0.022727273	1	0.93	995	tags=71%, list=9%, signal=78%
LAIHO_COLORECTAL_CANCER_SERRATED_UP	LAIHO_COLORECTAL_CANCER_SERRATED_UP	Details ...	71	0.5161554	1.6891292	0.021276595	1	0.93	2785	tags=48%, list=25%, signal=63%
ROVERSI_GLIOMA_LOH_REGIONS	ROVERSI_GLIOMA_LOH_REGIONS	Details ...	28	0.575819	1.6685742	0	1	0.95	1440	tags=43%, list=13%, signal=49%
LIAN_LIPA_TARGETS_6M	LIAN_LIPA_TARGETS_6M	Details ...	70	0.67307264	1.6576695	0.04	1	0.95	1447	tags=57%, list=13%, signal=65%
REACTOME_REGULATION_OF_BETA_CELL_DEVELOPMENT	REACTOME_REGULATION_OF_BETA_CELL_DEVELOPMENT	Details ...	68	0.4677622	1.6564829	0.06382979	1	0.95	3889	tags=60%, list=35%, signal=92%
MCMURRAY_TP53_HRAS_COOPERATION_RESPONSE_UP	MCMURRAY_TP53_HRAS_COOPERATION_RESPONSE_UP	Details ...	20	0.76673096	1.6556623	0	1	0.95	901	tags=55%, list=8%, signal=60%
BARRIER_COLON_CANCER_RECURRENCE_UP	BARRIER_COLON_CANCER_RECURRENCE_UP	Details ...	23	0.55482054	1.6463697	0	1	0.95	1646	tags=30%, list=15%, signal=36%
CAIRO_LIVER_DEVELOPMENT_UP	CAIRO_LIVER_DEVELOPMENT_UP	Details ...	107	0.5370639	1.6405447	0.02173913	1	0.95	2717	tags=53%, list=24%, signal=70%
REACTOME_INSULIN_SYNTHESIS_AND_SECRETION	REACTOME_INSULIN_SYNTHESIS_AND_SECRETION	Details ...	87	0.39700955	1.6345273	0.03508772	1	0.95	3923	tags=51%, list=35%, signal=77%
MCLACHLAN_DENTAL_CARIES_UP	MCLACHLAN_DENTAL_CARIES_UP	Details ...	134	0.6122557	1.625077	0	1	0.96	1414	tags=45%, list=13%, signal=51%
REACTOME_IMMUNOREGULATORY_INTERACTIONS_BETWEEN_A_LYMPHOID_AND_A_NON_LYMPHOID_CELL	REACTOME_IMMUNOREGULATORY_INTERACTIONS_BETWEEN_A_LYMPHOID_AND_A_NON_LYMPHOID_CELL	Details ...	33	0.6972207	1.6216357	0	1	0.96	1777	tags=52%, list=16%, signal=61%
AMIT_EGF_RESPONSE_120_MCF10A	AMIT_EGF_RESPONSE_120_MCF10A	Details ...	26	0.6175993	1.6213692	0.07692308	1	0.96	1678	tags=46%, list=15%, signal=54%
ROSS_AML_WITH_CBFB_MYH11_FUSION	ROSS_AML_WITH_CBFB_MYH11_FUSION	Details ...	35	0.5998849	1.6200144	0.019607844	1	0.96	2394	tags=63%, list=21%, signal=80%
LIAN_LIPA_TARGETS_3M	LIAN_LIPA_TARGETS_3M	Details ...	59	0.6903674	1.6155405	0.02173913	1	0.96	1447	tags=59%, list=13%, signal=68%
YAMASHITA_METHYLATED_IN_PROSTATE_CANCER	YAMASHITA_METHYLATED_IN_PROSTATE_CANCER	Details ...	44	0.6649641	1.6129951	0	1	0.96	1587	tags=59%, list=14%, signal=69%
TAKEDA_TARGETS_OF_NUP98_HOXA9_FUSION_10D_DN	TAKEDA_TARGETS_OF_NUP98_HOXA9_FUSION_10D_DN	Details ...	81	0.57330024	1.6054757	0	1	0.96	2039	tags=53%, list=18%, signal=64%
BOYLAN_MULTIPLE_MYELOMA_C_CLUSTER_DN	BOYLAN_MULTIPLE_MYELOMA_C_CLUSTER_DN	Details ...	20	0.5927501	1.600342	0.025	1	0.96	1835	tags=50%, list=16%, signal=60%
MCLACHLAN_DENTAL_CARIES_DN	MCLACHLAN_DENTAL_CARIES_DN	Details ...	146	0.60113114	1.5984769	0	0.99438196	0.96	1414	tags=44%, list=13%, signal=50%
RAGHAVACHARI_PLATELET_SPECIFIC_GENES	RAGHAVACHARI_PLATELET_SPECIFIC_GENES	Details ...	44	0.52577275	1.5924412	0.040816326	0.9994041	0.97	2313	tags=39%, list=21%, signal=49%
CROONQUIST_NRAS_SIGNALING_UP	CROONQUIST_NRAS_SIGNALING_UP	Details ...	20	0.7143651	1.5866487	0.039215688	1	0.97	2169	tags=65%, list=19%, signal=80%
LI_CISPLATIN_RESISTANCE_DN	LI_CISPLATIN_RESISTANCE_DN	Details ...	19	0.6931662	1.5854615	0	0.9761589	0.98	834	tags=42%, list=7%, signal=45%
DAVIES_MULTIPLE_MYELOMA_VS_MGUS_DN	DAVIES_MULTIPLE_MYELOMA_VS_MGUS_DN	Details ...	18	0.63026375	1.5799468	0.041666668	0.9815433	0.98	1300	tags=39%, list=12%, signal=44%
REACTOME_CHEMOKINE_RECEPTORS_BIND_CHEMOKINES	REACTOME_CHEMOKINE_RECEPTORS_BIND_CHEMOKINES	Details ...	42	0.63321334	1.5797344	0.02173913	0.95279425	0.98	2328	tags=55%, list=21%, signal=69%
REN_ALVEOLAR_RHABDOMYOSARCOMA_DN	REN_ALVEOLAR_RHABDOMYOSARCOMA_DN	Details ...	312	0.5051592	1.578745	0.04	0.93274313	0.98	2702	tags=44%, list=24%, signal=56%
CROMER_TUMORIGENESIS_UP	CROMER_TUMORIGENESIS_UP	Details ...	30	0.6885365	1.5767128	0	0.9166081	0.98	1716	tags=60%, list=15%, signal=71%
SPIRA_SMOKERS_LUNG_CANCER_UP	SPIRA_SMOKERS_LUNG_CANCER_UP	Details ...	24	0.56705886	1.575458	0.01724138	0.9005968	0.98	1565	tags=38%, list=14%, signal=43%
GRAHAM_NORMAL_QUIESCENT_VS_NORMAL_DIVIDING_UP	GRAHAM_NORMAL_QUIESCENT_VS_NORMAL_DIVIDING_UP	Details ...	35	0.58881265	1.5670394	0.057692308	0.9292247	0.98	1751	tags=43%, list=16%, signal=51%
BERENJENO_TRANSFORMED_BY_RHOA_FOREVER_UP	BERENJENO_TRANSFORMED_BY_RHOA_FOREVER_UP	Details ...	15	0.7147012	1.5668799	0.019607844	0.905475	0.98	772	tags=40%, list=7%, signal=43%
AKL_HTLV1_INFECTION_DN	AKL_HTLV1_INFECTION_DN	Details ...	33	0.53891546	1.5646443	0.022727273	0.8961299	0.98	3023	tags=61%, list=27%, signal=83%
ACEVEDO_LIVER_CANCER_WITH_H3K9ME3_UP	ACEVEDO_LIVER_CANCER_WITH_H3K9ME3_UP	Details ...	46	0.5336418	1.5635738	0.023255814	0.87921613	0.98	1423	tags=39%, list=13%, signal=45%
NEWMAN_ERCC6_TARGETS_UP	NEWMAN_ERCC6_TARGETS_UP	Details ...	15	0.69772005	1.5612925	0.0625	0.870972	0.98	991	tags=47%, list=9%, signal=51%
SEIDEN_MET_SIGNALING	SEIDEN_MET_SIGNALING	Details ...	16	0.533103	1.5593559	0.069767445	0.85816747	0.98	407	tags=19%, list=4%, signal=19%
GNATENKO_PLATELET_SIGNATURE	GNATENKO_PLATELET_SIGNATURE	Details ...	20	0.59124124	1.5580307	0.02	0.8479518	0.98	1300	tags=35%, list=12%, signal=40%
GERY_CEBP_TARGETS	GERY_CEBP_TARGETS	Details ...	94	0.52938586	1.5546734	0.020408163	0.8475959	0.98	868	tags=30%, list=8%, signal=32%
LEE_NEURAL_CREST_STEM_CELL_UP	LEE_NEURAL_CREST_STEM_CELL_UP	Details ...	88	0.53315514	1.553727	0	0.83381975	0.98	1621	tags=43%, list=14%, signal=50%
TAKEDA_TARGETS_OF_NUP98_HOXA9_FUSION_3D_DN	TAKEDA_TARGETS_OF_NUP98_HOXA9_FUSION_3D_DN	Details ...	16	0.72955686	1.5413569	0	0.88757575	0.98	860	tags=50%, list=8%, signal=54%
MARKEY_RB1_CHRONIC_LOF_DN	MARKEY_RB1_CHRONIC_LOF_DN	Details ...	90	0.5418001	1.5404702	0.08	0.87261146	0.98	1525	tags=39%, list=14%, signal=45%
SCHUETZ_BREAST_CANCER_DUCTAL_INVASIVE_UP	SCHUETZ_BREAST_CANCER_DUCTAL_INVASIVE_UP	Details ...	223	0.6440903	1.533437	0.05882353	0.89430475	0.98	1644	tags=52%, list=15%, signal=60%
HESS_TARGETS_OF_HOXA9_AND_MEIS1_DN	HESS_TARGETS_OF_HOXA9_AND_MEIS1_DN	Details ...	62	0.6352265	1.5317032	0.09090909	0.88596654	0.98	1380	tags=50%, list=12%, signal=57%
AMIT_EGF_RESPONSE_120_HELA	AMIT_EGF_RESPONSE_120_HELA	Details ...	47	0.51458025	1.5275805	0.040816326	0.8910533	0.98	1872	tags=38%, list=17%, signal=46%
XU_GH1_EXOGENOUS_TARGETS_UP	XU_GH1_EXOGENOUS_TARGETS_UP	Details ...	18	0.6122624	1.527479	0.02173913	0.8738001	0.98	3499	tags=67%, list=31%, signal=97%
REACTOME_ADP_SIGNALLING_THROUGH_P2Y_PURINOCEPTOR_1	REACTOME_ADP_SIGNALLING_THROUGH_P2Y_PURINOCEPTOR_1	Details ...	18	0.5634488	1.5259122	0.022727273	0.8627042	0.98	1147	tags=33%, list=10%, signal=37%
RICKMAN_HEAD_AND_NECK_CANCER_E	RICKMAN_HEAD_AND_NECK_CANCER_E	Details ...	44	0.6031186	1.5229889	0.051282052	0.86051273	0.98	1867	tags=52%, list=17%, signal=62%
SESTO_RESPONSE_TO_UV_C7	SESTO_RESPONSE_TO_UV_C7	Details ...	49	0.43319902	1.5154537	0.08	0.8866541	0.98	1588	tags=29%, list=14%, signal=33%
REACTOME_REGULATION_OF_GENE_EXPRESSION_IN_BETA_CELLS	REACTOME_REGULATION_OF_GENE_EXPRESSION_IN_BETA_CELLS	Details ...	61	0.4571192	1.5098488	0.078431375	0.9040925	0.98	3889	tags=57%, list=35%, signal=87%
FLECHNER_BIOPSY_KIDNEY_TRANSPLANT_REJECTED_VS_OK_UP	FLECHNER_BIOPSY_KIDNEY_TRANSPLANT_REJECTED_VS_OK_UP	Details ...	64	0.6246884	1.5030148	0.06122449	0.926389	0.99	2103	tags=53%, list=19%, signal=65%
ONDER_CDH1_TARGETS_3_DN	ONDER_CDH1_TARGETS_3_DN	Details ...	28	0.69064003	1.5017136	0.1	0.9182576	0.99	1163	tags=61%, list=10%, signal=68%
BIOCARTA_PROTEASOME_PATHWAY	BIOCARTA_PROTEASOME_PATHWAY	Details ...	17	0.53063244	1.4965067	0.0625	0.92933697	0.99	3471	tags=71%, list=31%, signal=102%
WILENSKY_RESPONSE_TO_DARAPLADIB	WILENSKY_RESPONSE_TO_DARAPLADIB	Details ...	18	0.70665276	1.4958766	0.0625	0.91620743	0.99	1414	tags=50%, list=13%, signal=57%
ZHANG_ANTIVIRAL_RESPONSE_TO_RIBAVIRIN_DN	ZHANG_ANTIVIRAL_RESPONSE_TO_RIBAVIRIN_DN	Details ...	28	0.54887164	1.495	0.06122449	0.9064059	0.99	2646	tags=71%, list=24%, signal=93%
KEGG_NOD_LIKE_RECEPTOR_SIGNALING_PATHWAY	KEGG_NOD_LIKE_RECEPTOR_SIGNALING_PATHWAY		30	0.51226646	1.4944178	0.019607844	0.8947028	0.99	1953	tags=40%, list=17%, signal=48%
TANAKA_METHYLATED_IN_ESOPHAGEAL_CARCINOMA	TANAKA_METHYLATED_IN_ESOPHAGEAL_CARCINOMA		55	0.4024342	1.4934738	0	0.8844997	0.99	1837	tags=27%, list=16%, signal=32%
MCCLUNG_DELTA_FOSB_TARGETS_2WK	MCCLUNG_DELTA_FOSB_TARGETS_2WK		34	0.5464626	1.4927661	0.021276595	0.87410384	0.99	2079	tags=41%, list=19%, signal=50%
MARTINEZ_RESPONSE_TO_TRABECTEDIN_UP	MARTINEZ_RESPONSE_TO_TRABECTEDIN_UP		46	0.39813802	1.4859688	0.057692308	0.89144915	0.99	2370	tags=30%, list=21%, signal=38%
KENNY_CTNNB1_TARGETS_DN	KENNY_CTNNB1_TARGETS_DN		28	0.5094309	1.4851742	0.024390243	0.88154614	0.99	2583	tags=43%, list=23%, signal=56%
BIOCARTA_FMLP_PATHWAY	BIOCARTA_FMLP_PATHWAY		25	0.461142	1.4828055	0.044444446	0.8815464	0.99	4034	tags=48%, list=36%, signal=75%
SCHLESINGER_METHYLATED_DE_NOVO_IN_CANCER	SCHLESINGER_METHYLATED_DE_NOVO_IN_CANCER		60	0.52574104	1.4823078	0	0.870814	0.99	1967	tags=33%, list=18%, signal=40%
GRAHAM_CML_QUIESCENT_VS_NORMAL_QUIESCENT_DN	GRAHAM_CML_QUIESCENT_VS_NORMAL_QUIESCENT_DN		24	0.5556584	1.481932	0.08163265	0.8591858	0.99	1173	tags=50%, list=10%, signal=56%
CHARAFE_BREAST_CANCER_LUMINAL_VS_BASAL_DN	CHARAFE_BREAST_CANCER_LUMINAL_VS_BASAL_DN		258	0.46552995	1.4769337	0.044444446	0.87295294	0.99	1678	tags=34%, list=15%, signal=39%
REACTOME_FORMATION_OF_A_POOL_OF_FREE_40S_SUBUNITS	REACTOME_FORMATION_OF_A_POOL_OF_FREE_40S_SUBUNITS		51	0.5088459	1.4748145	0.118644066	0.8699175	0.99	3889	tags=61%, list=35%, signal=93%
GAUSSMANN_MLL_AF4_FUSION_TARGETS_F_DN	GAUSSMANN_MLL_AF4_FUSION_TARGETS_F_DN		22	0.61158615	1.4701797	0.022727273	0.88000923	0.99	1372	tags=45%, list=12%, signal=52%
DORN_ADENOVIRUS_INFECTION_48HR_DN	DORN_ADENOVIRUS_INFECTION_48HR_DN		28	0.47983313	1.468803	0.03508772	0.8747021	0.99	1695	tags=36%, list=15%, signal=42%
MOROSETTI_FACIOSCAPULOHUMERAL_MUSCULAR_DISTROPHY_UP	MOROSETTI_FACIOSCAPULOHUMERAL_MUSCULAR_DISTROPHY_UP		16	0.6541707	1.4672352	0.03846154	0.86974216	0.99	744	tags=44%, list=7%, signal=47%
WIKMAN_ASBESTOS_LUNG_CANCER_DN	WIKMAN_ASBESTOS_LUNG_CANCER_DN		16	0.6806527	1.4646432	0.05	0.87251395	0.99	1013	tags=38%, list=9%, signal=41%
WANG_BARRETTS_ESOPHAGUS_DN	WANG_BARRETTS_ESOPHAGUS_DN		22	0.5843726	1.4640623	0.071428575	0.86357254	0.99	820	tags=27%, list=7%, signal=29%
FINAK_BREAST_CANCER_SDPP_SIGNATURE	FINAK_BREAST_CANCER_SDPP_SIGNATURE		17	0.65434355	1.4639097	0.06666667	0.8529644	0.99	1004	tags=41%, list=9%, signal=45%
XU_GH1_AUTOCRINE_TARGETS_DN	XU_GH1_AUTOCRINE_TARGETS_DN		68	0.39896443	1.4623345	0.06382979	0.8480679	0.99	2680	tags=40%, list=24%, signal=52%
STOSSI_RESPONSE_TO_ESTRADIOL	STOSSI_RESPONSE_TO_ESTRADIOL		26	0.5547912	1.4588321	0.08510638	0.8525924	0.99	1518	tags=46%, list=14%, signal=53%
LEE_EARLY_T_LYMPHOCYTE_DN	LEE_EARLY_T_LYMPHOCYTE_DN		17	0.5800233	1.457713	0.04347826	0.8490431	0.99	1217	tags=29%, list=11%, signal=33%
VANTVEER_BREAST_CANCER_BRCA1_DN	VANTVEER_BREAST_CANCER_BRCA1_DN		18	0.6829826	1.4557263	0.10638298	0.8456247	0.99	932	tags=39%, list=8%, signal=42%
ELVIDGE_HIF1A_TARGETS_DN	ELVIDGE_HIF1A_TARGETS_DN		58	0.5161153	1.4550704	0.12	0.8390732	0.99	1536	tags=34%, list=14%, signal=40%
LINDGREN_BLADDER_CANCER_CLUSTER_2B	LINDGREN_BLADDER_CANCER_CLUSTER_2B		243	0.5058592	1.4549111	0.071428575	0.8297879	0.99	1550	tags=40%, list=14%, signal=45%
REACTOME_CLASS_B2_SECRETIN_FAMILY_RECEPTORS	REACTOME_CLASS_B2_SECRETIN_FAMILY_RECEPTORS		63	0.4819833	1.4541109	0	0.8235407	0.99	1418	tags=27%, list=13%, signal=31%
PAL_PRMT5_TARGETS_DN	PAL_PRMT5_TARGETS_DN		28	0.4786449	1.4509884	0.02	0.8260653	0.99	1266	tags=29%, list=11%, signal=32%
PYEON_CANCER_HEAD_AND_NECK_VS_CERVICAL_DN	PYEON_CANCER_HEAD_AND_NECK_VS_CERVICAL_DN		15	0.6670315	1.4484662	0.01923077	0.82768035	0.99	658	tags=40%, list=6%, signal=42%
DELYS_THYROID_CANCER_UP	DELYS_THYROID_CANCER_UP		275	0.42526278	1.4461339	0.06818182	0.8265745	0.99	2056	tags=38%, list=18%, signal=45%
REACTOME_GLUCAGON_TYPE_LIGAND_RECEPTORS	REACTOME_GLUCAGON_TYPE_LIGAND_RECEPTORS		23	0.56348264	1.4460537	0.040816326	0.8173153	0.99	876	tags=26%, list=8%, signal=28%
CLASPER_LYMPHATIC_VESSELS_DURING_METASTASIS_DN	CLASPER_LYMPHATIC_VESSELS_DURING_METASTASIS_DN		29	0.69333714	1.4456056	0.09259259	0.8098067	0.99	1372	tags=52%, list=12%, signal=59%
KIM_WT1_TARGETS_8HR_UP	KIM_WT1_TARGETS_8HR_UP		108	0.41982007	1.441626	0.078431375	0.8196084	0.99	1770	tags=29%, list=16%, signal=34%
TAKEDA_TARGETS_OF_NUP98_HOXA9_FUSION_6HR_UP	TAKEDA_TARGETS_OF_NUP98_HOXA9_FUSION_6HR_UP		47	0.5231504	1.4413395	0.08695652	0.8124752	0.99	1327	tags=38%, list=12%, signal=43%
IVANOVA_HEMATOPOIESIS_LATE_PROGENITOR	IVANOVA_HEMATOPOIESIS_LATE_PROGENITOR		110	0.3800568	1.4408311	0.08	0.8058628	0.99	1696	tags=29%, list=15%, signal=34%
KEGG_ETHER_LIPID_METABOLISM	KEGG_ETHER_LIPID_METABOLISM		22	0.48500147	1.4392967	0.02	0.8051778	0.99	778	tags=23%, list=7%, signal=24%
REACTOME_PEPTIDE_CHAIN_ELONGATION	REACTOME_PEPTIDE_CHAIN_ELONGATION		53	0.4969788	1.4391526	0.13559322	0.79679173	0.99	3889	tags=60%, list=35%, signal=92%
BEGUM_TARGETS_OF_PAX3_FOXO1_FUSION_UP	BEGUM_TARGETS_OF_PAX3_FOXO1_FUSION_UP		33	0.56014156	1.4387325	0.023809524	0.78973216	0.99	1227	tags=39%, list=11%, signal=44%
CHIARADONNA_NEOPLASTIC_TRANSFORMATION_KRAS_CDC25_UP	CHIARADONNA_NEOPLASTIC_TRANSFORMATION_KRAS_CDC25_UP		44	0.49852955	1.4381415	0.083333336	0.78354543	0.99	2125	tags=50%, list=19%, signal=61%
KEGG_RIBOSOME	KEGG_RIBOSOME		54	0.49617597	1.4375774	0.13793103	0.7779274	0.99	3889	tags=59%, list=35%, signal=90%
EHLERS_ANEUPLOIDY_UP	EHLERS_ANEUPLOIDY_UP		27	0.4259479	1.434486	0.046511628	0.78187907	0.99	2156	tags=37%, list=19%, signal=46%
GRUETZMANN_PANCREATIC_CANCER_UP	GRUETZMANN_PANCREATIC_CANCER_UP		252	0.41453344	1.4333966	0.04347826	0.7784202	0.99	2287	tags=37%, list=20%, signal=45%
REACTOME_INFLUENZA_VIRAL_RNA_TRANSCRIPTION_AND_REPLICATION	REACTOME_INFLUENZA_VIRAL_RNA_TRANSCRIPTION_AND_REPLICATION		67	0.44063905	1.4318799	0.16949153	0.7755278	0.99	3889	tags=54%, list=35%, signal=82%
GRAHAM_CML_QUIESCENT_VS_NORMAL_DIVIDING_UP	GRAHAM_CML_QUIESCENT_VS_NORMAL_DIVIDING_UP		35	0.5534232	1.4305611	0.10204082	0.7731894	0.99	1835	tags=43%, list=16%, signal=51%
ELVIDGE_HIF1A_AND_HIF2A_TARGETS_DN	ELVIDGE_HIF1A_AND_HIF2A_TARGETS_DN		63	0.47452018	1.4296336	0.12	0.7689362	0.99	1536	tags=33%, list=14%, signal=38%
IZADPANAH_STEM_CELL_ADIPOSE_VS_BONE_UP	IZADPANAH_STEM_CELL_ADIPOSE_VS_BONE_UP		76	0.40585977	1.4293988	0.04	0.76200575	0.99	2012	tags=33%, list=18%, signal=40%
LANDIS_BREAST_CANCER_PROGRESSION_DN	LANDIS_BREAST_CANCER_PROGRESSION_DN		57	0.646542	1.4289776	0.1	0.75579643	0.99	1114	tags=39%, list=10%, signal=43%
REACTOME_FORMATION_OF_THE_TERNARY_COMPLEX_AND_SUBSEQUENTLY_THE_43S_COMPLEX	REACTOME_FORMATION_OF_THE_TERNARY_COMPLEX_AND_SUBSEQUENTLY_THE_43S_COMPLEX		22	0.56867534	1.4279759	0.10714286	0.7521338	0.99	3889	tags=73%, list=35%, signal=111%
NAKAYAMA_SOFT_TISSUE_TUMORS_PCA1_UP	NAKAYAMA_SOFT_TISSUE_TUMORS_PCA1_UP		48	0.7091024	1.4268477	0.040816326	0.7501824	0.99	2247	tags=69%, list=20%, signal=86%
REACTOME_GAP_JUNCTION_TRAFFICKING	REACTOME_GAP_JUNCTION_TRAFFICKING		19	0.55117977	1.424701	0.14893617	0.75316733	0.99	295	tags=21%, list=3%, signal=22%
WEINMANN_ADAPTATION_TO_HYPOXIA_DN	WEINMANN_ADAPTATION_TO_HYPOXIA_DN		27	0.5985317	1.424636	0.040816326	0.7462766	0.99	1644	tags=44%, list=15%, signal=52%
REACTOME_G_BETA_GAMMA_SIGNALLING_THROUGH_PLC_BETA	REACTOME_G_BETA_GAMMA_SIGNALLING_THROUGH_PLC_BETA		15	0.55902797	1.4246162	0.04	0.73936665	0.99	688	tags=27%, list=6%, signal=28%
REACTOME_GTP_HYDROLYSIS_AND_JOINING_OF_THE_60S_RIBOSOMAL_SUBUNIT	REACTOME_GTP_HYDROLYSIS_AND_JOINING_OF_THE_60S_RIBOSOMAL_SUBUNIT		56	0.49397293	1.4225013	0.14035088	0.7407674	0.99	3889	tags=61%, list=35%, signal=93%
CHIANG_LIVER_CANCER_SUBCLASS_INTERFERON_UP	CHIANG_LIVER_CANCER_SUBCLASS_INTERFERON_UP		16	0.6278362	1.4221517	0.071428575	0.7350416	0.99	1176	tags=44%, list=11%, signal=49%
TAKEDA_TARGETS_OF_NUP98_HOXA9_FUSION_8D_DN	TAKEDA_TARGETS_OF_NUP98_HOXA9_FUSION_8D_DN		113	0.51390886	1.420863	0.06	0.7329441	0.99	1429	tags=37%, list=13%, signal=42%
KEGG_ARACHIDONIC_ACID_METABOLISM	KEGG_ARACHIDONIC_ACID_METABOLISM		34	0.50811183	1.4189571	0.03846154	0.7355415	0.99	818	tags=26%, list=7%, signal=28%
LENAOUR_DENDRITIC_CELL_MATURATION_DN	LENAOUR_DENDRITIC_CELL_MATURATION_DN		72	0.5105779	1.4180663	0.05882353	0.73313916	0.99	2179	tags=46%, list=19%, signal=57%
MARKEY_RB1_ACUTE_LOF_UP	MARKEY_RB1_ACUTE_LOF_UP		186	0.51177746	1.4142193	0.15686275	0.7424697	0.99	1430	tags=33%, list=13%, signal=38%
DUNNE_TARGETS_OF_AML1_MTG8_FUSION_UP	DUNNE_TARGETS_OF_AML1_MTG8_FUSION_UP		32	0.5292765	1.4134517	0.16666667	0.73940265	0.99	1176	tags=34%, list=11%, signal=38%
ICHIBA_GRAFT_VERSUS_HOST_DISEASE_35D_UP	ICHIBA_GRAFT_VERSUS_HOST_DISEASE_35D_UP		115	0.5244848	1.4132743	0.12	0.73354805	0.99	1670	tags=40%, list=15%, signal=47%
HAHTOLA_MYCOSIS_FUNGOIDES_CD4_UP	HAHTOLA_MYCOSIS_FUNGOIDES_CD4_UP		38	0.48446405	1.412263	0.0877193	0.7301126	0.99	1414	tags=26%, list=13%, signal=30%
DAZARD_RESPONSE_TO_UV_SCC_UP	DAZARD_RESPONSE_TO_UV_SCC_UP		57	0.40198988	1.411294	0.05882353	0.7282318	0.99	2952	tags=46%, list=26%, signal=62%
TOMLINS_PROSTATE_CANCER_DN	TOMLINS_PROSTATE_CANCER_DN		19	0.5735792	1.4077848	0.11320755	0.7368897	0.99	1166	tags=32%, list=10%, signal=35%
WAMUNYOKOLI_OVARIAN_CANCER_GRADES_1_2_DN	WAMUNYOKOLI_OVARIAN_CANCER_GRADES_1_2_DN		36	0.5119988	1.4069397	0.07272727	0.7343235	0.99	1997	tags=56%, list=18%, signal=67%
JAATINEN_HEMATOPOIETIC_STEM_CELL_DN	JAATINEN_HEMATOPOIETIC_STEM_CELL_DN		136	0.510235	1.4051527	0.08888889	0.73609096	0.99	2006	tags=40%, list=18%, signal=49%
TONKS_TARGETS_OF_RUNX1_RUNX1T1_FUSION_HSC_DN	TONKS_TARGETS_OF_RUNX1_RUNX1T1_FUSION_HSC_DN		121	0.4704442	1.4047126	0.074074075	0.73154426	0.99	2366	tags=42%, list=21%, signal=53%
ALONSO_METASTASIS_EMT_UP	ALONSO_METASTASIS_EMT_UP		23	0.50455666	1.4036694	0.1521739	0.7293037	0.99	1695	tags=39%, list=15%, signal=46%
THUM_SYSTOLIC_HEART_FAILURE_UP	THUM_SYSTOLIC_HEART_FAILURE_UP		251	0.41958663	1.4027231	0.18367347	0.7281582	0.99	1522	tags=27%, list=14%, signal=31%
LI_WILMS_TUMOR	LI_WILMS_TUMOR		20	0.57944244	1.4013493	0.023255814	0.7273088	0.99	1587	tags=45%, list=14%, signal=52%
GAURNIER_PSMD4_TARGETS	GAURNIER_PSMD4_TARGETS		28	0.62332046	1.4006785	0.11320755	0.72493386	0.99	2430	tags=57%, list=22%, signal=73%
REACTOME_VIF_MEDIATED_DEGRADATION_OF_APOBEC3G	REACTOME_VIF_MEDIATED_DEGRADATION_OF_APOBEC3G		39	0.4288978	1.4005871	0.24	0.7196749	0.99	3565	tags=49%, list=32%, signal=71%
HADDAD_T_LYMPHOCYTE_AND_NK_PROGENITOR_DN	HADDAD_T_LYMPHOCYTE_AND_NK_PROGENITOR_DN		47	0.5462185	1.3989269	0.045454547	0.7206434	0.99	1653	tags=45%, list=15%, signal=52%
ROSS_ACUTE_MYELOID_LEUKEMIA_CBF	ROSS_ACUTE_MYELOID_LEUKEMIA_CBF		50	0.41444072	1.3988949	0.057692308	0.715057	0.99	2051	tags=42%, list=18%, signal=51%
WATANABE_COLON_CANCER_MSI_VS_MSS_UP	WATANABE_COLON_CANCER_MSI_VS_MSS_UP		17	0.5154843	1.3957916	0.048780486	0.7215815	1	1362	tags=35%, list=12%, signal=40%
VERHAAK_AML_WITH_NPM1_MUTATED_UP	VERHAAK_AML_WITH_NPM1_MUTATED_UP		113	0.45380926	1.395254	0.06521739	0.71743035	1	2008	tags=38%, list=18%, signal=46%
KEGG_HEMATOPOIETIC_CELL_LINEAGE	KEGG_HEMATOPOIETIC_CELL_LINEAGE		53	0.51361626	1.3945705	0.13333334	0.7148522	1	2383	tags=45%, list=21%, signal=57%
WEINMANN_ADAPTATION_TO_HYPOXIA_UP	WEINMANN_ADAPTATION_TO_HYPOXIA_UP		18	0.57419866	1.3936168	0.09803922	0.71345884	1	1644	tags=44%, list=15%, signal=52%
DORN_ADENOVIRUS_INFECTION_32HR_DN	DORN_ADENOVIRUS_INFECTION_32HR_DN		27	0.44908917	1.3927995	0.06896552	0.71214104	1	1695	tags=33%, list=15%, signal=39%
NAKAJIMA_MAST_CELL	NAKAJIMA_MAST_CELL		22	0.57143205	1.3924971	0.07692308	0.70766026	1	2285	tags=50%, list=20%, signal=63%
SENGUPTA_NASOPHARYNGEAL_CARCINOMA_WITH_LMP1_DN	SENGUPTA_NASOPHARYNGEAL_CARCINOMA_WITH_LMP1_DN		77	0.49832138	1.3911729	0.05	0.7065677	1	1399	tags=35%, list=12%, signal=40%
REACTOME_VIRAL_MRNA_TRANSLATION	REACTOME_VIRAL_MRNA_TRANSLATION		53	0.47151595	1.3906324	0.13793103	0.70343107	1	3889	tags=58%, list=35%, signal=89%
MORI_MATURE_B_LYMPHOCYTE_UP	MORI_MATURE_B_LYMPHOCYTE_UP		59	0.4862346	1.3897498	0.18604651	0.7012398	1	2952	tags=49%, list=26%, signal=66%
FARMER_BREAST_CANCER_CLUSTER_5	FARMER_BREAST_CANCER_CLUSTER_5		18	0.78776133	1.3895588	0.094339624	0.6966961	1	1765	tags=78%, list=16%, signal=92%
LINDSTEDT_DENDRITIC_CELL_MATURATION_A	LINDSTEDT_DENDRITIC_CELL_MATURATION_A		39	0.5618266	1.3888938	0.10204082	0.6944334	1	1831	tags=49%, list=16%, signal=58%
KORKOLA_YOLK_SAC_TUMOR	KORKOLA_YOLK_SAC_TUMOR		32	0.5105901	1.3881373	0.056603774	0.6917755	1	1573	tags=41%, list=14%, signal=47%
KONDO_PROSTATE_CANCER_WITH_H3K27ME3	KONDO_PROSTATE_CANCER_WITH_H3K27ME3		81	0.4706935	1.3865752	0.125	0.69167006	1	2097	tags=40%, list=19%, signal=48%
PICCALUGA_ANGIOIMMUNOBLASTIC_LYMPHOMA_UP	PICCALUGA_ANGIOIMMUNOBLASTIC_LYMPHOMA_UP		119	0.54508835	1.3864664	0.115384616	0.68711185	1	1747	tags=43%, list=16%, signal=50%
DAVICIONI_MOLECULAR_ARMS_VS_ERMS_DN	DAVICIONI_MOLECULAR_ARMS_VS_ERMS_DN		105	0.43252417	1.385969	0.05263158	0.683857	1	1675	tags=30%, list=15%, signal=36%
RUTELLA_RESPONSE_TO_HGF_UP	RUTELLA_RESPONSE_TO_HGF_UP		258	0.38667053	1.3853717	0.15686275	0.68118876	1	2247	tags=33%, list=20%, signal=40%
BALDWIN_PRKCI_TARGETS_UP	BALDWIN_PRKCI_TARGETS_UP		26	0.48125556	1.3851181	0.06122449	0.6774806	1	1728	tags=35%, list=15%, signal=41%
FOSTER_INFLAMMATORY_RESPONSE_LPS_UP	FOSTER_INFLAMMATORY_RESPONSE_LPS_UP		119	0.48511297	1.3849989	0.125	0.6734687	1	1138	tags=31%, list=10%, signal=34%
AMIT_EGF_RESPONSE_480_MCF10A	AMIT_EGF_RESPONSE_480_MCF10A		26	0.47110143	1.3848722	0.13043478	0.6694938	1	1494	tags=27%, list=13%, signal=31%
ZHAN_MULTIPLE_MYELOMA_DN	ZHAN_MULTIPLE_MYELOMA_DN		22	0.54518276	1.3842555	0.11320755	0.6664225	1	1379	tags=36%, list=12%, signal=41%
POOLA_INVASIVE_BREAST_CANCER_UP	POOLA_INVASIVE_BREAST_CANCER_UP		169	0.49092236	1.3834201	0.16666667	0.6651721	1	1547	tags=38%, list=14%, signal=44%
REACTOME_PEPTIDE_LIGAND_BINDING_RECEPTORS	REACTOME_PEPTIDE_LIGAND_BINDING_RECEPTORS		119	0.49250454	1.3824407	0.08510638	0.6647111	1	3138	tags=52%, list=28%, signal=72%
SMIRNOV_CIRCULATING_ENDOTHELIOCYTES_IN_CANCER_UP	SMIRNOV_CIRCULATING_ENDOTHELIOCYTES_IN_CANCER_UP		107	0.47626412	1.379794	0.083333336	0.6693592	1	1751	tags=36%, list=16%, signal=42%
LEE_LIVER_CANCER_DENA_UP	LEE_LIVER_CANCER_DENA_UP		46	0.5034945	1.3793913	0.06382979	0.66646576	1	1356	tags=41%, list=12%, signal=47%
HOSHIDA_LIVER_CANCER_LATE_RECURRENCE_UP	HOSHIDA_LIVER_CANCER_LATE_RECURRENCE_UP		41	0.4988194	1.3789957	0.045454547	0.66382885	1	2337	tags=46%, list=21%, signal=58%
HENDRICKS_SMARCA4_TARGETS_DN	HENDRICKS_SMARCA4_TARGETS_DN		30	0.52103907	1.3763478	0.06382979	0.66801953	1	1456	tags=43%, list=13%, signal=50%
REACTOME_THROMBOXANE_SIGNALLING_THROUGH_TP_RECEPTOR	REACTOME_THROMBOXANE_SIGNALLING_THROUGH_TP_RECEPTOR		17	0.4748709	1.3744923	0.0625	0.6690639	1	688	tags=24%, list=6%, signal=25%
PARENT_MTOR_SIGNALING_DN	PARENT_MTOR_SIGNALING_DN		26	0.456618	1.3742262	0.078431375	0.6657654	1	764	tags=23%, list=7%, signal=25%
FONTAINE_FOLLICULAR_THYROID_ADENOMA_DN	FONTAINE_FOLLICULAR_THYROID_ADENOMA_DN		39	0.46149227	1.3742225	0.10869565	0.6615517	1	1234	tags=33%, list=11%, signal=37%
WANG_BARRETTS_ESOPHAGUS_UP	WANG_BARRETTS_ESOPHAGUS_UP		32	0.47805852	1.3724127	0.08108108	0.6630226	1	1793	tags=31%, list=16%, signal=37%
REACTOME_HORMONE_BIOSYNTHESIS	REACTOME_HORMONE_BIOSYNTHESIS		36	0.48195958	1.3720626	0.06	0.6604772	1	2196	tags=39%, list=20%, signal=48%
LIANG_HEMATOPOIESIS_STEM_CELL_NUMBER_SMALL_VS_HUGE_DN	LIANG_HEMATOPOIESIS_STEM_CELL_NUMBER_SMALL_VS_HUGE_DN		23	0.47767732	1.3712713	0.10638298	0.6591616	1	3626	tags=61%, list=32%, signal=90%
PODAR_RESPONSE_TO_ADAPHOSTIN_UP	PODAR_RESPONSE_TO_ADAPHOSTIN_UP		87	0.39410952	1.3676723	0.11320755	0.66785306	1	1751	tags=29%, list=16%, signal=34%
KEGG_ALPHA_LINOLENIC_ACID_METABOLISM	KEGG_ALPHA_LINOLENIC_ACID_METABOLISM		15	0.5336513	1.3674172	0.036363635	0.6648484	1	778	tags=27%, list=7%, signal=29%
CORRE_MULTIPLE_MYELOMA_UP	CORRE_MULTIPLE_MYELOMA_UP		38	0.51414376	1.3668323	0.11764706	0.6631315	1	1811	tags=39%, list=16%, signal=47%
GRADE_COLON_VS_RECTAL_CANCER_UP	GRADE_COLON_VS_RECTAL_CANCER_UP		18	0.52543265	1.3659042	0.14893617	0.66322803	1	380	tags=22%, list=3%, signal=23%
VECCHI_GASTRIC_CANCER_ADVANCED_VS_EARLY_UP	VECCHI_GASTRIC_CANCER_ADVANCED_VS_EARLY_UP		105	0.52369636	1.3608997	0.12	0.6750863	1	1765	tags=45%, list=16%, signal=53%
COATES_MACROPHAGE_M1_VS_M2_DN	COATES_MACROPHAGE_M1_VS_M2_DN		48	0.45765224	1.3604002	0.10638298	0.6725423	1	1429	tags=31%, list=13%, signal=36%
WANG_BARRETTS_ESOPHAGUS_AND_ESOPHAGUS_CANCER_DN	WANG_BARRETTS_ESOPHAGUS_AND_ESOPHAGUS_CANCER_DN		24	0.5276332	1.3598605	0.19512194	0.670131	1	1356	tags=33%, list=12%, signal=38%
BOYLAN_MULTIPLE_MYELOMA_PCA3_UP	BOYLAN_MULTIPLE_MYELOMA_PCA3_UP		32	0.48682734	1.3589557	0.12765957	0.66861796	1	1401	tags=38%, list=13%, signal=43%
SENESE_HDAC1_AND_HDAC2_TARGETS_UP	SENESE_HDAC1_AND_HDAC2_TARGETS_UP		117	0.44454485	1.357638	0.06818182	0.6702713	1	1644	tags=30%, list=15%, signal=35%
NIKOLSKY_BREAST_CANCER_8Q12_Q22_AMPLICON	NIKOLSKY_BREAST_CANCER_8Q12_Q22_AMPLICON		69	0.3845508	1.3563108	0.07692308	0.67149705	1	2596	tags=38%, list=23%, signal=49%
LU_TUMOR_VASCULATURE_UP	LU_TUMOR_VASCULATURE_UP		17	0.6169849	1.3557878	0.048780486	0.66909915	1	1738	tags=53%, list=16%, signal=63%
AKL_HTLV1_INFECTION_UP	AKL_HTLV1_INFECTION_UP		21	0.46371767	1.3557804	0.0952381	0.66523147	1	1166	tags=29%, list=10%, signal=32%
TSENG_ADIPOGENIC_POTENTIAL_DN	TSENG_ADIPOGENIC_POTENTIAL_DN		34	0.5491635	1.3556888	0.09615385	0.6615654	1	3363	tags=56%, list=30%, signal=80%
BIOCARTA_NO1_PATHWAY	BIOCARTA_NO1_PATHWAY		18	0.5684922	1.354035	0.069767445	0.66299134	1	310	tags=17%, list=3%, signal=17%
DIAZ_CHRONIC_MEYLOGENOUS_LEUKEMIA_DN	DIAZ_CHRONIC_MEYLOGENOUS_LEUKEMIA_DN		80	0.4816575	1.3528333	0.022222223	0.66376406	1	1653	tags=38%, list=15%, signal=44%
LINDSTEDT_DENDRITIC_CELL_MATURATION_D	LINDSTEDT_DENDRITIC_CELL_MATURATION_D		43	0.5163511	1.3522655	0.16666667	0.6615653	1	2366	tags=51%, list=21%, signal=65%
HOSHIDA_LIVER_CANCER_SUBCLASS_S1	HOSHIDA_LIVER_CANCER_SUBCLASS_S1		184	0.44011214	1.3522285	0.1632653	0.65795517	1	2169	tags=39%, list=19%, signal=47%
TONKS_TARGETS_OF_RUNX1_RUNX1T1_FUSION_MONOCYTE_DN	TONKS_TARGETS_OF_RUNX1_RUNX1T1_FUSION_MONOCYTE_DN		32	0.53929293	1.351528	0.06382979	0.6574664	1	1634	tags=41%, list=15%, signal=47%
TONKS_TARGETS_OF_RUNX1_RUNX1T1_FUSION_HSC_UP	TONKS_TARGETS_OF_RUNX1_RUNX1T1_FUSION_HSC_UP		109	0.42390507	1.3507249	0.13636364	0.65644646	1	1355	tags=32%, list=12%, signal=36%
SMID_BREAST_CANCER_NORMAL_LIKE_UP	SMID_BREAST_CANCER_NORMAL_LIKE_UP		273	0.47511694	1.3501852	0.12962963	0.6552303	1	2692	tags=46%, list=24%, signal=59%
ROZANOV_MMP14_TARGETS_UP	ROZANOV_MMP14_TARGETS_UP		159	0.44868773	1.3500178	0.10204082	0.65209496	1	2197	tags=36%, list=20%, signal=45%
RUTELLA_RESPONSE_TO_CSF2RB_AND_IL4_DN	RUTELLA_RESPONSE_TO_CSF2RB_AND_IL4_DN		190	0.4021099	1.3485222	0.18367347	0.653697	1	2247	tags=36%, list=20%, signal=44%
SAMOLS_TARGETS_OF_KHSV_MIRNAS_DN	SAMOLS_TARGETS_OF_KHSV_MIRNAS_DN		31	0.4770399	1.3468865	0.09090909	0.6556136	1	1518	tags=35%, list=14%, signal=41%
RUTELLA_RESPONSE_TO_HGF_VS_CSF2RB_AND_IL4_UP	RUTELLA_RESPONSE_TO_HGF_VS_CSF2RB_AND_IL4_UP		248	0.38622272	1.3462043	0.18867925	0.6541015	1	2402	tags=35%, list=21%, signal=44%
SMITH_TERT_TARGETS_DN	SMITH_TERT_TARGETS_DN		49	0.42307281	1.3461174	0.14814815	0.65087014	1	2297	tags=37%, list=21%, signal=46%
REACTOME_FORMATION_OF_FIBRIN_CLOT_CLOTTING_CASCADE	REACTOME_FORMATION_OF_FIBRIN_CLOT_CLOTTING_CASCADE		29	0.5463715	1.3459138	0.10869565	0.6480623	1	2149	tags=55%, list=19%, signal=68%
ROY_WOUND_BLOOD_VESSEL_UP	ROY_WOUND_BLOOD_VESSEL_UP		34	0.5716031	1.3407413	0.14893617	0.6613429	1	2092	tags=47%, list=19%, signal=58%
SANA_RESPONSE_TO_IFNG_DN	SANA_RESPONSE_TO_IFNG_DN		56	0.35740998	1.3399956	0.09090909	0.6602272	1	2871	tags=34%, list=26%, signal=45%
GILDEA_METASTASIS	GILDEA_METASTASIS		19	0.61224157	1.3393067	0.11320755	0.65941375	1	1564	tags=63%, list=14%, signal=73%
RAMALHO_STEMNESS_DN	RAMALHO_STEMNESS_DN		57	0.4954147	1.338998	0.12	0.6575457	1	1403	tags=33%, list=13%, signal=38%
KHETCHOUMIAN_TRIM24_TARGETS_UP	KHETCHOUMIAN_TRIM24_TARGETS_UP		29	0.59241647	1.3376031	0.12244898	0.65798306	1	1364	tags=52%, list=12%, signal=59%
MARTORIATI_MDM4_TARGETS_FETAL_LIVER_UP	MARTORIATI_MDM4_TARGETS_FETAL_LIVER_UP		76	0.36845508	1.3366778	0.10714286	0.65746117	1	2061	tags=30%, list=18%, signal=37%
ONDER_CDH1_TARGETS_1_DN	ONDER_CDH1_TARGETS_1_DN		88	0.43869492	1.3356344	0.12195122	0.6576163	1	2056	tags=38%, list=18%, signal=46%
HELLEBREKERS_SILENCED_DURING_TUMOR_ANGIOGENESIS	HELLEBREKERS_SILENCED_DURING_TUMOR_ANGIOGENESIS		34	0.5254929	1.3343416	0.14545454	0.6577792	1	2090	tags=38%, list=19%, signal=47%
FULCHER_INFLAMMATORY_RESPONSE_LECTIN_VS_LPS_UP	FULCHER_INFLAMMATORY_RESPONSE_LECTIN_VS_LPS_UP		317	0.3519523	1.3304555	0.078431375	0.6658252	1	1881	tags=26%, list=17%, signal=31%
REACTOME_SIGNALING_IN_IMMUNE_SYSTEM	REACTOME_SIGNALING_IN_IMMUNE_SYSTEM		203	0.4196294	1.3298795	0.14	0.6644349	1	2416	tags=36%, list=22%, signal=46%
PETRETTO_CARDIAC_HYPERTROPHY	PETRETTO_CARDIAC_HYPERTROPHY		23	0.6434455	1.3290411	0.21153846	0.6636634	1	781	tags=43%, list=7%, signal=47%
KEGG_PROTEASOME	KEGG_PROTEASOME		36	0.4118618	1.3289016	0.20408164	0.66089606	1	3970	tags=53%, list=35%, signal=82%
FONTAINE_PAPILLARY_THYROID_CARCINOMA_UP	FONTAINE_PAPILLARY_THYROID_CARCINOMA_UP		35	0.44800642	1.3285849	0.14285715	0.6583505	1	1234	tags=23%, list=11%, signal=26%
REACTOME_G_PROTEIN_ACTIVATION	REACTOME_G_PROTEIN_ACTIVATION		21	0.47457868	1.3283025	0.1632653	0.65597624	1	893	tags=24%, list=8%, signal=26%
WU_CELL_MIGRATION	WU_CELL_MIGRATION		120	0.45803526	1.3281443	0.13461539	0.65308833	1	1322	tags=33%, list=12%, signal=36%
AMIT_EGF_RESPONSE_60_MCF10A	AMIT_EGF_RESPONSE_60_MCF10A		28	0.53962886	1.3280758	0.19148937	0.65003324	1	1578	tags=32%, list=14%, signal=37%
BERENJENO_TRANSFORMED_BY_RHOA_FOREVER_DN	BERENJENO_TRANSFORMED_BY_RHOA_FOREVER_DN		24	0.55029577	1.3280625	0.06521739	0.6470853	1	1565	tags=46%, list=14%, signal=53%
DACOSTA_ERCC3_ALLELE_XPCS_VS_TTD_DN	DACOSTA_ERCC3_ALLELE_XPCS_VS_TTD_DN		17	0.54585344	1.3260372	0.1	0.6514804	1	1996	tags=47%, list=18%, signal=57%
FUJII_YBX1_TARGETS_UP	FUJII_YBX1_TARGETS_UP		16	0.58149105	1.3258122	0.13636364	0.64895123	1	1644	tags=50%, list=15%, signal=59%
ROZANOV_MMP14_TARGETS_SUBSET	ROZANOV_MMP14_TARGETS_SUBSET		24	0.6065468	1.3250518	0.19565217	0.64804125	1	2918	tags=63%, list=26%, signal=84%
CHIARADONNA_NEOPLASTIC_TRANSFORMATION_KRAS_CDC25_DN	CHIARADONNA_NEOPLASTIC_TRANSFORMATION_KRAS_CDC25_DN		39	0.5358894	1.3248465	0.2244898	0.6455921	1	1209	tags=38%, list=11%, signal=43%
REACTOME_CLASS_A1_RHODOPSIN_LIKE_RECEPTORS	REACTOME_CLASS_A1_RHODOPSIN_LIKE_RECEPTORS		186	0.46535695	1.3247402	0.08510638	0.64276505	1	3168	tags=49%, list=28%, signal=67%
ZHANG_PROLIFERATING_VS_QUIESCENT	ZHANG_PROLIFERATING_VS_QUIESCENT		32	0.48113278	1.3234622	0.23076923	0.644794	1	2978	tags=47%, list=27%, signal=64%
REACTOME_GPCR_LIGAND_BINDING	REACTOME_GPCR_LIGAND_BINDING		257	0.45145196	1.3198903	0.11111111	0.652415	1	3138	tags=45%, list=28%, signal=61%
DASU_IL6_SIGNALING_UP	DASU_IL6_SIGNALING_UP		35	0.4879746	1.3186704	0.14893617	0.6527078	1	648	tags=26%, list=6%, signal=27%
FLOTHO_PEDIATRIC_ALL_THERAPY_RESPONSE_UP	FLOTHO_PEDIATRIC_ALL_THERAPY_RESPONSE_UP		35	0.36447456	1.3178688	0.18367347	0.6526804	1	3889	tags=60%, list=35%, signal=92%
RODWELL_AGING_KIDNEY_UP	RODWELL_AGING_KIDNEY_UP		205	0.44716233	1.3175964	0.17307693	0.6504445	1	2045	tags=39%, list=18%, signal=46%
WATTEL_AUTONOMOUS_THYROID_ADENOMA_DN	WATTEL_AUTONOMOUS_THYROID_ADENOMA_DN		16	0.56628245	1.3144972	0.1632653	0.65710604	1	2335	tags=50%, list=21%, signal=63%
WANG_SMARCE1_TARGETS_UP	WANG_SMARCE1_TARGETS_UP		106	0.49870718	1.3127085	0.12244898	0.659011	1	1581	tags=36%, list=14%, signal=41%
KEGG_CYTOKINE_CYTOKINE_RECEPTOR_INTERACTION	KEGG_CYTOKINE_CYTOKINE_RECEPTOR_INTERACTION		155	0.43365774	1.3112496	0.09615385	0.6599156	1	2500	tags=39%, list=22%, signal=50%
HOFFMANN_PRE_BI_TO_LARGE_PRE_BII_LYMPHOCYTE_DN	HOFFMANN_PRE_BI_TO_LARGE_PRE_BII_LYMPHOCYTE_DN		51	0.43415147	1.3104429	0.11627907	0.65909123	1	1531	tags=33%, list=14%, signal=38%
WALLACE_PROSTATE_CANCER_RACE_UP	WALLACE_PROSTATE_CANCER_RACE_UP		169	0.48469666	1.309434	0.20408164	0.6587593	1	1977	tags=41%, list=18%, signal=49%
MOHANKUMAR_TLX1_TARGETS_DN	MOHANKUMAR_TLX1_TARGETS_DN		82	0.42455548	1.308683	0.06382979	0.65770304	1	2215	tags=43%, list=20%, signal=53%
DAVICIONI_TARGETS_OF_PAX_FOXO1_FUSIONS_UP	DAVICIONI_TARGETS_OF_PAX_FOXO1_FUSIONS_UP		156	0.39728937	1.3067474	0.14285715	0.66156095	1	1401	tags=26%, list=13%, signal=30%
CHARAFE_BREAST_CANCER_LUMINAL_VS_MESENCHYMAL_DN	CHARAFE_BREAST_CANCER_LUMINAL_VS_MESENCHYMAL_DN		258	0.42575827	1.3066914	0.10204082	0.6587384	1	1695	tags=31%, list=15%, signal=36%
NAKAMURA_METASTASIS	NAKAMURA_METASTASIS		27	0.47547337	1.305309	0.14893617	0.6602513	1	1644	tags=33%, list=15%, signal=39%
RODRIGUES_THYROID_CARCINOMA_DN	RODRIGUES_THYROID_CARCINOMA_DN		32	0.4540878	1.3026104	0.18518518	0.66550446	1	1040	tags=28%, list=9%, signal=31%
HUANG_FOXA2_TARGETS_UP	HUANG_FOXA2_TARGETS_UP		26	0.4905023	1.3017749	0.10638298	0.6644633	1	1685	tags=38%, list=15%, signal=45%
PAPASPYRIDONOS_UNSTABLE_ATEROSCLEROTIC_PLAQUE_UP	PAPASPYRIDONOS_UNSTABLE_ATEROSCLEROTIC_PLAQUE_UP		31	0.4665152	1.300305	0.13725491	0.6669995	1	1407	tags=32%, list=13%, signal=37%
LINDGREN_BLADDER_CANCER_CLUSTER_2A_DN	LINDGREN_BLADDER_CANCER_CLUSTER_2A_DN		80	0.40641078	1.2996578	0.21276596	0.66565216	1	1040	tags=21%, list=9%, signal=23%
SEKI_INFLAMMATORY_RESPONSE_LPS_UP	SEKI_INFLAMMATORY_RESPONSE_LPS_UP		52	0.50481045	1.2970349	0.18	0.6717283	1	1377	tags=35%, list=12%, signal=39%
LEE_LIVER_CANCER_SURVIVAL_DN	LEE_LIVER_CANCER_SURVIVAL_DN		83	0.333763	1.2961532	0.22727273	0.67250186	1	1846	tags=25%, list=16%, signal=30%
WU_HBX_TARGETS_2_UP	WU_HBX_TARGETS_2_UP		17	0.44933903	1.2945741	0.1724138	0.6747	1	981	tags=29%, list=9%, signal=32%
REACTOME_REGULATION_OF_ORNITHINE_DECARBOXYLASE	REACTOME_REGULATION_OF_ORNITHINE_DECARBOXYLASE		40	0.37487656	1.2941912	0.25	0.67271143	1	4365	tags=55%, list=39%, signal=90%
CHIARADONNA_NEOPLASTIC_TRANSFORMATION_CDC25_DN	CHIARADONNA_NEOPLASTIC_TRANSFORMATION_CDC25_DN		129	0.38914827	1.2937984	0.1764706	0.6706279	1	1605	tags=26%, list=14%, signal=30%
REACTOME_P53_INDEPENDENT_DNA_DAMAGE_RESPONSE	REACTOME_P53_INDEPENDENT_DNA_DAMAGE_RESPONSE		37	0.4013103	1.2926133	0.24	0.6714248	1	4301	tags=57%, list=38%, signal=92%
JAEGER_METASTASIS_DN	JAEGER_METASTASIS_DN		145	0.4571346	1.291986	0.2826087	0.6704817	1	905	tags=30%, list=8%, signal=32%
ELVIDGE_HYPOXIA_UP	ELVIDGE_HYPOXIA_UP		104	0.40673462	1.2917022	0.1509434	0.66834843	1	1536	tags=32%, list=14%, signal=36%
STEARMAN_TUMOR_FIELD_EFFECT_UP	STEARMAN_TUMOR_FIELD_EFFECT_UP		34	0.50889266	1.2906966	0.23636363	0.6689624	1	2218	tags=44%, list=20%, signal=55%
ALONSO_METASTASIS_UP	ALONSO_METASTASIS_UP		118	0.30174738	1.2903489	0.17021276	0.66721493	1	2788	tags=31%, list=25%, signal=40%
KEGG_TYROSINE_METABOLISM	KEGG_TYROSINE_METABOLISM		27	0.48149788	1.2897879	0.13043478	0.66635716	1	1908	tags=33%, list=17%, signal=40%
YAO_TEMPORAL_RESPONSE_TO_PROGESTERONE_CLUSTER_16	YAO_TEMPORAL_RESPONSE_TO_PROGESTERONE_CLUSTER_16		62	0.4696458	1.2894166	0.23214285	0.66484475	1	1402	tags=35%, list=13%, signal=40%
GRAHAM_CML_DIVIDING_VS_NORMAL_QUIESCENT_DN	GRAHAM_CML_DIVIDING_VS_NORMAL_QUIESCENT_DN		50	0.46163708	1.2889917	0.13333334	0.6636012	1	2017	tags=40%, list=18%, signal=49%
CHESLER_BRAIN_HIGHEST_EXPRESSION	CHESLER_BRAIN_HIGHEST_EXPRESSION		25	0.40966997	1.2881956	0.0952381	0.6632005	1	3030	tags=36%, list=27%, signal=49%
TENEDINI_MEGAKARYOCYTE_MARKERS	TENEDINI_MEGAKARYOCYTE_MARKERS		29	0.43004096	1.2876121	0.12	0.66261417	1	2799	tags=41%, list=25%, signal=55%
KERLEY_RESPONSE_TO_CISPLATIN_UP	KERLEY_RESPONSE_TO_CISPLATIN_UP		29	0.47079456	1.2872653	0.15384616	0.6607468	1	1678	tags=38%, list=15%, signal=45%
NING_CHRONIC_OBSTRUCTIVE_PULMONARY_DISEASE_DN	NING_CHRONIC_OBSTRUCTIVE_PULMONARY_DISEASE_DN		50	0.38802496	1.2841309	0.1632653	0.6663571	1	2573	tags=38%, list=23%, signal=49%
LIU_TARGETS_OF_VMYB_VS_CMYB_DN	LIU_TARGETS_OF_VMYB_VS_CMYB_DN		26	0.49251842	1.2840123	0.06818182	0.6639298	1	3183	tags=54%, list=28%, signal=75%
DUNNE_TARGETS_OF_AML1_MTG8_FUSION_DN	DUNNE_TARGETS_OF_AML1_MTG8_FUSION_DN		15	0.55238605	1.2826065	0.14583333	0.6649007	1	1428	tags=53%, list=13%, signal=61%
DANG_MYC_TARGETS_DN	DANG_MYC_TARGETS_DN		24	0.4573866	1.2806665	0.30232558	0.6677209	1	2785	tags=50%, list=25%, signal=66%
FRIDMAN_IMMORTALIZATION_DN	FRIDMAN_IMMORTALIZATION_DN		21	0.5429212	1.2804251	0.25	0.66555	1	1678	tags=43%, list=15%, signal=50%
SIMBULAN_UV_RESPONSE_IMMORTALIZED_DN	SIMBULAN_UV_RESPONSE_IMMORTALIZED_DN		16	0.45638427	1.2800602	0.2173913	0.6638947	1	1578	tags=31%, list=14%, signal=36%
BROWNE_HCMV_INFECTION_20HR_DN	BROWNE_HCMV_INFECTION_20HR_DN		61	0.40936995	1.278122	0.2195122	0.66668624	1	1909	tags=34%, list=17%, signal=41%
REACTOME_HEMOSTASIS	REACTOME_HEMOSTASIS		194	0.38855502	1.277616	0.11320755	0.665442	1	1686	tags=29%, list=15%, signal=33%
ZHAN_MULTIPLE_MYELOMA_CD1_VS_CD2_UP	ZHAN_MULTIPLE_MYELOMA_CD1_VS_CD2_UP		43	0.40137434	1.277283	0.08510638	0.66390425	1	2103	tags=40%, list=19%, signal=48%
CROMER_TUMORIGENESIS_DN	CROMER_TUMORIGENESIS_DN		29	0.48383707	1.2763734	0.14583333	0.6643601	1	2681	tags=48%, list=24%, signal=63%
REACTOME_STABILIZATION_OF_P53	REACTOME_STABILIZATION_OF_P53		36	0.40273514	1.2761248	0.26	0.66274506	1	4301	tags=58%, list=38%, signal=94%
SWEET_LUNG_CANCER_KRAS_DN	SWEET_LUNG_CANCER_KRAS_DN		324	0.4548091	1.2755044	0.22	0.6620113	1	2051	tags=38%, list=18%, signal=45%
SENESE_HDAC2_TARGETS_DN	SENESE_HDAC2_TARGETS_DN		74	0.45853746	1.2740043	0.14583333	0.66432023	1	1909	tags=41%, list=17%, signal=49%
ONDER_CDH1_TARGETS_2_UP	ONDER_CDH1_TARGETS_2_UP		159	0.45319423	1.2702181	0.23404256	0.6724175	1	1696	tags=36%, list=15%, signal=42%
HUANG_FOXA2_TARGETS_DN	HUANG_FOXA2_TARGETS_DN		24	0.5784335	1.2692375	0.12	0.6724022	1	1016	tags=50%, list=9%, signal=55%
KIM_WT1_TARGETS_12HR_DN	KIM_WT1_TARGETS_12HR_DN		127	0.33240715	1.2683903	0.2173913	0.67291874	1	2124	tags=28%, list=19%, signal=34%
MUNSHI_MULTIPLE_MYELOMA_UP	MUNSHI_MULTIPLE_MYELOMA_UP		44	0.34849787	1.2665186	0.18367347	0.6763386	1	1724	tags=23%, list=15%, signal=27%
LIU_VAV3_PROSTATE_CARCINOGENESIS_UP	LIU_VAV3_PROSTATE_CARCINOGENESIS_UP		62	0.4810487	1.2661314	0.1764706	0.6750663	1	2564	tags=52%, list=23%, signal=67%
ELVIDGE_HYPOXIA_BY_DMOG_UP	ELVIDGE_HYPOXIA_BY_DMOG_UP		85	0.42105874	1.2652792	0.12244898	0.67576873	1	1536	tags=34%, list=14%, signal=39%
BASSO_CD40_SIGNALING_UP	BASSO_CD40_SIGNALING_UP		63	0.43041515	1.2645146	0.15686275	0.67556787	1	1380	tags=29%, list=12%, signal=32%
HINATA_NFKB_TARGETS_KERATINOCYTE_UP	HINATA_NFKB_TARGETS_KERATINOCYTE_UP		48	0.4514	1.26354	0.20833333	0.6754523	1	1872	tags=38%, list=17%, signal=45%
WEST_ADRENOCORTICAL_TUMOR_MARKERS_DN	WEST_ADRENOCORTICAL_TUMOR_MARKERS_DN		17	0.56848085	1.2624187	0.16	0.67679685	1	2573	tags=53%, list=23%, signal=69%
MARTORIATI_MDM4_TARGETS_NEUROEPITHELIUM_DN	MARTORIATI_MDM4_TARGETS_NEUROEPITHELIUM_DN		60	0.46748313	1.2620122	0.175	0.67507064	1	1351	tags=33%, list=12%, signal=38%
SMID_BREAST_CANCER_LUMINAL_B_DN	SMID_BREAST_CANCER_LUMINAL_B_DN		339	0.41103655	1.2619925	0.11363637	0.6726048	1	1678	tags=31%, list=15%, signal=35%
VALK_AML_CLUSTER_9	VALK_AML_CLUSTER_9		21	0.49650514	1.259655	0.22	0.6772843	1	939	tags=29%, list=8%, signal=31%
THEILGAARD_NEUTROPHIL_AT_SKIN_WOUND_UP	THEILGAARD_NEUTROPHIL_AT_SKIN_WOUND_UP		51	0.38540274	1.2590173	0.15686275	0.676765	1	2581	tags=37%, list=23%, signal=48%
AMIT_DELAYED_EARLY_GENES	AMIT_DELAYED_EARLY_GENES		15	0.527142	1.2576864	0.27450982	0.6780225	1	2332	tags=40%, list=21%, signal=50%
WATANABE_RECTAL_CANCER_RADIOTHERAPY_RESPONSIVE_DN	WATANABE_RECTAL_CANCER_RADIOTHERAPY_RESPONSIVE_DN		56	0.40368745	1.2564728	0.19565217	0.679158	1	1854	tags=32%, list=17%, signal=38%
BIOCARTA_SPPA_PATHWAY	BIOCARTA_SPPA_PATHWAY		17	0.49652234	1.2513423	0.21153846	0.69153506	1	711	tags=24%, list=6%, signal=25%
SABATES_COLORECTAL_ADENOMA_DN	SABATES_COLORECTAL_ADENOMA_DN		154	0.4358522	1.250631	0.22222222	0.6917044	1	2051	tags=37%, list=18%, signal=45%
CHIBA_RESPONSE_TO_TSA_UP	CHIBA_RESPONSE_TO_TSA_UP		32	0.4716272	1.2505752	0.2	0.6894795	1	1447	tags=28%, list=13%, signal=32%
LIANG_HEMATOPOIESIS_STEM_CELL_NUMBER_SMALL_VS_HUGE_UP	LIANG_HEMATOPOIESIS_STEM_CELL_NUMBER_SMALL_VS_HUGE_UP		27	0.4077859	1.2500677	0.19565217	0.68827355	1	3284	tags=52%, list=29%, signal=73%
ZHAN_V1_LATE_DIFFERENTIATION_GENES_UP	ZHAN_V1_LATE_DIFFERENTIATION_GENES_UP		25	0.45575184	1.2498904	0.22916667	0.6862875	1	1923	tags=40%, list=17%, signal=48%
HOOI_ST7_TARGETS_UP	HOOI_ST7_TARGETS_UP		39	0.43169534	1.2494619	0.13725491	0.684994	1	1741	tags=36%, list=16%, signal=42%
TONKS_TARGETS_OF_RUNX1_RUNX1T1_FUSION_SUSTAINDED_IN_ERYTHROCYTE_UP	TONKS_TARGETS_OF_RUNX1_RUNX1T1_FUSION_SUSTAINDED_IN_ERYTHROCYTE_UP		30	0.4989101	1.2486167	0.22727273	0.6852442	1	2017	tags=50%, list=18%, signal=61%
BERENJENO_TRANSFORMED_BY_RHOA_REVERSIBLY_DN	BERENJENO_TRANSFORMED_BY_RHOA_REVERSIBLY_DN		22	0.5515447	1.2485518	0.2777778	0.68289113	1	1525	tags=41%, list=14%, signal=47%
REACTOME_PLATELET_DEGRANULATION	REACTOME_PLATELET_DEGRANULATION		58	0.4199826	1.2478098	0.2037037	0.6824544	1	1765	tags=33%, list=16%, signal=39%
ZUCCHI_METASTASIS_DN	ZUCCHI_METASTASIS_DN		19	0.48529252	1.2473058	0.2244898	0.68185943	1	1404	tags=32%, list=13%, signal=36%
KEGG_LINOLEIC_ACID_METABOLISM	KEGG_LINOLEIC_ACID_METABOLISM		15	0.5249166	1.247098	0.19565217	0.68019366	1	778	tags=27%, list=7%, signal=29%
SABATES_COLORECTAL_ADENOMA_UP	SABATES_COLORECTAL_ADENOMA_UP		70	0.44417197	1.2452881	0.13636364	0.6836137	1	1557	tags=30%, list=14%, signal=35%
NUYTTEN_NIPP1_TARGETS_UP	NUYTTEN_NIPP1_TARGETS_UP		355	0.30569726	1.2451792	0.18367347	0.68177444	1	2738	tags=35%, list=24%, signal=45%
REACTOME_CELL_SURFACE_INTERACTIONS_AT_THE_VASCULAR_WALL	REACTOME_CELL_SURFACE_INTERACTIONS_AT_THE_VASCULAR_WALL		66	0.42985025	1.2435036	0.17307693	0.68476707	1	1138	tags=26%, list=10%, signal=29%
LANDIS_ERBB2_BREAST_TUMORS_324_DN	LANDIS_ERBB2_BREAST_TUMORS_324_DN		115	0.5156837	1.2424444	0.26086956	0.6857699	1	1114	tags=29%, list=10%, signal=32%
KEGG_COMPLEMENT_AND_COAGULATION_CASCADES	KEGG_COMPLEMENT_AND_COAGULATION_CASCADES		54	0.5054425	1.241983	0.17391305	0.68506247	1	2203	tags=50%, list=20%, signal=62%
NAKAMURA_METASTASIS_MODEL_UP	NAKAMURA_METASTASIS_MODEL_UP		25	0.4488963	1.2417469	0.18867925	0.6831691	1	1644	tags=32%, list=15%, signal=37%
ZHAN_MULTIPLE_MYELOMA_HP_DN	ZHAN_MULTIPLE_MYELOMA_HP_DN		25	0.4621208	1.2413857	0.17073171	0.6817395	1	1403	tags=36%, list=13%, signal=41%
HELLER_SILENCED_BY_METHYLATION_UP	HELLER_SILENCED_BY_METHYLATION_UP		158	0.4120589	1.2410074	0.1590909	0.68036586	1	1597	tags=31%, list=14%, signal=36%
NIKOLSKY_BREAST_CANCER_11Q12_Q14_AMPLICON	NIKOLSKY_BREAST_CANCER_11Q12_Q14_AMPLICON		74	0.32565647	1.2405853	0.1764706	0.6792998	1	2419	tags=27%, list=22%, signal=34%
MAHAJAN_RESPONSE_TO_IL1A_UP	MAHAJAN_RESPONSE_TO_IL1A_UP		45	0.44870743	1.2403083	0.17307693	0.677747	1	1639	tags=36%, list=15%, signal=41%
NATSUME_RESPONSE_TO_INTERFERON_BETA_DN	NATSUME_RESPONSE_TO_INTERFERON_BETA_DN		35	0.35191104	1.2399279	0.2413793	0.6766052	1	3923	tags=43%, list=35%, signal=66%
LIANG_HEMATOPOIESIS_STEM_CELL_NUMBER_LARGE_VS_TINY_UP	LIANG_HEMATOPOIESIS_STEM_CELL_NUMBER_LARGE_VS_TINY_UP		36	0.43141192	1.2388421	0.24	0.6771966	1	1665	tags=33%, list=15%, signal=39%
MONNIER_POSTRADIATION_TUMOR_ESCAPE_DN	MONNIER_POSTRADIATION_TUMOR_ESCAPE_DN		228	0.310251	1.2388129	0.1904762	0.6749412	1	2098	tags=28%, list=19%, signal=33%
TIEN_INTESTINE_PROBIOTICS_6HR_UP	TIEN_INTESTINE_PROBIOTICS_6HR_UP		28	0.36522943	1.2371752	0.19298245	0.6769756	1	3890	tags=46%, list=35%, signal=71%
MARSON_FOXP3_TARGETS_DN	MARSON_FOXP3_TARGETS_DN		32	0.4006713	1.2362362	0.20454545	0.67809075	1	1445	tags=22%, list=13%, signal=25%
VALK_AML_CLUSTER_13	VALK_AML_CLUSTER_13		16	0.46813035	1.2358403	0.24	0.6766132	1	1059	tags=25%, list=9%, signal=28%
AMIT_SERUM_RESPONSE_120_MCF10A	AMIT_SERUM_RESPONSE_120_MCF10A		45	0.4208832	1.234127	0.18867925	0.6789886	1	2307	tags=38%, list=21%, signal=47%
KEGG_LEISHMANIA_INFECTION	KEGG_LEISHMANIA_INFECTION		29	0.47840837	1.2333562	0.23529412	0.6787738	1	1202	tags=31%, list=11%, signal=35%
PARK_TRETINOIN_RESPONSE_AND_PML_RARA_FUSION	PARK_TRETINOIN_RESPONSE_AND_PML_RARA_FUSION		21	0.48974985	1.2319757	0.23404256	0.680723	1	2103	tags=43%, list=19%, signal=53%
HUANG_DASATINIB_RESISTANCE_UP	HUANG_DASATINIB_RESISTANCE_UP		52	0.4672416	1.2312207	0.26530612	0.6808248	1	3026	tags=54%, list=27%, signal=73%
WIELAND_UP_BY_HBV_INFECTION	WIELAND_UP_BY_HBV_INFECTION		67	0.48824137	1.2293931	0.22222222	0.6840281	1	2486	tags=51%, list=22%, signal=65%
AIYAR_COBRA1_TARGETS_UP	AIYAR_COBRA1_TARGETS_UP		26	0.45933312	1.2277751	0.19148937	0.6860649	1	887	tags=27%, list=8%, signal=29%
VERRECCHIA_EARLY_RESPONSE_TO_TGFB1	VERRECCHIA_EARLY_RESPONSE_TO_TGFB1		39	0.44851044	1.2275114	0.2264151	0.684578	1	2583	tags=41%, list=23%, signal=53%
KEGG_OLFACTORY_TRANSDUCTION	KEGG_OLFACTORY_TRANSDUCTION		17	0.469765	1.227314	0.16	0.68291533	1	1698	tags=29%, list=15%, signal=35%
HALMOS_CEBPA_TARGETS_UP	HALMOS_CEBPA_TARGETS_UP		29	0.42945668	1.2272414	0.1627907	0.6810332	1	2200	tags=38%, list=20%, signal=47%
BOHN_PRIMARY_IMMUNODEFICIENCY_SYNDROM_DN	BOHN_PRIMARY_IMMUNODEFICIENCY_SYNDROM_DN		18	0.4802516	1.2271748	0.1875	0.6789866	1	2309	tags=50%, list=21%, signal=63%
YAO_TEMPORAL_RESPONSE_TO_PROGESTERONE_CLUSTER_11	YAO_TEMPORAL_RESPONSE_TO_PROGESTERONE_CLUSTER_11		77	0.3252348	1.2269135	0.28125	0.6775919	1	582	tags=10%, list=5%, signal=11%
ONDER_CDH1_TARGETS_2_DN	ONDER_CDH1_TARGETS_2_DN		264	0.39549738	1.2268043	0.22222222	0.6757145	1	1683	tags=33%, list=15%, signal=37%
REACTOME_TRANSLATION_INITIATION_COMPLEX_FORMATION	REACTOME_TRANSLATION_INITIATION_COMPLEX_FORMATION		25	0.47011817	1.2252091	0.25454545	0.6777251	1	3889	tags=64%, list=35%, signal=98%
KOKKINAKIS_METHIONINE_DEPRIVATION_48HR_UP	KOKKINAKIS_METHIONINE_DEPRIVATION_48HR_UP		83	0.35442287	1.2246884	0.15686275	0.6766624	1	2992	tags=40%, list=27%, signal=54%
SATO_SILENCED_BY_METHYLATION_IN_PANCREATIC_CANCER_2	SATO_SILENCED_BY_METHYLATION_IN_PANCREATIC_CANCER_2		30	0.47411814	1.2246633	0.14893617	0.6746244	1	1498	tags=37%, list=13%, signal=42%
REACTOME_TRANSLATION	REACTOME_TRANSLATION		67	0.40763563	1.224538	0.27586207	0.6726257	1	3889	tags=52%, list=35%, signal=80%
REACTOME_SIGNALING_BY_ROBO_RECEPTOR	REACTOME_SIGNALING_BY_ROBO_RECEPTOR		21	0.46655977	1.2241759	0.1764706	0.6719892	1	2083	tags=33%, list=19%, signal=41%
HOFMANN_CELL_LYMPHOMA_DN	HOFMANN_CELL_LYMPHOMA_DN		23	0.4034401	1.2237366	0.18181819	0.67140794	1	864	tags=17%, list=8%, signal=19%
REACTOME_G_BETA_GAMMA_SIGNALLING_THROUGH_PI3KGAMMA	REACTOME_G_BETA_GAMMA_SIGNALLING_THROUGH_PI3KGAMMA		17	0.45458344	1.2232826	0.2244898	0.67079985	1	688	tags=24%, list=6%, signal=25%
BECKER_TAMOXIFEN_RESISTANCE_UP	BECKER_TAMOXIFEN_RESISTANCE_UP		28	0.45059434	1.2209764	0.31111112	0.6750109	1	1688	tags=43%, list=15%, signal=50%
FLECHNER_BIOPSY_KIDNEY_TRANSPLANT_OK_VS_DONOR_UP	FLECHNER_BIOPSY_KIDNEY_TRANSPLANT_OK_VS_DONOR_UP		340	0.3026763	1.2208093	0.23255815	0.673465	1	3013	tags=36%, list=27%, signal=48%
ICHIBA_GRAFT_VERSUS_HOST_DISEASE_D7_UP	ICHIBA_GRAFT_VERSUS_HOST_DISEASE_D7_UP		87	0.46708494	1.2207059	0.24074075	0.671492	1	1670	tags=38%, list=15%, signal=44%
MIDORIKAWA_AMPLIFIED_IN_LIVER_CANCER	MIDORIKAWA_AMPLIFIED_IN_LIVER_CANCER		26	0.42939755	1.2201642	0.22222222	0.6705862	1	2361	tags=46%, list=21%, signal=58%
GAL_LEUKEMIC_STEM_CELL_DN	GAL_LEUKEMIC_STEM_CELL_DN		133	0.3857291	1.2193723	0.17777778	0.6710288	1	1550	tags=26%, list=14%, signal=30%
DAZARD_RESPONSE_TO_UV_NHEK_UP	DAZARD_RESPONSE_TO_UV_NHEK_UP		108	0.31719288	1.2192498	0.11111111	0.66929144	1	2786	tags=34%, list=25%, signal=45%
MARTINEZ_RB1_AND_TP53_TARGETS_UP	MARTINEZ_RB1_AND_TP53_TARGETS_UP		471	0.33206788	1.2186786	0.15686275	0.66912127	1	1401	tags=21%, list=13%, signal=23%
DORN_ADENOVIRUS_INFECTION_24HR_DN	DORN_ADENOVIRUS_INFECTION_24HR_DN		32	0.39227164	1.2178661	0.19298245	0.66882616	1	1695	tags=31%, list=15%, signal=37%
JI_METASTASIS_REPRESSED_BY_STK11	JI_METASTASIS_REPRESSED_BY_STK11		17	0.47111845	1.2177596	0.20408164	0.66700333	1	2149	tags=47%, list=19%, signal=58%
REACTOME_G_ALPHA_I_SIGNALLING_EVENTS	REACTOME_G_ALPHA_I_SIGNALLING_EVENTS		118	0.41546857	1.2175007	0.17391305	0.66561675	1	1737	tags=26%, list=16%, signal=31%
ABE_INNER_EAR	ABE_INNER_EAR		18	0.47021088	1.2163848	0.20833333	0.66676474	1	2522	tags=56%, list=23%, signal=72%
HORIUCHI_WTAP_TARGETS_UP	HORIUCHI_WTAP_TARGETS_UP		160	0.3682897	1.2159466	0.19565217	0.66607594	1	1004	tags=23%, list=9%, signal=25%
CHIARADONNA_NEOPLASTIC_TRANSFORMATION_CDC25_UP	CHIARADONNA_NEOPLASTIC_TRANSFORMATION_CDC25_UP		87	0.42138487	1.2139351	0.22222222	0.66969794	1	1908	tags=38%, list=17%, signal=45%
REACTOME_ADHERENS_JUNCTIONS_INTERACTIONS	REACTOME_ADHERENS_JUNCTIONS_INTERACTIONS		18	0.49611822	1.2126504	0.1521739	0.67095023	1	254	tags=17%, list=2%, signal=17%
MAHADEVAN_IMATINIB_RESISTANCE_DN	MAHADEVAN_IMATINIB_RESISTANCE_DN		16	0.56759685	1.2117964	0.22916667	0.67097443	1	1434	tags=50%, list=13%, signal=57%
MUELLER_METHYLATED_IN_GLIOBLASTOMA	MUELLER_METHYLATED_IN_GLIOBLASTOMA		26	0.43963647	1.2111028	0.20833333	0.6709771	1	1026	tags=31%, list=9%, signal=34%
DANG_REGULATED_BY_MYC_DN	DANG_REGULATED_BY_MYC_DN		167	0.37414157	1.210045	0.2857143	0.6720321	1	2419	tags=38%, list=22%, signal=47%
HONMA_DOCETAXEL_RESISTANCE	HONMA_DOCETAXEL_RESISTANCE		23	0.367129	1.2076428	0.21276596	0.67704767	1	2181	tags=26%, list=19%, signal=32%
OSADA_ASCL1_TARGETS_DN	OSADA_ASCL1_TARGETS_DN		15	0.57217675	1.207568	0.27083334	0.67513037	1	2214	tags=60%, list=20%, signal=75%
LANDIS_ERBB2_BREAST_TUMORS_65_DN	LANDIS_ERBB2_BREAST_TUMORS_65_DN		30	0.5536438	1.2065778	0.3	0.67520666	1	2371	tags=53%, list=21%, signal=67%
YAO_TEMPORAL_RESPONSE_TO_PROGESTERONE_CLUSTER_12	YAO_TEMPORAL_RESPONSE_TO_PROGESTERONE_CLUSTER_12		62	0.36206275	1.2051052	0.22916667	0.67765236	1	1400	tags=23%, list=13%, signal=26%
YANG_BREAST_CANCER_ESR1_LASER_DN	YANG_BREAST_CANCER_ESR1_LASER_DN		24	0.41686383	1.2049764	0.23255815	0.6760473	1	2316	tags=38%, list=21%, signal=47%
CHANG_IMMORTALIZED_BY_HPV31_DN	CHANG_IMMORTALIZED_BY_HPV31_DN		32	0.47611266	1.2048315	0.17777778	0.67457354	1	806	tags=31%, list=7%, signal=34%
ZHAN_LATE_DIFFERENTIATION_GENES_UP	ZHAN_LATE_DIFFERENTIATION_GENES_UP		17	0.50302684	1.2047585	0.31914893	0.67279595	1	3060	tags=59%, list=27%, signal=81%
BYSTRYKH_HEMATOPOIESIS_STEM_CELL_QTL_CIS	BYSTRYKH_HEMATOPOIESIS_STEM_CELL_QTL_CIS		105	0.33649427	1.2040168	0.20408164	0.67303497	1	1642	tags=23%, list=15%, signal=27%
LIEN_BREAST_CARCINOMA_METAPLASTIC_VS_DUCTAL_UP	LIEN_BREAST_CARCINOMA_METAPLASTIC_VS_DUCTAL_UP		48	0.4224527	1.2022238	0.25	0.6762876	1	2729	tags=48%, list=24%, signal=63%
REACTOME_STEROID_HORMONES	REACTOME_STEROID_HORMONES		17	0.44992846	1.2016534	0.26923078	0.6761229	1	2055	tags=35%, list=18%, signal=43%
TURASHVILI_BREAST_LOBULAR_CARCINOMA_VS_LOBULAR_NORMAL_UP	TURASHVILI_BREAST_LOBULAR_CARCINOMA_VS_LOBULAR_NORMAL_UP		54	0.38678282	1.2005719	0.17857143	0.6766906	1	2274	tags=39%, list=20%, signal=49%
KEGG_METABOLISM_OF_XENOBIOTICS_BY_CYTOCHROME_P450	KEGG_METABOLISM_OF_XENOBIOTICS_BY_CYTOCHROME_P450		28	0.44184083	1.1985543	0.1923077	0.6807397	1	1828	tags=32%, list=16%, signal=38%
RIGGI_EWING_SARCOMA_PROGENITOR_DN	RIGGI_EWING_SARCOMA_PROGENITOR_DN		114	0.40320447	1.1984564	0.17021276	0.67908645	1	1780	tags=35%, list=16%, signal=41%
MCGARVEY_SILENCED_BY_METHYLATION_IN_COLON_CANCER	MCGARVEY_SILENCED_BY_METHYLATION_IN_COLON_CANCER		33	0.44235513	1.1976956	0.26923078	0.67855096	1	1355	tags=24%, list=12%, signal=27%
BILD_HRAS_ONCOGENIC_SIGNATURE	BILD_HRAS_ONCOGENIC_SIGNATURE		140	0.37448037	1.197321	0.25531915	0.6774862	1	2618	tags=40%, list=23%, signal=52%
CROONQUIST_STROMAL_STIMULATION_UP	CROONQUIST_STROMAL_STIMULATION_UP		34	0.50854313	1.1959784	0.3148148	0.67941713	1	1962	tags=44%, list=18%, signal=53%
FONTAINE_THYROID_TUMOR_UNCERTAIN_MALIGNANCY_DN	FONTAINE_THYROID_TUMOR_UNCERTAIN_MALIGNANCY_DN		18	0.48371348	1.1959052	0.2857143	0.6776584	1	2544	tags=50%, list=23%, signal=65%
KEGG_NICOTINATE_AND_NICOTINAMIDE_METABOLISM	KEGG_NICOTINATE_AND_NICOTINAMIDE_METABOLISM		16	0.4563357	1.1945578	0.2264151	0.679186	1	2367	tags=44%, list=21%, signal=55%
BOYLAN_MULTIPLE_MYELOMA_C_D_DN	BOYLAN_MULTIPLE_MYELOMA_C_D_DN		175	0.42967764	1.193826	0.24444444	0.6793111	1	1629	tags=34%, list=15%, signal=39%
CASORELLI_APL_SECONDARY_VS_DE_NOVO_UP	CASORELLI_APL_SECONDARY_VS_DE_NOVO_UP		19	0.52565134	1.1938177	0.2682927	0.67739207	1	844	tags=37%, list=8%, signal=40%
GRABARCZYK_BCL11B_TARGETS_DN	GRABARCZYK_BCL11B_TARGETS_DN		30	0.3925981	1.1934037	0.20408164	0.676531	1	3128	tags=40%, list=28%, signal=55%
YAO_TEMPORAL_RESPONSE_TO_PROGESTERONE_CLUSTER_15	YAO_TEMPORAL_RESPONSE_TO_PROGESTERONE_CLUSTER_15		29	0.436425	1.1928239	0.2195122	0.67629	1	936	tags=28%, list=8%, signal=30%
CONCANNON_APOPTOSIS_BY_EPOXOMICIN_UP	CONCANNON_APOPTOSIS_BY_EPOXOMICIN_UP		142	0.32726476	1.1927211	0.16	0.67479295	1	2006	tags=27%, list=18%, signal=33%
LEE_LIVER_CANCER_MYC_DN	LEE_LIVER_CANCER_MYC_DN		38	0.44219604	1.192128	0.15555556	0.67505336	1	1826	tags=37%, list=16%, signal=44%
KANG_IMMORTALIZED_BY_TERT_UP	KANG_IMMORTALIZED_BY_TERT_UP		55	0.39336148	1.191993	0.18181819	0.67346925	1	1782	tags=35%, list=16%, signal=41%
APPEL_IMATINIB_RESPONSE	APPEL_IMATINIB_RESPONSE		23	0.46872175	1.1900856	0.25	0.6764725	1	2497	tags=43%, list=22%, signal=56%
GENTILE_UV_HIGH_DOSE_DN	GENTILE_UV_HIGH_DOSE_DN		158	0.29509312	1.1900696	0.29545453	0.67468023	1	1217	tags=18%, list=11%, signal=20%
GU_PDEF_TARGETS_UP	GU_PDEF_TARGETS_UP		47	0.45352903	1.1894253	0.24528302	0.6746881	1	1266	tags=32%, list=11%, signal=36%
RUGO_ENVIRONMENTAL_STRESS_RESPONSE_UP	RUGO_ENVIRONMENTAL_STRESS_RESPONSE_UP		20	0.40093005	1.1874764	0.26530612	0.67797685	1	2770	tags=45%, list=25%, signal=60%
WAMUNYOKOLI_OVARIAN_CANCER_LMP_DN	WAMUNYOKOLI_OVARIAN_CANCER_LMP_DN		98	0.3963083	1.1871487	0.25581396	0.6767065	1	2039	tags=39%, list=18%, signal=47%
MCCABE_HOXC6_TARGETS_CANCER_UP	MCCABE_HOXC6_TARGETS_CANCER_UP		19	0.38919598	1.1870458	0.25	0.67512226	1	2618	tags=32%, list=23%, signal=41%
WEIGEL_OXIDATIVE_STRESS_BY_TBH_AND_H2O2	WEIGEL_OXIDATIVE_STRESS_BY_TBH_AND_H2O2		24	0.39738962	1.1869868	0.27659574	0.67340183	1	693	tags=21%, list=6%, signal=22%
KYNG_DNA_DAMAGE_DN	KYNG_DNA_DAMAGE_DN		68	0.3514541	1.186687	0.15686275	0.6722451	1	1428	tags=25%, list=13%, signal=28%
HINATA_NFKB_TARGETS_FIBROBLAST_UP	HINATA_NFKB_TARGETS_FIBROBLAST_UP		43	0.39678192	1.1863818	0.21276596	0.67117894	1	873	tags=19%, list=8%, signal=20%
LIEN_BREAST_CARCINOMA_METAPLASTIC	LIEN_BREAST_CARCINOMA_METAPLASTIC		19	0.57043827	1.1861635	0.3090909	0.66980827	1	3234	tags=63%, list=29%, signal=89%
TURASHVILI_BREAST_DUCTAL_CARCINOMA_VS_DUCTAL_NORMAL_UP	TURASHVILI_BREAST_DUCTAL_CARCINOMA_VS_DUCTAL_NORMAL_UP		22	0.5200491	1.1860527	0.30612245	0.6683358	1	1311	tags=36%, list=12%, signal=41%
KEGG_DRUG_METABOLISM_CYTOCHROME_P450	KEGG_DRUG_METABOLISM_CYTOCHROME_P450		30	0.42983782	1.1860209	0.16666667	0.66655517	1	1908	tags=30%, list=17%, signal=36%
DAZARD_UV_RESPONSE_CLUSTER_G1	DAZARD_UV_RESPONSE_CLUSTER_G1		28	0.3525731	1.185632	0.275	0.6658769	1	2752	tags=39%, list=25%, signal=52%
ROME_INSULIN_TARGETS_IN_MUSCLE_DN	ROME_INSULIN_TARGETS_IN_MUSCLE_DN		27	0.4195584	1.1842247	0.2	0.6676767	1	1533	tags=30%, list=14%, signal=34%
HUTTMANN_B_CLL_POOR_SURVIVAL_DN	HUTTMANN_B_CLL_POOR_SURVIVAL_DN		36	0.35517535	1.1835638	0.17307693	0.66733646	1	2002	tags=33%, list=18%, signal=40%
TOOKER_GEMCITABINE_RESISTANCE_UP	TOOKER_GEMCITABINE_RESISTANCE_UP		53	0.27814785	1.1816919	0.22916667	0.6709749	1	2076	tags=25%, list=19%, signal=30%
TOOKER_RESPONSE_TO_BEXAROTENE_DN	TOOKER_RESPONSE_TO_BEXAROTENE_DN		53	0.27814785	1.1816919	0.22916667	0.66919047	1	2076	tags=25%, list=19%, signal=30%
DEURIG_T_CELL_PROLYMPHOCYTIC_LEUKEMIA_DN	DEURIG_T_CELL_PROLYMPHOCYTIC_LEUKEMIA_DN		176	0.33148617	1.1802633	0.2195122	0.6712985	1	2153	tags=30%, list=19%, signal=36%
WINTER_HYPOXIA_DN	WINTER_HYPOXIA_DN		24	0.573916	1.1795057	0.29787233	0.6716782	1	2974	tags=71%, list=27%, signal=96%
BOQUEST_STEM_CELL_CULTURED_VS_FRESH_DN	BOQUEST_STEM_CELL_CULTURED_VS_FRESH_DN		18	0.5621235	1.1791625	0.26	0.67057514	1	3363	tags=61%, list=30%, signal=87%
KIM_MYCN_AMPLIFICATION_TARGETS_UP	KIM_MYCN_AMPLIFICATION_TARGETS_UP		42	0.36516824	1.1770307	0.22222222	0.67464954	1	2215	tags=40%, list=20%, signal=50%
ROSS_AML_WITH_AML1_ETO_FUSION	ROSS_AML_WITH_AML1_ETO_FUSION		45	0.34285882	1.1747262	0.13333334	0.6791376	1	1059	tags=20%, list=9%, signal=22%
KANG_IMMORTALIZED_BY_TERT_DN	KANG_IMMORTALIZED_BY_TERT_DN		67	0.42279598	1.1726692	0.22916667	0.68313646	1	2431	tags=40%, list=22%, signal=51%
RUTELLA_RESPONSE_TO_HGF_VS_CSF2RB_AND_IL4_DN	RUTELLA_RESPONSE_TO_HGF_VS_CSF2RB_AND_IL4_DN		151	0.32713646	1.172293	0.33333334	0.68247676	1	2063	tags=27%, list=18%, signal=33%
TAKEDA_TARGETS_OF_NUP98_HOXA9_FUSION_16D_UP	TAKEDA_TARGETS_OF_NUP98_HOXA9_FUSION_16D_UP		82	0.4211915	1.1714504	0.16666667	0.6835764	1	1137	tags=28%, list=10%, signal=31%
GAUSSMANN_MLL_AF4_FUSION_TARGETS_E_UP	GAUSSMANN_MLL_AF4_FUSION_TARGETS_E_UP		56	0.4519396	1.1710093	0.23404256	0.68298084	1	1625	tags=36%, list=15%, signal=42%
KOYAMA_SEMA3B_TARGETS_UP	KOYAMA_SEMA3B_TARGETS_UP		122	0.32662877	1.1709222	0.15555556	0.6813648	1	1671	tags=28%, list=15%, signal=32%
TAKEDA_TARGETS_OF_NUP98_HOXA9_FUSION_10D_UP	TAKEDA_TARGETS_OF_NUP98_HOXA9_FUSION_10D_UP		89	0.41900676	1.1703596	0.21568628	0.6810804	1	956	tags=27%, list=9%, signal=29%
SANA_TNF_SIGNALING_UP	SANA_TNF_SIGNALING_UP		47	0.4746973	1.1690066	0.32	0.68336767	1	1327	tags=34%, list=12%, signal=38%
KOKKINAKIS_METHIONINE_DEPRIVATION_96HR_UP	KOKKINAKIS_METHIONINE_DEPRIVATION_96HR_UP		75	0.3530178	1.1683849	0.18367347	0.68323547	1	2912	tags=41%, list=26%, signal=55%
MARSON_FOXP3_TARGETS_UP	MARSON_FOXP3_TARGETS_UP		50	0.41356263	1.1681963	0.25	0.68210196	1	943	tags=22%, list=8%, signal=24%
KYNG_ENVIRONMENTAL_STRESS_RESPONSE_UP	KYNG_ENVIRONMENTAL_STRESS_RESPONSE_UP		22	0.38463533	1.167977	0.2857143	0.6808361	1	2770	tags=41%, list=25%, signal=54%
NAGASHIMA_NRG1_SIGNALING_UP	NAGASHIMA_NRG1_SIGNALING_UP		125	0.37148872	1.1677247	0.3148148	0.6798451	1	1763	tags=26%, list=16%, signal=30%
PEPPER_CHRONIC_LYMPHOCYTIC_LEUKEMIA_UP	PEPPER_CHRONIC_LYMPHOCYTIC_LEUKEMIA_UP		15	0.5000118	1.1671258	0.21153846	0.67974514	1	2088	tags=47%, list=19%, signal=57%
KEGG_LONG_TERM_DEPRESSION	KEGG_LONG_TERM_DEPRESSION		42	0.3648219	1.1664553	0.26	0.67968434	1	1576	tags=26%, list=14%, signal=30%
KEGG_CELL_ADHESION_MOLECULES_CAMS	KEGG_CELL_ADHESION_MOLECULES_CAMS		75	0.38829735	1.1659347	0.21276596	0.6791761	1	1138	tags=24%, list=10%, signal=27%
LI_CISPLATIN_RESISTANCE_UP	LI_CISPLATIN_RESISTANCE_UP		18	0.49800888	1.1654407	0.3043478	0.67882603	1	1576	tags=33%, list=14%, signal=39%
IWANAGA_CARCINOGENESIS_BY_KRAS_PTEN_DN	IWANAGA_CARCINOGENESIS_BY_KRAS_PTEN_DN		192	0.37028104	1.1653509	0.225	0.6773672	1	1996	tags=31%, list=18%, signal=37%
CASTELLANO_NRAS_TARGETS_UP	CASTELLANO_NRAS_TARGETS_UP		54	0.4133269	1.1649771	0.3	0.67648757	1	2017	tags=39%, list=18%, signal=47%
REACTOME_THROMBIN_SIGNALLING_THROUGH_PROTEINASE_ACTIVATED_RECEPTORS	REACTOME_THROMBIN_SIGNALLING_THROUGH_PROTEINASE_ACTIVATED_RECEPTORS		20	0.4297603	1.1643173	0.22727273	0.676248	1	688	tags=20%, list=6%, signal=21%
MORI_SMALL_PRE_BII_LYMPHOCYTE_DN	MORI_SMALL_PRE_BII_LYMPHOCYTE_DN		46	0.32355127	1.1639918	0.25490198	0.6751123	1	1901	tags=26%, list=17%, signal=31%
BROWNE_HCMV_INFECTION_48HR_DN	BROWNE_HCMV_INFECTION_48HR_DN		276	0.3221842	1.1632637	0.23404256	0.6756577	1	1989	tags=29%, list=18%, signal=34%
MARTINEZ_TP53_TARGETS_UP	MARTINEZ_TP53_TARGETS_UP		467	0.31296033	1.1607147	0.26530612	0.6801148	1	1763	tags=23%, list=16%, signal=26%
MILI_PSEUDOPODIA	MILI_PSEUDOPODIA		22	0.38290593	1.1579127	0.19607843	0.68570894	1	3106	tags=59%, list=28%, signal=82%
ZHANG_RESPONSE_TO_IKK_INHIBITOR_AND_TNF_UP	ZHANG_RESPONSE_TO_IKK_INHIBITOR_AND_TNF_UP		120	0.37134397	1.155432	0.28	0.69001895	1	1916	tags=30%, list=17%, signal=36%
BROWNE_HCMV_INFECTION_24HR_DN	BROWNE_HCMV_INFECTION_24HR_DN		93	0.3703812	1.1550295	0.22916667	0.6894656	1	1669	tags=27%, list=15%, signal=31%
TIEN_INTESTINE_PROBIOTICS_2HR_DN	TIEN_INTESTINE_PROBIOTICS_2HR_DN		42	0.3398345	1.1548662	0.25	0.6882121	1	1578	tags=26%, list=14%, signal=30%
RODWELL_AGING_KIDNEY_NO_BLOOD_UP	RODWELL_AGING_KIDNEY_NO_BLOOD_UP		104	0.42833468	1.1548378	0.3137255	0.686663	1	2078	tags=43%, list=19%, signal=53%
POTTI_CYTOXAN_SENSITIVITY	POTTI_CYTOXAN_SENSITIVITY		24	0.40580565	1.1545734	0.33333334	0.68545014	1	1578	tags=29%, list=14%, signal=34%
FAELT_B_CLL_WITH_VH_REARRANGEMENTS_DN	FAELT_B_CLL_WITH_VH_REARRANGEMENTS_DN		27	0.35013855	1.1543077	0.30769232	0.68436754	1	1892	tags=26%, list=17%, signal=31%
ONDER_CDH1_SIGNALING_VIA_CTNNB1	ONDER_CDH1_SIGNALING_VIA_CTNNB1		52	0.3886707	1.1535065	0.25925925	0.68485516	1	1908	tags=35%, list=17%, signal=42%
KYNG_DNA_DAMAGE_UP	KYNG_DNA_DAMAGE_UP		66	0.33374423	1.1533986	0.28	0.6834332	1	1356	tags=20%, list=12%, signal=22%
KINSEY_TARGETS_OF_EWSR1_FLII_FUSION_DN	KINSEY_TARGETS_OF_EWSR1_FLII_FUSION_DN		171	0.3414087	1.1531252	0.3148148	0.68223226	1	1705	tags=27%, list=15%, signal=31%
URS_ADIPOCYTE_DIFFERENTIATION_DN	URS_ADIPOCYTE_DIFFERENTIATION_DN		20	0.5679197	1.1526536	0.35185185	0.6818033	1	1765	tags=40%, list=16%, signal=47%
WANG_ESOPHAGUS_CANCER_VS_NORMAL_UP	WANG_ESOPHAGUS_CANCER_VS_NORMAL_UP		82	0.38015947	1.152552	0.29787233	0.68039775	1	1552	tags=29%, list=14%, signal=34%
WOOD_EBV_EBNA1_TARGETS_DN	WOOD_EBV_EBNA1_TARGETS_DN		32	0.39218238	1.1514443	0.26086956	0.6819596	1	2145	tags=34%, list=19%, signal=42%
RICKMAN_HEAD_AND_NECK_CANCER_B	RICKMAN_HEAD_AND_NECK_CANCER_B		23	0.469225	1.1514161	0.26086956	0.6803816	1	1250	tags=35%, list=11%, signal=39%
OUELLET_CULTURED_OVARIAN_CANCER_INVASIVE_VS_LMP_DN	OUELLET_CULTURED_OVARIAN_CANCER_INVASIVE_VS_LMP_DN		15	0.4579447	1.151328	0.2820513	0.679032	1	1024	tags=20%, list=9%, signal=22%
KIM_WT1_TARGETS_8HR_DN	KIM_WT1_TARGETS_8HR_DN		76	0.31031212	1.1506636	0.20833333	0.6792418	1	1738	tags=24%, list=16%, signal=28%
BROWNE_HCMV_INFECTION_12HR_DN	BROWNE_HCMV_INFECTION_12HR_DN		52	0.35450783	1.1505595	0.22	0.6779743	1	1904	tags=29%, list=17%, signal=35%
REACTOME_PLATELET_ACTIVATION	REACTOME_PLATELET_ACTIVATION		110	0.34859374	1.1503954	0.28	0.6768923	1	1765	tags=27%, list=16%, signal=32%
GEISS_RESPONSE_TO_DSRNA_UP	GEISS_RESPONSE_TO_DSRNA_UP		25	0.46601018	1.1486602	0.28846154	0.6796771	1	1872	tags=44%, list=17%, signal=53%
REACTOME_FORMATION_OF_PLATELET_PLUG	REACTOME_FORMATION_OF_PLATELET_PLUG		125	0.33604673	1.1483918	0.21818182	0.678647	1	1765	tags=26%, list=16%, signal=31%
ZHAN_MULTIPLE_MYELOMA_CD1_AND_CD2_UP	ZHAN_MULTIPLE_MYELOMA_CD1_AND_CD2_UP		37	0.3722437	1.148378	0.25	0.6770642	1	1858	tags=30%, list=17%, signal=36%
RASHI_RESPONSE_TO_IONIZING_RADIATION_6	RASHI_RESPONSE_TO_IONIZING_RADIATION_6		70	0.38722017	1.1480714	0.27659574	0.676422	1	690	tags=19%, list=6%, signal=20%
JISON_SICKLE_CELL_DISEASE_UP	JISON_SICKLE_CELL_DISEASE_UP		121	0.32625312	1.1470932	0.1875	0.6772645	1	1671	tags=25%, list=15%, signal=29%
STEIN_ESTROGEN_RESPONSE_NOT_VIA_ESRRA	STEIN_ESTROGEN_RESPONSE_NOT_VIA_ESRRA		15	0.4577106	1.1461984	0.27272728	0.67809474	1	344	tags=27%, list=3%, signal=27%
JIANG_TIP30_TARGETS_UP	JIANG_TIP30_TARGETS_UP		34	0.37392965	1.1461798	0.3090909	0.676556	1	2444	tags=35%, list=22%, signal=45%
SENGUPTA_NASOPHARYNGEAL_CARCINOMA_WITH_LMP1_UP	SENGUPTA_NASOPHARYNGEAL_CARCINOMA_WITH_LMP1_UP		186	0.31819442	1.146165	0.22727273	0.6750576	1	2467	tags=33%, list=22%, signal=42%
BIDUS_METASTASIS_DN	BIDUS_METASTASIS_DN		76	0.37763324	1.1432525	0.3125	0.68138283	1	1629	tags=25%, list=15%, signal=29%
RUTELLA_RESPONSE_TO_CSF2RB_AND_IL4_UP	RUTELLA_RESPONSE_TO_CSF2RB_AND_IL4_UP		209	0.31761116	1.1418636	0.29166666	0.6828258	1	2063	tags=26%, list=18%, signal=31%
WONG_ENDMETRIUM_CANCER_DN	WONG_ENDMETRIUM_CANCER_DN		26	0.5201547	1.1413949	0.23404256	0.6820892	1	2770	tags=50%, list=25%, signal=66%
SEKI_INFLAMMATORY_RESPONSE_LPS_DN	SEKI_INFLAMMATORY_RESPONSE_LPS_DN		17	0.51521105	1.1411173	0.29166666	0.68126744	1	1845	tags=47%, list=16%, signal=56%
VERHAAK_AML_WITH_NPM1_MUTATED_DN	VERHAAK_AML_WITH_NPM1_MUTATED_DN		144	0.37842184	1.1404872	0.19565217	0.68124294	1	1777	tags=33%, list=16%, signal=38%
TCGA_GLIOBLASTOMA_COPY_NUMBER_DN	TCGA_GLIOBLASTOMA_COPY_NUMBER_DN		17	0.42303258	1.1385174	0.3469388	0.6846504	1	2065	tags=41%, list=18%, signal=50%
SENESE_HDAC1_TARGETS_UP	SENESE_HDAC1_TARGETS_UP		219	0.30475432	1.1384367	0.34042552	0.6832377	1	2343	tags=28%, list=21%, signal=35%
REACTOME_TRAFFICKING_OF_AMPA_RECEPTORS	REACTOME_TRAFFICKING_OF_AMPA_RECEPTORS		20	0.429858	1.1353253	0.2244898	0.6891646	1	2525	tags=35%, list=23%, signal=45%
MULLIGHAN_MLL_SIGNATURE_2_DN	MULLIGHAN_MLL_SIGNATURE_2_DN		166	0.28839073	1.1352339	0.3148148	0.68787235	1	2139	tags=28%, list=19%, signal=34%
MCCLUNG_CREB1_TARGETS_UP	MCCLUNG_CREB1_TARGETS_UP		76	0.33010516	1.1341082	0.2826087	0.6891087	1	1958	tags=25%, list=17%, signal=30%
KENNY_CTNNB1_TARGETS_UP	KENNY_CTNNB1_TARGETS_UP		32	0.36319792	1.1340051	0.29545453	0.6877116	1	1026	tags=19%, list=9%, signal=21%
NAKAMURA_TUMOR_ZONE_PERIPHERAL_VS_CENTRAL_UP	NAKAMURA_TUMOR_ZONE_PERIPHERAL_VS_CENTRAL_UP		163	0.3025068	1.1330973	0.32608697	0.6887331	1	2022	tags=26%, list=18%, signal=32%
SENESE_HDAC1_AND_HDAC2_TARGETS_DN	SENESE_HDAC1_AND_HDAC2_TARGETS_DN		124	0.3676952	1.1327288	0.3137255	0.6881772	1	1155	tags=27%, list=10%, signal=29%
LINDGREN_BLADDER_CANCER_HIGH_RECURRENCE	LINDGREN_BLADDER_CANCER_HIGH_RECURRENCE		32	0.468399	1.1324791	0.3846154	0.6872162	1	1659	tags=44%, list=15%, signal=51%
HOSHIDA_LIVER_CANCER_SURVIVAL_UP	HOSHIDA_LIVER_CANCER_SURVIVAL_UP		50	0.37808362	1.1314785	0.2826087	0.6878267	1	1565	tags=26%, list=14%, signal=30%
ACEVEDO_LIVER_CANCER_WITH_H3K27ME3_UP	ACEVEDO_LIVER_CANCER_WITH_H3K27ME3_UP		121	0.3533108	1.1309422	0.18367347	0.68778926	1	2045	tags=33%, list=18%, signal=40%
LIU_PROSTATE_CANCER_DN	LIU_PROSTATE_CANCER_DN		250	0.37234694	1.1301881	0.3	0.6882234	1	1712	tags=31%, list=15%, signal=36%
AMIT_SERUM_RESPONSE_240_MCF10A	AMIT_SERUM_RESPONSE_240_MCF10A		42	0.39602137	1.1292937	0.30769232	0.6888913	1	1678	tags=36%, list=15%, signal=42%
ZHAN_MULTIPLE_MYELOMA_CD1_AND_CD2_DN	ZHAN_MULTIPLE_MYELOMA_CD1_AND_CD2_DN		28	0.34609175	1.1292012	0.3255814	0.68751454	1	2430	tags=25%, list=22%, signal=32%
FULCHER_INFLAMMATORY_RESPONSE_LECTIN_VS_LPS_DN	FULCHER_INFLAMMATORY_RESPONSE_LECTIN_VS_LPS_DN		235	0.36151665	1.1291374	0.3409091	0.6861384	1	2533	tags=37%, list=23%, signal=46%
XU_GH1_AUTOCRINE_TARGETS_UP	XU_GH1_AUTOCRINE_TARGETS_UP		93	0.33338374	1.1290944	0.225	0.68464506	1	1511	tags=24%, list=13%, signal=27%
WOO_LIVER_CANCER_RECURRENCE_UP	WOO_LIVER_CANCER_RECURRENCE_UP		73	0.39337417	1.1279304	0.29166666	0.6861586	1	1414	tags=29%, list=13%, signal=33%
MAHAJAN_RESPONSE_TO_IL1A_DN	MAHAJAN_RESPONSE_TO_IL1A_DN		40	0.3331072	1.12784	0.34146342	0.68479425	1	1427	tags=20%, list=13%, signal=23%
MULLIGHAN_NPM1_MUTATED_SIGNATURE_2_DN	MULLIGHAN_NPM1_MUTATED_SIGNATURE_2_DN		43	0.35299852	1.1264777	0.34042552	0.68639785	1	2016	tags=28%, list=18%, signal=34%
REACTOME_SYNTHESIS_AND_INTERCONVERSION_OF_NUCLEOTIDE_DI_AND_TRIPHOSPHATES	REACTOME_SYNTHESIS_AND_INTERCONVERSION_OF_NUCLEOTIDE_DI_AND_TRIPHOSPHATES		15	0.37799352	1.1260929	0.2888889	0.68562126	1	2620	tags=40%, list=23%, signal=52%
CROONQUIST_NRAS_VS_STROMAL_STIMULATION_UP	CROONQUIST_NRAS_VS_STROMAL_STIMULATION_UP		20	0.45847026	1.1250198	0.37209302	0.68717796	1	2565	tags=45%, list=23%, signal=58%
CAMPS_COLON_CANCER_COPY_NUMBER_DN	CAMPS_COLON_CANCER_COPY_NUMBER_DN		18	0.43134606	1.1236482	0.225	0.6890657	1	1073	tags=22%, list=10%, signal=25%
CHIARADONNA_NEOPLASTIC_TRANSFORMATION_KRAS_UP	CHIARADONNA_NEOPLASTIC_TRANSFORMATION_KRAS_UP		88	0.36888662	1.1231817	0.33333334	0.6888283	1	2125	tags=36%, list=19%, signal=45%
KEGG_TGF_BETA_SIGNALING_PATHWAY	KEGG_TGF_BETA_SIGNALING_PATHWAY		51	0.36632013	1.1229501	0.25641027	0.68787515	1	1887	tags=33%, list=17%, signal=40%
LU_AGING_BRAIN_DN	LU_AGING_BRAIN_DN		155	0.33309326	1.1221242	0.2857143	0.6882127	1	2047	tags=30%, list=18%, signal=37%
GAUSSMANN_MLL_AF4_FUSION_TARGETS_G_UP	GAUSSMANN_MLL_AF4_FUSION_TARGETS_G_UP		108	0.33531654	1.1213385	0.29268292	0.6889766	1	2047	tags=32%, list=18%, signal=39%
RIGGI_EWING_SARCOMA_PROGENITOR_UP	RIGGI_EWING_SARCOMA_PROGENITOR_UP		227	0.3506339	1.121179	0.23913044	0.6879575	1	1751	tags=26%, list=16%, signal=30%
WANG_SMARCE1_TARGETS_DN	WANG_SMARCE1_TARGETS_DN		205	0.2749952	1.1201079	0.24489796	0.6889156	1	2620	tags=30%, list=23%, signal=39%
TIEN_INTESTINE_PROBIOTICS_6HR_DN	TIEN_INTESTINE_PROBIOTICS_6HR_DN		107	0.26102012	1.1196982	0.26666668	0.6883392	1	2724	tags=36%, list=24%, signal=46%
LENAOUR_DENDRITIC_CELL_MATURATION_UP	LENAOUR_DENDRITIC_CELL_MATURATION_UP		65	0.37643906	1.1196189	0.30769232	0.6870697	1	1423	tags=26%, list=13%, signal=30%
RIZ_ERYTHROID_DIFFERENTIATION_6HR	RIZ_ERYTHROID_DIFFERENTIATION_6HR		29	0.3987235	1.1184881	0.2857143	0.6885744	1	1062	tags=24%, list=9%, signal=27%
BASSO_CD40_SIGNALING_DN	BASSO_CD40_SIGNALING_DN		40	0.40715608	1.1182108	0.26415095	0.6878179	1	1573	tags=30%, list=14%, signal=35%
RIZKI_TUMOR_INVASIVENESS_3D_DN	RIZKI_TUMOR_INVASIVENESS_3D_DN		150	0.2884592	1.1173803	0.33333334	0.6886605	1	2005	tags=25%, list=18%, signal=30%
AMIT_SERUM_RESPONSE_40_MCF10A	AMIT_SERUM_RESPONSE_40_MCF10A		22	0.44897765	1.1173375	0.27586207	0.68735725	1	1552	tags=32%, list=14%, signal=37%
ROSS_LEUKEMIA_WITH_MLL_FUSIONS	ROSS_LEUKEMIA_WITH_MLL_FUSIONS		49	0.36740616	1.115885	0.33333334	0.68916535	1	1401	tags=24%, list=13%, signal=28%
BROWNE_HCMV_INFECTION_30MIN_DN	BROWNE_HCMV_INFECTION_30MIN_DN		60	0.34993565	1.1157899	0.29411766	0.6880359	1	2339	tags=33%, list=21%, signal=42%
NAKAJIMA_EOSINOPHIL	NAKAJIMA_EOSINOPHIL		15	0.44147906	1.1153165	0.3265306	0.6877834	1	2572	tags=40%, list=23%, signal=52%
SUNG_METASTASIS_STROMA_UP	SUNG_METASTASIS_STROMA_UP		74	0.33884194	1.1152264	0.30232558	0.68650764	1	1765	tags=27%, list=16%, signal=32%
ALCALAY_AML_BY_NPM1_LOCALIZATION_UP	ALCALAY_AML_BY_NPM1_LOCALIZATION_UP		96	0.3107508	1.1136477	0.29166666	0.689043	1	972	tags=16%, list=9%, signal=17%
SMID_BREAST_CANCER_RELAPSE_IN_LUNG_UP	SMID_BREAST_CANCER_RELAPSE_IN_LUNG_UP		15	0.49408495	1.1128094	0.3255814	0.6892217	1	1355	tags=33%, list=12%, signal=38%
TONKS_TARGETS_OF_RUNX1_RUNX1T1_FUSION_GRANULOCYTE_UP	TONKS_TARGETS_OF_RUNX1_RUNX1T1_FUSION_GRANULOCYTE_UP		35	0.41497022	1.1127704	0.29411766	0.6878575	1	1522	tags=26%, list=14%, signal=30%
LEE_NEURAL_CREST_STEM_CELL_DN	LEE_NEURAL_CREST_STEM_CELL_DN		69	0.34658018	1.1120396	0.20512821	0.68834907	1	2115	tags=35%, list=19%, signal=43%
CHIANG_LIVER_CANCER_SUBCLASS_CTNNB1_DN	CHIANG_LIVER_CANCER_SUBCLASS_CTNNB1_DN		96	0.39969233	1.1116393	0.3	0.68812233	1	2224	tags=41%, list=20%, signal=50%
GENTILE_UV_RESPONSE_CLUSTER_D6	GENTILE_UV_RESPONSE_CLUSTER_D6		17	0.40187028	1.1088209	0.2826087	0.6936874	1	1782	tags=35%, list=16%, signal=42%
RODRIGUES_DCC_TARGETS_DN	RODRIGUES_DCC_TARGETS_DN		74	0.32062545	1.1082985	0.35714287	0.69371915	1	1456	tags=22%, list=13%, signal=25%
REACTOME_METABOLISM_OF_PROTEINS	REACTOME_METABOLISM_OF_PROTEINS		128	0.25858557	1.1078976	0.30357143	0.6931815	1	3889	tags=43%, list=35%, signal=65%
REACTOME_INFLUENZA_LIFE_CYCLE	REACTOME_INFLUENZA_LIFE_CYCLE		91	0.28573206	1.1071169	0.36507937	0.69348454	1	3889	tags=44%, list=35%, signal=67%
SATO_SILENCED_BY_METHYLATION_IN_PANCREATIC_CANCER_1	SATO_SILENCED_BY_METHYLATION_IN_PANCREATIC_CANCER_1		249	0.33436424	1.1065629	0.23913044	0.6933142	1	2063	tags=33%, list=18%, signal=39%
REACTOME_G_PROTEIN_BETA_GAMMA_SIGNALLING	REACTOME_G_PROTEIN_BETA_GAMMA_SIGNALLING		19	0.40303305	1.1061821	0.36	0.69276345	1	688	tags=21%, list=6%, signal=22%
TURASHVILI_BREAST_LOBULAR_CARCINOMA_VS_DUCTAL_NORMAL_DN	TURASHVILI_BREAST_LOBULAR_CARCINOMA_VS_DUCTAL_NORMAL_DN		51	0.3615534	1.1047304	0.25454545	0.6944934	1	1677	tags=29%, list=15%, signal=34%
BASSO_B_LYMPHOCYTE_NETWORK	BASSO_B_LYMPHOCYTE_NETWORK		85	0.27888867	1.1043162	0.39534885	0.694117	1	2340	tags=27%, list=21%, signal=34%
MASSARWEH_TAMOXIFEN_RESISTANCE_DN	MASSARWEH_TAMOXIFEN_RESISTANCE_DN		122	0.30483925	1.103981	0.23404256	0.6935503	1	2145	tags=33%, list=19%, signal=40%
BROCKE_APOPTOSIS_REVERSED_BY_IL6	BROCKE_APOPTOSIS_REVERSED_BY_IL6		78	0.3416555	1.10325	0.24444444	0.69399136	1	2430	tags=32%, list=22%, signal=41%
CREIGHTON_ENDOCRINE_THERAPY_RESISTANCE_4	CREIGHTON_ENDOCRINE_THERAPY_RESISTANCE_4		163	0.275712	1.1026571	0.3018868	0.69404984	1	2292	tags=30%, list=20%, signal=37%
HOQUE_METHYLATED_IN_CANCER	HOQUE_METHYLATED_IN_CANCER		37	0.4239577	1.1017383	0.3148148	0.6947143	1	2626	tags=38%, list=23%, signal=49%
REACTOME_POST_TRANSLATIONAL_PROTEIN_MODIFICATION	REACTOME_POST_TRANSLATIONAL_PROTEIN_MODIFICATION		28	0.34348884	1.1014284	0.30232558	0.69416064	1	2425	tags=39%, list=22%, signal=50%
REACTOME_PHASE_II_CONJUGATION	REACTOME_PHASE_II_CONJUGATION		30	0.34260997	1.100391	0.3043478	0.6953979	1	1696	tags=27%, list=15%, signal=31%
LU_IL4_SIGNALING	LU_IL4_SIGNALING		46	0.37309903	1.0999067	0.2826087	0.6951488	1	1217	tags=22%, list=11%, signal=24%
REACTOME_GLUCAGON_SIGNALING_IN_METABOLIC_REGULATION	REACTOME_GLUCAGON_SIGNALING_IN_METABOLIC_REGULATION		22	0.40231434	1.0988625	0.39583334	0.69620085	1	872	tags=23%, list=8%, signal=25%
KEGG_ANTIGEN_PROCESSING_AND_PRESENTATION	KEGG_ANTIGEN_PROCESSING_AND_PRESENTATION		34	0.32779503	1.0979403	0.32608697	0.69694614	1	1471	tags=21%, list=13%, signal=24%
MULLIGHAN_NPM1_MUTATED_SIGNATURE_1_DN	MULLIGHAN_NPM1_MUTATED_SIGNATURE_1_DN		63	0.3215493	1.0971508	0.4390244	0.69760025	1	1522	tags=21%, list=14%, signal=24%
HAHTOLA_SEZARY_SYNDROM_UP	HAHTOLA_SEZARY_SYNDROM_UP		60	0.29191008	1.0955291	0.3043478	0.70041203	1	2057	tags=27%, list=18%, signal=32%
HOEBEKE_LYMPHOID_STEM_CELL_DN	HOEBEKE_LYMPHOID_STEM_CELL_DN		63	0.3109496	1.0952876	0.2888889	0.699787	1	1484	tags=24%, list=13%, signal=27%
KEGG_CHEMOKINE_SIGNALING_PATHWAY	KEGG_CHEMOKINE_SIGNALING_PATHWAY		129	0.33653814	1.0945214	0.27083334	0.699961	1	970	tags=19%, list=9%, signal=20%
STEIN_ESR1_TARGETS	STEIN_ESR1_TARGETS		54	0.32719305	1.0940124	0.3125	0.6998313	1	794	tags=19%, list=7%, signal=20%
FRIDMAN_SENESCENCE_UP	FRIDMAN_SENESCENCE_UP		48	0.38725987	1.0933982	0.3846154	0.69972503	1	2463	tags=35%, list=22%, signal=45%
TONKS_TARGETS_OF_RUNX1_RUNX1T1_FUSION_SUSTAINED_IN_MONOCYTE_UP	TONKS_TARGETS_OF_RUNX1_RUNX1T1_FUSION_SUSTAINED_IN_MONOCYTE_UP		15	0.4400718	1.091119	0.39583334	0.7034979	1	2966	tags=53%, list=26%, signal=72%
REACTOME_PLATELET_ACTIVATION_TRIGGERS	REACTOME_PLATELET_ACTIVATION_TRIGGERS		42	0.36397418	1.0907996	0.36363637	0.7028905	1	1147	tags=24%, list=10%, signal=26%
HANN_RESISTANCE_TO_BCL2_INHIBITOR_UP	HANN_RESISTANCE_TO_BCL2_INHIBITOR_UP		21	0.38853514	1.0903766	0.39130434	0.70280236	1	630	tags=19%, list=6%, signal=20%
HOFFMANN_IMMATURE_TO_MATURE_B_LYMPHOCYTE_UP	HOFFMANN_IMMATURE_TO_MATURE_B_LYMPHOCYTE_UP		19	0.44265312	1.0903013	0.39583334	0.7015145	1	2200	tags=37%, list=20%, signal=46%
KONDO_EZH2_TARGETS	KONDO_EZH2_TARGETS		82	0.33959702	1.0893484	0.33333334	0.7023268	1	1712	tags=28%, list=15%, signal=33%
PASQUALUCCI_LYMPHOMA_BY_GC_STAGE_DN	PASQUALUCCI_LYMPHOMA_BY_GC_STAGE_DN		94	0.32719767	1.0882399	0.3043478	0.70331174	1	2383	tags=36%, list=21%, signal=46%
ROSS_AML_WITH_MLL_FUSIONS	ROSS_AML_WITH_MLL_FUSIONS		53	0.3429623	1.0880183	0.3478261	0.7026473	1	2606	tags=36%, list=23%, signal=47%
CUI_TCF21_TARGETS_UP	CUI_TCF21_TARGETS_UP		22	0.4570617	1.0877645	0.30508474	0.7017951	1	1955	tags=45%, list=17%, signal=55%
KAAB_FAILED_HEART_ATRIUM_DN	KAAB_FAILED_HEART_ATRIUM_DN		96	0.26128373	1.0874743	0.3846154	0.70111525	1	2469	tags=30%, list=22%, signal=38%
ALCALA_APOPTOSIS	ALCALA_APOPTOSIS		58	0.31109175	1.0873313	0.33333334	0.7001408	1	2092	tags=28%, list=19%, signal=34%
ST_INTERLEUKIN_4_PATHWAY	ST_INTERLEUKIN_4_PATHWAY		17	0.3906211	1.0866494	0.3043478	0.70079064	1	2458	tags=35%, list=22%, signal=45%
ZHAN_MULTIPLE_MYELOMA_MF_UP	ZHAN_MULTIPLE_MYELOMA_MF_UP		29	0.40830523	1.0863895	0.33333334	0.70015275	1	2565	tags=41%, list=23%, signal=54%
ENK_UV_RESPONSE_EPIDERMIS_DN	ENK_UV_RESPONSE_EPIDERMIS_DN		350	0.27213556	1.0847644	0.28	0.70209926	1	2128	tags=25%, list=19%, signal=30%
MARTINEZ_RB1_TARGETS_DN	MARTINEZ_RB1_TARGETS_DN		394	0.27064872	1.0839831	0.26666668	0.7026655	1	1866	tags=24%, list=17%, signal=27%
LEE_LIVER_CANCER_E2F1_UP	LEE_LIVER_CANCER_E2F1_UP		48	0.4042367	1.0838063	0.40816328	0.70199114	1	2143	tags=38%, list=19%, signal=46%
YAO_TEMPORAL_RESPONSE_TO_PROGESTERONE_CLUSTER_13	YAO_TEMPORAL_RESPONSE_TO_PROGESTERONE_CLUSTER_13		135	0.25956357	1.0819211	0.40816328	0.705295	1	3118	tags=30%, list=28%, signal=41%
MCBRYAN_PUBERTAL_BREAST_6_7WK_DN	MCBRYAN_PUBERTAL_BREAST_6_7WK_DN		62	0.34056264	1.0813696	0.375	0.7052727	1	1163	tags=21%, list=10%, signal=23%
TURASHVILI_BREAST_DUCTAL_CARCINOMA_VS_LOBULAR_NORMAL_DN	TURASHVILI_BREAST_DUCTAL_CARCINOMA_VS_LOBULAR_NORMAL_DN		32	0.41767564	1.0810251	0.35849056	0.7049564	1	1647	tags=44%, list=15%, signal=51%
RUTELLA_RESPONSE_TO_HGF_DN	RUTELLA_RESPONSE_TO_HGF_DN		141	0.31227973	1.0806535	0.3265306	0.70452213	1	2108	tags=28%, list=19%, signal=34%
KORKOLA_TERATOMA	KORKOLA_TERATOMA		22	0.40174195	1.08006	0.32608697	0.70440435	1	2215	tags=41%, list=20%, signal=51%
BONOME_OVARIAN_CANCER_SURVIVAL_SUBOPTIMAL_DEBULKING	BONOME_OVARIAN_CANCER_SURVIVAL_SUBOPTIMAL_DEBULKING		285	0.2686662	1.0799438	0.3255814	0.7032928	1	1474	tags=19%, list=13%, signal=22%
BERTUCCI_INVASIVE_CARCINOMA_DUCTAL_VS_LOBULAR_DN	BERTUCCI_INVASIVE_CARCINOMA_DUCTAL_VS_LOBULAR_DN		32	0.5059858	1.078915	0.40816328	0.7043885	1	1718	tags=41%, list=15%, signal=48%
AMIT_SERUM_RESPONSE_480_MCF10A	AMIT_SERUM_RESPONSE_480_MCF10A		21	0.38855708	1.0787287	0.3902439	0.70344484	1	621	tags=19%, list=6%, signal=20%
TSAI_RESPONSE_TO_IONIZING_RADIATION	TSAI_RESPONSE_TO_IONIZING_RADIATION		84	0.3205548	1.0779297	0.39130434	0.70406306	1	3127	tags=38%, list=28%, signal=52%
GUENTHER_GROWTH_SPHERICAL_VS_ADHERENT_DN	GUENTHER_GROWTH_SPHERICAL_VS_ADHERENT_DN		21	0.4560465	1.0770037	0.39130434	0.70458454	1	2371	tags=48%, list=21%, signal=60%
WOTTON_RUNX_TARGETS_DN	WOTTON_RUNX_TARGETS_DN		19	0.42385966	1.0756902	0.3783784	0.7064419	1	1676	tags=26%, list=15%, signal=31%
ZHOU_INFLAMMATORY_RESPONSE_LIVE_UP	ZHOU_INFLAMMATORY_RESPONSE_LIVE_UP		219	0.29447675	1.0748988	0.28846154	0.7071369	1	2240	tags=30%, list=20%, signal=37%
REACTOME_GS_ALPHA_MEDIATED_EVENTS_IN_GLUCAGON_SIGNALLING	REACTOME_GS_ALPHA_MEDIATED_EVENTS_IN_GLUCAGON_SIGNALLING		19	0.41531903	1.0743905	0.44186047	0.7071803	1	872	tags=26%, list=8%, signal=28%
ZHOU_INFLAMMATORY_RESPONSE_FIMA_UP	ZHOU_INFLAMMATORY_RESPONSE_FIMA_UP		235	0.30566242	1.0743339	0.3207547	0.7059691	1	1888	tags=25%, list=17%, signal=30%
AMIT_EGF_RESPONSE_240_HELA	AMIT_EGF_RESPONSE_240_HELA		42	0.31878695	1.0737226	0.36363637	0.70580834	1	1903	tags=24%, list=17%, signal=29%
STEARMAN_LUNG_CANCER_EARLY_VS_LATE_DN	STEARMAN_LUNG_CANCER_EARLY_VS_LATE_DN		46	0.37289697	1.0728582	0.40350878	0.70681024	1	3041	tags=48%, list=27%, signal=65%
WILLIAMS_ESR2_TARGETS_UP	WILLIAMS_ESR2_TARGETS_UP		15	0.36913952	1.0721728	0.4347826	0.7070935	1	4148	tags=53%, list=37%, signal=85%
LI_PROSTATE_CANCER_EPIGENETIC	LI_PROSTATE_CANCER_EPIGENETIC		15	0.4975124	1.0717151	0.42857143	0.7067228	1	1401	tags=33%, list=13%, signal=38%
KIM_WT1_TARGETS_UP	KIM_WT1_TARGETS_UP		133	0.33861586	1.0716056	0.3255814	0.7057093	1	1578	tags=24%, list=14%, signal=28%
MORI_IMMATURE_B_LYMPHOCYTE_UP	MORI_IMMATURE_B_LYMPHOCYTE_UP		36	0.3853858	1.0708157	0.39534885	0.70622593	1	1364	tags=25%, list=12%, signal=28%
SESTO_RESPONSE_TO_UV_C2	SESTO_RESPONSE_TO_UV_C2		33	0.31757525	1.070673	0.29090908	0.7052131	1	3565	tags=42%, list=32%, signal=62%
AMUNDSON_GENOTOXIC_SIGNATURE	AMUNDSON_GENOTOXIC_SIGNATURE		63	0.28858194	1.0706452	0.37777779	0.7039301	1	1791	tags=19%, list=16%, signal=23%
KEGG_NATURAL_KILLER_CELL_MEDIATED_CYTOTOXICITY	KEGG_NATURAL_KILLER_CELL_MEDIATED_CYTOTOXICITY		64	0.35463282	1.0703806	0.4347826	0.70326257	1	1766	tags=23%, list=16%, signal=28%
HAN_SATB1_TARGETS_DN	HAN_SATB1_TARGETS_DN		199	0.28497097	1.0696685	0.35555556	0.7034554	1	2115	tags=27%, list=19%, signal=33%
TSUNODA_CISPLATIN_RESISTANCE_DN	TSUNODA_CISPLATIN_RESISTANCE_DN		18	0.43116066	1.0693154	0.43137255	0.7029788	1	1394	tags=28%, list=12%, signal=32%
MURAKAMI_UV_RESPONSE_6HR_UP	MURAKAMI_UV_RESPONSE_6HR_UP		22	0.35962102	1.0692867	0.36734694	0.7018392	1	2698	tags=45%, list=24%, signal=60%
MASSARWEH_RESPONSE_TO_ESTRADIOL	MASSARWEH_RESPONSE_TO_ESTRADIOL		37	0.34618017	1.0690751	0.3488372	0.7010849	1	1745	tags=32%, list=16%, signal=38%
KEGG_HISTIDINE_METABOLISM	KEGG_HISTIDINE_METABOLISM		20	0.41077355	1.0689453	0.36363637	0.70001316	1	1155	tags=30%, list=10%, signal=33%
AMUNDSON_POOR_SURVIVAL_AFTER_GAMMA_RADIATION_8G	AMUNDSON_POOR_SURVIVAL_AFTER_GAMMA_RADIATION_8G		53	0.32220438	1.0684706	0.3	0.6995854	1	1929	tags=25%, list=17%, signal=29%
KAN_RESPONSE_TO_ARSENIC_TRIOXIDE	KAN_RESPONSE_TO_ARSENIC_TRIOXIDE		70	0.32955503	1.0677315	0.33333334	0.69969	1	1378	tags=26%, list=12%, signal=29%
BRUECKNER_TARGETS_OF_MIRLET7A3_DN	BRUECKNER_TARGETS_OF_MIRLET7A3_DN		46	0.3611089	1.0672718	0.2888889	0.6993151	1	1578	tags=24%, list=14%, signal=28%
IZADPANAH_STEM_CELL_ADIPOSE_VS_BONE_DN	IZADPANAH_STEM_CELL_ADIPOSE_VS_BONE_DN		65	0.39907518	1.0671118	0.37254903	0.6984706	1	2691	tags=49%, list=24%, signal=64%
REACTOME_INTRINSIC_PATHWAY	REACTOME_INTRINSIC_PATHWAY		15	0.4617017	1.0668124	0.33333334	0.6978661	1	1921	tags=47%, list=17%, signal=56%
TSENG_IRS1_TARGETS_DN	TSENG_IRS1_TARGETS_DN		102	0.3363857	1.0658004	0.3	0.6995019	1	1509	tags=21%, list=13%, signal=24%
ZHONG_RESPONSE_TO_AZACITIDINE_AND_TSA_UP	ZHONG_RESPONSE_TO_AZACITIDINE_AND_TSA_UP		100	0.29393372	1.0644511	0.29545453	0.7013471	1	2753	tags=30%, list=25%, signal=39%
HOFMANN_MYELODYSPLASTIC_SYNDROM_LOW_RISK_DN	HOFMANN_MYELODYSPLASTIC_SYNDROM_LOW_RISK_DN		17	0.36938605	1.0644224	0.33333334	0.70007193	1	1298	tags=18%, list=12%, signal=20%
VART_KSHV_INFECTION_ANGIOGENIC_MARKERS_UP	VART_KSHV_INFECTION_ANGIOGENIC_MARKERS_UP		122	0.36369187	1.0623529	0.3207547	0.7033577	1	2655	tags=39%, list=24%, signal=50%
YAO_TEMPORAL_RESPONSE_TO_PROGESTERONE_CLUSTER_8	YAO_TEMPORAL_RESPONSE_TO_PROGESTERONE_CLUSTER_8		31	0.3549341	1.0623432	0.35555556	0.7021302	1	1522	tags=26%, list=14%, signal=30%
RUGO_STRESS_RESPONSE_SUBSET_G	RUGO_STRESS_RESPONSE_SUBSET_G		19	0.3980716	1.0621293	0.3478261	0.7011792	1	1098	tags=26%, list=10%, signal=29%
KYNG_DNA_DAMAGE_BY_4NQO_OR_UV	KYNG_DNA_DAMAGE_BY_4NQO_OR_UV		19	0.3980716	1.0621293	0.3478261	0.6999136	1	1098	tags=26%, list=10%, signal=29%
JAZAG_TGFB1_SIGNALING_UP	JAZAG_TGFB1_SIGNALING_UP		67	0.27693087	1.0613887	0.30232558	0.7004781	1	3001	tags=33%, list=27%, signal=45%
AMIT_SERUM_RESPONSE_60_MCF10A	AMIT_SERUM_RESPONSE_60_MCF10A		38	0.35857487	1.0591737	0.37777779	0.70400745	1	3026	tags=42%, list=27%, signal=58%
REACTOME_MYOGENESSIS	REACTOME_MYOGENESSIS		19	0.4042428	1.0586871	0.4	0.7039079	1	4015	tags=68%, list=36%, signal=106%
NIKOLSKY_MUTATED_AND_AMPLIFIED_IN_BREAST_CANCER	NIKOLSKY_MUTATED_AND_AMPLIFIED_IN_BREAST_CANCER		38	0.33803663	1.055752	0.3469388	0.7089589	1	1559	tags=26%, list=14%, signal=30%
ZHU_CMV_ALL_DN	ZHU_CMV_ALL_DN		49	0.38491964	1.0553687	0.3846154	0.70872796	1	1779	tags=35%, list=16%, signal=41%
LEE_LIVER_CANCER_ACOX1_UP	LEE_LIVER_CANCER_ACOX1_UP		50	0.3687544	1.0552102	0.42222223	0.7080806	1	2143	tags=34%, list=19%, signal=42%
TAKAO_RESPONSE_TO_UVB_RADIATION_DN	TAKAO_RESPONSE_TO_UVB_RADIATION_DN		60	0.28078082	1.0543636	0.3265306	0.7091712	1	1904	tags=23%, list=17%, signal=28%
OKUMURA_INFLAMMATORY_RESPONSE_LPS	OKUMURA_INFLAMMATORY_RESPONSE_LPS		109	0.2758812	1.0541555	0.36363637	0.70845175	1	1313	tags=19%, list=12%, signal=22%
CHAUHAN_RESPONSE_TO_METHOXYESTRADIOL_DN	CHAUHAN_RESPONSE_TO_METHOXYESTRADIOL_DN		78	0.26091233	1.0533059	0.42307693	0.70972955	1	1800	tags=19%, list=16%, signal=23%
NING_CHRONIC_OBSTRUCTIVE_PULMONARY_DISEASE_UP	NING_CHRONIC_OBSTRUCTIVE_PULMONARY_DISEASE_UP		53	0.29534957	1.052324	0.3653846	0.71071625	1	822	tags=11%, list=7%, signal=12%
MULLIGHAN_NPM1_SIGNATURE_3_DN	MULLIGHAN_NPM1_SIGNATURE_3_DN		84	0.31195992	1.0513911	0.3617021	0.71158546	1	1564	tags=23%, list=14%, signal=26%
CHEN_NEUROBLASTOMA_COPY_NUMBER_GAINS	CHEN_NEUROBLASTOMA_COPY_NUMBER_GAINS		30	0.3846308	1.0513264	0.42222223	0.71045655	1	460	tags=13%, list=4%, signal=14%
JI_RESPONSE_TO_FSH_UP	JI_RESPONSE_TO_FSH_UP		44	0.31100208	1.0512633	0.36956522	0.709354	1	1940	tags=25%, list=17%, signal=30%
NAGASHIMA_EGF_SIGNALING_UP	NAGASHIMA_EGF_SIGNALING_UP		41	0.4217577	1.0498979	0.39130434	0.7111309	1	472	tags=17%, list=4%, signal=18%
COWLING_MYCN_TARGETS	COWLING_MYCN_TARGETS		26	0.42506215	1.0496511	0.47727272	0.7102718	1	630	tags=23%, list=6%, signal=24%
VALK_AML_CLUSTER_5	VALK_AML_CLUSTER_5		16	0.4325535	1.0486761	0.40816328	0.71132666	1	1258	tags=25%, list=11%, signal=28%
ZHU_CMV_24_HR_DN	ZHU_CMV_24_HR_DN		39	0.38532004	1.0481665	0.3846154	0.71130943	1	1765	tags=36%, list=16%, signal=42%
TIAN_TNF_SIGNALING_VIA_NFKB	TIAN_TNF_SIGNALING_VIA_NFKB		16	0.51226676	1.0470324	0.48	0.71277297	1	3810	tags=56%, list=34%, signal=85%
REACTOME_SCF_BETA_TRCP_MEDIATED_DEGRADATION_OF_EMI1	REACTOME_SCF_BETA_TRCP_MEDIATED_DEGRADATION_OF_EMI1		40	0.31628042	1.0461742	0.40425533	0.7132388	1	3565	tags=43%, list=32%, signal=62%
BROWNE_HCMV_INFECTION_16HR_DN	BROWNE_HCMV_INFECTION_16HR_DN		50	0.3566067	1.0455844	0.5	0.71323085	1	2371	tags=36%, list=21%, signal=45%
YAGI_AML_WITH_T_8_21_TRANSLOCATION	YAGI_AML_WITH_T_8_21_TRANSLOCATION		228	0.25260302	1.0454016	0.34042552	0.7123012	1	1303	tags=18%, list=12%, signal=19%
REACTOME_SIGNALING_BY_WNT	REACTOME_SIGNALING_BY_WNT		47	0.29616284	1.0447354	0.35416666	0.712768	1	4010	tags=45%, list=36%, signal=69%
CHIARADONNA_NEOPLASTIC_TRANSFORMATION_KRAS_DN	CHIARADONNA_NEOPLASTIC_TRANSFORMATION_KRAS_DN		120	0.35565603	1.0439054	0.45652175	0.71334726	1	943	tags=19%, list=8%, signal=21%
DIRMEIER_LMP1_RESPONSE_EARLY	DIRMEIER_LMP1_RESPONSE_EARLY		36	0.3558472	1.043819	0.3137255	0.7122958	1	1377	tags=19%, list=12%, signal=22%
CHANDRAN_METASTASIS_DN	CHANDRAN_METASTASIS_DN		57	0.33732632	1.0428729	0.36734694	0.71310705	1	1267	tags=25%, list=11%, signal=28%
CERVERA_SDHB_TARGETS_2	CERVERA_SDHB_TARGETS_2		73	0.31888068	1.0417929	0.42105263	0.71452564	1	2214	tags=37%, list=20%, signal=46%
SU_PLACENTA	SU_PLACENTA		16	0.43288204	1.0414011	0.38297874	0.71447605	1	1428	tags=25%, list=13%, signal=29%
NGUYEN_NOTCH1_TARGETS_DN	NGUYEN_NOTCH1_TARGETS_DN		47	0.31291693	1.0410665	0.40816328	0.71412385	1	2014	tags=30%, list=18%, signal=36%
ZHAN_MULTIPLE_MYELOMA_CD2_UP	ZHAN_MULTIPLE_MYELOMA_CD2_UP		20	0.367997	1.0406553	0.35416666	0.71381605	1	1881	tags=25%, list=17%, signal=30%
TURASHVILI_BREAST_LOBULAR_CARCINOMA_VS_DUCTAL_NORMAL_UP	TURASHVILI_BREAST_LOBULAR_CARCINOMA_VS_DUCTAL_NORMAL_UP		37	0.46956158	1.0399634	0.46938777	0.7142339	1	1878	tags=43%, list=17%, signal=52%
REACTOME_G_ALPHA_Q_SIGNALLING_EVENTS	REACTOME_G_ALPHA_Q_SIGNALLING_EVENTS		99	0.33649594	1.0397186	0.42222223	0.7136684	1	2339	tags=32%, list=21%, signal=40%
VECCHI_GASTRIC_CANCER_EARLY_DN	VECCHI_GASTRIC_CANCER_EARLY_DN		188	0.35516512	1.0381227	0.375	0.7159405	1	1605	tags=27%, list=14%, signal=31%
BILBAN_B_CLL_LPL_DN	BILBAN_B_CLL_LPL_DN		25	0.35721657	1.0378193	0.41666666	0.715338	1	1356	tags=32%, list=12%, signal=36%
DACOSTA_ERCC3_ALLELE_XPCS_VS_TTD_UP	DACOSTA_ERCC3_ALLELE_XPCS_VS_TTD_UP		16	0.48481157	1.0368348	0.4	0.71614933	1	1094	tags=38%, list=10%, signal=42%
GAZDA_DIAMOND_BLACKFAN_ANEMIA_PROGENITOR_DN	GAZDA_DIAMOND_BLACKFAN_ANEMIA_PROGENITOR_DN		35	0.30771804	1.0364939	0.3653846	0.7157815	1	3194	tags=34%, list=29%, signal=48%
ENK_UV_RESPONSE_KERATINOCYTE_UP	ENK_UV_RESPONSE_KERATINOCYTE_UP		379	0.2193614	1.0361587	0.35849056	0.71518576	1	1338	tags=13%, list=12%, signal=15%
HELLER_HDAC_TARGETS_SILENCED_BY_METHYLATION_UP	HELLER_HDAC_TARGETS_SILENCED_BY_METHYLATION_UP		242	0.2857717	1.0332459	0.37777779	0.7216738	1	1809	tags=22%, list=16%, signal=26%
WINNEPENNINCKX_MELANOMA_METASTASIS_DN	WINNEPENNINCKX_MELANOMA_METASTASIS_DN		26	0.4006171	1.0331877	0.4848485	0.72057945	1	2610	tags=46%, list=23%, signal=60%
CERVERA_SDHB_TARGETS_1_UP	CERVERA_SDHB_TARGETS_1_UP		55	0.37764242	1.0327961	0.46341464	0.72015834	1	1187	tags=27%, list=11%, signal=30%
MORI_PLASMA_CELL_DN	MORI_PLASMA_CELL_DN		15	0.46386173	1.0327488	0.4375	0.7190088	1	547	tags=20%, list=5%, signal=21%
REACTOME_DOWNSTREAM_EVENTS_IN_GPCR_SIGNALING	REACTOME_DOWNSTREAM_EVENTS_IN_GPCR_SIGNALING		289	0.3240697	1.030783	0.44444445	0.7223885	1	2635	tags=32%, list=24%, signal=41%
LOPES_METHYLATED_IN_COLON_CANCER_DN	LOPES_METHYLATED_IN_COLON_CANCER_DN		17	0.38284603	1.0299739	0.39583334	0.7230691	1	3758	tags=53%, list=34%, signal=80%
MARSON_FOXP3_TARGETS_STIMULATED_UP	MARSON_FOXP3_TARGETS_STIMULATED_UP		16	0.4179864	1.0295347	0.3846154	0.7229902	1	3207	tags=56%, list=29%, signal=79%
REACTOME_AUTODEGRADATION_OF_CDH1_BY_CDH1_APC	REACTOME_AUTODEGRADATION_OF_CDH1_BY_CDH1_APC		46	0.29630646	1.0287513	0.4117647	0.72360045	1	3565	tags=43%, list=32%, signal=64%
MARTINEZ_RB1_TARGETS_UP	MARTINEZ_RB1_TARGETS_UP		497	0.26424146	1.0286143	0.42857143	0.72268766	1	1629	tags=19%, list=15%, signal=21%
LEE_LIVER_CANCER_CIPROFIBRATE_UP	LEE_LIVER_CANCER_CIPROFIBRATE_UP		49	0.35950196	1.0281993	0.4489796	0.72226936	1	823	tags=16%, list=7%, signal=18%
MATSUDA_NATURAL_KILLER_DIFFERENTIATION	MATSUDA_NATURAL_KILLER_DIFFERENTIATION		365	0.2723773	1.0280832	0.33333334	0.72154844	1	1445	tags=20%, list=13%, signal=22%
PARK_TRETINOIN_RESPONSE_AND_RARA_PLZF_FUSION	PARK_TRETINOIN_RESPONSE_AND_RARA_PLZF_FUSION		16	0.44349205	1.0279906	0.40425533	0.7205136	1	3218	tags=56%, list=29%, signal=79%
REACTOME_NUCLEAR_EVENTS_KINASE_AND_TRANSCRIPTION_FACTOR_ACTIVATION	REACTOME_NUCLEAR_EVENTS_KINASE_AND_TRANSCRIPTION_FACTOR_ACTIVATION		15	0.3540303	1.0274239	0.4	0.72069985	1	2788	tags=33%, list=25%, signal=44%
REACTOME_BIOLOGICAL_OXIDATIONS	REACTOME_BIOLOGICAL_OXIDATIONS		65	0.33160943	1.0267537	0.4181818	0.72097486	1	1828	tags=26%, list=16%, signal=31%
WANG_METHYLATED_IN_BREAST_CANCER	WANG_METHYLATED_IN_BREAST_CANCER		23	0.41408575	1.0266758	0.31111112	0.7198753	1	1095	tags=22%, list=10%, signal=24%
BHATTACHARYA_EMBRYONIC_STEM_CELL	BHATTACHARYA_EMBRYONIC_STEM_CELL		50	0.30528206	1.0265691	0.41304347	0.7189117	1	2436	tags=28%, list=22%, signal=36%
OHM_METHYLATED_IN_ADULT_CANCERS	OHM_METHYLATED_IN_ADULT_CANCERS		17	0.3958387	1.0260487	0.45454547	0.71853256	1	2626	tags=35%, list=23%, signal=46%
HOFMANN_CELL_LYMPHOMA_UP	HOFMANN_CELL_LYMPHOMA_UP		26	0.3385916	1.0258981	0.46296296	0.7175094	1	3184	tags=46%, list=28%, signal=64%
REACTOME_G_ALPHA_S_SIGNALLING_EVENTS	REACTOME_G_ALPHA_S_SIGNALLING_EVENTS		79	0.3553956	1.0255473	0.47727272	0.71704537	1	2589	tags=35%, list=23%, signal=46%
BIOCARTA_CASPASE_PATHWAY	BIOCARTA_CASPASE_PATHWAY		16	0.37119597	1.0248313	0.4893617	0.7172876	1	2799	tags=50%, list=25%, signal=67%
KRIGE_RESPONSE_TO_TOSEDOSTAT_24HR_UP	KRIGE_RESPONSE_TO_TOSEDOSTAT_24HR_UP		349	0.25695994	1.0239183	0.4318182	0.71873593	1	2209	tags=26%, list=20%, signal=31%
REACTOME_MAP_KINASES_ACTIVATION_IN_TLR_CASCADE	REACTOME_MAP_KINASES_ACTIVATION_IN_TLR_CASCADE		26	0.305993	1.0217671	0.4489796	0.7221187	1	2952	tags=31%, list=26%, signal=42%
SENESE_HDAC2_TARGETS_UP	SENESE_HDAC2_TARGETS_UP		66	0.32878312	1.0217012	0.39583334	0.72112477	1	1401	tags=23%, list=13%, signal=26%
TARTE_PLASMA_CELL_VS_PLASMABLAST_UP	TARTE_PLASMA_CELL_VS_PLASMABLAST_UP		240	0.2898826	1.0214537	0.4528302	0.72049195	1	2115	tags=27%, list=19%, signal=33%
COLIN_PILOCYTIC_ASTROCYTOMA_VS_GLIOBLASTOMA_DN	COLIN_PILOCYTIC_ASTROCYTOMA_VS_GLIOBLASTOMA_DN		16	0.40638497	1.0206271	0.42592594	0.7211304	1	2532	tags=38%, list=23%, signal=48%
TONKS_TARGETS_OF_RUNX1_RUNX1T1_FUSION_ERYTHROCYTE_UP	TONKS_TARGETS_OF_RUNX1_RUNX1T1_FUSION_ERYTHROCYTE_UP		98	0.3447222	1.0200871	0.36734694	0.7211148	1	2039	tags=36%, list=18%, signal=43%
SILIGAN_BOUND_BY_EWS_FLT1_FUSION	SILIGAN_BOUND_BY_EWS_FLT1_FUSION		28	0.3873432	1.020066	0.47916666	0.7199751	1	1638	tags=25%, list=15%, signal=29%
NOUZOVA_METHYLATED_IN_APL	NOUZOVA_METHYLATED_IN_APL		22	0.37000018	1.0199507	0.30952382	0.71896476	1	1612	tags=32%, list=14%, signal=37%
YAO_TEMPORAL_RESPONSE_TO_PROGESTERONE_CLUSTER_9	YAO_TEMPORAL_RESPONSE_TO_PROGESTERONE_CLUSTER_9		59	0.30049062	1.0196394	0.44444445	0.718583	1	1215	tags=20%, list=11%, signal=23%
GARGALOVIC_RESPONSE_TO_OXIDIZED_PHOSPHOLIPIDS_BLACK_UP	GARGALOVIC_RESPONSE_TO_OXIDIZED_PHOSPHOLIPIDS_BLACK_UP		20	0.350515	1.019507	0.42857143	0.71768147	1	726	tags=15%, list=6%, signal=16%
KIM_RESPONSE_TO_TSA_AND_DECITABINE_UP	KIM_RESPONSE_TO_TSA_AND_DECITABINE_UP		76	0.30582026	1.0176599	0.32608697	0.7213718	1	1338	tags=22%, list=12%, signal=25%
REACTOME_ACTIVATED_TLR4_SIGNALLING	REACTOME_ACTIVATED_TLR4_SIGNALLING		15	0.37258586	1.0174646	0.4651163	0.7206872	1	2529	tags=40%, list=23%, signal=52%
MARKEY_RB1_CHRONIC_LOF_UP	MARKEY_RB1_CHRONIC_LOF_UP		95	0.3033507	1.016223	0.4047619	0.7222895	1	731	tags=17%, list=7%, signal=18%
TAVAZOIE_METASTASIS	TAVAZOIE_METASTASIS		49	0.34041694	1.0155667	0.36734694	0.7227032	1	949	tags=20%, list=8%, signal=22%
TURASHVILI_BREAST_LOBULAR_CARCINOMA_VS_LOBULAR_NORMAL_DN	TURASHVILI_BREAST_LOBULAR_CARCINOMA_VS_LOBULAR_NORMAL_DN		42	0.43218225	1.0155587	0.46153846	0.72156185	1	1909	tags=43%, list=17%, signal=51%
HAHTOLA_CTCL_CUTANEOUS	HAHTOLA_CTCL_CUTANEOUS		17	0.36875337	1.0149285	0.45762712	0.72181726	1	220	tags=12%, list=2%, signal=12%
KAYO_CALORIE_RESTRICTION_MUSCLE_UP	KAYO_CALORIE_RESTRICTION_MUSCLE_UP		42	0.37355706	1.0126543	0.4716981	0.72564006	1	2630	tags=43%, list=23%, signal=56%
REACTOME_COMPLEMENT_CASCADE	REACTOME_COMPLEMENT_CASCADE		15	0.50067294	1.0118946	0.48076922	0.7259509	1	2203	tags=47%, list=20%, signal=58%
BOYLAN_MULTIPLE_MYELOMA_PCA1_UP	BOYLAN_MULTIPLE_MYELOMA_PCA1_UP		78	0.41164744	1.0115817	0.4651163	0.7254017	1	2124	tags=36%, list=19%, signal=44%
OSWALD_HEMATOPOIETIC_STEM_CELL_IN_COLLAGEN_GEL_UP	OSWALD_HEMATOPOIETIC_STEM_CELL_IN_COLLAGEN_GEL_UP		124	0.2948854	1.0109326	0.36734694	0.72593856	1	2332	tags=27%, list=21%, signal=33%
OSWALD_HEMATOPOIETIC_STEM_CELL_IN_COLLAGEN_GEL_DN	OSWALD_HEMATOPOIETIC_STEM_CELL_IN_COLLAGEN_GEL_DN		124	0.2948854	1.0109326	0.36734694	0.72478807	1	2332	tags=27%, list=21%, signal=33%
KIM_WT1_TARGETS_12HR_UP	KIM_WT1_TARGETS_12HR_UP		91	0.30307567	1.0105656	0.375	0.72461385	1	1536	tags=26%, list=14%, signal=30%
CUI_TCF21_TARGETS_DN	CUI_TCF21_TARGETS_DN		21	0.3710541	1.0085758	0.40384614	0.72834915	1	2637	tags=38%, list=24%, signal=50%
TARTE_PLASMA_CELL_VS_B_LYMPHOCYTE_DN	TARTE_PLASMA_CELL_VS_B_LYMPHOCYTE_DN		26	0.40889797	1.0080682	0.45652175	0.7284258	1	1259	tags=27%, list=11%, signal=30%
LEE_DIFFERENTIATING_T_LYMPHOCYTE	LEE_DIFFERENTIATING_T_LYMPHOCYTE		77	0.37340438	1.007167	0.4680851	0.7293154	1	1327	tags=27%, list=12%, signal=31%
GENTILE_RESPONSE_CLUSTER_D3	GENTILE_RESPONSE_CLUSTER_D3		35	0.32304913	1.0036659	0.4651163	0.7364795	1	1184	tags=17%, list=11%, signal=19%
BENPORATH_OCT4_TARGETS	BENPORATH_OCT4_TARGETS		150	0.25114354	1.0016289	0.4047619	0.74022704	1	1819	tags=21%, list=16%, signal=25%
RHEIN_ALL_GLUCOCORTICOID_THERAPY_UP	RHEIN_ALL_GLUCOCORTICOID_THERAPY_UP		47	0.3491553	1.0011233	0.44444445	0.740158	1	969	tags=21%, list=9%, signal=23%
LEE_LIVER_CANCER_E2F1_DN	LEE_LIVER_CANCER_E2F1_DN		41	0.35368404	1.0009451	0.47916666	0.73945445	1	2431	tags=34%, list=22%, signal=43%
DAVICIONI_RHABDOMYOSARCOMA_PAX_FOXO1_FUSION_UP	DAVICIONI_RHABDOMYOSARCOMA_PAX_FOXO1_FUSION_UP		34	0.36633518	1.0002319	0.5	0.7394744	1	1648	tags=26%, list=15%, signal=31%
MARZEC_IL2_SIGNALING_UP	MARZEC_IL2_SIGNALING_UP		65	0.28154552	0.99980813	0.43243244	0.7393332	1	2124	tags=28%, list=19%, signal=34%
LINDGREN_BLADDER_CANCER_CLUSTER_3_DN	LINDGREN_BLADDER_CANCER_CLUSTER_3_DN		125	0.2491549	0.9997214	0.41666666	0.73836905	1	2142	tags=26%, list=19%, signal=31%
ZHAN_V2_LATE_DIFFERENTIATION_GENES	ZHAN_V2_LATE_DIFFERENTIATION_GENES		27	0.30034497	0.99924594	0.51111114	0.738303	1	2828	tags=41%, list=25%, signal=54%
SMID_BREAST_CANCER_RELAPSE_IN_BONE_UP	SMID_BREAST_CANCER_RELAPSE_IN_BONE_UP		59	0.33413237	0.9991166	0.4054054	0.7374158	1	2145	tags=31%, list=19%, signal=38%
VALK_AML_CLUSTER_8	VALK_AML_CLUSTER_8		15	0.36894643	0.99859285	0.47727272	0.737529	1	2576	tags=40%, list=23%, signal=52%
SHEPARD_BMYB_MORPHOLINO_UP	SHEPARD_BMYB_MORPHOLINO_UP		105	0.238217	0.9984189	0.4509804	0.7368533	1	2374	tags=26%, list=21%, signal=32%
MANALO_HYPOXIA_UP	MANALO_HYPOXIA_UP		128	0.33252278	0.9983598	0.40816328	0.73575205	1	2176	tags=32%, list=19%, signal=39%
BECKER_TAMOXIFEN_RESISTANCE_DN	BECKER_TAMOXIFEN_RESISTANCE_DN		30	0.32758474	0.99660426	0.45833334	0.7388856	1	2012	tags=40%, list=18%, signal=49%
SWEET_KRAS_TARGETS_DN	SWEET_KRAS_TARGETS_DN		15	0.35653657	0.99621755	0.4888889	0.7387377	1	1166	tags=20%, list=10%, signal=22%
LI_WILMS_TUMOR_VS_FETAL_KIDNEY_1_UP	LI_WILMS_TUMOR_VS_FETAL_KIDNEY_1_UP		121	0.29513115	0.995056	0.5116279	0.7401833	1	2090	tags=30%, list=19%, signal=36%
REACTOME_MAPK_TARGETS_NUCLEAR_EVENTS_MEDIATED_BY_MAP_KINASES	REACTOME_MAPK_TARGETS_NUCLEAR_EVENTS_MEDIATED_BY_MAP_KINASES		18	0.35138583	0.99440485	0.52272725	0.7403828	1	2109	tags=28%, list=19%, signal=34%
MARTORIATI_MDM4_TARGETS_NEUROEPITHELIUM_UP	MARTORIATI_MDM4_TARGETS_NEUROEPITHELIUM_UP		76	0.29270917	0.99434626	0.46	0.7394096	1	1677	tags=22%, list=15%, signal=26%
MORI_LARGE_PRE_BII_LYMPHOCYTE_DN	MORI_LARGE_PRE_BII_LYMPHOCYTE_DN		34	0.40953717	0.9928229	0.4893617	0.74123096	1	1079	tags=26%, list=10%, signal=29%
TAVOR_CEBPA_TARGETS_UP	TAVOR_CEBPA_TARGETS_UP		36	0.32430127	0.99163824	0.43137255	0.74294424	1	1831	tags=25%, list=16%, signal=30%
SMID_BREAST_CANCER_BASAL_DN	SMID_BREAST_CANCER_BASAL_DN		387	0.2783494	0.9912156	0.45652175	0.742678	1	1699	tags=23%, list=15%, signal=26%
REACTOME_INNATE_IMMUNITY_SIGNALING	REACTOME_INNATE_IMMUNITY_SIGNALING		68	0.3195264	0.9910926	0.38	0.74172074	1	2952	tags=35%, list=26%, signal=48%
REACTOME_TOLL_RECEPTOR_CASCADES	REACTOME_TOLL_RECEPTOR_CASCADES		53	0.28088576	0.98965484	0.42857143	0.7438986	1	2952	tags=32%, list=26%, signal=43%
DE_YY1_TARGETS_DN	DE_YY1_TARGETS_DN		50	0.28675273	0.98848325	0.4375	0.74512064	1	1795	tags=20%, list=16%, signal=24%
SENESE_HDAC3_TARGETS_UP	SENESE_HDAC3_TARGETS_UP		258	0.27143207	0.98711574	0.5217391	0.7468572	1	1540	tags=19%, list=14%, signal=22%
BOYAULT_LIVER_CANCER_SUBCLASS_G5_DN	BOYAULT_LIVER_CANCER_SUBCLASS_G5_DN		15	0.48359647	0.98646486	0.47916666	0.7471135	1	1322	tags=40%, list=12%, signal=45%
SHAFFER_IRF4_MULTIPLE_MYELOMA_PROGRAM	SHAFFER_IRF4_MULTIPLE_MYELOMA_PROGRAM		25	0.34051624	0.98633516	0.43396226	0.74633086	1	2462	tags=32%, list=22%, signal=41%
DELYS_THYROID_CANCER_DN	DELYS_THYROID_CANCER_DN		153	0.33804545	0.9851118	0.41666666	0.7477134	1	1076	tags=22%, list=10%, signal=24%
TAYLOR_METHYLATED_IN_ACUTE_LYMPHOBLASTIC_LEUKEMIA	TAYLOR_METHYLATED_IN_ACUTE_LYMPHOBLASTIC_LEUKEMIA		39	0.27977386	0.9827419	0.4878049	0.7523895	1	3795	tags=54%, list=34%, signal=81%
GARGALOVIC_RESPONSE_TO_OXIDIZED_PHOSPHOLIPIDS_BLUE_DN	GARGALOVIC_RESPONSE_TO_OXIDIZED_PHOSPHOLIPIDS_BLUE_DN		31	0.3206273	0.9817842	0.5365854	0.7530941	1	1347	tags=19%, list=12%, signal=22%
REACTOME_CDT1_ASSOCIATION_WITH_THE_CDC6_ORC_ORIGIN_COMPLEX	REACTOME_CDT1_ASSOCIATION_WITH_THE_CDC6_ORC_ORIGIN_COMPLEX		45	0.30297032	0.9809821	0.46	0.75386804	1	3565	tags=44%, list=32%, signal=65%
YAGI_AML_RELAPSE_PROGNOSIS	YAGI_AML_RELAPSE_PROGNOSIS		27	0.32912272	0.9809118	0.5217391	0.75285417	1	3277	tags=37%, list=29%, signal=52%
DORSAM_HOXA9_TARGETS_DN	DORSAM_HOXA9_TARGETS_DN		17	0.36230683	0.9808721	0.4883721	0.7517943	1	1859	tags=29%, list=17%, signal=35%
BARIS_THYROID_CANCER_DN	BARIS_THYROID_CANCER_DN		43	0.2980929	0.9805929	0.425	0.75136226	1	1600	tags=23%, list=14%, signal=27%
WATANABE_COLON_CANCER_MSI_VS_MSS_DN	WATANABE_COLON_CANCER_MSI_VS_MSS_DN		38	0.3228343	0.9803757	0.46153846	0.75073504	1	2082	tags=37%, list=19%, signal=45%
VECCHI_GASTRIC_CANCER_ADVANCED_VS_EARLY_DN	VECCHI_GASTRIC_CANCER_ADVANCED_VS_EARLY_DN		78	0.29993445	0.9796314	0.52380955	0.7515346	1	2636	tags=35%, list=24%, signal=45%
DAVICIONI_TARGETS_OF_PAX_FOXO1_FUSIONS_DN	DAVICIONI_TARGETS_OF_PAX_FOXO1_FUSIONS_DN		38	0.34036028	0.9793002	0.48979592	0.75100803	1	826	tags=24%, list=7%, signal=25%
KEGG_SNARE_INTERACTIONS_IN_VESICULAR_TRANSPORT	KEGG_SNARE_INTERACTIONS_IN_VESICULAR_TRANSPORT		29	0.3146178	0.9791622	0.4888889	0.75025827	1	3706	tags=52%, list=33%, signal=77%
TAKEDA_TARGETS_OF_NUP98_HOXA9_FUSION_8D_UP	TAKEDA_TARGETS_OF_NUP98_HOXA9_FUSION_8D_UP		84	0.35715207	0.9788453	0.52272725	0.74990267	1	1562	tags=29%, list=14%, signal=33%
REACTOME_TOLL_LIKE_RECEPTOR_3_CASCADE	REACTOME_TOLL_LIKE_RECEPTOR_3_CASCADE		37	0.2804725	0.9786243	0.41509435	0.74925405	1	3534	tags=38%, list=32%, signal=55%
GOLDRATH_ANTIGEN_RESPONSE	GOLDRATH_ANTIGEN_RESPONSE		270	0.26903424	0.9784567	0.5116279	0.748495	1	1620	tags=21%, list=14%, signal=24%
REACTOME_GENERATION_OF_SECOND_MESSENGER_MOLECULES	REACTOME_GENERATION_OF_SECOND_MESSENGER_MOLECULES		16	0.48421848	0.9779003	0.4871795	0.74849385	1	1977	tags=38%, list=18%, signal=45%
WILCOX_PRESPONSE_TO_ROGESTERONE_DN	WILCOX_PRESPONSE_TO_ROGESTERONE_DN		30	0.3802403	0.97695	0.5102041	0.74967265	1	1576	tags=27%, list=14%, signal=31%
FAELT_B_CLL_WITH_VH_REARRANGEMENTS_UP	FAELT_B_CLL_WITH_VH_REARRANGEMENTS_UP		37	0.30169013	0.97660667	0.47826087	0.7491812	1	1444	tags=22%, list=13%, signal=25%
GOZGIT_ESR1_TARGETS_DN	GOZGIT_ESR1_TARGETS_DN		379	0.26587003	0.97634244	0.5	0.7486671	1	2145	tags=28%, list=19%, signal=33%
COULOUARN_TEMPORAL_TGFB1_SIGNATURE_UP	COULOUARN_TEMPORAL_TGFB1_SIGNATURE_UP		57	0.27868184	0.9762927	0.46	0.7476809	1	2430	tags=33%, list=22%, signal=42%
KEGG_FC_GAMMA_R_MEDIATED_PHAGOCYTOSIS	KEGG_FC_GAMMA_R_MEDIATED_PHAGOCYTOSIS		63	0.31202525	0.9761982	0.53061223	0.7468247	1	1766	tags=25%, list=16%, signal=30%
CHUNG_BLISTER_CYTOTOXICITY_UP	CHUNG_BLISTER_CYTOTOXICITY_UP		86	0.2450833	0.97598034	0.42553192	0.7462224	1	1879	tags=20%, list=17%, signal=24%
HAN_SATB1_TARGETS_UP	HAN_SATB1_TARGETS_UP		183	0.2639581	0.9752984	0.5744681	0.7468681	1	2115	tags=29%, list=19%, signal=35%
SAGIV_CD24_TARGETS_DN	SAGIV_CD24_TARGETS_DN		30	0.37118292	0.9750502	0.49056605	0.7462892	1	1605	tags=30%, list=14%, signal=35%
LEE_LIVER_CANCER_MYC_TGFA_DN	LEE_LIVER_CANCER_MYC_TGFA_DN		50	0.37616685	0.9748719	0.46666667	0.7456955	1	2158	tags=30%, list=19%, signal=37%
XU_CREBBP_TARGETS_DN	XU_CREBBP_TARGETS_DN		34	0.33901638	0.97435355	0.53488374	0.7457002	1	1955	tags=29%, list=17%, signal=36%
IWANAGA_CARCINOGENESIS_BY_KRAS_PTEN_UP	IWANAGA_CARCINOGENESIS_BY_KRAS_PTEN_UP		117	0.26445538	0.97253156	0.5	0.7486116	1	1405	tags=18%, list=13%, signal=20%
RUIZ_TNC_TARGETS_UP	RUIZ_TNC_TARGETS_UP		97	0.31556612	0.9713546	0.45238096	0.750032	1	2091	tags=32%, list=19%, signal=39%
LEE_LIVER_CANCER_MYC_TGFA_UP	LEE_LIVER_CANCER_MYC_TGFA_UP		46	0.31936646	0.97112364	0.5	0.7494992	1	2143	tags=28%, list=19%, signal=35%
BIOCARTA_ERK_PATHWAY	BIOCARTA_ERK_PATHWAY		16	0.34868118	0.9706866	0.5294118	0.74934083	1	1811	tags=19%, list=16%, signal=22%
MATTIOLI_MGUS_VS_PCL	MATTIOLI_MGUS_VS_PCL		64	0.24952303	0.9703383	0.5	0.74919873	1	1255	tags=13%, list=11%, signal=14%
LUI_THYROID_CANCER_CLUSTER_2	LUI_THYROID_CANCER_CLUSTER_2		25	0.30597514	0.9693835	0.59090906	0.7504131	1	2198	tags=36%, list=20%, signal=45%
GARGALOVIC_RESPONSE_TO_OXIDIZED_PHOSPHOLIPIDS_TURQUOISE_UP	GARGALOVIC_RESPONSE_TO_OXIDIZED_PHOSPHOLIPIDS_TURQUOISE_UP		33	0.30596015	0.9687423	0.54545456	0.7507981	1	1041	tags=18%, list=9%, signal=20%
YAO_HOXA10_TARGETS_VIA_PROGESTERONE_UP	YAO_HOXA10_TARGETS_VIA_PROGESTERONE_UP		62	0.3435316	0.96869797	0.47916666	0.74981725	1	1076	tags=24%, list=10%, signal=27%
RIGGINS_TAMOXIFEN_RESISTANCE_DN	RIGGINS_TAMOXIFEN_RESISTANCE_DN		132	0.27456808	0.96780264	0.5531915	0.7506149	1	2630	tags=31%, list=23%, signal=40%
GRADE_COLON_VS_RECTAL_CANCER_DN	GRADE_COLON_VS_RECTAL_CANCER_DN		27	0.3187874	0.9661657	0.4888889	0.75315464	1	1559	tags=26%, list=14%, signal=30%
SESTO_RESPONSE_TO_UV_C0	SESTO_RESPONSE_TO_UV_C0		80	0.26134345	0.9659089	0.50980395	0.7526385	1	2875	tags=33%, list=26%, signal=43%
BIOCARTA_IL12_PATHWAY	BIOCARTA_IL12_PATHWAY		15	0.4213887	0.9652019	0.5217391	0.7529517	1	3570	tags=47%, list=32%, signal=68%
BROWNE_HCMV_INFECTION_2HR_DN	BROWNE_HCMV_INFECTION_2HR_DN		31	0.33133945	0.9651959	0.42857143	0.7518745	1	2443	tags=45%, list=22%, signal=58%
KUMAR_TARGETS_OF_MLL_AF9_FUSION	KUMAR_TARGETS_OF_MLL_AF9_FUSION		310	0.25786942	0.96471804	0.5294118	0.75170213	1	2083	tags=25%, list=19%, signal=30%
FRASOR_RESPONSE_TO_ESTRADIOL_UP	FRASOR_RESPONSE_TO_ESTRADIOL_UP		24	0.35178947	0.9640819	0.5	0.75201017	1	1518	tags=33%, list=14%, signal=38%
TSAI_RESPONSE_TO_RADIATION_THERAPY	TSAI_RESPONSE_TO_RADIATION_THERAPY		22	0.42320067	0.9628502	0.4909091	0.7537632	1	1266	tags=27%, list=11%, signal=31%
BLALOCK_ALZHEIMERS_DISEASE_INCIPIENT_DN	BLALOCK_ALZHEIMERS_DISEASE_INCIPIENT_DN		111	0.21276492	0.9601707	0.5576923	0.7588724	1	2308	tags=21%, list=21%, signal=26%
LIU_LIVER_CANCER	LIU_LIVER_CANCER		18	0.35778067	0.9593014	0.47058824	0.7603084	1	3054	tags=56%, list=27%, signal=76%
CAIRO_LIVER_DEVELOPMENT_DN	CAIRO_LIVER_DEVELOPMENT_DN		177	0.30624372	0.95926225	0.5813953	0.7592737	1	1530	tags=23%, list=14%, signal=26%
GUTIERREZ_CHRONIC_LYMPHOCYTIC_LEUKEMIA_DN	GUTIERREZ_CHRONIC_LYMPHOCYTIC_LEUKEMIA_DN		32	0.3016845	0.95878136	0.5744681	0.75933003	1	2033	tags=31%, list=18%, signal=38%
NAKAMURA_TUMOR_ZONE_PERIPHERAL_VS_CENTRAL_DN	NAKAMURA_TUMOR_ZONE_PERIPHERAL_VS_CENTRAL_DN		326	0.23760867	0.95874095	0.5102041	0.758358	1	2222	tags=25%, list=20%, signal=30%
SHIPP_DLBCL_VS_FOLLICULAR_LYMPHOMA_DN	SHIPP_DLBCL_VS_FOLLICULAR_LYMPHOMA_DN		29	0.36833492	0.9579122	0.5813953	0.75910324	1	1777	tags=38%, list=16%, signal=45%
BORCZUK_MALIGNANT_MESOTHELIOMA_DN	BORCZUK_MALIGNANT_MESOTHELIOMA_DN		63	0.297379	0.95780927	0.46153846	0.75820774	1	2383	tags=30%, list=21%, signal=38%
BREDEMEYER_RAG_SIGNALING_VIA_ATM_NOT_VIA_NFKB_UP	BREDEMEYER_RAG_SIGNALING_VIA_ATM_NOT_VIA_NFKB_UP		26	0.34462154	0.9573223	0.46	0.758298	1	2535	tags=42%, list=23%, signal=55%
WILCOX_PRESPONSE_TO_ROGESTERONE_UP	WILCOX_PRESPONSE_TO_ROGESTERONE_UP		82	0.26714003	0.9537121	0.5	0.7648207	1	1000	tags=13%, list=9%, signal=15%
VART_KSHV_INFECTION_ANGIOGENIC_MARKERS_DN	VART_KSHV_INFECTION_ANGIOGENIC_MARKERS_DN		92	0.3210587	0.95302457	0.5319149	0.7651257	1	2091	tags=26%, list=19%, signal=32%
LEE_RECENT_THYMIC_EMIGRANT	LEE_RECENT_THYMIC_EMIGRANT		65	0.2585393	0.95258003	0.5185185	0.76490515	1	1473	tags=18%, list=13%, signal=21%
AMIT_EGF_RESPONSE_60_HELA	AMIT_EGF_RESPONSE_60_HELA		26	0.34190992	0.9515509	0.537037	0.7659435	1	2463	tags=35%, list=22%, signal=44%
CHEBOTAEV_GR_TARGETS_DN	CHEBOTAEV_GR_TARGETS_DN		73	0.33628228	0.95145696	0.5319149	0.7652474	1	2458	tags=42%, list=22%, signal=54%
MORI_PRE_BI_LYMPHOCYTE_DN	MORI_PRE_BI_LYMPHOCYTE_DN		49	0.31929702	0.9513527	0.4090909	0.7643442	1	2833	tags=37%, list=25%, signal=49%
DACOSTA_UV_RESPONSE_VIA_ERCC3_TTD_DN	DACOSTA_UV_RESPONSE_VIA_ERCC3_TTD_DN		25	0.28187025	0.9508501	0.5531915	0.76439714	1	104	tags=8%, list=1%, signal=8%
REACTOME_INTEGRIN_CELL_SURFACE_INTERACTIONS	REACTOME_INTEGRIN_CELL_SURFACE_INTERACTIONS		53	0.33567593	0.95052963	0.5510204	0.76399493	1	2550	tags=36%, list=23%, signal=46%
JAATINEN_HEMATOPOIETIC_STEM_CELL_UP	JAATINEN_HEMATOPOIETIC_STEM_CELL_UP		147	0.2668172	0.95025545	0.52272725	0.76350385	1	1620	tags=22%, list=14%, signal=26%
NOJIMA_SFRP2_TARGETS_DN	NOJIMA_SFRP2_TARGETS_DN		15	0.41711715	0.9501451	0.5319149	0.76275516	1	623	tags=20%, list=6%, signal=21%
KEGG_RETINOL_METABOLISM	KEGG_RETINOL_METABOLISM		23	0.37109503	0.9479567	0.5714286	0.76622826	1	2368	tags=26%, list=21%, signal=33%
TSENG_ADIPOGENIC_POTENTIAL_UP	TSENG_ADIPOGENIC_POTENTIAL_UP		25	0.37202	0.9479563	0.5769231	0.765167	1	1639	tags=32%, list=15%, signal=37%
WU_SILENCED_BY_METHYLATION_IN_BLADDER_CANCER	WU_SILENCED_BY_METHYLATION_IN_BLADDER_CANCER		28	0.38411874	0.94648236	0.4888889	0.7670971	1	1859	tags=36%, list=17%, signal=43%
CROMER_METASTASIS_UP	CROMER_METASTASIS_UP		36	0.27679136	0.9460147	0.5319149	0.7669493	1	2024	tags=28%, list=18%, signal=34%
MULLIGHAN_MLL_SIGNATURE_2_UP	MULLIGHAN_MLL_SIGNATURE_2_UP		242	0.21768132	0.9445749	0.44444445	0.76921576	1	1870	tags=19%, list=17%, signal=23%
REACTOME_TOLL_LIKE_RECEPTOR_4_CASCADE	REACTOME_TOLL_LIKE_RECEPTOR_4_CASCADE		18	0.3645486	0.94429183	0.53488374	0.76858	1	2529	tags=39%, list=23%, signal=50%
MARCHINI_TRABECTEDIN_RESISTANCE_DN	MARCHINI_TRABECTEDIN_RESISTANCE_DN		33	0.32032806	0.94366366	0.5	0.76911426	1	535	tags=15%, list=5%, signal=16%
SMID_BREAST_CANCER_LUMINAL_A_UP	SMID_BREAST_CANCER_LUMINAL_A_UP		52	0.41334644	0.941389	0.5416667	0.7728367	1	2896	tags=44%, list=26%, signal=59%
AMUNDSON_POOR_SURVIVAL_AFTER_GAMMA_RADIATION_2G	AMUNDSON_POOR_SURVIVAL_AFTER_GAMMA_RADIATION_2G		93	0.25930658	0.9413762	0.5	0.7717766	1	1758	tags=24%, list=16%, signal=28%
SANA_TNF_SIGNALING_DN	SANA_TNF_SIGNALING_DN		58	0.33189195	0.9412013	0.47826087	0.77117133	1	1356	tags=24%, list=12%, signal=27%
THUM_MIR21_TARGETS_HEART_DISEASE_UP	THUM_MIR21_TARGETS_HEART_DISEASE_UP		15	0.5175036	0.94110686	0.5660377	0.7702979	1	1209	tags=40%, list=11%, signal=45%
REACTOME_TRANSMISSION_ACROSS_CHEMICAL_SYNAPSES	REACTOME_TRANSMISSION_ACROSS_CHEMICAL_SYNAPSES		92	0.29415354	0.94072336	0.5416667	0.7701069	1	1204	tags=18%, list=11%, signal=21%
ZHAN_MULTIPLE_MYELOMA_CD1_UP	ZHAN_MULTIPLE_MYELOMA_CD1_UP		28	0.35011646	0.9401	0.53061223	0.77046674	1	974	tags=29%, list=9%, signal=31%
REACTOME_SEMA4D_INDUCED_CELL_MIGRATION_AND_GROWTH_CONE_COLLAPSE	REACTOME_SEMA4D_INDUCED_CELL_MIGRATION_AND_GROWTH_CONE_COLLAPSE		16	0.33479255	0.938792	0.44	0.7723125	1	2051	tags=31%, list=18%, signal=38%
ENGELMANN_CANCER_PROGENITORS_UP	ENGELMANN_CANCER_PROGENITORS_UP		34	0.32916367	0.9385076	0.59183675	0.7717747	1	801	tags=21%, list=7%, signal=22%
REACTOME_INHIBITION_OF_INSULIN_SECRETION_BY_ADRENALINE_NORADRENALINE	REACTOME_INHIBITION_OF_INSULIN_SECRETION_BY_ADRENALINE_NORADRENALINE		23	0.3333466	0.9375565	0.6041667	0.77304053	1	990	tags=22%, list=9%, signal=24%
KLEIN_PRIMARY_EFFUSION_LYMPHOMA_DN	KLEIN_PRIMARY_EFFUSION_LYMPHOMA_DN		37	0.3610419	0.9373294	0.5714286	0.7725481	1	2723	tags=43%, list=24%, signal=57%
IVANOVA_HEMATOPOIESIS_STEM_CELL_AND_PROGENITOR	IVANOVA_HEMATOPOIESIS_STEM_CELL_AND_PROGENITOR		152	0.22930014	0.93688184	0.6	0.77234	1	2004	tags=20%, list=18%, signal=24%
HEDENFALK_BREAST_CANCER_BRACX_UP	HEDENFALK_BREAST_CANCER_BRACX_UP		15	0.31130463	0.9368301	0.5471698	0.7713863	1	3803	tags=47%, list=34%, signal=71%
CREIGHTON_ENDOCRINE_THERAPY_RESISTANCE_1	CREIGHTON_ENDOCRINE_THERAPY_RESISTANCE_1		281	0.21741088	0.9360369	0.5675676	0.7721393	1	2145	tags=24%, list=19%, signal=29%
KEGG_NEUROACTIVE_LIGAND_RECEPTOR_INTERACTION	KEGG_NEUROACTIVE_LIGAND_RECEPTOR_INTERACTION		183	0.3359945	0.93555665	0.59574467	0.77199197	1	3547	tags=47%, list=32%, signal=68%
LIANG_SILENCED_BY_METHYLATION_2	LIANG_SILENCED_BY_METHYLATION_2		22	0.38713765	0.9351938	0.5660377	0.7718465	1	1355	tags=27%, list=12%, signal=31%
OUELLET_CULTURED_OVARIAN_CANCER_INVASIVE_VS_LMP_UP	OUELLET_CULTURED_OVARIAN_CANCER_INVASIVE_VS_LMP_UP		46	0.24715044	0.93422335	0.5319149	0.7727392	1	1565	tags=20%, list=14%, signal=23%
MILI_PSEUDOPODIA_HAPTOTAXIS_UP	MILI_PSEUDOPODIA_HAPTOTAXIS_UP		305	0.26939762	0.9341924	0.6086956	0.7718302	1	3626	tags=44%, list=32%, signal=63%
REACTOME_BASIGIN_INTERACTIONS	REACTOME_BASIGIN_INTERACTIONS		21	0.34228355	0.93239033	0.5263158	0.77449566	1	2560	tags=48%, list=23%, signal=62%
PICCALUGA_ANGIOIMMUNOBLASTIC_LYMPHOMA_DN	PICCALUGA_ANGIOIMMUNOBLASTIC_LYMPHOMA_DN		62	0.27576068	0.93203795	0.5	0.7741286	1	1929	tags=21%, list=17%, signal=25%
NADERI_BREAST_CANCER_PROGNOSIS_DN	NADERI_BREAST_CANCER_PROGNOSIS_DN		17	0.4023284	0.93106693	0.49019608	0.775047	1	3263	tags=47%, list=29%, signal=66%
FONTAINE_PAPILLARY_THYROID_CARCINOMA_DN	FONTAINE_PAPILLARY_THYROID_CARCINOMA_DN		47	0.32362983	0.93054044	0.63265306	0.77512836	1	2399	tags=34%, list=21%, signal=43%
TAKEDA_TARGETS_OF_NUP98_HOXA9_FUSION_16D_DN	TAKEDA_TARGETS_OF_NUP98_HOXA9_FUSION_16D_DN		63	0.29998618	0.9300592	0.5106383	0.7751779	1	2392	tags=32%, list=21%, signal=40%
GAZDA_DIAMOND_BLACKFAN_ANEMIA_PROGENITOR_UP	GAZDA_DIAMOND_BLACKFAN_ANEMIA_PROGENITOR_UP		22	0.30574906	0.92994255	0.4883721	0.7744057	1	2410	tags=36%, list=22%, signal=46%
REACTOME_SCF_SKP2_MEDIATED_DEGRADATION_OF_P27_P21	REACTOME_SCF_SKP2_MEDIATED_DEGRADATION_OF_P27_P21		44	0.28949884	0.9292349	0.5531915	0.77483505	1	3565	tags=41%, list=32%, signal=60%
CAVARD_LIVER_CANCER_MALIGNANT_VS_BENIGN	CAVARD_LIVER_CANCER_MALIGNANT_VS_BENIGN		20	0.3680939	0.92877156	0.6086956	0.7746743	1	3422	tags=45%, list=31%, signal=65%
TAKEDA_TARGETS_OF_NUP98_HOXA9_FUSION_6HR_DN	TAKEDA_TARGETS_OF_NUP98_HOXA9_FUSION_6HR_DN		23	0.33616304	0.92827225	0.5217391	0.77459574	1	1350	tags=22%, list=12%, signal=25%
GAUSSMANN_MLL_AF4_FUSION_TARGETS_F_UP	GAUSSMANN_MLL_AF4_FUSION_TARGETS_F_UP		105	0.3428055	0.92806137	0.5869565	0.77386343	1	2583	tags=43%, list=23%, signal=55%
MCCABE_BOUND_BY_HOXC6	MCCABE_BOUND_BY_HOXC6		180	0.2112768	0.9277561	0.5652174	0.7736716	1	2179	tags=22%, list=19%, signal=27%
NEWMAN_ERCC6_TARGETS_DN	NEWMAN_ERCC6_TARGETS_DN		20	0.41184792	0.9275529	0.5714286	0.7731608	1	1266	tags=35%, list=11%, signal=39%
BAELDE_DIABETIC_NEPHROPATHY_DN	BAELDE_DIABETIC_NEPHROPATHY_DN		22	0.3839623	0.9273456	0.52	0.7727388	1	2174	tags=41%, list=19%, signal=51%
SEITZ_NEOPLASTIC_TRANSFORMATION_BY_8P_DELETION_DN	SEITZ_NEOPLASTIC_TRANSFORMATION_BY_8P_DELETION_DN		20	0.3265668	0.92721033	0.52272725	0.77190965	1	1854	tags=35%, list=17%, signal=42%
LIN_SILENCED_BY_TUMOR_MICROENVIRONMENT	LIN_SILENCED_BY_TUMOR_MICROENVIRONMENT		51	0.3371894	0.92661715	0.53488374	0.77212304	1	2520	tags=43%, list=23%, signal=55%
RICKMAN_METASTASIS_DN	RICKMAN_METASTASIS_DN		160	0.25278518	0.92609787	0.45454547	0.7721296	1	1229	tags=15%, list=11%, signal=17%
REACTOME_SEMA4D_IN_SEMAPHORIN_SIGNALING	REACTOME_SEMA4D_IN_SEMAPHORIN_SIGNALING		19	0.3267833	0.92574155	0.4814815	0.7718967	1	2282	tags=32%, list=20%, signal=40%
REACTOME_ACTIVATION_OF_KAINATE_RECEPTORS_UPON_GLUTAMATE_BINDING	REACTOME_ACTIVATION_OF_KAINATE_RECEPTORS_UPON_GLUTAMATE_BINDING		22	0.3366101	0.9247623	0.5777778	0.77320254	1	688	tags=18%, list=6%, signal=19%
SATO_SILENCED_BY_DEACETYLATION_IN_PANCREATIC_CANCER	SATO_SILENCED_BY_DEACETYLATION_IN_PANCREATIC_CANCER		28	0.3315048	0.92400163	0.6481481	0.77369237	1	993	tags=18%, list=9%, signal=20%
ZHANG_TARGETS_OF_EWSR1_FLI1_FUSION	ZHANG_TARGETS_OF_EWSR1_FLI1_FUSION		57	0.2793842	0.9235641	0.6415094	0.773587	1	1394	tags=18%, list=12%, signal=20%
ACEVEDO_METHYLATED_IN_LIVER_CANCER_DN	ACEVEDO_METHYLATED_IN_LIVER_CANCER_DN		317	0.25357395	0.9219426	0.6	0.77585465	1	1588	tags=20%, list=14%, signal=22%
SMID_BREAST_CANCER_BASAL_UP	SMID_BREAST_CANCER_BASAL_UP		390	0.26162627	0.92172945	0.6923077	0.77537405	1	1313	tags=18%, list=12%, signal=20%
HAMAI_APOPTOSIS_VIA_TRAIL_UP	HAMAI_APOPTOSIS_VIA_TRAIL_UP		209	0.23609106	0.92138326	0.5208333	0.7751133	1	2005	tags=22%, list=18%, signal=26%
BERENJENO_TRANSFORMED_BY_RHOA_DN	BERENJENO_TRANSFORMED_BY_RHOA_DN		293	0.28217304	0.91817504	0.53333336	0.7808195	1	1765	tags=23%, list=16%, signal=26%
YAGI_AML_FAB_MARKERS	YAGI_AML_FAB_MARKERS		126	0.23772556	0.9180976	0.6	0.780016	1	2123	tags=21%, list=19%, signal=26%
KEGG_BLADDER_CANCER	KEGG_BLADDER_CANCER		19	0.3251922	0.9156712	0.53846157	0.7842464	1	213	tags=11%, list=2%, signal=11%
HAHTOLA_MYCOSIS_FUNGOIDES_SKIN_DN	HAHTOLA_MYCOSIS_FUNGOIDES_SKIN_DN		17	0.33773875	0.91343457	0.4864865	0.7878523	1	2343	tags=41%, list=21%, signal=52%
PUIFFE_INVASION_INHIBITED_BY_ASCITES_DN	PUIFFE_INVASION_INHIBITED_BY_ASCITES_DN		85	0.22745879	0.91165835	0.5102041	0.7907963	1	2214	tags=29%, list=20%, signal=36%
VALK_AML_CLUSTER_11	VALK_AML_CLUSTER_11		24	0.3566577	0.90936106	0.6304348	0.79466236	1	855	tags=25%, list=8%, signal=27%
MENSE_HYPOXIA_UP	MENSE_HYPOXIA_UP		57	0.3063832	0.9085501	0.6136364	0.7956491	1	1536	tags=23%, list=14%, signal=26%
LUCAS_HNF4A_TARGETS_UP	LUCAS_HNF4A_TARGETS_UP		34	0.2627989	0.90828925	0.6458333	0.7953109	1	1499	tags=24%, list=13%, signal=27%
ROSS_AML_OF_FAB_M7_TYPE	ROSS_AML_OF_FAB_M7_TYPE		51	0.27697438	0.90680087	0.5714286	0.7973879	1	2014	tags=25%, list=18%, signal=31%
SAKAI_CHRONIC_HEPATITIS_VS_LIVER_CANCER_UP	SAKAI_CHRONIC_HEPATITIS_VS_LIVER_CANCER_UP		45	0.28285044	0.9059557	0.6923077	0.79811305	1	1199	tags=16%, list=11%, signal=17%
YAUCH_HEDGEHOG_SIGNALING_PARACRINE_UP	YAUCH_HEDGEHOG_SIGNALING_PARACRINE_UP		88	0.31163457	0.90592486	0.625	0.7971565	1	1678	tags=26%, list=15%, signal=31%
KEGG_FC_EPSILON_RI_SIGNALING_PATHWAY	KEGG_FC_EPSILON_RI_SIGNALING_PATHWAY		56	0.25739408	0.905801	0.63461536	0.79636323	1	1832	tags=21%, list=16%, signal=25%
REACTOME_CYCLIN_E_ASSOCIATED_EVENTS_DURING_G1_S_TRANSITION_	REACTOME_CYCLIN_E_ASSOCIATED_EVENTS_DURING_G1_S_TRANSITION_		49	0.2781195	0.9047611	0.5106383	0.79736936	1	4328	tags=53%, list=39%, signal=86%
CHIANG_LIVER_CANCER_SUBCLASS_CTNNB1_UP	CHIANG_LIVER_CANCER_SUBCLASS_CTNNB1_UP		93	0.29642677	0.90209746	0.59090906	0.8021044	1	2212	tags=30%, list=20%, signal=37%
TARTE_PLASMA_CELL_VS_B_LYMPHOCYTE_UP	TARTE_PLASMA_CELL_VS_B_LYMPHOCYTE_UP		60	0.26978448	0.90136737	0.5714286	0.8026255	1	1166	tags=15%, list=10%, signal=17%
ALONSO_METASTASIS_DN	ALONSO_METASTASIS_DN		15	0.36409667	0.89978635	0.59016395	0.8048092	1	855	tags=20%, list=8%, signal=22%
OUILLETTE_CLL_13Q14_DELETION_UP	OUILLETTE_CLL_13Q14_DELETION_UP		33	0.2979551	0.8993275	0.61702126	0.8048095	1	1987	tags=30%, list=18%, signal=37%
TAKEDA_TARGETS_OF_NUP98_HOXA9_FUSION_3D_UP	TAKEDA_TARGETS_OF_NUP98_HOXA9_FUSION_3D_UP		83	0.33606097	0.8982371	0.6	0.8058432	1	1591	tags=27%, list=14%, signal=31%
REACTOME_CDC20_PHOSPHO_APC_MEDIATED_DEGRADATION_OF_CYCLIN_A	REACTOME_CDC20_PHOSPHO_APC_MEDIATED_DEGRADATION_OF_CYCLIN_A		51	0.2641893	0.8978476	0.65957445	0.80562174	1	3809	tags=45%, list=34%, signal=68%
KRASNOSELSKAYA_ILF3_TARGETS_UP	KRASNOSELSKAYA_ILF3_TARGETS_UP		18	0.36482355	0.89775527	0.63265306	0.80486107	1	2005	tags=28%, list=18%, signal=34%
REACTOME_PHASE_1_FUNCTIONALIZATION_OF_COMPOUNDS	REACTOME_PHASE_1_FUNCTIONALIZATION_OF_COMPOUNDS		35	0.3370603	0.89755785	0.5714286	0.8042104	1	2055	tags=29%, list=18%, signal=35%
RIZKI_TUMOR_INVASIVENESS_2D_DN	RIZKI_TUMOR_INVASIVENESS_2D_DN		46	0.2422669	0.89674133	0.6666667	0.80471903	1	2711	tags=35%, list=24%, signal=46%
HSIAO_LIVER_SPECIFIC_GENES	HSIAO_LIVER_SPECIFIC_GENES		179	0.30033547	0.89622384	0.625	0.80470234	1	2224	tags=32%, list=20%, signal=39%
GINESTIER_BREAST_CANCER_20Q13_AMPLIFICATION_UP	GINESTIER_BREAST_CANCER_20Q13_AMPLIFICATION_UP		49	0.2348236	0.89566344	0.6744186	0.8053722	1	2397	tags=22%, list=21%, signal=28%
VERRECCHIA_RESPONSE_TO_TGFB1_C5	VERRECCHIA_RESPONSE_TO_TGFB1_C5		16	0.3496553	0.89508843	0.6136364	0.8057051	1	1402	tags=25%, list=13%, signal=29%
HENDRICKS_SMARCA4_TARGETS_UP	HENDRICKS_SMARCA4_TARGETS_UP		28	0.30319744	0.8933565	0.5869565	0.80839354	1	2330	tags=32%, list=21%, signal=40%
TURASHVILI_BREAST_DUCTAL_CARCINOMA_VS_DUCTAL_NORMAL_DN	TURASHVILI_BREAST_DUCTAL_CARCINOMA_VS_DUCTAL_NORMAL_DN		92	0.29945162	0.8927695	0.6	0.80874646	1	2316	tags=35%, list=21%, signal=43%
GRADE_COLON_AND_RECTAL_CANCER_DN	GRADE_COLON_AND_RECTAL_CANCER_DN		49	0.28354812	0.8923338	0.6	0.80855346	1	277	tags=8%, list=2%, signal=8%
HOFFMANN_SMALL_PRE_BII_TO_IMMATURE_B_LYMPHOCYTE_UP	HOFFMANN_SMALL_PRE_BII_TO_IMMATURE_B_LYMPHOCYTE_UP		35	0.3221783	0.8922715	0.6136364	0.8076695	1	2511	tags=37%, list=22%, signal=48%
ODONNELL_TFRC_TARGETS_UP	ODONNELL_TFRC_TARGETS_UP		186	0.24824467	0.8918282	0.6875	0.807748	1	1243	tags=19%, list=11%, signal=21%
GALLUZZI_PERMEABILIZE_MITOCHONDRIA	GALLUZZI_PERMEABILIZE_MITOCHONDRIA		26	0.27445203	0.8913415	0.6666667	0.8076349	1	1056	tags=15%, list=9%, signal=17%
HAHTOLA_SEZARY_SYNDROM_DN	HAHTOLA_SEZARY_SYNDROM_DN		22	0.3755166	0.891279	0.59090906	0.8067406	1	1591	tags=27%, list=14%, signal=32%
ODONNELL_TARGETS_OF_MYC_AND_TFRC_UP	ODONNELL_TARGETS_OF_MYC_AND_TFRC_UP		38	0.33961248	0.8911083	0.5652174	0.8062305	1	1217	tags=32%, list=11%, signal=35%
BIOCARTA_NKCELLS_PATHWAY	BIOCARTA_NKCELLS_PATHWAY		15	0.37653545	0.8887296	0.56	0.8106956	1	1766	tags=33%, list=16%, signal=40%
BASSO_HAIRY_CELL_LEUKEMIA_DN	BASSO_HAIRY_CELL_LEUKEMIA_DN		50	0.28036934	0.8885272	0.5849057	0.8102212	1	1951	tags=26%, list=17%, signal=31%
REACTOME_TIE2_SIGNALING	REACTOME_TIE2_SIGNALING		16	0.31545076	0.88649607	0.6304348	0.8139892	1	360	tags=13%, list=3%, signal=13%
MULLIGHAN_MLL_SIGNATURE_1_DN	MULLIGHAN_MLL_SIGNATURE_1_DN		140	0.23925865	0.88569117	0.6530612	0.8146388	1	1522	tags=19%, list=14%, signal=22%
KAAB_HEART_ATRIUM_VS_VENTRICLE_UP	KAAB_HEART_ATRIUM_VS_VENTRICLE_UP		158	0.2626896	0.88529736	0.64	0.8146461	1	1688	tags=25%, list=15%, signal=29%
BENPORATH_PRC2_TARGETS	BENPORATH_PRC2_TARGETS		355	0.28508678	0.8847144	0.6136364	0.81484216	1	3045	tags=38%, list=27%, signal=50%
ST_WNT_BETA_CATENIN_PATHWAY	ST_WNT_BETA_CATENIN_PATHWAY		24	0.32990807	0.8836023	0.71428573	0.81620294	1	2082	tags=25%, list=19%, signal=31%
REACTOME_BOTULINUM_NEUROTOXICITY	REACTOME_BOTULINUM_NEUROTOXICITY		15	0.34070736	0.8831164	0.62222224	0.8161112	1	3682	tags=53%, list=33%, signal=79%
VERRECCHIA_DELAYED_RESPONSE_TO_TGFB1	VERRECCHIA_DELAYED_RESPONSE_TO_TGFB1		26	0.333177	0.88244736	0.65957445	0.8165858	1	1766	tags=31%, list=16%, signal=36%
RIGGINS_TAMOXIFEN_RESISTANCE_UP	RIGGINS_TAMOXIFEN_RESISTANCE_UP		45	0.2956173	0.8806461	0.6086956	0.8189723	1	1155	tags=18%, list=10%, signal=20%
BOYLAN_MULTIPLE_MYELOMA_C_DN	BOYLAN_MULTIPLE_MYELOMA_C_DN		26	0.31315106	0.8803554	0.6875	0.81854665	1	1348	tags=31%, list=12%, signal=35%
KAAB_FAILED_HEART_VENTRICLE_DN	KAAB_FAILED_HEART_VENTRICLE_DN		29	0.2758842	0.8801511	0.6666667	0.8180859	1	2430	tags=34%, list=22%, signal=44%
BIOCARTA_P38MAPK_PATHWAY	BIOCARTA_P38MAPK_PATHWAY		26	0.29589742	0.8791319	0.5576923	0.818978	1	2109	tags=27%, list=19%, signal=33%
MARTINEZ_TP53_TARGETS_DN	MARTINEZ_TP53_TARGETS_DN		406	0.22042887	0.8787786	0.72727275	0.8186601	1	1932	tags=21%, list=17%, signal=25%
HELLER_SILENCED_BY_METHYLATION_DN	HELLER_SILENCED_BY_METHYLATION_DN		61	0.24487537	0.87842286	0.6603774	0.81836873	1	1605	tags=20%, list=14%, signal=23%
WELCSH_BRCA1_TARGETS_1_UP	WELCSH_BRCA1_TARGETS_1_UP		125	0.20869043	0.87810624	0.5869565	0.8180084	1	2989	tags=30%, list=27%, signal=40%
SMID_BREAST_CANCER_ERBB2_UP	SMID_BREAST_CANCER_ERBB2_UP		86	0.26399368	0.87735355	0.6086956	0.8183526	1	2174	tags=26%, list=19%, signal=32%
SMID_BREAST_CANCER_RELAPSE_IN_LUNG_DN	SMID_BREAST_CANCER_RELAPSE_IN_LUNG_DN		20	0.39106363	0.8759947	0.59615386	0.8200401	1	2906	tags=60%, list=26%, signal=81%
KEGG_STEROID_HORMONE_BIOSYNTHESIS	KEGG_STEROID_HORMONE_BIOSYNTHESIS		24	0.33219662	0.8752068	0.59183675	0.8208465	1	2592	tags=33%, list=23%, signal=43%
BUYTAERT_PHOTODYNAMIC_THERAPY_STRESS_UP	BUYTAERT_PHOTODYNAMIC_THERAPY_STRESS_UP		428	0.21069284	0.8747153	0.65909094	0.8210396	1	2116	tags=21%, list=19%, signal=25%
SWEET_LUNG_CANCER_KRAS_UP	SWEET_LUNG_CANCER_KRAS_UP		371	0.21944724	0.87456703	0.68085104	0.82026947	1	1499	tags=17%, list=13%, signal=19%
SMID_BREAST_CANCER_RELAPSE_IN_BONE_DN	SMID_BREAST_CANCER_RELAPSE_IN_BONE_DN		183	0.26102462	0.874214	0.7	0.8199732	1	1378	tags=18%, list=12%, signal=20%
ONKEN_UVEAL_MELANOMA_DN	ONKEN_UVEAL_MELANOMA_DN		330	0.19723272	0.873517	0.65217394	0.82027256	1	1517	tags=15%, list=14%, signal=16%
WINTER_HYPOXIA_UP	WINTER_HYPOXIA_UP		49	0.2561707	0.873398	0.6730769	0.819504	1	1536	tags=16%, list=14%, signal=19%
REACTOME_NEURORANSMITTER_RECEPTOR_BINDING_AND_DOWNSTREAM_TRANSMISSION_IN_THE_POSTSYNAPTIC_CELL	REACTOME_NEURORANSMITTER_RECEPTOR_BINDING_AND_DOWNSTREAM_TRANSMISSION_IN_THE_POSTSYNAPTIC_CELL		59	0.277066	0.8714488	0.7083333	0.82243013	1	1201	tags=15%, list=11%, signal=17%
CHEN_LVAD_SUPPORT_OF_FAILING_HEART_DN	CHEN_LVAD_SUPPORT_OF_FAILING_HEART_DN		33	0.34211662	0.87103564	0.65957445	0.8221872	1	1238	tags=27%, list=11%, signal=31%
APPIERTO_RESPONSE_TO_FENRETINIDE_DN	APPIERTO_RESPONSE_TO_FENRETINIDE_DN		23	0.27586028	0.8708838	0.54	0.8215202	1	1588	tags=17%, list=14%, signal=20%
LU_TUMOR_ANGIOGENESIS_UP	LU_TUMOR_ANGIOGENESIS_UP		15	0.3612617	0.8698246	0.6296296	0.8228365	1	1401	tags=27%, list=13%, signal=30%
GRABARCZYK_BCL11B_TARGETS_UP	GRABARCZYK_BCL11B_TARGETS_UP		41	0.27025008	0.86971784	0.7297297	0.8220475	1	1298	tags=20%, list=12%, signal=22%
XU_GH1_EXOGENOUS_TARGETS_DN	XU_GH1_EXOGENOUS_TARGETS_DN		56	0.267725	0.8658472	0.68085104	0.8295395	1	817	tags=14%, list=7%, signal=15%
LI_AMPLIFIED_IN_LUNG_CANCER	LI_AMPLIFIED_IN_LUNG_CANCER		123	0.19597322	0.86575204	0.7017544	0.8287329	1	2469	tags=24%, list=22%, signal=31%
HOSHIDA_LIVER_CANCER_SUBCLASS_S3	HOSHIDA_LIVER_CANCER_SUBCLASS_S3		200	0.24895947	0.8637264	0.7291667	0.832015	1	2149	tags=26%, list=19%, signal=32%
HATADA_METHYLATED_IN_LUNG_CANCER_UP	HATADA_METHYLATED_IN_LUNG_CANCER_UP		178	0.25036713	0.86362183	0.76086956	0.8312261	1	1609	tags=20%, list=14%, signal=23%
GAJATE_RESPONSE_TO_TRABECTEDIN_UP	GAJATE_RESPONSE_TO_TRABECTEDIN_UP		35	0.2870698	0.8630145	0.6666667	0.83143544	1	2912	tags=43%, list=26%, signal=58%
KEGG_O_GLYCAN_BIOSYNTHESIS	KEGG_O_GLYCAN_BIOSYNTHESIS		17	0.33225212	0.862915	0.6666667	0.83065796	1	2464	tags=35%, list=22%, signal=45%
CHIANG_LIVER_CANCER_SUBCLASS_UNANNOTATED_DN	CHIANG_LIVER_CANCER_SUBCLASS_UNANNOTATED_DN		117	0.21912988	0.8627466	0.6458333	0.83003527	1	3438	tags=38%, list=31%, signal=54%
REACTOME_AMINE_LIGAND_BINDING_RECEPTORS	REACTOME_AMINE_LIGAND_BINDING_RECEPTORS		27	0.34305683	0.86091006	0.5531915	0.83335966	1	3830	tags=48%, list=34%, signal=73%
DOUGLAS_BMI1_TARGETS_DN	DOUGLAS_BMI1_TARGETS_DN		153	0.21150713	0.86050683	0.61702126	0.8331445	1	2312	tags=24%, list=21%, signal=29%
BIOCARTA_AMI_PATHWAY	BIOCARTA_AMI_PATHWAY		19	0.3782142	0.8602899	0.6888889	0.8325519	1	2532	tags=42%, list=23%, signal=54%
ROPERO_HDAC2_TARGETS	ROPERO_HDAC2_TARGETS		53	0.261442	0.8599599	0.6666667	0.8320824	1	1056	tags=15%, list=9%, signal=17%
HAHTOLA_MYCOSIS_FUNGOIDES_CD4_DN	HAHTOLA_MYCOSIS_FUNGOIDES_CD4_DN		67	0.23847578	0.85986376	0.6938776	0.8313775	1	2302	tags=25%, list=21%, signal=32%
DACOSTA_UV_RESPONSE_VIA_ERCC3_XPCS_DN	DACOSTA_UV_RESPONSE_VIA_ERCC3_XPCS_DN		31	0.2647328	0.8596056	0.65957445	0.8308537	1	3534	tags=39%, list=32%, signal=56%
BASAKI_YBX1_TARGETS_DN	BASAKI_YBX1_TARGETS_DN		184	0.23008125	0.85901684	0.6976744	0.8312823	1	2066	tags=24%, list=18%, signal=29%
REACTOME_DIABETES_PATHWAYS	REACTOME_DIABETES_PATHWAYS		263	0.15989906	0.8579765	0.7916667	0.8324092	1	2459	tags=17%, list=22%, signal=21%
MISSIAGLIA_REGULATED_BY_METHYLATION_UP	MISSIAGLIA_REGULATED_BY_METHYLATION_UP		68	0.27605066	0.85787755	0.5471698	0.8316248	1	1671	tags=28%, list=15%, signal=33%
VANHARANTA_UTERINE_FIBROID_UP	VANHARANTA_UTERINE_FIBROID_UP		26	0.34476724	0.85711455	0.65957445	0.83232474	1	1643	tags=27%, list=15%, signal=31%
REACTOME_AMINE_COMPOUND_SLC_TRANSPORTERS	REACTOME_AMINE_COMPOUND_SLC_TRANSPORTERS		22	0.33589643	0.8549105	0.5869565	0.8358259	1	1659	tags=32%, list=15%, signal=37%
TONKS_TARGETS_OF_RUNX1_RUNX1T1_FUSION_MONOCYTE_UP	TONKS_TARGETS_OF_RUNX1_RUNX1T1_FUSION_MONOCYTE_UP		128	0.2190766	0.85485196	0.7647059	0.8350713	1	2015	tags=21%, list=18%, signal=25%
WEST_ADRENOCORTICAL_TUMOR_DN	WEST_ADRENOCORTICAL_TUMOR_DN		341	0.25054798	0.8548301	0.6415094	0.8341125	1	1690	tags=18%, list=15%, signal=21%
KRIGE_RESPONSE_TO_TOSEDOSTAT_6HR_UP	KRIGE_RESPONSE_TO_TOSEDOSTAT_6HR_UP		431	0.19354914	0.85455436	0.6666667	0.8338334	1	2198	tags=22%, list=20%, signal=26%
IVANOVA_HEMATOPOIESIS_STEM_CELL	IVANOVA_HEMATOPOIESIS_STEM_CELL		61	0.25129002	0.85338706	0.75	0.83532995	1	1368	tags=18%, list=12%, signal=20%
NAKAYAMA_FRA2_TARGETS	NAKAYAMA_FRA2_TARGETS		22	0.26569647	0.8532156	0.65217394	0.83471847	1	1580	tags=23%, list=14%, signal=26%
BONCI_TARGETS_OF_MIR15A_AND_MIR16_1	BONCI_TARGETS_OF_MIR15A_AND_MIR16_1		53	0.25414875	0.85307354	0.6666667	0.8339968	1	3256	tags=40%, list=29%, signal=56%
HAHTOLA_MYCOSIS_FUNGOIDES_SKIN_UP	HAHTOLA_MYCOSIS_FUNGOIDES_SKIN_UP		117	0.23980959	0.85278726	0.675	0.8336642	1	1615	tags=21%, list=14%, signal=24%
RUGO_RESPONSE_TO_GAMMA_RADIATION	RUGO_RESPONSE_TO_GAMMA_RADIATION		34	0.27859858	0.8520871	0.70212764	0.83399993	1	2380	tags=26%, list=21%, signal=34%
KYNG_DNA_DAMAGE_BY_GAMMA_RADIATION	KYNG_DNA_DAMAGE_BY_GAMMA_RADIATION		34	0.27859858	0.8520871	0.70212764	0.83302563	1	2380	tags=26%, list=21%, signal=34%
RICKMAN_HEAD_AND_NECK_CANCER_A	RICKMAN_HEAD_AND_NECK_CANCER_A		49	0.30802366	0.8515169	0.71794873	0.8332025	1	2337	tags=39%, list=21%, signal=49%
CROMER_METASTASIS_DN	CROMER_METASTASIS_DN		43	0.2800629	0.8495933	0.5952381	0.8364619	1	1349	tags=16%, list=12%, signal=18%
VANTVEER_BREAST_CANCER_POOR_PROGNOSIS	VANTVEER_BREAST_CANCER_POOR_PROGNOSIS		26	0.297044	0.8492592	0.6744186	0.83601326	1	334	tags=12%, list=3%, signal=12%
SANA_RESPONSE_TO_IFNG_UP	SANA_RESPONSE_TO_IFNG_UP		33	0.3693741	0.84890753	0.65909094	0.8358676	1	1671	tags=24%, list=15%, signal=28%
NIKOLSKY_BREAST_CANCER_20Q11_AMPLICON	NIKOLSKY_BREAST_CANCER_20Q11_AMPLICON		15	0.2824139	0.8457808	0.59615386	0.8413488	1	117	tags=7%, list=1%, signal=7%
KEGG_SPHINGOLIPID_METABOLISM	KEGG_SPHINGOLIPID_METABOLISM		22	0.3008722	0.8450458	0.7111111	0.84166193	1	2497	tags=32%, list=22%, signal=41%
KEGG_P53_SIGNALING_PATHWAY	KEGG_P53_SIGNALING_PATHWAY		41	0.25812167	0.84451514	0.6938776	0.84173405	1	1677	tags=20%, list=15%, signal=23%
ZHOU_INFLAMMATORY_RESPONSE_LPS_UP	ZHOU_INFLAMMATORY_RESPONSE_LPS_UP		197	0.25147146	0.8431202	0.65217394	0.8436031	1	2243	tags=25%, list=20%, signal=31%
KEGG_PATHOGENIC_ESCHERICHIA_COLI_INFECTION	KEGG_PATHOGENIC_ESCHERICHIA_COLI_INFECTION		37	0.26215702	0.8427972	0.60784316	0.8432887	1	1616	tags=19%, list=14%, signal=22%
BROWNE_HCMV_INFECTION_4HR_UP	BROWNE_HCMV_INFECTION_4HR_UP		34	0.2975077	0.842372	0.6744186	0.8430707	1	1184	tags=21%, list=11%, signal=23%
REACTOME_TRAF6_MEDIATED_INDUCTION_OF_THE_ANTIVIRAL_CYTOKINE_IFN_ALPHA_BETA_CASCADE	REACTOME_TRAF6_MEDIATED_INDUCTION_OF_THE_ANTIVIRAL_CYTOKINE_IFN_ALPHA_BETA_CASCADE		31	0.24437939	0.8418609	0.67346936	0.8431576	1	2952	tags=29%, list=26%, signal=39%
TSENG_IRS1_TARGETS_UP	TSENG_IRS1_TARGETS_UP		86	0.25552735	0.8415956	0.74545455	0.84270126	1	1639	tags=24%, list=15%, signal=28%
OSMAN_BLADDER_CANCER_DN	OSMAN_BLADDER_CANCER_DN		175	0.19501835	0.8398009	0.75	0.8452367	1	2356	tags=23%, list=21%, signal=28%
AMIT_EGF_RESPONSE_480_HELA	AMIT_EGF_RESPONSE_480_HELA		99	0.24633147	0.8385302	0.63265306	0.846582	1	1563	tags=19%, list=14%, signal=22%
KEGG_JAK_STAT_SIGNALING_PATHWAY	KEGG_JAK_STAT_SIGNALING_PATHWAY		88	0.2503362	0.8364128	0.7111111	0.8497497	1	2655	tags=27%, list=24%, signal=35%
REACTOME_NEUROTRANSMITTER_RELEASE_CYCLE	REACTOME_NEUROTRANSMITTER_RELEASE_CYCLE		18	0.33650252	0.8362008	0.76086956	0.8491629	1	1006	tags=22%, list=9%, signal=24%
REACTOME_REGULATION_OF_INSULIN_SECRETION_BY_GLUCAGON_LIKE_PEPTIDE_1	REACTOME_REGULATION_OF_INSULIN_SECRETION_BY_GLUCAGON_LIKE_PEPTIDE_1		40	0.29416966	0.83606607	0.7380952	0.8484606	1	1031	tags=18%, list=9%, signal=19%
WINTER_HYPOXIA_METAGENE	WINTER_HYPOXIA_METAGENE		149	0.24043505	0.8357459	0.6938776	0.84826565	1	1924	tags=23%, list=17%, signal=28%
CHUNG_BLISTER_CYTOTOXICITY_DN	CHUNG_BLISTER_CYTOTOXICITY_DN		21	0.32178164	0.8350874	0.625	0.8484863	1	1138	tags=19%, list=10%, signal=21%
LI_LUNG_CANCER	LI_LUNG_CANCER		29	0.23726669	0.83403724	0.68085104	0.84975016	1	1766	tags=21%, list=16%, signal=24%
SESTO_RESPONSE_TO_UV_C8	SESTO_RESPONSE_TO_UV_C8		49	0.26668125	0.8328254	0.70454544	0.8515157	1	1955	tags=27%, list=17%, signal=32%
COATES_MACROPHAGE_M1_VS_M2_UP	COATES_MACROPHAGE_M1_VS_M2_UP		47	0.29917863	0.8326307	0.70212764	0.8508083	1	963	tags=19%, list=9%, signal=21%
REACTOME_FGFR_LIGAND_BINDING_AND_ACTIVATION	REACTOME_FGFR_LIGAND_BINDING_AND_ACTIVATION		20	0.32689115	0.83232284	0.6923077	0.85043937	1	859	tags=15%, list=8%, signal=16%
POOLA_INVASIVE_BREAST_CANCER_DN	POOLA_INVASIVE_BREAST_CANCER_DN		82	0.26655403	0.8314074	0.78	0.85156554	1	932	tags=17%, list=8%, signal=18%
COULOUARN_TEMPORAL_TGFB1_SIGNATURE_DN	COULOUARN_TEMPORAL_TGFB1_SIGNATURE_DN		86	0.2342534	0.83031094	0.75	0.85273135	1	1788	tags=24%, list=16%, signal=29%
KAYO_AGING_MUSCLE_UP	KAYO_AGING_MUSCLE_UP		116	0.22783756	0.8287401	0.7352941	0.85537404	1	1234	tags=15%, list=11%, signal=16%
BERENJENO_ROCK_SIGNALING_NOT_VIA_RHOA_DN	BERENJENO_ROCK_SIGNALING_NOT_VIA_RHOA_DN		29	0.27078235	0.82862216	0.6481481	0.8546097	1	934	tags=14%, list=8%, signal=15%
ZHOU_INFLAMMATORY_RESPONSE_FIMA_DN	ZHOU_INFLAMMATORY_RESPONSE_FIMA_DN		118	0.23021762	0.8279909	0.84615386	0.85479337	1	2259	tags=22%, list=20%, signal=27%
URS_ADIPOCYTE_DIFFERENTIATION_UP	URS_ADIPOCYTE_DIFFERENTIATION_UP		49	0.3056423	0.82785493	0.7692308	0.8540156	1	1180	tags=18%, list=11%, signal=20%
BROWNE_HCMV_INFECTION_14HR_DN	BROWNE_HCMV_INFECTION_14HR_DN		164	0.20666912	0.82781714	0.73913044	0.8530842	1	1540	tags=18%, list=14%, signal=20%
FALVELLA_SMOKERS_WITH_LUNG_CANCER	FALVELLA_SMOKERS_WITH_LUNG_CANCER		47	0.2671108	0.8252688	0.7058824	0.8574714	1	2603	tags=34%, list=23%, signal=44%
BOYLAN_MULTIPLE_MYELOMA_D_DN	BOYLAN_MULTIPLE_MYELOMA_D_DN		51	0.26763415	0.8243263	0.7291667	0.85850817	1	1560	tags=22%, list=14%, signal=25%
KEGG_LEUKOCYTE_TRANSENDOTHELIAL_MIGRATION	KEGG_LEUKOCYTE_TRANSENDOTHELIAL_MIGRATION		85	0.27842915	0.82321817	0.7826087	0.8596401	1	1309	tags=21%, list=12%, signal=24%
BIOCARTA_FCER1_PATHWAY	BIOCARTA_FCER1_PATHWAY		24	0.2860942	0.82036203	0.625	0.8641031	1	762	tags=13%, list=7%, signal=13%
DOANE_BREAST_CANCER_CLASSES_DN	DOANE_BREAST_CANCER_CLASSES_DN		21	0.28917664	0.8199687	0.72	0.86392003	1	2691	tags=43%, list=24%, signal=56%
LIN_MELANOMA_COPY_NUMBER_DN	LIN_MELANOMA_COPY_NUMBER_DN		26	0.262407	0.8198144	0.6666667	0.86318964	1	3771	tags=42%, list=34%, signal=64%
FLECHNER_PBL_KIDNEY_TRANSPLANT_OK_VS_DONOR_DN	FLECHNER_PBL_KIDNEY_TRANSPLANT_OK_VS_DONOR_DN		28	0.24772573	0.81928104	0.62222224	0.86370134	1	2707	tags=25%, list=24%, signal=33%
CAIRO_HEPATOBLASTOMA_CLASSES_DN	CAIRO_HEPATOBLASTOMA_CLASSES_DN		118	0.27632537	0.8187987	0.75510204	0.8637496	1	2704	tags=34%, list=24%, signal=44%
WANG_BARRETTS_ESOPHAGUS_AND_ESOPHAGUS_CANCER_UP	WANG_BARRETTS_ESOPHAGUS_AND_ESOPHAGUS_CANCER_UP		19	0.31416732	0.81790817	0.6888889	0.86497736	1	2520	tags=37%, list=23%, signal=47%
MITSIADES_RESPONSE_TO_APLIDIN_UP	MITSIADES_RESPONSE_TO_APLIDIN_UP		260	0.19727845	0.81711465	0.78723407	0.86552507	1	1434	tags=14%, list=13%, signal=16%
REACTOME_SPHINGOLIPID_METABOLISM	REACTOME_SPHINGOLIPID_METABOLISM		15	0.3157643	0.8161381	0.6818182	0.866061	1	2757	tags=27%, list=25%, signal=35%
KEGG_LYSOSOME	KEGG_LYSOSOME		82	0.22038086	0.8149742	0.68	0.8669365	1	2150	tags=20%, list=19%, signal=24%
LIU_VMYB_TARGETS_UP	LIU_VMYB_TARGETS_UP		82	0.2167795	0.814446	0.8863636	0.86722744	1	1313	tags=17%, list=12%, signal=19%
ONKEN_UVEAL_MELANOMA_UP	ONKEN_UVEAL_MELANOMA_UP		449	0.19764747	0.8141475	0.7291667	0.866745	1	2698	tags=25%, list=24%, signal=32%
NUTT_GBM_VS_AO_GLIOMA_DN	NUTT_GBM_VS_AO_GLIOMA_DN		28	0.24104895	0.8141106	0.6976744	0.86583745	1	2488	tags=29%, list=22%, signal=37%
REACTOME_ACTIVATION_OF_NMDA_RECEPTOR_UPON_GLUTAMATE_BINDING_AND_POSTSYNAPTIC_EVENTS	REACTOME_ACTIVATION_OF_NMDA_RECEPTOR_UPON_GLUTAMATE_BINDING_AND_POSTSYNAPTIC_EVENTS		26	0.31524065	0.8134962	0.7111111	0.8659283	1	1201	tags=15%, list=11%, signal=17%
REACTOME_PHOSPHOLIPASE_CMEDIATED_CASCADE	REACTOME_PHOSPHOLIPASE_CMEDIATED_CASCADE		16	0.34136307	0.81301296	0.67346936	0.8660158	1	460	tags=13%, list=4%, signal=13%
LINDGREN_BLADDER_CANCER_CLUSTER_1_UP	LINDGREN_BLADDER_CANCER_CLUSTER_1_UP		65	0.20429267	0.8127392	0.7346939	0.8655685	1	2142	tags=22%, list=19%, signal=26%
GENTILE_UV_RESPONSE_CLUSTER_D2	GENTILE_UV_RESPONSE_CLUSTER_D2		16	0.30789694	0.8126078	0.6666667	0.8648586	1	1540	tags=19%, list=14%, signal=22%
OSADA_ASCL1_TARGETS_UP	OSADA_ASCL1_TARGETS_UP		31	0.27742875	0.8122099	0.7735849	0.86464286	1	699	tags=16%, list=6%, signal=17%
GOLDRATH_IMMUNE_MEMORY	GOLDRATH_IMMUNE_MEMORY		52	0.2778064	0.812069	0.7307692	0.8638469	1	2083	tags=25%, list=19%, signal=31%
RUIZ_TNC_TARGETS_DN	RUIZ_TNC_TARGETS_DN		93	0.2605346	0.81127405	0.7234042	0.86435866	1	1327	tags=19%, list=12%, signal=22%
LEE_LIVER_CANCER_MYC_E2F1_UP	LEE_LIVER_CANCER_MYC_E2F1_UP		41	0.29614136	0.81096065	0.7659575	0.8640368	1	632	tags=17%, list=6%, signal=18%
XU_HGF_TARGETS_REPRESSED_BY_AKT1_DN	XU_HGF_TARGETS_REPRESSED_BY_AKT1_DN		46	0.24445239	0.8107515	0.8	0.8636369	1	1198	tags=17%, list=11%, signal=19%
HUTTMANN_B_CLL_POOR_SURVIVAL_UP	HUTTMANN_B_CLL_POOR_SURVIVAL_UP		167	0.21062505	0.81041044	0.8	0.86332846	1	1920	tags=19%, list=17%, signal=23%
JAERVINEN_AMPLIFIED_IN_LARYNGEAL_CANCER	JAERVINEN_AMPLIFIED_IN_LARYNGEAL_CANCER		20	0.2673364	0.80754614	0.7307692	0.8675952	1	1389	tags=15%, list=12%, signal=17%
BIOCARTA_GPCR_PATHWAY	BIOCARTA_GPCR_PATHWAY		18	0.2539322	0.8075203	0.65957445	0.8667081	1	6607	tags=94%, list=59%, signal=230%
VANTVEER_BREAST_CANCER_METASTASIS_UP	VANTVEER_BREAST_CANCER_METASTASIS_UP		27	0.2771449	0.80697316	0.6964286	0.8668694	1	794	tags=11%, list=7%, signal=12%
IVANOVA_HEMATOPOIESIS_MATURE_CELL	IVANOVA_HEMATOPOIESIS_MATURE_CELL		88	0.23982126	0.8069446	0.76086956	0.865922	1	1923	tags=26%, list=17%, signal=31%
REACTOME_CYTOCHROME_P450_ARRANGED_BY_SUBSTRATE_TYPE	REACTOME_CYTOCHROME_P450_ARRANGED_BY_SUBSTRATE_TYPE		22	0.32697758	0.8065406	0.7735849	0.86566377	1	1530	tags=23%, list=14%, signal=26%
SAKAI_TUMOR_INFILTRATING_MONOCYTES_DN	SAKAI_TUMOR_INFILTRATING_MONOCYTES_DN		47	0.23447181	0.8064762	0.7083333	0.86486524	1	3783	tags=45%, list=34%, signal=67%
PACHER_TARGETS_OF_IGF1_AND_IGF2_UP	PACHER_TARGETS_OF_IGF1_AND_IGF2_UP		21	0.28911144	0.8061386	0.61904764	0.86448044	1	959	tags=19%, list=9%, signal=21%
SEITZ_NEOPLASTIC_TRANSFORMATION_BY_8P_DELETION_UP	SEITZ_NEOPLASTIC_TRANSFORMATION_BY_8P_DELETION_UP		47	0.32131225	0.80529886	0.7446808	0.8649545	1	1678	tags=32%, list=15%, signal=37%
UZONYI_RESPONSE_TO_LEUKOTRIENE_AND_THROMBIN	UZONYI_RESPONSE_TO_LEUKOTRIENE_AND_THROMBIN		28	0.3358658	0.8036574	0.72727275	0.8672436	1	2551	tags=39%, list=23%, signal=51%
HWANG_PROSTATE_CANCER_MARKERS	HWANG_PROSTATE_CANCER_MARKERS		22	0.28539407	0.8033863	0.65384614	0.8668363	1	2036	tags=32%, list=18%, signal=39%
REACTOME_SEMAPHORIN_INTERACTIONS	REACTOME_SEMAPHORIN_INTERACTIONS		47	0.2659925	0.8028126	0.7291667	0.8669318	1	2545	tags=32%, list=23%, signal=41%
MILI_PSEUDOPODIA_CHEMOTAXIS_UP	MILI_PSEUDOPODIA_CHEMOTAXIS_UP		36	0.2360408	0.8019774	0.7659575	0.8674771	1	3106	tags=39%, list=28%, signal=54%
MAYBURD_RESPONSE_TO_L663536_DN	MAYBURD_RESPONSE_TO_L663536_DN		34	0.23742221	0.800806	0.64705884	0.86873287	1	3809	tags=44%, list=34%, signal=67%
FOSTER_INFLAMMATORY_RESPONSE_LPS_DN	FOSTER_INFLAMMATORY_RESPONSE_LPS_DN		233	0.22959006	0.7992711	0.71428573	0.8706995	1	1414	tags=19%, list=13%, signal=21%
CHEN_LVAD_SUPPORT_OF_FAILING_HEART_UP	CHEN_LVAD_SUPPORT_OF_FAILING_HEART_UP		69	0.27324298	0.79921836	0.6666667	0.8698419	1	778	tags=14%, list=7%, signal=15%
WANG_HCP_PROSTATE_CANCER	WANG_HCP_PROSTATE_CANCER		45	0.26548785	0.7987151	0.7948718	0.8698697	1	854	tags=16%, list=8%, signal=17%
VANHARANTA_UTERINE_FIBROID_DN	VANHARANTA_UTERINE_FIBROID_DN		38	0.28815573	0.79810387	0.6862745	0.8699418	1	1135	tags=24%, list=10%, signal=26%
BROWNE_HCMV_INFECTION_18HR_DN	BROWNE_HCMV_INFECTION_18HR_DN		105	0.23907067	0.7975848	0.7692308	0.8699809	1	1564	tags=19%, list=14%, signal=22%
SENESE_HDAC1_TARGETS_DN	SENESE_HDAC1_TARGETS_DN		134	0.23878483	0.7974723	0.8043478	0.86926085	1	1766	tags=22%, list=16%, signal=25%
LANDIS_ERBB2_BREAST_PRENEOPLASTIC_DN	LANDIS_ERBB2_BREAST_PRENEOPLASTIC_DN		45	0.31388947	0.79719967	0.6938776	0.86902034	1	758	tags=13%, list=7%, signal=14%
KEGG_PARKINSONS_DISEASE	KEGG_PARKINSONS_DISEASE		81	0.17148314	0.7957646	0.66	0.8705737	1	3393	tags=25%, list=30%, signal=35%
HELLER_HDAC_TARGETS_DN	HELLER_HDAC_TARGETS_DN		169	0.21155839	0.7952308	0.75	0.8704363	1	1600	tags=20%, list=14%, signal=23%
RODRIGUES_NTN1_AND_DCC_TARGETS	RODRIGUES_NTN1_AND_DCC_TARGETS		23	0.27453908	0.7935742	0.754717	0.8726766	1	2454	tags=39%, list=22%, signal=50%
CASORELLI_ACUTE_PROMYELOCYTIC_LEUKEMIA_UP	CASORELLI_ACUTE_PROMYELOCYTIC_LEUKEMIA_UP		97	0.2300839	0.79317427	0.84782606	0.87247837	1	2610	tags=28%, list=23%, signal=36%
HSIAO_HOUSEKEEPING_GENES	HSIAO_HOUSEKEEPING_GENES		275	0.1576419	0.7926635	0.65384614	0.8725472	1	2784	tags=21%, list=25%, signal=27%
ACEVEDO_LIVER_CANCER_WITH_H3K9ME3_DN	ACEVEDO_LIVER_CANCER_WITH_H3K9ME3_DN		36	0.26250792	0.79221684	0.8043478	0.8722734	1	1445	tags=19%, list=13%, signal=22%
SWEET_KRAS_ONCOGENIC_SIGNATURE	SWEET_KRAS_ONCOGENIC_SIGNATURE		28	0.24769403	0.7921679	0.7804878	0.8714134	1	1369	tags=18%, list=12%, signal=20%
HEIDENBLAD_AMPLICON_12P11_12_DN	HEIDENBLAD_AMPLICON_12P11_12_DN		17	0.28339756	0.79216385	0.75609756	0.87049794	1	186	tags=12%, list=2%, signal=12%
REACTOME_INTRINSIC_PATHWAY_FOR_APOPTOSIS	REACTOME_INTRINSIC_PATHWAY_FOR_APOPTOSIS		16	0.26207343	0.79200387	0.7735849	0.86981815	1	2862	tags=38%, list=26%, signal=50%
TANG_SENESCENCE_TP53_TARGETS_UP	TANG_SENESCENCE_TP53_TARGETS_UP		16	0.33648106	0.79078203	0.80487806	0.8710654	1	2704	tags=38%, list=24%, signal=49%
ZHAN_MULTIPLE_MYELOMA_CD2_DN	ZHAN_MULTIPLE_MYELOMA_CD2_DN		22	0.26585442	0.78915745	0.8	0.8735571	1	3063	tags=45%, list=27%, signal=62%
ZHAN_MULTIPLE_MYELOMA_LB_DN	ZHAN_MULTIPLE_MYELOMA_LB_DN		21	0.32647043	0.78900784	0.7058824	0.8728528	1	1962	tags=33%, list=18%, signal=40%
KEGG_VEGF_SIGNALING_PATHWAY	KEGG_VEGF_SIGNALING_PATHWAY		46	0.22750814	0.78829724	0.78	0.87325984	1	778	tags=11%, list=7%, signal=12%
XU_CREBBP_TARGETS_UP	XU_CREBBP_TARGETS_UP		20	0.29826498	0.78816575	0.7346939	0.8725276	1	1402	tags=30%, list=13%, signal=34%
PELLICCIOTTA_HDAC_IN_ANTIGEN_PRESENTATION_UP	PELLICCIOTTA_HDAC_IN_ANTIGEN_PRESENTATION_UP		49	0.18582383	0.7875979	0.65384614	0.87257355	1	3973	tags=43%, list=35%, signal=66%
HELLER_HDAC_TARGETS_UP	HELLER_HDAC_TARGETS_UP		163	0.19281831	0.78637356	0.8666667	0.8738655	1	1716	tags=16%, list=15%, signal=19%
RASHI_RESPONSE_TO_IONIZING_RADIATION_2	RASHI_RESPONSE_TO_IONIZING_RADIATION_2		92	0.24199608	0.78534	0.74509805	0.87481993	1	1499	tags=21%, list=13%, signal=24%
ZHU_CMV_8_HR_DN	ZHU_CMV_8_HR_DN		19	0.31126487	0.7852276	0.8235294	0.8740125	1	2573	tags=37%, list=23%, signal=48%
LEE_LIVER_CANCER_MYC_UP	LEE_LIVER_CANCER_MYC_UP		45	0.22098276	0.7839888	0.8913044	0.8753665	1	763	tags=11%, list=7%, signal=12%
GARCIA_TARGETS_OF_FLI1_AND_DAX1_UP	GARCIA_TARGETS_OF_FLI1_AND_DAX1_UP		22	0.2926166	0.783961	0.8095238	0.8744547	1	1671	tags=27%, list=15%, signal=32%
BLUM_RESPONSE_TO_SALIRASIB_UP	BLUM_RESPONSE_TO_SALIRASIB_UP		169	0.1798264	0.7824463	0.82222223	0.87598723	1	1872	tags=15%, list=17%, signal=18%
MULLIGHAN_MLL_SIGNATURE_1_UP	MULLIGHAN_MLL_SIGNATURE_1_UP		233	0.18837884	0.7813301	0.8367347	0.8770737	1	2606	tags=24%, list=23%, signal=31%
BEIER_GLIOMA_STEM_CELL_DN	BEIER_GLIOMA_STEM_CELL_DN		33	0.24257644	0.781273	0.82608694	0.8761809	1	2564	tags=33%, list=23%, signal=43%
MOLENAAR_TARGETS_OF_CCND1_AND_CDK4_UP	MOLENAAR_TARGETS_OF_CCND1_AND_CDK4_UP		28	0.2690777	0.7812689	0.80851066	0.8752634	1	1987	tags=32%, list=18%, signal=39%
PAPASPYRIDONOS_UNSTABLE_ATEROSCLEROTIC_PLAQUE_DN	PAPASPYRIDONOS_UNSTABLE_ATEROSCLEROTIC_PLAQUE_DN		27	0.3324524	0.78064436	0.82222223	0.8754074	1	2051	tags=33%, list=18%, signal=41%
YAMASHITA_LIVER_CANCER_STEM_CELL_DN	YAMASHITA_LIVER_CANCER_STEM_CELL_DN		54	0.28302896	0.77998745	0.7916667	0.8756284	1	2052	tags=28%, list=18%, signal=34%
REACTOME_CELL_JUNCTION_ORGANIZATION	REACTOME_CELL_JUNCTION_ORGANIZATION		57	0.26308578	0.7777393	0.7755102	0.87856317	1	1914	tags=25%, list=17%, signal=29%
BHATI_G2M_ARREST_BY_2METHOXYESTRADIOL_UP	BHATI_G2M_ARREST_BY_2METHOXYESTRADIOL_UP		68	0.20760098	0.7773842	0.82608694	0.8783475	1	1994	tags=21%, list=18%, signal=25%
KEGG_SYSTEMIC_LUPUS_ERYTHEMATOSUS	KEGG_SYSTEMIC_LUPUS_ERYTHEMATOSUS		36	0.2688159	0.7770834	0.75	0.87802935	1	1534	tags=19%, list=14%, signal=22%
DORN_ADENOVIRUS_INFECTION_12HR_UP	DORN_ADENOVIRUS_INFECTION_12HR_UP		18	0.31033677	0.7758324	0.7659575	0.8792896	1	1643	tags=28%, list=15%, signal=33%
KAYO_AGING_MUSCLE_DN	KAYO_AGING_MUSCLE_DN		82	0.19771706	0.7750756	0.88235295	0.8797275	1	1492	tags=15%, list=13%, signal=17%
ZHOU_INFLAMMATORY_RESPONSE_LIVE_DN	ZHOU_INFLAMMATORY_RESPONSE_LIVE_DN		165	0.19416776	0.77498615	0.85365856	0.87888837	1	1665	tags=16%, list=15%, signal=18%
ZHOU_INFLAMMATORY_RESPONSE_LPS_DN	ZHOU_INFLAMMATORY_RESPONSE_LPS_DN		165	0.19416776	0.77498615	0.85365856	0.87797666	1	1665	tags=16%, list=15%, signal=18%
BERTUCCI_MEDULLARY_VS_DUCTAL_BREAST_CANCER_UP	BERTUCCI_MEDULLARY_VS_DUCTAL_BREAST_CANCER_UP		107	0.20807616	0.77472854	0.82	0.87738836	1	2264	tags=23%, list=20%, signal=29%
EBAUER_TARGETS_OF_PAX3_FOXO1_FUSION_DN	EBAUER_TARGETS_OF_PAX3_FOXO1_FUSION_DN		18	0.27082017	0.7736351	0.7755102	0.8785117	1	3603	tags=50%, list=32%, signal=74%
DOANE_BREAST_CANCER_ESR1_DN	DOANE_BREAST_CANCER_ESR1_DN		31	0.29844072	0.77311736	0.8604651	0.8783804	1	1499	tags=23%, list=13%, signal=26%
LEE_TARGETS_OF_PTCH1_AND_SUFU_DN	LEE_TARGETS_OF_PTCH1_AND_SUFU_DN		39	0.2434794	0.77291805	0.79591835	0.8777616	1	2424	tags=28%, list=22%, signal=36%
MELLMAN_TUT1_TARGETS_DN	MELLMAN_TUT1_TARGETS_DN		31	0.24975982	0.7725888	0.8269231	0.87734354	1	1839	tags=26%, list=16%, signal=31%
BERENJENO_TRANSFORMED_BY_RHOA_UP	BERENJENO_TRANSFORMED_BY_RHOA_UP		385	0.22504982	0.7716973	0.76086956	0.8780478	1	1565	tags=17%, list=14%, signal=19%
LEE_LIVER_CANCER_MYC_E2F1_DN	LEE_LIVER_CANCER_MYC_E2F1_DN		45	0.2891075	0.7714806	0.75555557	0.877548	1	2431	tags=31%, list=22%, signal=40%
FAELT_B_CLL_WITH_VH3_21_DN	FAELT_B_CLL_WITH_VH3_21_DN		36	0.20593967	0.7673376	0.775	0.88386667	1	3686	tags=36%, list=33%, signal=54%
JAZAG_TGFB1_SIGNALING_VIA_SMAD4_DN	JAZAG_TGFB1_SIGNALING_VIA_SMAD4_DN		42	0.23508154	0.7672186	0.8333333	0.8831435	1	3302	tags=38%, list=29%, signal=54%
CONRAD_STEM_CELL	CONRAD_STEM_CELL		24	0.26234484	0.7668789	0.825	0.88292235	1	932	tags=17%, list=8%, signal=18%
BORCZUK_MALIGNANT_MESOTHELIOMA_UP	BORCZUK_MALIGNANT_MESOTHELIOMA_UP		200	0.18201023	0.7662281	0.8125	0.88299805	1	3011	tags=29%, list=27%, signal=38%
BIOCARTA_ACTINY_PATHWAY	BIOCARTA_ACTINY_PATHWAY		16	0.28691015	0.76551914	0.7173913	0.88363415	1	3661	tags=50%, list=33%, signal=74%
BIOCARTA_ALK_PATHWAY	BIOCARTA_ALK_PATHWAY		22	0.2683435	0.76484305	0.90909094	0.8842033	1	3108	tags=41%, list=28%, signal=57%
WANG_CISPLATIN_RESPONSE_AND_XPC_DN	WANG_CISPLATIN_RESPONSE_AND_XPC_DN		87	0.19634269	0.76367146	0.8541667	0.8851488	1	2374	tags=26%, list=21%, signal=33%
REACTOME_REGULATION_OF_APC_ACTIVATORS_BETWEEN_G1_S_AND_EARLY_ANAPHASE	REACTOME_REGULATION_OF_APC_ACTIVATORS_BETWEEN_G1_S_AND_EARLY_ANAPHASE		55	0.21333647	0.7634402	0.70212764	0.884697	1	3809	tags=42%, list=34%, signal=63%
LEE_LIVER_CANCER_CIPROFIBRATE_DN	LEE_LIVER_CANCER_CIPROFIBRATE_DN		50	0.29510283	0.76246434	0.8	0.88560814	1	2158	tags=30%, list=19%, signal=37%
ACEVEDO_LIVER_TUMOR_VS_NORMAL_ADJACENT_TISSUE_DN	ACEVEDO_LIVER_TUMOR_VS_NORMAL_ADJACENT_TISSUE_DN		160	0.20433044	0.76243645	0.94	0.88471335	1	2092	tags=23%, list=19%, signal=27%
BIOCARTA_NKT_PATHWAY	BIOCARTA_NKT_PATHWAY		21	0.3268048	0.76200444	0.7777778	0.88453263	1	1217	tags=24%, list=11%, signal=27%
GARGALOVIC_RESPONSE_TO_OXIDIZED_PHOSPHOLIPIDS_BLUE_UP	GARGALOVIC_RESPONSE_TO_OXIDIZED_PHOSPHOLIPIDS_BLUE_UP		56	0.23610131	0.7608775	0.8	0.8855386	1	2645	tags=29%, list=24%, signal=37%
ICHIBA_GRAFT_VERSUS_HOST_DISEASE_D7_DN	ICHIBA_GRAFT_VERSUS_HOST_DISEASE_D7_DN		34	0.26060003	0.7568235	0.8181818	0.8917102	1	2431	tags=29%, list=22%, signal=37%
PROVENZANI_METASTASIS_DN	PROVENZANI_METASTASIS_DN		94	0.21090159	0.7562069	0.8636364	0.89174885	1	1466	tags=16%, list=13%, signal=18%
KEGG_CYTOSOLIC_DNA_SENSING_PATHWAY	KEGG_CYTOSOLIC_DNA_SENSING_PATHWAY		28	0.26367697	0.75552857	0.8	0.8918734	1	1184	tags=18%, list=11%, signal=20%
RAMASWAMY_METASTASIS_DN	RAMASWAMY_METASTASIS_DN		38	0.24631774	0.75501966	0.9019608	0.8915644	1	1019	tags=13%, list=9%, signal=14%
CHEN_HOXA5_TARGETS_9HR_UP	CHEN_HOXA5_TARGETS_9HR_UP		113	0.21975699	0.75494736	0.78723407	0.8907129	1	1872	tags=19%, list=17%, signal=22%
NIKOLSKY_BREAST_CANCER_8P12_P11_AMPLICON	NIKOLSKY_BREAST_CANCER_8P12_P11_AMPLICON		25	0.24317352	0.7525521	0.78	0.89351034	1	784	tags=12%, list=7%, signal=13%
ZHAN_MULTIPLE_MYELOMA_MS_DN	ZHAN_MULTIPLE_MYELOMA_MS_DN		18	0.25332648	0.75058126	0.81632656	0.89574033	1	1388	tags=22%, list=12%, signal=25%
KEGG_TOLL_LIKE_RECEPTOR_SIGNALING_PATHWAY	KEGG_TOLL_LIKE_RECEPTOR_SIGNALING_PATHWAY		60	0.23843046	0.7504116	0.73333335	0.89509696	1	3475	tags=38%, list=31%, signal=55%
KORKOLA_CORRELATED_WITH_POU5F1	KORKOLA_CORRELATED_WITH_POU5F1		16	0.27898407	0.7492787	0.8125	0.89583296	1	831	tags=19%, list=7%, signal=20%
KEGG_VIRAL_MYOCARDITIS	KEGG_VIRAL_MYOCARDITIS		26	0.2856349	0.7486187	0.85714287	0.8958048	1	761	tags=15%, list=7%, signal=16%
KEGG_PROTEIN_EXPORT	KEGG_PROTEIN_EXPORT		18	0.283369	0.7478013	0.7346939	0.89619774	1	1875	tags=22%, list=17%, signal=27%
BIOCARTA_CTLA4_PATHWAY	BIOCARTA_CTLA4_PATHWAY		15	0.3342597	0.74696535	0.6818182	0.8964745	1	701	tags=20%, list=6%, signal=21%
CHIANG_LIVER_CANCER_SUBCLASS_INTERFERON_DN	CHIANG_LIVER_CANCER_SUBCLASS_INTERFERON_DN		19	0.29390413	0.7459053	0.8695652	0.8975014	1	1660	tags=32%, list=15%, signal=37%
CREIGHTON_ENDOCRINE_THERAPY_RESISTANCE_5	CREIGHTON_ENDOCRINE_THERAPY_RESISTANCE_5		243	0.19597597	0.7453845	0.90697676	0.8973742	1	2090	tags=22%, list=19%, signal=26%
SHEDDEN_LUNG_CANCER_GOOD_SURVIVAL_A12	SHEDDEN_LUNG_CANCER_GOOD_SURVIVAL_A12		166	0.20878576	0.74476534	0.9361702	0.89748317	1	2560	tags=30%, list=23%, signal=38%
REACTOME_LIPOPROTEIN_METABOLISM	REACTOME_LIPOPROTEIN_METABOLISM		18	0.30539167	0.7440741	0.82	0.89749074	1	3041	tags=44%, list=27%, signal=61%
BROWNE_HCMV_INFECTION_18HR_UP	BROWNE_HCMV_INFECTION_18HR_UP		108	0.18634711	0.74309677	0.9230769	0.8981659	1	2533	tags=23%, list=23%, signal=30%
ROSS_AML_WITH_PML_RARA_FUSION	ROSS_AML_WITH_PML_RARA_FUSION		43	0.2604248	0.7427193	0.7962963	0.89784116	1	1614	tags=19%, list=14%, signal=22%
VALK_AML_WITH_CEBPA	VALK_AML_WITH_CEBPA		24	0.2677871	0.7423007	0.8181818	0.8975839	1	1569	tags=25%, list=14%, signal=29%
HOFFMANN_IMMATURE_TO_MATURE_B_LYMPHOCYTE_DN	HOFFMANN_IMMATURE_TO_MATURE_B_LYMPHOCYTE_DN		24	0.24067688	0.7422499	0.82758623	0.89678866	1	1572	tags=21%, list=14%, signal=24%
SCHUETZ_BREAST_CANCER_DUCTAL_INVASIVE_DN	SCHUETZ_BREAST_CANCER_DUCTAL_INVASIVE_DN		47	0.25506943	0.7420617	0.8636364	0.8961347	1	902	tags=15%, list=8%, signal=16%
KEGG_MELANOMA	KEGG_MELANOMA		40	0.22614335	0.7415561	0.7659575	0.8960397	1	2952	tags=33%, list=26%, signal=44%
YAO_TEMPORAL_RESPONSE_TO_PROGESTERONE_CLUSTER_0	YAO_TEMPORAL_RESPONSE_TO_PROGESTERONE_CLUSTER_0		57	0.25491977	0.73985666	0.8888889	0.8975123	1	2005	tags=21%, list=18%, signal=26%
REACTOME_RNA_POL_II_CTD_PHOSPHORYLATION_AND_INTERACTION_WITH_CE	REACTOME_RNA_POL_II_CTD_PHOSPHORYLATION_AND_INTERACTION_WITH_CE		24	0.25823888	0.73906475	0.6851852	0.89765507	1	4686	tags=58%, list=42%, signal=100%
SU_LIVER	SU_LIVER		42	0.30420366	0.73693335	0.7826087	0.90049946	1	2671	tags=33%, list=24%, signal=44%
BEGUM_TARGETS_OF_PAX3_FOXO1_FUSION_DN	BEGUM_TARGETS_OF_PAX3_FOXO1_FUSION_DN		24	0.28751534	0.73682094	0.8596491	0.8997044	1	1765	tags=25%, list=16%, signal=30%
KRIGE_AMINO_ACID_DEPRIVATION	KRIGE_AMINO_ACID_DEPRIVATION		19	0.28041515	0.7355174	0.78688526	0.9008919	1	439	tags=11%, list=4%, signal=11%
KLEIN_TARGETS_OF_BCR_ABL1_FUSION	KLEIN_TARGETS_OF_BCR_ABL1_FUSION		21	0.309476	0.7348031	0.75	0.90111107	1	1653	tags=29%, list=15%, signal=33%
RODRIGUES_THYROID_CARCINOMA_ANAPLASTIC_UP	RODRIGUES_THYROID_CARCINOMA_ANAPLASTIC_UP		363	0.18847232	0.7334684	0.8958333	0.9023465	1	2132	tags=20%, list=19%, signal=23%
BILD_CTNNB1_ONCOGENIC_SIGNATURE	BILD_CTNNB1_ONCOGENIC_SIGNATURE		33	0.22493532	0.73291534	0.84	0.90221685	1	1109	tags=15%, list=10%, signal=17%
KIM_MYC_AMPLIFICATION_TARGETS_UP	KIM_MYC_AMPLIFICATION_TARGETS_UP		106	0.18104143	0.7325843	0.9056604	0.9018246	1	2861	tags=25%, list=26%, signal=34%
DIRMEIER_LMP1_RESPONSE_LATE_UP	DIRMEIER_LMP1_RESPONSE_LATE_UP		28	0.23430967	0.73203	0.7346939	0.9020007	1	1217	tags=14%, list=11%, signal=16%
KEGG_INTESTINAL_IMMUNE_NETWORK_FOR_IGA_PRODUCTION	KEGG_INTESTINAL_IMMUNE_NETWORK_FOR_IGA_PRODUCTION		26	0.28055787	0.7316699	0.8636364	0.90164953	1	608	tags=15%, list=5%, signal=16%
HOFFMANN_LARGE_TO_SMALL_PRE_BII_LYMPHOCYTE_DN	HOFFMANN_LARGE_TO_SMALL_PRE_BII_LYMPHOCYTE_DN		31	0.256176	0.7308403	0.85714287	0.9019404	1	1984	tags=26%, list=18%, signal=31%
SPIELMAN_LYMPHOBLAST_EUROPEAN_VS_ASIAN_DN	SPIELMAN_LYMPHOBLAST_EUROPEAN_VS_ASIAN_DN		419	0.16758311	0.7303027	0.7619048	0.9020234	1	2116	tags=17%, list=19%, signal=20%
KEGG_AXON_GUIDANCE	KEGG_AXON_GUIDANCE		89	0.22294296	0.72906995	0.8780488	0.9028503	1	1795	tags=21%, list=16%, signal=25%
HOFFMANN_PRE_BI_TO_LARGE_PRE_BII_LYMPHOCYTE_UP	HOFFMANN_PRE_BI_TO_LARGE_PRE_BII_LYMPHOCYTE_UP		15	0.26172185	0.7288786	0.85	0.90221715	1	1421	tags=20%, list=13%, signal=23%
FARMER_BREAST_CANCER_CLUSTER_1	FARMER_BREAST_CANCER_CLUSTER_1		26	0.35131058	0.72866875	0.78	0.9016229	1	1079	tags=23%, list=10%, signal=25%
WONG_ENDMETRIUM_CANCER_UP	WONG_ENDMETRIUM_CANCER_UP		15	0.31116048	0.7249511	0.94	0.9060054	1	1250	tags=27%, list=11%, signal=30%
KEGG_ECM_RECEPTOR_INTERACTION	KEGG_ECM_RECEPTOR_INTERACTION		53	0.27047953	0.7228961	0.84313726	0.9083512	1	2583	tags=34%, list=23%, signal=44%
KEGG_ENDOCYTOSIS	KEGG_ENDOCYTOSIS		100	0.18110038	0.7223381	0.82978725	0.90838546	1	1770	tags=16%, list=16%, signal=19%
NOJIMA_SFRP2_TARGETS_UP	NOJIMA_SFRP2_TARGETS_UP		18	0.2880919	0.72229624	0.8363636	0.9075782	1	1583	tags=17%, list=14%, signal=19%
GENTILE_UV_RESPONSE_CLUSTER_D5	GENTILE_UV_RESPONSE_CLUSTER_D5		19	0.21307608	0.72195166	0.8095238	0.9073017	1	3091	tags=32%, list=28%, signal=44%
CORRE_MULTIPLE_MYELOMA_DN	CORRE_MULTIPLE_MYELOMA_DN		32	0.2620324	0.7215439	0.9512195	0.90694994	1	1562	tags=22%, list=14%, signal=25%
CADWELL_ATG16L1_TARGETS_DN	CADWELL_ATG16L1_TARGETS_DN		36	0.22346583	0.7209085	0.877551	0.9069074	1	1536	tags=19%, list=14%, signal=22%
REACTOME_SMOOTH_MUSCLE_CONTRACTION	REACTOME_SMOOTH_MUSCLE_CONTRACTION		17	0.29140204	0.72078025	0.8269231	0.9061993	1	3996	tags=59%, list=36%, signal=91%
FARMER_BREAST_CANCER_APOCRINE VS LUMINAL	FARMER_BREAST_CANCER_APOCRINE VS LUMINAL		185	0.18772615	0.7197009	0.9302326	0.90674317	1	2174	tags=19%, list=19%, signal=24%
REACTOME_FRS2MEDIATED_CASCADE	REACTOME_FRS2MEDIATED_CASCADE		19	0.27429807	0.71914846	0.754717	0.9067981	1	460	tags=11%, list=4%, signal=11%
TAKAO_RESPONSE_TO_UVB_RADIATION_UP	TAKAO_RESPONSE_TO_UVB_RADIATION_UP		51	0.17828016	0.71892935	0.7755102	0.90611345	1	3388	tags=31%, list=30%, signal=45%
XU_HGF_SIGNALING_NOT_VIA_AKT1_48HR_UP	XU_HGF_SIGNALING_NOT_VIA_AKT1_48HR_UP		25	0.2621524	0.7187945	0.92156863	0.9053912	1	955	tags=20%, list=9%, signal=22%
NGUYEN_NOTCH1_TARGETS_UP	NGUYEN_NOTCH1_TARGETS_UP		15	0.26946744	0.7184902	0.8125	0.90495026	1	995	tags=20%, list=9%, signal=22%
BROWNE_HCMV_INFECTION_6HR_UP	BROWNE_HCMV_INFECTION_6HR_UP		42	0.2307974	0.71806544	0.8958333	0.90490496	1	1751	tags=24%, list=16%, signal=28%
BROWNE_HCMV_INFECTION_30MIN_UP	BROWNE_HCMV_INFECTION_30MIN_UP		34	0.25526232	0.71742404	0.8490566	0.9050434	1	3803	tags=44%, list=34%, signal=67%
GUTIERREZ_MULTIPLE_MYELOMA_DN	GUTIERREZ_MULTIPLE_MYELOMA_DN		20	0.23388101	0.7150475	0.8125	0.9072726	1	3698	tags=35%, list=33%, signal=52%
LEE_LIVER_CANCER_DENA_DN	LEE_LIVER_CANCER_DENA_DN		57	0.25262854	0.7139336	0.86	0.907972	1	1645	tags=23%, list=15%, signal=27%
PRAMOONJAGO_SOX4_TARGETS_UP	PRAMOONJAGO_SOX4_TARGETS_UP		35	0.2412177	0.71274006	0.8727273	0.9088645	1	1926	tags=20%, list=17%, signal=24%
PELLICCIOTTA_HDAC_IN_ANTIGEN_PRESENTATION_DN	PELLICCIOTTA_HDAC_IN_ANTIGEN_PRESENTATION_DN		37	0.21149759	0.71252006	0.84313726	0.9082976	1	3565	tags=38%, list=32%, signal=55%
ST_JNK_MAPK_PATHWAY	ST_JNK_MAPK_PATHWAY		24	0.22714569	0.71146643	0.84615386	0.9089462	1	1832	tags=25%, list=16%, signal=30%
STARK_PREFRONTAL_CORTEX_22Q11_DELETION_DN	STARK_PREFRONTAL_CORTEX_22Q11_DELETION_DN		345	0.13851711	0.7082391	0.7708333	0.9123992	1	2841	tags=23%, list=25%, signal=29%
REACTOME_COSTIMULATION_BY_THE_CD28_FAMILY	REACTOME_COSTIMULATION_BY_THE_CD28_FAMILY		39	0.23824173	0.708113	0.81632656	0.9117443	1	1777	tags=23%, list=16%, signal=27%
SCHLOSSER_SERUM_RESPONSE_DN	SCHLOSSER_SERUM_RESPONSE_DN		433	0.15912943	0.70708066	0.87234044	0.91231614	1	2887	tags=27%, list=26%, signal=35%
ST_P38_MAPK_PATHWAY	ST_P38_MAPK_PATHWAY		24	0.23741035	0.7068521	0.8627451	0.9116795	1	2531	tags=29%, list=23%, signal=38%
REACTOME_HOST_INTERACTIONS_OF_HIV_FACTORS	REACTOME_HOST_INTERACTIONS_OF_HIV_FACTORS		89	0.17659989	0.70657504	0.73913044	0.91120756	1	3565	tags=34%, list=32%, signal=49%
BOYAULT_LIVER_CANCER_SUBCLASS_G1_DN	BOYAULT_LIVER_CANCER_SUBCLASS_G1_DN		25	0.23598704	0.7044895	0.88	0.9135284	1	700	tags=12%, list=6%, signal=13%
REACTOME_SYNTHESIS_OF_GPI_ANCHORED_PROTEINS	REACTOME_SYNTHESIS_OF_GPI_ANCHORED_PROTEINS		15	0.22923872	0.70211256	0.7966102	0.9160455	1	2425	tags=33%, list=22%, signal=42%
CHARAFE_BREAST_CANCER_BASAL_VS_MESENCHYMAL_DN	CHARAFE_BREAST_CANCER_BASAL_VS_MESENCHYMAL_DN		27	0.26254275	0.70132613	0.84	0.9159878	1	1880	tags=26%, list=17%, signal=31%
HARRIS_HYPOXIA	HARRIS_HYPOXIA		53	0.23018312	0.7001764	0.9230769	0.9167696	1	1742	tags=21%, list=16%, signal=24%
LINDSTEDT_DENDRITIC_CELL_MATURATION_B	LINDSTEDT_DENDRITIC_CELL_MATURATION_B		35	0.23947747	0.6990114	0.88	0.91722995	1	1583	tags=17%, list=14%, signal=20%
KEGG_PRION_DISEASES	KEGG_PRION_DISEASES		20	0.27910024	0.6982804	0.86	0.9174849	1	1429	tags=20%, list=13%, signal=23%
KEGG_HEDGEHOG_SIGNALING_PATHWAY	KEGG_HEDGEHOG_SIGNALING_PATHWAY		34	0.25783363	0.6951333	0.85	0.9201134	1	2715	tags=32%, list=24%, signal=43%
KEGG_ABC_TRANSPORTERS	KEGG_ABC_TRANSPORTERS		27	0.2381802	0.6939778	0.9347826	0.9206392	1	2070	tags=30%, list=18%, signal=36%
MATTIOLI_MULTIPLE_MYELOMA_WITH_14Q32_TRANSLOCATIONS	MATTIOLI_MULTIPLE_MYELOMA_WITH_14Q32_TRANSLOCATIONS		21	0.2738108	0.6925391	0.8979592	0.92163473	1	2565	tags=33%, list=23%, signal=43%
SHAFFER_IRF4_TARGETS_IN_ACTIVATED_B_LYMPHOCYTE	SHAFFER_IRF4_TARGETS_IN_ACTIVATED_B_LYMPHOCYTE		56	0.19748853	0.69130254	0.875	0.92226547	1	3060	tags=30%, list=27%, signal=42%
REACTOME_SIGNALLING_TO_ERKS	REACTOME_SIGNALLING_TO_ERKS		21	0.22103675	0.6907514	0.84782606	0.9219708	1	2184	tags=24%, list=20%, signal=30%
HSC_MATURE_FETAL	HSC_MATURE_FETAL		16	0.23747432	0.68828416	0.8958333	0.923481	1	1673	tags=19%, list=15%, signal=22%
BIOCARTA_INTRINSIC_PATHWAY	BIOCARTA_INTRINSIC_PATHWAY		23	0.2891364	0.6873588	0.8863636	0.9238692	1	2149	tags=35%, list=19%, signal=43%
BIOCARTA_INTEGRIN_PATHWAY	BIOCARTA_INTEGRIN_PATHWAY		25	0.24561983	0.68698245	0.78846157	0.92334527	1	470	tags=8%, list=4%, signal=8%
REACTOME_METABOLISM_OF_BILE_ACIDS_AND_BILE_SALTS	REACTOME_METABOLISM_OF_BILE_ACIDS_AND_BILE_SALTS		21	0.26335576	0.6823626	0.9148936	0.927809	1	1898	tags=29%, list=17%, signal=34%
WENDT_COHESIN_TARGETS_UP	WENDT_COHESIN_TARGETS_UP		19	0.25719485	0.6820903	0.79545456	0.9271404	1	2102	tags=32%, list=19%, signal=39%
REACTOME_TCR_SIGNALING	REACTOME_TCR_SIGNALING		32	0.25237367	0.68092346	0.8372093	0.927542	1	1977	tags=25%, list=18%, signal=30%
DAZARD_UV_RESPONSE_CLUSTER_G2	DAZARD_UV_RESPONSE_CLUSTER_G2		15	0.30542043	0.6795885	0.8032787	0.9282886	1	3218	tags=40%, list=29%, signal=56%
BIOCARTA_AGR_PATHWAY	BIOCARTA_AGR_PATHWAY		20	0.26790518	0.6789095	0.7708333	0.9281422	1	1766	tags=20%, list=16%, signal=24%
FLECHNER_BIOPSY_KIDNEY_TRANSPLANT_REJECTED_VS_OK_DN	FLECHNER_BIOPSY_KIDNEY_TRANSPLANT_REJECTED_VS_OK_DN		373	0.15784188	0.67697185	1	0.92929274	1	2066	tags=19%, list=18%, signal=23%
ICHIBA_GRAFT_VERSUS_HOST_DISEASE_35D_DN	ICHIBA_GRAFT_VERSUS_HOST_DISEASE_35D_DN		42	0.24300785	0.67687535	0.9512195	0.92851985	1	1745	tags=24%, list=16%, signal=28%
GRUETZMANN_PANCREATIC_CANCER_DN	GRUETZMANN_PANCREATIC_CANCER_DN		147	0.17011835	0.6745678	1	0.9302289	1	2259	tags=20%, list=20%, signal=24%
REACTOME_STEROID_METABOLISM	REACTOME_STEROID_METABOLISM		50	0.21599069	0.6739577	0.9767442	0.9300435	1	2055	tags=22%, list=18%, signal=27%
REACTOME_MRNA_PROCESSING	REACTOME_MRNA_PROCESSING		28	0.21715133	0.6730795	0.7291667	0.9303551	1	2802	tags=29%, list=25%, signal=38%
BIOCARTA_DEATH_PATHWAY	BIOCARTA_DEATH_PATHWAY		21	0.22455332	0.67287534	0.8333333	0.92979556	1	4146	tags=52%, list=37%, signal=83%
NAKAYAMA_SOFT_TISSUE_TUMORS_PCA2_DN	NAKAYAMA_SOFT_TISSUE_TUMORS_PCA2_DN		52	0.2905863	0.67259085	0.94	0.92924225	1	1573	tags=21%, list=14%, signal=24%
KEGG_REGULATION_OF_ACTIN_CYTOSKELETON	KEGG_REGULATION_OF_ACTIN_CYTOSKELETON		137	0.17219761	0.6678907	0.95652175	0.93383306	1	3138	tags=30%, list=28%, signal=41%
CAIRO_HEPATOBLASTOMA_DN	CAIRO_HEPATOBLASTOMA_DN		174	0.19289258	0.6678431	0.9777778	0.93297976	1	1545	tags=17%, list=14%, signal=19%
CHOI_ATL_STAGE_PREDICTOR	CHOI_ATL_STAGE_PREDICTOR		21	0.22882769	0.6668149	0.875	0.9332312	1	646	tags=10%, list=6%, signal=10%
REACTOME_METABOLISM_OF_AMINO_ACIDS	REACTOME_METABOLISM_OF_AMINO_ACIDS		129	0.1809015	0.665235	1	0.93386537	1	3590	tags=36%, list=32%, signal=53%
REACTOME_HIV1_TRANSCRIPTION_INITIATION	REACTOME_HIV1_TRANSCRIPTION_INITIATION		32	0.19995624	0.661584	0.7586207	0.93666613	1	4401	tags=50%, list=39%, signal=82%
KEGG_FOCAL_ADHESION	KEGG_FOCAL_ADHESION		123	0.20680338	0.66084766	0.98039216	0.9366195	1	2355	tags=24%, list=21%, signal=30%
RAMALHO_STEMNESS_UP	RAMALHO_STEMNESS_UP		148	0.17606309	0.6592981	0.8518519	0.93730694	1	2755	tags=24%, list=25%, signal=32%
SU_PANCREAS	SU_PANCREAS		29	0.211199	0.65889823	0.9111111	0.9368454	1	928	tags=10%, list=8%, signal=11%
OUELLET_OVARIAN_CANCER_INVASIVE_VS_LMP_UP	OUELLET_OVARIAN_CANCER_INVASIVE_VS_LMP_UP		85	0.17078231	0.65612465	0.9259259	0.93912494	1	2966	tags=26%, list=26%, signal=35%
DAIRKEE_TERT_TARGETS_DN	DAIRKEE_TERT_TARGETS_DN		41	0.21371032	0.6546641	0.95555556	0.93981224	1	1881	tags=22%, list=17%, signal=26%
DAIRKEE_CANCER_PRONE_RESPONSE_E2	DAIRKEE_CANCER_PRONE_RESPONSE_E2		18	0.263928	0.6530101	0.9423077	0.94098157	1	1227	tags=17%, list=11%, signal=19%
BONOME_OVARIAN_CANCER_SURVIVAL_OPTIMAL_DEBULKING	BONOME_OVARIAN_CANCER_SURVIVAL_OPTIMAL_DEBULKING		128	0.1658318	0.65202546	0.9777778	0.9410206	1	1529	tags=14%, list=14%, signal=16%
REACTOME_METABOLISM_OF_LIPIDS_AND_LIPOPROTEINS	REACTOME_METABOLISM_OF_LIPIDS_AND_LIPOPROTEINS		154	0.17484067	0.64987147	0.9782609	0.9422539	1	1967	tags=17%, list=18%, signal=20%
XU_HGF_SIGNALING_NOT_VIA_AKT1_6HR	XU_HGF_SIGNALING_NOT_VIA_AKT1_6HR		17	0.27357003	0.6446866	0.9166667	0.94633585	1	2415	tags=35%, list=22%, signal=45%
DAVICIONI_PAX_FOXO1_SIGNATURE_IN_ARMS_UP	DAVICIONI_PAX_FOXO1_SIGNATURE_IN_ARMS_UP		34	0.2144939	0.64353544	0.95348835	0.94648534	1	2831	tags=32%, list=25%, signal=43%
KEGG_ARGININE_AND_PROLINE_METABOLISM	KEGG_ARGININE_AND_PROLINE_METABOLISM		38	0.21871509	0.64095974	1	0.9479103	1	1536	tags=18%, list=14%, signal=21%
DOANE_BREAST_CANCER_ESR1_UP	DOANE_BREAST_CANCER_ESR1_UP		70	0.22056971	0.6402883	1	0.9476254	1	2145	tags=24%, list=19%, signal=30%
MOREIRA_RESPONSE_TO_TSA_UP	MOREIRA_RESPONSE_TO_TSA_UP		21	0.20598665	0.63820523	0.92	0.9486094	1	1394	tags=14%, list=12%, signal=16%
DEBIASI_APOPTOSIS_BY_REOVIRUS_INFECTION_UP	DEBIASI_APOPTOSIS_BY_REOVIRUS_INFECTION_UP		141	0.17020263	0.6346049	0.92	0.95085335	1	1916	tags=16%, list=17%, signal=19%
BIOCARTA_BCR_PATHWAY	BIOCARTA_BCR_PATHWAY		20	0.24594317	0.6330194	0.90909094	0.95133764	1	3161	tags=30%, list=28%, signal=42%
GAUSSMANN_MLL_AF4_FUSION_TARGETS_D_UP	GAUSSMANN_MLL_AF4_FUSION_TARGETS_D_UP		18	0.23504926	0.6307418	0.975	0.95246756	1	1710	tags=17%, list=15%, signal=20%
KEGG_DRUG_METABOLISM_OTHER_ENZYMES	KEGG_DRUG_METABOLISM_OTHER_ENZYMES		18	0.22978748	0.62934583	0.9347826	0.9525754	1	2390	tags=33%, list=21%, signal=42%
HU_ANGIOGENESIS_DN	HU_ANGIOGENESIS_DN		21	0.20259218	0.6291931	0.9375	0.9517393	1	126	tags=5%, list=1%, signal=5%
LEE_LIVER_CANCER_SURVIVAL_UP	LEE_LIVER_CANCER_SURVIVAL_UP		94	0.20866248	0.6279604	0.9791667	0.95182765	1	2203	tags=24%, list=20%, signal=30%
BONOME_OVARIAN_CANCER_POOR_SURVIVAL_UP	BONOME_OVARIAN_CANCER_POOR_SURVIVAL_UP		20	0.24003796	0.6261909	0.9782609	0.9524407	1	1336	tags=20%, list=12%, signal=23%
PENG_LEUCINE_DEPRIVATION_UP	PENG_LEUCINE_DEPRIVATION_UP		18	0.22290951	0.6245082	0.92156863	0.95282423	1	3982	tags=50%, list=36%, signal=77%
SAKAI_CHRONIC_HEPATITIS_VS_LIVER_CANCER_DN	SAKAI_CHRONIC_HEPATITIS_VS_LIVER_CANCER_DN		21	0.22935882	0.61759096	0.9310345	0.95733744	1	2337	tags=29%, list=21%, signal=36%
RODRIGUES_THYROID_CARCINOMA_POORLY_DIFFERENTIATED_UP	RODRIGUES_THYROID_CARCINOMA_POORLY_DIFFERENTIATED_UP		336	0.15983507	0.6155163	0.9433962	0.9578308	1	2645	tags=21%, list=24%, signal=27%
VALK_AML_CLUSTER_7	VALK_AML_CLUSTER_7		17	0.25158027	0.6125985	0.9459459	0.9592169	1	1495	tags=24%, list=13%, signal=27%
BIOCARTA_NFAT_PATHWAY	BIOCARTA_NFAT_PATHWAY		31	0.17261139	0.60975796	1	0.9603439	1	1062	tags=10%, list=9%, signal=11%
WANG_CLIM2_TARGETS_DN	WANG_CLIM2_TARGETS_DN		102	0.15130483	0.6097451	0.9361702	0.9595178	1	2909	tags=26%, list=26%, signal=35%
KEGG_B_CELL_RECEPTOR_SIGNALING_PATHWAY	KEGG_B_CELL_RECEPTOR_SIGNALING_PATHWAY		46	0.20550928	0.60816264	0.95652175	0.9597122	1	3161	tags=30%, list=28%, signal=42%
RICKMAN_HEAD_AND_NECK_CANCER_D	RICKMAN_HEAD_AND_NECK_CANCER_D		18	0.27450606	0.6038686	0.9777778	0.96157074	1	2572	tags=44%, list=23%, signal=58%
BIOCARTA_PGC1A_PATHWAY	BIOCARTA_PGC1A_PATHWAY		16	0.2170078	0.5992934	0.9166667	0.9636831	1	2153	tags=19%, list=19%, signal=23%
BOYLAN_MULTIPLE_MYELOMA_D_CLUSTER_UP	BOYLAN_MULTIPLE_MYELOMA_D_CLUSTER_UP		18	0.22917314	0.5991441	0.96428573	0.9629441	1	1355	tags=17%, list=12%, signal=19%
REACTOME_AMINO_ACID_TRANSPORT_ACROSS_THE_PLASMA_MEMBRANE	REACTOME_AMINO_ACID_TRANSPORT_ACROSS_THE_PLASMA_MEMBRANE		23	0.23859309	0.5938803	0.98214287	0.9654331	1	2979	tags=43%, list=27%, signal=59%
BANDRES_RESPONSE_TO_CARMUSTIN_MGMT_24HR_DN	BANDRES_RESPONSE_TO_CARMUSTIN_MGMT_24HR_DN		22	0.2034097	0.58931327	0.90909094	0.96720123	1	1662	tags=18%, list=15%, signal=21%
KEGG_ARRHYTHMOGENIC_RIGHT_VENTRICULAR_CARDIOMYOPATHY_ARVC	KEGG_ARRHYTHMOGENIC_RIGHT_VENTRICULAR_CARDIOMYOPATHY_ARVC		55	0.20695639	0.5882988	0.974359	0.96690625	1	2550	tags=25%, list=23%, signal=33%
HOEBEKE_LYMPHOID_STEM_CELL_UP	HOEBEKE_LYMPHOID_STEM_CELL_UP		49	0.18006228	0.5868451	0.9787234	0.96687526	1	3346	tags=37%, list=30%, signal=52%
SETLUR_PROSTATE_CANCER_TMPRSS2_ERG_FUSION_DN	SETLUR_PROSTATE_CANCER_TMPRSS2_ERG_FUSION_DN		15	0.23163186	0.5812377	0.97619045	0.969035	1	1573	tags=20%, list=14%, signal=23%
NIKOLSKY_BREAST_CANCER_7Q21_Q22_AMPLICON	NIKOLSKY_BREAST_CANCER_7Q21_Q22_AMPLICON		35	0.19451846	0.5790934	0.98	0.96921414	1	688	tags=9%, list=6%, signal=9%
SCHLESINGER_H3K27ME3_IN_NORMAL_AND_METHYLATED_IN_CANCER	SCHLESINGER_H3K27ME3_IN_NORMAL_AND_METHYLATED_IN_CANCER		15	0.26610968	0.57832235	0.9814815	0.96875453	1	1270	tags=27%, list=11%, signal=30%
DUTTA_APOPTOSIS_VIA_NFKB	DUTTA_APOPTOSIS_VIA_NFKB		16	0.22989708	0.57515854	1	0.96963423	1	3487	tags=44%, list=31%, signal=63%
REACTOME_M_G1_TRANSITION	REACTOME_M_G1_TRANSITION		52	0.17965965	0.5733083	0.8541667	0.969751	1	3565	tags=38%, list=32%, signal=56%
CADWELL_ATG16L1_TARGETS_UP	CADWELL_ATG16L1_TARGETS_UP		62	0.20352238	0.57313263	0.9787234	0.9689684	1	2218	tags=24%, list=20%, signal=30%
VALK_AML_CLUSTER_4	VALK_AML_CLUSTER_4		18	0.22747155	0.5662718	0.9047619	0.9716497	1	3106	tags=44%, list=28%, signal=61%
BIOCARTA_AT1R_PATHWAY	BIOCARTA_AT1R_PATHWAY		20	0.18208379	0.5303364	0.9302326	0.9853889	1	1766	tags=15%, list=16%, signal=18%
LEONARD_HYPOXIA	LEONARD_HYPOXIA		26	0.21117333	0.51895505	1	0.9885887	1	1644	tags=23%, list=15%, signal=27%
REACTOME_ELECTRON_TRANSPORT_CHAIN	REACTOME_ELECTRON_TRANSPORT_CHAIN		52	0.14651048	0.5121652	0.9423077	0.9898192	1	4413	tags=38%, list=39%, signal=63%
REACTOME_ORC1_REMOVAL_FROM_CHROMATIN	REACTOME_ORC1_REMOVAL_FROM_CHROMATIN		54	0.14846632	0.5080652	0.86	0.9899098	1	3565	tags=37%, list=32%, signal=54%
REACTOME_HIV_INFECTION	REACTOME_HIV_INFECTION		139	0.122332744	0.5044817	0.9591837	0.9901922	1	3584	tags=32%, list=32%, signal=46%
YAO_TEMPORAL_RESPONSE_TO_PROGESTERONE_CLUSTER_14	YAO_TEMPORAL_RESPONSE_TO_PROGESTERONE_CLUSTER_14		97	0.13357286	0.5040439	0.962963	0.9895172	1	2490	tags=16%, list=22%, signal=21%
WILLERT_WNT_SIGNALING	WILLERT_WNT_SIGNALING		15	0.17208232	0.48784432	1	0.992998	1	2463	tags=20%, list=22%, signal=26%
BARIS_THYROID_CANCER_UP	BARIS_THYROID_CANCER_UP		15	0.15620568	0.46927693	0.9814815	0.99575186	1	3297	tags=27%, list=29%, signal=38%
BIOCARTA_MPR_PATHWAY	BIOCARTA_MPR_PATHWAY		22	0.1368646	0.45240283	1	0.99753046	1	3661	tags=32%, list=33%, signal=47%
REACTOME_UNFOLDED_PROTEIN_RESPONSE	REACTOME_UNFOLDED_PROTEIN_RESPONSE		15	0.17666118	0.44833115	0.96363634	0.9972925	1	521	tags=7%, list=5%, signal=7%
SHEN_SMARCA2_TARGETS_UP	SHEN_SMARCA2_TARGETS_UP		226	0.11551592	0.4421647	0.97727275	0.99705905	1	2827	tags=21%, list=25%, signal=28%
RASHI_RESPONSE_TO_IONIZING_RADIATION_1	RASHI_RESPONSE_TO_IONIZING_RADIATION_1		31	0.13134047	0.4338054	1	0.9970111	1	3218	tags=23%, list=29%, signal=32%
BIOCARTA_STRESS_PATHWAY	BIOCARTA_STRESS_PATHWAY		15	0.13395332	0.39839444	1	0.9990701	1	9699	tags=100%, list=87%, signal=746%
ASGHARZADEH_NEUROBLASTOMA_POOR_SURVIVAL_DN	ASGHARZADEH_NEUROBLASTOMA_POOR_SURVIVAL_DN		20	0.15029366	0.38413244	1	0.9990523	1	3788	tags=35%, list=34%, signal=53%
VALK_AML_CLUSTER_12	VALK_AML_CLUSTER_12		23	0.1109116	0.32491842	1	0.9997006	1	2785	tags=22%, list=25%, signal=29%
