# Supplementary material for: A genomic analysis of mouse models of breast cancer reveals molecular features of mouse models and relationships to human breast cancer
Source: Breast Cancer Res. 2014 Jun 5;16(3):R59. doi: 10.1186/bcr3672 (PMC4078930; doi:10.1186/bcr3672)
Supplement: Additional file 11 — GSEA for mouse models compared to all other models or to mammary gland development. Listed by model. [file bcr3672-S11.zip › AdditionalFile11/DMBA/Vs_other_models/C3/Downregulated_in_DMBA_vs_other_models.txt]

NAME	GS<br> follow link to MSigDB	GS DETAILS	SIZE	ES	NES	NOM p-val	FDR q-val	FWER p-val	RANK AT MAX	LEADING EDGE
GTTNYYNNGGTNA_UNKNOWN	GTTNYYNNGGTNA_UNKNOWN	Details ...	33	-0.52990824	-1.9228	0	0.14633508	0.09	3870	tags=64%, list=35%, signal=97%
TCCCCAC,MIR-491	TCCCCAC,MIR-491	Details ...	31	-0.62704754	-1.885731	0	0.087827735	0.1	2717	tags=61%, list=24%, signal=81%
AACYNNNNTTCCS_UNKNOWN	AACYNNNNTTCCS_UNKNOWN	Details ...	44	-0.50917506	-1.8806895	0	0.06064495	0.1	3079	tags=50%, list=27%, signal=69%
ATGGYGGA_UNKNOWN	ATGGYGGA_UNKNOWN	Details ...	43	-0.47743198	-1.7377839	0	0.2323673	0.34	3004	tags=42%, list=27%, signal=57%
V$ETF_Q6	V$ETF_Q6	Details ...	50	-0.4450383	-1.7150848	0	0.22275886	0.39	1617	tags=26%, list=14%, signal=30%
SNACANNNYSYAGA_UNKNOWN	SNACANNNYSYAGA_UNKNOWN	Details ...	30	-0.46238297	-1.702747	0.018518519	0.20705104	0.41	2963	tags=43%, list=26%, signal=59%
ACTAYRNNNCCCR_UNKNOWN	ACTAYRNNNCCCR_UNKNOWN	Details ...	184	-0.38086784	-1.6614578	0	0.2745135	0.52	3247	tags=43%, list=29%, signal=59%
GTTGNYNNRGNAAC_UNKNOWN	GTTGNYNNRGNAAC_UNKNOWN	Details ...	44	-0.4662097	-1.6418372	0.057692308	0.27394646	0.53	1488	tags=32%, list=13%, signal=37%
V$E2F1_Q3	V$E2F1_Q3	Details ...	105	-0.4639505	-1.610779	0	0.32608718	0.62	2593	tags=45%, list=23%, signal=58%
TCCCRNNRTGC_UNKNOWN	TCCCRNNRTGC_UNKNOWN	Details ...	80	-0.3618427	-1.6023508	0.0625	0.31214938	0.65	2596	tags=31%, list=23%, signal=40%
CTGAGCC,MIR-24	CTGAGCC,MIR-24	Details ...	123	-0.38987446	-1.5762675	0.015625	0.3607883	0.67	2911	tags=40%, list=26%, signal=53%
KTGGYRSGAA_UNKNOWN	KTGGYRSGAA_UNKNOWN	Details ...	42	-0.50182563	-1.5629944	0.06122449	0.37600282	0.72	3328	tags=62%, list=30%, signal=88%
V$YY1_Q6	V$YY1_Q6	Details ...	113	-0.34832087	-1.562058	0.056603774	0.34849256	0.72	2274	tags=30%, list=20%, signal=37%
GCTGAGT,MIR-512-5P	GCTGAGT,MIR-512-5P	Details ...	29	-0.45741758	-1.5602901	0	0.32682273	0.72	2601	tags=38%, list=23%, signal=49%
CAGCCTC,MIR-485-5P	CAGCCTC,MIR-485-5P	Details ...	73	-0.41606694	-1.5575564	0	0.31066254	0.73	3319	tags=49%, list=30%, signal=70%
GATGKMRGCG_UNKNOWN	GATGKMRGCG_UNKNOWN	Details ...	31	-0.41661114	-1.5572884	0.02173913	0.29202735	0.73	3124	tags=52%, list=28%, signal=71%
V$E2F1DP1_01	V$E2F1DP1_01	Details ...	96	-0.42901018	-1.5558411	0.04761905	0.27652526	0.73	3077	tags=50%, list=27%, signal=68%
V$E2F1DP2_01	V$E2F1DP2_01	Details ...	96	-0.42901018	-1.5558411	0.04761905	0.26116276	0.73	3077	tags=50%, list=27%, signal=68%
V$E2F4DP2_01	V$E2F4DP2_01	Details ...	96	-0.42901018	-1.5558411	0.04761905	0.24741735	0.73	3077	tags=50%, list=27%, signal=68%
GCAAGGA,MIR-502	GCAAGGA,MIR-502	Details ...	34	-0.4634093	-1.5549916	0	0.2363284	0.73	1761	tags=32%, list=16%, signal=38%
V$E2F_02	V$E2F_02	Details ...	97	-0.4254976	-1.5524272	0.04761905	0.2309082	0.73	3077	tags=49%, list=27%, signal=68%
V$E2F1DP1RB_01	V$E2F1DP1RB_01	Details ...	100	-0.43049133	-1.542379	0.069767445	0.24386549	0.73	2721	tags=48%, list=24%, signal=63%
V$E2F_Q4_01	V$E2F_Q4_01	Details ...	108	-0.4194484	-1.5299417	0.045454547	0.26780152	0.74	3296	tags=51%, list=29%, signal=71%
V$NRF2_01	V$NRF2_01	Details ...	121	-0.30150586	-1.5295026	0.07272727	0.25841314	0.75	2561	tags=31%, list=23%, signal=39%
SGCGSSAAA_V$E2F1DP2_01	SGCGSSAAA_V$E2F1DP2_01	Details ...	75	-0.45084435	-1.5250921	0.048780486	0.25806138	0.76	2631	tags=47%, list=23%, signal=61%
V$E2F1_Q6	V$E2F1_Q6	Details ...	103	-0.41789216	-1.5249046	0.08888889	0.2488523	0.76	3077	tags=48%, list=27%, signal=65%
MYAATNNNNNNNGGC_UNKNOWN	MYAATNNNNNNNGGC_UNKNOWN	Details ...	56	-0.41898957	-1.5201863	0.016393442	0.24767226	0.76	3380	tags=55%, list=30%, signal=79%
CAGCAGG,MIR-370	CAGCAGG,MIR-370	Details ...	74	-0.40766013	-1.5197517	0	0.23981836	0.76	2772	tags=43%, list=25%, signal=57%
AGGTGCA,MIR-500	AGGTGCA,MIR-500	Details ...	46	-0.4560008	-1.5168456	0.036363635	0.23692638	0.76	3045	tags=46%, list=27%, signal=62%
V$NRF1_Q6	V$NRF1_Q6	Details ...	117	-0.3302186	-1.5152653	0.035714287	0.23478952	0.78	2033	tags=28%, list=18%, signal=34%
V$E2F1_Q6_01	V$E2F1_Q6_01	Details ...	112	-0.4062102	-1.5047207	0.10638298	0.24761458	0.78	3077	tags=45%, list=27%, signal=61%
ACACTCC,MIR-122A	ACACTCC,MIR-122A	Details ...	43	-0.37729672	-1.4982507	0.016129032	0.25484985	0.78	3100	tags=44%, list=28%, signal=61%
V$E2F4DP1_01	V$E2F4DP1_01	Details ...	101	-0.40328276	-1.4845935	0.11111111	0.27732855	0.82	2631	tags=43%, list=23%, signal=55%
V$E2F1_Q4_01	V$E2F1_Q4_01	Details ...	105	-0.37845	-1.4762614	0.0754717	0.29021665	0.83	2848	tags=42%, list=25%, signal=56%
V$SP1_Q6_01	V$SP1_Q6_01	Details ...	126	-0.34010735	-1.4672904	0.017857144	0.3068209	0.83	3235	tags=38%, list=29%, signal=53%
CCCAGAG,MIR-326	CCCAGAG,MIR-326	Details ...	78	-0.3858356	-1.4495351	0.083333336	0.34845304	0.84	2686	tags=36%, list=24%, signal=47%
GCACCTT,MIR-18A,MIR-18B	GCACCTT,MIR-18A,MIR-18B	Details ...	53	-0.38574934	-1.4340118	0.03773585	0.3834671	0.85	2905	tags=34%, list=26%, signal=46%
WCAANNNYCAG_UNKNOWN	WCAANNNYCAG_UNKNOWN	Details ...	121	-0.34701034	-1.433446	0.03125	0.3752632	0.85	1956	tags=26%, list=17%, signal=32%
V$E2F_Q6_01	V$E2F_Q6_01	Details ...	110	-0.39953616	-1.4325824	0.10638298	0.36820838	0.85	3296	tags=51%, list=29%, signal=71%
YGCGYRCGC_UNKNOWN	YGCGYRCGC_UNKNOWN	Details ...	139	-0.33623007	-1.4322431	0.05263158	0.35980952	0.85	2202	tags=32%, list=20%, signal=39%
TTGGGAG,MIR-150	TTGGGAG,MIR-150	Details ...	49	-0.41896003	-1.4209635	0.06779661	0.39197618	0.85	2832	tags=43%, list=25%, signal=57%
V$RFX1_02	V$RFX1_02	Details ...	120	-0.36873752	-1.4206084	0.055555556	0.3833212	0.85	1987	tags=31%, list=18%, signal=37%
V$E2F_Q6	V$E2F_Q6	Details ...	101	-0.40158367	-1.4195362	0.10869565	0.37794366	0.85	3077	tags=50%, list=27%, signal=69%
V$E2F_Q4	V$E2F_Q4	Details ...	102	-0.4052286	-1.415421	0.11627907	0.3820069	0.85	3077	tags=51%, list=27%, signal=70%
V$E2F_Q2	V$E2F_Q2	Details ...	79	-0.36017877	-1.4134132	0.054545455	0.37889785	0.85	2200	tags=30%, list=20%, signal=38%
RCGCANGCGY_V$NRF1_Q6	RCGCANGCGY_V$NRF1_Q6	Details ...	412	-0.27072126	-1.4101825	0.13207547	0.37875938	0.85	3319	tags=37%, list=30%, signal=51%
V$GABP_B	V$GABP_B	Details ...	114	-0.315859	-1.4093565	0.09259259	0.37356552	0.85	3544	tags=47%, list=32%, signal=69%
AAAGGGA,MIR-204,MIR-211	AAAGGGA,MIR-204,MIR-211	Details ...	119	-0.330479	-1.4090207	0.07692308	0.36698186	0.85	2097	tags=28%, list=19%, signal=34%
V$NFY_C	V$NFY_C	Details ...	112	-0.3644903	-1.406092	0.036363635	0.36623985	0.85	2364	tags=35%, list=21%, signal=44%
V$E2F_Q3_01	V$E2F_Q3_01	Details ...	106	-0.38119093	-1.404473	0.12765957	0.36560276	0.85	2848	tags=42%, list=25%, signal=56%
CCAGGTT,MIR-490	CCAGGTT,MIR-490	Details ...	27	-0.41531053	-1.4022052	0.05357143	0.36654374	0.86	3034	tags=56%, list=27%, signal=76%
CACCAGC,MIR-138	CACCAGC,MIR-138	Details ...	103	-0.3532507	-1.3960426	0.03448276	0.37837282	0.86	2265	tags=31%, list=20%, signal=39%
V$SP1_Q6	V$SP1_Q6	Details ...	128	-0.3204512	-1.3930733	0.036363635	0.37782618	0.86	3109	tags=34%, list=28%, signal=47%
YTTCCNNNGGAMR_UNKNOWN	YTTCCNNNGGAMR_UNKNOWN	Details ...	22	-0.45389235	-1.3917264	0.0877193	0.37405717	0.86	1342	tags=32%, list=12%, signal=36%
TCTGATA,MIR-361	TCTGATA,MIR-361	Details ...	47	-0.37709475	-1.3915461	0.05172414	0.36754116	0.86	1740	tags=36%, list=16%, signal=43%
TCCAGAT,MIR-516-5P	TCCAGAT,MIR-516-5P	Details ...	50	-0.38005602	-1.389704	0.12727273	0.3656183	0.86	1520	tags=22%, list=14%, signal=25%
CTGRYYYNATT_UNKNOWN	CTGRYYYNATT_UNKNOWN	Details ...	34	-0.47325626	-1.3853595	0.06	0.37147185	0.86	2989	tags=53%, list=27%, signal=72%
CAGTCAC,MIR-134	CAGTCAC,MIR-134	Details ...	25	-0.39587486	-1.3841414	0.10526316	0.36867917	0.86	2342	tags=44%, list=21%, signal=56%
V$SP1_Q4_01	V$SP1_Q4_01	Details ...	131	-0.31565353	-1.3828615	0.05263158	0.36476082	0.86	1818	tags=21%, list=16%, signal=25%
V$YY1_02	V$YY1_02	Details ...	113	-0.2946943	-1.3777803	0.16071428	0.37403208	0.86	3741	tags=46%, list=33%, signal=68%
RRCCGTTA_UNKNOWN	RRCCGTTA_UNKNOWN		35	-0.39513078	-1.3718008	0.094339624	0.38617915	0.86	1753	tags=31%, list=16%, signal=37%
GCCATNTTG_V$YY1_Q6	GCCATNTTG_V$YY1_Q6		200	-0.2847498	-1.3657695	0.10204082	0.3974618	0.86	3348	tags=37%, list=30%, signal=52%
TCATCTC,MIR-143	TCATCTC,MIR-143		70	-0.37797293	-1.3577639	0.11111111	0.41080528	0.86	1722	tags=33%, list=15%, signal=39%
V$E2F1_Q4	V$E2F1_Q4		115	-0.34053487	-1.3573515	0.08	0.40571797	0.86	3380	tags=49%, list=30%, signal=69%
V$SREBP1_01	V$SREBP1_01		87	-0.33721453	-1.3513069	0.06122449	0.41604608	0.86	2245	tags=29%, list=20%, signal=36%
CCTGAGT,MIR-510	CCTGAGT,MIR-510		22	-0.44290578	-1.3470157	0.078431375	0.42209718	0.86	1424	tags=27%, list=13%, signal=31%
ACAWNRNSRCGG_UNKNOWN	ACAWNRNSRCGG_UNKNOWN		41	-0.3253815	-1.3406974	0.09615385	0.4347623	0.87	3433	tags=44%, list=31%, signal=63%
V$NKX22_01	V$NKX22_01		79	-0.40070078	-1.3387723	0.054545455	0.43484223	0.87	1987	tags=30%, list=18%, signal=37%
CAGGGTC,MIR-504	CAGGGTC,MIR-504		44	-0.39750412	-1.3360474	0.13559322	0.43828365	0.88	2702	tags=41%, list=24%, signal=54%
RACTNNRTTTNC_UNKNOWN	RACTNNRTTTNC_UNKNOWN		58	-0.35638976	-1.3289338	0.14285715	0.4551132	0.89	1437	tags=21%, list=13%, signal=24%
V$MAZ_Q6	V$MAZ_Q6		95	-0.34591973	-1.3251544	0.09090909	0.46012142	0.89	2580	tags=33%, list=23%, signal=42%
GAGCCAG,MIR-149	GAGCCAG,MIR-149		73	-0.34918123	-1.3210648	0.09090909	0.46806467	0.89	3734	tags=49%, list=33%, signal=74%
GTAAGAT,MIR-200A	GTAAGAT,MIR-200A		24	-0.42140847	-1.3174013	0.16129032	0.47290343	0.89	592	tags=21%, list=5%, signal=22%
GAGCTGG,MIR-337	GAGCTGG,MIR-337		76	-0.3477868	-1.3073074	0.13793103	0.4983244	0.89	2404	tags=32%, list=21%, signal=40%
V$E2F_01	V$E2F_01		36	-0.37896496	-1.3068321	0.22916667	0.49370366	0.89	2804	tags=44%, list=25%, signal=59%
GGGGCCC,MIR-296	GGGGCCC,MIR-296		37	-0.4117268	-1.3032653	0.19642857	0.49787062	0.89	2974	tags=35%, list=27%, signal=48%
V$AHR_01	V$AHR_01		39	-0.32925096	-1.2776014	0.18	0.5779767	0.92	2560	tags=33%, list=23%, signal=43%
GGGCATT,MIR-365	GGGCATT,MIR-365		60	-0.3628601	-1.266143	0.16949153	0.61410385	0.92	1518	tags=30%, list=14%, signal=35%
V$STAT1_03	V$STAT1_03		116	-0.30008444	-1.2659434	0.13114753	0.6070552	0.92	3375	tags=41%, list=30%, signal=57%
V$AP2_Q6_01	V$AP2_Q6_01		124	-0.32712424	-1.265714	0.13333334	0.60021853	0.92	3255	tags=44%, list=29%, signal=61%
V$E2F_Q3	V$E2F_Q3		107	-0.35266045	-1.2616639	0.20408164	0.60890317	0.92	2332	tags=36%, list=21%, signal=44%
V$CREBP1_01	V$CREBP1_01		77	-0.34406322	-1.2614796	0.1724138	0.60247594	0.92	1727	tags=27%, list=15%, signal=32%
GTAGGCA,MIR-189	GTAGGCA,MIR-189		17	-0.41529238	-1.2605609	0.18181819	0.5998915	0.92	1402	tags=24%, list=13%, signal=27%
V$NFY_Q6_01	V$NFY_Q6_01		129	-0.305361	-1.2585567	0.115384616	0.5988036	0.92	2946	tags=36%, list=26%, signal=49%
GAGACTG,MIR-452	GAGACTG,MIR-452		44	-0.33857173	-1.252848	0.2	0.6144167	0.93	1482	tags=23%, list=13%, signal=26%
V$STAT1_02	V$STAT1_02		117	-0.2763291	-1.2412084	0.14545454	0.64606863	0.93	3649	tags=40%, list=33%, signal=59%
KCCGNSWTTT_UNKNOWN	KCCGNSWTTT_UNKNOWN		48	-0.31788898	-1.2348716	0.21276596	0.6635779	0.93	2724	tags=29%, list=24%, signal=38%
V$IRF2_01	V$IRF2_01		55	-0.39030513	-1.2254281	0.2	0.6938909	0.94	2342	tags=38%, list=21%, signal=48%
MCAATNNNNNGCG_UNKNOWN	MCAATNNNNNGCG_UNKNOWN		50	-0.3457578	-1.2229722	0.24528302	0.69590044	0.94	3170	tags=46%, list=28%, signal=64%
CGGAARNGGCNG_UNKNOWN	CGGAARNGGCNG_UNKNOWN		25	-0.37001085	-1.2183783	0.23076923	0.70583266	0.94	1874	tags=36%, list=17%, signal=43%
V$E2F_03	V$E2F_03		115	-0.3223109	-1.2145734	0.30232558	0.7121971	0.94	2554	tags=37%, list=23%, signal=47%
GGTGAAG,MIR-412	GGTGAAG,MIR-412		34	-0.33357203	-1.2087568	0.21052632	0.7276515	0.94	2209	tags=29%, list=20%, signal=37%
V$USF_01	V$USF_01		109	-0.27836195	-1.2051482	0.10204082	0.73397696	0.95	2576	tags=31%, list=23%, signal=40%
V$CMYB_01	V$CMYB_01		119	-0.29668224	-1.2045376	0.21052632	0.7279794	0.95	2782	tags=37%, list=25%, signal=49%
V$MAX_01	V$MAX_01		116	-0.27638695	-1.2003424	0.21153846	0.73740816	0.95	2576	tags=33%, list=23%, signal=42%
CCAGGGG,MIR-331	CCAGGGG,MIR-331		49	-0.36013392	-1.1994466	0.22222222	0.73389995	0.95	1698	tags=24%, list=15%, signal=29%
V$SRY_01	V$SRY_01		94	-0.35161686	-1.1963279	0.18965517	0.73613286	0.95	1577	tags=29%, list=14%, signal=33%
TMTCGCGANR_UNKNOWN	TMTCGCGANR_UNKNOWN		72	-0.30484718	-1.1865307	0.27659574	0.765683	0.97	2567	tags=26%, list=23%, signal=34%
AGTCAGC,MIR-345	AGTCAGC,MIR-345		27	-0.37972382	-1.1843126	0.26	0.7664944	0.97	466	tags=19%, list=4%, signal=19%
GTTRYCATRR_UNKNOWN	GTTRYCATRR_UNKNOWN		67	-0.3183591	-1.1800326	0.2413793	0.77488625	0.97	2793	tags=31%, list=25%, signal=42%
GGAANCGGAANY_UNKNOWN	GGAANCGGAANY_UNKNOWN		52	-0.29098606	-1.1776587	0.3181818	0.7768008	0.98	3281	tags=35%, list=29%, signal=49%
V$ATF6_01	V$ATF6_01		63	-0.33761036	-1.1775898	0.1875	0.7694733	0.98	1943	tags=30%, list=17%, signal=36%
V$NFY_01	V$NFY_01		126	-0.3137888	-1.1762457	0.18518518	0.76716334	0.98	2364	tags=29%, list=21%, signal=37%
AGCTCCT,MIR-28	AGCTCCT,MIR-28		40	-0.33631006	-1.1738987	0.23809524	0.7686487	0.98	2892	tags=43%, list=26%, signal=57%
V$NFMUE1_Q6	V$NFMUE1_Q6		118	-0.2573336	-1.1731348	0.2962963	0.76435876	0.98	3124	tags=34%, list=28%, signal=47%
ATCMNTCCGY_UNKNOWN	ATCMNTCCGY_UNKNOWN		23	-0.37301806	-1.1713672	0.3	0.76319367	0.98	3424	tags=48%, list=31%, signal=69%
V$MYC_Q2	V$MYC_Q2		97	-0.2787057	-1.1702626	0.19672132	0.75958574	0.98	2818	tags=36%, list=25%, signal=48%
V$AP2_Q6	V$AP2_Q6		127	-0.27989227	-1.1638535	0.24615385	0.77817166	0.98	1476	tags=20%, list=13%, signal=22%
V$SP1_Q2_01	V$SP1_Q2_01		122	-0.3019786	-1.162511	0.20689656	0.77783597	0.99	1526	tags=20%, list=14%, signal=23%
AGGCACT,MIR-515-3P	AGGCACT,MIR-515-3P		42	-0.34715772	-1.1608511	0.22033899	0.77794486	0.99	1949	tags=24%, list=17%, signal=29%
GACAATC,MIR-219	GACAATC,MIR-219		74	-0.32742378	-1.1575636	0.25	0.78500515	0.99	3309	tags=45%, list=30%, signal=63%
AACTGAC,MIR-223	AACTGAC,MIR-223		54	-0.37396243	-1.153737	0.14035088	0.7932757	0.99	1799	tags=39%, list=16%, signal=46%
CAGCTTT,MIR-320	CAGCTTT,MIR-320		121	-0.28695574	-1.1482555	0.22580644	0.80568445	0.99	1860	tags=21%, list=17%, signal=25%
ATGTCAC,MIR-489	ATGTCAC,MIR-489		42	-0.3497783	-1.1439941	0.32258064	0.81501526	0.99	2594	tags=36%, list=23%, signal=46%
V$DR3_Q4	V$DR3_Q4		67	-0.3286288	-1.1399901	0.296875	0.824876	0.99	2104	tags=33%, list=19%, signal=40%
ACTWSNACTNY_UNKNOWN	ACTWSNACTNY_UNKNOWN		40	-0.31010497	-1.1290045	0.3148148	0.85767657	0.99	2782	tags=30%, list=25%, signal=40%
V$ZF5_01	V$ZF5_01		123	-0.29026574	-1.1281241	0.33333334	0.8528382	0.99	1577	tags=20%, list=14%, signal=22%
STTTCRNTTT_V$IRF_Q6	STTTCRNTTT_V$IRF_Q6		92	-0.3507083	-1.1260808	0.3015873	0.85443586	0.99	2540	tags=35%, list=23%, signal=45%
V$NFY_Q6	V$NFY_Q6		119	-0.31425178	-1.1254514	0.3	0.84870005	0.99	2724	tags=34%, list=24%, signal=45%
GGAMTNNNNNTCCY_UNKNOWN	GGAMTNNNNNTCCY_UNKNOWN		55	-0.30156738	-1.1187638	0.27586207	0.8692838	0.99	3377	tags=35%, list=30%, signal=49%
ACCATTT,MIR-522	ACCATTT,MIR-522		78	-0.28696075	-1.116059	0.29090908	0.87304765	0.99	2781	tags=38%, list=25%, signal=51%
V$MYCMAX_B	V$MYCMAX_B		133	-0.26771444	-1.1158102	0.35185185	0.8666228	0.99	2630	tags=31%, list=23%, signal=40%
V$SRY_02	V$SRY_02		121	-0.33688605	-1.1153977	0.25757575	0.86116105	0.99	1668	tags=29%, list=15%, signal=34%
V$USF_C	V$USF_C		137	-0.27805966	-1.1127087	0.26785713	0.8639346	0.99	2576	tags=31%, list=23%, signal=40%
V$RFX1_01	V$RFX1_01		105	-0.29703724	-1.1052912	0.3090909	0.8825183	0.99	2192	tags=31%, list=20%, signal=39%
SMTTTTGT_UNKNOWN	SMTTTTGT_UNKNOWN		196	-0.29397023	-1.0937712	0.3962264	0.9207518	0.99	2649	tags=33%, list=24%, signal=43%
V$USF_02	V$USF_02		121	-0.25655615	-1.093569	0.2982456	0.91381663	0.99	2323	tags=26%, list=21%, signal=33%
V$E12_Q6	V$E12_Q6		118	-0.33411968	-1.0896082	0.36065573	0.92350894	0.99	2650	tags=37%, list=24%, signal=48%
GTTTGTT,MIR-495	GTTTGTT,MIR-495		116	-0.27975994	-1.085759	0.29310346	0.93158996	0.99	1878	tags=24%, list=17%, signal=29%
GGGNRMNNYCAT_UNKNOWN	GGGNRMNNYCAT_UNKNOWN		47	-0.29308355	-1.0829556	0.32142857	0.935624	0.99	2674	tags=34%, list=24%, signal=45%
V$USF_Q6	V$USF_Q6		119	-0.25126708	-1.0829121	0.34545454	0.92863774	0.99	2686	tags=30%, list=24%, signal=39%
V$ZF5_B	V$ZF5_B		117	-0.28471285	-1.0810889	0.4	0.92847526	0.99	2941	tags=34%, list=26%, signal=46%
GGCACTT,MIR-519E	GGCACTT,MIR-519E		68	-0.29495558	-1.0804907	0.38333333	0.92370147	0.99	3065	tags=38%, list=27%, signal=52%
CTCAGGG,MIR-125B,MIR-125A	CTCAGGG,MIR-125B,MIR-125A		177	-0.26088303	-1.0726969	0.3773585	0.9486271	0.99	2911	tags=35%, list=26%, signal=47%
AAGWWRNYGGC_UNKNOWN	AAGWWRNYGGC_UNKNOWN		50	-0.25848576	-1.0687878	0.32142857	0.9563333	0.99	3372	tags=40%, list=30%, signal=57%
GTCNYYATGR_UNKNOWN	GTCNYYATGR_UNKNOWN		36	-0.34030837	-1.067784	0.37931034	0.9520654	0.99	1471	tags=25%, list=13%, signal=29%
AGGGCAG,MIR-18A	AGGGCAG,MIR-18A		62	-0.31827256	-1.0668494	0.3898305	0.9477952	0.99	3893	tags=53%, list=35%, signal=81%
TTTGCAC,MIR-19A,MIR-19B	TTTGCAC,MIR-19A,MIR-19B		245	-0.26455265	-1.0667902	0.36065573	0.9411256	0.99	1860	tags=23%, list=17%, signal=27%
TTGCCAA,MIR-182	TTGCCAA,MIR-182		160	-0.27020472	-1.0659893	0.2982456	0.93768305	0.99	2189	tags=26%, list=20%, signal=32%
WCTCNATGGY_UNKNOWN	WCTCNATGGY_UNKNOWN		30	-0.30596173	-1.0641495	0.39583334	0.93715054	0.99	550	tags=13%, list=5%, signal=14%
ACTACCT,MIR-196A,MIR-196B	ACTACCT,MIR-196A,MIR-196B		60	-0.3267481	-1.0628209	0.35714287	0.93521255	0.99	1721	tags=28%, list=15%, signal=33%
V$MIF1_01	V$MIF1_01		75	-0.29670334	-1.0549865	0.44642857	0.95802337	0.99	2170	tags=31%, list=19%, signal=38%
V$CACBINDINGPROTEIN_Q6	V$CACBINDINGPROTEIN_Q6		106	-0.29698503	-1.0533715	0.3809524	0.95802516	0.99	1339	tags=19%, list=12%, signal=21%
TTTTGAG,MIR-373	TTTTGAG,MIR-373		116	-0.2459656	-1.0518723	0.37288135	0.9582849	0.99	3152	tags=35%, list=28%, signal=49%
V$GNCF_01	V$GNCF_01		37	-0.3643843	-1.0501757	0.3880597	0.9580907	0.99	2019	tags=30%, list=18%, signal=36%
V$E2F1_Q3_01	V$E2F1_Q3_01		123	-0.26036763	-1.0497085	0.3090909	0.95267165	0.99	3337	tags=39%, list=30%, signal=55%
V$CREB_02	V$CREB_02		122	-0.2583522	-1.0448515	0.43636364	0.96262306	0.99	3491	tags=40%, list=31%, signal=58%
YTCCCRNNAGGY_UNKNOWN	YTCCCRNNAGGY_UNKNOWN		32	-0.30956534	-1.0437952	0.3898305	0.9596557	0.99	1739	tags=28%, list=16%, signal=33%
CACGTG_V$MYC_Q2	CACGTG_V$MYC_Q2		482	-0.21847853	-1.0386542	0.37704918	0.97459793	0.99	2818	tags=29%, list=25%, signal=37%
CCATCCA,MIR-432	CCATCCA,MIR-432		32	-0.34711108	-1.0380778	0.4385965	0.97151935	0.99	1828	tags=28%, list=16%, signal=34%
GGCKCATGS_UNKNOWN	GGCKCATGS_UNKNOWN		29	-0.30161467	-1.0369872	0.43103448	0.9694779	0.99	3093	tags=41%, list=28%, signal=57%
CAATGCA,MIR-33	CAATGCA,MIR-33		55	-0.32251173	-1.0336949	0.47540984	0.9757504	0.99	1561	tags=29%, list=14%, signal=34%
GGGACCA,MIR-133A,MIR-133B	GGGACCA,MIR-133A,MIR-133B		101	-0.2534258	-1.0254829	0.41666666	1	0.99	3029	tags=39%, list=27%, signal=52%
V$USF2_Q6	V$USF2_Q6		126	-0.23995857	-1.0248415	0.40983605	0.99731594	0.99	2818	tags=33%, list=25%, signal=43%
CCAATNNSNNNGCG_UNKNOWN	CCAATNNSNNNGCG_UNKNOWN		28	-0.3377098	-1.0197375	0.44230768	1	0.99	3576	tags=43%, list=32%, signal=63%
ACTGTAG,MIR-139	ACTGTAG,MIR-139		66	-0.27651882	-1.0195605	0.45454547	1	0.99	1520	tags=21%, list=14%, signal=24%
V$NFKB_C	V$NFKB_C		136	-0.2861737	-1.0186045	0.46031746	1	0.99	2066	tags=29%, list=18%, signal=35%
V$STAT1_01	V$STAT1_01		37	-0.28902438	-1.0185059	0.4375	0.998294	0.99	1804	tags=32%, list=16%, signal=39%
V$PPARA_01	V$PPARA_01		21	-0.40444133	-1.0173928	0.49122807	0.9956619	0.99	1584	tags=24%, list=14%, signal=28%
CCCNNGGGAR_V$OLF1_01	CCCNNGGGAR_V$OLF1_01		153	-0.2876445	-1.0173852	0.40983605	0.9894391	0.99	3089	tags=39%, list=28%, signal=53%
CCCNNNNNNAAGWT_UNKNOWN	CCCNNNNNNAAGWT_UNKNOWN		53	-0.28702402	-1.01395	0.4528302	0.9947255	0.99	1382	tags=19%, list=12%, signal=21%
TTGCWCAAY_V$CEBPB_02	TTGCWCAAY_V$CEBPB_02		36	-0.32943448	-1.013742	0.47619048	0.9893363	0.99	2128	tags=28%, list=19%, signal=34%
V$HEB_Q6	V$HEB_Q6		123	-0.2944271	-1.0115154	0.43333334	0.9918108	0.99	2222	tags=31%, list=20%, signal=38%
ACACTAC,MIR-142-3P	ACACTAC,MIR-142-3P		60	-0.2962417	-1.0091726	0.5625	0.9942511	0.99	3109	tags=47%, list=28%, signal=64%
TTGCACT,MIR-130A,MIR-301,MIR-130B	TTGCACT,MIR-130A,MIR-301,MIR-130B		179	-0.25317478	-1.0089722	0.4848485	0.9885938	0.99	2860	tags=34%, list=26%, signal=44%
V$RREB1_01	V$RREB1_01		101	-0.2534275	-1.0083519	0.4516129	0.98467886	0.99	1586	tags=21%, list=14%, signal=24%
CGTSACG_V$PAX3_B	CGTSACG_V$PAX3_B		61	-0.25780907	-1.0037377	0.41509435	0.99354136	0.99	701	tags=10%, list=6%, signal=10%
V$AP2GAMMA_01	V$AP2GAMMA_01		119	-0.28302544	-1.0033028	0.42105263	0.98911977	0.99	2206	tags=29%, list=20%, signal=35%
V$PAX4_01	V$PAX4_01		135	-0.2518057	-1.0028193	0.5	0.9845041	0.99	2594	tags=28%, list=23%, signal=36%
GCACTTT,MIR-17-5P,MIR-20A,MIR-106A,MIR-106B,MIR-20B,MIR-519D	GCACTTT,MIR-17-5P,MIR-20A,MIR-106A,MIR-106B,MIR-20B,MIR-519D		272	-0.24948521	-1.0010345	0.4915254	0.9844908	0.99	1878	tags=22%, list=17%, signal=26%
TCCAGAG,MIR-518C	TCCAGAG,MIR-518C		69	-0.29419163	-0.9986882	0.51666665	0.98677516	0.99	1460	tags=26%, list=13%, signal=30%
GTACAGG,MIR-486	GTACAGG,MIR-486		33	-0.30744588	-0.99682194	0.5	0.9867489	0.99	814	tags=12%, list=7%, signal=13%
GTGACGY_V$E4F1_Q6	GTGACGY_V$E4F1_Q6		316	-0.21685636	-0.99671507	0.44642857	0.98141396	0.99	2612	tags=27%, list=23%, signal=34%
GGTGTGT,MIR-329	GGTGTGT,MIR-329		44	-0.28831154	-0.9960757	0.5	0.9785844	0.99	1855	tags=23%, list=17%, signal=27%
TGAGATT,MIR-216	TGAGATT,MIR-216		56	-0.25986817	-0.9957999	0.43939394	0.974133	0.99	1388	tags=18%, list=12%, signal=20%
CAGGTCC,MIR-492	CAGGTCC,MIR-492		28	-0.3201189	-0.99481714	0.47540984	0.97173476	0.99	1666	tags=29%, list=15%, signal=33%
CTCTGGA,MIR-520A,MIR-525	CTCTGGA,MIR-520A,MIR-525		80	-0.27305308	-0.9934906	0.5714286	0.97085303	0.99	1917	tags=23%, list=17%, signal=27%
V$SP3_Q3	V$SP3_Q3		110	-0.26654088	-0.99320245	0.47368422	0.9662465	0.99	3114	tags=34%, list=28%, signal=46%
ATAGGAA,MIR-202	ATAGGAA,MIR-202		52	-0.28431776	-0.9930227	0.44444445	0.96144575	0.99	2107	tags=27%, list=19%, signal=33%
ATCATGA,MIR-433	ATCATGA,MIR-433		55	-0.25593272	-0.9920645	0.46	0.9590076	0.99	1884	tags=20%, list=17%, signal=24%
V$ELK1_02	V$ELK1_02		113	-0.20286983	-0.9907474	0.4489796	0.9583112	0.99	3433	tags=34%, list=31%, signal=48%
V$PAX4_03	V$PAX4_03		133	-0.27803835	-0.9906095	0.47457626	0.95356214	0.99	950	tags=17%, list=8%, signal=18%
CCCACAT,MIR-299-3P	CCCACAT,MIR-299-3P		25	-0.33453035	-0.98890233	0.47619048	0.9549206	0.99	1589	tags=32%, list=14%, signal=37%
ACACTGG,MIR-199A,MIR-199B	ACACTGG,MIR-199A,MIR-199B		80	-0.25809398	-0.9852099	0.51666665	0.96320623	0.99	2030	tags=23%, list=18%, signal=27%
V$FREAC2_01	V$FREAC2_01		126	-0.26122934	-0.97719926	0.5	0.9883533	0.99	2004	tags=27%, list=18%, signal=32%
TCTGGAC,MIR-198	TCTGGAC,MIR-198		39	-0.2952741	-0.97658545	0.5081967	0.986082	0.99	670	tags=15%, list=6%, signal=16%
V$ARNT_01	V$ARNT_01		122	-0.22890998	-0.97654396	0.5185185	0.98094267	0.99	3077	tags=33%, list=27%, signal=45%
V$FOXJ2_02	V$FOXJ2_02		101	-0.31004056	-0.9671708	0.47457626	1	1	1621	tags=24%, list=14%, signal=28%
GGCAGCT,MIR-22	GGCAGCT,MIR-22		107	-0.2518824	-0.96631527	0.54385966	1	1	3031	tags=34%, list=27%, signal=46%
CCAWNWWNNNGGC_UNKNOWN	CCAWNWWNNNGGC_UNKNOWN		32	-0.26186582	-0.96523935	0.6111111	1	1	1577	tags=22%, list=14%, signal=25%
CTACCTC,LET-7A,LET-7B,LET-7C,LET-7D,LET-7E,LET-7F,MIR-98,LET-7G,LET-7I	CTACCTC,LET-7A,LET-7B,LET-7C,LET-7D,LET-7E,LET-7F,MIR-98,LET-7G,LET-7I		184	-0.23706944	-0.96427524	0.5423729	1	1	3001	tags=30%, list=27%, signal=41%
V$AR_02	V$AR_02		19	-0.3437254	-0.96412057	0.5714286	1	1	1561	tags=32%, list=14%, signal=37%
CTCTAGA,MIR-526C,MIR-518F,MIR-526A	CTCTAGA,MIR-526C,MIR-518F,MIR-526A		25	-0.32156706	-0.96393883	0.5576923	0.9958181	1	2302	tags=32%, list=21%, signal=40%
V$AP2_Q3	V$AP2_Q3		130	-0.25994408	-0.96095234	0.52459013	1	1	3173	tags=38%, list=28%, signal=52%
CCTGCTG,MIR-214	CCTGCTG,MIR-214		117	-0.25014856	-0.960456	0.5714286	0.99812067	1	3029	tags=37%, list=27%, signal=50%
AAAGACA,MIR-511	AAAGACA,MIR-511		103	-0.2529536	-0.9581699	0.53333336	1	1	1340	tags=17%, list=12%, signal=20%
ATGCTGC,MIR-103,MIR-107	ATGCTGC,MIR-103,MIR-107		113	-0.25119296	-0.9527281	0.5833333	1	1	2937	tags=35%, list=26%, signal=46%
V$CACCCBINDINGFACTOR_Q6	V$CACCCBINDINGFACTOR_Q6		146	-0.24943396	-0.95232177	0.53333336	1	1	2415	tags=29%, list=22%, signal=36%
AAAGGAT,MIR-501	AAAGGAT,MIR-501		72	-0.2683329	-0.9513286	0.48387095	1	1	2784	tags=36%, list=25%, signal=48%
V$E4BP4_01	V$E4BP4_01		94	-0.26509607	-0.94949484	0.4920635	1	1	1853	tags=22%, list=17%, signal=27%
GGCACAT,MIR-455	GGCACAT,MIR-455		28	-0.2738313	-0.9462877	0.625	1	1	2983	tags=39%, list=27%, signal=53%
TTTGCAG,MIR-518A-2	TTTGCAG,MIR-518A-2		98	-0.2386013	-0.9415493	0.5441176	1	1	2226	tags=28%, list=20%, signal=34%
GGATTA_V$PITX2_Q2	GGATTA_V$PITX2_Q2		284	-0.26163304	-0.9401859	0.55	1	1	1745	tags=23%, list=16%, signal=26%
GGCCAGT,MIR-193A,MIR-193B	GGCCAGT,MIR-193A,MIR-193B		42	-0.2776931	-0.93863934	0.5	1	1	1917	tags=26%, list=17%, signal=31%
ATGCAGT,MIR-217	ATGCAGT,MIR-217		51	-0.27419445	-0.9385881	0.5689655	1	1	766	tags=18%, list=7%, signal=19%
CRGAARNNNNCGA_UNKNOWN	CRGAARNNNNCGA_UNKNOWN		25	-0.2853377	-0.9362379	0.49019608	1	1	200	tags=8%, list=2%, signal=8%
TAGGTCA,MIR-192,MIR-215	TAGGTCA,MIR-192,MIR-215		23	-0.31777045	-0.9342347	0.50980395	1	1	2647	tags=35%, list=24%, signal=45%
ATGTAGC,MIR-221,MIR-222	ATGTAGC,MIR-221,MIR-222		56	-0.28447494	-0.93338305	0.5967742	1	1	1560	tags=20%, list=14%, signal=23%
V$AR_01	V$AR_01		72	-0.27139017	-0.92934746	0.5614035	1	1	1571	tags=25%, list=14%, signal=29%
V$SREBP1_Q6	V$SREBP1_Q6		129	-0.2732278	-0.9292361	0.6166667	1	1	1312	tags=19%, list=12%, signal=22%
CCGNMNNTNACG_UNKNOWN	CCGNMNNTNACG_UNKNOWN		38	-0.22199859	-0.9289541	0.47826087	1	1	4454	tags=45%, list=40%, signal=74%
V$PR_01	V$PR_01		68	-0.2901698	-0.9273021	0.58928573	1	1	1638	tags=25%, list=15%, signal=29%
V$MTF1_Q4	V$MTF1_Q4		125	-0.2647912	-0.9266602	0.53968257	1	1	2193	tags=27%, list=20%, signal=33%
V$TGIF_01	V$TGIF_01		107	-0.2737157	-0.92609864	0.5	1	1	1668	tags=23%, list=15%, signal=27%
ATCTTGC,MIR-31	ATCTTGC,MIR-31		33	-0.2959957	-0.925466	0.55932206	1	1	1536	tags=21%, list=14%, signal=25%
WTTGKCTG_UNKNOWN	WTTGKCTG_UNKNOWN		235	-0.24726394	-0.92477304	0.5762712	1	1	1786	tags=23%, list=16%, signal=27%
TCANNTGAY_V$SREBP1_01	TCANNTGAY_V$SREBP1_01		246	-0.21645993	-0.9231471	0.62711865	1	1	2157	tags=21%, list=19%, signal=26%
ACTGCCT,MIR-34B	ACTGCCT,MIR-34B		111	-0.22596885	-0.92247075	0.63492066	1	1	1818	tags=18%, list=16%, signal=21%
TAANNYSGCG_UNKNOWN	TAANNYSGCG_UNKNOWN		40	-0.23382929	-0.92046785	0.6111111	1	1	2852	tags=28%, list=25%, signal=37%
TGCACTT,MIR-519C,MIR-519B,MIR-519A	TGCACTT,MIR-519C,MIR-519B,MIR-519A		209	-0.23909523	-0.9186619	0.63793105	1	1	2410	tags=29%, list=22%, signal=36%
ACTGTGA,MIR-27A,MIR-27B	ACTGTGA,MIR-27A,MIR-27B		229	-0.23513144	-0.91829723	0.640625	1	1	2476	tags=29%, list=22%, signal=36%
V$EFC_Q6	V$EFC_Q6		126	-0.25353974	-0.9160067	0.5645161	1	1	1844	tags=24%, list=16%, signal=28%
V$ERR1_Q2	V$ERR1_Q2		124	-0.25426844	-0.9135626	0.6363636	1	1	1758	tags=19%, list=16%, signal=23%
V$CEBP_C	V$CEBP_C		93	-0.26183897	-0.91331697	0.6	1	1	1393	tags=22%, list=12%, signal=24%
V$EGR_Q6	V$EGR_Q6		134	-0.23364818	-0.9124288	0.51724136	1	1	3677	tags=44%, list=33%, signal=65%
CAGTGTT,MIR-141,MIR-200A	CAGTGTT,MIR-141,MIR-200A		160	-0.23522495	-0.91034764	0.6545454	1	1	3136	tags=36%, list=28%, signal=50%
GGCNKCCATNK_UNKNOWN	GGCNKCCATNK_UNKNOWN		57	-0.22987504	-0.9095746	0.5576923	1	1	1720	tags=19%, list=15%, signal=23%
V$MZF1_01	V$MZF1_01		111	-0.26562685	-0.909181	0.63076925	1	1	1448	tags=21%, list=13%, signal=24%
V$IK2_01	V$IK2_01		140	-0.26345664	-0.9072426	0.625	1	1	2793	tags=35%, list=25%, signal=46%
V$AREB6_02	V$AREB6_02		129	-0.26032925	-0.90608823	0.6	1	1	1584	tags=22%, list=14%, signal=25%
V$TCF1P_Q6	V$TCF1P_Q6		112	-0.2579465	-0.90521	0.5714286	1	1	1623	tags=19%, list=14%, signal=22%
V$CP2_01	V$CP2_01		132	-0.2644652	-0.9048896	0.6393443	0.9992501	1	2199	tags=25%, list=20%, signal=31%
V$TFIII_Q6	V$TFIII_Q6		104	-0.25079674	-0.90326333	0.5964912	0.9986401	1	2818	tags=29%, list=25%, signal=38%
GTACTGT,MIR-101	GTACTGT,MIR-101		130	-0.24589568	-0.9028183	0.6507937	0.995605	1	2902	tags=38%, list=26%, signal=50%
AAGCCAT,MIR-135A,MIR-135B	AAGCCAT,MIR-135A,MIR-135B		166	-0.22931316	-0.9003711	0.6779661	0.999464	1	1927	tags=22%, list=17%, signal=27%
YGTCCTTGR_UNKNOWN	YGTCCTTGR_UNKNOWN		43	-0.26484945	-0.89885086	0.6166667	0.9999819	1	2527	tags=35%, list=23%, signal=45%
TGCGCANK_UNKNOWN	TGCGCANK_UNKNOWN		250	-0.19218707	-0.8980529	0.5862069	0.9987647	1	3115	tags=30%, list=28%, signal=40%
V$OLF1_01	V$OLF1_01		132	-0.26485562	-0.89786977	0.7017544	0.99513584	1	1993	tags=25%, list=18%, signal=30%
TCTGATC,MIR-383	TCTGATC,MIR-383		20	-0.2911267	-0.8965667	0.6181818	0.9950074	1	1074	tags=15%, list=10%, signal=17%
GTGCAAT,MIR-25,MIR-32,MIR-92,MIR-363,MIR-367	GTGCAAT,MIR-25,MIR-32,MIR-92,MIR-363,MIR-367		159	-0.23456731	-0.89508986	0.65	0.9964563	1	2905	tags=36%, list=26%, signal=48%
V$TAXCREB_01	V$TAXCREB_01		70	-0.2500757	-0.8949855	0.6166667	0.99252266	1	1617	tags=23%, list=14%, signal=27%
GCTTGAA,MIR-498	GCTTGAA,MIR-498		47	-0.27637756	-0.89319247	0.68421054	0.9930034	1	1721	tags=26%, list=15%, signal=30%
GTGCCAA,MIR-96	GTGCCAA,MIR-96		160	-0.23186424	-0.89214236	0.65	0.99249655	1	2821	tags=31%, list=25%, signal=40%
TTAYRTAA_V$E4BP4_01	TTAYRTAA_V$E4BP4_01		107	-0.25533387	-0.89039797	0.6034483	0.99302673	1	1839	tags=23%, list=16%, signal=28%
V$CREB_Q3	V$CREB_Q3		115	-0.2110072	-0.88989204	0.6969697	0.9905933	1	3445	tags=38%, list=31%, signal=55%
V$XBP1_01	V$XBP1_01		65	-0.24144202	-0.88906676	0.6101695	0.98976684	1	3004	tags=38%, list=27%, signal=52%
V$HTF_01	V$HTF_01		28	-0.2777051	-0.88904184	0.60714287	0.98586464	1	541	tags=14%, list=5%, signal=15%
V$CEBP_Q3	V$CEBP_Q3		123	-0.25252137	-0.88884175	0.64912283	0.9824183	1	2264	tags=28%, list=20%, signal=34%
GCGSCMNTTT_UNKNOWN	GCGSCMNTTT_UNKNOWN		30	-0.2691535	-0.8885524	0.62	0.97937644	1	2852	tags=37%, list=25%, signal=49%
AAGGGAT,MIR-188	AAGGGAT,MIR-188		41	-0.24680614	-0.88832474	0.6557377	0.9760333	1	3706	tags=46%, list=33%, signal=69%
GCAAAAA,MIR-129	GCAAAAA,MIR-129		76	-0.2540933	-0.88720864	0.6333333	0.97482663	1	1393	tags=22%, list=12%, signal=25%
V$RORA1_01	V$RORA1_01		136	-0.25864437	-0.88546294	0.625	0.9768117	1	3532	tags=39%, list=32%, signal=56%
V$AREB6_03	V$AREB6_03		111	-0.2522424	-0.8841308	0.66101694	0.97620505	1	2364	tags=32%, list=21%, signal=40%
V$LBP1_Q6	V$LBP1_Q6		103	-0.27667704	-0.8812033	0.6938776	0.9814159	1	2863	tags=37%, list=26%, signal=49%
V$SF1_Q6	V$SF1_Q6		127	-0.2336987	-0.8805289	0.71666664	0.9793435	1	2516	tags=25%, list=22%, signal=32%
V$SOX9_B1	V$SOX9_B1		114	-0.26229206	-0.8802222	0.65	0.97630966	1	1581	tags=20%, list=14%, signal=23%
V$IRF1_01	V$IRF1_01		122	-0.2613078	-0.87961	0.6363636	0.9749029	1	2014	tags=29%, list=18%, signal=35%
GTGCCTT,MIR-506	GTGCCTT,MIR-506		359	-0.20510612	-0.8763168	0.7368421	0.9812965	1	2937	tags=29%, list=26%, signal=38%
V$IK3_01	V$IK3_01		112	-0.24537164	-0.87505597	0.7096774	0.9821813	1	680	tags=13%, list=6%, signal=13%
V$NMYC_01	V$NMYC_01		129	-0.2144656	-0.87495136	0.7017544	0.9785812	1	2265	tags=22%, list=20%, signal=27%
V$SREBP_Q3	V$SREBP_Q3		116	-0.26559222	-0.8718515	0.68421054	0.9843019	1	1748	tags=24%, list=16%, signal=28%
ACCTGTTG_UNKNOWN	ACCTGTTG_UNKNOWN		72	-0.2707835	-0.8700881	0.6393443	0.9864427	1	2004	tags=25%, list=18%, signal=30%
CTTTGCA,MIR-527	CTTTGCA,MIR-527		129	-0.23113647	-0.8692114	0.73770493	0.984651	1	3086	tags=36%, list=28%, signal=49%
CATTGTYY_V$SOX9_B1	CATTGTYY_V$SOX9_B1		181	-0.24708317	-0.86878484	0.72131145	0.98205763	1	1604	tags=22%, list=14%, signal=25%
V$MAZR_01	V$MAZR_01		109	-0.22798097	-0.86587876	0.66071427	0.9878959	1	3296	tags=40%, list=29%, signal=57%
CAGNYGKNAAA_UNKNOWN	CAGNYGKNAAA_UNKNOWN		37	-0.2631853	-0.86582524	0.71666664	0.9843223	1	2983	tags=32%, list=27%, signal=44%
GTGACTT,MIR-224	GTGACTT,MIR-224		79	-0.22984506	-0.8651253	0.6984127	0.9820365	1	3196	tags=35%, list=29%, signal=49%
GGGATGC,MIR-324-5P	GGGATGC,MIR-324-5P		24	-0.28643194	-0.8649928	0.68333334	0.9787085	1	3072	tags=38%, list=27%, signal=52%
TTGGAGA,MIR-515-5P,MIR-519E	TTGGAGA,MIR-515-5P,MIR-519E		68	-0.24008292	-0.8647044	0.6721311	0.9758875	1	1795	tags=24%, list=16%, signal=28%
CACTGTG,MIR-128A,MIR-128B	CACTGTG,MIR-128A,MIR-128B		168	-0.20692737	-0.8615124	0.64285713	0.9823939	1	2129	tags=21%, list=19%, signal=26%
TGCCTTA,MIR-124A	TGCCTTA,MIR-124A		285	-0.20619208	-0.8608	0.73333335	0.9813877	1	2768	tags=27%, list=25%, signal=35%
V$STAT_01	V$STAT_01		133	-0.22747749	-0.8582613	0.703125	0.98444	1	2113	tags=23%, list=19%, signal=28%
GGCNNMSMYNTTG_UNKNOWN	GGCNNMSMYNTTG_UNKNOWN		35	-0.20946997	-0.8563492	0.6226415	0.98585516	1	3958	tags=40%, list=35%, signal=62%
AACWWCAANK_UNKNOWN	AACWWCAANK_UNKNOWN		70	-0.25268748	-0.85515374	0.73333335	0.9853273	1	1853	tags=24%, list=17%, signal=29%
V$ATF_01	V$ATF_01		128	-0.21770576	-0.85391563	0.6181818	0.98493105	1	1617	tags=17%, list=14%, signal=20%
AAACCAC,MIR-140	AAACCAC,MIR-140		54	-0.23530634	-0.85132265	0.7627119	0.98919374	1	2190	tags=24%, list=20%, signal=30%
V$MYCMAX_01	V$MYCMAX_01		121	-0.21304645	-0.85128766	0.5833333	0.98564416	1	3097	tags=38%, list=28%, signal=52%
CYTAGCAAY_UNKNOWN	CYTAGCAAY_UNKNOWN		63	-0.23691563	-0.85088956	0.6785714	0.9829354	1	1293	tags=19%, list=12%, signal=21%
V$E47_02	V$E47_02		113	-0.26352507	-0.8498525	0.7288136	0.9835964	1	2650	tags=38%, list=24%, signal=49%
V$DBP_Q6	V$DBP_Q6		120	-0.25949037	-0.84947175	0.73770493	0.9814191	1	2782	tags=33%, list=25%, signal=44%
GAGCCTG,MIR-484	GAGCCTG,MIR-484		52	-0.24554656	-0.8470256	0.6885246	0.9844554	1	2223	tags=25%, list=20%, signal=31%
V$AML_Q6	V$AML_Q6		135	-0.24305691	-0.84655064	0.7627119	0.98167986	1	646	tags=13%, list=6%, signal=13%
RYTGCNWTGGNR_UNKNOWN	RYTGCNWTGGNR_UNKNOWN		52	-0.27100384	-0.84586006	0.66071427	0.98022	1	1955	tags=23%, list=17%, signal=28%
CTCCAAG,MIR-432	CTCCAAG,MIR-432		44	-0.25870243	-0.8450107	0.7037037	0.9791255	1	2112	tags=30%, list=19%, signal=36%
V$MYOD_01	V$MYOD_01		110	-0.24798489	-0.8416135	0.6779661	0.98617435	1	2930	tags=35%, list=26%, signal=46%
V$CART1_01	V$CART1_01		97	-0.259711	-0.8409852	0.70689654	0.9845541	1	1987	tags=32%, list=18%, signal=39%
ATAAGCT,MIR-21	ATAAGCT,MIR-21		69	-0.24016309	-0.83936375	0.75757575	0.985313	1	609	tags=13%, list=5%, signal=14%
CCACACA,MIR-147	CCACACA,MIR-147		36	-0.24284123	-0.83875036	0.67241377	0.983174	1	2992	tags=44%, list=27%, signal=60%
GKCGCNNNNNNNTGAYG_UNKNOWN	GKCGCNNNNNNNTGAYG_UNKNOWN		32	-0.22358216	-0.83737904	0.5416667	0.9849178	1	4386	tags=63%, list=39%, signal=102%
V$NFKAPPAB65_01	V$NFKAPPAB65_01		123	-0.24317095	-0.83552676	0.75409836	0.9863029	1	2550	tags=28%, list=23%, signal=35%
TGTATGA,MIR-485-3P	TGTATGA,MIR-485-3P		75	-0.22047895	-0.83361	0.6551724	0.98878604	1	2935	tags=36%, list=26%, signal=48%
V$HIF1_Q5	V$HIF1_Q5		121	-0.21993528	-0.8308293	0.7288136	0.99208266	1	2193	tags=25%, list=20%, signal=30%
GTCTTCC,MIR-7	GTCTTCC,MIR-7		79	-0.22931731	-0.8302382	0.8301887	0.9904559	1	1179	tags=11%, list=11%, signal=13%
TGCTGCT,MIR-15A,MIR-16,MIR-15B,MIR-195,MIR-424,MIR-497	TGCTGCT,MIR-15A,MIR-16,MIR-15B,MIR-195,MIR-424,MIR-497		295	-0.20443857	-0.8299182	0.83928573	0.9878551	1	2796	tags=28%, list=25%, signal=37%
AATGGAG,MIR-136	AATGGAG,MIR-136		41	-0.26717022	-0.8266648	0.68421054	0.99486315	1	1198	tags=17%, list=11%, signal=19%
V$GATA2_01	V$GATA2_01		59	-0.22883691	-0.82620215	0.63076925	0.99234533	1	2764	tags=29%, list=25%, signal=38%
V$GATA1_02	V$GATA1_02		123	-0.2652595	-0.82494664	0.7407407	0.9931985	1	2013	tags=23%, list=18%, signal=27%
AGCACTT,MIR-93,MIR-302A,MIR-302B,MIR-302C,MIR-302D,MIR-372,MIR-373,MIR-520E,MIR-520A,MIR-526B,MIR-520B,MIR-520C,MIR-520D	AGCACTT,MIR-93,MIR-302A,MIR-302B,MIR-302C,MIR-302D,MIR-372,MIR-373,MIR-520E,MIR-520A,MIR-526B,MIR-520B,MIR-520C,MIR-520D		140	-0.2038289	-0.82428455	0.75438595	0.9917365	1	3037	tags=30%, list=27%, signal=41%
V$ARNT_02	V$ARNT_02		115	-0.19583856	-0.8238517	0.7894737	0.9893472	1	2184	tags=23%, list=20%, signal=28%
ACAGGGT,MIR-10A,MIR-10B	ACAGGGT,MIR-10A,MIR-10B		64	-0.24822019	-0.82198083	0.73333335	0.99071735	1	1984	tags=23%, list=18%, signal=28%
GTGTGAG,MIR-342	GTGTGAG,MIR-342		29	-0.26503903	-0.8204291	0.7966102	0.99167794	1	3135	tags=45%, list=28%, signal=62%
YRCCAKNNGNCGC_UNKNOWN	YRCCAKNNGNCGC_UNKNOWN		29	-0.28367853	-0.8196945	0.6666667	0.98973304	1	1941	tags=21%, list=17%, signal=25%
AATGTGA,MIR-23A,MIR-23B	AATGTGA,MIR-23A,MIR-23B		213	-0.21073188	-0.81952393	0.8	0.98717886	1	1798	tags=21%, list=16%, signal=24%
V$E47_01	V$E47_01		133	-0.2361602	-0.8184169	0.7777778	0.9873337	1	3004	tags=34%, list=27%, signal=46%
GTCAGGA,MIR-378	GTCAGGA,MIR-378		28	-0.26169154	-0.8182583	0.7096774	0.9847079	1	406	tags=11%, list=4%, signal=11%
YTAATTAA_V$LHX3_01	YTAATTAA_V$LHX3_01		88	-0.23812981	-0.8169557	0.7457627	0.9846432	1	1728	tags=23%, list=15%, signal=27%
V$AMEF2_Q6	V$AMEF2_Q6		123	-0.26948115	-0.8154094	0.71929824	0.98532695	1	1698	tags=21%, list=15%, signal=25%
V$CEBPB_01	V$CEBPB_01		135	-0.24068646	-0.8136012	0.7704918	0.9869843	1	1794	tags=24%, list=16%, signal=29%
V$ATF4_Q2	V$ATF4_Q2		120	-0.21710545	-0.81310683	0.80701756	0.9847711	1	3144	tags=35%, list=28%, signal=48%
V$LEF1_Q6	V$LEF1_Q6		126	-0.2384146	-0.8124352	0.78571427	0.98327154	1	1698	tags=22%, list=15%, signal=26%
V$CREL_01	V$CREL_01		136	-0.23335782	-0.81109816	0.75	0.9829652	1	2550	tags=28%, list=23%, signal=36%
GTTAAAG,MIR-302B	GTTAAAG,MIR-302B		38	-0.2707898	-0.81048244	0.7090909	0.9807295	1	3074	tags=53%, list=27%, signal=72%
GGGYGTGNY_UNKNOWN	GGGYGTGNY_UNKNOWN		325	-0.20178917	-0.8099337	0.779661	0.97909606	1	2839	tags=31%, list=25%, signal=41%
V$CREB_Q2	V$CREB_Q2		124	-0.21326722	-0.807774	0.8103448	0.98481554	1	1583	tags=17%, list=14%, signal=20%
V$STAT3_02	V$STAT3_02		63	-0.24562766	-0.8069514	0.8035714	0.9838019	1	2374	tags=29%, list=21%, signal=36%
GCCNNNWTAAR_UNKNOWN	GCCNNNWTAAR_UNKNOWN		68	-0.26262444	-0.8066528	0.7962963	0.98129964	1	2784	tags=37%, list=25%, signal=49%
CTATGCA,MIR-153	CTATGCA,MIR-153		107	-0.21862912	-0.80639136	0.7704918	0.9792327	1	2716	tags=31%, list=24%, signal=40%
V$COMP1_01	V$COMP1_01		64	-0.27505204	-0.8059062	0.75	0.9769995	1	3071	tags=42%, list=27%, signal=58%
V$PAX2_01	V$PAX2_01		20	-0.2803336	-0.8044475	0.8113208	0.97702205	1	2268	tags=40%, list=20%, signal=50%
V$PAX4_02	V$PAX4_02		124	-0.26373586	-0.80304253	0.87096775	0.976754	1	862	tags=18%, list=8%, signal=19%
V$CEBP_01	V$CEBP_01		120	-0.2349728	-0.80112505	0.8358209	0.97864455	1	1371	tags=20%, list=12%, signal=23%
V$NFAT_Q6	V$NFAT_Q6		125	-0.23443092	-0.80073917	0.81666666	0.97750425	1	2107	tags=29%, list=19%, signal=35%
TTCYRGAA_UNKNOWN	TTCYRGAA_UNKNOWN		144	-0.21072893	-0.80018026	0.82539684	0.975698	1	3021	tags=34%, list=27%, signal=46%
V$USF_Q6_01	V$USF_Q6_01		103	-0.1983217	-0.79807216	0.7704918	0.9774584	1	1794	tags=19%, list=16%, signal=23%
GACTGTT,MIR-212,MIR-132	GACTGTT,MIR-212,MIR-132		78	-0.20167719	-0.79780316	0.74509805	0.97570914	1	1878	tags=19%, list=17%, signal=23%
V$CREB_Q4_01	V$CREB_Q4_01		103	-0.20824163	-0.7976193	0.8	0.97328603	1	2192	tags=26%, list=20%, signal=32%
AAGCACA,MIR-218	AAGCACA,MIR-218		166	-0.21173695	-0.7975218	0.82539684	0.97048956	1	2203	tags=24%, list=20%, signal=30%
V$FOXO1_02	V$FOXO1_02		113	-0.23991334	-0.7971799	0.859375	0.96859175	1	2001	tags=27%, list=18%, signal=33%
TGAATGT,MIR-181A,MIR-181B,MIR-181C,MIR-181D	TGAATGT,MIR-181A,MIR-181B,MIR-181C,MIR-181D		216	-0.19531572	-0.7962063	0.8103448	0.9685384	1	3034	tags=32%, list=27%, signal=44%
V$FOXO1_01	V$FOXO1_01		124	-0.23158391	-0.7959932	0.84375	0.9659406	1	2004	tags=26%, list=18%, signal=31%
V$CETS1P54_01	V$CETS1P54_01		128	-0.17297564	-0.7957796	0.7407407	0.9634648	1	2897	tags=27%, list=26%, signal=35%
V$HAND1E47_01	V$HAND1E47_01		127	-0.24818566	-0.7955642	0.8181818	0.96093774	1	2506	tags=32%, list=22%, signal=41%
RTTTNNNYTGGM_UNKNOWN	RTTTNNNYTGGM_UNKNOWN		84	-0.2693391	-0.79533225	0.8545455	0.9587489	1	1135	tags=19%, list=10%, signal=21%
V$SPZ1_01	V$SPZ1_01		127	-0.20819683	-0.79445755	0.7903226	0.9575721	1	1617	tags=17%, list=14%, signal=20%
CTCTATG,MIR-368	CTCTATG,MIR-368		24	-0.2623207	-0.79361075	0.8032787	0.957528	1	1917	tags=29%, list=17%, signal=35%
TGACCTTG_V$SF1_Q6	TGACCTTG_V$SF1_Q6		122	-0.21386817	-0.79130024	0.81666666	0.95964503	1	3221	tags=33%, list=29%, signal=46%
TTCYNRGAA_V$STAT5B_01	TTCYNRGAA_V$STAT5B_01		165	-0.22062247	-0.79095304	0.87096775	0.9579556	1	1390	tags=18%, list=12%, signal=20%
V$HSF1_01	V$HSF1_01		126	-0.2322622	-0.7888298	0.7288136	0.9600942	1	1408	tags=19%, list=13%, signal=22%
RNGTGGGC_UNKNOWN	RNGTGGGC_UNKNOWN		375	-0.20104492	-0.78722274	0.7903226	0.96084136	1	1568	tags=17%, list=14%, signal=19%
TATTATA,MIR-374	TATTATA,MIR-374		145	-0.20513305	-0.78576034	0.88709676	0.9612628	1	2066	tags=23%, list=18%, signal=28%
V$T3R_Q6	V$T3R_Q6		117	-0.22372332	-0.7820924	0.828125	0.9681009	1	1863	tags=21%, list=17%, signal=25%
V$VDR_Q3	V$VDR_Q3		112	-0.21189012	-0.78198504	0.8484849	0.9654693	1	2601	tags=26%, list=23%, signal=33%
V$PAX3_B	V$PAX3_B		44	-0.22889696	-0.78162664	0.8	0.96332204	1	3048	tags=36%, list=27%, signal=50%
AGTTCTC,MIR-146A,MIR-146B	AGTTCTC,MIR-146A,MIR-146B		27	-0.23688877	-0.78056246	0.7368421	0.9635102	1	2911	tags=37%, list=26%, signal=50%
V$OCT1_07	V$OCT1_07		68	-0.24143943	-0.7797227	0.8	0.96321803	1	1619	tags=22%, list=14%, signal=26%
V$FOXM1_01	V$FOXM1_01		120	-0.23328127	-0.7791251	0.8360656	0.96187955	1	1638	tags=23%, list=15%, signal=27%
CACTGCC,MIR-34A,MIR-34C,MIR-449	CACTGCC,MIR-34A,MIR-34C,MIR-449		143	-0.19670245	-0.7785402	0.85	0.9600873	1	3066	tags=30%, list=27%, signal=41%
TGTGTGA,MIR-377	TGTGTGA,MIR-377		87	-0.21541458	-0.77510744	0.84210527	0.9642748	1	3086	tags=32%, list=28%, signal=44%
TAAWWATAG_V$RSRFC4_Q2	TAAWWATAG_V$RSRFC4_Q2		77	-0.2704682	-0.7747459	0.84615386	0.96275306	1	1917	tags=22%, list=17%, signal=26%
GGCAGTG,MIR-324-3P	GGCAGTG,MIR-324-3P		48	-0.22884251	-0.7735808	0.7457627	0.9640663	1	2339	tags=31%, list=21%, signal=39%
V$MEIS1AHOXA9_01	V$MEIS1AHOXA9_01		55	-0.2680797	-0.7733346	0.7924528	0.9618886	1	2775	tags=35%, list=25%, signal=46%
ACCAAAG,MIR-9	ACCAAAG,MIR-9		255	-0.18362166	-0.7719846	0.8095238	0.9624861	1	1878	tags=20%, list=17%, signal=23%
V$HP1SITEFACTOR_Q6	V$HP1SITEFACTOR_Q6		113	-0.22862232	-0.7715308	0.86440676	0.9610083	1	2065	tags=24%, list=18%, signal=29%
YRTCANNRCGC_UNKNOWN	YRTCANNRCGC_UNKNOWN		35	-0.23299609	-0.7711074	0.80701756	0.95928526	1	3124	tags=34%, list=28%, signal=47%
V$BRN2_01	V$BRN2_01		114	-0.23246776	-0.76713586	0.88135594	0.9662583	1	2025	tags=24%, list=18%, signal=29%
V$AHRARNT_01	V$AHRARNT_01		72	-0.21750294	-0.7649573	0.8	0.9683194	1	2774	tags=26%, list=25%, signal=35%
V$OCT1_01	V$OCT1_01		125	-0.2207898	-0.76472694	0.8333333	0.9661227	1	1619	tags=19%, list=14%, signal=22%
ATGCTGG,MIR-338	ATGCTGG,MIR-338		47	-0.2066297	-0.76416445	0.79310346	0.96436125	1	1388	tags=15%, list=12%, signal=17%
TGACAGNY_V$MEIS1_01	TGACAGNY_V$MEIS1_01		378	-0.20764494	-0.7640841	0.7966102	0.96234506	1	1493	tags=17%, list=13%, signal=19%
AACTGGA,MIR-145	AACTGGA,MIR-145		117	-0.19049846	-0.7614825	0.8360656	0.9662804	1	3309	tags=38%, list=30%, signal=54%
V$STAT_Q6	V$STAT_Q6		133	-0.19872361	-0.759209	0.8666667	0.9685197	1	3188	tags=37%, list=28%, signal=51%
V$NKX25_01	V$NKX25_01		71	-0.23077287	-0.75812835	0.8196721	0.96845883	1	1493	tags=20%, list=13%, signal=23%
V$OCT1_06	V$OCT1_06		128	-0.23084776	-0.7580491	0.8666667	0.9660021	1	2131	tags=27%, list=19%, signal=32%
V$MYCMAX_03	V$MYCMAX_03		116	-0.18523495	-0.7578509	0.91071427	0.9637323	1	2576	tags=28%, list=23%, signal=37%
WGGAATGY_V$TEF1_Q6	WGGAATGY_V$TEF1_Q6		173	-0.22708015	-0.75633985	0.8196721	0.96439713	1	2083	tags=25%, list=19%, signal=31%
V$ZID_01	V$ZID_01		107	-0.21208236	-0.75551057	0.875	0.9637121	1	1213	tags=14%, list=11%, signal=16%
CTGYNNCTYTAA_UNKNOWN	CTGYNNCTYTAA_UNKNOWN		37	-0.24448408	-0.75451976	0.7924528	0.96258026	1	2180	tags=24%, list=19%, signal=30%
V$GRE_C	V$GRE_C		63	-0.2398446	-0.75350076	0.83928573	0.9626128	1	569	tags=13%, list=5%, signal=13%
V$CHOP_01	V$CHOP_01		115	-0.19536701	-0.75198275	0.8833333	0.9628826	1	2816	tags=31%, list=25%, signal=41%
V$LMO2COM_02	V$LMO2COM_02		128	-0.23847474	-0.7517546	0.82758623	0.96081257	1	1822	tags=26%, list=16%, signal=30%
GCANCTGNY_V$MYOD_Q6	GCANCTGNY_V$MYOD_Q6		435	-0.22740915	-0.75148124	0.84615386	0.9590702	1	1966	tags=24%, list=18%, signal=28%
V$LFA1_Q6	V$LFA1_Q6		123	-0.21539582	-0.7513391	0.84210527	0.9567689	1	3380	tags=37%, list=30%, signal=52%
V$PITX2_Q2	V$PITX2_Q2		119	-0.23249361	-0.7484617	0.9	0.96003205	1	1617	tags=21%, list=14%, signal=24%
V$P53_02	V$P53_02		112	-0.21246701	-0.748151	0.875	0.9578129	1	871	tags=12%, list=8%, signal=12%
V$AP2ALPHA_01	V$AP2ALPHA_01		113	-0.20555219	-0.74800116	0.78688526	0.9555002	1	1204	tags=15%, list=11%, signal=17%
V$AHR_Q5	V$AHR_Q5		105	-0.185242	-0.7475179	0.8333333	0.954215	1	3115	tags=30%, list=28%, signal=41%
V$OSF2_Q6	V$OSF2_Q6		134	-0.21101645	-0.7462937	0.87096775	0.9549105	1	2601	tags=31%, list=23%, signal=39%
V$HLF_01	V$HLF_01		113	-0.22755015	-0.7453327	0.852459	0.9553291	1	1803	tags=23%, list=16%, signal=27%
GATAAGR_V$GATA_C	GATAAGR_V$GATA_C		161	-0.24831372	-0.7450987	0.76363635	0.95317924	1	1707	tags=25%, list=15%, signal=29%
V$CREBP1_Q2	V$CREBP1_Q2		118	-0.20936522	-0.7435798	0.88235295	0.95498484	1	3158	tags=37%, list=28%, signal=51%
ARGGGTTAA_UNKNOWN	ARGGGTTAA_UNKNOWN		69	-0.21726854	-0.73833936	0.83870965	0.963122	1	2340	tags=29%, list=21%, signal=36%
V$CEBPGAMMA_Q6	V$CEBPGAMMA_Q6		119	-0.21089642	-0.73707116	0.8867925	0.9626081	1	2066	tags=25%, list=18%, signal=31%
V$P53_DECAMER_Q2	V$P53_DECAMER_Q2		126	-0.20068836	-0.73414415	0.9166667	0.96703625	1	905	tags=12%, list=8%, signal=13%
ACAACCT,MIR-453	ACAACCT,MIR-453		18	-0.29131755	-0.73326945	0.87931037	0.966678	1	3134	tags=56%, list=28%, signal=77%
V$ICSBP_Q6	V$ICSBP_Q6		119	-0.22543964	-0.7329499	0.88709676	0.96475905	1	2462	tags=30%, list=22%, signal=38%
V$HEN1_02	V$HEN1_02		86	-0.19833268	-0.7309364	0.875	0.96539044	1	2818	tags=29%, list=25%, signal=39%
CAGCACT,MIR-512-3P	CAGCACT,MIR-512-3P		62	-0.21386708	-0.72989887	0.86885244	0.9664093	1	611	tags=10%, list=5%, signal=10%
V$P300_01	V$P300_01		130	-0.2049224	-0.72880983	0.8666667	0.96586865	1	1130	tags=14%, list=10%, signal=15%
V$PR_Q2	V$PR_Q2		117	-0.21553224	-0.7273253	0.96825397	0.96551937	1	1388	tags=19%, list=12%, signal=21%
V$MYOGENIN_Q6	V$MYOGENIN_Q6		112	-0.22544987	-0.7266936	0.83928573	0.9643279	1	1628	tags=21%, list=15%, signal=25%
V$TCF4_Q5	V$TCF4_Q5		116	-0.2341982	-0.7245646	0.9464286	0.965947	1	1164	tags=17%, list=10%, signal=19%
V$NKX62_Q2	V$NKX62_Q2		108	-0.22938246	-0.7242705	0.88709676	0.9640589	1	1741	tags=23%, list=16%, signal=27%
RGAANNTTC_V$HSF1_01	RGAANNTTC_V$HSF1_01		209	-0.20118885	-0.7190656	0.9122807	0.97082883	1	1490	tags=18%, list=13%, signal=20%
V$IK1_01	V$IK1_01		139	-0.2032466	-0.71811074	0.9122807	0.9699381	1	2793	tags=29%, list=25%, signal=38%
V$TEL2_Q6	V$TEL2_Q6		109	-0.17052366	-0.7160204	0.82758623	0.9720124	1	2014	tags=16%, list=18%, signal=19%
V$IRF7_01	V$IRF7_01		120	-0.20760483	-0.7158649	0.89285713	0.96975994	1	2820	tags=32%, list=25%, signal=42%
V$MEF2_03	V$MEF2_03		117	-0.24983588	-0.71525544	0.94736844	0.9693058	1	1713	tags=25%, list=15%, signal=29%
V$RORA2_01	V$RORA2_01		74	-0.22563383	-0.7142943	0.89830506	0.968126	1	2616	tags=31%, list=23%, signal=40%
V$EGR1_01	V$EGR1_01		131	-0.17925516	-0.71100765	0.8947368	0.97048455	1	4157	tags=47%, list=37%, signal=73%
TGCTGAY_UNKNOWN	TGCTGAY_UNKNOWN		259	-0.19683391	-0.7081102	0.96825397	0.97280973	1	1448	tags=16%, list=13%, signal=18%
V$OCT_C	V$OCT_C		129	-0.21561441	-0.7076963	0.9032258	0.9709384	1	1619	tags=19%, list=14%, signal=21%
TGGTGCT,MIR-29A,MIR-29B,MIR-29C	TGGTGCT,MIR-29A,MIR-29B,MIR-29C		251	-0.1809231	-0.70612985	0.91803277	0.9725981	1	2253	tags=22%, list=20%, signal=26%
V$HNF4ALPHA_Q6	V$HNF4ALPHA_Q6		131	-0.21227486	-0.7048069	0.88135594	0.97347236	1	2628	tags=31%, list=23%, signal=40%
ATGTTAA,MIR-302C	ATGTTAA,MIR-302C		126	-0.18539888	-0.7042282	0.8947368	0.97172374	1	3026	tags=32%, list=27%, signal=43%
V$PAX5_01	V$PAX5_01		73	-0.1994371	-0.70411533	0.91803277	0.96959233	1	1280	tags=16%, list=11%, signal=18%
V$CDPCR3HD_01	V$CDPCR3HD_01		112	-0.20719242	-0.6972713	0.9285714	0.9788789	1	2839	tags=31%, list=25%, signal=41%
V$NFKB_Q6_01	V$NFKB_Q6_01		113	-0.20872937	-0.69584405	0.9354839	0.97833204	1	2066	tags=24%, list=18%, signal=29%
V$NF1_Q6	V$NF1_Q6		141	-0.2100791	-0.69534075	0.9047619	0.9766602	1	1533	tags=16%, list=14%, signal=19%
V$MEF2_Q6_01	V$MEF2_Q6_01		121	-0.23997626	-0.6948165	0.877193	0.9749422	1	1932	tags=23%, list=17%, signal=28%
V$EVI1_05	V$EVI1_05		89	-0.2297334	-0.6927657	0.8727273	0.9754661	1	1668	tags=22%, list=15%, signal=26%
V$CREB_Q4	V$CREB_Q4		115	-0.1836762	-0.69258136	0.9464286	0.9734806	1	2716	tags=28%, list=24%, signal=36%
V$ZIC3_01	V$ZIC3_01		137	-0.21484663	-0.68905896	0.8833333	0.976422	1	1991	tags=24%, list=18%, signal=29%
V$ISRE_01	V$ISRE_01		109	-0.20900637	-0.68712413	0.93650794	0.97639716	1	1430	tags=18%, list=13%, signal=21%
CACTTTG,MIR-520G,MIR-520H	CACTTTG,MIR-520G,MIR-520H		118	-0.1854997	-0.6842795	1	0.97718483	1	3100	tags=32%, list=28%, signal=44%
V$HFH3_01	V$HFH3_01		88	-0.2140134	-0.68273115	0.91935486	0.97713566	1	2649	tags=32%, list=24%, signal=41%
V$MYOD_Q6_01	V$MYOD_Q6_01		104	-0.2149132	-0.6824071	0.91525424	0.9753704	1	2793	tags=29%, list=25%, signal=38%
V$PXR_Q2	V$PXR_Q2		122	-0.1892593	-0.68182623	0.86885244	0.9741456	1	2666	tags=29%, list=24%, signal=37%
TCTCTCC,MIR-185	TCTCTCC,MIR-185		53	-0.20698792	-0.67682487	0.8888889	0.9790998	1	1665	tags=17%, list=15%, signal=20%
V$MEIS1_01	V$MEIS1_01		117	-0.19631828	-0.6754927	0.96666664	0.97877306	1	1956	tags=21%, list=17%, signal=26%
V$HSF2_01	V$HSF2_01		116	-0.19896872	-0.6753454	0.9310345	0.97670937	1	1408	tags=17%, list=13%, signal=20%
RACCACAR_V$AML_Q6	RACCACAR_V$AML_Q6		138	-0.19395982	-0.67434645	0.983871	0.9755874	1	2025	tags=20%, list=18%, signal=24%
V$MYOD_Q6	V$MYOD_Q6		113	-0.22410016	-0.66632885	0.9259259	0.98266435	1	2474	tags=31%, list=22%, signal=39%
V$POU3F2_02	V$POU3F2_02		124	-0.21035197	-0.6660969	0.9818182	0.9804982	1	2103	tags=23%, list=19%, signal=27%
V$AP4_01	V$AP4_01		133	-0.1925675	-0.6658815	0.9622642	0.978431	1	2818	tags=29%, list=25%, signal=39%
V$MMEF2_Q6	V$MMEF2_Q6		139	-0.22192979	-0.6616535	0.96153843	0.9819182	1	1275	tags=15%, list=11%, signal=17%
TGGNNNNNNKCCAR_UNKNOWN	TGGNNNNNNKCCAR_UNKNOWN		208	-0.20040469	-0.6598056	0.9655172	0.9820008	1	2103	tags=23%, list=19%, signal=28%
KMCATNNWGGA_UNKNOWN	KMCATNNWGGA_UNKNOWN		35	-0.19078487	-0.6588282	0.9649123	0.980744	1	1393	tags=17%, list=12%, signal=20%
V$MZF1_02	V$MZF1_02		110	-0.1717776	-0.65798473	0.98333335	0.9793318	1	3004	tags=29%, list=27%, signal=39%
GTGTTGA,MIR-505	GTGTTGA,MIR-505		53	-0.19631308	-0.65345097	0.96825397	0.98186123	1	3297	tags=36%, list=29%, signal=51%
YKACATTT_UNKNOWN	YKACATTT_UNKNOWN		121	-0.16679262	-0.65312	0.9672131	0.9797214	1	1471	tags=13%, list=13%, signal=15%
GTGGGTGK_UNKNOWN	GTGGGTGK_UNKNOWN		149	-0.20090377	-0.65081596	0.9814815	0.97981256	1	1895	tags=19%, list=17%, signal=22%
SYATTGTG_UNKNOWN	SYATTGTG_UNKNOWN		100	-0.17665794	-0.64621454	0.983871	0.9817246	1	2989	tags=32%, list=27%, signal=43%
V$DR4_Q2	V$DR4_Q2		118	-0.17952962	-0.64338773	0.9848485	0.9820138	1	2589	tags=26%, list=23%, signal=34%
V$HEN1_01	V$HEN1_01		92	-0.19395535	-0.64059883	0.9230769	0.9821464	1	2818	tags=29%, list=25%, signal=39%
ACAWYAAAG_UNKNOWN	ACAWYAAAG_UNKNOWN		47	-0.22715536	-0.6402183	0.962963	0.9802117	1	2764	tags=38%, list=25%, signal=51%
V$LXR_DR4_Q3	V$LXR_DR4_Q3		46	-0.19297893	-0.63853246	0.9298246	0.97949445	1	3368	tags=33%, list=30%, signal=46%
CAGGTA_V$AREB6_01	CAGGTA_V$AREB6_01		362	-0.18401468	-0.6372092	0.96428573	0.97818327	1	2293	tags=22%, list=20%, signal=27%
V$NFKB_Q6	V$NFKB_Q6		130	-0.18967082	-0.6350491	0.984127	0.9779688	1	2615	tags=28%, list=23%, signal=37%
AGGAAGC,MIR-516-3P	AGGAAGC,MIR-516-3P		51	-0.1941688	-0.6337357	0.95238096	0.97664624	1	1747	tags=18%, list=16%, signal=21%
V$STAT4_01	V$STAT4_01		133	-0.2027796	-0.63038373	1	0.97732645	1	1987	tags=24%, list=18%, signal=29%
AAGCAAT,MIR-137	AAGCAAT,MIR-137		94	-0.17781033	-0.62745756	0.9672131	0.9780724	1	686	tags=9%, list=6%, signal=9%
V$RSRFC4_Q2	V$RSRFC4_Q2		105	-0.22056691	-0.6274491	0.98214287	0.9758596	1	1978	tags=25%, list=18%, signal=30%
V$CRX_Q4	V$CRX_Q4		118	-0.19037175	-0.6212457	1	0.97741777	1	1668	tags=18%, list=15%, signal=21%
CAAGGAT,MIR-362	CAAGGAT,MIR-362		33	-0.1908662	-0.61075217	0.94827586	0.98299086	1	1971	tags=18%, list=18%, signal=22%
V$MYB_Q6	V$MYB_Q6		116	-0.17740281	-0.6101066	1	0.981128	1	2781	tags=31%, list=25%, signal=41%
V$CDP_01	V$CDP_01		37	-0.25514907	-0.6098075	0.9622642	0.97902465	1	978	tags=16%, list=9%, signal=18%
TNCATNTCCYR_UNKNOWN	TNCATNTCCYR_UNKNOWN		53	-0.1608568	-0.6074546	0.9818182	0.9785252	1	3649	tags=32%, list=33%, signal=47%
V$PPARA_02	V$PPARA_02		61	-0.1893754	-0.5971637	0.98214287	0.98130417	1	3276	tags=33%, list=29%, signal=46%
V$ZIC1_01	V$ZIC1_01		124	-0.18014349	-0.59056246	1	0.9821416	1	2816	tags=31%, list=25%, signal=42%
ACAACTT,MIR-382	ACAACTT,MIR-382		38	-0.1782089	-0.58415645	0.9836066	0.9836346	1	3046	tags=32%, list=27%, signal=43%
AAGTCCA,MIR-422B,MIR-422A	AAGTCCA,MIR-422B,MIR-422A		28	-0.17880239	-0.57943714	0.9692308	0.9834993	1	2782	tags=25%, list=25%, signal=33%
V$LXR_Q3	V$LXR_Q3		34	-0.16382436	-0.5609959	0.98245615	0.98753494	1	3255	tags=26%, list=29%, signal=37%
GCGNNANTTCC_UNKNOWN	GCGNNANTTCC_UNKNOWN		63	-0.13656193	-0.55104554	0.9245283	0.988634	1	2794	tags=27%, list=25%, signal=36%
GTGTCAA,MIR-514	GTGTCAA,MIR-514		28	-0.17557365	-0.5322714	1	0.9900627	1	3719	tags=36%, list=33%, signal=53%
