# Supplementary material for: A genomic analysis of mouse models of breast cancer reveals molecular features of mouse models and relationships to human breast cancer
Source: Breast Cancer Res. 2014 Jun 5;16(3):R59. doi: 10.1186/bcr3672 (PMC4078930; doi:10.1186/bcr3672)
Supplement: Additional file 11 — GSEA for mouse models compared to all other models or to mammary gland development. Listed by model. [file bcr3672-S11.zip › AdditionalFile11/DMBA/Vs_other_models/C3/Upregulated_in_DMBA_vs_other_models.txt]

NAME	GS<br> follow link to MSigDB	GS DETAILS	SIZE	ES	NES	NOM p-val	FDR q-val	FWER p-val	RANK AT MAX	LEADING EDGE
GCTCTTG,MIR-335	GCTCTTG,MIR-335	Details ...	45	0.36588427	1.3606856	0.051282052	1	0.85	2359	tags=33%, list=21%, signal=42%
YAATNANRNNNCAG_UNKNOWN	YAATNANRNNNCAG_UNKNOWN	Details ...	33	0.41782257	1.2720631	0.20512821	1	0.91	1950	tags=33%, list=17%, signal=40%
ATTCTTT,MIR-186	ATTCTTT,MIR-186	Details ...	128	0.32144588	1.2703068	0.125	1	0.91	2596	tags=31%, list=23%, signal=40%
ACTGAAA,MIR-30A-3P,MIR-30E-3P	ACTGAAA,MIR-30A-3P,MIR-30E-3P	Details ...	94	0.35313368	1.2668862	0.125	1	0.91	1867	tags=23%, list=17%, signal=28%
GTTATAT,MIR-410	GTTATAT,MIR-410	Details ...	48	0.42464724	1.2589105	0.17142858	1	0.91	2503	tags=38%, list=22%, signal=48%
V$ETS2_B	V$ETS2_B	Details ...	144	0.34287012	1.2474405	0.175	1	0.93	2605	tags=35%, list=23%, signal=45%
AACATTC,MIR-409-3P	AACATTC,MIR-409-3P	Details ...	63	0.36351466	1.2463433	0.16216215	1	0.93	2033	tags=30%, list=18%, signal=37%
TTANWNANTGGM_UNKNOWN	TTANWNANTGGM_UNKNOWN	Details ...	29	0.40445995	1.2373774	0.13043478	1	0.93	3823	tags=48%, list=34%, signal=73%
TGCAAAC,MIR-452	TGCAAAC,MIR-452	Details ...	55	0.35503313	1.2372458	0.23529412	1	0.93	1491	tags=27%, list=13%, signal=31%
AGCATTA,MIR-155	AGCATTA,MIR-155	Details ...	72	0.36338663	1.2230263	0.22727273	1	0.94	2103	tags=35%, list=19%, signal=42%
TAAYNRNNTCC_UNKNOWN	TAAYNRNNTCC_UNKNOWN	Details ...	78	0.3550664	1.1941423	0.14285715	1	0.96	927	tags=21%, list=8%, signal=22%
V$AFP1_Q6	V$AFP1_Q6	Details ...	119	0.37005597	1.1847296	0.19444445	1	0.96	2785	tags=41%, list=25%, signal=54%
V$HNF1_C	V$HNF1_C	Details ...	120	0.3852658	1.1782087	0.17948718	1	0.96	2414	tags=39%, list=22%, signal=49%
V$OCT1_B	V$OCT1_B	Details ...	125	0.3243767	1.171762	0.23076923	1	0.97	2030	tags=26%, list=18%, signal=32%
RYTAAWNNNTGAY_UNKNOWN	RYTAAWNNNTGAY_UNKNOWN	Details ...	37	0.41015786	1.1622999	0.27659574	1	0.97	908	tags=22%, list=8%, signal=23%
TGAYRTCA_V$ATF3_Q6	TGAYRTCA_V$ATF3_Q6	Details ...	259	0.29397708	1.1590031	0.17073171	1	0.97	1475	tags=19%, list=13%, signal=22%
V$SRF_Q5_01	V$SRF_Q5_01	Details ...	116	0.33307496	1.1437737	0.2682927	1	0.97	1588	tags=23%, list=14%, signal=27%
ATACCTC,MIR-202	ATACCTC,MIR-202	Details ...	88	0.317704	1.1368723	0.25	1	0.97	2581	tags=36%, list=23%, signal=47%
V$BACH1_01	V$BACH1_01	Details ...	142	0.30423635	1.1309992	0.34210527	1	0.97	1831	tags=27%, list=16%, signal=32%
V$AP1_Q6	V$AP1_Q6	Details ...	130	0.30165163	1.1287067	0.31707317	1	0.97	1564	tags=21%, list=14%, signal=24%
V$CEBPA_01	V$CEBPA_01	Details ...	119	0.3000837	1.1270263	0.1891892	1	0.97	2183	tags=26%, list=19%, signal=32%
V$ETS_Q4	V$ETS_Q4	Details ...	130	0.2816066	1.1257124	0.31578946	1	0.97	2664	tags=29%, list=24%, signal=38%
V$ER_Q6	V$ER_Q6	Details ...	140	0.31610474	1.118059	0.2682927	1	0.97	1388	tags=19%, list=12%, signal=22%
V$AR_Q6	V$AR_Q6	Details ...	108	0.31795982	1.1164225	0.25	1	0.97	1635	tags=23%, list=15%, signal=27%
V$GATA1_03	V$GATA1_03	Details ...	120	0.32647762	1.109313	0.33333334	1	0.97	1293	tags=20%, list=12%, signal=22%
V$SRF_01	V$SRF_01	Details ...	37	0.3506327	1.106847	0.31914893	1	0.97	1578	tags=24%, list=14%, signal=28%
V$ATF1_Q6	V$ATF1_Q6	Details ...	124	0.30823183	1.0972956	0.27027026	1	0.98	2115	tags=29%, list=19%, signal=35%
YTAAYNGCT_UNKNOWN	YTAAYNGCT_UNKNOWN	Details ...	77	0.32961884	1.093988	0.2857143	1	0.98	2445	tags=34%, list=22%, signal=43%
V$HNF3B_01	V$HNF3B_01	Details ...	103	0.31643254	1.0933231	0.26190478	1	0.98	1771	tags=28%, list=16%, signal=33%
ACTGCAG,MIR-17-3P	ACTGCAG,MIR-17-3P	Details ...	51	0.31355917	1.0901852	0.30952382	1	0.98	1991	tags=27%, list=18%, signal=33%
RGAGGAARY_V$PU1_Q6	RGAGGAARY_V$PU1_Q6	Details ...	237	0.286274	1.0887824	0.2972973	1	0.98	1682	tags=21%, list=15%, signal=24%
V$IPF1_Q4	V$IPF1_Q4	Details ...	117	0.3115447	1.0869802	0.25531915	1	0.98	2171	tags=29%, list=19%, signal=36%
CATGTAA,MIR-496	CATGTAA,MIR-496	Details ...	92	0.30685467	1.0866818	0.3243243	1	0.98	2227	tags=26%, list=20%, signal=32%
V$HNF1_01	V$HNF1_01	Details ...	129	0.34595394	1.0847999	0.36363637	1	0.98	1645	tags=29%, list=15%, signal=33%
ATTACAT,MIR-380-3P	ATTACAT,MIR-380-3P	Details ...	43	0.3360444	1.0831413	0.3902439	1	0.98	2187	tags=33%, list=20%, signal=40%
V$STAT5A_03	V$STAT5A_03	Details ...	122	0.32002175	1.0820434	0.37142858	1	0.98	2822	tags=39%, list=25%, signal=52%
TATCTGG,MIR-488	TATCTGG,MIR-488	Details ...	32	0.32858983	1.0811198	0.30769232	1	0.98	2630	tags=34%, list=23%, signal=45%
AAAYWAACM_V$HFH4_01	AAAYWAACM_V$HFH4_01	Details ...	125	0.3126943	1.0780027	0.29411766	1	0.98	1873	tags=29%, list=17%, signal=34%
V$GR_01	V$GR_01	Details ...	100	0.3071176	1.0766131	0.33333334	1	0.98	2445	tags=31%, list=22%, signal=39%
V$NRSF_01	V$NRSF_01	Details ...	52	0.4077358	1.0718309	0.35555556	1	0.98	737	tags=19%, list=7%, signal=20%
AGCYRWTTC_UNKNOWN	AGCYRWTTC_UNKNOWN	Details ...	56	0.3528228	1.0690272	0.3181818	1	0.98	2314	tags=32%, list=21%, signal=40%
V$AP1_Q2_01	V$AP1_Q2_01	Details ...	141	0.27249464	1.0625235	0.35714287	1	0.98	1926	tags=24%, list=17%, signal=29%
V$PU1_Q6	V$PU1_Q6	Details ...	110	0.2684459	1.0623814	0.34210527	1	0.98	1669	tags=18%, list=15%, signal=21%
V$SRF_C	V$SRF_C	Details ...	116	0.30736944	1.0621871	0.3409091	1	0.98	1588	tags=21%, list=14%, signal=24%
V$AP1_Q4_01	V$AP1_Q4_01	Details ...	145	0.2734068	1.062024	0.375	1	0.98	1654	tags=23%, list=15%, signal=26%
ACATATC,MIR-190	ACATATC,MIR-190	Details ...	26	0.3560755	1.06122	0.42857143	1	0.98	3113	tags=50%, list=28%, signal=69%
V$CEBPDELTA_Q6	V$CEBPDELTA_Q6	Details ...	122	0.30456227	1.0601276	0.35	1	0.98	2023	tags=29%, list=18%, signal=35%
V$SRF_Q6	V$SRF_Q6	Details ...	133	0.32492438	1.0598866	0.30232558	1	0.98	1588	tags=22%, list=14%, signal=25%
V$AP1_Q2	V$AP1_Q2	Details ...	142	0.29958624	1.0583932	0.375	1	0.98	2233	tags=30%, list=20%, signal=37%
V$CP2_02	V$CP2_02	Details ...	122	0.2654252	1.0564764	0.27906978	1	0.98	1587	tags=18%, list=14%, signal=21%
GTATGAT,MIR-154,MIR-487	GTATGAT,MIR-154,MIR-487	Details ...	36	0.3272984	1.0559868	0.30952382	1	0.98	1505	tags=31%, list=13%, signal=35%
V$E4F1_Q6	V$E4F1_Q6	Details ...	131	0.25529307	1.0529443	0.34210527	1	0.98	1156	tags=15%, list=10%, signal=16%
CCAWWNAAGG_V$SRF_Q4	CCAWWNAAGG_V$SRF_Q4	Details ...	48	0.35425115	1.0513403	0.3846154	1	0.99	1578	tags=27%, list=14%, signal=31%
V$SRF_Q4	V$SRF_Q4	Details ...	115	0.30142072	1.0509608	0.42222223	1	0.99	1588	tags=21%, list=14%, signal=24%
TTCCGTT,MIR-191	TTCCGTT,MIR-191	Details ...	18	0.37639222	1.0433671	0.425	1	0.99	1770	tags=28%, list=16%, signal=33%
V$HMGIY_Q6	V$HMGIY_Q6	Details ...	117	0.297015	1.042542	0.4	1	0.99	2015	tags=27%, list=18%, signal=33%
V$AP1_01	V$AP1_01	Details ...	147	0.28342	1.0417126	0.36956522	1	0.99	2320	tags=29%, list=21%, signal=36%
V$GATA6_01	V$GATA6_01	Details ...	138	0.3387337	1.0392914	0.41025642	1	0.99	1513	tags=23%, list=14%, signal=26%
V$FOXJ2_01	V$FOXJ2_01	Details ...	83	0.29886577	1.0360683	0.38297874	1	0.99	1662	tags=25%, list=15%, signal=29%
V$NERF_Q2	V$NERF_Q2	Details ...	125	0.28337753	1.0329531	0.3902439	1	1	2725	tags=34%, list=24%, signal=45%
V$ETS1_B	V$ETS1_B		128	0.27677956	1.0327085	0.44117647	1	1	1546	tags=20%, list=14%, signal=22%
RGTTAMWNATT_V$HNF1_01	RGTTAMWNATT_V$HNF1_01		43	0.3638133	1.0322831	0.47619048	1	1	1645	tags=28%, list=15%, signal=33%
V$GFI1_01	V$GFI1_01		135	0.27832532	1.0298116	0.4	1	1	1346	tags=21%, list=12%, signal=24%
TGTYNNNNNRGCARM_UNKNOWN	TGTYNNNNNRGCARM_UNKNOWN		27	0.31758595	1.0297903	0.39534885	1	1	1316	tags=19%, list=12%, signal=21%
V$AREB6_01	V$AREB6_01		127	0.27537942	1.0289711	0.35135135	1	1	1388	tags=20%, list=12%, signal=22%
ATGAAGG,MIR-205	ATGAAGG,MIR-205		75	0.3013398	1.0286313	0.4054054	1	1	1580	tags=20%, list=14%, signal=23%
V$TCF11MAFG_01	V$TCF11MAFG_01		103	0.27162927	1.0269613	0.4090909	1	1	2046	tags=25%, list=18%, signal=31%
V$HNF4_Q6	V$HNF4_Q6		125	0.2832726	1.0265721	0.3888889	1	1	2005	tags=25%, list=18%, signal=30%
CTCAAGA,MIR-526B	CTCAAGA,MIR-526B		38	0.3065058	1.0265138	0.43243244	1	1	1514	tags=21%, list=14%, signal=24%
V$GATA1_05	V$GATA1_05		134	0.30567732	1.0189325	0.4651163	1	1	2990	tags=37%, list=27%, signal=50%
V$CEBP_Q2	V$CEBP_Q2		112	0.27287272	1.0188062	0.36585367	1	1	1038	tags=15%, list=9%, signal=17%
V$ATF_B	V$ATF_B		93	0.28770736	1.016765	0.425	1	1	2030	tags=26%, list=18%, signal=31%
V$NFE2_01	V$NFE2_01		138	0.26167426	1.0164658	0.40816328	1	1	2314	tags=27%, list=21%, signal=33%
AAAYRNCTG_UNKNOWN	AAAYRNCTG_UNKNOWN		182	0.2912151	1.0159198	0.4871795	1	1	1932	tags=25%, list=17%, signal=29%
V$HNF6_Q6	V$HNF6_Q6		110	0.28971332	1.0156419	0.41463414	1	1	1716	tags=27%, list=15%, signal=32%
V$HNF3_Q6	V$HNF3_Q6		95	0.29918873	1.0092251	0.41463414	1	1	1272	tags=20%, list=11%, signal=22%
V$TCF11_01	V$TCF11_01		102	0.2922626	1.0074857	0.41463414	1	1	3068	tags=38%, list=27%, signal=52%
V$GR_Q6_01	V$GR_Q6_01		129	0.29118726	1.0071115	0.44186047	1	1	2222	tags=28%, list=20%, signal=34%
V$AP1_C	V$AP1_C		157	0.27093878	1.0031712	0.4878049	1	1	1728	tags=23%, list=15%, signal=27%
GGGNNTTTCC_V$NFKB_Q6_01	GGGNNTTTCC_V$NFKB_Q6_01		69	0.33185956	1.0014848	0.33333334	1	1	2309	tags=30%, list=21%, signal=38%
V$TAL1BETAE47_01	V$TAL1BETAE47_01		118	0.3042297	0.99935675	0.41860464	1	1	2183	tags=29%, list=19%, signal=35%
V$STAT5B_01	V$STAT5B_01		125	0.26690874	0.9965133	0.475	1	1	1095	tags=16%, list=10%, signal=18%
V$CDP_02	V$CDP_02		54	0.34327742	0.9955596	0.43589744	1	1	1401	tags=26%, list=13%, signal=29%
TACAATC,MIR-508	TACAATC,MIR-508		34	0.30708775	0.9947607	0.4375	1	1	1736	tags=26%, list=16%, signal=31%
TCTATGA,MIR-376A,MIR-376B	TCTATGA,MIR-376A,MIR-376B		50	0.27744246	0.9915253	0.375	1	1	2512	tags=32%, list=22%, signal=41%
TTANTCA_UNKNOWN	TTANTCA_UNKNOWN		429	0.26395032	0.9908566	0.46341464	1	1	2694	tags=33%, list=24%, signal=42%
TGATTTRY_V$GFI1_01	TGATTTRY_V$GFI1_01		147	0.3169075	0.98846257	0.425	1	1	2227	tags=28%, list=20%, signal=34%
V$AR_03	V$AR_03		33	0.3033073	0.9879971	0.45238096	1	1	2187	tags=33%, list=20%, signal=41%
V$ELK1_01	V$ELK1_01		124	0.25135398	0.98777145	0.42857143	1	1	2515	tags=28%, list=22%, signal=36%
V$CEBPB_02	V$CEBPB_02		137	0.2584882	0.9875345	0.5945946	1	1	1716	tags=20%, list=15%, signal=24%
V$TAL1BETAITF2_01	V$TAL1BETAITF2_01		120	0.29497293	0.9872898	0.46341464	1	1	2183	tags=28%, list=19%, signal=34%
V$PEA3_Q6	V$PEA3_Q6		117	0.26166433	0.98718804	0.5263158	1	1	1513	tags=20%, list=14%, signal=22%
TAGCTTT,MIR-9	TAGCTTT,MIR-9		127	0.25239894	0.9871879	0.375	1	1	2518	tags=29%, list=22%, signal=37%
V$AP1_Q4	V$AP1_Q4		137	0.2645165	0.9860023	0.54545456	1	1	2233	tags=28%, list=20%, signal=34%
V$OCT1_03	V$OCT1_03		101	0.29331684	0.9844846	0.4390244	1	1	2596	tags=37%, list=23%, signal=47%
GAANYNYGACNY_UNKNOWN	GAANYNYGACNY_UNKNOWN		33	0.33439863	0.98250234	0.4888889	1	1	2503	tags=30%, list=22%, signal=39%
V$HNF3ALPHA_Q6	V$HNF3ALPHA_Q6		105	0.27947935	0.9814449	0.5	1	1	1382	tags=20%, list=12%, signal=23%
V$CEBP_Q2_01	V$CEBP_Q2_01		139	0.26843873	0.98061794	0.4722222	1	1	2062	tags=24%, list=18%, signal=29%
GTAAACC,MIR-299-5P	GTAAACC,MIR-299-5P		31	0.28755054	0.9752146	0.45454547	1	1	290	tags=10%, list=3%, signal=10%
V$GATA_C	V$GATA_C		137	0.30651996	0.97100586	0.52272725	1	1	1728	tags=26%, list=15%, signal=30%
V$CREB_01	V$CREB_01		121	0.24717794	0.970229	0.52380955	1	1	2030	tags=23%, list=18%, signal=28%
V$FOXO3_01	V$FOXO3_01		107	0.2753958	0.9689925	0.4857143	1	1	1880	tags=27%, list=17%, signal=32%
TGACATY_UNKNOWN	TGACATY_UNKNOWN		315	0.24857953	0.96851724	0.55813956	1	1	1682	tags=20%, list=15%, signal=23%
V$GATA_Q6	V$GATA_Q6		106	0.3147418	0.96534723	0.5	1	1	1511	tags=22%, list=13%, signal=25%
V$ELF1_Q6	V$ELF1_Q6		110	0.2762269	0.96309423	0.46153846	1	1	1635	tags=21%, list=15%, signal=24%
V$WHN_B	V$WHN_B		121	0.25185174	0.9607667	0.5609756	1	1	956	tags=13%, list=9%, signal=14%
TGCCAAR_V$NF1_Q6	TGCCAAR_V$NF1_Q6		343	0.26450655	0.9606536	0.41666666	1	1	2050	tags=25%, list=18%, signal=29%
V$EVI1_03	V$EVI1_03		29	0.35979936	0.959709	0.5106383	1	1	956	tags=21%, list=9%, signal=23%
V$MYOGNF1_01	V$MYOGNF1_01		20	0.36827865	0.9588876	0.44186047	1	1	1272	tags=35%, list=11%, signal=39%
WWTAAGGC_UNKNOWN	WWTAAGGC_UNKNOWN		73	0.28041777	0.9582164	0.53333336	1	1	1525	tags=21%, list=14%, signal=24%
V$AREB6_04	V$AREB6_04		116	0.27537867	0.9578322	0.46153846	1	1	2737	tags=34%, list=24%, signal=44%
V$FOXD3_01	V$FOXD3_01		107	0.26618728	0.9555486	0.45714286	1	1	1609	tags=22%, list=14%, signal=26%
V$BACH2_01	V$BACH2_01		140	0.25220934	0.953199	0.55263156	1	1	1654	tags=21%, list=15%, signal=25%
V$POU3F2_01	V$POU3F2_01		49	0.30703953	0.9523264	0.525	1	1	995	tags=20%, list=9%, signal=22%
V$GR_Q6	V$GR_Q6		122	0.2709856	0.951039	0.41860464	1	1	2604	tags=26%, list=23%, signal=34%
CAGTATT,MIR-200B,MIR-200C,MIR-429	CAGTATT,MIR-200B,MIR-200C,MIR-429		243	0.25113046	0.9483932	0.4864865	1	1	2215	tags=27%, list=20%, signal=33%
V$STAT6_01	V$STAT6_01		115	0.2675743	0.9479119	0.5405405	1	1	2581	tags=30%, list=23%, signal=39%
YTATTTTNR_V$MEF2_02	YTATTTTNR_V$MEF2_02		334	0.27921683	0.94629204	0.4888889	1	1	1647	tags=22%, list=15%, signal=25%
V$FREAC4_01	V$FREAC4_01		77	0.29693088	0.944726	0.6756757	1	1	1222	tags=19%, list=11%, signal=22%
V$PPARG_01	V$PPARG_01		21	0.3163977	0.94257975	0.5	1	1	342	tags=10%, list=3%, signal=10%
YYCATTCAWW_UNKNOWN	YYCATTCAWW_UNKNOWN		91	0.28216147	0.93978655	0.5714286	1	1	1962	tags=23%, list=18%, signal=28%
V$GATA1_04	V$GATA1_04		118	0.3097341	0.93933713	0.55263156	1	1	2045	tags=27%, list=18%, signal=33%
CTAGGAA,MIR-384	CTAGGAA,MIR-384		31	0.32521853	0.93919194	0.6052632	1	1	1549	tags=19%, list=14%, signal=22%
CTTTGTA,MIR-524	CTTTGTA,MIR-524		227	0.22311597	0.93570346	0.5609756	1	1	1766	tags=19%, list=16%, signal=23%
V$NCX_01	V$NCX_01		79	0.2870502	0.9354282	0.5609756	1	1	1304	tags=22%, list=12%, signal=24%
V$MSX1_01	V$MSX1_01		98	0.3009147	0.93421006	0.6	1	1	2653	tags=37%, list=24%, signal=48%
V$OCT1_Q5_01	V$OCT1_Q5_01		122	0.25912526	0.9333644	0.5897436	1	1	2030	tags=24%, list=18%, signal=29%
AAANWWTGC_UNKNOWN	AAANWWTGC_UNKNOWN		104	0.27073714	0.9275571	0.6052632	1	1	2259	tags=34%, list=20%, signal=42%
V$PAX4_04	V$PAX4_04		106	0.26666924	0.9272839	0.47619048	1	1	2397	tags=31%, list=21%, signal=39%
TGACGTCA_V$ATF3_Q6	TGACGTCA_V$ATF3_Q6		107	0.24117169	0.9257676	0.4888889	1	1	2214	tags=25%, list=20%, signal=31%
V$NKX25_02	V$NKX25_02		115	0.28205642	0.9243157	0.625	1	1	1960	tags=30%, list=18%, signal=35%
V$NKX3A_01	V$NKX3A_01		101	0.28271124	0.9223051	0.6136364	1	1	1736	tags=26%, list=16%, signal=30%
TAATTA_V$CHX10_01	TAATTA_V$CHX10_01		364	0.24699765	0.9192135	0.63414633	1	1	2371	tags=28%, list=21%, signal=34%
V$PBX1_02	V$PBX1_02		67	0.287039	0.9144853	0.5714286	1	1	2675	tags=40%, list=24%, signal=53%
GCTNWTTGK_UNKNOWN	GCTNWTTGK_UNKNOWN		135	0.2656542	0.91336256	0.5882353	1	1	2668	tags=30%, list=24%, signal=39%
GTGCCAT,MIR-183	GTGCCAT,MIR-183		100	0.23974216	0.9128353	0.6666667	1	1	1991	tags=26%, list=18%, signal=31%
V$OCT1_Q6	V$OCT1_Q6		124	0.25473708	0.9119397	0.54761904	1	1	1747	tags=21%, list=16%, signal=25%
TGASTMAGC_V$NFE2_01	TGASTMAGC_V$NFE2_01		106	0.24099512	0.9112272	0.5510204	1	1	2320	tags=24%, list=21%, signal=29%
V$LEF1_Q2	V$LEF1_Q2		104	0.236474	0.91103935	0.5714286	1	1	2566	tags=27%, list=23%, signal=35%
V$OCT_Q6	V$OCT_Q6		119	0.24828313	0.90868896	0.61538464	1	1	2030	tags=24%, list=18%, signal=28%
GCAAGAC,MIR-431	GCAAGAC,MIR-431		22	0.3043185	0.9086092	0.53488374	1	1	2183	tags=36%, list=19%, signal=45%
GTATTAT,MIR-369-3P	GTATTAT,MIR-369-3P		96	0.2465241	0.90793467	0.6	1	1	1929	tags=24%, list=17%, signal=29%
V$AML1_01	V$AML1_01		129	0.2525174	0.9050727	0.61764705	1	1	1581	tags=18%, list=14%, signal=21%
V$AML1_Q6	V$AML1_Q6		129	0.2525174	0.9050727	0.61764705	1	1	1581	tags=18%, list=14%, signal=21%
V$PTF1BETA_Q6	V$PTF1BETA_Q6		115	0.23147511	0.90404415	0.6052632	1	1	2559	tags=28%, list=23%, signal=36%
V$PAX_Q6	V$PAX_Q6		128	0.24255826	0.9027278	0.6363636	1	1	2917	tags=29%, list=26%, signal=39%
V$DR1_Q3	V$DR1_Q3		125	0.23102885	0.9010043	0.675	1	1	2604	tags=30%, list=23%, signal=39%
V$STAT5A_02	V$STAT5A_02		66	0.2748579	0.9009797	0.6052632	1	1	2007	tags=30%, list=18%, signal=37%
V$NRF2_Q4	V$NRF2_Q4		132	0.2395364	0.9007335	0.625	1	1	1819	tags=21%, list=16%, signal=25%
V$TATA_01	V$TATA_01		144	0.28150755	0.8997984	0.5714286	1	1	1920	tags=22%, list=17%, signal=26%
V$HFH4_01	V$HFH4_01		91	0.27569076	0.8989807	0.6486486	1	1	1316	tags=20%, list=12%, signal=22%
V$AR_Q2	V$AR_Q2		55	0.27575728	0.89872646	0.6363636	1	1	2187	tags=27%, list=20%, signal=34%
V$FREAC3_01	V$FREAC3_01		121	0.26668254	0.8969579	0.64102566	1	1	1906	tags=26%, list=17%, signal=32%
V$PAX6_01	V$PAX6_01		50	0.26531154	0.8946184	0.68292683	1	1	1440	tags=18%, list=13%, signal=21%
V$MAF_Q6	V$MAF_Q6		144	0.2282599	0.89438975	0.64285713	1	1	2295	tags=25%, list=20%, signal=31%
AGTCTTA,MIR-499	AGTCTTA,MIR-499		34	0.2581669	0.89419067	0.625	1	1	1854	tags=26%, list=17%, signal=32%
ATACTGT,MIR-144	ATACTGT,MIR-144		107	0.2449297	0.8938518	0.53846157	1	1	1678	tags=20%, list=15%, signal=23%
V$AP4_Q5	V$AP4_Q5		130	0.2525061	0.89278835	0.6875	1	1	1303	tags=17%, list=12%, signal=19%
V$SREBP1_02	V$SREBP1_02		47	0.26329276	0.891004	0.6216216	1	1	1373	tags=19%, list=12%, signal=22%
RTAAACA_V$FREAC2_01	RTAAACA_V$FREAC2_01		456	0.21722868	0.89023393	0.6756757	1	1	2377	tags=25%, list=21%, signal=30%
V$EGR3_01	V$EGR3_01		34	0.245526	0.88759977	0.6666667	1	1	590	tags=9%, list=5%, signal=9%
V$COREBINDINGFACTOR_Q6	V$COREBINDINGFACTOR_Q6		138	0.23734805	0.88731104	0.68421054	1	1	1614	tags=20%, list=14%, signal=23%
V$TATA_C	V$TATA_C		165	0.2694453	0.88688	0.68292683	1	1	1356	tags=18%, list=12%, signal=20%
V$SMAD_Q6	V$SMAD_Q6		128	0.21749346	0.8837468	0.6666667	1	1	1603	tags=17%, list=14%, signal=20%
V$STAT5A_04	V$STAT5A_04		99	0.26575992	0.88337094	0.61538464	1	1	1369	tags=17%, list=12%, signal=19%
CATRRAGC_UNKNOWN	CATRRAGC_UNKNOWN		58	0.26194003	0.88277113	0.6086956	1	1	2737	tags=29%, list=24%, signal=39%
TAATAAT,MIR-126	TAATAAT,MIR-126		103	0.22922619	0.8801417	0.575	1	1	1788	tags=21%, list=16%, signal=25%
TCTAGAG,MIR-517	TCTAGAG,MIR-517		29	0.30428693	0.8784714	0.5945946	1	1	1539	tags=28%, list=14%, signal=32%
V$PIT1_Q6	V$PIT1_Q6		110	0.2866363	0.8770729	0.71794873	1	1	2463	tags=35%, list=22%, signal=44%
V$GCM_Q2	V$GCM_Q2		111	0.23301862	0.8753364	0.5813953	1	1	1630	tags=19%, list=15%, signal=22%
V$PR_02	V$PR_02		72	0.2479191	0.8733049	0.6818182	1	1	1165	tags=17%, list=10%, signal=18%
V$FOXO4_02	V$FOXO4_02		125	0.24196146	0.8719213	0.6923077	1	1	1832	tags=25%, list=16%, signal=29%
YAATNRNNNYNATT_UNKNOWN	YAATNRNNNYNATT_UNKNOWN		51	0.288612	0.87135786	0.61538464	1	1	2332	tags=33%, list=21%, signal=42%
V$TITF1_Q3	V$TITF1_Q3		118	0.24935786	0.8710569	0.64444447	1	1	1151	tags=16%, list=10%, signal=18%
V$HOXA4_Q2	V$HOXA4_Q2		125	0.2532424	0.8694767	0.6666667	1	1	2677	tags=34%, list=24%, signal=45%
V$PBX1_01	V$PBX1_01		121	0.26089576	0.8694073	0.6585366	1	1	2677	tags=36%, list=24%, signal=46%
TGTTTAC,MIR-30A-5P,MIR-30C,MIR-30D,MIR-30B,MIR-30E-5P	TGTTTAC,MIR-30A-5P,MIR-30C,MIR-30D,MIR-30B,MIR-30E-5P		295	0.21622483	0.8692992	0.71428573	1	1	2512	tags=26%, list=22%, signal=33%
V$AP1_Q6_01	V$AP1_Q6_01		134	0.24695021	0.86734205	0.6976744	1	1	2285	tags=25%, list=20%, signal=31%
TCCATTKW_UNKNOWN	TCCATTKW_UNKNOWN		114	0.23823437	0.8671705	0.6111111	1	1	1716	tags=22%, list=15%, signal=26%
V$POU6F1_01	V$POU6F1_01		117	0.2820955	0.86659145	0.6097561	1	1	1346	tags=21%, list=12%, signal=23%
V$MEIS1BHOXA9_01	V$MEIS1BHOXA9_01		71	0.2720457	0.86569756	0.6086956	1	1	1736	tags=23%, list=16%, signal=27%
V$CDX2_Q5	V$CDX2_Q5		111	0.26199698	0.8649302	0.6097561	1	1	956	tags=14%, list=9%, signal=16%
YNTTTNNNANGCARM_UNKNOWN	YNTTTNNNANGCARM_UNKNOWN		37	0.31390172	0.86283016	0.6	1	1	2764	tags=32%, list=25%, signal=43%
V$IRF_Q6	V$IRF_Q6		115	0.26537305	0.8612495	0.6315789	1	1	2871	tags=36%, list=26%, signal=47%
V$HSF_Q6	V$HSF_Q6		96	0.25171208	0.86087465	0.63414633	1	1	1915	tags=25%, list=17%, signal=30%
CTCNANGTGNY_UNKNOWN	CTCNANGTGNY_UNKNOWN		40	0.27964687	0.859809	0.64285713	0.9981621	1	3127	tags=43%, list=28%, signal=59%
V$TAL1ALPHAE47_01	V$TAL1ALPHAE47_01		119	0.25347865	0.8591548	0.67391306	0.9955163	1	2183	tags=24%, list=19%, signal=29%
V$ARP1_01	V$ARP1_01		79	0.27116692	0.85830164	0.6744186	0.9927365	1	1339	tags=19%, list=12%, signal=21%
V$HNF1_Q6	V$HNF1_Q6		136	0.2734002	0.8582486	0.6486486	0.987484	1	2677	tags=36%, list=24%, signal=47%
V$NKX61_01	V$NKX61_01		115	0.27471235	0.85783005	0.6585366	0.983541	1	2737	tags=36%, list=24%, signal=47%
WYAAANNRNNNGCG_UNKNOWN	WYAAANNRNNNGCG_UNKNOWN		25	0.27259848	0.8563233	0.64	0.98342484	1	1958	tags=24%, list=17%, signal=29%
V$CREB_Q2_01	V$CREB_Q2_01		101	0.22288103	0.85580486	0.7631579	0.98008305	1	2254	tags=26%, list=20%, signal=32%
V$OCT1_04	V$OCT1_04		122	0.26584437	0.8548161	0.6923077	0.978556	1	2335	tags=34%, list=21%, signal=43%
V$VDR_Q6	V$VDR_Q6		125	0.23066771	0.8538015	0.725	0.9763054	1	1302	tags=16%, list=12%, signal=18%
V$HMX1_01	V$HMX1_01		20	0.31734875	0.85369724	0.64102566	0.971795	1	2364	tags=40%, list=21%, signal=51%
RNCTGNYNRNCTGNY_UNKNOWN	RNCTGNYNRNCTGNY_UNKNOWN		31	0.27134106	0.8530605	0.7619048	0.96838456	1	1578	tags=23%, list=14%, signal=26%
CTACTGT,MIR-199A	CTACTGT,MIR-199A		77	0.22900334	0.85124713	0.7209302	0.96952295	1	2952	tags=32%, list=26%, signal=44%
V$CREBP1CJUN_01	V$CREBP1CJUN_01		119	0.22107776	0.851139	0.67391306	0.9647845	1	2030	tags=23%, list=18%, signal=27%
TGCTTTG,MIR-330	TGCTTTG,MIR-330		145	0.20646834	0.8508602	0.627907	0.9612042	1	1335	tags=14%, list=12%, signal=16%
V$RP58_01	V$RP58_01		115	0.2637961	0.8438356	0.6904762	0.9800117	1	2037	tags=24%, list=18%, signal=29%
GGCNRNWCTTYS_UNKNOWN	GGCNRNWCTTYS_UNKNOWN		39	0.21298333	0.8414968	0.70454544	0.98227113	1	1603	tags=15%, list=14%, signal=18%
V$SMAD4_Q6	V$SMAD4_Q6		112	0.21543011	0.84098965	0.7619048	0.97849923	1	1989	tags=21%, list=18%, signal=26%
V$OCT1_02	V$OCT1_02		100	0.26790074	0.83897984	0.64285713	0.9803823	1	1726	tags=23%, list=15%, signal=27%
RAAGNYNNCTTY_UNKNOWN	RAAGNYNNCTTY_UNKNOWN		71	0.25772417	0.8383988	0.7	0.9772958	1	1272	tags=17%, list=11%, signal=19%
CCAWYNNGAAR_UNKNOWN	CCAWYNNGAAR_UNKNOWN		61	0.21703696	0.8383179	0.627907	0.97292376	1	1339	tags=15%, list=12%, signal=17%
V$TAXCREB_02	V$TAXCREB_02		15	0.34869748	0.8382698	0.7222222	0.96836185	1	2352	tags=47%, list=21%, signal=59%
V$COUP_DR1_Q6	V$COUP_DR1_Q6		124	0.23161767	0.8381788	0.6216216	0.9638806	1	993	tags=13%, list=9%, signal=14%
V$TEF1_Q6	V$TEF1_Q6		110	0.23170428	0.8375868	0.7027027	0.9604697	1	1683	tags=20%, list=15%, signal=23%
CTTTAAR_UNKNOWN	CTTTAAR_UNKNOWN		445	0.2097225	0.8362891	0.81395346	0.9596554	1	1726	tags=19%, list=15%, signal=21%
V$AP1FJ_Q2	V$AP1FJ_Q2		145	0.22219713	0.8300348	0.76744187	0.9728754	1	2233	tags=27%, list=20%, signal=33%
TGTTTGY_V$HNF3_Q6	TGTTTGY_V$HNF3_Q6		356	0.22165641	0.8285919	0.68421054	0.97330934	1	1845	tags=20%, list=16%, signal=23%
YGCANTGCR_UNKNOWN	YGCANTGCR_UNKNOWN		52	0.2110599	0.8283793	0.71428573	0.9696969	1	2995	tags=31%, list=27%, signal=42%
TGCACTG,MIR-148A,MIR-152,MIR-148B	TGCACTG,MIR-148A,MIR-152,MIR-148B		125	0.22170162	0.8277565	0.6857143	0.96739584	1	767	tags=12%, list=7%, signal=13%
V$YY1_01	V$YY1_01		127	0.20360176	0.8277348	0.7297297	0.9628753	1	2320	tags=26%, list=21%, signal=32%
V$MYB_Q5_01	V$MYB_Q5_01		116	0.24247856	0.82599264	0.76744187	0.96286935	1	1710	tags=21%, list=15%, signal=24%
V$COUP_01	V$COUP_01		135	0.2253408	0.8234547	0.71428573	0.9661425	1	1728	tags=19%, list=15%, signal=22%
V$MEF2_01	V$MEF2_01		73	0.29034925	0.823298	0.6976744	0.9621659	1	1540	tags=25%, list=14%, signal=28%
V$OCT1_05	V$OCT1_05		115	0.24612065	0.8230348	0.7619048	0.95812124	1	1163	tags=16%, list=10%, signal=17%
CTGTTAC,MIR-194	CTGTTAC,MIR-194		48	0.23886193	0.822985	0.6976744	0.9538447	1	1321	tags=19%, list=12%, signal=21%
ATGTACA,MIR-493	ATGTACA,MIR-493		142	0.20049019	0.8223892	0.7297297	0.9505047	1	2733	tags=25%, list=24%, signal=32%
GGTAACC,MIR-409-5P	GGTAACC,MIR-409-5P		19	0.25248554	0.8220612	0.7105263	0.9469404	1	1779	tags=21%, list=16%, signal=25%
V$HFH8_01	V$HFH8_01		108	0.2404256	0.8182043	0.8333333	0.9556246	1	2646	tags=33%, list=24%, signal=43%
V$LMO2COM_01	V$LMO2COM_01		128	0.21094878	0.81802577	0.77272725	0.95286506	1	1475	tags=16%, list=13%, signal=18%
V$SP1_01	V$SP1_01		126	0.19302996	0.8149364	0.7906977	0.9580385	1	2027	tags=19%, list=18%, signal=23%
V$TEF_Q6	V$TEF_Q6		111	0.22644728	0.8144794	0.8684211	0.95444506	1	1576	tags=18%, list=14%, signal=21%
YATTNATC_UNKNOWN	YATTNATC_UNKNOWN		162	0.26222697	0.81232214	0.81578946	0.9570527	1	2677	tags=33%, list=24%, signal=43%
V$PAX2_02	V$PAX2_02		122	0.22827001	0.8106586	0.77272725	0.9579172	1	772	tags=13%, list=7%, signal=14%
V$NF1_Q6_01	V$NF1_Q6_01		130	0.2206725	0.8105665	0.8648649	0.95422965	1	1293	tags=15%, list=12%, signal=17%
TTTGTAG,MIR-520D	TTTGTAG,MIR-520D		174	0.19753735	0.80719745	0.8108108	0.95991474	1	1351	tags=15%, list=12%, signal=17%
WTGAAAT_UNKNOWN	WTGAAAT_UNKNOWN		282	0.21858934	0.80608875	0.73333335	0.9594505	1	1380	tags=17%, list=12%, signal=19%
CCTNTMAGA_UNKNOWN	CCTNTMAGA_UNKNOWN		63	0.23137173	0.80369776	0.8235294	0.9622934	1	2221	tags=27%, list=20%, signal=33%
V$AP3_Q6	V$AP3_Q6		122	0.23296264	0.8035474	0.71428573	0.9585956	1	2672	tags=33%, list=24%, signal=43%
V$FAC1_01	V$FAC1_01		106	0.24837993	0.8035088	0.6944444	0.95448136	1	1540	tags=23%, list=14%, signal=26%
V$LYF1_01	V$LYF1_01		128	0.22640717	0.8015274	0.85294116	0.9567428	1	1715	tags=19%, list=15%, signal=22%
RRAGTTGT_UNKNOWN	RRAGTTGT_UNKNOWN		109	0.22109127	0.80027527	0.82857144	0.95623183	1	2007	tags=23%, list=18%, signal=28%
V$FOX_Q2	V$FOX_Q2		102	0.24445575	0.7998024	0.7777778	0.9532492	1	1401	tags=20%, list=13%, signal=22%
V$PAX8_B	V$PAX8_B		45	0.2563157	0.79705316	0.8095238	0.9563293	1	2020	tags=22%, list=18%, signal=27%
V$CDPCR3_01	V$CDPCR3_01		26	0.3161588	0.7967537	0.7826087	0.9529838	1	1528	tags=31%, list=14%, signal=36%
V$EN1_01	V$EN1_01		51	0.25324875	0.7965265	0.78571427	0.9498471	1	2397	tags=31%, list=21%, signal=40%
V$S8_01	V$S8_01		120	0.23601894	0.7965225	0.7567568	0.9458895	1	2990	tags=35%, list=27%, signal=47%
RYCACNNRNNRNCAG_UNKNOWN	RYCACNNRNNRNCAG_UNKNOWN		34	0.23870207	0.79464424	0.74418604	0.947642	1	2513	tags=26%, list=22%, signal=34%
V$ZIC2_01	V$ZIC2_01		124	0.222079	0.79452056	0.8947368	0.9439585	1	2515	tags=31%, list=22%, signal=39%
V$IRF1_Q6	V$IRF1_Q6		130	0.22288394	0.793807	0.775	0.94288194	1	2510	tags=28%, list=22%, signal=36%
V$SOX5_01	V$SOX5_01		113	0.24138252	0.79356265	0.86206895	0.93946534	1	1362	tags=17%, list=12%, signal=19%
V$LHX3_01	V$LHX3_01		109	0.25043294	0.79264396	0.75555557	0.9381804	1	1905	tags=23%, list=17%, signal=27%
ACATTCC,MIR-1,MIR-206	ACATTCC,MIR-1,MIR-206		140	0.19268072	0.7921644	0.82051283	0.93556005	1	2685	tags=26%, list=24%, signal=33%
CATTTCA,MIR-203	CATTTCA,MIR-203		129	0.18465142	0.7912276	0.8863636	0.9347103	1	2503	tags=25%, list=22%, signal=32%
V$CIZ_01	V$CIZ_01		104	0.22044073	0.78724885	0.8	0.94399554	1	2513	tags=29%, list=22%, signal=37%
V$CHX10_01	V$CHX10_01		108	0.24047638	0.78714514	0.7948718	0.9405681	1	2737	tags=36%, list=24%, signal=47%
V$EGR2_01	V$EGR2_01		85	0.21187617	0.78671175	0.78571427	0.9384505	1	2789	tags=32%, list=25%, signal=42%
V$EVI1_04	V$EVI1_04		123	0.22661991	0.7861878	0.7619048	0.93687296	1	1540	tags=18%, list=14%, signal=21%
V$ATF3_Q6	V$ATF3_Q6		117	0.1952436	0.77926815	0.77272725	0.9520019	1	2214	tags=22%, list=20%, signal=27%
V$HFH1_01	V$HFH1_01		124	0.23080854	0.7792018	0.8484849	0.9484103	1	2371	tags=27%, list=21%, signal=34%
V$PPAR_DR1_Q2	V$PPAR_DR1_Q2		127	0.20357202	0.7778386	0.77272725	0.9489512	1	993	tags=12%, list=9%, signal=13%
RYAAAKNNNNNNTTGW_UNKNOWN	RYAAAKNNNNNNTTGW_UNKNOWN		44	0.26809868	0.7716498	0.8055556	0.96094704	1	2361	tags=32%, list=21%, signal=40%
V$ER_Q6_01	V$ER_Q6_01		122	0.20207389	0.7706273	0.6976744	0.9597633	1	1736	tags=19%, list=16%, signal=22%
V$MYCMAX_02	V$MYCMAX_02		117	0.19057938	0.76705533	0.8666667	0.9650827	1	996	tags=12%, list=9%, signal=13%
YATGNWAAT_V$OCT_C	YATGNWAAT_V$OCT_C		174	0.21695124	0.76684916	0.7368421	0.9616021	1	1691	tags=17%, list=15%, signal=20%
V$GATA4_Q3	V$GATA4_Q3		113	0.20423745	0.7663435	0.8095238	0.959884	1	1759	tags=18%, list=16%, signal=21%
WGTTNNNNNAAA_UNKNOWN	WGTTNNNNNAAA_UNKNOWN		263	0.20066023	0.7649145	0.85294116	0.9601575	1	1962	tags=21%, list=18%, signal=25%
CTGCAGY_UNKNOWN	CTGCAGY_UNKNOWN		369	0.19408119	0.7612164	0.8	0.9650363	1	1660	tags=17%, list=15%, signal=19%
V$FOXO4_01	V$FOXO4_01		108	0.20706916	0.7595149	0.88095236	0.96601593	1	2070	tags=19%, list=18%, signal=22%
GTGCAAA,MIR-507	GTGCAAA,MIR-507		58	0.1993789	0.7590547	0.8780488	0.9632854	1	2438	tags=26%, list=22%, signal=33%
V$FXR_Q3	V$FXR_Q3		48	0.24629489	0.7588018	0.88372093	0.9600879	1	2618	tags=38%, list=23%, signal=49%
V$MYB_Q3	V$MYB_Q3		111	0.214306	0.75847554	0.8604651	0.9570715	1	1747	tags=17%, list=16%, signal=20%
GTGGTGA,MIR-197	GTGGTGA,MIR-197		34	0.24462855	0.7582521	0.79545456	0.95481455	1	2576	tags=32%, list=23%, signal=42%
ATATGCA,MIR-448	ATATGCA,MIR-448		105	0.1884859	0.755182	0.90697676	0.9587476	1	2359	tags=25%, list=21%, signal=31%
V$TFIIA_Q6	V$TFIIA_Q6		137	0.20704421	0.7546378	0.84210527	0.95687985	1	1043	tags=12%, list=9%, signal=13%
YWATTWNNRGCT_UNKNOWN	YWATTWNNRGCT_UNKNOWN		32	0.25388813	0.75216144	0.8666667	0.95926905	1	2775	tags=34%, list=25%, signal=46%
YCATTAA_UNKNOWN	YCATTAA_UNKNOWN		277	0.21641532	0.7518222	0.85365856	0.9566709	1	1791	tags=18%, list=16%, signal=21%
V$CDC5_01	V$CDC5_01		137	0.20839134	0.7517714	0.902439	0.9532254	1	1726	tags=19%, list=15%, signal=22%
AAGCACT,MIR-520F	AAGCACT,MIR-520F		102	0.19680607	0.7511491	0.88372093	0.9515333	1	1073	tags=12%, list=10%, signal=13%
V$GATA1_01	V$GATA1_01		127	0.1939952	0.75055456	0.875	0.9491689	1	1854	tags=18%, list=17%, signal=21%
MGGAAGTG_V$GABP_B	MGGAAGTG_V$GABP_B		357	0.1667725	0.7501561	0.7297297	0.94631475	1	1011	tags=10%, list=9%, signal=10%
V$AP4_Q6_01	V$AP4_Q6_01		126	0.22103657	0.74980414	0.8958333	0.9438156	1	1668	tags=18%, list=15%, signal=21%
TACTTGA,MIR-26A,MIR-26B	TACTTGA,MIR-26A,MIR-26B		144	0.19089878	0.7472399	0.92105263	0.9479276	1	1922	tags=17%, list=17%, signal=20%
V$ALPHACP1_01	V$ALPHACP1_01		127	0.20925975	0.74671066	0.925	0.9459884	1	1610	tags=16%, list=14%, signal=18%
V$STAT6_02	V$STAT6_02		126	0.20619906	0.745894	0.972973	0.9441276	1	1327	tags=16%, list=12%, signal=18%
V$AP4_Q6	V$AP4_Q6		108	0.21623698	0.7389554	0.8958333	0.954391	1	2037	tags=19%, list=18%, signal=22%
V$TST1_01	V$TST1_01		133	0.22300817	0.73575175	0.8974359	0.9573067	1	2211	tags=24%, list=20%, signal=30%
V$CDPCR1_01	V$CDPCR1_01		59	0.20802496	0.735163	0.8913044	0.9548278	1	2132	tags=25%, list=19%, signal=31%
V$HMEF2_Q6	V$HMEF2_Q6		63	0.27024022	0.7348502	0.79545456	0.95215213	1	1540	tags=25%, list=14%, signal=29%
ATAACCT,MIR-154	ATAACCT,MIR-154		35	0.21399283	0.7337054	0.8043478	0.9505767	1	2744	tags=29%, list=25%, signal=38%
TTTNNANAGCYR_UNKNOWN	TTTNNANAGCYR_UNKNOWN		55	0.24317668	0.7328671	0.8717949	0.9482852	1	1960	tags=22%, list=18%, signal=26%
V$POU1F1_Q6	V$POU1F1_Q6		111	0.22139561	0.730808	0.9047619	0.9486882	1	2699	tags=34%, list=24%, signal=45%
ACTTTAT,MIR-142-5P	ACTTTAT,MIR-142-5P		150	0.17735626	0.7261589	0.9347826	0.9532257	1	2542	tags=24%, list=23%, signal=31%
V$AP2REP_01	V$AP2REP_01		85	0.19077817	0.72393686	0.9	0.9533095	1	1878	tags=20%, list=17%, signal=24%
TAATGTG,MIR-323	TAATGTG,MIR-323		78	0.19842887	0.72231984	0.7804878	0.9520326	1	1646	tags=15%, list=15%, signal=18%
TGANNYRGCA_V$TCF11MAFG_01	TGANNYRGCA_V$TCF11MAFG_01		146	0.18981464	0.71887314	0.925	0.95487326	1	1832	tags=17%, list=16%, signal=20%
V$HNF4_01	V$HNF4_01		136	0.20325968	0.71391255	0.9268293	0.95877856	1	2450	tags=25%, list=22%, signal=32%
YNGTTNNNATT_UNKNOWN	YNGTTNNNATT_UNKNOWN		170	0.19908874	0.71311784	0.9767442	0.9572246	1	2672	tags=28%, list=24%, signal=37%
V$NFKAPPAB_01	V$NFKAPPAB_01		125	0.20194136	0.71299374	0.8947368	0.954417	1	2022	tags=21%, list=18%, signal=25%
V$FREAC7_01	V$FREAC7_01		84	0.20395958	0.712845	0.94285715	0.9513872	1	959	tags=12%, list=9%, signal=13%
RYTGCNNRGNAAC_V$MIF1_01	RYTGCNNRGNAAC_V$MIF1_01		33	0.21067336	0.7118496	0.82222223	0.9498558	1	1832	tags=21%, list=16%, signal=25%
RNTCANNRNNYNATTW_UNKNOWN	RNTCANNRNNYNATTW_UNKNOWN		27	0.28854817	0.7105366	0.82051283	0.9485982	1	2888	tags=41%, list=26%, signal=55%
CCANNAGRKGGC_UNKNOWN	CCANNAGRKGGC_UNKNOWN		55	0.21195798	0.70945054	0.9130435	0.9467584	1	2662	tags=33%, list=24%, signal=43%
CCTGTGA,MIR-513	CCTGTGA,MIR-513		63	0.20104691	0.7093453	0.88095236	0.94399345	1	1668	tags=14%, list=15%, signal=17%
CAGNWMCNNNGAC_UNKNOWN	CAGNWMCNNNGAC_UNKNOWN		45	0.26889315	0.70367086	0.87234044	0.95088094	1	1676	tags=20%, list=15%, signal=23%
AGGGCCA,MIR-328	AGGGCCA,MIR-328		44	0.20652579	0.6990103	0.8863636	0.9557749	1	1073	tags=14%, list=10%, signal=15%
V$EVI1_02	V$EVI1_02		63	0.21837911	0.69845873	0.9512195	0.9528605	1	1424	tags=16%, list=13%, signal=18%
V$STAT5A_01	V$STAT5A_01		129	0.18575792	0.69795555	0.94871795	0.951198	1	2620	tags=27%, list=23%, signal=35%
V$HNF4_DR1_Q3	V$HNF4_DR1_Q3		139	0.18255784	0.69539016	0.95	0.9512035	1	2014	tags=19%, list=18%, signal=23%
V$RSRFC4_01	V$RSRFC4_01		121	0.23010628	0.69176924	0.9318182	0.9525006	1	1549	tags=17%, list=14%, signal=19%
V$MEF2_02	V$MEF2_02		115	0.24312717	0.6880793	0.8888889	0.95478725	1	1366	tags=17%, list=12%, signal=20%
V$SMAD3_Q6	V$SMAD3_Q6		104	0.20316407	0.6818524	0.9268293	0.9593265	1	1978	tags=20%, list=18%, signal=24%
V$PAX8_01	V$PAX8_01		15	0.22707789	0.6760517	0.9	0.9631893	1	2855	tags=33%, list=25%, signal=45%
V$GATA3_01	V$GATA3_01		117	0.19498353	0.6711155	0.95238096	0.96617544	1	1788	tags=18%, list=16%, signal=21%
V$NFAT_Q4_01	V$NFAT_Q4_01		135	0.17863743	0.6702993	1	0.9638526	1	1523	tags=15%, list=14%, signal=17%
V$TTF1_Q6	V$TTF1_Q6		126	0.18954997	0.6649433	0.9318182	0.9676975	1	2320	tags=21%, list=21%, signal=27%
V$E2A_Q2	V$E2A_Q2		107	0.202056	0.66289186	1	0.96687573	1	2463	tags=27%, list=22%, signal=34%
V$ER_Q6_02	V$ER_Q6_02		130	0.17985708	0.66279566	0.95	0.9638057	1	1388	tags=12%, list=12%, signal=14%
V$TBP_01	V$TBP_01		115	0.20441614	0.6539567	1	0.97179127	1	2644	tags=26%, list=24%, signal=34%
V$HIF1_Q3	V$HIF1_Q3		116	0.16156907	0.64996284	0.95238096	0.9727496	1	2015	tags=19%, list=18%, signal=23%
V$NGFIC_01	V$NGFIC_01		113	0.1564914	0.63873	0.9705882	0.9810256	1	1681	tags=14%, list=15%, signal=16%
V$FXR_IR1_Q6	V$FXR_IR1_Q6		61	0.19037549	0.6307207	1	0.9831232	1	1362	tags=11%, list=12%, signal=13%
GGARNTKYCCA_UNKNOWN	GGARNTKYCCA_UNKNOWN		36	0.19446184	0.6305399	0.9782609	0.9801031	1	1273	tags=14%, list=11%, signal=16%
V$HNF4_01_B	V$HNF4_01_B		120	0.1872598	0.6302014	1	0.9772793	1	1894	tags=18%, list=17%, signal=21%
CTTGTAT,MIR-381	CTTGTAT,MIR-381		96	0.17065853	0.6296059	1	0.9751611	1	2007	tags=20%, list=18%, signal=24%
TTCNRGNNNNTTC_V$HSF_Q6	TTCNRGNNNNTTC_V$HSF_Q6		75	0.16657415	0.61603385	0.97727275	0.9813032	1	3164	tags=31%, list=28%, signal=42%
ACCAATC,MIR-509	ACCAATC,MIR-509		19	0.20884109	0.61127764	0.9512195	0.9815907	1	2105	tags=21%, list=19%, signal=26%
GCATTTG,MIR-105	GCATTTG,MIR-105		85	0.15532307	0.5744005	1	0.99638563	1	4090	tags=40%, list=37%, signal=63%
CTAWWWATA_V$RSRFC4_Q2	CTAWWWATA_V$RSRFC4_Q2		180	0.18835251	0.55826193	1	0.99710405	1	1366	tags=14%, list=12%, signal=16%
ATGTTTC,MIR-494	ATGTTTC,MIR-494		79	0.15040994	0.54548144	0.9722222	0.998548	1	3576	tags=32%, list=32%, signal=46%
TAGAACC,MIR-182	TAGAACC,MIR-182		18	0.18860285	0.5342932	0.9583333	0.99950653	1	2673	tags=28%, list=24%, signal=36%
AGGAGTG,MIR-483	AGGAGTG,MIR-483		32	0.15592867	0.51222706	0.9777778	1	1	529	tags=6%, list=5%, signal=7%
YGACNNYACAR_UNKNOWN	YGACNNYACAR_UNKNOWN		44	0.16736713	0.5089677	1	0.9971111	1	2034	tags=16%, list=18%, signal=19%
GACAGGG,MIR-339	GACAGGG,MIR-339		31	0.15404482	0.48854032	1	0.99668294	1	2681	tags=26%, list=24%, signal=34%
