# Supplementary material for: A genomic analysis of mouse models of breast cancer reveals molecular features of mouse models and relationships to human breast cancer
Source: Breast Cancer Res. 2014 Jun 5;16(3):R59. doi: 10.1186/bcr3672 (PMC4078930; doi:10.1186/bcr3672)
Supplement: Additional file 11 — GSEA for mouse models compared to all other models or to mammary gland development. Listed by model. [file bcr3672-S11.zip › AdditionalFile11/DMBA/Vs_other_models/C6/Downregulated_in_DMBA_vs_other_models.txt]

NAME	GS<br> follow link to MSigDB	GS DETAILS	SIZE	ES	NES	NOM p-val	FDR q-val	FWER p-val	RANK AT MAX	LEADING EDGE
E2F1_UP.V1_UP	E2F1_UP.V1_UP	Details ...	113	-0.47703797	-1.734037	0.009140768	0.0772907	0.109	2015	tags=42%, list=18%, signal=50%
GCNP_SHH_UP_EARLY.V1_UP	GCNP_SHH_UP_EARLY.V1_UP	Details ...	114	-0.37261897	-1.4515768	0.0726257	0.6454705	0.632	3273	tags=39%, list=29%, signal=55%
PRC2_EDD_UP.V1_UP	PRC2_EDD_UP.V1_UP	Details ...	111	-0.3986834	-1.4248868	0.06805293	0.5369007	0.684	2933	tags=46%, list=26%, signal=62%
RAPA_EARLY_UP.V1_DN	RAPA_EARLY_UP.V1_DN	Details ...	110	-0.34812596	-1.3003024	0.08108108	0.99146056	0.843	1602	tags=26%, list=14%, signal=30%
EIF4E_UP	EIF4E_UP	Details ...	52	-0.37623993	-1.299205	0.15232974	0.7987154	0.844	2859	tags=33%, list=26%, signal=44%
RB_DN.V1_UP	RB_DN.V1_UP	Details ...	95	-0.3503933	-1.2563883	0.16977613	0.8657373	0.876	2561	tags=41%, list=23%, signal=53%
E2F3_UP.V1_UP	E2F3_UP.V1_UP	Details ...	100	-0.35334933	-1.1824257	0.19159664	1	0.912	1273	tags=24%, list=11%, signal=27%
CAHOY_OLIGODENDROCUTIC	CAHOY_OLIGODENDROCUTIC	Details ...	52	-0.3623206	-1.1766396	0.21869159	0.9959984	0.912	2470	tags=42%, list=22%, signal=54%
BCAT_GDS748_DN	BCAT_GDS748_DN	Details ...	22	-0.37684885	-1.1681297	0.25098816	0.9233129	0.918	2690	tags=45%, list=24%, signal=60%
GCNP_SHH_UP_LATE.V1_UP	GCNP_SHH_UP_LATE.V1_UP	Details ...	121	-0.30751637	-1.1545956	0.26959848	0.8832147	0.92	2325	tags=31%, list=21%, signal=39%
ESC_V6.5_UP_EARLY.V1_UP	ESC_V6.5_UP_EARLY.V1_UP	Details ...	118	-0.3346661	-1.1379577	0.25714287	0.86840695	0.925	1433	tags=23%, list=13%, signal=26%
CSR_EARLY_UP.V1_DN	CSR_EARLY_UP.V1_DN	Details ...	59	-0.33372244	-1.0888456	0.3197026	0.9898148	0.946	1775	tags=32%, list=16%, signal=38%
PDGF_ERK_DN.V1_DN	PDGF_ERK_DN.V1_DN	Details ...	88	-0.26476035	-1.0472771	0.37009346	1	0.956	3310	tags=39%, list=30%, signal=54%
BCAT_BILD_ET_AL_UP	BCAT_BILD_ET_AL_UP	Details ...	29	-0.33348107	-1.0106254	0.44117647	1	0.965	973	tags=21%, list=9%, signal=23%
YAP1_DN	YAP1_DN	Details ...	24	-0.3509965	-1.0057125	0.44604316	1	0.969	2106	tags=33%, list=19%, signal=41%
RPS14_DN.V1_DN	RPS14_DN.V1_DN	Details ...	101	-0.28511894	-0.99496746	0.46254683	1	0.972	2205	tags=33%, list=20%, signal=40%
PRC2_EZH2_UP.V1_UP	PRC2_EZH2_UP.V1_UP	Details ...	112	-0.26567245	-0.9625725	0.5275735	1	0.982	1707	tags=26%, list=15%, signal=30%
CSR_LATE_UP.V1_UP	CSR_LATE_UP.V1_UP	Details ...	107	-0.26663744	-0.9539206	0.4990476	1	0.983	2273	tags=32%, list=20%, signal=39%
PIGF_UP.V1_DN	PIGF_UP.V1_DN	Details ...	105	-0.28853345	-0.9316797	0.57624114	1	0.985	1624	tags=23%, list=15%, signal=26%
LTE2_UP.V1_UP	LTE2_UP.V1_UP	Details ...	120	-0.27025893	-0.9296944	0.5667939	1	0.985	2388	tags=35%, list=21%, signal=44%
TBK1.DN.48HRS_UP	TBK1.DN.48HRS_UP		34	-0.26232624	-0.9028837	0.60465115	1	0.987	3117	tags=35%, list=28%, signal=49%
ERB2_UP.V1_UP	ERB2_UP.V1_UP		118	-0.251313	-0.89017516	0.6549165	1	0.988	3048	tags=37%, list=27%, signal=51%
SIRNA_EIF4GI_UP	SIRNA_EIF4GI_UP		65	-0.2491381	-0.88071257	0.6134122	1	0.989	1652	tags=20%, list=15%, signal=23%
DCA_UP.V1_DN	DCA_UP.V1_DN		81	-0.2531611	-0.8785997	0.66233766	1	0.991	2679	tags=33%, list=24%, signal=43%
ESC_J1_UP_EARLY.V1_UP	ESC_J1_UP_EARLY.V1_UP		119	-0.25004324	-0.872677	0.7234042	1	0.991	2228	tags=30%, list=20%, signal=37%
MTOR_UP.V1_DN	MTOR_UP.V1_DN		134	-0.26035583	-0.8586989	0.6599265	1	0.992	1947	tags=26%, list=17%, signal=31%
ESC_V6.5_UP_LATE.V1_UP	ESC_V6.5_UP_LATE.V1_UP		135	-0.26175684	-0.8561661	0.6962963	1	0.992	2188	tags=30%, list=20%, signal=37%
TBK1.DN.48HRS_DN	TBK1.DN.48HRS_DN		39	-0.24765863	-0.8478191	0.66924566	1	0.992	2490	tags=31%, list=22%, signal=39%
CRX_NRL_DN.V1_UP	CRX_NRL_DN.V1_UP		109	-0.25138777	-0.8419348	0.739823	1	0.992	1940	tags=27%, list=17%, signal=32%
NRL_DN.V1_UP	NRL_DN.V1_UP		111	-0.24167606	-0.83072215	0.78469753	1	0.993	1940	tags=26%, list=17%, signal=31%
RB_P130_DN.V1_UP	RB_P130_DN.V1_UP		101	-0.24186096	-0.82101476	0.7569061	1	0.993	2280	tags=31%, list=20%, signal=38%
PTEN_DN.V2_DN	PTEN_DN.V2_DN		77	-0.23754667	-0.81096965	0.7663044	0.9992668	0.994	2025	tags=26%, list=18%, signal=31%
HOXA9_DN.V1_DN	HOXA9_DN.V1_DN		111	-0.22493413	-0.80947864	0.80524343	0.97222495	0.994	1882	tags=23%, list=17%, signal=28%
BCAT_BILD_ET_AL_DN	BCAT_BILD_ET_AL_DN		22	-0.25871703	-0.8039738	0.7304833	0.95652026	0.994	859	tags=18%, list=8%, signal=20%
CRX_NRL_DN.V1_DN	CRX_NRL_DN.V1_DN		92	-0.24705884	-0.8016627	0.8029197	0.93448067	0.994	2131	tags=27%, list=19%, signal=33%
AKT_UP.V1_DN	AKT_UP.V1_DN		138	-0.2552116	-0.7915038	0.77246654	0.9339683	0.994	1785	tags=25%, list=16%, signal=30%
YAP1_UP	YAP1_UP		23	-0.2503096	-0.7837981	0.7672584	0.92738134	0.995	3372	tags=43%, list=30%, signal=62%
MYC_UP.V1_UP	MYC_UP.V1_UP		82	-0.21230905	-0.7822349	0.80907375	0.9067687	0.995	3330	tags=34%, list=30%, signal=48%
RB_P107_DN.V1_UP	RB_P107_DN.V1_UP		109	-0.26741648	-0.76847845	0.7267552	0.9147256	0.996	2545	tags=39%, list=23%, signal=51%
ATF2_S_UP.V1_UP	ATF2_S_UP.V1_UP		108	-0.24810904	-0.7681834	0.8631757	0.892736	0.996	1735	tags=27%, list=15%, signal=31%
WNT_UP.V1_UP	WNT_UP.V1_UP		133	-0.2227626	-0.7402315	0.8911071	0.9290724	0.997	2370	tags=30%, list=21%, signal=38%
AKT_UP_MTOR_DN.V1_DN	AKT_UP_MTOR_DN.V1_DN		138	-0.21013886	-0.7047937	0.90909094	0.96629626	0.997	2633	tags=32%, list=24%, signal=41%
CRX_DN.V1_UP	CRX_DN.V1_UP		102	-0.2073462	-0.676597	0.9694245	0.98202974	0.998	1762	tags=20%, list=16%, signal=23%
ESC_J1_UP_LATE.V1_DN	ESC_J1_UP_LATE.V1_DN		133	-0.19274531	-0.66903895	0.98087955	0.96856546	0.998	2544	tags=29%, list=23%, signal=37%
RAPA_EARLY_UP.V1_UP	RAPA_EARLY_UP.V1_UP		105	-0.18185647	-0.634729	0.9716814	0.97902817	0.998	1867	tags=17%, list=17%, signal=20%
MTOR_UP.N4.V1_DN	MTOR_UP.N4.V1_DN		82	-0.15484302	-0.5690264	0.99433964	0.9877919	0.999	3806	tags=40%, list=34%, signal=61%
