# Supplementary material for: A genomic analysis of mouse models of breast cancer reveals molecular features of mouse models and relationships to human breast cancer
Source: Breast Cancer Res. 2014 Jun 5;16(3):R59. doi: 10.1186/bcr3672 (PMC4078930; doi:10.1186/bcr3672)
Supplement: Additional file 11 — GSEA for mouse models compared to all other models or to mammary gland development. Listed by model. [file bcr3672-S11.zip › AdditionalFile11/DMBA/Vs_other_models/C6/Upregulated_in_DMBA_vs_other_models.txt]

NAME	GS<br> follow link to MSigDB	GS DETAILS	SIZE	ES	NES	NOM p-val	FDR q-val	FWER p-val	RANK AT MAX	LEADING EDGE
RB_P130_DN.V1_DN	RB_P130_DN.V1_DN	Details ...	81	0.50997007	1.6714213	0.012526096	0.41256827	0.204	1991	tags=36%, list=18%, signal=43%
RPS14_DN.V1_UP	RPS14_DN.V1_UP	Details ...	113	0.56904244	1.5658046	0.027659575	0.6955333	0.388	1583	tags=46%, list=14%, signal=53%
E2F3_UP.V1_DN	E2F3_UP.V1_DN	Details ...	57	0.4804449	1.5306989	0.027659575	0.64378613	0.451	1486	tags=30%, list=13%, signal=34%
STK33_SKM_UP	STK33_SKM_UP	Details ...	129	0.51035887	1.504515	0.04	0.6052153	0.488	2281	tags=43%, list=20%, signal=53%
RB_P107_DN.V1_DN	RB_P107_DN.V1_DN	Details ...	86	0.40404543	1.5007727	0.069473684	0.5027424	0.493	1515	tags=21%, list=14%, signal=24%
HOXA9_DN.V1_UP	HOXA9_DN.V1_UP	Details ...	90	0.474583	1.4823741	0.06004141	0.48982674	0.522	2519	tags=42%, list=22%, signal=54%
BMI1_DN_MEL18_DN.V1_UP	BMI1_DN_MEL18_DN.V1_UP	Details ...	99	0.49257502	1.4578781	0.040860213	0.5169676	0.564	1738	tags=41%, list=16%, signal=49%
MYC_UP.V1_DN	MYC_UP.V1_DN	Details ...	58	0.48271137	1.4355942	0.06535948	0.5457291	0.602	1486	tags=33%, list=13%, signal=38%
STK33_UP	STK33_UP	Details ...	129	0.45607194	1.4305509	0.06581741	0.50392693	0.607	1095	tags=28%, list=10%, signal=31%
SRC_UP.V1_DN	SRC_UP.V1_DN	Details ...	81	0.4332035	1.4276034	0.039627038	0.46624196	0.612	1110	tags=23%, list=10%, signal=26%
STK33_NOMO_UP	STK33_NOMO_UP	Details ...	146	0.4607423	1.4248079	0.06595745	0.43219402	0.615	2518	tags=44%, list=22%, signal=56%
KRAS.PROSTATE_UP.V1_DN	KRAS.PROSTATE_UP.V1_DN	Details ...	80	0.48138204	1.4098411	0.04385965	0.44265798	0.638	1076	tags=26%, list=10%, signal=29%
CAMP_UP.V1_DN	CAMP_UP.V1_DN	Details ...	116	0.37674835	1.3940159	0.06896552	0.4613454	0.67	1474	tags=25%, list=13%, signal=28%
PRC2_SUZ12_UP.V1_DN	PRC2_SUZ12_UP.V1_DN	Details ...	100	0.43126696	1.375008	0.06880734	0.4962901	0.701	1752	tags=33%, list=16%, signal=39%
SNF5_DN.V1_DN	SNF5_DN.V1_DN	Details ...	119	0.4594666	1.3738525	0.06290673	0.46669027	0.702	1670	tags=39%, list=15%, signal=46%
KRAS.LUNG.BREAST_UP.V1_UP	KRAS.LUNG.BREAST_UP.V1_UP	Details ...	73	0.47458556	1.3673873	0.07002188	0.45601267	0.711	1886	tags=38%, list=17%, signal=46%
CAHOY_ASTROGLIAL	CAHOY_ASTROGLIAL	Details ...	64	0.48680136	1.365095	0.097457625	0.43427444	0.714	1862	tags=44%, list=17%, signal=52%
ESC_V6.5_UP_EARLY.V1_DN	ESC_V6.5_UP_EARLY.V1_DN	Details ...	135	0.47385517	1.3609338	0.121212125	0.4206458	0.72	1604	tags=33%, list=14%, signal=38%
KRAS.DF.V1_UP	KRAS.DF.V1_UP	Details ...	123	0.40966678	1.3428823	0.10352423	0.45001447	0.745	2050	tags=36%, list=18%, signal=43%
KRAS.LUNG_UP.V1_DN	KRAS.LUNG_UP.V1_DN	Details ...	75	0.45314422	1.3215686	0.09151786	0.48789504	0.761	2790	tags=49%, list=25%, signal=65%
KRAS.BREAST_UP.V1_UP	KRAS.BREAST_UP.V1_UP		74	0.46339387	1.3200587	0.09234234	0.46940288	0.763	2529	tags=46%, list=23%, signal=59%
PTEN_DN.V1_DN	PTEN_DN.V1_DN		84	0.412416	1.3111638	0.081140354	0.47311762	0.767	1919	tags=37%, list=17%, signal=44%
KRAS.50_UP.V1_DN	KRAS.50_UP.V1_DN		23	0.52934384	1.3102907	0.13333334	0.4547537	0.768	1484	tags=48%, list=13%, signal=55%
KRAS.50_UP.V1_UP	KRAS.50_UP.V1_UP		31	0.5045722	1.3083497	0.106481485	0.4410432	0.77	1301	tags=35%, list=12%, signal=40%
P53_DN.V2_UP	P53_DN.V2_UP		83	0.42056087	1.2939273	0.09978308	0.46564677	0.794	1831	tags=36%, list=16%, signal=43%
EGFR_UP.V1_UP	EGFR_UP.V1_UP		121	0.3943103	1.282452	0.14380531	0.47702938	0.8	2149	tags=33%, list=19%, signal=40%
RELA_DN.V1_DN	RELA_DN.V1_DN		95	0.42095676	1.2798468	0.13406594	0.46603173	0.805	1587	tags=27%, list=14%, signal=32%
BCAT.100_UP.V1_UP	BCAT.100_UP.V1_UP		32	0.45776603	1.2781364	0.13333334	0.45385015	0.806	1289	tags=28%, list=12%, signal=32%
MEL18_DN.V1_UP	MEL18_DN.V1_UP		102	0.43669036	1.2769014	0.14725275	0.44139603	0.807	1738	tags=35%, list=16%, signal=41%
BMI1_DN.V1_UP	BMI1_DN.V1_UP		102	0.4205091	1.2663599	0.17154811	0.45336413	0.817	1738	tags=35%, list=16%, signal=41%
KRAS.LUNG_UP.V1_UP	KRAS.LUNG_UP.V1_UP		68	0.43844613	1.2655935	0.12555066	0.4402572	0.818	2786	tags=43%, list=25%, signal=56%
ALK_DN.V1_UP	ALK_DN.V1_UP		89	0.39914635	1.2345504	0.13742071	0.5113672	0.849	1738	tags=29%, list=16%, signal=34%
KRAS.600_UP.V1_UP	KRAS.600_UP.V1_UP		149	0.39621103	1.2334416	0.1372093	0.49929267	0.852	2196	tags=36%, list=20%, signal=44%
SIRNA_EIF4GI_DN	SIRNA_EIF4GI_DN		50	0.3548493	1.2105006	0.23228346	0.5481253	0.874	2724	tags=34%, list=24%, signal=45%
LEF1_UP.V1_UP	LEF1_UP.V1_UP		124	0.3903625	1.2094345	0.18262807	0.53653765	0.874	1643	tags=30%, list=15%, signal=35%
P53_DN.V1_UP	P53_DN.V1_UP		114	0.37572163	1.2093308	0.18526785	0.5220349	0.874	2056	tags=37%, list=18%, signal=45%
ATM_DN.V1_DN	ATM_DN.V1_DN		86	0.39804357	1.2072116	0.20518868	0.51442343	0.876	2617	tags=44%, list=23%, signal=57%
E2F1_UP.V1_DN	E2F1_UP.V1_DN		129	0.3634919	1.1955885	0.19607843	0.5319998	0.885	1509	tags=25%, list=13%, signal=28%
KRAS.AMP.LUNG_UP.V1_DN	KRAS.AMP.LUNG_UP.V1_DN		74	0.36883754	1.1892473	0.20292887	0.53582335	0.891	1209	tags=19%, list=11%, signal=21%
KRAS.300_UP.V1_UP	KRAS.300_UP.V1_UP		80	0.406876	1.1834779	0.17617866	0.5373368	0.893	2274	tags=39%, list=20%, signal=48%
CTIP_DN.V1_DN	CTIP_DN.V1_DN		71	0.34905145	1.1680484	0.22663552	0.5666826	0.904	2129	tags=34%, list=19%, signal=41%
ATF2_UP.V1_UP	ATF2_UP.V1_UP		107	0.34569383	1.1444854	0.2735632	0.62292975	0.917	2575	tags=37%, list=23%, signal=48%
RAF_UP.V1_UP	RAF_UP.V1_UP		123	0.3419046	1.1431907	0.24175824	0.61199087	0.917	2344	tags=34%, list=21%, signal=43%
AKT_UP_MTOR_DN.V1_UP	AKT_UP_MTOR_DN.V1_UP		127	0.3349792	1.1394981	0.26200873	0.60843694	0.919	2481	tags=35%, list=22%, signal=45%
PDGF_ERK_DN.V1_UP	PDGF_ERK_DN.V1_UP		81	0.31651762	1.1341684	0.26984128	0.61086553	0.923	1523	tags=23%, list=14%, signal=27%
KRAS.LUNG.BREAST_UP.V1_DN	KRAS.LUNG.BREAST_UP.V1_DN		72	0.3920787	1.1326149	0.2489083	0.60225564	0.923	1793	tags=32%, list=16%, signal=38%
KRAS.600.LUNG.BREAST_UP.V1_UP	KRAS.600.LUNG.BREAST_UP.V1_UP		142	0.37400806	1.1279302	0.27171493	0.6018804	0.924	2274	tags=35%, list=20%, signal=44%
CAHOY_NEURONAL	CAHOY_NEURONAL		56	0.42234987	1.1264554	0.2746331	0.59423065	0.924	1399	tags=29%, list=12%, signal=32%
KRAS.600.LUNG.BREAST_UP.V1_DN	KRAS.600.LUNG.BREAST_UP.V1_DN		140	0.35901326	1.104156	0.30612245	0.64418876	0.934	2600	tags=38%, list=23%, signal=49%
CYCLIN_D1_UP.V1_UP	CYCLIN_D1_UP.V1_UP		123	0.3099798	1.1011952	0.33333334	0.6404881	0.935	1270	tags=16%, list=11%, signal=18%
TBK1.DF_UP	TBK1.DF_UP		166	0.30399415	1.1006099	0.31428573	0.6297931	0.935	2153	tags=28%, list=19%, signal=34%
LEF1_UP.V1_DN	LEF1_UP.V1_DN		111	0.33577526	1.0870024	0.31965443	0.655229	0.939	1496	tags=27%, list=13%, signal=31%
PTEN_DN.V2_UP	PTEN_DN.V2_UP		70	0.34145713	1.0841894	0.28947368	0.6506939	0.941	1686	tags=33%, list=15%, signal=38%
STK33_NOMO_DN	STK33_NOMO_DN		122	0.30481568	1.082287	0.3106576	0.64424235	0.941	1604	tags=26%, list=14%, signal=30%
STK33_SKM_DN	STK33_SKM_DN		125	0.31476444	1.0816554	0.3231441	0.6342271	0.941	1039	tags=18%, list=9%, signal=20%
RAF_UP.V1_DN	RAF_UP.V1_DN		110	0.3195903	1.0750021	0.33549783	0.6406702	0.941	1936	tags=32%, list=17%, signal=38%
TBK1.DF_DN	TBK1.DF_DN		157	0.27044827	1.074171	0.34221312	0.6318832	0.942	1831	tags=24%, list=16%, signal=28%
IL15_UP.V1_DN	IL15_UP.V1_DN		88	0.3418211	1.0687209	0.33712983	0.6358769	0.942	2610	tags=36%, list=23%, signal=47%
P53_DN.V1_DN	P53_DN.V1_DN		122	0.32459992	1.0646694	0.35604396	0.6369034	0.942	2190	tags=34%, list=20%, signal=42%
PTEN_DN.V1_UP	PTEN_DN.V1_UP		101	0.34045792	1.0601014	0.37641722	0.63896394	0.945	2203	tags=33%, list=20%, signal=40%
PRC2_EZH2_UP.V1_DN	PRC2_EZH2_UP.V1_DN		112	0.33921587	1.0597099	0.3632287	0.6294789	0.945	1350	tags=22%, list=12%, signal=25%
ATF2_UP.V1_DN	ATF2_UP.V1_DN		113	0.33542135	1.0573179	0.3618421	0.62638414	0.945	1953	tags=30%, list=17%, signal=36%
KRAS.KIDNEY_UP.V1_DN	KRAS.KIDNEY_UP.V1_DN		78	0.36355096	1.0518246	0.3882353	0.6310335	0.948	1898	tags=29%, list=17%, signal=35%
CRX_DN.V1_DN	CRX_DN.V1_DN		113	0.29976052	1.046462	0.3800905	0.63503027	0.949	1430	tags=22%, list=13%, signal=25%
ESC_V6.5_UP_LATE.V1_DN	ESC_V6.5_UP_LATE.V1_DN		129	0.29551747	1.0410349	0.38174275	0.63951856	0.952	1448	tags=19%, list=13%, signal=21%
MEL18_DN.V1_DN	MEL18_DN.V1_DN		89	0.33723843	1.0388614	0.37582418	0.6349471	0.952	1751	tags=28%, list=16%, signal=33%
RELA_DN.V1_UP	RELA_DN.V1_UP		86	0.3069175	1.0365711	0.37772927	0.6317388	0.954	1921	tags=28%, list=17%, signal=33%
STK33_DN	STK33_DN		115	0.28984854	1.0362346	0.37310195	0.6229117	0.954	1040	tags=17%, list=9%, signal=18%
LTE2_UP.V1_DN	LTE2_UP.V1_DN		111	0.33423236	1.0298647	0.3887689	0.6301119	0.955	1671	tags=27%, list=15%, signal=31%
CORDENONSI_YAP_CONSERVED_SIGNATURE	CORDENONSI_YAP_CONSERVED_SIGNATURE		42	0.37555245	1.0241807	0.4356223	0.63626885	0.956	772	tags=21%, list=7%, signal=23%
KRAS.AMP.LUNG_UP.V1_UP	KRAS.AMP.LUNG_UP.V1_UP		67	0.38870117	1.0231081	0.46136364	0.6298046	0.956	1680	tags=28%, list=15%, signal=33%
JNK_DN.V1_UP	JNK_DN.V1_UP		109	0.31893128	1.0219134	0.44026548	0.6238025	0.956	2570	tags=37%, list=23%, signal=47%
CSR_EARLY_UP.V1_UP	CSR_EARLY_UP.V1_UP		98	0.2717611	1.0201061	0.42405063	0.6197985	0.956	1745	tags=20%, list=16%, signal=24%
PIGF_UP.V1_UP	PIGF_UP.V1_UP		94	0.28935903	1.018765	0.43145162	0.6146643	0.957	1109	tags=17%, list=10%, signal=19%
KRAS.300_UP.V1_DN	KRAS.300_UP.V1_DN		74	0.33027107	1.0082413	0.4291939	0.63450825	0.959	1611	tags=28%, list=14%, signal=33%
KRAS.DF.V1_DN	KRAS.DF.V1_DN		102	0.28970858	1.0052704	0.4275862	0.6338293	0.959	1605	tags=23%, list=14%, signal=26%
ESC_J1_UP_EARLY.V1_DN	ESC_J1_UP_EARLY.V1_DN		124	0.27820274	0.9931904	0.475162	0.655917	0.961	2488	tags=32%, list=22%, signal=41%
KRAS.PROSTATE_UP.V1_UP	KRAS.PROSTATE_UP.V1_UP		77	0.3282633	0.98892856	0.46888888	0.65887016	0.962	2274	tags=35%, list=20%, signal=44%
NFE2L2.V2	NFE2L2.V2		212	0.26682523	0.98368645	0.47209302	0.6639525	0.964	2113	tags=25%, list=19%, signal=30%
BRCA1_DN.V1_UP	BRCA1_DN.V1_UP		70	0.34261248	0.9765871	0.48817205	0.67384416	0.965	2861	tags=41%, list=26%, signal=55%
RB_DN.V1_DN	RB_DN.V1_DN		86	0.30913994	0.97371095	0.49048626	0.6730032	0.966	2755	tags=37%, list=25%, signal=49%
BMI1_DN.V1_DN	BMI1_DN.V1_DN		90	0.28582144	0.9638729	0.51910114	0.6917263	0.969	1751	tags=24%, list=16%, signal=29%
TGFB_UP.V1_UP	TGFB_UP.V1_UP		111	0.29649094	0.962042	0.51592356	0.6875218	0.969	1763	tags=23%, list=16%, signal=28%
NOTCH_DN.V1_DN	NOTCH_DN.V1_DN		110	0.3055084	0.9608965	0.5426696	0.6820215	0.969	2551	tags=36%, list=23%, signal=47%
KRAS.KIDNEY_UP.V1_UP	KRAS.KIDNEY_UP.V1_UP		83	0.3334141	0.95779544	0.5135135	0.6825782	0.969	2082	tags=33%, list=19%, signal=40%
TGFB_UP.V1_DN	TGFB_UP.V1_DN		108	0.26644337	0.9512631	0.5535714	0.69082934	0.971	1635	tags=20%, list=15%, signal=24%
AKT_UP.V1_UP	AKT_UP.V1_UP		118	0.27860215	0.94507337	0.5363248	0.6991076	0.971	1718	tags=23%, list=15%, signal=27%
MEK_UP.V1_UP	MEK_UP.V1_UP		124	0.2802879	0.9320703	0.5820225	0.72712255	0.973	1699	tags=26%, list=15%, signal=30%
KRAS.600_UP.V1_DN	KRAS.600_UP.V1_DN		150	0.29071417	0.9273327	0.57836646	0.73042095	0.973	1525	tags=23%, list=14%, signal=26%
GCNP_SHH_UP_EARLY.V1_DN	GCNP_SHH_UP_EARLY.V1_DN		120	0.25646552	0.9222814	0.5840708	0.7351763	0.974	2022	tags=23%, list=18%, signal=28%
SNF5_DN.V1_UP	SNF5_DN.V1_UP		134	0.29882458	0.92112416	0.56222224	0.73023593	0.974	1653	tags=24%, list=15%, signal=28%
PRC1_BMI_UP.V1_UP	PRC1_BMI_UP.V1_UP		99	0.26996148	0.9203055	0.57236844	0.72445893	0.974	2851	tags=38%, list=25%, signal=51%
CYCLIN_D1_KE_.V1_UP	CYCLIN_D1_KE_.V1_UP		115	0.24633986	0.92006326	0.56164384	0.7173049	0.974	795	tags=11%, list=7%, signal=12%
DCA_UP.V1_UP	DCA_UP.V1_UP		86	0.27513415	0.9094621	0.5968468	0.73690575	0.976	1531	tags=22%, list=14%, signal=25%
PRC1_BMI_UP.V1_DN	PRC1_BMI_UP.V1_DN		95	0.2757966	0.9055901	0.6333333	0.74085236	0.976	1408	tags=23%, list=13%, signal=26%
VEGF_A_UP.V1_DN	VEGF_A_UP.V1_DN		122	0.24920966	0.90553635	0.6141079	0.73317313	0.976	1140	tags=14%, list=10%, signal=15%
ATF2_S_UP.V1_DN	ATF2_S_UP.V1_DN		107	0.28754777	0.904609	0.61013216	0.7279466	0.976	1953	tags=30%, list=17%, signal=36%
MTOR_UP.N4.V1_UP	MTOR_UP.N4.V1_UP		130	0.23040904	0.9013133	0.6244444	0.7286788	0.976	1681	tags=18%, list=15%, signal=21%
NOTCH_DN.V1_UP	NOTCH_DN.V1_UP		98	0.27136716	0.89795166	0.62114537	0.73023516	0.977	1353	tags=19%, list=12%, signal=22%
PRC2_EDD_UP.V1_DN	PRC2_EDD_UP.V1_DN		106	0.26263613	0.8850832	0.654185	0.75543267	0.981	3074	tags=39%, list=27%, signal=53%
JAK2_DN.V1_UP	JAK2_DN.V1_UP		87	0.28494412	0.8826313	0.66136366	0.7541012	0.981	2100	tags=28%, list=19%, signal=34%
EIF4E_DN	EIF4E_DN		44	0.28264245	0.88217235	0.6376518	0.74793303	0.981	1620	tags=20%, list=14%, signal=24%
CYCLIN_D1_KE_.V1_DN	CYCLIN_D1_KE_.V1_DN		124	0.26273245	0.87870646	0.6812933	0.7498231	0.981	1533	tags=20%, list=14%, signal=23%
EGFR_UP.V1_DN	EGFR_UP.V1_DN		105	0.25289512	0.87511903	0.6988764	0.7522017	0.982	2142	tags=28%, list=19%, signal=34%
MTOR_UP.V1_UP	MTOR_UP.V1_UP		121	0.24997342	0.8699826	0.6599099	0.75830066	0.984	1778	tags=20%, list=16%, signal=23%
BRCA1_DN.V1_DN	BRCA1_DN.V1_DN		70	0.2788799	0.8686021	0.6659193	0.7544321	0.984	1876	tags=21%, list=17%, signal=26%
MEK_UP.V1_DN	MEK_UP.V1_DN		98	0.25457263	0.86686456	0.65	0.75134385	0.984	2200	tags=26%, list=20%, signal=31%
NRL_DN.V1_DN	NRL_DN.V1_DN		91	0.2427087	0.86210346	0.7387387	0.756162	0.984	1322	tags=16%, list=12%, signal=19%
PDGF_UP.V1_UP	PDGF_UP.V1_UP		85	0.21617289	0.86076903	0.6942675	0.7520542	0.984	1208	tags=13%, list=11%, signal=14%
BMI1_DN_MEL18_DN.V1_DN	BMI1_DN_MEL18_DN.V1_DN		86	0.27050003	0.85622185	0.72186834	0.75749457	0.985	1955	tags=28%, list=17%, signal=34%
VEGF_A_UP.V1_UP	VEGF_A_UP.V1_UP		115	0.25749677	0.83879256	0.74482757	0.79814017	0.987	1509	tags=17%, list=13%, signal=19%
IL21_UP.V1_UP	IL21_UP.V1_UP		118	0.26167396	0.83766705	0.74882627	0.79422987	0.987	2594	tags=31%, list=23%, signal=39%
GCNP_SHH_UP_LATE.V1_DN	GCNP_SHH_UP_LATE.V1_DN		137	0.21546374	0.8239478	0.80088496	0.8229839	0.989	1992	tags=21%, list=18%, signal=25%
KRAS.BREAST_UP.V1_DN	KRAS.BREAST_UP.V1_DN		77	0.2575214	0.81685454	0.80172414	0.8332276	0.989	1793	tags=27%, list=16%, signal=32%
ESC_J1_UP_LATE.V1_UP	ESC_J1_UP_LATE.V1_UP		140	0.24787666	0.8151045	0.7842697	0.8314014	0.989	2614	tags=33%, list=23%, signal=42%
ERB2_UP.V1_DN	ERB2_UP.V1_DN		92	0.23325135	0.8136969	0.75055677	0.828699	0.99	2200	tags=28%, list=20%, signal=35%
CAHOY_ASTROCYTIC	CAHOY_ASTROCYTIC		57	0.26336187	0.812406	0.8138528	0.82458407	0.99	1682	tags=23%, list=15%, signal=27%
IL15_UP.V1_UP	IL15_UP.V1_UP		103	0.22683367	0.8073798	0.8126411	0.83170766	0.991	1163	tags=16%, list=10%, signal=17%
CYCLIN_D1_UP.V1_DN	CYCLIN_D1_UP.V1_DN		125	0.21780565	0.80694616	0.7621145	0.8259884	0.991	841	tags=11%, list=8%, signal=12%
IL21_UP.V1_DN	IL21_UP.V1_DN		94	0.2638974	0.80487514	0.7638889	0.82357293	0.991	1886	tags=26%, list=17%, signal=30%
ALK_DN.V1_DN	ALK_DN.V1_DN		73	0.26417026	0.8010837	0.7599119	0.825018	0.992	1412	tags=23%, list=13%, signal=26%
BCAT.100_UP.V1_DN	BCAT.100_UP.V1_DN		15	0.32651338	0.80071545	0.74207187	0.81964594	0.992	339	tags=13%, list=3%, signal=14%
CTIP_DN.V1_UP	CTIP_DN.V1_UP		70	0.26672152	0.77435404	0.83076924	0.8757536	0.996	2970	tags=39%, list=27%, signal=52%
WNT_UP.V1_DN	WNT_UP.V1_DN		122	0.22402717	0.7623951	0.90128756	0.895542	0.997	1984	tags=22%, list=18%, signal=27%
IL2_UP.V1_UP	IL2_UP.V1_UP		102	0.21423388	0.7472418	0.9190476	0.9197694	0.997	1206	tags=13%, list=11%, signal=14%
CAMP_UP.V1_UP	CAMP_UP.V1_UP		123	0.16693388	0.74489677	0.80625	0.9173121	0.997	2187	tags=16%, list=20%, signal=20%
PDGF_UP.V1_DN	PDGF_UP.V1_DN		70	0.23836143	0.7347991	0.9117647	0.9287849	0.997	1684	tags=21%, list=15%, signal=25%
PKCA_DN.V1_DN	PKCA_DN.V1_DN		117	0.21510068	0.726878	0.96428573	0.9353729	0.997	2398	tags=23%, list=21%, signal=29%
JNK_DN.V1_DN	JNK_DN.V1_DN		115	0.22376326	0.72584796	0.93526787	0.9296272	0.997	1632	tags=21%, list=15%, signal=24%
IL2_UP.V1_DN	IL2_UP.V1_DN		99	0.22977443	0.71392095	0.92825115	0.9421623	0.997	1843	tags=22%, list=16%, signal=26%
JAK2_DN.V1_DN	JAK2_DN.V1_DN		51	0.20916143	0.7064579	0.9267734	0.94589174	0.997	1365	tags=16%, list=12%, signal=18%
PRC2_SUZ12_UP.V1_UP	PRC2_SUZ12_UP.V1_UP		114	0.2160566	0.7056731	0.9472477	0.9397814	0.997	2875	tags=37%, list=26%, signal=49%
P53_DN.V2_DN	P53_DN.V2_DN		99	0.20718248	0.6875146	0.96659243	0.9572887	0.998	1742	tags=20%, list=16%, signal=24%
CSR_LATE_UP.V1_DN	CSR_LATE_UP.V1_DN		74	0.21515077	0.6825203	0.951782	0.95660204	0.998	3175	tags=35%, list=28%, signal=49%
GLI1_UP.V1_UP	GLI1_UP.V1_UP		16	0.24238786	0.673648	0.84023666	0.95817566	0.998	2519	tags=31%, list=22%, signal=40%
PKCA_DN.V1_UP	PKCA_DN.V1_UP		115	0.215262	0.65371805	0.98419863	0.9683419	0.998	2917	tags=38%, list=26%, signal=51%
SRC_UP.V1_UP	SRC_UP.V1_UP		76	0.18622263	0.614913	0.9689579	0.9863902	0.999	2883	tags=22%, list=26%, signal=30%
BCAT_GDS748_UP	BCAT_GDS748_UP		33	0.18580297	0.55511147	0.9956044	0.9987691	0.999	3580	tags=42%, list=32%, signal=62%
ATM_DN.V1_UP	ATM_DN.V1_UP		90	0.18742618	0.5481375	0.9976415	0.9926937	0.999	2941	tags=30%, list=26%, signal=40%
