# Supplementary material for: A genomic analysis of mouse models of breast cancer reveals molecular features of mouse models and relationships to human breast cancer
Source: Breast Cancer Res. 2014 Jun 5;16(3):R59. doi: 10.1186/bcr3672 (PMC4078930; doi:10.1186/bcr3672)
Supplement: Additional file 11 — GSEA for mouse models compared to all other models or to mammary gland development. Listed by model. [file bcr3672-S11.zip › AdditionalFile11/Ebb2KI/Vs_Normal_mammaryGland/C2/Downregulated_in_ERBB2knockin_vs_normalMammary.txt]

NAME	GS<br> follow link to MSigDB	GS DETAILS	SIZE	ES	NES	NOM p-val	FDR q-val	FWER p-val	RANK AT MAX	LEADING EDGE
KEGG_PARKINSONS_DISEASE	KEGG_PARKINSONS_DISEASE	Details ...	81	-0.71604955	-2.4052584	0	0	0	2214	tags=74%, list=20%, signal=92%
KEGG_HUNTINGTONS_DISEASE	KEGG_HUNTINGTONS_DISEASE	Details ...	115	-0.5718422	-2.313754	0	0	0	2214	tags=55%, list=20%, signal=68%
KEGG_OXIDATIVE_PHOSPHORYLATION	KEGG_OXIDATIVE_PHOSPHORYLATION	Details ...	89	-0.64472073	-2.2931902	0	0	0	2558	tags=71%, list=23%, signal=91%
REACTOME_GLUCOSE_REGULATION_OF_INSULIN_SECRETION	REACTOME_GLUCOSE_REGULATION_OF_INSULIN_SECRETION	Details ...	117	-0.6641483	-2.2779067	0	0	0	2476	tags=73%, list=22%, signal=92%
REACTOME_INTEGRATION_OF_ENERGY_METABOLISM	REACTOME_INTEGRATION_OF_ENERGY_METABOLISM	Details ...	160	-0.61961365	-2.1784248	0	0.003876047	0.01	2214	tags=61%, list=20%, signal=75%
KEGG_ALZHEIMERS_DISEASE	KEGG_ALZHEIMERS_DISEASE	Details ...	109	-0.5834509	-2.165347	0	0.003230039	0.01	2550	tags=64%, list=23%, signal=82%
REACTOME_ELECTRON_TRANSPORT_CHAIN	REACTOME_ELECTRON_TRANSPORT_CHAIN	Details ...	52	-0.79631525	-2.1635022	0	0.002768605	0.01	2214	tags=94%, list=20%, signal=117%
MOOTHA_VOXPHOS	MOOTHA_VOXPHOS	Details ...	67	-0.7116598	-2.1577218	0	0.002422529	0.01	2558	tags=82%, list=23%, signal=106%
MOOTHA_MITOCHONDRIA	MOOTHA_MITOCHONDRIA	Details ...	330	-0.5082617	-2.1162944	0	0.003230039	0.01	2565	tags=51%, list=23%, signal=64%
MCBRYAN_PUBERTAL_BREAST_4_5WK_DN	MCBRYAN_PUBERTAL_BREAST_4_5WK_DN	Details ...	148	-0.7034644	-2.0903287	0	0.002907035	0.01	1729	tags=59%, list=15%, signal=69%
MOOTHA_HUMAN_MITODB_6_2002	MOOTHA_HUMAN_MITODB_6_2002	Details ...	325	-0.4891224	-2.0207353	0	0.007987385	0.03	2565	tags=49%, list=23%, signal=61%
REACTOME_REGULATION_OF_INSULIN_SECRETION	REACTOME_REGULATION_OF_INSULIN_SECRETION	Details ...	148	-0.5585157	-2.0103629	0	0.00812928	0.03	2537	tags=62%, list=23%, signal=79%
KAAB_HEART_ATRIUM_VS_VENTRICLE_DN	KAAB_HEART_ATRIUM_VS_VENTRICLE_DN	Details ...	169	-0.5863089	-2.0085206	0	0.007503951	0.03	2275	tags=56%, list=20%, signal=69%
REACTOME_REGULATION_OF_LIPID_METABOLISM_BY_PEROXISOME_PROLIFERATOR_ACTIVATED_RECEPTOR_ALPHA	REACTOME_REGULATION_OF_LIPID_METABOLISM_BY_PEROXISOME_PROLIFERATOR_ACTIVATED_RECEPTOR_ALPHA	Details ...	40	-0.71769863	-2.006452	0	0.006967954	0.03	1965	tags=60%, list=18%, signal=73%
KEGG_BIOSYNTHESIS_OF_UNSATURATED_FATTY_ACIDS	KEGG_BIOSYNTHESIS_OF_UNSATURATED_FATTY_ACIDS	Details ...	18	-0.72873694	-1.9832841	0	0.011301246	0.07	1827	tags=67%, list=16%, signal=80%
KEGG_PYRUVATE_METABOLISM	KEGG_PYRUVATE_METABOLISM	Details ...	29	-0.6903635	-1.960245	0	0.013792614	0.11	1404	tags=48%, list=13%, signal=55%
LI_PROSTATE_CANCER_EPIGENETIC	LI_PROSTATE_CANCER_EPIGENETIC	Details ...	15	-0.6997869	-1.915135	0.022222223	0.020148434	0.2	1255	tags=40%, list=11%, signal=45%
REACTOME_METABOLISM_OF_LIPIDS_AND_LIPOPROTEINS	REACTOME_METABOLISM_OF_LIPIDS_AND_LIPOPROTEINS	Details ...	154	-0.55567205	-1.9105874	0	0.021064213	0.22	1792	tags=42%, list=16%, signal=49%
WONG_MITOCHONDRIA_GENE_MODULE	WONG_MITOCHONDRIA_GENE_MODULE	Details ...	158	-0.52336705	-1.9089091	0.022727273	0.02116338	0.24	2713	tags=59%, list=24%, signal=77%
LIU_LIVER_CANCER	LIU_LIVER_CANCER	Details ...	18	-0.66866046	-1.8992829	0	0.02126654	0.25	515	tags=33%, list=5%, signal=35%
LANDIS_ERBB2_BREAST_TUMORS_324_DN	LANDIS_ERBB2_BREAST_TUMORS_324_DN	Details ...	115	-0.7947654	-1.8711387	0	0.028780753	0.35	1795	tags=82%, list=16%, signal=96%
LEE_LIVER_CANCER_DENA_DN	LEE_LIVER_CANCER_DENA_DN	Details ...	57	-0.64161724	-1.8608842	0	0.03097843	0.37	1188	tags=33%, list=11%, signal=37%
MOOTHA_FFA_OXYDATION	MOOTHA_FFA_OXYDATION	Details ...	16	-0.8182794	-1.843354	0	0.03669036	0.41	2049	tags=100%, list=18%, signal=122%
KEGG_FATTY_ACID_METABOLISM	KEGG_FATTY_ACID_METABOLISM	Details ...	28	-0.71773815	-1.8400013	0	0.036791675	0.41	2177	tags=82%, list=19%, signal=102%
FLECHNER_BIOPSY_KIDNEY_TRANSPLANT_REJECTED_VS_OK_DN	FLECHNER_BIOPSY_KIDNEY_TRANSPLANT_REJECTED_VS_OK_DN	Details ...	373	-0.47527698	-1.8377718	0	0.036297992	0.41	1887	tags=35%, list=17%, signal=41%
KEGG_CITRATE_CYCLE_TCA_CYCLE	KEGG_CITRATE_CYCLE_TCA_CYCLE	Details ...	24	-0.8007762	-1.8367779	0	0.03692903	0.43	1634	tags=83%, list=15%, signal=97%
MCBRYAN_PUBERTAL_BREAST_3_4WK_DN	MCBRYAN_PUBERTAL_BREAST_3_4WK_DN	Details ...	33	-0.66017693	-1.8358259	0	0.035934884	0.43	1705	tags=52%, list=15%, signal=61%
LEE_LIVER_CANCER_E2F1_DN	LEE_LIVER_CANCER_E2F1_DN	Details ...	41	-0.62395495	-1.8208579	0	0.041387003	0.45	1390	tags=39%, list=12%, signal=44%
LANDIS_BREAST_CANCER_PROGRESSION_DN	LANDIS_BREAST_CANCER_PROGRESSION_DN	Details ...	57	-0.8157017	-1.8182833	0	0.04132204	0.47	1795	tags=88%, list=16%, signal=104%
SWEET_LUNG_CANCER_KRAS_DN	SWEET_LUNG_CANCER_KRAS_DN	Details ...	324	-0.63212603	-1.8125685	0	0.0429164	0.48	1709	tags=51%, list=15%, signal=58%
KEGG_PROPANOATE_METABOLISM	KEGG_PROPANOATE_METABOLISM	Details ...	25	-0.71698797	-1.8101072	0.022727273	0.04255408	0.48	2534	tags=80%, list=23%, signal=103%
LEE_LIVER_CANCER_MYC_TGFA_DN	LEE_LIVER_CANCER_MYC_TGFA_DN	Details ...	50	-0.66601855	-1.8089272	0	0.04281437	0.49	1941	tags=54%, list=17%, signal=65%
REACTOME_PYRUVATE_METABOLISM_AND_TCA_CYCLE	REACTOME_PYRUVATE_METABOLISM_AND_TCA_CYCLE	Details ...	29	-0.7039952	-1.8084282	0	0.041516967	0.49	1780	tags=72%, list=16%, signal=86%
BIOCARTA_INTEGRIN_PATHWAY	BIOCARTA_INTEGRIN_PATHWAY	Details ...	25	-0.640814	-1.8013794	0.035714287	0.045048464	0.51	199	tags=16%, list=2%, signal=16%
REACTOME_CITRIC_ACID_CYCLE	REACTOME_CITRIC_ACID_CYCLE	Details ...	16	-0.8108224	-1.7888193	0	0.051413883	0.55	1634	tags=81%, list=15%, signal=95%
KEGG_VALINE_LEUCINE_AND_ISOLEUCINE_DEGRADATION	KEGG_VALINE_LEUCINE_AND_ISOLEUCINE_DEGRADATION	Details ...	35	-0.7418253	-1.7886497	0	0.049985718	0.55	2337	tags=89%, list=21%, signal=112%
KEGG_BUTANOATE_METABOLISM	KEGG_BUTANOATE_METABOLISM	Details ...	24	-0.6288066	-1.780268	0	0.055576254	0.6	2603	tags=75%, list=23%, signal=98%
LANDIS_ERBB2_BREAST_TUMORS_65_DN	LANDIS_ERBB2_BREAST_TUMORS_65_DN	Details ...	30	-0.8417736	-1.7770039	0	0.05625408	0.6	1045	tags=80%, list=9%, signal=88%
LANDIS_ERBB2_BREAST_PRENEOPLASTIC_DN	LANDIS_ERBB2_BREAST_PRENEOPLASTIC_DN	Details ...	45	-0.8286872	-1.7747382	0	0.055744704	0.6	1568	tags=87%, list=14%, signal=100%
ROSS_LEUKEMIA_WITH_MLL_FUSIONS	ROSS_LEUKEMIA_WITH_MLL_FUSIONS	Details ...	49	-0.5197555	-1.7726055	0	0.05514831	0.6	1992	tags=49%, list=18%, signal=59%
KEGG_PPAR_SIGNALING_PATHWAY	KEGG_PPAR_SIGNALING_PATHWAY	Details ...	51	-0.6985255	-1.7706757	0	0.0554493	0.6	1443	tags=59%, list=13%, signal=67%
SMID_BREAST_CANCER_LUMINAL_A_UP	SMID_BREAST_CANCER_LUMINAL_A_UP	Details ...	52	-0.76942134	-1.7611274	0.024390243	0.060357947	0.63	1340	tags=63%, list=12%, signal=72%
LEE_LIVER_CANCER_ACOX1_UP	LEE_LIVER_CANCER_ACOX1_UP	Details ...	50	-0.5530694	-1.7600772	0	0.059687708	0.63	1848	tags=44%, list=17%, signal=52%
BIOCARTA_PGC1A_PATHWAY	BIOCARTA_PGC1A_PATHWAY	Details ...	16	-0.61685926	-1.7597595	0	0.058917597	0.63	1520	tags=44%, list=14%, signal=51%
STEIN_ESRRA_TARGETS_UP	STEIN_ESRRA_TARGETS_UP	Details ...	233	-0.45849544	-1.753726	0.021276595	0.06262831	0.64	2016	tags=40%, list=18%, signal=48%
WEST_ADRENOCORTICAL_TUMOR_DN	WEST_ADRENOCORTICAL_TUMOR_DN	Details ...	341	-0.47630754	-1.7506598	0	0.06455955	0.65	2006	tags=38%, list=18%, signal=45%
TSENG_IRS1_TARGETS_DN	TSENG_IRS1_TARGETS_DN	Details ...	102	-0.51117784	-1.7403783	0.020833334	0.07269185	0.69	2563	tags=51%, list=23%, signal=66%
VANHARANTA_UTERINE_FIBROID_DN	VANHARANTA_UTERINE_FIBROID_DN	Details ...	38	-0.5512711	-1.7366018	0.023255814	0.07444235	0.7	1220	tags=39%, list=11%, signal=44%
BOYAULT_LIVER_CANCER_SUBCLASS_G3_DN	BOYAULT_LIVER_CANCER_SUBCLASS_G3_DN	Details ...	35	-0.62146646	-1.7357274	0.021276595	0.07412807	0.71	1315	tags=51%, list=12%, signal=58%
IWANAGA_CARCINOGENESIS_BY_KRAS_PTEN_DN	IWANAGA_CARCINOGENESIS_BY_KRAS_PTEN_DN	Details ...	192	-0.5023857	-1.7345974	0	0.07343258	0.71	1499	tags=32%, list=13%, signal=36%
REN_ALVEOLAR_RHABDOMYOSARCOMA_UP	REN_ALVEOLAR_RHABDOMYOSARCOMA_UP	Details ...	57	-0.59728426	-1.7334572	0	0.07266861	0.72	1115	tags=40%, list=10%, signal=45%
BERTUCCI_INVASIVE_CARCINOMA_DUCTAL_VS_LOBULAR_DN	BERTUCCI_INVASIVE_CARCINOMA_DUCTAL_VS_LOBULAR_DN	Details ...	32	-0.7637138	-1.7272192	0	0.07849333	0.73	713	tags=47%, list=6%, signal=50%
NATSUME_RESPONSE_TO_INTERFERON_BETA_DN	NATSUME_RESPONSE_TO_INTERFERON_BETA_DN	Details ...	35	-0.49181572	-1.7230303	0	0.079652674	0.73	2085	tags=34%, list=19%, signal=42%
VECCHI_GASTRIC_CANCER_EARLY_DN	VECCHI_GASTRIC_CANCER_EARLY_DN	Details ...	188	-0.5765604	-1.7226835	0	0.07817762	0.73	1333	tags=39%, list=12%, signal=43%
GOLDRATH_IMMUNE_MEMORY	GOLDRATH_IMMUNE_MEMORY	Details ...	52	-0.55981666	-1.7204586	0	0.07840376	0.73	1213	tags=35%, list=11%, signal=39%
LEE_LIVER_CANCER_CIPROFIBRATE_UP	LEE_LIVER_CANCER_CIPROFIBRATE_UP	Details ...	49	-0.5954356	-1.7192929	0	0.07737689	0.73	1237	tags=43%, list=11%, signal=48%
BIDUS_METASTASIS_DN	BIDUS_METASTASIS_DN	Details ...	76	-0.52261776	-1.7183819	0.044444446	0.07658609	0.73	2498	tags=49%, list=22%, signal=62%
MARTINEZ_RB1_AND_TP53_TARGETS_UP	MARTINEZ_RB1_AND_TP53_TARGETS_UP	Details ...	471	-0.43558878	-1.7173513	0	0.076109976	0.74	1803	tags=32%, list=16%, signal=36%
NAKAYAMA_SOFT_TISSUE_TUMORS_PCA2_DN	NAKAYAMA_SOFT_TISSUE_TUMORS_PCA2_DN	Details ...	52	-0.7701346	-1.7159497	0	0.07717756	0.75	1554	tags=73%, list=14%, signal=84%
CADWELL_ATG16L1_TARGETS_UP	CADWELL_ATG16L1_TARGETS_UP	Details ...	62	-0.6394845	-1.7121089	0	0.0792828	0.75	1462	tags=45%, list=13%, signal=52%
YAO_HOXA10_TARGETS_VIA_PROGESTERONE_UP	YAO_HOXA10_TARGETS_VIA_PROGESTERONE_UP		62	-0.61463886	-1.7112882	0	0.0787075	0.76	1041	tags=44%, list=9%, signal=48%
MOOTHA_PGC	MOOTHA_PGC		263	-0.44406	-1.7099245	0.06	0.07910937	0.78	2048	tags=37%, list=18%, signal=44%
PETRETTO_HEART_MASS_QTL_CIS_UP	PETRETTO_HEART_MASS_QTL_CIS_UP		15	-0.66134953	-1.7072295	0	0.08068646	0.79	250	tags=20%, list=2%, signal=20%
MCBRYAN_PUBERTAL_BREAST_6_7WK_UP	MCBRYAN_PUBERTAL_BREAST_6_7WK_UP		133	-0.50064456	-1.7047883	0	0.08018422	0.79	2125	tags=38%, list=19%, signal=46%
EBAUER_MYOGENIC_TARGETS_OF_PAX3_FOXO1_FUSION	EBAUER_MYOGENIC_TARGETS_OF_PAX3_FOXO1_FUSION		38	-0.7232006	-1.70396	0.018181818	0.07996186	0.79	1184	tags=61%, list=11%, signal=67%
CHIANG_LIVER_CANCER_SUBCLASS_CTNNB1_UP	CHIANG_LIVER_CANCER_SUBCLASS_CTNNB1_UP		93	-0.53220433	-1.7024223	0	0.07994438	0.79	1471	tags=39%, list=13%, signal=44%
LEE_LIVER_CANCER_MYC_E2F1_DN	LEE_LIVER_CANCER_MYC_E2F1_DN		45	-0.6195998	-1.7019777	0	0.07890875	0.79	1941	tags=49%, list=17%, signal=59%
HOSHIDA_LIVER_CANCER_SUBCLASS_S3	HOSHIDA_LIVER_CANCER_SUBCLASS_S3		200	-0.48725387	-1.7014803	0	0.078345	0.79	1962	tags=44%, list=18%, signal=52%
MARTINEZ_TP53_TARGETS_UP	MARTINEZ_TP53_TARGETS_UP		467	-0.41875228	-1.6958236	0	0.0814968	0.8	1930	tags=32%, list=17%, signal=37%
KEGG_DRUG_METABOLISM_CYTOCHROME_P450	KEGG_DRUG_METABOLISM_CYTOCHROME_P450		30	-0.70103663	-1.6939965	0.023255814	0.08160522	0.8	1849	tags=57%, list=17%, signal=68%
CHIANG_LIVER_CANCER_SUBCLASS_PROLIFERATION_DN	CHIANG_LIVER_CANCER_SUBCLASS_PROLIFERATION_DN		103	-0.5486591	-1.6934224	0.021276595	0.08137579	0.8	1969	tags=43%, list=18%, signal=51%
KEGG_ADIPOCYTOKINE_SIGNALING_PATHWAY	KEGG_ADIPOCYTOKINE_SIGNALING_PATHWAY		35	-0.5469273	-1.6919684	0	0.08256996	0.81	1962	tags=37%, list=18%, signal=45%
IWANAGA_CARCINOGENESIS_BY_KRAS_DN	IWANAGA_CARCINOGENESIS_BY_KRAS_DN		71	-0.47693795	-1.685705	0.02173913	0.087353885	0.81	1482	tags=27%, list=13%, signal=31%
KEGG_CARDIAC_MUSCLE_CONTRACTION	KEGG_CARDIAC_MUSCLE_CONTRACTION		58	-0.57721287	-1.6854482	0.017857144	0.08630328	0.81	2205	tags=55%, list=20%, signal=68%
WEST_ADRENOCORTICAL_TUMOR_MARKERS_DN	WEST_ADRENOCORTICAL_TUMOR_MARKERS_DN		17	-0.69719833	-1.682612	0	0.087550096	0.81	1028	tags=35%, list=9%, signal=39%
URS_ADIPOCYTE_DIFFERENTIATION_UP	URS_ADIPOCYTE_DIFFERENTIATION_UP		49	-0.57322836	-1.6824172	0.023809524	0.0867104	0.81	2157	tags=47%, list=19%, signal=58%
RODWELL_AGING_KIDNEY_NO_BLOOD_DN	RODWELL_AGING_KIDNEY_NO_BLOOD_DN		72	-0.54185665	-1.6818429	0	0.08627902	0.81	2550	tags=54%, list=23%, signal=70%
DELYS_THYROID_CANCER_DN	DELYS_THYROID_CANCER_DN		153	-0.5426522	-1.6752938	0	0.09184397	0.82	1947	tags=44%, list=17%, signal=52%
VARELA_ZMPSTE24_TARGETS_DN	VARELA_ZMPSTE24_TARGETS_DN		37	-0.6132856	-1.6745859	0	0.0919036	0.83	1411	tags=43%, list=13%, signal=49%
KEGG_GLYCEROLIPID_METABOLISM	KEGG_GLYCEROLIPID_METABOLISM		29	-0.605585	-1.67455	0	0.0908383	0.83	2177	tags=48%, list=19%, signal=60%
CAIRO_HEPATOBLASTOMA_CLASSES_DN	CAIRO_HEPATOBLASTOMA_CLASSES_DN		118	-0.5475331	-1.6714351	0.046511628	0.09214588	0.83	1289	tags=36%, list=12%, signal=40%
KEGG_STARCH_AND_SUCROSE_METABOLISM	KEGG_STARCH_AND_SUCROSE_METABOLISM		21	-0.60959387	-1.6652136	0	0.09765256	0.83	835	tags=33%, list=7%, signal=36%
KEGG_GLYCOLYSIS_GLUCONEOGENESIS	KEGG_GLYCOLYSIS_GLUCONEOGENESIS		48	-0.5664398	-1.6618627	0.06	0.10109309	0.85	1829	tags=42%, list=16%, signal=50%
KEGG_PEROXISOME	KEGG_PEROXISOME		57	-0.5227812	-1.6596271	0.045454547	0.101771876	0.85	2366	tags=53%, list=21%, signal=66%
ZHAN_LATE_DIFFERENTIATION_GENES_UP	ZHAN_LATE_DIFFERENTIATION_GENES_UP		17	-0.692138	-1.652771	0	0.10879756	0.87	1593	tags=35%, list=14%, signal=41%
REACTOME_GLUCOSE_METABOLISM	REACTOME_GLUCOSE_METABOLISM		39	-0.64257884	-1.6456941	0	0.1165179	0.88	1359	tags=46%, list=12%, signal=52%
REACTOME_METABOLISM_OF_CARBOHYDRATES	REACTOME_METABOLISM_OF_CARBOHYDRATES		80	-0.49649468	-1.6442757	0.039215688	0.11630733	0.88	835	tags=25%, list=7%, signal=27%
BERENJENO_TRANSFORMED_BY_RHOA_FOREVER_UP	BERENJENO_TRANSFORMED_BY_RHOA_FOREVER_UP		15	-0.73324543	-1.6408094	0.02631579	0.11754715	0.88	736	tags=53%, list=7%, signal=57%
PICCALUGA_ANGIOIMMUNOBLASTIC_LYMPHOMA_UP	PICCALUGA_ANGIOIMMUNOBLASTIC_LYMPHOMA_UP		119	-0.56365573	-1.6407312	0.04347826	0.11630144	0.88	1503	tags=45%, list=13%, signal=51%
LEE_LIVER_CANCER_ACOX1_DN	LEE_LIVER_CANCER_ACOX1_DN		49	-0.54439425	-1.6405613	0	0.11544593	0.88	1225	tags=33%, list=11%, signal=37%
PETRETTO_CARDIAC_HYPERTROPHY	PETRETTO_CARDIAC_HYPERTROPHY		23	-0.69298613	-1.6396463	0.075	0.11538912	0.88	1748	tags=61%, list=16%, signal=72%
BROWNE_HCMV_INFECTION_18HR_DN	BROWNE_HCMV_INFECTION_18HR_DN		105	-0.45376304	-1.636014	0.020833334	0.11819214	0.88	2230	tags=38%, list=20%, signal=47%
RODRIGUES_THYROID_CARCINOMA_ANAPLASTIC_DN	RODRIGUES_THYROID_CARCINOMA_ANAPLASTIC_DN		263	-0.4274337	-1.6296575	0	0.12502863	0.89	1389	tags=26%, list=12%, signal=29%
BONOME_OVARIAN_CANCER_POOR_SURVIVAL_UP	BONOME_OVARIAN_CANCER_POOR_SURVIVAL_UP		20	-0.6522957	-1.6290015	0	0.12417111	0.9	2611	tags=55%, list=23%, signal=72%
KAYO_CALORIE_RESTRICTION_MUSCLE_UP	KAYO_CALORIE_RESTRICTION_MUSCLE_UP		42	-0.5022851	-1.6221579	0.045454547	0.13320911	0.9	1232	tags=26%, list=11%, signal=29%
MARTINEZ_RB1_TARGETS_UP	MARTINEZ_RB1_TARGETS_UP		497	-0.39183694	-1.6189585	0.01923077	0.13597736	0.9	1694	tags=28%, list=15%, signal=31%
KANG_IMMORTALIZED_BY_TERT_DN	KANG_IMMORTALIZED_BY_TERT_DN		67	-0.5184841	-1.6180714	0.03773585	0.13601016	0.9	1769	tags=39%, list=16%, signal=46%
RICKMAN_HEAD_AND_NECK_CANCER_F	RICKMAN_HEAD_AND_NECK_CANCER_F		35	-0.8366497	-1.6112256	0	0.1457351	0.91	1339	tags=80%, list=12%, signal=91%
KEGG_TRYPTOPHAN_METABOLISM	KEGG_TRYPTOPHAN_METABOLISM		27	-0.63137406	-1.6107262	0	0.14543411	0.91	1792	tags=52%, list=16%, signal=62%
DAIRKEE_TERT_TARGETS_DN	DAIRKEE_TERT_TARGETS_DN		41	-0.5403303	-1.6092254	0	0.14611727	0.91	1464	tags=37%, list=13%, signal=42%
REACTOME_DIABETES_PATHWAYS	REACTOME_DIABETES_PATHWAYS		263	-0.36402604	-1.6074642	0.06	0.14733392	0.93	2537	tags=38%, list=23%, signal=48%
STEIN_ESRRA_TARGETS	STEIN_ESRRA_TARGETS		308	-0.37740806	-1.6050875	0.04	0.14871697	0.93	2020	tags=34%, list=18%, signal=41%
GNATENKO_PLATELET_SIGNATURE	GNATENKO_PLATELET_SIGNATURE		20	-0.5490932	-1.6045089	0.045454547	0.14865239	0.93	2494	tags=50%, list=22%, signal=64%
CHEN_LVAD_SUPPORT_OF_FAILING_HEART_UP	CHEN_LVAD_SUPPORT_OF_FAILING_HEART_UP		69	-0.50542265	-1.6031744	0	0.1488022	0.93	1036	tags=32%, list=9%, signal=35%
KEGG_PORPHYRIN_AND_CHLOROPHYLL_METABOLISM	KEGG_PORPHYRIN_AND_CHLOROPHYLL_METABOLISM		17	-0.58781594	-1.60018	0	0.15161756	0.93	2558	tags=53%, list=23%, signal=69%
LIEN_BREAST_CARCINOMA_METAPLASTIC	LIEN_BREAST_CARCINOMA_METAPLASTIC		19	-0.68304497	-1.5986593	0	0.15317129	0.93	439	tags=32%, list=4%, signal=33%
RODWELL_AGING_KIDNEY_DN	RODWELL_AGING_KIDNEY_DN		63	-0.512333	-1.5978248	0	0.15292722	0.93	2551	tags=51%, list=23%, signal=65%
REACTOME_BIOLOGICAL_OXIDATIONS	REACTOME_BIOLOGICAL_OXIDATIONS		65	-0.5451221	-1.5953965	0.023255814	0.15564135	0.93	1870	tags=40%, list=17%, signal=48%
BROWNE_HCMV_INFECTION_30MIN_UP	BROWNE_HCMV_INFECTION_30MIN_UP		34	-0.5156263	-1.5941486	0	0.15590037	0.93	1023	tags=29%, list=9%, signal=32%
LEE_LIVER_CANCER_MYC_DN	LEE_LIVER_CANCER_MYC_DN		38	-0.55116516	-1.5936277	0	0.15573451	0.93	1901	tags=39%, list=17%, signal=47%
IVANOVA_HEMATOPOIESIS_STEM_CELL_AND_PROGENITOR	IVANOVA_HEMATOPOIESIS_STEM_CELL_AND_PROGENITOR		152	-0.3989752	-1.5917904	0	0.15741487	0.93	2589	tags=39%, list=23%, signal=50%
TSENG_ADIPOGENIC_POTENTIAL_DN	TSENG_ADIPOGENIC_POTENTIAL_DN		34	-0.6217555	-1.591513	0.04761905	0.15648207	0.93	1306	tags=47%, list=12%, signal=53%
REACTOME_PEROXISOMAL_LIPID_METABOLISM	REACTOME_PEROXISOMAL_LIPID_METABOLISM		15	-0.6772915	-1.5901994	0.041666668	0.15678263	0.93	1485	tags=73%, list=13%, signal=84%
EBAUER_TARGETS_OF_PAX3_FOXO1_FUSION_UP	EBAUER_TARGETS_OF_PAX3_FOXO1_FUSION_UP		124	-0.5223046	-1.5897585	0.018867925	0.1560889	0.93	1437	tags=36%, list=13%, signal=41%
YAO_TEMPORAL_RESPONSE_TO_PROGESTERONE_CLUSTER_12	YAO_TEMPORAL_RESPONSE_TO_PROGESTERONE_CLUSTER_12		62	-0.46406597	-1.5893238	0.02173913	0.15499815	0.93	1666	tags=29%, list=15%, signal=34%
VALK_AML_CLUSTER_4	VALK_AML_CLUSTER_4		18	-0.57119423	-1.5891786	0	0.1537875	0.93	1053	tags=33%, list=9%, signal=37%
BEGUM_TARGETS_OF_PAX3_FOXO1_FUSION_UP	BEGUM_TARGETS_OF_PAX3_FOXO1_FUSION_UP		33	-0.5940308	-1.58757	0.022727273	0.15511666	0.93	2108	tags=55%, list=19%, signal=67%
WINTER_HYPOXIA_DN	WINTER_HYPOXIA_DN		24	-0.7666494	-1.5834494	0.069767445	0.16186127	0.94	1328	tags=58%, list=12%, signal=66%
CHIANG_LIVER_CANCER_SUBCLASS_POLYSOMY7_UP	CHIANG_LIVER_CANCER_SUBCLASS_POLYSOMY7_UP		40	-0.49175474	-1.5811613	0	0.16408993	0.94	1408	tags=35%, list=13%, signal=40%
WOO_LIVER_CANCER_RECURRENCE_DN	WOO_LIVER_CANCER_RECURRENCE_DN		53	-0.54429066	-1.5772617	0.021276595	0.16860946	0.94	1636	tags=45%, list=15%, signal=53%
TONKS_TARGETS_OF_RUNX1_RUNX1T1_FUSION_GRANULOCYTE_UP	TONKS_TARGETS_OF_RUNX1_RUNX1T1_FUSION_GRANULOCYTE_UP		35	-0.5180461	-1.5754368	0.02173913	0.16944183	0.94	999	tags=31%, list=9%, signal=34%
CROMER_TUMORIGENESIS_DN	CROMER_TUMORIGENESIS_DN		29	-0.58035123	-1.5734566	0.021276595	0.17129461	0.94	2418	tags=48%, list=22%, signal=61%
REACTOME_MYOGENESSIS	REACTOME_MYOGENESSIS		19	-0.54781675	-1.570202	0.04	0.17581873	0.95	1804	tags=42%, list=16%, signal=50%
FARMER_BREAST_CANCER_CLUSTER_5	FARMER_BREAST_CANCER_CLUSTER_5		18	-0.7709043	-1.5696322	0.07317073	0.17533557	0.95	2006	tags=83%, list=18%, signal=101%
IVANOVA_HEMATOPOIESIS_STEM_CELL_LONG_TERM	IVANOVA_HEMATOPOIESIS_STEM_CELL_LONG_TERM		65	-0.40302455	-1.5667405	0.016949153	0.1794862	0.95	2046	tags=32%, list=18%, signal=39%
BERENJENO_TRANSFORMED_BY_RHOA_DN	BERENJENO_TRANSFORMED_BY_RHOA_DN		293	-0.46045834	-1.5630656	0	0.18447599	0.95	1846	tags=33%, list=16%, signal=38%
LINDGREN_BLADDER_CANCER_CLUSTER_2A_DN	LINDGREN_BLADDER_CANCER_CLUSTER_2A_DN		80	-0.41570723	-1.5618894	0	0.1848934	0.95	1479	tags=24%, list=13%, signal=27%
MULLIGHAN_NPM1_MUTATED_SIGNATURE_1_DN	MULLIGHAN_NPM1_MUTATED_SIGNATURE_1_DN		63	-0.41285032	-1.5609887	0.037037037	0.18475012	0.95	1287	tags=25%, list=11%, signal=29%
ICHIBA_GRAFT_VERSUS_HOST_DISEASE_35D_DN	ICHIBA_GRAFT_VERSUS_HOST_DISEASE_35D_DN		42	-0.6174314	-1.5606819	0	0.18390948	0.95	1288	tags=36%, list=12%, signal=40%
GRUETZMANN_PANCREATIC_CANCER_DN	GRUETZMANN_PANCREATIC_CANCER_DN		147	-0.38470736	-1.5597072	0.020408163	0.18398659	0.95	890	tags=19%, list=8%, signal=20%
YAO_TEMPORAL_RESPONSE_TO_PROGESTERONE_CLUSTER_1	YAO_TEMPORAL_RESPONSE_TO_PROGESTERONE_CLUSTER_1		58	-0.5012158	-1.5597066	0.035714287	0.18258211	0.95	1881	tags=47%, list=17%, signal=56%
LI_WILMS_TUMOR_VS_FETAL_KIDNEY_1_UP	LI_WILMS_TUMOR_VS_FETAL_KIDNEY_1_UP		121	-0.47009486	-1.5583252	0	0.18369095	0.95	1813	tags=40%, list=16%, signal=47%
ROVERSI_GLIOMA_COPY_NUMBER_DN	ROVERSI_GLIOMA_COPY_NUMBER_DN		35	-0.44673306	-1.5559372	0.020408163	0.18674324	0.95	2570	tags=40%, list=23%, signal=52%
RAGHAVACHARI_PLATELET_SPECIFIC_GENES	RAGHAVACHARI_PLATELET_SPECIFIC_GENES		44	-0.46078956	-1.5550466	0.055555556	0.18659677	0.95	1525	tags=25%, list=14%, signal=29%
REACTOME_STRIATED_MUSCLE_CONTRACTION	REACTOME_STRIATED_MUSCLE_CONTRACTION		22	-0.82740545	-1.5545089	0.074074075	0.18569875	0.95	1128	tags=77%, list=10%, signal=86%
REACTOME_MUSCLE_CONTRACTION	REACTOME_MUSCLE_CONTRACTION		36	-0.7424893	-1.553426	0.04	0.18668145	0.95	1128	tags=53%, list=10%, signal=59%
WONG_ENDMETRIUM_CANCER_DN	WONG_ENDMETRIUM_CANCER_DN		26	-0.65767133	-1.5532435	0.093023255	0.1855883	0.95	1045	tags=35%, list=9%, signal=38%
XU_GH1_AUTOCRINE_TARGETS_DN	XU_GH1_AUTOCRINE_TARGETS_DN		68	-0.41308975	-1.5529712	0.02	0.18482193	0.95	2682	tags=41%, list=24%, signal=54%
XU_GH1_EXOGENOUS_TARGETS_UP	XU_GH1_EXOGENOUS_TARGETS_UP		18	-0.676747	-1.5527565	0	0.18369079	0.95	2256	tags=56%, list=20%, signal=69%
IIZUKA_LIVER_CANCER_PROGRESSION_G2_G3_UP	IIZUKA_LIVER_CANCER_PROGRESSION_G2_G3_UP		15	-0.6038188	-1.55118	0.04761905	0.18582882	0.96	1469	tags=47%, list=13%, signal=54%
YAO_TEMPORAL_RESPONSE_TO_PROGESTERONE_CLUSTER_16	YAO_TEMPORAL_RESPONSE_TO_PROGESTERONE_CLUSTER_16		62	-0.5150317	-1.5510577	0	0.18461223	0.96	1979	tags=40%, list=18%, signal=49%
BIOCARTA_PPARA_PATHWAY	BIOCARTA_PPARA_PATHWAY		35	-0.49570525	-1.5485795	0.04347826	0.18830541	0.96	2071	tags=46%, list=18%, signal=56%
SCHLESINGER_METHYLATED_DE_NOVO_IN_CANCER	SCHLESINGER_METHYLATED_DE_NOVO_IN_CANCER		60	-0.48961487	-1.546025	0.018518519	0.19173585	0.96	1583	tags=33%, list=14%, signal=39%
ROY_WOUND_BLOOD_VESSEL_UP	ROY_WOUND_BLOOD_VESSEL_UP		34	-0.55050236	-1.5417342	0.07317073	0.19863299	0.96	2304	tags=53%, list=21%, signal=66%
TENEDINI_MEGAKARYOCYTE_MARKERS	TENEDINI_MEGAKARYOCYTE_MARKERS		29	-0.46643946	-1.5379075	0.03773585	0.20528243	0.96	2099	tags=38%, list=19%, signal=47%
SMID_BREAST_CANCER_RELAPSE_IN_LUNG_DN	SMID_BREAST_CANCER_RELAPSE_IN_LUNG_DN		20	-0.69213057	-1.5377845	0.069767445	0.20416251	0.96	1340	tags=70%, list=12%, signal=79%
LIU_PROSTATE_CANCER_DN	LIU_PROSTATE_CANCER_DN		250	-0.4659896	-1.5373734	0	0.20343314	0.96	2108	tags=43%, list=19%, signal=52%
LE_EGR2_TARGETS_DN	LE_EGR2_TARGETS_DN		84	-0.52717304	-1.5365508	0	0.20370194	0.96	1681	tags=42%, list=15%, signal=49%
LEE_NEURAL_CREST_STEM_CELL_UP	LEE_NEURAL_CREST_STEM_CELL_UP		88	-0.4817636	-1.534371	0	0.20691177	0.97	1862	tags=40%, list=17%, signal=47%
OSADA_ASCL1_TARGETS_DN	OSADA_ASCL1_TARGETS_DN		15	-0.62973565	-1.5335274	0	0.20664148	0.97	1773	tags=47%, list=16%, signal=55%
FALVELLA_SMOKERS_WITH_LUNG_CANCER	FALVELLA_SMOKERS_WITH_LUNG_CANCER		47	-0.42697445	-1.5317074	0	0.20933762	0.97	1182	tags=23%, list=11%, signal=26%
GAUSSMANN_MLL_AF4_FUSION_TARGETS_F_DN	GAUSSMANN_MLL_AF4_FUSION_TARGETS_F_DN		22	-0.6317467	-1.531233	0.040816326	0.20898557	0.97	1044	tags=41%, list=9%, signal=45%
MODY_HIPPOCAMPUS_POSTNATAL	MODY_HIPPOCAMPUS_POSTNATAL		22	-0.5111575	-1.5286136	0.03125	0.21312189	0.97	2463	tags=45%, list=22%, signal=58%
CHIARADONNA_NEOPLASTIC_TRANSFORMATION_KRAS_DN	CHIARADONNA_NEOPLASTIC_TRANSFORMATION_KRAS_DN		120	-0.477441	-1.5256965	0.021276595	0.21720462	0.97	1887	tags=38%, list=17%, signal=46%
FONTAINE_FOLLICULAR_THYROID_ADENOMA_DN	FONTAINE_FOLLICULAR_THYROID_ADENOMA_DN		39	-0.486002	-1.5242504	0.044444446	0.21866933	0.97	2462	tags=49%, list=22%, signal=62%
ASGHARZADEH_NEUROBLASTOMA_POOR_SURVIVAL_DN	ASGHARZADEH_NEUROBLASTOMA_POOR_SURVIVAL_DN		20	-0.49838898	-1.5217979	0.020408163	0.22200431	0.98	643	tags=30%, list=6%, signal=32%
KEGG_BETA_ALANINE_METABOLISM	KEGG_BETA_ALANINE_METABOLISM		19	-0.56815094	-1.5174452	0.046511628	0.22866423	0.98	1214	tags=42%, list=11%, signal=47%
BROWNE_HCMV_INFECTION_48HR_DN	BROWNE_HCMV_INFECTION_48HR_DN		276	-0.35848415	-1.5165219	0.078431375	0.22977489	0.98	1471	tags=23%, list=13%, signal=26%
BARRIER_CANCER_RELAPSE_NORMAL_SAMPLE_UP	BARRIER_CANCER_RELAPSE_NORMAL_SAMPLE_UP		21	-0.5293019	-1.5122776	0.075	0.2378236	0.98	722	tags=19%, list=6%, signal=20%
KEGG_METABOLISM_OF_XENOBIOTICS_BY_CYTOCHROME_P450	KEGG_METABOLISM_OF_XENOBIOTICS_BY_CYTOCHROME_P450		28	-0.62857586	-1.5097204	0.11904762	0.24099962	0.98	2811	tags=64%, list=25%, signal=86%
YAO_TEMPORAL_RESPONSE_TO_PROGESTERONE_CLUSTER_0	YAO_TEMPORAL_RESPONSE_TO_PROGESTERONE_CLUSTER_0		57	-0.5012241	-1.507908	0	0.24347691	0.98	1767	tags=39%, list=16%, signal=46%
NAKAYAMA_SOFT_TISSUE_TUMORS_PCA1_DN	NAKAYAMA_SOFT_TISSUE_TUMORS_PCA1_DN		48	-0.5179045	-1.5077215	0.032786883	0.24250188	0.98	1211	tags=35%, list=11%, signal=40%
BIOCARTA_CHREBP2_PATHWAY	BIOCARTA_CHREBP2_PATHWAY		26	-0.4420957	-1.5072722	0.04347826	0.24201062	0.98	2090	tags=31%, list=19%, signal=38%
LEE_LIVER_CANCER_SURVIVAL_UP	LEE_LIVER_CANCER_SURVIVAL_UP		94	-0.4883952	-1.5043246	0.01923077	0.24551496	0.98	1947	tags=41%, list=17%, signal=50%
CERVERA_SDHB_TARGETS_2	CERVERA_SDHB_TARGETS_2		73	-0.4411785	-1.5039545	0	0.24481918	0.98	1631	tags=34%, list=15%, signal=40%
LEE_LIVER_CANCER_CIPROFIBRATE_DN	LEE_LIVER_CANCER_CIPROFIBRATE_DN		50	-0.558592	-1.5026486	0.02173913	0.24597584	0.98	1175	tags=26%, list=10%, signal=29%
WAMUNYOKOLI_OVARIAN_CANCER_GRADES_1_2_DN	WAMUNYOKOLI_OVARIAN_CANCER_GRADES_1_2_DN		36	-0.5293194	-1.5002365	0.025	0.24768743	0.98	1835	tags=44%, list=16%, signal=53%
ONDER_CDH1_TARGETS_2_UP	ONDER_CDH1_TARGETS_2_UP		159	-0.47380415	-1.4999952	0.05882353	0.2466333	0.98	1940	tags=43%, list=17%, signal=51%
MULLIGHAN_NPM1_SIGNATURE_3_DN	MULLIGHAN_NPM1_SIGNATURE_3_DN		84	-0.38385132	-1.4998555	0.04	0.24536861	0.98	1287	tags=23%, list=11%, signal=25%
YAGI_AML_WITH_11Q23_REARRANGED	YAGI_AML_WITH_11Q23_REARRANGED		231	-0.3348392	-1.4988893	0	0.24614091	0.98	1940	tags=28%, list=17%, signal=33%
REACTOME_BOTULINUM_NEUROTOXICITY	REACTOME_BOTULINUM_NEUROTOXICITY		15	-0.525201	-1.4985516	0.03508772	0.2453448	0.98	4002	tags=73%, list=36%, signal=114%
RADMACHER_AML_PROGNOSIS	RADMACHER_AML_PROGNOSIS		51	-0.4408993	-1.4977933	0.07692308	0.2456487	0.98	1453	tags=31%, list=13%, signal=36%
ST_GRANULE_CELL_SURVIVAL_PATHWAY	ST_GRANULE_CELL_SURVIVAL_PATHWAY		15	-0.5177524	-1.496875	0.055555556	0.24617991	0.98	3153	tags=53%, list=28%, signal=74%
ICHIBA_GRAFT_VERSUS_HOST_DISEASE_D7_DN	ICHIBA_GRAFT_VERSUS_HOST_DISEASE_D7_DN		34	-0.5003029	-1.4925454	0.04	0.25354567	0.98	1134	tags=32%, list=10%, signal=36%
LU_AGING_BRAIN_UP	LU_AGING_BRAIN_UP		88	-0.39375052	-1.4873614	0.040816326	0.2641938	0.98	1996	tags=25%, list=18%, signal=30%
RIZ_ERYTHROID_DIFFERENTIATION_APOBEC2	RIZ_ERYTHROID_DIFFERENTIATION_APOBEC2		18	-0.543805	-1.4872097	0.01754386	0.26289722	0.98	1101	tags=33%, list=10%, signal=37%
SENESE_HDAC2_TARGETS_DN	SENESE_HDAC2_TARGETS_DN		74	-0.5055432	-1.4869776	0.06382979	0.2614946	0.98	1699	tags=42%, list=15%, signal=49%
VANTVEER_BREAST_CANCER_METASTASIS_UP	VANTVEER_BREAST_CANCER_METASTASIS_UP		27	-0.4264803	-1.4856906	0.041666668	0.2626872	0.98	762	tags=26%, list=7%, signal=28%
VALK_AML_CLUSTER_10	VALK_AML_CLUSTER_10		18	-0.55610615	-1.4814193	0.044444446	0.27095664	0.98	1793	tags=39%, list=16%, signal=46%
RAMASWAMY_METASTASIS_DN	RAMASWAMY_METASTASIS_DN		38	-0.48826036	-1.4808332	0.10869565	0.2707291	0.98	2751	tags=47%, list=25%, signal=63%
TURASHVILI_BREAST_DUCTAL_CARCINOMA_VS_LOBULAR_NORMAL_DN	TURASHVILI_BREAST_DUCTAL_CARCINOMA_VS_LOBULAR_NORMAL_DN		32	-0.50499725	-1.4804344	0.023255814	0.27012396	0.98	1327	tags=38%, list=12%, signal=42%
BAELDE_DIABETIC_NEPHROPATHY_UP	BAELDE_DIABETIC_NEPHROPATHY_UP		18	-0.64227456	-1.4800949	0.0952381	0.26924366	0.98	1695	tags=56%, list=15%, signal=65%
CASORELLI_APL_SECONDARY_VS_DE_NOVO_UP	CASORELLI_APL_SECONDARY_VS_DE_NOVO_UP		19	-0.5845526	-1.4779098	0.1	0.27257666	0.98	1667	tags=47%, list=15%, signal=56%
GILDEA_METASTASIS	GILDEA_METASTASIS		19	-0.6070029	-1.4771568	0.06122449	0.27276054	0.98	2184	tags=63%, list=20%, signal=78%
KEGG_INSULIN_SIGNALING_PATHWAY	KEGG_INSULIN_SIGNALING_PATHWAY		86	-0.39978194	-1.4753919	0.02173913	0.27547294	0.98	2071	tags=27%, list=18%, signal=33%
MULLIGHAN_NPM1_MUTATED_SIGNATURE_2_DN	MULLIGHAN_NPM1_MUTATED_SIGNATURE_2_DN		43	-0.41919795	-1.474623	0.040816326	0.27640444	0.98	1359	tags=26%, list=12%, signal=29%
KEGG_TYROSINE_METABOLISM	KEGG_TYROSINE_METABOLISM		27	-0.55025434	-1.4742144	0.069767445	0.2761378	0.98	2475	tags=48%, list=22%, signal=62%
KEGG_RETINOL_METABOLISM	KEGG_RETINOL_METABOLISM		23	-0.57181406	-1.4737291	0	0.275833	0.98	2086	tags=48%, list=19%, signal=59%
SMID_BREAST_CANCER_NORMAL_LIKE_UP	SMID_BREAST_CANCER_NORMAL_LIKE_UP		273	-0.58238006	-1.4706957	0.13953489	0.28164974	0.99	2325	tags=52%, list=21%, signal=64%
MOOTHA_GLUCONEOGENESIS	MOOTHA_GLUCONEOGENESIS		22	-0.63999486	-1.4695435	0.0625	0.28189883	0.99	1359	tags=50%, list=12%, signal=57%
APPIERTO_RESPONSE_TO_FENRETINIDE_DN	APPIERTO_RESPONSE_TO_FENRETINIDE_DN		23	-0.47719687	-1.4671646	0.07317073	0.28508812	0.99	1926	tags=43%, list=17%, signal=52%
IZADPANAH_STEM_CELL_ADIPOSE_VS_BONE_DN	IZADPANAH_STEM_CELL_ADIPOSE_VS_BONE_DN		65	-0.50174946	-1.4640129	0.08510638	0.290715	0.99	1694	tags=49%, list=15%, signal=58%
BYSTRYKH_HEMATOPOIESIS_STEM_CELL_AND_BRAIN_QTL_TRANS	BYSTRYKH_HEMATOPOIESIS_STEM_CELL_AND_BRAIN_QTL_TRANS		138	-0.32953057	-1.4629426	0.020408163	0.29155943	0.99	1309	tags=18%, list=12%, signal=20%
KEGG_GLYCEROPHOSPHOLIPID_METABOLISM	KEGG_GLYCEROPHOSPHOLIPID_METABOLISM		41	-0.4106699	-1.4611853	0.022222223	0.29373777	0.99	2339	tags=37%, list=21%, signal=46%
MULLIGHAN_NPM1_MUTATED_SIGNATURE_1_UP	MULLIGHAN_NPM1_MUTATED_SIGNATURE_1_UP		148	-0.3261034	-1.4610649	0	0.29227272	0.99	1651	tags=26%, list=15%, signal=30%
ENGELMANN_CANCER_PROGENITORS_UP	ENGELMANN_CANCER_PROGENITORS_UP		34	-0.44890973	-1.4591157	0.05357143	0.29523805	0.99	1973	tags=47%, list=18%, signal=57%
PAPASPYRIDONOS_UNSTABLE_ATEROSCLEROTIC_PLAQUE_DN	PAPASPYRIDONOS_UNSTABLE_ATEROSCLEROTIC_PLAQUE_DN		27	-0.5354161	-1.4584156	0.06	0.29528573	0.99	1238	tags=44%, list=11%, signal=50%
HOQUE_METHYLATED_IN_CANCER	HOQUE_METHYLATED_IN_CANCER		37	-0.43866003	-1.4573429	0.041666668	0.29659092	0.99	1347	tags=27%, list=12%, signal=31%
PAL_PRMT5_TARGETS_DN	PAL_PRMT5_TARGETS_DN		28	-0.47519842	-1.4547788	0.020833334	0.2999928	0.99	1887	tags=32%, list=17%, signal=39%
HELLER_HDAC_TARGETS_SILENCED_BY_METHYLATION_UP	HELLER_HDAC_TARGETS_SILENCED_BY_METHYLATION_UP		242	-0.36841246	-1.4494373	0	0.3122861	0.99	1788	tags=31%, list=16%, signal=37%
BOYLAN_MULTIPLE_MYELOMA_D_CLUSTER_UP	BOYLAN_MULTIPLE_MYELOMA_D_CLUSTER_UP		18	-0.5852969	-1.4493234	0.06521739	0.31092995	0.99	2162	tags=56%, list=19%, signal=69%
KORKOLA_YOLK_SAC_TUMOR	KORKOLA_YOLK_SAC_TUMOR		32	-0.46595493	-1.4415809	0.037037037	0.3276266	0.99	569	tags=25%, list=5%, signal=26%
TSUNODA_CISPLATIN_RESISTANCE_DN	TSUNODA_CISPLATIN_RESISTANCE_DN		18	-0.53712934	-1.4412926	0.046511628	0.32698503	0.99	1442	tags=39%, list=13%, signal=45%
SABATES_COLORECTAL_ADENOMA_DN	SABATES_COLORECTAL_ADENOMA_DN		154	-0.52753764	-1.4408866	0.08510638	0.32604706	0.99	1533	tags=37%, list=14%, signal=42%
KEGG_VIRAL_MYOCARDITIS	KEGG_VIRAL_MYOCARDITIS		26	-0.59398353	-1.440818	0.083333336	0.32469773	0.99	2062	tags=50%, list=18%, signal=61%
REACTOME_PHASE_1_FUNCTIONALIZATION_OF_COMPOUNDS	REACTOME_PHASE_1_FUNCTIONALIZATION_OF_COMPOUNDS		35	-0.594239	-1.4403665	0.025641026	0.32408425	0.99	1849	tags=43%, list=17%, signal=51%
KEGG_HISTIDINE_METABOLISM	KEGG_HISTIDINE_METABOLISM		20	-0.54577	-1.4398875	0.02173913	0.32398057	0.99	1214	tags=35%, list=11%, signal=39%
WANG_SMARCE1_TARGETS_UP	WANG_SMARCE1_TARGETS_UP		106	-0.47714922	-1.4395158	0.04347826	0.32358032	0.99	1917	tags=43%, list=17%, signal=52%
YAO_TEMPORAL_RESPONSE_TO_PROGESTERONE_CLUSTER_13	YAO_TEMPORAL_RESPONSE_TO_PROGESTERONE_CLUSTER_13		135	-0.36405367	-1.4390945	0.16	0.3232551	0.99	2488	tags=36%, list=22%, signal=46%
REACTOME_MTOR_SIGNALLING	REACTOME_MTOR_SIGNALLING		15	-0.50704587	-1.4386934	0.14893617	0.3227562	0.99	3433	tags=73%, list=31%, signal=106%
BERTUCCI_MEDULLARY_VS_DUCTAL_BREAST_CANCER_DN	BERTUCCI_MEDULLARY_VS_DUCTAL_BREAST_CANCER_DN		78	-0.42791507	-1.4376477	0.030303031	0.32381552	0.99	1096	tags=24%, list=10%, signal=27%
COWLING_MYCN_TARGETS	COWLING_MYCN_TARGETS		26	-0.4996108	-1.436421	0.03508772	0.32555544	0.99	791	tags=27%, list=7%, signal=29%
URS_ADIPOCYTE_DIFFERENTIATION_DN	URS_ADIPOCYTE_DIFFERENTIATION_DN		20	-0.57927036	-1.4347875	0.13461539	0.32766113	0.99	2525	tags=60%, list=23%, signal=77%
HOSHIDA_LIVER_CANCER_SURVIVAL_DN	HOSHIDA_LIVER_CANCER_SURVIVAL_DN		82	-0.37363595	-1.4339142	0.1	0.32761833	0.99	2832	tags=44%, list=25%, signal=58%
DAVICIONI_MOLECULAR_ARMS_VS_ERMS_DN	DAVICIONI_MOLECULAR_ARMS_VS_ERMS_DN		105	-0.4320212	-1.4304309	0.06	0.334806	0.99	1715	tags=34%, list=15%, signal=40%
FONTAINE_PAPILLARY_THYROID_CARCINOMA_DN	FONTAINE_PAPILLARY_THYROID_CARCINOMA_DN		47	-0.4233669	-1.4289651	0.044444446	0.3371206	0.99	2093	tags=34%, list=19%, signal=42%
BOYAULT_LIVER_CANCER_SUBCLASS_G1_DN	BOYAULT_LIVER_CANCER_SUBCLASS_G1_DN		25	-0.52527386	-1.428257	0.04	0.33689672	0.99	2115	tags=52%, list=19%, signal=64%
ZHAN_MULTIPLE_MYELOMA_CD2_DN	ZHAN_MULTIPLE_MYELOMA_CD2_DN		22	-0.43859315	-1.4280809	0	0.33581224	0.99	2438	tags=50%, list=22%, signal=64%
FLECHNER_BIOPSY_KIDNEY_TRANSPLANT_OK_VS_DONOR_UP	FLECHNER_BIOPSY_KIDNEY_TRANSPLANT_OK_VS_DONOR_UP		340	-0.37507543	-1.4266033	0.044444446	0.33737788	0.99	1907	tags=24%, list=17%, signal=29%
BARIS_THYROID_CANCER_UP	BARIS_THYROID_CANCER_UP		15	-0.50643957	-1.4253291	0.094339624	0.3383193	0.99	1863	tags=40%, list=17%, signal=48%
CHIARADONNA_NEOPLASTIC_TRANSFORMATION_KRAS_CDC25_DN	CHIARADONNA_NEOPLASTIC_TRANSFORMATION_KRAS_CDC25_DN		39	-0.5179961	-1.4250996	0.13043478	0.33723915	0.99	1483	tags=38%, list=13%, signal=44%
DAIRKEE_CANCER_PRONE_RESPONSE_BPA	DAIRKEE_CANCER_PRONE_RESPONSE_BPA		33	-0.47590283	-1.4221213	0.071428575	0.34400508	0.99	1355	tags=30%, list=12%, signal=34%
CROONQUIST_STROMAL_STIMULATION_UP	CROONQUIST_STROMAL_STIMULATION_UP		34	-0.49201754	-1.422055	0.10204082	0.34272912	0.99	1962	tags=47%, list=18%, signal=57%
BOYAULT_LIVER_CANCER_SUBCLASS_G123_DN	BOYAULT_LIVER_CANCER_SUBCLASS_G123_DN		34	-0.5232732	-1.4183875	0.03773585	0.35036337	0.99	1175	tags=35%, list=10%, signal=39%
BOYAULT_LIVER_CANCER_SUBCLASS_G6_UP	BOYAULT_LIVER_CANCER_SUBCLASS_G6_UP		41	-0.4202664	-1.4175898	0.022222223	0.35075736	0.99	1837	tags=34%, list=16%, signal=41%
ZHU_CMV_ALL_DN	ZHU_CMV_ALL_DN		49	-0.44990847	-1.4173082	0.05	0.3494568	0.99	1630	tags=39%, list=15%, signal=45%
DORSAM_HOXA9_TARGETS_DN	DORSAM_HOXA9_TARGETS_DN		17	-0.499081	-1.4151406	0.12	0.3525493	0.99	1593	tags=35%, list=14%, signal=41%
HSIAO_LIVER_SPECIFIC_GENES	HSIAO_LIVER_SPECIFIC_GENES		179	-0.46680275	-1.4147742	0.08	0.35162467	0.99	2410	tags=45%, list=22%, signal=56%
SEKI_INFLAMMATORY_RESPONSE_LPS_DN	SEKI_INFLAMMATORY_RESPONSE_LPS_DN		17	-0.7025747	-1.4132408	0.05263158	0.35395563	0.99	1938	tags=65%, list=17%, signal=78%
NIKOLSKY_MUTATED_AND_AMPLIFIED_IN_BREAST_CANCER	NIKOLSKY_MUTATED_AND_AMPLIFIED_IN_BREAST_CANCER		38	-0.4270907	-1.4114171	0.09090909	0.3566444	0.99	901	tags=21%, list=8%, signal=23%
NING_CHRONIC_OBSTRUCTIVE_PULMONARY_DISEASE_UP	NING_CHRONIC_OBSTRUCTIVE_PULMONARY_DISEASE_UP		53	-0.3957353	-1.4104525	0.07692308	0.35763416	0.99	2497	tags=38%, list=22%, signal=48%
LIU_VAV3_PROSTATE_CARCINOGENESIS_UP	LIU_VAV3_PROSTATE_CARCINOGENESIS_UP		62	-0.48954144	-1.4083511	0.10909091	0.36079195	1	1028	tags=32%, list=9%, signal=35%
DAIRKEE_CANCER_PRONE_RESPONSE_E2	DAIRKEE_CANCER_PRONE_RESPONSE_E2		18	-0.5882071	-1.4068506	0.1590909	0.3630648	1	288	tags=33%, list=3%, signal=34%
KEGG_FRUCTOSE_AND_MANNOSE_METABOLISM	KEGG_FRUCTOSE_AND_MANNOSE_METABOLISM		23	-0.52277136	-1.4068127	0.13333334	0.36158055	1	1359	tags=35%, list=12%, signal=40%
BIOCARTA_NO1_PATHWAY	BIOCARTA_NO1_PATHWAY		18	-0.57685465	-1.4059867	0.09615385	0.3622216	1	1482	tags=33%, list=13%, signal=38%
ZHAN_V1_LATE_DIFFERENTIATION_GENES_UP	ZHAN_V1_LATE_DIFFERENTIATION_GENES_UP		25	-0.48857707	-1.4053901	0.10869565	0.36241126	1	1275	tags=36%, list=11%, signal=41%
KEGG_ERBB_SIGNALING_PATHWAY	KEGG_ERBB_SIGNALING_PATHWAY		48	-0.3588642	-1.4049802	0.071428575	0.3618978	1	1598	tags=25%, list=14%, signal=29%
MCBRYAN_PUBERTAL_BREAST_5_6WK_UP	MCBRYAN_PUBERTAL_BREAST_5_6WK_UP		83	-0.4004608	-1.4040662	0.04	0.36258078	1	961	tags=22%, list=9%, signal=24%
TOMLINS_PROSTATE_CANCER_DN	TOMLINS_PROSTATE_CANCER_DN		19	-0.60575587	-1.4032753	0.1521739	0.36283332	1	741	tags=42%, list=7%, signal=45%
DORSAM_HOXA9_TARGETS_UP	DORSAM_HOXA9_TARGETS_UP		23	-0.4369383	-1.4020088	0.1627907	0.36430717	1	1543	tags=22%, list=14%, signal=25%
RIZ_ERYTHROID_DIFFERENTIATION_6HR	RIZ_ERYTHROID_DIFFERENTIATION_6HR		29	-0.4946484	-1.401626	0.140625	0.364018	1	1138	tags=28%, list=10%, signal=31%
LEE_LIVER_CANCER_MYC_UP	LEE_LIVER_CANCER_MYC_UP		45	-0.38632742	-1.3989589	0.09259259	0.36877754	1	828	tags=20%, list=7%, signal=22%
KEGG_BLADDER_CANCER	KEGG_BLADDER_CANCER		19	-0.4413143	-1.3950342	0.12	0.37655288	1	2000	tags=37%, list=18%, signal=45%
DASU_IL6_SIGNALING_UP	DASU_IL6_SIGNALING_UP		35	-0.43437195	-1.3930432	0.074074075	0.3799151	1	1298	tags=34%, list=12%, signal=39%
KUNINGER_IGF1_VS_PDGFB_TARGETS_UP	KUNINGER_IGF1_VS_PDGFB_TARGETS_UP		32	-0.68775064	-1.392872	0.18867925	0.3787437	1	1163	tags=69%, list=10%, signal=76%
DOUGLAS_BMI1_TARGETS_UP	DOUGLAS_BMI1_TARGETS_UP		331	-0.29537028	-1.3918694	0	0.3793867	1	1834	tags=25%, list=16%, signal=29%
REACTOME_PLATELET_DEGRANULATION	REACTOME_PLATELET_DEGRANULATION		58	-0.4533216	-1.3913053	0.11764706	0.37945053	1	2099	tags=36%, list=19%, signal=44%
PYEON_CANCER_HEAD_AND_NECK_VS_CERVICAL_DN	PYEON_CANCER_HEAD_AND_NECK_VS_CERVICAL_DN		15	-0.58637244	-1.3904736	0.074074075	0.3798938	1	836	tags=33%, list=7%, signal=36%
LEE_TARGETS_OF_PTCH1_AND_SUFU_UP	LEE_TARGETS_OF_PTCH1_AND_SUFU_UP		65	-0.43992946	-1.3888502	0.06451613	0.3821775	1	1787	tags=38%, list=16%, signal=45%
LEE_LIVER_CANCER	LEE_LIVER_CANCER		21	-0.5287902	-1.3884277	0.071428575	0.3816466	1	2410	tags=52%, list=22%, signal=67%
LEE_LIVER_CANCER_TOP50	LEE_LIVER_CANCER_TOP50		21	-0.5287902	-1.3884277	0.071428575	0.38012612	1	2410	tags=52%, list=22%, signal=67%
CHANG_CORE_SERUM_RESPONSE_DN	CHANG_CORE_SERUM_RESPONSE_DN		19	-0.44171447	-1.3843647	0.13333334	0.38954392	1	2023	tags=42%, list=18%, signal=51%
REACTOME_ADHERENS_JUNCTIONS_INTERACTIONS	REACTOME_ADHERENS_JUNCTIONS_INTERACTIONS		18	-0.5156391	-1.3832763	0.14	0.3901902	1	2304	tags=33%, list=21%, signal=42%
KEGG_MAPK_SIGNALING_PATHWAY	KEGG_MAPK_SIGNALING_PATHWAY		172	-0.32297775	-1.3817247	0.032786883	0.39166495	1	2205	tags=27%, list=20%, signal=34%
REACTOME_GLUCONEOGENESIS	REACTOME_GLUCONEOGENESIS		19	-0.60262007	-1.3814102	0.104166664	0.39067775	1	1359	tags=47%, list=12%, signal=54%
VALK_AML_CLUSTER_2	VALK_AML_CLUSTER_2		17	-0.4919537	-1.381133	0.03508772	0.3899189	1	2928	tags=59%, list=26%, signal=80%
YAMASHITA_LIVER_CANCER_STEM_CELL_DN	YAMASHITA_LIVER_CANCER_STEM_CELL_DN		54	-0.49778438	-1.3804632	0.08163265	0.38986346	1	2507	tags=43%, list=22%, signal=55%
MOROSETTI_FACIOSCAPULOHUMERAL_MUSCULAR_DISTROPHY_UP	MOROSETTI_FACIOSCAPULOHUMERAL_MUSCULAR_DISTROPHY_UP		16	-0.60816735	-1.3799933	0.18604651	0.3895951	1	1227	tags=56%, list=11%, signal=63%
REACTOME_PHASE_II_CONJUGATION	REACTOME_PHASE_II_CONJUGATION		30	-0.48264337	-1.3783885	0.09090909	0.39176154	1	1188	tags=30%, list=11%, signal=33%
MENSE_HYPOXIA_UP	MENSE_HYPOXIA_UP		57	-0.44718447	-1.3780438	0.1	0.3908769	1	1155	tags=32%, list=10%, signal=35%
REACTOME_FORMATION_OF_FIBRIN_CLOT_CLOTTING_CASCADE	REACTOME_FORMATION_OF_FIBRIN_CLOT_CLOTTING_CASCADE		29	-0.5825014	-1.3778974	0.10869565	0.38975626	1	2700	tags=55%, list=24%, signal=73%
MATTIOLI_MULTIPLE_MYELOMA_WITH_14Q32_TRANSLOCATIONS	MATTIOLI_MULTIPLE_MYELOMA_WITH_14Q32_TRANSLOCATIONS		21	-0.5451782	-1.3778046	0.20512821	0.3886603	1	1439	tags=43%, list=13%, signal=49%
ALONSO_METASTASIS_DN	ALONSO_METASTASIS_DN		15	-0.5493566	-1.3771018	0.104166664	0.38891461	1	2142	tags=47%, list=19%, signal=58%
YAGI_AML_WITH_T_9_11_TRANSLOCATION	YAGI_AML_WITH_T_9_11_TRANSLOCATION		91	-0.33774278	-1.3758806	0.05357143	0.38998514	1	1610	tags=22%, list=14%, signal=25%
CHIBA_RESPONSE_TO_TSA_UP	CHIBA_RESPONSE_TO_TSA_UP		32	-0.48240736	-1.374654	0.14583333	0.39122453	1	1362	tags=38%, list=12%, signal=43%
LINDGREN_BLADDER_CANCER_CLUSTER_2B	LINDGREN_BLADDER_CANCER_CLUSTER_2B		243	-0.4446902	-1.374017	0.125	0.3909625	1	2006	tags=36%, list=18%, signal=43%
SMID_BREAST_CANCER_BASAL_DN	SMID_BREAST_CANCER_BASAL_DN		387	-0.39586726	-1.3739364	0.08510638	0.38967955	1	1901	tags=32%, list=17%, signal=37%
BOYLAN_MULTIPLE_MYELOMA_C_UP	BOYLAN_MULTIPLE_MYELOMA_C_UP		19	-0.4842743	-1.3730317	0.06382979	0.39032137	1	2127	tags=58%, list=19%, signal=71%
TAKEDA_TARGETS_OF_NUP98_HOXA9_FUSION_6HR_UP	TAKEDA_TARGETS_OF_NUP98_HOXA9_FUSION_6HR_UP		47	-0.54681814	-1.3728113	0.071428575	0.38932604	1	1733	tags=45%, list=15%, signal=53%
KEGG_FOCAL_ADHESION	KEGG_FOCAL_ADHESION		123	-0.39124194	-1.3724291	0.08163265	0.38873208	1	2071	tags=33%, list=18%, signal=39%
RASHI_RESPONSE_TO_IONIZING_RADIATION_5	RASHI_RESPONSE_TO_IONIZING_RADIATION_5		106	-0.32709074	-1.3724138	0.018181818	0.3873268	1	2683	tags=33%, list=24%, signal=43%
MCCABE_HOXC6_TARGETS_CANCER_UP	MCCABE_HOXC6_TARGETS_CANCER_UP		19	-0.4398429	-1.3688815	0.06779661	0.39419243	1	504	tags=16%, list=5%, signal=17%
ACEVEDO_LIVER_TUMOR_VS_NORMAL_ADJACENT_TISSUE_DN	ACEVEDO_LIVER_TUMOR_VS_NORMAL_ADJACENT_TISSUE_DN		160	-0.36299646	-1.368525	0.11111111	0.39348814	1	1896	tags=30%, list=17%, signal=36%
KEGG_ABC_TRANSPORTERS	KEGG_ABC_TRANSPORTERS		27	-0.45833537	-1.3676009	0.083333336	0.3946916	1	2013	tags=41%, list=18%, signal=50%
WAMUNYOKOLI_OVARIAN_CANCER_LMP_DN	WAMUNYOKOLI_OVARIAN_CANCER_LMP_DN		98	-0.45228076	-1.366952	0.1388889	0.3946936	1	1917	tags=31%, list=17%, signal=37%
ALONSO_METASTASIS_UP	ALONSO_METASTASIS_UP		118	-0.36330855	-1.3665258	0.1632653	0.39407405	1	2297	tags=31%, list=21%, signal=39%
KAYO_CALORIE_RESTRICTION_MUSCLE_DN	KAYO_CALORIE_RESTRICTION_MUSCLE_DN		47	-0.3987679	-1.3658571	0.08	0.3942991	1	2131	tags=32%, list=19%, signal=39%
STOSSI_RESPONSE_TO_ESTRADIOL	STOSSI_RESPONSE_TO_ESTRADIOL		26	-0.45964554	-1.3655705	0.041666668	0.39350113	1	1743	tags=42%, list=16%, signal=50%
CHIANG_LIVER_CANCER_SUBCLASS_INTERFERON_DN	CHIANG_LIVER_CANCER_SUBCLASS_INTERFERON_DN		19	-0.4838942	-1.3610771	0.08510638	0.40230614	1	1603	tags=37%, list=14%, signal=43%
KEGG_PROXIMAL_TUBULE_BICARBONATE_RECLAMATION	KEGG_PROXIMAL_TUBULE_BICARBONATE_RECLAMATION		16	-0.57151574	-1.3608431	0.14285715	0.40166652	1	480	tags=31%, list=4%, signal=33%
MARSON_FOXP3_TARGETS_UP	MARSON_FOXP3_TARGETS_UP		50	-0.42608717	-1.3598602	0.09259259	0.40261102	1	1783	tags=34%, list=16%, signal=40%
DACOSTA_ERCC3_ALLELE_XPCS_VS_TTD_DN	DACOSTA_ERCC3_ALLELE_XPCS_VS_TTD_DN		17	-0.53289604	-1.3595662	0.08888889	0.40204668	1	1433	tags=29%, list=13%, signal=34%
YAGI_AML_WITH_INV_16_TRANSLOCATION	YAGI_AML_WITH_INV_16_TRANSLOCATION		253	-0.28062767	-1.3571566	0.016949153	0.40582135	1	1517	tags=16%, list=14%, signal=18%
TONKS_TARGETS_OF_RUNX1_RUNX1T1_FUSION_MONOCYTE_DN	TONKS_TARGETS_OF_RUNX1_RUNX1T1_FUSION_MONOCYTE_DN		32	-0.54312545	-1.3566165	0.18181819	0.40596017	1	3010	tags=56%, list=27%, signal=77%
STARK_PREFRONTAL_CORTEX_22Q11_DELETION_UP	STARK_PREFRONTAL_CORTEX_22Q11_DELETION_UP		93	-0.338294	-1.3552151	0.09259259	0.40798825	1	2417	tags=28%, list=22%, signal=35%
BECKER_TAMOXIFEN_RESISTANCE_UP	BECKER_TAMOXIFEN_RESISTANCE_UP		28	-0.47675347	-1.3549837	0.0754717	0.40692782	1	626	tags=32%, list=6%, signal=34%
ABE_INNER_EAR	ABE_INNER_EAR		18	-0.5030361	-1.3549217	0.14583333	0.40556774	1	1449	tags=39%, list=13%, signal=45%
SENESE_HDAC1_AND_HDAC2_TARGETS_DN	SENESE_HDAC1_AND_HDAC2_TARGETS_DN		124	-0.38381857	-1.3544507	0.10909091	0.4052985	1	1453	tags=28%, list=13%, signal=32%
MARZEC_IL2_SIGNALING_DN	MARZEC_IL2_SIGNALING_DN		21	-0.43898678	-1.3536929	0.15555556	0.40552703	1	461	tags=19%, list=4%, signal=20%
FONTAINE_THYROID_TUMOR_UNCERTAIN_MALIGNANCY_DN	FONTAINE_THYROID_TUMOR_UNCERTAIN_MALIGNANCY_DN		18	-0.4910741	-1.35312	0.15384616	0.40572387	1	2717	tags=44%, list=24%, signal=59%
CHEN_LVAD_SUPPORT_OF_FAILING_HEART_DN	CHEN_LVAD_SUPPORT_OF_FAILING_HEART_DN		33	-0.49555615	-1.3527784	0.14285715	0.4050858	1	2068	tags=55%, list=18%, signal=67%
SIG_CD40PATHWAYMAP	SIG_CD40PATHWAYMAP		23	-0.4060986	-1.3525478	0.11111111	0.4044006	1	3153	tags=43%, list=28%, signal=60%
POOLA_INVASIVE_BREAST_CANCER_DN	POOLA_INVASIVE_BREAST_CANCER_DN		82	-0.42515004	-1.3513064	0.046511628	0.40646014	1	1623	tags=34%, list=14%, signal=40%
MULLIGHAN_MLL_SIGNATURE_1_DN	MULLIGHAN_MLL_SIGNATURE_1_DN		140	-0.36318892	-1.3496044	0.08510638	0.4096255	1	1759	tags=27%, list=16%, signal=32%
LI_CISPLATIN_RESISTANCE_DN	LI_CISPLATIN_RESISTANCE_DN		19	-0.5398007	-1.3468668	0.14814815	0.4149388	1	2263	tags=53%, list=20%, signal=66%
REACTOME_METABOLISM_OF_VITAMINS_AND_COFACTORS	REACTOME_METABOLISM_OF_VITAMINS_AND_COFACTORS		28	-0.36821237	-1.3439794	0.06	0.42119637	1	2204	tags=36%, list=20%, signal=44%
SANA_TNF_SIGNALING_DN	SANA_TNF_SIGNALING_DN		58	-0.43332285	-1.3438599	0.071428575	0.420269	1	1694	tags=33%, list=15%, signal=38%
BONOME_OVARIAN_CANCER_SURVIVAL_SUBOPTIMAL_DEBULKING	BONOME_OVARIAN_CANCER_SURVIVAL_SUBOPTIMAL_DEBULKING		285	-0.31752777	-1.3436267	0.040816326	0.4191699	1	1269	tags=17%, list=11%, signal=19%
SMITH_TERT_TARGETS_DN	SMITH_TERT_TARGETS_DN		49	-0.40698844	-1.3430988	0.09090909	0.41878763	1	1453	tags=29%, list=13%, signal=33%
REACTOME_SMOOTH_MUSCLE_CONTRACTION	REACTOME_SMOOTH_MUSCLE_CONTRACTION		17	-0.52431726	-1.3415909	0.18333334	0.42086047	1	1128	tags=24%, list=10%, signal=26%
ST_WNT_CA2_CYCLIC_GMP_PATHWAY	ST_WNT_CA2_CYCLIC_GMP_PATHWAY		15	-0.49968082	-1.3403774	0.15686275	0.42251363	1	1840	tags=47%, list=16%, signal=56%
JAZAERI_BREAST_CANCER_BRCA1_VS_BRCA2_DN	JAZAERI_BREAST_CANCER_BRCA1_VS_BRCA2_DN		30	-0.4432877	-1.3394781	0.1590909	0.42327815	1	1429	tags=37%, list=13%, signal=42%
VERHAAK_AML_WITH_NPM1_MUTATED_DN	VERHAAK_AML_WITH_NPM1_MUTATED_DN		144	-0.40697002	-1.3386234	0.115384616	0.42378226	1	1929	tags=40%, list=17%, signal=47%
BROWNE_HCMV_INFECTION_16HR_DN	BROWNE_HCMV_INFECTION_16HR_DN		50	-0.4446105	-1.3386177	0.1521739	0.42238823	1	2538	tags=50%, list=23%, signal=64%
REACTOME_CREB_PHOPHORYLATION_THROUGH_THE_ACTIVATION_OF_RAS	REACTOME_CREB_PHOPHORYLATION_THROUGH_THE_ACTIVATION_OF_RAS		17	-0.4888383	-1.338358	0.20754717	0.4216824	1	1398	tags=29%, list=12%, signal=34%
LIU_CDX2_TARGETS_UP	LIU_CDX2_TARGETS_UP		31	-0.46631023	-1.3364475	0.033898305	0.42428255	1	1524	tags=35%, list=14%, signal=41%
MARCHINI_TRABECTEDIN_RESISTANCE_DN	MARCHINI_TRABECTEDIN_RESISTANCE_DN		33	-0.4458878	-1.335583	0.125	0.42528516	1	1382	tags=30%, list=12%, signal=34%
MCBRYAN_PUBERTAL_BREAST_5_6WK_DN	MCBRYAN_PUBERTAL_BREAST_5_6WK_DN		85	-0.39037427	-1.3353482	0.0754717	0.42426664	1	1154	tags=21%, list=10%, signal=23%
GAUSSMANN_MLL_AF4_FUSION_TARGETS_F_UP	GAUSSMANN_MLL_AF4_FUSION_TARGETS_F_UP		105	-0.3996226	-1.3317645	0.08163265	0.4322224	1	2075	tags=38%, list=19%, signal=46%
MORI_SMALL_PRE_BII_LYMPHOCYTE_DN	MORI_SMALL_PRE_BII_LYMPHOCYTE_DN		46	-0.37408972	-1.3313832	0.15	0.43158713	1	1433	tags=26%, list=13%, signal=30%
PARENT_MTOR_SIGNALING_UP	PARENT_MTOR_SIGNALING_UP		328	-0.29771268	-1.3312099	0.09803922	0.43052176	1	1709	tags=21%, list=15%, signal=24%
CAVARD_LIVER_CANCER_MALIGNANT_VS_BENIGN	CAVARD_LIVER_CANCER_MALIGNANT_VS_BENIGN		20	-0.4887536	-1.3310156	0.10869565	0.42949727	1	2929	tags=50%, list=26%, signal=68%
JI_METASTASIS_REPRESSED_BY_STK11	JI_METASTASIS_REPRESSED_BY_STK11		17	-0.5306368	-1.3301997	0.10869565	0.42970347	1	1238	tags=29%, list=11%, signal=33%
CHENG_RESPONSE_TO_NICKEL_ACETATE	CHENG_RESPONSE_TO_NICKEL_ACETATE		16	-0.4235669	-1.3293357	0.12	0.43012863	1	1355	tags=31%, list=12%, signal=36%
KAAB_HEART_ATRIUM_VS_VENTRICLE_UP	KAAB_HEART_ATRIUM_VS_VENTRICLE_UP		158	-0.37195516	-1.3289193	0.14814815	0.43011427	1	1923	tags=29%, list=17%, signal=35%
ALONSO_METASTASIS_EMT_UP	ALONSO_METASTASIS_EMT_UP		23	-0.47017062	-1.3283824	0.125	0.43019488	1	2092	tags=48%, list=19%, signal=59%
BASSO_HAIRY_CELL_LEUKEMIA_DN	BASSO_HAIRY_CELL_LEUKEMIA_DN		50	-0.4071345	-1.3240709	0.11627907	0.44037074	1	1670	tags=32%, list=15%, signal=37%
BROWNE_HCMV_INFECTION_24HR_DN	BROWNE_HCMV_INFECTION_24HR_DN		93	-0.39562654	-1.3231746	0.08888889	0.44129983	1	1709	tags=32%, list=15%, signal=38%
CAIRO_HEPATOBLASTOMA_DN	CAIRO_HEPATOBLASTOMA_DN		174	-0.3809113	-1.3224396	0.0754717	0.44241694	1	1766	tags=29%, list=16%, signal=34%
ROSS_AML_WITH_MLL_FUSIONS	ROSS_AML_WITH_MLL_FUSIONS		53	-0.3871588	-1.3218569	0.14285715	0.44224566	1	1817	tags=38%, list=16%, signal=45%
NADERI_BREAST_CANCER_PROGNOSIS_DN	NADERI_BREAST_CANCER_PROGNOSIS_DN		17	-0.53461087	-1.3202868	0.1764706	0.4442528	1	1742	tags=53%, list=16%, signal=63%
TURASHVILI_BREAST_LOBULAR_CARCINOMA_VS_LOBULAR_NORMAL_UP	TURASHVILI_BREAST_LOBULAR_CARCINOMA_VS_LOBULAR_NORMAL_UP		54	-0.38707164	-1.318924	0.08163265	0.44597334	1	2242	tags=37%, list=20%, signal=46%
REACTOME_METABOLISM_OF_AMINO_ACIDS	REACTOME_METABOLISM_OF_AMINO_ACIDS		129	-0.33985648	-1.3188246	0.125	0.44488615	1	1961	tags=29%, list=18%, signal=35%
NIKOLSKY_BREAST_CANCER_20Q11_AMPLICON	NIKOLSKY_BREAST_CANCER_20Q11_AMPLICON		15	-0.46560007	-1.3181964	0.1632653	0.44470435	1	252	tags=13%, list=2%, signal=14%
GRADE_COLON_AND_RECTAL_CANCER_DN	GRADE_COLON_AND_RECTAL_CANCER_DN		49	-0.39006203	-1.3172704	0.078431375	0.44578645	1	1641	tags=29%, list=15%, signal=33%
GARGALOVIC_RESPONSE_TO_OXIDIZED_PHOSPHOLIPIDS_BLUE_DN	GARGALOVIC_RESPONSE_TO_OXIDIZED_PHOSPHOLIPIDS_BLUE_DN		31	-0.37100473	-1.3163469	0.16071428	0.44679177	1	1156	tags=26%, list=10%, signal=29%
MARTORIATI_MDM4_TARGETS_NEUROEPITHELIUM_DN	MARTORIATI_MDM4_TARGETS_NEUROEPITHELIUM_DN		60	-0.489979	-1.3153194	0.14285715	0.44791824	1	1731	tags=32%, list=15%, signal=37%
CHIARADONNA_NEOPLASTIC_TRANSFORMATION_CDC25_DN	CHIARADONNA_NEOPLASTIC_TRANSFORMATION_CDC25_DN		129	-0.40435347	-1.3101132	0.1	0.45954204	1	1926	tags=35%, list=17%, signal=42%
CUI_TCF21_TARGETS_UP	CUI_TCF21_TARGETS_UP		22	-0.48244324	-1.3097118	0.1521739	0.45907885	1	1427	tags=45%, list=13%, signal=52%
NATSUME_RESPONSE_TO_INTERFERON_BETA_UP	NATSUME_RESPONSE_TO_INTERFERON_BETA_UP		42	-0.36061725	-1.309056	0.11363637	0.4592567	1	1869	tags=26%, list=17%, signal=31%
NIKOLSKY_BREAST_CANCER_11Q12_Q14_AMPLICON	NIKOLSKY_BREAST_CANCER_11Q12_Q14_AMPLICON		74	-0.32217884	-1.3078341	0.14545454	0.46143925	1	1200	tags=19%, list=11%, signal=21%
KEGG_ARACHIDONIC_ACID_METABOLISM	KEGG_ARACHIDONIC_ACID_METABOLISM		34	-0.50082433	-1.3073258	0.17777778	0.4613415	1	1837	tags=38%, list=16%, signal=46%
JIANG_HYPOXIA_NORMAL	JIANG_HYPOXIA_NORMAL		154	-0.33172396	-1.3072761	0.10204082	0.46020928	1	1962	tags=26%, list=18%, signal=31%
TANG_SENESCENCE_TP53_TARGETS_UP	TANG_SENESCENCE_TP53_TARGETS_UP		16	-0.53835577	-1.3032429	0.14545454	0.46829697	1	532	tags=19%, list=5%, signal=20%
BLALOCK_ALZHEIMERS_DISEASE_INCIPIENT_DN	BLALOCK_ALZHEIMERS_DISEASE_INCIPIENT_DN		111	-0.331588	-1.3009552	0.18	0.4727076	1	1866	tags=23%, list=17%, signal=28%
BONCI_TARGETS_OF_MIR15A_AND_MIR16_1	BONCI_TARGETS_OF_MIR15A_AND_MIR16_1		53	-0.35353535	-1.3004881	0.09803922	0.4725642	1	2900	tags=38%, list=26%, signal=51%
VALK_AML_CLUSTER_15	VALK_AML_CLUSTER_15		17	-0.46780923	-1.300403	0.11764706	0.4712955	1	1088	tags=35%, list=10%, signal=39%
MOOTHA_GLYCOLYSIS	MOOTHA_GLYCOLYSIS		15	-0.5832004	-1.2995026	0.15686275	0.47238865	1	1359	tags=40%, list=12%, signal=45%
JAZAG_TGFB1_SIGNALING_VIA_SMAD4_DN	JAZAG_TGFB1_SIGNALING_VIA_SMAD4_DN		42	-0.41590628	-1.2990264	0.1632653	0.47240952	1	1375	tags=26%, list=12%, signal=30%
HENDRICKS_SMARCA4_TARGETS_DN	HENDRICKS_SMARCA4_TARGETS_DN		30	-0.44352993	-1.2981985	0.14285715	0.4728732	1	1926	tags=33%, list=17%, signal=40%
DACOSTA_ERCC3_ALLELE_XPCS_VS_TTD_UP	DACOSTA_ERCC3_ALLELE_XPCS_VS_TTD_UP		16	-0.55856186	-1.2976902	0.13725491	0.47294033	1	1052	tags=44%, list=9%, signal=48%
KEGG_VASCULAR_SMOOTH_MUSCLE_CONTRACTION	KEGG_VASCULAR_SMOOTH_MUSCLE_CONTRACTION		74	-0.34793833	-1.2964135	0.16	0.47462445	1	2537	tags=31%, list=23%, signal=40%
RIGGI_EWING_SARCOMA_PROGENITOR_UP	RIGGI_EWING_SARCOMA_PROGENITOR_UP		227	-0.35651734	-1.2910264	0.037037037	0.48613465	1	1914	tags=33%, list=17%, signal=39%
ELVIDGE_HIF1A_TARGETS_UP	ELVIDGE_HIF1A_TARGETS_UP		41	-0.37694794	-1.2909875	0.12	0.48489925	1	908	tags=20%, list=8%, signal=21%
GAUSSMANN_MLL_AF4_FUSION_TARGETS_E_UP	GAUSSMANN_MLL_AF4_FUSION_TARGETS_E_UP		56	-0.44945556	-1.290617	0.19607843	0.4842693	1	1999	tags=45%, list=18%, signal=54%
WINNEPENNINCKX_MELANOMA_METASTASIS_DN	WINNEPENNINCKX_MELANOMA_METASTASIS_DN		26	-0.5296655	-1.2888545	0.2037037	0.48715633	1	2243	tags=50%, list=20%, signal=62%
KEGG_HYPERTROPHIC_CARDIOMYOPATHY_HCM	KEGG_HYPERTROPHIC_CARDIOMYOPATHY_HCM		55	-0.43594068	-1.2878578	0.14285715	0.48822847	1	1657	tags=31%, list=15%, signal=36%
BYSTRYKH_HEMATOPOIESIS_STEM_CELL_QTL_CIS	BYSTRYKH_HEMATOPOIESIS_STEM_CELL_QTL_CIS		105	-0.36042824	-1.2831389	0.15	0.4985253	1	1837	tags=30%, list=16%, signal=36%
ACEVEDO_LIVER_CANCER_DN	ACEVEDO_LIVER_CANCER_DN		330	-0.3125001	-1.2812433	0.1	0.5019561	1	2125	tags=30%, list=19%, signal=36%
CHESLER_BRAIN_QTL_CIS	CHESLER_BRAIN_QTL_CIS		56	-0.34356445	-1.280551	0.1590909	0.50186837	1	2177	tags=32%, list=19%, signal=40%
LIN_NPAS4_TARGETS_UP	LIN_NPAS4_TARGETS_UP		81	-0.31690744	-1.2803441	0.13043478	0.5009255	1	3047	tags=38%, list=27%, signal=52%
MARTINEZ_RESPONSE_TO_TRABECTEDIN_UP	MARTINEZ_RESPONSE_TO_TRABECTEDIN_UP		46	-0.33677593	-1.2793664	0.18644068	0.5018996	1	2628	tags=35%, list=23%, signal=45%
HOSHIDA_LIVER_CANCER_LATE_RECURRENCE_DN	HOSHIDA_LIVER_CANCER_LATE_RECURRENCE_DN		48	-0.36888498	-1.276805	0.14	0.5063863	1	2475	tags=35%, list=22%, signal=45%
BERENJENO_ROCK_SIGNALING_NOT_VIA_RHOA_DN	BERENJENO_ROCK_SIGNALING_NOT_VIA_RHOA_DN		29	-0.42724955	-1.2766376	0.2	0.50533533	1	2108	tags=34%, list=19%, signal=42%
MULLIGHAN_NPM1_SIGNATURE_3_UP	MULLIGHAN_NPM1_SIGNATURE_3_UP		188	-0.28718206	-1.2758974	0.11111111	0.5055156	1	1814	tags=24%, list=16%, signal=28%
GALLUZZI_PERMEABILIZE_MITOCHONDRIA	GALLUZZI_PERMEABILIZE_MITOCHONDRIA		26	-0.37535924	-1.2756968	0.14545454	0.5044441	1	1155	tags=23%, list=10%, signal=26%
GERY_CEBP_TARGETS	GERY_CEBP_TARGETS		94	-0.40382618	-1.2733475	0.1509434	0.5081696	1	1007	tags=27%, list=9%, signal=29%
KEGG_ALANINE_ASPARTATE_AND_GLUTAMATE_METABOLISM	KEGG_ALANINE_ASPARTATE_AND_GLUTAMATE_METABOLISM		21	-0.51693213	-1.272469	0.16666667	0.50879943	1	1118	tags=38%, list=10%, signal=42%
YOSHIOKA_LIVER_CANCER_EARLY_RECURRENCE_DN	YOSHIOKA_LIVER_CANCER_EARLY_RECURRENCE_DN		33	-0.3292601	-1.2713333	0.14634146	0.51021844	1	2091	tags=27%, list=19%, signal=33%
LU_AGING_BRAIN_DN	LU_AGING_BRAIN_DN		155	-0.35818124	-1.2713162	0.12244898	0.5088195	1	1973	tags=31%, list=18%, signal=37%
RICKMAN_HEAD_AND_NECK_CANCER_E	RICKMAN_HEAD_AND_NECK_CANCER_E		44	-0.48524523	-1.2712965	0.21153846	0.5074342	1	1849	tags=39%, list=17%, signal=46%
BOQUEST_STEM_CELL_CULTURED_VS_FRESH_DN	BOQUEST_STEM_CELL_CULTURED_VS_FRESH_DN		18	-0.51610523	-1.2712374	0.18367347	0.50607324	1	1889	tags=50%, list=17%, signal=60%
RAMALHO_STEMNESS_DN	RAMALHO_STEMNESS_DN		57	-0.42737824	-1.2700783	0.2264151	0.50786775	1	2498	tags=39%, list=22%, signal=49%
YEGNASUBRAMANIAN_PROSTATE_CANCER	YEGNASUBRAMANIAN_PROSTATE_CANCER		70	-0.3725544	-1.2693297	0.078431375	0.5081678	1	2115	tags=33%, list=19%, signal=40%
BORCZUK_MALIGNANT_MESOTHELIOMA_DN	BORCZUK_MALIGNANT_MESOTHELIOMA_DN		63	-0.41489163	-1.2683471	0.19565217	0.5090777	1	1417	tags=22%, list=13%, signal=25%
KEGG_SYSTEMIC_LUPUS_ERYTHEMATOSUS	KEGG_SYSTEMIC_LUPUS_ERYTHEMATOSUS		36	-0.3904275	-1.2682204	0.19642857	0.5078957	1	807	tags=19%, list=7%, signal=21%
RIGGINS_TAMOXIFEN_RESISTANCE_UP	RIGGINS_TAMOXIFEN_RESISTANCE_UP		45	-0.39598382	-1.2674087	0.19298245	0.5081227	1	2335	tags=42%, list=21%, signal=53%
KEGG_NEUROTROPHIN_SIGNALING_PATHWAY	KEGG_NEUROTROPHIN_SIGNALING_PATHWAY		68	-0.31119296	-1.2655854	0.2	0.5110639	1	2071	tags=24%, list=18%, signal=29%
KONDO_EZH2_TARGETS	KONDO_EZH2_TARGETS		82	-0.3841344	-1.2654555	0.03773585	0.50992805	1	1204	tags=22%, list=11%, signal=24%
ZHANG_TARGETS_OF_EWSR1_FLI1_FUSION	ZHANG_TARGETS_OF_EWSR1_FLI1_FUSION		57	-0.34980544	-1.2650877	0.17857143	0.5096252	1	1479	tags=28%, list=13%, signal=32%
ACEVEDO_NORMAL_TISSUE_ADJACENT_TO_LIVER_TUMOR_DN	ACEVEDO_NORMAL_TISSUE_ADJACENT_TO_LIVER_TUMOR_DN		236	-0.28673404	-1.264103	0.17021276	0.5107858	1	2177	tags=27%, list=19%, signal=33%
RIZKI_TUMOR_INVASIVENESS_3D_DN	RIZKI_TUMOR_INVASIVENESS_3D_DN		150	-0.30386963	-1.2629834	0.08163265	0.51194376	1	1615	tags=25%, list=14%, signal=28%
HAHTOLA_CTCL_CUTANEOUS	HAHTOLA_CTCL_CUTANEOUS		17	-0.44552004	-1.2628523	0.15384616	0.5108291	1	220	tags=12%, list=2%, signal=12%
LINDGREN_BLADDER_CANCER_HIGH_RECURRENCE	LINDGREN_BLADDER_CANCER_HIGH_RECURRENCE		32	-0.434703	-1.2628474	0.25	0.50946325	1	2899	tags=50%, list=26%, signal=67%
MULLIGHAN_MLL_SIGNATURE_2_DN	MULLIGHAN_MLL_SIGNATURE_2_DN		166	-0.3064724	-1.2616823	0.12280702	0.5114863	1	1918	tags=26%, list=17%, signal=31%
ACEVEDO_METHYLATED_IN_LIVER_CANCER_DN	ACEVEDO_METHYLATED_IN_LIVER_CANCER_DN		317	-0.317805	-1.2604753	0.09259259	0.5136601	1	2041	tags=27%, list=18%, signal=32%
ST_DIFFERENTIATION_PATHWAY_IN_PC12_CELLS	ST_DIFFERENTIATION_PATHWAY_IN_PC12_CELLS		23	-0.37154806	-1.2593088	0.13043478	0.5157683	1	3328	tags=48%, list=30%, signal=68%
CHEBOTAEV_GR_TARGETS_DN	CHEBOTAEV_GR_TARGETS_DN		73	-0.40382475	-1.2591275	0.1	0.5150547	1	1895	tags=32%, list=17%, signal=38%
KINSEY_TARGETS_OF_EWSR1_FLII_FUSION_DN	KINSEY_TARGETS_OF_EWSR1_FLII_FUSION_DN		171	-0.332861	-1.2583216	0.13461539	0.5157082	1	2035	tags=30%, list=18%, signal=36%
KEGG_SNARE_INTERACTIONS_IN_VESICULAR_TRANSPORT	KEGG_SNARE_INTERACTIONS_IN_VESICULAR_TRANSPORT		29	-0.4053607	-1.2579	0.20833333	0.5154058	1	3663	tags=48%, list=33%, signal=72%
SESTO_RESPONSE_TO_UV_C8	SESTO_RESPONSE_TO_UV_C8		49	-0.40607804	-1.2575858	0.1590909	0.5148297	1	1874	tags=33%, list=17%, signal=39%
HADDAD_T_LYMPHOCYTE_AND_NK_PROGENITOR_UP	HADDAD_T_LYMPHOCYTE_AND_NK_PROGENITOR_UP		44	-0.39992532	-1.257286	0.0877193	0.5139974	1	1128	tags=25%, list=10%, signal=28%
RORIE_TARGETS_OF_EWSR1_FLI1_FUSION_DN	RORIE_TARGETS_OF_EWSR1_FLI1_FUSION_DN		17	-0.54236466	-1.255958	0.15384616	0.51583064	1	1770	tags=35%, list=16%, signal=42%
CHARAFE_BREAST_CANCER_LUMINAL_VS_MESENCHYMAL_DN	CHARAFE_BREAST_CANCER_LUMINAL_VS_MESENCHYMAL_DN		258	-0.35130942	-1.2559074	0.18	0.51464456	1	1780	tags=29%, list=16%, signal=34%
ROSS_AML_OF_FAB_M7_TYPE	ROSS_AML_OF_FAB_M7_TYPE		51	-0.3644154	-1.2549922	0.13953489	0.5153839	1	2947	tags=45%, list=26%, signal=61%
LUCAS_HNF4A_TARGETS_UP	LUCAS_HNF4A_TARGETS_UP		34	-0.40822142	-1.2541019	0.16666667	0.5166515	1	2275	tags=53%, list=20%, signal=66%
WINTER_HYPOXIA_METAGENE	WINTER_HYPOXIA_METAGENE		149	-0.32820246	-1.2525593	0.12962963	0.5199853	1	2000	tags=30%, list=18%, signal=35%
CORRE_MULTIPLE_MYELOMA_UP	CORRE_MULTIPLE_MYELOMA_UP		38	-0.4791735	-1.2516634	0.13953489	0.5204931	1	2822	tags=58%, list=25%, signal=77%
KLEIN_PRIMARY_EFFUSION_LYMPHOMA_UP	KLEIN_PRIMARY_EFFUSION_LYMPHOMA_UP		39	-0.34312037	-1.2507939	0.1627907	0.5218519	1	1954	tags=26%, list=17%, signal=31%
REACTOME_NCAM_SIGNALING_FOR_NEURITE_OUT_GROWTH	REACTOME_NCAM_SIGNALING_FOR_NEURITE_OUT_GROWTH		46	-0.35154462	-1.2487546	0.18367347	0.52534527	1	1646	tags=30%, list=15%, signal=36%
XU_HGF_SIGNALING_NOT_VIA_AKT1_48HR_UP	XU_HGF_SIGNALING_NOT_VIA_AKT1_48HR_UP		25	-0.4044794	-1.2472404	0.16393442	0.5279148	1	1255	tags=28%, list=11%, signal=31%
AMUNDSON_POOR_SURVIVAL_AFTER_GAMMA_RADIATION_8G	AMUNDSON_POOR_SURVIVAL_AFTER_GAMMA_RADIATION_8G		53	-0.37652573	-1.2470051	0.15517241	0.52703375	1	2833	tags=38%, list=25%, signal=50%
UZONYI_RESPONSE_TO_LEUKOTRIENE_AND_THROMBIN	UZONYI_RESPONSE_TO_LEUKOTRIENE_AND_THROMBIN		28	-0.38098365	-1.2441654	0.175	0.5330441	1	1182	tags=25%, list=11%, signal=28%
RODRIGUES_DCC_TARGETS_DN	RODRIGUES_DCC_TARGETS_DN		74	-0.3836739	-1.2438637	0.16666667	0.53243726	1	3322	tags=51%, list=30%, signal=73%
AMUNDSON_GENOTOXIC_SIGNATURE	AMUNDSON_GENOTOXIC_SIGNATURE		63	-0.3247316	-1.2406747	0.12727273	0.53846574	1	1073	tags=21%, list=10%, signal=23%
KOYAMA_SEMA3B_TARGETS_DN	KOYAMA_SEMA3B_TARGETS_DN		152	-0.2862173	-1.2389431	0.07462686	0.54132885	1	1962	tags=29%, list=18%, signal=35%
ASTON_MAJOR_DEPRESSIVE_DISORDER_DN	ASTON_MAJOR_DEPRESSIVE_DISORDER_DN		106	-0.29858267	-1.238703	0.10204082	0.54063547	1	758	tags=14%, list=7%, signal=15%
COLDREN_GEFITINIB_RESISTANCE_UP	COLDREN_GEFITINIB_RESISTANCE_UP		41	-0.34818953	-1.2370509	0.12727273	0.5431904	1	666	tags=12%, list=6%, signal=13%
RORIE_TARGETS_OF_EWSR1_FLI1_FUSION_UP	RORIE_TARGETS_OF_EWSR1_FLI1_FUSION_UP		16	-0.45595518	-1.2350457	0.16981132	0.54610276	1	1083	tags=25%, list=10%, signal=28%
WATANABE_RECTAL_CANCER_RADIOTHERAPY_RESPONSIVE_UP	WATANABE_RECTAL_CANCER_RADIOTHERAPY_RESPONSIVE_UP		66	-0.3281437	-1.2347244	0.19148937	0.5455172	1	1532	tags=20%, list=14%, signal=23%
REACTOME_INTEGRIN_ALPHAIIBBETA3_SIGNALING	REACTOME_INTEGRIN_ALPHAIIBBETA3_SIGNALING		17	-0.4709446	-1.2343329	0.28846154	0.5450369	1	770	tags=18%, list=7%, signal=19%
WANG_PROSTATE_CANCER_ANDROGEN_INDEPENDENT	WANG_PROSTATE_CANCER_ANDROGEN_INDEPENDENT		35	-0.3757697	-1.2327001	0.24390244	0.5474098	1	1390	tags=26%, list=12%, signal=29%
HEIDENBLAD_AMPLICON_8Q24_UP	HEIDENBLAD_AMPLICON_8Q24_UP		18	-0.40192372	-1.23113	0.18181819	0.5502291	1	1355	tags=33%, list=12%, signal=38%
SENESE_HDAC1_TARGETS_DN	SENESE_HDAC1_TARGETS_DN		134	-0.33587724	-1.2286272	0.1632653	0.5547799	1	1868	tags=26%, list=17%, signal=31%
FERREIRA_EWINGS_SARCOMA_UNSTABLE_VS_STABLE_DN	FERREIRA_EWINGS_SARCOMA_UNSTABLE_VS_STABLE_DN		56	-0.35751665	-1.2278793	0.26	0.5549131	1	1923	tags=27%, list=17%, signal=32%
NIKOLSKY_BREAST_CANCER_7Q21_Q22_AMPLICON	NIKOLSKY_BREAST_CANCER_7Q21_Q22_AMPLICON		35	-0.37034115	-1.227432	0.18421052	0.5549772	1	2940	tags=37%, list=26%, signal=50%
KEGG_DILATED_CARDIOMYOPATHY	KEGG_DILATED_CARDIOMYOPATHY		63	-0.422986	-1.2252585	0.14285715	0.5590303	1	1645	tags=32%, list=15%, signal=37%
ONKEN_UVEAL_MELANOMA_DN	ONKEN_UVEAL_MELANOMA_DN		330	-0.31005603	-1.2241017	0.23809524	0.56044495	1	1376	tags=18%, list=12%, signal=20%
KONDO_PROSTATE_CANCER_WITH_H3K27ME3	KONDO_PROSTATE_CANCER_WITH_H3K27ME3		81	-0.44619808	-1.2236922	0.22	0.56007636	1	2212	tags=35%, list=20%, signal=43%
HUANG_DASATINIB_RESISTANCE_UP	HUANG_DASATINIB_RESISTANCE_UP		52	-0.41919684	-1.2228934	0.16666667	0.5610505	1	1943	tags=33%, list=17%, signal=39%
YAUCH_HEDGEHOG_SIGNALING_PARACRINE_DN	YAUCH_HEDGEHOG_SIGNALING_PARACRINE_DN		142	-0.40633425	-1.222393	0.2037037	0.56066746	1	1097	tags=24%, list=10%, signal=26%
VECCHI_GASTRIC_CANCER_ADVANCED_VS_EARLY_UP	VECCHI_GASTRIC_CANCER_ADVANCED_VS_EARLY_UP		105	-0.3982376	-1.2199984	0.21568628	0.56490314	1	2563	tags=49%, list=23%, signal=62%
ZHU_CMV_24_HR_DN	ZHU_CMV_24_HR_DN		39	-0.40669784	-1.2190828	0.24561404	0.5655895	1	1630	tags=36%, list=15%, signal=42%
RHEIN_ALL_GLUCOCORTICOID_THERAPY_UP	RHEIN_ALL_GLUCOCORTICOID_THERAPY_UP		47	-0.36879596	-1.2190348	0.16071428	0.56448644	1	1318	tags=30%, list=12%, signal=34%
BOYLAN_MULTIPLE_MYELOMA_PCA3_UP	BOYLAN_MULTIPLE_MYELOMA_PCA3_UP		32	-0.44771194	-1.2187136	0.18367347	0.5637954	1	2346	tags=53%, list=21%, signal=67%
DEURIG_T_CELL_PROLYMPHOCYTIC_LEUKEMIA_DN	DEURIG_T_CELL_PROLYMPHOCYTIC_LEUKEMIA_DN		176	-0.3406848	-1.2184973	0.15686275	0.5632954	1	2185	tags=30%, list=20%, signal=36%
OSADA_ASCL1_TARGETS_UP	OSADA_ASCL1_TARGETS_UP		31	-0.46943533	-1.218165	0.23076923	0.562484	1	1544	tags=35%, list=14%, signal=41%
SCHUETZ_BREAST_CANCER_DUCTAL_INVASIVE_UP	SCHUETZ_BREAST_CANCER_DUCTAL_INVASIVE_UP		223	-0.45022312	-1.2167147	0.25	0.564378	1	1773	tags=39%, list=16%, signal=45%
MOLENAAR_TARGETS_OF_CCND1_AND_CDK4_UP	MOLENAAR_TARGETS_OF_CCND1_AND_CDK4_UP		28	-0.42650428	-1.2155612	0.27083334	0.565871	1	1184	tags=25%, list=11%, signal=28%
REACTOME_INTEGRIN_CELL_SURFACE_INTERACTIONS	REACTOME_INTEGRIN_CELL_SURFACE_INTERACTIONS		53	-0.43532306	-1.2136059	0.2826087	0.56990063	1	1442	tags=30%, list=13%, signal=34%
HATADA_METHYLATED_IN_LUNG_CANCER_UP	HATADA_METHYLATED_IN_LUNG_CANCER_UP		178	-0.34430358	-1.213277	0.22222222	0.56917125	1	2294	tags=33%, list=20%, signal=41%
REACTOME_IMMUNOREGULATORY_INTERACTIONS_BETWEEN_A_LYMPHOID_AND_A_NON_LYMPHOID_CELL	REACTOME_IMMUNOREGULATORY_INTERACTIONS_BETWEEN_A_LYMPHOID_AND_A_NON_LYMPHOID_CELL		33	-0.5773184	-1.2121603	0.3255814	0.5703545	1	2230	tags=45%, list=20%, signal=57%
ONDER_CDH1_SIGNALING_VIA_CTNNB1	ONDER_CDH1_SIGNALING_VIA_CTNNB1		52	-0.38809997	-1.2112128	0.1521739	0.571586	1	1442	tags=31%, list=13%, signal=35%
MORI_SMALL_PRE_BII_LYMPHOCYTE_UP	MORI_SMALL_PRE_BII_LYMPHOCYTE_UP		49	-0.36802852	-1.2108935	0.2631579	0.5707751	1	1275	tags=20%, list=11%, signal=23%
WEINMANN_ADAPTATION_TO_HYPOXIA_UP	WEINMANN_ADAPTATION_TO_HYPOXIA_UP		18	-0.4873971	-1.2083274	0.20833333	0.57536083	1	1275	tags=44%, list=11%, signal=50%
REACTOME_ACTIVATION_OF_NMDA_RECEPTOR_UPON_GLUTAMATE_BINDING_AND_POSTSYNAPTIC_EVENTS	REACTOME_ACTIVATION_OF_NMDA_RECEPTOR_UPON_GLUTAMATE_BINDING_AND_POSTSYNAPTIC_EVENTS		26	-0.4014563	-1.2081716	0.16666667	0.57452685	1	1456	tags=27%, list=13%, signal=31%
KAYO_AGING_MUSCLE_DN	KAYO_AGING_MUSCLE_DN		82	-0.31475616	-1.2064065	0.22727273	0.57739997	1	1654	tags=22%, list=15%, signal=26%
SAKAI_CHRONIC_HEPATITIS_VS_LIVER_CANCER_DN	SAKAI_CHRONIC_HEPATITIS_VS_LIVER_CANCER_DN		21	-0.38004082	-1.2051579	0.14516129	0.57956225	1	1922	tags=33%, list=17%, signal=40%
HU_ANGIOGENESIS_DN	HU_ANGIOGENESIS_DN		21	-0.42791498	-1.2042251	0.3529412	0.5804361	1	528	tags=14%, list=5%, signal=15%
VANTVEER_BREAST_CANCER_BRCA1_DN	VANTVEER_BREAST_CANCER_BRCA1_DN		18	-0.4887344	-1.2035171	0.3255814	0.5810309	1	1333	tags=44%, list=12%, signal=50%
REACTOME_NCAM1_INTERACTIONS	REACTOME_NCAM1_INTERACTIONS		34	-0.37868643	-1.2019651	0.16666667	0.5831256	1	1646	tags=35%, list=15%, signal=41%
MELLMAN_TUT1_TARGETS_DN	MELLMAN_TUT1_TARGETS_DN		31	-0.39066565	-1.2013624	0.23529412	0.5830816	1	1845	tags=39%, list=16%, signal=46%
FERRANDO_T_ALL_WITH_MLL_ENL_FUSION_UP	FERRANDO_T_ALL_WITH_MLL_ENL_FUSION_UP		52	-0.34644938	-1.201345	0.21428572	0.58173496	1	2006	tags=27%, list=18%, signal=33%
VART_KSHV_INFECTION_ANGIOGENIC_MARKERS_UP	VART_KSHV_INFECTION_ANGIOGENIC_MARKERS_UP		122	-0.38141197	-1.2008147	0.19565217	0.58161116	1	1914	tags=34%, list=17%, signal=41%
BREDEMEYER_RAG_SIGNALING_VIA_ATM_NOT_VIA_NFKB_DN	BREDEMEYER_RAG_SIGNALING_VIA_ATM_NOT_VIA_NFKB_DN		28	-0.43574244	-1.1970462	0.21276596	0.59007597	1	2682	tags=50%, list=24%, signal=66%
REACTOME_CYTOCHROME_P450_ARRANGED_BY_SUBSTRATE_TYPE	REACTOME_CYTOCHROME_P450_ARRANGED_BY_SUBSTRATE_TYPE		22	-0.5247808	-1.1969796	0.30769232	0.5889369	1	3060	tags=55%, list=27%, signal=75%
KUMAR_TARGETS_OF_MLL_AF9_FUSION	KUMAR_TARGETS_OF_MLL_AF9_FUSION		310	-0.3325615	-1.1968879	0.2037037	0.5878694	1	2366	tags=36%, list=21%, signal=44%
KEGG_GLUTATHIONE_METABOLISM	KEGG_GLUTATHIONE_METABOLISM		34	-0.41698325	-1.1968582	0.2244898	0.5865585	1	1642	tags=35%, list=15%, signal=41%
NING_CHRONIC_OBSTRUCTIVE_PULMONARY_DISEASE_DN	NING_CHRONIC_OBSTRUCTIVE_PULMONARY_DISEASE_DN		50	-0.3844886	-1.195527	0.23404256	0.587959	1	914	tags=14%, list=8%, signal=15%
COLIN_PILOCYTIC_ASTROCYTOMA_VS_GLIOBLASTOMA_DN	COLIN_PILOCYTIC_ASTROCYTOMA_VS_GLIOBLASTOMA_DN		16	-0.49207067	-1.1952018	0.26666668	0.58756775	1	1778	tags=38%, list=16%, signal=45%
CHARAFE_BREAST_CANCER_BASAL_VS_MESENCHYMAL_DN	CHARAFE_BREAST_CANCER_BASAL_VS_MESENCHYMAL_DN		27	-0.45555243	-1.1944412	0.27906978	0.58790255	1	2914	tags=52%, list=26%, signal=70%
RUTELLA_RESPONSE_TO_HGF_VS_CSF2RB_AND_IL4_UP	RUTELLA_RESPONSE_TO_HGF_VS_CSF2RB_AND_IL4_UP		248	-0.3089477	-1.1942366	0.18333334	0.58717495	1	1417	tags=23%, list=13%, signal=26%
WATTEL_AUTONOMOUS_THYROID_ADENOMA_DN	WATTEL_AUTONOMOUS_THYROID_ADENOMA_DN		16	-0.4820331	-1.1942061	0.23404256	0.58593863	1	820	tags=31%, list=7%, signal=34%
KANG_IMMORTALIZED_BY_TERT_UP	KANG_IMMORTALIZED_BY_TERT_UP		55	-0.34171113	-1.1924081	0.11111111	0.58865047	1	1585	tags=22%, list=14%, signal=25%
CAIRO_LIVER_DEVELOPMENT_DN	CAIRO_LIVER_DEVELOPMENT_DN		177	-0.3818013	-1.1917788	0.2244898	0.58936083	1	1564	tags=29%, list=14%, signal=34%
JI_RESPONSE_TO_FSH_UP	JI_RESPONSE_TO_FSH_UP		44	-0.35808727	-1.1896845	0.22222222	0.5929551	1	1986	tags=30%, list=18%, signal=36%
HAN_SATB1_TARGETS_UP	HAN_SATB1_TARGETS_UP		183	-0.31177807	-1.188217	0.17307693	0.59532076	1	1433	tags=25%, list=13%, signal=28%
STARK_PREFRONTAL_CORTEX_22Q11_DELETION_DN	STARK_PREFRONTAL_CORTEX_22Q11_DELETION_DN		345	-0.25990367	-1.1877325	0.28301886	0.5949861	1	3178	tags=34%, list=28%, signal=47%
VALK_AML_CLUSTER_11	VALK_AML_CLUSTER_11		24	-0.41710085	-1.1865405	0.21276596	0.59674156	1	1907	tags=46%, list=17%, signal=55%
GRABARCZYK_BCL11B_TARGETS_DN	GRABARCZYK_BCL11B_TARGETS_DN		30	-0.3698743	-1.1863047	0.21052632	0.59595644	1	1591	tags=30%, list=14%, signal=35%
KEGG_HEDGEHOG_SIGNALING_PATHWAY	KEGG_HEDGEHOG_SIGNALING_PATHWAY		34	-0.36385918	-1.1839294	0.25	0.6006819	1	2730	tags=32%, list=24%, signal=43%
HUANG_FOXA2_TARGETS_DN	HUANG_FOXA2_TARGETS_DN		24	-0.4551956	-1.1836656	0.27083334	0.6002782	1	2375	tags=58%, list=21%, signal=74%
SMID_BREAST_CANCER_LUMINAL_B_DN	SMID_BREAST_CANCER_LUMINAL_B_DN		339	-0.37642968	-1.1836649	0.2244898	0.59895307	1	1945	tags=34%, list=17%, signal=40%
MARTINEZ_RESPONSE_TO_TRABECTEDIN	MARTINEZ_RESPONSE_TO_TRABECTEDIN		26	-0.35056016	-1.1835047	0.19148937	0.5979934	1	1867	tags=27%, list=17%, signal=32%
ALCALAY_AML_BY_NPM1_LOCALIZATION_UP	ALCALAY_AML_BY_NPM1_LOCALIZATION_UP		96	-0.32850394	-1.1834519	0.2037037	0.59672225	1	2000	tags=30%, list=18%, signal=36%
WOOD_EBV_EBNA1_TARGETS_UP	WOOD_EBV_EBNA1_TARGETS_UP		75	-0.30318028	-1.1814705	0.21311475	0.6005532	1	1093	tags=17%, list=10%, signal=19%
THUM_SYSTOLIC_HEART_FAILURE_UP	THUM_SYSTOLIC_HEART_FAILURE_UP		251	-0.33322468	-1.1813169	0.22222222	0.59977806	1	1393	tags=21%, list=12%, signal=23%
MCCLUNG_CREB1_TARGETS_UP	MCCLUNG_CREB1_TARGETS_UP		76	-0.3200715	-1.1779912	0.19642857	0.6064873	1	2928	tags=43%, list=26%, signal=58%
ST_WNT_BETA_CATENIN_PATHWAY	ST_WNT_BETA_CATENIN_PATHWAY		24	-0.37690473	-1.1772228	0.375	0.60703963	1	2159	tags=29%, list=19%, signal=36%
MCBRYAN_PUBERTAL_BREAST_3_4WK_UP	MCBRYAN_PUBERTAL_BREAST_3_4WK_UP		149	-0.3503197	-1.1768051	0.24528302	0.6065448	1	1381	tags=26%, list=12%, signal=29%
HOFFMANN_SMALL_PRE_BII_TO_IMMATURE_B_LYMPHOCYTE_UP	HOFFMANN_SMALL_PRE_BII_TO_IMMATURE_B_LYMPHOCYTE_UP		35	-0.39938524	-1.1764654	0.3	0.60597783	1	1313	tags=29%, list=12%, signal=32%
KEGG_ALPHA_LINOLENIC_ACID_METABOLISM	KEGG_ALPHA_LINOLENIC_ACID_METABOLISM		15	-0.46337172	-1.1761922	0.20454545	0.6053645	1	1173	tags=27%, list=10%, signal=30%
HOSHIDA_LIVER_CANCER_LATE_RECURRENCE_UP	HOSHIDA_LIVER_CANCER_LATE_RECURRENCE_UP		41	-0.39295188	-1.1758829	0.2888889	0.6045635	1	3005	tags=44%, list=27%, signal=60%
PARK_TRETINOIN_RESPONSE_AND_RARA_PLZF_FUSION	PARK_TRETINOIN_RESPONSE_AND_RARA_PLZF_FUSION		16	-0.47321102	-1.1756217	0.25490198	0.60389847	1	1743	tags=44%, list=16%, signal=52%
LIANG_HEMATOPOIESIS_STEM_CELL_NUMBER_LARGE_VS_TINY_DN	LIANG_HEMATOPOIESIS_STEM_CELL_NUMBER_LARGE_VS_TINY_DN		33	-0.32657486	-1.1755887	0.27586207	0.602782	1	870	tags=12%, list=8%, signal=13%
KEGG_MELANOGENESIS	KEGG_MELANOGENESIS		70	-0.2973228	-1.1752845	0.14754099	0.60236317	1	1546	tags=23%, list=14%, signal=26%
NAKAJIMA_MAST_CELL	NAKAJIMA_MAST_CELL		22	-0.3976964	-1.1735308	0.27450982	0.6055464	1	1830	tags=36%, list=16%, signal=43%
AKL_HTLV1_INFECTION_DN	AKL_HTLV1_INFECTION_DN		33	-0.39560863	-1.1724132	0.20512821	0.606861	1	2584	tags=42%, list=23%, signal=55%
ROSS_AML_WITH_PML_RARA_FUSION	ROSS_AML_WITH_PML_RARA_FUSION		43	-0.40470526	-1.1723034	0.28846154	0.6057519	1	2000	tags=33%, list=18%, signal=39%
FRIDMAN_SENESCENCE_UP	FRIDMAN_SENESCENCE_UP		48	-0.35965925	-1.17101	0.25454545	0.6075298	1	1503	tags=21%, list=13%, signal=24%
XU_GH1_EXOGENOUS_TARGETS_DN	XU_GH1_EXOGENOUS_TARGETS_DN		56	-0.3644589	-1.1707563	0.2857143	0.6069685	1	2429	tags=32%, list=22%, signal=41%
SIG_INSULIN_RECEPTOR_PATHWAY_IN_CARDIAC_MYOCYTES	SIG_INSULIN_RECEPTOR_PATHWAY_IN_CARDIAC_MYOCYTES		35	-0.32284382	-1.1706638	0.2857143	0.606076	1	2071	tags=23%, list=18%, signal=28%
REACTOME_HEMOSTASIS	REACTOME_HEMOSTASIS		194	-0.33642888	-1.1701329	0.27272728	0.60616636	1	1981	tags=27%, list=18%, signal=33%
RASHI_RESPONSE_TO_IONIZING_RADIATION_1	RASHI_RESPONSE_TO_IONIZING_RADIATION_1		31	-0.3290758	-1.1699249	0.22807017	0.60534525	1	1318	tags=23%, list=12%, signal=26%
GEISS_RESPONSE_TO_DSRNA_UP	GEISS_RESPONSE_TO_DSRNA_UP		25	-0.41983902	-1.169407	0.18867925	0.6059014	1	804	tags=24%, list=7%, signal=26%
MARTORIATI_MDM4_TARGETS_FETAL_LIVER_DN	MARTORIATI_MDM4_TARGETS_FETAL_LIVER_DN		202	-0.29368827	-1.1691719	0.22807017	0.60513705	1	2117	tags=27%, list=19%, signal=32%
FULCHER_INFLAMMATORY_RESPONSE_LECTIN_VS_LPS_DN	FULCHER_INFLAMMATORY_RESPONSE_LECTIN_VS_LPS_DN		235	-0.33216974	-1.1690023	0.26415095	0.6042609	1	1835	tags=28%, list=16%, signal=33%
BREDEMEYER_RAG_SIGNALING_NOT_VIA_ATM_UP	BREDEMEYER_RAG_SIGNALING_NOT_VIA_ATM_UP		29	-0.3439421	-1.1689273	0.175	0.6031899	1	1434	tags=24%, list=13%, signal=28%
VALK_AML_WITH_CEBPA	VALK_AML_WITH_CEBPA		24	-0.37771308	-1.1688781	0.25490198	0.602098	1	1088	tags=21%, list=10%, signal=23%
YAO_TEMPORAL_RESPONSE_TO_PROGESTERONE_CLUSTER_11	YAO_TEMPORAL_RESPONSE_TO_PROGESTERONE_CLUSTER_11		77	-0.27644417	-1.1687939	0.32608697	0.60102075	1	812	tags=10%, list=7%, signal=11%
KIM_MYC_AMPLIFICATION_TARGETS_UP	KIM_MYC_AMPLIFICATION_TARGETS_UP		106	-0.2838291	-1.1686033	0.20833333	0.60026807	1	1898	tags=22%, list=17%, signal=26%
RODRIGUES_THYROID_CARCINOMA_POORLY_DIFFERENTIATED_DN	RODRIGUES_THYROID_CARCINOMA_POORLY_DIFFERENTIATED_DN		385	-0.2921423	-1.1681784	0.26086956	0.5999356	1	2117	tags=27%, list=19%, signal=32%
LU_TUMOR_VASCULATURE_UP	LU_TUMOR_VASCULATURE_UP		17	-0.4858785	-1.1681528	0.26923078	0.59878033	1	2363	tags=53%, list=21%, signal=67%
FINAK_BREAST_CANCER_SDPP_SIGNATURE	FINAK_BREAST_CANCER_SDPP_SIGNATURE		17	-0.54412806	-1.167063	0.42857143	0.6000179	1	2035	tags=47%, list=18%, signal=57%
BIOCARTA_ALK_PATHWAY	BIOCARTA_ALK_PATHWAY		22	-0.39085767	-1.1667588	0.29508197	0.5994131	1	1586	tags=23%, list=14%, signal=26%
CHESLER_BRAIN_HIGHEST_GENETIC_VARIANCE	CHESLER_BRAIN_HIGHEST_GENETIC_VARIANCE		27	-0.3445363	-1.1661309	0.25531915	0.5996522	1	2177	tags=37%, list=19%, signal=46%
ZHANG_ANTIVIRAL_RESPONSE_TO_RIBAVIRIN_DN	ZHANG_ANTIVIRAL_RESPONSE_TO_RIBAVIRIN_DN		28	-0.42414242	-1.1652247	0.3137255	0.600751	1	1025	tags=32%, list=9%, signal=35%
HAHTOLA_SEZARY_SYNDROM_DN	HAHTOLA_SEZARY_SYNDROM_DN		22	-0.4808325	-1.1635311	0.25490198	0.6041952	1	1191	tags=27%, list=11%, signal=30%
TARTE_PLASMA_CELL_VS_PLASMABLAST_UP	TARTE_PLASMA_CELL_VS_PLASMABLAST_UP		240	-0.30388802	-1.1611301	0.26785713	0.6084728	1	2418	tags=31%, list=22%, signal=38%
REACTOME_POST_NMDA_RECEPTOR_ACTIVATION_EVENTS	REACTOME_POST_NMDA_RECEPTOR_ACTIVATION_EVENTS		22	-0.4037525	-1.1593258	0.28301886	0.61163586	1	1398	tags=27%, list=12%, signal=31%
BERENJENO_TRANSFORMED_BY_RHOA_REVERSIBLY_DN	BERENJENO_TRANSFORMED_BY_RHOA_REVERSIBLY_DN		22	-0.43824396	-1.1589645	0.26984128	0.61132437	1	662	tags=27%, list=6%, signal=29%
GARCIA_TARGETS_OF_FLI1_AND_DAX1_UP	GARCIA_TARGETS_OF_FLI1_AND_DAX1_UP		22	-0.36655018	-1.1585408	0.27272728	0.6109742	1	1538	tags=18%, list=14%, signal=21%
REACTOME_PLATELET_AGGREGATION_PLUG_FORMATION	REACTOME_PLATELET_AGGREGATION_PLUG_FORMATION		19	-0.45578146	-1.1580385	0.3877551	0.6112375	1	770	tags=16%, list=7%, signal=17%
NAKAYAMA_SOFT_TISSUE_TUMORS_PCA1_UP	NAKAYAMA_SOFT_TISSUE_TUMORS_PCA1_UP		48	-0.49954516	-1.1577858	0.33333334	0.61062217	1	820	tags=29%, list=7%, signal=31%
BOYLAN_MULTIPLE_MYELOMA_D_UP	BOYLAN_MULTIPLE_MYELOMA_D_UP		45	-0.37340564	-1.1568302	0.2888889	0.61155754	1	2332	tags=38%, list=21%, signal=48%
GRAHAM_NORMAL_QUIESCENT_VS_NORMAL_DIVIDING_UP	GRAHAM_NORMAL_QUIESCENT_VS_NORMAL_DIVIDING_UP		35	-0.4461541	-1.1560229	0.2888889	0.61216825	1	1709	tags=34%, list=15%, signal=40%
KEGG_ARRHYTHMOGENIC_RIGHT_VENTRICULAR_CARDIOMYOPATHY_ARVC	KEGG_ARRHYTHMOGENIC_RIGHT_VENTRICULAR_CARDIOMYOPATHY_ARVC		55	-0.36023226	-1.1554643	0.24561404	0.6123219	1	1645	tags=24%, list=15%, signal=28%
REACTOME_IRS_RELATED_EVENTS	REACTOME_IRS_RELATED_EVENTS		52	-0.30803925	-1.1554017	0.19642857	0.611241	1	2083	tags=29%, list=19%, signal=35%
HOFFMANN_IMMATURE_TO_MATURE_B_LYMPHOCYTE_DN	HOFFMANN_IMMATURE_TO_MATURE_B_LYMPHOCYTE_DN		24	-0.3533891	-1.1536663	0.25490198	0.6140057	1	1763	tags=33%, list=16%, signal=39%
BENPORATH_PRC2_TARGETS	BENPORATH_PRC2_TARGETS		355	-0.3709408	-1.1536268	0.18	0.6128463	1	1945	tags=27%, list=17%, signal=32%
ELVIDGE_HIF1A_AND_HIF2A_TARGETS_UP	ELVIDGE_HIF1A_AND_HIF2A_TARGETS_UP		26	-0.38177302	-1.1536071	0.3207547	0.61171764	1	442	tags=15%, list=4%, signal=16%
KEGG_GALACTOSE_METABOLISM	KEGG_GALACTOSE_METABOLISM		21	-0.42548874	-1.1502349	0.33333334	0.6187289	1	1114	tags=19%, list=10%, signal=21%
HAMAI_APOPTOSIS_VIA_TRAIL_DN	HAMAI_APOPTOSIS_VIA_TRAIL_DN		91	-0.31029692	-1.1496335	0.25	0.6186411	1	1043	tags=20%, list=9%, signal=22%
ST_GAQ_PATHWAY	ST_GAQ_PATHWAY		17	-0.39584988	-1.1496065	0.31746033	0.61753225	1	2654	tags=47%, list=24%, signal=62%
SHAFFER_IRF4_MULTIPLE_MYELOMA_PROGRAM	SHAFFER_IRF4_MULTIPLE_MYELOMA_PROGRAM		25	-0.41998777	-1.1494349	0.25	0.61666054	1	834	tags=24%, list=7%, signal=26%
DAVICIONI_MOLECULAR_ARMS_VS_ERMS_UP	DAVICIONI_MOLECULAR_ARMS_VS_ERMS_UP		184	-0.25908375	-1.1476513	0.18367347	0.6192544	1	2664	tags=29%, list=24%, signal=37%
KEGG_DORSO_VENTRAL_AXIS_FORMATION	KEGG_DORSO_VENTRAL_AXIS_FORMATION		15	-0.43699154	-1.1466403	0.25531915	0.6201261	1	2660	tags=40%, list=24%, signal=52%
KEGG_CALCIUM_SIGNALING_PATHWAY	KEGG_CALCIUM_SIGNALING_PATHWAY		117	-0.35726127	-1.1465452	0.24	0.6191152	1	1604	tags=23%, list=14%, signal=27%
SENGUPTA_NASOPHARYNGEAL_CARCINOMA_WITH_LMP1_UP	SENGUPTA_NASOPHARYNGEAL_CARCINOMA_WITH_LMP1_UP		186	-0.30722553	-1.1433452	0.21153846	0.6256489	1	1778	tags=25%, list=16%, signal=29%
HOOI_ST7_TARGETS_UP	HOOI_ST7_TARGETS_UP		39	-0.3920201	-1.1432073	0.26	0.6246696	1	1239	tags=26%, list=11%, signal=29%
KEGG_THYROID_CANCER	KEGG_THYROID_CANCER		16	-0.38063577	-1.1425954	0.2982456	0.62468755	1	28	tags=6%, list=0%, signal=6%
YAO_TEMPORAL_RESPONSE_TO_PROGESTERONE_CLUSTER_6	YAO_TEMPORAL_RESPONSE_TO_PROGESTERONE_CLUSTER_6		50	-0.37202752	-1.1407623	0.23214285	0.6280613	1	1112	tags=26%, list=10%, signal=29%
HAMAI_APOPTOSIS_VIA_TRAIL_UP	HAMAI_APOPTOSIS_VIA_TRAIL_UP		209	-0.3085928	-1.1392736	0.27083334	0.6304838	1	1937	tags=25%, list=17%, signal=30%
ST_PHOSPHOINOSITIDE_3_KINASE_PATHWAY	ST_PHOSPHOINOSITIDE_3_KINASE_PATHWAY		24	-0.3281108	-1.1391864	0.29787233	0.62941533	1	1391	tags=21%, list=12%, signal=24%
WEINMANN_ADAPTATION_TO_HYPOXIA_DN	WEINMANN_ADAPTATION_TO_HYPOXIA_DN		27	-0.4291973	-1.13882	0.3137255	0.62909335	1	1275	tags=41%, list=11%, signal=46%
BASSO_CD40_SIGNALING_DN	BASSO_CD40_SIGNALING_DN		40	-0.42996317	-1.1384125	0.28846154	0.62893504	1	2192	tags=43%, list=20%, signal=53%
REACTOME_PHOSPHOLIPASE_CMEDIATED_CASCADE	REACTOME_PHOSPHOLIPASE_CMEDIATED_CASCADE		16	-0.47248718	-1.1383929	0.30357143	0.627736	1	2037	tags=31%, list=18%, signal=38%
SESTO_RESPONSE_TO_UV_C6	SESTO_RESPONSE_TO_UV_C6		30	-0.37393388	-1.1383309	0.31914893	0.62666285	1	876	tags=20%, list=8%, signal=22%
BHATI_G2M_ARREST_BY_2METHOXYESTRADIOL_DN	BHATI_G2M_ARREST_BY_2METHOXYESTRADIOL_DN		76	-0.29009444	-1.1381404	0.24	0.6258379	1	1022	tags=14%, list=9%, signal=16%
HADDAD_B_LYMPHOCYTE_PROGENITOR	HADDAD_B_LYMPHOCYTE_PROGENITOR		144	-0.29844669	-1.1380458	0.22580644	0.6248209	1	2047	tags=27%, list=18%, signal=33%
LEE_LIVER_CANCER_E2F1_UP	LEE_LIVER_CANCER_E2F1_UP		48	-0.36242038	-1.1377571	0.3469388	0.62425876	1	1907	tags=31%, list=17%, signal=38%
HELLER_HDAC_TARGETS_UP	HELLER_HDAC_TARGETS_UP		163	-0.29371345	-1.1367465	0.26153848	0.6255178	1	1301	tags=21%, list=12%, signal=23%
KEGG_ETHER_LIPID_METABOLISM	KEGG_ETHER_LIPID_METABOLISM		22	-0.3835992	-1.135184	0.26415095	0.62829626	1	695	tags=14%, list=6%, signal=15%
KESHELAVA_MULTIPLE_DRUG_RESISTANCE	KESHELAVA_MULTIPLE_DRUG_RESISTANCE		46	-0.27657253	-1.1346266	0.28333333	0.628133	1	1153	tags=15%, list=10%, signal=17%
RODRIGUES_NTN1_AND_DCC_TARGETS	RODRIGUES_NTN1_AND_DCC_TARGETS		23	-0.38441846	-1.1342148	0.36363637	0.62778986	1	1036	tags=22%, list=9%, signal=24%
YAGI_AML_SURVIVAL	YAGI_AML_SURVIVAL		80	-0.2830586	-1.1335388	0.27083334	0.62810427	1	2477	tags=31%, list=22%, signal=40%
ELVIDGE_HYPOXIA_BY_DMOG_DN	ELVIDGE_HYPOXIA_BY_DMOG_DN		37	-0.3900196	-1.1331601	0.28	0.6279971	1	750	tags=19%, list=7%, signal=20%
GOZGIT_ESR1_TARGETS_UP	GOZGIT_ESR1_TARGETS_UP		79	-0.31044066	-1.132883	0.2	0.627727	1	1707	tags=29%, list=15%, signal=34%
CLASPER_LYMPHATIC_VESSELS_DURING_METASTASIS_DN	CLASPER_LYMPHATIC_VESSELS_DURING_METASTASIS_DN		29	-0.49084103	-1.1320829	0.3265306	0.62841994	1	1646	tags=48%, list=15%, signal=56%
BIOCARTA_NFAT_PATHWAY	BIOCARTA_NFAT_PATHWAY		31	-0.33381167	-1.1317698	0.3015873	0.6277785	1	1025	tags=16%, list=9%, signal=18%
LU_TUMOR_ANGIOGENESIS_UP	LU_TUMOR_ANGIOGENESIS_UP		15	-0.44721824	-1.1306082	0.31034482	0.629159	1	804	tags=33%, list=7%, signal=36%
REACTOME_DOWNSTREAM_TCR_SIGNALING	REACTOME_DOWNSTREAM_TCR_SIGNALING		20	-0.434642	-1.1302241	0.4	0.6286492	1	2994	tags=45%, list=27%, signal=61%
CHIARADONNA_NEOPLASTIC_TRANSFORMATION_CDC25_UP	CHIARADONNA_NEOPLASTIC_TRANSFORMATION_CDC25_UP		87	-0.33663243	-1.1298504	0.30645162	0.6284366	1	785	tags=18%, list=7%, signal=20%
SMIRNOV_CIRCULATING_ENDOTHELIOCYTES_IN_CANCER_UP	SMIRNOV_CIRCULATING_ENDOTHELIOCYTES_IN_CANCER_UP		107	-0.31538826	-1.1291518	0.26666668	0.62888217	1	1280	tags=23%, list=11%, signal=26%
BEIER_GLIOMA_STEM_CELL_UP	BEIER_GLIOMA_STEM_CELL_UP		24	-0.36429003	-1.1248001	0.33333334	0.6382452	1	1093	tags=29%, list=10%, signal=32%
DANG_REGULATED_BY_MYC_DN	DANG_REGULATED_BY_MYC_DN		167	-0.31675085	-1.1243076	0.28070176	0.6380441	1	2294	tags=35%, list=20%, signal=44%
REACTOME_SPHINGOLIPID_METABOLISM	REACTOME_SPHINGOLIPID_METABOLISM		15	-0.38268048	-1.1242886	0.22	0.63685596	1	2357	tags=33%, list=21%, signal=42%
SANA_RESPONSE_TO_IFNG_UP	SANA_RESPONSE_TO_IFNG_UP		33	-0.42824787	-1.123439	0.32142857	0.6376124	1	1006	tags=27%, list=9%, signal=30%
WANG_CISPLATIN_RESPONSE_AND_XPC_DN	WANG_CISPLATIN_RESPONSE_AND_XPC_DN		87	-0.292389	-1.1231444	0.22916667	0.63714725	1	804	tags=14%, list=7%, signal=15%
ZHU_CMV_8_HR_DN	ZHU_CMV_8_HR_DN		19	-0.42216974	-1.1219382	0.36507937	0.63880426	1	1586	tags=37%, list=14%, signal=43%
ACEVEDO_LIVER_CANCER_WITH_H3K9ME3_UP	ACEVEDO_LIVER_CANCER_WITH_H3K9ME3_UP		46	-0.37729183	-1.1219038	0.3653846	0.63772285	1	884	tags=17%, list=8%, signal=19%
TCGA_GLIOBLASTOMA_COPY_NUMBER_DN	TCGA_GLIOBLASTOMA_COPY_NUMBER_DN		17	-0.42411575	-1.1216391	0.3529412	0.6371127	1	2887	tags=53%, list=26%, signal=71%
WANG_ESOPHAGUS_CANCER_VS_NORMAL_DN	WANG_ESOPHAGUS_CANCER_VS_NORMAL_DN		57	-0.327172	-1.1206894	0.3207547	0.6382447	1	1920	tags=28%, list=17%, signal=34%
DUNNE_TARGETS_OF_AML1_MTG8_FUSION_DN	DUNNE_TARGETS_OF_AML1_MTG8_FUSION_DN		15	-0.42955753	-1.1192429	0.3559322	0.6408226	1	1422	tags=33%, list=13%, signal=38%
CHIANG_LIVER_CANCER_SUBCLASS_CTNNB1_DN	CHIANG_LIVER_CANCER_SUBCLASS_CTNNB1_DN		96	-0.36595932	-1.1192032	0.26923078	0.63973963	1	1811	tags=38%, list=16%, signal=44%
KENNY_CTNNB1_TARGETS_DN	KENNY_CTNNB1_TARGETS_DN		28	-0.33439767	-1.1190878	0.29787233	0.63883215	1	1651	tags=25%, list=15%, signal=29%
CROMER_METASTASIS_UP	CROMER_METASTASIS_UP		36	-0.3514983	-1.1180148	0.35714287	0.64036024	1	1629	tags=25%, list=15%, signal=29%
KEGG_LINOLEIC_ACID_METABOLISM	KEGG_LINOLEIC_ACID_METABOLISM		15	-0.4202726	-1.1175084	0.3207547	0.64028096	1	695	tags=13%, list=6%, signal=14%
POTTI_CYTOXAN_SENSITIVITY	POTTI_CYTOXAN_SENSITIVITY		24	-0.38364854	-1.1162072	0.29508197	0.64184034	1	1275	tags=25%, list=11%, signal=28%
KEGG_STEROID_HORMONE_BIOSYNTHESIS	KEGG_STEROID_HORMONE_BIOSYNTHESIS		24	-0.40400365	-1.115806	0.29545453	0.64155436	1	1613	tags=29%, list=14%, signal=34%
TAKEDA_TARGETS_OF_NUP98_HOXA9_FUSION_10D_UP	TAKEDA_TARGETS_OF_NUP98_HOXA9_FUSION_10D_UP		89	-0.38880438	-1.1154485	0.2962963	0.64123243	1	1733	tags=42%, list=15%, signal=49%
SASSON_RESPONSE_TO_FORSKOLIN_DN	SASSON_RESPONSE_TO_FORSKOLIN_DN		46	-0.3455833	-1.1142669	0.33333334	0.64264387	1	2204	tags=33%, list=20%, signal=40%
KEGG_WNT_SIGNALING_PATHWAY	KEGG_WNT_SIGNALING_PATHWAY		106	-0.25312123	-1.1140037	0.26415095	0.6421452	1	1534	tags=16%, list=14%, signal=18%
REACTOME_LIPOPROTEIN_METABOLISM	REACTOME_LIPOPROTEIN_METABOLISM		18	-0.3972398	-1.113974	0.36363637	0.6410706	1	2339	tags=39%, list=21%, signal=49%
UDAYAKUMAR_MED1_TARGETS_DN	UDAYAKUMAR_MED1_TARGETS_DN		146	-0.28479043	-1.113932	0.3125	0.6399901	1	1743	tags=21%, list=16%, signal=24%
BIOCARTA_CCR3_PATHWAY	BIOCARTA_CCR3_PATHWAY		16	-0.4025997	-1.1134539	0.36363637	0.63989705	1	344	tags=19%, list=3%, signal=19%
BIOCARTA_INTRINSIC_PATHWAY	BIOCARTA_INTRINSIC_PATHWAY		23	-0.4493971	-1.113289	0.25490198	0.6391559	1	2700	tags=52%, list=24%, signal=69%
VART_KSHV_INFECTION_ANGIOGENIC_MARKERS_DN	VART_KSHV_INFECTION_ANGIOGENIC_MARKERS_DN		92	-0.32021436	-1.1126865	0.2542373	0.6390802	1	1418	tags=23%, list=13%, signal=26%
ST_T_CELL_SIGNAL_TRANSDUCTION	ST_T_CELL_SIGNAL_TRANSDUCTION		33	-0.41198525	-1.112408	0.30357143	0.6386595	1	2639	tags=42%, list=24%, signal=55%
ZHAN_MULTIPLE_MYELOMA_DN	ZHAN_MULTIPLE_MYELOMA_DN		22	-0.4305026	-1.1122863	0.4090909	0.63778377	1	1670	tags=27%, list=15%, signal=32%
XU_GH1_AUTOCRINE_TARGETS_UP	XU_GH1_AUTOCRINE_TARGETS_UP		93	-0.31037056	-1.1118039	0.29411766	0.63755465	1	2208	tags=32%, list=20%, signal=40%
KEGG_GLIOMA	KEGG_GLIOMA		32	-0.29515436	-1.1114272	0.3181818	0.6372682	1	2071	tags=28%, list=18%, signal=34%
KEGG_PENTOSE_PHOSPHATE_PATHWAY	KEGG_PENTOSE_PHOSPHATE_PATHWAY		19	-0.38368434	-1.1113507	0.39285713	0.6361872	1	2144	tags=42%, list=19%, signal=52%
KEGG_HEMATOPOIETIC_CELL_LINEAGE	KEGG_HEMATOPOIETIC_CELL_LINEAGE		53	-0.43358687	-1.110565	0.38636363	0.6369272	1	1519	tags=28%, list=14%, signal=33%
RODWELL_AGING_KIDNEY_NO_BLOOD_UP	RODWELL_AGING_KIDNEY_NO_BLOOD_UP		104	-0.34144872	-1.1104914	0.30612245	0.63603747	1	1709	tags=28%, list=15%, signal=33%
JAERVINEN_AMPLIFIED_IN_LARYNGEAL_CANCER	JAERVINEN_AMPLIFIED_IN_LARYNGEAL_CANCER		20	-0.3239386	-1.1098909	0.3181818	0.63611144	1	1440	tags=25%, list=13%, signal=29%
FRIDMAN_IMMORTALIZATION_DN	FRIDMAN_IMMORTALIZATION_DN		21	-0.41482532	-1.1098012	0.33898306	0.6352421	1	1232	tags=29%, list=11%, signal=32%
KEGG_GNRH_SIGNALING_PATHWAY	KEGG_GNRH_SIGNALING_PATHWAY		71	-0.27664772	-1.1097025	0.3207547	0.63429356	1	1604	tags=20%, list=14%, signal=23%
GU_PDEF_TARGETS_UP	GU_PDEF_TARGETS_UP		47	-0.38005698	-1.1095024	0.2631579	0.6336009	1	1804	tags=36%, list=16%, signal=43%
TAKEDA_TARGETS_OF_NUP98_HOXA9_FUSION_10D_DN	TAKEDA_TARGETS_OF_NUP98_HOXA9_FUSION_10D_DN		81	-0.36517563	-1.1091985	0.3207547	0.6329035	1	1083	tags=22%, list=10%, signal=24%
WILCOX_PRESPONSE_TO_ROGESTERONE_DN	WILCOX_PRESPONSE_TO_ROGESTERONE_DN		30	-0.38084137	-1.1090493	0.35416666	0.6320567	1	1661	tags=33%, list=15%, signal=39%
BIOCARTA_CTLA4_PATHWAY	BIOCARTA_CTLA4_PATHWAY		15	-0.5628713	-1.1083312	0.4680851	0.6327225	1	2444	tags=47%, list=22%, signal=60%
KEGG_COMPLEMENT_AND_COAGULATION_CASCADES	KEGG_COMPLEMENT_AND_COAGULATION_CASCADES		54	-0.43246973	-1.1081073	0.36734694	0.6319662	1	2507	tags=43%, list=22%, signal=55%
MCCABE_BOUND_BY_HOXC6	MCCABE_BOUND_BY_HOXC6		180	-0.24576572	-1.1077218	0.29508197	0.63194126	1	2517	tags=27%, list=22%, signal=35%
RIZKI_TUMOR_INVASIVENESS_3D_UP	RIZKI_TUMOR_INVASIVENESS_3D_UP		121	-0.2649586	-1.1071954	0.25862068	0.6319514	1	2242	tags=25%, list=20%, signal=31%
LEE_LIVER_CANCER_MYC_TGFA_UP	LEE_LIVER_CANCER_MYC_TGFA_UP		46	-0.34051257	-1.1052442	0.32258064	0.63557446	1	433	tags=11%, list=4%, signal=11%
CHARAFE_BREAST_CANCER_LUMINAL_VS_BASAL_DN	CHARAFE_BREAST_CANCER_LUMINAL_VS_BASAL_DN		258	-0.30399457	-1.1038828	0.31578946	0.63708097	1	1556	tags=21%, list=14%, signal=24%
RIGGI_EWING_SARCOMA_PROGENITOR_DN	RIGGI_EWING_SARCOMA_PROGENITOR_DN		114	-0.3642855	-1.103662	0.40425533	0.6363461	1	1586	tags=34%, list=14%, signal=39%
DACOSTA_UV_RESPONSE_VIA_ERCC3_COMMON_UP	DACOSTA_UV_RESPONSE_VIA_ERCC3_COMMON_UP		43	-0.31805122	-1.1028619	0.32786885	0.63708967	1	1279	tags=23%, list=11%, signal=26%
BIOCARTA_BIOPEPTIDES_PATHWAY	BIOCARTA_BIOPEPTIDES_PATHWAY		29	-0.3580185	-1.1025776	0.31666666	0.6366541	1	1468	tags=24%, list=13%, signal=28%
YAO_TEMPORAL_RESPONSE_TO_PROGESTERONE_CLUSTER_17	YAO_TEMPORAL_RESPONSE_TO_PROGESTERONE_CLUSTER_17		143	-0.27655944	-1.1015235	0.33333334	0.637722	1	2477	tags=26%, list=22%, signal=33%
ZHAN_MULTIPLE_MYELOMA_CD1_AND_CD2_UP	ZHAN_MULTIPLE_MYELOMA_CD1_AND_CD2_UP		37	-0.3475313	-1.1007429	0.25	0.6385205	1	868	tags=19%, list=8%, signal=20%
KAAB_FAILED_HEART_ATRIUM_UP	KAAB_FAILED_HEART_ATRIUM_UP		23	-0.3962484	-1.0970637	0.38181818	0.6449227	1	1929	tags=30%, list=17%, signal=37%
REACTOME_TRANSMISSION_ACROSS_CHEMICAL_SYNAPSES	REACTOME_TRANSMISSION_ACROSS_CHEMICAL_SYNAPSES		92	-0.303113	-1.0952327	0.26785713	0.64780396	1	1456	tags=17%, list=13%, signal=20%
TONKS_TARGETS_OF_RUNX1_RUNX1T1_FUSION_MONOCYTE_UP	TONKS_TARGETS_OF_RUNX1_RUNX1T1_FUSION_MONOCYTE_UP		128	-0.28478092	-1.0946794	0.3859649	0.6480288	1	1412	tags=21%, list=13%, signal=24%
SMID_BREAST_CANCER_LUMINAL_B_UP	SMID_BREAST_CANCER_LUMINAL_B_UP		96	-0.32456973	-1.094677	0.26785713	0.64692295	1	1747	tags=29%, list=16%, signal=34%
GARGALOVIC_RESPONSE_TO_OXIDIZED_PHOSPHOLIPIDS_TURQUOISE_UP	GARGALOVIC_RESPONSE_TO_OXIDIZED_PHOSPHOLIPIDS_TURQUOISE_UP		33	-0.36919743	-1.0937846	0.3469388	0.6475719	1	1680	tags=30%, list=15%, signal=36%
MANALO_HYPOXIA_UP	MANALO_HYPOXIA_UP		128	-0.3263853	-1.0929482	0.29508197	0.6479991	1	2000	tags=35%, list=18%, signal=42%
ACEVEDO_LIVER_CANCER_WITH_H3K27ME3_UP	ACEVEDO_LIVER_CANCER_WITH_H3K27ME3_UP		121	-0.3458568	-1.092865	0.3617021	0.64705503	1	1433	tags=23%, list=13%, signal=26%
SAKAI_CHRONIC_HEPATITIS_VS_LIVER_CANCER_UP	SAKAI_CHRONIC_HEPATITIS_VS_LIVER_CANCER_UP		45	-0.34448048	-1.092309	0.3181818	0.64705473	1	3142	tags=40%, list=28%, signal=55%
CHEMNITZ_RESPONSE_TO_PROSTAGLANDIN_E2_DN	CHEMNITZ_RESPONSE_TO_PROSTAGLANDIN_E2_DN		177	-0.27210614	-1.0893457	0.30612245	0.6521871	1	2385	tags=29%, list=21%, signal=36%
STARK_HYPPOCAMPUS_22Q11_DELETION_UP	STARK_HYPPOCAMPUS_22Q11_DELETION_UP		24	-0.31729025	-1.0888771	0.36363637	0.6520917	1	3030	tags=42%, list=27%, signal=57%
RUTELLA_RESPONSE_TO_HGF_UP	RUTELLA_RESPONSE_TO_HGF_UP		258	-0.27602318	-1.0888269	0.28125	0.65116245	1	1667	tags=22%, list=15%, signal=25%
GARGALOVIC_RESPONSE_TO_OXIDIZED_PHOSPHOLIPIDS_GREY_DN	GARGALOVIC_RESPONSE_TO_OXIDIZED_PHOSPHOLIPIDS_GREY_DN		32	-0.3635866	-1.087203	0.4	0.653451	1	1186	tags=31%, list=11%, signal=35%
ST_P38_MAPK_PATHWAY	ST_P38_MAPK_PATHWAY		24	-0.31858897	-1.0867622	0.38	0.653439	1	2370	tags=33%, list=21%, signal=42%
DACOSTA_UV_RESPONSE_VIA_ERCC3_XPCS_DN	DACOSTA_UV_RESPONSE_VIA_ERCC3_XPCS_DN		31	-0.3637594	-1.0866437	0.40384614	0.652518	1	1624	tags=23%, list=15%, signal=26%
DITTMER_PTHLH_TARGETS_UP	DITTMER_PTHLH_TARGETS_UP		84	-0.3108129	-1.0857934	0.3773585	0.65341413	1	1792	tags=29%, list=16%, signal=34%
REACTOME_PLATELET_ACTIVATION	REACTOME_PLATELET_ACTIVATION		110	-0.3155301	-1.0845912	0.34545454	0.65539074	1	2418	tags=31%, list=22%, signal=39%
ZHAN_MULTIPLE_MYELOMA_CD2_UP	ZHAN_MULTIPLE_MYELOMA_CD2_UP		20	-0.41482562	-1.0845276	0.36363637	0.65445244	1	1439	tags=30%, list=13%, signal=34%
LIN_NPAS4_TARGETS_DN	LIN_NPAS4_TARGETS_DN		38	-0.33470374	-1.0835427	0.31914893	0.6555961	1	1694	tags=26%, list=15%, signal=31%
TAKEDA_TARGETS_OF_NUP98_HOXA9_FUSION_8D_DN	TAKEDA_TARGETS_OF_NUP98_HOXA9_FUSION_8D_DN		113	-0.37310126	-1.0820675	0.3877551	0.6576373	1	1773	tags=29%, list=16%, signal=34%
RUIZ_TNC_TARGETS_UP	RUIZ_TNC_TARGETS_UP		97	-0.33208063	-1.0813361	0.34042552	0.6579586	1	1766	tags=29%, list=16%, signal=34%
REACTOME_NUCLEAR_RECEPTOR_TRANSCRIPTION_PATHWAY	REACTOME_NUCLEAR_RECEPTOR_TRANSCRIPTION_PATHWAY		38	-0.35166258	-1.0807284	0.29545453	0.65841687	1	2890	tags=39%, list=26%, signal=53%
REACTOME_FORMATION_OF_PLATELET_PLUG	REACTOME_FORMATION_OF_PLATELET_PLUG		125	-0.30933475	-1.08016	0.33333334	0.658742	1	2418	tags=29%, list=22%, signal=36%
KONDO_PROSTATE_CANCER_HCP_WITH_H3K27ME3	KONDO_PROSTATE_CANCER_HCP_WITH_H3K27ME3		47	-0.33118042	-1.0798497	0.40816328	0.65810496	1	2745	tags=36%, list=25%, signal=48%
ST_G_ALPHA_I_PATHWAY	ST_G_ALPHA_I_PATHWAY		20	-0.35611263	-1.0772959	0.3469388	0.6624592	1	1407	tags=25%, list=13%, signal=29%
REACTOME_FRS2MEDIATED_CASCADE	REACTOME_FRS2MEDIATED_CASCADE		19	-0.41783044	-1.0753217	0.3392857	0.6655683	1	2037	tags=26%, list=18%, signal=32%
KEGG_INTESTINAL_IMMUNE_NETWORK_FOR_IGA_PRODUCTION	KEGG_INTESTINAL_IMMUNE_NETWORK_FOR_IGA_PRODUCTION		26	-0.44544497	-1.0745994	0.4	0.6658828	1	2105	tags=38%, list=19%, signal=47%
MCCLUNG_DELTA_FOSB_TARGETS_2WK	MCCLUNG_DELTA_FOSB_TARGETS_2WK		34	-0.40157506	-1.0735792	0.3617021	0.66708446	1	1898	tags=32%, list=17%, signal=39%
KIM_WT1_TARGETS_8HR_DN	KIM_WT1_TARGETS_8HR_DN		76	-0.27956408	-1.0733901	0.36363637	0.6664453	1	1699	tags=25%, list=15%, signal=29%
FARMER_BREAST_CANCER_APOCRINE VS LUMINAL	FARMER_BREAST_CANCER_APOCRINE VS LUMINAL		185	-0.28936097	-1.0728754	0.3148148	0.6667984	1	2530	tags=37%, list=23%, signal=47%
SASSON_RESPONSE_TO_GONADOTROPHINS_DN	SASSON_RESPONSE_TO_GONADOTROPHINS_DN		46	-0.33377838	-1.0709498	0.4074074	0.6696782	1	2204	tags=30%, list=20%, signal=38%
WOO_LIVER_CANCER_RECURRENCE_UP	WOO_LIVER_CANCER_RECURRENCE_UP		73	-0.3296356	-1.0702944	0.3448276	0.6702256	1	1524	tags=27%, list=14%, signal=32%
MCMURRAY_TP53_HRAS_COOPERATION_RESPONSE_UP	MCMURRAY_TP53_HRAS_COOPERATION_RESPONSE_UP		20	-0.46211234	-1.0696118	0.3962264	0.670881	1	1574	tags=35%, list=14%, signal=41%
REACTOME_NEUROTRANSMITTER_RELEASE_CYCLE	REACTOME_NEUROTRANSMITTER_RELEASE_CYCLE		18	-0.42739296	-1.0691668	0.3272727	0.67086	1	4002	tags=67%, list=36%, signal=104%
BOYLAN_MULTIPLE_MYELOMA_C_D_UP	BOYLAN_MULTIPLE_MYELOMA_C_D_UP		73	-0.28971237	-1.0685283	0.37313432	0.67112774	1	1248	tags=19%, list=11%, signal=21%
SATO_SILENCED_BY_METHYLATION_IN_PANCREATIC_CANCER_2	SATO_SILENCED_BY_METHYLATION_IN_PANCREATIC_CANCER_2		30	-0.37319106	-1.0682353	0.34375	0.6707198	1	1281	tags=30%, list=11%, signal=34%
REACTOME_G_ALPHA_S_SIGNALLING_EVENTS	REACTOME_G_ALPHA_S_SIGNALLING_EVENTS		79	-0.32216993	-1.0675066	0.35185185	0.67112166	1	2922	tags=35%, list=26%, signal=48%
ZHAN_MULTIPLE_MYELOMA_CD1_VS_CD2_UP	ZHAN_MULTIPLE_MYELOMA_CD1_VS_CD2_UP		43	-0.31938392	-1.0673838	0.23913044	0.67031986	1	1953	tags=33%, list=17%, signal=39%
HOFFMANN_LARGE_TO_SMALL_PRE_BII_LYMPHOCYTE_DN	HOFFMANN_LARGE_TO_SMALL_PRE_BII_LYMPHOCYTE_DN		31	-0.33142155	-1.0662922	0.36734694	0.6715485	1	1972	tags=29%, list=18%, signal=35%
WILLERT_WNT_SIGNALING	WILLERT_WNT_SIGNALING		15	-0.39958408	-1.0657812	0.33898306	0.671731	1	156	tags=13%, list=1%, signal=14%
YAGI_AML_WITH_T_8_21_TRANSLOCATION	YAGI_AML_WITH_T_8_21_TRANSLOCATION		228	-0.24336833	-1.0654182	0.3392857	0.6713938	1	1848	tags=21%, list=17%, signal=24%
UEDA_PERIFERAL_CLOCK	UEDA_PERIFERAL_CLOCK		117	-0.27727747	-1.0640746	0.4318182	0.6733859	1	1884	tags=26%, list=17%, signal=31%
BEIER_GLIOMA_STEM_CELL_DN	BEIER_GLIOMA_STEM_CELL_DN		33	-0.37763998	-1.0638341	0.34	0.67276925	1	1848	tags=33%, list=17%, signal=40%
ZHAN_MULTIPLE_MYELOMA_CD1_UP	ZHAN_MULTIPLE_MYELOMA_CD1_UP		28	-0.36137885	-1.0630589	0.3125	0.6735164	1	2002	tags=36%, list=18%, signal=43%
HORIUCHI_WTAP_TARGETS_UP	HORIUCHI_WTAP_TARGETS_UP		160	-0.28845438	-1.0626816	0.3272727	0.673256	1	1767	tags=25%, list=16%, signal=29%
REACTOME_AXON_GUIDANCE	REACTOME_AXON_GUIDANCE		109	-0.26353917	-1.0626318	0.30769232	0.672306	1	2455	tags=29%, list=22%, signal=37%
KOKKINAKIS_METHIONINE_DEPRIVATION_96HR_UP	KOKKINAKIS_METHIONINE_DEPRIVATION_96HR_UP		75	-0.3055004	-1.0609334	0.37037036	0.6740435	1	1381	tags=21%, list=12%, signal=24%
SATO_SILENCED_BY_METHYLATION_IN_PANCREATIC_CANCER_1	SATO_SILENCED_BY_METHYLATION_IN_PANCREATIC_CANCER_1		249	-0.30490145	-1.0604295	0.3448276	0.67407745	1	1301	tags=22%, list=12%, signal=24%
SENGUPTA_EBNA1_ANTICORRELATED	SENGUPTA_EBNA1_ANTICORRELATED		73	-0.30510035	-1.0603796	0.37037036	0.67315	1	1270	tags=15%, list=11%, signal=17%
DAVICIONI_TARGETS_OF_PAX_FOXO1_FUSIONS_UP	DAVICIONI_TARGETS_OF_PAX_FOXO1_FUSIONS_UP		156	-0.31737703	-1.0593532	0.43137255	0.6746853	1	1781	tags=26%, list=16%, signal=31%
BREDEMEYER_RAG_SIGNALING_NOT_VIA_ATM_DN	BREDEMEYER_RAG_SIGNALING_NOT_VIA_ATM_DN		42	-0.3228221	-1.0591234	0.36956522	0.67407566	1	2717	tags=33%, list=24%, signal=44%
YU_MYC_TARGETS_DN	YU_MYC_TARGETS_DN		42	-0.44498998	-1.0590959	0.42222223	0.67303765	1	2554	tags=45%, list=23%, signal=58%
PARENT_MTOR_SIGNALING_DN	PARENT_MTOR_SIGNALING_DN		26	-0.33365992	-1.0582659	0.3478261	0.67375886	1	1888	tags=31%, list=17%, signal=37%
YOSHIOKA_LIVER_CANCER_EARLY_RECURRENCE_UP	YOSHIOKA_LIVER_CANCER_EARLY_RECURRENCE_UP		20	-0.34153226	-1.058016	0.39655173	0.6730663	1	1766	tags=25%, list=16%, signal=30%
REACTOME_COMPLEMENT_CASCADE	REACTOME_COMPLEMENT_CASCADE		15	-0.4800337	-1.0574616	0.3488372	0.6733267	1	1142	tags=33%, list=10%, signal=37%
LI_WILMS_TUMOR	LI_WILMS_TUMOR		20	-0.40431476	-1.0557487	0.3809524	0.6764661	1	1145	tags=30%, list=10%, signal=33%
DOANE_BREAST_CANCER_CLASSES_UP	DOANE_BREAST_CANCER_CLASSES_UP		41	-0.37824708	-1.0548917	0.36734694	0.6772985	1	1940	tags=32%, list=17%, signal=38%
NOUZOVA_METHYLATED_IN_APL	NOUZOVA_METHYLATED_IN_APL		22	-0.39825213	-1.0547853	0.45454547	0.67649174	1	2319	tags=32%, list=21%, signal=40%
SMITH_LIVER_CANCER	SMITH_LIVER_CANCER		22	-0.3775119	-1.0546585	0.44642857	0.67576337	1	2330	tags=41%, list=21%, signal=52%
BIOCARTA_IL2_PATHWAY	BIOCARTA_IL2_PATHWAY		15	-0.36537263	-1.0545466	0.4489796	0.67485386	1	2746	tags=33%, list=25%, signal=44%
RICKMAN_HEAD_AND_NECK_CANCER_B	RICKMAN_HEAD_AND_NECK_CANCER_B		23	-0.41021755	-1.0537078	0.4181818	0.67521274	1	1839	tags=39%, list=16%, signal=47%
REACTOME_TIE2_SIGNALING	REACTOME_TIE2_SIGNALING		16	-0.38832384	-1.0535156	0.4509804	0.6745443	1	2071	tags=38%, list=18%, signal=46%
MASSARWEH_RESPONSE_TO_ESTRADIOL	MASSARWEH_RESPONSE_TO_ESTRADIOL		37	-0.33127195	-1.0534996	0.36206895	0.67349684	1	2164	tags=38%, list=19%, signal=47%
KEGG_MELANOMA	KEGG_MELANOMA		40	-0.2910051	-1.0517944	0.3	0.6759495	1	2071	tags=25%, list=18%, signal=31%
REACTOME_SIGNALING_IN_IMMUNE_SYSTEM	REACTOME_SIGNALING_IN_IMMUNE_SYSTEM		203	-0.33697784	-1.050585	0.4375	0.6773163	1	2083	tags=27%, list=19%, signal=32%
OUYANG_PROSTATE_CANCER_PROGRESSION_DN	OUYANG_PROSTATE_CANCER_PROGRESSION_DN		15	-0.37088534	-1.0504873	0.3962264	0.6764014	1	2313	tags=33%, list=21%, signal=42%
VALK_AML_CLUSTER_8	VALK_AML_CLUSTER_8		15	-0.3956988	-1.0497462	0.46551725	0.6770305	1	1192	tags=27%, list=11%, signal=30%
KEGG_NOTCH_SIGNALING_PATHWAY	KEGG_NOTCH_SIGNALING_PATHWAY		31	-0.2902879	-1.0491332	0.4	0.6773866	1	1524	tags=19%, list=14%, signal=22%
YAGI_AML_FAB_MARKERS	YAGI_AML_FAB_MARKERS		126	-0.25682628	-1.0489782	0.39215687	0.6766409	1	1374	tags=21%, list=12%, signal=23%
JIANG_TIP30_TARGETS_UP	JIANG_TIP30_TARGETS_UP		34	-0.37326056	-1.0468553	0.4181818	0.68054837	1	646	tags=21%, list=6%, signal=22%
CREIGHTON_ENDOCRINE_THERAPY_RESISTANCE_5	CREIGHTON_ENDOCRINE_THERAPY_RESISTANCE_5		243	-0.28571832	-1.0459762	0.40425533	0.6814634	1	1655	tags=21%, list=15%, signal=25%
SASSON_RESPONSE_TO_GONADOTROPHINS_UP	SASSON_RESPONSE_TO_GONADOTROPHINS_UP		49	-0.27086735	-1.0450617	0.44444445	0.6821996	1	3218	tags=37%, list=29%, signal=51%
CONCANNON_APOPTOSIS_BY_EPOXOMICIN_UP	CONCANNON_APOPTOSIS_BY_EPOXOMICIN_UP		142	-0.2701732	-1.0450397	0.32258064	0.6812315	1	2041	tags=24%, list=18%, signal=29%
SHIPP_DLBCL_CURED_VS_FATAL_UP	SHIPP_DLBCL_CURED_VS_FATAL_UP		22	-0.38958597	-1.0447625	0.34615386	0.68084204	1	1131	tags=23%, list=10%, signal=25%
HWANG_PROSTATE_CANCER_MARKERS	HWANG_PROSTATE_CANCER_MARKERS		22	-0.30858803	-1.0444119	0.36	0.6806388	1	2570	tags=36%, list=23%, signal=47%
ROZANOV_MMP14_TARGETS_UP	ROZANOV_MMP14_TARGETS_UP		159	-0.3070969	-1.0435823	0.4262295	0.6811752	1	1694	tags=25%, list=15%, signal=28%
ZHANG_ANTIVIRAL_RESPONSE_TO_RIBAVIRIN_UP	ZHANG_ANTIVIRAL_RESPONSE_TO_RIBAVIRIN_UP		16	-0.43402618	-1.0435176	0.46	0.6802891	1	1479	tags=44%, list=13%, signal=50%
DACOSTA_UV_RESPONSE_VIA_ERCC3_UP	DACOSTA_UV_RESPONSE_VIA_ERCC3_UP		222	-0.24524769	-1.0429535	0.37704918	0.6806475	1	1279	tags=16%, list=11%, signal=18%
MAHAJAN_RESPONSE_TO_IL1A_UP	MAHAJAN_RESPONSE_TO_IL1A_UP		45	-0.34042588	-1.0428573	0.38333333	0.679845	1	2375	tags=38%, list=21%, signal=48%
XU_CREBBP_TARGETS_DN	XU_CREBBP_TARGETS_DN		34	-0.34805918	-1.0420872	0.4181818	0.6803407	1	2493	tags=29%, list=22%, signal=38%
MARTINEZ_RB1_TARGETS_DN	MARTINEZ_RB1_TARGETS_DN		394	-0.2319442	-1.0413485	0.33898306	0.6807368	1	2486	tags=28%, list=22%, signal=34%
VALK_AML_CLUSTER_6	VALK_AML_CLUSTER_6		19	-0.3420463	-1.0412492	0.43636364	0.67986697	1	2670	tags=68%, list=24%, signal=90%
VALK_AML_CLUSTER_9	VALK_AML_CLUSTER_9		21	-0.4403496	-1.0408572	0.48	0.6798424	1	1999	tags=43%, list=18%, signal=52%
SENESE_HDAC1_AND_HDAC2_TARGETS_UP	SENESE_HDAC1_AND_HDAC2_TARGETS_UP		117	-0.2882622	-1.0407306	0.44827586	0.6790562	1	1554	tags=20%, list=14%, signal=23%
LENAOUR_DENDRITIC_CELL_MATURATION_UP	LENAOUR_DENDRITIC_CELL_MATURATION_UP		65	-0.334342	-1.0402023	0.33333334	0.679008	1	2157	tags=34%, list=19%, signal=42%
BOYLAN_MULTIPLE_MYELOMA_C_D_DN	BOYLAN_MULTIPLE_MYELOMA_C_D_DN		175	-0.36067075	-1.0396092	0.47916666	0.67936385	1	1943	tags=33%, list=17%, signal=39%
TONKS_TARGETS_OF_RUNX1_RUNX1T1_FUSION_HSC_DN	TONKS_TARGETS_OF_RUNX1_RUNX1T1_FUSION_HSC_DN		121	-0.35160792	-1.0389414	0.39215687	0.67982143	1	1328	tags=24%, list=12%, signal=27%
MAHADEVAN_IMATINIB_RESISTANCE_UP	MAHADEVAN_IMATINIB_RESISTANCE_UP		15	-0.40641958	-1.0377574	0.4	0.6810955	1	1548	tags=27%, list=14%, signal=31%
TSAI_RESPONSE_TO_IONIZING_RADIATION	TSAI_RESPONSE_TO_IONIZING_RADIATION		84	-0.28195912	-1.0364637	0.3548387	0.68271804	1	1586	tags=24%, list=14%, signal=28%
CROMER_METASTASIS_DN	CROMER_METASTASIS_DN		43	-0.30556726	-1.0343928	0.45833334	0.68596125	1	888	tags=16%, list=8%, signal=18%
RODRIGUES_THYROID_CARCINOMA_DN	RODRIGUES_THYROID_CARCINOMA_DN		32	-0.31436485	-1.0343626	0.4528302	0.6849694	1	678	tags=16%, list=6%, signal=17%
WELCSH_BRCA1_TARGETS_1_UP	WELCSH_BRCA1_TARGETS_1_UP		125	-0.27142313	-1.0343387	0.375	0.684006	1	1775	tags=22%, list=16%, signal=25%
ST_INTEGRIN_SIGNALING_PATHWAY	ST_INTEGRIN_SIGNALING_PATHWAY		52	-0.2837213	-1.0341704	0.39583334	0.6833052	1	2071	tags=21%, list=18%, signal=26%
REACTOME_TRAFFICKING_OF_AMPA_RECEPTORS	REACTOME_TRAFFICKING_OF_AMPA_RECEPTORS		20	-0.3553805	-1.0339748	0.45454547	0.6827886	1	1456	tags=20%, list=13%, signal=23%
BROWNE_HCMV_INFECTION_20HR_DN	BROWNE_HCMV_INFECTION_20HR_DN		61	-0.32459623	-1.0336401	0.42553192	0.6825172	1	1752	tags=28%, list=16%, signal=33%
WALLACE_PROSTATE_CANCER_RACE_UP	WALLACE_PROSTATE_CANCER_RACE_UP		169	-0.39514697	-1.0335867	0.4528302	0.6815906	1	2199	tags=38%, list=20%, signal=46%
MASSARWEH_TAMOXIFEN_RESISTANCE_DN	MASSARWEH_TAMOXIFEN_RESISTANCE_DN		122	-0.26985055	-1.0327034	0.49122807	0.6824615	1	1940	tags=26%, list=17%, signal=31%
KAAB_FAILED_HEART_ATRIUM_DN	KAAB_FAILED_HEART_ATRIUM_DN		96	-0.27297658	-1.0321918	0.42105263	0.6827427	1	1882	tags=22%, list=17%, signal=26%
FONTAINE_THYROID_TUMOR_UNCERTAIN_MALIGNANCY_UP	FONTAINE_THYROID_TUMOR_UNCERTAIN_MALIGNANCY_UP		18	-0.37247705	-1.0320708	0.36842105	0.68198127	1	1759	tags=33%, list=16%, signal=39%
KIM_RESPONSE_TO_TSA_AND_DECITABINE_UP	KIM_RESPONSE_TO_TSA_AND_DECITABINE_UP		76	-0.29054978	-1.0318861	0.4032258	0.68134755	1	1004	tags=17%, list=9%, signal=19%
BOYLAN_MULTIPLE_MYELOMA_C_CLUSTER_DN	BOYLAN_MULTIPLE_MYELOMA_C_CLUSTER_DN		20	-0.3865175	-1.0303035	0.4489796	0.68354493	1	1213	tags=30%, list=11%, signal=34%
COULOUARN_TEMPORAL_TGFB1_SIGNATURE_DN	COULOUARN_TEMPORAL_TGFB1_SIGNATURE_DN		86	-0.27102414	-1.0299491	0.4057971	0.6835615	1	1524	tags=22%, list=14%, signal=25%
LAIHO_COLORECTAL_CANCER_SERRATED_UP	LAIHO_COLORECTAL_CANCER_SERRATED_UP		71	-0.30565438	-1.0297751	0.36956522	0.6827518	1	2407	tags=32%, list=21%, signal=41%
VALK_AML_WITH_FLT3_ITD	VALK_AML_WITH_FLT3_ITD		26	-0.38009423	-1.029072	0.4489796	0.6832655	1	2000	tags=38%, list=18%, signal=47%
SASSON_RESPONSE_TO_FORSKOLIN_UP	SASSON_RESPONSE_TO_FORSKOLIN_UP		49	-0.27112675	-1.0273595	0.4883721	0.68566656	1	1566	tags=16%, list=14%, signal=19%
REACTOME_MAPK_TARGETS_NUCLEAR_EVENTS_MEDIATED_BY_MAP_KINASES	REACTOME_MAPK_TARGETS_NUCLEAR_EVENTS_MEDIATED_BY_MAP_KINASES		18	-0.3081523	-1.0252633	0.36842105	0.6890271	1	1307	tags=17%, list=12%, signal=19%
HUTTMANN_B_CLL_POOR_SURVIVAL_DN	HUTTMANN_B_CLL_POOR_SURVIVAL_DN		36	-0.31932116	-1.0242056	0.4117647	0.69042325	1	1898	tags=33%, list=17%, signal=40%
GENTILE_UV_RESPONSE_CLUSTER_D2	GENTILE_UV_RESPONSE_CLUSTER_D2		16	-0.35120848	-1.02384	0.42857143	0.690169	1	475	tags=13%, list=4%, signal=13%
BIOCARTA_AGR_PATHWAY	BIOCARTA_AGR_PATHWAY		20	-0.36486846	-1.0236378	0.41935483	0.6894918	1	1483	tags=20%, list=13%, signal=23%
FRASOR_RESPONSE_TO_ESTRADIOL_UP	FRASOR_RESPONSE_TO_ESTRADIOL_UP		24	-0.337865	-1.0233407	0.3968254	0.68924296	1	1486	tags=29%, list=13%, signal=34%
DOANE_RESPONSE_TO_ANDROGEN_UP	DOANE_RESPONSE_TO_ANDROGEN_UP		95	-0.26821935	-1.023014	0.47272727	0.68909466	1	2368	tags=28%, list=21%, signal=36%
ELVIDGE_HYPOXIA_DN	ELVIDGE_HYPOXIA_DN		84	-0.26558217	-1.020963	0.3846154	0.6924846	1	1891	tags=23%, list=17%, signal=27%
JAATINEN_HEMATOPOIETIC_STEM_CELL_DN	JAATINEN_HEMATOPOIETIC_STEM_CELL_DN		136	-0.3647625	-1.0190825	0.48	0.69573057	1	1239	tags=26%, list=11%, signal=29%
BROWNE_HCMV_INFECTION_14HR_DN	BROWNE_HCMV_INFECTION_14HR_DN		164	-0.23725216	-1.0182891	0.44444445	0.69673854	1	1867	tags=25%, list=17%, signal=30%
KEGG_NON_SMALL_CELL_LUNG_CANCER	KEGG_NON_SMALL_CELL_LUNG_CANCER		29	-0.31824353	-1.018191	0.50980395	0.695942	1	2071	tags=28%, list=18%, signal=34%
CHESLER_BRAIN_HIGHEST_EXPRESSION	CHESLER_BRAIN_HIGHEST_EXPRESSION		25	-0.33613473	-1.0181442	0.36206895	0.6951165	1	2417	tags=24%, list=22%, signal=31%
GAUSSMANN_MLL_AF4_FUSION_TARGETS_B_UP	GAUSSMANN_MLL_AF4_FUSION_TARGETS_B_UP		15	-0.3906774	-1.0153927	0.44230768	0.69959515	1	1618	tags=40%, list=14%, signal=47%
UEDA_CENTRAL_CLOCK	UEDA_CENTRAL_CLOCK		66	-0.30395022	-1.0151501	0.4	0.69905126	1	1670	tags=24%, list=15%, signal=28%
HOUSTIS_ROS	HOUSTIS_ROS		26	-0.36671072	-1.014598	0.43396226	0.69928974	1	1651	tags=31%, list=15%, signal=36%
PASQUALUCCI_LYMPHOMA_BY_GC_STAGE_DN	PASQUALUCCI_LYMPHOMA_BY_GC_STAGE_DN		94	-0.3153143	-1.0136263	0.38	0.70087683	1	2537	tags=36%, list=23%, signal=46%
KIM_MYCN_AMPLIFICATION_TARGETS_UP	KIM_MYCN_AMPLIFICATION_TARGETS_UP		42	-0.29958066	-1.013423	0.3275862	0.7003312	1	1898	tags=26%, list=17%, signal=31%
VALK_AML_CLUSTER_1	VALK_AML_CLUSTER_1		16	-0.42053482	-1.0133958	0.5106383	0.69937915	1	179	tags=19%, list=2%, signal=19%
GRESHOCK_CANCER_COPY_NUMBER_UP	GRESHOCK_CANCER_COPY_NUMBER_UP		201	-0.21163777	-1.0127267	0.46031746	0.6999564	1	2620	tags=27%, list=23%, signal=34%
NEWMAN_ERCC6_TARGETS_DN	NEWMAN_ERCC6_TARGETS_DN		20	-0.40353975	-1.0125217	0.4318182	0.6993614	1	2006	tags=45%, list=18%, signal=55%
SHEDDEN_LUNG_CANCER_GOOD_SURVIVAL_A4	SHEDDEN_LUNG_CANCER_GOOD_SURVIVAL_A4		109	-0.29940352	-1.0109391	0.3877551	0.7018782	1	2115	tags=28%, list=19%, signal=34%
SHIPP_DLBCL_VS_FOLLICULAR_LYMPHOMA_DN	SHIPP_DLBCL_VS_FOLLICULAR_LYMPHOMA_DN		29	-0.38171238	-1.0106833	0.42857143	0.7015083	1	2973	tags=52%, list=27%, signal=70%
THUM_SYSTOLIC_HEART_FAILURE_DN	THUM_SYSTOLIC_HEART_FAILURE_DN		110	-0.2844953	-1.0106193	0.47727272	0.70067936	1	1672	tags=18%, list=15%, signal=21%
JAATINEN_HEMATOPOIETIC_STEM_CELL_UP	JAATINEN_HEMATOPOIETIC_STEM_CELL_UP		147	-0.27201575	-1.0095209	0.48076922	0.7019017	1	1733	tags=23%, list=15%, signal=27%
TONKS_TARGETS_OF_RUNX1_RUNX1T1_FUSION_ERYTHROCYTE_UP	TONKS_TARGETS_OF_RUNX1_RUNX1T1_FUSION_ERYTHROCYTE_UP		98	-0.30139926	-1.0095043	0.46666667	0.70095277	1	1792	tags=28%, list=16%, signal=33%
KEGG_GLYCINE_SERINE_AND_THREONINE_METABOLISM	KEGG_GLYCINE_SERINE_AND_THREONINE_METABOLISM		22	-0.35430208	-1.0092974	0.4871795	0.70050216	1	1215	tags=27%, list=11%, signal=31%
WEIGEL_OXIDATIVE_STRESS_BY_TBH_AND_H2O2	WEIGEL_OXIDATIVE_STRESS_BY_TBH_AND_H2O2		24	-0.31693605	-1.0090555	0.4107143	0.7000897	1	1393	tags=25%, list=12%, signal=28%
REACTOME_CELL_SURFACE_INTERACTIONS_AT_THE_VASCULAR_WALL	REACTOME_CELL_SURFACE_INTERACTIONS_AT_THE_VASCULAR_WALL		66	-0.35797325	-1.0076289	0.51111114	0.70222837	1	2071	tags=33%, list=18%, signal=41%
LUI_THYROID_CANCER_CLUSTER_2	LUI_THYROID_CANCER_CLUSTER_2		25	-0.3535701	-1.0075737	0.5	0.701342	1	1095	tags=28%, list=10%, signal=31%
TARTE_PLASMA_CELL_VS_B_LYMPHOCYTE_DN	TARTE_PLASMA_CELL_VS_B_LYMPHOCYTE_DN		26	-0.41396096	-1.0062696	0.42857143	0.7029124	1	2799	tags=46%, list=25%, signal=61%
KEGG_NICOTINATE_AND_NICOTINAMIDE_METABOLISM	KEGG_NICOTINATE_AND_NICOTINAMIDE_METABOLISM		16	-0.3500101	-1.005485	0.5272727	0.7035114	1	2066	tags=38%, list=18%, signal=46%
TAKEDA_TARGETS_OF_NUP98_HOXA9_FUSION_8D_UP	TAKEDA_TARGETS_OF_NUP98_HOXA9_FUSION_8D_UP		84	-0.3273813	-1.0046165	0.4918033	0.70434546	1	1733	tags=33%, list=15%, signal=39%
REACTOME_HORMONE_BIOSYNTHESIS	REACTOME_HORMONE_BIOSYNTHESIS		36	-0.35837415	-1.0042535	0.44680852	0.70402205	1	1566	tags=19%, list=14%, signal=23%
BIOCARTA_CXCR4_PATHWAY	BIOCARTA_CXCR4_PATHWAY		17	-0.36933514	-1.0015513	0.4528302	0.70868087	1	528	tags=18%, list=5%, signal=18%
SCHLOSSER_SERUM_RESPONSE_DN	SCHLOSSER_SERUM_RESPONSE_DN		433	-0.24994251	-1.0007242	0.45652175	0.7095763	1	3123	tags=35%, list=28%, signal=46%
POMEROY_MEDULLOBLASTOMA_PROGNOSIS_UP	POMEROY_MEDULLOBLASTOMA_PROGNOSIS_UP		26	-0.3018849	-1.0001245	0.47826087	0.71000206	1	1074	tags=15%, list=10%, signal=17%
BILBAN_B_CLL_LPL_UP	BILBAN_B_CLL_LPL_UP		30	-0.34820122	-0.99951553	0.46031746	0.71024317	1	1701	tags=27%, list=15%, signal=31%
SIG_PIP3_SIGNALING_IN_B_LYMPHOCYTES	SIG_PIP3_SIGNALING_IN_B_LYMPHOCYTES		21	-0.31115034	-0.99913853	0.42857143	0.7100482	1	2570	tags=29%, list=23%, signal=37%
REACTOME_COSTIMULATION_BY_THE_CD28_FAMILY	REACTOME_COSTIMULATION_BY_THE_CD28_FAMILY		39	-0.34136572	-0.99815536	0.47058824	0.71099335	1	1179	tags=18%, list=11%, signal=20%
ZHANG_PROLIFERATING_VS_QUIESCENT	ZHANG_PROLIFERATING_VS_QUIESCENT		32	-0.32816985	-0.9978042	0.49019608	0.71084386	1	1796	tags=22%, list=16%, signal=26%
TURASHVILI_BREAST_DUCTAL_CARCINOMA_VS_DUCTAL_NORMAL_DN	TURASHVILI_BREAST_DUCTAL_CARCINOMA_VS_DUCTAL_NORMAL_DN		92	-0.29332536	-0.9977131	0.48076922	0.70994675	1	1570	tags=25%, list=14%, signal=29%
MCMURRAY_TP53_HRAS_COOPERATION_RESPONSE_DN	MCMURRAY_TP53_HRAS_COOPERATION_RESPONSE_DN		47	-0.34886327	-0.9975063	0.44	0.7094768	1	1250	tags=26%, list=11%, signal=29%
BOYLAN_MULTIPLE_MYELOMA_PCA3_DN	BOYLAN_MULTIPLE_MYELOMA_PCA3_DN		44	-0.29124823	-0.99749804	0.45901638	0.70850223	1	765	tags=16%, list=7%, signal=17%
KEGG_LONG_TERM_POTENTIATION	KEGG_LONG_TERM_POTENTIATION		40	-0.28109002	-0.9974825	0.41935483	0.70755666	1	1546	tags=23%, list=14%, signal=26%
BROWNE_HCMV_INFECTION_2HR_UP	BROWNE_HCMV_INFECTION_2HR_UP		21	-0.35347927	-0.9968671	0.42553192	0.70776296	1	1517	tags=29%, list=14%, signal=33%
DAVICIONI_TARGETS_OF_PAX_FOXO1_FUSIONS_DN	DAVICIONI_TARGETS_OF_PAX_FOXO1_FUSIONS_DN		38	-0.34909692	-0.99620134	0.40816328	0.7080276	1	1607	tags=32%, list=14%, signal=37%
KEGG_ECM_RECEPTOR_INTERACTION	KEGG_ECM_RECEPTOR_INTERACTION		53	-0.32037902	-0.9961308	0.43636364	0.70720196	1	1794	tags=30%, list=16%, signal=36%
ROVERSI_GLIOMA_LOH_REGIONS	ROVERSI_GLIOMA_LOH_REGIONS		28	-0.34930354	-0.99359316	0.43333334	0.7110152	1	1934	tags=29%, list=17%, signal=34%
KEGG_TGF_BETA_SIGNALING_PATHWAY	KEGG_TGF_BETA_SIGNALING_PATHWAY		51	-0.30254632	-0.9932852	0.42553192	0.71079254	1	713	tags=16%, list=6%, signal=17%
VANHARANTA_UTERINE_FIBROID_WITH_7Q_DELETION_DN	VANHARANTA_UTERINE_FIBROID_WITH_7Q_DELETION_DN		17	-0.38733134	-0.9926084	0.4893617	0.71113884	1	2626	tags=35%, list=23%, signal=46%
REACTOME_CLASS_B2_SECRETIN_FAMILY_RECEPTORS	REACTOME_CLASS_B2_SECRETIN_FAMILY_RECEPTORS		63	-0.30519873	-0.9924933	0.42372882	0.7103672	1	2309	tags=27%, list=21%, signal=34%
TAKAO_RESPONSE_TO_UVB_RADIATION_DN	TAKAO_RESPONSE_TO_UVB_RADIATION_DN		60	-0.26549053	-0.9912494	0.54347825	0.7119511	1	2381	tags=20%, list=21%, signal=25%
GOZGIT_ESR1_TARGETS_DN	GOZGIT_ESR1_TARGETS_DN		379	-0.25868455	-0.99111867	0.43103448	0.71118385	1	1775	tags=22%, list=16%, signal=26%
MATSUDA_NATURAL_KILLER_DIFFERENTIATION	MATSUDA_NATURAL_KILLER_DIFFERENTIATION		365	-0.23822357	-0.9911084	0.45901638	0.7102215	1	1520	tags=19%, list=14%, signal=21%
BROWNE_HCMV_INFECTION_4HR_UP	BROWNE_HCMV_INFECTION_4HR_UP		34	-0.33028618	-0.99084014	0.46	0.7098731	1	1279	tags=24%, list=11%, signal=26%
VANHARANTA_UTERINE_FIBROID_UP	VANHARANTA_UTERINE_FIBROID_UP		26	-0.34398854	-0.9903392	0.39215687	0.7104926	1	1630	tags=31%, list=15%, signal=36%
KEGG_MTOR_SIGNALING_PATHWAY	KEGG_MTOR_SIGNALING_PATHWAY		27	-0.30232513	-0.99018073	0.5	0.7099316	1	1374	tags=22%, list=12%, signal=25%
REACTOME_SIGNALLING_TO_ERKS	REACTOME_SIGNALLING_TO_ERKS		21	-0.30433634	-0.9900126	0.46938777	0.7091935	1	1546	tags=19%, list=14%, signal=22%
RUTELLA_RESPONSE_TO_CSF2RB_AND_IL4_DN	RUTELLA_RESPONSE_TO_CSF2RB_AND_IL4_DN		190	-0.26166484	-0.9882792	0.51724136	0.7118311	1	2092	tags=27%, list=19%, signal=33%
REACTOME_SIGNALLING_TO_RAS	REACTOME_SIGNALLING_TO_RAS		18	-0.3340482	-0.9875756	0.49019608	0.71228105	1	1546	tags=22%, list=14%, signal=26%
REACTOME_CHEMOKINE_RECEPTORS_BIND_CHEMOKINES	REACTOME_CHEMOKINE_RECEPTORS_BIND_CHEMOKINES		42	-0.44134197	-0.98722905	0.48979592	0.7119579	1	1209	tags=33%, list=11%, signal=37%
REACTOME_PURINE_METABOLISM	REACTOME_PURINE_METABOLISM		22	-0.26481226	-0.9868625	0.51785713	0.71180165	1	1784	tags=27%, list=16%, signal=32%
TURASHVILI_BREAST_LOBULAR_CARCINOMA_VS_DUCTAL_NORMAL_DN	TURASHVILI_BREAST_LOBULAR_CARCINOMA_VS_DUCTAL_NORMAL_DN		51	-0.30803818	-0.98641866	0.48076922	0.71159875	1	1707	tags=22%, list=15%, signal=25%
NUTT_GBM_VS_AO_GLIOMA_DN	NUTT_GBM_VS_AO_GLIOMA_DN		28	-0.2614862	-0.9862821	0.5	0.7110407	1	1614	tags=21%, list=14%, signal=25%
REACTOME_FGFR_LIGAND_BINDING_AND_ACTIVATION	REACTOME_FGFR_LIGAND_BINDING_AND_ACTIVATION		20	-0.37364984	-0.98554045	0.5084746	0.71156204	1	2037	tags=25%, list=18%, signal=31%
DOANE_BREAST_CANCER_ESR1_UP	DOANE_BREAST_CANCER_ESR1_UP		70	-0.31139725	-0.9855281	0.45614034	0.71062857	1	2226	tags=34%, list=20%, signal=43%
SIG_IL4RECEPTOR_IN_B_LYPHOCYTES	SIG_IL4RECEPTOR_IN_B_LYPHOCYTES		16	-0.33364186	-0.9852098	0.48979592	0.7102274	1	2071	tags=31%, list=18%, signal=38%
REACTOME_SHCMEDIATED_CASCADE	REACTOME_SHCMEDIATED_CASCADE		16	-0.39556623	-0.9846255	0.5185185	0.71023995	1	1365	tags=19%, list=12%, signal=21%
GRESHOCK_CANCER_COPY_NUMBER_DN	GRESHOCK_CANCER_COPY_NUMBER_DN		208	-0.20844814	-0.98459005	0.4918033	0.70933646	1	2620	tags=26%, list=23%, signal=34%
PEREZ_TP63_TARGETS	PEREZ_TP63_TARGETS		184	-0.2564286	-0.9844789	0.4375	0.70857286	1	1570	tags=21%, list=14%, signal=24%
ELVIDGE_HIF1A_AND_HIF2A_TARGETS_DN	ELVIDGE_HIF1A_AND_HIF2A_TARGETS_DN		63	-0.32466602	-0.9836805	0.4827586	0.70914626	1	1294	tags=24%, list=12%, signal=27%
KEGG_PROTEIN_EXPORT	KEGG_PROTEIN_EXPORT		18	-0.3724233	-0.9828827	0.5116279	0.70989615	1	90	tags=6%, list=1%, signal=6%
KYNG_DNA_DAMAGE_DN	KYNG_DNA_DAMAGE_DN		68	-0.27262115	-0.9828119	0.4390244	0.70906025	1	1422	tags=19%, list=13%, signal=22%
CUI_TCF21_TARGETS_DN	CUI_TCF21_TARGETS_DN		21	-0.34031868	-0.98265094	0.4915254	0.7084804	1	1707	tags=33%, list=15%, signal=39%
ODONNELL_METASTASIS_UP	ODONNELL_METASTASIS_UP		42	-0.32509404	-0.98233724	0.5681818	0.70824355	1	2270	tags=31%, list=20%, signal=39%
BAELDE_DIABETIC_NEPHROPATHY_DN	BAELDE_DIABETIC_NEPHROPATHY_DN		22	-0.39718732	-0.9812731	0.5208333	0.7097028	1	2152	tags=41%, list=19%, signal=51%
GRADE_COLON_VS_RECTAL_CANCER_DN	GRADE_COLON_VS_RECTAL_CANCER_DN		27	-0.28533646	-0.9811719	0.5081967	0.70898193	1	977	tags=19%, list=9%, signal=20%
NAKAMURA_METASTASIS_MODEL_DN	NAKAMURA_METASTASIS_MODEL_DN		23	-0.3391731	-0.98105323	0.49122807	0.7082417	1	2248	tags=43%, list=20%, signal=54%
SHAFFER_IRF4_TARGETS_IN_ACTIVATED_DENDRITIC_CELL	SHAFFER_IRF4_TARGETS_IN_ACTIVATED_DENDRITIC_CELL		43	-0.3025431	-0.9787753	0.49122807	0.71205103	1	2042	tags=30%, list=18%, signal=37%
KEGG_GAP_JUNCTION	KEGG_GAP_JUNCTION		51	-0.28400895	-0.9785907	0.43396226	0.71155405	1	1888	tags=25%, list=17%, signal=31%
BIOCARTA_MYOSIN_PATHWAY	BIOCARTA_MYOSIN_PATHWAY		16	-0.35076413	-0.9782462	0.5576923	0.7113246	1	1624	tags=31%, list=15%, signal=36%
AGUIRRE_PANCREATIC_CANCER_COPY_NUMBER_UP	AGUIRRE_PANCREATIC_CANCER_COPY_NUMBER_UP		168	-0.23543988	-0.97724783	0.5116279	0.7121154	1	2113	tags=20%, list=19%, signal=24%
MCCLUNG_CREB1_TARGETS_DN	MCCLUNG_CREB1_TARGETS_DN		42	-0.30986452	-0.9756308	0.47916666	0.7147228	1	2831	tags=31%, list=25%, signal=41%
TAKEDA_TARGETS_OF_NUP98_HOXA9_FUSION_16D_UP	TAKEDA_TARGETS_OF_NUP98_HOXA9_FUSION_16D_UP		82	-0.3497096	-0.9747254	0.5294118	0.7154692	1	1733	tags=34%, list=15%, signal=40%
THUM_MIR21_TARGETS_HEART_DISEASE_UP	THUM_MIR21_TARGETS_HEART_DISEASE_UP		15	-0.44700915	-0.9745813	0.53488374	0.7148658	1	2525	tags=53%, list=23%, signal=69%
CHIARETTI_T_ALL_REFRACTORY_TO_THERAPY	CHIARETTI_T_ALL_REFRACTORY_TO_THERAPY		20	-0.38913387	-0.9742193	0.47457626	0.7147047	1	1981	tags=35%, list=18%, signal=42%
ST_B_CELL_ANTIGEN_RECEPTOR	ST_B_CELL_ANTIGEN_RECEPTOR		26	-0.28934774	-0.9733931	0.4918033	0.71546054	1	2071	tags=23%, list=18%, signal=28%
TAYLOR_METHYLATED_IN_ACUTE_LYMPHOBLASTIC_LEUKEMIA	TAYLOR_METHYLATED_IN_ACUTE_LYMPHOBLASTIC_LEUKEMIA		39	-0.28532144	-0.97286576	0.46153846	0.7155569	1	1770	tags=21%, list=16%, signal=24%
ELVIDGE_HIF1A_TARGETS_DN	ELVIDGE_HIF1A_TARGETS_DN		58	-0.34219477	-0.9727003	0.46	0.71490675	1	1473	tags=26%, list=13%, signal=30%
RODRIGUES_NTN1_TARGETS_DN	RODRIGUES_NTN1_TARGETS_DN		94	-0.25741237	-0.9723532	0.47272727	0.7147357	1	1052	tags=16%, list=9%, signal=17%
CADWELL_ATG16L1_TARGETS_DN	CADWELL_ATG16L1_TARGETS_DN		36	-0.29439497	-0.97183204	0.53846157	0.71466386	1	1520	tags=17%, list=14%, signal=19%
REACTOME_STEROID_METABOLISM	REACTOME_STEROID_METABOLISM		50	-0.29473498	-0.97115874	0.46551725	0.71509767	1	1566	tags=24%, list=14%, signal=28%
TAKEDA_TARGETS_OF_NUP98_HOXA9_FUSION_3D_UP	TAKEDA_TARGETS_OF_NUP98_HOXA9_FUSION_3D_UP		83	-0.34066203	-0.9709733	0.5862069	0.7145212	1	1733	tags=34%, list=15%, signal=40%
BIOCARTA_AMI_PATHWAY	BIOCARTA_AMI_PATHWAY		19	-0.40755892	-0.9705794	0.48979592	0.714373	1	1901	tags=42%, list=17%, signal=51%
GAJATE_RESPONSE_TO_TRABECTEDIN_UP	GAJATE_RESPONSE_TO_TRABECTEDIN_UP		35	-0.3482607	-0.9704957	0.5	0.71364164	1	1926	tags=29%, list=17%, signal=34%
ROME_INSULIN_TARGETS_IN_MUSCLE_UP	ROME_INSULIN_TARGETS_IN_MUSCLE_UP		56	-0.2740159	-0.9687931	0.49056605	0.71636575	1	3374	tags=43%, list=30%, signal=61%
KLEIN_PRIMARY_EFFUSION_LYMPHOMA_DN	KLEIN_PRIMARY_EFFUSION_LYMPHOMA_DN		37	-0.40329802	-0.96860176	0.575	0.7159189	1	1929	tags=41%, list=17%, signal=49%
CERVERA_SDHB_TARGETS_1_UP	CERVERA_SDHB_TARGETS_1_UP		55	-0.29998526	-0.9679873	0.56666666	0.71621746	1	1250	tags=22%, list=11%, signal=24%
BENPORATH_OCT4_TARGETS	BENPORATH_OCT4_TARGETS		150	-0.23531118	-0.9674996	0.51785713	0.71654767	1	2052	tags=23%, list=18%, signal=28%
GAUSSMANN_MLL_AF4_FUSION_TARGETS_G_UP	GAUSSMANN_MLL_AF4_FUSION_TARGETS_G_UP		108	-0.27564564	-0.9674728	0.516129	0.7156495	1	1945	tags=28%, list=17%, signal=33%
GARY_CD5_TARGETS_UP	GARY_CD5_TARGETS_UP		292	-0.21541291	-0.9670212	0.52459013	0.7157498	1	2066	tags=20%, list=18%, signal=23%
GRAHAM_CML_QUIESCENT_VS_NORMAL_QUIESCENT_DN	GRAHAM_CML_QUIESCENT_VS_NORMAL_QUIESCENT_DN		24	-0.34193608	-0.96675396	0.4716981	0.71535206	1	741	tags=21%, list=7%, signal=22%
PEREZ_TP53_AND_TP63_TARGETS	PEREZ_TP53_AND_TP63_TARGETS		100	-0.2449224	-0.96549165	0.5555556	0.7170052	1	1566	tags=23%, list=14%, signal=27%
MAHADEVAN_IMATINIB_RESISTANCE_DN	MAHADEVAN_IMATINIB_RESISTANCE_DN		16	-0.4510322	-0.9654169	0.47619048	0.71625805	1	2808	tags=63%, list=25%, signal=83%
IVANOVA_HEMATOPOIESIS_LATE_PROGENITOR	IVANOVA_HEMATOPOIESIS_LATE_PROGENITOR		110	-0.25177273	-0.9650805	0.58928573	0.71589005	1	1162	tags=15%, list=10%, signal=17%
MOHANKUMAR_TLX1_TARGETS_UP	MOHANKUMAR_TLX1_TARGETS_UP		243	-0.2277094	-0.96507156	0.46153846	0.71499723	1	1724	tags=20%, list=15%, signal=23%
SUNG_METASTASIS_STROMA_UP	SUNG_METASTASIS_STROMA_UP		74	-0.28358746	-0.9640613	0.5471698	0.71645826	1	1907	tags=28%, list=17%, signal=34%
BERENJENO_ROCK_SIGNALING_NOT_VIA_RHOA_UP	BERENJENO_ROCK_SIGNALING_NOT_VIA_RHOA_UP		24	-0.36810586	-0.9635199	0.5283019	0.71667486	1	1013	tags=29%, list=9%, signal=32%
YAO_TEMPORAL_RESPONSE_TO_PROGESTERONE_CLUSTER_5	YAO_TEMPORAL_RESPONSE_TO_PROGESTERONE_CLUSTER_5		25	-0.35611725	-0.9628233	0.51724136	0.71698856	1	2214	tags=40%, list=20%, signal=50%
DEBIASI_APOPTOSIS_BY_REOVIRUS_INFECTION_DN	DEBIASI_APOPTOSIS_BY_REOVIRUS_INFECTION_DN		151	-0.23965703	-0.9623611	0.52	0.7169604	1	2085	tags=22%, list=19%, signal=26%
DAIRKEE_CANCER_PRONE_RESPONSE_BPA_E2	DAIRKEE_CANCER_PRONE_RESPONSE_BPA_E2		82	-0.29091537	-0.9623519	0.46	0.7160833	1	1477	tags=23%, list=13%, signal=26%
HARRIS_HYPOXIA	HARRIS_HYPOXIA		53	-0.31087607	-0.9617889	0.5882353	0.716241	1	1661	tags=25%, list=15%, signal=29%
STEIN_ESTROGEN_RESPONSE_NOT_VIA_ESRRA	STEIN_ESTROGEN_RESPONSE_NOT_VIA_ESRRA		15	-0.37363642	-0.9615827	0.45652175	0.7156937	1	2500	tags=47%, list=22%, signal=60%
HOFMANN_CELL_LYMPHOMA_DN	HOFMANN_CELL_LYMPHOMA_DN		23	-0.33496857	-0.9590909	0.5283019	0.7199447	1	3273	tags=48%, list=29%, signal=67%
ENK_UV_RESPONSE_EPIDERMIS_DN	ENK_UV_RESPONSE_EPIDERMIS_DN		350	-0.24298477	-0.95904	0.56666666	0.71917367	1	1543	tags=19%, list=14%, signal=21%
ROZANOV_MMP14_TARGETS_SUBSET	ROZANOV_MMP14_TARGETS_SUBSET		24	-0.41380972	-0.95834285	0.5283019	0.7199024	1	1646	tags=38%, list=15%, signal=44%
HELLER_SILENCED_BY_METHYLATION_DN	HELLER_SILENCED_BY_METHYLATION_DN		61	-0.28757697	-0.95769835	0.5208333	0.72027224	1	1592	tags=25%, list=14%, signal=29%
LINDSTEDT_DENDRITIC_CELL_MATURATION_C	LINDSTEDT_DENDRITIC_CELL_MATURATION_C		39	-0.28294477	-0.95713764	0.5208333	0.72031325	1	2226	tags=31%, list=20%, signal=38%
RICKMAN_TUMOR_DIFFERENTIATED_WELL_VS_MODERATELY_UP	RICKMAN_TUMOR_DIFFERENTIATED_WELL_VS_MODERATELY_UP		55	-0.27346665	-0.956322	0.56	0.72074395	1	1638	tags=24%, list=15%, signal=28%
KEGG_SPHINGOLIPID_METABOLISM	KEGG_SPHINGOLIPID_METABOLISM		22	-0.32908714	-0.9557775	0.5	0.72095406	1	2357	tags=27%, list=21%, signal=34%
BOYLAN_MULTIPLE_MYELOMA_PCA1_UP	BOYLAN_MULTIPLE_MYELOMA_PCA1_UP		78	-0.38959542	-0.9546808	0.47826087	0.72200656	1	1246	tags=28%, list=11%, signal=32%
MCGARVEY_SILENCED_BY_METHYLATION_IN_COLON_CANCER	MCGARVEY_SILENCED_BY_METHYLATION_IN_COLON_CANCER		33	-0.32946578	-0.9536792	0.54347825	0.7229498	1	1497	tags=24%, list=13%, signal=28%
BOHN_PRIMARY_IMMUNODEFICIENCY_SYNDROM_DN	BOHN_PRIMARY_IMMUNODEFICIENCY_SYNDROM_DN		18	-0.36019304	-0.9528501	0.48979592	0.72387815	1	1439	tags=22%, list=13%, signal=25%
MULLIGHAN_MLL_SIGNATURE_2_UP	MULLIGHAN_MLL_SIGNATURE_2_UP		242	-0.20425808	-0.95234334	0.546875	0.72385	1	2012	tags=21%, list=18%, signal=25%
LASTOWSKA_NEUROBLASTOMA_COPY_NUMBER_DN	LASTOWSKA_NEUROBLASTOMA_COPY_NUMBER_DN		387	-0.20031506	-0.9518453	0.43636364	0.7239542	1	2570	tags=24%, list=23%, signal=29%
SHAFFER_IRF4_TARGETS_IN_PLASMA_CELL_VS_MATURE_B_LYMPHOCYTE	SHAFFER_IRF4_TARGETS_IN_PLASMA_CELL_VS_MATURE_B_LYMPHOCYTE		48	-0.27919325	-0.94929475	0.537037	0.7278511	1	1664	tags=25%, list=15%, signal=29%
ZHAN_MULTIPLE_MYELOMA_MF_UP	ZHAN_MULTIPLE_MYELOMA_MF_UP		29	-0.34965187	-0.9491774	0.5185185	0.72721744	1	1447	tags=24%, list=13%, signal=28%
IWANAGA_CARCINOGENESIS_BY_KRAS_UP	IWANAGA_CARCINOGENESIS_BY_KRAS_UP		108	-0.24647452	-0.9480776	0.627451	0.7286618	1	1337	tags=15%, list=12%, signal=17%
GAZDA_DIAMOND_BLACKFAN_ANEMIA_ERYTHROID_DN	GAZDA_DIAMOND_BLACKFAN_ANEMIA_ERYTHROID_DN		240	-0.19699156	-0.9477465	0.6101695	0.7285568	1	1835	tags=17%, list=16%, signal=20%
GINESTIER_BREAST_CANCER_20Q13_AMPLIFICATION_UP	GINESTIER_BREAST_CANCER_20Q13_AMPLIFICATION_UP		49	-0.29617494	-0.94667745	0.5576923	0.73023874	1	1890	tags=20%, list=17%, signal=24%
ZHAN_MULTIPLE_MYELOMA_MS_UP	ZHAN_MULTIPLE_MYELOMA_MS_UP		26	-0.33927056	-0.946318	0.64444447	0.7300645	1	1093	tags=19%, list=10%, signal=21%
REACTOME_INTRINSIC_PATHWAY	REACTOME_INTRINSIC_PATHWAY		15	-0.45559353	-0.94525665	0.6	0.7313482	1	2700	tags=47%, list=24%, signal=61%
HOSHIDA_LIVER_CANCER_SUBCLASS_S1	HOSHIDA_LIVER_CANCER_SUBCLASS_S1		184	-0.25509325	-0.94498503	0.5263158	0.7310876	1	1453	tags=20%, list=13%, signal=22%
VALK_AML_CLUSTER_3	VALK_AML_CLUSTER_3		23	-0.33079863	-0.9437001	0.42307693	0.73253125	1	2928	tags=48%, list=26%, signal=65%
MARTORIATI_MDM4_TARGETS_FETAL_LIVER_UP	MARTORIATI_MDM4_TARGETS_FETAL_LIVER_UP		76	-0.26842138	-0.94306076	0.45762712	0.73319566	1	1715	tags=25%, list=15%, signal=29%
REACTOME_G_ALPHA_I_SIGNALLING_EVENTS	REACTOME_G_ALPHA_I_SIGNALLING_EVENTS		118	-0.3160602	-0.94178903	0.5192308	0.7348818	1	1209	tags=18%, list=11%, signal=20%
REACTOME_SYNTHESIS_OF_BILE_ACIDS_AND_BILE_SALTS	REACTOME_SYNTHESIS_OF_BILE_ACIDS_AND_BILE_SALTS		18	-0.36270827	-0.941785	0.53488374	0.733999	1	3060	tags=61%, list=27%, signal=84%
KEGG_SMALL_CELL_LUNG_CANCER	KEGG_SMALL_CELL_LUNG_CANCER		48	-0.2538608	-0.94004864	0.5614035	0.7366148	1	2071	tags=27%, list=18%, signal=33%
WANG_SMARCE1_TARGETS_DN	WANG_SMARCE1_TARGETS_DN		205	-0.24784584	-0.9399586	0.5185185	0.73590696	1	1521	tags=22%, list=14%, signal=25%
BROWNE_HCMV_INFECTION_6HR_DN	BROWNE_HCMV_INFECTION_6HR_DN		89	-0.25378433	-0.93870384	0.6037736	0.7376614	1	905	tags=12%, list=8%, signal=13%
SCHLESINGER_H3K27ME3_IN_NORMAL_AND_METHYLATED_IN_CANCER	SCHLESINGER_H3K27ME3_IN_NORMAL_AND_METHYLATED_IN_CANCER		15	-0.47297236	-0.9358294	0.54761904	0.7418908	1	1088	tags=33%, list=10%, signal=37%
REACTOME_CAM_PATHWAY	REACTOME_CAM_PATHWAY		16	-0.3705379	-0.93501484	0.52	0.7425508	1	1377	tags=25%, list=12%, signal=28%
ONDER_CDH1_TARGETS_1_UP	ONDER_CDH1_TARGETS_1_UP		80	-0.2690039	-0.9339525	0.5344828	0.7438888	1	1955	tags=24%, list=17%, signal=29%
MISHRA_CARCINOMA_ASSOCIATED_FIBROBLAST_DN	MISHRA_CARCINOMA_ASSOCIATED_FIBROBLAST_DN		17	-0.3827768	-0.9336223	0.6136364	0.74357206	1	864	tags=18%, list=8%, signal=19%
KEGG_LEUKOCYTE_TRANSENDOTHELIAL_MIGRATION	KEGG_LEUKOCYTE_TRANSENDOTHELIAL_MIGRATION		85	-0.28558788	-0.9335293	0.6101695	0.74286914	1	932	tags=18%, list=8%, signal=19%
ZHOU_INFLAMMATORY_RESPONSE_FIMA_UP	ZHOU_INFLAMMATORY_RESPONSE_FIMA_UP		235	-0.24033558	-0.9334697	0.6	0.7420643	1	1917	tags=24%, list=17%, signal=29%
OSWALD_HEMATOPOIETIC_STEM_CELL_IN_COLLAGEN_GEL_UP	OSWALD_HEMATOPOIETIC_STEM_CELL_IN_COLLAGEN_GEL_UP		124	-0.24578592	-0.93312776	0.57894737	0.7417689	1	1453	tags=19%, list=13%, signal=21%
OSWALD_HEMATOPOIETIC_STEM_CELL_IN_COLLAGEN_GEL_DN	OSWALD_HEMATOPOIETIC_STEM_CELL_IN_COLLAGEN_GEL_DN		124	-0.24578592	-0.93312776	0.57894737	0.74087846	1	1453	tags=19%, list=13%, signal=21%
LOPES_METHYLATED_IN_COLON_CANCER_DN	LOPES_METHYLATED_IN_COLON_CANCER_DN		17	-0.31874028	-0.9325224	0.5744681	0.74152	1	686	tags=18%, list=6%, signal=19%
NIKOLSKY_BREAST_CANCER_8P12_P11_AMPLICON	NIKOLSKY_BREAST_CANCER_8P12_P11_AMPLICON		25	-0.29061398	-0.93180966	0.55813956	0.7420966	1	2881	tags=40%, list=26%, signal=54%
KEGG_TIGHT_JUNCTION	KEGG_TIGHT_JUNCTION		89	-0.29750866	-0.9313932	0.5714286	0.7418552	1	1056	tags=20%, list=9%, signal=22%
RUTELLA_RESPONSE_TO_CSF2RB_AND_IL4_UP	RUTELLA_RESPONSE_TO_CSF2RB_AND_IL4_UP		209	-0.23822328	-0.93098503	0.6984127	0.741642	1	1817	tags=20%, list=16%, signal=24%
MASSARWEH_TAMOXIFEN_RESISTANCE_UP	MASSARWEH_TAMOXIFEN_RESISTANCE_UP		279	-0.24654895	-0.9306974	0.5686275	0.7412907	1	1665	tags=21%, list=15%, signal=24%
VANTVEER_BREAST_CANCER_ESR1_UP	VANTVEER_BREAST_CANCER_ESR1_UP		73	-0.2609589	-0.9299986	0.6111111	0.74169743	1	2734	tags=38%, list=24%, signal=50%
HANN_RESISTANCE_TO_BCL2_INHIBITOR_UP	HANN_RESISTANCE_TO_BCL2_INHIBITOR_UP		21	-0.3340256	-0.9297823	0.61290324	0.74123204	1	1459	tags=29%, list=13%, signal=33%
BARRIER_COLON_CANCER_RECURRENCE_UP	BARRIER_COLON_CANCER_RECURRENCE_UP		23	-0.31595865	-0.9285318	0.45833334	0.7428661	1	768	tags=9%, list=7%, signal=9%
MULLIGHAN_MLL_SIGNATURE_1_UP	MULLIGHAN_MLL_SIGNATURE_1_UP		233	-0.20783128	-0.9281715	0.537037	0.74269956	1	2012	tags=21%, list=18%, signal=25%
KEGG_T_CELL_RECEPTOR_SIGNALING_PATHWAY	KEGG_T_CELL_RECEPTOR_SIGNALING_PATHWAY		68	-0.27137467	-0.9281688	0.58064514	0.74181855	1	2210	tags=26%, list=20%, signal=33%
REACTOME_BASIGIN_INTERACTIONS	REACTOME_BASIGIN_INTERACTIONS		21	-0.3537354	-0.928135	0.60714287	0.74098194	1	1769	tags=29%, list=16%, signal=34%
YAGI_AML_RELAPSE_PROGNOSIS	YAGI_AML_RELAPSE_PROGNOSIS		27	-0.25852537	-0.9279292	0.5652174	0.74055487	1	3439	tags=41%, list=31%, signal=59%
HEIDENBLAD_AMPLIFIED_IN_PANCREATIC_CANCER	HEIDENBLAD_AMPLIFIED_IN_PANCREATIC_CANCER		20	-0.31674498	-0.9271064	0.59574467	0.7413519	1	899	tags=15%, list=8%, signal=16%
BROWNE_HCMV_INFECTION_8HR_UP	BROWNE_HCMV_INFECTION_8HR_UP		63	-0.2389448	-0.9261582	0.6617647	0.74227196	1	2042	tags=24%, list=18%, signal=29%
BIOCARTA_HIVNEF_PATHWAY	BIOCARTA_HIVNEF_PATHWAY		33	-0.24891184	-0.9242251	0.60714287	0.74504155	1	1962	tags=24%, list=18%, signal=29%
NIKOLSKY_BREAST_CANCER_8Q12_Q22_AMPLICON	NIKOLSKY_BREAST_CANCER_8Q12_Q22_AMPLICON		69	-0.28993794	-0.92243874	0.5555556	0.7476203	1	1354	tags=20%, list=12%, signal=23%
WOOD_EBV_EBNA1_TARGETS_DN	WOOD_EBV_EBNA1_TARGETS_DN		32	-0.3074583	-0.92234045	0.6964286	0.7469038	1	1775	tags=25%, list=16%, signal=30%
ALCALA_APOPTOSIS	ALCALA_APOPTOSIS		58	-0.2681905	-0.922192	0.62068963	0.74625397	1	2539	tags=29%, list=23%, signal=38%
BANDRES_RESPONSE_TO_CARMUSTIN_MGMT_48HR_DN	BANDRES_RESPONSE_TO_CARMUSTIN_MGMT_48HR_DN		101	-0.2521174	-0.92136556	0.6	0.7471398	1	1442	tags=19%, list=13%, signal=21%
TAKAO_RESPONSE_TO_UVB_RADIATION_UP	TAKAO_RESPONSE_TO_UVB_RADIATION_UP		51	-0.24508953	-0.92118704	0.56	0.74653673	1	2237	tags=27%, list=20%, signal=34%
SEMENZA_HIF1_TARGETS	SEMENZA_HIF1_TARGETS		25	-0.33486983	-0.9210951	0.5925926	0.7458179	1	1487	tags=28%, list=13%, signal=32%
MARSON_FOXP3_TARGETS_STIMULATED_UP	MARSON_FOXP3_TARGETS_STIMULATED_UP		16	-0.4267669	-0.9206957	0.64	0.7456524	1	2444	tags=44%, list=22%, signal=56%
HALMOS_CEBPA_TARGETS_UP	HALMOS_CEBPA_TARGETS_UP		29	-0.3210352	-0.92034703	0.6363636	0.74555326	1	1694	tags=24%, list=15%, signal=28%
KEGG_JAK_STAT_SIGNALING_PATHWAY	KEGG_JAK_STAT_SIGNALING_PATHWAY		88	-0.2482352	-0.9192199	0.61538464	0.7465637	1	1543	tags=18%, list=14%, signal=21%
HOLLMAN_APOPTOSIS_VIA_CD40_UP	HOLLMAN_APOPTOSIS_VIA_CD40_UP		129	-0.22189324	-0.91804415	0.6	0.7479536	1	1375	tags=16%, list=12%, signal=17%
SAGIV_CD24_TARGETS_DN	SAGIV_CD24_TARGETS_DN		30	-0.3111579	-0.9173816	0.5862069	0.74814725	1	1255	tags=23%, list=11%, signal=26%
YAUCH_HEDGEHOG_SIGNALING_PARACRINE_UP	YAUCH_HEDGEHOG_SIGNALING_PARACRINE_UP		88	-0.29923505	-0.91726595	0.6	0.7475577	1	1079	tags=16%, list=10%, signal=17%
SETLUR_PROSTATE_CANCER_TMPRSS2_ERG_FUSION_DN	SETLUR_PROSTATE_CANCER_TMPRSS2_ERG_FUSION_DN		15	-0.34958327	-0.9161702	0.69491524	0.7485722	1	460	tags=13%, list=4%, signal=14%
MULLIGHAN_NPM1_MUTATED_SIGNATURE_2_UP	MULLIGHAN_NPM1_MUTATED_SIGNATURE_2_UP		80	-0.22669925	-0.91484094	0.6721311	0.75037193	1	1733	tags=21%, list=15%, signal=25%
KEGG_AMYOTROPHIC_LATERAL_SCLEROSIS_ALS	KEGG_AMYOTROPHIC_LATERAL_SCLEROSIS_ALS		29	-0.30499417	-0.9138997	0.5614035	0.7513151	1	1892	tags=31%, list=17%, signal=37%
IVANOVA_HEMATOPOIESIS_MATURE_CELL	IVANOVA_HEMATOPOIESIS_MATURE_CELL		88	-0.26090991	-0.91316164	0.5925926	0.75182045	1	2383	tags=32%, list=21%, signal=40%
SHEDDEN_LUNG_CANCER_GOOD_SURVIVAL_A12	SHEDDEN_LUNG_CANCER_GOOD_SURVIVAL_A12		166	-0.23648818	-0.9128238	0.61403507	0.7516995	1	1974	tags=22%, list=18%, signal=26%
PARK_TRETINOIN_RESPONSE_AND_PML_RARA_FUSION	PARK_TRETINOIN_RESPONSE_AND_PML_RARA_FUSION		21	-0.32185918	-0.9127605	0.5471698	0.7509603	1	1543	tags=24%, list=14%, signal=28%
HAN_SATB1_TARGETS_DN	HAN_SATB1_TARGETS_DN		199	-0.23342343	-0.9125934	0.5625	0.7503723	1	1773	tags=19%, list=16%, signal=22%
KEGG_ARGININE_AND_PROLINE_METABOLISM	KEGG_ARGININE_AND_PROLINE_METABOLISM		38	-0.29718667	-0.9095444	0.68	0.7552306	1	756	tags=21%, list=7%, signal=23%
ASTON_MAJOR_DEPRESSIVE_DISORDER_UP	ASTON_MAJOR_DEPRESSIVE_DISORDER_UP		25	-0.28106782	-0.9088596	0.625	0.7556668	1	1447	tags=20%, list=13%, signal=23%
EHLERS_ANEUPLOIDY_UP	EHLERS_ANEUPLOIDY_UP		27	-0.29503918	-0.90829563	0.62	0.75589967	1	2129	tags=22%, list=19%, signal=27%
SHAFFER_IRF4_TARGETS_IN_ACTIVATED_B_LYMPHOCYTE	SHAFFER_IRF4_TARGETS_IN_ACTIVATED_B_LYMPHOCYTE		56	-0.24480096	-0.9067531	0.5849057	0.75782835	1	1593	tags=20%, list=14%, signal=23%
REACTOME_INNATE_IMMUNITY_SIGNALING	REACTOME_INNATE_IMMUNITY_SIGNALING		68	-0.24372464	-0.9064203	0.625	0.75766575	1	1307	tags=13%, list=12%, signal=15%
BREDEMEYER_RAG_SIGNALING_VIA_ATM_NOT_VIA_NFKB_UP	BREDEMEYER_RAG_SIGNALING_VIA_ATM_NOT_VIA_NFKB_UP		26	-0.36210233	-0.9051275	0.55263156	0.7589139	1	1999	tags=35%, list=18%, signal=42%
FONTAINE_PAPILLARY_THYROID_CARCINOMA_UP	FONTAINE_PAPILLARY_THYROID_CARCINOMA_UP		35	-0.28423524	-0.90501165	0.54901963	0.7582659	1	2717	tags=34%, list=24%, signal=45%
REACTOME_NUCLEAR_EVENTS_KINASE_AND_TRANSCRIPTION_FACTOR_ACTIVATION	REACTOME_NUCLEAR_EVENTS_KINASE_AND_TRANSCRIPTION_FACTOR_ACTIVATION		15	-0.29508877	-0.90485865	0.53125	0.7576854	1	1065	tags=13%, list=10%, signal=15%
MONNIER_POSTRADIATION_TUMOR_ESCAPE_DN	MONNIER_POSTRADIATION_TUMOR_ESCAPE_DN		228	-0.2499478	-0.9048539	0.6363636	0.7568205	1	2372	tags=32%, list=21%, signal=39%
MORI_PRE_BI_LYMPHOCYTE_DN	MORI_PRE_BI_LYMPHOCYTE_DN		49	-0.31719434	-0.9047063	0.67391306	0.75623447	1	2057	tags=29%, list=18%, signal=35%
BIOCARTA_MPR_PATHWAY	BIOCARTA_MPR_PATHWAY		22	-0.28346473	-0.9047056	0.5344828	0.7553732	1	528	tags=9%, list=5%, signal=10%
GAZDA_DIAMOND_BLACKFAN_ANEMIA_PROGENITOR_DN	GAZDA_DIAMOND_BLACKFAN_ANEMIA_PROGENITOR_DN		35	-0.2670121	-0.90457106	0.5833333	0.75477445	1	2157	tags=26%, list=19%, signal=32%
KERLEY_RESPONSE_TO_CISPLATIN_UP	KERLEY_RESPONSE_TO_CISPLATIN_UP		29	-0.31094092	-0.9045533	0.6037736	0.7540102	1	294	tags=14%, list=3%, signal=14%
FAELT_B_CLL_WITH_VH_REARRANGEMENTS_UP	FAELT_B_CLL_WITH_VH_REARRANGEMENTS_UP		37	-0.26613855	-0.90389985	0.60714287	0.7545041	1	3430	tags=41%, list=31%, signal=58%
REACTOME_TRKA_SIGNALLING_FROM_THE_PLASMA_MEMBRANE	REACTOME_TRKA_SIGNALLING_FROM_THE_PLASMA_MEMBRANE		58	-0.23442082	-0.9037997	0.6111111	0.75390244	1	2083	tags=22%, list=19%, signal=27%
ST_GA13_PATHWAY	ST_GA13_PATHWAY		19	-0.3109796	-0.9037301	0.5769231	0.75317097	1	3192	tags=42%, list=29%, signal=59%
KIM_WT1_TARGETS_12HR_UP	KIM_WT1_TARGETS_12HR_UP		91	-0.2704382	-0.9035271	0.6393443	0.7526707	1	2562	tags=35%, list=23%, signal=45%
KRIGE_RESPONSE_TO_TOSEDOSTAT_6HR_DN	KRIGE_RESPONSE_TO_TOSEDOSTAT_6HR_DN		462	-0.17659816	-0.90351695	0.64285713	0.7518202	1	2058	tags=18%, list=18%, signal=22%
ZHAN_MULTIPLE_MYELOMA_CD1_AND_CD2_DN	ZHAN_MULTIPLE_MYELOMA_CD1_AND_CD2_DN		28	-0.28121766	-0.9020765	0.71153843	0.75371456	1	2047	tags=29%, list=18%, signal=35%
NUYTTEN_NIPP1_TARGETS_UP	NUYTTEN_NIPP1_TARGETS_UP		355	-0.23446281	-0.90139097	0.6981132	0.75422764	1	1950	tags=23%, list=17%, signal=27%
ROSS_AML_WITH_AML1_ETO_FUSION	ROSS_AML_WITH_AML1_ETO_FUSION		45	-0.25325832	-0.90071356	0.62068963	0.7545447	1	1689	tags=24%, list=15%, signal=29%
KEGG_TYPE_II_DIABETES_MELLITUS	KEGG_TYPE_II_DIABETES_MELLITUS		28	-0.2523086	-0.900551	0.59615386	0.7539691	1	2205	tags=29%, list=20%, signal=35%
BILBAN_B_CLL_LPL_DN	BILBAN_B_CLL_LPL_DN		25	-0.3360566	-0.8999878	0.6097561	0.75410837	1	1275	tags=24%, list=11%, signal=27%
SNIJDERS_AMPLIFIED_IN_HEAD_AND_NECK_TUMORS	SNIJDERS_AMPLIFIED_IN_HEAD_AND_NECK_TUMORS		19	-0.3146494	-0.8986507	0.59016395	0.7555844	1	1924	tags=42%, list=17%, signal=51%
LI_LUNG_CANCER	LI_LUNG_CANCER		29	-0.26104227	-0.898476	0.6727273	0.75509465	1	1339	tags=17%, list=12%, signal=20%
HOEBEKE_LYMPHOID_STEM_CELL_UP	HOEBEKE_LYMPHOID_STEM_CELL_UP		49	-0.25195247	-0.89665836	0.60784316	0.7573103	1	1467	tags=14%, list=13%, signal=16%
ELVIDGE_HYPOXIA_UP	ELVIDGE_HYPOXIA_UP		104	-0.2722582	-0.8965642	0.5862069	0.75665	1	1294	tags=21%, list=12%, signal=24%
ZHANG_BREAST_CANCER_PROGENITORS_DN	ZHANG_BREAST_CANCER_PROGENITORS_DN		88	-0.22076164	-0.89610946	0.71666664	0.75679135	1	2494	tags=26%, list=22%, signal=33%
DAVIES_MULTIPLE_MYELOMA_VS_MGUS_DN	DAVIES_MULTIPLE_MYELOMA_VS_MGUS_DN		18	-0.3583049	-0.89558744	0.6666667	0.7571859	1	1413	tags=22%, list=13%, signal=25%
SHEN_SMARCA2_TARGETS_UP	SHEN_SMARCA2_TARGETS_UP		226	-0.24741708	-0.8929297	0.5121951	0.760936	1	2926	tags=24%, list=26%, signal=32%
WATTEL_AUTONOMOUS_THYROID_ADENOMA_UP	WATTEL_AUTONOMOUS_THYROID_ADENOMA_UP		15	-0.35147277	-0.89279836	0.65957445	0.76025486	1	1314	tags=33%, list=12%, signal=38%
RASHI_RESPONSE_TO_IONIZING_RADIATION_6	RASHI_RESPONSE_TO_IONIZING_RADIATION_6		70	-0.29398236	-0.890327	0.53571427	0.7642896	1	1715	tags=23%, list=15%, signal=27%
TAVAZOIE_METASTASIS	TAVAZOIE_METASTASIS		49	-0.32823965	-0.88936937	0.6923077	0.76527417	1	2596	tags=41%, list=23%, signal=53%
JAZAG_TGFB1_SIGNALING_DN	JAZAG_TGFB1_SIGNALING_DN		26	-0.2923844	-0.88872516	0.5769231	0.765612	1	1602	tags=19%, list=14%, signal=22%
GAL_LEUKEMIC_STEM_CELL_UP	GAL_LEUKEMIC_STEM_CELL_UP		58	-0.24107268	-0.8884189	0.74603176	0.76520866	1	2445	tags=28%, list=22%, signal=35%
TSENG_IRS1_TARGETS_UP	TSENG_IRS1_TARGETS_UP		86	-0.25565436	-0.886322	0.6507937	0.76815206	1	1236	tags=17%, list=11%, signal=19%
WALLACE_PROSTATE_CANCER_RACE_DN	WALLACE_PROSTATE_CANCER_RACE_DN		42	-0.27999243	-0.88478094	0.6896552	0.7703484	1	1057	tags=19%, list=9%, signal=21%
ZHONG_RESPONSE_TO_AZACITIDINE_AND_TSA_UP	ZHONG_RESPONSE_TO_AZACITIDINE_AND_TSA_UP		100	-0.23775457	-0.8823122	0.68333334	0.7741651	1	1035	tags=11%, list=9%, signal=12%
WEIGEL_OXIDATIVE_STRESS_BY_HNE_AND_H2O2	WEIGEL_OXIDATIVE_STRESS_BY_HNE_AND_H2O2		28	-0.25792417	-0.8821407	0.55932206	0.77371025	1	1124	tags=14%, list=10%, signal=16%
HEDENFALK_BREAST_CANCER_BRCA1_VS_BRCA2	HEDENFALK_BREAST_CANCER_BRCA1_VS_BRCA2		21	-0.257613	-0.88081187	0.4390244	0.77493536	1	2610	tags=29%, list=23%, signal=37%
WILLIAMS_ESR2_TARGETS_UP	WILLIAMS_ESR2_TARGETS_UP		15	-0.28154585	-0.8790072	0.63461536	0.7776135	1	3402	tags=40%, list=30%, signal=57%
ST_ERK1_ERK2_MAPK_PATHWAY	ST_ERK1_ERK2_MAPK_PATHWAY		18	-0.25148526	-0.87869704	0.7169811	0.777228	1	2150	tags=28%, list=19%, signal=34%
REACTOME_STEROID_HORMONES	REACTOME_STEROID_HORMONES		17	-0.37322363	-0.8781523	0.6041667	0.77745146	1	1566	tags=18%, list=14%, signal=20%
GUTIERREZ_CHRONIC_LYMPHOCYTIC_LEUKEMIA_DN	GUTIERREZ_CHRONIC_LYMPHOCYTIC_LEUKEMIA_DN		32	-0.3019415	-0.87742907	0.69491524	0.7780328	1	1939	tags=34%, list=17%, signal=41%
SMID_BREAST_CANCER_RELAPSE_IN_BONE_UP	SMID_BREAST_CANCER_RELAPSE_IN_BONE_UP		59	-0.28696358	-0.87721765	0.6545454	0.7776067	1	1623	tags=25%, list=14%, signal=30%
HELLEBREKERS_SILENCED_DURING_TUMOR_ANGIOGENESIS	HELLEBREKERS_SILENCED_DURING_TUMOR_ANGIOGENESIS		34	-0.3206139	-0.87638074	0.66101694	0.7784037	1	1014	tags=24%, list=9%, signal=26%
VALK_AML_CLUSTER_13	VALK_AML_CLUSTER_13		16	-0.3225213	-0.87627774	0.5925926	0.7777535	1	1937	tags=31%, list=17%, signal=38%
RICKMAN_TUMOR_DIFFERENTIATED_WELL_VS_POORLY_UP	RICKMAN_TUMOR_DIFFERENTIATED_WELL_VS_POORLY_UP		119	-0.22731066	-0.87504	0.7241379	0.779349	1	829	tags=13%, list=7%, signal=14%
GRAHAM_CML_DIVIDING_VS_NORMAL_QUIESCENT_DN	GRAHAM_CML_DIVIDING_VS_NORMAL_QUIESCENT_DN		50	-0.28286794	-0.8734259	0.7169811	0.78151786	1	2212	tags=36%, list=20%, signal=45%
AMIT_SERUM_RESPONSE_120_MCF10A	AMIT_SERUM_RESPONSE_120_MCF10A		45	-0.27957094	-0.87275696	0.6393443	0.7818623	1	705	tags=13%, list=6%, signal=14%
SATO_SILENCED_BY_DEACETYLATION_IN_PANCREATIC_CANCER	SATO_SILENCED_BY_DEACETYLATION_IN_PANCREATIC_CANCER		28	-0.31016734	-0.8719824	0.6034483	0.7823276	1	1418	tags=25%, list=13%, signal=29%
BIOCARTA_ECM_PATHWAY	BIOCARTA_ECM_PATHWAY		17	-0.35080102	-0.8717626	0.5625	0.781865	1	344	tags=12%, list=3%, signal=12%
MILI_PSEUDOPODIA_CHEMOTAXIS_DN	MILI_PSEUDOPODIA_CHEMOTAXIS_DN		312	-0.22325966	-0.87158597	0.627451	0.7812681	1	1708	tags=19%, list=15%, signal=21%
LEE_DIFFERENTIATING_T_LYMPHOCYTE	LEE_DIFFERENTIATING_T_LYMPHOCYTE		77	-0.33182	-0.87138945	0.5192308	0.7807343	1	2153	tags=26%, list=19%, signal=32%
KEGG_CYTOKINE_CYTOKINE_RECEPTOR_INTERACTION	KEGG_CYTOKINE_CYTOKINE_RECEPTOR_INTERACTION		155	-0.29972664	-0.8703709	0.67346936	0.78191745	1	1482	tags=22%, list=13%, signal=25%
DUTTA_APOPTOSIS_VIA_NFKB	DUTTA_APOPTOSIS_VIA_NFKB		16	-0.34765908	-0.8698618	0.61538464	0.7820025	1	1220	tags=31%, list=11%, signal=35%
BONOME_OVARIAN_CANCER_SURVIVAL_OPTIMAL_DEBULKING	BONOME_OVARIAN_CANCER_SURVIVAL_OPTIMAL_DEBULKING		128	-0.18675956	-0.8690562	0.7164179	0.7827895	1	2712	tags=25%, list=24%, signal=33%
ZUCCHI_METASTASIS_DN	ZUCCHI_METASTASIS_DN		19	-0.2884749	-0.86790395	0.640625	0.7839631	1	2375	tags=32%, list=21%, signal=40%
ROSS_ACUTE_MYELOID_LEUKEMIA_CBF	ROSS_ACUTE_MYELOID_LEUKEMIA_CBF		50	-0.24334559	-0.8668891	0.73015875	0.78482836	1	2333	tags=30%, list=21%, signal=38%
ST_INTERLEUKIN_4_PATHWAY	ST_INTERLEUKIN_4_PATHWAY		17	-0.28317353	-0.8651514	0.6551724	0.7876279	1	842	tags=18%, list=8%, signal=19%
KRIGE_RESPONSE_TO_TOSEDOSTAT_6HR_UP	KRIGE_RESPONSE_TO_TOSEDOSTAT_6HR_UP		431	-0.19326583	-0.86401343	0.7037037	0.7888423	1	1715	tags=17%, list=15%, signal=19%
KEGG_PATHWAYS_IN_CANCER	KEGG_PATHWAYS_IN_CANCER		208	-0.1936076	-0.86385036	0.8448276	0.78826743	1	2000	tags=19%, list=18%, signal=23%
BERNARD_PPAPDC1B_TARGETS_UP	BERNARD_PPAPDC1B_TARGETS_UP		18	-0.2648094	-0.86378694	0.64705884	0.7874946	1	502	tags=11%, list=4%, signal=12%
REACTOME_GLUCAGON_SIGNALING_IN_METABOLIC_REGULATION	REACTOME_GLUCAGON_SIGNALING_IN_METABOLIC_REGULATION		22	-0.288871	-0.86263305	0.6551724	0.78859556	1	3259	tags=45%, list=29%, signal=64%
SIG_PIP3_SIGNALING_IN_CARDIAC_MYOCTES	SIG_PIP3_SIGNALING_IN_CARDIAC_MYOCTES		42	-0.23779155	-0.86207086	0.625	0.78875077	1	2071	tags=21%, list=18%, signal=26%
TCGA_GLIOBLASTOMA_COPY_NUMBER_UP	TCGA_GLIOBLASTOMA_COPY_NUMBER_UP		34	-0.2231608	-0.8620312	0.65909094	0.78793514	1	2338	tags=26%, list=21%, signal=33%
ONKEN_UVEAL_MELANOMA_UP	ONKEN_UVEAL_MELANOMA_UP		449	-0.21366058	-0.86103886	0.58	0.7887312	1	1907	tags=19%, list=17%, signal=22%
SENESE_HDAC2_TARGETS_UP	SENESE_HDAC2_TARGETS_UP		66	-0.25633144	-0.8599563	0.6909091	0.7897625	1	1318	tags=18%, list=12%, signal=20%
BLALOCK_ALZHEIMERS_DISEASE_INCIPIENT_UP	BLALOCK_ALZHEIMERS_DISEASE_INCIPIENT_UP		221	-0.18844885	-0.8598404	0.75	0.7891252	1	2331	tags=23%, list=21%, signal=29%
MORI_MATURE_B_LYMPHOCYTE_UP	MORI_MATURE_B_LYMPHOCYTE_UP		59	-0.30700514	-0.85916305	0.6530612	0.7894231	1	2159	tags=29%, list=19%, signal=36%
ST_JNK_MAPK_PATHWAY	ST_JNK_MAPK_PATHWAY		24	-0.26335314	-0.8588818	0.6034483	0.78906095	1	3153	tags=42%, list=28%, signal=58%
RIGGINS_TAMOXIFEN_RESISTANCE_DN	RIGGINS_TAMOXIFEN_RESISTANCE_DN		132	-0.23985422	-0.8578899	0.7254902	0.7898517	1	1521	tags=19%, list=14%, signal=22%
CHIANG_LIVER_CANCER_SUBCLASS_INTERFERON_UP	CHIANG_LIVER_CANCER_SUBCLASS_INTERFERON_UP		16	-0.38796672	-0.855526	0.64444447	0.79284436	1	2976	tags=50%, list=27%, signal=68%
REACTOME_METABOLISM_OF_BILE_ACIDS_AND_BILE_SALTS	REACTOME_METABOLISM_OF_BILE_ACIDS_AND_BILE_SALTS		21	-0.306863	-0.8545715	0.7173913	0.7938495	1	3060	tags=52%, list=27%, signal=72%
HSIAO_HOUSEKEEPING_GENES	HSIAO_HOUSEKEEPING_GENES		275	-0.18796481	-0.85307336	0.54901963	0.79572487	1	2230	tags=19%, list=20%, signal=23%
DAZARD_RESPONSE_TO_UV_SCC_UP	DAZARD_RESPONSE_TO_UV_SCC_UP		57	-0.24922174	-0.8518809	0.625	0.79675466	1	2473	tags=35%, list=22%, signal=45%
CHENG_IMPRINTED_BY_ESTRADIOL	CHENG_IMPRINTED_BY_ESTRADIOL		54	-0.22769836	-0.85171574	0.70212764	0.7961495	1	3382	tags=43%, list=30%, signal=61%
CAIRO_LIVER_DEVELOPMENT_UP	CAIRO_LIVER_DEVELOPMENT_UP		107	-0.2603986	-0.85166395	0.6862745	0.795373	1	960	tags=15%, list=9%, signal=16%
BIOCARTA_ACTINY_PATHWAY	BIOCARTA_ACTINY_PATHWAY		16	-0.33701733	-0.8515622	0.5833333	0.7946308	1	49	tags=6%, list=0%, signal=6%
BENPORATH_NOS_TARGETS	BENPORATH_NOS_TARGETS		91	-0.22419773	-0.8511469	0.74545455	0.79452866	1	2052	tags=22%, list=18%, signal=27%
TOOKER_GEMCITABINE_RESISTANCE_DN	TOOKER_GEMCITABINE_RESISTANCE_DN		78	-0.24651691	-0.85107946	0.5833333	0.79380035	1	1463	tags=18%, list=13%, signal=21%
TOOKER_RESPONSE_TO_BEXAROTENE_UP	TOOKER_RESPONSE_TO_BEXAROTENE_UP		78	-0.24651691	-0.85107946	0.5833333	0.792964	1	1463	tags=18%, list=13%, signal=21%
ADDYA_ERYTHROID_DIFFERENTIATION_BY_HEMIN	ADDYA_ERYTHROID_DIFFERENTIATION_BY_HEMIN		46	-0.25658974	-0.8494955	0.7818182	0.7952198	1	1715	tags=26%, list=15%, signal=31%
MOREAUX_MULTIPLE_MYELOMA_BY_TACI_UP	MOREAUX_MULTIPLE_MYELOMA_BY_TACI_UP		213	-0.22122397	-0.84743667	0.8	0.7981141	1	2529	tags=27%, list=23%, signal=34%
FOSTER_INFLAMMATORY_RESPONSE_LPS_UP	FOSTER_INFLAMMATORY_RESPONSE_LPS_UP		119	-0.28119674	-0.8471155	0.6666667	0.7978893	1	1524	tags=22%, list=14%, signal=25%
ST_TUMOR_NECROSIS_FACTOR_PATHWAY	ST_TUMOR_NECROSIS_FACTOR_PATHWAY		18	-0.3103516	-0.8465468	0.5862069	0.79779065	1	2900	tags=39%, list=26%, signal=52%
ZHAN_MULTIPLE_MYELOMA_SPIKED	ZHAN_MULTIPLE_MYELOMA_SPIKED		15	-0.33840308	-0.8465253	0.7017544	0.79697114	1	1093	tags=27%, list=10%, signal=30%
NAKAYAMA_FRA2_TARGETS	NAKAYAMA_FRA2_TARGETS		22	-0.27197465	-0.8460702	0.75409836	0.79708445	1	549	tags=14%, list=5%, signal=14%
CAFFAREL_RESPONSE_TO_THC_UP	CAFFAREL_RESPONSE_TO_THC_UP		18	-0.24857749	-0.8457105	0.625	0.79680806	1	3030	tags=44%, list=27%, signal=61%
SENGUPTA_NASOPHARYNGEAL_CARCINOMA_DN	SENGUPTA_NASOPHARYNGEAL_CARCINOMA_DN		130	-0.24893624	-0.845187	0.78333336	0.7968689	1	2226	tags=28%, list=20%, signal=34%
NAKAMURA_TUMOR_ZONE_PERIPHERAL_VS_CENTRAL_DN	NAKAMURA_TUMOR_ZONE_PERIPHERAL_VS_CENTRAL_DN		326	-0.21537882	-0.84492934	0.75	0.7964252	1	1997	tags=22%, list=18%, signal=26%
TSAI_RESPONSE_TO_RADIATION_THERAPY	TSAI_RESPONSE_TO_RADIATION_THERAPY		22	-0.33427712	-0.8448635	0.64285713	0.79564255	1	1764	tags=41%, list=16%, signal=48%
SU_LIVER	SU_LIVER		42	-0.32755938	-0.84478736	0.627451	0.7949348	1	2507	tags=38%, list=22%, signal=49%
KEGG_REGULATION_OF_ACTIN_CYTOSKELETON	KEGG_REGULATION_OF_ACTIN_CYTOSKELETON		137	-0.21141577	-0.8425605	0.6875	0.7978203	1	1913	tags=18%, list=17%, signal=21%
BIOCARTA_TCR_PATHWAY	BIOCARTA_TCR_PATHWAY		29	-0.29441673	-0.8424851	0.62711865	0.79719466	1	2370	tags=34%, list=21%, signal=44%
GRUETZMANN_PANCREATIC_CANCER_UP	GRUETZMANN_PANCREATIC_CANCER_UP		252	-0.21465948	-0.84244317	0.78333336	0.79643446	1	2253	tags=25%, list=20%, signal=31%
SHEDDEN_LUNG_CANCER_GOOD_SURVIVAL_A5	SHEDDEN_LUNG_CANCER_GOOD_SURVIVAL_A5		34	-0.2584107	-0.84242636	0.68333334	0.79563767	1	1737	tags=18%, list=16%, signal=21%
CASORELLI_ACUTE_PROMYELOCYTIC_LEUKEMIA_UP	CASORELLI_ACUTE_PROMYELOCYTIC_LEUKEMIA_UP		97	-0.23218209	-0.8422983	0.74545455	0.7950792	1	1962	tags=26%, list=18%, signal=31%
ROPERO_HDAC2_TARGETS	ROPERO_HDAC2_TARGETS		53	-0.25542253	-0.841519	0.7777778	0.7954508	1	2248	tags=26%, list=20%, signal=33%
HOFFMANN_PRE_BI_TO_LARGE_PRE_BII_LYMPHOCYTE_DN	HOFFMANN_PRE_BI_TO_LARGE_PRE_BII_LYMPHOCYTE_DN		51	-0.28401867	-0.83834356	0.68	0.8000063	1	1246	tags=22%, list=11%, signal=24%
RUGO_STRESS_RESPONSE_SUBSET_G	RUGO_STRESS_RESPONSE_SUBSET_G		19	-0.30173343	-0.83775824	0.65	0.8001081	1	1281	tags=16%, list=11%, signal=18%
KYNG_DNA_DAMAGE_BY_4NQO_OR_UV	KYNG_DNA_DAMAGE_BY_4NQO_OR_UV		19	-0.30173343	-0.83775824	0.65	0.7992823	1	1281	tags=16%, list=11%, signal=18%
HUTTMANN_B_CLL_POOR_SURVIVAL_UP	HUTTMANN_B_CLL_POOR_SURVIVAL_UP		167	-0.22326274	-0.8369581	0.6964286	0.7996673	1	1586	tags=19%, list=14%, signal=21%
TONKS_TARGETS_OF_RUNX1_RUNX1T1_FUSION_HSC_UP	TONKS_TARGETS_OF_RUNX1_RUNX1T1_FUSION_HSC_UP		109	-0.23889127	-0.83633614	0.6885246	0.7999014	1	1764	tags=22%, list=16%, signal=26%
KEGG_INOSITOL_PHOSPHATE_METABOLISM	KEGG_INOSITOL_PHOSPHATE_METABOLISM		28	-0.23443578	-0.835799	0.71428573	0.8000319	1	561	tags=11%, list=5%, signal=11%
REACTOME_GS_ALPHA_MEDIATED_EVENTS_IN_GLUCAGON_SIGNALLING	REACTOME_GS_ALPHA_MEDIATED_EVENTS_IN_GLUCAGON_SIGNALLING		19	-0.30524844	-0.8353914	0.71428573	0.79981893	1	3259	tags=47%, list=29%, signal=67%
MCCLUNG_DELTA_FOSB_TARGETS_8WK	MCCLUNG_DELTA_FOSB_TARGETS_8WK		33	-0.25759485	-0.8339173	0.6909091	0.80167866	1	2355	tags=27%, list=21%, signal=34%
DEBIASI_APOPTOSIS_BY_REOVIRUS_INFECTION_UP	DEBIASI_APOPTOSIS_BY_REOVIRUS_INFECTION_UP		141	-0.22926357	-0.83336073	0.7413793	0.80167025	1	2375	tags=22%, list=21%, signal=28%
WATANABE_RECTAL_CANCER_RADIOTHERAPY_RESPONSIVE_DN	WATANABE_RECTAL_CANCER_RADIOTHERAPY_RESPONSIVE_DN		56	-0.23018244	-0.8333568	0.7358491	0.8008489	1	1874	tags=21%, list=17%, signal=26%
KEGG_ENDOMETRIAL_CANCER	KEGG_ENDOMETRIAL_CANCER		31	-0.21256183	-0.83149874	0.7307692	0.8030731	1	2570	tags=29%, list=23%, signal=38%
MORI_PLASMA_CELL_DN	MORI_PLASMA_CELL_DN		15	-0.41621244	-0.8306844	0.63829786	0.80366284	1	2620	tags=47%, list=23%, signal=61%
MOREAUX_B_LYMPHOCYTE_MATURATION_BY_TACI_UP	MOREAUX_B_LYMPHOCYTE_MATURATION_BY_TACI_UP		41	-0.25537583	-0.8302166	0.7741935	0.8035566	1	1074	tags=12%, list=10%, signal=13%
KEGG_CELL_ADHESION_MOLECULES_CAMS	KEGG_CELL_ADHESION_MOLECULES_CAMS		75	-0.28066352	-0.829728	0.70212764	0.80355406	1	2034	tags=28%, list=18%, signal=34%
REN_ALVEOLAR_RHABDOMYOSARCOMA_DN	REN_ALVEOLAR_RHABDOMYOSARCOMA_DN		312	-0.2506315	-0.8294093	0.6851852	0.8032023	1	2570	tags=30%, list=23%, signal=38%
TURASHVILI_BREAST_LOBULAR_CARCINOMA_VS_DUCTAL_NORMAL_UP	TURASHVILI_BREAST_LOBULAR_CARCINOMA_VS_DUCTAL_NORMAL_UP		37	-0.3265056	-0.8285748	0.67346936	0.80371934	1	2006	tags=41%, list=18%, signal=49%
NIKOLSKY_BREAST_CANCER_17Q21_Q25_AMPLICON	NIKOLSKY_BREAST_CANCER_17Q21_Q25_AMPLICON		179	-0.19667116	-0.82824785	0.71929824	0.8035196	1	2032	tags=19%, list=18%, signal=23%
RICKMAN_METASTASIS_UP	RICKMAN_METASTASIS_UP		145	-0.21481913	-0.8273985	0.75	0.8041093	1	1114	tags=13%, list=10%, signal=14%
SHEPARD_CRUSH_AND_BURN_MUTANT_UP	SHEPARD_CRUSH_AND_BURN_MUTANT_UP		97	-0.19671038	-0.827369	0.78571427	0.8033483	1	2271	tags=21%, list=20%, signal=26%
EBAUER_TARGETS_OF_PAX3_FOXO1_FUSION_DN	EBAUER_TARGETS_OF_PAX3_FOXO1_FUSION_DN		18	-0.26642922	-0.827144	0.7708333	0.80286145	1	2500	tags=22%, list=22%, signal=29%
WNT_SIGNALING	WNT_SIGNALING		67	-0.20955443	-0.8270953	0.7619048	0.8021577	1	2512	tags=22%, list=22%, signal=29%
LIU_VMYB_TARGETS_UP	LIU_VMYB_TARGETS_UP		82	-0.21624628	-0.8268312	0.72727275	0.80176574	1	2178	tags=24%, list=19%, signal=30%
GOLDRATH_HOMEOSTATIC_PROLIFERATION	GOLDRATH_HOMEOSTATIC_PROLIFERATION		122	-0.23862727	-0.82643586	0.6097561	0.801533	1	2214	tags=21%, list=20%, signal=26%
ODONNELL_TFRC_TARGETS_UP	ODONNELL_TFRC_TARGETS_UP		186	-0.22808449	-0.82636714	0.8235294	0.8009021	1	1793	tags=22%, list=16%, signal=26%
KEGG_GLYCOSPHINGOLIPID_BIOSYNTHESIS_LACTO_AND_NEOLACTO_SERIES	KEGG_GLYCOSPHINGOLIPID_BIOSYNTHESIS_LACTO_AND_NEOLACTO_SERIES		20	-0.27560517	-0.8258251	0.68	0.8010191	1	954	tags=15%, list=9%, signal=16%
RASHI_RESPONSE_TO_IONIZING_RADIATION_4	RASHI_RESPONSE_TO_IONIZING_RADIATION_4		46	-0.24380216	-0.82449687	0.7169811	0.80259764	1	2918	tags=33%, list=26%, signal=44%
BYSTRYKH_HEMATOPOIESIS_STEM_CELL_AND_BRAIN_QTL_CIS	BYSTRYKH_HEMATOPOIESIS_STEM_CELL_AND_BRAIN_QTL_CIS		43	-0.28331083	-0.8236866	0.62857145	0.8032229	1	2307	tags=26%, list=21%, signal=32%
DANG_MYC_TARGETS_DN	DANG_MYC_TARGETS_DN		24	-0.28650436	-0.82352173	0.6923077	0.8026628	1	2283	tags=38%, list=20%, signal=47%
LIU_TARGETS_OF_VMYB_VS_CMYB_DN	LIU_TARGETS_OF_VMYB_VS_CMYB_DN		26	-0.2738789	-0.82212377	0.78571427	0.8043895	1	1035	tags=15%, list=9%, signal=17%
KAYO_AGING_MUSCLE_UP	KAYO_AGING_MUSCLE_UP		116	-0.20974673	-0.8206192	0.8360656	0.8064616	1	2370	tags=26%, list=21%, signal=32%
RUGO_STRESS_RESPONSE_SUBSET_H	RUGO_STRESS_RESPONSE_SUBSET_H		26	-0.25654787	-0.8199943	0.67241377	0.8066844	1	349	tags=12%, list=3%, signal=12%
KYNG_DNA_DAMAGE_BY_GAMMA_AND_UV_RADIATION	KYNG_DNA_DAMAGE_BY_GAMMA_AND_UV_RADIATION		26	-0.25654787	-0.8199943	0.67241377	0.805876	1	349	tags=12%, list=3%, signal=12%
ST_ADRENERGIC	ST_ADRENERGIC		18	-0.3084721	-0.8198	0.71929824	0.805309	1	2537	tags=39%, list=23%, signal=50%
KEGG_CHEMOKINE_SIGNALING_PATHWAY	KEGG_CHEMOKINE_SIGNALING_PATHWAY		129	-0.25078195	-0.81961113	0.7966102	0.8048262	1	1407	tags=18%, list=13%, signal=20%
BIOCARTA_DC_PATHWAY	BIOCARTA_DC_PATHWAY		15	-0.34788066	-0.8192777	0.6603774	0.8047616	1	821	tags=20%, list=7%, signal=22%
LEE_METASTASIS_AND_ALTERNATIVE_SPLICING_DN	LEE_METASTASIS_AND_ALTERNATIVE_SPLICING_DN		29	-0.22480553	-0.8188709	0.7307692	0.80453366	1	1043	tags=10%, list=9%, signal=11%
DUNNE_TARGETS_OF_AML1_MTG8_FUSION_UP	DUNNE_TARGETS_OF_AML1_MTG8_FUSION_UP		32	-0.30383036	-0.81805617	0.74	0.8052475	1	1285	tags=22%, list=11%, signal=25%
HUMMEL_BURKITTS_LYMPHOMA_UP	HUMMEL_BURKITTS_LYMPHOMA_UP		18	-0.30163908	-0.81748927	0.76785713	0.80529344	1	2130	tags=33%, list=19%, signal=41%
DIRMEIER_LMP1_RESPONSE_LATE_UP	DIRMEIER_LMP1_RESPONSE_LATE_UP		28	-0.28235465	-0.81702965	0.64705884	0.80534583	1	3419	tags=39%, list=31%, signal=56%
REACTOME_NEURORANSMITTER_RECEPTOR_BINDING_AND_DOWNSTREAM_TRANSMISSION_IN_THE_POSTSYNAPTIC_CELL	REACTOME_NEURORANSMITTER_RECEPTOR_BINDING_AND_DOWNSTREAM_TRANSMISSION_IN_THE_POSTSYNAPTIC_CELL		59	-0.22646414	-0.8130252	0.7818182	0.8109124	1	1456	tags=15%, list=13%, signal=17%
VALK_AML_CLUSTER_7	VALK_AML_CLUSTER_7		17	-0.341462	-0.8129555	0.796875	0.8102133	1	1128	tags=24%, list=10%, signal=26%
HOFFMANN_IMMATURE_TO_MATURE_B_LYMPHOCYTE_UP	HOFFMANN_IMMATURE_TO_MATURE_B_LYMPHOCYTE_UP		19	-0.32949534	-0.8119518	0.75555557	0.81085193	1	2443	tags=42%, list=22%, signal=54%
REACTOME_PI3K_AKT_SIGNALLING	REACTOME_PI3K_AKT_SIGNALLING		16	-0.27869907	-0.8110196	0.6481481	0.81166667	1	3324	tags=50%, list=30%, signal=71%
NIKOLSKY_BREAST_CANCER_20Q12_Q13_AMPLICON	NIKOLSKY_BREAST_CANCER_20Q12_Q13_AMPLICON		70	-0.21341555	-0.8091363	0.7118644	0.81338775	1	2466	tags=23%, list=22%, signal=29%
KEGG_LYSINE_DEGRADATION	KEGG_LYSINE_DEGRADATION		28	-0.31590977	-0.80262995	0.6981132	0.82358015	1	1214	tags=25%, list=11%, signal=28%
SCHLOSSER_SERUM_RESPONSE_AUGMENTED_BY_MYC	SCHLOSSER_SERUM_RESPONSE_AUGMENTED_BY_MYC		72	-0.20129222	-0.80180305	0.7735849	0.82399184	1	1863	tags=17%, list=17%, signal=20%
TARTE_PLASMA_CELL_VS_B_LYMPHOCYTE_UP	TARTE_PLASMA_CELL_VS_B_LYMPHOCYTE_UP		60	-0.24664433	-0.8017798	0.7924528	0.8231858	1	1404	tags=17%, list=13%, signal=19%
MIDORIKAWA_AMPLIFIED_IN_LIVER_CANCER	MIDORIKAWA_AMPLIFIED_IN_LIVER_CANCER		26	-0.2643476	-0.799501	0.7659575	0.82603437	1	1377	tags=12%, list=12%, signal=13%
SIG_BCR_SIGNALING_PATHWAY	SIG_BCR_SIGNALING_PATHWAY		30	-0.24692339	-0.79928446	0.7826087	0.8255795	1	1519	tags=17%, list=14%, signal=19%
SMID_BREAST_CANCER_RELAPSE_IN_LUNG_UP	SMID_BREAST_CANCER_RELAPSE_IN_LUNG_UP		15	-0.33589825	-0.79856163	0.703125	0.8260704	1	418	tags=20%, list=4%, signal=21%
AMIT_SERUM_RESPONSE_240_MCF10A	AMIT_SERUM_RESPONSE_240_MCF10A		42	-0.26434982	-0.79794747	0.8	0.82624674	1	741	tags=14%, list=7%, signal=15%
BOYAULT_LIVER_CANCER_SUBCLASS_G12_UP	BOYAULT_LIVER_CANCER_SUBCLASS_G12_UP		24	-0.26107877	-0.79763234	0.74545455	0.8260382	1	585	tags=13%, list=5%, signal=13%
RIZ_ERYTHROID_DIFFERENTIATION_12HR	RIZ_ERYTHROID_DIFFERENTIATION_12HR		31	-0.256518	-0.7956535	0.7647059	0.82846594	1	1156	tags=19%, list=10%, signal=22%
HSC_MATURE_FETAL	HSC_MATURE_FETAL		16	-0.31625473	-0.7950256	0.8125	0.8286552	1	2950	tags=50%, list=26%, signal=68%
TOOKER_GEMCITABINE_RESISTANCE_UP	TOOKER_GEMCITABINE_RESISTANCE_UP		53	-0.21148916	-0.7940454	0.7169811	0.8292645	1	1556	tags=15%, list=14%, signal=17%
TOOKER_RESPONSE_TO_BEXAROTENE_DN	TOOKER_RESPONSE_TO_BEXAROTENE_DN		53	-0.21148916	-0.7940454	0.7169811	0.8284532	1	1556	tags=15%, list=14%, signal=17%
REACTOME_G_BETA_GAMMA_SIGNALLING_THROUGH_PLC_BETA	REACTOME_G_BETA_GAMMA_SIGNALLING_THROUGH_PLC_BETA		15	-0.28126287	-0.79402375	0.75510204	0.82767993	1	3259	tags=40%, list=29%, signal=56%
REACTOME_GPCR_LIGAND_BINDING	REACTOME_GPCR_LIGAND_BINDING		257	-0.27589914	-0.7932998	0.8333333	0.82810134	1	1707	tags=18%, list=15%, signal=21%
ELVIDGE_HYPOXIA_BY_DMOG_UP	ELVIDGE_HYPOXIA_BY_DMOG_UP		85	-0.2608596	-0.7931886	0.7735849	0.8273925	1	1294	tags=21%, list=12%, signal=24%
VERRECCHIA_EARLY_RESPONSE_TO_TGFB1	VERRECCHIA_EARLY_RESPONSE_TO_TGFB1		39	-0.24142481	-0.7921197	0.7627119	0.82793367	1	1907	tags=23%, list=17%, signal=28%
RODWELL_AGING_KIDNEY_UP	RODWELL_AGING_KIDNEY_UP		205	-0.23509528	-0.79107153	0.68421054	0.8287151	1	1804	tags=21%, list=16%, signal=25%
KRIGE_RESPONSE_TO_TOSEDOSTAT_24HR_UP	KRIGE_RESPONSE_TO_TOSEDOSTAT_24HR_UP		349	-0.19113772	-0.78875273	0.8727273	0.8313908	1	2417	tags=24%, list=22%, signal=30%
LIEN_BREAST_CARCINOMA_METAPLASTIC_VS_DUCTAL_DN	LIEN_BREAST_CARCINOMA_METAPLASTIC_VS_DUCTAL_DN		49	-0.2724711	-0.7887084	0.76785713	0.83068347	1	1938	tags=33%, list=17%, signal=39%
YAMASHITA_METHYLATED_IN_PROSTATE_CANCER	YAMASHITA_METHYLATED_IN_PROSTATE_CANCER		44	-0.31440073	-0.7884307	0.78431374	0.83032787	1	2006	tags=34%, list=18%, signal=41%
KEGG_ADHERENS_JUNCTION	KEGG_ADHERENS_JUNCTION		52	-0.2534117	-0.7857492	0.75	0.8336915	1	713	tags=10%, list=6%, signal=10%
KIM_WT1_TARGETS_8HR_UP	KIM_WT1_TARGETS_8HR_UP		108	-0.23202719	-0.7835827	0.8	0.8363237	1	1694	tags=19%, list=15%, signal=22%
DIAZ_CHRONIC_MEYLOGENOUS_LEUKEMIA_DN	DIAZ_CHRONIC_MEYLOGENOUS_LEUKEMIA_DN		80	-0.2518725	-0.78307146	0.7758621	0.8361946	1	1176	tags=19%, list=11%, signal=21%
WEIGEL_OXIDATIVE_STRESS_RESPONSE	WEIGEL_OXIDATIVE_STRESS_RESPONSE		19	-0.2678875	-0.78275007	0.7962963	0.83599913	1	668	tags=16%, list=6%, signal=17%
YAMASHITA_LIVER_CANCER_WITH_EPCAM_UP	YAMASHITA_LIVER_CANCER_WITH_EPCAM_UP		28	-0.23031546	-0.7819462	0.8363636	0.83654326	1	1440	tags=18%, list=13%, signal=20%
KOBAYASHI_EGFR_SIGNALING_24HR_UP	KOBAYASHI_EGFR_SIGNALING_24HR_UP		56	-0.24107024	-0.78101516	0.75	0.8371008	1	489	tags=11%, list=4%, signal=11%
REACTOME_PI3K_CASCADE	REACTOME_PI3K_CASCADE		26	-0.2493127	-0.7802716	0.7966102	0.8374487	1	2071	tags=27%, list=18%, signal=33%
BROWNE_HCMV_INFECTION_1HR_DN	BROWNE_HCMV_INFECTION_1HR_DN		121	-0.1952324	-0.7785094	0.86538464	0.8395396	1	2724	tags=26%, list=24%, signal=33%
BIOCARTA_IL12_PATHWAY	BIOCARTA_IL12_PATHWAY		15	-0.37159812	-0.7778638	0.7457627	0.83972335	1	2443	tags=53%, list=22%, signal=68%
BIOCARTA_PROTEASOME_PATHWAY	BIOCARTA_PROTEASOME_PATHWAY		17	-0.29415974	-0.7777722	0.6666667	0.8390638	1	7910	tags=100%, list=71%, signal=340%
SCHLOSSER_MYC_TARGETS_AND_SERUM_RESPONSE_UP	SCHLOSSER_MYC_TARGETS_AND_SERUM_RESPONSE_UP		31	-0.24467877	-0.77660763	0.7446808	0.84021837	1	1080	tags=16%, list=10%, signal=18%
REACTOME_TCR_SIGNALING	REACTOME_TCR_SIGNALING		32	-0.29145634	-0.77495176	0.7118644	0.8419535	1	2570	tags=34%, list=23%, signal=44%
KEGG_APOPTOSIS	KEGG_APOPTOSIS		43	-0.22145893	-0.77381194	0.8	0.842755	1	2071	tags=26%, list=18%, signal=31%
GENTILE_UV_RESPONSE_CLUSTER_D8	GENTILE_UV_RESPONSE_CLUSTER_D8		19	-0.28226745	-0.7733957	0.6964286	0.8426777	1	1867	tags=26%, list=17%, signal=32%
BROWNE_HCMV_INFECTION_18HR_UP	BROWNE_HCMV_INFECTION_18HR_UP		108	-0.20500433	-0.7731654	0.9032258	0.8422283	1	1211	tags=13%, list=11%, signal=14%
HAHTOLA_MYCOSIS_FUNGOIDES_SKIN_UP	HAHTOLA_MYCOSIS_FUNGOIDES_SKIN_UP		117	-0.21857034	-0.77233213	0.84313726	0.84266114	1	2417	tags=26%, list=22%, signal=32%
SHEN_SMARCA2_TARGETS_DN	SHEN_SMARCA2_TARGETS_DN		181	-0.25996086	-0.7716253	0.78846157	0.842959	1	1888	tags=19%, list=17%, signal=23%
OSMAN_BLADDER_CANCER_DN	OSMAN_BLADDER_CANCER_DN		175	-0.16031557	-0.7711617	0.88135594	0.84269655	1	2090	tags=16%, list=19%, signal=19%
REACTOME_INORGANIC_CATION_ANION_SLC_TRANSPORTERS	REACTOME_INORGANIC_CATION_ANION_SLC_TRANSPORTERS		64	-0.26036078	-0.7705671	0.7413793	0.8430966	1	1364	tags=17%, list=12%, signal=19%
NELSON_RESPONSE_TO_ANDROGEN_UP	NELSON_RESPONSE_TO_ANDROGEN_UP		55	-0.2684199	-0.7692204	0.79545456	0.844241	1	2237	tags=31%, list=20%, signal=38%
VALK_AML_CLUSTER_5	VALK_AML_CLUSTER_5		16	-0.29339352	-0.76843834	0.74418604	0.8445417	1	1670	tags=19%, list=15%, signal=22%
REACTOME_CLASS_A1_RHODOPSIN_LIKE_RECEPTORS	REACTOME_CLASS_A1_RHODOPSIN_LIKE_RECEPTORS		186	-0.28144786	-0.7670331	0.84	0.84556335	1	1707	tags=19%, list=15%, signal=22%
KAAB_FAILED_HEART_VENTRICLE_DN	KAAB_FAILED_HEART_VENTRICLE_DN		29	-0.21886177	-0.76455414	0.7818182	0.8482969	1	1080	tags=14%, list=10%, signal=15%
CHUNG_BLISTER_CYTOTOXICITY_DN	CHUNG_BLISTER_CYTOTOXICITY_DN		21	-0.2654019	-0.7644748	0.74509805	0.8475627	1	2585	tags=29%, list=23%, signal=37%
RIZ_ERYTHROID_DIFFERENTIATION_HEMGN	RIZ_ERYTHROID_DIFFERENTIATION_HEMGN		25	-0.25477743	-0.7616334	0.859375	0.85113794	1	1956	tags=24%, list=17%, signal=29%
ST_FAS_SIGNALING_PATHWAY	ST_FAS_SIGNALING_PATHWAY		39	-0.21473697	-0.7616123	0.7924528	0.8503743	1	2900	tags=33%, list=26%, signal=45%
REACTOME_AMINO_ACID_TRANSPORT_ACROSS_THE_PLASMA_MEMBRANE	REACTOME_AMINO_ACID_TRANSPORT_ACROSS_THE_PLASMA_MEMBRANE		23	-0.3238521	-0.7579282	0.7407407	0.8550245	1	1585	tags=30%, list=14%, signal=35%
BIOCARTA_KERATINOCYTE_PATHWAY	BIOCARTA_KERATINOCYTE_PATHWAY		25	-0.21144018	-0.75742626	0.7358491	0.85480005	1	3153	tags=36%, list=28%, signal=50%
RICKMAN_HEAD_AND_NECK_CANCER_D	RICKMAN_HEAD_AND_NECK_CANCER_D		18	-0.3411795	-0.7563069	0.7916667	0.85541236	1	1077	tags=22%, list=10%, signal=25%
HINATA_NFKB_TARGETS_KERATINOCYTE_UP	HINATA_NFKB_TARGETS_KERATINOCYTE_UP		48	-0.2588222	-0.7548426	0.80701756	0.8565694	1	2184	tags=25%, list=20%, signal=31%
REACTOME_G_PROTEIN_BETA_GAMMA_SIGNALLING	REACTOME_G_PROTEIN_BETA_GAMMA_SIGNALLING		19	-0.24817568	-0.7538711	0.9056604	0.8573039	1	2309	tags=26%, list=21%, signal=33%
LUI_THYROID_CANCER_PAX8_PPARG_DN	LUI_THYROID_CANCER_PAX8_PPARG_DN		34	-0.2205019	-0.75229156	0.75555557	0.8591064	1	2427	tags=32%, list=22%, signal=41%
REACTOME_DOWNSTREAM_EVENTS_IN_GPCR_SIGNALING	REACTOME_DOWNSTREAM_EVENTS_IN_GPCR_SIGNALING		289	-0.23460066	-0.7511017	0.84313726	0.8598069	1	2707	tags=26%, list=24%, signal=34%
BALDWIN_PRKCI_TARGETS_UP	BALDWIN_PRKCI_TARGETS_UP		26	-0.25756848	-0.7500569	0.875	0.860572	1	1766	tags=27%, list=16%, signal=32%
MORI_LARGE_PRE_BII_LYMPHOCYTE_DN	MORI_LARGE_PRE_BII_LYMPHOCYTE_DN		34	-0.31929028	-0.74859214	0.6818182	0.86157435	1	1367	tags=24%, list=12%, signal=27%
REACTOME_PEPTIDE_LIGAND_BINDING_RECEPTORS	REACTOME_PEPTIDE_LIGAND_BINDING_RECEPTORS		119	-0.295744	-0.7485469	0.8541667	0.8608333	1	1704	tags=22%, list=15%, signal=25%
LIU_NASOPHARYNGEAL_CARCINOMA	LIU_NASOPHARYNGEAL_CARCINOMA		34	-0.20119068	-0.7477091	0.86440676	0.8610774	1	2143	tags=26%, list=19%, signal=33%
LEE_METASTASIS_AND_ALTERNATIVE_SPLICING_UP	LEE_METASTASIS_AND_ALTERNATIVE_SPLICING_UP		49	-0.22206745	-0.7467909	0.87096775	0.86169726	1	1979	tags=24%, list=18%, signal=30%
REACTOME_PLC_GAMMA1_SIGNALLING	REACTOME_PLC_GAMMA1_SIGNALLING		19	-0.27018768	-0.7457459	0.8148148	0.8625985	1	1377	tags=21%, list=12%, signal=24%
NAGASHIMA_NRG1_SIGNALING_DN	NAGASHIMA_NRG1_SIGNALING_DN		23	-0.25282568	-0.74567825	0.89830506	0.8618958	1	2248	tags=30%, list=20%, signal=38%
MILI_PSEUDOPODIA	MILI_PSEUDOPODIA		22	-0.2934485	-0.74479944	0.7083333	0.8624365	1	2435	tags=27%, list=22%, signal=35%
FAELT_B_CLL_WITH_VH3_21_UP	FAELT_B_CLL_WITH_VH3_21_UP		30	-0.2179218	-0.74470824	0.84126985	0.8617481	1	908	tags=10%, list=8%, signal=11%
KEGG_BASAL_CELL_CARCINOMA	KEGG_BASAL_CELL_CARCINOMA		39	-0.23003986	-0.7425339	0.86538464	0.8640093	1	1381	tags=15%, list=12%, signal=17%
GENTILE_UV_RESPONSE_CLUSTER_D6	GENTILE_UV_RESPONSE_CLUSTER_D6		17	-0.28511918	-0.74147767	0.7924528	0.86445105	1	2514	tags=29%, list=22%, signal=38%
DITTMER_PTHLH_TARGETS_DN	DITTMER_PTHLH_TARGETS_DN		50	-0.20074873	-0.741076	0.8909091	0.8640899	1	3010	tags=38%, list=27%, signal=52%
STEARMAN_LUNG_CANCER_EARLY_VS_LATE_UP	STEARMAN_LUNG_CANCER_EARLY_VS_LATE_UP		90	-0.21102776	-0.7382699	0.8235294	0.8670519	1	931	tags=9%, list=8%, signal=10%
ELLWOOD_MYC_TARGETS_DN	ELLWOOD_MYC_TARGETS_DN		31	-0.24882671	-0.7382471	0.79545456	0.8662469	1	1235	tags=13%, list=11%, signal=14%
REACTOME_GENERATION_OF_SECOND_MESSENGER_MOLECULES	REACTOME_GENERATION_OF_SECOND_MESSENGER_MOLECULES		16	-0.3775916	-0.7363012	0.78431374	0.8680844	1	1219	tags=31%, list=11%, signal=35%
ACEVEDO_LIVER_CANCER_WITH_H3K27ME3_DN	ACEVEDO_LIVER_CANCER_WITH_H3K27ME3_DN		67	-0.19491181	-0.73454994	0.9516129	0.8692102	1	1633	tags=15%, list=15%, signal=17%
LINDSTEDT_DENDRITIC_CELL_MATURATION_D	LINDSTEDT_DENDRITIC_CELL_MATURATION_D		43	-0.24930432	-0.7345427	0.8333333	0.86841327	1	2573	tags=30%, list=23%, signal=39%
JAIN_NFKB_SIGNALING	JAIN_NFKB_SIGNALING		46	-0.20060103	-0.7334802	0.7692308	0.8690828	1	1699	tags=17%, list=15%, signal=20%
RICKMAN_HEAD_AND_NECK_CANCER_A	RICKMAN_HEAD_AND_NECK_CANCER_A		49	-0.23442227	-0.73317486	0.87234044	0.86878645	1	2130	tags=31%, list=19%, signal=38%
KEGG_NATURAL_KILLER_CELL_MEDIATED_CYTOTOXICITY	KEGG_NATURAL_KILLER_CELL_MEDIATED_CYTOTOXICITY		64	-0.24355446	-0.7330769	0.9056604	0.8681594	1	1859	tags=22%, list=17%, signal=26%
MILI_PSEUDOPODIA_HAPTOTAXIS_UP	MILI_PSEUDOPODIA_HAPTOTAXIS_UP		305	-0.217463	-0.72532314	0.78	0.87745935	1	3010	tags=30%, list=27%, signal=39%
GAURNIER_PSMD4_TARGETS	GAURNIER_PSMD4_TARGETS		28	-0.31762144	-0.72379637	0.8627451	0.8785434	1	855	tags=21%, list=8%, signal=23%
KEGG_B_CELL_RECEPTOR_SIGNALING_PATHWAY	KEGG_B_CELL_RECEPTOR_SIGNALING_PATHWAY		46	-0.23687431	-0.7223994	0.8490566	0.8796727	1	2071	tags=24%, list=18%, signal=29%
SENESE_HDAC3_TARGETS_UP	SENESE_HDAC3_TARGETS_UP		258	-0.19218692	-0.72187	0.9122807	0.8796771	1	1620	tags=16%, list=14%, signal=18%
LIANG_HEMATOPOIESIS_STEM_CELL_NUMBER_SMALL_VS_HUGE_DN	LIANG_HEMATOPOIESIS_STEM_CELL_NUMBER_SMALL_VS_HUGE_DN		23	-0.25543192	-0.7183479	0.84782606	0.883415	1	1828	tags=22%, list=16%, signal=26%
BIOCARTA_RHO_PATHWAY	BIOCARTA_RHO_PATHWAY		27	-0.24008474	-0.7180755	0.85	0.8828624	1	1384	tags=15%, list=12%, signal=17%
KIM_MYCN_AMPLIFICATION_TARGETS_DN	KIM_MYCN_AMPLIFICATION_TARGETS_DN		45	-0.23140103	-0.71649	0.84313726	0.8840808	1	1593	tags=18%, list=14%, signal=21%
BILD_CTNNB1_ONCOGENIC_SIGNATURE	BILD_CTNNB1_ONCOGENIC_SIGNATURE		33	-0.22407156	-0.71616113	0.9433962	0.88370943	1	1257	tags=15%, list=11%, signal=17%
SESTO_RESPONSE_TO_UV_C2	SESTO_RESPONSE_TO_UV_C2		33	-0.2406527	-0.7145206	0.7446808	0.88483	1	3746	tags=42%, list=33%, signal=64%
KEGG_VASOPRESSIN_REGULATED_WATER_REABSORPTION	KEGG_VASOPRESSIN_REGULATED_WATER_REABSORPTION		32	-0.22010414	-0.712118	0.8035714	0.8866819	1	2186	tags=22%, list=20%, signal=27%
PICCALUGA_ANGIOIMMUNOBLASTIC_LYMPHOMA_DN	PICCALUGA_ANGIOIMMUNOBLASTIC_LYMPHOMA_DN		62	-0.22399093	-0.7074374	0.81632656	0.89125043	1	3867	tags=47%, list=35%, signal=71%
FLECHNER_PBL_KIDNEY_TRANSPLANT_REJECTED_VS_OK_UP	FLECHNER_PBL_KIDNEY_TRANSPLANT_REJECTED_VS_OK_UP		42	-0.22994663	-0.70699364	0.81632656	0.89103365	1	307	tags=7%, list=3%, signal=7%
KEGG_LONG_TERM_DEPRESSION	KEGG_LONG_TERM_DEPRESSION		42	-0.20981827	-0.70490265	0.93333334	0.8924949	1	1546	tags=17%, list=14%, signal=19%
REACTOME_MAP_KINASES_ACTIVATION_IN_TLR_CASCADE	REACTOME_MAP_KINASES_ACTIVATION_IN_TLR_CASCADE		26	-0.21898293	-0.70256233	0.78571427	0.8942875	1	1307	tags=12%, list=12%, signal=13%
HONMA_DOCETAXEL_RESISTANCE	HONMA_DOCETAXEL_RESISTANCE		23	-0.22650057	-0.70254695	0.8	0.8934731	1	2462	tags=30%, list=22%, signal=39%
REACTOME_SLC_MEDIATED_TRANSMEMBRANE_TRANSPORT	REACTOME_SLC_MEDIATED_TRANSMEMBRANE_TRANSPORT		115	-0.21590771	-0.701961	0.96	0.89325756	1	1364	tags=14%, list=12%, signal=16%
BIOCARTA_MAPK_PATHWAY	BIOCARTA_MAPK_PATHWAY		56	-0.18111698	-0.70165396	0.8979592	0.89281636	1	3002	tags=29%, list=27%, signal=39%
REACTOME_TRAF6_MEDIATED_INDUCTION_OF_THE_ANTIVIRAL_CYTOKINE_IFN_ALPHA_BETA_CASCADE	REACTOME_TRAF6_MEDIATED_INDUCTION_OF_THE_ANTIVIRAL_CYTOKINE_IFN_ALPHA_BETA_CASCADE		31	-0.21198528	-0.7015726	0.8363636	0.89213955	1	3153	tags=29%, list=28%, signal=40%
BIOCARTA_RAC1_PATHWAY	BIOCARTA_RAC1_PATHWAY		18	-0.26842308	-0.6945582	0.875	0.8993152	1	344	tags=11%, list=3%, signal=11%
THEILGAARD_NEUTROPHIL_AT_SKIN_WOUND_DN	THEILGAARD_NEUTROPHIL_AT_SKIN_WOUND_DN		150	-0.16869067	-0.6944292	0.89285713	0.8987039	1	2372	tags=18%, list=21%, signal=23%
KEGG_CYSTEINE_AND_METHIONINE_METABOLISM	KEGG_CYSTEINE_AND_METHIONINE_METABOLISM		25	-0.23254448	-0.6932877	0.8604651	0.89907026	1	1780	tags=16%, list=16%, signal=19%
REACTOME_SEMAPHORIN_INTERACTIONS	REACTOME_SEMAPHORIN_INTERACTIONS		47	-0.18495719	-0.6926124	0.86538464	0.89899784	1	2937	tags=30%, list=26%, signal=40%
REACTOME_G_PROTEIN_ACTIVATION	REACTOME_G_PROTEIN_ACTIVATION		21	-0.21887474	-0.6887601	0.9322034	0.9025646	1	3427	tags=38%, list=31%, signal=55%
TIEN_INTESTINE_PROBIOTICS_2HR_DN	TIEN_INTESTINE_PROBIOTICS_2HR_DN		42	-0.21351752	-0.6880009	0.8909091	0.9028433	1	1202	tags=12%, list=11%, signal=13%
KEGG_FC_EPSILON_RI_SIGNALING_PATHWAY	KEGG_FC_EPSILON_RI_SIGNALING_PATHWAY		56	-0.19192885	-0.68341607	0.962963	0.90669376	1	2201	tags=20%, list=20%, signal=24%
REACTOME_DOWNSTREAM_SIGNALING_OF_ACTIVATED_FGFR	REACTOME_DOWNSTREAM_SIGNALING_OF_ACTIVATED_FGFR		29	-0.21717004	-0.68155134	0.9508197	0.9078716	1	2071	tags=24%, list=18%, signal=30%
REACTOME_AMINE_COMPOUND_SLC_TRANSPORTERS	REACTOME_AMINE_COMPOUND_SLC_TRANSPORTERS		22	-0.27032742	-0.68010527	0.84	0.90869707	1	1803	tags=23%, list=16%, signal=27%
SU_PLACENTA	SU_PLACENTA		16	-0.2572423	-0.6787112	0.9423077	0.9094071	1	1733	tags=25%, list=15%, signal=30%
WIKMAN_ASBESTOS_LUNG_CANCER_DN	WIKMAN_ASBESTOS_LUNG_CANCER_DN		16	-0.2825086	-0.67863727	0.85106385	0.9086603	1	939	tags=13%, list=8%, signal=14%
BIOCARTA_NKCELLS_PATHWAY	BIOCARTA_NKCELLS_PATHWAY		15	-0.28186026	-0.67799056	0.9583333	0.9085658	1	2230	tags=27%, list=20%, signal=33%
BIOCARTA_WNT_PATHWAY	BIOCARTA_WNT_PATHWAY		18	-0.24830052	-0.67473036	0.89361703	0.9108128	1	8423	tags=100%, list=75%, signal=403%
REACTOME_GAP_JUNCTION_TRAFFICKING	REACTOME_GAP_JUNCTION_TRAFFICKING		19	-0.26336375	-0.6705074	0.8541667	0.91400385	1	1314	tags=21%, list=12%, signal=24%
CHAUHAN_RESPONSE_TO_METHOXYESTRADIOL_DN	CHAUHAN_RESPONSE_TO_METHOXYESTRADIOL_DN		78	-0.1843728	-0.65914744	0.84	0.9243443	1	1972	tags=19%, list=18%, signal=23%
ASTIER_INTEGRIN_SIGNALING	ASTIER_INTEGRIN_SIGNALING		36	-0.16680029	-0.658113	0.9130435	0.92454433	1	3118	tags=31%, list=28%, signal=42%
ZHU_CMV_24_HR_UP	ZHU_CMV_24_HR_UP		28	-0.23713371	-0.6558678	0.9298246	0.9258548	1	822	tags=11%, list=7%, signal=12%
BUYTAERT_PHOTODYNAMIC_THERAPY_STRESS_UP	BUYTAERT_PHOTODYNAMIC_THERAPY_STRESS_UP		428	-0.16424884	-0.65370876	0.94736844	0.92712694	1	2589	tags=22%, list=23%, signal=28%
REACTOME_ADP_SIGNALLING_THROUGH_P2Y_PURINOCEPTOR_12	REACTOME_ADP_SIGNALLING_THROUGH_P2Y_PURINOCEPTOR_12		17	-0.21553484	-0.651279	0.8947368	0.92839396	1	2309	tags=24%, list=21%, signal=30%
POMEROY_MEDULLOBLASTOMA_DESMOPLASIC_VS_CLASSIC_UP	POMEROY_MEDULLOBLASTOMA_DESMOPLASIC_VS_CLASSIC_UP		33	-0.18992546	-0.64915836	1	0.9295179	1	2944	tags=30%, list=26%, signal=41%
POMEROY_MEDULLOBLASTOMA_DESMOPLASIC_VS_CLASSIC_DN	POMEROY_MEDULLOBLASTOMA_DESMOPLASIC_VS_CLASSIC_DN		33	-0.18992546	-0.64915836	1	0.9286895	1	2944	tags=30%, list=26%, signal=41%
WEBER_METHYLATED_HCP_IN_FIBROBLAST_DN	WEBER_METHYLATED_HCP_IN_FIBROBLAST_DN		16	-0.25147924	-0.6489087	0.96	0.9281309	1	205	tags=6%, list=2%, signal=6%
REACTOME_OPIOID_SIGNALLING	REACTOME_OPIOID_SIGNALLING		57	-0.18836074	-0.6456716	0.94827586	0.9298918	1	1407	tags=14%, list=13%, signal=16%
FLECHNER_BIOPSY_KIDNEY_TRANSPLANT_REJECTED_VS_OK_UP	FLECHNER_BIOPSY_KIDNEY_TRANSPLANT_REJECTED_VS_OK_UP		64	-0.24234626	-0.6429989	0.78846157	0.93118155	1	2498	tags=31%, list=22%, signal=40%
LU_IL4_SIGNALING	LU_IL4_SIGNALING		46	-0.21359788	-0.6396456	0.96	0.93297476	1	3558	tags=41%, list=32%, signal=60%
WENDT_COHESIN_TARGETS_UP	WENDT_COHESIN_TARGETS_UP		19	-0.25579494	-0.63682854	0.8333333	0.934673	1	2469	tags=21%, list=22%, signal=27%
HEIDENBLAD_AMPLICON_12P11_12_DN	HEIDENBLAD_AMPLICON_12P11_12_DN		17	-0.24603002	-0.6350045	0.9166667	0.93549585	1	831	tags=12%, list=7%, signal=13%
ST_MYOCYTE_AD_PATHWAY	ST_MYOCYTE_AD_PATHWAY		15	-0.29038817	-0.6254846	0.9166667	0.94145566	1	976	tags=20%, list=9%, signal=22%
REACTOME_NEF_MEDIATES_DOWN_MODULATION_OF_CELL_SURFACE_RECEPTORS_BY_RECRUITING_THEM_TO_CLATHRIN_ADAPTERS	REACTOME_NEF_MEDIATES_DOWN_MODULATION_OF_CELL_SURFACE_RECEPTORS_BY_RECRUITING_THEM_TO_CLATHRIN_ADAPTERS		15	-0.20774135	-0.62316513	0.9375	0.94237584	1	1017	tags=13%, list=9%, signal=15%
YAO_TEMPORAL_RESPONSE_TO_PROGESTERONE_CLUSTER_10	YAO_TEMPORAL_RESPONSE_TO_PROGESTERONE_CLUSTER_10		52	-0.16644779	-0.622534	0.71428573	0.94197774	1	1886	tags=15%, list=17%, signal=18%
NIKOLSKY_BREAST_CANCER_1Q21_AMPLICON	NIKOLSKY_BREAST_CANCER_1Q21_AMPLICON		26	-0.19206049	-0.62130487	0.9375	0.9419074	1	2913	tags=31%, list=26%, signal=41%
WILENSKY_RESPONSE_TO_DARAPLADIB	WILENSKY_RESPONSE_TO_DARAPLADIB		18	-0.28710437	-0.61961716	0.9166667	0.94208825	1	1328	tags=22%, list=12%, signal=25%
REACTOME_G_BETA_GAMMA_SIGNALLING_THROUGH_PI3KGAMMA	REACTOME_G_BETA_GAMMA_SIGNALLING_THROUGH_PI3KGAMMA		17	-0.21296577	-0.610948	1	0.9473112	1	2309	tags=24%, list=21%, signal=30%
SAKAI_TUMOR_INFILTRATING_MONOCYTES_UP	SAKAI_TUMOR_INFILTRATING_MONOCYTES_UP		18	-0.19091965	-0.6008332	0.94827586	0.95351	1	1004	tags=11%, list=9%, signal=12%
GAZDA_DIAMOND_BLACKFAN_ANEMIA_MYELOID_DN	GAZDA_DIAMOND_BLACKFAN_ANEMIA_MYELOID_DN		23	-0.17999846	-0.5961945	0.9285714	0.95544016	1	2611	tags=26%, list=23%, signal=34%
BIOCARTA_DEATH_PATHWAY	BIOCARTA_DEATH_PATHWAY		21	-0.18201542	-0.5884811	0.95652175	0.9593674	1	1962	tags=24%, list=18%, signal=29%
REACTOME_ACTIVATED_TLR4_SIGNALLING	REACTOME_ACTIVATED_TLR4_SIGNALLING		15	-0.22382188	-0.5771256	0.94545454	0.9648345	1	8696	tags=100%, list=78%, signal=447%
BIOCARTA_GSK3_PATHWAY	BIOCARTA_GSK3_PATHWAY		16	-0.2207889	-0.57690626	0.9433962	0.9640651	1	3139	tags=38%, list=28%, signal=52%
REACTOME_REGULATION_OF_INSULIN_SECRETION_BY_FREE_FATTY_ACIDS	REACTOME_REGULATION_OF_INSULIN_SECRETION_BY_FREE_FATTY_ACIDS		15	-0.25209364	-0.5750606	0.9183673	0.9642982	1	2537	tags=40%, list=23%, signal=52%
BOGNI_TREATMENT_RELATED_MYELOID_LEUKEMIA_DN	BOGNI_TREATMENT_RELATED_MYELOID_LEUKEMIA_DN		18	-0.2178763	-0.5741245	0.94827586	0.96384406	1	890	tags=11%, list=8%, signal=12%
APPEL_IMATINIB_RESPONSE	APPEL_IMATINIB_RESPONSE		23	-0.22365049	-0.5715439	0.94	0.96421856	1	3387	tags=43%, list=30%, signal=62%
KEGG_ENDOCYTOSIS	KEGG_ENDOCYTOSIS		100	-0.15395717	-0.56953466	1	0.9644093	1	1258	tags=10%, list=11%, signal=11%
REACTOME_G_ALPHA_Q_SIGNALLING_EVENTS	REACTOME_G_ALPHA_Q_SIGNALLING_EVENTS		99	-0.20279354	-0.56946796	0.9787234	0.96361923	1	3071	tags=30%, list=27%, signal=41%
BLUM_RESPONSE_TO_SALIRASIB_UP	BLUM_RESPONSE_TO_SALIRASIB_UP		169	-0.14468035	-0.5672348	0.962963	0.9639618	1	3023	tags=27%, list=27%, signal=36%
MILI_PSEUDOPODIA_CHEMOTAXIS_UP	MILI_PSEUDOPODIA_CHEMOTAXIS_UP		36	-0.19018625	-0.5656253	0.8909091	0.9639412	1	2465	tags=22%, list=22%, signal=28%
JISON_SICKLE_CELL_DISEASE_DN	JISON_SICKLE_CELL_DISEASE_DN		103	-0.124748334	-0.5594419	1	0.9658018	1	1385	tags=8%, list=12%, signal=9%
DING_LUNG_CANCER_EXPRESSION_BY_COPY_NUMBER	DING_LUNG_CANCER_EXPRESSION_BY_COPY_NUMBER		55	-0.17943524	-0.5481448	0.877551	0.9698027	1	2879	tags=29%, list=26%, signal=39%
SPIELMAN_LYMPHOBLAST_EUROPEAN_VS_ASIAN_DN	SPIELMAN_LYMPHOBLAST_EUROPEAN_VS_ASIAN_DN		419	-0.14731674	-0.5399132	0.90909094	0.9723566	1	2203	tags=17%, list=20%, signal=21%
KEGG_NEUROACTIVE_LIGAND_RECEPTOR_INTERACTION	KEGG_NEUROACTIVE_LIGAND_RECEPTOR_INTERACTION		183	-0.18700244	-0.5308649	1	0.97518545	1	3117	tags=26%, list=28%, signal=35%
STEARMAN_TUMOR_FIELD_EFFECT_UP	STEARMAN_TUMOR_FIELD_EFFECT_UP		34	-0.18238361	-0.51947224	1	0.97801304	1	2326	tags=21%, list=21%, signal=26%
TIAN_TNF_SIGNALING_VIA_NFKB	TIAN_TNF_SIGNALING_VIA_NFKB		16	-0.2513217	-0.51170474	0.92156863	0.97944534	1	2639	tags=38%, list=24%, signal=49%
REACTOME_SIGNALING_BY_WNT	REACTOME_SIGNALING_BY_WNT		47	-0.14944465	-0.501347	0.85714287	0.9815567	1	135	tags=2%, list=1%, signal=2%
REACTOME_AMINE_LIGAND_BINDING_RECEPTORS	REACTOME_AMINE_LIGAND_BINDING_RECEPTORS		27	-0.20566818	-0.4964893	1	0.9821626	1	563	tags=7%, list=5%, signal=8%
LINDSTEDT_DENDRITIC_CELL_MATURATION_A	LINDSTEDT_DENDRITIC_CELL_MATURATION_A		39	-0.20502876	-0.47129813	0.98214287	0.98725003	1	2406	tags=28%, list=21%, signal=36%
GAZDA_DIAMOND_BLACKFAN_ANEMIA_PROGENITOR_UP	GAZDA_DIAMOND_BLACKFAN_ANEMIA_PROGENITOR_UP		22	-0.14763805	-0.44770667	1	0.99092126	1	3685	tags=41%, list=33%, signal=61%
REACTOME_TOLL_LIKE_RECEPTOR_4_CASCADE	REACTOME_TOLL_LIKE_RECEPTOR_4_CASCADE		18	-0.15375671	-0.40972772	1	0.99473387	1	9480	tags=100%, list=85%, signal=651%
