# Supplementary material for: A genomic analysis of mouse models of breast cancer reveals molecular features of mouse models and relationships to human breast cancer
Source: Breast Cancer Res. 2014 Jun 5;16(3):R59. doi: 10.1186/bcr3672 (PMC4078930; doi:10.1186/bcr3672)
Supplement: Additional file 11 — GSEA for mouse models compared to all other models or to mammary gland development. Listed by model. [file bcr3672-S11.zip › AdditionalFile11/Ebb2KI/Vs_Normal_mammaryGland/C2/Upregulated_in_ERBB2knockin_vs_normalMammary.txt]

NAME	GS<br> follow link to MSigDB	GS DETAILS	SIZE	ES	NES	NOM p-val	FDR q-val	FWER p-val	RANK AT MAX	LEADING EDGE
LEE_EARLY_T_LYMPHOCYTE_UP	LEE_EARLY_T_LYMPHOCYTE_UP	Details ...	43	0.7572415	1.9892222	0.025	0.20887026	0.07	758	tags=56%, list=7%, signal=60%
MOLENAAR_TARGETS_OF_CCND1_AND_CDK4_DN	MOLENAAR_TARGETS_OF_CCND1_AND_CDK4_DN	Details ...	31	0.79324764	1.9879394	0	0.10443513	0.07	689	tags=65%, list=6%, signal=69%
GRAHAM_NORMAL_QUIESCENT_VS_NORMAL_DIVIDING_DN	GRAHAM_NORMAL_QUIESCENT_VS_NORMAL_DIVIDING_DN	Details ...	57	0.7443798	1.9864117	0.022727273	0.071569405	0.07	689	tags=58%, list=6%, signal=61%
FURUKAWA_DUSP6_TARGETS_PCI35_DN	FURUKAWA_DUSP6_TARGETS_PCI35_DN	Details ...	41	0.762349	1.9665792	0	0.069943205	0.08	689	tags=54%, list=6%, signal=57%
SCIAN_CELL_CYCLE_TARGETS_OF_TP53_AND_TP73_DN	SCIAN_CELL_CYCLE_TARGETS_OF_TP53_AND_TP73_DN	Details ...	19	0.84399027	1.9577801	0.021276595	0.06087693	0.1	1048	tags=84%, list=9%, signal=93%
GEORGES_CELL_CYCLE_MIR192_TARGETS	GEORGES_CELL_CYCLE_MIR192_TARGETS	Details ...	39	0.6534638	1.955484	0	0.050730772	0.1	1128	tags=41%, list=10%, signal=45%
CHIANG_LIVER_CANCER_SUBCLASS_PROLIFERATION_UP	CHIANG_LIVER_CANCER_SUBCLASS_PROLIFERATION_UP	Details ...	90	0.67541367	1.940541	0.024390243	0.054847263	0.11	806	tags=52%, list=7%, signal=56%
LE_EGR2_TARGETS_UP	LE_EGR2_TARGETS_UP	Details ...	75	0.7571438	1.9355594	0	0.050335597	0.13	806	tags=61%, list=7%, signal=66%
CROONQUIST_IL6_DEPRIVATION_DN	CROONQUIST_IL6_DEPRIVATION_DN	Details ...	52	0.8146086	1.9170679	0.022727273	0.060723975	0.16	1295	tags=75%, list=12%, signal=84%
FUJII_YBX1_TARGETS_DN	FUJII_YBX1_TARGETS_DN	Details ...	94	0.65455204	1.9083737	0.023809524	0.061415873	0.19	1049	tags=51%, list=9%, signal=56%
KAUFFMANN_DNA_REPLICATION_GENES	KAUFFMANN_DNA_REPLICATION_GENES	Details ...	103	0.5402398	1.8952838	0.021276595	0.064753525	0.23	1680	tags=40%, list=15%, signal=46%
VECCHI_GASTRIC_CANCER_EARLY_UP	VECCHI_GASTRIC_CANCER_EARLY_UP	Details ...	231	0.5798387	1.8877573	0	0.06780029	0.25	1983	tags=48%, list=18%, signal=57%
REACTOME_MITOTIC_M_M_G1_PHASES	REACTOME_MITOTIC_M_M_G1_PHASES	Details ...	102	0.61211234	1.8851811	0	0.0640406	0.25	906	tags=28%, list=8%, signal=31%
KOBAYASHI_EGFR_SIGNALING_24HR_DN	KOBAYASHI_EGFR_SIGNALING_24HR_DN	Details ...	166	0.7232714	1.8849506	0.024390243	0.059466273	0.25	1866	tags=67%, list=17%, signal=79%
SOTIRIOU_BREAST_CANCER_GRADE_1_VS_3_UP	SOTIRIOU_BREAST_CANCER_GRADE_1_VS_3_UP	Details ...	88	0.77997565	1.8849443	0.023255814	0.05550186	0.25	847	tags=59%, list=8%, signal=63%
REACTOME_RNA_POLYMERASE_I_CHAIN_ELONGATION	REACTOME_RNA_POLYMERASE_I_CHAIN_ELONGATION	Details ...	18	0.67422867	1.8828917	0	0.052767728	0.26	2327	tags=56%, list=21%, signal=70%
ODONNELL_TFRC_TARGETS_DN	ODONNELL_TFRC_TARGETS_DN	Details ...	63	0.6583054	1.8814642	0.025641026	0.050042745	0.26	417	tags=43%, list=4%, signal=44%
KANG_DOXORUBICIN_RESISTANCE_UP	KANG_DOXORUBICIN_RESISTANCE_UP	Details ...	32	0.8168488	1.871257	0.025	0.052868187	0.29	398	tags=63%, list=4%, signal=65%
REACTOME_DNA_REPAIR	REACTOME_DNA_REPAIR	Details ...	78	0.5897326	1.8674628	0	0.05214242	0.3	2733	tags=55%, list=24%, signal=72%
SHEPARD_BMYB_TARGETS	SHEPARD_BMYB_TARGETS	Details ...	39	0.6986486	1.8667632	0.02631579	0.049962908	0.3	748	tags=46%, list=7%, signal=49%
REACTOME_CELL_CYCLE_MITOTIC	REACTOME_CELL_CYCLE_MITOTIC	Details ...	194	0.5857538	1.8638364	0	0.048024673	0.3	2238	tags=43%, list=20%, signal=53%
MAYBURD_RESPONSE_TO_L663536_UP	MAYBURD_RESPONSE_TO_L663536_UP	Details ...	15	0.5819421	1.8588682	0	0.049294297	0.32	2457	tags=47%, list=22%, signal=60%
MORI_LARGE_PRE_BII_LYMPHOCYTE_UP	MORI_LARGE_PRE_BII_LYMPHOCYTE_UP	Details ...	43	0.6731335	1.8566594	0.025	0.04830616	0.32	1928	tags=67%, list=17%, signal=81%
REACTOME_GLOBAL_GENOMIC_NER	REACTOME_GLOBAL_GENOMIC_NER	Details ...	31	0.6574464	1.8565937	0	0.046293404	0.32	2238	tags=55%, list=20%, signal=68%
FARMER_BREAST_CANCER_CLUSTER_2	FARMER_BREAST_CANCER_CLUSTER_2	Details ...	21	0.8987981	1.8545752	0	0.045134604	0.32	443	tags=71%, list=4%, signal=74%
WHITEFORD_PEDIATRIC_CANCER_MARKERS	WHITEFORD_PEDIATRIC_CANCER_MARKERS	Details ...	66	0.67877156	1.8487724	0.022727273	0.046453603	0.32	806	tags=56%, list=7%, signal=60%
WU_APOPTOSIS_BY_CDKN1A_VIA_TP53	WU_APOPTOSIS_BY_CDKN1A_VIA_TP53	Details ...	19	0.8192627	1.8448422	0.023809524	0.045869257	0.33	700	tags=63%, list=6%, signal=67%
REACTOME_G2_M_TRANSITION	REACTOME_G2_M_TRANSITION	Details ...	47	0.5703481	1.844733	0	0.04423107	0.33	2957	tags=57%, list=26%, signal=78%
GRAHAM_CML_DIVIDING_VS_NORMAL_QUIESCENT_UP	GRAHAM_CML_DIVIDING_VS_NORMAL_QUIESCENT_UP	Details ...	123	0.6432333	1.83959	0.023809524	0.04466339	0.35	1144	tags=49%, list=10%, signal=54%
CHEMNITZ_RESPONSE_TO_PROSTAGLANDIN_E2_UP	CHEMNITZ_RESPONSE_TO_PROSTAGLANDIN_E2_UP	Details ...	77	0.59950805	1.8393024	0.025641026	0.043174613	0.35	1739	tags=48%, list=16%, signal=56%
REACTOME_MITOTIC_PROMETAPHASE	REACTOME_MITOTIC_PROMETAPHASE	Details ...	47	0.64778745	1.839191	0	0.04178188	0.35	890	tags=36%, list=8%, signal=39%
BOYAULT_LIVER_CANCER_SUBCLASS_G23_UP	BOYAULT_LIVER_CANCER_SUBCLASS_G23_UP	Details ...	27	0.74073297	1.8276929	0	0.04795314	0.41	668	tags=44%, list=6%, signal=47%
ZHAN_MULTIPLE_MYELOMA_PR_UP	ZHAN_MULTIPLE_MYELOMA_PR_UP	Details ...	22	0.8606389	1.8264979	0	0.047543794	0.41	129	tags=68%, list=1%, signal=69%
WINNEPENNINCKX_MELANOMA_METASTASIS_UP	WINNEPENNINCKX_MELANOMA_METASTASIS_UP	Details ...	88	0.65472615	1.8264893	0.022727273	0.046145443	0.41	1525	tags=45%, list=14%, signal=52%
KAUFFMANN_DNA_REPAIR_GENES	KAUFFMANN_DNA_REPAIR_GENES	Details ...	148	0.56332004	1.8177533	0.025	0.04994281	0.41	2485	tags=49%, list=22%, signal=62%
BENPORATH_PROLIFERATION	BENPORATH_PROLIFERATION	Details ...	89	0.62527215	1.8114544	0.023255814	0.051132258	0.44	798	tags=33%, list=7%, signal=35%
REACTOME_RNA_POLYMERASE_I_PROMOTER_ESCAPE	REACTOME_RNA_POLYMERASE_I_PROMOTER_ESCAPE	Details ...	16	0.6682607	1.8094915	0	0.05043636	0.44	2327	tags=56%, list=21%, signal=71%
REACTOME_EXTENSION_OF_TELOMERES	REACTOME_EXTENSION_OF_TELOMERES	Details ...	20	0.7601742	1.8085155	0.023809524	0.049262714	0.44	2238	tags=85%, list=20%, signal=106%
HOFFMANN_LARGE_TO_SMALL_PRE_BII_LYMPHOCYTE_UP	HOFFMANN_LARGE_TO_SMALL_PRE_BII_LYMPHOCYTE_UP	Details ...	70	0.71257865	1.7969074	0.025	0.053839445	0.46	689	tags=54%, list=6%, signal=57%
PUJANA_BREAST_CANCER_LIT_INT_NETWORK	PUJANA_BREAST_CANCER_LIT_INT_NETWORK	Details ...	64	0.5452769	1.7964834	0.04347826	0.052779872	0.46	1563	tags=36%, list=14%, signal=42%
REACTOME_TRANSCRIPTION_COUPLED_NER	REACTOME_TRANSCRIPTION_COUPLED_NER	Details ...	40	0.639005	1.7929852	0	0.054376252	0.49	2238	tags=55%, list=20%, signal=68%
KEGG_HOMOLOGOUS_RECOMBINATION	KEGG_HOMOLOGOUS_RECOMBINATION	Details ...	24	0.643056	1.7919154	0.02173913	0.05387975	0.49	2678	tags=67%, list=24%, signal=87%
KAUFFMANN_MELANOMA_RELAPSE_UP	KAUFFMANN_MELANOMA_RELAPSE_UP	Details ...	44	0.70385075	1.7916249	0	0.05274818	0.49	2608	tags=75%, list=23%, signal=97%
XU_AKT1_TARGETS_6HR	XU_AKT1_TARGETS_6HR	Details ...	17	0.61433566	1.7906749	0.032258064	0.051723383	0.49	1912	tags=47%, list=17%, signal=57%
REACTOME_E2F_MEDIATED_REGULATION_OF_DNA_REPLICATION	REACTOME_E2F_MEDIATED_REGULATION_OF_DNA_REPLICATION	Details ...	20	0.68360215	1.7898246	0	0.05144065	0.5	659	tags=35%, list=6%, signal=37%
BASAKI_YBX1_TARGETS_UP	BASAKI_YBX1_TARGETS_UP	Details ...	168	0.5597401	1.7892724	0.04761905	0.05083607	0.51	847	tags=37%, list=8%, signal=39%
SONG_TARGETS_OF_IE86_CMV_PROTEIN	SONG_TARGETS_OF_IE86_CMV_PROTEIN	Details ...	32	0.79816955	1.7884852	0	0.050299384	0.51	1555	tags=78%, list=14%, signal=90%
CROONQUIST_NRAS_SIGNALING_DN	CROONQUIST_NRAS_SIGNALING_DN	Details ...	44	0.77852106	1.784749	0.023809524	0.05112787	0.52	842	tags=64%, list=8%, signal=69%
KEGG_NUCLEOTIDE_EXCISION_REPAIR	KEGG_NUCLEOTIDE_EXCISION_REPAIR	Details ...	38	0.630716	1.7829667	0	0.051166784	0.53	2417	tags=50%, list=22%, signal=64%
REACTOME_S_PHASE	REACTOME_S_PHASE	Details ...	84	0.62820625	1.7827069	0	0.050143447	0.53	2067	tags=44%, list=18%, signal=54%
REACTOME_ACTIVATION_OF_ATR_IN_RESPONSE_TO_REPLICATION_STRESS	REACTOME_ACTIVATION_OF_ATR_IN_RESPONSE_TO_REPLICATION_STRESS	Details ...	31	0.7430997	1.7797235	0.021276595	0.051443856	0.56	1119	tags=58%, list=10%, signal=64%
RUIZ_TNC_TARGETS_DN	RUIZ_TNC_TARGETS_DN	Details ...	93	0.6399706	1.7760878	0.022222223	0.051418763	0.56	691	tags=42%, list=6%, signal=44%
NAKAYAMA_SOFT_TISSUE_TUMORS_PCA2_UP	NAKAYAMA_SOFT_TISSUE_TUMORS_PCA2_UP	Details ...	59	0.69806147	1.774909	0.025	0.05131639	0.58	1130	tags=54%, list=10%, signal=60%
YU_MYC_TARGETS_UP	YU_MYC_TARGETS_UP	Details ...	27	0.75814116	1.7745665	0.025	0.050564405	0.58	398	tags=44%, list=4%, signal=46%
MARKEY_RB1_ACUTE_LOF_DN	MARKEY_RB1_ACUTE_LOF_DN	Details ...	172	0.59528136	1.7704399	0.025641026	0.05157072	0.58	1563	tags=45%, list=14%, signal=52%
BLUM_RESPONSE_TO_SALIRASIB_DN	BLUM_RESPONSE_TO_SALIRASIB_DN	Details ...	253	0.53635436	1.769887	0.025641026	0.050861172	0.58	1735	tags=43%, list=15%, signal=50%
SU_TESTIS	SU_TESTIS	Details ...	44	0.5491369	1.769711	0	0.049968872	0.58	1775	tags=45%, list=16%, signal=54%
HORIUCHI_WTAP_TARGETS_DN	HORIUCHI_WTAP_TARGETS_DN	Details ...	179	0.54414016	1.7691567	0.025641026	0.04919738	0.58	760	tags=32%, list=7%, signal=34%
LINDGREN_BLADDER_CANCER_CLUSTER_3_UP	LINDGREN_BLADDER_CANCER_CLUSTER_3_UP	Details ...	191	0.52637666	1.764247	0.027027028	0.051549397	0.59	1555	tags=40%, list=14%, signal=46%
GOLDRATH_ANTIGEN_RESPONSE	GOLDRATH_ANTIGEN_RESPONSE	Details ...	270	0.49093652	1.7634414	0.025641026	0.051156458	0.59	1049	tags=29%, list=9%, signal=32%
BIOCARTA_MCM_PATHWAY	BIOCARTA_MCM_PATHWAY		16	0.81347585	1.7626343	0	0.05085021	0.59	847	tags=63%, list=8%, signal=68%
SHEDDEN_LUNG_CANCER_POOR_SURVIVAL_A6	SHEDDEN_LUNG_CANCER_POOR_SURVIVAL_A6		274	0.5383386	1.7615042	0.024390243	0.05053955	0.59	856	tags=32%, list=8%, signal=34%
REACTOME_RNA_POLYMERASE_I_TRANSCRIPTION_TERMINATION	REACTOME_RNA_POLYMERASE_I_TRANSCRIPTION_TERMINATION		17	0.6335232	1.760978	0.021276595	0.050062895	0.59	2327	tags=53%, list=21%, signal=67%
REACTOME_G1_S_TRANSITION	REACTOME_G1_S_TRANSITION		79	0.59498936	1.755847	0	0.051791113	0.6	2067	tags=38%, list=18%, signal=46%
MUELLER_PLURINET	MUELLER_PLURINET		208	0.53746945	1.7503638	0.025	0.053983595	0.63	2980	tags=55%, list=27%, signal=73%
TOYOTA_TARGETS_OF_MIR34B_AND_MIR34C	TOYOTA_TARGETS_OF_MIR34B_AND_MIR34C		195	0.45936373	1.7501757	0.022727273	0.053411268	0.63	2277	tags=38%, list=20%, signal=47%
NUNODA_RESPONSE_TO_DASATINIB_IMATINIB_UP	NUNODA_RESPONSE_TO_DASATINIB_IMATINIB_UP		21	0.53504986	1.7451899	0	0.055337124	0.65	1426	tags=33%, list=13%, signal=38%
CAIRO_HEPATOBLASTOMA_CLASSES_UP	CAIRO_HEPATOBLASTOMA_CLASSES_UP		371	0.4843325	1.7412688	0.06818182	0.057378903	0.65	1986	tags=35%, list=18%, signal=42%
REACTOME_G2_M_CHECKPOINTS	REACTOME_G2_M_CHECKPOINTS		34	0.73732585	1.7404159	0	0.05715026	0.66	1475	tags=62%, list=13%, signal=71%
REACTOME_NUCLEOTIDE_EXCISION_REPAIR	REACTOME_NUCLEOTIDE_EXCISION_REPAIR		45	0.60584885	1.7378237	0	0.05844885	0.69	2238	tags=49%, list=20%, signal=61%
FOURNIER_ACINAR_DEVELOPMENT_LATE_2	FOURNIER_ACINAR_DEVELOPMENT_LATE_2		179	0.53187513	1.7328919	0.025641026	0.06039309	0.72	2485	tags=46%, list=22%, signal=59%
FERREIRA_EWINGS_SARCOMA_UNSTABLE_VS_STABLE_UP	FERREIRA_EWINGS_SARCOMA_UNSTABLE_VS_STABLE_UP		74	0.58052504	1.7317929	0.023809524	0.060357165	0.73	2267	tags=51%, list=20%, signal=64%
REACTOME_TELOMERE_MAINTENANCE	REACTOME_TELOMERE_MAINTENANCE		28	0.69210005	1.7282897	0.025	0.06157401	0.73	2238	tags=68%, list=20%, signal=85%
LANDIS_ERBB2_BREAST_TUMORS_324_UP	LANDIS_ERBB2_BREAST_TUMORS_324_UP		122	0.6733011	1.7222896	0	0.06564017	0.75	2400	tags=66%, list=21%, signal=83%
BENPORATH_CYCLING_GENES	BENPORATH_CYCLING_GENES		352	0.4642766	1.7213681	0.025641026	0.065620184	0.75	700	tags=24%, list=6%, signal=24%
KOKKINAKIS_METHIONINE_DEPRIVATION_96HR_DN	KOKKINAKIS_METHIONINE_DEPRIVATION_96HR_DN		53	0.48001122	1.7213598	0.025	0.06475676	0.75	1249	tags=32%, list=11%, signal=36%
MITSIADES_RESPONSE_TO_APLIDIN_DN	MITSIADES_RESPONSE_TO_APLIDIN_DN		128	0.5213462	1.7173327	0.024390243	0.067371845	0.78	1735	tags=38%, list=15%, signal=44%
REACTOME_ACTIVATION_OF_THE_PRE_REPLICATIVE_COMPLEX	REACTOME_ACTIVATION_OF_THE_PRE_REPLICATIVE_COMPLEX		25	0.77648973	1.7166837	0.04347826	0.066892736	0.78	1119	tags=64%, list=10%, signal=71%
FRASOR_RESPONSE_TO_SERM_OR_FULVESTRANT_DN	FRASOR_RESPONSE_TO_SERM_OR_FULVESTRANT_DN		35	0.69654775	1.7163225	0.045454547	0.06688494	0.78	781	tags=57%, list=7%, signal=61%
PUJANA_BRCA2_PCC_NETWORK	PUJANA_BRCA2_PCC_NETWORK		263	0.4998136	1.7090166	0.023809524	0.070734054	0.79	2337	tags=44%, list=21%, signal=55%
CAFFAREL_RESPONSE_TO_THC_DN	CAFFAREL_RESPONSE_TO_THC_DN		19	0.6333807	1.7086667	0.024390243	0.07012905	0.79	1376	tags=42%, list=12%, signal=48%
REACTOME_CELL_CYCLE_CHECKPOINTS	REACTOME_CELL_CYCLE_CHECKPOINTS		85	0.6030939	1.7062013	0	0.07135261	0.79	1530	tags=34%, list=14%, signal=39%
ROSTY_CERVICAL_CANCER_PROLIFERATION_CLUSTER	ROSTY_CERVICAL_CANCER_PROLIFERATION_CLUSTER		84	0.78582585	1.7005528	0.024390243	0.07432962	0.81	1525	tags=76%, list=14%, signal=88%
REACTOME_SYNTHESIS_OF_DNA	REACTOME_SYNTHESIS_OF_DNA		72	0.6110099	1.6958601	0	0.07684152	0.82	2067	tags=40%, list=18%, signal=49%
JAEGER_METASTASIS_UP	JAEGER_METASTASIS_UP		28	0.6972531	1.6953676	0	0.07620628	0.82	719	tags=39%, list=6%, signal=42%
REACTOME_DUAL_INCISION_REACTION_IN_GG_NER	REACTOME_DUAL_INCISION_REACTION_IN_GG_NER		20	0.6205029	1.692679	0	0.07730549	0.82	1924	tags=45%, list=17%, signal=54%
CHANG_CYCLING_GENES	CHANG_CYCLING_GENES		29	0.7372004	1.6914539	0.025	0.077081405	0.82	906	tags=59%, list=8%, signal=64%
MORI_IMMATURE_B_LYMPHOCYTE_DN	MORI_IMMATURE_B_LYMPHOCYTE_DN		40	0.6371031	1.6903616	0.023809524	0.07661745	0.82	1049	tags=60%, list=9%, signal=66%
MISSIAGLIA_REGULATED_BY_METHYLATION_DN	MISSIAGLIA_REGULATED_BY_METHYLATION_DN		66	0.56181514	1.6897327	0.023809524	0.07607673	0.82	1991	tags=58%, list=18%, signal=70%
REN_BOUND_BY_E2F	REN_BOUND_BY_E2F		36	0.7689062	1.6886971	0	0.07638012	0.82	1066	tags=58%, list=10%, signal=64%
VERNELL_RETINOBLASTOMA_PATHWAY_UP	VERNELL_RETINOBLASTOMA_PATHWAY_UP		29	0.6869996	1.6856561	0.071428575	0.07759223	0.84	1519	tags=59%, list=14%, signal=68%
EGUCHI_CELL_CYCLE_RB1_TARGETS	EGUCHI_CELL_CYCLE_RB1_TARGETS		15	0.90381736	1.6851419	0	0.07723696	0.84	856	tags=93%, list=8%, signal=101%
KEGG_BASE_EXCISION_REPAIR	KEGG_BASE_EXCISION_REPAIR		21	0.6483802	1.6840994	0.024390243	0.07726171	0.84	2733	tags=76%, list=24%, signal=101%
KEGG_CELL_CYCLE	KEGG_CELL_CYCLE		83	0.5348051	1.6833229	0.045454547	0.07729142	0.84	970	tags=34%, list=9%, signal=37%
REACTOME_REGULATION_OF_BETA_CELL_DEVELOPMENT	REACTOME_REGULATION_OF_BETA_CELL_DEVELOPMENT		68	0.40738645	1.6828953	0.09090909	0.07660157	0.84	4259	tags=63%, list=38%, signal=101%
BIDUS_METASTASIS_UP	BIDUS_METASTASIS_UP		107	0.55644137	1.6807663	0.046511628	0.07800097	0.84	1928	tags=36%, list=17%, signal=44%
REACTOME_LAGGING_STRAND_SYNTHESIS	REACTOME_LAGGING_STRAND_SYNTHESIS		15	0.7459948	1.6751812	0.046511628	0.08207606	0.85	2238	tags=80%, list=20%, signal=100%
REACTOME_DOUBLE_STRAND_BREAK_REPAIR	REACTOME_DOUBLE_STRAND_BREAK_REPAIR		16	0.71539736	1.6716801	0	0.08337952	0.86	1563	tags=69%, list=14%, signal=80%
ODONNELL_TARGETS_OF_MYC_AND_TFRC_DN	ODONNELL_TARGETS_OF_MYC_AND_TFRC_DN		23	0.7214553	1.666256	0.04347826	0.086967364	0.86	324	tags=52%, list=3%, signal=54%
KEGG_RIBOSOME	KEGG_RIBOSOME		54	0.5315775	1.6655539	0.09803922	0.08663624	0.86	5030	tags=87%, list=45%, signal=157%
PUJANA_XPRSS_INT_NETWORK	PUJANA_XPRSS_INT_NETWORK		107	0.5601671	1.6641802	0.06666667	0.08729089	0.86	2303	tags=50%, list=21%, signal=62%
CROONQUIST_NRAS_VS_STROMAL_STIMULATION_DN	CROONQUIST_NRAS_VS_STROMAL_STIMULATION_DN		55	0.53789485	1.6593918	0.051282052	0.09013445	0.86	798	tags=38%, list=7%, signal=41%
REACTOME_RNA_POLYMERASE_I_PROMOTER_CLEARANCE	REACTOME_RNA_POLYMERASE_I_PROMOTER_CLEARANCE		24	0.602162	1.6577461	0.023809524	0.09045483	0.86	2327	tags=46%, list=21%, signal=58%
PUJANA_BRCA_CENTERED_NETWORK	PUJANA_BRCA_CENTERED_NETWORK		72	0.59961104	1.6554633	0.044444446	0.09226162	0.86	2303	tags=56%, list=21%, signal=69%
NUYTTEN_EZH2_TARGETS_DN	NUYTTEN_EZH2_TARGETS_DN		496	0.39795548	1.653736	0.048780486	0.093044385	0.86	1986	tags=32%, list=18%, signal=37%
REACTOME_PEPTIDE_CHAIN_ELONGATION	REACTOME_PEPTIDE_CHAIN_ELONGATION		53	0.52571255	1.6518538	0.12	0.09448385	0.87	4841	tags=79%, list=43%, signal=139%
DIRMEIER_LMP1_RESPONSE_EARLY	DIRMEIER_LMP1_RESPONSE_EARLY		36	0.4817773	1.6502218	0.046511628	0.095548525	0.87	2033	tags=39%, list=18%, signal=47%
RIZ_ERYTHROID_DIFFERENTIATION	RIZ_ERYTHROID_DIFFERENTIATION		60	0.5325819	1.6439834	0.02631579	0.100798026	0.87	894	tags=30%, list=8%, signal=32%
NAKAMURA_CANCER_MICROENVIRONMENT_DN	NAKAMURA_CANCER_MICROENVIRONMENT_DN		33	0.58950907	1.6439697	0.023255814	0.099873275	0.87	1703	tags=45%, list=15%, signal=53%
REACTOME_RNA_POLYMERASE_I_TRANSCRIPTION_INITIATION	REACTOME_RNA_POLYMERASE_I_TRANSCRIPTION_INITIATION		18	0.6041474	1.6339972	0.023255814	0.10935672	0.88	2327	tags=50%, list=21%, signal=63%
WATANABE_COLON_CANCER_MSI_VS_MSS_UP	WATANABE_COLON_CANCER_MSI_VS_MSS_UP		17	0.59788084	1.6335194	0	0.10869775	0.88	1320	tags=35%, list=12%, signal=40%
REACTOME_FORMATION_OF_A_POOL_OF_FREE_40S_SUBUNITS	REACTOME_FORMATION_OF_A_POOL_OF_FREE_40S_SUBUNITS		51	0.5255456	1.6332802	0.11764706	0.10824322	0.88	4841	tags=80%, list=43%, signal=141%
TIEN_INTESTINE_PROBIOTICS_2HR_UP	TIEN_INTESTINE_PROBIOTICS_2HR_UP		15	0.44303587	1.6331009	0.08	0.10728532	0.88	1353	tags=27%, list=12%, signal=30%
TANG_SENESCENCE_TP53_TARGETS_DN	TANG_SENESCENCE_TP53_TARGETS_DN		29	0.7443961	1.6301837	0.025	0.10895777	0.88	443	tags=48%, list=4%, signal=50%
REACTOME_DNA_STRAND_ELONGATION	REACTOME_DNA_STRAND_ELONGATION		22	0.7512062	1.6274438	0.022727273	0.1114689	0.88	1680	tags=73%, list=15%, signal=85%
RHODES_UNDIFFERENTIATED_CANCER	RHODES_UNDIFFERENTIATED_CANCER		50	0.6090469	1.6266732	0.023255814	0.11126317	0.88	1282	tags=44%, list=11%, signal=49%
REACTOME_VIRAL_MRNA_TRANSLATION	REACTOME_VIRAL_MRNA_TRANSLATION		53	0.5163685	1.6214516	0.16666667	0.11617615	0.88	4841	tags=79%, list=43%, signal=139%
KEGG_DNA_REPLICATION	KEGG_DNA_REPLICATION		26	0.72845966	1.6209412	0.023255814	0.115758285	0.88	2271	tags=77%, list=20%, signal=96%
BARRIER_CANCER_RELAPSE_NORMAL_SAMPLE_DN	BARRIER_CANCER_RELAPSE_NORMAL_SAMPLE_DN		15	0.5418903	1.61673	0.093023255	0.11820157	0.88	2796	tags=60%, list=25%, signal=80%
REACTOME_CENTROSOME_MATURATION	REACTOME_CENTROSOME_MATURATION		35	0.51534766	1.6153346	0.04255319	0.11848935	0.88	2918	tags=54%, list=26%, signal=73%
REACTOME_DUAL_INCISION_REACTION_IN_TC_NER	REACTOME_DUAL_INCISION_REACTION_IN_TC_NER		26	0.5343406	1.6142659	0.023255814	0.11834833	0.88	2149	tags=42%, list=19%, signal=52%
NADERI_BREAST_CANCER_PROGNOSIS_UP	NADERI_BREAST_CANCER_PROGNOSIS_UP		26	0.70193857	1.6117231	0.046511628	0.12055086	0.88	1473	tags=58%, list=13%, signal=66%
BENPORATH_ES_2	BENPORATH_ES_2		22	0.5582816	1.6106125	0	0.12037438	0.88	1776	tags=55%, list=16%, signal=65%
PUJANA_BREAST_CANCER_WITH_BRCA1_MUTATED_UP	PUJANA_BREAST_CANCER_WITH_BRCA1_MUTATED_UP		39	0.6505723	1.6104476	0.023255814	0.11972929	0.88	2288	tags=67%, list=20%, signal=83%
REACTOME_PYRIMIDINE_METABOLISM	REACTOME_PYRIMIDINE_METABOLISM		15	0.6374593	1.5985699	0	0.13121933	0.88	1866	tags=60%, list=17%, signal=72%
REACTOME_DNA_REPLICATION_PRE_INITIATION	REACTOME_DNA_REPLICATION_PRE_INITIATION		63	0.59210545	1.597942	0.023255814	0.13121845	0.88	2067	tags=37%, list=18%, signal=45%
REACTOME_ORC1_REMOVAL_FROM_CHROMATIN	REACTOME_ORC1_REMOVAL_FROM_CHROMATIN		54	0.5489368	1.5965892	0.022222223	0.13174681	0.88	1530	tags=26%, list=14%, signal=30%
AMUNDSON_GAMMA_RADIATION_RESPONSE	AMUNDSON_GAMMA_RADIATION_RESPONSE		25	0.78770405	1.5957788	0.027777778	0.1315556	0.88	842	tags=72%, list=8%, signal=78%
GESERICK_TERT_TARGETS_DN	GESERICK_TERT_TARGETS_DN		17	0.60844904	1.5943366	0.02631579	0.13206348	0.88	1585	tags=59%, list=14%, signal=68%
APPIERTO_RESPONSE_TO_FENRETINIDE_UP	APPIERTO_RESPONSE_TO_FENRETINIDE_UP		19	0.5507904	1.5929565	0.13953489	0.13231869	0.89	1219	tags=26%, list=11%, signal=29%
FIRESTEIN_CTNNB1_PATHWAY	FIRESTEIN_CTNNB1_PATHWAY		15	0.53436273	1.591366	0.027777778	0.13391092	0.89	1908	tags=47%, list=17%, signal=56%
TAVOR_CEBPA_TARGETS_UP	TAVOR_CEBPA_TARGETS_UP		36	0.51327246	1.5882084	0	0.1370307	0.9	2374	tags=58%, list=21%, signal=74%
AUNG_GASTRIC_CANCER	AUNG_GASTRIC_CANCER		26	0.48468575	1.5879725	0	0.13630314	0.9	1880	tags=38%, list=17%, signal=46%
LY_AGING_OLD_DN	LY_AGING_OLD_DN		31	0.64443964	1.5834197	0.05	0.14095438	0.9	2352	tags=65%, list=21%, signal=81%
LI_WILMS_TUMOR_VS_FETAL_KIDNEY_1_DN	LI_WILMS_TUMOR_VS_FETAL_KIDNEY_1_DN		111	0.52848977	1.5833845	0.025	0.13991025	0.9	1741	tags=45%, list=16%, signal=53%
SHEPARD_CRUSH_AND_BURN_MUTANT_DN	SHEPARD_CRUSH_AND_BURN_MUTANT_DN		100	0.48095447	1.5801375	0.029411765	0.14378718	0.91	1765	tags=40%, list=16%, signal=47%
REACTOME_INFLUENZA_VIRAL_RNA_TRANSCRIPTION_AND_REPLICATION	REACTOME_INFLUENZA_VIRAL_RNA_TRANSCRIPTION_AND_REPLICATION		67	0.4706139	1.5785364	0.1923077	0.14506166	0.91	4875	tags=75%, list=44%, signal=131%
SCHLOSSER_MYC_AND_SERUM_RESPONSE_SYNERGY	SCHLOSSER_MYC_AND_SERUM_RESPONSE_SYNERGY		21	0.50001466	1.578144	0.022222223	0.14462139	0.91	3167	tags=52%, list=28%, signal=73%
SUNG_METASTASIS_STROMA_DN	SUNG_METASTASIS_STROMA_DN		26	0.5847003	1.5754526	0.046511628	0.14657359	0.91	1842	tags=54%, list=16%, signal=64%
GRAHAM_CML_QUIESCENT_VS_NORMAL_QUIESCENT_UP	GRAHAM_CML_QUIESCENT_VS_NORMAL_QUIESCENT_UP		58	0.51516473	1.5753161	0.029411765	0.14565451	0.91	417	tags=28%, list=4%, signal=29%
ZHANG_BREAST_CANCER_PROGENITORS_UP	ZHANG_BREAST_CANCER_PROGENITORS_UP		234	0.4833947	1.5733396	0.1590909	0.14630945	0.91	1799	tags=35%, list=16%, signal=41%
REACTOME_GTP_HYDROLYSIS_AND_JOINING_OF_THE_60S_RIBOSOMAL_SUBUNIT	REACTOME_GTP_HYDROLYSIS_AND_JOINING_OF_THE_60S_RIBOSOMAL_SUBUNIT		56	0.50024575	1.5728537	0.14	0.14583765	0.91	4841	tags=77%, list=43%, signal=135%
KEGG_PYRIMIDINE_METABOLISM	KEGG_PYRIMIDINE_METABOLISM		68	0.52114743	1.5715306	0.02631579	0.14634958	0.91	2430	tags=49%, list=22%, signal=62%
WAKASUGI_HAVE_ZNF143_BINDING_SITES	WAKASUGI_HAVE_ZNF143_BINDING_SITES		43	0.5784255	1.5713547	0.030303031	0.14579496	0.91	2678	tags=51%, list=24%, signal=67%
STEIN_ESRRA_TARGETS_RESPONSIVE_TO_ESTROGEN_DN	STEIN_ESRRA_TARGETS_RESPONSIVE_TO_ESTROGEN_DN		24	0.6223608	1.568077	0.05	0.14922835	0.91	403	tags=46%, list=4%, signal=47%
WONG_EMBRYONIC_STEM_CELL_CORE	WONG_EMBRYONIC_STEM_CELL_CORE		255	0.48733246	1.5669892	0.13636364	0.14926872	0.91	2124	tags=44%, list=19%, signal=52%
REACTOME_METABOLISM_OF_PROTEINS	REACTOME_METABOLISM_OF_PROTEINS		128	0.38993788	1.5663738	0.0625	0.14880162	0.91	4259	tags=55%, list=38%, signal=87%
TURASHVILI_BREAST_NORMAL_DUCTAL_VS_LOBULAR_UP	TURASHVILI_BREAST_NORMAL_DUCTAL_VS_LOBULAR_UP		28	0.4996748	1.5619981	0	0.15354082	0.91	1260	tags=25%, list=11%, signal=28%
VANTVEER_BREAST_CANCER_POOR_PROGNOSIS	VANTVEER_BREAST_CANCER_POOR_PROGNOSIS		26	0.50014156	1.5617795	0.048780486	0.15270369	0.91	545	tags=31%, list=5%, signal=32%
SHEPARD_BMYB_MORPHOLINO_DN	SHEPARD_BMYB_MORPHOLINO_DN		115	0.44604978	1.5589648	0.027027028	0.15510032	0.91	920	tags=32%, list=8%, signal=35%
ST_GA12_PATHWAY	ST_GA12_PATHWAY		16	0.48770407	1.5566689	0.027027028	0.15711336	0.91	1560	tags=25%, list=14%, signal=29%
BIOCARTA_PYK2_PATHWAY	BIOCARTA_PYK2_PATHWAY		17	0.55351806	1.5503277	0.020833334	0.16331346	0.91	1435	tags=29%, list=13%, signal=34%
HOFMANN_MYELODYSPLASTIC_SYNDROM_LOW_RISK_DN	HOFMANN_MYELODYSPLASTIC_SYNDROM_LOW_RISK_DN		17	0.53734154	1.5496465	0.114285715	0.16293803	0.91	3132	tags=59%, list=28%, signal=82%
BOYAULT_LIVER_CANCER_SUBCLASS_G3_UP	BOYAULT_LIVER_CANCER_SUBCLASS_G3_UP		118	0.51803863	1.5449555	0.11111111	0.16717146	0.91	1423	tags=31%, list=13%, signal=36%
VANTVEER_BREAST_CANCER_METASTASIS_DN	VANTVEER_BREAST_CANCER_METASTASIS_DN		60	0.5608128	1.5434747	0.05263158	0.16804561	0.92	1091	tags=37%, list=10%, signal=40%
REACTOME_REGULATION_OF_GENE_EXPRESSION_IN_BETA_CELLS	REACTOME_REGULATION_OF_GENE_EXPRESSION_IN_BETA_CELLS		61	0.42100817	1.5426593	0.11764706	0.16811828	0.92	4259	tags=66%, list=38%, signal=105%
REACTOME_RNA_POL_II_CTD_PHOSPHORYLATION_AND_INTERACTION_WITH_CE	REACTOME_RNA_POL_II_CTD_PHOSPHORYLATION_AND_INTERACTION_WITH_CE		24	0.54539573	1.541227	0.104166664	0.16881466	0.92	2149	tags=46%, list=19%, signal=57%
REACTOME_TRANSPORT_OF_THE_SLBP_INDEPENDENT_MATURE_MRNA	REACTOME_TRANSPORT_OF_THE_SLBP_INDEPENDENT_MATURE_MRNA		19	0.6111138	1.5409636	0.093023255	0.16847505	0.92	2698	tags=58%, list=24%, signal=76%
WILLIAMS_ESR1_TARGETS_UP	WILLIAMS_ESR1_TARGETS_UP		15	0.5767838	1.5369598	0.029411765	0.17303966	0.92	1047	tags=53%, list=9%, signal=59%
KEGG_P53_SIGNALING_PATHWAY	KEGG_P53_SIGNALING_PATHWAY		41	0.52244836	1.536332	0.054054055	0.17267951	0.92	1849	tags=44%, list=17%, signal=52%
BIOCARTA_ATRBRCA_PATHWAY	BIOCARTA_ATRBRCA_PATHWAY		15	0.6536153	1.5341206	0.046511628	0.1747808	0.92	2678	tags=73%, list=24%, signal=96%
LUI_THYROID_CANCER_CLUSTER_1	LUI_THYROID_CANCER_CLUSTER_1		34	0.44708002	1.5329098	0.05263158	0.17509083	0.92	1917	tags=38%, list=17%, signal=46%
BERENJENO_TRANSFORMED_BY_RHOA_UP	BERENJENO_TRANSFORMED_BY_RHOA_UP		385	0.4812363	1.5253482	0.07692308	0.18474646	0.92	1974	tags=43%, list=18%, signal=51%
SLEBOS_HEAD_AND_NECK_CANCER_WITH_HPV_UP	SLEBOS_HEAD_AND_NECK_CANCER_WITH_HPV_UP		41	0.4467782	1.5225554	0.06382979	0.18686256	0.92	1616	tags=41%, list=14%, signal=48%
ZHAN_MULTIPLE_MYELOMA_CD1_DN	ZHAN_MULTIPLE_MYELOMA_CD1_DN		22	0.4972346	1.5201415	0.02173913	0.19021474	0.92	2260	tags=45%, list=20%, signal=57%
REACTOME_TRANSLATION	REACTOME_TRANSLATION		67	0.452366	1.5195689	0.1764706	0.18962759	0.92	5102	tags=78%, list=46%, signal=142%
PYEON_HPV_POSITIVE_TUMORS_UP	PYEON_HPV_POSITIVE_TUMORS_UP		34	0.52841336	1.5161778	0.06521739	0.1932832	0.92	1477	tags=38%, list=13%, signal=44%
BENPORATH_ES_1	BENPORATH_ES_1		237	0.44779915	1.5151932	0.027777778	0.19298822	0.92	1991	tags=40%, list=18%, signal=48%
ZHAN_MULTIPLE_MYELOMA_CD1_VS_CD2_DN	ZHAN_MULTIPLE_MYELOMA_CD1_VS_CD2_DN		23	0.55927104	1.5129803	0.048780486	0.19517156	0.93	1546	tags=48%, list=14%, signal=55%
VANTVEER_BREAST_CANCER_ESR1_DN	VANTVEER_BREAST_CANCER_ESR1_DN		145	0.42802987	1.5127469	0.055555556	0.194188	0.93	2375	tags=41%, list=21%, signal=52%
AMIT_SERUM_RESPONSE_60_MCF10A	AMIT_SERUM_RESPONSE_60_MCF10A		38	0.5155775	1.5111042	0.025641026	0.19488597	0.93	2347	tags=45%, list=21%, signal=56%
DORN_ADENOVIRUS_INFECTION_32HR_DN	DORN_ADENOVIRUS_INFECTION_32HR_DN		27	0.45801896	1.5100834	0.06666667	0.19554378	0.93	1189	tags=26%, list=11%, signal=29%
DOANE_BREAST_CANCER_ESR1_DN	DOANE_BREAST_CANCER_ESR1_DN		31	0.51108235	1.5098071	0	0.19450846	0.93	1906	tags=48%, list=17%, signal=58%
SMID_BREAST_CANCER_BASAL_UP	SMID_BREAST_CANCER_BASAL_UP		390	0.4096867	1.507599	0.030303031	0.1964553	0.93	1983	tags=36%, list=18%, signal=43%
KEGG_MISMATCH_REPAIR	KEGG_MISMATCH_REPAIR		19	0.6730095	1.5052767	0.071428575	0.19935414	0.95	1680	tags=58%, list=15%, signal=68%
REACTOME_REV_MEDIATED_NUCLEAR_EXPORT_OF_HIV1_RNA	REACTOME_REV_MEDIATED_NUCLEAR_EXPORT_OF_HIV1_RNA		18	0.6130826	1.5016855	0.0952381	0.2045292	0.95	2698	tags=56%, list=24%, signal=73%
LINDGREN_BLADDER_CANCER_CLUSTER_1_DN	LINDGREN_BLADDER_CANCER_CLUSTER_1_DN		238	0.38572353	1.500539	0.025641026	0.20515724	0.95	1965	tags=37%, list=18%, signal=43%
PRAMOONJAGO_SOX4_TARGETS_DN	PRAMOONJAGO_SOX4_TARGETS_DN		31	0.42422947	1.5003655	0.030303031	0.2045475	0.95	753	tags=23%, list=7%, signal=24%
GINESTIER_BREAST_CANCER_20Q13_AMPLIFICATION_DN	GINESTIER_BREAST_CANCER_20Q13_AMPLIFICATION_DN		80	0.35997468	1.4941951	0.13333334	0.21280202	0.95	2262	tags=31%, list=20%, signal=39%
MANALO_HYPOXIA_DN	MANALO_HYPOXIA_DN		173	0.44783676	1.4929752	0.1632653	0.21390328	0.95	2380	tags=43%, list=21%, signal=53%
KIM_GASTRIC_CANCER_CHEMOSENSITIVITY	KIM_GASTRIC_CANCER_CHEMOSENSITIVITY		60	0.4267661	1.4879903	0.022727273	0.220694	0.96	1795	tags=37%, list=16%, signal=43%
GINESTIER_BREAST_CANCER_ZNF217_AMPLIFIED_DN	GINESTIER_BREAST_CANCER_ZNF217_AMPLIFIED_DN		158	0.31044817	1.484918	0.04347826	0.22467783	0.96	3841	tags=48%, list=34%, signal=72%
REACTOME_LOSS_OF_NLP_FROM_MITOTIC_CENTROSOMES	REACTOME_LOSS_OF_NLP_FROM_MITOTIC_CENTROSOMES		31	0.4813169	1.4791703	0.1	0.23193432	0.96	2918	tags=48%, list=26%, signal=65%
KEGG_VIBRIO_CHOLERAE_INFECTION	KEGG_VIBRIO_CHOLERAE_INFECTION		38	0.47591624	1.4775387	0.054545455	0.23340076	0.96	3177	tags=50%, list=28%, signal=70%
KEGG_SPLICEOSOME	KEGG_SPLICEOSOME		72	0.49012673	1.4773602	0.15	0.23237774	0.96	3287	tags=51%, list=29%, signal=72%
LANDIS_ERBB2_BREAST_PRENEOPLASTIC_UP	LANDIS_ERBB2_BREAST_PRENEOPLASTIC_UP		20	0.7451745	1.4754584	0.051282052	0.23376961	0.97	2400	tags=80%, list=21%, signal=102%
REACTOME_INFLUENZA_LIFE_CYCLE	REACTOME_INFLUENZA_LIFE_CYCLE		91	0.44984162	1.4751502	0.17391305	0.23295438	0.97	4259	tags=59%, list=38%, signal=95%
PYEON_CANCER_HEAD_AND_NECK_VS_CERVICAL_UP	PYEON_CANCER_HEAD_AND_NECK_VS_CERVICAL_UP		86	0.47595048	1.4749953	0.11363637	0.23189914	0.97	2267	tags=48%, list=20%, signal=59%
NOJIMA_SFRP2_TARGETS_DN	NOJIMA_SFRP2_TARGETS_DN		15	0.5497691	1.4675763	0.09090909	0.24222068	0.98	2404	tags=60%, list=21%, signal=76%
AMIT_EGF_RESPONSE_60_MCF10A	AMIT_EGF_RESPONSE_60_MCF10A		28	0.5121387	1.4670483	0.025	0.24152747	0.98	2218	tags=54%, list=20%, signal=67%
KORKOLA_TERATOMA	KORKOLA_TERATOMA		22	0.52848613	1.4628241	0.054054055	0.24784252	0.98	863	tags=36%, list=8%, signal=39%
MURAKAMI_UV_RESPONSE_6HR_UP	MURAKAMI_UV_RESPONSE_6HR_UP		22	0.5190747	1.4626491	0.13157895	0.24680851	0.98	3100	tags=55%, list=28%, signal=75%
REACTOME_NEP_NS2_INTERACTS_WITH_THE_CELLULAR_EXPORT_MACHINERY	REACTOME_NEP_NS2_INTERACTS_WITH_THE_CELLULAR_EXPORT_MACHINERY		17	0.60346335	1.4616361	0.0952381	0.24691284	0.98	2698	tags=53%, list=24%, signal=70%
CHIANG_LIVER_CANCER_SUBCLASS_UNANNOTATED_DN	CHIANG_LIVER_CANCER_SUBCLASS_UNANNOTATED_DN		117	0.42794335	1.4600081	0.1521739	0.24863504	0.98	1172	tags=22%, list=10%, signal=25%
GAUSSMANN_MLL_AF4_FUSION_TARGETS_D_UP	GAUSSMANN_MLL_AF4_FUSION_TARGETS_D_UP		18	0.489321	1.4582318	0.024390243	0.2506666	0.98	1813	tags=50%, list=16%, signal=60%
REACTOME_HIV_LIFE_CYCLE	REACTOME_HIV_LIFE_CYCLE		75	0.48765635	1.4580082	0.1627907	0.24974416	0.98	2912	tags=43%, list=26%, signal=57%
KIM_WT1_TARGETS_DN	KIM_WT1_TARGETS_DN		255	0.3869711	1.4524094	0.14634146	0.2578151	0.99	1525	tags=28%, list=14%, signal=31%
PUJANA_CHEK2_PCC_NETWORK	PUJANA_CHEK2_PCC_NETWORK		481	0.40646222	1.452078	0.13636364	0.2568243	0.99	2352	tags=35%, list=21%, signal=43%
REACTOME_SYNTHESIS_OF_GPI_ANCHORED_PROTEINS	REACTOME_SYNTHESIS_OF_GPI_ANCHORED_PROTEINS		15	0.46271965	1.4516109	0.078431375	0.25632057	0.99	2701	tags=47%, list=24%, signal=61%
POMEROY_MEDULLOBLASTOMA_PROGNOSIS_DN	POMEROY_MEDULLOBLASTOMA_PROGNOSIS_DN		30	0.43108174	1.4515592	0.093023255	0.25531083	0.99	1282	tags=27%, list=11%, signal=30%
REACTOME_FORMATION_OF_THE_EARLY_ELONGATION_COMPLEX	REACTOME_FORMATION_OF_THE_EARLY_ELONGATION_COMPLEX		28	0.50111634	1.4502217	0.125	0.2563973	0.99	2149	tags=39%, list=19%, signal=48%
CHIARADONNA_NEOPLASTIC_TRANSFORMATION_KRAS_UP	CHIARADONNA_NEOPLASTIC_TRANSFORMATION_KRAS_UP		88	0.44869563	1.4494127	0.11627907	0.25690213	0.99	1928	tags=39%, list=17%, signal=46%
PAL_PRMT5_TARGETS_UP	PAL_PRMT5_TARGETS_UP		157	0.43280596	1.4490684	0.0952381	0.25621143	0.99	1620	tags=30%, list=14%, signal=35%
MORI_EMU_MYC_LYMPHOMA_BY_ONSET_TIME_UP	MORI_EMU_MYC_LYMPHOMA_BY_ONSET_TIME_UP		68	0.40904897	1.4479296	0.18367347	0.25712174	0.99	3539	tags=60%, list=32%, signal=88%
REACTOME_M_G1_TRANSITION	REACTOME_M_G1_TRANSITION		52	0.5154189	1.4474947	0.09090909	0.25662312	0.99	1530	tags=23%, list=14%, signal=27%
BIOCARTA_INSULIN_PATHWAY	BIOCARTA_INSULIN_PATHWAY		15	0.52442795	1.446302	0.039215688	0.2574917	0.99	1270	tags=27%, list=11%, signal=30%
REACTOME_METABLISM_OF_NUCLEOTIDES	REACTOME_METABLISM_OF_NUCLEOTIDES		52	0.38594127	1.4452511	0.1590909	0.25822788	0.99	1991	tags=35%, list=18%, signal=42%
ZHOU_INFLAMMATORY_RESPONSE_LPS_UP	ZHOU_INFLAMMATORY_RESPONSE_LPS_UP		197	0.3481901	1.4452401	0.035714287	0.25703207	0.99	1823	tags=30%, list=16%, signal=35%
RICKMAN_TUMOR_DIFFERENTIATED_MODERATELY_VS_POORLY_UP	RICKMAN_TUMOR_DIFFERENTIATED_MODERATELY_VS_POORLY_UP		20	0.5644114	1.4433802	0.07317073	0.25844705	0.99	2331	tags=45%, list=21%, signal=57%
RICKMAN_TUMOR_DIFFERENTIATED_MODERATELY_VS_POORLY_DN	RICKMAN_TUMOR_DIFFERENTIATED_MODERATELY_VS_POORLY_DN		20	0.5644114	1.4433802	0.07317073	0.25721633	0.99	2331	tags=45%, list=21%, signal=57%
REACTOME_INSULIN_SYNTHESIS_AND_SECRETION	REACTOME_INSULIN_SYNTHESIS_AND_SECRETION		87	0.40134096	1.4413671	0.14285715	0.25859424	0.99	4753	tags=72%, list=42%, signal=125%
COULOUARN_TEMPORAL_TGFB1_SIGNATURE_UP	COULOUARN_TEMPORAL_TGFB1_SIGNATURE_UP		57	0.44253424	1.440975	0.057142857	0.25762412	0.99	1908	tags=37%, list=17%, signal=44%
REACTOME_MRNA_PROCESSING	REACTOME_MRNA_PROCESSING		28	0.4900811	1.4406576	0.13043478	0.25692943	0.99	2149	tags=43%, list=19%, signal=53%
GARGALOVIC_RESPONSE_TO_OXIDIZED_PHOSPHOLIPIDS_TURQUOISE_DN	GARGALOVIC_RESPONSE_TO_OXIDIZED_PHOSPHOLIPIDS_TURQUOISE_DN		23	0.54477465	1.4399599	0.0952381	0.2569283	0.99	1519	tags=48%, list=14%, signal=55%
LANDIS_BREAST_CANCER_PROGRESSION_UP	LANDIS_BREAST_CANCER_PROGRESSION_UP		42	0.6847505	1.4380504	0.125	0.25879544	0.99	1844	tags=62%, list=16%, signal=74%
REACTOME_METABOLISM_OF_RNA	REACTOME_METABOLISM_OF_RNA		56	0.50598425	1.4365172	0.17391305	0.2604848	0.99	3464	tags=55%, list=31%, signal=80%
SEITZ_NEOPLASTIC_TRANSFORMATION_BY_8P_DELETION_DN	SEITZ_NEOPLASTIC_TRANSFORMATION_BY_8P_DELETION_DN		20	0.5230109	1.4363704	0.14285715	0.25952867	0.99	1023	tags=40%, list=9%, signal=44%
REACTOME_TRANSPORT_OF_MATURE_MRNA_DERIVED_FROM_AN_INTRON_CONTAINING_TRANSCRIPT	REACTOME_TRANSPORT_OF_MATURE_MRNA_DERIVED_FROM_AN_INTRON_CONTAINING_TRANSCRIPT		33	0.516526	1.4360396	0.1521739	0.25875866	0.99	4110	tags=67%, list=37%, signal=105%
REACTOME_REGULATION_OF_GLUCOKINASE_BY_GLUCOKINASE_REGULATORY_PROTEIN	REACTOME_REGULATION_OF_GLUCOKINASE_BY_GLUCOKINASE_REGULATORY_PROTEIN		18	0.51108396	1.4352273	0.125	0.25840533	0.99	2698	tags=50%, list=24%, signal=66%
ROYLANCE_BREAST_CANCER_16Q_COPY_NUMBER_UP	ROYLANCE_BREAST_CANCER_16Q_COPY_NUMBER_UP		25	0.4029033	1.434086	0.041666668	0.25980732	0.99	2361	tags=44%, list=21%, signal=56%
REACTOME_FORMATION_AND_MATURATION_OF_MRNA_TRANSCRIPT	REACTOME_FORMATION_AND_MATURATION_OF_MRNA_TRANSCRIPT		99	0.46135145	1.4339963	0.19148937	0.25872082	0.99	4875	tags=74%, list=44%, signal=129%
REACTOME_ELONGATION_AND_PROCESSING_OF_CAPPED_TRANSCRIPTS	REACTOME_ELONGATION_AND_PROCESSING_OF_CAPPED_TRANSCRIPTS		88	0.46156064	1.4338932	0.1875	0.25769547	0.99	4875	tags=75%, list=44%, signal=132%
GAL_LEUKEMIC_STEM_CELL_DN	GAL_LEUKEMIC_STEM_CELL_DN		133	0.42862102	1.4326977	0.083333336	0.25805905	0.99	1049	tags=32%, list=9%, signal=34%
MODY_HIPPOCAMPUS_PRENATAL	MODY_HIPPOCAMPUS_PRENATAL		21	0.4599343	1.4291235	0.12962963	0.2625419	0.99	3764	tags=57%, list=34%, signal=86%
KEGG_PURINE_METABOLISM	KEGG_PURINE_METABOLISM		110	0.31690568	1.4286734	0.022727273	0.2621571	0.99	2327	tags=34%, list=21%, signal=42%
CAFFAREL_RESPONSE_TO_THC_24HR_5_DN	CAFFAREL_RESPONSE_TO_THC_24HR_5_DN		37	0.44203952	1.4269282	0.10810811	0.2643846	0.99	2352	tags=41%, list=21%, signal=51%
REACTOME_SNRNP_ASSEMBLY	REACTOME_SNRNP_ASSEMBLY		29	0.56552345	1.4262036	0.1590909	0.26461834	0.99	3633	tags=66%, list=32%, signal=97%
LY_AGING_PREMATURE_DN	LY_AGING_PREMATURE_DN		19	0.58532256	1.4256729	0.14634146	0.26441815	0.99	2352	tags=74%, list=21%, signal=93%
CONCANNON_APOPTOSIS_BY_EPOXOMICIN_DN	CONCANNON_APOPTOSIS_BY_EPOXOMICIN_DN		100	0.40294757	1.425476	0.055555556	0.26360562	0.99	1747	tags=36%, list=16%, signal=42%
ZHAN_MULTIPLE_MYELOMA_LB_DN	ZHAN_MULTIPLE_MYELOMA_LB_DN		21	0.52506053	1.4210248	0.21621622	0.27035215	0.99	1713	tags=38%, list=15%, signal=45%
AMIT_EGF_RESPONSE_40_HELA	AMIT_EGF_RESPONSE_40_HELA		26	0.41195178	1.4197158	0.022222223	0.27151325	0.99	2262	tags=50%, list=20%, signal=63%
HUANG_DASATINIB_RESISTANCE_DN	HUANG_DASATINIB_RESISTANCE_DN		37	0.42576247	1.4178692	0.1	0.27365297	0.99	2027	tags=41%, list=18%, signal=49%
RIZKI_TUMOR_INVASIVENESS_2D_DN	RIZKI_TUMOR_INVASIVENESS_2D_DN		46	0.39166346	1.4166193	0.1	0.27462792	0.99	882	tags=24%, list=8%, signal=26%
RODRIGUES_THYROID_CARCINOMA_POORLY_DIFFERENTIATED_UP	RODRIGUES_THYROID_CARCINOMA_POORLY_DIFFERENTIATED_UP		336	0.41587797	1.4138721	0.11363637	0.27870145	0.99	2283	tags=32%, list=20%, signal=40%
SENGUPTA_NASOPHARYNGEAL_CARCINOMA_UP	SENGUPTA_NASOPHARYNGEAL_CARCINOMA_UP		146	0.45375276	1.4115237	0.08108108	0.2815614	0.99	955	tags=30%, list=9%, signal=33%
BROWNE_HCMV_INFECTION_24HR_UP	BROWNE_HCMV_INFECTION_24HR_UP		99	0.30433846	1.4112382	0.041666668	0.28087777	0.99	1983	tags=25%, list=18%, signal=30%
SMID_BREAST_CANCER_RELAPSE_IN_BONE_DN	SMID_BREAST_CANCER_RELAPSE_IN_BONE_DN		183	0.36726817	1.408226	0.05882353	0.28461266	0.99	1931	tags=32%, list=17%, signal=38%
LEE_LIVER_CANCER_SURVIVAL_DN	LEE_LIVER_CANCER_SURVIVAL_DN		83	0.43915716	1.4079213	0.13043478	0.28417563	0.99	2845	tags=46%, list=25%, signal=61%
BROWNE_HCMV_INFECTION_2HR_DN	BROWNE_HCMV_INFECTION_2HR_DN		31	0.5077294	1.4078724	0.023809524	0.2830715	0.99	432	tags=26%, list=4%, signal=27%
MARKEY_RB1_CHRONIC_LOF_UP	MARKEY_RB1_CHRONIC_LOF_UP		95	0.43742847	1.4076428	0.102564104	0.28239504	0.99	847	tags=34%, list=8%, signal=36%
TARTE_PLASMA_CELL_VS_PLASMABLAST_DN	TARTE_PLASMA_CELL_VS_PLASMABLAST_DN		212	0.36191332	1.4055035	0.0952381	0.2847047	0.99	2030	tags=29%, list=18%, signal=34%
KOKKINAKIS_METHIONINE_DEPRIVATION_48HR_DN	KOKKINAKIS_METHIONINE_DEPRIVATION_48HR_DN		45	0.38161343	1.4044231	0.11111111	0.28620932	0.99	1866	tags=33%, list=17%, signal=40%
HAHTOLA_MYCOSIS_FUNGOIDES_SKIN_DN	HAHTOLA_MYCOSIS_FUNGOIDES_SKIN_DN		17	0.49891263	1.4013065	0.057142857	0.29062763	0.99	2404	tags=41%, list=21%, signal=52%
REACTOME_VPR_MEDIATED_NUCLEAR_IMPORT_OF_PICS	REACTOME_VPR_MEDIATED_NUCLEAR_IMPORT_OF_PICS		20	0.5449507	1.4000704	0.15555556	0.29133293	0.99	2698	tags=55%, list=24%, signal=72%
REACTOME_TRANSLATION_INITIATION_COMPLEX_FORMATION	REACTOME_TRANSLATION_INITIATION_COMPLEX_FORMATION		25	0.5108828	1.3995813	0.09803922	0.291005	0.99	4259	tags=60%, list=38%, signal=97%
WEST_ADRENOCORTICAL_TUMOR_UP	WEST_ADRENOCORTICAL_TUMOR_UP		199	0.37853685	1.3977791	0.12820514	0.29274458	0.99	2338	tags=34%, list=21%, signal=42%
REACTOME_MRNA_SPLICING	REACTOME_MRNA_SPLICING		63	0.45305422	1.3961532	0.24	0.29430974	0.99	4266	tags=63%, list=38%, signal=102%
BHATI_G2M_ARREST_BY_2METHOXYESTRADIOL_UP	BHATI_G2M_ARREST_BY_2METHOXYESTRADIOL_UP		68	0.42050818	1.39587	0.10869565	0.2935006	0.99	2216	tags=34%, list=20%, signal=42%
YAO_TEMPORAL_RESPONSE_TO_PROGESTERONE_CLUSTER_9	YAO_TEMPORAL_RESPONSE_TO_PROGESTERONE_CLUSTER_9		59	0.40053442	1.3956777	0.06382979	0.29279402	0.99	2132	tags=36%, list=19%, signal=44%
REACTOME_LATE_PHASE_OF_HIV_LIFE_CYCLE	REACTOME_LATE_PHASE_OF_HIV_LIFE_CYCLE		66	0.45929953	1.3952745	0.2	0.29220653	0.99	4936	tags=71%, list=44%, signal=127%
WONG_PROTEASOME_GENE_MODULE	WONG_PROTEASOME_GENE_MODULE		35	0.41055292	1.3937396	0.13636364	0.29300433	0.99	807	tags=14%, list=7%, signal=15%
MISSIAGLIA_REGULATED_BY_METHYLATION_UP	MISSIAGLIA_REGULATED_BY_METHYLATION_UP		68	0.39752644	1.3899195	0.093023255	0.29846382	0.99	2218	tags=43%, list=20%, signal=53%
REACTOME_PROCESSING_OF_CAPPED_INTRON_CONTAINING_PRE_MRNA	REACTOME_PROCESSING_OF_CAPPED_INTRON_CONTAINING_PRE_MRNA		82	0.46827903	1.3898989	0.2173913	0.2972841	0.99	4266	tags=63%, list=38%, signal=102%
LAU_APOPTOSIS_CDKN2A_UP	LAU_APOPTOSIS_CDKN2A_UP		36	0.43432987	1.3898859	0.09756097	0.29613692	0.99	2909	tags=47%, list=26%, signal=64%
BOYLAN_MULTIPLE_MYELOMA_C_CLUSTER_UP	BOYLAN_MULTIPLE_MYELOMA_C_CLUSTER_UP		20	0.45938963	1.3890892	0.102564104	0.2962055	0.99	695	tags=30%, list=6%, signal=32%
KEGG_PROGESTERONE_MEDIATED_OOCYTE_MATURATION	KEGG_PROGESTERONE_MEDIATED_OOCYTE_MATURATION		56	0.35241866	1.3852276	0.11111111	0.30163684	0.99	1025	tags=21%, list=9%, signal=23%
REACTOME_REGULATION_OF_APC_ACTIVATORS_BETWEEN_G1_S_AND_EARLY_ANAPHASE	REACTOME_REGULATION_OF_APC_ACTIVATORS_BETWEEN_G1_S_AND_EARLY_ANAPHASE		55	0.42902607	1.3845763	0.17777778	0.3013619	0.99	2025	tags=20%, list=18%, signal=24%
RODRIGUES_THYROID_CARCINOMA_ANAPLASTIC_UP	RODRIGUES_THYROID_CARCINOMA_ANAPLASTIC_UP		363	0.3787219	1.3838993	0.13333334	0.30148387	0.99	2387	tags=33%, list=21%, signal=40%
TURASHVILI_BREAST_DUCTAL_CARCINOMA_VS_LOBULAR_NORMAL_UP	TURASHVILI_BREAST_DUCTAL_CARCINOMA_VS_LOBULAR_NORMAL_UP		39	0.46273434	1.3829377	0.09090909	0.30160627	0.99	1292	tags=33%, list=12%, signal=38%
KEGG_GLYCOSPHINGOLIPID_BIOSYNTHESIS_GANGLIO_SERIES	KEGG_GLYCOSPHINGOLIPID_BIOSYNTHESIS_GANGLIO_SERIES		15	0.4674823	1.3821588	0.093023255	0.30196798	1	1993	tags=53%, list=18%, signal=65%
BIOCARTA_PDGF_PATHWAY	BIOCARTA_PDGF_PATHWAY		22	0.40516654	1.381228	0.09803922	0.3023052	1	1270	tags=23%, list=11%, signal=26%
BANDRES_RESPONSE_TO_CARMUSTIN_MGMT_24HR_DN	BANDRES_RESPONSE_TO_CARMUSTIN_MGMT_24HR_DN		22	0.4853265	1.3804802	0.03125	0.3024916	1	2964	tags=45%, list=26%, signal=62%
AIYAR_COBRA1_TARGETS_UP	AIYAR_COBRA1_TARGETS_UP		26	0.47406405	1.3732964	0.1	0.31278467	1	679	tags=27%, list=6%, signal=29%
OUELLET_CULTURED_OVARIAN_CANCER_INVASIVE_VS_LMP_DN	OUELLET_CULTURED_OVARIAN_CANCER_INVASIVE_VS_LMP_DN		15	0.48804	1.3722118	0.025	0.31353426	1	1517	tags=33%, list=14%, signal=39%
VERRECCHIA_DELAYED_RESPONSE_TO_TGFB1	VERRECCHIA_DELAYED_RESPONSE_TO_TGFB1		26	0.44484454	1.3718477	0.10638298	0.31309772	1	2382	tags=42%, list=21%, signal=54%
REACTOME_NUCLEAR_IMPORT_OF_REV_PROTEIN	REACTOME_NUCLEAR_IMPORT_OF_REV_PROTEIN		18	0.56784	1.3691114	0.19512194	0.31630668	1	2698	tags=50%, list=24%, signal=66%
CROONQUIST_NRAS_VS_STROMAL_STIMULATION_UP	CROONQUIST_NRAS_VS_STROMAL_STIMULATION_UP		20	0.5202212	1.3689786	0.19565217	0.3152242	1	1242	tags=35%, list=11%, signal=39%
REACTOME_RNA_POLYMERASE_II_TRANSCRIPTION	REACTOME_RNA_POLYMERASE_II_TRANSCRIPTION		70	0.4318002	1.3676778	0.25	0.31597847	1	4936	tags=71%, list=44%, signal=127%
TONKS_TARGETS_OF_RUNX1_RUNX1T1_FUSION_SUSTAINED_IN_MONOCYTE_UP	TONKS_TARGETS_OF_RUNX1_RUNX1T1_FUSION_SUSTAINED_IN_MONOCYTE_UP		15	0.5210863	1.3662121	0.075	0.3174932	1	411	tags=33%, list=4%, signal=35%
STEIN_ESR1_TARGETS	STEIN_ESR1_TARGETS		54	0.40398297	1.3659977	0.02631579	0.31664985	1	1519	tags=33%, list=14%, signal=38%
SHIPP_DLBCL_VS_FOLLICULAR_LYMPHOMA_UP	SHIPP_DLBCL_VS_FOLLICULAR_LYMPHOMA_UP		35	0.4093717	1.3629524	0.17391305	0.32069063	1	2045	tags=37%, list=18%, signal=45%
EINAV_INTERFERON_SIGNATURE_IN_CANCER	EINAV_INTERFERON_SIGNATURE_IN_CANCER		15	0.61570364	1.3626854	0.18181819	0.31991944	1	2066	tags=60%, list=18%, signal=73%
FLECHNER_BIOPSY_KIDNEY_TRANSPLANT_OK_VS_DONOR_DN	FLECHNER_BIOPSY_KIDNEY_TRANSPLANT_OK_VS_DONOR_DN		15	0.5177037	1.3604742	0.078431375	0.3228606	1	4542	tags=80%, list=41%, signal=134%
REACTOME_FORMATION_OF_THE_TERNARY_COMPLEX_AND_SUBSEQUENTLY_THE_43S_COMPLEX	REACTOME_FORMATION_OF_THE_TERNARY_COMPLEX_AND_SUBSEQUENTLY_THE_43S_COMPLEX		22	0.5132221	1.3601599	0.2037037	0.32247946	1	4259	tags=64%, list=38%, signal=102%
BERENJENO_TRANSFORMED_BY_RHOA_FOREVER_DN	BERENJENO_TRANSFORMED_BY_RHOA_FOREVER_DN		24	0.4821475	1.3597664	0.09756097	0.32220623	1	592	tags=38%, list=5%, signal=40%
LIU_PROSTATE_CANCER_UP	LIU_PROSTATE_CANCER_UP		52	0.43447185	1.3597012	0.04761905	0.3210577	1	1041	tags=29%, list=9%, signal=32%
COLDREN_GEFITINIB_RESISTANCE_DN	COLDREN_GEFITINIB_RESISTANCE_DN		123	0.48929992	1.3510817	0.13157895	0.3358253	1	2454	tags=51%, list=22%, signal=65%
CHANG_CORE_SERUM_RESPONSE_UP	CHANG_CORE_SERUM_RESPONSE_UP		48	0.45944938	1.3505616	0.12195122	0.33554658	1	1502	tags=40%, list=13%, signal=46%
REACTOME_GENE_EXPRESSION	REACTOME_GENE_EXPRESSION		250	0.33659628	1.350347	0.12765957	0.33458465	1	4973	tags=68%, list=44%, signal=120%
LEE_NEURAL_CREST_STEM_CELL_DN	LEE_NEURAL_CREST_STEM_CELL_DN		69	0.37920105	1.3449285	0.03773585	0.344286	1	1737	tags=33%, list=16%, signal=39%
WANG_BARRETTS_ESOPHAGUS_AND_ESOPHAGUS_CANCER_DN	WANG_BARRETTS_ESOPHAGUS_AND_ESOPHAGUS_CANCER_DN		24	0.4116184	1.3444207	0.057142857	0.343994	1	340	tags=17%, list=3%, signal=17%
KEGG_O_GLYCAN_BIOSYNTHESIS	KEGG_O_GLYCAN_BIOSYNTHESIS		17	0.40934667	1.3435596	0.11904762	0.34473044	1	1368	tags=24%, list=12%, signal=27%
TONG_INTERACT_WITH_PTTG1	TONG_INTERACT_WITH_PTTG1		31	0.37886474	1.3428657	0.12	0.3450486	1	3690	tags=68%, list=33%, signal=101%
SASAKI_ADULT_T_CELL_LEUKEMIA	SASAKI_ADULT_T_CELL_LEUKEMIA		86	0.3830116	1.3418292	0.11764706	0.34572127	1	1119	tags=22%, list=10%, signal=24%
WU_HBX_TARGETS_2_UP	WU_HBX_TARGETS_2_UP		17	0.4469865	1.3410504	0.033333335	0.3459696	1	902	tags=24%, list=8%, signal=26%
RHODES_CANCER_META_SIGNATURE	RHODES_CANCER_META_SIGNATURE		41	0.39956823	1.3399068	0.15555556	0.34632486	1	3093	tags=46%, list=28%, signal=64%
KEGG_PATHOGENIC_ESCHERICHIA_COLI_INFECTION	KEGG_PATHOGENIC_ESCHERICHIA_COLI_INFECTION		37	0.42206204	1.3386478	0.2037037	0.3473287	1	2742	tags=43%, list=24%, signal=57%
REACTOME_HIV1_TRANSCRIPTION_INITIATION	REACTOME_HIV1_TRANSCRIPTION_INITIATION		32	0.48742494	1.3383335	0.18604651	0.34688377	1	2149	tags=38%, list=19%, signal=46%
REACTOME_CDC20_PHOSPHO_APC_MEDIATED_DEGRADATION_OF_CYCLIN_A	REACTOME_CDC20_PHOSPHO_APC_MEDIATED_DEGRADATION_OF_CYCLIN_A		51	0.4227757	1.3373883	0.19565217	0.3478798	1	304	tags=10%, list=3%, signal=10%
SWEET_KRAS_ONCOGENIC_SIGNATURE	SWEET_KRAS_ONCOGENIC_SIGNATURE		28	0.4626359	1.337	0.16666667	0.34758493	1	748	tags=25%, list=7%, signal=27%
GEORGES_TARGETS_OF_MIR192_AND_MIR215	GEORGES_TARGETS_OF_MIR192_AND_MIR215		415	0.32184815	1.335302	0.07692308	0.34968585	1	1888	tags=26%, list=17%, signal=30%
BENPORATH_ES_CORE_NINE_CORRELATED	BENPORATH_ES_CORE_NINE_CORRELATED		65	0.42316294	1.3324184	0.08571429	0.35492992	1	2439	tags=37%, list=22%, signal=47%
XU_CREBBP_TARGETS_UP	XU_CREBBP_TARGETS_UP		20	0.5744459	1.3308738	0.07692308	0.35653895	1	1458	tags=50%, list=13%, signal=57%
CHARAFE_BREAST_CANCER_BASAL_VS_MESENCHYMAL_UP	CHARAFE_BREAST_CANCER_BASAL_VS_MESENCHYMAL_UP		67	0.47243446	1.3300114	0.20454545	0.35699418	1	2454	tags=51%, list=22%, signal=65%
KEGG_OOCYTE_MEIOSIS	KEGG_OOCYTE_MEIOSIS		74	0.3092165	1.3278557	0.125	0.35973337	1	847	tags=16%, list=8%, signal=17%
REACTOME_TRANSCRIPTION_OF_THE_HIV_GENOME	REACTOME_TRANSCRIPTION_OF_THE_HIV_GENOME		48	0.43483168	1.3257868	0.22916667	0.36226317	1	4936	tags=71%, list=44%, signal=126%
DORN_ADENOVIRUS_INFECTION_12HR_UP	DORN_ADENOVIRUS_INFECTION_12HR_UP		18	0.4820769	1.3257573	0.121212125	0.36124942	1	1875	tags=44%, list=17%, signal=53%
KEGG_BASAL_TRANSCRIPTION_FACTORS	KEGG_BASAL_TRANSCRIPTION_FACTORS		22	0.49554464	1.3238742	0.20930232	0.36410776	1	1679	tags=32%, list=15%, signal=37%
GARGALOVIC_RESPONSE_TO_OXIDIZED_PHOSPHOLIPIDS_BLACK_UP	GARGALOVIC_RESPONSE_TO_OXIDIZED_PHOSPHOLIPIDS_BLACK_UP		20	0.45722532	1.3229885	0.12195122	0.36414328	1	2040	tags=40%, list=18%, signal=49%
LANDIS_ERBB2_BREAST_TUMORS_65_UP	LANDIS_ERBB2_BREAST_TUMORS_65_UP		19	0.6695734	1.3229697	0.078947365	0.36298534	1	1876	tags=58%, list=17%, signal=69%
NIKOLSKY_BREAST_CANCER_12Q13_Q21_AMPLICON	NIKOLSKY_BREAST_CANCER_12Q13_Q21_AMPLICON		20	0.4346778	1.3209347	0.13333334	0.36517456	1	1568	tags=30%, list=14%, signal=35%
BOYAULT_LIVER_CANCER_SUBCLASS_G123_UP	BOYAULT_LIVER_CANCER_SUBCLASS_G123_UP		26	0.48238644	1.3092892	0.21428572	0.38675615	1	1066	tags=31%, list=10%, signal=34%
REACTOME_TRANSPORT_OF_RIBONUCLEOPROTEINS_INTO_THE_HOST_NUCLEUS	REACTOME_TRANSPORT_OF_RIBONUCLEOPROTEINS_INTO_THE_HOST_NUCLEUS		18	0.5368295	1.3062825	0.21428572	0.39105165	1	2698	tags=50%, list=24%, signal=66%
DORN_ADENOVIRUS_INFECTION_12HR_DN	DORN_ADENOVIRUS_INFECTION_12HR_DN		21	0.47241905	1.3061826	0.10526316	0.38996798	1	832	tags=29%, list=7%, signal=31%
CASORELLI_ACUTE_PROMYELOCYTIC_LEUKEMIA_DN	CASORELLI_ACUTE_PROMYELOCYTIC_LEUKEMIA_DN		412	0.32644072	1.3038636	0.175	0.39351293	1	1882	tags=27%, list=17%, signal=31%
MATTIOLI_MGUS_VS_PCL	MATTIOLI_MGUS_VS_PCL		64	0.38074422	1.3024623	0.15	0.39507636	1	2643	tags=38%, list=24%, signal=49%
KEGG_CYTOSOLIC_DNA_SENSING_PATHWAY	KEGG_CYTOSOLIC_DNA_SENSING_PATHWAY		28	0.4643192	1.302404	0.16129032	0.39398363	1	967	tags=25%, list=9%, signal=27%
KENNY_CTNNB1_TARGETS_UP	KENNY_CTNNB1_TARGETS_UP		32	0.42703572	1.3019392	0.15789473	0.3934557	1	1990	tags=41%, list=18%, signal=49%
HUPER_BREAST_BASAL_VS_LUMINAL_DN	HUPER_BREAST_BASAL_VS_LUMINAL_DN		39	0.39932045	1.3004186	0.12903225	0.39522165	1	1407	tags=36%, list=13%, signal=41%
GARCIA_TARGETS_OF_FLI1_AND_DAX1_DN	GARCIA_TARGETS_OF_FLI1_AND_DAX1_DN		82	0.35466152	1.3002082	0.15789473	0.39438593	1	906	tags=23%, list=8%, signal=25%
BECKER_TAMOXIFEN_RESISTANCE_DN	BECKER_TAMOXIFEN_RESISTANCE_DN		30	0.45034683	1.2972902	0.07692308	0.39858893	1	1974	tags=47%, list=18%, signal=57%
CHNG_MULTIPLE_MYELOMA_HYPERPLOID_UP	CHNG_MULTIPLE_MYELOMA_HYPERPLOID_UP		34	0.40673876	1.2964236	0.21153846	0.39909372	1	4247	tags=65%, list=38%, signal=104%
KIM_MYC_AMPLIFICATION_TARGETS_DN	KIM_MYC_AMPLIFICATION_TARGETS_DN		37	0.41590193	1.2955645	0.046511628	0.3996036	1	2531	tags=38%, list=23%, signal=49%
BROWNE_HCMV_INFECTION_10HR_DN	BROWNE_HCMV_INFECTION_10HR_DN		32	0.37299213	1.2940845	0.13043478	0.4013855	1	1855	tags=25%, list=17%, signal=30%
LI_AMPLIFIED_IN_LUNG_CANCER	LI_AMPLIFIED_IN_LUNG_CANCER		123	0.34575936	1.2928997	0.1891892	0.4022492	1	3404	tags=43%, list=30%, signal=61%
CAFFAREL_RESPONSE_TO_THC_24HR_5_UP	CAFFAREL_RESPONSE_TO_THC_24HR_5_UP		18	0.4474759	1.2923642	0.1875	0.40208545	1	2390	tags=39%, list=21%, signal=49%
HALMOS_CEBPA_TARGETS_DN	HALMOS_CEBPA_TARGETS_DN		23	0.440298	1.2892771	0.083333336	0.40722087	1	1407	tags=39%, list=13%, signal=45%
CHANDRAN_METASTASIS_UP	CHANDRAN_METASTASIS_UP		44	0.38113636	1.2890538	0.15789473	0.40630338	1	1331	tags=30%, list=12%, signal=33%
WANG_METHYLATED_IN_BREAST_CANCER	WANG_METHYLATED_IN_BREAST_CANCER		23	0.4457712	1.2887859	0.18181819	0.40564305	1	2218	tags=48%, list=20%, signal=60%
MARCHINI_TRABECTEDIN_RESISTANCE_UP	MARCHINI_TRABECTEDIN_RESISTANCE_UP		16	0.48377886	1.2880657	0.1388889	0.4061539	1	1492	tags=38%, list=13%, signal=43%
REACTOME_ASSOCIATION_OF_TRIC_CCT_WITH_TARGET_PROTEINS_DURING_BIOSYNTHESIS	REACTOME_ASSOCIATION_OF_TRIC_CCT_WITH_TARGET_PROTEINS_DURING_BIOSYNTHESIS		20	0.41936424	1.287723	0.22	0.40552306	1	3326	tags=45%, list=30%, signal=64%
BOYLAN_MULTIPLE_MYELOMA_C_DN	BOYLAN_MULTIPLE_MYELOMA_C_DN		26	0.4453193	1.2864532	0.18181819	0.4063278	1	1764	tags=38%, list=16%, signal=46%
LIAO_METASTASIS	LIAO_METASTASIS		282	0.29652712	1.2854888	0.083333336	0.40687087	1	2462	tags=34%, list=22%, signal=43%
DELYS_THYROID_CANCER_UP	DELYS_THYROID_CANCER_UP		275	0.34008974	1.285111	0.16666667	0.40604165	1	2112	tags=36%, list=19%, signal=43%
WANG_CISPLATIN_RESPONSE_AND_XPC_UP	WANG_CISPLATIN_RESPONSE_AND_XPC_UP		92	0.33996457	1.2845484	0.083333336	0.40609655	1	1112	tags=23%, list=10%, signal=25%
GENTILE_UV_RESPONSE_CLUSTER_D5	GENTILE_UV_RESPONSE_CLUSTER_D5		19	0.39008367	1.2828503	0.14634146	0.40771368	1	4770	tags=74%, list=43%, signal=128%
BARIS_THYROID_CANCER_DN	BARIS_THYROID_CANCER_DN		43	0.41146412	1.2774526	0.21052632	0.4169748	1	1757	tags=33%, list=16%, signal=38%
REACTOME_UNFOLDED_PROTEIN_RESPONSE	REACTOME_UNFOLDED_PROTEIN_RESPONSE		15	0.5535732	1.2763747	0.21153846	0.41759276	1	3613	tags=67%, list=32%, signal=98%
GRADE_COLON_AND_RECTAL_CANCER_UP	GRADE_COLON_AND_RECTAL_CANCER_UP		161	0.33659813	1.2750964	0.22727273	0.41870922	1	2009	tags=27%, list=18%, signal=33%
SCHEIDEREIT_IKK_INTERACTING_PROTEINS	SCHEIDEREIT_IKK_INTERACTING_PROTEINS		15	0.4271813	1.2740703	0.16216215	0.41964638	1	448	tags=13%, list=4%, signal=14%
HENDRICKS_SMARCA4_TARGETS_UP	HENDRICKS_SMARCA4_TARGETS_UP		28	0.38735762	1.2721233	0.15384616	0.422165	1	2389	tags=43%, list=21%, signal=54%
MMS_MOUSE_LYMPH_HIGH_4HRS_UP	MMS_MOUSE_LYMPH_HIGH_4HRS_UP		31	0.46998918	1.2709653	0.2826087	0.42336014	1	1928	tags=35%, list=17%, signal=43%
DAZARD_UV_RESPONSE_CLUSTER_G6	DAZARD_UV_RESPONSE_CLUSTER_G6		53	0.3771505	1.2665081	0.1521739	0.43059617	1	920	tags=17%, list=8%, signal=18%
IWANAGA_CARCINOGENESIS_BY_KRAS_PTEN_UP	IWANAGA_CARCINOGENESIS_BY_KRAS_PTEN_UP		117	0.3123691	1.26587	0.040816326	0.4307205	1	1793	tags=22%, list=16%, signal=26%
CREIGHTON_AKT1_SIGNALING_VIA_MTOR_DN	CREIGHTON_AKT1_SIGNALING_VIA_MTOR_DN		18	0.44498673	1.2623607	0.24	0.43597543	1	1651	tags=33%, list=15%, signal=39%
ENK_UV_RESPONSE_EPIDERMIS_UP	ENK_UV_RESPONSE_EPIDERMIS_UP		193	0.30051327	1.2615848	0.18181819	0.4360068	1	2308	tags=34%, list=21%, signal=42%
REACTOME_RNA_POLYMERASE_I_III_AND_MITOCHONDRIAL_TRANSCRIPTION	REACTOME_RNA_POLYMERASE_I_III_AND_MITOCHONDRIAL_TRANSCRIPTION		47	0.4308	1.2610475	0.2195122	0.43592086	1	2441	tags=40%, list=22%, signal=51%
ALCALAY_AML_BY_NPM1_LOCALIZATION_DN	ALCALAY_AML_BY_NPM1_LOCALIZATION_DN		124	0.33659458	1.2591476	0.125	0.43863276	1	1952	tags=36%, list=17%, signal=43%
KORKOLA_EMBRYONAL_CARCINOMA_UP	KORKOLA_EMBRYONAL_CARCINOMA_UP		31	0.356134	1.2591296	0.13636364	0.43733883	1	1328	tags=26%, list=12%, signal=29%
HOFFMANN_PRE_BI_TO_LARGE_PRE_BII_LYMPHOCYTE_UP	HOFFMANN_PRE_BI_TO_LARGE_PRE_BII_LYMPHOCYTE_UP		15	0.4898401	1.2589256	0.17142858	0.436487	1	362	tags=27%, list=3%, signal=28%
BILD_SRC_ONCOGENIC_SIGNATURE	BILD_SRC_ONCOGENIC_SIGNATURE		24	0.38576627	1.2585667	0.05882353	0.4359931	1	412	tags=13%, list=4%, signal=13%
ZHAN_V2_LATE_DIFFERENTIATION_GENES	ZHAN_V2_LATE_DIFFERENTIATION_GENES		27	0.33967778	1.2578537	0.12	0.4359002	1	1924	tags=37%, list=17%, signal=45%
RIZ_ERYTHROID_DIFFERENTIATION_CCNE1	RIZ_ERYTHROID_DIFFERENTIATION_CCNE1		32	0.3486035	1.2573332	0.2	0.43574122	1	2110	tags=25%, list=19%, signal=31%
MORI_MATURE_B_LYMPHOCYTE_DN	MORI_MATURE_B_LYMPHOCYTE_DN		44	0.37743828	1.256767	0.20588236	0.43588597	1	1041	tags=32%, list=9%, signal=35%
SABATES_COLORECTAL_ADENOMA_UP	SABATES_COLORECTAL_ADENOMA_UP		70	0.35410917	1.2563798	0.09756097	0.43508998	1	926	tags=27%, list=8%, signal=29%
STREICHER_LSM1_TARGETS_UP	STREICHER_LSM1_TARGETS_UP		25	0.45059654	1.2563056	0.20512821	0.43395287	1	2664	tags=52%, list=24%, signal=68%
TONKS_TARGETS_OF_RUNX1_RUNX1T1_FUSION_SUSTAINDED_IN_ERYTHROCYTE_UP	TONKS_TARGETS_OF_RUNX1_RUNX1T1_FUSION_SUSTAINDED_IN_ERYTHROCYTE_UP		30	0.43061602	1.2561285	0.14285715	0.43308327	1	759	tags=23%, list=7%, signal=25%
BIOCARTA_GH_PATHWAY	BIOCARTA_GH_PATHWAY		19	0.39809683	1.2550832	0.22413793	0.43372118	1	1270	tags=26%, list=11%, signal=30%
WILCOX_PRESPONSE_TO_ROGESTERONE_UP	WILCOX_PRESPONSE_TO_ROGESTERONE_UP		82	0.36289322	1.2549181	0.078947365	0.43290576	1	312	tags=20%, list=3%, signal=20%
REACTOME_HIV1_TRANSCRIPTION_ELONGATION	REACTOME_HIV1_TRANSCRIPTION_ELONGATION		37	0.42558676	1.2535448	0.26530612	0.43418375	1	4875	tags=70%, list=44%, signal=124%
TIEN_INTESTINE_PROBIOTICS_24HR_UP	TIEN_INTESTINE_PROBIOTICS_24HR_UP		343	0.31607494	1.2529023	0.25	0.43433863	1	1561	tags=22%, list=14%, signal=25%
WANG_CLIM2_TARGETS_UP	WANG_CLIM2_TARGETS_UP		110	0.32610637	1.2523835	0.17073171	0.4339312	1	2793	tags=35%, list=25%, signal=46%
BIOCARTA_CASPASE_PATHWAY	BIOCARTA_CASPASE_PATHWAY		16	0.43321833	1.2522213	0.1632653	0.43299857	1	871	tags=25%, list=8%, signal=27%
CHOW_RASSF1_TARGETS_DN	CHOW_RASSF1_TARGETS_DN		18	0.3991826	1.2504172	0.25	0.4349601	1	3159	tags=39%, list=28%, signal=54%
KEGG_EPITHELIAL_CELL_SIGNALING_IN_HELICOBACTER_PYLORI_INFECTION	KEGG_EPITHELIAL_CELL_SIGNALING_IN_HELICOBACTER_PYLORI_INFECTION		42	0.32877147	1.2501624	0.1	0.4342097	1	3268	tags=50%, list=29%, signal=70%
DAZARD_UV_RESPONSE_CLUSTER_G2	DAZARD_UV_RESPONSE_CLUSTER_G2		15	0.48149386	1.249556	0.24390244	0.4341827	1	2218	tags=47%, list=20%, signal=58%
ZHONG_RESPONSE_TO_AZACITIDINE_AND_TSA_DN	ZHONG_RESPONSE_TO_AZACITIDINE_AND_TSA_DN		32	0.39118424	1.2494882	0.25	0.4330069	1	1991	tags=34%, list=18%, signal=42%
RICKMAN_METASTASIS_DN	RICKMAN_METASTASIS_DN		160	0.31315342	1.2481436	0.11904762	0.43446046	1	3034	tags=38%, list=27%, signal=52%
ZHANG_RESPONSE_TO_IKK_INHIBITOR_AND_TNF_UP	ZHANG_RESPONSE_TO_IKK_INHIBITOR_AND_TNF_UP		120	0.3421586	1.2465708	0.13953489	0.43638924	1	2643	tags=38%, list=24%, signal=49%
MARZEC_IL2_SIGNALING_UP	MARZEC_IL2_SIGNALING_UP		65	0.30593935	1.246226	0.17073171	0.43597284	1	923	tags=18%, list=8%, signal=20%
REACTOME_TRANSCRIPTION	REACTOME_TRANSCRIPTION		103	0.38988063	1.2449986	0.35555556	0.4375003	1	4172	tags=54%, list=37%, signal=86%
BILD_E2F3_ONCOGENIC_SIGNATURE	BILD_E2F3_ONCOGENIC_SIGNATURE		119	0.30422202	1.2444066	0.14285715	0.4375824	1	1169	tags=24%, list=10%, signal=27%
REACTOME_CYCLIN_E_ASSOCIATED_EVENTS_DURING_G1_S_TRANSITION_	REACTOME_CYCLIN_E_ASSOCIATED_EVENTS_DURING_G1_S_TRANSITION_		49	0.40349454	1.2426393	0.26	0.44053254	1	1960	tags=22%, list=18%, signal=27%
WAMUNYOKOLI_OVARIAN_CANCER_LMP_UP	WAMUNYOKOLI_OVARIAN_CANCER_LMP_UP		154	0.33190823	1.2419928	0.25	0.44045115	1	1401	tags=25%, list=13%, signal=28%
CHO_NR4A1_TARGETS	CHO_NR4A1_TARGETS		16	0.44698954	1.2394478	0.121212125	0.4440161	1	1992	tags=38%, list=18%, signal=46%
BIOCARTA_BCR_PATHWAY	BIOCARTA_BCR_PATHWAY		20	0.41744334	1.2381221	0.29166666	0.44541073	1	1435	tags=25%, list=13%, signal=29%
REACTOME_PREFOLDIN_MEDIATED_TRANSFER_OF_SUBSTRATE_TO_CCT_TRIC	REACTOME_PREFOLDIN_MEDIATED_TRANSFER_OF_SUBSTRATE_TO_CCT_TRIC		17	0.52477205	1.2376553	0.3043478	0.44505948	1	3968	tags=65%, list=35%, signal=100%
BIOCARTA_TNFR1_PATHWAY	BIOCARTA_TNFR1_PATHWAY		19	0.38608915	1.2369362	0.23684211	0.44528174	1	1810	tags=32%, list=16%, signal=38%
HOOI_ST7_TARGETS_DN	HOOI_ST7_TARGETS_DN		51	0.35692665	1.2365525	0.1521739	0.44492176	1	1291	tags=29%, list=12%, signal=33%
NIKOLSKY_BREAST_CANCER_17Q11_Q21_AMPLICON	NIKOLSKY_BREAST_CANCER_17Q11_Q21_AMPLICON		53	0.35385197	1.2351053	0.16666667	0.44661766	1	1735	tags=25%, list=15%, signal=29%
DORN_ADENOVIRUS_INFECTION_48HR_DN	DORN_ADENOVIRUS_INFECTION_48HR_DN		28	0.40299666	1.2349688	0.23076923	0.44567722	1	1189	tags=25%, list=11%, signal=28%
REACTOME_HIV_INFECTION	REACTOME_HIV_INFECTION		139	0.34811506	1.2291193	0.31111112	0.4571988	1	4256	tags=50%, list=38%, signal=79%
GENTILE_RESPONSE_CLUSTER_D3	GENTILE_RESPONSE_CLUSTER_D3		35	0.38932464	1.2277168	0.25531915	0.4588536	1	1295	tags=26%, list=12%, signal=29%
FARMER_BREAST_CANCER_BASAL_VS_LULMINAL	FARMER_BREAST_CANCER_BASAL_VS_LULMINAL		192	0.32955804	1.2276365	0.22222222	0.45773035	1	1914	tags=33%, list=17%, signal=39%
FUJII_YBX1_TARGETS_UP	FUJII_YBX1_TARGETS_UP		16	0.44176468	1.2275599	0.25	0.4565953	1	1130	tags=38%, list=10%, signal=42%
BIOCARTA_IL1R_PATHWAY	BIOCARTA_IL1R_PATHWAY		18	0.3955944	1.2274165	0.25	0.45578876	1	1151	tags=28%, list=10%, signal=31%
PARK_APL_PATHOGENESIS_DN	PARK_APL_PATHOGENESIS_DN		26	0.39854696	1.2273175	0.2777778	0.4547521	1	1906	tags=35%, list=17%, signal=42%
BILD_HRAS_ONCOGENIC_SIGNATURE	BILD_HRAS_ONCOGENIC_SIGNATURE		140	0.33408722	1.2271609	0.14285715	0.4537453	1	2033	tags=37%, list=18%, signal=45%
NAKAJIMA_EOSINOPHIL	NAKAJIMA_EOSINOPHIL		15	0.4961832	1.2265707	0.21818182	0.45375	1	967	tags=33%, list=9%, signal=36%
AMIT_EGF_RESPONSE_120_HELA	AMIT_EGF_RESPONSE_120_HELA		47	0.35128394	1.2259632	0.21428572	0.45398888	1	1806	tags=30%, list=16%, signal=35%
MOREAUX_B_LYMPHOCYTE_MATURATION_BY_TACI_DN	MOREAUX_B_LYMPHOCYTE_MATURATION_BY_TACI_DN		25	0.44448236	1.2258306	0.31914893	0.45304394	1	3667	tags=64%, list=33%, signal=95%
GRADE_COLON_CANCER_UP	GRADE_COLON_CANCER_UP		410	0.27290705	1.2241589	0.2	0.454683	1	3683	tags=42%, list=33%, signal=60%
TIEN_INTESTINE_PROBIOTICS_24HR_DN	TIEN_INTESTINE_PROBIOTICS_24HR_DN		128	0.32817817	1.2239033	0.26190478	0.45394436	1	3511	tags=46%, list=31%, signal=66%
TIEN_INTESTINE_PROBIOTICS_6HR_UP	TIEN_INTESTINE_PROBIOTICS_6HR_UP		28	0.33898646	1.223402	0.24074075	0.45344308	1	4080	tags=46%, list=36%, signal=73%
UDAYAKUMAR_MED1_TARGETS_UP	UDAYAKUMAR_MED1_TARGETS_UP		75	0.3160222	1.2227585	0.21276596	0.45326683	1	2378	tags=33%, list=21%, signal=42%
PASQUALUCCI_LYMPHOMA_BY_GC_STAGE_UP	PASQUALUCCI_LYMPHOMA_BY_GC_STAGE_UP		183	0.3007988	1.2202641	0.21428572	0.45688644	1	1729	tags=27%, list=15%, signal=32%
REACTOME_METABOLISM_OF_MRNA	REACTOME_METABOLISM_OF_MRNA		27	0.44698316	1.2182914	0.33333334	0.45901552	1	3457	tags=48%, list=31%, signal=69%
HINATA_NFKB_TARGETS_FIBROBLAST_UP	HINATA_NFKB_TARGETS_FIBROBLAST_UP		43	0.35533848	1.2178155	0.21052632	0.45874938	1	2507	tags=35%, list=22%, signal=45%
SCIBETTA_KDM5B_TARGETS_DN	SCIBETTA_KDM5B_TARGETS_DN		47	0.38510922	1.2172452	0.25641027	0.4588207	1	689	tags=21%, list=6%, signal=23%
CHANG_IMMORTALIZED_BY_HPV31_DN	CHANG_IMMORTALIZED_BY_HPV31_DN		32	0.3878067	1.216969	0.21621622	0.45816767	1	988	tags=28%, list=9%, signal=31%
REACTOME_NRAGE_SIGNALS_DEATH_THROUGH_JNK	REACTOME_NRAGE_SIGNALS_DEATH_THROUGH_JNK		30	0.40099424	1.2163796	0.20930232	0.45813146	1	1095	tags=20%, list=10%, signal=22%
GOLUB_ALL_VS_AML_UP	GOLUB_ALL_VS_AML_UP		18	0.44488382	1.2141651	0.26666668	0.46168536	1	2321	tags=39%, list=21%, signal=49%
BROWNE_HCMV_INFECTION_6HR_UP	BROWNE_HCMV_INFECTION_6HR_UP		42	0.3499024	1.2141142	0.075	0.4606029	1	1564	tags=29%, list=14%, signal=33%
TAKEDA_TARGETS_OF_NUP98_HOXA9_FUSION_6HR_DN	TAKEDA_TARGETS_OF_NUP98_HOXA9_FUSION_6HR_DN		23	0.41162375	1.2139047	0.24390244	0.45997295	1	1106	tags=26%, list=10%, signal=29%
SESTO_RESPONSE_TO_UV_C7	SESTO_RESPONSE_TO_UV_C7		49	0.3343976	1.2114172	0.18604651	0.4637149	1	2198	tags=39%, list=20%, signal=48%
OLSSON_E2F3_TARGETS_DN	OLSSON_E2F3_TARGETS_DN		15	0.5038123	1.2110573	0.20930232	0.46317035	1	554	tags=40%, list=5%, signal=42%
RASHI_RESPONSE_TO_IONIZING_RADIATION_2	RASHI_RESPONSE_TO_IONIZING_RADIATION_2		92	0.32041106	1.20963	0.225	0.46472555	1	2414	tags=37%, list=22%, signal=47%
KEGG_GLYCOSAMINOGLYCAN_BIOSYNTHESIS_HEPARAN_SULFATE	KEGG_GLYCOSAMINOGLYCAN_BIOSYNTHESIS_HEPARAN_SULFATE		19	0.43218884	1.2085274	0.23809524	0.46576384	1	1266	tags=26%, list=11%, signal=30%
AMIT_EGF_RESPONSE_480_HELA	AMIT_EGF_RESPONSE_480_HELA		99	0.3945008	1.2075818	0.3	0.46639913	1	2336	tags=38%, list=21%, signal=48%
DER_IFN_ALPHA_RESPONSE_UP	DER_IFN_ALPHA_RESPONSE_UP		43	0.3847916	1.207199	0.2857143	0.46611494	1	1432	tags=28%, list=13%, signal=32%
STEIN_ESRRA_TARGETS_DN	STEIN_ESRRA_TARGETS_DN		58	0.3057642	1.2062311	0.23076923	0.46676624	1	3007	tags=40%, list=27%, signal=54%
XU_HGF_SIGNALING_NOT_VIA_AKT1_6HR	XU_HGF_SIGNALING_NOT_VIA_AKT1_6HR		17	0.41885328	1.2061108	0.27083334	0.46582207	1	1866	tags=47%, list=17%, signal=56%
RHEIN_ALL_GLUCOCORTICOID_THERAPY_DN	RHEIN_ALL_GLUCOCORTICOID_THERAPY_DN		261	0.32964575	1.2060585	0.27027026	0.46476617	1	1183	tags=22%, list=11%, signal=24%
REACTOME_SYNTHESIS_AND_INTERCONVERSION_OF_NUCLEOTIDE_DI_AND_TRIPHOSPHATES	REACTOME_SYNTHESIS_AND_INTERCONVERSION_OF_NUCLEOTIDE_DI_AND_TRIPHOSPHATES		15	0.4448696	1.2040646	0.23809524	0.46722034	1	1048	tags=27%, list=9%, signal=29%
PUIFFE_INVASION_INHIBITED_BY_ASCITES_UP	PUIFFE_INVASION_INHIBITED_BY_ASCITES_UP		45	0.34558788	1.2037005	0.29411766	0.4665561	1	807	tags=22%, list=7%, signal=24%
CORRE_MULTIPLE_MYELOMA_DN	CORRE_MULTIPLE_MYELOMA_DN		32	0.38123	1.2031875	0.1891892	0.46637666	1	1066	tags=31%, list=10%, signal=34%
WANG_BARRETTS_ESOPHAGUS_AND_ESOPHAGUS_CANCER_UP	WANG_BARRETTS_ESOPHAGUS_AND_ESOPHAGUS_CANCER_UP		19	0.41941774	1.2023569	0.1904762	0.46683845	1	2592	tags=37%, list=23%, signal=48%
POOLA_INVASIVE_BREAST_CANCER_UP	POOLA_INVASIVE_BREAST_CANCER_UP		169	0.45344985	1.2014319	0.30769232	0.4674531	1	1292	tags=34%, list=12%, signal=38%
ZHU_CMV_8_HR_UP	ZHU_CMV_8_HR_UP		21	0.47197148	1.2004385	0.22857143	0.46827725	1	1320	tags=38%, list=12%, signal=43%
WEI_MYCN_TARGETS_WITH_E_BOX	WEI_MYCN_TARGETS_WITH_E_BOX		426	0.3218997	1.1964573	0.25	0.47555366	1	2772	tags=35%, list=25%, signal=44%
WANG_BARRETTS_ESOPHAGUS_DN	WANG_BARRETTS_ESOPHAGUS_DN		22	0.464018	1.1959909	0.35135135	0.47546104	1	2077	tags=45%, list=19%, signal=56%
JIANG_HYPOXIA_CANCER	JIANG_HYPOXIA_CANCER		42	0.33866236	1.1956168	0.27272728	0.4750122	1	3643	tags=48%, list=33%, signal=70%
HAHTOLA_SEZARY_SYNDROM_UP	HAHTOLA_SEZARY_SYNDROM_UP		60	0.32951084	1.194804	0.23529412	0.47559157	1	1066	tags=25%, list=10%, signal=27%
AIGNER_ZEB1_TARGETS	AIGNER_ZEB1_TARGETS		25	0.5627869	1.1926438	0.225	0.4792857	1	1847	tags=56%, list=16%, signal=67%
ROME_INSULIN_TARGETS_IN_MUSCLE_DN	ROME_INSULIN_TARGETS_IN_MUSCLE_DN		27	0.38486093	1.1925786	0.17391305	0.47825626	1	3359	tags=48%, list=30%, signal=69%
DEURIG_T_CELL_PROLYMPHOCYTIC_LEUKEMIA_UP	DEURIG_T_CELL_PROLYMPHOCYTIC_LEUKEMIA_UP		216	0.2501333	1.1907244	0.2	0.48125824	1	2404	tags=29%, list=21%, signal=36%
NAKAMURA_TUMOR_ZONE_PERIPHERAL_VS_CENTRAL_UP	NAKAMURA_TUMOR_ZONE_PERIPHERAL_VS_CENTRAL_UP		163	0.33528095	1.1886382	0.19565217	0.48421997	1	654	tags=15%, list=6%, signal=16%
AIYAR_COBRA1_TARGETS_DN	AIYAR_COBRA1_TARGETS_DN		16	0.39719546	1.188519	0.2972973	0.483265	1	430	tags=25%, list=4%, signal=26%
DANG_REGULATED_BY_MYC_UP	DANG_REGULATED_BY_MYC_UP		48	0.36138126	1.1874315	0.29268292	0.4845109	1	1969	tags=33%, list=18%, signal=40%
BIOCARTA_TPO_PATHWAY	BIOCARTA_TPO_PATHWAY		17	0.42434576	1.1872518	0.27450982	0.483676	1	2576	tags=35%, list=23%, signal=46%
WAMUNYOKOLI_OVARIAN_CANCER_GRADES_1_2_UP	WAMUNYOKOLI_OVARIAN_CANCER_GRADES_1_2_UP		84	0.40377706	1.1871239	0.26666668	0.48276886	1	1381	tags=32%, list=12%, signal=36%
REACTOME_SCF_SKP2_MEDIATED_DEGRADATION_OF_P27_P21	REACTOME_SCF_SKP2_MEDIATED_DEGRADATION_OF_P27_P21		44	0.39276809	1.1835636	0.3529412	0.48962635	1	1960	tags=20%, list=18%, signal=25%
BROWNE_HCMV_INFECTION_20HR_UP	BROWNE_HCMV_INFECTION_20HR_UP		136	0.25906956	1.1833001	0.20512821	0.4892209	1	3008	tags=33%, list=27%, signal=45%
REACTOME_CHAPERONIN_MEDIATED_PROTEIN_FOLDING	REACTOME_CHAPERONIN_MEDIATED_PROTEIN_FOLDING		29	0.4435566	1.1818451	0.27906978	0.49121085	1	3591	tags=52%, list=32%, signal=76%
CHARAFE_BREAST_CANCER_LUMINAL_VS_MESENCHYMAL_UP	CHARAFE_BREAST_CANCER_LUMINAL_VS_MESENCHYMAL_UP		237	0.3628972	1.180027	0.23255815	0.49414775	1	3027	tags=48%, list=27%, signal=65%
REACTOME_MRNA_SPLICING_MINOR_PATHWAY	REACTOME_MRNA_SPLICING_MINOR_PATHWAY		29	0.4367959	1.1763704	0.3181818	0.5002572	1	4875	tags=72%, list=44%, signal=128%
NIKOLSKY_BREAST_CANCER_16P13_AMPLICON	NIKOLSKY_BREAST_CANCER_16P13_AMPLICON		57	0.25812462	1.1758188	0.27272728	0.49989533	1	3367	tags=37%, list=30%, signal=52%
IVANOVA_HEMATOPOIESIS_INTERMEDIATE_PROGENITOR	IVANOVA_HEMATOPOIESIS_INTERMEDIATE_PROGENITOR		25	0.35535687	1.1748872	0.32692307	0.50077987	1	2618	tags=40%, list=23%, signal=52%
IZADPANAH_STEM_CELL_ADIPOSE_VS_BONE_UP	IZADPANAH_STEM_CELL_ADIPOSE_VS_BONE_UP		76	0.3332799	1.174846	0.17777778	0.4996872	1	1991	tags=38%, list=18%, signal=46%
AMIT_DELAYED_EARLY_GENES	AMIT_DELAYED_EARLY_GENES		15	0.4490717	1.1744075	0.23076923	0.49949652	1	3249	tags=60%, list=29%, signal=84%
DER_IFN_BETA_RESPONSE_UP	DER_IFN_BETA_RESPONSE_UP		61	0.36380032	1.1728042	0.25641027	0.5017524	1	1432	tags=25%, list=13%, signal=28%
REACTOME_TIGHT_JUNCTION_INTERACTIONS	REACTOME_TIGHT_JUNCTION_INTERACTIONS		24	0.46289018	1.1725475	0.23913044	0.50110507	1	2458	tags=50%, list=22%, signal=64%
KEGG_RNA_DEGRADATION	KEGG_RNA_DEGRADATION		34	0.38170946	1.1724476	0.3043478	0.50009525	1	2727	tags=44%, list=24%, signal=58%
CHEN_NEUROBLASTOMA_COPY_NUMBER_GAINS	CHEN_NEUROBLASTOMA_COPY_NUMBER_GAINS		30	0.3662465	1.1724325	0.22727273	0.49902162	1	770	tags=20%, list=7%, signal=21%
DORN_ADENOVIRUS_INFECTION_24HR_DN	DORN_ADENOVIRUS_INFECTION_24HR_DN		32	0.37396237	1.1703662	0.25581396	0.5022121	1	1875	tags=31%, list=17%, signal=37%
REACTOME_CELL_DEATH_SIGNALLING_VIA_NRAGE_NRIF_AND_NADE	REACTOME_CELL_DEATH_SIGNALLING_VIA_NRAGE_NRIF_AND_NADE		38	0.35690802	1.166841	0.2195122	0.5088231	1	2918	tags=37%, list=26%, signal=50%
CREIGHTON_AKT1_SIGNALING_VIA_MTOR_UP	CREIGHTON_AKT1_SIGNALING_VIA_MTOR_UP		29	0.38729152	1.1647847	0.26530612	0.5113774	1	2349	tags=45%, list=21%, signal=57%
ONDER_CDH1_TARGETS_2_DN	ONDER_CDH1_TARGETS_2_DN		264	0.3606095	1.1645188	0.22222222	0.510752	1	1880	tags=36%, list=17%, signal=43%
FERRANDO_T_ALL_WITH_MLL_ENL_FUSION_DN	FERRANDO_T_ALL_WITH_MLL_ENL_FUSION_DN		54	0.31318295	1.1634933	0.2857143	0.51150644	1	2067	tags=35%, list=18%, signal=43%
OUILLETTE_CLL_13Q14_DELETION_DN	OUILLETTE_CLL_13Q14_DELETION_DN		35	0.35945994	1.1633534	0.325	0.5106457	1	1349	tags=26%, list=12%, signal=29%
DELLA_RESPONSE_TO_TSA_AND_BUTYRATE	DELLA_RESPONSE_TO_TSA_AND_BUTYRATE		15	0.46864396	1.1603913	0.29411766	0.51563925	1	430	tags=27%, list=4%, signal=28%
MCBRYAN_PUBERTAL_BREAST_4_5WK_UP	MCBRYAN_PUBERTAL_BREAST_4_5WK_UP		189	0.4047101	1.1588655	0.34146342	0.51740426	1	1875	tags=43%, list=17%, signal=51%
MARTINEZ_RESPONSE_TO_TRABECTEDIN_DN	MARTINEZ_RESPONSE_TO_TRABECTEDIN_DN		141	0.3156939	1.1585581	0.25	0.5169681	1	2184	tags=28%, list=20%, signal=34%
DANG_MYC_TARGETS_UP	DANG_MYC_TARGETS_UP		87	0.3369679	1.1573207	0.26666668	0.51800454	1	3478	tags=48%, list=31%, signal=69%
RICKMAN_TUMOR_DIFFERENTIATED_WELL_VS_MODERATELY_DN	RICKMAN_TUMOR_DIFFERENTIATED_WELL_VS_MODERATELY_DN		57	0.3445838	1.1553135	0.23076923	0.5202791	1	1791	tags=28%, list=16%, signal=33%
WOTTON_RUNX_TARGETS_DN	WOTTON_RUNX_TARGETS_DN		19	0.43044087	1.1530597	0.2857143	0.5234284	1	920	tags=26%, list=8%, signal=29%
CHEBOTAEV_GR_TARGETS_UP	CHEBOTAEV_GR_TARGETS_UP		44	0.3499292	1.1520312	0.23076923	0.52406555	1	1602	tags=30%, list=14%, signal=34%
BIOCARTA_HDAC_PATHWAY	BIOCARTA_HDAC_PATHWAY		18	0.38183042	1.1517172	0.25	0.5236498	1	1435	tags=28%, list=13%, signal=32%
CHEN_HOXA5_TARGETS_9HR_DN	CHEN_HOXA5_TARGETS_9HR_DN		29	0.37989005	1.1517098	0.35555556	0.5224836	1	1010	tags=28%, list=9%, signal=30%
MCBRYAN_PUBERTAL_BREAST_6_7WK_DN	MCBRYAN_PUBERTAL_BREAST_6_7WK_DN		62	0.3825792	1.1509353	0.18421052	0.52280843	1	679	tags=27%, list=6%, signal=29%
SWEET_LUNG_CANCER_KRAS_UP	SWEET_LUNG_CANCER_KRAS_UP		371	0.27408606	1.1503167	0.17777778	0.5227441	1	2321	tags=29%, list=21%, signal=36%
REACTOME_MRNA_3_END_PROCESSING	REACTOME_MRNA_3_END_PROCESSING		22	0.43267497	1.148543	0.40384614	0.5251705	1	4009	tags=59%, list=36%, signal=92%
BIOCARTA_EDG1_PATHWAY	BIOCARTA_EDG1_PATHWAY		16	0.47222933	1.1485002	0.30232558	0.52404374	1	1802	tags=44%, list=16%, signal=52%
GALE_APL_WITH_FLT3_MUTATED_UP	GALE_APL_WITH_FLT3_MUTATED_UP		23	0.41158676	1.1484456	0.33333334	0.5230733	1	337	tags=13%, list=3%, signal=13%
ENGELMANN_CANCER_PROGENITORS_DN	ENGELMANN_CANCER_PROGENITORS_DN		34	0.34015653	1.1474268	0.2	0.5239882	1	1321	tags=26%, list=12%, signal=30%
CUI_GLUCOSE_DEPRIVATION	CUI_GLUCOSE_DEPRIVATION		35	0.35007903	1.1472943	0.25	0.5231459	1	1387	tags=31%, list=12%, signal=36%
REACTOME_HOST_INTERACTIONS_OF_HIV_FACTORS	REACTOME_HOST_INTERACTIONS_OF_HIV_FACTORS		89	0.29001558	1.1462754	0.34615386	0.52394915	1	4323	tags=48%, list=39%, signal=78%
CAIRO_HEPATOBLASTOMA_UP	CAIRO_HEPATOBLASTOMA_UP		121	0.28188828	1.1448263	0.25581396	0.5261764	1	1986	tags=28%, list=18%, signal=34%
VERRECCHIA_RESPONSE_TO_TGFB1_C5	VERRECCHIA_RESPONSE_TO_TGFB1_C5		16	0.4059674	1.1425581	0.2826087	0.52950954	1	2382	tags=38%, list=21%, signal=48%
BIOCARTA_FCER1_PATHWAY	BIOCARTA_FCER1_PATHWAY		24	0.36675897	1.1390864	0.35849056	0.5350348	1	2737	tags=33%, list=24%, signal=44%
YAMASHITA_LIVER_CANCER_STEM_CELL_UP	YAMASHITA_LIVER_CANCER_STEM_CELL_UP		32	0.34910038	1.1387259	0.26666668	0.53471065	1	2349	tags=44%, list=21%, signal=55%
REACTOME_GLUCOSE_TRANSPORT	REACTOME_GLUCOSE_TRANSPORT		25	0.3668779	1.1384289	0.29411766	0.5342285	1	2698	tags=40%, list=24%, signal=53%
KEGG_UBIQUITIN_MEDIATED_PROTEOLYSIS	KEGG_UBIQUITIN_MEDIATED_PROTEOLYSIS		77	0.29456082	1.1373446	0.36363637	0.53530395	1	3287	tags=35%, list=29%, signal=49%
NAGASHIMA_EGF_SIGNALING_UP	NAGASHIMA_EGF_SIGNALING_UP		41	0.3950013	1.1366428	0.37209302	0.53589296	1	1189	tags=32%, list=11%, signal=35%
BOYAULT_LIVER_CANCER_SUBCLASS_G1_UP	BOYAULT_LIVER_CANCER_SUBCLASS_G1_UP		68	0.35779944	1.1365122	0.2820513	0.53486717	1	2719	tags=41%, list=24%, signal=54%
AMIT_EGF_RESPONSE_120_MCF10A	AMIT_EGF_RESPONSE_120_MCF10A		26	0.42278883	1.1355621	0.37142858	0.5357357	1	918	tags=23%, list=8%, signal=25%
REACTOME_G_ALPHA_12_13_SIGNALLING_EVENTS	REACTOME_G_ALPHA_12_13_SIGNALLING_EVENTS		37	0.34459656	1.1349989	0.20930232	0.5356844	1	1095	tags=19%, list=10%, signal=21%
LIANG_HEMATOPOIESIS_STEM_CELL_NUMBER_LARGE_VS_TINY_UP	LIANG_HEMATOPOIESIS_STEM_CELL_NUMBER_LARGE_VS_TINY_UP		36	0.36120403	1.1346052	0.3	0.5354006	1	911	tags=22%, list=8%, signal=24%
KRIGE_AMINO_ACID_DEPRIVATION	KRIGE_AMINO_ACID_DEPRIVATION		19	0.3864635	1.130263	0.3272727	0.54292643	1	2432	tags=42%, list=22%, signal=54%
LIAN_LIPA_TARGETS_6M	LIAN_LIPA_TARGETS_6M		70	0.4225569	1.1292244	0.33333334	0.5438187	1	2120	tags=46%, list=19%, signal=56%
BROCKE_APOPTOSIS_REVERSED_BY_IL6	BROCKE_APOPTOSIS_REVERSED_BY_IL6		78	0.31311122	1.1291373	0.2682927	0.5428465	1	2045	tags=27%, list=18%, signal=33%
KORKOLA_CORRELATED_WITH_POU5F1	KORKOLA_CORRELATED_WITH_POU5F1		16	0.45195803	1.1240402	0.4054054	0.5520653	1	4062	tags=81%, list=36%, signal=127%
HANN_RESISTANCE_TO_BCL2_INHIBITOR_DN	HANN_RESISTANCE_TO_BCL2_INHIBITOR_DN		30	0.343141	1.1209882	0.2888889	0.5568291	1	1474	tags=33%, list=13%, signal=38%
LIAO_HAVE_SOX4_BINDING_SITES	LIAO_HAVE_SOX4_BINDING_SITES		24	0.4130433	1.1184365	0.3611111	0.56085545	1	2114	tags=42%, list=19%, signal=51%
IVANOVA_HEMATOPOIESIS_EARLY_PROGENITOR	IVANOVA_HEMATOPOIESIS_EARLY_PROGENITOR		86	0.2921689	1.1182244	0.4	0.5602622	1	3476	tags=49%, list=31%, signal=70%
BIOCARTA_EGF_PATHWAY	BIOCARTA_EGF_PATHWAY		20	0.32370368	1.1177713	0.2857143	0.56019974	1	1270	tags=20%, list=11%, signal=23%
SENESE_HDAC3_TARGETS_DN	SENESE_HDAC3_TARGETS_DN		256	0.25879785	1.1156777	0.24324325	0.5636627	1	1415	tags=19%, list=13%, signal=21%
BOHN_PRIMARY_IMMUNODEFICIENCY_SYNDROM_UP	BOHN_PRIMARY_IMMUNODEFICIENCY_SYNDROM_UP		24	0.34383067	1.1131207	0.34545454	0.5679171	1	1310	tags=29%, list=12%, signal=33%
WANG_LMO4_TARGETS_DN	WANG_LMO4_TARGETS_DN		163	0.2756161	1.1109278	0.3469388	0.5717205	1	2990	tags=34%, list=27%, signal=45%
BUYTAERT_PHOTODYNAMIC_THERAPY_STRESS_DN	BUYTAERT_PHOTODYNAMIC_THERAPY_STRESS_DN		353	0.26056486	1.1106113	0.21621622	0.5712763	1	1561	tags=22%, list=14%, signal=25%
REACTOME_P75_NTR_RECEPTOR_MEDIATED_SIGNALLING	REACTOME_P75_NTR_RECEPTOR_MEDIATED_SIGNALLING		53	0.29598463	1.1091926	0.29268292	0.5729662	1	2918	tags=32%, list=26%, signal=43%
CHIARETTI_ACUTE_LYMPHOBLASTIC_LEUKEMIA_ZAP70	CHIARETTI_ACUTE_LYMPHOBLASTIC_LEUKEMIA_ZAP70		44	0.31809562	1.1069741	0.3611111	0.5761719	1	1623	tags=27%, list=14%, signal=32%
COLIN_PILOCYTIC_ASTROCYTOMA_VS_GLIOBLASTOMA_UP	COLIN_PILOCYTIC_ASTROCYTOMA_VS_GLIOBLASTOMA_UP		20	0.35962665	1.1067791	0.3272727	0.5754701	1	522	tags=20%, list=5%, signal=21%
BIOCARTA_IGF1_PATHWAY	BIOCARTA_IGF1_PATHWAY		15	0.3913271	1.1052862	0.375	0.57725674	1	1270	tags=20%, list=11%, signal=23%
KIM_WT1_TARGETS_UP	KIM_WT1_TARGETS_UP		133	0.337135	1.102864	0.3902439	0.58125746	1	2994	tags=44%, list=27%, signal=60%
PROVENZANI_METASTASIS_UP	PROVENZANI_METASTASIS_UP		116	0.2731545	1.1001072	0.25862068	0.5858979	1	2166	tags=29%, list=19%, signal=36%
GAUSSMANN_MLL_AF4_FUSION_TARGETS_G_DN	GAUSSMANN_MLL_AF4_FUSION_TARGETS_G_DN		18	0.39797455	1.0993509	0.325	0.58641857	1	1463	tags=44%, list=13%, signal=51%
DER_IFN_GAMMA_RESPONSE_UP	DER_IFN_GAMMA_RESPONSE_UP		46	0.33237284	1.0975441	0.4054054	0.58911735	1	1432	tags=26%, list=13%, signal=30%
MARTORIATI_MDM4_TARGETS_NEUROEPITHELIUM_UP	MARTORIATI_MDM4_TARGETS_NEUROEPITHELIUM_UP		76	0.3070325	1.0956591	0.3488372	0.5917882	1	1941	tags=32%, list=17%, signal=38%
KEGG_RNA_POLYMERASE	KEGG_RNA_POLYMERASE		20	0.36823288	1.0938025	0.4375	0.5944861	1	2327	tags=35%, list=21%, signal=44%
REACTOME_POST_TRANSLATIONAL_PROTEIN_MODIFICATION	REACTOME_POST_TRANSLATIONAL_PROTEIN_MODIFICATION		28	0.2930962	1.0937601	0.28947368	0.59337205	1	2701	tags=32%, list=24%, signal=42%
KOKKINAKIS_METHIONINE_DEPRIVATION_48HR_UP	KOKKINAKIS_METHIONINE_DEPRIVATION_48HR_UP		83	0.29063427	1.093699	0.35416666	0.59230876	1	1876	tags=31%, list=17%, signal=37%
LIANG_SILENCED_BY_METHYLATION_2	LIANG_SILENCED_BY_METHYLATION_2		22	0.3810145	1.0930156	0.34375	0.5923008	1	697	tags=23%, list=6%, signal=24%
MARTINEZ_RB1_AND_TP53_TARGETS_DN	MARTINEZ_RB1_AND_TP53_TARGETS_DN		399	0.23184736	1.0916607	0.1875	0.5940336	1	2072	tags=23%, list=19%, signal=28%
IGARASHI_ATF4_TARGETS_DN	IGARASHI_ATF4_TARGETS_DN		48	0.30321297	1.0908343	0.2777778	0.5945191	1	2476	tags=35%, list=22%, signal=45%
DAUER_STAT3_TARGETS_UP	DAUER_STAT3_TARGETS_UP		21	0.39607263	1.0903478	0.375	0.59452146	1	1036	tags=33%, list=9%, signal=37%
CHAUHAN_RESPONSE_TO_METHOXYESTRADIOL_UP	CHAUHAN_RESPONSE_TO_METHOXYESTRADIOL_UP		31	0.26885885	1.088615	0.3265306	0.5975313	1	2989	tags=35%, list=27%, signal=48%
BENPORATH_SOX2_TARGETS	BENPORATH_SOX2_TARGETS		399	0.24397174	1.0882949	0.26190478	0.5970614	1	2407	tags=28%, list=21%, signal=34%
ZHANG_RESPONSE_TO_CANTHARIDIN_DN	ZHANG_RESPONSE_TO_CANTHARIDIN_DN		40	0.32488653	1.0865546	0.33333334	0.5994442	1	2277	tags=40%, list=20%, signal=50%
SESTO_RESPONSE_TO_UV_C5	SESTO_RESPONSE_TO_UV_C5		29	0.37986752	1.086041	0.36956522	0.5994283	1	1717	tags=31%, list=15%, signal=37%
BIOCARTA_CDC42RAC_PATHWAY	BIOCARTA_CDC42RAC_PATHWAY		15	0.4602656	1.0854168	0.45614034	0.59993404	1	2742	tags=47%, list=24%, signal=62%
KIM_LRRC3B_TARGETS	KIM_LRRC3B_TARGETS		15	0.42793217	1.0827789	0.2777778	0.6038004	1	1203	tags=40%, list=11%, signal=45%
NAGASHIMA_NRG1_SIGNALING_UP	NAGASHIMA_NRG1_SIGNALING_UP		125	0.32108274	1.0822026	0.3888889	0.6038948	1	1911	tags=31%, list=17%, signal=37%
CHARAFE_BREAST_CANCER_LUMINAL_VS_BASAL_UP	CHARAFE_BREAST_CANCER_LUMINAL_VS_BASAL_UP		162	0.27074018	1.0816464	0.36363637	0.60399985	1	2711	tags=34%, list=24%, signal=44%
LIU_CMYB_TARGETS_UP	LIU_CMYB_TARGETS_UP		102	0.28017354	1.0752242	0.36842105	0.6169889	1	1686	tags=26%, list=15%, signal=31%
BROWNE_HCMV_INFECTION_4HR_DN	BROWNE_HCMV_INFECTION_4HR_DN		137	0.24215813	1.0740567	0.38297874	0.618254	1	2361	tags=27%, list=21%, signal=34%
SCHLOSSER_MYC_TARGETS_AND_SERUM_RESPONSE_DN	SCHLOSSER_MYC_TARGETS_AND_SERUM_RESPONSE_DN		31	0.36484778	1.0733098	0.4	0.61827606	1	2681	tags=39%, list=24%, signal=51%
SCIAN_INVERSED_TARGETS_OF_TP53_AND_TP73_DN	SCIAN_INVERSED_TARGETS_OF_TP53_AND_TP73_DN		20	0.42888203	1.0732228	0.3902439	0.6172564	1	3548	tags=55%, list=32%, signal=80%
DAVICIONI_PAX_FOXO1_SIGNATURE_IN_ARMS_UP	DAVICIONI_PAX_FOXO1_SIGNATURE_IN_ARMS_UP		34	0.31583712	1.0729293	0.34615386	0.6168298	1	642	tags=15%, list=6%, signal=16%
KEGG_PANCREATIC_CANCER	KEGG_PANCREATIC_CANCER		38	0.29130045	1.071547	0.2857143	0.61845565	1	1181	tags=24%, list=11%, signal=26%
BIOCARTA_VEGF_PATHWAY	BIOCARTA_VEGF_PATHWAY		17	0.4357485	1.0702481	0.44444445	0.6201714	1	1427	tags=29%, list=13%, signal=34%
JAEGER_METASTASIS_DN	JAEGER_METASTASIS_DN		145	0.32216197	1.0688868	0.36842105	0.62179136	1	1847	tags=35%, list=16%, signal=42%
BENPORATH_MYC_TARGETS_WITH_EBOX	BENPORATH_MYC_TARGETS_WITH_EBOX		151	0.2307648	1.0687411	0.30612245	0.6208007	1	2695	tags=33%, list=24%, signal=43%
SMITH_TERT_TARGETS_UP	SMITH_TERT_TARGETS_UP		85	0.283079	1.0665411	0.34	0.6247563	1	1960	tags=26%, list=18%, signal=31%
VARELA_ZMPSTE24_TARGETS_UP	VARELA_ZMPSTE24_TARGETS_UP		27	0.3638415	1.0650353	0.3902439	0.62644094	1	2445	tags=41%, list=22%, signal=52%
WEIGEL_OXIDATIVE_STRESS_BY_HNE_AND_TBH	WEIGEL_OXIDATIVE_STRESS_BY_HNE_AND_TBH		38	0.26761937	1.0647864	0.37209302	0.6256536	1	356	tags=11%, list=3%, signal=11%
LEE_TARGETS_OF_PTCH1_AND_SUFU_DN	LEE_TARGETS_OF_PTCH1_AND_SUFU_DN		39	0.3501373	1.0625608	0.4117647	0.62977636	1	2133	tags=44%, list=19%, signal=54%
LASTOWSKA_NEUROBLASTOMA_COPY_NUMBER_UP	LASTOWSKA_NEUROBLASTOMA_COPY_NUMBER_UP		111	0.25105077	1.0612125	0.3409091	0.6313055	1	1135	tags=16%, list=10%, signal=18%
REACTOME_TAT_MEDIATED_HIV1_ELONGATION_ARREST_AND_RECOVERY	REACTOME_TAT_MEDIATED_HIV1_ELONGATION_ARREST_AND_RECOVERY		27	0.35832456	1.0601676	0.39215687	0.6319637	1	4875	tags=67%, list=44%, signal=118%
BROWNE_HCMV_INFECTION_12HR_UP	BROWNE_HCMV_INFECTION_12HR_UP		58	0.2673993	1.0589621	0.225	0.63334733	1	2345	tags=34%, list=21%, signal=43%
KEGG_NOD_LIKE_RECEPTOR_SIGNALING_PATHWAY	KEGG_NOD_LIKE_RECEPTOR_SIGNALING_PATHWAY		30	0.33664533	1.0572313	0.3809524	0.636047	1	367	tags=17%, list=3%, signal=17%
WONG_ENDMETRIUM_CANCER_UP	WONG_ENDMETRIUM_CANCER_UP		15	0.38173977	1.0572233	0.19354838	0.63484627	1	1260	tags=33%, list=11%, signal=38%
KLEIN_TARGETS_OF_BCR_ABL1_FUSION	KLEIN_TARGETS_OF_BCR_ABL1_FUSION		21	0.43037978	1.0562545	0.3877551	0.63565373	1	1245	tags=33%, list=11%, signal=37%
KAN_RESPONSE_TO_ARSENIC_TRIOXIDE	KAN_RESPONSE_TO_ARSENIC_TRIOXIDE		70	0.31954408	1.0562195	0.3409091	0.63461906	1	1169	tags=24%, list=10%, signal=27%
SMID_BREAST_CANCER_RELAPSE_IN_BRAIN_UP	SMID_BREAST_CANCER_RELAPSE_IN_BRAIN_UP		28	0.3638763	1.0543967	0.35416666	0.63773704	1	980	tags=21%, list=9%, signal=23%
SA_B_CELL_RECEPTOR_COMPLEXES	SA_B_CELL_RECEPTOR_COMPLEXES		16	0.35382786	1.0542724	0.35555556	0.6368874	1	1270	tags=19%, list=11%, signal=21%
OUYANG_PROSTATE_CANCER_MARKERS	OUYANG_PROSTATE_CANCER_MARKERS		15	0.39431378	1.053841	0.39583334	0.6367201	1	2027	tags=33%, list=18%, signal=41%
MONNIER_POSTRADIATION_TUMOR_ESCAPE_UP	MONNIER_POSTRADIATION_TUMOR_ESCAPE_UP		215	0.24503009	1.0529653	0.3877551	0.6374711	1	2434	tags=28%, list=22%, signal=36%
BROWNE_INTERFERON_RESPONSIVE_GENES	BROWNE_INTERFERON_RESPONSIVE_GENES		44	0.4070909	1.0518675	0.3888889	0.6384946	1	1602	tags=36%, list=14%, signal=42%
WANG_HCP_PROSTATE_CANCER	WANG_HCP_PROSTATE_CANCER		45	0.3110693	1.0517775	0.36585367	0.6374877	1	750	tags=20%, list=7%, signal=21%
LINDSTEDT_DENDRITIC_CELL_MATURATION_B	LINDSTEDT_DENDRITIC_CELL_MATURATION_B		35	0.34362847	1.0512776	0.39473686	0.6372207	1	1660	tags=23%, list=15%, signal=27%
SEKI_INFLAMMATORY_RESPONSE_LPS_UP	SEKI_INFLAMMATORY_RESPONSE_LPS_UP		52	0.36791766	1.0495443	0.45238096	0.63940936	1	1817	tags=33%, list=16%, signal=39%
SCHLOSSER_SERUM_RESPONSE_UP	SCHLOSSER_SERUM_RESPONSE_UP		77	0.24729553	1.04798	0.45714286	0.6413151	1	3383	tags=38%, list=30%, signal=54%
MAYBURD_RESPONSE_TO_L663536_DN	MAYBURD_RESPONSE_TO_L663536_DN		34	0.30344206	1.0470892	0.4385965	0.6419528	1	3263	tags=44%, list=29%, signal=62%
REACTOME_CDT1_ASSOCIATION_WITH_THE_CDC6_ORC_ORIGIN_COMPLEX	REACTOME_CDT1_ASSOCIATION_WITH_THE_CDC6_ORC_ORIGIN_COMPLEX		45	0.35303462	1.046601	0.39215687	0.6417298	1	1960	tags=18%, list=18%, signal=21%
ONDER_CDH1_TARGETS_3_DN	ONDER_CDH1_TARGETS_3_DN		28	0.41486013	1.0458432	0.3409091	0.6422083	1	976	tags=29%, list=9%, signal=31%
NUYTTEN_NIPP1_TARGETS_DN	NUYTTEN_NIPP1_TARGETS_DN		449	0.24683385	1.0455142	0.36956522	0.6417416	1	1989	tags=25%, list=18%, signal=29%
ZHAN_MULTIPLE_MYELOMA_HP_UP	ZHAN_MULTIPLE_MYELOMA_HP_UP		26	0.31952542	1.0449004	0.36842105	0.64174587	1	2089	tags=31%, list=19%, signal=38%
KORKOLA_SEMINOMA_UP	KORKOLA_SEMINOMA_UP		31	0.2654331	1.044812	0.3243243	0.64078647	1	2104	tags=23%, list=19%, signal=28%
PACHER_TARGETS_OF_IGF1_AND_IGF2_UP	PACHER_TARGETS_OF_IGF1_AND_IGF2_UP		21	0.38534665	1.0442722	0.41860464	0.6409378	1	2329	tags=43%, list=21%, signal=54%
DE_YY1_TARGETS_DN	DE_YY1_TARGETS_DN		50	0.33558592	1.0428951	0.37777779	0.6422156	1	2025	tags=28%, list=18%, signal=34%
KEGG_PRION_DISEASES	KEGG_PRION_DISEASES		20	0.3415023	1.0426673	0.45238096	0.641546	1	1817	tags=30%, list=16%, signal=36%
ZHU_CMV_ALL_UP	ZHU_CMV_ALL_UP		42	0.3445402	1.0423166	0.41666666	0.641243	1	797	tags=21%, list=7%, signal=23%
BROWNE_HCMV_INFECTION_10HR_UP	BROWNE_HCMV_INFECTION_10HR_UP		59	0.29771703	1.0408869	0.42857143	0.6431612	1	2098	tags=31%, list=19%, signal=37%
WHITEHURST_PACLITAXEL_SENSITIVITY	WHITEHURST_PACLITAXEL_SENSITIVITY		18	0.31859308	1.0405927	0.34146342	0.64239526	1	1779	tags=28%, list=16%, signal=33%
NUTT_GBM_VS_AO_GLIOMA_UP	NUTT_GBM_VS_AO_GLIOMA_UP		30	0.30276036	1.0403816	0.42592594	0.6417357	1	1310	tags=20%, list=12%, signal=23%
BHATTACHARYA_EMBRYONIC_STEM_CELL	BHATTACHARYA_EMBRYONIC_STEM_CELL		50	0.31846592	1.040213	0.43243244	0.6407387	1	1145	tags=22%, list=10%, signal=24%
WU_SILENCED_BY_METHYLATION_IN_BLADDER_CANCER	WU_SILENCED_BY_METHYLATION_IN_BLADDER_CANCER		28	0.41057423	1.039844	0.44444445	0.6402478	1	435	tags=29%, list=4%, signal=30%
NIKOLSKY_BREAST_CANCER_16Q24_AMPLICON	NIKOLSKY_BREAST_CANCER_16Q24_AMPLICON		24	0.29496577	1.0389038	0.4390244	0.6409948	1	2378	tags=38%, list=21%, signal=48%
AGUIRRE_PANCREATIC_CANCER_COPY_NUMBER_DN	AGUIRRE_PANCREATIC_CANCER_COPY_NUMBER_DN		133	0.26139027	1.0377599	0.39130434	0.64216834	1	2985	tags=32%, list=27%, signal=43%
DAZARD_RESPONSE_TO_UV_NHEK_DN	DAZARD_RESPONSE_TO_UV_NHEK_DN		118	0.2974392	1.037195	0.36363637	0.6421683	1	2957	tags=32%, list=26%, signal=43%
SPIELMAN_LYMPHOBLAST_EUROPEAN_VS_ASIAN_UP	SPIELMAN_LYMPHOBLAST_EUROPEAN_VS_ASIAN_UP		324	0.22621569	1.0367879	0.41025642	0.6415852	1	2067	tags=20%, list=18%, signal=24%
SILIGAN_BOUND_BY_EWS_FLT1_FUSION	SILIGAN_BOUND_BY_EWS_FLT1_FUSION		28	0.34094173	1.0365022	0.40425533	0.6410761	1	1758	tags=29%, list=16%, signal=34%
DASU_IL6_SIGNALING_SCAR_UP	DASU_IL6_SIGNALING_SCAR_UP		17	0.36125895	1.0360885	0.3243243	0.6406755	1	1816	tags=35%, list=16%, signal=42%
ZHOU_INFLAMMATORY_RESPONSE_LIVE_UP	ZHOU_INFLAMMATORY_RESPONSE_LIVE_UP		219	0.24496861	1.0360264	0.34210527	0.6396182	1	2006	tags=26%, list=18%, signal=31%
DOANE_BREAST_CANCER_CLASSES_DN	DOANE_BREAST_CANCER_CLASSES_DN		21	0.39656755	1.0350721	0.4090909	0.64038396	1	940	tags=29%, list=8%, signal=31%
REACTOME_RNA_POLYMERASE_III_TRANSCRIPTION_INITIATION	REACTOME_RNA_POLYMERASE_III_TRANSCRIPTION_INITIATION		17	0.38217938	1.0336322	0.42553192	0.6424798	1	4172	tags=65%, list=37%, signal=103%
BIOCARTA_NKT_PATHWAY	BIOCARTA_NKT_PATHWAY		21	0.3796554	1.0323849	0.4	0.64415973	1	1151	tags=33%, list=10%, signal=37%
MUELLER_METHYLATED_IN_GLIOBLASTOMA	MUELLER_METHYLATED_IN_GLIOBLASTOMA		26	0.3729157	1.0321932	0.41666666	0.64326614	1	989	tags=27%, list=9%, signal=29%
KEGG_AMINOACYL_TRNA_BIOSYNTHESIS	KEGG_AMINOACYL_TRNA_BIOSYNTHESIS		18	0.36708704	1.0314766	0.42592594	0.6435122	1	4554	tags=78%, list=41%, signal=131%
SCHUETZ_BREAST_CANCER_DUCTAL_INVASIVE_DN	SCHUETZ_BREAST_CANCER_DUCTAL_INVASIVE_DN		47	0.34559792	1.0294608	0.41860464	0.6467242	1	1880	tags=38%, list=17%, signal=46%
BROWNE_HCMV_INFECTION_12HR_DN	BROWNE_HCMV_INFECTION_12HR_DN		52	0.283682	1.0291014	0.4	0.64640397	1	1733	tags=29%, list=15%, signal=34%
DAVICIONI_RHABDOMYOSARCOMA_PAX_FOXO1_FUSION_UP	DAVICIONI_RHABDOMYOSARCOMA_PAX_FOXO1_FUSION_UP		34	0.33324656	1.0289946	0.36734694	0.64546996	1	403	tags=15%, list=4%, signal=15%
ICHIBA_GRAFT_VERSUS_HOST_DISEASE_35D_UP	ICHIBA_GRAFT_VERSUS_HOST_DISEASE_35D_UP		115	0.34843627	1.0284966	0.3902439	0.6451748	1	1351	tags=30%, list=12%, signal=33%
LIAN_LIPA_TARGETS_3M	LIAN_LIPA_TARGETS_3M		59	0.39841777	1.0283755	0.45454547	0.64436656	1	2120	tags=46%, list=19%, signal=56%
REACTOME_METAL_ION_SLC_TRANSPORTERS	REACTOME_METAL_ION_SLC_TRANSPORTERS		16	0.3751907	1.0280235	0.41860464	0.6438016	1	2263	tags=25%, list=20%, signal=31%
KEGG_OLFACTORY_TRANSDUCTION	KEGG_OLFACTORY_TRANSDUCTION		17	0.30863762	1.0279299	0.38636363	0.64276206	1	1712	tags=35%, list=15%, signal=42%
LEE_LIVER_CANCER_MYC_E2F1_UP	LEE_LIVER_CANCER_MYC_E2F1_UP		41	0.32397652	1.0275602	0.51282054	0.64225733	1	1310	tags=27%, list=12%, signal=30%
TSENG_ADIPOGENIC_POTENTIAL_UP	TSENG_ADIPOGENIC_POTENTIAL_UP		25	0.39357182	1.0262417	0.4390244	0.64351255	1	1041	tags=36%, list=9%, signal=40%
KUNINGER_IGF1_VS_PDGFB_TARGETS_DN	KUNINGER_IGF1_VS_PDGFB_TARGETS_DN		17	0.42828202	1.026164	0.46153846	0.6425463	1	679	tags=24%, list=6%, signal=25%
NAKAMURA_METASTASIS_MODEL_UP	NAKAMURA_METASTASIS_MODEL_UP		25	0.339844	1.0260289	0.3265306	0.6417869	1	1130	tags=20%, list=10%, signal=22%
PRAMOONJAGO_SOX4_TARGETS_UP	PRAMOONJAGO_SOX4_TARGETS_UP		35	0.3752275	1.0258477	0.45	0.6410295	1	1875	tags=34%, list=17%, signal=41%
VANHARANTA_UTERINE_FIBROID_WITH_7Q_DELETION_UP	VANHARANTA_UTERINE_FIBROID_WITH_7Q_DELETION_UP		40	0.2917799	1.0250022	0.3809524	0.6415544	1	2722	tags=35%, list=24%, signal=46%
WU_HBX_TARGETS_1_DN	WU_HBX_TARGETS_1_DN		15	0.3890753	1.0247945	0.41025642	0.6408796	1	3615	tags=67%, list=32%, signal=98%
REACTOME_TRNA_AMINOACYLATION	REACTOME_TRNA_AMINOACYLATION		18	0.37331796	1.024319	0.4509804	0.6407972	1	4554	tags=78%, list=41%, signal=131%
BROWNE_HCMV_INFECTION_8HR_DN	BROWNE_HCMV_INFECTION_8HR_DN		26	0.32709873	1.0189445	0.3611111	0.6504614	1	920	tags=23%, list=8%, signal=25%
AMBROSINI_FLAVOPIRIDOL_TREATMENT_TP53	AMBROSINI_FLAVOPIRIDOL_TREATMENT_TP53		60	0.24918453	1.0185953	0.43589744	0.6501983	1	1087	tags=17%, list=10%, signal=18%
MILI_PSEUDOPODIA_HAPTOTAXIS_DN	MILI_PSEUDOPODIA_HAPTOTAXIS_DN		401	0.23277937	1.0164161	0.39130434	0.65370756	1	2603	tags=30%, list=23%, signal=37%
RICKMAN_TUMOR_DIFFERENTIATED_WELL_VS_POORLY_DN	RICKMAN_TUMOR_DIFFERENTIATED_WELL_VS_POORLY_DN		196	0.28865084	1.0157673	0.41860464	0.6539505	1	2152	tags=31%, list=19%, signal=38%
CHIBA_RESPONSE_TO_TSA	CHIBA_RESPONSE_TO_TSA		31	0.2695308	1.0153239	0.43137255	0.65360636	1	454	tags=13%, list=4%, signal=13%
FURUKAWA_DUSP6_TARGETS_PCI35_UP	FURUKAWA_DUSP6_TARGETS_PCI35_UP		37	0.37009963	1.015047	0.44444445	0.6531996	1	1414	tags=32%, list=13%, signal=37%
LIU_COMMON_CANCER_GENES	LIU_COMMON_CANCER_GENES		21	0.28996506	1.0149639	0.41860464	0.65229577	1	1703	tags=19%, list=15%, signal=22%
HESS_TARGETS_OF_HOXA9_AND_MEIS1_UP	HESS_TARGETS_OF_HOXA9_AND_MEIS1_UP		53	0.30063742	1.0138633	0.34210527	0.65319806	1	1824	tags=30%, list=16%, signal=36%
KEGG_N_GLYCAN_BIOSYNTHESIS	KEGG_N_GLYCAN_BIOSYNTHESIS		28	0.334293	1.0138605	0.4473684	0.65209293	1	4465	tags=68%, list=40%, signal=113%
RUGO_RESPONSE_TO_GAMMA_RADIATION	RUGO_RESPONSE_TO_GAMMA_RADIATION		34	0.30268452	1.0137106	0.5319149	0.65132695	1	194	tags=9%, list=2%, signal=9%
KYNG_DNA_DAMAGE_BY_GAMMA_RADIATION	KYNG_DNA_DAMAGE_BY_GAMMA_RADIATION		34	0.30268452	1.0137106	0.5319149	0.65021545	1	194	tags=9%, list=2%, signal=9%
ACEVEDO_LIVER_CANCER_WITH_H3K9ME3_DN	ACEVEDO_LIVER_CANCER_WITH_H3K9ME3_DN		36	0.30352613	1.0131538	0.475	0.6505499	1	1691	tags=25%, list=15%, signal=29%
BROWNE_HCMV_INFECTION_14HR_UP	BROWNE_HCMV_INFECTION_14HR_UP		86	0.27168936	1.0130786	0.44444445	0.64957684	1	2320	tags=31%, list=21%, signal=39%
KEGG_ALDOSTERONE_REGULATED_SODIUM_REABSORPTION	KEGG_ALDOSTERONE_REGULATED_SODIUM_REABSORPTION		25	0.35540637	1.0125551	0.5652174	0.6494873	1	1939	tags=36%, list=17%, signal=43%
CASTELLANO_NRAS_TARGETS_UP	CASTELLANO_NRAS_TARGETS_UP		54	0.3139106	1.0123307	0.38297874	0.6488833	1	785	tags=24%, list=7%, signal=26%
DAZARD_RESPONSE_TO_UV_SCC_DN	DAZARD_RESPONSE_TO_UV_SCC_DN		59	0.29339448	1.0122824	0.42222223	0.6478834	1	2957	tags=29%, list=26%, signal=39%
SESTO_RESPONSE_TO_UV_C1	SESTO_RESPONSE_TO_UV_C1		53	0.3251397	1.0119385	0.43589744	0.6473052	1	976	tags=19%, list=9%, signal=21%
WANG_ESOPHAGUS_CANCER_VS_NORMAL_UP	WANG_ESOPHAGUS_CANCER_VS_NORMAL_UP		82	0.2940901	1.0084685	0.475	0.6531559	1	967	tags=24%, list=9%, signal=27%
REACTOME_AUTODEGRADATION_OF_CDH1_BY_CDH1_APC	REACTOME_AUTODEGRADATION_OF_CDH1_BY_CDH1_APC		46	0.31487757	1.0067062	0.5471698	0.6558644	1	4256	tags=41%, list=38%, signal=66%
AMIT_EGF_RESPONSE_60_HELA	AMIT_EGF_RESPONSE_60_HELA		26	0.34744453	1.0066596	0.425	0.6547911	1	684	tags=15%, list=6%, signal=16%
LINDGREN_BLADDER_CANCER_WITH_LOH_IN_CHR9Q	LINDGREN_BLADDER_CANCER_WITH_LOH_IN_CHR9Q		62	0.23768136	1.0036447	0.42	0.6599951	1	2992	tags=29%, list=27%, signal=39%
ODONNELL_TARGETS_OF_MYC_AND_TFRC_UP	ODONNELL_TARGETS_OF_MYC_AND_TFRC_UP		38	0.37073752	1.0026284	0.5	0.6608929	1	2636	tags=42%, list=24%, signal=55%
LIN_SILENCED_BY_TUMOR_MICROENVIRONMENT	LIN_SILENCED_BY_TUMOR_MICROENVIRONMENT		51	0.31220773	1.0023837	0.42222223	0.6603517	1	1163	tags=22%, list=10%, signal=24%
FERNANDEZ_BOUND_BY_MYC	FERNANDEZ_BOUND_BY_MYC		125	0.24270464	1.002023	0.47058824	0.6601028	1	1991	tags=30%, list=18%, signal=36%
BORCZUK_MALIGNANT_MESOTHELIOMA_UP	BORCZUK_MALIGNANT_MESOTHELIOMA_UP		200	0.30540484	1.000488	0.45833334	0.6619858	1	3539	tags=42%, list=32%, signal=60%
WEI_MIR34A_TARGETS	WEI_MIR34A_TARGETS		76	0.24065386	0.99755573	0.44680852	0.667318	1	1917	tags=24%, list=17%, signal=28%
RIZ_ERYTHROID_DIFFERENTIATION_HBZ	RIZ_ERYTHROID_DIFFERENTIATION_HBZ		29	0.34752515	0.9965048	0.46875	0.668474	1	512	tags=17%, list=5%, signal=18%
ZHAN_MULTIPLE_MYELOMA_MF_DN	ZHAN_MULTIPLE_MYELOMA_MF_DN		16	0.36357805	0.9962984	0.46666667	0.66777956	1	1965	tags=44%, list=18%, signal=53%
ZHAN_MULTIPLE_MYELOMA_SUBGROUPS	ZHAN_MULTIPLE_MYELOMA_SUBGROUPS		25	0.35582912	0.9954277	0.5	0.66872746	1	2782	tags=40%, list=25%, signal=53%
CREIGHTON_ENDOCRINE_THERAPY_RESISTANCE_4	CREIGHTON_ENDOCRINE_THERAPY_RESISTANCE_4		163	0.23766501	0.9954016	0.36842105	0.66772026	1	1412	tags=20%, list=13%, signal=22%
HEIDENBLAD_AMPLICON_8Q24_DN	HEIDENBLAD_AMPLICON_8Q24_DN		21	0.34793165	0.9951912	0.5102041	0.6669984	1	1970	tags=29%, list=18%, signal=35%
OKUMURA_INFLAMMATORY_RESPONSE_LPS	OKUMURA_INFLAMMATORY_RESPONSE_LPS		109	0.22869815	0.9941771	0.5135135	0.6679437	1	1237	tags=17%, list=11%, signal=18%
BROWNE_HCMV_INFECTION_48HR_UP	BROWNE_HCMV_INFECTION_48HR_UP		117	0.25987616	0.9939275	0.4	0.6673386	1	1008	tags=21%, list=9%, signal=23%
LASTOWSKA_COAMPLIFIED_WITH_MYCN	LASTOWSKA_COAMPLIFIED_WITH_MYCN		22	0.31460842	0.99328625	0.42592594	0.6676004	1	770	tags=23%, list=7%, signal=24%
OUILLETTE_CLL_13Q14_DELETION_UP	OUILLETTE_CLL_13Q14_DELETION_UP		33	0.31563297	0.9929043	0.4509804	0.6672863	1	2407	tags=39%, list=21%, signal=50%
WELCSH_BRCA1_TARGETS_1_DN	WELCSH_BRCA1_TARGETS_1_DN		74	0.26328236	0.99187297	0.4680851	0.6681554	1	2532	tags=32%, list=23%, signal=42%
REACTOME_REGULATION_OF_INSULIN_SECRETION_BY_GLUCAGON_LIKE_PEPTIDE_1	REACTOME_REGULATION_OF_INSULIN_SECRETION_BY_GLUCAGON_LIKE_PEPTIDE_1		40	0.2660707	0.9911507	0.44444445	0.6687091	1	269	tags=10%, list=2%, signal=10%
PENG_LEUCINE_DEPRIVATION_DN	PENG_LEUCINE_DEPRIVATION_DN		36	0.2781933	0.98772496	0.52272725	0.6744945	1	2969	tags=36%, list=27%, signal=49%
BOYLAN_MULTIPLE_MYELOMA_D_CLUSTER_DN	BOYLAN_MULTIPLE_MYELOMA_D_CLUSTER_DN		24	0.29480717	0.98765254	0.41463414	0.67356724	1	871	tags=21%, list=8%, signal=23%
HOSHIDA_LIVER_CANCER_SURVIVAL_UP	HOSHIDA_LIVER_CANCER_SURVIVAL_UP		50	0.30135164	0.9873811	0.45238096	0.67307043	1	629	tags=16%, list=6%, signal=17%
GARGALOVIC_RESPONSE_TO_OXIDIZED_PHOSPHOLIPIDS_YELLOW_UP	GARGALOVIC_RESPONSE_TO_OXIDIZED_PHOSPHOLIPIDS_YELLOW_UP		15	0.39036396	0.9862349	0.4680851	0.6743954	1	3223	tags=53%, list=29%, signal=75%
ZHOU_INFLAMMATORY_RESPONSE_FIMA_DN	ZHOU_INFLAMMATORY_RESPONSE_FIMA_DN		118	0.25938237	0.98596805	0.45238096	0.67385185	1	2568	tags=34%, list=23%, signal=44%
KANNAN_TP53_TARGETS_UP	KANNAN_TP53_TARGETS_UP		27	0.3016408	0.98565954	0.47727272	0.67355996	1	2764	tags=44%, list=25%, signal=59%
MARIADASON_RESPONSE_TO_CURCUMIN_SULINDAC_5	MARIADASON_RESPONSE_TO_CURCUMIN_SULINDAC_5		17	0.33717683	0.9843499	0.4883721	0.6749844	1	4018	tags=65%, list=36%, signal=101%
AMIT_SERUM_RESPONSE_40_MCF10A	AMIT_SERUM_RESPONSE_40_MCF10A		22	0.32720006	0.9842482	0.53061223	0.674047	1	1109	tags=32%, list=10%, signal=35%
ONDER_CDH1_TARGETS_1_DN	ONDER_CDH1_TARGETS_1_DN		88	0.31290165	0.98313034	0.60465115	0.67558944	1	2025	tags=30%, list=18%, signal=36%
RAMASWAMY_METASTASIS_UP	RAMASWAMY_METASTASIS_UP		38	0.23783492	0.9830986	0.45714286	0.6745813	1	529	tags=11%, list=5%, signal=11%
SATO_SILENCED_EPIGENETICALLY_IN_PANCREATIC_CANCER	SATO_SILENCED_EPIGENETICALLY_IN_PANCREATIC_CANCER		27	0.31117958	0.9827551	0.54761904	0.67422557	1	2388	tags=41%, list=21%, signal=52%
BIOCARTA_FMLP_PATHWAY	BIOCARTA_FMLP_PATHWAY		25	0.3066739	0.9813322	0.5416667	0.6762945	1	2152	tags=32%, list=19%, signal=40%
DAZARD_RESPONSE_TO_UV_NHEK_UP	DAZARD_RESPONSE_TO_UV_NHEK_UP		108	0.25015438	0.98037183	0.44117647	0.6770775	1	697	tags=14%, list=6%, signal=15%
TAKEDA_TARGETS_OF_NUP98_HOXA9_FUSION_16D_DN	TAKEDA_TARGETS_OF_NUP98_HOXA9_FUSION_16D_DN		63	0.2521793	0.9796018	0.525	0.67761546	1	1077	tags=19%, list=10%, signal=21%
HAHTOLA_MYCOSIS_FUNGOIDES_CD4_UP	HAHTOLA_MYCOSIS_FUNGOIDES_CD4_UP		38	0.32105836	0.97942734	0.46341464	0.6768835	1	2478	tags=47%, list=22%, signal=61%
CAMPS_COLON_CANCER_COPY_NUMBER_DN	CAMPS_COLON_CANCER_COPY_NUMBER_DN		18	0.33307588	0.97929674	0.55263156	0.67611307	1	1381	tags=28%, list=12%, signal=32%
THEILGAARD_NEUTROPHIL_AT_SKIN_WOUND_UP	THEILGAARD_NEUTROPHIL_AT_SKIN_WOUND_UP		51	0.299867	0.97730726	0.46666667	0.6792771	1	1109	tags=18%, list=10%, signal=19%
CONRAD_STEM_CELL	CONRAD_STEM_CELL		24	0.33054757	0.97690654	0.5	0.67905426	1	1353	tags=29%, list=12%, signal=33%
MOREAUX_MULTIPLE_MYELOMA_BY_TACI_DN	MOREAUX_MULTIPLE_MYELOMA_BY_TACI_DN		73	0.30997863	0.9761493	0.53488374	0.67942405	1	3908	tags=49%, list=35%, signal=75%
KEGG_AXON_GUIDANCE	KEGG_AXON_GUIDANCE		89	0.25171933	0.97566515	0.5151515	0.6794164	1	2307	tags=28%, list=21%, signal=35%
BILD_MYC_ONCOGENIC_SIGNATURE	BILD_MYC_ONCOGENIC_SIGNATURE		107	0.23926559	0.97505385	0.42105263	0.67942333	1	3110	tags=40%, list=28%, signal=55%
FIRESTEIN_PROLIFERATION	FIRESTEIN_PROLIFERATION		89	0.23721159	0.9746672	0.4680851	0.67926264	1	2281	tags=28%, list=20%, signal=35%
DOANE_RESPONSE_TO_ANDROGEN_DN	DOANE_RESPONSE_TO_ANDROGEN_DN		160	0.26461047	0.9746281	0.46875	0.67826194	1	893	tags=16%, list=8%, signal=17%
MARTINEZ_TP53_TARGETS_DN	MARTINEZ_TP53_TARGETS_DN		406	0.20561919	0.97442096	0.5	0.6774512	1	2122	tags=24%, list=19%, signal=28%
MORI_IMMATURE_B_LYMPHOCYTE_UP	MORI_IMMATURE_B_LYMPHOCYTE_UP		36	0.34081736	0.97411203	0.43137255	0.67694145	1	2045	tags=33%, list=18%, signal=41%
DAUER_STAT3_TARGETS_DN	DAUER_STAT3_TARGETS_DN		23	0.3989491	0.9736431	0.4390244	0.67682457	1	1418	tags=48%, list=13%, signal=55%
GRADE_METASTASIS_DN	GRADE_METASTASIS_DN		33	0.2769337	0.9732171	0.48076922	0.6763588	1	3081	tags=36%, list=28%, signal=50%
KEGG_DRUG_METABOLISM_OTHER_ENZYMES	KEGG_DRUG_METABOLISM_OTHER_ENZYMES		18	0.3253858	0.9715619	0.54347825	0.67858666	1	1362	tags=28%, list=12%, signal=32%
FRASOR_RESPONSE_TO_ESTRADIOL_DN	FRASOR_RESPONSE_TO_ESTRADIOL_DN		40	0.3058839	0.9709176	0.5416667	0.67864364	1	1875	tags=40%, list=17%, signal=48%
LIEN_BREAST_CARCINOMA_METAPLASTIC_VS_DUCTAL_UP	LIEN_BREAST_CARCINOMA_METAPLASTIC_VS_DUCTAL_UP		48	0.2859626	0.97018	0.44444445	0.67896014	1	2034	tags=35%, list=18%, signal=43%
BROWNE_HCMV_INFECTION_16HR_UP	BROWNE_HCMV_INFECTION_16HR_UP		123	0.23818566	0.96829367	0.53333336	0.681326	1	1876	tags=22%, list=17%, signal=26%
PUIFFE_INVASION_INHIBITED_BY_ASCITES_DN	PUIFFE_INVASION_INHIBITED_BY_ASCITES_DN		85	0.3056089	0.967905	0.5	0.68091834	1	2342	tags=32%, list=21%, signal=40%
DAZARD_UV_RESPONSE_CLUSTER_G1	DAZARD_UV_RESPONSE_CLUSTER_G1		28	0.30390367	0.967781	0.44117647	0.6801588	1	697	tags=18%, list=6%, signal=19%
GUENTHER_GROWTH_SPHERICAL_VS_ADHERENT_UP	GUENTHER_GROWTH_SPHERICAL_VS_ADHERENT_UP		16	0.3832853	0.96567714	0.55263156	0.68331766	1	1975	tags=38%, list=18%, signal=45%
CHANDRAN_METASTASIS_DN	CHANDRAN_METASTASIS_DN		57	0.30361596	0.9655242	0.5405405	0.68257487	1	2477	tags=42%, list=22%, signal=54%
CHEOK_RESPONSE_TO_HD_MTX_DN	CHEOK_RESPONSE_TO_HD_MTX_DN		15	0.34707567	0.96189725	0.58181816	0.68908614	1	3666	tags=53%, list=33%, signal=79%
CREIGHTON_ENDOCRINE_THERAPY_RESISTANCE_3	CREIGHTON_ENDOCRINE_THERAPY_RESISTANCE_3		341	0.23582725	0.9607932	0.54	0.69035864	1	1974	tags=24%, list=18%, signal=29%
REACTOME_AMINO_ACID_AND_OLIGOPEPTIDE_SLC_TRANSPORTERS	REACTOME_AMINO_ACID_AND_OLIGOPEPTIDE_SLC_TRANSPORTERS		36	0.32795718	0.9602764	0.5555556	0.6904413	1	794	tags=25%, list=7%, signal=27%
OUELLET_OVARIAN_CANCER_INVASIVE_VS_LMP_UP	OUELLET_OVARIAN_CANCER_INVASIVE_VS_LMP_UP		85	0.26121077	0.9601613	0.54545456	0.68959606	1	2068	tags=21%, list=18%, signal=26%
REACTOME_RNA_POLYMERASE_III_TRANSCRIPTION	REACTOME_RNA_POLYMERASE_III_TRANSCRIPTION		22	0.3492338	0.95978117	0.5869565	0.6892604	1	3101	tags=50%, list=28%, signal=69%
ZHANG_RESPONSE_TO_IKK_INHIBITOR_AND_TNF_DN	ZHANG_RESPONSE_TO_IKK_INHIBITOR_AND_TNF_DN		36	0.29674447	0.9575617	0.4871795	0.69277614	1	1550	tags=25%, list=14%, signal=29%
KEGG_PHOSPHATIDYLINOSITOL_SIGNALING_SYSTEM	KEGG_PHOSPHATIDYLINOSITOL_SIGNALING_SYSTEM		36	0.2715754	0.9572594	0.46	0.69243354	1	3188	tags=44%, list=28%, signal=62%
NAKAMURA_METASTASIS	NAKAMURA_METASTASIS		27	0.29927024	0.9555332	0.5208333	0.6950754	1	1130	tags=15%, list=10%, signal=16%
AMUNDSON_RESPONSE_TO_ARSENITE	AMUNDSON_RESPONSE_TO_ARSENITE		123	0.21845889	0.9527196	0.5	0.6998725	1	1876	tags=24%, list=17%, signal=29%
BRUECKNER_TARGETS_OF_MIRLET7A3_DN	BRUECKNER_TARGETS_OF_MIRLET7A3_DN		46	0.31602946	0.9514128	0.5277778	0.7012221	1	1546	tags=28%, list=14%, signal=33%
BASAKI_YBX1_TARGETS_DN	BASAKI_YBX1_TARGETS_DN		184	0.24539761	0.95089906	0.61538464	0.70131207	1	1841	tags=28%, list=16%, signal=33%
SWEET_KRAS_TARGETS_DN	SWEET_KRAS_TARGETS_DN		15	0.36276415	0.95018077	0.4814815	0.7015418	1	3579	tags=53%, list=32%, signal=78%
SHEPARD_BMYB_MORPHOLINO_UP	SHEPARD_BMYB_MORPHOLINO_UP		105	0.21292445	0.94882184	0.5689655	0.7033062	1	1015	tags=12%, list=9%, signal=13%
KHETCHOUMIAN_TRIM24_TARGETS_UP	KHETCHOUMIAN_TRIM24_TARGETS_UP		29	0.35406306	0.9478866	0.5106383	0.7040955	1	2126	tags=41%, list=19%, signal=51%
CREIGHTON_ENDOCRINE_THERAPY_RESISTANCE_1	CREIGHTON_ENDOCRINE_THERAPY_RESISTANCE_1		281	0.22574921	0.9470739	0.51724136	0.7046171	1	1412	tags=20%, list=13%, signal=22%
WINTER_HYPOXIA_UP	WINTER_HYPOXIA_UP		49	0.31018868	0.94654584	0.59574467	0.7045579	1	1855	tags=31%, list=17%, signal=37%
CROMER_TUMORIGENESIS_UP	CROMER_TUMORIGENESIS_UP		30	0.3510252	0.9423104	0.48979592	0.71254075	1	1880	tags=33%, list=17%, signal=40%
SIG_CHEMOTAXIS	SIG_CHEMOTAXIS		31	0.2905504	0.9420879	0.5714286	0.71184665	1	1917	tags=26%, list=17%, signal=31%
REACTOME_ABORTIVE_ELONGATION_OF_HIV1_TRANSCRIPT_IN_THE_ABSENCE_OF_TAT	REACTOME_ABORTIVE_ELONGATION_OF_HIV1_TRANSCRIPT_IN_THE_ABSENCE_OF_TAT		19	0.31966478	0.9420727	0.49056605	0.7108412	1	2149	tags=26%, list=19%, signal=33%
ZHAN_MULTIPLE_MYELOMA_HP_DN	ZHAN_MULTIPLE_MYELOMA_HP_DN		25	0.32606447	0.9403777	0.59090906	0.7130537	1	2030	tags=32%, list=18%, signal=39%
PENG_GLUTAMINE_DEPRIVATION_DN	PENG_GLUTAMINE_DEPRIVATION_DN		53	0.2364786	0.9393226	0.48979592	0.7139386	1	4600	tags=49%, list=41%, signal=83%
FARMER_BREAST_CANCER_APOCRINE_VS_BASAL	FARMER_BREAST_CANCER_APOCRINE_VS_BASAL		199	0.23159358	0.9371498	0.54901963	0.71742576	1	1844	tags=23%, list=16%, signal=27%
PEPPER_CHRONIC_LYMPHOCYTIC_LEUKEMIA_UP	PEPPER_CHRONIC_LYMPHOCYTIC_LEUKEMIA_UP		15	0.35656288	0.9362161	0.53846157	0.7180677	1	2483	tags=47%, list=22%, signal=60%
NOJIMA_SFRP2_TARGETS_UP	NOJIMA_SFRP2_TARGETS_UP		18	0.31310672	0.93558407	0.5777778	0.71815497	1	2575	tags=44%, list=23%, signal=58%
MAHAJAN_RESPONSE_TO_IL1A_DN	MAHAJAN_RESPONSE_TO_IL1A_DN		40	0.2685437	0.9344266	0.58536583	0.719626	1	1183	tags=18%, list=11%, signal=19%
SENGUPTA_NASOPHARYNGEAL_CARCINOMA_WITH_LMP1_DN	SENGUPTA_NASOPHARYNGEAL_CARCINOMA_WITH_LMP1_DN		77	0.31598327	0.93306077	0.6530612	0.7216407	1	1018	tags=23%, list=9%, signal=26%
RIZKI_TUMOR_INVASIVENESS_2D_UP	RIZKI_TUMOR_INVASIVENESS_2D_UP		47	0.23121661	0.9328804	0.53333336	0.7209692	1	2701	tags=28%, list=24%, signal=36%
KRASNOSELSKAYA_ILF3_TARGETS_DN	KRASNOSELSKAYA_ILF3_TARGETS_DN		25	0.29839602	0.9317878	0.6	0.7223889	1	1906	tags=44%, list=17%, signal=53%
YAO_TEMPORAL_RESPONSE_TO_PROGESTERONE_CLUSTER_15	YAO_TEMPORAL_RESPONSE_TO_PROGESTERONE_CLUSTER_15		29	0.3427342	0.93094164	0.5192308	0.7231732	1	197	tags=21%, list=2%, signal=21%
JAZAG_TGFB1_SIGNALING_UP	JAZAG_TGFB1_SIGNALING_UP		67	0.24452372	0.9307064	0.6666667	0.7226204	1	1837	tags=22%, list=16%, signal=27%
BIOCARTA_CARM_ER_PATHWAY	BIOCARTA_CARM_ER_PATHWAY		19	0.3071743	0.9305046	0.63414633	0.72185254	1	1092	tags=21%, list=10%, signal=23%
KEGG_PROSTATE_CANCER	KEGG_PROSTATE_CANCER		50	0.24262172	0.9303435	0.5416667	0.72109574	1	1965	tags=20%, list=18%, signal=24%
LIANG_HEMATOPOIESIS_STEM_CELL_NUMBER_SMALL_VS_HUGE_UP	LIANG_HEMATOPOIESIS_STEM_CELL_NUMBER_SMALL_VS_HUGE_UP		27	0.33539927	0.9287425	0.55813956	0.7228491	1	913	tags=19%, list=8%, signal=20%
HOSHIDA_LIVER_CANCER_SUBCLASS_S2	HOSHIDA_LIVER_CANCER_SUBCLASS_S2		80	0.21462026	0.9272658	0.5416667	0.7247025	1	2873	tags=33%, list=26%, signal=43%
COATES_MACROPHAGE_M1_VS_M2_DN	COATES_MACROPHAGE_M1_VS_M2_DN		48	0.32528564	0.927213	0.5882353	0.72376966	1	2009	tags=29%, list=18%, signal=35%
PENG_LEUCINE_DEPRIVATION_UP	PENG_LEUCINE_DEPRIVATION_UP		18	0.30605176	0.9264044	0.5769231	0.7242481	1	2232	tags=33%, list=20%, signal=42%
TURASHVILI_BREAST_DUCTAL_CARCINOMA_VS_DUCTAL_NORMAL_UP	TURASHVILI_BREAST_DUCTAL_CARCINOMA_VS_DUCTAL_NORMAL_UP		22	0.35985717	0.925655	0.61538464	0.72448057	1	206	tags=18%, list=2%, signal=18%
KOYAMA_SEMA3B_TARGETS_UP	KOYAMA_SEMA3B_TARGETS_UP		122	0.2688454	0.9240093	0.6666667	0.7268255	1	2393	tags=33%, list=21%, signal=41%
GARY_CD5_TARGETS_DN	GARY_CD5_TARGETS_DN		254	0.27274737	0.9234946	0.5555556	0.72696507	1	2320	tags=23%, list=21%, signal=29%
CROONQUIST_NRAS_SIGNALING_UP	CROONQUIST_NRAS_SIGNALING_UP		20	0.39989853	0.9232973	0.5652174	0.7263843	1	1242	tags=25%, list=11%, signal=28%
FOSTER_INFLAMMATORY_RESPONSE_LPS_DN	FOSTER_INFLAMMATORY_RESPONSE_LPS_DN		233	0.25458395	0.92319584	0.61904764	0.7254754	1	1875	tags=25%, list=17%, signal=29%
HADDAD_T_LYMPHOCYTE_AND_NK_PROGENITOR_DN	HADDAD_T_LYMPHOCYTE_AND_NK_PROGENITOR_DN		47	0.33060053	0.9227793	0.5294118	0.7254431	1	1109	tags=26%, list=10%, signal=28%
BIOCARTA_AT1R_PATHWAY	BIOCARTA_AT1R_PATHWAY		20	0.30048728	0.9207635	0.47826087	0.72849375	1	1435	tags=25%, list=13%, signal=29%
SMID_BREAST_CANCER_ERBB2_UP	SMID_BREAST_CANCER_ERBB2_UP		86	0.2652635	0.9204329	0.71428573	0.72809875	1	1876	tags=26%, list=17%, signal=30%
RUGO_ENVIRONMENTAL_STRESS_RESPONSE_UP	RUGO_ENVIRONMENTAL_STRESS_RESPONSE_UP		20	0.32879147	0.9198565	0.6086956	0.7282056	1	750	tags=15%, list=7%, signal=16%
BIOCARTA_PAR1_PATHWAY	BIOCARTA_PAR1_PATHWAY		23	0.29857737	0.91964525	0.6875	0.7275141	1	3487	tags=48%, list=31%, signal=69%
BEGUM_TARGETS_OF_PAX3_FOXO1_FUSION_DN	BEGUM_TARGETS_OF_PAX3_FOXO1_FUSION_DN		24	0.31158307	0.9194421	0.4883721	0.7269375	1	691	tags=21%, list=6%, signal=22%
MARSON_FOXP3_TARGETS_DN	MARSON_FOXP3_TARGETS_DN		32	0.3263755	0.9190951	0.54285717	0.72647274	1	797	tags=19%, list=7%, signal=20%
LUI_THYROID_CANCER_PAX8_PPARG_UP	LUI_THYROID_CANCER_PAX8_PPARG_UP		27	0.3033474	0.91900176	0.6296296	0.7256541	1	2743	tags=41%, list=24%, signal=54%
ZHOU_INFLAMMATORY_RESPONSE_LIVE_DN	ZHOU_INFLAMMATORY_RESPONSE_LIVE_DN		165	0.21913655	0.91866153	0.5365854	0.72517216	1	1953	tags=24%, list=17%, signal=28%
ZHOU_INFLAMMATORY_RESPONSE_LPS_DN	ZHOU_INFLAMMATORY_RESPONSE_LPS_DN		165	0.21913655	0.91866153	0.5365854	0.7241332	1	1953	tags=24%, list=17%, signal=28%
REACTOME_CELL_JUNCTION_ORGANIZATION	REACTOME_CELL_JUNCTION_ORGANIZATION		57	0.26980847	0.9177151	0.65217394	0.7251961	1	2458	tags=33%, list=22%, signal=42%
KEGG_PRIMARY_BILE_ACID_BIOSYNTHESIS	KEGG_PRIMARY_BILE_ACID_BIOSYNTHESIS		15	0.3275288	0.9174738	0.6111111	0.7247458	1	411	tags=13%, list=4%, signal=14%
ENK_UV_RESPONSE_KERATINOCYTE_UP	ENK_UV_RESPONSE_KERATINOCYTE_UP		379	0.19764404	0.9143667	0.61538464	0.72986805	1	2247	tags=25%, list=20%, signal=30%
KEGG_RENAL_CELL_CARCINOMA	KEGG_RENAL_CELL_CARCINOMA		45	0.28085223	0.91391355	0.54	0.7297001	1	1801	tags=29%, list=16%, signal=34%
ACEVEDO_LIVER_TUMOR_VS_NORMAL_ADJACENT_TISSUE_UP	ACEVEDO_LIVER_TUMOR_VS_NORMAL_ADJACENT_TISSUE_UP		488	0.208533	0.9130019	0.4893617	0.7307445	1	1651	tags=17%, list=15%, signal=19%
FULCHER_INFLAMMATORY_RESPONSE_LECTIN_VS_LPS_UP	FULCHER_INFLAMMATORY_RESPONSE_LECTIN_VS_LPS_UP		317	0.23429449	0.9118009	0.475	0.73207045	1	1906	tags=23%, list=17%, signal=27%
BERTUCCI_MEDULLARY_VS_DUCTAL_BREAST_CANCER_UP	BERTUCCI_MEDULLARY_VS_DUCTAL_BREAST_CANCER_UP		107	0.23951237	0.91137725	0.47058824	0.73213416	1	2914	tags=36%, list=26%, signal=49%
CHUANG_OXIDATIVE_STRESS_RESPONSE_UP	CHUANG_OXIDATIVE_STRESS_RESPONSE_UP		18	0.30208337	0.9113474	0.6896552	0.73113817	1	2009	tags=28%, list=18%, signal=34%
BASSO_CD40_SIGNALING_UP	BASSO_CD40_SIGNALING_UP		63	0.29025465	0.9087374	0.5813953	0.7354754	1	1564	tags=21%, list=14%, signal=24%
AMIT_SERUM_RESPONSE_480_MCF10A	AMIT_SERUM_RESPONSE_480_MCF10A		21	0.28690723	0.9058937	0.5652174	0.7405662	1	2610	tags=38%, list=23%, signal=50%
LINDGREN_BLADDER_CANCER_CLUSTER_3_DN	LINDGREN_BLADDER_CANCER_CLUSTER_3_DN		125	0.2091698	0.904778	0.4878049	0.7418399	1	2025	tags=27%, list=18%, signal=33%
WIELAND_UP_BY_HBV_INFECTION	WIELAND_UP_BY_HBV_INFECTION		67	0.3322243	0.9045714	0.51282054	0.74120635	1	2126	tags=34%, list=19%, signal=42%
DACOSTA_UV_RESPONSE_VIA_ERCC3_TTD_UP	DACOSTA_UV_RESPONSE_VIA_ERCC3_TTD_UP		33	0.28660345	0.90441793	0.54347825	0.7403284	1	2231	tags=33%, list=20%, signal=42%
REACTOME_CELL_CELL_ADHESION_SYSTEMS	REACTOME_CELL_CELL_ADHESION_SYSTEMS		42	0.28488114	0.90252763	0.72727275	0.7428895	1	2458	tags=31%, list=22%, signal=40%
ZHAN_MULTIPLE_MYELOMA_MS_DN	ZHAN_MULTIPLE_MYELOMA_MS_DN		18	0.2903314	0.9017795	0.64444447	0.74316376	1	801	tags=17%, list=7%, signal=18%
KEGG_COLORECTAL_CANCER	KEGG_COLORECTAL_CANCER		36	0.24908906	0.9007819	0.62	0.74408776	1	1151	tags=17%, list=10%, signal=19%
SU_PANCREAS	SU_PANCREAS		29	0.2806235	0.90040064	0.6086956	0.7437003	1	2772	tags=31%, list=25%, signal=41%
SCHUHMACHER_MYC_TARGETS_UP	SCHUHMACHER_MYC_TARGETS_UP		49	0.29021934	0.8984325	0.62	0.7463576	1	1991	tags=33%, list=18%, signal=40%
BIOCARTA_IGF1R_PATHWAY	BIOCARTA_IGF1R_PATHWAY		15	0.30400777	0.8978513	0.62	0.7462392	1	3579	tags=40%, list=32%, signal=59%
KEGG_FC_GAMMA_R_MEDIATED_PHAGOCYTOSIS	KEGG_FC_GAMMA_R_MEDIATED_PHAGOCYTOSIS		63	0.28668392	0.896006	0.5813953	0.7494139	1	2786	tags=38%, list=25%, signal=50%
ZHAN_MULTIPLE_MYELOMA_LB_UP	ZHAN_MULTIPLE_MYELOMA_LB_UP		21	0.3172705	0.8959192	0.71794873	0.748556	1	682	tags=19%, list=6%, signal=20%
REACTOME_DOWN_STREAM_SIGNAL_TRANSDUCTION	REACTOME_DOWN_STREAM_SIGNAL_TRANSDUCTION		25	0.27433917	0.8954305	0.61702126	0.7484613	1	2576	tags=28%, list=23%, signal=36%
REACTOME_TRANSMEMBRANE_TRANSPORT_OF_SMALL_MOLECULES	REACTOME_TRANSMEMBRANE_TRANSPORT_OF_SMALL_MOLECULES		145	0.22386718	0.8951814	0.6666667	0.74795675	1	1892	tags=22%, list=17%, signal=26%
REACTOME_SCF_BETA_TRCP_MEDIATED_DEGRADATION_OF_EMI1	REACTOME_SCF_BETA_TRCP_MEDIATED_DEGRADATION_OF_EMI1		40	0.2853834	0.8945904	0.6363636	0.74784404	1	4256	tags=38%, list=38%, signal=60%
LIN_MELANOMA_COPY_NUMBER_UP	LIN_MELANOMA_COPY_NUMBER_UP		41	0.28248817	0.8941489	0.64705884	0.74741584	1	2652	tags=29%, list=24%, signal=38%
PODAR_RESPONSE_TO_ADAPHOSTIN_UP	PODAR_RESPONSE_TO_ADAPHOSTIN_UP		87	0.259039	0.89341944	0.6956522	0.74792486	1	1875	tags=24%, list=17%, signal=29%
SANA_TNF_SIGNALING_UP	SANA_TNF_SIGNALING_UP		47	0.32211488	0.89306486	0.55	0.74753416	1	1024	tags=26%, list=9%, signal=28%
JIANG_TIP30_TARGETS_DN	JIANG_TIP30_TARGETS_DN		18	0.29290402	0.8925587	0.6226415	0.7475029	1	364	tags=11%, list=3%, signal=11%
RADAEVA_RESPONSE_TO_IFNA1_UP	RADAEVA_RESPONSE_TO_IFNA1_UP		22	0.30077118	0.8920891	0.45	0.7474167	1	3901	tags=64%, list=35%, signal=97%
REACTOME_THE_ROLE_OF_NEF_IN_HIV1_REPLICATION_AND_DISEASE_PATHOGENESIS	REACTOME_THE_ROLE_OF_NEF_IN_HIV1_REPLICATION_AND_DISEASE_PATHOGENESIS		21	0.31146938	0.89131564	0.6976744	0.7477889	1	2331	tags=38%, list=21%, signal=48%
ROVERSI_GLIOMA_COPY_NUMBER_UP	ROVERSI_GLIOMA_COPY_NUMBER_UP		60	0.24045071	0.8891641	0.65384614	0.7505336	1	1063	tags=13%, list=9%, signal=15%
TAKEDA_TARGETS_OF_NUP98_HOXA9_FUSION_3D_DN	TAKEDA_TARGETS_OF_NUP98_HOXA9_FUSION_3D_DN		16	0.3769634	0.8868626	0.6	0.7537559	1	1018	tags=31%, list=9%, signal=34%
KEGG_PRIMARY_IMMUNODEFICIENCY	KEGG_PRIMARY_IMMUNODEFICIENCY		25	0.36617368	0.8863306	0.5813953	0.7537155	1	2331	tags=36%, list=21%, signal=45%
REACTOME_GLUCOSE_AND_OTHER_SUGAR_SLC_TRANSPORTERS	REACTOME_GLUCOSE_AND_OTHER_SUGAR_SLC_TRANSPORTERS		57	0.26948276	0.8849303	0.71153843	0.7557648	1	1812	tags=25%, list=16%, signal=29%
BIOCARTA_CTCF_PATHWAY	BIOCARTA_CTCF_PATHWAY		15	0.33547562	0.8849252	0.6964286	0.7547337	1	1713	tags=33%, list=15%, signal=39%
CHUNG_BLISTER_CYTOTOXICITY_UP	CHUNG_BLISTER_CYTOTOXICITY_UP		86	0.2342628	0.8816777	0.4883721	0.76021993	1	1401	tags=17%, list=13%, signal=20%
IVANOVA_HEMATOPOIESIS_STEM_CELL	IVANOVA_HEMATOPOIESIS_STEM_CELL		61	0.24359007	0.8811559	0.6037736	0.7600081	1	1138	tags=16%, list=10%, signal=18%
LEE_LIVER_CANCER_DENA_UP	LEE_LIVER_CANCER_DENA_UP		46	0.29904354	0.8810456	0.63265306	0.75928056	1	1310	tags=24%, list=12%, signal=27%
HELLER_HDAC_TARGETS_DN	HELLER_HDAC_TARGETS_DN		169	0.22616237	0.87852633	0.6363636	0.76293343	1	2010	tags=26%, list=18%, signal=31%
TURASHVILI_BREAST_LOBULAR_CARCINOMA_VS_LOBULAR_NORMAL_DN	TURASHVILI_BREAST_LOBULAR_CARCINOMA_VS_LOBULAR_NORMAL_DN		42	0.3448332	0.87763786	0.6888889	0.76362467	1	1292	tags=29%, list=12%, signal=32%
RICKMAN_HEAD_AND_NECK_CANCER_C	RICKMAN_HEAD_AND_NECK_CANCER_C		47	0.30559817	0.8775644	0.6	0.76273596	1	1623	tags=28%, list=14%, signal=32%
SANA_RESPONSE_TO_IFNG_DN	SANA_RESPONSE_TO_IFNG_DN		56	0.25601137	0.87663656	0.52380955	0.7637206	1	3326	tags=39%, list=30%, signal=56%
RUTELLA_RESPONSE_TO_HGF_VS_CSF2RB_AND_IL4_DN	RUTELLA_RESPONSE_TO_HGF_VS_CSF2RB_AND_IL4_DN		151	0.23999478	0.87563187	0.53125	0.76427704	1	1507	tags=19%, list=13%, signal=22%
OUELLET_CULTURED_OVARIAN_CANCER_INVASIVE_VS_LMP_UP	OUELLET_CULTURED_OVARIAN_CANCER_INVASIVE_VS_LMP_UP		46	0.2383188	0.8749011	0.5882353	0.7648918	1	1872	tags=24%, list=17%, signal=29%
HUANG_FOXA2_TARGETS_UP	HUANG_FOXA2_TARGETS_UP		26	0.3018542	0.8731967	0.73333335	0.7671669	1	1387	tags=23%, list=12%, signal=26%
BIOCARTA_FAS_PATHWAY	BIOCARTA_FAS_PATHWAY		18	0.3070233	0.87071353	0.64444447	0.7708549	1	4625	tags=67%, list=41%, signal=113%
SAKAI_TUMOR_INFILTRATING_MONOCYTES_DN	SAKAI_TUMOR_INFILTRATING_MONOCYTES_DN		47	0.2683919	0.86935633	0.60465115	0.7726859	1	2864	tags=32%, list=26%, signal=43%
HOEBEKE_LYMPHOID_STEM_CELL_DN	HOEBEKE_LYMPHOID_STEM_CELL_DN		63	0.25853106	0.86883754	0.5675676	0.7725514	1	2764	tags=43%, list=25%, signal=57%
REACTOME_SIGNALLING_BY_NGF	REACTOME_SIGNALLING_BY_NGF		134	0.18748815	0.86614406	0.73170733	0.77647305	1	1984	tags=18%, list=18%, signal=22%
AMIT_EGF_RESPONSE_240_HELA	AMIT_EGF_RESPONSE_240_HELA		42	0.25132328	0.86338824	0.64285713	0.7806108	1	2131	tags=24%, list=19%, signal=29%
VERHAAK_AML_WITH_NPM1_MUTATED_UP	VERHAAK_AML_WITH_NPM1_MUTATED_UP		113	0.25636104	0.86204314	0.6944444	0.78258	1	2045	tags=30%, list=18%, signal=36%
CHOI_ATL_STAGE_PREDICTOR	CHOI_ATL_STAGE_PREDICTOR		21	0.30573267	0.86024684	0.7234042	0.78444934	1	3265	tags=33%, list=29%, signal=47%
BIOCARTA_P38MAPK_PATHWAY	BIOCARTA_P38MAPK_PATHWAY		26	0.28892612	0.85916907	0.625	0.7853616	1	1320	tags=27%, list=12%, signal=30%
REACTOME_INTRINSIC_PATHWAY_FOR_APOPTOSIS	REACTOME_INTRINSIC_PATHWAY_FOR_APOPTOSIS		16	0.314156	0.85717475	0.65909094	0.78828955	1	871	tags=19%, list=8%, signal=20%
MOREIRA_RESPONSE_TO_TSA_UP	MOREIRA_RESPONSE_TO_TSA_UP		21	0.30808413	0.85692537	0.68292683	0.78786415	1	3601	tags=52%, list=32%, signal=77%
FLOTHO_PEDIATRIC_ALL_THERAPY_RESPONSE_UP	FLOTHO_PEDIATRIC_ALL_THERAPY_RESPONSE_UP		35	0.25991985	0.85039175	0.63829786	0.7990267	1	5030	tags=69%, list=45%, signal=124%
GARGALOVIC_RESPONSE_TO_OXIDIZED_PHOSPHOLIPIDS_BLUE_UP	GARGALOVIC_RESPONSE_TO_OXIDIZED_PHOSPHOLIPIDS_BLUE_UP		56	0.29059803	0.8497052	0.58536583	0.7991961	1	1989	tags=25%, list=18%, signal=30%
JI_RESPONSE_TO_FSH_DN	JI_RESPONSE_TO_FSH_DN		32	0.3021068	0.8495361	0.6818182	0.798406	1	1801	tags=25%, list=16%, signal=30%
YAO_TEMPORAL_RESPONSE_TO_PROGESTERONE_CLUSTER_14	YAO_TEMPORAL_RESPONSE_TO_PROGESTERONE_CLUSTER_14		97	0.24321437	0.8486878	0.6956522	0.799196	1	3135	tags=39%, list=28%, signal=54%
KYNG_ENVIRONMENTAL_STRESS_RESPONSE_UP	KYNG_ENVIRONMENTAL_STRESS_RESPONSE_UP		22	0.30311686	0.84793526	0.75	0.7995918	1	750	tags=14%, list=7%, signal=15%
LOCKWOOD_AMPLIFIED_IN_LUNG_CANCER	LOCKWOOD_AMPLIFIED_IN_LUNG_CANCER		117	0.19753806	0.84782743	0.6545454	0.7987256	1	2458	tags=26%, list=22%, signal=34%
LI_CISPLATIN_RESISTANCE_UP	LI_CISPLATIN_RESISTANCE_UP		18	0.35939807	0.847695	0.5952381	0.7979796	1	734	tags=28%, list=7%, signal=30%
DAIRKEE_TERT_TARGETS_UP	DAIRKEE_TERT_TARGETS_UP		212	0.176025	0.8467076	0.6666667	0.798583	1	3110	tags=32%, list=28%, signal=44%
LIN_APC_TARGETS	LIN_APC_TARGETS		35	0.22529341	0.8466575	0.6904762	0.79756844	1	2408	tags=26%, list=22%, signal=33%
HOLLMAN_APOPTOSIS_VIA_CD40_DN	HOLLMAN_APOPTOSIS_VIA_CD40_DN		149	0.20849697	0.84601176	0.64444447	0.7976667	1	2112	tags=23%, list=19%, signal=29%
LUI_TARGETS_OF_PAX8_PPARG_FUSION	LUI_TARGETS_OF_PAX8_PPARG_FUSION		23	0.25308904	0.84280723	0.6	0.8025123	1	2681	tags=35%, list=24%, signal=46%
DOUGLAS_BMI1_TARGETS_DN	DOUGLAS_BMI1_TARGETS_DN		153	0.1966314	0.84220874	0.6585366	0.8026509	1	1852	tags=18%, list=17%, signal=22%
XU_HGF_TARGETS_REPRESSED_BY_AKT1_DN	XU_HGF_TARGETS_REPRESSED_BY_AKT1_DN		46	0.23173933	0.84157383	0.7719298	0.80286324	1	838	tags=15%, list=7%, signal=16%
BIOCARTA_RAS_PATHWAY	BIOCARTA_RAS_PATHWAY		17	0.33883008	0.8408337	0.6545454	0.8032606	1	1270	tags=24%, list=11%, signal=26%
OHM_METHYLATED_IN_ADULT_CANCERS	OHM_METHYLATED_IN_ADULT_CANCERS		17	0.31677946	0.8392616	0.7	0.8051374	1	377	tags=18%, list=3%, signal=18%
REACTOME_REGULATION_OF_ORNITHINE_DECARBOXYLASE	REACTOME_REGULATION_OF_ORNITHINE_DECARBOXYLASE		40	0.29672563	0.8388753	0.7169811	0.80495346	1	4256	tags=40%, list=38%, signal=64%
BROWNE_HCMV_INFECTION_1HR_UP	BROWNE_HCMV_INFECTION_1HR_UP		32	0.25412095	0.83855385	0.8541667	0.8047109	1	779	tags=16%, list=7%, signal=17%
GOTTWEIN_TARGETS_OF_KSHV_MIR_K12_11	GOTTWEIN_TARGETS_OF_KSHV_MIR_K12_11		32	0.23624751	0.83749723	0.6	0.8057158	1	1454	tags=16%, list=13%, signal=18%
TANAKA_METHYLATED_IN_ESOPHAGEAL_CARCINOMA	TANAKA_METHYLATED_IN_ESOPHAGEAL_CARCINOMA		55	0.23587774	0.83553594	0.7380952	0.8081055	1	2380	tags=27%, list=21%, signal=34%
LEE_RECENT_THYMIC_EMIGRANT	LEE_RECENT_THYMIC_EMIGRANT		65	0.23124632	0.8339048	0.63414633	0.8100639	1	1735	tags=25%, list=15%, signal=29%
RASHI_RESPONSE_TO_IONIZING_RADIATION_3	RASHI_RESPONSE_TO_IONIZING_RADIATION_3		34	0.260536	0.8329378	0.6730769	0.8109038	1	709	tags=9%, list=6%, signal=9%
VANTVEER_BREAST_CANCER_BRCA1_UP	VANTVEER_BREAST_CANCER_BRCA1_UP		18	0.27946332	0.83290875	0.61702126	0.80992025	1	2649	tags=33%, list=24%, signal=44%
REACTOME_SIGNALING_BY_PDGF	REACTOME_SIGNALING_BY_PDGF		48	0.26733324	0.8327242	0.6851852	0.80929446	1	1731	tags=25%, list=15%, signal=29%
SMID_BREAST_CANCER_RELAPSE_IN_BRAIN_DN	SMID_BREAST_CANCER_RELAPSE_IN_BRAIN_DN		43	0.2721838	0.83040524	0.6730769	0.81217617	1	1156	tags=21%, list=10%, signal=23%
CREIGHTON_ENDOCRINE_THERAPY_RESISTANCE_2	CREIGHTON_ENDOCRINE_THERAPY_RESISTANCE_2		146	0.20567684	0.82924324	0.7714286	0.81323934	1	1962	tags=23%, list=18%, signal=28%
REACTOME_SEMA4D_IN_SEMAPHORIN_SIGNALING	REACTOME_SEMA4D_IN_SEMAPHORIN_SIGNALING		19	0.27706173	0.82826275	0.7368421	0.81410104	1	1095	tags=21%, list=10%, signal=23%
ZHAN_MULTIPLE_MYELOMA_PR_DN	ZHAN_MULTIPLE_MYELOMA_PR_DN		19	0.2964152	0.8276786	0.78571427	0.8142764	1	582	tags=16%, list=5%, signal=17%
PENG_RAPAMYCIN_RESPONSE_UP	PENG_RAPAMYCIN_RESPONSE_UP		27	0.27961114	0.8260511	0.71428573	0.8162091	1	1917	tags=30%, list=17%, signal=36%
BOYLAN_MULTIPLE_MYELOMA_D_DN	BOYLAN_MULTIPLE_MYELOMA_D_DN		51	0.24099286	0.8238361	0.7567568	0.81900436	1	1909	tags=25%, list=17%, signal=31%
MOHANKUMAR_TLX1_TARGETS_DN	MOHANKUMAR_TLX1_TARGETS_DN		82	0.22623718	0.8229434	0.877551	0.81945014	1	1666	tags=18%, list=15%, signal=21%
KEGG_CHRONIC_MYELOID_LEUKEMIA	KEGG_CHRONIC_MYELOID_LEUKEMIA		39	0.23329164	0.82171017	0.7090909	0.82040775	1	2576	tags=28%, list=23%, signal=37%
BIOCARTA_SPPA_PATHWAY	BIOCARTA_SPPA_PATHWAY		17	0.26939186	0.8187257	0.79591835	0.82485086	1	1802	tags=24%, list=16%, signal=28%
BANDRES_RESPONSE_TO_CARMUSTIN_WITHOUT_MGMT_48HR_DN	BANDRES_RESPONSE_TO_CARMUSTIN_WITHOUT_MGMT_48HR_DN		20	0.24043939	0.8175078	0.85714287	0.82576406	1	2931	tags=40%, list=26%, signal=54%
MCLACHLAN_DENTAL_CARIES_UP	MCLACHLAN_DENTAL_CARIES_UP		134	0.29102284	0.81640863	0.64444447	0.826808	1	2059	tags=31%, list=18%, signal=38%
MARKEY_RB1_CHRONIC_LOF_DN	MARKEY_RB1_CHRONIC_LOF_DN		90	0.30259752	0.8161762	0.7222222	0.82626426	1	1814	tags=32%, list=16%, signal=38%
AMIT_EGF_RESPONSE_480_MCF10A	AMIT_EGF_RESPONSE_480_MCF10A		26	0.24746786	0.81608164	0.7692308	0.8253169	1	1830	tags=27%, list=16%, signal=32%
JIANG_VHL_TARGETS	JIANG_VHL_TARGETS		52	0.24766558	0.81581175	0.6666667	0.82476705	1	2989	tags=33%, list=27%, signal=44%
FONTAINE_FOLLICULAR_THYROID_ADENOMA_UP	FONTAINE_FOLLICULAR_THYROID_ADENOMA_UP		40	0.19600578	0.81566757	0.7894737	0.82392	1	3183	tags=33%, list=28%, signal=45%
BIOCARTA_MET_PATHWAY	BIOCARTA_MET_PATHWAY		23	0.2700307	0.8148499	0.7368421	0.8246802	1	1280	tags=17%, list=11%, signal=20%
TIEN_INTESTINE_PROBIOTICS_6HR_DN	TIEN_INTESTINE_PROBIOTICS_6HR_DN		107	0.21580112	0.81478417	0.7777778	0.82375497	1	3004	tags=35%, list=27%, signal=47%
FRASOR_TAMOXIFEN_RESPONSE_UP	FRASOR_TAMOXIFEN_RESPONSE_UP		32	0.25440446	0.81475216	0.77272725	0.82275116	1	1673	tags=25%, list=15%, signal=29%
CAMPS_COLON_CANCER_COPY_NUMBER_UP	CAMPS_COLON_CANCER_COPY_NUMBER_UP		46	0.19366261	0.8132726	0.74509805	0.82448757	1	3338	tags=39%, list=30%, signal=56%
WU_CELL_MIGRATION	WU_CELL_MIGRATION		120	0.2589176	0.81225437	0.7631579	0.8253047	1	1889	tags=29%, list=17%, signal=35%
WATANABE_COLON_CANCER_MSI_VS_MSS_DN	WATANABE_COLON_CANCER_MSI_VS_MSS_DN		38	0.26336217	0.8119746	0.80701756	0.82474434	1	1381	tags=21%, list=12%, signal=24%
JAZAERI_BREAST_CANCER_BRCA1_VS_BRCA2_UP	JAZAERI_BREAST_CANCER_BRCA1_VS_BRCA2_UP		35	0.2376088	0.8114039	0.625	0.8247842	1	3407	tags=40%, list=30%, signal=57%
HELLER_HDAC_TARGETS_SILENCED_BY_METHYLATION_DN	HELLER_HDAC_TARGETS_SILENCED_BY_METHYLATION_DN		158	0.22108795	0.8112058	0.725	0.8241136	1	2009	tags=26%, list=18%, signal=31%
VECCHI_GASTRIC_CANCER_ADVANCED_VS_EARLY_DN	VECCHI_GASTRIC_CANCER_ADVANCED_VS_EARLY_DN		78	0.23643528	0.8103146	0.8125	0.8245449	1	2296	tags=31%, list=21%, signal=38%
SHAFFER_IRF4_TARGETS_IN_MYELOMA_VS_MATURE_B_LYMPHOCYTE	SHAFFER_IRF4_TARGETS_IN_MYELOMA_VS_MATURE_B_LYMPHOCYTE		69	0.21701299	0.80853677	0.78723407	0.82602006	1	2198	tags=30%, list=20%, signal=38%
REACTOME_SEMA4D_INDUCED_CELL_MIGRATION_AND_GROWTH_CONE_COLLAPSE	REACTOME_SEMA4D_INDUCED_CELL_MIGRATION_AND_GROWTH_CONE_COLLAPSE		16	0.2700597	0.80569005	0.8113208	0.8304732	1	2446	tags=31%, list=22%, signal=40%
CHIARADONNA_NEOPLASTIC_TRANSFORMATION_KRAS_CDC25_UP	CHIARADONNA_NEOPLASTIC_TRANSFORMATION_KRAS_CDC25_UP		44	0.27721822	0.80334	0.8125	0.8335291	1	2218	tags=25%, list=20%, signal=31%
ROSS_AML_WITH_CBFB_MYH11_FUSION	ROSS_AML_WITH_CBFB_MYH11_FUSION		35	0.29679027	0.79937816	0.61702126	0.83949685	1	1306	tags=26%, list=12%, signal=29%
MUNSHI_MULTIPLE_MYELOMA_UP	MUNSHI_MULTIPLE_MYELOMA_UP		44	0.22644147	0.7990262	0.7209302	0.8390433	1	2361	tags=27%, list=21%, signal=34%
REACTOME_EGFR_DOWNREGULATION	REACTOME_EGFR_DOWNREGULATION		20	0.24977154	0.7986678	0.704918	0.838513	1	4212	tags=35%, list=38%, signal=56%
JIANG_HYPOXIA_VIA_VHL	JIANG_HYPOXIA_VIA_VHL		16	0.2963898	0.79794246	0.6851852	0.8386058	1	3967	tags=44%, list=35%, signal=68%
KEGG_ANTIGEN_PROCESSING_AND_PRESENTATION	KEGG_ANTIGEN_PROCESSING_AND_PRESENTATION		34	0.24460675	0.79584426	0.7826087	0.8415129	1	3404	tags=41%, list=30%, signal=59%
GUENTHER_GROWTH_SPHERICAL_VS_ADHERENT_DN	GUENTHER_GROWTH_SPHERICAL_VS_ADHERENT_DN		21	0.3167042	0.79553825	0.6875	0.8409668	1	902	tags=19%, list=8%, signal=21%
JISON_SICKLE_CELL_DISEASE_UP	JISON_SICKLE_CELL_DISEASE_UP		121	0.22321478	0.7938152	0.6756757	0.84293956	1	3175	tags=38%, list=28%, signal=52%
GENTILE_UV_HIGH_DOSE_DN	GENTILE_UV_HIGH_DOSE_DN		158	0.22364768	0.79139477	0.7619048	0.84587663	1	2389	tags=24%, list=21%, signal=30%
KYNG_DNA_DAMAGE_UP	KYNG_DNA_DAMAGE_UP		66	0.2320101	0.79102755	0.73170733	0.845452	1	1922	tags=26%, list=17%, signal=31%
HUPER_BREAST_BASAL_VS_LUMINAL_UP	HUPER_BREAST_BASAL_VS_LUMINAL_UP		31	0.31416315	0.7904696	0.76744187	0.84533733	1	1880	tags=32%, list=17%, signal=39%
WANG_CLIM2_TARGETS_DN	WANG_CLIM2_TARGETS_DN		102	0.20837651	0.78998214	0.7254902	0.84498626	1	2455	tags=25%, list=22%, signal=31%
BROWNE_HCMV_INFECTION_30MIN_DN	BROWNE_HCMV_INFECTION_30MIN_DN		60	0.22184262	0.7883609	0.8695652	0.84660035	1	708	tags=10%, list=6%, signal=11%
NGUYEN_NOTCH1_TARGETS_DN	NGUYEN_NOTCH1_TARGETS_DN		47	0.21923763	0.7877138	0.75	0.8466354	1	1353	tags=17%, list=12%, signal=19%
SEITZ_NEOPLASTIC_TRANSFORMATION_BY_8P_DELETION_UP	SEITZ_NEOPLASTIC_TRANSFORMATION_BY_8P_DELETION_UP		47	0.2797764	0.78598917	0.7058824	0.84863305	1	800	tags=21%, list=7%, signal=23%
PROVENZANI_METASTASIS_DN	PROVENZANI_METASTASIS_DN		94	0.22122748	0.78542036	0.84615386	0.84865403	1	2779	tags=32%, list=25%, signal=42%
LIU_SOX4_TARGETS_DN	LIU_SOX4_TARGETS_DN		187	0.19740507	0.7847626	0.71153843	0.8486696	1	2534	tags=26%, list=23%, signal=33%
BIOCARTA_GPCR_PATHWAY	BIOCARTA_GPCR_PATHWAY		18	0.24907292	0.7834341	0.72	0.85002	1	1802	tags=22%, list=16%, signal=26%
KRASNOSELSKAYA_ILF3_TARGETS_UP	KRASNOSELSKAYA_ILF3_TARGETS_UP		18	0.31585976	0.7819864	0.7647059	0.851159	1	2184	tags=44%, list=20%, signal=55%
AMUNDSON_POOR_SURVIVAL_AFTER_GAMMA_RADIATION_2G	AMUNDSON_POOR_SURVIVAL_AFTER_GAMMA_RADIATION_2G		93	0.21385187	0.7812891	0.65789473	0.85123694	1	977	tags=13%, list=9%, signal=14%
BIOCARTA_STRESS_PATHWAY	BIOCARTA_STRESS_PATHWAY		15	0.23678213	0.7812391	0.82608694	0.8503432	1	3511	tags=40%, list=31%, signal=58%
REACTOME_CLATHRIN_DERIVED_VESICLE_BUDDING	REACTOME_CLATHRIN_DERIVED_VESICLE_BUDDING		37	0.24739726	0.779712	0.6981132	0.85197574	1	2059	tags=19%, list=18%, signal=23%
GENTILE_UV_RESPONSE_CLUSTER_D4	GENTILE_UV_RESPONSE_CLUSTER_D4		26	0.24905768	0.7796226	0.7173913	0.8511091	1	690	tags=12%, list=6%, signal=12%
WANG_LMO4_TARGETS_UP	WANG_LMO4_TARGETS_UP		183	0.19420983	0.777538	0.8372093	0.85334134	1	2037	tags=21%, list=18%, signal=26%
KEGG_LEISHMANIA_INFECTION	KEGG_LEISHMANIA_INFECTION		29	0.26542664	0.7769154	0.725	0.8533958	1	2273	tags=28%, list=20%, signal=35%
REACTOME_RHO_GTPASE_CYCLE	REACTOME_RHO_GTPASE_CYCLE		70	0.24583758	0.77589935	0.8125	0.8538999	1	1095	tags=14%, list=10%, signal=16%
HEDENFALK_BREAST_CANCER_BRACX_UP	HEDENFALK_BREAST_CANCER_BRACX_UP		15	0.2323371	0.7735067	0.7962963	0.85693514	1	3511	tags=47%, list=31%, signal=68%
REACTOME_REGULATION_OF_INSULIN_SECRETION_BY_ACETYLCHOLINE	REACTOME_REGULATION_OF_INSULIN_SECRETION_BY_ACETYLCHOLINE		18	0.297871	0.7692435	0.71428573	0.862731	1	1098	tags=22%, list=10%, signal=25%
CHEN_HOXA5_TARGETS_9HR_UP	CHEN_HOXA5_TARGETS_9HR_UP		113	0.21862315	0.76911426	0.71428573	0.86196357	1	2765	tags=27%, list=25%, signal=36%
COATES_MACROPHAGE_M1_VS_M2_UP	COATES_MACROPHAGE_M1_VS_M2_UP		47	0.25606373	0.7668858	0.7169811	0.8645958	1	1562	tags=23%, list=14%, signal=27%
REACTOME_COLLAGEN_MEDIATED_ACTIVATION_CASCADE	REACTOME_COLLAGEN_MEDIATED_ACTIVATION_CASCADE		15	0.34728774	0.7667228	0.7755102	0.86380225	1	2783	tags=40%, list=25%, signal=53%
ZHAN_MULTIPLE_MYELOMA_UP	ZHAN_MULTIPLE_MYELOMA_UP		31	0.2198157	0.76668984	0.7692308	0.8628011	1	1190	tags=13%, list=11%, signal=14%
ZHAN_VARIABLE_EARLY_DIFFERENTIATION_GENES_DN	ZHAN_VARIABLE_EARLY_DIFFERENTIATION_GENES_DN		20	0.23228784	0.76572394	0.73913044	0.8634262	1	4132	tags=40%, list=37%, signal=63%
REACTOME_PLC_BETA_MEDIATED_EVENTS	REACTOME_PLC_BETA_MEDIATED_EVENTS		24	0.24557525	0.7618125	0.8181818	0.8688018	1	1435	tags=21%, list=13%, signal=24%
HELLER_SILENCED_BY_METHYLATION_UP	HELLER_SILENCED_BY_METHYLATION_UP		158	0.22811553	0.75999963	0.7894737	0.8710971	1	899	tags=15%, list=8%, signal=16%
KEGG_RIG_I_LIKE_RECEPTOR_SIGNALING_PATHWAY	KEGG_RIG_I_LIKE_RECEPTOR_SIGNALING_PATHWAY		34	0.20629609	0.75904423	0.88235295	0.8717201	1	3558	tags=32%, list=32%, signal=47%
STEARMAN_LUNG_CANCER_EARLY_VS_LATE_DN	STEARMAN_LUNG_CANCER_EARLY_VS_LATE_DN		46	0.2442145	0.75788224	0.8888889	0.87232286	1	1385	tags=24%, list=12%, signal=27%
AKL_HTLV1_INFECTION_UP	AKL_HTLV1_INFECTION_UP		21	0.25782856	0.7577256	0.7169811	0.8715127	1	1385	tags=24%, list=12%, signal=27%
YANG_BREAST_CANCER_ESR1_LASER_DN	YANG_BREAST_CANCER_ESR1_LASER_DN		24	0.23753455	0.75769615	0.85714287	0.8705321	1	2087	tags=25%, list=19%, signal=31%
REACTOME_SIGNALING_BY_EGFR	REACTOME_SIGNALING_BY_EGFR		38	0.22716333	0.7555155	0.754717	0.87321484	1	4303	tags=45%, list=38%, signal=72%
YAO_TEMPORAL_RESPONSE_TO_PROGESTERONE_CLUSTER_8	YAO_TEMPORAL_RESPONSE_TO_PROGESTERONE_CLUSTER_8		31	0.21850032	0.75457966	0.93877554	0.8736879	1	1123	tags=16%, list=10%, signal=18%
BRUECKNER_TARGETS_OF_MIRLET7A3_UP	BRUECKNER_TARGETS_OF_MIRLET7A3_UP		66	0.22940345	0.7529127	0.8333333	0.87517	1	832	tags=12%, list=7%, signal=13%
FAELT_B_CLL_WITH_VH_REARRANGEMENTS_DN	FAELT_B_CLL_WITH_VH_REARRANGEMENTS_DN		27	0.23214063	0.75289357	0.77272725	0.8741753	1	1741	tags=19%, list=16%, signal=22%
BOYAULT_LIVER_CANCER_SUBCLASS_G5_DN	BOYAULT_LIVER_CANCER_SUBCLASS_G5_DN		15	0.3330482	0.7527785	0.81578946	0.8733227	1	2643	tags=40%, list=24%, signal=52%
SESTO_RESPONSE_TO_UV_C0	SESTO_RESPONSE_TO_UV_C0		80	0.2568711	0.7526765	0.79545456	0.8725554	1	2009	tags=23%, list=18%, signal=27%
REACTOME_GENES_INVOLVED_IN_APOPTOTIC_CLEAVAGE_OF_CELLULAR_PROTEINS	REACTOME_GENES_INVOLVED_IN_APOPTOTIC_CLEAVAGE_OF_CELLULAR_PROTEINS		24	0.24449661	0.7526742	0.7924528	0.8715265	1	1984	tags=29%, list=18%, signal=35%
SIMBULAN_UV_RESPONSE_IMMORTALIZED_DN	SIMBULAN_UV_RESPONSE_IMMORTALIZED_DN		16	0.2941005	0.7493388	0.7446808	0.87564546	1	638	tags=13%, list=6%, signal=13%
LEONARD_HYPOXIA	LEONARD_HYPOXIA		26	0.2896542	0.74841106	0.8372093	0.8759805	1	1741	tags=35%, list=16%, signal=41%
KEGG_VEGF_SIGNALING_PATHWAY	KEGG_VEGF_SIGNALING_PATHWAY		46	0.20665675	0.74797773	0.8372093	0.87571025	1	2014	tags=22%, list=18%, signal=26%
GRABARCZYK_BCL11B_TARGETS_UP	GRABARCZYK_BCL11B_TARGETS_UP		41	0.2718175	0.7470358	0.88095236	0.8762415	1	1275	tags=24%, list=11%, signal=27%
REACTOME_CHOLESTEROL_BIOSYNTHESIS	REACTOME_CHOLESTEROL_BIOSYNTHESIS		17	0.2889523	0.7446581	0.775	0.87856454	1	1974	tags=29%, list=18%, signal=36%
ZHAN_EARLY_DIFFERENTIATION_GENES_DN	ZHAN_EARLY_DIFFERENTIATION_GENES_DN		32	0.25679022	0.7430308	0.7567568	0.87995136	1	2564	tags=34%, list=23%, signal=44%
PAPASPYRIDONOS_UNSTABLE_ATEROSCLEROTIC_PLAQUE_UP	PAPASPYRIDONOS_UNSTABLE_ATEROSCLEROTIC_PLAQUE_UP		31	0.2635928	0.7423031	0.81632656	0.87995	1	1406	tags=26%, list=13%, signal=29%
MCLACHLAN_DENTAL_CARIES_DN	MCLACHLAN_DENTAL_CARIES_DN		146	0.25899866	0.74214476	0.7446808	0.87909895	1	2059	tags=29%, list=18%, signal=36%
DACOSTA_UV_RESPONSE_VIA_ERCC3_DN	DACOSTA_UV_RESPONSE_VIA_ERCC3_DN		438	0.19406801	0.7418648	0.82608694	0.87844235	1	2025	tags=19%, list=18%, signal=22%
SENESE_HDAC1_TARGETS_UP	SENESE_HDAC1_TARGETS_UP		219	0.19706887	0.7398995	0.9148936	0.880282	1	2969	tags=32%, list=27%, signal=43%
KIM_WT1_TARGETS_12HR_DN	KIM_WT1_TARGETS_12HR_DN		127	0.20473681	0.7390332	0.7291667	0.88077205	1	2873	tags=32%, list=26%, signal=43%
MITSIADES_RESPONSE_TO_APLIDIN_UP	MITSIADES_RESPONSE_TO_APLIDIN_UP		260	0.1810443	0.7378084	0.9347826	0.88144386	1	2135	tags=22%, list=19%, signal=26%
FLECHNER_PBL_KIDNEY_TRANSPLANT_OK_VS_DONOR_DN	FLECHNER_PBL_KIDNEY_TRANSPLANT_OK_VS_DONOR_DN		28	0.24617521	0.7354732	0.7380952	0.8836049	1	2983	tags=36%, list=27%, signal=49%
FARMER_BREAST_CANCER_CLUSTER_1	FARMER_BREAST_CANCER_CLUSTER_1		26	0.33974445	0.7349773	0.8	0.88322955	1	1406	tags=35%, list=13%, signal=39%
KEGG_AMINO_SUGAR_AND_NUCLEOTIDE_SUGAR_METABOLISM	KEGG_AMINO_SUGAR_AND_NUCLEOTIDE_SUGAR_METABOLISM		32	0.23414603	0.73455155	0.8148148	0.88274485	1	1641	tags=22%, list=15%, signal=26%
REACTOME_GOLGI_ASSOCIATED_VESICLE_BIOGENESIS	REACTOME_GOLGI_ASSOCIATED_VESICLE_BIOGENESIS		32	0.23605807	0.7309959	0.76	0.88717455	1	2059	tags=19%, list=18%, signal=23%
BASSO_B_LYMPHOCYTE_NETWORK	BASSO_B_LYMPHOCYTE_NETWORK		85	0.21107344	0.73070025	0.8181818	0.88664055	1	1991	tags=20%, list=18%, signal=24%
ODONNELL_METASTASIS_DN	ODONNELL_METASTASIS_DN		16	0.25819868	0.7305995	0.8717949	0.88580245	1	485	tags=13%, list=4%, signal=13%
RUTELLA_RESPONSE_TO_HGF_DN	RUTELLA_RESPONSE_TO_HGF_DN		141	0.21126477	0.72908366	0.8648649	0.88677865	1	1912	tags=23%, list=17%, signal=27%
KEGG_TOLL_LIKE_RECEPTOR_SIGNALING_PATHWAY	KEGG_TOLL_LIKE_RECEPTOR_SIGNALING_PATHWAY		60	0.22818142	0.72907066	0.82608694	0.8857571	1	1095	tags=13%, list=10%, signal=15%
REACTOME_TOLL_LIKE_RECEPTOR_3_CASCADE	REACTOME_TOLL_LIKE_RECEPTOR_3_CASCADE		37	0.20982756	0.72736734	0.8181818	0.8873354	1	220	tags=5%, list=2%, signal=5%
MARKEY_RB1_ACUTE_LOF_UP	MARKEY_RB1_ACUTE_LOF_UP		186	0.25193056	0.7273593	0.75609756	0.8863455	1	1880	tags=25%, list=17%, signal=30%
LINDGREN_BLADDER_CANCER_CLUSTER_1_UP	LINDGREN_BLADDER_CANCER_CLUSTER_1_UP		65	0.20541587	0.7261537	0.85106385	0.88690954	1	1986	tags=22%, list=18%, signal=26%
KEGG_ACUTE_MYELOID_LEUKEMIA	KEGG_ACUTE_MYELOID_LEUKEMIA		36	0.19250156	0.7258496	0.84615386	0.8863809	1	3154	tags=33%, list=28%, signal=46%
REACTOME_LYSOSOME_VESICLE_BIOGENESIS	REACTOME_LYSOSOME_VESICLE_BIOGENESIS		16	0.23978512	0.7256004	0.8367347	0.88578016	1	3626	tags=38%, list=32%, signal=55%
HOFMANN_CELL_LYMPHOMA_UP	HOFMANN_CELL_LYMPHOMA_UP		26	0.2458074	0.7229289	0.8684211	0.8887571	1	3008	tags=50%, list=27%, signal=68%
REACTOME_SIGNALING_BY_ROBO_RECEPTOR	REACTOME_SIGNALING_BY_ROBO_RECEPTOR		21	0.2673921	0.7202323	0.77272725	0.8913214	1	3076	tags=48%, list=27%, signal=66%
LENAOUR_DENDRITIC_CELL_MATURATION_DN	LENAOUR_DENDRITIC_CELL_MATURATION_DN		72	0.24048717	0.7181684	0.78571427	0.89311683	1	1806	tags=25%, list=16%, signal=30%
REACTOME_PLATELET_ACTIVATION_TRIGGERS	REACTOME_PLATELET_ACTIVATION_TRIGGERS		42	0.22066285	0.715408	0.877551	0.8957878	1	3596	tags=43%, list=32%, signal=63%
SEIDEN_MET_SIGNALING	SEIDEN_MET_SIGNALING		16	0.25593948	0.7139179	0.78431374	0.89696765	1	1653	tags=19%, list=15%, signal=22%
NOUZOVA_TRETINOIN_AND_H4_ACETYLATION	NOUZOVA_TRETINOIN_AND_H4_ACETYLATION		78	0.18541096	0.71378857	0.78431374	0.8960448	1	2184	tags=19%, list=20%, signal=24%
SPIRA_SMOKERS_LUNG_CANCER_UP	SPIRA_SMOKERS_LUNG_CANCER_UP		24	0.28334898	0.7131043	0.8	0.8956822	1	1872	tags=29%, list=17%, signal=35%
GRADE_COLON_VS_RECTAL_CANCER_UP	GRADE_COLON_VS_RECTAL_CANCER_UP		18	0.26677093	0.7086961	0.7735849	0.9005855	1	1189	tags=22%, list=11%, signal=25%
SAMOLS_TARGETS_OF_KHSV_MIRNAS_DN	SAMOLS_TARGETS_OF_KHSV_MIRNAS_DN		31	0.24806136	0.7077297	0.94	0.90085363	1	1828	tags=29%, list=16%, signal=35%
GRAHAM_CML_QUIESCENT_VS_NORMAL_DIVIDING_UP	GRAHAM_CML_QUIESCENT_VS_NORMAL_DIVIDING_UP		35	0.23483396	0.7063594	0.88372093	0.9015704	1	1024	tags=17%, list=9%, signal=19%
BERNARD_PPAPDC1B_TARGETS_DN	BERNARD_PPAPDC1B_TARGETS_DN		23	0.2448966	0.70495486	0.9649123	0.902474	1	1223	tags=17%, list=11%, signal=19%
SETLUR_PROSTATE_CANCER_TMPRSS2_ERG_FUSION_UP	SETLUR_PROSTATE_CANCER_TMPRSS2_ERG_FUSION_UP		43	0.18044408	0.7020913	0.9791667	0.90475756	1	1355	tags=14%, list=12%, signal=16%
NIKOLSKY_BREAST_CANCER_8Q23_Q24_AMPLICON	NIKOLSKY_BREAST_CANCER_8Q23_Q24_AMPLICON		71	0.17266564	0.7016206	0.975	0.9042817	1	2648	tags=27%, list=24%, signal=35%
NGUYEN_NOTCH1_TARGETS_UP	NGUYEN_NOTCH1_TARGETS_UP		15	0.30949566	0.69903153	0.7906977	0.90635884	1	377	tags=13%, list=3%, signal=14%
BIOCARTA_MTOR_PATHWAY	BIOCARTA_MTOR_PATHWAY		16	0.25384167	0.69840485	0.7457627	0.90595496	1	1160	tags=19%, list=10%, signal=21%
HAHTOLA_MYCOSIS_FUNGOIDES_CD4_DN	HAHTOLA_MYCOSIS_FUNGOIDES_CD4_DN		67	0.1990673	0.6940931	0.84313726	0.9097178	1	2600	tags=27%, list=23%, signal=35%
REACTOME_APOPTOTIC_EXECUTION_PHASE	REACTOME_APOPTOTIC_EXECUTION_PHASE		31	0.21057932	0.6917417	0.8947368	0.91154104	1	2909	tags=35%, list=26%, signal=48%
REACTOME_ADP_SIGNALLING_THROUGH_P2Y_PURINOCEPTOR_1	REACTOME_ADP_SIGNALLING_THROUGH_P2Y_PURINOCEPTOR_1		18	0.21532616	0.68888426	0.93333334	0.9138554	1	2152	tags=28%, list=19%, signal=34%
VALK_AML_CLUSTER_12	VALK_AML_CLUSTER_12		23	0.2023991	0.6875625	0.95	0.91448796	1	811	tags=13%, list=7%, signal=14%
DACOSTA_UV_RESPONSE_VIA_ERCC3_COMMON_DN	DACOSTA_UV_RESPONSE_VIA_ERCC3_COMMON_DN		220	0.18218245	0.68500364	0.9130435	0.91661644	1	1089	tags=11%, list=10%, signal=12%
JAZAG_TGFB1_SIGNALING_VIA_SMAD4_UP	JAZAG_TGFB1_SIGNALING_VIA_SMAD4_UP		69	0.16690001	0.6838477	1	0.9166664	1	2461	tags=23%, list=22%, signal=30%
SOTIRIOU_BREAST_CANCER_GRADE_1_VS_3_DN	SOTIRIOU_BREAST_CANCER_GRADE_1_VS_3_DN		27	0.21126667	0.6827282	0.84313726	0.91684026	1	3307	tags=33%, list=30%, signal=47%
BACOLOD_RESISTANCE_TO_ALKYLATING_AGENTS_DN	BACOLOD_RESISTANCE_TO_ALKYLATING_AGENTS_DN		25	0.20926856	0.6784565	0.84313726	0.9206213	1	3379	tags=40%, list=30%, signal=57%
BIOCARTA_IL2RB_PATHWAY	BIOCARTA_IL2RB_PATHWAY		23	0.21790966	0.67195237	0.84615386	0.9268727	1	1270	tags=13%, list=11%, signal=15%
SHIPP_DLBCL_CURED_VS_FATAL_DN	SHIPP_DLBCL_CURED_VS_FATAL_DN		26	0.19315016	0.66855067	0.9714286	0.92910075	1	3042	tags=35%, list=27%, signal=47%
SCHLOSSER_MYC_TARGETS_REPRESSED_BY_SERUM	SCHLOSSER_MYC_TARGETS_REPRESSED_BY_SERUM		84	0.19008626	0.6676258	0.79591835	0.92910284	1	3583	tags=39%, list=32%, signal=57%
SIG_REGULATION_OF_THE_ACTIN_CYTOSKELETON_BY_RHO_GTPASES	SIG_REGULATION_OF_THE_ACTIN_CYTOSKELETON_BY_RHO_GTPASES		25	0.23356307	0.6625499	0.84615386	0.93337977	1	2931	tags=32%, list=26%, signal=43%
BIOCARTA_ERK_PATHWAY	BIOCARTA_ERK_PATHWAY		16	0.21483827	0.662264	0.84210527	0.9327289	1	3579	tags=38%, list=32%, signal=55%
KEGG_TASTE_TRANSDUCTION	KEGG_TASTE_TRANSDUCTION		21	0.26416558	0.6608461	0.8235294	0.933139	1	269	tags=10%, list=2%, signal=10%
FAELT_B_CLL_WITH_VH3_21_DN	FAELT_B_CLL_WITH_VH3_21_DN		36	0.19790618	0.6582874	0.85714287	0.9345886	1	2411	tags=25%, list=22%, signal=32%
BIOCARTA_TOLL_PATHWAY	BIOCARTA_TOLL_PATHWAY		21	0.23759817	0.6539925	0.8181818	0.9375546	1	2732	tags=29%, list=24%, signal=38%
LAIHO_COLORECTAL_CANCER_SERRATED_DN	LAIHO_COLORECTAL_CANCER_SERRATED_DN		47	0.15208061	0.6512771	0.98	0.9388476	1	4283	tags=38%, list=38%, signal=62%
REACTOME_APOPTOSIS	REACTOME_APOPTOSIS		88	0.18112433	0.65038264	0.86538464	0.938707	1	4256	tags=42%, list=38%, signal=67%
GENTILE_UV_RESPONSE_CLUSTER_D7	GENTILE_UV_RESPONSE_CLUSTER_D7		25	0.22024168	0.6489463	0.7592593	0.93923026	1	4640	tags=56%, list=41%, signal=95%
ENK_UV_RESPONSE_KERATINOCYTE_DN	ENK_UV_RESPONSE_KERATINOCYTE_DN		307	0.17205152	0.64469916	0.84615386	0.94195104	1	1999	tags=19%, list=18%, signal=22%
CHNG_MULTIPLE_MYELOMA_HYPERPLOID_DN	CHNG_MULTIPLE_MYELOMA_HYPERPLOID_DN		24	0.18754354	0.64359456	0.8596491	0.94187117	1	1148	tags=8%, list=10%, signal=9%
RAMALHO_STEMNESS_UP	RAMALHO_STEMNESS_UP		148	0.16446741	0.62919694	0.9230769	0.9536245	1	2749	tags=26%, list=25%, signal=34%
HESS_TARGETS_OF_HOXA9_AND_MEIS1_DN	HESS_TARGETS_OF_HOXA9_AND_MEIS1_DN		62	0.26124763	0.6289689	0.84782606	0.95278233	1	1866	tags=31%, list=17%, signal=37%
TOMLINS_PROSTATE_CANCER_UP	TOMLINS_PROSTATE_CANCER_UP		21	0.2174226	0.62829876	0.852459	0.95228124	1	1991	tags=24%, list=18%, signal=29%
FLECHNER_PBL_KIDNEY_TRANSPLANT_OK_VS_DONOR_UP	FLECHNER_PBL_KIDNEY_TRANSPLANT_OK_VS_DONOR_UP		98	0.16477045	0.6262565	0.9310345	0.95285136	1	3700	tags=34%, list=33%, signal=50%
LIU_SOX4_TARGETS_UP	LIU_SOX4_TARGETS_UP		65	0.18905172	0.62559223	0.92	0.9523688	1	412	tags=8%, list=4%, signal=8%
GINESTIER_BREAST_CANCER_ZNF217_AMPLIFIED_UP	GINESTIER_BREAST_CANCER_ZNF217_AMPLIFIED_UP		36	0.23286293	0.62340987	0.94871795	0.9532308	1	3124	tags=33%, list=28%, signal=46%
WANG_BARRETTS_ESOPHAGUS_UP	WANG_BARRETTS_ESOPHAGUS_UP		32	0.21164571	0.62101907	0.95454544	0.95393825	1	1201	tags=16%, list=11%, signal=17%
LEE_EARLY_T_LYMPHOCYTE_DN	LEE_EARLY_T_LYMPHOCYTE_DN		17	0.24694106	0.61941445	0.9047619	0.95418894	1	1912	tags=29%, list=17%, signal=35%
PENG_RAPAMYCIN_RESPONSE_DN	PENG_RAPAMYCIN_RESPONSE_DN		51	0.17485304	0.61485803	0.85106385	0.95663434	1	2360	tags=22%, list=21%, signal=27%
GUTIERREZ_MULTIPLE_MYELOMA_DN	GUTIERREZ_MULTIPLE_MYELOMA_DN		20	0.21812813	0.6142209	0.86440676	0.9561223	1	663	tags=10%, list=6%, signal=11%
REACTOME_SIGNAL_AMPLIFICATION	REACTOME_SIGNAL_AMPLIFICATION		23	0.19081096	0.6138883	1	0.95527595	1	3201	tags=39%, list=29%, signal=55%
REACTOME_DARPP32_EVENTS	REACTOME_DARPP32_EVENTS		17	0.18498518	0.6113281	0.95555556	0.95630693	1	3936	tags=41%, list=35%, signal=63%
REACTOME_CD28_CO_STIMULATION	REACTOME_CD28_CO_STIMULATION		19	0.2512064	0.61093986	0.96	0.955575	1	1803	tags=32%, list=16%, signal=38%
REACTOME_INHIBITION_OF_INSULIN_SECRETION_BY_ADRENALINE_NORADRENALINE	REACTOME_INHIBITION_OF_INSULIN_SECRETION_BY_ADRENALINE_NORADRENALINE		23	0.19675791	0.6057129	0.9807692	0.9580472	1	1987	tags=22%, list=18%, signal=26%
REACTOME_THROMBOXANE_SIGNALLING_THROUGH_TP_RECEPTOR	REACTOME_THROMBOXANE_SIGNALLING_THROUGH_TP_RECEPTOR		17	0.19433707	0.6034107	0.9767442	0.9585161	1	2152	tags=24%, list=19%, signal=29%
ICHIBA_GRAFT_VERSUS_HOST_DISEASE_D7_UP	ICHIBA_GRAFT_VERSUS_HOST_DISEASE_D7_UP		87	0.22274098	0.60203564	0.9756098	0.9582662	1	3207	tags=36%, list=29%, signal=50%
OSMAN_BLADDER_CANCER_UP	OSMAN_BLADDER_CANCER_UP		203	0.16294852	0.6012909	0.9259259	0.9578289	1	3429	tags=33%, list=31%, signal=46%
SEIDEN_ONCOGENESIS_BY_MET	SEIDEN_ONCOGENESIS_BY_MET		59	0.19323055	0.59901845	0.9433962	0.95848787	1	2334	tags=22%, list=21%, signal=28%
REACTOME_ACTIVATION_OF_KAINATE_RECEPTORS_UPON_GLUTAMATE_BINDING	REACTOME_ACTIVATION_OF_KAINATE_RECEPTORS_UPON_GLUTAMATE_BINDING		22	0.17929888	0.5973339	0.98	0.9586637	1	1987	tags=18%, list=18%, signal=22%
MORI_EMU_MYC_LYMPHOMA_BY_ONSET_TIME_DN	MORI_EMU_MYC_LYMPHOMA_BY_ONSET_TIME_DN		16	0.21188287	0.5968177	0.8727273	0.9579875	1	870	tags=13%, list=8%, signal=14%
REACTOME_THROMBIN_SIGNALLING_THROUGH_PROTEINASE_ACTIVATED_RECEPTORS	REACTOME_THROMBIN_SIGNALLING_THROUGH_PROTEINASE_ACTIVATED_RECEPTORS		20	0.18995073	0.5940884	0.9767442	0.9586288	1	3596	tags=40%, list=32%, signal=59%
REACTOME_MEMBRANE_TRAFFICKING	REACTOME_MEMBRANE_TRAFFICKING		48	0.18697168	0.5848942	0.88	0.9630336	1	2059	tags=15%, list=18%, signal=18%
ACEVEDO_NORMAL_TISSUE_ADJACENT_TO_LIVER_TUMOR_UP	ACEVEDO_NORMAL_TISSUE_ADJACENT_TO_LIVER_TUMOR_UP		88	0.14591686	0.56068265	1	0.9754835	1	3896	tags=38%, list=35%, signal=57%
REACTOME_P53_INDEPENDENT_DNA_DAMAGE_RESPONSE	REACTOME_P53_INDEPENDENT_DNA_DAMAGE_RESPONSE		37	0.18347606	0.5571509	0.7966102	0.976035	1	8306	tags=97%, list=74%, signal=375%
REACTOME_STABILIZATION_OF_P53	REACTOME_STABILIZATION_OF_P53		36	0.19597405	0.55182695	0.8518519	0.97768396	1	4256	tags=36%, list=38%, signal=58%
MORI_PLASMA_CELL_UP	MORI_PLASMA_CELL_UP		28	0.19455168	0.55087835	0.9166667	0.97715724	1	4799	tags=68%, list=43%, signal=118%
CERVERA_SDHB_TARGETS_1_DN	CERVERA_SDHB_TARGETS_1_DN		20	0.25312376	0.5429585	0.98039216	0.979826	1	1127	tags=20%, list=10%, signal=22%
NEWMAN_ERCC6_TARGETS_UP	NEWMAN_ERCC6_TARGETS_UP		15	0.23755723	0.5417285	0.9777778	0.97933227	1	1602	tags=20%, list=14%, signal=23%
KEGG_LYSOSOME	KEGG_LYSOSOME		82	0.15845683	0.5383271	0.9375	0.9798004	1	3777	tags=33%, list=34%, signal=49%
PELLICCIOTTA_HDAC_IN_ANTIGEN_PRESENTATION_DN	PELLICCIOTTA_HDAC_IN_ANTIGEN_PRESENTATION_DN		37	0.1811652	0.53082466	0.9464286	0.98184824	1	1960	tags=16%, list=18%, signal=20%
LUI_THYROID_CANCER_CLUSTER_3	LUI_THYROID_CANCER_CLUSTER_3		20	0.17623869	0.53067607	0.9622642	0.9808773	1	2681	tags=30%, list=24%, signal=39%
REACTOME_TOLL_RECEPTOR_CASCADES	REACTOME_TOLL_RECEPTOR_CASCADES		53	0.15009469	0.5257788	1	0.98140097	1	220	tags=4%, list=2%, signal=4%
MANN_RESPONSE_TO_AMIFOSTINE_UP	MANN_RESPONSE_TO_AMIFOSTINE_UP		15	0.1818702	0.5247168	0.9583333	0.9807012	1	2255	tags=20%, list=20%, signal=25%
BIOCARTA_PTDINS_PATHWAY	BIOCARTA_PTDINS_PATHWAY		16	0.22315949	0.5237948	0.9777778	0.9800122	1	1741	tags=19%, list=16%, signal=22%
PELLICCIOTTA_HDAC_IN_ANTIGEN_PRESENTATION_UP	PELLICCIOTTA_HDAC_IN_ANTIGEN_PRESENTATION_UP		49	0.15748604	0.5200091	0.8909091	0.9802062	1	4688	tags=47%, list=42%, signal=80%
KEGG_PROTEASOME	KEGG_PROTEASOME		36	0.17834125	0.5197322	0.8727273	0.97918314	1	8306	tags=97%, list=74%, signal=375%
YAO_TEMPORAL_RESPONSE_TO_PROGESTERONE_CLUSTER_7	YAO_TEMPORAL_RESPONSE_TO_PROGESTERONE_CLUSTER_7		56	0.16537727	0.51423657	0.9423077	0.9800492	1	3703	tags=38%, list=33%, signal=56%
REACTOME_VIF_MEDIATED_DEGRADATION_OF_APOBEC3G	REACTOME_VIF_MEDIATED_DEGRADATION_OF_APOBEC3G		39	0.18363914	0.5080415	0.8867925	0.9809256	1	8306	tags=97%, list=74%, signal=376%
REACTOME_GLUCAGON_TYPE_LIGAND_RECEPTORS	REACTOME_GLUCAGON_TYPE_LIGAND_RECEPTORS		23	0.15674241	0.49144605	1	0.9845525	1	4294	tags=43%, list=38%, signal=70%
LIN_MELANOMA_COPY_NUMBER_DN	LIN_MELANOMA_COPY_NUMBER_DN		26	0.15076698	0.48677504	0.9818182	0.9848641	1	4148	tags=42%, list=37%, signal=67%
FLECHNER_PBL_KIDNEY_TRANSPLANT_REJECTED_VS_OK_DN	FLECHNER_PBL_KIDNEY_TRANSPLANT_REJECTED_VS_OK_DN		33	0.13364011	0.48257586	1	0.98458123	1	4448	tags=45%, list=40%, signal=75%
DACOSTA_UV_RESPONSE_VIA_ERCC3_TTD_DN	DACOSTA_UV_RESPONSE_VIA_ERCC3_TTD_DN		25	0.14676718	0.4615932	1	0.9881112	1	3463	tags=32%, list=31%, signal=46%
