# Supplementary material for: A genomic analysis of mouse models of breast cancer reveals molecular features of mouse models and relationships to human breast cancer
Source: Breast Cancer Res. 2014 Jun 5;16(3):R59. doi: 10.1186/bcr3672 (PMC4078930; doi:10.1186/bcr3672)
Supplement: Additional file 11 — GSEA for mouse models compared to all other models or to mammary gland development. Listed by model. [file bcr3672-S11.zip › AdditionalFile11/Ebb2KI/Vs_Normal_mammaryGland/C3/Downregulated_in_ERBB2knockin_vs_normalMammary.txt]

NAME	GS<br> follow link to MSigDB	GS DETAILS	SIZE	ES	NES	NOM p-val	FDR q-val	FWER p-val	RANK AT MAX	LEADING EDGE
V$TCF11_01	V$TCF11_01	Details ...	102	-0.46859407	-1.8219892	0.001763668	0.2561687	0.13	1733	tags=31%, list=15%, signal=37%
GACAGGG,MIR-339	GACAGGG,MIR-339	Details ...	31	-0.5129436	-1.7506474	0.001851852	0.34786755	0.258	2886	tags=45%, list=26%, signal=61%
TTCNRGNNNNTTC_V$HSF_Q6	TTCNRGNNNNTTC_V$HSF_Q6	Details ...	75	-0.47085044	-1.7408342	0.007312615	0.27153796	0.283	1664	tags=28%, list=15%, signal=33%
V$MEF2_Q6_01	V$MEF2_Q6_01	Details ...	121	-0.5460667	-1.726539	0.001745201	0.24029985	0.315	1738	tags=35%, list=16%, signal=41%
TCCAGAG,MIR-518C	TCCAGAG,MIR-518C	Details ...	69	-0.41904986	-1.6934094	0.001879699	0.29199147	0.405	1763	tags=32%, list=16%, signal=38%
V$MEF2_03	V$MEF2_03	Details ...	117	-0.51412016	-1.6843374	0.003502627	0.26936728	0.429	2101	tags=41%, list=19%, signal=50%
CTAWWWATA_V$RSRFC4_Q2	CTAWWWATA_V$RSRFC4_Q2	Details ...	180	-0.5590801	-1.6753848	0.005199307	0.25768423	0.457	1672	tags=39%, list=15%, signal=46%
V$SRF_C	V$SRF_C	Details ...	116	-0.460366	-1.6739734	0.003584229	0.23013736	0.466	1324	tags=28%, list=12%, signal=31%
V$TBP_01	V$TBP_01	Details ...	115	-0.5038093	-1.6733832	0	0.20605922	0.469	1344	tags=30%, list=12%, signal=34%
V$SRF_Q6	V$SRF_Q6	Details ...	133	-0.49464083	-1.6646821	0.001785714	0.2049538	0.491	1202	tags=29%, list=11%, signal=32%
CCTNTMAGA_UNKNOWN	CCTNTMAGA_UNKNOWN	Details ...	63	-0.4508667	-1.6633763	0	0.19026542	0.491	1307	tags=27%, list=12%, signal=30%
GTGTCAA,MIR-514	GTGTCAA,MIR-514	Details ...	28	-0.46556374	-1.6575941	0.001782531	0.18964852	0.52	883	tags=21%, list=8%, signal=23%
TGCCAAR_V$NF1_Q6	TGCCAAR_V$NF1_Q6	Details ...	343	-0.42811325	-1.6358864	0	0.22354424	0.58	1517	tags=28%, list=14%, signal=31%
V$SRF_Q4	V$SRF_Q4	Details ...	115	-0.47253704	-1.6312526	0.008756568	0.21851587	0.592	1324	tags=29%, list=12%, signal=32%
V$HMEF2_Q6	V$HMEF2_Q6	Details ...	63	-0.57238173	-1.6303896	0.010544815	0.20582283	0.592	1225	tags=33%, list=11%, signal=37%
V$MEF2_02	V$MEF2_02	Details ...	115	-0.5265333	-1.6121544	0.028119508	0.23295635	0.632	1603	tags=36%, list=14%, signal=41%
V$SRF_Q5_01	V$SRF_Q5_01	Details ...	116	-0.4791899	-1.6116791	0.008561644	0.2197478	0.634	1814	tags=34%, list=16%, signal=41%
V$GATA1_03	V$GATA1_03	Details ...	120	-0.45023805	-1.6076556	0	0.21678214	0.64	2755	tags=40%, list=25%, signal=52%
V$MEF2_01	V$MEF2_01	Details ...	73	-0.545101	-1.6070542	0.011666667	0.20692691	0.641	2229	tags=47%, list=20%, signal=58%
V$PBX1_02	V$PBX1_02	Details ...	67	-0.47187036	-1.605865	0.003384095	0.19891693	0.642	1344	tags=30%, list=12%, signal=34%
TACAATC,MIR-508	TACAATC,MIR-508	Details ...	34	-0.4749369	-1.603714	0.011278195	0.19421712	0.649	1552	tags=24%, list=14%, signal=27%
V$TATA_01	V$TATA_01	Details ...	144	-0.4928035	-1.5990105	0.003372681	0.19537443	0.663	1182	tags=26%, list=11%, signal=28%
AGTCAGC,MIR-345	AGTCAGC,MIR-345	Details ...	27	-0.48380327	-1.5925373	0.016423358	0.20110945	0.685	2313	tags=48%, list=21%, signal=61%
GCTCTTG,MIR-335	GCTCTTG,MIR-335	Details ...	45	-0.41793418	-1.5802895	0.01764706	0.2190731	0.716	1350	tags=22%, list=12%, signal=25%
V$STAT4_01	V$STAT4_01	Details ...	133	-0.4661949	-1.5778952	0.014571949	0.21504134	0.722	1770	tags=32%, list=16%, signal=38%
GAANYNYGACNY_UNKNOWN	GAANYNYGACNY_UNKNOWN	Details ...	33	-0.496977	-1.5775793	0.015254238	0.20720339	0.722	1906	tags=36%, list=17%, signal=44%
ATGTAGC,MIR-221,MIR-222	ATGTAGC,MIR-221,MIR-222	Details ...	56	-0.4695973	-1.5770938	0.022088353	0.20059316	0.724	1679	tags=36%, list=15%, signal=42%
ACTGAAA,MIR-30A-3P,MIR-30E-3P	ACTGAAA,MIR-30A-3P,MIR-30E-3P	Details ...	94	-0.40264148	-1.5663383	0.001724138	0.2174895	0.75	1546	tags=24%, list=14%, signal=28%
TAAWWATAG_V$RSRFC4_Q2	TAAWWATAG_V$RSRFC4_Q2	Details ...	77	-0.45701873	-1.5517539	0.02977233	0.24413072	0.782	1634	tags=30%, list=15%, signal=35%
V$NFE2_01	V$NFE2_01	Details ...	138	-0.3768671	-1.5489728	0.005025126	0.24256872	0.788	1418	tags=22%, list=13%, signal=25%
CTCTATG,MIR-368	CTCTATG,MIR-368	Details ...	24	-0.5440592	-1.5336877	0.015355086	0.27233282	0.816	1967	tags=42%, list=18%, signal=50%
V$CDX2_Q5	V$CDX2_Q5	Details ...	111	-0.43328148	-1.5243661	0.010204081	0.28785115	0.84	1593	tags=28%, list=14%, signal=32%
V$ATF4_Q2	V$ATF4_Q2	Details ...	120	-0.34450224	-1.5242835	0.00177305	0.2793266	0.84	1163	tags=15%, list=10%, signal=17%
V$USF2_Q6	V$USF2_Q6	Details ...	126	-0.34632596	-1.522387	0.009505703	0.27601206	0.843	2810	tags=35%, list=25%, signal=46%
GTGTTGA,MIR-505	GTGTTGA,MIR-505	Details ...	53	-0.43567166	-1.521371	0.041275796	0.27102345	0.846	2835	tags=43%, list=25%, signal=58%
CCAWWNAAGG_V$SRF_Q4	CCAWWNAAGG_V$SRF_Q4	Details ...	48	-0.52944607	-1.5194303	0.01814882	0.26863843	0.851	1481	tags=40%, list=13%, signal=45%
V$LMO2COM_02	V$LMO2COM_02	Details ...	128	-0.41977128	-1.5192177	0.005119454	0.2618027	0.851	2620	tags=41%, list=23%, signal=53%
V$RSRFC4_01	V$RSRFC4_01	Details ...	121	-0.4839307	-1.5100741	0.052083332	0.27687645	0.862	1672	tags=33%, list=15%, signal=38%
RNTCANNRNNYNATTW_UNKNOWN	RNTCANNRNNYNATTW_UNKNOWN	Details ...	27	-0.56428665	-1.5068493	0.027210884	0.27758095	0.87	1534	tags=41%, list=14%, signal=47%
V$SP3_Q3	V$SP3_Q3	Details ...	110	-0.36941147	-1.5063001	0.023255814	0.2719949	0.87	1993	tags=27%, list=18%, signal=33%
YAATNANRNNNCAG_UNKNOWN	YAATNANRNNNCAG_UNKNOWN	Details ...	33	-0.46268684	-1.5043336	0.008818342	0.2708885	0.873	743	tags=21%, list=7%, signal=23%
V$RSRFC4_Q2	V$RSRFC4_Q2	Details ...	105	-0.47739765	-1.4999968	0.06405694	0.2757014	0.882	1634	tags=32%, list=15%, signal=38%
YGTCCTTGR_UNKNOWN	YGTCCTTGR_UNKNOWN	Details ...	43	-0.425412	-1.4997404	0.0323741	0.27019206	0.885	1780	tags=28%, list=16%, signal=33%
TGAYRTCA_V$ATF3_Q6	TGAYRTCA_V$ATF3_Q6	Details ...	259	-0.3383433	-1.4987262	0.001582279	0.26646915	0.886	1943	tags=25%, list=17%, signal=29%
V$MMEF2_Q6	V$MMEF2_Q6	Details ...	139	-0.44846585	-1.4963441	0.02586207	0.26677206	0.887	1743	tags=29%, list=16%, signal=35%
V$GATA1_04	V$GATA1_04	Details ...	118	-0.45559004	-1.4936059	0.010291595	0.268194	0.892	1424	tags=30%, list=13%, signal=34%
V$PR_02	V$PR_02	Details ...	72	-0.42872384	-1.4922988	0.0411449	0.26599607	0.892	1888	tags=29%, list=17%, signal=35%
YTATTTTNR_V$MEF2_02	YTATTTTNR_V$MEF2_02	Details ...	334	-0.3919354	-1.49066	0.01188455	0.26426378	0.897	1859	tags=27%, list=17%, signal=32%
TGASTMAGC_V$NFE2_01	TGASTMAGC_V$NFE2_01	Details ...	106	-0.39485094	-1.4885967	0.028021015	0.26372236	0.902	1517	tags=25%, list=14%, signal=28%
YATTNATC_UNKNOWN	YATTNATC_UNKNOWN	Details ...	162	-0.41548267	-1.4867406	0.001628664	0.2630623	0.904	1324	tags=22%, list=12%, signal=25%
V$SREBP_Q3	V$SREBP_Q3	Details ...	116	-0.4004172	-1.4860331	0.026229508	0.25948688	0.904	2365	tags=32%, list=21%, signal=40%
V$IPF1_Q4	V$IPF1_Q4	Details ...	117	-0.37229934	-1.4839656	0	0.25965008	0.906	1430	tags=22%, list=13%, signal=25%
V$HFH1_01	V$HFH1_01	Details ...	124	-0.40844157	-1.4819436	0.010067114	0.25939873	0.911	2256	tags=33%, list=20%, signal=41%
V$AP4_Q6	V$AP4_Q6	Details ...	108	-0.4323796	-1.4745572	0.024096385	0.2710163	0.917	2441	tags=36%, list=22%, signal=46%
V$AP1_Q6_01	V$AP1_Q6_01	Details ...	134	-0.36503887	-1.4681522	0.025	0.2820892	0.926	1717	tags=22%, list=15%, signal=26%
V$GFI1_01	V$GFI1_01	Details ...	135	-0.3993567	-1.4632121	0.013722127	0.28887978	0.927	1733	tags=25%, list=15%, signal=29%
V$LBP1_Q6	V$LBP1_Q6	Details ...	103	-0.4181234	-1.4630516	0.049557522	0.28422493	0.927	1163	tags=22%, list=10%, signal=25%
V$PITX2_Q2	V$PITX2_Q2	Details ...	119	-0.3716559	-1.4629298	0.00821018	0.27968928	0.927	1605	tags=26%, list=14%, signal=30%
TGACCTTG_V$SF1_Q6	TGACCTTG_V$SF1_Q6	Details ...	122	-0.34572405	-1.4614562	0.03242321	0.27878177	0.93	2576	tags=38%, list=23%, signal=48%
V$AMEF2_Q6	V$AMEF2_Q6	Details ...	123	-0.4125258	-1.4602569	0.029950082	0.27688754	0.932	1534	tags=26%, list=14%, signal=30%
V$FOXO3_01	V$FOXO3_01		107	-0.397899	-1.4519174	0.008912656	0.29047865	0.937	1593	tags=32%, list=14%, signal=37%
ACAACTT,MIR-382	ACAACTT,MIR-382		38	-0.45059112	-1.4514263	0.08395522	0.28707248	0.937	1174	tags=21%, list=10%, signal=23%
V$STAT5A_02	V$STAT5A_02		66	-0.40378758	-1.451352	0.011214953	0.28278068	0.938	1334	tags=24%, list=12%, signal=27%
V$GR_01	V$GR_01		100	-0.3873424	-1.4495175	0.02364865	0.28316462	0.941	1322	tags=19%, list=12%, signal=21%
V$LHX3_01	V$LHX3_01		109	-0.43850842	-1.4489958	0.023049645	0.27975285	0.941	2398	tags=37%, list=21%, signal=46%
V$CEBPB_01	V$CEBPB_01		135	-0.39368257	-1.4471178	0.028960818	0.27978948	0.943	2045	tags=33%, list=18%, signal=40%
V$ER_Q6_01	V$ER_Q6_01		122	-0.35149336	-1.444329	0.022608696	0.28185084	0.943	2282	tags=30%, list=20%, signal=38%
V$TCF4_Q5	V$TCF4_Q5		116	-0.4093116	-1.4405332	0.012965964	0.28684127	0.944	1607	tags=23%, list=14%, signal=27%
V$HSF2_01	V$HSF2_01		116	-0.39033973	-1.431893	0.03125	0.30333275	0.952	1998	tags=28%, list=18%, signal=34%
ATCATGA,MIR-433	ATCATGA,MIR-433		55	-0.37782443	-1.4311965	0.10080645	0.30069125	0.952	1740	tags=20%, list=16%, signal=24%
GCANCTGNY_V$MYOD_Q6	GCANCTGNY_V$MYOD_Q6		435	-0.35117307	-1.4309374	0.006329114	0.29718247	0.952	1729	tags=26%, list=15%, signal=29%
V$ZIC2_01	V$ZIC2_01		124	-0.33328798	-1.430805	0.015358361	0.29337445	0.953	2622	tags=31%, list=23%, signal=41%
CTCTAGA,MIR-526C,MIR-518F,MIR-526A	CTCTAGA,MIR-526C,MIR-518F,MIR-526A		25	-0.411833	-1.4299588	0.035250463	0.29145497	0.954	846	tags=16%, list=8%, signal=17%
V$VDR_Q3	V$VDR_Q3		112	-0.3633922	-1.4297688	0.035587188	0.28785008	0.954	1743	tags=21%, list=16%, signal=25%
V$CREB_Q2_01	V$CREB_Q2_01		101	-0.3398246	-1.4289895	0.011278195	0.2858095	0.954	1520	tags=21%, list=14%, signal=24%
V$TST1_01	V$TST1_01		133	-0.3814389	-1.4276953	0.012965964	0.28471753	0.954	1937	tags=27%, list=17%, signal=32%
V$CEBP_Q2_01	V$CEBP_Q2_01		139	-0.36659122	-1.4254361	0.018965518	0.2860827	0.956	2048	tags=31%, list=18%, signal=37%
V$HP1SITEFACTOR_Q6	V$HP1SITEFACTOR_Q6		113	-0.37021577	-1.4208522	0.001628664	0.29283404	0.958	1907	tags=28%, list=17%, signal=34%
TGACGTCA_V$ATF3_Q6	TGACGTCA_V$ATF3_Q6		107	-0.34514898	-1.4194525	0.033333335	0.29241768	0.959	2214	tags=30%, list=20%, signal=37%
V$FOX_Q2	V$FOX_Q2		102	-0.37995425	-1.4175999	0.038062282	0.29341373	0.959	2351	tags=36%, list=21%, signal=45%
V$HSF1_01	V$HSF1_01		126	-0.37632698	-1.4112314	0.034768213	0.30566597	0.966	1828	tags=28%, list=16%, signal=33%
V$GR_Q6	V$GR_Q6		122	-0.3974409	-1.410988	0.022988506	0.30240318	0.966	1724	tags=28%, list=15%, signal=33%
YNGTTNNNATT_UNKNOWN	YNGTTNNNATT_UNKNOWN		170	-0.36804244	-1.4100335	0.011686143	0.30118814	0.966	1324	tags=22%, list=12%, signal=25%
V$GRE_C	V$GRE_C		63	-0.40012124	-1.4089005	0.03722504	0.30011502	0.968	1651	tags=29%, list=15%, signal=33%
V$EVI1_04	V$EVI1_04		123	-0.36588857	-1.408607	0.010221466	0.29734483	0.968	3098	tags=45%, list=28%, signal=61%
V$TAL1ALPHAE47_01	V$TAL1ALPHAE47_01		119	-0.40265298	-1.4075259	0.046901174	0.29626706	0.968	1594	tags=24%, list=14%, signal=28%
V$MZF1_01	V$MZF1_01		111	-0.35519075	-1.4054301	0.020733653	0.29737803	0.969	1752	tags=24%, list=16%, signal=29%
TGCACTG,MIR-148A,MIR-152,MIR-148B	TGCACTG,MIR-148A,MIR-152,MIR-148B		125	-0.32549775	-1.4040025	0.039855074	0.29732743	0.969	1928	tags=26%, list=17%, signal=31%
ACAGGGT,MIR-10A,MIR-10B	ACAGGGT,MIR-10A,MIR-10B		64	-0.35654142	-1.402179	0.046744574	0.29820135	0.97	2867	tags=36%, list=26%, signal=48%
WTGAAAT_UNKNOWN	WTGAAAT_UNKNOWN		282	-0.34255514	-1.4017497	0.004878049	0.29590756	0.97	1453	tags=21%, list=13%, signal=23%
V$STAT5A_01	V$STAT5A_01		129	-0.33509248	-1.3982577	0.01362862	0.30094892	0.971	1506	tags=24%, list=13%, signal=27%
V$HNF3_Q6	V$HNF3_Q6		95	-0.3814899	-1.397483	0.02881356	0.2993655	0.971	2351	tags=38%, list=21%, signal=48%
V$CDP_02	V$CDP_02		54	-0.4794507	-1.3973885	0.05147059	0.29630092	0.971	1453	tags=30%, list=13%, signal=34%
V$MYB_Q6	V$MYB_Q6		116	-0.35865155	-1.3969475	0.03770492	0.29432085	0.972	1752	tags=27%, list=16%, signal=31%
TTGCACT,MIR-130A,MIR-301,MIR-130B	TTGCACT,MIR-130A,MIR-301,MIR-130B		179	-0.32601804	-1.3954026	0.04733728	0.29486006	0.972	3044	tags=39%, list=27%, signal=53%
GGATTA_V$PITX2_Q2	GGATTA_V$PITX2_Q2		284	-0.32705092	-1.3940187	0.016793894	0.29472148	0.972	1995	tags=23%, list=18%, signal=27%
CTTTAAR_UNKNOWN	CTTTAAR_UNKNOWN		445	-0.30799162	-1.3908434	0	0.29929662	0.974	1548	tags=20%, list=14%, signal=22%
GTCNYYATGR_UNKNOWN	GTCNYYATGR_UNKNOWN		36	-0.37896827	-1.3902525	0.07180385	0.29746607	0.974	1477	tags=22%, list=13%, signal=26%
V$E2A_Q2	V$E2A_Q2		107	-0.39838207	-1.388323	0.06807131	0.29878613	0.976	1906	tags=27%, list=17%, signal=32%
V$NF1_Q6	V$NF1_Q6		141	-0.35771447	-1.3859073	0.036277603	0.30143455	0.978	1589	tags=24%, list=14%, signal=28%
V$OCT1_02	V$OCT1_02		100	-0.43042225	-1.3846569	0.060283687	0.3014621	0.978	1675	tags=26%, list=15%, signal=30%
RGAANNTTC_V$HSF1_01	RGAANNTTC_V$HSF1_01		209	-0.3424474	-1.3846511	0.039930556	0.2985188	0.978	1937	tags=24%, list=17%, signal=29%
V$POU3F2_02	V$POU3F2_02		124	-0.36630723	-1.3820702	0.025210084	0.3008948	0.98	1593	tags=22%, list=14%, signal=25%
V$STAT6_02	V$STAT6_02		126	-0.36468992	-1.3806692	0.056437388	0.30109674	0.981	1584	tags=21%, list=14%, signal=25%
WWTAAGGC_UNKNOWN	WWTAAGGC_UNKNOWN		73	-0.40808457	-1.3795551	0.06324787	0.30081788	0.982	1605	tags=30%, list=14%, signal=35%
V$ATF1_Q6	V$ATF1_Q6		124	-0.33383873	-1.3792713	0.010948905	0.29878917	0.982	1482	tags=21%, list=13%, signal=24%
V$COUP_DR1_Q6	V$COUP_DR1_Q6		124	-0.33136716	-1.3790299	0.026771653	0.2964853	0.982	1603	tags=24%, list=14%, signal=28%
V$FOXO1_02	V$FOXO1_02		113	-0.35905915	-1.3737674	0.029220778	0.3055849	0.984	1748	tags=33%, list=16%, signal=38%
V$CREBP1CJUN_01	V$CREBP1CJUN_01		119	-0.32484564	-1.3711468	0.04308797	0.309068	0.987	1520	tags=22%, list=14%, signal=25%
V$IK2_01	V$IK2_01		140	-0.33570614	-1.3686509	0.015177066	0.31247947	0.987	1743	tags=24%, list=16%, signal=28%
V$STAT6_01	V$STAT6_01		115	-0.35830256	-1.3680971	0.023381295	0.31105974	0.987	2681	tags=37%, list=24%, signal=49%
V$TFIIA_Q6	V$TFIIA_Q6		137	-0.32807678	-1.3661575	0.016474465	0.31349725	0.987	1603	tags=24%, list=14%, signal=28%
V$ARP1_01	V$ARP1_01		79	-0.4175162	-1.358819	0.072790295	0.32863522	0.99	1566	tags=27%, list=14%, signal=31%
V$HEB_Q6	V$HEB_Q6		123	-0.35437885	-1.3562686	0.054607507	0.33183372	0.991	2060	tags=31%, list=18%, signal=37%
RTAAACA_V$FREAC2_01	RTAAACA_V$FREAC2_01		456	-0.30849943	-1.3555801	0.015923567	0.33029273	0.991	2081	tags=26%, list=19%, signal=31%
V$CEBPDELTA_Q6	V$CEBPDELTA_Q6		122	-0.37480438	-1.3554982	0.043706294	0.32753026	0.991	1430	tags=25%, list=13%, signal=28%
ATAAGCT,MIR-21	ATAAGCT,MIR-21		69	-0.36521304	-1.3546447	0.08704062	0.32671925	0.991	2047	tags=29%, list=18%, signal=35%
V$AR_Q6	V$AR_Q6		108	-0.3591501	-1.3540422	0.052459016	0.3252852	0.991	1998	tags=29%, list=18%, signal=35%
CTCCAAG,MIR-432	CTCCAAG,MIR-432		44	-0.36225495	-1.3522817	0.062271062	0.32684582	0.992	2877	tags=39%, list=26%, signal=52%
AGGAGTG,MIR-483	AGGAGTG,MIR-483		32	-0.3976845	-1.3519632	0.12025317	0.32500455	0.992	2867	tags=31%, list=26%, signal=42%
AACATTC,MIR-409-3P	AACATTC,MIR-409-3P		63	-0.39257264	-1.3519406	0.08216433	0.32235676	0.992	1900	tags=25%, list=17%, signal=30%
V$EN1_01	V$EN1_01		51	-0.41337767	-1.3516722	0.110912345	0.32040527	0.992	2145	tags=37%, list=19%, signal=46%
V$GATA1_05	V$GATA1_05		134	-0.35529807	-1.3484483	0.028328612	0.32556516	0.992	2229	tags=31%, list=20%, signal=39%
V$CREBP1_Q2	V$CREBP1_Q2		118	-0.33783975	-1.3481959	0.06481481	0.323465	0.992	1616	tags=24%, list=14%, signal=27%
V$HNF4_01	V$HNF4_01		136	-0.3670292	-1.3479338	0.06678383	0.32149285	0.992	1533	tags=24%, list=14%, signal=27%
V$DBP_Q6	V$DBP_Q6		120	-0.3381906	-1.3469045	0.017513135	0.32163027	0.993	1324	tags=21%, list=12%, signal=23%
V$ATF_B	V$ATF_B		93	-0.3363372	-1.339123	0.0411449	0.3372693	0.993	1520	tags=25%, list=14%, signal=28%
TGACATY_UNKNOWN	TGACATY_UNKNOWN		315	-0.32980913	-1.338503	0.05666667	0.33607146	0.993	1996	tags=24%, list=18%, signal=29%
V$AR_Q2	V$AR_Q2		55	-0.38799074	-1.3372009	0.029900333	0.33649072	0.994	1520	tags=27%, list=14%, signal=31%
V$RORA1_01	V$RORA1_01		136	-0.34930232	-1.3360637	0.061818182	0.33648276	0.994	1875	tags=26%, list=17%, signal=31%
TCTGGAC,MIR-198	TCTGGAC,MIR-198		39	-0.3640207	-1.3357327	0.08267716	0.33462787	0.994	1266	tags=21%, list=11%, signal=23%
V$HNF4ALPHA_Q6	V$HNF4ALPHA_Q6		131	-0.33930287	-1.3350971	0.0461285	0.333719	0.994	1603	tags=21%, list=14%, signal=25%
V$NKX3A_01	V$NKX3A_01		101	-0.42201903	-1.3340769	0.094642855	0.3335033	0.994	1327	tags=23%, list=12%, signal=26%
V$TATA_C	V$TATA_C		165	-0.35524938	-1.3319067	0.03305785	0.33625168	0.994	1358	tags=21%, list=12%, signal=23%
V$STAT5B_01	V$STAT5B_01		125	-0.33628282	-1.3314244	0.04118616	0.3348231	0.994	1506	tags=22%, list=13%, signal=26%
V$TAXCREB_01	V$TAXCREB_01		70	-0.35277584	-1.3311498	0.11732852	0.33305505	0.994	2170	tags=27%, list=19%, signal=33%
V$FOXJ2_01	V$FOXJ2_01		83	-0.3884774	-1.329385	0.0751634	0.33480713	0.995	2375	tags=39%, list=21%, signal=49%
V$NMYC_01	V$NMYC_01		129	-0.29332933	-1.3285881	0.057755776	0.3339963	0.995	1767	tags=21%, list=16%, signal=25%
V$FXR_Q3	V$FXR_Q3		48	-0.40110597	-1.3268003	0.064150944	0.33571538	0.996	2851	tags=44%, list=25%, signal=58%
GTTAAAG,MIR-302B	GTTAAAG,MIR-302B		38	-0.4002835	-1.3266609	0.11978222	0.33363312	0.996	1775	tags=26%, list=16%, signal=31%
V$POU1F1_Q6	V$POU1F1_Q6		111	-0.35784543	-1.3251615	0.030794166	0.33460408	0.996	2266	tags=30%, list=20%, signal=37%
CAATGCA,MIR-33	CAATGCA,MIR-33		55	-0.34655708	-1.323075	0.07608695	0.33728763	0.996	1834	tags=27%, list=16%, signal=32%
YATGNWAAT_V$OCT_C	YATGNWAAT_V$OCT_C		174	-0.3514629	-1.3228221	0.06937394	0.33547404	0.996	2622	tags=33%, list=23%, signal=43%
GATAAGR_V$GATA_C	GATAAGR_V$GATA_C		161	-0.39751944	-1.3221283	0.06610169	0.33458242	0.996	2622	tags=39%, list=23%, signal=50%
V$COUP_01	V$COUP_01		135	-0.31520075	-1.3215969	0.03255814	0.33357272	0.996	1745	tags=26%, list=16%, signal=30%
V$FOXO4_02	V$FOXO4_02		125	-0.33984664	-1.3206846	0.046666667	0.333432	0.996	1655	tags=27%, list=15%, signal=32%
V$HNF4_01_B	V$HNF4_01_B		120	-0.3470982	-1.3193996	0.071794875	0.33419198	0.996	1636	tags=25%, list=15%, signal=29%
V$HNF1_C	V$HNF1_C		120	-0.4107219	-1.3178246	0.06836248	0.33548808	0.996	2425	tags=31%, list=22%, signal=39%
V$MEIS1BHOXA9_01	V$MEIS1BHOXA9_01		71	-0.39743587	-1.3131621	0.09965035	0.3438743	0.996	1945	tags=31%, list=17%, signal=37%
V$E47_02	V$E47_02		113	-0.35905978	-1.3130807	0.09615385	0.34171632	0.996	2761	tags=41%, list=25%, signal=53%
V$AP2REP_01	V$AP2REP_01		85	-0.3224904	-1.3107278	0.093103446	0.34457946	0.996	1196	tags=18%, list=11%, signal=20%
V$AP4_Q5	V$AP4_Q5		130	-0.36205494	-1.3086927	0.09581882	0.3469893	0.996	1424	tags=22%, list=13%, signal=25%
ATACCTC,MIR-202	ATACCTC,MIR-202		88	-0.3441576	-1.3085436	0.12038835	0.34503436	0.996	2358	tags=31%, list=21%, signal=39%
YNTTTNNNANGCARM_UNKNOWN	YNTTTNNNANGCARM_UNKNOWN		37	-0.4254482	-1.3078378	0.07427536	0.34434295	0.996	991	tags=16%, list=9%, signal=18%
ATGAAGG,MIR-205	ATGAAGG,MIR-205		75	-0.36957678	-1.3059118	0.14945056	0.34645504	0.996	2237	tags=32%, list=20%, signal=40%
TTCYNRGAA_V$STAT5B_01	TTCYNRGAA_V$STAT5B_01		165	-0.30941075	-1.3047718	0.025252525	0.3469075	0.996	1737	tags=23%, list=16%, signal=27%
V$LYF1_01	V$LYF1_01		128	-0.33130163	-1.3043165	0.05374593	0.34578732	0.996	1490	tags=21%, list=13%, signal=24%
GCCNNNWTAAR_UNKNOWN	GCCNNNWTAAR_UNKNOWN		68	-0.37150484	-1.3037418	0.09586777	0.34482846	0.996	2212	tags=35%, list=20%, signal=44%
V$E12_Q6	V$E12_Q6		118	-0.32866487	-1.3028146	0.053156145	0.34475762	0.996	2666	tags=38%, list=24%, signal=50%
CCTGAGT,MIR-510	CCTGAGT,MIR-510		22	-0.40721816	-1.3026093	0.14570858	0.34303564	0.996	606	tags=14%, list=5%, signal=14%
TTTGCAG,MIR-518A-2	TTTGCAG,MIR-518A-2		98	-0.33902365	-1.300291	0.15338646	0.346008	0.997	1581	tags=16%, list=14%, signal=19%
TGATTTRY_V$GFI1_01	TGATTTRY_V$GFI1_01		147	-0.37907916	-1.3000172	0.09813875	0.34462017	0.997	1520	tags=24%, list=14%, signal=28%
V$IK1_01	V$IK1_01		139	-0.31909242	-1.2992051	0.08608059	0.34435818	0.998	1583	tags=22%, list=14%, signal=26%
V$EVI1_05	V$EVI1_05		89	-0.38167772	-1.2977155	0.059021924	0.34546295	0.998	2351	tags=34%, list=21%, signal=42%
V$GATA3_01	V$GATA3_01		117	-0.4099039	-1.2977152	0.081597224	0.34336922	0.998	2600	tags=38%, list=23%, signal=48%
V$P53_DECAMER_Q2	V$P53_DECAMER_Q2		126	-0.3195129	-1.2971683	0.06879195	0.34242412	0.998	2604	tags=32%, list=23%, signal=41%
V$NF1_Q6_01	V$NF1_Q6_01		130	-0.33009133	-1.2940506	0.081803	0.34721607	0.998	1353	tags=22%, list=12%, signal=24%
V$GATA_Q6	V$GATA_Q6		106	-0.42575204	-1.2913332	0.1338983	0.35130823	0.998	2620	tags=42%, list=23%, signal=54%
V$CEBP_Q2	V$CEBP_Q2		112	-0.3458595	-1.2887849	0.073126145	0.35516804	0.998	2843	tags=40%, list=25%, signal=53%
V$MYOD_Q6	V$MYOD_Q6		113	-0.33634067	-1.28267	0.0762987	0.36714175	0.998	2236	tags=35%, list=20%, signal=43%
V$OCT1_Q5_01	V$OCT1_Q5_01		122	-0.36193812	-1.2826457	0.11531532	0.3650267	0.998	2622	tags=34%, list=23%, signal=44%
V$HOXA4_Q2	V$HOXA4_Q2		125	-0.3521976	-1.2784144	0.0991453	0.37300637	0.998	2425	tags=35%, list=22%, signal=44%
TCTGATA,MIR-361	TCTGATA,MIR-361		47	-0.38585705	-1.275594	0.1563786	0.37742215	0.998	1534	tags=21%, list=14%, signal=25%
V$PAX4_02	V$PAX4_02		124	-0.37672207	-1.275549	0.101604275	0.3753833	0.998	1456	tags=25%, list=13%, signal=28%
V$CEBPGAMMA_Q6	V$CEBPGAMMA_Q6		119	-0.30699497	-1.2749349	0.08580858	0.37470117	0.998	1948	tags=26%, list=17%, signal=31%
V$GCM_Q2	V$GCM_Q2		111	-0.32366124	-1.2748711	0.120462045	0.37271503	0.998	2654	tags=33%, list=24%, signal=43%
WGGAATGY_V$TEF1_Q6	WGGAATGY_V$TEF1_Q6		173	-0.313984	-1.2713025	0.08571429	0.3789689	0.998	1928	tags=27%, list=17%, signal=32%
V$OCT1_Q6	V$OCT1_Q6		124	-0.36368272	-1.2711021	0.10172414	0.37740847	0.998	1953	tags=31%, list=17%, signal=37%
TGACAGNY_V$MEIS1_01	TGACAGNY_V$MEIS1_01		378	-0.2813473	-1.2704841	0.07014682	0.37676188	0.998	1960	tags=25%, list=18%, signal=29%
V$TAL1BETAE47_01	V$TAL1BETAE47_01		118	-0.37063426	-1.2698519	0.13485114	0.37608632	0.998	1594	tags=20%, list=14%, signal=23%
ACACTGG,MIR-199A,MIR-199B	ACACTGG,MIR-199A,MIR-199B		80	-0.35258865	-1.2687398	0.18218623	0.37668982	0.998	2037	tags=28%, list=18%, signal=33%
TCTAGAG,MIR-517	TCTAGAG,MIR-517		29	-0.3936573	-1.2679427	0.16023166	0.3763672	0.998	2747	tags=34%, list=25%, signal=46%
TGTTTGY_V$HNF3_Q6	TGTTTGY_V$HNF3_Q6		356	-0.31951845	-1.2674288	0.08803987	0.37546483	0.998	1948	tags=26%, list=17%, signal=31%
V$NKX61_01	V$NKX61_01		115	-0.3844058	-1.2672143	0.14089347	0.37402117	0.998	1956	tags=30%, list=17%, signal=36%
TGGNNNNNNKCCAR_UNKNOWN	TGGNNNNNNKCCAR_UNKNOWN		208	-0.3415107	-1.2671233	0.104575165	0.37226003	0.998	1998	tags=26%, list=18%, signal=32%
GGGNNTTTCC_V$NFKB_Q6_01	GGGNNTTTCC_V$NFKB_Q6_01		69	-0.391811	-1.2644175	0.18114603	0.37643573	0.998	1962	tags=30%, list=18%, signal=37%
V$AP1_01	V$AP1_01		147	-0.3159684	-1.2640654	0.11447811	0.3751726	0.998	1543	tags=20%, list=14%, signal=23%
V$EVI1_03	V$EVI1_03		29	-0.42877913	-1.2636536	0.16575591	0.37397623	0.998	2205	tags=38%, list=20%, signal=47%
V$CEBP_C	V$CEBP_C		93	-0.3326942	-1.2628081	0.11504425	0.37415743	0.998	2060	tags=26%, list=18%, signal=31%
V$MTF1_Q4	V$MTF1_Q4		125	-0.3154132	-1.2624246	0.114982575	0.37304038	0.998	1887	tags=26%, list=17%, signal=31%
CATTGTYY_V$SOX9_B1	CATTGTYY_V$SOX9_B1		181	-0.30311838	-1.2623616	0.08067227	0.37115118	0.998	1453	tags=20%, list=13%, signal=22%
V$SF1_Q6	V$SF1_Q6		127	-0.30947188	-1.261222	0.15122874	0.37198025	0.998	2609	tags=34%, list=23%, signal=44%
V$YY1_01	V$YY1_01		127	-0.28735605	-1.2605078	0.124333926	0.37164134	0.998	2366	tags=24%, list=21%, signal=30%
V$PPAR_DR1_Q2	V$PPAR_DR1_Q2		127	-0.31048682	-1.2540004	0.08510638	0.3850744	0.999	1231	tags=20%, list=11%, signal=22%
V$RORA2_01	V$RORA2_01		74	-0.3563262	-1.2537172	0.14056939	0.38381806	0.999	3565	tags=49%, list=32%, signal=71%
V$MYCMAX_03	V$MYCMAX_03		116	-0.2856518	-1.2524332	0.101639345	0.38483956	0.999	2624	tags=30%, list=23%, signal=39%
V$AP4_Q6_01	V$AP4_Q6_01		126	-0.34667793	-1.2507056	0.13781513	0.3871426	0.999	1209	tags=20%, list=11%, signal=22%
V$HNF3ALPHA_Q6	V$HNF3ALPHA_Q6		105	-0.32630405	-1.2499661	0.108333334	0.38685885	0.999	2351	tags=31%, list=21%, signal=39%
V$OCT1_05	V$OCT1_05		115	-0.36047533	-1.2481322	0.13050571	0.38918176	0.999	1928	tags=30%, list=17%, signal=36%
V$CREB_01	V$CREB_01		121	-0.29504898	-1.2478733	0.13419117	0.387909	0.999	1943	tags=25%, list=17%, signal=30%
V$NFAT_Q4_01	V$NFAT_Q4_01		135	-0.32101873	-1.2478535	0.12629758	0.38599244	0.999	2251	tags=30%, list=20%, signal=37%
V$ERR1_Q2	V$ERR1_Q2		124	-0.3316989	-1.2467705	0.15209125	0.3867595	0.999	2242	tags=27%, list=20%, signal=34%
YAATNRNNNYNATT_UNKNOWN	YAATNRNNNYNATT_UNKNOWN		51	-0.3977793	-1.246758	0.13143872	0.38487336	0.999	1733	tags=25%, list=15%, signal=30%
YGCGYRCGC_UNKNOWN	YGCGYRCGC_UNKNOWN		139	-0.26517376	-1.2466556	0.105065666	0.38330513	0.999	1828	tags=20%, list=16%, signal=24%
CATRRAGC_UNKNOWN	CATRRAGC_UNKNOWN		58	-0.34967682	-1.2464516	0.13461539	0.38186598	0.999	2658	tags=34%, list=24%, signal=45%
V$OCT1_03	V$OCT1_03		101	-0.33812365	-1.2431761	0.11464968	0.38752785	0.999	2892	tags=38%, list=26%, signal=50%
GTTATAT,MIR-410	GTTATAT,MIR-410		48	-0.3971504	-1.2421615	0.18467583	0.38806617	0.999	3072	tags=44%, list=27%, signal=60%
CTGCAGY_UNKNOWN	CTGCAGY_UNKNOWN		369	-0.30064112	-1.2415134	0.0951586	0.3877605	0.999	2036	tags=24%, list=18%, signal=28%
TTAYRTAA_V$E4BP4_01	TTAYRTAA_V$E4BP4_01		107	-0.3035286	-1.2406809	0.077186964	0.38784322	0.999	1487	tags=18%, list=13%, signal=20%
V$NKX62_Q2	V$NKX62_Q2		108	-0.347209	-1.2404767	0.15036231	0.3863636	0.999	2321	tags=31%, list=21%, signal=39%
V$CEBP_01	V$CEBP_01		120	-0.33026803	-1.2393588	0.12852113	0.38718563	0.999	1404	tags=18%, list=13%, signal=21%
V$SRF_01	V$SRF_01		37	-0.41875893	-1.2388697	0.19741698	0.3866074	0.999	1128	tags=22%, list=10%, signal=24%
V$MEIS1_01	V$MEIS1_01		117	-0.3114918	-1.2380543	0.13237925	0.38675043	0.999	1671	tags=23%, list=15%, signal=27%
WGTTNNNNNAAA_UNKNOWN	WGTTNNNNNAAA_UNKNOWN		263	-0.2856022	-1.2370682	0.098662205	0.38710153	0.999	1517	tags=19%, list=14%, signal=22%
V$OCT_C	V$OCT_C		129	-0.32892844	-1.2359942	0.13333334	0.3877397	0.999	2596	tags=34%, list=23%, signal=44%
CAGTATT,MIR-200B,MIR-200C,MIR-429	CAGTATT,MIR-200B,MIR-200C,MIR-429		243	-0.33149764	-1.2359917	0.19213974	0.3859446	0.999	1967	tags=25%, list=18%, signal=29%
RGAGGAARY_V$PU1_Q6	RGAGGAARY_V$PU1_Q6		237	-0.33279356	-1.2337977	0.19964029	0.38935876	0.999	1839	tags=24%, list=16%, signal=29%
V$ICSBP_Q6	V$ICSBP_Q6		119	-0.33809385	-1.2333145	0.18045112	0.38854733	0.999	1034	tags=18%, list=9%, signal=20%
ATACTGT,MIR-144	ATACTGT,MIR-144		107	-0.32969332	-1.231314	0.1440678	0.39144394	0.999	2892	tags=38%, list=26%, signal=51%
V$STAT5A_03	V$STAT5A_03		122	-0.33495298	-1.2305887	0.1584327	0.39140716	0.999	2615	tags=35%, list=23%, signal=45%
AGCYRWTTC_UNKNOWN	AGCYRWTTC_UNKNOWN		56	-0.3975275	-1.229334	0.16161616	0.39253825	0.999	2916	tags=46%, list=26%, signal=62%
V$ER_Q6	V$ER_Q6		140	-0.3100909	-1.2278137	0.100175746	0.39414155	0.999	2666	tags=31%, list=24%, signal=41%
V$AHRARNT_01	V$AHRARNT_01		72	-0.3129111	-1.2271557	0.13117547	0.3938293	0.999	1607	tags=21%, list=14%, signal=24%
V$CDC5_01	V$CDC5_01		137	-0.30493373	-1.2254816	0.086666666	0.39596623	0.999	1520	tags=21%, list=14%, signal=24%
RYTGCNNRGNAAC_V$MIF1_01	RYTGCNNRGNAAC_V$MIF1_01		33	-0.35552537	-1.2245036	0.18035714	0.39623877	0.999	1819	tags=30%, list=16%, signal=36%
V$OCT1_06	V$OCT1_06		128	-0.33034226	-1.2243692	0.117839605	0.39486924	0.999	2408	tags=34%, list=22%, signal=42%
V$HSF_Q6	V$HSF_Q6		96	-0.32991886	-1.224093	0.17944251	0.39391926	0.999	1200	tags=18%, list=11%, signal=20%
V$EVI1_02	V$EVI1_02		63	-0.33113268	-1.2234665	0.11544991	0.39337996	0.999	2620	tags=33%, list=23%, signal=43%
V$FREAC3_01	V$FREAC3_01		121	-0.33243686	-1.2228792	0.14168039	0.39301264	0.999	1348	tags=20%, list=12%, signal=22%
TTCYRGAA_UNKNOWN	TTCYRGAA_UNKNOWN		144	-0.32341328	-1.2215327	0.15929204	0.39431074	0.999	2538	tags=33%, list=23%, signal=42%
ACCAATC,MIR-509	ACCAATC,MIR-509		19	-0.40363312	-1.2207195	0.22222222	0.39442915	0.999	459	tags=16%, list=4%, signal=16%
V$AP1FJ_Q2	V$AP1FJ_Q2		145	-0.3108337	-1.2168655	0.16179001	0.4013018	0.999	1358	tags=21%, list=12%, signal=23%
V$FOXJ2_02	V$FOXJ2_02		101	-0.32847065	-1.2167003	0.11201299	0.40005368	0.999	1948	tags=27%, list=17%, signal=32%
STTTCRNTTT_V$IRF_Q6	STTTCRNTTT_V$IRF_Q6		92	-0.35181165	-1.2157749	0.20287253	0.4004495	0.999	1793	tags=26%, list=16%, signal=31%
V$PAX4_04	V$PAX4_04		106	-0.30224985	-1.2148725	0.14990859	0.40061188	0.999	1453	tags=18%, list=13%, signal=20%
V$TTF1_Q6	V$TTF1_Q6		126	-0.298181	-1.2146947	0.13470681	0.39937356	0.999	1948	tags=23%, list=17%, signal=28%
AAAYWAACM_V$HFH4_01	AAAYWAACM_V$HFH4_01		125	-0.3268753	-1.2126648	0.15884477	0.40260398	0.999	1948	tags=26%, list=17%, signal=31%
V$GATA6_01	V$GATA6_01		138	-0.35655037	-1.2096368	0.12903225	0.40811872	0.999	2658	tags=40%, list=24%, signal=52%
RYCACNNRNNRNCAG_UNKNOWN	RYCACNNRNNRNCAG_UNKNOWN		34	-0.38330007	-1.2095686	0.23905109	0.40657023	0.999	1743	tags=26%, list=16%, signal=31%
V$CREB_Q3	V$CREB_Q3		115	-0.26777273	-1.2094284	0.14333333	0.40516278	0.999	1524	tags=19%, list=14%, signal=22%
V$PAX8_B	V$PAX8_B		45	-0.3708982	-1.2085296	0.17391305	0.40577155	0.999	3492	tags=49%, list=31%, signal=71%
CTCNANGTGNY_UNKNOWN	CTCNANGTGNY_UNKNOWN		40	-0.4253184	-1.2079421	0.25976562	0.4054609	0.999	2513	tags=45%, list=22%, signal=58%
V$ER_Q6_02	V$ER_Q6_02		130	-0.29216254	-1.2071832	0.13074204	0.40560585	0.999	2600	tags=35%, list=23%, signal=45%
V$TEF1_Q6	V$TEF1_Q6		110	-0.31540307	-1.2058821	0.1535649	0.4070776	0.999	1283	tags=18%, list=11%, signal=20%
SMTTTTGT_UNKNOWN	SMTTTTGT_UNKNOWN		196	-0.2568901	-1.205868	0.073365234	0.4054195	0.999	1572	tags=19%, list=14%, signal=22%
AAANWWTGC_UNKNOWN	AAANWWTGC_UNKNOWN		104	-0.33132163	-1.2038555	0.17218544	0.40842128	0.999	2073	tags=29%, list=19%, signal=35%
ATTCTTT,MIR-186	ATTCTTT,MIR-186		128	-0.32801688	-1.2019072	0.2707889	0.41138762	0.999	2283	tags=27%, list=20%, signal=33%
V$SP1_01	V$SP1_01		126	-0.27219638	-1.2001698	0.13615024	0.41378635	0.999	2384	tags=29%, list=21%, signal=37%
V$ZF5_B	V$ZF5_B		117	-0.26885536	-1.2001178	0.15853658	0.41227937	0.999	3108	tags=35%, list=28%, signal=48%
V$HLF_01	V$HLF_01		113	-0.31934217	-1.1984764	0.17594256	0.41432932	0.999	1463	tags=19%, list=13%, signal=22%
V$IRF_Q6	V$IRF_Q6		115	-0.35191935	-1.1972102	0.26666668	0.41553566	0.999	2230	tags=35%, list=20%, signal=43%
AAAYRNCTG_UNKNOWN	AAAYRNCTG_UNKNOWN		182	-0.306608	-1.1972089	0.16006339	0.4138969	0.999	1993	tags=25%, list=18%, signal=30%
CCACACA,MIR-147	CCACACA,MIR-147		36	-0.3181709	-1.1971921	0.19419238	0.4122801	0.999	3098	tags=44%, list=28%, signal=61%
TTANTCA_UNKNOWN	TTANTCA_UNKNOWN		429	-0.28582782	-1.1965975	0.123123124	0.41210592	0.999	1764	tags=20%, list=16%, signal=23%
V$RP58_01	V$RP58_01		115	-0.34933335	-1.1959391	0.23063684	0.41207352	0.999	2270	tags=32%, list=20%, signal=40%
V$COMP1_01	V$COMP1_01		64	-0.3488782	-1.1959313	0.19072165	0.41048592	0.999	1418	tags=20%, list=13%, signal=23%
RYTAAWNNNTGAY_UNKNOWN	RYTAAWNNNTGAY_UNKNOWN		37	-0.4020866	-1.1958635	0.19003116	0.40905273	0.999	1743	tags=27%, list=16%, signal=32%
V$EFC_Q6	V$EFC_Q6		126	-0.31369287	-1.1955042	0.20423892	0.40826428	0.999	1213	tags=18%, list=11%, signal=20%
V$SOX9_B1	V$SOX9_B1		114	-0.30544165	-1.1954111	0.124590166	0.4069136	0.999	993	tags=18%, list=9%, signal=19%
V$S8_01	V$S8_01		120	-0.33137858	-1.1953636	0.16267124	0.40543848	0.999	2869	tags=38%, list=26%, signal=51%
V$CACBINDINGPROTEIN_Q6	V$CACBINDINGPROTEIN_Q6		106	-0.30412734	-1.194963	0.19755244	0.4047436	0.999	1595	tags=21%, list=14%, signal=24%
V$WHN_B	V$WHN_B		121	-0.28029653	-1.1937553	0.18133803	0.4057591	0.999	1524	tags=17%, list=14%, signal=20%
V$CRX_Q4	V$CRX_Q4		118	-0.32903874	-1.193353	0.1962775	0.40504938	0.999	1733	tags=25%, list=15%, signal=29%
V$HFH8_01	V$HFH8_01		108	-0.31004924	-1.1923003	0.12231405	0.4060368	0.999	1948	tags=27%, list=17%, signal=32%
V$AP1_C	V$AP1_C		157	-0.3033931	-1.1905377	0.16894197	0.40847954	0.999	1542	tags=18%, list=14%, signal=21%
GGGGCCC,MIR-296	GGGGCCC,MIR-296		37	-0.34847274	-1.1886973	0.24080268	0.41098213	0.999	3265	tags=38%, list=29%, signal=53%
TTTNNANAGCYR_UNKNOWN	TTTNNANAGCYR_UNKNOWN		55	-0.36861864	-1.188241	0.22342342	0.4104986	0.999	1918	tags=25%, list=17%, signal=31%
YGACNNYACAR_UNKNOWN	YGACNNYACAR_UNKNOWN		44	-0.3844074	-1.1872416	0.25043783	0.41117927	0.999	1827	tags=23%, list=16%, signal=27%
V$HFH4_01	V$HFH4_01		91	-0.34318078	-1.1871448	0.18782608	0.40982974	0.999	2256	tags=34%, list=20%, signal=42%
V$CEBPB_02	V$CEBPB_02		137	-0.29867944	-1.1867653	0.1394148	0.40918523	0.999	2048	tags=28%, list=18%, signal=34%
CTGTTAC,MIR-194	CTGTTAC,MIR-194		48	-0.3549204	-1.1858459	0.2537961	0.40964133	0.999	1679	tags=29%, list=15%, signal=34%
V$CREB_Q4	V$CREB_Q4		115	-0.2725829	-1.185826	0.16782007	0.40817732	0.999	2045	tags=22%, list=18%, signal=26%
V$MYC_Q2	V$MYC_Q2		97	-0.28148377	-1.1851285	0.19889502	0.40819442	0.999	2810	tags=32%, list=25%, signal=42%
V$ARNT_02	V$ARNT_02		115	-0.26811123	-1.1836631	0.19354838	0.4099012	0.999	1237	tags=14%, list=11%, signal=15%
V$LEF1_Q6	V$LEF1_Q6		126	-0.30702588	-1.181845	0.14188035	0.41229737	0.999	1675	tags=21%, list=15%, signal=25%
AAGCACT,MIR-520F	AAGCACT,MIR-520F		102	-0.29799697	-1.1808069	0.22765957	0.41323176	0.999	1602	tags=20%, list=14%, signal=23%
V$T3R_Q6	V$T3R_Q6		117	-0.30652216	-1.1805466	0.16435987	0.41217765	0.999	1416	tags=18%, list=13%, signal=20%
V$AREB6_04	V$AREB6_04		116	-0.30750918	-1.1800935	0.1881029	0.41164562	0.999	1584	tags=23%, list=14%, signal=27%
V$MYCMAX_02	V$MYCMAX_02		117	-0.3028012	-1.1790692	0.21454546	0.41269022	0.999	1763	tags=21%, list=16%, signal=25%
YWATTWNNRGCT_UNKNOWN	YWATTWNNRGCT_UNKNOWN		32	-0.40722	-1.1786133	0.22084805	0.41226685	0.999	611	tags=16%, list=5%, signal=16%
V$P300_01	V$P300_01		130	-0.27601197	-1.1785713	0.13902847	0.41085503	0.999	1695	tags=18%, list=15%, signal=21%
V$NFAT_Q6	V$NFAT_Q6		125	-0.30046844	-1.1761422	0.19117647	0.41524836	0.999	1441	tags=22%, list=13%, signal=25%
V$PR_01	V$PR_01		68	-0.32742703	-1.175973	0.19444445	0.4141419	0.999	1671	tags=24%, list=15%, signal=27%
V$SMAD3_Q6	V$SMAD3_Q6		104	-0.31916392	-1.1755091	0.2029703	0.41373715	0.999	1560	tags=22%, list=14%, signal=25%
ACATTCC,MIR-1,MIR-206	ACATTCC,MIR-1,MIR-206		140	-0.28939733	-1.1748468	0.24698795	0.41369632	0.999	1954	tags=22%, list=17%, signal=26%
V$AR_01	V$AR_01		72	-0.31790024	-1.1748424	0.20411985	0.41226673	0.999	1651	tags=24%, list=15%, signal=28%
V$PTF1BETA_Q6	V$PTF1BETA_Q6		115	-0.29828402	-1.1735876	0.20508167	0.4134203	0.999	1520	tags=20%, list=14%, signal=23%
V$HAND1E47_01	V$HAND1E47_01		127	-0.31951657	-1.172943	0.2124183	0.41337878	0.999	1704	tags=21%, list=15%, signal=25%
V$HMGIY_Q6	V$HMGIY_Q6		117	-0.32181707	-1.172684	0.18842976	0.41260046	0.999	2622	tags=32%, list=23%, signal=42%
V$AP2_Q6_01	V$AP2_Q6_01		124	-0.29257336	-1.1725415	0.24193548	0.41147456	0.999	1493	tags=18%, list=13%, signal=20%
V$AREB6_01	V$AREB6_01		127	-0.305711	-1.1703068	0.19865319	0.41520667	0.999	1238	tags=17%, list=11%, signal=18%
V$NKX25_01	V$NKX25_01		71	-0.3225085	-1.1690185	0.20033956	0.41672662	0.999	1453	tags=20%, list=13%, signal=23%
V$HFH3_01	V$HFH3_01		88	-0.31551996	-1.1688186	0.18803419	0.4158044	0.999	2351	tags=31%, list=21%, signal=39%
V$PXR_Q2	V$PXR_Q2		122	-0.29113868	-1.1687644	0.19778189	0.41450217	0.999	1764	tags=22%, list=16%, signal=26%
ACTTTAT,MIR-142-5P	ACTTTAT,MIR-142-5P		150	-0.28165996	-1.1680344	0.21627408	0.41465646	0.999	2013	tags=23%, list=18%, signal=28%
V$SP1_Q2_01	V$SP1_Q2_01		122	-0.26538932	-1.1673607	0.18230088	0.4147401	0.999	2425	tags=27%, list=22%, signal=34%
V$CIZ_01	V$CIZ_01		104	-0.3034336	-1.1662853	0.20289855	0.41573665	0.999	2398	tags=30%, list=21%, signal=38%
V$CP2_01	V$CP2_01		132	-0.30747384	-1.1658808	0.2228261	0.4151602	0.999	2315	tags=27%, list=21%, signal=34%
V$CDP_01	V$CDP_01		37	-0.4188316	-1.1585695	0.2862069	0.42996013	0.999	1298	tags=24%, list=12%, signal=27%
V$AP3_Q6	V$AP3_Q6		122	-0.3015506	-1.1579559	0.18932875	0.43004107	0.999	1324	tags=20%, list=12%, signal=23%
V$ELF1_Q6	V$ELF1_Q6		110	-0.31458834	-1.1567713	0.28832117	0.431338	0.999	1584	tags=20%, list=14%, signal=23%
V$BACH1_01	V$BACH1_01		142	-0.28441143	-1.1545144	0.20209059	0.43507305	0.999	1733	tags=21%, list=15%, signal=25%
GGCNRNWCTTYS_UNKNOWN	GGCNRNWCTTYS_UNKNOWN		39	-0.3005446	-1.1533262	0.28737864	0.43631625	0.999	2042	tags=26%, list=18%, signal=31%
V$SRY_01	V$SRY_01		94	-0.28835425	-1.152822	0.19893429	0.43605685	0.999	1539	tags=21%, list=14%, signal=24%
CTCAGGG,MIR-125B,MIR-125A	CTCAGGG,MIR-125B,MIR-125A		177	-0.2331037	-1.1527929	0.17717206	0.4346908	0.999	1813	tags=17%, list=16%, signal=20%
V$TAL1BETAITF2_01	V$TAL1BETAITF2_01		120	-0.35672367	-1.1498857	0.2892416	0.4398937	0.999	2041	tags=22%, list=18%, signal=26%
AATGTGA,MIR-23A,MIR-23B	AATGTGA,MIR-23A,MIR-23B		213	-0.27051887	-1.1484023	0.1943958	0.44181657	0.999	1707	tags=20%, list=15%, signal=23%
V$POU6F1_01	V$POU6F1_01		117	-0.33440542	-1.146348	0.24829932	0.44518924	0.999	1346	tags=22%, list=12%, signal=25%
CAGGGTC,MIR-504	CAGGGTC,MIR-504		44	-0.30596936	-1.1460774	0.25609756	0.4443737	0.999	2141	tags=25%, list=19%, signal=31%
V$E4F1_Q6	V$E4F1_Q6		131	-0.26383117	-1.144397	0.25325885	0.44690204	0.999	2260	tags=22%, list=20%, signal=27%
V$AFP1_Q6	V$AFP1_Q6		119	-0.31511885	-1.143868	0.23760684	0.44670156	0.999	1283	tags=18%, list=11%, signal=21%
GGTGTGT,MIR-329	GGTGTGT,MIR-329		44	-0.3101609	-1.14352	0.27071825	0.44616482	0.999	1917	tags=18%, list=17%, signal=22%
V$AP4_01	V$AP4_01		133	-0.28817272	-1.1423812	0.23848684	0.44740942	0.999	2145	tags=26%, list=19%, signal=32%
V$HIF1_Q3	V$HIF1_Q3		116	-0.28402862	-1.1394826	0.2706767	0.4525681	0.999	2854	tags=33%, list=25%, signal=44%
V$MIF1_01	V$MIF1_01		75	-0.28022453	-1.138829	0.24550898	0.45250237	1	1581	tags=20%, list=14%, signal=23%
V$USF_Q6	V$USF_Q6		119	-0.24643257	-1.1364166	0.24193548	0.45648503	1	1202	tags=13%, list=11%, signal=15%
TAAYNRNNTCC_UNKNOWN	TAAYNRNNTCC_UNKNOWN		78	-0.33556697	-1.1356721	0.27272728	0.4566628	1	2485	tags=33%, list=22%, signal=43%
V$HNF3B_01	V$HNF3B_01		103	-0.29631105	-1.1350464	0.19895288	0.4567298	1	2042	tags=24%, list=18%, signal=29%
V$AP1_Q4	V$AP1_Q4		137	-0.28795847	-1.1337063	0.25086504	0.4583562	1	1358	tags=20%, list=12%, signal=22%
V$CREB_Q4_01	V$CREB_Q4_01		103	-0.26814327	-1.1334869	0.24067163	0.4574471	1	2214	tags=22%, list=20%, signal=28%
V$OCT_Q6	V$OCT_Q6		119	-0.31856954	-1.1332246	0.25	0.45663285	1	2622	tags=34%, list=23%, signal=43%
ACTGCAG,MIR-17-3P	ACTGCAG,MIR-17-3P		51	-0.3087452	-1.132675	0.3001988	0.45656893	1	1493	tags=14%, list=13%, signal=16%
TGCTGAY_UNKNOWN	TGCTGAY_UNKNOWN		259	-0.2694797	-1.1306814	0.22311397	0.45969617	1	1517	tags=19%, list=14%, signal=21%
GGARNTKYCCA_UNKNOWN	GGARNTKYCCA_UNKNOWN		36	-0.34578106	-1.1302698	0.28051	0.45919994	1	1928	tags=28%, list=17%, signal=33%
V$USF_Q6_01	V$USF_Q6_01		103	-0.25887638	-1.1294425	0.24161074	0.45978108	1	1202	tags=15%, list=11%, signal=16%
YTAAYNGCT_UNKNOWN	YTAAYNGCT_UNKNOWN		77	-0.3270311	-1.1294159	0.2574074	0.45842788	1	1585	tags=22%, list=14%, signal=26%
V$NFKB_Q6	V$NFKB_Q6		130	-0.2957733	-1.1287639	0.29217392	0.45840055	1	2063	tags=28%, list=18%, signal=34%
V$PPARA_01	V$PPARA_01		21	-0.41838858	-1.128481	0.31962618	0.45763245	1	1520	tags=33%, list=14%, signal=38%
V$ISRE_01	V$ISRE_01		109	-0.3087116	-1.1245055	0.28723404	0.46541843	1	1679	tags=24%, list=15%, signal=28%
V$HNF1_Q6	V$HNF1_Q6		136	-0.34099364	-1.1220274	0.29011345	0.4697943	1	2892	tags=38%, list=26%, signal=51%
TCANNTGAY_V$SREBP1_01	TCANNTGAY_V$SREBP1_01		246	-0.23965369	-1.1216471	0.26833633	0.46919352	1	1169	tags=12%, list=10%, signal=13%
TGCCTTA,MIR-124A	TGCCTTA,MIR-124A		285	-0.25848013	-1.1200215	0.304	0.47120452	1	2911	tags=33%, list=26%, signal=43%
ATGTTTC,MIR-494	ATGTTTC,MIR-494		79	-0.28866935	-1.1188705	0.28629857	0.47236225	1	2178	tags=24%, list=19%, signal=30%
V$HNF1_01	V$HNF1_01		129	-0.32924598	-1.1154926	0.2764977	0.47863835	1	1686	tags=22%, list=15%, signal=25%
CAGGTCC,MIR-492	CAGGTCC,MIR-492		28	-0.34219792	-1.115424	0.33264887	0.47731343	1	1326	tags=18%, list=12%, signal=20%
V$STAT5A_04	V$STAT5A_04		99	-0.31176794	-1.11447	0.28524047	0.47814858	1	1748	tags=21%, list=16%, signal=25%
V$MYOGENIN_Q6	V$MYOGENIN_Q6		112	-0.28497136	-1.1140474	0.2801303	0.47766736	1	1548	tags=21%, list=14%, signal=25%
V$SRY_02	V$SRY_02		121	-0.29856363	-1.1133769	0.2857143	0.47778344	1	1648	tags=22%, list=15%, signal=26%
CAGCACT,MIR-512-3P	CAGCACT,MIR-512-3P		62	-0.28935584	-1.1131417	0.31791908	0.4769078	1	2962	tags=39%, list=26%, signal=52%
RNGTGGGC_UNKNOWN	RNGTGGGC_UNKNOWN		375	-0.24180047	-1.1125487	0.21870047	0.47689924	1	1503	tags=18%, list=13%, signal=20%
ATGTCAC,MIR-489	ATGTCAC,MIR-489		42	-0.32001644	-1.1091754	0.32277226	0.48307663	1	1596	tags=24%, list=14%, signal=28%
GTTTGTT,MIR-495	GTTTGTT,MIR-495		116	-0.27533266	-1.1090381	0.29444444	0.48194885	1	1763	tags=22%, list=16%, signal=25%
AAAGGAT,MIR-501	AAAGGAT,MIR-501		72	-0.27790278	-1.1080676	0.28181818	0.48287275	1	1623	tags=19%, list=14%, signal=23%
V$PIT1_Q6	V$PIT1_Q6		110	-0.3131243	-1.1054633	0.3090909	0.48727366	1	1340	tags=21%, list=12%, signal=24%
V$GATA_C	V$GATA_C		137	-0.32170904	-1.1045569	0.30708662	0.48794582	1	2658	tags=33%, list=24%, signal=43%
V$PAX4_01	V$PAX4_01		135	-0.24302433	-1.104216	0.25649914	0.48729613	1	2594	tags=27%, list=23%, signal=34%
V$STAT_01	V$STAT_01		133	-0.25684962	-1.1032476	0.25316456	0.4881409	1	1737	tags=21%, list=16%, signal=25%
TTCCGTT,MIR-191	TTCCGTT,MIR-191		18	-0.40674663	-1.1012084	0.38680926	0.49145678	1	2079	tags=39%, list=19%, signal=48%
AGGGCAG,MIR-18A	AGGGCAG,MIR-18A		62	-0.28771228	-1.0996526	0.28725314	0.49366874	1	1197	tags=18%, list=11%, signal=20%
CTTTGCA,MIR-527	CTTTGCA,MIR-527		129	-0.26035333	-1.0993733	0.3136289	0.49287316	1	1641	tags=16%, list=15%, signal=19%
GTGCCTT,MIR-506	GTGCCTT,MIR-506		359	-0.24767601	-1.0987316	0.3254902	0.49290505	1	2376	tags=25%, list=21%, signal=30%
V$SOX5_01	V$SOX5_01		113	-0.2895472	-1.0980728	0.2795699	0.49298695	1	1973	tags=25%, list=18%, signal=30%
V$BRN2_01	V$BRN2_01		114	-0.28375283	-1.0978315	0.28773585	0.49209884	1	2444	tags=34%, list=22%, signal=43%
TGANNYRGCA_V$TCF11MAFG_01	TGANNYRGCA_V$TCF11MAFG_01		146	-0.27187592	-1.0975446	0.2970123	0.49140856	1	1424	tags=16%, list=13%, signal=19%
V$E47_01	V$E47_01		133	-0.27228904	-1.0974096	0.28099173	0.49035263	1	1407	tags=17%, list=13%, signal=19%
CTTGTAT,MIR-381	CTTGTAT,MIR-381		96	-0.30817196	-1.0941379	0.33808553	0.49637282	1	1311	tags=17%, list=12%, signal=19%
GAGCCTG,MIR-484	GAGCCTG,MIR-484		52	-0.29138294	-1.0939864	0.34444445	0.49539003	1	2032	tags=25%, list=18%, signal=30%
V$PPARA_02	V$PPARA_02		61	-0.30725572	-1.0936154	0.3434505	0.49474707	1	1088	tags=15%, list=10%, signal=16%
V$RFX1_01	V$RFX1_01		105	-0.27725467	-1.0912353	0.31506848	0.49880737	1	1581	tags=20%, list=14%, signal=23%
V$FXR_IR1_Q6	V$FXR_IR1_Q6		61	-0.28296733	-1.0905842	0.28245613	0.49887067	1	1151	tags=16%, list=10%, signal=18%
V$HNF6_Q6	V$HNF6_Q6		110	-0.32444373	-1.0898246	0.3229508	0.49932095	1	2504	tags=31%, list=22%, signal=39%
SYATTGTG_UNKNOWN	SYATTGTG_UNKNOWN		100	-0.28414422	-1.0896319	0.31761006	0.49839053	1	1928	tags=21%, list=17%, signal=25%
V$AREB6_03	V$AREB6_03		111	-0.26381773	-1.0862417	0.29800308	0.50509596	1	1537	tags=18%, list=14%, signal=21%
V$NKX22_01	V$NKX22_01		79	-0.29839316	-1.0851747	0.30253622	0.50624084	1	1488	tags=16%, list=13%, signal=19%
V$PAX4_03	V$PAX4_03		133	-0.24617329	-1.0838059	0.29322034	0.50797874	1	2588	tags=27%, list=23%, signal=35%
CAGGTA_V$AREB6_01	CAGGTA_V$AREB6_01		362	-0.25344646	-1.0809609	0.3008982	0.5130803	1	2515	tags=27%, list=22%, signal=34%
V$CEBPA_01	V$CEBPA_01		119	-0.278198	-1.0786933	0.27324477	0.5169691	1	2869	tags=34%, list=26%, signal=46%
V$NKX25_02	V$NKX25_02		115	-0.31271997	-1.0772558	0.3376	0.5189673	1	1525	tags=21%, list=14%, signal=24%
YKACATTT_UNKNOWN	YKACATTT_UNKNOWN		121	-0.25853333	-1.0759314	0.34495413	0.5206994	1	1307	tags=15%, list=12%, signal=17%
V$PBX1_01	V$PBX1_01		121	-0.28642386	-1.075287	0.3234811	0.5206865	1	1218	tags=15%, list=11%, signal=17%
TAGCTTT,MIR-9	TAGCTTT,MIR-9		127	-0.29564252	-1.0748681	0.3516949	0.52021855	1	2198	tags=23%, list=20%, signal=28%
V$AP2ALPHA_01	V$AP2ALPHA_01		113	-0.25503236	-1.0729537	0.36094674	0.5231669	1	2556	tags=26%, list=23%, signal=33%
YCATTAA_UNKNOWN	YCATTAA_UNKNOWN		277	-0.2758673	-1.0721151	0.3312203	0.52371305	1	2170	tags=25%, list=19%, signal=31%
V$LEF1_Q2	V$LEF1_Q2		104	-0.2791747	-1.070314	0.34056762	0.5267131	1	1784	tags=22%, list=16%, signal=26%
TGCTGCT,MIR-15A,MIR-16,MIR-15B,MIR-195,MIR-424,MIR-497	TGCTGCT,MIR-15A,MIR-16,MIR-15B,MIR-195,MIR-424,MIR-497		295	-0.23853156	-1.065958	0.34225622	0.5355847	1	1800	tags=18%, list=16%, signal=21%
GTAAGAT,MIR-200A	GTAAGAT,MIR-200A		24	-0.39904758	-1.0659446	0.38955823	0.53417283	1	1381	tags=25%, list=12%, signal=28%
V$NRF2_Q4	V$NRF2_Q4		132	-0.2537337	-1.0613333	0.3215434	0.5436222	1	1359	tags=15%, list=12%, signal=17%
AGGGCCA,MIR-328	AGGGCCA,MIR-328		44	-0.28130832	-1.0613282	0.36348408	0.54218405	1	3247	tags=52%, list=29%, signal=73%
V$AP1_Q2	V$AP1_Q2		142	-0.27629313	-1.0573038	0.3475298	0.5505165	1	1358	tags=18%, list=12%, signal=20%
GGCKCATGS_UNKNOWN	GGCKCATGS_UNKNOWN		29	-0.28426322	-1.0572484	0.3605442	0.5492384	1	2134	tags=28%, list=19%, signal=34%
CACGTG_V$MYC_Q2	CACGTG_V$MYC_Q2		482	-0.21406034	-1.0567335	0.34751773	0.54895645	1	2624	tags=25%, list=23%, signal=31%
V$TCF1P_Q6	V$TCF1P_Q6		112	-0.27011663	-1.0565711	0.3197279	0.5479491	1	1839	tags=25%, list=16%, signal=30%
TGCACTT,MIR-519C,MIR-519B,MIR-519A	TGCACTT,MIR-519C,MIR-519B,MIR-519A		209	-0.25545907	-1.056102	0.39494163	0.54775125	1	2769	tags=31%, list=25%, signal=40%
V$FOXD3_01	V$FOXD3_01		107	-0.2685803	-1.0556364	0.32991454	0.54743904	1	2115	tags=28%, list=19%, signal=34%
V$HNF4_DR1_Q3	V$HNF4_DR1_Q3		139	-0.25412658	-1.0554812	0.352657	0.54633385	1	1648	tags=19%, list=15%, signal=22%
V$IRF1_Q6	V$IRF1_Q6		130	-0.2830122	-1.0540183	0.38209984	0.54823136	1	2020	tags=24%, list=18%, signal=29%
CCAGGGG,MIR-331	CCAGGGG,MIR-331		49	-0.28124583	-1.0537214	0.35964912	0.5475275	1	3229	tags=35%, list=29%, signal=49%
V$BACH2_01	V$BACH2_01		140	-0.26383907	-1.0536929	0.36271188	0.5461804	1	1800	tags=21%, list=16%, signal=25%
V$OCT1_01	V$OCT1_01		125	-0.27398345	-1.0532882	0.37931034	0.5458063	1	1453	tags=17%, list=13%, signal=19%
V$HIF1_Q5	V$HIF1_Q5		121	-0.25801104	-1.051609	0.35688406	0.5485516	1	1995	tags=22%, list=18%, signal=27%
TAATTA_V$CHX10_01	TAATTA_V$CHX10_01		364	-0.25115037	-1.0495116	0.33382353	0.55189466	1	2458	tags=28%, list=22%, signal=34%
ACTACCT,MIR-196A,MIR-196B	ACTACCT,MIR-196A,MIR-196B		60	-0.28481776	-1.0487217	0.38380283	0.5524593	1	2983	tags=33%, list=27%, signal=45%
V$PR_Q2	V$PR_Q2		117	-0.26021808	-1.0486276	0.3584288	0.5512416	1	1606	tags=21%, list=14%, signal=25%
GTGGGTGK_UNKNOWN	GTGGGTGK_UNKNOWN		149	-0.25194013	-1.0470681	0.36459908	0.5537744	1	3123	tags=34%, list=28%, signal=46%
V$FOXO4_01	V$FOXO4_01		108	-0.25736067	-1.046044	0.3850085	0.5548339	1	1748	tags=24%, list=16%, signal=28%
V$AHR_Q5	V$AHR_Q5		105	-0.24168463	-1.0456634	0.37056738	0.5543158	1	1218	tags=11%, list=11%, signal=13%
V$PEA3_Q6	V$PEA3_Q6		117	-0.27306893	-1.0437587	0.37900355	0.5574716	1	2210	tags=23%, list=20%, signal=28%
KMCATNNWGGA_UNKNOWN	KMCATNNWGGA_UNKNOWN		35	-0.29906645	-1.0419152	0.39667895	0.5602596	1	2417	tags=26%, list=22%, signal=33%
V$LMO2COM_01	V$LMO2COM_01		128	-0.25823456	-1.041395	0.3933121	0.5598504	1	1524	tags=18%, list=14%, signal=21%
YGCANTGCR_UNKNOWN	YGCANTGCR_UNKNOWN		52	-0.25693297	-1.0408282	0.39376217	0.5597731	1	2178	tags=19%, list=19%, signal=24%
V$IRF1_01	V$IRF1_01		122	-0.29441077	-1.0406458	0.37298387	0.5587748	1	2579	tags=32%, list=23%, signal=41%
CYTAGCAAY_UNKNOWN	CYTAGCAAY_UNKNOWN		63	-0.24414964	-1.0391924	0.4216418	0.5607543	1	917	tags=11%, list=8%, signal=12%
V$SMAD4_Q6	V$SMAD4_Q6		112	-0.25124243	-1.0388743	0.3890785	0.56014574	1	2600	tags=31%, list=23%, signal=40%
V$DR3_Q4	V$DR3_Q4		67	-0.2851421	-1.0388316	0.3978159	0.5588171	1	1657	tags=21%, list=15%, signal=24%
CAGNYGKNAAA_UNKNOWN	CAGNYGKNAAA_UNKNOWN		37	-0.31754193	-1.03879	0.4	0.5575298	1	2884	tags=35%, list=26%, signal=47%
V$CACCCBINDINGFACTOR_Q6	V$CACCCBINDINGFACTOR_Q6		146	-0.24695376	-1.03727	0.38512397	0.55976903	1	1258	tags=16%, list=11%, signal=18%
V$ATF3_Q6	V$ATF3_Q6		117	-0.2531114	-1.037112	0.38260868	0.55875194	1	1942	tags=20%, list=17%, signal=24%
V$HEN1_01	V$HEN1_01		92	-0.26554188	-1.0369024	0.4328594	0.5578775	1	2074	tags=21%, list=19%, signal=25%
V$MAZR_01	V$MAZR_01		109	-0.24458475	-1.036616	0.41421145	0.55715925	1	1633	tags=15%, list=15%, signal=17%
V$OCT1_07	V$OCT1_07		68	-0.32268864	-1.0358124	0.4168126	0.5577358	1	2355	tags=31%, list=21%, signal=39%
V$GATA1_02	V$GATA1_02		123	-0.29519844	-1.0353284	0.4114671	0.5574607	1	3319	tags=45%, list=30%, signal=63%
V$GATA1_01	V$GATA1_01		127	-0.24225055	-1.0344244	0.40101522	0.5583654	1	1743	tags=19%, list=16%, signal=22%
TGCGCANK_UNKNOWN	TGCGCANK_UNKNOWN		250	-0.22532897	-1.032788	0.4243028	0.5606612	1	1702	tags=15%, list=15%, signal=18%
V$SREBP1_02	V$SREBP1_02		47	-0.2966221	-1.0324048	0.41016948	0.5601845	1	3138	tags=38%, list=28%, signal=53%
V$NERF_Q2	V$NERF_Q2		125	-0.2711667	-1.031905	0.3975265	0.5599674	1	2376	tags=27%, list=21%, signal=34%
ARGGGTTAA_UNKNOWN	ARGGGTTAA_UNKNOWN		69	-0.26941767	-1.0305823	0.39579684	0.56185645	1	2304	tags=32%, list=21%, signal=40%
AAGCAAT,MIR-137	AAGCAAT,MIR-137		94	-0.27552187	-1.0284706	0.38854805	0.5656059	1	1590	tags=18%, list=14%, signal=21%
V$FREAC2_01	V$FREAC2_01		126	-0.25219873	-1.0275787	0.37889272	0.566381	1	1655	tags=23%, list=15%, signal=27%
V$ZIC3_01	V$ZIC3_01		137	-0.24665047	-1.027213	0.39583334	0.5658513	1	2537	tags=27%, list=23%, signal=34%
CCCNNNNNNAAGWT_UNKNOWN	CCCNNNNNNAAGWT_UNKNOWN		53	-0.2810199	-1.0261828	0.41980198	0.5670438	1	1377	tags=17%, list=12%, signal=19%
V$OCT1_B	V$OCT1_B		125	-0.29904246	-1.0247334	0.43494424	0.5689336	1	2596	tags=33%, list=23%, signal=42%
V$SREBP1_Q6	V$SREBP1_Q6		129	-0.26142874	-1.0221676	0.45070422	0.5735495	1	755	tags=12%, list=7%, signal=13%
V$GATA4_Q3	V$GATA4_Q3		113	-0.2510311	-1.0214348	0.4193038	0.5740271	1	1365	tags=16%, list=12%, signal=18%
GTATGAT,MIR-154,MIR-487	GTATGAT,MIR-154,MIR-487		36	-0.2939038	-1.0196965	0.42829457	0.5766729	1	1928	tags=22%, list=17%, signal=27%
V$CMYB_01	V$CMYB_01		119	-0.22414988	-1.0196663	0.39721254	0.5754229	1	1911	tags=18%, list=17%, signal=21%
CCTGCTG,MIR-214	CCTGCTG,MIR-214		117	-0.2562769	-1.0176181	0.43529412	0.5789036	1	2127	tags=23%, list=19%, signal=28%
V$CDPCR1_01	V$CDPCR1_01		59	-0.2875342	-1.0172306	0.4168126	0.5783725	1	2622	tags=32%, list=23%, signal=42%
TAATAAT,MIR-126	TAATAAT,MIR-126		103	-0.24727963	-1.0151677	0.4347826	0.5818612	1	1999	tags=18%, list=18%, signal=22%
V$CDPCR3HD_01	V$CDPCR3HD_01		112	-0.26565808	-1.0145196	0.43269232	0.58199555	1	1359	tags=18%, list=12%, signal=20%
AACTGGA,MIR-145	AACTGGA,MIR-145		117	-0.24323067	-1.0144793	0.44216418	0.58072215	1	3033	tags=33%, list=27%, signal=45%
V$GR_Q6_01	V$GR_Q6_01		129	-0.26215366	-1.0141262	0.40172413	0.5800676	1	1928	tags=23%, list=17%, signal=28%
V$OCT1_04	V$OCT1_04		122	-0.26048142	-1.0135536	0.4302721	0.5800473	1	743	tags=13%, list=7%, signal=14%
V$CREL_01	V$CREL_01		136	-0.2523958	-1.0106514	0.43127146	0.58558714	1	1594	tags=20%, list=14%, signal=23%
ACAWYAAAG_UNKNOWN	ACAWYAAAG_UNKNOWN		47	-0.29860395	-1.0104458	0.45966515	0.58468467	1	1539	tags=17%, list=14%, signal=20%
V$LFA1_Q6	V$LFA1_Q6		123	-0.25038087	-1.008237	0.42009884	0.5881624	1	1584	tags=18%, list=14%, signal=21%
V$CDPCR3_01	V$CDPCR3_01		26	-0.3821786	-1.0081184	0.4234694	0.5870465	1	3114	tags=42%, list=28%, signal=58%
TGTTTAC,MIR-30A-5P,MIR-30C,MIR-30D,MIR-30B,MIR-30E-5P	TGTTTAC,MIR-30A-5P,MIR-30C,MIR-30D,MIR-30B,MIR-30E-5P		295	-0.23896176	-1.0078208	0.45724258	0.5864443	1	3118	tags=33%, list=28%, signal=45%
YRTCANNRCGC_UNKNOWN	YRTCANNRCGC_UNKNOWN		35	-0.29318738	-1.0071799	0.44745764	0.58659124	1	2533	tags=31%, list=23%, signal=40%
V$MYB_Q3	V$MYB_Q3		111	-0.24762703	-1.0065123	0.45454547	0.5867893	1	1954	tags=23%, list=17%, signal=28%
TAATGTG,MIR-323	TAATGTG,MIR-323		78	-0.27213237	-1.0059448	0.43046358	0.5867263	1	2668	tags=28%, list=24%, signal=37%
AGTTCTC,MIR-146A,MIR-146B	AGTTCTC,MIR-146A,MIR-146B		27	-0.29694954	-1.0053973	0.4573055	0.58673143	1	3312	tags=37%, list=30%, signal=52%
GACAATC,MIR-219	GACAATC,MIR-219		74	-0.26856005	-1.0042388	0.45379877	0.5879796	1	1909	tags=22%, list=17%, signal=26%
V$P53_02	V$P53_02		112	-0.24323021	-1.0014373	0.44915253	0.59315276	1	1488	tags=18%, list=13%, signal=20%
V$E2F1_Q3_01	V$E2F1_Q3_01		123	-0.23210527	-1.0003884	0.44102564	0.59437084	1	1395	tags=15%, list=12%, signal=17%
V$RREB1_01	V$RREB1_01		101	-0.23143595	-1.0001639	0.44049734	0.5934706	1	1407	tags=15%, list=13%, signal=17%
RYAAAKNNNNNNTTGW_UNKNOWN	RYAAAKNNNNNNTTGW_UNKNOWN		44	-0.3121545	-0.99973816	0.47727272	0.5931596	1	1483	tags=27%, list=13%, signal=31%
RAAGNYNNCTTY_UNKNOWN	RAAGNYNNCTTY_UNKNOWN		71	-0.30073774	-0.99969727	0.4577861	0.5919071	1	3265	tags=41%, list=29%, signal=57%
V$TITF1_Q3	V$TITF1_Q3		118	-0.2582446	-0.9994247	0.45421904	0.59130883	1	1939	tags=21%, list=17%, signal=25%
ATGCTGG,MIR-338	ATGCTGG,MIR-338		47	-0.25770208	-0.9991812	0.46679318	0.5905383	1	2129	tags=21%, list=19%, signal=26%
RGTTAMWNATT_V$HNF1_01	RGTTAMWNATT_V$HNF1_01		43	-0.3530228	-0.9989596	0.46655792	0.58969426	1	1006	tags=16%, list=9%, signal=18%
V$VDR_Q6	V$VDR_Q6		125	-0.25391832	-0.9987881	0.4437299	0.5887343	1	1533	tags=16%, list=14%, signal=18%
TGTYNNNNNRGCARM_UNKNOWN	TGTYNNNNNRGCARM_UNKNOWN		27	-0.3143855	-0.9987177	0.47242647	0.5876056	1	1195	tags=22%, list=11%, signal=25%
CCCNNGGGAR_V$OLF1_01	CCCNNGGGAR_V$OLF1_01		153	-0.25363266	-0.99860746	0.4789916	0.5865489	1	1962	tags=22%, list=18%, signal=26%
ATTACAT,MIR-380-3P	ATTACAT,MIR-380-3P		43	-0.3246805	-0.9979232	0.43455496	0.5868235	1	1882	tags=23%, list=17%, signal=28%
V$MZF1_02	V$MZF1_02		110	-0.22892807	-0.9971501	0.47875816	0.58724403	1	1743	tags=15%, list=16%, signal=17%
V$NFKAPPAB65_01	V$NFKAPPAB65_01		123	-0.257318	-0.9970596	0.44020796	0.58613074	1	2248	tags=25%, list=20%, signal=31%
V$CREB_Q2	V$CREB_Q2		124	-0.22279124	-0.99617034	0.4456522	0.5869148	1	1955	tags=19%, list=17%, signal=22%
V$PAX5_01	V$PAX5_01		73	-0.25317794	-0.99421614	0.47564936	0.5898934	1	2878	tags=27%, list=26%, signal=37%
RYTGCNWTGGNR_UNKNOWN	RYTGCNWTGGNR_UNKNOWN		52	-0.26505175	-0.9939368	0.4334601	0.5893125	1	1307	tags=17%, list=12%, signal=20%
ACAACCT,MIR-453	ACAACCT,MIR-453		18	-0.33666566	-0.9907716	0.4715909	0.5949572	1	883	tags=17%, list=8%, signal=18%
V$AP1_Q2_01	V$AP1_Q2_01		141	-0.23833162	-0.9907088	0.4819079	0.5938102	1	2079	tags=23%, list=19%, signal=28%
GTGCCAT,MIR-183	GTGCCAT,MIR-183		100	-0.29176056	-0.99038684	0.46330276	0.59323233	1	2435	tags=27%, list=22%, signal=34%
V$E4BP4_01	V$E4BP4_01		94	-0.25704646	-0.9892655	0.45	0.59452045	1	1167	tags=14%, list=10%, signal=15%
V$MYOD_Q6_01	V$MYOD_Q6_01		104	-0.28006384	-0.9892482	0.47479674	0.59328294	1	1258	tags=14%, list=11%, signal=16%
V$MSX1_01	V$MSX1_01		98	-0.29123986	-0.98914206	0.4784	0.5922686	1	1607	tags=20%, list=14%, signal=24%
V$FREAC4_01	V$FREAC4_01		77	-0.28979495	-0.98862237	0.47962382	0.59210336	1	1324	tags=16%, list=12%, signal=18%
RTTTNNNYTGGM_UNKNOWN	RTTTNNNYTGGM_UNKNOWN		84	-0.27876443	-0.98750293	0.48220065	0.59338	1	1560	tags=21%, list=14%, signal=25%
TGCTTTG,MIR-330	TGCTTTG,MIR-330		145	-0.24626419	-0.9862309	0.48197344	0.59483665	1	2872	tags=31%, list=26%, signal=41%
GTATTAT,MIR-369-3P	GTATTAT,MIR-369-3P		96	-0.27469712	-0.98287004	0.45638946	0.6012507	1	1913	tags=22%, list=17%, signal=26%
V$DR1_Q3	V$DR1_Q3		125	-0.24829061	-0.97826105	0.5047771	0.61064506	1	2201	tags=27%, list=20%, signal=33%
V$MYB_Q5_01	V$MYB_Q5_01		116	-0.25644493	-0.9765619	0.48291925	0.61313796	1	1752	tags=22%, list=16%, signal=25%
V$TCF11MAFG_01	V$TCF11MAFG_01		103	-0.22740528	-0.97434926	0.5440252	0.61691236	1	2442	tags=22%, list=22%, signal=28%
V$IRF7_01	V$IRF7_01		120	-0.23151651	-0.97397363	0.50431776	0.6164572	1	1770	tags=18%, list=16%, signal=22%
TGTATGA,MIR-485-3P	TGTATGA,MIR-485-3P		75	-0.26931813	-0.9718645	0.4878587	0.61985016	1	1679	tags=20%, list=15%, signal=23%
CTAGGAA,MIR-384	CTAGGAA,MIR-384		31	-0.28366846	-0.97017235	0.4962963	0.6224566	1	1759	tags=19%, list=16%, signal=23%
V$FOXM1_01	V$FOXM1_01		120	-0.25421965	-0.9696636	0.52582157	0.62234324	1	2892	tags=32%, list=26%, signal=42%
V$PAX8_01	V$PAX8_01		15	-0.34215915	-0.96842206	0.5084746	0.62376976	1	1623	tags=20%, list=14%, signal=23%
TAGAACC,MIR-182	TAGAACC,MIR-182		18	-0.34462994	-0.96669656	0.50566894	0.6265062	1	1789	tags=22%, list=16%, signal=26%
V$NCX_01	V$NCX_01		79	-0.30365825	-0.9620614	0.52970296	0.63603234	1	2425	tags=32%, list=22%, signal=40%
CTGYNNCTYTAA_UNKNOWN	CTGYNNCTYTAA_UNKNOWN		37	-0.29612416	-0.95991725	0.5633803	0.6396247	1	2084	tags=24%, list=19%, signal=30%
TCCCCAC,MIR-491	TCCCCAC,MIR-491		31	-0.31856078	-0.9573404	0.47710842	0.64416254	1	1717	tags=26%, list=15%, signal=30%
V$MAZ_Q6	V$MAZ_Q6		95	-0.25107464	-0.9558386	0.5457876	0.6462119	1	1043	tags=11%, list=9%, signal=12%
ATGCAGT,MIR-217	ATGCAGT,MIR-217		51	-0.29712227	-0.9543759	0.49342105	0.64841086	1	2315	tags=27%, list=21%, signal=34%
GCATTTG,MIR-105	GCATTTG,MIR-105		85	-0.2614541	-0.95369625	0.5285171	0.64861935	1	907	tags=12%, list=8%, signal=13%
GTAAACC,MIR-299-5P	GTAAACC,MIR-299-5P		31	-0.31665695	-0.9502837	0.50625	0.6553119	1	1581	tags=19%, list=14%, signal=22%
GCGSCMNTTT_UNKNOWN	GCGSCMNTTT_UNKNOWN		30	-0.2664887	-0.9468207	0.5410714	0.6618841	1	1490	tags=17%, list=13%, signal=19%
GGTAACC,MIR-409-5P	GGTAACC,MIR-409-5P		19	-0.32120818	-0.9465452	0.501006	0.6611746	1	2092	tags=26%, list=19%, signal=32%
GGGACCA,MIR-133A,MIR-133B	GGGACCA,MIR-133A,MIR-133B		101	-0.21250907	-0.94492346	0.5744681	0.6633841	1	1091	tags=10%, list=10%, signal=11%
V$PPARG_01	V$PPARG_01		21	-0.30408412	-0.9390545	0.5334572	0.67572105	1	1875	tags=24%, list=17%, signal=29%
V$STAT1_03	V$STAT1_03		116	-0.2080416	-0.93619984	0.6010017	0.6808359	1	1485	tags=14%, list=13%, signal=16%
V$ETS2_B	V$ETS2_B		144	-0.24324906	-0.9359722	0.5771144	0.6800547	1	1219	tags=13%, list=11%, signal=15%
ATGTACA,MIR-493	ATGTACA,MIR-493		142	-0.23730189	-0.93510014	0.54291415	0.6806137	1	2229	tags=23%, list=20%, signal=29%
V$ZID_01	V$ZID_01		107	-0.2062148	-0.93501234	0.6072555	0.6794313	1	2910	tags=34%, list=26%, signal=45%
V$HMX1_01	V$HMX1_01		20	-0.3389655	-0.933639	0.5581818	0.6813701	1	882	tags=15%, list=8%, signal=16%
TGTGTGA,MIR-377	TGTGTGA,MIR-377		87	-0.2276425	-0.93195236	0.55018586	0.68399644	1	2023	tags=18%, list=18%, signal=22%
V$NFKAPPAB_01	V$NFKAPPAB_01		125	-0.25572595	-0.9296528	0.5686275	0.68802017	1	1692	tags=21%, list=15%, signal=24%
GGCAGTG,MIR-324-3P	GGCAGTG,MIR-324-3P		48	-0.25441045	-0.9293368	0.54913294	0.68738663	1	3010	tags=33%, list=27%, signal=45%
ACACTCC,MIR-122A	ACACTCC,MIR-122A		43	-0.2611945	-0.92914623	0.5703704	0.6863927	1	2461	tags=28%, list=22%, signal=36%
V$ATF_01	V$ATF_01		128	-0.21566793	-0.92542684	0.59562844	0.6938697	1	1520	tags=16%, list=14%, signal=18%
CCTGTGA,MIR-513	CCTGTGA,MIR-513		63	-0.22649375	-0.9234783	0.6628131	0.6971762	1	2876	tags=27%, list=26%, signal=36%
GCACTTT,MIR-17-5P,MIR-20A,MIR-106A,MIR-106B,MIR-20B,MIR-519D	GCACTTT,MIR-17-5P,MIR-20A,MIR-106A,MIR-106B,MIR-20B,MIR-519D		272	-0.2124412	-0.9226977	0.5761079	0.69752234	1	2769	tags=28%, list=25%, signal=36%
CCANNAGRKGGC_UNKNOWN	CCANNAGRKGGC_UNKNOWN		55	-0.27745467	-0.9217131	0.5827586	0.6985397	1	1839	tags=24%, list=16%, signal=28%
YTAATTAA_V$LHX3_01	YTAATTAA_V$LHX3_01		88	-0.2454982	-0.91967106	0.64248705	0.7019393	1	1493	tags=18%, list=13%, signal=21%
V$CEBP_Q3	V$CEBP_Q3		123	-0.24180724	-0.9169765	0.6118068	0.70656717	1	2632	tags=30%, list=24%, signal=39%
V$STAT_Q6	V$STAT_Q6		133	-0.21512718	-0.91258246	0.6425926	0.715244	1	1284	tags=15%, list=11%, signal=17%
GTGCAAT,MIR-25,MIR-32,MIR-92,MIR-363,MIR-367	GTGCAAT,MIR-25,MIR-32,MIR-92,MIR-363,MIR-367		159	-0.21677248	-0.91096014	0.6099291	0.717455	1	2243	tags=23%, list=20%, signal=28%
GGAMTNNNNNTCCY_UNKNOWN	GGAMTNNNNNTCCY_UNKNOWN		55	-0.22042342	-0.90870804	0.59090906	0.7215413	1	1503	tags=16%, list=13%, signal=19%
CACTGTG,MIR-128A,MIR-128B	CACTGTG,MIR-128A,MIR-128B		168	-0.19188151	-0.90757316	0.6447812	0.7228292	1	3157	tags=33%, list=28%, signal=45%
V$ZF5_01	V$ZF5_01		123	-0.21101747	-0.90715885	0.6556777	0.72228223	1	2143	tags=18%, list=19%, signal=22%
RRAGTTGT_UNKNOWN	RRAGTTGT_UNKNOWN		109	-0.25676703	-0.9059389	0.5940594	0.7235495	1	1453	tags=19%, list=13%, signal=22%
V$IK3_01	V$IK3_01		112	-0.22661726	-0.90276825	0.7444795	0.72929	1	945	tags=11%, list=8%, signal=12%
V$TEF_Q6	V$TEF_Q6		111	-0.24062566	-0.9008816	0.62781954	0.7322234	1	886	tags=11%, list=8%, signal=12%
TTTGCAC,MIR-19A,MIR-19B	TTTGCAC,MIR-19A,MIR-19B		245	-0.20677975	-0.90065265	0.6131387	0.7313311	1	3047	tags=31%, list=27%, signal=41%
V$SREBP1_01	V$SREBP1_01		87	-0.21075149	-0.9006509	0.6057692	0.7299151	1	511	tags=8%, list=5%, signal=8%
V$CART1_01	V$CART1_01		97	-0.23854934	-0.89909995	0.72192514	0.73214424	1	2097	tags=22%, list=19%, signal=26%
AAGCACA,MIR-218	AAGCACA,MIR-218		166	-0.2031219	-0.8982709	0.67793596	0.73269653	1	2577	tags=25%, list=23%, signal=32%
GKCGCNNNNNNNTGAYG_UNKNOWN	GKCGCNNNNNNNTGAYG_UNKNOWN		32	-0.23693706	-0.89747953	0.61	0.732983	1	1911	tags=19%, list=17%, signal=23%
CAGTGTT,MIR-141,MIR-200A	CAGTGTT,MIR-141,MIR-200A		160	-0.21582201	-0.8971574	0.5795918	0.7323696	1	1591	tags=14%, list=14%, signal=17%
ATGTTAA,MIR-302C	ATGTTAA,MIR-302C		126	-0.24198072	-0.89677805	0.61758244	0.73188627	1	2176	tags=21%, list=19%, signal=26%
V$HEN1_02	V$HEN1_02		86	-0.21966162	-0.8961221	0.61705685	0.7318605	1	2391	tags=23%, list=21%, signal=29%
V$EGR_Q6	V$EGR_Q6		134	-0.19741042	-0.8958925	0.6526138	0.730949	1	2229	tags=19%, list=20%, signal=23%
TGAATGT,MIR-181A,MIR-181B,MIR-181C,MIR-181D	TGAATGT,MIR-181A,MIR-181B,MIR-181C,MIR-181D		216	-0.21896224	-0.8946105	0.6086956	0.73256105	1	1898	tags=19%, list=17%, signal=22%
TGGTGCT,MIR-29A,MIR-29B,MIR-29C	TGGTGCT,MIR-29A,MIR-29B,MIR-29C		251	-0.2137982	-0.8932806	0.65666044	0.7342261	1	2610	tags=28%, list=23%, signal=36%
V$PAX_Q6	V$PAX_Q6		128	-0.23267941	-0.89225245	0.6504202	0.73524684	1	1524	tags=16%, list=14%, signal=19%
V$ZIC1_01	V$ZIC1_01		124	-0.22862686	-0.891432	0.6369637	0.73581135	1	2365	tags=24%, list=21%, signal=30%
YYCATTCAWW_UNKNOWN	YYCATTCAWW_UNKNOWN		91	-0.24140514	-0.8829246	0.61870503	0.75382954	1	2045	tags=21%, list=18%, signal=25%
ATATGCA,MIR-448	ATATGCA,MIR-448		105	-0.25318792	-0.8797217	0.6268041	0.7596512	1	3118	tags=31%, list=28%, signal=43%
V$IRF2_01	V$IRF2_01		55	-0.2654435	-0.87956464	0.61934155	0.75857526	1	2230	tags=24%, list=20%, signal=29%
CATGTAA,MIR-496	CATGTAA,MIR-496		92	-0.2429392	-0.8742035	0.6463878	0.76942027	1	2058	tags=22%, list=18%, signal=26%
V$ALPHACP1_01	V$ALPHACP1_01		127	-0.21995522	-0.87412035	0.70598006	0.7681283	1	1992	tags=23%, list=18%, signal=27%
V$NGFIC_01	V$NGFIC_01		113	-0.19233947	-0.87316906	0.7383821	0.7688712	1	2092	tags=17%, list=19%, signal=20%
TCCATTKW_UNKNOWN	TCCATTKW_UNKNOWN		114	-0.21538892	-0.87178504	0.7320819	0.77049404	1	1275	tags=12%, list=11%, signal=14%
V$EGR2_01	V$EGR2_01		85	-0.21373247	-0.8679585	0.67712176	0.77751094	1	1395	tags=15%, list=12%, signal=17%
CTATGCA,MIR-153	CTATGCA,MIR-153		107	-0.2169544	-0.86768126	0.67276424	0.7766186	1	1524	tags=17%, list=14%, signal=19%
V$CHX10_01	V$CHX10_01		108	-0.25686577	-0.8668266	0.7294118	0.7771609	1	2869	tags=35%, list=26%, signal=47%
V$CREB_02	V$CREB_02		122	-0.20923449	-0.8647124	0.64285713	0.78045356	1	1520	tags=14%, list=14%, signal=16%
GGGNRMNNYCAT_UNKNOWN	GGGNRMNNYCAT_UNKNOWN		47	-0.23950212	-0.8627023	0.63747454	0.78357065	1	2001	tags=21%, list=18%, signal=26%
V$LXR_DR4_Q3	V$LXR_DR4_Q3		46	-0.24320687	-0.86237746	0.65666044	0.7828255	1	1324	tags=15%, list=12%, signal=17%
CCAWNWWNNNGGC_UNKNOWN	CCAWNWWNNNGGC_UNKNOWN		32	-0.2294888	-0.85492307	0.6883629	0.79771745	1	2294	tags=22%, list=20%, signal=27%
GTGCCAA,MIR-96	GTGCCAA,MIR-96		160	-0.19459909	-0.84984654	0.81284404	0.807586	1	2836	tags=28%, list=25%, signal=36%
GCAAGAC,MIR-431	GCAAGAC,MIR-431		22	-0.279027	-0.84827507	0.6838488	0.80972546	1	1945	tags=27%, list=17%, signal=33%
V$NFKB_C	V$NFKB_C		136	-0.2089479	-0.8459845	0.76258993	0.81328505	1	2351	tags=23%, list=21%, signal=29%
V$DR4_Q2	V$DR4_Q2		118	-0.21681604	-0.8442874	0.75438595	0.8156099	1	1767	tags=18%, list=16%, signal=21%
V$AP2_Q3	V$AP2_Q3		130	-0.18985575	-0.84424824	0.7360406	0.81419784	1	2932	tags=27%, list=26%, signal=36%
AGCACTT,MIR-93,MIR-302A,MIR-302B,MIR-302C,MIR-302D,MIR-372,MIR-373,MIR-520E,MIR-520A,MIR-526B,MIR-520B,MIR-520C,MIR-520D	AGCACTT,MIR-93,MIR-302A,MIR-302B,MIR-302C,MIR-302D,MIR-372,MIR-373,MIR-520E,MIR-520A,MIR-526B,MIR-520B,MIR-520C,MIR-520D		140	-0.19720796	-0.84399396	0.7879342	0.8131686	1	1767	tags=18%, list=16%, signal=21%
RACTNNRTTTNC_UNKNOWN	RACTNNRTTTNC_UNKNOWN		58	-0.24550745	-0.8423096	0.68926555	0.81537104	1	2212	tags=21%, list=20%, signal=26%
V$USF_01	V$USF_01		109	-0.18082583	-0.8406964	0.76964283	0.8174772	1	1202	tags=11%, list=11%, signal=12%
V$MYCMAX_B	V$MYCMAX_B		133	-0.17243367	-0.8365477	0.8142361	0.82505494	1	2313	tags=20%, list=21%, signal=24%
TCTGATC,MIR-383	TCTGATC,MIR-383		20	-0.2546287	-0.8358075	0.7234042	0.82518125	1	1063	tags=15%, list=9%, signal=17%
GTGACGY_V$E4F1_Q6	GTGACGY_V$E4F1_Q6		316	-0.18656203	-0.83393776	0.68115944	0.82790536	1	2260	tags=19%, list=20%, signal=23%
GCTNWTTGK_UNKNOWN	GCTNWTTGK_UNKNOWN		135	-0.21633592	-0.83327216	0.7573657	0.8278281	1	1917	tags=20%, list=17%, signal=24%
V$GATA2_01	V$GATA2_01		59	-0.22114018	-0.8266225	0.7795139	0.8402399	1	1793	tags=20%, list=16%, signal=24%
AAAGACA,MIR-511	AAAGACA,MIR-511		103	-0.19978455	-0.8198997	0.83687943	0.85280156	1	3394	tags=36%, list=30%, signal=51%
V$MAX_01	V$MAX_01		116	-0.20450163	-0.8198781	0.70711297	0.85131556	1	3046	tags=31%, list=27%, signal=42%
V$SP1_Q4_01	V$SP1_Q4_01		131	-0.18904062	-0.81838256	0.80038387	0.8531059	1	3311	tags=31%, list=30%, signal=44%
CACTGCC,MIR-34A,MIR-34C,MIR-449	CACTGCC,MIR-34A,MIR-34C,MIR-449		143	-0.18057896	-0.81664115	0.8756661	0.8550611	1	1788	tags=17%, list=16%, signal=20%
AAGCCAT,MIR-135A,MIR-135B	AAGCCAT,MIR-135A,MIR-135B		166	-0.19885029	-0.81362337	0.7765766	0.85980064	1	2948	tags=30%, list=26%, signal=40%
V$TFIII_Q6	V$TFIII_Q6		104	-0.21341366	-0.80422026	0.7993367	0.87673193	1	2795	tags=27%, list=25%, signal=36%
WCTCNATGGY_UNKNOWN	WCTCNATGGY_UNKNOWN		30	-0.23433009	-0.80417717	0.71771216	0.8752493	1	1579	tags=23%, list=14%, signal=27%
AGCTCCT,MIR-28	AGCTCCT,MIR-28		40	-0.20761248	-0.80412084	0.7921348	0.8738204	1	678	tags=8%, list=6%, signal=8%
V$YY1_02	V$YY1_02		113	-0.19398105	-0.80353	0.65806454	0.87342227	1	1616	tags=13%, list=14%, signal=15%
TTTTGAG,MIR-373	TTTTGAG,MIR-373		116	-0.20385306	-0.8024272	0.7186898	0.8740663	1	2643	tags=25%, list=24%, signal=32%
TTTGTAG,MIR-520D	TTTGTAG,MIR-520D		174	-0.21151167	-0.8005458	0.72911966	0.8761272	1	1928	tags=18%, list=17%, signal=22%
V$PAX2_01	V$PAX2_01		20	-0.26963377	-0.79936844	0.7707129	0.8766814	1	1623	tags=20%, list=14%, signal=23%
V$AP2GAMMA_01	V$AP2GAMMA_01		119	-0.19268668	-0.7984065	0.82718444	0.87705356	1	1534	tags=15%, list=14%, signal=17%
AGCATTA,MIR-155	AGCATTA,MIR-155		72	-0.23769714	-0.7964896	0.7360515	0.8791107	1	2444	tags=26%, list=22%, signal=34%
V$GNCF_01	V$GNCF_01		37	-0.25169322	-0.79235274	0.8341463	0.8853699	1	2095	tags=27%, list=19%, signal=33%
V$EGR1_01	V$EGR1_01		131	-0.17734712	-0.7900948	0.8576389	0.88824743	1	2092	tags=15%, list=19%, signal=19%
CATTTCA,MIR-203	CATTTCA,MIR-203		129	-0.1989657	-0.77992266	0.805915	0.9051814	1	2835	tags=28%, list=25%, signal=37%
TATCTGG,MIR-488	TATCTGG,MIR-488		32	-0.25428686	-0.7797986	0.7760911	0.90383214	1	2307	tags=22%, list=21%, signal=27%
GTTNYYNNGGTNA_UNKNOWN	GTTNYYNNGGTNA_UNKNOWN		33	-0.21920711	-0.7734132	0.77838826	0.9132089	1	1828	tags=18%, list=16%, signal=22%
V$AML1_01	V$AML1_01		129	-0.20493318	-0.7709524	0.8846816	0.9160012	1	2835	tags=31%, list=25%, signal=41%
V$AML1_Q6	V$AML1_Q6		129	-0.20493312	-0.77095217	0.8846816	0.9144026	1	2835	tags=31%, list=25%, signal=41%
V$SP1_Q6	V$SP1_Q6		128	-0.18883006	-0.76993644	0.81422925	0.91455173	1	3311	tags=32%, list=30%, signal=45%
AATGGAG,MIR-136	AATGGAG,MIR-136		41	-0.20846385	-0.7689583	0.8451243	0.9145678	1	2983	tags=27%, list=27%, signal=36%
V$USF_C	V$USF_C		137	-0.17771658	-0.7672163	0.8680688	0.9160289	1	2442	tags=20%, list=22%, signal=26%
TTGCCAA,MIR-182	TTGCCAA,MIR-182		160	-0.19773433	-0.76414126	0.81299216	0.9196521	1	1943	tags=18%, list=17%, signal=21%
V$AP1_Q4_01	V$AP1_Q4_01		145	-0.19998066	-0.76283914	0.86270875	0.92011476	1	1542	tags=14%, list=14%, signal=17%
V$NFKB_Q6_01	V$NFKB_Q6_01		113	-0.20672019	-0.75997436	0.8492908	0.92310154	1	1534	tags=16%, list=14%, signal=18%
ATCTTGC,MIR-31	ATCTTGC,MIR-31		33	-0.23749775	-0.7585905	0.84501845	0.9235132	1	1544	tags=15%, list=14%, signal=18%
TTANWNANTGGM_UNKNOWN	TTANWNANTGGM_UNKNOWN		29	-0.24197163	-0.75617594	0.82871974	0.9258133	1	2418	tags=31%, list=22%, signal=39%
ATGCTGC,MIR-103,MIR-107	ATGCTGC,MIR-103,MIR-107		113	-0.17761493	-0.75203717	0.93559927	0.93043077	1	1694	tags=17%, list=15%, signal=20%
GAGACTG,MIR-452	GAGACTG,MIR-452		44	-0.20224226	-0.7517649	0.8385827	0.92921317	1	1453	tags=14%, list=13%, signal=16%
CCAGGTT,MIR-490	CCAGGTT,MIR-490		27	-0.22349063	-0.75007087	0.81237525	0.93016905	1	3383	tags=30%, list=30%, signal=42%
TCTCTCC,MIR-185	TCTCTCC,MIR-185		53	-0.19639367	-0.7476045	0.8902439	0.932353	1	2574	tags=25%, list=23%, signal=32%
V$PAX6_01	V$PAX6_01		50	-0.21468093	-0.7469043	0.8886827	0.93177825	1	2212	tags=22%, list=20%, signal=27%
V$AR_02	V$AR_02		19	-0.27275047	-0.7467508	0.7826962	0.9304557	1	3322	tags=47%, list=30%, signal=67%
GACTGTT,MIR-212,MIR-132	GACTGTT,MIR-212,MIR-132		78	-0.20149836	-0.74289113	0.8118162	0.9343232	1	2784	tags=27%, list=25%, signal=36%
V$OLF1_01	V$OLF1_01		132	-0.19134101	-0.73935413	0.9339934	0.93770784	1	1358	tags=12%, list=12%, signal=14%
V$MYOGNF1_01	V$MYOGNF1_01		20	-0.26952875	-0.73792225	0.8342441	0.93813264	1	1169	tags=20%, list=10%, signal=22%
GGCNKCCATNK_UNKNOWN	GGCNKCCATNK_UNKNOWN		57	-0.19170734	-0.7351884	0.79923517	0.9402358	1	1672	tags=16%, list=15%, signal=18%
GTACTGT,MIR-101	GTACTGT,MIR-101		130	-0.19548137	-0.73443	0.8943089	0.9396886	1	1340	tags=14%, list=12%, signal=16%
V$ETS1_B	V$ETS1_B		128	-0.18745126	-0.7297146	0.8583916	0.9444367	1	2531	tags=22%, list=23%, signal=28%
V$NRSF_01	V$NRSF_01		52	-0.2654832	-0.7295232	0.83653843	0.9431166	1	3689	tags=44%, list=33%, signal=66%
V$MYOD_01	V$MYOD_01		110	-0.19234698	-0.7265598	0.9311475	0.9453236	1	1918	tags=17%, list=17%, signal=21%
TGAGATT,MIR-216	TGAGATT,MIR-216		56	-0.20699719	-0.72615814	0.80543935	0.9443337	1	2709	tags=21%, list=24%, signal=28%
ACAWNRNSRCGG_UNKNOWN	ACAWNRNSRCGG_UNKNOWN		41	-0.18347926	-0.72427404	0.81632656	0.9449712	1	741	tags=7%, list=7%, signal=8%
TGCAAAC,MIR-452	TGCAAAC,MIR-452		55	-0.19379738	-0.72361195	0.8982726	0.9441296	1	2417	tags=20%, list=22%, signal=25%
CTACCTC,LET-7A,LET-7B,LET-7C,LET-7D,LET-7E,LET-7F,MIR-98,LET-7G,LET-7I	CTACCTC,LET-7A,LET-7B,LET-7C,LET-7D,LET-7E,LET-7F,MIR-98,LET-7G,LET-7I		184	-0.15344493	-0.7196789	0.9883914	0.94743764	1	2753	tags=23%, list=25%, signal=30%
V$USF_02	V$USF_02		121	-0.16844685	-0.71653444	0.92543024	0.94953924	1	586	tags=7%, list=5%, signal=7%
V$PAX3_B	V$PAX3_B		44	-0.19648722	-0.7162851	0.92560554	0.948259	1	2370	tags=20%, list=21%, signal=26%
TNCATNTCCYR_UNKNOWN	TNCATNTCCYR_UNKNOWN		53	-0.1880139	-0.71128756	0.8765182	0.95251346	1	1553	tags=11%, list=14%, signal=13%
CACTTTG,MIR-520G,MIR-520H	CACTTTG,MIR-520G,MIR-520H		118	-0.17243773	-0.70672643	0.91977614	0.9556678	1	2437	tags=22%, list=22%, signal=28%
CAGTCAC,MIR-134	CAGTCAC,MIR-134		25	-0.1950209	-0.7057609	0.86569875	0.9553041	1	3051	tags=32%, list=27%, signal=44%
CCCAGAG,MIR-326	CCCAGAG,MIR-326		78	-0.15892279	-0.7045639	0.9542962	0.95507246	1	3880	tags=42%, list=35%, signal=64%
V$AHR_01	V$AHR_01		39	-0.19872276	-0.70324314	0.86946386	0.9548868	1	1386	tags=13%, list=12%, signal=15%
GGCAGCT,MIR-22	GGCAGCT,MIR-22		107	-0.17416748	-0.70185083	0.94274026	0.9548901	1	3046	tags=31%, list=27%, signal=42%
V$FAC1_01	V$FAC1_01		106	-0.17987421	-0.70004845	0.97333336	0.95512956	1	3019	tags=32%, list=27%, signal=43%
ACTGTGA,MIR-27A,MIR-27B	ACTGTGA,MIR-27A,MIR-27B		229	-0.16024046	-0.6979203	0.9769094	0.9557325	1	2207	tags=19%, list=20%, signal=23%
GCTTGAA,MIR-498	GCTTGAA,MIR-498		47	-0.20242646	-0.6972062	0.87636364	0.95474786	1	2835	tags=30%, list=25%, signal=40%
TCTATGA,MIR-376A,MIR-376B	TCTATGA,MIR-376A,MIR-376B		50	-0.19222473	-0.696962	0.9138943	0.95341635	1	2437	tags=22%, list=22%, signal=28%
AAAGGGA,MIR-204,MIR-211	AAAGGGA,MIR-204,MIR-211		119	-0.17879543	-0.6957156	0.912854	0.95308363	1	3523	tags=36%, list=31%, signal=52%
ACTGTAG,MIR-139	ACTGTAG,MIR-139		66	-0.1967152	-0.68108785	0.89596605	0.96418196	1	3107	tags=38%, list=28%, signal=52%
V$SP1_Q6_01	V$SP1_Q6_01		126	-0.15721132	-0.6803364	0.94649446	0.96315277	1	2649	tags=22%, list=24%, signal=29%
ACACTAC,MIR-142-3P	ACACTAC,MIR-142-3P		60	-0.20784657	-0.6765523	0.8175824	0.9646604	1	1275	tags=12%, list=11%, signal=13%
V$MYCMAX_01	V$MYCMAX_01		121	-0.17046691	-0.67522395	0.9498069	0.964251	1	2113	tags=18%, list=19%, signal=22%
AGGTGCA,MIR-500	AGGTGCA,MIR-500		46	-0.17551085	-0.67256385	0.9673321	0.9647067	1	3630	tags=41%, list=32%, signal=61%
V$E2F_Q2	V$E2F_Q2		79	-0.17165302	-0.65412825	0.9695122	0.97546816	1	1654	tags=14%, list=15%, signal=16%
GTCAGGA,MIR-378	GTCAGGA,MIR-378		28	-0.20808418	-0.65186805	0.9573561	0.9751919	1	2447	tags=29%, list=22%, signal=36%
CTTTGTA,MIR-524	CTTTGTA,MIR-524		227	-0.16640387	-0.6454898	0.9631068	0.9774129	1	1928	tags=15%, list=17%, signal=18%
V$YY1_Q6	V$YY1_Q6		113	-0.15147002	-0.6259091	0.8607595	0.9851757	1	1789	tags=11%, list=16%, signal=13%
GTACAGG,MIR-486	GTACAGG,MIR-486		33	-0.18307815	-0.6179764	0.9797794	0.9868016	1	1887	tags=21%, list=17%, signal=25%
AAGTCCA,MIR-422B,MIR-422A	AAGTCCA,MIR-422B,MIR-422A		28	-0.17311254	-0.61584395	0.9661319	0.9859269	1	1074	tags=11%, list=10%, signal=12%
TTGGAGA,MIR-515-5P,MIR-519E	TTGGAGA,MIR-515-5P,MIR-519E		68	-0.17649984	-0.6134387	0.95188284	0.98519933	1	2748	tags=31%, list=25%, signal=41%
V$ARNT_01	V$ARNT_01		122	-0.136783	-0.59488666	0.99813783	0.9894121	1	3149	tags=28%, list=28%, signal=38%
CCGNMNNTNACG_UNKNOWN	CCGNMNNTNACG_UNKNOWN		38	-0.14984345	-0.59105235	0.94402987	0.98884654	1	3439	tags=34%, list=31%, signal=49%
GCAAGGA,MIR-502	GCAAGGA,MIR-502		34	-0.17879419	-0.5842497	0.9863281	0.9889792	1	2307	tags=21%, list=21%, signal=26%
SNACANNNYSYAGA_UNKNOWN	SNACANNNYSYAGA_UNKNOWN		30	-0.1723784	-0.56928366	0.9576108	0.99069035	1	2143	tags=20%, list=19%, signal=25%
CAGNWMCNNNGAC_UNKNOWN	CAGNWMCNNNGAC_UNKNOWN		45	-0.18731165	-0.5156507	0.99369085	0.9961684	1	3688	tags=40%, list=33%, signal=59%
