# Supplementary material for: A genomic analysis of mouse models of breast cancer reveals molecular features of mouse models and relationships to human breast cancer
Source: Breast Cancer Res. 2014 Jun 5;16(3):R59. doi: 10.1186/bcr3672 (PMC4078930; doi:10.1186/bcr3672)
Supplement: Additional file 11 — GSEA for mouse models compared to all other models or to mammary gland development. Listed by model. [file bcr3672-S11.zip › AdditionalFile11/Ebb2KI/Vs_Normal_mammaryGland/C3/Upregulated_in_ERBB2knockin_vs_normalMammary.txt]

NAME	GS<br> follow link to MSigDB	GS DETAILS	SIZE	ES	NES	NOM p-val	FDR q-val	FWER p-val	RANK AT MAX	LEADING EDGE
KTGGYRSGAA_UNKNOWN	KTGGYRSGAA_UNKNOWN	Details ...	42	0.56455106	1.7045556	0.027956989	0.35791835	0.345	1765	tags=45%, list=16%, signal=54%
KCCGNSWTTT_UNKNOWN	KCCGNSWTTT_UNKNOWN	Details ...	48	0.4623965	1.5388353	0.050583657	0.99402696	0.747	3480	tags=40%, list=31%, signal=57%
V$E2F1DP1RB_01	V$E2F1DP1RB_01	Details ...	100	0.42946768	1.4841579	0.07589286	1	0.832	1555	tags=32%, list=14%, signal=37%
V$E2F_Q6_01	V$E2F_Q6_01	Details ...	110	0.43613362	1.4791358	0.09255079	0.83392996	0.838	1353	tags=30%, list=12%, signal=34%
V$E2F_03	V$E2F_03	Details ...	115	0.4258474	1.4551554	0.118393235	0.8107234	0.858	2174	tags=35%, list=19%, signal=43%
V$E2F1_Q3	V$E2F1_Q3	Details ...	105	0.39800316	1.4515004	0.09247312	0.6947486	0.863	1555	tags=31%, list=14%, signal=36%
V$E2F4DP1_01	V$E2F4DP1_01	Details ...	101	0.41429347	1.4366398	0.10775862	0.672923	0.886	1842	tags=35%, list=16%, signal=41%
V$E2F1DP1_01	V$E2F1DP1_01	Details ...	96	0.40628228	1.4322925	0.11320755	0.6088684	0.889	1842	tags=33%, list=16%, signal=40%
V$E2F1DP2_01	V$E2F1DP2_01	Details ...	96	0.40628228	1.4322925	0.11320755	0.5412164	0.889	1842	tags=33%, list=16%, signal=40%
V$E2F4DP2_01	V$E2F4DP2_01	Details ...	96	0.40628228	1.4322925	0.11320755	0.48709473	0.889	1842	tags=33%, list=16%, signal=40%
V$HTF_01	V$HTF_01	Details ...	28	0.39096016	1.4305001	0.048498847	0.44951886	0.89	1538	tags=21%, list=14%, signal=25%
V$E2F_02	V$E2F_02	Details ...	97	0.40543908	1.4300175	0.11764706	0.4137272	0.89	1842	tags=33%, list=16%, signal=39%
V$E2F_Q3_01	V$E2F_Q3_01	Details ...	106	0.4019242	1.4286915	0.10762332	0.38635048	0.894	2845	tags=43%, list=25%, signal=58%
CAGCAGG,MIR-370	CAGCAGG,MIR-370	Details ...	74	0.34260723	1.425991	0.030701755	0.36625135	0.895	2342	tags=30%, list=21%, signal=37%
GTGGTGA,MIR-197	GTGGTGA,MIR-197	Details ...	34	0.3914304	1.418109	0.040609136	0.36398456	0.9	3025	tags=41%, list=27%, signal=56%
GAGCCAG,MIR-149	GAGCCAG,MIR-149	Details ...	73	0.31248805	1.4171134	0.022624435	0.34430116	0.9	1834	tags=26%, list=16%, signal=31%
V$E2F1_Q4_01	V$E2F1_Q4_01	Details ...	105	0.4038452	1.4133558	0.121681415	0.3340128	0.902	2706	tags=40%, list=24%, signal=52%
V$E2F1_Q6	V$E2F1_Q6	Details ...	103	0.41359124	1.4061848	0.14767933	0.33317006	0.907	2352	tags=40%, list=21%, signal=50%
RNCTGNYNRNCTGNY_UNKNOWN	RNCTGNYNRNCTGNY_UNKNOWN	Details ...	31	0.47987413	1.4010078	0.08139535	0.32787105	0.91	638	tags=26%, list=6%, signal=27%
V$E2F_Q6	V$E2F_Q6	Details ...	101	0.41033828	1.3799131	0.1419214	0.36544424	0.923	1555	tags=30%, list=14%, signal=34%
V$E2F_Q4	V$E2F_Q4	Details ...	102	0.40998018	1.3785539	0.13495575	0.35167208	0.925	1555	tags=29%, list=14%, signal=34%
SGCGSSAAA_V$E2F1DP2_01	SGCGSSAAA_V$E2F1DP2_01	Details ...	75	0.42049623	1.3747407	0.15550756	0.34536338	0.927	1956	tags=36%, list=17%, signal=43%
CCATCCA,MIR-432	CCATCCA,MIR-432	Details ...	32	0.41232857	1.3714209	0.100446425	0.33768687	0.929	555	tags=16%, list=5%, signal=16%
V$E2F_Q3	V$E2F_Q3	Details ...	107	0.381218	1.3669496	0.13793103	0.3338103	0.931	1502	tags=26%, list=13%, signal=30%
MCAATNNNNNGCG_UNKNOWN	MCAATNNNNNGCG_UNKNOWN	Details ...	50	0.39778897	1.3589206	0.12889813	0.33888933	0.938	3034	tags=56%, list=27%, signal=76%
V$E2F_Q4_01	V$E2F_Q4_01	Details ...	108	0.40392002	1.3439353	0.15964523	0.36142746	0.946	1353	tags=27%, list=12%, signal=30%
CGGAARNGGCNG_UNKNOWN	CGGAARNGGCNG_UNKNOWN	Details ...	25	0.40910864	1.3409113	0.15975104	0.35554922	0.947	1817	tags=32%, list=16%, signal=38%
ACCTGTTG_UNKNOWN	ACCTGTTG_UNKNOWN	Details ...	72	0.3359767	1.3232367	0.066176474	0.38673106	0.954	3046	tags=47%, list=27%, signal=64%
V$E2F1_Q6_01	V$E2F1_Q6_01	Details ...	112	0.37888637	1.303953	0.1802935	0.42544353	0.965	2706	tags=42%, list=24%, signal=55%
CTGAGCC,MIR-24	CTGAGCC,MIR-24	Details ...	123	0.2733545	1.2882199	0.04526749	0.45498276	0.967	2489	tags=26%, list=22%, signal=33%
GTTGNYNNRGNAAC_UNKNOWN	GTTGNYNNRGNAAC_UNKNOWN	Details ...	44	0.34527242	1.2661437	0.15448852	0.50651133	0.973	3630	tags=52%, list=32%, signal=77%
V$FREAC7_01	V$FREAC7_01	Details ...	84	0.30793336	1.2584879	0.045333333	0.51424587	0.973	1908	tags=26%, list=17%, signal=31%
V$TAXCREB_02	V$TAXCREB_02	Details ...	15	0.44832355	1.2416334	0.19037199	0.5528928	0.981	627	tags=20%, list=6%, signal=21%
TTGCWCAAY_V$CEBPB_02	TTGCWCAAY_V$CEBPB_02	Details ...	36	0.36472496	1.2411798	0.12666667	0.53810126	0.981	1868	tags=31%, list=17%, signal=37%
CAGCCTC,MIR-485-5P	CAGCCTC,MIR-485-5P	Details ...	73	0.31051475	1.2402487	0.1626506	0.5260273	0.981	1575	tags=23%, list=14%, signal=27%
ACTWSNACTNY_UNKNOWN	ACTWSNACTNY_UNKNOWN	Details ...	40	0.35721278	1.2401581	0.21412803	0.51165146	0.981	3068	tags=45%, list=27%, signal=62%
V$TEL2_Q6	V$TEL2_Q6	Details ...	109	0.28499568	1.2361555	0.21614583	0.51035744	0.981	3673	tags=40%, list=33%, signal=59%
V$E2F_01	V$E2F_01	Details ...	36	0.3804	1.2229309	0.251938	0.53681886	0.981	1444	tags=25%, list=13%, signal=29%
TCCCRNNRTGC_UNKNOWN	TCCCRNNRTGC_UNKNOWN	Details ...	80	0.3372318	1.2054201	0.26629424	0.5774674	0.982	2692	tags=33%, list=24%, signal=42%
AACWWCAANK_UNKNOWN	AACWWCAANK_UNKNOWN	Details ...	70	0.31663662	1.2050829	0.16856492	0.56402326	0.982	1190	tags=20%, list=11%, signal=22%
CTGRYYYNATT_UNKNOWN	CTGRYYYNATT_UNKNOWN	Details ...	34	0.3622099	1.2035604	0.16052061	0.55508447	0.982	1723	tags=29%, list=15%, signal=35%
V$NFY_C	V$NFY_C	Details ...	112	0.28270778	1.1771269	0.17327766	0.6270497	0.985	1620	tags=21%, list=14%, signal=24%
CACCAGC,MIR-138	CACCAGC,MIR-138	Details ...	103	0.305258	1.1731356	0.24517375	0.6256931	0.986	1631	tags=24%, list=15%, signal=28%
GCGNNANTTCC_UNKNOWN	GCGNNANTTCC_UNKNOWN	Details ...	63	0.30260918	1.1586565	0.27416173	0.66168886	0.988	2320	tags=25%, list=21%, signal=32%
V$EGR3_01	V$EGR3_01	Details ...	34	0.3121179	1.137274	0.2764706	0.72395986	0.991	2912	tags=32%, list=26%, signal=44%
V$FOXO1_01	V$FOXO1_01	Details ...	124	0.26741278	1.1314896	0.20050761	0.7298905	0.992	659	tags=15%, list=6%, signal=15%
V$SMAD_Q6	V$SMAD_Q6	Details ...	128	0.2352894	1.1273478	0.1912088	0.7290159	0.994	2174	tags=23%, list=19%, signal=28%
V$HNF4_Q6	V$HNF4_Q6	Details ...	125	0.26659837	1.1088736	0.24193548	0.7818758	0.994	2124	tags=24%, list=19%, signal=29%
V$GABP_B	V$GABP_B	Details ...	114	0.2742087	1.1028632	0.33669356	0.7891391	0.995	3343	tags=39%, list=30%, signal=54%
V$E2F1_Q4	V$E2F1_Q4	Details ...	115	0.2543702	1.0906861	0.31529412	0.82117593	0.996	3040	tags=33%, list=27%, signal=45%
CCAWYNNGAAR_UNKNOWN	CCAWYNNGAAR_UNKNOWN	Details ...	61	0.2667243	1.0854478	0.34893617	0.8253908	0.997	2371	tags=31%, list=21%, signal=39%
YTCCCRNNAGGY_UNKNOWN	YTCCCRNNAGGY_UNKNOWN	Details ...	32	0.28932932	1.0816388	0.38197425	0.8245585	0.997	2063	tags=31%, list=18%, signal=38%
V$XBP1_01	V$XBP1_01	Details ...	65	0.28433198	1.0771288	0.3524229	0.82686454	0.997	3846	tags=52%, list=34%, signal=79%
GGGYGTGNY_UNKNOWN	GGGYGTGNY_UNKNOWN	Details ...	325	0.2231688	1.0742924	0.28375286	0.82265174	0.998	1286	tags=15%, list=11%, signal=16%
WTTGKCTG_UNKNOWN	WTTGKCTG_UNKNOWN	Details ...	235	0.22738495	1.0739355	0.2631579	0.80906117	0.998	1515	tags=18%, list=14%, signal=20%
RRCCGTTA_UNKNOWN	RRCCGTTA_UNKNOWN	Details ...	35	0.2834081	1.0538107	0.37296036	0.8720753	0.999	2025	tags=29%, list=18%, signal=35%
V$NFY_01	V$NFY_01	Details ...	126	0.26175216	1.0523027	0.3590909	0.8627748	0.999	1435	tags=18%, list=13%, signal=21%
V$NFY_Q6	V$NFY_Q6	Details ...	119	0.25176364	1.035539	0.39211136	0.9145151	0.999	2392	tags=24%, list=21%, signal=31%
AACYNNNNTTCCS_UNKNOWN	AACYNNNNTTCCS_UNKNOWN	Details ...	44	0.27579007	1.0327775	0.4078091	0.91024005	0.999	2602	tags=27%, list=23%, signal=35%
V$TGIF_01	V$TGIF_01	Details ...	107	0.26096964	1.0294118	0.40232557	0.90844643	0.999	960	tags=15%, list=9%, signal=16%
CRGAARNNNNCGA_UNKNOWN	CRGAARNNNNCGA_UNKNOWN		25	0.3350181	1.0287547	0.4375	0.8961273	0.999	4377	tags=52%, list=39%, signal=85%
ACTAYRNNNCCCR_UNKNOWN	ACTAYRNNNCCCR_UNKNOWN		184	0.2294309	1.0283078	0.42382812	0.88341314	0.999	3234	tags=33%, list=29%, signal=45%
CCCACAT,MIR-299-3P	CCCACAT,MIR-299-3P		25	0.31108117	1.0228634	0.45640075	0.8895982	0.999	2446	tags=32%, list=22%, signal=41%
TACTTGA,MIR-26A,MIR-26B	TACTTGA,MIR-26A,MIR-26B		144	0.25965708	1.0225422	0.4298056	0.8770205	0.999	2134	tags=24%, list=19%, signal=30%
V$CP2_02	V$CP2_02		122	0.2336849	1.0192598	0.40821257	0.87587714	1	1675	tags=20%, list=15%, signal=24%
YRCCAKNNGNCGC_UNKNOWN	YRCCAKNNGNCGC_UNKNOWN		29	0.29347464	1.0062132	0.43609023	0.9110317	1	1061	tags=14%, list=9%, signal=15%
V$RFX1_02	V$RFX1_02		120	0.22119834	1.0050114	0.4408602	0.9018894	1	1502	tags=19%, list=13%, signal=22%
V$COREBINDINGFACTOR_Q6	V$COREBINDINGFACTOR_Q6		138	0.2626196	0.9991742	0.46013668	0.9093452	1	1810	tags=24%, list=16%, signal=28%
V$MEIS1AHOXA9_01	V$MEIS1AHOXA9_01		55	0.29876974	0.99804175	0.44753748	0.9003027	1	1409	tags=27%, list=13%, signal=31%
V$CREBP1_01	V$CREBP1_01		77	0.25216502	0.9980397	0.47198275	0.8874623	1	2457	tags=31%, list=22%, signal=40%
WCAANNNYCAG_UNKNOWN	WCAANNNYCAG_UNKNOWN		121	0.21824706	0.99765724	0.41079813	0.87640756	1	2549	tags=29%, list=23%, signal=37%
GCACCTT,MIR-18A,MIR-18B	GCACCTT,MIR-18A,MIR-18B		53	0.27492067	0.9919429	0.47254902	0.88552994	1	3752	tags=36%, list=34%, signal=54%
TCCAGAT,MIR-516-5P	TCCAGAT,MIR-516-5P		50	0.3032848	0.9914334	0.4970874	0.8751272	1	2314	tags=34%, list=21%, signal=43%
V$ATF6_01	V$ATF6_01		63	0.27280778	0.9908133	0.43973213	0.8655083	1	2024	tags=25%, list=18%, signal=31%
V$NRF1_Q6	V$NRF1_Q6		117	0.23188278	0.983432	0.47470817	0.87981015	1	3211	tags=34%, list=29%, signal=47%
V$AP1_Q6	V$AP1_Q6		130	0.22884902	0.98326015	0.48498845	0.8688195	1	2224	tags=27%, list=20%, signal=33%
AGTCTTA,MIR-499	AGTCTTA,MIR-499		34	0.33162808	0.97529745	0.5174954	0.88552713	1	2230	tags=32%, list=20%, signal=40%
AAACCAC,MIR-140	AAACCAC,MIR-140		54	0.2515788	0.9749399	0.52330506	0.8752792	1	1926	tags=24%, list=17%, signal=29%
V$AREB6_02	V$AREB6_02		129	0.2306158	0.9717003	0.5138539	0.87527025	1	2349	tags=31%, list=21%, signal=39%
WYAAANNRNNNGCG_UNKNOWN	WYAAANNRNNNGCG_UNKNOWN		25	0.29660654	0.9713174	0.45862883	0.8656607	1	2258	tags=28%, list=20%, signal=35%
ACCATTT,MIR-522	ACCATTT,MIR-522		78	0.26193777	0.96910393	0.5079681	0.86223483	1	2394	tags=27%, list=21%, signal=34%
AGGAAGC,MIR-516-3P	AGGAAGC,MIR-516-3P		51	0.25589436	0.968751	0.5321508	0.85292464	1	2957	tags=33%, list=26%, signal=45%
V$NRF2_01	V$NRF2_01		121	0.23428603	0.96849036	0.49630997	0.84345853	1	3630	tags=40%, list=32%, signal=58%
V$OSF2_Q6	V$OSF2_Q6		134	0.21109162	0.96312004	0.56160456	0.85177535	1	766	tags=11%, list=7%, signal=12%
ATGGYGGA_UNKNOWN	ATGGYGGA_UNKNOWN		43	0.24033071	0.96294	0.5212121	0.8422606	1	3101	tags=30%, list=28%, signal=42%
AAGGGAT,MIR-188	AAGGGAT,MIR-188		41	0.25748825	0.9561074	0.5127119	0.85451746	1	3159	tags=44%, list=28%, signal=61%
TAANNYSGCG_UNKNOWN	TAANNYSGCG_UNKNOWN		40	0.27235952	0.95469767	0.516129	0.8492282	1	3103	tags=33%, list=28%, signal=45%
V$ELK1_01	V$ELK1_01		124	0.23559085	0.942995	0.4939173	0.87823546	1	2150	tags=22%, list=19%, signal=27%
V$AR_03	V$AR_03		33	0.25994596	0.9415087	0.57522124	0.8729226	1	2602	tags=33%, list=23%, signal=43%
GCTGAGT,MIR-512-5P	GCTGAGT,MIR-512-5P		29	0.3050833	0.9398061	0.5459662	0.8687962	1	2542	tags=28%, list=23%, signal=36%
ATAGGAA,MIR-202	ATAGGAA,MIR-202		52	0.27117392	0.93530524	0.5836653	0.8736036	1	2342	tags=27%, list=21%, signal=34%
MYAATNNNNNNNGGC_UNKNOWN	MYAATNNNNNNNGGC_UNKNOWN		56	0.23053841	0.92560345	0.6133909	0.8952548	1	2394	tags=29%, list=21%, signal=36%
CTCAAGA,MIR-526B	CTCAAGA,MIR-526B		38	0.2822486	0.92476946	0.59774435	0.88822305	1	2287	tags=29%, list=20%, signal=36%
GAGCTGG,MIR-337	GAGCTGG,MIR-337		76	0.22555985	0.9239969	0.6051502	0.88118	1	1933	tags=24%, list=17%, signal=28%
TATTATA,MIR-374	TATTATA,MIR-374		145	0.22948648	0.92302126	0.57716703	0.8748852	1	2345	tags=26%, list=21%, signal=33%
GCAAAAA,MIR-129	GCAAAAA,MIR-129		76	0.24866797	0.9204424	0.5966387	0.8741628	1	1025	tags=16%, list=9%, signal=17%
GTGACTT,MIR-224	GTGACTT,MIR-224		79	0.24182025	0.9186257	0.5864811	0.87077594	1	1940	tags=24%, list=17%, signal=29%
TCATCTC,MIR-143	TCATCTC,MIR-143		70	0.229863	0.9176178	0.6200417	0.8648848	1	2698	tags=31%, list=24%, signal=41%
YTTCCNNNGGAMR_UNKNOWN	YTTCCNNNGGAMR_UNKNOWN		22	0.28073108	0.91507685	0.5849057	0.8637994	1	2077	tags=27%, list=19%, signal=33%
CTACTGT,MIR-199A	CTACTGT,MIR-199A		77	0.24558523	0.9131986	0.61706346	0.86085993	1	926	tags=14%, list=8%, signal=15%
V$MAF_Q6	V$MAF_Q6		144	0.21668996	0.91293967	0.6255507	0.8532046	1	2013	tags=24%, list=18%, signal=28%
GGTGAAG,MIR-412	GGTGAAG,MIR-412		34	0.29545346	0.91075915	0.588694	0.8512983	1	2636	tags=26%, list=24%, signal=35%
GTTRYCATRR_UNKNOWN	GTTRYCATRR_UNKNOWN		67	0.21692133	0.9066109	0.63656884	0.8557534	1	2731	tags=30%, list=24%, signal=39%
V$NFMUE1_Q6	V$NFMUE1_Q6		118	0.23372859	0.9042044	0.5683594	0.85492337	1	3667	tags=38%, list=33%, signal=56%
V$NFY_Q6_01	V$NFY_Q6_01		129	0.2073895	0.9006451	0.69020504	0.8573229	1	1711	tags=19%, list=15%, signal=22%
CGTSACG_V$PAX3_B	CGTSACG_V$PAX3_B		61	0.21977222	0.8912109	0.6415929	0.87743044	1	2387	tags=25%, list=21%, signal=31%
V$STAT1_01	V$STAT1_01		37	0.2442783	0.88702327	0.6379691	0.8815661	1	1994	tags=24%, list=18%, signal=29%
ATCMNTCCGY_UNKNOWN	ATCMNTCCGY_UNKNOWN		23	0.28161913	0.88691014	0.63279855	0.87372196	1	2975	tags=39%, list=27%, signal=53%
V$PU1_Q6	V$PU1_Q6		110	0.21570916	0.88620526	0.63432837	0.8677311	1	1734	tags=17%, list=15%, signal=20%
RCGCANGCGY_V$NRF1_Q6	RCGCANGCGY_V$NRF1_Q6		412	0.18601462	0.8818229	0.62109375	0.87195736	1	3070	tags=28%, list=27%, signal=37%
V$STAT3_02	V$STAT3_02		63	0.21451369	0.87732285	0.71495324	0.87639076	1	594	tags=11%, list=5%, signal=12%
GGCCAGT,MIR-193A,MIR-193B	GGCCAGT,MIR-193A,MIR-193B		42	0.22633968	0.87677824	0.6689342	0.8699593	1	2493	tags=26%, list=22%, signal=34%
GATGKMRGCG_UNKNOWN	GATGKMRGCG_UNKNOWN		31	0.257218	0.87262833	0.63	0.8737393	1	2338	tags=26%, list=21%, signal=33%
V$SPZ1_01	V$SPZ1_01		127	0.19669525	0.86983913	0.7092199	0.87408286	1	3101	tags=31%, list=28%, signal=42%
V$AML_Q6	V$AML_Q6		135	0.21861553	0.8669998	0.75581396	0.8739633	1	1810	tags=21%, list=16%, signal=24%
GGGCATT,MIR-365	GGGCATT,MIR-365		60	0.24694835	0.86465484	0.6946903	0.87273604	1	278	tags=8%, list=2%, signal=8%
AACTGAC,MIR-223	AACTGAC,MIR-223		54	0.2456968	0.86325735	0.69076306	0.8688093	1	1089	tags=17%, list=10%, signal=18%
V$ETF_Q6	V$ETF_Q6		50	0.25520623	0.8591896	0.6545454	0.87170327	1	3201	tags=44%, list=29%, signal=61%
V$STAT1_02	V$STAT1_02		117	0.18231624	0.8554436	0.7647059	0.8738792	1	3767	tags=38%, list=34%, signal=56%
V$PAX2_02	V$PAX2_02		122	0.21493366	0.83618426	0.7858881	0.9152254	1	2483	tags=28%, list=22%, signal=35%
RACCACAR_V$AML_Q6	RACCACAR_V$AML_Q6		138	0.20723455	0.8275917	0.7963387	0.92814094	1	1667	tags=20%, list=15%, signal=23%
AGGCACT,MIR-515-3P	AGGCACT,MIR-515-3P		42	0.24492306	0.8262356	0.6981132	0.92386025	1	2950	tags=31%, list=26%, signal=42%
V$AP2_Q6	V$AP2_Q6		127	0.16844302	0.817676	0.84731185	0.93633324	1	2908	tags=26%, list=26%, signal=35%
MGGAAGTG_V$GABP_B	MGGAAGTG_V$GABP_B		357	0.1960815	0.81687886	0.5949721	0.9306406	1	2352	tags=24%, list=21%, signal=29%
CAGCTTT,MIR-320	CAGCTTT,MIR-320		121	0.20782927	0.81272286	0.7467412	0.9327489	1	2245	tags=24%, list=20%, signal=30%
TTGGGAG,MIR-150	TTGGGAG,MIR-150		49	0.22138897	0.8112979	0.7527881	0.92840856	1	2541	tags=29%, list=23%, signal=37%
CTCTGGA,MIR-520A,MIR-525	CTCTGGA,MIR-520A,MIR-525		80	0.20036115	0.8109858	0.820296	0.9217979	1	2168	tags=21%, list=19%, signal=26%
CCAATNNSNNNGCG_UNKNOWN	CCAATNNSNNNGCG_UNKNOWN		28	0.23614037	0.81070817	0.7866109	0.91517013	1	2388	tags=25%, list=21%, signal=32%
GGCACTT,MIR-519E	GGCACTT,MIR-519E		68	0.21929547	0.8037892	0.76984125	0.9225152	1	2411	tags=22%, list=22%, signal=28%
GTGTGAG,MIR-342	GTGTGAG,MIR-342		29	0.20623678	0.7940516	0.7982262	0.9355115	1	2799	tags=24%, list=25%, signal=32%
V$CHOP_01	V$CHOP_01		115	0.18438633	0.79062784	0.92903227	0.9348949	1	2151	tags=22%, list=19%, signal=27%
V$ELK1_02	V$ELK1_02		113	0.19476356	0.7870932	0.6792079	0.9347075	1	3828	tags=36%, list=34%, signal=55%
GTGCAAA,MIR-507	GTGCAAA,MIR-507		58	0.19223464	0.78201103	0.8285078	0.9374274	1	1033	tags=12%, list=9%, signal=13%
ACCAAAG,MIR-9	ACCAAAG,MIR-9		255	0.17161794	0.77446353	0.8666667	0.94389015	1	1069	tags=12%, list=10%, signal=13%
GTAGGCA,MIR-189	GTAGGCA,MIR-189		17	0.25227734	0.7736757	0.7876289	0.9383443	1	1391	tags=18%, list=12%, signal=20%
CAAGGAT,MIR-362	CAAGGAT,MIR-362		33	0.21941315	0.77103764	0.8116883	0.93598264	1	2314	tags=21%, list=21%, signal=27%
ACTGCCT,MIR-34B	ACTGCCT,MIR-34B		111	0.16089918	0.74243873	0.95238096	0.9742614	1	1986	tags=17%, list=18%, signal=21%
GTCTTCC,MIR-7	GTCTTCC,MIR-7		79	0.18789932	0.72280693	0.88188976	0.9929979	1	1297	tags=13%, list=12%, signal=14%
GCCATNTTG_V$YY1_Q6	GCCATNTTG_V$YY1_Q6		200	0.16973779	0.72108185	0.788	0.9879246	1	3725	tags=32%, list=33%, signal=47%
V$ETS_Q4	V$ETS_Q4		130	0.18251753	0.715704	0.8538813	0.98694927	1	2320	tags=21%, list=21%, signal=26%
V$POU3F2_01	V$POU3F2_01		49	0.20659295	0.7070577	0.96199524	0.98968476	1	1819	tags=22%, list=16%, signal=27%
V$CETS1P54_01	V$CETS1P54_01		128	0.15925254	0.6966542	0.8640167	0.99327636	1	3579	tags=33%, list=32%, signal=48%
GGCNNMSMYNTTG_UNKNOWN	GGCNNMSMYNTTG_UNKNOWN		35	0.21322374	0.68547046	0.79296875	0.9959706	1	921	tags=11%, list=8%, signal=12%
ATAACCT,MIR-154	ATAACCT,MIR-154		35	0.22451742	0.6592813	0.8582231	1	1	3201	tags=29%, list=29%, signal=40%
TMTCGCGANR_UNKNOWN	TMTCGCGANR_UNKNOWN		72	0.18463369	0.62421906	0.8248032	1	1	4198	tags=43%, list=37%, signal=68%
GGGATGC,MIR-324-5P	GGGATGC,MIR-324-5P		24	0.1940115	0.6206539	0.9775281	1	1	2445	tags=25%, list=22%, signal=32%
V$LXR_Q3	V$LXR_Q3		34	0.1653189	0.61942536	0.97396964	1	1	2992	tags=26%, list=27%, signal=36%
AAGWWRNYGGC_UNKNOWN	AAGWWRNYGGC_UNKNOWN		50	0.17329235	0.6000224	0.9281867	1	1	3103	tags=30%, list=28%, signal=41%
TAGGTCA,MIR-192,MIR-215	TAGGTCA,MIR-192,MIR-215		23	0.17888196	0.5756056	0.9719828	1	1	1718	tags=17%, list=15%, signal=21%
GGCACAT,MIR-455	GGCACAT,MIR-455		28	0.15464088	0.562729	0.9844961	1	1	139	tags=4%, list=1%, signal=4%
GGAANCGGAANY_UNKNOWN	GGAANCGGAANY_UNKNOWN		52	0.13435324	0.5193215	0.96007985	1	1	3651	tags=33%, list=33%, signal=48%
ACATATC,MIR-190	ACATATC,MIR-190		26	0.16547386	0.4938715	0.9936306	0.9972195	1	3051	tags=27%, list=27%, signal=37%
