# Supplementary material for: A genomic analysis of mouse models of breast cancer reveals molecular features of mouse models and relationships to human breast cancer
Source: Breast Cancer Res. 2014 Jun 5;16(3):R59. doi: 10.1186/bcr3672 (PMC4078930; doi:10.1186/bcr3672)
Supplement: Additional file 11 — GSEA for mouse models compared to all other models or to mammary gland development. Listed by model. [file bcr3672-S11.zip › AdditionalFile11/Ebb2KI/Vs_Normal_mammaryGland/C6/Downregulated_in_ERBB2knockin_vs_normalMammary.txt]

NAME	GS<br> follow link to MSigDB	GS DETAILS	SIZE	ES	NES	NOM p-val	FDR q-val	FWER p-val	RANK AT MAX	LEADING EDGE
BMI1_DN.V1_DN	BMI1_DN.V1_DN	Details ...	90	-0.4700987	-1.5786793	0.005649718	0.95116377	0.372	1629	tags=38%, list=15%, signal=44%
KRAS.LUNG_UP.V1_UP	KRAS.LUNG_UP.V1_UP	Details ...	68	-0.47783598	-1.4793442	0.015384615	1	0.625	1694	tags=35%, list=15%, signal=41%
AKT_UP.V1_DN	AKT_UP.V1_DN	Details ...	138	-0.44512793	-1.4763008	0.043737575	0.9907835	0.633	1468	tags=34%, list=13%, signal=39%
STK33_SKM_DN	STK33_SKM_DN	Details ...	125	-0.38665235	-1.4698157	0.007207207	0.78783745	0.646	2058	tags=37%, list=18%, signal=45%
KRAS.50_UP.V1_UP	KRAS.50_UP.V1_UP	Details ...	31	-0.52130693	-1.4665968	0.021505376	0.65224737	0.652	1348	tags=42%, list=12%, signal=48%
CYCLIN_D1_KE_.V1_DN	CYCLIN_D1_KE_.V1_DN	Details ...	124	-0.40786922	-1.4521646	0.025145067	0.62129575	0.682	1934	tags=29%, list=17%, signal=35%
CAHOY_ASTROCYTIC	CAHOY_ASTROCYTIC	Details ...	57	-0.4597261	-1.4512395	0.035916824	0.53689444	0.682	1443	tags=30%, list=13%, signal=34%
SNF5_DN.V1_DN	SNF5_DN.V1_DN	Details ...	119	-0.44094145	-1.4267372	0.03564728	0.58688277	0.731	1642	tags=29%, list=15%, signal=34%
PRC2_EDD_UP.V1_DN	PRC2_EDD_UP.V1_DN	Details ...	106	-0.42203757	-1.4261355	0.018	0.5244559	0.731	1364	tags=26%, list=12%, signal=30%
MTOR_UP.V1_DN	MTOR_UP.V1_DN	Details ...	134	-0.39157394	-1.4252858	0.07129095	0.47534966	0.734	1889	tags=34%, list=17%, signal=40%
PKCA_DN.V1_UP	PKCA_DN.V1_UP	Details ...	115	-0.4466785	-1.3590798	0.09315589	0.7456404	0.843	2134	tags=37%, list=19%, signal=46%
NOTCH_DN.V1_DN	NOTCH_DN.V1_DN	Details ...	110	-0.44294173	-1.3566033	0.091649696	0.6968948	0.845	1767	tags=31%, list=16%, signal=36%
STK33_DN	STK33_DN	Details ...	115	-0.3607333	-1.3557777	0.08646616	0.6460881	0.846	2058	tags=37%, list=18%, signal=44%
KRAS.PROSTATE_UP.V1_UP	KRAS.PROSTATE_UP.V1_UP	Details ...	77	-0.47196296	-1.3535765	0.09689923	0.60935533	0.851	1348	tags=27%, list=12%, signal=31%
CSR_LATE_UP.V1_DN	CSR_LATE_UP.V1_DN	Details ...	74	-0.4451177	-1.3534613	0.12573674	0.56890875	0.851	2079	tags=36%, list=19%, signal=45%
BCAT.100_UP.V1_DN	BCAT.100_UP.V1_DN	Details ...	15	-0.54079556	-1.3254149	0.15808824	0.64997363	0.877	3263	tags=53%, list=29%, signal=75%
CSR_EARLY_UP.V1_DN	CSR_EARLY_UP.V1_DN	Details ...	59	-0.35694566	-1.310703	0.08791209	0.6788804	0.891	2079	tags=31%, list=19%, signal=37%
KRAS.600_UP.V1_UP	KRAS.600_UP.V1_UP	Details ...	149	-0.40653607	-1.3017154	0.088288285	0.6794526	0.899	1934	tags=30%, list=17%, signal=36%
MTOR_UP.N4.V1_DN	MTOR_UP.N4.V1_DN	Details ...	82	-0.3423078	-1.283373	0.12873134	0.7227768	0.91	1140	tags=18%, list=10%, signal=20%
BMI1_DN_MEL18_DN.V1_DN	BMI1_DN_MEL18_DN.V1_DN	Details ...	86	-0.39529064	-1.281903	0.09437387	0.6927803	0.911	1631	tags=34%, list=15%, signal=39%
GLI1_UP.V1_UP	GLI1_UP.V1_UP		16	-0.4482416	-1.2765831	0.1826923	0.68028396	0.915	537	tags=19%, list=5%, signal=20%
ATF2_S_UP.V1_DN	ATF2_S_UP.V1_DN		107	-0.3816222	-1.271808	0.12820514	0.67065614	0.921	1618	tags=35%, list=14%, signal=40%
ATM_DN.V1_UP	ATM_DN.V1_UP		90	-0.43304977	-1.271311	0.14555766	0.64315295	0.921	1482	tags=24%, list=13%, signal=28%
ESC_J1_UP_LATE.V1_DN	ESC_J1_UP_LATE.V1_DN		133	-0.35992697	-1.2707231	0.14776632	0.6180571	0.921	2093	tags=30%, list=19%, signal=37%
MTOR_UP.N4.V1_UP	MTOR_UP.N4.V1_UP		130	-0.3284436	-1.2707205	0.1335807	0.5933348	0.921	2458	tags=36%, list=22%, signal=46%
KRAS.AMP.LUNG_UP.V1_UP	KRAS.AMP.LUNG_UP.V1_UP		67	-0.4417983	-1.2610596	0.1597633	0.6037212	0.925	2210	tags=37%, list=20%, signal=46%
KRAS.BREAST_UP.V1_UP	KRAS.BREAST_UP.V1_UP		74	-0.43337697	-1.2496492	0.1569343	0.6211325	0.925	2375	tags=41%, list=21%, signal=51%
CYCLIN_D1_UP.V1_UP	CYCLIN_D1_UP.V1_UP		123	-0.31545773	-1.244696	0.16029143	0.61491406	0.925	1681	tags=24%, list=15%, signal=27%
PRC1_BMI_UP.V1_UP	PRC1_BMI_UP.V1_UP		99	-0.37971923	-1.2444508	0.17594256	0.59467703	0.925	2086	tags=28%, list=19%, signal=34%
TGFB_UP.V1_UP	TGFB_UP.V1_UP		111	-0.35204455	-1.2418343	0.14583333	0.58371675	0.925	2385	tags=35%, list=21%, signal=44%
PTEN_DN.V1_UP	PTEN_DN.V1_UP		101	-0.40395752	-1.2403473	0.21357286	0.5698016	0.926	1701	tags=30%, list=15%, signal=35%
PKCA_DN.V1_DN	PKCA_DN.V1_DN		117	-0.3334039	-1.2344435	0.07008547	0.571072	0.93	1624	tags=24%, list=15%, signal=28%
AKT_UP_MTOR_DN.V1_DN	AKT_UP_MTOR_DN.V1_DN		138	-0.33808896	-1.2256821	0.18878505	0.5824117	0.935	1874	tags=30%, list=17%, signal=35%
RB_P107_DN.V1_DN	RB_P107_DN.V1_DN		86	-0.3097799	-1.2214957	0.20072992	0.5783988	0.936	2717	tags=35%, list=24%, signal=46%
ALK_DN.V1_DN	ALK_DN.V1_DN		73	-0.40690494	-1.2192949	0.18772563	0.5681755	0.937	2179	tags=30%, list=19%, signal=37%
KRAS.BREAST_UP.V1_DN	KRAS.BREAST_UP.V1_DN		77	-0.3818459	-1.2152622	0.18666667	0.5646181	0.94	1314	tags=25%, list=12%, signal=28%
RELA_DN.V1_DN	RELA_DN.V1_DN		95	-0.40545127	-1.2142355	0.19885278	0.5523571	0.941	1704	tags=26%, list=15%, signal=31%
ESC_V6.5_UP_LATE.V1_UP	ESC_V6.5_UP_LATE.V1_UP		135	-0.35970592	-1.2126063	0.18962432	0.54280543	0.943	2260	tags=32%, list=20%, signal=39%
IL15_UP.V1_DN	IL15_UP.V1_DN		88	-0.36933252	-1.2082504	0.18849206	0.54126173	0.944	1651	tags=22%, list=15%, signal=25%
CRX_NRL_DN.V1_DN	CRX_NRL_DN.V1_DN		92	-0.34913343	-1.2069628	0.17095588	0.53149647	0.944	1454	tags=22%, list=13%, signal=25%
CTIP_DN.V1_UP	CTIP_DN.V1_UP		70	-0.43248186	-1.198884	0.25494072	0.5422398	0.949	1369	tags=29%, list=12%, signal=32%
ESC_V6.5_UP_EARLY.V1_DN	ESC_V6.5_UP_EARLY.V1_DN		135	-0.378683	-1.1987228	0.24857685	0.5295898	0.949	2036	tags=37%, list=18%, signal=45%
KRAS.KIDNEY_UP.V1_DN	KRAS.KIDNEY_UP.V1_DN		78	-0.37629986	-1.1860632	0.21196581	0.5537821	0.957	1364	tags=22%, list=12%, signal=25%
CTIP_DN.V1_DN	CTIP_DN.V1_DN		71	-0.33488935	-1.177889	0.19928187	0.5642035	0.96	1380	tags=20%, list=12%, signal=22%
BCAT_BILD_ET_AL_UP	BCAT_BILD_ET_AL_UP		29	-0.3611661	-1.177219	0.2244898	0.5532862	0.96	1274	tags=28%, list=11%, signal=31%
CYCLIN_D1_UP.V1_DN	CYCLIN_D1_UP.V1_DN		125	-0.29478472	-1.1725043	0.1840796	0.5542947	0.961	1424	tags=16%, list=13%, signal=18%
BRCA1_DN.V1_DN	BRCA1_DN.V1_DN		70	-0.36311328	-1.167294	0.24158415	0.55781615	0.963	2318	tags=30%, list=21%, signal=38%
MEK_UP.V1_UP	MEK_UP.V1_UP		124	-0.3250927	-1.1642476	0.22222222	0.5547241	0.963	1283	tags=25%, list=11%, signal=28%
JNK_DN.V1_UP	JNK_DN.V1_UP		109	-0.34143156	-1.1607002	0.23062016	0.55359775	0.964	1766	tags=25%, list=16%, signal=29%
KRAS.600.LUNG.BREAST_UP.V1_DN	KRAS.600.LUNG.BREAST_UP.V1_DN		140	-0.3536026	-1.1597382	0.2365989	0.5454711	0.966	1922	tags=29%, list=17%, signal=34%
ATF2_UP.V1_DN	ATF2_UP.V1_DN		113	-0.347493	-1.1584564	0.2345679	0.53767705	0.967	1618	tags=30%, list=14%, signal=35%
MEL18_DN.V1_DN	MEL18_DN.V1_DN		89	-0.3618736	-1.1546674	0.21172023	0.5375453	0.971	1631	tags=30%, list=15%, signal=35%
JAK2_DN.V1_UP	JAK2_DN.V1_UP		87	-0.3468904	-1.1519563	0.20967741	0.53535736	0.972	2436	tags=34%, list=22%, signal=44%
KRAS.300_UP.V1_UP	KRAS.300_UP.V1_UP		80	-0.36391792	-1.1413119	0.22366288	0.55215377	0.973	1915	tags=29%, list=17%, signal=34%
YAP1_UP	YAP1_UP		23	-0.33580506	-1.1412936	0.3005566	0.5421835	0.973	1845	tags=26%, list=16%, signal=31%
KRAS.600.LUNG.BREAST_UP.V1_UP	KRAS.600.LUNG.BREAST_UP.V1_UP		142	-0.36981308	-1.1338785	0.2720588	0.5529814	0.978	1778	tags=29%, list=16%, signal=34%
E2F1_UP.V1_DN	E2F1_UP.V1_DN		129	-0.30192786	-1.1297619	0.25969645	0.55425626	0.979	2566	tags=37%, list=23%, signal=48%
KRAS.KIDNEY_UP.V1_UP	KRAS.KIDNEY_UP.V1_UP		83	-0.4007951	-1.1275526	0.3012295	0.55055237	0.98	2231	tags=41%, list=20%, signal=51%
PDGF_UP.V1_DN	PDGF_UP.V1_DN		70	-0.34322834	-1.1266327	0.26981133	0.54336196	0.98	934	tags=20%, list=8%, signal=22%
CAHOY_NEURONAL	CAHOY_NEURONAL		56	-0.41793752	-1.1264693	0.31657356	0.5348429	0.98	1941	tags=29%, list=17%, signal=34%
LEF1_UP.V1_UP	LEF1_UP.V1_UP		124	-0.33948675	-1.1246605	0.28014842	0.5305858	0.98	1669	tags=24%, list=15%, signal=28%
KRAS.LUNG.BREAST_UP.V1_DN	KRAS.LUNG.BREAST_UP.V1_DN		72	-0.3533336	-1.1233047	0.25186568	0.5251262	0.98	1650	tags=29%, list=15%, signal=34%
GCNP_SHH_UP_LATE.V1_DN	GCNP_SHH_UP_LATE.V1_DN		137	-0.26823723	-1.1229924	0.22544283	0.5175631	0.98	2136	tags=25%, list=19%, signal=30%
LTE2_UP.V1_DN	LTE2_UP.V1_DN		111	-0.32731116	-1.1218078	0.2844365	0.51244056	0.98	1524	tags=26%, list=14%, signal=30%
SIRNA_EIF4GI_DN	SIRNA_EIF4GI_DN		50	-0.32278982	-1.121648	0.33759123	0.50490004	0.98	1763	tags=26%, list=16%, signal=31%
RAF_UP.V1_UP	RAF_UP.V1_UP		123	-0.3076899	-1.1210109	0.24329501	0.4987339	0.981	1750	tags=26%, list=16%, signal=30%
KRAS.LUNG.BREAST_UP.V1_UP	KRAS.LUNG.BREAST_UP.V1_UP		73	-0.38555765	-1.118916	0.26617375	0.4962208	0.981	1752	tags=32%, list=16%, signal=37%
IL21_UP.V1_UP	IL21_UP.V1_UP		118	-0.3484275	-1.1133482	0.30228138	0.5023668	0.984	2487	tags=37%, list=22%, signal=47%
ESC_J1_UP_EARLY.V1_DN	ESC_J1_UP_EARLY.V1_DN		124	-0.310603	-1.1129053	0.27272728	0.4962803	0.984	1334	tags=20%, list=12%, signal=23%
RAF_UP.V1_DN	RAF_UP.V1_DN		110	-0.31206354	-1.1070485	0.27631578	0.50344867	0.985	2613	tags=40%, list=23%, signal=52%
ESC_J1_UP_LATE.V1_UP	ESC_J1_UP_LATE.V1_UP		140	-0.31966713	-1.0998213	0.307815	0.5128905	0.986	1631	tags=22%, list=15%, signal=26%
KRAS.50_UP.V1_DN	KRAS.50_UP.V1_DN		23	-0.42345515	-1.096857	0.342	0.5117583	0.986	1140	tags=26%, list=10%, signal=29%
KRAS.PROSTATE_UP.V1_DN	KRAS.PROSTATE_UP.V1_DN		80	-0.3775577	-1.0947237	0.34960938	0.5095737	0.987	2413	tags=38%, list=22%, signal=47%
EGFR_UP.V1_DN	EGFR_UP.V1_DN		105	-0.29744172	-1.0931426	0.3216912	0.5064969	0.987	2681	tags=37%, list=24%, signal=48%
JAK2_DN.V1_DN	JAK2_DN.V1_DN		51	-0.31784087	-1.0912436	0.34313726	0.50428295	0.987	863	tags=14%, list=8%, signal=15%
BMI1_DN.V1_UP	BMI1_DN.V1_UP		102	-0.31838405	-1.0873736	0.35791367	0.5054882	0.987	1979	tags=31%, list=18%, signal=38%
PRC2_SUZ12_UP.V1_UP	PRC2_SUZ12_UP.V1_UP		114	-0.3125886	-1.0865023	0.34003657	0.501087	0.987	2772	tags=37%, list=25%, signal=48%
P53_DN.V1_DN	P53_DN.V1_DN		122	-0.31914914	-1.0859449	0.3406193	0.49568072	0.987	2795	tags=45%, list=25%, signal=59%
CRX_DN.V1_DN	CRX_DN.V1_DN		113	-0.30031237	-1.0848615	0.30286738	0.49201173	0.987	1024	tags=16%, list=9%, signal=17%
CRX_NRL_DN.V1_UP	CRX_NRL_DN.V1_UP		109	-0.28455102	-1.0838132	0.2733564	0.48792487	0.987	973	tags=18%, list=9%, signal=20%
PRC2_EZH2_UP.V1_DN	PRC2_EZH2_UP.V1_DN		112	-0.30710107	-1.0809909	0.3	0.48853773	0.987	1670	tags=27%, list=15%, signal=31%
CAHOY_OLIGODENDROCUTIC	CAHOY_OLIGODENDROCUTIC		52	-0.2903057	-1.080032	0.31464738	0.48422825	0.987	1918	tags=31%, list=17%, signal=37%
PRC2_SUZ12_UP.V1_DN	PRC2_SUZ12_UP.V1_DN		100	-0.31911343	-1.0695474	0.35227272	0.50028807	0.988	1468	tags=23%, list=13%, signal=26%
ALK_DN.V1_UP	ALK_DN.V1_UP		89	-0.3553872	-1.0645896	0.3697318	0.5048176	0.988	1503	tags=26%, list=13%, signal=30%
RB_DN.V1_DN	RB_DN.V1_DN		86	-0.32432738	-1.0577815	0.38062283	0.5141764	0.989	1638	tags=24%, list=15%, signal=28%
NOTCH_DN.V1_UP	NOTCH_DN.V1_UP		98	-0.3008725	-1.0567598	0.36666667	0.510407	0.989	1199	tags=17%, list=11%, signal=19%
CYCLIN_D1_KE_.V1_UP	CYCLIN_D1_KE_.V1_UP		115	-0.2629608	-1.0544752	0.3542373	0.50986177	0.99	2326	tags=24%, list=21%, signal=30%
TGFB_UP.V1_DN	TGFB_UP.V1_DN		108	-0.2933655	-1.0540137	0.38018018	0.50479823	0.99	1220	tags=19%, list=11%, signal=22%
PTEN_DN.V2_UP	PTEN_DN.V2_UP		70	-0.31318682	-1.0422208	0.3605313	0.5239209	0.991	1972	tags=30%, list=18%, signal=36%
CAHOY_ASTROGLIAL	CAHOY_ASTROGLIAL		64	-0.34114805	-1.0390117	0.39323843	0.52486753	0.991	1039	tags=22%, list=9%, signal=24%
IL2_UP.V1_UP	IL2_UP.V1_UP		102	-0.28986984	-1.0388459	0.38475835	0.5193298	0.991	1867	tags=25%, list=17%, signal=29%
WNT_UP.V1_DN	WNT_UP.V1_DN		122	-0.29627267	-1.0381615	0.38223937	0.5147573	0.991	1655	tags=25%, list=15%, signal=29%
P53_DN.V2_DN	P53_DN.V2_DN		99	-0.3131501	-1.03358	0.41463414	0.5182227	0.992	796	tags=15%, list=7%, signal=16%
VEGF_A_UP.V1_UP	VEGF_A_UP.V1_UP		115	-0.3057497	-1.0312369	0.41682243	0.5172318	0.992	2359	tags=29%, list=21%, signal=36%
EIF4E_UP	EIF4E_UP		52	-0.28014892	-1.0271671	0.40480593	0.5203604	0.993	1861	tags=27%, list=17%, signal=32%
NRL_DN.V1_DN	NRL_DN.V1_DN		91	-0.27106977	-1.0148141	0.4298893	0.5395686	0.993	1454	tags=21%, list=13%, signal=24%
IL2_UP.V1_DN	IL2_UP.V1_DN		99	-0.31119564	-1.0108769	0.44592032	0.5424253	0.993	1111	tags=15%, list=10%, signal=17%
MYC_UP.V1_UP	MYC_UP.V1_UP		82	-0.26150832	-1.0085744	0.4026975	0.541453	0.993	930	tags=15%, list=8%, signal=16%
ESC_V6.5_UP_LATE.V1_DN	ESC_V6.5_UP_LATE.V1_DN		129	-0.27385753	-1.0061873	0.47192982	0.5409765	0.993	1024	tags=16%, list=9%, signal=18%
ATM_DN.V1_DN	ATM_DN.V1_DN		86	-0.29962248	-1.0049589	0.46346155	0.5381603	0.993	1595	tags=19%, list=14%, signal=22%
JNK_DN.V1_DN	JNK_DN.V1_DN		115	-0.3008704	-0.99545956	0.45405406	0.5517936	0.993	2168	tags=30%, list=19%, signal=37%
LTE2_UP.V1_UP	LTE2_UP.V1_UP		120	-0.28280604	-0.9839693	0.46435452	0.5701174	0.995	1772	tags=24%, list=16%, signal=28%
IL21_UP.V1_DN	IL21_UP.V1_DN		94	-0.29102993	-0.96922094	0.512069	0.5958165	0.995	1013	tags=15%, list=9%, signal=16%
NFE2L2.V2	NFE2L2.V2		212	-0.2590702	-0.9691846	0.5052265	0.5901844	0.995	2359	tags=30%, list=21%, signal=38%
STK33_NOMO_UP	STK33_NOMO_UP		146	-0.2831026	-0.9652919	0.48698884	0.59312844	0.995	2784	tags=36%, list=25%, signal=47%
YAP1_DN	YAP1_DN		24	-0.29567692	-0.9601826	0.5361011	0.5983466	0.995	628	tags=17%, list=6%, signal=18%
BMI1_DN_MEL18_DN.V1_UP	BMI1_DN_MEL18_DN.V1_UP		99	-0.29916924	-0.955999	0.5426357	0.60172164	0.995	1813	tags=31%, list=16%, signal=37%
MYC_UP.V1_DN	MYC_UP.V1_DN		58	-0.27881795	-0.94466275	0.5436364	0.62016755	0.996	2080	tags=28%, list=19%, signal=34%
E2F3_UP.V1_UP	E2F3_UP.V1_UP		100	-0.25233334	-0.9436714	0.5958188	0.6166148	0.996	1731	tags=24%, list=15%, signal=28%
PRC1_BMI_UP.V1_DN	PRC1_BMI_UP.V1_DN		95	-0.27835962	-0.93975836	0.52854514	0.6193762	0.996	1220	tags=18%, list=11%, signal=20%
LEF1_UP.V1_DN	LEF1_UP.V1_DN		111	-0.27331778	-0.93301487	0.58081704	0.6287641	0.997	1917	tags=28%, list=17%, signal=33%
WNT_UP.V1_UP	WNT_UP.V1_UP		133	-0.2702398	-0.9271144	0.5735849	0.63572353	0.997	2339	tags=29%, list=21%, signal=36%
GCNP_SHH_UP_EARLY.V1_DN	GCNP_SHH_UP_EARLY.V1_DN		120	-0.24756089	-0.9254813	0.5753676	0.63344187	0.997	1733	tags=21%, list=15%, signal=24%
MEL18_DN.V1_UP	MEL18_DN.V1_UP		102	-0.279922	-0.92180073	0.6184211	0.63561934	0.997	1586	tags=25%, list=14%, signal=29%
BRCA1_DN.V1_UP	BRCA1_DN.V1_UP		70	-0.33781427	-0.9124461	0.56	0.64930606	0.997	1566	tags=24%, list=14%, signal=28%
PTEN_DN.V1_DN	PTEN_DN.V1_DN		84	-0.29946238	-0.90893024	0.56565654	0.6509588	0.998	1629	tags=24%, list=15%, signal=28%
RB_P130_DN.V1_DN	RB_P130_DN.V1_DN		81	-0.2641927	-0.8963898	0.59130436	0.671597	0.998	1659	tags=20%, list=15%, signal=23%
ERB2_UP.V1_UP	ERB2_UP.V1_UP		118	-0.24488032	-0.8847836	0.60611856	0.69169635	0.999	1332	tags=20%, list=12%, signal=23%
RAPA_EARLY_UP.V1_UP	RAPA_EARLY_UP.V1_UP		105	-0.23649542	-0.8817444	0.6714542	0.69257927	0.999	2243	tags=26%, list=20%, signal=32%
KRAS.DF.V1_UP	KRAS.DF.V1_UP		123	-0.25629646	-0.86941034	0.702847	0.7132568	0.999	2601	tags=37%, list=23%, signal=47%
RELA_DN.V1_UP	RELA_DN.V1_UP		86	-0.25886023	-0.8675306	0.6820513	0.7109525	0.999	1188	tags=15%, list=11%, signal=17%
KRAS.AMP.LUNG_UP.V1_DN	KRAS.AMP.LUNG_UP.V1_DN		74	-0.2582934	-0.8430423	0.6680761	0.7570892	1	2112	tags=26%, list=19%, signal=31%
BCAT_GDS748_DN	BCAT_GDS748_DN		22	-0.27101544	-0.8409736	0.6902174	0.75490147	1	1254	tags=18%, list=11%, signal=20%
ATF2_UP.V1_UP	ATF2_UP.V1_UP		107	-0.25215027	-0.8322436	0.7312253	0.76814705	1	1976	tags=27%, list=18%, signal=33%
PTEN_DN.V2_DN	PTEN_DN.V2_DN		77	-0.21962418	-0.8258605	0.77112675	0.77445817	1	2924	tags=36%, list=26%, signal=49%
CAMP_UP.V1_UP	CAMP_UP.V1_UP		123	-0.1881043	-0.81810534	0.74265975	0.7830911	1	1996	tags=20%, list=18%, signal=24%
SRC_UP.V1_UP	SRC_UP.V1_UP		76	-0.25007233	-0.817202	0.7110694	0.77880746	1	1538	tags=17%, list=14%, signal=20%
KRAS.DF.V1_DN	KRAS.DF.V1_DN		102	-0.22941974	-0.80628014	0.82194245	0.79360086	1	2624	tags=30%, list=23%, signal=39%
RAPA_EARLY_UP.V1_DN	RAPA_EARLY_UP.V1_DN		110	-0.22593704	-0.804031	0.77288735	0.7916407	1	2912	tags=32%, list=26%, signal=43%
PIGF_UP.V1_UP	PIGF_UP.V1_UP		94	-0.21846858	-0.7774811	0.83516484	0.8344196	1	2458	tags=24%, list=22%, signal=31%
CRX_DN.V1_UP	CRX_DN.V1_UP		102	-0.21135147	-0.76743776	0.93310463	0.8448248	1	2514	tags=28%, list=22%, signal=36%
CAMP_UP.V1_DN	CAMP_UP.V1_DN		116	-0.18767904	-0.7445324	0.9032815	0.87635463	1	1917	tags=18%, list=17%, signal=22%
STK33_SKM_UP	STK33_SKM_UP		129	-0.23229185	-0.7442162	0.8431002	0.8701416	1	1385	tags=19%, list=12%, signal=21%
PIGF_UP.V1_DN	PIGF_UP.V1_DN		105	-0.20692456	-0.7153323	0.93260473	0.9037726	1	2430	tags=23%, list=22%, signal=29%
CSR_EARLY_UP.V1_UP	CSR_EARLY_UP.V1_UP		98	-0.16066961	-0.57672834	0.9657658	0.9887812	1	3039	tags=29%, list=27%, signal=39%
