# Supplementary material for: A genomic analysis of mouse models of breast cancer reveals molecular features of mouse models and relationships to human breast cancer
Source: Breast Cancer Res. 2014 Jun 5;16(3):R59. doi: 10.1186/bcr3672 (PMC4078930; doi:10.1186/bcr3672)
Supplement: Additional file 11 — GSEA for mouse models compared to all other models or to mammary gland development. Listed by model. [file bcr3672-S11.zip › AdditionalFile11/Ebb2KI/Vs_Normal_mammaryGland/C6/Upregulated_in_ERBB2knockin_vs_normalMammary.txt]

NAME	GS<br> follow link to MSigDB	GS DETAILS	SIZE	ES	NES	NOM p-val	FDR q-val	FWER p-val	RANK AT MAX	LEADING EDGE
RB_DN.V1_UP	RB_DN.V1_UP	Details ...	95	0.46692553	1.6592388	0.015981736	0.16732153	0.178	1778	tags=42%, list=16%, signal=50%
RPS14_DN.V1_DN	RPS14_DN.V1_DN	Details ...	101	0.46695417	1.5718297	0.04269663	0.22832954	0.368	1184	tags=36%, list=11%, signal=39%
CSR_LATE_UP.V1_UP	CSR_LATE_UP.V1_UP	Details ...	107	0.46641728	1.5504724	0.06818182	0.18473929	0.41	2369	tags=46%, list=21%, signal=58%
RB_P130_DN.V1_UP	RB_P130_DN.V1_UP	Details ...	101	0.42931595	1.5280828	0.037527595	0.17401099	0.458	977	tags=25%, list=9%, signal=27%
GCNP_SHH_UP_LATE.V1_UP	GCNP_SHH_UP_LATE.V1_UP	Details ...	121	0.4322763	1.5222331	0.048498847	0.1487245	0.468	2667	tags=40%, list=24%, signal=52%
GCNP_SHH_UP_EARLY.V1_UP	GCNP_SHH_UP_EARLY.V1_UP	Details ...	114	0.38897339	1.4521525	0.062937066	0.22913389	0.603	2688	tags=39%, list=24%, signal=50%
SRC_UP.V1_DN	SRC_UP.V1_DN	Details ...	81	0.39657164	1.4069675	0.028350515	0.2854198	0.703	1880	tags=37%, list=17%, signal=44%
E2F1_UP.V1_UP	E2F1_UP.V1_UP	Details ...	113	0.40438735	1.4005558	0.118568234	0.2630198	0.717	2067	tags=36%, list=18%, signal=44%
CORDENONSI_YAP_CONSERVED_SIGNATURE	CORDENONSI_YAP_CONSERVED_SIGNATURE	Details ...	42	0.49413094	1.3944741	0.09368192	0.24647644	0.733	954	tags=33%, list=9%, signal=36%
BCAT_BILD_ET_AL_DN	BCAT_BILD_ET_AL_DN	Details ...	22	0.47758716	1.3890358	0.08515284	0.23128234	0.74	3579	tags=45%, list=32%, signal=67%
MTOR_UP.V1_UP	MTOR_UP.V1_UP	Details ...	121	0.37454805	1.3365405	0.12048193	0.30494785	0.82	1781	tags=32%, list=16%, signal=38%
PRC2_EZH2_UP.V1_UP	PRC2_EZH2_UP.V1_UP	Details ...	112	0.36783028	1.3137285	0.08510638	0.3233564	0.844	1626	tags=29%, list=15%, signal=33%
VEGF_A_UP.V1_DN	VEGF_A_UP.V1_DN	Details ...	122	0.36610886	1.2627804	0.17426273	0.41196367	0.896	2048	tags=36%, list=18%, signal=44%
RB_P107_DN.V1_UP	RB_P107_DN.V1_UP	Details ...	109	0.40048897	1.2506727	0.22014052	0.410449	0.91	1502	tags=42%, list=13%, signal=48%
PRC2_EDD_UP.V1_UP	PRC2_EDD_UP.V1_UP	Details ...	111	0.32494822	1.2171985	0.18202765	0.4634462	0.936	1343	tags=25%, list=12%, signal=28%
ATF2_S_UP.V1_UP	ATF2_S_UP.V1_UP	Details ...	108	0.3459176	1.1810323	0.19589977	0.53281313	0.96	1984	tags=31%, list=18%, signal=37%
AKT_UP_MTOR_DN.V1_UP	AKT_UP_MTOR_DN.V1_UP	Details ...	127	0.30548632	1.1745987	0.19954129	0.5198196	0.96	2123	tags=31%, list=19%, signal=37%
SNF5_DN.V1_UP	SNF5_DN.V1_UP	Details ...	134	0.35656562	1.1673777	0.2789598	0.5089215	0.962	1922	tags=31%, list=17%, signal=36%
AKT_UP.V1_UP	AKT_UP.V1_UP	Details ...	118	0.31204084	1.1405137	0.21361503	0.5527703	0.976	2323	tags=34%, list=21%, signal=42%
KRAS.LUNG_UP.V1_DN	KRAS.LUNG_UP.V1_DN	Details ...	75	0.3464854	1.1234668	0.2294686	0.57176495	0.978	780	tags=20%, list=7%, signal=21%
NRL_DN.V1_UP	NRL_DN.V1_UP		111	0.29331294	1.1228899	0.22921914	0.5462583	0.978	1239	tags=20%, list=11%, signal=22%
TBK1.DN.48HRS_DN	TBK1.DN.48HRS_DN		39	0.35727462	1.1213292	0.33932585	0.5256645	0.978	1803	tags=31%, list=16%, signal=37%
ERB2_UP.V1_DN	ERB2_UP.V1_DN		92	0.32597405	1.1140577	0.3159204	0.52073336	0.978	1400	tags=25%, list=13%, signal=28%
DCA_UP.V1_UP	DCA_UP.V1_UP		86	0.32150337	1.1078454	0.2857143	0.5137679	0.98	755	tags=16%, list=7%, signal=17%
BCAT_GDS748_UP	BCAT_GDS748_UP		33	0.3381679	1.1037841	0.291954	0.5030757	0.981	1888	tags=33%, list=17%, signal=40%
KRAS.300_UP.V1_DN	KRAS.300_UP.V1_DN		74	0.32956618	1.0886981	0.2982456	0.5195163	0.983	475	tags=18%, list=4%, signal=18%
TBK1.DF_UP	TBK1.DF_UP		166	0.2852839	1.0551938	0.38106236	0.582834	0.991	1940	tags=25%, list=17%, signal=30%
ESC_J1_UP_EARLY.V1_UP	ESC_J1_UP_EARLY.V1_UP		119	0.26503706	1.0503494	0.35872236	0.57448334	0.993	1187	tags=18%, list=11%, signal=20%
MEK_UP.V1_DN	MEK_UP.V1_DN		98	0.28948134	1.0274459	0.41555557	0.6138009	0.995	1840	tags=28%, list=16%, signal=33%
HOXA9_DN.V1_DN	HOXA9_DN.V1_DN		111	0.25854906	1.0245072	0.3883249	0.60091674	0.996	1817	tags=27%, list=16%, signal=32%
PDGF_UP.V1_UP	PDGF_UP.V1_UP		85	0.25932527	1.0197414	0.42256638	0.59350425	0.996	2229	tags=28%, list=20%, signal=35%
PDGF_ERK_DN.V1_UP	PDGF_ERK_DN.V1_UP		81	0.23932843	0.99119085	0.46633416	0.64761853	0.997	2668	tags=28%, list=24%, signal=37%
STK33_NOMO_DN	STK33_NOMO_DN		122	0.25448707	0.9766324	0.49878934	0.6678275	0.998	1955	tags=30%, list=17%, signal=35%
P53_DN.V1_UP	P53_DN.V1_UP		114	0.26788497	0.96840006	0.5023585	0.6695563	0.999	1830	tags=31%, list=16%, signal=36%
P53_DN.V2_UP	P53_DN.V2_UP		83	0.30090994	0.9607577	0.5034325	0.66938096	0.999	2575	tags=37%, list=23%, signal=48%
TBK1.DF_DN	TBK1.DF_DN		157	0.2600003	0.957829	0.5104408	0.6575594	0.999	1619	tags=21%, list=14%, signal=24%
SIRNA_EIF4GI_UP	SIRNA_EIF4GI_UP		65	0.25155064	0.95706904	0.5301724	0.6415284	0.999	2414	tags=37%, list=22%, signal=47%
KRAS.600_UP.V1_DN	KRAS.600_UP.V1_DN		150	0.27201915	0.93545735	0.569161	0.6788274	1	1156	tags=21%, list=10%, signal=23%
ESC_V6.5_UP_EARLY.V1_UP	ESC_V6.5_UP_EARLY.V1_UP		118	0.24630688	0.9294897	0.5599022	0.67640203	1	2121	tags=32%, list=19%, signal=39%
EGFR_UP.V1_UP	EGFR_UP.V1_UP		121	0.26483652	0.9199824	0.60294116	0.68264747	1	2040	tags=31%, list=18%, signal=37%
PDGF_ERK_DN.V1_DN	PDGF_ERK_DN.V1_DN		88	0.21623647	0.8848652	0.6081731	0.74808145	1	2133	tags=25%, list=19%, signal=31%
TBK1.DN.48HRS_UP	TBK1.DN.48HRS_UP		34	0.25837508	0.8834615	0.6247379	0.73345613	1	2549	tags=24%, list=23%, signal=30%
EIF4E_DN	EIF4E_DN		44	0.26065496	0.87214315	0.6877637	0.74393106	1	1990	tags=32%, list=18%, signal=39%
BCAT.100_UP.V1_UP	BCAT.100_UP.V1_UP		32	0.28343976	0.86957157	0.6926407	0.732928	1	818	tags=22%, list=7%, signal=24%
STK33_UP	STK33_UP		129	0.24559069	0.8440698	0.68490154	0.7731467	1	2688	tags=37%, list=24%, signal=48%
RPS14_DN.V1_UP	RPS14_DN.V1_UP		113	0.27780312	0.8240939	0.6793587	0.7988299	1	1291	tags=25%, list=12%, signal=28%
IL15_UP.V1_UP	IL15_UP.V1_UP		103	0.20572393	0.804752	0.8873239	0.82127464	1	1983	tags=26%, list=18%, signal=32%
DCA_UP.V1_DN	DCA_UP.V1_DN		81	0.18090333	0.72174686	0.9384289	0.94081146	1	2986	tags=33%, list=27%, signal=45%
E2F3_UP.V1_DN	E2F3_UP.V1_DN		57	0.20505722	0.7217048	0.94386697	0.9216568	1	3013	tags=33%, list=27%, signal=45%
HOXA9_DN.V1_UP	HOXA9_DN.V1_UP		90	0.18791182	0.5975186	0.9551887	0.98571193	1	3210	tags=38%, list=29%, signal=53%
