# Supplementary material for: A genomic analysis of mouse models of breast cancer reveals molecular features of mouse models and relationships to human breast cancer
Source: Breast Cancer Res. 2014 Jun 5;16(3):R59. doi: 10.1186/bcr3672 (PMC4078930; doi:10.1186/bcr3672)
Supplement: Additional file 11 — GSEA for mouse models compared to all other models or to mammary gland development. Listed by model. [file bcr3672-S11.zip › AdditionalFile11/Ebb2KI/Vs_other_models/C2/Downregulated_in_ERBB2knockin_vs_other_models.txt]

NAME	GS<br> follow link to MSigDB	GS DETAILS	SIZE	ES	NES	NOM p-val	FDR q-val	FWER p-val	RANK AT MAX	LEADING EDGE
REACTOME_RNA_POLYMERASE_III_TRANSCRIPTION_INITIATION	REACTOME_RNA_POLYMERASE_III_TRANSCRIPTION_INITIATION	Details ...	17	-0.64180744	-2.0884075	0	0.7335403	0.12	1776	tags=53%, list=16%, signal=63%
RHODES_CANCER_META_SIGNATURE	RHODES_CANCER_META_SIGNATURE	Details ...	41	-0.54035336	-2.0002427	0	0.7765426	0.2	4412	tags=76%, list=39%, signal=124%
NIKOLSKY_BREAST_CANCER_20Q12_Q13_AMPLICON	NIKOLSKY_BREAST_CANCER_20Q12_Q13_AMPLICON	Details ...	70	-0.4647799	-1.8712369	0	1	0.49	4450	tags=64%, list=40%, signal=106%
REACTOME_RNA_POLYMERASE_III_TRANSCRIPTION	REACTOME_RNA_POLYMERASE_III_TRANSCRIPTION	Details ...	22	-0.59406036	-1.8672172	0.018181818	1	0.5	2245	tags=55%, list=20%, signal=68%
GINESTIER_BREAST_CANCER_ZNF217_AMPLIFIED_DN	GINESTIER_BREAST_CANCER_ZNF217_AMPLIFIED_DN	Details ...	158	-0.44017014	-1.8591943	0	0.9529158	0.51	5073	tags=69%, list=45%, signal=124%
STARK_HYPPOCAMPUS_22Q11_DELETION_UP	STARK_HYPPOCAMPUS_22Q11_DELETION_UP	Details ...	24	-0.62944216	-1.8523277	0	0.8503524	0.53	2056	tags=46%, list=18%, signal=56%
REACTOME_INSULIN_SYNTHESIS_AND_SECRETION	REACTOME_INSULIN_SYNTHESIS_AND_SECRETION	Details ...	87	-0.4082254	-1.8319228	0.09803922	0.8832612	0.61	4403	tags=61%, list=39%, signal=100%
SPIELMAN_LYMPHOBLAST_EUROPEAN_VS_ASIAN_UP	SPIELMAN_LYMPHOBLAST_EUROPEAN_VS_ASIAN_UP	Details ...	324	-0.36734575	-1.8285185	0.02	0.8063044	0.63	5102	tags=61%, list=46%, signal=108%
ZHONG_RESPONSE_TO_AZACITIDINE_AND_TSA_DN	ZHONG_RESPONSE_TO_AZACITIDINE_AND_TSA_DN	Details ...	32	-0.55010074	-1.824527	0.017857144	0.72951436	0.63	1791	tags=41%, list=16%, signal=48%
GRADE_COLON_CANCER_UP	GRADE_COLON_CANCER_UP	Details ...	410	-0.36294007	-1.817153	0.040816326	0.6973808	0.64	3421	tags=43%, list=31%, signal=60%
BIOCARTA_GPCR_PATHWAY	BIOCARTA_GPCR_PATHWAY	Details ...	18	-0.60047	-1.813653	0	0.65645736	0.65	2732	tags=61%, list=24%, signal=81%
GINESTIER_BREAST_CANCER_20Q13_AMPLIFICATION_DN	GINESTIER_BREAST_CANCER_20Q13_AMPLIFICATION_DN	Details ...	80	-0.4682071	-1.8124844	0	0.6044618	0.65	4538	tags=65%, list=41%, signal=109%
FLECHNER_PBL_KIDNEY_TRANSPLANT_OK_VS_DONOR_UP	FLECHNER_PBL_KIDNEY_TRANSPLANT_OK_VS_DONOR_UP	Details ...	98	-0.43556476	-1.8036072	0.018867925	0.61138326	0.69	4478	tags=61%, list=40%, signal=101%
REACTOME_APOPTOTIC_EXECUTION_PHASE	REACTOME_APOPTOTIC_EXECUTION_PHASE	Details ...	31	-0.5477136	-1.7995028	0.03846154	0.583359	0.69	2124	tags=42%, list=19%, signal=52%
REACTOME_GENE_EXPRESSION	REACTOME_GENE_EXPRESSION	Details ...	250	-0.3585574	-1.7869129	0.0754717	0.6166028	0.74	5293	tags=64%, list=47%, signal=118%
BIOCARTA_EGF_PATHWAY	BIOCARTA_EGF_PATHWAY	Details ...	20	-0.5621197	-1.7832206	0	0.59533197	0.75	3716	tags=70%, list=33%, signal=105%
STARK_PREFRONTAL_CORTEX_22Q11_DELETION_UP	STARK_PREFRONTAL_CORTEX_22Q11_DELETION_UP	Details ...	93	-0.5185556	-1.7648851	0	0.6512614	0.78	2287	tags=42%, list=20%, signal=52%
BORCZUK_MALIGNANT_MESOTHELIOMA_UP	BORCZUK_MALIGNANT_MESOTHELIOMA_UP	Details ...	200	-0.40342334	-1.7508515	0.0862069	0.704603	0.78	4181	tags=56%, list=37%, signal=88%
REACTOME_EGFR_DOWNREGULATION	REACTOME_EGFR_DOWNREGULATION	Details ...	20	-0.5391215	-1.7423778	0.046511628	0.719249	0.82	3327	tags=55%, list=30%, signal=78%
MORI_PLASMA_CELL_UP	MORI_PLASMA_CELL_UP	Details ...	28	-0.5283082	-1.7266663	0.037037037	0.76039547	0.82	3622	tags=64%, list=32%, signal=95%
RASHI_RESPONSE_TO_IONIZING_RADIATION_3	RASHI_RESPONSE_TO_IONIZING_RADIATION_3	Details ...	34	-0.5341161	-1.7177275	0	0.7728935	0.84	3164	tags=59%, list=28%, signal=82%
REACTOME_METABOLISM_OF_MRNA	REACTOME_METABOLISM_OF_MRNA	Details ...	27	-0.53508884	-1.7166678	0.03846154	0.7432113	0.84	3628	tags=67%, list=32%, signal=98%
SCHLOSSER_SERUM_RESPONSE_AUGMENTED_BY_MYC	SCHLOSSER_SERUM_RESPONSE_AUGMENTED_BY_MYC	Details ...	72	-0.41963127	-1.7119246	0.018867925	0.7322097	0.84	3998	tags=51%, list=36%, signal=79%
CHNG_MULTIPLE_MYELOMA_HYPERPLOID_DN	CHNG_MULTIPLE_MYELOMA_HYPERPLOID_DN	Details ...	24	-0.47971946	-1.7053242	0	0.7367499	0.85	4461	tags=58%, list=40%, signal=97%
ZHAN_MULTIPLE_MYELOMA_MS_UP	ZHAN_MULTIPLE_MYELOMA_MS_UP	Details ...	26	-0.6210258	-1.7035323	0	0.72238237	0.85	1390	tags=42%, list=12%, signal=48%
REACTOME_CLATHRIN_DERIVED_VESICLE_BUDDING	REACTOME_CLATHRIN_DERIVED_VESICLE_BUDDING	Details ...	37	-0.43589228	-1.6960075	0.01724138	0.740253	0.87	4404	tags=59%, list=39%, signal=98%
LASTOWSKA_NEUROBLASTOMA_COPY_NUMBER_DN	LASTOWSKA_NEUROBLASTOMA_COPY_NUMBER_DN	Details ...	387	-0.35657978	-1.6921391	0.032786883	0.734016	0.87	4056	tags=46%, list=36%, signal=70%
OUILLETTE_CLL_13Q14_DELETION_DN	OUILLETTE_CLL_13Q14_DELETION_DN	Details ...	35	-0.52199584	-1.6903894	0	0.7143153	0.87	2688	tags=40%, list=24%, signal=52%
CHIANG_LIVER_CANCER_SUBCLASS_PROLIFERATION_UP	CHIANG_LIVER_CANCER_SUBCLASS_PROLIFERATION_UP	Details ...	90	-0.5441198	-1.6883974	0.021276595	0.7003678	0.87	1943	tags=49%, list=17%, signal=59%
WELCSH_BRCA1_TARGETS_1_DN	WELCSH_BRCA1_TARGETS_1_DN	Details ...	74	-0.42355257	-1.6864643	0.018518519	0.6947456	0.87	3238	tags=53%, list=29%, signal=74%
LINDGREN_BLADDER_CANCER_CLUSTER_3_UP	LINDGREN_BLADDER_CANCER_CLUSTER_3_UP	Details ...	191	-0.45102325	-1.6843312	0.054545455	0.684251	0.87	2997	tags=50%, list=27%, signal=67%
STEIN_ESRRA_TARGETS_DN	STEIN_ESRRA_TARGETS_DN	Details ...	58	-0.44968912	-1.6837838	0	0.66597545	0.87	2388	tags=40%, list=21%, signal=50%
KAUFFMANN_DNA_REPLICATION_GENES	KAUFFMANN_DNA_REPLICATION_GENES	Details ...	103	-0.46658	-1.6797001	0.056603774	0.66381884	0.87	3216	tags=51%, list=29%, signal=72%
ZHANG_RESPONSE_TO_CANTHARIDIN_DN	ZHANG_RESPONSE_TO_CANTHARIDIN_DN	Details ...	40	-0.4720373	-1.6727722	0.054545455	0.676997	0.87	1776	tags=38%, list=16%, signal=44%
BIOCARTA_INSULIN_PATHWAY	BIOCARTA_INSULIN_PATHWAY	Details ...	15	-0.6264703	-1.672311	0	0.6595559	0.87	1838	tags=53%, list=16%, signal=64%
REACTOME_RNA_POLYMERASE_I_III_AND_MITOCHONDRIAL_TRANSCRIPTION	REACTOME_RNA_POLYMERASE_I_III_AND_MITOCHONDRIAL_TRANSCRIPTION	Details ...	47	-0.4535974	-1.6709725	0.07692308	0.6496775	0.87	4174	tags=62%, list=37%, signal=98%
CROONQUIST_NRAS_SIGNALING_DN	CROONQUIST_NRAS_SIGNALING_DN	Details ...	44	-0.65296346	-1.6664202	0.04255319	0.65307903	0.87	3034	tags=77%, list=27%, signal=106%
SHEPARD_BMYB_TARGETS	SHEPARD_BMYB_TARGETS	Details ...	39	-0.56234014	-1.6618583	0.019607844	0.6565294	0.87	2615	tags=62%, list=23%, signal=80%
HOSHIDA_LIVER_CANCER_SUBCLASS_S2	HOSHIDA_LIVER_CANCER_SUBCLASS_S2	Details ...	80	-0.4252335	-1.6608814	0	0.64319885	0.87	2245	tags=44%, list=20%, signal=54%
REACTOME_TRANSCRIPTION	REACTOME_TRANSCRIPTION	Details ...	103	-0.39445508	-1.6593593	0.10714286	0.6356101	0.87	5329	tags=68%, list=48%, signal=128%
KEGG_BASE_EXCISION_REPAIR	KEGG_BASE_EXCISION_REPAIR	Details ...	21	-0.60413593	-1.6593344	0.02173913	0.6201074	0.87	1785	tags=52%, list=16%, signal=62%
REACTOME_REGULATION_OF_BETA_CELL_DEVELOPMENT	REACTOME_REGULATION_OF_BETA_CELL_DEVELOPMENT	Details ...	68	-0.40349263	-1.6575642	0.054545455	0.6142257	0.87	4403	tags=57%, list=39%, signal=94%
CHOI_ATL_STAGE_PREDICTOR	CHOI_ATL_STAGE_PREDICTOR	Details ...	21	-0.5422675	-1.6554955	0.03846154	0.6075524	0.87	2231	tags=48%, list=20%, signal=59%
BROWNE_HCMV_INFECTION_20HR_UP	BROWNE_HCMV_INFECTION_20HR_UP	Details ...	136	-0.39009306	-1.6535798	0	0.6011772	0.87	3737	tags=44%, list=33%, signal=65%
BIOCARTA_IL2RB_PATHWAY	BIOCARTA_IL2RB_PATHWAY	Details ...	23	-0.5587492	-1.6529374	0	0.5902459	0.87	3471	tags=57%, list=31%, signal=82%
SEIDEN_MET_SIGNALING	SEIDEN_MET_SIGNALING	Details ...	16	-0.562736	-1.6510193	0.02	0.5843017	0.88	1440	tags=44%, list=13%, signal=50%
HEDENFALK_BREAST_CANCER_BRCA1_VS_BRCA2	HEDENFALK_BREAST_CANCER_BRCA1_VS_BRCA2	Details ...	21	-0.5336457	-1.6472292	0	0.59128493	0.89	3764	tags=57%, list=34%, signal=86%
ST_INTERLEUKIN_4_PATHWAY	ST_INTERLEUKIN_4_PATHWAY	Details ...	17	-0.5856756	-1.6453885	0.020408163	0.58847713	0.89	1987	tags=41%, list=18%, signal=50%
BIOCARTA_PDGF_PATHWAY	BIOCARTA_PDGF_PATHWAY	Details ...	22	-0.57118464	-1.643374	0.02	0.5845537	0.89	1953	tags=50%, list=17%, signal=60%
REACTOME_MEMBRANE_TRAFFICKING	REACTOME_MEMBRANE_TRAFFICKING	Details ...	48	-0.40838808	-1.641597	0.016666668	0.5816149	0.89	4819	tags=60%, list=43%, signal=106%
BIOCARTA_IGF1_PATHWAY	BIOCARTA_IGF1_PATHWAY	Details ...	15	-0.59068614	-1.6318647	0	0.6109142	0.89	2529	tags=53%, list=23%, signal=69%
LINDGREN_BLADDER_CANCER_WITH_LOH_IN_CHR9Q	LINDGREN_BLADDER_CANCER_WITH_LOH_IN_CHR9Q	Details ...	62	-0.41836983	-1.6314871	0.041666668	0.6012837	0.89	2853	tags=40%, list=25%, signal=54%
ZHAN_MULTIPLE_MYELOMA_CD1_VS_CD2_DN	ZHAN_MULTIPLE_MYELOMA_CD1_VS_CD2_DN	Details ...	23	-0.5881126	-1.6281929	0	0.60244477	0.89	2212	tags=48%, list=20%, signal=59%
CHNG_MULTIPLE_MYELOMA_HYPERPLOID_UP	CHNG_MULTIPLE_MYELOMA_HYPERPLOID_UP	Details ...	34	-0.47933838	-1.6281394	0.14583333	0.5912884	0.89	3646	tags=62%, list=33%, signal=91%
KEGG_PYRIMIDINE_METABOLISM	KEGG_PYRIMIDINE_METABOLISM	Details ...	68	-0.42602623	-1.6281354	0.071428575	0.58053774	0.89	2433	tags=41%, list=22%, signal=52%
REACTOME_MAPK_TARGETS_NUCLEAR_EVENTS_MEDIATED_BY_MAP_KINASES	REACTOME_MAPK_TARGETS_NUCLEAR_EVENTS_MEDIATED_BY_MAP_KINASES	Details ...	18	-0.584897	-1.6258105	0	0.5788471	0.89	1838	tags=44%, list=16%, signal=53%
BACOLOD_RESISTANCE_TO_ALKYLATING_AGENTS_DN	BACOLOD_RESISTANCE_TO_ALKYLATING_AGENTS_DN	Details ...	25	-0.45602226	-1.6254807	0	0.56920147	0.89	4405	tags=60%, list=39%, signal=99%
LEE_EARLY_T_LYMPHOCYTE_UP	LEE_EARLY_T_LYMPHOCYTE_UP	Details ...	43	-0.6147285	-1.6242195	0.04347826	0.56201506	0.89	3354	tags=74%, list=30%, signal=106%
CAIRO_HEPATOBLASTOMA_CLASSES_UP	CAIRO_HEPATOBLASTOMA_CLASSES_UP	Details ...	371	-0.41710243	-1.6165503	0.09259259	0.5844712	0.91	3821	tags=53%, list=34%, signal=78%
NUYTTEN_EZH2_TARGETS_DN	NUYTTEN_EZH2_TARGETS_DN	Details ...	496	-0.3956922	-1.6162939	0	0.57529044	0.91	3782	tags=49%, list=34%, signal=70%
REACTOME_REGULATION_OF_GENE_EXPRESSION_IN_BETA_CELLS	REACTOME_REGULATION_OF_GENE_EXPRESSION_IN_BETA_CELLS		61	-0.41019645	-1.6133268	0.115384616	0.5764782	0.91	5160	tags=69%, list=46%, signal=127%
REACTOME_MAP_KINASES_ACTIVATION_IN_TLR_CASCADE	REACTOME_MAP_KINASES_ACTIVATION_IN_TLR_CASCADE		26	-0.51826876	-1.6098601	0	0.57919896	0.91	1838	tags=38%, list=16%, signal=46%
BIOCARTA_MAPK_PATHWAY	BIOCARTA_MAPK_PATHWAY		56	-0.43913588	-1.6056585	0.056603774	0.59045994	0.91	1901	tags=36%, list=17%, signal=43%
ZHAN_MULTIPLE_MYELOMA_CD1_DN	ZHAN_MULTIPLE_MYELOMA_CD1_DN		22	-0.56110084	-1.5994434	0	0.60473406	0.92	3248	tags=50%, list=29%, signal=70%
JISON_SICKLE_CELL_DISEASE_DN	JISON_SICKLE_CELL_DISEASE_DN		103	-0.37118313	-1.5991533	0.016666668	0.5958506	0.92	2812	tags=40%, list=25%, signal=53%
BIOCARTA_HDAC_PATHWAY	BIOCARTA_HDAC_PATHWAY		18	-0.5826083	-1.5944077	0	0.60288966	0.93	768	tags=33%, list=7%, signal=36%
REACTOME_P75_NTR_RECEPTOR_MEDIATED_SIGNALLING	REACTOME_P75_NTR_RECEPTOR_MEDIATED_SIGNALLING		53	-0.42690828	-1.5938495	0.039215688	0.5968558	0.93	3909	tags=53%, list=35%, signal=81%
BENPORATH_SOX2_TARGETS	BENPORATH_SOX2_TARGETS		399	-0.34817612	-1.5917449	0	0.59644544	0.93	3901	tags=47%, list=35%, signal=69%
REACTOME_SIGNALLING_BY_NGF	REACTOME_SIGNALLING_BY_NGF		134	-0.38350475	-1.5904242	0.037037037	0.59245867	0.93	4077	tags=50%, list=36%, signal=78%
REACTOME_DARPP32_EVENTS	REACTOME_DARPP32_EVENTS		17	-0.53956217	-1.589054	0.037037037	0.58987147	0.93	2732	tags=59%, list=24%, signal=78%
REACTOME_GOLGI_ASSOCIATED_VESICLE_BIOGENESIS	REACTOME_GOLGI_ASSOCIATED_VESICLE_BIOGENESIS		32	-0.4244747	-1.5889565	0.018518519	0.58215636	0.93	3913	tags=53%, list=35%, signal=81%
CASORELLI_ACUTE_PROMYELOCYTIC_LEUKEMIA_DN	CASORELLI_ACUTE_PROMYELOCYTIC_LEUKEMIA_DN		412	-0.3582723	-1.5854167	0.056603774	0.5872473	0.93	3619	tags=44%, list=32%, signal=63%
THEILGAARD_NEUTROPHIL_AT_SKIN_WOUND_DN	THEILGAARD_NEUTROPHIL_AT_SKIN_WOUND_DN		150	-0.3896713	-1.585107	0.071428575	0.5801744	0.93	3900	tags=50%, list=35%, signal=76%
BOYAULT_LIVER_CANCER_SUBCLASS_G1_UP	BOYAULT_LIVER_CANCER_SUBCLASS_G1_UP		68	-0.48420995	-1.5848237	0.054545455	0.5728163	0.93	4303	tags=71%, list=38%, signal=114%
FLECHNER_PBL_KIDNEY_TRANSPLANT_REJECTED_VS_OK_UP	FLECHNER_PBL_KIDNEY_TRANSPLANT_REJECTED_VS_OK_UP		42	-0.45763528	-1.5820544	0.019607844	0.5750225	0.93	3616	tags=57%, list=32%, signal=84%
KEGG_LYSOSOME	KEGG_LYSOSOME		82	-0.42329723	-1.5819647	0.074074075	0.5678882	0.93	3794	tags=49%, list=34%, signal=73%
REACTOME_OPIOID_SIGNALLING	REACTOME_OPIOID_SIGNALLING		57	-0.4740858	-1.5814443	0	0.5621539	0.93	2808	tags=44%, list=25%, signal=58%
KEGG_N_GLYCAN_BIOSYNTHESIS	KEGG_N_GLYCAN_BIOSYNTHESIS		28	-0.46269795	-1.5806509	0.03773585	0.558129	0.93	3258	tags=54%, list=29%, signal=75%
MARTINEZ_RESPONSE_TO_TRABECTEDIN_DN	MARTINEZ_RESPONSE_TO_TRABECTEDIN_DN		141	-0.39384305	-1.5772815	0.037037037	0.56278855	0.93	4369	tags=57%, list=39%, signal=92%
CROONQUIST_IL6_DEPRIVATION_DN	CROONQUIST_IL6_DEPRIVATION_DN		52	-0.6417818	-1.5753005	0.041666668	0.5643538	0.93	3250	tags=79%, list=29%, signal=111%
CAFFAREL_RESPONSE_TO_THC_24HR_5_DN	CAFFAREL_RESPONSE_TO_THC_24HR_5_DN		37	-0.47373998	-1.5747452	0.039215688	0.56139994	0.93	1708	tags=38%, list=15%, signal=45%
KAUFFMANN_DNA_REPAIR_GENES	KAUFFMANN_DNA_REPAIR_GENES		148	-0.43430743	-1.5743637	0.074074075	0.55568016	0.93	4777	tags=65%, list=43%, signal=112%
ST_G_ALPHA_I_PATHWAY	ST_G_ALPHA_I_PATHWAY		20	-0.5770836	-1.5740889	0.018867925	0.55020326	0.93	2412	tags=45%, list=22%, signal=57%
KORKOLA_SEMINOMA_UP	KORKOLA_SEMINOMA_UP		31	-0.50144184	-1.573613	0.01754386	0.5452348	0.93	2266	tags=45%, list=20%, signal=56%
BLUM_RESPONSE_TO_SALIRASIB_DN	BLUM_RESPONSE_TO_SALIRASIB_DN		253	-0.4450988	-1.573588	0.039215688	0.53882027	0.93	2343	tags=40%, list=21%, signal=50%
REACTOME_CENTROSOME_MATURATION	REACTOME_CENTROSOME_MATURATION		35	-0.46669978	-1.5712885	0.03846154	0.5394045	0.93	3417	tags=54%, list=31%, signal=78%
LUI_THYROID_CANCER_CLUSTER_1	LUI_THYROID_CANCER_CLUSTER_1		34	-0.48804447	-1.5655563	0.04	0.5525077	0.93	2623	tags=41%, list=23%, signal=54%
BIOCARTA_FCER1_PATHWAY	BIOCARTA_FCER1_PATHWAY		24	-0.54209954	-1.5646893	0.037037037	0.549264	0.93	3189	tags=58%, list=28%, signal=81%
REACTOME_INFLUENZA_LIFE_CYCLE	REACTOME_INFLUENZA_LIFE_CYCLE		91	-0.38607842	-1.5644169	0.115384616	0.5446991	0.93	4403	tags=54%, list=39%, signal=88%
REACTOME_BOTULINUM_NEUROTOXICITY	REACTOME_BOTULINUM_NEUROTOXICITY		15	-0.5571656	-1.5643988	0.039215688	0.5386469	0.93	2056	tags=47%, list=18%, signal=57%
REACTOME_METABOLISM_OF_PROTEINS	REACTOME_METABOLISM_OF_PROTEINS		128	-0.36154255	-1.5635158	0.12195122	0.53480417	0.93	5077	tags=63%, list=45%, signal=114%
REACTOME_CELL_DEATH_SIGNALLING_VIA_NRAGE_NRIF_AND_NADE	REACTOME_CELL_DEATH_SIGNALLING_VIA_NRAGE_NRIF_AND_NADE		38	-0.4665427	-1.5622844	0.056603774	0.5346423	0.93	2014	tags=34%, list=18%, signal=42%
BIOCARTA_NFAT_PATHWAY	BIOCARTA_NFAT_PATHWAY		31	-0.50601596	-1.5621669	0.036363635	0.52980334	0.93	2732	tags=48%, list=24%, signal=64%
SOTIRIOU_BREAST_CANCER_GRADE_1_VS_3_DN	SOTIRIOU_BREAST_CANCER_GRADE_1_VS_3_DN		27	-0.5049945	-1.5556257	0.03773585	0.5466651	0.94	3580	tags=56%, list=32%, signal=81%
REACTOME_LYSOSOME_VESICLE_BIOGENESIS	REACTOME_LYSOSOME_VESICLE_BIOGENESIS		16	-0.48371527	-1.555535	0.056603774	0.5413244	0.94	4404	tags=69%, list=39%, signal=113%
WEI_MIR34A_TARGETS	WEI_MIR34A_TARGETS		76	-0.39351854	-1.555086	0.01724138	0.53735787	0.94	1975	tags=26%, list=18%, signal=32%
MUELLER_PLURINET	MUELLER_PLURINET		208	-0.43602648	-1.5540849	0.078431375	0.534461	0.94	4087	tags=56%, list=36%, signal=87%
FLOTHO_PEDIATRIC_ALL_THERAPY_RESPONSE_UP	FLOTHO_PEDIATRIC_ALL_THERAPY_RESPONSE_UP		35	-0.40684643	-1.5536605	0.057692308	0.5301542	0.94	2802	tags=40%, list=25%, signal=53%
LIAO_METASTASIS	LIAO_METASTASIS		282	-0.3762374	-1.552317	0.01923077	0.5293766	0.94	2962	tags=41%, list=26%, signal=55%
REACTOME_GENES_INVOLVED_IN_APOPTOTIC_CLEAVAGE_OF_CELLULAR_PROTEINS	REACTOME_GENES_INVOLVED_IN_APOPTOTIC_CLEAVAGE_OF_CELLULAR_PROTEINS		24	-0.51502824	-1.5522723	0.039215688	0.52434796	0.94	1755	tags=38%, list=16%, signal=44%
LAIHO_COLORECTAL_CANCER_SERRATED_DN	LAIHO_COLORECTAL_CANCER_SERRATED_DN		47	-0.43362665	-1.5519788	0.018518519	0.5196909	0.94	5047	tags=79%, list=45%, signal=143%
HAHTOLA_MYCOSIS_FUNGOIDES_CD4_DN	HAHTOLA_MYCOSIS_FUNGOIDES_CD4_DN		67	-0.42218685	-1.5464664	0.10344828	0.5327332	0.94	3150	tags=46%, list=28%, signal=64%
OSMAN_BLADDER_CANCER_DN	OSMAN_BLADDER_CANCER_DN		175	-0.3345851	-1.5458715	0.08064516	0.5299613	0.94	3382	tags=41%, list=30%, signal=57%
SNIJDERS_AMPLIFIED_IN_HEAD_AND_NECK_TUMORS	SNIJDERS_AMPLIFIED_IN_HEAD_AND_NECK_TUMORS		19	-0.54950154	-1.5428152	0.018867925	0.5350274	0.94	617	tags=21%, list=6%, signal=22%
LANDIS_ERBB2_BREAST_PRENEOPLASTIC_UP	LANDIS_ERBB2_BREAST_PRENEOPLASTIC_UP		20	-0.6983887	-1.5427274	0.057692308	0.5305851	0.94	1944	tags=65%, list=17%, signal=79%
PUJANA_BRCA2_PCC_NETWORK	PUJANA_BRCA2_PCC_NETWORK		263	-0.46050784	-1.5402688	0.03846154	0.532654	0.94	3526	tags=52%, list=31%, signal=74%
DANG_REGULATED_BY_MYC_UP	DANG_REGULATED_BY_MYC_UP		48	-0.41751	-1.5395373	0.06	0.52954555	0.94	3588	tags=52%, list=32%, signal=76%
NUNODA_RESPONSE_TO_DASATINIB_IMATINIB_UP	NUNODA_RESPONSE_TO_DASATINIB_IMATINIB_UP		21	-0.49622256	-1.5383526	0.07692308	0.5292548	0.94	3782	tags=62%, list=34%, signal=93%
KEGG_PURINE_METABOLISM	KEGG_PURINE_METABOLISM		110	-0.3567246	-1.5368878	0.037037037	0.5295547	0.96	3017	tags=39%, list=27%, signal=53%
FLECHNER_PBL_KIDNEY_TRANSPLANT_OK_VS_DONOR_DN	FLECHNER_PBL_KIDNEY_TRANSPLANT_OK_VS_DONOR_DN		28	-0.47426492	-1.5364212	0.06	0.52687603	0.97	2720	tags=39%, list=24%, signal=52%
LU_AGING_BRAIN_UP	LU_AGING_BRAIN_UP		88	-0.43143335	-1.5362017	0	0.52276707	0.97	3289	tags=49%, list=29%, signal=69%
REACTOME_NRAGE_SIGNALS_DEATH_THROUGH_JNK	REACTOME_NRAGE_SIGNALS_DEATH_THROUGH_JNK		30	-0.48515847	-1.5355595	0.055555556	0.52111226	0.97	2929	tags=43%, list=26%, signal=59%
KEGG_INSULIN_SIGNALING_PATHWAY	KEGG_INSULIN_SIGNALING_PATHWAY		86	-0.40582824	-1.5354887	0.036363635	0.51650065	0.97	2891	tags=40%, list=26%, signal=53%
KEGG_RNA_DEGRADATION	KEGG_RNA_DEGRADATION		34	-0.42006326	-1.5342786	0.10169491	0.5150185	0.97	3628	tags=53%, list=32%, signal=78%
FLECHNER_BIOPSY_KIDNEY_TRANSPLANT_OK_VS_DONOR_DN	FLECHNER_BIOPSY_KIDNEY_TRANSPLANT_OK_VS_DONOR_DN		15	-0.5031646	-1.5337819	0.044444446	0.5120379	0.97	4944	tags=80%, list=44%, signal=143%
KEGG_T_CELL_RECEPTOR_SIGNALING_PATHWAY	KEGG_T_CELL_RECEPTOR_SIGNALING_PATHWAY		68	-0.42897737	-1.5307409	0.032258064	0.51561266	0.97	2945	tags=41%, list=26%, signal=56%
BIOCARTA_MTOR_PATHWAY	BIOCARTA_MTOR_PATHWAY		16	-0.49880797	-1.5295305	0.10344828	0.5148697	0.97	1417	tags=31%, list=13%, signal=36%
BIOCARTA_EDG1_PATHWAY	BIOCARTA_EDG1_PATHWAY		16	-0.51770633	-1.5287168	0.04255319	0.51310134	0.97	2265	tags=44%, list=20%, signal=55%
YAMASHITA_LIVER_CANCER_WITH_EPCAM_UP	YAMASHITA_LIVER_CANCER_WITH_EPCAM_UP		28	-0.49252534	-1.5255632	0.06	0.5198169	0.97	1867	tags=39%, list=17%, signal=47%
KEGG_ACUTE_MYELOID_LEUKEMIA	KEGG_ACUTE_MYELOID_LEUKEMIA		36	-0.42678934	-1.5240242	0	0.52014714	0.97	5181	tags=61%, list=46%, signal=113%
LI_WILMS_TUMOR_VS_FETAL_KIDNEY_1_DN	LI_WILMS_TUMOR_VS_FETAL_KIDNEY_1_DN		111	-0.45869446	-1.523619	0.06122449	0.51749605	0.97	2226	tags=47%, list=20%, signal=58%
KEGG_VIBRIO_CHOLERAE_INFECTION	KEGG_VIBRIO_CHOLERAE_INFECTION		38	-0.4463268	-1.5233607	0.05882353	0.5137564	0.97	4054	tags=61%, list=36%, signal=95%
TARTE_PLASMA_CELL_VS_PLASMABLAST_DN	TARTE_PLASMA_CELL_VS_PLASMABLAST_DN		212	-0.3894553	-1.5224779	0.06122449	0.5119063	0.97	2970	tags=40%, list=27%, signal=54%
PRAMOONJAGO_SOX4_TARGETS_DN	PRAMOONJAGO_SOX4_TARGETS_DN		31	-0.44615895	-1.5215559	0.04	0.5116289	0.97	4261	tags=65%, list=38%, signal=104%
GOTTWEIN_TARGETS_OF_KSHV_MIR_K12_11	GOTTWEIN_TARGETS_OF_KSHV_MIR_K12_11		32	-0.41948995	-1.5196266	0.09090909	0.51532817	0.97	4080	tags=53%, list=36%, signal=83%
KEGG_COLORECTAL_CANCER	KEGG_COLORECTAL_CANCER		36	-0.44815257	-1.5194652	0.017857144	0.5117179	0.97	1493	tags=31%, list=13%, signal=35%
BIOCARTA_GH_PATHWAY	BIOCARTA_GH_PATHWAY		19	-0.49453518	-1.519051	0.020408163	0.50898266	0.97	1788	tags=42%, list=16%, signal=50%
SOTIRIOU_BREAST_CANCER_GRADE_1_VS_3_UP	SOTIRIOU_BREAST_CANCER_GRADE_1_VS_3_UP		88	-0.59087574	-1.5176839	0.08163265	0.508356	0.97	3273	tags=69%, list=29%, signal=97%
REN_BOUND_BY_E2F	REN_BOUND_BY_E2F		36	-0.5805701	-1.512283	0.115384616	0.52514017	0.97	3292	tags=67%, list=29%, signal=94%
BIOCARTA_TNFR1_PATHWAY	BIOCARTA_TNFR1_PATHWAY		19	-0.46896654	-1.5119041	0.05882353	0.52236366	0.97	5188	tags=74%, list=46%, signal=137%
CHEMNITZ_RESPONSE_TO_PROSTAGLANDIN_E2_UP	CHEMNITZ_RESPONSE_TO_PROSTAGLANDIN_E2_UP		77	-0.45025125	-1.5101831	0.12	0.5242329	0.97	2226	tags=42%, list=20%, signal=52%
SHIPP_DLBCL_VS_FOLLICULAR_LYMPHOMA_UP	SHIPP_DLBCL_VS_FOLLICULAR_LYMPHOMA_UP		35	-0.41161093	-1.5089929	0.17391305	0.5240994	0.97	4504	tags=69%, list=40%, signal=114%
KEGG_CHRONIC_MYELOID_LEUKEMIA	KEGG_CHRONIC_MYELOID_LEUKEMIA		39	-0.43022954	-1.508448	0.05172414	0.5216698	0.97	2853	tags=41%, list=25%, signal=55%
HEIDENBLAD_AMPLICON_8Q24_DN	HEIDENBLAD_AMPLICON_8Q24_DN		21	-0.47578132	-1.5074955	0.10909091	0.52012116	0.97	2975	tags=43%, list=27%, signal=58%
RIZ_ERYTHROID_DIFFERENTIATION	RIZ_ERYTHROID_DIFFERENTIATION		60	-0.4608788	-1.5049767	0.10909091	0.5247089	0.97	2322	tags=45%, list=21%, signal=56%
ODONNELL_TFRC_TARGETS_DN	ODONNELL_TFRC_TARGETS_DN		63	-0.5137531	-1.5025115	0.09803922	0.52969354	0.97	3273	tags=59%, list=29%, signal=83%
REACTOME_COLLAGEN_MEDIATED_ACTIVATION_CASCADE	REACTOME_COLLAGEN_MEDIATED_ACTIVATION_CASCADE		15	-0.6243087	-1.4999162	0.05882353	0.5346296	0.97	952	tags=40%, list=9%, signal=44%
LUI_THYROID_CANCER_PAX8_PPARG_DN	LUI_THYROID_CANCER_PAX8_PPARG_DN		34	-0.40877602	-1.499693	0.08	0.53127843	0.97	5160	tags=65%, list=46%, signal=120%
TOYOTA_TARGETS_OF_MIR34B_AND_MIR34C	TOYOTA_TARGETS_OF_MIR34B_AND_MIR34C		195	-0.4015248	-1.4994204	0.07692308	0.5284704	0.97	4181	tags=56%, list=37%, signal=88%
REACTOME_FORMATION_AND_MATURATION_OF_MRNA_TRANSCRIPT	REACTOME_FORMATION_AND_MATURATION_OF_MRNA_TRANSCRIPT		99	-0.37521055	-1.4990336	0.18181819	0.525887	0.97	5329	tags=68%, list=48%, signal=128%
REACTOME_SYNTHESIS_OF_GPI_ANCHORED_PROTEINS	REACTOME_SYNTHESIS_OF_GPI_ANCHORED_PROTEINS		15	-0.49275592	-1.4988168	0.0754717	0.5225635	0.97	3245	tags=60%, list=29%, signal=84%
REACTOME_LOSS_OF_NLP_FROM_MITOTIC_CENTROSOMES	REACTOME_LOSS_OF_NLP_FROM_MITOTIC_CENTROSOMES		31	-0.45685753	-1.498114	0.078431375	0.5205545	0.97	3417	tags=55%, list=31%, signal=79%
ROSTY_CERVICAL_CANCER_PROLIFERATION_CLUSTER	ROSTY_CERVICAL_CANCER_PROLIFERATION_CLUSTER		84	-0.5960886	-1.495617	0.12244898	0.52423364	0.97	2226	tags=57%, list=20%, signal=71%
BIOCARTA_P38MAPK_PATHWAY	BIOCARTA_P38MAPK_PATHWAY		26	-0.5063101	-1.4950439	0.08695652	0.52317655	0.97	1838	tags=42%, list=16%, signal=50%
LIU_SOX4_TARGETS_DN	LIU_SOX4_TARGETS_DN		187	-0.3507274	-1.4940156	0.035714287	0.52261007	0.97	3830	tags=47%, list=34%, signal=70%
KEGG_ANTIGEN_PROCESSING_AND_PRESENTATION	KEGG_ANTIGEN_PROCESSING_AND_PRESENTATION		34	-0.44753352	-1.4923863	0.074074075	0.524789	0.97	4261	tags=65%, list=38%, signal=104%
BIOCARTA_PAR1_PATHWAY	BIOCARTA_PAR1_PATHWAY		23	-0.4996551	-1.4911307	0.035714287	0.52524066	0.97	2265	tags=48%, list=20%, signal=60%
TOOKER_GEMCITABINE_RESISTANCE_UP	TOOKER_GEMCITABINE_RESISTANCE_UP		53	-0.3857331	-1.4892774	0.022727273	0.529098	0.97	2712	tags=36%, list=24%, signal=47%
TOOKER_RESPONSE_TO_BEXAROTENE_DN	TOOKER_RESPONSE_TO_BEXAROTENE_DN		53	-0.3857331	-1.4892774	0.022727273	0.525547	0.97	2712	tags=36%, list=24%, signal=47%
LEE_METASTASIS_AND_ALTERNATIVE_SPLICING_UP	LEE_METASTASIS_AND_ALTERNATIVE_SPLICING_UP		49	-0.47605482	-1.4876944	0.04255319	0.52693695	0.97	2080	tags=35%, list=19%, signal=42%
LIU_PROSTATE_CANCER_UP	LIU_PROSTATE_CANCER_UP		52	-0.4455454	-1.4861277	0.03846154	0.5282718	0.97	4283	tags=60%, list=38%, signal=96%
DACOSTA_UV_RESPONSE_VIA_ERCC3_COMMON_DN	DACOSTA_UV_RESPONSE_VIA_ERCC3_COMMON_DN		220	-0.39524564	-1.4841614	0.037037037	0.53195775	0.97	2301	tags=32%, list=21%, signal=40%
FURUKAWA_DUSP6_TARGETS_PCI35_DN	FURUKAWA_DUSP6_TARGETS_PCI35_DN		41	-0.58294463	-1.4840873	0.04347826	0.5285809	0.97	1682	tags=51%, list=15%, signal=60%
GRAHAM_NORMAL_QUIESCENT_VS_NORMAL_DIVIDING_DN	GRAHAM_NORMAL_QUIESCENT_VS_NORMAL_DIVIDING_DN		57	-0.56213456	-1.4838575	0.10638298	0.5261881	0.97	2343	tags=56%, list=21%, signal=71%
LASTOWSKA_NEUROBLASTOMA_COPY_NUMBER_UP	LASTOWSKA_NEUROBLASTOMA_COPY_NUMBER_UP		111	-0.36956373	-1.4832247	0.05357143	0.5250084	0.97	4938	tags=61%, list=44%, signal=108%
RICKMAN_TUMOR_DIFFERENTIATED_WELL_VS_POORLY_UP	RICKMAN_TUMOR_DIFFERENTIATED_WELL_VS_POORLY_UP		119	-0.41390443	-1.4806623	0	0.52992517	0.97	3646	tags=50%, list=33%, signal=74%
REACTOME_PYRIMIDINE_METABOLISM	REACTOME_PYRIMIDINE_METABOLISM		15	-0.5116877	-1.4806447	0.04255319	0.5265498	0.97	2401	tags=60%, list=21%, signal=76%
SIG_INSULIN_RECEPTOR_PATHWAY_IN_CARDIAC_MYOCYTES	SIG_INSULIN_RECEPTOR_PATHWAY_IN_CARDIAC_MYOCYTES		35	-0.4242826	-1.4795185	0.09090909	0.52650654	0.97	1656	tags=29%, list=15%, signal=33%
PUJANA_CHEK2_PCC_NETWORK	PUJANA_CHEK2_PCC_NETWORK		481	-0.388326	-1.4785348	0.13461539	0.5255787	0.97	4504	tags=54%, list=40%, signal=87%
RHODES_UNDIFFERENTIATED_CANCER	RHODES_UNDIFFERENTIATED_CANCER		50	-0.47954467	-1.4782596	0.06122449	0.52304715	0.97	3619	tags=64%, list=32%, signal=94%
LIN_MELANOMA_COPY_NUMBER_UP	LIN_MELANOMA_COPY_NUMBER_UP		41	-0.4182011	-1.477174	0.03508772	0.5229874	0.97	3368	tags=49%, list=30%, signal=70%
REACTOME_ELONGATION_AND_PROCESSING_OF_CAPPED_TRANSCRIPTS	REACTOME_ELONGATION_AND_PROCESSING_OF_CAPPED_TRANSCRIPTS		88	-0.3848317	-1.4760102	0.1509434	0.5233616	0.97	5329	tags=70%, list=48%, signal=133%
UDAYAKUMAR_MED1_TARGETS_UP	UDAYAKUMAR_MED1_TARGETS_UP		75	-0.40989548	-1.4743375	0.06666667	0.52592385	0.97	3218	tags=40%, list=29%, signal=56%
REACTOME_PLC_GAMMA1_SIGNALLING	REACTOME_PLC_GAMMA1_SIGNALLING		19	-0.5336558	-1.4736402	0.12727273	0.5244903	0.97	2732	tags=58%, list=24%, signal=76%
OUILLETTE_CLL_13Q14_DELETION_UP	OUILLETTE_CLL_13Q14_DELETION_UP		33	-0.44972715	-1.4722766	0.06122449	0.5261007	0.97	2970	tags=39%, list=27%, signal=53%
RICKMAN_TUMOR_DIFFERENTIATED_MODERATELY_VS_POORLY_UP	RICKMAN_TUMOR_DIFFERENTIATED_MODERATELY_VS_POORLY_UP		20	-0.5533607	-1.472045	0.10638298	0.5237502	0.97	3807	tags=70%, list=34%, signal=106%
RICKMAN_TUMOR_DIFFERENTIATED_MODERATELY_VS_POORLY_DN	RICKMAN_TUMOR_DIFFERENTIATED_MODERATELY_VS_POORLY_DN		20	-0.5533607	-1.472045	0.10638298	0.5206139	0.97	3807	tags=70%, list=34%, signal=106%
GRADE_COLON_AND_RECTAL_CANCER_UP	GRADE_COLON_AND_RECTAL_CANCER_UP		161	-0.35899773	-1.4713247	0.10909091	0.51959	0.97	3871	tags=46%, list=35%, signal=69%
HSIAO_HOUSEKEEPING_GENES	HSIAO_HOUSEKEEPING_GENES		275	-0.32367808	-1.4702377	0.175	0.51976174	0.97	4410	tags=51%, list=39%, signal=82%
TIEN_INTESTINE_PROBIOTICS_24HR_DN	TIEN_INTESTINE_PROBIOTICS_24HR_DN		128	-0.33645284	-1.4700729	0.02	0.51749676	0.98	4520	tags=58%, list=40%, signal=96%
FIRESTEIN_PROLIFERATION	FIRESTEIN_PROLIFERATION		89	-0.38777077	-1.4683671	0.016393442	0.51924163	0.98	1689	tags=27%, list=15%, signal=32%
CROONQUIST_NRAS_VS_STROMAL_STIMULATION_UP	CROONQUIST_NRAS_VS_STROMAL_STIMULATION_UP		20	-0.5618326	-1.4680799	0.11111111	0.5170821	0.98	2929	tags=60%, list=26%, signal=81%
KAAB_FAILED_HEART_VENTRICLE_DN	KAAB_FAILED_HEART_VENTRICLE_DN		29	-0.44464406	-1.4678963	0.11320755	0.51421833	0.98	3267	tags=48%, list=29%, signal=68%
BOYLAN_MULTIPLE_MYELOMA_C_CLUSTER_UP	BOYLAN_MULTIPLE_MYELOMA_C_CLUSTER_UP		20	-0.55491567	-1.4660077	0.056603774	0.51778555	0.99	2452	tags=50%, list=22%, signal=64%
REACTOME_VIRAL_MRNA_TRANSLATION	REACTOME_VIRAL_MRNA_TRANSLATION		53	-0.42929128	-1.4645504	0.13043478	0.5189665	0.99	4403	tags=62%, list=39%, signal=102%
REACTOME_G2_M_TRANSITION	REACTOME_G2_M_TRANSITION		47	-0.4548616	-1.4642434	0.08163265	0.5171313	0.99	4122	tags=62%, list=37%, signal=97%
REACTOME_G_PROTEIN_BETA_GAMMA_SIGNALLING	REACTOME_G_PROTEIN_BETA_GAMMA_SIGNALLING		19	-0.54719156	-1.4633635	0.023809524	0.5169132	0.99	2808	tags=42%, list=25%, signal=56%
DANG_MYC_TARGETS_UP	DANG_MYC_TARGETS_UP		87	-0.38623735	-1.4614413	0.125	0.5195319	0.99	3782	tags=52%, list=34%, signal=77%
MARTINEZ_RB1_AND_TP53_TARGETS_DN	MARTINEZ_RB1_AND_TP53_TARGETS_DN		399	-0.39558786	-1.4606538	0.018518519	0.5185468	0.99	2921	tags=40%, list=26%, signal=52%
WEI_MYCN_TARGETS_WITH_E_BOX	WEI_MYCN_TARGETS_WITH_E_BOX		426	-0.33167973	-1.4600073	0.10714286	0.51781136	0.99	4091	tags=43%, list=37%, signal=66%
KEGG_MISMATCH_REPAIR	KEGG_MISMATCH_REPAIR		19	-0.62269396	-1.4581258	0.09803922	0.52166057	0.99	3216	tags=74%, list=29%, signal=103%
SHEDDEN_LUNG_CANCER_GOOD_SURVIVAL_A5	SHEDDEN_LUNG_CANCER_GOOD_SURVIVAL_A5		34	-0.45202443	-1.4577631	0.10169491	0.5201563	0.99	3754	tags=56%, list=34%, signal=84%
KEGG_AMINOACYL_TRNA_BIOSYNTHESIS	KEGG_AMINOACYL_TRNA_BIOSYNTHESIS		18	-0.47831059	-1.4577571	0.15789473	0.51731396	0.99	3741	tags=56%, list=33%, signal=83%
REACTOME_NUCLEAR_EVENTS_KINASE_AND_TRANSCRIPTION_FACTOR_ACTIVATION	REACTOME_NUCLEAR_EVENTS_KINASE_AND_TRANSCRIPTION_FACTOR_ACTIVATION		15	-0.574697	-1.4550601	0.06818182	0.52245206	0.99	1838	tags=40%, list=16%, signal=48%
LIU_SOX4_TARGETS_UP	LIU_SOX4_TARGETS_UP		65	-0.3926402	-1.454503	0.019607844	0.5208124	0.99	4693	tags=57%, list=42%, signal=97%
REACTOME_DNA_REPAIR	REACTOME_DNA_REPAIR		78	-0.43496317	-1.45427	0.14814815	0.5184939	0.99	2670	tags=42%, list=24%, signal=55%
AGUIRRE_PANCREATIC_CANCER_COPY_NUMBER_UP	AGUIRRE_PANCREATIC_CANCER_COPY_NUMBER_UP		168	-0.31005788	-1.4536155	0.07017544	0.5189973	0.99	3960	tags=43%, list=35%, signal=65%
BENPORATH_CYCLING_GENES	BENPORATH_CYCLING_GENES		352	-0.38168663	-1.4532356	0.09259259	0.5171239	0.99	3318	tags=42%, list=30%, signal=58%
SCHLOSSER_SERUM_RESPONSE_UP	SCHLOSSER_SERUM_RESPONSE_UP		77	-0.3755397	-1.4529957	0.08	0.5147732	0.99	3998	tags=49%, list=36%, signal=76%
AGUIRRE_PANCREATIC_CANCER_COPY_NUMBER_DN	AGUIRRE_PANCREATIC_CANCER_COPY_NUMBER_DN		133	-0.3338462	-1.4519776	0.12727273	0.5157294	0.99	3384	tags=38%, list=30%, signal=54%
ZHAN_MULTIPLE_MYELOMA_UP	ZHAN_MULTIPLE_MYELOMA_UP		31	-0.38116246	-1.4511247	0.054545455	0.515631	0.99	6204	tags=77%, list=55%, signal=173%
KEGG_PHOSPHATIDYLINOSITOL_SIGNALING_SYSTEM	KEGG_PHOSPHATIDYLINOSITOL_SIGNALING_SYSTEM		36	-0.44564143	-1.4483502	0.083333336	0.52321553	0.99	4535	tags=67%, list=40%, signal=112%
YAO_TEMPORAL_RESPONSE_TO_PROGESTERONE_CLUSTER_10	YAO_TEMPORAL_RESPONSE_TO_PROGESTERONE_CLUSTER_10		52	-0.39896357	-1.4476852	0.12280702	0.5232523	0.99	5042	tags=63%, list=45%, signal=115%
PUJANA_XPRSS_INT_NETWORK	PUJANA_XPRSS_INT_NETWORK		107	-0.47396243	-1.4474765	0.125	0.52130586	0.99	5235	tags=83%, list=47%, signal=155%
KEGG_UBIQUITIN_MEDIATED_PROTEOLYSIS	KEGG_UBIQUITIN_MEDIATED_PROTEOLYSIS		77	-0.36818624	-1.4473917	0.057692308	0.51889706	0.99	4102	tags=53%, list=37%, signal=83%
VANTVEER_BREAST_CANCER_METASTASIS_DN	VANTVEER_BREAST_CANCER_METASTASIS_DN		60	-0.463141	-1.4460143	0.039215688	0.5207507	0.99	2373	tags=40%, list=21%, signal=50%
REACTOME_INFLUENZA_VIRAL_RNA_TRANSCRIPTION_AND_REPLICATION	REACTOME_INFLUENZA_VIRAL_RNA_TRANSCRIPTION_AND_REPLICATION		67	-0.40687063	-1.4446049	0.1627907	0.5213889	0.99	4403	tags=58%, list=39%, signal=95%
PELLICCIOTTA_HDAC_IN_ANTIGEN_PRESENTATION_UP	PELLICCIOTTA_HDAC_IN_ANTIGEN_PRESENTATION_UP		49	-0.41550773	-1.4439373	0.1	0.5198043	0.99	4539	tags=57%, list=41%, signal=96%
IWANAGA_CARCINOGENESIS_BY_KRAS_UP	IWANAGA_CARCINOGENESIS_BY_KRAS_UP		108	-0.4214251	-1.4435302	0.05263158	0.5181765	0.99	2062	tags=33%, list=18%, signal=40%
PENG_RAPAMYCIN_RESPONSE_UP	PENG_RAPAMYCIN_RESPONSE_UP		27	-0.45392078	-1.4422345	0.06122449	0.51988953	0.99	4007	tags=52%, list=36%, signal=81%
ZHAN_MULTIPLE_MYELOMA_PR_UP	ZHAN_MULTIPLE_MYELOMA_PR_UP		22	-0.6754767	-1.4416481	0.10638298	0.5189716	0.99	2792	tags=82%, list=25%, signal=109%
REACTOME_SIGNALING_BY_EGFR	REACTOME_SIGNALING_BY_EGFR		38	-0.41230676	-1.4390533	0.104166664	0.52421874	0.99	3327	tags=45%, list=30%, signal=63%
REACTOME_REGULATION_OF_INSULIN_SECRETION_BY_ACETYLCHOLINE	REACTOME_REGULATION_OF_INSULIN_SECRETION_BY_ACETYLCHOLINE		18	-0.513628	-1.4389943	0.039215688	0.5216898	0.99	3032	tags=50%, list=27%, signal=68%
HUANG_DASATINIB_RESISTANCE_DN	HUANG_DASATINIB_RESISTANCE_DN		37	-0.4869389	-1.4370431	0.12727273	0.5248482	0.99	1959	tags=38%, list=17%, signal=46%
GEORGES_CELL_CYCLE_MIR192_TARGETS	GEORGES_CELL_CYCLE_MIR192_TARGETS		39	-0.49305272	-1.436214	0.09836066	0.52475697	0.99	3232	tags=51%, list=29%, signal=72%
REACTOME_NEF_MEDIATES_DOWN_MODULATION_OF_CELL_SURFACE_RECEPTORS_BY_RECRUITING_THEM_TO_CLATHRIN_ADAPTERS	REACTOME_NEF_MEDIATES_DOWN_MODULATION_OF_CELL_SURFACE_RECEPTORS_BY_RECRUITING_THEM_TO_CLATHRIN_ADAPTERS		15	-0.47678652	-1.4352292	0.09259259	0.52450204	0.99	3794	tags=60%, list=34%, signal=91%
ENK_UV_RESPONSE_EPIDERMIS_UP	ENK_UV_RESPONSE_EPIDERMIS_UP		193	-0.34097588	-1.4345754	0.03508772	0.5240815	0.99	3267	tags=41%, list=29%, signal=58%
REACTOME_G_BETA_GAMMA_SIGNALLING_THROUGH_PLC_BETA	REACTOME_G_BETA_GAMMA_SIGNALLING_THROUGH_PLC_BETA		15	-0.56432855	-1.4324017	0.044444446	0.5293364	0.99	2808	tags=47%, list=25%, signal=62%
REACTOME_DIABETES_PATHWAYS	REACTOME_DIABETES_PATHWAYS		263	-0.29095304	-1.4315974	0.055555556	0.52932155	0.99	4403	tags=46%, list=39%, signal=73%
HORIUCHI_WTAP_TARGETS_DN	HORIUCHI_WTAP_TARGETS_DN		179	-0.4101271	-1.4312369	0.094339624	0.5277698	0.99	3401	tags=46%, list=30%, signal=65%
MORI_IMMATURE_B_LYMPHOCYTE_UP	MORI_IMMATURE_B_LYMPHOCYTE_UP		36	-0.4923409	-1.431142	0.16363636	0.5256475	0.99	3736	tags=56%, list=33%, signal=83%
KEGG_PATHOGENIC_ESCHERICHIA_COLI_INFECTION	KEGG_PATHOGENIC_ESCHERICHIA_COLI_INFECTION		37	-0.42457888	-1.4289854	0.09090909	0.52978635	0.99	5036	tags=65%, list=45%, signal=117%
ZHAN_MULTIPLE_MYELOMA_LB_UP	ZHAN_MULTIPLE_MYELOMA_LB_UP		21	-0.5636292	-1.4287461	0.020408163	0.5284032	0.99	1499	tags=38%, list=13%, signal=44%
FARMER_BREAST_CANCER_CLUSTER_2	FARMER_BREAST_CANCER_CLUSTER_2		21	-0.6818076	-1.4283899	0.09615385	0.52700937	0.99	3273	tags=86%, list=29%, signal=121%
LUI_THYROID_CANCER_PAX8_PPARG_UP	LUI_THYROID_CANCER_PAX8_PPARG_UP		27	-0.47754776	-1.4280775	0.0754717	0.5254835	0.99	2293	tags=41%, list=20%, signal=51%
KEGG_SNARE_INTERACTIONS_IN_VESICULAR_TRANSPORT	KEGG_SNARE_INTERACTIONS_IN_VESICULAR_TRANSPORT		29	-0.42922145	-1.4264882	0.09615385	0.5289171	0.99	4519	tags=59%, list=40%, signal=98%
MILI_PSEUDOPODIA_HAPTOTAXIS_DN	MILI_PSEUDOPODIA_HAPTOTAXIS_DN		401	-0.32760426	-1.4261953	0.13461539	0.52735084	0.99	4293	tags=53%, list=38%, signal=82%
RIZKI_TUMOR_INVASIVENESS_2D_DN	RIZKI_TUMOR_INVASIVENESS_2D_DN		46	-0.39721763	-1.4252876	0.019607844	0.52754426	0.99	3784	tags=46%, list=34%, signal=69%
BIDUS_METASTASIS_UP	BIDUS_METASTASIS_UP		107	-0.45164004	-1.4241655	0.15686275	0.52873415	0.99	2102	tags=37%, list=19%, signal=46%
REACTOME_TOLL_LIKE_RECEPTOR_3_CASCADE	REACTOME_TOLL_LIKE_RECEPTOR_3_CASCADE		37	-0.4246654	-1.4238476	0.08	0.52705836	0.99	1838	tags=30%, list=16%, signal=35%
MCBRYAN_PUBERTAL_BREAST_5_6WK_DN	MCBRYAN_PUBERTAL_BREAST_5_6WK_DN		85	-0.4013776	-1.4237938	0.055555556	0.52467346	0.99	3198	tags=47%, list=29%, signal=65%
BIOCARTA_TPO_PATHWAY	BIOCARTA_TPO_PATHWAY		17	-0.5007941	-1.4232434	0.0754717	0.5239761	0.99	1467	tags=41%, list=13%, signal=47%
BOYAULT_LIVER_CANCER_SUBCLASS_G23_UP	BOYAULT_LIVER_CANCER_SUBCLASS_G23_UP		27	-0.50215596	-1.4228948	0.14814815	0.5223478	0.99	2997	tags=52%, list=27%, signal=71%
REACTOME_HIV_INFECTION	REACTOME_HIV_INFECTION		139	-0.34495592	-1.4225949	0.14814815	0.5211288	0.99	4539	tags=53%, list=41%, signal=87%
KEGG_MTOR_SIGNALING_PATHWAY	KEGG_MTOR_SIGNALING_PATHWAY		27	-0.43868053	-1.4206077	0.07017544	0.52571166	0.99	1384	tags=26%, list=12%, signal=30%
REACTOME_TRNA_AMINOACYLATION	REACTOME_TRNA_AMINOACYLATION		18	-0.44933215	-1.4198608	0.16949153	0.5251928	0.99	3741	tags=50%, list=33%, signal=75%
BIOCARTA_CTCF_PATHWAY	BIOCARTA_CTCF_PATHWAY		15	-0.5763766	-1.4191117	0.13461539	0.52446145	0.99	2853	tags=47%, list=25%, signal=63%
CREIGHTON_AKT1_SIGNALING_VIA_MTOR_UP	CREIGHTON_AKT1_SIGNALING_VIA_MTOR_UP		29	-0.521395	-1.4189122	0.14583333	0.5225685	0.99	2439	tags=52%, list=22%, signal=66%
WEST_ADRENOCORTICAL_TUMOR_UP	WEST_ADRENOCORTICAL_TUMOR_UP		199	-0.34006676	-1.4184011	0.12	0.5215392	0.99	2210	tags=29%, list=20%, signal=35%
CHOW_RASSF1_TARGETS_DN	CHOW_RASSF1_TARGETS_DN		18	-0.48452252	-1.4179059	0.06	0.52056235	0.99	3188	tags=56%, list=28%, signal=78%
BIOCARTA_IL2_PATHWAY	BIOCARTA_IL2_PATHWAY		15	-0.56343824	-1.4145466	0.0625	0.5272234	0.99	3189	tags=60%, list=28%, signal=84%
REACTOME_G2_M_CHECKPOINTS	REACTOME_G2_M_CHECKPOINTS		34	-0.58399516	-1.4143739	0.11320755	0.5253404	0.99	3782	tags=68%, list=34%, signal=102%
BIOCARTA_ERK_PATHWAY	BIOCARTA_ERK_PATHWAY		16	-0.4921986	-1.4125854	0.11764706	0.5281871	0.99	2529	tags=44%, list=23%, signal=56%
OSMAN_BLADDER_CANCER_UP	OSMAN_BLADDER_CANCER_UP		203	-0.35763636	-1.4125148	0.09803922	0.5262431	0.99	3793	tags=46%, list=34%, signal=68%
PUJANA_BREAST_CANCER_WITH_BRCA1_MUTATED_UP	PUJANA_BREAST_CANCER_WITH_BRCA1_MUTATED_UP		39	-0.5788665	-1.4098974	0.13725491	0.53201824	0.99	2638	tags=64%, list=24%, signal=84%
LINDGREN_BLADDER_CANCER_CLUSTER_1_UP	LINDGREN_BLADDER_CANCER_CLUSTER_1_UP		65	-0.36179233	-1.4097712	0.13461539	0.5299512	0.99	4097	tags=43%, list=37%, signal=68%
FRASOR_RESPONSE_TO_SERM_OR_FULVESTRANT_DN	FRASOR_RESPONSE_TO_SERM_OR_FULVESTRANT_DN		35	-0.5724749	-1.4083673	0.2	0.5317706	0.99	3216	tags=69%, list=29%, signal=96%
CHENG_RESPONSE_TO_NICKEL_ACETATE	CHENG_RESPONSE_TO_NICKEL_ACETATE		16	-0.48782244	-1.4078592	0.115384616	0.5312656	0.99	1753	tags=38%, list=16%, signal=44%
TIEN_INTESTINE_PROBIOTICS_24HR_UP	TIEN_INTESTINE_PROBIOTICS_24HR_UP		343	-0.32997245	-1.4071633	0.11111111	0.5307366	0.99	3759	tags=41%, list=34%, signal=60%
KEGG_TYPE_II_DIABETES_MELLITUS	KEGG_TYPE_II_DIABETES_MELLITUS		28	-0.4521576	-1.4066967	0.021276595	0.530172	0.99	1623	tags=36%, list=14%, signal=42%
BENPORATH_MYC_TARGETS_WITH_EBOX	BENPORATH_MYC_TARGETS_WITH_EBOX		151	-0.31291595	-1.4066817	0.10204082	0.5280136	0.99	3606	tags=42%, list=32%, signal=62%
REACTOME_INTRINSIC_PATHWAY_FOR_APOPTOSIS	REACTOME_INTRINSIC_PATHWAY_FOR_APOPTOSIS		16	-0.47614834	-1.406384	0.05357143	0.52704364	0.99	3007	tags=50%, list=27%, signal=68%
MARCHINI_TRABECTEDIN_RESISTANCE_UP	MARCHINI_TRABECTEDIN_RESISTANCE_UP		16	-0.51544154	-1.4051709	0.093023255	0.52811587	0.99	1961	tags=44%, list=18%, signal=53%
GAZDA_DIAMOND_BLACKFAN_ANEMIA_MYELOID_DN	GAZDA_DIAMOND_BLACKFAN_ANEMIA_MYELOID_DN		23	-0.40420505	-1.4016633	0.12727273	0.53612715	0.99	5585	tags=70%, list=50%, signal=138%
VANHARANTA_UTERINE_FIBROID_WITH_7Q_DELETION_DN	VANHARANTA_UTERINE_FIBROID_WITH_7Q_DELETION_DN		17	-0.5229189	-1.4009233	0.05882353	0.5369224	0.99	3021	tags=53%, list=27%, signal=72%
VANTVEER_BREAST_CANCER_POOR_PROGNOSIS	VANTVEER_BREAST_CANCER_POOR_PROGNOSIS		26	-0.49765024	-1.4003705	0.094339624	0.53613603	0.99	2938	tags=46%, list=26%, signal=62%
DITTMER_PTHLH_TARGETS_UP	DITTMER_PTHLH_TARGETS_UP		84	-0.35715985	-1.4003037	0.13207547	0.53413254	0.99	3626	tags=45%, list=32%, signal=66%
REACTOME_PLC_BETA_MEDIATED_EVENTS	REACTOME_PLC_BETA_MEDIATED_EVENTS		24	-0.47423646	-1.3998926	0.078431375	0.5330227	0.99	3032	tags=54%, list=27%, signal=74%
REACTOME_GTP_HYDROLYSIS_AND_JOINING_OF_THE_60S_RIBOSOMAL_SUBUNIT	REACTOME_GTP_HYDROLYSIS_AND_JOINING_OF_THE_60S_RIBOSOMAL_SUBUNIT		56	-0.40767017	-1.3994398	0.21276596	0.53201723	0.99	4403	tags=61%, list=39%, signal=100%
KIM_WT1_TARGETS_DN	KIM_WT1_TARGETS_DN		255	-0.3628434	-1.3980362	0.12962963	0.5347232	0.99	3273	tags=42%, list=29%, signal=57%
REACTOME_TRAF6_MEDIATED_INDUCTION_OF_THE_ANTIVIRAL_CYTOKINE_IFN_ALPHA_BETA_CASCADE	REACTOME_TRAF6_MEDIATED_INDUCTION_OF_THE_ANTIVIRAL_CYTOKINE_IFN_ALPHA_BETA_CASCADE		31	-0.44170228	-1.396832	0.020833334	0.5359486	0.99	1838	tags=32%, list=16%, signal=38%
CREIGHTON_AKT1_SIGNALING_VIA_MTOR_DN	CREIGHTON_AKT1_SIGNALING_VIA_MTOR_DN		18	-0.48799825	-1.3966829	0.13461539	0.53431743	0.99	4858	tags=61%, list=43%, signal=108%
BEIER_GLIOMA_STEM_CELL_DN	BEIER_GLIOMA_STEM_CELL_DN		33	-0.4557167	-1.396666	0.08510638	0.5324841	0.99	4499	tags=58%, list=40%, signal=96%
ZHAN_VARIABLE_EARLY_DIFFERENTIATION_GENES_DN	ZHAN_VARIABLE_EARLY_DIFFERENTIATION_GENES_DN		20	-0.42153126	-1.3964016	0.13043478	0.5309592	0.99	1350	tags=25%, list=12%, signal=28%
PUJANA_BRCA_CENTERED_NETWORK	PUJANA_BRCA_CENTERED_NETWORK		72	-0.47676793	-1.3953494	0.18518518	0.53217936	0.99	5331	tags=85%, list=48%, signal=161%
KEGG_SPHINGOLIPID_METABOLISM	KEGG_SPHINGOLIPID_METABOLISM		22	-0.5109848	-1.3953334	0.06	0.5301005	0.99	2713	tags=50%, list=24%, signal=66%
SCIAN_CELL_CYCLE_TARGETS_OF_TP53_AND_TP73_DN	SCIAN_CELL_CYCLE_TARGETS_OF_TP53_AND_TP73_DN		19	-0.6072496	-1.3946187	0.10204082	0.5295383	0.99	3807	tags=79%, list=34%, signal=119%
REACTOME_MRNA_SPLICING	REACTOME_MRNA_SPLICING		63	-0.37920305	-1.3926572	0.23636363	0.53314275	0.99	4172	tags=56%, list=37%, signal=88%
ACEVEDO_LIVER_TUMOR_VS_NORMAL_ADJACENT_TISSUE_UP	ACEVEDO_LIVER_TUMOR_VS_NORMAL_ADJACENT_TISSUE_UP		488	-0.28685522	-1.3924572	0.1	0.53145784	0.99	4326	tags=47%, list=39%, signal=73%
REACTOME_TRKA_SIGNALLING_FROM_THE_PLASMA_MEMBRANE	REACTOME_TRKA_SIGNALLING_FROM_THE_PLASMA_MEMBRANE		58	-0.39192963	-1.3919923	0.039215688	0.53088295	0.99	2803	tags=38%, list=25%, signal=50%
LE_EGR2_TARGETS_UP	LE_EGR2_TARGETS_UP		75	-0.513188	-1.3916404	0.125	0.52951163	0.99	3273	tags=63%, list=29%, signal=88%
LEE_LIVER_CANCER_MYC_UP	LEE_LIVER_CANCER_MYC_UP		45	-0.42103496	-1.3914083	0.044444446	0.52845526	0.99	2599	tags=33%, list=23%, signal=43%
LY_AGING_OLD_DN	LY_AGING_OLD_DN		31	-0.4802481	-1.3907424	0.12727273	0.527847	0.99	1909	tags=39%, list=17%, signal=47%
SPIELMAN_LYMPHOBLAST_EUROPEAN_VS_ASIAN_DN	SPIELMAN_LYMPHOBLAST_EUROPEAN_VS_ASIAN_DN		419	-0.32223153	-1.3897969	0.16363636	0.5281061	0.99	4351	tags=47%, list=39%, signal=75%
REACTOME_DOWN_STREAM_SIGNAL_TRANSDUCTION	REACTOME_DOWN_STREAM_SIGNAL_TRANSDUCTION		25	-0.44203326	-1.3885113	0.15384616	0.5292225	0.99	3676	tags=56%, list=33%, signal=83%
FERREIRA_EWINGS_SARCOMA_UNSTABLE_VS_STABLE_UP	FERREIRA_EWINGS_SARCOMA_UNSTABLE_VS_STABLE_UP		74	-0.44631746	-1.3884891	0.12	0.5272675	0.99	4023	tags=53%, list=36%, signal=82%
ZHANG_BREAST_CANCER_PROGENITORS_DN	ZHANG_BREAST_CANCER_PROGENITORS_DN		88	-0.36606553	-1.3883971	0.09090909	0.5256134	0.99	1975	tags=33%, list=18%, signal=40%
WINNEPENNINCKX_MELANOMA_METASTASIS_UP	WINNEPENNINCKX_MELANOMA_METASTASIS_UP		88	-0.50733346	-1.3872744	0.083333336	0.5268607	0.99	3391	tags=58%, list=30%, signal=82%
TONG_INTERACT_WITH_PTTG1	TONG_INTERACT_WITH_PTTG1		31	-0.42030358	-1.3866705	0.11764706	0.52648264	0.99	3898	tags=52%, list=35%, signal=79%
REACTOME_DOWNSTREAM_TCR_SIGNALING	REACTOME_DOWNSTREAM_TCR_SIGNALING		20	-0.4972515	-1.3864427	0.13793103	0.5253209	0.99	940	tags=20%, list=8%, signal=22%
REACTOME_ASSOCIATION_OF_TRIC_CCT_WITH_TARGET_PROTEINS_DURING_BIOSYNTHESIS	REACTOME_ASSOCIATION_OF_TRIC_CCT_WITH_TARGET_PROTEINS_DURING_BIOSYNTHESIS		20	-0.4712051	-1.3851882	0.1521739	0.5265346	0.99	3002	tags=50%, list=27%, signal=68%
HOFFMANN_LARGE_TO_SMALL_PRE_BII_LYMPHOCYTE_UP	HOFFMANN_LARGE_TO_SMALL_PRE_BII_LYMPHOCYTE_UP		70	-0.52531785	-1.3828552	0.125	0.5308822	0.99	3789	tags=67%, list=34%, signal=101%
PASQUALUCCI_LYMPHOMA_BY_GC_STAGE_UP	PASQUALUCCI_LYMPHOMA_BY_GC_STAGE_UP		183	-0.3454376	-1.3826818	0.06779661	0.52955204	0.99	2918	tags=38%, list=26%, signal=51%
REACTOME_RNA_POLYMERASE_II_TRANSCRIPTION	REACTOME_RNA_POLYMERASE_II_TRANSCRIPTION		70	-0.36108917	-1.3825688	0.2037037	0.52783954	0.99	5329	tags=63%, list=48%, signal=119%
CHIANG_LIVER_CANCER_SUBCLASS_UNANNOTATED_DN	CHIANG_LIVER_CANCER_SUBCLASS_UNANNOTATED_DN		117	-0.3909558	-1.3821572	0.14	0.52739143	0.99	4314	tags=55%, list=39%, signal=88%
GAUSSMANN_MLL_AF4_FUSION_TARGETS_B_UP	GAUSSMANN_MLL_AF4_FUSION_TARGETS_B_UP		15	-0.56468403	-1.3819304	0.13559322	0.52576345	0.99	244	tags=20%, list=2%, signal=20%
OUYANG_PROSTATE_CANCER_PROGRESSION_DN	OUYANG_PROSTATE_CANCER_PROGRESSION_DN		15	-0.47613814	-1.3810356	0.06	0.52720976	0.99	1788	tags=40%, list=16%, signal=48%
IVANOVA_HEMATOPOIESIS_EARLY_PROGENITOR	IVANOVA_HEMATOPOIESIS_EARLY_PROGENITOR		86	-0.34577808	-1.3801799	0.13793103	0.527631	0.99	4660	tags=55%, list=42%, signal=93%
HUTTMANN_B_CLL_POOR_SURVIVAL_UP	HUTTMANN_B_CLL_POOR_SURVIVAL_UP		167	-0.3593412	-1.3800886	0.07692308	0.52592885	0.99	3004	tags=35%, list=27%, signal=47%
REACTOME_METABOLISM_OF_RNA	REACTOME_METABOLISM_OF_RNA		56	-0.4051108	-1.3798205	0.1923077	0.52458286	0.99	4226	tags=55%, list=38%, signal=88%
BROWNE_HCMV_INFECTION_10HR_DN	BROWNE_HCMV_INFECTION_10HR_DN		32	-0.42809296	-1.3789994	0.078431375	0.52584594	0.99	1158	tags=22%, list=10%, signal=24%
KEGG_PROTEIN_EXPORT	KEGG_PROTEIN_EXPORT		18	-0.50493705	-1.3779136	0.09259259	0.5264972	0.99	4080	tags=83%, list=36%, signal=131%
LIANG_HEMATOPOIESIS_STEM_CELL_NUMBER_LARGE_VS_TINY_UP	LIANG_HEMATOPOIESIS_STEM_CELL_NUMBER_LARGE_VS_TINY_UP		36	-0.45118847	-1.3775079	0.15555556	0.52545226	0.99	2808	tags=42%, list=25%, signal=55%
REACTOME_ACTIVATION_OF_ATR_IN_RESPONSE_TO_REPLICATION_STRESS	REACTOME_ACTIVATION_OF_ATR_IN_RESPONSE_TO_REPLICATION_STRESS		31	-0.5751776	-1.3774534	0.15384616	0.52360207	0.99	3782	tags=65%, list=34%, signal=97%
REACTOME_G_ALPHA_12_13_SIGNALLING_EVENTS	REACTOME_G_ALPHA_12_13_SIGNALLING_EVENTS		37	-0.4158714	-1.3754328	0.12244898	0.52808124	1	739	tags=19%, list=7%, signal=20%
DOANE_RESPONSE_TO_ANDROGEN_DN	DOANE_RESPONSE_TO_ANDROGEN_DN		160	-0.3707207	-1.3741555	0.055555556	0.529502	1	2409	tags=31%, list=22%, signal=39%
BROWNE_HCMV_INFECTION_14HR_UP	BROWNE_HCMV_INFECTION_14HR_UP		86	-0.36628506	-1.373862	0.07272727	0.528696	1	2675	tags=30%, list=24%, signal=39%
GARY_CD5_TARGETS_DN	GARY_CD5_TARGETS_DN		254	-0.35680032	-1.373577	0.18518518	0.5274685	1	4269	tags=50%, list=38%, signal=79%
SHEDDEN_LUNG_CANCER_POOR_SURVIVAL_A6	SHEDDEN_LUNG_CANCER_POOR_SURVIVAL_A6		274	-0.39582506	-1.3728871	0.1764706	0.52771246	1	3326	tags=46%, list=30%, signal=63%
BOYAULT_LIVER_CANCER_SUBCLASS_G3_UP	BOYAULT_LIVER_CANCER_SUBCLASS_G3_UP		118	-0.40752408	-1.3727958	0.1875	0.5262232	1	3250	tags=46%, list=29%, signal=64%
BROWNE_HCMV_INFECTION_4HR_DN	BROWNE_HCMV_INFECTION_4HR_DN		137	-0.35516497	-1.3723259	0.04918033	0.52595955	1	2916	tags=39%, list=26%, signal=52%
REACTOME_REGULATION_OF_INSULIN_SECRETION_BY_FREE_FATTY_ACIDS	REACTOME_REGULATION_OF_INSULIN_SECRETION_BY_FREE_FATTY_ACIDS		15	-0.51130944	-1.3719938	0.12	0.5247908	1	3032	tags=47%, list=27%, signal=64%
REACTOME_TRANSLATION	REACTOME_TRANSLATION		67	-0.39961526	-1.3719229	0.2195122	0.52314186	1	5160	tags=69%, list=46%, signal=127%
FLECHNER_PBL_KIDNEY_TRANSPLANT_REJECTED_VS_OK_DN	FLECHNER_PBL_KIDNEY_TRANSPLANT_REJECTED_VS_OK_DN		33	-0.3873389	-1.3716586	0.14285715	0.52227235	1	3641	tags=48%, list=33%, signal=72%
KEGG_DNA_REPLICATION	KEGG_DNA_REPLICATION		26	-0.6023498	-1.3714603	0.1632653	0.521489	1	2762	tags=65%, list=25%, signal=87%
RUTELLA_RESPONSE_TO_HGF_DN	RUTELLA_RESPONSE_TO_HGF_DN		141	-0.37995714	-1.3705823	0.084745765	0.5216214	1	2619	tags=35%, list=23%, signal=45%
REACTOME_LAGGING_STRAND_SYNTHESIS	REACTOME_LAGGING_STRAND_SYNTHESIS		15	-0.60135466	-1.370493	0.18367347	0.5203347	1	2553	tags=60%, list=23%, signal=78%
LINDGREN_BLADDER_CANCER_CLUSTER_1_DN	LINDGREN_BLADDER_CANCER_CLUSTER_1_DN		238	-0.36560175	-1.3702666	0.06382979	0.5194858	1	3323	tags=42%, list=30%, signal=58%
JI_RESPONSE_TO_FSH_DN	JI_RESPONSE_TO_FSH_DN		32	-0.45075774	-1.3688438	0.13725491	0.521377	1	850	tags=25%, list=8%, signal=27%
KAUFFMANN_MELANOMA_RELAPSE_UP	KAUFFMANN_MELANOMA_RELAPSE_UP		44	-0.5275218	-1.3680371	0.18181819	0.5216958	1	4227	tags=73%, list=38%, signal=116%
LANDIS_ERBB2_BREAST_TUMORS_324_UP	LANDIS_ERBB2_BREAST_TUMORS_324_UP		122	-0.52613777	-1.3671806	0.21568628	0.5223675	1	2646	tags=48%, list=24%, signal=63%
REACTOME_CHAPERONIN_MEDIATED_PROTEIN_FOLDING	REACTOME_CHAPERONIN_MEDIATED_PROTEIN_FOLDING		29	-0.40390077	-1.3659741	0.093023255	0.523457	1	3002	tags=38%, list=27%, signal=52%
NIKOLSKY_BREAST_CANCER_16Q24_AMPLICON	NIKOLSKY_BREAST_CANCER_16Q24_AMPLICON		24	-0.4235932	-1.365965	0.083333336	0.5217294	1	3606	tags=46%, list=32%, signal=67%
KEGG_SPLICEOSOME	KEGG_SPLICEOSOME		72	-0.37621593	-1.3656785	0.18867925	0.52078205	1	4244	tags=57%, list=38%, signal=91%
VANHARANTA_UTERINE_FIBROID_WITH_7Q_DELETION_UP	VANHARANTA_UTERINE_FIBROID_WITH_7Q_DELETION_UP		40	-0.38942617	-1.3635738	0.18518518	0.52532214	1	3559	tags=43%, list=32%, signal=62%
KEGG_NUCLEOTIDE_EXCISION_REPAIR	KEGG_NUCLEOTIDE_EXCISION_REPAIR		38	-0.4630986	-1.3597935	0.16666667	0.53459984	1	4777	tags=71%, list=43%, signal=123%
REACTOME_THE_ROLE_OF_NEF_IN_HIV1_REPLICATION_AND_DISEASE_PATHOGENESIS	REACTOME_THE_ROLE_OF_NEF_IN_HIV1_REPLICATION_AND_DISEASE_PATHOGENESIS		21	-0.45493984	-1.3593812	0.115384616	0.53405625	1	4404	tags=67%, list=39%, signal=110%
MITSIADES_RESPONSE_TO_APLIDIN_DN	MITSIADES_RESPONSE_TO_APLIDIN_DN		128	-0.4165779	-1.3588305	0.11764706	0.5338572	1	3573	tags=52%, list=32%, signal=76%
RICKMAN_METASTASIS_UP	RICKMAN_METASTASIS_UP		145	-0.36469916	-1.3568742	0.07692308	0.53733826	1	2400	tags=33%, list=21%, signal=42%
WEIGEL_OXIDATIVE_STRESS_RESPONSE	WEIGEL_OXIDATIVE_STRESS_RESPONSE		19	-0.45622057	-1.3565552	0.069767445	0.5361784	1	2794	tags=58%, list=25%, signal=77%
MCCLUNG_DELTA_FOSB_TARGETS_8WK	MCCLUNG_DELTA_FOSB_TARGETS_8WK		33	-0.43881434	-1.3557936	0.14035088	0.5368603	1	4538	tags=61%, list=41%, signal=102%
REACTOME_METABLISM_OF_NUCLEOTIDES	REACTOME_METABLISM_OF_NUCLEOTIDES		52	-0.37369025	-1.3545529	0.04	0.5386777	1	3126	tags=46%, list=28%, signal=64%
TIEN_INTESTINE_PROBIOTICS_6HR_UP	TIEN_INTESTINE_PROBIOTICS_6HR_UP		28	-0.38774776	-1.3539762	0.1875	0.5385839	1	1902	tags=32%, list=17%, signal=39%
DEBIASI_APOPTOSIS_BY_REOVIRUS_INFECTION_DN	DEBIASI_APOPTOSIS_BY_REOVIRUS_INFECTION_DN		151	-0.3386984	-1.3532335	0.074074075	0.5382389	1	3605	tags=42%, list=32%, signal=62%
GRADE_METASTASIS_DN	GRADE_METASTASIS_DN		33	-0.36598223	-1.3530222	0.13725491	0.537086	1	5092	tags=61%, list=45%, signal=111%
BIOCARTA_IGF1R_PATHWAY	BIOCARTA_IGF1R_PATHWAY		15	-0.45693997	-1.353009	0.15384616	0.5356396	1	4054	tags=53%, list=36%, signal=83%
BYSTRYKH_HEMATOPOIESIS_STEM_CELL_AND_BRAIN_QTL_CIS	BYSTRYKH_HEMATOPOIESIS_STEM_CELL_AND_BRAIN_QTL_CIS		43	-0.39404106	-1.352949	0.13725491	0.53394985	1	3741	tags=49%, list=33%, signal=73%
GAZDA_DIAMOND_BLACKFAN_ANEMIA_ERYTHROID_DN	GAZDA_DIAMOND_BLACKFAN_ANEMIA_ERYTHROID_DN		240	-0.30878767	-1.3523613	0.0862069	0.5337483	1	3758	tags=42%, list=34%, signal=61%
BROWNE_HCMV_INFECTION_16HR_UP	BROWNE_HCMV_INFECTION_16HR_UP		123	-0.34352118	-1.3522961	0.11320755	0.5323331	1	2537	tags=31%, list=23%, signal=40%
BENPORATH_ES_1	BENPORATH_ES_1		237	-0.36686113	-1.3522341	0.11111111	0.53090763	1	3321	tags=41%, list=30%, signal=56%
KRIGE_RESPONSE_TO_TOSEDOSTAT_6HR_DN	KRIGE_RESPONSE_TO_TOSEDOSTAT_6HR_DN		462	-0.29526633	-1.3506356	0.0877193	0.53429747	1	4468	tags=48%, list=40%, signal=77%
BIOCARTA_MET_PATHWAY	BIOCARTA_MET_PATHWAY		23	-0.46651128	-1.349961	0.12765957	0.5346173	1	2803	tags=52%, list=25%, signal=69%
WHITEFORD_PEDIATRIC_CANCER_MARKERS	WHITEFORD_PEDIATRIC_CANCER_MARKERS		66	-0.4853782	-1.347448	0.19148937	0.54025793	1	2638	tags=56%, list=24%, signal=73%
BIOCARTA_FAS_PATHWAY	BIOCARTA_FAS_PATHWAY		18	-0.4552956	-1.3472134	0.115384616	0.5392718	1	575	tags=28%, list=5%, signal=29%
REACTOME_ACTIVATION_OF_KAINATE_RECEPTORS_UPON_GLUTAMATE_BINDING	REACTOME_ACTIVATION_OF_KAINATE_RECEPTORS_UPON_GLUTAMATE_BINDING		22	-0.48077336	-1.3459184	0.2173913	0.54160064	1	2808	tags=41%, list=25%, signal=54%
ENK_UV_RESPONSE_KERATINOCYTE_DN	ENK_UV_RESPONSE_KERATINOCYTE_DN		307	-0.34215018	-1.3456782	0.16666667	0.5407593	1	3241	tags=39%, list=29%, signal=54%
PENG_GLUTAMINE_DEPRIVATION_DN	PENG_GLUTAMINE_DEPRIVATION_DN		53	-0.35949808	-1.3455095	0.1923077	0.5399445	1	4013	tags=47%, list=36%, signal=73%
KANG_DOXORUBICIN_RESISTANCE_UP	KANG_DOXORUBICIN_RESISTANCE_UP		32	-0.5702198	-1.345223	0.14893617	0.53915113	1	3250	tags=75%, list=29%, signal=105%
VECCHI_GASTRIC_CANCER_EARLY_UP	VECCHI_GASTRIC_CANCER_EARLY_UP		231	-0.38209108	-1.3449876	0.125	0.5384217	1	3280	tags=44%, list=29%, signal=61%
SHEN_SMARCA2_TARGETS_UP	SHEN_SMARCA2_TARGETS_UP		226	-0.37008417	-1.3430663	0.16666667	0.5416782	1	4356	tags=54%, list=39%, signal=86%
TURASHVILI_BREAST_DUCTAL_CARCINOMA_VS_LOBULAR_NORMAL_UP	TURASHVILI_BREAST_DUCTAL_CARCINOMA_VS_LOBULAR_NORMAL_UP		39	-0.47906965	-1.3428524	0.044444446	0.540526	1	1832	tags=41%, list=16%, signal=49%
GRAHAM_CML_QUIESCENT_VS_NORMAL_QUIESCENT_UP	GRAHAM_CML_QUIESCENT_VS_NORMAL_QUIESCENT_UP		58	-0.4355064	-1.3418268	0.083333336	0.5414729	1	2322	tags=41%, list=21%, signal=52%
RODRIGUES_THYROID_CARCINOMA_POORLY_DIFFERENTIATED_DN	RODRIGUES_THYROID_CARCINOMA_POORLY_DIFFERENTIATED_DN		385	-0.33770087	-1.3415341	0.12727273	0.54036605	1	2701	tags=31%, list=24%, signal=40%
IVANOVA_HEMATOPOIESIS_MATURE_CELL	IVANOVA_HEMATOPOIESIS_MATURE_CELL		88	-0.397525	-1.3414165	0.10869565	0.5389983	1	2253	tags=33%, list=20%, signal=41%
BIOCARTA_TCR_PATHWAY	BIOCARTA_TCR_PATHWAY		29	-0.45864353	-1.340854	0.12962963	0.5389118	1	2902	tags=48%, list=26%, signal=65%
REACTOME_RNA_POLYMERASE_I_TRANSCRIPTION_INITIATION	REACTOME_RNA_POLYMERASE_I_TRANSCRIPTION_INITIATION		18	-0.45667672	-1.3390617	0.18604651	0.5421081	1	3017	tags=50%, list=27%, signal=68%
REACTOME_CELL_CYCLE_MITOTIC	REACTOME_CELL_CYCLE_MITOTIC		194	-0.39917663	-1.3372917	0.1923077	0.54488784	1	3821	tags=51%, list=34%, signal=75%
XU_HGF_TARGETS_REPRESSED_BY_AKT1_DN	XU_HGF_TARGETS_REPRESSED_BY_AKT1_DN		46	-0.42867723	-1.3368455	0.15789473	0.54437286	1	2970	tags=46%, list=27%, signal=62%
PROVENZANI_METASTASIS_UP	PROVENZANI_METASTASIS_UP		116	-0.3255722	-1.3364534	0.11111111	0.54380167	1	3620	tags=41%, list=32%, signal=61%
SIG_IL4RECEPTOR_IN_B_LYPHOCYTES	SIG_IL4RECEPTOR_IN_B_LYPHOCYTES		16	-0.44895476	-1.3361039	0.083333336	0.5435457	1	1953	tags=31%, list=17%, signal=38%
KEGG_RIBOSOME	KEGG_RIBOSOME		54	-0.4178624	-1.3342872	0.17073171	0.5464862	1	4403	tags=61%, list=39%, signal=100%
BASSO_B_LYMPHOCYTE_NETWORK	BASSO_B_LYMPHOCYTE_NETWORK		85	-0.33806625	-1.3340576	0.13461539	0.54547155	1	4840	tags=53%, list=43%, signal=93%
BOYLAN_MULTIPLE_MYELOMA_C_DN	BOYLAN_MULTIPLE_MYELOMA_C_DN		26	-0.47545332	-1.3340468	0.10638298	0.543975	1	491	tags=19%, list=4%, signal=20%
CHEN_HOXA5_TARGETS_9HR_DN	CHEN_HOXA5_TARGETS_9HR_DN		29	-0.41625884	-1.3336982	0.083333336	0.5430421	1	5116	tags=66%, list=46%, signal=120%
CHUNG_BLISTER_CYTOTOXICITY_UP	CHUNG_BLISTER_CYTOTOXICITY_UP		86	-0.33546817	-1.3322492	0.12962963	0.54558355	1	3086	tags=37%, list=28%, signal=51%
JIANG_VHL_TARGETS	JIANG_VHL_TARGETS		52	-0.33899137	-1.3321787	0.10638298	0.5442831	1	2444	tags=29%, list=22%, signal=37%
SIG_PIP3_SIGNALING_IN_B_LYMPHOCYTES	SIG_PIP3_SIGNALING_IN_B_LYMPHOCYTES		21	-0.43373328	-1.3316426	0.14545454	0.5443362	1	3846	tags=52%, list=34%, signal=80%
REACTOME_DNA_STRAND_ELONGATION	REACTOME_DNA_STRAND_ELONGATION		22	-0.60906696	-1.3303255	0.20408164	0.54658717	1	2762	tags=68%, list=25%, signal=90%
THUM_SYSTOLIC_HEART_FAILURE_DN	THUM_SYSTOLIC_HEART_FAILURE_DN		110	-0.37666553	-1.3299912	0.12280702	0.5462988	1	2294	tags=33%, list=20%, signal=41%
DAIRKEE_CANCER_PRONE_RESPONSE_BPA	DAIRKEE_CANCER_PRONE_RESPONSE_BPA		33	-0.39721414	-1.3295181	0.16	0.5459785	1	1776	tags=30%, list=16%, signal=36%
SHEPARD_BMYB_MORPHOLINO_DN	SHEPARD_BMYB_MORPHOLINO_DN		115	-0.40435302	-1.3293709	0.01923077	0.5447344	1	2867	tags=44%, list=26%, signal=59%
BIOCARTA_BCR_PATHWAY	BIOCARTA_BCR_PATHWAY		20	-0.49458176	-1.3293245	0.13793103	0.5433745	1	3189	tags=55%, list=28%, signal=77%
MULLIGHAN_MLL_SIGNATURE_2_UP	MULLIGHAN_MLL_SIGNATURE_2_UP		242	-0.32112056	-1.3287802	0.125	0.54388684	1	3889	tags=46%, list=35%, signal=69%
TANG_SENESCENCE_TP53_TARGETS_DN	TANG_SENESCENCE_TP53_TARGETS_DN		29	-0.54486734	-1.3280989	0.14634146	0.544143	1	2343	tags=55%, list=21%, signal=70%
MULLIGHAN_MLL_SIGNATURE_1_UP	MULLIGHAN_MLL_SIGNATURE_1_UP		233	-0.32260862	-1.3279909	0.1	0.5427961	1	3588	tags=42%, list=32%, signal=61%
KEGG_APOPTOSIS	KEGG_APOPTOSIS		43	-0.37758172	-1.3279103	0.15789473	0.5415323	1	1970	tags=30%, list=18%, signal=37%
KEGG_HUNTINGTONS_DISEASE	KEGG_HUNTINGTONS_DISEASE		115	-0.3023648	-1.3268206	0.21428572	0.5427071	1	4100	tags=43%, list=37%, signal=67%
REACTOME_RNA_POLYMERASE_I_PROMOTER_CLEARANCE	REACTOME_RNA_POLYMERASE_I_PROMOTER_CLEARANCE		24	-0.40483102	-1.3264736	0.27450982	0.542294	1	4174	tags=58%, list=37%, signal=93%
FAELT_B_CLL_WITH_VH3_21_UP	FAELT_B_CLL_WITH_VH3_21_UP		30	-0.39543915	-1.324957	0.1923077	0.54476094	1	2590	tags=43%, list=23%, signal=56%
WU_HBX_TARGETS_1_DN	WU_HBX_TARGETS_1_DN		15	-0.5044923	-1.3241614	0.10638298	0.54476804	1	1291	tags=33%, list=12%, signal=38%
REACTOME_FORMATION_OF_A_POOL_OF_FREE_40S_SUBUNITS	REACTOME_FORMATION_OF_A_POOL_OF_FREE_40S_SUBUNITS		51	-0.41416728	-1.3226455	0.1904762	0.5482354	1	5671	tags=78%, list=51%, signal=158%
CHAUHAN_RESPONSE_TO_METHOXYESTRADIOL_DN	CHAUHAN_RESPONSE_TO_METHOXYESTRADIOL_DN		78	-0.34813124	-1.3217758	0.1632653	0.5483408	1	3751	tags=46%, list=33%, signal=69%
WAKASUGI_HAVE_ZNF143_BINDING_SITES	WAKASUGI_HAVE_ZNF143_BINDING_SITES		43	-0.45839074	-1.3213212	0.19642857	0.5483638	1	5291	tags=70%, list=47%, signal=132%
CHANG_CYCLING_GENES	CHANG_CYCLING_GENES		29	-0.5446888	-1.3201824	0.21568628	0.5498583	1	2226	tags=48%, list=20%, signal=60%
NADERI_BREAST_CANCER_PROGNOSIS_UP	NADERI_BREAST_CANCER_PROGNOSIS_UP		26	-0.5254896	-1.3196901	0.21153846	0.54939604	1	2169	tags=42%, list=19%, signal=52%
TURASHVILI_BREAST_NORMAL_DUCTAL_VS_LOBULAR_UP	TURASHVILI_BREAST_NORMAL_DUCTAL_VS_LOBULAR_UP		28	-0.45261562	-1.318699	0.12903225	0.5503649	1	2271	tags=43%, list=20%, signal=54%
REACTOME_TAT_MEDIATED_HIV1_ELONGATION_ARREST_AND_RECOVERY	REACTOME_TAT_MEDIATED_HIV1_ELONGATION_ARREST_AND_RECOVERY		27	-0.37055045	-1.3186116	0.18867925	0.549236	1	5092	tags=63%, list=45%, signal=115%
KEGG_GALACTOSE_METABOLISM	KEGG_GALACTOSE_METABOLISM		21	-0.45079613	-1.3183291	0.069767445	0.5484688	1	1960	tags=33%, list=18%, signal=40%
REACTOME_HOST_INTERACTIONS_OF_HIV_FACTORS	REACTOME_HOST_INTERACTIONS_OF_HIV_FACTORS		89	-0.33868843	-1.3174592	0.17307693	0.54932904	1	4539	tags=53%, list=41%, signal=88%
KEGG_CELL_CYCLE	KEGG_CELL_CYCLE		83	-0.4089296	-1.3152213	0.15686275	0.55295706	1	3791	tags=52%, list=34%, signal=78%
REACTOME_NUCLEOTIDE_EXCISION_REPAIR	REACTOME_NUCLEOTIDE_EXCISION_REPAIR		45	-0.41533867	-1.3148322	0.19607843	0.55233485	1	2553	tags=38%, list=23%, signal=49%
GENTILE_UV_RESPONSE_CLUSTER_D2	GENTILE_UV_RESPONSE_CLUSTER_D2		16	-0.537871	-1.3146311	0.19607843	0.5513564	1	884	tags=25%, list=8%, signal=27%
REACTOME_EXTENSION_OF_TELOMERES	REACTOME_EXTENSION_OF_TELOMERES		20	-0.5383476	-1.3145254	0.23529412	0.5503865	1	3216	tags=60%, list=29%, signal=84%
RICKMAN_TUMOR_DIFFERENTIATED_WELL_VS_MODERATELY_UP	RICKMAN_TUMOR_DIFFERENTIATED_WELL_VS_MODERATELY_UP		55	-0.40930107	-1.3141096	0.14035088	0.54980934	1	3447	tags=53%, list=31%, signal=76%
FUJII_YBX1_TARGETS_DN	FUJII_YBX1_TARGETS_DN		94	-0.45812753	-1.312248	0.14285715	0.5536859	1	4084	tags=64%, list=36%, signal=100%
LEE_LIVER_CANCER_SURVIVAL_DN	LEE_LIVER_CANCER_SURVIVAL_DN		83	-0.36971048	-1.3119144	0.21153846	0.5528989	1	4474	tags=59%, list=40%, signal=98%
REACTOME_INHIBITION_OF_INSULIN_SECRETION_BY_ADRENALINE_NORADRENALINE	REACTOME_INHIBITION_OF_INSULIN_SECRETION_BY_ADRENALINE_NORADRENALINE		23	-0.4578672	-1.3101273	0.18367347	0.55543596	1	2808	tags=35%, list=25%, signal=46%
LIAO_HAVE_SOX4_BINDING_SITES	LIAO_HAVE_SOX4_BINDING_SITES		24	-0.47879633	-1.3097391	0.03846154	0.55472845	1	2733	tags=50%, list=24%, signal=66%
KEGG_LEISHMANIA_INFECTION	KEGG_LEISHMANIA_INFECTION		29	-0.50720644	-1.3085684	0.23913044	0.55712014	1	2062	tags=48%, list=18%, signal=59%
SESTO_RESPONSE_TO_UV_C5	SESTO_RESPONSE_TO_UV_C5		29	-0.44987455	-1.3080757	0.11764706	0.55722547	1	1251	tags=28%, list=11%, signal=31%
LINDGREN_BLADDER_CANCER_CLUSTER_3_DN	LINDGREN_BLADDER_CANCER_CLUSTER_3_DN		125	-0.33854753	-1.307864	0.1632653	0.55637985	1	4210	tags=51%, list=38%, signal=81%
MARTINEZ_TP53_TARGETS_DN	MARTINEZ_TP53_TARGETS_DN		406	-0.35462856	-1.3071471	0.036363635	0.5563675	1	2848	tags=37%, list=25%, signal=48%
OHM_METHYLATED_IN_ADULT_CANCERS	OHM_METHYLATED_IN_ADULT_CANCERS		17	-0.4969916	-1.3070601	0.14285715	0.5549434	1	1687	tags=35%, list=15%, signal=41%
BROWNE_HCMV_INFECTION_24HR_UP	BROWNE_HCMV_INFECTION_24HR_UP		99	-0.31684682	-1.3068146	0.08928572	0.55424386	1	4274	tags=54%, list=38%, signal=86%
KRIGE_RESPONSE_TO_TOSEDOSTAT_6HR_UP	KRIGE_RESPONSE_TO_TOSEDOSTAT_6HR_UP		431	-0.30254176	-1.3063695	0.12068965	0.5544537	1	3580	tags=41%, list=32%, signal=58%
BIOCARTA_VEGF_PATHWAY	BIOCARTA_VEGF_PATHWAY		17	-0.43351546	-1.3061131	0.22222222	0.55392355	1	2529	tags=41%, list=23%, signal=53%
MULLIGHAN_NPM1_MUTATED_SIGNATURE_2_DN	MULLIGHAN_NPM1_MUTATED_SIGNATURE_2_DN		43	-0.38334167	-1.3058081	0.13793103	0.55306685	1	1512	tags=28%, list=14%, signal=32%
WELCSH_BRCA1_TARGETS_1_UP	WELCSH_BRCA1_TARGETS_1_UP		125	-0.34698695	-1.3053724	0.16666667	0.55289143	1	2680	tags=32%, list=24%, signal=42%
PENG_LEUCINE_DEPRIVATION_DN	PENG_LEUCINE_DEPRIVATION_DN		36	-0.3607368	-1.3052977	0.13793103	0.55155313	1	3879	tags=47%, list=35%, signal=72%
VANTVEER_BREAST_CANCER_ESR1_DN	VANTVEER_BREAST_CANCER_ESR1_DN		145	-0.35764316	-1.3048893	0.11363637	0.55105394	1	2802	tags=37%, list=25%, signal=49%
RUTELLA_RESPONSE_TO_HGF_VS_CSF2RB_AND_IL4_DN	RUTELLA_RESPONSE_TO_HGF_VS_CSF2RB_AND_IL4_DN		151	-0.36400726	-1.3043824	0.09615385	0.55094224	1	2372	tags=34%, list=21%, signal=42%
KEGG_RNA_POLYMERASE	KEGG_RNA_POLYMERASE		20	-0.4472965	-1.3037673	0.16363636	0.5511696	1	3186	tags=50%, list=28%, signal=70%
WU_APOPTOSIS_BY_CDKN1A_VIA_TP53	WU_APOPTOSIS_BY_CDKN1A_VIA_TP53		19	-0.6016328	-1.3033078	0.17021276	0.5508086	1	2792	tags=68%, list=25%, signal=91%
REACTOME_PEPTIDE_CHAIN_ELONGATION	REACTOME_PEPTIDE_CHAIN_ELONGATION		53	-0.409676	-1.3021482	0.17073171	0.55247915	1	4403	tags=60%, list=39%, signal=99%
GINESTIER_BREAST_CANCER_20Q13_AMPLIFICATION_UP	GINESTIER_BREAST_CANCER_20Q13_AMPLIFICATION_UP		49	-0.3470153	-1.301726	0.15789473	0.5521592	1	3091	tags=45%, list=28%, signal=62%
KEGG_TIGHT_JUNCTION	KEGG_TIGHT_JUNCTION		89	-0.40651542	-1.301274	0.12962963	0.55193883	1	2121	tags=31%, list=19%, signal=39%
KEGG_ENDOMETRIAL_CANCER	KEGG_ENDOMETRIAL_CANCER		31	-0.4038526	-1.3011751	0.15789473	0.5507434	1	1838	tags=29%, list=16%, signal=35%
KEGG_ALZHEIMERS_DISEASE	KEGG_ALZHEIMERS_DISEASE		109	-0.31259745	-1.3000402	0.2	0.55279535	1	3360	tags=35%, list=30%, signal=49%
FERRANDO_T_ALL_WITH_MLL_ENL_FUSION_UP	FERRANDO_T_ALL_WITH_MLL_ENL_FUSION_UP		52	-0.38850945	-1.3000395	0.18	0.5514099	1	3398	tags=54%, list=30%, signal=77%
REACTOME_TRANSCRIPTION_COUPLED_NER	REACTOME_TRANSCRIPTION_COUPLED_NER		40	-0.41588247	-1.2998934	0.23529412	0.55043024	1	4174	tags=52%, list=37%, signal=83%
WANG_CLIM2_TARGETS_UP	WANG_CLIM2_TARGETS_UP		110	-0.34629992	-1.2998836	0.20408164	0.5490802	1	3604	tags=45%, list=32%, signal=66%
REACTOME_FORMATION_OF_THE_TERNARY_COMPLEX_AND_SUBSEQUENTLY_THE_43S_COMPLEX	REACTOME_FORMATION_OF_THE_TERNARY_COMPLEX_AND_SUBSEQUENTLY_THE_43S_COMPLEX		22	-0.45498106	-1.2994804	0.16666667	0.5488987	1	4403	tags=64%, list=39%, signal=105%
ZHAN_MULTIPLE_MYELOMA_HP_UP	ZHAN_MULTIPLE_MYELOMA_HP_UP		26	-0.45218873	-1.2991459	0.1509434	0.5480647	1	3871	tags=50%, list=35%, signal=76%
KEGG_INTESTINAL_IMMUNE_NETWORK_FOR_IGA_PRODUCTION	KEGG_INTESTINAL_IMMUNE_NETWORK_FOR_IGA_PRODUCTION		26	-0.52358365	-1.2984848	0.13793103	0.54858917	1	2770	tags=54%, list=25%, signal=71%
CUI_GLUCOSE_DEPRIVATION	CUI_GLUCOSE_DEPRIVATION		35	-0.4204835	-1.298415	0.10714286	0.54733336	1	3983	tags=57%, list=36%, signal=88%
ALCALAY_AML_BY_NPM1_LOCALIZATION_DN	ALCALAY_AML_BY_NPM1_LOCALIZATION_DN		124	-0.38028783	-1.2983291	0.14	0.5460563	1	1965	tags=30%, list=18%, signal=36%
CAMPS_COLON_CANCER_COPY_NUMBER_UP	CAMPS_COLON_CANCER_COPY_NUMBER_UP		46	-0.33314937	-1.297815	0.12068965	0.5458193	1	3664	tags=43%, list=33%, signal=64%
MMS_MOUSE_LYMPH_HIGH_4HRS_UP	MMS_MOUSE_LYMPH_HIGH_4HRS_UP		31	-0.45468837	-1.2966856	0.22	0.54765654	1	2257	tags=42%, list=20%, signal=52%
REACTOME_APOPTOSIS	REACTOME_APOPTOSIS		88	-0.32513914	-1.2964115	0.2037037	0.54677236	1	3007	tags=33%, list=27%, signal=45%
KOKKINAKIS_METHIONINE_DEPRIVATION_96HR_DN	KOKKINAKIS_METHIONINE_DEPRIVATION_96HR_DN		53	-0.38156405	-1.2951232	0.18867925	0.5477879	1	2343	tags=36%, list=21%, signal=45%
GINESTIER_BREAST_CANCER_ZNF217_AMPLIFIED_UP	GINESTIER_BREAST_CANCER_ZNF217_AMPLIFIED_UP		36	-0.37315053	-1.2949947	0.24561404	0.54682493	1	3321	tags=42%, list=30%, signal=59%
HOEBEKE_LYMPHOID_STEM_CELL_UP	HOEBEKE_LYMPHOID_STEM_CELL_UP		49	-0.40590766	-1.2944492	0.12727273	0.5468343	1	2579	tags=39%, list=23%, signal=50%
POMEROY_MEDULLOBLASTOMA_PROGNOSIS_DN	POMEROY_MEDULLOBLASTOMA_PROGNOSIS_DN		30	-0.3832125	-1.294441	0.17021276	0.545602	1	6204	tags=90%, list=55%, signal=201%
REACTOME_G_PROTEIN_ACTIVATION	REACTOME_G_PROTEIN_ACTIVATION		21	-0.47879535	-1.2943022	0.08695652	0.54460347	1	2808	tags=33%, list=25%, signal=44%
MUNSHI_MULTIPLE_MYELOMA_UP	MUNSHI_MULTIPLE_MYELOMA_UP		44	-0.3462924	-1.2924055	0.23076923	0.5483359	1	4615	tags=61%, list=41%, signal=104%
HESS_TARGETS_OF_HOXA9_AND_MEIS1_UP	HESS_TARGETS_OF_HOXA9_AND_MEIS1_UP		53	-0.38959527	-1.291866	0.18181819	0.5482106	1	3126	tags=42%, list=28%, signal=57%
REACTOME_HIV1_TRANSCRIPTION_ELONGATION	REACTOME_HIV1_TRANSCRIPTION_ELONGATION		37	-0.36057985	-1.2912067	0.24528302	0.54867774	1	5277	tags=65%, list=47%, signal=122%
KEGG_OOCYTE_MEIOSIS	KEGG_OOCYTE_MEIOSIS		74	-0.3436237	-1.2903041	0.14814815	0.54956716	1	4054	tags=49%, list=36%, signal=76%
GRAHAM_CML_DIVIDING_VS_NORMAL_QUIESCENT_UP	GRAHAM_CML_DIVIDING_VS_NORMAL_QUIESCENT_UP		123	-0.4515139	-1.2889409	0.17777778	0.5520813	1	2169	tags=41%, list=19%, signal=50%
WALLACE_PROSTATE_CANCER_RACE_DN	WALLACE_PROSTATE_CANCER_RACE_DN		42	-0.4320346	-1.2883828	0.12	0.55179197	1	2362	tags=40%, list=21%, signal=51%
GOLDRATH_HOMEOSTATIC_PROLIFERATION	GOLDRATH_HOMEOSTATIC_PROLIFERATION		122	-0.34164423	-1.2882769	0.17857143	0.55081147	1	4261	tags=48%, list=38%, signal=76%
SCIBETTA_KDM5B_TARGETS_DN	SCIBETTA_KDM5B_TARGETS_DN		47	-0.41390774	-1.2881826	0.14893617	0.5497122	1	1867	tags=32%, list=17%, signal=38%
BLALOCK_ALZHEIMERS_DISEASE_INCIPIENT_UP	BLALOCK_ALZHEIMERS_DISEASE_INCIPIENT_UP		221	-0.32987756	-1.2877525	0.12	0.5492632	1	2283	tags=30%, list=20%, signal=37%
MANALO_HYPOXIA_DN	MANALO_HYPOXIA_DN		173	-0.37740952	-1.2871934	0.29090908	0.5492852	1	3266	tags=42%, list=29%, signal=58%
MILI_PSEUDOPODIA_CHEMOTAXIS_UP	MILI_PSEUDOPODIA_CHEMOTAXIS_UP		36	-0.3779033	-1.284781	0.07692308	0.5541262	1	4621	tags=58%, list=41%, signal=99%
BENPORATH_PROLIFERATION	BENPORATH_PROLIFERATION		89	-0.4366488	-1.2847009	0.21568628	0.55299294	1	3250	tags=47%, list=29%, signal=66%
WILLERT_WNT_SIGNALING	WILLERT_WNT_SIGNALING		15	-0.5063466	-1.282844	0.2037037	0.55684084	1	3274	tags=67%, list=29%, signal=94%
GRESHOCK_CANCER_COPY_NUMBER_DN	GRESHOCK_CANCER_COPY_NUMBER_DN		208	-0.31944048	-1.2826362	0.09615385	0.5559382	1	3058	tags=35%, list=27%, signal=47%
BOYAULT_LIVER_CANCER_SUBCLASS_G123_UP	BOYAULT_LIVER_CANCER_SUBCLASS_G123_UP		26	-0.4433674	-1.2819383	0.19565217	0.5560843	1	4040	tags=62%, list=36%, signal=96%
LUI_TARGETS_OF_PAX8_PPARG_FUSION	LUI_TARGETS_OF_PAX8_PPARG_FUSION		23	-0.4003104	-1.2807614	0.27083334	0.558103	1	6097	tags=78%, list=54%, signal=171%
NAKAYAMA_SOFT_TISSUE_TUMORS_PCA2_UP	NAKAYAMA_SOFT_TISSUE_TUMORS_PCA2_UP		59	-0.46167833	-1.2806307	0.18367347	0.55730814	1	2226	tags=49%, list=20%, signal=61%
REACTOME_MRNA_SPLICING_MINOR_PATHWAY	REACTOME_MRNA_SPLICING_MINOR_PATHWAY		29	-0.41438892	-1.2805365	0.25531915	0.5561435	1	4172	tags=62%, list=37%, signal=99%
BIOCARTA_CTLA4_PATHWAY	BIOCARTA_CTLA4_PATHWAY		15	-0.5375451	-1.2798171	0.21875	0.5568386	1	2770	tags=47%, list=25%, signal=62%
BIOCARTA_MPR_PATHWAY	BIOCARTA_MPR_PATHWAY		22	-0.3839163	-1.2793522	0.19607843	0.5567662	1	4256	tags=55%, list=38%, signal=88%
REACTOME_TCR_SIGNALING	REACTOME_TCR_SIGNALING		32	-0.448276	-1.2782475	0.18965517	0.5584314	1	2347	tags=31%, list=21%, signal=39%
REACTOME_TRANSLATION_INITIATION_COMPLEX_FORMATION	REACTOME_TRANSLATION_INITIATION_COMPLEX_FORMATION		25	-0.43364218	-1.277484	0.2244898	0.5588168	1	4403	tags=64%, list=39%, signal=105%
CAFFAREL_RESPONSE_TO_THC_24HR_5_UP	CAFFAREL_RESPONSE_TO_THC_24HR_5_UP		18	-0.4136354	-1.2758304	0.19148937	0.561625	1	5778	tags=83%, list=52%, signal=172%
MORI_EMU_MYC_LYMPHOMA_BY_ONSET_TIME_UP	MORI_EMU_MYC_LYMPHOMA_BY_ONSET_TIME_UP		68	-0.35525754	-1.2751459	0.20408164	0.5622266	1	2824	tags=41%, list=25%, signal=55%
GRESHOCK_CANCER_COPY_NUMBER_UP	GRESHOCK_CANCER_COPY_NUMBER_UP		201	-0.3143278	-1.2751405	0.09090909	0.5609459	1	3058	tags=34%, list=27%, signal=46%
REACTOME_SEMAPHORIN_INTERACTIONS	REACTOME_SEMAPHORIN_INTERACTIONS		47	-0.414873	-1.2751157	0.19607843	0.5596903	1	2263	tags=32%, list=20%, signal=40%
PYEON_CANCER_HEAD_AND_NECK_VS_CERVICAL_UP	PYEON_CANCER_HEAD_AND_NECK_VS_CERVICAL_UP		86	-0.41205707	-1.274737	0.22807017	0.55920714	1	2762	tags=40%, list=25%, signal=52%
REACTOME_G_BETA_GAMMA_SIGNALLING_THROUGH_PI3KGAMMA	REACTOME_G_BETA_GAMMA_SIGNALLING_THROUGH_PI3KGAMMA		17	-0.50040585	-1.2739419	0.11627907	0.55997014	1	2808	tags=35%, list=25%, signal=47%
COATES_MACROPHAGE_M1_VS_M2_UP	COATES_MACROPHAGE_M1_VS_M2_UP		47	-0.43598577	-1.2725362	0.14545454	0.5620695	1	2991	tags=47%, list=27%, signal=64%
REACTOME_HIV_LIFE_CYCLE	REACTOME_HIV_LIFE_CYCLE		75	-0.34398225	-1.272523	0.23214285	0.56080353	1	5279	tags=60%, list=47%, signal=113%
HOLLMAN_APOPTOSIS_VIA_CD40_DN	HOLLMAN_APOPTOSIS_VIA_CD40_DN		149	-0.31981787	-1.2723606	0.2037037	0.55991405	1	3000	tags=35%, list=27%, signal=47%
MANN_RESPONSE_TO_AMIFOSTINE_UP	MANN_RESPONSE_TO_AMIFOSTINE_UP		15	-0.43206578	-1.2721236	0.19642857	0.5592481	1	4777	tags=67%, list=43%, signal=116%
LUI_THYROID_CANCER_CLUSTER_3	LUI_THYROID_CANCER_CLUSTER_3		20	-0.39904758	-1.271575	0.24444444	0.55895334	1	6186	tags=80%, list=55%, signal=178%
RASHI_RESPONSE_TO_IONIZING_RADIATION_5	RASHI_RESPONSE_TO_IONIZING_RADIATION_5		106	-0.34076497	-1.2708769	0.10909091	0.5595137	1	2237	tags=33%, list=20%, signal=41%
RIZ_ERYTHROID_DIFFERENTIATION_CCNE1	RIZ_ERYTHROID_DIFFERENTIATION_CCNE1		32	-0.38361686	-1.2708355	0.2	0.5583433	1	2739	tags=44%, list=24%, signal=58%
REACTOME_NEURORANSMITTER_RECEPTOR_BINDING_AND_DOWNSTREAM_TRANSMISSION_IN_THE_POSTSYNAPTIC_CELL	REACTOME_NEURORANSMITTER_RECEPTOR_BINDING_AND_DOWNSTREAM_TRANSMISSION_IN_THE_POSTSYNAPTIC_CELL		59	-0.40404505	-1.2707899	0.115384616	0.5571415	1	3327	tags=41%, list=30%, signal=58%
MOREAUX_B_LYMPHOCYTE_MATURATION_BY_TACI_DN	MOREAUX_B_LYMPHOCYTE_MATURATION_BY_TACI_DN		25	-0.4567471	-1.2697089	0.26415095	0.5583565	1	3122	tags=52%, list=28%, signal=72%
KEGG_ABC_TRANSPORTERS	KEGG_ABC_TRANSPORTERS		27	-0.43545082	-1.2695698	0.18965517	0.5574458	1	2793	tags=37%, list=25%, signal=49%
BERNARD_PPAPDC1B_TARGETS_UP	BERNARD_PPAPDC1B_TARGETS_UP		18	-0.38895828	-1.2688082	0.18965517	0.5578477	1	3260	tags=50%, list=29%, signal=70%
MATTIOLI_MGUS_VS_PCL	MATTIOLI_MGUS_VS_PCL		64	-0.33474645	-1.2687075	0.18867925	0.55696535	1	4483	tags=58%, list=40%, signal=96%
DAVICIONI_MOLECULAR_ARMS_VS_ERMS_UP	DAVICIONI_MOLECULAR_ARMS_VS_ERMS_UP		184	-0.30023244	-1.267777	0.14516129	0.5582921	1	2985	tags=33%, list=27%, signal=44%
REACTOME_PROCESSING_OF_CAPPED_INTRON_CONTAINING_PRE_MRNA	REACTOME_PROCESSING_OF_CAPPED_INTRON_CONTAINING_PRE_MRNA		82	-0.36512485	-1.2677689	0.20754717	0.5570678	1	4188	tags=51%, list=37%, signal=81%
GOLDRATH_ANTIGEN_RESPONSE	GOLDRATH_ANTIGEN_RESPONSE		270	-0.35055432	-1.2672402	0.14583333	0.5571042	1	4250	tags=50%, list=38%, signal=79%
SONG_TARGETS_OF_IE86_CMV_PROTEIN	SONG_TARGETS_OF_IE86_CMV_PROTEIN		32	-0.51201016	-1.2663811	0.2962963	0.5582662	1	4447	tags=81%, list=40%, signal=134%
LANDIS_BREAST_CANCER_PROGRESSION_UP	LANDIS_BREAST_CANCER_PROGRESSION_UP		42	-0.5630495	-1.2661177	0.3	0.55765027	1	3332	tags=69%, list=30%, signal=98%
KEGG_INOSITOL_PHOSPHATE_METABOLISM	KEGG_INOSITOL_PHOSPHATE_METABOLISM		28	-0.4047869	-1.265947	0.22950819	0.55722797	1	4535	tags=64%, list=40%, signal=108%
LOCKWOOD_AMPLIFIED_IN_LUNG_CANCER	LOCKWOOD_AMPLIFIED_IN_LUNG_CANCER		117	-0.27310073	-1.2651904	0.2264151	0.55789256	1	4519	tags=46%, list=40%, signal=77%
RICKMAN_METASTASIS_DN	RICKMAN_METASTASIS_DN		160	-0.3429702	-1.2648994	0.2173913	0.55753726	1	3839	tags=48%, list=34%, signal=71%
BIOCARTA_FMLP_PATHWAY	BIOCARTA_FMLP_PATHWAY		25	-0.39166528	-1.2645472	0.16071428	0.55712456	1	3032	tags=48%, list=27%, signal=66%
YAMASHITA_LIVER_CANCER_STEM_CELL_UP	YAMASHITA_LIVER_CANCER_STEM_CELL_UP		32	-0.447464	-1.2635846	0.1509434	0.55802745	1	3074	tags=53%, list=27%, signal=73%
BANDRES_RESPONSE_TO_CARMUSTIN_MGMT_48HR_DN	BANDRES_RESPONSE_TO_CARMUSTIN_MGMT_48HR_DN		101	-0.36121675	-1.2635661	0.14285715	0.5568456	1	2683	tags=30%, list=24%, signal=39%
REACTOME_RNA_POLYMERASE_I_TRANSCRIPTION_TERMINATION	REACTOME_RNA_POLYMERASE_I_TRANSCRIPTION_TERMINATION		17	-0.44208786	-1.2622612	0.29545453	0.5584863	1	4174	tags=59%, list=37%, signal=94%
WONG_EMBRYONIC_STEM_CELL_CORE	WONG_EMBRYONIC_STEM_CELL_CORE		255	-0.37497976	-1.262214	0.23913044	0.55736804	1	4413	tags=56%, list=39%, signal=90%
DAIRKEE_TERT_TARGETS_UP	DAIRKEE_TERT_TARGETS_UP		212	-0.2769412	-1.2612939	0.21276596	0.5580692	1	3526	tags=36%, list=31%, signal=51%
SHEPARD_CRUSH_AND_BURN_MUTANT_DN	SHEPARD_CRUSH_AND_BURN_MUTANT_DN		100	-0.3813922	-1.260408	0.11320755	0.55914235	1	2615	tags=38%, list=23%, signal=49%
BUYTAERT_PHOTODYNAMIC_THERAPY_STRESS_DN	BUYTAERT_PHOTODYNAMIC_THERAPY_STRESS_DN		353	-0.2920994	-1.2602394	0.11320755	0.55824447	1	1906	tags=24%, list=17%, signal=28%
SIG_CHEMOTAXIS	SIG_CHEMOTAXIS		31	-0.39600244	-1.2594553	0.18367347	0.558817	1	3353	tags=45%, list=30%, signal=64%
MOLENAAR_TARGETS_OF_CCND1_AND_CDK4_DN	MOLENAAR_TARGETS_OF_CCND1_AND_CDK4_DN		31	-0.52978235	-1.2592287	0.21568628	0.5583476	1	3273	tags=61%, list=29%, signal=86%
SIG_CD40PATHWAYMAP	SIG_CD40PATHWAYMAP		23	-0.41224334	-1.2588539	0.1509434	0.558122	1	2025	tags=39%, list=18%, signal=48%
LEE_DIFFERENTIATING_T_LYMPHOCYTE	LEE_DIFFERENTIATING_T_LYMPHOCYTE		77	-0.44659492	-1.258759	0.18181819	0.5574184	1	3573	tags=52%, list=32%, signal=76%
DOUGLAS_BMI1_TARGETS_DN	DOUGLAS_BMI1_TARGETS_DN		153	-0.31186438	-1.25834	0.16071428	0.55722404	1	4482	tags=46%, list=40%, signal=75%
ASTON_MAJOR_DEPRESSIVE_DISORDER_UP	ASTON_MAJOR_DEPRESSIVE_DISORDER_UP		25	-0.43451336	-1.2564554	0.1764706	0.5604532	1	1714	tags=24%, list=15%, signal=28%
SIG_BCR_SIGNALING_PATHWAY	SIG_BCR_SIGNALING_PATHWAY		30	-0.38955593	-1.2563194	0.19642857	0.559637	1	5713	tags=70%, list=51%, signal=143%
AMUNDSON_POOR_SURVIVAL_AFTER_GAMMA_RADIATION_2G	AMUNDSON_POOR_SURVIVAL_AFTER_GAMMA_RADIATION_2G		93	-0.3705449	-1.2546102	0.22222222	0.563107	1	3638	tags=43%, list=32%, signal=63%
GARY_CD5_TARGETS_UP	GARY_CD5_TARGETS_UP		292	-0.28252983	-1.2542434	0.14285715	0.5630081	1	3680	tags=38%, list=33%, signal=56%
REACTOME_TIGHT_JUNCTION_INTERACTIONS	REACTOME_TIGHT_JUNCTION_INTERACTIONS		24	-0.5272551	-1.2529398	0.21153846	0.564946	1	1974	tags=33%, list=18%, signal=40%
MAYBURD_RESPONSE_TO_L663536_UP	MAYBURD_RESPONSE_TO_L663536_UP		15	-0.4508207	-1.2528387	0.24489796	0.56393796	1	4084	tags=73%, list=36%, signal=115%
WINTER_HYPOXIA_UP	WINTER_HYPOXIA_UP		49	-0.33673525	-1.251225	0.16	0.5664014	1	2006	tags=31%, list=18%, signal=37%
BIOCARTA_AT1R_PATHWAY	BIOCARTA_AT1R_PATHWAY		20	-0.41728586	-1.2511681	0.21818182	0.5653283	1	2732	tags=50%, list=24%, signal=66%
REACTOME_SYNTHESIS_OF_DNA	REACTOME_SYNTHESIS_OF_DNA		72	-0.397759	-1.251069	0.30769232	0.5643291	1	4753	tags=61%, list=42%, signal=105%
BHATTACHARYA_EMBRYONIC_STEM_CELL	BHATTACHARYA_EMBRYONIC_STEM_CELL		50	-0.37065843	-1.2509687	0.24074075	0.56326896	1	3495	tags=46%, list=31%, signal=67%
MORI_LARGE_PRE_BII_LYMPHOCYTE_UP	MORI_LARGE_PRE_BII_LYMPHOCYTE_UP		43	-0.44922432	-1.2503035	0.21276596	0.56354076	1	4237	tags=70%, list=38%, signal=112%
BIOCARTA_TOLL_PATHWAY	BIOCARTA_TOLL_PATHWAY		21	-0.39439598	-1.249174	0.24193548	0.56475806	1	5071	tags=62%, list=45%, signal=113%
LANDIS_ERBB2_BREAST_TUMORS_65_UP	LANDIS_ERBB2_BREAST_TUMORS_65_UP		19	-0.5237634	-1.2480311	0.25490198	0.5662288	1	4138	tags=68%, list=37%, signal=108%
REACTOME_CAM_PATHWAY	REACTOME_CAM_PATHWAY		16	-0.4826904	-1.2480248	0.17857143	0.56509846	1	2732	tags=50%, list=24%, signal=66%
KRIGE_RESPONSE_TO_TOSEDOSTAT_24HR_UP	KRIGE_RESPONSE_TO_TOSEDOSTAT_24HR_UP		349	-0.3103996	-1.2480241	0.10714286	0.5639452	1	3449	tags=42%, list=31%, signal=59%
KEGG_HOMOLOGOUS_RECOMBINATION	KEGG_HOMOLOGOUS_RECOMBINATION		24	-0.47063723	-1.2472789	0.20833333	0.56456786	1	5147	tags=75%, list=46%, signal=138%
GAZDA_DIAMOND_BLACKFAN_ANEMIA_PROGENITOR_DN	GAZDA_DIAMOND_BLACKFAN_ANEMIA_PROGENITOR_DN		35	-0.38224837	-1.2469097	0.29310346	0.5642403	1	3090	tags=43%, list=28%, signal=59%
KYNG_DNA_DAMAGE_DN	KYNG_DNA_DAMAGE_DN		68	-0.3772134	-1.2468725	0.16071428	0.56333685	1	3640	tags=44%, list=33%, signal=65%
ZHAN_MULTIPLE_MYELOMA_CD1_AND_CD2_UP	ZHAN_MULTIPLE_MYELOMA_CD1_AND_CD2_UP		37	-0.42232692	-1.2459544	0.14814815	0.5645234	1	3195	tags=49%, list=29%, signal=68%
CHAUHAN_RESPONSE_TO_METHOXYESTRADIOL_UP	CHAUHAN_RESPONSE_TO_METHOXYESTRADIOL_UP		31	-0.37449595	-1.2455088	0.1875	0.5645033	1	2640	tags=39%, list=24%, signal=51%
YAGI_AML_WITH_11Q23_REARRANGED	YAGI_AML_WITH_11Q23_REARRANGED		231	-0.31563136	-1.2454826	0.17307693	0.5634351	1	4245	tags=46%, list=38%, signal=72%
REACTOME_PLATELET_ACTIVATION_TRIGGERS	REACTOME_PLATELET_ACTIVATION_TRIGGERS		42	-0.41246155	-1.2450222	0.14285715	0.5633428	1	3907	tags=45%, list=35%, signal=69%
MATSUDA_NATURAL_KILLER_DIFFERENTIATION	MATSUDA_NATURAL_KILLER_DIFFERENTIATION		365	-0.33114457	-1.2448219	0.10526316	0.5626332	1	2322	tags=30%, list=21%, signal=37%
REACTOME_REGULATION_OF_INSULIN_SECRETION_BY_GLUCAGON_LIKE_PEPTIDE_1	REACTOME_REGULATION_OF_INSULIN_SECRETION_BY_GLUCAGON_LIKE_PEPTIDE_1		40	-0.434646	-1.2432826	0.1923077	0.56519336	1	2808	tags=35%, list=25%, signal=47%
WATANABE_COLON_CANCER_MSI_VS_MSS_DN	WATANABE_COLON_CANCER_MSI_VS_MSS_DN		38	-0.41806486	-1.2430191	0.21568628	0.5645524	1	2629	tags=39%, list=23%, signal=51%
CAFFAREL_RESPONSE_TO_THC_DN	CAFFAREL_RESPONSE_TO_THC_DN		19	-0.44744983	-1.2427471	0.28301886	0.5638667	1	3438	tags=63%, list=31%, signal=91%
NAKAMURA_CANCER_MICROENVIRONMENT_DN	NAKAMURA_CANCER_MICROENVIRONMENT_DN		33	-0.40851766	-1.2424679	0.21428572	0.5631733	1	3376	tags=48%, list=30%, signal=69%
WANG_LMO4_TARGETS_DN	WANG_LMO4_TARGETS_DN		163	-0.29128888	-1.2424195	0.20338982	0.56219643	1	4847	tags=51%, list=43%, signal=88%
DACOSTA_UV_RESPONSE_VIA_ERCC3_DN	DACOSTA_UV_RESPONSE_VIA_ERCC3_DN		438	-0.3256693	-1.2422433	0.26415095	0.5615864	1	2641	tags=30%, list=24%, signal=38%
REACTOME_DUAL_INCISION_REACTION_IN_TC_NER	REACTOME_DUAL_INCISION_REACTION_IN_TC_NER		26	-0.40049	-1.2415072	0.2826087	0.5621589	1	4174	tags=50%, list=37%, signal=80%
BIOCARTA_RHO_PATHWAY	BIOCARTA_RHO_PATHWAY		27	-0.3754709	-1.2398297	0.25454545	0.56472105	1	4256	tags=52%, list=38%, signal=83%
APPIERTO_RESPONSE_TO_FENRETINIDE_UP	APPIERTO_RESPONSE_TO_FENRETINIDE_UP		19	-0.46013993	-1.2398055	0.21568628	0.5636525	1	4054	tags=68%, list=36%, signal=107%
DACOSTA_UV_RESPONSE_VIA_ERCC3_UP	DACOSTA_UV_RESPONSE_VIA_ERCC3_UP		222	-0.26747802	-1.2395117	0.17307693	0.56317276	1	4416	tags=49%, list=39%, signal=79%
GEORGES_TARGETS_OF_MIR192_AND_MIR215	GEORGES_TARGETS_OF_MIR192_AND_MIR215		415	-0.3165559	-1.239003	0.17857143	0.5631001	1	2483	tags=29%, list=22%, signal=36%
STARK_PREFRONTAL_CORTEX_22Q11_DELETION_DN	STARK_PREFRONTAL_CORTEX_22Q11_DELETION_DN		345	-0.26637822	-1.238441	0.22413793	0.5634551	1	4670	tags=45%, list=42%, signal=74%
REACTOME_TRANSCRIPTION_OF_THE_HIV_GENOME	REACTOME_TRANSCRIPTION_OF_THE_HIV_GENOME		48	-0.34315762	-1.2383199	0.26	0.56267107	1	5277	tags=60%, list=47%, signal=114%
GUTIERREZ_MULTIPLE_MYELOMA_DN	GUTIERREZ_MULTIPLE_MYELOMA_DN		20	-0.41173795	-1.2376671	0.24	0.5633884	1	4519	tags=50%, list=40%, signal=84%
MORI_EMU_MYC_LYMPHOMA_BY_ONSET_TIME_DN	MORI_EMU_MYC_LYMPHOMA_BY_ONSET_TIME_DN		16	-0.47300807	-1.2374073	0.24	0.5628236	1	2678	tags=44%, list=24%, signal=57%
REACTOME_PREFOLDIN_MEDIATED_TRANSFER_OF_SUBSTRATE_TO_CCT_TRIC	REACTOME_PREFOLDIN_MEDIATED_TRANSFER_OF_SUBSTRATE_TO_CCT_TRIC		17	-0.4221126	-1.2373916	0.21428572	0.56174576	1	5386	tags=65%, list=48%, signal=124%
BYSTRYKH_HEMATOPOIESIS_STEM_CELL_AND_BRAIN_QTL_TRANS	BYSTRYKH_HEMATOPOIESIS_STEM_CELL_AND_BRAIN_QTL_TRANS		138	-0.29759932	-1.2372276	0.16129032	0.56102383	1	3059	tags=39%, list=27%, signal=53%
WONG_PROTEASOME_GENE_MODULE	WONG_PROTEASOME_GENE_MODULE		35	-0.38039225	-1.2371149	0.2777778	0.56012964	1	2972	tags=37%, list=27%, signal=50%
NAKAYAMA_FRA2_TARGETS	NAKAYAMA_FRA2_TARGETS		22	-0.44610965	-1.2364423	0.13725491	0.5608766	1	1682	tags=41%, list=15%, signal=48%
REACTOME_MITOTIC_M_M_G1_PHASES	REACTOME_MITOTIC_M_M_G1_PHASES		102	-0.38564324	-1.2362796	0.28846154	0.56010395	1	3821	tags=51%, list=34%, signal=77%
REACTOME_METABOLISM_OF_VITAMINS_AND_COFACTORS	REACTOME_METABOLISM_OF_VITAMINS_AND_COFACTORS		28	-0.38263148	-1.2360493	0.22033899	0.55996454	1	1185	tags=25%, list=11%, signal=28%
BROWNE_HCMV_INFECTION_1HR_DN	BROWNE_HCMV_INFECTION_1HR_DN		121	-0.3160601	-1.2357279	0.14583333	0.5599582	1	5107	tags=55%, list=46%, signal=99%
REACTOME_CELL_CYCLE_CHECKPOINTS	REACTOME_CELL_CYCLE_CHECKPOINTS		85	-0.3865189	-1.2339501	0.3207547	0.56281674	1	4288	tags=52%, list=38%, signal=83%
KEGG_ENDOCYTOSIS	KEGG_ENDOCYTOSIS		100	-0.31003624	-1.2328016	0.14285715	0.5646514	1	3517	tags=37%, list=31%, signal=53%
BIOCARTA_ATRBRCA_PATHWAY	BIOCARTA_ATRBRCA_PATHWAY		15	-0.49157426	-1.2319137	0.3275862	0.56618214	1	4720	tags=67%, list=42%, signal=115%
JAZAG_TGFB1_SIGNALING_DN	JAZAG_TGFB1_SIGNALING_DN		26	-0.39855796	-1.2315242	0.18181819	0.5660268	1	2975	tags=38%, list=27%, signal=52%
FAELT_B_CLL_WITH_VH_REARRANGEMENTS_DN	FAELT_B_CLL_WITH_VH_REARRANGEMENTS_DN		27	-0.395482	-1.2303334	0.20454545	0.5678739	1	1960	tags=30%, list=18%, signal=36%
REACTOME_S_PHASE	REACTOME_S_PHASE		84	-0.38763756	-1.2300146	0.3962264	0.56745785	1	4753	tags=60%, list=42%, signal=103%
YAO_TEMPORAL_RESPONSE_TO_PROGESTERONE_CLUSTER_17	YAO_TEMPORAL_RESPONSE_TO_PROGESTERONE_CLUSTER_17		143	-0.29882073	-1.2295909	0.27450982	0.5674124	1	4595	tags=46%, list=41%, signal=77%
ZHANG_BREAST_CANCER_PROGENITORS_UP	ZHANG_BREAST_CANCER_PROGENITORS_UP		234	-0.4018569	-1.2294765	0.23529412	0.5665974	1	3345	tags=45%, list=30%, signal=63%
KEGG_PROGESTERONE_MEDIATED_OOCYTE_MATURATION	KEGG_PROGESTERONE_MEDIATED_OOCYTE_MATURATION		56	-0.3193545	-1.2294048	0.2	0.5656299	1	2343	tags=29%, list=21%, signal=36%
MOHANKUMAR_TLX1_TARGETS_UP	MOHANKUMAR_TLX1_TARGETS_UP		243	-0.2636273	-1.2290412	0.2	0.5652337	1	4814	tags=45%, list=43%, signal=78%
STEIN_ESRRA_TARGETS_RESPONSIVE_TO_ESTROGEN_DN	STEIN_ESRRA_TARGETS_RESPONSIVE_TO_ESTROGEN_DN		24	-0.47470742	-1.2262737	0.21568628	0.5712311	1	3259	tags=46%, list=29%, signal=65%
IWANAGA_CARCINOGENESIS_BY_KRAS_PTEN_UP	IWANAGA_CARCINOGENESIS_BY_KRAS_PTEN_UP		117	-0.35887846	-1.2258335	0.1764706	0.57130206	1	2398	tags=35%, list=21%, signal=44%
BERTUCCI_MEDULLARY_VS_DUCTAL_BREAST_CANCER_DN	BERTUCCI_MEDULLARY_VS_DUCTAL_BREAST_CANCER_DN		78	-0.3973759	-1.2256849	0.1764706	0.57056016	1	1499	tags=28%, list=13%, signal=32%
KEGG_FC_GAMMA_R_MEDIATED_PHAGOCYTOSIS	KEGG_FC_GAMMA_R_MEDIATED_PHAGOCYTOSIS		63	-0.38759953	-1.2253726	0.26086956	0.57018167	1	4594	tags=60%, list=41%, signal=102%
BIOCARTA_KERATINOCYTE_PATHWAY	BIOCARTA_KERATINOCYTE_PATHWAY		25	-0.374226	-1.2249303	0.2264151	0.5704451	1	5176	tags=68%, list=46%, signal=126%
HOFFMANN_IMMATURE_TO_MATURE_B_LYMPHOCYTE_DN	HOFFMANN_IMMATURE_TO_MATURE_B_LYMPHOCYTE_DN		24	-0.4080842	-1.2247623	0.2	0.569869	1	3406	tags=46%, list=30%, signal=66%
REACTOME_METAL_ION_SLC_TRANSPORTERS	REACTOME_METAL_ION_SLC_TRANSPORTERS		16	-0.47383448	-1.2233456	0.22916667	0.5718832	1	5771	tags=94%, list=52%, signal=193%
REACTOME_SIGNALLING_TO_ERKS	REACTOME_SIGNALLING_TO_ERKS		21	-0.4113359	-1.2225838	0.1875	0.57278275	1	6017	tags=90%, list=54%, signal=195%
REACTOME_SYNTHESIS_AND_INTERCONVERSION_OF_NUCLEOTIDE_DI_AND_TRIPHOSPHATES	REACTOME_SYNTHESIS_AND_INTERCONVERSION_OF_NUCLEOTIDE_DI_AND_TRIPHOSPHATES		15	-0.42010012	-1.2216651	0.23076923	0.5739065	1	4809	tags=67%, list=43%, signal=117%
ZHOU_INFLAMMATORY_RESPONSE_LIVE_DN	ZHOU_INFLAMMATORY_RESPONSE_LIVE_DN		165	-0.30801398	-1.2215693	0.18333334	0.5730884	1	2399	tags=28%, list=21%, signal=36%
ZHOU_INFLAMMATORY_RESPONSE_LPS_DN	ZHOU_INFLAMMATORY_RESPONSE_LPS_DN		165	-0.30801398	-1.2215693	0.18333334	0.57202905	1	2399	tags=28%, list=21%, signal=36%
HEIDENBLAD_AMPLICON_12P11_12_DN	HEIDENBLAD_AMPLICON_12P11_12_DN		17	-0.4695299	-1.2203482	0.26923078	0.57340795	1	3207	tags=65%, list=29%, signal=91%
LIU_NASOPHARYNGEAL_CARCINOMA	LIU_NASOPHARYNGEAL_CARCINOMA		34	-0.35735995	-1.2194183	0.29166666	0.57464546	1	5148	tags=68%, list=46%, signal=125%
PUJANA_BREAST_CANCER_LIT_INT_NETWORK	PUJANA_BREAST_CANCER_LIT_INT_NETWORK		64	-0.39030215	-1.2187991	0.3207547	0.5750555	1	5002	tags=64%, list=45%, signal=115%
ZHAN_MULTIPLE_MYELOMA_SUBGROUPS	ZHAN_MULTIPLE_MYELOMA_SUBGROUPS		25	-0.4151506	-1.2181637	0.22916667	0.5753399	1	6175	tags=84%, list=55%, signal=187%
KOKKINAKIS_METHIONINE_DEPRIVATION_48HR_DN	KOKKINAKIS_METHIONINE_DEPRIVATION_48HR_DN		45	-0.3585064	-1.2169454	0.16666667	0.5782983	1	2192	tags=38%, list=20%, signal=47%
KEGG_NEUROTROPHIN_SIGNALING_PATHWAY	KEGG_NEUROTROPHIN_SIGNALING_PATHWAY		68	-0.31477115	-1.2134656	0.2264151	0.5846774	1	3846	tags=43%, list=34%, signal=65%
REACTOME_ACTIVATION_OF_THE_PRE_REPLICATIVE_COMPLEX	REACTOME_ACTIVATION_OF_THE_PRE_REPLICATIVE_COMPLEX		25	-0.51952153	-1.2123781	0.34545454	0.5861944	1	3711	tags=60%, list=33%, signal=90%
YAO_TEMPORAL_RESPONSE_TO_PROGESTERONE_CLUSTER_12	YAO_TEMPORAL_RESPONSE_TO_PROGESTERONE_CLUSTER_12		62	-0.3369573	-1.2120606	0.19148937	0.5859363	1	2226	tags=29%, list=20%, signal=36%
MULLIGHAN_NPM1_SIGNATURE_3_UP	MULLIGHAN_NPM1_SIGNATURE_3_UP		188	-0.3131894	-1.2112727	0.18518518	0.58722484	1	3492	tags=38%, list=31%, signal=54%
MISSIAGLIA_REGULATED_BY_METHYLATION_DN	MISSIAGLIA_REGULATED_BY_METHYLATION_DN		66	-0.4209015	-1.211266	0.30612245	0.58617514	1	2425	tags=41%, list=22%, signal=52%
PARENT_MTOR_SIGNALING_UP	PARENT_MTOR_SIGNALING_UP		328	-0.2751932	-1.211022	0.20338982	0.5858347	1	4753	tags=50%, list=42%, signal=85%
VERRECCHIA_RESPONSE_TO_TGFB1_C5	VERRECCHIA_RESPONSE_TO_TGFB1_C5		16	-0.43301824	-1.2108654	0.15384616	0.5850895	1	611	tags=19%, list=5%, signal=20%
LEE_TARGETS_OF_PTCH1_AND_SUFU_UP	LEE_TARGETS_OF_PTCH1_AND_SUFU_UP		65	-0.4311988	-1.2107642	0.21153846	0.5841874	1	2409	tags=40%, list=22%, signal=51%
ST_GAQ_PATHWAY	ST_GAQ_PATHWAY		17	-0.43824422	-1.2105075	0.21428572	0.5836168	1	3059	tags=53%, list=27%, signal=73%
REACTOME_DOUBLE_STRAND_BREAK_REPAIR	REACTOME_DOUBLE_STRAND_BREAK_REPAIR		16	-0.55035615	-1.2095864	0.27450982	0.5843693	1	4655	tags=81%, list=42%, signal=139%
BIOCARTA_CHREBP2_PATHWAY	BIOCARTA_CHREBP2_PATHWAY		26	-0.3684563	-1.2090592	0.23913044	0.5843739	1	2626	tags=42%, list=23%, signal=55%
ST_ERK1_ERK2_MAPK_PATHWAY	ST_ERK1_ERK2_MAPK_PATHWAY		18	-0.4055486	-1.2089901	0.24528302	0.5834811	1	1786	tags=28%, list=16%, signal=33%
REACTOME_DUAL_INCISION_REACTION_IN_GG_NER	REACTOME_DUAL_INCISION_REACTION_IN_GG_NER		20	-0.42111528	-1.2088089	0.24528302	0.5828888	1	5277	tags=70%, list=47%, signal=132%
GOLUB_ALL_VS_AML_UP	GOLUB_ALL_VS_AML_UP		18	-0.41931877	-1.2080429	0.27118644	0.58352906	1	4547	tags=61%, list=41%, signal=103%
BANDRES_RESPONSE_TO_CARMUSTIN_WITHOUT_MGMT_48HR_DN	BANDRES_RESPONSE_TO_CARMUSTIN_WITHOUT_MGMT_48HR_DN		20	-0.414414	-1.2078803	0.18367347	0.5829496	1	4119	tags=45%, list=37%, signal=71%
PAL_PRMT5_TARGETS_UP	PAL_PRMT5_TARGETS_UP		157	-0.3475663	-1.2065821	0.21153846	0.58500415	1	4668	tags=58%, list=42%, signal=98%
BLALOCK_ALZHEIMERS_DISEASE_INCIPIENT_DN	BLALOCK_ALZHEIMERS_DISEASE_INCIPIENT_DN		111	-0.3046544	-1.2061567	0.18867925	0.58487016	1	4814	tags=50%, list=43%, signal=88%
KEGG_ERBB_SIGNALING_PATHWAY	KEGG_ERBB_SIGNALING_PATHWAY		48	-0.35635787	-1.2060368	0.16981132	0.58430815	1	2529	tags=38%, list=23%, signal=48%
SHEPARD_BMYB_MORPHOLINO_UP	SHEPARD_BMYB_MORPHOLINO_UP		105	-0.29958895	-1.205766	0.16666667	0.58407766	1	4374	tags=48%, list=39%, signal=77%
RODRIGUES_THYROID_CARCINOMA_POORLY_DIFFERENTIATED_UP	RODRIGUES_THYROID_CARCINOMA_POORLY_DIFFERENTIATED_UP		336	-0.33976555	-1.203473	0.28	0.58810014	1	3147	tags=35%, list=28%, signal=47%
REACTOME_GLOBAL_GENOMIC_NER	REACTOME_GLOBAL_GENOMIC_NER		31	-0.42785358	-1.2034532	0.2857143	0.58709425	1	4777	tags=65%, list=43%, signal=112%
BIOCARTA_RAC1_PATHWAY	BIOCARTA_RAC1_PATHWAY		18	-0.4570583	-1.2033547	0.25925925	0.5863039	1	776	tags=33%, list=7%, signal=36%
LINDSTEDT_DENDRITIC_CELL_MATURATION_B	LINDSTEDT_DENDRITIC_CELL_MATURATION_B		35	-0.4146243	-1.203242	0.25	0.5854481	1	2372	tags=34%, list=21%, signal=43%
SAKAI_TUMOR_INFILTRATING_MONOCYTES_DN	SAKAI_TUMOR_INFILTRATING_MONOCYTES_DN		47	-0.35673803	-1.2031189	0.27083334	0.58464456	1	4188	tags=53%, list=37%, signal=85%
TOOKER_GEMCITABINE_RESISTANCE_DN	TOOKER_GEMCITABINE_RESISTANCE_DN		78	-0.335095	-1.2025708	0.20754717	0.5851121	1	3100	tags=38%, list=28%, signal=53%
TOOKER_RESPONSE_TO_BEXAROTENE_UP	TOOKER_RESPONSE_TO_BEXAROTENE_UP		78	-0.335095	-1.2025708	0.20754717	0.58408916	1	3100	tags=38%, list=28%, signal=53%
OUYANG_PROSTATE_CANCER_MARKERS	OUYANG_PROSTATE_CANCER_MARKERS		15	-0.4527133	-1.2024211	0.2962963	0.5834995	1	368	tags=20%, list=3%, signal=21%
WANG_CLIM2_TARGETS_DN	WANG_CLIM2_TARGETS_DN		102	-0.29552394	-1.2009057	0.24561404	0.58679914	1	3254	tags=35%, list=29%, signal=49%
MORI_IMMATURE_B_LYMPHOCYTE_DN	MORI_IMMATURE_B_LYMPHOCYTE_DN		40	-0.46442404	-1.2005337	0.27083334	0.5865782	1	1943	tags=40%, list=17%, signal=48%
VALK_AML_CLUSTER_7	VALK_AML_CLUSTER_7		17	-0.49682444	-1.1988872	0.23529412	0.58991313	1	2018	tags=35%, list=18%, signal=43%
JAEGER_METASTASIS_UP	JAEGER_METASTASIS_UP		28	-0.46408004	-1.1988773	0.22916667	0.5889561	1	1399	tags=36%, list=12%, signal=41%
CONCANNON_APOPTOSIS_BY_EPOXOMICIN_DN	CONCANNON_APOPTOSIS_BY_EPOXOMICIN_DN		100	-0.3294663	-1.1987325	0.22222222	0.58818537	1	3250	tags=40%, list=29%, signal=56%
VALK_AML_CLUSTER_2	VALK_AML_CLUSTER_2		17	-0.5017761	-1.1982416	0.24444444	0.58818734	1	1901	tags=35%, list=17%, signal=42%
DING_LUNG_CANCER_EXPRESSION_BY_COPY_NUMBER	DING_LUNG_CANCER_EXPRESSION_BY_COPY_NUMBER		55	-0.3593273	-1.1974298	0.28070176	0.58911103	1	4227	tags=47%, list=38%, signal=76%
REACTOME_MRNA_PROCESSING	REACTOME_MRNA_PROCESSING		28	-0.3637833	-1.1971712	0.2777778	0.588538	1	6584	tags=86%, list=59%, signal=208%
REACTOME_MTOR_SIGNALLING	REACTOME_MTOR_SIGNALLING		15	-0.4053303	-1.1968615	0.26923078	0.5882554	1	4760	tags=40%, list=43%, signal=69%
AIYAR_COBRA1_TARGETS_DN	AIYAR_COBRA1_TARGETS_DN		16	-0.4370977	-1.1960884	0.2	0.58882684	1	4288	tags=63%, list=38%, signal=101%
REACTOME_IRS_RELATED_EVENTS	REACTOME_IRS_RELATED_EVENTS		52	-0.3354225	-1.1958282	0.24561404	0.58853745	1	5119	tags=54%, list=46%, signal=99%
KYNG_ENVIRONMENTAL_STRESS_RESPONSE_UP	KYNG_ENVIRONMENTAL_STRESS_RESPONSE_UP		22	-0.3772976	-1.1954625	0.27906978	0.5884745	1	4115	tags=64%, list=37%, signal=100%
VALK_AML_CLUSTER_6	VALK_AML_CLUSTER_6		19	-0.48486742	-1.1948255	0.26	0.5890904	1	642	tags=26%, list=6%, signal=28%
KEGG_LONG_TERM_DEPRESSION	KEGG_LONG_TERM_DEPRESSION		42	-0.38918588	-1.1936587	0.26	0.59098005	1	2529	tags=36%, list=23%, signal=46%
PUIFFE_INVASION_INHIBITED_BY_ASCITES_UP	PUIFFE_INVASION_INHIBITED_BY_ASCITES_UP		45	-0.35276023	-1.1936194	0.21276596	0.5900018	1	4421	tags=56%, list=39%, signal=91%
CHESLER_BRAIN_HIGHEST_EXPRESSION	CHESLER_BRAIN_HIGHEST_EXPRESSION		25	-0.39914545	-1.1933012	0.24561404	0.58971626	1	2731	tags=40%, list=24%, signal=53%
MULLIGHAN_NPM1_MUTATED_SIGNATURE_1_UP	MULLIGHAN_NPM1_MUTATED_SIGNATURE_1_UP		148	-0.31452146	-1.1929879	0.1923077	0.58954716	1	3492	tags=37%, list=31%, signal=53%
KLEIN_PRIMARY_EFFUSION_LYMPHOMA_UP	KLEIN_PRIMARY_EFFUSION_LYMPHOMA_UP		39	-0.35667613	-1.1928678	0.21052632	0.5888494	1	2916	tags=41%, list=26%, signal=55%
CHIBA_RESPONSE_TO_TSA	CHIBA_RESPONSE_TO_TSA		31	-0.3432951	-1.1927567	0.27083334	0.58802634	1	3079	tags=45%, list=27%, signal=62%
IVANOVA_HEMATOPOIESIS_INTERMEDIATE_PROGENITOR	IVANOVA_HEMATOPOIESIS_INTERMEDIATE_PROGENITOR		25	-0.3664233	-1.1925911	0.24074075	0.58728	1	2878	tags=44%, list=26%, signal=59%
PENG_RAPAMYCIN_RESPONSE_DN	PENG_RAPAMYCIN_RESPONSE_DN		51	-0.3019208	-1.1924727	0.28301886	0.5867339	1	4691	tags=45%, list=42%, signal=77%
ONKEN_UVEAL_MELANOMA_UP	ONKEN_UVEAL_MELANOMA_UP		449	-0.29231036	-1.192025	0.24528302	0.5867924	1	2563	tags=30%, list=23%, signal=37%
MILI_PSEUDOPODIA_CHEMOTAXIS_DN	MILI_PSEUDOPODIA_CHEMOTAXIS_DN		312	-0.3170471	-1.1918087	0.21276596	0.5863372	1	3427	tags=40%, list=31%, signal=57%
POMEROY_MEDULLOBLASTOMA_PROGNOSIS_UP	POMEROY_MEDULLOBLASTOMA_PROGNOSIS_UP		26	-0.39267838	-1.1915392	0.25531915	0.58594316	1	4227	tags=50%, list=38%, signal=80%
CHEBOTAEV_GR_TARGETS_UP	CHEBOTAEV_GR_TARGETS_UP		44	-0.3924219	-1.1912615	0.13725491	0.58552086	1	2577	tags=34%, list=23%, signal=44%
REACTOME_CD28_CO_STIMULATION	REACTOME_CD28_CO_STIMULATION		19	-0.48319548	-1.1906013	0.24	0.58603907	1	3023	tags=47%, list=27%, signal=65%
BIOCARTA_RAS_PATHWAY	BIOCARTA_RAS_PATHWAY		17	-0.40202785	-1.1894383	0.25	0.58794045	1	2862	tags=41%, list=26%, signal=55%
SWEET_LUNG_CANCER_KRAS_UP	SWEET_LUNG_CANCER_KRAS_UP		371	-0.3025065	-1.189008	0.2244898	0.5878937	1	2523	tags=31%, list=23%, signal=39%
DELLA_RESPONSE_TO_TSA_AND_BUTYRATE	DELLA_RESPONSE_TO_TSA_AND_BUTYRATE		15	-0.42671683	-1.1888852	0.2244898	0.5871292	1	1909	tags=33%, list=17%, signal=40%
STEIN_ESRRA_TARGETS	STEIN_ESRRA_TARGETS		308	-0.27049282	-1.1886562	0.22413793	0.5864758	1	3531	tags=37%, list=32%, signal=53%
JIANG_HYPOXIA_VIA_VHL	JIANG_HYPOXIA_VIA_VHL		16	-0.39040443	-1.1881726	0.18	0.58659446	1	5710	tags=69%, list=51%, signal=140%
REACTOME_THROMBOXANE_SIGNALLING_THROUGH_TP_RECEPTOR	REACTOME_THROMBOXANE_SIGNALLING_THROUGH_TP_RECEPTOR		17	-0.45276624	-1.1875229	0.30232558	0.58707815	1	3032	tags=35%, list=27%, signal=48%
MARTORIATI_MDM4_TARGETS_FETAL_LIVER_DN	MARTORIATI_MDM4_TARGETS_FETAL_LIVER_DN		202	-0.32532945	-1.1867254	0.15686275	0.58810824	1	2001	tags=29%, list=18%, signal=35%
REACTOME_MITOTIC_PROMETAPHASE	REACTOME_MITOTIC_PROMETAPHASE		47	-0.43914592	-1.1862552	0.36	0.588179	1	3791	tags=60%, list=34%, signal=90%
ODONNELL_TARGETS_OF_MYC_AND_TFRC_DN	ODONNELL_TARGETS_OF_MYC_AND_TFRC_DN		23	-0.51101	-1.1859567	0.33333334	0.587776	1	1909	tags=43%, list=17%, signal=52%
NIKOLSKY_BREAST_CANCER_16P13_AMPLICON	NIKOLSKY_BREAST_CANCER_16P13_AMPLICON		57	-0.33142808	-1.1856363	0.28301886	0.5873025	1	4133	tags=47%, list=37%, signal=75%
LEE_TARGETS_OF_PTCH1_AND_SUFU_DN	LEE_TARGETS_OF_PTCH1_AND_SUFU_DN		39	-0.38822588	-1.1855121	0.29787233	0.58662313	1	1012	tags=21%, list=9%, signal=22%
RODRIGUES_THYROID_CARCINOMA_ANAPLASTIC_UP	RODRIGUES_THYROID_CARCINOMA_ANAPLASTIC_UP		363	-0.31078255	-1.1847255	0.24074075	0.5877286	1	3047	tags=36%, list=27%, signal=48%
MAHADEVAN_IMATINIB_RESISTANCE_DN	MAHADEVAN_IMATINIB_RESISTANCE_DN		16	-0.50179607	-1.1839627	0.27586207	0.5880891	1	1603	tags=38%, list=14%, signal=44%
MCBRYAN_PUBERTAL_BREAST_6_7WK_UP	MCBRYAN_PUBERTAL_BREAST_6_7WK_UP		133	-0.35701412	-1.1837959	0.25925925	0.58750874	1	3198	tags=41%, list=29%, signal=56%
BANDRES_RESPONSE_TO_CARMUSTIN_MGMT_24HR_DN	BANDRES_RESPONSE_TO_CARMUSTIN_MGMT_24HR_DN		22	-0.4036118	-1.1831505	0.3137255	0.58771765	1	3232	tags=45%, list=29%, signal=64%
IVANOVA_HEMATOPOIESIS_STEM_CELL_LONG_TERM	IVANOVA_HEMATOPOIESIS_STEM_CELL_LONG_TERM		65	-0.4009003	-1.1829035	0.27083334	0.5871427	1	2972	tags=35%, list=27%, signal=48%
ADDYA_ERYTHROID_DIFFERENTIATION_BY_HEMIN	ADDYA_ERYTHROID_DIFFERENTIATION_BY_HEMIN		46	-0.35103223	-1.1824552	0.26530612	0.5868729	1	1928	tags=28%, list=17%, signal=34%
MCMURRAY_TP53_HRAS_COOPERATION_RESPONSE_DN	MCMURRAY_TP53_HRAS_COOPERATION_RESPONSE_DN		47	-0.45386976	-1.182116	0.23529412	0.5867571	1	2793	tags=45%, list=25%, signal=59%
SENGUPTA_NASOPHARYNGEAL_CARCINOMA_UP	SENGUPTA_NASOPHARYNGEAL_CARCINOMA_UP		146	-0.37705818	-1.1815168	0.32	0.58690643	1	2270	tags=34%, list=20%, signal=42%
SENESE_HDAC3_TARGETS_DN	SENESE_HDAC3_TARGETS_DN		256	-0.298121	-1.1795032	0.1875	0.59027207	1	3097	tags=36%, list=28%, signal=48%
REACTOME_LATE_PHASE_OF_HIV_LIFE_CYCLE	REACTOME_LATE_PHASE_OF_HIV_LIFE_CYCLE		66	-0.32720685	-1.1788309	0.30769232	0.5908399	1	6699	tags=77%, list=60%, signal=191%
ROVERSI_GLIOMA_LOH_REGIONS	ROVERSI_GLIOMA_LOH_REGIONS		28	-0.4177376	-1.1787988	0.25862068	0.5900504	1	2053	tags=29%, list=18%, signal=35%
REACTOME_TELOMERE_MAINTENANCE	REACTOME_TELOMERE_MAINTENANCE		28	-0.4469444	-1.1781538	0.3148148	0.5904659	1	4655	tags=68%, list=42%, signal=116%
REACTOME_GENERATION_OF_SECOND_MESSENGER_MOLECULES	REACTOME_GENERATION_OF_SECOND_MESSENGER_MOLECULES		16	-0.53736705	-1.1780524	0.16981132	0.5897029	1	2347	tags=44%, list=21%, signal=55%
RAMASWAMY_METASTASIS_UP	RAMASWAMY_METASTASIS_UP		38	-0.31984717	-1.1776075	0.19607843	0.58971715	1	3763	tags=42%, list=34%, signal=63%
FONTAINE_FOLLICULAR_THYROID_ADENOMA_UP	FONTAINE_FOLLICULAR_THYROID_ADENOMA_UP		40	-0.31862572	-1.1758522	0.1764706	0.59272605	1	4726	tags=55%, list=42%, signal=95%
ONKEN_UVEAL_MELANOMA_DN	ONKEN_UVEAL_MELANOMA_DN		330	-0.28196776	-1.1752514	0.25490198	0.5930233	1	3502	tags=37%, list=31%, signal=53%
JAZAG_TGFB1_SIGNALING_VIA_SMAD4_UP	JAZAG_TGFB1_SIGNALING_VIA_SMAD4_UP		69	-0.3202939	-1.1750326	0.21568628	0.5926514	1	3656	tags=42%, list=33%, signal=62%
BIOCARTA_ALK_PATHWAY	BIOCARTA_ALK_PATHWAY		22	-0.43072075	-1.1746883	0.3469388	0.59242517	1	3111	tags=50%, list=28%, signal=69%
YAO_TEMPORAL_RESPONSE_TO_PROGESTERONE_CLUSTER_7	YAO_TEMPORAL_RESPONSE_TO_PROGESTERONE_CLUSTER_7		56	-0.31118944	-1.174611	0.2962963	0.5916505	1	4944	tags=50%, list=44%, signal=89%
BIOCARTA_PROTEASOME_PATHWAY	BIOCARTA_PROTEASOME_PATHWAY		17	-0.41980657	-1.1745092	0.3272727	0.5908851	1	6036	tags=88%, list=54%, signal=191%
VALK_AML_CLUSTER_11	VALK_AML_CLUSTER_11		24	-0.4539336	-1.1740812	0.2173913	0.59075636	1	2454	tags=38%, list=22%, signal=48%
NOUZOVA_TRETINOIN_AND_H4_ACETYLATION	NOUZOVA_TRETINOIN_AND_H4_ACETYLATION		78	-0.2878767	-1.1740267	0.20338982	0.58999956	1	5319	tags=56%, list=47%, signal=107%
ACEVEDO_LIVER_CANCER_WITH_H3K27ME3_DN	ACEVEDO_LIVER_CANCER_WITH_H3K27ME3_DN		67	-0.36438477	-1.1731927	0.18	0.5907771	1	983	tags=19%, list=9%, signal=21%
REACTOME_SMOOTH_MUSCLE_CONTRACTION	REACTOME_SMOOTH_MUSCLE_CONTRACTION		17	-0.4724916	-1.1729094	0.33333334	0.5903794	1	2732	tags=41%, list=24%, signal=54%
LIU_COMMON_CANCER_GENES	LIU_COMMON_CANCER_GENES		21	-0.38151142	-1.1727126	0.24390244	0.589884	1	2597	tags=29%, list=23%, signal=37%
KEGG_NON_SMALL_CELL_LUNG_CANCER	KEGG_NON_SMALL_CELL_LUNG_CANCER		29	-0.35917628	-1.1721647	0.2962963	0.5900839	1	6017	tags=79%, list=54%, signal=171%
BENPORATH_ES_CORE_NINE_CORRELATED	BENPORATH_ES_CORE_NINE_CORRELATED		65	-0.35435203	-1.1713611	0.27450982	0.5910221	1	1856	tags=28%, list=17%, signal=33%
FOURNIER_ACINAR_DEVELOPMENT_LATE_2	FOURNIER_ACINAR_DEVELOPMENT_LATE_2		179	-0.33747402	-1.1708878	0.26923078	0.59122115	1	2792	tags=37%, list=25%, signal=48%
RIZKI_TUMOR_INVASIVENESS_2D_UP	RIZKI_TUMOR_INVASIVENESS_2D_UP		47	-0.31110665	-1.170821	0.20454545	0.59034985	1	3200	tags=38%, list=29%, signal=53%
CHARAFE_BREAST_CANCER_LUMINAL_VS_BASAL_UP	CHARAFE_BREAST_CANCER_LUMINAL_VS_BASAL_UP		162	-0.33617994	-1.1708026	0.2413793	0.5895468	1	3391	tags=40%, list=30%, signal=56%
REACTOME_TRANSMISSION_ACROSS_CHEMICAL_SYNAPSES	REACTOME_TRANSMISSION_ACROSS_CHEMICAL_SYNAPSES		92	-0.3666218	-1.1687367	0.28846154	0.5929991	1	2938	tags=33%, list=26%, signal=44%
BOGNI_TREATMENT_RELATED_MYELOID_LEUKEMIA_DN	BOGNI_TREATMENT_RELATED_MYELOID_LEUKEMIA_DN		18	-0.38597107	-1.1675118	0.29032257	0.5951373	1	4189	tags=56%, list=37%, signal=89%
LI_AMPLIFIED_IN_LUNG_CANCER	LI_AMPLIFIED_IN_LUNG_CANCER		123	-0.28877357	-1.1671563	0.29411766	0.59525746	1	2439	tags=33%, list=22%, signal=42%
KEGG_ADHERENS_JUNCTION	KEGG_ADHERENS_JUNCTION		52	-0.3809838	-1.1670796	0.3181818	0.5944059	1	1885	tags=31%, list=17%, signal=37%
HELLER_HDAC_TARGETS_DN	HELLER_HDAC_TARGETS_DN		169	-0.31546146	-1.1662744	0.1754386	0.5953111	1	2624	tags=33%, list=23%, signal=42%
CROMER_METASTASIS_UP	CROMER_METASTASIS_UP		36	-0.3647573	-1.1656195	0.27083334	0.59586954	1	4379	tags=58%, list=39%, signal=95%
SETLUR_PROSTATE_CANCER_TMPRSS2_ERG_FUSION_UP	SETLUR_PROSTATE_CANCER_TMPRSS2_ERG_FUSION_UP		43	-0.35559207	-1.1654623	0.14814815	0.5952543	1	3640	tags=49%, list=33%, signal=72%
MOREAUX_MULTIPLE_MYELOMA_BY_TACI_DN	MOREAUX_MULTIPLE_MYELOMA_BY_TACI_DN		73	-0.3464698	-1.1644477	0.28070176	0.59627795	1	4447	tags=53%, list=40%, signal=88%
MARKEY_RB1_CHRONIC_LOF_DN	MARKEY_RB1_CHRONIC_LOF_DN		90	-0.39589283	-1.1639768	0.24074075	0.5966372	1	1298	tags=28%, list=12%, signal=31%
REACTOME_TOLL_RECEPTOR_CASCADES	REACTOME_TOLL_RECEPTOR_CASCADES		53	-0.32788226	-1.1636233	0.31578946	0.5968104	1	5176	tags=53%, list=46%, signal=98%
MCBRYAN_PUBERTAL_BREAST_6_7WK_DN	MCBRYAN_PUBERTAL_BREAST_6_7WK_DN		62	-0.38707405	-1.163429	0.1764706	0.5963543	1	2019	tags=35%, list=18%, signal=43%
NUTT_GBM_VS_AO_GLIOMA_DN	NUTT_GBM_VS_AO_GLIOMA_DN		28	-0.36443573	-1.1624705	0.25	0.5978031	1	1104	tags=21%, list=10%, signal=24%
HOLLMAN_APOPTOSIS_VIA_CD40_UP	HOLLMAN_APOPTOSIS_VIA_CD40_UP		129	-0.29791078	-1.1624293	0.23076923	0.5970412	1	4376	tags=47%, list=39%, signal=77%
MORI_PRE_BI_LYMPHOCYTE_DN	MORI_PRE_BI_LYMPHOCYTE_DN		49	-0.35396007	-1.1623175	0.30769232	0.5962857	1	3736	tags=39%, list=33%, signal=58%
AMUNDSON_POOR_SURVIVAL_AFTER_GAMMA_RADIATION_8G	AMUNDSON_POOR_SURVIVAL_AFTER_GAMMA_RADIATION_8G		53	-0.38783973	-1.1607323	0.23404256	0.5986109	1	2869	tags=40%, list=26%, signal=53%
HAHTOLA_MYCOSIS_FUNGOIDES_SKIN_DN	HAHTOLA_MYCOSIS_FUNGOIDES_SKIN_DN		17	-0.40511137	-1.1602345	0.28301886	0.59880733	1	2960	tags=35%, list=26%, signal=48%
REACTOME_RNA_POLYMERASE_I_CHAIN_ELONGATION	REACTOME_RNA_POLYMERASE_I_CHAIN_ELONGATION		18	-0.3925246	-1.1594684	0.24444444	0.59960765	1	6584	tags=89%, list=59%, signal=215%
MONNIER_POSTRADIATION_TUMOR_ESCAPE_UP	MONNIER_POSTRADIATION_TUMOR_ESCAPE_UP		215	-0.28202966	-1.1592623	0.2413793	0.5991691	1	3132	tags=37%, list=28%, signal=51%
LIU_CMYB_TARGETS_UP	LIU_CMYB_TARGETS_UP		102	-0.3044493	-1.1588727	0.1632653	0.5990877	1	2625	tags=33%, list=23%, signal=43%
REACTOME_INNATE_IMMUNITY_SIGNALING	REACTOME_INNATE_IMMUNITY_SIGNALING		68	-0.3552124	-1.1581478	0.25	0.5997984	1	1838	tags=26%, list=16%, signal=31%
TOMLINS_PROSTATE_CANCER_UP	TOMLINS_PROSTATE_CANCER_UP		21	-0.39490882	-1.1577512	0.26415095	0.59976894	1	754	tags=19%, list=7%, signal=20%
CHESLER_BRAIN_QTL_CIS	CHESLER_BRAIN_QTL_CIS		56	-0.33604655	-1.1569898	0.3846154	0.6002827	1	2949	tags=36%, list=26%, signal=48%
BENPORATH_NOS_TARGETS	BENPORATH_NOS_TARGETS		91	-0.3193823	-1.1568017	0.2542373	0.5999134	1	3242	tags=36%, list=29%, signal=51%
SCHUHMACHER_MYC_TARGETS_UP	SCHUHMACHER_MYC_TARGETS_UP		49	-0.36343002	-1.1563827	0.3469388	0.599929	1	2448	tags=37%, list=22%, signal=47%
KIM_MYC_AMPLIFICATION_TARGETS_UP	KIM_MYC_AMPLIFICATION_TARGETS_UP		106	-0.30709544	-1.1563643	0.2037037	0.599073	1	2525	tags=30%, list=23%, signal=39%
MULLIGHAN_NPM1_MUTATED_SIGNATURE_2_UP	MULLIGHAN_NPM1_MUTATED_SIGNATURE_2_UP		80	-0.32469955	-1.1562904	0.23076923	0.5984071	1	3809	tags=41%, list=34%, signal=62%
MCGARVEY_SILENCED_BY_METHYLATION_IN_COLON_CANCER	MCGARVEY_SILENCED_BY_METHYLATION_IN_COLON_CANCER		33	-0.46716008	-1.1559423	0.26530612	0.5981404	1	1860	tags=36%, list=17%, signal=43%
KEGG_GLIOMA	KEGG_GLIOMA		32	-0.3600745	-1.1557353	0.25490198	0.597787	1	6096	tags=78%, list=54%, signal=171%
BIOCARTA_IL1R_PATHWAY	BIOCARTA_IL1R_PATHWAY		18	-0.3675744	-1.1550121	0.2413793	0.59854	1	1872	tags=33%, list=17%, signal=40%
MILI_PSEUDOPODIA	MILI_PSEUDOPODIA		22	-0.38922086	-1.1546669	0.33333334	0.5985511	1	3902	tags=50%, list=35%, signal=77%
YAGI_AML_FAB_MARKERS	YAGI_AML_FAB_MARKERS		126	-0.3197136	-1.1543503	0.34	0.5981345	1	3011	tags=33%, list=27%, signal=45%
MODY_HIPPOCAMPUS_PRENATAL	MODY_HIPPOCAMPUS_PRENATAL		21	-0.35577673	-1.1543087	0.31914893	0.59730124	1	5571	tags=71%, list=50%, signal=142%
KAYO_AGING_MUSCLE_DN	KAYO_AGING_MUSCLE_DN		82	-0.29044992	-1.1540704	0.28070176	0.5970103	1	3618	tags=39%, list=32%, signal=57%
ST_T_CELL_SIGNAL_TRANSDUCTION	ST_T_CELL_SIGNAL_TRANSDUCTION		33	-0.41376498	-1.1538105	0.25	0.59666103	1	3126	tags=42%, list=28%, signal=59%
KEGG_ALDOSTERONE_REGULATED_SODIUM_REABSORPTION	KEGG_ALDOSTERONE_REGULATED_SODIUM_REABSORPTION		25	-0.43118572	-1.1533128	0.3469388	0.59692466	1	917	tags=28%, list=8%, signal=30%
RUGO_RESPONSE_TO_GAMMA_RADIATION	RUGO_RESPONSE_TO_GAMMA_RADIATION		34	-0.3760584	-1.1519976	0.24489796	0.59909004	1	2844	tags=38%, list=25%, signal=51%
KYNG_DNA_DAMAGE_BY_GAMMA_RADIATION	KYNG_DNA_DAMAGE_BY_GAMMA_RADIATION		34	-0.3760584	-1.1519976	0.24489796	0.59820515	1	2844	tags=38%, list=25%, signal=51%
WANG_LMO4_TARGETS_UP	WANG_LMO4_TARGETS_UP		183	-0.28062788	-1.1515824	0.26415095	0.5984541	1	3034	tags=33%, list=27%, signal=44%
KEGG_GLYCOSPHINGOLIPID_BIOSYNTHESIS_GANGLIO_SERIES	KEGG_GLYCOSPHINGOLIPID_BIOSYNTHESIS_GANGLIO_SERIES		15	-0.50203824	-1.1515361	0.34042552	0.59766436	1	1754	tags=33%, list=16%, signal=39%
BIOCARTA_MCM_PATHWAY	BIOCARTA_MCM_PATHWAY		16	-0.5380735	-1.1511852	0.41509435	0.59751993	1	3711	tags=63%, list=33%, signal=93%
STREICHER_LSM1_TARGETS_UP	STREICHER_LSM1_TARGETS_UP		25	-0.404892	-1.150187	0.2881356	0.5991853	1	2343	tags=36%, list=21%, signal=45%
SCHLOSSER_MYC_TARGETS_AND_SERUM_RESPONSE_UP	SCHLOSSER_MYC_TARGETS_AND_SERUM_RESPONSE_UP		31	-0.33967745	-1.1491015	0.28	0.6007226	1	2114	tags=26%, list=19%, signal=32%
DOANE_RESPONSE_TO_ANDROGEN_UP	DOANE_RESPONSE_TO_ANDROGEN_UP		95	-0.31123406	-1.1489395	0.2777778	0.6002977	1	1948	tags=24%, list=17%, signal=29%
BOYAULT_LIVER_CANCER_SUBCLASS_G12_UP	BOYAULT_LIVER_CANCER_SUBCLASS_G12_UP		24	-0.36387795	-1.1482728	0.2631579	0.6011168	1	2248	tags=38%, list=20%, signal=47%
KEGG_FC_EPSILON_RI_SIGNALING_PATHWAY	KEGG_FC_EPSILON_RI_SIGNALING_PATHWAY		56	-0.3332113	-1.1481674	0.30769232	0.6003973	1	2043	tags=29%, list=18%, signal=35%
BREDEMEYER_RAG_SIGNALING_NOT_VIA_ATM_UP	BREDEMEYER_RAG_SIGNALING_NOT_VIA_ATM_UP		29	-0.4373174	-1.1475478	0.26923078	0.6011402	1	2619	tags=48%, list=23%, signal=63%
LIU_VMYB_TARGETS_UP	LIU_VMYB_TARGETS_UP		82	-0.32285157	-1.1470435	0.2244898	0.60139745	1	3447	tags=41%, list=31%, signal=59%
YAGI_AML_WITH_INV_16_TRANSLOCATION	YAGI_AML_WITH_INV_16_TRANSLOCATION		253	-0.28799918	-1.1463988	0.18367347	0.601652	1	3095	tags=33%, list=28%, signal=44%
ZHANG_TARGETS_OF_EWSR1_FLI1_FUSION	ZHANG_TARGETS_OF_EWSR1_FLI1_FUSION		57	-0.3564346	-1.1462383	0.29787233	0.6011168	1	2212	tags=32%, list=20%, signal=39%
ALONSO_METASTASIS_UP	ALONSO_METASTASIS_UP		118	-0.3047359	-1.1460906	0.26415095	0.600591	1	3373	tags=39%, list=30%, signal=55%
REACTOME_COSTIMULATION_BY_THE_CD28_FAMILY	REACTOME_COSTIMULATION_BY_THE_CD28_FAMILY		39	-0.3747345	-1.1460549	0.25454545	0.5998255	1	3471	tags=44%, list=31%, signal=63%
BROWNE_HCMV_INFECTION_48HR_UP	BROWNE_HCMV_INFECTION_48HR_UP		117	-0.3239954	-1.1459496	0.23728813	0.5990874	1	2818	tags=40%, list=25%, signal=53%
BHATI_G2M_ARREST_BY_2METHOXYESTRADIOL_UP	BHATI_G2M_ARREST_BY_2METHOXYESTRADIOL_UP		68	-0.34330073	-1.14563	0.29411766	0.5990136	1	3643	tags=44%, list=33%, signal=65%
KEGG_GLYCOSAMINOGLYCAN_BIOSYNTHESIS_HEPARAN_SULFATE	KEGG_GLYCOSAMINOGLYCAN_BIOSYNTHESIS_HEPARAN_SULFATE		19	-0.43898797	-1.1454414	0.29787233	0.59857696	1	1675	tags=32%, list=15%, signal=37%
WEIGEL_OXIDATIVE_STRESS_BY_TBH_AND_H2O2	WEIGEL_OXIDATIVE_STRESS_BY_TBH_AND_H2O2		24	-0.38178423	-1.1450443	0.33333334	0.59863144	1	2279	tags=38%, list=20%, signal=47%
REACTOME_RNA_POLYMERASE_I_PROMOTER_ESCAPE	REACTOME_RNA_POLYMERASE_I_PROMOTER_ESCAPE		16	-0.4220993	-1.1446469	0.3902439	0.5984313	1	4174	tags=56%, list=37%, signal=90%
WAMUNYOKOLI_OVARIAN_CANCER_LMP_UP	WAMUNYOKOLI_OVARIAN_CANCER_LMP_UP		154	-0.32362813	-1.144353	0.32142857	0.59830487	1	5534	tags=64%, list=49%, signal=125%
LEE_RECENT_THYMIC_EMIGRANT	LEE_RECENT_THYMIC_EMIGRANT		65	-0.3165475	-1.1427472	0.1764706	0.6013781	1	2779	tags=29%, list=25%, signal=39%
REACTOME_G1_S_TRANSITION	REACTOME_G1_S_TRANSITION		79	-0.34504068	-1.142401	0.37037036	0.60115254	1	4753	tags=54%, list=42%, signal=94%
WANG_PROSTATE_CANCER_ANDROGEN_INDEPENDENT	WANG_PROSTATE_CANCER_ANDROGEN_INDEPENDENT		35	-0.33120126	-1.1414793	0.28070176	0.60205525	1	3690	tags=46%, list=33%, signal=68%
REACTOME_MRNA_3_END_PROCESSING	REACTOME_MRNA_3_END_PROCESSING		22	-0.40874526	-1.1412885	0.3529412	0.6016104	1	2399	tags=36%, list=21%, signal=46%
REACTOME_ADP_SIGNALLING_THROUGH_P2Y_PURINOCEPTOR_12	REACTOME_ADP_SIGNALLING_THROUGH_P2Y_PURINOCEPTOR_12		17	-0.43319753	-1.1409981	0.33333334	0.6012042	1	2808	tags=29%, list=25%, signal=39%
CORRE_MULTIPLE_MYELOMA_DN	CORRE_MULTIPLE_MYELOMA_DN		32	-0.42113495	-1.1405708	0.2962963	0.6012044	1	2893	tags=50%, list=26%, signal=67%
HAHTOLA_MYCOSIS_FUNGOIDES_SKIN_UP	HAHTOLA_MYCOSIS_FUNGOIDES_SKIN_UP		117	-0.3235545	-1.1401719	0.27450982	0.60103196	1	4471	tags=52%, list=40%, signal=86%
ODONNELL_TARGETS_OF_MYC_AND_TFRC_UP	ODONNELL_TARGETS_OF_MYC_AND_TFRC_UP		38	-0.40716016	-1.1399305	0.21818182	0.60061634	1	3620	tags=37%, list=32%, signal=54%
JIANG_HYPOXIA_CANCER	JIANG_HYPOXIA_CANCER		42	-0.30055147	-1.1389567	0.24528302	0.6016416	1	2997	tags=40%, list=27%, signal=55%
ZHANG_RESPONSE_TO_IKK_INHIBITOR_AND_TNF_DN	ZHANG_RESPONSE_TO_IKK_INHIBITOR_AND_TNF_DN		36	-0.38638064	-1.138897	0.35849056	0.6008975	1	2379	tags=28%, list=21%, signal=35%
DUNNE_TARGETS_OF_AML1_MTG8_FUSION_DN	DUNNE_TARGETS_OF_AML1_MTG8_FUSION_DN		15	-0.5269827	-1.1388144	0.3469388	0.60025173	1	845	tags=33%, list=8%, signal=36%
AUNG_GASTRIC_CANCER	AUNG_GASTRIC_CANCER		26	-0.37446183	-1.1379086	0.29310346	0.6014266	1	1530	tags=23%, list=14%, signal=27%
HU_ANGIOGENESIS_DN	HU_ANGIOGENESIS_DN		21	-0.37982002	-1.1378757	0.33333334	0.60067713	1	3681	tags=43%, list=33%, signal=64%
ACEVEDO_NORMAL_TISSUE_ADJACENT_TO_LIVER_TUMOR_UP	ACEVEDO_NORMAL_TISSUE_ADJACENT_TO_LIVER_TUMOR_UP		88	-0.29341042	-1.1362559	0.24	0.6030471	1	4861	tags=53%, list=43%, signal=94%
STEARMAN_LUNG_CANCER_EARLY_VS_LATE_DN	STEARMAN_LUNG_CANCER_EARLY_VS_LATE_DN		46	-0.38000655	-1.1361578	0.29787233	0.6025257	1	2072	tags=35%, list=19%, signal=43%
DAZARD_RESPONSE_TO_UV_NHEK_DN	DAZARD_RESPONSE_TO_UV_NHEK_DN		118	-0.316954	-1.1359028	0.32142857	0.60218817	1	3122	tags=34%, list=28%, signal=47%
KEGG_AMYOTROPHIC_LATERAL_SCLEROSIS_ALS	KEGG_AMYOTROPHIC_LATERAL_SCLEROSIS_ALS		29	-0.364166	-1.1355377	0.2962963	0.6022187	1	4932	tags=55%, list=44%, signal=98%
BIOCARTA_DEATH_PATHWAY	BIOCARTA_DEATH_PATHWAY		21	-0.38221383	-1.1347854	0.2631579	0.6028534	1	1872	tags=29%, list=17%, signal=34%
CREIGHTON_ENDOCRINE_THERAPY_RESISTANCE_1	CREIGHTON_ENDOCRINE_THERAPY_RESISTANCE_1		281	-0.2855156	-1.1346585	0.26086956	0.60232884	1	3437	tags=39%, list=31%, signal=55%
MARTINEZ_RB1_TARGETS_DN	MARTINEZ_RB1_TARGETS_DN		394	-0.30834094	-1.134581	0.27659574	0.6016884	1	2802	tags=34%, list=25%, signal=44%
SHIPP_DLBCL_CURED_VS_FATAL_DN	SHIPP_DLBCL_CURED_VS_FATAL_DN		26	-0.36322466	-1.133683	0.2982456	0.602616	1	4655	tags=65%, list=42%, signal=112%
DACOSTA_UV_RESPONSE_VIA_ERCC3_TTD_UP	DACOSTA_UV_RESPONSE_VIA_ERCC3_TTD_UP		33	-0.3305664	-1.1321056	0.29545453	0.6049065	1	4286	tags=58%, list=38%, signal=93%
DOANE_BREAST_CANCER_CLASSES_UP	DOANE_BREAST_CANCER_CLASSES_UP		41	-0.3991008	-1.1306156	0.28333333	0.60746324	1	919	tags=20%, list=8%, signal=21%
BIOCARTA_CXCR4_PATHWAY	BIOCARTA_CXCR4_PATHWAY		17	-0.42425454	-1.1304076	0.29090908	0.60694283	1	2803	tags=47%, list=25%, signal=63%
REACTOME_SIGNALLING_TO_RAS	REACTOME_SIGNALLING_TO_RAS		18	-0.39067107	-1.129353	0.27659574	0.6084008	1	6017	tags=89%, list=54%, signal=192%
KEGG_PANCREATIC_CANCER	KEGG_PANCREATIC_CANCER		38	-0.33843324	-1.1286479	0.34545454	0.60907555	1	4248	tags=55%, list=38%, signal=89%
ASTON_MAJOR_DEPRESSIVE_DISORDER_DN	ASTON_MAJOR_DEPRESSIVE_DISORDER_DN		106	-0.30272695	-1.1284062	0.22807017	0.6088012	1	2558	tags=29%, list=23%, signal=38%
SU_TESTIS	SU_TESTIS		44	-0.37127483	-1.1279768	0.31578946	0.60873413	1	3298	tags=52%, list=29%, signal=74%
FERRANDO_T_ALL_WITH_MLL_ENL_FUSION_DN	FERRANDO_T_ALL_WITH_MLL_ENL_FUSION_DN		54	-0.3256689	-1.1265105	0.26923078	0.61078024	1	1318	tags=22%, list=12%, signal=25%
CROONQUIST_NRAS_VS_STROMAL_STIMULATION_DN	CROONQUIST_NRAS_VS_STROMAL_STIMULATION_DN		55	-0.37946218	-1.1258223	0.2826087	0.61147445	1	2792	tags=44%, list=25%, signal=58%
WOOD_EBV_EBNA1_TARGETS_UP	WOOD_EBV_EBNA1_TARGETS_UP		75	-0.3102258	-1.1249748	0.25	0.6125114	1	2471	tags=32%, list=22%, signal=41%
RUGO_STRESS_RESPONSE_SUBSET_H	RUGO_STRESS_RESPONSE_SUBSET_H		26	-0.41891748	-1.1241626	0.3207547	0.61326295	1	1001	tags=27%, list=9%, signal=29%
KYNG_DNA_DAMAGE_BY_GAMMA_AND_UV_RADIATION	KYNG_DNA_DAMAGE_BY_GAMMA_AND_UV_RADIATION		26	-0.41891748	-1.1241626	0.3207547	0.6124229	1	1001	tags=27%, list=9%, signal=29%
BIOCARTA_DC_PATHWAY	BIOCARTA_DC_PATHWAY		15	-0.47759086	-1.1236877	0.3018868	0.6125423	1	996	tags=27%, list=9%, signal=29%
BIOCARTA_PYK2_PATHWAY	BIOCARTA_PYK2_PATHWAY		17	-0.3955362	-1.1234645	0.2857143	0.6122361	1	3716	tags=59%, list=33%, signal=88%
MASSARWEH_TAMOXIFEN_RESISTANCE_DN	MASSARWEH_TAMOXIFEN_RESISTANCE_DN		122	-0.31439295	-1.1233894	0.25925925	0.61155194	1	2249	tags=29%, list=20%, signal=36%
CHANDRAN_METASTASIS_UP	CHANDRAN_METASTASIS_UP		44	-0.36412117	-1.1232774	0.25	0.6110152	1	2511	tags=34%, list=22%, signal=44%
ZHAN_MULTIPLE_MYELOMA_PR_DN	ZHAN_MULTIPLE_MYELOMA_PR_DN		19	-0.40683284	-1.1229742	0.23333333	0.61088	1	724	tags=21%, list=6%, signal=22%
SCHLOSSER_MYC_AND_SERUM_RESPONSE_SYNERGY	SCHLOSSER_MYC_AND_SERUM_RESPONSE_SYNERGY		21	-0.41762194	-1.1228321	0.37209302	0.61033946	1	5092	tags=71%, list=45%, signal=131%
HADDAD_B_LYMPHOCYTE_PROGENITOR	HADDAD_B_LYMPHOCYTE_PROGENITOR		144	-0.3336071	-1.1205822	0.30357143	0.6147048	1	2503	tags=31%, list=22%, signal=39%
BIOCARTA_GSK3_PATHWAY	BIOCARTA_GSK3_PATHWAY		16	-0.41223738	-1.1185822	0.38181818	0.6183218	1	1251	tags=19%, list=11%, signal=21%
XU_CREBBP_TARGETS_DN	XU_CREBBP_TARGETS_DN		34	-0.3834793	-1.1184309	0.27272728	0.6177999	1	3613	tags=56%, list=32%, signal=82%
FERNANDEZ_BOUND_BY_MYC	FERNANDEZ_BOUND_BY_MYC		125	-0.27083805	-1.1174902	0.1923077	0.619241	1	3079	tags=34%, list=27%, signal=46%
FIRESTEIN_CTNNB1_PATHWAY	FIRESTEIN_CTNNB1_PATHWAY		15	-0.40677702	-1.117061	0.33333334	0.61973745	1	2368	tags=40%, list=21%, signal=51%
WILLIAMS_ESR1_TARGETS_UP	WILLIAMS_ESR1_TARGETS_UP		15	-0.44073078	-1.1158718	0.29411766	0.62113285	1	2186	tags=40%, list=20%, signal=50%
BARIS_THYROID_CANCER_UP	BARIS_THYROID_CANCER_UP		15	-0.37917975	-1.1158154	0.35714287	0.62053937	1	3998	tags=47%, list=36%, signal=72%
RUGO_ENVIRONMENTAL_STRESS_RESPONSE_UP	RUGO_ENVIRONMENTAL_STRESS_RESPONSE_UP		20	-0.3740153	-1.115665	0.35714287	0.6199815	1	4115	tags=65%, list=37%, signal=103%
GAL_LEUKEMIC_STEM_CELL_UP	GAL_LEUKEMIC_STEM_CELL_UP		58	-0.35062903	-1.1154622	0.26530612	0.6196879	1	4078	tags=45%, list=36%, signal=70%
SHIPP_DLBCL_VS_FOLLICULAR_LYMPHOMA_DN	SHIPP_DLBCL_VS_FOLLICULAR_LYMPHOMA_DN		29	-0.40570888	-1.1151875	0.3148148	0.61946094	1	611	tags=14%, list=5%, signal=15%
DACOSTA_UV_RESPONSE_VIA_ERCC3_XPCS_DN	DACOSTA_UV_RESPONSE_VIA_ERCC3_XPCS_DN		31	-0.39012584	-1.1138661	0.3392857	0.62152463	1	2131	tags=29%, list=19%, signal=36%
WEIGEL_OXIDATIVE_STRESS_BY_HNE_AND_H2O2	WEIGEL_OXIDATIVE_STRESS_BY_HNE_AND_H2O2		28	-0.32923433	-1.1132523	0.3529412	0.6223471	1	2343	tags=36%, list=21%, signal=45%
RHEIN_ALL_GLUCOCORTICOID_THERAPY_DN	RHEIN_ALL_GLUCOCORTICOID_THERAPY_DN		261	-0.2931393	-1.1124226	0.33962265	0.62357247	1	3361	tags=37%, list=30%, signal=52%
KEGG_BASAL_TRANSCRIPTION_FACTORS	KEGG_BASAL_TRANSCRIPTION_FACTORS		22	-0.34205535	-1.1123486	0.3148148	0.6229881	1	5035	tags=50%, list=45%, signal=91%
ST_PHOSPHOINOSITIDE_3_KINASE_PATHWAY	ST_PHOSPHOINOSITIDE_3_KINASE_PATHWAY		24	-0.38089648	-1.1117529	0.31914893	0.62337595	1	1467	tags=25%, list=13%, signal=29%
MARKEY_RB1_ACUTE_LOF_DN	MARKEY_RB1_ACUTE_LOF_DN		172	-0.35459104	-1.1115828	0.38	0.62281036	1	3612	tags=49%, list=32%, signal=72%
BERNARD_PPAPDC1B_TARGETS_DN	BERNARD_PPAPDC1B_TARGETS_DN		23	-0.40413123	-1.1115341	0.27419356	0.6220715	1	2018	tags=35%, list=18%, signal=42%
GUENTHER_GROWTH_SPHERICAL_VS_ADHERENT_UP	GUENTHER_GROWTH_SPHERICAL_VS_ADHERENT_UP		16	-0.45492724	-1.1108135	0.33962265	0.6228357	1	4025	tags=50%, list=36%, signal=78%
CAIRO_HEPATOBLASTOMA_UP	CAIRO_HEPATOBLASTOMA_UP		121	-0.29680654	-1.1108077	0.3125	0.62203854	1	3157	tags=35%, list=28%, signal=48%
BROWNE_HCMV_INFECTION_10HR_UP	BROWNE_HCMV_INFECTION_10HR_UP		59	-0.32472926	-1.1105603	0.25	0.6216594	1	1576	tags=27%, list=14%, signal=31%
BIOCARTA_HIVNEF_PATHWAY	BIOCARTA_HIVNEF_PATHWAY		33	-0.339128	-1.1105245	0.29090908	0.62088585	1	5506	tags=64%, list=49%, signal=125%
MOREIRA_RESPONSE_TO_TSA_UP	MOREIRA_RESPONSE_TO_TSA_UP		21	-0.37739655	-1.1104685	0.3469388	0.6201532	1	4169	tags=57%, list=37%, signal=91%
AMUNDSON_GAMMA_RADIATION_RESPONSE	AMUNDSON_GAMMA_RADIATION_RESPONSE		25	-0.4977149	-1.1102121	0.35416666	0.6198767	1	4050	tags=76%, list=36%, signal=119%
REACTOME_G_ALPHA_Q_SIGNALLING_EVENTS	REACTOME_G_ALPHA_Q_SIGNALLING_EVENTS		99	-0.3595237	-1.1094267	0.36	0.6209971	1	3043	tags=36%, list=27%, signal=49%
LY_AGING_PREMATURE_DN	LY_AGING_PREMATURE_DN		19	-0.4441017	-1.10928	0.47826087	0.62044835	1	1062	tags=32%, list=9%, signal=35%
BASAKI_YBX1_TARGETS_UP	BASAKI_YBX1_TARGETS_UP		168	-0.33615297	-1.1091132	0.39130434	0.6200103	1	3408	tags=42%, list=30%, signal=59%
BILD_MYC_ONCOGENIC_SIGNATURE	BILD_MYC_ONCOGENIC_SIGNATURE		107	-0.29394168	-1.1090925	0.31914893	0.6192623	1	4495	tags=49%, list=40%, signal=80%
GRABARCZYK_BCL11B_TARGETS_DN	GRABARCZYK_BCL11B_TARGETS_DN		30	-0.40999568	-1.1080966	0.29787233	0.6205475	1	2469	tags=43%, list=22%, signal=55%
FERREIRA_EWINGS_SARCOMA_UNSTABLE_VS_STABLE_DN	FERREIRA_EWINGS_SARCOMA_UNSTABLE_VS_STABLE_DN		56	-0.3211589	-1.1077993	0.37037036	0.6204914	1	3481	tags=41%, list=31%, signal=59%
KIM_MYC_AMPLIFICATION_TARGETS_DN	KIM_MYC_AMPLIFICATION_TARGETS_DN		37	-0.40489492	-1.1068171	0.3392857	0.6213888	1	3074	tags=41%, list=27%, signal=56%
KEGG_RENAL_CELL_CARCINOMA	KEGG_RENAL_CELL_CARCINOMA		45	-0.3454769	-1.1067151	0.3773585	0.62077653	1	2857	tags=40%, list=26%, signal=53%
SMID_BREAST_CANCER_RELAPSE_IN_BRAIN_UP	SMID_BREAST_CANCER_RELAPSE_IN_BRAIN_UP		28	-0.43694505	-1.1064912	0.2857143	0.6204443	1	2794	tags=50%, list=25%, signal=66%
EGUCHI_CELL_CYCLE_RB1_TARGETS	EGUCHI_CELL_CYCLE_RB1_TARGETS		15	-0.5964476	-1.1063676	0.42857143	0.6199374	1	3782	tags=80%, list=34%, signal=121%
PAPASPYRIDONOS_UNSTABLE_ATEROSCLEROTIC_PLAQUE_DN	PAPASPYRIDONOS_UNSTABLE_ATEROSCLEROTIC_PLAQUE_DN		27	-0.43976444	-1.1058041	0.3043478	0.6205858	1	1664	tags=26%, list=15%, signal=30%
SESTO_RESPONSE_TO_UV_C7	SESTO_RESPONSE_TO_UV_C7		49	-0.33436605	-1.1047057	0.36956522	0.6220251	1	3153	tags=43%, list=28%, signal=59%
BIOCARTA_CARM_ER_PATHWAY	BIOCARTA_CARM_ER_PATHWAY		19	-0.37986583	-1.1038867	0.3442623	0.62280965	1	2266	tags=32%, list=20%, signal=40%
KIM_GASTRIC_CANCER_CHEMOSENSITIVITY	KIM_GASTRIC_CANCER_CHEMOSENSITIVITY		60	-0.3033745	-1.1038244	0.27450982	0.6221436	1	4141	tags=47%, list=37%, signal=74%
MAHAJAN_RESPONSE_TO_IL1A_DN	MAHAJAN_RESPONSE_TO_IL1A_DN		40	-0.32738718	-1.1031288	0.3529412	0.623228	1	4172	tags=45%, list=37%, signal=71%
KAYO_AGING_MUSCLE_UP	KAYO_AGING_MUSCLE_UP		116	-0.30597287	-1.1029731	0.24528302	0.6227678	1	3190	tags=39%, list=28%, signal=54%
SU_PANCREAS	SU_PANCREAS		29	-0.37513834	-1.1020552	0.39215687	0.62416977	1	3240	tags=41%, list=29%, signal=58%
FURUKAWA_DUSP6_TARGETS_PCI35_UP	FURUKAWA_DUSP6_TARGETS_PCI35_UP		37	-0.40356943	-1.1017225	0.30769232	0.6240785	1	1409	tags=32%, list=13%, signal=37%
NUYTTEN_NIPP1_TARGETS_DN	NUYTTEN_NIPP1_TARGETS_DN		449	-0.2542778	-1.1011488	0.3220339	0.6244214	1	3416	tags=34%, list=31%, signal=47%
BIOCARTA_MYOSIN_PATHWAY	BIOCARTA_MYOSIN_PATHWAY		16	-0.4094207	-1.1006719	0.40625	0.62450844	1	3616	tags=56%, list=32%, signal=83%
PARK_APL_PATHOGENESIS_DN	PARK_APL_PATHOGENESIS_DN		26	-0.41514838	-1.1004561	0.3478261	0.6241335	1	1788	tags=38%, list=16%, signal=46%
HENDRICKS_SMARCA4_TARGETS_UP	HENDRICKS_SMARCA4_TARGETS_UP		28	-0.366872	-1.1002742	0.3181818	0.6237756	1	1724	tags=32%, list=15%, signal=38%
BROWNE_HCMV_INFECTION_8HR_DN	BROWNE_HCMV_INFECTION_8HR_DN		26	-0.38447928	-1.0998563	0.26923078	0.62405896	1	1339	tags=23%, list=12%, signal=26%
MOREAUX_B_LYMPHOCYTE_MATURATION_BY_TACI_UP	MOREAUX_B_LYMPHOCYTE_MATURATION_BY_TACI_UP		41	-0.33981776	-1.0991397	0.2857143	0.6246564	1	1814	tags=24%, list=16%, signal=29%
OUELLET_OVARIAN_CANCER_INVASIVE_VS_LMP_UP	OUELLET_OVARIAN_CANCER_INVASIVE_VS_LMP_UP		85	-0.30763987	-1.0991277	0.36	0.62387085	1	3598	tags=38%, list=32%, signal=55%
BYSTRYKH_HEMATOPOIESIS_STEM_CELL_QTL_CIS	BYSTRYKH_HEMATOPOIESIS_STEM_CELL_QTL_CIS		105	-0.2974698	-1.0988331	0.37288135	0.62360054	1	3209	tags=38%, list=29%, signal=53%
KEGG_MAPK_SIGNALING_PATHWAY	KEGG_MAPK_SIGNALING_PATHWAY		172	-0.3207532	-1.0988057	0.3653846	0.6228661	1	2043	tags=26%, list=18%, signal=32%
RAMALHO_STEMNESS_UP	RAMALHO_STEMNESS_UP		148	-0.3045597	-1.098746	0.35849056	0.62216824	1	4814	tags=48%, list=43%, signal=83%
KAAB_FAILED_HEART_ATRIUM_DN	KAAB_FAILED_HEART_ATRIUM_DN		96	-0.28423563	-1.0986148	0.29166666	0.6215964	1	4692	tags=48%, list=42%, signal=82%
WIKMAN_ASBESTOS_LUNG_CANCER_DN	WIKMAN_ASBESTOS_LUNG_CANCER_DN		16	-0.43658182	-1.0985413	0.37037036	0.6209507	1	2244	tags=31%, list=20%, signal=39%
KEGG_LYSINE_DEGRADATION	KEGG_LYSINE_DEGRADATION		28	-0.3620151	-1.0974541	0.2881356	0.62251645	1	2239	tags=36%, list=20%, signal=45%
DOUGLAS_BMI1_TARGETS_UP	DOUGLAS_BMI1_TARGETS_UP		331	-0.2828354	-1.0966489	0.3148148	0.6230255	1	3142	tags=34%, list=28%, signal=46%
ROME_INSULIN_TARGETS_IN_MUSCLE_UP	ROME_INSULIN_TARGETS_IN_MUSCLE_UP		56	-0.28454253	-1.0965987	0.2982456	0.62238264	1	4478	tags=46%, list=40%, signal=77%
MODY_HIPPOCAMPUS_POSTNATAL	MODY_HIPPOCAMPUS_POSTNATAL		22	-0.39806724	-1.0955908	0.29787233	0.62389904	1	3360	tags=41%, list=30%, signal=58%
SIG_PIP3_SIGNALING_IN_CARDIAC_MYOCTES	SIG_PIP3_SIGNALING_IN_CARDIAC_MYOCTES		42	-0.30803064	-1.0951668	0.34615386	0.62388057	1	1786	tags=21%, list=16%, signal=25%
REACTOME_GLUCOSE_TRANSPORT	REACTOME_GLUCOSE_TRANSPORT		25	-0.3755493	-1.0949808	0.39583334	0.62343675	1	2163	tags=28%, list=19%, signal=35%
MULLIGHAN_NPM1_SIGNATURE_3_DN	MULLIGHAN_NPM1_SIGNATURE_3_DN		84	-0.3068097	-1.0944736	0.35849056	0.6238809	1	2495	tags=30%, list=22%, signal=38%
SCHLOSSER_SERUM_RESPONSE_DN	SCHLOSSER_SERUM_RESPONSE_DN		433	-0.27136448	-1.0940892	0.3392857	0.62364906	1	4539	tags=45%, list=41%, signal=73%
SCHLOSSER_MYC_TARGETS_AND_SERUM_RESPONSE_DN	SCHLOSSER_MYC_TARGETS_AND_SERUM_RESPONSE_DN		31	-0.33846265	-1.093725	0.4074074	0.6235761	1	5283	tags=58%, list=47%, signal=110%
KEGG_AXON_GUIDANCE	KEGG_AXON_GUIDANCE		89	-0.34516644	-1.09175	0.375	0.62674963	1	4236	tags=45%, list=38%, signal=72%
REACTOME_ORC1_REMOVAL_FROM_CHROMATIN	REACTOME_ORC1_REMOVAL_FROM_CHROMATIN		54	-0.35622337	-1.0898985	0.38297874	0.6300586	1	4753	tags=57%, list=42%, signal=99%
XU_GH1_AUTOCRINE_TARGETS_DN	XU_GH1_AUTOCRINE_TARGETS_DN		68	-0.32594627	-1.089336	0.29166666	0.6305706	1	1592	tags=19%, list=14%, signal=22%
WANG_CISPLATIN_RESPONSE_AND_XPC_UP	WANG_CISPLATIN_RESPONSE_AND_XPC_UP		92	-0.32005996	-1.0891144	0.3125	0.63029057	1	1867	tags=28%, list=17%, signal=34%
BROWNE_HCMV_INFECTION_12HR_UP	BROWNE_HCMV_INFECTION_12HR_UP		58	-0.31834912	-1.0886974	0.34	0.63027525	1	3716	tags=38%, list=33%, signal=56%
MILI_PSEUDOPODIA_HAPTOTAXIS_UP	MILI_PSEUDOPODIA_HAPTOTAXIS_UP		305	-0.30805075	-1.088556	0.36842105	0.62971395	1	4449	tags=46%, list=40%, signal=75%
KEGG_VEGF_SIGNALING_PATHWAY	KEGG_VEGF_SIGNALING_PATHWAY		46	-0.3320809	-1.0877723	0.38636363	0.6307161	1	2682	tags=33%, list=24%, signal=43%
CHARAFE_BREAST_CANCER_LUMINAL_VS_MESENCHYMAL_UP	CHARAFE_BREAST_CANCER_LUMINAL_VS_MESENCHYMAL_UP		237	-0.3903911	-1.0876787	0.375	0.63018584	1	3234	tags=45%, list=29%, signal=62%
REACTOME_REGULATION_OF_INSULIN_SECRETION	REACTOME_REGULATION_OF_INSULIN_SECRETION		148	-0.25458306	-1.0869529	0.43396226	0.6310684	1	3360	tags=30%, list=30%, signal=43%
KIM_WT1_TARGETS_12HR_DN	KIM_WT1_TARGETS_12HR_DN		127	-0.29845506	-1.0862477	0.3846154	0.63177156	1	3386	tags=38%, list=30%, signal=54%
YAUCH_HEDGEHOG_SIGNALING_PARACRINE_DN	YAUCH_HEDGEHOG_SIGNALING_PARACRINE_DN		142	-0.4071122	-1.0861918	0.35185185	0.6311303	1	1277	tags=21%, list=11%, signal=24%
KEGG_FRUCTOSE_AND_MANNOSE_METABOLISM	KEGG_FRUCTOSE_AND_MANNOSE_METABOLISM		23	-0.36334676	-1.0851672	0.33962265	0.63266176	1	2175	tags=35%, list=19%, signal=43%
BONOME_OVARIAN_CANCER_SURVIVAL_OPTIMAL_DEBULKING	BONOME_OVARIAN_CANCER_SURVIVAL_OPTIMAL_DEBULKING		128	-0.2809733	-1.0842532	0.3148148	0.63411164	1	3685	tags=39%, list=33%, signal=58%
BIOCARTA_PGC1A_PATHWAY	BIOCARTA_PGC1A_PATHWAY		16	-0.42026475	-1.0840067	0.4181818	0.63384104	1	3823	tags=56%, list=34%, signal=85%
SENESE_HDAC1_TARGETS_DN	SENESE_HDAC1_TARGETS_DN		134	-0.3360196	-1.0837326	0.25531915	0.6335374	1	2157	tags=31%, list=19%, signal=37%
PRAMOONJAGO_SOX4_TARGETS_UP	PRAMOONJAGO_SOX4_TARGETS_UP		35	-0.35439458	-1.0831933	0.35185185	0.63380766	1	3044	tags=46%, list=27%, signal=63%
SANA_RESPONSE_TO_IFNG_DN	SANA_RESPONSE_TO_IFNG_DN		56	-0.31637785	-1.082172	0.3137255	0.6352647	1	3970	tags=45%, list=35%, signal=69%
YAO_TEMPORAL_RESPONSE_TO_PROGESTERONE_CLUSTER_14	YAO_TEMPORAL_RESPONSE_TO_PROGESTERONE_CLUSTER_14		97	-0.29918632	-1.081462	0.4318182	0.6357508	1	5042	tags=58%, list=45%, signal=104%
BREDEMEYER_RAG_SIGNALING_NOT_VIA_ATM_DN	BREDEMEYER_RAG_SIGNALING_NOT_VIA_ATM_DN		42	-0.35538936	-1.0814023	0.35416666	0.63509184	1	3472	tags=43%, list=31%, signal=62%
YU_MYC_TARGETS_UP	YU_MYC_TARGETS_UP		27	-0.44135004	-1.08072	0.34042552	0.63550395	1	3906	tags=63%, list=35%, signal=96%
GARGALOVIC_RESPONSE_TO_OXIDIZED_PHOSPHOLIPIDS_TURQUOISE_DN	GARGALOVIC_RESPONSE_TO_OXIDIZED_PHOSPHOLIPIDS_TURQUOISE_DN		23	-0.38234684	-1.0796274	0.37254903	0.6368556	1	4078	tags=61%, list=36%, signal=96%
RODRIGUES_NTN1_TARGETS_DN	RODRIGUES_NTN1_TARGETS_DN		94	-0.3323124	-1.0795432	0.28846154	0.6361847	1	2682	tags=37%, list=24%, signal=49%
REACTOME_DNA_REPLICATION_PRE_INITIATION	REACTOME_DNA_REPLICATION_PRE_INITIATION		63	-0.34712496	-1.0788549	0.44230768	0.63685924	1	4568	tags=52%, list=41%, signal=88%
THUM_SYSTOLIC_HEART_FAILURE_UP	THUM_SYSTOLIC_HEART_FAILURE_UP		251	-0.3237075	-1.0785499	0.3207547	0.63647366	1	1839	tags=26%, list=16%, signal=30%
REACTOME_TRAFFICKING_OF_AMPA_RECEPTORS	REACTOME_TRAFFICKING_OF_AMPA_RECEPTORS		20	-0.42370042	-1.0785058	0.41509435	0.63580614	1	3823	tags=50%, list=34%, signal=76%
SCHLOSSER_MYC_TARGETS_REPRESSED_BY_SERUM	SCHLOSSER_MYC_TARGETS_REPRESSED_BY_SERUM		84	-0.2948166	-1.0775924	0.43396226	0.6370453	1	4461	tags=44%, list=40%, signal=73%
REACTOME_REGULATION_OF_APC_ACTIVATORS_BETWEEN_G1_S_AND_EARLY_ANAPHASE	REACTOME_REGULATION_OF_APC_ACTIVATORS_BETWEEN_G1_S_AND_EARLY_ANAPHASE		55	-0.31150526	-1.0769151	0.38	0.63800406	1	6541	tags=78%, list=58%, signal=187%
FINAK_BREAST_CANCER_SDPP_SIGNATURE	FINAK_BREAST_CANCER_SDPP_SIGNATURE		17	-0.47788695	-1.0760877	0.34615386	0.63875556	1	578	tags=24%, list=5%, signal=25%
BROWNE_HCMV_INFECTION_6HR_DN	BROWNE_HCMV_INFECTION_6HR_DN		89	-0.3101671	-1.0759822	0.29310346	0.6382435	1	2393	tags=26%, list=21%, signal=33%
CADWELL_ATG16L1_TARGETS_DN	CADWELL_ATG16L1_TARGETS_DN		36	-0.3440189	-1.0756749	0.3448276	0.6382859	1	796	tags=19%, list=7%, signal=21%
MAYBURD_RESPONSE_TO_L663536_DN	MAYBURD_RESPONSE_TO_L663536_DN		34	-0.32476926	-1.0752507	0.37037036	0.6384218	1	3256	tags=32%, list=29%, signal=45%
SHAFFER_IRF4_TARGETS_IN_MYELOMA_VS_MATURE_B_LYMPHOCYTE	SHAFFER_IRF4_TARGETS_IN_MYELOMA_VS_MATURE_B_LYMPHOCYTE		69	-0.28290564	-1.0750481	0.3888889	0.6380049	1	3849	tags=46%, list=34%, signal=70%
HAHTOLA_SEZARY_SYNDROM_UP	HAHTOLA_SEZARY_SYNDROM_UP		60	-0.313764	-1.074858	0.28070176	0.6375656	1	2361	tags=27%, list=21%, signal=34%
TAKAO_RESPONSE_TO_UVB_RADIATION_UP	TAKAO_RESPONSE_TO_UVB_RADIATION_UP		51	-0.26931763	-1.0745249	0.35555556	0.637469	1	5961	tags=59%, list=53%, signal=125%
REACTOME_AXON_GUIDANCE	REACTOME_AXON_GUIDANCE		109	-0.34781238	-1.0742947	0.34042552	0.6372603	1	2606	tags=32%, list=23%, signal=41%
LIN_NPAS4_TARGETS_UP	LIN_NPAS4_TARGETS_UP		81	-0.29342443	-1.0742553	0.34545454	0.63659126	1	3148	tags=32%, list=28%, signal=44%
BIOCARTA_STRESS_PATHWAY	BIOCARTA_STRESS_PATHWAY		15	-0.36874726	-1.0739007	0.3617021	0.6364108	1	4860	tags=60%, list=43%, signal=106%
KEGG_NATURAL_KILLER_CELL_MEDIATED_CYTOTOXICITY	KEGG_NATURAL_KILLER_CELL_MEDIATED_CYTOTOXICITY		64	-0.34054175	-1.0735886	0.35185185	0.6363827	1	2917	tags=33%, list=26%, signal=44%
YAO_TEMPORAL_RESPONSE_TO_PROGESTERONE_CLUSTER_15	YAO_TEMPORAL_RESPONSE_TO_PROGESTERONE_CLUSTER_15		29	-0.38247848	-1.0723965	0.3409091	0.638296	1	1297	tags=31%, list=12%, signal=35%
WATANABE_RECTAL_CANCER_RADIOTHERAPY_RESPONSIVE_UP	WATANABE_RECTAL_CANCER_RADIOTHERAPY_RESPONSIVE_UP		66	-0.29008693	-1.072218	0.35185185	0.6378494	1	3638	tags=39%, list=32%, signal=58%
ACEVEDO_NORMAL_TISSUE_ADJACENT_TO_LIVER_TUMOR_DN	ACEVEDO_NORMAL_TISSUE_ADJACENT_TO_LIVER_TUMOR_DN		236	-0.23194522	-1.0721005	0.35	0.63726425	1	4194	tags=40%, list=37%, signal=62%
KEGG_PRION_DISEASES	KEGG_PRION_DISEASES		20	-0.38407478	-1.0717288	0.39285713	0.63725543	1	1838	tags=30%, list=16%, signal=36%
COLIN_PILOCYTIC_ASTROCYTOMA_VS_GLIOBLASTOMA_UP	COLIN_PILOCYTIC_ASTROCYTOMA_VS_GLIOBLASTOMA_UP		20	-0.45414662	-1.0715991	0.4181818	0.6369522	1	1080	tags=30%, list=10%, signal=33%
REACTOME_FORMATION_OF_THE_EARLY_ELONGATION_COMPLEX	REACTOME_FORMATION_OF_THE_EARLY_ELONGATION_COMPLEX		28	-0.36379418	-1.0709656	0.3617021	0.63744795	1	6584	tags=86%, list=59%, signal=208%
WU_HBX_TARGETS_2_UP	WU_HBX_TARGETS_2_UP		17	-0.3416115	-1.0706902	0.3877551	0.63734525	1	1218	tags=24%, list=11%, signal=26%
BILBAN_B_CLL_LPL_UP	BILBAN_B_CLL_LPL_UP		30	-0.32418743	-1.0701503	0.36842105	0.6376274	1	2212	tags=23%, list=20%, signal=29%
MARTINEZ_RESPONSE_TO_TRABECTEDIN_UP	MARTINEZ_RESPONSE_TO_TRABECTEDIN_UP		46	-0.29907718	-1.0693426	0.43137255	0.638263	1	3526	tags=35%, list=31%, signal=51%
MCCABE_HOXC6_TARGETS_CANCER_UP	MCCABE_HOXC6_TARGETS_CANCER_UP		19	-0.37052196	-1.0690516	0.35849056	0.6381774	1	2569	tags=32%, list=23%, signal=41%
DEURIG_T_CELL_PROLYMPHOCYTIC_LEUKEMIA_UP	DEURIG_T_CELL_PROLYMPHOCYTIC_LEUKEMIA_UP		216	-0.26171526	-1.0685078	0.3653846	0.6387814	1	4257	tags=43%, list=38%, signal=68%
DAZARD_UV_RESPONSE_CLUSTER_G6	DAZARD_UV_RESPONSE_CLUSTER_G6		53	-0.3430577	-1.0680221	0.40350878	0.63900673	1	1044	tags=19%, list=9%, signal=21%
GUTIERREZ_CHRONIC_LYMPHOCYTIC_LEUKEMIA_DN	GUTIERREZ_CHRONIC_LYMPHOCYTIC_LEUKEMIA_DN		32	-0.36336482	-1.0676633	0.29310346	0.63903	1	3437	tags=47%, list=31%, signal=67%
REACTOME_THROMBIN_SIGNALLING_THROUGH_PROTEINASE_ACTIVATED_RECEPTORS	REACTOME_THROMBIN_SIGNALLING_THROUGH_PROTEINASE_ACTIVATED_RECEPTORS		20	-0.40584877	-1.067226	0.39130434	0.63931215	1	3032	tags=40%, list=27%, signal=55%
REACTOME_CDC20_PHOSPHO_APC_MEDIATED_DEGRADATION_OF_CYCLIN_A	REACTOME_CDC20_PHOSPHO_APC_MEDIATED_DEGRADATION_OF_CYCLIN_A		51	-0.3171403	-1.0664169	0.4	0.64095014	1	6541	tags=80%, list=58%, signal=192%
KORKOLA_EMBRYONAL_CARCINOMA_UP	KORKOLA_EMBRYONAL_CARCINOMA_UP		31	-0.35134804	-1.0658532	0.3090909	0.6412454	1	3471	tags=45%, list=31%, signal=65%
REACTOME_HIV1_TRANSCRIPTION_INITIATION	REACTOME_HIV1_TRANSCRIPTION_INITIATION		32	-0.34248516	-1.0649319	0.41304347	0.6424569	1	6584	tags=78%, list=59%, signal=189%
KOBAYASHI_EGFR_SIGNALING_24HR_DN	KOBAYASHI_EGFR_SIGNALING_24HR_DN		166	-0.38853312	-1.0644643	0.4680851	0.64257777	1	3292	tags=48%, list=29%, signal=67%
HOFMANN_CELL_LYMPHOMA_UP	HOFMANN_CELL_LYMPHOMA_UP		26	-0.34922826	-1.0624241	0.46938777	0.64619493	1	2307	tags=35%, list=21%, signal=43%
LOPES_METHYLATED_IN_COLON_CANCER_DN	LOPES_METHYLATED_IN_COLON_CANCER_DN		17	-0.38610864	-1.0618078	0.39215687	0.64685774	1	3265	tags=41%, list=29%, signal=58%
REACTOME_RNA_POL_II_CTD_PHOSPHORYLATION_AND_INTERACTION_WITH_CE	REACTOME_RNA_POL_II_CTD_PHOSPHORYLATION_AND_INTERACTION_WITH_CE		24	-0.3685315	-1.06157	0.31914893	0.6465231	1	6584	tags=88%, list=59%, signal=212%
CHIARETTI_ACUTE_LYMPHOBLASTIC_LEUKEMIA_ZAP70	CHIARETTI_ACUTE_LYMPHOBLASTIC_LEUKEMIA_ZAP70		44	-0.33489862	-1.061094	0.41666666	0.64673775	1	2643	tags=39%, list=24%, signal=50%
DACOSTA_UV_RESPONSE_VIA_ERCC3_TTD_DN	DACOSTA_UV_RESPONSE_VIA_ERCC3_TTD_DN		25	-0.36765245	-1.0608611	0.4375	0.64655226	1	974	tags=20%, list=9%, signal=22%
VERNELL_RETINOBLASTOMA_PATHWAY_UP	VERNELL_RETINOBLASTOMA_PATHWAY_UP		29	-0.39179003	-1.060826	0.4117647	0.64588857	1	1672	tags=34%, list=15%, signal=40%
PYEON_HPV_POSITIVE_TUMORS_UP	PYEON_HPV_POSITIVE_TUMORS_UP		34	-0.40157485	-1.0607141	0.4074074	0.645593	1	2762	tags=41%, list=25%, signal=54%
COLDREN_GEFITINIB_RESISTANCE_DN	COLDREN_GEFITINIB_RESISTANCE_DN		123	-0.43879405	-1.0604622	0.41304347	0.6453786	1	2646	tags=43%, list=24%, signal=56%
BARIS_THYROID_CANCER_DN	BARIS_THYROID_CANCER_DN		43	-0.33741605	-1.0597854	0.41666666	0.64569634	1	2952	tags=40%, list=26%, signal=53%
WHITEHURST_PACLITAXEL_SENSITIVITY	WHITEHURST_PACLITAXEL_SENSITIVITY		18	-0.41768372	-1.0575484	0.4680851	0.64967144	1	4302	tags=67%, list=38%, signal=108%
VERRECCHIA_EARLY_RESPONSE_TO_TGFB1	VERRECCHIA_EARLY_RESPONSE_TO_TGFB1		39	-0.3997596	-1.0572089	0.38297874	0.64974993	1	2346	tags=31%, list=21%, signal=39%
KEGG_P53_SIGNALING_PATHWAY	KEGG_P53_SIGNALING_PATHWAY		41	-0.32780495	-1.0570486	0.42592594	0.6492786	1	3939	tags=37%, list=35%, signal=56%
ZHU_CMV_8_HR_DN	ZHU_CMV_8_HR_DN		19	-0.40954238	-1.0564525	0.41666666	0.6495319	1	368	tags=16%, list=3%, signal=16%
ENGELMANN_CANCER_PROGENITORS_DN	ENGELMANN_CANCER_PROGENITORS_DN		34	-0.36474815	-1.0559367	0.35185185	0.64969677	1	1257	tags=26%, list=11%, signal=30%
KEGG_PARKINSONS_DISEASE	KEGG_PARKINSONS_DISEASE		81	-0.28501472	-1.0558695	0.40384614	0.64905995	1	4826	tags=47%, list=43%, signal=82%
NAKAMURA_TUMOR_ZONE_PERIPHERAL_VS_CENTRAL_UP	NAKAMURA_TUMOR_ZONE_PERIPHERAL_VS_CENTRAL_UP		163	-0.29298013	-1.05542	0.375	0.6494539	1	2997	tags=32%, list=27%, signal=43%
NUTT_GBM_VS_AO_GLIOMA_UP	NUTT_GBM_VS_AO_GLIOMA_UP		30	-0.34300026	-1.0550334	0.3409091	0.6495334	1	4474	tags=53%, list=40%, signal=89%
BOHN_PRIMARY_IMMUNODEFICIENCY_SYNDROM_UP	BOHN_PRIMARY_IMMUNODEFICIENCY_SYNDROM_UP		24	-0.32235482	-1.0546482	0.3469388	0.6494902	1	5180	tags=67%, list=46%, signal=124%
KEGG_OXIDATIVE_PHOSPHORYLATION	KEGG_OXIDATIVE_PHOSPHORYLATION		89	-0.28486335	-1.0546423	0.44230768	0.6487594	1	5955	tags=60%, list=53%, signal=126%
KEGG_JAK_STAT_SIGNALING_PATHWAY	KEGG_JAK_STAT_SIGNALING_PATHWAY		88	-0.29596767	-1.0543184	0.40384614	0.6485794	1	2304	tags=28%, list=21%, signal=35%
COLDREN_GEFITINIB_RESISTANCE_UP	COLDREN_GEFITINIB_RESISTANCE_UP		41	-0.32991552	-1.0540388	0.42105263	0.6483116	1	3195	tags=39%, list=29%, signal=54%
BIOCARTA_PTDINS_PATHWAY	BIOCARTA_PTDINS_PATHWAY		16	-0.38411134	-1.0538702	0.3409091	0.6479669	1	3327	tags=38%, list=30%, signal=53%
YAGI_AML_WITH_T_8_21_TRANSLOCATION	YAGI_AML_WITH_T_8_21_TRANSLOCATION		228	-0.25955573	-1.0526469	0.33962265	0.6499645	1	4421	tags=46%, list=39%, signal=74%
SASAKI_ADULT_T_CELL_LEUKEMIA	SASAKI_ADULT_T_CELL_LEUKEMIA		86	-0.27894574	-1.0525212	0.3962264	0.649422	1	1965	tags=27%, list=18%, signal=32%
MARTINEZ_RB1_TARGETS_UP	MARTINEZ_RB1_TARGETS_UP		497	-0.28512737	-1.0518785	0.41509435	0.64969075	1	2921	tags=33%, list=26%, signal=42%
GOZGIT_ESR1_TARGETS_DN	GOZGIT_ESR1_TARGETS_DN		379	-0.30357605	-1.0513631	0.3773585	0.650042	1	2320	tags=29%, list=21%, signal=35%
BARRIER_CANCER_RELAPSE_NORMAL_SAMPLE_DN	BARRIER_CANCER_RELAPSE_NORMAL_SAMPLE_DN		15	-0.38914132	-1.0511929	0.40384614	0.6496203	1	5681	tags=80%, list=51%, signal=162%
HELLER_HDAC_TARGETS_SILENCED_BY_METHYLATION_DN	HELLER_HDAC_TARGETS_SILENCED_BY_METHYLATION_DN		158	-0.2783759	-1.0501231	0.3442623	0.65123135	1	3684	tags=38%, list=33%, signal=56%
LIN_APC_TARGETS	LIN_APC_TARGETS		35	-0.30464327	-1.0499967	0.4375	0.6508852	1	5438	tags=66%, list=49%, signal=127%
MARTORIATI_MDM4_TARGETS_NEUROEPITHELIUM_DN	MARTORIATI_MDM4_TARGETS_NEUROEPITHELIUM_DN		60	-0.4026028	-1.0495462	0.36363637	0.6510721	1	1736	tags=28%, list=16%, signal=33%
REACTOME_POST_NMDA_RECEPTOR_ACTIVATION_EVENTS	REACTOME_POST_NMDA_RECEPTOR_ACTIVATION_EVENTS		22	-0.37137	-1.0492437	0.4181818	0.6511424	1	4126	tags=55%, list=37%, signal=86%
BILD_E2F3_ONCOGENIC_SIGNATURE	BILD_E2F3_ONCOGENIC_SIGNATURE		119	-0.28755775	-1.0480983	0.44444445	0.6529102	1	2163	tags=25%, list=19%, signal=31%
ST_JNK_MAPK_PATHWAY	ST_JNK_MAPK_PATHWAY		24	-0.36007962	-1.0478396	0.40816328	0.65265673	1	1692	tags=29%, list=15%, signal=34%
RODRIGUES_DCC_TARGETS_DN	RODRIGUES_DCC_TARGETS_DN		74	-0.32133377	-1.0474374	0.34	0.6528343	1	2377	tags=30%, list=21%, signal=37%
KEGG_LONG_TERM_POTENTIATION	KEGG_LONG_TERM_POTENTIATION		40	-0.34037516	-1.0455759	0.33962265	0.65568405	1	2732	tags=38%, list=24%, signal=49%
BENPORATH_ES_2	BENPORATH_ES_2		22	-0.36348054	-1.0448551	0.42592594	0.6563707	1	3394	tags=41%, list=30%, signal=59%
KEGG_PROSTATE_CANCER	KEGG_PROSTATE_CANCER		50	-0.28920934	-1.0442411	0.38181818	0.6570932	1	6096	tags=66%, list=54%, signal=144%
MCCABE_BOUND_BY_HOXC6	MCCABE_BOUND_BY_HOXC6		180	-0.26334605	-1.0436804	0.3653846	0.6574727	1	3972	tags=36%, list=35%, signal=55%
REACTOME_SPHINGOLIPID_METABOLISM	REACTOME_SPHINGOLIPID_METABOLISM		15	-0.37180007	-1.0436196	0.41509435	0.65684766	1	3681	tags=53%, list=33%, signal=79%
SENESE_HDAC2_TARGETS_UP	SENESE_HDAC2_TARGETS_UP		66	-0.32251072	-1.0435283	0.3962264	0.65629745	1	2359	tags=33%, list=21%, signal=42%
KEGG_PENTOSE_PHOSPHATE_PATHWAY	KEGG_PENTOSE_PHOSPHATE_PATHWAY		19	-0.35632798	-1.0433887	0.4	0.6558471	1	2361	tags=32%, list=21%, signal=40%
KEGG_AMINO_SUGAR_AND_NUCLEOTIDE_SUGAR_METABOLISM	KEGG_AMINO_SUGAR_AND_NUCLEOTIDE_SUGAR_METABOLISM		32	-0.3016577	-1.0425531	0.39285713	0.6566645	1	4529	tags=47%, list=40%, signal=78%
REACTOME_TRANSPORT_OF_MATURE_MRNA_DERIVED_FROM_AN_INTRON_CONTAINING_TRANSCRIPT	REACTOME_TRANSPORT_OF_MATURE_MRNA_DERIVED_FROM_AN_INTRON_CONTAINING_TRANSCRIPT		33	-0.35437948	-1.0423098	0.48076922	0.6564194	1	5329	tags=58%, list=48%, signal=110%
KEGG_CALCIUM_SIGNALING_PATHWAY	KEGG_CALCIUM_SIGNALING_PATHWAY		117	-0.33691308	-1.0421418	0.41509435	0.65598917	1	4126	tags=48%, list=37%, signal=75%
CREIGHTON_ENDOCRINE_THERAPY_RESISTANCE_2	CREIGHTON_ENDOCRINE_THERAPY_RESISTANCE_2		146	-0.27626678	-1.0417196	0.36507937	0.6560895	1	2189	tags=25%, list=20%, signal=30%
BUYTAERT_PHOTODYNAMIC_THERAPY_STRESS_UP	BUYTAERT_PHOTODYNAMIC_THERAPY_STRESS_UP		428	-0.25300857	-1.0405648	0.39655173	0.65801877	1	3047	tags=32%, list=27%, signal=42%
WANG_ESOPHAGUS_CANCER_VS_NORMAL_UP	WANG_ESOPHAGUS_CANCER_VS_NORMAL_UP		82	-0.3233795	-1.040024	0.39215687	0.6585279	1	2421	tags=28%, list=22%, signal=36%
KHETCHOUMIAN_TRIM24_TARGETS_UP	KHETCHOUMIAN_TRIM24_TARGETS_UP		29	-0.4387154	-1.0398955	0.40816328	0.65811026	1	3446	tags=45%, list=31%, signal=65%
REACTOME_SIGNALING_BY_PDGF	REACTOME_SIGNALING_BY_PDGF		48	-0.34829512	-1.0394249	0.33962265	0.65825546	1	4505	tags=56%, list=40%, signal=94%
BROWNE_HCMV_INFECTION_6HR_UP	BROWNE_HCMV_INFECTION_6HR_UP		42	-0.34329593	-1.0393692	0.43103448	0.65765357	1	1640	tags=29%, list=15%, signal=33%
AMUNDSON_GENOTOXIC_SIGNATURE	AMUNDSON_GENOTOXIC_SIGNATURE		63	-0.28564307	-1.0391631	0.36666667	0.6572837	1	3074	tags=37%, list=27%, signal=50%
MCBRYAN_PUBERTAL_BREAST_5_6WK_UP	MCBRYAN_PUBERTAL_BREAST_5_6WK_UP		83	-0.3452296	-1.0377948	0.3962264	0.6595743	1	719	tags=22%, list=6%, signal=23%
MORI_LARGE_PRE_BII_LYMPHOCYTE_DN	MORI_LARGE_PRE_BII_LYMPHOCYTE_DN		34	-0.39942613	-1.0377574	0.4181818	0.65894794	1	4346	tags=59%, list=39%, signal=96%
PEREZ_TP53_AND_TP63_TARGETS	PEREZ_TP53_AND_TP63_TARGETS		100	-0.31225523	-1.0371758	0.375	0.6592574	1	2436	tags=27%, list=22%, signal=34%
CHIARETTI_T_ALL_REFRACTORY_TO_THERAPY	CHIARETTI_T_ALL_REFRACTORY_TO_THERAPY		20	-0.3970616	-1.0365939	0.38333333	0.6599019	1	2124	tags=35%, list=19%, signal=43%
KEGG_NOTCH_SIGNALING_PATHWAY	KEGG_NOTCH_SIGNALING_PATHWAY		31	-0.33033127	-1.0361277	0.4528302	0.6601602	1	3215	tags=39%, list=29%, signal=54%
BOYLAN_MULTIPLE_MYELOMA_C_CLUSTER_DN	BOYLAN_MULTIPLE_MYELOMA_C_CLUSTER_DN		20	-0.38700238	-1.0358803	0.4074074	0.6598577	1	721	tags=15%, list=6%, signal=16%
TAVOR_CEBPA_TARGETS_UP	TAVOR_CEBPA_TARGETS_UP		36	-0.34132233	-1.0338379	0.3877551	0.6629652	1	1084	tags=22%, list=10%, signal=25%
NATSUME_RESPONSE_TO_INTERFERON_BETA_UP	NATSUME_RESPONSE_TO_INTERFERON_BETA_UP		42	-0.32003728	-1.0337217	0.49122807	0.6624463	1	4399	tags=57%, list=39%, signal=94%
MITSIADES_RESPONSE_TO_APLIDIN_UP	MITSIADES_RESPONSE_TO_APLIDIN_UP		260	-0.2659043	-1.0331448	0.41509435	0.6630938	1	2366	tags=26%, list=21%, signal=32%
SCHUETZ_BREAST_CANCER_DUCTAL_INVASIVE_DN	SCHUETZ_BREAST_CANCER_DUCTAL_INVASIVE_DN		47	-0.3920869	-1.0329617	0.4893617	0.66269594	1	1215	tags=26%, list=11%, signal=29%
REACTOME_TOLL_LIKE_RECEPTOR_4_CASCADE	REACTOME_TOLL_LIKE_RECEPTOR_4_CASCADE		18	-0.38424394	-1.032601	0.44444445	0.6632851	1	5071	tags=56%, list=45%, signal=101%
BERTUCCI_MEDULLARY_VS_DUCTAL_BREAST_CANCER_UP	BERTUCCI_MEDULLARY_VS_DUCTAL_BREAST_CANCER_UP		107	-0.28284708	-1.0321403	0.38	0.66352576	1	3690	tags=41%, list=33%, signal=61%
FARMER_BREAST_CANCER_BASAL_VS_LULMINAL	FARMER_BREAST_CANCER_BASAL_VS_LULMINAL		192	-0.29528376	-1.0314487	0.37254903	0.66434336	1	2322	tags=28%, list=21%, signal=34%
REACTOME_NEUROTRANSMITTER_RELEASE_CYCLE	REACTOME_NEUROTRANSMITTER_RELEASE_CYCLE		18	-0.41242576	-1.0312709	0.5	0.66400117	1	2205	tags=33%, list=20%, signal=41%
REACTOME_ABORTIVE_ELONGATION_OF_HIV1_TRANSCRIPT_IN_THE_ABSENCE_OF_TAT	REACTOME_ABORTIVE_ELONGATION_OF_HIV1_TRANSCRIPT_IN_THE_ABSENCE_OF_TAT		19	-0.35134897	-1.0311	0.4074074	0.6634186	1	6412	tags=79%, list=57%, signal=184%
DAIRKEE_CANCER_PRONE_RESPONSE_BPA_E2	DAIRKEE_CANCER_PRONE_RESPONSE_BPA_E2		82	-0.2913903	-1.0310856	0.4	0.66270787	1	1745	tags=21%, list=16%, signal=24%
CAFFAREL_RESPONSE_TO_THC_UP	CAFFAREL_RESPONSE_TO_THC_UP		18	-0.35393625	-1.0307759	0.4	0.662685	1	4021	tags=44%, list=36%, signal=69%
OLSSON_E2F3_TARGETS_DN	OLSSON_E2F3_TARGETS_DN		15	-0.42975074	-1.0304948	0.4680851	0.6626652	1	1047	tags=27%, list=9%, signal=29%
REACTOME_GLUCOSE_AND_OTHER_SUGAR_SLC_TRANSPORTERS	REACTOME_GLUCOSE_AND_OTHER_SUGAR_SLC_TRANSPORTERS		57	-0.327703	-1.0289866	0.44230768	0.66535753	1	2589	tags=32%, list=23%, signal=41%
PASQUALUCCI_LYMPHOMA_BY_GC_STAGE_DN	PASQUALUCCI_LYMPHOMA_BY_GC_STAGE_DN		94	-0.3089313	-1.0283464	0.43333334	0.6661435	1	2537	tags=30%, list=23%, signal=38%
POOLA_INVASIVE_BREAST_CANCER_UP	POOLA_INVASIVE_BREAST_CANCER_UP		169	-0.36762202	-1.0278202	0.39583334	0.66633946	1	2383	tags=36%, list=21%, signal=44%
SESTO_RESPONSE_TO_UV_C8	SESTO_RESPONSE_TO_UV_C8		49	-0.3584636	-1.0277491	0.45652175	0.66568375	1	2591	tags=39%, list=23%, signal=50%
ZHAN_MULTIPLE_MYELOMA_CD2_UP	ZHAN_MULTIPLE_MYELOMA_CD2_UP		20	-0.39497706	-1.0275216	0.3478261	0.66550535	1	2650	tags=25%, list=24%, signal=33%
MOOTHA_MITOCHONDRIA	MOOTHA_MITOCHONDRIA		330	-0.24676292	-1.0274312	0.4074074	0.66489226	1	3423	tags=30%, list=31%, signal=42%
YAO_TEMPORAL_RESPONSE_TO_PROGESTERONE_CLUSTER_13	YAO_TEMPORAL_RESPONSE_TO_PROGESTERONE_CLUSTER_13		135	-0.26293623	-1.0271842	0.33333334	0.664614	1	4775	tags=44%, list=43%, signal=75%
AMUNDSON_RESPONSE_TO_ARSENITE	AMUNDSON_RESPONSE_TO_ARSENITE		123	-0.24449581	-1.0264666	0.38333333	0.6653474	1	3307	tags=34%, list=30%, signal=48%
WILCOX_PRESPONSE_TO_ROGESTERONE_DN	WILCOX_PRESPONSE_TO_ROGESTERONE_DN		30	-0.39777154	-1.026371	0.40425533	0.6649095	1	2408	tags=37%, list=22%, signal=47%
BALDWIN_PRKCI_TARGETS_UP	BALDWIN_PRKCI_TARGETS_UP		26	-0.35491908	-1.0260822	0.46	0.66490805	1	1397	tags=23%, list=12%, signal=26%
MORI_MATURE_B_LYMPHOCYTE_DN	MORI_MATURE_B_LYMPHOCYTE_DN		44	-0.30632204	-1.0258546	0.40816328	0.6647832	1	782	tags=16%, list=7%, signal=17%
BENPORATH_OCT4_TARGETS	BENPORATH_OCT4_TARGETS		150	-0.2597158	-1.0256628	0.4107143	0.6642967	1	3901	tags=40%, list=35%, signal=61%
WANG_BARRETTS_ESOPHAGUS_DN	WANG_BARRETTS_ESOPHAGUS_DN		22	-0.39787942	-1.0244714	0.36734694	0.6662643	1	2942	tags=36%, list=26%, signal=49%
RADMACHER_AML_PROGNOSIS	RADMACHER_AML_PROGNOSIS		51	-0.33749545	-1.0239096	0.41509435	0.6667821	1	1968	tags=33%, list=18%, signal=40%
ST_FAS_SIGNALING_PATHWAY	ST_FAS_SIGNALING_PATHWAY		39	-0.29617503	-1.0238208	0.42307693	0.6661513	1	3007	tags=38%, list=27%, signal=52%
ALCALA_APOPTOSIS	ALCALA_APOPTOSIS		58	-0.29994965	-1.0212283	0.4375	0.6706238	1	4405	tags=45%, list=39%, signal=74%
RIZ_ERYTHROID_DIFFERENTIATION_HBZ	RIZ_ERYTHROID_DIFFERENTIATION_HBZ		29	-0.3778462	-1.0207571	0.53846157	0.6707424	1	3218	tags=41%, list=29%, signal=58%
ST_GA12_PATHWAY	ST_GA12_PATHWAY		16	-0.3553553	-1.0203639	0.44642857	0.6706609	1	3238	tags=50%, list=29%, signal=70%
REACTOME_M_G1_TRANSITION	REACTOME_M_G1_TRANSITION		52	-0.33158973	-1.0201563	0.4489796	0.67030567	1	5909	tags=69%, list=53%, signal=146%
REACTOME_TIE2_SIGNALING	REACTOME_TIE2_SIGNALING		16	-0.38441673	-1.019985	0.49056605	0.66983336	1	2529	tags=31%, list=23%, signal=40%
ODONNELL_TFRC_TARGETS_UP	ODONNELL_TFRC_TARGETS_UP		186	-0.2987668	-1.0196539	0.5	0.66986847	1	2948	tags=31%, list=26%, signal=42%
DAVICIONI_TARGETS_OF_PAX_FOXO1_FUSIONS_DN	DAVICIONI_TARGETS_OF_PAX_FOXO1_FUSIONS_DN		38	-0.3797851	-1.0188279	0.34615386	0.67117685	1	2573	tags=34%, list=23%, signal=44%
KENNY_CTNNB1_TARGETS_UP	KENNY_CTNNB1_TARGETS_UP		32	-0.34385204	-1.0187607	0.52380955	0.6705167	1	1736	tags=28%, list=16%, signal=33%
TONKS_TARGETS_OF_RUNX1_RUNX1T1_FUSION_HSC_UP	TONKS_TARGETS_OF_RUNX1_RUNX1T1_FUSION_HSC_UP		109	-0.32357335	-1.0184717	0.4375	0.6703437	1	1975	tags=26%, list=18%, signal=31%
JIANG_TIP30_TARGETS_DN	JIANG_TIP30_TARGETS_DN		18	-0.3574261	-1.0181711	0.43396226	0.6702292	1	4112	tags=50%, list=37%, signal=79%
NIKOLSKY_BREAST_CANCER_17Q11_Q21_AMPLICON	NIKOLSKY_BREAST_CANCER_17Q11_Q21_AMPLICON		53	-0.30806342	-1.017525	0.44	0.6708606	1	2940	tags=38%, list=26%, signal=51%
KEGG_WNT_SIGNALING_PATHWAY	KEGG_WNT_SIGNALING_PATHWAY		106	-0.304659	-1.0171951	0.38	0.670688	1	2065	tags=25%, list=18%, signal=31%
LUCAS_HNF4A_TARGETS_UP	LUCAS_HNF4A_TARGETS_UP		34	-0.33593974	-1.0157114	0.36	0.6732635	1	3067	tags=32%, list=27%, signal=44%
MCBRYAN_PUBERTAL_BREAST_3_4WK_UP	MCBRYAN_PUBERTAL_BREAST_3_4WK_UP		149	-0.34772152	-1.0147405	0.4375	0.67461014	1	2522	tags=36%, list=23%, signal=45%
REACTOME_NUCLEAR_IMPORT_OF_REV_PROTEIN	REACTOME_NUCLEAR_IMPORT_OF_REV_PROTEIN		18	-0.39155522	-1.0143459	0.42307693	0.674684	1	4188	tags=44%, list=37%, signal=71%
PETRETTO_HEART_MASS_QTL_CIS_UP	PETRETTO_HEART_MASS_QTL_CIS_UP		15	-0.3930537	-1.0135504	0.53061223	0.6759713	1	1309	tags=33%, list=12%, signal=38%
BASAKI_YBX1_TARGETS_DN	BASAKI_YBX1_TARGETS_DN		184	-0.28432298	-1.0135384	0.42307693	0.67528784	1	3449	tags=39%, list=31%, signal=56%
JAATINEN_HEMATOPOIETIC_STEM_CELL_UP	JAATINEN_HEMATOPOIETIC_STEM_CELL_UP		147	-0.29575232	-1.0124105	0.43636364	0.6769994	1	3124	tags=35%, list=28%, signal=47%
VALK_AML_CLUSTER_8	VALK_AML_CLUSTER_8		15	-0.40563172	-1.0115764	0.43396226	0.67777365	1	1915	tags=27%, list=17%, signal=32%
APPEL_IMATINIB_RESPONSE	APPEL_IMATINIB_RESPONSE		23	-0.36754343	-1.0113912	0.41666666	0.6773743	1	4168	tags=52%, list=37%, signal=83%
MARZEC_IL2_SIGNALING_UP	MARZEC_IL2_SIGNALING_UP		65	-0.29319295	-1.0105667	0.4642857	0.67833287	1	1596	tags=18%, list=14%, signal=21%
NIKOLSKY_BREAST_CANCER_8Q23_Q24_AMPLICON	NIKOLSKY_BREAST_CANCER_8Q23_Q24_AMPLICON		71	-0.30169344	-1.009138	0.46153846	0.6806973	1	2587	tags=30%, list=23%, signal=38%
WEIGEL_OXIDATIVE_STRESS_BY_HNE_AND_TBH	WEIGEL_OXIDATIVE_STRESS_BY_HNE_AND_TBH		38	-0.2881905	-1.0090997	0.48076922	0.68004113	1	4345	tags=42%, list=39%, signal=69%
GARCIA_TARGETS_OF_FLI1_AND_DAX1_DN	GARCIA_TARGETS_OF_FLI1_AND_DAX1_DN		82	-0.2849265	-1.0090743	0.41509435	0.67935103	1	3218	tags=38%, list=29%, signal=53%
TIEN_INTESTINE_PROBIOTICS_6HR_DN	TIEN_INTESTINE_PROBIOTICS_6HR_DN		107	-0.2565747	-1.0090635	0.4651163	0.6786579	1	3686	tags=38%, list=33%, signal=57%
ZHAN_V2_LATE_DIFFERENTIATION_GENES	ZHAN_V2_LATE_DIFFERENTIATION_GENES		27	-0.30409878	-1.0082941	0.36956522	0.6796586	1	4447	tags=52%, list=40%, signal=86%
YANG_BREAST_CANCER_ESR1_LASER_DN	YANG_BREAST_CANCER_ESR1_LASER_DN		24	-0.34408996	-1.007598	0.3529412	0.6803915	1	2862	tags=29%, list=26%, signal=39%
GENTILE_UV_RESPONSE_CLUSTER_D4	GENTILE_UV_RESPONSE_CLUSTER_D4		26	-0.33165312	-1.00658	0.44230768	0.6818902	1	3513	tags=42%, list=31%, signal=62%
CREIGHTON_ENDOCRINE_THERAPY_RESISTANCE_3	CREIGHTON_ENDOCRINE_THERAPY_RESISTANCE_3		341	-0.258194	-1.0065571	0.4385965	0.6812082	1	2898	tags=29%, list=26%, signal=38%
HAMAI_APOPTOSIS_VIA_TRAIL_UP	HAMAI_APOPTOSIS_VIA_TRAIL_UP		209	-0.29258567	-1.0065385	0.4	0.6805515	1	4503	tags=51%, list=40%, signal=83%
MORI_SMALL_PRE_BII_LYMPHOCYTE_UP	MORI_SMALL_PRE_BII_LYMPHOCYTE_UP		49	-0.29536855	-1.0063207	0.4920635	0.6803084	1	3654	tags=45%, list=33%, signal=66%
JAIN_NFKB_SIGNALING	JAIN_NFKB_SIGNALING		46	-0.2611791	-1.0063114	0.44262296	0.67964184	1	3547	tags=37%, list=32%, signal=54%
DE_YY1_TARGETS_DN	DE_YY1_TARGETS_DN		50	-0.29986182	-1.0056876	0.4	0.6803759	1	4189	tags=46%, list=37%, signal=73%
ASTIER_INTEGRIN_SIGNALING	ASTIER_INTEGRIN_SIGNALING		36	-0.3121599	-1.0049844	0.41666666	0.6810403	1	2324	tags=25%, list=21%, signal=31%
REACTOME_SEMA4D_INDUCED_CELL_MIGRATION_AND_GROWTH_CONE_COLLAPSE	REACTOME_SEMA4D_INDUCED_CELL_MIGRATION_AND_GROWTH_CONE_COLLAPSE		16	-0.359931	-1.0048517	0.4489796	0.6806753	1	4197	tags=56%, list=37%, signal=90%
YAO_TEMPORAL_RESPONSE_TO_PROGESTERONE_CLUSTER_8	YAO_TEMPORAL_RESPONSE_TO_PROGESTERONE_CLUSTER_8		31	-0.3379765	-1.0042354	0.44262296	0.6812452	1	1492	tags=26%, list=13%, signal=30%
BILD_CTNNB1_ONCOGENIC_SIGNATURE	BILD_CTNNB1_ONCOGENIC_SIGNATURE		33	-0.35262072	-1.0034885	0.54	0.68228656	1	3162	tags=39%, list=28%, signal=55%
CHANG_CORE_SERUM_RESPONSE_UP	CHANG_CORE_SERUM_RESPONSE_UP		48	-0.28019133	-1.0014966	0.43396226	0.68592864	1	4896	tags=54%, list=44%, signal=96%
TARTE_PLASMA_CELL_VS_B_LYMPHOCYTE_UP	TARTE_PLASMA_CELL_VS_B_LYMPHOCYTE_UP		60	-0.3056773	-1.0014482	0.50980395	0.6853178	1	5271	tags=65%, list=47%, signal=122%
HAHTOLA_CTCL_CUTANEOUS	HAHTOLA_CTCL_CUTANEOUS		17	-0.36683592	-1.0013621	0.4528302	0.6847581	1	5002	tags=47%, list=45%, signal=85%
ACEVEDO_METHYLATED_IN_LIVER_CANCER_DN	ACEVEDO_METHYLATED_IN_LIVER_CANCER_DN		317	-0.28115848	-1.0007583	0.40384614	0.68516153	1	1855	tags=21%, list=17%, signal=25%
PROVENZANI_METASTASIS_DN	PROVENZANI_METASTASIS_DN		94	-0.288968	-0.99737525	0.5	0.6913846	1	2666	tags=31%, list=24%, signal=40%
CROONQUIST_NRAS_SIGNALING_UP	CROONQUIST_NRAS_SIGNALING_UP		20	-0.44992718	-0.9962694	0.5	0.6931381	1	2244	tags=35%, list=20%, signal=44%
BOYLAN_MULTIPLE_MYELOMA_D_CLUSTER_DN	BOYLAN_MULTIPLE_MYELOMA_D_CLUSTER_DN		24	-0.35510057	-0.9961649	0.46666667	0.69269466	1	456	tags=17%, list=4%, signal=17%
BOYAULT_LIVER_CANCER_SUBCLASS_G5_DN	BOYAULT_LIVER_CANCER_SUBCLASS_G5_DN		15	-0.4546192	-0.9953514	0.47058824	0.6934434	1	2967	tags=40%, list=26%, signal=54%
NAKAMURA_TUMOR_ZONE_PERIPHERAL_VS_CENTRAL_DN	NAKAMURA_TUMOR_ZONE_PERIPHERAL_VS_CENTRAL_DN		326	-0.25843114	-0.9948899	0.45454547	0.693793	1	4096	tags=43%, list=37%, signal=66%
NIKOLSKY_BREAST_CANCER_8P12_P11_AMPLICON	NIKOLSKY_BREAST_CANCER_8P12_P11_AMPLICON		25	-0.3497312	-0.99443203	0.49122807	0.69381267	1	2207	tags=32%, list=20%, signal=40%
KEGG_PATHWAYS_IN_CANCER	KEGG_PATHWAYS_IN_CANCER		208	-0.26567093	-0.9941436	0.48	0.6936864	1	3404	tags=33%, list=30%, signal=47%
WANG_ESOPHAGUS_CANCER_VS_NORMAL_DN	WANG_ESOPHAGUS_CANCER_VS_NORMAL_DN		57	-0.2798716	-0.9934124	0.42307693	0.69482476	1	4469	tags=47%, list=40%, signal=78%
MULLIGHAN_MLL_SIGNATURE_2_DN	MULLIGHAN_MLL_SIGNATURE_2_DN		166	-0.26785773	-0.993123	0.46153846	0.6947304	1	3057	tags=33%, list=27%, signal=44%
FARMER_BREAST_CANCER_APOCRINE_VS_BASAL	FARMER_BREAST_CANCER_APOCRINE_VS_BASAL		199	-0.27917212	-0.9927659	0.44230768	0.69447637	1	2189	tags=26%, list=20%, signal=31%
STEIN_ESR1_TARGETS	STEIN_ESR1_TARGETS		54	-0.31819975	-0.992323	0.4528302	0.6947063	1	4568	tags=59%, list=41%, signal=100%
GRUETZMANN_PANCREATIC_CANCER_DN	GRUETZMANN_PANCREATIC_CANCER_DN		147	-0.25829083	-0.9921557	0.4385965	0.69438183	1	2161	tags=24%, list=19%, signal=29%
KEGG_PRIMARY_IMMUNODEFICIENCY	KEGG_PRIMARY_IMMUNODEFICIENCY		25	-0.36419538	-0.9902433	0.40983605	0.697163	1	4198	tags=44%, list=37%, signal=70%
RUGO_STRESS_RESPONSE_SUBSET_G	RUGO_STRESS_RESPONSE_SUBSET_G		19	-0.35637882	-0.989949	0.4893617	0.6971573	1	3640	tags=58%, list=33%, signal=86%
KYNG_DNA_DAMAGE_BY_4NQO_OR_UV	KYNG_DNA_DAMAGE_BY_4NQO_OR_UV		19	-0.35637882	-0.989949	0.4893617	0.696456	1	3640	tags=58%, list=33%, signal=86%
RIZ_ERYTHROID_DIFFERENTIATION_APOBEC2	RIZ_ERYTHROID_DIFFERENTIATION_APOBEC2		18	-0.4325325	-0.9893385	0.5208333	0.69715446	1	2085	tags=39%, list=19%, signal=48%
BIOCARTA_CASPASE_PATHWAY	BIOCARTA_CASPASE_PATHWAY		16	-0.38341117	-0.98818475	0.44	0.6986485	1	5815	tags=75%, list=52%, signal=156%
SENESE_HDAC1_TARGETS_UP	SENESE_HDAC1_TARGETS_UP		219	-0.26985335	-0.98771524	0.48076922	0.6990818	1	3382	tags=38%, list=30%, signal=53%
MIDORIKAWA_AMPLIFIED_IN_LIVER_CANCER	MIDORIKAWA_AMPLIFIED_IN_LIVER_CANCER		26	-0.32291728	-0.9874413	0.5	0.69898844	1	2294	tags=35%, list=20%, signal=43%
DAZARD_RESPONSE_TO_UV_SCC_UP	DAZARD_RESPONSE_TO_UV_SCC_UP		57	-0.30118117	-0.98671466	0.49122807	0.699817	1	2341	tags=26%, list=21%, signal=33%
REACTOME_SNRNP_ASSEMBLY	REACTOME_SNRNP_ASSEMBLY		29	-0.351623	-0.9866742	0.5102041	0.69914615	1	6885	tags=86%, list=61%, signal=223%
MURAKAMI_UV_RESPONSE_6HR_UP	MURAKAMI_UV_RESPONSE_6HR_UP		22	-0.3734693	-0.9859263	0.52380955	0.6999612	1	1812	tags=27%, list=16%, signal=32%
REACTOME_E2F_MEDIATED_REGULATION_OF_DNA_REPLICATION	REACTOME_E2F_MEDIATED_REGULATION_OF_DNA_REPLICATION		20	-0.37885022	-0.9855627	0.45614034	0.70026195	1	3711	tags=45%, list=33%, signal=67%
MCBRYAN_PUBERTAL_BREAST_4_5WK_UP	MCBRYAN_PUBERTAL_BREAST_4_5WK_UP		189	-0.36960357	-0.9844419	0.53488374	0.70192015	1	2439	tags=40%, list=22%, signal=51%
REACTOME_TRANSMEMBRANE_TRANSPORT_OF_SMALL_MOLECULES	REACTOME_TRANSMEMBRANE_TRANSPORT_OF_SMALL_MOLECULES		145	-0.2861924	-0.98283005	0.44230768	0.7042698	1	2589	tags=28%, list=23%, signal=35%
CHEN_NEUROBLASTOMA_COPY_NUMBER_GAINS	CHEN_NEUROBLASTOMA_COPY_NUMBER_GAINS		30	-0.3736139	-0.98244756	0.5319149	0.7043922	1	3526	tags=50%, list=31%, signal=73%
KEGG_ARGININE_AND_PROLINE_METABOLISM	KEGG_ARGININE_AND_PROLINE_METABOLISM		38	-0.32865927	-0.98220783	0.5185185	0.7041448	1	1926	tags=24%, list=17%, signal=29%
BEIER_GLIOMA_STEM_CELL_UP	BEIER_GLIOMA_STEM_CELL_UP		24	-0.38258326	-0.9820146	0.54	0.7038406	1	329	tags=13%, list=3%, signal=13%
SA_B_CELL_RECEPTOR_COMPLEXES	SA_B_CELL_RECEPTOR_COMPLEXES		16	-0.37658337	-0.98191315	0.49019608	0.7032719	1	3189	tags=50%, list=28%, signal=70%
MASSARWEH_TAMOXIFEN_RESISTANCE_UP	MASSARWEH_TAMOXIFEN_RESISTANCE_UP		279	-0.27020448	-0.9814983	0.4814815	0.703392	1	4147	tags=44%, list=37%, signal=68%
GAL_LEUKEMIC_STEM_CELL_DN	GAL_LEUKEMIC_STEM_CELL_DN		133	-0.31479254	-0.9812703	0.47826087	0.7029702	1	4176	tags=50%, list=37%, signal=79%
KEGG_EPITHELIAL_CELL_SIGNALING_IN_HELICOBACTER_PYLORI_INFECTION	KEGG_EPITHELIAL_CELL_SIGNALING_IN_HELICOBACTER_PYLORI_INFECTION		42	-0.28344887	-0.9804505	0.4814815	0.7039882	1	3846	tags=48%, list=34%, signal=72%
GRABARCZYK_BCL11B_TARGETS_UP	GRABARCZYK_BCL11B_TARGETS_UP		41	-0.30548424	-0.9794764	0.4814815	0.7052483	1	1702	tags=24%, list=15%, signal=29%
HARRIS_HYPOXIA	HARRIS_HYPOXIA		53	-0.30532548	-0.97947365	0.46	0.7045522	1	1991	tags=28%, list=18%, signal=34%
VERRECCHIA_DELAYED_RESPONSE_TO_TGFB1	VERRECCHIA_DELAYED_RESPONSE_TO_TGFB1		26	-0.3601602	-0.97933006	0.5217391	0.7041125	1	4293	tags=54%, list=38%, signal=87%
XU_GH1_EXOGENOUS_TARGETS_UP	XU_GH1_EXOGENOUS_TARGETS_UP		18	-0.40212232	-0.979144	0.5769231	0.703748	1	1603	tags=22%, list=14%, signal=26%
KEGG_GLYCOSPHINGOLIPID_BIOSYNTHESIS_LACTO_AND_NEOLACTO_SERIES	KEGG_GLYCOSPHINGOLIPID_BIOSYNTHESIS_LACTO_AND_NEOLACTO_SERIES		20	-0.39190975	-0.9789675	0.537037	0.7035091	1	808	tags=20%, list=7%, signal=22%
OSADA_ASCL1_TARGETS_UP	OSADA_ASCL1_TARGETS_UP		31	-0.35672036	-0.9788828	0.46938777	0.7029366	1	3582	tags=35%, list=32%, signal=52%
ZHOU_INFLAMMATORY_RESPONSE_FIMA_DN	ZHOU_INFLAMMATORY_RESPONSE_FIMA_DN		118	-0.28572953	-0.9784505	0.5	0.70315605	1	3517	tags=38%, list=31%, signal=55%
SILIGAN_BOUND_BY_EWS_FLT1_FUSION	SILIGAN_BOUND_BY_EWS_FLT1_FUSION		28	-0.3636555	-0.97705364	0.46551725	0.7050936	1	1495	tags=21%, list=13%, signal=25%
BIOCARTA_SPPA_PATHWAY	BIOCARTA_SPPA_PATHWAY		17	-0.37912345	-0.9767291	0.5576923	0.7051456	1	2529	tags=41%, list=23%, signal=53%
MARSON_FOXP3_TARGETS_UP	MARSON_FOXP3_TARGETS_UP		50	-0.3335075	-0.9766882	0.5535714	0.70452374	1	1876	tags=32%, list=17%, signal=38%
RIZ_ERYTHROID_DIFFERENTIATION_12HR	RIZ_ERYTHROID_DIFFERENTIATION_12HR		31	-0.36792198	-0.97638994	0.5714286	0.7045383	1	5050	tags=58%, list=45%, signal=105%
RUIZ_TNC_TARGETS_DN	RUIZ_TNC_TARGETS_DN		93	-0.3532307	-0.9760291	0.4893617	0.7046285	1	2377	tags=37%, list=21%, signal=46%
FAELT_B_CLL_WITH_VH3_21_DN	FAELT_B_CLL_WITH_VH3_21_DN		36	-0.26918384	-0.9758107	0.46	0.7045051	1	3195	tags=33%, list=29%, signal=46%
ASGHARZADEH_NEUROBLASTOMA_POOR_SURVIVAL_DN	ASGHARZADEH_NEUROBLASTOMA_POOR_SURVIVAL_DN		20	-0.37764838	-0.9731715	0.5116279	0.70906436	1	1426	tags=25%, list=13%, signal=29%
EHLERS_ANEUPLOIDY_UP	EHLERS_ANEUPLOIDY_UP		27	-0.31854117	-0.97252315	0.50877196	0.7098798	1	1233	tags=19%, list=11%, signal=21%
LIN_MELANOMA_COPY_NUMBER_DN	LIN_MELANOMA_COPY_NUMBER_DN		26	-0.32218346	-0.97251195	0.5	0.7092112	1	5779	tags=58%, list=52%, signal=119%
ELVIDGE_HYPOXIA_DN	ELVIDGE_HYPOXIA_DN		84	-0.2403321	-0.9718841	0.48214287	0.7095398	1	3418	tags=31%, list=31%, signal=44%
RIZKI_TUMOR_INVASIVENESS_3D_DN	RIZKI_TUMOR_INVASIVENESS_3D_DN		150	-0.25166112	-0.97133046	0.5	0.7099428	1	3954	tags=39%, list=35%, signal=60%
LIEN_BREAST_CARCINOMA_METAPLASTIC_VS_DUCTAL_DN	LIEN_BREAST_CARCINOMA_METAPLASTIC_VS_DUCTAL_DN		49	-0.36888763	-0.9712053	0.40350878	0.70953304	1	2305	tags=31%, list=21%, signal=38%
REACTOME_ACTIVATION_OF_NMDA_RECEPTOR_UPON_GLUTAMATE_BINDING_AND_POSTSYNAPTIC_EVENTS	REACTOME_ACTIVATION_OF_NMDA_RECEPTOR_UPON_GLUTAMATE_BINDING_AND_POSTSYNAPTIC_EVENTS		26	-0.3715749	-0.97070986	0.5769231	0.70975924	1	4126	tags=54%, list=37%, signal=85%
MOHANKUMAR_TLX1_TARGETS_DN	MOHANKUMAR_TLX1_TARGETS_DN		82	-0.31743136	-0.96947306	0.47058824	0.7115153	1	560	tags=13%, list=5%, signal=14%
KEGG_GNRH_SIGNALING_PATHWAY	KEGG_GNRH_SIGNALING_PATHWAY		71	-0.2950293	-0.9667435	0.5	0.7162473	1	4248	tags=46%, list=38%, signal=74%
ST_DIFFERENTIATION_PATHWAY_IN_PC12_CELLS	ST_DIFFERENTIATION_PATHWAY_IN_PC12_CELLS		23	-0.3284132	-0.96673346	0.5	0.71558	1	1838	tags=30%, list=16%, signal=36%
HOFFMANN_SMALL_PRE_BII_TO_IMMATURE_B_LYMPHOCYTE_UP	HOFFMANN_SMALL_PRE_BII_TO_IMMATURE_B_LYMPHOCYTE_UP		35	-0.3470724	-0.96652794	0.50980395	0.71533847	1	3513	tags=43%, list=31%, signal=62%
STEARMAN_LUNG_CANCER_EARLY_VS_LATE_UP	STEARMAN_LUNG_CANCER_EARLY_VS_LATE_UP		90	-0.26534456	-0.9663953	0.5254237	0.71483016	1	4034	tags=39%, list=36%, signal=60%
DIAZ_CHRONIC_MEYLOGENOUS_LEUKEMIA_DN	DIAZ_CHRONIC_MEYLOGENOUS_LEUKEMIA_DN		80	-0.30787677	-0.96627104	0.5272727	0.71437305	1	1812	tags=23%, list=16%, signal=27%
REACTOME_RHO_GTPASE_CYCLE	REACTOME_RHO_GTPASE_CYCLE		70	-0.27836174	-0.9654821	0.50980395	0.71515137	1	4173	tags=43%, list=37%, signal=68%
KEGG_B_CELL_RECEPTOR_SIGNALING_PATHWAY	KEGG_B_CELL_RECEPTOR_SIGNALING_PATHWAY		46	-0.29340777	-0.96534216	0.45901638	0.7146668	1	4291	tags=43%, list=38%, signal=70%
REACTOME_NCAM_SIGNALING_FOR_NEURITE_OUT_GROWTH	REACTOME_NCAM_SIGNALING_FOR_NEURITE_OUT_GROWTH		46	-0.341849	-0.96525013	0.48979592	0.71415555	1	2559	tags=35%, list=23%, signal=45%
MORI_MATURE_B_LYMPHOCYTE_UP	MORI_MATURE_B_LYMPHOCYTE_UP		59	-0.3271038	-0.9647546	0.5	0.71436876	1	2995	tags=39%, list=27%, signal=53%
ZHAN_MULTIPLE_MYELOMA_MF_DN	ZHAN_MULTIPLE_MYELOMA_MF_DN		16	-0.37327084	-0.9631825	0.5185185	0.7165514	1	1930	tags=31%, list=17%, signal=38%
HOFFMANN_LARGE_TO_SMALL_PRE_BII_LYMPHOCYTE_DN	HOFFMANN_LARGE_TO_SMALL_PRE_BII_LYMPHOCYTE_DN		31	-0.34150982	-0.9631423	0.46	0.7159323	1	3099	tags=35%, list=28%, signal=49%
MOOTHA_HUMAN_MITODB_6_2002	MOOTHA_HUMAN_MITODB_6_2002		325	-0.22278987	-0.9631397	0.48214287	0.7152595	1	3360	tags=28%, list=30%, signal=38%
REACTOME_CYCLIN_E_ASSOCIATED_EVENTS_DURING_G1_S_TRANSITION_	REACTOME_CYCLIN_E_ASSOCIATED_EVENTS_DURING_G1_S_TRANSITION_		49	-0.296796	-0.9623828	0.48979592	0.7157473	1	4753	tags=51%, list=42%, signal=88%
HWANG_PROSTATE_CANCER_MARKERS	HWANG_PROSTATE_CANCER_MARKERS		22	-0.3373438	-0.9620423	0.45652175	0.7157354	1	1741	tags=23%, list=16%, signal=27%
BASSO_HAIRY_CELL_LEUKEMIA_DN	BASSO_HAIRY_CELL_LEUKEMIA_DN		50	-0.299738	-0.9619337	0.5116279	0.7152815	1	2434	tags=28%, list=22%, signal=36%
REACTOME_PI3K_CASCADE	REACTOME_PI3K_CASCADE		26	-0.3662576	-0.9612209	0.5	0.7159974	1	1257	tags=23%, list=11%, signal=26%
KIM_WT1_TARGETS_12HR_UP	KIM_WT1_TARGETS_12HR_UP		91	-0.3011361	-0.9597775	0.4814815	0.718619	1	1802	tags=27%, list=16%, signal=32%
BONOME_OVARIAN_CANCER_SURVIVAL_SUBOPTIMAL_DEBULKING	BONOME_OVARIAN_CANCER_SURVIVAL_SUBOPTIMAL_DEBULKING		285	-0.24356082	-0.9592512	0.5084746	0.71892655	1	3189	tags=31%, list=28%, signal=43%
KLEIN_TARGETS_OF_BCR_ABL1_FUSION	KLEIN_TARGETS_OF_BCR_ABL1_FUSION		21	-0.3573408	-0.95907944	0.41509435	0.7185546	1	4846	tags=62%, list=43%, signal=109%
CHENG_IMPRINTED_BY_ESTRADIOL	CHENG_IMPRINTED_BY_ESTRADIOL		54	-0.2958459	-0.9587318	0.43103448	0.7185799	1	3408	tags=39%, list=30%, signal=56%
AKL_HTLV1_INFECTION_DN	AKL_HTLV1_INFECTION_DN		33	-0.34949487	-0.95771265	0.53846157	0.71951383	1	2724	tags=36%, list=24%, signal=48%
MAHADEVAN_IMATINIB_RESISTANCE_UP	MAHADEVAN_IMATINIB_RESISTANCE_UP		15	-0.43028682	-0.95655996	0.5555556	0.7212784	1	1875	tags=47%, list=17%, signal=56%
ST_P38_MAPK_PATHWAY	ST_P38_MAPK_PATHWAY		24	-0.3355661	-0.9551961	0.46666667	0.72318155	1	1838	tags=33%, list=16%, signal=40%
WANG_CISPLATIN_RESPONSE_AND_XPC_DN	WANG_CISPLATIN_RESPONSE_AND_XPC_DN		87	-0.2651315	-0.9549908	0.5	0.7230303	1	2323	tags=25%, list=21%, signal=32%
WU_SILENCED_BY_METHYLATION_IN_BLADDER_CANCER	WU_SILENCED_BY_METHYLATION_IN_BLADDER_CANCER		28	-0.3902838	-0.9542732	0.4680851	0.7236713	1	1291	tags=29%, list=12%, signal=32%
BASSO_CD40_SIGNALING_UP	BASSO_CD40_SIGNALING_UP		63	-0.31564918	-0.9541089	0.537037	0.7232859	1	3588	tags=43%, list=32%, signal=63%
REACTOME_NCAM1_INTERACTIONS	REACTOME_NCAM1_INTERACTIONS		34	-0.39018664	-0.95409507	0.47826087	0.7226029	1	2559	tags=38%, list=23%, signal=49%
KEGG_CELL_ADHESION_MOLECULES_CAMS	KEGG_CELL_ADHESION_MOLECULES_CAMS		75	-0.31784245	-0.95376164	0.5833333	0.7225809	1	3129	tags=35%, list=28%, signal=48%
REACTOME_AUTODEGRADATION_OF_CDH1_BY_CDH1_APC	REACTOME_AUTODEGRADATION_OF_CDH1_BY_CDH1_APC		46	-0.29948202	-0.9533094	0.44680852	0.72292835	1	6541	tags=78%, list=58%, signal=187%
SEMENZA_HIF1_TARGETS	SEMENZA_HIF1_TARGETS		25	-0.34918308	-0.95282763	0.5471698	0.7231712	1	2006	tags=36%, list=18%, signal=44%
RORIE_TARGETS_OF_EWSR1_FLI1_FUSION_DN	RORIE_TARGETS_OF_EWSR1_FLI1_FUSION_DN		17	-0.42536953	-0.9527933	0.54901963	0.7225397	1	532	tags=18%, list=5%, signal=18%
REACTOME_SCF_BETA_TRCP_MEDIATED_DEGRADATION_OF_EMI1	REACTOME_SCF_BETA_TRCP_MEDIATED_DEGRADATION_OF_EMI1		40	-0.2999794	-0.9523253	0.48979592	0.7226674	1	5909	tags=68%, list=53%, signal=142%
RIGGI_EWING_SARCOMA_PROGENITOR_UP	RIGGI_EWING_SARCOMA_PROGENITOR_UP		227	-0.3032104	-0.9519047	0.5294118	0.72283494	1	1968	tags=24%, list=18%, signal=29%
PUIFFE_INVASION_INHIBITED_BY_ASCITES_DN	PUIFFE_INVASION_INHIBITED_BY_ASCITES_DN		85	-0.2517877	-0.9517058	0.49019608	0.72255677	1	4483	tags=46%, list=40%, signal=76%
KEGG_ARRHYTHMOGENIC_RIGHT_VENTRICULAR_CARDIOMYOPATHY_ARVC	KEGG_ARRHYTHMOGENIC_RIGHT_VENTRICULAR_CARDIOMYOPATHY_ARVC		55	-0.33940843	-0.9507411	0.42857143	0.72405064	1	1908	tags=27%, list=17%, signal=33%
LI_CISPLATIN_RESISTANCE_UP	LI_CISPLATIN_RESISTANCE_UP		18	-0.41892073	-0.95055974	0.5208333	0.7236233	1	257	tags=22%, list=2%, signal=23%
ZHAN_EARLY_DIFFERENTIATION_GENES_DN	ZHAN_EARLY_DIFFERENTIATION_GENES_DN		32	-0.3083706	-0.95052075	0.5283019	0.7230585	1	2630	tags=34%, list=23%, signal=45%
SCHEIDEREIT_IKK_INTERACTING_PROTEINS	SCHEIDEREIT_IKK_INTERACTING_PROTEINS		15	-0.36468756	-0.9496423	0.5294118	0.724303	1	5407	tags=67%, list=48%, signal=129%
BIOCARTA_WNT_PATHWAY	BIOCARTA_WNT_PATHWAY		18	-0.33844182	-0.94792926	0.537037	0.72708976	1	2224	tags=28%, list=20%, signal=35%
STEARMAN_TUMOR_FIELD_EFFECT_UP	STEARMAN_TUMOR_FIELD_EFFECT_UP		34	-0.34009662	-0.947402	0.4528302	0.7275672	1	2039	tags=29%, list=18%, signal=36%
YAGI_AML_WITH_T_9_11_TRANSLOCATION	YAGI_AML_WITH_T_9_11_TRANSLOCATION		91	-0.2572456	-0.9471929	0.54385966	0.72724944	1	3496	tags=38%, list=31%, signal=55%
DAVICIONI_PAX_FOXO1_SIGNATURE_IN_ARMS_UP	DAVICIONI_PAX_FOXO1_SIGNATURE_IN_ARMS_UP		34	-0.31152382	-0.94691986	0.5185185	0.72708476	1	1110	tags=21%, list=10%, signal=23%
REACTOME_CREB_PHOPHORYLATION_THROUGH_THE_ACTIVATION_OF_RAS	REACTOME_CREB_PHOPHORYLATION_THROUGH_THE_ACTIVATION_OF_RAS		17	-0.3239891	-0.94581264	0.5283019	0.72872156	1	4126	tags=53%, list=37%, signal=84%
STEIN_ESRRA_TARGETS_UP	STEIN_ESRRA_TARGETS_UP		233	-0.22819674	-0.94394577	0.46666667	0.73159415	1	3531	tags=35%, list=32%, signal=50%
PEREZ_TP63_TARGETS	PEREZ_TP63_TARGETS		184	-0.28093535	-0.94390327	0.5833333	0.73102915	1	2483	tags=27%, list=22%, signal=34%
REACTOME_COMPLEMENT_CASCADE	REACTOME_COMPLEMENT_CASCADE		15	-0.4599451	-0.9424452	0.5	0.7327125	1	904	tags=33%, list=8%, signal=36%
HALMOS_CEBPA_TARGETS_DN	HALMOS_CEBPA_TARGETS_DN		23	-0.35346365	-0.94219804	0.537037	0.73245895	1	315	tags=13%, list=3%, signal=13%
HUPER_BREAST_BASAL_VS_LUMINAL_DN	HUPER_BREAST_BASAL_VS_LUMINAL_DN		39	-0.35441262	-0.94190353	0.5769231	0.7324923	1	1539	tags=26%, list=14%, signal=30%
REACTOME_AMINE_LIGAND_BINDING_RECEPTORS	REACTOME_AMINE_LIGAND_BINDING_RECEPTORS		27	-0.3524743	-0.9405474	0.57894737	0.734801	1	3905	tags=41%, list=35%, signal=62%
KEGG_LEUKOCYTE_TRANSENDOTHELIAL_MIGRATION	KEGG_LEUKOCYTE_TRANSENDOTHELIAL_MIGRATION		85	-0.30767772	-0.94007343	0.53061223	0.73504627	1	1976	tags=24%, list=18%, signal=28%
WAMUNYOKOLI_OVARIAN_CANCER_GRADES_1_2_UP	WAMUNYOKOLI_OVARIAN_CANCER_GRADES_1_2_UP		84	-0.30672622	-0.9400104	0.5686275	0.73448706	1	3161	tags=37%, list=28%, signal=51%
REACTOME_FGFR_LIGAND_BINDING_AND_ACTIVATION	REACTOME_FGFR_LIGAND_BINDING_AND_ACTIVATION		20	-0.3754781	-0.9396968	0.4814815	0.7344545	1	1257	tags=25%, list=11%, signal=28%
OUELLET_CULTURED_OVARIAN_CANCER_INVASIVE_VS_LMP_DN	OUELLET_CULTURED_OVARIAN_CANCER_INVASIVE_VS_LMP_DN		15	-0.37676686	-0.93707937	0.47826087	0.7385081	1	244	tags=13%, list=2%, signal=14%
REACTOME_POST_TRANSLATIONAL_PROTEIN_MODIFICATION	REACTOME_POST_TRANSLATIONAL_PROTEIN_MODIFICATION		28	-0.30502337	-0.9364932	0.52272725	0.73903275	1	3393	tags=46%, list=30%, signal=66%
RUTELLA_RESPONSE_TO_CSF2RB_AND_IL4_UP	RUTELLA_RESPONSE_TO_CSF2RB_AND_IL4_UP		209	-0.25372773	-0.9356865	0.4716981	0.739959	1	3641	tags=37%, list=33%, signal=54%
KIM_MYCN_AMPLIFICATION_TARGETS_DN	KIM_MYCN_AMPLIFICATION_TARGETS_DN		45	-0.29099873	-0.934687	0.5555556	0.7411221	1	952	tags=16%, list=9%, signal=17%
GOZGIT_ESR1_TARGETS_UP	GOZGIT_ESR1_TARGETS_UP		79	-0.26799765	-0.9345292	0.51785713	0.74088407	1	2862	tags=28%, list=26%, signal=37%
REACTOME_DOWNSTREAM_SIGNALING_OF_ACTIVATED_FGFR	REACTOME_DOWNSTREAM_SIGNALING_OF_ACTIVATED_FGFR		29	-0.35849157	-0.9343653	0.5869565	0.7405962	1	1467	tags=24%, list=13%, signal=28%
PAPASPYRIDONOS_UNSTABLE_ATEROSCLEROTIC_PLAQUE_UP	PAPASPYRIDONOS_UNSTABLE_ATEROSCLEROTIC_PLAQUE_UP		31	-0.3313789	-0.9343338	0.47916666	0.74001026	1	3758	tags=48%, list=34%, signal=73%
SMID_BREAST_CANCER_RELAPSE_IN_BONE_DN	SMID_BREAST_CANCER_RELAPSE_IN_BONE_DN		183	-0.28805053	-0.93383116	0.52	0.74027365	1	2249	tags=28%, list=20%, signal=35%
DELYS_THYROID_CANCER_UP	DELYS_THYROID_CANCER_UP		275	-0.26837724	-0.93248224	0.5714286	0.7426323	1	2227	tags=26%, list=20%, signal=32%
REACTOME_ADP_SIGNALLING_THROUGH_P2Y_PURINOCEPTOR_1	REACTOME_ADP_SIGNALLING_THROUGH_P2Y_PURINOCEPTOR_1		18	-0.3607776	-0.9324626	0.5217391	0.74195355	1	3032	tags=33%, list=27%, signal=46%
FOSTER_INFLAMMATORY_RESPONSE_LPS_DN	FOSTER_INFLAMMATORY_RESPONSE_LPS_DN		233	-0.27078083	-0.93244565	0.54901963	0.741276	1	2773	tags=33%, list=25%, signal=42%
BIOCARTA_BIOPEPTIDES_PATHWAY	BIOCARTA_BIOPEPTIDES_PATHWAY		29	-0.3110324	-0.9324307	0.6	0.74061036	1	3254	tags=45%, list=29%, signal=63%
SMID_BREAST_CANCER_BASAL_UP	SMID_BREAST_CANCER_BASAL_UP		390	-0.26493526	-0.93232936	0.61538464	0.74020034	1	2614	tags=30%, list=23%, signal=38%
ST_INTEGRIN_SIGNALING_PATHWAY	ST_INTEGRIN_SIGNALING_PATHWAY		52	-0.27399176	-0.9302462	0.6086956	0.7437483	1	4293	tags=50%, list=38%, signal=81%
MCCLUNG_CREB1_TARGETS_UP	MCCLUNG_CREB1_TARGETS_UP		76	-0.29036933	-0.9300917	0.56	0.74342436	1	3033	tags=32%, list=27%, signal=43%
KUMAR_TARGETS_OF_MLL_AF9_FUSION	KUMAR_TARGETS_OF_MLL_AF9_FUSION		310	-0.2570244	-0.92967963	0.57894737	0.74347705	1	2212	tags=25%, list=20%, signal=30%
REACTOME_SCF_SKP2_MEDIATED_DEGRADATION_OF_P27_P21	REACTOME_SCF_SKP2_MEDIATED_DEGRADATION_OF_P27_P21		44	-0.29341453	-0.9287351	0.5102041	0.74486667	1	4753	tags=50%, list=42%, signal=87%
REACTOME_NUCLEAR_RECEPTOR_TRANSCRIPTION_PATHWAY	REACTOME_NUCLEAR_RECEPTOR_TRANSCRIPTION_PATHWAY		38	-0.31121466	-0.9281019	0.5	0.74555635	1	3926	tags=45%, list=35%, signal=69%
RAMALHO_STEMNESS_DN	RAMALHO_STEMNESS_DN		57	-0.34330052	-0.9278578	0.4509804	0.74546814	1	2108	tags=33%, list=19%, signal=41%
KOYAMA_SEMA3B_TARGETS_DN	KOYAMA_SEMA3B_TARGETS_DN		152	-0.25963095	-0.927045	0.5531915	0.7463639	1	4306	tags=46%, list=38%, signal=74%
DORN_ADENOVIRUS_INFECTION_12HR_DN	DORN_ADENOVIRUS_INFECTION_12HR_DN		21	-0.31444964	-0.9269606	0.62	0.7459065	1	3869	tags=48%, list=35%, signal=73%
FARMER_BREAST_CANCER_APOCRINE VS LUMINAL	FARMER_BREAST_CANCER_APOCRINE VS LUMINAL		185	-0.2568684	-0.9265556	0.6111111	0.7458908	1	1592	tags=20%, list=14%, signal=23%
HEIDENBLAD_AMPLICON_8Q24_UP	HEIDENBLAD_AMPLICON_8Q24_UP		18	-0.30904868	-0.9258719	0.55737704	0.7463316	1	2267	tags=33%, list=20%, signal=42%
REACTOME_TRANSPORT_OF_RIBONUCLEOPROTEINS_INTO_THE_HOST_NUCLEUS	REACTOME_TRANSPORT_OF_RIBONUCLEOPROTEINS_INTO_THE_HOST_NUCLEUS		18	-0.36373743	-0.9252634	0.5294118	0.7470023	1	1046	tags=17%, list=9%, signal=18%
KAAB_FAILED_HEART_ATRIUM_UP	KAAB_FAILED_HEART_ATRIUM_UP		23	-0.34722853	-0.9247827	0.5531915	0.74723864	1	2654	tags=43%, list=24%, signal=57%
WNT_SIGNALING	WNT_SIGNALING		67	-0.29590002	-0.92409587	0.53061223	0.74798435	1	3241	tags=36%, list=29%, signal=50%
KANG_IMMORTALIZED_BY_TERT_UP	KANG_IMMORTALIZED_BY_TERT_UP		55	-0.31789446	-0.9237417	0.5208333	0.7479363	1	2765	tags=33%, list=25%, signal=43%
COLIN_PILOCYTIC_ASTROCYTOMA_VS_GLIOBLASTOMA_DN	COLIN_PILOCYTIC_ASTROCYTOMA_VS_GLIOBLASTOMA_DN		16	-0.37357152	-0.92274684	0.5555556	0.74930984	1	13	tags=6%, list=0%, signal=6%
KEGG_BASAL_CELL_CARCINOMA	KEGG_BASAL_CELL_CARCINOMA		39	-0.3439018	-0.92221224	0.63265306	0.7496328	1	1029	tags=15%, list=9%, signal=17%
ROSS_AML_WITH_CBFB_MYH11_FUSION	ROSS_AML_WITH_CBFB_MYH11_FUSION		35	-0.35187918	-0.9220374	0.54545456	0.7494348	1	2650	tags=29%, list=24%, signal=37%
BOYLAN_MULTIPLE_MYELOMA_C_UP	BOYLAN_MULTIPLE_MYELOMA_C_UP		19	-0.35420582	-0.92137426	0.60714287	0.75043255	1	4060	tags=63%, list=36%, signal=99%
HELLER_HDAC_TARGETS_UP	HELLER_HDAC_TARGETS_UP		163	-0.2558076	-0.9211127	0.5952381	0.7504409	1	3067	tags=32%, list=27%, signal=43%
MARTINEZ_RESPONSE_TO_TRABECTEDIN	MARTINEZ_RESPONSE_TO_TRABECTEDIN		26	-0.32063732	-0.9208391	0.5689655	0.7503546	1	2560	tags=38%, list=23%, signal=50%
YAGI_AML_RELAPSE_PROGNOSIS	YAGI_AML_RELAPSE_PROGNOSIS		27	-0.250104	-0.9207818	0.509434	0.7497446	1	4842	tags=52%, list=43%, signal=91%
BRUECKNER_TARGETS_OF_MIRLET7A3_DN	BRUECKNER_TARGETS_OF_MIRLET7A3_DN		46	-0.32235304	-0.9197912	0.59574467	0.7512949	1	1218	tags=24%, list=11%, signal=27%
RUTELLA_RESPONSE_TO_CSF2RB_AND_IL4_DN	RUTELLA_RESPONSE_TO_CSF2RB_AND_IL4_DN		190	-0.26104495	-0.9194236	0.51724136	0.75125164	1	2434	tags=27%, list=22%, signal=34%
POMEROY_MEDULLOBLASTOMA_DESMOPLASIC_VS_CLASSIC_UP	POMEROY_MEDULLOBLASTOMA_DESMOPLASIC_VS_CLASSIC_UP		33	-0.27664396	-0.9185496	0.5555556	0.75194365	1	1833	tags=24%, list=16%, signal=29%
POMEROY_MEDULLOBLASTOMA_DESMOPLASIC_VS_CLASSIC_DN	POMEROY_MEDULLOBLASTOMA_DESMOPLASIC_VS_CLASSIC_DN		33	-0.27664396	-0.9185496	0.5555556	0.7512735	1	1833	tags=24%, list=16%, signal=29%
SLEBOS_HEAD_AND_NECK_CANCER_WITH_HPV_UP	SLEBOS_HEAD_AND_NECK_CANCER_WITH_HPV_UP		41	-0.32808304	-0.91764003	0.5294118	0.7524153	1	3082	tags=37%, list=28%, signal=50%
JIANG_TIP30_TARGETS_UP	JIANG_TIP30_TARGETS_UP		34	-0.33254227	-0.9173728	0.59615386	0.75225246	1	3073	tags=44%, list=27%, signal=61%
MCCLUNG_CREB1_TARGETS_DN	MCCLUNG_CREB1_TARGETS_DN		42	-0.29385236	-0.91711766	0.64444447	0.75204426	1	1674	tags=19%, list=15%, signal=22%
CHEMNITZ_RESPONSE_TO_PROSTAGLANDIN_E2_DN	CHEMNITZ_RESPONSE_TO_PROSTAGLANDIN_E2_DN		177	-0.26948926	-0.91703606	0.5862069	0.75154823	1	2014	tags=25%, list=18%, signal=30%
DOANE_BREAST_CANCER_ESR1_DN	DOANE_BREAST_CANCER_ESR1_DN		31	-0.3567127	-0.91690826	0.6122449	0.751115	1	933	tags=23%, list=8%, signal=25%
KOBAYASHI_EGFR_SIGNALING_24HR_UP	KOBAYASHI_EGFR_SIGNALING_24HR_UP		56	-0.30897176	-0.9167889	0.59615386	0.75064653	1	4380	tags=48%, list=39%, signal=79%
SASSON_RESPONSE_TO_FORSKOLIN_UP	SASSON_RESPONSE_TO_FORSKOLIN_UP		49	-0.24884222	-0.91662085	0.5483871	0.7502718	1	4264	tags=45%, list=38%, signal=72%
MOOTHA_VOXPHOS	MOOTHA_VOXPHOS		67	-0.28516054	-0.916172	0.537037	0.75049275	1	5469	tags=51%, list=49%, signal=99%
KEGG_DORSO_VENTRAL_AXIS_FORMATION	KEGG_DORSO_VENTRAL_AXIS_FORMATION		15	-0.37809375	-0.915896	0.6363636	0.75045615	1	2421	tags=40%, list=22%, signal=51%
KEGG_THYROID_CANCER	KEGG_THYROID_CANCER		16	-0.32061616	-0.9155566	0.54347825	0.7507331	1	348	tags=13%, list=3%, signal=13%
BLUM_RESPONSE_TO_SALIRASIB_UP	BLUM_RESPONSE_TO_SALIRASIB_UP		169	-0.21985032	-0.91547203	0.63461536	0.750215	1	4520	tags=46%, list=40%, signal=75%
VALK_AML_CLUSTER_5	VALK_AML_CLUSTER_5		16	-0.35912812	-0.91409546	0.53846157	0.7525035	1	4194	tags=63%, list=37%, signal=100%
DAIRKEE_TERT_TARGETS_DN	DAIRKEE_TERT_TARGETS_DN		41	-0.33806935	-0.91381496	0.6458333	0.7524598	1	1688	tags=22%, list=15%, signal=26%
SIMBULAN_UV_RESPONSE_IMMORTALIZED_DN	SIMBULAN_UV_RESPONSE_IMMORTALIZED_DN		16	-0.34532097	-0.91325027	0.6	0.7528421	1	3124	tags=50%, list=28%, signal=69%
ROSS_AML_WITH_MLL_FUSIONS	ROSS_AML_WITH_MLL_FUSIONS		53	-0.2837313	-0.9125406	0.53846157	0.7534837	1	2216	tags=30%, list=20%, signal=37%
LEE_NEURAL_CREST_STEM_CELL_DN	LEE_NEURAL_CREST_STEM_CELL_DN		69	-0.29946464	-0.91177714	0.6545454	0.75442314	1	1699	tags=23%, list=15%, signal=27%
MORI_SMALL_PRE_BII_LYMPHOCYTE_DN	MORI_SMALL_PRE_BII_LYMPHOCYTE_DN		46	-0.27845308	-0.91082335	0.56	0.75552374	1	3513	tags=37%, list=31%, signal=54%
RODRIGUES_THYROID_CARCINOMA_ANAPLASTIC_DN	RODRIGUES_THYROID_CARCINOMA_ANAPLASTIC_DN		263	-0.25480908	-0.9105915	0.5535714	0.75528836	1	3207	tags=30%, list=29%, signal=41%
ZHAN_MULTIPLE_MYELOMA_CD2_DN	ZHAN_MULTIPLE_MYELOMA_CD2_DN		22	-0.3138117	-0.90809745	0.671875	0.7596246	1	1903	tags=27%, list=17%, signal=33%
REACTOME_PURINE_METABOLISM	REACTOME_PURINE_METABOLISM		22	-0.28674504	-0.9077787	0.56	0.75957954	1	1627	tags=27%, list=15%, signal=32%
SHAFFER_IRF4_TARGETS_IN_ACTIVATED_B_LYMPHOCYTE	SHAFFER_IRF4_TARGETS_IN_ACTIVATED_B_LYMPHOCYTE		56	-0.26078206	-0.9074971	0.5576923	0.7597079	1	2876	tags=34%, list=26%, signal=45%
COATES_MACROPHAGE_M1_VS_M2_DN	COATES_MACROPHAGE_M1_VS_M2_DN		48	-0.29815048	-0.9074441	0.5	0.7591143	1	2758	tags=29%, list=25%, signal=39%
REACTOME_SIGNALING_BY_WNT	REACTOME_SIGNALING_BY_WNT		47	-0.26693672	-0.9074153	0.5	0.75849086	1	5909	tags=68%, list=53%, signal=144%
SENGUPTA_NASOPHARYNGEAL_CARCINOMA_WITH_LMP1_UP	SENGUPTA_NASOPHARYNGEAL_CARCINOMA_WITH_LMP1_UP		186	-0.26712105	-0.9063275	0.66071427	0.75995404	1	2005	tags=24%, list=18%, signal=28%
CHARAFE_BREAST_CANCER_BASAL_VS_MESENCHYMAL_UP	CHARAFE_BREAST_CANCER_BASAL_VS_MESENCHYMAL_UP		67	-0.395424	-0.9047421	0.5681818	0.7624133	1	3074	tags=43%, list=27%, signal=59%
YAO_TEMPORAL_RESPONSE_TO_PROGESTERONE_CLUSTER_9	YAO_TEMPORAL_RESPONSE_TO_PROGESTERONE_CLUSTER_9		59	-0.2842629	-0.90392166	0.54545456	0.76351583	1	2457	tags=29%, list=22%, signal=37%
LEE_NEURAL_CREST_STEM_CELL_UP	LEE_NEURAL_CREST_STEM_CELL_UP		88	-0.3288586	-0.9033582	0.5531915	0.7639868	1	1504	tags=25%, list=13%, signal=29%
DEURIG_T_CELL_PROLYMPHOCYTIC_LEUKEMIA_DN	DEURIG_T_CELL_PROLYMPHOCYTIC_LEUKEMIA_DN		176	-0.25203815	-0.90332776	0.55	0.76335186	1	1960	tags=21%, list=18%, signal=25%
BROWNE_HCMV_INFECTION_18HR_UP	BROWNE_HCMV_INFECTION_18HR_UP		108	-0.24124993	-0.9025956	0.5964912	0.7641686	1	4216	tags=54%, list=38%, signal=85%
KEGG_GAP_JUNCTION	KEGG_GAP_JUNCTION		51	-0.27474055	-0.9025846	0.5849057	0.76353425	1	3469	tags=35%, list=31%, signal=51%
GAJATE_RESPONSE_TO_TRABECTEDIN_UP	GAJATE_RESPONSE_TO_TRABECTEDIN_UP		35	-0.30587143	-0.9025169	0.54901963	0.76302403	1	3510	tags=37%, list=31%, signal=54%
REACTOME_SLC_MEDIATED_TRANSMEMBRANE_TRANSPORT	REACTOME_SLC_MEDIATED_TRANSMEMBRANE_TRANSPORT		115	-0.28807583	-0.902281	0.64	0.76273996	1	2589	tags=29%, list=23%, signal=37%
CHEOK_RESPONSE_TO_HD_MTX_DN	CHEOK_RESPONSE_TO_HD_MTX_DN		15	-0.33141243	-0.90153766	0.5510204	0.76370454	1	4885	tags=67%, list=44%, signal=118%
THUM_MIR21_TARGETS_HEART_DISEASE_UP	THUM_MIR21_TARGETS_HEART_DISEASE_UP		15	-0.456657	-0.9013248	0.509434	0.76340353	1	1445	tags=27%, list=13%, signal=31%
REACTOME_SHCMEDIATED_CASCADE	REACTOME_SHCMEDIATED_CASCADE		16	-0.36777067	-0.90125835	0.5964912	0.7629211	1	5079	tags=63%, list=45%, signal=114%
KINSEY_TARGETS_OF_EWSR1_FLII_FUSION_DN	KINSEY_TARGETS_OF_EWSR1_FLII_FUSION_DN		171	-0.27853987	-0.90089595	0.52	0.7629801	1	1273	tags=16%, list=11%, signal=18%
KEGG_VASCULAR_SMOOTH_MUSCLE_CONTRACTION	KEGG_VASCULAR_SMOOTH_MUSCLE_CONTRACTION		74	-0.2848503	-0.9003645	0.65384614	0.7632411	1	2134	tags=24%, list=19%, signal=30%
IVANOVA_HEMATOPOIESIS_STEM_CELL_AND_PROGENITOR	IVANOVA_HEMATOPOIESIS_STEM_CELL_AND_PROGENITOR		152	-0.22838785	-0.90028304	0.5862069	0.76269865	1	2409	tags=25%, list=22%, signal=31%
REACTOME_GLUCAGON_SIGNALING_IN_METABOLIC_REGULATION	REACTOME_GLUCAGON_SIGNALING_IN_METABOLIC_REGULATION		22	-0.3441919	-0.8998703	0.5849057	0.76269203	1	2808	tags=36%, list=25%, signal=48%
SMITH_TERT_TARGETS_DN	SMITH_TERT_TARGETS_DN		49	-0.2976163	-0.8993527	0.6	0.7627531	1	3902	tags=41%, list=35%, signal=62%
KAAB_HEART_ATRIUM_VS_VENTRICLE_UP	KAAB_HEART_ATRIUM_VS_VENTRICLE_UP		158	-0.28514794	-0.8992883	0.64444447	0.7621993	1	2802	tags=33%, list=25%, signal=43%
KEGG_DRUG_METABOLISM_OTHER_ENZYMES	KEGG_DRUG_METABOLISM_OTHER_ENZYMES		18	-0.3128593	-0.89894396	0.63829786	0.7621634	1	2133	tags=33%, list=19%, signal=41%
SAMOLS_TARGETS_OF_KHSV_MIRNAS_DN	SAMOLS_TARGETS_OF_KHSV_MIRNAS_DN		31	-0.31672552	-0.8985221	0.6304348	0.7623109	1	1084	tags=19%, list=10%, signal=21%
DAZARD_RESPONSE_TO_UV_SCC_DN	DAZARD_RESPONSE_TO_UV_SCC_DN		59	-0.24098037	-0.8974194	0.5740741	0.7639451	1	1157	tags=14%, list=10%, signal=15%
MORI_PLASMA_CELL_DN	MORI_PLASMA_CELL_DN		15	-0.39022496	-0.89629954	0.5964912	0.7653611	1	1273	tags=20%, list=11%, signal=23%
OUELLET_CULTURED_OVARIAN_CANCER_INVASIVE_VS_LMP_UP	OUELLET_CULTURED_OVARIAN_CANCER_INVASIVE_VS_LMP_UP		46	-0.23174684	-0.89544106	0.5740741	0.76665	1	2523	tags=30%, list=23%, signal=39%
TURASHVILI_BREAST_DUCTAL_CARCINOMA_VS_DUCTAL_NORMAL_UP	TURASHVILI_BREAST_DUCTAL_CARCINOMA_VS_DUCTAL_NORMAL_UP		22	-0.39128712	-0.89403063	0.5652174	0.76835036	1	3446	tags=45%, list=31%, signal=66%
CHESLER_BRAIN_HIGHEST_GENETIC_VARIANCE	CHESLER_BRAIN_HIGHEST_GENETIC_VARIANCE		27	-0.30320033	-0.8933155	0.53846157	0.7692528	1	859	tags=19%, list=8%, signal=20%
ALCALAY_AML_BY_NPM1_LOCALIZATION_UP	ALCALAY_AML_BY_NPM1_LOCALIZATION_UP		96	-0.27074236	-0.8925533	0.6315789	0.77016574	1	1599	tags=24%, list=14%, signal=28%
KEGG_GLYCOLYSIS_GLUCONEOGENESIS	KEGG_GLYCOLYSIS_GLUCONEOGENESIS		48	-0.2799641	-0.891945	0.6666667	0.77080464	1	2090	tags=27%, list=19%, signal=33%
ROPERO_HDAC2_TARGETS	ROPERO_HDAC2_TARGETS		53	-0.28854397	-0.89146423	0.65384614	0.7709474	1	2326	tags=26%, list=21%, signal=33%
SASSON_RESPONSE_TO_GONADOTROPHINS_UP	SASSON_RESPONSE_TO_GONADOTROPHINS_UP		49	-0.24374773	-0.8913069	0.6557377	0.77055776	1	3610	tags=39%, list=32%, signal=57%
VALK_AML_CLUSTER_3	VALK_AML_CLUSTER_3		23	-0.32891446	-0.88837475	0.6956522	0.77546096	1	1598	tags=30%, list=14%, signal=35%
REACTOME_UNFOLDED_PROTEIN_RESPONSE	REACTOME_UNFOLDED_PROTEIN_RESPONSE		15	-0.3414797	-0.8883379	0.63793105	0.77485645	1	2452	tags=27%, list=22%, signal=34%
MOLENAAR_TARGETS_OF_CCND1_AND_CDK4_UP	MOLENAAR_TARGETS_OF_CCND1_AND_CDK4_UP		28	-0.3064172	-0.8876404	0.66071427	0.7757705	1	915	tags=18%, list=8%, signal=19%
BECKER_TAMOXIFEN_RESISTANCE_DN	BECKER_TAMOXIFEN_RESISTANCE_DN		30	-0.33153278	-0.887369	0.5681818	0.775634	1	1867	tags=30%, list=17%, signal=36%
FLECHNER_BIOPSY_KIDNEY_TRANSPLANT_REJECTED_VS_OK_DN	FLECHNER_BIOPSY_KIDNEY_TRANSPLANT_REJECTED_VS_OK_DN		373	-0.2252202	-0.88730836	0.65	0.7750171	1	3290	tags=29%, list=29%, signal=40%
GENTILE_UV_RESPONSE_CLUSTER_D5	GENTILE_UV_RESPONSE_CLUSTER_D5		19	-0.29332778	-0.886419	0.5862069	0.77576274	1	5418	tags=53%, list=48%, signal=102%
REACTOME_REGULATION_OF_GLUCOKINASE_BY_GLUCOKINASE_REGULATORY_PROTEIN	REACTOME_REGULATION_OF_GLUCOKINASE_BY_GLUCOKINASE_REGULATORY_PROTEIN		18	-0.3332493	-0.8863766	0.6	0.77530664	1	1046	tags=17%, list=9%, signal=18%
HOFMANN_MYELODYSPLASTIC_SYNDROM_LOW_RISK_DN	HOFMANN_MYELODYSPLASTIC_SYNDROM_LOW_RISK_DN		17	-0.31499523	-0.8858031	0.6086956	0.775916	1	6537	tags=65%, list=58%, signal=155%
KRASNOSELSKAYA_ILF3_TARGETS_DN	KRASNOSELSKAYA_ILF3_TARGETS_DN		25	-0.3364082	-0.88433486	0.65957445	0.77832556	1	1450	tags=24%, list=13%, signal=28%
RICKMAN_HEAD_AND_NECK_CANCER_A	RICKMAN_HEAD_AND_NECK_CANCER_A		49	-0.33555737	-0.88429195	0.6666667	0.7777292	1	1014	tags=18%, list=9%, signal=20%
MARIADASON_RESPONSE_TO_CURCUMIN_SULINDAC_5	MARIADASON_RESPONSE_TO_CURCUMIN_SULINDAC_5		17	-0.31368777	-0.8842195	0.55932206	0.7771579	1	3811	tags=47%, list=34%, signal=71%
MULLIGHAN_MLL_SIGNATURE_1_DN	MULLIGHAN_MLL_SIGNATURE_1_DN		140	-0.25370577	-0.883733	0.65384614	0.7773876	1	3057	tags=33%, list=27%, signal=45%
BOYLAN_MULTIPLE_MYELOMA_PCA3_DN	BOYLAN_MULTIPLE_MYELOMA_PCA3_DN		44	-0.30212373	-0.8835485	0.6545454	0.77707213	1	3479	tags=41%, list=31%, signal=59%
SCIAN_INVERSED_TARGETS_OF_TP53_AND_TP73_DN	SCIAN_INVERSED_TARGETS_OF_TP53_AND_TP73_DN		20	-0.31190306	-0.8834782	0.52272725	0.7765431	1	3653	tags=40%, list=33%, signal=59%
SHEDDEN_LUNG_CANCER_GOOD_SURVIVAL_A4	SHEDDEN_LUNG_CANCER_GOOD_SURVIVAL_A4		109	-0.26279497	-0.88174707	0.6909091	0.77921677	1	1792	tags=22%, list=16%, signal=26%
BROWNE_HCMV_INFECTION_48HR_DN	BROWNE_HCMV_INFECTION_48HR_DN		276	-0.24622166	-0.8816065	0.60784316	0.7787426	1	3456	tags=34%, list=31%, signal=48%
BERENJENO_ROCK_SIGNALING_NOT_VIA_RHOA_DN	BERENJENO_ROCK_SIGNALING_NOT_VIA_RHOA_DN		29	-0.2997997	-0.8812372	0.5869565	0.7788227	1	196	tags=10%, list=2%, signal=11%
NIKOLSKY_BREAST_CANCER_1Q21_AMPLICON	NIKOLSKY_BREAST_CANCER_1Q21_AMPLICON		26	-0.29488942	-0.88033956	0.6458333	0.7799821	1	4380	tags=58%, list=39%, signal=95%
LINDGREN_BLADDER_CANCER_CLUSTER_2A_DN	LINDGREN_BLADDER_CANCER_CLUSTER_2A_DN		80	-0.2763932	-0.8794508	0.54901963	0.78131	1	3399	tags=36%, list=30%, signal=52%
NIKOLSKY_BREAST_CANCER_12Q13_Q21_AMPLICON	NIKOLSKY_BREAST_CANCER_12Q13_Q21_AMPLICON		20	-0.30140257	-0.87917924	0.61538464	0.7811801	1	5602	tags=70%, list=50%, signal=140%
KIM_WT1_TARGETS_8HR_DN	KIM_WT1_TARGETS_8HR_DN		76	-0.25813335	-0.87908536	0.64	0.78067285	1	4160	tags=54%, list=37%, signal=85%
LIANG_HEMATOPOIESIS_STEM_CELL_NUMBER_SMALL_VS_HUGE_DN	LIANG_HEMATOPOIESIS_STEM_CELL_NUMBER_SMALL_VS_HUGE_DN		23	-0.3072491	-0.878925	0.6415094	0.7804241	1	3758	tags=43%, list=34%, signal=65%
JAZAERI_BREAST_CANCER_BRCA1_VS_BRCA2_UP	JAZAERI_BREAST_CANCER_BRCA1_VS_BRCA2_UP		35	-0.25703728	-0.87834847	0.6122449	0.7807842	1	4231	tags=49%, list=38%, signal=78%
BOHN_PRIMARY_IMMUNODEFICIENCY_SYNDROM_DN	BOHN_PRIMARY_IMMUNODEFICIENCY_SYNDROM_DN		18	-0.34382337	-0.87761503	0.6086956	0.7815245	1	2899	tags=39%, list=26%, signal=52%
WATANABE_RECTAL_CANCER_RADIOTHERAPY_RESPONSIVE_DN	WATANABE_RECTAL_CANCER_RADIOTHERAPY_RESPONSIVE_DN		56	-0.2836051	-0.8768417	0.625	0.7826248	1	4842	tags=43%, list=43%, signal=75%
WANG_BARRETTS_ESOPHAGUS_AND_ESOPHAGUS_CANCER_UP	WANG_BARRETTS_ESOPHAGUS_AND_ESOPHAGUS_CANCER_UP		19	-0.34323615	-0.876531	0.71428573	0.782557	1	2816	tags=21%, list=25%, signal=28%
TURASHVILI_BREAST_LOBULAR_CARCINOMA_VS_LOBULAR_NORMAL_DN	TURASHVILI_BREAST_LOBULAR_CARCINOMA_VS_LOBULAR_NORMAL_DN		42	-0.3771041	-0.8763745	0.6037736	0.782129	1	1237	tags=19%, list=11%, signal=21%
REACTOME_SIGNAL_AMPLIFICATION	REACTOME_SIGNAL_AMPLIFICATION		23	-0.31111956	-0.8755539	0.67346936	0.7829877	1	3032	tags=26%, list=27%, signal=36%
REACTOME_TRANSPORT_OF_THE_SLBP_INDEPENDENT_MATURE_MRNA	REACTOME_TRANSPORT_OF_THE_SLBP_INDEPENDENT_MATURE_MRNA		19	-0.32961297	-0.8753288	0.53571427	0.7828408	1	6885	tags=79%, list=61%, signal=205%
GALE_APL_WITH_FLT3_MUTATED_UP	GALE_APL_WITH_FLT3_MUTATED_UP		23	-0.32189187	-0.87530845	0.63461536	0.7822295	1	4090	tags=39%, list=37%, signal=62%
REACTOME_VIF_MEDIATED_DEGRADATION_OF_APOBEC3G	REACTOME_VIF_MEDIATED_DEGRADATION_OF_APOBEC3G		39	-0.28317723	-0.8750378	0.56	0.7821849	1	5909	tags=67%, list=53%, signal=141%
ST_B_CELL_ANTIGEN_RECEPTOR	ST_B_CELL_ANTIGEN_RECEPTOR		26	-0.29111058	-0.87502015	0.6181818	0.7815699	1	5959	tags=69%, list=53%, signal=148%
XU_GH1_AUTOCRINE_TARGETS_UP	XU_GH1_AUTOCRINE_TARGETS_UP		93	-0.24166664	-0.8745059	0.6530612	0.7819364	1	1918	tags=22%, list=17%, signal=26%
REACTOME_CELL_CELL_ADHESION_SYSTEMS	REACTOME_CELL_CELL_ADHESION_SYSTEMS		42	-0.3172159	-0.8743436	0.6226415	0.781665	1	2794	tags=31%, list=25%, signal=41%
FLECHNER_BIOPSY_KIDNEY_TRANSPLANT_OK_VS_DONOR_UP	FLECHNER_BIOPSY_KIDNEY_TRANSPLANT_OK_VS_DONOR_UP		340	-0.21726142	-0.87397057	0.5762712	0.78173196	1	4503	tags=41%, list=40%, signal=66%
KENNY_CTNNB1_TARGETS_DN	KENNY_CTNNB1_TARGETS_DN		28	-0.29749623	-0.8739064	0.64705884	0.7811491	1	3227	tags=39%, list=29%, signal=55%
DORN_ADENOVIRUS_INFECTION_12HR_UP	DORN_ADENOVIRUS_INFECTION_12HR_UP		18	-0.34356487	-0.8737325	0.6923077	0.78082466	1	284	tags=11%, list=3%, signal=11%
BIOCARTA_CCR3_PATHWAY	BIOCARTA_CCR3_PATHWAY		16	-0.31894258	-0.8735747	0.6	0.7806239	1	917	tags=25%, list=8%, signal=27%
BERENJENO_TRANSFORMED_BY_RHOA_UP	BERENJENO_TRANSFORMED_BY_RHOA_UP		385	-0.2610719	-0.87317824	0.6	0.78070277	1	3928	tags=44%, list=35%, signal=65%
REACTOME_P53_INDEPENDENT_DNA_DAMAGE_RESPONSE	REACTOME_P53_INDEPENDENT_DNA_DAMAGE_RESPONSE		37	-0.29120094	-0.8727999	0.5833333	0.78089154	1	5909	tags=68%, list=53%, signal=143%
REACTOME_CDT1_ASSOCIATION_WITH_THE_CDC6_ORC_ORIGIN_COMPLEX	REACTOME_CDT1_ASSOCIATION_WITH_THE_CDC6_ORC_ORIGIN_COMPLEX		45	-0.29334995	-0.87189025	0.5777778	0.7819505	1	5909	tags=64%, list=53%, signal=136%
REACTOME_NEP_NS2_INTERACTS_WITH_THE_CELLULAR_EXPORT_MACHINERY	REACTOME_NEP_NS2_INTERACTS_WITH_THE_CELLULAR_EXPORT_MACHINERY		17	-0.34380835	-0.8717655	0.59615386	0.7816402	1	4188	tags=41%, list=37%, signal=66%
YOSHIOKA_LIVER_CANCER_EARLY_RECURRENCE_DN	YOSHIOKA_LIVER_CANCER_EARLY_RECURRENCE_DN		33	-0.24368337	-0.87103105	0.5660377	0.7824803	1	1717	tags=24%, list=15%, signal=29%
JIANG_HYPOXIA_NORMAL	JIANG_HYPOXIA_NORMAL		154	-0.20741376	-0.8709575	0.6792453	0.781958	1	4370	tags=44%, list=39%, signal=70%
NAKAYAMA_SOFT_TISSUE_TUMORS_PCA1_DN	NAKAYAMA_SOFT_TISSUE_TUMORS_PCA1_DN		48	-0.33589324	-0.87064314	0.63829786	0.7818642	1	2595	tags=40%, list=23%, signal=51%
REACTOME_IMMUNOREGULATORY_INTERACTIONS_BETWEEN_A_LYMPHOID_AND_A_NON_LYMPHOID_CELL	REACTOME_IMMUNOREGULATORY_INTERACTIONS_BETWEEN_A_LYMPHOID_AND_A_NON_LYMPHOID_CELL		33	-0.3496729	-0.86960274	0.6415094	0.78322256	1	758	tags=15%, list=7%, signal=16%
DACOSTA_UV_RESPONSE_VIA_ERCC3_COMMON_UP	DACOSTA_UV_RESPONSE_VIA_ERCC3_COMMON_UP		43	-0.24449378	-0.8684488	0.6862745	0.7848809	1	4416	tags=44%, list=39%, signal=73%
SHEDDEN_LUNG_CANCER_GOOD_SURVIVAL_A12	SHEDDEN_LUNG_CANCER_GOOD_SURVIVAL_A12		166	-0.25333548	-0.8680095	0.6792453	0.78498477	1	2713	tags=26%, list=24%, signal=34%
MARZEC_IL2_SIGNALING_DN	MARZEC_IL2_SIGNALING_DN		21	-0.29917115	-0.86762553	0.71428573	0.7851215	1	1467	tags=29%, list=13%, signal=33%
HOSHIDA_LIVER_CANCER_SUBCLASS_S1	HOSHIDA_LIVER_CANCER_SUBCLASS_S1		184	-0.26233402	-0.86655813	0.58181816	0.7867356	1	2893	tags=29%, list=26%, signal=38%
DORSAM_HOXA9_TARGETS_UP	DORSAM_HOXA9_TARGETS_UP		23	-0.28323868	-0.8657494	0.5614035	0.7875998	1	3286	tags=30%, list=29%, signal=43%
YAUCH_HEDGEHOG_SIGNALING_PARACRINE_UP	YAUCH_HEDGEHOG_SIGNALING_PARACRINE_UP		88	-0.30128616	-0.8654409	0.6666667	0.78768575	1	2436	tags=27%, list=22%, signal=35%
TIEN_INTESTINE_PROBIOTICS_2HR_DN	TIEN_INTESTINE_PROBIOTICS_2HR_DN		42	-0.2559091	-0.8648879	0.6037736	0.7881297	1	2283	tags=26%, list=20%, signal=33%
LINDSTEDT_DENDRITIC_CELL_MATURATION_C	LINDSTEDT_DENDRITIC_CELL_MATURATION_C		39	-0.2736658	-0.8641298	0.6415094	0.7890067	1	2322	tags=31%, list=21%, signal=39%
LU_IL4_SIGNALING	LU_IL4_SIGNALING		46	-0.27186587	-0.86368036	0.59615386	0.7892333	1	1465	tags=17%, list=13%, signal=20%
MARKEY_RB1_CHRONIC_LOF_UP	MARKEY_RB1_CHRONIC_LOF_UP		95	-0.2675523	-0.8635685	0.68421054	0.78872067	1	1511	tags=25%, list=13%, signal=29%
REACTOME_REGULATION_OF_ORNITHINE_DECARBOXYLASE	REACTOME_REGULATION_OF_ORNITHINE_DECARBOXYLASE		40	-0.28527057	-0.8623482	0.6	0.7907998	1	5909	tags=65%, list=53%, signal=137%
REACTOME_ACTIVATED_TLR4_SIGNALLING	REACTOME_ACTIVATED_TLR4_SIGNALLING		15	-0.3392476	-0.8623298	0.6	0.7902225	1	5071	tags=47%, list=45%, signal=85%
YOSHIOKA_LIVER_CANCER_EARLY_RECURRENCE_UP	YOSHIOKA_LIVER_CANCER_EARLY_RECURRENCE_UP		20	-0.28625616	-0.8618571	0.63461536	0.7905271	1	4666	tags=60%, list=42%, signal=103%
DITTMER_PTHLH_TARGETS_DN	DITTMER_PTHLH_TARGETS_DN		50	-0.23536964	-0.860529	0.64285713	0.7923076	1	3438	tags=34%, list=31%, signal=49%
CHUNG_BLISTER_CYTOTOXICITY_DN	CHUNG_BLISTER_CYTOTOXICITY_DN		21	-0.32579142	-0.85967267	0.66071427	0.793459	1	2779	tags=33%, list=25%, signal=44%
RICKMAN_TUMOR_DIFFERENTIATED_WELL_VS_POORLY_DN	RICKMAN_TUMOR_DIFFERENTIATED_WELL_VS_POORLY_DN		196	-0.24335665	-0.8595453	0.7169811	0.79314834	1	3109	tags=32%, list=28%, signal=43%
KAYO_CALORIE_RESTRICTION_MUSCLE_DN	KAYO_CALORIE_RESTRICTION_MUSCLE_DN		47	-0.2546199	-0.8593978	0.6727273	0.7927516	1	4014	tags=45%, list=36%, signal=69%
CREIGHTON_ENDOCRINE_THERAPY_RESISTANCE_5	CREIGHTON_ENDOCRINE_THERAPY_RESISTANCE_5		243	-0.24136089	-0.8590402	0.6666667	0.7927099	1	4147	tags=40%, list=37%, signal=63%
REACTOME_SIGNALING_IN_IMMUNE_SYSTEM	REACTOME_SIGNALING_IN_IMMUNE_SYSTEM		203	-0.26220047	-0.85897005	0.5576923	0.79219216	1	2374	tags=27%, list=21%, signal=33%
BIOCARTA_CDC42RAC_PATHWAY	BIOCARTA_CDC42RAC_PATHWAY		15	-0.32737863	-0.85878325	0.63265306	0.79193336	1	4256	tags=47%, list=38%, signal=75%
SENESE_HDAC3_TARGETS_UP	SENESE_HDAC3_TARGETS_UP		258	-0.24245307	-0.85859096	0.7222222	0.79164255	1	3382	tags=35%, list=30%, signal=49%
MULLIGHAN_NPM1_MUTATED_SIGNATURE_1_DN	MULLIGHAN_NPM1_MUTATED_SIGNATURE_1_DN		63	-0.25164947	-0.8585527	0.6923077	0.7910629	1	1512	tags=19%, list=14%, signal=22%
KEGG_REGULATION_OF_ACTIN_CYTOSKELETON	KEGG_REGULATION_OF_ACTIN_CYTOSKELETON		137	-0.23743577	-0.856929	0.6122449	0.79374814	1	1915	tags=19%, list=17%, signal=23%
ZHAN_MULTIPLE_MYELOMA_MS_DN	ZHAN_MULTIPLE_MYELOMA_MS_DN		18	-0.30137008	-0.8565419	0.71428573	0.7938574	1	4379	tags=39%, list=39%, signal=64%
CREIGHTON_ENDOCRINE_THERAPY_RESISTANCE_4	CREIGHTON_ENDOCRINE_THERAPY_RESISTANCE_4		163	-0.23064153	-0.8560553	0.7	0.7941812	1	1688	tags=20%, list=15%, signal=23%
ZHAN_MULTIPLE_MYELOMA_DN	ZHAN_MULTIPLE_MYELOMA_DN		22	-0.36989525	-0.8559204	0.6818182	0.7937602	1	3446	tags=41%, list=31%, signal=59%
HOFFMANN_IMMATURE_TO_MATURE_B_LYMPHOCYTE_UP	HOFFMANN_IMMATURE_TO_MATURE_B_LYMPHOCYTE_UP		19	-0.35838708	-0.8548039	0.6304348	0.7952847	1	922	tags=21%, list=8%, signal=23%
JAZAG_TGFB1_SIGNALING_UP	JAZAG_TGFB1_SIGNALING_UP		67	-0.22313017	-0.8547297	0.76785713	0.7948095	1	3424	tags=34%, list=31%, signal=49%
AIGNER_ZEB1_TARGETS	AIGNER_ZEB1_TARGETS		25	-0.43516576	-0.85436356	0.6511628	0.7948413	1	4631	tags=64%, list=41%, signal=109%
ROVERSI_GLIOMA_COPY_NUMBER_UP	ROVERSI_GLIOMA_COPY_NUMBER_UP		60	-0.25544924	-0.8541219	0.6938776	0.79473406	1	2984	tags=35%, list=27%, signal=47%
WOO_LIVER_CANCER_RECURRENCE_DN	WOO_LIVER_CANCER_RECURRENCE_DN		53	-0.28935465	-0.85308385	0.6315789	0.7960973	1	1540	tags=17%, list=14%, signal=20%
RASHI_RESPONSE_TO_IONIZING_RADIATION_6	RASHI_RESPONSE_TO_IONIZING_RADIATION_6		70	-0.27203116	-0.8519994	0.58928573	0.7975771	1	2296	tags=30%, list=21%, signal=38%
REACTOME_REV_MEDIATED_NUCLEAR_EXPORT_OF_HIV1_RNA	REACTOME_REV_MEDIATED_NUCLEAR_EXPORT_OF_HIV1_RNA		18	-0.32758817	-0.8514523	0.63461536	0.79815245	1	6885	tags=78%, list=61%, signal=202%
MARTORIATI_MDM4_TARGETS_NEUROEPITHELIUM_UP	MARTORIATI_MDM4_TARGETS_NEUROEPITHELIUM_UP		76	-0.2505068	-0.8510043	0.71428573	0.7984287	1	4309	tags=43%, list=38%, signal=70%
ZHU_CMV_ALL_DN	ZHU_CMV_ALL_DN		49	-0.3242899	-0.8506459	0.7173913	0.79859155	1	4442	tags=51%, list=40%, signal=84%
LAU_APOPTOSIS_CDKN2A_UP	LAU_APOPTOSIS_CDKN2A_UP		36	-0.25595653	-0.8503898	0.6	0.7985637	1	5764	tags=64%, list=51%, signal=131%
VANTVEER_BREAST_CANCER_BRCA1_DN	VANTVEER_BREAST_CANCER_BRCA1_DN		18	-0.3477858	-0.85023797	0.6	0.79823196	1	956	tags=22%, list=9%, signal=24%
MOREAUX_MULTIPLE_MYELOMA_BY_TACI_UP	MOREAUX_MULTIPLE_MYELOMA_BY_TACI_UP		213	-0.248587	-0.8502308	0.7173913	0.7976069	1	2477	tags=27%, list=22%, signal=34%
REACTOME_PEROXISOMAL_LIPID_METABOLISM	REACTOME_PEROXISOMAL_LIPID_METABOLISM		15	-0.35447425	-0.84918493	0.7118644	0.79888207	1	9	tags=7%, list=0%, signal=7%
TONKS_TARGETS_OF_RUNX1_RUNX1T1_FUSION_HSC_DN	TONKS_TARGETS_OF_RUNX1_RUNX1T1_FUSION_HSC_DN		121	-0.2980863	-0.84805614	0.5869565	0.8005855	1	1592	tags=24%, list=14%, signal=28%
KEGG_PORPHYRIN_AND_CHLOROPHYLL_METABOLISM	KEGG_PORPHYRIN_AND_CHLOROPHYLL_METABOLISM		17	-0.30507672	-0.8465859	0.59615386	0.80234915	1	1757	tags=24%, list=16%, signal=28%
HADDAD_T_LYMPHOCYTE_AND_NK_PROGENITOR_UP	HADDAD_T_LYMPHOCYTE_AND_NK_PROGENITOR_UP		44	-0.2780047	-0.84656394	0.75	0.80175054	1	2216	tags=25%, list=20%, signal=31%
AIYAR_COBRA1_TARGETS_UP	AIYAR_COBRA1_TARGETS_UP		26	-0.30945268	-0.8463946	0.68421054	0.80144346	1	2508	tags=31%, list=22%, signal=40%
GOLDRATH_IMMUNE_MEMORY	GOLDRATH_IMMUNE_MEMORY		52	-0.2985817	-0.8457264	0.74	0.80196255	1	2421	tags=27%, list=22%, signal=34%
SMID_BREAST_CANCER_ERBB2_UP	SMID_BREAST_CANCER_ERBB2_UP		86	-0.2767147	-0.84544355	0.6909091	0.80196184	1	2579	tags=30%, list=23%, signal=39%
LEE_EARLY_T_LYMPHOCYTE_DN	LEE_EARLY_T_LYMPHOCYTE_DN		17	-0.344673	-0.8443095	0.68	0.8032551	1	553	tags=18%, list=5%, signal=19%
KEGG_HYPERTROPHIC_CARDIOMYOPATHY_HCM	KEGG_HYPERTROPHIC_CARDIOMYOPATHY_HCM		55	-0.30275974	-0.8429083	0.64705884	0.80494374	1	2146	tags=29%, list=19%, signal=36%
GENTILE_UV_RESPONSE_CLUSTER_D8	GENTILE_UV_RESPONSE_CLUSTER_D8		19	-0.31461945	-0.8423253	0.6727273	0.8056034	1	867	tags=16%, list=8%, signal=17%
KEGG_DILATED_CARDIOMYOPATHY	KEGG_DILATED_CARDIOMYOPATHY		63	-0.29707137	-0.8411854	0.627451	0.8075387	1	2121	tags=29%, list=19%, signal=35%
JAERVINEN_AMPLIFIED_IN_LARYNGEAL_CANCER	JAERVINEN_AMPLIFIED_IN_LARYNGEAL_CANCER		20	-0.26386625	-0.84074587	0.6851852	0.80788326	1	2731	tags=25%, list=24%, signal=33%
NIKOLSKY_BREAST_CANCER_17Q21_Q25_AMPLICON	NIKOLSKY_BREAST_CANCER_17Q21_Q25_AMPLICON		179	-0.2141642	-0.84045774	0.7592593	0.80775493	1	3051	tags=30%, list=27%, signal=41%
SAKAI_CHRONIC_HEPATITIS_VS_LIVER_CANCER_UP	SAKAI_CHRONIC_HEPATITIS_VS_LIVER_CANCER_UP		45	-0.2718378	-0.839508	0.6226415	0.80887514	1	4615	tags=44%, list=41%, signal=75%
BOYLAN_MULTIPLE_MYELOMA_C_D_UP	BOYLAN_MULTIPLE_MYELOMA_C_D_UP		73	-0.260362	-0.83943397	0.7	0.8083322	1	3128	tags=32%, list=28%, signal=43%
REACTOME_AMINE_COMPOUND_SLC_TRANSPORTERS	REACTOME_AMINE_COMPOUND_SLC_TRANSPORTERS		22	-0.35456914	-0.8360626	0.70212764	0.8138105	1	457	tags=14%, list=4%, signal=14%
JAATINEN_HEMATOPOIETIC_STEM_CELL_DN	JAATINEN_HEMATOPOIETIC_STEM_CELL_DN		136	-0.2776184	-0.8360533	0.6666667	0.8131913	1	1795	tags=21%, list=16%, signal=25%
RODWELL_AGING_KIDNEY_UP	RODWELL_AGING_KIDNEY_UP		205	-0.26508552	-0.8357936	0.6603774	0.8129031	1	3763	tags=40%, list=34%, signal=60%
MARTINEZ_TP53_TARGETS_UP	MARTINEZ_TP53_TARGETS_UP		467	-0.23765685	-0.83548605	0.68	0.812962	1	2713	tags=28%, list=24%, signal=35%
BONOME_OVARIAN_CANCER_POOR_SURVIVAL_UP	BONOME_OVARIAN_CANCER_POOR_SURVIVAL_UP		20	-0.33953416	-0.83519375	0.6923077	0.8128677	1	1681	tags=20%, list=15%, signal=23%
KIM_MYCN_AMPLIFICATION_TARGETS_UP	KIM_MYCN_AMPLIFICATION_TARGETS_UP		42	-0.26530355	-0.8346504	0.74545455	0.81321335	1	5412	tags=55%, list=48%, signal=106%
ZHU_CMV_24_HR_DN	ZHU_CMV_24_HR_DN		39	-0.32944635	-0.8345006	0.6888889	0.8129038	1	4442	tags=49%, list=40%, signal=80%
FRASOR_TAMOXIFEN_RESPONSE_UP	FRASOR_TAMOXIFEN_RESPONSE_UP		32	-0.26756996	-0.83328676	0.7222222	0.8142179	1	1598	tags=19%, list=14%, signal=22%
ODONNELL_METASTASIS_UP	ODONNELL_METASTASIS_UP		42	-0.28611574	-0.83310145	0.71428573	0.8139651	1	3664	tags=38%, list=33%, signal=56%
BROCKE_APOPTOSIS_REVERSED_BY_IL6	BROCKE_APOPTOSIS_REVERSED_BY_IL6		78	-0.24362808	-0.83251345	0.71929824	0.8145782	1	2989	tags=35%, list=27%, signal=47%
ONDER_CDH1_TARGETS_1_UP	ONDER_CDH1_TARGETS_1_UP		80	-0.2429418	-0.8325079	0.71929824	0.81396866	1	1689	tags=20%, list=15%, signal=23%
REACTOME_CELL_JUNCTION_ORGANIZATION	REACTOME_CELL_JUNCTION_ORGANIZATION		57	-0.28809416	-0.83248746	0.7358491	0.8133727	1	2794	tags=30%, list=25%, signal=40%
CUI_TCF21_TARGETS_UP	CUI_TCF21_TARGETS_UP		22	-0.35570502	-0.832313	0.7254902	0.8133036	1	1745	tags=27%, list=16%, signal=32%
ODONNELL_METASTASIS_DN	ODONNELL_METASTASIS_DN		16	-0.2855484	-0.83123386	0.6779661	0.81478405	1	5986	tags=69%, list=53%, signal=147%
LEE_METASTASIS_AND_ALTERNATIVE_SPLICING_DN	LEE_METASTASIS_AND_ALTERNATIVE_SPLICING_DN		29	-0.2834935	-0.8311074	0.7169811	0.81430364	1	1104	tags=17%, list=10%, signal=19%
REACTOME_STABILIZATION_OF_P53	REACTOME_STABILIZATION_OF_P53		36	-0.28318036	-0.8307084	0.5833333	0.81456906	1	5909	tags=67%, list=53%, signal=141%
YAGI_AML_SURVIVAL	YAGI_AML_SURVIVAL		80	-0.2098771	-0.830516	0.71428573	0.81436324	1	2885	tags=30%, list=26%, signal=40%
NELSON_RESPONSE_TO_ANDROGEN_UP	NELSON_RESPONSE_TO_ANDROGEN_UP		55	-0.26861307	-0.830479	0.6875	0.8138011	1	3802	tags=42%, list=34%, signal=63%
KEGG_CYSTEINE_AND_METHIONINE_METABOLISM	KEGG_CYSTEINE_AND_METHIONINE_METABOLISM		25	-0.2706033	-0.8304102	0.6481481	0.81328714	1	3426	tags=32%, list=31%, signal=46%
TONKS_TARGETS_OF_RUNX1_RUNX1T1_FUSION_SUSTAINDED_IN_ERYTHROCYTE_UP	TONKS_TARGETS_OF_RUNX1_RUNX1T1_FUSION_SUSTAINDED_IN_ERYTHROCYTE_UP		30	-0.34209523	-0.8299766	0.6904762	0.8133718	1	384	tags=13%, list=3%, signal=14%
SENGUPTA_EBNA1_ANTICORRELATED	SENGUPTA_EBNA1_ANTICORRELATED		73	-0.2571195	-0.8293752	0.74509805	0.81387883	1	946	tags=14%, list=8%, signal=15%
LIANG_HEMATOPOIESIS_STEM_CELL_NUMBER_LARGE_VS_TINY_DN	LIANG_HEMATOPOIESIS_STEM_CELL_NUMBER_LARGE_VS_TINY_DN		33	-0.26026884	-0.82923704	0.7407407	0.8135013	1	1757	tags=24%, list=16%, signal=29%
LEE_LIVER_CANCER_MYC_E2F1_UP	LEE_LIVER_CANCER_MYC_E2F1_UP		41	-0.28743213	-0.8291986	0.7735849	0.81293005	1	952	tags=17%, list=9%, signal=19%
FONTAINE_PAPILLARY_THYROID_CARCINOMA_DN	FONTAINE_PAPILLARY_THYROID_CARCINOMA_DN		47	-0.27897882	-0.8291412	0.7058824	0.81244636	1	2548	tags=30%, list=23%, signal=38%
ALONSO_METASTASIS_DN	ALONSO_METASTASIS_DN		15	-0.35787493	-0.82865745	0.7058824	0.8127438	1	1000	tags=20%, list=9%, signal=22%
GARGALOVIC_RESPONSE_TO_OXIDIZED_PHOSPHOLIPIDS_TURQUOISE_UP	GARGALOVIC_RESPONSE_TO_OXIDIZED_PHOSPHOLIPIDS_TURQUOISE_UP		33	-0.26460955	-0.8283885	0.7719298	0.81253844	1	2973	tags=33%, list=27%, signal=45%
THEILGAARD_NEUTROPHIL_AT_SKIN_WOUND_UP	THEILGAARD_NEUTROPHIL_AT_SKIN_WOUND_UP		51	-0.25381708	-0.8280313	0.6666667	0.8124933	1	5076	tags=51%, list=45%, signal=93%
ENK_UV_RESPONSE_KERATINOCYTE_UP	ENK_UV_RESPONSE_KERATINOCYTE_UP		379	-0.19546796	-0.82795525	0.81632656	0.81203026	1	4088	tags=39%, list=37%, signal=60%
PENG_LEUCINE_DEPRIVATION_UP	PENG_LEUCINE_DEPRIVATION_UP		18	-0.28512698	-0.82762575	0.7755102	0.812137	1	5275	tags=61%, list=47%, signal=115%
KEGG_PYRUVATE_METABOLISM	KEGG_PYRUVATE_METABOLISM		29	-0.30234763	-0.8273657	0.69491524	0.8121077	1	2090	tags=31%, list=19%, signal=38%
MCLACHLAN_DENTAL_CARIES_DN	MCLACHLAN_DENTAL_CARIES_DN		146	-0.29331383	-0.82473403	0.7307692	0.8167609	1	1878	tags=26%, list=17%, signal=31%
CHIANG_LIVER_CANCER_SUBCLASS_INTERFERON_DN	CHIANG_LIVER_CANCER_SUBCLASS_INTERFERON_DN		19	-0.3292498	-0.82472706	0.6666667	0.81613505	1	1009	tags=21%, list=9%, signal=23%
DAZARD_RESPONSE_TO_UV_NHEK_UP	DAZARD_RESPONSE_TO_UV_NHEK_UP		108	-0.22623256	-0.82464236	0.7222222	0.81563026	1	1174	tags=15%, list=10%, signal=16%
GRADE_COLON_VS_RECTAL_CANCER_DN	GRADE_COLON_VS_RECTAL_CANCER_DN		27	-0.2827013	-0.82434076	0.7090909	0.81539536	1	1597	tags=26%, list=14%, signal=30%
VALK_AML_WITH_FLT3_ITD	VALK_AML_WITH_FLT3_ITD		26	-0.3026613	-0.82425404	0.73170733	0.8149447	1	1887	tags=31%, list=17%, signal=37%
DAZARD_UV_RESPONSE_CLUSTER_G1	DAZARD_UV_RESPONSE_CLUSTER_G1		28	-0.27756208	-0.8238656	0.7719298	0.81498575	1	3765	tags=39%, list=34%, signal=59%
NIKOLSKY_BREAST_CANCER_11Q12_Q14_AMPLICON	NIKOLSKY_BREAST_CANCER_11Q12_Q14_AMPLICON		74	-0.2133218	-0.8237036	0.6938776	0.81461626	1	1456	tags=15%, list=13%, signal=17%
NIKOLSKY_MUTATED_AND_AMPLIFIED_IN_BREAST_CANCER	NIKOLSKY_MUTATED_AND_AMPLIFIED_IN_BREAST_CANCER		38	-0.27833357	-0.82351273	0.66071427	0.81436884	1	4932	tags=50%, list=44%, signal=89%
BROWNE_HCMV_INFECTION_14HR_DN	BROWNE_HCMV_INFECTION_14HR_DN		164	-0.21913265	-0.823187	0.84313726	0.8143779	1	3382	tags=32%, list=30%, signal=46%
EBAUER_TARGETS_OF_PAX3_FOXO1_FUSION_UP	EBAUER_TARGETS_OF_PAX3_FOXO1_FUSION_UP		124	-0.28991318	-0.8226921	0.7058824	0.81461114	1	1773	tags=22%, list=16%, signal=26%
CHIANG_LIVER_CANCER_SUBCLASS_INTERFERON_UP	CHIANG_LIVER_CANCER_SUBCLASS_INTERFERON_UP		16	-0.34586048	-0.82253736	0.6666667	0.8141708	1	1397	tags=25%, list=12%, signal=29%
IVANOVA_HEMATOPOIESIS_STEM_CELL	IVANOVA_HEMATOPOIESIS_STEM_CELL		61	-0.2454025	-0.82237935	0.78431374	0.8138988	1	1576	tags=18%, list=14%, signal=21%
NGUYEN_NOTCH1_TARGETS_UP	NGUYEN_NOTCH1_TARGETS_UP		15	-0.34318328	-0.8222151	0.6666667	0.81357825	1	1298	tags=27%, list=12%, signal=30%
IGARASHI_ATF4_TARGETS_DN	IGARASHI_ATF4_TARGETS_DN		48	-0.24906215	-0.82038784	0.8103448	0.8163635	1	2560	tags=29%, list=23%, signal=38%
HOFMANN_CELL_LYMPHOMA_DN	HOFMANN_CELL_LYMPHOMA_DN		23	-0.28669566	-0.8202217	0.73333335	0.8160076	1	650	tags=13%, list=6%, signal=14%
KEGG_PROTEASOME	KEGG_PROTEASOME		36	-0.27863204	-0.8191208	0.65217394	0.81724	1	4753	tags=50%, list=42%, signal=87%
MONNIER_POSTRADIATION_TUMOR_ESCAPE_DN	MONNIER_POSTRADIATION_TUMOR_ESCAPE_DN		228	-0.20705216	-0.8185642	0.71428573	0.81759113	1	2958	tags=28%, list=26%, signal=37%
SCHLESINGER_H3K27ME3_IN_NORMAL_AND_METHYLATED_IN_CANCER	SCHLESINGER_H3K27ME3_IN_NORMAL_AND_METHYLATED_IN_CANCER		15	-0.37256655	-0.817267	0.70212764	0.81923664	1	952	tags=27%, list=9%, signal=29%
WOTTON_RUNX_TARGETS_DN	WOTTON_RUNX_TARGETS_DN		19	-0.32786345	-0.81548315	0.6923077	0.8220488	1	1261	tags=26%, list=11%, signal=30%
BROWNE_HCMV_INFECTION_30MIN_DN	BROWNE_HCMV_INFECTION_30MIN_DN		60	-0.26239002	-0.81525975	0.7755102	0.82181126	1	201	tags=8%, list=2%, signal=8%
OKUMURA_INFLAMMATORY_RESPONSE_LPS	OKUMURA_INFLAMMATORY_RESPONSE_LPS		109	-0.22935025	-0.8146635	0.7592593	0.8223022	1	3297	tags=33%, list=29%, signal=46%
MARSON_FOXP3_TARGETS_DN	MARSON_FOXP3_TARGETS_DN		32	-0.28055242	-0.8126976	0.7735849	0.8250789	1	3130	tags=34%, list=28%, signal=48%
LUI_THYROID_CANCER_CLUSTER_2	LUI_THYROID_CANCER_CLUSTER_2		25	-0.3023014	-0.8126199	0.76	0.8245917	1	4603	tags=48%, list=41%, signal=81%
REACTOME_INTEGRATION_OF_ENERGY_METABOLISM	REACTOME_INTEGRATION_OF_ENERGY_METABOLISM		160	-0.19541478	-0.8122677	0.6981132	0.8245247	1	3360	tags=28%, list=30%, signal=39%
VARELA_ZMPSTE24_TARGETS_UP	VARELA_ZMPSTE24_TARGETS_UP		27	-0.28911528	-0.81195074	0.7058824	0.82460177	1	459	tags=11%, list=4%, signal=12%
SESTO_RESPONSE_TO_UV_C0	SESTO_RESPONSE_TO_UV_C0		80	-0.21108717	-0.810089	0.6603774	0.8275845	1	5090	tags=50%, list=45%, signal=91%
NAKAMURA_METASTASIS_MODEL_UP	NAKAMURA_METASTASIS_MODEL_UP		25	-0.2994375	-0.80972177	0.8	0.8277004	1	363	tags=12%, list=3%, signal=12%
BROWNE_HCMV_INFECTION_12HR_DN	BROWNE_HCMV_INFECTION_12HR_DN		52	-0.25633323	-0.80921054	0.7222222	0.82835174	1	1622	tags=19%, list=14%, signal=22%
BILD_SRC_ONCOGENIC_SIGNATURE	BILD_SRC_ONCOGENIC_SIGNATURE		24	-0.2885301	-0.8085373	0.6896552	0.82882714	1	2970	tags=38%, list=27%, signal=51%
LI_LUNG_CANCER	LI_LUNG_CANCER		29	-0.23610957	-0.8075004	0.75	0.8300816	1	3354	tags=34%, list=30%, signal=49%
MCLACHLAN_DENTAL_CARIES_UP	MCLACHLAN_DENTAL_CARIES_UP		134	-0.28521693	-0.80746263	0.64285713	0.8295407	1	1869	tags=26%, list=17%, signal=31%
WILLIAMS_ESR2_TARGETS_UP	WILLIAMS_ESR2_TARGETS_UP		15	-0.29594442	-0.8067824	0.81632656	0.8304712	1	3290	tags=33%, list=29%, signal=47%
TONKS_TARGETS_OF_RUNX1_RUNX1T1_FUSION_MONOCYTE_UP	TONKS_TARGETS_OF_RUNX1_RUNX1T1_FUSION_MONOCYTE_UP		128	-0.22159934	-0.8056707	0.7708333	0.832025	1	5124	tags=49%, list=46%, signal=90%
DAVIES_MULTIPLE_MYELOMA_VS_MGUS_DN	DAVIES_MULTIPLE_MYELOMA_VS_MGUS_DN		18	-0.31783047	-0.80435663	0.6666667	0.8336324	1	3725	tags=50%, list=33%, signal=75%
REACTOME_GLUCOSE_REGULATION_OF_INSULIN_SECRETION	REACTOME_GLUCOSE_REGULATION_OF_INSULIN_SECRETION		117	-0.19472477	-0.8038828	0.6545454	0.8338509	1	4332	tags=34%, list=39%, signal=55%
CHANG_CORE_SERUM_RESPONSE_DN	CHANG_CORE_SERUM_RESPONSE_DN		19	-0.28882954	-0.80315036	0.70212764	0.83463085	1	4120	tags=47%, list=37%, signal=75%
KOKKINAKIS_METHIONINE_DEPRIVATION_48HR_UP	KOKKINAKIS_METHIONINE_DEPRIVATION_48HR_UP		83	-0.23509626	-0.8028897	0.8235294	0.83452356	1	2393	tags=25%, list=21%, signal=32%
SHEPARD_CRUSH_AND_BURN_MUTANT_UP	SHEPARD_CRUSH_AND_BURN_MUTANT_UP		97	-0.20583151	-0.8024401	0.82758623	0.83453995	1	1937	tags=15%, list=17%, signal=19%
LASTOWSKA_COAMPLIFIED_WITH_MYCN	LASTOWSKA_COAMPLIFIED_WITH_MYCN		22	-0.287832	-0.80208504	0.7407407	0.83456504	1	4356	tags=36%, list=39%, signal=59%
TURASHVILI_BREAST_LOBULAR_CARCINOMA_VS_LOBULAR_NORMAL_UP	TURASHVILI_BREAST_LOBULAR_CARCINOMA_VS_LOBULAR_NORMAL_UP		54	-0.2949739	-0.80194384	0.6792453	0.83419126	1	2560	tags=35%, list=23%, signal=45%
TAYLOR_METHYLATED_IN_ACUTE_LYMPHOBLASTIC_LEUKEMIA	TAYLOR_METHYLATED_IN_ACUTE_LYMPHOBLASTIC_LEUKEMIA		39	-0.24365108	-0.7998391	0.7586207	0.8369909	1	2638	tags=28%, list=24%, signal=37%
HOSHIDA_LIVER_CANCER_SURVIVAL_DN	HOSHIDA_LIVER_CANCER_SURVIVAL_DN		82	-0.21137412	-0.79983187	0.7692308	0.83636856	1	2277	tags=22%, list=20%, signal=27%
KEGG_NEUROACTIVE_LIGAND_RECEPTOR_INTERACTION	KEGG_NEUROACTIVE_LIGAND_RECEPTOR_INTERACTION		183	-0.2792306	-0.7990174	0.7083333	0.83730674	1	2806	tags=27%, list=25%, signal=35%
AMIT_EGF_RESPONSE_480_HELA	AMIT_EGF_RESPONSE_480_HELA		99	-0.23666945	-0.7985357	0.68085104	0.8376473	1	4944	tags=52%, list=44%, signal=91%
JAZAG_TGFB1_SIGNALING_VIA_SMAD4_DN	JAZAG_TGFB1_SIGNALING_VIA_SMAD4_DN		42	-0.2489847	-0.79839164	0.8235294	0.8372716	1	3978	tags=43%, list=36%, signal=66%
GAUSSMANN_MLL_AF4_FUSION_TARGETS_G_UP	GAUSSMANN_MLL_AF4_FUSION_TARGETS_G_UP		108	-0.25346312	-0.79810035	0.8666667	0.83718884	1	1434	tags=20%, list=13%, signal=23%
GU_PDEF_TARGETS_UP	GU_PDEF_TARGETS_UP		47	-0.32151556	-0.79785734	0.73913044	0.8371201	1	4368	tags=49%, list=39%, signal=80%
KEGG_O_GLYCAN_BIOSYNTHESIS	KEGG_O_GLYCAN_BIOSYNTHESIS		17	-0.3114076	-0.79781735	0.7619048	0.83656645	1	2379	tags=35%, list=21%, signal=45%
GRUETZMANN_PANCREATIC_CANCER_UP	GRUETZMANN_PANCREATIC_CANCER_UP		252	-0.23315081	-0.7973778	0.8	0.83675885	1	2970	tags=31%, list=27%, signal=41%
NAKAMURA_METASTASIS_MODEL_DN	NAKAMURA_METASTASIS_MODEL_DN		23	-0.2945218	-0.7963098	0.74509805	0.8383785	1	1898	tags=35%, list=17%, signal=42%
FAELT_B_CLL_WITH_VH_REARRANGEMENTS_UP	FAELT_B_CLL_WITH_VH_REARRANGEMENTS_UP		37	-0.25358763	-0.79590696	0.7346939	0.8385601	1	5192	tags=59%, list=46%, signal=110%
AMIT_SERUM_RESPONSE_60_MCF10A	AMIT_SERUM_RESPONSE_60_MCF10A		38	-0.24891414	-0.79501337	0.6981132	0.83967394	1	739	tags=11%, list=7%, signal=11%
SHAFFER_IRF4_TARGETS_IN_ACTIVATED_DENDRITIC_CELL	SHAFFER_IRF4_TARGETS_IN_ACTIVATED_DENDRITIC_CELL		43	-0.2508657	-0.79477715	0.8113208	0.8394524	1	2792	tags=35%, list=25%, signal=46%
GARCIA_TARGETS_OF_FLI1_AND_DAX1_UP	GARCIA_TARGETS_OF_FLI1_AND_DAX1_UP		22	-0.2945116	-0.7947655	0.74	0.8388709	1	566	tags=14%, list=5%, signal=14%
ZHAN_MULTIPLE_MYELOMA_MF_UP	ZHAN_MULTIPLE_MYELOMA_MF_UP		29	-0.29116562	-0.7935353	0.6938776	0.84024966	1	925	tags=14%, list=8%, signal=15%
DORN_ADENOVIRUS_INFECTION_24HR_DN	DORN_ADENOVIRUS_INFECTION_24HR_DN		32	-0.26485282	-0.79326254	0.6923077	0.8402536	1	284	tags=9%, list=3%, signal=10%
SATO_SILENCED_BY_DEACETYLATION_IN_PANCREATIC_CANCER	SATO_SILENCED_BY_DEACETYLATION_IN_PANCREATIC_CANCER		28	-0.2842203	-0.79254866	0.8301887	0.84114933	1	1928	tags=29%, list=17%, signal=34%
RIGGINS_TAMOXIFEN_RESISTANCE_UP	RIGGINS_TAMOXIFEN_RESISTANCE_UP		45	-0.2744432	-0.7921943	0.7755102	0.8413037	1	1991	tags=24%, list=18%, signal=30%
ROSS_AML_WITH_PML_RARA_FUSION	ROSS_AML_WITH_PML_RARA_FUSION		43	-0.2779827	-0.790766	0.6862745	0.8429808	1	3330	tags=37%, list=30%, signal=53%
SMITH_TERT_TARGETS_UP	SMITH_TERT_TARGETS_UP		85	-0.20212807	-0.79026157	0.7758621	0.84330183	1	4878	tags=45%, list=44%, signal=79%
SAKAI_CHRONIC_HEPATITIS_VS_LIVER_CANCER_DN	SAKAI_CHRONIC_HEPATITIS_VS_LIVER_CANCER_DN		21	-0.2850859	-0.7902012	0.6956522	0.84279305	1	5911	tags=71%, list=53%, signal=151%
WEBER_METHYLATED_HCP_IN_FIBROBLAST_DN	WEBER_METHYLATED_HCP_IN_FIBROBLAST_DN		16	-0.3535071	-0.790098	0.78723407	0.84223104	1	1484	tags=19%, list=13%, signal=22%
BIOCARTA_NKT_PATHWAY	BIOCARTA_NKT_PATHWAY		21	-0.323083	-0.7895612	0.6666667	0.84250665	1	3643	tags=52%, list=33%, signal=77%
TSAI_RESPONSE_TO_RADIATION_THERAPY	TSAI_RESPONSE_TO_RADIATION_THERAPY		22	-0.33879644	-0.78864855	0.76	0.8433486	1	1218	tags=18%, list=11%, signal=20%
FLECHNER_BIOPSY_KIDNEY_TRANSPLANT_REJECTED_VS_OK_UP	FLECHNER_BIOPSY_KIDNEY_TRANSPLANT_REJECTED_VS_OK_UP		64	-0.30876467	-0.7886221	0.6122449	0.84279	1	1593	tags=25%, list=14%, signal=29%
GENTILE_UV_HIGH_DOSE_DN	GENTILE_UV_HIGH_DOSE_DN		158	-0.2118213	-0.78777224	0.7017544	0.8436486	1	3627	tags=33%, list=32%, signal=48%
TANG_SENESCENCE_TP53_TARGETS_UP	TANG_SENESCENCE_TP53_TARGETS_UP		16	-0.32842192	-0.78747106	0.7222222	0.8436525	1	3070	tags=38%, list=27%, signal=52%
LIANG_HEMATOPOIESIS_STEM_CELL_NUMBER_SMALL_VS_HUGE_UP	LIANG_HEMATOPOIESIS_STEM_CELL_NUMBER_SMALL_VS_HUGE_UP		27	-0.26559785	-0.7871953	0.80851066	0.8436594	1	4583	tags=44%, list=41%, signal=75%
ST_TUMOR_NECROSIS_FACTOR_PATHWAY	ST_TUMOR_NECROSIS_FACTOR_PATHWAY		18	-0.26910397	-0.78554535	0.6923077	0.8461803	1	5826	tags=72%, list=52%, signal=150%
RIGGINS_TAMOXIFEN_RESISTANCE_DN	RIGGINS_TAMOXIFEN_RESISTANCE_DN		132	-0.23149724	-0.785447	0.78846157	0.8457139	1	2503	tags=23%, list=22%, signal=30%
TAKEDA_TARGETS_OF_NUP98_HOXA9_FUSION_6HR_DN	TAKEDA_TARGETS_OF_NUP98_HOXA9_FUSION_6HR_DN		23	-0.30553383	-0.7838307	0.72727275	0.8479738	1	4030	tags=43%, list=36%, signal=68%
FARMER_BREAST_CANCER_CLUSTER_1	FARMER_BREAST_CANCER_CLUSTER_1		26	-0.41580835	-0.783376	0.74	0.84817797	1	1604	tags=27%, list=14%, signal=31%
MOOTHA_PGC	MOOTHA_PGC		263	-0.18082353	-0.78332686	0.75	0.847735	1	3336	tags=27%, list=30%, signal=38%
WINNEPENNINCKX_MELANOMA_METASTASIS_DN	WINNEPENNINCKX_MELANOMA_METASTASIS_DN		26	-0.29604384	-0.7831991	0.78	0.8473167	1	2159	tags=27%, list=19%, signal=33%
REACTOME_VPR_MEDIATED_NUCLEAR_IMPORT_OF_PICS	REACTOME_VPR_MEDIATED_NUCLEAR_IMPORT_OF_PICS		20	-0.30791804	-0.78118914	0.7169811	0.84980416	1	4188	tags=40%, list=37%, signal=64%
TAVAZOIE_METASTASIS	TAVAZOIE_METASTASIS		49	-0.2767666	-0.78047776	0.84615386	0.85046923	1	1092	tags=18%, list=10%, signal=20%
HELLER_SILENCED_BY_METHYLATION_UP	HELLER_SILENCED_BY_METHYLATION_UP		158	-0.252802	-0.7796827	0.82222223	0.85127765	1	2009	tags=22%, list=18%, signal=27%
HAN_SATB1_TARGETS_DN	HAN_SATB1_TARGETS_DN		199	-0.20762998	-0.7777465	0.8979592	0.854031	1	3058	tags=29%, list=27%, signal=39%
MATTIOLI_MULTIPLE_MYELOMA_WITH_14Q32_TRANSLOCATIONS	MATTIOLI_MULTIPLE_MYELOMA_WITH_14Q32_TRANSLOCATIONS		21	-0.3259285	-0.7758891	0.74509805	0.8570164	1	1387	tags=29%, list=12%, signal=33%
TCGA_GLIOBLASTOMA_COPY_NUMBER_UP	TCGA_GLIOBLASTOMA_COPY_NUMBER_UP		34	-0.2302905	-0.77535844	0.75	0.857266	1	5602	tags=59%, list=50%, signal=117%
CHEN_HOXA5_TARGETS_9HR_UP	CHEN_HOXA5_TARGETS_9HR_UP		113	-0.21953438	-0.7745618	0.7017544	0.8578983	1	2490	tags=25%, list=22%, signal=32%
FULCHER_INFLAMMATORY_RESPONSE_LECTIN_VS_LPS_UP	FULCHER_INFLAMMATORY_RESPONSE_LECTIN_VS_LPS_UP		317	-0.2036562	-0.7745544	0.7894737	0.8572953	1	4605	tags=44%, list=41%, signal=73%
GAUSSMANN_MLL_AF4_FUSION_TARGETS_G_DN	GAUSSMANN_MLL_AF4_FUSION_TARGETS_G_DN		18	-0.3164942	-0.7741181	0.8367347	0.85740775	1	1206	tags=28%, list=11%, signal=31%
BARRIER_COLON_CANCER_RECURRENCE_UP	BARRIER_COLON_CANCER_RECURRENCE_UP		23	-0.25894585	-0.7728511	0.7647059	0.8590005	1	5701	tags=48%, list=51%, signal=97%
SASSON_RESPONSE_TO_FORSKOLIN_DN	SASSON_RESPONSE_TO_FORSKOLIN_DN		46	-0.25093395	-0.77279896	0.84615386	0.85852903	1	2643	tags=28%, list=24%, signal=37%
SESTO_RESPONSE_TO_UV_C2	SESTO_RESPONSE_TO_UV_C2		33	-0.23652409	-0.7718365	0.6304348	0.85957754	1	5626	tags=55%, list=50%, signal=109%
DORN_ADENOVIRUS_INFECTION_32HR_DN	DORN_ADENOVIRUS_INFECTION_32HR_DN		27	-0.2619442	-0.7717523	0.78846157	0.8590423	1	284	tags=7%, list=3%, signal=8%
GENTILE_UV_RESPONSE_CLUSTER_D7	GENTILE_UV_RESPONSE_CLUSTER_D7		25	-0.24811454	-0.77125484	0.71428573	0.85900563	1	5626	tags=64%, list=50%, signal=128%
VANHARANTA_UTERINE_FIBROID_UP	VANHARANTA_UTERINE_FIBROID_UP		26	-0.32421273	-0.771211	0.68	0.85844165	1	1505	tags=23%, list=13%, signal=27%
CHIARADONNA_NEOPLASTIC_TRANSFORMATION_KRAS_UP	CHIARADONNA_NEOPLASTIC_TRANSFORMATION_KRAS_UP		88	-0.2567595	-0.7708858	0.8333333	0.85822463	1	1452	tags=23%, list=13%, signal=26%
KAN_RESPONSE_TO_ARSENIC_TRIOXIDE	KAN_RESPONSE_TO_ARSENIC_TRIOXIDE		70	-0.24894367	-0.7700552	0.86538464	0.85895807	1	3273	tags=33%, list=29%, signal=46%
CASORELLI_ACUTE_PROMYELOCYTIC_LEUKEMIA_UP	CASORELLI_ACUTE_PROMYELOCYTIC_LEUKEMIA_UP		97	-0.22252084	-0.76995665	0.8703704	0.8585253	1	3364	tags=35%, list=30%, signal=50%
REACTOME_GS_ALPHA_MEDIATED_EVENTS_IN_GLUCAGON_SIGNALLING	REACTOME_GS_ALPHA_MEDIATED_EVENTS_IN_GLUCAGON_SIGNALLING		19	-0.30926913	-0.7685204	0.76	0.86063683	1	2808	tags=32%, list=25%, signal=42%
ACEVEDO_LIVER_CANCER_WITH_H3K9ME3_DN	ACEVEDO_LIVER_CANCER_WITH_H3K9ME3_DN		36	-0.25711495	-0.76753277	0.779661	0.86144143	1	1542	tags=19%, list=14%, signal=22%
FONTAINE_FOLLICULAR_THYROID_ADENOMA_DN	FONTAINE_FOLLICULAR_THYROID_ADENOMA_DN		39	-0.2672758	-0.7669415	0.8301887	0.8616794	1	2765	tags=38%, list=25%, signal=51%
CAIRO_LIVER_DEVELOPMENT_DN	CAIRO_LIVER_DEVELOPMENT_DN		177	-0.24232735	-0.76580715	0.8113208	0.8630842	1	1879	tags=20%, list=17%, signal=24%
REACTOME_DOWNSTREAM_EVENTS_IN_GPCR_SIGNALING	REACTOME_DOWNSTREAM_EVENTS_IN_GPCR_SIGNALING		289	-0.23759705	-0.76483536	0.8	0.86420804	1	3043	tags=29%, list=27%, signal=39%
LIAN_LIPA_TARGETS_6M	LIAN_LIPA_TARGETS_6M		70	-0.31093344	-0.76468253	0.74	0.8637021	1	2469	tags=36%, list=22%, signal=46%
BIOCARTA_AGR_PATHWAY	BIOCARTA_AGR_PATHWAY		20	-0.30309415	-0.7644726	0.8076923	0.8634944	1	1825	tags=20%, list=16%, signal=24%
YEGNASUBRAMANIAN_PROSTATE_CANCER	YEGNASUBRAMANIAN_PROSTATE_CANCER		70	-0.258734	-0.7631258	0.8888889	0.86497545	1	2253	tags=24%, list=20%, signal=30%
BIOCARTA_ECM_PATHWAY	BIOCARTA_ECM_PATHWAY		17	-0.28465772	-0.76307094	0.8039216	0.8644561	1	357	tags=12%, list=3%, signal=12%
RODWELL_AGING_KIDNEY_NO_BLOOD_DN	RODWELL_AGING_KIDNEY_NO_BLOOD_DN		72	-0.22702444	-0.7627042	0.8867925	0.86435145	1	2409	tags=25%, list=22%, signal=32%
KEGG_CYTOSOLIC_DNA_SENSING_PATHWAY	KEGG_CYTOSOLIC_DNA_SENSING_PATHWAY		28	-0.2520803	-0.7623597	0.6981132	0.86423695	1	1410	tags=18%, list=13%, signal=20%
MANALO_HYPOXIA_UP	MANALO_HYPOXIA_UP		128	-0.2530005	-0.7613387	0.74	0.86525285	1	2224	tags=24%, list=20%, signal=30%
SEIDEN_ONCOGENESIS_BY_MET	SEIDEN_ONCOGENESIS_BY_MET		59	-0.21869361	-0.7608711	0.74545455	0.8653473	1	3021	tags=27%, list=27%, signal=37%
VANTVEER_BREAST_CANCER_BRCA1_UP	VANTVEER_BREAST_CANCER_BRCA1_UP		18	-0.24816103	-0.76086086	0.87142855	0.8647863	1	5181	tags=61%, list=46%, signal=114%
BONCI_TARGETS_OF_MIR15A_AND_MIR16_1	BONCI_TARGETS_OF_MIR15A_AND_MIR16_1		53	-0.2349605	-0.76055497	0.7627119	0.86481714	1	177	tags=8%, list=2%, signal=8%
ST_WNT_BETA_CATENIN_PATHWAY	ST_WNT_BETA_CATENIN_PATHWAY		24	-0.30215764	-0.76053345	0.7234042	0.8642681	1	841	tags=17%, list=8%, signal=18%
AMIT_EGF_RESPONSE_60_HELA	AMIT_EGF_RESPONSE_60_HELA		26	-0.27682903	-0.76045054	0.8235294	0.86376935	1	966	tags=15%, list=9%, signal=17%
BREDEMEYER_RAG_SIGNALING_VIA_ATM_NOT_VIA_NFKB_DN	BREDEMEYER_RAG_SIGNALING_VIA_ATM_NOT_VIA_NFKB_DN		28	-0.24871273	-0.75963366	0.71929824	0.8644747	1	526	tags=11%, list=5%, signal=11%
APPIERTO_RESPONSE_TO_FENRETINIDE_DN	APPIERTO_RESPONSE_TO_FENRETINIDE_DN		23	-0.23485336	-0.75879854	0.6964286	0.86512506	1	2824	tags=35%, list=25%, signal=46%
KEGG_VASOPRESSIN_REGULATED_WATER_REABSORPTION	KEGG_VASOPRESSIN_REGULATED_WATER_REABSORPTION		32	-0.25204846	-0.7575762	0.73333335	0.8665094	1	4342	tags=41%, list=39%, signal=66%
YAMASHITA_LIVER_CANCER_STEM_CELL_DN	YAMASHITA_LIVER_CANCER_STEM_CELL_DN		54	-0.27358592	-0.75589365	0.7826087	0.8685938	1	2076	tags=24%, list=19%, signal=29%
KONDO_PROSTATE_CANCER_HCP_WITH_H3K27ME3	KONDO_PROSTATE_CANCER_HCP_WITH_H3K27ME3		47	-0.26155674	-0.75397354	0.90384614	0.8710305	1	4701	tags=51%, list=42%, signal=88%
SATO_SILENCED_BY_METHYLATION_IN_PANCREATIC_CANCER_1	SATO_SILENCED_BY_METHYLATION_IN_PANCREATIC_CANCER_1		249	-0.23085138	-0.75258803	0.8627451	0.8725625	1	2076	tags=22%, list=19%, signal=27%
BILBAN_B_CLL_LPL_DN	BILBAN_B_CLL_LPL_DN		25	-0.28779784	-0.7508637	0.76744187	0.8749268	1	863	tags=20%, list=8%, signal=22%
LEONARD_HYPOXIA	LEONARD_HYPOXIA		26	-0.27902	-0.7506877	0.71153843	0.87442017	1	2114	tags=31%, list=19%, signal=38%
KEGG_RIG_I_LIKE_RECEPTOR_SIGNALING_PATHWAY	KEGG_RIG_I_LIKE_RECEPTOR_SIGNALING_PATHWAY		34	-0.21559633	-0.7503718	0.86206895	0.8742986	1	2917	tags=29%, list=26%, signal=40%
GALLUZZI_PERMEABILIZE_MITOCHONDRIA	GALLUZZI_PERMEABILIZE_MITOCHONDRIA		26	-0.23179632	-0.7486849	0.8235294	0.87651473	1	3531	tags=38%, list=32%, signal=56%
SESTO_RESPONSE_TO_UV_C6	SESTO_RESPONSE_TO_UV_C6		30	-0.23475471	-0.7484106	0.77272725	0.8763607	1	1440	tags=20%, list=13%, signal=23%
DUNNE_TARGETS_OF_AML1_MTG8_FUSION_UP	DUNNE_TARGETS_OF_AML1_MTG8_FUSION_UP		32	-0.2741567	-0.74795854	0.7659575	0.87641156	1	1344	tags=19%, list=12%, signal=21%
ROZANOV_MMP14_TARGETS_UP	ROZANOV_MMP14_TARGETS_UP		159	-0.24729228	-0.74776155	0.74509805	0.8761869	1	3309	tags=32%, list=30%, signal=45%
HATADA_METHYLATED_IN_LUNG_CANCER_UP	HATADA_METHYLATED_IN_LUNG_CANCER_UP		178	-0.22162335	-0.7469758	0.84313726	0.87670916	1	1661	tags=18%, list=15%, signal=21%
COWLING_MYCN_TARGETS	COWLING_MYCN_TARGETS		26	-0.32003146	-0.74683297	0.7234042	0.87632596	1	1875	tags=31%, list=17%, signal=37%
ROSS_AML_WITH_AML1_ETO_FUSION	ROSS_AML_WITH_AML1_ETO_FUSION		45	-0.21750617	-0.7462568	0.8039216	0.8769284	1	3072	tags=31%, list=27%, signal=43%
SUNG_METASTASIS_STROMA_DN	SUNG_METASTASIS_STROMA_DN		26	-0.27314833	-0.74600327	0.84313726	0.87667096	1	3369	tags=38%, list=30%, signal=55%
KUNINGER_IGF1_VS_PDGFB_TARGETS_DN	KUNINGER_IGF1_VS_PDGFB_TARGETS_DN		17	-0.35604006	-0.74577755	0.8113208	0.8764872	1	1133	tags=24%, list=10%, signal=26%
HOQUE_METHYLATED_IN_CANCER	HOQUE_METHYLATED_IN_CANCER		37	-0.28290984	-0.7453099	0.75	0.8765234	1	2812	tags=32%, list=25%, signal=43%
KYNG_DNA_DAMAGE_UP	KYNG_DNA_DAMAGE_UP		66	-0.21342482	-0.7448745	0.78846157	0.87651455	1	4122	tags=45%, list=37%, signal=72%
TONKS_TARGETS_OF_RUNX1_RUNX1T1_FUSION_GRANULOCYTE_UP	TONKS_TARGETS_OF_RUNX1_RUNX1T1_FUSION_GRANULOCYTE_UP		35	-0.28350767	-0.74447584	0.79591835	0.876599	1	3030	tags=31%, list=27%, signal=43%
REACTOME_GLUCAGON_TYPE_LIGAND_RECEPTORS	REACTOME_GLUCAGON_TYPE_LIGAND_RECEPTORS		23	-0.28984264	-0.7439475	0.7777778	0.8769508	1	2808	tags=26%, list=25%, signal=35%
ROSS_LEUKEMIA_WITH_MLL_FUSIONS	ROSS_LEUKEMIA_WITH_MLL_FUSIONS		49	-0.23785043	-0.7425836	0.8148148	0.8787474	1	2216	tags=27%, list=20%, signal=33%
HUTTMANN_B_CLL_POOR_SURVIVAL_DN	HUTTMANN_B_CLL_POOR_SURVIVAL_DN		36	-0.25558352	-0.74222106	0.8148148	0.8787994	1	3502	tags=42%, list=31%, signal=60%
REACTOME_INORGANIC_CATION_ANION_SLC_TRANSPORTERS	REACTOME_INORGANIC_CATION_ANION_SLC_TRANSPORTERS		64	-0.25457194	-0.7400833	0.88	0.8811933	1	2751	tags=28%, list=25%, signal=37%
SENESE_HDAC1_AND_HDAC2_TARGETS_DN	SENESE_HDAC1_AND_HDAC2_TARGETS_DN		124	-0.25323787	-0.7397065	0.80851066	0.88104296	1	2126	tags=26%, list=19%, signal=32%
BROWNE_HCMV_INFECTION_8HR_UP	BROWNE_HCMV_INFECTION_8HR_UP		63	-0.21912663	-0.73890096	0.81632656	0.88200414	1	3158	tags=33%, list=28%, signal=46%
WIELAND_UP_BY_HBV_INFECTION	WIELAND_UP_BY_HBV_INFECTION		67	-0.29378557	-0.7387455	0.7659575	0.88160115	1	1879	tags=30%, list=17%, signal=36%
ST_GA13_PATHWAY	ST_GA13_PATHWAY		19	-0.2612116	-0.7381127	0.81395346	0.88198525	1	4197	tags=47%, list=37%, signal=76%
TURASHVILI_BREAST_LOBULAR_CARCINOMA_VS_DUCTAL_NORMAL_DN	TURASHVILI_BREAST_LOBULAR_CARCINOMA_VS_DUCTAL_NORMAL_DN		51	-0.268949	-0.7376947	0.9130435	0.8821317	1	1302	tags=22%, list=12%, signal=24%
LU_AGING_BRAIN_DN	LU_AGING_BRAIN_DN		155	-0.22148727	-0.7369108	0.82222223	0.8825906	1	1334	tags=15%, list=12%, signal=17%
WANG_BARRETTS_ESOPHAGUS_AND_ESOPHAGUS_CANCER_DN	WANG_BARRETTS_ESOPHAGUS_AND_ESOPHAGUS_CANCER_DN		24	-0.28987798	-0.73600495	0.80851066	0.88321126	1	888	tags=17%, list=8%, signal=18%
RHEIN_ALL_GLUCOCORTICOID_THERAPY_UP	RHEIN_ALL_GLUCOCORTICOID_THERAPY_UP		47	-0.24760713	-0.73546726	0.9137931	0.8834299	1	4306	tags=43%, list=38%, signal=69%
NUYTTEN_NIPP1_TARGETS_UP	NUYTTEN_NIPP1_TARGETS_UP		355	-0.1950969	-0.7348965	0.9423077	0.8839108	1	3057	tags=27%, list=27%, signal=36%
TANAKA_METHYLATED_IN_ESOPHAGEAL_CARCINOMA	TANAKA_METHYLATED_IN_ESOPHAGEAL_CARCINOMA		55	-0.20804939	-0.7337982	0.8518519	0.8849898	1	5288	tags=51%, list=47%, signal=96%
REACTOME_SIGNALING_BY_ROBO_RECEPTOR	REACTOME_SIGNALING_BY_ROBO_RECEPTOR		21	-0.28261915	-0.7337927	0.75	0.8843916	1	2176	tags=24%, list=19%, signal=29%
TSENG_IRS1_TARGETS_UP	TSENG_IRS1_TARGETS_UP		86	-0.23152383	-0.7330577	0.8703704	0.8848037	1	1403	tags=17%, list=13%, signal=20%
BOYLAN_MULTIPLE_MYELOMA_D_DN	BOYLAN_MULTIPLE_MYELOMA_D_DN		51	-0.23289357	-0.73296756	0.8627451	0.88437593	1	3440	tags=33%, list=31%, signal=48%
CHEBOTAEV_GR_TARGETS_DN	CHEBOTAEV_GR_TARGETS_DN		73	-0.2732267	-0.7327776	0.82978725	0.8840494	1	795	tags=15%, list=7%, signal=16%
KEGG_SMALL_CELL_LUNG_CANCER	KEGG_SMALL_CELL_LUNG_CANCER		48	-0.22059365	-0.73238665	0.8627451	0.883983	1	662	tags=10%, list=6%, signal=11%
NOUZOVA_METHYLATED_IN_APL	NOUZOVA_METHYLATED_IN_APL		22	-0.2730979	-0.73227286	0.8596491	0.88357216	1	3172	tags=45%, list=28%, signal=63%
HADDAD_T_LYMPHOCYTE_AND_NK_PROGENITOR_DN	HADDAD_T_LYMPHOCYTE_AND_NK_PROGENITOR_DN		47	-0.27129394	-0.73170704	0.88235295	0.88378096	1	1909	tags=23%, list=17%, signal=28%
FONTAINE_PAPILLARY_THYROID_CARCINOMA_UP	FONTAINE_PAPILLARY_THYROID_CARCINOMA_UP		35	-0.24362372	-0.7316415	0.8965517	0.88327974	1	2794	tags=40%, list=25%, signal=53%
HONMA_DOCETAXEL_RESISTANCE	HONMA_DOCETAXEL_RESISTANCE		23	-0.24440092	-0.73068386	0.8076923	0.88424885	1	3354	tags=35%, list=30%, signal=50%
SMID_BREAST_CANCER_RELAPSE_IN_BRAIN_DN	SMID_BREAST_CANCER_RELAPSE_IN_BRAIN_DN		43	-0.26551807	-0.7291847	0.8947368	0.88578373	1	1136	tags=19%, list=10%, signal=21%
KONDO_PROSTATE_CANCER_WITH_H3K27ME3	KONDO_PROSTATE_CANCER_WITH_H3K27ME3		81	-0.27030185	-0.72836465	0.78431374	0.8863846	1	2259	tags=25%, list=20%, signal=31%
KEGG_CHEMOKINE_SIGNALING_PATHWAY	KEGG_CHEMOKINE_SIGNALING_PATHWAY		129	-0.22457372	-0.72736585	0.8035714	0.8874361	1	2982	tags=33%, list=27%, signal=44%
RODWELL_AGING_KIDNEY_DN	RODWELL_AGING_KIDNEY_DN		63	-0.2214161	-0.7272752	0.9122807	0.88699776	1	2061	tags=21%, list=18%, signal=25%
LINDSTEDT_DENDRITIC_CELL_MATURATION_D	LINDSTEDT_DENDRITIC_CELL_MATURATION_D		43	-0.27901006	-0.7272571	0.87234044	0.8864136	1	4321	tags=47%, list=39%, signal=75%
ONDER_CDH1_TARGETS_2_DN	ONDER_CDH1_TARGETS_2_DN		264	-0.24584197	-0.7269403	0.8269231	0.8861613	1	2263	tags=28%, list=20%, signal=34%
CHEN_LVAD_SUPPORT_OF_FAILING_HEART_DN	CHEN_LVAD_SUPPORT_OF_FAILING_HEART_DN		33	-0.27928668	-0.72626615	0.88	0.8865136	1	114	tags=6%, list=1%, signal=6%
DER_IFN_BETA_RESPONSE_UP	DER_IFN_BETA_RESPONSE_UP		61	-0.22551574	-0.72570413	0.7777778	0.8866084	1	2859	tags=33%, list=26%, signal=44%
FRASOR_RESPONSE_TO_ESTRADIOL_DN	FRASOR_RESPONSE_TO_ESTRADIOL_DN		40	-0.24743812	-0.72446626	0.8979592	0.887687	1	2279	tags=28%, list=20%, signal=34%
ZHAN_V1_LATE_DIFFERENTIATION_GENES_UP	ZHAN_V1_LATE_DIFFERENTIATION_GENES_UP		25	-0.25898817	-0.72379017	0.84313726	0.8879144	1	2818	tags=36%, list=25%, signal=48%
REACTOME_SEMA4D_IN_SEMAPHORIN_SIGNALING	REACTOME_SEMA4D_IN_SEMAPHORIN_SIGNALING		19	-0.26285085	-0.7235769	0.84090906	0.88763195	1	4197	tags=47%, list=37%, signal=76%
NIKOLSKY_BREAST_CANCER_7Q21_Q22_AMPLICON	NIKOLSKY_BREAST_CANCER_7Q21_Q22_AMPLICON		35	-0.24148916	-0.72271675	0.8301887	0.8882994	1	3446	tags=37%, list=31%, signal=53%
COULOUARN_TEMPORAL_TGFB1_SIGNATURE_DN	COULOUARN_TEMPORAL_TGFB1_SIGNATURE_DN		86	-0.21007554	-0.7224822	0.8727273	0.8881315	1	2157	tags=20%, list=19%, signal=24%
ELLWOOD_MYC_TARGETS_DN	ELLWOOD_MYC_TARGETS_DN		31	-0.2585169	-0.72107774	0.7659575	0.8898791	1	4181	tags=45%, list=37%, signal=72%
WILENSKY_RESPONSE_TO_DARAPLADIB	WILENSKY_RESPONSE_TO_DARAPLADIB		18	-0.32348123	-0.7204856	0.8	0.89008355	1	2521	tags=44%, list=23%, signal=57%
GAZDA_DIAMOND_BLACKFAN_ANEMIA_PROGENITOR_UP	GAZDA_DIAMOND_BLACKFAN_ANEMIA_PROGENITOR_UP		22	-0.23481084	-0.7198814	0.7962963	0.8903868	1	4211	tags=41%, list=38%, signal=65%
TARTE_PLASMA_CELL_VS_PLASMABLAST_UP	TARTE_PLASMA_CELL_VS_PLASMABLAST_UP		240	-0.21652555	-0.71978796	0.89361703	0.8899632	1	1542	tags=15%, list=14%, signal=17%
HOOI_ST7_TARGETS_DN	HOOI_ST7_TARGETS_DN		51	-0.23911092	-0.71968275	0.9056604	0.88954806	1	2802	tags=29%, list=25%, signal=39%
SESTO_RESPONSE_TO_UV_C1	SESTO_RESPONSE_TO_UV_C1		53	-0.23169847	-0.71938026	0.82978725	0.88928205	1	2558	tags=28%, list=23%, signal=37%
WOOD_EBV_EBNA1_TARGETS_DN	WOOD_EBV_EBNA1_TARGETS_DN		32	-0.24120294	-0.7172105	0.8125	0.8917993	1	3199	tags=28%, list=29%, signal=39%
SASSON_RESPONSE_TO_GONADOTROPHINS_DN	SASSON_RESPONSE_TO_GONADOTROPHINS_DN		46	-0.23684898	-0.7157631	0.9183673	0.89344925	1	2643	tags=26%, list=24%, signal=34%
DANG_MYC_TARGETS_DN	DANG_MYC_TARGETS_DN		24	-0.24198404	-0.7157393	0.7708333	0.8928755	1	2802	tags=29%, list=25%, signal=39%
TSAI_RESPONSE_TO_IONIZING_RADIATION	TSAI_RESPONSE_TO_IONIZING_RADIATION		84	-0.2052071	-0.71521467	0.88461536	0.892973	1	3940	tags=33%, list=35%, signal=51%
TIEN_INTESTINE_PROBIOTICS_2HR_UP	TIEN_INTESTINE_PROBIOTICS_2HR_UP		15	-0.24589962	-0.7145444	0.86	0.89359707	1	6117	tags=80%, list=55%, signal=176%
REACTOME_FRS2MEDIATED_CASCADE	REACTOME_FRS2MEDIATED_CASCADE		19	-0.28998008	-0.7143472	0.8113208	0.89333624	1	1257	tags=21%, list=11%, signal=24%
MCCLUNG_DELTA_FOSB_TARGETS_2WK	MCCLUNG_DELTA_FOSB_TARGETS_2WK		34	-0.2662254	-0.71422833	0.8333333	0.8929319	1	3411	tags=35%, list=30%, signal=51%
XU_AKT1_TARGETS_6HR	XU_AKT1_TARGETS_6HR		17	-0.31267512	-0.7128792	0.7647059	0.89422506	1	3735	tags=47%, list=33%, signal=71%
KOKKINAKIS_METHIONINE_DEPRIVATION_96HR_UP	KOKKINAKIS_METHIONINE_DEPRIVATION_96HR_UP		75	-0.21445417	-0.71283513	0.92	0.8936668	1	1388	tags=19%, list=12%, signal=21%
BIDUS_METASTASIS_DN	BIDUS_METASTASIS_DN		76	-0.2338878	-0.71123517	0.7358491	0.8950584	1	4262	tags=41%, list=38%, signal=65%
HESS_TARGETS_OF_HOXA9_AND_MEIS1_DN	HESS_TARGETS_OF_HOXA9_AND_MEIS1_DN		62	-0.27952477	-0.7110112	0.8125	0.8948993	1	2899	tags=37%, list=26%, signal=50%
REACTOME_INTEGRIN_CELL_SURFACE_INTERACTIONS	REACTOME_INTEGRIN_CELL_SURFACE_INTERACTIONS		53	-0.257064	-0.7104616	0.8888889	0.8951811	1	1981	tags=25%, list=18%, signal=30%
PARENT_MTOR_SIGNALING_DN	PARENT_MTOR_SIGNALING_DN		26	-0.25808266	-0.70994157	0.8333333	0.8953062	1	3751	tags=35%, list=33%, signal=52%
ENK_UV_RESPONSE_EPIDERMIS_DN	ENK_UV_RESPONSE_EPIDERMIS_DN		350	-0.18977499	-0.7095695	0.9423077	0.89525545	1	3058	tags=29%, list=27%, signal=38%
DAIRKEE_CANCER_PRONE_RESPONSE_E2	DAIRKEE_CANCER_PRONE_RESPONSE_E2		18	-0.30953965	-0.7085245	0.85714287	0.89619076	1	1622	tags=28%, list=14%, signal=32%
KEGG_TGF_BETA_SIGNALING_PATHWAY	KEGG_TGF_BETA_SIGNALING_PATHWAY		51	-0.23633811	-0.70806754	0.9	0.8962491	1	2853	tags=31%, list=25%, signal=42%
DOANE_BREAST_CANCER_CLASSES_DN	DOANE_BREAST_CANCER_CLASSES_DN		21	-0.2708972	-0.7078562	0.90384614	0.89592576	1	2225	tags=29%, list=20%, signal=36%
GENTILE_UV_RESPONSE_CLUSTER_D6	GENTILE_UV_RESPONSE_CLUSTER_D6		17	-0.27874652	-0.70705765	0.8333333	0.8963873	1	2912	tags=35%, list=26%, signal=48%
LEE_LIVER_CANCER_SURVIVAL_UP	LEE_LIVER_CANCER_SURVIVAL_UP		94	-0.255847	-0.7061956	0.88235295	0.89708537	1	1342	tags=14%, list=12%, signal=16%
LEE_LIVER_CANCER_DENA_UP	LEE_LIVER_CANCER_DENA_UP		46	-0.25892064	-0.7059839	0.9230769	0.8967915	1	1044	tags=17%, list=9%, signal=19%
JI_RESPONSE_TO_FSH_UP	JI_RESPONSE_TO_FSH_UP		44	-0.22390829	-0.7053289	0.8367347	0.89694875	1	1314	tags=16%, list=12%, signal=18%
RODWELL_AGING_KIDNEY_NO_BLOOD_UP	RODWELL_AGING_KIDNEY_NO_BLOOD_UP		104	-0.2425528	-0.7052132	0.8627451	0.8964698	1	3940	tags=41%, list=35%, signal=63%
SAKAI_TUMOR_INFILTRATING_MONOCYTES_UP	SAKAI_TUMOR_INFILTRATING_MONOCYTES_UP		18	-0.24396014	-0.70278096	0.875	0.89938456	1	6210	tags=72%, list=55%, signal=162%
ZHAN_MULTIPLE_MYELOMA_CD1_VS_CD2_UP	ZHAN_MULTIPLE_MYELOMA_CD1_VS_CD2_UP		43	-0.22256064	-0.702431	0.9811321	0.8994224	1	3267	tags=35%, list=29%, signal=49%
MARTINEZ_RB1_AND_TP53_TARGETS_UP	MARTINEZ_RB1_AND_TP53_TARGETS_UP		471	-0.19837858	-0.7009624	0.9433962	0.9009288	1	2713	tags=25%, list=24%, signal=32%
TSENG_ADIPOGENIC_POTENTIAL_UP	TSENG_ADIPOGENIC_POTENTIAL_UP		25	-0.27537903	-0.69743997	0.8333333	0.9049525	1	1133	tags=20%, list=10%, signal=22%
ICHIBA_GRAFT_VERSUS_HOST_DISEASE_35D_UP	ICHIBA_GRAFT_VERSUS_HOST_DISEASE_35D_UP		115	-0.24099109	-0.69697565	0.8867925	0.90510505	1	1959	tags=26%, list=17%, signal=31%
VERHAAK_AML_WITH_NPM1_MUTATED_DN	VERHAAK_AML_WITH_NPM1_MUTATED_DN		144	-0.21969481	-0.68634397	0.9811321	0.9188587	1	2712	tags=26%, list=24%, signal=33%
BIOCARTA_NKCELLS_PATHWAY	BIOCARTA_NKCELLS_PATHWAY		15	-0.29205027	-0.68565696	0.8518519	0.9191792	1	513	tags=13%, list=5%, signal=14%
WENDT_COHESIN_TARGETS_UP	WENDT_COHESIN_TARGETS_UP		19	-0.26698604	-0.68563205	0.8103448	0.9186083	1	2660	tags=32%, list=24%, signal=41%
BROWNE_HCMV_INFECTION_2HR_DN	BROWNE_HCMV_INFECTION_2HR_DN		31	-0.23765126	-0.6845768	0.89361703	0.9192314	1	1156	tags=16%, list=10%, signal=18%
IVANOVA_HEMATOPOIESIS_LATE_PROGENITOR	IVANOVA_HEMATOPOIESIS_LATE_PROGENITOR		110	-0.19149275	-0.68389344	0.8979592	0.9194942	1	3087	tags=30%, list=28%, signal=41%
AMBROSINI_FLAVOPIRIDOL_TREATMENT_TP53	AMBROSINI_FLAVOPIRIDOL_TREATMENT_TP53		60	-0.20185646	-0.68361527	0.84615386	0.9192038	1	3947	tags=38%, list=35%, signal=59%
ACEVEDO_LIVER_CANCER_DN	ACEVEDO_LIVER_CANCER_DN		330	-0.1659737	-0.68210334	1	0.9208255	1	2114	tags=18%, list=19%, signal=21%
BIOCARTA_IL12_PATHWAY	BIOCARTA_IL12_PATHWAY		15	-0.2996138	-0.6816084	0.9622642	0.9207753	1	2562	tags=33%, list=23%, signal=43%
KEGG_ETHER_LIPID_METABOLISM	KEGG_ETHER_LIPID_METABOLISM		22	-0.25367904	-0.68067354	0.88	0.9213075	1	3059	tags=36%, list=27%, signal=50%
DIRMEIER_LMP1_RESPONSE_EARLY	DIRMEIER_LMP1_RESPONSE_EARLY		36	-0.23025103	-0.68048304	0.84	0.9209445	1	759	tags=14%, list=7%, signal=15%
SHIPP_DLBCL_CURED_VS_FATAL_UP	SHIPP_DLBCL_CURED_VS_FATAL_UP		22	-0.26715982	-0.68036634	0.98039216	0.9204684	1	5267	tags=59%, list=47%, signal=111%
WOO_LIVER_CANCER_RECURRENCE_UP	WOO_LIVER_CANCER_RECURRENCE_UP		73	-0.24607413	-0.67799157	0.9	0.9233554	1	3073	tags=30%, list=27%, signal=41%
VANTVEER_BREAST_CANCER_ESR1_UP	VANTVEER_BREAST_CANCER_ESR1_UP		73	-0.19229874	-0.67737734	0.9491525	0.9235221	1	1222	tags=11%, list=11%, signal=12%
ROSS_ACUTE_MYELOID_LEUKEMIA_CBF	ROSS_ACUTE_MYELOID_LEUKEMIA_CBF		50	-0.2077768	-0.67671263	0.9322034	0.9237449	1	3600	tags=34%, list=32%, signal=50%
BARRIER_CANCER_RELAPSE_NORMAL_SAMPLE_UP	BARRIER_CANCER_RELAPSE_NORMAL_SAMPLE_UP		21	-0.26391196	-0.67385954	0.9285714	0.92673004	1	4416	tags=48%, list=39%, signal=78%
NIKOLSKY_BREAST_CANCER_8Q12_Q22_AMPLICON	NIKOLSKY_BREAST_CANCER_8Q12_Q22_AMPLICON		69	-0.20904925	-0.6732594	0.9137931	0.926794	1	1690	tags=16%, list=15%, signal=19%
AMIT_EGF_RESPONSE_40_HELA	AMIT_EGF_RESPONSE_40_HELA		26	-0.22977062	-0.67275304	0.81632656	0.926872	1	1607	tags=19%, list=14%, signal=22%
LIAN_LIPA_TARGETS_3M	LIAN_LIPA_TARGETS_3M		59	-0.272963	-0.67273533	0.8076923	0.9262739	1	2078	tags=29%, list=19%, signal=35%
DOANE_BREAST_CANCER_ESR1_UP	DOANE_BREAST_CANCER_ESR1_UP		70	-0.24227698	-0.6716824	0.94736844	0.926763	1	283	tags=9%, list=3%, signal=9%
HOFFMANN_PRE_BI_TO_LARGE_PRE_BII_LYMPHOCYTE_UP	HOFFMANN_PRE_BI_TO_LARGE_PRE_BII_LYMPHOCYTE_UP		15	-0.27126274	-0.67125547	0.91071427	0.9265529	1	5445	tags=67%, list=49%, signal=130%
SHEN_SMARCA2_TARGETS_DN	SHEN_SMARCA2_TARGETS_DN		181	-0.2190962	-0.67103624	0.8367347	0.9262118	1	1358	tags=14%, list=12%, signal=16%
ZHAN_MULTIPLE_MYELOMA_CD1_AND_CD2_DN	ZHAN_MULTIPLE_MYELOMA_CD1_AND_CD2_DN		28	-0.23041783	-0.66932094	0.88461536	0.9273966	1	2291	tags=25%, list=20%, signal=31%
REACTOME_PI3K_AKT_SIGNALLING	REACTOME_PI3K_AKT_SIGNALLING		16	-0.22623888	-0.66673714	0.89285713	0.93002874	1	316	tags=6%, list=3%, signal=6%
REACTOME_FORMATION_OF_PLATELET_PLUG	REACTOME_FORMATION_OF_PLATELET_PLUG		125	-0.20795317	-0.66623867	0.9591837	0.9298998	1	3446	tags=33%, list=31%, signal=47%
PELLICCIOTTA_HDAC_IN_ANTIGEN_PRESENTATION_DN	PELLICCIOTTA_HDAC_IN_ANTIGEN_PRESENTATION_DN		37	-0.21165171	-0.66434675	0.7647059	0.9317428	1	5909	tags=57%, list=53%, signal=120%
XU_CREBBP_TARGETS_UP	XU_CREBBP_TARGETS_UP		20	-0.23721105	-0.66389745	0.92156863	0.93182623	1	5291	tags=55%, list=47%, signal=104%
REACTOME_LIPOPROTEIN_METABOLISM	REACTOME_LIPOPROTEIN_METABOLISM		18	-0.26167023	-0.6633379	0.89361703	0.9318227	1	3165	tags=33%, list=28%, signal=46%
VALK_AML_CLUSTER_1	VALK_AML_CLUSTER_1		16	-0.27377146	-0.6629551	0.9298246	0.93175846	1	1229	tags=19%, list=11%, signal=21%
KEGG_CARDIAC_MUSCLE_CONTRACTION	KEGG_CARDIAC_MUSCLE_CONTRACTION		58	-0.22132032	-0.6628768	0.8333333	0.93126684	1	1833	tags=19%, list=16%, signal=23%
RIZ_ERYTHROID_DIFFERENTIATION_6HR	RIZ_ERYTHROID_DIFFERENTIATION_6HR		29	-0.26410645	-0.6628527	0.93877554	0.930681	1	2536	tags=34%, list=23%, signal=44%
MARCHINI_TRABECTEDIN_RESISTANCE_DN	MARCHINI_TRABECTEDIN_RESISTANCE_DN		33	-0.23452531	-0.66279507	0.8703704	0.93011594	1	4592	tags=55%, list=41%, signal=92%
TAKEDA_TARGETS_OF_NUP98_HOXA9_FUSION_8D_DN	TAKEDA_TARGETS_OF_NUP98_HOXA9_FUSION_8D_DN		113	-0.22745708	-0.6623709	0.8703704	0.9301002	1	1876	tags=20%, list=17%, signal=24%
RUTELLA_RESPONSE_TO_HGF_UP	RUTELLA_RESPONSE_TO_HGF_UP		258	-0.1804116	-0.66195315	0.9056604	0.93006593	1	2434	tags=22%, list=22%, signal=28%
ROYLANCE_BREAST_CANCER_16Q_COPY_NUMBER_UP	ROYLANCE_BREAST_CANCER_16Q_COPY_NUMBER_UP		25	-0.211594	-0.6575784	0.93877554	0.934283	1	4990	tags=56%, list=45%, signal=101%
KEGG_GLUTATHIONE_METABOLISM	KEGG_GLUTATHIONE_METABOLISM		34	-0.20667227	-0.65729046	0.9444444	0.9339205	1	637	tags=9%, list=6%, signal=9%
VALK_AML_CLUSTER_10	VALK_AML_CLUSTER_10		18	-0.2541842	-0.6557169	0.8888889	0.9353822	1	1001	tags=11%, list=9%, signal=12%
XU_GH1_EXOGENOUS_TARGETS_DN	XU_GH1_EXOGENOUS_TARGETS_DN		56	-0.21048251	-0.6556274	0.94545454	0.93485665	1	2559	tags=18%, list=23%, signal=23%
GUENTHER_GROWTH_SPHERICAL_VS_ADHERENT_DN	GUENTHER_GROWTH_SPHERICAL_VS_ADHERENT_DN		21	-0.2569772	-0.6547078	0.85714287	0.9351168	1	2257	tags=29%, list=20%, signal=36%
KOYAMA_SEMA3B_TARGETS_UP	KOYAMA_SEMA3B_TARGETS_UP		122	-0.18476991	-0.6536303	0.98245615	0.9355316	1	3937	tags=37%, list=35%, signal=56%
KEGG_MELANOGENESIS	KEGG_MELANOGENESIS		70	-0.22359033	-0.6518449	0.9583333	0.9367408	1	4330	tags=40%, list=39%, signal=65%
REACTOME_PLATELET_ACTIVATION	REACTOME_PLATELET_ACTIVATION		110	-0.20295118	-0.648753	0.9607843	0.939187	1	4164	tags=39%, list=37%, signal=62%
MISHRA_CARCINOMA_ASSOCIATED_FIBROBLAST_DN	MISHRA_CARCINOMA_ASSOCIATED_FIBROBLAST_DN		17	-0.28004345	-0.6469642	0.85106385	0.9404754	1	3495	tags=41%, list=31%, signal=60%
DORN_ADENOVIRUS_INFECTION_48HR_DN	DORN_ADENOVIRUS_INFECTION_48HR_DN		28	-0.23259419	-0.6460776	0.93877554	0.94080925	1	284	tags=7%, list=3%, signal=7%
LIN_SILENCED_BY_TUMOR_MICROENVIRONMENT	LIN_SILENCED_BY_TUMOR_MICROENVIRONMENT		51	-0.25744137	-0.6459394	0.9423077	0.9402697	1	2585	tags=27%, list=23%, signal=36%
VALK_AML_CLUSTER_12	VALK_AML_CLUSTER_12		23	-0.21705797	-0.6458281	0.8958333	0.93977624	1	3777	tags=35%, list=34%, signal=52%
NAKAJIMA_EOSINOPHIL	NAKAJIMA_EOSINOPHIL		15	-0.2710882	-0.6446911	0.8979592	0.94025683	1	4321	tags=47%, list=39%, signal=76%
ST_ADRENERGIC	ST_ADRENERGIC		18	-0.24134779	-0.6430873	0.9655172	0.9413422	1	5242	tags=61%, list=47%, signal=115%
GRADE_COLON_VS_RECTAL_CANCER_UP	GRADE_COLON_VS_RECTAL_CANCER_UP		18	-0.24637052	-0.6406128	0.8947368	0.94304085	1	1430	tags=17%, list=13%, signal=19%
BEGUM_TARGETS_OF_PAX3_FOXO1_FUSION_DN	BEGUM_TARGETS_OF_PAX3_FOXO1_FUSION_DN		24	-0.255864	-0.63978773	0.875	0.94311845	1	2203	tags=25%, list=20%, signal=31%
SMID_BREAST_CANCER_LUMINAL_B_UP	SMID_BREAST_CANCER_LUMINAL_B_UP		96	-0.2221175	-0.63926405	0.9622642	0.9430934	1	1878	tags=18%, list=17%, signal=21%
KORKOLA_TERATOMA	KORKOLA_TERATOMA		22	-0.248417	-0.6388264	0.9130435	0.94289976	1	2960	tags=41%, list=26%, signal=55%
PICCALUGA_ANGIOIMMUNOBLASTIC_LYMPHOMA_DN	PICCALUGA_ANGIOIMMUNOBLASTIC_LYMPHOMA_DN		62	-0.20966843	-0.63804775	0.962963	0.9429871	1	2366	tags=23%, list=21%, signal=28%
ZHONG_RESPONSE_TO_AZACITIDINE_AND_TSA_UP	ZHONG_RESPONSE_TO_AZACITIDINE_AND_TSA_UP		100	-0.18391155	-0.6349658	0.98039216	0.9455362	1	4913	tags=44%, list=44%, signal=78%
BOYLAN_MULTIPLE_MYELOMA_PCA3_UP	BOYLAN_MULTIPLE_MYELOMA_PCA3_UP		32	-0.23155823	-0.63450795	0.9423077	0.94553334	1	166	tags=6%, list=1%, signal=6%
KIM_RESPONSE_TO_TSA_AND_DECITABINE_UP	KIM_RESPONSE_TO_TSA_AND_DECITABINE_UP		76	-0.20972598	-0.63241756	1	0.94676274	1	4115	tags=41%, list=37%, signal=64%
SIG_REGULATION_OF_THE_ACTIN_CYTOSKELETON_BY_RHO_GTPASES	SIG_REGULATION_OF_THE_ACTIN_CYTOSKELETON_BY_RHO_GTPASES		25	-0.22371209	-0.63095576	0.94	0.9473712	1	4592	tags=44%, list=41%, signal=74%
REACTOME_MYOGENESSIS	REACTOME_MYOGENESSIS		19	-0.24792916	-0.6292643	0.8703704	0.9484155	1	2290	tags=26%, list=20%, signal=33%
DER_IFN_ALPHA_RESPONSE_UP	DER_IFN_ALPHA_RESPONSE_UP		43	-0.21629904	-0.62882686	0.88461536	0.9483717	1	2859	tags=33%, list=26%, signal=44%
AMIT_SERUM_RESPONSE_480_MCF10A	AMIT_SERUM_RESPONSE_480_MCF10A		21	-0.23724236	-0.62788963	0.9148936	0.9486157	1	4329	tags=43%, list=39%, signal=70%
WONG_MITOCHONDRIA_GENE_MODULE	WONG_MITOCHONDRIA_GENE_MODULE		158	-0.16863565	-0.62702525	0.8113208	0.94888854	1	5471	tags=45%, list=49%, signal=87%
IWANAGA_CARCINOGENESIS_BY_KRAS_PTEN_DN	IWANAGA_CARCINOGENESIS_BY_KRAS_PTEN_DN		192	-0.20267661	-0.6264815	0.9607843	0.94863784	1	2126	tags=21%, list=19%, signal=25%
RUTELLA_RESPONSE_TO_HGF_VS_CSF2RB_AND_IL4_UP	RUTELLA_RESPONSE_TO_HGF_VS_CSF2RB_AND_IL4_UP		248	-0.17329709	-0.6262424	0.94736844	0.9481738	1	2434	tags=21%, list=22%, signal=27%
AMIT_EGF_RESPONSE_240_HELA	AMIT_EGF_RESPONSE_240_HELA		42	-0.1790449	-0.6249831	0.9818182	0.94870555	1	4748	tags=43%, list=42%, signal=74%
MARSON_FOXP3_TARGETS_STIMULATED_UP	MARSON_FOXP3_TARGETS_STIMULATED_UP		16	-0.263336	-0.6227832	0.95238096	0.9501069	1	3382	tags=38%, list=30%, signal=54%
DIRMEIER_LMP1_RESPONSE_LATE_UP	DIRMEIER_LMP1_RESPONSE_LATE_UP		28	-0.19463062	-0.62175393	0.9444444	0.95034945	1	3596	tags=29%, list=32%, signal=42%
REACTOME_PHOSPHOLIPASE_CMEDIATED_CASCADE	REACTOME_PHOSPHOLIPASE_CMEDIATED_CASCADE		16	-0.26783922	-0.6207254	0.9245283	0.9506337	1	1257	tags=19%, list=11%, signal=21%
KEGG_TASTE_TRANSDUCTION	KEGG_TASTE_TRANSDUCTION		21	-0.26737836	-0.62017214	0.9130435	0.9503991	1	2486	tags=19%, list=22%, signal=24%
BROWNE_HCMV_INFECTION_16HR_DN	BROWNE_HCMV_INFECTION_16HR_DN		50	-0.21840076	-0.6201086	0.9148936	0.9498649	1	1821	tags=18%, list=16%, signal=21%
LINDGREN_BLADDER_CANCER_HIGH_RECURRENCE	LINDGREN_BLADDER_CANCER_HIGH_RECURRENCE		32	-0.25390497	-0.6177292	0.8913044	0.95118535	1	3686	tags=31%, list=33%, signal=46%
BERENJENO_TRANSFORMED_BY_RHOA_DN	BERENJENO_TRANSFORMED_BY_RHOA_DN		293	-0.18225567	-0.6176577	0.98039216	0.9506126	1	1795	tags=17%, list=16%, signal=20%
GENTILE_RESPONSE_CLUSTER_D3	GENTILE_RESPONSE_CLUSTER_D3		35	-0.20442948	-0.61691785	0.9	0.95062464	1	3292	tags=26%, list=29%, signal=36%
RASHI_RESPONSE_TO_IONIZING_RADIATION_4	RASHI_RESPONSE_TO_IONIZING_RADIATION_4		46	-0.18471034	-0.6167058	0.9830508	0.9501006	1	4830	tags=48%, list=43%, signal=84%
ST_WNT_CA2_CYCLIC_GMP_PATHWAY	ST_WNT_CA2_CYCLIC_GMP_PATHWAY		15	-0.26187018	-0.6159109	0.9056604	0.95021564	1	4110	tags=60%, list=37%, signal=95%
REACTOME_METABOLISM_OF_CARBOHYDRATES	REACTOME_METABOLISM_OF_CARBOHYDRATES		80	-0.17850143	-0.6143246	0.96363634	0.95087636	1	4188	tags=38%, list=37%, signal=59%
MARKEY_RB1_ACUTE_LOF_UP	MARKEY_RB1_ACUTE_LOF_UP		186	-0.2071264	-0.61422914	0.8867925	0.9503384	1	3620	tags=37%, list=32%, signal=54%
ELVIDGE_HIF1A_TARGETS_UP	ELVIDGE_HIF1A_TARGETS_UP		41	-0.19566467	-0.6142226	0.9285714	0.94973624	1	3419	tags=27%, list=31%, signal=38%
KANNAN_TP53_TARGETS_UP	KANNAN_TP53_TARGETS_UP		27	-0.21028736	-0.61360145	0.92156863	0.94970393	1	3178	tags=37%, list=28%, signal=52%
AKL_HTLV1_INFECTION_UP	AKL_HTLV1_INFECTION_UP		21	-0.21383327	-0.6113115	0.98	0.95088977	1	3714	tags=43%, list=33%, signal=64%
KEGG_PRIMARY_BILE_ACID_BIOSYNTHESIS	KEGG_PRIMARY_BILE_ACID_BIOSYNTHESIS		15	-0.26354113	-0.6074206	0.94	0.9529829	1	4462	tags=40%, list=40%, signal=66%
REACTOME_SYNTHESIS_OF_BILE_ACIDS_AND_BILE_SALTS	REACTOME_SYNTHESIS_OF_BILE_ACIDS_AND_BILE_SALTS		18	-0.26105583	-0.6059632	0.9574468	0.95350826	1	4462	tags=39%, list=40%, signal=65%
TAKAO_RESPONSE_TO_UVB_RADIATION_DN	TAKAO_RESPONSE_TO_UVB_RADIATION_DN		60	-0.16283096	-0.60568947	0.96	0.9531724	1	5848	tags=53%, list=52%, signal=111%
LINDGREN_BLADDER_CANCER_CLUSTER_2B	LINDGREN_BLADDER_CANCER_CLUSTER_2B		243	-0.2151443	-0.6049465	0.9019608	0.9532195	1	2432	tags=23%, list=22%, signal=29%
COULOUARN_TEMPORAL_TGFB1_SIGNATURE_UP	COULOUARN_TEMPORAL_TGFB1_SIGNATURE_UP		57	-0.18782058	-0.60390604	0.95652175	0.9532541	1	3309	tags=28%, list=30%, signal=40%
ROME_INSULIN_TARGETS_IN_MUSCLE_DN	ROME_INSULIN_TARGETS_IN_MUSCLE_DN		27	-0.21774407	-0.6028498	0.9791667	0.95366615	1	3314	tags=30%, list=30%, signal=42%
ICHIBA_GRAFT_VERSUS_HOST_DISEASE_D7_DN	ICHIBA_GRAFT_VERSUS_HOST_DISEASE_D7_DN		34	-0.21155857	-0.6026371	0.9285714	0.9532084	1	1881	tags=18%, list=17%, signal=21%
SHAFFER_IRF4_TARGETS_IN_PLASMA_CELL_VS_MATURE_B_LYMPHOCYTE	SHAFFER_IRF4_TARGETS_IN_PLASMA_CELL_VS_MATURE_B_LYMPHOCYTE		48	-0.1760917	-0.6025775	1	0.9526438	1	4261	tags=42%, list=38%, signal=67%
TURASHVILI_BREAST_DUCTAL_CARCINOMA_VS_DUCTAL_NORMAL_DN	TURASHVILI_BREAST_DUCTAL_CARCINOMA_VS_DUCTAL_NORMAL_DN		92	-0.21882807	-0.5995909	0.9591837	0.9543332	1	1485	tags=18%, list=13%, signal=21%
VANTVEER_BREAST_CANCER_METASTASIS_UP	VANTVEER_BREAST_CANCER_METASTASIS_UP		27	-0.20341985	-0.5982326	0.8965517	0.9548667	1	3141	tags=26%, list=28%, signal=36%
VECCHI_GASTRIC_CANCER_ADVANCED_VS_EARLY_UP	VECCHI_GASTRIC_CANCER_ADVANCED_VS_EARLY_UP		105	-0.23552716	-0.59677225	0.9583333	0.955196	1	905	tags=13%, list=8%, signal=14%
JAEGER_METASTASIS_DN	JAEGER_METASTASIS_DN		145	-0.23971066	-0.5958245	0.9583333	0.95527774	1	1530	tags=20%, list=14%, signal=23%
KEGG_SYSTEMIC_LUPUS_ERYTHEMATOSUS	KEGG_SYSTEMIC_LUPUS_ERYTHEMATOSUS		36	-0.20014934	-0.5934361	0.9583333	0.95657724	1	4126	tags=44%, list=37%, signal=70%
REACTOME_G_ALPHA_S_SIGNALLING_EVENTS	REACTOME_G_ALPHA_S_SIGNALLING_EVENTS		79	-0.2021939	-0.5894642	1	0.9587691	1	2909	tags=23%, list=26%, signal=31%
SANA_TNF_SIGNALING_DN	SANA_TNF_SIGNALING_DN		58	-0.20904647	-0.5886466	0.9574468	0.95876074	1	2863	tags=29%, list=26%, signal=39%
BOYAULT_LIVER_CANCER_SUBCLASS_G6_UP	BOYAULT_LIVER_CANCER_SUBCLASS_G6_UP		41	-0.1974312	-0.5876459	0.98039216	0.9587519	1	2326	tags=20%, list=21%, signal=25%
MASSARWEH_RESPONSE_TO_ESTRADIOL	MASSARWEH_RESPONSE_TO_ESTRADIOL		37	-0.18559885	-0.5875465	1	0.9581966	1	2710	tags=24%, list=24%, signal=32%
REACTOME_ELECTRON_TRANSPORT_CHAIN	REACTOME_ELECTRON_TRANSPORT_CHAIN		52	-0.20228194	-0.58646494	0.88	0.95833683	1	4212	tags=29%, list=38%, signal=46%
REACTOME_METABOLISM_OF_BILE_ACIDS_AND_BILE_SALTS	REACTOME_METABOLISM_OF_BILE_ACIDS_AND_BILE_SALTS		21	-0.23780388	-0.5799807	0.98	0.9623623	1	4603	tags=38%, list=41%, signal=65%
NAKAMURA_METASTASIS	NAKAMURA_METASTASIS		27	-0.21851699	-0.57767636	0.97727275	0.96306354	1	1413	tags=15%, list=13%, signal=17%
KESHELAVA_MULTIPLE_DRUG_RESISTANCE	KESHELAVA_MULTIPLE_DRUG_RESISTANCE		46	-0.15385982	-0.57666063	1	0.96320784	1	6874	tags=63%, list=61%, signal=163%
HENDRICKS_SMARCA4_TARGETS_DN	HENDRICKS_SMARCA4_TARGETS_DN		30	-0.22176313	-0.5742203	0.97959185	0.9639586	1	1390	tags=17%, list=12%, signal=19%
BOYLAN_MULTIPLE_MYELOMA_D_UP	BOYLAN_MULTIPLE_MYELOMA_D_UP		45	-0.16924481	-0.570579	1	0.96577847	1	1471	tags=13%, list=13%, signal=15%
UEDA_PERIFERAL_CLOCK	UEDA_PERIFERAL_CLOCK		117	-0.14807653	-0.56406534	1	0.96861225	1	4036	tags=29%, list=36%, signal=45%
TARTE_PLASMA_CELL_VS_B_LYMPHOCYTE_DN	TARTE_PLASMA_CELL_VS_B_LYMPHOCYTE_DN		26	-0.21349533	-0.5592273	0.96428573	0.9708651	1	4173	tags=42%, list=37%, signal=67%
REACTOME_CLASS_B2_SECRETIN_FAMILY_RECEPTORS	REACTOME_CLASS_B2_SECRETIN_FAMILY_RECEPTORS		63	-0.20160513	-0.558818	0.97727275	0.97057956	1	2808	tags=22%, list=25%, signal=29%
BIOCARTA_ACTINY_PATHWAY	BIOCARTA_ACTINY_PATHWAY		16	-0.20298281	-0.5553899	0.9230769	0.9716428	1	4256	tags=44%, list=38%, signal=70%
CHUANG_OXIDATIVE_STRESS_RESPONSE_UP	CHUANG_OXIDATIVE_STRESS_RESPONSE_UP		18	-0.20866422	-0.5545925	0.9814815	0.97146314	1	5471	tags=56%, list=49%, signal=108%
ZHANG_PROLIFERATING_VS_QUIESCENT	ZHANG_PROLIFERATING_VS_QUIESCENT		32	-0.19591366	-0.55269325	0.97959185	0.97156143	1	1534	tags=16%, list=14%, signal=18%
TSUNODA_CISPLATIN_RESISTANCE_DN	TSUNODA_CISPLATIN_RESISTANCE_DN		18	-0.22376683	-0.54044867	0.9591837	0.9764177	1	5118	tags=67%, list=46%, signal=123%
CROMER_METASTASIS_DN	CROMER_METASTASIS_DN		43	-0.18936127	-0.5399841	0.9411765	0.97610164	1	2344	tags=23%, list=21%, signal=29%
REACTOME_STEROID_HORMONES	REACTOME_STEROID_HORMONES		17	-0.21781413	-0.5378956	0.96363634	0.9763012	1	4065	tags=35%, list=36%, signal=55%
REN_ALVEOLAR_RHABDOMYOSARCOMA_DN	REN_ALVEOLAR_RHABDOMYOSARCOMA_DN		312	-0.16150497	-0.5243348	0.9811321	0.98064566	1	4218	tags=36%, list=38%, signal=56%
KEGG_MELANOMA	KEGG_MELANOMA		40	-0.17341356	-0.5221072	1	0.9808397	1	5119	tags=45%, list=46%, signal=83%
SMID_BREAST_CANCER_RELAPSE_IN_LUNG_UP	SMID_BREAST_CANCER_RELAPSE_IN_LUNG_UP		15	-0.22997095	-0.5216302	1	0.98044837	1	3148	tags=27%, list=28%, signal=37%
TURASHVILI_BREAST_LOBULAR_CARCINOMA_VS_DUCTAL_NORMAL_UP	TURASHVILI_BREAST_LOBULAR_CARCINOMA_VS_DUCTAL_NORMAL_UP		37	-0.23282859	-0.51948076	0.9622642	0.98056054	1	952	tags=14%, list=9%, signal=15%
KEGG_ECM_RECEPTOR_INTERACTION	KEGG_ECM_RECEPTOR_INTERACTION		53	-0.20300314	-0.5168607	1	0.9809044	1	1981	tags=21%, list=18%, signal=25%
DUTTA_APOPTOSIS_VIA_NFKB	DUTTA_APOPTOSIS_VIA_NFKB		16	-0.19965549	-0.51554906	0.9607843	0.98072726	1	1156	tags=13%, list=10%, signal=14%
ELVIDGE_HIF1A_AND_HIF2A_TARGETS_UP	ELVIDGE_HIF1A_AND_HIF2A_TARGETS_UP		26	-0.17115194	-0.5128742	1	0.98107266	1	3419	tags=27%, list=31%, signal=39%
SUNG_METASTASIS_STROMA_UP	SUNG_METASTASIS_STROMA_UP		74	-0.16457258	-0.50865537	0.9583333	0.9815641	1	5446	tags=50%, list=49%, signal=97%
BIOCARTA_INTEGRIN_PATHWAY	BIOCARTA_INTEGRIN_PATHWAY		25	-0.17390908	-0.49652457	0.96	0.9844514	1	5327	tags=60%, list=48%, signal=114%
REACTOME_GAP_JUNCTION_TRAFFICKING	REACTOME_GAP_JUNCTION_TRAFFICKING		19	-0.19123992	-0.48181745	1	0.9870195	1	148	tags=5%, list=1%, signal=5%
KEGG_PEROXISOME	KEGG_PEROXISOME		57	-0.15875815	-0.47632435	0.92727274	0.9877069	1	1710	tags=11%, list=15%, signal=12%
ZHAN_MULTIPLE_MYELOMA_LB_DN	ZHAN_MULTIPLE_MYELOMA_LB_DN		21	-0.18227482	-0.410182	1	0.9969058	1	2393	tags=19%, list=21%, signal=24%
CROMER_TUMORIGENESIS_UP	CROMER_TUMORIGENESIS_UP		30	-0.16668113	-0.36659783	1	0.9985801	1	1298	tags=10%, list=12%, signal=11%
