# Supplementary material for: A genomic analysis of mouse models of breast cancer reveals molecular features of mouse models and relationships to human breast cancer
Source: Breast Cancer Res. 2014 Jun 5;16(3):R59. doi: 10.1186/bcr3672 (PMC4078930; doi:10.1186/bcr3672)
Supplement: Additional file 11 — GSEA for mouse models compared to all other models or to mammary gland development. Listed by model. [file bcr3672-S11.zip › AdditionalFile11/Ebb2KI/Vs_other_models/C2/Upregulated_in_ERBB2knockin_vs_other_models.txt]

NAME	GS<br> follow link to MSigDB	GS DETAILS	SIZE	ES	NES	NOM p-val	FDR q-val	FWER p-val	RANK AT MAX	LEADING EDGE
LANDIS_ERBB2_BREAST_PRENEOPLASTIC_DN	LANDIS_ERBB2_BREAST_PRENEOPLASTIC_DN	Details ...	45	0.6701665	1.7044438	0	1	0.85	1499	tags=49%, list=13%, signal=56%
LANDIS_ERBB2_BREAST_TUMORS_65_DN	LANDIS_ERBB2_BREAST_TUMORS_65_DN	Details ...	30	0.73719454	1.6555067	0.021276595	1	0.9	1499	tags=60%, list=13%, signal=69%
GEISS_RESPONSE_TO_DSRNA_UP	GEISS_RESPONSE_TO_DSRNA_UP	Details ...	25	0.64873105	1.6393051	0	1	0.91	1682	tags=60%, list=15%, signal=70%
MCMURRAY_TP53_HRAS_COOPERATION_RESPONSE_UP	MCMURRAY_TP53_HRAS_COOPERATION_RESPONSE_UP	Details ...	20	0.7935745	1.6143881	0	1	0.93	802	tags=60%, list=7%, signal=65%
KEGG_VALINE_LEUCINE_AND_ISOLEUCINE_DEGRADATION	KEGG_VALINE_LEUCINE_AND_ISOLEUCINE_DEGRADATION	Details ...	35	0.5539451	1.5609727	0.069767445	1	0.97	1855	tags=51%, list=17%, signal=61%
KEGG_DRUG_METABOLISM_CYTOCHROME_P450	KEGG_DRUG_METABOLISM_CYTOCHROME_P450	Details ...	30	0.56190234	1.5488213	0.021276595	1	0.97	807	tags=30%, list=7%, signal=32%
WEINMANN_ADAPTATION_TO_HYPOXIA_DN	WEINMANN_ADAPTATION_TO_HYPOXIA_DN	Details ...	27	0.6060125	1.5290694	0.020408163	1	0.97	1154	tags=52%, list=10%, signal=58%
BERENJENO_TRANSFORMED_BY_RHOA_FOREVER_UP	BERENJENO_TRANSFORMED_BY_RHOA_FOREVER_UP	Details ...	15	0.7453593	1.5272619	0.045454547	1	0.97	1205	tags=60%, list=11%, signal=67%
GAUSSMANN_MLL_AF4_FUSION_TARGETS_F_DN	GAUSSMANN_MLL_AF4_FUSION_TARGETS_F_DN	Details ...	22	0.6281891	1.5227444	0.023809524	1	0.97	1154	tags=55%, list=10%, signal=61%
LANDIS_ERBB2_BREAST_TUMORS_324_DN	LANDIS_ERBB2_BREAST_TUMORS_324_DN	Details ...	115	0.6280808	1.5220606	0.045454547	1	0.97	1320	tags=49%, list=12%, signal=55%
PYEON_CANCER_HEAD_AND_NECK_VS_CERVICAL_DN	PYEON_CANCER_HEAD_AND_NECK_VS_CERVICAL_DN	Details ...	15	0.675801	1.5191664	0.039215688	1	0.97	436	tags=40%, list=4%, signal=42%
SANA_RESPONSE_TO_IFNG_UP	SANA_RESPONSE_TO_IFNG_UP	Details ...	33	0.62289953	1.4706358	0.14285715	1	0.98	1049	tags=42%, list=9%, signal=47%
KEGG_BUTANOATE_METABOLISM	KEGG_BUTANOATE_METABOLISM	Details ...	24	0.48400116	1.4676934	0.093023255	1	0.98	1666	tags=33%, list=15%, signal=39%
LIANG_SILENCED_BY_METHYLATION_2	LIANG_SILENCED_BY_METHYLATION_2	Details ...	22	0.63069147	1.4650131	0	1	0.99	1769	tags=64%, list=16%, signal=75%
KEGG_METABOLISM_OF_XENOBIOTICS_BY_CYTOCHROME_P450	KEGG_METABOLISM_OF_XENOBIOTICS_BY_CYTOCHROME_P450	Details ...	28	0.5204766	1.4599625	0.1	1	0.99	691	tags=29%, list=6%, signal=30%
KEGG_TYROSINE_METABOLISM	KEGG_TYROSINE_METABOLISM	Details ...	27	0.47122914	1.4423748	0.0754717	1	0.99	864	tags=30%, list=8%, signal=32%
LANDIS_BREAST_CANCER_PROGRESSION_DN	LANDIS_BREAST_CANCER_PROGRESSION_DN	Details ...	57	0.67518955	1.4360024	0.125	1	0.99	1391	tags=58%, list=12%, signal=66%
NAKAYAMA_SOFT_TISSUE_TUMORS_PCA2_DN	NAKAYAMA_SOFT_TISSUE_TUMORS_PCA2_DN	Details ...	52	0.6508233	1.4258418	0.024390243	1	0.99	1279	tags=50%, list=11%, signal=56%
GERY_CEBP_TARGETS	GERY_CEBP_TARGETS	Details ...	94	0.49648556	1.4225894	0.083333336	1	0.99	1345	tags=38%, list=12%, signal=43%
WATTEL_AUTONOMOUS_THYROID_ADENOMA_DN	WATTEL_AUTONOMOUS_THYROID_ADENOMA_DN	Details ...	16	0.5942116	1.3896829	0.1875	1	1	329	tags=38%, list=3%, signal=39%
KEGG_TRYPTOPHAN_METABOLISM	KEGG_TRYPTOPHAN_METABOLISM	Details ...	27	0.46890327	1.384209	0.10869565	1	1	458	tags=22%, list=4%, signal=23%
KEGG_ALANINE_ASPARTATE_AND_GLUTAMATE_METABOLISM	KEGG_ALANINE_ASPARTATE_AND_GLUTAMATE_METABOLISM	Details ...	21	0.5093616	1.3819356	0.09756097	1	1	1479	tags=38%, list=13%, signal=44%
ENGELMANN_CANCER_PROGENITORS_UP	ENGELMANN_CANCER_PROGENITORS_UP	Details ...	34	0.48857334	1.3798543	0.104166664	1	1	1069	tags=35%, list=10%, signal=39%
REACTOME_BASIGIN_INTERACTIONS	REACTOME_BASIGIN_INTERACTIONS	Details ...	21	0.52803284	1.3736963	0.08888889	1	1	521	tags=29%, list=5%, signal=30%
RICKMAN_HEAD_AND_NECK_CANCER_E	RICKMAN_HEAD_AND_NECK_CANCER_E	Details ...	44	0.5686585	1.370226	0.048780486	1	1	1492	tags=52%, list=13%, signal=60%
REACTOME_CHEMOKINE_RECEPTORS_BIND_CHEMOKINES	REACTOME_CHEMOKINE_RECEPTORS_BIND_CHEMOKINES	Details ...	42	0.5655393	1.358173	0.19512194	1	1	877	tags=45%, list=8%, signal=49%
XU_HGF_SIGNALING_NOT_VIA_AKT1_48HR_UP	XU_HGF_SIGNALING_NOT_VIA_AKT1_48HR_UP	Details ...	25	0.48206913	1.3503231	0.13043478	1	1	773	tags=36%, list=7%, signal=39%
SANA_TNF_SIGNALING_UP	SANA_TNF_SIGNALING_UP	Details ...	47	0.56173587	1.3367604	0.20833333	1	1	1344	tags=47%, list=12%, signal=53%
LEE_LIVER_CANCER_CIPROFIBRATE_UP	LEE_LIVER_CANCER_CIPROFIBRATE_UP	Details ...	49	0.4641429	1.3301883	0.08510638	1	1	682	tags=27%, list=6%, signal=28%
SMID_BREAST_CANCER_RELAPSE_IN_LUNG_DN	SMID_BREAST_CANCER_RELAPSE_IN_LUNG_DN	Details ...	20	0.5825905	1.326239	0.14583333	1	1	435	tags=30%, list=4%, signal=31%
GRAHAM_NORMAL_QUIESCENT_VS_NORMAL_DIVIDING_UP	GRAHAM_NORMAL_QUIESCENT_VS_NORMAL_DIVIDING_UP	Details ...	35	0.50958544	1.3084033	0.17021276	1	1	1071	tags=43%, list=10%, signal=47%
WANG_METHYLATED_IN_BREAST_CANCER	WANG_METHYLATED_IN_BREAST_CANCER	Details ...	23	0.5176205	1.3020643	0.18644068	1	1	1668	tags=57%, list=15%, signal=66%
YAO_TEMPORAL_RESPONSE_TO_PROGESTERONE_CLUSTER_5	YAO_TEMPORAL_RESPONSE_TO_PROGESTERONE_CLUSTER_5	Details ...	25	0.4872158	1.2986747	0.08163265	1	1	1181	tags=32%, list=11%, signal=36%
NEWMAN_ERCC6_TARGETS_UP	NEWMAN_ERCC6_TARGETS_UP	Details ...	15	0.5718141	1.284782	0.22222222	1	1	987	tags=40%, list=9%, signal=44%
TAKEDA_TARGETS_OF_NUP98_HOXA9_FUSION_3D_DN	TAKEDA_TARGETS_OF_NUP98_HOXA9_FUSION_3D_DN	Details ...	16	0.59207267	1.2778846	0.2	1	1	215	tags=25%, list=2%, signal=25%
ZHU_CMV_8_HR_UP	ZHU_CMV_8_HR_UP	Details ...	21	0.502366	1.2728813	0.18367347	1	1	832	tags=29%, list=7%, signal=31%
CADWELL_ATG16L1_TARGETS_UP	CADWELL_ATG16L1_TARGETS_UP	Details ...	62	0.48459792	1.2658262	0.11627907	1	1	1215	tags=42%, list=11%, signal=47%
LEE_LIVER_CANCER_MYC_TGFA_DN	LEE_LIVER_CANCER_MYC_TGFA_DN	Details ...	50	0.45158806	1.2580138	0.08695652	1	1	1341	tags=34%, list=12%, signal=38%
GAURNIER_PSMD4_TARGETS	GAURNIER_PSMD4_TARGETS	Details ...	28	0.56581235	1.2473805	0.22916667	1	1	1092	tags=43%, list=10%, signal=47%
NAKAJIMA_MAST_CELL	NAKAJIMA_MAST_CELL	Details ...	22	0.5301863	1.2367693	0.18604651	1	1	667	tags=27%, list=6%, signal=29%
AMIT_EGF_RESPONSE_120_MCF10A	AMIT_EGF_RESPONSE_120_MCF10A	Details ...	26	0.42436135	1.2303245	0.2857143	1	1	716	tags=27%, list=6%, signal=29%
DAZARD_UV_RESPONSE_CLUSTER_G2	DAZARD_UV_RESPONSE_CLUSTER_G2	Details ...	15	0.55098164	1.2297904	0.2264151	1	1	1682	tags=47%, list=15%, signal=55%
SEITZ_NEOPLASTIC_TRANSFORMATION_BY_8P_DELETION_DN	SEITZ_NEOPLASTIC_TRANSFORMATION_BY_8P_DELETION_DN	Details ...	20	0.46348256	1.2280936	0.27083334	1	1	1026	tags=35%, list=9%, signal=38%
LI_CISPLATIN_RESISTANCE_DN	LI_CISPLATIN_RESISTANCE_DN	Details ...	19	0.5194556	1.2244833	0.22222222	1	1	433	tags=21%, list=4%, signal=22%
KEGG_FATTY_ACID_METABOLISM	KEGG_FATTY_ACID_METABOLISM	Details ...	28	0.43603617	1.2237095	0.23076923	1	1	1855	tags=43%, list=17%, signal=51%
WEINMANN_ADAPTATION_TO_HYPOXIA_UP	WEINMANN_ADAPTATION_TO_HYPOXIA_UP	Details ...	18	0.49175003	1.210202	0.2173913	1	1	433	tags=28%, list=4%, signal=29%
KEGG_PPAR_SIGNALING_PATHWAY	KEGG_PPAR_SIGNALING_PATHWAY	Details ...	51	0.42347413	1.209218	0.25581396	1	1	1434	tags=41%, list=13%, signal=47%
ICHIBA_GRAFT_VERSUS_HOST_DISEASE_35D_DN	ICHIBA_GRAFT_VERSUS_HOST_DISEASE_35D_DN	Details ...	42	0.42570165	1.2038147	0.2	1	1	1637	tags=48%, list=15%, signal=56%
GRAHAM_CML_QUIESCENT_VS_NORMAL_DIVIDING_UP	GRAHAM_CML_QUIESCENT_VS_NORMAL_DIVIDING_UP	Details ...	35	0.460407	1.2033176	0.24489796	1	1	963	tags=37%, list=9%, signal=41%
KEGG_BIOSYNTHESIS_OF_UNSATURATED_FATTY_ACIDS	KEGG_BIOSYNTHESIS_OF_UNSATURATED_FATTY_ACIDS	Details ...	18	0.45516574	1.1994622	0.2	1	1	1895	tags=50%, list=17%, signal=60%
BREDEMEYER_RAG_SIGNALING_VIA_ATM_NOT_VIA_NFKB_UP	BREDEMEYER_RAG_SIGNALING_VIA_ATM_NOT_VIA_NFKB_UP	Details ...	26	0.42035124	1.1987312	0.24444444	1	1	724	tags=23%, list=6%, signal=25%
TAKEDA_TARGETS_OF_NUP98_HOXA9_FUSION_3D_UP	TAKEDA_TARGETS_OF_NUP98_HOXA9_FUSION_3D_UP	Details ...	83	0.44031128	1.1944578	0.26190478	1	1	1212	tags=33%, list=11%, signal=36%
WONG_ENDMETRIUM_CANCER_UP	WONG_ENDMETRIUM_CANCER_UP	Details ...	15	0.55150473	1.1933837	0.15	1	1	730	tags=40%, list=7%, signal=43%
SEKI_INFLAMMATORY_RESPONSE_LPS_UP	SEKI_INFLAMMATORY_RESPONSE_LPS_UP	Details ...	52	0.46247965	1.1877317	0.27450982	1	1	1473	tags=46%, list=13%, signal=53%
YAMASHITA_METHYLATED_IN_PROSTATE_CANCER	YAMASHITA_METHYLATED_IN_PROSTATE_CANCER	Details ...	44	0.53774494	1.187615	0.22916667	1	1	789	tags=36%, list=7%, signal=39%
UZONYI_RESPONSE_TO_LEUKOTRIENE_AND_THROMBIN	UZONYI_RESPONSE_TO_LEUKOTRIENE_AND_THROMBIN	Details ...	28	0.48529288	1.1846756	0.26	1	1	724	tags=36%, list=6%, signal=38%
SMID_BREAST_CANCER_LUMINAL_A_UP	SMID_BREAST_CANCER_LUMINAL_A_UP	Details ...	52	0.5136696	1.1842902	0.3043478	1	1	1032	tags=44%, list=9%, signal=48%
BECKER_TAMOXIFEN_RESISTANCE_UP	BECKER_TAMOXIFEN_RESISTANCE_UP	Details ...	28	0.4390094	1.1836125	0.2857143	1	1	730	tags=21%, list=7%, signal=23%
BERTUCCI_INVASIVE_CARCINOMA_DUCTAL_VS_LOBULAR_DN	BERTUCCI_INVASIVE_CARCINOMA_DUCTAL_VS_LOBULAR_DN	Details ...	32	0.539587	1.1765575	0.3469388	1	1	827	tags=38%, list=7%, signal=40%
SPIRA_SMOKERS_LUNG_CANCER_UP	SPIRA_SMOKERS_LUNG_CANCER_UP	Details ...	24	0.39173415	1.1759157	0.24074075	1	1	832	tags=25%, list=7%, signal=27%
HAHTOLA_MYCOSIS_FUNGOIDES_CD4_UP	HAHTOLA_MYCOSIS_FUNGOIDES_CD4_UP		38	0.41637185	1.1747925	0.22916667	1	1	730	tags=18%, list=7%, signal=20%
REACTOME_PHASE_1_FUNCTIONALIZATION_OF_COMPOUNDS	REACTOME_PHASE_1_FUNCTIONALIZATION_OF_COMPOUNDS		35	0.4405457	1.1704459	0.1764706	1	1	1323	tags=34%, list=12%, signal=39%
DAUER_STAT3_TARGETS_DN	DAUER_STAT3_TARGETS_DN		23	0.5364699	1.163552	0.3125	1	1	1094	tags=39%, list=10%, signal=43%
ONDER_CDH1_TARGETS_3_DN	ONDER_CDH1_TARGETS_3_DN		28	0.5762135	1.1621721	0.29545453	1	1	1000	tags=39%, list=9%, signal=43%
FALVELLA_SMOKERS_WITH_LUNG_CANCER	FALVELLA_SMOKERS_WITH_LUNG_CANCER		47	0.35710242	1.1598902	0.23913044	1	1	838	tags=28%, list=7%, signal=30%
CASORELLI_APL_SECONDARY_VS_DE_NOVO_UP	CASORELLI_APL_SECONDARY_VS_DE_NOVO_UP		19	0.5213618	1.1561406	0.20930232	1	1	1146	tags=42%, list=10%, signal=47%
HOFFMANN_PRE_BI_TO_LARGE_PRE_BII_LYMPHOCYTE_DN	HOFFMANN_PRE_BI_TO_LARGE_PRE_BII_LYMPHOCYTE_DN		51	0.38659337	1.1506196	0.3125	1	1	1072	tags=25%, list=10%, signal=28%
GARGALOVIC_RESPONSE_TO_OXIDIZED_PHOSPHOLIPIDS_GREY_DN	GARGALOVIC_RESPONSE_TO_OXIDIZED_PHOSPHOLIPIDS_GREY_DN		32	0.41427803	1.1486248	0.18181819	1	1	1137	tags=38%, list=10%, signal=42%
LEE_LIVER_CANCER	LEE_LIVER_CANCER		21	0.4482872	1.1445307	0.22916667	1	1	1389	tags=38%, list=12%, signal=43%
LEE_LIVER_CANCER_TOP50	LEE_LIVER_CANCER_TOP50		21	0.4482872	1.1445307	0.22916667	1	1	1389	tags=38%, list=12%, signal=43%
MOOTHA_FFA_OXYDATION	MOOTHA_FFA_OXYDATION		16	0.4072787	1.139106	0.3255814	1	1	49	tags=13%, list=0%, signal=13%
CORRE_MULTIPLE_MYELOMA_UP	CORRE_MULTIPLE_MYELOMA_UP		38	0.43756893	1.1359103	0.3043478	1	1	1130	tags=34%, list=10%, signal=38%
GARGALOVIC_RESPONSE_TO_OXIDIZED_PHOSPHOLIPIDS_BLACK_UP	GARGALOVIC_RESPONSE_TO_OXIDIZED_PHOSPHOLIPIDS_BLACK_UP		20	0.42098582	1.133332	0.31914893	1	1	189	tags=10%, list=2%, signal=10%
LEE_LIVER_CANCER_MYC_E2F1_DN	LEE_LIVER_CANCER_MYC_E2F1_DN		45	0.40774706	1.1326066	0.26923078	1	1	1358	tags=36%, list=12%, signal=40%
DACOSTA_ERCC3_ALLELE_XPCS_VS_TTD_UP	DACOSTA_ERCC3_ALLELE_XPCS_VS_TTD_UP		16	0.49981472	1.1298838	0.29166666	1	1	922	tags=50%, list=8%, signal=54%
TAKEDA_TARGETS_OF_NUP98_HOXA9_FUSION_8D_UP	TAKEDA_TARGETS_OF_NUP98_HOXA9_FUSION_8D_UP		84	0.3908536	1.1296538	0.26190478	1	1	1344	tags=35%, list=12%, signal=39%
SAGIV_CD24_TARGETS_DN	SAGIV_CD24_TARGETS_DN		30	0.45134068	1.1283537	0.33333334	1	1	846	tags=33%, list=8%, signal=36%
NAGASHIMA_EGF_SIGNALING_UP	NAGASHIMA_EGF_SIGNALING_UP		41	0.44888347	1.1209887	0.29545453	1	1	441	tags=22%, list=4%, signal=23%
LINDSTEDT_DENDRITIC_CELL_MATURATION_A	LINDSTEDT_DENDRITIC_CELL_MATURATION_A		39	0.42009997	1.1194834	0.3125	1	1	879	tags=31%, list=8%, signal=33%
LE_EGR2_TARGETS_DN	LE_EGR2_TARGETS_DN		84	0.35669503	1.1172292	0.3043478	1	1	610	tags=21%, list=5%, signal=22%
REACTOME_FORMATION_OF_FIBRIN_CLOT_CLOTTING_CASCADE	REACTOME_FORMATION_OF_FIBRIN_CLOT_CLOTTING_CASCADE		29	0.49287808	1.1107659	0.31111112	1	1	1410	tags=38%, list=13%, signal=43%
JI_METASTASIS_REPRESSED_BY_STK11	JI_METASTASIS_REPRESSED_BY_STK11		17	0.466462	1.1103457	0.4047619	1	1	1147	tags=35%, list=10%, signal=39%
KEGG_PROXIMAL_TUBULE_BICARBONATE_RECLAMATION	KEGG_PROXIMAL_TUBULE_BICARBONATE_RECLAMATION		16	0.4484675	1.1094632	0.30232558	1	1	1252	tags=31%, list=11%, signal=35%
SEITZ_NEOPLASTIC_TRANSFORMATION_BY_8P_DELETION_UP	SEITZ_NEOPLASTIC_TRANSFORMATION_BY_8P_DELETION_UP		47	0.43647632	1.1074026	0.33333334	1	1	1344	tags=38%, list=12%, signal=43%
HSIAO_LIVER_SPECIFIC_GENES	HSIAO_LIVER_SPECIFIC_GENES		179	0.36711508	1.1026291	0.34042552	1	1	1519	tags=35%, list=14%, signal=39%
ZHU_CMV_ALL_UP	ZHU_CMV_ALL_UP		42	0.34041387	1.0994747	0.28	1	1	832	tags=19%, list=7%, signal=20%
VANHARANTA_UTERINE_FIBROID_DN	VANHARANTA_UTERINE_FIBROID_DN		38	0.4397148	1.0920641	0.3478261	1	1	667	tags=29%, list=6%, signal=31%
KEGG_LINOLEIC_ACID_METABOLISM	KEGG_LINOLEIC_ACID_METABOLISM		15	0.44006297	1.0864972	0.35555556	1	1	832	tags=27%, list=7%, signal=29%
MAHAJAN_RESPONSE_TO_IL1A_UP	MAHAJAN_RESPONSE_TO_IL1A_UP		45	0.39730507	1.0836673	0.4375	1	1	543	tags=20%, list=5%, signal=21%
TAKEDA_TARGETS_OF_NUP98_HOXA9_FUSION_16D_UP	TAKEDA_TARGETS_OF_NUP98_HOXA9_FUSION_16D_UP		82	0.3806424	1.0834208	0.36363637	1	1	905	tags=26%, list=8%, signal=28%
KEGG_RETINOL_METABOLISM	KEGG_RETINOL_METABOLISM		23	0.40031272	1.0684828	0.3773585	1	1	1290	tags=35%, list=12%, signal=39%
FONTAINE_THYROID_TUMOR_UNCERTAIN_MALIGNANCY_UP	FONTAINE_THYROID_TUMOR_UNCERTAIN_MALIGNANCY_UP		18	0.351476	1.0673636	0.26785713	1	1	578	tags=28%, list=5%, signal=29%
TAKEDA_TARGETS_OF_NUP98_HOXA9_FUSION_10D_UP	TAKEDA_TARGETS_OF_NUP98_HOXA9_FUSION_10D_UP		89	0.37851852	1.0628966	0.3877551	1	1	1344	tags=33%, list=12%, signal=37%
YAO_HOXA10_TARGETS_VIA_PROGESTERONE_UP	YAO_HOXA10_TARGETS_VIA_PROGESTERONE_UP		62	0.37544206	1.0568873	0.36734694	1	1	784	tags=26%, list=7%, signal=28%
KORKOLA_YOLK_SAC_TUMOR	KORKOLA_YOLK_SAC_TUMOR		32	0.4161758	1.056713	0.36	1	1	780	tags=28%, list=7%, signal=30%
REACTOME_BIOLOGICAL_OXIDATIONS	REACTOME_BIOLOGICAL_OXIDATIONS		65	0.33846158	1.0566552	0.34615386	1	1	1323	tags=26%, list=12%, signal=29%
HINATA_NFKB_TARGETS_KERATINOCYTE_UP	HINATA_NFKB_TARGETS_KERATINOCYTE_UP		48	0.38207442	1.0547101	0.39215687	1	1	1610	tags=38%, list=14%, signal=44%
LEE_LIVER_CANCER_ACOX1_UP	LEE_LIVER_CANCER_ACOX1_UP		50	0.36269575	1.0520331	0.38297874	1	1	1508	tags=36%, list=13%, signal=41%
BERENJENO_ROCK_SIGNALING_NOT_VIA_RHOA_UP	BERENJENO_ROCK_SIGNALING_NOT_VIA_RHOA_UP		24	0.3843236	1.0508078	0.3846154	1	1	623	tags=25%, list=6%, signal=26%
ZUCCHI_METASTASIS_DN	ZUCCHI_METASTASIS_DN		19	0.4611043	1.0485227	0.4047619	1	1	791	tags=32%, list=7%, signal=34%
BOYLAN_MULTIPLE_MYELOMA_PCA1_UP	BOYLAN_MULTIPLE_MYELOMA_PCA1_UP		78	0.3834391	1.045956	0.4	1	1	1316	tags=35%, list=12%, signal=39%
LEE_LIVER_CANCER_E2F1_DN	LEE_LIVER_CANCER_E2F1_DN		41	0.35425952	1.0373362	0.3478261	1	1	1341	tags=32%, list=12%, signal=36%
MOROSETTI_FACIOSCAPULOHUMERAL_MUSCULAR_DISTROPHY_UP	MOROSETTI_FACIOSCAPULOHUMERAL_MUSCULAR_DISTROPHY_UP		16	0.4883482	1.0357679	0.42	1	1	680	tags=38%, list=6%, signal=40%
TIAN_TNF_SIGNALING_VIA_NFKB	TIAN_TNF_SIGNALING_VIA_NFKB		16	0.49916106	1.0311067	0.42553192	1	1	1586	tags=69%, list=14%, signal=80%
OSADA_ASCL1_TARGETS_DN	OSADA_ASCL1_TARGETS_DN		15	0.4964305	1.0272174	0.4509804	1	1	824	tags=33%, list=7%, signal=36%
AMIT_SERUM_RESPONSE_40_MCF10A	AMIT_SERUM_RESPONSE_40_MCF10A		22	0.4447825	1.0258397	0.45833334	1	1	716	tags=27%, list=6%, signal=29%
CAIRO_HEPATOBLASTOMA_CLASSES_DN	CAIRO_HEPATOBLASTOMA_CLASSES_DN		118	0.3353689	1.0258251	0.44680852	1	1	966	tags=23%, list=9%, signal=25%
SWEET_KRAS_TARGETS_DN	SWEET_KRAS_TARGETS_DN		15	0.39638034	1.0245202	0.42307693	1	1	1	tags=7%, list=0%, signal=7%
CAMPS_COLON_CANCER_COPY_NUMBER_DN	CAMPS_COLON_CANCER_COPY_NUMBER_DN		18	0.35735533	1.022282	0.4347826	1	1	774	tags=28%, list=7%, signal=30%
YAO_TEMPORAL_RESPONSE_TO_PROGESTERONE_CLUSTER_1	YAO_TEMPORAL_RESPONSE_TO_PROGESTERONE_CLUSTER_1		58	0.34860995	1.0215331	0.39130434	1	1	989	tags=31%, list=9%, signal=34%
CERVERA_SDHB_TARGETS_2	CERVERA_SDHB_TARGETS_2		73	0.3163034	1.0173507	0.32692307	1	1	1463	tags=29%, list=13%, signal=33%
KEGG_HISTIDINE_METABOLISM	KEGG_HISTIDINE_METABOLISM		20	0.39521527	1.0159049	0.37254903	1	1	837	tags=25%, list=7%, signal=27%
BROWNE_HCMV_INFECTION_4HR_UP	BROWNE_HCMV_INFECTION_4HR_UP		34	0.3378416	1.014434	0.4	1	1	592	tags=24%, list=5%, signal=25%
HUANG_FOXA2_TARGETS_UP	HUANG_FOXA2_TARGETS_UP		26	0.38747868	1.0141343	0.4375	1	1	1456	tags=38%, list=13%, signal=44%
LIU_TARGETS_OF_VMYB_VS_CMYB_DN	LIU_TARGETS_OF_VMYB_VS_CMYB_DN		26	0.38976642	1.0124903	0.4347826	1	1	1572	tags=42%, list=14%, signal=49%
HUMMEL_BURKITTS_LYMPHOMA_UP	HUMMEL_BURKITTS_LYMPHOMA_UP		18	0.39961913	1.0124695	0.46938777	1	1	881	tags=28%, list=8%, signal=30%
ABE_INNER_EAR	ABE_INNER_EAR		18	0.38889194	1.0071752	0.42857143	1	1	153	tags=17%, list=1%, signal=17%
DACOSTA_ERCC3_ALLELE_XPCS_VS_TTD_DN	DACOSTA_ERCC3_ALLELE_XPCS_VS_TTD_DN		17	0.44420534	1.0065997	0.4888889	1	1	1531	tags=53%, list=14%, signal=61%
LI_PROSTATE_CANCER_EPIGENETIC	LI_PROSTATE_CANCER_EPIGENETIC		15	0.43753147	1.0065162	0.5185185	1	1	301	tags=20%, list=3%, signal=21%
SWEET_LUNG_CANCER_KRAS_DN	SWEET_LUNG_CANCER_KRAS_DN		324	0.36988556	1.0054843	0.4	1	1	1311	tags=33%, list=12%, signal=37%
CHIARADONNA_NEOPLASTIC_TRANSFORMATION_KRAS_CDC25_UP	CHIARADONNA_NEOPLASTIC_TRANSFORMATION_KRAS_CDC25_UP		44	0.3857923	1.0049725	0.46666667	1	1	1052	tags=23%, list=9%, signal=25%
KAAB_HEART_ATRIUM_VS_VENTRICLE_DN	KAAB_HEART_ATRIUM_VS_VENTRICLE_DN		169	0.27329788	1.0015212	0.4347826	1	1	1088	tags=20%, list=10%, signal=22%
CHIANG_LIVER_CANCER_SUBCLASS_POLYSOMY7_UP	CHIANG_LIVER_CANCER_SUBCLASS_POLYSOMY7_UP		40	0.32846934	0.99618477	0.5	1	1	855	tags=28%, list=8%, signal=30%
REACTOME_GLUCONEOGENESIS	REACTOME_GLUCONEOGENESIS		19	0.40830925	0.99213636	0.42857143	1	1	1297	tags=37%, list=12%, signal=42%
MISSIAGLIA_REGULATED_BY_METHYLATION_UP	MISSIAGLIA_REGULATED_BY_METHYLATION_UP		68	0.33923677	0.9886196	0.42307693	1	1	730	tags=22%, list=7%, signal=23%
NAKAYAMA_SOFT_TISSUE_TUMORS_PCA1_UP	NAKAYAMA_SOFT_TISSUE_TUMORS_PCA1_UP		48	0.4583353	0.9864437	0.46	1	1	846	tags=35%, list=8%, signal=38%
BOYAULT_LIVER_CANCER_SUBCLASS_G1_DN	BOYAULT_LIVER_CANCER_SUBCLASS_G1_DN		25	0.3372694	0.98562163	0.4716981	1	1	829	tags=24%, list=7%, signal=26%
CHIARADONNA_NEOPLASTIC_TRANSFORMATION_CDC25_DN	CHIARADONNA_NEOPLASTIC_TRANSFORMATION_CDC25_DN		129	0.31570724	0.9850976	0.48	1	1	753	tags=19%, list=7%, signal=21%
LEE_LIVER_CANCER_E2F1_UP	LEE_LIVER_CANCER_E2F1_UP		48	0.36139122	0.98470294	0.45652175	1	1	1436	tags=29%, list=13%, signal=33%
ACEVEDO_LIVER_TUMOR_VS_NORMAL_ADJACENT_TISSUE_DN	ACEVEDO_LIVER_TUMOR_VS_NORMAL_ADJACENT_TISSUE_DN		160	0.2556076	0.98372275	0.5	1	1	1137	tags=21%, list=10%, signal=23%
REACTOME_INTEGRIN_ALPHAIIBBETA3_SIGNALING	REACTOME_INTEGRIN_ALPHAIIBBETA3_SIGNALING		17	0.35005042	0.9827133	0.5	1	1	779	tags=24%, list=7%, signal=25%
AMIT_SERUM_RESPONSE_120_MCF10A	AMIT_SERUM_RESPONSE_120_MCF10A		45	0.34014398	0.9811372	0.5283019	1	1	1000	tags=27%, list=9%, signal=29%
LEE_LIVER_CANCER_MYC_DN	LEE_LIVER_CANCER_MYC_DN		38	0.34469047	0.9808915	0.5813953	1	1	864	tags=29%, list=8%, signal=31%
KIM_LRRC3B_TARGETS	KIM_LRRC3B_TARGETS		15	0.5069224	0.9806286	0.5217391	1	1	592	tags=33%, list=5%, signal=35%
GESERICK_TERT_TARGETS_DN	GESERICK_TERT_TARGETS_DN		17	0.41623443	0.97944653	0.48	1	1	438	tags=18%, list=4%, signal=18%
CHIANG_LIVER_CANCER_SUBCLASS_CTNNB1_UP	CHIANG_LIVER_CANCER_SUBCLASS_CTNNB1_UP		93	0.3207623	0.9780245	0.56	1	1	724	tags=20%, list=6%, signal=22%
TSENG_ADIPOGENIC_POTENTIAL_DN	TSENG_ADIPOGENIC_POTENTIAL_DN		34	0.42044932	0.97689617	0.48979592	1	1	1043	tags=32%, list=9%, signal=36%
GARGALOVIC_RESPONSE_TO_OXIDIZED_PHOSPHOLIPIDS_YELLOW_UP	GARGALOVIC_RESPONSE_TO_OXIDIZED_PHOSPHOLIPIDS_YELLOW_UP		15	0.32017905	0.97689205	0.46	1	1	1269	tags=27%, list=11%, signal=30%
BIOCARTA_INTRINSIC_PATHWAY	BIOCARTA_INTRINSIC_PATHWAY		23	0.42924	0.9716162	0.5217391	1	1	866	tags=30%, list=8%, signal=33%
REACTOME_AMINO_ACID_TRANSPORT_ACROSS_THE_PLASMA_MEMBRANE	REACTOME_AMINO_ACID_TRANSPORT_ACROSS_THE_PLASMA_MEMBRANE		23	0.37567592	0.971354	0.5217391	1	1	568	tags=26%, list=5%, signal=27%
REACTOME_CYTOCHROME_P450_ARRANGED_BY_SUBSTRATE_TYPE	REACTOME_CYTOCHROME_P450_ARRANGED_BY_SUBSTRATE_TYPE		22	0.39166388	0.9674871	0.56	1	1	1142	tags=27%, list=10%, signal=30%
RICKMAN_HEAD_AND_NECK_CANCER_F	RICKMAN_HEAD_AND_NECK_CANCER_F		35	0.46243337	0.9659006	0.41860464	1	1	1947	tags=54%, list=17%, signal=66%
KEGG_ARACHIDONIC_ACID_METABOLISM	KEGG_ARACHIDONIC_ACID_METABOLISM		34	0.35858378	0.96569794	0.42553192	1	1	1582	tags=29%, list=14%, signal=34%
BOYAULT_LIVER_CANCER_SUBCLASS_G3_DN	BOYAULT_LIVER_CANCER_SUBCLASS_G3_DN		35	0.33415985	0.9568872	0.5	1	1	1306	tags=29%, list=12%, signal=32%
BIOCARTA_AMI_PATHWAY	BIOCARTA_AMI_PATHWAY		19	0.42724216	0.9563193	0.49019608	1	1	779	tags=32%, list=7%, signal=34%
CAVARD_LIVER_CANCER_MALIGNANT_VS_BENIGN	CAVARD_LIVER_CANCER_MALIGNANT_VS_BENIGN		20	0.37869594	0.9534782	0.5641026	1	1	292	tags=20%, list=3%, signal=20%
REACTOME_PLATELET_AGGREGATION_PLUG_FORMATION	REACTOME_PLATELET_AGGREGATION_PLUG_FORMATION		19	0.33143497	0.952578	0.5945946	1	1	779	tags=21%, list=7%, signal=23%
HUANG_FOXA2_TARGETS_DN	HUANG_FOXA2_TARGETS_DN		24	0.43576053	0.95072657	0.6	1	1	1231	tags=33%, list=11%, signal=37%
HOSHIDA_LIVER_CANCER_SUBCLASS_S3	HOSHIDA_LIVER_CANCER_SUBCLASS_S3		200	0.26352474	0.9466917	0.5319149	1	1	1508	tags=28%, list=13%, signal=32%
LU_TUMOR_VASCULATURE_UP	LU_TUMOR_VASCULATURE_UP		17	0.42249432	0.9460416	0.46666667	1	1	238	tags=24%, list=2%, signal=24%
REACTOME_REGULATION_OF_LIPID_METABOLISM_BY_PEROXISOME_PROLIFERATOR_ACTIVATED_RECEPTOR_ALPHA	REACTOME_REGULATION_OF_LIPID_METABOLISM_BY_PEROXISOME_PROLIFERATOR_ACTIVATED_RECEPTOR_ALPHA		40	0.32112607	0.9446085	0.47826087	1	1	1866	tags=48%, list=17%, signal=57%
MCBRYAN_PUBERTAL_BREAST_3_4WK_DN	MCBRYAN_PUBERTAL_BREAST_3_4WK_DN		33	0.32548183	0.9438693	0.5208333	1	1	752	tags=24%, list=7%, signal=26%
HAHTOLA_SEZARY_SYNDROM_DN	HAHTOLA_SEZARY_SYNDROM_DN		22	0.3783318	0.9390914	0.4888889	1	1	1044	tags=32%, list=9%, signal=35%
KEGG_COMPLEMENT_AND_COAGULATION_CASCADES	KEGG_COMPLEMENT_AND_COAGULATION_CASCADES		54	0.37502286	0.9338075	0.5471698	1	1	1463	tags=37%, list=13%, signal=42%
REACTOME_CHOLESTEROL_BIOSYNTHESIS	REACTOME_CHOLESTEROL_BIOSYNTHESIS		17	0.41243175	0.93357766	0.47727272	1	1	4690	tags=88%, list=42%, signal=152%
BEGUM_TARGETS_OF_PAX3_FOXO1_FUSION_UP	BEGUM_TARGETS_OF_PAX3_FOXO1_FUSION_UP		33	0.35443944	0.9333082	0.5510204	1	1	1109	tags=33%, list=10%, signal=37%
NADERI_BREAST_CANCER_PROGNOSIS_DN	NADERI_BREAST_CANCER_PROGNOSIS_DN		17	0.39889833	0.93165123	0.5272727	1	1	1055	tags=35%, list=9%, signal=39%
BROWNE_HCMV_INFECTION_1HR_UP	BROWNE_HCMV_INFECTION_1HR_UP		32	0.32462722	0.9294023	0.55813956	1	1	259	tags=19%, list=2%, signal=19%
VARELA_ZMPSTE24_TARGETS_DN	VARELA_ZMPSTE24_TARGETS_DN		37	0.32174966	0.92769474	0.5652174	1	1	1425	tags=35%, list=13%, signal=40%
AMIT_EGF_RESPONSE_120_HELA	AMIT_EGF_RESPONSE_120_HELA		47	0.3364051	0.92684156	0.48979592	1	1	538	tags=15%, list=5%, signal=16%
MUELLER_METHYLATED_IN_GLIOBLASTOMA	MUELLER_METHYLATED_IN_GLIOBLASTOMA		26	0.36600834	0.925412	0.5102041	1	1	472	tags=19%, list=4%, signal=20%
HELLER_SILENCED_BY_METHYLATION_DN	HELLER_SILENCED_BY_METHYLATION_DN		61	0.26436475	0.92478895	0.55	1	1	918	tags=21%, list=8%, signal=23%
ZHAN_LATE_DIFFERENTIATION_GENES_UP	ZHAN_LATE_DIFFERENTIATION_GENES_UP		17	0.41335955	0.9242695	0.54545456	1	1	1110	tags=35%, list=10%, signal=39%
SEKI_INFLAMMATORY_RESPONSE_LPS_DN	SEKI_INFLAMMATORY_RESPONSE_LPS_DN		17	0.42877823	0.9242117	0.63461536	1	1	1137	tags=29%, list=10%, signal=33%
DAVICIONI_RHABDOMYOSARCOMA_PAX_FOXO1_FUSION_UP	DAVICIONI_RHABDOMYOSARCOMA_PAX_FOXO1_FUSION_UP		34	0.3059868	0.9239168	0.58928573	1	1	507	tags=24%, list=5%, signal=25%
DASU_IL6_SIGNALING_UP	DASU_IL6_SIGNALING_UP		35	0.33778763	0.92171943	0.59183675	1	1	1250	tags=31%, list=11%, signal=35%
CLASPER_LYMPHATIC_VESSELS_DURING_METASTASIS_DN	CLASPER_LYMPHATIC_VESSELS_DURING_METASTASIS_DN		29	0.48643053	0.91831774	0.54347825	1	1	567	tags=24%, list=5%, signal=25%
REACTOME_METABOLISM_OF_LIPIDS_AND_LIPOPROTEINS	REACTOME_METABOLISM_OF_LIPIDS_AND_LIPOPROTEINS		154	0.24109624	0.9180834	0.5813953	1	1	1434	tags=23%, list=13%, signal=26%
SCHLESINGER_METHYLATED_DE_NOVO_IN_CANCER	SCHLESINGER_METHYLATED_DE_NOVO_IN_CANCER		60	0.33914584	0.9162503	0.6304348	1	1	1043	tags=25%, list=9%, signal=27%
BOYAULT_LIVER_CANCER_SUBCLASS_G123_DN	BOYAULT_LIVER_CANCER_SUBCLASS_G123_DN		34	0.32037935	0.9152951	0.5625	1	1	885	tags=24%, list=8%, signal=25%
CHEN_LVAD_SUPPORT_OF_FAILING_HEART_UP	CHEN_LVAD_SUPPORT_OF_FAILING_HEART_UP		69	0.33940473	0.91448295	0.64444447	1	1	791	tags=23%, list=7%, signal=25%
RICKMAN_HEAD_AND_NECK_CANCER_C	RICKMAN_HEAD_AND_NECK_CANCER_C		47	0.36761498	0.91259885	0.64102566	1	1	1026	tags=26%, list=9%, signal=28%
BROWNE_HCMV_INFECTION_30MIN_UP	BROWNE_HCMV_INFECTION_30MIN_UP		34	0.34113067	0.91218364	0.54901963	1	1	363	tags=15%, list=3%, signal=15%
WONG_ENDMETRIUM_CANCER_DN	WONG_ENDMETRIUM_CANCER_DN		26	0.4182127	0.91183764	0.59090906	1	1	1619	tags=46%, list=14%, signal=54%
AMIT_EGF_RESPONSE_480_MCF10A	AMIT_EGF_RESPONSE_480_MCF10A		26	0.32350194	0.9115851	0.5208333	1	1	1485	tags=35%, list=13%, signal=40%
ZHANG_ANTIVIRAL_RESPONSE_TO_RIBAVIRIN_UP	ZHANG_ANTIVIRAL_RESPONSE_TO_RIBAVIRIN_UP		16	0.38849103	0.91153145	0.5192308	1	1	363	tags=19%, list=3%, signal=19%
BASSO_CD40_SIGNALING_DN	BASSO_CD40_SIGNALING_DN		40	0.33276963	0.9092466	0.55	1	1	873	tags=25%, list=8%, signal=27%
CROONQUIST_STROMAL_STIMULATION_UP	CROONQUIST_STROMAL_STIMULATION_UP		34	0.4078384	0.90909964	0.6	1	1	1064	tags=26%, list=10%, signal=29%
MOOTHA_GLYCOLYSIS	MOOTHA_GLYCOLYSIS		15	0.3995283	0.9089235	0.55813956	1	1	1639	tags=47%, list=15%, signal=55%
KEGG_GLYCINE_SERINE_AND_THREONINE_METABOLISM	KEGG_GLYCINE_SERINE_AND_THREONINE_METABOLISM		22	0.36223915	0.90872204	0.5675676	1	1	1288	tags=36%, list=12%, signal=41%
GAUSSMANN_MLL_AF4_FUSION_TARGETS_E_UP	GAUSSMANN_MLL_AF4_FUSION_TARGETS_E_UP		56	0.35779002	0.90809894	0.537037	1	1	1069	tags=29%, list=10%, signal=31%
ST_GRANULE_CELL_SURVIVAL_PATHWAY	ST_GRANULE_CELL_SURVIVAL_PATHWAY		15	0.3534059	0.9075214	0.6666667	1	1	32	tags=13%, list=0%, signal=13%
VALK_AML_CLUSTER_4	VALK_AML_CLUSTER_4		18	0.3488533	0.9036449	0.5531915	1	1	1115	tags=33%, list=10%, signal=37%
BILD_HRAS_ONCOGENIC_SIGNATURE	BILD_HRAS_ONCOGENIC_SIGNATURE		140	0.29738054	0.9030085	0.59574467	1	1	973	tags=23%, list=9%, signal=25%
NAGASHIMA_NRG1_SIGNALING_UP	NAGASHIMA_NRG1_SIGNALING_UP		125	0.3033821	0.9015272	0.5777778	1	1	1444	tags=29%, list=13%, signal=33%
RICKMAN_TUMOR_DIFFERENTIATED_WELL_VS_MODERATELY_DN	RICKMAN_TUMOR_DIFFERENTIATED_WELL_VS_MODERATELY_DN		57	0.32772002	0.90124094	0.6086956	1	1	716	tags=18%, list=6%, signal=19%
LI_WILMS_TUMOR	LI_WILMS_TUMOR		20	0.38279188	0.90054137	0.5833333	1	1	537	tags=25%, list=5%, signal=26%
REACTOME_PEPTIDE_LIGAND_BINDING_RECEPTORS	REACTOME_PEPTIDE_LIGAND_BINDING_RECEPTORS		119	0.30931848	0.89997715	0.59183675	1	1	1105	tags=24%, list=10%, signal=27%
RIGGI_EWING_SARCOMA_PROGENITOR_DN	RIGGI_EWING_SARCOMA_PROGENITOR_DN		114	0.30907983	0.8992587	0.627451	1	1	1135	tags=27%, list=10%, signal=30%
FUJII_YBX1_TARGETS_UP	FUJII_YBX1_TARGETS_UP		16	0.38372052	0.8971747	0.6415094	1	1	1344	tags=38%, list=12%, signal=43%
MCBRYAN_PUBERTAL_BREAST_4_5WK_DN	MCBRYAN_PUBERTAL_BREAST_4_5WK_DN		148	0.2761197	0.8971173	0.53333336	1	1	1304	tags=26%, list=12%, signal=29%
REACTOME_PLATELET_DEGRANULATION	REACTOME_PLATELET_DEGRANULATION		58	0.32807294	0.89575475	0.625	1	1	1309	tags=29%, list=12%, signal=33%
KEGG_BETA_ALANINE_METABOLISM	KEGG_BETA_ALANINE_METABOLISM		19	0.345056	0.89161533	0.68421054	1	1	554	tags=21%, list=5%, signal=22%
SABATES_COLORECTAL_ADENOMA_UP	SABATES_COLORECTAL_ADENOMA_UP		70	0.3311672	0.8897467	0.5833333	1	1	848	tags=26%, list=8%, signal=28%
GRAHAM_CML_QUIESCENT_VS_NORMAL_QUIESCENT_DN	GRAHAM_CML_QUIESCENT_VS_NORMAL_QUIESCENT_DN		24	0.36986396	0.88897806	0.6458333	1	1	1071	tags=33%, list=10%, signal=37%
ONDER_CDH1_TARGETS_1_DN	ONDER_CDH1_TARGETS_1_DN		88	0.29629403	0.8888603	0.6458333	1	1	585	tags=17%, list=5%, signal=18%
WAMUNYOKOLI_OVARIAN_CANCER_GRADES_1_2_DN	WAMUNYOKOLI_OVARIAN_CANCER_GRADES_1_2_DN		36	0.3382264	0.8887334	0.53846157	1	1	674	tags=19%, list=6%, signal=21%
BOQUEST_STEM_CELL_CULTURED_VS_FRESH_DN	BOQUEST_STEM_CELL_CULTURED_VS_FRESH_DN		18	0.4165073	0.88834035	0.5714286	1	1	670	tags=28%, list=6%, signal=29%
ROVERSI_GLIOMA_COPY_NUMBER_DN	ROVERSI_GLIOMA_COPY_NUMBER_DN		35	0.24769738	0.8870868	0.5641026	1	1	834	tags=14%, list=7%, signal=15%
KERLEY_RESPONSE_TO_CISPLATIN_UP	KERLEY_RESPONSE_TO_CISPLATIN_UP		29	0.3361272	0.8868424	0.55813956	1	1	701	tags=21%, list=6%, signal=22%
LI_WILMS_TUMOR_VS_FETAL_KIDNEY_1_UP	LI_WILMS_TUMOR_VS_FETAL_KIDNEY_1_UP		121	0.24838044	0.88357246	0.63829786	1	1	1465	tags=24%, list=13%, signal=27%
KEGG_NICOTINATE_AND_NICOTINAMIDE_METABOLISM	KEGG_NICOTINATE_AND_NICOTINAMIDE_METABOLISM		16	0.35166028	0.88246495	0.5952381	1	1	553	tags=25%, list=5%, signal=26%
CHIARADONNA_NEOPLASTIC_TRANSFORMATION_CDC25_UP	CHIARADONNA_NEOPLASTIC_TRANSFORMATION_CDC25_UP		87	0.32288054	0.881922	0.6666667	1	1	674	tags=18%, list=6%, signal=19%
CHO_NR4A1_TARGETS	CHO_NR4A1_TARGETS		16	0.33840004	0.8809446	0.74509805	1	1	802	tags=25%, list=7%, signal=27%
CHARAFE_BREAST_CANCER_BASAL_VS_MESENCHYMAL_DN	CHARAFE_BREAST_CANCER_BASAL_VS_MESENCHYMAL_DN		27	0.32813448	0.88087094	0.60784316	1	1	1479	tags=33%, list=13%, signal=38%
KEGG_CYTOKINE_CYTOKINE_RECEPTOR_INTERACTION	KEGG_CYTOKINE_CYTOKINE_RECEPTOR_INTERACTION		155	0.3022321	0.8798408	0.625	1	1	1093	tags=26%, list=10%, signal=28%
GRAHAM_CML_DIVIDING_VS_NORMAL_QUIESCENT_DN	GRAHAM_CML_DIVIDING_VS_NORMAL_QUIESCENT_DN		50	0.32507312	0.87888175	0.60465115	1	1	1071	tags=28%, list=10%, signal=31%
CONRAD_STEM_CELL	CONRAD_STEM_CELL		24	0.33791074	0.87725675	0.627907	1	1	745	tags=21%, list=7%, signal=22%
SABATES_COLORECTAL_ADENOMA_DN	SABATES_COLORECTAL_ADENOMA_DN		154	0.30570987	0.8752269	0.6666667	1	1	1534	tags=33%, list=14%, signal=38%
VALK_AML_WITH_CEBPA	VALK_AML_WITH_CEBPA		24	0.31560966	0.8744046	0.7291667	1	1	433	tags=17%, list=4%, signal=17%
WILCOX_PRESPONSE_TO_ROGESTERONE_UP	WILCOX_PRESPONSE_TO_ROGESTERONE_UP		82	0.2674325	0.87431484	0.6666667	1	1	1142	tags=24%, list=10%, signal=27%
SMID_BREAST_CANCER_LUMINAL_B_DN	SMID_BREAST_CANCER_LUMINAL_B_DN		339	0.2971765	0.87312365	0.59574467	1	1	1074	tags=24%, list=10%, signal=25%
KEGG_ADIPOCYTOKINE_SIGNALING_PATHWAY	KEGG_ADIPOCYTOKINE_SIGNALING_PATHWAY		35	0.26674727	0.872702	0.6304348	1	1	1088	tags=23%, list=10%, signal=25%
IIZUKA_LIVER_CANCER_PROGRESSION_G2_G3_UP	IIZUKA_LIVER_CANCER_PROGRESSION_G2_G3_UP		15	0.32146582	0.8727017	0.75	1	1	1080	tags=27%, list=10%, signal=29%
NOJIMA_SFRP2_TARGETS_DN	NOJIMA_SFRP2_TARGETS_DN		15	0.3881635	0.87196624	0.6122449	1	1	730	tags=27%, list=7%, signal=28%
HALMOS_CEBPA_TARGETS_UP	HALMOS_CEBPA_TARGETS_UP		29	0.34292254	0.8699304	0.627451	1	1	721	tags=24%, list=6%, signal=26%
DASU_IL6_SIGNALING_SCAR_UP	DASU_IL6_SIGNALING_SCAR_UP		17	0.31970525	0.869718	0.62	1	1	679	tags=24%, list=6%, signal=25%
CHIARADONNA_NEOPLASTIC_TRANSFORMATION_KRAS_CDC25_DN	CHIARADONNA_NEOPLASTIC_TRANSFORMATION_KRAS_CDC25_DN		39	0.37316412	0.86600107	0.62	1	1	182	tags=15%, list=2%, signal=16%
REACTOME_STRIATED_MUSCLE_CONTRACTION	REACTOME_STRIATED_MUSCLE_CONTRACTION		22	0.4299409	0.8630688	0.5	1	1	1941	tags=59%, list=17%, signal=71%
BERENJENO_TRANSFORMED_BY_RHOA_FOREVER_DN	BERENJENO_TRANSFORMED_BY_RHOA_FOREVER_DN		24	0.35708368	0.86172557	0.7346939	1	1	772	tags=25%, list=7%, signal=27%
KEGG_ALPHA_LINOLENIC_ACID_METABOLISM	KEGG_ALPHA_LINOLENIC_ACID_METABOLISM		15	0.33143574	0.8605193	0.74	1	1	1313	tags=27%, list=12%, signal=30%
LIEN_BREAST_CARCINOMA_METAPLASTIC_VS_DUCTAL_UP	LIEN_BREAST_CARCINOMA_METAPLASTIC_VS_DUCTAL_UP		48	0.31407008	0.8595949	0.7083333	1	1	987	tags=27%, list=9%, signal=30%
TOMLINS_PROSTATE_CANCER_DN	TOMLINS_PROSTATE_CANCER_DN		19	0.3711694	0.8578365	0.63461536	1	1	1383	tags=32%, list=12%, signal=36%
BROWNE_INTERFERON_RESPONSIVE_GENES	BROWNE_INTERFERON_RESPONSIVE_GENES		44	0.37499893	0.8553288	0.6458333	1	1	1344	tags=32%, list=12%, signal=36%
RIZ_ERYTHROID_DIFFERENTIATION_HEMGN	RIZ_ERYTHROID_DIFFERENTIATION_HEMGN		25	0.29266626	0.8534283	0.61904764	1	1	186	tags=12%, list=2%, signal=12%
ZHOU_INFLAMMATORY_RESPONSE_FIMA_UP	ZHOU_INFLAMMATORY_RESPONSE_FIMA_UP		235	0.26128554	0.852243	0.6938776	1	1	1030	tags=20%, list=9%, signal=21%
SATO_SILENCED_BY_METHYLATION_IN_PANCREATIC_CANCER_2	SATO_SILENCED_BY_METHYLATION_IN_PANCREATIC_CANCER_2		30	0.3295972	0.851681	0.6851852	1	1	1754	tags=43%, list=16%, signal=51%
PAL_PRMT5_TARGETS_DN	PAL_PRMT5_TARGETS_DN		28	0.28192455	0.85078436	0.6976744	1	1	795	tags=21%, list=7%, signal=23%
MENSE_HYPOXIA_UP	MENSE_HYPOXIA_UP		57	0.28974184	0.85032815	0.61702126	1	1	1685	tags=37%, list=15%, signal=43%
CONCANNON_APOPTOSIS_BY_EPOXOMICIN_UP	CONCANNON_APOPTOSIS_BY_EPOXOMICIN_UP		142	0.23430842	0.84932005	0.5744681	1	1	645	tags=15%, list=6%, signal=15%
CERVERA_SDHB_TARGETS_1_DN	CERVERA_SDHB_TARGETS_1_DN		20	0.3469207	0.8482782	0.72	1	1	1434	tags=40%, list=13%, signal=46%
KEGG_PROPANOATE_METABOLISM	KEGG_PROPANOATE_METABOLISM		25	0.30690837	0.847374	0.6136364	1	1	1855	tags=40%, list=17%, signal=48%
WANG_HCP_PROSTATE_CANCER	WANG_HCP_PROSTATE_CANCER		45	0.26784053	0.8468923	0.76	1	1	507	tags=16%, list=5%, signal=16%
VALK_AML_CLUSTER_9	VALK_AML_CLUSTER_9		21	0.3503948	0.84660316	0.5925926	1	1	303	tags=14%, list=3%, signal=15%
CHARAFE_BREAST_CANCER_LUMINAL_VS_BASAL_DN	CHARAFE_BREAST_CANCER_LUMINAL_VS_BASAL_DN		258	0.26832664	0.84292465	0.6530612	1	1	1308	tags=23%, list=12%, signal=25%
BOYLAN_MULTIPLE_MYELOMA_C_D_DN	BOYLAN_MULTIPLE_MYELOMA_C_D_DN		175	0.2814014	0.8401087	0.5833333	1	1	1316	tags=30%, list=12%, signal=34%
GILDEA_METASTASIS	GILDEA_METASTASIS		19	0.40405732	0.8400325	0.65957445	1	1	1205	tags=37%, list=11%, signal=41%
AMIT_SERUM_RESPONSE_240_MCF10A	AMIT_SERUM_RESPONSE_240_MCF10A		42	0.30276248	0.83640873	0.6792453	1	1	711	tags=21%, list=6%, signal=23%
LEE_LIVER_CANCER_MYC_TGFA_UP	LEE_LIVER_CANCER_MYC_TGFA_UP		46	0.2795661	0.83605045	0.7111111	1	1	682	tags=17%, list=6%, signal=18%
NAGASHIMA_NRG1_SIGNALING_DN	NAGASHIMA_NRG1_SIGNALING_DN		23	0.28496832	0.8354965	0.74545455	1	1	1584	tags=39%, list=14%, signal=45%
KEGG_NOD_LIKE_RECEPTOR_SIGNALING_PATHWAY	KEGG_NOD_LIKE_RECEPTOR_SIGNALING_PATHWAY		30	0.28652158	0.83472174	0.64	1	1	957	tags=23%, list=9%, signal=25%
DELYS_THYROID_CANCER_DN	DELYS_THYROID_CANCER_DN		153	0.29326782	0.8339185	0.7083333	1	1	1088	tags=25%, list=10%, signal=28%
BROWNE_HCMV_INFECTION_20HR_DN	BROWNE_HCMV_INFECTION_20HR_DN		61	0.27082807	0.8277006	0.76086956	1	1	642	tags=15%, list=6%, signal=16%
LIU_CDX2_TARGETS_UP	LIU_CDX2_TARGETS_UP		31	0.31617707	0.8260941	0.70454544	1	1	652	tags=16%, list=6%, signal=17%
ONDER_CDH1_TARGETS_2_UP	ONDER_CDH1_TARGETS_2_UP		159	0.30391666	0.8248685	0.627451	1	1	1141	tags=26%, list=10%, signal=29%
SMID_BREAST_CANCER_NORMAL_LIKE_UP	SMID_BREAST_CANCER_NORMAL_LIKE_UP		273	0.3083498	0.8220265	0.64444447	1	1	1496	tags=31%, list=13%, signal=35%
RODRIGUES_THYROID_CARCINOMA_DN	RODRIGUES_THYROID_CARCINOMA_DN		32	0.28545278	0.82107455	0.6956522	1	1	411	tags=16%, list=4%, signal=16%
KONDO_EZH2_TARGETS	KONDO_EZH2_TARGETS		82	0.27299878	0.8208878	0.7083333	1	1	1118	tags=22%, list=10%, signal=24%
AMIT_DELAYED_EARLY_GENES	AMIT_DELAYED_EARLY_GENES		15	0.34726256	0.8190956	0.7169811	1	1	441	tags=20%, list=4%, signal=21%
JISON_SICKLE_CELL_DISEASE_UP	JISON_SICKLE_CELL_DISEASE_UP		121	0.25061733	0.81897044	0.7083333	1	1	772	tags=17%, list=7%, signal=18%
KEGG_STARCH_AND_SUCROSE_METABOLISM	KEGG_STARCH_AND_SUCROSE_METABOLISM		21	0.30228984	0.8189241	0.6862745	1	1	929	tags=24%, list=8%, signal=26%
IWANAGA_CARCINOGENESIS_BY_KRAS_DN	IWANAGA_CARCINOGENESIS_BY_KRAS_DN		71	0.24156892	0.8186042	0.775	1	1	607	tags=15%, list=5%, signal=16%
YAO_TEMPORAL_RESPONSE_TO_PROGESTERONE_CLUSTER_6	YAO_TEMPORAL_RESPONSE_TO_PROGESTERONE_CLUSTER_6		50	0.28746754	0.81786585	0.72727275	1	1	1154	tags=30%, list=10%, signal=33%
REACTOME_G_ALPHA_I_SIGNALLING_EVENTS	REACTOME_G_ALPHA_I_SIGNALLING_EVENTS		118	0.2701339	0.8100979	0.6666667	1	1	951	tags=19%, list=8%, signal=20%
IZADPANAH_STEM_CELL_ADIPOSE_VS_BONE_UP	IZADPANAH_STEM_CELL_ADIPOSE_VS_BONE_UP		76	0.26299992	0.80977196	0.71428573	1	1	773	tags=20%, list=7%, signal=21%
DAVICIONI_MOLECULAR_ARMS_VS_ERMS_DN	DAVICIONI_MOLECULAR_ARMS_VS_ERMS_DN		105	0.27458647	0.809551	0.6111111	1	1	1537	tags=30%, list=14%, signal=34%
ZHOU_INFLAMMATORY_RESPONSE_LPS_UP	ZHOU_INFLAMMATORY_RESPONSE_LPS_UP		197	0.24091464	0.8092027	0.78723407	1	1	1049	tags=18%, list=9%, signal=19%
BHATI_G2M_ARREST_BY_2METHOXYESTRADIOL_DN	BHATI_G2M_ARREST_BY_2METHOXYESTRADIOL_DN		76	0.21416932	0.80910987	0.7777778	1	1	1211	tags=20%, list=11%, signal=22%
WEST_ADRENOCORTICAL_TUMOR_MARKERS_DN	WEST_ADRENOCORTICAL_TUMOR_MARKERS_DN		17	0.3754819	0.8071789	0.6964286	1	1	1098	tags=29%, list=10%, signal=33%
POOLA_INVASIVE_BREAST_CANCER_DN	POOLA_INVASIVE_BREAST_CANCER_DN		82	0.25782293	0.8070996	0.8269231	1	1	1146	tags=26%, list=10%, signal=28%
GNATENKO_PLATELET_SIGNATURE	GNATENKO_PLATELET_SIGNATURE		20	0.30864275	0.80662	0.7818182	1	1	205	tags=10%, list=2%, signal=10%
HSC_MATURE_FETAL	HSC_MATURE_FETAL		16	0.28498974	0.80642873	0.75609756	1	1	1345	tags=25%, list=12%, signal=28%
DAVICIONI_TARGETS_OF_PAX_FOXO1_FUSIONS_UP	DAVICIONI_TARGETS_OF_PAX_FOXO1_FUSIONS_UP		156	0.2635537	0.80569315	0.6938776	1	1	763	tags=19%, list=7%, signal=20%
ZHAN_MULTIPLE_MYELOMA_CD1_UP	ZHAN_MULTIPLE_MYELOMA_CD1_UP		28	0.2784558	0.8049176	0.8604651	1	1	1132	tags=21%, list=10%, signal=24%
CASTELLANO_NRAS_TARGETS_UP	CASTELLANO_NRAS_TARGETS_UP		54	0.28291067	0.8047137	0.7708333	1	1	1147	tags=26%, list=10%, signal=29%
FONTAINE_THYROID_TUMOR_UNCERTAIN_MALIGNANCY_DN	FONTAINE_THYROID_TUMOR_UNCERTAIN_MALIGNANCY_DN		18	0.33247754	0.80437297	0.6938776	1	1	726	tags=22%, list=6%, signal=24%
VART_KSHV_INFECTION_ANGIOGENIC_MARKERS_DN	VART_KSHV_INFECTION_ANGIOGENIC_MARKERS_DN		92	0.27005938	0.8038424	0.6909091	1	1	1280	tags=24%, list=11%, signal=27%
KEGG_VIRAL_MYOCARDITIS	KEGG_VIRAL_MYOCARDITIS		26	0.3269902	0.8036426	0.6938776	1	1	799	tags=23%, list=7%, signal=25%
SENESE_HDAC2_TARGETS_DN	SENESE_HDAC2_TARGETS_DN		74	0.30822212	0.8035788	0.7924528	1	1	1205	tags=27%, list=11%, signal=30%
LIU_PROSTATE_CANCER_DN	LIU_PROSTATE_CANCER_DN		250	0.2706166	0.8033973	0.7692308	1	1	1227	tags=26%, list=11%, signal=29%
ELVIDGE_HYPOXIA_BY_DMOG_UP	ELVIDGE_HYPOXIA_BY_DMOG_UP		85	0.28081024	0.8023162	0.7291667	1	1	816	tags=22%, list=7%, signal=24%
NING_CHRONIC_OBSTRUCTIVE_PULMONARY_DISEASE_DN	NING_CHRONIC_OBSTRUCTIVE_PULMONARY_DISEASE_DN		50	0.29824245	0.80101085	0.68292683	1	1	803	tags=16%, list=7%, signal=17%
DER_IFN_GAMMA_RESPONSE_UP	DER_IFN_GAMMA_RESPONSE_UP		46	0.23964022	0.7990828	0.75510204	1	1	730	tags=15%, list=7%, signal=16%
LEE_LIVER_CANCER_DENA_DN	LEE_LIVER_CANCER_DENA_DN		57	0.29566857	0.795968	0.8043478	1	1	1346	tags=32%, list=12%, signal=36%
LENAOUR_DENDRITIC_CELL_MATURATION_DN	LENAOUR_DENDRITIC_CELL_MATURATION_DN		72	0.28962636	0.7952176	0.66	1	1	791	tags=19%, list=7%, signal=21%
PEPPER_CHRONIC_LYMPHOCYTIC_LEUKEMIA_UP	PEPPER_CHRONIC_LYMPHOCYTIC_LEUKEMIA_UP		15	0.33036453	0.79498434	0.72	1	1	1531	tags=33%, list=14%, signal=39%
VALK_AML_CLUSTER_15	VALK_AML_CLUSTER_15		17	0.30726728	0.7948668	0.78	1	1	1115	tags=29%, list=10%, signal=33%
KUNINGER_IGF1_VS_PDGFB_TARGETS_UP	KUNINGER_IGF1_VS_PDGFB_TARGETS_UP		32	0.3884535	0.79159576	0.6888889	1	1	1885	tags=56%, list=17%, signal=67%
RICKMAN_HEAD_AND_NECK_CANCER_B	RICKMAN_HEAD_AND_NECK_CANCER_B		23	0.3190313	0.79082847	0.7818182	1	1	1181	tags=35%, list=11%, signal=39%
JAZAERI_BREAST_CANCER_BRCA1_VS_BRCA2_DN	JAZAERI_BREAST_CANCER_BRCA1_VS_BRCA2_DN		30	0.28577513	0.7889499	0.8	1	1	452	tags=13%, list=4%, signal=14%
HINATA_NFKB_TARGETS_FIBROBLAST_UP	HINATA_NFKB_TARGETS_FIBROBLAST_UP		43	0.26891786	0.78792536	0.6875	1	1	1610	tags=30%, list=14%, signal=35%
VECCHI_GASTRIC_CANCER_EARLY_DN	VECCHI_GASTRIC_CANCER_EARLY_DN		188	0.2723973	0.7878112	0.82978725	1	1	1247	tags=27%, list=11%, signal=30%
YAO_TEMPORAL_RESPONSE_TO_PROGESTERONE_CLUSTER_0	YAO_TEMPORAL_RESPONSE_TO_PROGESTERONE_CLUSTER_0		57	0.26764092	0.78779435	0.82978725	1	1	1141	tags=23%, list=10%, signal=25%
KEGG_HEMATOPOIETIC_CELL_LINEAGE	KEGG_HEMATOPOIETIC_CELL_LINEAGE		53	0.28150856	0.78754497	0.6530612	1	1	1264	tags=30%, list=11%, signal=34%
MOOTHA_GLUCONEOGENESIS	MOOTHA_GLUCONEOGENESIS		22	0.28914383	0.787172	0.6976744	1	1	1620	tags=36%, list=14%, signal=42%
SMID_BREAST_CANCER_BASAL_DN	SMID_BREAST_CANCER_BASAL_DN		387	0.2240115	0.7869656	0.8043478	1	1	1321	tags=22%, list=12%, signal=24%
LAIHO_COLORECTAL_CANCER_SERRATED_UP	LAIHO_COLORECTAL_CANCER_SERRATED_UP		71	0.25784647	0.7847775	0.6888889	1	1	904	tags=14%, list=8%, signal=15%
ST_MYOCYTE_AD_PATHWAY	ST_MYOCYTE_AD_PATHWAY		15	0.31812158	0.7831155	0.8125	1	1	434	tags=13%, list=4%, signal=14%
WAMUNYOKOLI_OVARIAN_CANCER_LMP_DN	WAMUNYOKOLI_OVARIAN_CANCER_LMP_DN		98	0.2478959	0.78061914	0.71153843	1	1	1215	tags=18%, list=11%, signal=20%
TONKS_TARGETS_OF_RUNX1_RUNX1T1_FUSION_SUSTAINED_IN_MONOCYTE_UP	TONKS_TARGETS_OF_RUNX1_RUNX1T1_FUSION_SUSTAINED_IN_MONOCYTE_UP		15	0.31426865	0.77895325	0.7755102	1	1	648	tags=20%, list=6%, signal=21%
DEBIASI_APOPTOSIS_BY_REOVIRUS_INFECTION_UP	DEBIASI_APOPTOSIS_BY_REOVIRUS_INFECTION_UP		141	0.20318893	0.7785348	0.77272725	1	1	1365	tags=20%, list=12%, signal=22%
CHIANG_LIVER_CANCER_SUBCLASS_PROLIFERATION_DN	CHIANG_LIVER_CANCER_SUBCLASS_PROLIFERATION_DN		103	0.25749668	0.7756938	0.7446808	1	1	1450	tags=23%, list=13%, signal=27%
BAELDE_DIABETIC_NEPHROPATHY_DN	BAELDE_DIABETIC_NEPHROPATHY_DN		22	0.32790035	0.77498794	0.80851066	1	1	1410	tags=36%, list=13%, signal=42%
HEIDENBLAD_AMPLIFIED_IN_PANCREATIC_CANCER	HEIDENBLAD_AMPLIFIED_IN_PANCREATIC_CANCER		20	0.26618046	0.7738511	0.8043478	1	1	870	tags=25%, list=8%, signal=27%
KIM_WT1_TARGETS_8HR_UP	KIM_WT1_TARGETS_8HR_UP		108	0.24531049	0.77364486	0.75	1	1	664	tags=15%, list=6%, signal=16%
ZHANG_ANTIVIRAL_RESPONSE_TO_RIBAVIRIN_DN	ZHANG_ANTIVIRAL_RESPONSE_TO_RIBAVIRIN_DN		28	0.27530617	0.7730031	0.8043478	1	1	1135	tags=25%, list=10%, signal=28%
REACTOME_PHASE_II_CONJUGATION	REACTOME_PHASE_II_CONJUGATION		30	0.25929824	0.7728827	0.88	1	1	225	tags=10%, list=2%, signal=10%
TONKS_TARGETS_OF_RUNX1_RUNX1T1_FUSION_MONOCYTE_DN	TONKS_TARGETS_OF_RUNX1_RUNX1T1_FUSION_MONOCYTE_DN		32	0.32276174	0.7727256	0.7111111	1	1	1210	tags=28%, list=11%, signal=31%
HUANG_DASATINIB_RESISTANCE_UP	HUANG_DASATINIB_RESISTANCE_UP		52	0.30495232	0.7727051	0.73913044	1	1	1465	tags=31%, list=13%, signal=35%
OSWALD_HEMATOPOIETIC_STEM_CELL_IN_COLLAGEN_GEL_UP	OSWALD_HEMATOPOIETIC_STEM_CELL_IN_COLLAGEN_GEL_UP		124	0.24053004	0.7704603	0.76086956	1	1	870	tags=17%, list=8%, signal=18%
OSWALD_HEMATOPOIETIC_STEM_CELL_IN_COLLAGEN_GEL_DN	OSWALD_HEMATOPOIETIC_STEM_CELL_IN_COLLAGEN_GEL_DN		124	0.24053004	0.7704603	0.76086956	1	1	870	tags=17%, list=8%, signal=18%
RIZKI_TUMOR_INVASIVENESS_3D_UP	RIZKI_TUMOR_INVASIVENESS_3D_UP		121	0.19957654	0.7700454	0.8367347	1	1	1365	tags=21%, list=12%, signal=24%
CAIRO_LIVER_DEVELOPMENT_UP	CAIRO_LIVER_DEVELOPMENT_UP		107	0.2662119	0.76829904	0.6862745	1	1	1134	tags=21%, list=10%, signal=24%
DORSAM_HOXA9_TARGETS_DN	DORSAM_HOXA9_TARGETS_DN		17	0.29861763	0.7657309	0.7916667	1	1	1742	tags=41%, list=16%, signal=49%
POTTI_CYTOXAN_SENSITIVITY	POTTI_CYTOXAN_SENSITIVITY		24	0.26880926	0.76571685	0.7659575	1	1	1389	tags=33%, list=12%, signal=38%
SMID_BREAST_CANCER_RELAPSE_IN_BONE_UP	SMID_BREAST_CANCER_RELAPSE_IN_BONE_UP		59	0.25078008	0.7637859	0.9183673	1	1	1482	tags=27%, list=13%, signal=31%
SENESE_HDAC1_AND_HDAC2_TARGETS_UP	SENESE_HDAC1_AND_HDAC2_TARGETS_UP		117	0.2555347	0.7632575	0.75609756	1	1	867	tags=19%, list=8%, signal=20%
ZHAN_MULTIPLE_MYELOMA_SPIKED	ZHAN_MULTIPLE_MYELOMA_SPIKED		15	0.33236685	0.76225394	0.7924528	1	1	803	tags=27%, list=7%, signal=29%
EBAUER_MYOGENIC_TARGETS_OF_PAX3_FOXO1_FUSION	EBAUER_MYOGENIC_TARGETS_OF_PAX3_FOXO1_FUSION		38	0.34442323	0.7590712	0.64285713	1	1	799	tags=24%, list=7%, signal=25%
PARK_TRETINOIN_RESPONSE_AND_RARA_PLZF_FUSION	PARK_TRETINOIN_RESPONSE_AND_RARA_PLZF_FUSION		16	0.3202786	0.7587693	0.6792453	1	1	773	tags=25%, list=7%, signal=27%
CHIBA_RESPONSE_TO_TSA_UP	CHIBA_RESPONSE_TO_TSA_UP		32	0.32273874	0.7578984	0.6956522	1	1	1088	tags=22%, list=10%, signal=24%
BIOCARTA_PPARA_PATHWAY	BIOCARTA_PPARA_PATHWAY		35	0.24449109	0.7577739	0.8	1	1	1320	tags=31%, list=12%, signal=36%
ELVIDGE_HYPOXIA_UP	ELVIDGE_HYPOXIA_UP		104	0.263088	0.7556886	0.84782606	1	1	816	tags=21%, list=7%, signal=23%
ACEVEDO_LIVER_CANCER_WITH_H3K9ME3_UP	ACEVEDO_LIVER_CANCER_WITH_H3K9ME3_UP		46	0.26363763	0.7553555	0.9318182	1	1	655	tags=13%, list=6%, signal=14%
ELVIDGE_HYPOXIA_BY_DMOG_DN	ELVIDGE_HYPOXIA_BY_DMOG_DN		37	0.2121554	0.754784	0.88	1	1	922	tags=16%, list=8%, signal=18%
WANG_SMARCE1_TARGETS_UP	WANG_SMARCE1_TARGETS_UP		106	0.28641352	0.7543606	0.72	1	1	1069	tags=24%, list=10%, signal=26%
XU_HGF_SIGNALING_NOT_VIA_AKT1_6HR	XU_HGF_SIGNALING_NOT_VIA_AKT1_6HR		17	0.3122215	0.75202113	0.7647059	1	1	1297	tags=29%, list=12%, signal=33%
LEE_LIVER_CANCER_CIPROFIBRATE_DN	LEE_LIVER_CANCER_CIPROFIBRATE_DN		50	0.28793994	0.7517528	0.84	1	1	1320	tags=26%, list=12%, signal=29%
LENAOUR_DENDRITIC_CELL_MATURATION_UP	LENAOUR_DENDRITIC_CELL_MATURATION_UP		65	0.26121238	0.75169206	0.75	1	1	1320	tags=22%, list=12%, signal=24%
HELLER_HDAC_TARGETS_SILENCED_BY_METHYLATION_UP	HELLER_HDAC_TARGETS_SILENCED_BY_METHYLATION_UP		242	0.21907717	0.75161904	0.9433962	1	1	1118	tags=19%, list=10%, signal=20%
ELVIDGE_HIF1A_TARGETS_DN	ELVIDGE_HIF1A_TARGETS_DN		58	0.28538346	0.75158185	0.7906977	1	1	550	tags=19%, list=5%, signal=20%
SENGUPTA_NASOPHARYNGEAL_CARCINOMA_WITH_LMP1_DN	SENGUPTA_NASOPHARYNGEAL_CARCINOMA_WITH_LMP1_DN		77	0.28086498	0.7515541	0.8888889	1	1	1381	tags=32%, list=12%, signal=37%
STOSSI_RESPONSE_TO_ESTRADIOL	STOSSI_RESPONSE_TO_ESTRADIOL		26	0.28197795	0.75108033	0.81395346	1	1	1279	tags=31%, list=11%, signal=35%
REACTOME_CELL_SURFACE_INTERACTIONS_AT_THE_VASCULAR_WALL	REACTOME_CELL_SURFACE_INTERACTIONS_AT_THE_VASCULAR_WALL		66	0.26493204	0.7496674	0.7083333	1	1	671	tags=15%, list=6%, signal=16%
BROWNE_HCMV_INFECTION_24HR_DN	BROWNE_HCMV_INFECTION_24HR_DN		93	0.2344296	0.7452776	0.8979592	1	1	1416	tags=26%, list=13%, signal=29%
URS_ADIPOCYTE_DIFFERENTIATION_UP	URS_ADIPOCYTE_DIFFERENTIATION_UP		49	0.2608936	0.7441608	0.78431374	1	1	1322	tags=31%, list=12%, signal=35%
CAIRO_HEPATOBLASTOMA_DN	CAIRO_HEPATOBLASTOMA_DN		174	0.22820173	0.7437568	0.8863636	1	1	966	tags=18%, list=9%, signal=20%
WANG_SMARCE1_TARGETS_DN	WANG_SMARCE1_TARGETS_DN		205	0.18606181	0.7427141	0.90697676	1	1	918	tags=13%, list=8%, signal=14%
LU_TUMOR_ANGIOGENESIS_UP	LU_TUMOR_ANGIOGENESIS_UP		15	0.35044196	0.7417834	0.85714287	1	1	1000	tags=20%, list=9%, signal=22%
REACTOME_CLASS_A1_RHODOPSIN_LIKE_RECEPTORS	REACTOME_CLASS_A1_RHODOPSIN_LIKE_RECEPTORS		186	0.25567362	0.7415419	0.87234044	1	1	1105	tags=20%, list=10%, signal=22%
GAUSSMANN_MLL_AF4_FUSION_TARGETS_D_UP	GAUSSMANN_MLL_AF4_FUSION_TARGETS_D_UP		18	0.28381887	0.74003196	0.8113208	1	1	881	tags=22%, list=8%, signal=24%
ZHAN_MULTIPLE_MYELOMA_HP_DN	ZHAN_MULTIPLE_MYELOMA_HP_DN		25	0.26483253	0.7397582	0.8235294	1	1	1039	tags=24%, list=9%, signal=26%
WANG_BARRETTS_ESOPHAGUS_UP	WANG_BARRETTS_ESOPHAGUS_UP		32	0.23936827	0.7388559	0.84313726	1	1	971	tags=19%, list=9%, signal=20%
TURASHVILI_BREAST_DUCTAL_CARCINOMA_VS_LOBULAR_NORMAL_DN	TURASHVILI_BREAST_DUCTAL_CARCINOMA_VS_LOBULAR_NORMAL_DN		32	0.29098162	0.7372912	0.88	1	1	1300	tags=31%, list=12%, signal=35%
UEDA_CENTRAL_CLOCK	UEDA_CENTRAL_CLOCK		66	0.2182692	0.7372316	0.77272725	1	1	918	tags=18%, list=8%, signal=20%
YU_MYC_TARGETS_DN	YU_MYC_TARGETS_DN		42	0.28834617	0.7369047	0.75	1	1	1404	tags=31%, list=13%, signal=35%
CERVERA_SDHB_TARGETS_1_UP	CERVERA_SDHB_TARGETS_1_UP		55	0.27258316	0.73648864	0.92	1	1	1430	tags=35%, list=13%, signal=39%
TAKEDA_TARGETS_OF_NUP98_HOXA9_FUSION_10D_DN	TAKEDA_TARGETS_OF_NUP98_HOXA9_FUSION_10D_DN		81	0.269386	0.7343696	0.7916667	1	1	772	tags=17%, list=7%, signal=18%
HAN_SATB1_TARGETS_UP	HAN_SATB1_TARGETS_UP		183	0.20630448	0.73139656	1	1	1	1108	tags=19%, list=10%, signal=21%
HORIUCHI_WTAP_TARGETS_UP	HORIUCHI_WTAP_TARGETS_UP		160	0.21598905	0.7295353	0.8125	1	1	1232	tags=21%, list=11%, signal=24%
MARTORIATI_MDM4_TARGETS_FETAL_LIVER_UP	MARTORIATI_MDM4_TARGETS_FETAL_LIVER_UP		76	0.21364425	0.7293168	0.8301887	1	1	816	tags=13%, list=7%, signal=14%
NGUYEN_NOTCH1_TARGETS_DN	NGUYEN_NOTCH1_TARGETS_DN		47	0.23211962	0.72898084	0.82	1	1	674	tags=17%, list=6%, signal=18%
PODAR_RESPONSE_TO_ADAPHOSTIN_UP	PODAR_RESPONSE_TO_ADAPHOSTIN_UP		87	0.2170258	0.7285459	0.8181818	1	1	625	tags=14%, list=6%, signal=14%
TENEDINI_MEGAKARYOCYTE_MARKERS	TENEDINI_MEGAKARYOCYTE_MARKERS		29	0.2485745	0.72444105	0.8	1	1	721	tags=17%, list=6%, signal=18%
SATO_SILENCED_EPIGENETICALLY_IN_PANCREATIC_CANCER	SATO_SILENCED_EPIGENETICALLY_IN_PANCREATIC_CANCER		27	0.2632655	0.7226827	0.87234044	1	1	1419	tags=26%, list=13%, signal=30%
HOOI_ST7_TARGETS_UP	HOOI_ST7_TARGETS_UP		39	0.25925657	0.72261965	0.8888889	1	1	1188	tags=23%, list=11%, signal=26%
FOSTER_INFLAMMATORY_RESPONSE_LPS_UP	FOSTER_INFLAMMATORY_RESPONSE_LPS_UP		119	0.24730432	0.72258276	0.80851066	1	1	821	tags=18%, list=7%, signal=20%
ZHOU_INFLAMMATORY_RESPONSE_LIVE_UP	ZHOU_INFLAMMATORY_RESPONSE_LIVE_UP		219	0.21145748	0.7183601	0.8913044	1	1	1633	tags=26%, list=15%, signal=30%
SMIRNOV_CIRCULATING_ENDOTHELIOCYTES_IN_CANCER_UP	SMIRNOV_CIRCULATING_ENDOTHELIOCYTES_IN_CANCER_UP		107	0.24434897	0.7175719	0.71428573	1	1	759	tags=17%, list=7%, signal=18%
CHANDRAN_METASTASIS_DN	CHANDRAN_METASTASIS_DN		57	0.24632609	0.7170593	0.8	1	1	1036	tags=21%, list=9%, signal=23%
REACTOME_GLUCOSE_METABOLISM	REACTOME_GLUCOSE_METABOLISM		39	0.25232923	0.71664065	0.8541667	1	1	1639	tags=31%, list=15%, signal=36%
WINTER_HYPOXIA_METAGENE	WINTER_HYPOXIA_METAGENE		149	0.21106544	0.71606696	0.8333333	1	1	1410	tags=24%, list=13%, signal=27%
REACTOME_METABOLISM_OF_AMINO_ACIDS	REACTOME_METABOLISM_OF_AMINO_ACIDS		129	0.18039429	0.7158375	1	1	1	1108	tags=18%, list=10%, signal=20%
TAKEDA_TARGETS_OF_NUP98_HOXA9_FUSION_6HR_UP	TAKEDA_TARGETS_OF_NUP98_HOXA9_FUSION_6HR_UP		47	0.26193854	0.71550566	0.8958333	1	1	1012	tags=21%, list=9%, signal=23%
KRASNOSELSKAYA_ILF3_TARGETS_UP	KRASNOSELSKAYA_ILF3_TARGETS_UP		18	0.31014013	0.7147308	0.7826087	1	1	1344	tags=28%, list=12%, signal=32%
RASHI_RESPONSE_TO_IONIZING_RADIATION_1	RASHI_RESPONSE_TO_IONIZING_RADIATION_1		31	0.21469952	0.71451706	0.84615386	1	1	711	tags=13%, list=6%, signal=14%
NEWMAN_ERCC6_TARGETS_DN	NEWMAN_ERCC6_TARGETS_DN		20	0.29363203	0.7136015	0.84615386	1	1	1215	tags=30%, list=11%, signal=34%
RODRIGUES_NTN1_AND_DCC_TARGETS	RODRIGUES_NTN1_AND_DCC_TARGETS		23	0.25927976	0.7124243	0.84615386	1	1	625	tags=17%, list=6%, signal=18%
SWEET_KRAS_ONCOGENIC_SIGNATURE	SWEET_KRAS_ONCOGENIC_SIGNATURE		28	0.21963902	0.7112653	0.8039216	1	1	1	tags=4%, list=0%, signal=4%
KRIGE_AMINO_ACID_DEPRIVATION	KRIGE_AMINO_ACID_DEPRIVATION		19	0.25540182	0.71098185	0.9130435	1	1	634	tags=16%, list=6%, signal=17%
ICHIBA_GRAFT_VERSUS_HOST_DISEASE_D7_UP	ICHIBA_GRAFT_VERSUS_HOST_DISEASE_D7_UP		87	0.28229514	0.70744663	0.6923077	1	1	1016	tags=25%, list=9%, signal=28%
RAGHAVACHARI_PLATELET_SPECIFIC_GENES	RAGHAVACHARI_PLATELET_SPECIFIC_GENES		44	0.24710543	0.7058774	0.74	1	1	205	tags=9%, list=2%, signal=9%
LEE_LIVER_CANCER_ACOX1_DN	LEE_LIVER_CANCER_ACOX1_DN		49	0.24887556	0.70513225	0.9347826	1	1	1358	tags=27%, list=12%, signal=30%
FULCHER_INFLAMMATORY_RESPONSE_LECTIN_VS_LPS_DN	FULCHER_INFLAMMATORY_RESPONSE_LECTIN_VS_LPS_DN		235	0.21742977	0.7036832	0.8541667	1	1	1142	tags=20%, list=10%, signal=21%
SHAFFER_IRF4_MULTIPLE_MYELOMA_PROGRAM	SHAFFER_IRF4_MULTIPLE_MYELOMA_PROGRAM		25	0.24402659	0.702116	0.9183673	1	1	1339	tags=24%, list=12%, signal=27%
REACTOME_AMINO_ACID_AND_OLIGOPEPTIDE_SLC_TRANSPORTERS	REACTOME_AMINO_ACID_AND_OLIGOPEPTIDE_SLC_TRANSPORTERS		36	0.26152784	0.70204765	0.9767442	1	1	568	tags=19%, list=5%, signal=20%
BORCZUK_MALIGNANT_MESOTHELIOMA_DN	BORCZUK_MALIGNANT_MESOTHELIOMA_DN		63	0.20909975	0.7019804	0.90384614	1	1	1619	tags=25%, list=14%, signal=30%
HANN_RESISTANCE_TO_BCL2_INHIBITOR_DN	HANN_RESISTANCE_TO_BCL2_INHIBITOR_DN		30	0.24450234	0.7009021	0.94	1	1	222	tags=7%, list=2%, signal=7%
BRUECKNER_TARGETS_OF_MIRLET7A3_UP	BRUECKNER_TARGETS_OF_MIRLET7A3_UP		66	0.21541005	0.69571847	0.92	1	1	589	tags=12%, list=5%, signal=13%
ACEVEDO_LIVER_CANCER_WITH_H3K27ME3_UP	ACEVEDO_LIVER_CANCER_WITH_H3K27ME3_UP		121	0.21960588	0.6941611	0.9411765	1	1	1261	tags=20%, list=11%, signal=22%
ELVIDGE_HIF1A_AND_HIF2A_TARGETS_DN	ELVIDGE_HIF1A_AND_HIF2A_TARGETS_DN		63	0.24913481	0.6935612	0.8958333	1	1	550	tags=16%, list=5%, signal=17%
SMITH_LIVER_CANCER	SMITH_LIVER_CANCER		22	0.25263843	0.6927554	0.9183673	1	1	1292	tags=32%, list=12%, signal=36%
ZHANG_RESPONSE_TO_IKK_INHIBITOR_AND_TNF_UP	ZHANG_RESPONSE_TO_IKK_INHIBITOR_AND_TNF_UP		120	0.23450553	0.69195	0.8888889	1	1	1613	tags=29%, list=14%, signal=34%
VALK_AML_CLUSTER_13	VALK_AML_CLUSTER_13		16	0.28477687	0.69033074	0.80851066	1	1	718	tags=19%, list=6%, signal=20%
KANG_IMMORTALIZED_BY_TERT_DN	KANG_IMMORTALIZED_BY_TERT_DN		67	0.24998344	0.69015706	0.9230769	1	1	1326	tags=25%, list=12%, signal=29%
HOEBEKE_LYMPHOID_STEM_CELL_DN	HOEBEKE_LYMPHOID_STEM_CELL_DN		63	0.19736964	0.68943447	0.92156863	1	1	918	tags=14%, list=8%, signal=15%
KEGG_HEDGEHOG_SIGNALING_PATHWAY	KEGG_HEDGEHOG_SIGNALING_PATHWAY		34	0.26766393	0.6860974	0.9183673	1	1	1702	tags=32%, list=15%, signal=38%
KIM_WT1_TARGETS_UP	KIM_WT1_TARGETS_UP		133	0.22857791	0.6857695	0.9047619	1	1	1586	tags=29%, list=14%, signal=33%
HUPER_BREAST_BASAL_VS_LUMINAL_UP	HUPER_BREAST_BASAL_VS_LUMINAL_UP		31	0.3242378	0.68503827	0.7924528	1	1	1613	tags=42%, list=14%, signal=49%
PARK_TRETINOIN_RESPONSE_AND_PML_RARA_FUSION	PARK_TRETINOIN_RESPONSE_AND_PML_RARA_FUSION		21	0.3124342	0.68449247	0.84615386	1	1	773	tags=19%, list=7%, signal=20%
WEST_ADRENOCORTICAL_TUMOR_DN	WEST_ADRENOCORTICAL_TUMOR_DN		341	0.20332736	0.6821666	0.90384614	1	1	885	tags=16%, list=8%, signal=16%
YAO_TEMPORAL_RESPONSE_TO_PROGESTERONE_CLUSTER_11	YAO_TEMPORAL_RESPONSE_TO_PROGESTERONE_CLUSTER_11		77	0.17984246	0.6818896	0.82608694	1	1	503	tags=6%, list=4%, signal=7%
HAMAI_APOPTOSIS_VIA_TRAIL_DN	HAMAI_APOPTOSIS_VIA_TRAIL_DN		91	0.20702073	0.6796642	0.90384614	1	1	801	tags=15%, list=7%, signal=16%
WATANABE_COLON_CANCER_MSI_VS_MSS_UP	WATANABE_COLON_CANCER_MSI_VS_MSS_UP		17	0.2521965	0.6785175	0.92	1	1	832	tags=18%, list=7%, signal=19%
RADAEVA_RESPONSE_TO_IFNA1_UP	RADAEVA_RESPONSE_TO_IFNA1_UP		22	0.29582977	0.67785585	0.7647059	1	1	730	tags=18%, list=7%, signal=19%
CROMER_TUMORIGENESIS_DN	CROMER_TUMORIGENESIS_DN		29	0.27334926	0.67585224	0.87234044	1	1	1531	tags=34%, list=14%, signal=40%
CHARAFE_BREAST_CANCER_LUMINAL_VS_MESENCHYMAL_DN	CHARAFE_BREAST_CANCER_LUMINAL_VS_MESENCHYMAL_DN		258	0.23535831	0.6753388	0.82978725	1	1	834	tags=16%, list=7%, signal=17%
ONDER_CDH1_SIGNALING_VIA_CTNNB1	ONDER_CDH1_SIGNALING_VIA_CTNNB1		52	0.24815579	0.67254657	0.84313726	1	1	1105	tags=23%, list=10%, signal=25%
REACTOME_GPCR_LIGAND_BINDING	REACTOME_GPCR_LIGAND_BINDING		257	0.22364233	0.671127	0.9411765	1	1	1105	tags=18%, list=10%, signal=19%
NOJIMA_SFRP2_TARGETS_UP	NOJIMA_SFRP2_TARGETS_UP		18	0.2566299	0.670862	0.9361702	1	1	918	tags=22%, list=8%, signal=24%
CHIANG_LIVER_CANCER_SUBCLASS_CTNNB1_DN	CHIANG_LIVER_CANCER_SUBCLASS_CTNNB1_DN		96	0.24281695	0.6706473	0.9433962	1	1	1508	tags=29%, list=13%, signal=33%
HEDENFALK_BREAST_CANCER_BRACX_UP	HEDENFALK_BREAST_CANCER_BRACX_UP		15	0.21966752	0.66936266	0.8333333	1	1	6901	tags=93%, list=62%, signal=243%
REN_ALVEOLAR_RHABDOMYOSARCOMA_UP	REN_ALVEOLAR_RHABDOMYOSARCOMA_UP		57	0.25791708	0.6684841	0.95348835	1	1	2029	tags=35%, list=18%, signal=43%
WINTER_HYPOXIA_DN	WINTER_HYPOXIA_DN		24	0.3216381	0.66839653	0.8333333	1	1	718	tags=21%, list=6%, signal=22%
REACTOME_ADHERENS_JUNCTIONS_INTERACTIONS	REACTOME_ADHERENS_JUNCTIONS_INTERACTIONS		18	0.25916913	0.66746825	0.875	1	1	448	tags=17%, list=4%, signal=17%
GARGALOVIC_RESPONSE_TO_OXIDIZED_PHOSPHOLIPIDS_BLUE_DN	GARGALOVIC_RESPONSE_TO_OXIDIZED_PHOSPHOLIPIDS_BLUE_DN		31	0.20463626	0.6661499	0.9591837	1	1	1555	tags=23%, list=14%, signal=26%
CHIARADONNA_NEOPLASTIC_TRANSFORMATION_KRAS_DN	CHIARADONNA_NEOPLASTIC_TRANSFORMATION_KRAS_DN		120	0.2386617	0.6658104	0.9148936	1	1	1227	tags=24%, list=11%, signal=27%
SENGUPTA_NASOPHARYNGEAL_CARCINOMA_DN	SENGUPTA_NASOPHARYNGEAL_CARCINOMA_DN		130	0.20039445	0.6638865	0.98	1	1	1199	tags=18%, list=11%, signal=20%
BENPORATH_PRC2_TARGETS	BENPORATH_PRC2_TARGETS		355	0.2149269	0.6635869	1	1	1	1197	tags=19%, list=11%, signal=20%
GAUSSMANN_MLL_AF4_FUSION_TARGETS_F_UP	GAUSSMANN_MLL_AF4_FUSION_TARGETS_F_UP		105	0.22816272	0.66137	0.9285714	1	1	1066	tags=21%, list=10%, signal=23%
HOSHIDA_LIVER_CANCER_LATE_RECURRENCE_DN	HOSHIDA_LIVER_CANCER_LATE_RECURRENCE_DN		48	0.19633314	0.65885395	0.92156863	1	1	1192	tags=19%, list=11%, signal=21%
LIU_VAV3_PROSTATE_CARCINOGENESIS_UP	LIU_VAV3_PROSTATE_CARCINOGENESIS_UP		62	0.24993832	0.65668	0.96153843	1	1	1499	tags=31%, list=13%, signal=35%
NING_CHRONIC_OBSTRUCTIVE_PULMONARY_DISEASE_UP	NING_CHRONIC_OBSTRUCTIVE_PULMONARY_DISEASE_UP		53	0.18652983	0.6561784	0.9019608	1	1	963	tags=17%, list=9%, signal=18%
RUIZ_TNC_TARGETS_UP	RUIZ_TNC_TARGETS_UP		97	0.20812178	0.65587	0.96153843	1	1	674	tags=14%, list=6%, signal=15%
ZHU_CMV_24_HR_UP	ZHU_CMV_24_HR_UP		28	0.21072683	0.6557567	0.9574468	1	1	832	tags=14%, list=7%, signal=15%
BROWNE_HCMV_INFECTION_2HR_UP	BROWNE_HCMV_INFECTION_2HR_UP		21	0.2675884	0.6548995	0.8913044	1	1	791	tags=19%, list=7%, signal=20%
DAUER_STAT3_TARGETS_UP	DAUER_STAT3_TARGETS_UP		21	0.26342767	0.6527093	0.94871795	1	1	1682	tags=48%, list=15%, signal=56%
UDAYAKUMAR_MED1_TARGETS_DN	UDAYAKUMAR_MED1_TARGETS_DN		146	0.17991188	0.6526471	1	1	1	948	tags=16%, list=8%, signal=18%
WALLACE_PROSTATE_CANCER_RACE_UP	WALLACE_PROSTATE_CANCER_RACE_UP		169	0.24079964	0.64929456	0.85106385	1	1	1437	tags=27%, list=13%, signal=31%
FRASOR_RESPONSE_TO_ESTRADIOL_UP	FRASOR_RESPONSE_TO_ESTRADIOL_UP		24	0.23437895	0.64477146	0.962963	1	1	1141	tags=21%, list=10%, signal=23%
REACTOME_HEMOSTASIS	REACTOME_HEMOSTASIS		194	0.20677602	0.6441038	0.9361702	1	1	892	tags=14%, list=8%, signal=15%
VART_KSHV_INFECTION_ANGIOGENIC_MARKERS_UP	VART_KSHV_INFECTION_ANGIOGENIC_MARKERS_UP		122	0.24063893	0.6434454	0.84782606	1	1	700	tags=15%, list=6%, signal=16%
BERENJENO_TRANSFORMED_BY_RHOA_REVERSIBLY_DN	BERENJENO_TRANSFORMED_BY_RHOA_REVERSIBLY_DN		22	0.28442731	0.6430983	0.875	1	1	979	tags=27%, list=9%, signal=30%
HOSHIDA_LIVER_CANCER_LATE_RECURRENCE_UP	HOSHIDA_LIVER_CANCER_LATE_RECURRENCE_UP		41	0.23039487	0.6410447	0.96	1	1	1300	tags=24%, list=12%, signal=27%
REACTOME_PYRUVATE_METABOLISM_AND_TCA_CYCLE	REACTOME_PYRUVATE_METABOLISM_AND_TCA_CYCLE		29	0.19822611	0.640545	0.85106385	1	1	517	tags=10%, list=5%, signal=11%
WU_CELL_MIGRATION	WU_CELL_MIGRATION		120	0.22934781	0.63796616	0.92	1	1	1250	tags=24%, list=11%, signal=27%
VERHAAK_AML_WITH_NPM1_MUTATED_UP	VERHAAK_AML_WITH_NPM1_MUTATED_UP		113	0.21914911	0.6366802	0.9583333	1	1	852	tags=17%, list=8%, signal=18%
TONKS_TARGETS_OF_RUNX1_RUNX1T1_FUSION_ERYTHROCYTE_UP	TONKS_TARGETS_OF_RUNX1_RUNX1T1_FUSION_ERYTHROCYTE_UP		98	0.22496012	0.63639903	0.9591837	1	1	1154	tags=22%, list=10%, signal=25%
LIN_NPAS4_TARGETS_DN	LIN_NPAS4_TARGETS_DN		38	0.2047059	0.6344309	0.9574468	1	1	1444	tags=26%, list=13%, signal=30%
GRADE_COLON_AND_RECTAL_CANCER_DN	GRADE_COLON_AND_RECTAL_CANCER_DN		49	0.19897102	0.63398373	0.9818182	1	1	1055	tags=20%, list=9%, signal=22%
HELLEBREKERS_SILENCED_DURING_TUMOR_ANGIOGENESIS	HELLEBREKERS_SILENCED_DURING_TUMOR_ANGIOGENESIS		34	0.2577266	0.6297476	0.9019608	1	1	448	tags=15%, list=4%, signal=15%
LIU_LIVER_CANCER	LIU_LIVER_CANCER		18	0.25329787	0.62954956	0.96153843	1	1	1884	tags=44%, list=17%, signal=53%
ROSS_AML_OF_FAB_M7_TYPE	ROSS_AML_OF_FAB_M7_TYPE		51	0.1973207	0.6272518	1	1	1	1481	tags=22%, list=13%, signal=25%
NIKOLSKY_BREAST_CANCER_20Q11_AMPLICON	NIKOLSKY_BREAST_CANCER_20Q11_AMPLICON		15	0.21683349	0.62267715	0.902439	1	1	54	tags=7%, list=0%, signal=7%
STEIN_ESTROGEN_RESPONSE_NOT_VIA_ESRRA	STEIN_ESTROGEN_RESPONSE_NOT_VIA_ESRRA		15	0.27648854	0.6222702	0.98039216	1	1	1064	tags=33%, list=10%, signal=37%
KEGG_TOLL_LIKE_RECEPTOR_SIGNALING_PATHWAY	KEGG_TOLL_LIKE_RECEPTOR_SIGNALING_PATHWAY		60	0.20264314	0.621265	0.93333334	1	1	957	tags=15%, list=9%, signal=16%
BAELDE_DIABETIC_NEPHROPATHY_UP	BAELDE_DIABETIC_NEPHROPATHY_UP		18	0.26197594	0.61765665	0.9074074	1	1	1351	tags=33%, list=12%, signal=38%
KAYO_CALORIE_RESTRICTION_MUSCLE_UP	KAYO_CALORIE_RESTRICTION_MUSCLE_UP		42	0.22680254	0.61583436	0.88	1	1	987	tags=19%, list=9%, signal=21%
KEGG_OLFACTORY_TRANSDUCTION	KEGG_OLFACTORY_TRANSDUCTION		17	0.24856992	0.61559606	0.9411765	1	1	425	tags=12%, list=4%, signal=12%
RAMASWAMY_METASTASIS_DN	RAMASWAMY_METASTASIS_DN		38	0.21622224	0.6139949	0.9791667	1	1	2038	tags=37%, list=18%, signal=45%
HOSHIDA_LIVER_CANCER_SURVIVAL_UP	HOSHIDA_LIVER_CANCER_SURVIVAL_UP		50	0.20294094	0.609697	0.96	1	1	807	tags=16%, list=7%, signal=17%
TSENG_IRS1_TARGETS_DN	TSENG_IRS1_TARGETS_DN		102	0.20630613	0.60942894	0.9574468	1	1	1043	tags=16%, list=9%, signal=17%
CHANG_IMMORTALIZED_BY_HPV31_DN	CHANG_IMMORTALIZED_BY_HPV31_DN		32	0.24452892	0.60932666	0.9183673	1	1	592	tags=16%, list=5%, signal=16%
KORKOLA_CORRELATED_WITH_POU5F1	KORKOLA_CORRELATED_WITH_POU5F1		16	0.25316882	0.6090746	0.95238096	1	1	1379	tags=25%, list=12%, signal=28%
MELLMAN_TUT1_TARGETS_DN	MELLMAN_TUT1_TARGETS_DN		31	0.18460906	0.6087908	1	1	1	1323	tags=19%, list=12%, signal=22%
FRIDMAN_IMMORTALIZATION_DN	FRIDMAN_IMMORTALIZATION_DN		21	0.2524139	0.60545886	0.8727273	1	1	119	tags=10%, list=1%, signal=10%
PETRETTO_CARDIAC_HYPERTROPHY	PETRETTO_CARDIAC_HYPERTROPHY		23	0.2921966	0.60535526	0.88235295	1	1	1688	tags=39%, list=15%, signal=46%
EBAUER_TARGETS_OF_PAX3_FOXO1_FUSION_DN	EBAUER_TARGETS_OF_PAX3_FOXO1_FUSION_DN		18	0.22808592	0.59864414	0.90909094	1	1	8647	tags=100%, list=77%, signal=438%
ALONSO_METASTASIS_EMT_UP	ALONSO_METASTASIS_EMT_UP		23	0.224682	0.59304523	0.9767442	1	1	1071	tags=22%, list=10%, signal=24%
DANG_REGULATED_BY_MYC_DN	DANG_REGULATED_BY_MYC_DN		167	0.19842556	0.5885327	0.9777778	1	1	1171	tags=19%, list=10%, signal=20%
REACTOME_HORMONE_BIOSYNTHESIS	REACTOME_HORMONE_BIOSYNTHESIS		36	0.21524225	0.58820105	0.9787234	1	1	655	tags=11%, list=6%, signal=12%
RORIE_TARGETS_OF_EWSR1_FLI1_FUSION_UP	RORIE_TARGETS_OF_EWSR1_FLI1_FUSION_UP		16	0.26916787	0.58656955	0.9347826	1	1	723	tags=19%, list=6%, signal=20%
REACTOME_INTRINSIC_PATHWAY	REACTOME_INTRINSIC_PATHWAY		15	0.24712436	0.5844359	0.98275864	1	1	1103	tags=20%, list=10%, signal=22%
VECCHI_GASTRIC_CANCER_ADVANCED_VS_EARLY_DN	VECCHI_GASTRIC_CANCER_ADVANCED_VS_EARLY_DN		78	0.17701273	0.5841927	1	1	1	206	tags=5%, list=2%, signal=5%
YAO_TEMPORAL_RESPONSE_TO_PROGESTERONE_CLUSTER_16	YAO_TEMPORAL_RESPONSE_TO_PROGESTERONE_CLUSTER_16		62	0.23324883	0.5837422	0.82	1	1	1526	tags=27%, list=14%, signal=32%
GARGALOVIC_RESPONSE_TO_OXIDIZED_PHOSPHOLIPIDS_BLUE_UP	GARGALOVIC_RESPONSE_TO_OXIDIZED_PHOSPHOLIPIDS_BLUE_UP		56	0.17917821	0.5812499	0.9347826	1	1	1841	tags=32%, list=16%, signal=38%
EINAV_INTERFERON_SIGNATURE_IN_CANCER	EINAV_INTERFERON_SIGNATURE_IN_CANCER		15	0.31208292	0.5801663	0.9361702	1	1	730	tags=27%, list=7%, signal=28%
ROZANOV_MMP14_TARGETS_SUBSET	ROZANOV_MMP14_TARGETS_SUBSET		24	0.26997823	0.57149386	0.9	1	1	1227	tags=29%, list=11%, signal=33%
KLEIN_PRIMARY_EFFUSION_LYMPHOMA_DN	KLEIN_PRIMARY_EFFUSION_LYMPHOMA_DN		37	0.21322864	0.5635793	0.93333334	1	1	513	tags=14%, list=5%, signal=14%
KEGG_FOCAL_ADHESION	KEGG_FOCAL_ADHESION		123	0.1843715	0.5631902	1	1	1	1008	tags=15%, list=9%, signal=16%
KEGG_GLYCEROPHOSPHOLIPID_METABOLISM	KEGG_GLYCEROPHOSPHOLIPID_METABOLISM		41	0.16533414	0.56157804	1	1	1	996	tags=17%, list=9%, signal=19%
SETLUR_PROSTATE_CANCER_TMPRSS2_ERG_FUSION_DN	SETLUR_PROSTATE_CANCER_TMPRSS2_ERG_FUSION_DN		15	0.2430942	0.5610891	0.9787234	1	1	346	tags=13%, list=3%, signal=14%
SU_LIVER	SU_LIVER		42	0.22646649	0.5450796	1	1	1	1497	tags=24%, list=13%, signal=27%
KEGG_GLYCEROLIPID_METABOLISM	KEGG_GLYCEROLIPID_METABOLISM		29	0.19989175	0.5436884	0.96	1	1	1323	tags=24%, list=12%, signal=27%
RICKMAN_HEAD_AND_NECK_CANCER_D	RICKMAN_HEAD_AND_NECK_CANCER_D		18	0.24974224	0.5421276	1	1	1	2091	tags=44%, list=19%, signal=55%
FRIDMAN_SENESCENCE_UP	FRIDMAN_SENESCENCE_UP		48	0.20635408	0.5398728	0.9807692	1	1	682	tags=13%, list=6%, signal=13%
ROY_WOUND_BLOOD_VESSEL_UP	ROY_WOUND_BLOOD_VESSEL_UP		34	0.23144346	0.5366593	0.9166667	1	1	1455	tags=24%, list=13%, signal=27%
TCGA_GLIOBLASTOMA_COPY_NUMBER_DN	TCGA_GLIOBLASTOMA_COPY_NUMBER_DN		17	0.20586231	0.5330798	0.96428573	1	1	1043	tags=24%, list=9%, signal=26%
PACHER_TARGETS_OF_IGF1_AND_IGF2_UP	PACHER_TARGETS_OF_IGF1_AND_IGF2_UP		21	0.18155032	0.52291125	1	1	1	1213	tags=24%, list=11%, signal=27%
SCHUETZ_BREAST_CANCER_DUCTAL_INVASIVE_UP	SCHUETZ_BREAST_CANCER_DUCTAL_INVASIVE_UP		223	0.22668342	0.52143085	0.9361702	1	1	1300	tags=23%, list=12%, signal=26%
TAKEDA_TARGETS_OF_NUP98_HOXA9_FUSION_16D_DN	TAKEDA_TARGETS_OF_NUP98_HOXA9_FUSION_16D_DN		63	0.16875955	0.51707053	0.98	1	1	1146	tags=16%, list=10%, signal=18%
BIOCARTA_NO1_PATHWAY	BIOCARTA_NO1_PATHWAY		18	0.216635	0.51012826	0.93877554	1	1	28	tags=6%, list=0%, signal=6%
BOYLAN_MULTIPLE_MYELOMA_D_CLUSTER_UP	BOYLAN_MULTIPLE_MYELOMA_D_CLUSTER_UP		18	0.17994441	0.5059366	1	1	1	2039	tags=39%, list=18%, signal=47%
HOUSTIS_ROS	HOUSTIS_ROS		26	0.16862567	0.5056459	0.98039216	1	1	714	tags=12%, list=6%, signal=12%
PICCALUGA_ANGIOIMMUNOBLASTIC_LYMPHOMA_UP	PICCALUGA_ANGIOIMMUNOBLASTIC_LYMPHOMA_UP		119	0.20658778	0.50164354	0.9787234	1	1	1465	tags=22%, list=13%, signal=25%
IZADPANAH_STEM_CELL_ADIPOSE_VS_BONE_DN	IZADPANAH_STEM_CELL_ADIPOSE_VS_BONE_DN		65	0.18843183	0.5015671	0.98	1	1	1508	tags=22%, list=13%, signal=25%
CUI_TCF21_TARGETS_DN	CUI_TCF21_TARGETS_DN		21	0.19155599	0.5010716	1	1	1	974	tags=14%, list=9%, signal=16%
KEGG_STEROID_HORMONE_BIOSYNTHESIS	KEGG_STEROID_HORMONE_BIOSYNTHESIS		24	0.20342341	0.50093657	1	1	1	1514	tags=21%, list=14%, signal=24%
REACTOME_STEROID_METABOLISM	REACTOME_STEROID_METABOLISM		50	0.15215674	0.48950762	1	1	1	1838	tags=22%, list=16%, signal=26%
HANN_RESISTANCE_TO_BCL2_INHIBITOR_UP	HANN_RESISTANCE_TO_BCL2_INHIBITOR_UP		21	0.18198739	0.4893166	1	1	1	1582	tags=29%, list=14%, signal=33%
FARMER_BREAST_CANCER_CLUSTER_5	FARMER_BREAST_CANCER_CLUSTER_5		18	0.30420387	0.4890951	0.9574468	1	1	7796	tags=100%, list=70%, signal=329%
KEGG_BLADDER_CANCER	KEGG_BLADDER_CANCER		19	0.17795828	0.4806963	1	1	1	1005	tags=16%, list=9%, signal=17%
RASHI_RESPONSE_TO_IONIZING_RADIATION_2	RASHI_RESPONSE_TO_IONIZING_RADIATION_2		92	0.1462744	0.47965366	1	1	1	1714	tags=25%, list=15%, signal=29%
BROWNE_HCMV_INFECTION_18HR_DN	BROWNE_HCMV_INFECTION_18HR_DN		105	0.14320214	0.47914314	1	1	1	1292	tags=16%, list=12%, signal=18%
REACTOME_MUSCLE_CONTRACTION	REACTOME_MUSCLE_CONTRACTION		36	0.20830274	0.47794956	0.9767442	1	1	1941	tags=39%, list=17%, signal=47%
URS_ADIPOCYTE_DIFFERENTIATION_DN	URS_ADIPOCYTE_DIFFERENTIATION_DN		20	0.23810849	0.46826515	0.9230769	1	1	1929	tags=35%, list=17%, signal=42%
WATTEL_AUTONOMOUS_THYROID_ADENOMA_UP	WATTEL_AUTONOMOUS_THYROID_ADENOMA_UP		15	0.18749593	0.44696227	1	1	1	1004	tags=20%, list=9%, signal=22%
NATSUME_RESPONSE_TO_INTERFERON_BETA_DN	NATSUME_RESPONSE_TO_INTERFERON_BETA_DN		35	0.13769706	0.4461488	0.9807692	1	1	791	tags=9%, list=7%, signal=9%
SU_PLACENTA	SU_PLACENTA		16	0.1618022	0.39375347	1	1	1	1397	tags=19%, list=12%, signal=21%
KEGG_CITRATE_CYCLE_TCA_CYCLE	KEGG_CITRATE_CYCLE_TCA_CYCLE		24	0.13430354	0.39256835	1	1	1	1304	tags=17%, list=12%, signal=19%
AMIT_EGF_RESPONSE_60_MCF10A	AMIT_EGF_RESPONSE_60_MCF10A		28	0.15867478	0.3907399	1	1	1	1289	tags=18%, list=12%, signal=20%
REACTOME_CITRIC_ACID_CYCLE	REACTOME_CITRIC_ACID_CYCLE		16	0.13646753	0.38418716	1	0.9995948	1	953	tags=13%, list=9%, signal=14%
LIEN_BREAST_CARCINOMA_METAPLASTIC	LIEN_BREAST_CARCINOMA_METAPLASTIC		19	0.18236418	0.36824936	1	0.9981281	1	1503	tags=26%, list=13%, signal=30%
