# Supplementary material for: A genomic analysis of mouse models of breast cancer reveals molecular features of mouse models and relationships to human breast cancer
Source: Breast Cancer Res. 2014 Jun 5;16(3):R59. doi: 10.1186/bcr3672 (PMC4078930; doi:10.1186/bcr3672)
Supplement: Additional file 11 — GSEA for mouse models compared to all other models or to mammary gland development. Listed by model. [file bcr3672-S11.zip › AdditionalFile11/Ebb2KI/Vs_other_models/C3/Downregulated_in_ERBB2knockin_vs_other_models.txt]

NAME	GS<br> follow link to MSigDB	GS DETAILS	SIZE	ES	NES	NOM p-val	FDR q-val	FWER p-val	RANK AT MAX	LEADING EDGE
TCCCRNNRTGC_UNKNOWN	TCCCRNNRTGC_UNKNOWN	Details ...	80	-0.4620867	-2.128327	0	0.011492778	0.01	2282	tags=40%, list=20%, signal=50%
V$YY1_Q6	V$YY1_Q6	Details ...	113	-0.42017534	-2.012729	0	0.005746389	0.01	3684	tags=51%, list=33%, signal=76%
ATGGYGGA_UNKNOWN	ATGGYGGA_UNKNOWN	Details ...	43	-0.4978563	-1.8785735	0	0.06278247	0.1	2414	tags=44%, list=22%, signal=56%
ACAWNRNSRCGG_UNKNOWN	ACAWNRNSRCGG_UNKNOWN	Details ...	41	-0.46519232	-1.8328598	0	0.112201035	0.18	4245	tags=63%, list=38%, signal=102%
GCCATNTTG_V$YY1_Q6	GCCATNTTG_V$YY1_Q6	Details ...	200	-0.37454355	-1.8326347	0	0.09524307	0.18	4347	tags=53%, list=39%, signal=85%
ACACTCC,MIR-122A	ACACTCC,MIR-122A	Details ...	43	-0.51427263	-1.832562	0	0.07936922	0.18	3047	tags=53%, list=27%, signal=73%
GAGCCAG,MIR-149	GAGCCAG,MIR-149	Details ...	73	-0.47573227	-1.811922	0	0.08801255	0.22	2709	tags=48%, list=24%, signal=63%
V$NRF2_01	V$NRF2_01	Details ...	121	-0.3843519	-1.8113669	0	0.08054853	0.23	4348	tags=52%, list=39%, signal=84%
V$NFMUE1_Q6	V$NFMUE1_Q6	Details ...	118	-0.40559638	-1.7983866	0	0.07384937	0.24	3303	tags=48%, list=29%, signal=68%
ACTAYRNNNCCCR_UNKNOWN	ACTAYRNNNCCCR_UNKNOWN	Details ...	184	-0.38442492	-1.7955934	0	0.0683481	0.25	3957	tags=50%, list=35%, signal=76%
CCAWNWWNNNGGC_UNKNOWN	CCAWNWWNNNGGC_UNKNOWN	Details ...	32	-0.5111306	-1.7722044	0	0.0764984	0.28	2633	tags=47%, list=24%, signal=61%
GGCAGCT,MIR-22	GGCAGCT,MIR-22	Details ...	107	-0.45757973	-1.7580289	0	0.084452696	0.29	3021	tags=48%, list=27%, signal=65%
V$STAT1_02	V$STAT1_02	Details ...	117	-0.38366637	-1.7562234	0	0.07866518	0.29	3645	tags=46%, list=33%, signal=68%
GATGKMRGCG_UNKNOWN	GATGKMRGCG_UNKNOWN	Details ...	31	-0.45172662	-1.7367911	0.017857144	0.08680852	0.3	3639	tags=52%, list=32%, signal=76%
TTGGGAG,MIR-150	TTGGGAG,MIR-150	Details ...	49	-0.5120081	-1.7247663	0	0.08699446	0.33	2435	tags=49%, list=22%, signal=62%
RCGCANGCGY_V$NRF1_Q6	RCGCANGCGY_V$NRF1_Q6	Details ...	412	-0.3241753	-1.716764	0	0.090167575	0.34	4338	tags=48%, list=39%, signal=75%
V$E2F1_Q4_01	V$E2F1_Q4_01	Details ...	105	-0.4510152	-1.7056326	0.020408163	0.094268955	0.36	2641	tags=45%, list=24%, signal=58%
V$E2F_Q4_01	V$E2F_Q4_01	Details ...	108	-0.44150463	-1.7009236	0.019607844	0.09820896	0.39	3034	tags=48%, list=27%, signal=65%
GGAANCGGAANY_UNKNOWN	GGAANCGGAANY_UNKNOWN	Details ...	52	-0.41381726	-1.7006478	0	0.09304007	0.39	4981	tags=60%, list=44%, signal=107%
V$E2F_03	V$E2F_03	Details ...	115	-0.43794134	-1.6694925	0.04	0.1258504	0.57	3004	tags=44%, list=27%, signal=60%
CTCAGGG,MIR-125B,MIR-125A	CTCAGGG,MIR-125B,MIR-125A	Details ...	177	-0.4063088	-1.6661384	0	0.124191515	0.58	2324	tags=36%, list=21%, signal=44%
GGGCATT,MIR-365	GGGCATT,MIR-365	Details ...	60	-0.48333034	-1.6641139	0.016666668	0.11958363	0.58	3035	tags=45%, list=27%, signal=61%
V$NRF1_Q6	V$NRF1_Q6	Details ...	117	-0.35815832	-1.6605725	0	0.11712999	0.58	4538	tags=55%, list=41%, signal=91%
TCATCTC,MIR-143	TCATCTC,MIR-143	Details ...	70	-0.4559369	-1.6587566	0	0.11400924	0.58	1092	tags=24%, list=10%, signal=27%
GCTTGAA,MIR-498	GCTTGAA,MIR-498	Details ...	47	-0.49093595	-1.6577018	0	0.110281855	0.58	4034	tags=55%, list=36%, signal=86%
V$ELK1_02	V$ELK1_02	Details ...	113	-0.36005378	-1.648586	0.02	0.11498567	0.58	5048	tags=61%, list=45%, signal=110%
TGCGCANK_UNKNOWN	TGCGCANK_UNKNOWN	Details ...	250	-0.3175775	-1.6429527	0.017857144	0.1205646	0.6	3972	tags=47%, list=35%, signal=71%
GGCCAGT,MIR-193A,MIR-193B	GGCCAGT,MIR-193A,MIR-193B	Details ...	42	-0.472407	-1.6422621	0	0.11662879	0.6	2737	tags=45%, list=24%, signal=60%
GGCNKCCATNK_UNKNOWN	GGCNKCCATNK_UNKNOWN	Details ...	57	-0.38821837	-1.6416571	0.018867925	0.114374995	0.6	4944	tags=63%, list=44%, signal=113%
KTGGYRSGAA_UNKNOWN	KTGGYRSGAA_UNKNOWN	Details ...	42	-0.5020225	-1.6324711	0.0754717	0.11904028	0.62	3384	tags=55%, list=30%, signal=78%
V$E2F_Q6_01	V$E2F_Q6_01	Details ...	110	-0.44987983	-1.6298094	0.021276595	0.11734357	0.62	3034	tags=50%, list=27%, signal=68%
GGAMTNNNNNTCCY_UNKNOWN	GGAMTNNNNNTCCY_UNKNOWN	Details ...	55	-0.44837314	-1.6211867	0	0.12410787	0.64	2987	tags=42%, list=27%, signal=57%
AAGWWRNYGGC_UNKNOWN	AAGWWRNYGGC_UNKNOWN	Details ...	50	-0.41435617	-1.620679	0.02	0.12150994	0.64	2638	tags=42%, list=24%, signal=55%
V$GABP_B	V$GABP_B	Details ...	114	-0.3831056	-1.6032977	0	0.13899118	0.66	6198	tags=80%, list=55%, signal=177%
GCTGAGT,MIR-512-5P	GCTGAGT,MIR-512-5P	Details ...	29	-0.47736028	-1.5932547	0.05882353	0.14791386	0.69	2080	tags=45%, list=19%, signal=55%
AGTTCTC,MIR-146A,MIR-146B	AGTTCTC,MIR-146A,MIR-146B	Details ...	27	-0.5153363	-1.5906681	0.03508772	0.14733726	0.69	3813	tags=59%, list=34%, signal=90%
V$SP1_Q6_01	V$SP1_Q6_01	Details ...	126	-0.38589782	-1.5872084	0.035714287	0.14923781	0.7	3367	tags=44%, list=30%, signal=62%
ATCMNTCCGY_UNKNOWN	ATCMNTCCGY_UNKNOWN	Details ...	23	-0.4945272	-1.5860602	0.06521739	0.14664967	0.7	2576	tags=43%, list=23%, signal=56%
AACYNNNNTTCCS_UNKNOWN	AACYNNNNTTCCS_UNKNOWN	Details ...	44	-0.4456708	-1.5858765	0	0.14339201	0.7	3799	tags=59%, list=34%, signal=89%
V$E2F_Q3_01	V$E2F_Q3_01	Details ...	106	-0.42292273	-1.5740771	0.04	0.1604395	0.71	2641	tags=43%, list=24%, signal=56%
V$E2F_Q3	V$E2F_Q3	Details ...	107	-0.41815138	-1.5723081	0.019607844	0.15927742	0.71	2762	tags=41%, list=25%, signal=54%
V$YY1_02	V$YY1_02	Details ...	113	-0.34563535	-1.5699949	0	0.15787059	0.71	5587	tags=67%, list=50%, signal=133%
TCCCCAC,MIR-491	TCCCCAC,MIR-491	Details ...	31	-0.4952244	-1.5642318	0.018518519	0.1664617	0.73	2699	tags=48%, list=24%, signal=64%
GAGCCTG,MIR-484	GAGCCTG,MIR-484	Details ...	52	-0.44685084	-1.5638264	0	0.16267848	0.73	2769	tags=40%, list=25%, signal=53%
CAAGGAT,MIR-362	CAAGGAT,MIR-362	Details ...	33	-0.46733636	-1.5621129	0	0.16102777	0.73	2400	tags=33%, list=21%, signal=42%
TGTGTGA,MIR-377	TGTGTGA,MIR-377	Details ...	87	-0.41416204	-1.5602125	0.016393442	0.15884537	0.73	2577	tags=38%, list=23%, signal=49%
TCCAGAT,MIR-516-5P	TCCAGAT,MIR-516-5P	Details ...	50	-0.39306557	-1.559831	0	0.15589067	0.73	3447	tags=42%, list=31%, signal=60%
GGTGAAG,MIR-412	GGTGAAG,MIR-412	Details ...	34	-0.45066535	-1.5585431	0	0.15369378	0.73	2922	tags=44%, list=26%, signal=60%
MYAATNNNNNNNGGC_UNKNOWN	MYAATNNNNNNNGGC_UNKNOWN	Details ...	56	-0.47277507	-1.5514222	0	0.16005616	0.74	3522	tags=57%, list=31%, signal=83%
CTCTAGA,MIR-526C,MIR-518F,MIR-526A	CTCTAGA,MIR-526C,MIR-518F,MIR-526A	Details ...	25	-0.5277189	-1.540423	0.035714287	0.18107325	0.75	1374	tags=28%, list=12%, signal=32%
CACTTTG,MIR-520G,MIR-520H	CACTTTG,MIR-520G,MIR-520H	Details ...	118	-0.4042224	-1.5403379	0.0877193	0.17752278	0.75	3924	tags=47%, list=35%, signal=71%
V$NFY_C	V$NFY_C	Details ...	112	-0.40056702	-1.5390062	0.01923077	0.1765028	0.75	3401	tags=46%, list=30%, signal=65%
AATGGAG,MIR-136	AATGGAG,MIR-136	Details ...	41	-0.44290048	-1.529871	0.0952381	0.1867311	0.76	2340	tags=34%, list=21%, signal=43%
CAGCTTT,MIR-320	CAGCTTT,MIR-320	Details ...	121	-0.40445864	-1.5287344	0	0.18567428	0.76	1812	tags=26%, list=16%, signal=31%
CACCAGC,MIR-138	CACCAGC,MIR-138	Details ...	103	-0.3809844	-1.5242797	0.033898305	0.19096324	0.76	2248	tags=33%, list=20%, signal=41%
V$STAT1_03	V$STAT1_03	Details ...	116	-0.36725676	-1.5241241	0.016949153	0.18788442	0.76	3548	tags=44%, list=32%, signal=64%
ACTWSNACTNY_UNKNOWN	ACTWSNACTNY_UNKNOWN	Details ...	40	-0.41541055	-1.5065264	0.015151516	0.21835087	0.82	3787	tags=52%, list=34%, signal=79%
TMTCGCGANR_UNKNOWN	TMTCGCGANR_UNKNOWN	Details ...	72	-0.37734303	-1.5000947	0.08	0.22922947	0.83	4284	tags=51%, list=38%, signal=83%
GTTGNYNNRGNAAC_UNKNOWN	GTTGNYNNRGNAAC_UNKNOWN	Details ...	44	-0.42806706	-1.4966714	0.06779661	0.23266372	0.83	2238	tags=32%, list=20%, signal=40%
CATGTAA,MIR-496	CATGTAA,MIR-496	Details ...	92	-0.425801	-1.4955783	0.07017544	0.23079719	0.83	2373	tags=35%, list=21%, signal=44%
CAGTCAC,MIR-134	CAGTCAC,MIR-134		25	-0.42925584	-1.4917269	0.06896552	0.23577811	0.85	3026	tags=44%, list=27%, signal=60%
GCACTTT,MIR-17-5P,MIR-20A,MIR-106A,MIR-106B,MIR-20B,MIR-519D	GCACTTT,MIR-17-5P,MIR-20A,MIR-106A,MIR-106B,MIR-20B,MIR-519D		272	-0.36062267	-1.4902169	0.032258064	0.23513241	0.85	3243	tags=39%, list=29%, signal=54%
V$TEL2_Q6	V$TEL2_Q6		109	-0.35184774	-1.487271	0.03448276	0.23816667	0.85	4512	tags=51%, list=40%, signal=85%
V$E2F1DP1RB_01	V$E2F1DP1RB_01		100	-0.393798	-1.4858812	0.125	0.23722272	0.85	3292	tags=46%, list=29%, signal=65%
V$E2F_02	V$E2F_02		97	-0.39572343	-1.4836438	0.104166664	0.23837355	0.85	4095	tags=55%, list=37%, signal=85%
V$MAX_01	V$MAX_01		116	-0.3647905	-1.4812164	0.03773585	0.23934773	0.85	2558	tags=34%, list=23%, signal=43%
GTCTTCC,MIR-7	GTCTTCC,MIR-7		79	-0.39929134	-1.4807822	0	0.23671268	0.85	2435	tags=35%, list=22%, signal=45%
ATGCTGG,MIR-338	ATGCTGG,MIR-338		47	-0.41825208	-1.4799215	0.06896552	0.23431927	0.85	2342	tags=38%, list=21%, signal=48%
GGCNRNWCTTYS_UNKNOWN	GGCNRNWCTTYS_UNKNOWN		39	-0.39129862	-1.478977	0.06666667	0.23367955	0.85	2271	tags=36%, list=20%, signal=45%
V$STAT1_01	V$STAT1_01		37	-0.43916163	-1.4787868	0.029850746	0.23075579	0.85	3987	tags=59%, list=36%, signal=92%
V$E2F1_Q6_01	V$E2F1_Q6_01		112	-0.38532656	-1.4783068	0.078431375	0.22835049	0.85	3928	tags=54%, list=35%, signal=82%
TAGGTCA,MIR-192,MIR-215	TAGGTCA,MIR-192,MIR-215		23	-0.5077156	-1.4774806	0.019607844	0.226872	0.85	1601	tags=39%, list=14%, signal=46%
GTGTGAG,MIR-342	GTGTGAG,MIR-342		29	-0.44987634	-1.4761541	0.032786883	0.22663169	0.85	1248	tags=28%, list=11%, signal=31%
V$E2F1DP1_01	V$E2F1DP1_01		96	-0.39851823	-1.474341	0.10638298	0.22713749	0.87	4095	tags=55%, list=37%, signal=86%
V$E2F1DP2_01	V$E2F1DP2_01		96	-0.39851823	-1.474341	0.10638298	0.224109	0.87	4095	tags=55%, list=37%, signal=86%
V$E2F4DP2_01	V$E2F4DP2_01		96	-0.39851823	-1.474341	0.10638298	0.2211602	0.87	4095	tags=55%, list=37%, signal=86%
V$E2F_Q6	V$E2F_Q6		101	-0.402442	-1.4711527	0.08	0.22411267	0.87	3292	tags=46%, list=29%, signal=64%
CTGAGCC,MIR-24	CTGAGCC,MIR-24		123	-0.3676847	-1.4709258	0.03448276	0.2214909	0.87	4216	tags=50%, list=38%, signal=80%
V$ZF5_01	V$ZF5_01		123	-0.37599644	-1.4619672	0.06349207	0.23550068	0.88	3398	tags=41%, list=30%, signal=58%
AAGCCAT,MIR-135A,MIR-135B	AAGCCAT,MIR-135A,MIR-135B		166	-0.3615807	-1.4610252	0	0.23446673	0.88	2304	tags=31%, list=21%, signal=38%
CAGCAGG,MIR-370	CAGCAGG,MIR-370		74	-0.40544188	-1.458911	0	0.23703669	0.88	2948	tags=42%, list=26%, signal=56%
ATAGGAA,MIR-202	ATAGGAA,MIR-202		52	-0.4120855	-1.4550726	0.03773585	0.24240339	0.88	4609	tags=56%, list=41%, signal=94%
GCGNNANTTCC_UNKNOWN	GCGNNANTTCC_UNKNOWN		63	-0.35336927	-1.4528617	0.035714287	0.24370359	0.88	5035	tags=63%, list=45%, signal=115%
AGGCACT,MIR-515-3P	AGGCACT,MIR-515-3P		42	-0.43323684	-1.4492545	0.017857144	0.248917	0.88	3915	tags=57%, list=35%, signal=88%
RRCCGTTA_UNKNOWN	RRCCGTTA_UNKNOWN		35	-0.40470302	-1.4491373	0.07272727	0.24598856	0.88	3193	tags=49%, list=29%, signal=68%
AGGTGCA,MIR-500	AGGTGCA,MIR-500		46	-0.4372448	-1.447523	0.032786883	0.24884342	0.88	2746	tags=37%, list=25%, signal=49%
KCCGNSWTTT_UNKNOWN	KCCGNSWTTT_UNKNOWN		48	-0.40318775	-1.4469625	0.06666667	0.247326	0.88	5460	tags=69%, list=49%, signal=134%
V$HTF_01	V$HTF_01		28	-0.4452486	-1.446437	0.033333335	0.24541396	0.88	3011	tags=50%, list=27%, signal=68%
ACCATTT,MIR-522	ACCATTT,MIR-522		78	-0.37528518	-1.4427807	0.0754717	0.25291318	0.89	2633	tags=37%, list=24%, signal=48%
V$E2F_Q4	V$E2F_Q4		102	-0.39441437	-1.4409364	0.1	0.25350982	0.89	3292	tags=45%, list=29%, signal=63%
V$CHOP_01	V$CHOP_01		115	-0.39094186	-1.4391612	0	0.25400138	0.89	2708	tags=34%, list=24%, signal=44%
AGCACTT,MIR-93,MIR-302A,MIR-302B,MIR-302C,MIR-302D,MIR-372,MIR-373,MIR-520E,MIR-520A,MIR-526B,MIR-520B,MIR-520C,MIR-520D	AGCACTT,MIR-93,MIR-302A,MIR-302B,MIR-302C,MIR-302D,MIR-372,MIR-373,MIR-520E,MIR-520A,MIR-526B,MIR-520B,MIR-520C,MIR-520D		140	-0.36688572	-1.4386667	0.036363635	0.25201407	0.89	1975	tags=29%, list=18%, signal=35%
TGAGATT,MIR-216	TGAGATT,MIR-216		56	-0.36544693	-1.4355916	0.09615385	0.2569514	0.9	1378	tags=23%, list=12%, signal=26%
V$E2F1_Q6	V$E2F1_Q6		103	-0.39193237	-1.4326841	0.125	0.26056132	0.9	4095	tags=53%, list=37%, signal=83%
CTTTGCA,MIR-527	CTTTGCA,MIR-527		129	-0.36606708	-1.4296901	0.060606062	0.26429814	0.9	2340	tags=30%, list=21%, signal=38%
GTGTCAA,MIR-514	GTGTCAA,MIR-514		28	-0.43668485	-1.428109	0.016129032	0.2643713	0.9	2436	tags=43%, list=22%, signal=55%
V$E2F1_Q4	V$E2F1_Q4		115	-0.3579554	-1.4250044	0.01923077	0.26854748	0.9	3364	tags=43%, list=30%, signal=60%
CTCTGGA,MIR-520A,MIR-525	CTCTGGA,MIR-520A,MIR-525		80	-0.40230343	-1.424723	0.08064516	0.26683146	0.9	2274	tags=33%, list=20%, signal=40%
V$SRY_01	V$SRY_01		94	-0.41302902	-1.422282	0.033898305	0.27023247	0.9	2746	tags=36%, list=25%, signal=48%
AAGTCCA,MIR-422B,MIR-422A	AAGTCCA,MIR-422B,MIR-422A		28	-0.49241805	-1.4219992	0.083333336	0.26798344	0.9	1814	tags=39%, list=16%, signal=47%
YGCGYRCGC_UNKNOWN	YGCGYRCGC_UNKNOWN		139	-0.3209854	-1.4210559	0.03846154	0.26881865	0.91	4034	tags=47%, list=36%, signal=72%
V$USF_C	V$USF_C		137	-0.35264933	-1.4177916	0.06896552	0.27303797	0.91	3034	tags=36%, list=27%, signal=49%
GGGATGC,MIR-324-5P	GGGATGC,MIR-324-5P		24	-0.4931478	-1.4162352	0.05	0.27306607	0.91	3999	tags=46%, list=36%, signal=71%
V$MYCMAX_B	V$MYCMAX_B		133	-0.3410299	-1.4153607	0.06557377	0.27313334	0.91	3399	tags=39%, list=30%, signal=55%
SGCGSSAAA_V$E2F1DP2_01	SGCGSSAAA_V$E2F1DP2_01		75	-0.41062057	-1.4086639	0.13636364	0.28723994	0.91	4095	tags=57%, list=37%, signal=90%
YGCANTGCR_UNKNOWN	YGCANTGCR_UNKNOWN		52	-0.3730863	-1.4020027	0.114754096	0.29948783	0.92	2732	tags=40%, list=24%, signal=53%
AAGGGAT,MIR-188	AAGGGAT,MIR-188		41	-0.39566892	-1.399147	0.05	0.3027225	0.92	4479	tags=59%, list=40%, signal=97%
TTTGCAC,MIR-19A,MIR-19B	TTTGCAC,MIR-19A,MIR-19B		245	-0.34219387	-1.3956405	0.1	0.30823937	0.92	2793	tags=31%, list=25%, signal=40%
AACWWCAANK_UNKNOWN	AACWWCAANK_UNKNOWN		70	-0.41422024	-1.3907483	0.033898305	0.31686646	0.92	1905	tags=37%, list=17%, signal=44%
ATCATGA,MIR-433	ATCATGA,MIR-433		55	-0.3462246	-1.3904283	0.10909091	0.3145755	0.92	1243	tags=22%, list=11%, signal=24%
ACAACTT,MIR-382	ACAACTT,MIR-382		38	-0.42560735	-1.3898077	0.084745765	0.31417042	0.92	2752	tags=39%, list=25%, signal=52%
GAGACTG,MIR-452	GAGACTG,MIR-452		44	-0.38890982	-1.3882282	0.14	0.31561723	0.92	2526	tags=41%, list=23%, signal=53%
V$NMYC_01	V$NMYC_01		129	-0.35530066	-1.3872654	0.05	0.3143047	0.92	2293	tags=31%, list=20%, signal=39%
TTGCACT,MIR-130A,MIR-301,MIR-130B	TTGCACT,MIR-130A,MIR-301,MIR-130B		179	-0.34345698	-1.385362	0.08196721	0.31570697	0.92	2922	tags=36%, list=26%, signal=48%
AGGAAGC,MIR-516-3P	AGGAAGC,MIR-516-3P		51	-0.4336573	-1.3807087	0.06666667	0.3217066	0.92	2304	tags=37%, list=21%, signal=47%
V$E2F1_Q3	V$E2F1_Q3		105	-0.36800787	-1.3806161	0.08695652	0.31902865	0.92	4678	tags=57%, list=42%, signal=97%
V$RFX1_01	V$RFX1_01		105	-0.3593523	-1.378192	0.03508772	0.32154182	0.92	2641	tags=36%, list=24%, signal=47%
V$CETS1P54_01	V$CETS1P54_01		128	-0.3203926	-1.3758744	0.12244898	0.32403824	0.92	5371	tags=62%, list=48%, signal=117%
AAAGGAT,MIR-501	AAAGGAT,MIR-501		72	-0.36899418	-1.3745635	0.11666667	0.32413265	0.92	1816	tags=29%, list=16%, signal=35%
V$ZID_01	V$ZID_01		107	-0.38744867	-1.3711487	0.10909091	0.33038086	0.92	2729	tags=37%, list=24%, signal=49%
TTGGAGA,MIR-515-5P,MIR-519E	TTGGAGA,MIR-515-5P,MIR-519E		68	-0.3629823	-1.3702534	0.13636364	0.3292741	0.92	3447	tags=44%, list=31%, signal=63%
GTGGTGA,MIR-197	GTGGTGA,MIR-197		34	-0.40885442	-1.3699715	0.06779661	0.32724404	0.92	3522	tags=47%, list=31%, signal=68%
GTGACTT,MIR-224	GTGACTT,MIR-224		79	-0.36824307	-1.368664	0.033333335	0.32695514	0.92	2026	tags=30%, list=18%, signal=37%
V$E2F4DP1_01	V$E2F4DP1_01		101	-0.3666637	-1.3686081	0.125	0.32440257	0.92	4095	tags=52%, list=37%, signal=82%
CCACACA,MIR-147	CCACACA,MIR-147		36	-0.4015527	-1.3677621	0.13114753	0.3246696	0.92	2870	tags=33%, list=26%, signal=45%
V$MAZ_Q6	V$MAZ_Q6		95	-0.3728607	-1.3638259	0.0952381	0.3304793	0.92	4352	tags=53%, list=39%, signal=85%
GKCGCNNNNNNNTGAYG_UNKNOWN	GKCGCNNNNNNNTGAYG_UNKNOWN		32	-0.37458003	-1.3609711	0.09090909	0.3343047	0.92	3052	tags=47%, list=27%, signal=64%
GGCACTT,MIR-519E	GGCACTT,MIR-519E		68	-0.3615556	-1.3573079	0.10169491	0.33947036	0.92	3517	tags=44%, list=31%, signal=64%
AGCTCCT,MIR-28	AGCTCCT,MIR-28		40	-0.38552767	-1.3566902	0.11290322	0.3387244	0.93	3462	tags=50%, list=31%, signal=72%
ATGCTGC,MIR-103,MIR-107	ATGCTGC,MIR-103,MIR-107		113	-0.36604348	-1.3522382	0.078125	0.34600422	0.93	3141	tags=40%, list=28%, signal=55%
GTTRYCATRR_UNKNOWN	GTTRYCATRR_UNKNOWN		67	-0.37727982	-1.3516853	0.114754096	0.34493348	0.93	2472	tags=37%, list=22%, signal=48%
CTCTATG,MIR-368	CTCTATG,MIR-368		24	-0.45228145	-1.3502434	0.0952381	0.3458305	0.93	2316	tags=38%, list=21%, signal=47%
AGCATTA,MIR-155	AGCATTA,MIR-155		72	-0.399925	-1.34883	0.16363636	0.34671965	0.93	2682	tags=40%, list=24%, signal=53%
CTTTGTA,MIR-524	CTTTGTA,MIR-524		227	-0.3326839	-1.3474889	0.121212125	0.3469991	0.93	2472	tags=30%, list=22%, signal=38%
V$USF_Q6	V$USF_Q6		119	-0.29917964	-1.3417467	0.09259259	0.35977954	0.93	2567	tags=30%, list=23%, signal=39%
ATAACCT,MIR-154	ATAACCT,MIR-154		35	-0.3977954	-1.3415344	0.140625	0.35761976	0.93	2699	tags=37%, list=24%, signal=49%
TGCTGCT,MIR-15A,MIR-16,MIR-15B,MIR-195,MIR-424,MIR-497	TGCTGCT,MIR-15A,MIR-16,MIR-15B,MIR-195,MIR-424,MIR-497		295	-0.32160375	-1.3414216	0.06451613	0.3553185	0.93	1640	tags=23%, list=15%, signal=26%
TTGCCAA,MIR-182	TTGCCAA,MIR-182		160	-0.33831578	-1.3397404	0.06557377	0.356977	0.93	1506	tags=23%, list=13%, signal=26%
AAACCAC,MIR-140	AAACCAC,MIR-140		54	-0.38584962	-1.3396403	0.05	0.35456002	0.93	1545	tags=30%, list=14%, signal=34%
GTACTGT,MIR-101	GTACTGT,MIR-101		130	-0.3856394	-1.3371211	0.11320755	0.35899696	0.93	1529	tags=26%, list=14%, signal=30%
GCAAAAA,MIR-129	GCAAAAA,MIR-129		76	-0.39471853	-1.3363585	0.09375	0.358487	0.94	2643	tags=41%, list=24%, signal=53%
CTATGCA,MIR-153	CTATGCA,MIR-153		107	-0.37887222	-1.3351688	0.0877193	0.35841408	0.94	3149	tags=36%, list=28%, signal=50%
CACGTG_V$MYC_Q2	CACGTG_V$MYC_Q2		482	-0.28730562	-1.3339101	0.07936508	0.358909	0.94	3049	tags=32%, list=27%, signal=41%
GGCNNMSMYNTTG_UNKNOWN	GGCNNMSMYNTTG_UNKNOWN		35	-0.32821894	-1.3298298	0.17391305	0.36655554	0.94	3950	tags=57%, list=35%, signal=88%
V$MYC_Q2	V$MYC_Q2		97	-0.33172336	-1.3294276	0.0862069	0.3650927	0.94	2363	tags=28%, list=21%, signal=35%
V$ARNT_01	V$ARNT_01		122	-0.32371706	-1.3277417	0.06896552	0.3663923	0.94	2675	tags=32%, list=24%, signal=42%
V$RREB1_01	V$RREB1_01		101	-0.35144317	-1.3266498	0.11666667	0.36717594	0.94	2437	tags=32%, list=22%, signal=40%
GGCKCATGS_UNKNOWN	GGCKCATGS_UNKNOWN		29	-0.3902225	-1.3264326	0.06557377	0.3653404	0.94	3153	tags=41%, list=28%, signal=57%
V$LEF1_Q2	V$LEF1_Q2		104	-0.3595748	-1.3252119	0.08064516	0.3671018	0.94	1077	tags=18%, list=10%, signal=20%
TGCACTT,MIR-519C,MIR-519B,MIR-519A	TGCACTT,MIR-519C,MIR-519B,MIR-519A		209	-0.3410544	-1.3231666	0.10169491	0.36916846	0.94	3227	tags=39%, list=29%, signal=53%
V$SP1_Q4_01	V$SP1_Q4_01		131	-0.33101675	-1.3214418	0.07272727	0.37044054	0.94	3367	tags=37%, list=30%, signal=53%
V$SREBP1_Q6	V$SREBP1_Q6		129	-0.3831861	-1.3205979	0.140625	0.36986557	0.94	2708	tags=37%, list=24%, signal=49%
GCACCTT,MIR-18A,MIR-18B	GCACCTT,MIR-18A,MIR-18B		53	-0.3797866	-1.3191845	0.1509434	0.36969408	0.94	4725	tags=57%, list=42%, signal=97%
GTTNYYNNGGTNA_UNKNOWN	GTTNYYNNGGTNA_UNKNOWN		33	-0.38782915	-1.3185077	0.16	0.36912	0.94	2472	tags=36%, list=22%, signal=47%
TATCTGG,MIR-488	TATCTGG,MIR-488		32	-0.4220113	-1.3180431	0.14035088	0.36760658	0.94	4776	tags=63%, list=43%, signal=109%
ACTGCCT,MIR-34B	ACTGCCT,MIR-34B		111	-0.32908523	-1.3145345	0.09677419	0.37336808	0.94	2355	tags=31%, list=21%, signal=38%
V$EGR_Q6	V$EGR_Q6		134	-0.32968086	-1.3136309	0.07017544	0.3743618	0.94	2589	tags=28%, list=23%, signal=36%
V$NFY_Q6	V$NFY_Q6		119	-0.35857698	-1.3101776	0.094339624	0.38055134	0.94	3469	tags=39%, list=31%, signal=57%
CCCNNNNNNAAGWT_UNKNOWN	CCCNNNNNNAAGWT_UNKNOWN		53	-0.35763082	-1.310134	0.10294118	0.3781579	0.94	4293	tags=51%, list=38%, signal=82%
TGCAAAC,MIR-452	TGCAAAC,MIR-452		55	-0.37843305	-1.3065165	0.125	0.3845328	0.94	941	tags=16%, list=8%, signal=18%
V$MIF1_01	V$MIF1_01		75	-0.34507838	-1.3030505	0.09259259	0.3902128	0.94	3809	tags=41%, list=34%, signal=62%
TCCATTKW_UNKNOWN	TCCATTKW_UNKNOWN		114	-0.35638857	-1.3027858	0.073529415	0.38805014	0.94	2675	tags=32%, list=24%, signal=42%
TNCATNTCCYR_UNKNOWN	TNCATNTCCYR_UNKNOWN		53	-0.3215282	-1.301568	0.16981132	0.3878353	0.94	5211	tags=62%, list=47%, signal=116%
V$PAX2_01	V$PAX2_01		20	-0.44613543	-1.3010494	0.15	0.3863602	0.94	777	tags=20%, list=7%, signal=21%
CAGTGTT,MIR-141,MIR-200A	CAGTGTT,MIR-141,MIR-200A		160	-0.32950726	-1.2998958	0.05	0.38738665	0.94	2412	tags=33%, list=22%, signal=42%
GTGCCAT,MIR-183	GTGCCAT,MIR-183		100	-0.3516246	-1.2974681	0.046875	0.3898749	0.94	1702	tags=24%, list=15%, signal=28%
V$AREB6_02	V$AREB6_02		129	-0.381695	-1.2971132	0.08196721	0.38861674	0.94	2115	tags=33%, list=19%, signal=40%
V$USF_02	V$USF_02		121	-0.3113795	-1.2969142	0.10169491	0.38640472	0.94	2567	tags=30%, list=23%, signal=38%
YTTCCNNNGGAMR_UNKNOWN	YTTCCNNNGGAMR_UNKNOWN		22	-0.4257779	-1.2961446	0.1764706	0.38625413	0.94	4505	tags=50%, list=40%, signal=83%
CCTGCTG,MIR-214	CCTGCTG,MIR-214		117	-0.32068083	-1.2956538	0.125	0.38537627	0.94	3733	tags=38%, list=33%, signal=57%
V$CACBINDINGPROTEIN_Q6	V$CACBINDINGPROTEIN_Q6		106	-0.35372362	-1.2921576	0.125	0.39130962	0.94	2626	tags=35%, list=23%, signal=45%
MGGAAGTG_V$GABP_B	MGGAAGTG_V$GABP_B		357	-0.30573457	-1.2915899	0.12	0.39075145	0.94	4638	tags=51%, list=41%, signal=84%
TATTATA,MIR-374	TATTATA,MIR-374		145	-0.33044437	-1.2889817	0.08955224	0.39457852	0.94	4361	tags=51%, list=39%, signal=83%
V$NKX22_01	V$NKX22_01		79	-0.3900172	-1.2882379	0.14754099	0.3937211	0.95	3288	tags=42%, list=29%, signal=59%
V$E4BP4_01	V$E4BP4_01		94	-0.354564	-1.2859548	0.15	0.39639992	0.95	1589	tags=24%, list=14%, signal=28%
ACATTCC,MIR-1,MIR-206	ACATTCC,MIR-1,MIR-206		140	-0.30821002	-1.2822077	0.10606061	0.4039584	0.95	2241	tags=28%, list=20%, signal=34%
V$USF_01	V$USF_01		109	-0.30309328	-1.2819337	0.14	0.40219483	0.95	2558	tags=30%, list=23%, signal=39%
V$GATA2_01	V$GATA2_01		59	-0.35847822	-1.2796673	0.21428572	0.40530327	0.95	4347	tags=47%, list=39%, signal=77%
V$SREBP1_01	V$SREBP1_01		87	-0.30222213	-1.2791585	0.15384616	0.4044114	0.95	2486	tags=30%, list=22%, signal=38%
TTTGCAG,MIR-518A-2	TTTGCAG,MIR-518A-2		98	-0.3362526	-1.27475	0.16393442	0.413132	0.95	2503	tags=33%, list=22%, signal=42%
V$SP1_Q6	V$SP1_Q6		128	-0.30835992	-1.2740455	0.15789473	0.41263184	0.95	3332	tags=36%, list=30%, signal=51%
V$MYCMAX_01	V$MYCMAX_01		121	-0.34925172	-1.2737793	0.14035088	0.41103753	0.95	2219	tags=30%, list=20%, signal=37%
V$USF2_Q6	V$USF2_Q6		126	-0.29951957	-1.271552	0.0862069	0.4142015	0.95	3080	tags=31%, list=28%, signal=42%
V$AR_03	V$AR_03		33	-0.4122044	-1.2680811	0.15254237	0.41962686	0.95	3248	tags=36%, list=29%, signal=51%
ACACTAC,MIR-142-3P	ACACTAC,MIR-142-3P		60	-0.33685672	-1.2678384	0.14516129	0.41814244	0.95	3011	tags=38%, list=27%, signal=52%
V$SREBP1_02	V$SREBP1_02		47	-0.40685442	-1.2665782	0.1	0.4189218	0.95	3131	tags=40%, list=28%, signal=56%
AAGCACT,MIR-520F	AAGCACT,MIR-520F		102	-0.3236562	-1.2663865	0.114754096	0.4169756	0.95	1872	tags=25%, list=17%, signal=30%
ACCTGTTG_UNKNOWN	ACCTGTTG_UNKNOWN		72	-0.39896026	-1.2659799	0.1724138	0.4157147	0.95	2155	tags=35%, list=19%, signal=43%
CCCAGAG,MIR-326	CCCAGAG,MIR-326		78	-0.3586749	-1.2657067	0.19642857	0.41407716	0.95	4823	tags=59%, list=43%, signal=103%
V$MYCMAX_03	V$MYCMAX_03		116	-0.31326059	-1.2654164	0.12068965	0.4132565	0.95	1965	tags=27%, list=18%, signal=32%
SMTTTTGT_UNKNOWN	SMTTTTGT_UNKNOWN		196	-0.34856635	-1.2646146	0.09615385	0.41301554	0.95	2626	tags=35%, list=23%, signal=45%
CACTGCC,MIR-34A,MIR-34C,MIR-449	CACTGCC,MIR-34A,MIR-34C,MIR-449		143	-0.3403289	-1.2630963	0.114754096	0.41513643	0.95	2742	tags=35%, list=24%, signal=46%
CATTTCA,MIR-203	CATTTCA,MIR-203		129	-0.3196827	-1.2578429	0.17741935	0.4252022	0.95	4095	tags=48%, list=37%, signal=75%
V$EGR1_01	V$EGR1_01		131	-0.32922965	-1.256702	0.23636363	0.4260169	0.95	3548	tags=40%, list=32%, signal=57%
ACAGGGT,MIR-10A,MIR-10B	ACAGGGT,MIR-10A,MIR-10B		64	-0.39767107	-1.256503	0.16666667	0.42403945	0.95	1681	tags=33%, list=15%, signal=38%
V$AP2_Q6	V$AP2_Q6		127	-0.31979963	-1.2558386	0.18367347	0.4238481	0.95	3015	tags=35%, list=27%, signal=47%
V$GR_Q6_01	V$GR_Q6_01		129	-0.3685115	-1.2553706	0.18461539	0.42226908	0.95	1621	tags=28%, list=14%, signal=32%
V$OCT1_02	V$OCT1_02		100	-0.3923265	-1.2548131	0.22727273	0.4219193	0.95	1747	tags=28%, list=16%, signal=33%
CAGGTCC,MIR-492	CAGGTCC,MIR-492		28	-0.4113061	-1.253598	0.16393442	0.42323077	0.95	3447	tags=54%, list=31%, signal=77%
CGTSACG_V$PAX3_B	CGTSACG_V$PAX3_B		61	-0.31780297	-1.2522992	0.125	0.42417815	0.95	5035	tags=57%, list=45%, signal=104%
GCAAGGA,MIR-502	GCAAGGA,MIR-502		34	-0.38474712	-1.2520511	0.16363636	0.42227772	0.95	3999	tags=47%, list=36%, signal=73%
GCAAGAC,MIR-431	GCAAGAC,MIR-431		22	-0.43864304	-1.251821	0.25	0.42064646	0.95	2240	tags=36%, list=20%, signal=45%
TTTGTAG,MIR-520D	TTTGTAG,MIR-520D		174	-0.32450584	-1.2508702	0.18181819	0.42102492	0.95	2433	tags=32%, list=22%, signal=40%
GTTTGTT,MIR-495	GTTTGTT,MIR-495		116	-0.33534244	-1.250635	0.1	0.4193302	0.95	2563	tags=32%, list=23%, signal=41%
V$EGR3_01	V$EGR3_01		34	-0.33179295	-1.2494719	0.14035088	0.41916326	0.95	2098	tags=29%, list=19%, signal=36%
V$TITF1_Q3	V$TITF1_Q3		118	-0.36745146	-1.2476141	0.104477614	0.42167082	0.95	3320	tags=40%, list=30%, signal=56%
V$RFX1_02	V$RFX1_02		120	-0.31474832	-1.2475132	0.17460318	0.41982713	0.95	2504	tags=30%, list=22%, signal=38%
V$PEA3_Q6	V$PEA3_Q6		117	-0.3682599	-1.2450877	0.18867925	0.4242985	0.95	2898	tags=36%, list=26%, signal=48%
V$P53_02	V$P53_02		112	-0.33896938	-1.2447965	0.14925373	0.4229241	0.95	1899	tags=25%, list=17%, signal=30%
YTCCCRNNAGGY_UNKNOWN	YTCCCRNNAGGY_UNKNOWN		32	-0.3727203	-1.2389029	0.18644068	0.43610513	0.95	3754	tags=50%, list=34%, signal=75%
GGTGTGT,MIR-329	GGTGTGT,MIR-329		44	-0.36218518	-1.2388589	0.16923077	0.43415374	0.95	2202	tags=34%, list=20%, signal=42%
CCAATNNSNNNGCG_UNKNOWN	CCAATNNSNNNGCG_UNKNOWN		28	-0.3808799	-1.2386969	0.2037037	0.43273175	0.95	4036	tags=46%, list=36%, signal=72%
ATGTTTC,MIR-494	ATGTTTC,MIR-494		79	-0.3273264	-1.2381295	0.1904762	0.43176946	0.95	3256	tags=39%, list=29%, signal=55%
V$CEBP_01	V$CEBP_01		120	-0.35503194	-1.2368718	0.14084508	0.43209213	0.95	2414	tags=32%, list=22%, signal=40%
CAGCCTC,MIR-485-5P	CAGCCTC,MIR-485-5P		73	-0.33348715	-1.2364793	0.19354838	0.43067074	0.95	2526	tags=30%, list=23%, signal=39%
TGGTGCT,MIR-29A,MIR-29B,MIR-29C	TGGTGCT,MIR-29A,MIR-29B,MIR-29C		251	-0.3046022	-1.234354	0.140625	0.4342205	0.95	3472	tags=38%, list=31%, signal=54%
CYTAGCAAY_UNKNOWN	CYTAGCAAY_UNKNOWN		63	-0.31496212	-1.2300059	0.21666667	0.44119665	0.95	1685	tags=24%, list=15%, signal=28%
GTACAGG,MIR-486	GTACAGG,MIR-486		33	-0.42557922	-1.2293682	0.14814815	0.44018126	0.95	2231	tags=30%, list=20%, signal=38%
TCTCTCC,MIR-185	TCTCTCC,MIR-185		53	-0.37105507	-1.2243488	0.22807017	0.44997963	0.95	3313	tags=45%, list=30%, signal=64%
V$CEBP_C	V$CEBP_C		93	-0.33936402	-1.222775	0.171875	0.45130855	0.95	1977	tags=27%, list=18%, signal=32%
V$CMYB_01	V$CMYB_01		119	-0.2995055	-1.2218214	0.1724138	0.45131138	0.95	4702	tags=53%, list=42%, signal=90%
V$NKX25_01	V$NKX25_01		71	-0.3626097	-1.2212452	0.16129032	0.45099708	0.95	3395	tags=42%, list=30%, signal=60%
YRTCANNRCGC_UNKNOWN	YRTCANNRCGC_UNKNOWN		35	-0.35550964	-1.2195795	0.23636363	0.4528175	0.95	2472	tags=34%, list=22%, signal=44%
AGGGCAG,MIR-18A	AGGGCAG,MIR-18A		62	-0.3625972	-1.2189926	0.18965517	0.4522288	0.95	2509	tags=32%, list=22%, signal=41%
V$E2F_Q2	V$E2F_Q2		79	-0.33308583	-1.2143184	0.1632653	0.46023768	0.95	2875	tags=35%, list=26%, signal=47%
CTACCTC,LET-7A,LET-7B,LET-7C,LET-7D,LET-7E,LET-7F,MIR-98,LET-7G,LET-7I	CTACCTC,LET-7A,LET-7B,LET-7C,LET-7D,LET-7E,LET-7F,MIR-98,LET-7G,LET-7I		184	-0.29324237	-1.2143155	0.18181819	0.45820126	0.95	3128	tags=36%, list=28%, signal=49%
RYCACNNRNNRNCAG_UNKNOWN	RYCACNNRNNRNCAG_UNKNOWN		34	-0.39982226	-1.2095988	0.2881356	0.46686798	0.95	1701	tags=24%, list=15%, signal=28%
CCTGTGA,MIR-513	CCTGTGA,MIR-513		63	-0.32845777	-1.2080369	0.17910448	0.46852595	0.95	2937	tags=37%, list=26%, signal=49%
V$SMAD_Q6	V$SMAD_Q6		128	-0.31030792	-1.2064252	0.18032786	0.46962285	0.95	1728	tags=23%, list=15%, signal=26%
TACTTGA,MIR-26A,MIR-26B	TACTTGA,MIR-26A,MIR-26B		144	-0.3195126	-1.2046201	0.18181819	0.47205177	0.96	2414	tags=31%, list=22%, signal=38%
ACACTGG,MIR-199A,MIR-199B	ACACTGG,MIR-199A,MIR-199B		80	-0.31892362	-1.2039058	0.17857143	0.4714834	0.96	2545	tags=35%, list=23%, signal=45%
V$LXR_Q3	V$LXR_Q3		34	-0.3594993	-1.2017413	0.20338982	0.4755732	0.96	4139	tags=56%, list=37%, signal=88%
V$AML_Q6	V$AML_Q6		135	-0.34717152	-1.2003237	0.16923077	0.47667444	0.96	1843	tags=24%, list=16%, signal=29%
TGCCTTA,MIR-124A	TGCCTTA,MIR-124A		285	-0.2843027	-1.1961036	0.2542373	0.48501146	0.96	3571	tags=39%, list=32%, signal=55%
TGAATGT,MIR-181A,MIR-181B,MIR-181C,MIR-181D	TGAATGT,MIR-181A,MIR-181B,MIR-181C,MIR-181D		216	-0.29343507	-1.195906	0.14754099	0.48339355	0.96	2503	tags=29%, list=22%, signal=36%
ACTGTAG,MIR-139	ACTGTAG,MIR-139		66	-0.3471519	-1.1941813	0.23728813	0.4858361	0.96	2301	tags=27%, list=21%, signal=34%
ACTGTGA,MIR-27A,MIR-27B	ACTGTGA,MIR-27A,MIR-27B		229	-0.30375364	-1.1922561	0.16129032	0.48873702	0.96	1979	tags=23%, list=18%, signal=27%
TAANNYSGCG_UNKNOWN	TAANNYSGCG_UNKNOWN		40	-0.30858484	-1.1920791	0.29411766	0.48707068	0.96	2131	tags=30%, list=19%, signal=37%
WCAANNNYCAG_UNKNOWN	WCAANNNYCAG_UNKNOWN		121	-0.28978604	-1.1919293	0.16666667	0.48549354	0.96	3785	tags=42%, list=34%, signal=63%
V$STAT_Q6	V$STAT_Q6		133	-0.3024133	-1.1913055	0.18181819	0.4849185	0.96	3969	tags=43%, list=35%, signal=66%
CATTGTYY_V$SOX9_B1	CATTGTYY_V$SOX9_B1		181	-0.3244838	-1.1900711	0.21875	0.48558697	0.96	1968	tags=27%, list=18%, signal=32%
TCANNTGAY_V$SREBP1_01	TCANNTGAY_V$SREBP1_01		246	-0.2792933	-1.1900527	0.22580644	0.4835804	0.96	1948	tags=23%, list=17%, signal=27%
GGCAGTG,MIR-324-3P	GGCAGTG,MIR-324-3P		48	-0.36073962	-1.1890731	0.22222222	0.4839865	0.96	1524	tags=21%, list=14%, signal=24%
V$ARNT_02	V$ARNT_02		115	-0.28538835	-1.1889427	0.18644068	0.48228157	0.96	2414	tags=27%, list=22%, signal=34%
CAGGGTC,MIR-504	CAGGGTC,MIR-504		44	-0.33975306	-1.1883334	0.2631579	0.48173916	0.96	2098	tags=32%, list=19%, signal=39%
ATCTTGC,MIR-31	ATCTTGC,MIR-31		33	-0.3542385	-1.187348	0.234375	0.4818969	0.96	5146	tags=70%, list=46%, signal=129%
ATACTGT,MIR-144	ATACTGT,MIR-144		107	-0.3191995	-1.1837791	0.234375	0.4884648	0.96	2450	tags=33%, list=22%, signal=41%
V$PR_Q2	V$PR_Q2		117	-0.33875635	-1.1836542	0.22580644	0.48680034	0.96	2626	tags=34%, list=23%, signal=44%
V$MZF1_02	V$MZF1_02		110	-0.3220731	-1.1825911	0.18644068	0.48762348	0.96	4361	tags=48%, list=39%, signal=78%
CCAGGGG,MIR-331	CCAGGGG,MIR-331		49	-0.34187058	-1.1808896	0.31746033	0.48914248	0.96	2616	tags=29%, list=23%, signal=37%
V$SOX5_01	V$SOX5_01		113	-0.34956467	-1.1797546	0.19402985	0.4899744	0.96	2638	tags=33%, list=24%, signal=42%
CTGRYYYNATT_UNKNOWN	CTGRYYYNATT_UNKNOWN		34	-0.3893277	-1.1793848	0.25925925	0.48869452	0.96	2486	tags=32%, list=22%, signal=41%
ACCAAAG,MIR-9	ACCAAAG,MIR-9		255	-0.28691432	-1.1734043	0.26415095	0.5011244	0.96	3917	tags=43%, list=35%, signal=65%
V$YY1_01	V$YY1_01		127	-0.2880113	-1.1716887	0.21212122	0.5038454	0.96	3153	tags=31%, list=28%, signal=43%
V$MAF_Q6	V$MAF_Q6		144	-0.31895435	-1.1714349	0.24590164	0.5025231	0.96	3089	tags=36%, list=28%, signal=49%
RYTGCNWTGGNR_UNKNOWN	RYTGCNWTGGNR_UNKNOWN		52	-0.35585952	-1.1710998	0.21538462	0.50136614	0.96	2175	tags=31%, list=19%, signal=38%
GTAGGCA,MIR-189	GTAGGCA,MIR-189		17	-0.3873311	-1.1669476	0.20689656	0.5096075	0.96	4034	tags=47%, list=36%, signal=73%
AAGCACA,MIR-218	AAGCACA,MIR-218		166	-0.3036867	-1.165557	0.24193548	0.5111246	0.96	2332	tags=27%, list=21%, signal=34%
V$OSF2_Q6	V$OSF2_Q6		134	-0.31900516	-1.1645278	0.20689656	0.5122664	0.96	2700	tags=29%, list=24%, signal=38%
CCGNMNNTNACG_UNKNOWN	CCGNMNNTNACG_UNKNOWN		38	-0.31917444	-1.1594343	0.27272728	0.52583593	0.97	4374	tags=50%, list=39%, signal=82%
V$PAX2_02	V$PAX2_02		122	-0.3353419	-1.1592065	0.20588236	0.52461904	0.97	2643	tags=36%, list=24%, signal=47%
V$SRY_02	V$SRY_02		121	-0.35051385	-1.1591395	0.27419356	0.52265614	0.97	1968	tags=27%, list=18%, signal=33%
ATGTTAA,MIR-302C	ATGTTAA,MIR-302C		126	-0.30475408	-1.1582628	0.30357143	0.5228702	0.97	3289	tags=33%, list=29%, signal=47%
V$FOXO1_01	V$FOXO1_01		124	-0.33522135	-1.1520971	0.21875	0.53703284	0.97	2475	tags=35%, list=22%, signal=44%
V$FOXD3_01	V$FOXD3_01		107	-0.33559605	-1.1505574	0.24285714	0.5387833	0.97	2393	tags=28%, list=21%, signal=35%
V$NFY_Q6_01	V$NFY_Q6_01		129	-0.29480112	-1.1479033	0.23076923	0.54308134	0.97	3736	tags=42%, list=33%, signal=62%
V$SMAD4_Q6	V$SMAD4_Q6		112	-0.31832632	-1.1476485	0.24615385	0.5417404	0.97	4235	tags=45%, list=38%, signal=71%
RNGTGGGC_UNKNOWN	RNGTGGGC_UNKNOWN		375	-0.2883499	-1.1471047	0.23076923	0.5406146	0.97	2589	tags=28%, list=23%, signal=35%
TCCAGAG,MIR-518C	TCCAGAG,MIR-518C		69	-0.32798538	-1.1440735	0.3272727	0.54657054	0.97	1427	tags=26%, list=13%, signal=30%
GTGCCTT,MIR-506	GTGCCTT,MIR-506		359	-0.26568532	-1.1438437	0.2857143	0.5451802	0.97	3127	tags=31%, list=28%, signal=41%
V$CART1_01	V$CART1_01		97	-0.35324138	-1.1412386	0.29032257	0.5497479	0.97	2626	tags=33%, list=23%, signal=43%
TGCTTTG,MIR-330	TGCTTTG,MIR-330		145	-0.3055904	-1.140764	0.3114754	0.548785	0.97	2939	tags=31%, list=26%, signal=42%
V$P53_DECAMER_Q2	V$P53_DECAMER_Q2		126	-0.3070515	-1.1349319	0.23880596	0.56146115	0.97	1825	tags=25%, list=16%, signal=29%
RRAGTTGT_UNKNOWN	RRAGTTGT_UNKNOWN		109	-0.32522866	-1.134165	0.23728813	0.5607747	0.97	2633	tags=32%, list=24%, signal=42%
V$DR3_Q4	V$DR3_Q4		67	-0.3332218	-1.1335521	0.26785713	0.5601114	0.97	2450	tags=34%, list=22%, signal=44%
GACTGTT,MIR-212,MIR-132	GACTGTT,MIR-212,MIR-132		78	-0.29760376	-1.1330042	0.3015873	0.5594846	0.97	2028	tags=26%, list=18%, signal=31%
V$GATA1_01	V$GATA1_01		127	-0.31294584	-1.1325817	0.22950819	0.55852497	0.97	2265	tags=28%, list=20%, signal=35%
ACTTTAT,MIR-142-5P	ACTTTAT,MIR-142-5P		150	-0.29482237	-1.1321148	0.3275862	0.5577174	0.97	2978	tags=32%, list=27%, signal=43%
V$OLF1_01	V$OLF1_01		132	-0.31635475	-1.1316868	0.25	0.55722916	0.97	1622	tags=17%, list=14%, signal=20%
AGGAGTG,MIR-483	AGGAGTG,MIR-483		32	-0.34718096	-1.1292291	0.3559322	0.56164676	0.97	2570	tags=41%, list=23%, signal=53%
GGGYGTGNY_UNKNOWN	GGGYGTGNY_UNKNOWN		325	-0.27377474	-1.126771	0.26086956	0.56627524	0.97	3112	tags=31%, list=28%, signal=41%
AAAGGGA,MIR-204,MIR-211	AAAGGGA,MIR-204,MIR-211		119	-0.28213593	-1.1266906	0.25	0.5643889	0.97	2409	tags=28%, list=22%, signal=35%
V$ETF_Q6	V$ETF_Q6		50	-0.3211732	-1.1255429	0.27272728	0.56484014	0.97	2875	tags=36%, list=26%, signal=48%
V$AP3_Q6	V$AP3_Q6		122	-0.33020622	-1.12521	0.2857143	0.5634216	0.97	2807	tags=34%, list=25%, signal=44%
V$AHR_Q5	V$AHR_Q5		105	-0.27714437	-1.1245828	0.3090909	0.5632529	0.97	3296	tags=35%, list=29%, signal=49%
GCATTTG,MIR-105	GCATTTG,MIR-105		85	-0.2946677	-1.1234051	0.29032257	0.5644228	0.97	1970	tags=26%, list=18%, signal=31%
GACAATC,MIR-219	GACAATC,MIR-219		74	-0.3273814	-1.1229994	0.22033899	0.56327826	0.97	2263	tags=30%, list=20%, signal=37%
V$ALPHACP1_01	V$ALPHACP1_01		127	-0.29448748	-1.1229842	0.31578946	0.56132245	0.97	3004	tags=30%, list=27%, signal=40%
V$COMP1_01	V$COMP1_01		64	-0.38010567	-1.1223958	0.3448276	0.5605148	0.97	2307	tags=33%, list=21%, signal=41%
V$RORA1_01	V$RORA1_01		136	-0.30177644	-1.122099	0.2	0.55997324	0.97	2085	tags=25%, list=19%, signal=30%
V$NGFIC_01	V$NGFIC_01		113	-0.2946074	-1.1211729	0.31034482	0.55999833	0.97	3811	tags=42%, list=34%, signal=62%
SYATTGTG_UNKNOWN	SYATTGTG_UNKNOWN		100	-0.29927352	-1.120996	0.30882353	0.55851036	0.97	5243	tags=62%, list=47%, signal=116%
GGCACAT,MIR-455	GGCACAT,MIR-455		28	-0.350871	-1.1204917	0.29090908	0.5579329	0.97	4095	tags=50%, list=37%, signal=79%
V$GRE_C	V$GRE_C		63	-0.32958913	-1.1200645	0.31428573	0.5569077	0.97	2626	tags=35%, list=23%, signal=45%
V$MEIS1_01	V$MEIS1_01		117	-0.32673436	-1.1177372	0.22580644	0.5615632	0.97	3211	tags=39%, list=29%, signal=55%
V$CACCCBINDINGFACTOR_Q6	V$CACCCBINDINGFACTOR_Q6		146	-0.29937696	-1.1176362	0.23076923	0.55978584	0.97	3015	tags=34%, list=27%, signal=45%
V$SP1_Q2_01	V$SP1_Q2_01		122	-0.29425704	-1.117626	0.23636363	0.5579011	0.97	2824	tags=30%, list=25%, signal=39%
V$CEBPGAMMA_Q6	V$CEBPGAMMA_Q6		119	-0.31670693	-1.1151536	0.30882353	0.5620352	0.97	2939	tags=34%, list=26%, signal=46%
V$ELF1_Q6	V$ELF1_Q6		110	-0.3223125	-1.1149538	0.28070176	0.5608194	0.97	3809	tags=45%, list=34%, signal=67%
V$HEN1_02	V$HEN1_02		86	-0.29672164	-1.1140143	0.27868852	0.56134987	0.97	3926	tags=43%, list=35%, signal=66%
TCTGATC,MIR-383	TCTGATC,MIR-383		20	-0.3645194	-1.112792	0.2982456	0.56363875	0.98	81	tags=10%, list=1%, signal=10%
CCATCCA,MIR-432	CCATCCA,MIR-432		32	-0.35571295	-1.1109561	0.24590164	0.5653838	0.98	5565	tags=69%, list=50%, signal=136%
V$E47_02	V$E47_02		113	-0.331944	-1.1102729	0.3030303	0.56529605	0.98	2966	tags=33%, list=26%, signal=44%
MCAATNNNNNGCG_UNKNOWN	MCAATNNNNNGCG_UNKNOWN		50	-0.32661697	-1.1094677	0.3469388	0.5651727	0.98	5290	tags=66%, list=47%, signal=125%
GTGCAAA,MIR-507	GTGCAAA,MIR-507		58	-0.32659024	-1.1094427	0.2857143	0.5633586	0.98	1519	tags=24%, list=14%, signal=28%
ATTCTTT,MIR-186	ATTCTTT,MIR-186		128	-0.2826854	-1.1042506	0.27419356	0.5756951	0.98	3852	tags=38%, list=34%, signal=58%
V$ERR1_Q2	V$ERR1_Q2		124	-0.2998678	-1.1028005	0.33870968	0.5787304	0.98	3396	tags=40%, list=30%, signal=56%
V$MZF1_01	V$MZF1_01		111	-0.3186383	-1.1027131	0.2857143	0.5769214	0.98	2626	tags=32%, list=23%, signal=42%
V$PR_02	V$PR_02		72	-0.3291701	-1.1016943	0.25396827	0.57774955	0.98	2450	tags=28%, list=22%, signal=35%
CTACTGT,MIR-199A	CTACTGT,MIR-199A		77	-0.31709805	-1.100192	0.33333334	0.57951	0.98	3248	tags=39%, list=29%, signal=55%
V$COUP_01	V$COUP_01		135	-0.30837852	-1.0972492	0.2857143	0.58459413	0.99	2579	tags=33%, list=23%, signal=43%
V$HSF1_01	V$HSF1_01		126	-0.31081423	-1.0953594	0.28169015	0.5871875	0.99	3011	tags=34%, list=27%, signal=46%
TGTYNNNNNRGCARM_UNKNOWN	TGTYNNNNNRGCARM_UNKNOWN		27	-0.38424063	-1.09522	0.2962963	0.585588	0.99	2127	tags=37%, list=19%, signal=46%
V$PAX4_01	V$PAX4_01		135	-0.28544235	-1.0943931	0.29508197	0.58584654	0.99	2626	tags=30%, list=23%, signal=38%
V$ER_Q6_01	V$ER_Q6_01		122	-0.29169834	-1.0942428	0.35384616	0.5842739	0.99	2992	tags=31%, list=27%, signal=42%
V$PAX4_03	V$PAX4_03		133	-0.30007756	-1.0928762	0.26666668	0.5860238	0.99	1786	tags=24%, list=16%, signal=28%
GGGACCA,MIR-133A,MIR-133B	GGGACCA,MIR-133A,MIR-133B		101	-0.2617351	-1.0919658	0.31746033	0.58644205	0.99	4801	tags=52%, list=43%, signal=91%
TGTTTAC,MIR-30A-5P,MIR-30C,MIR-30D,MIR-30B,MIR-30E-5P	TGTTTAC,MIR-30A-5P,MIR-30C,MIR-30D,MIR-30B,MIR-30E-5P		295	-0.2848164	-1.0917866	0.30769232	0.5849163	0.99	1579	tags=21%, list=14%, signal=24%
AGGGCCA,MIR-328	AGGGCCA,MIR-328		44	-0.33515185	-1.0910761	0.3220339	0.5856921	0.99	2015	tags=20%, list=18%, signal=25%
WTTGKCTG_UNKNOWN	WTTGKCTG_UNKNOWN		235	-0.28541225	-1.0899111	0.32258064	0.5869493	0.99	2161	tags=25%, list=19%, signal=30%
V$FREAC3_01	V$FREAC3_01		121	-0.33412293	-1.0890534	0.28787878	0.58754945	0.99	1908	tags=28%, list=17%, signal=34%
V$E12_Q6	V$E12_Q6		118	-0.34144637	-1.0884386	0.375	0.5874276	0.99	2438	tags=31%, list=22%, signal=40%
GAGCTGG,MIR-337	GAGCTGG,MIR-337		76	-0.30506715	-1.0858381	0.31034482	0.5926719	0.99	2983	tags=37%, list=27%, signal=50%
GTTAAAG,MIR-302B	GTTAAAG,MIR-302B		38	-0.35831168	-1.0806123	0.3859649	0.60533774	0.99	2528	tags=34%, list=23%, signal=44%
V$GATA1_02	V$GATA1_02		123	-0.3339708	-1.0797235	0.3275862	0.60567355	0.99	2412	tags=33%, list=22%, signal=41%
GTGCCAA,MIR-96	GTGCCAA,MIR-96		160	-0.2743054	-1.0751122	0.33333334	0.6147775	0.99	2853	tags=33%, list=25%, signal=44%
ATGAAGG,MIR-205	ATGAAGG,MIR-205		75	-0.32598472	-1.0749495	0.3968254	0.6133497	0.99	2327	tags=27%, list=21%, signal=33%
GGGGCCC,MIR-296	GGGGCCC,MIR-296		37	-0.34452134	-1.0725905	0.4516129	0.6173649	0.99	2259	tags=30%, list=20%, signal=37%
TTTTGAG,MIR-373	TTTTGAG,MIR-373		116	-0.2678539	-1.0722369	0.34545454	0.6163632	0.99	3693	tags=34%, list=33%, signal=51%
V$TFIII_Q6	V$TFIII_Q6		104	-0.2792442	-1.0721518	0.35185185	0.6147302	0.99	4668	tags=46%, list=42%, signal=78%
GGGNRMNNYCAT_UNKNOWN	GGGNRMNNYCAT_UNKNOWN		47	-0.30421165	-1.0719203	0.3275862	0.6135979	0.99	3638	tags=43%, list=32%, signal=63%
V$EVI1_05	V$EVI1_05		89	-0.34266773	-1.0706556	0.31343284	0.61501074	0.99	1648	tags=21%, list=15%, signal=25%
V$CEBP_Q3	V$CEBP_Q3		123	-0.28699708	-1.0701114	0.4	0.6144851	0.99	2934	tags=29%, list=26%, signal=39%
TAATGTG,MIR-323	TAATGTG,MIR-323		78	-0.28552288	-1.069663	0.3888889	0.6134929	0.99	3542	tags=36%, list=32%, signal=52%
V$AP2_Q3	V$AP2_Q3		130	-0.2830569	-1.0671206	0.36507937	0.6186118	0.99	3193	tags=32%, list=29%, signal=44%
V$HP1SITEFACTOR_Q6	V$HP1SITEFACTOR_Q6		113	-0.3124288	-1.066938	0.3943662	0.6172937	0.99	2503	tags=33%, list=22%, signal=42%
V$ZF5_B	V$ZF5_B		117	-0.2828402	-1.065232	0.38709676	0.61967397	0.99	4402	tags=44%, list=39%, signal=72%
RACTNNRTTTNC_UNKNOWN	RACTNNRTTTNC_UNKNOWN		58	-0.28666544	-1.0637416	0.32142857	0.6219588	0.99	5323	tags=62%, list=48%, signal=118%
CTGYNNCTYTAA_UNKNOWN	CTGYNNCTYTAA_UNKNOWN		37	-0.37065718	-1.0618148	0.36206895	0.62520105	0.99	1924	tags=27%, list=17%, signal=33%
CTGTTAC,MIR-194	CTGTTAC,MIR-194		48	-0.31047133	-1.061363	0.43103448	0.62431204	0.99	1293	tags=21%, list=12%, signal=23%
V$T3R_Q6	V$T3R_Q6		117	-0.2993005	-1.0600682	0.37878788	0.62559265	0.99	2117	tags=29%, list=19%, signal=35%
YGTCCTTGR_UNKNOWN	YGTCCTTGR_UNKNOWN		43	-0.33944634	-1.05979	0.36842105	0.6245103	0.99	2941	tags=33%, list=26%, signal=44%
V$DR1_Q3	V$DR1_Q3		125	-0.3015355	-1.0577008	0.36507937	0.6280306	0.99	1840	tags=24%, list=16%, signal=28%
ATGTCAC,MIR-489	ATGTCAC,MIR-489		42	-0.30331066	-1.0575676	0.3508772	0.6264884	0.99	3513	tags=40%, list=31%, signal=59%
V$FOXM1_01	V$FOXM1_01		120	-0.28674948	-1.0564327	0.3768116	0.62772715	0.99	4218	tags=48%, list=38%, signal=75%
ATTACAT,MIR-380-3P	ATTACAT,MIR-380-3P		43	-0.33650532	-1.056185	0.32142857	0.62631804	0.99	1259	tags=21%, list=11%, signal=23%
CAGTATT,MIR-200B,MIR-200C,MIR-429	CAGTATT,MIR-200B,MIR-200C,MIR-429		243	-0.28242582	-1.0561702	0.4262295	0.62458634	0.99	2571	tags=28%, list=23%, signal=36%
V$E2A_Q2	V$E2A_Q2		107	-0.3390531	-1.0555	0.4	0.6246477	0.99	1512	tags=20%, list=14%, signal=22%
V$IK1_01	V$IK1_01		139	-0.2957652	-1.0548464	0.38709676	0.62466973	0.99	1674	tags=22%, list=15%, signal=26%
AACTGGA,MIR-145	AACTGGA,MIR-145		117	-0.2741897	-1.050917	0.33333334	0.6322629	0.99	4050	tags=44%, list=36%, signal=68%
V$E47_01	V$E47_01		133	-0.29887787	-1.0501612	0.4032258	0.632431	0.99	1674	tags=21%, list=15%, signal=24%
V$LEF1_Q6	V$LEF1_Q6		126	-0.30505863	-1.049543	0.4516129	0.6323308	0.99	2611	tags=32%, list=23%, signal=41%
V$TEF_Q6	V$TEF_Q6		111	-0.30112183	-1.0491352	0.36666667	0.6313661	0.99	3548	tags=40%, list=32%, signal=57%
V$ZIC2_01	V$ZIC2_01		124	-0.29653433	-1.0481725	0.37288135	0.6317475	0.99	3004	tags=31%, list=27%, signal=41%
V$MYB_Q3	V$MYB_Q3		111	-0.2914065	-1.0461912	0.41269842	0.6342925	0.99	2989	tags=33%, list=27%, signal=45%
V$COREBINDINGFACTOR_Q6	V$COREBINDINGFACTOR_Q6		138	-0.3036901	-1.0416634	0.3809524	0.6452652	0.99	3035	tags=30%, list=27%, signal=40%
V$MAZR_01	V$MAZR_01		109	-0.27256534	-1.0400215	0.37704918	0.64699227	0.99	4876	tags=53%, list=44%, signal=93%
V$NFY_01	V$NFY_01		126	-0.27641073	-1.0400163	0.39344263	0.64521223	0.99	3271	tags=32%, list=29%, signal=44%
TAGCTTT,MIR-9	TAGCTTT,MIR-9		127	-0.28799805	-1.0394223	0.43333334	0.6449484	0.99	3840	tags=41%, list=34%, signal=62%
V$TGIF_01	V$TGIF_01		107	-0.30883425	-1.0390204	0.44927537	0.6441406	0.99	3267	tags=34%, list=29%, signal=47%
V$AP4_01	V$AP4_01		133	-0.30799517	-1.038801	0.40677965	0.6429713	0.99	2124	tags=25%, list=19%, signal=30%
GGTAACC,MIR-409-5P	GGTAACC,MIR-409-5P		19	-0.341731	-1.0377077	0.39215687	0.6438044	0.99	4889	tags=74%, list=44%, signal=131%
V$ATF6_01	V$ATF6_01		63	-0.28261667	-1.0359071	0.4	0.6464881	0.99	3969	tags=44%, list=35%, signal=68%
CAGNYGKNAAA_UNKNOWN	CAGNYGKNAAA_UNKNOWN		37	-0.34543914	-1.0357186	0.4385965	0.6451971	0.99	4095	tags=49%, list=37%, signal=76%
TGCTGAY_UNKNOWN	TGCTGAY_UNKNOWN		259	-0.2856897	-1.0353305	0.390625	0.6446553	0.99	2867	tags=30%, list=26%, signal=39%
GTGTTGA,MIR-505	GTGTTGA,MIR-505		53	-0.323788	-1.0341276	0.44444445	0.64574796	0.99	1378	tags=17%, list=12%, signal=19%
RACCACAR_V$AML_Q6	RACCACAR_V$AML_Q6		138	-0.29598564	-1.0316985	0.45	0.6500104	0.99	2050	tags=23%, list=18%, signal=28%
AGTCTTA,MIR-499	AGTCTTA,MIR-499		34	-0.3203819	-1.0306638	0.43636364	0.65157026	0.99	4888	tags=53%, list=44%, signal=94%
V$GR_01	V$GR_01		100	-0.30089152	-1.0264468	0.43076923	0.66108704	0.99	2887	tags=33%, list=26%, signal=44%
V$HNF4_Q6	V$HNF4_Q6		125	-0.29275793	-1.0251101	0.42424244	0.6623354	0.99	4678	tags=50%, list=42%, signal=86%
V$IPF1_Q4	V$IPF1_Q4		117	-0.31260318	-1.023685	0.45	0.66383535	0.99	2450	tags=32%, list=22%, signal=41%
V$HNF3ALPHA_Q6	V$HNF3ALPHA_Q6		105	-0.29044944	-1.0233697	0.3943662	0.66263545	0.99	2450	tags=28%, list=22%, signal=35%
TCTATGA,MIR-376A,MIR-376B	TCTATGA,MIR-376A,MIR-376B		50	-0.280305	-1.0223663	0.42307693	0.6633802	0.99	1384	tags=14%, list=12%, signal=16%
ATAAGCT,MIR-21	ATAAGCT,MIR-21		69	-0.30519196	-1.0221964	0.4918033	0.66190153	0.99	3265	tags=32%, list=29%, signal=45%
TGACAGNY_V$MEIS1_01	TGACAGNY_V$MEIS1_01		378	-0.26770514	-1.0213817	0.4923077	0.66171265	0.99	3355	tags=32%, list=30%, signal=44%
V$SPZ1_01	V$SPZ1_01		127	-0.27109066	-1.0204015	0.3846154	0.6623996	0.99	2626	tags=28%, list=23%, signal=36%
AAAGACA,MIR-511	AAAGACA,MIR-511		103	-0.295698	-1.019451	0.4107143	0.66316485	0.99	4226	tags=43%, list=38%, signal=68%
YYCATTCAWW_UNKNOWN	YYCATTCAWW_UNKNOWN		91	-0.3060796	-1.0192263	0.40298507	0.66187495	0.99	1398	tags=21%, list=12%, signal=24%
CTTTAAR_UNKNOWN	CTTTAAR_UNKNOWN		445	-0.2697967	-1.019167	0.43076923	0.66019666	0.99	2448	tags=26%, list=22%, signal=32%
V$CP2_01	V$CP2_01		132	-0.28989226	-1.0187175	0.421875	0.65968406	0.99	2149	tags=25%, list=19%, signal=31%
TCTAGAG,MIR-517	TCTAGAG,MIR-517		29	-0.36893338	-1.018	0.45	0.65991163	0.99	1856	tags=31%, list=17%, signal=37%
TTGCWCAAY_V$CEBPB_02	TTGCWCAAY_V$CEBPB_02		36	-0.33847487	-1.0177286	0.46153846	0.6588506	0.99	2737	tags=33%, list=24%, signal=44%
V$SREBP_Q3	V$SREBP_Q3		116	-0.2963463	-1.0173522	0.40983605	0.65825444	0.99	3262	tags=38%, list=29%, signal=53%
V$HAND1E47_01	V$HAND1E47_01		127	-0.30938372	-1.0170999	0.46551725	0.6571971	0.99	1544	tags=18%, list=14%, signal=21%
V$AHRARNT_01	V$AHRARNT_01		72	-0.30257148	-1.0170593	0.37037036	0.65557253	0.99	1531	tags=17%, list=14%, signal=19%
AATGTGA,MIR-23A,MIR-23B	AATGTGA,MIR-23A,MIR-23B		213	-0.26905513	-1.0165935	0.4262295	0.6552656	0.99	2231	tags=25%, list=20%, signal=31%
GCGSCMNTTT_UNKNOWN	GCGSCMNTTT_UNKNOWN		30	-0.28950742	-1.0161595	0.35849056	0.65496755	0.99	2985	tags=37%, list=27%, signal=50%
YRCCAKNNGNCGC_UNKNOWN	YRCCAKNNGNCGC_UNKNOWN		29	-0.3505723	-1.0157849	0.40677965	0.6541502	0.99	3015	tags=45%, list=27%, signal=61%
ATGTACA,MIR-493	ATGTACA,MIR-493		142	-0.26796207	-1.0145426	0.41509435	0.6558297	0.99	2711	tags=27%, list=24%, signal=36%
V$TEF1_Q6	V$TEF1_Q6		110	-0.29488644	-1.0120639	0.32307693	0.66021264	0.99	1177	tags=17%, list=11%, signal=19%
V$E2F1_Q3_01	V$E2F1_Q3_01		123	-0.24659677	-1.0113494	0.44642857	0.6608891	0.99	3256	tags=34%, list=29%, signal=48%
V$STAT_01	V$STAT_01		133	-0.27730146	-1.0111293	0.41379312	0.6595425	0.99	2175	tags=27%, list=19%, signal=33%
V$LBP1_Q6	V$LBP1_Q6		103	-0.3188333	-1.0094162	0.46153846	0.66226745	0.99	2183	tags=26%, list=19%, signal=32%
V$AREB6_03	V$AREB6_03		111	-0.28121868	-1.009092	0.4347826	0.6618198	0.99	4257	tags=48%, list=38%, signal=76%
GTCAGGA,MIR-378	GTCAGGA,MIR-378		28	-0.3254713	-1.0061522	0.484375	0.668056	0.99	5701	tags=68%, list=51%, signal=138%
V$MYB_Q5_01	V$MYB_Q5_01		116	-0.28691176	-1.0060987	0.41269842	0.6664929	0.99	2777	tags=28%, list=25%, signal=37%
V$FOXJ2_01	V$FOXJ2_01		83	-0.30947253	-1.0009304	0.45588234	0.6782216	0.99	2076	tags=27%, list=19%, signal=32%
V$IRF1_Q6	V$IRF1_Q6		130	-0.28220254	-1.0001211	0.39344263	0.6786951	0.99	4160	tags=45%, list=37%, signal=70%
ACTACCT,MIR-196A,MIR-196B	ACTACCT,MIR-196A,MIR-196B		60	-0.28256452	-0.99839985	0.3898305	0.6809186	0.99	3446	tags=42%, list=31%, signal=60%
TGTATGA,MIR-485-3P	TGTATGA,MIR-485-3P		75	-0.27204996	-0.9951745	0.5	0.6868826	0.99	2346	tags=28%, list=21%, signal=35%
V$EGR2_01	V$EGR2_01		85	-0.27526993	-0.9942757	0.44642857	0.6874111	0.99	3012	tags=33%, list=27%, signal=45%
CGGAARNGGCNG_UNKNOWN	CGGAARNGGCNG_UNKNOWN		25	-0.2940556	-0.9939566	0.5294118	0.68631583	0.99	5294	tags=64%, list=47%, signal=121%
V$IK2_01	V$IK2_01		140	-0.2865615	-0.9902131	0.46031746	0.6938245	0.99	1701	tags=21%, list=15%, signal=25%
TTAYRTAA_V$E4BP4_01	TTAYRTAA_V$E4BP4_01		107	-0.27285594	-0.98957646	0.53968257	0.69368756	0.99	2801	tags=30%, list=25%, signal=40%
V$FOXO1_02	V$FOXO1_02		113	-0.28903896	-0.9892998	0.50769234	0.69254625	0.99	2450	tags=31%, list=22%, signal=39%
ACTGCAG,MIR-17-3P	ACTGCAG,MIR-17-3P		51	-0.2676237	-0.98772436	0.5	0.6954084	0.99	3254	tags=31%, list=29%, signal=44%
V$MYOD_01	V$MYOD_01		110	-0.29017323	-0.98616797	0.53846157	0.69676137	0.99	1315	tags=16%, list=12%, signal=18%
V$PU1_Q6	V$PU1_Q6		110	-0.27099532	-0.985095	0.4909091	0.6973482	0.99	3320	tags=35%, list=30%, signal=50%
CAGCACT,MIR-512-3P	CAGCACT,MIR-512-3P		62	-0.2681695	-0.98442054	0.46666667	0.69724846	0.99	5227	tags=52%, list=47%, signal=96%
TCTGATA,MIR-361	TCTGATA,MIR-361		47	-0.30120584	-0.9843351	0.45901638	0.69573504	0.99	2732	tags=32%, list=24%, signal=42%
CCCNNGGGAR_V$OLF1_01	CCCNNGGGAR_V$OLF1_01		153	-0.26907438	-0.9837775	0.4923077	0.69532925	0.99	2983	tags=30%, list=27%, signal=40%
V$ETS_Q4	V$ETS_Q4		130	-0.26536018	-0.9837045	0.4716981	0.6937126	0.99	2942	tags=33%, list=26%, signal=44%
V$HIF1_Q5	V$HIF1_Q5		121	-0.2697867	-0.98202425	0.5	0.69624496	0.99	2238	tags=28%, list=20%, signal=35%
V$AREB6_04	V$AREB6_04		116	-0.28794152	-0.9813172	0.45762712	0.6960153	0.99	2076	tags=27%, list=19%, signal=32%
AACTGAC,MIR-223	AACTGAC,MIR-223		54	-0.2784697	-0.97945553	0.4385965	0.701416	0.99	2435	tags=30%, list=22%, signal=38%
SNACANNNYSYAGA_UNKNOWN	SNACANNNYSYAGA_UNKNOWN		30	-0.28437412	-0.9779437	0.56	0.7038835	0.99	6136	tags=67%, list=55%, signal=147%
V$AP2REP_01	V$AP2REP_01		85	-0.2847276	-0.97792065	0.4477612	0.7022942	0.99	4160	tags=42%, list=37%, signal=67%
V$OCT1_04	V$OCT1_04		122	-0.31132188	-0.9750011	0.5254237	0.7081003	0.99	2490	tags=30%, list=22%, signal=39%
V$GATA3_01	V$GATA3_01		117	-0.2962269	-0.9748923	0.4920635	0.70671195	0.99	2495	tags=30%, list=22%, signal=38%
V$LFA1_Q6	V$LFA1_Q6		123	-0.27042335	-0.9722779	0.59016395	0.7125377	0.99	2990	tags=28%, list=27%, signal=38%
V$SP1_01	V$SP1_01		126	-0.25513384	-0.9722601	0.484375	0.7108699	0.99	4759	tags=50%, list=42%, signal=86%
V$PPARG_01	V$PPARG_01		21	-0.3050975	-0.96984166	0.55	0.71560585	0.99	3208	tags=43%, list=29%, signal=60%
GTGCAAT,MIR-25,MIR-32,MIR-92,MIR-363,MIR-367	GTGCAAT,MIR-25,MIR-32,MIR-92,MIR-363,MIR-367		159	-0.24877614	-0.9693902	0.453125	0.71521163	0.99	2958	tags=33%, list=26%, signal=45%
V$AP2GAMMA_01	V$AP2GAMMA_01		119	-0.27892742	-0.96899223	0.44827586	0.71450037	0.99	3320	tags=36%, list=30%, signal=51%
TAAWWATAG_V$RSRFC4_Q2	TAAWWATAG_V$RSRFC4_Q2		77	-0.32077459	-0.96777505	0.578125	0.7159588	0.99	2779	tags=30%, list=25%, signal=39%
V$NFAT_Q4_01	V$NFAT_Q4_01		135	-0.27691856	-0.9675141	0.5483871	0.7149951	0.99	2891	tags=31%, list=26%, signal=41%
V$HFH4_01	V$HFH4_01		91	-0.3049442	-0.9639343	0.5409836	0.7228665	0.99	2585	tags=30%, list=23%, signal=38%
V$PXR_Q2	V$PXR_Q2		122	-0.25049824	-0.963074	0.4918033	0.7235181	0.99	3398	tags=34%, list=30%, signal=48%
V$FXR_IR1_Q6	V$FXR_IR1_Q6		61	-0.2955569	-0.9629976	0.49122807	0.7220248	0.99	2437	tags=28%, list=22%, signal=35%
V$CDPCR3_01	V$CDPCR3_01		26	-0.38342762	-0.961057	0.5272727	0.72464234	0.99	1621	tags=35%, list=14%, signal=40%
V$FOXO4_02	V$FOXO4_02		125	-0.28036726	-0.9601502	0.5416667	0.7248927	0.99	2502	tags=31%, list=22%, signal=40%
AAGCAAT,MIR-137	AAGCAAT,MIR-137		94	-0.27511206	-0.96000826	0.5084746	0.72364795	0.99	1883	tags=24%, list=17%, signal=29%
V$HLF_01	V$HLF_01		113	-0.2843735	-0.95868874	0.54545456	0.7249072	0.99	3021	tags=33%, list=27%, signal=44%
V$GNCF_01	V$GNCF_01		37	-0.32994524	-0.95726234	0.5	0.7263777	0.99	981	tags=16%, list=9%, signal=18%
CAGGTA_V$AREB6_01	CAGGTA_V$AREB6_01		362	-0.26722714	-0.956183	0.516129	0.7276014	0.99	1914	tags=22%, list=17%, signal=26%
V$TCF1P_Q6	V$TCF1P_Q6		112	-0.26527098	-0.95581686	0.5217391	0.72705346	0.99	2474	tags=25%, list=22%, signal=32%
RGAANNTTC_V$HSF1_01	RGAANNTTC_V$HSF1_01		209	-0.2530789	-0.9555232	0.5633803	0.72613156	0.99	2569	tags=25%, list=23%, signal=32%
V$GATA1_03	V$GATA1_03		120	-0.28636822	-0.95537186	0.53125	0.7249038	0.99	2789	tags=29%, list=25%, signal=38%
V$CREB_Q3	V$CREB_Q3		115	-0.22622663	-0.95420456	0.5714286	0.72639596	0.99	4248	tags=43%, list=38%, signal=69%
V$CREB_02	V$CREB_02		122	-0.25046694	-0.9534467	0.4642857	0.7266063	0.99	3929	tags=47%, list=35%, signal=71%
V$AP4_Q6_01	V$AP4_Q6_01		126	-0.29449248	-0.9532056	0.6086956	0.7255997	0.99	2190	tags=24%, list=20%, signal=29%
TAATAAT,MIR-126	TAATAAT,MIR-126		103	-0.2560376	-0.95229805	0.53846157	0.72626597	0.99	4517	tags=48%, list=40%, signal=79%
V$SOX9_B1	V$SOX9_B1		114	-0.2971007	-0.9520864	0.55172414	0.72509855	0.99	1356	tags=19%, list=12%, signal=22%
V$EVI1_02	V$EVI1_02		63	-0.29563704	-0.9517944	0.5322581	0.7241034	0.99	1496	tags=21%, list=13%, signal=24%
CTCCAAG,MIR-432	CTCCAAG,MIR-432		44	-0.28602841	-0.94926643	0.59322035	0.728454	0.99	2737	tags=30%, list=24%, signal=39%
V$AP2ALPHA_01	V$AP2ALPHA_01		113	-0.27104554	-0.9491872	0.55932206	0.7269826	0.99	2967	tags=31%, list=26%, signal=42%
GCANCTGNY_V$MYOD_Q6	GCANCTGNY_V$MYOD_Q6		435	-0.2662448	-0.9472982	0.58208954	0.72968686	0.99	2219	tags=24%, list=20%, signal=29%
V$MEIS1AHOXA9_01	V$MEIS1AHOXA9_01		55	-0.31990778	-0.9470487	0.59016395	0.72856	0.99	3926	tags=40%, list=35%, signal=61%
V$GFI1_01	V$GFI1_01		135	-0.27223757	-0.94687945	0.52380955	0.72740054	0.99	3417	tags=36%, list=31%, signal=52%
YCATTAA_UNKNOWN	YCATTAA_UNKNOWN		277	-0.27711308	-0.9436711	0.5555556	0.73297197	0.99	1803	tags=21%, list=16%, signal=24%
V$PAX5_01	V$PAX5_01		73	-0.26982728	-0.943602	0.55714285	0.7314316	0.99	1915	tags=22%, list=17%, signal=26%
V$IK3_01	V$IK3_01		112	-0.26013502	-0.9431271	0.6	0.73089844	0.99	1028	tags=13%, list=9%, signal=15%
V$CREL_01	V$CREL_01		136	-0.2703085	-0.94113886	0.5686275	0.7349611	0.99	3145	tags=33%, list=28%, signal=45%
YNGTTNNNATT_UNKNOWN	YNGTTNNNATT_UNKNOWN		170	-0.28073743	-0.94081813	0.5972222	0.73395926	0.99	1248	tags=20%, list=11%, signal=22%
V$CREBP1_01	V$CREBP1_01		77	-0.26260474	-0.9403368	0.5322581	0.73354465	0.99	1676	tags=18%, list=15%, signal=21%
CACTGTG,MIR-128A,MIR-128B	CACTGTG,MIR-128A,MIR-128B		168	-0.22717032	-0.93811655	0.55	0.73785776	0.99	2128	tags=21%, list=19%, signal=25%
V$EVI1_04	V$EVI1_04		123	-0.2696914	-0.93785495	0.5409836	0.7367183	0.99	2626	tags=27%, list=23%, signal=35%
V$AHR_01	V$AHR_01		39	-0.25353414	-0.9376794	0.5294118	0.7353566	0.99	2409	tags=26%, list=22%, signal=33%
V$FREAC2_01	V$FREAC2_01		126	-0.25492737	-0.9360005	0.5671642	0.7376749	0.99	2486	tags=28%, list=22%, signal=35%
RGAGGAARY_V$PU1_Q6	RGAGGAARY_V$PU1_Q6		237	-0.26335046	-0.93574786	0.516129	0.73672116	0.99	3355	tags=36%, list=30%, signal=51%
V$HEN1_01	V$HEN1_01		92	-0.2655372	-0.93472666	0.61904764	0.7370085	0.99	3926	tags=41%, list=35%, signal=63%
V$CDC5_01	V$CDC5_01		137	-0.27511218	-0.9334237	0.5714286	0.73890847	0.99	2643	tags=29%, list=24%, signal=38%
TAATTA_V$CHX10_01	TAATTA_V$CHX10_01		364	-0.26963088	-0.9321679	0.56060606	0.74006146	0.99	2457	tags=26%, list=22%, signal=32%
AAANWWTGC_UNKNOWN	AAANWWTGC_UNKNOWN		104	-0.2718237	-0.930388	0.5	0.74293983	0.99	1814	tags=24%, list=16%, signal=28%
V$ZIC1_01	V$ZIC1_01		124	-0.27427483	-0.92958754	0.61290324	0.7436977	0.99	2990	tags=30%, list=27%, signal=40%
V$GATA4_Q3	V$GATA4_Q3		113	-0.25521797	-0.92920744	0.5081967	0.7432609	0.99	2643	tags=28%, list=24%, signal=37%
CTTGTAT,MIR-381	CTTGTAT,MIR-381		96	-0.26257607	-0.9269756	0.51785713	0.7476622	0.99	3153	tags=33%, list=28%, signal=46%
CCCACAT,MIR-299-3P	CCCACAT,MIR-299-3P		25	-0.3302951	-0.92389244	0.59615386	0.7560873	0.99	2275	tags=28%, list=20%, signal=35%
YTAATTAA_V$LHX3_01	YTAATTAA_V$LHX3_01		88	-0.2738512	-0.9227494	0.56060606	0.7578482	0.99	3506	tags=39%, list=31%, signal=56%
V$VDR_Q6	V$VDR_Q6		125	-0.26003754	-0.9219431	0.6231884	0.75850505	0.99	2777	tags=32%, list=25%, signal=42%
V$AP1FJ_Q2	V$AP1FJ_Q2		145	-0.25829178	-0.9191401	0.5735294	0.7639697	0.99	4065	tags=41%, list=36%, signal=63%
GGARNTKYCCA_UNKNOWN	GGARNTKYCCA_UNKNOWN		36	-0.30188057	-0.9177802	0.6315789	0.7661888	0.99	1814	tags=22%, list=16%, signal=26%
V$NCX_01	V$NCX_01		79	-0.29115933	-0.9177173	0.5652174	0.7647741	0.99	3011	tags=32%, list=27%, signal=43%
V$STAT5A_01	V$STAT5A_01		129	-0.2629395	-0.91757935	0.5538462	0.7635349	0.99	2905	tags=32%, list=26%, signal=42%
TGTTTGY_V$HNF3_Q6	TGTTTGY_V$HNF3_Q6		356	-0.26059487	-0.9168275	0.5967742	0.7637915	0.99	2943	tags=29%, list=26%, signal=39%
AAAYWAACM_V$HFH4_01	AAAYWAACM_V$HFH4_01		125	-0.2749702	-0.91650766	0.59375	0.7630404	0.99	2929	tags=30%, list=26%, signal=41%
V$AML1_01	V$AML1_01		129	-0.26360896	-0.9149399	0.59322035	0.76566577	0.99	3307	tags=32%, list=30%, signal=45%
V$AML1_Q6	V$AML1_Q6		129	-0.26360896	-0.9149399	0.59322035	0.7640639	0.99	3307	tags=32%, list=30%, signal=45%
V$TAL1BETAE47_01	V$TAL1BETAE47_01		118	-0.285562	-0.9134599	0.6666667	0.7665333	0.99	791	tags=15%, list=7%, signal=16%
V$CDPCR3HD_01	V$CDPCR3HD_01		112	-0.2683973	-0.9133829	0.6212121	0.7650734	0.99	3254	tags=32%, list=29%, signal=45%
V$EVI1_03	V$EVI1_03		29	-0.35148296	-0.9132627	0.57894737	0.76371306	0.99	2566	tags=34%, list=23%, signal=45%
V$OCT1_07	V$OCT1_07		68	-0.29282293	-0.9120415	0.62903225	0.764757	0.99	1378	tags=21%, list=12%, signal=23%
V$LMO2COM_01	V$LMO2COM_01		128	-0.26219884	-0.90927124	0.609375	0.76999575	0.99	2203	tags=23%, list=20%, signal=29%
V$ICSBP_Q6	V$ICSBP_Q6		119	-0.27878866	-0.908585	0.6296296	0.7699079	0.99	2450	tags=31%, list=22%, signal=39%
V$NFKB_C	V$NFKB_C		136	-0.26176274	-0.90798074	0.537037	0.7696605	0.99	2967	tags=29%, list=26%, signal=40%
V$XBP1_01	V$XBP1_01		65	-0.25020686	-0.9059925	0.6896552	0.7730417	0.99	3680	tags=40%, list=33%, signal=59%
V$SP3_Q3	V$SP3_Q3		110	-0.23553418	-0.90484613	0.5522388	0.77402693	0.99	5177	tags=49%, list=46%, signal=90%
V$ELK1_01	V$ELK1_01		124	-0.21858512	-0.9040726	0.5645161	0.7741003	0.99	4512	tags=41%, list=40%, signal=68%
V$TAL1BETAITF2_01	V$TAL1BETAITF2_01		120	-0.27316296	-0.9037404	0.6615385	0.77293456	0.99	2290	tags=25%, list=20%, signal=31%
V$AP4_Q5	V$AP4_Q5		130	-0.27926484	-0.90286666	0.7096774	0.77369165	0.99	2227	tags=25%, list=20%, signal=30%
V$ATF4_Q2	V$ATF4_Q2		120	-0.24254057	-0.90261424	0.61538464	0.7730162	0.99	4421	tags=48%, list=39%, signal=78%
TTCCGTT,MIR-191	TTCCGTT,MIR-191		18	-0.36218324	-0.90182453	0.56363636	0.7736303	0.99	1674	tags=22%, list=15%, signal=26%
STTTCRNTTT_V$IRF_Q6	STTTCRNTTT_V$IRF_Q6		92	-0.27649784	-0.9002202	0.5283019	0.7762851	0.99	2450	tags=32%, list=22%, signal=40%
V$HSF2_01	V$HSF2_01		116	-0.26137096	-0.8997473	0.6515151	0.7760624	0.99	3969	tags=42%, list=35%, signal=65%
GTATTAT,MIR-369-3P	GTATTAT,MIR-369-3P		96	-0.24548636	-0.89933395	0.5873016	0.77523524	0.99	4423	tags=43%, list=39%, signal=70%
V$AP1_Q6	V$AP1_Q6		130	-0.25811654	-0.89796454	0.60294116	0.77734673	0.99	4087	tags=41%, list=36%, signal=63%
V$ER_Q6_02	V$ER_Q6_02		130	-0.250735	-0.8970093	0.6666667	0.7778637	0.99	3262	tags=28%, list=29%, signal=39%
YNTTTNNNANGCARM_UNKNOWN	YNTTTNNNANGCARM_UNKNOWN		37	-0.33826455	-0.89588493	0.62903225	0.7792391	0.99	1369	tags=22%, list=12%, signal=25%
V$RORA2_01	V$RORA2_01		74	-0.2846542	-0.8957448	0.7	0.7778308	0.99	2793	tags=30%, list=25%, signal=39%
V$POU1F1_Q6	V$POU1F1_Q6		111	-0.27498662	-0.8945886	0.54545456	0.77878577	0.99	2414	tags=26%, list=22%, signal=33%
V$LMO2COM_02	V$LMO2COM_02		128	-0.2723097	-0.89333653	0.57575756	0.7803582	0.99	2576	tags=27%, list=23%, signal=35%
V$HFH8_01	V$HFH8_01		108	-0.2696807	-0.892555	0.609375	0.78078353	0.99	2843	tags=34%, list=25%, signal=45%
V$PAX_Q6	V$PAX_Q6		128	-0.2427789	-0.89247006	0.6351351	0.7794056	0.99	2891	tags=28%, list=26%, signal=37%
RTAAACA_V$FREAC2_01	RTAAACA_V$FREAC2_01		456	-0.23441629	-0.89193743	0.72307694	0.7791588	0.99	2601	tags=26%, list=23%, signal=33%
V$GCM_Q2	V$GCM_Q2		111	-0.25678405	-0.89003694	0.6212121	0.78179234	0.99	2900	tags=27%, list=26%, signal=36%
GTATGAT,MIR-154,MIR-487	GTATGAT,MIR-154,MIR-487		36	-0.27632764	-0.88992745	0.5925926	0.78041995	0.99	2311	tags=25%, list=21%, signal=31%
GTGACGY_V$E4F1_Q6	GTGACGY_V$E4F1_Q6		316	-0.19935486	-0.8896431	0.66071427	0.7796057	0.99	4722	tags=46%, list=42%, signal=77%
ATGTAGC,MIR-221,MIR-222	ATGTAGC,MIR-221,MIR-222		56	-0.28699374	-0.88919246	0.6111111	0.7791208	0.99	2709	tags=32%, list=24%, signal=42%
ARGGGTTAA_UNKNOWN	ARGGGTTAA_UNKNOWN		69	-0.26583397	-0.8887299	0.6551724	0.77866155	0.99	2496	tags=25%, list=22%, signal=32%
V$NFAT_Q6	V$NFAT_Q6		125	-0.25826553	-0.886933	0.6557377	0.7818944	0.99	2900	tags=30%, list=26%, signal=41%
TTCYNRGAA_V$STAT5B_01	TTCYNRGAA_V$STAT5B_01		165	-0.24783947	-0.8859195	0.6818182	0.78279877	0.99	2175	tags=24%, list=19%, signal=29%
V$AR_Q6	V$AR_Q6		108	-0.25422317	-0.88513654	0.6086956	0.7829715	0.99	3312	tags=36%, list=30%, signal=51%
V$HNF4ALPHA_Q6	V$HNF4ALPHA_Q6		131	-0.25865176	-0.8836598	0.6268657	0.7855949	0.99	2579	tags=29%, list=23%, signal=37%
CCANNAGRKGGC_UNKNOWN	CCANNAGRKGGC_UNKNOWN		55	-0.2823026	-0.8827879	0.6363636	0.78660023	0.99	2760	tags=33%, list=25%, signal=43%
GCTNWTTGK_UNKNOWN	GCTNWTTGK_UNKNOWN		135	-0.25329095	-0.8816967	0.7076923	0.78792346	0.99	1397	tags=17%, list=12%, signal=19%
V$LXR_DR4_Q3	V$LXR_DR4_Q3		46	-0.27643037	-0.88146317	0.6166667	0.7867101	0.99	6022	tags=67%, list=54%, signal=145%
V$CEBP_Q2	V$CEBP_Q2		112	-0.25408873	-0.88109976	0.64285713	0.786109	0.99	3469	tags=37%, list=31%, signal=53%
ATATGCA,MIR-448	ATATGCA,MIR-448		105	-0.23537484	-0.8809674	0.6666667	0.78480315	0.99	5363	tags=52%, list=48%, signal=100%
V$ATF_01	V$ATF_01		128	-0.22425093	-0.88089657	0.65625	0.78333086	0.99	4722	tags=47%, list=42%, signal=80%
V$TAL1ALPHAE47_01	V$TAL1ALPHAE47_01		119	-0.2680006	-0.8786694	0.63492066	0.78811955	0.99	1903	tags=22%, list=17%, signal=26%
V$HEB_Q6	V$HEB_Q6		123	-0.2557218	-0.8786415	0.6333333	0.78667814	0.99	3621	tags=37%, list=32%, signal=55%
V$OCT1_06	V$OCT1_06		128	-0.26152888	-0.8771546	0.71666664	0.7881403	0.99	2450	tags=25%, list=22%, signal=32%
V$AP2_Q6_01	V$AP2_Q6_01		124	-0.235094	-0.87609416	0.6885246	0.78932506	0.99	4366	tags=47%, list=39%, signal=76%
YTAAYNGCT_UNKNOWN	YTAAYNGCT_UNKNOWN		77	-0.2810699	-0.87041324	0.7413793	0.8023621	0.99	572	tags=13%, list=5%, signal=14%
V$HSF_Q6	V$HSF_Q6		96	-0.2603824	-0.86879766	0.6721311	0.80457854	0.99	2536	tags=25%, list=23%, signal=32%
V$MYOGENIN_Q6	V$MYOGENIN_Q6		112	-0.2735127	-0.86858755	0.609375	0.80340546	0.99	2611	tags=29%, list=23%, signal=37%
V$AREB6_01	V$AREB6_01		127	-0.24420944	-0.86703676	0.7121212	0.8053644	0.99	1977	tags=21%, list=18%, signal=26%
V$MYOD_Q6_01	V$MYOD_Q6_01		104	-0.27137807	-0.8658064	0.6875	0.80624837	0.99	2397	tags=27%, list=21%, signal=34%
V$GATA_C	V$GATA_C		137	-0.27508578	-0.86450756	0.58064514	0.8078803	0.99	2129	tags=26%, list=19%, signal=31%
V$AP1_Q6_01	V$AP1_Q6_01		134	-0.25815156	-0.8632313	0.71014494	0.8095774	0.99	1219	tags=16%, list=11%, signal=17%
V$PAX4_02	V$PAX4_02		124	-0.26875296	-0.8615645	0.6617647	0.8123101	0.99	2171	tags=26%, list=19%, signal=32%
V$E4F1_Q6	V$E4F1_Q6		131	-0.213432	-0.85906374	0.7	0.8169928	0.99	3154	tags=31%, list=28%, signal=42%
V$HNF4_DR1_Q3	V$HNF4_DR1_Q3		139	-0.24378686	-0.85868543	0.703125	0.81630737	0.99	4076	tags=42%, list=36%, signal=66%
V$HFH3_01	V$HFH3_01		88	-0.25181422	-0.8576688	0.7076923	0.8177245	0.99	587	tags=11%, list=5%, signal=12%
GGATTA_V$PITX2_Q2	GGATTA_V$PITX2_Q2		284	-0.23105891	-0.8557766	0.73015875	0.8206246	0.99	2503	tags=26%, list=22%, signal=33%
V$DBP_Q6	V$DBP_Q6		120	-0.24983346	-0.85353637	0.76666665	0.8270463	1	2757	tags=28%, list=25%, signal=37%
V$HNF4_01_B	V$HNF4_01_B		120	-0.24866754	-0.8531253	0.6557377	0.8269431	1	3208	tags=32%, list=29%, signal=44%
V$ETS1_B	V$ETS1_B		128	-0.23100175	-0.8528002	0.66129035	0.8261735	1	2209	tags=24%, list=20%, signal=30%
CRGAARNNNNCGA_UNKNOWN	CRGAARNNNNCGA_UNKNOWN		25	-0.27047947	-0.8516184	0.68085104	0.8270799	1	6208	tags=64%, list=55%, signal=143%
V$FREAC7_01	V$FREAC7_01		84	-0.26615128	-0.8515402	0.7586207	0.8257477	1	2891	tags=33%, list=26%, signal=45%
V$RSRFC4_Q2	V$RSRFC4_Q2		105	-0.28113773	-0.8515083	0.6533333	0.8243033	1	2779	tags=30%, list=25%, signal=39%
TCTGGAC,MIR-198	TCTGGAC,MIR-198		39	-0.26480862	-0.85112375	0.6721311	0.82365334	1	2983	tags=31%, list=27%, signal=42%
V$AP1_Q4	V$AP1_Q4		137	-0.23751782	-0.8508296	0.72307694	0.8229315	1	4077	tags=40%, list=36%, signal=62%
AAAYRNCTG_UNKNOWN	AAAYRNCTG_UNKNOWN		182	-0.24169073	-0.84790826	0.73015875	0.82931817	1	856	tags=13%, list=8%, signal=13%
V$NFKB_Q6	V$NFKB_Q6		130	-0.25266618	-0.846942	0.7407407	0.83007914	1	1594	tags=19%, list=14%, signal=22%
GATAAGR_V$GATA_C	GATAAGR_V$GATA_C		161	-0.28181833	-0.84669226	0.6666667	0.82929474	1	2643	tags=31%, list=24%, signal=40%
V$FOXO3_01	V$FOXO3_01		107	-0.24195032	-0.84629613	0.73913044	0.8287675	1	2934	tags=33%, list=26%, signal=44%
V$RSRFC4_01	V$RSRFC4_01		121	-0.29332602	-0.8450432	0.6619718	0.83051574	1	2682	tags=30%, list=24%, signal=39%
YTATTTTNR_V$MEF2_02	YTATTTTNR_V$MEF2_02		334	-0.25182283	-0.84456474	0.7123288	0.8302346	1	2149	tags=21%, list=19%, signal=25%
TTANTCA_UNKNOWN	TTANTCA_UNKNOWN		429	-0.2359328	-0.84243387	0.6825397	0.8337687	1	1888	tags=20%, list=17%, signal=23%
KMCATNNWGGA_UNKNOWN	KMCATNNWGGA_UNKNOWN		35	-0.25256354	-0.84226006	0.6981132	0.8328291	1	90	tags=6%, list=1%, signal=6%
V$PR_01	V$PR_01		68	-0.2575012	-0.84225404	0.734375	0.8313204	1	2502	tags=25%, list=22%, signal=32%
V$PPAR_DR1_Q2	V$PPAR_DR1_Q2		127	-0.23511143	-0.8411186	0.7903226	0.8321194	1	3208	tags=31%, list=29%, signal=44%
V$PAX4_04	V$PAX4_04		106	-0.24594781	-0.8390743	0.8095238	0.8358825	1	2626	tags=30%, list=23%, signal=39%
V$USF_Q6_01	V$USF_Q6_01		103	-0.19831768	-0.8380664	0.75384617	0.8364898	1	2567	tags=23%, list=23%, signal=30%
V$BRN2_01	V$BRN2_01		114	-0.2431625	-0.8358621	0.74242425	0.84031427	1	3040	tags=30%, list=27%, signal=41%
V$MEF2_03	V$MEF2_03		117	-0.2763039	-0.8333815	0.76811594	0.8446494	1	2737	tags=29%, list=24%, signal=38%
V$MYOD_Q6	V$MYOD_Q6		113	-0.28210768	-0.8328138	0.7368421	0.84425324	1	1621	tags=17%, list=14%, signal=19%
V$CIZ_01	V$CIZ_01		104	-0.23777357	-0.83211535	0.75	0.84479576	1	4601	tags=42%, list=41%, signal=71%
V$NFKAPPAB65_01	V$NFKAPPAB65_01		123	-0.2367938	-0.82972723	0.75	0.84903675	1	3067	tags=32%, list=27%, signal=43%
WGGAATGY_V$TEF1_Q6	WGGAATGY_V$TEF1_Q6		173	-0.23444314	-0.8295009	0.7164179	0.8481604	1	2794	tags=27%, list=25%, signal=36%
V$E2F_01	V$E2F_01		36	-0.24190405	-0.82890326	0.73333335	0.8481117	1	5789	tags=61%, list=52%, signal=126%
YAATNRNNNYNATT_UNKNOWN	YAATNRNNNYNATT_UNKNOWN		51	-0.28721502	-0.8273779	0.7627119	0.8495589	1	1138	tags=16%, list=10%, signal=17%
V$MMEF2_Q6	V$MMEF2_Q6		139	-0.25274128	-0.8246448	0.73239434	0.8550757	1	2779	tags=27%, list=25%, signal=35%
CAATGCA,MIR-33	CAATGCA,MIR-33		55	-0.24386227	-0.82189435	0.75	0.85992134	1	2026	tags=24%, list=18%, signal=29%
GACAGGG,MIR-339	GACAGGG,MIR-339		31	-0.27397528	-0.82036275	0.7704918	0.862995	1	3070	tags=32%, list=27%, signal=44%
V$EFC_Q6	V$EFC_Q6		126	-0.22076514	-0.8126956	0.7619048	0.8799958	1	2503	tags=23%, list=22%, signal=29%
V$ER_Q6	V$ER_Q6		140	-0.22644687	-0.81123495	0.8	0.8821663	1	803	tags=11%, list=7%, signal=12%
WGTTNNNNNAAA_UNKNOWN	WGTTNNNNNAAA_UNKNOWN		263	-0.21728127	-0.81091094	0.8095238	0.8812896	1	2891	tags=27%, list=26%, signal=36%
GTAAACC,MIR-299-5P	GTAAACC,MIR-299-5P		31	-0.25603655	-0.81019616	0.71666664	0.88112974	1	3737	tags=39%, list=33%, signal=58%
GTGGGTGK_UNKNOWN	GTGGGTGK_UNKNOWN		149	-0.23019904	-0.8099636	0.7794118	0.8803739	1	2992	tags=28%, list=27%, signal=37%
V$AP1_Q2	V$AP1_Q2		142	-0.23295249	-0.8095934	0.7647059	0.8793861	1	4120	tags=40%, list=37%, signal=63%
V$STAT6_01	V$STAT6_01		115	-0.22688437	-0.8086238	0.828125	0.88007045	1	1045	tags=13%, list=9%, signal=14%
TGGNNNNNNKCCAR_UNKNOWN	TGGNNNNNNKCCAR_UNKNOWN		208	-0.2350395	-0.80807495	0.84615386	0.8794359	1	1648	tags=20%, list=15%, signal=23%
V$TCF11_01	V$TCF11_01		102	-0.23702173	-0.80632675	0.734375	0.8817858	1	2254	tags=27%, list=20%, signal=34%
V$HIF1_Q3	V$HIF1_Q3		116	-0.21739621	-0.8045241	0.8064516	0.88423634	1	3070	tags=31%, list=27%, signal=42%
V$FAC1_01	V$FAC1_01		106	-0.23520918	-0.8044171	0.70689654	0.8828545	1	1674	tags=17%, list=15%, signal=20%
ACTGAAA,MIR-30A-3P,MIR-30E-3P	ACTGAAA,MIR-30A-3P,MIR-30E-3P		94	-0.22938158	-0.8043338	0.7413793	0.88145345	1	2536	tags=29%, list=23%, signal=37%
V$AFP1_Q6	V$AFP1_Q6		119	-0.25369623	-0.8033355	0.8181818	0.88239235	1	1901	tags=20%, list=17%, signal=24%
V$MYB_Q6	V$MYB_Q6		116	-0.23657595	-0.7989729	0.8032787	0.89068663	1	2346	tags=24%, list=21%, signal=30%
CTGCAGY_UNKNOWN	CTGCAGY_UNKNOWN		369	-0.21694241	-0.7963327	0.83076924	0.89498276	1	3024	tags=28%, list=27%, signal=37%
V$HNF4_01	V$HNF4_01		136	-0.23691766	-0.79479074	0.74603176	0.89682114	1	3004	tags=28%, list=27%, signal=38%
YKACATTT_UNKNOWN	YKACATTT_UNKNOWN		121	-0.20057729	-0.791522	0.8360656	0.9033959	1	3918	tags=38%, list=35%, signal=58%
ACAACCT,MIR-453	ACAACCT,MIR-453		18	-0.29912475	-0.79138225	0.754717	0.9021999	1	5673	tags=72%, list=51%, signal=146%
V$SF1_Q6	V$SF1_Q6		127	-0.19821486	-0.7892359	0.78125	0.9054016	1	5041	tags=49%, list=45%, signal=88%
V$CEBPB_01	V$CEBPB_01		135	-0.23112597	-0.78768754	0.83076924	0.9068629	1	1674	tags=19%, list=15%, signal=22%
CCAGGTT,MIR-490	CCAGGTT,MIR-490		27	-0.2456652	-0.78646874	0.75	0.9079281	1	2853	tags=26%, list=25%, signal=35%
TTANWNANTGGM_UNKNOWN	TTANWNANTGGM_UNKNOWN		29	-0.26298925	-0.7857764	0.76119405	0.90758365	1	2943	tags=28%, list=26%, signal=37%
V$STAT6_02	V$STAT6_02		126	-0.22169362	-0.78525627	0.8	0.90747434	1	3138	tags=32%, list=28%, signal=44%
V$PTF1BETA_Q6	V$PTF1BETA_Q6		115	-0.20954265	-0.78512365	0.86885244	0.9061698	1	2930	tags=30%, list=26%, signal=41%
TGACCTTG_V$SF1_Q6	TGACCTTG_V$SF1_Q6		122	-0.20002356	-0.78499043	0.8125	0.90490806	1	4691	tags=43%, list=42%, signal=73%
V$MEF2_02	V$MEF2_02		115	-0.28660297	-0.78331584	0.8125	0.9077979	1	2737	tags=27%, list=24%, signal=35%
V$ATF3_Q6	V$ATF3_Q6		117	-0.20754206	-0.782869	0.8125	0.9073497	1	1720	tags=20%, list=15%, signal=23%
V$AR_01	V$AR_01		72	-0.21469235	-0.7826536	0.88235295	0.9064959	1	1582	tags=17%, list=14%, signal=19%
V$ETS2_B	V$ETS2_B		144	-0.21994936	-0.7817122	0.7241379	0.90707266	1	3227	tags=29%, list=29%, signal=40%
V$CDP_02	V$CDP_02		54	-0.2693932	-0.7808211	0.7419355	0.9072754	1	4673	tags=52%, list=42%, signal=89%
V$TCF4_Q5	V$TCF4_Q5		116	-0.25205284	-0.77850115	0.8	0.9095168	1	2611	tags=28%, list=23%, signal=37%
V$MEF2_Q6_01	V$MEF2_Q6_01		121	-0.2576661	-0.77841663	0.7647059	0.9081952	1	2486	tags=25%, list=22%, signal=32%
V$HFH1_01	V$HFH1_01		124	-0.23702241	-0.7778921	0.82258064	0.90781504	1	2414	tags=26%, list=22%, signal=33%
YATGNWAAT_V$OCT_C	YATGNWAAT_V$OCT_C		174	-0.22772235	-0.77775836	0.8730159	0.90642506	1	2134	tags=22%, list=19%, signal=27%
CCAWYNNGAAR_UNKNOWN	CCAWYNNGAAR_UNKNOWN		61	-0.20694484	-0.7772426	0.8113208	0.90575093	1	2766	tags=25%, list=25%, signal=32%
V$MEF2_01	V$MEF2_01		73	-0.281192	-0.7758927	0.85333335	0.9072154	1	2784	tags=32%, list=25%, signal=42%
V$CREB_Q4_01	V$CREB_Q4_01		103	-0.20320167	-0.77514297	0.7966102	0.9072309	1	3969	tags=42%, list=35%, signal=64%
CCAWWNAAGG_V$SRF_Q4	CCAWWNAAGG_V$SRF_Q4		48	-0.2732011	-0.7734065	0.8095238	0.90904534	1	2450	tags=29%, list=22%, signal=37%
CAGNWMCNNNGAC_UNKNOWN	CAGNWMCNNNGAC_UNKNOWN		45	-0.30009022	-0.77319944	0.78333336	0.90791404	1	3003	tags=33%, list=27%, signal=45%
V$CEBPA_01	V$CEBPA_01		119	-0.22728662	-0.7705645	0.8730159	0.9110633	1	1495	tags=18%, list=13%, signal=20%
TGCACTG,MIR-148A,MIR-152,MIR-148B	TGCACTG,MIR-148A,MIR-152,MIR-148B		125	-0.21075565	-0.76963353	0.86885244	0.9109637	1	2807	tags=25%, list=25%, signal=33%
V$CEBPB_02	V$CEBPB_02		137	-0.22288641	-0.76944155	0.89705884	0.909676	1	3039	tags=29%, list=27%, signal=40%
TAGAACC,MIR-182	TAGAACC,MIR-182		18	-0.25934917	-0.76860046	0.84210527	0.90989035	1	5435	tags=67%, list=49%, signal=129%
CTAGGAA,MIR-384	CTAGGAA,MIR-384		31	-0.25224856	-0.76745605	0.7457627	0.91163987	1	4054	tags=39%, list=36%, signal=61%
TGACATY_UNKNOWN	TGACATY_UNKNOWN		315	-0.20784833	-0.7669924	0.92424244	0.9111601	1	1680	tags=17%, list=15%, signal=20%
GTCNYYATGR_UNKNOWN	GTCNYYATGR_UNKNOWN		36	-0.23336297	-0.764422	0.8448276	0.91445076	1	2208	tags=25%, list=20%, signal=31%
CTCAAGA,MIR-526B	CTCAAGA,MIR-526B		38	-0.2607121	-0.76071525	0.8490566	0.92022455	1	2853	tags=32%, list=25%, signal=42%
V$HNF6_Q6	V$HNF6_Q6		110	-0.23507407	-0.75696635	0.9206349	0.9260631	1	2397	tags=22%, list=21%, signal=27%
RNCTGNYNRNCTGNY_UNKNOWN	RNCTGNYNRNCTGNY_UNKNOWN		31	-0.27401453	-0.7563047	0.8333333	0.9260612	1	504	tags=10%, list=5%, signal=10%
GAANYNYGACNY_UNKNOWN	GAANYNYGACNY_UNKNOWN		33	-0.24801195	-0.7557285	0.86153847	0.92627394	1	3765	tags=45%, list=34%, signal=68%
V$TATA_C	V$TATA_C		165	-0.23562475	-0.7557177	0.86567163	0.9248913	1	2450	tags=25%, list=22%, signal=32%
V$MYOGNF1_01	V$MYOGNF1_01		20	-0.27906874	-0.7556215	0.7846154	0.9234935	1	1531	tags=20%, list=14%, signal=23%
V$OCT1_01	V$OCT1_01		125	-0.21867941	-0.7544063	0.9206349	0.9244343	1	3368	tags=34%, list=30%, signal=48%
V$LYF1_01	V$LYF1_01		128	-0.22075863	-0.752237	0.8955224	0.92841697	1	2457	tags=27%, list=22%, signal=34%
WTGAAAT_UNKNOWN	WTGAAAT_UNKNOWN		282	-0.21587151	-0.752081	0.9	0.9272524	1	2626	tags=24%, list=23%, signal=31%
V$AR_02	V$AR_02		19	-0.25891352	-0.7503203	0.75	0.9292013	1	341	tags=11%, list=3%, signal=11%
V$NERF_Q2	V$NERF_Q2		125	-0.2209427	-0.75015384	0.8965517	0.92801213	1	3725	tags=34%, list=33%, signal=50%
V$NKX3A_01	V$NKX3A_01		101	-0.24234115	-0.7496714	0.87931037	0.92743284	1	1874	tags=20%, list=17%, signal=24%
V$FOXJ2_02	V$FOXJ2_02		101	-0.22919789	-0.74674237	0.84615386	0.9324504	1	3926	tags=38%, list=35%, signal=57%
V$PBX1_01	V$PBX1_01		121	-0.22929208	-0.7442627	0.88135594	0.93604803	1	1962	tags=21%, list=18%, signal=25%
TTCYRGAA_UNKNOWN	TTCYRGAA_UNKNOWN		144	-0.19662227	-0.7431718	0.9705882	0.93644994	1	2240	tags=19%, list=20%, signal=24%
V$POU6F1_01	V$POU6F1_01		117	-0.23949836	-0.7430372	0.8196721	0.9353216	1	1437	tags=16%, list=13%, signal=18%
V$HNF1_01	V$HNF1_01		129	-0.26215157	-0.73893636	0.8727273	0.94123787	1	1422	tags=18%, list=13%, signal=20%
V$BACH2_01	V$BACH2_01		140	-0.20885924	-0.7382107	0.9104478	0.9410393	1	2709	tags=28%, list=24%, signal=36%
V$CEBP_Q2_01	V$CEBP_Q2_01		139	-0.2120485	-0.73654914	0.92537314	0.9428767	1	1676	tags=18%, list=15%, signal=21%
V$FREAC4_01	V$FREAC4_01		77	-0.23106386	-0.7365489	0.87323946	0.9413848	1	2414	tags=27%, list=22%, signal=35%
V$ARP1_01	V$ARP1_01		79	-0.22958377	-0.7345021	0.8695652	0.943511	1	4082	tags=39%, list=36%, signal=61%
V$CRX_Q4	V$CRX_Q4		118	-0.22721842	-0.7331351	0.859375	0.9452493	1	2496	tags=25%, list=22%, signal=31%
V$HMGIY_Q6	V$HMGIY_Q6		117	-0.21984546	-0.7298804	0.8545455	0.95008737	1	2912	tags=27%, list=26%, signal=37%
V$TBP_01	V$TBP_01		115	-0.233688	-0.72941005	0.8636364	0.9496012	1	2699	tags=25%, list=24%, signal=33%
GTTATAT,MIR-410	GTTATAT,MIR-410		48	-0.2379158	-0.72747463	0.84210527	0.9512263	1	2281	tags=21%, list=20%, signal=26%
V$STAT5A_02	V$STAT5A_02		66	-0.22667629	-0.72692716	0.88709676	0.9504202	1	1674	tags=17%, list=15%, signal=19%
V$FOX_Q2	V$FOX_Q2		102	-0.20968834	-0.7260193	0.87096775	0.9506755	1	1445	tags=16%, list=13%, signal=18%
V$STAT5A_04	V$STAT5A_04		99	-0.2268118	-0.72388047	0.86153847	0.95268565	1	2566	tags=25%, list=23%, signal=32%
V$OCT1_03	V$OCT1_03		101	-0.22521764	-0.72323984	0.9310345	0.9527455	1	2524	tags=24%, list=23%, signal=30%
TGATTTRY_V$GFI1_01	TGATTTRY_V$GFI1_01		147	-0.23414733	-0.7226001	0.9076923	0.9520309	1	1645	tags=19%, list=15%, signal=22%
V$CREB_Q4	V$CREB_Q4		115	-0.19608404	-0.72243375	0.87096775	0.9510418	1	3765	tags=37%, list=34%, signal=56%
V$HNF3B_01	V$HNF3B_01		103	-0.22402403	-0.7207123	0.9710145	0.9519299	1	1267	tags=17%, list=11%, signal=20%
GTAAGAT,MIR-200A	GTAAGAT,MIR-200A		24	-0.2469208	-0.7171101	0.91071427	0.9564437	1	1581	tags=21%, list=14%, signal=24%
YGACNNYACAR_UNKNOWN	YGACNNYACAR_UNKNOWN		44	-0.21964118	-0.7167607	0.83076924	0.95555574	1	1953	tags=18%, list=17%, signal=22%
V$HNF3_Q6	V$HNF3_Q6		95	-0.22141872	-0.71658146	0.9375	0.95429695	1	1750	tags=16%, list=16%, signal=19%
V$NF1_Q6	V$NF1_Q6		141	-0.20715873	-0.7131278	0.93846154	0.95868474	1	2124	tags=19%, list=19%, signal=23%
RTTTNNNYTGGM_UNKNOWN	RTTTNNNYTGGM_UNKNOWN		84	-0.22458088	-0.7117136	0.9444444	0.9592681	1	2576	tags=27%, list=23%, signal=35%
TACAATC,MIR-508	TACAATC,MIR-508		34	-0.23061466	-0.70379996	0.92727274	0.97047746	1	893	tags=15%, list=8%, signal=16%
V$TAXCREB_01	V$TAXCREB_01		70	-0.21256277	-0.7023382	0.962963	0.9713996	1	2576	tags=30%, list=23%, signal=39%
V$MSX1_01	V$MSX1_01		98	-0.21985954	-0.70215404	0.9264706	0.9702473	1	2625	tags=26%, list=23%, signal=33%
V$GATA6_01	V$GATA6_01		138	-0.24042955	-0.70190465	0.9285714	0.9689439	1	2412	tags=25%, list=22%, signal=31%
WCTCNATGGY_UNKNOWN	WCTCNATGGY_UNKNOWN		30	-0.20971827	-0.7013456	0.8035714	0.9682729	1	5587	tags=53%, list=50%, signal=106%
TGCCAAR_V$NF1_Q6	TGCCAAR_V$NF1_Q6		343	-0.20332284	-0.7000461	0.9705882	0.96865654	1	2183	tags=21%, list=19%, signal=25%
V$GR_Q6	V$GR_Q6		122	-0.2095623	-0.6986076	0.8965517	0.96939	1	1100	tags=13%, list=10%, signal=14%
V$DR4_Q2	V$DR4_Q2		118	-0.20127931	-0.6975846	0.984127	0.9696424	1	3930	tags=36%, list=35%, signal=56%
V$FOXO4_01	V$FOXO4_01		108	-0.2009411	-0.6947844	0.96825397	0.9718044	1	2626	tags=23%, list=23%, signal=30%
V$MEIS1BHOXA9_01	V$MEIS1BHOXA9_01		71	-0.2191243	-0.69463575	0.9032258	0.97051895	1	1277	tags=13%, list=11%, signal=14%
V$CREB_Q2	V$CREB_Q2		124	-0.19073428	-0.6941519	0.94827586	0.9696937	1	3765	tags=37%, list=34%, signal=55%
V$AMEF2_Q6	V$AMEF2_Q6		123	-0.21973182	-0.69398844	0.9230769	0.96830577	1	2779	tags=28%, list=25%, signal=36%
V$GATA1_05	V$GATA1_05		134	-0.2076845	-0.6895643	0.95652175	0.97288954	1	2576	tags=24%, list=23%, signal=31%
V$STAT3_02	V$STAT3_02		63	-0.20996788	-0.68817186	0.9491525	0.9730791	1	3303	tags=30%, list=29%, signal=43%
V$STAT5A_03	V$STAT5A_03		122	-0.19225194	-0.6831315	0.95454544	0.9798048	1	2746	tags=24%, list=25%, signal=31%
V$NFKB_Q6_01	V$NFKB_Q6_01		113	-0.20796607	-0.6824155	0.9444444	0.97892	1	3055	tags=29%, list=27%, signal=40%
V$OCT1_Q6	V$OCT1_Q6		124	-0.20300512	-0.682276	0.96875	0.97767925	1	1799	tags=18%, list=16%, signal=21%
CATRRAGC_UNKNOWN	CATRRAGC_UNKNOWN		58	-0.20840456	-0.6810069	0.9130435	0.97739655	1	4136	tags=36%, list=37%, signal=57%
V$TFIIA_Q6	V$TFIIA_Q6		137	-0.19353814	-0.6803254	0.9677419	0.9766899	1	2518	tags=25%, list=22%, signal=32%
TGAYRTCA_V$ATF3_Q6	TGAYRTCA_V$ATF3_Q6		259	-0.18010497	-0.6801433	0.98507464	0.9754627	1	1654	tags=15%, list=15%, signal=18%
V$OCT_C	V$OCT_C		129	-0.20778291	-0.67992246	0.95	0.97415555	1	2201	tags=19%, list=20%, signal=24%
V$ZIC3_01	V$ZIC3_01		137	-0.20503764	-0.67330205	0.969697	0.9823253	1	3926	tags=30%, list=35%, signal=46%
CTAWWWATA_V$RSRFC4_Q2	CTAWWWATA_V$RSRFC4_Q2		180	-0.23023961	-0.67314285	0.92424244	0.9810469	1	1052	tags=14%, list=9%, signal=15%
V$NFE2_01	V$NFE2_01		138	-0.19463894	-0.67307544	1	0.9796046	1	4087	tags=36%, list=36%, signal=56%
V$POU3F2_02	V$POU3F2_02		124	-0.20432082	-0.67302376	0.98333335	0.9781911	1	2171	tags=23%, list=19%, signal=29%
ATACCTC,MIR-202	ATACCTC,MIR-202		88	-0.1829344	-0.6692148	0.9206349	0.98036325	1	5226	tags=48%, list=47%, signal=89%
V$HNF1_Q6	V$HNF1_Q6		136	-0.23752634	-0.6666287	0.9423077	0.9825762	1	1450	tags=18%, list=13%, signal=20%
V$AP4_Q6	V$AP4_Q6		108	-0.20493402	-0.66612554	0.9692308	0.981407	1	3395	tags=29%, list=30%, signal=41%
V$AR_Q2	V$AR_Q2		55	-0.21765298	-0.65569514	1	0.9895819	1	2450	tags=20%, list=22%, signal=25%
V$NKX62_Q2	V$NKX62_Q2		108	-0.19798684	-0.65555197	0.95522386	0.9881917	1	2891	tags=27%, list=26%, signal=36%
V$COUP_DR1_Q6	V$COUP_DR1_Q6		124	-0.18373954	-0.65551287	0.984127	0.9867385	1	3208	tags=29%, list=29%, signal=40%
V$PAX8_01	V$PAX8_01		15	-0.258628	-0.6483534	0.93442625	0.99117976	1	4836	tags=60%, list=43%, signal=105%
V$WHN_B	V$WHN_B		121	-0.16765511	-0.64812005	0.984375	0.9899543	1	4364	tags=37%, list=39%, signal=60%
WYAAANNRNNNGCG_UNKNOWN	WYAAANNRNNNGCG_UNKNOWN		25	-0.21087712	-0.64796436	0.9444444	0.9885834	1	519	tags=8%, list=5%, signal=8%
V$STAT5B_01	V$STAT5B_01		125	-0.1933425	-0.6475019	0.98507464	0.98752177	1	1325	tags=15%, list=12%, signal=17%
V$PIT1_Q6	V$PIT1_Q6		110	-0.20867158	-0.64421093	0.9846154	0.98877895	1	2525	tags=24%, list=23%, signal=30%
V$PAX6_01	V$PAX6_01		50	-0.19721381	-0.639717	0.96825397	0.990858	1	4458	tags=40%, list=40%, signal=66%
V$SMAD3_Q6	V$SMAD3_Q6		104	-0.19721733	-0.63747615	0.9508197	0.99080634	1	1310	tags=13%, list=12%, signal=15%
V$MYCMAX_02	V$MYCMAX_02		117	-0.18397765	-0.63516235	1	0.9912551	1	3382	tags=29%, list=30%, signal=41%
V$NKX25_02	V$NKX25_02		115	-0.1986566	-0.62508625	0.9846154	0.9952952	1	677	tags=11%, list=6%, signal=12%
V$MTF1_Q4	V$MTF1_Q4		125	-0.17418824	-0.6234101	1	0.9945972	1	4779	tags=43%, list=43%, signal=75%
V$S8_01	V$S8_01		120	-0.19001172	-0.6216961	1	0.99387753	1	2643	tags=23%, list=24%, signal=29%
V$TTF1_Q6	V$TTF1_Q6		126	-0.18351714	-0.6212916	0.984375	0.9927566	1	4139	tags=35%, list=37%, signal=55%
V$NRSF_01	V$NRSF_01		52	-0.24861774	-0.6211374	0.9322034	0.99136984	1	4472	tags=42%, list=40%, signal=70%
V$HOXA4_Q2	V$HOXA4_Q2		125	-0.19010603	-0.6187716	1	0.9913341	1	2503	tags=22%, list=22%, signal=28%
V$CEBPDELTA_Q6	V$CEBPDELTA_Q6		122	-0.18911503	-0.615911	1	0.9912065	1	2393	tags=19%, list=21%, signal=24%
CCTNTMAGA_UNKNOWN	CCTNTMAGA_UNKNOWN		63	-0.18534298	-0.6131384	0.9846154	0.99206156	1	4515	tags=44%, list=40%, signal=74%
V$OCT1_05	V$OCT1_05		115	-0.19156002	-0.6025388	0.98245615	0.9967657	1	2900	tags=23%, list=26%, signal=31%
V$NKX61_01	V$NKX61_01		115	-0.19335237	-0.5983202	0.983871	0.9973262	1	1631	tags=14%, list=15%, signal=16%
V$PAX3_B	V$PAX3_B		44	-0.17963906	-0.59647256	0.9661017	0.99767464	1	2063	tags=18%, list=18%, signal=22%
V$PPARA_01	V$PPARA_01		21	-0.21646161	-0.5770355	0.9607843	1	1	854	tags=10%, list=8%, signal=10%
V$CDPCR1_01	V$CDPCR1_01		59	-0.18400523	-0.57610345	1	1	1	3972	tags=31%, list=35%, signal=47%
V$AP1_Q2_01	V$AP1_Q2_01		141	-0.16712327	-0.5760762	1	1	1	4489	tags=42%, list=40%, signal=69%
V$PAX8_B	V$PAX8_B		45	-0.19981365	-0.57426924	0.9818182	1	1	314	tags=9%, list=3%, signal=9%
GGGNNTTTCC_V$NFKB_Q6_01	GGGNNTTTCC_V$NFKB_Q6_01		69	-0.19092636	-0.56732404	1	1	1	3055	tags=25%, list=27%, signal=34%
V$EN1_01	V$EN1_01		51	-0.19263588	-0.56362456	0.9836066	1	1	3011	tags=31%, list=27%, signal=43%
V$CP2_02	V$CP2_02		122	-0.16173114	-0.56014526	1	1	1	2898	tags=23%, list=26%, signal=31%
ACATATC,MIR-190	ACATATC,MIR-190		26	-0.19903557	-0.55506045	0.9245283	1	1	1968	tags=19%, list=18%, signal=23%
V$SRF_01	V$SRF_01		37	-0.19104066	-0.5546374	0.969697	0.99950916	1	5587	tags=59%, list=50%, signal=118%
V$VDR_Q3	V$VDR_Q3		112	-0.15607674	-0.5532602	1	0.99839056	1	2989	tags=27%, list=27%, signal=36%
V$PPARA_02	V$PPARA_02		61	-0.17182173	-0.54911286	0.9846154	0.99746	1	2626	tags=25%, list=23%, signal=32%
GCCNNNWTAAR_UNKNOWN	GCCNNNWTAAR_UNKNOWN		68	-0.17500445	-0.54102725	1	0.9971692	1	1645	tags=15%, list=15%, signal=17%
V$CDX2_Q5	V$CDX2_Q5		111	-0.17250302	-0.5399993	0.9836066	0.99583113	1	1928	tags=16%, list=17%, signal=19%
RGTTAMWNATT_V$HNF1_01	RGTTAMWNATT_V$HNF1_01		43	-0.20968549	-0.53786546	1	0.99476993	1	1214	tags=14%, list=11%, signal=16%
V$RP58_01	V$RP58_01		115	-0.1617607	-0.51959324	1	0.9974347	1	2567	tags=18%, list=23%, signal=23%
V$CDP_01	V$CDP_01		37	-0.20205499	-0.5078003	1	0.9969434	1	2909	tags=27%, list=26%, signal=36%
V$TAXCREB_02	V$TAXCREB_02		15	-0.1548872	-0.37390262	1	0.99998546	1	2360	tags=13%, list=21%, signal=17%
