# Supplementary material for: A genomic analysis of mouse models of breast cancer reveals molecular features of mouse models and relationships to human breast cancer
Source: Breast Cancer Res. 2014 Jun 5;16(3):R59. doi: 10.1186/bcr3672 (PMC4078930; doi:10.1186/bcr3672)
Supplement: Additional file 11 — GSEA for mouse models compared to all other models or to mammary gland development. Listed by model. [file bcr3672-S11.zip › AdditionalFile11/Ebb2KI/Vs_other_models/C3/Upregulated_in_ERBB2knockin_vs_other_models.txt]

NAME	GS<br> follow link to MSigDB	GS DETAILS	SIZE	ES	NES	NOM p-val	FDR q-val	FWER p-val	RANK AT MAX	LEADING EDGE
YAATNANRNNNCAG_UNKNOWN	YAATNANRNNNCAG_UNKNOWN	Details ...	33	0.3816058	1.1729158	0.15555556	1	0.94	318	tags=18%, list=3%, signal=19%
RAAGNYNNCTTY_UNKNOWN	RAAGNYNNCTTY_UNKNOWN	Details ...	71	0.294723	1.0013844	0.5	1	0.99	871	tags=21%, list=8%, signal=23%
CTCNANGTGNY_UNKNOWN	CTCNANGTGNY_UNKNOWN	Details ...	40	0.28346094	0.94129455	0.6052632	1	0.99	1455	tags=25%, list=13%, signal=29%
V$ATF1_Q6	V$ATF1_Q6	Details ...	124	0.24309266	0.9284541	0.59375	1	0.99	913	tags=18%, list=8%, signal=19%
V$CHX10_01	V$CHX10_01	Details ...	108	0.2798645	0.9200866	0.5862069	1	0.99	617	tags=16%, list=6%, signal=16%
V$CREB_Q2_01	V$CREB_Q2_01	Details ...	101	0.22994898	0.9022168	0.65789473	1	0.99	977	tags=20%, list=9%, signal=21%
V$IRF2_01	V$IRF2_01	Details ...	55	0.2726986	0.8828455	0.5882353	1	1	730	tags=18%, list=7%, signal=19%
AACATTC,MIR-409-3P	AACATTC,MIR-409-3P	Details ...	63	0.24017541	0.87814856	0.52380955	1	1	1487	tags=29%, list=13%, signal=33%
RYTAAWNNNTGAY_UNKNOWN	RYTAAWNNNTGAY_UNKNOWN	Details ...	37	0.28677392	0.86910045	0.6666667	1	1	515	tags=16%, list=5%, signal=17%
V$HMEF2_Q6	V$HMEF2_Q6	Details ...	63	0.30424455	0.86286014	0.5925926	1	1	1069	tags=27%, list=10%, signal=30%
ACAWYAAAG_UNKNOWN	ACAWYAAAG_UNKNOWN	Details ...	47	0.27081367	0.85066736	0.84615386	1	1	481	tags=13%, list=4%, signal=13%
V$PITX2_Q2	V$PITX2_Q2	Details ...	119	0.23235998	0.8425545	0.6666667	1	1	722	tags=16%, list=6%, signal=17%
RYTGCNNRGNAAC_V$MIF1_01	RYTGCNNRGNAAC_V$MIF1_01	Details ...	33	0.27262738	0.8409757	0.625	1	1	783	tags=18%, list=7%, signal=19%
V$PBX1_02	V$PBX1_02	Details ...	67	0.25869495	0.8394592	0.7	1	1	607	tags=15%, list=5%, signal=16%
V$HNF1_C	V$HNF1_C	Details ...	120	0.24827705	0.8352255	0.61764705	1	1	1316	tags=23%, list=12%, signal=26%
GCTCTTG,MIR-335	GCTCTTG,MIR-335	Details ...	45	0.23092178	0.82702833	0.7291667	1	1	304	tags=9%, list=3%, signal=9%
V$ISRE_01	V$ISRE_01	Details ...	109	0.23803273	0.8225208	0.75	1	1	881	tags=17%, list=8%, signal=18%
AGCYRWTTC_UNKNOWN	AGCYRWTTC_UNKNOWN	Details ...	56	0.26211157	0.8222815	0.7567568	1	1	1287	tags=25%, list=11%, signal=28%
V$NFKAPPAB_01	V$NFKAPPAB_01	Details ...	125	0.24536863	0.82009214	0.75609756	1	1	800	tags=15%, list=7%, signal=16%
V$SRF_C	V$SRF_C	Details ...	116	0.23100656	0.8175026	0.7368421	1	1	586	tags=14%, list=5%, signal=14%
V$CREB_01	V$CREB_01	Details ...	121	0.20096757	0.8150762	0.7631579	1	1	942	tags=16%, list=8%, signal=17%
TGACGTCA_V$ATF3_Q6	TGACGTCA_V$ATF3_Q6	Details ...	107	0.21200986	0.8114012	0.85714287	1	1	942	tags=17%, list=8%, signal=18%
WWTAAGGC_UNKNOWN	WWTAAGGC_UNKNOWN	Details ...	73	0.24201955	0.8039223	0.8378378	1	1	774	tags=18%, list=7%, signal=19%
V$OCT1_B	V$OCT1_B	Details ...	125	0.21983838	0.80184776	0.84210527	1	1	1030	tags=16%, list=9%, signal=17%
V$FXR_Q3	V$FXR_Q3	Details ...	48	0.24031213	0.80122715	0.8648649	1	1	634	tags=17%, list=6%, signal=18%
TAAYNRNNTCC_UNKNOWN	TAAYNRNNTCC_UNKNOWN	Details ...	78	0.2217703	0.79989773	0.7419355	1	1	799	tags=14%, list=7%, signal=15%
V$AP1_C	V$AP1_C	Details ...	157	0.21682024	0.79986286	0.87096775	1	1	681	tags=12%, list=6%, signal=13%
V$AP1_01	V$AP1_01	Details ...	147	0.2245542	0.7996636	0.82758623	1	1	1061	tags=16%, list=9%, signal=17%
V$IRF1_01	V$IRF1_01	Details ...	122	0.21655649	0.79277796	0.85714287	1	1	871	tags=16%, list=8%, signal=17%
RYAAAKNNNNNNTTGW_UNKNOWN	RYAAAKNNNNNNTTGW_UNKNOWN	Details ...	44	0.25088322	0.78841573	0.80487806	1	1	487	tags=14%, list=4%, signal=14%
V$LHX3_01	V$LHX3_01	Details ...	109	0.25071898	0.7806653	0.8648649	1	1	910	tags=19%, list=8%, signal=21%
V$SRF_Q6	V$SRF_Q6	Details ...	133	0.23075733	0.77847	0.7837838	1	1	586	tags=14%, list=5%, signal=14%
V$SRF_Q5_01	V$SRF_Q5_01	Details ...	116	0.22562993	0.77824813	0.8	1	1	1213	tags=21%, list=11%, signal=23%
V$NF1_Q6_01	V$NF1_Q6_01	Details ...	130	0.2049694	0.7764656	0.8717949	1	1	864	tags=15%, list=8%, signal=16%
V$CREBP1CJUN_01	V$CREBP1CJUN_01	Details ...	119	0.20033306	0.77626884	0.8611111	1	1	942	tags=16%, list=8%, signal=17%
V$ATF_B	V$ATF_B	Details ...	93	0.21101765	0.772014	0.8857143	1	1	1095	tags=19%, list=10%, signal=21%
V$TCF11MAFG_01	V$TCF11MAFG_01	Details ...	103	0.18603912	0.7704099	0.8947368	1	1	1015	tags=17%, list=9%, signal=18%
V$GATA1_04	V$GATA1_04	Details ...	118	0.24513054	0.76762307	0.8181818	1	1	1200	tags=24%, list=11%, signal=26%
YATTNATC_UNKNOWN	YATTNATC_UNKNOWN	Details ...	162	0.22649468	0.7616638	0.9142857	1	1	774	tags=17%, list=7%, signal=18%
ACCAATC,MIR-509	ACCAATC,MIR-509	Details ...	19	0.2838541	0.76045746	0.8372093	1	1	745	tags=21%, list=7%, signal=23%
RNTCANNRNNYNATTW_UNKNOWN	RNTCANNRNNYNATTW_UNKNOWN	Details ...	27	0.28351304	0.75894004	0.88461536	1	1	612	tags=22%, list=5%, signal=23%
AGTCAGC,MIR-345	AGTCAGC,MIR-345	Details ...	27	0.23118672	0.7546456	0.7368421	1	1	1552	tags=30%, list=14%, signal=34%
TTCNRGNNNNTTC_V$HSF_Q6	TTCNRGNNNNTTC_V$HSF_Q6	Details ...	75	0.19824043	0.7537463	0.875	1	1	1216	tags=19%, list=11%, signal=21%
V$BACH1_01	V$BACH1_01	Details ...	142	0.20119478	0.7434469	0.85294116	1	1	931	tags=13%, list=8%, signal=14%
ATGCAGT,MIR-217	ATGCAGT,MIR-217	Details ...	51	0.22052574	0.72916156	0.89361703	1	1	160	tags=6%, list=1%, signal=6%
V$SRF_Q4	V$SRF_Q4	Details ...	115	0.20565277	0.71569157	0.8857143	1	1	1524	tags=24%, list=14%, signal=28%
V$IRF_Q6	V$IRF_Q6	Details ...	115	0.22152564	0.71325463	0.9130435	1	1	851	tags=17%, list=8%, signal=19%
YWATTWNNRGCT_UNKNOWN	YWATTWNNRGCT_UNKNOWN	Details ...	32	0.23227146	0.7039748	0.92105263	1	1	791	tags=16%, list=7%, signal=17%
V$GATA_Q6	V$GATA_Q6	Details ...	106	0.21815428	0.7038988	0.88372093	1	1	1224	tags=24%, list=11%, signal=26%
TTTNNANAGCYR_UNKNOWN	TTTNNANAGCYR_UNKNOWN	Details ...	55	0.21277812	0.6999097	0.94871795	1	1	1197	tags=20%, list=11%, signal=22%
TGASTMAGC_V$NFE2_01	TGASTMAGC_V$NFE2_01	Details ...	106	0.18892398	0.6875054	1	1	1	1276	tags=20%, list=11%, signal=22%
V$TATA_01	V$TATA_01	Details ...	144	0.19984178	0.6835687	0.8888889	1	1	1110	tags=19%, list=10%, signal=21%
V$AP1_Q4_01	V$AP1_Q4_01	Details ...	145	0.17764007	0.6741052	0.9714286	1	1	1071	tags=13%, list=10%, signal=14%
V$OCT1_Q5_01	V$OCT1_Q5_01	Details ...	122	0.18510926	0.67004645	0.9714286	1	1	1282	tags=19%, list=11%, signal=21%
V$OCT_Q6	V$OCT_Q6	Details ...	119	0.18248811	0.6665678	0.9459459	1	1	1282	tags=18%, list=11%, signal=21%
TGANNYRGCA_V$TCF11MAFG_01	TGANNYRGCA_V$TCF11MAFG_01	Details ...	146	0.16131824	0.6590931	1	1	1	1251	tags=18%, list=11%, signal=20%
V$CREBP1_Q2	V$CREBP1_Q2	Details ...	118	0.17811823	0.65448797	1	1	1	1230	tags=19%, list=11%, signal=21%
V$TST1_01	V$TST1_01	Details ...	133	0.17956227	0.64895874	1	1	1	910	tags=14%, list=8%, signal=15%
V$POU3F2_01	V$POU3F2_01	Details ...	49	0.18964905	0.6469481	0.9722222	1	1	1328	tags=20%, list=12%, signal=23%
V$P300_01	V$P300_01	Details ...	130	0.15617076	0.63095295	1	1	1	824	tags=11%, list=7%, signal=11%
V$IRF7_01	V$IRF7_01		120	0.17300367	0.63005793	1	1	1	1201	tags=18%, list=11%, signal=20%
CCTGAGT,MIR-510	CCTGAGT,MIR-510		22	0.19952708	0.6265821	0.9	1	1	722	tags=14%, list=6%, signal=15%
V$NRF2_Q4	V$NRF2_Q4		132	0.14839065	0.59317946	1	1	1	509	tags=7%, list=5%, signal=7%
V$HMX1_01	V$HMX1_01		20	0.20823534	0.56083333	1	0.9960944	1	409	tags=10%, list=4%, signal=10%
V$STAT4_01	V$STAT4_01		133	0.15055388	0.51039326	1	0.99222666	1	1177	tags=16%, list=11%, signal=17%
