# Supplementary material for: A genomic analysis of mouse models of breast cancer reveals molecular features of mouse models and relationships to human breast cancer
Source: Breast Cancer Res. 2014 Jun 5;16(3):R59. doi: 10.1186/bcr3672 (PMC4078930; doi:10.1186/bcr3672)
Supplement: Additional file 11 — GSEA for mouse models compared to all other models or to mammary gland development. Listed by model. [file bcr3672-S11.zip › AdditionalFile11/Ebb2KI/Vs_other_models/C6/Downregulated_in_ERBB2knockin_vs_other_models.txt]

NAME	GS<br> follow link to MSigDB	GS DETAILS	SIZE	ES	NES	NOM p-val	FDR q-val	FWER p-val	RANK AT MAX	LEADING EDGE
E2F1_UP.V1_UP	E2F1_UP.V1_UP	Details ...	113	-0.46341392	-1.7059253	0.01119403	0.25463957	0.169	1690	tags=33%, list=15%, signal=38%
TBK1.DN.48HRS_UP	TBK1.DN.48HRS_UP	Details ...	34	-0.4619977	-1.5917867	0.030075189	0.43248796	0.378	1555	tags=35%, list=14%, signal=41%
GCNP_SHH_UP_EARLY.V1_UP	GCNP_SHH_UP_EARLY.V1_UP	Details ...	114	-0.4055653	-1.5589633	0.036121674	0.40550548	0.45	3194	tags=48%, list=29%, signal=67%
GCNP_SHH_UP_LATE.V1_UP	GCNP_SHH_UP_LATE.V1_UP	Details ...	121	-0.3986638	-1.4850515	0.04805915	0.6043087	0.585	3513	tags=47%, list=31%, signal=68%
RPS14_DN.V1_DN	RPS14_DN.V1_DN	Details ...	101	-0.41219372	-1.4540455	0.06883365	0.6349571	0.632	2163	tags=33%, list=19%, signal=40%
ESC_V6.5_UP_EARLY.V1_UP	ESC_V6.5_UP_EARLY.V1_UP	Details ...	118	-0.4271766	-1.4300035	0.034671534	0.647193	0.663	2216	tags=35%, list=20%, signal=43%
YAP1_UP	YAP1_UP	Details ...	23	-0.44983995	-1.4086084	0.09274194	0.65965253	0.693	3360	tags=57%, list=30%, signal=81%
CAMP_UP.V1_DN	CAMP_UP.V1_DN	Details ...	116	-0.3972099	-1.4065291	0.07692308	0.58646584	0.697	2225	tags=32%, list=20%, signal=39%
PRC2_EZH2_UP.V1_UP	PRC2_EZH2_UP.V1_UP	Details ...	112	-0.37149104	-1.3492464	0.056057867	0.8012172	0.781	3032	tags=38%, list=27%, signal=51%
TBK1.DN.48HRS_DN	TBK1.DN.48HRS_DN	Details ...	39	-0.39302814	-1.3186615	0.12572534	0.8821239	0.809	4694	tags=56%, list=42%, signal=97%
BCAT_GDS748_UP	BCAT_GDS748_UP	Details ...	33	-0.46678424	-1.3153102	0.10508475	0.8189772	0.81	2161	tags=39%, list=19%, signal=49%
ESC_J1_UP_EARLY.V1_UP	ESC_J1_UP_EARLY.V1_UP	Details ...	119	-0.37649	-1.2901491	0.09154929	0.88608253	0.834	3321	tags=43%, list=30%, signal=60%
PRC2_EDD_UP.V1_UP	PRC2_EDD_UP.V1_UP	Details ...	111	-0.35053235	-1.2402753	0.15606937	1	0.873	3046	tags=38%, list=27%, signal=51%
CAMP_UP.V1_UP	CAMP_UP.V1_UP	Details ...	123	-0.28582707	-1.2401104	0.19216418	1	0.873	3248	tags=35%, list=29%, signal=49%
RAPA_EARLY_UP.V1_DN	RAPA_EARLY_UP.V1_DN	Details ...	110	-0.33932036	-1.2361056	0.143898	0.978344	0.875	2471	tags=32%, list=22%, signal=40%
GCNP_SHH_UP_EARLY.V1_DN	GCNP_SHH_UP_EARLY.V1_DN	Details ...	120	-0.36388722	-1.236013	0.14666666	0.9176577	0.875	1604	tags=26%, list=14%, signal=30%
PRC2_SUZ12_UP.V1_UP	PRC2_SUZ12_UP.V1_UP	Details ...	114	-0.37353328	-1.2319553	0.1545293	0.8837597	0.876	1359	tags=22%, list=12%, signal=25%
PDGF_ERK_DN.V1_UP	PDGF_ERK_DN.V1_UP	Details ...	81	-0.35853347	-1.2313461	0.16548042	0.83693975	0.876	3031	tags=42%, list=27%, signal=57%
PTEN_DN.V2_DN	PTEN_DN.V2_DN	Details ...	77	-0.35978064	-1.2012781	0.21532847	0.93193734	0.896	2841	tags=32%, list=25%, signal=43%
VEGF_A_UP.V1_DN	VEGF_A_UP.V1_DN	Details ...	122	-0.34026694	-1.1862932	0.23791821	0.95676595	0.903	2465	tags=34%, list=22%, signal=43%
ERB2_UP.V1_UP	ERB2_UP.V1_UP		118	-0.3439354	-1.1740323	0.2051756	0.9706867	0.91	1951	tags=29%, list=17%, signal=35%
EIF4E_UP	EIF4E_UP		52	-0.33476767	-1.1699002	0.26223776	0.9467142	0.91	5051	tags=56%, list=45%, signal=101%
RB_DN.V1_UP	RB_DN.V1_UP		95	-0.3201936	-1.1659406	0.27454546	0.9226221	0.91	2969	tags=34%, list=27%, signal=45%
ATF2_UP.V1_UP	ATF2_UP.V1_UP		107	-0.35304737	-1.1653769	0.24958123	0.8868037	0.91	3271	tags=37%, list=29%, signal=52%
CAHOY_OLIGODENDROCUTIC	CAHOY_OLIGODENDROCUTIC		52	-0.3640158	-1.1590942	0.22719142	0.8788747	0.915	2932	tags=40%, list=26%, signal=54%
SIRNA_EIF4GI_UP	SIRNA_EIF4GI_UP		65	-0.33428317	-1.1556635	0.28125	0.8588594	0.916	2859	tags=35%, list=26%, signal=47%
MEL18_DN.V1_DN	MEL18_DN.V1_DN		89	-0.39285257	-1.1458933	0.23633157	0.8684943	0.92	1485	tags=28%, list=13%, signal=32%
CYCLIN_D1_UP.V1_DN	CYCLIN_D1_UP.V1_DN		125	-0.31519386	-1.1371785	0.27054796	0.8714417	0.921	2062	tags=29%, list=18%, signal=35%
STK33_NOMO_DN	STK33_NOMO_DN		122	-0.32894775	-1.1256095	0.26287743	0.88758975	0.926	3080	tags=39%, list=28%, signal=53%
CSR_LATE_UP.V1_UP	CSR_LATE_UP.V1_UP		107	-0.30954075	-1.1166772	0.3164794	0.8942971	0.935	4492	tags=50%, list=40%, signal=83%
DCA_UP.V1_UP	DCA_UP.V1_UP		86	-0.34280518	-1.1121546	0.29805997	0.8822652	0.937	3524	tags=45%, list=31%, signal=66%
LTE2_UP.V1_UP	LTE2_UP.V1_UP		120	-0.32511625	-1.1050669	0.31261426	0.8815513	0.941	2560	tags=29%, list=23%, signal=37%
TBK1.DF_DN	TBK1.DF_DN		157	-0.28484207	-1.1029656	0.3074074	0.86269045	0.941	3295	tags=36%, list=29%, signal=50%
IL15_UP.V1_UP	IL15_UP.V1_UP		103	-0.31481513	-1.0965972	0.3037037	0.86093	0.943	2806	tags=33%, list=25%, signal=44%
JAK2_DN.V1_DN	JAK2_DN.V1_DN		51	-0.32868463	-1.0916348	0.3315412	0.8537723	0.945	1571	tags=24%, list=14%, signal=27%
NRL_DN.V1_UP	NRL_DN.V1_UP		111	-0.31061473	-1.07798	0.32258064	0.8825074	0.948	3035	tags=32%, list=27%, signal=43%
TBK1.DF_UP	TBK1.DF_UP		166	-0.30054688	-1.0698423	0.37407407	0.8892775	0.95	3438	tags=37%, list=31%, signal=53%
MEK_UP.V1_UP	MEK_UP.V1_UP		124	-0.32461792	-1.0407119	0.39122486	0.9724388	0.96	1312	tags=22%, list=12%, signal=24%
CYCLIN_D1_KE_.V1_DN	CYCLIN_D1_KE_.V1_DN		124	-0.31581742	-1.0256402	0.4075993	1	0.961	3538	tags=43%, list=32%, signal=62%
ATF2_S_UP.V1_DN	ATF2_S_UP.V1_DN		107	-0.33443186	-1.0057958	0.4586331	1	0.966	1762	tags=26%, list=16%, signal=31%
RAF_UP.V1_UP	RAF_UP.V1_UP		123	-0.3085661	-0.9919674	0.4622302	1	0.968	1288	tags=17%, list=12%, signal=19%
HOXA9_DN.V1_DN	HOXA9_DN.V1_DN		111	-0.27583882	-0.98929876	0.4768089	1	0.968	3087	tags=32%, list=28%, signal=44%
RAF_UP.V1_DN	RAF_UP.V1_DN		110	-0.30370736	-0.9846326	0.46800733	1	0.969	1598	tags=23%, list=14%, signal=26%
CTIP_DN.V1_DN	CTIP_DN.V1_DN		71	-0.30486727	-0.9833444	0.49916804	1	0.969	1813	tags=20%, list=16%, signal=23%
ATF2_UP.V1_DN	ATF2_UP.V1_DN		113	-0.3215231	-0.97583115	0.49036777	1	0.969	1704	tags=26%, list=15%, signal=30%
CORDENONSI_YAP_CONSERVED_SIGNATURE	CORDENONSI_YAP_CONSERVED_SIGNATURE		42	-0.35512844	-0.97478664	0.5	1	0.969	2941	tags=48%, list=26%, signal=64%
JNK_DN.V1_DN	JNK_DN.V1_DN		115	-0.29877284	-0.9645414	0.52641165	1	0.971	2108	tags=22%, list=19%, signal=27%
EGFR_UP.V1_DN	EGFR_UP.V1_DN		105	-0.28433704	-0.9485999	0.5593525	1	0.973	1187	tags=16%, list=11%, signal=18%
MTOR_UP.N4.V1_DN	MTOR_UP.N4.V1_DN		82	-0.25603557	-0.9378216	0.52865064	1	0.973	4424	tags=43%, list=40%, signal=70%
ERB2_UP.V1_DN	ERB2_UP.V1_DN		92	-0.27771944	-0.9354421	0.55330884	1	0.973	3199	tags=32%, list=29%, signal=44%
CRX_NRL_DN.V1_UP	CRX_NRL_DN.V1_UP		109	-0.2785535	-0.9325345	0.58363634	1	0.973	2085	tags=23%, list=19%, signal=28%
KRAS.KIDNEY_UP.V1_UP	KRAS.KIDNEY_UP.V1_UP		83	-0.33839837	-0.9245023	0.58916086	1	0.978	2026	tags=27%, list=18%, signal=32%
P53_DN.V2_UP	P53_DN.V2_UP		83	-0.308445	-0.9191106	0.60071945	1	0.98	1898	tags=24%, list=17%, signal=29%
P53_DN.V2_DN	P53_DN.V2_DN		99	-0.28265193	-0.91781574	0.62431943	1	0.98	1704	tags=21%, list=15%, signal=25%
CRX_DN.V1_UP	CRX_DN.V1_UP		102	-0.27586	-0.9076533	0.6278261	1	0.981	874	tags=12%, list=8%, signal=13%
MEK_UP.V1_DN	MEK_UP.V1_DN		98	-0.27759096	-0.9046526	0.5971223	1	0.981	1774	tags=19%, list=16%, signal=23%
NRL_DN.V1_DN	NRL_DN.V1_DN		91	-0.26389158	-0.8827839	0.6770073	1	0.983	1294	tags=18%, list=12%, signal=20%
E2F3_UP.V1_DN	E2F3_UP.V1_DN		57	-0.28006667	-0.8781875	0.64935064	1	0.983	3485	tags=32%, list=31%, signal=46%
PTEN_DN.V1_UP	PTEN_DN.V1_UP		101	-0.28781697	-0.8768773	0.6900685	1	0.983	869	tags=13%, list=8%, signal=14%
SIRNA_EIF4GI_DN	SIRNA_EIF4GI_DN		50	-0.2534205	-0.8741801	0.625	1	0.983	4368	tags=46%, list=39%, signal=75%
BCAT.100_UP.V1_DN	BCAT.100_UP.V1_DN		15	-0.372482	-0.8732638	0.61922365	1	0.984	1528	tags=27%, list=14%, signal=31%
E2F3_UP.V1_UP	E2F3_UP.V1_UP		100	-0.2613193	-0.86523265	0.7179931	1	0.984	1699	tags=20%, list=15%, signal=23%
CAHOY_NEURONAL	CAHOY_NEURONAL		56	-0.3330592	-0.8607111	0.66101694	1	0.984	871	tags=16%, list=8%, signal=17%
BMI1_DN_MEL18_DN.V1_DN	BMI1_DN_MEL18_DN.V1_DN		86	-0.28522605	-0.8551217	0.7217235	1	0.985	1931	tags=26%, list=17%, signal=31%
DCA_UP.V1_DN	DCA_UP.V1_DN		81	-0.24071722	-0.85147214	0.6807339	1	0.985	2766	tags=26%, list=25%, signal=34%
KRAS.600_UP.V1_DN	KRAS.600_UP.V1_DN		150	-0.27018645	-0.8389027	0.76297575	1	0.986	1582	tags=19%, list=14%, signal=21%
MYC_UP.V1_UP	MYC_UP.V1_UP		82	-0.2336778	-0.83772117	0.70689654	1	0.986	3292	tags=35%, list=29%, signal=50%
STK33_DN	STK33_DN		115	-0.24521796	-0.83412874	0.7915937	1	0.986	2952	tags=31%, list=26%, signal=42%
RAPA_EARLY_UP.V1_UP	RAPA_EARLY_UP.V1_UP		105	-0.23714137	-0.83380556	0.7362832	1	0.986	4323	tags=39%, list=39%, signal=63%
PIGF_UP.V1_DN	PIGF_UP.V1_DN		105	-0.25384247	-0.82746005	0.73636365	1	0.986	2522	tags=25%, list=23%, signal=32%
PDGF_UP.V1_UP	PDGF_UP.V1_UP		85	-0.2177517	-0.82585204	0.70127505	1	0.986	3438	tags=32%, list=31%, signal=45%
IL2_UP.V1_UP	IL2_UP.V1_UP		102	-0.24502955	-0.822062	0.7495528	1	0.986	3222	tags=30%, list=29%, signal=42%
PRC1_BMI_UP.V1_DN	PRC1_BMI_UP.V1_DN		95	-0.2547261	-0.81988275	0.78558874	1	0.986	2631	tags=25%, list=23%, signal=33%
GCNP_SHH_UP_LATE.V1_DN	GCNP_SHH_UP_LATE.V1_DN		137	-0.2210146	-0.807581	0.7710197	1	0.986	3153	tags=29%, list=28%, signal=40%
KRAS.LUNG_UP.V1_DN	KRAS.LUNG_UP.V1_DN		75	-0.28357914	-0.8074743	0.80689657	1	0.986	1510	tags=21%, list=13%, signal=24%
ATF2_S_UP.V1_UP	ATF2_S_UP.V1_UP		108	-0.26269874	-0.8067074	0.79761904	1	0.986	1643	tags=18%, list=15%, signal=20%
IL2_UP.V1_DN	IL2_UP.V1_DN		99	-0.25791493	-0.8030445	0.80496454	1	0.986	1871	tags=17%, list=17%, signal=20%
BCAT_GDS748_DN	BCAT_GDS748_DN		22	-0.26514763	-0.79982615	0.75438595	1	0.986	2090	tags=23%, list=19%, signal=28%
WNT_UP.V1_UP	WNT_UP.V1_UP		133	-0.23462097	-0.79915893	0.7891986	1	0.986	2050	tags=18%, list=18%, signal=22%
RB_P130_DN.V1_UP	RB_P130_DN.V1_UP		101	-0.22488606	-0.78322124	0.8161765	1	0.986	3273	tags=35%, list=29%, signal=49%
SNF5_DN.V1_UP	SNF5_DN.V1_UP		134	-0.26237774	-0.7816743	0.73674244	1	0.986	2454	tags=31%, list=22%, signal=39%
MTOR_UP.V1_UP	MTOR_UP.V1_UP		121	-0.2232256	-0.76706225	0.8430335	1	0.987	2325	tags=22%, list=21%, signal=28%
BCAT_BILD_ET_AL_DN	BCAT_BILD_ET_AL_DN		22	-0.2388887	-0.75686276	0.8104693	1	0.987	4687	tags=45%, list=42%, signal=78%
ALK_DN.V1_DN	ALK_DN.V1_DN		73	-0.25452223	-0.7508526	0.85365856	1	0.987	1566	tags=18%, list=14%, signal=21%
ESC_V6.5_UP_LATE.V1_UP	ESC_V6.5_UP_LATE.V1_UP		135	-0.22253272	-0.7218331	0.9285714	1	0.988	2865	tags=30%, list=26%, signal=39%
P53_DN.V1_UP	P53_DN.V1_UP		114	-0.2376451	-0.7209009	0.8959854	1	0.988	1592	tags=18%, list=14%, signal=20%
AKT_UP_MTOR_DN.V1_DN	AKT_UP_MTOR_DN.V1_DN		138	-0.21418636	-0.71099794	0.9198473	1	0.988	3654	tags=31%, list=33%, signal=46%
KRAS.300_UP.V1_DN	KRAS.300_UP.V1_DN		74	-0.23811786	-0.70921177	0.9415808	1	0.988	1582	tags=19%, list=14%, signal=22%
KRAS.AMP.LUNG_UP.V1_UP	KRAS.AMP.LUNG_UP.V1_UP		67	-0.2630744	-0.70729464	0.86630034	1	0.988	542	tags=12%, list=5%, signal=12%
SRC_UP.V1_DN	SRC_UP.V1_DN		81	-0.2201533	-0.70609176	0.9508772	1	0.988	2436	tags=26%, list=22%, signal=33%
CYCLIN_D1_KE_.V1_UP	CYCLIN_D1_KE_.V1_UP		115	-0.19341226	-0.69950366	0.95357144	1	0.988	2442	tags=21%, list=22%, signal=26%
PRC2_SUZ12_UP.V1_DN	PRC2_SUZ12_UP.V1_DN		100	-0.22139539	-0.68722004	0.955595	1	0.988	895	tags=12%, list=8%, signal=13%
KRAS.DF.V1_DN	KRAS.DF.V1_DN		102	-0.20026003	-0.67999095	0.9776248	1	0.988	1788	tags=18%, list=16%, signal=21%
KRAS.AMP.LUNG_UP.V1_DN	KRAS.AMP.LUNG_UP.V1_DN		74	-0.21715374	-0.67428404	0.93050194	1	0.988	2709	tags=22%, list=24%, signal=28%
PDGF_ERK_DN.V1_DN	PDGF_ERK_DN.V1_DN		88	-0.17230313	-0.6658505	0.93333334	1	0.989	4036	tags=33%, list=36%, signal=51%
SRC_UP.V1_UP	SRC_UP.V1_UP		76	-0.20345967	-0.6603965	0.9172535	1	0.991	1981	tags=18%, list=18%, signal=22%
CSR_EARLY_UP.V1_DN	CSR_EARLY_UP.V1_DN		59	-0.20727606	-0.65872675	0.9655797	1	0.991	2544	tags=27%, list=23%, signal=35%
KRAS.BREAST_UP.V1_DN	KRAS.BREAST_UP.V1_DN		77	-0.2113725	-0.658531	0.9715808	1	0.991	3226	tags=29%, list=29%, signal=40%
ESC_J1_UP_EARLY.V1_DN	ESC_J1_UP_EARLY.V1_DN		124	-0.18914694	-0.64451003	0.9910554	1	0.992	2129	tags=19%, list=19%, signal=23%
RB_P107_DN.V1_UP	RB_P107_DN.V1_UP		109	-0.22198755	-0.64221054	0.87109375	1	0.993	3874	tags=39%, list=35%, signal=60%
IL15_UP.V1_DN	IL15_UP.V1_DN		88	-0.20768866	-0.6410791	0.9810671	1	0.993	2451	tags=24%, list=22%, signal=30%
EIF4E_DN	EIF4E_DN		44	-0.21039884	-0.63677716	0.9530957	1	0.993	2818	tags=30%, list=25%, signal=39%
KRAS.PROSTATE_UP.V1_DN	KRAS.PROSTATE_UP.V1_DN		80	-0.21694586	-0.6283046	0.98450947	1	0.995	1991	tags=19%, list=18%, signal=23%
PIGF_UP.V1_UP	PIGF_UP.V1_UP		94	-0.18358664	-0.62597555	0.9488636	1	0.995	2394	tags=19%, list=21%, signal=24%
HOXA9_DN.V1_UP	HOXA9_DN.V1_UP		90	-0.20247953	-0.61898094	0.94382024	1	0.995	2818	tags=26%, list=25%, signal=34%
RELA_DN.V1_DN	RELA_DN.V1_DN		95	-0.20507047	-0.6104725	0.9895652	1	0.996	2026	tags=18%, list=18%, signal=22%
STK33_UP	STK33_UP		129	-0.19972892	-0.6055432	0.953405	1	0.996	2978	tags=28%, list=27%, signal=38%
AKT_UP.V1_UP	AKT_UP.V1_UP		118	-0.18657663	-0.5939011	0.9929453	1	0.997	2069	tags=19%, list=18%, signal=23%
RELA_DN.V1_UP	RELA_DN.V1_UP		86	-0.18295227	-0.5867746	0.9929578	1	0.997	646	tags=8%, list=6%, signal=9%
YAP1_DN	YAP1_DN		24	-0.20322457	-0.5730261	0.9771863	1	0.997	4885	tags=46%, list=44%, signal=81%
STK33_SKM_UP	STK33_SKM_UP		129	-0.1915852	-0.5587207	0.98185116	1	0.998	2978	tags=24%, list=27%, signal=32%
CYCLIN_D1_UP.V1_UP	CYCLIN_D1_UP.V1_UP		123	-0.15358071	-0.53716695	0.9945652	1	0.998	4875	tags=42%, list=44%, signal=74%
ESC_J1_UP_LATE.V1_DN	ESC_J1_UP_LATE.V1_DN		133	-0.1520251	-0.5278728	1	1	0.998	597	tags=7%, list=5%, signal=7%
IL21_UP.V1_UP	IL21_UP.V1_UP		118	-0.1629176	-0.5063584	1	1	0.998	3153	tags=25%, list=28%, signal=34%
PTEN_DN.V2_UP	PTEN_DN.V2_UP		70	-0.16155456	-0.49861896	1	1	0.999	4208	tags=34%, list=38%, signal=55%
RB_P130_DN.V1_DN	RB_P130_DN.V1_DN		81	-0.1539567	-0.48885494	0.99636364	0.9967033	0.999	2243	tags=19%, list=20%, signal=23%
