# Supplementary material for: A genomic analysis of mouse models of breast cancer reveals molecular features of mouse models and relationships to human breast cancer
Source: Breast Cancer Res. 2014 Jun 5;16(3):R59. doi: 10.1186/bcr3672 (PMC4078930; doi:10.1186/bcr3672)
Supplement: Additional file 11 — GSEA for mouse models compared to all other models or to mammary gland development. Listed by model. [file bcr3672-S11.zip › AdditionalFile11/Ebb2KI/Vs_other_models/C6/Upregulated_in_ERBB2knockin_vs_other_models.txt]

NAME	GS<br> follow link to MSigDB	GS DETAILS	SIZE	ES	NES	NOM p-val	FDR q-val	FWER p-val	RANK AT MAX	LEADING EDGE
KRAS.50_UP.V1_UP	KRAS.50_UP.V1_UP	Details ...	31	0.5674338	1.4639276	0.039627038	1	0.545	848	tags=42%, list=8%, signal=45%
KRAS.50_UP.V1_DN	KRAS.50_UP.V1_DN	Details ...	23	0.56648046	1.4051731	0.07619048	1	0.634	1616	tags=48%, list=14%, signal=56%
KRAS.LUNG.BREAST_UP.V1_UP	KRAS.LUNG.BREAST_UP.V1_UP	Details ...	73	0.48177862	1.3969091	0.06235566	0.99358165	0.648	977	tags=33%, list=9%, signal=36%
KRAS.LUNG_UP.V1_UP	KRAS.LUNG_UP.V1_UP	Details ...	68	0.40438572	1.1693734	0.22748815	1	0.9	848	tags=25%, list=8%, signal=27%
KRAS.300_UP.V1_UP	KRAS.300_UP.V1_UP	Details ...	80	0.38279942	1.119664	0.2761905	1	0.92	1181	tags=28%, list=11%, signal=31%
SNF5_DN.V1_DN	SNF5_DN.V1_DN	Details ...	119	0.37113288	1.0919644	0.3146853	1	0.939	907	tags=29%, list=8%, signal=32%
NOTCH_DN.V1_DN	NOTCH_DN.V1_DN	Details ...	110	0.335673	1.0873326	0.31381732	1	0.941	1051	tags=26%, list=9%, signal=29%
KRAS.BREAST_UP.V1_UP	KRAS.BREAST_UP.V1_UP	Details ...	74	0.37145248	1.0835085	0.3170163	1	0.945	1777	tags=42%, list=16%, signal=49%
PTEN_DN.V1_DN	PTEN_DN.V1_DN	Details ...	84	0.34221488	1.0673163	0.34545454	1	0.947	1147	tags=30%, list=10%, signal=33%
CSR_LATE_UP.V1_DN	CSR_LATE_UP.V1_DN	Details ...	74	0.31806302	1.0244994	0.4229075	1	0.955	1050	tags=26%, list=9%, signal=28%
KRAS.600.LUNG.BREAST_UP.V1_UP	KRAS.600.LUNG.BREAST_UP.V1_UP	Details ...	142	0.3392353	1.0220275	0.4117647	1	0.956	977	tags=23%, list=9%, signal=24%
LTE2_UP.V1_DN	LTE2_UP.V1_DN	Details ...	111	0.3283112	1.0159044	0.44347826	1	0.958	1380	tags=34%, list=12%, signal=39%
KRAS.DF.V1_UP	KRAS.DF.V1_UP	Details ...	123	0.30996856	0.98844	0.46296296	1	0.964	1073	tags=24%, list=10%, signal=26%
KRAS.600_UP.V1_UP	KRAS.600_UP.V1_UP	Details ...	149	0.31165996	0.9717716	0.5081585	1	0.974	1181	tags=23%, list=11%, signal=26%
ALK_DN.V1_UP	ALK_DN.V1_UP	Details ...	89	0.31333292	0.9689023	0.5144124	1	0.974	849	tags=24%, list=8%, signal=25%
KRAS.PROSTATE_UP.V1_UP	KRAS.PROSTATE_UP.V1_UP	Details ...	77	0.3218721	0.96846557	0.4830918	1	0.974	1243	tags=27%, list=11%, signal=30%
TGFB_UP.V1_UP	TGFB_UP.V1_UP	Details ...	111	0.29925108	0.9604688	0.50577366	1	0.976	1390	tags=26%, list=12%, signal=30%
CAHOY_ASTROCYTIC	CAHOY_ASTROCYTIC	Details ...	57	0.31076667	0.95930076	0.5035461	1	0.976	829	tags=23%, list=7%, signal=25%
PRC2_EDD_UP.V1_DN	PRC2_EDD_UP.V1_DN	Details ...	106	0.2777242	0.9563493	0.5116279	1	0.977	848	tags=18%, list=8%, signal=19%
RB_DN.V1_DN	RB_DN.V1_DN	Details ...	86	0.2987201	0.93864775	0.51754385	1	0.978	836	tags=17%, list=7%, signal=19%
BMI1_DN_MEL18_DN.V1_UP	BMI1_DN_MEL18_DN.V1_UP		99	0.3214764	0.93414456	0.5749441	1	0.98	1000	tags=29%, list=9%, signal=32%
PKCA_DN.V1_DN	PKCA_DN.V1_DN		117	0.27341443	0.9201196	0.6074074	1	0.981	1369	tags=28%, list=12%, signal=32%
ATM_DN.V1_DN	ATM_DN.V1_DN		86	0.29308045	0.9141998	0.5873786	1	0.982	970	tags=21%, list=9%, signal=23%
EGFR_UP.V1_UP	EGFR_UP.V1_UP		121	0.2757479	0.89466745	0.6045977	1	0.984	1016	tags=21%, list=9%, signal=23%
BCAT.100_UP.V1_UP	BCAT.100_UP.V1_UP		32	0.31293383	0.8903375	0.6572104	1	0.985	481	tags=22%, list=4%, signal=23%
VEGF_A_UP.V1_UP	VEGF_A_UP.V1_UP		115	0.26638708	0.8773775	0.64236903	1	0.986	1537	tags=27%, list=14%, signal=31%
LEF1_UP.V1_DN	LEF1_UP.V1_DN		111	0.26583615	0.85642546	0.7237443	1	0.99	671	tags=15%, list=6%, signal=16%
TGFB_UP.V1_DN	TGFB_UP.V1_DN		108	0.23425841	0.8464701	0.7729358	1	0.992	781	tags=18%, list=7%, signal=19%
MEL18_DN.V1_UP	MEL18_DN.V1_UP		102	0.28744343	0.8389854	0.69957083	1	0.993	1586	tags=35%, list=14%, signal=41%
JNK_DN.V1_UP	JNK_DN.V1_UP		109	0.25743824	0.8367925	0.7468672	1	0.993	1267	tags=22%, list=11%, signal=25%
LEF1_UP.V1_UP	LEF1_UP.V1_UP		124	0.25705454	0.8085723	0.8051948	1	0.994	1071	tags=22%, list=10%, signal=24%
E2F1_UP.V1_DN	E2F1_UP.V1_DN		129	0.24449259	0.807212	0.7620087	1	0.994	1354	tags=25%, list=12%, signal=28%
AKT_UP_MTOR_DN.V1_UP	AKT_UP_MTOR_DN.V1_UP		127	0.23712102	0.7979286	0.82312924	1	0.994	1390	tags=22%, list=12%, signal=25%
MTOR_UP.N4.V1_UP	MTOR_UP.N4.V1_UP		130	0.20095386	0.79273784	0.8581081	1	0.994	504	tags=12%, list=5%, signal=12%
RB_P107_DN.V1_DN	RB_P107_DN.V1_DN		86	0.21093269	0.78849417	0.70416665	1	0.994	1311	tags=19%, list=12%, signal=21%
PRC2_EZH2_UP.V1_DN	PRC2_EZH2_UP.V1_DN		112	0.25738075	0.7883454	0.84689	1	0.994	1050	tags=21%, list=9%, signal=23%
BCAT_BILD_ET_AL_UP	BCAT_BILD_ET_AL_UP		29	0.24566385	0.7780352	0.7963387	1	0.995	1188	tags=24%, list=11%, signal=27%
PKCA_DN.V1_UP	PKCA_DN.V1_UP		115	0.2512191	0.77597713	0.84753364	1	0.995	1732	tags=29%, list=15%, signal=34%
STK33_SKM_DN	STK33_SKM_DN		125	0.22147337	0.7648133	0.9187359	1	0.995	1135	tags=20%, list=10%, signal=22%
BMI1_DN.V1_UP	BMI1_DN.V1_UP		102	0.25282577	0.7593735	0.8333333	1	0.995	1000	tags=25%, list=9%, signal=27%
BMI1_DN.V1_DN	BMI1_DN.V1_DN		90	0.2267794	0.7574871	0.9172414	1	0.996	881	tags=18%, list=8%, signal=19%
KRAS.KIDNEY_UP.V1_DN	KRAS.KIDNEY_UP.V1_DN		78	0.25582203	0.7556563	0.8417431	1	0.996	1396	tags=28%, list=12%, signal=32%
CAHOY_ASTROGLIAL	CAHOY_ASTROGLIAL		64	0.27566326	0.74819535	0.79525864	1	0.997	1439	tags=30%, list=13%, signal=34%
ESC_V6.5_UP_EARLY.V1_DN	ESC_V6.5_UP_EARLY.V1_DN		135	0.25662574	0.74680436	0.7782427	1	0.997	1671	tags=30%, list=15%, signal=35%
STK33_NOMO_UP	STK33_NOMO_UP		146	0.23847036	0.74208087	0.8125	1	0.997	793	tags=18%, list=7%, signal=19%
KRAS.LUNG.BREAST_UP.V1_DN	KRAS.LUNG.BREAST_UP.V1_DN		72	0.24658488	0.7276056	0.922049	1	0.998	795	tags=18%, list=7%, signal=19%
MTOR_UP.V1_DN	MTOR_UP.V1_DN		134	0.21049324	0.7161828	0.9256017	1	0.998	918	tags=13%, list=8%, signal=14%
NFE2L2.V2	NFE2L2.V2		212	0.19261377	0.7148772	0.98108745	1	0.998	1052	tags=17%, list=9%, signal=18%
AKT_UP.V1_DN	AKT_UP.V1_DN		138	0.22683805	0.7078406	0.9183223	1	0.998	1551	tags=26%, list=14%, signal=30%
CSR_EARLY_UP.V1_UP	CSR_EARLY_UP.V1_UP		98	0.18837988	0.70758796	0.8141414	1	0.998	1012	tags=17%, list=9%, signal=19%
WNT_UP.V1_DN	WNT_UP.V1_DN		122	0.2067774	0.6920271	0.9543379	1	0.998	1210	tags=19%, list=11%, signal=21%
CTIP_DN.V1_UP	CTIP_DN.V1_UP		70	0.23518878	0.6876607	0.92710704	1	0.998	708	tags=14%, list=6%, signal=15%
GLI1_UP.V1_UP	GLI1_UP.V1_UP		16	0.25042725	0.68131816	0.83265305	1	0.998	403	tags=13%, list=4%, signal=13%
IL21_UP.V1_DN	IL21_UP.V1_DN		94	0.21821499	0.68075967	0.9488372	1	0.998	750	tags=13%, list=7%, signal=14%
BRCA1_DN.V1_UP	BRCA1_DN.V1_UP		70	0.23449458	0.67662334	0.93986636	1	0.998	910	tags=17%, list=8%, signal=19%
NOTCH_DN.V1_UP	NOTCH_DN.V1_UP		98	0.2049272	0.6742801	0.9633252	1	0.998	377	tags=9%, list=3%, signal=9%
KRAS.600.LUNG.BREAST_UP.V1_DN	KRAS.600.LUNG.BREAST_UP.V1_DN		140	0.21371084	0.66932994	0.98847926	1	0.998	795	tags=16%, list=7%, signal=17%
BRCA1_DN.V1_DN	BRCA1_DN.V1_DN		70	0.20739304	0.65950644	0.9655172	1	0.998	797	tags=14%, list=7%, signal=15%
ESC_J1_UP_LATE.V1_UP	ESC_J1_UP_LATE.V1_UP		140	0.20495282	0.6581775	0.9767981	1	0.998	403	tags=10%, list=4%, signal=10%
PRC1_BMI_UP.V1_UP	PRC1_BMI_UP.V1_UP		99	0.19181521	0.6547964	0.9818182	1	0.998	1239	tags=20%, list=11%, signal=23%
P53_DN.V1_DN	P53_DN.V1_DN		122	0.19732091	0.64242935	0.995283	1	0.998	1172	tags=20%, list=10%, signal=23%
ESC_V6.5_UP_LATE.V1_DN	ESC_V6.5_UP_LATE.V1_DN		129	0.18232246	0.6412228	0.9936306	1	0.998	1691	tags=29%, list=15%, signal=33%
CRX_DN.V1_DN	CRX_DN.V1_DN		113	0.17598234	0.624054	0.99561405	1	0.998	1012	tags=15%, list=9%, signal=16%
JAK2_DN.V1_UP	JAK2_DN.V1_UP		87	0.1961588	0.6113513	0.99033815	1	0.998	1718	tags=30%, list=15%, signal=35%
CRX_NRL_DN.V1_DN	CRX_NRL_DN.V1_DN		92	0.18130283	0.61011875	1	1	0.998	1443	tags=23%, list=13%, signal=26%
MYC_UP.V1_DN	MYC_UP.V1_DN		58	0.19993024	0.60333776	0.97762865	1	0.998	1363	tags=22%, list=12%, signal=25%
PDGF_UP.V1_DN	PDGF_UP.V1_DN		70	0.19098324	0.59910667	0.98917747	1	0.998	872	tags=13%, list=8%, signal=14%
RPS14_DN.V1_UP	RPS14_DN.V1_UP		113	0.2132781	0.5942985	0.95578945	0.99565387	0.998	1344	tags=22%, list=12%, signal=25%
ATM_DN.V1_UP	ATM_DN.V1_UP		90	0.18904348	0.55803555	0.9930394	0.9906331	0.998	1439	tags=23%, list=13%, signal=27%
