# Supplementary material for: A genomic analysis of mouse models of breast cancer reveals molecular features of mouse models and relationships to human breast cancer
Source: Breast Cancer Res. 2014 Jun 5;16(3):R59. doi: 10.1186/bcr3672 (PMC4078930; doi:10.1186/bcr3672)
Supplement: Additional file 11 — GSEA for mouse models compared to all other models or to mammary gland development. Listed by model. [file bcr3672-S11.zip › AdditionalFile11/ETV6_Ntrk3/Vs_normal_mammary/C2/downregulated_in_Etv6_Ntrk3_vs_normal_mammary.txt]

NAME	GS<br> follow link to MSigDB	GS DETAILS	SIZE	ES	NES	NOM p-val	FDR q-val	FWER p-val	RANK AT MAX	LEADING EDGE
VALK_AML_CLUSTER_4	VALK_AML_CLUSTER_4	Details ...	18	-0.69486105	-1.7908446	0	1	0.55	1092	tags=33%, list=10%, signal=37%
SEKI_INFLAMMATORY_RESPONSE_LPS_UP	SEKI_INFLAMMATORY_RESPONSE_LPS_UP	Details ...	52	-0.70202667	-1.7713194	0	1	0.58	1707	tags=56%, list=15%, signal=65%
NIKOLSKY_BREAST_CANCER_8Q12_Q22_AMPLICON	NIKOLSKY_BREAST_CANCER_8Q12_Q22_AMPLICON	Details ...	69	-0.53641397	-1.7284404	0	1	0.66	1180	tags=32%, list=11%, signal=35%
DAUER_STAT3_TARGETS_UP	DAUER_STAT3_TARGETS_UP	Details ...	21	-0.73953456	-1.7267969	0	1	0.67	1245	tags=48%, list=11%, signal=53%
MARSON_FOXP3_TARGETS_DN	MARSON_FOXP3_TARGETS_DN	Details ...	32	-0.60024446	-1.7216783	0	1	0.71	2912	tags=56%, list=26%, signal=76%
LANDIS_ERBB2_BREAST_TUMORS_65_DN	LANDIS_ERBB2_BREAST_TUMORS_65_DN	Details ...	30	-0.7217834	-1.7140609	0.018518519	1	0.74	1614	tags=60%, list=14%, signal=70%
WATTEL_AUTONOMOUS_THYROID_ADENOMA_DN	WATTEL_AUTONOMOUS_THYROID_ADENOMA_DN	Details ...	16	-0.7502463	-1.7025528	0	1	0.76	622	tags=50%, list=6%, signal=53%
KIM_WT1_TARGETS_12HR_DN	KIM_WT1_TARGETS_12HR_DN	Details ...	127	-0.46019992	-1.6986771	0	1	0.77	2438	tags=35%, list=22%, signal=44%
LI_WILMS_TUMOR_VS_FETAL_KIDNEY_1_UP	LI_WILMS_TUMOR_VS_FETAL_KIDNEY_1_UP	Details ...	121	-0.48919418	-1.6909997	0	1	0.79	2427	tags=37%, list=22%, signal=47%
SCHLESINGER_METHYLATED_DE_NOVO_IN_CANCER	SCHLESINGER_METHYLATED_DE_NOVO_IN_CANCER	Details ...	60	-0.55713254	-1.6771206	0	1	0.81	861	tags=28%, list=8%, signal=31%
BAELDE_DIABETIC_NEPHROPATHY_UP	BAELDE_DIABETIC_NEPHROPATHY_UP	Details ...	18	-0.7176639	-1.6756407	0.018181818	1	0.82	584	tags=39%, list=5%, signal=41%
WENDT_COHESIN_TARGETS_UP	WENDT_COHESIN_TARGETS_UP	Details ...	19	-0.6340402	-1.6748104	0	1	0.82	1780	tags=42%, list=16%, signal=50%
HINATA_NFKB_TARGETS_FIBROBLAST_UP	HINATA_NFKB_TARGETS_FIBROBLAST_UP	Details ...	43	-0.5616115	-1.6735052	0	1	0.82	693	tags=30%, list=6%, signal=32%
LANDIS_ERBB2_BREAST_TUMORS_324_DN	LANDIS_ERBB2_BREAST_TUMORS_324_DN	Details ...	115	-0.5747885	-1.6726208	0.037037037	1	0.82	1789	tags=40%, list=16%, signal=47%
MORI_SMALL_PRE_BII_LYMPHOCYTE_DN	MORI_SMALL_PRE_BII_LYMPHOCYTE_DN	Details ...	46	-0.4717677	-1.6664851	0	1	0.82	878	tags=24%, list=8%, signal=26%
KEGG_PROXIMAL_TUBULE_BICARBONATE_RECLAMATION	KEGG_PROXIMAL_TUBULE_BICARBONATE_RECLAMATION	Details ...	16	-0.6794679	-1.664741	0	1	0.84	291	tags=31%, list=3%, signal=32%
CHEN_HOXA5_TARGETS_9HR_UP	CHEN_HOXA5_TARGETS_9HR_UP	Details ...	113	-0.5546014	-1.6634924	0	0.98876595	0.84	2575	tags=52%, list=23%, signal=67%
WU_HBX_TARGETS_2_UP	WU_HBX_TARGETS_2_UP	Details ...	17	-0.5837491	-1.657559	0	0.9851743	0.85	2262	tags=47%, list=20%, signal=59%
KEGG_TASTE_TRANSDUCTION	KEGG_TASTE_TRANSDUCTION	Details ...	21	-0.5970505	-1.6515322	0	0.985071	0.85	2301	tags=48%, list=21%, signal=60%
RASHI_RESPONSE_TO_IONIZING_RADIATION_2	RASHI_RESPONSE_TO_IONIZING_RADIATION_2	Details ...	92	-0.5242686	-1.6466244	0.03846154	0.9825481	0.86	3198	tags=57%, list=29%, signal=78%
CHIARADONNA_NEOPLASTIC_TRANSFORMATION_KRAS_CDC25_DN	CHIARADONNA_NEOPLASTIC_TRANSFORMATION_KRAS_CDC25_DN	Details ...	39	-0.63706076	-1.6458844	0.037037037	0.94378877	0.86	914	tags=38%, list=8%, signal=42%
KEGG_GAP_JUNCTION	KEGG_GAP_JUNCTION	Details ...	51	-0.4489076	-1.6449661	0	0.9062535	0.86	2316	tags=33%, list=21%, signal=42%
JI_METASTASIS_REPRESSED_BY_STK11	JI_METASTASIS_REPRESSED_BY_STK11	Details ...	17	-0.6817683	-1.6428775	0.01923077	0.8795578	0.86	686	tags=35%, list=6%, signal=38%
TURASHVILI_BREAST_NORMAL_DUCTAL_VS_LOBULAR_UP	TURASHVILI_BREAST_NORMAL_DUCTAL_VS_LOBULAR_UP	Details ...	28	-0.52040005	-1.641553	0	0.85236526	0.86	1999	tags=32%, list=18%, signal=39%
BIOCARTA_STRESS_PATHWAY	BIOCARTA_STRESS_PATHWAY	Details ...	15	-0.63940215	-1.6386702	0	0.8339129	0.87	3324	tags=67%, list=30%, signal=95%
HONMA_DOCETAXEL_RESISTANCE	HONMA_DOCETAXEL_RESISTANCE	Details ...	23	-0.49540526	-1.6364596	0.020833334	0.81734914	0.89	1479	tags=22%, list=13%, signal=25%
IWANAGA_CARCINOGENESIS_BY_KRAS_PTEN_DN	IWANAGA_CARCINOGENESIS_BY_KRAS_PTEN_DN	Details ...	192	-0.49822277	-1.6353581	0.020833334	0.79628515	0.89	2297	tags=38%, list=21%, signal=46%
MCBRYAN_PUBERTAL_BREAST_5_6WK_UP	MCBRYAN_PUBERTAL_BREAST_5_6WK_UP	Details ...	83	-0.49496207	-1.6351683	0	0.76928157	0.89	1690	tags=34%, list=15%, signal=39%
AKL_HTLV1_INFECTION_DN	AKL_HTLV1_INFECTION_DN	Details ...	33	-0.63944006	-1.6317301	0	0.7670546	0.9	2349	tags=52%, list=21%, signal=65%
TENEDINI_MEGAKARYOCYTE_MARKERS	TENEDINI_MEGAKARYOCYTE_MARKERS	Details ...	29	-0.57274604	-1.6257433	0	0.7778557	0.9	2071	tags=45%, list=18%, signal=55%
BEGUM_TARGETS_OF_PAX3_FOXO1_FUSION_UP	BEGUM_TARGETS_OF_PAX3_FOXO1_FUSION_UP	Details ...	33	-0.61036855	-1.6235731	0	0.7704359	0.91	2843	tags=58%, list=25%, signal=77%
WU_HBX_TARGETS_1_DN	WU_HBX_TARGETS_1_DN	Details ...	15	-0.52752244	-1.6226106	0.05882353	0.75583565	0.91	2262	tags=47%, list=20%, signal=58%
MANN_RESPONSE_TO_AMIFOSTINE_UP	MANN_RESPONSE_TO_AMIFOSTINE_UP	Details ...	15	-0.6307774	-1.6221771	0.020408163	0.7368778	0.91	518	tags=27%, list=5%, signal=28%
BERTUCCI_MEDULLARY_VS_DUCTAL_BREAST_CANCER_UP	BERTUCCI_MEDULLARY_VS_DUCTAL_BREAST_CANCER_UP	Details ...	107	-0.42911282	-1.6198379	0	0.722968	0.91	2972	tags=36%, list=27%, signal=49%
ZHAN_MULTIPLE_MYELOMA_HP_DN	ZHAN_MULTIPLE_MYELOMA_HP_DN	Details ...	25	-0.60516894	-1.619356	0.039215688	0.7042839	0.91	2636	tags=52%, list=24%, signal=68%
KRASNOSELSKAYA_ILF3_TARGETS_DN	KRASNOSELSKAYA_ILF3_TARGETS_DN	Details ...	25	-0.54565316	-1.616064	0	0.7046912	0.91	1965	tags=36%, list=18%, signal=44%
PICCALUGA_ANGIOIMMUNOBLASTIC_LYMPHOMA_DN	PICCALUGA_ANGIOIMMUNOBLASTIC_LYMPHOMA_DN	Details ...	62	-0.57053465	-1.6107173	0	0.7200236	0.91	3192	tags=65%, list=29%, signal=90%
GARGALOVIC_RESPONSE_TO_OXIDIZED_PHOSPHOLIPIDS_BLUE_UP	GARGALOVIC_RESPONSE_TO_OXIDIZED_PHOSPHOLIPIDS_BLUE_UP	Details ...	56	-0.53329074	-1.6098213	0.018867925	0.7083851	0.91	2393	tags=48%, list=21%, signal=61%
GAZDA_DIAMOND_BLACKFAN_ANEMIA_MYELOID_DN	GAZDA_DIAMOND_BLACKFAN_ANEMIA_MYELOID_DN	Details ...	23	-0.43925887	-1.6092291	0.06666667	0.69411224	0.92	3501	tags=39%, list=31%, signal=57%
DELYS_THYROID_CANCER_DN	DELYS_THYROID_CANCER_DN	Details ...	153	-0.53164136	-1.6074848	0.016666668	0.68811196	0.93	1455	tags=39%, list=13%, signal=44%
ONDER_CDH1_SIGNALING_VIA_CTNNB1	ONDER_CDH1_SIGNALING_VIA_CTNNB1	Details ...	52	-0.6063626	-1.6073292	0.039215688	0.6719606	0.93	2121	tags=50%, list=19%, signal=61%
KIM_MYC_AMPLIFICATION_TARGETS_DN	KIM_MYC_AMPLIFICATION_TARGETS_DN	Details ...	37	-0.5689786	-1.6057882	0.03773585	0.66507804	0.93	2078	tags=49%, list=19%, signal=60%
AMIT_DELAYED_EARLY_GENES	AMIT_DELAYED_EARLY_GENES	Details ...	15	-0.7926721	-1.6026256	0.02173913	0.66866034	0.94	1038	tags=60%, list=9%, signal=66%
OSADA_ASCL1_TARGETS_DN	OSADA_ASCL1_TARGETS_DN	Details ...	15	-0.7088904	-1.5981674	0.06382979	0.67201984	0.94	1615	tags=60%, list=14%, signal=70%
PETRETTO_CARDIAC_HYPERTROPHY	PETRETTO_CARDIAC_HYPERTROPHY	Details ...	23	-0.7486088	-1.5976713	0.039215688	0.6595746	0.94	2119	tags=70%, list=19%, signal=86%
DORN_ADENOVIRUS_INFECTION_12HR_UP	DORN_ADENOVIRUS_INFECTION_12HR_UP	Details ...	18	-0.6947902	-1.5969121	0.03846154	0.6492935	0.94	1631	tags=56%, list=15%, signal=65%
KAAB_HEART_ATRIUM_VS_VENTRICLE_UP	KAAB_HEART_ATRIUM_VS_VENTRICLE_UP	Details ...	158	-0.47009546	-1.592264	0	0.660146	0.95	2414	tags=40%, list=22%, signal=50%
BLUM_RESPONSE_TO_SALIRASIB_UP	BLUM_RESPONSE_TO_SALIRASIB_UP	Details ...	169	-0.38351375	-1.5918216	0.04255319	0.64878595	0.95	1730	tags=23%, list=15%, signal=27%
ST_GA13_PATHWAY	ST_GA13_PATHWAY	Details ...	19	-0.5630005	-1.5912462	0.020833334	0.6389527	0.95	1118	tags=32%, list=10%, signal=35%
YAO_HOXA10_TARGETS_VIA_PROGESTERONE_UP	YAO_HOXA10_TARGETS_VIA_PROGESTERONE_UP	Details ...	62	-0.51989883	-1.5911604	0.018181818	0.62654597	0.95	1405	tags=34%, list=13%, signal=39%
KONDO_EZH2_TARGETS	KONDO_EZH2_TARGETS	Details ...	82	-0.4878694	-1.5849731	0.03773585	0.63902575	0.96	2545	tags=40%, list=23%, signal=52%
LANDIS_ERBB2_BREAST_PRENEOPLASTIC_DN	LANDIS_ERBB2_BREAST_PRENEOPLASTIC_DN	Details ...	45	-0.50693774	-1.5830654	0	0.63500816	0.96	1478	tags=24%, list=13%, signal=28%
LINDSTEDT_DENDRITIC_CELL_MATURATION_B	LINDSTEDT_DENDRITIC_CELL_MATURATION_B	Details ...	35	-0.54429966	-1.5823123	0.01724138	0.62762207	0.96	3018	tags=51%, list=27%, signal=70%
GERY_CEBP_TARGETS	GERY_CEBP_TARGETS	Details ...	94	-0.52977836	-1.5815189	0.020833334	0.61971915	0.96	1655	tags=39%, list=15%, signal=46%
BEIER_GLIOMA_STEM_CELL_DN	BEIER_GLIOMA_STEM_CELL_DN	Details ...	33	-0.4674135	-1.5806496	0.018867925	0.61562896	0.96	2763	tags=39%, list=25%, signal=52%
KEGG_NOD_LIKE_RECEPTOR_SIGNALING_PATHWAY	KEGG_NOD_LIKE_RECEPTOR_SIGNALING_PATHWAY	Details ...	30	-0.50812864	-1.5799526	0.041666668	0.6091477	0.97	2121	tags=40%, list=19%, signal=49%
OSWALD_HEMATOPOIETIC_STEM_CELL_IN_COLLAGEN_GEL_UP	OSWALD_HEMATOPOIETIC_STEM_CELL_IN_COLLAGEN_GEL_UP	Details ...	124	-0.5152451	-1.5788244	0.020833334	0.60413873	0.97	2483	tags=46%, list=22%, signal=58%
OSWALD_HEMATOPOIETIC_STEM_CELL_IN_COLLAGEN_GEL_DN	OSWALD_HEMATOPOIETIC_STEM_CELL_IN_COLLAGEN_GEL_DN	Details ...	124	-0.5152451	-1.5788244	0.020833334	0.5937226	0.97	2483	tags=46%, list=22%, signal=58%
GRAHAM_CML_QUIESCENT_VS_NORMAL_QUIESCENT_DN	GRAHAM_CML_QUIESCENT_VS_NORMAL_QUIESCENT_DN	Details ...	24	-0.648874	-1.5783906	0.019607844	0.5859049	0.97	2167	tags=58%, list=19%, signal=72%
IVANOVA_HEMATOPOIESIS_INTERMEDIATE_PROGENITOR	IVANOVA_HEMATOPOIESIS_INTERMEDIATE_PROGENITOR	Details ...	25	-0.4923113	-1.577676	0	0.58019835	0.97	1022	tags=20%, list=9%, signal=22%
YAO_TEMPORAL_RESPONSE_TO_PROGESTERONE_CLUSTER_5	YAO_TEMPORAL_RESPONSE_TO_PROGESTERONE_CLUSTER_5		25	-0.5886941	-1.5772243	0.01923077	0.5720806	0.97	1622	tags=32%, list=14%, signal=37%
BONOME_OVARIAN_CANCER_POOR_SURVIVAL_UP	BONOME_OVARIAN_CANCER_POOR_SURVIVAL_UP		20	-0.62674326	-1.5753641	0	0.5701164	0.97	1809	tags=45%, list=16%, signal=54%
DACOSTA_UV_RESPONSE_VIA_ERCC3_COMMON_DN	DACOSTA_UV_RESPONSE_VIA_ERCC3_COMMON_DN		220	-0.3703299	-1.5714642	0	0.5810487	0.97	2733	tags=35%, list=24%, signal=46%
AMIT_EGF_RESPONSE_120_HELA	AMIT_EGF_RESPONSE_120_HELA		47	-0.5402232	-1.568022	0.036363635	0.5881812	0.97	2400	tags=43%, list=21%, signal=54%
BIOCARTA_EDG1_PATHWAY	BIOCARTA_EDG1_PATHWAY		16	-0.6160215	-1.5664012	0.03846154	0.5872838	0.97	1122	tags=25%, list=10%, signal=28%
FOSTER_INFLAMMATORY_RESPONSE_LPS_DN	FOSTER_INFLAMMATORY_RESPONSE_LPS_DN		233	-0.45831087	-1.565933	0	0.58016115	0.97	2767	tags=44%, list=25%, signal=57%
VALK_AML_WITH_FLT3_ITD	VALK_AML_WITH_FLT3_ITD		26	-0.5911676	-1.5649958	0	0.57543373	0.97	3036	tags=54%, list=27%, signal=74%
UZONYI_RESPONSE_TO_LEUKOTRIENE_AND_THROMBIN	UZONYI_RESPONSE_TO_LEUKOTRIENE_AND_THROMBIN		28	-0.7899054	-1.5645195	0	0.57037836	0.97	1690	tags=79%, list=15%, signal=92%
AMUNDSON_RESPONSE_TO_ARSENITE	AMUNDSON_RESPONSE_TO_ARSENITE		123	-0.3965516	-1.5631815	0.03846154	0.569791	0.97	3848	tags=50%, list=34%, signal=75%
NAGASHIMA_NRG1_SIGNALING_UP	NAGASHIMA_NRG1_SIGNALING_UP		125	-0.5662554	-1.562391	0.040816326	0.565299	0.97	2468	tags=51%, list=22%, signal=65%
BIOCARTA_P38MAPK_PATHWAY	BIOCARTA_P38MAPK_PATHWAY		26	-0.5098444	-1.5618504	0.1	0.560702	0.97	2943	tags=42%, list=26%, signal=57%
LANDIS_BREAST_CANCER_PROGRESSION_DN	LANDIS_BREAST_CANCER_PROGRESSION_DN		57	-0.6669724	-1.5617927	0.04	0.553067	0.97	1495	tags=47%, list=13%, signal=54%
ALONSO_METASTASIS_UP	ALONSO_METASTASIS_UP		118	-0.37406218	-1.5615659	0.03846154	0.5462737	0.97	3132	tags=32%, list=28%, signal=44%
KYNG_ENVIRONMENTAL_STRESS_RESPONSE_UP	KYNG_ENVIRONMENTAL_STRESS_RESPONSE_UP		22	-0.5147329	-1.5590984	0.04	0.54874533	0.97	2112	tags=32%, list=19%, signal=39%
BIOCARTA_ECM_PATHWAY	BIOCARTA_ECM_PATHWAY		17	-0.57682747	-1.5577539	0.08510638	0.5474373	0.97	542	tags=24%, list=5%, signal=25%
SCHLOSSER_SERUM_RESPONSE_DN	SCHLOSSER_SERUM_RESPONSE_DN		433	-0.3389582	-1.5575259	0.020833334	0.54176486	0.97	3857	tags=42%, list=34%, signal=61%
CHEN_LVAD_SUPPORT_OF_FAILING_HEART_UP	CHEN_LVAD_SUPPORT_OF_FAILING_HEART_UP		69	-0.5448477	-1.5571549	0.01923077	0.5363076	0.97	2522	tags=54%, list=23%, signal=69%
GAZDA_DIAMOND_BLACKFAN_ANEMIA_PROGENITOR_DN	GAZDA_DIAMOND_BLACKFAN_ANEMIA_PROGENITOR_DN		35	-0.4293393	-1.5553461	0.03773585	0.5370866	0.97	2483	tags=37%, list=22%, signal=48%
HEIDENBLAD_AMPLIFIED_IN_PANCREATIC_CANCER	HEIDENBLAD_AMPLIFIED_IN_PANCREATIC_CANCER		20	-0.52869433	-1.5550416	0.02	0.5312987	0.97	1379	tags=30%, list=12%, signal=34%
MITSIADES_RESPONSE_TO_APLIDIN_UP	MITSIADES_RESPONSE_TO_APLIDIN_UP		260	-0.4197053	-1.554642	0.02173913	0.52583534	0.97	2438	tags=32%, list=22%, signal=40%
GENTILE_UV_HIGH_DOSE_DN	GENTILE_UV_HIGH_DOSE_DN		158	-0.40841684	-1.5521718	0.03846154	0.5287548	0.97	2568	tags=34%, list=23%, signal=43%
GAJATE_RESPONSE_TO_TRABECTEDIN_UP	GAJATE_RESPONSE_TO_TRABECTEDIN_UP		35	-0.5673916	-1.5515571	0.03773585	0.52569634	0.97	2124	tags=46%, list=19%, signal=56%
BOYLAN_MULTIPLE_MYELOMA_C_D_UP	BOYLAN_MULTIPLE_MYELOMA_C_D_UP		73	-0.46644622	-1.5504746	0.019607844	0.52497363	0.97	2901	tags=44%, list=26%, signal=59%
RUGO_ENVIRONMENTAL_STRESS_RESPONSE_UP	RUGO_ENVIRONMENTAL_STRESS_RESPONSE_UP		20	-0.535903	-1.5499997	0.02	0.5198075	0.97	2112	tags=35%, list=19%, signal=43%
GENTILE_UV_RESPONSE_CLUSTER_D2	GENTILE_UV_RESPONSE_CLUSTER_D2		16	-0.65340817	-1.5488025	0	0.5182437	0.97	2121	tags=56%, list=19%, signal=69%
DACOSTA_UV_RESPONSE_VIA_ERCC3_COMMON_UP	DACOSTA_UV_RESPONSE_VIA_ERCC3_COMMON_UP		43	-0.50457126	-1.546359	0	0.5219525	0.97	4005	tags=56%, list=36%, signal=87%
XU_GH1_EXOGENOUS_TARGETS_UP	XU_GH1_EXOGENOUS_TARGETS_UP		18	-0.6661708	-1.5443891	0.08163265	0.5234387	0.98	1939	tags=50%, list=17%, signal=60%
ADDYA_ERYTHROID_DIFFERENTIATION_BY_HEMIN	ADDYA_ERYTHROID_DIFFERENTIATION_BY_HEMIN		46	-0.4756612	-1.5441707	0	0.5184977	0.98	2781	tags=41%, list=25%, signal=55%
GOLDRATH_IMMUNE_MEMORY	GOLDRATH_IMMUNE_MEMORY		52	-0.5186546	-1.5436841	0.019607844	0.51417106	0.98	2612	tags=50%, list=23%, signal=65%
TAKEDA_TARGETS_OF_NUP98_HOXA9_FUSION_6HR_UP	TAKEDA_TARGETS_OF_NUP98_HOXA9_FUSION_6HR_UP		47	-0.5159322	-1.539004	0	0.5275326	1	1615	tags=36%, list=14%, signal=42%
BIOCARTA_MAPK_PATHWAY	BIOCARTA_MAPK_PATHWAY		56	-0.4206688	-1.5388461	0.07017544	0.5230167	1	3324	tags=45%, list=30%, signal=63%
REACTOME_SMOOTH_MUSCLE_CONTRACTION	REACTOME_SMOOTH_MUSCLE_CONTRACTION		17	-0.60484016	-1.5347646	0.03773585	0.53556424	1	3471	tags=71%, list=31%, signal=102%
VALK_AML_CLUSTER_1	VALK_AML_CLUSTER_1		16	-0.6477251	-1.5339929	0.04	0.5311541	1	2106	tags=50%, list=19%, signal=61%
KEGG_PROSTATE_CANCER	KEGG_PROSTATE_CANCER		50	-0.39258263	-1.5332147	0.02	0.5291497	1	3500	tags=40%, list=31%, signal=58%
MIDORIKAWA_AMPLIFIED_IN_LIVER_CANCER	MIDORIKAWA_AMPLIFIED_IN_LIVER_CANCER		26	-0.4927329	-1.532875	0	0.52482116	1	2405	tags=46%, list=21%, signal=59%
HALMOS_CEBPA_TARGETS_UP	HALMOS_CEBPA_TARGETS_UP		29	-0.57515746	-1.5325207	0	0.5208691	1	2066	tags=55%, list=18%, signal=67%
BARIS_THYROID_CANCER_DN	BARIS_THYROID_CANCER_DN		43	-0.4749778	-1.5310866	0.040816326	0.5218358	1	2547	tags=42%, list=23%, signal=54%
TIAN_TNF_SIGNALING_VIA_NFKB	TIAN_TNF_SIGNALING_VIA_NFKB		16	-0.7412791	-1.5299631	0	0.5200557	1	1118	tags=63%, list=10%, signal=69%
FLECHNER_PBL_KIDNEY_TRANSPLANT_OK_VS_DONOR_DN	FLECHNER_PBL_KIDNEY_TRANSPLANT_OK_VS_DONOR_DN		28	-0.43325603	-1.5293128	0.074074075	0.51679885	1	3905	tags=46%, list=35%, signal=71%
WELCSH_BRCA1_TARGETS_1_UP	WELCSH_BRCA1_TARGETS_1_UP		125	-0.396259	-1.52829	0.023255814	0.51601195	1	4187	tags=50%, list=37%, signal=78%
MILI_PSEUDOPODIA	MILI_PSEUDOPODIA		22	-0.49962094	-1.5279301	0.039215688	0.51213646	1	3659	tags=64%, list=33%, signal=94%
REACTOME_G_ALPHA_S_SIGNALLING_EVENTS	REACTOME_G_ALPHA_S_SIGNALLING_EVENTS		79	-0.43795753	-1.5267456	0	0.51179516	1	2824	tags=42%, list=25%, signal=55%
TSAI_RESPONSE_TO_IONIZING_RADIATION	TSAI_RESPONSE_TO_IONIZING_RADIATION		84	-0.4645491	-1.52617	0.020833334	0.5097214	1	2726	tags=43%, list=24%, signal=56%
MISHRA_CARCINOMA_ASSOCIATED_FIBROBLAST_DN	MISHRA_CARCINOMA_ASSOCIATED_FIBROBLAST_DN		17	-0.5251718	-1.5252571	0.019607844	0.50869167	1	1135	tags=29%, list=10%, signal=33%
NATSUME_RESPONSE_TO_INTERFERON_BETA_UP	NATSUME_RESPONSE_TO_INTERFERON_BETA_UP		42	-0.5211977	-1.5245043	0.074074075	0.50724477	1	2051	tags=36%, list=18%, signal=44%
GRADE_COLON_VS_RECTAL_CANCER_DN	GRADE_COLON_VS_RECTAL_CANCER_DN		27	-0.4897753	-1.5243235	0.040816326	0.50360847	1	1077	tags=22%, list=10%, signal=25%
SAGIV_CD24_TARGETS_DN	SAGIV_CD24_TARGETS_DN		30	-0.5628033	-1.5201775	0.01923077	0.5153875	1	831	tags=27%, list=7%, signal=29%
ZHANG_PROLIFERATING_VS_QUIESCENT	ZHANG_PROLIFERATING_VS_QUIESCENT		32	-0.5254005	-1.5177469	0.039215688	0.5182943	1	878	tags=31%, list=8%, signal=34%
WANG_METHYLATED_IN_BREAST_CANCER	WANG_METHYLATED_IN_BREAST_CANCER		23	-0.61264926	-1.5174652	0.045454547	0.51432824	1	1304	tags=43%, list=12%, signal=49%
HELLER_SILENCED_BY_METHYLATION_DN	HELLER_SILENCED_BY_METHYLATION_DN		61	-0.46659708	-1.5164309	0.03846154	0.51409715	1	1988	tags=39%, list=18%, signal=48%
RODRIGUES_THYROID_CARCINOMA_DN	RODRIGUES_THYROID_CARCINOMA_DN		32	-0.55369633	-1.5152346	0.020833334	0.51265466	1	1432	tags=34%, list=13%, signal=39%
ZHAN_V2_LATE_DIFFERENTIATION_GENES	ZHAN_V2_LATE_DIFFERENTIATION_GENES		27	-0.4623808	-1.5151922	0.02173913	0.5082147	1	2913	tags=37%, list=26%, signal=50%
DACOSTA_UV_RESPONSE_VIA_ERCC3_XPCS_DN	DACOSTA_UV_RESPONSE_VIA_ERCC3_XPCS_DN		31	-0.53470635	-1.5150932	0.020408163	0.5043036	1	1203	tags=29%, list=11%, signal=32%
GARGALOVIC_RESPONSE_TO_OXIDIZED_PHOSPHOLIPIDS_BLACK_UP	GARGALOVIC_RESPONSE_TO_OXIDIZED_PHOSPHOLIPIDS_BLACK_UP		20	-0.53305817	-1.5138338	0	0.50456405	1	1693	tags=40%, list=15%, signal=47%
HAHTOLA_MYCOSIS_FUNGOIDES_SKIN_UP	HAHTOLA_MYCOSIS_FUNGOIDES_SKIN_UP		117	-0.3929043	-1.5118786	0.06382979	0.5050992	1	3258	tags=38%, list=29%, signal=54%
ASTON_MAJOR_DEPRESSIVE_DISORDER_UP	ASTON_MAJOR_DEPRESSIVE_DISORDER_UP		25	-0.5144552	-1.511373	0	0.50235146	1	1729	tags=44%, list=15%, signal=52%
SMITH_TERT_TARGETS_UP	SMITH_TERT_TARGETS_UP		85	-0.40531114	-1.5109496	0.01923077	0.4992748	1	2921	tags=40%, list=26%, signal=54%
WANG_CLIM2_TARGETS_DN	WANG_CLIM2_TARGETS_DN		102	-0.35832807	-1.5097454	0.08163265	0.49849796	1	3333	tags=41%, list=30%, signal=58%
REACTOME_INTEGRIN_ALPHAIIBBETA3_SIGNALING	REACTOME_INTEGRIN_ALPHAIIBBETA3_SIGNALING		17	-0.66472656	-1.508897	0.0754717	0.49695024	1	542	tags=29%, list=5%, signal=31%
HEDENFALK_BREAST_CANCER_BRACX_UP	HEDENFALK_BREAST_CANCER_BRACX_UP		15	-0.5187949	-1.5086977	0.06122449	0.49354902	1	1131	tags=27%, list=10%, signal=30%
BILBAN_B_CLL_LPL_DN	BILBAN_B_CLL_LPL_DN		25	-0.58832926	-1.5060624	0	0.49915898	1	852	tags=32%, list=8%, signal=35%
CROMER_METASTASIS_UP	CROMER_METASTASIS_UP		36	-0.47983247	-1.5050822	0.02	0.49829057	1	3258	tags=47%, list=29%, signal=66%
BROWNE_HCMV_INFECTION_2HR_UP	BROWNE_HCMV_INFECTION_2HR_UP		21	-0.6447426	-1.505066	0	0.49423942	1	1183	tags=52%, list=11%, signal=58%
BOYLAN_MULTIPLE_MYELOMA_C_CLUSTER_DN	BOYLAN_MULTIPLE_MYELOMA_C_CLUSTER_DN		20	-0.62154806	-1.5025808	0.01923077	0.4977807	1	1942	tags=50%, list=17%, signal=60%
CHIBA_RESPONSE_TO_TSA_UP	CHIBA_RESPONSE_TO_TSA_UP		32	-0.5414375	-1.49941	0.020833334	0.5044384	1	1123	tags=31%, list=10%, signal=35%
FLECHNER_BIOPSY_KIDNEY_TRANSPLANT_OK_VS_DONOR_UP	FLECHNER_BIOPSY_KIDNEY_TRANSPLANT_OK_VS_DONOR_UP		340	-0.35651484	-1.4990586	0.039215688	0.50175405	1	3371	tags=38%, list=30%, signal=53%
RIGGI_EWING_SARCOMA_PROGENITOR_DN	RIGGI_EWING_SARCOMA_PROGENITOR_DN		114	-0.476546	-1.4987364	0.037037037	0.49907964	1	2459	tags=43%, list=22%, signal=55%
YAO_TEMPORAL_RESPONSE_TO_PROGESTERONE_CLUSTER_7	YAO_TEMPORAL_RESPONSE_TO_PROGESTERONE_CLUSTER_7		56	-0.39218292	-1.4986467	0	0.49533918	1	2617	tags=34%, list=23%, signal=44%
TAVOR_CEBPA_TARGETS_UP	TAVOR_CEBPA_TARGETS_UP		36	-0.48430747	-1.4982905	0.023809524	0.4925658	1	1616	tags=36%, list=14%, signal=42%
FALVELLA_SMOKERS_WITH_LUNG_CANCER	FALVELLA_SMOKERS_WITH_LUNG_CANCER		47	-0.48605487	-1.4967821	0.020408163	0.49541023	1	727	tags=26%, list=6%, signal=27%
ENK_UV_RESPONSE_EPIDERMIS_DN	ENK_UV_RESPONSE_EPIDERMIS_DN		350	-0.38154522	-1.4964728	0.05882353	0.49317792	1	2304	tags=31%, list=21%, signal=38%
SMID_BREAST_CANCER_LUMINAL_A_UP	SMID_BREAST_CANCER_LUMINAL_A_UP		52	-0.6036667	-1.4958203	0.019607844	0.49197018	1	1314	tags=42%, list=12%, signal=48%
CASORELLI_ACUTE_PROMYELOCYTIC_LEUKEMIA_UP	CASORELLI_ACUTE_PROMYELOCYTIC_LEUKEMIA_UP		97	-0.44350803	-1.4950148	0.020833334	0.4909848	1	1644	tags=29%, list=15%, signal=34%
KAYO_CALORIE_RESTRICTION_MUSCLE_DN	KAYO_CALORIE_RESTRICTION_MUSCLE_DN		47	-0.48260486	-1.4923874	0.06666667	0.49558756	1	2711	tags=43%, list=24%, signal=56%
DORN_ADENOVIRUS_INFECTION_24HR_DN	DORN_ADENOVIRUS_INFECTION_24HR_DN		32	-0.5474432	-1.4901955	0.09259259	0.5009012	1	2255	tags=53%, list=20%, signal=66%
NAKAJIMA_MAST_CELL	NAKAJIMA_MAST_CELL		22	-0.5286649	-1.4898611	0.03846154	0.4986297	1	2906	tags=41%, list=26%, signal=55%
TONKS_TARGETS_OF_RUNX1_RUNX1T1_FUSION_HSC_UP	TONKS_TARGETS_OF_RUNX1_RUNX1T1_FUSION_HSC_UP		109	-0.48160562	-1.4888564	0.039215688	0.49789447	1	2342	tags=43%, list=21%, signal=54%
DAVICIONI_PAX_FOXO1_SIGNATURE_IN_ARMS_UP	DAVICIONI_PAX_FOXO1_SIGNATURE_IN_ARMS_UP		34	-0.44249803	-1.4883746	0	0.49574235	1	2121	tags=38%, list=19%, signal=47%
GAUSSMANN_MLL_AF4_FUSION_TARGETS_F_UP	GAUSSMANN_MLL_AF4_FUSION_TARGETS_F_UP		105	-0.5043966	-1.4876618	0.020408163	0.49440628	1	2029	tags=38%, list=18%, signal=46%
KEGG_GLYCOSPHINGOLIPID_BIOSYNTHESIS_GANGLIO_SERIES	KEGG_GLYCOSPHINGOLIPID_BIOSYNTHESIS_GANGLIO_SERIES		15	-0.6357844	-1.487553	0.04347826	0.49151826	1	1573	tags=40%, list=14%, signal=46%
LU_AGING_BRAIN_DN	LU_AGING_BRAIN_DN		155	-0.44276413	-1.4869368	0.019607844	0.49077374	1	2342	tags=37%, list=21%, signal=47%
BERENJENO_TRANSFORMED_BY_RHOA_FOREVER_UP	BERENJENO_TRANSFORMED_BY_RHOA_FOREVER_UP		15	-0.6644685	-1.4855524	0.01923077	0.49209836	1	1345	tags=47%, list=12%, signal=53%
MAYBURD_RESPONSE_TO_L663536_DN	MAYBURD_RESPONSE_TO_L663536_DN		34	-0.40421528	-1.4855355	0.06382979	0.48865712	1	3522	tags=41%, list=31%, signal=60%
TURASHVILI_BREAST_DUCTAL_CARCINOMA_VS_LOBULAR_NORMAL_DN	TURASHVILI_BREAST_DUCTAL_CARCINOMA_VS_LOBULAR_NORMAL_DN		32	-0.58394426	-1.4854975	0.06382979	0.48535463	1	1180	tags=38%, list=11%, signal=42%
BOYAULT_LIVER_CANCER_SUBCLASS_G6_UP	BOYAULT_LIVER_CANCER_SUBCLASS_G6_UP		41	-0.4980914	-1.4853177	0.018518519	0.4833378	1	2796	tags=41%, list=25%, signal=55%
MAHADEVAN_IMATINIB_RESISTANCE_DN	MAHADEVAN_IMATINIB_RESISTANCE_DN		16	-0.70253706	-1.483484	0.04	0.48679698	1	781	tags=50%, list=7%, signal=54%
GOTTWEIN_TARGETS_OF_KSHV_MIR_K12_11	GOTTWEIN_TARGETS_OF_KSHV_MIR_K12_11		32	-0.43350297	-1.4831345	0.11627907	0.4847975	1	3795	tags=41%, list=34%, signal=61%
BASSO_HAIRY_CELL_LEUKEMIA_DN	BASSO_HAIRY_CELL_LEUKEMIA_DN		50	-0.5132548	-1.482984	0.02173913	0.48205513	1	937	tags=24%, list=8%, signal=26%
MISSIAGLIA_REGULATED_BY_METHYLATION_UP	MISSIAGLIA_REGULATED_BY_METHYLATION_UP		68	-0.47640216	-1.4829065	0	0.4789828	1	2121	tags=31%, list=19%, signal=38%
SWEET_LUNG_CANCER_KRAS_DN	SWEET_LUNG_CANCER_KRAS_DN		324	-0.51285833	-1.4820447	0.040816326	0.47865993	1	2265	tags=47%, list=20%, signal=57%
AMIT_EGF_RESPONSE_40_HELA	AMIT_EGF_RESPONSE_40_HELA		26	-0.63486886	-1.4814214	0.06122449	0.47763893	1	1797	tags=50%, list=16%, signal=59%
KIM_MYCN_AMPLIFICATION_TARGETS_DN	KIM_MYCN_AMPLIFICATION_TARGETS_DN		45	-0.48743424	-1.4809681	0.018518519	0.4761124	1	3804	tags=62%, list=34%, signal=94%
RASHI_RESPONSE_TO_IONIZING_RADIATION_5	RASHI_RESPONSE_TO_IONIZING_RADIATION_5		106	-0.36380652	-1.4805669	0	0.47408545	1	2385	tags=28%, list=21%, signal=36%
WATANABE_RECTAL_CANCER_RADIOTHERAPY_RESPONSIVE_DN	WATANABE_RECTAL_CANCER_RADIOTHERAPY_RESPONSIVE_DN		56	-0.46123138	-1.4801497	0.06	0.4721733	1	2738	tags=39%, list=24%, signal=52%
KEGG_VASCULAR_SMOOTH_MUSCLE_CONTRACTION	KEGG_VASCULAR_SMOOTH_MUSCLE_CONTRACTION		74	-0.45293075	-1.4801404	0.021276595	0.4691916	1	2343	tags=38%, list=21%, signal=48%
DACOSTA_ERCC3_ALLELE_XPCS_VS_TTD_DN	DACOSTA_ERCC3_ALLELE_XPCS_VS_TTD_DN		17	-0.58399945	-1.4797097	0.078431375	0.46789727	1	634	tags=41%, list=6%, signal=44%
FERRANDO_T_ALL_WITH_MLL_ENL_FUSION_UP	FERRANDO_T_ALL_WITH_MLL_ENL_FUSION_UP		52	-0.45075023	-1.4793136	0.083333336	0.46608388	1	2954	tags=44%, list=26%, signal=60%
SAKAI_TUMOR_INFILTRATING_MONOCYTES_UP	SAKAI_TUMOR_INFILTRATING_MONOCYTES_UP		18	-0.46361265	-1.478827	0.057692308	0.46563265	1	2381	tags=39%, list=21%, signal=49%
KORKOLA_YOLK_SAC_TUMOR	KORKOLA_YOLK_SAC_TUMOR		32	-0.5526978	-1.4780955	0	0.4654638	1	1984	tags=41%, list=18%, signal=49%
PICCALUGA_ANGIOIMMUNOBLASTIC_LYMPHOMA_UP	PICCALUGA_ANGIOIMMUNOBLASTIC_LYMPHOMA_UP		119	-0.53600115	-1.4777222	0.09803922	0.46397132	1	2380	tags=47%, list=21%, signal=59%
UEDA_CENTRAL_CLOCK	UEDA_CENTRAL_CLOCK		66	-0.45584548	-1.4767996	0.020833334	0.4638485	1	1508	tags=24%, list=13%, signal=28%
NGUYEN_NOTCH1_TARGETS_DN	NGUYEN_NOTCH1_TARGETS_DN		47	-0.4644551	-1.4764504	0.055555556	0.4621436	1	1615	tags=36%, list=14%, signal=42%
ROSS_AML_WITH_AML1_ETO_FUSION	ROSS_AML_WITH_AML1_ETO_FUSION		45	-0.41256303	-1.475112	0.019607844	0.46364832	1	2906	tags=40%, list=26%, signal=54%
BROWNE_HCMV_INFECTION_24HR_UP	BROWNE_HCMV_INFECTION_24HR_UP		99	-0.37243804	-1.474645	0.020408163	0.46268985	1	3323	tags=41%, list=30%, signal=58%
LEE_LIVER_CANCER_MYC_TGFA_UP	LEE_LIVER_CANCER_MYC_TGFA_UP		46	-0.5457548	-1.4738561	0.04761905	0.4628056	1	2078	tags=41%, list=19%, signal=51%
BALDWIN_PRKCI_TARGETS_UP	BALDWIN_PRKCI_TARGETS_UP		26	-0.49777442	-1.4722259	0.10204082	0.46509117	1	2372	tags=46%, list=21%, signal=58%
KOKKINAKIS_METHIONINE_DEPRIVATION_96HR_UP	KOKKINAKIS_METHIONINE_DEPRIVATION_96HR_UP		75	-0.41465285	-1.4709195	0.054545455	0.46684232	1	845	tags=21%, list=8%, signal=23%
KIM_WT1_TARGETS_UP	KIM_WT1_TARGETS_UP		133	-0.46372128	-1.4700524	0.04255319	0.4675741	1	2255	tags=38%, list=20%, signal=47%
REACTOME_G_BETA_GAMMA_SIGNALLING_THROUGH_PLC_BETA	REACTOME_G_BETA_GAMMA_SIGNALLING_THROUGH_PLC_BETA		15	-0.5284024	-1.4692345	0.09615385	0.46759522	1	2709	tags=53%, list=24%, signal=70%
BECKER_TAMOXIFEN_RESISTANCE_DN	BECKER_TAMOXIFEN_RESISTANCE_DN		30	-0.5008735	-1.4690583	0.056603774	0.46530965	1	1842	tags=37%, list=16%, signal=44%
DACOSTA_UV_RESPONSE_VIA_ERCC3_DN	DACOSTA_UV_RESPONSE_VIA_ERCC3_DN		438	-0.3381032	-1.4684318	0.04	0.46432063	1	3263	tags=37%, list=29%, signal=50%
MULLIGHAN_MLL_SIGNATURE_1_DN	MULLIGHAN_MLL_SIGNATURE_1_DN		140	-0.4184297	-1.4684268	0.040816326	0.46162108	1	2242	tags=31%, list=20%, signal=39%
ST_G_ALPHA_I_PATHWAY	ST_G_ALPHA_I_PATHWAY		20	-0.43121183	-1.4684142	0.037037037	0.45923507	1	1996	tags=30%, list=18%, signal=36%
LINDGREN_BLADDER_CANCER_CLUSTER_2B	LINDGREN_BLADDER_CANCER_CLUSTER_2B		243	-0.5250785	-1.46771	0.083333336	0.458878	1	2911	tags=49%, list=26%, signal=65%
ELVIDGE_HIF1A_TARGETS_UP	ELVIDGE_HIF1A_TARGETS_UP		41	-0.46910557	-1.4663649	0.041666668	0.46060237	1	2548	tags=39%, list=23%, signal=50%
HORIUCHI_WTAP_TARGETS_UP	HORIUCHI_WTAP_TARGETS_UP		160	-0.4196992	-1.4662046	0.041666668	0.4586302	1	1416	tags=27%, list=13%, signal=30%
BROWNE_HCMV_INFECTION_20HR_DN	BROWNE_HCMV_INFECTION_20HR_DN		61	-0.4449467	-1.4659967	0.04	0.45657352	1	2858	tags=41%, list=26%, signal=55%
WANG_CISPLATIN_RESPONSE_AND_XPC_DN	WANG_CISPLATIN_RESPONSE_AND_XPC_DN		87	-0.39879474	-1.4659712	0.08	0.454173	1	2067	tags=30%, list=18%, signal=36%
KEGG_ACUTE_MYELOID_LEUKEMIA	KEGG_ACUTE_MYELOID_LEUKEMIA		36	-0.39059168	-1.4655324	0	0.4529387	1	2950	tags=36%, list=26%, signal=49%
THEILGAARD_NEUTROPHIL_AT_SKIN_WOUND_UP	THEILGAARD_NEUTROPHIL_AT_SKIN_WOUND_UP		51	-0.4238178	-1.4639633	0.020408163	0.4553884	1	2719	tags=41%, list=24%, signal=54%
SHIPP_DLBCL_VS_FOLLICULAR_LYMPHOMA_DN	SHIPP_DLBCL_VS_FOLLICULAR_LYMPHOMA_DN		29	-0.5462621	-1.4634358	0	0.45440343	1	2772	tags=48%, list=25%, signal=64%
WAMUNYOKOLI_OVARIAN_CANCER_LMP_DN	WAMUNYOKOLI_OVARIAN_CANCER_LMP_DN		98	-0.429156	-1.4629065	0.08163265	0.45391434	1	2650	tags=38%, list=24%, signal=49%
DAVICIONI_TARGETS_OF_PAX_FOXO1_FUSIONS_UP	DAVICIONI_TARGETS_OF_PAX_FOXO1_FUSIONS_UP		156	-0.44046804	-1.4626806	0.0754717	0.45225373	1	2338	tags=41%, list=21%, signal=51%
HSIAO_HOUSEKEEPING_GENES	HSIAO_HOUSEKEEPING_GENES		275	-0.249752	-1.462288	0.08695652	0.45085976	1	4190	tags=36%, list=37%, signal=56%
NAGASHIMA_EGF_SIGNALING_UP	NAGASHIMA_EGF_SIGNALING_UP		41	-0.6319667	-1.4606396	0.13043478	0.45232046	1	1797	tags=56%, list=16%, signal=67%
SANA_TNF_SIGNALING_DN	SANA_TNF_SIGNALING_DN		58	-0.46698973	-1.45965	0.019607844	0.45251217	1	2423	tags=38%, list=22%, signal=48%
KENNY_CTNNB1_TARGETS_DN	KENNY_CTNNB1_TARGETS_DN		28	-0.47363618	-1.4594021	0.046511628	0.45093083	1	1901	tags=29%, list=17%, signal=34%
ENK_UV_RESPONSE_KERATINOCYTE_UP	ENK_UV_RESPONSE_KERATINOCYTE_UP		379	-0.29917347	-1.458917	0.022727273	0.45004988	1	1933	tags=19%, list=17%, signal=22%
LI_PROSTATE_CANCER_EPIGENETIC	LI_PROSTATE_CANCER_EPIGENETIC		15	-0.6221027	-1.4570404	0.040816326	0.45283207	1	942	tags=33%, list=8%, signal=36%
REACTOME_INTEGRIN_CELL_SURFACE_INTERACTIONS	REACTOME_INTEGRIN_CELL_SURFACE_INTERACTIONS		53	-0.54559934	-1.4556576	0.094339624	0.45455274	1	1936	tags=40%, list=17%, signal=48%
SASSON_RESPONSE_TO_FORSKOLIN_UP	SASSON_RESPONSE_TO_FORSKOLIN_UP		49	-0.41740838	-1.4547278	0.06122449	0.45642817	1	2117	tags=29%, list=19%, signal=35%
TSENG_ADIPOGENIC_POTENTIAL_DN	TSENG_ADIPOGENIC_POTENTIAL_DN		34	-0.53593224	-1.4524672	0.09615385	0.4615332	1	1757	tags=44%, list=16%, signal=52%
MARTINEZ_RB1_TARGETS_DN	MARTINEZ_RB1_TARGETS_DN		394	-0.33222264	-1.4515673	0	0.46214253	1	1890	tags=23%, list=17%, signal=26%
CROONQUIST_STROMAL_STIMULATION_UP	CROONQUIST_STROMAL_STIMULATION_UP		34	-0.6240225	-1.4511583	0.10204082	0.461307	1	2115	tags=56%, list=19%, signal=69%
HUANG_DASATINIB_RESISTANCE_UP	HUANG_DASATINIB_RESISTANCE_UP		52	-0.48145485	-1.4496614	0.09259259	0.462912	1	2922	tags=48%, list=26%, signal=65%
WANG_SMARCE1_TARGETS_UP	WANG_SMARCE1_TARGETS_UP		106	-0.51896966	-1.4496231	0.10638298	0.4606111	1	2136	tags=42%, list=19%, signal=52%
REACTOME_TRAF6_MEDIATED_INDUCTION_OF_THE_ANTIVIRAL_CYTOKINE_IFN_ALPHA_BETA_CASCADE	REACTOME_TRAF6_MEDIATED_INDUCTION_OF_THE_ANTIVIRAL_CYTOKINE_IFN_ALPHA_BETA_CASCADE		31	-0.48019433	-1.4485569	0.12962963	0.46164936	1	3269	tags=52%, list=29%, signal=73%
NUTT_GBM_VS_AO_GLIOMA_DN	NUTT_GBM_VS_AO_GLIOMA_DN		28	-0.47526816	-1.4484819	0.10909091	0.45944867	1	4450	tags=61%, list=40%, signal=101%
NUYTTEN_NIPP1_TARGETS_UP	NUYTTEN_NIPP1_TARGETS_UP		355	-0.3431836	-1.4484458	0.01923077	0.45732048	1	2136	tags=26%, list=19%, signal=31%
MURAKAMI_UV_RESPONSE_6HR_UP	MURAKAMI_UV_RESPONSE_6HR_UP		22	-0.5096136	-1.4478143	0.04	0.45690504	1	1856	tags=36%, list=17%, signal=44%
HUANG_FOXA2_TARGETS_UP	HUANG_FOXA2_TARGETS_UP		26	-0.54002863	-1.4470156	0.01923077	0.45648113	1	2152	tags=54%, list=19%, signal=67%
LIU_TARGETS_OF_VMYB_VS_CMYB_DN	LIU_TARGETS_OF_VMYB_VS_CMYB_DN		26	-0.53301483	-1.4469974	0.04	0.45427802	1	3152	tags=58%, list=28%, signal=80%
REACTOME_TOLL_LIKE_RECEPTOR_3_CASCADE	REACTOME_TOLL_LIKE_RECEPTOR_3_CASCADE		37	-0.46432355	-1.4465266	0.08163265	0.4540724	1	3269	tags=49%, list=29%, signal=68%
NEWMAN_ERCC6_TARGETS_UP	NEWMAN_ERCC6_TARGETS_UP		15	-0.5129218	-1.4462095	0.046511628	0.45314807	1	559	tags=20%, list=5%, signal=21%
BUYTAERT_PHOTODYNAMIC_THERAPY_STRESS_UP	BUYTAERT_PHOTODYNAMIC_THERAPY_STRESS_UP		428	-0.3509987	-1.4455872	0.06122449	0.45293036	1	3121	tags=38%, list=28%, signal=51%
WAMUNYOKOLI_OVARIAN_CANCER_GRADES_1_2_DN	WAMUNYOKOLI_OVARIAN_CANCER_GRADES_1_2_DN		36	-0.53628004	-1.4454918	0.078431375	0.45121786	1	2590	tags=50%, list=23%, signal=65%
CHANDRAN_METASTASIS_DN	CHANDRAN_METASTASIS_DN		57	-0.46304822	-1.4453646	0.01923077	0.4493791	1	1340	tags=30%, list=12%, signal=34%
HOFFMANN_PRE_BI_TO_LARGE_PRE_BII_LYMPHOCYTE_DN	HOFFMANN_PRE_BI_TO_LARGE_PRE_BII_LYMPHOCYTE_DN		51	-0.49056298	-1.443961	0.040816326	0.4513568	1	2395	tags=37%, list=21%, signal=47%
DIRMEIER_LMP1_RESPONSE_EARLY	DIRMEIER_LMP1_RESPONSE_EARLY		36	-0.5464923	-1.4438844	0.06382979	0.44925198	1	2438	tags=53%, list=22%, signal=67%
BROWNE_HCMV_INFECTION_48HR_UP	BROWNE_HCMV_INFECTION_48HR_UP		117	-0.37021738	-1.4435549	0	0.44825217	1	2555	tags=31%, list=23%, signal=39%
BROWNE_HCMV_INFECTION_6HR_DN	BROWNE_HCMV_INFECTION_6HR_DN		89	-0.41384348	-1.4434081	0.018867925	0.4462328	1	2468	tags=35%, list=22%, signal=44%
UDAYAKUMAR_MED1_TARGETS_DN	UDAYAKUMAR_MED1_TARGETS_DN		146	-0.4108576	-1.4430192	0.039215688	0.44475085	1	2996	tags=41%, list=27%, signal=55%
ZHOU_INFLAMMATORY_RESPONSE_FIMA_UP	ZHOU_INFLAMMATORY_RESPONSE_FIMA_UP		235	-0.40769747	-1.4429502	0.021276595	0.44277686	1	2539	tags=32%, list=23%, signal=41%
BIOCARTA_HIVNEF_PATHWAY	BIOCARTA_HIVNEF_PATHWAY		33	-0.4799136	-1.4419526	0.08695652	0.44302258	1	3415	tags=45%, list=30%, signal=65%
DACOSTA_UV_RESPONSE_VIA_ERCC3_UP	DACOSTA_UV_RESPONSE_VIA_ERCC3_UP		222	-0.30810302	-1.4418311	0	0.44160536	1	4062	tags=37%, list=36%, signal=57%
VANHARANTA_UTERINE_FIBROID_DN	VANHARANTA_UTERINE_FIBROID_DN		38	-0.550062	-1.441317	0.06122449	0.4409443	1	2701	tags=55%, list=24%, signal=73%
KEGG_CARDIAC_MUSCLE_CONTRACTION	KEGG_CARDIAC_MUSCLE_CONTRACTION		58	-0.47669995	-1.4390597	0.06122449	0.44612178	1	2265	tags=33%, list=20%, signal=41%
HOFMANN_CELL_LYMPHOMA_UP	HOFMANN_CELL_LYMPHOMA_UP		26	-0.46681926	-1.4390329	0.06521739	0.44407535	1	558	tags=23%, list=5%, signal=24%
DAZARD_RESPONSE_TO_UV_SCC_UP	DAZARD_RESPONSE_TO_UV_SCC_UP		57	-0.4311686	-1.4384638	0.06382979	0.44383326	1	1978	tags=26%, list=18%, signal=32%
GEISS_RESPONSE_TO_DSRNA_UP	GEISS_RESPONSE_TO_DSRNA_UP		25	-0.63253045	-1.4375134	0	0.44546887	1	2121	tags=52%, list=19%, signal=64%
MULLIGHAN_NPM1_MUTATED_SIGNATURE_2_DN	MULLIGHAN_NPM1_MUTATED_SIGNATURE_2_DN		43	-0.38998622	-1.4366772	0.06666667	0.44628063	1	978	tags=19%, list=9%, signal=20%
KIM_WT1_TARGETS_8HR_UP	KIM_WT1_TARGETS_8HR_UP		108	-0.45445928	-1.4359542	0.06521739	0.44579828	1	2810	tags=44%, list=25%, signal=58%
XU_GH1_AUTOCRINE_TARGETS_UP	XU_GH1_AUTOCRINE_TARGETS_UP		93	-0.41222277	-1.4358798	0.0625	0.44404557	1	2145	tags=32%, list=19%, signal=40%
BOQUEST_STEM_CELL_CULTURED_VS_FRESH_DN	BOQUEST_STEM_CELL_CULTURED_VS_FRESH_DN		18	-0.62219733	-1.434881	0.06	0.44492346	1	2408	tags=67%, list=22%, signal=85%
LENAOUR_DENDRITIC_CELL_MATURATION_UP	LENAOUR_DENDRITIC_CELL_MATURATION_UP		65	-0.48187616	-1.4343644	0.041666668	0.44450825	1	3416	tags=52%, list=31%, signal=75%
WEIGEL_OXIDATIVE_STRESS_BY_HNE_AND_TBH	WEIGEL_OXIDATIVE_STRESS_BY_HNE_AND_TBH		38	-0.4162076	-1.4341954	0.021276595	0.4437065	1	2996	tags=45%, list=27%, signal=61%
ZHU_CMV_ALL_DN	ZHU_CMV_ALL_DN		49	-0.5030271	-1.4326551	0.078431375	0.44520816	1	1987	tags=39%, list=18%, signal=47%
BIOCARTA_CDC42RAC_PATHWAY	BIOCARTA_CDC42RAC_PATHWAY		15	-0.49868235	-1.4322696	0.06666667	0.44446188	1	442	tags=20%, list=4%, signal=21%
TOMLINS_PROSTATE_CANCER_DN	TOMLINS_PROSTATE_CANCER_DN		19	-0.6873618	-1.4318353	0.09259259	0.44375843	1	2181	tags=68%, list=19%, signal=85%
AMIT_SERUM_RESPONSE_40_MCF10A	AMIT_SERUM_RESPONSE_40_MCF10A		22	-0.6722785	-1.4308254	0.08888889	0.44432193	1	1466	tags=55%, list=13%, signal=63%
SCHUETZ_BREAST_CANCER_DUCTAL_INVASIVE_UP	SCHUETZ_BREAST_CANCER_DUCTAL_INVASIVE_UP		223	-0.53428185	-1.4307427	0.15384616	0.44265768	1	2433	tags=52%, list=22%, signal=66%
ZHAN_MULTIPLE_MYELOMA_PR_DN	ZHAN_MULTIPLE_MYELOMA_PR_DN		19	-0.57577616	-1.4301538	0.09259259	0.44190353	1	3648	tags=63%, list=33%, signal=94%
BILD_MYC_ONCOGENIC_SIGNATURE	BILD_MYC_ONCOGENIC_SIGNATURE		107	-0.34388718	-1.4296455	0	0.4412865	1	3780	tags=42%, list=34%, signal=63%
JAZAERI_BREAST_CANCER_BRCA1_VS_BRCA2_DN	JAZAERI_BREAST_CANCER_BRCA1_VS_BRCA2_DN		30	-0.54225886	-1.4285038	0.13725491	0.4427519	1	2736	tags=53%, list=24%, signal=70%
LIN_NPAS4_TARGETS_DN	LIN_NPAS4_TARGETS_DN		38	-0.4878427	-1.4278576	0.0625	0.4426553	1	2884	tags=53%, list=26%, signal=71%
MULLIGHAN_NPM1_SIGNATURE_3_DN	MULLIGHAN_NPM1_SIGNATURE_3_DN		84	-0.40619224	-1.4268377	0.025641026	0.44411424	1	1867	tags=26%, list=17%, signal=31%
LEE_LIVER_CANCER_E2F1_UP	LEE_LIVER_CANCER_E2F1_UP		48	-0.5203027	-1.4267694	0.06	0.44253403	1	1622	tags=38%, list=14%, signal=44%
REACTOME_PLATELET_AGGREGATION_PLUG_FORMATION	REACTOME_PLATELET_AGGREGATION_PLUG_FORMATION		19	-0.5893957	-1.4265556	0.18181819	0.44148943	1	542	tags=26%, list=5%, signal=28%
ZHOU_INFLAMMATORY_RESPONSE_LIVE_UP	ZHOU_INFLAMMATORY_RESPONSE_LIVE_UP		219	-0.3955132	-1.426554	0.040816326	0.43964222	1	1707	tags=28%, list=15%, signal=32%
RUTELLA_RESPONSE_TO_HGF_UP	RUTELLA_RESPONSE_TO_HGF_UP		258	-0.36687845	-1.4256295	0.020408163	0.44053462	1	3039	tags=36%, list=27%, signal=48%
SCIAN_INVERSED_TARGETS_OF_TP53_AND_TP73_DN	SCIAN_INVERSED_TARGETS_OF_TP53_AND_TP73_DN		20	-0.5319103	-1.4253706	0.08695652	0.4394506	1	3816	tags=70%, list=34%, signal=106%
BIOCARTA_KERATINOCYTE_PATHWAY	BIOCARTA_KERATINOCYTE_PATHWAY		25	-0.46440625	-1.4252512	0.0754717	0.4379369	1	3415	tags=52%, list=30%, signal=75%
SHEPARD_CRUSH_AND_BURN_MUTANT_UP	SHEPARD_CRUSH_AND_BURN_MUTANT_UP		97	-0.3627762	-1.4252448	0.02173913	0.43625185	1	2885	tags=32%, list=26%, signal=43%
ZHU_CMV_24_HR_DN	ZHU_CMV_24_HR_DN		39	-0.5228643	-1.4245726	0.09803922	0.4367277	1	1987	tags=38%, list=18%, signal=47%
HAHTOLA_CTCL_CUTANEOUS	HAHTOLA_CTCL_CUTANEOUS		17	-0.4735569	-1.4242983	0.06382979	0.43569747	1	1766	tags=35%, list=16%, signal=42%
KAAB_FAILED_HEART_ATRIUM_DN	KAAB_FAILED_HEART_ATRIUM_DN		96	-0.34796485	-1.424013	0.08510638	0.43486375	1	3205	tags=35%, list=29%, signal=49%
RADMACHER_AML_PROGNOSIS	RADMACHER_AML_PROGNOSIS		51	-0.49391368	-1.4236065	0.08163265	0.43408638	1	4272	tags=63%, list=38%, signal=101%
OUELLET_CULTURED_OVARIAN_CANCER_INVASIVE_VS_LMP_UP	OUELLET_CULTURED_OVARIAN_CANCER_INVASIVE_VS_LMP_UP		46	-0.42016196	-1.4228585	0.040816326	0.43468693	1	1511	tags=24%, list=13%, signal=28%
COLDREN_GEFITINIB_RESISTANCE_UP	COLDREN_GEFITINIB_RESISTANCE_UP		41	-0.47392136	-1.4228281	0.14545454	0.43313748	1	3601	tags=49%, list=32%, signal=72%
AMIT_EGF_RESPONSE_60_MCF10A	AMIT_EGF_RESPONSE_60_MCF10A		28	-0.5357636	-1.4211423	0.045454547	0.43683705	1	3018	tags=54%, list=27%, signal=73%
ELVIDGE_HIF1A_AND_HIF2A_TARGETS_UP	ELVIDGE_HIF1A_AND_HIF2A_TARGETS_UP		26	-0.45549285	-1.4205402	0.10204082	0.43678087	1	2548	tags=42%, list=23%, signal=55%
GRAHAM_CML_DIVIDING_VS_NORMAL_QUIESCENT_DN	GRAHAM_CML_DIVIDING_VS_NORMAL_QUIESCENT_DN		50	-0.48860618	-1.4194484	0.02173913	0.4382108	1	2621	tags=56%, list=23%, signal=73%
MORI_PRE_BI_LYMPHOCYTE_DN	MORI_PRE_BI_LYMPHOCYTE_DN		49	-0.43887985	-1.419218	0.10638298	0.4372149	1	2259	tags=33%, list=20%, signal=41%
VANHARANTA_UTERINE_FIBROID_WITH_7Q_DELETION_DN	VANHARANTA_UTERINE_FIBROID_WITH_7Q_DELETION_DN		17	-0.50252575	-1.4189171	0.10638298	0.43632844	1	3327	tags=47%, list=30%, signal=67%
DORSAM_HOXA9_TARGETS_DN	DORSAM_HOXA9_TARGETS_DN		17	-0.58907366	-1.4188901	0.11764706	0.43461734	1	1012	tags=35%, list=9%, signal=39%
CREIGHTON_ENDOCRINE_THERAPY_RESISTANCE_4	CREIGHTON_ENDOCRINE_THERAPY_RESISTANCE_4		163	-0.3424894	-1.4188459	0.020833334	0.43316072	1	2149	tags=28%, list=19%, signal=34%
MCCLUNG_CREB1_TARGETS_DN	MCCLUNG_CREB1_TARGETS_DN		42	-0.46590656	-1.4187173	0.057692308	0.43159252	1	1851	tags=38%, list=17%, signal=45%
PAL_PRMT5_TARGETS_DN	PAL_PRMT5_TARGETS_DN		28	-0.50177085	-1.418714	0.10909091	0.42999336	1	1488	tags=29%, list=13%, signal=33%
WILLIAMS_ESR2_TARGETS_UP	WILLIAMS_ESR2_TARGETS_UP		15	-0.500602	-1.418603	0.10869565	0.42871767	1	2957	tags=40%, list=26%, signal=54%
LE_EGR2_TARGETS_DN	LE_EGR2_TARGETS_DN		84	-0.4274746	-1.4185063	0.020408163	0.42749542	1	1890	tags=36%, list=17%, signal=43%
AMIT_SERUM_RESPONSE_120_MCF10A	AMIT_SERUM_RESPONSE_120_MCF10A		45	-0.5454277	-1.4184781	0.104166664	0.4258575	1	1615	tags=40%, list=14%, signal=47%
LU_TUMOR_VASCULATURE_UP	LU_TUMOR_VASCULATURE_UP		17	-0.60825443	-1.4182937	0.045454547	0.4244466	1	1633	tags=41%, list=15%, signal=48%
DAZARD_RESPONSE_TO_UV_NHEK_DN	DAZARD_RESPONSE_TO_UV_NHEK_DN		118	-0.36980435	-1.4173257	0.0625	0.42524	1	1986	tags=25%, list=18%, signal=31%
XU_CREBBP_TARGETS_DN	XU_CREBBP_TARGETS_DN		34	-0.5119005	-1.4167876	0.08	0.42499396	1	1319	tags=26%, list=12%, signal=30%
DASU_IL6_SIGNALING_UP	DASU_IL6_SIGNALING_UP		35	-0.4707836	-1.416402	0.04347826	0.4241637	1	727	tags=23%, list=6%, signal=24%
BERTUCCI_INVASIVE_CARCINOMA_DUCTAL_VS_LOBULAR_DN	BERTUCCI_INVASIVE_CARCINOMA_DUCTAL_VS_LOBULAR_DN		32	-0.5710114	-1.4160793	0.04347826	0.4235981	1	1527	tags=41%, list=14%, signal=47%
LEE_NEURAL_CREST_STEM_CELL_UP	LEE_NEURAL_CREST_STEM_CELL_UP		88	-0.47242692	-1.4157635	0.08	0.42301747	1	1678	tags=33%, list=15%, signal=38%
MARTINEZ_RESPONSE_TO_TRABECTEDIN_UP	MARTINEZ_RESPONSE_TO_TRABECTEDIN_UP		46	-0.3747235	-1.4155868	0.041666668	0.4218534	1	2614	tags=30%, list=23%, signal=40%
TOOKER_GEMCITABINE_RESISTANCE_UP	TOOKER_GEMCITABINE_RESISTANCE_UP		53	-0.37870926	-1.4154595	0.021276595	0.42069218	1	1145	tags=21%, list=10%, signal=23%
TOOKER_RESPONSE_TO_BEXAROTENE_DN	TOOKER_RESPONSE_TO_BEXAROTENE_DN		53	-0.37870926	-1.4154595	0.021276595	0.41913405	1	1145	tags=21%, list=10%, signal=23%
SMID_BREAST_CANCER_RELAPSE_IN_LUNG_DN	SMID_BREAST_CANCER_RELAPSE_IN_LUNG_DN		20	-0.6612044	-1.4152902	0.06382979	0.41826567	1	2063	tags=60%, list=18%, signal=73%
AMIT_EGF_RESPONSE_240_HELA	AMIT_EGF_RESPONSE_240_HELA		42	-0.46074393	-1.414646	0.045454547	0.41857958	1	2942	tags=43%, list=26%, signal=58%
ACEVEDO_LIVER_CANCER_WITH_H3K27ME3_UP	ACEVEDO_LIVER_CANCER_WITH_H3K27ME3_UP		121	-0.43482664	-1.4144741	0.019607844	0.41732866	1	2492	tags=38%, list=22%, signal=48%
DORN_ADENOVIRUS_INFECTION_32HR_DN	DORN_ADENOVIRUS_INFECTION_32HR_DN		27	-0.58267826	-1.4128727	0.125	0.4192001	1	2255	tags=56%, list=20%, signal=69%
CAVARD_LIVER_CANCER_MALIGNANT_VS_BENIGN	CAVARD_LIVER_CANCER_MALIGNANT_VS_BENIGN		20	-0.57916474	-1.412326	0.11764706	0.4189117	1	3471	tags=60%, list=31%, signal=87%
BOYLAN_MULTIPLE_MYELOMA_D_CLUSTER_DN	BOYLAN_MULTIPLE_MYELOMA_D_CLUSTER_DN		24	-0.4939915	-1.4106394	0.13043478	0.42262882	1	1918	tags=29%, list=17%, signal=35%
MULLIGHAN_MLL_SIGNATURE_2_DN	MULLIGHAN_MLL_SIGNATURE_2_DN		166	-0.36564037	-1.4106055	0.0754717	0.4211031	1	2441	tags=30%, list=22%, signal=37%
BASSO_CD40_SIGNALING_UP	BASSO_CD40_SIGNALING_UP		63	-0.4674524	-1.410187	0.08695652	0.420413	1	2501	tags=41%, list=22%, signal=53%
REACTOME_UNFOLDED_PROTEIN_RESPONSE	REACTOME_UNFOLDED_PROTEIN_RESPONSE		15	-0.5507606	-1.4098132	0.12244898	0.4200877	1	2369	tags=53%, list=21%, signal=68%
NIKOLSKY_BREAST_CANCER_20Q11_AMPLICON	NIKOLSKY_BREAST_CANCER_20Q11_AMPLICON		15	-0.4977872	-1.4096076	0.078431375	0.41941005	1	677	tags=20%, list=6%, signal=21%
SENESE_HDAC1_TARGETS_UP	SENESE_HDAC1_TARGETS_UP		219	-0.34341803	-1.407962	0.0625	0.42193905	1	2992	tags=36%, list=27%, signal=48%
BONCI_TARGETS_OF_MIR15A_AND_MIR16_1	BONCI_TARGETS_OF_MIR15A_AND_MIR16_1		53	-0.42679536	-1.4074314	0.0625	0.42133525	1	1269	tags=28%, list=11%, signal=32%
SMID_BREAST_CANCER_NORMAL_LIKE_UP	SMID_BREAST_CANCER_NORMAL_LIKE_UP		273	-0.5084237	-1.4062917	0.044444446	0.424017	1	2260	tags=42%, list=20%, signal=51%
CHARAFE_BREAST_CANCER_LUMINAL_VS_BASAL_DN	CHARAFE_BREAST_CANCER_LUMINAL_VS_BASAL_DN		258	-0.3974861	-1.4062517	0.041666668	0.42261255	1	1645	tags=27%, list=15%, signal=31%
VART_KSHV_INFECTION_ANGIOGENIC_MARKERS_UP	VART_KSHV_INFECTION_ANGIOGENIC_MARKERS_UP		122	-0.4566394	-1.4059365	0.07272727	0.4219171	1	2071	tags=37%, list=18%, signal=45%
HAMAI_APOPTOSIS_VIA_TRAIL_UP	HAMAI_APOPTOSIS_VIA_TRAIL_UP		209	-0.34524533	-1.4056625	0.021276595	0.42111754	1	1943	tags=23%, list=17%, signal=27%
JI_RESPONSE_TO_FSH_UP	JI_RESPONSE_TO_FSH_UP		44	-0.41865557	-1.404448	0.11904762	0.42307767	1	2447	tags=36%, list=22%, signal=46%
TARTE_PLASMA_CELL_VS_B_LYMPHOCYTE_UP	TARTE_PLASMA_CELL_VS_B_LYMPHOCYTE_UP		60	-0.431646	-1.4033052	0.071428575	0.42456916	1	1349	tags=22%, list=12%, signal=25%
HELLER_HDAC_TARGETS_UP	HELLER_HDAC_TARGETS_UP		163	-0.3505295	-1.4005736	0.04	0.43050233	1	2636	tags=33%, list=24%, signal=43%
SENESE_HDAC1_AND_HDAC2_TARGETS_DN	SENESE_HDAC1_AND_HDAC2_TARGETS_DN		124	-0.44263965	-1.4005367	0.08888889	0.4290713	1	2338	tags=37%, list=21%, signal=46%
MUNSHI_MULTIPLE_MYELOMA_UP	MUNSHI_MULTIPLE_MYELOMA_UP		44	-0.41794744	-1.3994895	0.046511628	0.43086576	1	2385	tags=30%, list=21%, signal=37%
ALONSO_METASTASIS_EMT_UP	ALONSO_METASTASIS_EMT_UP		23	-0.51500416	-1.3981427	0.06122449	0.4328579	1	3132	tags=52%, list=28%, signal=72%
VECCHI_GASTRIC_CANCER_EARLY_DN	VECCHI_GASTRIC_CANCER_EARLY_DN		188	-0.45058858	-1.3979574	0.039215688	0.43189177	1	1656	tags=32%, list=15%, signal=37%
REACTOME_INNATE_IMMUNITY_SIGNALING	REACTOME_INNATE_IMMUNITY_SIGNALING		68	-0.4269312	-1.3978199	0.06382979	0.43081468	1	3310	tags=41%, list=30%, signal=58%
WU_CELL_MIGRATION	WU_CELL_MIGRATION		120	-0.42879635	-1.3976896	0.01923077	0.42966133	1	2190	tags=37%, list=20%, signal=45%
RASHI_RESPONSE_TO_IONIZING_RADIATION_1	RASHI_RESPONSE_TO_IONIZING_RADIATION_1		31	-0.45271617	-1.396602	0.04255319	0.43143603	1	2604	tags=45%, list=23%, signal=59%
DORN_ADENOVIRUS_INFECTION_48HR_DN	DORN_ADENOVIRUS_INFECTION_48HR_DN		28	-0.58480275	-1.3963126	0.083333336	0.4307434	1	2899	tags=64%, list=26%, signal=87%
RIZ_ERYTHROID_DIFFERENTIATION_APOBEC2	RIZ_ERYTHROID_DIFFERENTIATION_APOBEC2		18	-0.4965139	-1.3957193	0.08928572	0.43077958	1	3247	tags=50%, list=29%, signal=70%
KOKKINAKIS_METHIONINE_DEPRIVATION_48HR_UP	KOKKINAKIS_METHIONINE_DEPRIVATION_48HR_UP		83	-0.38197306	-1.3951645	0.06	0.43057925	1	1167	tags=23%, list=10%, signal=25%
BASSO_B_LYMPHOCYTE_NETWORK	BASSO_B_LYMPHOCYTE_NETWORK		85	-0.34665293	-1.3949287	0.06122449	0.43014234	1	2112	tags=26%, list=19%, signal=32%
RUTELLA_RESPONSE_TO_CSF2RB_AND_IL4_UP	RUTELLA_RESPONSE_TO_CSF2RB_AND_IL4_UP		209	-0.36895594	-1.3946935	0.04347826	0.4295084	1	3039	tags=37%, list=27%, signal=50%
WEST_ADRENOCORTICAL_TUMOR_DN	WEST_ADRENOCORTICAL_TUMOR_DN		341	-0.4041882	-1.3945769	0.04255319	0.42824116	1	1918	tags=29%, list=17%, signal=34%
GOZGIT_ESR1_TARGETS_UP	GOZGIT_ESR1_TARGETS_UP		79	-0.39342257	-1.3931682	0.06122449	0.4302644	1	2616	tags=33%, list=23%, signal=43%
RUTELLA_RESPONSE_TO_HGF_VS_CSF2RB_AND_IL4_UP	RUTELLA_RESPONSE_TO_HGF_VS_CSF2RB_AND_IL4_UP		248	-0.3718491	-1.3921964	0.0625	0.43218446	1	2951	tags=38%, list=26%, signal=50%
SENESE_HDAC1_AND_HDAC2_TARGETS_UP	SENESE_HDAC1_AND_HDAC2_TARGETS_UP		117	-0.40649512	-1.3917725	0.044444446	0.43222195	1	1350	tags=27%, list=12%, signal=31%
AMIT_SERUM_RESPONSE_60_MCF10A	AMIT_SERUM_RESPONSE_60_MCF10A		38	-0.4597572	-1.3917303	0.11111111	0.43087888	1	2727	tags=55%, list=24%, signal=73%
HINATA_NFKB_TARGETS_KERATINOCYTE_UP	HINATA_NFKB_TARGETS_KERATINOCYTE_UP		48	-0.49616182	-1.3910636	0.023255814	0.43127525	1	2169	tags=38%, list=19%, signal=46%
BENPORATH_SOX2_TARGETS	BENPORATH_SOX2_TARGETS		399	-0.29483107	-1.3903483	0	0.43139362	1	1901	tags=21%, list=17%, signal=24%
REACTOME_SPHINGOLIPID_METABOLISM	REACTOME_SPHINGOLIPID_METABOLISM		15	-0.48744184	-1.390283	0.02	0.43026987	1	2150	tags=33%, list=19%, signal=41%
BERENJENO_ROCK_SIGNALING_NOT_VIA_RHOA_DN	BERENJENO_ROCK_SIGNALING_NOT_VIA_RHOA_DN		29	-0.4695765	-1.3896155	0.057692308	0.4301931	1	2181	tags=38%, list=19%, signal=47%
REACTOME_G_PROTEIN_BETA_GAMMA_SIGNALLING	REACTOME_G_PROTEIN_BETA_GAMMA_SIGNALLING		19	-0.46720773	-1.3895695	0.125	0.42885104	1	3576	tags=53%, list=32%, signal=77%
MOROSETTI_FACIOSCAPULOHUMERAL_MUSCULAR_DISTROPHY_UP	MOROSETTI_FACIOSCAPULOHUMERAL_MUSCULAR_DISTROPHY_UP		16	-0.62127113	-1.3885322	0.12244898	0.43004543	1	1633	tags=44%, list=15%, signal=51%
YAMASHITA_LIVER_CANCER_WITH_EPCAM_UP	YAMASHITA_LIVER_CANCER_WITH_EPCAM_UP		28	-0.37200668	-1.3857223	0.040816326	0.4377287	1	2650	tags=29%, list=24%, signal=37%
HELLER_HDAC_TARGETS_SILENCED_BY_METHYLATION_UP	HELLER_HDAC_TARGETS_SILENCED_BY_METHYLATION_UP		242	-0.38342896	-1.3847033	0.07692308	0.439147	1	2636	tags=35%, list=24%, signal=45%
LEE_LIVER_CANCER_MYC_UP	LEE_LIVER_CANCER_MYC_UP		45	-0.39859787	-1.384558	0.041666668	0.43850377	1	2867	tags=40%, list=26%, signal=54%
ZHAN_LATE_DIFFERENTIATION_GENES_UP	ZHAN_LATE_DIFFERENTIATION_GENES_UP		17	-0.52898586	-1.3838774	0.15686275	0.43869618	1	3445	tags=47%, list=31%, signal=68%
SANA_TNF_SIGNALING_UP	SANA_TNF_SIGNALING_UP		47	-0.5101369	-1.3829724	0.125	0.43973514	1	1118	tags=32%, list=10%, signal=35%
ROVERSI_GLIOMA_COPY_NUMBER_UP	ROVERSI_GLIOMA_COPY_NUMBER_UP		60	-0.39393252	-1.382514	0.037037037	0.43978137	1	2026	tags=30%, list=18%, signal=36%
POTTI_CYTOXAN_SENSITIVITY	POTTI_CYTOXAN_SENSITIVITY		24	-0.48855102	-1.3822054	0.074074075	0.43922654	1	1323	tags=33%, list=12%, signal=38%
CHIARADONNA_NEOPLASTIC_TRANSFORMATION_CDC25_UP	CHIARADONNA_NEOPLASTIC_TRANSFORMATION_CDC25_UP		87	-0.4408717	-1.3812895	0.08	0.44083896	1	1511	tags=31%, list=13%, signal=36%
LEE_LIVER_CANCER_ACOX1_UP	LEE_LIVER_CANCER_ACOX1_UP		50	-0.46370214	-1.3808556	0.054545455	0.44023573	1	1274	tags=28%, list=11%, signal=31%
SHAFFER_IRF4_TARGETS_IN_MYELOMA_VS_MATURE_B_LYMPHOCYTE	SHAFFER_IRF4_TARGETS_IN_MYELOMA_VS_MATURE_B_LYMPHOCYTE		69	-0.39646074	-1.3805988	0.08695652	0.43949693	1	2475	tags=30%, list=22%, signal=39%
BERENJENO_TRANSFORMED_BY_RHOA_FOREVER_DN	BERENJENO_TRANSFORMED_BY_RHOA_FOREVER_DN		24	-0.5109693	-1.3804928	0.125	0.43867576	1	2255	tags=42%, list=20%, signal=52%
ST_P38_MAPK_PATHWAY	ST_P38_MAPK_PATHWAY		24	-0.48826203	-1.3803171	0.1754386	0.4377318	1	1177	tags=29%, list=11%, signal=33%
RODRIGUES_DCC_TARGETS_DN	RODRIGUES_DCC_TARGETS_DN		74	-0.4558167	-1.3797455	0.06818182	0.4376227	1	3104	tags=46%, list=28%, signal=63%
LIU_CDX2_TARGETS_UP	LIU_CDX2_TARGETS_UP		31	-0.5008435	-1.3791978	0.02	0.43776333	1	1787	tags=32%, list=16%, signal=38%
NELSON_RESPONSE_TO_ANDROGEN_UP	NELSON_RESPONSE_TO_ANDROGEN_UP		55	-0.4078441	-1.3774064	0.06382979	0.4411177	1	1820	tags=29%, list=16%, signal=35%
LINDSTEDT_DENDRITIC_CELL_MATURATION_C	LINDSTEDT_DENDRITIC_CELL_MATURATION_C		39	-0.45603454	-1.3773603	0.02	0.43988198	1	2501	tags=38%, list=22%, signal=49%
ZHANG_RESPONSE_TO_IKK_INHIBITOR_AND_TNF_UP	ZHANG_RESPONSE_TO_IKK_INHIBITOR_AND_TNF_UP		120	-0.41282877	-1.3769125	0.045454547	0.43968114	1	1131	tags=26%, list=10%, signal=28%
KAYO_AGING_MUSCLE_UP	KAYO_AGING_MUSCLE_UP		116	-0.36269164	-1.3768197	0.08163265	0.43845788	1	3022	tags=36%, list=27%, signal=49%
GENTILE_UV_RESPONSE_CLUSTER_D6	GENTILE_UV_RESPONSE_CLUSTER_D6		17	-0.5260635	-1.3766667	0.11111111	0.43744412	1	1687	tags=35%, list=15%, signal=41%
LIU_PROSTATE_CANCER_DN	LIU_PROSTATE_CANCER_DN		250	-0.44910473	-1.3765601	0.08	0.43645024	1	2335	tags=40%, list=21%, signal=50%
LAIHO_COLORECTAL_CANCER_SERRATED_UP	LAIHO_COLORECTAL_CANCER_SERRATED_UP		71	-0.37987125	-1.3763562	0.14	0.43559992	1	2342	tags=28%, list=21%, signal=35%
MILI_PSEUDOPODIA_CHEMOTAXIS_DN	MILI_PSEUDOPODIA_CHEMOTAXIS_DN		312	-0.3515343	-1.3763552	0.10204082	0.43429574	1	2090	tags=26%, list=19%, signal=31%
KAYO_AGING_MUSCLE_DN	KAYO_AGING_MUSCLE_DN		82	-0.29935083	-1.3758444	0.057692308	0.4339912	1	2632	tags=26%, list=24%, signal=33%
SENESE_HDAC3_TARGETS_UP	SENESE_HDAC3_TARGETS_UP		258	-0.33734176	-1.3750509	0.04	0.43455437	1	2932	tags=37%, list=26%, signal=49%
TIEN_INTESTINE_PROBIOTICS_6HR_UP	TIEN_INTESTINE_PROBIOTICS_6HR_UP		28	-0.39410767	-1.3750006	0.10526316	0.43354198	1	4781	tags=68%, list=43%, signal=118%
IVANOVA_HEMATOPOIESIS_STEM_CELL_AND_PROGENITOR	IVANOVA_HEMATOPOIESIS_STEM_CELL_AND_PROGENITOR		152	-0.35615844	-1.3749952	0.022222223	0.4322593	1	2149	tags=30%, list=19%, signal=37%
BONOME_OVARIAN_CANCER_SURVIVAL_SUBOPTIMAL_DEBULKING	BONOME_OVARIAN_CANCER_SURVIVAL_SUBOPTIMAL_DEBULKING		285	-0.32947862	-1.3745583	0.022727273	0.43251073	1	1947	tags=23%, list=17%, signal=27%
REACTOME_GLUCAGON_SIGNALING_IN_METABOLIC_REGULATION	REACTOME_GLUCAGON_SIGNALING_IN_METABOLIC_REGULATION		22	-0.44687662	-1.3741024	0.083333336	0.4322506	1	2709	tags=45%, list=24%, signal=60%
REACTOME_G_PROTEIN_ACTIVATION	REACTOME_G_PROTEIN_ACTIVATION		21	-0.4948986	-1.3730261	0.10869565	0.43397695	1	2780	tags=52%, list=25%, signal=70%
KEGG_APOPTOSIS	KEGG_APOPTOSIS		43	-0.39422274	-1.372137	0.14285715	0.43521005	1	3526	tags=47%, list=31%, signal=68%
KEGG_DORSO_VENTRAL_AXIS_FORMATION	KEGG_DORSO_VENTRAL_AXIS_FORMATION		15	-0.48897162	-1.3713093	0.13461539	0.4363775	1	1939	tags=40%, list=17%, signal=48%
KEGG_ALDOSTERONE_REGULATED_SODIUM_REABSORPTION	KEGG_ALDOSTERONE_REGULATED_SODIUM_REABSORPTION		25	-0.4511007	-1.3706925	0.06521739	0.43650448	1	2459	tags=40%, list=22%, signal=51%
SMID_BREAST_CANCER_BASAL_DN	SMID_BREAST_CANCER_BASAL_DN		387	-0.38682783	-1.3704367	0	0.43611562	1	2520	tags=33%, list=23%, signal=41%
PEPPER_CHRONIC_LYMPHOCYTIC_LEUKEMIA_UP	PEPPER_CHRONIC_LYMPHOCYTIC_LEUKEMIA_UP		15	-0.49573874	-1.3704091	0.02	0.43492264	1	1492	tags=40%, list=13%, signal=46%
ZHANG_BREAST_CANCER_PROGENITORS_DN	ZHANG_BREAST_CANCER_PROGENITORS_DN		88	-0.36179075	-1.370384	0.0625	0.43366927	1	3204	tags=43%, list=29%, signal=60%
YAGI_AML_WITH_INV_16_TRANSLOCATION	YAGI_AML_WITH_INV_16_TRANSLOCATION		253	-0.3012242	-1.3702346	0	0.43282455	1	3094	tags=34%, list=28%, signal=46%
BROWNE_HCMV_INFECTION_12HR_UP	BROWNE_HCMV_INFECTION_12HR_UP		58	-0.401936	-1.3699741	0.08510638	0.4324265	1	3407	tags=47%, list=30%, signal=67%
FLOTHO_PEDIATRIC_ALL_THERAPY_RESPONSE_UP	FLOTHO_PEDIATRIC_ALL_THERAPY_RESPONSE_UP		35	-0.37521657	-1.3696393	0.2173913	0.43216088	1	4781	tags=69%, list=43%, signal=119%
CONCANNON_APOPTOSIS_BY_EPOXOMICIN_UP	CONCANNON_APOPTOSIS_BY_EPOXOMICIN_UP		142	-0.3747922	-1.3696275	0.040816326	0.43104446	1	3120	tags=39%, list=28%, signal=53%
TONKS_TARGETS_OF_RUNX1_RUNX1T1_FUSION_MONOCYTE_DN	TONKS_TARGETS_OF_RUNX1_RUNX1T1_FUSION_MONOCYTE_DN		32	-0.55130666	-1.369124	0.08695652	0.4304632	1	1441	tags=34%, list=13%, signal=39%
SESTO_RESPONSE_TO_UV_C8	SESTO_RESPONSE_TO_UV_C8		49	-0.40592614	-1.3686426	0.06	0.43064776	1	4018	tags=53%, list=36%, signal=82%
GESERICK_TERT_TARGETS_DN	GESERICK_TERT_TARGETS_DN		17	-0.6426957	-1.3678416	0.15384616	0.43149367	1	1761	tags=65%, list=16%, signal=77%
SMID_BREAST_CANCER_LUMINAL_B_DN	SMID_BREAST_CANCER_LUMINAL_B_DN		339	-0.40019727	-1.3677409	0.041666668	0.430417	1	2274	tags=34%, list=20%, signal=42%
REACTOME_PHASE_II_CONJUGATION	REACTOME_PHASE_II_CONJUGATION		30	-0.4678623	-1.3676506	0.05882353	0.42949963	1	3014	tags=47%, list=27%, signal=64%
AMBROSINI_FLAVOPIRIDOL_TREATMENT_TP53	AMBROSINI_FLAVOPIRIDOL_TREATMENT_TP53		60	-0.35718527	-1.3674816	0.07692308	0.42858905	1	1537	tags=23%, list=14%, signal=27%
BIOCARTA_PPARA_PATHWAY	BIOCARTA_PPARA_PATHWAY		35	-0.46519074	-1.367457	0.06382979	0.42742366	1	2479	tags=34%, list=22%, signal=44%
SEIDEN_ONCOGENESIS_BY_MET	SEIDEN_ONCOGENESIS_BY_MET		59	-0.41943583	-1.3664908	0.15384616	0.42831028	1	3359	tags=47%, list=30%, signal=67%
SHAFFER_IRF4_MULTIPLE_MYELOMA_PROGRAM	SHAFFER_IRF4_MULTIPLE_MYELOMA_PROGRAM		25	-0.51534766	-1.3664157	0.14285715	0.42714828	1	2852	tags=52%, list=25%, signal=70%
REACTOME_SIGNALING_IN_IMMUNE_SYSTEM	REACTOME_SIGNALING_IN_IMMUNE_SYSTEM		203	-0.39950627	-1.3663199	0.104166664	0.42608556	1	3148	tags=39%, list=28%, signal=53%
MATSUDA_NATURAL_KILLER_DIFFERENTIATION	MATSUDA_NATURAL_KILLER_DIFFERENTIATION		365	-0.32622483	-1.3661412	0.041666668	0.4254142	1	2778	tags=31%, list=25%, signal=40%
JAATINEN_HEMATOPOIETIC_STEM_CELL_UP	JAATINEN_HEMATOPOIETIC_STEM_CELL_UP		147	-0.39231133	-1.3661293	0.041666668	0.42424226	1	2691	tags=39%, list=24%, signal=50%
MARCHINI_TRABECTEDIN_RESISTANCE_UP	MARCHINI_TRABECTEDIN_RESISTANCE_UP		16	-0.50969815	-1.3654562	0.11764706	0.42471984	1	4008	tags=75%, list=36%, signal=117%
ONKEN_UVEAL_MELANOMA_DN	ONKEN_UVEAL_MELANOMA_DN		330	-0.312072	-1.3648095	0.1	0.42514005	1	3807	tags=41%, list=34%, signal=61%
BILD_E2F3_ONCOGENIC_SIGNATURE	BILD_E2F3_ONCOGENIC_SIGNATURE		119	-0.3525503	-1.364573	0.020408163	0.42469466	1	2508	tags=33%, list=22%, signal=42%
SASSON_RESPONSE_TO_GONADOTROPHINS_DN	SASSON_RESPONSE_TO_GONADOTROPHINS_DN		46	-0.47033757	-1.3643391	0.04347826	0.42428762	1	1555	tags=33%, list=14%, signal=38%
YAGI_AML_SURVIVAL	YAGI_AML_SURVIVAL		80	-0.34077924	-1.3640975	0.11627907	0.42372835	1	3498	tags=40%, list=31%, signal=58%
SMID_BREAST_CANCER_RELAPSE_IN_BRAIN_DN	SMID_BREAST_CANCER_RELAPSE_IN_BRAIN_DN		43	-0.48227212	-1.363598	0.12244898	0.42389855	1	1644	tags=30%, list=15%, signal=35%
NEWMAN_ERCC6_TARGETS_DN	NEWMAN_ERCC6_TARGETS_DN		20	-0.5798588	-1.3630886	0.13725491	0.42397952	1	2020	tags=55%, list=18%, signal=67%
MAHAJAN_RESPONSE_TO_IL1A_DN	MAHAJAN_RESPONSE_TO_IL1A_DN		40	-0.42412278	-1.3628767	0.1509434	0.42359176	1	1896	tags=28%, list=17%, signal=33%
YAO_TEMPORAL_RESPONSE_TO_PROGESTERONE_CLUSTER_12	YAO_TEMPORAL_RESPONSE_TO_PROGESTERONE_CLUSTER_12		62	-0.36329055	-1.3627043	0.13043478	0.42287353	1	2612	tags=26%, list=23%, signal=33%
KINSEY_TARGETS_OF_EWSR1_FLII_FUSION_DN	KINSEY_TARGETS_OF_EWSR1_FLII_FUSION_DN		171	-0.4271887	-1.362678	0.18367347	0.4217661	1	2958	tags=40%, list=26%, signal=54%
WANG_ESOPHAGUS_CANCER_VS_NORMAL_UP	WANG_ESOPHAGUS_CANCER_VS_NORMAL_UP		82	-0.4555701	-1.3620776	0.14583333	0.42196822	1	2177	tags=35%, list=19%, signal=44%
KEGG_CYSTEINE_AND_METHIONINE_METABOLISM	KEGG_CYSTEINE_AND_METHIONINE_METABOLISM		25	-0.43530044	-1.3613867	0.083333336	0.42267105	1	1906	tags=24%, list=17%, signal=29%
TONKS_TARGETS_OF_RUNX1_RUNX1T1_FUSION_MONOCYTE_UP	TONKS_TARGETS_OF_RUNX1_RUNX1T1_FUSION_MONOCYTE_UP		128	-0.30678633	-1.3610989	0.021276595	0.42256382	1	3112	tags=34%, list=28%, signal=47%
TONKS_TARGETS_OF_RUNX1_RUNX1T1_FUSION_GRANULOCYTE_UP	TONKS_TARGETS_OF_RUNX1_RUNX1T1_FUSION_GRANULOCYTE_UP		35	-0.51026124	-1.3607455	0.09803922	0.42258808	1	1379	tags=34%, list=12%, signal=39%
RODRIGUES_THYROID_CARCINOMA_ANAPLASTIC_DN	RODRIGUES_THYROID_CARCINOMA_ANAPLASTIC_DN		263	-0.36882675	-1.3601763	0.06122449	0.42245036	1	2345	tags=32%, list=21%, signal=39%
MARSON_FOXP3_TARGETS_STIMULATED_UP	MARSON_FOXP3_TARGETS_STIMULATED_UP		16	-0.5774691	-1.3597808	0.13461539	0.4220346	1	2431	tags=50%, list=22%, signal=64%
BROWNE_HCMV_INFECTION_16HR_DN	BROWNE_HCMV_INFECTION_16HR_DN		50	-0.4246052	-1.3593876	0.04255319	0.42201886	1	1675	tags=26%, list=15%, signal=30%
KEGG_SPHINGOLIPID_METABOLISM	KEGG_SPHINGOLIPID_METABOLISM		22	-0.48071834	-1.3585948	0.024390243	0.42292097	1	2150	tags=27%, list=19%, signal=34%
LEE_NEURAL_CREST_STEM_CELL_DN	LEE_NEURAL_CREST_STEM_CELL_DN		69	-0.42043048	-1.3585709	0	0.42181385	1	3306	tags=48%, list=30%, signal=67%
MONNIER_POSTRADIATION_TUMOR_ESCAPE_UP	MONNIER_POSTRADIATION_TUMOR_ESCAPE_UP		215	-0.2795396	-1.3584837	0.02	0.42092398	1	3056	tags=30%, list=27%, signal=41%
BARRIER_CANCER_RELAPSE_NORMAL_SAMPLE_UP	BARRIER_CANCER_RELAPSE_NORMAL_SAMPLE_UP		21	-0.5061769	-1.3580531	0.078947365	0.42070302	1	145	tags=14%, list=1%, signal=14%
BROWNE_HCMV_INFECTION_14HR_DN	BROWNE_HCMV_INFECTION_14HR_DN		164	-0.32902807	-1.3580122	0	0.41983595	1	2038	tags=24%, list=18%, signal=29%
REACTOME_SIGNALING_BY_ROBO_RECEPTOR	REACTOME_SIGNALING_BY_ROBO_RECEPTOR		21	-0.51836604	-1.3576785	0.055555556	0.41976535	1	2385	tags=38%, list=21%, signal=48%
CHARAFE_BREAST_CANCER_LUMINAL_VS_MESENCHYMAL_DN	CHARAFE_BREAST_CANCER_LUMINAL_VS_MESENCHYMAL_DN		258	-0.40204793	-1.3573467	0.10204082	0.4191322	1	2360	tags=35%, list=21%, signal=44%
UEDA_PERIFERAL_CLOCK	UEDA_PERIFERAL_CLOCK		117	-0.3297463	-1.3572924	0.08695652	0.41853976	1	2555	tags=27%, list=23%, signal=35%
NADERI_BREAST_CANCER_PROGNOSIS_DN	NADERI_BREAST_CANCER_PROGNOSIS_DN		17	-0.56159574	-1.3572164	0.19607843	0.417804	1	4021	tags=71%, list=36%, signal=110%
ODONNELL_TFRC_TARGETS_UP	ODONNELL_TFRC_TARGETS_UP		186	-0.38610286	-1.35505	0.023809524	0.4212921	1	1446	tags=24%, list=13%, signal=27%
BENPORATH_MYC_TARGETS_WITH_EBOX	BENPORATH_MYC_TARGETS_WITH_EBOX		151	-0.29052994	-1.3547604	0.09803922	0.42049658	1	2547	tags=23%, list=23%, signal=30%
SPIRA_SMOKERS_LUNG_CANCER_UP	SPIRA_SMOKERS_LUNG_CANCER_UP		24	-0.5282993	-1.3538743	0.125	0.42148873	1	2262	tags=42%, list=20%, signal=52%
REN_ALVEOLAR_RHABDOMYOSARCOMA_DN	REN_ALVEOLAR_RHABDOMYOSARCOMA_DN		312	-0.41779488	-1.353723	0.16	0.42079937	1	2979	tags=40%, list=27%, signal=53%
PODAR_RESPONSE_TO_ADAPHOSTIN_UP	PODAR_RESPONSE_TO_ADAPHOSTIN_UP		87	-0.40716574	-1.3534759	0.14285715	0.42033574	1	3252	tags=47%, list=29%, signal=66%
WONG_ENDMETRIUM_CANCER_DN	WONG_ENDMETRIUM_CANCER_DN		26	-0.62181085	-1.352729	0.08510638	0.4204053	1	2652	tags=73%, list=24%, signal=96%
CHO_NR4A1_TARGETS	CHO_NR4A1_TARGETS		16	-0.55363953	-1.3522317	0.06122449	0.4207101	1	1067	tags=38%, list=10%, signal=41%
LIANG_HEMATOPOIESIS_STEM_CELL_NUMBER_LARGE_VS_TINY_DN	LIANG_HEMATOPOIESIS_STEM_CELL_NUMBER_LARGE_VS_TINY_DN		33	-0.4235076	-1.3521125	0.0754717	0.4198542	1	1480	tags=27%, list=13%, signal=31%
CUI_GLUCOSE_DEPRIVATION	CUI_GLUCOSE_DEPRIVATION		35	-0.4177412	-1.3520432	0.15384616	0.41897938	1	1047	tags=23%, list=9%, signal=25%
CHANG_CORE_SERUM_RESPONSE_UP	CHANG_CORE_SERUM_RESPONSE_UP		48	-0.40895745	-1.351316	0.14583333	0.41980597	1	1461	tags=23%, list=13%, signal=26%
WANG_LMO4_TARGETS_DN	WANG_LMO4_TARGETS_DN		163	-0.28514358	-1.3512697	0.09615385	0.4189074	1	3986	tags=42%, list=36%, signal=65%
REACTOME_TAT_MEDIATED_HIV1_ELONGATION_ARREST_AND_RECOVERY	REACTOME_TAT_MEDIATED_HIV1_ELONGATION_ARREST_AND_RECOVERY		27	-0.3684876	-1.3504343	0.16	0.41981044	1	2056	tags=22%, list=18%, signal=27%
ZUCCHI_METASTASIS_DN	ZUCCHI_METASTASIS_DN		19	-0.54419225	-1.3493788	0.17391305	0.42128366	1	2676	tags=42%, list=24%, signal=55%
LEE_TARGETS_OF_PTCH1_AND_SUFU_UP	LEE_TARGETS_OF_PTCH1_AND_SUFU_UP		65	-0.44380084	-1.3491089	0.13461539	0.4207343	1	2077	tags=29%, list=19%, signal=36%
VALK_AML_CLUSTER_13	VALK_AML_CLUSTER_13		16	-0.5669228	-1.3485208	0.14	0.42064872	1	2215	tags=56%, list=20%, signal=70%
TONKS_TARGETS_OF_RUNX1_RUNX1T1_FUSION_SUSTAINED_IN_MONOCYTE_UP	TONKS_TARGETS_OF_RUNX1_RUNX1T1_FUSION_SUSTAINED_IN_MONOCYTE_UP		15	-0.60283077	-1.3484358	0.19607843	0.41981772	1	2159	tags=67%, list=19%, signal=82%
KEGG_JAK_STAT_SIGNALING_PATHWAY	KEGG_JAK_STAT_SIGNALING_PATHWAY		88	-0.34033644	-1.3477694	0.025	0.4200746	1	2019	tags=27%, list=18%, signal=33%
VALK_AML_CLUSTER_10	VALK_AML_CLUSTER_10		18	-0.47112304	-1.3474721	0.10638298	0.41950402	1	2153	tags=33%, list=19%, signal=41%
LUI_THYROID_CANCER_CLUSTER_2	LUI_THYROID_CANCER_CLUSTER_2		25	-0.50980866	-1.3474253	0.1632653	0.41865197	1	2082	tags=40%, list=19%, signal=49%
BENPORATH_OCT4_TARGETS	BENPORATH_OCT4_TARGETS		150	-0.31921476	-1.347403	0.044444446	0.41768134	1	1362	tags=19%, list=12%, signal=21%
BIOCARTA_INTRINSIC_PATHWAY	BIOCARTA_INTRINSIC_PATHWAY		23	-0.6167004	-1.3473122	0.1	0.41680416	1	1896	tags=48%, list=17%, signal=57%
WEI_MIR34A_TARGETS	WEI_MIR34A_TARGETS		76	-0.3354088	-1.3470879	0.12244898	0.41650808	1	2339	tags=30%, list=21%, signal=38%
SASSON_RESPONSE_TO_FORSKOLIN_DN	SASSON_RESPONSE_TO_FORSKOLIN_DN		46	-0.45403102	-1.3462874	0.04347826	0.41733214	1	1555	tags=30%, list=14%, signal=35%
BYSTRYKH_HEMATOPOIESIS_STEM_CELL_QTL_CIS	BYSTRYKH_HEMATOPOIESIS_STEM_CELL_QTL_CIS		105	-0.33572477	-1.3462478	0.13461539	0.41645664	1	2453	tags=28%, list=22%, signal=35%
SASSON_RESPONSE_TO_GONADOTROPHINS_UP	SASSON_RESPONSE_TO_GONADOTROPHINS_UP		49	-0.37828106	-1.3461897	0.08695652	0.41566056	1	1388	tags=20%, list=12%, signal=23%
SATO_SILENCED_BY_METHYLATION_IN_PANCREATIC_CANCER_1	SATO_SILENCED_BY_METHYLATION_IN_PANCREATIC_CANCER_1		249	-0.39263305	-1.3461785	0.01923077	0.41471428	1	2482	tags=34%, list=22%, signal=43%
SIG_PIP3_SIGNALING_IN_CARDIAC_MYOCTES	SIG_PIP3_SIGNALING_IN_CARDIAC_MYOCTES		42	-0.36198273	-1.3459642	0.09803922	0.41411445	1	2589	tags=38%, list=23%, signal=49%
KEGG_ENDOCYTOSIS	KEGG_ENDOCYTOSIS		100	-0.3295068	-1.3453116	0.10869565	0.41520593	1	2459	tags=27%, list=22%, signal=34%
BILD_HRAS_ONCOGENIC_SIGNATURE	BILD_HRAS_ONCOGENIC_SIGNATURE		140	-0.3718462	-1.3451555	0.08	0.41472894	1	1891	tags=29%, list=17%, signal=34%
KOYAMA_SEMA3B_TARGETS_DN	KOYAMA_SEMA3B_TARGETS_DN		152	-0.33527663	-1.345147	0.083333336	0.4137391	1	3094	tags=33%, list=28%, signal=45%
NING_CHRONIC_OBSTRUCTIVE_PULMONARY_DISEASE_UP	NING_CHRONIC_OBSTRUCTIVE_PULMONARY_DISEASE_UP		53	-0.3154175	-1.345092	0.06666667	0.41282827	1	2106	tags=26%, list=19%, signal=32%
MORI_MATURE_B_LYMPHOCYTE_UP	MORI_MATURE_B_LYMPHOCYTE_UP		59	-0.44921526	-1.3449768	0.17021276	0.4121752	1	3649	tags=46%, list=33%, signal=68%
GARGALOVIC_RESPONSE_TO_OXIDIZED_PHOSPHOLIPIDS_YELLOW_UP	GARGALOVIC_RESPONSE_TO_OXIDIZED_PHOSPHOLIPIDS_YELLOW_UP		15	-0.4587644	-1.3448019	0.13725491	0.41166544	1	2951	tags=53%, list=26%, signal=72%
WEIGEL_OXIDATIVE_STRESS_BY_TBH_AND_H2O2	WEIGEL_OXIDATIVE_STRESS_BY_TBH_AND_H2O2		24	-0.45457911	-1.343738	0.1904762	0.41284382	1	1009	tags=25%, list=9%, signal=27%
REACTOME_PURINE_METABOLISM	REACTOME_PURINE_METABOLISM		22	-0.37932986	-1.3435917	0.1	0.4121909	1	2040	tags=23%, list=18%, signal=28%
FLECHNER_PBL_KIDNEY_TRANSPLANT_REJECTED_VS_OK_UP	FLECHNER_PBL_KIDNEY_TRANSPLANT_REJECTED_VS_OK_UP		42	-0.39655635	-1.3431984	0.11111111	0.4116777	1	2781	tags=36%, list=25%, signal=47%
ZHONG_RESPONSE_TO_AZACITIDINE_AND_TSA_UP	ZHONG_RESPONSE_TO_AZACITIDINE_AND_TSA_UP		100	-0.36714846	-1.3430812	0.11320755	0.41096908	1	1990	tags=24%, list=18%, signal=29%
PUIFFE_INVASION_INHIBITED_BY_ASCITES_DN	PUIFFE_INVASION_INHIBITED_BY_ASCITES_DN		85	-0.32410997	-1.3429056	0.12765957	0.41030648	1	1602	tags=19%, list=14%, signal=22%
FLECHNER_BIOPSY_KIDNEY_TRANSPLANT_REJECTED_VS_OK_DN	FLECHNER_BIOPSY_KIDNEY_TRANSPLANT_REJECTED_VS_OK_DN		373	-0.302398	-1.3427379	0.040816326	0.40973714	1	2926	tags=28%, list=26%, signal=37%
MENSE_HYPOXIA_UP	MENSE_HYPOXIA_UP		57	-0.48387197	-1.342578	0.1764706	0.40911335	1	1314	tags=30%, list=12%, signal=34%
REACTOME_COMPLEMENT_CASCADE	REACTOME_COMPLEMENT_CASCADE		15	-0.67575455	-1.3423818	0.15555556	0.40852952	1	596	tags=33%, list=5%, signal=35%
REACTOME_CD28_CO_STIMULATION	REACTOME_CD28_CO_STIMULATION		19	-0.4984814	-1.341349	0.1923077	0.40981656	1	3112	tags=53%, list=28%, signal=73%
BROWNE_HCMV_INFECTION_16HR_UP	BROWNE_HCMV_INFECTION_16HR_UP		123	-0.33107102	-1.3411243	0.12	0.40932357	1	3524	tags=42%, list=31%, signal=61%
REACTOME_TOLL_RECEPTOR_CASCADES	REACTOME_TOLL_RECEPTOR_CASCADES		53	-0.37961167	-1.3405484	0.125	0.40986547	1	3459	tags=42%, list=31%, signal=60%
BIOCARTA_AT1R_PATHWAY	BIOCARTA_AT1R_PATHWAY		20	-0.49462247	-1.3403832	0.10204082	0.4093682	1	3004	tags=45%, list=27%, signal=61%
HOSHIDA_LIVER_CANCER_SUBCLASS_S3	HOSHIDA_LIVER_CANCER_SUBCLASS_S3		200	-0.36072487	-1.3391396	0.09615385	0.41137844	1	1886	tags=26%, list=17%, signal=31%
REACTOME_G_BETA_GAMMA_SIGNALLING_THROUGH_PI3KGAMMA	REACTOME_G_BETA_GAMMA_SIGNALLING_THROUGH_PI3KGAMMA		17	-0.4491903	-1.3390421	0.14	0.4105337	1	3576	tags=53%, list=32%, signal=78%
WALLACE_PROSTATE_CANCER_RACE_UP	WALLACE_PROSTATE_CANCER_RACE_UP		169	-0.5010642	-1.3380444	0.09756097	0.4117259	1	2286	tags=39%, list=20%, signal=48%
KEGG_CELL_ADHESION_MOLECULES_CAMS	KEGG_CELL_ADHESION_MOLECULES_CAMS		75	-0.46221328	-1.3375088	0	0.41238078	1	2422	tags=39%, list=22%, signal=49%
CHIANG_LIVER_CANCER_SUBCLASS_CTNNB1_UP	CHIANG_LIVER_CANCER_SUBCLASS_CTNNB1_UP		93	-0.3955996	-1.3373275	0.078431375	0.41175574	1	2077	tags=27%, list=19%, signal=33%
WANG_PROSTATE_CANCER_ANDROGEN_INDEPENDENT	WANG_PROSTATE_CANCER_ANDROGEN_INDEPENDENT		35	-0.4081264	-1.3373038	0.1	0.41088662	1	2089	tags=31%, list=19%, signal=39%
ACEVEDO_LIVER_CANCER_WITH_H3K9ME3_UP	ACEVEDO_LIVER_CANCER_WITH_H3K9ME3_UP		46	-0.47843432	-1.3366708	0	0.41147465	1	1656	tags=35%, list=15%, signal=41%
YAO_TEMPORAL_RESPONSE_TO_PROGESTERONE_CLUSTER_11	YAO_TEMPORAL_RESPONSE_TO_PROGESTERONE_CLUSTER_11		77	-0.31739146	-1.3362846	0.13725491	0.4112702	1	1345	tags=17%, list=12%, signal=19%
RODWELL_AGING_KIDNEY_NO_BLOOD_DN	RODWELL_AGING_KIDNEY_NO_BLOOD_DN		72	-0.3786518	-1.3362254	0.08510638	0.41045338	1	3121	tags=42%, list=28%, signal=57%
REACTOME_MYOGENESSIS	REACTOME_MYOGENESSIS		19	-0.5482399	-1.3362054	0.14814815	0.40955183	1	978	tags=26%, list=9%, signal=29%
GRUETZMANN_PANCREATIC_CANCER_UP	GRUETZMANN_PANCREATIC_CANCER_UP		252	-0.34539223	-1.336165	0.11111111	0.4088212	1	2952	tags=35%, list=26%, signal=46%
MASSARWEH_RESPONSE_TO_ESTRADIOL	MASSARWEH_RESPONSE_TO_ESTRADIOL		37	-0.40723202	-1.3361115	0	0.4080585	1	1512	tags=27%, list=14%, signal=31%
KEGG_DILATED_CARDIOMYOPATHY	KEGG_DILATED_CARDIOMYOPATHY		63	-0.47687703	-1.3345783	0.13207547	0.41120827	1	2265	tags=35%, list=20%, signal=44%
ONDER_CDH1_TARGETS_2_UP	ONDER_CDH1_TARGETS_2_UP		159	-0.48904946	-1.3345726	0.22	0.41029042	1	2119	tags=41%, list=19%, signal=50%
MODY_HIPPOCAMPUS_POSTNATAL	MODY_HIPPOCAMPUS_POSTNATAL		22	-0.43946588	-1.3340386	0.0625	0.41048375	1	1330	tags=23%, list=12%, signal=26%
HOSHIDA_LIVER_CANCER_LATE_RECURRENCE_DN	HOSHIDA_LIVER_CANCER_LATE_RECURRENCE_DN		48	-0.4007359	-1.333975	0.094339624	0.40963575	1	2921	tags=42%, list=26%, signal=56%
BROWNE_HCMV_INFECTION_24HR_DN	BROWNE_HCMV_INFECTION_24HR_DN		93	-0.39694077	-1.3336085	0.083333336	0.4098252	1	1622	tags=25%, list=14%, signal=29%
DEURIG_T_CELL_PROLYMPHOCYTIC_LEUKEMIA_DN	DEURIG_T_CELL_PROLYMPHOCYTIC_LEUKEMIA_DN		176	-0.38444805	-1.3335758	0.0952381	0.4090161	1	3288	tags=39%, list=29%, signal=54%
KEGG_ALANINE_ASPARTATE_AND_GLUTAMATE_METABOLISM	KEGG_ALANINE_ASPARTATE_AND_GLUTAMATE_METABOLISM		21	-0.47531152	-1.3335044	0.09756097	0.40842608	1	2687	tags=57%, list=24%, signal=75%
BROWNE_HCMV_INFECTION_2HR_DN	BROWNE_HCMV_INFECTION_2HR_DN		31	-0.48737225	-1.3334407	0.10638298	0.4076026	1	2431	tags=42%, list=22%, signal=53%
CAIRO_LIVER_DEVELOPMENT_UP	CAIRO_LIVER_DEVELOPMENT_UP		107	-0.42541754	-1.3330882	0.094339624	0.4074002	1	1711	tags=32%, list=15%, signal=37%
SIMBULAN_UV_RESPONSE_IMMORTALIZED_DN	SIMBULAN_UV_RESPONSE_IMMORTALIZED_DN		16	-0.49490336	-1.3330005	0.14893617	0.40658706	1	4425	tags=63%, list=40%, signal=103%
REACTOME_ACTIVATION_OF_KAINATE_RECEPTORS_UPON_GLUTAMATE_BINDING	REACTOME_ACTIVATION_OF_KAINATE_RECEPTORS_UPON_GLUTAMATE_BINDING		22	-0.47388363	-1.3321433	0.08	0.40770373	1	3004	tags=50%, list=27%, signal=68%
SHEN_SMARCA2_TARGETS_UP	SHEN_SMARCA2_TARGETS_UP		226	-0.3140166	-1.3311418	0.25	0.40894306	1	4152	tags=41%, list=37%, signal=64%
ZHAN_MULTIPLE_MYELOMA_CD2_UP	ZHAN_MULTIPLE_MYELOMA_CD2_UP		20	-0.53474855	-1.3302394	0.15555556	0.40951207	1	1942	tags=40%, list=17%, signal=48%
LIU_NASOPHARYNGEAL_CARCINOMA	LIU_NASOPHARYNGEAL_CARCINOMA		34	-0.39840168	-1.3301512	0.069767445	0.408844	1	1061	tags=18%, list=9%, signal=19%
KEGG_ARRHYTHMOGENIC_RIGHT_VENTRICULAR_CARDIOMYOPATHY_ARVC	KEGG_ARRHYTHMOGENIC_RIGHT_VENTRICULAR_CARDIOMYOPATHY_ARVC		55	-0.4551049	-1.3300048	0.15555556	0.40819335	1	2882	tags=38%, list=26%, signal=51%
HOSHIDA_LIVER_CANCER_SURVIVAL_UP	HOSHIDA_LIVER_CANCER_SURVIVAL_UP		50	-0.41986415	-1.3291525	0.018867925	0.4091635	1	2268	tags=36%, list=20%, signal=45%
AMIT_EGF_RESPONSE_60_HELA	AMIT_EGF_RESPONSE_60_HELA		26	-0.5378266	-1.3283222	0.15555556	0.41042402	1	1455	tags=35%, list=13%, signal=40%
NAKAMURA_METASTASIS_MODEL_DN	NAKAMURA_METASTASIS_MODEL_DN		23	-0.51177007	-1.3280413	0.11764706	0.41011503	1	541	tags=26%, list=5%, signal=27%
DUNNE_TARGETS_OF_AML1_MTG8_FUSION_DN	DUNNE_TARGETS_OF_AML1_MTG8_FUSION_DN		15	-0.59155476	-1.3278884	0.1521739	0.40954053	1	2184	tags=33%, list=20%, signal=41%
REACTOME_CHAPERONIN_MEDIATED_PROTEIN_FOLDING	REACTOME_CHAPERONIN_MEDIATED_PROTEIN_FOLDING		29	-0.40618366	-1.3273042	0.12765957	0.409988	1	3674	tags=41%, list=33%, signal=61%
CHIARADONNA_NEOPLASTIC_TRANSFORMATION_KRAS_DN	CHIARADONNA_NEOPLASTIC_TRANSFORMATION_KRAS_DN		120	-0.4131198	-1.326755	0.1764706	0.41026175	1	2441	tags=37%, list=22%, signal=46%
YAO_TEMPORAL_RESPONSE_TO_PROGESTERONE_CLUSTER_8	YAO_TEMPORAL_RESPONSE_TO_PROGESTERONE_CLUSTER_8		31	-0.42265078	-1.3255112	0.084745765	0.41259634	1	3558	tags=55%, list=32%, signal=80%
AMUNDSON_POOR_SURVIVAL_AFTER_GAMMA_RADIATION_8G	AMUNDSON_POOR_SURVIVAL_AFTER_GAMMA_RADIATION_8G		53	-0.40918154	-1.3252838	0.16666667	0.4123295	1	3949	tags=57%, list=35%, signal=87%
HOEBEKE_LYMPHOID_STEM_CELL_DN	HOEBEKE_LYMPHOID_STEM_CELL_DN		63	-0.39727294	-1.3251671	0.06818182	0.41160795	1	3369	tags=49%, list=30%, signal=70%
VALK_AML_CLUSTER_3	VALK_AML_CLUSTER_3		23	-0.45810646	-1.3251222	0.1	0.41087005	1	2316	tags=39%, list=21%, signal=49%
CHIARETTI_ACUTE_LYMPHOBLASTIC_LEUKEMIA_ZAP70	CHIARETTI_ACUTE_LYMPHOBLASTIC_LEUKEMIA_ZAP70		44	-0.36180088	-1.3249768	0.093023255	0.4102413	1	2354	tags=25%, list=21%, signal=32%
CUI_TCF21_TARGETS_UP	CUI_TCF21_TARGETS_UP		22	-0.53687346	-1.3248192	0.055555556	0.40964198	1	2249	tags=59%, list=20%, signal=74%
HAN_SATB1_TARGETS_DN	HAN_SATB1_TARGETS_DN		199	-0.34170026	-1.3243314	0.08	0.4097301	1	2613	tags=29%, list=23%, signal=37%
BROWNE_HCMV_INFECTION_48HR_DN	BROWNE_HCMV_INFECTION_48HR_DN		276	-0.3512821	-1.3233294	0.12244898	0.41128045	1	3409	tags=39%, list=30%, signal=54%
HOLLMAN_APOPTOSIS_VIA_CD40_DN	HOLLMAN_APOPTOSIS_VIA_CD40_DN		149	-0.32570058	-1.3229724	0.11904762	0.41106495	1	3799	tags=42%, list=34%, signal=62%
DAZARD_UV_RESPONSE_CLUSTER_G2	DAZARD_UV_RESPONSE_CLUSTER_G2		15	-0.5811521	-1.3207713	0.1632653	0.414412	1	1918	tags=40%, list=17%, signal=48%
MOREAUX_B_LYMPHOCYTE_MATURATION_BY_TACI_UP	MOREAUX_B_LYMPHOCYTE_MATURATION_BY_TACI_UP		41	-0.39280155	-1.3195269	0.13461539	0.41576597	1	1675	tags=22%, list=15%, signal=26%
BAELDE_DIABETIC_NEPHROPATHY_DN	BAELDE_DIABETIC_NEPHROPATHY_DN		22	-0.5647924	-1.3189352	0.13725491	0.41657087	1	2158	tags=41%, list=19%, signal=51%
MCMURRAY_TP53_HRAS_COOPERATION_RESPONSE_UP	MCMURRAY_TP53_HRAS_COOPERATION_RESPONSE_UP		20	-0.51192313	-1.3188789	0.06122449	0.41593698	1	1234	tags=40%, list=11%, signal=45%
KEGG_TRYPTOPHAN_METABOLISM	KEGG_TRYPTOPHAN_METABOLISM		27	-0.42839634	-1.3186663	0.04	0.41530946	1	142	tags=11%, list=1%, signal=11%
PRAMOONJAGO_SOX4_TARGETS_UP	PRAMOONJAGO_SOX4_TARGETS_UP		35	-0.46721873	-1.318395	0.1923077	0.4149218	1	2121	tags=40%, list=19%, signal=49%
MILI_PSEUDOPODIA_CHEMOTAXIS_UP	MILI_PSEUDOPODIA_CHEMOTAXIS_UP		36	-0.39758694	-1.3180714	0.12765957	0.41469675	1	3659	tags=47%, list=33%, signal=70%
CREIGHTON_ENDOCRINE_THERAPY_RESISTANCE_5	CREIGHTON_ENDOCRINE_THERAPY_RESISTANCE_5		243	-0.33900532	-1.3177269	0.04761905	0.41460428	1	3143	tags=36%, list=28%, signal=49%
MASSARWEH_TAMOXIFEN_RESISTANCE_UP	MASSARWEH_TAMOXIFEN_RESISTANCE_UP		279	-0.3107807	-1.3166494	0.022222223	0.41648325	1	3377	tags=35%, list=30%, signal=49%
TONKS_TARGETS_OF_RUNX1_RUNX1T1_FUSION_SUSTAINDED_IN_ERYTHROCYTE_UP	TONKS_TARGETS_OF_RUNX1_RUNX1T1_FUSION_SUSTAINDED_IN_ERYTHROCYTE_UP		30	-0.5068927	-1.3162662	0.16981132	0.4166853	1	2992	tags=53%, list=27%, signal=73%
LIEN_BREAST_CARCINOMA_METAPLASTIC	LIEN_BREAST_CARCINOMA_METAPLASTIC		19	-0.5332294	-1.3159932	0.21568628	0.41648367	1	1633	tags=42%, list=15%, signal=49%
KANNAN_TP53_TARGETS_UP	KANNAN_TP53_TARGETS_UP		27	-0.48570603	-1.3154483	0.1590909	0.41698995	1	2136	tags=37%, list=19%, signal=46%
FONTAINE_FOLLICULAR_THYROID_ADENOMA_UP	FONTAINE_FOLLICULAR_THYROID_ADENOMA_UP		40	-0.3391049	-1.3149935	0.1	0.41736835	1	2079	tags=20%, list=19%, signal=24%
TSUNODA_CISPLATIN_RESISTANCE_DN	TSUNODA_CISPLATIN_RESISTANCE_DN		18	-0.4898672	-1.3149498	0.12195122	0.41654304	1	2522	tags=39%, list=23%, signal=50%
TURASHVILI_BREAST_DUCTAL_CARCINOMA_VS_DUCTAL_NORMAL_DN	TURASHVILI_BREAST_DUCTAL_CARCINOMA_VS_DUCTAL_NORMAL_DN		92	-0.42291358	-1.3138127	0.094339624	0.4180625	1	1437	tags=27%, list=13%, signal=31%
CHNG_MULTIPLE_MYELOMA_HYPERPLOID_DN	CHNG_MULTIPLE_MYELOMA_HYPERPLOID_DN		24	-0.3897883	-1.312667	0.11111111	0.41929626	1	5351	tags=71%, list=48%, signal=135%
WANG_SMARCE1_TARGETS_DN	WANG_SMARCE1_TARGETS_DN		205	-0.27934343	-1.31203	0.045454547	0.41920364	1	2587	tags=24%, list=23%, signal=31%
REACTOME_REGULATION_OF_INSULIN_SECRETION_BY_GLUCAGON_LIKE_PEPTIDE_1	REACTOME_REGULATION_OF_INSULIN_SECRETION_BY_GLUCAGON_LIKE_PEPTIDE_1		40	-0.4073285	-1.3117415	0.1632653	0.41887012	1	2709	tags=45%, list=24%, signal=59%
HAHTOLA_MYCOSIS_FUNGOIDES_CD4_UP	HAHTOLA_MYCOSIS_FUNGOIDES_CD4_UP		38	-0.510597	-1.3113962	0.14285715	0.41882816	1	1253	tags=37%, list=11%, signal=41%
KEGG_RIG_I_LIKE_RECEPTOR_SIGNALING_PATHWAY	KEGG_RIG_I_LIKE_RECEPTOR_SIGNALING_PATHWAY		34	-0.37642843	-1.3108716	0.14814815	0.41913548	1	3524	tags=44%, list=31%, signal=64%
ROSS_LEUKEMIA_WITH_MLL_FUSIONS	ROSS_LEUKEMIA_WITH_MLL_FUSIONS		49	-0.4404685	-1.3108568	0.21568628	0.4183172	1	2949	tags=41%, list=26%, signal=55%
KEGG_HYPERTROPHIC_CARDIOMYOPATHY_HCM	KEGG_HYPERTROPHIC_CARDIOMYOPATHY_HCM		55	-0.4739864	-1.3105956	0.09615385	0.4183535	1	2646	tags=40%, list=24%, signal=52%
KEGG_PRION_DISEASES	KEGG_PRION_DISEASES		20	-0.5367872	-1.3097836	0.14285715	0.41952458	1	1275	tags=30%, list=11%, signal=34%
YAGI_AML_FAB_MARKERS	YAGI_AML_FAB_MARKERS		126	-0.34386376	-1.3096399	0.125	0.41910595	1	2446	tags=31%, list=22%, signal=39%
HSC_MATURE_FETAL	HSC_MATURE_FETAL		16	-0.4343298	-1.3088903	0.17391305	0.41990206	1	664	tags=13%, list=6%, signal=13%
MARCHINI_TRABECTEDIN_RESISTANCE_DN	MARCHINI_TRABECTEDIN_RESISTANCE_DN		33	-0.50726837	-1.308794	0.13636364	0.41915515	1	914	tags=27%, list=8%, signal=30%
SABATES_COLORECTAL_ADENOMA_DN	SABATES_COLORECTAL_ADENOMA_DN		154	-0.4740376	-1.3086734	0.08888889	0.4186343	1	2593	tags=43%, list=23%, signal=55%
RIZ_ERYTHROID_DIFFERENTIATION_6HR	RIZ_ERYTHROID_DIFFERENTIATION_6HR		29	-0.4617765	-1.3083198	0.04255319	0.41845348	1	1272	tags=28%, list=11%, signal=31%
IZADPANAH_STEM_CELL_ADIPOSE_VS_BONE_DN	IZADPANAH_STEM_CELL_ADIPOSE_VS_BONE_DN		65	-0.4909301	-1.3079885	0.20408164	0.41842052	1	3100	tags=55%, list=28%, signal=76%
KEGG_MAPK_SIGNALING_PATHWAY	KEGG_MAPK_SIGNALING_PATHWAY		172	-0.37727514	-1.3075136	0.104166664	0.4185248	1	3119	tags=42%, list=28%, signal=57%
BREDEMEYER_RAG_SIGNALING_VIA_ATM_NOT_VIA_NFKB_UP	BREDEMEYER_RAG_SIGNALING_VIA_ATM_NOT_VIA_NFKB_UP		26	-0.486238	-1.3075064	0.1521739	0.4176993	1	4101	tags=73%, list=37%, signal=115%
WOOD_EBV_EBNA1_TARGETS_UP	WOOD_EBV_EBNA1_TARGETS_UP		75	-0.36496374	-1.3073391	0.11363637	0.41746342	1	1547	tags=23%, list=14%, signal=26%
RIGGINS_TAMOXIFEN_RESISTANCE_DN	RIGGINS_TAMOXIFEN_RESISTANCE_DN		132	-0.33180824	-1.3070459	0.08510638	0.41728014	1	3261	tags=38%, list=29%, signal=53%
NUYTTEN_NIPP1_TARGETS_DN	NUYTTEN_NIPP1_TARGETS_DN		449	-0.27936158	-1.3064313	0.08888889	0.41787532	1	3368	tags=35%, list=30%, signal=47%
KEGG_GLYCOSPHINGOLIPID_BIOSYNTHESIS_LACTO_AND_NEOLACTO_SERIES	KEGG_GLYCOSPHINGOLIPID_BIOSYNTHESIS_LACTO_AND_NEOLACTO_SERIES		20	-0.49019417	-1.3063111	0.094339624	0.4173958	1	3207	tags=55%, list=29%, signal=77%
REACTOME_ASSOCIATION_OF_TRIC_CCT_WITH_TARGET_PROTEINS_DURING_BIOSYNTHESIS	REACTOME_ASSOCIATION_OF_TRIC_CCT_WITH_TARGET_PROTEINS_DURING_BIOSYNTHESIS		20	-0.41001683	-1.305992	0.19565217	0.4170594	1	3408	tags=40%, list=30%, signal=57%
BERENJENO_TRANSFORMED_BY_RHOA_DN	BERENJENO_TRANSFORMED_BY_RHOA_DN		293	-0.36648867	-1.3044887	0.1632653	0.41942072	1	2023	tags=26%, list=18%, signal=31%
ROY_WOUND_BLOOD_VESSEL_UP	ROY_WOUND_BLOOD_VESSEL_UP		34	-0.5040801	-1.3036611	0.24	0.4203376	1	2082	tags=41%, list=19%, signal=50%
CHEN_NEUROBLASTOMA_COPY_NUMBER_GAINS	CHEN_NEUROBLASTOMA_COPY_NUMBER_GAINS		30	-0.42070112	-1.3036366	0.1	0.4196319	1	1234	tags=27%, list=11%, signal=30%
ST_JNK_MAPK_PATHWAY	ST_JNK_MAPK_PATHWAY		24	-0.4667629	-1.3035208	0.10204082	0.41906214	1	1355	tags=33%, list=12%, signal=38%
SMITH_LIVER_CANCER	SMITH_LIVER_CANCER		22	-0.45316008	-1.3034889	0.13953489	0.41825157	1	3374	tags=50%, list=30%, signal=71%
NAKAYAMA_SOFT_TISSUE_TUMORS_PCA2_DN	NAKAYAMA_SOFT_TISSUE_TUMORS_PCA2_DN		52	-0.5542616	-1.3016232	0.12244898	0.42079195	1	1346	tags=40%, list=12%, signal=46%
REACTOME_THROMBOXANE_SIGNALLING_THROUGH_TP_RECEPTOR	REACTOME_THROMBOXANE_SIGNALLING_THROUGH_TP_RECEPTOR		17	-0.439882	-1.3013403	0.12765957	0.42059815	1	3576	tags=59%, list=32%, signal=86%
TURASHVILI_BREAST_LOBULAR_CARCINOMA_VS_DUCTAL_NORMAL_DN	TURASHVILI_BREAST_LOBULAR_CARCINOMA_VS_DUCTAL_NORMAL_DN		51	-0.41253853	-1.3011546	0.11363637	0.42017215	1	1314	tags=27%, list=12%, signal=31%
HAHTOLA_MYCOSIS_FUNGOIDES_CD4_DN	HAHTOLA_MYCOSIS_FUNGOIDES_CD4_DN		67	-0.3451083	-1.3011234	0.18181819	0.41938522	1	2061	tags=21%, list=18%, signal=25%
PAPASPYRIDONOS_UNSTABLE_ATEROSCLEROTIC_PLAQUE_DN	PAPASPYRIDONOS_UNSTABLE_ATEROSCLEROTIC_PLAQUE_DN		27	-0.51837206	-1.3007826	0.13725491	0.4191882	1	2339	tags=48%, list=21%, signal=61%
TSENG_IRS1_TARGETS_UP	TSENG_IRS1_TARGETS_UP		86	-0.33738393	-1.2998662	0.13333334	0.42047197	1	1969	tags=23%, list=18%, signal=28%
BRUECKNER_TARGETS_OF_MIRLET7A3_UP	BRUECKNER_TARGETS_OF_MIRLET7A3_UP		66	-0.39057735	-1.299436	0.0625	0.42057788	1	2238	tags=32%, list=20%, signal=40%
BONOME_OVARIAN_CANCER_SURVIVAL_OPTIMAL_DEBULKING	BONOME_OVARIAN_CANCER_SURVIVAL_OPTIMAL_DEBULKING		128	-0.31463006	-1.2990453	0.02173913	0.42058697	1	2503	tags=26%, list=22%, signal=33%
REACTOME_FORMATION_OF_FIBRIN_CLOT_CLOTTING_CASCADE	REACTOME_FORMATION_OF_FIBRIN_CLOT_CLOTTING_CASCADE		29	-0.5912624	-1.2987956	0.12244898	0.4201843	1	1947	tags=48%, list=17%, signal=58%
ST_MYOCYTE_AD_PATHWAY	ST_MYOCYTE_AD_PATHWAY		15	-0.55021596	-1.2984768	0.24489796	0.41980964	1	2018	tags=33%, list=18%, signal=41%
RODWELL_AGING_KIDNEY_DN	RODWELL_AGING_KIDNEY_DN		63	-0.40383577	-1.2978911	0.08510638	0.42040798	1	1281	tags=27%, list=11%, signal=30%
THUM_SYSTOLIC_HEART_FAILURE_UP	THUM_SYSTOLIC_HEART_FAILURE_UP		251	-0.36143664	-1.2975512	0.15686275	0.42019516	1	2668	tags=32%, list=24%, signal=41%
GARGALOVIC_RESPONSE_TO_OXIDIZED_PHOSPHOLIPIDS_TURQUOISE_UP	GARGALOVIC_RESPONSE_TO_OXIDIZED_PHOSPHOLIPIDS_TURQUOISE_UP		33	-0.4297461	-1.296082	0.2	0.42206413	1	3235	tags=52%, list=29%, signal=72%
PARK_TRETINOIN_RESPONSE_AND_PML_RARA_FUSION	PARK_TRETINOIN_RESPONSE_AND_PML_RARA_FUSION		21	-0.49397996	-1.295934	0.13043478	0.4215829	1	3405	tags=43%, list=30%, signal=61%
YAO_TEMPORAL_RESPONSE_TO_PROGESTERONE_CLUSTER_0	YAO_TEMPORAL_RESPONSE_TO_PROGESTERONE_CLUSTER_0		57	-0.42837188	-1.2958472	0.08510638	0.4208621	1	784	tags=18%, list=7%, signal=19%
ENGELMANN_CANCER_PROGENITORS_UP	ENGELMANN_CANCER_PROGENITORS_UP		34	-0.46054113	-1.2956933	0.09090909	0.4204636	1	1211	tags=29%, list=11%, signal=33%
VECCHI_GASTRIC_CANCER_ADVANCED_VS_EARLY_UP	VECCHI_GASTRIC_CANCER_ADVANCED_VS_EARLY_UP		105	-0.43986395	-1.2938929	0.2	0.423074	1	2585	tags=43%, list=23%, signal=55%
ACEVEDO_NORMAL_TISSUE_ADJACENT_TO_LIVER_TUMOR_DN	ACEVEDO_NORMAL_TISSUE_ADJACENT_TO_LIVER_TUMOR_DN		236	-0.2674948	-1.2937262	0.17021276	0.42263877	1	3501	tags=33%, list=31%, signal=46%
YAGI_AML_WITH_T_8_21_TRANSLOCATION	YAGI_AML_WITH_T_8_21_TRANSLOCATION		228	-0.2980006	-1.2936682	0.13207547	0.4220134	1	2906	tags=30%, list=26%, signal=40%
BROWNE_HCMV_INFECTION_10HR_UP	BROWNE_HCMV_INFECTION_10HR_UP		59	-0.3322951	-1.29323	0.07317073	0.42215526	1	2609	tags=31%, list=23%, signal=40%
NUNODA_RESPONSE_TO_DASATINIB_IMATINIB_UP	NUNODA_RESPONSE_TO_DASATINIB_IMATINIB_UP		21	-0.443815	-1.2929847	0.2631579	0.42181116	1	1561	tags=33%, list=14%, signal=39%
MARTINEZ_RB1_AND_TP53_TARGETS_UP	MARTINEZ_RB1_AND_TP53_TARGETS_UP		471	-0.3240695	-1.2928078	0.08695652	0.42165336	1	1478	tags=19%, list=13%, signal=21%
CHESLER_BRAIN_HIGHEST_GENETIC_VARIANCE	CHESLER_BRAIN_HIGHEST_GENETIC_VARIANCE		27	-0.40570104	-1.2914883	0.118644066	0.42423716	1	775	tags=19%, list=7%, signal=20%
HOFFMANN_LARGE_TO_SMALL_PRE_BII_LYMPHOCYTE_DN	HOFFMANN_LARGE_TO_SMALL_PRE_BII_LYMPHOCYTE_DN		31	-0.42000142	-1.2911959	0.17777778	0.42383462	1	972	tags=26%, list=9%, signal=28%
HALMOS_CEBPA_TARGETS_DN	HALMOS_CEBPA_TARGETS_DN		23	-0.50085825	-1.2899306	0.16	0.426109	1	2885	tags=57%, list=26%, signal=76%
BERTUCCI_MEDULLARY_VS_DUCTAL_BREAST_CANCER_DN	BERTUCCI_MEDULLARY_VS_DUCTAL_BREAST_CANCER_DN		78	-0.3758929	-1.2893696	0.1521739	0.42631868	1	2658	tags=37%, list=24%, signal=48%
GRUETZMANN_PANCREATIC_CANCER_DN	GRUETZMANN_PANCREATIC_CANCER_DN		147	-0.32249138	-1.2887683	0.04	0.42692432	1	3373	tags=39%, list=30%, signal=56%
DAVICIONI_RHABDOMYOSARCOMA_PAX_FOXO1_FUSION_UP	DAVICIONI_RHABDOMYOSARCOMA_PAX_FOXO1_FUSION_UP		34	-0.4295129	-1.2883483	0.1	0.42721006	1	2322	tags=38%, list=21%, signal=48%
JAZAG_TGFB1_SIGNALING_VIA_SMAD4_DN	JAZAG_TGFB1_SIGNALING_VIA_SMAD4_DN		42	-0.35028258	-1.28771	0.14	0.42804742	1	3335	tags=40%, list=30%, signal=57%
CASORELLI_APL_SECONDARY_VS_DE_NOVO_UP	CASORELLI_APL_SECONDARY_VS_DE_NOVO_UP		19	-0.56966454	-1.2876351	0.2	0.42731783	1	2588	tags=68%, list=23%, signal=89%
BIOCARTA_IL1R_PATHWAY	BIOCARTA_IL1R_PATHWAY		18	-0.4381513	-1.2871804	0.12765957	0.42756373	1	3066	tags=44%, list=27%, signal=61%
KERLEY_RESPONSE_TO_CISPLATIN_UP	KERLEY_RESPONSE_TO_CISPLATIN_UP		29	-0.490239	-1.2861555	0.14893617	0.4291284	1	1988	tags=38%, list=18%, signal=46%
RIGGINS_TAMOXIFEN_RESISTANCE_UP	RIGGINS_TAMOXIFEN_RESISTANCE_UP		45	-0.39672345	-1.2855036	0.14814815	0.4302383	1	1320	tags=22%, list=12%, signal=25%
HEDENFALK_BREAST_CANCER_BRCA1_VS_BRCA2	HEDENFALK_BREAST_CANCER_BRCA1_VS_BRCA2		21	-0.39850897	-1.2853944	0.26923078	0.4297271	1	685	tags=19%, list=6%, signal=20%
FONTAINE_THYROID_TUMOR_UNCERTAIN_MALIGNANCY_UP	FONTAINE_THYROID_TUMOR_UNCERTAIN_MALIGNANCY_UP		18	-0.5062351	-1.2853217	0.13953489	0.42923433	1	803	tags=28%, list=7%, signal=30%
ST_GRANULE_CELL_SURVIVAL_PATHWAY	ST_GRANULE_CELL_SURVIVAL_PATHWAY		15	-0.5110197	-1.2845151	0.14583333	0.43022558	1	3269	tags=40%, list=29%, signal=56%
KEGG_ALZHEIMERS_DISEASE	KEGG_ALZHEIMERS_DISEASE		109	-0.28898853	-1.2844222	0.1875	0.4297696	1	1993	tags=20%, list=18%, signal=24%
HELLEBREKERS_SILENCED_DURING_TUMOR_ANGIOGENESIS	HELLEBREKERS_SILENCED_DURING_TUMOR_ANGIOGENESIS		34	-0.50705564	-1.2840232	0.14893617	0.43002322	1	2560	tags=53%, list=23%, signal=68%
IGARASHI_ATF4_TARGETS_DN	IGARASHI_ATF4_TARGETS_DN		48	-0.41066325	-1.2839221	0.19148937	0.4295223	1	1643	tags=29%, list=15%, signal=34%
TARTE_PLASMA_CELL_VS_B_LYMPHOCYTE_DN	TARTE_PLASMA_CELL_VS_B_LYMPHOCYTE_DN		26	-0.51789635	-1.283372	0.1590909	0.4302279	1	1942	tags=38%, list=17%, signal=46%
NAKAMURA_METASTASIS_MODEL_UP	NAKAMURA_METASTASIS_MODEL_UP		25	-0.43589166	-1.2832237	0.1875	0.42978764	1	2827	tags=40%, list=25%, signal=53%
BHATI_G2M_ARREST_BY_2METHOXYESTRADIOL_DN	BHATI_G2M_ARREST_BY_2METHOXYESTRADIOL_DN		76	-0.35172516	-1.2832062	0.08163265	0.42911193	1	3112	tags=38%, list=28%, signal=52%
RAMASWAMY_METASTASIS_DN	RAMASWAMY_METASTASIS_DN		38	-0.4421988	-1.2826145	0.06	0.429278	1	2452	tags=42%, list=22%, signal=54%
DITTMER_PTHLH_TARGETS_UP	DITTMER_PTHLH_TARGETS_UP		84	-0.31765255	-1.282131	0.19607843	0.42948958	1	2177	tags=21%, list=19%, signal=26%
GENTILE_RESPONSE_CLUSTER_D3	GENTILE_RESPONSE_CLUSTER_D3		35	-0.43370613	-1.2815322	0.12765957	0.42993444	1	3839	tags=51%, list=34%, signal=78%
RODRIGUES_NTN1_AND_DCC_TARGETS	RODRIGUES_NTN1_AND_DCC_TARGETS		23	-0.4512337	-1.2806687	0.14	0.431146	1	2078	tags=43%, list=19%, signal=53%
COULOUARN_TEMPORAL_TGFB1_SIGNATURE_UP	COULOUARN_TEMPORAL_TGFB1_SIGNATURE_UP		57	-0.39149103	-1.2805891	0.14285715	0.43046397	1	2736	tags=40%, list=24%, signal=53%
BIOCARTA_ERK_PATHWAY	BIOCARTA_ERK_PATHWAY		16	-0.40740204	-1.2800494	0.16	0.43076694	1	2943	tags=31%, list=26%, signal=42%
AMIT_SERUM_RESPONSE_240_MCF10A	AMIT_SERUM_RESPONSE_240_MCF10A		42	-0.45897982	-1.27962	0.12765957	0.4309424	1	2593	tags=50%, list=23%, signal=65%
TONKS_TARGETS_OF_RUNX1_RUNX1T1_FUSION_ERYTHROCYTE_UP	TONKS_TARGETS_OF_RUNX1_RUNX1T1_FUSION_ERYTHROCYTE_UP		98	-0.3997396	-1.2790974	0.08510638	0.43151265	1	3168	tags=47%, list=28%, signal=65%
HAN_SATB1_TARGETS_UP	HAN_SATB1_TARGETS_UP		183	-0.35583565	-1.2782106	0.02173913	0.43262476	1	2971	tags=38%, list=27%, signal=50%
FIRESTEIN_CTNNB1_PATHWAY	FIRESTEIN_CTNNB1_PATHWAY		15	-0.5116244	-1.2777221	0.17391305	0.43327942	1	3018	tags=40%, list=27%, signal=55%
KEGG_CHEMOKINE_SIGNALING_PATHWAY	KEGG_CHEMOKINE_SIGNALING_PATHWAY		129	-0.3935669	-1.2776504	0.12820514	0.43258592	1	2215	tags=33%, list=20%, signal=41%
MATTIOLI_MULTIPLE_MYELOMA_WITH_14Q32_TRANSLOCATIONS	MATTIOLI_MULTIPLE_MYELOMA_WITH_14Q32_TRANSLOCATIONS		21	-0.47084016	-1.2769315	0.17307693	0.43337438	1	1656	tags=33%, list=15%, signal=39%
RICKMAN_TUMOR_DIFFERENTIATED_WELL_VS_MODERATELY_UP	RICKMAN_TUMOR_DIFFERENTIATED_WELL_VS_MODERATELY_UP		55	-0.37340304	-1.2767955	0.12962963	0.43300828	1	3428	tags=47%, list=31%, signal=68%
SPIELMAN_LYMPHOBLAST_EUROPEAN_VS_ASIAN_DN	SPIELMAN_LYMPHOBLAST_EUROPEAN_VS_ASIAN_DN		419	-0.2448997	-1.2766396	0.18	0.43260425	1	4500	tags=40%, list=40%, signal=65%
YAMASHITA_LIVER_CANCER_STEM_CELL_UP	YAMASHITA_LIVER_CANCER_STEM_CELL_UP		32	-0.43790695	-1.2764479	0.14583333	0.43230304	1	2078	tags=34%, list=19%, signal=42%
VERHAAK_AML_WITH_NPM1_MUTATED_UP	VERHAAK_AML_WITH_NPM1_MUTATED_UP		113	-0.37138838	-1.2757066	0.13725491	0.43343145	1	2512	tags=35%, list=22%, signal=44%
SAKAI_TUMOR_INFILTRATING_MONOCYTES_DN	SAKAI_TUMOR_INFILTRATING_MONOCYTES_DN		47	-0.32927936	-1.2756467	0.2244898	0.43282565	1	3810	tags=38%, list=34%, signal=58%
CHIARADONNA_NEOPLASTIC_TRANSFORMATION_KRAS_UP	CHIARADONNA_NEOPLASTIC_TRANSFORMATION_KRAS_UP		88	-0.34990525	-1.2753917	0.15384616	0.4324991	1	1869	tags=25%, list=17%, signal=30%
HOQUE_METHYLATED_IN_CANCER	HOQUE_METHYLATED_IN_CANCER		37	-0.40538225	-1.2752098	0.13636364	0.43211073	1	2894	tags=46%, list=26%, signal=62%
SENESE_HDAC2_TARGETS_DN	SENESE_HDAC2_TARGETS_DN		74	-0.44768625	-1.2751741	0.14893617	0.4314098	1	2124	tags=38%, list=19%, signal=46%
MOLENAAR_TARGETS_OF_CCND1_AND_CDK4_UP	MOLENAAR_TARGETS_OF_CCND1_AND_CDK4_UP		28	-0.44768798	-1.2751683	0.10526316	0.430666	1	738	tags=21%, list=7%, signal=23%
MCBRYAN_PUBERTAL_BREAST_3_4WK_UP	MCBRYAN_PUBERTAL_BREAST_3_4WK_UP		149	-0.34948605	-1.2749939	0.06521739	0.4301675	1	1482	tags=22%, list=13%, signal=25%
RODRIGUES_THYROID_CARCINOMA_POORLY_DIFFERENTIATED_DN	RODRIGUES_THYROID_CARCINOMA_POORLY_DIFFERENTIATED_DN		385	-0.30061823	-1.2747629	0.1	0.42980823	1	2542	tags=28%, list=23%, signal=35%
LEE_EARLY_T_LYMPHOCYTE_DN	LEE_EARLY_T_LYMPHOCYTE_DN		17	-0.5109845	-1.27303	0.1627907	0.4328057	1	2590	tags=53%, list=23%, signal=69%
VALK_AML_CLUSTER_8	VALK_AML_CLUSTER_8		15	-0.5159234	-1.2729421	0.1632653	0.43212193	1	2651	tags=53%, list=24%, signal=70%
RUTELLA_RESPONSE_TO_CSF2RB_AND_IL4_DN	RUTELLA_RESPONSE_TO_CSF2RB_AND_IL4_DN		190	-0.35631934	-1.2729375	0.17021276	0.4314029	1	2660	tags=35%, list=24%, signal=45%
BENPORATH_NOS_TARGETS	BENPORATH_NOS_TARGETS		91	-0.31159672	-1.2729088	0.12765957	0.43066671	1	1869	tags=24%, list=17%, signal=29%
REACTOME_CELL_SURFACE_INTERACTIONS_AT_THE_VASCULAR_WALL	REACTOME_CELL_SURFACE_INTERACTIONS_AT_THE_VASCULAR_WALL		66	-0.4149486	-1.27271	0.14893617	0.43033943	1	3059	tags=38%, list=27%, signal=52%
GRAHAM_NORMAL_QUIESCENT_VS_NORMAL_DIVIDING_UP	GRAHAM_NORMAL_QUIESCENT_VS_NORMAL_DIVIDING_UP		35	-0.5285313	-1.2725166	0.051282052	0.42997605	1	2566	tags=60%, list=23%, signal=78%
CAIRO_HEPATOBLASTOMA_CLASSES_DN	CAIRO_HEPATOBLASTOMA_CLASSES_DN		118	-0.43091917	-1.2709795	0.20833333	0.43225288	1	1142	tags=24%, list=10%, signal=26%
AMUNDSON_POOR_SURVIVAL_AFTER_GAMMA_RADIATION_2G	AMUNDSON_POOR_SURVIVAL_AFTER_GAMMA_RADIATION_2G		93	-0.35641423	-1.2707028	0.21276596	0.43226218	1	3981	tags=47%, list=36%, signal=73%
MCBRYAN_PUBERTAL_BREAST_4_5WK_UP	MCBRYAN_PUBERTAL_BREAST_4_5WK_UP		189	-0.38358927	-1.2701746	0.1590909	0.43274063	1	2956	tags=39%, list=26%, signal=52%
MORI_EMU_MYC_LYMPHOMA_BY_ONSET_TIME_UP	MORI_EMU_MYC_LYMPHOMA_BY_ONSET_TIME_UP		68	-0.36631048	-1.270142	0.24074075	0.43209887	1	1736	tags=21%, list=16%, signal=24%
XU_GH1_EXOGENOUS_TARGETS_DN	XU_GH1_EXOGENOUS_TARGETS_DN		56	-0.39506754	-1.2697866	0.15384616	0.43231523	1	3114	tags=41%, list=28%, signal=57%
ELVIDGE_HYPOXIA_DN	ELVIDGE_HYPOXIA_DN		84	-0.30695757	-1.269539	0.14285715	0.4320807	1	2548	tags=26%, list=23%, signal=34%
VALK_AML_CLUSTER_15	VALK_AML_CLUSTER_15		17	-0.506177	-1.2684903	0.20833333	0.43347698	1	2968	tags=41%, list=27%, signal=56%
RIZKI_TUMOR_INVASIVENESS_3D_DN	RIZKI_TUMOR_INVASIVENESS_3D_DN		150	-0.31246817	-1.26825	0.041666668	0.43303135	1	2248	tags=23%, list=20%, signal=29%
GUTIERREZ_MULTIPLE_MYELOMA_DN	GUTIERREZ_MULTIPLE_MYELOMA_DN		20	-0.36544803	-1.2680005	0.14583333	0.4327858	1	4820	tags=60%, list=43%, signal=105%
ENK_UV_RESPONSE_KERATINOCYTE_DN	ENK_UV_RESPONSE_KERATINOCYTE_DN		307	-0.2864933	-1.2668958	0.21568628	0.43488777	1	4060	tags=42%, list=36%, signal=64%
MARZEC_IL2_SIGNALING_DN	MARZEC_IL2_SIGNALING_DN		21	-0.42996356	-1.2667964	0.17307693	0.4343877	1	2129	tags=38%, list=19%, signal=47%
GENTILE_UV_RESPONSE_CLUSTER_D7	GENTILE_UV_RESPONSE_CLUSTER_D7		25	-0.35182014	-1.2664875	0.2	0.43416938	1	3532	tags=36%, list=32%, signal=52%
LUI_THYROID_CANCER_CLUSTER_1	LUI_THYROID_CANCER_CLUSTER_1		34	-0.38306576	-1.2661192	0.115384616	0.43438423	1	2119	tags=32%, list=19%, signal=40%
HOSHIDA_LIVER_CANCER_SUBCLASS_S1	HOSHIDA_LIVER_CANCER_SUBCLASS_S1		184	-0.3737525	-1.2660035	0.19148937	0.43385106	1	3059	tags=37%, list=27%, signal=50%
REACTOME_MRNA_3_END_PROCESSING	REACTOME_MRNA_3_END_PROCESSING		22	-0.43884695	-1.265174	0.26530612	0.43475363	1	3610	tags=55%, list=32%, signal=80%
YEGNASUBRAMANIAN_PROSTATE_CANCER	YEGNASUBRAMANIAN_PROSTATE_CANCER		70	-0.3829254	-1.2643394	0.104166664	0.43536702	1	2331	tags=34%, list=21%, signal=43%
HADDAD_T_LYMPHOCYTE_AND_NK_PROGENITOR_UP	HADDAD_T_LYMPHOCYTE_AND_NK_PROGENITOR_UP		44	-0.47824365	-1.2641519	0.22	0.43498626	1	4144	tags=68%, list=37%, signal=108%
AMIT_EGF_RESPONSE_480_HELA	AMIT_EGF_RESPONSE_480_HELA		99	-0.34681416	-1.2635381	0.16666667	0.43538523	1	2392	tags=27%, list=21%, signal=34%
REACTOME_ADP_SIGNALLING_THROUGH_P2Y_PURINOCEPTOR_12	REACTOME_ADP_SIGNALLING_THROUGH_P2Y_PURINOCEPTOR_12		17	-0.4748166	-1.2634636	0.22222222	0.43489757	1	2709	tags=47%, list=24%, signal=62%
BIOCARTA_HDAC_PATHWAY	BIOCARTA_HDAC_PATHWAY		18	-0.510583	-1.2633225	0.20833333	0.4344884	1	3405	tags=56%, list=30%, signal=80%
DOANE_BREAST_CANCER_ESR1_UP	DOANE_BREAST_CANCER_ESR1_UP		70	-0.38399732	-1.2631037	0.0625	0.43447885	1	1314	tags=23%, list=12%, signal=26%
TAKAO_RESPONSE_TO_UVB_RADIATION_DN	TAKAO_RESPONSE_TO_UVB_RADIATION_DN		60	-0.31971994	-1.2622621	0.1590909	0.43546385	1	3975	tags=43%, list=35%, signal=67%
CASTELLANO_NRAS_TARGETS_UP	CASTELLANO_NRAS_TARGETS_UP		54	-0.37316516	-1.2621154	0.069767445	0.4350723	1	1459	tags=24%, list=13%, signal=28%
REACTOME_BIOLOGICAL_OXIDATIONS	REACTOME_BIOLOGICAL_OXIDATIONS		65	-0.3897143	-1.2621047	0.16	0.4343614	1	2007	tags=31%, list=18%, signal=37%
ZHU_CMV_8_HR_DN	ZHU_CMV_8_HR_DN		19	-0.52360964	-1.2619643	0.1764706	0.43402666	1	1256	tags=37%, list=11%, signal=41%
KAAB_HEART_ATRIUM_VS_VENTRICLE_DN	KAAB_HEART_ATRIUM_VS_VENTRICLE_DN		169	-0.3160043	-1.2617915	0.13461539	0.43366897	1	2354	tags=24%, list=21%, signal=30%
HELLER_HDAC_TARGETS_SILENCED_BY_METHYLATION_DN	HELLER_HDAC_TARGETS_SILENCED_BY_METHYLATION_DN		158	-0.31252897	-1.2614591	0.16	0.43361795	1	3655	tags=46%, list=33%, signal=68%
URS_ADIPOCYTE_DIFFERENTIATION_UP	URS_ADIPOCYTE_DIFFERENTIATION_UP		49	-0.43012384	-1.2611862	0.12765957	0.43341	1	2343	tags=39%, list=21%, signal=49%
REACTOME_GS_ALPHA_MEDIATED_EVENTS_IN_GLUCAGON_SIGNALLING	REACTOME_GS_ALPHA_MEDIATED_EVENTS_IN_GLUCAGON_SIGNALLING		19	-0.444903	-1.2600381	0.20408164	0.4351478	1	2709	tags=47%, list=24%, signal=62%
DAZARD_RESPONSE_TO_UV_NHEK_UP	DAZARD_RESPONSE_TO_UV_NHEK_UP		108	-0.3287438	-1.2600279	0.1	0.43444365	1	2243	tags=26%, list=20%, signal=32%
ALCALAY_AML_BY_NPM1_LOCALIZATION_UP	ALCALAY_AML_BY_NPM1_LOCALIZATION_UP		96	-0.36188433	-1.2599736	0.17307693	0.43383196	1	2444	tags=31%, list=22%, signal=40%
JIANG_TIP30_TARGETS_UP	JIANG_TIP30_TARGETS_UP		34	-0.41903663	-1.2597324	0.20408164	0.43350986	1	1494	tags=24%, list=13%, signal=27%
LIU_SOX4_TARGETS_UP	LIU_SOX4_TARGETS_UP		65	-0.3133193	-1.259584	0.125	0.43294892	1	4165	tags=43%, list=37%, signal=68%
RIGGI_EWING_SARCOMA_PROGENITOR_UP	RIGGI_EWING_SARCOMA_PROGENITOR_UP		227	-0.3729379	-1.2595646	0.04255319	0.4322821	1	2718	tags=37%, list=24%, signal=48%
GAURNIER_PSMD4_TARGETS	GAURNIER_PSMD4_TARGETS		28	-0.5765545	-1.2593199	0.225	0.43208203	1	3246	tags=71%, list=29%, signal=100%
RUGO_STRESS_RESPONSE_SUBSET_H	RUGO_STRESS_RESPONSE_SUBSET_H		26	-0.4142434	-1.2592562	0.125	0.43148646	1	2393	tags=31%, list=21%, signal=39%
KYNG_DNA_DAMAGE_BY_GAMMA_AND_UV_RADIATION	KYNG_DNA_DAMAGE_BY_GAMMA_AND_UV_RADIATION		26	-0.4142434	-1.2592562	0.125	0.4307961	1	2393	tags=31%, list=21%, signal=39%
KIM_WT1_TARGETS_12HR_UP	KIM_WT1_TARGETS_12HR_UP		91	-0.42801416	-1.2585722	0.1627907	0.43163878	1	2503	tags=38%, list=22%, signal=49%
RUTELLA_RESPONSE_TO_HGF_VS_CSF2RB_AND_IL4_DN	RUTELLA_RESPONSE_TO_HGF_VS_CSF2RB_AND_IL4_DN		151	-0.345127	-1.2582777	0.12765957	0.43163866	1	3393	tags=40%, list=30%, signal=57%
REACTOME_TIE2_SIGNALING	REACTOME_TIE2_SIGNALING		16	-0.41109592	-1.2581881	0.14285715	0.43108132	1	1851	tags=25%, list=17%, signal=30%
JAZAERI_BREAST_CANCER_BRCA1_VS_BRCA2_UP	JAZAERI_BREAST_CANCER_BRCA1_VS_BRCA2_UP		35	-0.33253518	-1.2581815	0.13043478	0.430396	1	2480	tags=26%, list=22%, signal=33%
TIEN_INTESTINE_PROBIOTICS_24HR_DN	TIEN_INTESTINE_PROBIOTICS_24HR_DN		128	-0.3000432	-1.2579832	0.1627907	0.43008202	1	3776	tags=42%, list=34%, signal=63%
BROWNE_HCMV_INFECTION_18HR_UP	BROWNE_HCMV_INFECTION_18HR_UP		108	-0.306237	-1.257945	0.08510638	0.42948756	1	2434	tags=30%, list=22%, signal=37%
FRIDMAN_IMMORTALIZATION_DN	FRIDMAN_IMMORTALIZATION_DN		21	-0.51322746	-1.2564507	0.22222222	0.43211147	1	2167	tags=38%, list=19%, signal=47%
DAVICIONI_MOLECULAR_ARMS_VS_ERMS_UP	DAVICIONI_MOLECULAR_ARMS_VS_ERMS_UP		184	-0.27200592	-1.2562155	0.08510638	0.43180656	1	3132	tags=28%, list=28%, signal=39%
VARELA_ZMPSTE24_TARGETS_UP	VARELA_ZMPSTE24_TARGETS_UP		27	-0.43269002	-1.2559241	0.18367347	0.43198243	1	802	tags=30%, list=7%, signal=32%
REACTOME_THROMBIN_SIGNALLING_THROUGH_PROTEINASE_ACTIVATED_RECEPTORS	REACTOME_THROMBIN_SIGNALLING_THROUGH_PROTEINASE_ACTIVATED_RECEPTORS		20	-0.43575105	-1.2554983	0.22916667	0.4321722	1	3576	tags=60%, list=32%, signal=88%
TOOKER_GEMCITABINE_RESISTANCE_DN	TOOKER_GEMCITABINE_RESISTANCE_DN		78	-0.33829972	-1.2553691	0.2264151	0.431668	1	2464	tags=29%, list=22%, signal=38%
TOOKER_RESPONSE_TO_BEXAROTENE_UP	TOOKER_RESPONSE_TO_BEXAROTENE_UP		78	-0.33829972	-1.2553691	0.2264151	0.43099037	1	2464	tags=29%, list=22%, signal=38%
REACTOME_SIGNALLING_BY_NGF	REACTOME_SIGNALLING_BY_NGF		134	-0.27339795	-1.2552476	0.12244898	0.43053588	1	3225	tags=32%, list=29%, signal=45%
GAZDA_DIAMOND_BLACKFAN_ANEMIA_PROGENITOR_UP	GAZDA_DIAMOND_BLACKFAN_ANEMIA_PROGENITOR_UP		22	-0.4244906	-1.2551271	0.14285715	0.43002543	1	3384	tags=55%, list=30%, signal=78%
HOSHIDA_LIVER_CANCER_LATE_RECURRENCE_UP	HOSHIDA_LIVER_CANCER_LATE_RECURRENCE_UP		41	-0.42690957	-1.2549872	0.10869565	0.42959943	1	717	tags=20%, list=6%, signal=21%
NATSUME_RESPONSE_TO_INTERFERON_BETA_DN	NATSUME_RESPONSE_TO_INTERFERON_BETA_DN		35	-0.33324736	-1.2549543	0.16363636	0.42900768	1	3711	tags=40%, list=33%, signal=60%
TAVAZOIE_METASTASIS	TAVAZOIE_METASTASIS		49	-0.38971457	-1.2548977	0.10638298	0.42845902	1	1596	tags=27%, list=14%, signal=31%
ONKEN_UVEAL_MELANOMA_UP	ONKEN_UVEAL_MELANOMA_UP		449	-0.2793756	-1.2547535	0.16666667	0.428319	1	2812	tags=28%, list=25%, signal=35%
KEGG_COMPLEMENT_AND_COAGULATION_CASCADES	KEGG_COMPLEMENT_AND_COAGULATION_CASCADES		54	-0.5358878	-1.2543339	0.17021276	0.42854297	1	2032	tags=43%, list=18%, signal=52%
FAELT_B_CLL_WITH_VH_REARRANGEMENTS_UP	FAELT_B_CLL_WITH_VH_REARRANGEMENTS_UP		37	-0.36348054	-1.2540065	0.20833333	0.4285348	1	2381	tags=32%, list=21%, signal=41%
KUMAR_TARGETS_OF_MLL_AF9_FUSION	KUMAR_TARGETS_OF_MLL_AF9_FUSION		310	-0.34040448	-1.2529137	0.13043478	0.43010637	1	3066	tags=35%, list=27%, signal=47%
KRIGE_RESPONSE_TO_TOSEDOSTAT_6HR_DN	KRIGE_RESPONSE_TO_TOSEDOSTAT_6HR_DN		462	-0.25471386	-1.2522409	0.25531915	0.4307674	1	2894	tags=26%, list=26%, signal=34%
MARTINEZ_TP53_TARGETS_UP	MARTINEZ_TP53_TARGETS_UP		467	-0.31291842	-1.252043	0.11363637	0.43049273	1	1716	tags=20%, list=15%, signal=22%
BIOCARTA_GH_PATHWAY	BIOCARTA_GH_PATHWAY		19	-0.37791646	-1.251183	0.1875	0.4315592	1	2019	tags=32%, list=18%, signal=38%
SEIDEN_MET_SIGNALING	SEIDEN_MET_SIGNALING		16	-0.41576385	-1.2510941	0.29166666	0.43120384	1	4682	tags=69%, list=42%, signal=118%
KANG_IMMORTALIZED_BY_TERT_DN	KANG_IMMORTALIZED_BY_TERT_DN		67	-0.45333698	-1.2501497	0.21276596	0.43257663	1	1502	tags=31%, list=13%, signal=36%
SHAFFER_IRF4_TARGETS_IN_ACTIVATED_B_LYMPHOCYTE	SHAFFER_IRF4_TARGETS_IN_ACTIVATED_B_LYMPHOCYTE		56	-0.33598045	-1.2497485	0.16666667	0.43307522	1	3655	tags=38%, list=33%, signal=55%
SENESE_HDAC1_TARGETS_DN	SENESE_HDAC1_TARGETS_DN		134	-0.3424614	-1.2482394	0.14893617	0.4357205	1	1421	tags=18%, list=13%, signal=20%
DAVICIONI_MOLECULAR_ARMS_VS_ERMS_DN	DAVICIONI_MOLECULAR_ARMS_VS_ERMS_DN		105	-0.38522068	-1.2480041	0.17391305	0.4355647	1	2317	tags=36%, list=21%, signal=45%
TSENG_ADIPOGENIC_POTENTIAL_UP	TSENG_ADIPOGENIC_POTENTIAL_UP		25	-0.4378438	-1.2479213	0.21568628	0.43515527	1	3521	tags=60%, list=31%, signal=87%
DACOSTA_ERCC3_ALLELE_XPCS_VS_TTD_UP	DACOSTA_ERCC3_ALLELE_XPCS_VS_TTD_UP		16	-0.56662697	-1.2475022	0.25	0.4353352	1	2593	tags=63%, list=23%, signal=81%
WEBER_METHYLATED_HCP_IN_FIBROBLAST_DN	WEBER_METHYLATED_HCP_IN_FIBROBLAST_DN		16	-0.4175272	-1.2473993	0.16363636	0.43491033	1	1686	tags=25%, list=15%, signal=29%
SIG_REGULATION_OF_THE_ACTIN_CYTOSKELETON_BY_RHO_GTPASES	SIG_REGULATION_OF_THE_ACTIN_CYTOSKELETON_BY_RHO_GTPASES		25	-0.40155903	-1.2473859	0.25	0.43426746	1	2639	tags=32%, list=24%, signal=42%
MULLIGHAN_NPM1_MUTATED_SIGNATURE_1_DN	MULLIGHAN_NPM1_MUTATED_SIGNATURE_1_DN		63	-0.33410755	-1.2473599	0.0952381	0.43366444	1	1820	tags=22%, list=16%, signal=26%
ZHAN_MULTIPLE_MYELOMA_UP	ZHAN_MULTIPLE_MYELOMA_UP		31	-0.3574746	-1.2468637	0.1923077	0.43407074	1	3873	tags=48%, list=35%, signal=74%
WU_SILENCED_BY_METHYLATION_IN_BLADDER_CANCER	WU_SILENCED_BY_METHYLATION_IN_BLADDER_CANCER		28	-0.53218544	-1.2465053	0.24	0.4343099	1	1755	tags=43%, list=16%, signal=51%
BROWNE_HCMV_INFECTION_6HR_UP	BROWNE_HCMV_INFECTION_6HR_UP		42	-0.3684896	-1.2462624	0.10869565	0.43426937	1	2843	tags=43%, list=25%, signal=57%
REACTOME_METABOLISM_OF_PROTEINS	REACTOME_METABOLISM_OF_PROTEINS		128	-0.2236719	-1.2457827	0.17307693	0.43465585	1	4781	tags=49%, list=43%, signal=85%
KEGG_HISTIDINE_METABOLISM	KEGG_HISTIDINE_METABOLISM		20	-0.47587886	-1.2453187	0.23404256	0.43495858	1	4018	tags=50%, list=36%, signal=78%
KEGG_PURINE_METABOLISM	KEGG_PURINE_METABOLISM		110	-0.27188554	-1.2453071	0.15686275	0.4343045	1	2254	tags=20%, list=20%, signal=25%
SHEDDEN_LUNG_CANCER_GOOD_SURVIVAL_A4	SHEDDEN_LUNG_CANCER_GOOD_SURVIVAL_A4		109	-0.38182166	-1.2436932	0.093023255	0.436569	1	2226	tags=35%, list=20%, signal=43%
BIOCARTA_CXCR4_PATHWAY	BIOCARTA_CXCR4_PATHWAY		17	-0.44702688	-1.2432847	0.26086956	0.4367741	1	332	tags=12%, list=3%, signal=12%
NAKAYAMA_SOFT_TISSUE_TUMORS_PCA1_UP	NAKAYAMA_SOFT_TISSUE_TUMORS_PCA1_UP		48	-0.55004674	-1.2431962	0.15	0.43650618	1	2955	tags=50%, list=26%, signal=68%
DEBIASI_APOPTOSIS_BY_REOVIRUS_INFECTION_DN	DEBIASI_APOPTOSIS_BY_REOVIRUS_INFECTION_DN		151	-0.31464404	-1.2428743	0.21568628	0.43625906	1	3093	tags=31%, list=28%, signal=42%
DER_IFN_BETA_RESPONSE_UP	DER_IFN_BETA_RESPONSE_UP		61	-0.3502393	-1.2425865	0.17391305	0.4360843	1	1821	tags=26%, list=16%, signal=31%
REACTOME_HEMOSTASIS	REACTOME_HEMOSTASIS		194	-0.36725086	-1.24138	0.24	0.43746847	1	2947	tags=36%, list=26%, signal=48%
JIANG_VHL_TARGETS	JIANG_VHL_TARGETS		52	-0.3719533	-1.241354	0.20930232	0.43685168	1	3803	tags=44%, list=34%, signal=67%
BERENJENO_TRANSFORMED_BY_RHOA_REVERSIBLY_DN	BERENJENO_TRANSFORMED_BY_RHOA_REVERSIBLY_DN		22	-0.50036156	-1.239418	0.17021276	0.44006613	1	2423	tags=59%, list=22%, signal=75%
BLALOCK_ALZHEIMERS_DISEASE_INCIPIENT_DN	BLALOCK_ALZHEIMERS_DISEASE_INCIPIENT_DN		111	-0.24791941	-1.2388573	0.24444444	0.44051114	1	3220	tags=27%, list=29%, signal=38%
RODWELL_AGING_KIDNEY_NO_BLOOD_UP	RODWELL_AGING_KIDNEY_NO_BLOOD_UP		104	-0.41875738	-1.2386458	0.24444444	0.4403571	1	2007	tags=34%, list=18%, signal=41%
THUM_SYSTOLIC_HEART_FAILURE_DN	THUM_SYSTOLIC_HEART_FAILURE_DN		110	-0.30207804	-1.2386448	0.1875	0.43970564	1	3944	tags=46%, list=35%, signal=71%
REACTOME_ABORTIVE_ELONGATION_OF_HIV1_TRANSCRIPT_IN_THE_ABSENCE_OF_TAT	REACTOME_ABORTIVE_ELONGATION_OF_HIV1_TRANSCRIPT_IN_THE_ABSENCE_OF_TAT		19	-0.34213242	-1.237102	0.24	0.4429564	1	2056	tags=21%, list=18%, signal=26%
CREIGHTON_ENDOCRINE_THERAPY_RESISTANCE_1	CREIGHTON_ENDOCRINE_THERAPY_RESISTANCE_1		281	-0.28435206	-1.2364022	0.10638298	0.4435631	1	3047	tags=31%, list=27%, signal=41%
TIEN_INTESTINE_PROBIOTICS_6HR_DN	TIEN_INTESTINE_PROBIOTICS_6HR_DN		107	-0.28880113	-1.2358358	0.14285715	0.44376105	1	3986	tags=39%, list=36%, signal=60%
SCHLOSSER_SERUM_RESPONSE_AUGMENTED_BY_MYC	SCHLOSSER_SERUM_RESPONSE_AUGMENTED_BY_MYC		72	-0.326788	-1.235088	0.2826087	0.44462284	1	2911	tags=35%, list=26%, signal=47%
FERREIRA_EWINGS_SARCOMA_UNSTABLE_VS_STABLE_DN	FERREIRA_EWINGS_SARCOMA_UNSTABLE_VS_STABLE_DN		56	-0.34415075	-1.2350572	0.20408164	0.44401222	1	3489	tags=39%, list=31%, signal=57%
FULCHER_INFLAMMATORY_RESPONSE_LECTIN_VS_LPS_UP	FULCHER_INFLAMMATORY_RESPONSE_LECTIN_VS_LPS_UP		317	-0.29557315	-1.2350302	0.14285715	0.44338292	1	2863	tags=30%, list=26%, signal=39%
MASSARWEH_TAMOXIFEN_RESISTANCE_DN	MASSARWEH_TAMOXIFEN_RESISTANCE_DN		122	-0.31884736	-1.234876	0.06521739	0.44309592	1	2541	tags=32%, list=23%, signal=41%
MORI_PLASMA_CELL_DN	MORI_PLASMA_CELL_DN		15	-0.61555964	-1.234026	0.20454545	0.44447288	1	2248	tags=53%, list=20%, signal=67%
LENAOUR_DENDRITIC_CELL_MATURATION_DN	LENAOUR_DENDRITIC_CELL_MATURATION_DN		72	-0.36862776	-1.2329276	0.13333334	0.44612518	1	2408	tags=33%, list=22%, signal=42%
WOOD_EBV_EBNA1_TARGETS_DN	WOOD_EBV_EBNA1_TARGETS_DN		32	-0.41337973	-1.2322471	0.16666667	0.4467886	1	798	tags=19%, list=7%, signal=20%
TSAI_RESPONSE_TO_RADIATION_THERAPY	TSAI_RESPONSE_TO_RADIATION_THERAPY		22	-0.5260469	-1.232229	0.19512194	0.44617647	1	1962	tags=41%, list=18%, signal=50%
LU_AGING_BRAIN_UP	LU_AGING_BRAIN_UP		88	-0.31978866	-1.2321659	0.16	0.44560438	1	3269	tags=36%, list=29%, signal=51%
HATADA_METHYLATED_IN_LUNG_CANCER_UP	HATADA_METHYLATED_IN_LUNG_CANCER_UP		178	-0.33012998	-1.23197	0.1764706	0.44539952	1	2538	tags=33%, list=23%, signal=41%
KEGG_LONG_TERM_DEPRESSION	KEGG_LONG_TERM_DEPRESSION		42	-0.36242023	-1.2313672	0.2244898	0.44606006	1	1621	tags=26%, list=14%, signal=31%
AMUNDSON_GENOTOXIC_SIGNATURE	AMUNDSON_GENOTOXIC_SIGNATURE		63	-0.3148389	-1.230029	0.08	0.4481065	1	3757	tags=41%, list=34%, signal=62%
KEGG_TOLL_LIKE_RECEPTOR_SIGNALING_PATHWAY	KEGG_TOLL_LIKE_RECEPTOR_SIGNALING_PATHWAY		60	-0.3808785	-1.228983	0.23255815	0.44927812	1	3524	tags=45%, list=31%, signal=65%
CHEBOTAEV_GR_TARGETS_DN	CHEBOTAEV_GR_TARGETS_DN		73	-0.4171129	-1.2287462	0.15686275	0.4490154	1	3274	tags=45%, list=29%, signal=63%
BARRIER_COLON_CANCER_RECURRENCE_UP	BARRIER_COLON_CANCER_RECURRENCE_UP		23	-0.39575106	-1.2287259	0.26086956	0.4483843	1	3453	tags=39%, list=31%, signal=56%
ST_TUMOR_NECROSIS_FACTOR_PATHWAY	ST_TUMOR_NECROSIS_FACTOR_PATHWAY		18	-0.39431417	-1.2285144	0.104166664	0.44810945	1	3324	tags=44%, list=30%, signal=63%
TAKEDA_TARGETS_OF_NUP98_HOXA9_FUSION_10D_DN	TAKEDA_TARGETS_OF_NUP98_HOXA9_FUSION_10D_DN		81	-0.40163502	-1.2282805	0.25	0.4479274	1	2504	tags=36%, list=22%, signal=46%
SHEPARD_BMYB_MORPHOLINO_UP	SHEPARD_BMYB_MORPHOLINO_UP		105	-0.30667478	-1.2281213	0.11764706	0.44772652	1	2325	tags=27%, list=21%, signal=33%
CAFFAREL_RESPONSE_TO_THC_UP	CAFFAREL_RESPONSE_TO_THC_UP		18	-0.4497504	-1.2280861	0.2	0.4471325	1	4198	tags=56%, list=37%, signal=89%
OUILLETTE_CLL_13Q14_DELETION_UP	OUILLETTE_CLL_13Q14_DELETION_UP		33	-0.38312075	-1.2277762	0.25581396	0.44711706	1	3220	tags=42%, list=29%, signal=59%
RAGHAVACHARI_PLATELET_SPECIFIC_GENES	RAGHAVACHARI_PLATELET_SPECIFIC_GENES		44	-0.387499	-1.2276123	0.19565217	0.4467199	1	3705	tags=52%, list=33%, signal=78%
REACTOME_DIABETES_PATHWAYS	REACTOME_DIABETES_PATHWAYS		263	-0.21539208	-1.2267057	0.12244898	0.44789174	1	2709	tags=22%, list=24%, signal=28%
GALLUZZI_PERMEABILIZE_MITOCHONDRIA	GALLUZZI_PERMEABILIZE_MITOCHONDRIA		26	-0.41057885	-1.2266355	0.20408164	0.4473742	1	3415	tags=42%, list=30%, signal=61%
AGUIRRE_PANCREATIC_CANCER_COPY_NUMBER_UP	AGUIRRE_PANCREATIC_CANCER_COPY_NUMBER_UP		168	-0.2732309	-1.2247182	0.27083334	0.4507501	1	1690	tags=17%, list=15%, signal=20%
BOYAULT_LIVER_CANCER_SUBCLASS_G5_DN	BOYAULT_LIVER_CANCER_SUBCLASS_G5_DN		15	-0.4779301	-1.2247158	0.22916667	0.45010984	1	2302	tags=53%, list=21%, signal=67%
ST_INTERLEUKIN_4_PATHWAY	ST_INTERLEUKIN_4_PATHWAY		17	-0.44657454	-1.2242731	0.25531915	0.45050353	1	2019	tags=35%, list=18%, signal=43%
REACTOME_PLATELET_DEGRANULATION	REACTOME_PLATELET_DEGRANULATION		58	-0.43955874	-1.2242239	0.2173913	0.4498803	1	3004	tags=43%, list=27%, signal=59%
ST_INTEGRIN_SIGNALING_PATHWAY	ST_INTEGRIN_SIGNALING_PATHWAY		52	-0.41022304	-1.22409	0.18604651	0.4493578	1	2385	tags=33%, list=21%, signal=41%
CAIRO_HEPATOBLASTOMA_DN	CAIRO_HEPATOBLASTOMA_DN		174	-0.33165663	-1.2239676	0.057692308	0.44891244	1	2007	tags=25%, list=18%, signal=30%
BROWNE_HCMV_INFECTION_8HR_UP	BROWNE_HCMV_INFECTION_8HR_UP		63	-0.35423413	-1.2238458	0.1632653	0.44853014	1	2737	tags=38%, list=24%, signal=50%
HUTTMANN_B_CLL_POOR_SURVIVAL_DN	HUTTMANN_B_CLL_POOR_SURVIVAL_DN		36	-0.42233667	-1.2231623	0.23913044	0.44946456	1	1665	tags=28%, list=15%, signal=33%
REACTOME_MAP_KINASES_ACTIVATION_IN_TLR_CASCADE	REACTOME_MAP_KINASES_ACTIVATION_IN_TLR_CASCADE		26	-0.42693046	-1.2229091	0.2857143	0.449356	1	3269	tags=46%, list=29%, signal=65%
BOYLAN_MULTIPLE_MYELOMA_PCA3_UP	BOYLAN_MULTIPLE_MYELOMA_PCA3_UP		32	-0.417682	-1.2226336	0.14583333	0.44942096	1	2162	tags=38%, list=19%, signal=46%
LINDGREN_BLADDER_CANCER_CLUSTER_1_DN	LINDGREN_BLADDER_CANCER_CLUSTER_1_DN		238	-0.3038487	-1.222261	0.20833333	0.44943634	1	3196	tags=32%, list=29%, signal=44%
GOZGIT_ESR1_TARGETS_DN	GOZGIT_ESR1_TARGETS_DN		379	-0.3223435	-1.2222029	0.13333334	0.44891834	1	2609	tags=32%, list=23%, signal=40%
REACTOME_MTOR_SIGNALLING	REACTOME_MTOR_SIGNALLING		15	-0.4422648	-1.2212111	0.19607843	0.4500684	1	4824	tags=73%, list=43%, signal=129%
HUMMEL_BURKITTS_LYMPHOMA_UP	HUMMEL_BURKITTS_LYMPHOMA_UP		18	-0.51561946	-1.220182	0.24444444	0.4516821	1	3191	tags=56%, list=28%, signal=78%
LU_TUMOR_ANGIOGENESIS_UP	LU_TUMOR_ANGIOGENESIS_UP		15	-0.47580442	-1.2190269	0.1509434	0.45315436	1	878	tags=20%, list=8%, signal=22%
HELLER_HDAC_TARGETS_DN	HELLER_HDAC_TARGETS_DN		169	-0.30560967	-1.218839	0.17777778	0.452969	1	3655	tags=42%, list=33%, signal=61%
SEITZ_NEOPLASTIC_TRANSFORMATION_BY_8P_DELETION_UP	SEITZ_NEOPLASTIC_TRANSFORMATION_BY_8P_DELETION_UP		47	-0.4736104	-1.2187554	0.25	0.45242727	1	2504	tags=34%, list=22%, signal=44%
REACTOME_DARPP32_EVENTS	REACTOME_DARPP32_EVENTS		17	-0.35956654	-1.2187089	0.20408164	0.45188737	1	3004	tags=41%, list=27%, signal=56%
ELVIDGE_HYPOXIA_BY_DMOG_DN	ELVIDGE_HYPOXIA_BY_DMOG_DN		37	-0.3626657	-1.2172251	0.23076923	0.4544423	1	2467	tags=30%, list=22%, signal=38%
BIOCARTA_AMI_PATHWAY	BIOCARTA_AMI_PATHWAY		19	-0.57588	-1.2168136	0.20754717	0.4548209	1	1947	tags=47%, list=17%, signal=57%
SUNG_METASTASIS_STROMA_UP	SUNG_METASTASIS_STROMA_UP		74	-0.35076728	-1.2162622	0.2	0.4551375	1	1761	tags=27%, list=16%, signal=32%
BILBAN_B_CLL_LPL_UP	BILBAN_B_CLL_LPL_UP		30	-0.3903709	-1.2162519	0.20833333	0.45450884	1	2464	tags=33%, list=22%, signal=43%
ASTON_MAJOR_DEPRESSIVE_DISORDER_DN	ASTON_MAJOR_DEPRESSIVE_DISORDER_DN		106	-0.27483264	-1.2160528	0.055555556	0.45439807	1	2605	tags=25%, list=23%, signal=32%
HADDAD_B_LYMPHOCYTE_PROGENITOR	HADDAD_B_LYMPHOCYTE_PROGENITOR		144	-0.37094244	-1.2156901	0.19565217	0.454453	1	3143	tags=42%, list=28%, signal=57%
REACTOME_P75_NTR_RECEPTOR_MEDIATED_SIGNALLING	REACTOME_P75_NTR_RECEPTOR_MEDIATED_SIGNALLING		53	-0.33199304	-1.2155309	0.08888889	0.45408463	1	2616	tags=30%, list=23%, signal=39%
KEGG_NUCLEOTIDE_EXCISION_REPAIR	KEGG_NUCLEOTIDE_EXCISION_REPAIR		38	-0.33724022	-1.2152412	0.2413793	0.45418334	1	726	tags=13%, list=6%, signal=14%
CHIANG_LIVER_CANCER_SUBCLASS_CTNNB1_DN	CHIANG_LIVER_CANCER_SUBCLASS_CTNNB1_DN		96	-0.41501954	-1.2150942	0.2244898	0.45385167	1	2263	tags=35%, list=20%, signal=44%
ST_GAQ_PATHWAY	ST_GAQ_PATHWAY		17	-0.4091592	-1.2148268	0.18367347	0.45364136	1	1388	tags=24%, list=12%, signal=27%
DAZARD_RESPONSE_TO_UV_SCC_DN	DAZARD_RESPONSE_TO_UV_SCC_DN		59	-0.29491583	-1.2146797	0.20408164	0.4531426	1	2542	tags=31%, list=23%, signal=39%
REACTOME_DOWNSTREAM_EVENTS_IN_GPCR_SIGNALING	REACTOME_DOWNSTREAM_EVENTS_IN_GPCR_SIGNALING		289	-0.3192831	-1.2144667	0.1521739	0.45305583	1	2780	tags=31%, list=25%, signal=41%
CHIARADONNA_NEOPLASTIC_TRANSFORMATION_CDC25_DN	CHIARADONNA_NEOPLASTIC_TRANSFORMATION_CDC25_DN		129	-0.36502102	-1.2138797	0.20833333	0.4533498	1	2377	tags=32%, list=21%, signal=40%
MCCABE_HOXC6_TARGETS_CANCER_UP	MCCABE_HOXC6_TARGETS_CANCER_UP		19	-0.42318016	-1.2137786	0.21276596	0.45301452	1	3026	tags=47%, list=27%, signal=65%
MARTORIATI_MDM4_TARGETS_NEUROEPITHELIUM_DN	MARTORIATI_MDM4_TARGETS_NEUROEPITHELIUM_DN		60	-0.43132138	-1.213296	0.20833333	0.45337203	1	1507	tags=32%, list=13%, signal=36%
LINDGREN_BLADDER_CANCER_HIGH_RECURRENCE	LINDGREN_BLADDER_CANCER_HIGH_RECURRENCE		32	-0.50675076	-1.2130767	0.27272728	0.4532061	1	2082	tags=41%, list=19%, signal=50%
PETRETTO_HEART_MASS_QTL_CIS_UP	PETRETTO_HEART_MASS_QTL_CIS_UP		15	-0.3785519	-1.2127132	0.12962963	0.45321026	1	3803	tags=47%, list=34%, signal=71%
MILI_PSEUDOPODIA_HAPTOTAXIS_DN	MILI_PSEUDOPODIA_HAPTOTAXIS_DN		401	-0.28257903	-1.2116221	0.23913044	0.45498893	1	2357	tags=23%, list=21%, signal=28%
RIZ_ERYTHROID_DIFFERENTIATION_HEMGN	RIZ_ERYTHROID_DIFFERENTIATION_HEMGN		25	-0.4135567	-1.2111034	0.14583333	0.45529354	1	1615	tags=32%, list=14%, signal=37%
REACTOME_OPIOID_SIGNALLING	REACTOME_OPIOID_SIGNALLING		57	-0.37515473	-1.2104771	0.20512821	0.45591438	1	3576	tags=47%, list=32%, signal=69%
DEBIASI_APOPTOSIS_BY_REOVIRUS_INFECTION_UP	DEBIASI_APOPTOSIS_BY_REOVIRUS_INFECTION_UP		141	-0.313648	-1.2104671	0.22222222	0.4552991	1	4042	tags=50%, list=36%, signal=77%
IWANAGA_CARCINOGENESIS_BY_KRAS_DN	IWANAGA_CARCINOGENESIS_BY_KRAS_DN		71	-0.34999856	-1.2094077	0.20833333	0.4565403	1	3104	tags=34%, list=28%, signal=46%
LINDSTEDT_DENDRITIC_CELL_MATURATION_A	LINDSTEDT_DENDRITIC_CELL_MATURATION_A		39	-0.45003965	-1.2093438	0.16666667	0.4561356	1	2084	tags=36%, list=19%, signal=44%
RUIZ_TNC_TARGETS_UP	RUIZ_TNC_TARGETS_UP		97	-0.39279652	-1.2086977	0.30232558	0.45686546	1	2718	tags=42%, list=24%, signal=55%
TSENG_IRS1_TARGETS_DN	TSENG_IRS1_TARGETS_DN		102	-0.37182447	-1.2084743	0.2	0.45662078	1	2462	tags=35%, list=22%, signal=45%
ZHAN_V1_LATE_DIFFERENTIATION_GENES_UP	ZHAN_V1_LATE_DIFFERENTIATION_GENES_UP		25	-0.466121	-1.2083064	0.2244898	0.4564037	1	2636	tags=44%, list=24%, signal=57%
SMID_BREAST_CANCER_ERBB2_UP	SMID_BREAST_CANCER_ERBB2_UP		86	-0.34438175	-1.2074968	0.14583333	0.4575973	1	2158	tags=28%, list=19%, signal=34%
APPIERTO_RESPONSE_TO_FENRETINIDE_DN	APPIERTO_RESPONSE_TO_FENRETINIDE_DN		23	-0.38162363	-1.2061329	0.27450982	0.45959577	1	1047	tags=17%, list=9%, signal=19%
BERNARD_PPAPDC1B_TARGETS_DN	BERNARD_PPAPDC1B_TARGETS_DN		23	-0.41608888	-1.2059501	0.1875	0.45940825	1	3261	tags=43%, list=29%, signal=61%
HENDRICKS_SMARCA4_TARGETS_DN	HENDRICKS_SMARCA4_TARGETS_DN		30	-0.43742114	-1.2058052	0.24	0.4590724	1	2726	tags=40%, list=24%, signal=53%
SWEET_KRAS_ONCOGENIC_SIGNATURE	SWEET_KRAS_ONCOGENIC_SIGNATURE		28	-0.37092334	-1.2052579	0.23255815	0.4596712	1	1761	tags=29%, list=16%, signal=34%
HELLER_SILENCED_BY_METHYLATION_UP	HELLER_SILENCED_BY_METHYLATION_UP		158	-0.3669646	-1.2038726	0.2	0.46187016	1	2216	tags=29%, list=20%, signal=36%
GAUSSMANN_MLL_AF4_FUSION_TARGETS_D_UP	GAUSSMANN_MLL_AF4_FUSION_TARGETS_D_UP		18	-0.4349051	-1.203654	0.2	0.4614276	1	1056	tags=33%, list=9%, signal=37%
DACOSTA_UV_RESPONSE_VIA_ERCC3_TTD_DN	DACOSTA_UV_RESPONSE_VIA_ERCC3_TTD_DN		25	-0.3738676	-1.2034748	0.25	0.46117955	1	4213	tags=60%, list=38%, signal=96%
OUELLET_OVARIAN_CANCER_INVASIVE_VS_LMP_UP	OUELLET_OVARIAN_CANCER_INVASIVE_VS_LMP_UP		85	-0.29577228	-1.2033504	0.25	0.46086085	1	3418	tags=32%, list=31%, signal=45%
URS_ADIPOCYTE_DIFFERENTIATION_DN	URS_ADIPOCYTE_DIFFERENTIATION_DN		20	-0.51460874	-1.202943	0.2962963	0.46090817	1	1890	tags=40%, list=17%, signal=48%
LI_AMPLIFIED_IN_LUNG_CANCER	LI_AMPLIFIED_IN_LUNG_CANCER		123	-0.2554546	-1.2025791	0.2244898	0.4612091	1	3087	tags=28%, list=28%, signal=38%
LU_IL4_SIGNALING	LU_IL4_SIGNALING		46	-0.3577365	-1.2024825	0.23809524	0.4607042	1	4186	tags=52%, list=37%, signal=83%
RHEIN_ALL_GLUCOCORTICOID_THERAPY_UP	RHEIN_ALL_GLUCOCORTICOID_THERAPY_UP		47	-0.41018662	-1.2024378	0.23913044	0.46017405	1	1407	tags=32%, list=13%, signal=36%
RORIE_TARGETS_OF_EWSR1_FLI1_FUSION_DN	RORIE_TARGETS_OF_EWSR1_FLI1_FUSION_DN		17	-0.50681686	-1.2024156	0.27450982	0.45956856	1	3216	tags=53%, list=29%, signal=74%
GRADE_COLON_VS_RECTAL_CANCER_UP	GRADE_COLON_VS_RECTAL_CANCER_UP		18	-0.44855735	-1.2022003	0.2264151	0.4592844	1	622	tags=22%, list=6%, signal=23%
RIZKI_TUMOR_INVASIVENESS_2D_UP	RIZKI_TUMOR_INVASIVENESS_2D_UP		47	-0.29173076	-1.2020398	0.13725491	0.45893288	1	3522	tags=34%, list=31%, signal=49%
JIANG_HYPOXIA_NORMAL	JIANG_HYPOXIA_NORMAL		154	-0.3037844	-1.2020365	0.21276596	0.4583314	1	3359	tags=34%, list=30%, signal=48%
MAHAJAN_RESPONSE_TO_IL1A_UP	MAHAJAN_RESPONSE_TO_IL1A_UP		45	-0.4198756	-1.2005455	0.17777778	0.46094427	1	2621	tags=47%, list=23%, signal=61%
DEURIG_T_CELL_PROLYMPHOCYTIC_LEUKEMIA_UP	DEURIG_T_CELL_PROLYMPHOCYTIC_LEUKEMIA_UP		216	-0.26941565	-1.1998266	0.18	0.46162423	1	1377	tags=14%, list=12%, signal=16%
BROWNE_HCMV_INFECTION_14HR_UP	BROWNE_HCMV_INFECTION_14HR_UP		86	-0.31172466	-1.1983273	0.16666667	0.46374616	1	3120	tags=34%, list=28%, signal=46%
MCCLUNG_CREB1_TARGETS_UP	MCCLUNG_CREB1_TARGETS_UP		76	-0.3538133	-1.197837	0.16666667	0.46415123	1	2285	tags=32%, list=20%, signal=39%
LEE_LIVER_CANCER_CIPROFIBRATE_UP	LEE_LIVER_CANCER_CIPROFIBRATE_UP		49	-0.389876	-1.1976687	0.24	0.46402168	1	1274	tags=27%, list=11%, signal=30%
WINTER_HYPOXIA_DN	WINTER_HYPOXIA_DN		24	-0.57163376	-1.1976397	0.27272728	0.4634574	1	3592	tags=71%, list=32%, signal=104%
SHEN_SMARCA2_TARGETS_DN	SHEN_SMARCA2_TARGETS_DN		181	-0.3260814	-1.1971891	0.18518518	0.46370012	1	3425	tags=40%, list=31%, signal=57%
REACTOME_ADP_SIGNALLING_THROUGH_P2Y_PURINOCEPTOR_1	REACTOME_ADP_SIGNALLING_THROUGH_P2Y_PURINOCEPTOR_1		18	-0.40768865	-1.1968626	0.29166666	0.46383438	1	3576	tags=56%, list=32%, signal=81%
NAKAMURA_METASTASIS	NAKAMURA_METASTASIS		27	-0.4106248	-1.1964053	0.18181819	0.4640384	1	743	tags=19%, list=7%, signal=20%
BOYLAN_MULTIPLE_MYELOMA_D_UP	BOYLAN_MULTIPLE_MYELOMA_D_UP		45	-0.3862356	-1.1953071	0.24	0.4658335	1	2896	tags=33%, list=26%, signal=45%
ROSS_AML_OF_FAB_M7_TYPE	ROSS_AML_OF_FAB_M7_TYPE		51	-0.37398764	-1.1948254	0.26530612	0.4662384	1	2421	tags=31%, list=22%, signal=40%
SENGUPTA_NASOPHARYNGEAL_CARCINOMA_WITH_LMP1_UP	SENGUPTA_NASOPHARYNGEAL_CARCINOMA_WITH_LMP1_UP		186	-0.2894791	-1.1942694	0.13043478	0.4666	1	1633	tags=20%, list=15%, signal=23%
LEE_RECENT_THYMIC_EMIGRANT	LEE_RECENT_THYMIC_EMIGRANT		65	-0.33008304	-1.192982	0.15	0.468487	1	3369	tags=40%, list=30%, signal=57%
REACTOME_PEPTIDE_LIGAND_BINDING_RECEPTORS	REACTOME_PEPTIDE_LIGAND_BINDING_RECEPTORS		119	-0.36621618	-1.1919655	0.20930232	0.46994042	1	2360	tags=30%, list=21%, signal=38%
SIG_CD40PATHWAYMAP	SIG_CD40PATHWAYMAP		23	-0.43778247	-1.1903039	0.24	0.4729777	1	3524	tags=52%, list=31%, signal=76%
STOSSI_RESPONSE_TO_ESTRADIOL	STOSSI_RESPONSE_TO_ESTRADIOL		26	-0.4490557	-1.1901858	0.22222222	0.4725964	1	1527	tags=31%, list=14%, signal=36%
GARY_CD5_TARGETS_UP	GARY_CD5_TARGETS_UP		292	-0.2604919	-1.1901407	0.20833333	0.4720532	1	3338	tags=33%, list=30%, signal=46%
PEREZ_TP53_AND_TP63_TARGETS	PEREZ_TP53_AND_TP63_TARGETS		100	-0.3495806	-1.1897726	0.26	0.47215092	1	1886	tags=25%, list=17%, signal=30%
KEGG_EPITHELIAL_CELL_SIGNALING_IN_HELICOBACTER_PYLORI_INFECTION	KEGG_EPITHELIAL_CELL_SIGNALING_IN_HELICOBACTER_PYLORI_INFECTION		42	-0.33840388	-1.1897185	0.24	0.47163856	1	3052	tags=36%, list=27%, signal=49%
WANG_CLIM2_TARGETS_UP	WANG_CLIM2_TARGETS_UP		110	-0.26979345	-1.1891421	0.20454545	0.47254515	1	2674	tags=28%, list=24%, signal=37%
PARENT_MTOR_SIGNALING_UP	PARENT_MTOR_SIGNALING_UP		328	-0.23750341	-1.187943	0.17391305	0.47430536	1	3687	tags=32%, list=33%, signal=47%
REACTOME_MAPK_TARGETS_NUCLEAR_EVENTS_MEDIATED_BY_MAP_KINASES	REACTOME_MAPK_TARGETS_NUCLEAR_EVENTS_MEDIATED_BY_MAP_KINASES		18	-0.45856085	-1.1877514	0.3529412	0.47422737	1	3269	tags=50%, list=29%, signal=71%
ROSS_AML_WITH_PML_RARA_FUSION	ROSS_AML_WITH_PML_RARA_FUSION		43	-0.41571382	-1.1870768	0.20833333	0.47489303	1	3488	tags=49%, list=31%, signal=71%
KEGG_NEUROTROPHIN_SIGNALING_PATHWAY	KEGG_NEUROTROPHIN_SIGNALING_PATHWAY		68	-0.3182117	-1.1869743	0.20408164	0.47457373	1	1939	tags=25%, list=17%, signal=30%
LUI_THYROID_CANCER_PAX8_PPARG_DN	LUI_THYROID_CANCER_PAX8_PPARG_DN		34	-0.25928825	-1.1868458	0.22916667	0.47427818	1	1917	tags=18%, list=17%, signal=21%
VERHAAK_AML_WITH_NPM1_MUTATED_DN	VERHAAK_AML_WITH_NPM1_MUTATED_DN		144	-0.37718463	-1.1858292	0.2	0.475823	1	2371	tags=37%, list=21%, signal=46%
REACTOME_G_ALPHA_Q_SIGNALLING_EVENTS	REACTOME_G_ALPHA_Q_SIGNALLING_EVENTS		99	-0.32679412	-1.1856025	0.23404256	0.47546744	1	2539	tags=29%, list=23%, signal=38%
REACTOME_EGFR_DOWNREGULATION	REACTOME_EGFR_DOWNREGULATION		20	-0.36530045	-1.1849731	0.25	0.476174	1	2089	tags=25%, list=19%, signal=31%
VART_KSHV_INFECTION_ANGIOGENIC_MARKERS_DN	VART_KSHV_INFECTION_ANGIOGENIC_MARKERS_DN		92	-0.37709382	-1.1843003	0.18181819	0.4768499	1	910	tags=18%, list=8%, signal=20%
BROCKE_APOPTOSIS_REVERSED_BY_IL6	BROCKE_APOPTOSIS_REVERSED_BY_IL6		78	-0.3538927	-1.1840516	0.2244898	0.4767272	1	3824	tags=51%, list=34%, signal=77%
FINAK_BREAST_CANCER_SDPP_SIGNATURE	FINAK_BREAST_CANCER_SDPP_SIGNATURE		17	-0.50445664	-1.1839979	0.2857143	0.47622827	1	2360	tags=35%, list=21%, signal=45%
KEGG_CYTOKINE_CYTOKINE_RECEPTOR_INTERACTION	KEGG_CYTOKINE_CYTOKINE_RECEPTOR_INTERACTION		155	-0.35924938	-1.1839825	0.2195122	0.47562924	1	2641	tags=34%, list=24%, signal=44%
MOREAUX_MULTIPLE_MYELOMA_BY_TACI_UP	MOREAUX_MULTIPLE_MYELOMA_BY_TACI_UP		213	-0.29732394	-1.1829119	0.1632653	0.47742155	1	2869	tags=32%, list=26%, signal=43%
IVANOVA_HEMATOPOIESIS_STEM_CELL	IVANOVA_HEMATOPOIESIS_STEM_CELL		61	-0.3599718	-1.182878	0.23076923	0.47691417	1	3381	tags=43%, list=30%, signal=61%
FLECHNER_PBL_KIDNEY_TRANSPLANT_OK_VS_DONOR_UP	FLECHNER_PBL_KIDNEY_TRANSPLANT_OK_VS_DONOR_UP		98	-0.28123885	-1.182502	0.20512821	0.47723076	1	1170	tags=13%, list=10%, signal=15%
VERRECCHIA_RESPONSE_TO_TGFB1_C5	VERRECCHIA_RESPONSE_TO_TGFB1_C5		16	-0.46766174	-1.1813388	0.27659574	0.4785736	1	1451	tags=31%, list=13%, signal=36%
SU_PANCREAS	SU_PANCREAS		29	-0.3685642	-1.1810642	0.27083334	0.4786019	1	3295	tags=41%, list=29%, signal=58%
GAZDA_DIAMOND_BLACKFAN_ANEMIA_ERYTHROID_DN	GAZDA_DIAMOND_BLACKFAN_ANEMIA_ERYTHROID_DN		240	-0.258965	-1.1806802	0.12765957	0.47867033	1	3665	tags=35%, list=33%, signal=52%
CORRE_MULTIPLE_MYELOMA_UP	CORRE_MULTIPLE_MYELOMA_UP		38	-0.4512963	-1.1800089	0.25581396	0.47937337	1	2248	tags=45%, list=20%, signal=56%
DANG_REGULATED_BY_MYC_DN	DANG_REGULATED_BY_MYC_DN		167	-0.36573827	-1.1798182	0.20930232	0.47910586	1	2423	tags=32%, list=22%, signal=41%
KEGG_BASAL_TRANSCRIPTION_FACTORS	KEGG_BASAL_TRANSCRIPTION_FACTORS		22	-0.3830317	-1.1797729	0.3043478	0.4786065	1	3846	tags=45%, list=34%, signal=69%
MARKEY_RB1_CHRONIC_LOF_UP	MARKEY_RB1_CHRONIC_LOF_UP		95	-0.31399897	-1.1797593	0.21153846	0.47805703	1	1489	tags=21%, list=13%, signal=24%
KEGG_DRUG_METABOLISM_CYTOCHROME_P450	KEGG_DRUG_METABOLISM_CYTOCHROME_P450		30	-0.44621816	-1.1790363	0.25581396	0.479044	1	3362	tags=50%, list=30%, signal=71%
AMIT_SERUM_RESPONSE_480_MCF10A	AMIT_SERUM_RESPONSE_480_MCF10A		21	-0.37864375	-1.1790079	0.1632653	0.4784765	1	2695	tags=33%, list=24%, signal=44%
FLECHNER_PBL_KIDNEY_TRANSPLANT_REJECTED_VS_OK_DN	FLECHNER_PBL_KIDNEY_TRANSPLANT_REJECTED_VS_OK_DN		33	-0.2867645	-1.1787596	0.21153846	0.4783501	1	599	tags=9%, list=5%, signal=10%
STARK_PREFRONTAL_CORTEX_22Q11_DELETION_DN	STARK_PREFRONTAL_CORTEX_22Q11_DELETION_DN		345	-0.22537825	-1.1785064	0.25581396	0.47830477	1	1083	tags=9%, list=10%, signal=10%
CHEN_HOXA5_TARGETS_9HR_DN	CHEN_HOXA5_TARGETS_9HR_DN		29	-0.36632368	-1.1782956	0.27906978	0.47816724	1	2620	tags=31%, list=23%, signal=40%
MCBRYAN_PUBERTAL_BREAST_5_6WK_DN	MCBRYAN_PUBERTAL_BREAST_5_6WK_DN		85	-0.30374154	-1.1782387	0.16363636	0.47774133	1	1578	tags=24%, list=14%, signal=27%
ZHANG_RESPONSE_TO_IKK_INHIBITOR_AND_TNF_DN	ZHANG_RESPONSE_TO_IKK_INHIBITOR_AND_TNF_DN		36	-0.37121773	-1.1781576	0.19148937	0.47731718	1	1223	tags=22%, list=11%, signal=25%
KEGG_PATHOGENIC_ESCHERICHIA_COLI_INFECTION	KEGG_PATHOGENIC_ESCHERICHIA_COLI_INFECTION		37	-0.35373738	-1.1780579	0.275	0.47688612	1	442	tags=14%, list=4%, signal=14%
KEGG_ADHERENS_JUNCTION	KEGG_ADHERENS_JUNCTION		52	-0.3736213	-1.1777633	0.26530612	0.47713122	1	1398	tags=25%, list=12%, signal=28%
WEST_ADRENOCORTICAL_TUMOR_MARKERS_DN	WEST_ADRENOCORTICAL_TUMOR_MARKERS_DN		17	-0.537258	-1.1777338	0.17391305	0.47663817	1	1256	tags=41%, list=11%, signal=46%
REACTOME_COSTIMULATION_BY_THE_CD28_FAMILY	REACTOME_COSTIMULATION_BY_THE_CD28_FAMILY		39	-0.40053684	-1.1774392	0.31914893	0.47663197	1	3288	tags=41%, list=29%, signal=58%
KEGG_LEUKOCYTE_TRANSENDOTHELIAL_MIGRATION	KEGG_LEUKOCYTE_TRANSENDOTHELIAL_MIGRATION		85	-0.38646263	-1.1774359	0.2826087	0.47606274	1	2639	tags=32%, list=24%, signal=41%
DAIRKEE_CANCER_PRONE_RESPONSE_BPA_E2	DAIRKEE_CANCER_PRONE_RESPONSE_BPA_E2		82	-0.27081564	-1.1771269	0.23404256	0.47609842	1	2636	tags=27%, list=24%, signal=35%
FARMER_BREAST_CANCER_CLUSTER_5	FARMER_BREAST_CANCER_CLUSTER_5		18	-0.6360836	-1.1769189	0.3043478	0.4759203	1	2119	tags=61%, list=19%, signal=75%
GAUSSMANN_MLL_AF4_FUSION_TARGETS_E_UP	GAUSSMANN_MLL_AF4_FUSION_TARGETS_E_UP		56	-0.4037929	-1.176876	0.14583333	0.47537467	1	2361	tags=41%, list=21%, signal=52%
WILCOX_PRESPONSE_TO_ROGESTERONE_DN	WILCOX_PRESPONSE_TO_ROGESTERONE_DN		30	-0.45334715	-1.1766758	0.29787233	0.47524592	1	3261	tags=57%, list=29%, signal=80%
YAO_TEMPORAL_RESPONSE_TO_PROGESTERONE_CLUSTER_15	YAO_TEMPORAL_RESPONSE_TO_PROGESTERONE_CLUSTER_15		29	-0.43429583	-1.1764802	0.24489796	0.47518253	1	1976	tags=38%, list=18%, signal=46%
KIM_MYC_AMPLIFICATION_TARGETS_UP	KIM_MYC_AMPLIFICATION_TARGETS_UP		106	-0.2599377	-1.1763487	0.20833333	0.47489706	1	1872	tags=20%, list=17%, signal=24%
TARTE_PLASMA_CELL_VS_PLASMABLAST_UP	TARTE_PLASMA_CELL_VS_PLASMABLAST_UP		240	-0.34428465	-1.1760274	0.2	0.4750418	1	2369	tags=29%, list=21%, signal=36%
FERNANDEZ_BOUND_BY_MYC	FERNANDEZ_BOUND_BY_MYC		125	-0.27145556	-1.1760256	0.2	0.47449452	1	3226	tags=30%, list=29%, signal=42%
VALK_AML_CLUSTER_12	VALK_AML_CLUSTER_12		23	-0.3793403	-1.1759655	0.21153846	0.4741233	1	3868	tags=52%, list=35%, signal=80%
RUTELLA_RESPONSE_TO_HGF_DN	RUTELLA_RESPONSE_TO_HGF_DN		141	-0.34641948	-1.1752648	0.2173913	0.47488752	1	3078	tags=41%, list=27%, signal=56%
SHAFFER_IRF4_TARGETS_IN_PLASMA_CELL_VS_MATURE_B_LYMPHOCYTE	SHAFFER_IRF4_TARGETS_IN_PLASMA_CELL_VS_MATURE_B_LYMPHOCYTE		48	-0.36681393	-1.1750449	0.2857143	0.4748128	1	3174	tags=42%, list=28%, signal=58%
KRASNOSELSKAYA_ILF3_TARGETS_UP	KRASNOSELSKAYA_ILF3_TARGETS_UP		18	-0.46622223	-1.1745918	0.26530612	0.47507206	1	1934	tags=33%, list=17%, signal=40%
GUENTHER_GROWTH_SPHERICAL_VS_ADHERENT_DN	GUENTHER_GROWTH_SPHERICAL_VS_ADHERENT_DN		21	-0.45172283	-1.1737001	0.29411766	0.47613233	1	2971	tags=48%, list=27%, signal=65%
IZADPANAH_STEM_CELL_ADIPOSE_VS_BONE_UP	IZADPANAH_STEM_CELL_ADIPOSE_VS_BONE_UP		76	-0.3392481	-1.1708452	0.20833333	0.48125544	1	2343	tags=29%, list=21%, signal=36%
YAMASHITA_LIVER_CANCER_STEM_CELL_DN	YAMASHITA_LIVER_CANCER_STEM_CELL_DN		54	-0.39124545	-1.1705272	0.2857143	0.48112613	1	1980	tags=31%, list=18%, signal=38%
KEGG_PORPHYRIN_AND_CHLOROPHYLL_METABOLISM	KEGG_PORPHYRIN_AND_CHLOROPHYLL_METABOLISM		17	-0.39255342	-1.1705096	0.23404256	0.48056513	1	1145	tags=24%, list=10%, signal=26%
DANG_REGULATED_BY_MYC_UP	DANG_REGULATED_BY_MYC_UP		48	-0.30666116	-1.1702523	0.33333334	0.4804511	1	3023	tags=38%, list=27%, signal=51%
MONNIER_POSTRADIATION_TUMOR_ESCAPE_DN	MONNIER_POSTRADIATION_TUMOR_ESCAPE_DN		228	-0.27653325	-1.1701951	0.21276596	0.48002276	1	2423	tags=25%, list=22%, signal=32%
YAGI_AML_WITH_T_9_11_TRANSLOCATION	YAGI_AML_WITH_T_9_11_TRANSLOCATION		91	-0.26735583	-1.1695436	0.18867925	0.48094887	1	1452	tags=18%, list=13%, signal=20%
DAIRKEE_TERT_TARGETS_DN	DAIRKEE_TERT_TARGETS_DN		41	-0.3705438	-1.1694285	0.1764706	0.48070413	1	3818	tags=41%, list=34%, signal=63%
MCCABE_BOUND_BY_HOXC6	MCCABE_BOUND_BY_HOXC6		180	-0.26065367	-1.1691387	0.06521739	0.48072752	1	3487	tags=33%, list=31%, signal=48%
REACTOME_SEMAPHORIN_INTERACTIONS	REACTOME_SEMAPHORIN_INTERACTIONS		47	-0.3718306	-1.1689914	0.3043478	0.4803892	1	1897	tags=23%, list=17%, signal=28%
BIOCARTA_MTOR_PATHWAY	BIOCARTA_MTOR_PATHWAY		16	-0.39078692	-1.1687272	0.29166666	0.480268	1	5048	tags=56%, list=45%, signal=102%
BARIS_THYROID_CANCER_UP	BARIS_THYROID_CANCER_UP		15	-0.3566561	-1.1681756	0.26086956	0.48081464	1	501	tags=13%, list=4%, signal=14%
CHEOK_RESPONSE_TO_HD_MTX_DN	CHEOK_RESPONSE_TO_HD_MTX_DN		15	-0.4511124	-1.1680118	0.27659574	0.48072737	1	1465	tags=20%, list=13%, signal=23%
BIOCARTA_PGC1A_PATHWAY	BIOCARTA_PGC1A_PATHWAY		16	-0.4237428	-1.1678685	0.25	0.48028997	1	4190	tags=63%, list=37%, signal=100%
KENNY_CTNNB1_TARGETS_UP	KENNY_CTNNB1_TARGETS_UP		32	-0.3789059	-1.1677899	0.25	0.4798346	1	1511	tags=31%, list=13%, signal=36%
CREIGHTON_ENDOCRINE_THERAPY_RESISTANCE_3	CREIGHTON_ENDOCRINE_THERAPY_RESISTANCE_3		341	-0.27447334	-1.1672853	0.2	0.4802735	1	3377	tags=33%, list=30%, signal=46%
PARENT_MTOR_SIGNALING_DN	PARENT_MTOR_SIGNALING_DN		26	-0.3809584	-1.1672175	0.16666667	0.4798542	1	1482	tags=23%, list=13%, signal=27%
RAMALHO_STEMNESS_DN	RAMALHO_STEMNESS_DN		57	-0.40041798	-1.1666361	0.26666668	0.4804336	1	2996	tags=32%, list=27%, signal=43%
REACTOME_CHEMOKINE_RECEPTORS_BIND_CHEMOKINES	REACTOME_CHEMOKINE_RECEPTORS_BIND_CHEMOKINES		42	-0.4754385	-1.1664981	0.27027026	0.48017576	1	3283	tags=52%, list=29%, signal=74%
OKUMURA_INFLAMMATORY_RESPONSE_LPS	OKUMURA_INFLAMMATORY_RESPONSE_LPS		109	-0.31465942	-1.1661656	0.19565217	0.48008525	1	2566	tags=33%, list=23%, signal=42%
CORRE_MULTIPLE_MYELOMA_DN	CORRE_MULTIPLE_MYELOMA_DN		32	-0.4265499	-1.1642908	0.29166666	0.48339924	1	2724	tags=34%, list=24%, signal=45%
KRIGE_RESPONSE_TO_TOSEDOSTAT_24HR_UP	KRIGE_RESPONSE_TO_TOSEDOSTAT_24HR_UP		349	-0.28302804	-1.1625849	0.2826087	0.48592576	1	3143	tags=33%, list=28%, signal=44%
REACTOME_PLC_GAMMA1_SIGNALLING	REACTOME_PLC_GAMMA1_SIGNALLING		19	-0.3672489	-1.1621383	0.23913044	0.48641574	1	3415	tags=42%, list=30%, signal=60%
HEIDENBLAD_AMPLICON_12P11_12_DN	HEIDENBLAD_AMPLICON_12P11_12_DN		17	-0.3674695	-1.1616226	0.2244898	0.48701912	1	2247	tags=24%, list=20%, signal=29%
OUYANG_PROSTATE_CANCER_PROGRESSION_DN	OUYANG_PROSTATE_CANCER_PROGRESSION_DN		15	-0.45694667	-1.1607635	0.2	0.48833078	1	1398	tags=33%, list=12%, signal=38%
ST_FAS_SIGNALING_PATHWAY	ST_FAS_SIGNALING_PATHWAY		39	-0.31786653	-1.1598507	0.20408164	0.48957923	1	1130	tags=18%, list=10%, signal=20%
SENGUPTA_EBNA1_ANTICORRELATED	SENGUPTA_EBNA1_ANTICORRELATED		73	-0.3290182	-1.1590619	0.26530612	0.49029493	1	3541	tags=40%, list=32%, signal=58%
REACTOME_GPCR_LIGAND_BINDING	REACTOME_GPCR_LIGAND_BINDING		257	-0.3232693	-1.1589687	0.2195122	0.4898347	1	2759	tags=33%, list=25%, signal=43%
RICKMAN_METASTASIS_UP	RICKMAN_METASTASIS_UP		145	-0.2927074	-1.1581355	0.20930232	0.49079606	1	3015	tags=30%, list=27%, signal=41%
KEGG_NOTCH_SIGNALING_PATHWAY	KEGG_NOTCH_SIGNALING_PATHWAY		31	-0.32752508	-1.1576111	0.3207547	0.49123546	1	3927	tags=35%, list=35%, signal=54%
HOFFMANN_IMMATURE_TO_MATURE_B_LYMPHOCYTE_UP	HOFFMANN_IMMATURE_TO_MATURE_B_LYMPHOCYTE_UP		19	-0.4731406	-1.1574488	0.29545453	0.49108616	1	1170	tags=26%, list=10%, signal=29%
HAMAI_APOPTOSIS_VIA_TRAIL_DN	HAMAI_APOPTOSIS_VIA_TRAIL_DN		91	-0.31999704	-1.1568357	0.24489796	0.49155852	1	1757	tags=25%, list=16%, signal=30%
WANG_BARRETTS_ESOPHAGUS_AND_ESOPHAGUS_CANCER_UP	WANG_BARRETTS_ESOPHAGUS_AND_ESOPHAGUS_CANCER_UP		19	-0.4537549	-1.1561476	0.22727273	0.49243453	1	2534	tags=47%, list=23%, signal=61%
REACTOME_IMMUNOREGULATORY_INTERACTIONS_BETWEEN_A_LYMPHOID_AND_A_NON_LYMPHOID_CELL	REACTOME_IMMUNOREGULATORY_INTERACTIONS_BETWEEN_A_LYMPHOID_AND_A_NON_LYMPHOID_CELL		33	-0.43771297	-1.1560192	0.29545453	0.49207243	1	2817	tags=48%, list=25%, signal=65%
REACTOME_MRNA_SPLICING_MINOR_PATHWAY	REACTOME_MRNA_SPLICING_MINOR_PATHWAY		29	-0.32891345	-1.1553264	0.31914893	0.4926741	1	2056	tags=21%, list=18%, signal=25%
REACTOME_AXON_GUIDANCE	REACTOME_AXON_GUIDANCE		109	-0.35344803	-1.1552585	0.3137255	0.4922194	1	2385	tags=28%, list=21%, signal=36%
NIKOLSKY_BREAST_CANCER_8Q23_Q24_AMPLICON	NIKOLSKY_BREAST_CANCER_8Q23_Q24_AMPLICON		71	-0.33016568	-1.1547064	0.3137255	0.4928148	1	4474	tags=46%, list=40%, signal=77%
NAKAMURA_TUMOR_ZONE_PERIPHERAL_VS_CENTRAL_UP	NAKAMURA_TUMOR_ZONE_PERIPHERAL_VS_CENTRAL_UP		163	-0.30526584	-1.1543136	0.26530612	0.49318635	1	3263	tags=34%, list=29%, signal=47%
LEE_TARGETS_OF_PTCH1_AND_SUFU_DN	LEE_TARGETS_OF_PTCH1_AND_SUFU_DN		39	-0.3313275	-1.1539221	0.18867925	0.49325335	1	1637	tags=23%, list=15%, signal=27%
GAUSSMANN_MLL_AF4_FUSION_TARGETS_G_DN	GAUSSMANN_MLL_AF4_FUSION_TARGETS_G_DN		18	-0.40479854	-1.1537566	0.3272727	0.4929161	1	1869	tags=33%, list=17%, signal=40%
FULCHER_INFLAMMATORY_RESPONSE_LECTIN_VS_LPS_DN	FULCHER_INFLAMMATORY_RESPONSE_LECTIN_VS_LPS_DN		235	-0.34033215	-1.1537321	0.23809524	0.4923775	1	2660	tags=31%, list=24%, signal=40%
TURASHVILI_BREAST_LOBULAR_CARCINOMA_VS_LOBULAR_NORMAL_UP	TURASHVILI_BREAST_LOBULAR_CARCINOMA_VS_LOBULAR_NORMAL_UP		54	-0.3839239	-1.1525854	0.26530612	0.49369913	1	2016	tags=33%, list=18%, signal=40%
REACTOME_CLASS_A1_RHODOPSIN_LIKE_RECEPTORS	REACTOME_CLASS_A1_RHODOPSIN_LIKE_RECEPTORS		186	-0.33916393	-1.1516261	0.25641027	0.49483487	1	2437	tags=30%, list=22%, signal=38%
PROVENZANI_METASTASIS_UP	PROVENZANI_METASTASIS_UP		116	-0.25647864	-1.1510884	0.23913044	0.49525622	1	1756	tags=18%, list=16%, signal=21%
BIOCARTA_RHO_PATHWAY	BIOCARTA_RHO_PATHWAY		27	-0.34670818	-1.150865	0.3255814	0.49515438	1	1398	tags=19%, list=12%, signal=21%
ROZANOV_MMP14_TARGETS_UP	ROZANOV_MMP14_TARGETS_UP		159	-0.35298508	-1.1506772	0.31111112	0.49485818	1	1827	tags=26%, list=16%, signal=30%
JAZAG_TGFB1_SIGNALING_VIA_SMAD4_UP	JAZAG_TGFB1_SIGNALING_VIA_SMAD4_UP		69	-0.2822305	-1.1501328	0.23404256	0.4952494	1	3246	tags=29%, list=29%, signal=41%
ODONNELL_TARGETS_OF_MYC_AND_TFRC_UP	ODONNELL_TARGETS_OF_MYC_AND_TFRC_UP		38	-0.41271603	-1.1495287	0.29268292	0.4958251	1	2248	tags=29%, list=20%, signal=36%
DOUGLAS_BMI1_TARGETS_UP	DOUGLAS_BMI1_TARGETS_UP		331	-0.2543891	-1.1484059	0.22	0.4979512	1	1784	tags=18%, list=16%, signal=21%
REACTOME_STEROID_HORMONES	REACTOME_STEROID_HORMONES		17	-0.4443236	-1.1476357	0.24528302	0.49880624	1	1121	tags=24%, list=10%, signal=26%
KEGG_METABOLISM_OF_XENOBIOTICS_BY_CYTOCHROME_P450	KEGG_METABOLISM_OF_XENOBIOTICS_BY_CYTOCHROME_P450		28	-0.41390282	-1.1473852	0.2826087	0.49873528	1	3362	tags=50%, list=30%, signal=71%
HUANG_FOXA2_TARGETS_DN	HUANG_FOXA2_TARGETS_DN		24	-0.47843233	-1.1469045	0.35714287	0.49916738	1	634	tags=25%, list=6%, signal=26%
GUTIERREZ_CHRONIC_LYMPHOCYTIC_LEUKEMIA_DN	GUTIERREZ_CHRONIC_LYMPHOCYTIC_LEUKEMIA_DN		32	-0.39235544	-1.1468208	0.2173913	0.49870554	1	1216	tags=22%, list=11%, signal=24%
HOFMANN_CELL_LYMPHOMA_DN	HOFMANN_CELL_LYMPHOMA_DN		23	-0.3457081	-1.1465006	0.20833333	0.49877092	1	1821	tags=17%, list=16%, signal=21%
REACTOME_METABOLISM_OF_LIPIDS_AND_LIPOPROTEINS	REACTOME_METABOLISM_OF_LIPIDS_AND_LIPOPROTEINS		154	-0.2965637	-1.1464325	0.19148937	0.49834648	1	1984	tags=21%, list=18%, signal=26%
VERRECCHIA_DELAYED_RESPONSE_TO_TGFB1	VERRECCHIA_DELAYED_RESPONSE_TO_TGFB1		26	-0.41709363	-1.14608	0.3125	0.4983306	1	2372	tags=35%, list=21%, signal=44%
CREIGHTON_ENDOCRINE_THERAPY_RESISTANCE_2	CREIGHTON_ENDOCRINE_THERAPY_RESISTANCE_2		146	-0.288332	-1.1459501	0.26666668	0.49803698	1	3246	tags=33%, list=29%, signal=46%
GEORGES_TARGETS_OF_MIR192_AND_MIR215	GEORGES_TARGETS_OF_MIR192_AND_MIR215		415	-0.26085874	-1.1455454	0.25925925	0.49818704	1	3771	tags=37%, list=34%, signal=53%
BHATTACHARYA_EMBRYONIC_STEM_CELL	BHATTACHARYA_EMBRYONIC_STEM_CELL		50	-0.32680923	-1.1445496	0.3018868	0.49990007	1	1821	tags=22%, list=16%, signal=26%
CERVERA_SDHB_TARGETS_2	CERVERA_SDHB_TARGETS_2		73	-0.33762407	-1.1444869	0.14583333	0.49945477	1	2594	tags=34%, list=23%, signal=44%
MUELLER_METHYLATED_IN_GLIOBLASTOMA	MUELLER_METHYLATED_IN_GLIOBLASTOMA		26	-0.4151565	-1.1443536	0.25	0.49929956	1	1826	tags=27%, list=16%, signal=32%
EBAUER_TARGETS_OF_PAX3_FOXO1_FUSION_UP	EBAUER_TARGETS_OF_PAX3_FOXO1_FUSION_UP		124	-0.37987345	-1.1440395	0.29166666	0.49939078	1	2438	tags=35%, list=22%, signal=45%
PYEON_CANCER_HEAD_AND_NECK_VS_CERVICAL_DN	PYEON_CANCER_HEAD_AND_NECK_VS_CERVICAL_DN		15	-0.45686635	-1.1437038	0.31111112	0.49964762	1	184	tags=20%, list=2%, signal=20%
REACTOME_PLATELET_ACTIVATION	REACTOME_PLATELET_ACTIVATION		110	-0.35253158	-1.1435004	0.26666668	0.4995627	1	3274	tags=38%, list=29%, signal=53%
GARGALOVIC_RESPONSE_TO_OXIDIZED_PHOSPHOLIPIDS_BLUE_DN	GARGALOVIC_RESPONSE_TO_OXIDIZED_PHOSPHOLIPIDS_BLUE_DN		31	-0.41818416	-1.1432565	0.3125	0.49955985	1	4416	tags=61%, list=39%, signal=101%
REACTOME_RNA_POLYMERASE_II_TRANSCRIPTION	REACTOME_RNA_POLYMERASE_II_TRANSCRIPTION		70	-0.30752468	-1.142658	0.27272728	0.50021476	1	3610	tags=36%, list=32%, signal=52%
KIM_WT1_TARGETS_8HR_DN	KIM_WT1_TARGETS_8HR_DN		76	-0.28605875	-1.1422484	0.24	0.5004921	1	2150	tags=25%, list=19%, signal=31%
BIOCARTA_CTCF_PATHWAY	BIOCARTA_CTCF_PATHWAY		15	-0.41159886	-1.1418589	0.29166666	0.5009499	1	3405	tags=47%, list=30%, signal=67%
REACTOME_RHO_GTPASE_CYCLE	REACTOME_RHO_GTPASE_CYCLE		70	-0.3302312	-1.1411384	0.3478261	0.5016044	1	3994	tags=49%, list=36%, signal=75%
YAO_TEMPORAL_RESPONSE_TO_PROGESTERONE_CLUSTER_1	YAO_TEMPORAL_RESPONSE_TO_PROGESTERONE_CLUSTER_1		58	-0.37199527	-1.1405857	0.24	0.5020763	1	1969	tags=33%, list=18%, signal=40%
REACTOME_NUCLEAR_EVENTS_KINASE_AND_TRANSCRIPTION_FACTOR_ACTIVATION	REACTOME_NUCLEAR_EVENTS_KINASE_AND_TRANSCRIPTION_FACTOR_ACTIVATION		15	-0.46051165	-1.1404527	0.33333334	0.501788	1	3148	tags=53%, list=28%, signal=74%
SCHUETZ_BREAST_CANCER_DUCTAL_INVASIVE_DN	SCHUETZ_BREAST_CANCER_DUCTAL_INVASIVE_DN		47	-0.37870064	-1.1403335	0.2826087	0.501471	1	1629	tags=26%, list=15%, signal=30%
REACTOME_FORMATION_OF_PLATELET_PLUG	REACTOME_FORMATION_OF_PLATELET_PLUG		125	-0.36509195	-1.1401979	0.2888889	0.5012176	1	3059	tags=37%, list=27%, signal=50%
OUELLET_CULTURED_OVARIAN_CANCER_INVASIVE_VS_LMP_DN	OUELLET_CULTURED_OVARIAN_CANCER_INVASIVE_VS_LMP_DN		15	-0.46415886	-1.14002	0.2826087	0.5009205	1	1879	tags=33%, list=17%, signal=40%
KEGG_RENAL_CELL_CARCINOMA	KEGG_RENAL_CELL_CARCINOMA		45	-0.31383294	-1.1394237	0.29545453	0.50141394	1	2385	tags=24%, list=21%, signal=31%
GRESHOCK_CANCER_COPY_NUMBER_UP	GRESHOCK_CANCER_COPY_NUMBER_UP		201	-0.24796228	-1.1393859	0.17777778	0.50088423	1	3847	tags=38%, list=34%, signal=57%
CADWELL_ATG16L1_TARGETS_DN	CADWELL_ATG16L1_TARGETS_DN		36	-0.3444393	-1.1393015	0.23404256	0.50046784	1	2956	tags=36%, list=26%, signal=49%
LUCAS_HNF4A_TARGETS_UP	LUCAS_HNF4A_TARGETS_UP		34	-0.3183336	-1.1389858	0.25	0.50040114	1	3514	tags=38%, list=31%, signal=56%
JI_RESPONSE_TO_FSH_DN	JI_RESPONSE_TO_FSH_DN		32	-0.3754262	-1.1385777	0.32	0.5006599	1	2810	tags=47%, list=25%, signal=62%
MCCLUNG_DELTA_FOSB_TARGETS_2WK	MCCLUNG_DELTA_FOSB_TARGETS_2WK		34	-0.43343654	-1.1380361	0.26415095	0.5011778	1	3015	tags=44%, list=27%, signal=60%
OSMAN_BLADDER_CANCER_UP	OSMAN_BLADDER_CANCER_UP		203	-0.25037533	-1.137997	0.25581396	0.5007293	1	3924	tags=39%, list=35%, signal=60%
FARMER_BREAST_CANCER_APOCRINE_VS_BASAL	FARMER_BREAST_CANCER_APOCRINE_VS_BASAL		199	-0.28155807	-1.137447	0.20833333	0.50112826	1	2667	tags=30%, list=24%, signal=38%
ZHAN_MULTIPLE_MYELOMA_DN	ZHAN_MULTIPLE_MYELOMA_DN		22	-0.42613184	-1.1371484	0.3265306	0.5012366	1	1362	tags=27%, list=12%, signal=31%
FRASOR_TAMOXIFEN_RESPONSE_UP	FRASOR_TAMOXIFEN_RESPONSE_UP		32	-0.3097973	-1.13705	0.26530612	0.50080234	1	2573	tags=34%, list=23%, signal=45%
SWEET_KRAS_TARGETS_DN	SWEET_KRAS_TARGETS_DN		15	-0.4204514	-1.1350363	0.33333334	0.5038184	1	1616	tags=27%, list=14%, signal=31%
CLASPER_LYMPHATIC_VESSELS_DURING_METASTASIS_DN	CLASPER_LYMPHATIC_VESSELS_DURING_METASTASIS_DN		29	-0.5151397	-1.1347275	0.3478261	0.5038592	1	2119	tags=48%, list=19%, signal=59%
CHIARADONNA_NEOPLASTIC_TRANSFORMATION_KRAS_CDC25_UP	CHIARADONNA_NEOPLASTIC_TRANSFORMATION_KRAS_CDC25_UP		44	-0.34243873	-1.1337361	0.24444444	0.50526124	1	2423	tags=30%, list=22%, signal=38%
HOOI_ST7_TARGETS_UP	HOOI_ST7_TARGETS_UP		39	-0.37517264	-1.1330707	0.17073171	0.506278	1	3018	tags=36%, list=27%, signal=49%
KRIGE_RESPONSE_TO_TOSEDOSTAT_6HR_UP	KRIGE_RESPONSE_TO_TOSEDOSTAT_6HR_UP		431	-0.26006293	-1.1330191	0.3181818	0.5058138	1	3143	tags=31%, list=28%, signal=42%
KONDO_PROSTATE_CANCER_HCP_WITH_H3K27ME3	KONDO_PROSTATE_CANCER_HCP_WITH_H3K27ME3		47	-0.3522345	-1.1325637	0.20833333	0.5060593	1	2202	tags=32%, list=20%, signal=40%
REACTOME_INTRINSIC_PATHWAY	REACTOME_INTRINSIC_PATHWAY		15	-0.50996834	-1.1312773	0.38	0.5077606	1	1896	tags=47%, list=17%, signal=56%
TURASHVILI_BREAST_DUCTAL_CARCINOMA_VS_LOBULAR_NORMAL_UP	TURASHVILI_BREAST_DUCTAL_CARCINOMA_VS_LOBULAR_NORMAL_UP		39	-0.39599845	-1.1301115	0.26530612	0.5096447	1	3280	tags=51%, list=29%, signal=72%
LIN_NPAS4_TARGETS_UP	LIN_NPAS4_TARGETS_UP		81	-0.2415295	-1.1300052	0.2	0.50935054	1	2570	tags=22%, list=23%, signal=29%
TURASHVILI_BREAST_LOBULAR_CARCINOMA_VS_DUCTAL_NORMAL_UP	TURASHVILI_BREAST_LOBULAR_CARCINOMA_VS_DUCTAL_NORMAL_UP		37	-0.44530627	-1.1299984	0.33333334	0.5088255	1	3889	tags=59%, list=35%, signal=91%
BOYLAN_MULTIPLE_MYELOMA_D_CLUSTER_UP	BOYLAN_MULTIPLE_MYELOMA_D_CLUSTER_UP		18	-0.4946945	-1.1292704	0.3137255	0.5096954	1	2896	tags=50%, list=26%, signal=67%
REACTOME_REGULATION_OF_BETA_CELL_DEVELOPMENT	REACTOME_REGULATION_OF_BETA_CELL_DEVELOPMENT		68	-0.24015865	-1.128587	0.25581396	0.51075584	1	4781	tags=59%, list=43%, signal=102%
BRUECKNER_TARGETS_OF_MIRLET7A3_DN	BRUECKNER_TARGETS_OF_MIRLET7A3_DN		46	-0.36114287	-1.1282576	0.32692307	0.5108119	1	2107	tags=28%, list=19%, signal=35%
MARTINEZ_RB1_TARGETS_UP	MARTINEZ_RB1_TARGETS_UP		497	-0.25061494	-1.12814	0.17391305	0.5105469	1	3639	tags=36%, list=32%, signal=50%
REACTOME_GENE_EXPRESSION	REACTOME_GENE_EXPRESSION		250	-0.2195284	-1.1281086	0.34	0.5100437	1	4660	tags=44%, list=42%, signal=74%
COULOUARN_TEMPORAL_TGFB1_SIGNATURE_DN	COULOUARN_TEMPORAL_TGFB1_SIGNATURE_DN		86	-0.30974767	-1.127798	0.28	0.51002306	1	3538	tags=44%, list=32%, signal=64%
BIOCARTA_FAS_PATHWAY	BIOCARTA_FAS_PATHWAY		18	-0.36732385	-1.1277349	0.28846154	0.50953686	1	2887	tags=33%, list=26%, signal=45%
ELVIDGE_HYPOXIA_UP	ELVIDGE_HYPOXIA_UP		104	-0.37603688	-1.1275089	0.36734694	0.5094729	1	3316	tags=43%, list=30%, signal=61%
STARK_PREFRONTAL_CORTEX_22Q11_DELETION_UP	STARK_PREFRONTAL_CORTEX_22Q11_DELETION_UP		93	-0.30977562	-1.1269507	0.26086956	0.5102745	1	3369	tags=38%, list=30%, signal=53%
DORN_ADENOVIRUS_INFECTION_12HR_DN	DORN_ADENOVIRUS_INFECTION_12HR_DN		21	-0.40851703	-1.126397	0.31914893	0.51073384	1	3263	tags=57%, list=29%, signal=80%
NING_CHRONIC_OBSTRUCTIVE_PULMONARY_DISEASE_DN	NING_CHRONIC_OBSTRUCTIVE_PULMONARY_DISEASE_DN		50	-0.3335127	-1.1261371	0.26190478	0.51078045	1	3539	tags=40%, list=32%, signal=58%
REACTOME_HORMONE_BIOSYNTHESIS	REACTOME_HORMONE_BIOSYNTHESIS		36	-0.34811744	-1.1253724	0.25531915	0.51182204	1	1718	tags=22%, list=15%, signal=26%
NOJIMA_SFRP2_TARGETS_UP	NOJIMA_SFRP2_TARGETS_UP		18	-0.42087728	-1.1253716	0.26666668	0.51127523	1	3112	tags=50%, list=28%, signal=69%
FRIDMAN_SENESCENCE_UP	FRIDMAN_SENESCENCE_UP		48	-0.34329668	-1.1241598	0.32	0.5131579	1	2167	tags=27%, list=19%, signal=33%
ZHAN_MULTIPLE_MYELOMA_CD1_AND_CD2_UP	ZHAN_MULTIPLE_MYELOMA_CD1_AND_CD2_UP		37	-0.32307726	-1.1233726	0.27659574	0.5141826	1	3191	tags=38%, list=28%, signal=53%
ALCALAY_AML_BY_NPM1_LOCALIZATION_DN	ALCALAY_AML_BY_NPM1_LOCALIZATION_DN		124	-0.29846966	-1.1232885	0.26923078	0.5137709	1	3186	tags=34%, list=28%, signal=47%
TAKEDA_TARGETS_OF_NUP98_HOXA9_FUSION_8D_UP	TAKEDA_TARGETS_OF_NUP98_HOXA9_FUSION_8D_UP		84	-0.38106018	-1.1229383	0.27083334	0.51377654	1	1272	tags=20%, list=11%, signal=23%
VERNELL_RETINOBLASTOMA_PATHWAY_UP	VERNELL_RETINOBLASTOMA_PATHWAY_UP		29	-0.42843157	-1.1222059	0.3448276	0.5151315	1	1687	tags=24%, list=15%, signal=28%
KEGG_VIRAL_MYOCARDITIS	KEGG_VIRAL_MYOCARDITIS		26	-0.4253346	-1.1218145	0.30612245	0.5152894	1	2836	tags=38%, list=25%, signal=51%
GINESTIER_BREAST_CANCER_20Q13_AMPLIFICATION_UP	GINESTIER_BREAST_CANCER_20Q13_AMPLIFICATION_UP		49	-0.26120633	-1.1215929	0.25531915	0.5153861	1	4077	tags=41%, list=36%, signal=64%
REACTOME_TRANSMISSION_ACROSS_CHEMICAL_SYNAPSES	REACTOME_TRANSMISSION_ACROSS_CHEMICAL_SYNAPSES		92	-0.30179876	-1.1212007	0.2857143	0.5155161	1	2190	tags=25%, list=20%, signal=31%
KEGG_HEMATOPOIETIC_CELL_LINEAGE	KEGG_HEMATOPOIETIC_CELL_LINEAGE		53	-0.38548836	-1.1211072	0.33333334	0.51510817	1	2645	tags=34%, list=24%, signal=44%
MARZEC_IL2_SIGNALING_UP	MARZEC_IL2_SIGNALING_UP		65	-0.30170465	-1.1204222	0.26086956	0.51613855	1	4232	tags=40%, list=38%, signal=64%
COWLING_MYCN_TARGETS	COWLING_MYCN_TARGETS		26	-0.46241274	-1.1201524	0.31111112	0.5159824	1	730	tags=23%, list=7%, signal=25%
ICHIBA_GRAFT_VERSUS_HOST_DISEASE_35D_DN	ICHIBA_GRAFT_VERSUS_HOST_DISEASE_35D_DN		42	-0.4181931	-1.1194261	0.34615386	0.51702744	1	2485	tags=36%, list=22%, signal=46%
MULLIGHAN_NPM1_MUTATED_SIGNATURE_1_UP	MULLIGHAN_NPM1_MUTATED_SIGNATURE_1_UP		148	-0.26592198	-1.1191056	0.26666668	0.5171785	1	3370	tags=34%, list=30%, signal=48%
HAHTOLA_SEZARY_SYNDROM_DN	HAHTOLA_SEZARY_SYNDROM_DN		22	-0.48656535	-1.1189896	0.3255814	0.516867	1	4222	tags=73%, list=38%, signal=117%
BIOCARTA_ALK_PATHWAY	BIOCARTA_ALK_PATHWAY		22	-0.3772636	-1.1185431	0.33333334	0.51714045	1	3098	tags=36%, list=28%, signal=50%
REACTOME_MEMBRANE_TRAFFICKING	REACTOME_MEMBRANE_TRAFFICKING		48	-0.27246356	-1.1169387	0.3617021	0.5193312	1	4234	tags=44%, list=38%, signal=70%
BASSO_CD40_SIGNALING_DN	BASSO_CD40_SIGNALING_DN		40	-0.37666497	-1.1163523	0.29545453	0.5199764	1	657	tags=15%, list=6%, signal=16%
CHIBA_RESPONSE_TO_TSA	CHIBA_RESPONSE_TO_TSA		31	-0.28203142	-1.1159581	0.32	0.5201053	1	2781	tags=32%, list=25%, signal=43%
KEGG_SMALL_CELL_LUNG_CANCER	KEGG_SMALL_CELL_LUNG_CANCER		48	-0.32832104	-1.1157123	0.26	0.5201457	1	1671	tags=23%, list=15%, signal=27%
RIZ_ERYTHROID_DIFFERENTIATION_HBZ	RIZ_ERYTHROID_DIFFERENTIATION_HBZ		29	-0.36868986	-1.115582	0.3207547	0.51980686	1	3133	tags=41%, list=28%, signal=57%
BROWNE_HCMV_INFECTION_20HR_UP	BROWNE_HCMV_INFECTION_20HR_UP		136	-0.24291258	-1.1147687	0.29166666	0.52082664	1	3011	tags=29%, list=27%, signal=40%
STARK_HYPPOCAMPUS_22Q11_DELETION_UP	STARK_HYPPOCAMPUS_22Q11_DELETION_UP		24	-0.4460848	-1.1145941	0.33333334	0.5204349	1	3199	tags=50%, list=29%, signal=70%
KAAB_FAILED_HEART_VENTRICLE_DN	KAAB_FAILED_HEART_VENTRICLE_DN		29	-0.32226557	-1.1142237	0.30952382	0.5205109	1	3522	tags=38%, list=31%, signal=55%
WOO_LIVER_CANCER_RECURRENCE_UP	WOO_LIVER_CANCER_RECURRENCE_UP		73	-0.35293436	-1.1141648	0.42	0.52009135	1	4145	tags=48%, list=37%, signal=76%
PEREZ_TP63_TARGETS	PEREZ_TP63_TARGETS		184	-0.31726563	-1.1140993	0.28	0.5196822	1	3195	tags=37%, list=29%, signal=51%
POOLA_INVASIVE_BREAST_CANCER_DN	POOLA_INVASIVE_BREAST_CANCER_DN		82	-0.3655744	-1.1140028	0.18867925	0.5192607	1	1388	tags=23%, list=12%, signal=26%
SESTO_RESPONSE_TO_UV_C5	SESTO_RESPONSE_TO_UV_C5		29	-0.3231947	-1.1136556	0.3773585	0.51945174	1	1466	tags=21%, list=13%, signal=24%
ZHANG_TARGETS_OF_EWSR1_FLI1_FUSION	ZHANG_TARGETS_OF_EWSR1_FLI1_FUSION		57	-0.35573375	-1.1130915	0.30232558	0.5201111	1	4187	tags=51%, list=37%, signal=81%
RASHI_RESPONSE_TO_IONIZING_RADIATION_4	RASHI_RESPONSE_TO_IONIZING_RADIATION_4		46	-0.31612706	-1.1130705	0.24390244	0.51959056	1	1161	tags=15%, list=10%, signal=17%
LASTOWSKA_NEUROBLASTOMA_COPY_NUMBER_DN	LASTOWSKA_NEUROBLASTOMA_COPY_NUMBER_DN		387	-0.21385011	-1.1129069	0.3469388	0.51936746	1	3996	tags=34%, list=36%, signal=51%
BORCZUK_MALIGNANT_MESOTHELIOMA_DN	BORCZUK_MALIGNANT_MESOTHELIOMA_DN		63	-0.34348395	-1.112874	0.2888889	0.5188672	1	3030	tags=35%, list=27%, signal=48%
CHAUHAN_RESPONSE_TO_METHOXYESTRADIOL_DN	CHAUHAN_RESPONSE_TO_METHOXYESTRADIOL_DN		78	-0.28231463	-1.1123067	0.3478261	0.5191189	1	2934	tags=28%, list=26%, signal=38%
REACTOME_GLUCAGON_TYPE_LIGAND_RECEPTORS	REACTOME_GLUCAGON_TYPE_LIGAND_RECEPTORS		23	-0.34782782	-1.1121866	0.2857143	0.51883155	1	2709	tags=39%, list=24%, signal=52%
SMID_BREAST_CANCER_RELAPSE_IN_BONE_UP	SMID_BREAST_CANCER_RELAPSE_IN_BONE_UP		59	-0.36321315	-1.1120687	0.2888889	0.51860493	1	3729	tags=47%, list=33%, signal=71%
SMITH_TERT_TARGETS_DN	SMITH_TERT_TARGETS_DN		49	-0.3273475	-1.1116539	0.23809524	0.51883644	1	861	tags=16%, list=8%, signal=18%
BIOCARTA_VEGF_PATHWAY	BIOCARTA_VEGF_PATHWAY		17	-0.37164176	-1.1116444	0.2888889	0.5183026	1	536	tags=12%, list=5%, signal=12%
GRESHOCK_CANCER_COPY_NUMBER_DN	GRESHOCK_CANCER_COPY_NUMBER_DN		208	-0.2426127	-1.1115174	0.19565217	0.51792705	1	2643	tags=25%, list=24%, signal=33%
IVANOVA_HEMATOPOIESIS_LATE_PROGENITOR	IVANOVA_HEMATOPOIESIS_LATE_PROGENITOR		110	-0.28569803	-1.110684	0.27906978	0.5190685	1	1915	tags=18%, list=17%, signal=22%
AMIT_EGF_RESPONSE_120_MCF10A	AMIT_EGF_RESPONSE_120_MCF10A		26	-0.38547853	-1.110636	0.3018868	0.51861256	1	2781	tags=42%, list=25%, signal=56%
FERRANDO_T_ALL_WITH_MLL_ENL_FUSION_DN	FERRANDO_T_ALL_WITH_MLL_ENL_FUSION_DN		54	-0.2857113	-1.1101162	0.33333334	0.5191277	1	1008	tags=15%, list=9%, signal=16%
VALK_AML_WITH_CEBPA	VALK_AML_WITH_CEBPA		24	-0.40431154	-1.1100713	0.36363637	0.5186664	1	2968	tags=46%, list=27%, signal=62%
KEGG_RETINOL_METABOLISM	KEGG_RETINOL_METABOLISM		23	-0.4327594	-1.1085376	0.35714287	0.52098125	1	3584	tags=57%, list=32%, signal=83%
NOUZOVA_TRETINOIN_AND_H4_ACETYLATION	NOUZOVA_TRETINOIN_AND_H4_ACETYLATION		78	-0.2563855	-1.1085315	0.38297874	0.5204491	1	2091	tags=17%, list=19%, signal=20%
KEGG_GNRH_SIGNALING_PATHWAY	KEGG_GNRH_SIGNALING_PATHWAY		71	-0.33014968	-1.1084616	0.27659574	0.52000356	1	2260	tags=30%, list=20%, signal=37%
BUYTAERT_PHOTODYNAMIC_THERAPY_STRESS_DN	BUYTAERT_PHOTODYNAMIC_THERAPY_STRESS_DN		353	-0.25874865	-1.1068691	0.31707317	0.5224743	1	3613	tags=34%, list=32%, signal=49%
REACTOME_NUCLEAR_RECEPTOR_TRANSCRIPTION_PATHWAY	REACTOME_NUCLEAR_RECEPTOR_TRANSCRIPTION_PATHWAY		38	-0.36036286	-1.1063281	0.4	0.5229726	1	1816	tags=26%, list=16%, signal=31%
BENPORATH_ES_CORE_NINE_CORRELATED	BENPORATH_ES_CORE_NINE_CORRELATED		65	-0.29796535	-1.105263	0.35185185	0.52469474	1	2801	tags=28%, list=25%, signal=37%
REACTOME_REGULATION_OF_GENE_EXPRESSION_IN_BETA_CELLS	REACTOME_REGULATION_OF_GENE_EXPRESSION_IN_BETA_CELLS		61	-0.26451927	-1.1051033	0.36956522	0.5245323	1	4781	tags=61%, list=43%, signal=105%
REACTOME_GENES_INVOLVED_IN_APOPTOTIC_CLEAVAGE_OF_CELLULAR_PROTEINS	REACTOME_GENES_INVOLVED_IN_APOPTOTIC_CLEAVAGE_OF_CELLULAR_PROTEINS		24	-0.38795993	-1.1049927	0.4	0.5242821	1	1683	tags=25%, list=15%, signal=29%
XU_HGF_SIGNALING_NOT_VIA_AKT1_48HR_UP	XU_HGF_SIGNALING_NOT_VIA_AKT1_48HR_UP		25	-0.385725	-1.10468	0.36956522	0.52447337	1	1494	tags=28%, list=13%, signal=32%
DAZARD_UV_RESPONSE_CLUSTER_G6	DAZARD_UV_RESPONSE_CLUSTER_G6		53	-0.2764275	-1.1046627	0.28846154	0.523942	1	1986	tags=23%, list=18%, signal=27%
REACTOME_G_ALPHA_I_SIGNALLING_EVENTS	REACTOME_G_ALPHA_I_SIGNALLING_EVENTS		118	-0.31601512	-1.103914	0.33333334	0.5249913	1	2780	tags=34%, list=25%, signal=45%
EHLERS_ANEUPLOIDY_UP	EHLERS_ANEUPLOIDY_UP		27	-0.3458986	-1.1037172	0.2857143	0.52486604	1	4168	tags=48%, list=37%, signal=77%
KEGG_TYROSINE_METABOLISM	KEGG_TYROSINE_METABOLISM		27	-0.36771724	-1.1033878	0.3469388	0.52488774	1	1807	tags=26%, list=16%, signal=31%
ZHOU_INFLAMMATORY_RESPONSE_LPS_UP	ZHOU_INFLAMMATORY_RESPONSE_LPS_UP		197	-0.30036184	-1.1027852	0.2	0.52551365	1	2730	tags=30%, list=24%, signal=39%
BLALOCK_ALZHEIMERS_DISEASE_INCIPIENT_UP	BLALOCK_ALZHEIMERS_DISEASE_INCIPIENT_UP		221	-0.2496058	-1.1018834	0.34042552	0.52669775	1	3104	tags=30%, list=28%, signal=41%
PUIFFE_INVASION_INHIBITED_BY_ASCITES_UP	PUIFFE_INVASION_INHIBITED_BY_ASCITES_UP		45	-0.28223106	-1.1014386	0.23076923	0.5268741	1	1323	tags=18%, list=12%, signal=20%
VALK_AML_CLUSTER_2	VALK_AML_CLUSTER_2		17	-0.4313449	-1.1008507	0.30769232	0.52740186	1	2162	tags=47%, list=19%, signal=58%
LINDGREN_BLADDER_CANCER_CLUSTER_2A_DN	LINDGREN_BLADDER_CANCER_CLUSTER_2A_DN		80	-0.357639	-1.0996469	0.3478261	0.52932477	1	2858	tags=41%, list=26%, signal=55%
POMEROY_MEDULLOBLASTOMA_DESMOPLASIC_VS_CLASSIC_UP	POMEROY_MEDULLOBLASTOMA_DESMOPLASIC_VS_CLASSIC_UP		33	-0.297619	-1.0977346	0.23404256	0.53239924	1	1395	tags=18%, list=12%, signal=21%
POMEROY_MEDULLOBLASTOMA_DESMOPLASIC_VS_CLASSIC_DN	POMEROY_MEDULLOBLASTOMA_DESMOPLASIC_VS_CLASSIC_DN		33	-0.297619	-1.0977346	0.23404256	0.53186524	1	1395	tags=18%, list=12%, signal=21%
KEGG_FOCAL_ADHESION	KEGG_FOCAL_ADHESION		123	-0.33717752	-1.0974643	0.38	0.5318128	1	2978	tags=34%, list=27%, signal=46%
SIG_CHEMOTAXIS	SIG_CHEMOTAXIS		31	-0.32478562	-1.0971677	0.31914893	0.53183526	1	3539	tags=39%, list=32%, signal=56%
REACTOME_SIGNAL_AMPLIFICATION	REACTOME_SIGNAL_AMPLIFICATION		23	-0.38244846	-1.0963886	0.46341464	0.53299767	1	3576	tags=48%, list=32%, signal=70%
KAAB_FAILED_HEART_ATRIUM_UP	KAAB_FAILED_HEART_ATRIUM_UP		23	-0.4109376	-1.0961416	0.3265306	0.53289557	1	3068	tags=35%, list=27%, signal=48%
REACTOME_NEURORANSMITTER_RECEPTOR_BINDING_AND_DOWNSTREAM_TRANSMISSION_IN_THE_POSTSYNAPTIC_CELL	REACTOME_NEURORANSMITTER_RECEPTOR_BINDING_AND_DOWNSTREAM_TRANSMISSION_IN_THE_POSTSYNAPTIC_CELL		59	-0.29284123	-1.0954096	0.25581396	0.5340429	1	2784	tags=31%, list=25%, signal=40%
TAYLOR_METHYLATED_IN_ACUTE_LYMPHOBLASTIC_LEUKEMIA	TAYLOR_METHYLATED_IN_ACUTE_LYMPHOBLASTIC_LEUKEMIA		39	-0.2714096	-1.0953623	0.3090909	0.5335219	1	1762	tags=18%, list=16%, signal=21%
REACTOME_GLUCONEOGENESIS	REACTOME_GLUCONEOGENESIS		19	-0.44158617	-1.0948169	0.3207547	0.5340018	1	972	tags=21%, list=9%, signal=23%
CHEN_LVAD_SUPPORT_OF_FAILING_HEART_DN	CHEN_LVAD_SUPPORT_OF_FAILING_HEART_DN		33	-0.41981715	-1.0942194	0.3181818	0.5349959	1	2719	tags=45%, list=24%, signal=60%
HU_ANGIOGENESIS_DN	HU_ANGIOGENESIS_DN		21	-0.35171798	-1.0935981	0.36956522	0.53589255	1	1836	tags=19%, list=16%, signal=23%
KEGG_CYTOSOLIC_DNA_SENSING_PATHWAY	KEGG_CYTOSOLIC_DNA_SENSING_PATHWAY		28	-0.3743944	-1.0935776	0.3902439	0.5354007	1	2071	tags=32%, list=18%, signal=39%
LIEN_BREAST_CARCINOMA_METAPLASTIC_VS_DUCTAL_DN	LIEN_BREAST_CARCINOMA_METAPLASTIC_VS_DUCTAL_DN		49	-0.33714178	-1.093553	0.29545453	0.53492963	1	1713	tags=24%, list=15%, signal=29%
LASTOWSKA_COAMPLIFIED_WITH_MYCN	LASTOWSKA_COAMPLIFIED_WITH_MYCN		22	-0.37801254	-1.093296	0.3125	0.53472626	1	1478	tags=23%, list=13%, signal=26%
TAKEDA_TARGETS_OF_NUP98_HOXA9_FUSION_6HR_DN	TAKEDA_TARGETS_OF_NUP98_HOXA9_FUSION_6HR_DN		23	-0.4124618	-1.0921407	0.33333334	0.5361839	1	1962	tags=35%, list=18%, signal=42%
BROWNE_HCMV_INFECTION_12HR_DN	BROWNE_HCMV_INFECTION_12HR_DN		52	-0.31913126	-1.0917896	0.3148148	0.5361699	1	3094	tags=35%, list=28%, signal=48%
ZHANG_ANTIVIRAL_RESPONSE_TO_RIBAVIRIN_DN	ZHANG_ANTIVIRAL_RESPONSE_TO_RIBAVIRIN_DN		28	-0.41849905	-1.091125	0.38	0.5368176	1	1216	tags=25%, list=11%, signal=28%
BIOCARTA_CASPASE_PATHWAY	BIOCARTA_CASPASE_PATHWAY		16	-0.39400917	-1.0909611	0.36956522	0.5365692	1	1675	tags=25%, list=15%, signal=29%
BIOCARTA_SPPA_PATHWAY	BIOCARTA_SPPA_PATHWAY		17	-0.4841145	-1.0905017	0.4318182	0.5368544	1	1122	tags=24%, list=10%, signal=26%
BIOCARTA_RAS_PATHWAY	BIOCARTA_RAS_PATHWAY		17	-0.3814144	-1.0897694	0.38297874	0.53808534	1	2057	tags=24%, list=18%, signal=29%
LINDGREN_BLADDER_CANCER_CLUSTER_3_DN	LINDGREN_BLADDER_CANCER_CLUSTER_3_DN		125	-0.25715646	-1.0896271	0.3125	0.53789544	1	3317	tags=30%, list=30%, signal=42%
JISON_SICKLE_CELL_DISEASE_DN	JISON_SICKLE_CELL_DISEASE_DN		103	-0.25355214	-1.089566	0.3409091	0.5375017	1	2898	tags=29%, list=26%, signal=39%
RICKMAN_TUMOR_DIFFERENTIATED_WELL_VS_MODERATELY_DN	RICKMAN_TUMOR_DIFFERENTIATED_WELL_VS_MODERATELY_DN		57	-0.3280987	-1.08847	0.3469388	0.539258	1	1580	tags=25%, list=14%, signal=28%
REACTOME_APOPTOTIC_EXECUTION_PHASE	REACTOME_APOPTOTIC_EXECUTION_PHASE		31	-0.33865303	-1.0883129	0.37777779	0.5391032	1	1683	tags=23%, list=15%, signal=27%
SMIRNOV_CIRCULATING_ENDOTHELIOCYTES_IN_CANCER_UP	SMIRNOV_CIRCULATING_ENDOTHELIOCYTES_IN_CANCER_UP		107	-0.35028225	-1.0878654	0.3255814	0.5394775	1	3246	tags=44%, list=29%, signal=61%
WOTTON_RUNX_TARGETS_DN	WOTTON_RUNX_TARGETS_DN		19	-0.41916692	-1.0878319	0.3617021	0.53902787	1	651	tags=21%, list=6%, signal=22%
SENESE_HDAC2_TARGETS_UP	SENESE_HDAC2_TARGETS_UP		66	-0.3024656	-1.0866004	0.2777778	0.5411511	1	2971	tags=36%, list=27%, signal=49%
ROVERSI_GLIOMA_COPY_NUMBER_DN	ROVERSI_GLIOMA_COPY_NUMBER_DN		35	-0.326638	-1.0855732	0.27083334	0.54261607	1	2369	tags=29%, list=21%, signal=36%
LEE_LIVER_CANCER_DENA_UP	LEE_LIVER_CANCER_DENA_UP		46	-0.36757287	-1.0855069	0.36734694	0.5422636	1	1755	tags=26%, list=16%, signal=31%
ONDER_CDH1_TARGETS_1_DN	ONDER_CDH1_TARGETS_1_DN		88	-0.30491298	-1.0847985	0.37254903	0.54312426	1	2499	tags=30%, list=22%, signal=38%
TOMLINS_PROSTATE_CANCER_UP	TOMLINS_PROSTATE_CANCER_UP		21	-0.35258678	-1.0847443	0.42857143	0.54267067	1	806	tags=19%, list=7%, signal=20%
STEARMAN_LUNG_CANCER_EARLY_VS_LATE_UP	STEARMAN_LUNG_CANCER_EARLY_VS_LATE_UP		90	-0.26060084	-1.0845437	0.35555556	0.5424997	1	1694	tags=19%, list=15%, signal=22%
SATO_SILENCED_BY_METHYLATION_IN_PANCREATIC_CANCER_2	SATO_SILENCED_BY_METHYLATION_IN_PANCREATIC_CANCER_2		30	-0.4052884	-1.0843648	0.29411766	0.54224324	1	2169	tags=40%, list=19%, signal=49%
GNATENKO_PLATELET_SIGNATURE	GNATENKO_PLATELET_SIGNATURE		20	-0.42735508	-1.0843077	0.40425533	0.5418459	1	3611	tags=65%, list=32%, signal=96%
RIZKI_TUMOR_INVASIVENESS_2D_DN	RIZKI_TUMOR_INVASIVENESS_2D_DN		46	-0.302638	-1.0842412	0.2888889	0.54139113	1	3014	tags=33%, list=27%, signal=44%
BENPORATH_PRC2_TARGETS	BENPORATH_PRC2_TARGETS		355	-0.30691594	-1.0838768	0.29166666	0.54148936	1	2916	tags=32%, list=26%, signal=42%
MMS_MOUSE_LYMPH_HIGH_4HRS_UP	MMS_MOUSE_LYMPH_HIGH_4HRS_UP		31	-0.29828864	-1.083562	0.32	0.54154056	1	3116	tags=32%, list=28%, signal=45%
KYNG_DNA_DAMAGE_UP	KYNG_DNA_DAMAGE_UP		66	-0.29316387	-1.0832137	0.3265306	0.54172677	1	2112	tags=23%, list=19%, signal=28%
KEGG_GLYCEROLIPID_METABOLISM	KEGG_GLYCEROLIPID_METABOLISM		29	-0.35402957	-1.0828435	0.33333334	0.54192334	1	3130	tags=38%, list=28%, signal=53%
ROPERO_HDAC2_TARGETS	ROPERO_HDAC2_TARGETS		53	-0.35364148	-1.0826151	0.36363637	0.54179054	1	2302	tags=32%, list=21%, signal=40%
KEGG_FATTY_ACID_METABOLISM	KEGG_FATTY_ACID_METABOLISM		28	-0.34061348	-1.0822228	0.29268292	0.5421084	1	395	tags=11%, list=4%, signal=11%
ACEVEDO_LIVER_CANCER_DN	ACEVEDO_LIVER_CANCER_DN		330	-0.2555453	-1.0813522	0.3469388	0.54328007	1	3204	tags=30%, list=29%, signal=40%
KEGG_OLFACTORY_TRANSDUCTION	KEGG_OLFACTORY_TRANSDUCTION		17	-0.41384912	-1.0812112	0.3653846	0.5429728	1	1800	tags=41%, list=16%, signal=49%
KEGG_ADIPOCYTOKINE_SIGNALING_PATHWAY	KEGG_ADIPOCYTOKINE_SIGNALING_PATHWAY		35	-0.40774828	-1.0806061	0.37209302	0.54379773	1	2142	tags=31%, list=19%, signal=39%
ACEVEDO_LIVER_TUMOR_VS_NORMAL_ADJACENT_TISSUE_DN	ACEVEDO_LIVER_TUMOR_VS_NORMAL_ADJACENT_TISSUE_DN		160	-0.30744097	-1.080566	0.27083334	0.5433548	1	2958	tags=31%, list=26%, signal=42%
WEINMANN_ADAPTATION_TO_HYPOXIA_DN	WEINMANN_ADAPTATION_TO_HYPOXIA_DN		27	-0.4195561	-1.0799009	0.37254903	0.543977	1	2007	tags=33%, list=18%, signal=41%
MILI_PSEUDOPODIA_HAPTOTAXIS_UP	MILI_PSEUDOPODIA_HAPTOTAXIS_UP		305	-0.27218315	-1.0798792	0.32	0.5435214	1	4259	tags=41%, list=38%, signal=64%
ROSS_AML_WITH_MLL_FUSIONS	ROSS_AML_WITH_MLL_FUSIONS		53	-0.36588553	-1.0787337	0.375	0.5450401	1	2213	tags=28%, list=20%, signal=35%
NAKAJIMA_EOSINOPHIL	NAKAJIMA_EOSINOPHIL		15	-0.4540541	-1.0772845	0.4	0.5468808	1	2214	tags=40%, list=20%, signal=50%
DING_LUNG_CANCER_EXPRESSION_BY_COPY_NUMBER	DING_LUNG_CANCER_EXPRESSION_BY_COPY_NUMBER		55	-0.31900156	-1.0768412	0.43137255	0.54731053	1	4502	tags=56%, list=40%, signal=94%
DITTMER_PTHLH_TARGETS_DN	DITTMER_PTHLH_TARGETS_DN		50	-0.28012457	-1.0764089	0.3409091	0.54779255	1	2914	tags=32%, list=26%, signal=43%
BOYLAN_MULTIPLE_MYELOMA_C_UP	BOYLAN_MULTIPLE_MYELOMA_C_UP		19	-0.40003467	-1.0759957	0.32	0.54823226	1	401	tags=11%, list=4%, signal=11%
SATO_SILENCED_BY_DEACETYLATION_IN_PANCREATIC_CANCER	SATO_SILENCED_BY_DEACETYLATION_IN_PANCREATIC_CANCER		28	-0.38751608	-1.075442	0.3272727	0.5487103	1	1385	tags=29%, list=12%, signal=33%
TAKEDA_TARGETS_OF_NUP98_HOXA9_FUSION_10D_UP	TAKEDA_TARGETS_OF_NUP98_HOXA9_FUSION_10D_UP		89	-0.37674814	-1.0746977	0.3846154	0.54971665	1	1494	tags=21%, list=13%, signal=24%
GOLDRATH_HOMEOSTATIC_PROLIFERATION	GOLDRATH_HOMEOSTATIC_PROLIFERATION		122	-0.22596833	-1.0741524	0.3469388	0.5501659	1	4048	tags=36%, list=36%, signal=56%
GRAHAM_CML_QUIESCENT_VS_NORMAL_DIVIDING_UP	GRAHAM_CML_QUIESCENT_VS_NORMAL_DIVIDING_UP		35	-0.39128584	-1.0739962	0.3243243	0.5499327	1	1400	tags=34%, list=13%, signal=39%
ZHU_CMV_24_HR_UP	ZHU_CMV_24_HR_UP		28	-0.3258761	-1.0738436	0.26666668	0.5497749	1	1174	tags=14%, list=10%, signal=16%
STEIN_ESTROGEN_RESPONSE_NOT_VIA_ESRRA	STEIN_ESTROGEN_RESPONSE_NOT_VIA_ESRRA		15	-0.4313454	-1.0736947	0.3043478	0.54967153	1	2136	tags=40%, list=19%, signal=49%
BIOCARTA_NFAT_PATHWAY	BIOCARTA_NFAT_PATHWAY		31	-0.33153802	-1.0730101	0.35416666	0.55064124	1	3599	tags=48%, list=32%, signal=71%
NOUZOVA_METHYLATED_IN_APL	NOUZOVA_METHYLATED_IN_APL		22	-0.37295628	-1.0725613	0.35416666	0.5511	1	3807	tags=59%, list=34%, signal=89%
HESS_TARGETS_OF_HOXA9_AND_MEIS1_DN	HESS_TARGETS_OF_HOXA9_AND_MEIS1_DN		62	-0.4026967	-1.0723261	0.36363637	0.55098665	1	1767	tags=29%, list=16%, signal=34%
GENTILE_UV_RESPONSE_CLUSTER_D8	GENTILE_UV_RESPONSE_CLUSTER_D8		19	-0.3611769	-1.0714477	0.3469388	0.5521045	1	3369	tags=42%, list=30%, signal=60%
ZHAN_MULTIPLE_MYELOMA_HP_UP	ZHAN_MULTIPLE_MYELOMA_HP_UP		26	-0.3275138	-1.0713948	0.38297874	0.55168337	1	2916	tags=35%, list=26%, signal=47%
WATANABE_COLON_CANCER_MSI_VS_MSS_UP	WATANABE_COLON_CANCER_MSI_VS_MSS_UP		17	-0.38994065	-1.0692437	0.4047619	0.5549486	1	2425	tags=35%, list=22%, signal=45%
BASAKI_YBX1_TARGETS_UP	BASAKI_YBX1_TARGETS_UP		168	-0.2964528	-1.0692035	0.4032258	0.55452955	1	2119	tags=23%, list=19%, signal=27%
KEGG_INTESTINAL_IMMUNE_NETWORK_FOR_IGA_PRODUCTION	KEGG_INTESTINAL_IMMUNE_NETWORK_FOR_IGA_PRODUCTION		26	-0.40570354	-1.0691775	0.41463414	0.55408597	1	3288	tags=54%, list=29%, signal=76%
KEGG_OOCYTE_MEIOSIS	KEGG_OOCYTE_MEIOSIS		74	-0.28531367	-1.0690925	0.35555556	0.55373514	1	3004	tags=35%, list=27%, signal=48%
BIOCARTA_AGR_PATHWAY	BIOCARTA_AGR_PATHWAY		20	-0.42182195	-1.0683347	0.33333334	0.5546968	1	2971	tags=50%, list=27%, signal=68%
BYSTRYKH_HEMATOPOIESIS_STEM_CELL_AND_BRAIN_QTL_TRANS	BYSTRYKH_HEMATOPOIESIS_STEM_CELL_AND_BRAIN_QTL_TRANS		138	-0.24641149	-1.0678891	0.2888889	0.5550176	1	2635	tags=26%, list=24%, signal=34%
KEGG_ECM_RECEPTOR_INTERACTION	KEGG_ECM_RECEPTOR_INTERACTION		53	-0.4098839	-1.0674955	0.3653846	0.5552353	1	1936	tags=32%, list=17%, signal=39%
BIOCARTA_FCER1_PATHWAY	BIOCARTA_FCER1_PATHWAY		24	-0.33619276	-1.0667102	0.39583334	0.5564387	1	4143	tags=58%, list=37%, signal=92%
PARK_TRETINOIN_RESPONSE_AND_RARA_PLZF_FUSION	PARK_TRETINOIN_RESPONSE_AND_RARA_PLZF_FUSION		16	-0.38469675	-1.0664867	0.375	0.5564804	1	3187	tags=38%, list=28%, signal=52%
MCBRYAN_PUBERTAL_BREAST_4_5WK_DN	MCBRYAN_PUBERTAL_BREAST_4_5WK_DN		148	-0.28128025	-1.0664102	0.39583334	0.55604625	1	1789	tags=21%, list=16%, signal=25%
BROWNE_HCMV_INFECTION_4HR_DN	BROWNE_HCMV_INFECTION_4HR_DN		137	-0.26297283	-1.0656724	0.3617021	0.55703163	1	2246	tags=22%, list=20%, signal=27%
LEE_LIVER_CANCER	LEE_LIVER_CANCER		21	-0.42467496	-1.0655206	0.38	0.5567998	1	1253	tags=24%, list=11%, signal=27%
LEE_LIVER_CANCER_TOP50	LEE_LIVER_CANCER_TOP50		21	-0.42467496	-1.0655206	0.38	0.55627996	1	1253	tags=24%, list=11%, signal=27%
OSMAN_BLADDER_CANCER_DN	OSMAN_BLADDER_CANCER_DN		175	-0.22022556	-1.0644932	0.33333334	0.5577739	1	4093	tags=35%, list=37%, signal=55%
VANTVEER_BREAST_CANCER_BRCA1_DN	VANTVEER_BREAST_CANCER_BRCA1_DN		18	-0.4202951	-1.0642903	0.45833334	0.5576835	1	1965	tags=28%, list=18%, signal=34%
REACTOME_CAM_PATHWAY	REACTOME_CAM_PATHWAY		16	-0.3523935	-1.0642858	0.39534885	0.5571817	1	3320	tags=38%, list=30%, signal=53%
LIU_VMYB_TARGETS_UP	LIU_VMYB_TARGETS_UP		82	-0.28858685	-1.0641813	0.31111112	0.5568923	1	3574	tags=38%, list=32%, signal=55%
KLEIN_PRIMARY_EFFUSION_LYMPHOMA_DN	KLEIN_PRIMARY_EFFUSION_LYMPHOMA_DN		37	-0.37225646	-1.0641559	0.3469388	0.55648774	1	2440	tags=30%, list=22%, signal=38%
LASTOWSKA_NEUROBLASTOMA_COPY_NUMBER_UP	LASTOWSKA_NEUROBLASTOMA_COPY_NUMBER_UP		111	-0.24964704	-1.0631139	0.35555556	0.55782324	1	2887	tags=26%, list=26%, signal=35%
KEGG_ENDOMETRIAL_CANCER	KEGG_ENDOMETRIAL_CANCER		31	-0.3019996	-1.0628253	0.34146342	0.5578808	1	2943	tags=32%, list=26%, signal=44%
LIU_LIVER_CANCER	LIU_LIVER_CANCER		18	-0.41309395	-1.0624187	0.41666666	0.5581282	1	236	tags=17%, list=2%, signal=17%
REACTOME_CELL_JUNCTION_ORGANIZATION	REACTOME_CELL_JUNCTION_ORGANIZATION		57	-0.32345366	-1.0622853	0.3962264	0.5578535	1	2422	tags=32%, list=22%, signal=40%
MCCLUNG_DELTA_FOSB_TARGETS_8WK	MCCLUNG_DELTA_FOSB_TARGETS_8WK		33	-0.31436944	-1.0621327	0.29787233	0.557568	1	1279	tags=24%, list=11%, signal=27%
SESTO_RESPONSE_TO_UV_C2	SESTO_RESPONSE_TO_UV_C2		33	-0.31130195	-1.0619859	0.36	0.5573985	1	4747	tags=61%, list=42%, signal=105%
TANAKA_METHYLATED_IN_ESOPHAGEAL_CARCINOMA	TANAKA_METHYLATED_IN_ESOPHAGEAL_CARCINOMA		55	-0.29156974	-1.0619113	0.38297874	0.55714715	1	4315	tags=47%, list=39%, signal=77%
KEGG_BUTANOATE_METABOLISM	KEGG_BUTANOATE_METABOLISM		24	-0.35800603	-1.0618738	0.39130434	0.55667895	1	409	tags=13%, list=4%, signal=13%
SANA_RESPONSE_TO_IFNG_UP	SANA_RESPONSE_TO_IFNG_UP		33	-0.43997127	-1.0615985	0.44444445	0.5567613	1	1449	tags=27%, list=13%, signal=31%
KEGG_LINOLEIC_ACID_METABOLISM	KEGG_LINOLEIC_ACID_METABOLISM		15	-0.4142828	-1.0614376	0.3137255	0.55663204	1	2260	tags=40%, list=20%, signal=50%
ACEVEDO_LIVER_CANCER_WITH_H3K9ME3_DN	ACEVEDO_LIVER_CANCER_WITH_H3K9ME3_DN		36	-0.32525668	-1.0596342	0.3018868	0.55948234	1	2222	tags=31%, list=20%, signal=38%
REACTOME_DOWNSTREAM_TCR_SIGNALING	REACTOME_DOWNSTREAM_TCR_SIGNALING		20	-0.39219746	-1.0595175	0.42222223	0.5592023	1	4485	tags=60%, list=40%, signal=100%
DOANE_RESPONSE_TO_ANDROGEN_DN	DOANE_RESPONSE_TO_ANDROGEN_DN		160	-0.25804856	-1.0589795	0.4	0.55974984	1	3879	tags=40%, list=35%, signal=60%
LIN_MELANOMA_COPY_NUMBER_DN	LIN_MELANOMA_COPY_NUMBER_DN		26	-0.28448278	-1.0588961	0.42553192	0.5593197	1	3865	tags=50%, list=35%, signal=76%
MCBRYAN_PUBERTAL_BREAST_6_7WK_UP	MCBRYAN_PUBERTAL_BREAST_6_7WK_UP		133	-0.2719083	-1.0583023	0.43589744	0.5600344	1	2882	tags=35%, list=26%, signal=46%
YAGI_AML_WITH_11Q23_REARRANGED	YAGI_AML_WITH_11Q23_REARRANGED		231	-0.21886623	-1.0570825	0.3043478	0.5619876	1	2215	tags=19%, list=20%, signal=24%
KEGG_AMINO_SUGAR_AND_NUCLEOTIDE_SUGAR_METABOLISM	KEGG_AMINO_SUGAR_AND_NUCLEOTIDE_SUGAR_METABOLISM		32	-0.30077595	-1.0568378	0.39534885	0.56201804	1	3105	tags=34%, list=28%, signal=47%
REACTOME_SEMA4D_INDUCED_CELL_MIGRATION_AND_GROWTH_CONE_COLLAPSE	REACTOME_SEMA4D_INDUCED_CELL_MIGRATION_AND_GROWTH_CONE_COLLAPSE		16	-0.37541792	-1.0561867	0.42	0.5627406	1	1867	tags=25%, list=17%, signal=30%
MARTORIATI_MDM4_TARGETS_FETAL_LIVER_DN	MARTORIATI_MDM4_TARGETS_FETAL_LIVER_DN		202	-0.24266128	-1.0552745	0.2857143	0.56443053	1	3113	tags=30%, list=28%, signal=41%
BIOCARTA_MET_PATHWAY	BIOCARTA_MET_PATHWAY		23	-0.3197853	-1.0547527	0.4375	0.5648571	1	332	tags=13%, list=3%, signal=13%
BOHN_PRIMARY_IMMUNODEFICIENCY_SYNDROM_DN	BOHN_PRIMARY_IMMUNODEFICIENCY_SYNDROM_DN		18	-0.4140526	-1.0545526	0.47727272	0.5646471	1	3649	tags=61%, list=33%, signal=91%
PASQUALUCCI_LYMPHOMA_BY_GC_STAGE_UP	PASQUALUCCI_LYMPHOMA_BY_GC_STAGE_UP		183	-0.26375327	-1.0540663	0.39583334	0.564953	1	2909	tags=27%, list=26%, signal=36%
ICHIBA_GRAFT_VERSUS_HOST_DISEASE_D7_UP	ICHIBA_GRAFT_VERSUS_HOST_DISEASE_D7_UP		87	-0.39893213	-1.0530496	0.35714287	0.56642604	1	1139	tags=21%, list=10%, signal=23%
SMID_BREAST_CANCER_RELAPSE_IN_BRAIN_UP	SMID_BREAST_CANCER_RELAPSE_IN_BRAIN_UP		28	-0.37232512	-1.0530049	0.38636363	0.56604767	1	350	tags=14%, list=3%, signal=15%
ASTIER_INTEGRIN_SIGNALING	ASTIER_INTEGRIN_SIGNALING		36	-0.3053154	-1.0526448	0.34	0.56623214	1	1910	tags=22%, list=17%, signal=27%
RIZKI_TUMOR_INVASIVENESS_3D_UP	RIZKI_TUMOR_INVASIVENESS_3D_UP		121	-0.27360895	-1.0523627	0.32608697	0.566261	1	1183	tags=16%, list=11%, signal=17%
RAMALHO_STEMNESS_UP	RAMALHO_STEMNESS_UP		148	-0.2608236	-1.050559	0.3846154	0.56981105	1	3113	tags=29%, list=28%, signal=40%
BANDRES_RESPONSE_TO_CARMUSTIN_MGMT_48HR_DN	BANDRES_RESPONSE_TO_CARMUSTIN_MGMT_48HR_DN		101	-0.27222303	-1.0503243	0.3469388	0.56977636	1	2119	tags=23%, list=19%, signal=28%
KEGG_PATHWAYS_IN_CANCER	KEGG_PATHWAYS_IN_CANCER		208	-0.23455714	-1.0497555	0.41666666	0.57027507	1	1671	tags=16%, list=15%, signal=18%
JAATINEN_HEMATOPOIETIC_STEM_CELL_DN	JAATINEN_HEMATOPOIETIC_STEM_CELL_DN		136	-0.3494098	-1.0494565	0.4047619	0.5705253	1	2794	tags=38%, list=25%, signal=49%
GILDEA_METASTASIS	GILDEA_METASTASIS		19	-0.4745987	-1.0493139	0.41025642	0.57021785	1	872	tags=26%, list=8%, signal=28%
GALE_APL_WITH_FLT3_MUTATED_UP	GALE_APL_WITH_FLT3_MUTATED_UP		23	-0.3565541	-1.0492103	0.3859649	0.56989956	1	5038	tags=65%, list=45%, signal=118%
CROMER_TUMORIGENESIS_UP	CROMER_TUMORIGENESIS_UP		30	-0.4326821	-1.0491571	0.37777779	0.56946695	1	2121	tags=37%, list=19%, signal=45%
REACTOME_PLC_BETA_MEDIATED_EVENTS	REACTOME_PLC_BETA_MEDIATED_EVENTS		24	-0.34320349	-1.0483457	0.45652175	0.5706302	1	4143	tags=50%, list=37%, signal=79%
CHUNG_BLISTER_CYTOTOXICITY_DN	CHUNG_BLISTER_CYTOTOXICITY_DN		21	-0.34806773	-1.0475949	0.37254903	0.571395	1	3171	tags=48%, list=28%, signal=66%
SHAFFER_IRF4_TARGETS_IN_ACTIVATED_DENDRITIC_CELL	SHAFFER_IRF4_TARGETS_IN_ACTIVATED_DENDRITIC_CELL		43	-0.30304953	-1.0474247	0.41666666	0.57116616	1	2121	tags=26%, list=19%, signal=31%
STREICHER_LSM1_TARGETS_UP	STREICHER_LSM1_TARGETS_UP		25	-0.38866556	-1.0473465	0.4	0.57090497	1	2574	tags=32%, list=23%, signal=41%
BROWNE_HCMV_INFECTION_30MIN_UP	BROWNE_HCMV_INFECTION_30MIN_UP		34	-0.37928385	-1.0470725	0.4047619	0.5710866	1	2073	tags=32%, list=19%, signal=40%
KAYO_CALORIE_RESTRICTION_MUSCLE_UP	KAYO_CALORIE_RESTRICTION_MUSCLE_UP		42	-0.33929002	-1.0466162	0.40425533	0.5714187	1	3059	tags=40%, list=27%, signal=55%
RODRIGUES_THYROID_CARCINOMA_ANAPLASTIC_UP	RODRIGUES_THYROID_CARCINOMA_ANAPLASTIC_UP		363	-0.25557938	-1.04636	0.3773585	0.5711989	1	3131	tags=30%, list=28%, signal=41%
KEGG_LONG_TERM_POTENTIATION	KEGG_LONG_TERM_POTENTIATION		40	-0.26954505	-1.0461594	0.36956522	0.5710674	1	3114	tags=38%, list=28%, signal=52%
WIKMAN_ASBESTOS_LUNG_CANCER_DN	WIKMAN_ASBESTOS_LUNG_CANCER_DN		16	-0.3771986	-1.0457674	0.26190478	0.57106405	1	1987	tags=25%, list=18%, signal=30%
PASQUALUCCI_LYMPHOMA_BY_GC_STAGE_DN	PASQUALUCCI_LYMPHOMA_BY_GC_STAGE_DN		94	-0.32055786	-1.045144	0.4	0.57194084	1	2202	tags=24%, list=20%, signal=30%
REACTOME_PHASE_1_FUNCTIONALIZATION_OF_COMPOUNDS	REACTOME_PHASE_1_FUNCTIONALIZATION_OF_COMPOUNDS		35	-0.37670594	-1.0440648	0.41304347	0.5738183	1	1980	tags=31%, list=18%, signal=38%
KEGG_PPAR_SIGNALING_PATHWAY	KEGG_PPAR_SIGNALING_PATHWAY		51	-0.34290788	-1.0428953	0.3773585	0.5754088	1	2194	tags=31%, list=20%, signal=39%
GU_PDEF_TARGETS_UP	GU_PDEF_TARGETS_UP		47	-0.3754019	-1.0428591	0.3773585	0.5749601	1	3269	tags=49%, list=29%, signal=69%
LIU_SOX4_TARGETS_DN	LIU_SOX4_TARGETS_DN		187	-0.2144062	-1.0424649	0.375	0.575196	1	2924	tags=24%, list=26%, signal=32%
HUTTMANN_B_CLL_POOR_SURVIVAL_UP	HUTTMANN_B_CLL_POOR_SURVIVAL_UP		167	-0.28145567	-1.0423558	0.4090909	0.5748999	1	3348	tags=32%, list=30%, signal=45%
HAHTOLA_SEZARY_SYNDROM_UP	HAHTOLA_SEZARY_SYNDROM_UP		60	-0.27725646	-1.0418942	0.29545453	0.57531357	1	2581	tags=28%, list=23%, signal=37%
SHEDDEN_LUNG_CANCER_GOOD_SURVIVAL_A12	SHEDDEN_LUNG_CANCER_GOOD_SURVIVAL_A12		166	-0.269155	-1.041881	0.40384614	0.57480264	1	3169	tags=35%, list=28%, signal=48%
MULLIGHAN_NPM1_MUTATED_SIGNATURE_2_UP	MULLIGHAN_NPM1_MUTATED_SIGNATURE_2_UP		80	-0.24868667	-1.041804	0.36956522	0.57445586	1	3338	tags=31%, list=30%, signal=44%
MOHANKUMAR_TLX1_TARGETS_DN	MOHANKUMAR_TLX1_TARGETS_DN		82	-0.30620086	-1.0417303	0.36	0.574123	1	2158	tags=28%, list=19%, signal=34%
ST_ERK1_ERK2_MAPK_PATHWAY	ST_ERK1_ERK2_MAPK_PATHWAY		18	-0.3141078	-1.0416738	0.44	0.5738426	1	3524	tags=39%, list=31%, signal=57%
KEGG_REGULATION_OF_ACTIN_CYTOSKELETON	KEGG_REGULATION_OF_ACTIN_CYTOSKELETON		137	-0.29579827	-1.0411845	0.4390244	0.57446706	1	2866	tags=30%, list=26%, signal=40%
MULLIGHAN_MLL_SIGNATURE_2_UP	MULLIGHAN_MLL_SIGNATURE_2_UP		242	-0.23731314	-1.0408264	0.4	0.57455164	1	3297	tags=28%, list=29%, signal=39%
BROWNE_HCMV_INFECTION_30MIN_DN	BROWNE_HCMV_INFECTION_30MIN_DN		60	-0.30650085	-1.0398132	0.42553192	0.57584834	1	1989	tags=23%, list=18%, signal=28%
BROWNE_HCMV_INFECTION_18HR_DN	BROWNE_HCMV_INFECTION_18HR_DN		105	-0.2950445	-1.0390825	0.42857143	0.5769149	1	3003	tags=34%, list=27%, signal=46%
ALONSO_METASTASIS_DN	ALONSO_METASTASIS_DN		15	-0.43630707	-1.038627	0.37209302	0.5772042	1	2405	tags=40%, list=21%, signal=51%
SEKI_INFLAMMATORY_RESPONSE_LPS_DN	SEKI_INFLAMMATORY_RESPONSE_LPS_DN		17	-0.4429028	-1.0370353	0.45454547	0.5797016	1	990	tags=29%, list=9%, signal=32%
NIKOLSKY_BREAST_CANCER_7Q21_Q22_AMPLICON	NIKOLSKY_BREAST_CANCER_7Q21_Q22_AMPLICON		35	-0.33965737	-1.0367361	0.3773585	0.57981473	1	3120	tags=40%, list=28%, signal=55%
FRASOR_RESPONSE_TO_ESTRADIOL_UP	FRASOR_RESPONSE_TO_ESTRADIOL_UP		24	-0.4020299	-1.0358434	0.45454547	0.5809578	1	1512	tags=25%, list=14%, signal=29%
TAKEDA_TARGETS_OF_NUP98_HOXA9_FUSION_16D_UP	TAKEDA_TARGETS_OF_NUP98_HOXA9_FUSION_16D_UP		82	-0.352352	-1.0358218	0.3611111	0.58044726	1	2541	tags=27%, list=23%, signal=34%
DUTTA_APOPTOSIS_VIA_NFKB	DUTTA_APOPTOSIS_VIA_NFKB		16	-0.3846617	-1.0357798	0.3617021	0.5800079	1	2512	tags=38%, list=22%, signal=48%
SHIPP_DLBCL_CURED_VS_FATAL_UP	SHIPP_DLBCL_CURED_VS_FATAL_UP		22	-0.35595673	-1.0354637	0.42857143	0.5803166	1	630	tags=18%, list=6%, signal=19%
FAELT_B_CLL_WITH_VH_REARRANGEMENTS_DN	FAELT_B_CLL_WITH_VH_REARRANGEMENTS_DN		27	-0.27751753	-1.0354391	0.46	0.5798487	1	3276	tags=37%, list=29%, signal=52%
MULLIGHAN_NPM1_SIGNATURE_3_UP	MULLIGHAN_NPM1_SIGNATURE_3_UP		188	-0.23659055	-1.0350715	0.44186047	0.5801223	1	3338	tags=32%, list=30%, signal=45%
ZHANG_ANTIVIRAL_RESPONSE_TO_RIBAVIRIN_UP	ZHANG_ANTIVIRAL_RESPONSE_TO_RIBAVIRIN_UP		16	-0.4069104	-1.0350618	0.44186047	0.57961476	1	2115	tags=44%, list=19%, signal=54%
BIOCARTA_BIOPEPTIDES_PATHWAY	BIOCARTA_BIOPEPTIDES_PATHWAY		29	-0.3424491	-1.033503	0.41860464	0.58220667	1	2066	tags=31%, list=18%, signal=38%
BIOCARTA_CCR3_PATHWAY	BIOCARTA_CCR3_PATHWAY		16	-0.36998972	-1.0334969	0.41463414	0.5817148	1	2214	tags=25%, list=20%, signal=31%
VANTVEER_BREAST_CANCER_ESR1_DN	VANTVEER_BREAST_CANCER_ESR1_DN		145	-0.26247597	-1.0332043	0.42222223	0.5819167	1	2431	tags=28%, list=22%, signal=35%
BIOCARTA_CARM_ER_PATHWAY	BIOCARTA_CARM_ER_PATHWAY		19	-0.3722329	-1.0331349	0.35416666	0.581637	1	2381	tags=26%, list=21%, signal=33%
TURASHVILI_BREAST_DUCTAL_CARCINOMA_VS_DUCTAL_NORMAL_UP	TURASHVILI_BREAST_DUCTAL_CARCINOMA_VS_DUCTAL_NORMAL_UP		22	-0.4694389	-1.0328966	0.46666667	0.5815951	1	3575	tags=68%, list=32%, signal=100%
BASAKI_YBX1_TARGETS_DN	BASAKI_YBX1_TARGETS_DN		184	-0.26468742	-1.032582	0.3529412	0.5817147	1	2159	tags=23%, list=19%, signal=28%
REACTOME_AMINE_LIGAND_BINDING_RECEPTORS	REACTOME_AMINE_LIGAND_BINDING_RECEPTORS		27	-0.329048	-1.0313097	0.37254903	0.5837944	1	3615	tags=44%, list=32%, signal=65%
CHEMNITZ_RESPONSE_TO_PROSTAGLANDIN_E2_DN	CHEMNITZ_RESPONSE_TO_PROSTAGLANDIN_E2_DN		177	-0.26740563	-1.0311073	0.36	0.5837437	1	2644	tags=28%, list=24%, signal=36%
CAMPS_COLON_CANCER_COPY_NUMBER_UP	CAMPS_COLON_CANCER_COPY_NUMBER_UP		46	-0.25700966	-1.0308212	0.35555556	0.5837952	1	2875	tags=26%, list=26%, signal=35%
SNIJDERS_AMPLIFIED_IN_HEAD_AND_NECK_TUMORS	SNIJDERS_AMPLIFIED_IN_HEAD_AND_NECK_TUMORS		19	-0.3963839	-1.0307122	0.4489796	0.5834894	1	860	tags=21%, list=8%, signal=23%
SENESE_HDAC3_TARGETS_DN	SENESE_HDAC3_TARGETS_DN		256	-0.23700173	-1.0304787	0.39583334	0.5834604	1	2739	tags=27%, list=24%, signal=34%
WANG_CISPLATIN_RESPONSE_AND_XPC_UP	WANG_CISPLATIN_RESPONSE_AND_XPC_UP		92	-0.28423405	-1.0302422	0.36734694	0.58348686	1	1984	tags=21%, list=18%, signal=25%
FONTAINE_FOLLICULAR_THYROID_ADENOMA_DN	FONTAINE_FOLLICULAR_THYROID_ADENOMA_DN		39	-0.31497797	-1.0299374	0.35416666	0.58356255	1	1614	tags=23%, list=14%, signal=27%
KANG_IMMORTALIZED_BY_TERT_UP	KANG_IMMORTALIZED_BY_TERT_UP		55	-0.34737834	-1.0288589	0.47727272	0.5850551	1	2007	tags=29%, list=18%, signal=35%
SANA_RESPONSE_TO_IFNG_DN	SANA_RESPONSE_TO_IFNG_DN		56	-0.26789248	-1.0281079	0.4318182	0.58612794	1	3169	tags=36%, list=28%, signal=50%
REACTOME_CLASS_B2_SECRETIN_FAMILY_RECEPTORS	REACTOME_CLASS_B2_SECRETIN_FAMILY_RECEPTORS		63	-0.29909736	-1.0280997	0.36734694	0.585634	1	2755	tags=37%, list=25%, signal=48%
WINTER_HYPOXIA_METAGENE	WINTER_HYPOXIA_METAGENE		149	-0.31017724	-1.0275388	0.4347826	0.5861169	1	3692	tags=44%, list=33%, signal=64%
JISON_SICKLE_CELL_DISEASE_UP	JISON_SICKLE_CELL_DISEASE_UP		121	-0.29411772	-1.0275081	0.44186047	0.5857225	1	3170	tags=30%, list=28%, signal=41%
ZHAN_MULTIPLE_MYELOMA_MF_UP	ZHAN_MULTIPLE_MYELOMA_MF_UP		29	-0.34684932	-1.027471	0.45238096	0.5852754	1	1605	tags=28%, list=14%, signal=32%
KEGG_AXON_GUIDANCE	KEGG_AXON_GUIDANCE		89	-0.28473872	-1.026381	0.4318182	0.5867597	1	2435	tags=27%, list=22%, signal=34%
DACOSTA_UV_RESPONSE_VIA_ERCC3_TTD_UP	DACOSTA_UV_RESPONSE_VIA_ERCC3_TTD_UP		33	-0.2661105	-1.0260984	0.36	0.58679605	1	174	tags=6%, list=2%, signal=6%
HESS_TARGETS_OF_HOXA9_AND_MEIS1_UP	HESS_TARGETS_OF_HOXA9_AND_MEIS1_UP		53	-0.3210988	-1.0256736	0.47058824	0.5869489	1	1379	tags=23%, list=12%, signal=26%
REACTOME_PREFOLDIN_MEDIATED_TRANSFER_OF_SUBSTRATE_TO_CCT_TRIC	REACTOME_PREFOLDIN_MEDIATED_TRANSFER_OF_SUBSTRATE_TO_CCT_TRIC		17	-0.34775922	-1.0255849	0.42	0.5867048	1	2178	tags=24%, list=19%, signal=29%
DIRMEIER_LMP1_RESPONSE_LATE_UP	DIRMEIER_LMP1_RESPONSE_LATE_UP		28	-0.30111265	-1.0250891	0.4390244	0.5869034	1	3848	tags=46%, list=34%, signal=71%
REACTOME_CELL_CELL_ADHESION_SYSTEMS	REACTOME_CELL_CELL_ADHESION_SYSTEMS		42	-0.32453787	-1.0243602	0.53061223	0.5877224	1	2422	tags=33%, list=22%, signal=42%
BOYLAN_MULTIPLE_MYELOMA_C_DN	BOYLAN_MULTIPLE_MYELOMA_C_DN		26	-0.35426462	-1.0240426	0.45	0.5877293	1	2193	tags=46%, list=20%, signal=57%
BERENJENO_TRANSFORMED_BY_RHOA_UP	BERENJENO_TRANSFORMED_BY_RHOA_UP		385	-0.27413192	-1.0238311	0.41509435	0.58778775	1	2121	tags=21%, list=19%, signal=24%
LIU_VAV3_PROSTATE_CARCINOGENESIS_UP	LIU_VAV3_PROSTATE_CARCINOGENESIS_UP		62	-0.37148124	-1.0231645	0.37209302	0.5888136	1	2633	tags=39%, list=24%, signal=50%
WEI_MYCN_TARGETS_WITH_E_BOX	WEI_MYCN_TARGETS_WITH_E_BOX		426	-0.22904661	-1.0231156	0.509434	0.5885029	1	3004	tags=26%, list=27%, signal=35%
LIEN_BREAST_CARCINOMA_METAPLASTIC_VS_DUCTAL_UP	LIEN_BREAST_CARCINOMA_METAPLASTIC_VS_DUCTAL_UP		48	-0.34583417	-1.0228851	0.36956522	0.5883766	1	1379	tags=21%, list=12%, signal=24%
SAMOLS_TARGETS_OF_KHSV_MIRNAS_DN	SAMOLS_TARGETS_OF_KHSV_MIRNAS_DN		31	-0.3824755	-1.0220653	0.4090909	0.58947295	1	1163	tags=23%, list=10%, signal=25%
POMEROY_MEDULLOBLASTOMA_PROGNOSIS_UP	POMEROY_MEDULLOBLASTOMA_PROGNOSIS_UP		26	-0.28046924	-1.0206746	0.4347826	0.59169626	1	2839	tags=31%, list=25%, signal=41%
SESTO_RESPONSE_TO_UV_C6	SESTO_RESPONSE_TO_UV_C6		30	-0.30571917	-1.0201763	0.375	0.5920787	1	1915	tags=23%, list=17%, signal=28%
CHESLER_BRAIN_QTL_CIS	CHESLER_BRAIN_QTL_CIS		56	-0.26616457	-1.0200269	0.36956522	0.591917	1	1840	tags=21%, list=16%, signal=26%
AIYAR_COBRA1_TARGETS_UP	AIYAR_COBRA1_TARGETS_UP		26	-0.40560982	-1.0193571	0.4347826	0.592405	1	2158	tags=42%, list=19%, signal=52%
RIZ_ERYTHROID_DIFFERENTIATION_CCNE1	RIZ_ERYTHROID_DIFFERENTIATION_CCNE1		32	-0.3147323	-1.0191419	0.42857143	0.5923361	1	1248	tags=16%, list=11%, signal=18%
CADWELL_ATG16L1_TARGETS_UP	CADWELL_ATG16L1_TARGETS_UP		62	-0.35639885	-1.0191145	0.44186047	0.5918424	1	1364	tags=24%, list=12%, signal=27%
REACTOME_TIGHT_JUNCTION_INTERACTIONS	REACTOME_TIGHT_JUNCTION_INTERACTIONS		24	-0.35819796	-1.0174757	0.45833334	0.59433097	1	2422	tags=38%, list=22%, signal=48%
MULLIGHAN_MLL_SIGNATURE_1_UP	MULLIGHAN_MLL_SIGNATURE_1_UP		233	-0.23668592	-1.0160574	0.33333334	0.5966942	1	2888	tags=24%, list=26%, signal=31%
BILD_SRC_ONCOGENIC_SIGNATURE	BILD_SRC_ONCOGENIC_SIGNATURE		24	-0.32716855	-1.0159699	0.44230768	0.5963596	1	3331	tags=46%, list=30%, signal=65%
SHEPARD_BMYB_MORPHOLINO_DN	SHEPARD_BMYB_MORPHOLINO_DN		115	-0.29272446	-1.0157028	0.3877551	0.59633726	1	2114	tags=27%, list=19%, signal=33%
JAZAG_TGFB1_SIGNALING_DN	JAZAG_TGFB1_SIGNALING_DN		26	-0.2749241	-1.0155476	0.46938777	0.5961868	1	3263	tags=35%, list=29%, signal=49%
WINTER_HYPOXIA_UP	WINTER_HYPOXIA_UP		49	-0.31962752	-1.0148516	0.40816328	0.5969211	1	3068	tags=37%, list=27%, signal=50%
HWANG_PROSTATE_CANCER_MARKERS	HWANG_PROSTATE_CANCER_MARKERS		22	-0.38100648	-1.0139339	0.4893617	0.59779453	1	2632	tags=32%, list=24%, signal=42%
ABE_INNER_EAR	ABE_INNER_EAR		18	-0.37940824	-1.0128971	0.43137255	0.5991304	1	2560	tags=39%, list=23%, signal=50%
KAN_RESPONSE_TO_ARSENIC_TRIOXIDE	KAN_RESPONSE_TO_ARSENIC_TRIOXIDE		70	-0.30291432	-1.0126237	0.41304347	0.599019	1	1432	tags=21%, list=13%, signal=24%
LIANG_HEMATOPOIESIS_STEM_CELL_NUMBER_SMALL_VS_HUGE_DN	LIANG_HEMATOPOIESIS_STEM_CELL_NUMBER_SMALL_VS_HUGE_DN		23	-0.35755756	-1.0123273	0.42857143	0.5992359	1	2990	tags=30%, list=27%, signal=41%
DER_IFN_GAMMA_RESPONSE_UP	DER_IFN_GAMMA_RESPONSE_UP		46	-0.2998028	-1.0117918	0.45454547	0.5997882	1	1821	tags=22%, list=16%, signal=26%
TAKEDA_TARGETS_OF_NUP98_HOXA9_FUSION_8D_DN	TAKEDA_TARGETS_OF_NUP98_HOXA9_FUSION_8D_DN		113	-0.3088307	-1.0109717	0.36956522	0.60075825	1	2408	tags=28%, list=22%, signal=36%
VANHARANTA_UTERINE_FIBROID_WITH_7Q_DELETION_UP	VANHARANTA_UTERINE_FIBROID_WITH_7Q_DELETION_UP		40	-0.3212826	-1.0106494	0.4347826	0.6009242	1	5205	tags=65%, list=46%, signal=121%
ROSS_ACUTE_MYELOID_LEUKEMIA_CBF	ROSS_ACUTE_MYELOID_LEUKEMIA_CBF		50	-0.30604336	-1.0103308	0.46938777	0.6011095	1	2922	tags=30%, list=26%, signal=40%
STEIN_ESR1_TARGETS	STEIN_ESR1_TARGETS		54	-0.29908645	-1.00962	0.44680852	0.6021938	1	3995	tags=43%, list=36%, signal=66%
ELLWOOD_MYC_TARGETS_DN	ELLWOOD_MYC_TARGETS_DN		31	-0.3161929	-1.0091128	0.48	0.60273963	1	2289	tags=19%, list=20%, signal=24%
GRABARCZYK_BCL11B_TARGETS_DN	GRABARCZYK_BCL11B_TARGETS_DN		30	-0.31905904	-1.0083995	0.55	0.6037703	1	757	tags=13%, list=7%, signal=14%
WILLERT_WNT_SIGNALING	WILLERT_WNT_SIGNALING		15	-0.37493497	-1.0081965	0.4375	0.6037463	1	2555	tags=33%, list=23%, signal=43%
ZHAN_MULTIPLE_MYELOMA_MS_UP	ZHAN_MULTIPLE_MYELOMA_MS_UP		26	-0.35542732	-1.0066888	0.4814815	0.6065615	1	1888	tags=35%, list=17%, signal=42%
HOSHIDA_LIVER_CANCER_SURVIVAL_DN	HOSHIDA_LIVER_CANCER_SURVIVAL_DN		82	-0.2526185	-1.0064621	0.4	0.6065418	1	3749	tags=35%, list=33%, signal=53%
DOANE_BREAST_CANCER_CLASSES_UP	DOANE_BREAST_CANCER_CLASSES_UP		41	-0.33510068	-1.0062768	0.44	0.60641974	1	4000	tags=49%, list=36%, signal=76%
ST_B_CELL_ANTIGEN_RECEPTOR	ST_B_CELL_ANTIGEN_RECEPTOR		26	-0.28451225	-1.0057173	0.4375	0.6070999	1	1939	tags=23%, list=17%, signal=28%
BROWNE_HCMV_INFECTION_4HR_UP	BROWNE_HCMV_INFECTION_4HR_UP		34	-0.35498345	-1.0049646	0.4878049	0.6079005	1	2593	tags=32%, list=23%, signal=42%
KIM_GASTRIC_CANCER_CHEMOSENSITIVITY	KIM_GASTRIC_CANCER_CHEMOSENSITIVITY		60	-0.27734873	-1.004704	0.4883721	0.6078883	1	2031	tags=27%, list=18%, signal=32%
MCGARVEY_SILENCED_BY_METHYLATION_IN_COLON_CANCER	MCGARVEY_SILENCED_BY_METHYLATION_IN_COLON_CANCER		33	-0.3643502	-1.0045983	0.4651163	0.6074706	1	2718	tags=42%, list=24%, signal=56%
RASHI_RESPONSE_TO_IONIZING_RADIATION_6	RASHI_RESPONSE_TO_IONIZING_RADIATION_6		70	-0.32176143	-1.0021689	0.38636363	0.61150414	1	3137	tags=37%, list=28%, signal=51%
ELVIDGE_HYPOXIA_BY_DMOG_UP	ELVIDGE_HYPOXIA_BY_DMOG_UP		85	-0.35039636	-1.0003206	0.4893617	0.6148305	1	2343	tags=32%, list=21%, signal=40%
KHETCHOUMIAN_TRIM24_TARGETS_UP	KHETCHOUMIAN_TRIM24_TARGETS_UP		29	-0.41975018	-1.0001127	0.5	0.6147625	1	2083	tags=41%, list=19%, signal=51%
REACTOME_FORMATION_AND_MATURATION_OF_MRNA_TRANSCRIPT	REACTOME_FORMATION_AND_MATURATION_OF_MRNA_TRANSCRIPT		99	-0.23706605	-0.9998626	0.44680852	0.614638	1	4486	tags=40%, list=40%, signal=67%
VANHARANTA_UTERINE_FIBROID_UP	VANHARANTA_UTERINE_FIBROID_UP		26	-0.39118314	-0.9993348	0.5686275	0.6150612	1	1622	tags=23%, list=14%, signal=27%
ELVIDGE_HIF1A_TARGETS_DN	ELVIDGE_HIF1A_TARGETS_DN		58	-0.369795	-0.99744284	0.54347825	0.61775804	1	3316	tags=41%, list=30%, signal=58%
TAKEDA_TARGETS_OF_NUP98_HOXA9_FUSION_3D_UP	TAKEDA_TARGETS_OF_NUP98_HOXA9_FUSION_3D_UP		83	-0.3521893	-0.9971385	0.41860464	0.6178467	1	1876	tags=25%, list=17%, signal=30%
BOYLAN_MULTIPLE_MYELOMA_C_D_DN	BOYLAN_MULTIPLE_MYELOMA_C_D_DN		175	-0.3287885	-0.99700797	0.4651163	0.6175459	1	2132	tags=30%, list=19%, signal=36%
RODWELL_AGING_KIDNEY_UP	RODWELL_AGING_KIDNEY_UP		205	-0.30307412	-0.99681544	0.42857143	0.61730886	1	2955	tags=34%, list=26%, signal=46%
LIANG_HEMATOPOIESIS_STEM_CELL_NUMBER_SMALL_VS_HUGE_UP	LIANG_HEMATOPOIESIS_STEM_CELL_NUMBER_SMALL_VS_HUGE_UP		27	-0.31009504	-0.99620837	0.4893617	0.61791	1	2175	tags=30%, list=19%, signal=37%
NIKOLSKY_BREAST_CANCER_20Q12_Q13_AMPLICON	NIKOLSKY_BREAST_CANCER_20Q12_Q13_AMPLICON		70	-0.2616853	-0.9959626	0.40816328	0.617806	1	2407	tags=23%, list=21%, signal=29%
FARMER_BREAST_CANCER_BASAL_VS_LULMINAL	FARMER_BREAST_CANCER_BASAL_VS_LULMINAL		192	-0.25889626	-0.9956063	0.3888889	0.61799866	1	2916	tags=32%, list=26%, signal=43%
TCGA_GLIOBLASTOMA_COPY_NUMBER_DN	TCGA_GLIOBLASTOMA_COPY_NUMBER_DN		17	-0.3606612	-0.99522704	0.52380955	0.61837685	1	1376	tags=24%, list=12%, signal=27%
LIANG_SILENCED_BY_METHYLATION_2	LIANG_SILENCED_BY_METHYLATION_2		22	-0.38639423	-0.995187	0.5217391	0.61795574	1	2636	tags=41%, list=24%, signal=53%
KEGG_ERBB_SIGNALING_PATHWAY	KEGG_ERBB_SIGNALING_PATHWAY		48	-0.25906512	-0.9951489	0.4	0.6175518	1	2943	tags=31%, list=26%, signal=42%
HSIAO_LIVER_SPECIFIC_GENES	HSIAO_LIVER_SPECIFIC_GENES		179	-0.34146112	-0.9947288	0.5	0.61787313	1	2194	tags=28%, list=20%, signal=35%
TIEN_INTESTINE_PROBIOTICS_2HR_DN	TIEN_INTESTINE_PROBIOTICS_2HR_DN		42	-0.29998425	-0.9941775	0.46	0.61816806	1	1277	tags=19%, list=11%, signal=21%
KOKKINAKIS_METHIONINE_DEPRIVATION_48HR_DN	KOKKINAKIS_METHIONINE_DEPRIVATION_48HR_DN		45	-0.2728208	-0.99371713	0.4318182	0.6185659	1	3018	tags=31%, list=27%, signal=42%
DOANE_RESPONSE_TO_ANDROGEN_UP	DOANE_RESPONSE_TO_ANDROGEN_UP		95	-0.25037414	-0.9931961	0.47826087	0.61908513	1	2691	tags=26%, list=24%, signal=34%
BIOCARTA_NKT_PATHWAY	BIOCARTA_NKT_PATHWAY		21	-0.36858934	-0.9931713	0.47619048	0.61859107	1	3205	tags=43%, list=29%, signal=60%
REN_ALVEOLAR_RHABDOMYOSARCOMA_UP	REN_ALVEOLAR_RHABDOMYOSARCOMA_UP		57	-0.30587798	-0.9928327	0.46	0.6189368	1	2760	tags=39%, list=25%, signal=51%
REACTOME_TCR_SIGNALING	REACTOME_TCR_SIGNALING		32	-0.36333898	-0.99280405	0.5	0.6185136	1	2645	tags=31%, list=24%, signal=41%
ACEVEDO_LIVER_TUMOR_VS_NORMAL_ADJACENT_TISSUE_UP	ACEVEDO_LIVER_TUMOR_VS_NORMAL_ADJACENT_TISSUE_UP		488	-0.18964703	-0.9926198	0.41304347	0.6183568	1	3091	tags=24%, list=28%, signal=32%
BIOCARTA_INTEGRIN_PATHWAY	BIOCARTA_INTEGRIN_PATHWAY		25	-0.33707556	-0.992171	0.42857143	0.6187624	1	542	tags=16%, list=5%, signal=17%
ZHAN_MULTIPLE_MYELOMA_CD1_VS_CD2_DN	ZHAN_MULTIPLE_MYELOMA_CD1_VS_CD2_DN		23	-0.35473895	-0.99121165	0.5952381	0.6201141	1	3224	tags=43%, list=29%, signal=61%
MOOTHA_PGC	MOOTHA_PGC		263	-0.1949661	-0.99070776	0.45652175	0.6204472	1	2218	tags=16%, list=20%, signal=19%
IWANAGA_CARCINOGENESIS_BY_KRAS_UP	IWANAGA_CARCINOGENESIS_BY_KRAS_UP		108	-0.23157497	-0.9897974	0.5	0.62165385	1	2494	tags=24%, list=22%, signal=31%
YAO_TEMPORAL_RESPONSE_TO_PROGESTERONE_CLUSTER_16	YAO_TEMPORAL_RESPONSE_TO_PROGESTERONE_CLUSTER_16		62	-0.37575182	-0.98848385	0.4680851	0.6237369	1	3108	tags=45%, list=28%, signal=62%
BIOCARTA_FMLP_PATHWAY	BIOCARTA_FMLP_PATHWAY		25	-0.3108963	-0.9877126	0.47727272	0.624517	1	3004	tags=36%, list=27%, signal=49%
SIG_BCR_SIGNALING_PATHWAY	SIG_BCR_SIGNALING_PATHWAY		30	-0.31118184	-0.9873782	0.47826087	0.62468904	1	1993	tags=27%, list=18%, signal=32%
RICKMAN_TUMOR_DIFFERENTIATED_WELL_VS_POORLY_DN	RICKMAN_TUMOR_DIFFERENTIATED_WELL_VS_POORLY_DN		196	-0.24303949	-0.98707205	0.4680851	0.6249888	1	1773	tags=19%, list=16%, signal=22%
ROZANOV_MMP14_TARGETS_SUBSET	ROZANOV_MMP14_TARGETS_SUBSET		24	-0.46021417	-0.9867362	0.5102041	0.625259	1	1827	tags=33%, list=16%, signal=40%
KEGG_UBIQUITIN_MEDIATED_PROTEOLYSIS	KEGG_UBIQUITIN_MEDIATED_PROTEOLYSIS		77	-0.21318321	-0.98669964	0.5102041	0.6248065	1	1891	tags=17%, list=17%, signal=20%
ZHU_CMV_8_HR_UP	ZHU_CMV_8_HR_UP		21	-0.41271615	-0.9865894	0.5744681	0.62454367	1	3435	tags=48%, list=31%, signal=69%
VANTVEER_BREAST_CANCER_ESR1_UP	VANTVEER_BREAST_CANCER_ESR1_UP		73	-0.23481628	-0.9863322	0.5217391	0.62450975	1	4108	tags=44%, list=37%, signal=69%
AIYAR_COBRA1_TARGETS_DN	AIYAR_COBRA1_TARGETS_DN		16	-0.28299057	-0.9853789	0.46153846	0.62572324	1	1248	tags=19%, list=11%, signal=21%
BIOCARTA_TCR_PATHWAY	BIOCARTA_TCR_PATHWAY		29	-0.36416796	-0.9852297	0.52380955	0.625358	1	3004	tags=41%, list=27%, signal=56%
ALCALA_APOPTOSIS	ALCALA_APOPTOSIS		58	-0.27470943	-0.984389	0.55813956	0.6264867	1	3416	tags=29%, list=31%, signal=42%
BIOCARTA_BCR_PATHWAY	BIOCARTA_BCR_PATHWAY		20	-0.36458266	-0.98412955	0.52272725	0.6263721	1	3030	tags=45%, list=27%, signal=62%
MELLMAN_TUT1_TARGETS_DN	MELLMAN_TUT1_TARGETS_DN		31	-0.33718985	-0.9840474	0.45833334	0.6260166	1	3297	tags=42%, list=29%, signal=59%
REACTOME_NUCLEOTIDE_EXCISION_REPAIR	REACTOME_NUCLEOTIDE_EXCISION_REPAIR		45	-0.24483888	-0.9820738	0.5471698	0.6293953	1	726	tags=9%, list=6%, signal=9%
REACTOME_TRAFFICKING_OF_AMPA_RECEPTORS	REACTOME_TRAFFICKING_OF_AMPA_RECEPTORS		20	-0.33177868	-0.9812073	0.5283019	0.63050705	1	2089	tags=30%, list=19%, signal=37%
REACTOME_LOSS_OF_NLP_FROM_MITOTIC_CENTROSOMES	REACTOME_LOSS_OF_NLP_FROM_MITOTIC_CENTROSOMES		31	-0.31663904	-0.97927994	0.46938777	0.63369083	1	2736	tags=26%, list=24%, signal=34%
SETLUR_PROSTATE_CANCER_TMPRSS2_ERG_FUSION_DN	SETLUR_PROSTATE_CANCER_TMPRSS2_ERG_FUSION_DN		15	-0.37383977	-0.97829473	0.46	0.6352949	1	2726	tags=40%, list=24%, signal=53%
HANN_RESISTANCE_TO_BCL2_INHIBITOR_DN	HANN_RESISTANCE_TO_BCL2_INHIBITOR_DN		30	-0.32284874	-0.9779461	0.4509804	0.6353443	1	1330	tags=23%, list=12%, signal=26%
BROWNE_HCMV_INFECTION_1HR_UP	BROWNE_HCMV_INFECTION_1HR_UP		32	-0.3386862	-0.9774808	0.47826087	0.635713	1	1215	tags=22%, list=11%, signal=24%
BREDEMEYER_RAG_SIGNALING_NOT_VIA_ATM_DN	BREDEMEYER_RAG_SIGNALING_NOT_VIA_ATM_DN		42	-0.30358356	-0.9774187	0.45238096	0.6353217	1	2817	tags=29%, list=25%, signal=38%
HUPER_BREAST_BASAL_VS_LUMINAL_DN	HUPER_BREAST_BASAL_VS_LUMINAL_DN		39	-0.32009795	-0.97675395	0.5121951	0.63606656	1	1455	tags=21%, list=13%, signal=23%
MARTINEZ_TP53_TARGETS_DN	MARTINEZ_TP53_TARGETS_DN		406	-0.22579688	-0.9763312	0.4871795	0.6364371	1	1890	tags=19%, list=17%, signal=22%
AUNG_GASTRIC_CANCER	AUNG_GASTRIC_CANCER		26	-0.26187912	-0.97612226	0.4878049	0.6364457	1	3408	tags=35%, list=30%, signal=50%
VALK_AML_CLUSTER_7	VALK_AML_CLUSTER_7		17	-0.44509858	-0.97569096	0.5882353	0.63693047	1	2651	tags=35%, list=24%, signal=46%
YAUCH_HEDGEHOG_SIGNALING_PARACRINE_UP	YAUCH_HEDGEHOG_SIGNALING_PARACRINE_UP		88	-0.29396728	-0.97557855	0.5116279	0.63661313	1	1235	tags=18%, list=11%, signal=20%
LY_AGING_PREMATURE_DN	LY_AGING_PREMATURE_DN		19	-0.43075505	-0.97488564	0.50877196	0.637421	1	527	tags=16%, list=5%, signal=17%
MORI_MATURE_B_LYMPHOCYTE_DN	MORI_MATURE_B_LYMPHOCYTE_DN		44	-0.28362888	-0.97407174	0.5	0.63848287	1	1456	tags=14%, list=13%, signal=16%
GAUSSMANN_MLL_AF4_FUSION_TARGETS_G_UP	GAUSSMANN_MLL_AF4_FUSION_TARGETS_G_UP		108	-0.2779116	-0.9732806	0.5	0.63944995	1	1216	tags=16%, list=11%, signal=17%
GARCIA_TARGETS_OF_FLI1_AND_DAX1_UP	GARCIA_TARGETS_OF_FLI1_AND_DAX1_UP		22	-0.3608772	-0.97262096	0.5	0.6403082	1	3261	tags=41%, list=29%, signal=58%
MORI_SMALL_PRE_BII_LYMPHOCYTE_UP	MORI_SMALL_PRE_BII_LYMPHOCYTE_UP		49	-0.2383982	-0.9725106	0.44680852	0.6400238	1	980	tags=14%, list=9%, signal=16%
REACTOME_TRANSLATION	REACTOME_TRANSLATION		67	-0.2290201	-0.9712232	0.42857143	0.64209926	1	4781	tags=57%, list=43%, signal=98%
HANN_RESISTANCE_TO_BCL2_INHIBITOR_UP	HANN_RESISTANCE_TO_BCL2_INHIBITOR_UP		21	-0.359399	-0.97109395	0.5319149	0.64198595	1	1876	tags=29%, list=17%, signal=34%
REACTOME_INFLUENZA_VIRAL_RNA_TRANSCRIPTION_AND_REPLICATION	REACTOME_INFLUENZA_VIRAL_RNA_TRANSCRIPTION_AND_REPLICATION		67	-0.22206576	-0.9707082	0.46153846	0.64216375	1	4781	tags=54%, list=43%, signal=93%
LINDGREN_BLADDER_CANCER_WITH_LOH_IN_CHR9Q	LINDGREN_BLADDER_CANCER_WITH_LOH_IN_CHR9Q		62	-0.25875995	-0.9704283	0.5531915	0.6422787	1	1986	tags=19%, list=18%, signal=23%
DOUGLAS_BMI1_TARGETS_DN	DOUGLAS_BMI1_TARGETS_DN		153	-0.22790088	-0.9703647	0.46341464	0.64186376	1	3115	tags=29%, list=28%, signal=39%
BEIER_GLIOMA_STEM_CELL_UP	BEIER_GLIOMA_STEM_CELL_UP		24	-0.3446642	-0.96924376	0.5531915	0.6434739	1	2696	tags=42%, list=24%, signal=55%
LEE_LIVER_CANCER_MYC_E2F1_UP	LEE_LIVER_CANCER_MYC_E2F1_UP		41	-0.33071327	-0.9686447	0.4	0.64399296	1	3572	tags=49%, list=32%, signal=71%
CROONQUIST_NRAS_VS_STROMAL_STIMULATION_DN	CROONQUIST_NRAS_VS_STROMAL_STIMULATION_DN		55	-0.28623658	-0.96835995	0.5185185	0.64393795	1	1866	tags=22%, list=17%, signal=26%
LIN_MELANOMA_COPY_NUMBER_UP	LIN_MELANOMA_COPY_NUMBER_UP		41	-0.27379432	-0.9683092	0.5208333	0.6435237	1	3447	tags=37%, list=31%, signal=53%
LUI_THYROID_CANCER_PAX8_PPARG_UP	LUI_THYROID_CANCER_PAX8_PPARG_UP		27	-0.33858785	-0.96811116	0.5625	0.64343	1	2119	tags=33%, list=19%, signal=41%
GARY_CD5_TARGETS_DN	GARY_CD5_TARGETS_DN		254	-0.21913101	-0.9676721	0.46153846	0.64395314	1	2671	tags=22%, list=24%, signal=28%
SCHLOSSER_MYC_TARGETS_AND_SERUM_RESPONSE_UP	SCHLOSSER_MYC_TARGETS_AND_SERUM_RESPONSE_UP		31	-0.2632146	-0.9676539	0.49056605	0.6434664	1	1973	tags=26%, list=18%, signal=31%
ROSS_AML_WITH_CBFB_MYH11_FUSION	ROSS_AML_WITH_CBFB_MYH11_FUSION		35	-0.35490867	-0.9675795	0.53488374	0.64307964	1	2480	tags=37%, list=22%, signal=48%
MARTINEZ_RESPONSE_TO_TRABECTEDIN	MARTINEZ_RESPONSE_TO_TRABECTEDIN		26	-0.2980939	-0.9672748	0.5	0.64306647	1	3832	tags=50%, list=34%, signal=76%
ST_ADRENERGIC	ST_ADRENERGIC		18	-0.3419386	-0.96726006	0.46296296	0.6425891	1	2018	tags=22%, list=18%, signal=27%
KEGG_ETHER_LIPID_METABOLISM	KEGG_ETHER_LIPID_METABOLISM		22	-0.34827167	-0.9666308	0.5208333	0.6433906	1	2260	tags=32%, list=20%, signal=40%
KOYAMA_SEMA3B_TARGETS_UP	KOYAMA_SEMA3B_TARGETS_UP		122	-0.25159767	-0.96640074	0.54761904	0.64337134	1	2719	tags=26%, list=24%, signal=34%
BOYLAN_MULTIPLE_MYELOMA_D_DN	BOYLAN_MULTIPLE_MYELOMA_D_DN		51	-0.30722895	-0.9659255	0.4871795	0.6437379	1	3914	tags=43%, list=35%, signal=66%
REACTOME_GTP_HYDROLYSIS_AND_JOINING_OF_THE_60S_RIBOSOMAL_SUBUNIT	REACTOME_GTP_HYDROLYSIS_AND_JOINING_OF_THE_60S_RIBOSOMAL_SUBUNIT		56	-0.253463	-0.96469563	0.42857143	0.64603674	1	4781	tags=61%, list=43%, signal=105%
BOYAULT_LIVER_CANCER_SUBCLASS_G1_DN	BOYAULT_LIVER_CANCER_SUBCLASS_G1_DN		25	-0.3149412	-0.96415615	0.59574467	0.64644444	1	4974	tags=56%, list=44%, signal=101%
RICKMAN_HEAD_AND_NECK_CANCER_B	RICKMAN_HEAD_AND_NECK_CANCER_B		23	-0.38648006	-0.9637619	0.5714286	0.64679223	1	1596	tags=35%, list=14%, signal=40%
CHAUHAN_RESPONSE_TO_METHOXYESTRADIOL_UP	CHAUHAN_RESPONSE_TO_METHOXYESTRADIOL_UP		31	-0.27433085	-0.9633283	0.54545456	0.64713323	1	1508	tags=19%, list=13%, signal=22%
NAKAMURA_TUMOR_ZONE_PERIPHERAL_VS_CENTRAL_DN	NAKAMURA_TUMOR_ZONE_PERIPHERAL_VS_CENTRAL_DN		326	-0.22592598	-0.96136594	0.5217391	0.64983433	1	2029	tags=21%, list=18%, signal=25%
KEGG_TIGHT_JUNCTION	KEGG_TIGHT_JUNCTION		89	-0.25873628	-0.96086854	0.64	0.65019584	1	2836	tags=31%, list=25%, signal=42%
WANG_BARRETTS_ESOPHAGUS_UP	WANG_BARRETTS_ESOPHAGUS_UP		32	-0.38847417	-0.9605554	0.55813956	0.650389	1	4346	tags=59%, list=39%, signal=97%
SHIPP_DLBCL_CURED_VS_FATAL_DN	SHIPP_DLBCL_CURED_VS_FATAL_DN		26	-0.27889448	-0.9604042	0.53061223	0.6502489	1	3830	tags=46%, list=34%, signal=70%
RICKMAN_HEAD_AND_NECK_CANCER_A	RICKMAN_HEAD_AND_NECK_CANCER_A		49	-0.3323725	-0.9599495	0.54347825	0.6508137	1	2106	tags=24%, list=19%, signal=30%
COLIN_PILOCYTIC_ASTROCYTOMA_VS_GLIOBLASTOMA_DN	COLIN_PILOCYTIC_ASTROCYTOMA_VS_GLIOBLASTOMA_DN		16	-0.38390118	-0.95916474	0.6	0.6517969	1	1529	tags=25%, list=14%, signal=29%
KORKOLA_TERATOMA	KORKOLA_TERATOMA		22	-0.3655357	-0.95777565	0.53333336	0.653909	1	1842	tags=36%, list=16%, signal=43%
LEE_LIVER_CANCER_SURVIVAL_DN	LEE_LIVER_CANCER_SURVIVAL_DN		83	-0.23506851	-0.9561672	0.5185185	0.6568002	1	2499	tags=24%, list=22%, signal=31%
WATTEL_AUTONOMOUS_THYROID_ADENOMA_UP	WATTEL_AUTONOMOUS_THYROID_ADENOMA_UP		15	-0.398096	-0.95590246	0.5510204	0.6567017	1	1470	tags=27%, list=13%, signal=31%
HOFMANN_MYELODYSPLASTIC_SYNDROM_LOW_RISK_DN	HOFMANN_MYELODYSPLASTIC_SYNDROM_LOW_RISK_DN		17	-0.37604922	-0.9557833	0.46153846	0.6563668	1	2871	tags=35%, list=26%, signal=47%
RORIE_TARGETS_OF_EWSR1_FLI1_FUSION_UP	RORIE_TARGETS_OF_EWSR1_FLI1_FUSION_UP		16	-0.36346585	-0.9556006	0.54347825	0.65615916	1	2438	tags=44%, list=22%, signal=56%
HOLLMAN_APOPTOSIS_VIA_CD40_UP	HOLLMAN_APOPTOSIS_VIA_CD40_UP		129	-0.21795835	-0.9551375	0.5	0.656534	1	4391	tags=43%, list=39%, signal=69%
AMIT_EGF_RESPONSE_480_MCF10A	AMIT_EGF_RESPONSE_480_MCF10A		26	-0.33913094	-0.9547414	0.5555556	0.65683794	1	2009	tags=31%, list=18%, signal=37%
REACTOME_NCAM_SIGNALING_FOR_NEURITE_OUT_GROWTH	REACTOME_NCAM_SIGNALING_FOR_NEURITE_OUT_GROWTH		46	-0.3737668	-0.95473737	0.5813953	0.6563319	1	2030	tags=30%, list=18%, signal=37%
VALK_AML_CLUSTER_6	VALK_AML_CLUSTER_6		19	-0.3930367	-0.95402527	0.5121951	0.65726227	1	1272	tags=26%, list=11%, signal=30%
CERVERA_SDHB_TARGETS_1_DN	CERVERA_SDHB_TARGETS_1_DN		20	-0.4150625	-0.95367426	0.5740741	0.6576249	1	824	tags=25%, list=7%, signal=27%
LEE_LIVER_CANCER_MYC_DN	LEE_LIVER_CANCER_MYC_DN		38	-0.3921853	-0.95277095	0.5510204	0.6592556	1	1274	tags=24%, list=11%, signal=27%
MANALO_HYPOXIA_UP	MANALO_HYPOXIA_UP		128	-0.33706015	-0.9521219	0.55813956	0.65981114	1	3059	tags=37%, list=27%, signal=50%
ENK_UV_RESPONSE_EPIDERMIS_UP	ENK_UV_RESPONSE_EPIDERMIS_UP		193	-0.21905476	-0.9519668	0.5	0.6596619	1	4062	tags=40%, list=36%, signal=62%
OHM_METHYLATED_IN_ADULT_CANCERS	OHM_METHYLATED_IN_ADULT_CANCERS		17	-0.3288823	-0.9516212	0.55813956	0.6599044	1	2699	tags=41%, list=24%, signal=54%
CROMER_TUMORIGENESIS_DN	CROMER_TUMORIGENESIS_DN		29	-0.33349693	-0.95111346	0.47916666	0.6603735	1	2260	tags=34%, list=20%, signal=43%
REACTOME_ELONGATION_AND_PROCESSING_OF_CAPPED_TRANSCRIPTS	REACTOME_ELONGATION_AND_PROCESSING_OF_CAPPED_TRANSCRIPTS		88	-0.22614622	-0.95111144	0.5652174	0.6598678	1	4486	tags=39%, list=40%, signal=64%
ACEVEDO_METHYLATED_IN_LIVER_CANCER_DN	ACEVEDO_METHYLATED_IN_LIVER_CANCER_DN		317	-0.24395531	-0.9502024	0.6530612	0.66116273	1	2804	tags=27%, list=25%, signal=35%
KUNINGER_IGF1_VS_PDGFB_TARGETS_DN	KUNINGER_IGF1_VS_PDGFB_TARGETS_DN		17	-0.36616665	-0.9479428	0.4888889	0.66463614	1	1761	tags=29%, list=16%, signal=35%
REACTOME_FORMATION_OF_A_POOL_OF_FREE_40S_SUBUNITS	REACTOME_FORMATION_OF_A_POOL_OF_FREE_40S_SUBUNITS		51	-0.25513893	-0.94770604	0.42307693	0.6646181	1	4781	tags=65%, list=43%, signal=112%
KONDO_PROSTATE_CANCER_WITH_H3K27ME3	KONDO_PROSTATE_CANCER_WITH_H3K27ME3		81	-0.294818	-0.94746614	0.4489796	0.66456676	1	1678	tags=23%, list=15%, signal=27%
DAIRKEE_CANCER_PRONE_RESPONSE_E2	DAIRKEE_CANCER_PRONE_RESPONSE_E2		18	-0.3492789	-0.946664	0.5272727	0.6653643	1	1632	tags=28%, list=15%, signal=32%
DIAZ_CHRONIC_MEYLOGENOUS_LEUKEMIA_DN	DIAZ_CHRONIC_MEYLOGENOUS_LEUKEMIA_DN		80	-0.31561375	-0.9463813	0.6511628	0.6652478	1	1533	tags=21%, list=14%, signal=24%
GOLDRATH_ANTIGEN_RESPONSE	GOLDRATH_ANTIGEN_RESPONSE		270	-0.24377333	-0.94567585	0.5192308	0.66604793	1	3366	tags=34%, list=30%, signal=47%
BOYLAN_MULTIPLE_MYELOMA_PCA1_UP	BOYLAN_MULTIPLE_MYELOMA_PCA1_UP		78	-0.35436866	-0.94513685	0.53488374	0.66665196	1	1215	tags=26%, list=11%, signal=29%
DAVICIONI_TARGETS_OF_PAX_FOXO1_FUSIONS_DN	DAVICIONI_TARGETS_OF_PAX_FOXO1_FUSIONS_DN		38	-0.31938967	-0.94483554	0.5744681	0.66675895	1	1527	tags=29%, list=14%, signal=33%
BIOCARTA_IGF1R_PATHWAY	BIOCARTA_IGF1R_PATHWAY		15	-0.27960435	-0.94432783	0.5660377	0.6669615	1	1851	tags=20%, list=17%, signal=24%
ELVIDGE_HIF1A_AND_HIF2A_TARGETS_DN	ELVIDGE_HIF1A_AND_HIF2A_TARGETS_DN		63	-0.3628093	-0.9439898	0.5777778	0.6671547	1	2339	tags=32%, list=21%, signal=40%
KEGG_RIBOSOME	KEGG_RIBOSOME		54	-0.25890502	-0.94396704	0.4375	0.6667267	1	4781	tags=61%, list=43%, signal=106%
BERENJENO_ROCK_SIGNALING_NOT_VIA_RHOA_UP	BERENJENO_ROCK_SIGNALING_NOT_VIA_RHOA_UP		24	-0.37337604	-0.9435554	0.54347825	0.6670215	1	3112	tags=42%, list=28%, signal=58%
LIAO_METASTASIS	LIAO_METASTASIS		282	-0.19745469	-0.9433021	0.5869565	0.6670266	1	2894	tags=25%, list=26%, signal=33%
REACTOME_INHIBITION_OF_INSULIN_SECRETION_BY_ADRENALINE_NORADRENALINE	REACTOME_INHIBITION_OF_INSULIN_SECRETION_BY_ADRENALINE_NORADRENALINE		23	-0.32848534	-0.94304883	0.5555556	0.6670508	1	3114	tags=43%, list=28%, signal=60%
REACTOME_VIRAL_MRNA_TRANSLATION	REACTOME_VIRAL_MRNA_TRANSLATION		53	-0.24383722	-0.94284374	0.48076922	0.6669635	1	4781	tags=62%, list=43%, signal=108%
ZHONG_RESPONSE_TO_AZACITIDINE_AND_TSA_DN	ZHONG_RESPONSE_TO_AZACITIDINE_AND_TSA_DN		32	-0.30522433	-0.94200206	0.52	0.6681736	1	2662	tags=31%, list=24%, signal=41%
STEIN_ESRRA_TARGETS	STEIN_ESRRA_TARGETS		308	-0.18773045	-0.94158095	0.5	0.66813946	1	1260	tags=10%, list=11%, signal=11%
LEE_LIVER_CANCER_ACOX1_DN	LEE_LIVER_CANCER_ACOX1_DN		49	-0.3380632	-0.941063	0.58	0.6687327	1	1807	tags=27%, list=16%, signal=31%
PAPASPYRIDONOS_UNSTABLE_ATEROSCLEROTIC_PLAQUE_UP	PAPASPYRIDONOS_UNSTABLE_ATEROSCLEROTIC_PLAQUE_UP		31	-0.29910564	-0.9408419	0.4888889	0.66874176	1	2620	tags=26%, list=23%, signal=34%
WATANABE_RECTAL_CANCER_RADIOTHERAPY_RESPONSIVE_UP	WATANABE_RECTAL_CANCER_RADIOTHERAPY_RESPONSIVE_UP		66	-0.21609432	-0.9408109	0.5106383	0.66828126	1	233	tags=6%, list=2%, signal=6%
REACTOME_AMINE_COMPOUND_SLC_TRANSPORTERS	REACTOME_AMINE_COMPOUND_SLC_TRANSPORTERS		22	-0.35842106	-0.94039744	0.5	0.668577	1	971	tags=18%, list=9%, signal=20%
KOBAYASHI_EGFR_SIGNALING_24HR_UP	KOBAYASHI_EGFR_SIGNALING_24HR_UP		56	-0.24067846	-0.93931407	0.5	0.67044324	1	1163	tags=14%, list=10%, signal=16%
COLIN_PILOCYTIC_ASTROCYTOMA_VS_GLIOBLASTOMA_UP	COLIN_PILOCYTIC_ASTROCYTOMA_VS_GLIOBLASTOMA_UP		20	-0.3607564	-0.9390534	0.6041667	0.6706202	1	2543	tags=40%, list=23%, signal=52%
CONRAD_STEM_CELL	CONRAD_STEM_CELL		24	-0.32016322	-0.9387895	0.4893617	0.670483	1	2917	tags=38%, list=26%, signal=51%
REACTOME_TRANSLATION_INITIATION_COMPLEX_FORMATION	REACTOME_TRANSLATION_INITIATION_COMPLEX_FORMATION		25	-0.27641228	-0.93795705	0.48076922	0.671307	1	4757	tags=60%, list=42%, signal=104%
DE_YY1_TARGETS_DN	DE_YY1_TARGETS_DN		50	-0.21728119	-0.9377816	0.62222224	0.67119986	1	4144	tags=38%, list=37%, signal=60%
KOKKINAKIS_METHIONINE_DEPRIVATION_96HR_DN	KOKKINAKIS_METHIONINE_DEPRIVATION_96HR_DN		53	-0.25283414	-0.9372877	0.61702126	0.67149746	1	3018	tags=32%, list=27%, signal=44%
SENGUPTA_NASOPHARYNGEAL_CARCINOMA_DN	SENGUPTA_NASOPHARYNGEAL_CARCINOMA_DN		130	-0.25971016	-0.93669355	0.5813953	0.6723677	1	3180	tags=34%, list=28%, signal=47%
MCLACHLAN_DENTAL_CARIES_DN	MCLACHLAN_DENTAL_CARIES_DN		146	-0.31184682	-0.9363195	0.5609756	0.6727242	1	865	tags=15%, list=8%, signal=16%
REACTOME_FRS2MEDIATED_CASCADE	REACTOME_FRS2MEDIATED_CASCADE		19	-0.33376577	-0.9359912	0.5714286	0.6728198	1	2427	tags=32%, list=22%, signal=40%
SILIGAN_BOUND_BY_EWS_FLT1_FUSION	SILIGAN_BOUND_BY_EWS_FLT1_FUSION		28	-0.3248254	-0.9355702	0.6086956	0.6729962	1	722	tags=18%, list=6%, signal=19%
ST_WNT_CA2_CYCLIC_GMP_PATHWAY	ST_WNT_CA2_CYCLIC_GMP_PATHWAY		15	-0.34472674	-0.9347483	0.5714286	0.6738345	1	1767	tags=33%, list=16%, signal=40%
REACTOME_CENTROSOME_MATURATION	REACTOME_CENTROSOME_MATURATION		35	-0.290558	-0.9346163	0.5208333	0.67353576	1	4554	tags=46%, list=41%, signal=77%
KIM_WT1_TARGETS_DN	KIM_WT1_TARGETS_DN		255	-0.23491536	-0.9341065	0.5283019	0.6738903	1	2027	tags=20%, list=18%, signal=24%
REACTOME_HIV1_TRANSCRIPTION_ELONGATION	REACTOME_HIV1_TRANSCRIPTION_ELONGATION		37	-0.23787445	-0.933373	0.56	0.67477584	1	2056	tags=16%, list=18%, signal=20%
CHIANG_LIVER_CANCER_SUBCLASS_PROLIFERATION_DN	CHIANG_LIVER_CANCER_SUBCLASS_PROLIFERATION_DN		103	-0.2994595	-0.9329328	0.5	0.6752712	1	1906	tags=22%, list=17%, signal=27%
XU_HGF_SIGNALING_NOT_VIA_AKT1_6HR	XU_HGF_SIGNALING_NOT_VIA_AKT1_6HR		17	-0.35806182	-0.9328797	0.5106383	0.67487997	1	4551	tags=59%, list=41%, signal=99%
SAKAI_CHRONIC_HEPATITIS_VS_LIVER_CANCER_DN	SAKAI_CHRONIC_HEPATITIS_VS_LIVER_CANCER_DN		21	-0.32576996	-0.9328238	0.54347825	0.67448753	1	2407	tags=29%, list=21%, signal=36%
HOEBEKE_LYMPHOID_STEM_CELL_UP	HOEBEKE_LYMPHOID_STEM_CELL_UP		49	-0.29466334	-0.93189573	0.4893617	0.6759137	1	3848	tags=51%, list=34%, signal=77%
REACTOME_BASIGIN_INTERACTIONS	REACTOME_BASIGIN_INTERACTIONS		21	-0.30600277	-0.9312646	0.5660377	0.6767869	1	1974	tags=19%, list=18%, signal=23%
NIKOLSKY_BREAST_CANCER_17Q21_Q25_AMPLICON	NIKOLSKY_BREAST_CANCER_17Q21_Q25_AMPLICON		179	-0.2198825	-0.9307658	0.5833333	0.67724365	1	3030	tags=28%, list=27%, signal=38%
WIELAND_UP_BY_HBV_INFECTION	WIELAND_UP_BY_HBV_INFECTION		67	-0.32945502	-0.93034035	0.5365854	0.6778113	1	2990	tags=34%, list=27%, signal=47%
DANG_MYC_TARGETS_DN	DANG_MYC_TARGETS_DN		24	-0.34689677	-0.929918	0.70731705	0.6780182	1	830	tags=21%, list=7%, signal=22%
ST_PHOSPHOINOSITIDE_3_KINASE_PATHWAY	ST_PHOSPHOINOSITIDE_3_KINASE_PATHWAY		24	-0.25394902	-0.9275926	0.5660377	0.68209726	1	4698	tags=58%, list=42%, signal=100%
BIOCARTA_CHREBP2_PATHWAY	BIOCARTA_CHREBP2_PATHWAY		26	-0.27125418	-0.926797	0.6086956	0.6832207	1	2985	tags=35%, list=27%, signal=47%
REACTOME_REGULATION_OF_INSULIN_SECRETION	REACTOME_REGULATION_OF_INSULIN_SECRETION		148	-0.18672052	-0.9258566	0.64705884	0.6845797	1	3585	tags=28%, list=32%, signal=41%
KEGG_PRIMARY_BILE_ACID_BIOSYNTHESIS	KEGG_PRIMARY_BILE_ACID_BIOSYNTHESIS		15	-0.33358487	-0.92583686	0.5869565	0.684133	1	1873	tags=33%, list=17%, signal=40%
KEGG_PARKINSONS_DISEASE	KEGG_PARKINSONS_DISEASE		81	-0.20984812	-0.92572016	0.49019608	0.68371904	1	1958	tags=14%, list=17%, signal=16%
PENG_RAPAMYCIN_RESPONSE_UP	PENG_RAPAMYCIN_RESPONSE_UP		27	-0.30758235	-0.9256873	0.5609756	0.6833607	1	3621	tags=41%, list=32%, signal=60%
REACTOME_CELL_DEATH_SIGNALLING_VIA_NRAGE_NRIF_AND_NADE	REACTOME_CELL_DEATH_SIGNALLING_VIA_NRAGE_NRIF_AND_NADE		38	-0.2615439	-0.9249186	0.6666667	0.6844949	1	2616	tags=26%, list=23%, signal=34%
ST_T_CELL_SIGNAL_TRANSDUCTION	ST_T_CELL_SIGNAL_TRANSDUCTION		33	-0.33348012	-0.92269033	0.55	0.68797606	1	2406	tags=33%, list=21%, signal=42%
SIG_INSULIN_RECEPTOR_PATHWAY_IN_CARDIAC_MYOCYTES	SIG_INSULIN_RECEPTOR_PATHWAY_IN_CARDIAC_MYOCYTES		35	-0.24171445	-0.9225202	0.5777778	0.68774563	1	2360	tags=26%, list=21%, signal=32%
GRADE_COLON_AND_RECTAL_CANCER_DN	GRADE_COLON_AND_RECTAL_CANCER_DN		49	-0.29386586	-0.9207052	0.5952381	0.69061553	1	2469	tags=29%, list=22%, signal=36%
NIKOLSKY_MUTATED_AND_AMPLIFIED_IN_BREAST_CANCER	NIKOLSKY_MUTATED_AND_AMPLIFIED_IN_BREAST_CANCER		38	-0.30780327	-0.9205042	0.61538464	0.6905357	1	3047	tags=29%, list=27%, signal=40%
MORI_LARGE_PRE_BII_LYMPHOCYTE_DN	MORI_LARGE_PRE_BII_LYMPHOCYTE_DN		34	-0.37058613	-0.92041606	0.65909094	0.6902362	1	3832	tags=44%, list=34%, signal=67%
HOOI_ST7_TARGETS_DN	HOOI_ST7_TARGETS_DN		51	-0.28251463	-0.9198075	0.6458333	0.6909677	1	2325	tags=27%, list=21%, signal=34%
REACTOME_METABOLISM_OF_MRNA	REACTOME_METABOLISM_OF_MRNA		27	-0.25990406	-0.91934407	0.48979592	0.69109976	1	1709	tags=19%, list=15%, signal=22%
LEE_DIFFERENTIATING_T_LYMPHOCYTE	LEE_DIFFERENTIATING_T_LYMPHOCYTE		77	-0.32126877	-0.9188155	0.51111114	0.69157946	1	2934	tags=31%, list=26%, signal=42%
GARGALOVIC_RESPONSE_TO_OXIDIZED_PHOSPHOLIPIDS_GREY_DN	GARGALOVIC_RESPONSE_TO_OXIDIZED_PHOSPHOLIPIDS_GREY_DN		32	-0.28091747	-0.918511	0.68292683	0.69153786	1	2278	tags=22%, list=20%, signal=27%
KEGG_GLUTATHIONE_METABOLISM	KEGG_GLUTATHIONE_METABOLISM		34	-0.29957017	-0.9180529	0.5294118	0.6918258	1	3038	tags=35%, list=27%, signal=48%
COATES_MACROPHAGE_M1_VS_M2_UP	COATES_MACROPHAGE_M1_VS_M2_UP		47	-0.2668101	-0.9180058	0.71794873	0.69147265	1	1036	tags=13%, list=9%, signal=14%
REACTOME_MRNA_SPLICING	REACTOME_MRNA_SPLICING		63	-0.22713245	-0.91740966	0.4893617	0.6922234	1	4205	tags=37%, list=38%, signal=58%
MARKEY_RB1_ACUTE_LOF_UP	MARKEY_RB1_ACUTE_LOF_UP		186	-0.30865464	-0.9162916	0.64102566	0.69383526	1	1449	tags=17%, list=13%, signal=19%
PAL_PRMT5_TARGETS_UP	PAL_PRMT5_TARGETS_UP		157	-0.23528291	-0.9162504	0.55172414	0.69341683	1	1763	tags=16%, list=16%, signal=19%
BIDUS_METASTASIS_DN	BIDUS_METASTASIS_DN		76	-0.28994906	-0.9150026	0.5813953	0.6955066	1	2268	tags=21%, list=20%, signal=26%
REACTOME_REGULATION_OF_LIPID_METABOLISM_BY_PEROXISOME_PROLIFERATOR_ACTIVATED_RECEPTOR_ALPHA	REACTOME_REGULATION_OF_LIPID_METABOLISM_BY_PEROXISOME_PROLIFERATOR_ACTIVATED_RECEPTOR_ALPHA		40	-0.2846197	-0.91439325	0.5925926	0.6963677	1	1520	tags=18%, list=14%, signal=20%
GAUSSMANN_MLL_AF4_FUSION_TARGETS_F_DN	GAUSSMANN_MLL_AF4_FUSION_TARGETS_F_DN		22	-0.34041733	-0.91438776	0.5952381	0.69586086	1	2007	tags=36%, list=18%, signal=44%
WANG_HCP_PROSTATE_CANCER	WANG_HCP_PROSTATE_CANCER		45	-0.28579852	-0.9132073	0.5869565	0.69765115	1	1418	tags=18%, list=13%, signal=20%
RUGO_STRESS_RESPONSE_SUBSET_G	RUGO_STRESS_RESPONSE_SUBSET_G		19	-0.26328477	-0.91275555	0.64285713	0.69818693	1	558	tags=11%, list=5%, signal=11%
KYNG_DNA_DAMAGE_BY_4NQO_OR_UV	KYNG_DNA_DAMAGE_BY_4NQO_OR_UV		19	-0.26328477	-0.91275555	0.64285713	0.6976799	1	558	tags=11%, list=5%, signal=11%
CHANG_CORE_SERUM_RESPONSE_DN	CHANG_CORE_SERUM_RESPONSE_DN		19	-0.306513	-0.91049325	0.62	0.7016245	1	1794	tags=21%, list=16%, signal=25%
LI_CISPLATIN_RESISTANCE_UP	LI_CISPLATIN_RESISTANCE_UP		18	-0.35344803	-0.91007537	0.5849057	0.7019984	1	1346	tags=22%, list=12%, signal=25%
FARMER_BREAST_CANCER_APOCRINE VS LUMINAL	FARMER_BREAST_CANCER_APOCRINE VS LUMINAL		185	-0.23227009	-0.9094773	0.627907	0.7025393	1	3633	tags=36%, list=32%, signal=52%
MOOTHA_FFA_OXYDATION	MOOTHA_FFA_OXYDATION		16	-0.31926993	-0.9088234	0.54761904	0.7033049	1	1281	tags=13%, list=11%, signal=14%
TANG_SENESCENCE_TP53_TARGETS_UP	TANG_SENESCENCE_TP53_TARGETS_UP		16	-0.36454105	-0.90872324	0.52	0.70294964	1	1766	tags=25%, list=16%, signal=30%
SCHLOSSER_MYC_TARGETS_REPRESSED_BY_SERUM	SCHLOSSER_MYC_TARGETS_REPRESSED_BY_SERUM		84	-0.24651647	-0.9071805	0.66	0.70553356	1	3475	tags=33%, list=31%, signal=48%
VERRECCHIA_EARLY_RESPONSE_TO_TGFB1	VERRECCHIA_EARLY_RESPONSE_TO_TGFB1		39	-0.35050672	-0.9063716	0.5555556	0.70629644	1	914	tags=18%, list=8%, signal=19%
WATANABE_COLON_CANCER_MSI_VS_MSS_DN	WATANABE_COLON_CANCER_MSI_VS_MSS_DN		38	-0.28089714	-0.9060789	0.59574467	0.70631146	1	2540	tags=37%, list=23%, signal=47%
KEGG_B_CELL_RECEPTOR_SIGNALING_PATHWAY	KEGG_B_CELL_RECEPTOR_SIGNALING_PATHWAY		46	-0.2928962	-0.9054763	0.59090906	0.7070958	1	2057	tags=30%, list=18%, signal=37%
YAO_TEMPORAL_RESPONSE_TO_PROGESTERONE_CLUSTER_6	YAO_TEMPORAL_RESPONSE_TO_PROGESTERONE_CLUSTER_6		50	-0.3188692	-0.90526134	0.58536583	0.70701134	1	1385	tags=20%, list=12%, signal=23%
KEGG_CALCIUM_SIGNALING_PATHWAY	KEGG_CALCIUM_SIGNALING_PATHWAY		117	-0.25787112	-0.9041376	0.627907	0.70846003	1	2437	tags=26%, list=22%, signal=34%
FONTAINE_PAPILLARY_THYROID_CARCINOMA_DN	FONTAINE_PAPILLARY_THYROID_CARCINOMA_DN		47	-0.29113	-0.90350956	0.55813956	0.70900404	1	3848	tags=38%, list=34%, signal=58%
KEGG_MELANOMA	KEGG_MELANOMA		40	-0.24372688	-0.9033948	0.71428573	0.7086582	1	2866	tags=25%, list=26%, signal=33%
LINDSTEDT_DENDRITIC_CELL_MATURATION_D	LINDSTEDT_DENDRITIC_CELL_MATURATION_D		43	-0.31818464	-0.9032367	0.59090906	0.7084811	1	4060	tags=51%, list=36%, signal=80%
BIOCARTA_PYK2_PATHWAY	BIOCARTA_PYK2_PATHWAY		17	-0.30088642	-0.90290034	0.54761904	0.70866096	1	3004	tags=35%, list=27%, signal=48%
KEGG_MELANOGENESIS	KEGG_MELANOGENESIS		70	-0.23624429	-0.9023302	0.64444447	0.7093383	1	3098	tags=33%, list=28%, signal=45%
REACTOME_GLOBAL_GENOMIC_NER	REACTOME_GLOBAL_GENOMIC_NER		31	-0.2506401	-0.90212613	0.6034483	0.7091519	1	726	tags=10%, list=6%, signal=10%
VALK_AML_CLUSTER_11	VALK_AML_CLUSTER_11		24	-0.31411844	-0.90136176	0.6363636	0.71032244	1	1247	tags=25%, list=11%, signal=28%
KEGG_PROGESTERONE_MEDIATED_OOCYTE_MATURATION	KEGG_PROGESTERONE_MEDIATED_OOCYTE_MATURATION		56	-0.2294089	-0.90058637	0.54347825	0.7112958	1	2707	tags=23%, list=24%, signal=30%
HOFFMANN_SMALL_PRE_BII_TO_IMMATURE_B_LYMPHOCYTE_UP	HOFFMANN_SMALL_PRE_BII_TO_IMMATURE_B_LYMPHOCYTE_UP		35	-0.3165886	-0.90003765	0.52380955	0.7117892	1	2904	tags=34%, list=26%, signal=46%
BIOCARTA_NKCELLS_PATHWAY	BIOCARTA_NKCELLS_PATHWAY		15	-0.35841694	-0.8999729	0.5882353	0.71141493	1	2817	tags=40%, list=25%, signal=53%
KAUFFMANN_DNA_REPAIR_GENES	KAUFFMANN_DNA_REPAIR_GENES		148	-0.24367508	-0.8995361	0.55172414	0.71162826	1	3385	tags=28%, list=30%, signal=40%
KEGG_HEDGEHOG_SIGNALING_PATHWAY	KEGG_HEDGEHOG_SIGNALING_PATHWAY		34	-0.29137796	-0.8991171	0.7647059	0.711849	1	2736	tags=38%, list=24%, signal=50%
GENTILE_UV_RESPONSE_CLUSTER_D4	GENTILE_UV_RESPONSE_CLUSTER_D4		26	-0.24943335	-0.899029	0.6	0.7116499	1	1161	tags=15%, list=10%, signal=17%
REACTOME_FGFR_LIGAND_BINDING_AND_ACTIVATION	REACTOME_FGFR_LIGAND_BINDING_AND_ACTIVATION		20	-0.3321129	-0.8973933	0.6666667	0.7142132	1	2427	tags=30%, list=22%, signal=38%
BOGNI_TREATMENT_RELATED_MYELOID_LEUKEMIA_DN	BOGNI_TREATMENT_RELATED_MYELOID_LEUKEMIA_DN		18	-0.31958523	-0.8966775	0.5510204	0.71479565	1	2115	tags=28%, list=19%, signal=34%
CHARAFE_BREAST_CANCER_LUMINAL_VS_BASAL_UP	CHARAFE_BREAST_CANCER_LUMINAL_VS_BASAL_UP		162	-0.21528481	-0.89630014	0.6956522	0.71487594	1	3947	tags=35%, list=35%, signal=54%
TIEN_INTESTINE_PROBIOTICS_2HR_UP	TIEN_INTESTINE_PROBIOTICS_2HR_UP		15	-0.30344677	-0.89604574	0.67391306	0.7148951	1	4757	tags=67%, list=42%, signal=116%
REACTOME_INTEGRATION_OF_ENERGY_METABOLISM	REACTOME_INTEGRATION_OF_ENERGY_METABOLISM		160	-0.18695775	-0.89598256	0.6458333	0.7145385	1	2709	tags=21%, list=24%, signal=27%
AGUIRRE_PANCREATIC_CANCER_COPY_NUMBER_DN	AGUIRRE_PANCREATIC_CANCER_COPY_NUMBER_DN		133	-0.1918063	-0.8946627	0.5681818	0.71644515	1	4012	tags=33%, list=36%, signal=51%
REACTOME_METABOLISM_OF_AMINO_ACIDS	REACTOME_METABOLISM_OF_AMINO_ACIDS		129	-0.20282769	-0.89402056	0.68085104	0.717186	1	3194	tags=29%, list=29%, signal=41%
RICKMAN_HEAD_AND_NECK_CANCER_F	RICKMAN_HEAD_AND_NECK_CANCER_F		35	-0.3908351	-0.8932041	0.6	0.71801263	1	2265	tags=46%, list=20%, signal=57%
FOSTER_INFLAMMATORY_RESPONSE_LPS_UP	FOSTER_INFLAMMATORY_RESPONSE_LPS_UP		119	-0.29657924	-0.8930129	0.6388889	0.71786857	1	2211	tags=27%, list=20%, signal=33%
REACTOME_PEPTIDE_CHAIN_ELONGATION	REACTOME_PEPTIDE_CHAIN_ELONGATION		53	-0.24001978	-0.89289206	0.50980395	0.71756804	1	4781	tags=64%, list=43%, signal=111%
SAKAI_CHRONIC_HEPATITIS_VS_LIVER_CANCER_UP	SAKAI_CHRONIC_HEPATITIS_VS_LIVER_CANCER_UP		45	-0.25001952	-0.89229774	0.5686275	0.71819526	1	766	tags=11%, list=7%, signal=12%
ZHAN_MULTIPLE_MYELOMA_CD1_DN	ZHAN_MULTIPLE_MYELOMA_CD1_DN		22	-0.3015993	-0.8915419	0.48979592	0.7191638	1	3766	tags=36%, list=34%, signal=55%
REACTOME_NCAM1_INTERACTIONS	REACTOME_NCAM1_INTERACTIONS		34	-0.37682468	-0.8911912	0.6	0.7194699	1	2030	tags=32%, list=18%, signal=39%
REACTOME_REGULATION_OF_INSULIN_SECRETION_BY_FREE_FATTY_ACIDS	REACTOME_REGULATION_OF_INSULIN_SECRETION_BY_FREE_FATTY_ACIDS		15	-0.33507258	-0.8911751	0.51111114	0.71898025	1	1388	tags=27%, list=12%, signal=30%
YU_MYC_TARGETS_DN	YU_MYC_TARGETS_DN		42	-0.33748582	-0.8905996	0.5609756	0.7194726	1	2477	tags=29%, list=22%, signal=37%
REACTOME_CYTOCHROME_P450_ARRANGED_BY_SUBSTRATE_TYPE	REACTOME_CYTOCHROME_P450_ARRANGED_BY_SUBSTRATE_TYPE		22	-0.3502943	-0.88933796	0.6938776	0.7211073	1	1980	tags=27%, list=18%, signal=33%
OUILLETTE_CLL_13Q14_DELETION_DN	OUILLETTE_CLL_13Q14_DELETION_DN		35	-0.30048177	-0.8882559	0.5813953	0.72245264	1	3130	tags=40%, list=28%, signal=55%
DUNNE_TARGETS_OF_AML1_MTG8_FUSION_UP	DUNNE_TARGETS_OF_AML1_MTG8_FUSION_UP		32	-0.32656038	-0.88672256	0.5777778	0.7245997	1	3168	tags=44%, list=28%, signal=61%
IWANAGA_CARCINOGENESIS_BY_KRAS_PTEN_UP	IWANAGA_CARCINOGENESIS_BY_KRAS_PTEN_UP		117	-0.23787808	-0.88652045	0.6756757	0.7243759	1	2464	tags=27%, list=22%, signal=35%
REACTOME_INFLUENZA_LIFE_CYCLE	REACTOME_INFLUENZA_LIFE_CYCLE		91	-0.17857529	-0.88554263	0.5925926	0.7255366	1	4781	tags=51%, list=43%, signal=87%
MARTINEZ_RB1_AND_TP53_TARGETS_DN	MARTINEZ_RB1_AND_TP53_TARGETS_DN		399	-0.20766541	-0.88545465	0.675	0.72520626	1	1890	tags=18%, list=17%, signal=21%
KEGG_FC_EPSILON_RI_SIGNALING_PATHWAY	KEGG_FC_EPSILON_RI_SIGNALING_PATHWAY		56	-0.2534979	-0.885153	0.5777778	0.7252685	1	3981	tags=43%, list=36%, signal=66%
OSADA_ASCL1_TARGETS_UP	OSADA_ASCL1_TARGETS_UP		31	-0.26925242	-0.88398445	0.76	0.7268113	1	2422	tags=29%, list=22%, signal=37%
BENPORATH_ES_1	BENPORATH_ES_1		237	-0.23067917	-0.88345104	0.6	0.7272237	1	3067	tags=30%, list=27%, signal=40%
MCMURRAY_TP53_HRAS_COOPERATION_RESPONSE_DN	MCMURRAY_TP53_HRAS_COOPERATION_RESPONSE_DN		47	-0.29839396	-0.8814435	0.6904762	0.7306818	1	2361	tags=26%, list=21%, signal=32%
FARMER_BREAST_CANCER_CLUSTER_1	FARMER_BREAST_CANCER_CLUSTER_1		26	-0.43555772	-0.88141376	0.5609756	0.7302766	1	1142	tags=23%, list=10%, signal=26%
WEIGEL_OXIDATIVE_STRESS_BY_HNE_AND_H2O2	WEIGEL_OXIDATIVE_STRESS_BY_HNE_AND_H2O2		28	-0.23519048	-0.88037115	0.6481481	0.73175204	1	1545	tags=14%, list=14%, signal=17%
KLEIN_PRIMARY_EFFUSION_LYMPHOMA_UP	KLEIN_PRIMARY_EFFUSION_LYMPHOMA_UP		39	-0.25277963	-0.87998545	0.62	0.73205936	1	1947	tags=18%, list=17%, signal=22%
GAL_LEUKEMIC_STEM_CELL_DN	GAL_LEUKEMIC_STEM_CELL_DN		133	-0.23927887	-0.8798719	0.7368421	0.7316905	1	2071	tags=22%, list=18%, signal=26%
WALLACE_PROSTATE_CANCER_RACE_DN	WALLACE_PROSTATE_CANCER_RACE_DN		42	-0.26141068	-0.87905645	0.6122449	0.73258114	1	2842	tags=26%, list=25%, signal=35%
GRABARCZYK_BCL11B_TARGETS_UP	GRABARCZYK_BCL11B_TARGETS_UP		41	-0.27151793	-0.8785133	0.6744186	0.7330415	1	4453	tags=56%, list=40%, signal=93%
LAU_APOPTOSIS_CDKN2A_UP	LAU_APOPTOSIS_CDKN2A_UP		36	-0.2428025	-0.8781829	0.5625	0.7331313	1	2372	tags=25%, list=21%, signal=32%
TURASHVILI_BREAST_LOBULAR_CARCINOMA_VS_LOBULAR_NORMAL_DN	TURASHVILI_BREAST_LOBULAR_CARCINOMA_VS_LOBULAR_NORMAL_DN		42	-0.3670881	-0.8765102	0.627907	0.735827	1	2275	tags=36%, list=20%, signal=45%
MCLACHLAN_DENTAL_CARIES_UP	MCLACHLAN_DENTAL_CARIES_UP		134	-0.29902595	-0.87611777	0.61538464	0.7363174	1	2121	tags=25%, list=19%, signal=30%
KEGG_VEGF_SIGNALING_PATHWAY	KEGG_VEGF_SIGNALING_PATHWAY		46	-0.25857577	-0.87563264	0.6304348	0.736668	1	442	tags=11%, list=4%, signal=11%
SENGUPTA_NASOPHARYNGEAL_CARCINOMA_UP	SENGUPTA_NASOPHARYNGEAL_CARCINOMA_UP		146	-0.24333397	-0.8746528	0.5576923	0.7380775	1	2178	tags=23%, list=19%, signal=28%
KEGG_SPLICEOSOME	KEGG_SPLICEOSOME		72	-0.22264335	-0.87462914	0.5625	0.73757315	1	5404	tags=50%, list=48%, signal=96%
CAIRO_LIVER_DEVELOPMENT_DN	CAIRO_LIVER_DEVELOPMENT_DN		177	-0.27814308	-0.8733007	0.67346936	0.73955965	1	2019	tags=23%, list=18%, signal=28%
EBAUER_MYOGENIC_TARGETS_OF_PAX3_FOXO1_FUSION	EBAUER_MYOGENIC_TARGETS_OF_PAX3_FOXO1_FUSION		38	-0.37708557	-0.87324476	0.63265306	0.7391949	1	2342	tags=37%, list=21%, signal=46%
CHIANG_LIVER_CANCER_SUBCLASS_INTERFERON_UP	CHIANG_LIVER_CANCER_SUBCLASS_INTERFERON_UP		16	-0.38105989	-0.872227	0.63414633	0.7405259	1	2260	tags=31%, list=20%, signal=39%
RADAEVA_RESPONSE_TO_IFNA1_UP	RADAEVA_RESPONSE_TO_IFNA1_UP		22	-0.36717102	-0.8716811	0.65	0.74108624	1	938	tags=18%, list=8%, signal=20%
DELYS_THYROID_CANCER_UP	DELYS_THYROID_CANCER_UP		275	-0.23202056	-0.87167585	0.80487806	0.7406376	1	2169	tags=23%, list=19%, signal=27%
JAERVINEN_AMPLIFIED_IN_LARYNGEAL_CANCER	JAERVINEN_AMPLIFIED_IN_LARYNGEAL_CANCER		20	-0.2621874	-0.87142754	0.6086956	0.7406049	1	3194	tags=35%, list=29%, signal=49%
ENGELMANN_CANCER_PROGENITORS_DN	ENGELMANN_CANCER_PROGENITORS_DN		34	-0.29788184	-0.8707532	0.6486486	0.74109185	1	2017	tags=29%, list=18%, signal=36%
GAL_LEUKEMIC_STEM_CELL_UP	GAL_LEUKEMIC_STEM_CELL_UP		58	-0.2442301	-0.870619	0.67391306	0.7408087	1	2421	tags=26%, list=22%, signal=33%
SHIPP_DLBCL_VS_FOLLICULAR_LYMPHOMA_UP	SHIPP_DLBCL_VS_FOLLICULAR_LYMPHOMA_UP		35	-0.21490967	-0.8692292	0.5777778	0.7425317	1	3835	tags=34%, list=34%, signal=52%
MAHADEVAN_IMATINIB_RESISTANCE_UP	MAHADEVAN_IMATINIB_RESISTANCE_UP		15	-0.33909655	-0.8687384	0.67346936	0.7429107	1	2007	tags=33%, list=18%, signal=41%
KIM_RESPONSE_TO_TSA_AND_DECITABINE_UP	KIM_RESPONSE_TO_TSA_AND_DECITABINE_UP		76	-0.26298475	-0.8686239	0.7173913	0.7425731	1	3177	tags=33%, list=28%, signal=46%
REACTOME_IRS_RELATED_EVENTS	REACTOME_IRS_RELATED_EVENTS		52	-0.21011145	-0.8682725	0.62	0.7427521	1	4337	tags=40%, list=39%, signal=66%
WEINMANN_ADAPTATION_TO_HYPOXIA_UP	WEINMANN_ADAPTATION_TO_HYPOXIA_UP		18	-0.33900148	-0.8675805	0.6530612	0.7433754	1	2007	tags=33%, list=18%, signal=41%
WILCOX_PRESPONSE_TO_ROGESTERONE_UP	WILCOX_PRESPONSE_TO_ROGESTERONE_UP		82	-0.28670877	-0.8674218	0.7058824	0.74301183	1	2483	tags=28%, list=22%, signal=36%
LIU_CMYB_TARGETS_UP	LIU_CMYB_TARGETS_UP		102	-0.22008993	-0.86653155	0.73913044	0.74406344	1	4074	tags=42%, list=36%, signal=66%
CHIARETTI_T_ALL_REFRACTORY_TO_THERAPY	CHIARETTI_T_ALL_REFRACTORY_TO_THERAPY		20	-0.32146725	-0.8659622	0.6511628	0.74450034	1	4101	tags=50%, list=37%, signal=79%
NIKOLSKY_BREAST_CANCER_17Q11_Q21_AMPLICON	NIKOLSKY_BREAST_CANCER_17Q11_Q21_AMPLICON		53	-0.24242163	-0.86380064	0.76086956	0.74841607	1	1734	tags=17%, list=15%, signal=20%
THEILGAARD_NEUTROPHIL_AT_SKIN_WOUND_DN	THEILGAARD_NEUTROPHIL_AT_SKIN_WOUND_DN		150	-0.20314577	-0.86375916	0.61904764	0.7479788	1	4187	tags=36%, list=37%, signal=57%
MARSON_FOXP3_TARGETS_UP	MARSON_FOXP3_TARGETS_UP		50	-0.28825697	-0.86269194	0.61904764	0.74935454	1	2641	tags=30%, list=24%, signal=39%
BIOCARTA_IL2_PATHWAY	BIOCARTA_IL2_PATHWAY		15	-0.30150765	-0.86171275	0.5652174	0.7507834	1	1851	tags=27%, list=17%, signal=32%
KEGG_SYSTEMIC_LUPUS_ERYTHEMATOSUS	KEGG_SYSTEMIC_LUPUS_ERYTHEMATOSUS		36	-0.28448233	-0.8610734	0.68292683	0.7514878	1	2335	tags=28%, list=21%, signal=35%
CAFFAREL_RESPONSE_TO_THC_24HR_5_DN	CAFFAREL_RESPONSE_TO_THC_24HR_5_DN		37	-0.2495551	-0.8607551	0.64	0.75157374	1	3287	tags=35%, list=29%, signal=50%
REACTOME_METABOLISM_OF_BILE_ACIDS_AND_BILE_SALTS	REACTOME_METABOLISM_OF_BILE_ACIDS_AND_BILE_SALTS		21	-0.30859807	-0.86065096	0.6603774	0.75120026	1	1873	tags=29%, list=17%, signal=34%
BIOCARTA_GPCR_PATHWAY	BIOCARTA_GPCR_PATHWAY		18	-0.27934602	-0.8605992	0.65957445	0.75072855	1	3004	tags=33%, list=27%, signal=45%
REACTOME_TRANSCRIPTION	REACTOME_TRANSCRIPTION		103	-0.20242499	-0.85859275	0.5744681	0.75354123	1	3896	tags=35%, list=35%, signal=53%
LEE_METASTASIS_AND_ALTERNATIVE_SPLICING_UP	LEE_METASTASIS_AND_ALTERNATIVE_SPLICING_UP		49	-0.24940269	-0.85711104	0.7	0.75550985	1	2263	tags=27%, list=20%, signal=33%
LI_WILMS_TUMOR	LI_WILMS_TUMOR		20	-0.37673792	-0.85659355	0.75	0.7561183	1	2246	tags=35%, list=20%, signal=44%
KEGG_T_CELL_RECEPTOR_SIGNALING_PATHWAY	KEGG_T_CELL_RECEPTOR_SIGNALING_PATHWAY		68	-0.24922521	-0.8556352	0.55813956	0.75735664	1	2645	tags=31%, list=24%, signal=40%
ST_GA12_PATHWAY	ST_GA12_PATHWAY		16	-0.32670385	-0.8555366	0.7777778	0.7569335	1	1355	tags=19%, list=12%, signal=21%
REACTOME_TRANSCRIPTION_OF_THE_HIV_GENOME	REACTOME_TRANSCRIPTION_OF_THE_HIV_GENOME		48	-0.22481062	-0.8552128	0.67391306	0.7569665	1	5270	tags=46%, list=47%, signal=86%
BIOCARTA_RAC1_PATHWAY	BIOCARTA_RAC1_PATHWAY		18	-0.33106723	-0.8542936	0.6136364	0.7582057	1	1897	tags=22%, list=17%, signal=27%
RICKMAN_TUMOR_DIFFERENTIATED_WELL_VS_POORLY_UP	RICKMAN_TUMOR_DIFFERENTIATED_WELL_VS_POORLY_UP		119	-0.24076536	-0.85367495	0.7083333	0.75876254	1	2494	tags=24%, list=22%, signal=30%
RHEIN_ALL_GLUCOCORTICOID_THERAPY_DN	RHEIN_ALL_GLUCOCORTICOID_THERAPY_DN		261	-0.22963193	-0.85355914	0.67346936	0.7584333	1	2178	tags=18%, list=19%, signal=22%
VALK_AML_CLUSTER_9	VALK_AML_CLUSTER_9		21	-0.3024423	-0.8530095	0.67346936	0.75920886	1	492	tags=14%, list=4%, signal=15%
KEGG_FC_GAMMA_R_MEDIATED_PHAGOCYTOSIS	KEGG_FC_GAMMA_R_MEDIATED_PHAGOCYTOSIS		63	-0.27352744	-0.8526453	0.6136364	0.75929356	1	697	tags=11%, list=6%, signal=12%
KEGG_BETA_ALANINE_METABOLISM	KEGG_BETA_ALANINE_METABOLISM		19	-0.33501834	-0.85057604	0.6	0.76239586	1	3130	tags=37%, list=28%, signal=51%
KEGG_VALINE_LEUCINE_AND_ISOLEUCINE_DEGRADATION	KEGG_VALINE_LEUCINE_AND_ISOLEUCINE_DEGRADATION		35	-0.28754506	-0.8505058	0.7111111	0.7620121	1	3194	tags=31%, list=29%, signal=44%
YAMASHITA_METHYLATED_IN_PROSTATE_CANCER	YAMASHITA_METHYLATED_IN_PROSTATE_CANCER		44	-0.35160956	-0.8493943	0.627907	0.7634199	1	1962	tags=36%, list=18%, signal=44%
XU_GH1_AUTOCRINE_TARGETS_DN	XU_GH1_AUTOCRINE_TARGETS_DN		68	-0.22285734	-0.8490909	0.6666667	0.76343656	1	1079	tags=12%, list=10%, signal=13%
MARTINEZ_RESPONSE_TO_TRABECTEDIN_DN	MARTINEZ_RESPONSE_TO_TRABECTEDIN_DN		141	-0.1960509	-0.84833586	0.5925926	0.7643358	1	3711	tags=33%, list=33%, signal=48%
MOREAUX_MULTIPLE_MYELOMA_BY_TACI_DN	MOREAUX_MULTIPLE_MYELOMA_BY_TACI_DN		73	-0.23071341	-0.8472098	0.6481481	0.76570994	1	5103	tags=48%, list=46%, signal=88%
HOFFMANN_IMMATURE_TO_MATURE_B_LYMPHOCYTE_DN	HOFFMANN_IMMATURE_TO_MATURE_B_LYMPHOCYTE_DN		24	-0.25195676	-0.8464589	0.7118644	0.766427	1	1377	tags=17%, list=12%, signal=19%
FONTAINE_PAPILLARY_THYROID_CARCINOMA_UP	FONTAINE_PAPILLARY_THYROID_CARCINOMA_UP		35	-0.2852375	-0.84551245	0.7173913	0.7679929	1	2181	tags=29%, list=19%, signal=35%
REACTOME_REGULATION_OF_INSULIN_SECRETION_BY_ACETYLCHOLINE	REACTOME_REGULATION_OF_INSULIN_SECRETION_BY_ACETYLCHOLINE		18	-0.2954029	-0.8451483	0.68	0.7681175	1	1388	tags=22%, list=12%, signal=25%
REACTOME_NEUROTRANSMITTER_RELEASE_CYCLE	REACTOME_NEUROTRANSMITTER_RELEASE_CYCLE		18	-0.29256046	-0.84458643	0.73913044	0.7686206	1	320	tags=11%, list=3%, signal=11%
LEE_LIVER_CANCER_E2F1_DN	LEE_LIVER_CANCER_E2F1_DN		41	-0.30959123	-0.84424776	0.64285713	0.7688055	1	1807	tags=22%, list=16%, signal=26%
DANG_MYC_TARGETS_UP	DANG_MYC_TARGETS_UP		87	-0.22291532	-0.84377205	0.61538464	0.76932144	1	4084	tags=38%, list=36%, signal=59%
LEONARD_HYPOXIA	LEONARD_HYPOXIA		26	-0.39503616	-0.842871	0.6511628	0.7704515	1	3316	tags=50%, list=30%, signal=71%
KIM_MYCN_AMPLIFICATION_TARGETS_UP	KIM_MYCN_AMPLIFICATION_TARGETS_UP		42	-0.26061085	-0.84195745	0.68292683	0.77117646	1	2175	tags=29%, list=19%, signal=35%
GRADE_METASTASIS_DN	GRADE_METASTASIS_DN		33	-0.20409824	-0.8418913	0.7291667	0.77082765	1	2830	tags=27%, list=25%, signal=36%
KEGG_N_GLYCAN_BIOSYNTHESIS	KEGG_N_GLYCAN_BIOSYNTHESIS		28	-0.24259166	-0.8418871	0.5686275	0.77031	1	3680	tags=29%, list=33%, signal=42%
FRASOR_RESPONSE_TO_ESTRADIOL_DN	FRASOR_RESPONSE_TO_ESTRADIOL_DN		40	-0.29630113	-0.8417496	0.63265306	0.7700919	1	2124	tags=23%, list=19%, signal=28%
SMID_BREAST_CANCER_LUMINAL_B_UP	SMID_BREAST_CANCER_LUMINAL_B_UP		96	-0.24086243	-0.84103674	0.9302326	0.7706262	1	1235	tags=17%, list=11%, signal=19%
RODRIGUES_NTN1_TARGETS_DN	RODRIGUES_NTN1_TARGETS_DN		94	-0.2397555	-0.8403687	0.70454544	0.7714742	1	3205	tags=33%, list=29%, signal=46%
ICHIBA_GRAFT_VERSUS_HOST_DISEASE_35D_UP	ICHIBA_GRAFT_VERSUS_HOST_DISEASE_35D_UP		115	-0.29592976	-0.8403277	0.675	0.7710755	1	1147	tags=17%, list=10%, signal=19%
BIOCARTA_IL2RB_PATHWAY	BIOCARTA_IL2RB_PATHWAY		23	-0.25615397	-0.8398316	0.6976744	0.7715271	1	1891	tags=22%, list=17%, signal=26%
APPEL_IMATINIB_RESPONSE	APPEL_IMATINIB_RESPONSE		23	-0.32826662	-0.83940285	0.7105263	0.7717567	1	2620	tags=30%, list=23%, signal=40%
ACEVEDO_LIVER_CANCER_WITH_H3K27ME3_DN	ACEVEDO_LIVER_CANCER_WITH_H3K27ME3_DN		67	-0.23573504	-0.83931124	0.7692308	0.77138734	1	2632	tags=27%, list=24%, signal=35%
PRAMOONJAGO_SOX4_TARGETS_DN	PRAMOONJAGO_SOX4_TARGETS_DN		31	-0.22915775	-0.838043	0.7234042	0.77313596	1	501	tags=6%, list=4%, signal=7%
BROWNE_HCMV_INFECTION_8HR_DN	BROWNE_HCMV_INFECTION_8HR_DN		26	-0.24743423	-0.8374354	0.7647059	0.77385765	1	651	tags=12%, list=6%, signal=12%
CHEBOTAEV_GR_TARGETS_UP	CHEBOTAEV_GR_TARGETS_UP		44	-0.23466101	-0.8372577	0.82051283	0.7737142	1	1919	tags=20%, list=17%, signal=25%
ZHAN_MULTIPLE_MYELOMA_CD1_VS_CD2_UP	ZHAN_MULTIPLE_MYELOMA_CD1_VS_CD2_UP		43	-0.31132716	-0.83623266	0.74358976	0.77490073	1	2888	tags=42%, list=26%, signal=56%
HARRIS_HYPOXIA	HARRIS_HYPOXIA		53	-0.30044696	-0.835089	0.61702126	0.77663386	1	1225	tags=17%, list=11%, signal=19%
REACTOME_LYSOSOME_VESICLE_BIOGENESIS	REACTOME_LYSOSOME_VESICLE_BIOGENESIS		16	-0.20667824	-0.83483934	0.6888889	0.7766494	1	4482	tags=44%, list=40%, signal=73%
NAKAYAMA_FRA2_TARGETS	NAKAYAMA_FRA2_TARGETS		22	-0.29224384	-0.8347315	0.62	0.7763861	1	1947	tags=27%, list=17%, signal=33%
BOYLAN_MULTIPLE_MYELOMA_PCA3_DN	BOYLAN_MULTIPLE_MYELOMA_PCA3_DN		44	-0.2517079	-0.83359385	0.6938776	0.7776495	1	99	tags=7%, list=1%, signal=7%
MOHANKUMAR_TLX1_TARGETS_UP	MOHANKUMAR_TLX1_TARGETS_UP		243	-0.1672801	-0.8311689	0.7916667	0.7815829	1	3143	tags=26%, list=28%, signal=36%
REACTOME_ADHERENS_JUNCTIONS_INTERACTIONS	REACTOME_ADHERENS_JUNCTIONS_INTERACTIONS		18	-0.3163543	-0.83091754	0.7777778	0.78155863	1	87	tags=11%, list=1%, signal=11%
STEIN_ESRRA_TARGETS_UP	STEIN_ESRRA_TARGETS_UP		233	-0.16925785	-0.8309093	0.67346936	0.78105104	1	1409	tags=10%, list=13%, signal=11%
TONKS_TARGETS_OF_RUNX1_RUNX1T1_FUSION_HSC_DN	TONKS_TARGETS_OF_RUNX1_RUNX1T1_FUSION_HSC_DN		121	-0.27394354	-0.8308026	0.64102566	0.7807644	1	3495	tags=38%, list=31%, signal=55%
IIZUKA_LIVER_CANCER_PROGRESSION_G2_G3_UP	IIZUKA_LIVER_CANCER_PROGRESSION_G2_G3_UP		15	-0.28366652	-0.8307986	0.75510204	0.780263	1	1948	tags=27%, list=17%, signal=32%
KYNG_DNA_DAMAGE_DN	KYNG_DNA_DAMAGE_DN		68	-0.22404164	-0.8303721	0.7906977	0.7805622	1	3168	tags=29%, list=28%, signal=41%
BORCZUK_MALIGNANT_MESOTHELIOMA_UP	BORCZUK_MALIGNANT_MESOTHELIOMA_UP		200	-0.18656905	-0.8292973	0.6666667	0.7821181	1	4518	tags=38%, list=40%, signal=62%
REACTOME_GENERATION_OF_SECOND_MESSENGER_MOLECULES	REACTOME_GENERATION_OF_SECOND_MESSENGER_MOLECULES		16	-0.4025527	-0.8289831	0.7619048	0.78213626	1	2645	tags=31%, list=24%, signal=41%
REACTOME_SEMA4D_IN_SEMAPHORIN_SIGNALING	REACTOME_SEMA4D_IN_SEMAPHORIN_SIGNALING		19	-0.297498	-0.8287263	0.6862745	0.782171	1	4109	tags=47%, list=37%, signal=75%
EBAUER_TARGETS_OF_PAX3_FOXO1_FUSION_DN	EBAUER_TARGETS_OF_PAX3_FOXO1_FUSION_DN		18	-0.28280967	-0.8279839	0.6818182	0.7832384	1	2237	tags=22%, list=20%, signal=28%
WINNEPENNINCKX_MELANOMA_METASTASIS_DN	WINNEPENNINCKX_MELANOMA_METASTASIS_DN		26	-0.3138594	-0.8274996	0.7	0.78376275	1	2469	tags=27%, list=22%, signal=34%
MORI_EMU_MYC_LYMPHOMA_BY_ONSET_TIME_DN	MORI_EMU_MYC_LYMPHOMA_BY_ONSET_TIME_DN		16	-0.32789016	-0.8270398	0.6666667	0.7840241	1	3043	tags=44%, list=27%, signal=60%
REACTOME_FORMATION_OF_THE_TERNARY_COMPLEX_AND_SUBSEQUENTLY_THE_43S_COMPLEX	REACTOME_FORMATION_OF_THE_TERNARY_COMPLEX_AND_SUBSEQUENTLY_THE_43S_COMPLEX		22	-0.25890994	-0.8266402	0.6481481	0.78433317	1	4757	tags=64%, list=42%, signal=110%
BIOCARTA_TOLL_PATHWAY	BIOCARTA_TOLL_PATHWAY		21	-0.2591865	-0.826373	0.64	0.78420407	1	3459	tags=48%, list=31%, signal=69%
KESHELAVA_MULTIPLE_DRUG_RESISTANCE	KESHELAVA_MULTIPLE_DRUG_RESISTANCE		46	-0.2289963	-0.826267	0.7291667	0.7838308	1	4188	tags=33%, list=37%, signal=52%
SMID_BREAST_CANCER_BASAL_UP	SMID_BREAST_CANCER_BASAL_UP		390	-0.21058853	-0.8253314	1	0.78478605	1	2436	tags=23%, list=22%, signal=29%
BIOCARTA_IL12_PATHWAY	BIOCARTA_IL12_PATHWAY		15	-0.32864052	-0.8241213	0.6363636	0.78633624	1	4900	tags=67%, list=44%, signal=118%
RHODES_CANCER_META_SIGNATURE	RHODES_CANCER_META_SIGNATURE		41	-0.23960043	-0.8229733	0.7234042	0.78790873	1	3544	tags=37%, list=32%, signal=53%
PELLICCIOTTA_HDAC_IN_ANTIGEN_PRESENTATION_DN	PELLICCIOTTA_HDAC_IN_ANTIGEN_PRESENTATION_DN		37	-0.22591309	-0.8229012	0.67391306	0.7875435	1	915	tags=11%, list=8%, signal=12%
RICKMAN_METASTASIS_DN	RICKMAN_METASTASIS_DN		160	-0.18376862	-0.82284844	0.74418604	0.78708065	1	2609	tags=21%, list=23%, signal=27%
REACTOME_GAP_JUNCTION_TRAFFICKING	REACTOME_GAP_JUNCTION_TRAFFICKING		19	-0.29943058	-0.8223864	0.75510204	0.78739125	1	2268	tags=32%, list=20%, signal=40%
GINESTIER_BREAST_CANCER_20Q13_AMPLIFICATION_DN	GINESTIER_BREAST_CANCER_20Q13_AMPLIFICATION_DN		80	-0.22242743	-0.82177866	0.67346936	0.7881164	1	2095	tags=16%, list=19%, signal=20%
ACEVEDO_NORMAL_TISSUE_ADJACENT_TO_LIVER_TUMOR_UP	ACEVEDO_NORMAL_TISSUE_ADJACENT_TO_LIVER_TUMOR_UP		88	-0.1888442	-0.82060623	0.7659575	0.78969926	1	3155	tags=24%, list=28%, signal=33%
KEGG_NEUROACTIVE_LIGAND_RECEPTOR_INTERACTION	KEGG_NEUROACTIVE_LIGAND_RECEPTOR_INTERACTION		183	-0.22483706	-0.82027215	0.725	0.7897203	1	2570	tags=27%, list=23%, signal=34%
REACTOME_THE_ROLE_OF_NEF_IN_HIV1_REPLICATION_AND_DISEASE_PATHOGENESIS	REACTOME_THE_ROLE_OF_NEF_IN_HIV1_REPLICATION_AND_DISEASE_PATHOGENESIS		21	-0.2709391	-0.8196985	0.61904764	0.790238	1	2372	tags=24%, list=21%, signal=30%
BIOCARTA_CTLA4_PATHWAY	BIOCARTA_CTLA4_PATHWAY		15	-0.39218786	-0.819302	0.7297297	0.79037607	1	3288	tags=47%, list=29%, signal=66%
GINESTIER_BREAST_CANCER_ZNF217_AMPLIFIED_UP	GINESTIER_BREAST_CANCER_ZNF217_AMPLIFIED_UP		36	-0.2312227	-0.81703234	0.78	0.79398674	1	4108	tags=44%, list=37%, signal=70%
WILLIAMS_ESR1_TARGETS_UP	WILLIAMS_ESR1_TARGETS_UP		15	-0.3301164	-0.8162572	0.73333335	0.79501	1	1818	tags=33%, list=16%, signal=40%
CHENG_IMPRINTED_BY_ESTRADIOL	CHENG_IMPRINTED_BY_ESTRADIOL		54	-0.23141086	-0.8152802	0.8	0.7961328	1	2127	tags=22%, list=19%, signal=27%
BILD_CTNNB1_ONCOGENIC_SIGNATURE	BILD_CTNNB1_ONCOGENIC_SIGNATURE		33	-0.25047973	-0.8147533	0.78571427	0.7964753	1	4233	tags=61%, list=38%, signal=97%
KEGG_RNA_DEGRADATION	KEGG_RNA_DEGRADATION		34	-0.25223532	-0.814264	0.6888889	0.79684544	1	1709	tags=18%, list=15%, signal=21%
BOYAULT_LIVER_CANCER_SUBCLASS_G123_UP	BOYAULT_LIVER_CANCER_SUBCLASS_G123_UP		26	-0.288038	-0.8142597	0.78723407	0.7963471	1	1158	tags=19%, list=10%, signal=21%
KEGG_INSULIN_SIGNALING_PATHWAY	KEGG_INSULIN_SIGNALING_PATHWAY		86	-0.20204595	-0.81265974	0.7906977	0.798483	1	2005	tags=19%, list=18%, signal=22%
REACTOME_DUAL_INCISION_REACTION_IN_TC_NER	REACTOME_DUAL_INCISION_REACTION_IN_TC_NER		26	-0.21656778	-0.8091697	0.6458333	0.80426955	1	726	tags=8%, list=6%, signal=8%
REACTOME_TRANSPORT_OF_MATURE_MRNA_DERIVED_FROM_AN_INTRON_CONTAINING_TRANSCRIPT	REACTOME_TRANSPORT_OF_MATURE_MRNA_DERIVED_FROM_AN_INTRON_CONTAINING_TRANSCRIPT		33	-0.23189174	-0.80799	0.68	0.805854	1	4161	tags=48%, list=37%, signal=77%
NAKAMURA_CANCER_MICROENVIRONMENT_DN	NAKAMURA_CANCER_MICROENVIRONMENT_DN		33	-0.30352885	-0.8077662	0.6785714	0.805821	1	3094	tags=42%, list=28%, signal=58%
IVANOVA_HEMATOPOIESIS_STEM_CELL_LONG_TERM	IVANOVA_HEMATOPOIESIS_STEM_CELL_LONG_TERM		65	-0.24947168	-0.80728793	0.67391306	0.80604064	1	3043	tags=32%, list=27%, signal=44%
SESTO_RESPONSE_TO_UV_C1	SESTO_RESPONSE_TO_UV_C1		53	-0.24066992	-0.80717164	0.7804878	0.8056425	1	3035	tags=34%, list=27%, signal=46%
ONDER_CDH1_TARGETS_3_DN	ONDER_CDH1_TARGETS_3_DN		28	-0.29326	-0.80677557	0.82608694	0.8059268	1	2028	tags=32%, list=18%, signal=39%
WONG_PROTEASOME_GENE_MODULE	WONG_PROTEASOME_GENE_MODULE		35	-0.2240324	-0.8061885	0.7037037	0.8063914	1	3224	tags=26%, list=29%, signal=36%
JIANG_HYPOXIA_VIA_VHL	JIANG_HYPOXIA_VIA_VHL		16	-0.25117663	-0.80403847	0.7291667	0.8096451	1	3803	tags=38%, list=34%, signal=57%
CHANDRAN_METASTASIS_UP	CHANDRAN_METASTASIS_UP		44	-0.23407738	-0.80301356	0.6938776	0.8108911	1	2393	tags=25%, list=21%, signal=32%
CHIANG_LIVER_CANCER_SUBCLASS_INTERFERON_DN	CHIANG_LIVER_CANCER_SUBCLASS_INTERFERON_DN		19	-0.3066199	-0.8021287	0.8367347	0.81171095	1	2609	tags=26%, list=23%, signal=34%
YANG_BREAST_CANCER_ESR1_LASER_DN	YANG_BREAST_CANCER_ESR1_LASER_DN		24	-0.26156977	-0.8018958	0.85714287	0.81167406	1	1492	tags=21%, list=13%, signal=24%
LI_CISPLATIN_RESISTANCE_DN	LI_CISPLATIN_RESISTANCE_DN		19	-0.34474844	-0.8008049	0.71153843	0.81299233	1	3369	tags=47%, list=30%, signal=68%
REACTOME_PLATELET_ACTIVATION_TRIGGERS	REACTOME_PLATELET_ACTIVATION_TRIGGERS		42	-0.24903296	-0.8007009	0.7111111	0.8127225	1	3739	tags=40%, list=33%, signal=61%
BROWNE_INTERFERON_RESPONSIVE_GENES	BROWNE_INTERFERON_RESPONSIVE_GENES		44	-0.35196227	-0.8002196	0.7111111	0.81299484	1	1005	tags=18%, list=9%, signal=20%
REACTOME_SIGNALING_BY_PDGF	REACTOME_SIGNALING_BY_PDGF		48	-0.2735432	-0.7991981	0.5652174	0.8141388	1	1862	tags=25%, list=17%, signal=30%
CHARAFE_BREAST_CANCER_BASAL_VS_MESENCHYMAL_DN	CHARAFE_BREAST_CANCER_BASAL_VS_MESENCHYMAL_DN		27	-0.32498968	-0.79898083	0.71428573	0.81391364	1	3714	tags=52%, list=33%, signal=77%
KEGG_TYPE_II_DIABETES_MELLITUS	KEGG_TYPE_II_DIABETES_MELLITUS		28	-0.25075376	-0.798732	0.81632656	0.81378454	1	3415	tags=39%, list=30%, signal=56%
BIOCARTA_EGF_PATHWAY	BIOCARTA_EGF_PATHWAY		20	-0.24523702	-0.7986715	0.75510204	0.813369	1	2943	tags=30%, list=26%, signal=41%
KEGG_TGF_BETA_SIGNALING_PATHWAY	KEGG_TGF_BETA_SIGNALING_PATHWAY		51	-0.22194703	-0.798385	0.8695652	0.81339264	1	2921	tags=31%, list=26%, signal=42%
GRADE_COLON_AND_RECTAL_CANCER_UP	GRADE_COLON_AND_RECTAL_CANCER_UP		161	-0.18621789	-0.7967451	0.7407407	0.81544024	1	2984	tags=23%, list=27%, signal=31%
BIOCARTA_PAR1_PATHWAY	BIOCARTA_PAR1_PATHWAY		23	-0.26700538	-0.79629207	0.74418604	0.81578565	1	2481	tags=26%, list=22%, signal=33%
ROME_INSULIN_TARGETS_IN_MUSCLE_DN	ROME_INSULIN_TARGETS_IN_MUSCLE_DN		27	-0.2528796	-0.7954318	0.79545456	0.8167079	1	2849	tags=33%, list=25%, signal=45%
BIOCARTA_DEATH_PATHWAY	BIOCARTA_DEATH_PATHWAY		21	-0.27142075	-0.79444736	0.6666667	0.8178537	1	3324	tags=43%, list=30%, signal=61%
NGUYEN_NOTCH1_TARGETS_UP	NGUYEN_NOTCH1_TARGETS_UP		15	-0.26122132	-0.79186654	0.78846157	0.8217453	1	3927	tags=47%, list=35%, signal=72%
VANTVEER_BREAST_CANCER_METASTASIS_UP	VANTVEER_BREAST_CANCER_METASTASIS_UP		27	-0.26672494	-0.7911183	0.7777778	0.8225487	1	4300	tags=48%, list=38%, signal=78%
REACTOME_G2_M_TRANSITION	REACTOME_G2_M_TRANSITION		47	-0.23850697	-0.7894002	0.63265306	0.82515275	1	4554	tags=45%, list=41%, signal=75%
REACTOME_DOWNSTREAM_SIGNALING_OF_ACTIVATED_FGFR	REACTOME_DOWNSTREAM_SIGNALING_OF_ACTIVATED_FGFR		29	-0.23486726	-0.7893955	0.71428573	0.824635	1	2427	tags=24%, list=22%, signal=31%
BIOCARTA_PDGF_PATHWAY	BIOCARTA_PDGF_PATHWAY		22	-0.2487005	-0.78926873	0.7291667	0.8242632	1	4187	tags=45%, list=37%, signal=72%
NIKOLSKY_BREAST_CANCER_16Q24_AMPLICON	NIKOLSKY_BREAST_CANCER_16Q24_AMPLICON		24	-0.20928073	-0.78683454	0.76	0.8279639	1	50	tags=4%, list=0%, signal=4%
SIG_PIP3_SIGNALING_IN_B_LYMPHOCYTES	SIG_PIP3_SIGNALING_IN_B_LYMPHOCYTES		21	-0.23572302	-0.78678435	0.75510204	0.82746404	1	4698	tags=52%, list=42%, signal=90%
KEGG_PANCREATIC_CANCER	KEGG_PANCREATIC_CANCER		38	-0.22738446	-0.7864124	0.7708333	0.82747316	1	1354	tags=13%, list=12%, signal=15%
YAO_TEMPORAL_RESPONSE_TO_PROGESTERONE_CLUSTER_17	YAO_TEMPORAL_RESPONSE_TO_PROGESTERONE_CLUSTER_17		143	-0.17034459	-0.78603333	0.7037037	0.82749635	1	2167	tags=13%, list=19%, signal=16%
REACTOME_TRANSCRIPTION_COUPLED_NER	REACTOME_TRANSCRIPTION_COUPLED_NER		40	-0.22036727	-0.7856666	0.6785714	0.827533	1	726	tags=8%, list=6%, signal=8%
POOLA_INVASIVE_BREAST_CANCER_UP	POOLA_INVASIVE_BREAST_CANCER_UP		169	-0.261625	-0.7846036	0.84210527	0.82857126	1	3030	tags=34%, list=27%, signal=46%
HENDRICKS_SMARCA4_TARGETS_UP	HENDRICKS_SMARCA4_TARGETS_UP		28	-0.25870562	-0.7833965	0.79545456	0.830211	1	2302	tags=32%, list=21%, signal=40%
WOO_LIVER_CANCER_RECURRENCE_DN	WOO_LIVER_CANCER_RECURRENCE_DN		53	-0.24683912	-0.78244364	0.76086956	0.83132315	1	2323	tags=23%, list=21%, signal=28%
BIOCARTA_TPO_PATHWAY	BIOCARTA_TPO_PATHWAY		17	-0.25158668	-0.78103477	0.6956522	0.8330972	1	2019	tags=24%, list=18%, signal=29%
VANTVEER_BREAST_CANCER_BRCA1_UP	VANTVEER_BREAST_CANCER_BRCA1_UP		18	-0.25506535	-0.77919704	0.7346939	0.83519924	1	2733	tags=28%, list=24%, signal=37%
COATES_MACROPHAGE_M1_VS_M2_DN	COATES_MACROPHAGE_M1_VS_M2_DN		48	-0.26075453	-0.7779628	0.84090906	0.8365865	1	1081	tags=15%, list=10%, signal=16%
ONDER_CDH1_TARGETS_2_DN	ONDER_CDH1_TARGETS_2_DN		264	-0.22997716	-0.77475584	0.8636364	0.8410825	1	1856	tags=20%, list=17%, signal=24%
FAELT_B_CLL_WITH_VH3_21_UP	FAELT_B_CLL_WITH_VH3_21_UP		30	-0.22133404	-0.7747323	0.78846157	0.8406048	1	2402	tags=20%, list=21%, signal=25%
KEGG_PRIMARY_IMMUNODEFICIENCY	KEGG_PRIMARY_IMMUNODEFICIENCY		25	-0.31519237	-0.7732605	0.75609756	0.84246635	1	2645	tags=32%, list=24%, signal=42%
KEGG_ARGININE_AND_PROLINE_METABOLISM	KEGG_ARGININE_AND_PROLINE_METABOLISM		38	-0.26146817	-0.7731647	0.78	0.8421191	1	2188	tags=24%, list=20%, signal=29%
REACTOME_CREB_PHOPHORYLATION_THROUGH_THE_ACTIVATION_OF_RAS	REACTOME_CREB_PHOPHORYLATION_THROUGH_THE_ACTIVATION_OF_RAS		17	-0.25921094	-0.7729759	0.8717949	0.8418989	1	4726	tags=59%, list=42%, signal=102%
CHIANG_LIVER_CANCER_SUBCLASS_POLYSOMY7_UP	CHIANG_LIVER_CANCER_SUBCLASS_POLYSOMY7_UP		40	-0.23422074	-0.77099216	0.9130435	0.8440314	1	2674	tags=30%, list=24%, signal=39%
VECCHI_GASTRIC_CANCER_ADVANCED_VS_EARLY_DN	VECCHI_GASTRIC_CANCER_ADVANCED_VS_EARLY_DN		78	-0.20201217	-0.770851	0.85365856	0.84374386	1	1320	tags=13%, list=12%, signal=14%
MORI_IMMATURE_B_LYMPHOCYTE_UP	MORI_IMMATURE_B_LYMPHOCYTE_UP		36	-0.27179995	-0.7663345	0.7234042	0.8501392	1	2259	tags=22%, list=20%, signal=28%
ZHU_CMV_ALL_UP	ZHU_CMV_ALL_UP		42	-0.24356972	-0.76524425	0.75609756	0.8512013	1	1612	tags=14%, list=14%, signal=17%
CONCANNON_APOPTOSIS_BY_EPOXOMICIN_DN	CONCANNON_APOPTOSIS_BY_EPOXOMICIN_DN		100	-0.20955084	-0.7620773	0.8125	0.8551417	1	3369	tags=31%, list=30%, signal=44%
REACTOME_SIGNALING_BY_EGFR	REACTOME_SIGNALING_BY_EGFR		38	-0.18121499	-0.7609965	0.8666667	0.85640013	1	2354	tags=16%, list=21%, signal=20%
REACTOME_STEROID_METABOLISM	REACTOME_STEROID_METABOLISM		50	-0.24305773	-0.7607965	0.8333333	0.85609424	1	1873	tags=20%, list=17%, signal=24%
BOHN_PRIMARY_IMMUNODEFICIENCY_SYNDROM_UP	BOHN_PRIMARY_IMMUNODEFICIENCY_SYNDROM_UP		24	-0.2397048	-0.76074284	0.86206895	0.85563576	1	2396	tags=29%, list=21%, signal=37%
RODRIGUES_THYROID_CARCINOMA_POORLY_DIFFERENTIATED_UP	RODRIGUES_THYROID_CARCINOMA_POORLY_DIFFERENTIATED_UP		336	-0.2099806	-0.7590545	0.8	0.8577922	1	3968	tags=35%, list=35%, signal=53%
CROMER_METASTASIS_DN	CROMER_METASTASIS_DN		43	-0.23431197	-0.75765985	0.76086956	0.8594611	1	1675	tags=19%, list=15%, signal=22%
FUJII_YBX1_TARGETS_DN	FUJII_YBX1_TARGETS_DN		94	-0.25379112	-0.75284165	0.7222222	0.8663576	1	2247	tags=21%, list=20%, signal=26%
ZHAN_MULTIPLE_MYELOMA_CD2_DN	ZHAN_MULTIPLE_MYELOMA_CD2_DN		22	-0.2424801	-0.75220424	0.8039216	0.8666387	1	2137	tags=18%, list=19%, signal=22%
APPIERTO_RESPONSE_TO_FENRETINIDE_UP	APPIERTO_RESPONSE_TO_FENRETINIDE_UP		19	-0.31803235	-0.7521979	0.7837838	0.8661268	1	1741	tags=21%, list=16%, signal=25%
ONDER_CDH1_TARGETS_1_UP	ONDER_CDH1_TARGETS_1_UP		80	-0.21335205	-0.75107914	0.84444445	0.86726916	1	3452	tags=35%, list=31%, signal=50%
WEST_ADRENOCORTICAL_TUMOR_UP	WEST_ADRENOCORTICAL_TUMOR_UP		199	-0.19208676	-0.7486527	0.8301887	0.87030715	1	3502	tags=30%, list=31%, signal=42%
MOREIRA_RESPONSE_TO_TSA_UP	MOREIRA_RESPONSE_TO_TSA_UP		21	-0.2358878	-0.7479768	0.61904764	0.87089384	1	2807	tags=24%, list=25%, signal=32%
KEGG_FRUCTOSE_AND_MANNOSE_METABOLISM	KEGG_FRUCTOSE_AND_MANNOSE_METABOLISM		23	-0.2634153	-0.74670064	0.82	0.8721125	1	744	tags=13%, list=7%, signal=14%
REACTOME_PI3K_CASCADE	REACTOME_PI3K_CASCADE		26	-0.23029101	-0.7450224	0.81395346	0.873667	1	3571	tags=35%, list=32%, signal=51%
REACTOME_CLATHRIN_DERIVED_VESICLE_BUDDING	REACTOME_CLATHRIN_DERIVED_VESICLE_BUDDING		37	-0.19026722	-0.7434433	0.8372093	0.8753757	1	4482	tags=38%, list=40%, signal=63%
FLECHNER_BIOPSY_KIDNEY_TRANSPLANT_REJECTED_VS_OK_UP	FLECHNER_BIOPSY_KIDNEY_TRANSPLANT_REJECTED_VS_OK_UP		64	-0.29947016	-0.74252653	0.7837838	0.8764515	1	2955	tags=36%, list=26%, signal=49%
ICHIBA_GRAFT_VERSUS_HOST_DISEASE_D7_DN	ICHIBA_GRAFT_VERSUS_HOST_DISEASE_D7_DN		34	-0.24298026	-0.7413183	0.93877554	0.8776392	1	1495	tags=15%, list=13%, signal=17%
NUYTTEN_EZH2_TARGETS_DN	NUYTTEN_EZH2_TARGETS_DN		496	-0.17058423	-0.7409088	0.8545455	0.8775579	1	3831	tags=31%, list=34%, signal=46%
POMEROY_MEDULLOBLASTOMA_PROGNOSIS_DN	POMEROY_MEDULLOBLASTOMA_PROGNOSIS_DN		30	-0.22272451	-0.73999256	0.81632656	0.87805635	1	3606	tags=33%, list=32%, signal=49%
REACTOME_METABLISM_OF_NUCLEOTIDES	REACTOME_METABLISM_OF_NUCLEOTIDES		52	-0.18704867	-0.73993134	0.8301887	0.87755495	1	2040	tags=13%, list=18%, signal=16%
SESTO_RESPONSE_TO_UV_C0	SESTO_RESPONSE_TO_UV_C0		80	-0.17862383	-0.7387191	0.84313726	0.8785448	1	5218	tags=50%, list=47%, signal=93%
KEGG_ALPHA_LINOLENIC_ACID_METABOLISM	KEGG_ALPHA_LINOLENIC_ACID_METABOLISM		15	-0.2633847	-0.736848	0.7692308	0.88086593	1	2260	tags=27%, list=20%, signal=33%
THUM_MIR21_TARGETS_HEART_DISEASE_UP	THUM_MIR21_TARGETS_HEART_DISEASE_UP		15	-0.3435145	-0.73665917	0.7446808	0.880592	1	3059	tags=53%, list=27%, signal=73%
KRIGE_AMINO_ACID_DEPRIVATION	KRIGE_AMINO_ACID_DEPRIVATION		19	-0.2840075	-0.7350363	0.84782606	0.8825996	1	3521	tags=47%, list=31%, signal=69%
KEGG_LYSOSOME	KEGG_LYSOSOME		82	-0.19382124	-0.7340561	0.7368421	0.8833109	1	2794	tags=22%, list=25%, signal=29%
STEIN_ESRRA_TARGETS_RESPONSIVE_TO_ESTROGEN_DN	STEIN_ESRRA_TARGETS_RESPONSIVE_TO_ESTROGEN_DN		24	-0.2563046	-0.73359096	0.8064516	0.8834879	1	3995	tags=33%, list=36%, signal=52%
FAELT_B_CLL_WITH_VH3_21_DN	FAELT_B_CLL_WITH_VH3_21_DN		36	-0.18653578	-0.73258805	0.8863636	0.88415587	1	790	tags=8%, list=7%, signal=9%
PENG_RAPAMYCIN_RESPONSE_DN	PENG_RAPAMYCIN_RESPONSE_DN		51	-0.19227614	-0.7309552	0.78723407	0.8858494	1	2440	tags=20%, list=22%, signal=25%
SCHUHMACHER_MYC_TARGETS_UP	SCHUHMACHER_MYC_TARGETS_UP		49	-0.21860698	-0.7308698	0.754717	0.8854277	1	2112	tags=16%, list=19%, signal=20%
REACTOME_PROCESSING_OF_CAPPED_INTRON_CONTAINING_PRE_MRNA	REACTOME_PROCESSING_OF_CAPPED_INTRON_CONTAINING_PRE_MRNA		82	-0.17573127	-0.7306114	0.7307692	0.88522774	1	4205	tags=37%, list=38%, signal=58%
BANDRES_RESPONSE_TO_CARMUSTIN_WITHOUT_MGMT_48HR_DN	BANDRES_RESPONSE_TO_CARMUSTIN_WITHOUT_MGMT_48HR_DN		20	-0.22801635	-0.7294773	0.84444445	0.886315	1	2323	tags=20%, list=21%, signal=25%
TIEN_INTESTINE_PROBIOTICS_24HR_UP	TIEN_INTESTINE_PROBIOTICS_24HR_UP		343	-0.17993464	-0.72921854	0.8490566	0.885988	1	3096	tags=23%, list=28%, signal=30%
SATO_SILENCED_EPIGENETICALLY_IN_PANCREATIC_CANCER	SATO_SILENCED_EPIGENETICALLY_IN_PANCREATIC_CANCER		27	-0.26929408	-0.72899115	0.9285714	0.88582355	1	1741	tags=26%, list=16%, signal=31%
LIU_PROSTATE_CANCER_UP	LIU_PROSTATE_CANCER_UP		52	-0.17490092	-0.72848445	0.9148936	0.8860355	1	3575	tags=31%, list=32%, signal=45%
REACTOME_SYNTHESIS_AND_INTERCONVERSION_OF_NUCLEOTIDE_DI_AND_TRIPHOSPHATES	REACTOME_SYNTHESIS_AND_INTERCONVERSION_OF_NUCLEOTIDE_DI_AND_TRIPHOSPHATES		15	-0.22807851	-0.72685075	0.8666667	0.8877744	1	343	tags=7%, list=3%, signal=7%
MOOTHA_GLUCONEOGENESIS	MOOTHA_GLUCONEOGENESIS		22	-0.2680586	-0.72616065	0.84313726	0.8881682	1	490	tags=9%, list=4%, signal=9%
BENPORATH_CYCLING_GENES	BENPORATH_CYCLING_GENES		352	-0.1793658	-0.7257329	0.8833333	0.88809836	1	3220	tags=27%, list=29%, signal=37%
KEGG_VASOPRESSIN_REGULATED_WATER_REABSORPTION	KEGG_VASOPRESSIN_REGULATED_WATER_REABSORPTION		32	-0.2142254	-0.72530055	0.79545456	0.88806635	1	4198	tags=34%, list=37%, signal=55%
KEGG_GLYCINE_SERINE_AND_THREONINE_METABOLISM	KEGG_GLYCINE_SERINE_AND_THREONINE_METABOLISM		22	-0.2731825	-0.72518635	0.9411765	0.887648	1	1549	tags=23%, list=14%, signal=26%
STEARMAN_TUMOR_FIELD_EFFECT_UP	STEARMAN_TUMOR_FIELD_EFFECT_UP		34	-0.28827873	-0.723057	0.7777778	0.88994324	1	1326	tags=18%, list=12%, signal=20%
REACTOME_GOLGI_ASSOCIATED_VESICLE_BIOGENESIS	REACTOME_GOLGI_ASSOCIATED_VESICLE_BIOGENESIS		32	-0.18781541	-0.72159183	0.9047619	0.8913315	1	4482	tags=38%, list=40%, signal=62%
ST_DIFFERENTIATION_PATHWAY_IN_PC12_CELLS	ST_DIFFERENTIATION_PATHWAY_IN_PC12_CELLS		23	-0.24339141	-0.7189614	0.8269231	0.89446217	1	3269	tags=35%, list=29%, signal=49%
SCHLOSSER_MYC_TARGETS_AND_SERUM_RESPONSE_DN	SCHLOSSER_MYC_TARGETS_AND_SERUM_RESPONSE_DN		31	-0.22451939	-0.7173061	0.74509805	0.89578635	1	3917	tags=35%, list=35%, signal=54%
KUNINGER_IGF1_VS_PDGFB_TARGETS_UP	KUNINGER_IGF1_VS_PDGFB_TARGETS_UP		32	-0.30528662	-0.7144635	0.84615386	0.89902806	1	324	tags=16%, list=3%, signal=16%
ASGHARZADEH_NEUROBLASTOMA_POOR_SURVIVAL_DN	ASGHARZADEH_NEUROBLASTOMA_POOR_SURVIVAL_DN		20	-0.2507299	-0.71402353	0.89361703	0.8988243	1	3474	tags=35%, list=31%, signal=51%
KLEIN_TARGETS_OF_BCR_ABL1_FUSION	KLEIN_TARGETS_OF_BCR_ABL1_FUSION		21	-0.28992543	-0.71270037	0.85714287	0.8996817	1	980	tags=14%, list=9%, signal=16%
REACTOME_TRKA_SIGNALLING_FROM_THE_PLASMA_MEMBRANE	REACTOME_TRKA_SIGNALLING_FROM_THE_PLASMA_MEMBRANE		58	-0.17809445	-0.71203554	0.9	0.89987123	1	3415	tags=28%, list=30%, signal=39%
KEGG_NATURAL_KILLER_CELL_MEDIATED_CYTOTOXICITY	KEGG_NATURAL_KILLER_CELL_MEDIATED_CYTOTOXICITY		64	-0.21523383	-0.71134305	0.925	0.900108	1	3205	tags=34%, list=29%, signal=48%
KEGG_HOMOLOGOUS_RECOMBINATION	KEGG_HOMOLOGOUS_RECOMBINATION		24	-0.25933492	-0.71092784	0.7627119	0.9001612	1	3322	tags=33%, list=30%, signal=47%
KIM_LRRC3B_TARGETS	KIM_LRRC3B_TARGETS		15	-0.34932756	-0.7089856	0.7708333	0.90231794	1	338	tags=13%, list=3%, signal=14%
SPIELMAN_LYMPHOBLAST_EUROPEAN_VS_ASIAN_UP	SPIELMAN_LYMPHOBLAST_EUROPEAN_VS_ASIAN_UP		324	-0.13617738	-0.707224	0.7755102	0.9038197	1	3585	tags=24%, list=32%, signal=34%
REACTOME_PEROXISOMAL_LIPID_METABOLISM	REACTOME_PEROXISOMAL_LIPID_METABOLISM		15	-0.25150165	-0.7069729	0.78431374	0.903498	1	375	tags=7%, list=3%, signal=7%
LINDGREN_BLADDER_CANCER_CLUSTER_1_UP	LINDGREN_BLADDER_CANCER_CLUSTER_1_UP		65	-0.1799535	-0.70422584	0.90909094	0.9060803	1	2845	tags=25%, list=25%, signal=33%
SU_LIVER	SU_LIVER		42	-0.2599975	-0.7035808	0.8235294	0.90611327	1	1033	tags=14%, list=9%, signal=16%
MORI_IMMATURE_B_LYMPHOCYTE_DN	MORI_IMMATURE_B_LYMPHOCYTE_DN		40	-0.28746918	-0.7023461	0.73214287	0.9069351	1	245	tags=8%, list=2%, signal=8%
KEGG_CHRONIC_MYELOID_LEUKEMIA	KEGG_CHRONIC_MYELOID_LEUKEMIA		39	-0.16245036	-0.7021836	0.9111111	0.9065246	1	2665	tags=23%, list=24%, signal=30%
TARTE_PLASMA_CELL_VS_PLASMABLAST_DN	TARTE_PLASMA_CELL_VS_PLASMABLAST_DN		212	-0.17485859	-0.699963	0.8148148	0.9086144	1	4203	tags=36%, list=38%, signal=57%
GRAHAM_CML_DIVIDING_VS_NORMAL_QUIESCENT_UP	GRAHAM_CML_DIVIDING_VS_NORMAL_QUIESCENT_UP		123	-0.24849315	-0.6991193	0.8214286	0.9090018	1	2112	tags=24%, list=19%, signal=29%
KEGG_ARACHIDONIC_ACID_METABOLISM	KEGG_ARACHIDONIC_ACID_METABOLISM		34	-0.24762683	-0.69879115	0.9574468	0.9088123	1	2260	tags=29%, list=20%, signal=37%
REACTOME_G_ALPHA_12_13_SIGNALLING_EVENTS	REACTOME_G_ALPHA_12_13_SIGNALLING_EVENTS		37	-0.21496724	-0.69875604	0.95454544	0.9083049	1	442	tags=8%, list=4%, signal=8%
DAVIES_MULTIPLE_MYELOMA_VS_MGUS_DN	DAVIES_MULTIPLE_MYELOMA_VS_MGUS_DN		18	-0.25840017	-0.69724137	0.8367347	0.9096948	1	3985	tags=44%, list=36%, signal=69%
LEE_LIVER_CANCER_CIPROFIBRATE_DN	LEE_LIVER_CANCER_CIPROFIBRATE_DN		50	-0.27650863	-0.69720536	0.89361703	0.9092146	1	1807	tags=18%, list=16%, signal=21%
KEGG_LYSINE_DEGRADATION	KEGG_LYSINE_DEGRADATION		28	-0.22926275	-0.6967823	0.93333334	0.9090403	1	3359	tags=36%, list=30%, signal=51%
MOOTHA_HUMAN_MITODB_6_2002	MOOTHA_HUMAN_MITODB_6_2002		325	-0.15293434	-0.695708	0.78846157	0.90974313	1	1779	tags=10%, list=16%, signal=12%
DELLA_RESPONSE_TO_TSA_AND_BUTYRATE	DELLA_RESPONSE_TO_TSA_AND_BUTYRATE		15	-0.25667372	-0.69394594	0.88235295	0.911674	1	3940	tags=40%, list=35%, signal=62%
DORSAM_HOXA9_TARGETS_UP	DORSAM_HOXA9_TARGETS_UP		23	-0.2368794	-0.6911397	0.8863636	0.91434103	1	4504	tags=39%, list=40%, signal=65%
REACTOME_LIPOPROTEIN_METABOLISM	REACTOME_LIPOPROTEIN_METABOLISM		18	-0.29062352	-0.69103813	0.8	0.91391504	1	1984	tags=28%, list=18%, signal=34%
BIOCARTA_TNFR1_PATHWAY	BIOCARTA_TNFR1_PATHWAY		19	-0.18261312	-0.6909744	0.8333333	0.9134433	1	3324	tags=26%, list=30%, signal=37%
KEGG_GLYCOSAMINOGLYCAN_BIOSYNTHESIS_HEPARAN_SULFATE	KEGG_GLYCOSAMINOGLYCAN_BIOSYNTHESIS_HEPARAN_SULFATE		19	-0.25648564	-0.69061834	0.79545456	0.9133767	1	3493	tags=37%, list=31%, signal=53%
LEE_LIVER_CANCER_SURVIVAL_UP	LEE_LIVER_CANCER_SURVIVAL_UP		94	-0.22261535	-0.6880692	0.94	0.91546726	1	3376	tags=33%, list=30%, signal=47%
BREDEMEYER_RAG_SIGNALING_NOT_VIA_ATM_UP	BREDEMEYER_RAG_SIGNALING_NOT_VIA_ATM_UP		29	-0.23658995	-0.6855608	0.9318182	0.9179757	1	2775	tags=28%, list=25%, signal=37%
PROVENZANI_METASTASIS_DN	PROVENZANI_METASTASIS_DN		94	-0.16268793	-0.68471485	0.9347826	0.91833586	1	3471	tags=29%, list=31%, signal=41%
ZHAN_MULTIPLE_MYELOMA_CD1_AND_CD2_DN	ZHAN_MULTIPLE_MYELOMA_CD1_AND_CD2_DN		28	-0.2065162	-0.6840841	0.85714287	0.91833544	1	3259	tags=36%, list=29%, signal=50%
KEGG_STEROID_HORMONE_BIOSYNTHESIS	KEGG_STEROID_HORMONE_BIOSYNTHESIS		24	-0.23327498	-0.68397665	0.9591837	0.9179041	1	1121	tags=13%, list=10%, signal=14%
YAO_TEMPORAL_RESPONSE_TO_PROGESTERONE_CLUSTER_9	YAO_TEMPORAL_RESPONSE_TO_PROGESTERONE_CLUSTER_9		59	-0.18216367	-0.68194187	0.95238096	0.9196	1	4200	tags=39%, list=38%, signal=62%
ZHAN_MULTIPLE_MYELOMA_SPIKED	ZHAN_MULTIPLE_MYELOMA_SPIKED		15	-0.2992627	-0.68107706	0.9189189	0.919946	1	1942	tags=27%, list=17%, signal=32%
NIKOLSKY_BREAST_CANCER_1Q21_AMPLICON	NIKOLSKY_BREAST_CANCER_1Q21_AMPLICON		26	-0.21523023	-0.68090165	0.9	0.91951525	1	2903	tags=23%, list=26%, signal=31%
WAKASUGI_HAVE_ZNF143_BINDING_SITES	WAKASUGI_HAVE_ZNF143_BINDING_SITES		43	-0.22145921	-0.680387	0.8	0.9195521	1	4551	tags=49%, list=41%, signal=82%
GINESTIER_BREAST_CANCER_ZNF217_AMPLIFIED_DN	GINESTIER_BREAST_CANCER_ZNF217_AMPLIFIED_DN		158	-0.14247355	-0.67957807	0.86	0.92005575	1	3902	tags=28%, list=35%, signal=42%
BYSTRYKH_HEMATOPOIESIS_STEM_CELL_AND_BRAIN_QTL_CIS	BYSTRYKH_HEMATOPOIESIS_STEM_CELL_AND_BRAIN_QTL_CIS		43	-0.16312605	-0.6787224	0.93877554	0.92054117	1	2102	tags=14%, list=19%, signal=17%
KEGG_SNARE_INTERACTIONS_IN_VESICULAR_TRANSPORT	KEGG_SNARE_INTERACTIONS_IN_VESICULAR_TRANSPORT		29	-0.20921928	-0.6782579	0.85365856	0.9204202	1	4429	tags=45%, list=40%, signal=74%
NAKAYAMA_SOFT_TISSUE_TUMORS_PCA1_DN	NAKAYAMA_SOFT_TISSUE_TUMORS_PCA1_DN		48	-0.24558394	-0.6775986	0.9423077	0.9204142	1	3216	tags=42%, list=29%, signal=58%
UDAYAKUMAR_MED1_TARGETS_UP	UDAYAKUMAR_MED1_TARGETS_UP		75	-0.18851563	-0.6772368	0.85106385	0.9202796	1	1337	tags=12%, list=12%, signal=14%
SA_B_CELL_RECEPTOR_COMPLEXES	SA_B_CELL_RECEPTOR_COMPLEXES		16	-0.24244098	-0.6770824	0.93877554	0.91999155	1	130	tags=6%, list=1%, signal=6%
SU_PLACENTA	SU_PLACENTA		16	-0.26704574	-0.67670405	0.92	0.91975766	1	1413	tags=19%, list=13%, signal=21%
TOYOTA_TARGETS_OF_MIR34B_AND_MIR34C	TOYOTA_TARGETS_OF_MIR34B_AND_MIR34C		195	-0.16963664	-0.6748714	0.81666666	0.9211127	1	2100	tags=16%, list=19%, signal=19%
REACTOME_HIV_LIFE_CYCLE	REACTOME_HIV_LIFE_CYCLE		75	-0.1781567	-0.67462087	0.8039216	0.9207326	1	4486	tags=37%, list=40%, signal=62%
CHARAFE_BREAST_CANCER_BASAL_VS_MESENCHYMAL_UP	CHARAFE_BREAST_CANCER_BASAL_VS_MESENCHYMAL_UP		67	-0.23447302	-0.66927457	0.7777778	0.92570746	1	2169	tags=21%, list=19%, signal=26%
LEE_LIVER_CANCER_MYC_TGFA_DN	LEE_LIVER_CANCER_MYC_TGFA_DN		50	-0.26352057	-0.66752946	0.9622642	0.927045	1	2216	tags=26%, list=20%, signal=32%
STEARMAN_LUNG_CANCER_EARLY_VS_LATE_DN	STEARMAN_LUNG_CANCER_EARLY_VS_LATE_DN		46	-0.2159498	-0.6660324	0.9285714	0.92808795	1	2107	tags=20%, list=19%, signal=24%
ZHAN_EARLY_DIFFERENTIATION_GENES_DN	ZHAN_EARLY_DIFFERENTIATION_GENES_DN		32	-0.2214667	-0.664862	0.9166667	0.928468	1	618	tags=9%, list=6%, signal=10%
LINDGREN_BLADDER_CANCER_CLUSTER_3_UP	LINDGREN_BLADDER_CANCER_CLUSTER_3_UP		191	-0.18482956	-0.6614448	0.875	0.93113583	1	2424	tags=19%, list=22%, signal=24%
BEGUM_TARGETS_OF_PAX3_FOXO1_FUSION_DN	BEGUM_TARGETS_OF_PAX3_FOXO1_FUSION_DN		24	-0.2733957	-0.6554866	0.84090906	0.9361617	1	4048	tags=50%, list=36%, signal=78%
REACTOME_DNA_REPAIR	REACTOME_DNA_REPAIR		78	-0.17317696	-0.64976716	0.877193	0.94052416	1	2254	tags=14%, list=20%, signal=18%
REACTOME_RNA_POLYMERASE_I_TRANSCRIPTION_TERMINATION	REACTOME_RNA_POLYMERASE_I_TRANSCRIPTION_TERMINATION		17	-0.21360865	-0.649763	0.9	0.9399643	1	4486	tags=41%, list=40%, signal=69%
RUIZ_TNC_TARGETS_DN	RUIZ_TNC_TARGETS_DN		93	-0.22161058	-0.6492633	0.8245614	0.9397806	1	1927	tags=20%, list=17%, signal=24%
REACTOME_PHOSPHOLIPASE_CMEDIATED_CASCADE	REACTOME_PHOSPHOLIPASE_CMEDIATED_CASCADE		16	-0.24572887	-0.64923924	0.9285714	0.93922186	1	1234	tags=13%, list=11%, signal=14%
MOOTHA_MITOCHONDRIA	MOOTHA_MITOCHONDRIA		330	-0.14580391	-0.6487622	0.85714287	0.9391065	1	1779	tags=10%, list=16%, signal=12%
KEGG_CELL_CYCLE	KEGG_CELL_CYCLE		83	-0.19357099	-0.6473081	0.779661	0.93962276	1	3220	tags=28%, list=29%, signal=39%
CROONQUIST_NRAS_SIGNALING_UP	CROONQUIST_NRAS_SIGNALING_UP		20	-0.2713086	-0.64242923	0.88372093	0.94339937	1	4038	tags=45%, list=36%, signal=70%
REACTOME_SHCMEDIATED_CASCADE	REACTOME_SHCMEDIATED_CASCADE		16	-0.22332856	-0.6422175	0.90909094	0.94309014	1	111	tags=6%, list=1%, signal=6%
LOPES_METHYLATED_IN_COLON_CANCER_DN	LOPES_METHYLATED_IN_COLON_CANCER_DN		17	-0.17948188	-0.6346139	0.9622642	0.94866204	1	2153	tags=18%, list=19%, signal=22%
KEGG_O_GLYCAN_BIOSYNTHESIS	KEGG_O_GLYCAN_BIOSYNTHESIS		17	-0.23423818	-0.63333	0.93333334	0.9491013	1	1316	tags=12%, list=12%, signal=13%
REACTOME_TELOMERE_MAINTENANCE	REACTOME_TELOMERE_MAINTENANCE		28	-0.21650748	-0.63310146	0.875	0.94865626	1	513	tags=7%, list=5%, signal=7%
ROYLANCE_BREAST_CANCER_16Q_COPY_NUMBER_UP	ROYLANCE_BREAST_CANCER_16Q_COPY_NUMBER_UP		25	-0.21058196	-0.63194805	0.89361703	0.94900095	1	6078	tags=72%, list=54%, signal=157%
YAO_TEMPORAL_RESPONSE_TO_PROGESTERONE_CLUSTER_13	YAO_TEMPORAL_RESPONSE_TO_PROGESTERONE_CLUSTER_13		135	-0.13305315	-0.6311583	0.93333334	0.94910824	1	2701	tags=15%, list=24%, signal=19%
GOLUB_ALL_VS_AML_UP	GOLUB_ALL_VS_AML_UP		18	-0.2010892	-0.63037384	0.98	0.9492901	1	1612	tags=17%, list=14%, signal=19%
RIZ_ERYTHROID_DIFFERENTIATION_12HR	RIZ_ERYTHROID_DIFFERENTIATION_12HR		31	-0.2088926	-0.63027793	0.96	0.94882536	1	3648	tags=35%, list=33%, signal=52%
NIKOLSKY_BREAST_CANCER_8P12_P11_AMPLICON	NIKOLSKY_BREAST_CANCER_8P12_P11_AMPLICON		25	-0.22312258	-0.62711215	0.9148936	0.950791	1	1354	tags=12%, list=12%, signal=14%
BLUM_RESPONSE_TO_SALIRASIB_DN	BLUM_RESPONSE_TO_SALIRASIB_DN		253	-0.17645298	-0.6227204	0.90909094	0.95324934	1	3054	tags=24%, list=27%, signal=32%
PUJANA_CHEK2_PCC_NETWORK	PUJANA_CHEK2_PCC_NETWORK		481	-0.1523982	-0.620213	0.877193	0.9546125	1	4022	tags=32%, list=36%, signal=48%
DOANE_BREAST_CANCER_CLASSES_DN	DOANE_BREAST_CANCER_CLASSES_DN		21	-0.20665887	-0.6129747	0.9347826	0.95895433	1	651	tags=10%, list=6%, signal=10%
REACTOME_FORMATION_OF_THE_EARLY_ELONGATION_COMPLEX	REACTOME_FORMATION_OF_THE_EARLY_ELONGATION_COMPLEX		28	-0.16898805	-0.6057676	0.9	0.96250534	1	2056	tags=14%, list=18%, signal=17%
KEGG_MTOR_SIGNALING_PATHWAY	KEGG_MTOR_SIGNALING_PATHWAY		27	-0.18429238	-0.5998235	0.90697676	0.9656762	1	5048	tags=56%, list=45%, signal=101%
RIZ_ERYTHROID_DIFFERENTIATION	RIZ_ERYTHROID_DIFFERENTIATION		60	-0.19076669	-0.59368116	0.8333333	0.96875274	1	3564	tags=28%, list=32%, signal=41%
REACTOME_GLUCOSE_METABOLISM	REACTOME_GLUCOSE_METABOLISM		39	-0.2128165	-0.5920067	1	0.96919256	1	972	tags=10%, list=9%, signal=11%
PYEON_CANCER_HEAD_AND_NECK_VS_CERVICAL_UP	PYEON_CANCER_HEAD_AND_NECK_VS_CERVICAL_UP		86	-0.18248454	-0.5918056	0.9464286	0.96871465	1	3705	tags=35%, list=33%, signal=52%
REACTOME_MUSCLE_CONTRACTION	REACTOME_MUSCLE_CONTRACTION		36	-0.24803099	-0.58764434	0.9411765	0.97062945	1	3545	tags=47%, list=32%, signal=69%
BIOCARTA_MCM_PATHWAY	BIOCARTA_MCM_PATHWAY		16	-0.26625177	-0.58537877	0.8852459	0.9712096	1	4624	tags=44%, list=41%, signal=74%
REACTOME_LATE_PHASE_OF_HIV_LIFE_CYCLE	REACTOME_LATE_PHASE_OF_HIV_LIFE_CYCLE		66	-0.14264162	-0.5820961	0.8367347	0.9721866	1	3846	tags=29%, list=34%, signal=44%
FOURNIER_ACINAR_DEVELOPMENT_LATE_2	FOURNIER_ACINAR_DEVELOPMENT_LATE_2		179	-0.16395167	-0.5816025	0.92727274	0.9718927	1	3995	tags=33%, list=36%, signal=50%
REACTOME_POST_NMDA_RECEPTOR_ACTIVATION_EVENTS	REACTOME_POST_NMDA_RECEPTOR_ACTIVATION_EVENTS		22	-0.18284957	-0.57337826	1	0.9755212	1	4726	tags=45%, list=42%, signal=78%
REACTOME_LAGGING_STRAND_SYNTHESIS	REACTOME_LAGGING_STRAND_SYNTHESIS		15	-0.23303086	-0.5666856	0.9464286	0.97821474	1	513	tags=7%, list=5%, signal=7%
REACTOME_RNA_POLYMERASE_I_TRANSCRIPTION_INITIATION	REACTOME_RNA_POLYMERASE_I_TRANSCRIPTION_INITIATION		18	-0.18689013	-0.56353676	0.97959185	0.9790169	1	4486	tags=39%, list=40%, signal=65%
SLEBOS_HEAD_AND_NECK_CANCER_WITH_HPV_UP	SLEBOS_HEAD_AND_NECK_CANCER_WITH_HPV_UP		41	-0.17113034	-0.554018	0.9661017	0.9822992	1	3076	tags=24%, list=27%, signal=34%
REACTOME_TRNA_AMINOACYLATION	REACTOME_TRNA_AMINOACYLATION		18	-0.17646414	-0.5520196	0.9649123	0.9826264	1	3983	tags=22%, list=36%, signal=34%
KEGG_LEISHMANIA_INFECTION	KEGG_LEISHMANIA_INFECTION		29	-0.18521886	-0.5506949	1	0.98261833	1	3310	tags=31%, list=30%, signal=44%
REACTOME_EXTENSION_OF_TELOMERES	REACTOME_EXTENSION_OF_TELOMERES		20	-0.2088783	-0.5496132	0.9166667	0.98255	1	4084	tags=30%, list=36%, signal=47%
REACTOME_HIV_INFECTION	REACTOME_HIV_INFECTION		139	-0.12019107	-0.5491276	0.9361702	0.98219717	1	3846	tags=25%, list=34%, signal=38%
ZHAN_MULTIPLE_MYELOMA_LB_DN	ZHAN_MULTIPLE_MYELOMA_LB_DN		21	-0.24767219	-0.5472968	0.9111111	0.98249537	1	2921	tags=24%, list=26%, signal=32%
REACTOME_RNA_POLYMERASE_I_PROMOTER_ESCAPE	REACTOME_RNA_POLYMERASE_I_PROMOTER_ESCAPE		16	-0.17876823	-0.5456668	0.9423077	0.98240334	1	4486	tags=38%, list=40%, signal=62%
DAUER_STAT3_TARGETS_DN	DAUER_STAT3_TARGETS_DN		23	-0.25891966	-0.54030526	0.9302326	0.98361546	1	2797	tags=22%, list=25%, signal=29%
REACTOME_MITOTIC_PROMETAPHASE	REACTOME_MITOTIC_PROMETAPHASE		47	-0.19886082	-0.53630304	0.87931037	0.9841828	1	3670	tags=38%, list=33%, signal=57%
KEGG_BASE_EXCISION_REPAIR	KEGG_BASE_EXCISION_REPAIR		21	-0.18612272	-0.533759	0.9622642	0.9843274	1	353	tags=5%, list=3%, signal=5%
AIGNER_ZEB1_TARGETS	AIGNER_ZEB1_TARGETS		25	-0.2425397	-0.5324274	0.9130435	0.98418254	1	2871	tags=36%, list=26%, signal=48%
BIOCARTA_DC_PATHWAY	BIOCARTA_DC_PATHWAY		15	-0.20802267	-0.514158	1	0.98874676	1	3459	tags=40%, list=31%, signal=58%
CUI_TCF21_TARGETS_DN	CUI_TCF21_TARGETS_DN		21	-0.18684727	-0.49776554	1	0.99211633	1	2984	tags=29%, list=27%, signal=39%
REACTOME_RNA_POLYMERASE_I_CHAIN_ELONGATION	REACTOME_RNA_POLYMERASE_I_CHAIN_ELONGATION		18	-0.16260217	-0.48859292	0.97959185	0.9936594	1	4486	tags=39%, list=40%, signal=65%
REACTOME_SYNTHESIS_OF_GPI_ANCHORED_PROTEINS	REACTOME_SYNTHESIS_OF_GPI_ANCHORED_PROTEINS		15	-0.16130048	-0.48805818	0.9622642	0.9931517	1	4897	tags=40%, list=44%, signal=71%
ZHAN_VARIABLE_EARLY_DIFFERENTIATION_GENES_DN	ZHAN_VARIABLE_EARLY_DIFFERENTIATION_GENES_DN		20	-0.14267468	-0.48687896	1	0.9927463	1	1465	tags=10%, list=13%, signal=11%
WANG_BARRETTS_ESOPHAGUS_AND_ESOPHAGUS_CANCER_DN	WANG_BARRETTS_ESOPHAGUS_AND_ESOPHAGUS_CANCER_DN		24	-0.16472922	-0.4660944	1	0.99570894	1	4772	tags=38%, list=43%, signal=65%
REACTOME_ACTIVATION_OF_ATR_IN_RESPONSE_TO_REPLICATION_STRESS	REACTOME_ACTIVATION_OF_ATR_IN_RESPONSE_TO_REPLICATION_STRESS		31	-0.18334223	-0.46544477	0.95	0.9951678	1	2095	tags=16%, list=19%, signal=20%
KEGG_HUNTINGTONS_DISEASE	KEGG_HUNTINGTONS_DISEASE		115	-0.11071869	-0.4481666	0.90909094	0.996849	1	2729	tags=15%, list=24%, signal=19%
ZHAN_MULTIPLE_MYELOMA_MF_DN	ZHAN_MULTIPLE_MYELOMA_MF_DN		16	-0.17999871	-0.44816008	1	0.9962725	1	4678	tags=50%, list=42%, signal=86%
MOOTHA_VOXPHOS	MOOTHA_VOXPHOS		67	-0.11533254	-0.42732283	0.96153843	0.9974483	1	1958	tags=9%, list=17%, signal=11%
REACTOME_G2_M_CHECKPOINTS	REACTOME_G2_M_CHECKPOINTS		34	-0.15513165	-0.39232042	0.9672131	0.99920094	1	2468	tags=18%, list=22%, signal=23%
REACTOME_ELECTRON_TRANSPORT_CHAIN	REACTOME_ELECTRON_TRANSPORT_CHAIN		52	-0.115384586	-0.3730804	0.9423077	0.99926406	1	3585	tags=19%, list=32%, signal=28%
REACTOME_DNA_STRAND_ELONGATION	REACTOME_DNA_STRAND_ELONGATION		22	-0.1420509	-0.33853805	1	0.99945253	1	513	tags=5%, list=5%, signal=5%
