# Supplementary material for: A genomic analysis of mouse models of breast cancer reveals molecular features of mouse models and relationships to human breast cancer
Source: Breast Cancer Res. 2014 Jun 5;16(3):R59. doi: 10.1186/bcr3672 (PMC4078930; doi:10.1186/bcr3672)
Supplement: Additional file 11 — GSEA for mouse models compared to all other models or to mammary gland development. Listed by model. [file bcr3672-S11.zip › AdditionalFile11/ETV6_Ntrk3/Vs_normal_mammary/C2/Upregulated_in_Etv6_Ntrk3_vs_normal_mammary.txt]

NAME	GS<br> follow link to MSigDB	GS DETAILS	SIZE	ES	NES	NOM p-val	FDR q-val	FWER p-val	RANK AT MAX	LEADING EDGE
REACTOME_METABOLISM_OF_VITAMINS_AND_COFACTORS	REACTOME_METABOLISM_OF_VITAMINS_AND_COFACTORS	Details ...	28	0.44663724	1.5624758	0.01754386	1	0.95	1062	tags=25%, list=9%, signal=28%
LANDIS_BREAST_CANCER_PROGRESSION_UP	LANDIS_BREAST_CANCER_PROGRESSION_UP	Details ...	42	0.51140815	1.5343179	0.07017544	1	0.95	2410	tags=55%, list=22%, signal=70%
BIOCARTA_PTDINS_PATHWAY	BIOCARTA_PTDINS_PATHWAY	Details ...	16	0.47815925	1.488006	0.018518519	1	0.98	132	tags=19%, list=1%, signal=19%
WONG_ENDMETRIUM_CANCER_UP	WONG_ENDMETRIUM_CANCER_UP	Details ...	15	0.6286331	1.4009999	0.032786883	1	0.99	827	tags=60%, list=7%, signal=65%
LIU_COMMON_CANCER_GENES	LIU_COMMON_CANCER_GENES	Details ...	21	0.4270378	1.3879862	0.11764706	1	0.99	1436	tags=38%, list=13%, signal=44%
KEGG_PENTOSE_PHOSPHATE_PATHWAY	KEGG_PENTOSE_PHOSPHATE_PATHWAY	Details ...	19	0.51413584	1.3644558	0.14583333	1	1	1222	tags=32%, list=11%, signal=35%
WANG_BARRETTS_ESOPHAGUS_DN	WANG_BARRETTS_ESOPHAGUS_DN	Details ...	22	0.4584028	1.3541956	0.07692308	1	1	223	tags=18%, list=2%, signal=19%
BIOCARTA_MPR_PATHWAY	BIOCARTA_MPR_PATHWAY	Details ...	22	0.45345128	1.349005	0.10526316	1	1	1574	tags=32%, list=14%, signal=37%
DOANE_BREAST_CANCER_ESR1_DN	DOANE_BREAST_CANCER_ESR1_DN	Details ...	31	0.48791993	1.311501	0.12727273	1	1	1397	tags=42%, list=12%, signal=48%
CHNG_MULTIPLE_MYELOMA_HYPERPLOID_UP	CHNG_MULTIPLE_MYELOMA_HYPERPLOID_UP	Details ...	34	0.33033785	1.3049912	0.24	1	1	66	tags=9%, list=1%, signal=9%
REACTOME_CDC20_PHOSPHO_APC_MEDIATED_DEGRADATION_OF_CYCLIN_A	REACTOME_CDC20_PHOSPHO_APC_MEDIATED_DEGRADATION_OF_CYCLIN_A	Details ...	51	0.3786702	1.2693765	0.36	1	1	1993	tags=31%, list=18%, signal=38%
CHANG_CYCLING_GENES	CHANG_CYCLING_GENES	Details ...	29	0.6440636	1.2562423	0.30232558	1	1	1836	tags=55%, list=16%, signal=66%
CROONQUIST_NRAS_VS_STROMAL_STIMULATION_UP	CROONQUIST_NRAS_VS_STROMAL_STIMULATION_UP	Details ...	20	0.4860398	1.2495643	0.14285715	1	1	261	tags=20%, list=2%, signal=20%
RICKMAN_HEAD_AND_NECK_CANCER_C	RICKMAN_HEAD_AND_NECK_CANCER_C	Details ...	47	0.41733012	1.2444255	0.125	1	1	1733	tags=43%, list=15%, signal=50%
REACTOME_INSULIN_SYNTHESIS_AND_SECRETION	REACTOME_INSULIN_SYNTHESIS_AND_SECRETION	Details ...	87	0.19515094	1.2348871	0.17307693	1	1	171	tags=6%, list=2%, signal=6%
REACTOME_RNA_POLYMERASE_III_TRANSCRIPTION	REACTOME_RNA_POLYMERASE_III_TRANSCRIPTION	Details ...	22	0.36969683	1.2271628	0.25454545	1	1	559	tags=9%, list=5%, signal=10%
MARTORIATI_MDM4_TARGETS_NEUROEPITHELIUM_UP	MARTORIATI_MDM4_TARGETS_NEUROEPITHELIUM_UP	Details ...	76	0.3817564	1.2187672	0.29787233	1	1	1356	tags=32%, list=12%, signal=36%
SCHLOSSER_SERUM_RESPONSE_UP	SCHLOSSER_SERUM_RESPONSE_UP	Details ...	77	0.27726266	1.2080991	0.15254237	1	1	1660	tags=23%, list=15%, signal=27%
REACTOME_AUTODEGRADATION_OF_CDH1_BY_CDH1_APC	REACTOME_AUTODEGRADATION_OF_CDH1_BY_CDH1_APC	Details ...	46	0.3333658	1.2054683	0.30612245	1	1	1993	tags=30%, list=18%, signal=37%
DASU_IL6_SIGNALING_SCAR_UP	DASU_IL6_SIGNALING_SCAR_UP	Details ...	17	0.443206	1.2001319	0.22916667	1	1	1681	tags=47%, list=15%, signal=55%
REACTOME_REGULATION_OF_APC_ACTIVATORS_BETWEEN_G1_S_AND_EARLY_ANAPHASE	REACTOME_REGULATION_OF_APC_ACTIVATORS_BETWEEN_G1_S_AND_EARLY_ANAPHASE	Details ...	55	0.35803184	1.1994828	0.31914893	1	1	1993	tags=31%, list=18%, signal=37%
WU_APOPTOSIS_BY_CDKN1A_VIA_TP53	WU_APOPTOSIS_BY_CDKN1A_VIA_TP53	Details ...	19	0.5282951	1.1960034	0.31914893	1	1	1457	tags=47%, list=13%, signal=54%
SCIAN_CELL_CYCLE_TARGETS_OF_TP53_AND_TP73_DN	SCIAN_CELL_CYCLE_TARGETS_OF_TP53_AND_TP73_DN	Details ...	19	0.5444484	1.1877745	0.3617021	1	1	430	tags=37%, list=4%, signal=38%
BARRIER_CANCER_RELAPSE_NORMAL_SAMPLE_DN	BARRIER_CANCER_RELAPSE_NORMAL_SAMPLE_DN	Details ...	15	0.37687275	1.1831425	0.25925925	1	1	2405	tags=53%, list=21%, signal=68%
REACTOME_SCF_BETA_TRCP_MEDIATED_DEGRADATION_OF_EMI1	REACTOME_SCF_BETA_TRCP_MEDIATED_DEGRADATION_OF_EMI1	Details ...	40	0.34552085	1.1742384	0.30612245	1	1	1993	tags=30%, list=18%, signal=36%
LANDIS_ERBB2_BREAST_TUMORS_65_UP	LANDIS_ERBB2_BREAST_TUMORS_65_UP	Details ...	19	0.4741586	1.1698252	0.28	1	1	1591	tags=37%, list=14%, signal=43%
NAKAYAMA_SOFT_TISSUE_TUMORS_PCA2_UP	NAKAYAMA_SOFT_TISSUE_TUMORS_PCA2_UP	Details ...	59	0.41568643	1.166645	0.26530612	1	1	1312	tags=39%, list=12%, signal=44%
CHENG_RESPONSE_TO_NICKEL_ACETATE	CHENG_RESPONSE_TO_NICKEL_ACETATE	Details ...	16	0.3893422	1.1661342	0.25	1	1	169	tags=13%, list=2%, signal=13%
KEGG_WNT_SIGNALING_PATHWAY	KEGG_WNT_SIGNALING_PATHWAY	Details ...	106	0.27821687	1.1613832	0.09090909	1	1	782	tags=18%, list=7%, signal=19%
REACTOME_SIGNALLING_TO_RAS	REACTOME_SIGNALLING_TO_RAS	Details ...	18	0.33654422	1.1553972	0.3018868	1	1	1508	tags=28%, list=13%, signal=32%
JAIN_NFKB_SIGNALING	JAIN_NFKB_SIGNALING	Details ...	46	0.26927778	1.1542983	0.28070176	1	1	1043	tags=15%, list=9%, signal=17%
MODY_HIPPOCAMPUS_PRENATAL	MODY_HIPPOCAMPUS_PRENATAL	Details ...	21	0.40104204	1.1501786	0.3125	1	1	734	tags=29%, list=7%, signal=31%
MCBRYAN_PUBERTAL_BREAST_3_4WK_DN	MCBRYAN_PUBERTAL_BREAST_3_4WK_DN	Details ...	33	0.36212847	1.1272311	0.25862068	1	1	433	tags=18%, list=4%, signal=19%
LIAO_HAVE_SOX4_BINDING_SITES	LIAO_HAVE_SOX4_BINDING_SITES	Details ...	24	0.3840593	1.1270145	0.2631579	1	1	511	tags=21%, list=5%, signal=22%
SEITZ_NEOPLASTIC_TRANSFORMATION_BY_8P_DELETION_DN	SEITZ_NEOPLASTIC_TRANSFORMATION_BY_8P_DELETION_DN	Details ...	20	0.42662653	1.107486	0.37037036	1	1	1800	tags=45%, list=16%, signal=54%
REACTOME_REGULATION_OF_GLUCOKINASE_BY_GLUCOKINASE_REGULATORY_PROTEIN	REACTOME_REGULATION_OF_GLUCOKINASE_BY_GLUCOKINASE_REGULATORY_PROTEIN	Details ...	18	0.36381084	1.1050595	0.32608697	1	1	2188	tags=44%, list=20%, signal=55%
KEGG_ANTIGEN_PROCESSING_AND_PRESENTATION	KEGG_ANTIGEN_PROCESSING_AND_PRESENTATION	Details ...	34	0.35062248	1.1045645	0.31034482	1	1	1407	tags=26%, list=13%, signal=30%
EINAV_INTERFERON_SIGNATURE_IN_CANCER	EINAV_INTERFERON_SIGNATURE_IN_CANCER	Details ...	15	0.5644984	1.103664	0.42307693	1	1	1334	tags=40%, list=12%, signal=45%
JAEGER_METASTASIS_UP	JAEGER_METASTASIS_UP	Details ...	28	0.4095285	1.1015111	0.37254903	1	1	1140	tags=32%, list=10%, signal=36%
ST_WNT_BETA_CATENIN_PATHWAY	ST_WNT_BETA_CATENIN_PATHWAY	Details ...	24	0.44607452	1.099269	0.3529412	1	1	404	tags=25%, list=4%, signal=26%
LIANG_HEMATOPOIESIS_STEM_CELL_NUMBER_LARGE_VS_TINY_UP	LIANG_HEMATOPOIESIS_STEM_CELL_NUMBER_LARGE_VS_TINY_UP	Details ...	36	0.32854939	1.0980572	0.37037036	1	1	911	tags=17%, list=8%, signal=18%
ZHANG_RESPONSE_TO_CANTHARIDIN_DN	ZHANG_RESPONSE_TO_CANTHARIDIN_DN	Details ...	40	0.36322156	1.0943956	0.3478261	1	1	369	tags=13%, list=3%, signal=13%
REACTOME_SNRNP_ASSEMBLY	REACTOME_SNRNP_ASSEMBLY	Details ...	29	0.36420816	1.0939914	0.36956522	1	1	2188	tags=45%, list=20%, signal=56%
BIOCARTA_ACTINY_PATHWAY	BIOCARTA_ACTINY_PATHWAY	Details ...	16	0.35871	1.0938948	0.31034482	1	1	1574	tags=31%, list=14%, signal=36%
HOSHIDA_LIVER_CANCER_SUBCLASS_S2	HOSHIDA_LIVER_CANCER_SUBCLASS_S2	Details ...	80	0.23584582	1.088929	0.32608697	1	1	1873	tags=31%, list=17%, signal=37%
PENG_LEUCINE_DEPRIVATION_DN	PENG_LEUCINE_DEPRIVATION_DN	Details ...	36	0.2599659	1.0884534	0.3888889	1	1	1763	tags=22%, list=16%, signal=26%
ZHAN_MULTIPLE_MYELOMA_PR_UP	ZHAN_MULTIPLE_MYELOMA_PR_UP	Details ...	22	0.5409869	1.0864836	0.4883721	1	1	1089	tags=41%, list=10%, signal=45%
PENG_LEUCINE_DEPRIVATION_UP	PENG_LEUCINE_DEPRIVATION_UP	Details ...	18	0.3902616	1.0859054	0.29787233	1	1	2137	tags=44%, list=19%, signal=55%
SU_TESTIS	SU_TESTIS	Details ...	44	0.35332862	1.0727843	0.42857143	1	1	1099	tags=27%, list=10%, signal=30%
LANDIS_ERBB2_BREAST_PRENEOPLASTIC_UP	LANDIS_ERBB2_BREAST_PRENEOPLASTIC_UP	Details ...	20	0.4546712	1.0727022	0.48076922	1	1	2419	tags=55%, list=22%, signal=70%
CAIRO_HEPATOBLASTOMA_UP	CAIRO_HEPATOBLASTOMA_UP	Details ...	121	0.24535497	1.0641214	0.34	1	1	1431	tags=22%, list=13%, signal=25%
LI_LUNG_CANCER	LI_LUNG_CANCER	Details ...	29	0.3130136	1.0627781	0.3846154	1	1	2183	tags=38%, list=19%, signal=47%
LANDIS_ERBB2_BREAST_TUMORS_324_UP	LANDIS_ERBB2_BREAST_TUMORS_324_UP	Details ...	122	0.31230223	1.0600009	0.3846154	1	1	1170	tags=22%, list=10%, signal=24%
REACTOME_METAL_ION_SLC_TRANSPORTERS	REACTOME_METAL_ION_SLC_TRANSPORTERS	Details ...	16	0.38496917	1.0558641	0.3392857	1	1	1180	tags=19%, list=11%, signal=21%
SCHEIDEREIT_IKK_INTERACTING_PROTEINS	SCHEIDEREIT_IKK_INTERACTING_PROTEINS	Details ...	15	0.36473817	1.0556763	0.44827586	1	1	1851	tags=33%, list=17%, signal=40%
KEGG_PYRUVATE_METABOLISM	KEGG_PYRUVATE_METABOLISM	Details ...	29	0.34534156	1.0543059	0.34042552	1	1	1555	tags=24%, list=14%, signal=28%
ROSTY_CERVICAL_CANCER_PROLIFERATION_CLUSTER	ROSTY_CERVICAL_CANCER_PROLIFERATION_CLUSTER	Details ...	84	0.4875473	1.050686	0.5	1	1	1312	tags=38%, list=12%, signal=43%
GARGALOVIC_RESPONSE_TO_OXIDIZED_PHOSPHOLIPIDS_TURQUOISE_DN	GARGALOVIC_RESPONSE_TO_OXIDIZED_PHOSPHOLIPIDS_TURQUOISE_DN	Details ...	23	0.3811732	1.0484742	0.3529412	1	1	1745	tags=35%, list=16%, signal=41%
CHESLER_BRAIN_HIGHEST_EXPRESSION	CHESLER_BRAIN_HIGHEST_EXPRESSION	Details ...	25	0.30365527	1.0460526	0.37254903	1	1	1287	tags=24%, list=11%, signal=27%
ODONNELL_TARGETS_OF_MYC_AND_TFRC_DN	ODONNELL_TARGETS_OF_MYC_AND_TFRC_DN	Details ...	23	0.51826453	1.0445588	0.45652175	1	1	1836	tags=48%, list=16%, signal=57%
REACTOME_GLUCOSE_TRANSPORT	REACTOME_GLUCOSE_TRANSPORT		25	0.29262713	1.0440564	0.37209302	1	1	2188	tags=40%, list=20%, signal=50%
KEGG_NON_SMALL_CELL_LUNG_CANCER	KEGG_NON_SMALL_CELL_LUNG_CANCER		29	0.29524037	1.0432107	0.37777779	1	1	1481	tags=21%, list=13%, signal=24%
YU_MYC_TARGETS_UP	YU_MYC_TARGETS_UP		27	0.4783136	1.042212	0.42553192	1	1	1816	tags=52%, list=16%, signal=62%
SHEPARD_CRUSH_AND_BURN_MUTANT_DN	SHEPARD_CRUSH_AND_BURN_MUTANT_DN		100	0.2913013	1.0402731	0.38297874	1	1	1151	tags=26%, list=10%, signal=29%
NADERI_BREAST_CANCER_PROGNOSIS_UP	NADERI_BREAST_CANCER_PROGNOSIS_UP		26	0.48749352	1.0397595	0.5263158	1	1	1626	tags=42%, list=15%, signal=49%
SENGUPTA_NASOPHARYNGEAL_CARCINOMA_WITH_LMP1_DN	SENGUPTA_NASOPHARYNGEAL_CARCINOMA_WITH_LMP1_DN		77	0.32480955	1.0348891	0.3548387	1	1	1393	tags=34%, list=12%, signal=38%
SOTIRIOU_BREAST_CANCER_GRADE_1_VS_3_DN	SOTIRIOU_BREAST_CANCER_GRADE_1_VS_3_DN		27	0.3085253	1.031516	0.43103448	1	1	261	tags=15%, list=2%, signal=15%
HOFFMANN_PRE_BI_TO_LARGE_PRE_BII_LYMPHOCYTE_UP	HOFFMANN_PRE_BI_TO_LARGE_PRE_BII_LYMPHOCYTE_UP		15	0.43721518	1.0312573	0.42105263	1	1	878	tags=33%, list=8%, signal=36%
KEGG_PROTEASOME	KEGG_PROTEASOME		36	0.28285506	1.0294065	0.39215687	1	1	2022	tags=31%, list=18%, signal=37%
SMID_BREAST_CANCER_RELAPSE_IN_LUNG_UP	SMID_BREAST_CANCER_RELAPSE_IN_LUNG_UP		15	0.43140635	1.0237235	0.4318182	1	1	1773	tags=47%, list=16%, signal=55%
WANG_ESOPHAGUS_CANCER_VS_NORMAL_DN	WANG_ESOPHAGUS_CANCER_VS_NORMAL_DN		57	0.2594751	1.0235761	0.45614034	1	1	1987	tags=32%, list=18%, signal=38%
CREIGHTON_AKT1_SIGNALING_VIA_MTOR_DN	CREIGHTON_AKT1_SIGNALING_VIA_MTOR_DN		18	0.30430648	1.0202239	0.4074074	1	1	1986	tags=33%, list=18%, signal=40%
BOYAULT_LIVER_CANCER_SUBCLASS_G1_UP	BOYAULT_LIVER_CANCER_SUBCLASS_G1_UP		68	0.27525634	1.0199772	0.43396226	1	1	1708	tags=26%, list=15%, signal=31%
YAO_TEMPORAL_RESPONSE_TO_PROGESTERONE_CLUSTER_14	YAO_TEMPORAL_RESPONSE_TO_PROGESTERONE_CLUSTER_14		97	0.23308888	1.0193479	0.4117647	1	1	1849	tags=26%, list=17%, signal=31%
NAGASHIMA_NRG1_SIGNALING_DN	NAGASHIMA_NRG1_SIGNALING_DN		23	0.3678245	1.0188979	0.4509804	1	1	729	tags=26%, list=7%, signal=28%
ODONNELL_METASTASIS_DN	ODONNELL_METASTASIS_DN		16	0.3342872	1.0183688	0.48	1	1	7459	tags=100%, list=67%, signal=299%
ZHAN_MULTIPLE_MYELOMA_CD1_UP	ZHAN_MULTIPLE_MYELOMA_CD1_UP		28	0.33186844	1.0158402	0.45	1	1	2098	tags=43%, list=19%, signal=53%
PACHER_TARGETS_OF_IGF1_AND_IGF2_UP	PACHER_TARGETS_OF_IGF1_AND_IGF2_UP		21	0.34157798	1.0122718	0.4528302	1	1	1235	tags=33%, list=11%, signal=37%
BERNARD_PPAPDC1B_TARGETS_UP	BERNARD_PPAPDC1B_TARGETS_UP		18	0.38372216	1.0121276	0.42	1	1	2148	tags=28%, list=19%, signal=34%
CREIGHTON_AKT1_SIGNALING_VIA_MTOR_UP	CREIGHTON_AKT1_SIGNALING_VIA_MTOR_UP		29	0.29602244	1.010637	0.48214287	1	1	598	tags=14%, list=5%, signal=15%
TONG_INTERACT_WITH_PTTG1	TONG_INTERACT_WITH_PTTG1		31	0.28063393	1.0104268	0.40384614	1	1	1160	tags=19%, list=10%, signal=22%
REACTOME_REV_MEDIATED_NUCLEAR_EXPORT_OF_HIV1_RNA	REACTOME_REV_MEDIATED_NUCLEAR_EXPORT_OF_HIV1_RNA		18	0.3587264	1.0085082	0.4347826	1	1	2188	tags=39%, list=20%, signal=48%
XU_HGF_TARGETS_REPRESSED_BY_AKT1_DN	XU_HGF_TARGETS_REPRESSED_BY_AKT1_DN		46	0.29745042	1.0073462	0.43548387	1	1	978	tags=22%, list=9%, signal=24%
GRADE_COLON_CANCER_UP	GRADE_COLON_CANCER_UP		410	0.17168094	1.004178	0.3653846	1	1	1922	tags=20%, list=17%, signal=24%
REACTOME_INTRINSIC_PATHWAY_FOR_APOPTOSIS	REACTOME_INTRINSIC_PATHWAY_FOR_APOPTOSIS		16	0.35894725	1.0032681	0.5	1	1	1953	tags=38%, list=17%, signal=45%
MARIADASON_RESPONSE_TO_CURCUMIN_SULINDAC_5	MARIADASON_RESPONSE_TO_CURCUMIN_SULINDAC_5		17	0.3074737	1.0003437	0.41379312	1	1	1663	tags=35%, list=15%, signal=41%
SEMENZA_HIF1_TARGETS	SEMENZA_HIF1_TARGETS		25	0.39594236	0.99746895	0.4509804	1	1	851	tags=24%, list=8%, signal=26%
REACTOME_NUCLEAR_IMPORT_OF_REV_PROTEIN	REACTOME_NUCLEAR_IMPORT_OF_REV_PROTEIN		18	0.37323427	0.99367017	0.4878049	1	1	2297	tags=44%, list=21%, signal=56%
TCGA_GLIOBLASTOMA_COPY_NUMBER_UP	TCGA_GLIOBLASTOMA_COPY_NUMBER_UP		34	0.27397972	0.99133056	0.4347826	1	1	734	tags=15%, list=7%, signal=16%
CHOW_RASSF1_TARGETS_DN	CHOW_RASSF1_TARGETS_DN		18	0.27344587	0.9884245	0.46153846	1	1	2350	tags=44%, list=21%, signal=56%
REACTOME_STABILIZATION_OF_P53	REACTOME_STABILIZATION_OF_P53		36	0.2795389	0.9826724	0.46153846	1	1	1993	tags=28%, list=18%, signal=34%
BECKER_TAMOXIFEN_RESISTANCE_UP	BECKER_TAMOXIFEN_RESISTANCE_UP		28	0.3311076	0.9806345	0.5	1	1	1254	tags=32%, list=11%, signal=36%
HUPER_BREAST_BASAL_VS_LUMINAL_UP	HUPER_BREAST_BASAL_VS_LUMINAL_UP		31	0.3740604	0.98054916	0.5535714	1	1	1012	tags=26%, list=9%, signal=28%
LEE_EARLY_T_LYMPHOCYTE_UP	LEE_EARLY_T_LYMPHOCYTE_UP		43	0.35865352	0.976609	0.4375	1	1	1089	tags=30%, list=10%, signal=33%
REACTOME_PYRIMIDINE_METABOLISM	REACTOME_PYRIMIDINE_METABOLISM		15	0.34738034	0.97645897	0.5	1	1	2837	tags=53%, list=25%, signal=71%
REACTOME_SCF_SKP2_MEDIATED_DEGRADATION_OF_P27_P21	REACTOME_SCF_SKP2_MEDIATED_DEGRADATION_OF_P27_P21		44	0.2932656	0.9763143	0.5102041	1	1	2744	tags=39%, list=25%, signal=51%
YAGI_AML_RELAPSE_PROGNOSIS	YAGI_AML_RELAPSE_PROGNOSIS		27	0.2768956	0.9737679	0.51785713	1	1	1602	tags=26%, list=14%, signal=30%
REACTOME_NEF_MEDIATES_DOWN_MODULATION_OF_CELL_SURFACE_RECEPTORS_BY_RECRUITING_THEM_TO_CLATHRIN_ADAPTERS	REACTOME_NEF_MEDIATES_DOWN_MODULATION_OF_CELL_SURFACE_RECEPTORS_BY_RECRUITING_THEM_TO_CLATHRIN_ADAPTERS		15	0.3385889	0.9703937	0.44642857	1	1	1055	tags=20%, list=9%, signal=22%
REACTOME_NEP_NS2_INTERACTS_WITH_THE_CELLULAR_EXPORT_MACHINERY	REACTOME_NEP_NS2_INTERACTS_WITH_THE_CELLULAR_EXPORT_MACHINERY		17	0.36893895	0.9697139	0.4651163	1	1	2188	tags=41%, list=20%, signal=51%
KEGG_ABC_TRANSPORTERS	KEGG_ABC_TRANSPORTERS		27	0.33397308	0.96813744	0.5192308	1	1	1892	tags=37%, list=17%, signal=44%
RASHI_RESPONSE_TO_IONIZING_RADIATION_3	RASHI_RESPONSE_TO_IONIZING_RADIATION_3		34	0.2755421	0.9667982	0.5	1	1	1994	tags=24%, list=18%, signal=29%
AKL_HTLV1_INFECTION_UP	AKL_HTLV1_INFECTION_UP		21	0.3057544	0.95848686	0.53968257	1	1	1203	tags=33%, list=11%, signal=37%
LAIHO_COLORECTAL_CANCER_SERRATED_DN	LAIHO_COLORECTAL_CANCER_SERRATED_DN		47	0.2492865	0.9550499	0.509434	1	1	1064	tags=15%, list=10%, signal=16%
JIANG_HYPOXIA_CANCER	JIANG_HYPOXIA_CANCER		42	0.24260317	0.9541362	0.48979592	1	1	1413	tags=24%, list=13%, signal=27%
REACTOME_P53_INDEPENDENT_DNA_DAMAGE_RESPONSE	REACTOME_P53_INDEPENDENT_DNA_DAMAGE_RESPONSE		37	0.26570785	0.9495587	0.44230768	1	1	1993	tags=27%, list=18%, signal=33%
BREDEMEYER_RAG_SIGNALING_VIA_ATM_NOT_VIA_NFKB_DN	BREDEMEYER_RAG_SIGNALING_VIA_ATM_NOT_VIA_NFKB_DN		28	0.27831203	0.9487615	0.64705884	1	1	601	tags=14%, list=5%, signal=15%
KORKOLA_EMBRYONAL_CARCINOMA_UP	KORKOLA_EMBRYONAL_CARCINOMA_UP		31	0.29235312	0.9472702	0.58064514	1	1	880	tags=23%, list=8%, signal=24%
CHANG_IMMORTALIZED_BY_HPV31_DN	CHANG_IMMORTALIZED_BY_HPV31_DN		32	0.33965907	0.9407318	0.5	1	1	1538	tags=34%, list=14%, signal=40%
KEGG_BIOSYNTHESIS_OF_UNSATURATED_FATTY_ACIDS	KEGG_BIOSYNTHESIS_OF_UNSATURATED_FATTY_ACIDS		18	0.31030518	0.93893844	0.54761904	1	1	1520	tags=28%, list=14%, signal=32%
BROWNE_HCMV_INFECTION_1HR_DN	BROWNE_HCMV_INFECTION_1HR_DN		121	0.19960494	0.93888193	0.67241377	1	1	701	tags=10%, list=6%, signal=10%
WANG_LMO4_TARGETS_UP	WANG_LMO4_TARGETS_UP		183	0.18599072	0.93787843	0.55932206	1	1	1551	tags=17%, list=14%, signal=20%
VECCHI_GASTRIC_CANCER_EARLY_UP	VECCHI_GASTRIC_CANCER_EARLY_UP		231	0.28442293	0.9356548	0.4680851	1	1	1705	tags=29%, list=15%, signal=33%
ROVERSI_GLIOMA_LOH_REGIONS	ROVERSI_GLIOMA_LOH_REGIONS		28	0.30185533	0.9346121	0.64	1	1	1134	tags=21%, list=10%, signal=24%
NUTT_GBM_VS_AO_GLIOMA_UP	NUTT_GBM_VS_AO_GLIOMA_UP		30	0.29689386	0.93316704	0.5740741	1	1	823	tags=20%, list=7%, signal=22%
MATTIOLI_MGUS_VS_PCL	MATTIOLI_MGUS_VS_PCL		64	0.22552522	0.93147653	0.56	1	1	1323	tags=17%, list=12%, signal=19%
HOUSTIS_ROS	HOUSTIS_ROS		26	0.28363743	0.9277713	0.60655737	1	1	344	tags=12%, list=3%, signal=12%
LE_EGR2_TARGETS_UP	LE_EGR2_TARGETS_UP		75	0.35043877	0.9267245	0.44680852	1	1	1900	tags=41%, list=17%, signal=49%
RUGO_RESPONSE_TO_GAMMA_RADIATION	RUGO_RESPONSE_TO_GAMMA_RADIATION		34	0.24524567	0.9266652	0.62068963	1	1	1278	tags=24%, list=11%, signal=26%
KYNG_DNA_DAMAGE_BY_GAMMA_RADIATION	KYNG_DNA_DAMAGE_BY_GAMMA_RADIATION		34	0.24524567	0.9266652	0.62068963	1	1	1278	tags=24%, list=11%, signal=26%
SESTO_RESPONSE_TO_UV_C7	SESTO_RESPONSE_TO_UV_C7		49	0.25381652	0.92238903	0.5740741	1	1	1893	tags=35%, list=17%, signal=42%
VANTVEER_BREAST_CANCER_POOR_PROGNOSIS	VANTVEER_BREAST_CANCER_POOR_PROGNOSIS		26	0.30684718	0.922149	0.59615386	1	1	1141	tags=27%, list=10%, signal=30%
KEGG_GLYCOLYSIS_GLUCONEOGENESIS	KEGG_GLYCOLYSIS_GLUCONEOGENESIS		48	0.29649976	0.9205012	0.5833333	1	1	1654	tags=27%, list=15%, signal=32%
KEGG_THYROID_CANCER	KEGG_THYROID_CANCER		16	0.32322925	0.9180207	0.6136364	1	1	1927	tags=38%, list=17%, signal=45%
WNT_SIGNALING	WNT_SIGNALING		67	0.23409781	0.916153	0.66071427	1	1	691	tags=15%, list=6%, signal=16%
REACTOME_METABOLISM_OF_RNA	REACTOME_METABOLISM_OF_RNA		56	0.24144398	0.91586787	0.53061223	1	1	1901	tags=29%, list=17%, signal=34%
REACTOME_RNA_POLYMERASE_I_III_AND_MITOCHONDRIAL_TRANSCRIPTION	REACTOME_RNA_POLYMERASE_I_III_AND_MITOCHONDRIAL_TRANSCRIPTION		47	0.23496763	0.91544443	0.5185185	1	1	559	tags=6%, list=5%, signal=7%
SUNG_METASTASIS_STROMA_DN	SUNG_METASTASIS_STROMA_DN		26	0.3150514	0.91481644	0.5869565	1	1	1445	tags=31%, list=13%, signal=35%
LEE_METASTASIS_AND_ALTERNATIVE_SPLICING_DN	LEE_METASTASIS_AND_ALTERNATIVE_SPLICING_DN		29	0.26945433	0.914155	0.64	1	1	1088	tags=28%, list=10%, signal=30%
ZHAN_MULTIPLE_MYELOMA_MS_DN	ZHAN_MULTIPLE_MYELOMA_MS_DN		18	0.32059506	0.9133134	0.5849057	1	1	109	tags=11%, list=1%, signal=11%
SHEPARD_BMYB_TARGETS	SHEPARD_BMYB_TARGETS		39	0.3220799	0.91327226	0.5652174	1	1	518	tags=23%, list=5%, signal=24%
MOOTHA_GLYCOLYSIS	MOOTHA_GLYCOLYSIS		15	0.39205703	0.9095778	0.62	1	1	1654	tags=40%, list=15%, signal=47%
KORKOLA_CORRELATED_WITH_POU5F1	KORKOLA_CORRELATED_WITH_POU5F1		16	0.28397554	0.90496594	0.6229508	1	1	1590	tags=25%, list=14%, signal=29%
KEGG_VIBRIO_CHOLERAE_INFECTION	KEGG_VIBRIO_CHOLERAE_INFECTION		38	0.22698036	0.90430117	0.59322035	1	1	1310	tags=16%, list=12%, signal=18%
PELLICCIOTTA_HDAC_IN_ANTIGEN_PRESENTATION_UP	PELLICCIOTTA_HDAC_IN_ANTIGEN_PRESENTATION_UP		49	0.2296199	0.90398175	0.6458333	1	1	823	tags=10%, list=7%, signal=11%
HAHTOLA_MYCOSIS_FUNGOIDES_SKIN_DN	HAHTOLA_MYCOSIS_FUNGOIDES_SKIN_DN		17	0.34151924	0.90395	0.55172414	1	1	2040	tags=35%, list=18%, signal=43%
REACTOME_COLLAGEN_MEDIATED_ACTIVATION_CASCADE	REACTOME_COLLAGEN_MEDIATED_ACTIVATION_CASCADE		15	0.36828953	0.9037847	0.5833333	1	1	462	tags=13%, list=4%, signal=14%
CAFFAREL_RESPONSE_TO_THC_DN	CAFFAREL_RESPONSE_TO_THC_DN		19	0.36839348	0.90209293	0.5813953	1	1	1431	tags=32%, list=13%, signal=36%
JAEGER_METASTASIS_DN	JAEGER_METASTASIS_DN		145	0.29588228	0.9014174	0.65	1	1	1012	tags=25%, list=9%, signal=27%
KEGG_BASAL_CELL_CARCINOMA	KEGG_BASAL_CELL_CARCINOMA		39	0.26130953	0.9002014	0.6730769	1	1	946	tags=21%, list=8%, signal=22%
COLDREN_GEFITINIB_RESISTANCE_DN	COLDREN_GEFITINIB_RESISTANCE_DN		123	0.30993915	0.8998004	0.53333336	1	1	1055	tags=22%, list=9%, signal=24%
LI_WILMS_TUMOR_VS_FETAL_KIDNEY_1_DN	LI_WILMS_TUMOR_VS_FETAL_KIDNEY_1_DN		111	0.2832241	0.89812106	0.5365854	1	1	1826	tags=29%, list=16%, signal=34%
XU_CREBBP_TARGETS_UP	XU_CREBBP_TARGETS_UP		20	0.33597475	0.8966614	0.63265306	1	1	2771	tags=45%, list=25%, signal=60%
LOCKWOOD_AMPLIFIED_IN_LUNG_CANCER	LOCKWOOD_AMPLIFIED_IN_LUNG_CANCER		117	0.17841586	0.89649636	0.62068963	1	1	2232	tags=28%, list=20%, signal=35%
LIN_APC_TARGETS	LIN_APC_TARGETS		35	0.23937176	0.8961224	0.56363636	1	1	1436	tags=23%, list=13%, signal=26%
MARTORIATI_MDM4_TARGETS_FETAL_LIVER_UP	MARTORIATI_MDM4_TARGETS_FETAL_LIVER_UP		76	0.28902245	0.8954634	0.6041667	1	1	1209	tags=21%, list=11%, signal=23%
BENPORATH_PROLIFERATION	BENPORATH_PROLIFERATION		89	0.33200178	0.89520675	0.53333336	1	1	1877	tags=31%, list=17%, signal=37%
RICKMAN_TUMOR_DIFFERENTIATED_MODERATELY_VS_POORLY_UP	RICKMAN_TUMOR_DIFFERENTIATED_MODERATELY_VS_POORLY_UP		20	0.35366812	0.89401114	0.5744681	1	1	806	tags=20%, list=7%, signal=22%
RICKMAN_TUMOR_DIFFERENTIATED_MODERATELY_VS_POORLY_DN	RICKMAN_TUMOR_DIFFERENTIATED_MODERATELY_VS_POORLY_DN		20	0.35366812	0.89401114	0.5744681	1	1	806	tags=20%, list=7%, signal=22%
NOJIMA_SFRP2_TARGETS_DN	NOJIMA_SFRP2_TARGETS_DN		15	0.39234135	0.88785404	0.72727275	1	1	1544	tags=40%, list=14%, signal=46%
REACTOME_CYCLIN_E_ASSOCIATED_EVENTS_DURING_G1_S_TRANSITION_	REACTOME_CYCLIN_E_ASSOCIATED_EVENTS_DURING_G1_S_TRANSITION_		49	0.26236248	0.8869256	0.56	1	1	1993	tags=29%, list=18%, signal=35%
HUANG_DASATINIB_RESISTANCE_DN	HUANG_DASATINIB_RESISTANCE_DN		37	0.27467033	0.8847522	0.5185185	1	1	2310	tags=38%, list=21%, signal=48%
REACTOME_PI3K_AKT_SIGNALLING	REACTOME_PI3K_AKT_SIGNALLING		16	0.31777707	0.88467944	0.5614035	1	1	1151	tags=19%, list=10%, signal=21%
BIOCARTA_MYOSIN_PATHWAY	BIOCARTA_MYOSIN_PATHWAY		16	0.31987432	0.884487	0.640625	1	1	1232	tags=25%, list=11%, signal=28%
WHITEFORD_PEDIATRIC_CANCER_MARKERS	WHITEFORD_PEDIATRIC_CANCER_MARKERS		66	0.35471788	0.88306946	0.4883721	1	1	1727	tags=35%, list=15%, signal=41%
OUYANG_PROSTATE_CANCER_MARKERS	OUYANG_PROSTATE_CANCER_MARKERS		15	0.29544133	0.8827831	0.627451	1	1	39	tags=7%, list=0%, signal=7%
PARK_APL_PATHOGENESIS_DN	PARK_APL_PATHOGENESIS_DN		26	0.32196805	0.88034904	0.65	1	1	884	tags=19%, list=8%, signal=21%
SMID_BREAST_CANCER_RELAPSE_IN_BONE_DN	SMID_BREAST_CANCER_RELAPSE_IN_BONE_DN		183	0.23728175	0.8801356	0.6896552	1	1	1430	tags=21%, list=13%, signal=23%
CHIANG_LIVER_CANCER_SUBCLASS_PROLIFERATION_UP	CHIANG_LIVER_CANCER_SUBCLASS_PROLIFERATION_UP		90	0.29460955	0.87712497	0.5555556	1	1	1430	tags=29%, list=13%, signal=33%
ODONNELL_TFRC_TARGETS_DN	ODONNELL_TFRC_TARGETS_DN		63	0.3450707	0.87626594	0.55813956	1	1	1312	tags=30%, list=12%, signal=34%
ODONNELL_METASTASIS_UP	ODONNELL_METASTASIS_UP		42	0.26338786	0.8756774	0.78431374	1	1	2246	tags=36%, list=20%, signal=45%
MCBRYAN_PUBERTAL_BREAST_6_7WK_DN	MCBRYAN_PUBERTAL_BREAST_6_7WK_DN		62	0.26877648	0.87425894	0.70212764	1	1	502	tags=16%, list=4%, signal=17%
CERVERA_SDHB_TARGETS_1_UP	CERVERA_SDHB_TARGETS_1_UP		55	0.30233794	0.8726284	0.6923077	1	1	878	tags=22%, list=8%, signal=24%
REACTOME_BOTULINUM_NEUROTOXICITY	REACTOME_BOTULINUM_NEUROTOXICITY		15	0.30206233	0.871055	0.66101694	1	1	1774	tags=27%, list=16%, signal=32%
BOYLAN_MULTIPLE_MYELOMA_C_CLUSTER_UP	BOYLAN_MULTIPLE_MYELOMA_C_CLUSTER_UP		20	0.33730134	0.87089944	0.59574467	1	1	1438	tags=35%, list=13%, signal=40%
REACTOME_STRIATED_MUSCLE_CONTRACTION	REACTOME_STRIATED_MUSCLE_CONTRACTION		22	0.4258662	0.8688183	0.5882353	1	1	1074	tags=36%, list=10%, signal=40%
YAO_TEMPORAL_RESPONSE_TO_PROGESTERONE_CLUSTER_10	YAO_TEMPORAL_RESPONSE_TO_PROGESTERONE_CLUSTER_10		52	0.1929575	0.8658902	0.5882353	1	1	2261	tags=23%, list=20%, signal=29%
ZHAN_MULTIPLE_MYELOMA_SUBGROUPS	ZHAN_MULTIPLE_MYELOMA_SUBGROUPS		25	0.2836301	0.86584675	0.5	1	1	8028	tags=100%, list=72%, signal=352%
REACTOME_TRANSPORT_OF_RIBONUCLEOPROTEINS_INTO_THE_HOST_NUCLEUS	REACTOME_TRANSPORT_OF_RIBONUCLEOPROTEINS_INTO_THE_HOST_NUCLEUS		18	0.3054761	0.86403745	0.5555556	1	1	2188	tags=39%, list=20%, signal=48%
KORKOLA_SEMINOMA_UP	KORKOLA_SEMINOMA_UP		31	0.24600415	0.8628456	0.7719298	1	1	1222	tags=19%, list=11%, signal=22%
FURUKAWA_DUSP6_TARGETS_PCI35_DN	FURUKAWA_DUSP6_TARGETS_PCI35_DN		41	0.32948193	0.85583425	0.5652174	1	1	1554	tags=39%, list=14%, signal=45%
NIKOLSKY_BREAST_CANCER_12Q13_Q21_AMPLICON	NIKOLSKY_BREAST_CANCER_12Q13_Q21_AMPLICON		20	0.250492	0.8557885	0.65957445	1	1	8397	tags=100%, list=75%, signal=399%
HEIDENBLAD_AMPLICON_8Q24_DN	HEIDENBLAD_AMPLICON_8Q24_DN		21	0.25997713	0.85510975	0.6818182	1	1	2173	tags=33%, list=19%, signal=41%
REACTOME_TRANSPORT_OF_THE_SLBP_INDEPENDENT_MATURE_MRNA	REACTOME_TRANSPORT_OF_THE_SLBP_INDEPENDENT_MATURE_MRNA		19	0.3035745	0.8538006	0.53488374	1	1	2188	tags=37%, list=20%, signal=46%
YAUCH_HEDGEHOG_SIGNALING_PARACRINE_DN	YAUCH_HEDGEHOG_SIGNALING_PARACRINE_DN		142	0.2436517	0.853309	0.8181818	1	1	888	tags=18%, list=8%, signal=19%
FARMER_BREAST_CANCER_CLUSTER_2	FARMER_BREAST_CANCER_CLUSTER_2		21	0.46112856	0.8520691	0.6097561	1	1	1312	tags=43%, list=12%, signal=48%
BHATI_G2M_ARREST_BY_2METHOXYESTRADIOL_UP	BHATI_G2M_ARREST_BY_2METHOXYESTRADIOL_UP		68	0.22958536	0.8469704	0.75438595	1	1	1949	tags=28%, list=17%, signal=34%
FRASOR_RESPONSE_TO_SERM_OR_FULVESTRANT_DN	FRASOR_RESPONSE_TO_SERM_OR_FULVESTRANT_DN		35	0.38766086	0.84523624	0.5952381	1	1	1761	tags=34%, list=16%, signal=41%
REACTOME_TRANSMEMBRANE_TRANSPORT_OF_SMALL_MOLECULES	REACTOME_TRANSMEMBRANE_TRANSPORT_OF_SMALL_MOLECULES		145	0.22123975	0.84424216	0.8518519	1	1	1319	tags=21%, list=12%, signal=23%
REACTOME_REGULATION_OF_ORNITHINE_DECARBOXYLASE	REACTOME_REGULATION_OF_ORNITHINE_DECARBOXYLASE		40	0.20798832	0.8415108	0.5660377	1	1	1993	tags=25%, list=18%, signal=30%
REACTOME_VIF_MEDIATED_DEGRADATION_OF_APOBEC3G	REACTOME_VIF_MEDIATED_DEGRADATION_OF_APOBEC3G		39	0.22821616	0.8372141	0.5	1	1	1993	tags=26%, list=18%, signal=31%
SABATES_COLORECTAL_ADENOMA_UP	SABATES_COLORECTAL_ADENOMA_UP		70	0.27154055	0.8364889	0.8333333	1	1	795	tags=19%, list=7%, signal=20%
CHUNG_BLISTER_CYTOTOXICITY_UP	CHUNG_BLISTER_CYTOTOXICITY_UP		86	0.18987432	0.8359148	0.7096774	1	1	1626	tags=22%, list=15%, signal=26%
REACTOME_METABOLISM_OF_CARBOHYDRATES	REACTOME_METABOLISM_OF_CARBOHYDRATES		80	0.22418612	0.8349494	0.71428573	1	1	1729	tags=23%, list=15%, signal=26%
REACTOME_SIGNALLING_TO_ERKS	REACTOME_SIGNALLING_TO_ERKS		21	0.24708812	0.83326834	0.70454544	1	1	1508	tags=24%, list=13%, signal=27%
SONG_TARGETS_OF_IE86_CMV_PROTEIN	SONG_TARGETS_OF_IE86_CMV_PROTEIN		32	0.37365854	0.8316274	0.5714286	1	1	2434	tags=41%, list=22%, signal=52%
REACTOME_GLUCOSE_AND_OTHER_SUGAR_SLC_TRANSPORTERS	REACTOME_GLUCOSE_AND_OTHER_SUGAR_SLC_TRANSPORTERS		57	0.2646526	0.83108807	0.7586207	1	1	417	tags=12%, list=4%, signal=13%
BOYAULT_LIVER_CANCER_SUBCLASS_G3_UP	BOYAULT_LIVER_CANCER_SUBCLASS_G3_UP		118	0.22627495	0.8268286	0.60784316	1	1	1367	tags=19%, list=12%, signal=21%
ZHAN_MULTIPLE_MYELOMA_LB_UP	ZHAN_MULTIPLE_MYELOMA_LB_UP		21	0.27607316	0.8265194	0.7719298	1	1	878	tags=19%, list=8%, signal=21%
REACTOME_SYNTHESIS_OF_BILE_ACIDS_AND_BILE_SALTS	REACTOME_SYNTHESIS_OF_BILE_ACIDS_AND_BILE_SALTS		18	0.28625694	0.8248562	0.7777778	1	1	1772	tags=33%, list=16%, signal=40%
FURUKAWA_DUSP6_TARGETS_PCI35_UP	FURUKAWA_DUSP6_TARGETS_PCI35_UP		37	0.2893413	0.8234304	0.754717	1	1	1697	tags=30%, list=15%, signal=35%
CHUANG_OXIDATIVE_STRESS_RESPONSE_UP	CHUANG_OXIDATIVE_STRESS_RESPONSE_UP		18	0.2727	0.82054734	0.7647059	1	1	1125	tags=22%, list=10%, signal=25%
GENTILE_UV_RESPONSE_CLUSTER_D5	GENTILE_UV_RESPONSE_CLUSTER_D5		19	0.23797074	0.8193283	0.6964286	1	1	2015	tags=26%, list=18%, signal=32%
JIANG_TIP30_TARGETS_DN	JIANG_TIP30_TARGETS_DN		18	0.24165699	0.8178304	0.70454544	1	1	425	tags=11%, list=4%, signal=12%
SIG_IL4RECEPTOR_IN_B_LYPHOCYTES	SIG_IL4RECEPTOR_IN_B_LYPHOCYTES		16	0.2507066	0.8152824	0.71428573	1	1	1508	tags=19%, list=13%, signal=22%
BIOCARTA_PROTEASOME_PATHWAY	BIOCARTA_PROTEASOME_PATHWAY		17	0.25087205	0.80878437	0.66	1	1	8392	tags=100%, list=75%, signal=398%
CROONQUIST_IL6_DEPRIVATION_DN	CROONQUIST_IL6_DEPRIVATION_DN		52	0.35442424	0.8087304	0.5869565	1	1	1438	tags=27%, list=13%, signal=31%
AMUNDSON_GAMMA_RADIATION_RESPONSE	AMUNDSON_GAMMA_RADIATION_RESPONSE		25	0.3952538	0.8084267	0.6666667	1	1	1702	tags=40%, list=15%, signal=47%
BOYAULT_LIVER_CANCER_SUBCLASS_G3_DN	BOYAULT_LIVER_CANCER_SUBCLASS_G3_DN		35	0.28217492	0.8080386	0.8035714	1	1	1326	tags=26%, list=12%, signal=29%
BIOCARTA_NO1_PATHWAY	BIOCARTA_NO1_PATHWAY		18	0.27234524	0.8070852	0.7659575	1	1	996	tags=22%, list=9%, signal=24%
CHOI_ATL_STAGE_PREDICTOR	CHOI_ATL_STAGE_PREDICTOR		21	0.21591121	0.8063349	0.7407407	1	1	730	tags=10%, list=7%, signal=10%
SWEET_LUNG_CANCER_KRAS_UP	SWEET_LUNG_CANCER_KRAS_UP		371	0.18597749	0.80593085	0.7903226	1	1	1508	tags=20%, list=13%, signal=22%
FIRESTEIN_PROLIFERATION	FIRESTEIN_PROLIFERATION		89	0.2097553	0.8034215	0.92156863	1	1	1258	tags=18%, list=11%, signal=20%
SCHLESINGER_H3K27ME3_IN_NORMAL_AND_METHYLATED_IN_CANCER	SCHLESINGER_H3K27ME3_IN_NORMAL_AND_METHYLATED_IN_CANCER		15	0.3356362	0.802794	0.82222223	1	1	819	tags=27%, list=7%, signal=29%
REACTOME_DOWN_STREAM_SIGNAL_TRANSDUCTION	REACTOME_DOWN_STREAM_SIGNAL_TRANSDUCTION		25	0.22231592	0.80248284	0.7407407	1	1	326	tags=8%, list=3%, signal=8%
REACTOME_HOST_INTERACTIONS_OF_HIV_FACTORS	REACTOME_HOST_INTERACTIONS_OF_HIV_FACTORS		89	0.1879858	0.80245477	0.60784316	1	1	2406	tags=29%, list=21%, signal=37%
ROME_INSULIN_TARGETS_IN_MUSCLE_UP	ROME_INSULIN_TARGETS_IN_MUSCLE_UP		56	0.17895812	0.8023654	0.779661	1	1	888	tags=9%, list=8%, signal=10%
ZHANG_BREAST_CANCER_PROGENITORS_UP	ZHANG_BREAST_CANCER_PROGENITORS_UP		234	0.24350826	0.80130917	0.6041667	1	1	1900	tags=25%, list=17%, signal=29%
DAIRKEE_TERT_TARGETS_UP	DAIRKEE_TERT_TARGETS_UP		212	0.14467531	0.8008359	0.7962963	1	1	1574	tags=16%, list=14%, signal=18%
KEGG_GLYCEROPHOSPHOLIPID_METABOLISM	KEGG_GLYCEROPHOSPHOLIPID_METABOLISM		41	0.23221582	0.8000036	0.74509805	1	1	1458	tags=22%, list=13%, signal=25%
DER_IFN_ALPHA_RESPONSE_UP	DER_IFN_ALPHA_RESPONSE_UP		43	0.2779333	0.7988759	0.73770493	1	1	1334	tags=26%, list=12%, signal=29%
KEGG_GLIOMA	KEGG_GLIOMA		32	0.21046253	0.7983687	0.7692308	1	1	1508	tags=19%, list=13%, signal=22%
KEGG_INOSITOL_PHOSPHATE_METABOLISM	KEGG_INOSITOL_PHOSPHATE_METABOLISM		28	0.22429599	0.79744124	0.8113208	1	1	2068	tags=29%, list=18%, signal=35%
BIOCARTA_WNT_PATHWAY	BIOCARTA_WNT_PATHWAY		18	0.25545147	0.79674846	0.73913044	1	1	1010	tags=17%, list=9%, signal=18%
TAKEDA_TARGETS_OF_NUP98_HOXA9_FUSION_3D_DN	TAKEDA_TARGETS_OF_NUP98_HOXA9_FUSION_3D_DN		16	0.37278572	0.79567486	0.79310346	1	1	1291	tags=38%, list=12%, signal=42%
TAKEDA_TARGETS_OF_NUP98_HOXA9_FUSION_16D_DN	TAKEDA_TARGETS_OF_NUP98_HOXA9_FUSION_16D_DN		63	0.2473911	0.7920994	0.8214286	1	1	642	tags=16%, list=6%, signal=17%
ZHOU_INFLAMMATORY_RESPONSE_FIMA_DN	ZHOU_INFLAMMATORY_RESPONSE_FIMA_DN		118	0.20056055	0.7917392	0.9166667	1	1	2418	tags=31%, list=22%, signal=39%
YOSHIOKA_LIVER_CANCER_EARLY_RECURRENCE_DN	YOSHIOKA_LIVER_CANCER_EARLY_RECURRENCE_DN		33	0.21097171	0.7911254	0.7169811	1	1	1104	tags=15%, list=10%, signal=17%
NIKOLSKY_BREAST_CANCER_11Q12_Q14_AMPLICON	NIKOLSKY_BREAST_CANCER_11Q12_Q14_AMPLICON		74	0.20157202	0.7910703	0.7407407	1	1	1944	tags=23%, list=17%, signal=28%
CASORELLI_ACUTE_PROMYELOCYTIC_LEUKEMIA_DN	CASORELLI_ACUTE_PROMYELOCYTIC_LEUKEMIA_DN		412	0.17934722	0.7824477	0.7173913	1	1	1431	tags=17%, list=13%, signal=19%
DAZARD_UV_RESPONSE_CLUSTER_G1	DAZARD_UV_RESPONSE_CLUSTER_G1		28	0.262471	0.7815568	0.8867925	1	1	846	tags=18%, list=8%, signal=19%
KEGG_P53_SIGNALING_PATHWAY	KEGG_P53_SIGNALING_PATHWAY		41	0.26114982	0.7798422	0.7916667	1	1	1356	tags=29%, list=12%, signal=33%
HORIUCHI_WTAP_TARGETS_DN	HORIUCHI_WTAP_TARGETS_DN		179	0.23738407	0.7792138	0.6666667	1	1	1856	tags=27%, list=17%, signal=32%
PENG_GLUTAMINE_DEPRIVATION_DN	PENG_GLUTAMINE_DEPRIVATION_DN		53	0.15675926	0.7770931	0.68	1	1	2769	tags=30%, list=25%, signal=40%
BIOCARTA_INSULIN_PATHWAY	BIOCARTA_INSULIN_PATHWAY		15	0.23874497	0.77665246	0.754717	1	1	1508	tags=27%, list=13%, signal=31%
REACTOME_RNA_POLYMERASE_I_PROMOTER_CLEARANCE	REACTOME_RNA_POLYMERASE_I_PROMOTER_CLEARANCE		24	0.24400437	0.7765415	0.6481481	1	1	2541	tags=33%, list=23%, signal=43%
REACTOME_AMINO_ACID_AND_OLIGOPEPTIDE_SLC_TRANSPORTERS	REACTOME_AMINO_ACID_AND_OLIGOPEPTIDE_SLC_TRANSPORTERS		36	0.27447727	0.77430916	0.89285713	1	1	2137	tags=39%, list=19%, signal=48%
STEIN_ESRRA_TARGETS_DN	STEIN_ESRRA_TARGETS_DN		58	0.18887186	0.77406776	0.8214286	1	1	2319	tags=33%, list=21%, signal=41%
RAMASWAMY_METASTASIS_UP	RAMASWAMY_METASTASIS_UP		38	0.19523084	0.7717652	0.7708333	1	1	2213	tags=29%, list=20%, signal=36%
REACTOME_GLUCOSE_REGULATION_OF_INSULIN_SECRETION	REACTOME_GLUCOSE_REGULATION_OF_INSULIN_SECRETION		117	0.16908066	0.77125263	0.7755102	1	1	2848	tags=33%, list=25%, signal=44%
REACTOME_CDT1_ASSOCIATION_WITH_THE_CDC6_ORC_ORIGIN_COMPLEX	REACTOME_CDT1_ASSOCIATION_WITH_THE_CDC6_ORC_ORIGIN_COMPLEX		45	0.23895246	0.77016246	0.6	1	1	2368	tags=29%, list=21%, signal=36%
LIN_SILENCED_BY_TUMOR_MICROENVIRONMENT	LIN_SILENCED_BY_TUMOR_MICROENVIRONMENT		51	0.2747816	0.76580346	0.75	1	1	1473	tags=27%, list=13%, signal=31%
WAMUNYOKOLI_OVARIAN_CANCER_GRADES_1_2_UP	WAMUNYOKOLI_OVARIAN_CANCER_GRADES_1_2_UP		84	0.21555421	0.76425713	0.8679245	1	1	2222	tags=29%, list=20%, signal=35%
GRAHAM_CML_QUIESCENT_VS_NORMAL_QUIESCENT_UP	GRAHAM_CML_QUIESCENT_VS_NORMAL_QUIESCENT_UP		58	0.26889408	0.7635176	0.6744186	1	1	1089	tags=24%, list=10%, signal=27%
TANG_SENESCENCE_TP53_TARGETS_DN	TANG_SENESCENCE_TP53_TARGETS_DN		29	0.3457577	0.7616708	0.6818182	1	1	1312	tags=28%, list=12%, signal=31%
KEGG_AMYOTROPHIC_LATERAL_SCLEROSIS_ALS	KEGG_AMYOTROPHIC_LATERAL_SCLEROSIS_ALS		29	0.22526324	0.7611353	0.7962963	1	1	1651	tags=28%, list=15%, signal=32%
RICKMAN_HEAD_AND_NECK_CANCER_D	RICKMAN_HEAD_AND_NECK_CANCER_D		18	0.3471831	0.7605237	0.8113208	1	1	1163	tags=39%, list=10%, signal=43%
REACTOME_DUAL_INCISION_REACTION_IN_GG_NER	REACTOME_DUAL_INCISION_REACTION_IN_GG_NER		20	0.24264556	0.7602724	0.71428573	1	1	2666	tags=50%, list=24%, signal=66%
KEGG_PROTEIN_EXPORT	KEGG_PROTEIN_EXPORT		18	0.20168683	0.7588333	0.8148148	1	1	2797	tags=44%, list=25%, signal=59%
REACTOME_CELL_CYCLE_CHECKPOINTS	REACTOME_CELL_CYCLE_CHECKPOINTS		85	0.2548028	0.75783867	0.65217394	1	1	2434	tags=32%, list=22%, signal=40%
OLSSON_E2F3_TARGETS_DN	OLSSON_E2F3_TARGETS_DN		15	0.3378055	0.75764465	0.7291667	1	1	397	tags=20%, list=4%, signal=21%
BIDUS_METASTASIS_UP	BIDUS_METASTASIS_UP		107	0.22542542	0.75556624	0.71428573	1	1	1111	tags=17%, list=10%, signal=18%
RICKMAN_HEAD_AND_NECK_CANCER_E	RICKMAN_HEAD_AND_NECK_CANCER_E		44	0.25996792	0.7474126	0.9074074	1	1	1257	tags=20%, list=11%, signal=23%
KOBAYASHI_EGFR_SIGNALING_24HR_DN	KOBAYASHI_EGFR_SIGNALING_24HR_DN		166	0.27616158	0.7450896	0.5777778	1	1	1877	tags=32%, list=17%, signal=38%
LIAN_LIPA_TARGETS_3M	LIAN_LIPA_TARGETS_3M		59	0.29727918	0.74499136	0.72307694	1	1	788	tags=20%, list=7%, signal=22%
MORI_PLASMA_CELL_UP	MORI_PLASMA_CELL_UP		28	0.24731502	0.7427195	0.6666667	1	1	3063	tags=43%, list=27%, signal=59%
FERREIRA_EWINGS_SARCOMA_UNSTABLE_VS_STABLE_UP	FERREIRA_EWINGS_SARCOMA_UNSTABLE_VS_STABLE_UP		74	0.2763276	0.7398356	0.68421054	1	1	1961	tags=31%, list=18%, signal=37%
GARCIA_TARGETS_OF_FLI1_AND_DAX1_DN	GARCIA_TARGETS_OF_FLI1_AND_DAX1_DN		82	0.1988531	0.7381182	0.82	1	1	908	tags=11%, list=8%, signal=12%
CHEMNITZ_RESPONSE_TO_PROSTAGLANDIN_E2_UP	CHEMNITZ_RESPONSE_TO_PROSTAGLANDIN_E2_UP		77	0.23617418	0.7343569	0.75	1	1	1113	tags=19%, list=10%, signal=21%
REACTOME_MRNA_PROCESSING	REACTOME_MRNA_PROCESSING		28	0.203026	0.7332736	0.7111111	1	1	2435	tags=25%, list=22%, signal=32%
DAIRKEE_CANCER_PRONE_RESPONSE_BPA	DAIRKEE_CANCER_PRONE_RESPONSE_BPA		33	0.20147291	0.7312661	0.7906977	1	1	1151	tags=15%, list=10%, signal=17%
BOYAULT_LIVER_CANCER_SUBCLASS_G12_UP	BOYAULT_LIVER_CANCER_SUBCLASS_G12_UP		24	0.24223135	0.7288252	0.7962963	1	1	658	tags=13%, list=6%, signal=13%
BACOLOD_RESISTANCE_TO_ALKYLATING_AGENTS_DN	BACOLOD_RESISTANCE_TO_ALKYLATING_AGENTS_DN		25	0.2046899	0.72822857	0.8604651	1	1	8910	tags=100%, list=80%, signal=488%
VANTVEER_BREAST_CANCER_METASTASIS_DN	VANTVEER_BREAST_CANCER_METASTASIS_DN		60	0.25016284	0.72724444	0.78723407	1	1	1698	tags=30%, list=15%, signal=35%
CAFFAREL_RESPONSE_TO_THC_24HR_5_UP	CAFFAREL_RESPONSE_TO_THC_24HR_5_UP		18	0.22102675	0.7269484	0.75	1	1	1787	tags=28%, list=16%, signal=33%
ZHOU_INFLAMMATORY_RESPONSE_LIVE_DN	ZHOU_INFLAMMATORY_RESPONSE_LIVE_DN		165	0.16667391	0.7252855	0.96666664	1	1	1667	tags=19%, list=15%, signal=22%
ZHOU_INFLAMMATORY_RESPONSE_LPS_DN	ZHOU_INFLAMMATORY_RESPONSE_LPS_DN		165	0.16667391	0.7252855	0.96666664	1	1	1667	tags=19%, list=15%, signal=22%
KEGG_BLADDER_CANCER	KEGG_BLADDER_CANCER		19	0.2379842	0.72431034	0.8596491	1	1	1481	tags=26%, list=13%, signal=30%
BROWNE_HCMV_INFECTION_10HR_DN	BROWNE_HCMV_INFECTION_10HR_DN		32	0.21102002	0.72296065	0.86538464	1	1	1876	tags=31%, list=17%, signal=37%
MARKEY_RB1_CHRONIC_LOF_DN	MARKEY_RB1_CHRONIC_LOF_DN		90	0.24757719	0.72283405	0.8666667	1	1	1427	tags=22%, list=13%, signal=25%
KEGG_GALACTOSE_METABOLISM	KEGG_GALACTOSE_METABOLISM		21	0.26509947	0.7215523	0.8	1	1	132	tags=10%, list=1%, signal=10%
BANDRES_RESPONSE_TO_CARMUSTIN_MGMT_24HR_DN	BANDRES_RESPONSE_TO_CARMUSTIN_MGMT_24HR_DN		22	0.24656348	0.72110486	0.84210527	1	1	1877	tags=27%, list=17%, signal=33%
HOFFMANN_LARGE_TO_SMALL_PRE_BII_LYMPHOCYTE_UP	HOFFMANN_LARGE_TO_SMALL_PRE_BII_LYMPHOCYTE_UP		70	0.31310844	0.7206522	0.7	1	1	1698	tags=33%, list=15%, signal=38%
REACTOME_SLC_MEDIATED_TRANSMEMBRANE_TRANSPORT	REACTOME_SLC_MEDIATED_TRANSMEMBRANE_TRANSPORT		115	0.21056724	0.7176261	0.9818182	1	1	1319	tags=19%, list=12%, signal=21%
CHIANG_LIVER_CANCER_SUBCLASS_UNANNOTATED_DN	CHIANG_LIVER_CANCER_SUBCLASS_UNANNOTATED_DN		117	0.19223426	0.71657276	0.7358491	1	1	1203	tags=15%, list=11%, signal=16%
MARKEY_RB1_ACUTE_LOF_DN	MARKEY_RB1_ACUTE_LOF_DN		172	0.23787397	0.7163878	0.6511628	1	1	1113	tags=20%, list=10%, signal=22%
SHEDDEN_LUNG_CANCER_POOR_SURVIVAL_A6	SHEDDEN_LUNG_CANCER_POOR_SURVIVAL_A6		274	0.22947514	0.71615845	0.70212764	1	1	1415	tags=21%, list=13%, signal=23%
LUI_TARGETS_OF_PAX8_PPARG_FUSION	LUI_TARGETS_OF_PAX8_PPARG_FUSION		23	0.16822179	0.7149373	0.91071427	1	1	924	tags=9%, list=8%, signal=9%
KEGG_COLORECTAL_CANCER	KEGG_COLORECTAL_CANCER		36	0.19962499	0.7136879	0.9607843	1	1	1826	tags=25%, list=16%, signal=30%
MORI_LARGE_PRE_BII_LYMPHOCYTE_UP	MORI_LARGE_PRE_BII_LYMPHOCYTE_UP		43	0.24956957	0.71360683	0.66	1	1	1089	tags=23%, list=10%, signal=26%
REACTOME_SIGNALING_BY_WNT	REACTOME_SIGNALING_BY_WNT		47	0.19344485	0.7131781	0.7234042	1	1	1993	tags=23%, list=18%, signal=28%
LEE_LIVER_CANCER_MYC_E2F1_DN	LEE_LIVER_CANCER_MYC_E2F1_DN		45	0.2957699	0.7128985	0.84782606	1	1	2023	tags=33%, list=18%, signal=41%
HEIDENBLAD_AMPLICON_8Q24_UP	HEIDENBLAD_AMPLICON_8Q24_UP		18	0.25983888	0.70571864	0.84090906	1	1	2435	tags=39%, list=22%, signal=50%
HADDAD_T_LYMPHOCYTE_AND_NK_PROGENITOR_DN	HADDAD_T_LYMPHOCYTE_AND_NK_PROGENITOR_DN		47	0.27926686	0.705659	0.91803277	1	1	575	tags=15%, list=5%, signal=16%
IVANOVA_HEMATOPOIESIS_EARLY_PROGENITOR	IVANOVA_HEMATOPOIESIS_EARLY_PROGENITOR		86	0.17277882	0.70528585	0.85714287	1	1	690	tags=7%, list=6%, signal=7%
REACTOME_NRAGE_SIGNALS_DEATH_THROUGH_JNK	REACTOME_NRAGE_SIGNALS_DEATH_THROUGH_JNK		30	0.23367047	0.69895786	0.9411765	1	1	586	tags=17%, list=5%, signal=18%
WONG_EMBRYONIC_STEM_CELL_CORE	WONG_EMBRYONIC_STEM_CELL_CORE		255	0.20331793	0.6976064	0.61702126	1	1	1876	tags=21%, list=17%, signal=25%
XU_AKT1_TARGETS_6HR	XU_AKT1_TARGETS_6HR		17	0.28530493	0.69660896	0.7169811	1	1	1334	tags=24%, list=12%, signal=27%
REACTOME_POST_TRANSLATIONAL_PROTEIN_MODIFICATION	REACTOME_POST_TRANSLATIONAL_PROTEIN_MODIFICATION		28	0.20679893	0.69411993	0.9607843	1	1	658	tags=11%, list=6%, signal=11%
REACTOME_M_G1_TRANSITION	REACTOME_M_G1_TRANSITION		52	0.23253305	0.69138515	0.6818182	1	1	2368	tags=29%, list=21%, signal=36%
REACTOME_INORGANIC_CATION_ANION_SLC_TRANSPORTERS	REACTOME_INORGANIC_CATION_ANION_SLC_TRANSPORTERS		64	0.2131955	0.6877436	1	1	1	2025	tags=31%, list=18%, signal=38%
JAZAG_TGFB1_SIGNALING_UP	JAZAG_TGFB1_SIGNALING_UP		67	0.17249942	0.68737197	1	1	1	1800	tags=21%, list=16%, signal=25%
BENPORATH_ES_2	BENPORATH_ES_2		22	0.26116082	0.68684596	0.85714287	1	1	483	tags=14%, list=4%, signal=14%
BIOCARTA_IGF1_PATHWAY	BIOCARTA_IGF1_PATHWAY		15	0.22435287	0.6845994	0.9375	1	1	1508	tags=27%, list=13%, signal=31%
REACTOME_G1_S_TRANSITION	REACTOME_G1_S_TRANSITION		79	0.24616979	0.68403727	0.76744187	1	1	2783	tags=35%, list=25%, signal=47%
CHARAFE_BREAST_CANCER_LUMINAL_VS_MESENCHYMAL_UP	CHARAFE_BREAST_CANCER_LUMINAL_VS_MESENCHYMAL_UP		237	0.17627528	0.6826917	0.962963	1	1	1870	tags=22%, list=17%, signal=26%
WEIGEL_OXIDATIVE_STRESS_RESPONSE	WEIGEL_OXIDATIVE_STRESS_RESPONSE		19	0.21293876	0.67854214	0.9259259	1	1	39	tags=5%, list=0%, signal=5%
SOTIRIOU_BREAST_CANCER_GRADE_1_VS_3_UP	SOTIRIOU_BREAST_CANCER_GRADE_1_VS_3_UP		88	0.31508684	0.67718303	0.725	1	1	1431	tags=30%, list=13%, signal=34%
KEGG_RNA_POLYMERASE	KEGG_RNA_POLYMERASE		20	0.20444272	0.6765776	0.8	1	1	2116	tags=20%, list=19%, signal=25%
KEGG_MISMATCH_REPAIR	KEGG_MISMATCH_REPAIR		19	0.25527117	0.67543906	0.73913044	1	1	2538	tags=42%, list=23%, signal=54%
SHEDDEN_LUNG_CANCER_GOOD_SURVIVAL_A5	SHEDDEN_LUNG_CANCER_GOOD_SURVIVAL_A5		34	0.1994136	0.67457306	0.8125	1	1	1179	tags=15%, list=11%, signal=16%
REACTOME_AMINO_ACID_TRANSPORT_ACROSS_THE_PLASMA_MEMBRANE	REACTOME_AMINO_ACID_TRANSPORT_ACROSS_THE_PLASMA_MEMBRANE		23	0.24784003	0.6733853	0.96	1	1	754	tags=17%, list=7%, signal=19%
KEGG_STARCH_AND_SUCROSE_METABOLISM	KEGG_STARCH_AND_SUCROSE_METABOLISM		21	0.25313228	0.6727908	0.9285714	1	1	1104	tags=24%, list=10%, signal=26%
LIAN_LIPA_TARGETS_6M	LIAN_LIPA_TARGETS_6M		70	0.26258495	0.672248	0.8730159	1	1	788	tags=19%, list=7%, signal=20%
IVANOVA_HEMATOPOIESIS_MATURE_CELL	IVANOVA_HEMATOPOIESIS_MATURE_CELL		88	0.19665445	0.67030126	0.91071427	1	1	391	tags=9%, list=3%, signal=9%
LY_AGING_OLD_DN	LY_AGING_OLD_DN		31	0.2795003	0.6647614	0.725	1	1	1929	tags=32%, list=17%, signal=39%
REACTOME_ACTIVATION_OF_NMDA_RECEPTOR_UPON_GLUTAMATE_BINDING_AND_POSTSYNAPTIC_EVENTS	REACTOME_ACTIVATION_OF_NMDA_RECEPTOR_UPON_GLUTAMATE_BINDING_AND_POSTSYNAPTIC_EVENTS		26	0.21988434	0.66430026	1	1	1	141	tags=8%, list=1%, signal=8%
LUI_THYROID_CANCER_CLUSTER_3	LUI_THYROID_CANCER_CLUSTER_3		20	0.1711397	0.66105497	0.9259259	1	1	9284	tags=100%, list=83%, signal=584%
REACTOME_APOPTOSIS	REACTOME_APOPTOSIS		88	0.17037043	0.66096	0.8703704	1	1	1993	tags=23%, list=18%, signal=27%
BOYAULT_LIVER_CANCER_SUBCLASS_G123_DN	BOYAULT_LIVER_CANCER_SUBCLASS_G123_DN		34	0.24676022	0.6601079	0.84782606	1	1	1539	tags=26%, list=14%, signal=31%
MANALO_HYPOXIA_DN	MANALO_HYPOXIA_DN		173	0.21859072	0.6595218	0.70731705	1	1	1922	tags=25%, list=17%, signal=30%
KANG_DOXORUBICIN_RESISTANCE_UP	KANG_DOXORUBICIN_RESISTANCE_UP		32	0.31089005	0.6590337	0.74418604	1	1	1089	tags=28%, list=10%, signal=31%
SASAKI_ADULT_T_CELL_LEUKEMIA	SASAKI_ADULT_T_CELL_LEUKEMIA		86	0.16964468	0.658975	0.92727274	1	1	1575	tags=20%, list=14%, signal=23%
KEGG_PEROXISOME	KEGG_PEROXISOME		57	0.18587193	0.6537945	0.82	1	1	2040	tags=26%, list=18%, signal=32%
CROONQUIST_NRAS_SIGNALING_DN	CROONQUIST_NRAS_SIGNALING_DN		44	0.30361572	0.6529015	0.78571427	1	1	1431	tags=23%, list=13%, signal=26%
VARELA_ZMPSTE24_TARGETS_DN	VARELA_ZMPSTE24_TARGETS_DN		37	0.2615064	0.6511965	0.9268293	1	1	2040	tags=30%, list=18%, signal=36%
MITSIADES_RESPONSE_TO_APLIDIN_DN	MITSIADES_RESPONSE_TO_APLIDIN_DN		128	0.19953735	0.6503257	0.82222223	1	1	1743	tags=24%, list=16%, signal=28%
MAYBURD_RESPONSE_TO_L663536_UP	MAYBURD_RESPONSE_TO_L663536_UP		15	0.2088038	0.65005565	0.9375	1	1	1267	tags=20%, list=11%, signal=23%
WINNEPENNINCKX_MELANOMA_METASTASIS_UP	WINNEPENNINCKX_MELANOMA_METASTASIS_UP		88	0.25140205	0.6471751	0.82051283	1	1	1761	tags=28%, list=16%, signal=33%
GAUSSMANN_MLL_AF4_FUSION_TARGETS_B_UP	GAUSSMANN_MLL_AF4_FUSION_TARGETS_B_UP		15	0.2661767	0.646676	0.9259259	1	1	1297	tags=20%, list=12%, signal=23%
PUJANA_BRCA_CENTERED_NETWORK	PUJANA_BRCA_CENTERED_NETWORK		72	0.2556474	0.6460022	0.775	1	1	1617	tags=24%, list=14%, signal=27%
WELCSH_BRCA1_TARGETS_1_DN	WELCSH_BRCA1_TARGETS_1_DN		74	0.15452637	0.6455952	0.82978725	1	1	2826	tags=32%, list=25%, signal=43%
MOLENAAR_TARGETS_OF_CCND1_AND_CDK4_DN	MOLENAAR_TARGETS_OF_CCND1_AND_CDK4_DN		31	0.31163278	0.64235604	0.84615386	1	1	1009	tags=26%, list=9%, signal=28%
REACTOME_RNA_POLYMERASE_III_TRANSCRIPTION_INITIATION	REACTOME_RNA_POLYMERASE_III_TRANSCRIPTION_INITIATION		17	0.1837044	0.6422278	0.9444444	1	1	9143	tags=100%, list=82%, signal=544%
CAIRO_HEPATOBLASTOMA_CLASSES_UP	CAIRO_HEPATOBLASTOMA_CLASSES_UP		371	0.17060325	0.6415272	0.6976744	1	1	1459	tags=15%, list=13%, signal=16%
REACTOME_CHOLESTEROL_BIOSYNTHESIS	REACTOME_CHOLESTEROL_BIOSYNTHESIS		17	0.27624285	0.63762283	0.8125	1	1	1043	tags=18%, list=9%, signal=19%
GUENTHER_GROWTH_SPHERICAL_VS_ADHERENT_UP	GUENTHER_GROWTH_SPHERICAL_VS_ADHERENT_UP		16	0.22371785	0.63669443	0.96153843	1	1	3288	tags=50%, list=29%, signal=71%
LEE_LIVER_CANCER_DENA_DN	LEE_LIVER_CANCER_DENA_DN		57	0.23829256	0.63559765	0.9361702	1	1	1834	tags=28%, list=16%, signal=33%
SCIBETTA_KDM5B_TARGETS_DN	SCIBETTA_KDM5B_TARGETS_DN		47	0.22820507	0.63121426	0.8913044	1	1	1111	tags=19%, list=10%, signal=21%
REACTOME_S_PHASE	REACTOME_S_PHASE		84	0.21620032	0.62687993	0.7906977	1	1	2434	tags=31%, list=22%, signal=39%
KEGG_PHOSPHATIDYLINOSITOL_SIGNALING_SYSTEM	KEGG_PHOSPHATIDYLINOSITOL_SIGNALING_SYSTEM		36	0.16825894	0.62621915	0.9807692	1	1	2068	tags=25%, list=18%, signal=31%
GRAHAM_NORMAL_QUIESCENT_VS_NORMAL_DIVIDING_DN	GRAHAM_NORMAL_QUIESCENT_VS_NORMAL_DIVIDING_DN		57	0.2582079	0.62429637	0.7906977	1	1	1826	tags=33%, list=16%, signal=40%
FONTAINE_THYROID_TUMOR_UNCERTAIN_MALIGNANCY_DN	FONTAINE_THYROID_TUMOR_UNCERTAIN_MALIGNANCY_DN		18	0.2416248	0.62191355	0.9491525	1	1	1889	tags=33%, list=17%, signal=40%
PUJANA_BREAST_CANCER_LIT_INT_NETWORK	PUJANA_BREAST_CANCER_LIT_INT_NETWORK		64	0.19544205	0.62137127	0.8636364	1	1	2434	tags=34%, list=22%, signal=44%
SETLUR_PROSTATE_CANCER_TMPRSS2_ERG_FUSION_UP	SETLUR_PROSTATE_CANCER_TMPRSS2_ERG_FUSION_UP		43	0.1996302	0.62094784	0.9649123	1	1	664	tags=12%, list=6%, signal=12%
WHITEHURST_PACLITAXEL_SENSITIVITY	WHITEHURST_PACLITAXEL_SENSITIVITY		18	0.2033753	0.6190339	0.98214287	1	1	129	tags=6%, list=1%, signal=6%
REACTOME_ORC1_REMOVAL_FROM_CHROMATIN	REACTOME_ORC1_REMOVAL_FROM_CHROMATIN		54	0.20411965	0.61705023	0.7906977	1	1	2368	tags=30%, list=21%, signal=37%
FLECHNER_BIOPSY_KIDNEY_TRANSPLANT_OK_VS_DONOR_DN	FLECHNER_BIOPSY_KIDNEY_TRANSPLANT_OK_VS_DONOR_DN		15	0.17517555	0.6149726	0.92727274	1	1	977	tags=13%, list=9%, signal=15%
REACTOME_ACTIVATED_TLR4_SIGNALLING	REACTOME_ACTIVATED_TLR4_SIGNALLING		15	0.22355358	0.6145707	0.9310345	1	1	8697	tags=100%, list=78%, signal=447%
REACTOME_DNA_REPLICATION_PRE_INITIATION	REACTOME_DNA_REPLICATION_PRE_INITIATION		63	0.23296133	0.6139593	0.825	1	1	2368	tags=29%, list=21%, signal=36%
REACTOME_TOLL_LIKE_RECEPTOR_4_CASCADE	REACTOME_TOLL_LIKE_RECEPTOR_4_CASCADE		18	0.21520591	0.6118254	0.9491525	1	1	8791	tags=100%, list=79%, signal=464%
PUJANA_XPRSS_INT_NETWORK	PUJANA_XPRSS_INT_NETWORK		107	0.23125148	0.6089923	0.825	1	1	1617	tags=21%, list=14%, signal=24%
RHODES_UNDIFFERENTIATED_CANCER	RHODES_UNDIFFERENTIATED_CANCER		50	0.21609487	0.6078876	0.81395346	1	1	1785	tags=28%, list=16%, signal=33%
BIOCARTA_GSK3_PATHWAY	BIOCARTA_GSK3_PATHWAY		16	0.21516728	0.60424316	0.9444444	1	1	8791	tags=100%, list=79%, signal=465%
WONG_MITOCHONDRIA_GENE_MODULE	WONG_MITOCHONDRIA_GENE_MODULE		158	0.14053687	0.60190576	0.8541667	1	1	2843	tags=32%, list=25%, signal=42%
REACTOME_VPR_MEDIATED_NUCLEAR_IMPORT_OF_PICS	REACTOME_VPR_MEDIATED_NUCLEAR_IMPORT_OF_PICS		20	0.23303787	0.59957737	0.90697676	1	1	1449	tags=25%, list=13%, signal=29%
KEGG_DRUG_METABOLISM_OTHER_ENZYMES	KEGG_DRUG_METABOLISM_OTHER_ENZYMES		18	0.20561188	0.59911233	0.9411765	1	1	2837	tags=44%, list=25%, signal=59%
SCHLOSSER_MYC_AND_SERUM_RESPONSE_SYNERGY	SCHLOSSER_MYC_AND_SERUM_RESPONSE_SYNERGY		21	0.17127874	0.59892374	0.8913044	1	1	2896	tags=38%, list=26%, signal=51%
TAKAO_RESPONSE_TO_UVB_RADIATION_UP	TAKAO_RESPONSE_TO_UVB_RADIATION_UP		51	0.12618366	0.59759414	0.9661017	1	1	1546	tags=14%, list=14%, signal=16%
PYEON_HPV_POSITIVE_TUMORS_UP	PYEON_HPV_POSITIVE_TUMORS_UP		34	0.22637838	0.5962284	0.84444445	1	1	1455	tags=21%, list=13%, signal=24%
YOSHIOKA_LIVER_CANCER_EARLY_RECURRENCE_UP	YOSHIOKA_LIVER_CANCER_EARLY_RECURRENCE_UP		20	0.20970948	0.57365155	0.9433962	1	1	41	tags=5%, list=0%, signal=5%
REACTOME_HIV1_TRANSCRIPTION_INITIATION	REACTOME_HIV1_TRANSCRIPTION_INITIATION		32	0.16209912	0.5686864	0.90909094	1	1	9387	tags=100%, list=84%, signal=617%
KEGG_OXIDATIVE_PHOSPHORYLATION	KEGG_OXIDATIVE_PHOSPHORYLATION		89	0.13959534	0.5682378	0.8269231	1	1	2801	tags=28%, list=25%, signal=37%
NIKOLSKY_BREAST_CANCER_16P13_AMPLICON	NIKOLSKY_BREAST_CANCER_16P13_AMPLICON		57	0.15159191	0.5626312	0.98214287	1	1	2384	tags=28%, list=21%, signal=35%
PUJANA_BREAST_CANCER_WITH_BRCA1_MUTATED_UP	PUJANA_BREAST_CANCER_WITH_BRCA1_MUTATED_UP		39	0.23754661	0.5563282	0.82051283	1	1	2284	tags=31%, list=20%, signal=39%
BOYAULT_LIVER_CANCER_SUBCLASS_G23_UP	BOYAULT_LIVER_CANCER_SUBCLASS_G23_UP		27	0.21601835	0.5553558	0.975	1	1	1554	tags=26%, list=14%, signal=30%
KAUFFMANN_DNA_REPLICATION_GENES	KAUFFMANN_DNA_REPLICATION_GENES		103	0.1648795	0.55303156	0.88372093	1	1	951	tags=10%, list=8%, signal=11%
GEORGES_CELL_CYCLE_MIR192_TARGETS	GEORGES_CELL_CYCLE_MIR192_TARGETS		39	0.17988716	0.55107915	0.88372093	1	1	1877	tags=21%, list=17%, signal=25%
KEGG_PYRIMIDINE_METABOLISM	KEGG_PYRIMIDINE_METABOLISM		68	0.15097794	0.549438	0.8913044	1	1	2896	tags=32%, list=26%, signal=43%
KEGG_PROPANOATE_METABOLISM	KEGG_PROPANOATE_METABOLISM		25	0.20450781	0.548102	0.92	1	1	1044	tags=12%, list=9%, signal=13%
MUELLER_PLURINET	MUELLER_PLURINET		208	0.16408303	0.5440433	0.88095236	1	1	2538	tags=29%, list=23%, signal=37%
CAMPS_COLON_CANCER_COPY_NUMBER_DN	CAMPS_COLON_CANCER_COPY_NUMBER_DN		18	0.19028696	0.54013413	0.98333335	1	1	807	tags=11%, list=7%, signal=12%
KEGG_CITRATE_CYCLE_TCA_CYCLE	KEGG_CITRATE_CYCLE_TCA_CYCLE		24	0.17670277	0.537509	0.9375	1	1	3059	tags=46%, list=27%, signal=63%
REACTOME_MITOTIC_M_M_G1_PHASES	REACTOME_MITOTIC_M_M_G1_PHASES		102	0.18433648	0.5304231	0.8636364	1	1	2368	tags=29%, list=21%, signal=37%
REACTOME_RNA_POL_II_CTD_PHOSPHORYLATION_AND_INTERACTION_WITH_CE	REACTOME_RNA_POL_II_CTD_PHOSPHORYLATION_AND_INTERACTION_WITH_CE		24	0.16198312	0.5246912	0.96153843	1	1	9387	tags=100%, list=84%, signal=617%
WAMUNYOKOLI_OVARIAN_CANCER_LMP_UP	WAMUNYOKOLI_OVARIAN_CANCER_LMP_UP		154	0.117440976	0.523397	1	1	1	2924	tags=31%, list=26%, signal=42%
REACTOME_CELL_CYCLE_MITOTIC	REACTOME_CELL_CYCLE_MITOTIC		194	0.17421684	0.5187381	0.88372093	1	1	1993	tags=23%, list=18%, signal=28%
KEGG_NICOTINATE_AND_NICOTINAMIDE_METABOLISM	KEGG_NICOTINATE_AND_NICOTINAMIDE_METABOLISM		16	0.21244588	0.5180992	1	1	1	2196	tags=31%, list=20%, signal=39%
BIOCARTA_ATRBRCA_PATHWAY	BIOCARTA_ATRBRCA_PATHWAY		15	0.21567738	0.512509	0.8863636	1	1	2103	tags=33%, list=19%, signal=41%
REACTOME_SYNTHESIS_OF_DNA	REACTOME_SYNTHESIS_OF_DNA		72	0.1832475	0.51204234	0.85365856	1	1	2368	tags=28%, list=21%, signal=35%
WILENSKY_RESPONSE_TO_DARAPLADIB	WILENSKY_RESPONSE_TO_DARAPLADIB		18	0.24096459	0.50775087	0.9464286	1	1	1407	tags=22%, list=13%, signal=25%
KEGG_AMINOACYL_TRNA_BIOSYNTHESIS	KEGG_AMINOACYL_TRNA_BIOSYNTHESIS		18	0.16404293	0.49459696	0.9777778	1	1	9363	tags=100%, list=84%, signal=609%
EGUCHI_CELL_CYCLE_RB1_TARGETS	EGUCHI_CELL_CYCLE_RB1_TARGETS		15	0.26982653	0.49290043	0.85106385	1	1	1431	tags=27%, list=13%, signal=31%
PUJANA_BRCA2_PCC_NETWORK	PUJANA_BRCA2_PCC_NETWORK		263	0.1608578	0.48887438	0.9268293	1	1	1457	tags=16%, list=13%, signal=18%
REACTOME_PYRUVATE_METABOLISM_AND_TCA_CYCLE	REACTOME_PYRUVATE_METABOLISM_AND_TCA_CYCLE		29	0.15788402	0.48385945	0.93877554	1	1	2902	tags=38%, list=26%, signal=51%
REN_BOUND_BY_E2F	REN_BOUND_BY_E2F		36	0.22048353	0.47966588	0.925	1	1	1877	tags=31%, list=17%, signal=37%
MOREAUX_B_LYMPHOCYTE_MATURATION_BY_TACI_DN	MOREAUX_B_LYMPHOCYTE_MATURATION_BY_TACI_DN		25	0.1646644	0.45551616	0.9268293	1	1	2504	tags=36%, list=22%, signal=46%
REACTOME_CITRIC_ACID_CYCLE	REACTOME_CITRIC_ACID_CYCLE		16	0.17806762	0.45528692	1	1	1	195	tags=6%, list=2%, signal=6%
KAUFFMANN_MELANOMA_RELAPSE_UP	KAUFFMANN_MELANOMA_RELAPSE_UP		44	0.20195736	0.44113636	0.902439	1	1	1877	tags=27%, list=17%, signal=33%
MISSIAGLIA_REGULATED_BY_METHYLATION_DN	MISSIAGLIA_REGULATED_BY_METHYLATION_DN		66	0.17182808	0.43185434	1	1	1	1761	tags=24%, list=16%, signal=29%
FUJII_YBX1_TARGETS_UP	FUJII_YBX1_TARGETS_UP		16	0.17883329	0.4286475	1	1	1	948	tags=13%, list=8%, signal=14%
REACTOME_E2F_MEDIATED_REGULATION_OF_DNA_REPLICATION	REACTOME_E2F_MEDIATED_REGULATION_OF_DNA_REPLICATION		20	0.1759098	0.42563018	0.9782609	1	1	198	tags=5%, list=2%, signal=5%
VALK_AML_CLUSTER_5	VALK_AML_CLUSTER_5		16	0.16454889	0.40358785	1	1	1	1759	tags=19%, list=16%, signal=22%
REACTOME_DOUBLE_STRAND_BREAK_REPAIR	REACTOME_DOUBLE_STRAND_BREAK_REPAIR		16	0.15628359	0.3556569	1	1	1	2538	tags=31%, list=23%, signal=40%
KEGG_DNA_REPLICATION	KEGG_DNA_REPLICATION		26	0.1315872	0.283219	1	1	1	2538	tags=27%, list=23%, signal=35%
REACTOME_ACTIVATION_OF_THE_PRE_REPLICATIVE_COMPLEX	REACTOME_ACTIVATION_OF_THE_PRE_REPLICATIVE_COMPLEX		25	0.12823628	0.24185301	1	0.9999875	1	2538	tags=28%, list=23%, signal=36%
