# Supplementary material for: A genomic analysis of mouse models of breast cancer reveals molecular features of mouse models and relationships to human breast cancer
Source: Breast Cancer Res. 2014 Jun 5;16(3):R59. doi: 10.1186/bcr3672 (PMC4078930; doi:10.1186/bcr3672)
Supplement: Additional file 11 — GSEA for mouse models compared to all other models or to mammary gland development. Listed by model. [file bcr3672-S11.zip › AdditionalFile11/ETV6_Ntrk3/Vs_normal_mammary/C3/downregulated_in_Etv6_Ntrk3_vs_normal_mammary.txt]

NAME	GS<br> follow link to MSigDB	GS DETAILS	SIZE	ES	NES	NOM p-val	FDR q-val	FWER p-val	RANK AT MAX	LEADING EDGE
V$PAX2_01	V$PAX2_01	Details ...	20	-0.5653135	-1.6552279	0.008080808	1	0.375	2245	tags=45%, list=20%, signal=56%
GGCACAT,MIR-455	GGCACAT,MIR-455	Details ...	28	-0.45010018	-1.603053	0.016528925	1	0.504	4504	tags=57%, list=40%, signal=95%
TATCTGG,MIR-488	TATCTGG,MIR-488	Details ...	32	-0.49962038	-1.5940567	0.02330097	0.997308	0.531	1839	tags=31%, list=16%, signal=37%
CAGGTCC,MIR-492	CAGGTCC,MIR-492	Details ...	28	-0.49388394	-1.5734094	0.018218623	1	0.577	271	tags=18%, list=2%, signal=18%
V$CREB_Q4_01	V$CREB_Q4_01	Details ...	103	-0.43075594	-1.5683312	0.012170386	0.8514778	0.583	2255	tags=30%, list=20%, signal=37%
V$CREB_Q2_01	V$CREB_Q2_01	Details ...	101	-0.43892708	-1.5657903	0.008097166	0.7303903	0.588	2255	tags=34%, list=20%, signal=42%
V$SRF_C	V$SRF_C	Details ...	116	-0.47556558	-1.5530256	0.007782101	0.7231145	0.615	2673	tags=44%, list=24%, signal=57%
CTCTAGA,MIR-526C,MIR-518F,MIR-526A	CTCTAGA,MIR-526C,MIR-518F,MIR-526A	Details ...	25	-0.49761167	-1.5525616	0.033962265	0.6354528	0.616	733	tags=24%, list=7%, signal=26%
AAANWWTGC_UNKNOWN	AAANWWTGC_UNKNOWN	Details ...	104	-0.45916316	-1.550395	0.001984127	0.57778805	0.622	1527	tags=29%, list=14%, signal=33%
V$SRF_01	V$SRF_01	Details ...	37	-0.5724769	-1.5406964	0.035785288	0.5833775	0.639	2265	tags=43%, list=20%, signal=54%
V$EGR_Q6	V$EGR_Q6	Details ...	134	-0.41475138	-1.5328224	0.006048387	0.57643074	0.651	2280	tags=29%, list=20%, signal=36%
V$ATF4_Q2	V$ATF4_Q2	Details ...	120	-0.431483	-1.5292108	0.003883495	0.5534392	0.663	3414	tags=45%, list=30%, signal=64%
ATGTAGC,MIR-221,MIR-222	ATGTAGC,MIR-221,MIR-222	Details ...	56	-0.45622504	-1.5256037	0.033464566	0.5314636	0.665	1888	tags=34%, list=17%, signal=41%
V$ATF1_Q6	V$ATF1_Q6	Details ...	124	-0.43160585	-1.5245856	0.009615385	0.49870867	0.666	3113	tags=41%, list=28%, signal=56%
GGCAGCT,MIR-22	GGCAGCT,MIR-22	Details ...	107	-0.41064766	-1.5190636	0.001980198	0.4936651	0.673	2852	tags=35%, list=25%, signal=46%
TGCACTG,MIR-148A,MIR-152,MIR-148B	TGCACTG,MIR-148A,MIR-152,MIR-148B	Details ...	125	-0.40357116	-1.5095565	0.007797271	0.5043739	0.691	2510	tags=34%, list=22%, signal=44%
ATGTTTC,MIR-494	ATGTTTC,MIR-494	Details ...	79	-0.42283323	-1.5087583	0.03187251	0.47864324	0.691	4895	tags=68%, list=44%, signal=121%
TTGCACT,MIR-130A,MIR-301,MIR-130B	TTGCACT,MIR-130A,MIR-301,MIR-130B	Details ...	179	-0.38390708	-1.507468	0.01968504	0.45649046	0.693	2699	tags=38%, list=24%, signal=49%
YYCATTCAWW_UNKNOWN	YYCATTCAWW_UNKNOWN	Details ...	91	-0.43278158	-1.5062671	0.016064256	0.4384973	0.697	1992	tags=30%, list=18%, signal=36%
V$AHRARNT_01	V$AHRARNT_01	Details ...	72	-0.41356024	-1.5049486	0.005905512	0.42164278	0.699	2184	tags=36%, list=20%, signal=45%
YTCCCRNNAGGY_UNKNOWN	YTCCCRNNAGGY_UNKNOWN	Details ...	32	-0.42963424	-1.4992943	0.03726708	0.42427957	0.709	1577	tags=19%, list=14%, signal=22%
V$USF_02	V$USF_02	Details ...	121	-0.34575933	-1.4986494	0.010141988	0.407426	0.71	3747	tags=39%, list=33%, signal=58%
V$CEBP_Q2	V$CEBP_Q2	Details ...	112	-0.4663621	-1.49855	0.023121387	0.38991854	0.71	3023	tags=50%, list=27%, signal=68%
YTAAYNGCT_UNKNOWN	YTAAYNGCT_UNKNOWN	Details ...	77	-0.47176388	-1.4980118	0.006036217	0.3757594	0.711	2640	tags=40%, list=24%, signal=52%
V$MAX_01	V$MAX_01	Details ...	116	-0.34591514	-1.4975474	0.02244898	0.3630212	0.715	3835	tags=41%, list=34%, signal=61%
V$SRF_Q4	V$SRF_Q4	Details ...	115	-0.4514931	-1.4960802	0.009708738	0.3560713	0.72	2673	tags=41%, list=24%, signal=53%
V$MYC_Q2	V$MYC_Q2	Details ...	97	-0.35737932	-1.4942005	0.028169014	0.34873995	0.723	2939	tags=35%, list=26%, signal=47%
V$CREB_01	V$CREB_01	Details ...	121	-0.3941903	-1.492545	0.007905139	0.34301016	0.727	2255	tags=29%, list=20%, signal=36%
V$FOXO4_02	V$FOXO4_02	Details ...	125	-0.4130129	-1.4923193	0.008163265	0.33183348	0.727	3023	tags=40%, list=27%, signal=54%
V$FOXD3_01	V$FOXD3_01	Details ...	107	-0.4555689	-1.4881635	0.011650485	0.33722854	0.735	1992	tags=33%, list=18%, signal=39%
V$E4BP4_01	V$E4BP4_01	Details ...	94	-0.4216583	-1.4828472	0.011472276	0.34559372	0.751	2774	tags=39%, list=25%, signal=52%
TGTATGA,MIR-485-3P	TGTATGA,MIR-485-3P	Details ...	75	-0.437795	-1.4816021	0.026804123	0.33882558	0.753	4365	tags=61%, list=39%, signal=100%
V$CDC5_01	V$CDC5_01	Details ...	137	-0.39163533	-1.4815596	0.007843138	0.32872012	0.753	2877	tags=36%, list=26%, signal=49%
GTGACGY_V$E4F1_Q6	GTGACGY_V$E4F1_Q6	Details ...	316	-0.34201086	-1.4811333	0.015779093	0.32085356	0.754	2691	tags=31%, list=24%, signal=40%
CAGTATT,MIR-200B,MIR-200C,MIR-429	CAGTATT,MIR-200B,MIR-200C,MIR-429	Details ...	243	-0.4034212	-1.4810026	0.003968254	0.31205028	0.754	2792	tags=39%, list=25%, signal=50%
TTAYRTAA_V$E4BP4_01	TTAYRTAA_V$E4BP4_01	Details ...	107	-0.39811376	-1.4804733	0.015267176	0.3042639	0.754	2774	tags=41%, list=25%, signal=54%
V$IK1_01	V$IK1_01	Details ...	139	-0.40392846	-1.4782246	0.015873017	0.30378056	0.761	1537	tags=26%, list=14%, signal=30%
V$SRF_Q5_01	V$SRF_Q5_01	Details ...	116	-0.4436928	-1.4731265	0.015503876	0.31166542	0.764	2640	tags=37%, list=24%, signal=48%
V$HFH8_01	V$HFH8_01	Details ...	108	-0.43340975	-1.4712521	0.006224067	0.3102481	0.766	2921	tags=43%, list=26%, signal=57%
AAAGGAT,MIR-501	AAAGGAT,MIR-501	Details ...	72	-0.36912146	-1.4710063	0.024390243	0.30353922	0.766	2114	tags=26%, list=19%, signal=32%
V$RREB1_01	V$RREB1_01	Details ...	101	-0.35933492	-1.4665748	0.00990099	0.30845466	0.771	3280	tags=38%, list=29%, signal=53%
V$SP3_Q3	V$SP3_Q3	Details ...	110	-0.3642257	-1.4648077	0.013779528	0.30601132	0.772	3004	tags=39%, list=27%, signal=53%
AATGTGA,MIR-23A,MIR-23B	AATGTGA,MIR-23A,MIR-23B	Details ...	213	-0.35821646	-1.463186	0.01002004	0.30358598	0.773	2749	tags=35%, list=25%, signal=46%
V$TEF_Q6	V$TEF_Q6	Details ...	111	-0.42122635	-1.4624677	0.009746589	0.2980199	0.773	1525	tags=24%, list=14%, signal=28%
GTATGAT,MIR-154,MIR-487	GTATGAT,MIR-154,MIR-487	Details ...	36	-0.46511495	-1.4623224	0.06286837	0.29168633	0.774	2464	tags=42%, list=22%, signal=53%
ACATTCC,MIR-1,MIR-206	ACATTCC,MIR-1,MIR-206	Details ...	140	-0.37123615	-1.46204	0.021653544	0.2859346	0.774	1917	tags=25%, list=17%, signal=30%
GGCNRNWCTTYS_UNKNOWN	GGCNRNWCTTYS_UNKNOWN	Details ...	39	-0.3898804	-1.4618707	0.055555556	0.28020823	0.774	4453	tags=51%, list=40%, signal=85%
TAAYNRNNTCC_UNKNOWN	TAAYNRNNTCC_UNKNOWN	Details ...	78	-0.48834702	-1.461299	0.033898305	0.27593014	0.775	2738	tags=36%, list=24%, signal=47%
V$SREBP1_01	V$SREBP1_01	Details ...	87	-0.34679705	-1.458069	0.021653544	0.27883503	0.78	2094	tags=24%, list=19%, signal=29%
V$HMX1_01	V$HMX1_01	Details ...	20	-0.5546498	-1.4564587	0.061420344	0.27872896	0.783	2866	tags=50%, list=26%, signal=67%
CCAWYNNGAAR_UNKNOWN	CCAWYNNGAAR_UNKNOWN	Details ...	61	-0.3653345	-1.451775	0.046464648	0.28808787	0.792	2696	tags=36%, list=24%, signal=47%
TTGGAGA,MIR-515-5P,MIR-519E	TTGGAGA,MIR-515-5P,MIR-519E	Details ...	68	-0.40794155	-1.4500337	0.027184466	0.28788385	0.793	4195	tags=54%, list=37%, signal=86%
YKACATTT_UNKNOWN	YKACATTT_UNKNOWN	Details ...	121	-0.3977634	-1.4500188	0.037181996	0.2824712	0.793	4006	tags=53%, list=36%, signal=81%
CATTGTYY_V$SOX9_B1	CATTGTYY_V$SOX9_B1	Details ...	181	-0.38542262	-1.4483408	0.00990099	0.28165266	0.795	3220	tags=44%, list=29%, signal=60%
V$AFP1_Q6	V$AFP1_Q6	Details ...	119	-0.42821795	-1.4454482	0.00998004	0.28456002	0.798	1608	tags=29%, list=14%, signal=34%
V$NFKB_Q6	V$NFKB_Q6	Details ...	130	-0.41136324	-1.4452704	0.034136545	0.28016958	0.798	2566	tags=38%, list=23%, signal=49%
TAGCTTT,MIR-9	TAGCTTT,MIR-9	Details ...	127	-0.39193425	-1.4449171	0.036363635	0.2759856	0.798	2026	tags=33%, list=18%, signal=40%
TGAYRTCA_V$ATF3_Q6	TGAYRTCA_V$ATF3_Q6	Details ...	259	-0.36894855	-1.4448491	0.006024096	0.27137455	0.798	2626	tags=32%, list=23%, signal=40%
CAGTCAC,MIR-134	CAGTCAC,MIR-134	Details ...	25	-0.44680956	-1.4443079	0.063872255	0.26809886	0.799	1436	tags=32%, list=13%, signal=37%
V$CHOP_01	V$CHOP_01	Details ...	115	-0.3573347	-1.4420866	0.014227643	0.26874974	0.802	2593	tags=37%, list=23%, signal=47%
AACTGAC,MIR-223	AACTGAC,MIR-223		54	-0.4489581	-1.4416232	0.05783582	0.2653038	0.803	4144	tags=57%, list=37%, signal=91%
V$CREB_Q2	V$CREB_Q2		124	-0.40601507	-1.4410172	0.03359684	0.2623714	0.803	3471	tags=44%, list=31%, signal=64%
V$STAT_01	V$STAT_01		133	-0.3767241	-1.4403404	0.016563147	0.25938204	0.803	2162	tags=32%, list=19%, signal=39%
CTTTGTA,MIR-524	CTTTGTA,MIR-524		227	-0.35768318	-1.4388231	0.018108651	0.2588987	0.804	3115	tags=39%, list=28%, signal=53%
V$ZF5_01	V$ZF5_01		123	-0.37015337	-1.4370254	0.012048192	0.25896877	0.807	2814	tags=33%, list=25%, signal=43%
GTGACTT,MIR-224	GTGACTT,MIR-224		79	-0.4181198	-1.4368563	0.04771372	0.25524795	0.807	1858	tags=27%, list=17%, signal=32%
GTGCCAT,MIR-183	GTGCCAT,MIR-183		100	-0.3903044	-1.4364433	0.025590552	0.25254974	0.807	2932	tags=38%, list=26%, signal=51%
TCTAGAG,MIR-517	TCTAGAG,MIR-517		29	-0.52023584	-1.4361701	0.027613413	0.24970397	0.808	2877	tags=52%, list=26%, signal=69%
CTAGGAA,MIR-384	CTAGGAA,MIR-384		31	-0.46490905	-1.4353276	0.029850746	0.24775088	0.809	852	tags=19%, list=8%, signal=21%
V$HTF_01	V$HTF_01		28	-0.48882046	-1.4347591	0.052529182	0.24543624	0.809	2317	tags=39%, list=21%, signal=49%
ACCAAAG,MIR-9	ACCAAAG,MIR-9		255	-0.3155039	-1.4331226	0.009920635	0.24567048	0.811	2712	tags=31%, list=24%, signal=40%
V$PAX6_01	V$PAX6_01		50	-0.42783478	-1.4329847	0.026369167	0.24244407	0.811	3132	tags=42%, list=28%, signal=58%
GTAAACC,MIR-299-5P	GTAAACC,MIR-299-5P		31	-0.4259956	-1.4326789	0.05	0.24009532	0.811	1952	tags=42%, list=17%, signal=51%
V$STAT5A_02	V$STAT5A_02		66	-0.40669522	-1.4307942	0.020242915	0.24052426	0.812	1987	tags=33%, list=18%, signal=40%
GTTAAAG,MIR-302B	GTTAAAG,MIR-302B		38	-0.44131765	-1.4301776	0.06995885	0.23876598	0.813	4243	tags=61%, list=38%, signal=97%
V$NGFIC_01	V$NGFIC_01		113	-0.3597868	-1.429551	0.034764826	0.23747936	0.816	2011	tags=28%, list=18%, signal=34%
V$LEF1_Q2	V$LEF1_Q2		104	-0.36046848	-1.4282677	0.036437247	0.23735492	0.817	2329	tags=32%, list=21%, signal=40%
CGTSACG_V$PAX3_B	CGTSACG_V$PAX3_B		61	-0.38660458	-1.4280227	0.072407044	0.2347238	0.817	1580	tags=26%, list=14%, signal=30%
V$E4F1_Q6	V$E4F1_Q6		131	-0.37971008	-1.4251415	0.0734127	0.23831916	0.824	3204	tags=38%, list=29%, signal=53%
V$CREBP1_01	V$CREBP1_01		77	-0.39622062	-1.4247155	0.04117647	0.23629697	0.826	2736	tags=40%, list=24%, signal=53%
GCTTGAA,MIR-498	GCTTGAA,MIR-498		47	-0.44309676	-1.42315	0.077689245	0.23642518	0.827	2996	tags=38%, list=27%, signal=52%
GTTATAT,MIR-410	GTTATAT,MIR-410		48	-0.41163948	-1.4221745	0.056112226	0.23591143	0.827	4233	tags=52%, list=38%, signal=83%
ARGGGTTAA_UNKNOWN	ARGGGTTAA_UNKNOWN		69	-0.37011173	-1.4213418	0.024048096	0.23470461	0.827	1932	tags=28%, list=17%, signal=33%
V$STAT5B_01	V$STAT5B_01		125	-0.408154	-1.4207312	0.031007752	0.2335415	0.829	3011	tags=42%, list=27%, signal=57%
TTTGCAC,MIR-19A,MIR-19B	TTTGCAC,MIR-19A,MIR-19B		245	-0.34019402	-1.4204837	0.02745098	0.23121932	0.829	3848	tags=44%, list=34%, signal=66%
RGAANNTTC_V$HSF1_01	RGAANNTTC_V$HSF1_01		209	-0.4014518	-1.4204029	0.027667984	0.22862205	0.829	3011	tags=39%, list=27%, signal=53%
V$CREL_01	V$CREL_01		136	-0.40682432	-1.4186933	0.04950495	0.22946604	0.834	2114	tags=32%, list=19%, signal=39%
RYTGCNNRGNAAC_V$MIF1_01	RYTGCNNRGNAAC_V$MIF1_01		33	-0.47675782	-1.4181002	0.06666667	0.2285233	0.834	2524	tags=39%, list=23%, signal=51%
V$USF2_Q6	V$USF2_Q6		126	-0.33043534	-1.4174823	0.03292181	0.22710498	0.834	3321	tags=34%, list=30%, signal=48%
V$HAND1E47_01	V$HAND1E47_01		127	-0.39295408	-1.4173371	0.014227643	0.22483175	0.834	1766	tags=29%, list=16%, signal=34%
TTANWNANTGGM_UNKNOWN	TTANWNANTGGM_UNKNOWN		29	-0.4539473	-1.4166762	0.059160307	0.22394572	0.834	2976	tags=41%, list=27%, signal=56%
V$BACH1_01	V$BACH1_01		142	-0.39748698	-1.4162176	0.032323234	0.22284171	0.836	2866	tags=39%, list=26%, signal=52%
V$RORA2_01	V$RORA2_01		74	-0.4167074	-1.4159207	0.023529412	0.22109324	0.837	1330	tags=23%, list=12%, signal=26%
V$ATF3_Q6	V$ATF3_Q6		117	-0.37782338	-1.4154457	0.03557312	0.21944356	0.837	3758	tags=45%, list=34%, signal=67%
V$CREB_Q4	V$CREB_Q4		115	-0.3880152	-1.4139346	0.055445544	0.21971792	0.838	3471	tags=43%, list=31%, signal=62%
TCCAGAG,MIR-518C	TCCAGAG,MIR-518C		69	-0.37400484	-1.4134444	0.03006012	0.21841386	0.838	2134	tags=29%, list=19%, signal=36%
V$SRF_Q6	V$SRF_Q6		133	-0.42683688	-1.413315	0.04696673	0.21638419	0.838	2280	tags=35%, list=20%, signal=44%
V$HMGIY_Q6	V$HMGIY_Q6		117	-0.42518786	-1.4130445	0.027613413	0.21461172	0.838	2765	tags=38%, list=25%, signal=49%
V$CREBP1_Q2	V$CREBP1_Q2		118	-0.3894992	-1.4126408	0.06882591	0.21331814	0.84	3052	tags=40%, list=27%, signal=54%
V$HLF_01	V$HLF_01		113	-0.41353783	-1.4098965	0.0234375	0.21702236	0.846	2774	tags=40%, list=25%, signal=52%
AGGAGTG,MIR-483	AGGAGTG,MIR-483		32	-0.43330017	-1.4098914	0.07480315	0.21487363	0.846	4716	tags=56%, list=42%, signal=97%
V$TBP_01	V$TBP_01		115	-0.46006447	-1.4083236	0.049382716	0.21595587	0.852	1756	tags=31%, list=16%, signal=37%
ACTGTGA,MIR-27A,MIR-27B	ACTGTGA,MIR-27A,MIR-27B		229	-0.33496308	-1.4082905	0.015748031	0.21395577	0.852	3058	tags=34%, list=27%, signal=45%
TGACATY_UNKNOWN	TGACATY_UNKNOWN		315	-0.3634868	-1.4071412	0.030800821	0.21416694	0.852	3370	tags=38%, list=30%, signal=53%
V$PAX3_B	V$PAX3_B		44	-0.3771542	-1.406943	0.031189084	0.21266617	0.852	1756	tags=25%, list=16%, signal=30%
V$HNF4ALPHA_Q6	V$HNF4ALPHA_Q6		131	-0.397463	-1.4050868	0.018367346	0.21400583	0.858	3094	tags=39%, list=28%, signal=53%
V$PPARA_01	V$PPARA_01		21	-0.49954224	-1.4045427	0.01705757	0.21320015	0.859	1615	tags=29%, list=14%, signal=33%
TTTGTAG,MIR-520D	TTTGTAG,MIR-520D		174	-0.34819645	-1.404378	0.038297873	0.2113795	0.86	1665	tags=23%, list=15%, signal=27%
V$TAXCREB_01	V$TAXCREB_01		70	-0.40504175	-1.4043157	0.05668016	0.20960008	0.86	1791	tags=24%, list=16%, signal=29%
ACATATC,MIR-190	ACATATC,MIR-190		26	-0.4434597	-1.3997427	0.055555556	0.2166671	0.866	2954	tags=38%, list=26%, signal=52%
ATGTACA,MIR-493	ATGTACA,MIR-493		142	-0.31311506	-1.3981949	0.024242423	0.21768124	0.867	2724	tags=31%, list=24%, signal=40%
TGTGTGA,MIR-377	TGTGTGA,MIR-377		87	-0.35783282	-1.3975748	0.0513834	0.21689883	0.867	2671	tags=39%, list=24%, signal=51%
TGCACTT,MIR-519C,MIR-519B,MIR-519A	TGCACTT,MIR-519C,MIR-519B,MIR-519A		209	-0.33708614	-1.3960066	0.03265306	0.21816213	0.871	3273	tags=39%, list=29%, signal=54%
GTATTAT,MIR-369-3P	GTATTAT,MIR-369-3P		96	-0.37352324	-1.3958968	0.046	0.21643849	0.871	4195	tags=51%, list=37%, signal=81%
GTAAGAT,MIR-200A	GTAAGAT,MIR-200A		24	-0.48810583	-1.3958117	0.08604206	0.21468545	0.871	3104	tags=46%, list=28%, signal=63%
YTATTTTNR_V$MEF2_02	YTATTTTNR_V$MEF2_02		334	-0.36802173	-1.3925556	0.01192843	0.21946284	0.877	2512	tags=31%, list=22%, signal=39%
RTAAACA_V$FREAC2_01	RTAAACA_V$FREAC2_01		456	-0.34231558	-1.3920135	0.013972056	0.21876934	0.878	2996	tags=34%, list=27%, signal=45%
V$SOX5_01	V$SOX5_01		113	-0.39799002	-1.3915424	0.030947777	0.21798633	0.878	2954	tags=40%, list=26%, signal=54%
V$AP1_C	V$AP1_C		157	-0.36065128	-1.3888639	0.018108651	0.22090521	0.88	1972	tags=28%, list=18%, signal=34%
CTACTGT,MIR-199A	CTACTGT,MIR-199A		77	-0.4207423	-1.3885814	0.11067194	0.21946622	0.88	4146	tags=62%, list=37%, signal=98%
V$AP3_Q6	V$AP3_Q6		122	-0.39846388	-1.3875134	0.05942623	0.21976364	0.88	1547	tags=24%, list=14%, signal=27%
V$PPAR_DR1_Q2	V$PPAR_DR1_Q2		127	-0.3668911	-1.3870893	0.038383838	0.218783	0.88	2593	tags=29%, list=23%, signal=37%
CCAWWNAAGG_V$SRF_Q4	CCAWWNAAGG_V$SRF_Q4		48	-0.50368077	-1.3861401	0.08414873	0.21854945	0.881	2765	tags=54%, list=25%, signal=72%
V$STAT5A_01	V$STAT5A_01		129	-0.38129693	-1.3826786	0.01775148	0.22351448	0.886	3011	tags=40%, list=27%, signal=55%
ACTGCCT,MIR-34B	ACTGCCT,MIR-34B		111	-0.3555631	-1.3812095	0.05338809	0.22474575	0.888	3488	tags=41%, list=31%, signal=60%
V$AHR_Q5	V$AHR_Q5		105	-0.33108938	-1.3810666	0.038	0.22324204	0.888	2877	tags=36%, list=26%, signal=48%
V$ATF6_01	V$ATF6_01		63	-0.38066256	-1.3810003	0.08316832	0.2216496	0.888	3292	tags=46%, list=29%, signal=65%
CACTGTG,MIR-128A,MIR-128B	CACTGTG,MIR-128A,MIR-128B		168	-0.31725228	-1.3804591	0.07100592	0.22090034	0.888	3820	tags=40%, list=34%, signal=60%
V$ARNT_01	V$ARNT_01		122	-0.33032784	-1.3800979	0.058577407	0.21964993	0.888	3801	tags=41%, list=34%, signal=61%
V$FOXJ2_01	V$FOXJ2_01		83	-0.43104696	-1.3798312	0.033398822	0.21842146	0.889	1943	tags=28%, list=17%, signal=33%
TGACGTCA_V$ATF3_Q6	TGACGTCA_V$ATF3_Q6		107	-0.36294845	-1.3776981	0.022132797	0.22095452	0.893	2255	tags=28%, list=20%, signal=35%
CAGGGTC,MIR-504	CAGGGTC,MIR-504		44	-0.4083269	-1.3749216	0.08964144	0.22452714	0.894	3908	tags=52%, list=35%, signal=80%
AGGGCCA,MIR-328	AGGGCCA,MIR-328		44	-0.37782523	-1.3735428	0.06105263	0.22525544	0.894	1917	tags=27%, list=17%, signal=33%
V$LEF1_Q6	V$LEF1_Q6		126	-0.3580098	-1.3727397	0.01532567	0.22505835	0.894	2314	tags=33%, list=21%, signal=42%
CTCAAGA,MIR-526B	CTCAAGA,MIR-526B		38	-0.46724668	-1.3711605	0.111524165	0.22636542	0.895	1361	tags=32%, list=12%, signal=36%
V$LXR_Q3	V$LXR_Q3		34	-0.38107726	-1.3692337	0.054766733	0.2281654	0.895	3902	tags=50%, list=35%, signal=77%
CACGTG_V$MYC_Q2	CACGTG_V$MYC_Q2		482	-0.28141725	-1.368618	0.05102041	0.22768386	0.895	2805	tags=27%, list=25%, signal=34%
V$MAZ_Q6	V$MAZ_Q6		95	-0.35648587	-1.3680367	0.07272727	0.22709577	0.896	3280	tags=38%, list=29%, signal=53%
TAATGTG,MIR-323	TAATGTG,MIR-323		78	-0.33471042	-1.367258	0.061185468	0.2270705	0.897	4664	tags=63%, list=42%, signal=107%
V$RORA1_01	V$RORA1_01		136	-0.36580262	-1.3670701	0.072265625	0.22581741	0.897	2114	tags=25%, list=19%, signal=30%
V$HNF3ALPHA_Q6	V$HNF3ALPHA_Q6		105	-0.41239917	-1.3669238	0.043392505	0.22455478	0.897	1489	tags=23%, list=13%, signal=26%
AAAYWAACM_V$HFH4_01	AAAYWAACM_V$HFH4_01		125	-0.39456365	-1.3665571	0.02631579	0.22403616	0.898	3047	tags=38%, list=27%, signal=52%
AATGGAG,MIR-136	AATGGAG,MIR-136		41	-0.41150734	-1.3649786	0.08982036	0.22550309	0.898	1585	tags=32%, list=14%, signal=37%
V$PR_01	V$PR_01		68	-0.35252514	-1.3648312	0.025052192	0.22412862	0.898	2686	tags=32%, list=24%, signal=42%
AACWWCAANK_UNKNOWN	AACWWCAANK_UNKNOWN		70	-0.38693437	-1.3642449	0.087548636	0.22371235	0.9	3167	tags=37%, list=28%, signal=51%
V$CREBP1CJUN_01	V$CREBP1CJUN_01		119	-0.35265145	-1.3640518	0.028513238	0.22246431	0.9	3471	tags=40%, list=31%, signal=58%
V$AP1_Q6_01	V$AP1_Q6_01		134	-0.38634464	-1.3632355	0.07269155	0.22253291	0.9	2579	tags=37%, list=23%, signal=48%
V$MEF2_01	V$MEF2_01		73	-0.5058723	-1.362528	0.07782101	0.22235012	0.9	1974	tags=40%, list=18%, signal=48%
TATTATA,MIR-374	TATTATA,MIR-374		145	-0.33962294	-1.3613657	0.025477707	0.22343175	0.905	4310	tags=50%, list=38%, signal=80%
ATGAAGG,MIR-205	ATGAAGG,MIR-205		75	-0.41536394	-1.3611363	0.094412334	0.22238787	0.905	1965	tags=33%, list=18%, signal=40%
CCGNMNNTNACG_UNKNOWN	CCGNMNNTNACG_UNKNOWN		38	-0.3380913	-1.361134	0.11003861	0.2209151	0.905	771	tags=13%, list=7%, signal=14%
ACACTAC,MIR-142-3P	ACACTAC,MIR-142-3P		60	-0.35670796	-1.3600129	0.075581394	0.22143787	0.907	1161	tags=20%, list=10%, signal=22%
V$HNF3B_01	V$HNF3B_01		103	-0.41370517	-1.3585035	0.057142857	0.22317104	0.908	1959	tags=30%, list=17%, signal=36%
TGANNYRGCA_V$TCF11MAFG_01	TGANNYRGCA_V$TCF11MAFG_01		146	-0.35178193	-1.3579136	0.053784862	0.22307926	0.91	1791	tags=22%, list=16%, signal=26%
GTTGNYNNRGNAAC_UNKNOWN	GTTGNYNNRGNAAC_UNKNOWN		44	-0.37008741	-1.3572708	0.058232933	0.22275534	0.91	4069	tags=52%, list=36%, signal=82%
TCTATGA,MIR-376A,MIR-376B	TCTATGA,MIR-376A,MIR-376B		50	-0.35312966	-1.3546195	0.06042885	0.22615911	0.91	3224	tags=36%, list=29%, signal=50%
ATCATGA,MIR-433	ATCATGA,MIR-433		55	-0.35528266	-1.3533801	0.08888889	0.22683598	0.912	4364	tags=51%, list=39%, signal=83%
ACTWSNACTNY_UNKNOWN	ACTWSNACTNY_UNKNOWN		40	-0.34680158	-1.3524354	0.108606555	0.22731307	0.912	1577	tags=23%, list=14%, signal=26%
V$TEL2_Q6	V$TEL2_Q6		109	-0.32103777	-1.3521482	0.09791667	0.22664423	0.914	4237	tags=42%, list=38%, signal=67%
GGAMTNNNNNTCCY_UNKNOWN	GGAMTNNNNNTCCY_UNKNOWN		55	-0.39654773	-1.3511342	0.11788618	0.22684395	0.914	2761	tags=36%, list=25%, signal=48%
GCGNNANTTCC_UNKNOWN	GCGNNANTTCC_UNKNOWN		63	-0.34222457	-1.3503103	0.1374502	0.22748981	0.915	4168	tags=44%, list=37%, signal=70%
V$GR_01	V$GR_01		100	-0.3843153	-1.3499641	0.07101727	0.22666271	0.915	2314	tags=34%, list=21%, signal=42%
V$MEIS1BHOXA9_01	V$MEIS1BHOXA9_01		71	-0.3858067	-1.3497506	0.055555556	0.22569147	0.915	3448	tags=42%, list=31%, signal=61%
CAGTGTT,MIR-141,MIR-200A	CAGTGTT,MIR-141,MIR-200A		160	-0.3208888	-1.3494165	0.04158416	0.22498702	0.915	2763	tags=34%, list=25%, signal=44%
V$FOX_Q2	V$FOX_Q2		102	-0.3866911	-1.3490672	0.055009823	0.22412653	0.915	3011	tags=40%, list=27%, signal=54%
GGGNRMNNYCAT_UNKNOWN	GGGNRMNNYCAT_UNKNOWN		47	-0.3676179	-1.3484151	0.06904232	0.22398059	0.915	3061	tags=34%, list=27%, signal=47%
V$IPF1_Q4	V$IPF1_Q4		117	-0.37612405	-1.3481419	0.05984556	0.22312954	0.915	2422	tags=32%, list=22%, signal=41%
CACTGCC,MIR-34A,MIR-34C,MIR-449	CACTGCC,MIR-34A,MIR-34C,MIR-449		143	-0.342675	-1.3433461	0.07782101	0.23071632	0.918	3488	tags=42%, list=31%, signal=60%
CCTGAGT,MIR-510	CCTGAGT,MIR-510		22	-0.42158425	-1.3417605	0.13373253	0.23215257	0.918	3865	tags=50%, list=35%, signal=76%
V$EGR1_01	V$EGR1_01		131	-0.33191156	-1.3414384	0.10784314	0.2313934	0.918	1992	tags=27%, list=18%, signal=32%
V$FXR_IR1_Q6	V$FXR_IR1_Q6		61	-0.37540248	-1.3405164	0.04133858	0.23170276	0.919	2319	tags=30%, list=21%, signal=37%
V$WHN_B	V$WHN_B		121	-0.35920185	-1.338906	0.08436214	0.2332142	0.919	3938	tags=48%, list=35%, signal=73%
V$HNF1_Q6	V$HNF1_Q6		136	-0.4308112	-1.3387817	0.08949416	0.2320958	0.919	1650	tags=31%, list=15%, signal=36%
V$HP1SITEFACTOR_Q6	V$HP1SITEFACTOR_Q6		113	-0.38001546	-1.3383924	0.030991735	0.23146293	0.919	1694	tags=27%, list=15%, signal=32%
V$AR_01	V$AR_01		72	-0.38661453	-1.3379676	0.07968128	0.2308476	0.919	1309	tags=18%, list=12%, signal=20%
TAGAACC,MIR-182	TAGAACC,MIR-182		18	-0.49613366	-1.3363823	0.11478599	0.23224893	0.919	1036	tags=22%, list=9%, signal=24%
CTCTATG,MIR-368	CTCTATG,MIR-368		24	-0.4560024	-1.3362709	0.112426035	0.23111936	0.92	2657	tags=38%, list=24%, signal=49%
V$OCT1_06	V$OCT1_06		128	-0.38076076	-1.3359818	0.09418838	0.23034954	0.92	1508	tags=23%, list=13%, signal=26%
V$CEBPGAMMA_Q6	V$CEBPGAMMA_Q6		119	-0.3625566	-1.334641	0.05544148	0.23136665	0.921	2774	tags=36%, list=25%, signal=48%
V$AML_Q6	V$AML_Q6		135	-0.37252158	-1.3342568	0.04518664	0.23070803	0.921	1455	tags=22%, list=13%, signal=25%
V$HNF1_C	V$HNF1_C		120	-0.4358693	-1.3341258	0.10192308	0.22965266	0.921	1564	tags=29%, list=14%, signal=34%
V$BRN2_01	V$BRN2_01		114	-0.36129352	-1.3336858	0.088176355	0.22917669	0.921	2040	tags=27%, list=18%, signal=33%
V$STAT5A_04	V$STAT5A_04		99	-0.39524972	-1.3334262	0.09418838	0.22838192	0.921	2912	tags=40%, list=26%, signal=54%
V$NFKAPPAB_01	V$NFKAPPAB_01		125	-0.40583396	-1.3333662	0.09881423	0.22720656	0.921	1776	tags=29%, list=16%, signal=34%
V$PAX8_B	V$PAX8_B		45	-0.4331698	-1.3328966	0.09486166	0.22670797	0.921	1131	tags=24%, list=10%, signal=27%
V$EFC_Q6	V$EFC_Q6		126	-0.37654677	-1.331826	0.08943089	0.22723456	0.921	2787	tags=33%, list=25%, signal=43%
YAATNRNNNYNATT_UNKNOWN	YAATNRNNNYNATT_UNKNOWN		51	-0.4593933	-1.3308793	0.12350598	0.22738981	0.921	1507	tags=29%, list=13%, signal=34%
V$AREB6_02	V$AREB6_02		129	-0.32126677	-1.3303406	0.016427105	0.22707659	0.921	1539	tags=22%, list=14%, signal=25%
TGCTTTG,MIR-330	TGCTTTG,MIR-330		145	-0.32128134	-1.3299443	0.06517312	0.2266663	0.921	3141	tags=33%, list=28%, signal=45%
V$GRE_C	V$GRE_C		63	-0.401468	-1.3284639	0.11198428	0.22846141	0.923	2134	tags=29%, list=19%, signal=35%
V$HFH1_01	V$HFH1_01		124	-0.36880472	-1.3279382	0.03586498	0.22809136	0.923	2976	tags=39%, list=27%, signal=52%
V$ER_Q6	V$ER_Q6		140	-0.35784602	-1.32759	0.057142857	0.2274685	0.923	2433	tags=29%, list=22%, signal=37%
V$AP2REP_01	V$AP2REP_01		85	-0.3628084	-1.326616	0.12969925	0.22823374	0.924	2679	tags=33%, list=24%, signal=43%
V$CREB_02	V$CREB_02		122	-0.32042357	-1.3252707	0.08906882	0.22934869	0.925	3136	tags=31%, list=28%, signal=43%
GTGCAAT,MIR-25,MIR-32,MIR-92,MIR-363,MIR-367	GTGCAAT,MIR-25,MIR-32,MIR-92,MIR-363,MIR-367		159	-0.33964247	-1.3250166	0.07692308	0.22870126	0.925	3569	tags=45%, list=32%, signal=66%
V$NFKAPPAB65_01	V$NFKAPPAB65_01		123	-0.37403914	-1.324253	0.10721248	0.22885866	0.925	2116	tags=29%, list=19%, signal=36%
ATATGCA,MIR-448	ATATGCA,MIR-448		105	-0.37156135	-1.3240042	0.1015625	0.22800978	0.925	3795	tags=51%, list=34%, signal=77%
RAAGNYNNCTTY_UNKNOWN	RAAGNYNNCTTY_UNKNOWN		71	-0.4031802	-1.3226218	0.084980235	0.22948392	0.926	2730	tags=38%, list=24%, signal=50%
V$TAL1BETAITF2_01	V$TAL1BETAITF2_01		120	-0.3669526	-1.322132	0.06187625	0.22914177	0.927	3783	tags=46%, list=34%, signal=68%
YNGTTNNNATT_UNKNOWN	YNGTTNNNATT_UNKNOWN		170	-0.3696053	-1.3215244	0.082840234	0.22906351	0.928	2504	tags=35%, list=22%, signal=45%
TGTYNNNNNRGCARM_UNKNOWN	TGTYNNNNNRGCARM_UNKNOWN		27	-0.45545298	-1.3208555	0.1007752	0.22903986	0.928	1850	tags=30%, list=17%, signal=35%
GGARNTKYCCA_UNKNOWN	GGARNTKYCCA_UNKNOWN		36	-0.42323467	-1.3204595	0.09664694	0.22868505	0.928	1923	tags=25%, list=17%, signal=30%
ACTGTAG,MIR-139	ACTGTAG,MIR-139		66	-0.348605	-1.3197093	0.08571429	0.22878447	0.93	2525	tags=36%, list=23%, signal=47%
V$ZIC3_01	V$ZIC3_01		137	-0.3603678	-1.3191597	0.06187625	0.22844271	0.93	2298	tags=31%, list=21%, signal=39%
RRCCGTTA_UNKNOWN	RRCCGTTA_UNKNOWN		35	-0.38244784	-1.3189291	0.13173653	0.22776115	0.93	3960	tags=51%, list=35%, signal=79%
V$FREAC3_01	V$FREAC3_01		121	-0.38465798	-1.3185983	0.08041237	0.22741178	0.931	3023	tags=39%, list=27%, signal=53%
CATTTCA,MIR-203	CATTTCA,MIR-203		129	-0.32103965	-1.31857	0.07862903	0.22634497	0.931	3269	tags=39%, list=29%, signal=54%
TGAATGT,MIR-181A,MIR-181B,MIR-181C,MIR-181D	TGAATGT,MIR-181A,MIR-181B,MIR-181C,MIR-181D		216	-0.310686	-1.3185015	0.031620555	0.22534135	0.931	3857	tags=45%, list=34%, signal=67%
V$MYCMAX_03	V$MYCMAX_03		116	-0.31785157	-1.3181372	0.1010101	0.22481114	0.931	2805	tags=31%, list=25%, signal=41%
V$TCF4_Q5	V$TCF4_Q5		116	-0.36108953	-1.3180137	0.037037037	0.22391254	0.931	1410	tags=21%, list=13%, signal=23%
V$BACH2_01	V$BACH2_01		140	-0.3509138	-1.3172666	0.08576998	0.22408073	0.931	2744	tags=36%, list=25%, signal=47%
ATAACCT,MIR-154	ATAACCT,MIR-154		35	-0.35253748	-1.3156711	0.09710744	0.22562465	0.932	1665	tags=26%, list=15%, signal=30%
ACACTGG,MIR-199A,MIR-199B	ACACTGG,MIR-199A,MIR-199B		80	-0.34298083	-1.3155284	0.078350514	0.22484517	0.932	1902	tags=24%, list=17%, signal=28%
GGCAGTG,MIR-324-3P	GGCAGTG,MIR-324-3P		48	-0.39979893	-1.3147817	0.13706563	0.22505341	0.933	2613	tags=33%, list=23%, signal=43%
V$SPZ1_01	V$SPZ1_01		127	-0.32515448	-1.3142134	0.07474747	0.22488846	0.933	1194	tags=18%, list=11%, signal=20%
V$AP1_01	V$AP1_01		147	-0.3404417	-1.3139088	0.043650795	0.22431223	0.933	2525	tags=33%, list=23%, signal=42%
V$CIZ_01	V$CIZ_01		104	-0.36448133	-1.3116461	0.07992203	0.22692062	0.934	3454	tags=44%, list=31%, signal=63%
V$GR_Q6	V$GR_Q6		122	-0.368606	-1.3114617	0.042105265	0.22620894	0.934	1639	tags=24%, list=15%, signal=28%
CACCAGC,MIR-138	CACCAGC,MIR-138		103	-0.318953	-1.3108463	0.11919192	0.2260794	0.934	3581	tags=40%, list=32%, signal=58%
V$PAX4_04	V$PAX4_04		106	-0.34197706	-1.3106467	0.1064257	0.22540507	0.934	2954	tags=37%, list=26%, signal=50%
V$SF1_Q6	V$SF1_Q6		127	-0.2915151	-1.3095523	0.1097561	0.22584385	0.934	3927	tags=35%, list=35%, signal=54%
AACATTC,MIR-409-3P	AACATTC,MIR-409-3P		63	-0.38117906	-1.3085024	0.09922179	0.22660218	0.936	2724	tags=30%, list=24%, signal=40%
TGATTTRY_V$GFI1_01	TGATTTRY_V$GFI1_01		147	-0.3859257	-1.3082219	0.084645666	0.2262521	0.938	2297	tags=33%, list=21%, signal=41%
V$ELK1_02	V$ELK1_02		113	-0.27698267	-1.3079119	0.1502146	0.22563419	0.938	1908	tags=18%, list=17%, signal=21%
V$PBX1_01	V$PBX1_01		121	-0.3439476	-1.307739	0.036	0.22483581	0.938	2075	tags=29%, list=19%, signal=35%
V$HNF3_Q6	V$HNF3_Q6		95	-0.3924505	-1.3070588	0.09774436	0.22491646	0.938	2885	tags=37%, list=26%, signal=49%
CTTTAAR_UNKNOWN	CTTTAAR_UNKNOWN		445	-0.30927405	-1.3053509	0.046653144	0.2271248	0.941	3032	tags=32%, list=27%, signal=42%
V$ATF_01	V$ATF_01		128	-0.31259716	-1.3046262	0.08686869	0.22716221	0.941	3052	tags=33%, list=27%, signal=45%
CAGCTTT,MIR-320	CAGCTTT,MIR-320		121	-0.32643676	-1.3043072	0.10735586	0.2268679	0.941	3004	tags=36%, list=27%, signal=48%
V$CEBPDELTA_Q6	V$CEBPDELTA_Q6		122	-0.36117882	-1.3042978	0.065868266	0.22589025	0.941	2106	tags=30%, list=19%, signal=36%
GAANYNYGACNY_UNKNOWN	GAANYNYGACNY_UNKNOWN		33	-0.4005476	-1.3033472	0.09939148	0.22653556	0.943	1362	tags=24%, list=12%, signal=28%
V$ATF_B	V$ATF_B		93	-0.3563493	-1.3032647	0.06147541	0.22571439	0.943	2424	tags=27%, list=22%, signal=34%
TTCYNRGAA_V$STAT5B_01	TTCYNRGAA_V$STAT5B_01		165	-0.33515394	-1.3021989	0.041493777	0.22641054	0.943	2162	tags=27%, list=19%, signal=33%
GTTRYCATRR_UNKNOWN	GTTRYCATRR_UNKNOWN		67	-0.3492295	-1.3017148	0.12877263	0.22635834	0.943	2262	tags=25%, list=20%, signal=32%
V$CACBINDINGPROTEIN_Q6	V$CACBINDINGPROTEIN_Q6		106	-0.33151025	-1.3010161	0.1	0.2266323	0.943	2613	tags=29%, list=23%, signal=38%
V$HFH3_01	V$HFH3_01		88	-0.37681535	-1.3007104	0.08661418	0.22613831	0.944	1874	tags=26%, list=17%, signal=31%
V$FOXO3_01	V$FOXO3_01		107	-0.3518299	-1.3001105	0.066390045	0.22606435	0.944	2976	tags=38%, list=27%, signal=52%
TTGGGAG,MIR-150	TTGGGAG,MIR-150		49	-0.38517955	-1.2998719	0.112840466	0.22549677	0.944	3085	tags=43%, list=28%, signal=59%
GGGNNTTTCC_V$NFKB_Q6_01	GGGNNTTTCC_V$NFKB_Q6_01		69	-0.42800397	-1.299743	0.15324165	0.22478978	0.946	2071	tags=36%, list=18%, signal=44%
SYATTGTG_UNKNOWN	SYATTGTG_UNKNOWN		100	-0.34537473	-1.2992721	0.099029124	0.22445689	0.946	3235	tags=38%, list=29%, signal=53%
GCTCTTG,MIR-335	GCTCTTG,MIR-335		45	-0.35831684	-1.2989006	0.1527495	0.2240304	0.946	1932	tags=24%, list=17%, signal=29%
V$HMEF2_Q6	V$HMEF2_Q6		63	-0.45615688	-1.2982228	0.13894325	0.22427005	0.946	2265	tags=38%, list=20%, signal=47%
YGACNNYACAR_UNKNOWN	YGACNNYACAR_UNKNOWN		44	-0.3866079	-1.297448	0.1300813	0.22456302	0.946	3032	tags=34%, list=27%, signal=47%
ACTGAAA,MIR-30A-3P,MIR-30E-3P	ACTGAAA,MIR-30A-3P,MIR-30E-3P		94	-0.33570123	-1.2963605	0.07660455	0.22550727	0.948	3322	tags=43%, list=30%, signal=60%
AAAGACA,MIR-511	AAAGACA,MIR-511		103	-0.3219387	-1.2940302	0.054968286	0.22832452	0.95	2889	tags=36%, list=26%, signal=48%
TGCTGAY_UNKNOWN	TGCTGAY_UNKNOWN		259	-0.3424998	-1.2935232	0.08924949	0.22830833	0.95	3192	tags=36%, list=29%, signal=50%
GCAAGAC,MIR-431	GCAAGAC,MIR-431		22	-0.46715724	-1.2913519	0.1364562	0.23083964	0.951	3221	tags=50%, list=29%, signal=70%
KMCATNNWGGA_UNKNOWN	KMCATNNWGGA_UNKNOWN		35	-0.3359348	-1.291214	0.06666667	0.2301283	0.951	2255	tags=31%, list=20%, signal=39%
V$ZF5_B	V$ZF5_B		117	-0.29871738	-1.2911496	0.083809525	0.2292386	0.951	2245	tags=25%, list=20%, signal=31%
V$TST1_01	V$TST1_01		133	-0.37857834	-1.2894218	0.098393574	0.23128672	0.952	2885	tags=37%, list=26%, signal=49%
ATGTCAC,MIR-489	ATGTCAC,MIR-489		42	-0.3526487	-1.288879	0.11666667	0.23128912	0.952	2479	tags=29%, list=22%, signal=37%
RYTAAWNNNTGAY_UNKNOWN	RYTAAWNNNTGAY_UNKNOWN		37	-0.4639328	-1.2884662	0.15019763	0.23112257	0.953	1387	tags=30%, list=12%, signal=34%
V$SRY_02	V$SRY_02		121	-0.37182838	-1.2881904	0.108949415	0.23059136	0.953	3094	tags=38%, list=28%, signal=52%
V$NKX3A_01	V$NKX3A_01		101	-0.39794442	-1.2861422	0.1242485	0.23348126	0.954	2347	tags=31%, list=21%, signal=38%
TACTTGA,MIR-26A,MIR-26B	TACTTGA,MIR-26A,MIR-26B		144	-0.3077766	-1.2859153	0.052734375	0.23296985	0.954	4023	tags=47%, list=36%, signal=73%
V$P53_02	V$P53_02		112	-0.32215217	-1.2858411	0.06504065	0.23215628	0.954	2057	tags=24%, list=18%, signal=29%
V$USF_Q6_01	V$USF_Q6_01		103	-0.30977067	-1.2856106	0.134	0.23168166	0.954	1394	tags=18%, list=12%, signal=21%
V$VDR_Q6	V$VDR_Q6		125	-0.2974789	-1.2854419	0.037549406	0.23103017	0.954	2488	tags=24%, list=22%, signal=31%
AAAGGGA,MIR-204,MIR-211	AAAGGGA,MIR-204,MIR-211		119	-0.2809274	-1.2853533	0.05957447	0.2303348	0.954	2468	tags=26%, list=22%, signal=33%
V$E47_02	V$E47_02		113	-0.38066018	-1.2846557	0.14663951	0.23046038	0.954	2712	tags=33%, list=24%, signal=43%
CYTAGCAAY_UNKNOWN	CYTAGCAAY_UNKNOWN		63	-0.3173956	-1.284553	0.112266116	0.2297212	0.954	2696	tags=27%, list=24%, signal=35%
RYTGCNWTGGNR_UNKNOWN	RYTGCNWTGGNR_UNKNOWN		52	-0.3819302	-1.2845519	0.14512922	0.2288444	0.954	2996	tags=37%, list=27%, signal=50%
GTGCCTT,MIR-506	GTGCCTT,MIR-506		359	-0.2778997	-1.2844797	0.09018036	0.22808072	0.954	3841	tags=39%, list=34%, signal=57%
V$NERF_Q2	V$NERF_Q2		125	-0.37016582	-1.2822655	0.168357	0.23098657	0.957	4144	tags=50%, list=37%, signal=78%
CGGAARNGGCNG_UNKNOWN	CGGAARNGGCNG_UNKNOWN		25	-0.38088802	-1.280964	0.21471173	0.23211454	0.958	4186	tags=44%, list=37%, signal=70%
CCTNTMAGA_UNKNOWN	CCTNTMAGA_UNKNOWN		63	-0.34818986	-1.2808762	0.070564516	0.23146029	0.958	1837	tags=25%, list=16%, signal=30%
WGTTNNNNNAAA_UNKNOWN	WGTTNNNNNAAA_UNKNOWN		263	-0.31414878	-1.279518	0.057142857	0.23265381	0.958	3244	tags=35%, list=29%, signal=48%
V$GFI1_01	V$GFI1_01		135	-0.33003196	-1.2783197	0.06185567	0.23385556	0.96	1820	tags=24%, list=16%, signal=28%
V$TFIIA_Q6	V$TFIIA_Q6		137	-0.32040527	-1.2778348	0.06832298	0.2339245	0.96	2246	tags=29%, list=20%, signal=36%
V$S8_01	V$S8_01		120	-0.36524618	-1.2775124	0.09650924	0.23365216	0.96	1950	tags=27%, list=17%, signal=32%
ATACTGT,MIR-144	ATACTGT,MIR-144		107	-0.34605542	-1.2764609	0.12731007	0.23444696	0.96	3623	tags=46%, list=32%, signal=67%
V$TATA_C	V$TATA_C		165	-0.35841575	-1.2759039	0.094262294	0.23449053	0.96	3032	tags=39%, list=27%, signal=52%
V$MAZR_01	V$MAZR_01		109	-0.32481897	-1.2754724	0.12929294	0.23434906	0.96	1847	tags=25%, list=16%, signal=29%
AGCTCCT,MIR-28	AGCTCCT,MIR-28		40	-0.3767772	-1.2754389	0.16633266	0.23359208	0.96	1817	tags=23%, list=16%, signal=27%
V$E2F1_Q3_01	V$E2F1_Q3_01		123	-0.31175366	-1.2739321	0.118503116	0.23530255	0.961	3011	tags=34%, list=27%, signal=46%
V$HIF1_Q3	V$HIF1_Q3		116	-0.30171862	-1.2731954	0.08416834	0.23561008	0.961	2308	tags=25%, list=21%, signal=31%
CTGCAGY_UNKNOWN	CTGCAGY_UNKNOWN		369	-0.32737684	-1.2730185	0.10141988	0.23500489	0.961	1962	tags=24%, list=18%, signal=28%
V$USF_Q6	V$USF_Q6		119	-0.3028587	-1.2729657	0.13842975	0.2342095	0.961	2847	tags=29%, list=25%, signal=39%
TCANNTGAY_V$SREBP1_01	TCANNTGAY_V$SREBP1_01		246	-0.281608	-1.2717669	0.10121457	0.23536171	0.961	2090	tags=21%, list=19%, signal=25%
V$PTF1BETA_Q6	V$PTF1BETA_Q6		115	-0.3271845	-1.2702295	0.08730159	0.2369393	0.962	3094	tags=37%, list=28%, signal=50%
YATTNATC_UNKNOWN	YATTNATC_UNKNOWN		162	-0.35926512	-1.2699196	0.06875	0.2364728	0.962	1683	tags=28%, list=15%, signal=32%
V$MYB_Q5_01	V$MYB_Q5_01		116	-0.35134095	-1.2695373	0.113871634	0.23612948	0.962	2922	tags=38%, list=26%, signal=51%
CATGTAA,MIR-496	CATGTAA,MIR-496		92	-0.31123847	-1.2649642	0.06407767	0.24271968	0.966	3828	tags=46%, list=34%, signal=69%
ATTCTTT,MIR-186	ATTCTTT,MIR-186		128	-0.30569682	-1.2627522	0.09730849	0.24526903	0.967	1280	tags=20%, list=11%, signal=22%
V$AP1_Q4_01	V$AP1_Q4_01		145	-0.32611886	-1.2620858	0.09780439	0.24549724	0.967	1972	tags=26%, list=18%, signal=31%
V$STAT_Q6	V$STAT_Q6		133	-0.2964665	-1.261559	0.073529415	0.24547812	0.967	3653	tags=37%, list=33%, signal=54%
TGTTTGY_V$HNF3_Q6	TGTTTGY_V$HNF3_Q6		356	-0.34277493	-1.2612282	0.12139918	0.24511887	0.967	2444	tags=28%, list=22%, signal=34%
TGCCTTA,MIR-124A	TGCCTTA,MIR-124A		285	-0.27086493	-1.2612028	0.06952965	0.24430142	0.967	3537	tags=36%, list=32%, signal=51%
V$TITF1_Q3	V$TITF1_Q3		118	-0.35042566	-1.2601212	0.14512922	0.24534295	0.967	2623	tags=34%, list=23%, signal=44%
V$HSF1_01	V$HSF1_01		126	-0.34973776	-1.2583548	0.11154599	0.2472035	0.967	2921	tags=35%, list=26%, signal=47%
GGAANCGGAANY_UNKNOWN	GGAANCGGAANY_UNKNOWN		52	-0.28957674	-1.2582207	0.24186991	0.24651559	0.967	3666	tags=31%, list=33%, signal=46%
V$MEF2_03	V$MEF2_03		117	-0.38130733	-1.2576466	0.121703856	0.24644731	0.967	2940	tags=39%, list=26%, signal=53%
V$NKX61_01	V$NKX61_01		115	-0.37268743	-1.2562135	0.14230019	0.24776377	0.967	1888	tags=27%, list=17%, signal=32%
V$NFKB_Q6_01	V$NFKB_Q6_01		113	-0.3395148	-1.2556747	0.12298387	0.24789776	0.967	1776	tags=24%, list=16%, signal=28%
YRCCAKNNGNCGC_UNKNOWN	YRCCAKNNGNCGC_UNKNOWN		29	-0.39453006	-1.2548364	0.1194605	0.24826457	0.967	1875	tags=34%, list=17%, signal=41%
V$OCT1_B	V$OCT1_B		125	-0.33688778	-1.2529979	0.07081545	0.250738	0.967	3030	tags=42%, list=27%, signal=56%
TTTNNANAGCYR_UNKNOWN	TTTNNANAGCYR_UNKNOWN		55	-0.3947041	-1.2524141	0.15841584	0.25087935	0.967	3094	tags=33%, list=28%, signal=45%
ATGTTAA,MIR-302C	ATGTTAA,MIR-302C		126	-0.30887628	-1.2523727	0.13900416	0.25014558	0.967	2613	tags=33%, list=23%, signal=43%
TTANTCA_UNKNOWN	TTANTCA_UNKNOWN		429	-0.31665498	-1.251265	0.08266129	0.25102082	0.967	3284	tags=36%, list=29%, signal=49%
V$PAX4_01	V$PAX4_01		135	-0.2939038	-1.2485484	0.14312977	0.25462496	0.968	2640	tags=25%, list=24%, signal=33%
V$STAT5A_03	V$STAT5A_03		122	-0.3256451	-1.2483599	0.059961315	0.25411743	0.968	3648	tags=43%, list=33%, signal=63%
TTTTGAG,MIR-373	TTTTGAG,MIR-373		116	-0.2627817	-1.2482975	0.07350097	0.25348505	0.968	3607	tags=35%, list=32%, signal=52%
YCATTAA_UNKNOWN	YCATTAA_UNKNOWN		277	-0.31746054	-1.2467979	0.07505071	0.25520688	0.968	2444	tags=27%, list=22%, signal=34%
AACTGGA,MIR-145	AACTGGA,MIR-145		117	-0.31898704	-1.2462645	0.16346154	0.2553568	0.968	3071	tags=33%, list=27%, signal=45%
TTTGCAG,MIR-518A-2	TTTGCAG,MIR-518A-2		98	-0.30905145	-1.2459147	0.15139443	0.2550449	0.968	2459	tags=31%, list=22%, signal=39%
CATRRAGC_UNKNOWN	CATRRAGC_UNKNOWN		58	-0.3917565	-1.2456199	0.19635628	0.25465083	0.968	3203	tags=34%, list=29%, signal=48%
V$MYB_Q6	V$MYB_Q6		116	-0.3375863	-1.2448602	0.1409002	0.25515914	0.968	3137	tags=37%, list=28%, signal=51%
GTTNYYNNGGTNA_UNKNOWN	GTTNYYNNGGTNA_UNKNOWN		33	-0.36997086	-1.2444434	0.19038461	0.25520757	0.969	4495	tags=55%, list=40%, signal=91%
ACTTTAT,MIR-142-5P	ACTTTAT,MIR-142-5P		150	-0.2925933	-1.2442906	0.1	0.2545646	0.969	2538	tags=29%, list=23%, signal=37%
GTGGGTGK_UNKNOWN	GTGGGTGK_UNKNOWN		149	-0.3526396	-1.2437744	0.14634146	0.25447404	0.969	3132	tags=40%, list=28%, signal=54%
CAGNWMCNNNGAC_UNKNOWN	CAGNWMCNNNGAC_UNKNOWN		45	-0.4014722	-1.2407864	0.15459883	0.25862843	0.97	2146	tags=33%, list=19%, signal=41%
V$USF_01	V$USF_01		109	-0.29085752	-1.2376195	0.19795918	0.2628891	0.971	4001	tags=41%, list=36%, signal=64%
YATGNWAAT_V$OCT_C	YATGNWAAT_V$OCT_C		174	-0.3323237	-1.2373271	0.12909836	0.26249924	0.971	3052	tags=40%, list=27%, signal=54%
YGCGYRCGC_UNKNOWN	YGCGYRCGC_UNKNOWN		139	-0.2655945	-1.237207	0.13025211	0.26184028	0.971	2774	tags=28%, list=25%, signal=37%
ATAAGCT,MIR-21	ATAAGCT,MIR-21		69	-0.36478132	-1.2366749	0.17706238	0.26180962	0.972	3995	tags=51%, list=36%, signal=78%
V$HSF2_01	V$HSF2_01		116	-0.37014788	-1.2360482	0.2003891	0.26190525	0.972	2921	tags=33%, list=26%, signal=44%
V$AML1_01	V$AML1_01		129	-0.3402465	-1.2354722	0.12252964	0.262029	0.972	1848	tags=25%, list=17%, signal=29%
V$AML1_Q6	V$AML1_Q6		129	-0.3402465	-1.2354722	0.12252964	0.261205	0.972	1848	tags=25%, list=17%, signal=29%
YWATTWNNRGCT_UNKNOWN	YWATTWNNRGCT_UNKNOWN		32	-0.44071397	-1.2342979	0.20750988	0.26228988	0.972	1174	tags=25%, list=10%, signal=28%
TGCGCANK_UNKNOWN	TGCGCANK_UNKNOWN		250	-0.24850507	-1.2336519	0.15502183	0.2625093	0.973	3824	tags=36%, list=34%, signal=54%
TCTCTCC,MIR-185	TCTCTCC,MIR-185		53	-0.3370529	-1.2310587	0.17764471	0.2661011	0.974	3921	tags=43%, list=35%, signal=66%
V$CDPCR1_01	V$CDPCR1_01		59	-0.37233633	-1.2305311	0.16633664	0.26626053	0.975	3023	tags=44%, list=27%, signal=60%
ATTACAT,MIR-380-3P	ATTACAT,MIR-380-3P		43	-0.3659377	-1.2302184	0.15212981	0.26597157	0.976	2291	tags=37%, list=20%, signal=47%
V$SOX9_B1	V$SOX9_B1		114	-0.31059292	-1.2291694	0.08266129	0.26666844	0.976	1585	tags=24%, list=14%, signal=27%
V$RFX1_02	V$RFX1_02		120	-0.29981834	-1.2282982	0.16293278	0.26737615	0.976	2075	tags=23%, list=19%, signal=27%
V$RFX1_01	V$RFX1_01		105	-0.3025051	-1.2281034	0.15690376	0.2669682	0.976	4048	tags=47%, list=36%, signal=72%
V$MYB_Q3	V$MYB_Q3		111	-0.3316356	-1.2279894	0.166	0.2663144	0.976	2885	tags=36%, list=26%, signal=48%
AAAYRNCTG_UNKNOWN	AAAYRNCTG_UNKNOWN		182	-0.32774347	-1.2266536	0.13385826	0.2676121	0.976	3371	tags=42%, list=30%, signal=60%
V$ERR1_Q2	V$ERR1_Q2		124	-0.30612093	-1.2262799	0.17864476	0.26738432	0.976	2231	tags=23%, list=20%, signal=28%
V$OCT1_01	V$OCT1_01		125	-0.32868233	-1.2242181	0.16232465	0.26991042	0.976	2616	tags=34%, list=23%, signal=44%
V$CEBP_Q2_01	V$CEBP_Q2_01		139	-0.33657056	-1.2240067	0.13097712	0.26938978	0.976	2927	tags=37%, list=26%, signal=49%
V$ETS_Q4	V$ETS_Q4		130	-0.3200832	-1.2234296	0.19287212	0.26950705	0.977	4196	tags=45%, list=37%, signal=72%
V$HNF6_Q6	V$HNF6_Q6		110	-0.37216127	-1.2227377	0.1643002	0.2698431	0.977	3023	tags=40%, list=27%, signal=54%
GTTTGTT,MIR-495	GTTTGTT,MIR-495		116	-0.28336164	-1.2206066	0.12883435	0.27253926	0.977	1780	tags=21%, list=16%, signal=24%
GACTGTT,MIR-212,MIR-132	GACTGTT,MIR-212,MIR-132		78	-0.31390768	-1.2205641	0.12981744	0.27181038	0.977	2772	tags=33%, list=25%, signal=44%
V$IRF7_01	V$IRF7_01		120	-0.3133642	-1.2190108	0.12526096	0.2735808	0.977	3340	tags=35%, list=30%, signal=49%
V$MYCMAX_02	V$MYCMAX_02		117	-0.3148125	-1.2189187	0.1284585	0.27288455	0.977	2761	tags=27%, list=25%, signal=36%
V$CETS1P54_01	V$CETS1P54_01		128	-0.2908255	-1.2183101	0.18571429	0.27319854	0.977	3768	tags=31%, list=34%, signal=47%
V$FREAC7_01	V$FREAC7_01		84	-0.35194498	-1.2180192	0.14171657	0.27287814	0.978	2429	tags=27%, list=22%, signal=35%
V$CEBPB_01	V$CEBPB_01		135	-0.32680574	-1.2176914	0.13877551	0.27256942	0.978	2968	tags=40%, list=27%, signal=54%
V$GATA4_Q3	V$GATA4_Q3		113	-0.29827073	-1.2173092	0.16334662	0.27244508	0.978	4289	tags=46%, list=38%, signal=74%
YGCANTGCR_UNKNOWN	YGCANTGCR_UNKNOWN		52	-0.2868078	-1.2160306	0.16210526	0.27366853	0.978	4193	tags=42%, list=37%, signal=67%
GTGCCAA,MIR-96	GTGCCAA,MIR-96		160	-0.31068668	-1.2159684	0.17303823	0.2729205	0.978	3120	tags=36%, list=28%, signal=50%
V$ISRE_01	V$ISRE_01		109	-0.353004	-1.2152107	0.14889336	0.27357194	0.978	2888	tags=36%, list=26%, signal=48%
ACCATTT,MIR-522	ACCATTT,MIR-522		78	-0.30036893	-1.2141778	0.1889117	0.27455962	0.978	3642	tags=42%, list=33%, signal=62%
CTTTGCA,MIR-527	CTTTGCA,MIR-527		129	-0.27653256	-1.21178	0.12451362	0.2774287	0.978	3901	tags=46%, list=35%, signal=69%
GGCACTT,MIR-519E	GGCACTT,MIR-519E		68	-0.29204476	-1.2116317	0.18343195	0.276897	0.978	2459	tags=26%, list=22%, signal=34%
V$TCF11_01	V$TCF11_01		102	-0.33633783	-1.211361	0.19791667	0.2765344	0.978	3747	tags=36%, list=33%, signal=54%
AAGCCAT,MIR-135A,MIR-135B	AAGCCAT,MIR-135A,MIR-135B		166	-0.29387745	-1.2110726	0.14880952	0.2761081	0.978	3171	tags=37%, list=28%, signal=51%
GAGCCTG,MIR-484	GAGCCTG,MIR-484		52	-0.30798146	-1.2097579	0.14634146	0.2777573	0.978	2644	tags=31%, list=24%, signal=40%
AAGCACA,MIR-218	AAGCACA,MIR-218		166	-0.27181068	-1.2095845	0.14065935	0.27731284	0.978	1758	tags=20%, list=16%, signal=23%
V$E2F_Q2	V$E2F_Q2		79	-0.31230068	-1.2095565	0.17764471	0.27656174	0.978	3272	tags=37%, list=29%, signal=51%
V$OCT1_02	V$OCT1_02		100	-0.3536387	-1.2088104	0.18525897	0.27701974	0.978	3606	tags=41%, list=32%, signal=60%
V$MEF2_Q6_01	V$MEF2_Q6_01		121	-0.3855987	-1.2057993	0.22520661	0.2814812	0.978	2947	tags=38%, list=26%, signal=51%
V$CDP_01	V$CDP_01		37	-0.4616811	-1.2056801	0.22044088	0.2808369	0.978	1410	tags=30%, list=13%, signal=34%
V$AP1FJ_Q2	V$AP1FJ_Q2		145	-0.29415262	-1.2046397	0.1541502	0.28175706	0.978	1854	tags=23%, list=17%, signal=27%
TAATTA_V$CHX10_01	TAATTA_V$CHX10_01		364	-0.31671706	-1.204235	0.14579055	0.28168297	0.978	2973	tags=35%, list=27%, signal=46%
V$ARNT_02	V$ARNT_02		115	-0.27779812	-1.2038919	0.21456693	0.28155795	0.978	2805	tags=29%, list=25%, signal=38%
TAANNYSGCG_UNKNOWN	TAANNYSGCG_UNKNOWN		40	-0.3133053	-1.2032843	0.22954091	0.2817907	0.978	3104	tags=35%, list=28%, signal=48%
V$PAX4_02	V$PAX4_02		124	-0.37244254	-1.2027515	0.18972331	0.28188476	0.978	1507	tags=23%, list=13%, signal=27%
GTAGGCA,MIR-189	GTAGGCA,MIR-189		17	-0.41369268	-1.2017052	0.264	0.28287536	0.978	1521	tags=18%, list=14%, signal=20%
WTTGKCTG_UNKNOWN	WTTGKCTG_UNKNOWN		235	-0.29665363	-1.2016069	0.17087379	0.28229937	0.978	2444	tags=27%, list=22%, signal=34%
GTGCAAA,MIR-507	GTGCAAA,MIR-507		58	-0.3145485	-1.2015222	0.15831663	0.2816331	0.978	3104	tags=43%, list=28%, signal=59%
CAGCACT,MIR-512-3P	CAGCACT,MIR-512-3P		62	-0.33550128	-1.2014811	0.2053388	0.28098294	0.978	3321	tags=45%, list=30%, signal=64%
V$AP2_Q6	V$AP2_Q6		127	-0.27204877	-1.2008201	0.17635271	0.28140944	0.979	1565	tags=17%, list=14%, signal=20%
V$FXR_Q3	V$FXR_Q3		48	-0.41028	-1.2007778	0.25363827	0.28070116	0.979	2006	tags=31%, list=18%, signal=38%
ATGCAGT,MIR-217	ATGCAGT,MIR-217		51	-0.33545646	-1.1988302	0.19269776	0.28312033	0.979	2423	tags=35%, list=22%, signal=45%
V$SP1_Q6_01	V$SP1_Q6_01		126	-0.27895764	-1.198747	0.19879518	0.28248316	0.979	2462	tags=25%, list=22%, signal=31%
V$CDP_02	V$CDP_02		54	-0.36603758	-1.1984141	0.21730769	0.28225052	0.98	1564	tags=24%, list=14%, signal=28%
YTTCCNNNGGAMR_UNKNOWN	YTTCCNNNGGAMR_UNKNOWN		22	-0.40250045	-1.1974849	0.2756654	0.28283966	0.98	3747	tags=50%, list=33%, signal=75%
V$STAT6_01	V$STAT6_01		115	-0.3178769	-1.1971637	0.13772455	0.28271368	0.98	3833	tags=42%, list=34%, signal=63%
V$T3R_Q6	V$T3R_Q6		117	-0.29810756	-1.1967102	0.15587045	0.2826098	0.98	2885	tags=26%, list=26%, signal=35%
TTCCGTT,MIR-191	TTCCGTT,MIR-191		18	-0.4218206	-1.1960793	0.20206186	0.2828617	0.98	2407	tags=39%, list=21%, signal=49%
TGTTTAC,MIR-30A-5P,MIR-30C,MIR-30D,MIR-30B,MIR-30E-5P	TGTTTAC,MIR-30A-5P,MIR-30C,MIR-30D,MIR-30B,MIR-30E-5P		295	-0.28288308	-1.1957276	0.15737052	0.28276616	0.98	3896	tags=43%, list=35%, signal=64%
V$GATA6_01	V$GATA6_01		138	-0.3673957	-1.1954069	0.17975207	0.28263372	0.98	1529	tags=23%, list=14%, signal=27%
CTACCTC,LET-7A,LET-7B,LET-7C,LET-7D,LET-7E,LET-7F,MIR-98,LET-7G,LET-7I	CTACCTC,LET-7A,LET-7B,LET-7C,LET-7D,LET-7E,LET-7F,MIR-98,LET-7G,LET-7I		184	-0.26558906	-1.1936206	0.13682093	0.28488737	0.982	3067	tags=30%, list=27%, signal=41%
V$COMP1_01	V$COMP1_01		64	-0.3657807	-1.1926366	0.2074364	0.28569067	0.982	3011	tags=39%, list=27%, signal=53%
V$GNCF_01	V$GNCF_01		37	-0.41804793	-1.1910307	0.23865877	0.28765246	0.984	2696	tags=41%, list=24%, signal=53%
TGAGATT,MIR-216	TGAGATT,MIR-216		56	-0.27927104	-1.1910069	0.17536534	0.2869455	0.984	4152	tags=48%, list=37%, signal=76%
V$MYCMAX_01	V$MYCMAX_01		121	-0.26564884	-1.1905607	0.19166666	0.28692648	0.984	2797	tags=24%, list=25%, signal=32%
GKCGCNNNNNNNTGAYG_UNKNOWN	GKCGCNNNNNNNTGAYG_UNKNOWN		32	-0.29968324	-1.1902425	0.27237353	0.28660664	0.984	4710	tags=41%, list=42%, signal=70%
V$AP1_Q2_01	V$AP1_Q2_01		141	-0.288759	-1.1893559	0.1446541	0.28727132	0.984	2184	tags=25%, list=20%, signal=30%
V$STAT4_01	V$STAT4_01		133	-0.33808598	-1.1889142	0.20206186	0.2873273	0.984	2912	tags=35%, list=26%, signal=47%
GGGCATT,MIR-365	GGGCATT,MIR-365		60	-0.32497877	-1.1884428	0.16666667	0.2872366	0.984	3313	tags=43%, list=30%, signal=61%
V$TTF1_Q6	V$TTF1_Q6		126	-0.30907705	-1.1862205	0.17381974	0.29016086	0.984	2776	tags=30%, list=25%, signal=40%
AGCYRWTTC_UNKNOWN	AGCYRWTTC_UNKNOWN		56	-0.37993637	-1.1860613	0.21102661	0.28967527	0.984	2866	tags=41%, list=26%, signal=55%
V$E12_Q6	V$E12_Q6		118	-0.32226142	-1.1852072	0.17038539	0.29026645	0.984	2488	tags=30%, list=22%, signal=38%
V$ELK1_01	V$ELK1_01		124	-0.27375388	-1.1842152	0.2168421	0.29097223	0.985	3104	tags=28%, list=28%, signal=39%
CTGAGCC,MIR-24	CTGAGCC,MIR-24		123	-0.27208135	-1.1833295	0.2188755	0.2915697	0.985	2115	tags=24%, list=19%, signal=29%
V$OCT1_04	V$OCT1_04		122	-0.34565884	-1.1825399	0.22520661	0.29210466	0.985	2504	tags=32%, list=22%, signal=41%
V$DR3_Q4	V$DR3_Q4		67	-0.34418416	-1.1812229	0.21782178	0.29325467	0.985	3915	tags=40%, list=35%, signal=62%
CTAWWWATA_V$RSRFC4_Q2	CTAWWWATA_V$RSRFC4_Q2		180	-0.36958623	-1.1808583	0.234	0.29311103	0.985	1489	tags=23%, list=13%, signal=26%
V$XBP1_01	V$XBP1_01		65	-0.32644933	-1.1799055	0.2319688	0.29395264	0.985	3050	tags=32%, list=27%, signal=44%
V$ETS1_B	V$ETS1_B		128	-0.30399108	-1.1793742	0.23029046	0.2941178	0.985	2834	tags=30%, list=25%, signal=40%
V$CP2_02	V$CP2_02		122	-0.30328867	-1.1783923	0.19678715	0.29490042	0.985	2427	tags=25%, list=22%, signal=31%
V$P300_01	V$P300_01		130	-0.3038507	-1.1783535	0.19477911	0.29421183	0.985	2866	tags=30%, list=26%, signal=40%
V$CEBP_01	V$CEBP_01		120	-0.32730567	-1.1773797	0.19341564	0.2950391	0.985	1923	tags=28%, list=17%, signal=33%
V$PR_Q2	V$PR_Q2		117	-0.2933268	-1.177105	0.14460285	0.29473263	0.985	1912	tags=21%, list=17%, signal=25%
V$FOXO1_02	V$FOXO1_02		113	-0.30911455	-1.1768866	0.18036072	0.29432246	0.985	3317	tags=38%, list=30%, signal=54%
V$PBX1_02	V$PBX1_02		67	-0.35005015	-1.174951	0.25531915	0.29666156	0.986	4139	tags=54%, list=37%, signal=85%
V$OCT_Q6	V$OCT_Q6		119	-0.31202683	-1.1746767	0.16167665	0.29653448	0.986	2616	tags=35%, list=23%, signal=46%
TGCAAAC,MIR-452	TGCAAAC,MIR-452		55	-0.30042022	-1.174457	0.21703854	0.29611817	0.986	3104	tags=40%, list=28%, signal=55%
V$MZF1_02	V$MZF1_02		110	-0.28093374	-1.1737608	0.19444445	0.2965016	0.987	2335	tags=25%, list=21%, signal=32%
V$OLF1_01	V$OLF1_01		132	-0.31918412	-1.1732467	0.20206186	0.29665074	0.987	2923	tags=38%, list=26%, signal=51%
V$OCT1_Q6	V$OCT1_Q6		124	-0.32986233	-1.1727414	0.18008475	0.29663476	0.987	2335	tags=31%, list=21%, signal=39%
V$GABP_B	V$GABP_B		114	-0.2780427	-1.1725587	0.29257643	0.29621303	0.987	2184	tags=20%, list=20%, signal=25%
CTATGCA,MIR-153	CTATGCA,MIR-153		107	-0.29769397	-1.1722066	0.21588595	0.29604325	0.987	4186	tags=47%, list=37%, signal=74%
YNTTTNNNANGCARM_UNKNOWN	YNTTTNNNANGCARM_UNKNOWN		37	-0.38897595	-1.1720722	0.21730383	0.2955304	0.987	1135	tags=27%, list=10%, signal=30%
V$NCX_01	V$NCX_01		79	-0.3674183	-1.1715423	0.24007936	0.29578295	0.987	3054	tags=46%, list=27%, signal=62%
V$CP2_01	V$CP2_01		132	-0.3017129	-1.1714627	0.18855932	0.29519013	0.987	1190	tags=17%, list=11%, signal=18%
V$TATA_01	V$TATA_01		144	-0.32199955	-1.1712517	0.16101696	0.29482454	0.988	1980	tags=26%, list=18%, signal=31%
WTGAAAT_UNKNOWN	WTGAAAT_UNKNOWN		282	-0.30217102	-1.1710644	0.15416667	0.29435343	0.988	2634	tags=31%, list=24%, signal=39%
V$TFIII_Q6	V$TFIII_Q6		104	-0.27416807	-1.1709005	0.2	0.29389352	0.988	4189	tags=42%, list=37%, signal=67%
GCACTTT,MIR-17-5P,MIR-20A,MIR-106A,MIR-106B,MIR-20B,MIR-519D	GCACTTT,MIR-17-5P,MIR-20A,MIR-106A,MIR-106B,MIR-20B,MIR-519D		272	-0.24642195	-1.1701758	0.16293278	0.29444537	0.988	3079	tags=32%, list=27%, signal=43%
ATGCTGC,MIR-103,MIR-107	ATGCTGC,MIR-103,MIR-107		113	-0.28271833	-1.1699517	0.17573221	0.29404262	0.988	1706	tags=21%, list=15%, signal=25%
V$EGR2_01	V$EGR2_01		85	-0.29368937	-1.1698589	0.23360656	0.29352924	0.988	3023	tags=34%, list=27%, signal=46%
V$IK2_01	V$IK2_01		140	-0.31521845	-1.1694071	0.21383648	0.29340142	0.988	989	tags=17%, list=9%, signal=19%
V$ZIC2_01	V$ZIC2_01		124	-0.30789474	-1.1681744	0.20781893	0.29471204	0.99	2393	tags=27%, list=21%, signal=34%
TCTGATA,MIR-361	TCTGATA,MIR-361		47	-0.3539678	-1.1667691	0.2578125	0.29622188	0.99	1767	tags=23%, list=16%, signal=28%
V$TAL1BETAE47_01	V$TAL1BETAE47_01		118	-0.31045437	-1.1664668	0.1991342	0.29599938	0.99	3192	tags=37%, list=29%, signal=52%
V$HEN1_02	V$HEN1_02		86	-0.2939248	-1.1648601	0.23353294	0.29782695	0.99	1890	tags=21%, list=17%, signal=25%
V$AR_Q2	V$AR_Q2		55	-0.33891907	-1.1620666	0.21115538	0.30187038	0.992	1309	tags=18%, list=12%, signal=20%
V$FAC1_01	V$FAC1_01		106	-0.3209662	-1.1609461	0.20883535	0.30314982	0.993	3004	tags=32%, list=27%, signal=43%
V$FREAC4_01	V$FREAC4_01		77	-0.36977854	-1.1598185	0.28118813	0.3042026	0.993	3400	tags=42%, list=30%, signal=59%
V$PR_02	V$PR_02		72	-0.31991187	-1.1594758	0.22396857	0.30406493	0.993	1851	tags=25%, list=17%, signal=30%
V$OCT1_Q5_01	V$OCT1_Q5_01		122	-0.31294554	-1.1589671	0.1884058	0.30423588	0.993	3023	tags=37%, list=27%, signal=50%
CTCCAAG,MIR-432	CTCCAAG,MIR-432		44	-0.32685053	-1.1587269	0.23194748	0.3038157	0.993	2412	tags=34%, list=22%, signal=43%
YTAATTAA_V$LHX3_01	YTAATTAA_V$LHX3_01		88	-0.34160975	-1.1577829	0.27667984	0.30453488	0.993	3783	tags=47%, list=34%, signal=70%
V$GATA_Q6	V$GATA_Q6		106	-0.36046925	-1.1573979	0.23408625	0.30442876	0.993	3644	tags=47%, list=33%, signal=69%
ATCMNTCCGY_UNKNOWN	ATCMNTCCGY_UNKNOWN		23	-0.31214464	-1.1568031	0.26358148	0.30465803	0.993	4186	tags=52%, list=37%, signal=83%
V$PXR_Q2	V$PXR_Q2		122	-0.28791317	-1.1552864	0.22699386	0.30634037	0.993	2336	tags=29%, list=21%, signal=36%
TGCTGCT,MIR-15A,MIR-16,MIR-15B,MIR-195,MIR-424,MIR-497	TGCTGCT,MIR-15A,MIR-16,MIR-15B,MIR-195,MIR-424,MIR-497		295	-0.25209677	-1.1545715	0.19878297	0.30692178	0.993	3011	tags=29%, list=27%, signal=39%
WGGAATGY_V$TEF1_Q6	WGGAATGY_V$TEF1_Q6		173	-0.32016617	-1.1541206	0.25	0.30695996	0.993	3539	tags=43%, list=32%, signal=62%
V$EVI1_05	V$EVI1_05		89	-0.32256958	-1.1536815	0.18548387	0.30692685	0.993	2960	tags=35%, list=26%, signal=47%
ACTGCAG,MIR-17-3P	ACTGCAG,MIR-17-3P		51	-0.3076526	-1.153365	0.27254903	0.30667508	0.993	3532	tags=47%, list=32%, signal=68%
V$AP1_Q2	V$AP1_Q2		142	-0.29635623	-1.1530488	0.24040404	0.30653918	0.993	2255	tags=26%, list=20%, signal=32%
V$FOXO1_01	V$FOXO1_01		124	-0.29535794	-1.1526884	0.18297872	0.30647716	0.993	2335	tags=30%, list=21%, signal=37%
V$TCF11MAFG_01	V$TCF11MAFG_01		103	-0.29393774	-1.1522405	0.21721311	0.30653813	0.993	1522	tags=18%, list=14%, signal=21%
ACAWNRNSRCGG_UNKNOWN	ACAWNRNSRCGG_UNKNOWN		41	-0.2582242	-1.1497941	0.248497	0.3097468	0.993	2262	tags=24%, list=20%, signal=30%
AGCATTA,MIR-155	AGCATTA,MIR-155		72	-0.30033538	-1.1487573	0.2543021	0.31057438	0.993	2468	tags=31%, list=22%, signal=39%
TGGTGCT,MIR-29A,MIR-29B,MIR-29C	TGGTGCT,MIR-29A,MIR-29B,MIR-29C		251	-0.26000935	-1.1486478	0.23847695	0.3100595	0.993	2950	tags=30%, list=26%, signal=40%
V$NFKB_C	V$NFKB_C		136	-0.30437887	-1.1481495	0.22862823	0.31017867	0.993	2071	tags=24%, list=18%, signal=29%
V$FOXJ2_02	V$FOXJ2_02		101	-0.3155132	-1.1473718	0.2195122	0.31067726	0.993	3938	tags=45%, list=35%, signal=68%
V$AP2_Q6_01	V$AP2_Q6_01		124	-0.28533837	-1.1473118	0.2704918	0.31005305	0.993	1735	tags=19%, list=15%, signal=23%
RGAGGAARY_V$PU1_Q6	RGAGGAARY_V$PU1_Q6		237	-0.30647564	-1.1466279	0.2580645	0.31039992	0.993	2429	tags=29%, list=22%, signal=36%
MGGAAGTG_V$GABP_B	MGGAAGTG_V$GABP_B		357	-0.25505486	-1.145809	0.293617	0.31110588	0.993	3998	tags=38%, list=36%, signal=57%
GGATTA_V$PITX2_Q2	GGATTA_V$PITX2_Q2		284	-0.2923825	-1.1457558	0.23312883	0.3105022	0.993	2616	tags=27%, list=23%, signal=35%
V$LFA1_Q6	V$LFA1_Q6		123	-0.2793925	-1.1455239	0.25477707	0.31022328	0.993	2501	tags=26%, list=22%, signal=33%
TGASTMAGC_V$NFE2_01	TGASTMAGC_V$NFE2_01		106	-0.29837954	-1.1445765	0.25531915	0.31100544	0.993	2525	tags=27%, list=23%, signal=35%
V$NFE2_01	V$NFE2_01		138	-0.30682194	-1.1443024	0.26946107	0.31073666	0.993	3079	tags=33%, list=27%, signal=44%
V$COREBINDINGFACTOR_Q6	V$COREBINDINGFACTOR_Q6		138	-0.32334387	-1.1440439	0.252505	0.3104496	0.993	2927	tags=30%, list=26%, signal=40%
V$MEF2_02	V$MEF2_02		115	-0.34728983	-1.1435393	0.2555781	0.31066853	0.993	2940	tags=39%, list=26%, signal=53%
RRAGTTGT_UNKNOWN	RRAGTTGT_UNKNOWN		109	-0.2983034	-1.1426778	0.22554891	0.3112005	0.993	3212	tags=36%, list=29%, signal=50%
V$DR4_Q2	V$DR4_Q2		118	-0.29554996	-1.1412925	0.22857143	0.31304458	0.993	2134	tags=24%, list=19%, signal=29%
TTCNRGNNNNTTC_V$HSF_Q6	TTCNRGNNNNTTC_V$HSF_Q6		75	-0.3056361	-1.1411104	0.29554656	0.31271362	0.993	2852	tags=29%, list=25%, signal=39%
V$NRF2_Q4	V$NRF2_Q4		132	-0.28068006	-1.1411076	0.24901961	0.31202784	0.993	3140	tags=31%, list=28%, signal=43%
V$IRF1_Q6	V$IRF1_Q6		130	-0.31508285	-1.1404685	0.23613963	0.3122352	0.993	2918	tags=28%, list=26%, signal=38%
TCCCRNNRTGC_UNKNOWN	TCCCRNNRTGC_UNKNOWN		80	-0.28340513	-1.1392306	0.332	0.3134589	0.993	4592	tags=51%, list=41%, signal=86%
V$POU6F1_01	V$POU6F1_01		117	-0.3312121	-1.1388555	0.2262931	0.3133989	0.993	3059	tags=32%, list=27%, signal=44%
V$NF1_Q6_01	V$NF1_Q6_01		130	-0.31454012	-1.1387492	0.2557652	0.312893	0.993	2335	tags=29%, list=21%, signal=37%
V$HEN1_01	V$HEN1_01		92	-0.31971827	-1.1378862	0.27364185	0.31363082	0.993	3103	tags=33%, list=28%, signal=45%
V$CRX_Q4	V$CRX_Q4		118	-0.30524474	-1.137724	0.24400872	0.31319442	0.993	2712	tags=30%, list=24%, signal=39%
V$NMYC_01	V$NMYC_01		129	-0.2476035	-1.1373535	0.22420634	0.31312	0.993	2797	tags=27%, list=25%, signal=36%
V$MIF1_01	V$MIF1_01		75	-0.29262418	-1.1369175	0.2623967	0.31300598	0.993	2482	tags=28%, list=22%, signal=36%
V$CACCCBINDINGFACTOR_Q6	V$CACCCBINDINGFACTOR_Q6		146	-0.27613387	-1.1360306	0.22200392	0.3139197	0.993	2022	tags=25%, list=18%, signal=30%
V$NRF2_01	V$NRF2_01		121	-0.26348105	-1.1344339	0.3422222	0.31579503	0.993	2212	tags=23%, list=20%, signal=29%
V$AR_Q6	V$AR_Q6		108	-0.3230977	-1.1342788	0.24852072	0.31541914	0.993	3534	tags=40%, list=32%, signal=58%
V$AR_03	V$AR_03		33	-0.33156657	-1.1342068	0.28	0.31485254	0.993	2686	tags=33%, list=24%, signal=44%
V$PAX5_01	V$PAX5_01		73	-0.29427585	-1.132985	0.26612905	0.3161986	0.993	1858	tags=23%, list=17%, signal=28%
V$NRF1_Q6	V$NRF1_Q6		117	-0.23151681	-1.1327698	0.28361344	0.3158316	0.993	3956	tags=37%, list=35%, signal=56%
GAGCTGG,MIR-337	GAGCTGG,MIR-337		76	-0.29608718	-1.1322658	0.28	0.3159717	0.993	1814	tags=20%, list=16%, signal=23%
V$NFY_Q6_01	V$NFY_Q6_01		129	-0.24763946	-1.1316221	0.22384937	0.316263	0.993	2439	tags=23%, list=22%, signal=29%
V$PIT1_Q6	V$PIT1_Q6		110	-0.34379226	-1.130915	0.26746505	0.3167121	0.994	2834	tags=35%, list=25%, signal=47%
V$FOXO4_01	V$FOXO4_01		108	-0.32166314	-1.130293	0.27916667	0.3170806	0.994	3100	tags=41%, list=28%, signal=56%
CRGAARNNNNCGA_UNKNOWN	CRGAARNNNNCGA_UNKNOWN		25	-0.33415812	-1.1300006	0.32919255	0.3169319	0.994	3746	tags=48%, list=33%, signal=72%
V$GATA_C	V$GATA_C		137	-0.32729003	-1.1293147	0.2672234	0.31738636	0.994	2890	tags=34%, list=26%, signal=46%
V$TEF1_Q6	V$TEF1_Q6		110	-0.33222306	-1.1291887	0.29282868	0.31693944	0.994	2470	tags=32%, list=22%, signal=40%
V$HNF4_01_B	V$HNF4_01_B		120	-0.30054125	-1.1277759	0.28131416	0.31864366	0.995	2560	tags=28%, list=23%, signal=36%
GGGYGTGNY_UNKNOWN	GGGYGTGNY_UNKNOWN		325	-0.26159492	-1.1276253	0.27364185	0.31822157	0.995	3985	tags=41%, list=36%, signal=62%
CTTGTAT,MIR-381	CTTGTAT,MIR-381		96	-0.28886658	-1.1246684	0.2949495	0.3223079	0.995	3648	tags=39%, list=33%, signal=57%
V$AP1_Q6	V$AP1_Q6		130	-0.27619758	-1.1231993	0.24654832	0.3238249	0.995	2899	tags=34%, list=26%, signal=45%
V$E47_01	V$E47_01		133	-0.28143895	-1.1229408	0.2526096	0.32354137	0.995	3590	tags=43%, list=32%, signal=62%
CCCNNGGGAR_V$OLF1_01	CCCNNGGGAR_V$OLF1_01		153	-0.28770843	-1.1224308	0.26844263	0.32366997	0.995	2192	tags=24%, list=20%, signal=29%
V$SP1_01	V$SP1_01		126	-0.25153938	-1.1218721	0.26294822	0.32389688	0.995	1328	tags=13%, list=12%, signal=15%
V$AREB6_04	V$AREB6_04		116	-0.2936206	-1.1216903	0.2265625	0.32347617	0.995	3098	tags=35%, list=28%, signal=48%
V$ER_Q6_01	V$ER_Q6_01		122	-0.26889595	-1.1214708	0.24652088	0.32321894	0.995	3157	tags=30%, list=28%, signal=41%
RACCACAR_V$AML_Q6	RACCACAR_V$AML_Q6		138	-0.3073852	-1.1209646	0.27037773	0.3234646	0.995	3644	tags=34%, list=33%, signal=50%
GGTGAAG,MIR-412	GGTGAAG,MIR-412		34	-0.34023815	-1.1198839	0.33675563	0.3247791	0.995	2551	tags=29%, list=23%, signal=38%
GAGCCAG,MIR-149	GAGCCAG,MIR-149		73	-0.2912692	-1.1191722	0.30357143	0.32530537	0.995	4127	tags=47%, list=37%, signal=73%
V$DR1_Q3	V$DR1_Q3		125	-0.2940988	-1.1189826	0.27916667	0.32503334	0.995	3174	tags=33%, list=28%, signal=45%
V$GATA1_02	V$GATA1_02		123	-0.32542723	-1.1189747	0.28719008	0.3243763	0.995	1370	tags=20%, list=12%, signal=22%
GGTGTGT,MIR-329	GGTGTGT,MIR-329		44	-0.35413447	-1.1179357	0.33598408	0.32548928	0.996	2473	tags=34%, list=22%, signal=44%
V$OCT1_07	V$OCT1_07		68	-0.31584594	-1.1178627	0.2806324	0.32497874	0.996	4342	tags=56%, list=39%, signal=91%
V$IRF_Q6	V$IRF_Q6		115	-0.33822504	-1.1163853	0.31692913	0.3269446	0.996	2852	tags=35%, list=25%, signal=46%
V$ER_Q6_02	V$ER_Q6_02		130	-0.26496866	-1.1161599	0.22894168	0.32666922	0.996	3076	tags=34%, list=27%, signal=46%
V$ELF1_Q6	V$ELF1_Q6		110	-0.31954703	-1.1159612	0.34131736	0.3263427	0.996	1851	tags=22%, list=17%, signal=26%
V$LHX3_01	V$LHX3_01		109	-0.35102174	-1.1145568	0.31364563	0.3282142	0.996	1950	tags=30%, list=17%, signal=36%
STTTCRNTTT_V$IRF_Q6	STTTCRNTTT_V$IRF_Q6		92	-0.3503974	-1.1145295	0.31041667	0.32761538	0.996	1789	tags=23%, list=16%, signal=27%
V$COUP_DR1_Q6	V$COUP_DR1_Q6		124	-0.28128865	-1.1139897	0.27634194	0.3277862	0.996	3918	tags=40%, list=35%, signal=60%
TCATCTC,MIR-143	TCATCTC,MIR-143		70	-0.27280006	-1.1126363	0.27309236	0.32934386	0.996	1651	tags=20%, list=15%, signal=23%
GCACCTT,MIR-18A,MIR-18B	GCACCTT,MIR-18A,MIR-18B		53	-0.26789057	-1.1122059	0.27108434	0.3293922	0.997	2688	tags=30%, list=24%, signal=40%
GTACTGT,MIR-101	GTACTGT,MIR-101		130	-0.26303315	-1.1113118	0.23800384	0.3302794	0.998	3261	tags=36%, list=29%, signal=50%
CTGTTAC,MIR-194	CTGTTAC,MIR-194		48	-0.3006842	-1.1111844	0.30528376	0.3297951	0.998	2809	tags=33%, list=25%, signal=44%
V$CDPCR3HD_01	V$CDPCR3HD_01		112	-0.30410898	-1.1103854	0.28778467	0.33043045	0.998	2936	tags=35%, list=26%, signal=47%
V$HIF1_Q5	V$HIF1_Q5		121	-0.28248045	-1.1088417	0.30192307	0.33222067	0.998	2684	tags=27%, list=24%, signal=35%
TGCCAAR_V$NF1_Q6	TGCCAAR_V$NF1_Q6		343	-0.3008137	-1.1079184	0.2987552	0.3331571	0.998	1984	tags=23%, list=18%, signal=27%
V$EVI1_02	V$EVI1_02		63	-0.2893865	-1.1070511	0.26611227	0.33415374	0.998	3665	tags=33%, list=33%, signal=49%
V$IRF1_01	V$IRF1_01		122	-0.277935	-1.1062785	0.2603939	0.33466047	0.998	3066	tags=34%, list=27%, signal=46%
RYAAAKNNNNNNTTGW_UNKNOWN	RYAAAKNNNNNNTTGW_UNKNOWN		44	-0.38329872	-1.1048666	0.35684648	0.33625913	0.998	2968	tags=39%, list=27%, signal=52%
ATACCTC,MIR-202	ATACCTC,MIR-202		88	-0.2857296	-1.103957	0.28834355	0.33706638	0.998	2395	tags=25%, list=21%, signal=32%
RGTTAMWNATT_V$HNF1_01	RGTTAMWNATT_V$HNF1_01		43	-0.37586018	-1.1035589	0.30417496	0.33696684	0.998	1734	tags=28%, list=15%, signal=33%
CCACACA,MIR-147	CCACACA,MIR-147		36	-0.28014728	-1.1030127	0.2615063	0.33719206	0.998	2875	tags=33%, list=26%, signal=45%
CAGNYGKNAAA_UNKNOWN	CAGNYGKNAAA_UNKNOWN		37	-0.30977726	-1.1020819	0.28486055	0.33802053	0.998	2280	tags=27%, list=20%, signal=34%
V$AREB6_01	V$AREB6_01		127	-0.26576775	-1.1005371	0.23880596	0.3398502	0.998	2091	tags=21%, list=19%, signal=26%
YGTCCTTGR_UNKNOWN	YGTCCTTGR_UNKNOWN		43	-0.3265016	-1.1001662	0.31692913	0.3397163	0.998	2339	tags=33%, list=21%, signal=41%
TTCYRGAA_UNKNOWN	TTCYRGAA_UNKNOWN		144	-0.28129372	-1.1000726	0.31809145	0.3391811	0.998	3985	tags=45%, list=36%, signal=69%
V$CMYB_01	V$CMYB_01		119	-0.23575959	-1.0989255	0.28392485	0.340399	0.998	3935	tags=40%, list=35%, signal=62%
AGGGCAG,MIR-18A	AGGGCAG,MIR-18A		62	-0.32548684	-1.097586	0.33723196	0.34215012	0.998	3043	tags=29%, list=27%, signal=40%
TGGNNNNNNKCCAR_UNKNOWN	TGGNNNNNNKCCAR_UNKNOWN		208	-0.29668906	-1.0969808	0.2930328	0.3425258	0.998	2106	tags=25%, list=19%, signal=30%
CCTGTGA,MIR-513	CCTGTGA,MIR-513		63	-0.2941704	-1.0968127	0.30204082	0.342163	0.998	1796	tags=21%, list=16%, signal=24%
V$TCF1P_Q6	V$TCF1P_Q6		112	-0.2742164	-1.0966253	0.2868687	0.34187746	0.998	1177	tags=16%, list=11%, signal=18%
ATCTTGC,MIR-31	ATCTTGC,MIR-31		33	-0.32331827	-1.0950054	0.32321042	0.34390524	0.998	2425	tags=30%, list=22%, signal=39%
V$GATA3_01	V$GATA3_01		117	-0.30118582	-1.0948756	0.2933071	0.34342042	0.998	3603	tags=42%, list=32%, signal=61%
V$MZF1_01	V$MZF1_01		111	-0.29359534	-1.0939859	0.32388663	0.3444152	0.998	1598	tags=20%, list=14%, signal=23%
GACAATC,MIR-219	GACAATC,MIR-219		74	-0.26828316	-1.0933845	0.2914046	0.34471646	0.998	3347	tags=32%, list=30%, signal=46%
V$CEBPB_02	V$CEBPB_02		137	-0.275244	-1.0926921	0.25503355	0.34513342	0.998	3126	tags=37%, list=28%, signal=51%
V$HOXA4_Q2	V$HOXA4_Q2		125	-0.31921557	-1.0911819	0.3299389	0.34707734	0.999	4016	tags=46%, list=36%, signal=72%
AGTCTTA,MIR-499	AGTCTTA,MIR-499		34	-0.33093762	-1.09013	0.36007828	0.34807828	0.999	4719	tags=65%, list=42%, signal=111%
V$AHR_01	V$AHR_01		39	-0.3005211	-1.0898253	0.3267974	0.34798208	0.999	1822	tags=26%, list=16%, signal=31%
V$OCT_C	V$OCT_C		129	-0.30666223	-1.0896199	0.31171548	0.34771064	0.999	3023	tags=36%, list=27%, signal=48%
GTGTGAG,MIR-342	GTGTGAG,MIR-342		29	-0.3375849	-1.0896196	0.35375494	0.34705582	0.999	4698	tags=66%, list=42%, signal=113%
AAGCAAT,MIR-137	AAGCAAT,MIR-137		94	-0.2774788	-1.0892706	0.31332082	0.34694913	0.999	2814	tags=33%, list=25%, signal=44%
TCCATTKW_UNKNOWN	TCCATTKW_UNKNOWN		114	-0.27399555	-1.0890753	0.3102041	0.34660134	0.999	3704	tags=41%, list=33%, signal=61%
V$NKX62_Q2	V$NKX62_Q2		108	-0.30809832	-1.0887446	0.3222004	0.34651807	0.999	2774	tags=30%, list=25%, signal=39%
RTTTNNNYTGGM_UNKNOWN	RTTTNNNYTGGM_UNKNOWN		84	-0.31460506	-1.0874488	0.3148148	0.3477718	0.999	2668	tags=33%, list=24%, signal=43%
V$AP2ALPHA_01	V$AP2ALPHA_01		113	-0.27356538	-1.0865155	0.31	0.34851792	0.999	2414	tags=27%, list=22%, signal=35%
V$AMEF2_Q6	V$AMEF2_Q6		123	-0.32939488	-1.086382	0.3581489	0.3481169	0.999	1599	tags=24%, list=14%, signal=27%
CTGYNNCTYTAA_UNKNOWN	CTGYNNCTYTAA_UNKNOWN		37	-0.31594828	-1.084906	0.3031579	0.3497929	0.999	1335	tags=19%, list=12%, signal=21%
GCCATNTTG_V$YY1_Q6	GCCATNTTG_V$YY1_Q6		200	-0.21636541	-1.0827793	0.36032388	0.35267344	0.999	3272	tags=28%, list=29%, signal=39%
RYCACNNRNNRNCAG_UNKNOWN	RYCACNNRNNRNCAG_UNKNOWN		34	-0.3488851	-1.0801413	0.370229	0.3562016	0.999	2297	tags=26%, list=21%, signal=33%
V$E2F_Q3_01	V$E2F_Q3_01		106	-0.27704737	-1.0789007	0.34296724	0.35769653	0.999	3995	tags=42%, list=36%, signal=64%
SNACANNNYSYAGA_UNKNOWN	SNACANNNYSYAGA_UNKNOWN		30	-0.289731	-1.0784546	0.3628692	0.35785693	0.999	3977	tags=47%, list=36%, signal=72%
V$YY1_02	V$YY1_02		113	-0.22698978	-1.0782353	0.33894736	0.35753712	0.999	3005	tags=26%, list=27%, signal=35%
V$SRY_01	V$SRY_01		94	-0.2943599	-1.0779648	0.348	0.357483	0.999	3139	tags=38%, list=28%, signal=53%
V$POU1F1_Q6	V$POU1F1_Q6		111	-0.30080146	-1.0768493	0.33527133	0.35865214	0.999	2246	tags=27%, list=20%, signal=33%
TCTGATC,MIR-383	TCTGATC,MIR-383		20	-0.3318775	-1.0761577	0.35546875	0.35910457	0.999	3071	tags=35%, list=27%, signal=48%
V$P53_DECAMER_Q2	V$P53_DECAMER_Q2		126	-0.27669954	-1.0757053	0.3057199	0.35919338	0.999	2877	tags=31%, list=26%, signal=41%
V$POU3F2_01	V$POU3F2_01		49	-0.30489543	-1.0753332	0.30947775	0.3591838	0.999	2885	tags=29%, list=26%, signal=38%
V$AP4_01	V$AP4_01		133	-0.28540388	-1.0741308	0.36270493	0.36040425	0.999	3192	tags=32%, list=29%, signal=45%
V$PAX2_02	V$PAX2_02		122	-0.29288545	-1.0737876	0.34920636	0.3603642	0.999	3896	tags=47%, list=35%, signal=71%
ATGGYGGA_UNKNOWN	ATGGYGGA_UNKNOWN		43	-0.28298324	-1.0726304	0.36798337	0.36182913	0.999	4241	tags=51%, list=38%, signal=82%
V$YY1_Q6	V$YY1_Q6		113	-0.22090422	-1.0707854	0.35622317	0.36427093	0.999	4806	tags=46%, list=43%, signal=80%
V$GR_Q6_01	V$GR_Q6_01		129	-0.26818255	-1.0697286	0.29959515	0.36526862	0.999	1494	tags=19%, list=13%, signal=21%
TMTCGCGANR_UNKNOWN	TMTCGCGANR_UNKNOWN		72	-0.2606869	-1.0696836	0.3880597	0.3646842	0.999	3794	tags=40%, list=34%, signal=61%
CTCAGGG,MIR-125B,MIR-125A	CTCAGGG,MIR-125B,MIR-125A		177	-0.22453547	-1.0695229	0.31789473	0.36429456	0.999	2094	tags=18%, list=19%, signal=21%
V$EN1_01	V$EN1_01		51	-0.31255633	-1.0681471	0.36311787	0.36628044	0.999	3011	tags=35%, list=27%, signal=48%
V$POU3F2_02	V$POU3F2_02		124	-0.29564288	-1.0680536	0.33739838	0.36580634	0.999	2875	tags=32%, list=26%, signal=43%
GCATTTG,MIR-105	GCATTTG,MIR-105		85	-0.2716067	-1.0670764	0.34653464	0.366726	0.999	3368	tags=36%, list=30%, signal=52%
V$GATA1_04	V$GATA1_04		118	-0.3111324	-1.0664434	0.35257733	0.3670331	0.999	3644	tags=41%, list=33%, signal=60%
RNGTGGGC_UNKNOWN	RNGTGGGC_UNKNOWN		375	-0.23646724	-1.0644977	0.32700422	0.36970076	0.999	3700	tags=36%, list=33%, signal=52%
V$EVI1_04	V$EVI1_04		123	-0.26639986	-1.0638438	0.34647304	0.37004012	0.999	2885	tags=28%, list=26%, signal=38%
V$HFH4_01	V$HFH4_01		91	-0.3044928	-1.0633473	0.33817428	0.37028307	0.999	1992	tags=23%, list=18%, signal=28%
CAGCAGG,MIR-370	CAGCAGG,MIR-370		74	-0.25648272	-1.0630711	0.34728032	0.37000388	0.999	3434	tags=30%, list=31%, signal=43%
V$IRF2_01	V$IRF2_01		55	-0.31342137	-1.060707	0.37313432	0.3732559	0.999	1239	tags=18%, list=11%, signal=20%
V$E2F1_Q4_01	V$E2F1_Q4_01		105	-0.27899715	-1.0602868	0.37884617	0.3732799	0.999	3995	tags=41%, list=36%, signal=63%
V$SP1_Q6	V$SP1_Q6		128	-0.24143232	-1.0602238	0.372	0.3727125	0.999	4394	tags=45%, list=39%, signal=72%
YAATNANRNNNCAG_UNKNOWN	YAATNANRNNNCAG_UNKNOWN		33	-0.34173664	-1.0597456	0.36174637	0.37280998	0.999	3218	tags=33%, list=29%, signal=47%
TNCATNTCCYR_UNKNOWN	TNCATNTCCYR_UNKNOWN		53	-0.2734533	-1.0592604	0.41900647	0.37301368	0.999	5042	tags=57%, list=45%, signal=102%
AGTTCTC,MIR-146A,MIR-146B	AGTTCTC,MIR-146A,MIR-146B		27	-0.29504332	-1.0590328	0.39874738	0.37271097	0.999	1508	tags=19%, list=13%, signal=21%
V$RP58_01	V$RP58_01		115	-0.30746126	-1.0587627	0.36983472	0.37250072	0.999	3714	tags=44%, list=33%, signal=66%
V$PU1_Q6	V$PU1_Q6		110	-0.29055664	-1.0580535	0.396	0.37300554	0.999	1680	tags=21%, list=15%, signal=24%
V$HNF1_01	V$HNF1_01		129	-0.34780887	-1.0571795	0.4084507	0.37366855	0.999	2998	tags=37%, list=27%, signal=50%
V$RSRFC4_Q2	V$RSRFC4_Q2		105	-0.31311318	-1.0571595	0.36157024	0.37305564	0.999	2621	tags=30%, list=23%, signal=39%
V$USF_C	V$USF_C		137	-0.23140655	-1.0543505	0.34243697	0.37742674	0.999	2976	tags=25%, list=27%, signal=33%
CCATCCA,MIR-432	CCATCCA,MIR-432		32	-0.28176156	-1.0531882	0.3875803	0.37876734	0.999	2242	tags=25%, list=20%, signal=31%
V$NKX25_02	V$NKX25_02		115	-0.3031005	-1.0530416	0.375	0.37828887	0.999	2133	tags=26%, list=19%, signal=32%
V$MMEF2_Q6	V$MMEF2_Q6		139	-0.31734633	-1.0519145	0.40695298	0.37966013	0.999	1599	tags=20%, list=14%, signal=23%
TAATAAT,MIR-126	TAATAAT,MIR-126		103	-0.24599479	-1.0506201	0.36402568	0.38091713	0.999	4194	tags=46%, list=37%, signal=72%
V$E2F_01	V$E2F_01		36	-0.27775568	-1.0447633	0.39958593	0.39009732	0.999	3583	tags=42%, list=32%, signal=61%
KTGGYRSGAA_UNKNOWN	KTGGYRSGAA_UNKNOWN		42	-0.3025164	-1.0419815	0.43137255	0.39407766	0.999	2468	tags=24%, list=22%, signal=30%
GCCNNNWTAAR_UNKNOWN	GCCNNNWTAAR_UNKNOWN		68	-0.2816066	-1.0383791	0.36989248	0.39971495	0.999	2890	tags=29%, list=26%, signal=39%
V$MAF_Q6	V$MAF_Q6		144	-0.26115608	-1.0377456	0.3879668	0.40041116	0.999	2947	tags=28%, list=26%, signal=38%
V$NFAT_Q4_01	V$NFAT_Q4_01		135	-0.28789634	-1.0359842	0.4099379	0.40285084	0.999	1683	tags=21%, list=15%, signal=24%
CTCNANGTGNY_UNKNOWN	CTCNANGTGNY_UNKNOWN		40	-0.31300265	-1.0349531	0.42655936	0.40393767	0.999	4197	tags=48%, list=37%, signal=76%
V$TAL1ALPHAE47_01	V$TAL1ALPHAE47_01		119	-0.26764995	-1.0336752	0.38135594	0.40566793	0.999	3189	tags=36%, list=28%, signal=50%
V$AP1_Q4	V$AP1_Q4		137	-0.24686319	-1.0331795	0.4035433	0.40572277	0.999	2255	tags=24%, list=20%, signal=30%
AGTCAGC,MIR-345	AGTCAGC,MIR-345		27	-0.3295016	-1.0330181	0.40442654	0.40524644	0.999	3228	tags=37%, list=29%, signal=52%
ACAACTT,MIR-382	ACAACTT,MIR-382		38	-0.3002225	-1.0329857	0.41468683	0.40458912	0.999	2739	tags=34%, list=24%, signal=45%
V$SP1_Q4_01	V$SP1_Q4_01		131	-0.23036283	-1.0304587	0.38626608	0.40837032	0.999	2954	tags=27%, list=26%, signal=37%
V$HSF_Q6	V$HSF_Q6		96	-0.27191275	-1.029719	0.41393444	0.40899596	0.999	2347	tags=26%, list=21%, signal=33%
V$AP2GAMMA_01	V$AP2GAMMA_01		119	-0.27183655	-1.0279906	0.44376278	0.41128543	0.999	2414	tags=27%, list=22%, signal=34%
V$STAT3_02	V$STAT3_02		63	-0.30016476	-1.0279224	0.4262295	0.41072083	0.999	2501	tags=27%, list=22%, signal=35%
V$HNF4_Q6	V$HNF4_Q6		125	-0.24460708	-1.0278999	0.39795917	0.4100396	0.999	1886	tags=18%, list=17%, signal=21%
TGACAGNY_V$MEIS1_01	TGACAGNY_V$MEIS1_01		378	-0.24446519	-1.0274006	0.4016563	0.4101022	0.999	3094	tags=30%, list=28%, signal=41%
V$CDX2_Q5	V$CDX2_Q5		111	-0.29337084	-1.023475	0.43380857	0.4162752	0.999	3047	tags=35%, list=27%, signal=48%
V$SMAD_Q6	V$SMAD_Q6		128	-0.24259044	-1.0228976	0.41379312	0.41646293	0.999	3104	tags=30%, list=28%, signal=42%
V$GCM_Q2	V$GCM_Q2		111	-0.27687678	-1.0198745	0.44094488	0.4211445	0.999	3090	tags=34%, list=28%, signal=47%
MCAATNNNNNGCG_UNKNOWN	MCAATNNNNNGCG_UNKNOWN		50	-0.2747607	-1.0182109	0.42857143	0.42336932	0.999	2424	tags=24%, list=22%, signal=30%
SMTTTTGT_UNKNOWN	SMTTTTGT_UNKNOWN		196	-0.24244268	-1.0165243	0.43723848	0.4258172	1	3921	tags=43%, list=35%, signal=65%
YRTCANNRCGC_UNKNOWN	YRTCANNRCGC_UNKNOWN		35	-0.3000451	-1.015494	0.4370229	0.42672524	1	2525	tags=23%, list=23%, signal=29%
V$FREAC2_01	V$FREAC2_01		126	-0.25035813	-1.0145578	0.4197002	0.4278429	1	3147	tags=32%, list=28%, signal=44%
V$CEBPA_01	V$CEBPA_01		119	-0.26300564	-1.0143645	0.40495867	0.42743734	1	2335	tags=27%, list=21%, signal=34%
V$OCT1_05	V$OCT1_05		115	-0.2800511	-1.0119205	0.43248945	0.43104705	1	3023	tags=35%, list=27%, signal=47%
TTGCCAA,MIR-182	TTGCCAA,MIR-182		160	-0.23572452	-1.0113338	0.4526749	0.4313826	1	3369	tags=31%, list=30%, signal=44%
CCCACAT,MIR-299-3P	CCCACAT,MIR-299-3P		25	-0.32115567	-1.0110077	0.44532803	0.43142977	1	4386	tags=68%, list=39%, signal=112%
GCANCTGNY_V$MYOD_Q6	GCANCTGNY_V$MYOD_Q6		435	-0.24632573	-1.0080132	0.43149284	0.43584627	1	3014	tags=29%, list=27%, signal=38%
AAGGGAT,MIR-188	AAGGGAT,MIR-188		41	-0.24392723	-1.005063	0.4520548	0.44083422	1	1288	tags=17%, list=12%, signal=19%
V$PAX_Q6	V$PAX_Q6		128	-0.25868666	-1.0038979	0.46078432	0.44206563	1	1987	tags=21%, list=18%, signal=25%
V$NFAT_Q6	V$NFAT_Q6		125	-0.28268254	-1.0038173	0.46520874	0.4415111	1	1875	tags=23%, list=17%, signal=28%
V$VDR_Q3	V$VDR_Q3		112	-0.26582634	-1.0027277	0.46391752	0.4426269	1	3714	tags=38%, list=33%, signal=56%
V$NRSF_01	V$NRSF_01		52	-0.34151196	-1.0018952	0.46389496	0.44327527	1	2146	tags=31%, list=19%, signal=38%
TCCAGAT,MIR-516-5P	TCCAGAT,MIR-516-5P		50	-0.24703795	-1.0015044	0.4387755	0.44332445	1	2479	tags=22%, list=22%, signal=28%
AGCACTT,MIR-93,MIR-302A,MIR-302B,MIR-302C,MIR-302D,MIR-372,MIR-373,MIR-520E,MIR-520A,MIR-526B,MIR-520B,MIR-520C,MIR-520D	AGCACTT,MIR-93,MIR-302A,MIR-302B,MIR-302C,MIR-302D,MIR-372,MIR-373,MIR-520E,MIR-520A,MIR-526B,MIR-520B,MIR-520C,MIR-520D		140	-0.22009897	-1.0003318	0.44230768	0.44479054	1	3998	tags=41%, list=36%, signal=64%
V$MEIS1AHOXA9_01	V$MEIS1AHOXA9_01		55	-0.31876582	-0.99814624	0.46391752	0.44775537	1	2441	tags=31%, list=22%, signal=39%
V$ZID_01	V$ZID_01		107	-0.2549156	-0.9980137	0.46530613	0.44728142	1	2212	tags=23%, list=20%, signal=29%
RCGCANGCGY_V$NRF1_Q6	RCGCANGCGY_V$NRF1_Q6		412	-0.17535104	-0.99683404	0.41875	0.44886905	1	3005	tags=21%, list=27%, signal=28%
GGGACCA,MIR-133A,MIR-133B	GGGACCA,MIR-133A,MIR-133B		101	-0.2265662	-0.99680036	0.44742268	0.4481824	1	2133	tags=21%, list=19%, signal=25%
V$MYOD_01	V$MYOD_01		110	-0.2638219	-0.995604	0.48237884	0.44989708	1	2625	tags=30%, list=23%, signal=39%
V$DBP_Q6	V$DBP_Q6		120	-0.27252194	-0.992142	0.4927235	0.45543283	1	2277	tags=24%, list=20%, signal=30%
GTCAGGA,MIR-378	GTCAGGA,MIR-378		28	-0.2926397	-0.9912193	0.4489796	0.4562937	1	1602	tags=18%, list=14%, signal=21%
GGGATGC,MIR-324-5P	GGGATGC,MIR-324-5P		24	-0.29423282	-0.9911214	0.466	0.45580956	1	1608	tags=21%, list=14%, signal=24%
ACTAYRNNNCCCR_UNKNOWN	ACTAYRNNNCCCR_UNKNOWN		184	-0.21461646	-0.9901409	0.47128713	0.45681798	1	2932	tags=26%, list=26%, signal=34%
CAGGTA_V$AREB6_01	CAGGTA_V$AREB6_01		362	-0.23207064	-0.98858154	0.4757895	0.45877552	1	2482	tags=22%, list=22%, signal=28%
CACTTTG,MIR-520G,MIR-520H	CACTTTG,MIR-520G,MIR-520H		118	-0.22387369	-0.9884866	0.49309665	0.45818305	1	4315	tags=47%, list=39%, signal=75%
V$MEIS1_01	V$MEIS1_01		117	-0.26161727	-0.9852616	0.4989518	0.46349844	1	2405	tags=25%, list=21%, signal=31%
V$ETS2_B	V$ETS2_B		144	-0.26715562	-0.98409057	0.47727272	0.4648225	1	2429	tags=25%, list=22%, signal=32%
V$PITX2_Q2	V$PITX2_Q2		119	-0.2833187	-0.98360884	0.4954955	0.46492013	1	2452	tags=26%, list=22%, signal=33%
V$SMAD4_Q6	V$SMAD4_Q6		112	-0.27085084	-0.98299414	0.4681725	0.46531945	1	4193	tags=42%, list=37%, signal=66%
V$ICSBP_Q6	V$ICSBP_Q6		119	-0.29841644	-0.9827868	0.4757085	0.46494165	1	2837	tags=31%, list=25%, signal=41%
V$HNF4_DR1_Q3	V$HNF4_DR1_Q3		139	-0.24753842	-0.9821759	0.49490836	0.46542698	1	3174	tags=29%, list=28%, signal=40%
ATGCTGG,MIR-338	ATGCTGG,MIR-338		47	-0.26911804	-0.97995055	0.4889336	0.46867186	1	2444	tags=28%, list=22%, signal=35%
AAGTCCA,MIR-422B,MIR-422A	AAGTCCA,MIR-422B,MIR-422A		28	-0.29929566	-0.97811335	0.5030675	0.47112423	1	2996	tags=36%, list=27%, signal=49%
ACCAATC,MIR-509	ACCAATC,MIR-509		19	-0.3401298	-0.9775539	0.478	0.4714483	1	1898	tags=26%, list=17%, signal=32%
V$CDPCR3_01	V$CDPCR3_01		26	-0.35377595	-0.9733835	0.5164609	0.47846568	1	2774	tags=35%, list=25%, signal=46%
V$AP4_Q5	V$AP4_Q5		130	-0.26550758	-0.97217685	0.5221774	0.48009753	1	3137	tags=32%, list=28%, signal=44%
V$NKX25_01	V$NKX25_01		71	-0.26758364	-0.97191006	0.5183044	0.47989574	1	2954	tags=34%, list=26%, signal=46%
V$CEBP_Q3	V$CEBP_Q3		123	-0.2431766	-0.97159654	0.5264271	0.47968578	1	2214	tags=22%, list=20%, signal=27%
GTCNYYATGR_UNKNOWN	GTCNYYATGR_UNKNOWN		36	-0.26364613	-0.9672472	0.50739956	0.48707286	1	4315	tags=50%, list=39%, signal=81%
V$STAT1_03	V$STAT1_03		116	-0.20159845	-0.9672417	0.5521739	0.48632258	1	1395	tags=15%, list=12%, signal=17%
V$OSF2_Q6	V$OSF2_Q6		134	-0.24947372	-0.96679366	0.5364373	0.4864961	1	3644	tags=38%, list=33%, signal=56%
V$E2F1_Q4	V$E2F1_Q4		115	-0.23093252	-0.9663156	0.5105042	0.48676625	1	2651	tags=23%, list=24%, signal=29%
AAGCACT,MIR-520F	AAGCACT,MIR-520F		102	-0.23238413	-0.96597224	0.51827955	0.4866051	1	4482	tags=50%, list=40%, signal=83%
RACTNNRTTTNC_UNKNOWN	RACTNNRTTTNC_UNKNOWN		58	-0.25604993	-0.96016765	0.51724136	0.49695048	1	4250	tags=40%, list=38%, signal=64%
V$MSX1_01	V$MSX1_01		98	-0.26845908	-0.96001095	0.54385966	0.49648574	1	3272	tags=35%, list=29%, signal=49%
V$AR_02	V$AR_02		19	-0.3132024	-0.9564965	0.53688526	0.50212705	1	3889	tags=42%, list=35%, signal=64%
ATAGGAA,MIR-202	ATAGGAA,MIR-202		52	-0.26131937	-0.9563018	0.5284872	0.5017658	1	4648	tags=58%, list=42%, signal=98%
V$LYF1_01	V$LYF1_01		128	-0.25015715	-0.95402825	0.5324948	0.5051863	1	2482	tags=24%, list=22%, signal=31%
GATAAGR_V$GATA_C	GATAAGR_V$GATA_C		161	-0.27439997	-0.9538929	0.5307377	0.50463575	1	3667	tags=41%, list=33%, signal=60%
GTGTTGA,MIR-505	GTGTTGA,MIR-505		53	-0.2658832	-0.9534708	0.5246637	0.50477254	1	2545	tags=32%, list=23%, signal=41%
V$GATA1_05	V$GATA1_05		134	-0.260456	-0.9517041	0.57708335	0.507563	1	3538	tags=37%, list=32%, signal=53%
V$YY1_01	V$YY1_01		127	-0.20856504	-0.9511993	0.5696466	0.5077947	1	3570	tags=29%, list=32%, signal=42%
CCAGGGG,MIR-331	CCAGGGG,MIR-331		49	-0.23230083	-0.9494479	0.5366337	0.5103453	1	3574	tags=29%, list=32%, signal=42%
V$RSRFC4_01	V$RSRFC4_01		121	-0.2843481	-0.9486348	0.53814435	0.5110283	1	2918	tags=33%, list=26%, signal=44%
WWTAAGGC_UNKNOWN	WWTAAGGC_UNKNOWN		73	-0.27832398	-0.9477351	0.5535714	0.5120162	1	2280	tags=23%, list=20%, signal=29%
V$CHX10_01	V$CHX10_01		108	-0.28177774	-0.9474465	0.51012146	0.5117916	1	3280	tags=33%, list=29%, signal=47%
V$SREBP1_Q6	V$SREBP1_Q6		129	-0.25373977	-0.93755114	0.55172414	0.530428	1	2192	tags=24%, list=20%, signal=30%
CCAATNNSNNNGCG_UNKNOWN	CCAATNNSNNNGCG_UNKNOWN		28	-0.24877433	-0.93525493	0.57649666	0.5341669	1	1192	tags=14%, list=11%, signal=16%
V$EGR3_01	V$EGR3_01		34	-0.25679266	-0.9333166	0.55133927	0.53731287	1	2914	tags=29%, list=26%, signal=40%
ACAWYAAAG_UNKNOWN	ACAWYAAAG_UNKNOWN		47	-0.28961825	-0.93320096	0.5890985	0.5367	1	2570	tags=32%, list=23%, signal=41%
AGGAAGC,MIR-516-3P	AGGAAGC,MIR-516-3P		51	-0.22384942	-0.9294999	0.6643519	0.54328674	1	2947	tags=33%, list=26%, signal=45%
V$PEA3_Q6	V$PEA3_Q6		117	-0.26008552	-0.9273818	0.5610278	0.5468582	1	2670	tags=26%, list=24%, signal=34%
ACTACCT,MIR-196A,MIR-196B	ACTACCT,MIR-196A,MIR-196B		60	-0.2315433	-0.9254213	0.6136821	0.5499664	1	4217	tags=40%, list=38%, signal=64%
V$CREB_Q3	V$CREB_Q3		115	-0.19799064	-0.92451787	0.6242038	0.55081457	1	4365	tags=32%, list=39%, signal=52%
AACYNNNNTTCCS_UNKNOWN	AACYNNNNTTCCS_UNKNOWN		44	-0.24340186	-0.9232331	0.56929636	0.5524174	1	1312	tags=16%, list=12%, signal=18%
V$LXR_DR4_Q3	V$LXR_DR4_Q3		46	-0.28107536	-0.9231732	0.5661157	0.5517094	1	2134	tags=24%, list=19%, signal=29%
TCTGGAC,MIR-198	TCTGGAC,MIR-198		39	-0.22556502	-0.92281115	0.6032389	0.55153424	1	4289	tags=44%, list=38%, signal=70%
V$LMO2COM_02	V$LMO2COM_02		128	-0.25681168	-0.92192614	0.611236	0.5524122	1	2315	tags=22%, list=21%, signal=27%
GAGACTG,MIR-452	GAGACTG,MIR-452		44	-0.22481266	-0.91859835	0.6	0.55853945	1	4143	tags=41%, list=37%, signal=65%
V$SREBP1_02	V$SREBP1_02		47	-0.26637873	-0.918187	0.60692465	0.5585309	1	2482	tags=21%, list=22%, signal=27%
V$FOXM1_01	V$FOXM1_01		120	-0.25579563	-0.9172971	0.5914634	0.55965376	1	3623	tags=33%, list=32%, signal=49%
V$MTF1_Q4	V$MTF1_Q4		125	-0.22559384	-0.91528	0.6273292	0.562827	1	3499	tags=36%, list=31%, signal=52%
V$ZIC1_01	V$ZIC1_01		124	-0.24797717	-0.9142632	0.6196319	0.5640824	1	2809	tags=26%, list=25%, signal=34%
TGACCTTG_V$SF1_Q6	TGACCTTG_V$SF1_Q6		122	-0.20134959	-0.91327447	0.6492693	0.56521785	1	2696	tags=22%, list=24%, signal=29%
GTCTTCC,MIR-7	GTCTTCC,MIR-7		79	-0.23020044	-0.91029483	0.59836066	0.5705391	1	1159	tags=13%, list=10%, signal=14%
V$PAX4_03	V$PAX4_03		133	-0.22310671	-0.90931946	0.6097046	0.57163054	1	1634	tags=17%, list=15%, signal=19%
V$MYOD_Q6_01	V$MYOD_Q6_01		104	-0.24199496	-0.907966	0.6595289	0.57370394	1	2992	tags=30%, list=27%, signal=40%
V$E2F_03	V$E2F_03		115	-0.23195234	-0.90671176	0.59203035	0.57562643	1	2952	tags=27%, list=26%, signal=36%
V$E2F_Q3	V$E2F_Q3		107	-0.2355531	-0.9047191	0.6189555	0.5787445	1	2952	tags=26%, list=26%, signal=35%
V$CART1_01	V$CART1_01		97	-0.24458762	-0.90253633	0.6514161	0.58246195	1	2623	tags=22%, list=23%, signal=28%
GGGGCCC,MIR-296	GGGGCCC,MIR-296		37	-0.28533766	-0.8993571	0.5967413	0.58828753	1	3189	tags=32%, list=28%, signal=45%
CCANNAGRKGGC_UNKNOWN	CCANNAGRKGGC_UNKNOWN		55	-0.25030243	-0.89573824	0.70149255	0.59483916	1	856	tags=13%, list=8%, signal=14%
AAACCAC,MIR-140	AAACCAC,MIR-140		54	-0.22223078	-0.8912566	0.6720322	0.6031151	1	844	tags=9%, list=8%, signal=10%
V$SP1_Q2_01	V$SP1_Q2_01		122	-0.20594607	-0.8867001	0.6860707	0.61192954	1	2031	tags=19%, list=18%, signal=23%
V$CEBP_C	V$CEBP_C		93	-0.22853045	-0.88525397	0.7505669	0.6142019	1	1639	tags=20%, list=15%, signal=24%
V$NKX22_01	V$NKX22_01		79	-0.24731243	-0.8832375	0.6533613	0.61779	1	1578	tags=19%, list=14%, signal=22%
V$SREBP_Q3	V$SREBP_Q3		116	-0.22580057	-0.8828025	0.6923077	0.61777973	1	1510	tags=15%, list=13%, signal=17%
GGCNKCCATNK_UNKNOWN	GGCNKCCATNK_UNKNOWN		57	-0.22054532	-0.8818425	0.5890985	0.61893815	1	4193	tags=39%, list=37%, signal=61%
TAAWWATAG_V$RSRFC4_Q2	TAAWWATAG_V$RSRFC4_Q2		77	-0.24688263	-0.8789169	0.6680412	0.62389356	1	2954	tags=36%, list=26%, signal=49%
V$AP4_Q6	V$AP4_Q6		108	-0.24721634	-0.8741723	0.692	0.63254553	1	3137	tags=34%, list=28%, signal=47%
V$E2F_Q6_01	V$E2F_Q6_01		110	-0.22559333	-0.8678134	0.62350595	0.6451449	1	2621	tags=23%, list=23%, signal=29%
CAAGGAT,MIR-362	CAAGGAT,MIR-362		33	-0.24560015	-0.8658952	0.66188526	0.6481601	1	2425	tags=24%, list=22%, signal=31%
V$ARP1_01	V$ARP1_01		79	-0.24451514	-0.8652924	0.69473684	0.6483677	1	1450	tags=15%, list=13%, signal=17%
GGTAACC,MIR-409-5P	GGTAACC,MIR-409-5P		19	-0.26589373	-0.8624221	0.694165	0.6531726	1	1465	tags=21%, list=13%, signal=24%
V$IK3_01	V$IK3_01		112	-0.22542731	-0.8613834	0.772043	0.6546233	1	2918	tags=30%, list=26%, signal=41%
GTGTCAA,MIR-514	GTGTCAA,MIR-514		28	-0.24173309	-0.858822	0.68939394	0.6590818	1	4521	tags=46%, list=40%, signal=78%
V$NF1_Q6	V$NF1_Q6		141	-0.23688221	-0.858774	0.72246695	0.65826386	1	2330	tags=24%, list=21%, signal=30%
V$TAXCREB_02	V$TAXCREB_02		15	-0.30705076	-0.85248274	0.71484375	0.6706027	1	3317	tags=47%, list=30%, signal=66%
V$OCT1_03	V$OCT1_03		101	-0.25603986	-0.8500601	0.6713147	0.67464757	1	3011	tags=31%, list=27%, signal=42%
V$STAT6_02	V$STAT6_02		126	-0.23477417	-0.84886587	0.7418655	0.6760059	1	1575	tags=17%, list=14%, signal=19%
MYAATNNNNNNNGGC_UNKNOWN	MYAATNNNNNNNGGC_UNKNOWN		56	-0.22627716	-0.8434989	0.7602459	0.68652785	1	2598	tags=30%, list=23%, signal=39%
V$MYOGNF1_01	V$MYOGNF1_01		20	-0.30875057	-0.83927125	0.7125506	0.6944251	1	2727	tags=30%, list=24%, signal=40%
V$E2F_Q4_01	V$E2F_Q4_01		108	-0.22025932	-0.8365302	0.6621359	0.699084	1	4026	tags=38%, list=36%, signal=59%
CAATGCA,MIR-33	CAATGCA,MIR-33		55	-0.22903351	-0.8347308	0.7602459	0.7017092	1	4451	tags=55%, list=40%, signal=90%
WYAAANNRNNNGCG_UNKNOWN	WYAAANNRNNNGCG_UNKNOWN		25	-0.27449957	-0.83264816	0.6627907	0.70494	1	2570	tags=28%, list=23%, signal=36%
V$E2F1DP1RB_01	V$E2F1DP1RB_01		100	-0.22613408	-0.8309449	0.6699605	0.70747036	1	3191	tags=30%, list=28%, signal=42%
V$EVI1_03	V$EVI1_03		29	-0.263768	-0.81234324	0.8076152	0.7452979	1	3665	tags=38%, list=33%, signal=56%
AGGTGCA,MIR-500	AGGTGCA,MIR-500		46	-0.1981927	-0.8058604	0.8384458	0.75679624	1	2054	tags=17%, list=18%, signal=21%
V$E2F1_Q6_01	V$E2F1_Q6_01		112	-0.19522049	-0.8035296	0.73887813	0.76053137	1	3702	tags=37%, list=33%, signal=54%
CTGRYYYNATT_UNKNOWN	CTGRYYYNATT_UNKNOWN		34	-0.23364037	-0.8001913	0.81333333	0.76633435	1	3192	tags=32%, list=29%, signal=45%
CCCNNNNNNAAGWT_UNKNOWN	CCCNNNNNNAAGWT_UNKNOWN		53	-0.21250953	-0.79883426	0.82608694	0.7680129	1	1797	tags=15%, list=16%, signal=18%
GACAGGG,MIR-339	GACAGGG,MIR-339		31	-0.2100018	-0.7926315	0.83943087	0.779575	1	1404	tags=13%, list=13%, signal=15%
GGCKCATGS_UNKNOWN	GGCKCATGS_UNKNOWN		29	-0.22393896	-0.79150194	0.7837838	0.7806559	1	3317	tags=28%, list=30%, signal=39%
TACAATC,MIR-508	TACAATC,MIR-508		34	-0.22976959	-0.7886825	0.8083004	0.78508127	1	3648	tags=41%, list=33%, signal=61%
V$MYCMAX_B	V$MYCMAX_B		133	-0.17043652	-0.7863076	0.8503119	0.78835434	1	4128	tags=34%, list=37%, signal=53%
ACAGGGT,MIR-10A,MIR-10B	ACAGGGT,MIR-10A,MIR-10B		64	-0.20864026	-0.78104323	0.81299216	0.7979654	1	4451	tags=47%, list=40%, signal=77%
SGCGSSAAA_V$E2F1DP2_01	SGCGSSAAA_V$E2F1DP2_01		75	-0.22790362	-0.7791002	0.749522	0.8005246	1	3191	tags=31%, list=28%, signal=43%
V$NFMUE1_Q6	V$NFMUE1_Q6		118	-0.16365103	-0.7756139	0.78131634	0.80556476	1	3272	tags=25%, list=29%, signal=34%
V$LBP1_Q6	V$LBP1_Q6		103	-0.22798888	-0.7736074	0.827957	0.8080864	1	1847	tags=20%, list=16%, signal=24%
WCAANNNYCAG_UNKNOWN	WCAANNNYCAG_UNKNOWN		121	-0.16768187	-0.7707457	0.9136069	0.8122392	1	3953	tags=31%, list=35%, signal=48%
V$E2F_Q6	V$E2F_Q6		101	-0.21095768	-0.7690233	0.7589454	0.814178	1	3995	tags=38%, list=36%, signal=58%
V$HNF4_01	V$HNF4_01		136	-0.20060834	-0.75581825	0.96595746	0.83570695	1	2560	tags=21%, list=23%, signal=27%
V$E2F_Q4	V$E2F_Q4		102	-0.20492157	-0.7537561	0.76360226	0.8382709	1	3995	tags=37%, list=36%, signal=57%
V$HEB_Q6	V$HEB_Q6		123	-0.20498006	-0.7509084	0.86734694	0.8421024	1	3094	tags=26%, list=28%, signal=36%
V$ETF_Q6	V$ETF_Q6		50	-0.19819835	-0.7404768	0.86403507	0.8577182	1	2670	tags=24%, list=24%, signal=31%
GCAAGGA,MIR-502	GCAAGGA,MIR-502		34	-0.21427579	-0.71753544	0.8755187	0.8896826	1	2887	tags=26%, list=26%, signal=36%
V$MYOGENIN_Q6	V$MYOGENIN_Q6		112	-0.19578993	-0.7064435	0.92168677	0.90270126	1	1765	tags=15%, list=16%, signal=18%
GGCNNMSMYNTTG_UNKNOWN	GGCNNMSMYNTTG_UNKNOWN		35	-0.16617163	-0.68136287	0.8952772	0.929437	1	4076	tags=34%, list=36%, signal=54%
CCAGGTT,MIR-490	CCAGGTT,MIR-490		27	-0.18245628	-0.67885256	0.90674603	0.93051785	1	4634	tags=52%, list=41%, signal=88%
V$PPARG_01	V$PPARG_01		21	-0.20594591	-0.67863244	0.8888889	0.92945415	1	3731	tags=29%, list=33%, signal=43%
V$E2F1_Q3	V$E2F1_Q3		105	-0.17958146	-0.65311277	0.8792079	0.9502418	1	3191	tags=28%, list=28%, signal=38%
V$E2F4DP1_01	V$E2F4DP1_01		101	-0.16823332	-0.6294369	0.90204084	0.96439934	1	3191	tags=26%, list=28%, signal=36%
