# Supplementary material for: A genomic analysis of mouse models of breast cancer reveals molecular features of mouse models and relationships to human breast cancer
Source: Breast Cancer Res. 2014 Jun 5;16(3):R59. doi: 10.1186/bcr3672 (PMC4078930; doi:10.1186/bcr3672)
Supplement: Additional file 11 — GSEA for mouse models compared to all other models or to mammary gland development. Listed by model. [file bcr3672-S11.zip › AdditionalFile11/ETV6_Ntrk3/Vs_normal_mammary/C3/Upregulated_in_Etv6_Ntrk3_vs_normal_mammary.txt]

NAME	GS<br> follow link to MSigDB	GS DETAILS	SIZE	ES	NES	NOM p-val	FDR q-val	FWER p-val	RANK AT MAX	LEADING EDGE
GCTGAGT,MIR-512-5P	GCTGAGT,MIR-512-5P	Details ...	29	0.4288734	1.4818852	0.06403013	0.9492146	0.789	2122	tags=38%, list=19%, signal=47%
V$NFY_Q6	V$NFY_Q6	Details ...	119	0.31611288	1.2575134	0.0890538	1	0.966	1843	tags=34%, list=16%, signal=40%
GGCCAGT,MIR-193A,MIR-193B	GGCCAGT,MIR-193A,MIR-193B	Details ...	42	0.2863598	1.1176184	0.25182483	1	0.996	714	tags=17%, list=6%, signal=18%
V$ALPHACP1_01	V$ALPHACP1_01	Details ...	127	0.24836072	1.0873251	0.26978418	1	0.998	1382	tags=21%, list=12%, signal=24%
ACACTCC,MIR-122A	ACACTCC,MIR-122A	Details ...	43	0.28692427	1.0815558	0.322	1	0.999	1415	tags=26%, list=13%, signal=29%
GATGKMRGCG_UNKNOWN	GATGKMRGCG_UNKNOWN	Details ...	31	0.26766163	1.0763667	0.34168157	1	1	1339	tags=23%, list=12%, signal=26%
V$STAT1_01	V$STAT1_01	Details ...	37	0.2980713	1.0700742	0.36203867	1	1	1934	tags=30%, list=17%, signal=36%
CAGCCTC,MIR-485-5P	CAGCCTC,MIR-485-5P	Details ...	73	0.2415791	1.0655648	0.3465704	1	1	1082	tags=16%, list=10%, signal=18%
GCGSCMNTTT_UNKNOWN	GCGSCMNTTT_UNKNOWN	Details ...	30	0.30820575	1.06388	0.36346865	1	1	381	tags=17%, list=3%, signal=17%
RNCTGNYNRNCTGNY_UNKNOWN	RNCTGNYNRNCTGNY_UNKNOWN	Details ...	31	0.3144621	1.0182158	0.4362292	1	1	782	tags=19%, list=7%, signal=21%
GTGGTGA,MIR-197	GTGGTGA,MIR-197	Details ...	34	0.27237457	1.0173678	0.43510056	1	1	1024	tags=24%, list=9%, signal=26%
V$AP2_Q3	V$AP2_Q3	Details ...	130	0.24465944	1.0100977	0.4309091	1	1	922	tags=16%, list=8%, signal=17%
V$NFY_C	V$NFY_C	Details ...	112	0.22458147	0.9965577	0.47113594	1	1	2106	tags=28%, list=19%, signal=34%
V$GATA2_01	V$GATA2_01	Details ...	59	0.26086912	0.9876284	0.4777563	1	1	1597	tags=19%, list=14%, signal=22%
WCTCNATGGY_UNKNOWN	WCTCNATGGY_UNKNOWN	Details ...	30	0.27328032	0.9710831	0.46850392	1	1	1028	tags=17%, list=9%, signal=18%
V$PPARA_02	V$PPARA_02	Details ...	61	0.2727601	0.9518902	0.5285171	1	1	574	tags=16%, list=5%, signal=17%
V$NFY_01	V$NFY_01	Details ...	126	0.21503715	0.9422841	0.55755395	1	1	1270	tags=17%, list=11%, signal=19%
V$AREB6_03	V$AREB6_03	Details ...	111	0.24003282	0.9402598	0.56710774	1	1	1418	tags=22%, list=13%, signal=25%
V$STAT1_02	V$STAT1_02	Details ...	117	0.1899015	0.9347121	0.6529517	1	1	1886	tags=25%, list=17%, signal=29%
V$GATA1_01	V$GATA1_01	Details ...	127	0.23398218	0.9169857	0.60380954	1	1	990	tags=16%, list=9%, signal=17%
CTCTGGA,MIR-520A,MIR-525	CTCTGGA,MIR-520A,MIR-525	Details ...	80	0.2230296	0.9072231	0.60190475	1	1	2043	tags=31%, list=18%, signal=38%
CCTGCTG,MIR-214	CCTGCTG,MIR-214	Details ...	117	0.23085569	0.891092	0.6254613	1	1	755	tags=13%, list=7%, signal=14%
GCTNWTTGK_UNKNOWN	GCTNWTTGK_UNKNOWN	Details ...	135	0.21780379	0.8758959	0.7270916	1	1	2077	tags=30%, list=19%, signal=37%
TTGCWCAAY_V$CEBPB_02	TTGCWCAAY_V$CEBPB_02	Details ...	36	0.24305652	0.85336596	0.8146067	1	1	1647	tags=31%, list=15%, signal=36%
RNTCANNRNNYNATTW_UNKNOWN	RNTCANNRNNYNATTW_UNKNOWN	Details ...	27	0.29906607	0.8420438	0.78252786	1	1	1606	tags=30%, list=14%, signal=35%
GTACAGG,MIR-486	GTACAGG,MIR-486	Details ...	33	0.25478214	0.8400479	0.7068607	1	1	1288	tags=24%, list=12%, signal=27%
GCAAAAA,MIR-129	GCAAAAA,MIR-129	Details ...	76	0.20444673	0.83860034	0.8272059	1	1	931	tags=16%, list=8%, signal=17%
KCCGNSWTTT_UNKNOWN	KCCGNSWTTT_UNKNOWN	Details ...	48	0.19624908	0.8195401	0.68301886	1	1	1312	tags=15%, list=12%, signal=16%
CCCAGAG,MIR-326	CCCAGAG,MIR-326	Details ...	78	0.19623591	0.8185922	0.81558937	1	1	1250	tags=17%, list=11%, signal=19%
V$AP4_Q6_01	V$AP4_Q6_01	Details ...	126	0.23643208	0.81153417	0.77254903	1	1	1123	tags=16%, list=10%, signal=17%
ACCTGTTG_UNKNOWN	ACCTGTTG_UNKNOWN	Details ...	72	0.21296598	0.8099994	0.79571986	1	1	964	tags=14%, list=9%, signal=15%
V$TGIF_01	V$TGIF_01	Details ...	107	0.20560473	0.7949964	0.87401575	1	1	1444	tags=21%, list=13%, signal=24%
AGGCACT,MIR-515-3P	AGGCACT,MIR-515-3P	Details ...	42	0.21260497	0.7873058	0.8282313	1	1	1901	tags=26%, list=17%, signal=31%
CCAWNWWNNNGGC_UNKNOWN	CCAWNWWNNNGGC_UNKNOWN	Details ...	32	0.21897653	0.7820132	0.7237354	1	1	350	tags=6%, list=3%, signal=6%
V$MYOD_Q6	V$MYOD_Q6	Details ...	113	0.21664368	0.7751702	0.85261196	1	1	1332	tags=18%, list=12%, signal=20%
V$LMO2COM_01	V$LMO2COM_01	Details ...	128	0.20116663	0.7711414	0.8762279	1	1	678	tags=12%, list=6%, signal=12%
AAGWWRNYGGC_UNKNOWN	AAGWWRNYGGC_UNKNOWN	Details ...	50	0.16944681	0.7571147	0.869403	1	1	597	tags=8%, list=5%, signal=8%
V$GATA1_03	V$GATA1_03	Details ...	120	0.20560105	0.75708365	0.907197	1	1	1217	tags=18%, list=11%, signal=19%
TAGGTCA,MIR-192,MIR-215	TAGGTCA,MIR-192,MIR-215	Details ...	23	0.22189529	0.7413389	0.8807157	1	1	474	tags=9%, list=4%, signal=9%
V$E2A_Q2	V$E2A_Q2	Details ...	107	0.21233109	0.72249097	0.8761905	1	1	773	tags=11%, list=7%, signal=12%
TCCCCAC,MIR-491	TCCCCAC,MIR-491	Details ...	31	0.20030329	0.7224613	0.9220532	1	1	1364	tags=23%, list=12%, signal=26%
V$SMAD3_Q6	V$SMAD3_Q6	Details ...	104	0.20713405	0.7212058	0.9190207	1	1	878	tags=13%, list=8%, signal=14%
V$PAX8_01	V$PAX8_01	Details ...	15	0.24478759	0.719986	0.8834587	1	1	1332	tags=27%, list=12%, signal=30%
V$COUP_01	V$COUP_01	Details ...	135	0.18274157	0.6742333	0.98043054	1	1	1258	tags=16%, list=11%, signal=18%
ACAACCT,MIR-453	ACAACCT,MIR-453	Details ...	18	0.25386652	0.6738875	0.89902914	1	1	183	tags=11%, list=2%, signal=11%
V$E2F1DP1_01	V$E2F1DP1_01	Details ...	96	0.17825335	0.6346611	0.8701826	1	1	1440	tags=21%, list=13%, signal=24%
V$E2F1DP2_01	V$E2F1DP2_01	Details ...	96	0.17825335	0.6346611	0.8701826	1	1	1440	tags=21%, list=13%, signal=24%
V$E2F4DP2_01	V$E2F4DP2_01	Details ...	96	0.17825335	0.6346611	0.8701826	1	1	1440	tags=21%, list=13%, signal=24%
V$E2F_02	V$E2F_02	Details ...	97	0.1747625	0.6274342	0.8606061	0.98584825	1	1440	tags=21%, list=13%, signal=23%
V$E2F1_Q6	V$E2F1_Q6	Details ...	103	0.16446745	0.5762581	0.9133065	0.9865043	1	1298	tags=17%, list=12%, signal=20%
