# Supplementary material for: A genomic analysis of mouse models of breast cancer reveals molecular features of mouse models and relationships to human breast cancer
Source: Breast Cancer Res. 2014 Jun 5;16(3):R59. doi: 10.1186/bcr3672 (PMC4078930; doi:10.1186/bcr3672)
Supplement: Additional file 11 — GSEA for mouse models compared to all other models or to mammary gland development. Listed by model. [file bcr3672-S11.zip › AdditionalFile11/ETV6_Ntrk3/Vs_normal_mammary/C6/downregulated_in_Etv6_Ntrk3_vs_normal_mammary.txt]

NAME	GS<br> follow link to MSigDB	GS DETAILS	SIZE	ES	NES	NOM p-val	FDR q-val	FWER p-val	RANK AT MAX	LEADING EDGE
GLI1_UP.V1_UP	GLI1_UP.V1_UP	Details ...	16	-0.6229614	-1.6135978	0.014028057	0.4504936	0.19	1570	tags=31%, list=14%, signal=36%
TGFB_UP.V1_DN	TGFB_UP.V1_DN	Details ...	108	-0.47633758	-1.5931765	0.00862069	0.30078158	0.243	990	tags=23%, list=9%, signal=25%
TGFB_UP.V1_UP	TGFB_UP.V1_UP	Details ...	111	-0.49670702	-1.5790071	0.008298756	0.24991488	0.28	1451	tags=32%, list=13%, signal=36%
CAMP_UP.V1_DN	CAMP_UP.V1_DN	Details ...	116	-0.42517713	-1.5696752	0.004273505	0.21182396	0.305	2673	tags=43%, list=24%, signal=56%
BMI1_DN.V1_UP	BMI1_DN.V1_UP	Details ...	102	-0.45355484	-1.5273181	0.004201681	0.29112968	0.417	1144	tags=23%, list=10%, signal=25%
ATF2_UP.V1_DN	ATF2_UP.V1_DN	Details ...	113	-0.4785978	-1.496188	0.00422833	0.34603068	0.492	1718	tags=36%, list=15%, signal=42%
BMI1_DN_MEL18_DN.V1_UP	BMI1_DN_MEL18_DN.V1_UP	Details ...	99	-0.4620173	-1.4841577	0.012552301	0.3318247	0.518	1610	tags=30%, list=14%, signal=35%
YAP1_UP	YAP1_UP	Details ...	23	-0.44129506	-1.4807761	0.057142857	0.29876944	0.523	1917	tags=26%, list=17%, signal=31%
ATF2_S_UP.V1_DN	ATF2_S_UP.V1_DN	Details ...	107	-0.47088715	-1.4599687	0.015118791	0.325292	0.56	1718	tags=36%, list=15%, signal=43%
PDGF_UP.V1_UP	PDGF_UP.V1_UP	Details ...	85	-0.38297108	-1.449212	0.046413504	0.3280688	0.58	2577	tags=34%, list=23%, signal=44%
AKT_UP.V1_DN	AKT_UP.V1_DN	Details ...	138	-0.45016536	-1.4466491	0.008849558	0.3041807	0.588	1848	tags=36%, list=17%, signal=43%
ESC_J1_UP_LATE.V1_DN	ESC_J1_UP_LATE.V1_DN	Details ...	133	-0.40527996	-1.4390544	0.008791209	0.3020613	0.601	1416	tags=23%, list=13%, signal=26%
CSR_EARLY_UP.V1_UP	CSR_EARLY_UP.V1_UP	Details ...	98	-0.3845348	-1.4324186	0.05319149	0.2974592	0.614	2184	tags=33%, list=20%, signal=40%
E2F1_UP.V1_DN	E2F1_UP.V1_DN	Details ...	129	-0.41035008	-1.420378	0.057939913	0.31386772	0.64	1687	tags=28%, list=15%, signal=32%
BCAT.100_UP.V1_DN	BCAT.100_UP.V1_DN	Details ...	15	-0.6179995	-1.4141245	0.06876228	0.3118503	0.654	1820	tags=47%, list=16%, signal=56%
SIRNA_EIF4GI_DN	SIRNA_EIF4GI_DN	Details ...	50	-0.43153164	-1.4125377	0.06521739	0.2963366	0.658	1965	tags=28%, list=18%, signal=34%
ESC_J1_UP_EARLY.V1_DN	ESC_J1_UP_EARLY.V1_DN	Details ...	124	-0.42310905	-1.3977331	0.04893617	0.31963047	0.68	1962	tags=32%, list=18%, signal=39%
MTOR_UP.N4.V1_DN	MTOR_UP.N4.V1_DN	Details ...	82	-0.35407448	-1.394061	0.04585153	0.31109613	0.689	3148	tags=37%, list=28%, signal=51%
STK33_SKM_UP	STK33_SKM_UP	Details ...	129	-0.47595483	-1.3894839	0.06910569	0.3053857	0.698	2191	tags=39%, list=20%, signal=48%
IL21_UP.V1_DN	IL21_UP.V1_DN	Details ...	94	-0.40941575	-1.3888019	0.022421524	0.29193634	0.701	2042	tags=34%, list=18%, signal=41%
PIGF_UP.V1_UP	PIGF_UP.V1_UP		94	-0.39941323	-1.3872416	0.055201698	0.28201768	0.706	4293	tags=54%, list=38%, signal=87%
MEL18_DN.V1_UP	MEL18_DN.V1_UP		102	-0.43625408	-1.3750608	0.06695464	0.30064195	0.722	1705	tags=29%, list=15%, signal=34%
PRC2_EDD_UP.V1_DN	PRC2_EDD_UP.V1_DN		106	-0.36983594	-1.3670995	0.013793103	0.31003332	0.739	1890	tags=30%, list=17%, signal=36%
EGFR_UP.V1_UP	EGFR_UP.V1_UP		121	-0.4167071	-1.3569756	0.05353319	0.3238686	0.751	2263	tags=35%, list=20%, signal=43%
IL2_UP.V1_UP	IL2_UP.V1_UP		102	-0.37958252	-1.3489425	0.06113537	0.33255613	0.769	2458	tags=34%, list=22%, signal=44%
STK33_UP	STK33_UP		129	-0.40680102	-1.3445114	0.09224319	0.33276376	0.776	2191	tags=33%, list=20%, signal=40%
WNT_UP.V1_UP	WNT_UP.V1_UP		133	-0.37473893	-1.3367008	0.08278867	0.34223875	0.786	2249	tags=29%, list=20%, signal=36%
ESC_V6.5_UP_EARLY.V1_DN	ESC_V6.5_UP_EARLY.V1_DN		135	-0.45191932	-1.3366652	0.10638298	0.33001593	0.786	2770	tags=45%, list=25%, signal=59%
P53_DN.V1_DN	P53_DN.V1_DN		122	-0.39853492	-1.3362553	0.033407573	0.3195777	0.786	1346	tags=25%, list=12%, signal=29%
AKT_UP_MTOR_DN.V1_DN	AKT_UP_MTOR_DN.V1_DN		138	-0.36627096	-1.333302	0.046460178	0.31580907	0.79	2468	tags=34%, list=22%, signal=43%
IL15_UP.V1_UP	IL15_UP.V1_UP		103	-0.36261627	-1.3309697	0.06593407	0.31151116	0.793	2536	tags=30%, list=23%, signal=39%
PDGF_ERK_DN.V1_DN	PDGF_ERK_DN.V1_DN		88	-0.33057302	-1.3271984	0.07368421	0.31072223	0.795	2099	tags=27%, list=19%, signal=33%
MTOR_UP.V1_DN	MTOR_UP.V1_DN		134	-0.37608704	-1.3256552	0.08974359	0.30522218	0.798	2537	tags=36%, list=23%, signal=46%
NRL_DN.V1_UP	NRL_DN.V1_UP		111	-0.33233145	-1.3201823	0.025700934	0.31019986	0.807	2419	tags=32%, list=22%, signal=41%
P53_DN.V1_UP	P53_DN.V1_UP		114	-0.39756253	-1.3163438	0.052966103	0.31010306	0.809	2155	tags=32%, list=19%, signal=40%
STK33_NOMO_UP	STK33_NOMO_UP		146	-0.4155944	-1.3147156	0.11702128	0.3057162	0.811	1988	tags=30%, list=18%, signal=36%
CYCLIN_D1_UP.V1_UP	CYCLIN_D1_UP.V1_UP		123	-0.35634354	-1.3061329	0.12815127	0.3178983	0.823	2392	tags=29%, list=21%, signal=37%
ESC_V6.5_UP_LATE.V1_DN	ESC_V6.5_UP_LATE.V1_DN		129	-0.37789682	-1.3045871	0.10845987	0.31291288	0.827	3148	tags=40%, list=28%, signal=54%
MEL18_DN.V1_DN	MEL18_DN.V1_DN		89	-0.42262238	-1.3019127	0.04918033	0.3111743	0.832	1933	tags=31%, list=17%, signal=38%
RB_DN.V1_DN	RB_DN.V1_DN		86	-0.34628382	-1.3008385	0.054054055	0.30617207	0.832	1969	tags=26%, list=18%, signal=31%
BCAT_GDS748_UP	BCAT_GDS748_UP		33	-0.4406298	-1.2968479	0.12173913	0.30687812	0.834	2789	tags=48%, list=25%, signal=64%
NOTCH_DN.V1_DN	NOTCH_DN.V1_DN		110	-0.39233488	-1.2845644	0.0787234	0.32784766	0.852	2604	tags=36%, list=23%, signal=47%
P53_DN.V2_UP	P53_DN.V2_UP		83	-0.3907622	-1.2811949	0.07256236	0.32817864	0.856	2239	tags=33%, list=20%, signal=40%
RELA_DN.V1_UP	RELA_DN.V1_UP		86	-0.3969975	-1.2808565	0.109375	0.32175645	0.856	2905	tags=43%, list=26%, signal=58%
SNF5_DN.V1_DN	SNF5_DN.V1_DN		119	-0.39682347	-1.2793224	0.061810154	0.31846088	0.858	2073	tags=29%, list=19%, signal=35%
LTE2_UP.V1_DN	LTE2_UP.V1_DN		111	-0.3919377	-1.2767682	0.09572301	0.31729347	0.861	2483	tags=37%, list=22%, signal=47%
KRAS.BREAST_UP.V1_UP	KRAS.BREAST_UP.V1_UP		74	-0.42383078	-1.2728812	0.10229645	0.3190588	0.862	738	tags=22%, list=7%, signal=23%
KRAS.DF.V1_UP	KRAS.DF.V1_UP		123	-0.38999084	-1.272107	0.114164904	0.3144958	0.866	2190	tags=32%, list=20%, signal=39%
SIRNA_EIF4GI_UP	SIRNA_EIF4GI_UP		65	-0.29437202	-1.2696525	0.13146552	0.31541738	0.869	1341	tags=15%, list=12%, signal=17%
CTIP_DN.V1_UP	CTIP_DN.V1_UP		70	-0.42220291	-1.2649937	0.108510636	0.31977814	0.879	2452	tags=34%, list=22%, signal=44%
KRAS.600.LUNG.BREAST_UP.V1_DN	KRAS.600.LUNG.BREAST_UP.V1_DN		140	-0.3884008	-1.2627457	0.12058212	0.31954163	0.883	1656	tags=29%, list=15%, signal=34%
RAF_UP.V1_UP	RAF_UP.V1_UP		123	-0.37940148	-1.253712	0.15271966	0.33295605	0.89	3032	tags=39%, list=27%, signal=53%
KRAS.50_UP.V1_DN	KRAS.50_UP.V1_DN		23	-0.4807825	-1.2502029	0.17118998	0.33330917	0.891	1549	tags=30%, list=14%, signal=35%
KRAS.DF.V1_DN	KRAS.DF.V1_DN		102	-0.31338656	-1.2474012	0.06852248	0.33266515	0.894	2434	tags=28%, list=22%, signal=36%
PTEN_DN.V1_UP	PTEN_DN.V1_UP		101	-0.38078722	-1.2473402	0.066390045	0.32673866	0.894	2555	tags=33%, list=23%, signal=42%
CORDENONSI_YAP_CONSERVED_SIGNATURE	CORDENONSI_YAP_CONSERVED_SIGNATURE		42	-0.42678803	-1.2473266	0.15445544	0.32090405	0.894	2438	tags=43%, list=22%, signal=55%
TBK1.DF_DN	TBK1.DF_DN		157	-0.27725017	-1.2459962	0.12715517	0.31782186	0.896	1791	tags=22%, list=16%, signal=25%
CRX_DN.V1_UP	CRX_DN.V1_UP		102	-0.33127278	-1.2440325	0.06960557	0.3167268	0.898	2471	tags=30%, list=22%, signal=39%
LEF1_UP.V1_UP	LEF1_UP.V1_UP		124	-0.40343603	-1.2419512	0.17002237	0.31465805	0.899	2636	tags=43%, list=24%, signal=55%
CSR_LATE_UP.V1_DN	CSR_LATE_UP.V1_DN		74	-0.3665193	-1.23262	0.17948718	0.32841578	0.908	2772	tags=36%, list=25%, signal=48%
IL15_UP.V1_DN	IL15_UP.V1_DN		88	-0.35663742	-1.2270575	0.110869564	0.3355494	0.912	2274	tags=30%, list=20%, signal=37%
KRAS.600.LUNG.BREAST_UP.V1_UP	KRAS.600.LUNG.BREAST_UP.V1_UP		142	-0.38305733	-1.2243702	0.13968958	0.33545685	0.914	2190	tags=32%, list=20%, signal=40%
RAF_UP.V1_DN	RAF_UP.V1_DN		110	-0.35514683	-1.2209182	0.13245033	0.33755237	0.918	2916	tags=41%, list=26%, signal=55%
JNK_DN.V1_DN	JNK_DN.V1_DN		115	-0.32452473	-1.2198759	0.12584269	0.33408943	0.918	3022	tags=36%, list=27%, signal=48%
MTOR_UP.N4.V1_UP	MTOR_UP.N4.V1_UP		130	-0.33246657	-1.2156603	0.1812227	0.3379902	0.923	1716	tags=27%, list=15%, signal=31%
VEGF_A_UP.V1_DN	VEGF_A_UP.V1_DN		122	-0.32596236	-1.2151836	0.1368421	0.3338411	0.923	2378	tags=30%, list=21%, signal=38%
ESC_J1_UP_LATE.V1_UP	ESC_J1_UP_LATE.V1_UP		140	-0.3769235	-1.2131886	0.1778742	0.33306092	0.923	2614	tags=36%, list=23%, signal=46%
BCAT_BILD_ET_AL_DN	BCAT_BILD_ET_AL_DN		22	-0.43606505	-1.2125726	0.24657534	0.32961294	0.923	4481	tags=64%, list=40%, signal=106%
VEGF_A_UP.V1_UP	VEGF_A_UP.V1_UP		115	-0.3767002	-1.2123176	0.20915033	0.32526445	0.923	2686	tags=35%, list=24%, signal=45%
PTEN_DN.V2_DN	PTEN_DN.V2_DN		77	-0.34758827	-1.2087559	0.18141593	0.32784545	0.924	3571	tags=45%, list=32%, signal=66%
ESC_V6.5_UP_LATE.V1_UP	ESC_V6.5_UP_LATE.V1_UP		135	-0.36401287	-1.2074046	0.19421488	0.3252219	0.924	2614	tags=33%, list=23%, signal=43%
PRC2_EZH2_UP.V1_DN	PRC2_EZH2_UP.V1_DN		112	-0.38874695	-1.2013607	0.18348624	0.33374003	0.93	1721	tags=27%, list=15%, signal=31%
DCA_UP.V1_UP	DCA_UP.V1_UP		86	-0.35367748	-1.2005713	0.18558952	0.33089727	0.931	2570	tags=35%, list=23%, signal=45%
E2F3_UP.V1_UP	E2F3_UP.V1_UP		100	-0.33366394	-1.1957407	0.14155251	0.33590516	0.932	2266	tags=27%, list=20%, signal=34%
KRAS.300_UP.V1_DN	KRAS.300_UP.V1_DN		74	-0.38741162	-1.1948974	0.20689656	0.33291554	0.934	1762	tags=26%, list=16%, signal=30%
CYCLIN_D1_KE_.V1_DN	CYCLIN_D1_KE_.V1_DN		124	-0.33864608	-1.1865586	0.17467248	0.34449136	0.934	1450	tags=19%, list=13%, signal=22%
KRAS.PROSTATE_UP.V1_UP	KRAS.PROSTATE_UP.V1_UP		77	-0.36066467	-1.1737871	0.20044543	0.3675632	0.941	2641	tags=40%, list=24%, signal=52%
ESC_J1_UP_EARLY.V1_UP	ESC_J1_UP_EARLY.V1_UP		119	-0.3251955	-1.1676303	0.24175824	0.3748789	0.943	2715	tags=34%, list=24%, signal=44%
MYC_UP.V1_UP	MYC_UP.V1_UP		82	-0.29339865	-1.1656426	0.23762377	0.37376118	0.944	2115	tags=22%, list=19%, signal=27%
NOTCH_DN.V1_UP	NOTCH_DN.V1_UP		98	-0.32781312	-1.1645457	0.20770878	0.37177104	0.945	3140	tags=39%, list=28%, signal=53%
TBK1.DN.48HRS_UP	TBK1.DN.48HRS_UP		34	-0.32425818	-1.1609422	0.28404668	0.37458476	0.947	3187	tags=38%, list=28%, signal=53%
CYCLIN_D1_UP.V1_DN	CYCLIN_D1_UP.V1_DN		125	-0.30101365	-1.1580232	0.20581655	0.3764002	0.948	3129	tags=36%, list=28%, signal=49%
KRAS.BREAST_UP.V1_DN	KRAS.BREAST_UP.V1_DN		77	-0.355316	-1.1516937	0.23326571	0.3863315	0.952	1622	tags=26%, list=14%, signal=30%
BMI1_DN.V1_DN	BMI1_DN.V1_DN		90	-0.32744417	-1.146958	0.19782609	0.39241254	0.954	2874	tags=37%, list=26%, signal=49%
KRAS.LUNG.BREAST_UP.V1_UP	KRAS.LUNG.BREAST_UP.V1_UP		73	-0.39657727	-1.146909	0.2264151	0.3878409	0.954	1640	tags=27%, list=15%, signal=32%
CRX_NRL_DN.V1_DN	CRX_NRL_DN.V1_DN		92	-0.31928933	-1.1436056	0.19178082	0.39083502	0.956	1352	tags=21%, list=12%, signal=23%
TBK1.DF_UP	TBK1.DF_UP		166	-0.3120995	-1.1426373	0.28663793	0.38861853	0.956	2899	tags=35%, list=26%, signal=46%
CRX_DN.V1_DN	CRX_DN.V1_DN		113	-0.3187739	-1.1385596	0.23863636	0.3924803	0.957	1449	tags=24%, list=13%, signal=27%
CYCLIN_D1_KE_.V1_UP	CYCLIN_D1_KE_.V1_UP		115	-0.30789647	-1.1367608	0.29504505	0.39145762	0.957	2392	tags=28%, list=21%, signal=35%
ATF2_S_UP.V1_UP	ATF2_S_UP.V1_UP		108	-0.3204531	-1.1353914	0.1877637	0.38978058	0.96	3295	tags=38%, list=29%, signal=53%
LTE2_UP.V1_UP	LTE2_UP.V1_UP		120	-0.28021765	-1.1328242	0.24439462	0.39057484	0.962	3274	tags=34%, list=29%, signal=48%
LEF1_UP.V1_DN	LEF1_UP.V1_DN		111	-0.3412116	-1.1320397	0.26774848	0.3877735	0.962	1898	tags=24%, list=17%, signal=29%
PRC1_BMI_UP.V1_DN	PRC1_BMI_UP.V1_DN		95	-0.31391233	-1.1260095	0.23653395	0.39528188	0.965	2275	tags=27%, list=20%, signal=34%
PRC2_EZH2_UP.V1_UP	PRC2_EZH2_UP.V1_UP		112	-0.2889976	-1.1257991	0.21973094	0.39156166	0.965	2029	tags=26%, list=18%, signal=31%
CSR_EARLY_UP.V1_DN	CSR_EARLY_UP.V1_DN		59	-0.3254615	-1.1242448	0.27433628	0.3905004	0.967	2468	tags=29%, list=22%, signal=37%
BRCA1_DN.V1_UP	BRCA1_DN.V1_UP		70	-0.37152356	-1.1222701	0.2733051	0.39071235	0.967	3656	tags=50%, list=33%, signal=74%
EGFR_UP.V1_DN	EGFR_UP.V1_DN		105	-0.3055459	-1.1198113	0.21008404	0.39176896	0.968	2772	tags=34%, list=25%, signal=45%
PDGF_UP.V1_DN	PDGF_UP.V1_DN		70	-0.335646	-1.1190737	0.27578947	0.38905257	0.969	1644	tags=24%, list=15%, signal=28%
PKCA_DN.V1_DN	PKCA_DN.V1_DN		117	-0.29976785	-1.1186913	0.18509616	0.38570568	0.969	2490	tags=31%, list=22%, signal=39%
RB_P130_DN.V1_UP	RB_P130_DN.V1_UP		101	-0.28420305	-1.1168605	0.23170732	0.38533223	0.969	2003	tags=26%, list=18%, signal=31%
JAK2_DN.V1_DN	JAK2_DN.V1_DN		51	-0.32723075	-1.1164693	0.2825112	0.38217527	0.969	4709	tags=59%, list=42%, signal=101%
PKCA_DN.V1_UP	PKCA_DN.V1_UP		115	-0.34761348	-1.1143525	0.27415732	0.38270527	0.97	2102	tags=30%, list=19%, signal=37%
EIF4E_DN	EIF4E_DN		44	-0.35152867	-1.1139128	0.33261803	0.3794408	0.97	2719	tags=34%, list=24%, signal=45%
KRAS.KIDNEY_UP.V1_DN	KRAS.KIDNEY_UP.V1_DN		78	-0.3294694	-1.113465	0.25282168	0.37664574	0.97	2436	tags=29%, list=22%, signal=37%
RAPA_EARLY_UP.V1_UP	RAPA_EARLY_UP.V1_UP		105	-0.27021062	-1.1116279	0.24678111	0.37658352	0.97	4013	tags=45%, list=36%, signal=69%
KRAS.AMP.LUNG_UP.V1_UP	KRAS.AMP.LUNG_UP.V1_UP		67	-0.36455756	-1.1042451	0.31317493	0.38617736	0.972	2175	tags=33%, list=19%, signal=41%
E2F3_UP.V1_DN	E2F3_UP.V1_DN		57	-0.29495227	-1.1028159	0.2989011	0.3860701	0.974	3820	tags=42%, list=34%, signal=64%
BRCA1_DN.V1_DN	BRCA1_DN.V1_DN		70	-0.31152725	-1.0953655	0.25777778	0.3970018	0.976	2994	tags=34%, list=27%, signal=47%
MYC_UP.V1_DN	MYC_UP.V1_DN		58	-0.34217674	-1.0863622	0.31827956	0.41158357	0.98	2385	tags=36%, list=21%, signal=46%
PRC2_SUZ12_UP.V1_UP	PRC2_SUZ12_UP.V1_UP		114	-0.28868306	-1.0836246	0.31182796	0.41395	0.981	2422	tags=26%, list=22%, signal=33%
JNK_DN.V1_UP	JNK_DN.V1_UP		109	-0.31366885	-1.0738063	0.35526314	0.4298686	0.983	2774	tags=34%, list=25%, signal=45%
KRAS.300_UP.V1_UP	KRAS.300_UP.V1_UP		80	-0.350486	-1.0701088	0.3512304	0.43397245	0.984	2427	tags=35%, list=22%, signal=44%
BCAT.100_UP.V1_UP	BCAT.100_UP.V1_UP		32	-0.35490456	-1.0694451	0.33476394	0.43132895	0.984	2248	tags=28%, list=20%, signal=35%
KRAS.LUNG.BREAST_UP.V1_DN	KRAS.LUNG.BREAST_UP.V1_DN		72	-0.35151294	-1.0693923	0.34810126	0.42763597	0.984	3626	tags=53%, list=32%, signal=78%
MEK_UP.V1_UP	MEK_UP.V1_UP		124	-0.31314677	-1.0689592	0.3181818	0.42498872	0.984	2323	tags=30%, list=21%, signal=37%
HOXA9_DN.V1_UP	HOXA9_DN.V1_UP		90	-0.30813336	-1.0673077	0.33551198	0.42447588	0.984	2611	tags=32%, list=23%, signal=42%
P53_DN.V2_DN	P53_DN.V2_DN		99	-0.2986083	-1.0655562	0.33766234	0.42467192	0.984	1449	tags=18%, list=13%, signal=21%
PIGF_UP.V1_DN	PIGF_UP.V1_DN		105	-0.3041084	-1.064103	0.3561947	0.42393255	0.984	2290	tags=30%, list=20%, signal=37%
KRAS.600_UP.V1_DN	KRAS.600_UP.V1_DN		150	-0.31961617	-1.0624995	0.35135135	0.4238231	0.985	1827	tags=27%, list=16%, signal=31%
IL21_UP.V1_UP	IL21_UP.V1_UP		118	-0.3143321	-1.0583249	0.3783784	0.42853233	0.987	2293	tags=25%, list=20%, signal=32%
WNT_UP.V1_DN	WNT_UP.V1_DN		122	-0.29882243	-1.0467536	0.3723404	0.44901803	0.991	3198	tags=39%, list=29%, signal=54%
IL2_UP.V1_DN	IL2_UP.V1_DN		99	-0.30098063	-1.0443196	0.37333333	0.44980147	0.991	2529	tags=30%, list=23%, signal=39%
ATM_DN.V1_DN	ATM_DN.V1_DN		86	-0.3142059	-1.0426471	0.37574553	0.44994015	0.991	3696	tags=45%, list=33%, signal=67%
PDGF_ERK_DN.V1_UP	PDGF_ERK_DN.V1_UP		81	-0.27033895	-1.039987	0.37744033	0.4520592	0.992	2635	tags=28%, list=24%, signal=37%
E2F1_UP.V1_UP	E2F1_UP.V1_UP		113	-0.2918476	-1.0358788	0.4123506	0.45656696	0.993	3577	tags=35%, list=32%, signal=50%
STK33_DN	STK33_DN		115	-0.2639995	-1.031284	0.36175114	0.46215254	0.994	2706	tags=28%, list=24%, signal=36%
CRX_NRL_DN.V1_UP	CRX_NRL_DN.V1_UP		109	-0.27004513	-1.0309267	0.3898305	0.4592569	0.994	2783	tags=29%, list=25%, signal=39%
KRAS.KIDNEY_UP.V1_UP	KRAS.KIDNEY_UP.V1_UP		83	-0.34053257	-1.0292135	0.3986175	0.45910668	0.994	1876	tags=29%, list=17%, signal=34%
SRC_UP.V1_DN	SRC_UP.V1_DN		81	-0.2676371	-1.0261607	0.40336135	0.46159458	0.995	2826	tags=32%, list=25%, signal=43%
GCNP_SHH_UP_EARLY.V1_DN	GCNP_SHH_UP_EARLY.V1_DN		120	-0.28170195	-1.0134127	0.427907	0.48413807	0.995	2436	tags=28%, list=22%, signal=35%
NFE2L2.V2	NFE2L2.V2		212	-0.2684535	-1.0071958	0.44258374	0.4931987	0.997	2872	tags=32%, list=26%, signal=42%
STK33_SKM_DN	STK33_SKM_DN		125	-0.26907557	-1.0052677	0.430839	0.49368295	0.997	2611	tags=28%, list=23%, signal=36%
PTEN_DN.V2_UP	PTEN_DN.V2_UP		70	-0.30714497	-1.0043622	0.47391304	0.4921299	0.997	2159	tags=29%, list=19%, signal=35%
GCNP_SHH_UP_LATE.V1_UP	GCNP_SHH_UP_LATE.V1_UP		121	-0.29052106	-1.0001923	0.48301888	0.49665585	0.997	3373	tags=35%, list=30%, signal=49%
CAHOY_NEURONAL	CAHOY_NEURONAL		56	-0.34595463	-0.9912156	0.4882227	0.51067555	0.997	2916	tags=43%, list=26%, signal=58%
KRAS.AMP.LUNG_UP.V1_DN	KRAS.AMP.LUNG_UP.V1_DN		74	-0.29607806	-0.9812686	0.48908296	0.52884877	0.998	2217	tags=30%, list=20%, signal=37%
RAPA_EARLY_UP.V1_DN	RAPA_EARLY_UP.V1_DN		110	-0.2427125	-0.9785905	0.5141612	0.53010476	0.998	1152	tags=13%, list=10%, signal=14%
PTEN_DN.V1_DN	PTEN_DN.V1_DN		84	-0.31514874	-0.9694655	0.49532712	0.54677886	0.999	2504	tags=33%, list=22%, signal=43%
HOXA9_DN.V1_DN	HOXA9_DN.V1_DN		111	-0.23626314	-0.9607412	0.53258425	0.5635172	0.999	2841	tags=27%, list=25%, signal=36%
GCNP_SHH_UP_LATE.V1_DN	GCNP_SHH_UP_LATE.V1_DN		137	-0.23343647	-0.95917606	0.5163399	0.5626924	0.999	2896	tags=28%, list=26%, signal=37%
CAHOY_ASTROCYTIC	CAHOY_ASTROCYTIC		57	-0.3229419	-0.957105	0.54485774	0.56327236	0.999	2445	tags=28%, list=22%, signal=36%
BCAT_GDS748_DN	BCAT_GDS748_DN		22	-0.3053924	-0.9570653	0.5294118	0.5593802	0.999	471	tags=14%, list=4%, signal=14%
RB_P107_DN.V1_UP	RB_P107_DN.V1_UP		109	-0.29375184	-0.9552689	0.54352033	0.55945176	0.999	2270	tags=24%, list=20%, signal=30%
RELA_DN.V1_DN	RELA_DN.V1_DN		95	-0.30824792	-0.9533046	0.54901963	0.5605015	1	2506	tags=28%, list=22%, signal=36%
AKT_UP_MTOR_DN.V1_UP	AKT_UP_MTOR_DN.V1_UP		127	-0.25885382	-0.9392335	0.6140725	0.58913743	1	1272	tags=18%, list=11%, signal=20%
CAMP_UP.V1_UP	CAMP_UP.V1_UP		123	-0.20651054	-0.93909436	0.5204301	0.5853646	1	1821	tags=17%, list=16%, signal=20%
RPS14_DN.V1_DN	RPS14_DN.V1_DN		101	-0.25959814	-0.93065935	0.5694716	0.5998637	1	3371	tags=34%, list=30%, signal=48%
KRAS.600_UP.V1_UP	KRAS.600_UP.V1_UP		149	-0.28438684	-0.9213278	0.6059226	0.6162482	1	2724	tags=33%, list=24%, signal=43%
PRC2_SUZ12_UP.V1_DN	PRC2_SUZ12_UP.V1_DN		100	-0.25999168	-0.9196837	0.6285047	0.61636716	1	2447	tags=29%, list=22%, signal=37%
DCA_UP.V1_DN	DCA_UP.V1_DN		81	-0.25930086	-0.9184445	0.5853132	0.61492246	1	4386	tags=46%, list=39%, signal=75%
SNF5_DN.V1_UP	SNF5_DN.V1_UP		134	-0.26547223	-0.9170458	0.5882353	0.61436087	1	2934	tags=29%, list=26%, signal=39%
ERB2_UP.V1_UP	ERB2_UP.V1_UP		118	-0.24652764	-0.91659176	0.6164706	0.61147535	1	3032	tags=32%, list=27%, signal=44%
RPS14_DN.V1_UP	RPS14_DN.V1_UP		113	-0.32757002	-0.9130893	0.5916115	0.6149954	1	2481	tags=31%, list=22%, signal=39%
GCNP_SHH_UP_EARLY.V1_UP	GCNP_SHH_UP_EARLY.V1_UP		114	-0.23275112	-0.9121919	0.583174	0.61307037	1	3280	tags=30%, list=29%, signal=42%
STK33_NOMO_DN	STK33_NOMO_DN		122	-0.24030703	-0.9092068	0.6650943	0.615608	1	2706	tags=26%, list=24%, signal=34%
JAK2_DN.V1_UP	JAK2_DN.V1_UP		87	-0.26376244	-0.8931461	0.6895075	0.6462002	1	2978	tags=28%, list=27%, signal=37%
MEK_UP.V1_DN	MEK_UP.V1_DN		98	-0.24086319	-0.8861063	0.68530023	0.6580152	1	3356	tags=37%, list=30%, signal=52%
ATF2_UP.V1_UP	ATF2_UP.V1_UP		107	-0.2347865	-0.8835965	0.6993737	0.6596952	1	2719	tags=26%, list=24%, signal=34%
ALK_DN.V1_UP	ALK_DN.V1_UP		89	-0.2650416	-0.8553486	0.73364484	0.7200098	1	1988	tags=26%, list=18%, signal=31%
KRAS.LUNG_UP.V1_DN	KRAS.LUNG_UP.V1_DN		75	-0.27727032	-0.84399575	0.7621247	0.74144256	1	1788	tags=25%, list=16%, signal=30%
CSR_LATE_UP.V1_UP	CSR_LATE_UP.V1_UP		107	-0.22287722	-0.83864236	0.6749522	0.74868673	1	2411	tags=20%, list=22%, signal=25%
BMI1_DN_MEL18_DN.V1_DN	BMI1_DN_MEL18_DN.V1_DN		86	-0.25658363	-0.8334246	0.83157897	0.7563399	1	2874	tags=33%, list=26%, signal=43%
ATM_DN.V1_UP	ATM_DN.V1_UP		90	-0.25851715	-0.8327479	0.76367617	0.75284964	1	3015	tags=36%, list=27%, signal=48%
CAHOY_OLIGODENDROCUTIC	CAHOY_OLIGODENDROCUTIC		52	-0.23140861	-0.8161584	0.8266979	0.7855966	1	2581	tags=21%, list=23%, signal=27%
CTIP_DN.V1_DN	CTIP_DN.V1_DN		71	-0.22865877	-0.81573695	0.82009345	0.7817577	1	2778	tags=31%, list=25%, signal=41%
SRC_UP.V1_UP	SRC_UP.V1_UP		76	-0.21404514	-0.8123115	0.7702703	0.78485364	1	2456	tags=18%, list=22%, signal=23%
ESC_V6.5_UP_EARLY.V1_UP	ESC_V6.5_UP_EARLY.V1_UP		118	-0.2117003	-0.8043407	0.8608696	0.79592353	1	2481	tags=24%, list=22%, signal=30%
PRC1_BMI_UP.V1_UP	PRC1_BMI_UP.V1_UP		99	-0.22310123	-0.7941981	0.7976744	0.8118109	1	1912	tags=18%, list=17%, signal=22%
YAP1_DN	YAP1_DN		24	-0.2719211	-0.7754309	0.79303277	0.8412083	1	4425	tags=46%, list=40%, signal=76%
ALK_DN.V1_DN	ALK_DN.V1_DN		73	-0.21383275	-0.7558525	0.951417	0.8691652	1	1080	tags=12%, list=10%, signal=14%
PRC2_EDD_UP.V1_UP	PRC2_EDD_UP.V1_UP		111	-0.17436053	-0.7107365	0.9399586	0.92476594	1	2699	tags=21%, list=24%, signal=27%
EIF4E_UP	EIF4E_UP		52	-0.16754395	-0.66731036	0.939834	0.9571401	1	3771	tags=27%, list=34%, signal=40%
