# Supplementary material for: A genomic analysis of mouse models of breast cancer reveals molecular features of mouse models and relationships to human breast cancer
Source: Breast Cancer Res. 2014 Jun 5;16(3):R59. doi: 10.1186/bcr3672 (PMC4078930; doi:10.1186/bcr3672)
Supplement: Additional file 11 — GSEA for mouse models compared to all other models or to mammary gland development. Listed by model. [file bcr3672-S11.zip › AdditionalFile11/ETV6_Ntrk3/Vs_normal_mammary/C6/Upregulated_in_Etv6_Ntrk3_vs_normal_mammary.txt]

NAME	GS<br> follow link to MSigDB	GS DETAILS	SIZE	ES	NES	NOM p-val	FDR q-val	FWER p-val	RANK AT MAX	LEADING EDGE
RB_P107_DN.V1_DN	RB_P107_DN.V1_DN	Details ...	86	0.32643858	1.312712	0.13241106	0.92450225	0.839	1825	tags=27%, list=16%, signal=32%
BCAT_BILD_ET_AL_UP	BCAT_BILD_ET_AL_UP	Details ...	29	0.31218746	1.0301569	0.4235501	1	0.982	927	tags=21%, list=8%, signal=22%
MTOR_UP.V1_UP	MTOR_UP.V1_UP	Details ...	121	0.26959515	0.9707137	0.48674244	1	0.991	1436	tags=27%, list=13%, signal=31%
ERB2_UP.V1_DN	ERB2_UP.V1_DN	Details ...	92	0.25362813	0.9624836	0.5223577	1	0.991	1139	tags=25%, list=10%, signal=28%
TBK1.DN.48HRS_DN	TBK1.DN.48HRS_DN	Details ...	39	0.26499826	0.9591218	0.5318725	1	0.991	1793	tags=26%, list=16%, signal=30%
KRAS.PROSTATE_UP.V1_DN	KRAS.PROSTATE_UP.V1_DN	Details ...	80	0.29690018	0.94256455	0.5911414	1	0.995	641	tags=19%, list=6%, signal=20%
AKT_UP.V1_UP	AKT_UP.V1_UP	Details ...	118	0.26395288	0.9166033	0.6301887	0.9852822	0.996	1012	tags=18%, list=9%, signal=19%
NRL_DN.V1_DN	NRL_DN.V1_DN	Details ...	91	0.24350423	0.89704454	0.65789473	0.92160594	0.998	1519	tags=25%, list=14%, signal=29%
KRAS.50_UP.V1_UP	KRAS.50_UP.V1_UP	Details ...	31	0.3381354	0.8840231	0.66484517	0.8556584	0.998	809	tags=29%, list=7%, signal=31%
RB_DN.V1_UP	RB_DN.V1_UP	Details ...	95	0.21179835	0.81646	0.7043651	0.93802845	0.998	1541	tags=20%, list=14%, signal=23%
RB_P130_DN.V1_DN	RB_P130_DN.V1_DN	Details ...	81	0.20201492	0.7892295	0.8462998	0.9160036	0.998	785	tags=14%, list=7%, signal=14%
KRAS.LUNG_UP.V1_UP	KRAS.LUNG_UP.V1_UP	Details ...	68	0.2367414	0.7120615	0.92467046	0.97746927	0.999	1130	tags=21%, list=10%, signal=23%
CAHOY_ASTROGLIAL	CAHOY_ASTROGLIAL	Details ...	64	0.25801268	0.6958743	0.879562	0.9214061	0.999	615	tags=19%, list=5%, signal=20%
