# Supplementary material for: A genomic analysis of mouse models of breast cancer reveals molecular features of mouse models and relationships to human breast cancer
Source: Breast Cancer Res. 2014 Jun 5;16(3):R59. doi: 10.1186/bcr3672 (PMC4078930; doi:10.1186/bcr3672)
Supplement: Additional file 11 — GSEA for mouse models compared to all other models or to mammary gland development. Listed by model. [file bcr3672-S11.zip › AdditionalFile11/ETV6_Ntrk3/Vs_other_models/C2/Downregulated_in_ETV6_Ntrk3_vs_Other_models.txt]

NAME	GS<br> follow link to MSigDB	GS DETAILS	SIZE	ES	NES	NOM p-val	FDR q-val	FWER p-val	RANK AT MAX	LEADING EDGE
ACOSTA_PROLIFERATION_INDEPENDENT_MYC_TARGETS_UP	ACOSTA_PROLIFERATION_INDEPENDENT_MYC_TARGETS_UP	Details ...	52	-0.49892917	-1.8335048	0.004048583	1	0.59	3209	tags=46%, list=29%, signal=64%
REACTOME_RNA_POL_III_TRANSCRIPTION_INITIATION_FROM_TYPE_2_PROMOTER	REACTOME_RNA_POL_III_TRANSCRIPTION_INITIATION_FROM_TYPE_2_PROMOTER	Details ...	15	-0.5943883	-1.7844414	0.008474576	1	0.729	3954	tags=80%, list=35%, signal=124%
GRADE_METASTASIS_DN	GRADE_METASTASIS_DN	Details ...	34	-0.4520415	-1.7532308	0.013618677	1	0.817	1032	tags=15%, list=9%, signal=16%
REACTOME_RNA_POL_III_TRANSCRIPTION_INITIATION_FROM_TYPE_3_PROMOTER	REACTOME_RNA_POL_III_TRANSCRIPTION_INITIATION_FROM_TYPE_3_PROMOTER	Details ...	16	-0.5391267	-1.7429564	0.007936508	1	0.841	3954	tags=81%, list=35%, signal=125%
ROESSLER_LIVER_CANCER_METASTASIS_DN	ROESSLER_LIVER_CANCER_METASTASIS_DN	Details ...	18	-0.62157565	-1.7373931	0.013779528	1	0.849	1003	tags=39%, list=9%, signal=43%
REACTOME_RNA_POL_I_RNA_POL_III_AND_MITOCHONDRIAL_TRANSCRIPTION	REACTOME_RNA_POL_I_RNA_POL_III_AND_MITOCHONDRIAL_TRANSCRIPTION	Details ...	45	-0.4496141	-1.7284828	0.031936128	1	0.859	4027	tags=62%, list=36%, signal=97%
STEIN_ESRRA_TARGETS_UP	STEIN_ESRRA_TARGETS_UP	Details ...	233	-0.40458858	-1.718603	0.007874016	1	0.875	4154	tags=51%, list=37%, signal=79%
PENG_RAPAMYCIN_RESPONSE_DN	PENG_RAPAMYCIN_RESPONSE_DN	Details ...	169	-0.38363048	-1.711508	0.04208417	1	0.881	4306	tags=49%, list=38%, signal=78%
RAMALHO_STEMNESS_UP	RAMALHO_STEMNESS_UP	Details ...	138	-0.43206096	-1.708722	0.030425964	1	0.882	3929	tags=53%, list=35%, signal=80%
KYNG_RESPONSE_TO_H2O2_VIA_ERCC6_UP	KYNG_RESPONSE_TO_H2O2_VIA_ERCC6_UP	Details ...	27	-0.48591605	-1.6978836	0.01923077	1	0.898	3025	tags=48%, list=27%, signal=66%
REACTOME_RNA_POL_III_TRANSCRIPTION	REACTOME_RNA_POL_III_TRANSCRIPTION	Details ...	21	-0.49258018	-1.6648895	0.03359684	1	0.935	3954	tags=71%, list=35%, signal=110%
KEGG_PEROXISOME	KEGG_PEROXISOME	Details ...	56	-0.52968746	-1.657361	0.024856597	1	0.942	3736	tags=64%, list=33%, signal=96%
PID_TNFPATHWAY	PID_TNFPATHWAY	Details ...	26	-0.51723	-1.6461924	0.020618556	1	0.948	4045	tags=62%, list=36%, signal=96%
LASTOWSKA_NEUROBLASTOMA_COPY_NUMBER_DN	LASTOWSKA_NEUROBLASTOMA_COPY_NUMBER_DN	Details ...	384	-0.34601212	-1.6415814	0.021526419	1	0.952	3849	tags=39%, list=34%, signal=57%
YAO_TEMPORAL_RESPONSE_TO_PROGESTERONE_CLUSTER_10	YAO_TEMPORAL_RESPONSE_TO_PROGESTERONE_CLUSTER_10	Details ...	46	-0.42199442	-1.641137	0.061601643	1	0.952	4887	tags=57%, list=44%, signal=100%
HASLINGER_B_CLL_WITH_CHROMOSOME_12_TRISOMY	HASLINGER_B_CLL_WITH_CHROMOSOME_12_TRISOMY	Details ...	16	-0.62823224	-1.6372555	0.025590552	1	0.954	535	tags=25%, list=5%, signal=26%
CHNG_MULTIPLE_MYELOMA_HYPERPLOID_UP	CHNG_MULTIPLE_MYELOMA_HYPERPLOID_UP	Details ...	35	-0.49781808	-1.6338248	0.06048387	1	0.955	1581	tags=23%, list=14%, signal=27%
MOOTHA_PGC	MOOTHA_PGC	Details ...	305	-0.35396132	-1.6298581	0.015748031	1	0.957	4268	tags=46%, list=38%, signal=72%
LIU_SOX4_TARGETS_DN	LIU_SOX4_TARGETS_DN	Details ...	184	-0.35985622	-1.6194689	0.018518519	1	0.962	3316	tags=38%, list=30%, signal=53%
STEIN_ESRRA_TARGETS	STEIN_ESRRA_TARGETS	Details ...	309	-0.361931	-1.617134	0.007736944	1	0.964	4318	tags=50%, list=39%, signal=78%
CHIANG_LIVER_CANCER_SUBCLASS_INTERFERON_DN	CHIANG_LIVER_CANCER_SUBCLASS_INTERFERON_DN	Details ...	25	-0.6052222	-1.6130735	0.005617978	1	0.964	1830	tags=48%, list=16%, signal=57%
LINSLEY_MIR16_TARGETS	LINSLEY_MIR16_TARGETS	Details ...	108	-0.3624697	-1.6110225	0.02020202	1	0.964	3509	tags=38%, list=31%, signal=55%
DELASERNA_MYOD_TARGETS_UP	DELASERNA_MYOD_TARGETS_UP	Details ...	57	-0.60896593	-1.6081653	0.026070764	1	0.964	1445	tags=39%, list=13%, signal=44%
KEGG_RNA_POLYMERASE	KEGG_RNA_POLYMERASE	Details ...	20	-0.52851754	-1.6049405	0.04032258	1	0.966	4027	tags=65%, list=36%, signal=101%
REACTOME_NOTCH1_INTRACELLULAR_DOMAIN_REGULATES_TRANSCRIPTION	REACTOME_NOTCH1_INTRACELLULAR_DOMAIN_REGULATES_TRANSCRIPTION	Details ...	21	-0.5553584	-1.5928862	0.032015067	1	0.971	1797	tags=38%, list=16%, signal=45%
BILD_SRC_ONCOGENIC_SIGNATURE	BILD_SRC_ONCOGENIC_SIGNATURE	Details ...	25	-0.5479594	-1.5918335	0.016949153	1	0.971	3426	tags=52%, list=31%, signal=75%
SEKI_INFLAMMATORY_RESPONSE_LPS_DN	SEKI_INFLAMMATORY_RESPONSE_LPS_DN	Details ...	17	-0.7299356	-1.5868102	0.007797271	1	0.974	768	tags=53%, list=7%, signal=57%
REACTOME_PEROXISOMAL_LIPID_METABOLISM	REACTOME_PEROXISOMAL_LIPID_METABOLISM	Details ...	15	-0.6584821	-1.5840324	0.028571429	1	0.974	3736	tags=93%, list=33%, signal=140%
PID_P53REGULATIONPATHWAY	PID_P53REGULATIONPATHWAY	Details ...	28	-0.4673648	-1.57582	0.07201646	1	0.976	4886	tags=68%, list=44%, signal=120%
YIH_RESPONSE_TO_ARSENITE_C1	YIH_RESPONSE_TO_ARSENITE_C1	Details ...	16	-0.5856509	-1.5743215	0.036585364	1	0.977	3284	tags=63%, list=29%, signal=88%
REACTOME_INTRINSIC_PATHWAY_FOR_APOPTOSIS	REACTOME_INTRINSIC_PATHWAY_FOR_APOPTOSIS	Details ...	15	-0.55321217	-1.573547	0.048169557	1	0.977	2206	tags=40%, list=20%, signal=50%
MARTENS_TRETINOIN_RESPONSE_DN	MARTENS_TRETINOIN_RESPONSE_DN	Details ...	411	-0.31039894	-1.5726686	0.01372549	1	0.977	3977	tags=39%, list=36%, signal=58%
JISON_SICKLE_CELL_DISEASE_DN	JISON_SICKLE_CELL_DISEASE_DN	Details ...	99	-0.3626856	-1.5694942	0.031311154	1	0.977	2525	tags=29%, list=23%, signal=37%
REACTOME_INSULIN_SYNTHESIS_AND_PROCESSING	REACTOME_INSULIN_SYNTHESIS_AND_PROCESSING	Details ...	15	-0.5762453	-1.5685741	0.033210333	1	0.977	1762	tags=33%, list=16%, signal=40%
POMEROY_MEDULLOBLASTOMA_PROGNOSIS_UP	POMEROY_MEDULLOBLASTOMA_PROGNOSIS_UP	Details ...	33	-0.48603973	-1.565714	0.031067962	1	0.977	2163	tags=30%, list=19%, signal=37%
MOOTHA_MITOCHONDRIA	MOOTHA_MITOCHONDRIA	Details ...	327	-0.35396138	-1.5651762	0.06358381	1	0.977	4231	tags=49%, list=38%, signal=76%
STEARMAN_LUNG_CANCER_EARLY_VS_LATE_UP	STEARMAN_LUNG_CANCER_EARLY_VS_LATE_UP	Details ...	82	-0.42246202	-1.5593554	0.056925997	1	0.978	3326	tags=40%, list=30%, signal=57%
ZHOU_INFLAMMATORY_RESPONSE_LIVE_DN	ZHOU_INFLAMMATORY_RESPONSE_LIVE_DN	Details ...	164	-0.39075175	-1.5589162	0.009398496	1	0.978	3370	tags=41%, list=30%, signal=58%
KEGG_HUNTINGTONS_DISEASE	KEGG_HUNTINGTONS_DISEASE	Details ...	115	-0.33827645	-1.5579777	0.105166055	1	0.978	5716	tags=63%, list=51%, signal=127%
DING_LUNG_CANCER_EXPRESSION_BY_COPY_NUMBER	DING_LUNG_CANCER_EXPRESSION_BY_COPY_NUMBER	Details ...	54	-0.4355928	-1.5572774	0.10483871	1	0.978	3603	tags=48%, list=32%, signal=71%
RODRIGUES_THYROID_CARCINOMA_POORLY_DIFFERENTIATED_DN	RODRIGUES_THYROID_CARCINOMA_POORLY_DIFFERENTIATED_DN	Details ...	387	-0.40431368	-1.5567479	0.027079303	1	0.978	3269	tags=43%, list=29%, signal=58%
NOUSHMEHR_GBM_SILENCED_BY_METHYLATION	NOUSHMEHR_GBM_SILENCED_BY_METHYLATION	Details ...	33	-0.57163244	-1.5554411	0.01992032	1	0.978	1921	tags=42%, list=17%, signal=51%
REACTOME_MRNA_CAPPING	REACTOME_MRNA_CAPPING	Details ...	25	-0.5144012	-1.5549928	0.089171976	1	0.978	3954	tags=60%, list=35%, signal=93%
DORSEY_GAB2_TARGETS	DORSEY_GAB2_TARGETS	Details ...	20	-0.6482921	-1.5549511	0.02079395	1	0.978	2396	tags=55%, list=21%, signal=70%
ZHENG_IL22_SIGNALING_DN	ZHENG_IL22_SIGNALING_DN	Details ...	20	-0.56986237	-1.5529996	0.024856597	1	0.98	1922	tags=40%, list=17%, signal=48%
VANOEVELEN_MYOGENESIS_SIN3A_TARGETS	VANOEVELEN_MYOGENESIS_SIN3A_TARGETS	Details ...	114	-0.35460514	-1.5513545	0.027777778	1	0.98	4056	tags=45%, list=36%, signal=69%
KEGG_PYRIMIDINE_METABOLISM	KEGG_PYRIMIDINE_METABOLISM	Details ...	68	-0.4177026	-1.550847	0.075664625	1	0.98	4170	tags=56%, list=37%, signal=88%
LASTOWSKA_NEUROBLASTOMA_COPY_NUMBER_UP	LASTOWSKA_NEUROBLASTOMA_COPY_NUMBER_UP	Details ...	110	-0.38041455	-1.5489396	0.058939096	1	0.98	4576	tags=55%, list=41%, signal=93%
MOOTHA_HUMAN_MITODB_6_2002	MOOTHA_HUMAN_MITODB_6_2002	Details ...	327	-0.3447845	-1.54598	0.06743738	1	0.981	4231	tags=48%, list=38%, signal=75%
ELVIDGE_HIF1A_AND_HIF2A_TARGETS_UP	ELVIDGE_HIF1A_AND_HIF2A_TARGETS_UP	Details ...	26	-0.5044121	-1.5441399	0.036511157	1	0.981	2998	tags=46%, list=27%, signal=63%
REACTOME_TIE2_SIGNALING	REACTOME_TIE2_SIGNALING	Details ...	16	-0.5806217	-1.5425446	0.044444446	1	0.982	3226	tags=63%, list=29%, signal=88%
MAHAJAN_RESPONSE_TO_IL1A_DN	MAHAJAN_RESPONSE_TO_IL1A_DN	Details ...	47	-0.47808287	-1.5404063	0.0483559	1	0.982	1146	tags=26%, list=10%, signal=28%
KEGG_PROPANOATE_METABOLISM	KEGG_PROPANOATE_METABOLISM	Details ...	25	-0.60569274	-1.5388482	0.06273764	1	0.983	3154	tags=72%, list=28%, signal=100%
PID_CASPASE_PATHWAY	PID_CASPASE_PATHWAY	Details ...	33	-0.48923165	-1.537858	0.032258064	1	0.983	3287	tags=42%, list=29%, signal=60%
BOYLAN_MULTIPLE_MYELOMA_C_CLUSTER_UP	BOYLAN_MULTIPLE_MYELOMA_C_CLUSTER_UP	Details ...	22	-0.53867227	-1.5354326	0.03448276	1	0.983	3226	tags=55%, list=29%, signal=76%
KAYO_AGING_MUSCLE_DN	KAYO_AGING_MUSCLE_DN	Details ...	92	-0.37929344	-1.5352598	0.01953125	1	0.983	4032	tags=48%, list=36%, signal=74%
REACTOME_TRANSCRIPTION	REACTOME_TRANSCRIPTION	Details ...	99	-0.3754874	-1.5323141	0.10772358	1	0.984	4027	tags=49%, list=36%, signal=77%
REACTOME_TRANSPORT_OF_MATURE_TRANSCRIPT_TO_CYTOPLASM	REACTOME_TRANSPORT_OF_MATURE_TRANSCRIPT_TO_CYTOPLASM	Details ...	29	-0.51736784	-1.5322379	0.08695652	1	0.984	3565	tags=59%, list=32%, signal=86%
FLECHNER_BIOPSY_KIDNEY_TRANSPLANT_OK_VS_DONOR_DN	FLECHNER_BIOPSY_KIDNEY_TRANSPLANT_OK_VS_DONOR_DN	Details ...	15	-0.48291808	-1.5261832	0.08523908	1	0.987	3625	tags=53%, list=32%, signal=79%
VANTVEER_BREAST_CANCER_POOR_PROGNOSIS	VANTVEER_BREAST_CANCER_POOR_PROGNOSIS	Details ...	25	-0.5560643	-1.5245136	0.041666668	1	0.987	2531	tags=48%, list=23%, signal=62%
GOLUB_ALL_VS_AML_UP	GOLUB_ALL_VS_AML_UP		22	-0.48630404	-1.52071	0.04238921	1	0.987	2700	tags=36%, list=24%, signal=48%
REACTOME_FORMATION_OF_INCISION_COMPLEX_IN_GG_NER	REACTOME_FORMATION_OF_INCISION_COMPLEX_IN_GG_NER		20	-0.5221261	-1.5176313	0.092	1	0.988	3305	tags=55%, list=30%, signal=78%
KEGG_SNARE_INTERACTIONS_IN_VESICULAR_TRANSPORT	KEGG_SNARE_INTERACTIONS_IN_VESICULAR_TRANSPORT		29	-0.47444543	-1.5169435	0.04892368	1	0.988	4657	tags=62%, list=42%, signal=106%
PELLICCIOTTA_HDAC_IN_ANTIGEN_PRESENTATION_UP	PELLICCIOTTA_HDAC_IN_ANTIGEN_PRESENTATION_UP		49	-0.39984936	-1.5167198	0.092369474	1	0.988	5666	tags=67%, list=51%, signal=136%
KEGG_SMALL_CELL_LUNG_CANCER	KEGG_SMALL_CELL_LUNG_CANCER		48	-0.45711535	-1.5161487	0.04208417	1	0.988	3980	tags=54%, list=36%, signal=84%
MIPS_C_COMPLEX_SPLICEOSOME	MIPS_C_COMPLEX_SPLICEOSOME		43	-0.4596693	-1.5150307	0.13	1	0.988	4839	tags=65%, list=43%, signal=114%
SCHLINGEMANN_SKIN_CARCINOGENESIS_TPA_DN	SCHLINGEMANN_SKIN_CARCINOGENESIS_TPA_DN		22	-0.6149801	-1.5138451	0.04733728	1	0.988	2781	tags=68%, list=25%, signal=91%
JAIN_NFKB_SIGNALING	JAIN_NFKB_SIGNALING		45	-0.4032092	-1.5110528	0.05436893	1	0.989	5651	tags=76%, list=50%, signal=152%
BREDEMEYER_RAG_SIGNALING_VIA_ATM_NOT_VIA_NFKB_DN	BREDEMEYER_RAG_SIGNALING_VIA_ATM_NOT_VIA_NFKB_DN		24	-0.5013483	-1.5106835	0.028625954	1	0.989	1933	tags=38%, list=17%, signal=45%
ROME_INSULIN_TARGETS_IN_MUSCLE_UP	ROME_INSULIN_TARGETS_IN_MUSCLE_UP		251	-0.3447315	-1.5092511	0.048449613	1	0.989	3333	tags=34%, list=30%, signal=47%
FOSTER_KDM1A_TARGETS_DN	FOSTER_KDM1A_TARGETS_DN		134	-0.33995476	-1.5076945	0.03909465	1	0.989	4293	tags=46%, list=38%, signal=73%
ZUCCHI_METASTASIS_UP	ZUCCHI_METASTASIS_UP		25	-0.5153826	-1.507523	0.049618322	1	0.989	3218	tags=48%, list=29%, signal=67%
RICKMAN_METASTASIS_UP	RICKMAN_METASTASIS_UP		146	-0.39049518	-1.5070239	0.03515625	1	0.989	4711	tags=58%, list=42%, signal=98%
BILANGES_SERUM_AND_RAPAMYCIN_SENSITIVE_GENES	BILANGES_SERUM_AND_RAPAMYCIN_SENSITIVE_GENES		45	-0.4388659	-1.5063696	0.13179916	1	0.989	584	tags=11%, list=5%, signal=12%
ACEVEDO_LIVER_TUMOR_VS_NORMAL_ADJACENT_TISSUE_UP	ACEVEDO_LIVER_TUMOR_VS_NORMAL_ADJACENT_TISSUE_UP		480	-0.31676757	-1.5062838	0.056530215	1	0.989	3973	tags=40%, list=35%, signal=59%
GARY_CD5_TARGETS_DN	GARY_CD5_TARGETS_DN		248	-0.38383958	-1.5034959	0.094262294	1	0.989	3672	tags=42%, list=33%, signal=62%
ALONSO_METASTASIS_EMT_UP	ALONSO_METASTASIS_EMT_UP		23	-0.5900653	-1.5033625	0.060194176	1	0.989	2371	tags=48%, list=21%, signal=61%
GHANDHI_DIRECT_IRRADIATION_DN	GHANDHI_DIRECT_IRRADIATION_DN		15	-0.6045808	-1.5012838	0.037109375	1	0.991	2541	tags=53%, list=23%, signal=69%
BURTON_ADIPOGENESIS_5	BURTON_ADIPOGENESIS_5		84	-0.38392025	-1.4977757	0.099616855	1	0.992	4367	tags=51%, list=39%, signal=83%
MCBRYAN_PUBERTAL_BREAST_4_5WK_DN	MCBRYAN_PUBERTAL_BREAST_4_5WK_DN		136	-0.4739147	-1.4962395	0.059615385	1	0.992	2892	tags=45%, list=26%, signal=60%
BOYLAN_MULTIPLE_MYELOMA_C_UP	BOYLAN_MULTIPLE_MYELOMA_C_UP		22	-0.52411	-1.4951359	0.03992016	1	0.993	3084	tags=55%, list=28%, signal=75%
REACTOME_SIGNALING_BY_NOTCH	REACTOME_SIGNALING_BY_NOTCH		55	-0.4070241	-1.4921583	0.02909091	1	0.993	2844	tags=40%, list=25%, signal=53%
MOOTHA_FFA_OXYDATION	MOOTHA_FFA_OXYDATION		15	-0.59439856	-1.4904203	0.11155379	1	0.993	3072	tags=80%, list=27%, signal=110%
GOLDRATH_HOMEOSTATIC_PROLIFERATION	GOLDRATH_HOMEOSTATIC_PROLIFERATION		118	-0.35911614	-1.4885608	0.08	1	0.993	4505	tags=53%, list=40%, signal=87%
KEGG_PROTEIN_EXPORT	KEGG_PROTEIN_EXPORT		18	-0.48107508	-1.4873873	0.10843374	1	0.993	5274	tags=78%, list=47%, signal=147%
LIU_PROSTATE_CANCER_UP	LIU_PROSTATE_CANCER_UP		52	-0.4423903	-1.48543	0.03187251	1	0.993	3112	tags=40%, list=28%, signal=56%
WAKABAYASHI_ADIPOGENESIS_PPARG_RXRA_BOUND_WITH_H4K20ME1_MARK	WAKABAYASHI_ADIPOGENESIS_PPARG_RXRA_BOUND_WITH_H4K20ME1_MARK		84	-0.43272945	-1.4852021	0.104417674	1	0.993	4367	tags=57%, list=39%, signal=93%
REACTOME_MRNA_PROCESSING	REACTOME_MRNA_PROCESSING		88	-0.4037992	-1.4839201	0.13496932	1	0.994	3638	tags=45%, list=32%, signal=67%
REACTOME_SIGNALING_BY_NOTCH1	REACTOME_SIGNALING_BY_NOTCH1		39	-0.42906332	-1.4822448	0.03448276	1	0.994	3605	tags=46%, list=32%, signal=68%
IVANOVSKA_MIR106B_TARGETS	IVANOVSKA_MIR106B_TARGETS		39	-0.44001022	-1.4816318	0.060721062	1	0.994	4081	tags=51%, list=36%, signal=80%
KEGG_NON_SMALL_CELL_LUNG_CANCER	KEGG_NON_SMALL_CELL_LUNG_CANCER		29	-0.42644247	-1.480864	0.068136275	1	0.994	3980	tags=52%, list=36%, signal=80%
BUYTAERT_PHOTODYNAMIC_THERAPY_STRESS_DN	BUYTAERT_PHOTODYNAMIC_THERAPY_STRESS_DN		354	-0.34905735	-1.4808552	0.024952015	1	0.994	3162	tags=36%, list=28%, signal=48%
KEGG_VEGF_SIGNALING_PATHWAY	KEGG_VEGF_SIGNALING_PATHWAY		46	-0.43774638	-1.480438	0.034136545	1	0.994	2447	tags=30%, list=22%, signal=39%
REACTOME_RNA_POL_II_TRANSCRIPTION_PRE_INITIATION_AND_PROMOTER_OPENING	REACTOME_RNA_POL_II_TRANSCRIPTION_PRE_INITIATION_AND_PROMOTER_OPENING		32	-0.44878852	-1.4773188	0.11899791	1	0.994	3476	tags=47%, list=31%, signal=68%
KAAB_FAILED_HEART_VENTRICLE_DN	KAAB_FAILED_HEART_VENTRICLE_DN		29	-0.46169543	-1.476998	0.10236221	1	0.994	3856	tags=55%, list=34%, signal=84%
GARCIA_TARGETS_OF_FLI1_AND_DAX1_DN	GARCIA_TARGETS_OF_FLI1_AND_DAX1_DN		88	-0.40379503	-1.4761583	0.075510204	1	0.994	4001	tags=51%, list=36%, signal=79%
PID_NFAT_3PATHWAY	PID_NFAT_3PATHWAY		27	-0.44234797	-1.4752994	0.07254902	1	0.995	2395	tags=30%, list=21%, signal=38%
BROWNE_HCMV_INFECTION_14HR_UP	BROWNE_HCMV_INFECTION_14HR_UP		86	-0.39254078	-1.4732835	0.04681648	1	0.995	3361	tags=42%, list=30%, signal=59%
CHOW_RASSF1_TARGETS_DN	CHOW_RASSF1_TARGETS_DN		18	-0.4525574	-1.471429	0.077844314	1	0.995	3596	tags=50%, list=32%, signal=74%
PENG_GLUTAMINE_DEPRIVATION_UP	PENG_GLUTAMINE_DEPRIVATION_UP		30	-0.42980355	-1.4706948	0.040697675	1	0.995	3703	tags=53%, list=33%, signal=79%
MIPS_28S_RIBOSOMAL_SUBUNIT_MITOCHONDRIAL	MIPS_28S_RIBOSOMAL_SUBUNIT_MITOCHONDRIAL		26	-0.5088421	-1.4701096	0.11776859	1	0.995	4714	tags=77%, list=42%, signal=133%
LIN_MELANOMA_COPY_NUMBER_DN	LIN_MELANOMA_COPY_NUMBER_DN		26	-0.4665248	-1.4691069	0.06924643	1	0.995	3814	tags=65%, list=34%, signal=99%
DELACROIX_RAR_TARGETS_DN	DELACROIX_RAR_TARGETS_DN		19	-0.6133534	-1.4689425	0.056985293	1	0.995	1945	tags=47%, list=17%, signal=57%
ELVIDGE_HYPOXIA_BY_DMOG_DN	ELVIDGE_HYPOXIA_BY_DMOG_DN		37	-0.46971783	-1.4667114	0.056	1	0.995	1687	tags=35%, list=15%, signal=41%
ST_P38_MAPK_PATHWAY	ST_P38_MAPK_PATHWAY		24	-0.48605996	-1.466305	0.10280374	1	0.995	1780	tags=29%, list=16%, signal=35%
KIM_MYC_AMPLIFICATION_TARGETS_UP	KIM_MYC_AMPLIFICATION_TARGETS_UP		114	-0.38047245	-1.4652678	0.045714285	1	0.995	3255	tags=40%, list=29%, signal=56%
SPIELMAN_LYMPHOBLAST_EUROPEAN_VS_ASIAN_UP	SPIELMAN_LYMPHOBLAST_EUROPEAN_VS_ASIAN_UP		322	-0.29873303	-1.4641492	0.08151093	1	0.995	4840	tags=46%, list=43%, signal=79%
LU_AGING_BRAIN_DN	LU_AGING_BRAIN_DN		88	-0.40638933	-1.4641199	0.047186933	1	0.995	2565	tags=33%, list=23%, signal=42%
DAVIES_MULTIPLE_MYELOMA_VS_MGUS_DN	DAVIES_MULTIPLE_MYELOMA_VS_MGUS_DN		22	-0.5797056	-1.4584492	0.079395086	1	0.995	2151	tags=36%, list=19%, signal=45%
REACTOME_FORMATION_OF_THE_HIV1_EARLY_ELONGATION_COMPLEX	REACTOME_FORMATION_OF_THE_HIV1_EARLY_ELONGATION_COMPLEX		28	-0.45918572	-1.4583669	0.14012739	1	0.995	3534	tags=50%, list=32%, signal=73%
REACTOME_METABOLISM_OF_VITAMINS_AND_COFACTORS	REACTOME_METABOLISM_OF_VITAMINS_AND_COFACTORS		34	-0.42976764	-1.457389	0.08282828	1	0.995	3903	tags=53%, list=35%, signal=81%
BROWNE_HCMV_INFECTION_12HR_DN	BROWNE_HCMV_INFECTION_12HR_DN		52	-0.46866864	-1.4558525	0.053045187	1	0.995	3419	tags=46%, list=31%, signal=66%
JUBAN_TARGETS_OF_SPI1_AND_FLI1_DN	JUBAN_TARGETS_OF_SPI1_AND_FLI1_DN		56	-0.3820615	-1.4551141	0.09255533	1	0.995	4554	tags=52%, list=41%, signal=87%
WAKABAYASHI_ADIPOGENESIS_PPARG_RXRA_BOUND_36HR	WAKABAYASHI_ADIPOGENESIS_PPARG_RXRA_BOUND_36HR		85	-0.39029145	-1.4550353	0.06496063	1	0.995	2790	tags=40%, list=25%, signal=53%
REACTOME_FORMATION_OF_TRANSCRIPTION_COUPLED_NER_TC_NER_REPAIR_COMPLEX	REACTOME_FORMATION_OF_TRANSCRIPTION_COUPLED_NER_TC_NER_REPAIR_COMPLEX		26	-0.44517455	-1.4543108	0.13664596	1	0.995	3476	tags=46%, list=31%, signal=67%
KEGG_AMINO_SUGAR_AND_NUCLEOTIDE_SUGAR_METABOLISM	KEGG_AMINO_SUGAR_AND_NUCLEOTIDE_SUGAR_METABOLISM		32	-0.43846822	-1.4501139	0.07539683	1	0.995	3942	tags=56%, list=35%, signal=87%
GINESTIER_BREAST_CANCER_ZNF217_AMPLIFIED_UP	GINESTIER_BREAST_CANCER_ZNF217_AMPLIFIED_UP		37	-0.4435892	-1.4500351	0.09979633	1	0.995	4263	tags=59%, list=38%, signal=96%
BOYLAN_MULTIPLE_MYELOMA_PCA3_DN	BOYLAN_MULTIPLE_MYELOMA_PCA3_DN		42	-0.48464748	-1.4477311	0.048732944	1	0.995	3590	tags=52%, list=32%, signal=77%
PARENT_MTOR_SIGNALING_UP	PARENT_MTOR_SIGNALING_UP		325	-0.32266355	-1.4454292	0.041420117	1	0.995	4168	tags=44%, list=37%, signal=68%
MORI_PLASMA_CELL_UP	MORI_PLASMA_CELL_UP		30	-0.42878222	-1.4438974	0.11478599	1	0.995	4986	tags=63%, list=45%, signal=114%
REACTOME_BMAL1_CLOCK_NPAS2_ACTIVATES_CIRCADIAN_EXPRESSION	REACTOME_BMAL1_CLOCK_NPAS2_ACTIVATES_CIRCADIAN_EXPRESSION		24	-0.5077335	-1.4433818	0.063432835	1	0.995	2113	tags=38%, list=19%, signal=46%
VANTVEER_BREAST_CANCER_METASTASIS_UP	VANTVEER_BREAST_CANCER_METASTASIS_UP		29	-0.49065292	-1.4429462	0.048262548	1	0.996	1240	tags=34%, list=11%, signal=39%
PID_ERBB4_PATHWAY	PID_ERBB4_PATHWAY		19	-0.48902616	-1.4424293	0.05928854	1	0.996	2949	tags=53%, list=26%, signal=71%
YAGI_AML_WITH_T_9_11_TRANSLOCATION	YAGI_AML_WITH_T_9_11_TRANSLOCATION		90	-0.39440808	-1.4402455	0.044573642	1	0.996	3793	tags=47%, list=34%, signal=70%
REACTOME_MRNA_SPLICING	REACTOME_MRNA_SPLICING		55	-0.41703194	-1.4398963	0.1680162	1	0.996	4942	tags=60%, list=44%, signal=107%
BRUINS_UVC_RESPONSE_MIDDLE	BRUINS_UVC_RESPONSE_MIDDLE		60	-0.38077933	-1.4390247	0.049281314	1	0.996	4777	tags=60%, list=43%, signal=104%
KEGG_GLIOMA	KEGG_GLIOMA		32	-0.44804573	-1.438296	0.072	1	0.996	3325	tags=44%, list=30%, signal=62%
RICKMAN_TUMOR_DIFFERENTIATED_WELL_VS_POORLY_UP	RICKMAN_TUMOR_DIFFERENTIATED_WELL_VS_POORLY_UP		116	-0.3877484	-1.4379613	0.07156309	1	0.996	2859	tags=35%, list=26%, signal=47%
PID_RAS_PATHWAY	PID_RAS_PATHWAY		24	-0.5260183	-1.4366282	0.044088177	1	0.996	3325	tags=67%, list=30%, signal=95%
PID_INSULIN_PATHWAY	PID_INSULIN_PATHWAY		34	-0.43225482	-1.4356158	0.07739308	1	0.997	2284	tags=35%, list=20%, signal=44%
ZWANG_DOWN_BY_2ND_EGF_PULSE	ZWANG_DOWN_BY_2ND_EGF_PULSE		69	-0.42696783	-1.4334427	0.03968254	1	0.997	3026	tags=42%, list=27%, signal=57%
SMID_BREAST_CANCER_RELAPSE_IN_LUNG_DN	SMID_BREAST_CANCER_RELAPSE_IN_LUNG_DN		20	-0.6522924	-1.4318954	0.066019416	1	0.997	1267	tags=45%, list=11%, signal=51%
PENG_GLUTAMINE_DEPRIVATION_DN	PENG_GLUTAMINE_DEPRIVATION_DN		210	-0.3077538	-1.4296615	0.15322581	1	0.997	4825	tags=49%, list=43%, signal=84%
WANG_PROSTATE_CANCER_ANDROGEN_INDEPENDENT	WANG_PROSTATE_CANCER_ANDROGEN_INDEPENDENT		35	-0.4407609	-1.4287773	0.047058824	1	0.997	2559	tags=40%, list=23%, signal=52%
AGUIRRE_PANCREATIC_CANCER_COPY_NUMBER_UP	AGUIRRE_PANCREATIC_CANCER_COPY_NUMBER_UP		171	-0.2999637	-1.4280456	0.073469386	1	0.997	4930	tags=50%, list=44%, signal=88%
JOHNSTONE_PARVB_TARGETS_1_DN	JOHNSTONE_PARVB_TARGETS_1_DN		24	-0.5090395	-1.4278144	0.07968128	1	0.997	2892	tags=46%, list=26%, signal=62%
WHITFIELD_CELL_CYCLE_G2	WHITFIELD_CELL_CYCLE_G2		84	-0.41668662	-1.4263657	0.08617234	1	0.997	3260	tags=40%, list=29%, signal=57%
PETRETTO_HEART_MASS_QTL_CIS_UP	PETRETTO_HEART_MASS_QTL_CIS_UP		16	-0.5383422	-1.424739	0.067961164	1	0.997	2371	tags=50%, list=21%, signal=63%
RUAN_RESPONSE_TO_TNF_DN	RUAN_RESPONSE_TO_TNF_DN		71	-0.4829173	-1.4226393	0.12260536	1	0.997	4343	tags=65%, list=39%, signal=105%
THEILGAARD_NEUTROPHIL_AT_SKIN_WOUND_DN	THEILGAARD_NEUTROPHIL_AT_SKIN_WOUND_DN		146	-0.38218173	-1.422257	0.1015625	1	0.997	4217	tags=48%, list=38%, signal=76%
MIPS_SPLICEOSOME	MIPS_SPLICEOSOME		76	-0.38423884	-1.4221109	0.18533605	1	0.997	5731	tags=70%, list=51%, signal=142%
RASHI_RESPONSE_TO_IONIZING_RADIATION_5	RASHI_RESPONSE_TO_IONIZING_RADIATION_5		102	-0.38936347	-1.4196271	0.038240917	1	0.997	3812	tags=46%, list=34%, signal=69%
MIPS_CDC5L_COMPLEX	MIPS_CDC5L_COMPLEX		19	-0.47144616	-1.4181387	0.1183432	1	0.997	4839	tags=68%, list=43%, signal=120%
KIM_ALL_DISORDERS_DURATION_CORR_DN	KIM_ALL_DISORDERS_DURATION_CORR_DN		100	-0.30863038	-1.4180369	0.08348794	1	0.997	5155	tags=53%, list=46%, signal=97%
PASQUALUCCI_LYMPHOMA_BY_GC_STAGE_DN	PASQUALUCCI_LYMPHOMA_BY_GC_STAGE_DN		94	-0.43225786	-1.4173099	0.09647495	1	0.997	2779	tags=35%, list=25%, signal=46%
REACTOME_TRNA_AMINOACYLATION	REACTOME_TRNA_AMINOACYLATION		20	-0.4591356	-1.4164108	0.15732759	1	0.997	4835	tags=70%, list=43%, signal=123%
KEGG_FATTY_ACID_METABOLISM	KEGG_FATTY_ACID_METABOLISM		26	-0.5419114	-1.416023	0.11984283	1	0.997	3154	tags=65%, list=28%, signal=91%
HUMMERICH_SKIN_CANCER_PROGRESSION_DN	HUMMERICH_SKIN_CANCER_PROGRESSION_DN		79	-0.49692982	-1.4137201	0.11439842	1	0.997	3567	tags=56%, list=32%, signal=81%
GALE_APL_WITH_FLT3_MUTATED_UP	GALE_APL_WITH_FLT3_MUTATED_UP		22	-0.4763763	-1.4129736	0.11478599	1	0.997	1584	tags=27%, list=14%, signal=32%
WAKABAYASHI_ADIPOGENESIS_PPARG_RXRA_BOUND_8D	WAKABAYASHI_ADIPOGENESIS_PPARG_RXRA_BOUND_8D		500	-0.31664604	-1.4119833	0.078313254	1	0.997	3189	tags=33%, list=28%, signal=45%
KEGG_AMINOACYL_TRNA_BIOSYNTHESIS	KEGG_AMINOACYL_TRNA_BIOSYNTHESIS		18	-0.45592844	-1.4085866	0.13778706	1	0.997	4835	tags=72%, list=43%, signal=127%
DAVICIONI_TARGETS_OF_PAX_FOXO1_FUSIONS_DN	DAVICIONI_TARGETS_OF_PAX_FOXO1_FUSIONS_DN		37	-0.53314763	-1.4085158	0.07456979	1	0.997	2000	tags=43%, list=18%, signal=52%
BILD_MYC_ONCOGENIC_SIGNATURE	BILD_MYC_ONCOGENIC_SIGNATURE		108	-0.36466554	-1.4065964	0.08634538	1	0.998	4436	tags=50%, list=40%, signal=82%
REACTOME_PROCESSING_OF_CAPPED_INTRON_CONTAINING_PRE_MRNA	REACTOME_PROCESSING_OF_CAPPED_INTRON_CONTAINING_PRE_MRNA		73	-0.40135008	-1.4063464	0.1734694	1	0.998	4942	tags=60%, list=44%, signal=107%
REACTOME_FATTY_ACID_TRIACYLGLYCEROL_AND_KETONE_BODY_METABOLISM	REACTOME_FATTY_ACID_TRIACYLGLYCEROL_AND_KETONE_BODY_METABOLISM		102	-0.37561697	-1.4061599	0.073308274	1	0.998	3072	tags=43%, list=27%, signal=59%
REACTOME_GLOBAL_GENOMIC_NER_GG_NER	REACTOME_GLOBAL_GENOMIC_NER_GG_NER		30	-0.46963012	-1.4041922	0.1610338	1	0.998	3305	tags=43%, list=30%, signal=61%
ELVIDGE_HIF1A_TARGETS_UP	ELVIDGE_HIF1A_TARGETS_UP		41	-0.42392826	-1.4041634	0.0970297	1	0.998	3128	tags=41%, list=28%, signal=57%
REACTOME_ANTIGEN_PROCESSING_UBIQUITINATION_PROTEASOME_DEGRADATION	REACTOME_ANTIGEN_PROCESSING_UBIQUITINATION_PROTEASOME_DEGRADATION		121	-0.32014933	-1.4038225	0.10546875	1	0.998	3918	tags=39%, list=35%, signal=59%
KASLER_HDAC7_TARGETS_2_DN	KASLER_HDAC7_TARGETS_2_DN		20	-0.49701115	-1.4037044	0.08979592	1	0.998	1312	tags=30%, list=12%, signal=34%
YAO_TEMPORAL_RESPONSE_TO_PROGESTERONE_CLUSTER_13	YAO_TEMPORAL_RESPONSE_TO_PROGESTERONE_CLUSTER_13		121	-0.33749998	-1.4036957	0.15537849	1	0.998	4718	tags=53%, list=42%, signal=90%
BIOCARTA_DEATH_PATHWAY	BIOCARTA_DEATH_PATHWAY		21	-0.47373194	-1.4007298	0.11594203	1	0.998	3287	tags=48%, list=29%, signal=67%
BROWNE_HCMV_INFECTION_10HR_DN	BROWNE_HCMV_INFECTION_10HR_DN		31	-0.45753402	-1.3998805	0.086444005	1	0.998	1728	tags=32%, list=15%, signal=38%
LANDIS_ERBB2_BREAST_PRENEOPLASTIC_UP	LANDIS_ERBB2_BREAST_PRENEOPLASTIC_UP		16	-0.65396094	-1.3997568	0.13786408	1	0.998	1919	tags=56%, list=17%, signal=68%
RODWELL_AGING_KIDNEY_DN	RODWELL_AGING_KIDNEY_DN		70	-0.42413455	-1.3989313	0.06554307	1	0.998	1999	tags=31%, list=18%, signal=38%
DARWICHE_PAPILLOMA_RISK_HIGH_DN	DARWICHE_PAPILLOMA_RISK_HIGH_DN		100	-0.37109825	-1.3988451	0.041666668	1	0.998	4200	tags=54%, list=38%, signal=86%
REACTOME_RNA_POL_I_TRANSCRIPTION	REACTOME_RNA_POL_I_TRANSCRIPTION		24	-0.43138713	-1.3966614	0.16424116	1	0.998	3305	tags=50%, list=30%, signal=71%
SMIRNOV_RESPONSE_TO_IR_2HR_DN	SMIRNOV_RESPONSE_TO_IR_2HR_DN		25	-0.48204914	-1.3955156	0.065259114	1	0.998	3031	tags=44%, list=27%, signal=60%
JAZAG_TGFB1_SIGNALING_DN	JAZAG_TGFB1_SIGNALING_DN		26	-0.43176708	-1.3950621	0.08835341	1	0.998	2280	tags=35%, list=20%, signal=43%
STARK_PREFRONTAL_CORTEX_22Q11_DELETION_DN	STARK_PREFRONTAL_CORTEX_22Q11_DELETION_DN		316	-0.28442225	-1.394732	0.13872832	1	0.998	5204	tags=51%, list=46%, signal=92%
REACTOME_ASSOCIATION_OF_TRIC_CCT_WITH_TARGET_PROTEINS_DURING_BIOSYNTHESIS	REACTOME_ASSOCIATION_OF_TRIC_CCT_WITH_TARGET_PROTEINS_DURING_BIOSYNTHESIS		19	-0.44599733	-1.3942182	0.108949415	1	0.998	5155	tags=63%, list=46%, signal=117%
SOTIRIOU_BREAST_CANCER_GRADE_1_VS_3_DN	SOTIRIOU_BREAST_CANCER_GRADE_1_VS_3_DN		27	-0.47841072	-1.3937663	0.12007874	1	0.998	3524	tags=56%, list=31%, signal=81%
ONDER_CDH1_TARGETS_1_UP	ONDER_CDH1_TARGETS_1_UP		79	-0.41747642	-1.3904512	0.084980235	1	0.998	2568	tags=34%, list=23%, signal=44%
GAUSSMANN_MLL_AF4_FUSION_TARGETS_B_UP	GAUSSMANN_MLL_AF4_FUSION_TARGETS_B_UP		18	-0.5434439	-1.3901578	0.09124767	1	0.998	1089	tags=33%, list=10%, signal=37%
NIKOLSKY_BREAST_CANCER_12Q13_Q21_AMPLICON	NIKOLSKY_BREAST_CANCER_12Q13_Q21_AMPLICON		20	-0.45731848	-1.3896972	0.12673268	1	0.998	5713	tags=85%, list=51%, signal=173%
VANHARANTA_UTERINE_FIBROID_WITH_7Q_DELETION_DN	VANHARANTA_UTERINE_FIBROID_WITH_7Q_DELETION_DN		17	-0.49538556	-1.3890774	0.116412215	1	0.998	2768	tags=47%, list=25%, signal=62%
YANG_BREAST_CANCER_ESR1_LASER_UP	YANG_BREAST_CANCER_ESR1_LASER_UP		15	-0.5201336	-1.3888049	0.10778443	1	0.998	2372	tags=47%, list=21%, signal=59%
KEGG_VALINE_LEUCINE_AND_ISOLEUCINE_DEGRADATION	KEGG_VALINE_LEUCINE_AND_ISOLEUCINE_DEGRADATION		35	-0.5181654	-1.3884435	0.15428571	1	0.998	3697	tags=69%, list=33%, signal=102%
REACTOME_NUCLEOTIDE_EXCISION_REPAIR	REACTOME_NUCLEOTIDE_EXCISION_REPAIR		44	-0.41858363	-1.3884007	0.18762475	1	0.998	3476	tags=41%, list=31%, signal=59%
MARTORIATI_MDM4_TARGETS_FETAL_LIVER_DN	MARTORIATI_MDM4_TARGETS_FETAL_LIVER_DN		304	-0.35402033	-1.38597	0.053045187	1	0.998	2563	tags=31%, list=23%, signal=39%
BILANGES_RAPAMYCIN_SENSITIVE_VIA_TSC1_AND_TSC2	BILANGES_RAPAMYCIN_SENSITIVE_VIA_TSC1_AND_TSC2		40	-0.37391543	-1.3832699	0.16568047	1	0.998	5171	tags=52%, list=46%, signal=97%
BLALOCK_ALZHEIMERS_DISEASE_INCIPIENT_DN	BLALOCK_ALZHEIMERS_DISEASE_INCIPIENT_DN		110	-0.33431634	-1.3821295	0.08846154	1	0.998	3252	tags=36%, list=29%, signal=51%
MCCLUNG_CREB1_TARGETS_DN	MCCLUNG_CREB1_TARGETS_DN		39	-0.449429	-1.3782674	0.062381852	1	0.998	1058	tags=26%, list=9%, signal=28%
DITTMER_PTHLH_TARGETS_DN	DITTMER_PTHLH_TARGETS_DN		51	-0.3697873	-1.3777447	0.11487759	1	0.998	4372	tags=49%, list=39%, signal=80%
REACTOME_MITOCHONDRIAL_PROTEIN_IMPORT	REACTOME_MITOCHONDRIAL_PROTEIN_IMPORT		34	-0.41561323	-1.3770238	0.17004049	1	0.998	5160	tags=62%, list=46%, signal=114%
HAHTOLA_MYCOSIS_FUNGOIDES_SKIN_UP	HAHTOLA_MYCOSIS_FUNGOIDES_SKIN_UP		112	-0.4081053	-1.3755031	0.12745099	1	0.998	2870	tags=40%, list=26%, signal=53%
COATES_MACROPHAGE_M1_VS_M2_UP	COATES_MACROPHAGE_M1_VS_M2_UP		45	-0.48529506	-1.3747394	0.10526316	1	0.998	1882	tags=36%, list=17%, signal=43%
FORTSCHEGGER_PHF8_TARGETS_UP	FORTSCHEGGER_PHF8_TARGETS_UP		151	-0.36028105	-1.3735762	0.056530215	1	0.998	2864	tags=34%, list=26%, signal=45%
REACTOME_IL_RECEPTOR_SHC_SIGNALING	REACTOME_IL_RECEPTOR_SHC_SIGNALING		19	-0.46813944	-1.3720686	0.102970295	1	0.998	3439	tags=53%, list=31%, signal=76%
BROWNE_HCMV_INFECTION_4HR_DN	BROWNE_HCMV_INFECTION_4HR_DN		141	-0.33953154	-1.3712854	0.044145875	1	0.998	3406	tags=39%, list=30%, signal=55%
SHEN_SMARCA2_TARGETS_UP	SHEN_SMARCA2_TARGETS_UP		224	-0.35523707	-1.3697919	0.16502947	1	0.998	4503	tags=50%, list=40%, signal=83%
WEI_MIR34A_TARGETS	WEI_MIR34A_TARGETS		76	-0.35810906	-1.3692968	0.07129095	1	0.998	3418	tags=37%, list=31%, signal=53%
CHANDRAN_METASTASIS_TOP50_DN	CHANDRAN_METASTASIS_TOP50_DN		33	-0.41913632	-1.3692018	0.12260536	1	0.998	4066	tags=45%, list=36%, signal=71%
REACTOME_RNA_POL_I_TRANSCRIPTION_INITIATION	REACTOME_RNA_POL_I_TRANSCRIPTION_INITIATION		17	-0.46761635	-1.3691384	0.16913319	1	0.998	5098	tags=88%, list=46%, signal=162%
BIOCARTA_STRESS_PATHWAY	BIOCARTA_STRESS_PATHWAY		15	-0.46862832	-1.3690476	0.13450292	1	0.998	4064	tags=47%, list=36%, signal=73%
REACTOME_G1_PHASE	REACTOME_G1_PHASE		20	-0.46250376	-1.3676989	0.13690476	1	0.998	4126	tags=55%, list=37%, signal=87%
LU_EZH2_TARGETS_DN	LU_EZH2_TARGETS_DN		185	-0.36991158	-1.3666248	0.08560311	1	0.998	3965	tags=48%, list=35%, signal=73%
DARWICHE_SQUAMOUS_CELL_CARCINOMA_DN	DARWICHE_SQUAMOUS_CELL_CARCINOMA_DN		99	-0.36153865	-1.3662457	0.06007752	1	0.998	4200	tags=51%, list=38%, signal=80%
RAY_TUMORIGENESIS_BY_ERBB2_CDC25A_DN	RAY_TUMORIGENESIS_BY_ERBB2_CDC25A_DN		97	-0.46359766	-1.3659533	0.11044177	1	0.998	2803	tags=41%, list=25%, signal=55%
TIEN_INTESTINE_PROBIOTICS_24HR_UP	TIEN_INTESTINE_PROBIOTICS_24HR_UP		341	-0.33156407	-1.365472	0.17034069	1	0.998	5061	tags=53%, list=45%, signal=94%
HOLLEMAN_ASPARAGINASE_RESISTANCE_ALL_DN	HOLLEMAN_ASPARAGINASE_RESISTANCE_ALL_DN		15	-0.432413	-1.3635943	0.13747646	1	0.998	4926	tags=60%, list=44%, signal=107%
REACTOME_METABOLISM_OF_NUCLEOTIDES	REACTOME_METABOLISM_OF_NUCLEOTIDES		50	-0.3673464	-1.3625506	0.085365854	1	0.998	3768	tags=46%, list=34%, signal=69%
REACTOME_RNA_POL_II_TRANSCRIPTION	REACTOME_RNA_POL_II_TRANSCRIPTION		68	-0.3651667	-1.3609585	0.20711297	1	0.998	5716	tags=71%, list=51%, signal=143%
PATIL_LIVER_CANCER	PATIL_LIVER_CANCER		418	-0.31462362	-1.359827	0.08722109	1	0.998	2815	tags=29%, list=25%, signal=38%
RODWELL_AGING_KIDNEY_NO_BLOOD_DN	RODWELL_AGING_KIDNEY_NO_BLOOD_DN		82	-0.39612973	-1.3594965	0.099250935	1	0.998	1999	tags=27%, list=18%, signal=32%
YAO_TEMPORAL_RESPONSE_TO_PROGESTERONE_CLUSTER_11	YAO_TEMPORAL_RESPONSE_TO_PROGESTERONE_CLUSTER_11		67	-0.36865127	-1.3592539	0.13772455	1	0.998	4387	tags=51%, list=39%, signal=83%
REACTOME_ACTIVATION_OF_CHAPERONE_GENES_BY_XBP1S	REACTOME_ACTIVATION_OF_CHAPERONE_GENES_BY_XBP1S		32	-0.38936642	-1.3591301	0.15541922	1	0.998	5063	tags=66%, list=45%, signal=119%
KEGG_CHRONIC_MYELOID_LEUKEMIA	KEGG_CHRONIC_MYELOID_LEUKEMIA		39	-0.38154635	-1.3581716	0.11491936	1	0.998	4791	tags=54%, list=43%, signal=94%
BROWNE_HCMV_INFECTION_20HR_UP	BROWNE_HCMV_INFECTION_20HR_UP		136	-0.32834712	-1.3579513	0.07505071	1	0.998	2285	tags=24%, list=20%, signal=30%
CHARAFE_BREAST_CANCER_LUMINAL_VS_BASAL_UP	CHARAFE_BREAST_CANCER_LUMINAL_VS_BASAL_UP		162	-0.37712744	-1.3576471	0.09869646	1	0.999	2179	tags=29%, list=19%, signal=36%
GAVIN_FOXP3_TARGETS_CLUSTER_T7	GAVIN_FOXP3_TARGETS_CLUSTER_T7		66	-0.35044098	-1.3575094	0.1336117	1	0.999	4109	tags=52%, list=37%, signal=81%
MIPS_RNA_POLYMERASE_II_HOLOENZYME_COMPLEX	MIPS_RNA_POLYMERASE_II_HOLOENZYME_COMPLEX		21	-0.44787487	-1.3575028	0.18762887	1	0.999	5330	tags=67%, list=48%, signal=127%
ULE_SPLICING_VIA_NOVA2	ULE_SPLICING_VIA_NOVA2		28	-0.45232192	-1.3573047	0.1254902	1	0.999	2510	tags=36%, list=22%, signal=46%
LOCKWOOD_AMPLIFIED_IN_LUNG_CANCER	LOCKWOOD_AMPLIFIED_IN_LUNG_CANCER		139	-0.30031875	-1.3567771	0.109195404	1	0.999	4322	tags=45%, list=39%, signal=73%
CHANG_CORE_SERUM_RESPONSE_DN	CHANG_CORE_SERUM_RESPONSE_DN		118	-0.38904276	-1.3561445	0.10557769	1	0.999	3093	tags=37%, list=28%, signal=51%
SANA_RESPONSE_TO_IFNG_DN	SANA_RESPONSE_TO_IFNG_DN		59	-0.38294816	-1.3536329	0.13137256	1	0.999	3943	tags=47%, list=35%, signal=73%
KEGG_PURINE_METABOLISM	KEGG_PURINE_METABOLISM		109	-0.31907338	-1.3519258	0.08171206	1	0.999	4171	tags=46%, list=37%, signal=72%
WANG_LMO4_TARGETS_DN	WANG_LMO4_TARGETS_DN		169	-0.32522815	-1.3516668	0.13061224	1	0.999	5175	tags=57%, list=46%, signal=104%
SETLUR_PROSTATE_CANCER_TMPRSS2_ERG_FUSION_UP	SETLUR_PROSTATE_CANCER_TMPRSS2_ERG_FUSION_UP		43	-0.41375917	-1.3512626	0.07749078	1	0.999	2889	tags=37%, list=26%, signal=50%
BAKKER_FOXO3_TARGETS_UP	BAKKER_FOXO3_TARGETS_UP		34	-0.46135962	-1.3507509	0.12248996	1	0.999	3046	tags=41%, list=27%, signal=56%
RASHI_RESPONSE_TO_IONIZING_RADIATION_3	RASHI_RESPONSE_TO_IONIZING_RADIATION_3		31	-0.40676662	-1.3497797	0.15737052	1	1	3210	tags=42%, list=29%, signal=59%
WAKABAYASHI_ADIPOGENESIS_PPARG_BOUND_36HR	WAKABAYASHI_ADIPOGENESIS_PPARG_BOUND_36HR		18	-0.44776905	-1.3492479	0.13373253	1	1	2300	tags=33%, list=21%, signal=42%
KEGG_NICOTINATE_AND_NICOTINAMIDE_METABOLISM	KEGG_NICOTINATE_AND_NICOTINAMIDE_METABOLISM		16	-0.51682967	-1.3483742	0.13472486	1	1	4170	tags=69%, list=37%, signal=109%
GROSS_HYPOXIA_VIA_ELK3_ONLY_DN	GROSS_HYPOXIA_VIA_ELK3_ONLY_DN		33	-0.4434676	-1.3473543	0.11809524	1	1	1289	tags=24%, list=12%, signal=27%
REACTOME_SIGNALING_BY_ERBB4	REACTOME_SIGNALING_BY_ERBB4		46	-0.35908228	-1.3458261	0.10865191	1	1	2949	tags=37%, list=26%, signal=50%
FLECHNER_PBL_KIDNEY_TRANSPLANT_OK_VS_DONOR_DN	FLECHNER_PBL_KIDNEY_TRANSPLANT_OK_VS_DONOR_DN		28	-0.42529	-1.3442296	0.15338646	1	1	4397	tags=46%, list=39%, signal=76%
PID_EPHA_FWDPATHWAY	PID_EPHA_FWDPATHWAY		25	-0.48221758	-1.3434926	0.099029124	1	1	1456	tags=24%, list=13%, signal=28%
IVANOVA_HEMATOPOIESIS_EARLY_PROGENITOR	IVANOVA_HEMATOPOIESIS_EARLY_PROGENITOR		263	-0.30297524	-1.3432584	0.09072978	1	1	4329	tags=45%, list=39%, signal=72%
PID_IL8CXCR2_PATHWAY	PID_IL8CXCR2_PATHWAY		24	-0.50621283	-1.341452	0.16179337	1	1	1180	tags=21%, list=11%, signal=23%
WONG_MITOCHONDRIA_GENE_MODULE	WONG_MITOCHONDRIA_GENE_MODULE		156	-0.3226391	-1.3411016	0.21511628	1	1	5117	tags=56%, list=46%, signal=102%
CHESLER_BRAIN_QTL_CIS	CHESLER_BRAIN_QTL_CIS		47	-0.40732312	-1.3408675	0.104961835	1	1	2707	tags=43%, list=24%, signal=56%
JAZAG_TGFB1_SIGNALING_UP	JAZAG_TGFB1_SIGNALING_UP		67	-0.35529575	-1.3406767	0.08928572	1	1	3598	tags=42%, list=32%, signal=61%
CHIANG_LIVER_CANCER_SUBCLASS_POLYSOMY7_UP	CHIANG_LIVER_CANCER_SUBCLASS_POLYSOMY7_UP		44	-0.44319183	-1.3397624	0.08627451	1	1	3817	tags=43%, list=34%, signal=65%
TURASHVILI_BREAST_LOBULAR_CARCINOMA_VS_LOBULAR_NORMAL_DN	TURASHVILI_BREAST_LOBULAR_CARCINOMA_VS_LOBULAR_NORMAL_DN		46	-0.5913143	-1.3391783	0.17726398	1	1	1150	tags=43%, list=10%, signal=48%
REACTOME_SYNTHESIS_AND_INTERCONVERSION_OF_NUCLEOTIDE_DI_AND_TRIPHOSPHATES	REACTOME_SYNTHESIS_AND_INTERCONVERSION_OF_NUCLEOTIDE_DI_AND_TRIPHOSPHATES		15	-0.44612056	-1.3390249	0.13984674	1	1	2659	tags=40%, list=24%, signal=52%
HOFFMANN_PRE_BI_TO_LARGE_PRE_BII_LYMPHOCYTE_UP	HOFFMANN_PRE_BI_TO_LARGE_PRE_BII_LYMPHOCYTE_UP		28	-0.43259174	-1.3378923	0.12407407	1	1	389	tags=14%, list=3%, signal=15%
PECE_MAMMARY_STEM_CELL_UP	PECE_MAMMARY_STEM_CELL_UP		79	-0.41324157	-1.3376963	0.142	1	1	3566	tags=46%, list=32%, signal=66%
LIU_COMMON_CANCER_GENES	LIU_COMMON_CANCER_GENES		31	-0.38954183	-1.336733	0.10093458	1	1	1985	tags=26%, list=18%, signal=31%
VALK_AML_CLUSTER_5	VALK_AML_CLUSTER_5		16	-0.573951	-1.3361553	0.14591439	1	1	1020	tags=31%, list=9%, signal=34%
NADLER_OBESITY_DN	NADLER_OBESITY_DN		41	-0.49788603	-1.335262	0.1754386	1	1	2056	tags=34%, list=18%, signal=42%
ONKEN_UVEAL_MELANOMA_DN	ONKEN_UVEAL_MELANOMA_DN		328	-0.32549807	-1.3350873	0.103792414	1	1	3637	tags=38%, list=32%, signal=55%
DARWICHE_PAPILLOMA_RISK_LOW_DN	DARWICHE_PAPILLOMA_RISK_LOW_DN		86	-0.36510324	-1.3349546	0.109615386	1	1	4200	tags=51%, list=38%, signal=81%
SESTO_RESPONSE_TO_UV_C0	SESTO_RESPONSE_TO_UV_C0		79	-0.35184604	-1.3347484	0.16532259	1	1	3333	tags=37%, list=30%, signal=52%
REACTOME_RNA_POL_I_TRANSCRIPTION_TERMINATION	REACTOME_RNA_POL_I_TRANSCRIPTION_TERMINATION		16	-0.46285442	-1.3333845	0.19620253	1	1	5098	tags=88%, list=46%, signal=160%
REACTOME_POST_TRANSLATIONAL_MODIFICATION_SYNTHESIS_OF_GPI_ANCHORED_PROTEINS	REACTOME_POST_TRANSLATIONAL_MODIFICATION_SYNTHESIS_OF_GPI_ANCHORED_PROTEINS		15	-0.47928387	-1.3304787	0.16205534	1	1	3432	tags=53%, list=31%, signal=77%
GALLUZZI_PERMEABILIZE_MITOCHONDRIA	GALLUZZI_PERMEABILIZE_MITOCHONDRIA		29	-0.4090122	-1.329913	0.1352381	1	1	2790	tags=41%, list=25%, signal=55%
REACTOME_GLUCOSE_METABOLISM	REACTOME_GLUCOSE_METABOLISM		44	-0.44688505	-1.3284582	0.14611006	1	1	2854	tags=43%, list=25%, signal=58%
PID_MTOR_4PATHWAY	PID_MTOR_4PATHWAY		44	-0.36948675	-1.3282017	0.16904277	1	1	1328	tags=20%, list=12%, signal=23%
REACTOME_FORMATION_OF_RNA_POL_II_ELONGATION_COMPLEX_	REACTOME_FORMATION_OF_RNA_POL_II_ELONGATION_COMPLEX_		38	-0.36975062	-1.328065	0.22175732	1	1	5366	tags=68%, list=48%, signal=131%
BONOME_OVARIAN_CANCER_SURVIVAL_SUBOPTIMAL_DEBULKING	BONOME_OVARIAN_CANCER_SURVIVAL_SUBOPTIMAL_DEBULKING		280	-0.34399688	-1.3278311	0.12643678	1	1	4147	tags=44%, list=37%, signal=68%
BIOCARTA_VEGF_PATHWAY	BIOCARTA_VEGF_PATHWAY		17	-0.47749117	-1.3275843	0.142	1	1	4121	tags=53%, list=37%, signal=84%
PID_ANGIOPOIETINRECEPTOR_PATHWAY	PID_ANGIOPOIETINRECEPTOR_PATHWAY		34	-0.44881195	-1.327121	0.10982659	1	1	2417	tags=47%, list=22%, signal=60%
KRIGE_RESPONSE_TO_TOSEDOSTAT_6HR_UP	KRIGE_RESPONSE_TO_TOSEDOSTAT_6HR_UP		435	-0.31987113	-1.3268968	0.105906315	1	1	3777	tags=40%, list=34%, signal=57%
KEGG_PYRUVATE_METABOLISM	KEGG_PYRUVATE_METABOLISM		29	-0.46052966	-1.3253809	0.15213358	1	1	4113	tags=62%, list=37%, signal=98%
MIPS_55S_RIBOSOME_MITOCHONDRIAL	MIPS_55S_RIBOSOME_MITOCHONDRIAL		69	-0.39721355	-1.3249257	0.25050506	1	1	5096	tags=67%, list=46%, signal=122%
DELYS_THYROID_CANCER_DN	DELYS_THYROID_CANCER_DN		158	-0.46620008	-1.3242551	0.115384616	1	1	1999	tags=39%, list=18%, signal=46%
MIKKELSEN_NPC_ICP_WITH_H3K4ME3	MIKKELSEN_NPC_ICP_WITH_H3K4ME3		227	-0.3438921	-1.3240081	0.09411765	1	1	3150	tags=37%, list=28%, signal=50%
REACTOME_PHOSPHOLIPID_METABOLISM	REACTOME_PHOSPHOLIPID_METABOLISM		104	-0.3474112	-1.322398	0.12287334	1	1	4115	tags=47%, list=37%, signal=74%
LIU_NASOPHARYNGEAL_CARCINOMA	LIU_NASOPHARYNGEAL_CARCINOMA		37	-0.38903466	-1.322263	0.13472486	1	1	3811	tags=46%, list=34%, signal=69%
NOUZOVA_TRETINOIN_AND_H4_ACETYLATION	NOUZOVA_TRETINOIN_AND_H4_ACETYLATION		79	-0.31535316	-1.3218237	0.16765286	1	1	2263	tags=24%, list=20%, signal=30%
LAIHO_COLORECTAL_CANCER_SERRATED_DN	LAIHO_COLORECTAL_CANCER_SERRATED_DN		44	-0.37350547	-1.3213652	0.15728155	1	1	1981	tags=27%, list=18%, signal=33%
BIOCARTA_KERATINOCYTE_PATHWAY	BIOCARTA_KERATINOCYTE_PATHWAY		25	-0.40866843	-1.3211976	0.16297787	1	1	4086	tags=40%, list=36%, signal=63%
REACTOME_PPARA_ACTIVATES_GENE_EXPRESSION	REACTOME_PPARA_ACTIVATES_GENE_EXPRESSION		65	-0.36538938	-1.3210669	0.10594796	1	1	3071	tags=40%, list=27%, signal=55%
BIOCARTA_MPR_PATHWAY	BIOCARTA_MPR_PATHWAY		22	-0.41358098	-1.3205632	0.13157895	1	1	1008	tags=18%, list=9%, signal=20%
RODRIGUES_THYROID_CARCINOMA_ANAPLASTIC_DN	RODRIGUES_THYROID_CARCINOMA_ANAPLASTIC_DN		267	-0.37343588	-1.3205417	0.107344635	1	1	2882	tags=39%, list=26%, signal=51%
ROVERSI_GLIOMA_LOH_REGIONS	ROVERSI_GLIOMA_LOH_REGIONS		29	-0.48546213	-1.3188177	0.113676734	1	1	1939	tags=34%, list=17%, signal=42%
MAGRANGEAS_MULTIPLE_MYELOMA_IGG_VS_IGA_DN	MAGRANGEAS_MULTIPLE_MYELOMA_IGG_VS_IGA_DN		19	-0.49211314	-1.3173932	0.12059369	1	1	3925	tags=74%, list=35%, signal=113%
BIOCARTA_FCER1_PATHWAY	BIOCARTA_FCER1_PATHWAY		24	-0.4453205	-1.3156699	0.15863454	1	1	3191	tags=42%, list=28%, signal=58%
PID_BCR_5PATHWAY	PID_BCR_5PATHWAY		40	-0.42423102	-1.3151608	0.15	1	1	3383	tags=48%, list=30%, signal=68%
OSADA_ASCL1_TARGETS_UP	OSADA_ASCL1_TARGETS_UP		31	-0.46294194	-1.3148886	0.086792454	1	1	806	tags=26%, list=7%, signal=28%
REACTOME_CIRCADIAN_CLOCK	REACTOME_CIRCADIAN_CLOCK		34	-0.43854284	-1.3148628	0.13384321	1	1	2113	tags=32%, list=19%, signal=40%
YAO_TEMPORAL_RESPONSE_TO_PROGESTERONE_CLUSTER_17	YAO_TEMPORAL_RESPONSE_TO_PROGESTERONE_CLUSTER_17		134	-0.30268058	-1.3147529	0.2248996	1	1	4763	tags=50%, list=43%, signal=86%
XU_CREBBP_TARGETS_UP	XU_CREBBP_TARGETS_UP		19	-0.4788418	-1.3137211	0.14201184	1	1	215	tags=16%, list=2%, signal=16%
KIM_BIPOLAR_DISORDER_OLIGODENDROCYTE_DENSITY_CORR_UP	KIM_BIPOLAR_DISORDER_OLIGODENDROCYTE_DENSITY_CORR_UP		469	-0.25161254	-1.3135244	0.14444445	1	1	4844	tags=42%, list=43%, signal=71%
ZHU_CMV_24_HR_DN	ZHU_CMV_24_HR_DN		63	-0.51411784	-1.3116014	0.17821783	1	1	2448	tags=48%, list=22%, signal=61%
CHIN_BREAST_CANCER_COPY_NUMBER_UP	CHIN_BREAST_CANCER_COPY_NUMBER_UP		17	-0.4683605	-1.3114498	0.1322314	1	1	819	tags=18%, list=7%, signal=19%
GRADE_COLON_CANCER_UP	GRADE_COLON_CANCER_UP		480	-0.25209877	-1.3110908	0.1736527	1	1	5231	tags=47%, list=47%, signal=85%
BILBAN_B_CLL_LPL_UP	BILBAN_B_CLL_LPL_UP		30	-0.43415463	-1.3110279	0.12670565	1	1	3648	tags=47%, list=33%, signal=69%
GENTILE_UV_RESPONSE_CLUSTER_D8	GENTILE_UV_RESPONSE_CLUSTER_D8		23	-0.48580688	-1.3101004	0.19193858	1	1	1599	tags=30%, list=14%, signal=35%
BIOCARTA_ACTINY_PATHWAY	BIOCARTA_ACTINY_PATHWAY		16	-0.47429308	-1.308604	0.196	1	1	2263	tags=31%, list=20%, signal=39%
HENDRICKS_SMARCA4_TARGETS_DN	HENDRICKS_SMARCA4_TARGETS_DN		37	-0.47410432	-1.3083742	0.12145749	1	1	2240	tags=38%, list=20%, signal=47%
MILI_PSEUDOPODIA_HAPTOTAXIS_UP	MILI_PSEUDOPODIA_HAPTOTAXIS_UP		274	-0.36129296	-1.3082503	0.2209073	1	1	3419	tags=38%, list=31%, signal=54%
ZHONG_RESPONSE_TO_AZACITIDINE_AND_TSA_DN	ZHONG_RESPONSE_TO_AZACITIDINE_AND_TSA_DN		33	-0.39319184	-1.3081481	0.18277311	1	1	3243	tags=36%, list=29%, signal=51%
BAKKER_FOXO3_TARGETS_DN	BAKKER_FOXO3_TARGETS_DN		106	-0.3082446	-1.307285	0.115234375	1	1	4718	tags=48%, list=42%, signal=82%
ZHOU_INFLAMMATORY_RESPONSE_FIMA_DN	ZHOU_INFLAMMATORY_RESPONSE_FIMA_DN		118	-0.36291313	-1.3066956	0.09770115	1	1	2239	tags=31%, list=20%, signal=38%
PID_VEGFR1_2_PATHWAY	PID_VEGFR1_2_PATHWAY		47	-0.3801935	-1.305972	0.15705766	1	1	621	tags=15%, list=6%, signal=16%
VANHARANTA_UTERINE_FIBROID_UP	VANHARANTA_UTERINE_FIBROID_UP		26	-0.5402878	-1.3054433	0.15601504	1	1	3025	tags=58%, list=27%, signal=79%
WALLACE_PROSTATE_CANCER_RACE_DN	WALLACE_PROSTATE_CANCER_RACE_DN		42	-0.40838036	-1.3052627	0.14339623	1	1	2317	tags=38%, list=21%, signal=48%
GAZDA_DIAMOND_BLACKFAN_ANEMIA_ERYTHROID_DN	GAZDA_DIAMOND_BLACKFAN_ANEMIA_ERYTHROID_DN		239	-0.2957831	-1.3051643	0.08494209	1	1	3202	tags=32%, list=29%, signal=44%
KESHELAVA_MULTIPLE_DRUG_RESISTANCE	KESHELAVA_MULTIPLE_DRUG_RESISTANCE		46	-0.36003283	-1.3049698	0.12695312	1	1	5234	tags=57%, list=47%, signal=106%
MARTINEZ_TP53_TARGETS_UP	MARTINEZ_TP53_TARGETS_UP		419	-0.3674135	-1.3047241	0.12287334	1	1	2890	tags=35%, list=26%, signal=45%
PETROVA_PROX1_TARGETS_DN	PETROVA_PROX1_TARGETS_DN		39	-0.56821	-1.3039072	0.17382812	1	1	1678	tags=46%, list=15%, signal=54%
KEGG_SPLICEOSOME	KEGG_SPLICEOSOME		66	-0.35182706	-1.3033015	0.26680243	1	1	5731	tags=67%, list=51%, signal=136%
DAZARD_RESPONSE_TO_UV_SCC_DN	DAZARD_RESPONSE_TO_UV_SCC_DN		74	-0.3548359	-1.3031904	0.16824196	1	1	3301	tags=36%, list=29%, signal=51%
REACTOME_TRANSPORT_OF_MATURE_MRNA_DERIVED_FROM_AN_INTRONLESS_TRANSCRIPT	REACTOME_TRANSPORT_OF_MATURE_MRNA_DERIVED_FROM_AN_INTRONLESS_TRANSCRIPT		21	-0.46354708	-1.3027154	0.2	1	1	3565	tags=57%, list=32%, signal=84%
LUI_THYROID_CANCER_PAX8_PPARG_DN	LUI_THYROID_CANCER_PAX8_PPARG_DN		32	-0.37128744	-1.2995216	0.16831683	1	1	5686	tags=63%, list=51%, signal=127%
TONG_INTERACT_WITH_PTTG1	TONG_INTERACT_WITH_PTTG1		31	-0.36539403	-1.2992868	0.16179337	1	1	1591	tags=23%, list=14%, signal=26%
SCHEIDEREIT_IKK_INTERACTING_PROTEINS	SCHEIDEREIT_IKK_INTERACTING_PROTEINS		36	-0.38684428	-1.2985122	0.16633266	1	1	2803	tags=31%, list=25%, signal=41%
RAMPON_ENRICHED_LEARNING_ENVIRONMENT_LATE_UP	RAMPON_ENRICHED_LEARNING_ENVIRONMENT_LATE_UP		16	-0.4479608	-1.2982453	0.17613636	1	1	5747	tags=88%, list=51%, signal=179%
KEGG_OXIDATIVE_PHOSPHORYLATION	KEGG_OXIDATIVE_PHOSPHORYLATION		89	-0.32268196	-1.2978601	0.24124514	1	1	5699	tags=63%, list=51%, signal=127%
THILLAINADESAN_ZNF217_TARGETS_UP	THILLAINADESAN_ZNF217_TARGETS_UP		20	-0.4773921	-1.297736	0.17025441	1	1	1895	tags=25%, list=17%, signal=30%
BACOLOD_RESISTANCE_TO_ALKYLATING_AGENTS_DN	BACOLOD_RESISTANCE_TO_ALKYLATING_AGENTS_DN		31	-0.37415576	-1.2976489	0.1724138	1	1	4825	tags=55%, list=43%, signal=96%
HAHTOLA_MYCOSIS_FUNGOIDES_CD4_DN	HAHTOLA_MYCOSIS_FUNGOIDES_CD4_DN		68	-0.36856195	-1.297223	0.182	1	1	5083	tags=56%, list=45%, signal=102%
PASQUALUCCI_LYMPHOMA_BY_GC_STAGE_UP	PASQUALUCCI_LYMPHOMA_BY_GC_STAGE_UP		176	-0.32583758	-1.2971606	0.12252964	1	1	3148	tags=34%, list=28%, signal=46%
KRIGE_RESPONSE_TO_TOSEDOSTAT_6HR_DN	KRIGE_RESPONSE_TO_TOSEDOSTAT_6HR_DN		464	-0.27837658	-1.2970333	0.15264188	1	1	3935	tags=37%, list=35%, signal=55%
REACTOME_STRIATED_MUSCLE_CONTRACTION	REACTOME_STRIATED_MUSCLE_CONTRACTION		19	-0.6897731	-1.296563	0.21003717	1	1	1323	tags=47%, list=12%, signal=54%
HEIDENBLAD_AMPLICON_8Q24_UP	HEIDENBLAD_AMPLICON_8Q24_UP		19	-0.44864196	-1.2962041	0.13472486	1	1	3362	tags=58%, list=30%, signal=83%
GINESTIER_BREAST_CANCER_20Q13_AMPLIFICATION_DN	GINESTIER_BREAST_CANCER_20Q13_AMPLIFICATION_DN		76	-0.32157838	-1.296068	0.1610338	1	1	3975	tags=42%, list=35%, signal=65%
ZWANG_EGF_PERSISTENTLY_DN	ZWANG_EGF_PERSISTENTLY_DN		33	-0.3684641	-1.2956297	0.16634052	1	1	5080	tags=64%, list=45%, signal=116%
REACTOME_RNA_POL_II_PRE_TRANSCRIPTION_EVENTS	REACTOME_RNA_POL_II_PRE_TRANSCRIPTION_EVENTS		48	-0.34958956	-1.2952175	0.22175732	1	1	4147	tags=48%, list=37%, signal=76%
HERNANDEZ_MITOTIC_ARREST_BY_DOCETAXEL_1_DN	HERNANDEZ_MITOTIC_ARREST_BY_DOCETAXEL_1_DN		23	-0.47974598	-1.2951099	0.14173229	1	1	677	tags=22%, list=6%, signal=23%
GRABARCZYK_BCL11B_TARGETS_UP	GRABARCZYK_BCL11B_TARGETS_UP		42	-0.4169836	-1.2948985	0.14340344	1	1	3439	tags=43%, list=31%, signal=62%
VANHARANTA_UTERINE_FIBROID_WITH_7Q_DELETION_UP	VANHARANTA_UTERINE_FIBROID_WITH_7Q_DELETION_UP		38	-0.3722648	-1.2935354	0.19681908	1	1	4899	tags=61%, list=44%, signal=107%
MULLIGHAN_NPM1_MUTATED_SIGNATURE_2_UP	MULLIGHAN_NPM1_MUTATED_SIGNATURE_2_UP		77	-0.3507711	-1.2928452	0.11317254	1	1	2471	tags=29%, list=22%, signal=36%
LI_DCP2_BOUND_MRNA	LI_DCP2_BOUND_MRNA		63	-0.31181628	-1.2925014	0.19729207	1	1	4778	tags=51%, list=43%, signal=88%
XU_HGF_SIGNALING_NOT_VIA_AKT1_48HR_UP	XU_HGF_SIGNALING_NOT_VIA_AKT1_48HR_UP		26	-0.47424945	-1.2924161	0.11336032	1	1	226	tags=19%, list=2%, signal=20%
TANAKA_METHYLATED_IN_ESOPHAGEAL_CARCINOMA	TANAKA_METHYLATED_IN_ESOPHAGEAL_CARCINOMA		55	-0.36877325	-1.2920845	0.10810811	1	1	3279	tags=33%, list=29%, signal=46%
IWANAGA_CARCINOGENESIS_BY_KRAS_UP	IWANAGA_CARCINOGENESIS_BY_KRAS_UP		92	-0.38761735	-1.2918019	0.09981516	1	1	2859	tags=37%, list=26%, signal=49%
OSMAN_BLADDER_CANCER_DN	OSMAN_BLADDER_CANCER_DN		173	-0.28634202	-1.2914909	0.15310077	1	1	2537	tags=24%, list=23%, signal=31%
SUMI_HNF4A_TARGETS	SUMI_HNF4A_TARGETS		20	-0.5420184	-1.2900993	0.17680608	1	1	463	tags=15%, list=4%, signal=16%
KYNG_DNA_DAMAGE_BY_4NQO_OR_UV	KYNG_DNA_DAMAGE_BY_4NQO_OR_UV		37	-0.4075415	-1.289584	0.13372093	1	1	2680	tags=35%, list=24%, signal=46%
PID_ERBB2ERBB3PATHWAY	PID_ERBB2ERBB3PATHWAY		22	-0.4046271	-1.2894341	0.17680608	1	1	3226	tags=45%, list=29%, signal=64%
MCBRYAN_PUBERTAL_BREAST_3_4WK_DN	MCBRYAN_PUBERTAL_BREAST_3_4WK_DN		26	-0.4626931	-1.2890424	0.16384181	1	1	1008	tags=19%, list=9%, signal=21%
HOEBEKE_LYMPHOID_STEM_CELL_UP	HOEBEKE_LYMPHOID_STEM_CELL_UP		49	-0.39870098	-1.2887956	0.16153847	1	1	2046	tags=29%, list=18%, signal=35%
BROWNE_HCMV_INFECTION_16HR_UP	BROWNE_HCMV_INFECTION_16HR_UP		121	-0.31953883	-1.2883313	0.14226805	1	1	3388	tags=31%, list=30%, signal=45%
REACTOME_APOPTOTIC_EXECUTION_PHASE	REACTOME_APOPTOTIC_EXECUTION_PHASE		33	-0.40127918	-1.2872695	0.17786561	1	1	698	tags=15%, list=6%, signal=16%
REACTOME_GLYCEROPHOSPHOLIPID_BIOSYNTHESIS	REACTOME_GLYCEROPHOSPHOLIPID_BIOSYNTHESIS		47	-0.38812327	-1.2865095	0.1484375	1	1	4115	tags=57%, list=37%, signal=90%
CHANG_IMMORTALIZED_BY_HPV31_UP	CHANG_IMMORTALIZED_BY_HPV31_UP		33	-0.4262562	-1.2862226	0.13508442	1	1	2993	tags=39%, list=27%, signal=54%
DARWICHE_SKIN_TUMOR_PROMOTER_DN	DARWICHE_SKIN_TUMOR_PROMOTER_DN		99	-0.33454743	-1.285695	0.104672894	1	1	4200	tags=49%, list=38%, signal=79%
REACTOME_RECRUITMENT_OF_MITOTIC_CENTROSOME_PROTEINS_AND_COMPLEXES	REACTOME_RECRUITMENT_OF_MITOTIC_CENTROSOME_PROTEINS_AND_COMPLEXES		31	-0.38438398	-1.2853196	0.2166998	1	1	4328	tags=52%, list=39%, signal=84%
MARTINEZ_RB1_AND_TP53_TARGETS_UP	MARTINEZ_RB1_AND_TP53_TARGETS_UP		425	-0.3661488	-1.2847406	0.13193117	1	1	2892	tags=35%, list=26%, signal=45%
WANG_LMO4_TARGETS_UP	WANG_LMO4_TARGETS_UP		184	-0.2986431	-1.2846713	0.14041746	1	1	3196	tags=33%, list=29%, signal=46%
ALCALA_APOPTOSIS	ALCALA_APOPTOSIS		58	-0.37430805	-1.2846148	0.20038168	1	1	3727	tags=43%, list=33%, signal=64%
SCHLOSSER_MYC_TARGETS_AND_SERUM_RESPONSE_DN	SCHLOSSER_MYC_TARGETS_AND_SERUM_RESPONSE_DN		31	-0.39812744	-1.2842005	0.2370518	1	1	3856	tags=48%, list=34%, signal=74%
PID_INSULIN_GLUCOSE_PATHWAY	PID_INSULIN_GLUCOSE_PATHWAY		17	-0.45870712	-1.2841017	0.1796875	1	1	2093	tags=35%, list=19%, signal=43%
KEGG_ETHER_LIPID_METABOLISM	KEGG_ETHER_LIPID_METABOLISM		22	-0.4557457	-1.2831945	0.16949153	1	1	2632	tags=36%, list=24%, signal=47%
REACTOME_CITRIC_ACID_CYCLE_TCA_CYCLE	REACTOME_CITRIC_ACID_CYCLE_TCA_CYCLE		16	-0.47328326	-1.2830274	0.23762377	1	1	4231	tags=63%, list=38%, signal=100%
NAKAYAMA_SOFT_TISSUE_TUMORS_PCA1_DN	NAKAYAMA_SOFT_TISSUE_TUMORS_PCA1_DN		48	-0.48254004	-1.2828633	0.1352381	1	1	2015	tags=35%, list=18%, signal=43%
KIM_WT1_TARGETS_DN	KIM_WT1_TARGETS_DN		248	-0.33155775	-1.2827334	0.16359918	1	1	3282	tags=34%, list=29%, signal=47%
REACTOME_FORMATION_OF_THE_TERNARY_COMPLEX_AND_SUBSEQUENTLY_THE_43S_COMPLEX	REACTOME_FORMATION_OF_THE_TERNARY_COMPLEX_AND_SUBSEQUENTLY_THE_43S_COMPLEX		22	-0.4713105	-1.2821153	0.22376238	1	1	1581	tags=18%, list=14%, signal=21%
GAUSSMANN_MLL_AF4_FUSION_TARGETS_A_UP	GAUSSMANN_MLL_AF4_FUSION_TARGETS_A_UP		92	-0.40327114	-1.2812144	0.13575526	1	1	2682	tags=36%, list=24%, signal=47%
REACTOME_TRANSCRIPTION_COUPLED_NER_TC_NER	REACTOME_TRANSCRIPTION_COUPLED_NER_TC_NER		39	-0.4030919	-1.2804972	0.26530612	1	1	3476	tags=38%, list=31%, signal=56%
JUBAN_TARGETS_OF_SPI1_AND_FLI1_UP	JUBAN_TARGETS_OF_SPI1_AND_FLI1_UP		65	-0.32697004	-1.2804126	0.19074073	1	1	3085	tags=32%, list=28%, signal=44%
DEBIASI_APOPTOSIS_BY_REOVIRUS_INFECTION_DN	DEBIASI_APOPTOSIS_BY_REOVIRUS_INFECTION_DN		181	-0.32160658	-1.2801996	0.12256809	1	1	4379	tags=45%, list=39%, signal=72%
REACTOME_LOSS_OF_NLP_FROM_MITOTIC_CENTROSOMES	REACTOME_LOSS_OF_NLP_FROM_MITOTIC_CENTROSOMES		27	-0.39973503	-1.27996	0.18951613	1	1	4328	tags=56%, list=39%, signal=90%
RAO_BOUND_BY_SALL4_ISOFORM_A	RAO_BOUND_BY_SALL4_ISOFORM_A		82	-0.36551157	-1.2795067	0.13577981	1	1	3513	tags=41%, list=31%, signal=60%
BIOCARTA_CASPASE_PATHWAY	BIOCARTA_CASPASE_PATHWAY		16	-0.47124207	-1.279235	0.18426502	1	1	3287	tags=38%, list=29%, signal=53%
DUAN_PRDM5_TARGETS	DUAN_PRDM5_TARGETS		48	-0.40091613	-1.2791378	0.13147411	1	1	2708	tags=33%, list=24%, signal=44%
RUIZ_TNC_TARGETS_UP	RUIZ_TNC_TARGETS_UP		98	-0.42586994	-1.2787913	0.18304431	1	1	2420	tags=39%, list=22%, signal=49%
BRUINS_UVC_RESPONSE_EARLY_LATE	BRUINS_UVC_RESPONSE_EARLY_LATE		173	-0.30677173	-1.278116	0.1414914	1	1	2927	tags=32%, list=26%, signal=42%
WELCSH_BRCA1_TARGETS_DN	WELCSH_BRCA1_TARGETS_DN		84	-0.31051606	-1.2774513	0.22515213	1	1	3980	tags=40%, list=36%, signal=62%
GRAESSMANN_RESPONSE_TO_MC_AND_DOXORUBICIN_DN	GRAESSMANN_RESPONSE_TO_MC_AND_DOXORUBICIN_DN		484	-0.28439558	-1.2771925	0.17234468	1	1	4800	tags=50%, list=43%, signal=84%
ZHAN_MULTIPLE_MYELOMA_SUBGROUPS	ZHAN_MULTIPLE_MYELOMA_SUBGROUPS		26	-0.41590074	-1.2768137	0.23799582	1	1	4413	tags=54%, list=39%, signal=89%
BIOCARTA_IGF1_PATHWAY	BIOCARTA_IGF1_PATHWAY		15	-0.45998657	-1.2763833	0.19027483	1	1	2949	tags=40%, list=26%, signal=54%
BOYAULT_LIVER_CANCER_SUBCLASS_G12_UP	BOYAULT_LIVER_CANCER_SUBCLASS_G12_UP		23	-0.41563886	-1.2762526	0.2	1	1	2434	tags=35%, list=22%, signal=44%
GU_PDEF_TARGETS_UP	GU_PDEF_TARGETS_UP		47	-0.5082719	-1.275556	0.21698113	1	1	2479	tags=43%, list=22%, signal=54%
GAVIN_FOXP3_TARGETS_CLUSTER_P2	GAVIN_FOXP3_TARGETS_CLUSTER_P2		40	-0.43175623	-1.2754315	0.154	1	1	1174	tags=25%, list=10%, signal=28%
REACTOME_LATE_PHASE_OF_HIV_LIFE_CYCLE	REACTOME_LATE_PHASE_OF_HIV_LIFE_CYCLE		71	-0.34214795	-1.2753066	0.2526096	1	1	3762	tags=44%, list=34%, signal=65%
JIANG_HYPOXIA_NORMAL	JIANG_HYPOXIA_NORMAL		203	-0.30374095	-1.2752868	0.14227642	1	1	4263	tags=42%, list=38%, signal=67%
ONDER_CDH1_TARGETS_2_UP	ONDER_CDH1_TARGETS_2_UP		159	-0.48754394	-1.2745986	0.20729366	1	1	2734	tags=48%, list=24%, signal=62%
CHUNG_BLISTER_CYTOTOXICITY_DN	CHUNG_BLISTER_CYTOTOXICITY_DN		22	-0.47602206	-1.2745764	0.17884615	1	1	3356	tags=45%, list=30%, signal=65%
BIOCARTA_HIVNEF_PATHWAY	BIOCARTA_HIVNEF_PATHWAY		33	-0.3897128	-1.2742008	0.21010101	1	1	4071	tags=42%, list=36%, signal=66%
SATO_SILENCED_BY_DEACETYLATION_IN_PANCREATIC_CANCER	SATO_SILENCED_BY_DEACETYLATION_IN_PANCREATIC_CANCER		28	-0.4604688	-1.2734852	0.1436673	1	1	1862	tags=32%, list=17%, signal=38%
REACTOME_CLASS_I_MHC_MEDIATED_ANTIGEN_PROCESSING_PRESENTATION	REACTOME_CLASS_I_MHC_MEDIATED_ANTIGEN_PROCESSING_PRESENTATION		147	-0.29536644	-1.2733516	0.19960861	1	1	3955	tags=37%, list=35%, signal=57%
BARIS_THYROID_CANCER_UP	BARIS_THYROID_CANCER_UP		17	-0.42393818	-1.2733277	0.17692308	1	1	1592	tags=24%, list=14%, signal=27%
REACTOME_NUCLEAR_SIGNALING_BY_ERBB4	REACTOME_NUCLEAR_SIGNALING_BY_ERBB4		21	-0.43103048	-1.2719508	0.16188525	1	1	2816	tags=43%, list=25%, signal=57%
PAL_PRMT5_TARGETS_DN	PAL_PRMT5_TARGETS_DN		25	-0.46821174	-1.2718003	0.16237624	1	1	1499	tags=36%, list=13%, signal=41%
KOYAMA_SEMA3B_TARGETS_UP	KOYAMA_SEMA3B_TARGETS_UP		143	-0.3479139	-1.2716244	0.109615386	1	1	2968	tags=33%, list=27%, signal=44%
KEGG_VIBRIO_CHOLERAE_INFECTION	KEGG_VIBRIO_CHOLERAE_INFECTION		38	-0.36678708	-1.2714851	0.18473895	1	1	4070	tags=42%, list=36%, signal=66%
MARTINEZ_RESPONSE_TO_TRABECTEDIN_DN	MARTINEZ_RESPONSE_TO_TRABECTEDIN_DN		150	-0.32159275	-1.2714789	0.21311475	1	1	4771	tags=49%, list=43%, signal=85%
ZHU_CMV_ALL_DN	ZHU_CMV_ALL_DN		88	-0.4652817	-1.2711135	0.20231214	1	1	2448	tags=42%, list=22%, signal=53%
SESTO_RESPONSE_TO_UV_C5	SESTO_RESPONSE_TO_UV_C5		29	-0.43035144	-1.2709053	0.18548387	1	1	3605	tags=45%, list=32%, signal=66%
GAUSSMANN_MLL_AF4_FUSION_TARGETS_A_DN	GAUSSMANN_MLL_AF4_FUSION_TARGETS_A_DN		47	-0.42975244	-1.2703288	0.13533835	1	1	2395	tags=40%, list=21%, signal=51%
MEDINA_SMARCA4_TARGETS	MEDINA_SMARCA4_TARGETS		24	-0.40350887	-1.2696774	0.17850287	1	1	1018	tags=21%, list=9%, signal=23%
RIZ_ERYTHROID_DIFFERENTIATION_12HR	RIZ_ERYTHROID_DIFFERENTIATION_12HR		33	-0.42853367	-1.2696707	0.12769784	1	1	1996	tags=30%, list=18%, signal=37%
DAIRKEE_TERT_TARGETS_UP	DAIRKEE_TERT_TARGETS_UP		237	-0.26782173	-1.2692168	0.16833667	1	1	4923	tags=48%, list=44%, signal=83%
KEGG_FC_GAMMA_R_MEDIATED_PHAGOCYTOSIS	KEGG_FC_GAMMA_R_MEDIATED_PHAGOCYTOSIS		63	-0.4203077	-1.2686714	0.1980198	1	1	3050	tags=35%, list=27%, signal=48%
KEGG_ECM_RECEPTOR_INTERACTION	KEGG_ECM_RECEPTOR_INTERACTION		53	-0.50577325	-1.2676998	0.19734345	1	1	2479	tags=45%, list=22%, signal=58%
RHEIN_ALL_GLUCOCORTICOID_THERAPY_DN	RHEIN_ALL_GLUCOCORTICOID_THERAPY_DN		262	-0.31852153	-1.2668114	0.2296748	1	1	3906	tags=40%, list=35%, signal=60%
GRAESSMANN_APOPTOSIS_BY_SERUM_DEPRIVATION_DN	GRAESSMANN_APOPTOSIS_BY_SERUM_DEPRIVATION_DN		170	-0.33854526	-1.266754	0.11741683	1	1	2187	tags=28%, list=20%, signal=35%
WAKABAYASHI_ADIPOGENESIS_PPARG_BOUND_8D	WAKABAYASHI_ADIPOGENESIS_PPARG_BOUND_8D		379	-0.27594972	-1.266753	0.10666667	1	1	3697	tags=37%, list=33%, signal=53%
BURTON_ADIPOGENESIS_6	BURTON_ADIPOGENESIS_6		147	-0.3778537	-1.2664539	0.21917808	1	1	4231	tags=52%, list=38%, signal=83%
KUNINGER_IGF1_VS_PDGFB_TARGETS_UP	KUNINGER_IGF1_VS_PDGFB_TARGETS_UP		45	-0.60184705	-1.2658522	0.25	1	1	1829	tags=51%, list=16%, signal=61%
FLECHNER_PBL_KIDNEY_TRANSPLANT_REJECTED_VS_OK_UP	FLECHNER_PBL_KIDNEY_TRANSPLANT_REJECTED_VS_OK_UP		43	-0.36040962	-1.2647164	0.21181263	1	1	1328	tags=19%, list=12%, signal=21%
TURASHVILI_BREAST_LOBULAR_CARCINOMA_VS_DUCTAL_NORMAL_UP	TURASHVILI_BREAST_LOBULAR_CARCINOMA_VS_DUCTAL_NORMAL_UP		38	-0.59114444	-1.264545	0.2651515	1	1	2463	tags=55%, list=22%, signal=71%
REACTOME_METABOLISM_OF_PROTEINS	REACTOME_METABOLISM_OF_PROTEINS		252	-0.2546418	-1.263832	0.18631178	1	1	5072	tags=49%, list=45%, signal=87%
DAVICIONI_MOLECULAR_ARMS_VS_ERMS_UP	DAVICIONI_MOLECULAR_ARMS_VS_ERMS_UP		183	-0.30314448	-1.2627959	0.12185687	1	1	3933	tags=42%, list=35%, signal=64%
PID_CERAMIDE_PATHWAY	PID_CERAMIDE_PATHWAY		28	-0.35055947	-1.262576	0.19246031	1	1	5000	tags=57%, list=45%, signal=103%
KAAB_HEART_ATRIUM_VS_VENTRICLE_DN	KAAB_HEART_ATRIUM_VS_VENTRICLE_DN		163	-0.3553202	-1.2622963	0.1734104	1	1	2608	tags=31%, list=23%, signal=40%
BIOCARTA_PGC1A_PATHWAY	BIOCARTA_PGC1A_PATHWAY		16	-0.49505064	-1.2622778	0.19924098	1	1	1510	tags=31%, list=13%, signal=36%
WONG_ENDMETRIUM_CANCER_DN	WONG_ENDMETRIUM_CANCER_DN		46	-0.5547351	-1.2622386	0.21428572	1	1	1536	tags=41%, list=14%, signal=48%
CREIGHTON_AKT1_SIGNALING_VIA_MTOR_DN	CREIGHTON_AKT1_SIGNALING_VIA_MTOR_DN		17	-0.40872315	-1.2621269	0.21442886	1	1	6316	tags=76%, list=56%, signal=175%
PID_IL8CXCR1_PATHWAY	PID_IL8CXCR1_PATHWAY		18	-0.49676326	-1.2616807	0.22350675	1	1	1180	tags=22%, list=11%, signal=25%
KAAB_FAILED_HEART_ATRIUM_DN	KAAB_FAILED_HEART_ATRIUM_DN		95	-0.33159783	-1.2608249	0.2035225	1	1	3779	tags=42%, list=34%, signal=63%
REACTOME_NUCLEOTIDE_BINDING_DOMAIN_LEUCINE_RICH_REPEAT_CONTAINING_RECEPTOR_NLR_SIGNALING_PATHWAYS	REACTOME_NUCLEOTIDE_BINDING_DOMAIN_LEUCINE_RICH_REPEAT_CONTAINING_RECEPTOR_NLR_SIGNALING_PATHWAYS		25	-0.42045972	-1.260076	0.19153225	1	1	3293	tags=36%, list=29%, signal=51%
CHUNG_BLISTER_CYTOTOXICITY_UP	CHUNG_BLISTER_CYTOTOXICITY_UP		87	-0.33298522	-1.2593077	0.18825911	1	1	5270	tags=56%, list=47%, signal=106%
SCHRAETS_MLL_TARGETS_UP	SCHRAETS_MLL_TARGETS_UP		24	-0.5166733	-1.2592933	0.1870229	1	1	3068	tags=46%, list=27%, signal=63%
MIPS_MLL1_WDR5_COMPLEX	MIPS_MLL1_WDR5_COMPLEX		16	-0.43348017	-1.2591672	0.19639279	1	1	5344	tags=75%, list=48%, signal=143%
MEINHOLD_OVARIAN_CANCER_LOW_GRADE_DN	MEINHOLD_OVARIAN_CANCER_LOW_GRADE_DN		16	-0.42121	-1.2590555	0.24380165	1	1	3503	tags=38%, list=31%, signal=54%
HOOI_ST7_TARGETS_UP	HOOI_ST7_TARGETS_UP		39	-0.4472366	-1.2588096	0.1521739	1	1	2498	tags=41%, list=22%, signal=53%
KEGG_BETA_ALANINE_METABOLISM	KEGG_BETA_ALANINE_METABOLISM		19	-0.5123805	-1.258461	0.16959064	1	1	3154	tags=53%, list=28%, signal=73%
REACTOME_COLLAGEN_FORMATION	REACTOME_COLLAGEN_FORMATION		42	-0.5233754	-1.2577833	0.22201492	1	1	2582	tags=50%, list=23%, signal=65%
LUI_TARGETS_OF_PAX8_PPARG_FUSION	LUI_TARGETS_OF_PAX8_PPARG_FUSION		21	-0.4035558	-1.2567468	0.25201613	1	1	6328	tags=81%, list=57%, signal=186%
REACTOME_NEP_NS2_INTERACTS_WITH_THE_CELLULAR_EXPORT_MACHINERY	REACTOME_NEP_NS2_INTERACTS_WITH_THE_CELLULAR_EXPORT_MACHINERY		16	-0.46176597	-1.2564415	0.2235529	1	1	3565	tags=56%, list=32%, signal=82%
MOHANKUMAR_TLX1_TARGETS_UP	MOHANKUMAR_TLX1_TARGETS_UP		248	-0.27369395	-1.2563976	0.15163147	1	1	4684	tags=44%, list=42%, signal=73%
PID_P75NTRPATHWAY	PID_P75NTRPATHWAY		43	-0.34146553	-1.256145	0.1509804	1	1	3859	tags=44%, list=34%, signal=67%
REACTOME_SIGNALING_BY_PDGF	REACTOME_SIGNALING_BY_PDGF		78	-0.3967743	-1.2561362	0.20610687	1	1	3025	tags=38%, list=27%, signal=52%
LINDGREN_BLADDER_CANCER_CLUSTER_1_UP	LINDGREN_BLADDER_CANCER_CLUSTER_1_UP		65	-0.3344313	-1.2561247	0.17816092	1	1	4358	tags=43%, list=39%, signal=70%
REACTOME_MRNA_SPLICING_MINOR_PATHWAY	REACTOME_MRNA_SPLICING_MINOR_PATHWAY		26	-0.40154383	-1.2561244	0.24848485	1	1	5716	tags=73%, list=51%, signal=149%
REACTOME_BILE_ACID_AND_BILE_SALT_METABOLISM	REACTOME_BILE_ACID_AND_BILE_SALT_METABOLISM		21	-0.4918759	-1.2559595	0.1870229	1	1	3236	tags=52%, list=29%, signal=74%
REACTOME_MRNA_3_END_PROCESSING	REACTOME_MRNA_3_END_PROCESSING		15	-0.46821326	-1.2551218	0.23799582	1	1	4942	tags=67%, list=44%, signal=119%
DAIRKEE_CANCER_PRONE_RESPONSE_BPA_E2	DAIRKEE_CANCER_PRONE_RESPONSE_BPA_E2		80	-0.34741673	-1.2547696	0.19165085	1	1	2370	tags=25%, list=21%, signal=31%
OUILLETTE_CLL_13Q14_DELETION_DN	OUILLETTE_CLL_13Q14_DELETION_DN		35	-0.39205593	-1.254274	0.15487571	1	1	3146	tags=43%, list=28%, signal=59%
BROWNE_HCMV_INFECTION_8HR_DN	BROWNE_HCMV_INFECTION_8HR_DN		24	-0.45260614	-1.254206	0.15476191	1	1	3406	tags=54%, list=30%, signal=78%
HAN_SATB1_TARGETS_UP	HAN_SATB1_TARGETS_UP		220	-0.35767347	-1.2520767	0.14313726	1	1	2000	tags=25%, list=18%, signal=30%
KEGG_GNRH_SIGNALING_PATHWAY	KEGG_GNRH_SIGNALING_PATHWAY		71	-0.37198874	-1.2511653	0.17202269	1	1	2681	tags=32%, list=24%, signal=42%
RUAN_RESPONSE_TO_TROGLITAZONE_UP	RUAN_RESPONSE_TO_TROGLITAZONE_UP		21	-0.5004257	-1.2506208	0.20662768	1	1	2892	tags=43%, list=26%, signal=58%
KEGG_VASOPRESSIN_REGULATED_WATER_REABSORPTION	KEGG_VASOPRESSIN_REGULATED_WATER_REABSORPTION		32	-0.3947362	-1.2504158	0.1988743	1	1	3867	tags=50%, list=35%, signal=76%
ADDYA_ERYTHROID_DIFFERENTIATION_BY_HEMIN	ADDYA_ERYTHROID_DIFFERENTIATION_BY_HEMIN		52	-0.37181795	-1.2503036	0.14779271	1	1	2015	tags=31%, list=18%, signal=37%
PID_PDGFRBPATHWAY	PID_PDGFRBPATHWAY		90	-0.34202385	-1.2501465	0.2027833	1	1	2949	tags=30%, list=26%, signal=40%
TOMLINS_PROSTATE_CANCER_UP	TOMLINS_PROSTATE_CANCER_UP		22	-0.40812936	-1.2499943	0.2027027	1	1	3947	tags=50%, list=35%, signal=77%
KRIGE_RESPONSE_TO_TOSEDOSTAT_24HR_UP	KRIGE_RESPONSE_TO_TOSEDOSTAT_24HR_UP		353	-0.3265176	-1.2499198	0.19161677	0.9998676	1	3760	tags=42%, list=34%, signal=61%
PID_HEDGEHOG_GLIPATHWAY	PID_HEDGEHOG_GLIPATHWAY		29	-0.36877963	-1.248914	0.21095334	1	1	4112	tags=55%, list=37%, signal=87%
LIN_MELANOMA_COPY_NUMBER_UP	LIN_MELANOMA_COPY_NUMBER_UP		39	-0.3670532	-1.2487984	0.19128788	1	1	3509	tags=41%, list=31%, signal=60%
TIEN_INTESTINE_PROBIOTICS_2HR_UP	TIEN_INTESTINE_PROBIOTICS_2HR_UP		16	-0.40936035	-1.2487047	0.1889117	0.9980124	1	1535	tags=19%, list=14%, signal=22%
LIU_VMYB_TARGETS_UP	LIU_VMYB_TARGETS_UP		80	-0.3432015	-1.2473727	0.16237624	1	1	4738	tags=66%, list=42%, signal=114%
REACTOME_SYNTHESIS_OF_PA	REACTOME_SYNTHESIS_OF_PA		16	-0.49463716	-1.2467927	0.20641282	1	1	4033	tags=63%, list=36%, signal=98%
REACTOME_TRANS_GOLGI_NETWORK_VESICLE_BUDDING	REACTOME_TRANS_GOLGI_NETWORK_VESICLE_BUDDING		37	-0.32554203	-1.2465434	0.25708503	0.9998876	1	5184	tags=54%, list=46%, signal=100%
GEORGES_CELL_CYCLE_MIR192_TARGETS	GEORGES_CELL_CYCLE_MIR192_TARGETS		39	-0.41196042	-1.2431011	0.23858921	1	1	3854	tags=44%, list=34%, signal=66%
REACTOME_TRANSPORT_OF_VITAMINS_NUCLEOSIDES_AND_RELATED_MOLECULES	REACTOME_TRANSPORT_OF_VITAMINS_NUCLEOSIDES_AND_RELATED_MOLECULES		20	-0.44030163	-1.2413812	0.21765913	1	1	1470	tags=35%, list=13%, signal=40%
BANDRES_RESPONSE_TO_CARMUSTIN_WITHOUT_MGMT_48HR_DN	BANDRES_RESPONSE_TO_CARMUSTIN_WITHOUT_MGMT_48HR_DN		22	-0.44029987	-1.2412823	0.21442126	1	1	1487	tags=23%, list=13%, signal=26%
ST_WNT_CA2_CYCLIC_GMP_PATHWAY	ST_WNT_CA2_CYCLIC_GMP_PATHWAY		16	-0.50081456	-1.2411698	0.18503937	1	1	1501	tags=44%, list=13%, signal=50%
WANG_TARGETS_OF_MLL_CBP_FUSION_DN	WANG_TARGETS_OF_MLL_CBP_FUSION_DN		36	-0.36268058	-1.2409767	0.204	1	1	2768	tags=31%, list=25%, signal=40%
PID_SHP2_PATHWAY	PID_SHP2_PATHWAY		34	-0.4087238	-1.2408593	0.18813907	1	1	3439	tags=44%, list=31%, signal=63%
CREIGHTON_ENDOCRINE_THERAPY_RESISTANCE_3	CREIGHTON_ENDOCRINE_THERAPY_RESISTANCE_3		345	-0.31543678	-1.2407659	0.15429688	1	1	3113	tags=36%, list=28%, signal=48%
BIOCARTA_GPCR_PATHWAY	BIOCARTA_GPCR_PATHWAY		18	-0.4018385	-1.2403499	0.21686748	1	1	2607	tags=28%, list=23%, signal=36%
NIKOLSKY_BREAST_CANCER_8P12_P11_AMPLICON	NIKOLSKY_BREAST_CANCER_8P12_P11_AMPLICON		25	-0.41865456	-1.2400405	0.22033899	1	1	3716	tags=40%, list=33%, signal=60%
WILLIAMS_ESR2_TARGETS_UP	WILLIAMS_ESR2_TARGETS_UP		18	-0.42609054	-1.2398081	0.19470699	1	1	4001	tags=44%, list=36%, signal=69%
KIM_ALL_DISORDERS_CALB1_CORR_UP	KIM_ALL_DISORDERS_CALB1_CORR_UP		365	-0.27061847	-1.2397594	0.17481203	1	1	4757	tags=44%, list=42%, signal=74%
REACTOME_ENDOSOMAL_SORTING_COMPLEX_REQUIRED_FOR_TRANSPORT_ESCRT	REACTOME_ENDOSOMAL_SORTING_COMPLEX_REQUIRED_FOR_TRANSPORT_ESCRT		17	-0.4014997	-1.239733	0.20235756	1	1	6125	tags=88%, list=55%, signal=194%
NIKOLSKY_BREAST_CANCER_20Q12_Q13_AMPLICON	NIKOLSKY_BREAST_CANCER_20Q12_Q13_AMPLICON		70	-0.3251906	-1.2395381	0.19589552	1	1	3391	tags=37%, list=30%, signal=53%
SANSOM_APC_MYC_TARGETS	SANSOM_APC_MYC_TARGETS		106	-0.3150764	-1.2393476	0.1743295	0.9996077	1	1861	tags=21%, list=17%, signal=25%
GAZDA_DIAMOND_BLACKFAN_ANEMIA_MYELOID_DN	GAZDA_DIAMOND_BLACKFAN_ANEMIA_MYELOID_DN		23	-0.35870495	-1.2391098	0.20907298	0.99824095	1	4643	tags=57%, list=41%, signal=96%
SPIELMAN_LYMPHOBLAST_EUROPEAN_VS_ASIAN_DN	SPIELMAN_LYMPHOBLAST_EUROPEAN_VS_ASIAN_DN		414	-0.281763	-1.2390611	0.2446184	0.9962239	1	5422	tags=59%, list=48%, signal=111%
PENG_LEUCINE_DEPRIVATION_DN	PENG_LEUCINE_DEPRIVATION_DN		126	-0.29296672	-1.2389991	0.27557412	0.99427444	1	5745	tags=60%, list=51%, signal=122%
SHEDDEN_LUNG_CANCER_GOOD_SURVIVAL_A5	SHEDDEN_LUNG_CANCER_GOOD_SURVIVAL_A5		32	-0.3916447	-1.237541	0.21305183	0.99831754	1	886	tags=16%, list=8%, signal=17%
CHENG_IMPRINTED_BY_ESTRADIOL	CHENG_IMPRINTED_BY_ESTRADIOL		53	-0.37767768	-1.237086	0.15722121	0.9980054	1	2321	tags=28%, list=21%, signal=36%
BURTON_ADIPOGENESIS_10	BURTON_ADIPOGENESIS_10		23	-0.44259262	-1.2367964	0.20912547	0.9970689	1	4493	tags=57%, list=40%, signal=94%
YAGI_AML_WITH_11Q23_REARRANGED	YAGI_AML_WITH_11Q23_REARRANGED		231	-0.31027806	-1.2363822	0.16071428	0.996551	1	3411	tags=35%, list=30%, signal=50%
NIELSEN_LIPOSARCOMA_DN	NIELSEN_LIPOSARCOMA_DN		15	-0.4928896	-1.2363791	0.2080292	0.99434114	1	3355	tags=33%, list=30%, signal=48%
REACTOME_METABOLISM_OF_NON_CODING_RNA	REACTOME_METABOLISM_OF_NON_CODING_RNA		27	-0.41314143	-1.2360538	0.27442828	0.99350464	1	3830	tags=52%, list=34%, signal=79%
ZHANG_RESPONSE_TO_CANTHARIDIN_DN	ZHANG_RESPONSE_TO_CANTHARIDIN_DN		46	-0.34722072	-1.23601	0.29376256	0.9914643	1	5092	tags=59%, list=45%, signal=107%
REACTOME_TELOMERE_MAINTENANCE	REACTOME_TELOMERE_MAINTENANCE		27	-0.45028296	-1.2356266	0.2848723	0.9909429	1	2761	tags=30%, list=25%, signal=39%
HEIDENBLAD_AMPLICON_12P11_12_UP	HEIDENBLAD_AMPLICON_12P11_12_UP		25	-0.426716	-1.2352862	0.22286822	0.99010396	1	4593	tags=68%, list=41%, signal=115%
REACTOME_CLEAVAGE_OF_GROWING_TRANSCRIPT_IN_THE_TERMINATION_REGION_	REACTOME_CLEAVAGE_OF_GROWING_TRANSCRIPT_IN_THE_TERMINATION_REGION_		20	-0.43781772	-1.235035	0.26859504	0.98907226	1	3377	tags=40%, list=30%, signal=57%
ELVIDGE_HYPOXIA_DN	ELVIDGE_HYPOXIA_DN		85	-0.3186048	-1.2350073	0.18571429	0.9870285	1	5259	tags=59%, list=47%, signal=110%
PID_IFNGPATHWAY	PID_IFNGPATHWAY		21	-0.41229153	-1.234029	0.20281124	0.98887235	1	3439	tags=43%, list=31%, signal=62%
KAUFFMANN_DNA_REPLICATION_GENES	KAUFFMANN_DNA_REPLICATION_GENES		98	-0.34667644	-1.23375	0.24603175	0.9877806	1	3618	tags=40%, list=32%, signal=58%
CONCANNON_APOPTOSIS_BY_EPOXOMICIN_DN	CONCANNON_APOPTOSIS_BY_EPOXOMICIN_DN		100	-0.3451138	-1.2332555	0.15686275	0.98764366	1	2682	tags=26%, list=24%, signal=34%
BIOCARTA_FMLP_PATHWAY	BIOCARTA_FMLP_PATHWAY		25	-0.39480174	-1.2325444	0.22330096	0.98852485	1	3001	tags=32%, list=27%, signal=44%
OSMAN_BLADDER_CANCER_UP	OSMAN_BLADDER_CANCER_UP		207	-0.30656996	-1.232421	0.22376238	0.9869104	1	2981	tags=30%, list=27%, signal=40%
IVANOVA_HEMATOPOIESIS_STEM_CELL_AND_PROGENITOR	IVANOVA_HEMATOPOIESIS_STEM_CELL_AND_PROGENITOR		326	-0.3038395	-1.2324015	0.13142857	0.98482805	1	3007	tags=33%, list=27%, signal=44%
YAO_HOXA10_TARGETS_VIA_PROGESTERONE_UP	YAO_HOXA10_TARGETS_VIA_PROGESTERONE_UP		59	-0.4660163	-1.2323925	0.2237354	0.9827429	1	1499	tags=29%, list=13%, signal=33%
QI_PLASMACYTOMA_DN	QI_PLASMACYTOMA_DN		75	-0.38480884	-1.2315729	0.23326571	0.98402476	1	3552	tags=47%, list=32%, signal=68%
HAMAI_APOPTOSIS_VIA_TRAIL_UP	HAMAI_APOPTOSIS_VIA_TRAIL_UP		294	-0.3305969	-1.2310648	0.20472442	0.9841163	1	3632	tags=39%, list=32%, signal=56%
GERHOLD_ADIPOGENESIS_UP	GERHOLD_ADIPOGENESIS_UP		36	-0.4534996	-1.2308072	0.250497	0.9830536	1	3314	tags=42%, list=30%, signal=59%
WEI_MYCN_TARGETS_WITH_E_BOX	WEI_MYCN_TARGETS_WITH_E_BOX		421	-0.27626047	-1.230627	0.22509961	0.9817094	1	4080	tags=41%, list=36%, signal=61%
REACTOME_MUSCLE_CONTRACTION	REACTOME_MUSCLE_CONTRACTION		32	-0.5496359	-1.2298336	0.26779026	0.9827872	1	1323	tags=31%, list=12%, signal=35%
DAZARD_UV_RESPONSE_CLUSTER_G6	DAZARD_UV_RESPONSE_CLUSTER_G6		63	-0.36932978	-1.2293988	0.23636363	0.98252434	1	2892	tags=37%, list=26%, signal=49%
REACTOME_NONSENSE_MEDIATED_DECAY_ENHANCED_BY_THE_EXON_JUNCTION_COMPLEX	REACTOME_NONSENSE_MEDIATED_DECAY_ENHANCED_BY_THE_EXON_JUNCTION_COMPLEX		62	-0.35396722	-1.2289038	0.28031808	0.9826088	1	1065	tags=13%, list=10%, signal=14%
GAUSSMANN_MLL_AF4_FUSION_TARGETS_C_UP	GAUSSMANN_MLL_AF4_FUSION_TARGETS_C_UP		102	-0.3406082	-1.2282842	0.19813085	0.98307437	1	2988	tags=38%, list=27%, signal=52%
OUELLET_CULTURED_OVARIAN_CANCER_INVASIVE_VS_LMP_UP	OUELLET_CULTURED_OVARIAN_CANCER_INVASIVE_VS_LMP_UP		44	-0.34405407	-1.2277672	0.22424242	0.983012	1	2565	tags=32%, list=23%, signal=41%
BIOCARTA_RHO_PATHWAY	BIOCARTA_RHO_PATHWAY		27	-0.38944715	-1.2276427	0.23597679	0.98146987	1	5010	tags=48%, list=45%, signal=87%
CASORELLI_ACUTE_PROMYELOCYTIC_LEUKEMIA_DN	CASORELLI_ACUTE_PROMYELOCYTIC_LEUKEMIA_DN		401	-0.2778502	-1.2275877	0.2166998	0.9796125	1	3315	tags=31%, list=30%, signal=43%
MARIADASON_REGULATED_BY_HISTONE_ACETYLATION_DN	MARIADASON_REGULATED_BY_HISTONE_ACETYLATION_DN		28	-0.4057394	-1.2271513	0.19148937	0.9794385	1	4022	tags=54%, list=36%, signal=83%
LUCAS_HNF4A_TARGETS_UP	LUCAS_HNF4A_TARGETS_UP		37	-0.3891217	-1.2271304	0.18518518	0.97746915	1	1652	tags=30%, list=15%, signal=35%
LIU_CMYB_TARGETS_UP	LIU_CMYB_TARGETS_UP		100	-0.32218128	-1.2270596	0.16506718	0.9757013	1	4034	tags=46%, list=36%, signal=71%
SMID_BREAST_CANCER_BASAL_DN	SMID_BREAST_CANCER_BASAL_DN		388	-0.36459652	-1.227011	0.14990859	0.97385156	1	2040	tags=30%, list=18%, signal=36%
REACTOME_NOD1_2_SIGNALING_PATHWAY	REACTOME_NOD1_2_SIGNALING_PATHWAY		18	-0.42930046	-1.2260262	0.23373984	0.97588396	1	3856	tags=39%, list=34%, signal=59%
REACTOME_METABOLISM_OF_LIPIDS_AND_LIPOPROTEINS	REACTOME_METABOLISM_OF_LIPIDS_AND_LIPOPROTEINS		290	-0.30891377	-1.2259346	0.16730037	0.9742905	1	4294	tags=47%, list=38%, signal=75%
JOHANSSON_BRAIN_CANCER_EARLY_VS_LATE_DN	JOHANSSON_BRAIN_CANCER_EARLY_VS_LATE_DN		35	-0.42013586	-1.2255915	0.21804512	0.9736757	1	2735	tags=46%, list=24%, signal=60%
BORCZUK_MALIGNANT_MESOTHELIOMA_UP	BORCZUK_MALIGNANT_MESOTHELIOMA_UP		199	-0.30132106	-1.225587	0.28367347	0.9716821	1	5106	tags=55%, list=46%, signal=100%
WOO_LIVER_CANCER_RECURRENCE_DN	WOO_LIVER_CANCER_RECURRENCE_DN		52	-0.43757647	-1.2250024	0.23608445	0.97194415	1	2993	tags=48%, list=27%, signal=65%
WELCSH_BRCA1_TARGETS_UP	WELCSH_BRCA1_TARGETS_UP		142	-0.3151133	-1.2246146	0.22309197	0.9716575	1	4064	tags=39%, list=36%, signal=61%
PUJANA_CHEK2_PCC_NETWORK	PUJANA_CHEK2_PCC_NETWORK		474	-0.3136646	-1.2245274	0.27178425	0.97006327	1	4849	tags=48%, list=43%, signal=81%
CHANDRAN_METASTASIS_UP	CHANDRAN_METASTASIS_UP		102	-0.30681944	-1.2245232	0.21212122	0.9680793	1	4206	tags=43%, list=38%, signal=68%
BIOCARTA_BCR_PATHWAY	BIOCARTA_BCR_PATHWAY		20	-0.45055702	-1.2240682	0.24254473	0.9678754	1	2284	tags=40%, list=20%, signal=50%
REACTOME_SYNTHESIS_OF_BILE_ACIDS_AND_BILE_SALTS	REACTOME_SYNTHESIS_OF_BILE_ACIDS_AND_BILE_SALTS		18	-0.49964252	-1.2240181	0.21113244	0.9660992	1	3236	tags=56%, list=29%, signal=78%
CHESLER_BRAIN_HIGHEST_GENETIC_VARIANCE	CHESLER_BRAIN_HIGHEST_GENETIC_VARIANCE		22	-0.4386772	-1.223716	0.1906542	0.9653888	1	4218	tags=73%, list=38%, signal=116%
NIKOLSKY_BREAST_CANCER_7Q21_Q22_AMPLICON	NIKOLSKY_BREAST_CANCER_7Q21_Q22_AMPLICON		35	-0.42045194	-1.2236186	0.1992263	0.96375024	1	2917	tags=40%, list=26%, signal=54%
SHAFFER_IRF4_TARGETS_IN_ACTIVATED_DENDRITIC_CELL	SHAFFER_IRF4_TARGETS_IN_ACTIVATED_DENDRITIC_CELL		42	-0.37608624	-1.2235483	0.19661734	0.9620324	1	1983	tags=26%, list=18%, signal=32%
DURCHDEWALD_SKIN_CARCINOGENESIS_UP	DURCHDEWALD_SKIN_CARCINOGENESIS_UP		45	-0.40761083	-1.2234064	0.16287878	0.9605704	1	2456	tags=47%, list=22%, signal=60%
SCHAEFFER_PROSTATE_DEVELOPMENT_6HR_UP	SCHAEFFER_PROSTATE_DEVELOPMENT_6HR_UP		105	-0.40472415	-1.2227911	0.22896282	0.9611445	1	2711	tags=37%, list=24%, signal=49%
KEGG_ALPHA_LINOLENIC_ACID_METABOLISM	KEGG_ALPHA_LINOLENIC_ACID_METABOLISM		15	-0.48827633	-1.2227356	0.23865877	0.959434	1	2447	tags=40%, list=22%, signal=51%
BROWNE_HCMV_INFECTION_2HR_UP	BROWNE_HCMV_INFECTION_2HR_UP		21	-0.47710323	-1.222664	0.2173913	0.95773596	1	565	tags=19%, list=5%, signal=20%
KEGG_LYSINE_DEGRADATION	KEGG_LYSINE_DEGRADATION		28	-0.43403322	-1.2226408	0.22957198	0.9558644	1	3162	tags=54%, list=28%, signal=74%
DAIRKEE_CANCER_PRONE_RESPONSE_E2	DAIRKEE_CANCER_PRONE_RESPONSE_E2		18	-0.5183846	-1.2218215	0.23619048	0.9570255	1	886	tags=33%, list=8%, signal=36%
KEGG_MTOR_SIGNALING_PATHWAY	KEGG_MTOR_SIGNALING_PATHWAY		27	-0.38009635	-1.2212389	0.22244094	0.9573632	1	2949	tags=33%, list=26%, signal=45%
DOUGLAS_BMI1_TARGETS_DN	DOUGLAS_BMI1_TARGETS_DN		151	-0.30686197	-1.2201321	0.2235529	0.9596174	1	3801	tags=41%, list=34%, signal=61%
MARIADASON_RESPONSE_TO_BUTYRATE_SULINDAC_6	MARIADASON_RESPONSE_TO_BUTYRATE_SULINDAC_6		19	-0.40821707	-1.2199398	0.21042085	0.95847553	1	1955	tags=26%, list=17%, signal=32%
REACTOME_ABORTIVE_ELONGATION_OF_HIV1_TRANSCRIPT_IN_THE_ABSENCE_OF_TAT	REACTOME_ABORTIVE_ELONGATION_OF_HIV1_TRANSCRIPT_IN_THE_ABSENCE_OF_TAT		19	-0.40895	-1.2189442	0.2630435	0.9605286	1	3954	tags=47%, list=35%, signal=73%
SCIBETTA_KDM5B_TARGETS_DN	SCIBETTA_KDM5B_TARGETS_DN		47	-0.36987498	-1.2186085	0.19919518	0.95996	1	1349	tags=19%, list=12%, signal=22%
BILD_CTNNB1_ONCOGENIC_SIGNATURE	BILD_CTNNB1_ONCOGENIC_SIGNATURE		32	-0.39962307	-1.2180129	0.20982987	0.96041	1	4243	tags=56%, list=38%, signal=90%
SAKAI_CHRONIC_HEPATITIS_VS_LIVER_CANCER_UP	SAKAI_CHRONIC_HEPATITIS_VS_LIVER_CANCER_UP		46	-0.37812278	-1.2178503	0.27037773	0.95915675	1	3665	tags=48%, list=33%, signal=71%
ST_ERK1_ERK2_MAPK_PATHWAY	ST_ERK1_ERK2_MAPK_PATHWAY		19	-0.38306	-1.2176548	0.23312883	0.95805347	1	4754	tags=53%, list=42%, signal=91%
REACTOME_MITOTIC_G2_G2_M_PHASES	REACTOME_MITOTIC_G2_G2_M_PHASES		45	-0.3521633	-1.2174637	0.29841897	0.9569389	1	4328	tags=47%, list=39%, signal=76%
KEGG_GLYCEROPHOSPHOLIPID_METABOLISM	KEGG_GLYCEROPHOSPHOLIPID_METABOLISM		41	-0.37051588	-1.2166951	0.21289062	0.9580344	1	4199	tags=51%, list=37%, signal=82%
FLECHNER_PBL_KIDNEY_TRANSPLANT_OK_VS_DONOR_UP	FLECHNER_PBL_KIDNEY_TRANSPLANT_OK_VS_DONOR_UP		96	-0.30651993	-1.2164812	0.23992322	0.9570493	1	5160	tags=54%, list=46%, signal=100%
NAGASHIMA_NRG1_SIGNALING_DN	NAGASHIMA_NRG1_SIGNALING_DN		24	-0.42327133	-1.2162982	0.19470699	0.9558698	1	2424	tags=29%, list=22%, signal=37%
BLUM_RESPONSE_TO_SALIRASIB_UP	BLUM_RESPONSE_TO_SALIRASIB_UP		168	-0.28504816	-1.2159876	0.23818898	0.9551515	1	4220	tags=44%, list=38%, signal=70%
GINESTIER_BREAST_CANCER_ZNF217_AMPLIFIED_DN	GINESTIER_BREAST_CANCER_ZNF217_AMPLIFIED_DN		155	-0.28558218	-1.2158512	0.2566735	0.9538528	1	3377	tags=29%, list=30%, signal=41%
KEGG_NUCLEOTIDE_EXCISION_REPAIR	KEGG_NUCLEOTIDE_EXCISION_REPAIR		38	-0.38239157	-1.2157751	0.29774126	0.9522599	1	5060	tags=55%, list=45%, signal=100%
KEGG_FOCAL_ADHESION	KEGG_FOCAL_ADHESION		123	-0.40797248	-1.2157292	0.23518164	0.9505523	1	2479	tags=33%, list=22%, signal=41%
GENTILE_UV_LOW_DOSE_DN	GENTILE_UV_LOW_DOSE_DN		41	-0.4283108	-1.2156739	0.25048923	0.9489112	1	2891	tags=37%, list=26%, signal=49%
REACTOME_APOPTOSIS	REACTOME_APOPTOSIS		94	-0.29523566	-1.2155883	0.24554455	0.9473712	1	4071	tags=33%, list=36%, signal=51%
MARTINEZ_RB1_TARGETS_UP	MARTINEZ_RB1_TARGETS_UP		459	-0.32716715	-1.215318	0.1663516	0.94662637	1	2892	tags=31%, list=26%, signal=41%
KASLER_HDAC7_TARGETS_1_UP	KASLER_HDAC7_TARGETS_1_UP		130	-0.3207296	-1.2152213	0.21276596	0.945216	1	2700	tags=27%, list=24%, signal=35%
BROWNE_HCMV_INFECTION_1HR_DN	BROWNE_HCMV_INFECTION_1HR_DN		122	-0.30527845	-1.2148659	0.18164062	0.94478786	1	3311	tags=33%, list=30%, signal=46%
REACTOME_PURINE_METABOLISM	REACTOME_PURINE_METABOLISM		23	-0.37447706	-1.2144632	0.21881391	0.9446241	1	3637	tags=43%, list=32%, signal=64%
ZHAN_V1_LATE_DIFFERENTIATION_GENES_UP	ZHAN_V1_LATE_DIFFERENTIATION_GENES_UP		27	-0.454015	-1.214457	0.25097275	0.9428309	1	1888	tags=30%, list=17%, signal=36%
TSENG_IRS1_TARGETS_DN	TSENG_IRS1_TARGETS_DN		96	-0.42707554	-1.2142082	0.2591171	0.9419747	1	2779	tags=39%, list=25%, signal=51%
RICKMAN_HEAD_AND_NECK_CANCER_F	RICKMAN_HEAD_AND_NECK_CANCER_F		35	-0.61883795	-1.2136008	0.29333332	0.9424808	1	1829	tags=54%, list=16%, signal=65%
FLECHNER_BIOPSY_KIDNEY_TRANSPLANT_OK_VS_DONOR_UP	FLECHNER_BIOPSY_KIDNEY_TRANSPLANT_OK_VS_DONOR_UP		339	-0.3168987	-1.2135429	0.23976608	0.94090706	1	3744	tags=40%, list=33%, signal=58%
CAIRO_HEPATOBLASTOMA_UP	CAIRO_HEPATOBLASTOMA_UP		120	-0.32638177	-1.2124951	0.1961165	0.9432199	1	4968	tags=57%, list=44%, signal=101%
PENG_RAPAMYCIN_RESPONSE_UP	PENG_RAPAMYCIN_RESPONSE_UP		125	-0.32128492	-1.2116293	0.19765167	0.9445971	1	3439	tags=34%, list=31%, signal=49%
ACEVEDO_NORMAL_TISSUE_ADJACENT_TO_LIVER_TUMOR_UP	ACEVEDO_NORMAL_TISSUE_ADJACENT_TO_LIVER_TUMOR_UP		88	-0.31705934	-1.2116089	0.20650096	0.94285566	1	3733	tags=39%, list=33%, signal=58%
REACTOME_TRIF_MEDIATED_TLR3_SIGNALING	REACTOME_TRIF_MEDIATED_TLR3_SIGNALING		42	-0.35588104	-1.2106096	0.23326571	0.9448198	1	2149	tags=24%, list=19%, signal=29%
BAELDE_DIABETIC_NEPHROPATHY_UP	BAELDE_DIABETIC_NEPHROPATHY_UP		48	-0.44669744	-1.2106024	0.238921	0.9430423	1	2189	tags=40%, list=20%, signal=49%
REACTOME_EXTRACELLULAR_MATRIX_ORGANIZATION	REACTOME_EXTRACELLULAR_MATRIX_ORGANIZATION		63	-0.49053317	-1.2103196	0.28544062	0.9423128	1	2582	tags=48%, list=23%, signal=62%
PID_TGFBRPATHWAY	PID_TGFBRPATHWAY		35	-0.37049043	-1.21006	0.22524272	0.9414867	1	1658	tags=23%, list=15%, signal=27%
DACOSTA_UV_RESPONSE_VIA_ERCC3_COMMON_DN	DACOSTA_UV_RESPONSE_VIA_ERCC3_COMMON_DN		245	-0.31864682	-1.2098535	0.24110672	0.9404858	1	3947	tags=42%, list=35%, signal=64%
BYSTRYKH_HEMATOPOIESIS_STEM_CELL_AND_BRAIN_QTL_CIS	BYSTRYKH_HEMATOPOIESIS_STEM_CELL_AND_BRAIN_QTL_CIS		38	-0.34880453	-1.2096424	0.26680243	0.9394914	1	4218	tags=53%, list=38%, signal=84%
ZHAN_MULTIPLE_MYELOMA_LB_UP	ZHAN_MULTIPLE_MYELOMA_LB_UP		23	-0.4195714	-1.2094871	0.22803347	0.93835664	1	2751	tags=43%, list=25%, signal=58%
BONCI_TARGETS_OF_MIR15A_AND_MIR16_1	BONCI_TARGETS_OF_MIR15A_AND_MIR16_1		54	-0.36163852	-1.2092348	0.18897638	0.9375689	1	1282	tags=20%, list=11%, signal=23%
RIZKI_TUMOR_INVASIVENESS_2D_UP	RIZKI_TUMOR_INVASIVENESS_2D_UP		48	-0.30785137	-1.2089311	0.2173913	0.93698204	1	5723	tags=60%, list=51%, signal=123%
MIPS_40S_RIBOSOMAL_SUBUNIT_CYTOPLASMIC	MIPS_40S_RIBOSOMAL_SUBUNIT_CYTOPLASMIC		19	-0.44748062	-1.2086334	0.27037773	0.9363785	1	1581	tags=16%, list=14%, signal=18%
GUTIERREZ_MULTIPLE_MYELOMA_DN	GUTIERREZ_MULTIPLE_MYELOMA_DN		20	-0.37072262	-1.2083092	0.2688391	0.93589306	1	6434	tags=85%, list=57%, signal=199%
MIPS_TRBP_CONTAINING_COMPLEX_1	MIPS_TRBP_CONTAINING_COMPLEX_1		16	-0.42090687	-1.2081794	0.24356435	0.9346474	1	556	tags=13%, list=5%, signal=13%
BROWNE_HCMV_INFECTION_18HR_UP	BROWNE_HCMV_INFECTION_18HR_UP		109	-0.32304075	-1.2078322	0.1669903	0.9342342	1	4384	tags=49%, list=39%, signal=79%
BERENJENO_TRANSFORMED_BY_RHOA_DN	BERENJENO_TRANSFORMED_BY_RHOA_DN		282	-0.3751837	-1.2078292	0.268714	0.93252337	1	3756	tags=46%, list=34%, signal=67%
REACTOME_DNA_REPAIR	REACTOME_DNA_REPAIR		77	-0.35417512	-1.2077451	0.28985506	0.93110055	1	5330	tags=64%, list=48%, signal=121%
BIOCARTA_GH_PATHWAY	BIOCARTA_GH_PATHWAY		19	-0.41225034	-1.2073956	0.24698795	0.93065375	1	2949	tags=42%, list=26%, signal=57%
REACTOME_DARPP_32_EVENTS	REACTOME_DARPP_32_EVENTS		15	-0.42643765	-1.2065194	0.25287357	0.9322408	1	1510	tags=20%, list=13%, signal=23%
PID_HIVNEFPATHWAY	PID_HIVNEFPATHWAY		22	-0.38349628	-1.2063129	0.25	0.9312719	1	4045	tags=45%, list=36%, signal=71%
PID_HDAC_CLASSI_PATHWAY	PID_HDAC_CLASSI_PATHWAY		33	-0.3180364	-1.2060754	0.24660194	0.93044126	1	4125	tags=55%, list=37%, signal=86%
BURTON_ADIPOGENESIS_12	BURTON_ADIPOGENESIS_12		19	-0.47096112	-1.2059984	0.2642998	0.9290248	1	3756	tags=47%, list=34%, signal=71%
WIERENGA_STAT5A_TARGETS_DN	WIERENGA_STAT5A_TARGETS_DN		110	-0.37689424	-1.2056211	0.21102661	0.9287032	1	3253	tags=43%, list=29%, signal=60%
REACTOME_A_TETRASACCHARIDE_LINKER_SEQUENCE_IS_REQUIRED_FOR_GAG_SYNTHESIS	REACTOME_A_TETRASACCHARIDE_LINKER_SEQUENCE_IS_REQUIRED_FOR_GAG_SYNTHESIS		16	-0.51969266	-1.2052097	0.25335893	0.9285979	1	1536	tags=38%, list=14%, signal=43%
MULLIGHAN_NPM1_SIGNATURE_3_UP	MULLIGHAN_NPM1_SIGNATURE_3_UP		185	-0.30376607	-1.2047161	0.19136961	0.92869204	1	3323	tags=36%, list=30%, signal=50%
REACTOME_HIV_LIFE_CYCLE	REACTOME_HIV_LIFE_CYCLE		80	-0.32039273	-1.2039926	0.32985386	0.92960405	1	5151	tags=59%, list=46%, signal=108%
ST_B_CELL_ANTIGEN_RECEPTOR	ST_B_CELL_ANTIGEN_RECEPTOR		27	-0.3779472	-1.2028607	0.2776699	0.9322428	1	3325	tags=41%, list=30%, signal=58%
LEE_METASTASIS_AND_ALTERNATIVE_SPLICING_UP	LEE_METASTASIS_AND_ALTERNATIVE_SPLICING_UP		49	-0.40239596	-1.2024933	0.23742455	0.931948	1	2826	tags=37%, list=25%, signal=49%
APRELIKOVA_BRCA1_TARGETS	APRELIKOVA_BRCA1_TARGETS		34	-0.40753624	-1.2020336	0.24277456	0.9319476	1	3125	tags=41%, list=28%, signal=57%
POTTI_DOCETAXEL_SENSITIVITY	POTTI_DOCETAXEL_SENSITIVITY		30	-0.335085	-1.2017497	0.26	0.9312976	1	4556	tags=47%, list=41%, signal=78%
KAUFFMANN_DNA_REPAIR_GENES	KAUFFMANN_DNA_REPAIR_GENES		155	-0.33333576	-1.2016722	0.27868852	0.9298988	1	5266	tags=63%, list=47%, signal=118%
FLECHNER_BIOPSY_KIDNEY_TRANSPLANT_REJECTED_VS_OK_DN	FLECHNER_BIOPSY_KIDNEY_TRANSPLANT_REJECTED_VS_OK_DN		367	-0.31020388	-1.2015262	0.20817845	0.9288004	1	2807	tags=32%, list=25%, signal=42%
SENGUPTA_NASOPHARYNGEAL_CARCINOMA_UP	SENGUPTA_NASOPHARYNGEAL_CARCINOMA_UP		149	-0.3788069	-1.2013372	0.22460938	0.9277858	1	2768	tags=37%, list=25%, signal=48%
PUIFFE_INVASION_INHIBITED_BY_ASCITES_DN	PUIFFE_INVASION_INHIBITED_BY_ASCITES_DN		83	-0.31171253	-1.2004348	0.208	0.92940944	1	4356	tags=43%, list=39%, signal=70%
SCHRAETS_MLL_TARGETS_DN	SCHRAETS_MLL_TARGETS_DN		26	-0.55302936	-1.2001543	0.2840909	0.9287254	1	1506	tags=46%, list=13%, signal=53%
KEGG_PHOSPHATIDYLINOSITOL_SIGNALING_SYSTEM	KEGG_PHOSPHATIDYLINOSITOL_SIGNALING_SYSTEM		36	-0.3532759	-1.199873	0.24340771	0.9280638	1	3106	tags=31%, list=28%, signal=42%
ST_TUMOR_NECROSIS_FACTOR_PATHWAY	ST_TUMOR_NECROSIS_FACTOR_PATHWAY		18	-0.42122963	-1.1997085	0.2777778	0.9270537	1	525	tags=17%, list=5%, signal=17%
BYSTROEM_CORRELATED_WITH_IL5_DN	BYSTROEM_CORRELATED_WITH_IL5_DN		47	-0.37557948	-1.1997055	0.25963488	0.9254049	1	3286	tags=34%, list=29%, signal=48%
HU_GENOTOXIN_ACTION_DIRECT_VS_INDIRECT_4HR	HU_GENOTOXIN_ACTION_DIRECT_VS_INDIRECT_4HR		27	-0.4126718	-1.1996589	0.20898438	0.92391986	1	1903	tags=37%, list=17%, signal=45%
KEGG_N_GLYCAN_BIOSYNTHESIS	KEGG_N_GLYCAN_BIOSYNTHESIS		28	-0.35962966	-1.1995978	0.2908745	0.9224966	1	5280	tags=64%, list=47%, signal=121%
SONG_TARGETS_OF_IE86_CMV_PROTEIN	SONG_TARGETS_OF_IE86_CMV_PROTEIN		41	-0.45872325	-1.1995063	0.30327868	0.92116034	1	3576	tags=44%, list=32%, signal=64%
REACTOME_GOLGI_ASSOCIATED_VESICLE_BIOGENESIS	REACTOME_GOLGI_ASSOCIATED_VESICLE_BIOGENESIS		32	-0.31411052	-1.1994903	0.26452905	0.9195698	1	5184	tags=53%, list=46%, signal=99%
SHIPP_DLBCL_VS_FOLLICULAR_LYMPHOMA_DN	SHIPP_DLBCL_VS_FOLLICULAR_LYMPHOMA_DN		29	-0.46279955	-1.1992143	0.257874	0.91889936	1	2117	tags=34%, list=19%, signal=42%
TORCHIA_TARGETS_OF_EWSR1_FLI1_FUSION_UP	TORCHIA_TARGETS_OF_EWSR1_FLI1_FUSION_UP		149	-0.3420653	-1.1989065	0.16936937	0.9184418	1	3168	tags=42%, list=28%, signal=57%
PELLICCIOTTA_HDAC_IN_ANTIGEN_PRESENTATION_DN	PELLICCIOTTA_HDAC_IN_ANTIGEN_PRESENTATION_DN		37	-0.3722338	-1.19831	0.26734695	0.9189829	1	2468	tags=27%, list=22%, signal=35%
MOREAUX_MULTIPLE_MYELOMA_BY_TACI_DN	MOREAUX_MULTIPLE_MYELOMA_BY_TACI_DN		92	-0.329867	-1.198307	0.28105906	0.9173811	1	5420	tags=61%, list=48%, signal=117%
KAYO_CALORIE_RESTRICTION_MUSCLE_UP	KAYO_CALORIE_RESTRICTION_MUSCLE_UP		59	-0.424493	-1.1981063	0.26806083	0.91643536	1	3025	tags=41%, list=27%, signal=55%
GARGALOVIC_RESPONSE_TO_OXIDIZED_PHOSPHOLIPIDS_BLACK_UP	GARGALOVIC_RESPONSE_TO_OXIDIZED_PHOSPHOLIPIDS_BLACK_UP		21	-0.42147213	-1.1975663	0.22490707	0.916726	1	2240	tags=38%, list=20%, signal=48%
NEWMAN_ERCC6_TARGETS_DN	NEWMAN_ERCC6_TARGETS_DN		21	-0.5163252	-1.197107	0.22623575	0.9168835	1	1860	tags=52%, list=17%, signal=63%
CAIRO_HEPATOBLASTOMA_CLASSES_DN	CAIRO_HEPATOBLASTOMA_CLASSES_DN		120	-0.4040509	-1.1967225	0.23619048	0.91667	1	1732	tags=27%, list=15%, signal=31%
ACEVEDO_NORMAL_TISSUE_ADJACENT_TO_LIVER_TUMOR_DN	ACEVEDO_NORMAL_TISSUE_ADJACENT_TO_LIVER_TUMOR_DN		234	-0.25908387	-1.196654	0.2	0.91533566	1	4911	tags=47%, list=44%, signal=83%
MORI_MATURE_B_LYMPHOCYTE_DN	MORI_MATURE_B_LYMPHOCYTE_DN		55	-0.3464735	-1.1965892	0.23408625	0.9139895	1	2468	tags=27%, list=22%, signal=35%
RAGHAVACHARI_PLATELET_SPECIFIC_GENES	RAGHAVACHARI_PLATELET_SPECIFIC_GENES		44	-0.4185521	-1.1958975	0.26862746	0.91500527	1	3168	tags=43%, list=28%, signal=60%
CONCANNON_APOPTOSIS_BY_EPOXOMICIN_UP	CONCANNON_APOPTOSIS_BY_EPOXOMICIN_UP		142	-0.33868513	-1.1946249	0.23597679	0.9180416	1	3512	tags=40%, list=31%, signal=58%
FLOTHO_PEDIATRIC_ALL_THERAPY_RESPONSE_UP	FLOTHO_PEDIATRIC_ALL_THERAPY_RESPONSE_UP		36	-0.32445222	-1.1945359	0.26464647	0.9167769	1	974	tags=14%, list=9%, signal=15%
URS_ADIPOCYTE_DIFFERENTIATION_UP	URS_ADIPOCYTE_DIFFERENTIATION_UP		46	-0.45035514	-1.1944565	0.22990654	0.9154774	1	1523	tags=33%, list=14%, signal=38%
STEIN_ESRRA_TARGETS_DN	STEIN_ESRRA_TARGETS_DN		58	-0.32458973	-1.1938087	0.23595506	0.916181	1	4815	tags=55%, list=43%, signal=96%
JACKSON_DNMT1_TARGETS_DN	JACKSON_DNMT1_TARGETS_DN		21	-0.4694995	-1.1934024	0.23664123	0.9160266	1	927	tags=29%, list=8%, signal=31%
PID_IL12_STAT4PATHWAY	PID_IL12_STAT4PATHWAY		18	-0.5097078	-1.193056	0.2715105	0.9157892	1	1510	tags=33%, list=13%, signal=38%
WANG_CISPLATIN_RESPONSE_AND_XPC_DN	WANG_CISPLATIN_RESPONSE_AND_XPC_DN		136	-0.323581	-1.1919008	0.22928709	0.9182198	1	4231	tags=44%, list=38%, signal=70%
KEGG_PANCREATIC_CANCER	KEGG_PANCREATIC_CANCER		38	-0.3655934	-1.1918734	0.23151751	0.91676086	1	4479	tags=53%, list=40%, signal=87%
REACTOME_TRAFFICKING_OF_AMPA_RECEPTORS	REACTOME_TRAFFICKING_OF_AMPA_RECEPTORS		18	-0.46182507	-1.1915727	0.25390625	0.9162078	1	1035	tags=28%, list=9%, signal=31%
CAIRO_HEPATOBLASTOMA_CLASSES_UP	CAIRO_HEPATOBLASTOMA_CLASSES_UP		369	-0.30620518	-1.1912847	0.3067227	0.9156327	1	4440	tags=43%, list=40%, signal=69%
BREDEMEYER_RAG_SIGNALING_NOT_VIA_ATM_DN	BREDEMEYER_RAG_SIGNALING_NOT_VIA_ATM_DN		35	-0.40636197	-1.191014	0.2193676	0.91499275	1	2395	tags=34%, list=21%, signal=43%
REACTOME_INSULIN_RECEPTOR_RECYCLING	REACTOME_INSULIN_RECEPTOR_RECYCLING		16	-0.42036656	-1.190847	0.26252505	0.9140636	1	5428	tags=69%, list=48%, signal=133%
MILI_PSEUDOPODIA_HAPTOTAXIS_DN	MILI_PSEUDOPODIA_HAPTOTAXIS_DN		380	-0.28741333	-1.1907523	0.26043737	0.91293335	1	3432	tags=32%, list=31%, signal=45%
HOFFMANN_IMMATURE_TO_MATURE_B_LYMPHOCYTE_DN	HOFFMANN_IMMATURE_TO_MATURE_B_LYMPHOCYTE_DN		38	-0.37661275	-1.190449	0.24169742	0.91255915	1	3463	tags=50%, list=31%, signal=72%
LUI_THYROID_CANCER_CLUSTER_3	LUI_THYROID_CANCER_CLUSTER_3		19	-0.38879776	-1.1902657	0.26626018	0.9115239	1	6328	tags=79%, list=57%, signal=181%
XU_HGF_TARGETS_REPRESSED_BY_AKT1_DN	XU_HGF_TARGETS_REPRESSED_BY_AKT1_DN		49	-0.38334575	-1.1898143	0.1923077	0.91152304	1	3181	tags=41%, list=28%, signal=57%
LINDGREN_BLADDER_CANCER_CLUSTER_3_DN	LINDGREN_BLADDER_CANCER_CLUSTER_3_DN		124	-0.30343497	-1.1896282	0.19311664	0.91065603	1	3240	tags=32%, list=29%, signal=45%
SU_TESTIS	SU_TESTIS		43	-0.38925436	-1.1896144	0.27559054	0.9091971	1	3128	tags=40%, list=28%, signal=55%
REACTOME_ADHERENS_JUNCTIONS_INTERACTIONS	REACTOME_ADHERENS_JUNCTIONS_INTERACTIONS		18	-0.4698713	-1.1891474	0.24242425	0.90935713	1	1669	tags=33%, list=15%, signal=39%
KEGG_B_CELL_RECEPTOR_SIGNALING_PATHWAY	KEGG_B_CELL_RECEPTOR_SIGNALING_PATHWAY		46	-0.40003318	-1.1888013	0.26035503	0.90918	1	3383	tags=43%, list=30%, signal=62%
PID_TRKRPATHWAY	PID_TRKRPATHWAY		38	-0.33767635	-1.1885035	0.22924902	0.9087009	1	3381	tags=45%, list=30%, signal=64%
SENESE_HDAC3_TARGETS_DN	SENESE_HDAC3_TARGETS_DN		260	-0.3007366	-1.1869202	0.20477137	0.91293454	1	3835	tags=40%, list=34%, signal=59%
BURTON_ADIPOGENESIS_11	BURTON_ADIPOGENESIS_11		37	-0.41740268	-1.1868795	0.280083	0.91152555	1	3025	tags=46%, list=27%, signal=63%
CORRE_MULTIPLE_MYELOMA_DN	CORRE_MULTIPLE_MYELOMA_DN		33	-0.44340536	-1.1864531	0.22813688	0.9115173	1	3106	tags=48%, list=28%, signal=67%
DAIRKEE_CANCER_PRONE_RESPONSE_BPA	DAIRKEE_CANCER_PRONE_RESPONSE_BPA		33	-0.3811774	-1.1860577	0.2747253	0.9113556	1	4163	tags=48%, list=37%, signal=77%
MONNIER_POSTRADIATION_TUMOR_ESCAPE_DN	MONNIER_POSTRADIATION_TUMOR_ESCAPE_DN		208	-0.32238883	-1.1858879	0.24513619	0.910405	1	3270	tags=37%, list=29%, signal=51%
BARRIER_COLON_CANCER_RECURRENCE_UP	BARRIER_COLON_CANCER_RECURRENCE_UP		23	-0.38359773	-1.1856177	0.2632613	0.90974003	1	3747	tags=39%, list=33%, signal=59%
KYNG_RESPONSE_TO_H2O2	KYNG_RESPONSE_TO_H2O2		55	-0.3498404	-1.1848823	0.25940594	0.9108096	1	3890	tags=44%, list=35%, signal=67%
WANG_TUMOR_INVASIVENESS_UP	WANG_TUMOR_INVASIVENESS_UP		248	-0.2539465	-1.1846244	0.29006085	0.9102008	1	5403	tags=47%, list=48%, signal=88%
HERNANDEZ_ABERRANT_MITOSIS_BY_DOCETACEL_2NM_UP	HERNANDEZ_ABERRANT_MITOSIS_BY_DOCETACEL_2NM_UP		46	-0.41417593	-1.1845554	0.248497	0.9089557	1	3338	tags=39%, list=30%, signal=56%
GUTIERREZ_CHRONIC_LYMPHOCYTIC_LEUKEMIA_DN	GUTIERREZ_CHRONIC_LYMPHOCYTIC_LEUKEMIA_DN		31	-0.4052009	-1.1842623	0.2495238	0.90847826	1	2086	tags=35%, list=19%, signal=43%
RUAN_RESPONSE_TO_TROGLITAZONE_DN	RUAN_RESPONSE_TO_TROGLITAZONE_DN		17	-0.48343655	-1.184034	0.29591838	0.9076978	1	3061	tags=47%, list=27%, signal=65%
PID_KITPATHWAY	PID_KITPATHWAY		29	-0.37562597	-1.1829821	0.26666668	0.9100236	1	2949	tags=41%, list=26%, signal=56%
UDAYAKUMAR_MED1_TARGETS_UP	UDAYAKUMAR_MED1_TARGETS_UP		78	-0.3113084	-1.1825701	0.23505977	0.9100121	1	2130	tags=23%, list=19%, signal=28%
ST_DIFFERENTIATION_PATHWAY_IN_PC12_CELLS	ST_DIFFERENTIATION_PATHWAY_IN_PC12_CELLS		25	-0.37414715	-1.1824892	0.26530612	0.90880156	1	1503	tags=28%, list=13%, signal=32%
OHGUCHI_LIVER_HNF4A_TARGETS_UP	OHGUCHI_LIVER_HNF4A_TARGETS_UP		31	-0.45792562	-1.1819514	0.22774327	0.90909255	1	3119	tags=52%, list=28%, signal=71%
PID_MYC_REPRESSPATHWAY	PID_MYC_REPRESSPATHWAY		46	-0.37374422	-1.1807055	0.24561404	0.91204107	1	2697	tags=37%, list=24%, signal=48%
MIYAGAWA_TARGETS_OF_EWSR1_ETS_FUSIONS_DN	MIYAGAWA_TARGETS_OF_EWSR1_ETS_FUSIONS_DN		115	-0.4124831	-1.180611	0.25095785	0.9109221	1	2466	tags=39%, list=22%, signal=50%
KEGG_TIGHT_JUNCTION	KEGG_TIGHT_JUNCTION		89	-0.36267018	-1.1805487	0.2514507	0.90969443	1	2444	tags=27%, list=22%, signal=34%
REACTOME_INTERACTIONS_OF_VPR_WITH_HOST_CELLULAR_PROTEINS	REACTOME_INTERACTIONS_OF_VPR_WITH_HOST_CELLULAR_PROTEINS		21	-0.41389677	-1.1801393	0.30357143	0.9096577	1	3565	tags=48%, list=32%, signal=70%
YOSHIOKA_LIVER_CANCER_EARLY_RECURRENCE_DN	YOSHIOKA_LIVER_CANCER_EARLY_RECURRENCE_DN		33	-0.33255106	-1.1801333	0.25296444	0.9082136	1	2802	tags=33%, list=25%, signal=44%
FIRESTEIN_PROLIFERATION	FIRESTEIN_PROLIFERATION		89	-0.32083344	-1.1789014	0.18929255	0.9112236	1	2607	tags=29%, list=23%, signal=38%
BIOCARTA_INSULIN_PATHWAY	BIOCARTA_INSULIN_PATHWAY		15	-0.42264417	-1.178557	0.2755102	0.9109836	1	2949	tags=40%, list=26%, signal=54%
CHIARADONNA_NEOPLASTIC_TRANSFORMATION_KRAS_DN	CHIARADONNA_NEOPLASTIC_TRANSFORMATION_KRAS_DN		116	-0.41155583	-1.1784233	0.28190476	0.9099585	1	2423	tags=35%, list=22%, signal=45%
REACTOME_REGULATION_OF_GLUCOKINASE_BY_GLUCOKINASE_REGULATORY_PROTEIN	REACTOME_REGULATION_OF_GLUCOKINASE_BY_GLUCOKINASE_REGULATORY_PROTEIN		17	-0.41337547	-1.1772037	0.27833003	0.9128344	1	3565	tags=53%, list=32%, signal=78%
FERREIRA_EWINGS_SARCOMA_UNSTABLE_VS_STABLE_DN	FERREIRA_EWINGS_SARCOMA_UNSTABLE_VS_STABLE_DN		59	-0.337693	-1.1770654	0.2509804	0.9119199	1	3816	tags=46%, list=34%, signal=69%
CAFFAREL_RESPONSE_TO_THC_24HR_5_UP	CAFFAREL_RESPONSE_TO_THC_24HR_5_UP		22	-0.3400956	-1.1762204	0.26974952	0.9133579	1	431	tags=9%, list=4%, signal=9%
DANG_MYC_TARGETS_UP	DANG_MYC_TARGETS_UP		93	-0.28405625	-1.175818	0.29090908	0.91341287	1	4708	tags=46%, list=42%, signal=79%
IVANOVA_HEMATOPOIESIS_STEM_CELL	IVANOVA_HEMATOPOIESIS_STEM_CELL		140	-0.32004866	-1.1755352	0.23954372	0.9128985	1	2977	tags=33%, list=27%, signal=44%
PHONG_TNF_RESPONSE_VIA_P38_COMPLETE	PHONG_TNF_RESPONSE_VIA_P38_COMPLETE		131	-0.29728416	-1.1753085	0.23883495	0.9121883	1	3129	tags=34%, list=28%, signal=46%
ANASTASSIOU_CANCER_MESENCHYMAL_TRANSITION_SIGNATURE	ANASTASSIOU_CANCER_MESENCHYMAL_TRANSITION_SIGNATURE		48	-0.6041966	-1.1745933	0.33592233	0.9133318	1	2420	tags=67%, list=22%, signal=85%
MALONEY_RESPONSE_TO_17AAG_UP	MALONEY_RESPONSE_TO_17AAG_UP		29	-0.38680348	-1.1743797	0.27376425	0.9126152	1	2228	tags=24%, list=20%, signal=30%
FARMER_BREAST_CANCER_CLUSTER_5	FARMER_BREAST_CANCER_CLUSTER_5		18	-0.6903696	-1.1739743	0.34857142	0.91243845	1	3026	tags=83%, list=27%, signal=114%
REACTOME_ACTIVATION_OF_THE_MRNA_UPON_BINDING_OF_THE_CAP_BINDING_COMPLEX_AND_EIFS_AND_SUBSEQUENT_BINDING_TO_43S	REACTOME_ACTIVATION_OF_THE_MRNA_UPON_BINDING_OF_THE_CAP_BINDING_COMPLEX_AND_EIFS_AND_SUBSEQUENT_BINDING_TO_43S		26	-0.4033167	-1.173328	0.30184805	0.913281	1	1581	tags=15%, list=14%, signal=18%
TURASHVILI_BREAST_DUCTAL_CARCINOMA_VS_DUCTAL_NORMAL_UP	TURASHVILI_BREAST_DUCTAL_CARCINOMA_VS_DUCTAL_NORMAL_UP		21	-0.5373944	-1.173197	0.30844793	0.9122492	1	3112	tags=62%, list=28%, signal=86%
REACTOME_APC_C_CDH1_MEDIATED_DEGRADATION_OF_CDC20_AND_OTHER_APC_C_CDH1_TARGETED_PROTEINS_IN_LATE_MITOSIS_EARLY_G1	REACTOME_APC_C_CDH1_MEDIATED_DEGRADATION_OF_CDC20_AND_OTHER_APC_C_CDH1_TARGETED_PROTEINS_IN_LATE_MITOSIS_EARLY_G1		50	-0.3481095	-1.1729577	0.3340081	0.91167516	1	6194	tags=64%, list=55%, signal=143%
WEINMANN_ADAPTATION_TO_HYPOXIA_UP	WEINMANN_ADAPTATION_TO_HYPOXIA_UP		22	-0.49745753	-1.172658	0.2782101	0.9113459	1	2370	tags=45%, list=21%, signal=58%
MELLMAN_TUT1_TARGETS_DN	MELLMAN_TUT1_TARGETS_DN		31	-0.39372677	-1.1723255	0.26615968	0.9109941	1	3136	tags=42%, list=28%, signal=58%
BIOCARTA_PDGF_PATHWAY	BIOCARTA_PDGF_PATHWAY		22	-0.38966465	-1.1714302	0.27698573	0.9124779	1	4791	tags=59%, list=43%, signal=103%
SMID_BREAST_CANCER_RELAPSE_IN_LUNG_UP	SMID_BREAST_CANCER_RELAPSE_IN_LUNG_UP		15	-0.5255011	-1.1709445	0.24489796	0.9129419	1	1760	tags=33%, list=16%, signal=39%
SCHLOSSER_MYC_TARGETS_REPRESSED_BY_SERUM	SCHLOSSER_MYC_TARGETS_REPRESSED_BY_SERUM		83	-0.3104553	-1.170636	0.29338843	0.9125711	1	5036	tags=53%, list=45%, signal=96%
CHANDRAN_METASTASIS_DN	CHANDRAN_METASTASIS_DN		147	-0.35231423	-1.170549	0.24242425	0.9114334	1	2215	tags=31%, list=20%, signal=38%
NING_CHRONIC_OBSTRUCTIVE_PULMONARY_DISEASE_UP	NING_CHRONIC_OBSTRUCTIVE_PULMONARY_DISEASE_UP		107	-0.31842732	-1.1704155	0.30019492	0.91048104	1	3252	tags=34%, list=29%, signal=47%
DELASERNA_MYOD_TARGETS_DN	DELASERNA_MYOD_TARGETS_DN		34	-0.44264495	-1.170137	0.2919132	0.9100411	1	2247	tags=32%, list=20%, signal=40%
KEEN_RESPONSE_TO_ROSIGLITAZONE_UP	KEEN_RESPONSE_TO_ROSIGLITAZONE_UP		26	-0.3946726	-1.1700549	0.28957528	0.90887624	1	2093	tags=27%, list=19%, signal=33%
PICCALUGA_ANGIOIMMUNOBLASTIC_LYMPHOMA_UP	PICCALUGA_ANGIOIMMUNOBLASTIC_LYMPHOMA_UP		121	-0.48119557	-1.1698579	0.28769842	0.9081117	1	1679	tags=35%, list=15%, signal=40%
RUAN_RESPONSE_TO_TNF_TROGLITAZONE_UP	RUAN_RESPONSE_TO_TNF_TROGLITAZONE_UP		15	-0.538298	-1.1696815	0.29051384	0.9073267	1	3063	tags=60%, list=27%, signal=82%
MCDOWELL_ACUTE_LUNG_INJURY_DN	MCDOWELL_ACUTE_LUNG_INJURY_DN		34	-0.46146095	-1.169577	0.27977315	0.90627164	1	2776	tags=44%, list=25%, signal=58%
LI_CISPLATIN_RESISTANCE_UP	LI_CISPLATIN_RESISTANCE_UP		18	-0.5138797	-1.1687137	0.2671614	0.90782684	1	2962	tags=50%, list=26%, signal=68%
CHEN_LVAD_SUPPORT_OF_FAILING_HEART_UP	CHEN_LVAD_SUPPORT_OF_FAILING_HEART_UP		69	-0.42709726	-1.168695	0.28235295	0.90646535	1	1406	tags=25%, list=13%, signal=28%
NUYTTEN_NIPP1_TARGETS_UP	NUYTTEN_NIPP1_TARGETS_UP		353	-0.3038923	-1.1685091	0.2294455	0.9057168	1	3603	tags=38%, list=32%, signal=54%
CREIGHTON_ENDOCRINE_THERAPY_RESISTANCE_2	CREIGHTON_ENDOCRINE_THERAPY_RESISTANCE_2		139	-0.31714743	-1.168183	0.24022347	0.90539	1	2111	tags=27%, list=19%, signal=32%
REACTOME_UNFOLDED_PROTEIN_RESPONSE	REACTOME_UNFOLDED_PROTEIN_RESPONSE		54	-0.29831284	-1.1680071	0.3031496	0.90459234	1	3530	tags=35%, list=32%, signal=51%
JOHANSSON_GLIOMAGENESIS_BY_PDGFB_UP	JOHANSSON_GLIOMAGENESIS_BY_PDGFB_UP		30	-0.38267922	-1.1669693	0.28256512	0.9066852	1	3677	tags=40%, list=33%, signal=59%
MEISSNER_NPC_HCP_WITH_H3K4ME2	MEISSNER_NPC_HCP_WITH_H3K4ME2		265	-0.35158893	-1.1669158	0.22077923	0.90547293	1	2582	tags=32%, list=23%, signal=41%
REACTOME_PI_METABOLISM	REACTOME_PI_METABOLISM		24	-0.36842814	-1.1666865	0.2725528	0.90488696	1	4689	tags=63%, list=42%, signal=107%
ONKEN_UVEAL_MELANOMA_UP	ONKEN_UVEAL_MELANOMA_UP		443	-0.2891117	-1.1664573	0.26086956	0.90425736	1	2855	tags=29%, list=25%, signal=38%
BHATI_G2M_ARREST_BY_2METHOXYESTRADIOL_DN	BHATI_G2M_ARREST_BY_2METHOXYESTRADIOL_DN		77	-0.32338607	-1.1663619	0.22243346	0.9031276	1	3441	tags=36%, list=31%, signal=52%
HUANG_DASATINIB_RESISTANCE_DN	HUANG_DASATINIB_RESISTANCE_DN		38	-0.3713908	-1.1654824	0.26666668	0.9046478	1	3953	tags=45%, list=35%, signal=69%
HOLLMANN_APOPTOSIS_VIA_CD40_DN	HOLLMANN_APOPTOSIS_VIA_CD40_DN		150	-0.2925656	-1.16498	0.24758221	0.90497285	1	4082	tags=42%, list=36%, signal=65%
REACTOME_TRANSFERRIN_ENDOCYTOSIS_AND_RECYCLING	REACTOME_TRANSFERRIN_ENDOCYTOSIS_AND_RECYCLING		16	-0.4090047	-1.1637495	0.29757085	0.90801024	1	5428	tags=69%, list=48%, signal=133%
MOOTHA_VOXPHOS	MOOTHA_VOXPHOS		68	-0.32833874	-1.1637223	0.3301887	0.9067239	1	5699	tags=63%, list=51%, signal=128%
LIAO_METASTASIS	LIAO_METASTASIS		281	-0.2810966	-1.1625849	0.2152381	0.9093913	1	4042	tags=40%, list=36%, signal=61%
RUAN_RESPONSE_TO_TNF_TROGLITAZONE_DN	RUAN_RESPONSE_TO_TNF_TROGLITAZONE_DN		34	-0.42915913	-1.1624491	0.30919766	0.90849525	1	4030	tags=56%, list=36%, signal=87%
RAO_BOUND_BY_SALL4	RAO_BOUND_BY_SALL4		112	-0.30437657	-1.1621212	0.20650096	0.90820336	1	3378	tags=39%, list=30%, signal=56%
HAHTOLA_CTCL_CUTANEOUS	HAHTOLA_CTCL_CUTANEOUS		18	-0.40810204	-1.1620069	0.28764477	0.90719205	1	5316	tags=67%, list=47%, signal=127%
NIKOLSKY_BREAST_CANCER_17Q21_Q25_AMPLICON	NIKOLSKY_BREAST_CANCER_17Q21_Q25_AMPLICON		176	-0.29893816	-1.161603	0.25838265	0.90716636	1	4296	tags=48%, list=38%, signal=76%
KEGG_P53_SIGNALING_PATHWAY	KEGG_P53_SIGNALING_PATHWAY		40	-0.36401132	-1.1606559	0.25631067	0.9090767	1	3828	tags=48%, list=34%, signal=72%
YAGI_AML_SURVIVAL	YAGI_AML_SURVIVAL		79	-0.30230793	-1.1603514	0.26930693	0.90867776	1	5047	tags=53%, list=45%, signal=96%
ALONSO_METASTASIS_UP	ALONSO_METASTASIS_UP		126	-0.28841802	-1.1600451	0.31609195	0.908379	1	4812	tags=49%, list=43%, signal=85%
GOTTWEIN_TARGETS_OF_KSHV_MIR_K12_11	GOTTWEIN_TARGETS_OF_KSHV_MIR_K12_11		33	-0.32877544	-1.1600093	0.266	0.9071356	1	5274	tags=61%, list=47%, signal=114%
DOUGLAS_BMI1_TARGETS_UP	DOUGLAS_BMI1_TARGETS_UP		330	-0.30134502	-1.1598191	0.25536063	0.9064417	1	3628	tags=36%, list=32%, signal=52%
DAVICIONI_MOLECULAR_ARMS_VS_ERMS_DN	DAVICIONI_MOLECULAR_ARMS_VS_ERMS_DN		107	-0.40281177	-1.1598126	0.2962963	0.9051064	1	1911	tags=28%, list=17%, signal=33%
MIKKELSEN_ES_ICP_WITH_H3K4ME3	MIKKELSEN_ES_ICP_WITH_H3K4ME3		371	-0.31033295	-1.15973	0.22370937	0.90402544	1	3158	tags=36%, list=28%, signal=49%
HOLLMANN_APOPTOSIS_VIA_CD40_UP	HOLLMANN_APOPTOSIS_VIA_CD40_UP		127	-0.31123745	-1.1590258	0.2749004	0.9050814	1	3813	tags=39%, list=34%, signal=58%
DURAND_STROMA_MAX_DN	DURAND_STROMA_MAX_DN		84	-0.37409234	-1.1587676	0.23003802	0.9046742	1	2242	tags=33%, list=20%, signal=41%
LEE_TARGETS_OF_PTCH1_AND_SUFU_UP	LEE_TARGETS_OF_PTCH1_AND_SUFU_UP		61	-0.4105272	-1.1585948	0.24468085	0.90386784	1	2485	tags=34%, list=22%, signal=44%
AMUNDSON_POOR_SURVIVAL_AFTER_GAMMA_RADIATION_2G	AMUNDSON_POOR_SURVIVAL_AFTER_GAMMA_RADIATION_2G		96	-0.3386016	-1.1585166	0.3044316	0.9027903	1	2565	tags=29%, list=23%, signal=38%
HUANG_GATA2_TARGETS_UP	HUANG_GATA2_TARGETS_UP		95	-0.40578508	-1.1583016	0.31434184	0.90223616	1	1591	tags=27%, list=14%, signal=32%
REACTOME_TRANSPORT_OF_RIBONUCLEOPROTEINS_INTO_THE_HOST_NUCLEUS	REACTOME_TRANSPORT_OF_RIBONUCLEOPROTEINS_INTO_THE_HOST_NUCLEUS		17	-0.42230806	-1.1580324	0.3299595	0.9019035	1	3565	tags=53%, list=32%, signal=78%
SHETH_LIVER_CANCER_VS_TXNIP_LOSS_PAM2	SHETH_LIVER_CANCER_VS_TXNIP_LOSS_PAM2		113	-0.32794267	-1.1573071	0.20488721	0.9030744	1	2946	tags=35%, list=26%, signal=48%
KEGG_ABC_TRANSPORTERS	KEGG_ABC_TRANSPORTERS		27	-0.40044355	-1.1572188	0.27920792	0.9020638	1	3680	tags=52%, list=33%, signal=77%
SHETH_LIVER_CANCER_VS_TXNIP_LOSS_PAM4	SHETH_LIVER_CANCER_VS_TXNIP_LOSS_PAM4		193	-0.3600641	-1.1566966	0.23449612	0.9025338	1	2142	tags=32%, list=19%, signal=38%
KINSEY_TARGETS_OF_EWSR1_FLII_FUSION_DN	KINSEY_TARGETS_OF_EWSR1_FLII_FUSION_DN		175	-0.36302865	-1.1566501	0.28871894	0.90134174	1	2448	tags=29%, list=22%, signal=37%
KEGG_PRIMARY_BILE_ACID_BIOSYNTHESIS	KEGG_PRIMARY_BILE_ACID_BIOSYNTHESIS		15	-0.48084453	-1.1564804	0.2835249	0.90065634	1	2055	tags=40%, list=18%, signal=49%
GROSS_ELK3_TARGETS_UP	GROSS_ELK3_TARGETS_UP		16	-0.51366955	-1.1561735	0.31287128	0.9003289	1	4391	tags=63%, list=39%, signal=103%
KEGG_ALZHEIMERS_DISEASE	KEGG_ALZHEIMERS_DISEASE		109	-0.2666617	-1.1558074	0.29508197	0.9001972	1	5699	tags=57%, list=51%, signal=115%
REACTOME_IL_3_5_AND_GM_CSF_SIGNALING	REACTOME_IL_3_5_AND_GM_CSF_SIGNALING		32	-0.39702684	-1.1548733	0.3081761	0.90203565	1	4791	tags=59%, list=43%, signal=103%
JIANG_AGING_CEREBRAL_CORTEX_UP	JIANG_AGING_CEREBRAL_CORTEX_UP		27	-0.36458734	-1.153916	0.28	0.9038179	1	5443	tags=67%, list=49%, signal=129%
ACEVEDO_FGFR1_TARGETS_IN_PROSTATE_CANCER_MODEL_DN	ACEVEDO_FGFR1_TARGETS_IN_PROSTATE_CANCER_MODEL_DN		192	-0.39476013	-1.1535892	0.23674242	0.9035483	1	2458	tags=35%, list=22%, signal=45%
REACTOME_AUTODEGRADATION_OF_CDH1_BY_CDH1_APC_C	REACTOME_AUTODEGRADATION_OF_CDH1_BY_CDH1_APC_C		44	-0.34339005	-1.1535571	0.33739838	0.9023375	1	6305	tags=68%, list=56%, signal=155%
BIOCARTA_TCR_PATHWAY	BIOCARTA_TCR_PATHWAY		29	-0.40383428	-1.1533872	0.322	0.9016534	1	2284	tags=34%, list=20%, signal=43%
WHITFIELD_CELL_CYCLE_M_G1	WHITFIELD_CELL_CYCLE_M_G1		74	-0.27958402	-1.1533766	0.26095617	0.9003627	1	2865	tags=27%, list=26%, signal=36%
MISHRA_CARCINOMA_ASSOCIATED_FIBROBLAST_DN	MISHRA_CARCINOMA_ASSOCIATED_FIBROBLAST_DN		16	-0.5020776	-1.153146	0.29224652	0.89984566	1	2117	tags=44%, list=19%, signal=54%
AGUIRRE_PANCREATIC_CANCER_COPY_NUMBER_DN	AGUIRRE_PANCREATIC_CANCER_COPY_NUMBER_DN		128	-0.26091683	-1.1528649	0.27104723	0.8994706	1	5237	tags=52%, list=47%, signal=96%
KEGG_BUTANOATE_METABOLISM	KEGG_BUTANOATE_METABOLISM		24	-0.41940492	-1.1528423	0.27703986	0.89823604	1	3154	tags=46%, list=28%, signal=64%
ZHANG_TARGETS_OF_EWSR1_FLI1_FUSION	ZHANG_TARGETS_OF_EWSR1_FLI1_FUSION		56	-0.36219597	-1.1525656	0.24761905	0.8978771	1	2925	tags=36%, list=26%, signal=48%
SHEDDEN_LUNG_CANCER_GOOD_SURVIVAL_A4	SHEDDEN_LUNG_CANCER_GOOD_SURVIVAL_A4		109	-0.3412894	-1.1523517	0.26070765	0.8972101	1	2776	tags=34%, list=25%, signal=45%
DACOSTA_UV_RESPONSE_VIA_ERCC3_DN	DACOSTA_UV_RESPONSE_VIA_ERCC3_DN		431	-0.29214084	-1.1522818	0.28024194	0.8961405	1	4812	tags=49%, list=43%, signal=83%
KANNAN_TP53_TARGETS_UP	KANNAN_TP53_TARGETS_UP		36	-0.38017544	-1.1520641	0.27579364	0.8955936	1	2944	tags=36%, list=26%, signal=49%
UEDA_CENTRAL_CLOCK	UEDA_CENTRAL_CLOCK		64	-0.34621125	-1.1512417	0.27745664	0.8970032	1	2075	tags=25%, list=19%, signal=31%
GRABARCZYK_BCL11B_TARGETS_DN	GRABARCZYK_BCL11B_TARGETS_DN		31	-0.40483496	-1.151021	0.26432532	0.896408	1	2203	tags=29%, list=20%, signal=36%
MOREAUX_B_LYMPHOCYTE_MATURATION_BY_TACI_DN	MOREAUX_B_LYMPHOCYTE_MATURATION_BY_TACI_DN		39	-0.35078403	-1.1502463	0.33958334	0.8974963	1	5581	tags=69%, list=50%, signal=138%
REACTOME_MEMBRANE_TRAFFICKING	REACTOME_MEMBRANE_TRAFFICKING		82	-0.26827857	-1.1498792	0.2917505	0.8974323	1	5936	tags=68%, list=53%, signal=144%
HORIUCHI_WTAP_TARGETS_UP	HORIUCHI_WTAP_TARGETS_UP		163	-0.36341324	-1.1496009	0.26907632	0.89710766	1	3314	tags=41%, list=30%, signal=58%
LANDIS_ERBB2_BREAST_TUMORS_65_DN	LANDIS_ERBB2_BREAST_TUMORS_65_DN		30	-0.5009768	-1.1495136	0.34563106	0.8961308	1	2804	tags=57%, list=25%, signal=75%
WATTEL_AUTONOMOUS_THYROID_ADENOMA_UP	WATTEL_AUTONOMOUS_THYROID_ADENOMA_UP		40	-0.37954563	-1.1490521	0.25880283	0.89629805	1	4132	tags=58%, list=37%, signal=91%
CROMER_TUMORIGENESIS_UP	CROMER_TUMORIGENESIS_UP		39	-0.5094871	-1.1490502	0.3250478	0.89503574	1	2593	tags=51%, list=23%, signal=67%
BIOCARTA_HDAC_PATHWAY	BIOCARTA_HDAC_PATHWAY		18	-0.40528473	-1.1488342	0.29887217	0.89449304	1	1510	tags=22%, list=13%, signal=26%
BIOCARTA_TPO_PATHWAY	BIOCARTA_TPO_PATHWAY		17	-0.39246273	-1.1487898	0.2989899	0.89339995	1	2284	tags=35%, list=20%, signal=44%
DAZARD_RESPONSE_TO_UV_NHEK_DN	DAZARD_RESPONSE_TO_UV_NHEK_DN		142	-0.30872098	-1.148771	0.29563493	0.892173	1	2920	tags=31%, list=26%, signal=41%
ENK_UV_RESPONSE_KERATINOCYTE_DN	ENK_UV_RESPONSE_KERATINOCYTE_DN		302	-0.28244552	-1.1487478	0.30876493	0.8910044	1	5334	tags=56%, list=48%, signal=103%
BYSTRYKH_HEMATOPOIESIS_STEM_CELL_QTL_CIS	BYSTRYKH_HEMATOPOIESIS_STEM_CELL_QTL_CIS		91	-0.31917065	-1.1485366	0.26810175	0.8904116	1	3362	tags=40%, list=30%, signal=56%
WESTON_VEGFA_TARGETS_6HR	WESTON_VEGFA_TARGETS_6HR		47	-0.4701464	-1.1483113	0.30828518	0.88992506	1	1222	tags=30%, list=11%, signal=33%
BROWNE_HCMV_INFECTION_14HR_DN	BROWNE_HCMV_INFECTION_14HR_DN		164	-0.30162278	-1.1479	0.24609375	0.88994324	1	3160	tags=32%, list=28%, signal=44%
EHLERS_ANEUPLOIDY_UP	EHLERS_ANEUPLOIDY_UP		26	-0.3838409	-1.1475487	0.29580152	0.8899206	1	5247	tags=62%, list=47%, signal=116%
GUILLAUMOND_KLF10_TARGETS_DN	GUILLAUMOND_KLF10_TARGETS_DN		22	-0.41260487	-1.1463593	0.2933071	0.8927332	1	1406	tags=23%, list=13%, signal=26%
REACTOME_HIV_INFECTION	REACTOME_HIV_INFECTION		144	-0.2765973	-1.145391	0.33894736	0.8946972	1	5725	tags=56%, list=51%, signal=114%
SCHLOSSER_MYC_TARGETS_AND_SERUM_RESPONSE_UP	SCHLOSSER_MYC_TARGETS_AND_SERUM_RESPONSE_UP		30	-0.33862194	-1.1446167	0.27530363	0.8960759	1	2558	tags=20%, list=23%, signal=26%
SCHAEFFER_PROSTATE_DEVELOPMENT_AND_CANCER_BOX4_DN	SCHAEFFER_PROSTATE_DEVELOPMENT_AND_CANCER_BOX4_DN		15	-0.43404707	-1.1442995	0.32612967	0.8958999	1	2572	tags=40%, list=23%, signal=52%
GRAESSMANN_RESPONSE_TO_MC_AND_DOXORUBICIN_UP	GRAESSMANN_RESPONSE_TO_MC_AND_DOXORUBICIN_UP		411	-0.27658185	-1.1441683	0.23827392	0.89503396	1	3386	tags=34%, list=30%, signal=47%
GAUSSMANN_MLL_AF4_FUSION_TARGETS_E_UP	GAUSSMANN_MLL_AF4_FUSION_TARGETS_E_UP		58	-0.44947824	-1.1439837	0.27831095	0.8944334	1	1810	tags=36%, list=16%, signal=43%
FURUKAWA_DUSP6_TARGETS_PCI35_UP	FURUKAWA_DUSP6_TARGETS_PCI35_UP		41	-0.40803322	-1.1438732	0.26	0.8935805	1	1990	tags=29%, list=18%, signal=35%
MULLIGHAN_NPM1_MUTATED_SIGNATURE_1_UP	MULLIGHAN_NPM1_MUTATED_SIGNATURE_1_UP		146	-0.29117897	-1.1436307	0.25932837	0.8930573	1	2471	tags=27%, list=22%, signal=34%
REACTOME_PROTEIN_FOLDING	REACTOME_PROTEIN_FOLDING		30	-0.3230925	-1.1435419	0.2994012	0.89210564	1	4521	tags=50%, list=40%, signal=84%
REACTOME_APC_C_CDC20_MEDIATED_DEGRADATION_OF_MITOTIC_PROTEINS	REACTOME_APC_C_CDC20_MEDIATED_DEGRADATION_OF_MITOTIC_PROTEINS		50	-0.3350765	-1.1433177	0.3429158	0.8915801	1	6690	tags=74%, list=60%, signal=183%
REACTOME_BIOSYNTHESIS_OF_THE_N_GLYCAN_PRECURSOR_DOLICHOL_LIPID_LINKED_OLIGOSACCHARIDE_LLO_AND_TRANSFER_TO_A_NASCENT_PROTEIN	REACTOME_BIOSYNTHESIS_OF_THE_N_GLYCAN_PRECURSOR_DOLICHOL_LIPID_LINKED_OLIGOSACCHARIDE_LLO_AND_TRANSFER_TO_A_NASCENT_PROTEIN		17	-0.38248277	-1.1433108	0.3079922	0.89036584	1	3787	tags=53%, list=34%, signal=80%
COLDREN_GEFITINIB_RESISTANCE_UP	COLDREN_GEFITINIB_RESISTANCE_UP		40	-0.35306633	-1.1423756	0.28650647	0.8921998	1	2302	tags=30%, list=21%, signal=38%
LEE_AGING_NEOCORTEX_DN	LEE_AGING_NEOCORTEX_DN		59	-0.36809275	-1.1421784	0.26508227	0.891578	1	2422	tags=32%, list=22%, signal=41%
BOYAULT_LIVER_CANCER_SUBCLASS_G1_UP	BOYAULT_LIVER_CANCER_SUBCLASS_G1_UP		67	-0.34022394	-1.1416695	0.28994083	0.89197296	1	2980	tags=30%, list=27%, signal=40%
YANG_BCL3_TARGETS_UP	YANG_BCL3_TARGETS_UP		230	-0.3525868	-1.1415303	0.23449612	0.8911487	1	3163	tags=38%, list=28%, signal=52%
PID_CDC42_PATHWAY	PID_CDC42_PATHWAY		49	-0.331152	-1.1414278	0.29919678	0.89025587	1	1704	tags=22%, list=15%, signal=26%
NAKAYAMA_FRA2_TARGETS	NAKAYAMA_FRA2_TARGETS		23	-0.3918659	-1.1409962	0.29277566	0.8904683	1	1886	tags=30%, list=17%, signal=37%
LANDIS_ERBB2_BREAST_TUMORS_65_UP	LANDIS_ERBB2_BREAST_TUMORS_65_UP		17	-0.48206174	-1.1408046	0.35477582	0.8898181	1	3925	tags=59%, list=35%, signal=90%
BARRIER_CANCER_RELAPSE_NORMAL_SAMPLE_UP	BARRIER_CANCER_RELAPSE_NORMAL_SAMPLE_UP		21	-0.42467394	-1.1406964	0.30192307	0.8889221	1	3638	tags=52%, list=32%, signal=77%
BHAT_ESR1_TARGETS_NOT_VIA_AKT1_DN	BHAT_ESR1_TARGETS_NOT_VIA_AKT1_DN		50	-0.3686412	-1.1396949	0.27809525	0.8908819	1	2739	tags=36%, list=24%, signal=47%
MULLIGHAN_MLL_SIGNATURE_2_DN	MULLIGHAN_MLL_SIGNATURE_2_DN		168	-0.30716026	-1.1395714	0.2575188	0.8900177	1	3286	tags=33%, list=29%, signal=46%
THUM_SYSTOLIC_HEART_FAILURE_DN	THUM_SYSTOLIC_HEART_FAILURE_DN		107	-0.3055382	-1.1395456	0.2769231	0.88889337	1	3091	tags=37%, list=28%, signal=51%
KUMAR_TARGETS_OF_MLL_AF9_FUSION	KUMAR_TARGETS_OF_MLL_AF9_FUSION		277	-0.32443997	-1.1391218	0.27572817	0.88902634	1	2423	tags=27%, list=22%, signal=34%
KEGG_TYPE_II_DIABETES_MELLITUS	KEGG_TYPE_II_DIABETES_MELLITUS		28	-0.37634048	-1.1389605	0.26857144	0.8882764	1	1503	tags=25%, list=13%, signal=29%
IVANOVA_HEMATOPOIESIS_LATE_PROGENITOR	IVANOVA_HEMATOPOIESIS_LATE_PROGENITOR		271	-0.29755944	-1.1386247	0.30576923	0.8881529	1	4222	tags=40%, list=38%, signal=63%
REACTOME_GLYCOSPHINGOLIPID_METABOLISM	REACTOME_GLYCOSPHINGOLIPID_METABOLISM		21	-0.41312143	-1.1385789	0.31630647	0.8870963	1	4294	tags=48%, list=38%, signal=77%
LEE_RECENT_THYMIC_EMIGRANT	LEE_RECENT_THYMIC_EMIGRANT		113	-0.30395013	-1.138401	0.27659574	0.8863891	1	2854	tags=31%, list=25%, signal=41%
IZADPANAH_STEM_CELL_ADIPOSE_VS_BONE_DN	IZADPANAH_STEM_CELL_ADIPOSE_VS_BONE_DN		65	-0.44647	-1.1382034	0.2988048	0.8858241	1	2328	tags=40%, list=21%, signal=50%
NUYTTEN_EZH2_TARGETS_DN	NUYTTEN_EZH2_TARGETS_DN		491	-0.2729706	-1.1372585	0.27272728	0.887594	1	3992	tags=38%, list=36%, signal=56%
WATANABE_RECTAL_CANCER_RADIOTHERAPY_RESPONSIVE_UP	WATANABE_RECTAL_CANCER_RADIOTHERAPY_RESPONSIVE_UP		68	-0.28810054	-1.1368916	0.30177516	0.8875803	1	3801	tags=38%, list=34%, signal=58%
WAKASUGI_HAVE_ZNF143_BINDING_SITES	WAKASUGI_HAVE_ZNF143_BINDING_SITES		44	-0.36366802	-1.136609	0.354251	0.88730663	1	5266	tags=70%, list=47%, signal=132%
CLASPER_LYMPHATIC_VESSELS_DURING_METASTASIS_DN	CLASPER_LYMPHATIC_VESSELS_DURING_METASTASIS_DN		28	-0.57377154	-1.1365438	0.37931034	0.88633794	1	2420	tags=61%, list=22%, signal=77%
JIANG_HYPOXIA_CANCER	JIANG_HYPOXIA_CANCER		52	-0.28049704	-1.1363494	0.28031808	0.8857362	1	4358	tags=44%, list=39%, signal=72%
RUTELLA_RESPONSE_TO_HGF_DN	RUTELLA_RESPONSE_TO_HGF_DN		139	-0.34069222	-1.1358823	0.2897196	0.8860275	1	3243	tags=35%, list=29%, signal=48%
BIOCARTA_TNFR1_PATHWAY	BIOCARTA_TNFR1_PATHWAY		19	-0.35788622	-1.1347196	0.30769232	0.8887794	1	4064	tags=47%, list=36%, signal=74%
TORCHIA_TARGETS_OF_EWSR1_FLI1_FUSION_DN	TORCHIA_TARGETS_OF_EWSR1_FLI1_FUSION_DN		179	-0.3207749	-1.1343838	0.28320312	0.88864505	1	3166	tags=35%, list=28%, signal=48%
UEDA_PERIFERAL_CLOCK	UEDA_PERIFERAL_CLOCK		110	-0.29146352	-1.1338872	0.26285714	0.88907963	1	2791	tags=30%, list=25%, signal=40%
FONTAINE_PAPILLARY_THYROID_CARCINOMA_UP	FONTAINE_PAPILLARY_THYROID_CARCINOMA_UP		37	-0.38227573	-1.1333104	0.29083666	0.88972133	1	3119	tags=49%, list=28%, signal=67%
JIANG_AGING_HYPOTHALAMUS_DN	JIANG_AGING_HYPOTHALAMUS_DN		34	-0.32852808	-1.1332332	0.3125	0.8887909	1	5529	tags=62%, list=49%, signal=122%
BRUINS_UVC_RESPONSE_VIA_TP53_GROUP_D	BRUINS_UVC_RESPONSE_VIA_TP53_GROUP_D		142	-0.3235671	-1.133105	0.2706767	0.8880357	1	2054	tags=27%, list=18%, signal=32%
BASAKI_YBX1_TARGETS_DN	BASAKI_YBX1_TARGETS_DN		187	-0.32138523	-1.132927	0.26806083	0.88741577	1	1970	tags=26%, list=18%, signal=31%
LIU_LIVER_CANCER	LIU_LIVER_CANCER		20	-0.4446705	-1.1322163	0.33066133	0.88853043	1	1391	tags=30%, list=12%, signal=34%
REACTOME_TCA_CYCLE_AND_RESPIRATORY_ELECTRON_TRANSPORT	REACTOME_TCA_CYCLE_AND_RESPIRATORY_ELECTRON_TRANSPORT		93	-0.29365438	-1.1319144	0.37475345	0.8883335	1	5730	tags=63%, list=51%, signal=129%
WESTON_VEGFA_TARGETS_3HR	WESTON_VEGFA_TARGETS_3HR		52	-0.3992542	-1.1318505	0.3243762	0.8873243	1	1222	tags=21%, list=11%, signal=24%
PAL_PRMT5_TARGETS_UP	PAL_PRMT5_TARGETS_UP		148	-0.32968864	-1.1317822	0.328	0.8863511	1	4734	tags=50%, list=42%, signal=85%
PID_VEGFR1_PATHWAY	PID_VEGFR1_PATHWAY		16	-0.44550562	-1.1315424	0.32023576	0.88588315	1	1813	tags=38%, list=16%, signal=45%
REACTOME_GENERIC_TRANSCRIPTION_PATHWAY	REACTOME_GENERIC_TRANSCRIPTION_PATHWAY		89	-0.3029683	-1.1314572	0.26815644	0.8849827	1	1797	tags=24%, list=16%, signal=28%
SCHLOSSER_SERUM_RESPONSE_DN	SCHLOSSER_SERUM_RESPONSE_DN		433	-0.26598048	-1.1310301	0.3127413	0.88518167	1	3334	tags=32%, list=30%, signal=44%
PENG_GLUCOSE_DEPRIVATION_DN	PENG_GLUCOSE_DEPRIVATION_DN		108	-0.26118007	-1.1301337	0.27579364	0.8869983	1	3311	tags=33%, list=30%, signal=47%
KOHOUTEK_CCNT2_TARGETS	KOHOUTEK_CCNT2_TARGETS		32	-0.3899187	-1.1300063	0.26112187	0.8862244	1	2049	tags=41%, list=18%, signal=50%
LEE_METASTASIS_AND_ALTERNATIVE_SPLICING_DN	LEE_METASTASIS_AND_ALTERNATIVE_SPLICING_DN		29	-0.3679219	-1.1298759	0.28830644	0.8854561	1	2435	tags=34%, list=22%, signal=44%
SERVITJA_LIVER_HNF1A_TARGETS_UP	SERVITJA_LIVER_HNF1A_TARGETS_UP		101	-0.34163195	-1.1296961	0.24038461	0.88483286	1	3119	tags=38%, list=28%, signal=52%
WEIGEL_OXIDATIVE_STRESS_BY_TBH_AND_H2O2	WEIGEL_OXIDATIVE_STRESS_BY_TBH_AND_H2O2		24	-0.40031195	-1.1296072	0.31791908	0.8839544	1	1484	tags=21%, list=13%, signal=24%
BIOCARTA_TOLL_PATHWAY	BIOCARTA_TOLL_PATHWAY		21	-0.3866029	-1.1293545	0.3244898	0.88359654	1	4064	tags=57%, list=36%, signal=90%
DACOSTA_UV_RESPONSE_VIA_ERCC3_XPCS_DN	DACOSTA_UV_RESPONSE_VIA_ERCC3_XPCS_DN		36	-0.36366874	-1.1289678	0.2959381	0.8836329	1	3325	tags=44%, list=30%, signal=63%
LANDIS_ERBB2_BREAST_PRENEOPLASTIC_DN	LANDIS_ERBB2_BREAST_PRENEOPLASTIC_DN		45	-0.42099154	-1.1288409	0.35282257	0.88286495	1	4198	tags=58%, list=37%, signal=92%
REACTOME_REGULATION_OF_MITOTIC_CELL_CYCLE	REACTOME_REGULATION_OF_MITOTIC_CELL_CYCLE		58	-0.3288887	-1.1285491	0.36755648	0.8825724	1	6690	tags=72%, list=60%, signal=179%
LEIN_NEURON_MARKERS	LEIN_NEURON_MARKERS		41	-0.42291304	-1.1280636	0.3018868	0.8830255	1	1035	tags=22%, list=9%, signal=24%
BOGNI_TREATMENT_RELATED_MYELOID_LEUKEMIA_DN	BOGNI_TREATMENT_RELATED_MYELOID_LEUKEMIA_DN		17	-0.36919796	-1.1276238	0.308	0.8832385	1	4094	tags=65%, list=37%, signal=102%
KEGG_CITRATE_CYCLE_TCA_CYCLE	KEGG_CITRATE_CYCLE_TCA_CYCLE		24	-0.38901687	-1.1273186	0.3436214	0.8831277	1	4231	tags=58%, list=38%, signal=94%
STONER_ESOPHAGEAL_CARCINOGENESIS_UP	STONER_ESOPHAGEAL_CARCINOGENESIS_UP		21	-0.36121184	-1.1272572	0.33606556	0.88216126	1	6335	tags=81%, list=57%, signal=186%
KYNG_WERNER_SYNDROM_AND_NORMAL_AGING_DN	KYNG_WERNER_SYNDROM_AND_NORMAL_AGING_DN		138	-0.27370146	-1.1270777	0.29158512	0.88156027	1	3725	tags=33%, list=33%, signal=49%
JAERVINEN_AMPLIFIED_IN_LARYNGEAL_CANCER	JAERVINEN_AMPLIFIED_IN_LARYNGEAL_CANCER		20	-0.34985426	-1.1263627	0.2930693	0.8826799	1	4704	tags=55%, list=42%, signal=95%
NAKAYAMA_SOFT_TISSUE_TUMORS_PCA2_DN	NAKAYAMA_SOFT_TISSUE_TUMORS_PCA2_DN		53	-0.4817481	-1.1258345	0.3184466	0.8831325	1	1891	tags=40%, list=17%, signal=47%
TCGA_GLIOBLASTOMA_COPY_NUMBER_UP	TCGA_GLIOBLASTOMA_COPY_NUMBER_UP		34	-0.32470986	-1.1257604	0.28767124	0.88224703	1	4803	tags=59%, list=43%, signal=103%
SMID_BREAST_CANCER_LUMINAL_A_UP	SMID_BREAST_CANCER_LUMINAL_A_UP		52	-0.4777577	-1.1254842	0.32633588	0.88201606	1	1891	tags=40%, list=17%, signal=48%
MIPS_39S_RIBOSOMAL_SUBUNIT_MITOCHONDRIAL	MIPS_39S_RIBOSOMAL_SUBUNIT_MITOCHONDRIAL		43	-0.34293175	-1.1252825	0.36647174	0.8815689	1	6102	tags=79%, list=54%, signal=173%
NIKOLSKY_BREAST_CANCER_11Q12_Q14_AMPLICON	NIKOLSKY_BREAST_CANCER_11Q12_Q14_AMPLICON		74	-0.30986446	-1.1251999	0.3229572	0.8806953	1	5170	tags=50%, list=46%, signal=92%
REACTOME_IL_2_SIGNALING	REACTOME_IL_2_SIGNALING		30	-0.35205904	-1.124902	0.3233533	0.88050485	1	4791	tags=57%, list=43%, signal=99%
KEGG_ERBB_SIGNALING_PATHWAY	KEGG_ERBB_SIGNALING_PATHWAY		48	-0.32792524	-1.1242257	0.30168778	0.8815043	1	3325	tags=35%, list=30%, signal=50%
LI_WILMS_TUMOR_VS_FETAL_KIDNEY_2_DN	LI_WILMS_TUMOR_VS_FETAL_KIDNEY_2_DN		35	-0.47732517	-1.1240634	0.3497053	0.8809546	1	2773	tags=49%, list=25%, signal=64%
LINDVALL_IMMORTALIZED_BY_TERT_DN	LINDVALL_IMMORTALIZED_BY_TERT_DN		49	-0.44731033	-1.122552	0.31360948	0.8845619	1	3347	tags=61%, list=30%, signal=87%
APPIERTO_RESPONSE_TO_FENRETINIDE_UP	APPIERTO_RESPONSE_TO_FENRETINIDE_UP		21	-0.42130256	-1.121915	0.32768363	0.88533664	1	3556	tags=43%, list=32%, signal=63%
BERTUCCI_INVASIVE_CARCINOMA_DUCTAL_VS_LOBULAR_DN	BERTUCCI_INVASIVE_CARCINOMA_DUCTAL_VS_LOBULAR_DN		32	-0.5155848	-1.1216063	0.34455445	0.8853088	1	2614	tags=56%, list=23%, signal=73%
NING_CHRONIC_OBSTRUCTIVE_PULMONARY_DISEASE_DN	NING_CHRONIC_OBSTRUCTIVE_PULMONARY_DISEASE_DN		89	-0.33613864	-1.121509	0.3262548	0.88457227	1	3695	tags=36%, list=33%, signal=53%
REACTOME_CROSS_PRESENTATION_OF_SOLUBLE_EXOGENOUS_ANTIGENS_ENDOSOMES	REACTOME_CROSS_PRESENTATION_OF_SOLUBLE_EXOGENOUS_ANTIGENS_ENDOSOMES		39	-0.33600873	-1.1214939	0.36328125	0.8834977	1	6305	tags=67%, list=56%, signal=152%
URS_ADIPOCYTE_DIFFERENTIATION_DN	URS_ADIPOCYTE_DIFFERENTIATION_DN		16	-0.53261805	-1.1214889	0.36608863	0.8824072	1	3311	tags=56%, list=30%, signal=80%
PENG_GLUCOSE_DEPRIVATION_UP	PENG_GLUCOSE_DEPRIVATION_UP		35	-0.3408273	-1.1213229	0.31653225	0.8817912	1	2159	tags=23%, list=19%, signal=28%
KARLSSON_TGFB1_TARGETS_UP	KARLSSON_TGFB1_TARGETS_UP		72	-0.34287953	-1.1213183	0.35550934	0.880688	1	4554	tags=47%, list=41%, signal=79%
BILD_E2F3_ONCOGENIC_SIGNATURE	BILD_E2F3_ONCOGENIC_SIGNATURE		120	-0.30501455	-1.1205516	0.27322406	0.88201183	1	3852	tags=43%, list=34%, signal=64%
REACTOME_PRE_NOTCH_EXPRESSION_AND_PROCESSING	REACTOME_PRE_NOTCH_EXPRESSION_AND_PROCESSING		17	-0.38508752	-1.1202744	0.33587787	0.881805	1	2572	tags=41%, list=23%, signal=53%
SWEET_KRAS_ONCOGENIC_SIGNATURE	SWEET_KRAS_ONCOGENIC_SIGNATURE		56	-0.32534716	-1.1199774	0.32023576	0.8816626	1	2659	tags=30%, list=24%, signal=40%
KEGG_INOSITOL_PHOSPHATE_METABOLISM	KEGG_INOSITOL_PHOSPHATE_METABOLISM		28	-0.33280498	-1.1198099	0.3188406	0.8810918	1	5143	tags=57%, list=46%, signal=105%
KEGG_PARKINSONS_DISEASE	KEGG_PARKINSONS_DISEASE		81	-0.27779853	-1.1194572	0.34380776	0.8810411	1	5766	tags=62%, list=51%, signal=126%
DACOSTA_UV_RESPONSE_VIA_ERCC3_XPCS_UP	DACOSTA_UV_RESPONSE_VIA_ERCC3_XPCS_UP		15	-0.376216	-1.1190175	0.3205645	0.88131744	1	3306	tags=40%, list=30%, signal=57%
GOLDRATH_IMMUNE_MEMORY	GOLDRATH_IMMUNE_MEMORY		48	-0.39450154	-1.1188135	0.32421875	0.8808408	1	3857	tags=52%, list=34%, signal=79%
BREDEMEYER_RAG_SIGNALING_VIA_ATM_NOT_VIA_NFKB_UP	BREDEMEYER_RAG_SIGNALING_VIA_ATM_NOT_VIA_NFKB_UP		22	-0.4403426	-1.1181725	0.30451867	0.88167566	1	630	tags=23%, list=6%, signal=24%
PENG_LEUCINE_DEPRIVATION_UP	PENG_LEUCINE_DEPRIVATION_UP		95	-0.27615675	-1.117752	0.2801636	0.8818064	1	3406	tags=36%, list=30%, signal=51%
YAO_TEMPORAL_RESPONSE_TO_PROGESTERONE_CLUSTER_0	YAO_TEMPORAL_RESPONSE_TO_PROGESTERONE_CLUSTER_0		50	-0.40512627	-1.1176718	0.31683168	0.88090456	1	1591	tags=24%, list=14%, signal=28%
PID_RET_PATHWAY	PID_RET_PATHWAY		25	-0.37213174	-1.1173304	0.31150794	0.88086796	1	2949	tags=36%, list=26%, signal=49%
YAO_TEMPORAL_RESPONSE_TO_PROGESTERONE_CLUSTER_1	YAO_TEMPORAL_RESPONSE_TO_PROGESTERONE_CLUSTER_1		50	-0.40185884	-1.1172113	0.30947775	0.88011545	1	2030	tags=26%, list=18%, signal=32%
SMITH_TERT_TARGETS_DN	SMITH_TERT_TARGETS_DN		59	-0.3694736	-1.1166043	0.31322956	0.88090193	1	2448	tags=31%, list=22%, signal=39%
NIKOLSKY_BREAST_CANCER_8Q12_Q22_AMPLICON	NIKOLSKY_BREAST_CANCER_8Q12_Q22_AMPLICON		69	-0.33452114	-1.116406	0.28957528	0.8804838	1	2567	tags=33%, list=23%, signal=43%
BIOCARTA_INTEGRIN_PATHWAY	BIOCARTA_INTEGRIN_PATHWAY		25	-0.4029843	-1.1149352	0.3528265	0.88403875	1	1578	tags=20%, list=14%, signal=23%
LIN_NPAS4_TARGETS_UP	LIN_NPAS4_TARGETS_UP		73	-0.28930104	-1.1147239	0.2893701	0.88354814	1	3066	tags=34%, list=27%, signal=47%
KAN_RESPONSE_TO_ARSENIC_TRIOXIDE	KAN_RESPONSE_TO_ARSENIC_TRIOXIDE		72	-0.36850584	-1.1147184	0.30285713	0.88247955	1	1919	tags=32%, list=17%, signal=38%
KYNG_DNA_DAMAGE_BY_GAMMA_RADIATION	KYNG_DNA_DAMAGE_BY_GAMMA_RADIATION		56	-0.3631166	-1.1140977	0.30483273	0.8834692	1	3654	tags=48%, list=33%, signal=71%
BERTUCCI_MEDULLARY_VS_DUCTAL_BREAST_CANCER_DN	BERTUCCI_MEDULLARY_VS_DUCTAL_BREAST_CANCER_DN		84	-0.3749532	-1.1132485	0.31178707	0.8850254	1	2463	tags=33%, list=22%, signal=42%
YAO_TEMPORAL_RESPONSE_TO_PROGESTERONE_CLUSTER_2	YAO_TEMPORAL_RESPONSE_TO_PROGESTERONE_CLUSTER_2		63	-0.3211469	-1.1131724	0.29571983	0.88418955	1	3054	tags=41%, list=27%, signal=56%
ZHAN_MULTIPLE_MYELOMA_MF_DN	ZHAN_MULTIPLE_MYELOMA_MF_DN		16	-0.44700992	-1.112802	0.32518798	0.8842374	1	2296	tags=44%, list=21%, signal=55%
JOHNSTONE_PARVB_TARGETS_2_DN	JOHNSTONE_PARVB_TARGETS_2_DN		177	-0.29246444	-1.1124077	0.30409357	0.8843178	1	3521	tags=35%, list=31%, signal=50%
SANA_TNF_SIGNALING_DN	SANA_TNF_SIGNALING_DN		62	-0.37719062	-1.1123681	0.3223301	0.8833453	1	3533	tags=42%, list=32%, signal=61%
BIOCARTA_CCR3_PATHWAY	BIOCARTA_CCR3_PATHWAY		16	-0.408652	-1.1121733	0.3187251	0.88281715	1	4754	tags=50%, list=42%, signal=87%
ALFANO_MYC_TARGETS	ALFANO_MYC_TARGETS		165	-0.27190083	-1.1115069	0.28265107	0.88380736	1	3563	tags=30%, list=32%, signal=44%
BIOCARTA_MET_PATHWAY	BIOCARTA_MET_PATHWAY		23	-0.38477954	-1.111453	0.33333334	0.88287663	1	1578	tags=26%, list=14%, signal=30%
CAIRO_LIVER_DEVELOPMENT_UP	CAIRO_LIVER_DEVELOPMENT_UP		106	-0.39632112	-1.1113254	0.32884616	0.8822318	1	3221	tags=40%, list=29%, signal=55%
WANG_SMARCE1_TARGETS_UP	WANG_SMARCE1_TARGETS_UP		158	-0.39615825	-1.1107384	0.3256705	0.8829586	1	1929	tags=31%, list=17%, signal=37%
PID_RHOA_PATHWAY	PID_RHOA_PATHWAY		34	-0.33567286	-1.1100546	0.34055117	0.8839885	1	1753	tags=21%, list=16%, signal=24%
REACTOME_METABOLISM_OF_RNA	REACTOME_METABOLISM_OF_RNA		158	-0.2559759	-1.1095376	0.36435643	0.8844818	1	5175	tags=42%, list=46%, signal=78%
KARAKAS_TGFB1_SIGNALING	KARAKAS_TGFB1_SIGNALING		15	-0.48105183	-1.1094327	0.32604373	0.88371164	1	1828	tags=40%, list=16%, signal=48%
SASAI_RESISTANCE_TO_NEOPLASTIC_TRANSFROMATION	SASAI_RESISTANCE_TO_NEOPLASTIC_TRANSFROMATION		45	-0.47279146	-1.1089387	0.35576922	0.88412535	1	2826	tags=53%, list=25%, signal=71%
MASSARWEH_TAMOXIFEN_RESISTANCE_UP	MASSARWEH_TAMOXIFEN_RESISTANCE_UP		279	-0.30134445	-1.108601	0.2945892	0.88406175	1	3119	tags=34%, list=28%, signal=46%
GEORGES_TARGETS_OF_MIR192_AND_MIR215	GEORGES_TARGETS_OF_MIR192_AND_MIR215		414	-0.27465454	-1.1082846	0.29960316	0.8839886	1	3563	tags=36%, list=32%, signal=50%
KRIGE_AMINO_ACID_DEPRIVATION	KRIGE_AMINO_ACID_DEPRIVATION		21	-0.4140473	-1.1079068	0.3481953	0.8840783	1	3119	tags=43%, list=28%, signal=59%
LU_EZH2_TARGETS_UP	LU_EZH2_TARGETS_UP		157	-0.25585496	-1.1077393	0.3089431	0.8835512	1	2147	tags=18%, list=19%, signal=23%
WHITFIELD_CELL_CYCLE_G1_S	WHITFIELD_CELL_CYCLE_G1_S		63	-0.35061222	-1.1075183	0.34756097	0.8831272	1	3403	tags=35%, list=30%, signal=50%
ACEVEDO_LIVER_TUMOR_VS_NORMAL_ADJACENT_TISSUE_DN	ACEVEDO_LIVER_TUMOR_VS_NORMAL_ADJACENT_TISSUE_DN		159	-0.31344834	-1.1074873	0.3026316	0.8821492	1	2814	tags=36%, list=25%, signal=47%
BONOME_OVARIAN_CANCER_POOR_SURVIVAL_UP	BONOME_OVARIAN_CANCER_POOR_SURVIVAL_UP		19	-0.43993005	-1.1069711	0.34949496	0.8826288	1	3477	tags=42%, list=31%, signal=61%
BIOCARTA_RAC1_PATHWAY	BIOCARTA_RAC1_PATHWAY		18	-0.43213	-1.106334	0.33652008	0.8836109	1	3050	tags=44%, list=27%, signal=61%
RATTENBACHER_BOUND_BY_CELF1	RATTENBACHER_BOUND_BY_CELF1		192	-0.27144432	-1.1062348	0.29690346	0.8828157	1	2889	tags=28%, list=26%, signal=37%
BIDUS_METASTASIS_DN	BIDUS_METASTASIS_DN		78	-0.36145595	-1.1060442	0.3423077	0.8823329	1	3375	tags=38%, list=30%, signal=55%
DANG_MYC_TARGETS_DN	DANG_MYC_TARGETS_DN		24	-0.3897194	-1.1058594	0.36153847	0.88183725	1	2263	tags=33%, list=20%, signal=42%
CHOI_ATL_STAGE_PREDICTOR	CHOI_ATL_STAGE_PREDICTOR		23	-0.36143172	-1.1056976	0.35629922	0.8812209	1	2958	tags=30%, list=26%, signal=41%
BENPORATH_CYCLING_GENES	BENPORATH_CYCLING_GENES		346	-0.2849178	-1.1051122	0.32604373	0.8820124	1	2937	tags=27%, list=26%, signal=35%
WAMUNYOKOLI_OVARIAN_CANCER_LMP_DN	WAMUNYOKOLI_OVARIAN_CANCER_LMP_DN		100	-0.3717868	-1.1046866	0.334004	0.8822857	1	3314	tags=43%, list=30%, signal=61%
REACTOME_CA_DEPENDENT_EVENTS	REACTOME_CA_DEPENDENT_EVENTS		19	-0.41033635	-1.104647	0.33840305	0.88134795	1	826	tags=21%, list=7%, signal=23%
ROY_WOUND_BLOOD_VESSEL_UP	ROY_WOUND_BLOOD_VESSEL_UP		33	-0.49243572	-1.1044954	0.38104448	0.880694	1	1123	tags=30%, list=10%, signal=34%
COWLING_MYCN_TARGETS	COWLING_MYCN_TARGETS		26	-0.46545303	-1.1044712	0.3382353	0.8797214	1	2873	tags=50%, list=26%, signal=67%
HUTTMANN_B_CLL_POOR_SURVIVAL_DN	HUTTMANN_B_CLL_POOR_SURVIVAL_DN		36	-0.36413452	-1.1044434	0.30393997	0.87876445	1	2574	tags=28%, list=23%, signal=36%
REACTOME_REGULATION_OF_ORNITHINE_DECARBOXYLASE_ODC	REACTOME_REGULATION_OF_ORNITHINE_DECARBOXYLASE_ODC		40	-0.33109626	-1.1043329	0.35685483	0.8780767	1	6305	tags=65%, list=56%, signal=148%
ABRAMSON_INTERACT_WITH_AIRE	ABRAMSON_INTERACT_WITH_AIRE		28	-0.38322166	-1.10404	0.3859649	0.87787956	1	5643	tags=75%, list=50%, signal=151%
GENTILE_UV_RESPONSE_CLUSTER_D5	GENTILE_UV_RESPONSE_CLUSTER_D5		23	-0.3396992	-1.1037757	0.32681018	0.87764364	1	3151	tags=39%, list=28%, signal=54%
ZHENG_GLIOBLASTOMA_PLASTICITY_DN	ZHENG_GLIOBLASTOMA_PLASTICITY_DN		42	-0.3961451	-1.1036808	0.3216912	0.8768876	1	2030	tags=33%, list=18%, signal=41%
BOYAULT_LIVER_CANCER_SUBCLASS_G3_UP	BOYAULT_LIVER_CANCER_SUBCLASS_G3_UP		120	-0.3146106	-1.1035974	0.3873684	0.8760852	1	4465	tags=51%, list=40%, signal=84%
BYSTRYKH_HEMATOPOIESIS_STEM_CELL_AND_BRAIN_QTL_TRANS	BYSTRYKH_HEMATOPOIESIS_STEM_CELL_AND_BRAIN_QTL_TRANS		126	-0.26564354	-1.1034517	0.29887217	0.8754443	1	4644	tags=46%, list=41%, signal=78%
REACTOME_SCF_BETA_TRCP_MEDIATED_DEGRADATION_OF_EMI1	REACTOME_SCF_BETA_TRCP_MEDIATED_DEGRADATION_OF_EMI1		39	-0.32812914	-1.1034154	0.37747034	0.8745154	1	6645	tags=72%, list=59%, signal=176%
REACTOME_RESPIRATORY_ELECTRON_TRANSPORT_ATP_SYNTHESIS_BY_CHEMIOSMOTIC_COUPLING_AND_HEAT_PRODUCTION_BY_UNCOUPLING_PROTEINS_	REACTOME_RESPIRATORY_ELECTRON_TRANSPORT_ATP_SYNTHESIS_BY_CHEMIOSMOTIC_COUPLING_AND_HEAT_PRODUCTION_BY_UNCOUPLING_PROTEINS_		66	-0.32037553	-1.1033685	0.36415094	0.8736443	1	5694	tags=61%, list=51%, signal=123%
MARTINEZ_RESPONSE_TO_TRABECTEDIN	MARTINEZ_RESPONSE_TO_TRABECTEDIN		31	-0.34775984	-1.1027753	0.35351562	0.87440443	1	4197	tags=55%, list=37%, signal=87%
WEST_ADRENOCORTICAL_TUMOR_UP	WEST_ADRENOCORTICAL_TUMOR_UP		194	-0.2745708	-1.102208	0.3457557	0.87505436	1	3910	tags=37%, list=35%, signal=55%
KEGG_NATURAL_KILLER_CELL_MEDIATED_CYTOTOXICITY	KEGG_NATURAL_KILLER_CELL_MEDIATED_CYTOTOXICITY		64	-0.36470807	-1.101737	0.34951457	0.8755385	1	3338	tags=39%, list=30%, signal=55%
SWEET_LUNG_CANCER_KRAS_DN	SWEET_LUNG_CANCER_KRAS_DN		312	-0.409791	-1.1014049	0.35452795	0.87551075	1	2448	tags=35%, list=22%, signal=43%
JAEGER_METASTASIS_UP	JAEGER_METASTASIS_UP		28	-0.42623785	-1.1012728	0.33151183	0.8748768	1	1919	tags=32%, list=17%, signal=39%
TSENG_ADIPOGENIC_POTENTIAL_DN	TSENG_ADIPOGENIC_POTENTIAL_DN		34	-0.46286878	-1.1012163	0.36711282	0.87402743	1	2189	tags=35%, list=20%, signal=44%
JOSEPH_RESPONSE_TO_SODIUM_BUTYRATE_UP	JOSEPH_RESPONSE_TO_SODIUM_BUTYRATE_UP		26	-0.34412342	-1.1006294	0.3707415	0.8748295	1	4422	tags=50%, list=39%, signal=82%
JOHNSTONE_PARVB_TARGETS_3_DN	JOHNSTONE_PARVB_TARGETS_3_DN		447	-0.2881263	-1.1001757	0.35966736	0.87511885	1	4849	tags=49%, list=43%, signal=82%
YAO_TEMPORAL_RESPONSE_TO_PROGESTERONE_CLUSTER_16	YAO_TEMPORAL_RESPONSE_TO_PROGESTERONE_CLUSTER_16		61	-0.45487612	-1.1000142	0.38387716	0.87453496	1	2479	tags=38%, list=22%, signal=48%
WHITEHURST_PACLITAXEL_SENSITIVITY	WHITEHURST_PACLITAXEL_SENSITIVITY		18	-0.41099536	-1.0996081	0.34398496	0.8747313	1	2381	tags=39%, list=21%, signal=49%
MANALO_HYPOXIA_DN	MANALO_HYPOXIA_DN		169	-0.3195875	-1.099446	0.35353535	0.87416124	1	4486	tags=44%, list=40%, signal=73%
BIOCARTA_EGF_PATHWAY	BIOCARTA_EGF_PATHWAY		20	-0.35904032	-1.0992695	0.36174637	0.87373936	1	4791	tags=55%, list=43%, signal=96%
HIRSCH_CELLULAR_TRANSFORMATION_SIGNATURE_DN	HIRSCH_CELLULAR_TRANSFORMATION_SIGNATURE_DN		64	-0.34645286	-1.0991822	0.32730925	0.8729919	1	2948	tags=33%, list=26%, signal=44%
GENTILE_UV_RESPONSE_CLUSTER_D6	GENTILE_UV_RESPONSE_CLUSTER_D6		20	-0.41879168	-1.0983948	0.3458498	0.8743535	1	3406	tags=60%, list=30%, signal=86%
MAYBURD_RESPONSE_TO_L663536_UP	MAYBURD_RESPONSE_TO_L663536_UP		15	-0.38097048	-1.09831	0.32748538	0.873596	1	4460	tags=40%, list=40%, signal=66%
DAZARD_UV_RESPONSE_CLUSTER_G1	DAZARD_UV_RESPONSE_CLUSTER_G1		51	-0.2815602	-1.0982211	0.33395872	0.8728486	1	3976	tags=33%, list=36%, signal=51%
YOKOE_CANCER_TESTIS_ANTIGENS	YOKOE_CANCER_TESTIS_ANTIGENS		20	-0.42026466	-1.0981646	0.3372093	0.8719915	1	3719	tags=45%, list=33%, signal=67%
YAUCH_HEDGEHOG_SIGNALING_PARACRINE_DN	YAUCH_HEDGEHOG_SIGNALING_PARACRINE_DN		132	-0.38733143	-1.0975208	0.32703215	0.8730078	1	1202	tags=23%, list=11%, signal=25%
GABRIELY_MIR21_TARGETS	GABRIELY_MIR21_TARGETS		128	-0.31463096	-1.097118	0.31640625	0.8731959	1	2874	tags=31%, list=26%, signal=42%
SHEPARD_BMYB_MORPHOLINO_UP	SHEPARD_BMYB_MORPHOLINO_UP		124	-0.25920162	-1.0970919	0.3026585	0.87226456	1	4406	tags=44%, list=39%, signal=71%
LEIN_ASTROCYTE_MARKERS	LEIN_ASTROCYTE_MARKERS		25	-0.45672494	-1.0968449	0.33646616	0.8720255	1	1524	tags=28%, list=14%, signal=32%
ZAMORA_NOS2_TARGETS_DN	ZAMORA_NOS2_TARGETS_DN		75	-0.27982038	-1.0967895	0.32645404	0.8711988	1	5030	tags=52%, list=45%, signal=94%
REACTOME_PYRIMIDINE_METABOLISM	REACTOME_PYRIMIDINE_METABOLISM		15	-0.40912035	-1.0966281	0.35306555	0.87074035	1	3632	tags=60%, list=32%, signal=89%
MOOTHA_GLYCOLYSIS	MOOTHA_GLYCOLYSIS		15	-0.45935637	-1.0964302	0.3243762	0.8703093	1	2200	tags=40%, list=20%, signal=50%
GREGORY_SYNTHETIC_LETHAL_WITH_IMATINIB	GREGORY_SYNTHETIC_LETHAL_WITH_IMATINIB		73	-0.29984534	-1.0961672	0.302	0.87008625	1	1654	tags=19%, list=15%, signal=22%
REACTOME_APOPTOTIC_CLEAVAGE_OF_CELLULAR_PROTEINS	REACTOME_APOPTOTIC_CLEAVAGE_OF_CELLULAR_PROTEINS		25	-0.3598963	-1.0957882	0.33802816	0.8701659	1	525	tags=12%, list=5%, signal=13%
BLALOCK_ALZHEIMERS_DISEASE_INCIPIENT_UP	BLALOCK_ALZHEIMERS_DISEASE_INCIPIENT_UP		222	-0.2803	-1.0957404	0.31870228	0.86932224	1	3148	tags=32%, list=28%, signal=44%
IVANOVA_HEMATOPOIESIS_MATURE_CELL	IVANOVA_HEMATOPOIESIS_MATURE_CELL		149	-0.29893118	-1.095465	0.32755297	0.86909443	1	2968	tags=30%, list=27%, signal=40%
ZHU_CMV_8_HR_DN	ZHU_CMV_8_HR_DN		33	-0.39062703	-1.095395	0.3392857	0.86828256	1	1968	tags=30%, list=18%, signal=37%
ACEVEDO_LIVER_CANCER_WITH_H3K27ME3_DN	ACEVEDO_LIVER_CANCER_WITH_H3K27ME3_DN		66	-0.3281256	-1.0952166	0.30919766	0.86783195	1	3684	tags=44%, list=33%, signal=65%
KEGG_FC_EPSILON_RI_SIGNALING_PATHWAY	KEGG_FC_EPSILON_RI_SIGNALING_PATHWAY		56	-0.32786903	-1.0951397	0.33333334	0.86709124	1	3325	tags=34%, list=30%, signal=48%
WESTON_VEGFA_TARGETS	WESTON_VEGFA_TARGETS		78	-0.4137894	-1.0947526	0.36363637	0.86716396	1	1222	tags=24%, list=11%, signal=27%
LEE_CALORIE_RESTRICTION_NEOCORTEX_UP	LEE_CALORIE_RESTRICTION_NEOCORTEX_UP		60	-0.3361093	-1.0947098	0.33200794	0.8662913	1	2548	tags=28%, list=23%, signal=36%
KEGG_UBIQUITIN_MEDIATED_PROTEOLYSIS	KEGG_UBIQUITIN_MEDIATED_PROTEOLYSIS		77	-0.25920534	-1.094058	0.34068137	0.86721766	1	3511	tags=34%, list=31%, signal=49%
DACOSTA_UV_RESPONSE_VIA_ERCC3_UP	DACOSTA_UV_RESPONSE_VIA_ERCC3_UP		217	-0.23784585	-1.0937923	0.33528265	0.8670155	1	4394	tags=38%, list=39%, signal=61%
IWANAGA_CARCINOGENESIS_BY_KRAS_DN	IWANAGA_CARCINOGENESIS_BY_KRAS_DN		69	-0.32781014	-1.093584	0.33272058	0.8666305	1	3185	tags=41%, list=28%, signal=56%
REACTOME_CELL_DEATH_SIGNALLING_VIA_NRAGE_NRIF_AND_NADE	REACTOME_CELL_DEATH_SIGNALLING_VIA_NRAGE_NRIF_AND_NADE		35	-0.34731287	-1.0927244	0.32553607	0.86810744	1	2184	tags=29%, list=20%, signal=35%
FERNANDEZ_BOUND_BY_MYC	FERNANDEZ_BOUND_BY_MYC		126	-0.2581481	-1.0923225	0.3	0.868357	1	2558	tags=25%, list=23%, signal=32%
ZHAN_MULTIPLE_MYELOMA_CD1_UP	ZHAN_MULTIPLE_MYELOMA_CD1_UP		28	-0.40078402	-1.0922982	0.33136094	0.8674295	1	1765	tags=29%, list=16%, signal=34%
PUJANA_BRCA_CENTERED_NETWORK	PUJANA_BRCA_CENTERED_NETWORK		79	-0.36911717	-1.09187	0.3919192	0.8676723	1	4886	tags=48%, list=44%, signal=85%
ZHAN_MULTIPLE_MYELOMA_CD1_VS_CD2_DN	ZHAN_MULTIPLE_MYELOMA_CD1_VS_CD2_DN		24	-0.38199198	-1.0917464	0.33969465	0.86705405	1	1783	tags=25%, list=16%, signal=30%
SHIN_B_CELL_LYMPHOMA_CLUSTER_3	SHIN_B_CELL_LYMPHOMA_CLUSTER_3		16	-0.50137097	-1.0913477	0.39029127	0.86723095	1	1877	tags=38%, list=17%, signal=45%
MILI_PSEUDOPODIA_CHEMOTAXIS_DN	MILI_PSEUDOPODIA_CHEMOTAXIS_DN		299	-0.29577637	-1.0909173	0.32884616	0.8675521	1	3393	tags=34%, list=30%, signal=48%
KEGG_GLYCOLYSIS_GLUCONEOGENESIS	KEGG_GLYCOLYSIS_GLUCONEOGENESIS		48	-0.35714316	-1.0906944	0.3289225	0.86721087	1	2854	tags=40%, list=25%, signal=53%
PID_ERBB1_INTERNALIZATION_PATHWAY	PID_ERBB1_INTERNALIZATION_PATHWAY		26	-0.34633863	-1.0903796	0.32023576	0.8672237	1	3226	tags=35%, list=29%, signal=49%
REACTOME_REGULATION_OF_APOPTOSIS	REACTOME_REGULATION_OF_APOPTOSIS		44	-0.29770955	-1.0900042	0.36161616	0.8673354	1	6645	tags=68%, list=59%, signal=167%
CHEN_NEUROBLASTOMA_COPY_NUMBER_GAINS	CHEN_NEUROBLASTOMA_COPY_NUMBER_GAINS		30	-0.38619968	-1.089942	0.33463034	0.86655736	1	3248	tags=50%, list=29%, signal=70%
ZHENG_FOXP3_TARGETS_IN_THYMUS_UP	ZHENG_FOXP3_TARGETS_IN_THYMUS_UP		107	-0.31361395	-1.0884933	0.3529412	0.86991096	1	3713	tags=36%, list=33%, signal=53%
MCCABE_BOUND_BY_HOXC6	MCCABE_BOUND_BY_HOXC6		178	-0.26949942	-1.0884628	0.3088512	0.8690354	1	1536	tags=16%, list=14%, signal=19%
PROVENZANI_METASTASIS_UP	PROVENZANI_METASTASIS_UP		116	-0.27231488	-1.0884421	0.3243243	0.86813307	1	2671	tags=26%, list=24%, signal=34%
BONOME_OVARIAN_CANCER_SURVIVAL_OPTIMAL_DEBULKING	BONOME_OVARIAN_CANCER_SURVIVAL_OPTIMAL_DEBULKING		128	-0.27609795	-1.0876404	0.3345588	0.86942244	1	4546	tags=42%, list=41%, signal=70%
LOPES_METHYLATED_IN_COLON_CANCER_DN	LOPES_METHYLATED_IN_COLON_CANCER_DN		18	-0.39486796	-1.0874674	0.34469697	0.86895454	1	2260	tags=33%, list=20%, signal=42%
IWANAGA_CARCINOGENESIS_BY_KRAS_PTEN_DN	IWANAGA_CARCINOGENESIS_BY_KRAS_PTEN_DN		178	-0.33632386	-1.0865816	0.3401109	0.8705175	1	2638	tags=37%, list=24%, signal=47%
RAMASWAMY_METASTASIS_UP	RAMASWAMY_METASTASIS_UP		38	-0.31043336	-1.0862716	0.3805668	0.87046516	1	3588	tags=34%, list=32%, signal=50%
DEURIG_T_CELL_PROLYMPHOCYTIC_LEUKEMIA_DN	DEURIG_T_CELL_PROLYMPHOCYTIC_LEUKEMIA_DN		174	-0.32170862	-1.0857956	0.37354085	0.87092936	1	3398	tags=36%, list=30%, signal=51%
HOEGERKORP_CD44_TARGETS_DIRECT_UP	HOEGERKORP_CD44_TARGETS_DIRECT_UP		16	-0.48470882	-1.085692	0.37890625	0.87027156	1	2317	tags=44%, list=21%, signal=55%
CUI_TCF21_TARGETS_2_DN	CUI_TCF21_TARGETS_2_DN		416	-0.32732087	-1.085646	0.34165066	0.8694585	1	3533	tags=38%, list=32%, signal=54%
HAMAI_APOPTOSIS_VIA_TRAIL_DN	HAMAI_APOPTOSIS_VIA_TRAIL_DN		121	-0.32707882	-1.0855856	0.31976745	0.8687097	1	2284	tags=26%, list=20%, signal=32%
LEE_BMP2_TARGETS_DN	LEE_BMP2_TARGETS_DN		487	-0.28781357	-1.0852224	0.38016528	0.86871445	1	4484	tags=45%, list=40%, signal=71%
REACTOME_SIGNALING_BY_TGF_BETA_RECEPTOR_COMPLEX	REACTOME_SIGNALING_BY_TGF_BETA_RECEPTOR_COMPLEX		35	-0.32979387	-1.0851166	0.3669355	0.8681176	1	4766	tags=54%, list=43%, signal=94%
KANG_IMMORTALIZED_BY_TERT_DN	KANG_IMMORTALIZED_BY_TERT_DN		67	-0.3825468	-1.0850184	0.36479127	0.8674703	1	1201	tags=24%, list=11%, signal=27%
ZHAN_MULTIPLE_MYELOMA_MS_DN	ZHAN_MULTIPLE_MYELOMA_MS_DN		21	-0.36911392	-1.0845883	0.3512974	0.8677106	1	1639	tags=24%, list=15%, signal=28%
DACOSTA_ERCC3_ALLELE_XPCS_VS_TTD_DN	DACOSTA_ERCC3_ALLELE_XPCS_VS_TTD_DN		22	-0.45530507	-1.0845362	0.37816763	0.8669277	1	2670	tags=41%, list=24%, signal=54%
MIPS_PA700_20S_PA28_COMPLEX	MIPS_PA700_20S_PA28_COMPLEX		31	-0.3707083	-1.0844808	0.39330545	0.8661308	1	6645	tags=77%, list=59%, signal=190%
MIPS_17S_U2_SNRNP	MIPS_17S_U2_SNRNP		19	-0.3664085	-1.08388	0.37195122	0.8669132	1	5661	tags=68%, list=51%, signal=138%
PUJANA_BREAST_CANCER_LIT_INT_NETWORK	PUJANA_BREAST_CANCER_LIT_INT_NETWORK		64	-0.32749027	-1.0836954	0.3841336	0.8665902	1	4413	tags=47%, list=39%, signal=77%
FONTAINE_THYROID_TUMOR_UNCERTAIN_MALIGNANCY_UP	FONTAINE_THYROID_TUMOR_UNCERTAIN_MALIGNANCY_UP		20	-0.4015094	-1.0835676	0.33641404	0.8660914	1	2493	tags=40%, list=22%, signal=51%
KEGG_INSULIN_SIGNALING_PATHWAY	KEGG_INSULIN_SIGNALING_PATHWAY		86	-0.28157333	-1.0835222	0.3576923	0.86527246	1	2607	tags=26%, list=23%, signal=33%
TANG_SENESCENCE_TP53_TARGETS_UP	TANG_SENESCENCE_TP53_TARGETS_UP		21	-0.424867	-1.083425	0.3539326	0.8646121	1	2921	tags=38%, list=26%, signal=51%
BRIDEAU_IMPRINTED_GENES	BRIDEAU_IMPRINTED_GENES		45	-0.3915368	-1.0831019	0.3602941	0.8646778	1	2144	tags=36%, list=19%, signal=44%
BROWNE_HCMV_INFECTION_18HR_DN	BROWNE_HCMV_INFECTION_18HR_DN		104	-0.3446705	-1.0830151	0.3617021	0.8640035	1	2056	tags=27%, list=18%, signal=33%
BIOCARTA_CHREBP2_PATHWAY	BIOCARTA_CHREBP2_PATHWAY		26	-0.32461417	-1.0825007	0.3463035	0.86456615	1	2607	tags=27%, list=23%, signal=35%
ACEVEDO_LIVER_CANCER_DN	ACEVEDO_LIVER_CANCER_DN		328	-0.26653495	-1.0823314	0.32830188	0.86412036	1	3654	tags=38%, list=33%, signal=55%
REACTOME_REGULATION_OF_MRNA_STABILITY_BY_PROTEINS_THAT_BIND_AU_RICH_ELEMENTS	REACTOME_REGULATION_OF_MRNA_STABILITY_BY_PROTEINS_THAT_BIND_AU_RICH_ELEMENTS		55	-0.29360843	-1.0820366	0.37848607	0.8640204	1	6194	tags=64%, list=55%, signal=142%
SMIRNOV_RESPONSE_TO_IR_6HR_UP	SMIRNOV_RESPONSE_TO_IR_6HR_UP		84	-0.29950938	-1.0817682	0.33532935	0.86387765	1	4094	tags=45%, list=37%, signal=71%
ICHIBA_GRAFT_VERSUS_HOST_DISEASE_35D_DN	ICHIBA_GRAFT_VERSUS_HOST_DISEASE_35D_DN		31	-0.40487543	-1.0816461	0.34046346	0.86329204	1	1382	tags=29%, list=12%, signal=33%
TAKAO_RESPONSE_TO_UVB_RADIATION_DN	TAKAO_RESPONSE_TO_UVB_RADIATION_DN		65	-0.2853986	-1.0814466	0.38582677	0.86298615	1	2781	tags=28%, list=25%, signal=37%
FARMER_BREAST_CANCER_APOCRINE_VS_BASAL	FARMER_BREAST_CANCER_APOCRINE_VS_BASAL		196	-0.28479668	-1.0807433	0.3271028	0.8639958	1	2892	tags=30%, list=26%, signal=40%
MEISSNER_BRAIN_HCP_WITH_H3K4ME2_AND_H3K27ME3	MEISSNER_BRAIN_HCP_WITH_H3K4ME2_AND_H3K27ME3		37	-0.3988058	-1.0799332	0.3538175	0.86549485	1	1303	tags=27%, list=12%, signal=30%
LINDGREN_BLADDER_CANCER_CLUSTER_2A_DN	LINDGREN_BLADDER_CANCER_CLUSTER_2A_DN		80	-0.34403044	-1.079433	0.37304688	0.86594486	1	2075	tags=26%, list=19%, signal=32%
LEE_LIVER_CANCER_DENA_DN	LEE_LIVER_CANCER_DENA_DN		58	-0.41697094	-1.0794187	0.3771107	0.8650407	1	1901	tags=33%, list=17%, signal=39%
MARIADASON_RESPONSE_TO_CURCUMIN_SULINDAC_5	MARIADASON_RESPONSE_TO_CURCUMIN_SULINDAC_5		17	-0.34887475	-1.0792964	0.35546038	0.8644437	1	3254	tags=41%, list=29%, signal=58%
MITSIADES_RESPONSE_TO_APLIDIN_UP	MITSIADES_RESPONSE_TO_APLIDIN_UP		258	-0.2750169	-1.0791517	0.33539096	0.8639112	1	2354	tags=24%, list=21%, signal=30%
KIM_WT1_TARGETS_12HR_DN	KIM_WT1_TARGETS_12HR_DN		123	-0.294553	-1.0788596	0.35238096	0.86376	1	2905	tags=28%, list=26%, signal=38%
CROONQUIST_NRAS_VS_STROMAL_STIMULATION_UP	CROONQUIST_NRAS_VS_STROMAL_STIMULATION_UP		22	-0.44739318	-1.0786841	0.3908046	0.8632845	1	3992	tags=45%, list=36%, signal=70%
DELACROIX_RARG_BOUND_MEF	DELACROIX_RARG_BOUND_MEF		239	-0.2979646	-1.0778234	0.36489153	0.86476207	1	2189	tags=23%, list=20%, signal=29%
AMIT_EGF_RESPONSE_240_HELA	AMIT_EGF_RESPONSE_240_HELA		41	-0.3202717	-1.0777726	0.3409091	0.86398953	1	3749	tags=41%, list=33%, signal=62%
REACTOME_MAP_KINASE_ACTIVATION_IN_TLR_CASCADE	REACTOME_MAP_KINASE_ACTIVATION_IN_TLR_CASCADE		27	-0.3453118	-1.0775734	0.384	0.8636459	1	1844	tags=19%, list=16%, signal=22%
KEGG_BLADDER_CANCER	KEGG_BLADDER_CANCER		19	-0.37549123	-1.0774354	0.37957612	0.8631438	1	4042	tags=47%, list=36%, signal=74%
GARCIA_TARGETS_OF_FLI1_AND_DAX1_UP	GARCIA_TARGETS_OF_FLI1_AND_DAX1_UP		25	-0.3902008	-1.0773754	0.35080644	0.8624091	1	3679	tags=44%, list=33%, signal=65%
RIZKI_TUMOR_INVASIVENESS_3D_DN	RIZKI_TUMOR_INVASIVENESS_3D_DN		171	-0.28312314	-1.0768341	0.36223507	0.8629942	1	3714	tags=40%, list=33%, signal=59%
BYSTRYKH_HEMATOPOIESIS_STEM_CELL_SCP2_QTL_TRANS	BYSTRYKH_HEMATOPOIESIS_STEM_CELL_SCP2_QTL_TRANS		18	-0.40204075	-1.0767558	0.3713768	0.86232805	1	3451	tags=61%, list=31%, signal=88%
REACTOME_INTEGRATION_OF_ENERGY_METABOLISM	REACTOME_INTEGRATION_OF_ENERGY_METABOLISM		76	-0.3149235	-1.0762677	0.36654136	0.86283314	1	1610	tags=21%, list=14%, signal=24%
MIPS_PA700_COMPLEX	MIPS_PA700_COMPLEX		17	-0.39224452	-1.0759641	0.38603696	0.86286974	1	6645	tags=82%, list=59%, signal=202%
UDAYAKUMAR_MED1_TARGETS_DN	UDAYAKUMAR_MED1_TARGETS_DN		145	-0.29399064	-1.0756054	0.3475728	0.86299175	1	2375	tags=29%, list=21%, signal=36%
FRASOR_RESPONSE_TO_ESTRADIOL_DN	FRASOR_RESPONSE_TO_ESTRADIOL_DN		50	-0.35585567	-1.0755972	0.33714285	0.86210847	1	1682	tags=24%, list=15%, signal=28%
REACTOME_CELL_CELL_JUNCTION_ORGANIZATION	REACTOME_CELL_CELL_JUNCTION_ORGANIZATION		41	-0.37703475	-1.0750608	0.36842105	0.8628104	1	1669	tags=27%, list=15%, signal=31%
BOYAULT_LIVER_CANCER_SUBCLASS_G123_DN	BOYAULT_LIVER_CANCER_SUBCLASS_G123_DN		34	-0.41046783	-1.0750433	0.3605313	0.8619491	1	2337	tags=41%, list=21%, signal=52%
MATZUK_MEIOTIC_AND_DNA_REPAIR	MATZUK_MEIOTIC_AND_DNA_REPAIR		26	-0.35447317	-1.0750389	0.35785288	0.86104685	1	1255	tags=27%, list=11%, signal=30%
GRADE_COLON_CANCER_DN	GRADE_COLON_CANCER_DN		15	-0.42574662	-1.0748873	0.37664783	0.8605709	1	2260	tags=27%, list=20%, signal=33%
REACTOME_P53_DEPENDENT_G1_DNA_DAMAGE_RESPONSE	REACTOME_P53_DEPENDENT_G1_DNA_DAMAGE_RESPONSE		39	-0.33196285	-1.0748322	0.37601626	0.8597915	1	6645	tags=74%, list=59%, signal=182%
WEST_ADRENOCORTICAL_TUMOR_DN	WEST_ADRENOCORTICAL_TUMOR_DN		341	-0.3287712	-1.0747126	0.3575526	0.8592111	1	1561	tags=23%, list=14%, signal=26%
BOYAULT_LIVER_CANCER_SUBCLASS_G6_UP	BOYAULT_LIVER_CANCER_SUBCLASS_G6_UP		42	-0.36297393	-1.0742995	0.3738657	0.85945916	1	3406	tags=43%, list=30%, signal=61%
FORTSCHEGGER_PHF8_TARGETS_DN	FORTSCHEGGER_PHF8_TARGETS_DN		397	-0.2654352	-1.074039	0.3510204	0.8592386	1	2902	tags=28%, list=26%, signal=36%
MCCLUNG_DELTA_FOSB_TARGETS_8WK	MCCLUNG_DELTA_FOSB_TARGETS_8WK		31	-0.35325217	-1.073255	0.38212928	0.86043304	1	2536	tags=32%, list=23%, signal=42%
LIM_MAMMARY_LUMINAL_MATURE_UP	LIM_MAMMARY_LUMINAL_MATURE_UP		65	-0.3549957	-1.0728325	0.34848484	0.8607868	1	1445	tags=25%, list=13%, signal=28%
WANG_MLL_TARGETS	WANG_MLL_TARGETS		181	-0.38497707	-1.0727494	0.37571156	0.8601245	1	2718	tags=40%, list=24%, signal=52%
REACTOME_MYD88_MAL_CASCADE_INITIATED_ON_PLASMA_MEMBRANE	REACTOME_MYD88_MAL_CASCADE_INITIATED_ON_PLASMA_MEMBRANE		43	-0.31697744	-1.072702	0.374502	0.8593812	1	2151	tags=21%, list=19%, signal=26%
LINDGREN_BLADDER_CANCER_WITH_LOH_IN_CHR9Q	LINDGREN_BLADDER_CANCER_WITH_LOH_IN_CHR9Q		62	-0.25747633	-1.0725777	0.3778626	0.85881877	1	5229	tags=50%, list=47%, signal=93%
PID_FCER1PATHWAY	PID_FCER1PATHWAY		39	-0.3746527	-1.0710567	0.39328063	0.86215216	1	2284	tags=28%, list=20%, signal=35%
FARMER_BREAST_CANCER_BASAL_VS_LULMINAL	FARMER_BREAST_CANCER_BASAL_VS_LULMINAL		191	-0.28872356	-1.0710155	0.3026316	0.8613616	1	2638	tags=31%, list=24%, signal=40%
BRUECKNER_TARGETS_OF_MIRLET7A3_UP	BRUECKNER_TARGETS_OF_MIRLET7A3_UP		66	-0.33476692	-1.070723	0.3488372	0.86127657	1	3480	tags=44%, list=31%, signal=63%
SNIJDERS_AMPLIFIED_IN_HEAD_AND_NECK_TUMORS	SNIJDERS_AMPLIFIED_IN_HEAD_AND_NECK_TUMORS		21	-0.38121903	-1.0707164	0.36627907	0.86039156	1	3583	tags=57%, list=32%, signal=84%
PILON_KLF1_TARGETS_UP	PILON_KLF1_TARGETS_UP		279	-0.31446522	-1.0706112	0.37184116	0.8597803	1	2157	tags=29%, list=19%, signal=35%
REACTOME_SIGNALLING_TO_RAS	REACTOME_SIGNALLING_TO_RAS		18	-0.35161486	-1.0701789	0.40075615	0.86006796	1	6045	tags=72%, list=54%, signal=157%
NIELSEN_GIST	NIELSEN_GIST		46	-0.31859985	-1.0698652	0.3716475	0.8601076	1	2654	tags=28%, list=24%, signal=37%
MA_PITUITARY_FETAL_VS_ADULT_UP	MA_PITUITARY_FETAL_VS_ADULT_UP		17	-0.3770596	-1.0696379	0.3745247	0.85985714	1	4527	tags=53%, list=40%, signal=89%
VART_KSHV_INFECTION_ANGIOGENIC_MARKERS_UP	VART_KSHV_INFECTION_ANGIOGENIC_MARKERS_UP		121	-0.38581347	-1.0690095	0.37186897	0.86071205	1	1614	tags=30%, list=14%, signal=34%
KEGG_ENDOCYTOSIS	KEGG_ENDOCYTOSIS		99	-0.27855924	-1.0687317	0.36223507	0.8606092	1	1232	tags=12%, list=11%, signal=13%
SMITH_TERT_TARGETS_UP	SMITH_TERT_TARGETS_UP		94	-0.26761085	-1.0686449	0.35077518	0.85993874	1	3769	tags=40%, list=34%, signal=60%
CHIANG_LIVER_CANCER_SUBCLASS_UNANNOTATED_DN	CHIANG_LIVER_CANCER_SUBCLASS_UNANNOTATED_DN		125	-0.28329328	-1.0685625	0.39014372	0.8592711	1	5158	tags=53%, list=46%, signal=97%
VERHAAK_GLIOBLASTOMA_CLASSICAL	VERHAAK_GLIOBLASTOMA_CLASSICAL		108	-0.31705314	-1.0685127	0.34666666	0.85852736	1	3528	tags=41%, list=32%, signal=59%
DUTERTRE_ESTRADIOL_RESPONSE_24HR_DN	DUTERTRE_ESTRADIOL_RESPONSE_24HR_DN		264	-0.308559	-1.068129	0.3806706	0.85877186	1	3113	tags=34%, list=28%, signal=46%
WESTON_VEGFA_TARGETS_12HR	WESTON_VEGFA_TARGETS_12HR		29	-0.45482758	-1.0679884	0.37667304	0.8582645	1	1222	tags=31%, list=11%, signal=35%
LANDIS_ERBB2_BREAST_TUMORS_324_UP	LANDIS_ERBB2_BREAST_TUMORS_324_UP		106	-0.39632106	-1.0678157	0.3972056	0.8578793	1	2369	tags=31%, list=21%, signal=39%
PUJANA_XPRSS_INT_NETWORK	PUJANA_XPRSS_INT_NETWORK		105	-0.34636256	-1.0674603	0.414	0.85799146	1	4886	tags=47%, list=44%, signal=82%
VECCHI_GASTRIC_CANCER_EARLY_DN	VECCHI_GASTRIC_CANCER_EARLY_DN		189	-0.37299824	-1.0674284	0.3499079	0.85719955	1	3075	tags=41%, list=27%, signal=55%
STARK_HYPPOCAMPUS_22Q11_DELETION_UP	STARK_HYPPOCAMPUS_22Q11_DELETION_UP		23	-0.3892269	-1.0669936	0.38212928	0.8575248	1	3503	tags=43%, list=31%, signal=63%
BERENJENO_ROCK_SIGNALING_NOT_VIA_RHOA_DN	BERENJENO_ROCK_SIGNALING_NOT_VIA_RHOA_DN		32	-0.37373024	-1.0664189	0.38878143	0.858193	1	3254	tags=41%, list=29%, signal=57%
REACTOME_MAPK_TARGETS_NUCLEAR_EVENTS_MEDIATED_BY_MAP_KINASES	REACTOME_MAPK_TARGETS_NUCLEAR_EVENTS_MEDIATED_BY_MAP_KINASES		18	-0.3882157	-1.065755	0.39078155	0.85932195	1	1844	tags=22%, list=16%, signal=27%
PID_FOXOPATHWAY	PID_FOXOPATHWAY		30	-0.3201696	-1.06525	0.3547718	0.85985124	1	3943	tags=50%, list=35%, signal=77%
HOWLIN_CITED1_TARGETS_1_UP	HOWLIN_CITED1_TARGETS_1_UP		22	-0.3875404	-1.0652052	0.36531365	0.8590979	1	2858	tags=36%, list=26%, signal=49%
NEMETH_INFLAMMATORY_RESPONSE_LPS_DN	NEMETH_INFLAMMATORY_RESPONSE_LPS_DN		25	-0.3692766	-1.0649319	0.36608863	0.8590022	1	1643	tags=24%, list=15%, signal=28%
NAKAMURA_ADIPOGENESIS_LATE_DN	NAKAMURA_ADIPOGENESIS_LATE_DN		29	-0.44855723	-1.0647321	0.38446602	0.8586366	1	2370	tags=38%, list=21%, signal=48%
REACTOME_METABOLISM_OF_CARBOHYDRATES	REACTOME_METABOLISM_OF_CARBOHYDRATES		152	-0.2932588	-1.0647098	0.36812145	0.8578255	1	2993	tags=34%, list=27%, signal=45%
PID_HNF3APATHWAY	PID_HNF3APATHWAY		23	-0.3899785	-1.0644585	0.36832413	0.8576675	1	234	tags=13%, list=2%, signal=13%
CHEN_HOXA5_TARGETS_9HR_DN	CHEN_HOXA5_TARGETS_9HR_DN		29	-0.35021594	-1.062962	0.3916501	0.8609522	1	2393	tags=28%, list=21%, signal=35%
AMUNDSON_RESPONSE_TO_ARSENITE	AMUNDSON_RESPONSE_TO_ARSENITE		133	-0.25746992	-1.06277	0.3717694	0.86060107	1	4793	tags=44%, list=43%, signal=77%
RHODES_CANCER_META_SIGNATURE	RHODES_CANCER_META_SIGNATURE		42	-0.28113377	-1.0624596	0.3870293	0.8605639	1	2875	tags=24%, list=26%, signal=32%
REN_ALVEOLAR_RHABDOMYOSARCOMA_UP	REN_ALVEOLAR_RHABDOMYOSARCOMA_UP		56	-0.39945248	-1.0615342	0.375969	0.86214787	1	1829	tags=30%, list=16%, signal=36%
VANTVEER_BREAST_CANCER_BRCA1_UP	VANTVEER_BREAST_CANCER_BRCA1_UP		19	-0.3523901	-1.0612937	0.36523438	0.8619307	1	3552	tags=42%, list=32%, signal=62%
PUJANA_BRCA2_PCC_NETWORK	PUJANA_BRCA2_PCC_NETWORK		256	-0.30120763	-1.0606846	0.40079364	0.86280215	1	3829	tags=35%, list=34%, signal=52%
SCHUHMACHER_MYC_TARGETS_UP	SCHUHMACHER_MYC_TARGETS_UP		54	-0.30773902	-1.0603892	0.3910387	0.8627236	1	4542	tags=43%, list=41%, signal=71%
WANG_CLIM2_TARGETS_DN	WANG_CLIM2_TARGETS_DN		109	-0.25835118	-1.0602748	0.3815261	0.86221576	1	4787	tags=42%, list=43%, signal=73%
NUYTTEN_NIPP1_TARGETS_DN	NUYTTEN_NIPP1_TARGETS_DN		443	-0.2518608	-1.0599065	0.33911368	0.86236143	1	3255	tags=30%, list=29%, signal=41%
REACTOME_SIGNALING_BY_EGFR_IN_CANCER	REACTOME_SIGNALING_BY_EGFR_IN_CANCER		68	-0.27617073	-1.0593973	0.39	0.86288655	1	2949	tags=26%, list=26%, signal=36%
FLECHNER_PBL_KIDNEY_TRANSPLANT_REJECTED_VS_OK_DN	FLECHNER_PBL_KIDNEY_TRANSPLANT_REJECTED_VS_OK_DN		32	-0.29819483	-1.0590172	0.36811024	0.8631537	1	3826	tags=38%, list=34%, signal=57%
VECCHI_GASTRIC_CANCER_ADVANCED_VS_EARLY_UP	VECCHI_GASTRIC_CANCER_ADVANCED_VS_EARLY_UP		108	-0.42877644	-1.0589586	0.41050583	0.8624347	1	3025	tags=46%, list=27%, signal=63%
REACTOME_DESTABILIZATION_OF_MRNA_BY_AUF1_HNRNP_D0	REACTOME_DESTABILIZATION_OF_MRNA_BY_AUF1_HNRNP_D0		37	-0.3270146	-1.0584607	0.41883767	0.86282325	1	6645	tags=73%, list=59%, signal=179%
ZHAN_VARIABLE_EARLY_DIFFERENTIATION_GENES_DN	ZHAN_VARIABLE_EARLY_DIFFERENTIATION_GENES_DN		22	-0.322868	-1.0583069	0.38526314	0.86236465	1	4653	tags=64%, list=42%, signal=109%
PID_SYNDECAN_2_PATHWAY	PID_SYNDECAN_2_PATHWAY		17	-0.4076032	-1.058217	0.38941398	0.8617544	1	1142	tags=29%, list=10%, signal=33%
IVANOVA_HEMATOPOIESIS_INTERMEDIATE_PROGENITOR	IVANOVA_HEMATOPOIESIS_INTERMEDIATE_PROGENITOR		79	-0.2612628	-1.0582082	0.3959596	0.86092603	1	5000	tags=57%, list=45%, signal=102%
GAJATE_RESPONSE_TO_TRABECTEDIN_UP	GAJATE_RESPONSE_TO_TRABECTEDIN_UP		41	-0.37832633	-1.0580513	0.37721023	0.8604575	1	2351	tags=29%, list=21%, signal=37%
BOQUEST_STEM_CELL_UP	BOQUEST_STEM_CELL_UP		171	-0.44076824	-1.0579873	0.39805827	0.85974413	1	2781	tags=45%, list=25%, signal=59%
ASTON_MAJOR_DEPRESSIVE_DISORDER_DN	ASTON_MAJOR_DEPRESSIVE_DISORDER_DN		106	-0.2803077	-1.0571123	0.3478261	0.86136436	1	2349	tags=24%, list=21%, signal=30%
KONDO_EZH2_TARGETS	KONDO_EZH2_TARGETS		135	-0.3391192	-1.0570966	0.37269372	0.8605465	1	2007	tags=27%, list=18%, signal=33%
NAKAMURA_ADIPOGENESIS_LATE_UP	NAKAMURA_ADIPOGENESIS_LATE_UP		64	-0.33704245	-1.0570792	0.3957115	0.8597297	1	1673	tags=23%, list=15%, signal=27%
YANG_MUC2_TARGETS_DUODENUM_3MO_DN	YANG_MUC2_TARGETS_DUODENUM_3MO_DN		15	-0.4432901	-1.0569147	0.39171374	0.8593592	1	2994	tags=40%, list=27%, signal=55%
HEDENFALK_BREAST_CANCER_BRCA1_VS_BRCA2	HEDENFALK_BREAST_CANCER_BRCA1_VS_BRCA2		103	-0.26626694	-1.056895	0.39175257	0.8585777	1	3941	tags=36%, list=35%, signal=55%
KYNG_DNA_DAMAGE_BY_GAMMA_AND_UV_RADIATION	KYNG_DNA_DAMAGE_BY_GAMMA_AND_UV_RADIATION		56	-0.31899393	-1.0568286	0.3874046	0.8578894	1	2370	tags=30%, list=21%, signal=38%
SENESE_HDAC3_TARGETS_UP	SENESE_HDAC3_TARGETS_UP		261	-0.2977121	-1.0566062	0.3853755	0.85763884	1	1800	tags=21%, list=16%, signal=25%
MANALO_HYPOXIA_UP	MANALO_HYPOXIA_UP		128	-0.361768	-1.056473	0.407767	0.85714984	1	3086	tags=35%, list=28%, signal=48%
REACTOME_BOTULINUM_NEUROTOXICITY	REACTOME_BOTULINUM_NEUROTOXICITY		15	-0.40589175	-1.0562913	0.40613025	0.8567287	1	1909	tags=27%, list=17%, signal=32%
LEE_INTRATHYMIC_T_PROGENITOR	LEE_INTRATHYMIC_T_PROGENITOR		15	-0.42945296	-1.056283	0.40977442	0.8559122	1	1465	tags=20%, list=13%, signal=23%
REACTOME_CDK_MEDIATED_PHOSPHORYLATION_AND_REMOVAL_OF_CDC6	REACTOME_CDK_MEDIATED_PHOSPHORYLATION_AND_REMOVAL_OF_CDC6		38	-0.32670707	-1.0555573	0.41434264	0.85715187	1	6669	tags=74%, list=60%, signal=182%
PID_TELOMERASEPATHWAY	PID_TELOMERASEPATHWAY		34	-0.33859658	-1.0553752	0.41614908	0.85678566	1	5392	tags=62%, list=48%, signal=119%
IZADPANAH_STEM_CELL_ADIPOSE_VS_BONE_UP	IZADPANAH_STEM_CELL_ADIPOSE_VS_BONE_UP		75	-0.3395188	-1.0551672	0.392233	0.85650367	1	2892	tags=32%, list=26%, signal=43%
IVANOVA_HEMATOPOIESIS_STEM_CELL_LONG_TERM	IVANOVA_HEMATOPOIESIS_STEM_CELL_LONG_TERM		152	-0.30823362	-1.0550133	0.38432837	0.856091	1	2932	tags=31%, list=26%, signal=41%
CHIANG_LIVER_CANCER_SUBCLASS_CTNNB1_DN	CHIANG_LIVER_CANCER_SUBCLASS_CTNNB1_DN		105	-0.38250417	-1.0549666	0.3946869	0.85538554	1	1139	tags=24%, list=10%, signal=26%
REACTOME_SIGNALING_BY_ERBB2	REACTOME_SIGNALING_BY_ERBB2		53	-0.28459337	-1.0547886	0.37764934	0.8550406	1	2685	tags=28%, list=24%, signal=37%
KEGG_APOPTOSIS	KEGG_APOPTOSIS		43	-0.31051606	-1.0543929	0.37625754	0.8553137	1	4166	tags=44%, list=37%, signal=70%
LINDGREN_BLADDER_CANCER_CLUSTER_3_UP	LINDGREN_BLADDER_CANCER_CLUSTER_3_UP		189	-0.28601512	-1.054158	0.39243028	0.85516846	1	3718	tags=37%, list=33%, signal=54%
VERHAAK_GLIOBLASTOMA_MESENCHYMAL	VERHAAK_GLIOBLASTOMA_MESENCHYMAL		135	-0.2638575	-1.0541317	0.3804143	0.8543927	1	3395	tags=33%, list=30%, signal=46%
KEGG_REGULATION_OF_ACTIN_CYTOSKELETON	KEGG_REGULATION_OF_ACTIN_CYTOSKELETON		137	-0.29498088	-1.0540352	0.37847868	0.85380733	1	3325	tags=31%, list=30%, signal=44%
CHEMNITZ_RESPONSE_TO_PROSTAGLANDIN_E2_UP	CHEMNITZ_RESPONSE_TO_PROSTAGLANDIN_E2_UP		76	-0.32090563	-1.0538822	0.4097363	0.8534265	1	4825	tags=46%, list=43%, signal=80%
REACTOME_SIGNALING_BY_SCF_KIT	REACTOME_SIGNALING_BY_SCF_KIT		43	-0.30085942	-1.0533766	0.3768116	0.8539952	1	2949	tags=33%, list=26%, signal=44%
LEE_AGING_MUSCLE_UP	LEE_AGING_MUSCLE_UP		32	-0.3682359	-1.0533557	0.38910505	0.85320455	1	1078	tags=22%, list=10%, signal=24%
REACTOME_DOWNSTREAM_SIGNAL_TRANSDUCTION	REACTOME_DOWNSTREAM_SIGNAL_TRANSDUCTION		55	-0.28583625	-1.0526421	0.37884617	0.85430276	1	5200	tags=56%, list=46%, signal=105%
CUI_TCF21_TARGETS_2_UP	CUI_TCF21_TARGETS_2_UP		246	-0.2979693	-1.052578	0.37695312	0.8536776	1	3119	tags=30%, list=28%, signal=41%
BUYTAERT_PHOTODYNAMIC_THERAPY_STRESS_UP	BUYTAERT_PHOTODYNAMIC_THERAPY_STRESS_UP		427	-0.25690886	-1.051939	0.37007874	0.85461795	1	3325	tags=31%, list=30%, signal=42%
TOYOTA_TARGETS_OF_MIR34B_AND_MIR34C	TOYOTA_TARGETS_OF_MIR34B_AND_MIR34C		190	-0.27677366	-1.0512738	0.39520958	0.8556311	1	3196	tags=31%, list=29%, signal=42%
MODY_HIPPOCAMPUS_PRENATAL	MODY_HIPPOCAMPUS_PRENATAL		30	-0.30201203	-1.051132	0.39271256	0.8552041	1	5505	tags=57%, list=49%, signal=111%
CUI_TCF21_TARGETS_UP	CUI_TCF21_TARGETS_UP		22	-0.4851567	-1.050828	0.41967872	0.8551587	1	3025	tags=55%, list=27%, signal=75%
PID_HIF2PATHWAY	PID_HIF2PATHWAY		23	-0.36534622	-1.0507603	0.40077072	0.8545228	1	2544	tags=30%, list=23%, signal=39%
LANG_MYB_FAMILY_TARGETS	LANG_MYB_FAMILY_TARGETS		20	-0.35216153	-1.0507584	0.42544731	0.8536992	1	4330	tags=55%, list=39%, signal=90%
LI_PROSTATE_CANCER_EPIGENETIC	LI_PROSTATE_CANCER_EPIGENETIC		16	-0.445155	-1.0505847	0.41568628	0.8533671	1	1677	tags=31%, list=15%, signal=37%
PID_INTEGRIN1_PATHWAY	PID_INTEGRIN1_PATHWAY		48	-0.44508046	-1.0505446	0.42504743	0.85266113	1	2479	tags=42%, list=22%, signal=53%
DASU_IL6_SIGNALING_UP	DASU_IL6_SIGNALING_UP		36	-0.39972067	-1.0501868	0.41632652	0.8527633	1	2670	tags=36%, list=24%, signal=47%
PLASARI_NFIC_TARGETS_BASAL_UP	PLASARI_NFIC_TARGETS_BASAL_UP		17	-0.4566946	-1.0497224	0.38989168	0.85324144	1	2150	tags=35%, list=19%, signal=44%
WANG_CLASSIC_ADIPOGENIC_TARGETS_OF_PPARG	WANG_CLASSIC_ADIPOGENIC_TARGETS_OF_PPARG		21	-0.475689	-1.0491363	0.44486693	0.85404485	1	2960	tags=38%, list=26%, signal=52%
LANDIS_ERBB2_BREAST_TUMORS_324_DN	LANDIS_ERBB2_BREAST_TUMORS_324_DN		113	-0.41443193	-1.0488544	0.44335938	0.8539912	1	3443	tags=50%, list=31%, signal=72%
DACOSTA_UV_RESPONSE_VIA_ERCC3_TTD_UP	DACOSTA_UV_RESPONSE_VIA_ERCC3_TTD_UP		42	-0.294049	-1.0486999	0.4	0.8536126	1	4042	tags=33%, list=36%, signal=52%
DORN_ADENOVIRUS_INFECTION_12HR_DN	DORN_ADENOVIRUS_INFECTION_12HR_DN		23	-0.34441024	-1.0479085	0.3976143	0.8550038	1	1653	tags=17%, list=15%, signal=20%
REACTOME_PYRUVATE_METABOLISM_AND_CITRIC_ACID_TCA_CYCLE	REACTOME_PYRUVATE_METABOLISM_AND_CITRIC_ACID_TCA_CYCLE		31	-0.32656088	-1.0471143	0.41717792	0.85630196	1	4231	tags=55%, list=38%, signal=88%
SCHLOSSER_SERUM_RESPONSE_UP	SCHLOSSER_SERUM_RESPONSE_UP		77	-0.27137583	-1.0465364	0.39365673	0.85709554	1	4234	tags=43%, list=38%, signal=68%
BROWNE_HCMV_INFECTION_48HR_DN	BROWNE_HCMV_INFECTION_48HR_DN		277	-0.28945565	-1.0463023	0.3844697	0.8569167	1	2714	tags=28%, list=24%, signal=36%
REACTOME_GLYCOLYSIS	REACTOME_GLYCOLYSIS		18	-0.41226232	-1.045565	0.41618496	0.8581616	1	2423	tags=33%, list=22%, signal=42%
MARSON_FOXP3_TARGETS_DN	MARSON_FOXP3_TARGETS_DN		31	-0.3648816	-1.0453459	0.4011407	0.85793453	1	2086	tags=29%, list=19%, signal=36%
WINTER_HYPOXIA_DN	WINTER_HYPOXIA_DN		24	-0.51128966	-1.0446748	0.46124032	0.8589072	1	2046	tags=38%, list=18%, signal=46%
TOMLINS_PROSTATE_CANCER_DN	TOMLINS_PROSTATE_CANCER_DN		19	-0.46167952	-1.044551	0.4019802	0.85845625	1	3814	tags=47%, list=34%, signal=72%
YAO_TEMPORAL_RESPONSE_TO_PROGESTERONE_CLUSTER_6	YAO_TEMPORAL_RESPONSE_TO_PROGESTERONE_CLUSTER_6		50	-0.38271725	-1.0444667	0.3909465	0.8578409	1	2051	tags=30%, list=18%, signal=37%
HANN_RESISTANCE_TO_BCL2_INHIBITOR_DN	HANN_RESISTANCE_TO_BCL2_INHIBITOR_DN		31	-0.3610369	-1.0437295	0.41796875	0.8591607	1	1700	tags=26%, list=15%, signal=30%
GROSS_HYPOXIA_VIA_HIF1A_UP	GROSS_HYPOXIA_VIA_HIF1A_UP		43	-0.29760444	-1.043472	0.3894325	0.8590581	1	1919	tags=19%, list=17%, signal=22%
REACTOME_SPHINGOLIPID_METABOLISM	REACTOME_SPHINGOLIPID_METABOLISM		34	-0.34287307	-1.0431639	0.43126178	0.859036	1	4294	tags=38%, list=38%, signal=62%
REACTOME_SCFSKP2_MEDIATED_DEGRADATION_OF_P27_P21	REACTOME_SCFSKP2_MEDIATED_DEGRADATION_OF_P27_P21		43	-0.3164282	-1.0430701	0.40756303	0.8584817	1	6645	tags=72%, list=59%, signal=177%
ROVERSI_GLIOMA_COPY_NUMBER_DN	ROVERSI_GLIOMA_COPY_NUMBER_DN		35	-0.3195546	-1.0429876	0.40748033	0.85791796	1	3127	tags=37%, list=28%, signal=51%
GRUETZMANN_PANCREATIC_CANCER_DN	GRUETZMANN_PANCREATIC_CANCER_DN		150	-0.2745604	-1.0429734	0.38764045	0.85714036	1	2781	tags=27%, list=25%, signal=36%
MMS_MOUSE_LYMPH_HIGH_4HRS_UP	MMS_MOUSE_LYMPH_HIGH_4HRS_UP		31	-0.3453792	-1.0429096	0.42827004	0.85650843	1	2058	tags=23%, list=18%, signal=28%
PID_NOTCH_PATHWAY	PID_NOTCH_PATHWAY		40	-0.33323222	-1.042175	0.41965973	0.8577501	1	3605	tags=40%, list=32%, signal=59%
MARCHINI_TRABECTEDIN_RESISTANCE_DN	MARCHINI_TRABECTEDIN_RESISTANCE_DN		35	-0.38913247	-1.0419024	0.43055555	0.8576357	1	2370	tags=31%, list=21%, signal=40%
YOSHIMURA_MAPK8_TARGETS_DN	YOSHIMURA_MAPK8_TARGETS_DN		241	-0.26481506	-1.0413243	0.3761996	0.85831654	1	3178	tags=31%, list=28%, signal=42%
PID_E2F_PATHWAY	PID_E2F_PATHWAY		41	-0.33856785	-1.0394921	0.41751528	0.86241156	1	4841	tags=51%, list=43%, signal=90%
WEIGEL_OXIDATIVE_STRESS_BY_HNE_AND_TBH	WEIGEL_OXIDATIVE_STRESS_BY_HNE_AND_TBH		40	-0.29590973	-1.0394627	0.40853658	0.86166114	1	1592	tags=18%, list=14%, signal=20%
REACTOME_AUTODEGRADATION_OF_THE_E3_UBIQUITIN_LIGASE_COP1	REACTOME_AUTODEGRADATION_OF_THE_E3_UBIQUITIN_LIGASE_COP1		36	-0.3245997	-1.0394481	0.43141153	0.8608914	1	6645	tags=72%, list=59%, signal=177%
BIOCARTA_P38MAPK_PATHWAY	BIOCARTA_P38MAPK_PATHWAY		26	-0.34948888	-1.0393374	0.41119692	0.86041576	1	4492	tags=58%, list=40%, signal=96%
MIPS_RNA_POLYMERASE_II	MIPS_RNA_POLYMERASE_II		15	-0.36804292	-1.0391454	0.42430705	0.8600941	1	4587	tags=47%, list=41%, signal=79%
NIELSEN_LIPOSARCOMA_UP	NIELSEN_LIPOSARCOMA_UP		15	-0.4759452	-1.0389531	0.42401502	0.8598403	1	710	tags=27%, list=6%, signal=28%
SHEPARD_BMYB_MORPHOLINO_DN	SHEPARD_BMYB_MORPHOLINO_DN		122	-0.3109493	-1.0388305	0.3847619	0.859363	1	2443	tags=28%, list=22%, signal=35%
GROSS_HYPOXIA_VIA_ELK3_AND_HIF1A_DN	GROSS_HYPOXIA_VIA_ELK3_AND_HIF1A_DN		56	-0.29134205	-1.0387033	0.42063493	0.85891056	1	4143	tags=45%, list=37%, signal=71%
JAZAERI_BREAST_CANCER_BRCA1_VS_BRCA2_UP	JAZAERI_BREAST_CANCER_BRCA1_VS_BRCA2_UP		35	-0.30475837	-1.038639	0.3968254	0.85828656	1	3600	tags=37%, list=32%, signal=55%
RICKMAN_TUMOR_DIFFERENTIATED_MODERATELY_VS_POORLY_UP	RICKMAN_TUMOR_DIFFERENTIATED_MODERATELY_VS_POORLY_UP		66	-0.33787748	-1.0384389	0.4215886	0.8580258	1	2079	tags=24%, list=19%, signal=30%
KYNG_RESPONSE_TO_H2O2_VIA_ERCC6	KYNG_RESPONSE_TO_H2O2_VIA_ERCC6		15	-0.36879352	-1.0382445	0.40357852	0.8577814	1	3821	tags=40%, list=34%, signal=61%
KIM_WT1_TARGETS_8HR_DN	KIM_WT1_TARGETS_8HR_DN		78	-0.2872773	-1.0380024	0.36483932	0.85768586	1	2574	tags=28%, list=23%, signal=36%
ZHANG_TLX_TARGETS_36HR_DN	ZHANG_TLX_TARGETS_36HR_DN		107	-0.36854222	-1.0379474	0.46138212	0.857032	1	2875	tags=33%, list=26%, signal=44%
LABBE_TARGETS_OF_TGFB1_AND_WNT3A_UP	LABBE_TARGETS_OF_TGFB1_AND_WNT3A_UP		87	-0.35879135	-1.0377972	0.40515652	0.8566297	1	2543	tags=30%, list=23%, signal=38%
MORI_EMU_MYC_LYMPHOMA_BY_ONSET_TIME_UP	MORI_EMU_MYC_LYMPHOMA_BY_ONSET_TIME_UP		62	-0.28837556	-1.0374168	0.39278558	0.85688674	1	3903	tags=37%, list=35%, signal=57%
REACTOME_CDT1_ASSOCIATION_WITH_THE_CDC6_ORC_ORIGIN_COMPLEX	REACTOME_CDT1_ASSOCIATION_WITH_THE_CDC6_ORC_ORIGIN_COMPLEX		39	-0.32253554	-1.0372233	0.43346775	0.85658455	1	6669	tags=72%, list=60%, signal=177%
PID_FASPATHWAY	PID_FASPATHWAY		20	-0.32219464	-1.0367733	0.42973524	0.857011	1	3142	tags=30%, list=28%, signal=42%
ENGELMANN_CANCER_PROGENITORS_UP	ENGELMANN_CANCER_PROGENITORS_UP		34	-0.36789393	-1.0362334	0.40891472	0.8575901	1	3793	tags=47%, list=34%, signal=71%
REACTOME_TRIGLYCERIDE_BIOSYNTHESIS	REACTOME_TRIGLYCERIDE_BIOSYNTHESIS		17	-0.41270927	-1.035341	0.42509362	0.8591049	1	3048	tags=47%, list=27%, signal=65%
TERAMOTO_OPN_TARGETS_CLUSTER_6	TERAMOTO_OPN_TARGETS_CLUSTER_6		16	-0.44084677	-1.0353047	0.43762377	0.85841227	1	4003	tags=50%, list=36%, signal=78%
NAKAMURA_TUMOR_ZONE_PERIPHERAL_VS_CENTRAL_DN	NAKAMURA_TUMOR_ZONE_PERIPHERAL_VS_CENTRAL_DN		328	-0.2689794	-1.0352947	0.40313113	0.8576422	1	3589	tags=37%, list=32%, signal=53%
IGLESIAS_E2F_TARGETS_UP	IGLESIAS_E2F_TARGETS_UP		126	-0.37116632	-1.0350953	0.4431818	0.8574256	1	2490	tags=29%, list=22%, signal=37%
KEGG_STARCH_AND_SUCROSE_METABOLISM	KEGG_STARCH_AND_SUCROSE_METABOLISM		21	-0.39286473	-1.034993	0.42344046	0.85693586	1	3517	tags=52%, list=31%, signal=76%
GUILLAUMOND_KLF10_TARGETS_UP	GUILLAUMOND_KLF10_TARGETS_UP		39	-0.35008866	-1.0349101	0.40079364	0.8563484	1	1523	tags=28%, list=14%, signal=33%
CARD_MIR302A_TARGETS	CARD_MIR302A_TARGETS		45	-0.30391738	-1.0344366	0.3938849	0.85684144	1	3618	tags=44%, list=32%, signal=65%
MAGRANGEAS_MULTIPLE_MYELOMA_IGG_VS_IGA_UP	MAGRANGEAS_MULTIPLE_MYELOMA_IGG_VS_IGA_UP		17	-0.37044373	-1.0344268	0.39583334	0.8560812	1	2502	tags=35%, list=22%, signal=45%
RIZKI_TUMOR_INVASIVENESS_3D_UP	RIZKI_TUMOR_INVASIVENESS_3D_UP		126	-0.2772308	-1.0344255	0.4117647	0.8552958	1	3570	tags=37%, list=32%, signal=53%
ST_G_ALPHA_I_PATHWAY	ST_G_ALPHA_I_PATHWAY		21	-0.3497953	-1.0338715	0.41749504	0.85605973	1	2284	tags=33%, list=20%, signal=42%
PURBEY_TARGETS_OF_CTBP1_NOT_SATB1_DN	PURBEY_TARGETS_OF_CTBP1_NOT_SATB1_DN		246	-0.25656205	-1.0337912	0.39779004	0.8555175	1	3323	tags=31%, list=30%, signal=44%
SPIRA_SMOKERS_LUNG_CANCER_UP	SPIRA_SMOKERS_LUNG_CANCER_UP		24	-0.3773019	-1.0337892	0.41779497	0.8547425	1	1254	tags=25%, list=11%, signal=28%
CHIARETTI_T_ALL_REFRACTORY_TO_THERAPY	CHIARETTI_T_ALL_REFRACTORY_TO_THERAPY		20	-0.41558737	-1.0337229	0.4223485	0.85414004	1	2504	tags=30%, list=22%, signal=39%
LAU_APOPTOSIS_CDKN2A_UP	LAU_APOPTOSIS_CDKN2A_UP		36	-0.303876	-1.0336938	0.3846154	0.8534299	1	5000	tags=53%, list=45%, signal=95%
BIOCARTA_CXCR4_PATHWAY	BIOCARTA_CXCR4_PATHWAY		17	-0.37000117	-1.0331429	0.41437632	0.854094	1	337	tags=12%, list=3%, signal=12%
LEIN_OLIGODENDROCYTE_MARKERS	LEIN_OLIGODENDROCYTE_MARKERS		52	-0.32165766	-1.0325906	0.3847487	0.8546675	1	2892	tags=37%, list=26%, signal=49%
WANG_RESPONSE_TO_GSK3_INHIBITOR_SB216763_UP	WANG_RESPONSE_TO_GSK3_INHIBITOR_SB216763_UP		156	-0.30595163	-1.0325774	0.4081238	0.8539292	1	3915	tags=40%, list=35%, signal=60%
KEGG_LYSOSOME	KEGG_LYSOSOME		82	-0.2859458	-1.0325506	0.42716536	0.8532145	1	4035	tags=35%, list=36%, signal=55%
MOREIRA_RESPONSE_TO_TSA_UP	MOREIRA_RESPONSE_TO_TSA_UP		21	-0.34109128	-1.0323944	0.3882353	0.8528756	1	496	tags=10%, list=4%, signal=10%
CERVERA_SDHB_TARGETS_2	CERVERA_SDHB_TARGETS_2		74	-0.33694166	-1.032336	0.403255	0.85227096	1	1465	tags=23%, list=13%, signal=26%
REACTOME_NCAM1_INTERACTIONS	REACTOME_NCAM1_INTERACTIONS		31	-0.42849603	-1.0320905	0.42264152	0.85212135	1	2479	tags=42%, list=22%, signal=54%
KEGG_CALCIUM_SIGNALING_PATHWAY	KEGG_CALCIUM_SIGNALING_PATHWAY		117	-0.33337578	-1.0315129	0.42776737	0.8528179	1	2395	tags=29%, list=21%, signal=37%
KEGG_LONG_TERM_DEPRESSION	KEGG_LONG_TERM_DEPRESSION		41	-0.33141354	-1.031396	0.4055666	0.85231304	1	2536	tags=27%, list=23%, signal=35%
REACTOME_METABOLISM_OF_MRNA	REACTOME_METABOLISM_OF_MRNA		132	-0.23826472	-1.0311834	0.3996063	0.8521032	1	6212	tags=55%, list=55%, signal=123%
RUTELLA_RESPONSE_TO_CSF2RB_AND_IL4_UP	RUTELLA_RESPONSE_TO_CSF2RB_AND_IL4_UP		209	-0.29375473	-1.0311683	0.42270058	0.85135853	1	3518	tags=33%, list=31%, signal=47%
BORCZUK_MALIGNANT_MESOTHELIOMA_DN	BORCZUK_MALIGNANT_MESOTHELIOMA_DN		63	-0.3288698	-1.0306944	0.40194175	0.85188967	1	4206	tags=49%, list=38%, signal=78%
BRUINS_UVC_RESPONSE_VIA_TP53_GROUP_B	BRUINS_UVC_RESPONSE_VIA_TP53_GROUP_B		347	-0.27395305	-1.0302013	0.42395437	0.8525519	1	2479	tags=27%, list=22%, signal=33%
BOQUEST_STEM_CELL_DN	BOQUEST_STEM_CELL_DN		124	-0.34638128	-1.0297896	0.401487	0.85292625	1	1974	tags=26%, list=18%, signal=31%
GRESHOCK_CANCER_COPY_NUMBER_UP	GRESHOCK_CANCER_COPY_NUMBER_UP		198	-0.24330781	-1.0294864	0.42003852	0.8529731	1	1982	tags=18%, list=18%, signal=22%
RUTELLA_RESPONSE_TO_HGF_VS_CSF2RB_AND_IL4_DN	RUTELLA_RESPONSE_TO_HGF_VS_CSF2RB_AND_IL4_DN		149	-0.29501057	-1.0290332	0.41030535	0.853417	1	4016	tags=38%, list=36%, signal=58%
PLASARI_TGFB1_SIGNALING_VIA_NFIC_10HR_DN	PLASARI_TGFB1_SIGNALING_VIA_NFIC_10HR_DN		17	-0.463808	-1.0289868	0.4301887	0.8527443	1	2690	tags=47%, list=24%, signal=62%
MONNIER_POSTRADIATION_TUMOR_ESCAPE_UP	MONNIER_POSTRADIATION_TUMOR_ESCAPE_UP		194	-0.2502976	-1.0288777	0.3911368	0.8523005	1	3925	tags=39%, list=35%, signal=58%
KEGG_LEUKOCYTE_TRANSENDOTHELIAL_MIGRATION	KEGG_LEUKOCYTE_TRANSENDOTHELIAL_MIGRATION		85	-0.34562168	-1.0287277	0.4157088	0.8519307	1	2003	tags=24%, list=18%, signal=28%
BENPORATH_SOX2_TARGETS	BENPORATH_SOX2_TARGETS		392	-0.22438794	-1.0284978	0.41604477	0.8517573	1	4718	tags=42%, list=42%, signal=70%
SHEPARD_BMYB_TARGETS	SHEPARD_BMYB_TARGETS		38	-0.36690468	-1.0283909	0.39458415	0.85130054	1	1934	tags=24%, list=17%, signal=29%
STAMBOLSKY_RESPONSE_TO_VITAMIN_D3_UP	STAMBOLSKY_RESPONSE_TO_VITAMIN_D3_UP		47	-0.33307135	-1.0282338	0.388	0.8509717	1	2277	tags=26%, list=20%, signal=32%
SHIPP_DLBCL_CURED_VS_FATAL_DN	SHIPP_DLBCL_CURED_VS_FATAL_DN		26	-0.33315262	-1.0277113	0.42345923	0.8515848	1	1878	tags=23%, list=17%, signal=28%
STAMBOLSKY_TARGETS_OF_MUTATED_TP53_UP	STAMBOLSKY_TARGETS_OF_MUTATED_TP53_UP		26	-0.3247624	-1.0276533	0.41910332	0.85095763	1	2148	tags=27%, list=19%, signal=33%
ZHANG_BREAST_CANCER_PROGENITORS_DN	ZHANG_BREAST_CANCER_PROGENITORS_DN		84	-0.27815995	-1.0266759	0.42045453	0.85264444	1	4126	tags=44%, list=37%, signal=69%
ODONNELL_TARGETS_OF_MYC_AND_TFRC_UP	ODONNELL_TARGETS_OF_MYC_AND_TFRC_UP		40	-0.37447712	-1.026516	0.4265873	0.8522567	1	2375	tags=30%, list=21%, signal=38%
REACTOME_CYCLIN_E_ASSOCIATED_EVENTS_DURING_G1_S_TRANSITION_	REACTOME_CYCLIN_E_ASSOCIATED_EVENTS_DURING_G1_S_TRANSITION_		50	-0.29269984	-1.0263001	0.4057971	0.8521605	1	4806	tags=42%, list=43%, signal=73%
GRAESSMANN_RESPONSE_TO_MC_AND_SERUM_DEPRIVATION_DN	GRAESSMANN_RESPONSE_TO_MC_AND_SERUM_DEPRIVATION_DN		65	-0.29746124	-1.0253674	0.40377358	0.8537662	1	3557	tags=42%, list=32%, signal=61%
KEGG_MISMATCH_REPAIR	KEGG_MISMATCH_REPAIR		19	-0.40234777	-1.0252092	0.4627451	0.8534433	1	2738	tags=32%, list=24%, signal=42%
REACTOME_IRON_UPTAKE_AND_TRANSPORT	REACTOME_IRON_UPTAKE_AND_TRANSPORT		23	-0.3644834	-1.0249089	0.44238684	0.8534377	1	1259	tags=17%, list=11%, signal=20%
WANG_TUMOR_INVASIVENESS_DN	WANG_TUMOR_INVASIVENESS_DN		138	-0.25482166	-1.0247765	0.42942345	0.8530186	1	4474	tags=40%, list=40%, signal=66%
MULLIGHAN_MLL_SIGNATURE_1_UP	MULLIGHAN_MLL_SIGNATURE_1_UP		230	-0.25381547	-1.0244172	0.41412213	0.8532176	1	2738	tags=24%, list=24%, signal=32%
KEGG_AXON_GUIDANCE	KEGG_AXON_GUIDANCE		89	-0.3113468	-1.0241388	0.41453832	0.85321796	1	1510	tags=20%, list=13%, signal=23%
ASTON_MAJOR_DEPRESSIVE_DISORDER_UP	ASTON_MAJOR_DEPRESSIVE_DISORDER_UP		25	-0.34732822	-1.0240731	0.42054263	0.8526216	1	2095	tags=28%, list=19%, signal=34%
TOOKER_GEMCITABINE_RESISTANCE_DN	TOOKER_GEMCITABINE_RESISTANCE_DN		78	-0.27759847	-1.0240369	0.434	0.8519577	1	3119	tags=27%, list=28%, signal=37%
NUMATA_CSF3_SIGNALING_VIA_STAT3	NUMATA_CSF3_SIGNALING_VIA_STAT3		17	-0.38373706	-1.0239246	0.41308412	0.8515121	1	3582	tags=47%, list=32%, signal=69%
PID_ER_NONGENOMIC_PATHWAY	PID_ER_NONGENOMIC_PATHWAY		28	-0.33840865	-1.0238831	0.4117647	0.85087764	1	5158	tags=54%, list=46%, signal=99%
REACTOME_ASPARAGINE_N_LINKED_GLYCOSYLATION	REACTOME_ASPARAGINE_N_LINKED_GLYCOSYLATION		52	-0.27055344	-1.0226717	0.4407767	0.853315	1	5472	tags=62%, list=49%, signal=120%
MIPS_ALL_1_SUPERCOMPLEX	MIPS_ALL_1_SUPERCOMPLEX		16	-0.36186478	-1.02252	0.45661157	0.85298085	1	5411	tags=75%, list=48%, signal=145%
MAGRANGEAS_MULTIPLE_MYELOMA_IGLL_VS_IGLK_UP	MAGRANGEAS_MULTIPLE_MYELOMA_IGLL_VS_IGLK_UP		31	-0.3381424	-1.0223172	0.42239687	0.85272795	1	2181	tags=29%, list=19%, signal=36%
DEURIG_T_CELL_PROLYMPHOCYTIC_LEUKEMIA_UP	DEURIG_T_CELL_PROLYMPHOCYTIC_LEUKEMIA_UP		215	-0.24163109	-1.0221803	0.40267175	0.85233504	1	2826	tags=24%, list=25%, signal=31%
KLEIN_PRIMARY_EFFUSION_LYMPHOMA_UP	KLEIN_PRIMARY_EFFUSION_LYMPHOMA_UP		39	-0.31934324	-1.0221487	0.42261904	0.85167	1	3700	tags=49%, list=33%, signal=73%
HAN_SATB1_TARGETS_DN	HAN_SATB1_TARGETS_DN		254	-0.2735038	-1.0220332	0.42322835	0.8512023	1	2659	tags=27%, list=24%, signal=35%
PETRETTO_CARDIAC_HYPERTROPHY	PETRETTO_CARDIAC_HYPERTROPHY		23	-0.50625557	-1.0218489	0.47297296	0.8509175	1	2448	tags=52%, list=22%, signal=67%
CHEBOTAEV_GR_TARGETS_UP	CHEBOTAEV_GR_TARGETS_UP		42	-0.34393755	-1.021764	0.4011407	0.8503932	1	2030	tags=29%, list=18%, signal=35%
GARY_CD5_TARGETS_UP	GARY_CD5_TARGETS_UP		289	-0.23775756	-1.0217267	0.40361446	0.8497459	1	3780	tags=30%, list=34%, signal=44%
KEGG_TRYPTOPHAN_METABOLISM	KEGG_TRYPTOPHAN_METABOLISM		27	-0.38556728	-1.0215082	0.4165067	0.8495272	1	3154	tags=52%, list=28%, signal=72%
REACTOME_MITOTIC_G1_G1_S_PHASES	REACTOME_MITOTIC_G1_G1_S_PHASES		88	-0.30236223	-1.0213984	0.45228216	0.8490787	1	4433	tags=39%, list=40%, signal=63%
DITTMER_PTHLH_TARGETS_UP	DITTMER_PTHLH_TARGETS_UP		82	-0.27620164	-1.0209472	0.4280303	0.849528	1	4186	tags=39%, list=37%, signal=62%
MIYAGAWA_TARGETS_OF_EWSR1_ETS_FUSIONS_UP	MIYAGAWA_TARGETS_OF_EWSR1_ETS_FUSIONS_UP		146	-0.31636095	-1.0208548	0.42264152	0.8490003	1	2295	tags=27%, list=20%, signal=34%
REACTOME_REGULATORY_RNA_PATHWAYS	REACTOME_REGULATORY_RNA_PATHWAYS		15	-0.3285249	-1.020837	0.422	0.84830153	1	3954	tags=47%, list=35%, signal=72%
RODRIGUES_NTN1_TARGETS_DN	RODRIGUES_NTN1_TARGETS_DN		93	-0.30984315	-1.0202693	0.42565057	0.84902334	1	2369	tags=27%, list=21%, signal=34%
NIKOLSKY_BREAST_CANCER_17Q11_Q21_AMPLICON	NIKOLSKY_BREAST_CANCER_17Q11_Q21_AMPLICON		53	-0.30475608	-1.0201764	0.44022772	0.84852123	1	1914	tags=23%, list=17%, signal=27%
PID_ERBB1_RECEPTOR_PROXIMAL_PATHWAY	PID_ERBB1_RECEPTOR_PROXIMAL_PATHWAY		23	-0.33944196	-1.0201696	0.45625	0.8477983	1	3226	tags=39%, list=29%, signal=55%
KIM_GERMINAL_CENTER_T_HELPER_UP	KIM_GERMINAL_CENTER_T_HELPER_UP		31	-0.3793987	-1.0195012	0.43217054	0.8488194	1	2933	tags=39%, list=26%, signal=52%
REACTOME_G1_S_TRANSITION	REACTOME_G1_S_TRANSITION		73	-0.31778032	-1.0195	0.44142258	0.8480828	1	3918	tags=34%, list=35%, signal=52%
ZHAN_LATE_DIFFERENTIATION_GENES_UP	ZHAN_LATE_DIFFERENTIATION_GENES_UP		22	-0.41603103	-1.0192405	0.4595661	0.8480862	1	204	tags=14%, list=2%, signal=14%
SAGIV_CD24_TARGETS_DN	SAGIV_CD24_TARGETS_DN		31	-0.38929296	-1.0190924	0.4527559	0.8477277	1	1354	tags=23%, list=12%, signal=26%
JIANG_AGING_HYPOTHALAMUS_UP	JIANG_AGING_HYPOTHALAMUS_UP		36	-0.29930007	-1.0189996	0.43495145	0.8472168	1	5675	tags=58%, list=51%, signal=118%
LEE_LIVER_CANCER_ACOX1_DN	LEE_LIVER_CANCER_ACOX1_DN		49	-0.3841735	-1.0184857	0.44545454	0.84783936	1	570	tags=20%, list=5%, signal=21%
ODONNELL_TFRC_TARGETS_UP	ODONNELL_TFRC_TARGETS_UP		194	-0.29455617	-1.0183516	0.40425533	0.8475237	1	1958	tags=21%, list=17%, signal=25%
NAKAMURA_TUMOR_ZONE_PERIPHERAL_VS_CENTRAL_UP	NAKAMURA_TUMOR_ZONE_PERIPHERAL_VS_CENTRAL_UP		165	-0.2879511	-1.0178057	0.43286574	0.8482069	1	3250	tags=33%, list=29%, signal=45%
ZHANG_TLX_TARGETS_60HR_UP	ZHANG_TLX_TARGETS_60HR_UP		207	-0.3124216	-1.0174669	0.44801512	0.84840965	1	2920	tags=33%, list=26%, signal=44%
MIPS_26S_PROTEASOME	MIPS_26S_PROTEASOME		20	-0.38006046	-1.0170438	0.4770459	0.8487502	1	6305	tags=75%, list=56%, signal=171%
BURTON_ADIPOGENESIS_9	BURTON_ADIPOGENESIS_9		73	-0.34750155	-1.017028	0.4361055	0.8480619	1	2802	tags=32%, list=25%, signal=42%
DURAND_STROMA_MAX_UP	DURAND_STROMA_MAX_UP		160	-0.3555429	-1.0167073	0.42937854	0.8481546	1	1974	tags=30%, list=18%, signal=36%
SCHUETZ_BREAST_CANCER_DUCTAL_INVASIVE_UP	SCHUETZ_BREAST_CANCER_DUCTAL_INVASIVE_UP		222	-0.4427916	-1.0167029	0.45703125	0.847433	1	2574	tags=42%, list=23%, signal=54%
AFFAR_YY1_TARGETS_DN	AFFAR_YY1_TARGETS_DN		180	-0.3070936	-1.0164353	0.38825756	0.84741217	1	2692	tags=28%, list=24%, signal=37%
IRITANI_MAD1_TARGETS_DN	IRITANI_MAD1_TARGETS_DN		33	-0.32077017	-1.0161253	0.432	0.8474898	1	5171	tags=52%, list=46%, signal=95%
GUO_HEX_TARGETS_DN	GUO_HEX_TARGETS_DN		46	-0.35723922	-1.0160702	0.48190477	0.84690344	1	2559	tags=35%, list=23%, signal=45%
DE_YY1_TARGETS_DN	DE_YY1_TARGETS_DN		50	-0.31829736	-1.0160365	0.42914173	0.84625757	1	2915	tags=32%, list=26%, signal=43%
NADLER_HYPERGLYCEMIA_AT_OBESITY	NADLER_HYPERGLYCEMIA_AT_OBESITY		48	-0.28055447	-1.0158963	0.43065694	0.84588116	1	2082	tags=27%, list=19%, signal=33%
PETROVA_PROX1_TARGETS_UP	PETROVA_PROX1_TARGETS_UP		20	-0.3965885	-1.0153698	0.44379845	0.8465395	1	2317	tags=30%, list=21%, signal=38%
REACTOME_SIGNALING_BY_RHO_GTPASES	REACTOME_SIGNALING_BY_RHO_GTPASES		62	-0.30549386	-1.0152928	0.43243244	0.8460279	1	1704	tags=23%, list=15%, signal=26%
TSENG_IRS1_TARGETS_UP	TSENG_IRS1_TARGETS_UP		81	-0.32566917	-1.0151265	0.4086444	0.8457645	1	2957	tags=36%, list=26%, signal=48%
BAELDE_DIABETIC_NEPHROPATHY_DN	BAELDE_DIABETIC_NEPHROPATHY_DN		277	-0.2784591	-1.0145121	0.43307087	0.8465935	1	2814	tags=26%, list=25%, signal=34%
GROSS_HYPOXIA_VIA_ELK3_UP	GROSS_HYPOXIA_VIA_ELK3_UP		131	-0.2698232	-1.0145046	0.44618395	0.8459043	1	5207	tags=55%, list=46%, signal=102%
PID_SYNDECAN_1_PATHWAY	PID_SYNDECAN_1_PATHWAY		33	-0.41569358	-1.0144799	0.43103448	0.8452421	1	2479	tags=39%, list=22%, signal=50%
LU_TUMOR_VASCULATURE_UP	LU_TUMOR_VASCULATURE_UP		17	-0.465172	-1.0139139	0.46153846	0.84600145	1	795	tags=29%, list=7%, signal=32%
ZHANG_TLX_TARGETS_36HR_UP	ZHANG_TLX_TARGETS_36HR_UP		154	-0.30590394	-1.0136613	0.4431818	0.8459754	1	1967	tags=23%, list=18%, signal=28%
HOWLIN_CITED1_TARGETS_1_DN	HOWLIN_CITED1_TARGETS_1_DN		26	-0.36774868	-1.0132753	0.46153846	0.8462183	1	2205	tags=38%, list=20%, signal=48%
KEGG_PROTEASOME	KEGG_PROTEASOME		36	-0.30847117	-1.0129398	0.42460316	0.8463436	1	6645	tags=69%, list=59%, signal=170%
WANG_ESOPHAGUS_CANCER_VS_NORMAL_DN	WANG_ESOPHAGUS_CANCER_VS_NORMAL_DN		71	-0.28072375	-1.0129393	0.4597701	0.8456243	1	2526	tags=27%, list=23%, signal=34%
SHEPARD_CRUSH_AND_BURN_MUTANT_UP	SHEPARD_CRUSH_AND_BURN_MUTANT_UP		112	-0.24769722	-1.0128964	0.4269006	0.8450053	1	4122	tags=40%, list=37%, signal=63%
RAO_BOUND_BY_SALL4_ISOFORM_B	RAO_BOUND_BY_SALL4_ISOFORM_B		265	-0.25002205	-1.0124213	0.4148148	0.8455697	1	3316	tags=31%, list=30%, signal=43%
MORI_IMMATURE_B_LYMPHOCYTE_DN	MORI_IMMATURE_B_LYMPHOCYTE_DN		61	-0.35966828	-1.0123688	0.43558282	0.8449812	1	1955	tags=21%, list=17%, signal=26%
LE_EGR2_TARGETS_DN	LE_EGR2_TARGETS_DN		82	-0.32916918	-1.0109687	0.4313346	0.8479892	1	1690	tags=24%, list=15%, signal=29%
GAUSSMANN_MLL_AF4_FUSION_TARGETS_G_DN	GAUSSMANN_MLL_AF4_FUSION_TARGETS_G_DN		19	-0.38029298	-1.0109435	0.44773176	0.8473424	1	2070	tags=32%, list=18%, signal=39%
WOTTON_RUNX_TARGETS_DN	WOTTON_RUNX_TARGETS_DN		20	-0.39267635	-1.0106041	0.41287878	0.84743667	1	2021	tags=35%, list=18%, signal=43%
MOOTHA_GLUCONEOGENESIS	MOOTHA_GLUCONEOGENESIS		22	-0.3866152	-1.0102644	0.45386064	0.84762603	1	1783	tags=32%, list=16%, signal=38%
REACTOME_NCAM_SIGNALING_FOR_NEURITE_OUT_GROWTH	REACTOME_NCAM_SIGNALING_FOR_NEURITE_OUT_GROWTH		42	-0.37536898	-1.0100429	0.43809524	0.8474652	1	2479	tags=36%, list=22%, signal=46%
SIG_CD40PATHWAYMAP	SIG_CD40PATHWAYMAP		23	-0.33228153	-1.0098959	0.45454547	0.8471211	1	1753	tags=22%, list=16%, signal=26%
CHIARADONNA_NEOPLASTIC_TRANSFORMATION_KRAS_CDC25_DN	CHIARADONNA_NEOPLASTIC_TRANSFORMATION_KRAS_CDC25_DN		39	-0.42730206	-1.0095582	0.47731754	0.84730196	1	722	tags=23%, list=6%, signal=25%
DELACROIX_RAR_TARGETS_UP	DELACROIX_RAR_TARGETS_UP		40	-0.35028088	-1.0095174	0.4576923	0.84669894	1	3708	tags=43%, list=33%, signal=63%
BIOCARTA_PROTEASOME_PATHWAY	BIOCARTA_PROTEASOME_PATHWAY		25	-0.35156366	-1.009451	0.44333997	0.8462162	1	6625	tags=76%, list=59%, signal=186%
KEGG_PATHOGENIC_ESCHERICHIA_COLI_INFECTION	KEGG_PATHOGENIC_ESCHERICHIA_COLI_INFECTION		35	-0.32668626	-1.0092887	0.44806516	0.84591925	1	4206	tags=46%, list=38%, signal=73%
XU_CREBBP_TARGETS_DN	XU_CREBBP_TARGETS_DN		30	-0.34561217	-1.0092674	0.45167285	0.8452688	1	748	tags=13%, list=7%, signal=14%
KEGG_RNA_DEGRADATION	KEGG_RNA_DEGRADATION		34	-0.29487637	-1.0091258	0.45019156	0.8449237	1	3566	tags=32%, list=32%, signal=47%
REACTOME_ELONGATION_ARREST_AND_RECOVERY	REACTOME_ELONGATION_ARREST_AND_RECOVERY		28	-0.28171667	-1.0088104	0.43866944	0.844985	1	5366	tags=61%, list=48%, signal=116%
CEBALLOS_TARGETS_OF_TP53_AND_MYC_DN	CEBALLOS_TARGETS_OF_TP53_AND_MYC_DN		25	-0.38708308	-1.0085748	0.458891	0.84485877	1	2910	tags=44%, list=26%, signal=59%
BHAT_ESR1_TARGETS_VIA_AKT1_DN	BHAT_ESR1_TARGETS_VIA_AKT1_DN		47	-0.31633526	-1.0081517	0.4495238	0.84530693	1	3438	tags=36%, list=31%, signal=52%
BIOCARTA_NFAT_PATHWAY	BIOCARTA_NFAT_PATHWAY		31	-0.3116996	-1.0078365	0.4477612	0.8454024	1	2949	tags=32%, list=26%, signal=44%
HOLLEMAN_PREDNISOLONE_RESISTANCE_B_ALL_UP	HOLLEMAN_PREDNISOLONE_RESISTANCE_B_ALL_UP		16	-0.3281543	-1.0075	0.41749504	0.8455018	1	6026	tags=69%, list=54%, signal=149%
LEE_BMP2_TARGETS_UP	LEE_BMP2_TARGETS_UP		443	-0.3134409	-1.0073239	0.4446602	0.8452342	1	2049	tags=24%, list=18%, signal=28%
MULLIGHAN_MLL_SIGNATURE_1_DN	MULLIGHAN_MLL_SIGNATURE_1_DN		141	-0.28294304	-1.0071679	0.4274809	0.8449478	1	3303	tags=33%, list=29%, signal=47%
TONKS_TARGETS_OF_RUNX1_RUNX1T1_FUSION_MONOCYTE_UP	TONKS_TARGETS_OF_RUNX1_RUNX1T1_FUSION_MONOCYTE_UP		130	-0.26822212	-1.0065798	0.4618474	0.84572375	1	3627	tags=40%, list=32%, signal=58%
EBAUER_MYOGENIC_TARGETS_OF_PAX3_FOXO1_FUSION	EBAUER_MYOGENIC_TARGETS_OF_PAX3_FOXO1_FUSION		38	-0.45925584	-1.006497	0.47601476	0.8452363	1	1463	tags=34%, list=13%, signal=39%
REACTOME_TRANSCRIPTIONAL_REGULATION_OF_WHITE_ADIPOCYTE_DIFFERENTIATION	REACTOME_TRANSCRIPTIONAL_REGULATION_OF_WHITE_ADIPOCYTE_DIFFERENTIATION		35	-0.3383175	-1.0062264	0.44668007	0.84522045	1	2368	tags=34%, list=21%, signal=43%
WOO_LIVER_CANCER_RECURRENCE_UP	WOO_LIVER_CANCER_RECURRENCE_UP		74	-0.3669344	-1.0057397	0.45224172	0.84569335	1	2826	tags=36%, list=25%, signal=48%
BRACHAT_RESPONSE_TO_CAMPTOTHECIN_UP	BRACHAT_RESPONSE_TO_CAMPTOTHECIN_UP		19	-0.3627762	-1.0055054	0.45908183	0.84555614	1	2042	tags=26%, list=18%, signal=32%
LEE_LIVER_CANCER_MYC_DN	LEE_LIVER_CANCER_MYC_DN		39	-0.39148942	-1.0054344	0.4526112	0.84499913	1	1833	tags=28%, list=16%, signal=34%
RIGGINS_TAMOXIFEN_RESISTANCE_UP	RIGGINS_TAMOXIFEN_RESISTANCE_UP		45	-0.3431511	-1.0052239	0.44592032	0.8448103	1	3848	tags=49%, list=34%, signal=74%
COLINA_TARGETS_OF_4EBP1_AND_4EBP2	COLINA_TARGETS_OF_4EBP1_AND_4EBP2		266	-0.2915773	-1.0051655	0.42964354	0.8442576	1	2766	tags=30%, list=25%, signal=39%
REACTOME_POST_NMDA_RECEPTOR_ACTIVATION_EVENTS	REACTOME_POST_NMDA_RECEPTOR_ACTIVATION_EVENTS		22	-0.36190137	-1.0046144	0.4486692	0.84488255	1	2607	tags=36%, list=23%, signal=47%
SENESE_HDAC1_TARGETS_UP	SENESE_HDAC1_TARGETS_UP		225	-0.27312046	-1.0045979	0.43495145	0.84422714	1	3166	tags=32%, list=28%, signal=44%
WEIGEL_OXIDATIVE_STRESS_BY_HNE_AND_H2O2	WEIGEL_OXIDATIVE_STRESS_BY_HNE_AND_H2O2		30	-0.29431775	-1.0036371	0.44859812	0.84592557	1	1853	tags=20%, list=17%, signal=24%
VERRECCHIA_EARLY_RESPONSE_TO_TGFB1	VERRECCHIA_EARLY_RESPONSE_TO_TGFB1		43	-0.39168245	-1.003277	0.46930692	0.8462092	1	3767	tags=49%, list=34%, signal=73%
GRADE_COLON_AND_RECTAL_CANCER_DN	GRADE_COLON_AND_RECTAL_CANCER_DN		54	-0.32933873	-1.0027392	0.46969697	0.84689873	1	2632	tags=31%, list=24%, signal=41%
WEINMANN_ADAPTATION_TO_HYPOXIA_DN	WEINMANN_ADAPTATION_TO_HYPOXIA_DN		31	-0.40192243	-1.0025444	0.48062015	0.84670293	1	2559	tags=35%, list=23%, signal=46%
MARCINIAK_ER_STRESS_RESPONSE_VIA_CHOP	MARCINIAK_ER_STRESS_RESPONSE_VIA_CHOP		20	-0.32569003	-1.0017031	0.45679012	0.8481855	1	5085	tags=55%, list=45%, signal=101%
MILI_PSEUDOPODIA_CHEMOTAXIS_UP	MILI_PSEUDOPODIA_CHEMOTAXIS_UP		33	-0.3040045	-1.0016364	0.46520874	0.8476465	1	390	tags=9%, list=3%, signal=9%
REACTOME_PTM_GAMMA_CARBOXYLATION_HYPUSINE_FORMATION_AND_ARYLSULFATASE_ACTIVATION	REACTOME_PTM_GAMMA_CARBOXYLATION_HYPUSINE_FORMATION_AND_ARYLSULFATASE_ACTIVATION		16	-0.39065656	-1.0012413	0.45898777	0.8479247	1	1457	tags=38%, list=13%, signal=43%
MCBRYAN_PUBERTAL_TGFB1_TARGETS_UP	MCBRYAN_PUBERTAL_TGFB1_TARGETS_UP		131	-0.3223155	-1.0006329	0.45067698	0.8487117	1	2892	tags=31%, list=26%, signal=41%
GARGALOVIC_RESPONSE_TO_OXIDIZED_PHOSPHOLIPIDS_TURQUOISE_DN	GARGALOVIC_RESPONSE_TO_OXIDIZED_PHOSPHOLIPIDS_TURQUOISE_DN		23	-0.3575584	-1.0006202	0.44140625	0.84804046	1	3084	tags=35%, list=28%, signal=48%
NIKOLSKY_BREAST_CANCER_20Q11_AMPLICON	NIKOLSKY_BREAST_CANCER_20Q11_AMPLICON		15	-0.33600196	-1.0005468	0.45233265	0.84750956	1	4913	tags=67%, list=44%, signal=119%
SHEPARD_CRUSH_AND_BURN_MUTANT_DN	SHEPARD_CRUSH_AND_BURN_MUTANT_DN		106	-0.29635483	-1.0004003	0.45210728	0.84717995	1	2915	tags=29%, list=26%, signal=39%
CHESLER_BRAIN_HIGHEST_EXPRESSION	CHESLER_BRAIN_HIGHEST_EXPRESSION		25	-0.32182002	-1.0003005	0.44692737	0.8467335	1	4109	tags=44%, list=37%, signal=69%
REACTOME_CELL_CYCLE	REACTOME_CELL_CYCLE		213	-0.286563	-1.0002214	0.4512195	0.8462452	1	3975	tags=33%, list=35%, signal=51%
REACTOME_DEADENYLATION_DEPENDENT_MRNA_DECAY	REACTOME_DEADENYLATION_DEPENDENT_MRNA_DECAY		26	-0.3116957	-0.99972105	0.45454547	0.8468166	1	5909	tags=69%, list=53%, signal=146%
OKUMURA_INFLAMMATORY_RESPONSE_LPS	OKUMURA_INFLAMMATORY_RESPONSE_LPS		108	-0.2819012	-0.9996633	0.47227535	0.8462541	1	1687	tags=18%, list=15%, signal=21%
GUO_HEX_TARGETS_UP	GUO_HEX_TARGETS_UP		55	-0.3093685	-0.9992817	0.4526515	0.8466003	1	1012	tags=16%, list=9%, signal=18%
LIANG_HEMATOPOIESIS_STEM_CELL_NUMBER_SMALL_VS_HUGE_UP	LIANG_HEMATOPOIESIS_STEM_CELL_NUMBER_SMALL_VS_HUGE_UP		23	-0.32527763	-0.99923253	0.48632812	0.84604484	1	4287	tags=48%, list=38%, signal=77%
CHANGOLKAR_H2AFY_TARGETS_UP	CHANGOLKAR_H2AFY_TARGETS_UP		21	-0.33306646	-0.99886715	0.48472506	0.8462785	1	2707	tags=38%, list=24%, signal=50%
ZHENG_FOXP3_TARGETS_UP	ZHENG_FOXP3_TARGETS_UP		17	-0.41254926	-0.9988419	0.47115386	0.84564155	1	5807	tags=71%, list=52%, signal=146%
AFFAR_YY1_TARGETS_UP	AFFAR_YY1_TARGETS_UP		156	-0.3264776	-0.9982313	0.4514991	0.8465296	1	2375	tags=29%, list=21%, signal=36%
MATTIOLI_MULTIPLE_MYELOMA_WITH_14Q32_TRANSLOCATIONS	MATTIOLI_MULTIPLE_MYELOMA_WITH_14Q32_TRANSLOCATIONS		21	-0.395899	-0.99805135	0.46653542	0.8462979	1	1256	tags=24%, list=11%, signal=27%
YAO_TEMPORAL_RESPONSE_TO_PROGESTERONE_CLUSTER_14	YAO_TEMPORAL_RESPONSE_TO_PROGESTERONE_CLUSTER_14		95	-0.24986213	-0.9978692	0.43636364	0.8460944	1	4188	tags=38%, list=37%, signal=60%
REACTOME_GLUCOSE_TRANSPORT	REACTOME_GLUCOSE_TRANSPORT		26	-0.3331879	-0.9971225	0.4534413	0.8472452	1	3565	tags=50%, list=32%, signal=73%
CUI_GLUCOSE_DEPRIVATION	CUI_GLUCOSE_DEPRIVATION		44	-0.28448248	-0.9971125	0.4559387	0.8465812	1	3315	tags=32%, list=30%, signal=45%
PANGAS_TUMOR_SUPPRESSION_BY_SMAD1_AND_SMAD5_UP	PANGAS_TUMOR_SUPPRESSION_BY_SMAD1_AND_SMAD5_UP		71	-0.36376506	-0.99703825	0.4647619	0.8460721	1	2340	tags=31%, list=21%, signal=39%
SENESE_HDAC1_TARGETS_DN	SENESE_HDAC1_TARGETS_DN		137	-0.31007323	-0.99657285	0.45627376	0.84662306	1	2317	tags=27%, list=21%, signal=34%
KEGG_LONG_TERM_POTENTIATION	KEGG_LONG_TERM_POTENTIATION		40	-0.30497494	-0.9965425	0.4715909	0.8460266	1	2607	tags=28%, list=23%, signal=36%
REACTOME_POST_TRANSLATIONAL_PROTEIN_MODIFICATION	REACTOME_POST_TRANSLATIONAL_PROTEIN_MODIFICATION		105	-0.26216453	-0.9964764	0.424581	0.84551287	1	3155	tags=32%, list=28%, signal=45%
JOSEPH_RESPONSE_TO_SODIUM_BUTYRATE_DN	JOSEPH_RESPONSE_TO_SODIUM_BUTYRATE_DN		41	-0.3421015	-0.99562293	0.48679245	0.8470453	1	2419	tags=29%, list=22%, signal=37%
CHANG_CORE_SERUM_RESPONSE_UP	CHANG_CORE_SERUM_RESPONSE_UP		136	-0.2425192	-0.9954537	0.45252526	0.8468227	1	4404	tags=43%, list=39%, signal=69%
REACTOME_CREB_PHOSPHORYLATION_THROUGH_THE_ACTIVATION_OF_RAS	REACTOME_CREB_PHOSPHORYLATION_THROUGH_THE_ACTIVATION_OF_RAS		17	-0.35959914	-0.99537057	0.4763705	0.84631884	1	1938	tags=29%, list=17%, signal=36%
BREDEMEYER_RAG_SIGNALING_NOT_VIA_ATM_UP	BREDEMEYER_RAG_SIGNALING_NOT_VIA_ATM_UP		26	-0.36673665	-0.99473035	0.4556213	0.8472051	1	3419	tags=46%, list=31%, signal=66%
NIKOLSKY_BREAST_CANCER_16P13_AMPLICON	NIKOLSKY_BREAST_CANCER_16P13_AMPLICON		57	-0.27500695	-0.99400216	0.48761904	0.84842384	1	4209	tags=44%, list=38%, signal=70%
KYNG_RESPONSE_TO_H2O2_VIA_ERCC6_DN	KYNG_RESPONSE_TO_H2O2_VIA_ERCC6_DN		33	-0.27425143	-0.99366593	0.46028513	0.8485595	1	5765	tags=61%, list=51%, signal=125%
JAZAG_TGFB1_SIGNALING_VIA_SMAD4_DN	JAZAG_TGFB1_SIGNALING_VIA_SMAD4_DN		43	-0.30852693	-0.9932883	0.48380953	0.848824	1	1891	tags=21%, list=17%, signal=25%
HU_GENOTOXIC_DAMAGE_24HR	HU_GENOTOXIC_DAMAGE_24HR		22	-0.31080404	-0.99326015	0.45491803	0.84821177	1	5393	tags=55%, list=48%, signal=105%
CAIRO_HEPATOBLASTOMA_DN	CAIRO_HEPATOBLASTOMA_DN		175	-0.30605742	-0.9929668	0.47916666	0.8482488	1	2092	tags=28%, list=19%, signal=34%
KUROKAWA_LIVER_CANCER_CHEMOTHERAPY_DN	KUROKAWA_LIVER_CANCER_CHEMOTHERAPY_DN		28	-0.3016656	-0.9918426	0.45579568	0.85028565	1	2228	tags=32%, list=20%, signal=40%
HILLION_HMGA1B_TARGETS	HILLION_HMGA1B_TARGETS		68	-0.26948035	-0.9913739	0.4564797	0.8507771	1	3117	tags=25%, list=28%, signal=34%
LIM_MAMMARY_STEM_CELL_DN	LIM_MAMMARY_STEM_CELL_DN		256	-0.29702002	-0.9912045	0.466	0.8505369	1	3374	tags=38%, list=30%, signal=52%
HOSHIDA_LIVER_CANCER_SUBCLASS_S2	HOSHIDA_LIVER_CANCER_SUBCLASS_S2		80	-0.24065883	-0.99103326	0.47809523	0.8503323	1	5329	tags=52%, list=48%, signal=99%
VALK_AML_CLUSTER_13	VALK_AML_CLUSTER_13		16	-0.39539093	-0.99064815	0.47244096	0.8506382	1	1482	tags=31%, list=13%, signal=36%
CHIANG_LIVER_CANCER_SUBCLASS_CTNNB1_UP	CHIANG_LIVER_CANCER_SUBCLASS_CTNNB1_UP		98	-0.3283974	-0.9904227	0.45124283	0.8505314	1	4379	tags=52%, list=39%, signal=85%
KEGG_BASAL_TRANSCRIPTION_FACTORS	KEGG_BASAL_TRANSCRIPTION_FACTORS		22	-0.30625078	-0.9898567	0.4698795	0.8513682	1	3062	tags=36%, list=27%, signal=50%
EBAUER_TARGETS_OF_PAX3_FOXO1_FUSION_UP	EBAUER_TARGETS_OF_PAX3_FOXO1_FUSION_UP		124	-0.3496607	-0.98981977	0.4917733	0.8507963	1	2892	tags=37%, list=26%, signal=49%
CAFFAREL_RESPONSE_TO_THC_UP	CAFFAREL_RESPONSE_TO_THC_UP		20	-0.3058481	-0.98976016	0.4692623	0.8502691	1	4010	tags=45%, list=36%, signal=70%
PID_RETINOIC_ACID_PATHWAY	PID_RETINOIC_ACID_PATHWAY		17	-0.31977496	-0.98954564	0.46088794	0.8501818	1	3980	tags=47%, list=36%, signal=73%
GAL_LEUKEMIC_STEM_CELL_UP	GAL_LEUKEMIC_STEM_CELL_UP		55	-0.31033128	-0.98891383	0.4858757	0.8510331	1	3370	tags=40%, list=30%, signal=57%
LANDIS_BREAST_CANCER_PROGRESSION_UP	LANDIS_BREAST_CANCER_PROGRESSION_UP		37	-0.40868935	-0.98847765	0.47764227	0.85149825	1	4114	tags=49%, list=37%, signal=77%
CHEN_LIVER_METABOLISM_QTL_CIS	CHEN_LIVER_METABOLISM_QTL_CIS		54	-0.30215698	-0.98792744	0.48101267	0.8522108	1	2203	tags=26%, list=20%, signal=32%
KEGG_ANTIGEN_PROCESSING_AND_PRESENTATION	KEGG_ANTIGEN_PROCESSING_AND_PRESENTATION		34	-0.29799548	-0.9876359	0.46332046	0.85221225	1	705	tags=12%, list=6%, signal=13%
GAUSSMANN_MLL_AF4_FUSION_TARGETS_F_DN	GAUSSMANN_MLL_AF4_FUSION_TARGETS_F_DN		23	-0.42373514	-0.9873295	0.46277666	0.85230917	1	4668	tags=61%, list=42%, signal=104%
SANSOM_APC_TARGETS	SANSOM_APC_TARGETS		104	-0.2831768	-0.9872818	0.48168498	0.8517768	1	1861	tags=21%, list=17%, signal=25%
RASHI_RESPONSE_TO_IONIZING_RADIATION_4	RASHI_RESPONSE_TO_IONIZING_RADIATION_4		39	-0.29462945	-0.9871013	0.4892368	0.8515339	1	3361	tags=41%, list=30%, signal=58%
MATSUDA_NATURAL_KILLER_DIFFERENTIATION	MATSUDA_NATURAL_KILLER_DIFFERENTIATION		332	-0.2616697	-0.98694414	0.4581749	0.8512707	1	2671	tags=26%, list=24%, signal=33%
BIOCARTA_MYOSIN_PATHWAY	BIOCARTA_MYOSIN_PATHWAY		16	-0.36199734	-0.9867635	0.47522935	0.8510599	1	5182	tags=56%, list=46%, signal=105%
SHIN_B_CELL_LYMPHOMA_CLUSTER_8	SHIN_B_CELL_LYMPHOMA_CLUSTER_8		24	-0.3796469	-0.9865538	0.45506692	0.8508866	1	1828	tags=29%, list=16%, signal=35%
GROSS_HYPOXIA_VIA_HIF1A_DN	GROSS_HYPOXIA_VIA_HIF1A_DN		74	-0.31314987	-0.9865238	0.46124032	0.8502846	1	1968	tags=23%, list=18%, signal=28%
SUNG_METASTASIS_STROMA_UP	SUNG_METASTASIS_STROMA_UP		73	-0.31755167	-0.98636353	0.4632207	0.8499863	1	1123	tags=16%, list=10%, signal=18%
IKEDA_MIR30_TARGETS_UP	IKEDA_MIR30_TARGETS_UP		61	-0.29577693	-0.9863193	0.46230158	0.849415	1	1383	tags=16%, list=12%, signal=19%
REACTOME_NUCLEAR_EVENTS_KINASE_AND_TRANSCRIPTION_FACTOR_ACTIVATION	REACTOME_NUCLEAR_EVENTS_KINASE_AND_TRANSCRIPTION_FACTOR_ACTIVATION		15	-0.38169804	-0.9860934	0.49799198	0.8493276	1	1844	tags=20%, list=16%, signal=24%
SCHAEFFER_PROSTATE_DEVELOPMENT_12HR_UP	SCHAEFFER_PROSTATE_DEVELOPMENT_12HR_UP		74	-0.36252508	-0.9860571	0.4856046	0.84874225	1	1123	tags=22%, list=10%, signal=24%
BERENJENO_TRANSFORMED_BY_RHOA_REVERSIBLY_DN	BERENJENO_TRANSFORMED_BY_RHOA_REVERSIBLY_DN		23	-0.43496996	-0.9854209	0.46745563	0.84959054	1	949	tags=13%, list=8%, signal=14%
ST_PHOSPHOINOSITIDE_3_KINASE_PATHWAY	ST_PHOSPHOINOSITIDE_3_KINASE_PATHWAY		26	-0.31607735	-0.9853469	0.47976878	0.8490918	1	3325	tags=38%, list=30%, signal=55%
PID_INTEGRIN3_PATHWAY	PID_INTEGRIN3_PATHWAY		32	-0.41342127	-0.98533386	0.49717513	0.84846133	1	2479	tags=31%, list=22%, signal=40%
PID_TXA2PATHWAY	PID_TXA2PATHWAY		35	-0.333517	-0.98474145	0.51473475	0.8492665	1	1478	tags=17%, list=13%, signal=20%
REACTOME_PKB_MEDIATED_EVENTS	REACTOME_PKB_MEDIATED_EVENTS		15	-0.33010536	-0.98459274	0.46601942	0.848991	1	2931	tags=27%, list=26%, signal=36%
SMID_BREAST_CANCER_LUMINAL_B_UP	SMID_BREAST_CANCER_LUMINAL_B_UP		98	-0.32086095	-0.983801	0.4754717	0.85038084	1	2312	tags=29%, list=21%, signal=36%
NAKAYAMA_FGF2_TARGETS	NAKAYAMA_FGF2_TARGETS		18	-0.42616096	-0.98344934	0.5097276	0.8506549	1	4548	tags=67%, list=41%, signal=112%
SANSOM_APC_TARGETS_REQUIRE_MYC	SANSOM_APC_TARGETS_REQUIRE_MYC		117	-0.259687	-0.9833817	0.46564886	0.85015357	1	2032	tags=19%, list=18%, signal=23%
ENK_UV_RESPONSE_EPIDERMIS_DN	ENK_UV_RESPONSE_EPIDERMIS_DN		346	-0.2618076	-0.9827381	0.46078432	0.8511827	1	2266	tags=25%, list=20%, signal=30%
YAO_TEMPORAL_RESPONSE_TO_PROGESTERONE_CLUSTER_7	YAO_TEMPORAL_RESPONSE_TO_PROGESTERONE_CLUSTER_7		55	-0.2558552	-0.9824957	0.4970646	0.8511194	1	4198	tags=36%, list=37%, signal=58%
KANNAN_TP53_TARGETS_DN	KANNAN_TP53_TARGETS_DN		15	-0.3651756	-0.9823505	0.48707753	0.85079104	1	311	tags=13%, list=3%, signal=14%
ST_GAQ_PATHWAY	ST_GAQ_PATHWAY		18	-0.33684412	-0.98209065	0.49256507	0.85075754	1	2632	tags=39%, list=24%, signal=51%
DORSAM_HOXA9_TARGETS_UP	DORSAM_HOXA9_TARGETS_UP		22	-0.33038646	-0.98154044	0.47619048	0.8515223	1	3600	tags=41%, list=32%, signal=60%
GINESTIER_BREAST_CANCER_20Q13_AMPLIFICATION_UP	GINESTIER_BREAST_CANCER_20Q13_AMPLIFICATION_UP		55	-0.2566897	-0.9812294	0.46107784	0.85161537	1	3187	tags=27%, list=28%, signal=38%
ZHANG_RESPONSE_TO_IKK_INHIBITOR_AND_TNF_DN	ZHANG_RESPONSE_TO_IKK_INHIBITOR_AND_TNF_DN		35	-0.31893024	-0.98084366	0.46561885	0.8518674	1	4421	tags=51%, list=39%, signal=85%
MORI_SMALL_PRE_BII_LYMPHOCYTE_UP	MORI_SMALL_PRE_BII_LYMPHOCYTE_UP		63	-0.279376	-0.9808078	0.48632812	0.8512717	1	4463	tags=44%, list=40%, signal=73%
YU_MYC_TARGETS_DN	YU_MYC_TARGETS_DN		36	-0.37003353	-0.9808071	0.48428836	0.8506138	1	1566	tags=22%, list=14%, signal=26%
MULLIGHAN_NPM1_MUTATED_SIGNATURE_2_DN	MULLIGHAN_NPM1_MUTATED_SIGNATURE_2_DN		45	-0.306081	-0.9805635	0.47628084	0.8504465	1	4471	tags=47%, list=40%, signal=77%
LU_TUMOR_ANGIOGENESIS_UP	LU_TUMOR_ANGIOGENESIS_UP		15	-0.41558406	-0.9800888	0.48367348	0.8509455	1	3576	tags=53%, list=32%, signal=78%
REACTOME_PERK_REGULATED_GENE_EXPRESSION	REACTOME_PERK_REGULATED_GENE_EXPRESSION		18	-0.34689403	-0.97981393	0.5	0.8509874	1	2948	tags=33%, list=26%, signal=45%
WATTEL_AUTONOMOUS_THYROID_ADENOMA_DN	WATTEL_AUTONOMOUS_THYROID_ADENOMA_DN		32	-0.38543513	-0.97969	0.50384617	0.8506541	1	1066	tags=22%, list=10%, signal=24%
REACTOME_ER_PHAGOSOME_PATHWAY	REACTOME_ER_PHAGOSOME_PATHWAY		45	-0.28849247	-0.97918427	0.46548325	0.851253	1	4806	tags=38%, list=43%, signal=66%
OSWALD_HEMATOPOIETIC_STEM_CELL_IN_COLLAGEN_GEL_DN	OSWALD_HEMATOPOIETIC_STEM_CELL_IN_COLLAGEN_GEL_DN		141	-0.26635918	-0.9791145	0.49902913	0.85077274	1	3400	tags=33%, list=30%, signal=46%
LEE_DIFFERENTIATING_T_LYMPHOCYTE	LEE_DIFFERENTIATING_T_LYMPHOCYTE		96	-0.35265577	-0.9790405	0.50389105	0.85030735	1	2700	tags=32%, list=24%, signal=42%
RIGGI_EWING_SARCOMA_PROGENITOR_DN	RIGGI_EWING_SARCOMA_PROGENITOR_DN		113	-0.338089	-0.97851133	0.4858757	0.85092664	1	2759	tags=37%, list=25%, signal=49%
ONDER_CDH1_SIGNALING_VIA_CTNNB1	ONDER_CDH1_SIGNALING_VIA_CTNNB1		52	-0.36499974	-0.9778587	0.4882353	0.8518962	1	2649	tags=37%, list=24%, signal=48%
REACTOME_NEUROTRANSMITTER_RELEASE_CYCLE	REACTOME_NEUROTRANSMITTER_RELEASE_CYCLE		21	-0.40237406	-0.97712207	0.50831795	0.85300606	1	1004	tags=24%, list=9%, signal=26%
BENPORATH_OCT4_TARGETS	BENPORATH_OCT4_TARGETS		148	-0.25665557	-0.9770679	0.48876405	0.8524688	1	2539	tags=26%, list=23%, signal=33%
PID_ENDOTHELINPATHWAY	PID_ENDOTHELINPATHWAY		43	-0.32324466	-0.9769003	0.47553816	0.85222983	1	3025	tags=30%, list=27%, signal=41%
HEIDENBLAD_AMPLIFIED_IN_PANCREATIC_CANCER	HEIDENBLAD_AMPLIFIED_IN_PANCREATIC_CANCER		16	-0.36151078	-0.9767535	0.47859922	0.8519117	1	3751	tags=56%, list=33%, signal=84%
PID_AVB3_INTEGRIN_PATHWAY	PID_AVB3_INTEGRIN_PATHWAY		55	-0.36374646	-0.9765934	0.47718632	0.8516628	1	3025	tags=35%, list=27%, signal=47%
KEGG_PENTOSE_PHOSPHATE_PATHWAY	KEGG_PENTOSE_PHOSPHATE_PATHWAY		19	-0.32133234	-0.9764206	0.4860558	0.8514431	1	3255	tags=37%, list=29%, signal=52%
NEWMAN_ERCC6_TARGETS_UP	NEWMAN_ERCC6_TARGETS_UP		15	-0.41948694	-0.9763737	0.5068493	0.85089326	1	939	tags=20%, list=8%, signal=22%
FIGUEROA_AML_METHYLATION_CLUSTER_5_DN	FIGUEROA_AML_METHYLATION_CLUSTER_5_DN		25	-0.3752088	-0.97617996	0.47654784	0.85072774	1	2563	tags=40%, list=23%, signal=52%
REACTOME_NEF_MEDIATES_DOWN_MODULATION_OF_CELL_SURFACE_RECEPTORS_BY_RECRUITING_THEM_TO_CLATHRIN_ADAPTERS	REACTOME_NEF_MEDIATES_DOWN_MODULATION_OF_CELL_SURFACE_RECEPTORS_BY_RECRUITING_THEM_TO_CLATHRIN_ADAPTERS		15	-0.34193513	-0.97507197	0.48910892	0.85276926	1	2319	tags=20%, list=21%, signal=25%
XU_GH1_EXOGENOUS_TARGETS_DN	XU_GH1_EXOGENOUS_TARGETS_DN		67	-0.29074493	-0.975054	0.48713234	0.8521677	1	3131	tags=39%, list=28%, signal=54%
FIGUEROA_AML_METHYLATION_CLUSTER_2_UP	FIGUEROA_AML_METHYLATION_CLUSTER_2_UP		20	-0.34657654	-0.9749717	0.4913295	0.8517157	1	2008	tags=30%, list=18%, signal=36%
ST_GRANULE_CELL_SURVIVAL_PATHWAY	ST_GRANULE_CELL_SURVIVAL_PATHWAY		16	-0.3585434	-0.9749503	0.49162012	0.8511227	1	1503	tags=25%, list=13%, signal=29%
KEGG_AMYOTROPHIC_LATERAL_SCLEROSIS_ALS	KEGG_AMYOTROPHIC_LATERAL_SCLEROSIS_ALS		29	-0.30773357	-0.9747556	0.4845735	0.85090715	1	2726	tags=31%, list=24%, signal=41%
WANG_IMMORTALIZED_BY_HOXA9_AND_MEIS1_DN	WANG_IMMORTALIZED_BY_HOXA9_AND_MEIS1_DN		19	-0.42222086	-0.9746298	0.50690335	0.85057503	1	2303	tags=37%, list=21%, signal=46%
BIOCARTA_MAPK_PATHWAY	BIOCARTA_MAPK_PATHWAY		56	-0.27041683	-0.97392714	0.4729459	0.85173345	1	4492	tags=43%, list=40%, signal=71%
REACTOME_NFKB_AND_MAP_KINASES_ACTIVATION_MEDIATED_BY_TLR4_SIGNALING_REPERTOIRE	REACTOME_NFKB_AND_MAP_KINASES_ACTIVATION_MEDIATED_BY_TLR4_SIGNALING_REPERTOIRE		39	-0.29259086	-0.973506	0.5080645	0.8521837	1	2151	tags=21%, list=19%, signal=25%
MARSON_BOUND_BY_E2F4_UNSTIMULATED	MARSON_BOUND_BY_E2F4_UNSTIMULATED		342	-0.28004685	-0.9733105	0.48681542	0.85199076	1	3607	tags=34%, list=32%, signal=48%
GARGALOVIC_RESPONSE_TO_OXIDIZED_PHOSPHOLIPIDS_BLUE_DN	GARGALOVIC_RESPONSE_TO_OXIDIZED_PHOSPHOLIPIDS_BLUE_DN		30	-0.32510212	-0.9732178	0.47544205	0.8515906	1	5765	tags=73%, list=51%, signal=151%
REACTOME_CELL_CYCLE_MITOTIC	REACTOME_CELL_CYCLE_MITOTIC		186	-0.28612083	-0.9727915	0.47861508	0.85199547	1	3975	tags=33%, list=35%, signal=50%
PID_ERBB1_DOWNSTREAM_PATHWAY	PID_ERBB1_DOWNSTREAM_PATHWAY		77	-0.2614724	-0.9724539	0.45816734	0.8521953	1	838	tags=12%, list=7%, signal=13%
YAO_TEMPORAL_RESPONSE_TO_PROGESTERONE_CLUSTER_12	YAO_TEMPORAL_RESPONSE_TO_PROGESTERONE_CLUSTER_12		61	-0.28322583	-0.9722768	0.46981132	0.85200125	1	5035	tags=56%, list=45%, signal=101%
KEGG_T_CELL_RECEPTOR_SIGNALING_PATHWAY	KEGG_T_CELL_RECEPTOR_SIGNALING_PATHWAY		68	-0.28933161	-0.97194827	0.47572815	0.8521984	1	4206	tags=44%, list=38%, signal=70%
ZHU_CMV_24_HR_UP	ZHU_CMV_24_HR_UP		64	-0.27683878	-0.97158575	0.47808766	0.8525381	1	2524	tags=27%, list=23%, signal=34%
PID_BARD1PATHWAY	PID_BARD1PATHWAY		19	-0.36370113	-0.97132397	0.48958334	0.8525651	1	5766	tags=79%, list=51%, signal=162%
DANG_REGULATED_BY_MYC_UP	DANG_REGULATED_BY_MYC_UP		49	-0.26355615	-0.9711974	0.47358122	0.8522698	1	4791	tags=47%, list=43%, signal=82%
PEDRIOLI_MIR31_TARGETS_DN	PEDRIOLI_MIR31_TARGETS_DN		194	-0.2977289	-0.9706839	0.49042144	0.8529168	1	2705	tags=29%, list=24%, signal=38%
REACTOME_SIGNALING_BY_FGFR	REACTOME_SIGNALING_BY_FGFR		67	-0.26681754	-0.9697422	0.49713194	0.8547157	1	2607	tags=27%, list=23%, signal=35%
LIEN_BREAST_CARCINOMA_METAPLASTIC	LIEN_BREAST_CARCINOMA_METAPLASTIC		21	-0.46295267	-0.9694443	0.5	0.85478884	1	2773	tags=48%, list=25%, signal=63%
PID_REG_GR_PATHWAY	PID_REG_GR_PATHWAY		40	-0.2818606	-0.96883726	0.49610895	0.8555489	1	1720	tags=20%, list=15%, signal=24%
REACTOME_YAP1_AND_WWTR1_TAZ_STIMULATED_GENE_EXPRESSION	REACTOME_YAP1_AND_WWTR1_TAZ_STIMULATED_GENE_EXPRESSION		15	-0.3452949	-0.968717	0.48526523	0.85521823	1	3980	tags=47%, list=36%, signal=72%
MOLENAAR_TARGETS_OF_CCND1_AND_CDK4_UP	MOLENAAR_TARGETS_OF_CCND1_AND_CDK4_UP		28	-0.34630352	-0.9687154	0.5109091	0.85457546	1	2242	tags=36%, list=20%, signal=45%
LI_WILMS_TUMOR_VS_FETAL_KIDNEY_1_UP	LI_WILMS_TUMOR_VS_FETAL_KIDNEY_1_UP		120	-0.29553124	-0.9685514	0.49320388	0.85431373	1	1968	tags=22%, list=18%, signal=26%
GAVIN_PDE3B_TARGETS	GAVIN_PDE3B_TARGETS		16	-0.43801153	-0.96808237	0.52455795	0.85484195	1	3807	tags=56%, list=34%, signal=85%
PID_WNT_NONCANONICAL_PATHWAY	PID_WNT_NONCANONICAL_PATHWAY		22	-0.32484597	-0.9674565	0.49705306	0.8557514	1	3767	tags=41%, list=34%, signal=62%
NAKAMURA_METASTASIS_MODEL_DN	NAKAMURA_METASTASIS_MODEL_DN		22	-0.36122218	-0.96732455	0.49717513	0.85544455	1	3589	tags=50%, list=32%, signal=73%
SIG_INSULIN_RECEPTOR_PATHWAY_IN_CARDIAC_MYOCYTES	SIG_INSULIN_RECEPTOR_PATHWAY_IN_CARDIAC_MYOCYTES		35	-0.28196254	-0.96727514	0.49712092	0.8549277	1	2284	tags=26%, list=20%, signal=32%
HERNANDEZ_MITOTIC_ARREST_BY_DOCETAXEL_2_UP	HERNANDEZ_MITOTIC_ARREST_BY_DOCETAXEL_2_UP		36	-0.33487394	-0.96719223	0.50877196	0.8544936	1	2559	tags=33%, list=23%, signal=43%
NATSUME_RESPONSE_TO_INTERFERON_BETA_DN	NATSUME_RESPONSE_TO_INTERFERON_BETA_DN		36	-0.2948878	-0.96686965	0.46464646	0.8546075	1	4583	tags=39%, list=41%, signal=66%
LINDGREN_BLADDER_CANCER_CLUSTER_2B	LINDGREN_BLADDER_CANCER_CLUSTER_2B		242	-0.36115286	-0.96651083	0.47953215	0.85482043	1	2873	tags=36%, list=26%, signal=48%
KOYAMA_SEMA3B_TARGETS_DN	KOYAMA_SEMA3B_TARGETS_DN		196	-0.24082741	-0.965932	0.5103578	0.8555946	1	2844	tags=28%, list=25%, signal=36%
NATSUME_RESPONSE_TO_INTERFERON_BETA_UP	NATSUME_RESPONSE_TO_INTERFERON_BETA_UP		44	-0.2942423	-0.9658492	0.5047081	0.8551434	1	1860	tags=23%, list=17%, signal=27%
MIPS_NOP56P_ASSOCIATED_PRE_RRNA_COMPLEX	MIPS_NOP56P_ASSOCIATED_PRE_RRNA_COMPLEX		68	-0.25945282	-0.96537596	0.4779874	0.85569835	1	556	tags=7%, list=5%, signal=8%
DARWICHE_PAPILLOMA_RISK_HIGH_VS_LOW_DN	DARWICHE_PAPILLOMA_RISK_HIGH_VS_LOW_DN		18	-0.36848807	-0.96495366	0.5260116	0.8560677	1	4295	tags=56%, list=38%, signal=90%
ALCALAY_AML_BY_NPM1_LOCALIZATION_UP	ALCALAY_AML_BY_NPM1_LOCALIZATION_UP		94	-0.2946237	-0.96492887	0.5120148	0.8554951	1	3219	tags=33%, list=29%, signal=46%
PLASARI_TGFB1_TARGETS_10HR_DN	PLASARI_TGFB1_TARGETS_10HR_DN		152	-0.32891473	-0.9646435	0.5153846	0.8555289	1	1730	tags=22%, list=15%, signal=25%
SIG_BCR_SIGNALING_PATHWAY	SIG_BCR_SIGNALING_PATHWAY		30	-0.30360186	-0.96451646	0.4903475	0.85520065	1	3383	tags=43%, list=30%, signal=62%
NIKOLSKY_MUTATED_AND_AMPLIFIED_IN_BREAST_CANCER	NIKOLSKY_MUTATED_AND_AMPLIFIED_IN_BREAST_CANCER		38	-0.3383976	-0.96427304	0.50751877	0.85516495	1	1291	tags=21%, list=12%, signal=24%
TAKEDA_TARGETS_OF_NUP98_HOXA9_FUSION_6HR_DN	TAKEDA_TARGETS_OF_NUP98_HOXA9_FUSION_6HR_DN		26	-0.38822228	-0.9641017	0.515625	0.85496306	1	1193	tags=27%, list=11%, signal=30%
SAKAI_TUMOR_INFILTRATING_MONOCYTES_DN	SAKAI_TUMOR_INFILTRATING_MONOCYTES_DN		47	-0.27846897	-0.964058	0.5059761	0.85442144	1	5393	tags=57%, list=48%, signal=110%
REACTOME_DEGRADATION_OF_THE_EXTRACELLULAR_MATRIX	REACTOME_DEGRADATION_OF_THE_EXTRACELLULAR_MATRIX		21	-0.44768375	-0.96382606	0.5176471	0.8543227	1	2238	tags=43%, list=20%, signal=53%
WIKMAN_ASBESTOS_LUNG_CANCER_DN	WIKMAN_ASBESTOS_LUNG_CANCER_DN		16	-0.41848117	-0.96323925	0.52998066	0.8551437	1	3731	tags=50%, list=33%, signal=75%
REACTOME_NRAGE_SIGNALS_DEATH_THROUGH_JNK	REACTOME_NRAGE_SIGNALS_DEATH_THROUGH_JNK		27	-0.32694608	-0.9629274	0.49242425	0.8552781	1	2030	tags=30%, list=18%, signal=36%
YAGI_AML_WITH_INV_16_TRANSLOCATION	YAGI_AML_WITH_INV_16_TRANSLOCATION		252	-0.23102367	-0.9628198	0.5214153	0.8549104	1	2582	tags=23%, list=23%, signal=29%
PID_CD8TCRDOWNSTREAMPATHWAY	PID_CD8TCRDOWNSTREAMPATHWAY		37	-0.32589743	-0.9627826	0.5247525	0.854379	1	2444	tags=30%, list=22%, signal=38%
KYNG_DNA_DAMAGE_UP	KYNG_DNA_DAMAGE_UP		140	-0.27149653	-0.96257484	0.4943609	0.8542595	1	4809	tags=52%, list=43%, signal=90%
TIEN_INTESTINE_PROBIOTICS_2HR_DN	TIEN_INTESTINE_PROBIOTICS_2HR_DN		41	-0.2933697	-0.96237004	0.50286806	0.8540585	1	3912	tags=44%, list=35%, signal=67%
BOHN_PRIMARY_IMMUNODEFICIENCY_SYNDROM_UP	BOHN_PRIMARY_IMMUNODEFICIENCY_SYNDROM_UP		28	-0.3010693	-0.96211296	0.5155642	0.8540584	1	1901	tags=18%, list=17%, signal=21%
BOYLAN_MULTIPLE_MYELOMA_C_DN	BOYLAN_MULTIPLE_MYELOMA_C_DN		22	-0.3439482	-0.96132344	0.49416342	0.8553487	1	1688	tags=27%, list=15%, signal=32%
CHARAFE_BREAST_CANCER_LUMINAL_VS_MESENCHYMAL_DN	CHARAFE_BREAST_CANCER_LUMINAL_VS_MESENCHYMAL_DN		260	-0.32160723	-0.9612051	0.50384617	0.85504454	1	3085	tags=37%, list=28%, signal=50%
LANDIS_BREAST_CANCER_PROGRESSION_DN	LANDIS_BREAST_CANCER_PROGRESSION_DN		56	-0.43700618	-0.96093315	0.5212355	0.85505974	1	2605	tags=48%, list=23%, signal=63%
RIZ_ERYTHROID_DIFFERENTIATION_HEMGN	RIZ_ERYTHROID_DIFFERENTIATION_HEMGN		25	-0.33199608	-0.96083206	0.51371115	0.8546319	1	1955	tags=28%, list=17%, signal=34%
GAZDA_DIAMOND_BLACKFAN_ANEMIA_PROGENITOR_DN	GAZDA_DIAMOND_BLACKFAN_ANEMIA_PROGENITOR_DN		36	-0.2753045	-0.9602219	0.49709865	0.85552156	1	3566	tags=36%, list=32%, signal=53%
REACTOME_INFLUENZA_LIFE_CYCLE	REACTOME_INFLUENZA_LIFE_CYCLE		89	-0.2461126	-0.96019644	0.46530613	0.85494536	1	3565	tags=25%, list=32%, signal=36%
REACTOME_RESPIRATORY_ELECTRON_TRANSPORT	REACTOME_RESPIRATORY_ELECTRON_TRANSPORT		51	-0.29223448	-0.96005815	0.48301888	0.8546469	1	5694	tags=57%, list=51%, signal=115%
DASU_IL6_SIGNALING_SCAR_UP	DASU_IL6_SIGNALING_SCAR_UP		17	-0.35213315	-0.96000576	0.52873564	0.8541228	1	3598	tags=47%, list=32%, signal=69%
JAZAG_TGFB1_SIGNALING_VIA_SMAD4_UP	JAZAG_TGFB1_SIGNALING_VIA_SMAD4_UP		70	-0.26013055	-0.9597857	0.5348399	0.85402554	1	2208	tags=20%, list=20%, signal=25%
KYNG_DNA_DAMAGE_DN	KYNG_DNA_DAMAGE_DN		127	-0.2527628	-0.95968944	0.49317738	0.85363686	1	3402	tags=35%, list=30%, signal=49%
YAMAZAKI_TCEB3_TARGETS_UP	YAMAZAKI_TCEB3_TARGETS_UP		119	-0.29826853	-0.9590682	0.49630997	0.8546234	1	3530	tags=39%, list=32%, signal=57%
KEGG_WNT_SIGNALING_PATHWAY	KEGG_WNT_SIGNALING_PATHWAY		106	-0.27596706	-0.9588014	0.5171103	0.854669	1	2607	tags=27%, list=23%, signal=35%
HOEBEKE_LYMPHOID_STEM_CELL_DN	HOEBEKE_LYMPHOID_STEM_CELL_DN		64	-0.28622374	-0.95877516	0.502994	0.85411805	1	2455	tags=23%, list=22%, signal=30%
KEGG_ADIPOCYTOKINE_SIGNALING_PATHWAY	KEGG_ADIPOCYTOKINE_SIGNALING_PATHWAY		35	-0.3122829	-0.9586692	0.5065913	0.85376984	1	2149	tags=29%, list=19%, signal=35%
VERRECCHIA_RESPONSE_TO_TGFB1_C2	VERRECCHIA_RESPONSE_TO_TGFB1_C2		17	-0.45898956	-0.95844615	0.5425101	0.8537088	1	4083	tags=65%, list=36%, signal=102%
BIDUS_METASTASIS_UP	BIDUS_METASTASIS_UP		106	-0.2838999	-0.95810384	0.47346938	0.8538859	1	3419	tags=31%, list=31%, signal=44%
REACTOME_P53_INDEPENDENT_G1_S_DNA_DAMAGE_CHECKPOINT	REACTOME_P53_INDEPENDENT_G1_S_DNA_DAMAGE_CHECKPOINT		39	-0.29517174	-0.95808774	0.49278352	0.8532871	1	6305	tags=64%, list=56%, signal=146%
HELLER_HDAC_TARGETS_UP	HELLER_HDAC_TARGETS_UP		172	-0.2586558	-0.9580733	0.5330813	0.85269207	1	1857	tags=18%, list=17%, signal=21%
PID_RAC1_REG_PATHWAY	PID_RAC1_REG_PATHWAY		24	-0.34459063	-0.95783764	0.51123595	0.85264975	1	1704	tags=29%, list=15%, signal=34%
PASINI_SUZ12_TARGETS_DN	PASINI_SUZ12_TARGETS_DN		200	-0.31150752	-0.957819	0.51167315	0.85208035	1	3035	tags=32%, list=27%, signal=42%
LINDGREN_BLADDER_CANCER_CLUSTER_1_DN	LINDGREN_BLADDER_CANCER_CLUSTER_1_DN		236	-0.25706008	-0.9564384	0.51346153	0.8547741	1	2511	tags=22%, list=22%, signal=28%
MARTINEZ_RB1_TARGETS_DN	MARTINEZ_RB1_TARGETS_DN		344	-0.24664094	-0.9563339	0.53667265	0.85440445	1	2456	tags=22%, list=22%, signal=27%
NADERI_BREAST_CANCER_PROGNOSIS_DN	NADERI_BREAST_CANCER_PROGNOSIS_DN		18	-0.4108095	-0.95591	0.5403226	0.8548263	1	2734	tags=44%, list=24%, signal=59%
CHEN_LVAD_SUPPORT_OF_FAILING_HEART_DN	CHEN_LVAD_SUPPORT_OF_FAILING_HEART_DN		33	-0.3742058	-0.95577395	0.53550863	0.8545282	1	1137	tags=18%, list=10%, signal=20%
HORIUCHI_WTAP_TARGETS_DN	HORIUCHI_WTAP_TARGETS_DN		176	-0.27773076	-0.9556964	0.4828283	0.8541036	1	4738	tags=42%, list=42%, signal=72%
VALK_AML_CLUSTER_9	VALK_AML_CLUSTER_9		21	-0.38307074	-0.9556492	0.5372849	0.853615	1	4844	tags=71%, list=43%, signal=126%
TARTE_PLASMA_CELL_VS_B_LYMPHOCYTE_UP	TARTE_PLASMA_CELL_VS_B_LYMPHOCYTE_UP		60	-0.27741665	-0.9554114	0.4990099	0.8535627	1	1878	tags=22%, list=17%, signal=26%
PID_S1P_S1P3_PATHWAY	PID_S1P_S1P3_PATHWAY		15	-0.38201606	-0.9549804	0.4952919	0.85401654	1	5158	tags=80%, list=46%, signal=148%
OUILLETTE_CLL_13Q14_DELETION_UP	OUILLETTE_CLL_13Q14_DELETION_UP		33	-0.29216322	-0.954742	0.5136719	0.8539414	1	5073	tags=58%, list=45%, signal=105%
REACTOME_M_G1_TRANSITION	REACTOME_M_G1_TRANSITION		57	-0.3095896	-0.95456815	0.5031185	0.8537103	1	6669	tags=72%, list=60%, signal=177%
CASORELLI_APL_SECONDARY_VS_DE_NOVO_UP	CASORELLI_APL_SECONDARY_VS_DE_NOVO_UP		19	-0.4281719	-0.9544462	0.5325444	0.85337687	1	2393	tags=47%, list=21%, signal=60%
MIKKELSEN_MCV6_ICP_WITH_H3K27ME3	MIKKELSEN_MCV6_ICP_WITH_H3K27ME3		37	-0.3520892	-0.95442367	0.5338491	0.8528238	1	2959	tags=35%, list=26%, signal=48%
HEDENFALK_BREAST_CANCER_HEREDITARY_VS_SPORADIC	HEDENFALK_BREAST_CANCER_HEREDITARY_VS_SPORADIC		31	-0.28056177	-0.9542155	0.528827	0.8527121	1	4984	tags=52%, list=45%, signal=93%
COULOUARN_TEMPORAL_TGFB1_SIGNATURE_DN	COULOUARN_TEMPORAL_TGFB1_SIGNATURE_DN		93	-0.2825084	-0.95377886	0.51055664	0.85312885	1	1934	tags=19%, list=17%, signal=23%
MCBRYAN_PUBERTAL_BREAST_5_6WK_UP	MCBRYAN_PUBERTAL_BREAST_5_6WK_UP		79	-0.31940857	-0.95377046	0.526	0.85253054	1	1360	tags=19%, list=12%, signal=21%
NOJIMA_SFRP2_TARGETS_UP	NOJIMA_SFRP2_TARGETS_UP		19	-0.36281753	-0.9537018	0.5096525	0.8521031	1	4474	tags=58%, list=40%, signal=96%
BOYLAN_MULTIPLE_MYELOMA_D_UP	BOYLAN_MULTIPLE_MYELOMA_D_UP		39	-0.30555573	-0.95363295	0.5114943	0.8516579	1	2931	tags=36%, list=26%, signal=48%
MIKKELSEN_ES_HCP_WITH_H3_UNMETHYLATED	MIKKELSEN_ES_HCP_WITH_H3_UNMETHYLATED		30	-0.36692926	-0.95285064	0.54873645	0.852898	1	1568	tags=23%, list=14%, signal=27%
BAE_BRCA1_TARGETS_DN	BAE_BRCA1_TARGETS_DN		21	-0.3112651	-0.9526738	0.5105162	0.8527101	1	3448	tags=33%, list=31%, signal=48%
PID_IL2_PI3KPATHWAY	PID_IL2_PI3KPATHWAY		16	-0.3414822	-0.9525977	0.52286285	0.8522585	1	3439	tags=44%, list=31%, signal=63%
LEIN_CHOROID_PLEXUS_MARKERS	LEIN_CHOROID_PLEXUS_MARKERS		60	-0.3271891	-0.95249814	0.5376147	0.85190505	1	1855	tags=32%, list=17%, signal=38%
BIOCARTA_IL12_PATHWAY	BIOCARTA_IL12_PATHWAY		15	-0.42851016	-0.952207	0.546169	0.85203874	1	1687	tags=33%, list=15%, signal=39%
VANTVEER_BREAST_CANCER_METASTASIS_DN	VANTVEER_BREAST_CANCER_METASTASIS_DN		63	-0.30810484	-0.9519449	0.51033056	0.85201883	1	2531	tags=25%, list=23%, signal=33%
BROWNE_HCMV_INFECTION_16HR_DN	BROWNE_HCMV_INFECTION_16HR_DN		51	-0.32636103	-0.95189476	0.54844964	0.8515289	1	2714	tags=29%, list=24%, signal=39%
POTTI_ADRIAMYCIN_SENSITIVITY	POTTI_ADRIAMYCIN_SENSITIVITY		48	-0.3043069	-0.9505558	0.5371429	0.8541094	1	5117	tags=63%, list=46%, signal=115%
KEGG_PROSTATE_CANCER	KEGG_PROSTATE_CANCER		50	-0.26243198	-0.950326	0.5257937	0.8540438	1	3867	tags=38%, list=35%, signal=58%
ABBUD_LIF_SIGNALING_1_DN	ABBUD_LIF_SIGNALING_1_DN		16	-0.37028536	-0.9502356	0.5431862	0.8536783	1	933	tags=19%, list=8%, signal=20%
ICHIBA_GRAFT_VERSUS_HOST_DISEASE_D7_DN	ICHIBA_GRAFT_VERSUS_HOST_DISEASE_D7_DN		29	-0.34119526	-0.9501654	0.5348399	0.8532449	1	1748	tags=28%, list=16%, signal=33%
DUTERTRE_ESTRADIOL_RESPONSE_6HR_DN	DUTERTRE_ESTRADIOL_RESPONSE_6HR_DN		51	-0.3262486	-0.95015085	0.5240848	0.8526715	1	4800	tags=55%, list=43%, signal=96%
PID_EPOPATHWAY	PID_EPOPATHWAY		20	-0.31625652	-0.94994867	0.5319149	0.85258913	1	5058	tags=55%, list=45%, signal=100%
GRADE_COLON_AND_RECTAL_CANCER_UP	GRADE_COLON_AND_RECTAL_CANCER_UP		178	-0.23486818	-0.9495808	0.48565573	0.85291	1	5725	tags=58%, list=51%, signal=117%
KEGG_EPITHELIAL_CELL_SIGNALING_IN_HELICOBACTER_PYLORI_INFECTION	KEGG_EPITHELIAL_CELL_SIGNALING_IN_HELICOBACTER_PYLORI_INFECTION		42	-0.29136097	-0.94910514	0.5201535	0.8534675	1	4070	tags=40%, list=36%, signal=63%
LEE_LIVER_CANCER_SURVIVAL_UP	LEE_LIVER_CANCER_SURVIVAL_UP		112	-0.3213264	-0.9488782	0.5271028	0.85335964	1	2810	tags=35%, list=25%, signal=46%
REACTOME_PLC_BETA_MEDIATED_EVENTS	REACTOME_PLC_BETA_MEDIATED_EVENTS		28	-0.32032537	-0.9485972	0.5233463	0.8534627	1	826	tags=14%, list=7%, signal=15%
REACTOME_EXTENSION_OF_TELOMERES	REACTOME_EXTENSION_OF_TELOMERES		19	-0.38844192	-0.948227	0.52559054	0.85377353	1	3555	tags=32%, list=32%, signal=46%
CHIANG_LIVER_CANCER_SUBCLASS_PROLIFERATION_DN	CHIANG_LIVER_CANCER_SUBCLASS_PROLIFERATION_DN		111	-0.3258416	-0.94812965	0.5146771	0.85342354	1	2993	tags=35%, list=27%, signal=47%
REACTOME_MEIOTIC_SYNAPSIS	REACTOME_MEIOTIC_SYNAPSIS		20	-0.32878983	-0.9479853	0.52255636	0.85319644	1	609	tags=15%, list=5%, signal=16%
REACTOME_OPIOID_SIGNALLING	REACTOME_OPIOID_SIGNALLING		53	-0.2808264	-0.9477352	0.5019084	0.8531717	1	2634	tags=26%, list=24%, signal=34%
LIU_PROSTATE_CANCER_DN	LIU_PROSTATE_CANCER_DN		258	-0.32229194	-0.9474675	0.50661623	0.85317	1	2638	tags=33%, list=24%, signal=42%
REACTOME_SLC_MEDIATED_TRANSMEMBRANE_TRANSPORT	REACTOME_SLC_MEDIATED_TRANSMEMBRANE_TRANSPORT		163	-0.265312	-0.9474251	0.54545456	0.8526771	1	3133	tags=35%, list=28%, signal=48%
RICKMAN_HEAD_AND_NECK_CANCER_A	RICKMAN_HEAD_AND_NECK_CANCER_A		50	-0.34663752	-0.94705755	0.5516014	0.8529366	1	1791	tags=26%, list=16%, signal=31%
SANSOM_APC_TARGETS_DN	SANSOM_APC_TARGETS_DN		271	-0.3009701	-0.9466797	0.5278311	0.853211	1	2053	tags=23%, list=18%, signal=27%
BOQUEST_STEM_CELL_CULTURED_VS_FRESH_DN	BOQUEST_STEM_CELL_CULTURED_VS_FRESH_DN		18	-0.4510659	-0.94640166	0.530572	0.85325086	1	2718	tags=44%, list=24%, signal=59%
BEGUM_TARGETS_OF_PAX3_FOXO1_FUSION_DN	BEGUM_TARGETS_OF_PAX3_FOXO1_FUSION_DN		29	-0.37415856	-0.9463817	0.5257937	0.8526981	1	1020	tags=21%, list=9%, signal=23%
HADDAD_T_LYMPHOCYTE_AND_NK_PROGENITOR_UP	HADDAD_T_LYMPHOCYTE_AND_NK_PROGENITOR_UP		43	-0.31996796	-0.94617283	0.57197696	0.85255396	1	2443	tags=30%, list=22%, signal=39%
MODY_HIPPOCAMPUS_NEONATAL	MODY_HIPPOCAMPUS_NEONATAL		26	-0.33588377	-0.94574416	0.5330882	0.8529721	1	3702	tags=42%, list=33%, signal=63%
LEE_LIVER_CANCER_CIPROFIBRATE_DN	LEE_LIVER_CANCER_CIPROFIBRATE_DN		49	-0.3798461	-0.9456106	0.5727612	0.8526886	1	2049	tags=31%, list=18%, signal=37%
REACTOME_P75_NTR_RECEPTOR_MEDIATED_SIGNALLING	REACTOME_P75_NTR_RECEPTOR_MEDIATED_SIGNALLING		50	-0.26541066	-0.94556946	0.51778656	0.85217077	1	2184	tags=22%, list=20%, signal=27%
KEGG_FRUCTOSE_AND_MANNOSE_METABOLISM	KEGG_FRUCTOSE_AND_MANNOSE_METABOLISM		23	-0.31585217	-0.9453515	0.51171875	0.85210407	1	2971	tags=35%, list=27%, signal=47%
AKL_HTLV1_INFECTION_UP	AKL_HTLV1_INFECTION_UP		20	-0.32381237	-0.9453128	0.53413653	0.8515835	1	2697	tags=30%, list=24%, signal=39%
PLASARI_TGFB1_SIGNALING_VIA_NFIC_1HR_UP	PLASARI_TGFB1_SIGNALING_VIA_NFIC_1HR_UP		18	-0.41182274	-0.94491714	0.5512104	0.8518974	1	1274	tags=28%, list=11%, signal=31%
REACTOME_ACTIVATED_TLR4_SIGNALLING	REACTOME_ACTIVATED_TLR4_SIGNALLING		51	-0.27055728	-0.94486344	0.51960784	0.8514151	1	4064	tags=37%, list=36%, signal=58%
ZHAN_MULTIPLE_MYELOMA_CD1_AND_CD2_UP	ZHAN_MULTIPLE_MYELOMA_CD1_AND_CD2_UP		39	-0.29517496	-0.944646	0.52434456	0.85132116	1	3227	tags=28%, list=29%, signal=39%
HELLER_HDAC_TARGETS_SILENCED_BY_METHYLATION_DN	HELLER_HDAC_TARGETS_SILENCED_BY_METHYLATION_DN		159	-0.2586689	-0.9443894	0.51262134	0.851301	1	3158	tags=29%, list=28%, signal=40%
MANTOVANI_NFKB_TARGETS_UP	MANTOVANI_NFKB_TARGETS_UP		27	-0.3755723	-0.94427943	0.5248509	0.8509598	1	1017	tags=22%, list=9%, signal=24%
KEGG_OOCYTE_MEIOSIS	KEGG_OOCYTE_MEIOSIS		74	-0.25768083	-0.9440733	0.50873786	0.8508345	1	1844	tags=19%, list=16%, signal=22%
STEGER_ADIPOGENESIS_UP	STEGER_ADIPOGENESIS_UP		18	-0.48511282	-0.9428463	0.5622568	0.85307664	1	3102	tags=44%, list=28%, signal=61%
PID_IL6_7PATHWAY	PID_IL6_7PATHWAY		32	-0.3079354	-0.9426215	0.523166	0.85302085	1	1687	tags=25%, list=15%, signal=29%
MULLIGHAN_MLL_SIGNATURE_2_UP	MULLIGHAN_MLL_SIGNATURE_2_UP		238	-0.23545718	-0.9422161	0.5125725	0.85337013	1	2869	tags=24%, list=26%, signal=32%
RIGGI_EWING_SARCOMA_PROGENITOR_UP	RIGGI_EWING_SARCOMA_PROGENITOR_UP		227	-0.30679253	-0.94204694	0.54850745	0.85318005	1	2277	tags=26%, list=20%, signal=32%
REACTOME_ADAPTIVE_IMMUNE_SYSTEM	REACTOME_ADAPTIVE_IMMUNE_SYSTEM		311	-0.23201483	-0.9419816	0.52895755	0.8527537	1	3326	tags=28%, list=30%, signal=38%
PETROVA_ENDOTHELIUM_LYMPHATIC_VS_BLOOD_DN	PETROVA_ENDOTHELIUM_LYMPHATIC_VS_BLOOD_DN		106	-0.34914634	-0.94191897	0.5370019	0.8523037	1	2463	tags=32%, list=22%, signal=41%
CHIARETTI_ACUTE_LYMPHOBLASTIC_LEUKEMIA_ZAP70	CHIARETTI_ACUTE_LYMPHOBLASTIC_LEUKEMIA_ZAP70		44	-0.28026384	-0.94131935	0.52455795	0.85311633	1	5058	tags=55%, list=45%, signal=99%
SMITH_LIVER_CANCER	SMITH_LIVER_CANCER		31	-0.29920915	-0.94106495	0.53696495	0.8531393	1	2112	tags=23%, list=19%, signal=28%
SATO_SILENCED_BY_METHYLATION_IN_PANCREATIC_CANCER_2	SATO_SILENCED_BY_METHYLATION_IN_PANCREATIC_CANCER_2		31	-0.36910132	-0.94105804	0.570632	0.8525615	1	2131	tags=32%, list=19%, signal=40%
BURTON_ADIPOGENESIS_PEAK_AT_0HR	BURTON_ADIPOGENESIS_PEAK_AT_0HR		46	-0.3735187	-0.9406909	0.5604606	0.8527705	1	3031	tags=41%, list=27%, signal=56%
REACTOME_METABOLISM_OF_AMINO_ACIDS_AND_DERIVATIVES	REACTOME_METABOLISM_OF_AMINO_ACIDS_AND_DERIVATIVES		152	-0.2469068	-0.94068646	0.5503876	0.85218686	1	2145	tags=20%, list=19%, signal=24%
INGRAM_SHH_TARGETS_UP	INGRAM_SHH_TARGETS_UP		90	-0.3217697	-0.94054025	0.5387524	0.8519422	1	2379	tags=29%, list=21%, signal=36%
KEGG_BASE_EXCISION_REPAIR	KEGG_BASE_EXCISION_REPAIR		21	-0.32335198	-0.94039416	0.5416667	0.8516691	1	4718	tags=52%, list=42%, signal=90%
STEIN_ESR1_TARGETS	STEIN_ESR1_TARGETS		54	-0.2988111	-0.94016564	0.54598826	0.8515698	1	1955	tags=20%, list=17%, signal=25%
BURTON_ADIPOGENESIS_4	BURTON_ADIPOGENESIS_4		36	-0.31647095	-0.940058	0.51937985	0.8512432	1	1999	tags=25%, list=18%, signal=30%
IWANAGA_CARCINOGENESIS_BY_KRAS_PTEN_UP	IWANAGA_CARCINOGENESIS_BY_KRAS_PTEN_UP		98	-0.2682745	-0.9395137	0.55700934	0.8519296	1	2837	tags=29%, list=25%, signal=38%
HADDAD_B_LYMPHOCYTE_PROGENITOR	HADDAD_B_LYMPHOCYTE_PROGENITOR		148	-0.26743785	-0.93915766	0.5378928	0.85212904	1	3883	tags=39%, list=35%, signal=58%
SENESE_HDAC1_AND_HDAC2_TARGETS_DN	SENESE_HDAC1_AND_HDAC2_TARGETS_DN		124	-0.32609057	-0.9390757	0.5440613	0.85172683	1	2448	tags=31%, list=22%, signal=40%
QI_HYPOXIA	QI_HYPOXIA		92	-0.27919883	-0.9389675	0.51320755	0.85138637	1	3648	tags=35%, list=33%, signal=51%
HELLER_HDAC_TARGETS_SILENCED_BY_METHYLATION_UP	HELLER_HDAC_TARGETS_SILENCED_BY_METHYLATION_UP		252	-0.2754871	-0.93841714	0.5680147	0.85211587	1	2434	tags=25%, list=22%, signal=31%
REACTOME_3_UTR_MEDIATED_TRANSLATIONAL_REGULATION	REACTOME_3_UTR_MEDIATED_TRANSLATIONAL_REGULATION		56	-0.29446194	-0.93831617	0.51778656	0.8517761	1	1065	tags=11%, list=10%, signal=12%
SASSON_RESPONSE_TO_GONADOTROPHINS_DN	SASSON_RESPONSE_TO_GONADOTROPHINS_DN		60	-0.3048857	-0.9382592	0.5443787	0.8513394	1	3198	tags=33%, list=29%, signal=46%
KEGG_VASCULAR_SMOOTH_MUSCLE_CONTRACTION	KEGG_VASCULAR_SMOOTH_MUSCLE_CONTRACTION		74	-0.28775388	-0.9381796	0.5595463	0.85095924	1	2681	tags=27%, list=24%, signal=35%
NAKAMURA_ADIPOGENESIS_EARLY_DN	NAKAMURA_ADIPOGENESIS_EARLY_DN		30	-0.3999074	-0.9380726	0.53474903	0.850607	1	2370	tags=37%, list=21%, signal=46%
MILI_PSEUDOPODIA	MILI_PSEUDOPODIA		21	-0.32115847	-0.9380608	0.5327869	0.8500484	1	390	tags=10%, list=3%, signal=10%
BRUINS_UVC_RESPONSE_VIA_TP53_GROUP_A	BRUINS_UVC_RESPONSE_VIA_TP53_GROUP_A		475	-0.265625	-0.9379448	0.56296295	0.8497373	1	2446	tags=26%, list=22%, signal=31%
WONG_EMBRYONIC_STEM_CELL_CORE	WONG_EMBRYONIC_STEM_CELL_CORE		252	-0.26319122	-0.93622684	0.5280665	0.85315615	1	4886	tags=41%, list=44%, signal=72%
BIOCARTA_ATRBRCA_PATHWAY	BIOCARTA_ATRBRCA_PATHWAY		15	-0.37115142	-0.9359802	0.52871287	0.8531479	1	5596	tags=80%, list=50%, signal=160%
KEGG_DORSO_VENTRAL_AXIS_FORMATION	KEGG_DORSO_VENTRAL_AXIS_FORMATION		15	-0.36597034	-0.9358397	0.5507246	0.85288215	1	1578	tags=27%, list=14%, signal=31%
KEGG_MAPK_SIGNALING_PATHWAY	KEGG_MAPK_SIGNALING_PATHWAY		172	-0.26101586	-0.9357543	0.5814394	0.8524874	1	2773	tags=27%, list=25%, signal=36%
PID_ATR_PATHWAY	PID_ATR_PATHWAY		30	-0.36599204	-0.93540126	0.5247934	0.8526817	1	2666	tags=27%, list=24%, signal=35%
SCHAEFFER_PROSTATE_DEVELOPMENT_48HR_DN	SCHAEFFER_PROSTATE_DEVELOPMENT_48HR_DN		229	-0.30068544	-0.9349803	0.5219885	0.8530944	1	1669	tags=21%, list=15%, signal=24%
REACTOME_ANTIVIRAL_MECHANISM_BY_IFN_STIMULATED_GENES	REACTOME_ANTIVIRAL_MECHANISM_BY_IFN_STIMULATED_GENES		36	-0.29919901	-0.9349299	0.53144014	0.85264194	1	3565	tags=44%, list=32%, signal=65%
BROWNE_HCMV_INFECTION_8HR_UP	BROWNE_HCMV_INFECTION_8HR_UP		64	-0.27578583	-0.9341738	0.57171315	0.8537259	1	2582	tags=28%, list=23%, signal=36%
XU_GH1_AUTOCRINE_TARGETS_DN	XU_GH1_AUTOCRINE_TARGETS_DN		75	-0.27170447	-0.9341459	0.5752381	0.8532183	1	3518	tags=36%, list=31%, signal=52%
DUTTA_APOPTOSIS_VIA_NFKB	DUTTA_APOPTOSIS_VIA_NFKB		16	-0.37674555	-0.9341206	0.5596869	0.85269594	1	2803	tags=31%, list=25%, signal=42%
WINTER_HYPOXIA_METAGENE	WINTER_HYPOXIA_METAGENE		151	-0.27850112	-0.9340416	0.5697211	0.8522997	1	2751	tags=28%, list=25%, signal=37%
REACTOME_SIGNALING_BY_FGFR_IN_DISEASE	REACTOME_SIGNALING_BY_FGFR_IN_DISEASE		72	-0.25112474	-0.9336226	0.55278313	0.85271674	1	2607	tags=25%, list=23%, signal=32%
LUI_THYROID_CANCER_PAX8_PPARG_UP	LUI_THYROID_CANCER_PAX8_PPARG_UP		26	-0.32070243	-0.9322879	0.5477583	0.8551778	1	440	tags=12%, list=4%, signal=12%
PEDERSEN_METASTASIS_BY_ERBB2_ISOFORM_7	PEDERSEN_METASTASIS_BY_ERBB2_ISOFORM_7		191	-0.25803825	-0.93220836	0.6049618	0.8548196	1	4093	tags=37%, list=37%, signal=58%
REACTOME_SIGNALING_BY_INSULIN_RECEPTOR	REACTOME_SIGNALING_BY_INSULIN_RECEPTOR		71	-0.23492776	-0.9321411	0.57225436	0.8543851	1	3386	tags=28%, list=30%, signal=40%
GAUSSMANN_MLL_AF4_FUSION_TARGETS_F_UP	GAUSSMANN_MLL_AF4_FUSION_TARGETS_F_UP		114	-0.32846522	-0.9313549	0.54313725	0.8556728	1	2734	tags=33%, list=24%, signal=44%
HIRSCH_CELLULAR_TRANSFORMATION_SIGNATURE_UP	HIRSCH_CELLULAR_TRANSFORMATION_SIGNATURE_UP		159	-0.27194318	-0.9310049	0.5364891	0.8559009	1	4083	tags=44%, list=36%, signal=68%
RODRIGUES_THYROID_CARCINOMA_ANAPLASTIC_UP	RODRIGUES_THYROID_CARCINOMA_ANAPLASTIC_UP		360	-0.24141592	-0.9309174	0.5263158	0.85548675	1	2949	tags=26%, list=26%, signal=34%
MATZUK_CENTRAL_FOR_FEMALE_FERTILITY	MATZUK_CENTRAL_FOR_FEMALE_FERTILITY		16	-0.34719273	-0.93080294	0.5740741	0.8551636	1	4430	tags=50%, list=40%, signal=83%
PID_P73PATHWAY	PID_P73PATHWAY		43	-0.28184885	-0.93013024	0.5591182	0.8561241	1	4476	tags=47%, list=40%, signal=77%
TAKAO_RESPONSE_TO_UVB_RADIATION_UP	TAKAO_RESPONSE_TO_UVB_RADIATION_UP		60	-0.21571828	-0.9299248	0.5190114	0.8559794	1	3333	tags=22%, list=30%, signal=31%
BIOCARTA_IL2_PATHWAY	BIOCARTA_IL2_PATHWAY		15	-0.3523448	-0.9298277	0.5603272	0.8556417	1	5494	tags=73%, list=49%, signal=144%
PID_GMCSF_PATHWAY	PID_GMCSF_PATHWAY		24	-0.3063032	-0.92972165	0.53606236	0.8552745	1	3226	tags=38%, list=29%, signal=53%
CHIARADONNA_NEOPLASTIC_TRANSFORMATION_CDC25_UP	CHIARADONNA_NEOPLASTIC_TRANSFORMATION_CDC25_UP		83	-0.3405083	-0.92954844	0.5518591	0.85508525	1	1232	tags=19%, list=11%, signal=21%
PID_FANCONI_PATHWAY	PID_FANCONI_PATHWAY		29	-0.3520456	-0.9293955	0.5413223	0.8548792	1	3347	tags=41%, list=30%, signal=59%
MORI_PRE_BI_LYMPHOCYTE_DN	MORI_PRE_BI_LYMPHOCYTE_DN		51	-0.31959003	-0.92877144	0.5578358	0.85566765	1	4515	tags=49%, list=40%, signal=82%
SUNG_METASTASIS_STROMA_DN	SUNG_METASTASIS_STROMA_DN		26	-0.33131394	-0.9283533	0.5614754	0.8561082	1	1790	tags=19%, list=16%, signal=23%
RIZ_ERYTHROID_DIFFERENTIATION_HBZ	RIZ_ERYTHROID_DIFFERENTIATION_HBZ		29	-0.31650406	-0.92766446	0.56902987	0.85714006	1	1990	tags=28%, list=18%, signal=33%
WILENSKY_RESPONSE_TO_DARAPLADIB	WILENSKY_RESPONSE_TO_DARAPLADIB		20	-0.44370544	-0.9275609	0.582	0.856781	1	2147	tags=25%, list=19%, signal=31%
BEGUM_TARGETS_OF_PAX3_FOXO1_FUSION_UP	BEGUM_TARGETS_OF_PAX3_FOXO1_FUSION_UP		37	-0.3463038	-0.92717963	0.566108	0.8570959	1	2320	tags=32%, list=21%, signal=41%
JOHNSTONE_PARVB_TARGETS_3_UP	JOHNSTONE_PARVB_TARGETS_3_UP		247	-0.24066284	-0.9270921	0.53892213	0.8567337	1	3716	tags=34%, list=33%, signal=50%
LIM_MAMMARY_LUMINAL_MATURE_DN	LIM_MAMMARY_LUMINAL_MATURE_DN		63	-0.3689597	-0.9270275	0.55151516	0.8563076	1	1971	tags=32%, list=18%, signal=38%
SENESE_HDAC2_TARGETS_DN	SENESE_HDAC2_TARGETS_DN		76	-0.35940948	-0.92700803	0.54615384	0.85577685	1	2448	tags=34%, list=22%, signal=43%
BOYLAN_MULTIPLE_MYELOMA_D_CLUSTER_UP	BOYLAN_MULTIPLE_MYELOMA_D_CLUSTER_UP		16	-0.36317003	-0.9265678	0.5703276	0.85624	1	491	tags=19%, list=4%, signal=20%
STEGER_ADIPOGENESIS_DN	STEGER_ADIPOGENESIS_DN		24	-0.48200926	-0.92647666	0.58498025	0.85586774	1	1888	tags=42%, list=17%, signal=50%
BOYAULT_LIVER_CANCER_SUBCLASS_G1_DN	BOYAULT_LIVER_CANCER_SUBCLASS_G1_DN		25	-0.3258334	-0.925503	0.54990214	0.85753256	1	521	tags=12%, list=5%, signal=13%
BILANGES_SERUM_RESPONSE_TRANSLATION	BILANGES_SERUM_RESPONSE_TRANSLATION		21	-0.32355702	-0.9253165	0.5265226	0.8574775	1	1180	tags=19%, list=11%, signal=21%
BOYAULT_LIVER_CANCER_SUBCLASS_G3_DN	BOYAULT_LIVER_CANCER_SUBCLASS_G3_DN		35	-0.35144663	-0.9251961	0.5785441	0.85717976	1	1386	tags=23%, list=12%, signal=26%
RODRIGUES_DCC_TARGETS_DN	RODRIGUES_DCC_TARGETS_DN		74	-0.2836074	-0.9246995	0.5502742	0.85780823	1	2659	tags=31%, list=24%, signal=40%
POTTI_5FU_SENSITIVITY	POTTI_5FU_SENSITIVITY		19	-0.32235166	-0.9246599	0.56554306	0.8573296	1	349	tags=11%, list=3%, signal=11%
MANTOVANI_VIRAL_GPCR_SIGNALING_UP	MANTOVANI_VIRAL_GPCR_SIGNALING_UP		51	-0.315149	-0.92464644	0.56653994	0.85678554	1	1291	tags=24%, list=12%, signal=26%
JI_RESPONSE_TO_FSH_DN	JI_RESPONSE_TO_FSH_DN		37	-0.2735813	-0.92419374	0.5263158	0.85721546	1	5016	tags=49%, list=45%, signal=88%
ELVIDGE_HIF1A_TARGETS_DN	ELVIDGE_HIF1A_TARGETS_DN		58	-0.33904853	-0.9241776	0.5653846	0.85668886	1	2662	tags=31%, list=24%, signal=41%
REACTOME_DIABETES_PATHWAYS	REACTOME_DIABETES_PATHWAYS		90	-0.23556913	-0.9240838	0.59770113	0.8563067	1	3816	tags=38%, list=34%, signal=57%
PLASARI_TGFB1_SIGNALING_VIA_NFIC_1HR_DN	PLASARI_TGFB1_SIGNALING_VIA_NFIC_1HR_DN		56	-0.30810618	-0.923678	0.5746692	0.8567618	1	2396	tags=25%, list=21%, signal=32%
PURBEY_TARGETS_OF_CTBP1_NOT_SATB1_UP	PURBEY_TARGETS_OF_CTBP1_NOT_SATB1_UP		187	-0.23130718	-0.9236523	0.5782689	0.85624295	1	3096	tags=28%, list=28%, signal=39%
PID_ATM_PATHWAY	PID_ATM_PATHWAY		21	-0.32292032	-0.92337143	0.55093557	0.856306	1	5012	tags=57%, list=45%, signal=103%
SCIAN_CELL_CYCLE_TARGETS_OF_TP53_AND_TP73_DN	SCIAN_CELL_CYCLE_TARGETS_OF_TP53_AND_TP73_DN		19	-0.39792183	-0.92322034	0.55284554	0.8560795	1	231	tags=11%, list=2%, signal=11%
CHICAS_RB1_TARGETS_SENESCENT	CHICAS_RB1_TARGETS_SENESCENT		320	-0.24864776	-0.9225903	0.57760316	0.8570151	1	2593	tags=25%, list=23%, signal=32%
MCBRYAN_PUBERTAL_BREAST_3_4WK_UP	MCBRYAN_PUBERTAL_BREAST_3_4WK_UP		144	-0.3089286	-0.9221695	0.5719921	0.85736585	1	1814	tags=23%, list=16%, signal=27%
DELPUECH_FOXO3_TARGETS_UP	DELPUECH_FOXO3_TARGETS_UP		49	-0.30212533	-0.9211289	0.57197696	0.8592758	1	3258	tags=33%, list=29%, signal=46%
REACTOME_VIF_MEDIATED_DEGRADATION_OF_APOBEC3G	REACTOME_VIF_MEDIATED_DEGRADATION_OF_APOBEC3G		39	-0.27820382	-0.9210087	0.53346455	0.85898846	1	6305	tags=62%, list=56%, signal=140%
FAELT_B_CLL_WITH_VH3_21_UP	FAELT_B_CLL_WITH_VH3_21_UP		28	-0.28466895	-0.9208424	0.5590551	0.85878223	1	3767	tags=39%, list=34%, signal=59%
KRIEG_KDM3A_TARGETS_NOT_HYPOXIA	KRIEG_KDM3A_TARGETS_NOT_HYPOXIA		106	-0.23219477	-0.92074084	0.5697674	0.8584614	1	4337	tags=37%, list=39%, signal=59%
CREIGHTON_ENDOCRINE_THERAPY_RESISTANCE_1	CREIGHTON_ENDOCRINE_THERAPY_RESISTANCE_1		280	-0.22468182	-0.9206431	0.6096154	0.85810536	1	3050	tags=25%, list=27%, signal=33%
ELVIDGE_HIF1A_AND_HIF2A_TARGETS_DN	ELVIDGE_HIF1A_AND_HIF2A_TARGETS_DN		63	-0.33118895	-0.919253	0.58653843	0.8607117	1	2662	tags=30%, list=24%, signal=39%
POTTI_TOPOTECAN_SENSITIVITY	POTTI_TOPOTECAN_SENSITIVITY		73	-0.34281	-0.9183823	0.5479452	0.86212766	1	2657	tags=32%, list=24%, signal=41%
KEGG_HOMOLOGOUS_RECOMBINATION	KEGG_HOMOLOGOUS_RECOMBINATION		22	-0.34498963	-0.918377	0.54811716	0.8615716	1	5596	tags=68%, list=50%, signal=136%
PID_TCR_PATHWAY	PID_TCR_PATHWAY		46	-0.33527654	-0.9180906	0.5697446	0.8616957	1	3277	tags=37%, list=29%, signal=52%
WANG_RESPONSE_TO_BEXAROTENE_UP	WANG_RESPONSE_TO_BEXAROTENE_UP		24	-0.30202982	-0.91792625	0.5981308	0.861512	1	908	tags=21%, list=8%, signal=23%
FIGUEROA_AML_METHYLATION_CLUSTER_3_UP	FIGUEROA_AML_METHYLATION_CLUSTER_3_UP		76	-0.26026732	-0.9178517	0.60925925	0.8611146	1	2008	tags=21%, list=18%, signal=25%
REACTOME_CHROMOSOME_MAINTENANCE	REACTOME_CHROMOSOME_MAINTENANCE		45	-0.30349272	-0.9177401	0.5098425	0.86079097	1	3555	tags=33%, list=32%, signal=49%
REACTOME_ACTIVATED_NOTCH1_TRANSMITS_SIGNAL_TO_THE_NUCLEUS	REACTOME_ACTIVATED_NOTCH1_TRANSMITS_SIGNAL_TO_THE_NUCLEUS		18	-0.33227003	-0.9175405	0.5780347	0.86068696	1	3125	tags=39%, list=28%, signal=54%
IIZUKA_LIVER_CANCER_PROGRESSION_G2_G3_UP	IIZUKA_LIVER_CANCER_PROGRESSION_G2_G3_UP		18	-0.33475038	-0.9169774	0.58300394	0.86146194	1	2931	tags=39%, list=26%, signal=53%
TIEN_INTESTINE_PROBIOTICS_6HR_DN	TIEN_INTESTINE_PROBIOTICS_6HR_DN		105	-0.22910705	-0.9165987	0.57894737	0.8617918	1	5175	tags=51%, list=46%, signal=95%
REACTOME_CELL_CYCLE_CHECKPOINTS	REACTOME_CELL_CYCLE_CHECKPOINTS		78	-0.2854134	-0.9157105	0.53305787	0.86316127	1	6690	tags=68%, list=60%, signal=168%
WAMUNYOKOLI_OVARIAN_CANCER_GRADES_1_2_DN	WAMUNYOKOLI_OVARIAN_CANCER_GRADES_1_2_DN		34	-0.3549884	-0.9157009	0.60150373	0.86261576	1	3418	tags=44%, list=31%, signal=63%
KANG_IMMORTALIZED_BY_TERT_UP	KANG_IMMORTALIZED_BY_TERT_UP		55	-0.3195771	-0.9155889	0.5762712	0.86232513	1	2709	tags=33%, list=24%, signal=43%
PID_PI3KCIAKTPATHWAY	PID_PI3KCIAKTPATHWAY		16	-0.3092366	-0.9154462	0.55487806	0.8621158	1	2149	tags=25%, list=19%, signal=31%
DOANE_RESPONSE_TO_ANDROGEN_UP	DOANE_RESPONSE_TO_ANDROGEN_UP		95	-0.24003397	-0.9152949	0.56809336	0.8618993	1	2738	tags=26%, list=24%, signal=35%
SLEBOS_HEAD_AND_NECK_CANCER_WITH_HPV_UP	SLEBOS_HEAD_AND_NECK_CANCER_WITH_HPV_UP		40	-0.29830322	-0.91528445	0.56299216	0.86135066	1	3720	tags=45%, list=33%, signal=67%
MARTENS_BOUND_BY_PML_RARA_FUSION	MARTENS_BOUND_BY_PML_RARA_FUSION		246	-0.23443381	-0.9142848	0.5597609	0.8630516	1	3886	tags=34%, list=35%, signal=51%
PID_DELTANP63PATHWAY	PID_DELTANP63PATHWAY		31	-0.31042275	-0.91359156	0.598778	0.8640194	1	1308	tags=19%, list=12%, signal=22%
WAMUNYOKOLI_OVARIAN_CANCER_LMP_UP	WAMUNYOKOLI_OVARIAN_CANCER_LMP_UP		154	-0.2403639	-0.91310656	0.53174603	0.8645631	1	3982	tags=35%, list=36%, signal=54%
FIGUEROA_AML_METHYLATION_CLUSTER_6_UP	FIGUEROA_AML_METHYLATION_CLUSTER_6_UP		67	-0.25060818	-0.9129932	0.622824	0.8642936	1	1526	tags=16%, list=14%, signal=19%
DANG_REGULATED_BY_MYC_DN	DANG_REGULATED_BY_MYC_DN		172	-0.29186416	-0.91288483	0.56164384	0.8639807	1	3131	tags=35%, list=28%, signal=48%
HOSHIDA_LIVER_CANCER_LATE_RECURRENCE_UP	HOSHIDA_LIVER_CANCER_LATE_RECURRENCE_UP		42	-0.33628494	-0.9128518	0.5719921	0.8635024	1	3248	tags=38%, list=29%, signal=53%
HAHTOLA_SEZARY_SYNDROM_UP	HAHTOLA_SEZARY_SYNDROM_UP		60	-0.26688322	-0.91248184	0.5711575	0.86375785	1	2500	tags=25%, list=22%, signal=32%
YAGI_AML_RELAPSE_PROGNOSIS	YAGI_AML_RELAPSE_PROGNOSIS		27	-0.28269786	-0.91226655	0.5489796	0.8637113	1	4542	tags=44%, list=41%, signal=75%
CHNG_MULTIPLE_MYELOMA_HYPERPLOID_DN	CHNG_MULTIPLE_MYELOMA_HYPERPLOID_DN		24	-0.25926265	-0.9121312	0.5551102	0.8634679	1	1575	tags=17%, list=14%, signal=19%
HEDENFALK_BREAST_CANCER_BRACX_UP	HEDENFALK_BREAST_CANCER_BRACX_UP		15	-0.31400713	-0.9120897	0.5638507	0.8629999	1	4395	tags=53%, list=39%, signal=88%
PID_BETACATENIN_NUC_PATHWAY	PID_BETACATENIN_NUC_PATHWAY		48	-0.30256292	-0.9118825	0.5667939	0.86287135	1	2395	tags=27%, list=21%, signal=34%
HOSHIDA_LIVER_CANCER_SURVIVAL_DN	HOSHIDA_LIVER_CANCER_SURVIVAL_DN		81	-0.24973425	-0.91182375	0.5688259	0.8624451	1	2436	tags=26%, list=22%, signal=33%
RUTELLA_RESPONSE_TO_HGF_VS_CSF2RB_AND_IL4_UP	RUTELLA_RESPONSE_TO_HGF_VS_CSF2RB_AND_IL4_UP		247	-0.27110595	-0.9118042	0.55330884	0.8619341	1	3518	tags=31%, list=31%, signal=44%
TARTE_PLASMA_CELL_VS_PLASMABLAST_DN	TARTE_PLASMA_CELL_VS_PLASMABLAST_DN		207	-0.2296547	-0.9117205	0.56329113	0.8615584	1	5106	tags=46%, list=46%, signal=84%
ZHENG_BOUND_BY_FOXP3	ZHENG_BOUND_BY_FOXP3		250	-0.25976828	-0.9114386	0.58064514	0.86162806	1	2631	tags=25%, list=23%, signal=32%
ZHAN_MULTIPLE_MYELOMA_MF_UP	ZHAN_MULTIPLE_MYELOMA_MF_UP		27	-0.348682	-0.9110632	0.56692916	0.86191446	1	1257	tags=22%, list=11%, signal=25%
ROZANOV_MMP14_TARGETS_UP	ROZANOV_MMP14_TARGETS_UP		156	-0.3163907	-0.9110623	0.5501931	0.8613555	1	2479	tags=29%, list=22%, signal=37%
WANG_LSD1_TARGETS_UP	WANG_LSD1_TARGETS_UP		18	-0.40893987	-0.9109588	0.57462686	0.8610643	1	2773	tags=33%, list=25%, signal=44%
KEGG_ARGININE_AND_PROLINE_METABOLISM	KEGG_ARGININE_AND_PROLINE_METABOLISM		38	-0.3065839	-0.9108384	0.6143667	0.86076015	1	3448	tags=47%, list=31%, signal=68%
FONTAINE_FOLLICULAR_THYROID_ADENOMA_DN	FONTAINE_FOLLICULAR_THYROID_ADENOMA_DN		40	-0.3166372	-0.9107596	0.59881425	0.8603821	1	2565	tags=30%, list=23%, signal=39%
REACTOME_TRANSLATION	REACTOME_TRANSLATION		86	-0.24830027	-0.91061133	0.5173824	0.8601461	1	5130	tags=43%, list=46%, signal=79%
ROSS_LEUKEMIA_WITH_MLL_FUSIONS	ROSS_LEUKEMIA_WITH_MLL_FUSIONS		50	-0.30682307	-0.9105346	0.5917969	0.85975736	1	3617	tags=32%, list=32%, signal=47%
LEE_LIVER_CANCER_MYC_TGFA_DN	LEE_LIVER_CANCER_MYC_TGFA_DN		50	-0.3512786	-0.90957934	0.58348966	0.861349	1	3103	tags=38%, list=28%, signal=52%
ZHANG_TLX_TARGETS_DN	ZHANG_TLX_TARGETS_DN		78	-0.3207973	-0.90921146	0.5973025	0.861627	1	1895	tags=24%, list=17%, signal=29%
KEGG_NOTCH_SIGNALING_PATHWAY	KEGG_NOTCH_SIGNALING_PATHWAY		31	-0.27949384	-0.9091995	0.59586465	0.861096	1	4462	tags=48%, list=40%, signal=80%
CHYLA_CBFA2T3_TARGETS_UP	CHYLA_CBFA2T3_TARGETS_UP		217	-0.29237816	-0.90915716	0.5682243	0.8606526	1	2715	tags=30%, list=24%, signal=39%
THUM_SYSTOLIC_HEART_FAILURE_UP	THUM_SYSTOLIC_HEART_FAILURE_UP		255	-0.29044384	-0.90910673	0.540856	0.86021346	1	3727	tags=39%, list=33%, signal=57%
BASSO_HAIRY_CELL_LEUKEMIA_DN	BASSO_HAIRY_CELL_LEUKEMIA_DN		50	-0.29733935	-0.90852195	0.58653843	0.86108506	1	4605	tags=52%, list=41%, signal=88%
SCHAEFFER_PROSTATE_DEVELOPMENT_12HR_DN	SCHAEFFER_PROSTATE_DEVELOPMENT_12HR_DN		37	-0.355097	-0.9077769	0.5660377	0.8621838	1	928	tags=16%, list=8%, signal=18%
ST_INTERLEUKIN_4_PATHWAY	ST_INTERLEUKIN_4_PATHWAY		17	-0.330203	-0.90712655	0.5874263	0.8631308	1	3439	tags=47%, list=31%, signal=68%
LI_WILMS_TUMOR_VS_FETAL_KIDNEY_1_DN	LI_WILMS_TUMOR_VS_FETAL_KIDNEY_1_DN		111	-0.27095786	-0.9071144	0.5261044	0.8626032	1	3899	tags=33%, list=35%, signal=51%
RODRIGUES_THYROID_CARCINOMA_POORLY_DIFFERENTIATED_UP	RODRIGUES_THYROID_CARCINOMA_POORLY_DIFFERENTIATED_UP		324	-0.24703667	-0.9066665	0.54564756	0.86302745	1	3964	tags=36%, list=35%, signal=54%
MORI_LARGE_PRE_BII_LYMPHOCYTE_DN	MORI_LARGE_PRE_BII_LYMPHOCYTE_DN		38	-0.3823826	-0.905943	0.5795678	0.8641501	1	4014	tags=45%, list=36%, signal=69%
ZHONG_SECRETOME_OF_LUNG_CANCER_AND_FIBROBLAST	ZHONG_SECRETOME_OF_LUNG_CANCER_AND_FIBROBLAST		94	-0.24975458	-0.90585953	0.5546875	0.86379516	1	746	tags=10%, list=7%, signal=10%
PID_HES_HEYPATHWAY	PID_HES_HEYPATHWAY		23	-0.31208575	-0.9057821	0.5684411	0.86341053	1	2871	tags=35%, list=26%, signal=47%
ZHAN_MULTIPLE_MYELOMA_HP_UP	ZHAN_MULTIPLE_MYELOMA_HP_UP		28	-0.2994699	-0.9056536	0.5734127	0.86315626	1	1657	tags=18%, list=15%, signal=21%
CHUANG_OXIDATIVE_STRESS_RESPONSE_UP	CHUANG_OXIDATIVE_STRESS_RESPONSE_UP		18	-0.33667308	-0.90555996	0.5992063	0.8628399	1	3627	tags=56%, list=32%, signal=82%
WELCH_GATA1_TARGETS	WELCH_GATA1_TARGETS		17	-0.3446066	-0.90487576	0.6025878	0.8638604	1	1748	tags=29%, list=16%, signal=35%
KIM_GLIS2_TARGETS_UP	KIM_GLIS2_TARGETS_UP		59	-0.42297202	-0.9048707	0.5863454	0.8633211	1	1536	tags=29%, list=14%, signal=33%
TAYLOR_METHYLATED_IN_ACUTE_LYMPHOBLASTIC_LEUKEMIA	TAYLOR_METHYLATED_IN_ACUTE_LYMPHOBLASTIC_LEUKEMIA		41	-0.25999367	-0.9048164	0.60687023	0.8628984	1	1006	tags=12%, list=9%, signal=13%
SESTO_RESPONSE_TO_UV_C6	SESTO_RESPONSE_TO_UV_C6		30	-0.2888567	-0.90422356	0.5948617	0.86375433	1	1597	tags=17%, list=14%, signal=19%
POMEROY_MEDULLOBLASTOMA_DESMOPLASIC_VS_CLASSIC_DN	POMEROY_MEDULLOBLASTOMA_DESMOPLASIC_VS_CLASSIC_DN		41	-0.32312444	-0.9041904	0.58082706	0.8632657	1	2420	tags=24%, list=22%, signal=31%
PID_P53DOWNSTREAMPATHWAY	PID_P53DOWNSTREAMPATHWAY		77	-0.25658405	-0.9041193	0.60157794	0.86288345	1	3146	tags=34%, list=28%, signal=47%
FOURNIER_ACINAR_DEVELOPMENT_LATE_2	FOURNIER_ACINAR_DEVELOPMENT_LATE_2		175	-0.25170192	-0.90376085	0.5553236	0.8631317	1	4860	tags=45%, list=43%, signal=78%
CHIARADONNA_NEOPLASTIC_TRANSFORMATION_CDC25_DN	CHIARADONNA_NEOPLASTIC_TRANSFORMATION_CDC25_DN		127	-0.28712583	-0.9037236	0.5533981	0.8626588	1	3933	tags=39%, list=35%, signal=60%
REACTOME_CHONDROITIN_SULFATE_DERMATAN_SULFATE_METABOLISM	REACTOME_CHONDROITIN_SULFATE_DERMATAN_SULFATE_METABOLISM		23	-0.35985205	-0.90365046	0.61153847	0.8622893	1	1536	tags=26%, list=14%, signal=30%
HU_GENOTOXIC_DAMAGE_4HR	HU_GENOTOXIC_DAMAGE_4HR		25	-0.34094328	-0.9035782	0.53571427	0.8619124	1	3466	tags=40%, list=31%, signal=58%
PID_RXR_VDR_PATHWAY	PID_RXR_VDR_PATHWAY		18	-0.30754015	-0.9030915	0.57171714	0.86241955	1	5174	tags=56%, list=46%, signal=103%
IWANAGA_E2F1_TARGETS_INDUCED_BY_SERUM	IWANAGA_E2F1_TARGETS_INDUCED_BY_SERUM		15	-0.36519396	-0.9030777	0.565762	0.86189646	1	2256	tags=40%, list=20%, signal=50%
PRAMOONJAGO_SOX4_TARGETS_UP	PRAMOONJAGO_SOX4_TARGETS_UP		36	-0.3100683	-0.90297276	0.5591182	0.8615958	1	3031	tags=36%, list=27%, signal=49%
PID_LKB1_PATHWAY	PID_LKB1_PATHWAY		22	-0.28146973	-0.90269053	0.5779093	0.8616673	1	2413	tags=18%, list=22%, signal=23%
REACTOME_DAG_AND_IP3_SIGNALING	REACTOME_DAG_AND_IP3_SIGNALING		19	-0.32983616	-0.90262514	0.5695238	0.8612833	1	826	tags=16%, list=7%, signal=17%
PID_FOXM1PATHWAY	PID_FOXM1PATHWAY		25	-0.33734074	-0.9023472	0.55757576	0.86139244	1	4886	tags=52%, list=44%, signal=92%
VANTVEER_BREAST_CANCER_ESR1_UP	VANTVEER_BREAST_CANCER_ESR1_UP		80	-0.25524682	-0.90211827	0.57865167	0.86133945	1	3316	tags=39%, list=30%, signal=55%
SENGUPTA_NASOPHARYNGEAL_CARCINOMA_WITH_LMP1_UP	SENGUPTA_NASOPHARYNGEAL_CARCINOMA_WITH_LMP1_UP		192	-0.2578212	-0.90189135	0.6236162	0.86133635	1	2571	tags=28%, list=23%, signal=36%
KIM_GASTRIC_CANCER_CHEMOSENSITIVITY	KIM_GASTRIC_CANCER_CHEMOSENSITIVITY		59	-0.25299135	-0.9017358	0.63583815	0.8611275	1	3791	tags=34%, list=34%, signal=51%
BROWNE_HCMV_INFECTION_20HR_DN	BROWNE_HCMV_INFECTION_20HR_DN		55	-0.29262373	-0.9017287	0.5838264	0.8606061	1	3905	tags=47%, list=35%, signal=72%
REACTOME_ACTIVATION_OF_NMDA_RECEPTOR_UPON_GLUTAMATE_BINDING_AND_POSTSYNAPTIC_EVENTS	REACTOME_ACTIVATION_OF_NMDA_RECEPTOR_UPON_GLUTAMATE_BINDING_AND_POSTSYNAPTIC_EVENTS		26	-0.33037767	-0.9016758	0.6051661	0.8602321	1	2760	tags=38%, list=25%, signal=51%
SIG_PIP3_SIGNALING_IN_B_LYMPHOCYTES	SIG_PIP3_SIGNALING_IN_B_LYMPHOCYTES		21	-0.3009962	-0.9016566	0.5735849	0.8597322	1	2949	tags=38%, list=26%, signal=52%
REACTOME_ACTIVATION_OF_NF_KAPPAB_IN_B_CELLS	REACTOME_ACTIVATION_OF_NF_KAPPAB_IN_B_CELLS		47	-0.24991679	-0.90125495	0.54598826	0.86002874	1	6345	tags=62%, list=57%, signal=142%
JI_RESPONSE_TO_FSH_UP	JI_RESPONSE_TO_FSH_UP		53	-0.269375	-0.9011895	0.59381044	0.8596258	1	3824	tags=42%, list=34%, signal=63%
STOSSI_RESPONSE_TO_ESTRADIOL	STOSSI_RESPONSE_TO_ESTRADIOL		34	-0.32445168	-0.9010897	0.6159555	0.8593607	1	2211	tags=32%, list=20%, signal=40%
SASAKI_ADULT_T_CELL_LEUKEMIA	SASAKI_ADULT_T_CELL_LEUKEMIA		105	-0.23549823	-0.9010502	0.59108526	0.85889244	1	4370	tags=39%, list=39%, signal=63%
BOCHKIS_FOXA2_TARGETS	BOCHKIS_FOXA2_TARGETS		278	-0.22157234	-0.9001365	0.6486486	0.8603874	1	3422	tags=32%, list=31%, signal=45%
KRIEG_HYPOXIA_NOT_VIA_KDM3A	KRIEG_HYPOXIA_NOT_VIA_KDM3A		387	-0.21756108	-0.9000313	0.6031746	0.86005837	1	3171	tags=26%, list=28%, signal=35%
SCHLOSSER_MYC_AND_SERUM_RESPONSE_SYNERGY	SCHLOSSER_MYC_AND_SERUM_RESPONSE_SYNERGY		21	-0.29374325	-0.89954364	0.5491803	0.86066246	1	6636	tags=86%, list=59%, signal=210%
WANG_NFKB_TARGETS	WANG_NFKB_TARGETS		16	-0.43626505	-0.8992486	0.60583943	0.8608262	1	2131	tags=38%, list=19%, signal=46%
GOZGIT_ESR1_TARGETS_DN	GOZGIT_ESR1_TARGETS_DN		378	-0.2595433	-0.8986957	0.6628788	0.8615184	1	3040	tags=31%, list=27%, signal=41%
DOANE_RESPONSE_TO_ANDROGEN_DN	DOANE_RESPONSE_TO_ANDROGEN_DN		156	-0.24129362	-0.8983054	0.6439689	0.8619422	1	3005	tags=28%, list=27%, signal=38%
PID_LYMPHANGIOGENESIS_PATHWAY	PID_LYMPHANGIOGENESIS_PATHWAY		17	-0.37869215	-0.8981707	0.5856031	0.86176074	1	2949	tags=41%, list=26%, signal=56%
TIEN_INTESTINE_PROBIOTICS_24HR_DN	TIEN_INTESTINE_PROBIOTICS_24HR_DN		128	-0.19955912	-0.8976382	0.59881425	0.8623519	1	2874	tags=20%, list=26%, signal=27%
ELLWOOD_MYC_TARGETS_DN	ELLWOOD_MYC_TARGETS_DN		29	-0.3027695	-0.8974173	0.5996094	0.862345	1	4605	tags=52%, list=41%, signal=88%
ZHAN_EARLY_DIFFERENTIATION_GENES_DN	ZHAN_EARLY_DIFFERENTIATION_GENES_DN		33	-0.29350284	-0.897356	0.5555556	0.8619446	1	3072	tags=27%, list=27%, signal=37%
HOELZEL_NF1_TARGETS_DN	HOELZEL_NF1_TARGETS_DN		50	-0.33844137	-0.89652276	0.60658914	0.86336935	1	1679	tags=22%, list=15%, signal=26%
MITSIADES_RESPONSE_TO_APLIDIN_DN	MITSIADES_RESPONSE_TO_APLIDIN_DN		129	-0.26509848	-0.89556247	0.5430862	0.86504704	1	3388	tags=33%, list=30%, signal=46%
MAHAJAN_RESPONSE_TO_IL1A_UP	MAHAJAN_RESPONSE_TO_IL1A_UP		52	-0.31915084	-0.8952647	0.58171207	0.8652037	1	1105	tags=17%, list=10%, signal=19%
GENTILE_UV_RESPONSE_CLUSTER_D2	GENTILE_UV_RESPONSE_CLUSTER_D2		20	-0.31444946	-0.895223	0.5694716	0.8647467	1	2534	tags=35%, list=23%, signal=45%
LEE_AGING_CEREBELLUM_DN	LEE_AGING_CEREBELLUM_DN		57	-0.30784813	-0.89421606	0.61974406	0.8664789	1	1337	tags=19%, list=12%, signal=22%
CASORELLI_ACUTE_PROMYELOCYTIC_LEUKEMIA_UP	CASORELLI_ACUTE_PROMYELOCYTIC_LEUKEMIA_UP		96	-0.2631182	-0.8922384	0.63187855	0.87050575	1	3254	tags=32%, list=29%, signal=45%
ROSS_AML_WITH_PML_RARA_FUSION	ROSS_AML_WITH_PML_RARA_FUSION		41	-0.32157257	-0.8919918	0.61614174	0.87050223	1	2772	tags=27%, list=25%, signal=36%
REACTOME_ACTIVATION_OF_GENES_BY_ATF4	REACTOME_ACTIVATION_OF_GENES_BY_ATF4		15	-0.31288147	-0.89198107	0.6008065	0.8699801	1	2948	tags=33%, list=26%, signal=45%
LIU_SOX4_TARGETS_UP	LIU_SOX4_TARGETS_UP		64	-0.24286473	-0.8911577	0.61153847	0.8712673	1	2773	tags=27%, list=25%, signal=35%
MIPS_RIBOSOME_CYTOPLASMIC	MIPS_RIBOSOME_CYTOPLASMIC		51	-0.28393534	-0.8909954	0.53125	0.8710892	1	1065	tags=10%, list=10%, signal=11%
CHIANG_LIVER_CANCER_SUBCLASS_UNANNOTATED_UP	CHIANG_LIVER_CANCER_SUBCLASS_UNANNOTATED_UP		38	-0.2961478	-0.8908179	0.61508703	0.87096345	1	1849	tags=21%, list=17%, signal=25%
REACTOME_SIGNALING_BY_ILS	REACTOME_SIGNALING_BY_ILS		69	-0.2652816	-0.89064825	0.5901961	0.87080103	1	3466	tags=35%, list=31%, signal=50%
BEIER_GLIOMA_STEM_CELL_DN	BEIER_GLIOMA_STEM_CELL_DN		33	-0.28927207	-0.89058065	0.6216216	0.8704194	1	3325	tags=33%, list=30%, signal=47%
ZHANG_ANTIVIRAL_RESPONSE_TO_RIBAVIRIN_DN	ZHANG_ANTIVIRAL_RESPONSE_TO_RIBAVIRIN_DN		36	-0.34069487	-0.89050853	0.61445785	0.870023	1	1828	tags=25%, list=16%, signal=30%
HOFFMANN_LARGE_TO_SMALL_PRE_BII_LYMPHOCYTE_DN	HOFFMANN_LARGE_TO_SMALL_PRE_BII_LYMPHOCYTE_DN		52	-0.28083846	-0.8902318	0.5972222	0.87016135	1	4680	tags=50%, list=42%, signal=86%
PID_FAK_PATHWAY	PID_FAK_PATHWAY		41	-0.29004788	-0.89010274	0.57114226	0.8699147	1	1813	tags=20%, list=16%, signal=23%
BANDRES_RESPONSE_TO_CARMUSTIN_MGMT_48HR_DN	BANDRES_RESPONSE_TO_CARMUSTIN_MGMT_48HR_DN		110	-0.25773397	-0.8900576	0.6217228	0.869483	1	3576	tags=35%, list=32%, signal=50%
ROSS_ACUTE_MYELOID_LEUKEMIA_CBF	ROSS_ACUTE_MYELOID_LEUKEMIA_CBF		51	-0.28608826	-0.88996893	0.61100197	0.86913776	1	2571	tags=27%, list=23%, signal=35%
BIOCARTA_RAS_PATHWAY	BIOCARTA_RAS_PATHWAY		17	-0.3186216	-0.8896577	0.5792683	0.86932963	1	3727	tags=41%, list=33%, signal=62%
PID_CD8TCRPATHWAY	PID_CD8TCRPATHWAY		36	-0.32741278	-0.88925725	0.6003937	0.8696574	1	3277	tags=39%, list=29%, signal=55%
SMID_BREAST_CANCER_NORMAL_LIKE_UP	SMID_BREAST_CANCER_NORMAL_LIKE_UP		277	-0.33258244	-0.8889359	0.57945734	0.8698568	1	2277	tags=29%, list=20%, signal=35%
HOWLIN_CITED1_TARGETS_2_DN	HOWLIN_CITED1_TARGETS_2_DN		15	-0.37290344	-0.88798326	0.6230159	0.8715045	1	2205	tags=33%, list=20%, signal=41%
MA_MYELOID_DIFFERENTIATION_UP	MA_MYELOID_DIFFERENTIATION_UP		27	-0.28448984	-0.88786983	0.5962264	0.8712158	1	5376	tags=56%, list=48%, signal=107%
REACTOME_CELL_JUNCTION_ORGANIZATION	REACTOME_CELL_JUNCTION_ORGANIZATION		54	-0.30201346	-0.887646	0.62357414	0.87118036	1	1669	tags=22%, list=15%, signal=26%
REN_ALVEOLAR_RHABDOMYOSARCOMA_DN	REN_ALVEOLAR_RHABDOMYOSARCOMA_DN		311	-0.29400468	-0.8876265	0.56346154	0.87069136	1	4164	tags=42%, list=37%, signal=65%
REACTOME_ANTIGEN_ACTIVATES_B_CELL_RECEPTOR_LEADING_TO_GENERATION_OF_SECOND_MESSENGERS	REACTOME_ANTIGEN_ACTIVATES_B_CELL_RECEPTOR_LEADING_TO_GENERATION_OF_SECOND_MESSENGERS		19	-0.33865473	-0.8875654	0.6098039	0.87029684	1	3051	tags=32%, list=27%, signal=43%
SU_PLACENTA	SU_PLACENTA		16	-0.35673574	-0.8873971	0.6159696	0.87016094	1	2670	tags=31%, list=24%, signal=41%
PID_FGF_PATHWAY	PID_FGF_PATHWAY		30	-0.30906472	-0.88710105	0.62808347	0.870279	1	2514	tags=33%, list=22%, signal=43%
ROZANOV_MMP14_TARGETS_SUBSET	ROZANOV_MMP14_TARGETS_SUBSET		24	-0.4152063	-0.8870912	0.6026365	0.86976504	1	2479	tags=42%, list=22%, signal=53%
LEE_LIVER_CANCER_SURVIVAL_DN	LEE_LIVER_CANCER_SURVIVAL_DN		105	-0.23910874	-0.8859196	0.5607287	0.8718747	1	1733	tags=13%, list=15%, signal=16%
LIEN_BREAST_CARCINOMA_METAPLASTIC_VS_DUCTAL_UP	LIEN_BREAST_CARCINOMA_METAPLASTIC_VS_DUCTAL_UP		49	-0.32378793	-0.8856318	0.651341	0.8719844	1	2014	tags=22%, list=18%, signal=27%
FARMER_BREAST_CANCER_APOCRINE_VS_LUMINAL	FARMER_BREAST_CANCER_APOCRINE_VS_LUMINAL		182	-0.23896204	-0.8853134	0.6811321	0.8721213	1	3270	tags=31%, list=29%, signal=43%
CHICAS_RB1_TARGETS_GROWING	CHICAS_RB1_TARGETS_GROWING		152	-0.27756953	-0.8852877	0.604	0.871642	1	3221	tags=30%, list=29%, signal=41%
REACTOME_PHASE_II_CONJUGATION	REACTOME_PHASE_II_CONJUGATION		35	-0.2853059	-0.8851839	0.630597	0.87132156	1	1222	tags=14%, list=11%, signal=16%
YU_BAP1_TARGETS	YU_BAP1_TARGETS		22	-0.34215674	-0.883908	0.5784114	0.87358516	1	2025	tags=27%, list=18%, signal=33%
GRAESSMANN_APOPTOSIS_BY_SERUM_DEPRIVATION_UP	GRAESSMANN_APOPTOSIS_BY_SERUM_DEPRIVATION_UP		368	-0.2368401	-0.8834808	0.64257026	0.87400705	1	1908	tags=20%, list=17%, signal=23%
MCBRYAN_PUBERTAL_BREAST_6_7WK_UP	MCBRYAN_PUBERTAL_BREAST_6_7WK_UP		131	-0.26676583	-0.8833997	0.634981	0.8736768	1	3218	tags=33%, list=29%, signal=46%
PID_TAP63PATHWAY	PID_TAP63PATHWAY		30	-0.28654993	-0.8833938	0.6136821	0.87315077	1	4086	tags=43%, list=36%, signal=68%
YAO_TEMPORAL_RESPONSE_TO_PROGESTERONE_CLUSTER_15	YAO_TEMPORAL_RESPONSE_TO_PROGESTERONE_CLUSTER_15		26	-0.3363678	-0.88283587	0.6420233	0.8739124	1	1265	tags=27%, list=11%, signal=30%
REACTOME_ASSEMBLY_OF_THE_PRE_REPLICATIVE_COMPLEX	REACTOME_ASSEMBLY_OF_THE_PRE_REPLICATIVE_COMPLEX		46	-0.27620336	-0.8827595	0.5711297	0.8735357	1	6669	tags=65%, list=60%, signal=161%
SHETH_LIVER_CANCER_VS_TXNIP_LOSS_PAM1	SHETH_LIVER_CANCER_VS_TXNIP_LOSS_PAM1		174	-0.22340477	-0.8815276	0.64165103	0.87572545	1	3406	tags=29%, list=30%, signal=41%
CUI_TCF21_TARGETS_DN	CUI_TCF21_TARGETS_DN		20	-0.33790702	-0.88150424	0.6328872	0.87522864	1	3382	tags=40%, list=30%, signal=57%
SHETH_LIVER_CANCER_VS_TXNIP_LOSS_PAM3	SHETH_LIVER_CANCER_VS_TXNIP_LOSS_PAM3		54	-0.30677432	-0.88124394	0.6448598	0.875334	1	1407	tags=20%, list=13%, signal=23%
LASTOWSKA_COAMPLIFIED_WITH_MYCN	LASTOWSKA_COAMPLIFIED_WITH_MYCN		23	-0.30201262	-0.8811468	0.6145038	0.8750189	1	3406	tags=39%, list=30%, signal=56%
BROWNE_HCMV_INFECTION_24HR_DN	BROWNE_HCMV_INFECTION_24HR_DN		93	-0.28490824	-0.8810771	0.60721064	0.8746833	1	1476	tags=22%, list=13%, signal=25%
TURASHVILI_BREAST_DUCTAL_CARCINOMA_VS_LOBULAR_NORMAL_UP	TURASHVILI_BREAST_DUCTAL_CARCINOMA_VS_LOBULAR_NORMAL_UP		37	-0.30982664	-0.8809084	0.62620425	0.8745287	1	3147	tags=35%, list=28%, signal=49%
LEE_TARGETS_OF_PTCH1_AND_SUFU_DN	LEE_TARGETS_OF_PTCH1_AND_SUFU_DN		37	-0.29579604	-0.87995994	0.6230469	0.87614864	1	2576	tags=27%, list=23%, signal=35%
SHAFFER_IRF4_TARGETS_IN_MYELOMA_VS_MATURE_B_LYMPHOCYTE	SHAFFER_IRF4_TARGETS_IN_MYELOMA_VS_MATURE_B_LYMPHOCYTE		70	-0.2358121	-0.8795962	0.6132265	0.87645715	1	4147	tags=39%, list=37%, signal=61%
KEGG_O_GLYCAN_BIOSYNTHESIS	KEGG_O_GLYCAN_BIOSYNTHESIS		17	-0.33553258	-0.8791022	0.66413665	0.87712127	1	2439	tags=24%, list=22%, signal=30%
BENPORATH_NOS_TARGETS	BENPORATH_NOS_TARGETS		89	-0.25039726	-0.8785262	0.65682656	0.87788814	1	4455	tags=43%, list=40%, signal=70%
FAELT_B_CLL_WITH_VH_REARRANGEMENTS_DN	FAELT_B_CLL_WITH_VH_REARRANGEMENTS_DN		26	-0.27360538	-0.87814003	0.6056911	0.87820125	1	4968	tags=58%, list=44%, signal=103%
PID_FRA_PATHWAY	PID_FRA_PATHWAY		19	-0.36484298	-0.8780338	0.624498	0.87788606	1	2420	tags=37%, list=22%, signal=47%
CREIGHTON_ENDOCRINE_THERAPY_RESISTANCE_5	CREIGHTON_ENDOCRINE_THERAPY_RESISTANCE_5		246	-0.24114934	-0.8780204	0.6524272	0.8773844	1	3107	tags=30%, list=28%, signal=41%
REACTOME_PI3K_EVENTS_IN_ERBB4_SIGNALING	REACTOME_PI3K_EVENTS_IN_ERBB4_SIGNALING		16	-0.30212528	-0.8778504	0.6292585	0.87719995	1	2949	tags=38%, list=26%, signal=51%
YE_METASTATIC_LIVER_CANCER	YE_METASTATIC_LIVER_CANCER		17	-0.34209725	-0.8774992	0.5991984	0.87750953	1	2905	tags=35%, list=26%, signal=48%
GARGALOVIC_RESPONSE_TO_OXIDIZED_PHOSPHOLIPIDS_TURQUOISE_UP	GARGALOVIC_RESPONSE_TO_OXIDIZED_PHOSPHOLIPIDS_TURQUOISE_UP		36	-0.2845205	-0.87737334	0.61480075	0.87725306	1	3387	tags=33%, list=30%, signal=48%
REACTOME_AXON_GUIDANCE	REACTOME_AXON_GUIDANCE		164	-0.25840598	-0.8768021	0.63992536	0.8779847	1	2505	tags=24%, list=22%, signal=30%
BAE_BRCA1_TARGETS_UP	BAE_BRCA1_TARGETS_UP		60	-0.23594947	-0.8766838	0.6252465	0.8777097	1	3365	tags=25%, list=30%, signal=36%
MULLIGHAN_NPM1_SIGNATURE_3_DN	MULLIGHAN_NPM1_SIGNATURE_3_DN		83	-0.26652116	-0.8762983	0.63238096	0.8780524	1	2227	tags=23%, list=20%, signal=28%
REACTOME_INFLUENZA_VIRAL_RNA_TRANSCRIPTION_AND_REPLICATION	REACTOME_INFLUENZA_VIRAL_RNA_TRANSCRIPTION_AND_REPLICATION		67	-0.24903499	-0.87611216	0.5406504	0.8779543	1	1065	tags=9%, list=10%, signal=10%
LY_AGING_OLD_DN	LY_AGING_OLD_DN		37	-0.31554636	-0.8761031	0.6217304	0.8774439	1	4035	tags=38%, list=36%, signal=59%
BERNARD_PPAPDC1B_TARGETS_UP	BERNARD_PPAPDC1B_TARGETS_UP		18	-0.27604282	-0.87543726	0.6078067	0.8783623	1	34	tags=6%, list=0%, signal=6%
KEGG_TYROSINE_METABOLISM	KEGG_TYROSINE_METABOLISM		27	-0.31671917	-0.87529224	0.6188605	0.8781454	1	4323	tags=56%, list=39%, signal=90%
REACTOME_ANTIGEN_PROCESSING_CROSS_PRESENTATION	REACTOME_ANTIGEN_PROCESSING_CROSS_PRESENTATION		55	-0.2659313	-0.87512606	0.57528955	0.87800235	1	5725	tags=53%, list=51%, signal=107%
ACEVEDO_LIVER_CANCER_WITH_H3K9ME3_DN	ACEVEDO_LIVER_CANCER_WITH_H3K9ME3_DN		34	-0.2942865	-0.8747107	0.6240458	0.87837356	1	3300	tags=44%, list=29%, signal=62%
REACTOME_NEGATIVE_REGULATORS_OF_RIG_I_MDA5_SIGNALING	REACTOME_NEGATIVE_REGULATORS_OF_RIG_I_MDA5_SIGNALING		15	-0.3135457	-0.8746547	0.6304802	0.8779903	1	4117	tags=33%, list=37%, signal=53%
VANLOO_SP3_TARGETS_DN	VANLOO_SP3_TARGETS_DN		58	-0.28103992	-0.8745051	0.64603484	0.8777976	1	3364	tags=29%, list=30%, signal=42%
REACTOME_LATENT_INFECTION_OF_HOMO_SAPIENS_WITH_MYCOBACTERIUM_TUBERCULOSIS	REACTOME_LATENT_INFECTION_OF_HOMO_SAPIENS_WITH_MYCOBACTERIUM_TUBERCULOSIS		22	-0.31947678	-0.8740965	0.6054159	0.87811685	1	5428	tags=64%, list=48%, signal=123%
SCHLESINGER_H3K27ME3_IN_NORMAL_AND_METHYLATED_IN_CANCER	SCHLESINGER_H3K27ME3_IN_NORMAL_AND_METHYLATED_IN_CANCER		15	-0.38097578	-0.87386215	0.64603484	0.878135	1	3586	tags=47%, list=32%, signal=69%
VANTVEER_BREAST_CANCER_BRCA1_DN	VANTVEER_BREAST_CANCER_BRCA1_DN		18	-0.40005484	-0.8724837	0.6044625	0.88064325	1	1929	tags=39%, list=17%, signal=47%
JIANG_TIP30_TARGETS_UP	JIANG_TIP30_TARGETS_UP		35	-0.30287877	-0.87162244	0.6262231	0.88213	1	2772	tags=31%, list=25%, signal=42%
WILLIAMS_ESR1_TARGETS_UP	WILLIAMS_ESR1_TARGETS_UP		17	-0.33814156	-0.87145555	0.6621094	0.8819534	1	3040	tags=29%, list=27%, signal=40%
SASSON_RESPONSE_TO_FORSKOLIN_DN	SASSON_RESPONSE_TO_FORSKOLIN_DN		60	-0.27863333	-0.87133664	0.6425781	0.88168037	1	948	tags=13%, list=8%, signal=14%
GAVIN_FOXP3_TARGETS_CLUSTER_T4	GAVIN_FOXP3_TARGETS_CLUSTER_T4		53	-0.2500312	-0.8712598	0.6316832	0.88132817	1	2211	tags=21%, list=20%, signal=26%
BENPORATH_ES_1	BENPORATH_ES_1		233	-0.23042998	-0.87086296	0.6389961	0.881665	1	2470	tags=21%, list=22%, signal=27%
KEGG_PORPHYRIN_AND_CHLOROPHYLL_METABOLISM	KEGG_PORPHYRIN_AND_CHLOROPHYLL_METABOLISM		17	-0.3066045	-0.8707198	0.65362036	0.8814523	1	3651	tags=47%, list=33%, signal=70%
DARWICHE_PAPILLOMA_RISK_LOW_UP	DARWICHE_PAPILLOMA_RISK_LOW_UP		92	-0.23589022	-0.87035435	0.6742857	0.8816926	1	3425	tags=35%, list=31%, signal=50%
GOTZMANN_EPITHELIAL_TO_MESENCHYMAL_TRANSITION_DN	GOTZMANN_EPITHELIAL_TO_MESENCHYMAL_TRANSITION_DN		160	-0.2281243	-0.8701387	0.65346533	0.88165915	1	5162	tags=48%, list=46%, signal=88%
KATSANOU_ELAVL1_TARGETS_UP	KATSANOU_ELAVL1_TARGETS_UP		102	-0.30363068	-0.870054	0.655303	0.8813334	1	2320	tags=27%, list=21%, signal=34%
REACTOME_TRAF6_MEDIATED_INDUCTION_OF_NFKB_AND_MAP_KINASES_UPON_TLR7_8_OR_9_ACTIVATION	REACTOME_TRAF6_MEDIATED_INDUCTION_OF_NFKB_AND_MAP_KINASES_UPON_TLR7_8_OR_9_ACTIVATION		41	-0.25242996	-0.86986434	0.6225681	0.8812402	1	715	tags=10%, list=6%, signal=10%
WALLACE_PROSTATE_CANCER_UP	WALLACE_PROSTATE_CANCER_UP		15	-0.3152841	-0.86981475	0.582505	0.8808225	1	2584	tags=20%, list=23%, signal=26%
KEGG_PATHWAYS_IN_CANCER	KEGG_PATHWAYS_IN_CANCER		208	-0.22492062	-0.8696569	0.6796116	0.88066524	1	4042	tags=36%, list=36%, signal=55%
FRASOR_TAMOXIFEN_RESPONSE_UP	FRASOR_TAMOXIFEN_RESPONSE_UP		30	-0.2780523	-0.86942744	0.6723809	0.88065994	1	2443	tags=27%, list=22%, signal=34%
MARTINEZ_RESPONSE_TO_TRABECTEDIN_UP	MARTINEZ_RESPONSE_TO_TRABECTEDIN_UP		49	-0.2457171	-0.86937106	0.6363636	0.8802711	1	3364	tags=31%, list=30%, signal=44%
WILCOX_PRESPONSE_TO_ROGESTERONE_DN	WILCOX_PRESPONSE_TO_ROGESTERONE_DN		31	-0.34478182	-0.8688939	0.6343874	0.88079584	1	2420	tags=39%, list=22%, signal=49%
CROONQUIST_NRAS_VS_STROMAL_STIMULATION_DN	CROONQUIST_NRAS_VS_STROMAL_STIMULATION_DN		65	-0.2890767	-0.8688581	0.6135922	0.8803402	1	3071	tags=29%, list=27%, signal=40%
GARGALOVIC_RESPONSE_TO_OXIDIZED_PHOSPHOLIPIDS_GREY_DN	GARGALOVIC_RESPONSE_TO_OXIDIZED_PHOSPHOLIPIDS_GREY_DN		31	-0.31150228	-0.8687431	0.6666667	0.8800653	1	1166	tags=16%, list=10%, signal=18%
CHYLA_CBFA2T3_TARGETS_DN	CHYLA_CBFA2T3_TARGETS_DN		124	-0.26221874	-0.86766636	0.73410404	0.88195264	1	2015	tags=20%, list=18%, signal=24%
VERHAAK_GLIOBLASTOMA_NEURAL	VERHAAK_GLIOBLASTOMA_NEURAL		139	-0.30481255	-0.86696285	0.6340509	0.8829787	1	2759	tags=29%, list=25%, signal=39%
WOOD_EBV_EBNA1_TARGETS_UP	WOOD_EBV_EBNA1_TARGETS_UP		76	-0.23240197	-0.8669241	0.6764706	0.8825355	1	4542	tags=43%, list=41%, signal=73%
RUTELLA_RESPONSE_TO_CSF2RB_AND_IL4_DN	RUTELLA_RESPONSE_TO_CSF2RB_AND_IL4_DN		187	-0.26784325	-0.866607	0.61824954	0.88272655	1	2574	tags=24%, list=23%, signal=30%
KLEIN_PRIMARY_EFFUSION_LYMPHOMA_DN	KLEIN_PRIMARY_EFFUSION_LYMPHOMA_DN		37	-0.3293642	-0.86641055	0.61174244	0.8826704	1	2046	tags=22%, list=18%, signal=26%
SESTO_RESPONSE_TO_UV_C1	SESTO_RESPONSE_TO_UV_C1		52	-0.26123437	-0.8660901	0.5851703	0.8828677	1	3958	tags=38%, list=35%, signal=59%
HU_ANGIOGENESIS_DN	HU_ANGIOGENESIS_DN		22	-0.27580348	-0.8655752	0.6169355	0.88346636	1	385	tags=9%, list=3%, signal=9%
MARTIN_INTERACT_WITH_HDAC	MARTIN_INTERACT_WITH_HDAC		30	-0.2462739	-0.8653816	0.6311637	0.8833892	1	1474	tags=17%, list=13%, signal=19%
TONKS_TARGETS_OF_RUNX1_RUNX1T1_FUSION_GRANULOCYTE_UP	TONKS_TARGETS_OF_RUNX1_RUNX1T1_FUSION_GRANULOCYTE_UP		35	-0.31907234	-0.8650612	0.66485506	0.88352275	1	2015	tags=26%, list=18%, signal=31%
LINDGREN_BLADDER_CANCER_HIGH_RECURRENCE	LINDGREN_BLADDER_CANCER_HIGH_RECURRENCE		32	-0.36392707	-0.865045	0.6304348	0.88304365	1	2781	tags=41%, list=25%, signal=54%
FULCHER_INFLAMMATORY_RESPONSE_LECTIN_VS_LPS_UP	FULCHER_INFLAMMATORY_RESPONSE_LECTIN_VS_LPS_UP		315	-0.24427432	-0.86501753	0.63653845	0.88258016	1	3314	tags=29%, list=30%, signal=40%
HOLLEMAN_ASPARAGINASE_RESISTANCE_B_ALL_UP	HOLLEMAN_ASPARAGINASE_RESISTANCE_B_ALL_UP		15	-0.33022335	-0.8649818	0.63429755	0.8821333	1	5608	tags=53%, list=50%, signal=107%
VANDESLUIS_COMMD1_TARGETS_GROUP_3_DN	VANDESLUIS_COMMD1_TARGETS_GROUP_3_DN		27	-0.37686858	-0.86453265	0.6869245	0.88255763	1	2001	tags=30%, list=18%, signal=36%
BROWNE_HCMV_INFECTION_30MIN_DN	BROWNE_HCMV_INFECTION_30MIN_DN		60	-0.2737888	-0.86386406	0.6666667	0.8834756	1	1241	tags=15%, list=11%, signal=17%
BIOCARTA_NO1_PATHWAY	BIOCARTA_NO1_PATHWAY		18	-0.36245376	-0.8636245	0.64650285	0.8834838	1	428	tags=11%, list=4%, signal=12%
KAYO_AGING_MUSCLE_UP	KAYO_AGING_MUSCLE_UP		150	-0.24019448	-0.8632688	0.7260788	0.883742	1	2511	tags=23%, list=22%, signal=30%
DUNNE_TARGETS_OF_AML1_MTG8_FUSION_DN	DUNNE_TARGETS_OF_AML1_MTG8_FUSION_DN		15	-0.40404224	-0.86302394	0.64915574	0.8837776	1	2506	tags=47%, list=22%, signal=60%
ZHANG_BREAST_CANCER_PROGENITORS_UP	ZHANG_BREAST_CANCER_PROGENITORS_UP		216	-0.25616312	-0.862999	0.58097166	0.8833167	1	3286	tags=32%, list=29%, signal=44%
CHARAFE_BREAST_CANCER_BASAL_VS_MESENCHYMAL_DN	CHARAFE_BREAST_CANCER_BASAL_VS_MESENCHYMAL_DN		28	-0.33683062	-0.8625957	0.63925236	0.88371545	1	2423	tags=32%, list=22%, signal=41%
BROWN_MYELOID_CELL_DEVELOPMENT_DN	BROWN_MYELOID_CELL_DEVELOPMENT_DN		78	-0.23558773	-0.8625189	0.6496063	0.8833579	1	3304	tags=33%, list=30%, signal=47%
MADAN_DPPA4_TARGETS	MADAN_DPPA4_TARGETS		22	-0.35360235	-0.862481	0.65272725	0.88292056	1	2299	tags=27%, list=21%, signal=34%
MANTOVANI_VIRAL_GPCR_SIGNALING_DN	MANTOVANI_VIRAL_GPCR_SIGNALING_DN		26	-0.27980056	-0.86232203	0.6647059	0.88275504	1	4042	tags=50%, list=36%, signal=78%
BARRIER_CANCER_RELAPSE_NORMAL_SAMPLE_DN	BARRIER_CANCER_RELAPSE_NORMAL_SAMPLE_DN		15	-0.28452677	-0.8619049	0.6189516	0.8831519	1	5478	tags=60%, list=49%, signal=117%
KAYO_CALORIE_RESTRICTION_MUSCLE_DN	KAYO_CALORIE_RESTRICTION_MUSCLE_DN		57	-0.23783955	-0.8618909	0.64650285	0.8826774	1	4703	tags=47%, list=42%, signal=81%
SMIRNOV_CIRCULATING_ENDOTHELIOCYTES_IN_CANCER_UP	SMIRNOV_CIRCULATING_ENDOTHELIOCYTES_IN_CANCER_UP		107	-0.29479223	-0.86177546	0.66034156	0.8824337	1	3375	tags=34%, list=30%, signal=48%
BROWNE_HCMV_INFECTION_6HR_DN	BROWNE_HCMV_INFECTION_6HR_DN		86	-0.23918842	-0.8617422	0.6980769	0.88197577	1	4622	tags=47%, list=41%, signal=79%
HOOI_ST7_TARGETS_DN	HOOI_ST7_TARGETS_DN		55	-0.282355	-0.86170703	0.6777996	0.8815412	1	2656	tags=31%, list=24%, signal=40%
NGUYEN_NOTCH1_TARGETS_UP	NGUYEN_NOTCH1_TARGETS_UP		22	-0.32151324	-0.86112016	0.6633065	0.88227904	1	2448	tags=32%, list=22%, signal=41%
MARTINEZ_TP53_TARGETS_DN	MARTINEZ_TP53_TARGETS_DN		368	-0.22090515	-0.8610921	0.7199248	0.8818269	1	1600	tags=15%, list=14%, signal=17%
OLSSON_E2F3_TARGETS_DN	OLSSON_E2F3_TARGETS_DN		24	-0.31987926	-0.8610568	0.6410788	0.88141084	1	2875	tags=42%, list=26%, signal=56%
VANHARANTA_UTERINE_FIBROID_DN	VANHARANTA_UTERINE_FIBROID_DN		39	-0.32548803	-0.8609165	0.6333333	0.88119704	1	1878	tags=31%, list=17%, signal=37%
HUNSBERGER_EXERCISE_REGULATED_GENES	HUNSBERGER_EXERCISE_REGULATED_GENES		19	-0.31848985	-0.8600556	0.6723164	0.88260937	1	1061	tags=21%, list=9%, signal=23%
TRACEY_RESISTANCE_TO_IFNA2_DN	TRACEY_RESISTANCE_TO_IFNA2_DN		18	-0.31770435	-0.8597846	0.6431373	0.8826662	1	4922	tags=67%, list=44%, signal=119%
KEGG_PROGESTERONE_MEDIATED_OOCYTE_MATURATION	KEGG_PROGESTERONE_MEDIATED_OOCYTE_MATURATION		56	-0.23409547	-0.8592567	0.6753507	0.8832065	1	3618	tags=32%, list=32%, signal=47%
YAMAZAKI_TCEB3_TARGETS_DN	YAMAZAKI_TCEB3_TARGETS_DN		144	-0.23216438	-0.85900724	0.7375231	0.8832211	1	2291	tags=19%, list=20%, signal=23%
ZHAN_MULTIPLE_MYELOMA_PR_DN	ZHAN_MULTIPLE_MYELOMA_PR_DN		19	-0.31688082	-0.85896003	0.64358455	0.8828066	1	1113	tags=21%, list=10%, signal=23%
LEI_MYB_TARGETS	LEI_MYB_TARGETS		217	-0.22613443	-0.85843384	0.65208745	0.88344175	1	3068	tags=28%, list=27%, signal=37%
CROMER_METASTASIS_UP	CROMER_METASTASIS_UP		51	-0.24995919	-0.8580798	0.640625	0.8837219	1	2717	tags=27%, list=24%, signal=36%
LIAO_HAVE_SOX4_BINDING_SITES	LIAO_HAVE_SOX4_BINDING_SITES		25	-0.30342868	-0.8578786	0.6923077	0.8836359	1	1012	tags=20%, list=9%, signal=22%
LIM_MAMMARY_LUMINAL_PROGENITOR_UP	LIM_MAMMARY_LUMINAL_PROGENITOR_UP		36	-0.37453806	-0.857809	0.64705884	0.8832824	1	2959	tags=42%, list=26%, signal=56%
HALMOS_CEBPA_TARGETS_UP	HALMOS_CEBPA_TARGETS_UP		35	-0.30709037	-0.85767883	0.68301886	0.8830505	1	1711	tags=26%, list=15%, signal=30%
KEGG_BIOSYNTHESIS_OF_UNSATURATED_FATTY_ACIDS	KEGG_BIOSYNTHESIS_OF_UNSATURATED_FATTY_ACIDS		18	-0.3257114	-0.85732144	0.6498054	0.8832867	1	4287	tags=56%, list=38%, signal=90%
PURBEY_TARGETS_OF_CTBP1_AND_SATB1_DN	PURBEY_TARGETS_OF_CTBP1_AND_SATB1_DN		101	-0.20959848	-0.85678065	0.6977612	0.884038	1	2818	tags=24%, list=25%, signal=31%
TAKEDA_TARGETS_OF_NUP98_HOXA9_FUSION_8D_DN	TAKEDA_TARGETS_OF_NUP98_HOXA9_FUSION_8D_DN		115	-0.31976348	-0.85647625	0.64606744	0.8841905	1	2593	tags=29%, list=23%, signal=37%
SAMOLS_TARGETS_OF_KHSV_MIRNAS_DN	SAMOLS_TARGETS_OF_KHSV_MIRNAS_DN		31	-0.31745026	-0.8564351	0.65839696	0.88376474	1	3285	tags=39%, list=29%, signal=55%
MCMURRAY_TP53_HRAS_COOPERATION_RESPONSE_DN	MCMURRAY_TP53_HRAS_COOPERATION_RESPONSE_DN		47	-0.325956	-0.85590154	0.68440366	0.88442755	1	1882	tags=30%, list=17%, signal=36%
FOSTER_KDM1A_TARGETS_UP	FOSTER_KDM1A_TARGETS_UP		140	-0.2862804	-0.8555286	0.6862004	0.8847257	1	1523	tags=21%, list=14%, signal=24%
JECHLINGER_EPITHELIAL_TO_MESENCHYMAL_TRANSITION_UP	JECHLINGER_EPITHELIAL_TO_MESENCHYMAL_TRANSITION_UP		55	-0.3708937	-0.8552642	0.6252505	0.8847824	1	3025	tags=36%, list=27%, signal=50%
PID_IGF1_PATHWAY	PID_IGF1_PATHWAY		25	-0.27820906	-0.8551154	0.6229508	0.8846031	1	1578	tags=16%, list=14%, signal=19%
REACTOME_S_PHASE	REACTOME_S_PHASE		77	-0.26959354	-0.85490555	0.57763976	0.88452744	1	4433	tags=35%, list=40%, signal=58%
LIAN_NEUTROPHIL_GRANULE_CONSTITUENTS	LIAN_NEUTROPHIL_GRANULE_CONSTITUENTS		19	-0.37449163	-0.85378927	0.65107214	0.88653636	1	2415	tags=32%, list=22%, signal=40%
PID_GLYPICAN_1PATHWAY	PID_GLYPICAN_1PATHWAY		15	-0.36393365	-0.85378736	0.6765873	0.8860303	1	1407	tags=20%, list=13%, signal=23%
BIOCARTA_IL1R_PATHWAY	BIOCARTA_IL1R_PATHWAY		18	-0.28802717	-0.85358113	0.6679842	0.8859634	1	4800	tags=50%, list=43%, signal=87%
POMEROY_MEDULLOBLASTOMA_PROGNOSIS_DN	POMEROY_MEDULLOBLASTOMA_PROGNOSIS_DN		33	-0.24876854	-0.85348105	0.66921604	0.88568854	1	1423	tags=15%, list=13%, signal=17%
CREIGHTON_AKT1_SIGNALING_VIA_MTOR_UP	CREIGHTON_AKT1_SIGNALING_VIA_MTOR_UP		29	-0.2806175	-0.8533469	0.604	0.885444	1	5170	tags=52%, list=46%, signal=96%
TARTE_PLASMA_CELL_VS_B_LYMPHOCYTE_DN	TARTE_PLASMA_CELL_VS_B_LYMPHOCYTE_DN		26	-0.35274532	-0.85331357	0.6344697	0.88500226	1	2148	tags=31%, list=19%, signal=38%
ZHAN_MULTIPLE_MYELOMA_CD1_AND_CD2_DN	ZHAN_MULTIPLE_MYELOMA_CD1_AND_CD2_DN		29	-0.26769918	-0.85296255	0.6653543	0.88527817	1	2954	tags=28%, list=26%, signal=37%
KEGG_PROXIMAL_TUBULE_BICARBONATE_RECLAMATION	KEGG_PROXIMAL_TUBULE_BICARBONATE_RECLAMATION		16	-0.34927288	-0.85211265	0.66423357	0.88665843	1	2396	tags=38%, list=21%, signal=48%
STAEGE_EWING_FAMILY_TUMOR	STAEGE_EWING_FAMILY_TUMOR		20	-0.36716804	-0.85142285	0.6812977	0.8876486	1	3576	tags=50%, list=32%, signal=73%
DAWSON_METHYLATED_IN_LYMPHOMA_TCL1	DAWSON_METHYLATED_IN_LYMPHOMA_TCL1		26	-0.31932124	-0.85058457	0.6989051	0.88895863	1	2329	tags=38%, list=21%, signal=48%
ENK_UV_RESPONSE_EPIDERMIS_UP	ENK_UV_RESPONSE_EPIDERMIS_UP		187	-0.21184805	-0.8504878	0.6855346	0.88862735	1	4042	tags=33%, list=36%, signal=51%
KAMMINGA_SENESCENCE	KAMMINGA_SENESCENCE		25	-0.29435253	-0.8502574	0.6795367	0.88863236	1	1838	tags=24%, list=16%, signal=29%
REACTOME_TRANSMEMBRANE_TRANSPORT_OF_SMALL_MOLECULES	REACTOME_TRANSMEMBRANE_TRANSPORT_OF_SMALL_MOLECULES		267	-0.2343227	-0.85006136	0.7137331	0.8885286	1	3133	tags=31%, list=28%, signal=43%
REACTOME_SIGNALING_BY_WNT	REACTOME_SIGNALING_BY_WNT		48	-0.2319069	-0.8498956	0.5722656	0.8883976	1	6645	tags=67%, list=59%, signal=163%
PAPASPYRIDONOS_UNSTABLE_ATEROSCLEROTIC_PLAQUE_DN	PAPASPYRIDONOS_UNSTABLE_ATEROSCLEROTIC_PLAQUE_DN		27	-0.3495978	-0.84977835	0.6169429	0.8881336	1	2370	tags=33%, list=21%, signal=42%
VANTVEER_BREAST_CANCER_ESR1_DN	VANTVEER_BREAST_CANCER_ESR1_DN		148	-0.23482782	-0.84961903	0.73828125	0.8879645	1	3260	tags=32%, list=29%, signal=44%
SEIDEN_ONCOGENESIS_BY_MET	SEIDEN_ONCOGENESIS_BY_MET		58	-0.2612582	-0.84934354	0.5948617	0.8880409	1	3455	tags=33%, list=31%, signal=47%
WANG_ESOPHAGUS_CANCER_VS_NORMAL_UP	WANG_ESOPHAGUS_CANCER_VS_NORMAL_UP		86	-0.27577895	-0.84886634	0.6342412	0.8886175	1	3025	tags=31%, list=27%, signal=43%
WAMUNYOKOLI_OVARIAN_CANCER_GRADES_1_2_UP	WAMUNYOKOLI_OVARIAN_CANCER_GRADES_1_2_UP		84	-0.25500897	-0.8483049	0.6432866	0.889325	1	3714	tags=37%, list=33%, signal=55%
BROWNE_HCMV_INFECTION_48HR_UP	BROWNE_HCMV_INFECTION_48HR_UP		118	-0.23227786	-0.8481238	0.7674858	0.889239	1	3596	tags=36%, list=32%, signal=53%
LABBE_TGFB1_TARGETS_UP	LABBE_TGFB1_TARGETS_UP		74	-0.27741504	-0.8479988	0.70285714	0.8890042	1	2000	tags=20%, list=18%, signal=25%
SHIPP_DLBCL_CURED_VS_FATAL_UP	SHIPP_DLBCL_CURED_VS_FATAL_UP		23	-0.33184	-0.8477451	0.6937984	0.88904893	1	389	tags=13%, list=3%, signal=13%
APPIERTO_RESPONSE_TO_FENRETINIDE_DN	APPIERTO_RESPONSE_TO_FENRETINIDE_DN		24	-0.26805365	-0.8474558	0.6365503	0.88915205	1	4946	tags=54%, list=44%, signal=97%
TERAO_AOX4_TARGETS_SKIN_UP	TERAO_AOX4_TARGETS_SKIN_UP		24	-0.25168782	-0.8473749	0.65225935	0.88880974	1	3777	tags=42%, list=34%, signal=63%
REACTOME_TRANSPORT_OF_INORGANIC_CATIONS_ANIONS_AND_AMINO_ACIDS_OLIGOPEPTIDES	REACTOME_TRANSPORT_OF_INORGANIC_CATIONS_ANIONS_AND_AMINO_ACIDS_OLIGOPEPTIDES		63	-0.29031643	-0.84694374	0.70406187	0.88924396	1	3088	tags=35%, list=28%, signal=48%
HAN_JNK_SINGALING_DN	HAN_JNK_SINGALING_DN		30	-0.3670863	-0.846922	0.65444016	0.88878816	1	934	tags=20%, list=8%, signal=22%
CADWELL_ATG16L1_TARGETS_UP	CADWELL_ATG16L1_TARGETS_UP		59	-0.32152608	-0.84687155	0.6493256	0.88838655	1	1618	tags=24%, list=14%, signal=28%
VALK_AML_CLUSTER_3	VALK_AML_CLUSTER_3		23	-0.2934428	-0.84676766	0.70285714	0.8881083	1	618	tags=13%, list=6%, signal=14%
ZAMORA_NOS2_TARGETS_UP	ZAMORA_NOS2_TARGETS_UP		48	-0.23612225	-0.84642375	0.62447256	0.88832736	1	1014	tags=10%, list=9%, signal=11%
REACTOME_SYNTHESIS_OF_PIPS_AT_THE_PLASMA_MEMBRANE	REACTOME_SYNTHESIS_OF_PIPS_AT_THE_PLASMA_MEMBRANE		16	-0.30202007	-0.8463844	0.66	0.88790286	1	3001	tags=38%, list=27%, signal=51%
JAZAERI_BREAST_CANCER_BRCA1_VS_BRCA2_DN	JAZAERI_BREAST_CANCER_BRCA1_VS_BRCA2_DN		28	-0.31996676	-0.8461554	0.69475657	0.88792074	1	2713	tags=36%, list=24%, signal=47%
ST_FAS_SIGNALING_PATHWAY	ST_FAS_SIGNALING_PATHWAY		40	-0.23549595	-0.846077	0.6446602	0.88758457	1	2091	tags=20%, list=19%, signal=25%
REACTOME_ORC1_REMOVAL_FROM_CHROMATIN	REACTOME_ORC1_REMOVAL_FROM_CHROMATIN		47	-0.26084095	-0.84551626	0.58350515	0.8882628	1	6669	tags=64%, list=60%, signal=157%
BASSO_B_LYMPHOCYTE_NETWORK	BASSO_B_LYMPHOCYTE_NETWORK		83	-0.21712582	-0.84496784	0.61616164	0.88896096	1	3178	tags=29%, list=28%, signal=40%
PID_AMB2_NEUTROPHILS_PATHWAY	PID_AMB2_NEUTROPHILS_PATHWAY		24	-0.36789438	-0.8449671	0.6499033	0.8884617	1	3071	tags=38%, list=27%, signal=52%
VALK_AML_CLUSTER_4	VALK_AML_CLUSTER_4		18	-0.32566848	-0.8444248	0.6500956	0.8891502	1	1974	tags=22%, list=18%, signal=27%
MARKEY_RB1_CHRONIC_LOF_UP	MARKEY_RB1_CHRONIC_LOF_UP		96	-0.26202917	-0.8441303	0.68451244	0.889227	1	1371	tags=17%, list=12%, signal=19%
DAIRKEE_TERT_TARGETS_DN	DAIRKEE_TERT_TARGETS_DN		50	-0.2793624	-0.8440089	0.68990827	0.88895893	1	2339	tags=26%, list=21%, signal=33%
MCBRYAN_PUBERTAL_BREAST_5_6WK_DN	MCBRYAN_PUBERTAL_BREAST_5_6WK_DN		81	-0.24308535	-0.8438714	0.65849054	0.88874704	1	2278	tags=22%, list=20%, signal=28%
REACTOME_SYNTHESIS_OF_DNA	REACTOME_SYNTHESIS_OF_DNA		64	-0.27158386	-0.8436724	0.57763976	0.88863635	1	6669	tags=66%, list=60%, signal=161%
PID_HDAC_CLASSII_PATHWAY	PID_HDAC_CLASSII_PATHWAY		21	-0.26022068	-0.8434589	0.68809074	0.8885947	1	4125	tags=43%, list=37%, signal=68%
BROWNE_HCMV_INFECTION_10HR_UP	BROWNE_HCMV_INFECTION_10HR_UP		59	-0.23812976	-0.8433434	0.7233645	0.88832283	1	3218	tags=32%, list=29%, signal=45%
REACTOME_NEGATIVE_REGULATION_OF_FGFR_SIGNALING	REACTOME_NEGATIVE_REGULATION_OF_FGFR_SIGNALING		23	-0.31595367	-0.8430645	0.67906064	0.88842845	1	2514	tags=30%, list=22%, signal=39%
FERRANDO_T_ALL_WITH_MLL_ENL_FUSION_UP	FERRANDO_T_ALL_WITH_MLL_ENL_FUSION_UP		58	-0.26240635	-0.8427766	0.6614481	0.8885571	1	4527	tags=43%, list=40%, signal=72%
LIANG_HEMATOPOIESIS_STEM_CELL_NUMBER_LARGE_VS_TINY_UP	LIANG_HEMATOPOIESIS_STEM_CELL_NUMBER_LARGE_VS_TINY_UP		31	-0.29577303	-0.8427026	0.675	0.88821733	1	3354	tags=42%, list=30%, signal=60%
KEGG_MELANOMA	KEGG_MELANOMA		40	-0.26039788	-0.84251666	0.6894531	0.8881112	1	3226	tags=30%, list=29%, signal=42%
WU_APOPTOSIS_BY_CDKN1A_VIA_TP53	WU_APOPTOSIS_BY_CDKN1A_VIA_TP53		30	-0.364918	-0.84235704	0.61538464	0.8879676	1	4380	tags=40%, list=39%, signal=66%
REACTOME_DEVELOPMENTAL_BIOLOGY	REACTOME_DEVELOPMENTAL_BIOLOGY		243	-0.23648189	-0.842067	0.69606006	0.8881362	1	2505	tags=24%, list=22%, signal=30%
SHIN_B_CELL_LYMPHOMA_CLUSTER_7	SHIN_B_CELL_LYMPHOMA_CLUSTER_7		19	-0.31096253	-0.84147495	0.6862004	0.8888893	1	2139	tags=26%, list=19%, signal=32%
DARWICHE_SKIN_TUMOR_PROMOTER_UP	DARWICHE_SKIN_TUMOR_PROMOTER_UP		79	-0.24170902	-0.8411216	0.642	0.8891373	1	3390	tags=33%, list=30%, signal=47%
PHONG_TNF_RESPONSE_NOT_VIA_P38	PHONG_TNF_RESPONSE_NOT_VIA_P38		205	-0.22847907	-0.84082586	0.6713147	0.8893054	1	3668	tags=33%, list=33%, signal=48%
ZHAN_MULTIPLE_MYELOMA_CD2_UP	ZHAN_MULTIPLE_MYELOMA_CD2_UP		22	-0.31320962	-0.8408162	0.6959847	0.88883543	1	1447	tags=27%, list=13%, signal=31%
REACTOME_LYSOSOME_VESICLE_BIOGENESIS	REACTOME_LYSOSOME_VESICLE_BIOGENESIS		16	-0.2602035	-0.83997357	0.6418511	0.8901519	1	294	tags=6%, list=3%, signal=6%
CHANGOLKAR_H2AFY_TARGETS_DN	CHANGOLKAR_H2AFY_TARGETS_DN		22	-0.28425005	-0.83976066	0.6988417	0.890122	1	676	tags=14%, list=6%, signal=14%
IKEDA_MIR1_TARGETS_UP	IKEDA_MIR1_TARGETS_UP		32	-0.29399192	-0.83965534	0.6570327	0.8898489	1	3615	tags=47%, list=32%, signal=69%
HOFFMANN_SMALL_PRE_BII_TO_IMMATURE_B_LYMPHOCYTE_UP	HOFFMANN_SMALL_PRE_BII_TO_IMMATURE_B_LYMPHOCYTE_UP		53	-0.26449928	-0.8392502	0.64092666	0.89019275	1	3931	tags=40%, list=35%, signal=61%
PACHER_TARGETS_OF_IGF1_AND_IGF2_UP	PACHER_TARGETS_OF_IGF1_AND_IGF2_UP		23	-0.3018497	-0.83896804	0.69590646	0.8902915	1	1768	tags=26%, list=16%, signal=31%
RHEIN_ALL_GLUCOCORTICOID_THERAPY_UP	RHEIN_ALL_GLUCOCORTICOID_THERAPY_UP		47	-0.29874232	-0.83895886	0.6942801	0.88981044	1	2151	tags=26%, list=19%, signal=31%
HESS_TARGETS_OF_HOXA9_AND_MEIS1_UP	HESS_TARGETS_OF_HOXA9_AND_MEIS1_UP		50	-0.24828294	-0.83882755	0.67172676	0.8895847	1	3553	tags=30%, list=32%, signal=44%
GOLUB_ALL_VS_AML_DN	GOLUB_ALL_VS_AML_DN		17	-0.3235746	-0.838598	0.65625	0.8895801	1	1234	tags=12%, list=11%, signal=13%
BIOCARTA_ERK_PATHWAY	BIOCARTA_ERK_PATHWAY		16	-0.291934	-0.83855397	0.63457763	0.8891741	1	2932	tags=31%, list=26%, signal=42%
KAUFFMANN_MELANOMA_RELAPSE_UP	KAUFFMANN_MELANOMA_RELAPSE_UP		42	-0.32526526	-0.8384654	0.6079665	0.8888519	1	4380	tags=43%, list=39%, signal=70%
IKEDA_MIR133_TARGETS_UP	IKEDA_MIR133_TARGETS_UP		28	-0.27629378	-0.83821195	0.64243615	0.888847	1	1968	tags=18%, list=18%, signal=22%
REACTOME_SIGNALLING_BY_NGF	REACTOME_SIGNALLING_BY_NGF		132	-0.20458685	-0.83789474	0.6743738	0.8890283	1	2444	tags=20%, list=22%, signal=25%
KIM_MYCN_AMPLIFICATION_TARGETS_UP	KIM_MYCN_AMPLIFICATION_TARGETS_UP		51	-0.2566557	-0.837845	0.7522936	0.8886465	1	2730	tags=33%, list=24%, signal=44%
KRASNOSELSKAYA_ILF3_TARGETS_DN	KRASNOSELSKAYA_ILF3_TARGETS_DN		27	-0.29390728	-0.8376261	0.6765873	0.8886152	1	600	tags=11%, list=5%, signal=12%
CHICAS_RB1_TARGETS_CONFLUENT	CHICAS_RB1_TARGETS_CONFLUENT		329	-0.2724894	-0.83721405	0.66015625	0.8889605	1	2448	tags=24%, list=22%, signal=29%
LEIN_PONS_MARKERS	LEIN_PONS_MARKERS		52	-0.26187813	-0.8372065	0.71428573	0.8884818	1	1868	tags=19%, list=17%, signal=23%
KEGG_INTESTINAL_IMMUNE_NETWORK_FOR_IGA_PRODUCTION	KEGG_INTESTINAL_IMMUNE_NETWORK_FOR_IGA_PRODUCTION		26	-0.3280351	-0.8368819	0.6805556	0.8886104	1	1926	tags=27%, list=17%, signal=32%
MORI_IMMATURE_B_LYMPHOCYTE_UP	MORI_IMMATURE_B_LYMPHOCYTE_UP		39	-0.31595185	-0.83665586	0.6526946	0.88860786	1	4474	tags=44%, list=40%, signal=72%
PEART_HDAC_PROLIFERATION_CLUSTER_DN	PEART_HDAC_PROLIFERATION_CLUSTER_DN		54	-0.25669992	-0.8357548	0.65483236	0.8901112	1	4092	tags=35%, list=37%, signal=55%
LEE_LIVER_CANCER_MYC_UP	LEE_LIVER_CANCER_MYC_UP		45	-0.24744295	-0.8357324	0.7169811	0.8896704	1	1032	tags=11%, list=9%, signal=12%
LABBE_WNT3A_TARGETS_DN	LABBE_WNT3A_TARGETS_DN		76	-0.2778543	-0.8351271	0.75	0.89044714	1	2070	tags=26%, list=18%, signal=32%
CREIGHTON_ENDOCRINE_THERAPY_RESISTANCE_4	CREIGHTON_ENDOCRINE_THERAPY_RESISTANCE_4		166	-0.2220841	-0.83507425	0.7623574	0.890068	1	3162	tags=30%, list=28%, signal=41%
REACTOME_PEPTIDE_CHAIN_ELONGATION	REACTOME_PEPTIDE_CHAIN_ELONGATION		53	-0.2658542	-0.83501256	0.58498025	0.8896826	1	1065	tags=9%, list=10%, signal=10%
REACTOME_MYOGENESIS	REACTOME_MYOGENESIS		17	-0.3414761	-0.83491755	0.6596154	0.88937855	1	2000	tags=29%, list=18%, signal=36%
WANG_SMARCE1_TARGETS_DN	WANG_SMARCE1_TARGETS_DN		211	-0.20839635	-0.83437645	0.72568095	0.89007705	1	2882	tags=26%, list=26%, signal=34%
ALCALAY_AML_BY_NPM1_LOCALIZATION_DN	ALCALAY_AML_BY_NPM1_LOCALIZATION_DN		124	-0.24560559	-0.8340969	0.71760154	0.89017165	1	3109	tags=29%, list=28%, signal=40%
CAMPS_COLON_CANCER_COPY_NUMBER_UP	CAMPS_COLON_CANCER_COPY_NUMBER_UP		46	-0.21609195	-0.83287835	0.69590646	0.89225346	1	4510	tags=41%, list=40%, signal=69%
KEGG_ADHERENS_JUNCTION	KEGG_ADHERENS_JUNCTION		52	-0.27612406	-0.83259326	0.70554495	0.89236057	1	1407	tags=15%, list=13%, signal=18%
GENTILE_UV_HIGH_DOSE_DN	GENTILE_UV_HIGH_DOSE_DN		192	-0.22119996	-0.83250636	0.686	0.8920515	1	3503	tags=32%, list=31%, signal=45%
BECKER_TAMOXIFEN_RESISTANCE_UP	BECKER_TAMOXIFEN_RESISTANCE_UP		40	-0.30772564	-0.8323961	0.6898608	0.89179546	1	1428	tags=20%, list=13%, signal=23%
LAIHO_COLORECTAL_CANCER_SERRATED_UP	LAIHO_COLORECTAL_CANCER_SERRATED_UP		72	-0.26628482	-0.83238226	0.6304348	0.89133716	1	5242	tags=50%, list=47%, signal=93%
GYORFFY_DOXORUBICIN_RESISTANCE	GYORFFY_DOXORUBICIN_RESISTANCE		23	-0.30394146	-0.83210015	0.74814814	0.89145	1	1888	tags=22%, list=17%, signal=26%
GOTZMANN_EPITHELIAL_TO_MESENCHYMAL_TRANSITION_UP	GOTZMANN_EPITHELIAL_TO_MESENCHYMAL_TRANSITION_UP		56	-0.32391548	-0.83174616	0.64796907	0.89165473	1	3071	tags=41%, list=27%, signal=56%
BILANGES_SERUM_SENSITIVE_VIA_TSC1	BILANGES_SERUM_SENSITIVE_VIA_TSC1		15	-0.34985965	-0.8313204	0.65	0.892014	1	1037	tags=20%, list=9%, signal=22%
BIOCARTA_BIOPEPTIDES_PATHWAY	BIOCARTA_BIOPEPTIDES_PATHWAY		29	-0.27552533	-0.8311101	0.7027027	0.8919769	1	1687	tags=21%, list=15%, signal=24%
BOYLAN_MULTIPLE_MYELOMA_D_CLUSTER_DN	BOYLAN_MULTIPLE_MYELOMA_D_CLUSTER_DN		26	-0.2930748	-0.83096135	0.68359375	0.8918151	1	2759	tags=38%, list=25%, signal=51%
OHM_METHYLATED_IN_ADULT_CANCERS	OHM_METHYLATED_IN_ADULT_CANCERS		18	-0.313313	-0.8306915	0.6920078	0.8918885	1	2829	tags=33%, list=25%, signal=45%
DOANE_BREAST_CANCER_CLASSES_UP	DOANE_BREAST_CANCER_CLASSES_UP		41	-0.29489467	-0.8303764	0.72709924	0.8920221	1	3254	tags=46%, list=29%, signal=65%
SHAFFER_IRF4_TARGETS_IN_ACTIVATED_B_LYMPHOCYTE	SHAFFER_IRF4_TARGETS_IN_ACTIVATED_B_LYMPHOCYTE		55	-0.24357796	-0.83009005	0.70563674	0.8921515	1	4287	tags=40%, list=38%, signal=64%
PID_SMAD2_3NUCLEARPATHWAY	PID_SMAD2_3NUCLEARPATHWAY		48	-0.22992073	-0.8300316	0.7267658	0.8917846	1	4883	tags=48%, list=44%, signal=85%
PODAR_RESPONSE_TO_ADAPHOSTIN_UP	PODAR_RESPONSE_TO_ADAPHOSTIN_UP		88	-0.2434636	-0.8300278	0.6692607	0.8913023	1	3222	tags=28%, list=29%, signal=40%
TAVAZOIE_METASTASIS	TAVAZOIE_METASTASIS		49	-0.29147696	-0.8291898	0.7613412	0.8926043	1	2072	tags=27%, list=19%, signal=32%
HARRIS_HYPOXIA	HARRIS_HYPOXIA		53	-0.27359378	-0.8289655	0.6864245	0.892633	1	2448	tags=25%, list=22%, signal=31%
ISSAEVA_MLL2_TARGETS	ISSAEVA_MLL2_TARGETS		39	-0.34426564	-0.82824594	0.6921606	0.8937565	1	2500	tags=38%, list=22%, signal=49%
MUNSHI_MULTIPLE_MYELOMA_UP	MUNSHI_MULTIPLE_MYELOMA_UP		60	-0.22927126	-0.8279828	0.68356997	0.89387757	1	4010	tags=37%, list=36%, signal=57%
CHAUHAN_RESPONSE_TO_METHOXYESTRADIOL_DN	CHAUHAN_RESPONSE_TO_METHOXYESTRADIOL_DN		77	-0.22085065	-0.82700926	0.6607495	0.89541686	1	5832	tags=55%, list=52%, signal=113%
REACTOME_NGF_SIGNALLING_VIA_TRKA_FROM_THE_PLASMA_MEMBRANE	REACTOME_NGF_SIGNALLING_VIA_TRKA_FROM_THE_PLASMA_MEMBRANE		82	-0.21649691	-0.8267525	0.69632494	0.89548254	1	3226	tags=26%, list=29%, signal=36%
REACTOME_EGFR_DOWNREGULATION	REACTOME_EGFR_DOWNREGULATION		19	-0.26546213	-0.826499	0.6930894	0.89551973	1	2319	tags=16%, list=21%, signal=20%
LIANG_HEMATOPOIESIS_STEM_CELL_NUMBER_SMALL_VS_HUGE_DN	LIANG_HEMATOPOIESIS_STEM_CELL_NUMBER_SMALL_VS_HUGE_DN		23	-0.2912447	-0.8264146	0.72159094	0.8951987	1	3378	tags=43%, list=30%, signal=62%
MARZEC_IL2_SIGNALING_DN	MARZEC_IL2_SIGNALING_DN		21	-0.2907972	-0.8257663	0.7278106	0.8960739	1	3031	tags=38%, list=27%, signal=52%
POOLA_INVASIVE_BREAST_CANCER_DN	POOLA_INVASIVE_BREAST_CANCER_DN		82	-0.27901167	-0.8255049	0.77011496	0.896138	1	2418	tags=28%, list=22%, signal=36%
HUTTMANN_B_CLL_POOR_SURVIVAL_UP	HUTTMANN_B_CLL_POOR_SURVIVAL_UP		164	-0.22052978	-0.82526165	0.7032755	0.89618075	1	4083	tags=35%, list=36%, signal=54%
RUTELLA_RESPONSE_TO_HGF_UP	RUTELLA_RESPONSE_TO_HGF_UP		257	-0.24009402	-0.8252034	0.68421054	0.89581984	1	3518	tags=29%, list=31%, signal=41%
KEGG_RIBOSOME	KEGG_RIBOSOME		54	-0.2597383	-0.825048	0.6027668	0.895644	1	1065	tags=9%, list=10%, signal=10%
STARK_PREFRONTAL_CORTEX_22Q11_DELETION_UP	STARK_PREFRONTAL_CORTEX_22Q11_DELETION_UP		88	-0.23770095	-0.8247917	0.7277778	0.8956958	1	2726	tags=24%, list=24%, signal=31%
NUTT_GBM_VS_AO_GLIOMA_UP	NUTT_GBM_VS_AO_GLIOMA_UP		30	-0.2760012	-0.8243589	0.67374516	0.89611995	1	1155	tags=17%, list=10%, signal=19%
SMIRNOV_RESPONSE_TO_IR_6HR_DN	SMIRNOV_RESPONSE_TO_IR_6HR_DN		67	-0.26741272	-0.82419115	0.7439252	0.89598215	1	1933	tags=21%, list=17%, signal=25%
POMEROY_MEDULLOBLASTOMA_DESMOPLASIC_VS_CLASSIC_UP	POMEROY_MEDULLOBLASTOMA_DESMOPLASIC_VS_CLASSIC_UP		41	-0.25083315	-0.82369137	0.6921606	0.8966031	1	2898	tags=29%, list=26%, signal=39%
KEGG_MELANOGENESIS	KEGG_MELANOGENESIS		70	-0.26569104	-0.82358056	0.7520161	0.89632857	1	2751	tags=30%, list=25%, signal=40%
KAAB_FAILED_HEART_ATRIUM_UP	KAAB_FAILED_HEART_ATRIUM_UP		23	-0.29252973	-0.8233486	0.6990991	0.8963585	1	1784	tags=17%, list=16%, signal=21%
REACTOME_REGULATION_OF_INSULIN_SECRETION	REACTOME_REGULATION_OF_INSULIN_SECRETION		56	-0.2596446	-0.82326084	0.7251908	0.89604294	1	3557	tags=36%, list=32%, signal=52%
REACTOME_FACTORS_INVOLVED_IN_MEGAKARYOCYTE_DEVELOPMENT_AND_PLATELET_PRODUCTION	REACTOME_FACTORS_INVOLVED_IN_MEGAKARYOCYTE_DEVELOPMENT_AND_PLATELET_PRODUCTION		66	-0.22898853	-0.822915	0.73185486	0.8962421	1	4112	tags=38%, list=37%, signal=60%
BERENJENO_TRANSFORMED_BY_RHOA_FOREVER_DN	BERENJENO_TRANSFORMED_BY_RHOA_FOREVER_DN		23	-0.34139013	-0.82220006	0.7014028	0.8972813	1	2369	tags=35%, list=21%, signal=44%
PID_P38_MK2PATHWAY	PID_P38_MK2PATHWAY		16	-0.29139796	-0.8220457	0.7013487	0.89710647	1	1525	tags=13%, list=14%, signal=14%
REACTOME_RESPONSE_TO_ELEVATED_PLATELET_CYTOSOLIC_CA2_	REACTOME_RESPONSE_TO_ELEVATED_PLATELET_CYTOSOLIC_CA2_		52	-0.29947478	-0.821995	0.7083333	0.8967155	1	2773	tags=29%, list=25%, signal=38%
SCHLESINGER_METHYLATED_DE_NOVO_IN_CANCER	SCHLESINGER_METHYLATED_DE_NOVO_IN_CANCER		60	-0.2856683	-0.8216851	0.7361111	0.8968007	1	2117	tags=23%, list=19%, signal=29%
HOSHIDA_LIVER_CANCER_SUBCLASS_S3	HOSHIDA_LIVER_CANCER_SUBCLASS_S3		198	-0.24513449	-0.8216564	0.7606679	0.8963799	1	2741	tags=33%, list=24%, signal=43%
FEVR_CTNNB1_TARGETS_UP	FEVR_CTNNB1_TARGETS_UP		421	-0.21800789	-0.8211679	0.7954972	0.89688486	1	2823	tags=25%, list=25%, signal=32%
REACTOME_CELL_SURFACE_INTERACTIONS_AT_THE_VASCULAR_WALL	REACTOME_CELL_SURFACE_INTERACTIONS_AT_THE_VASCULAR_WALL		61	-0.30077928	-0.82103455	0.7134615	0.89667284	1	2737	tags=36%, list=24%, signal=47%
RICKMAN_TUMOR_DIFFERENTIATED_WELL_VS_MODERATELY_UP	RICKMAN_TUMOR_DIFFERENTIATED_WELL_VS_MODERATELY_UP		50	-0.25740263	-0.8209143	0.74666667	0.89642084	1	2902	tags=32%, list=26%, signal=43%
REACTOME_SIGNALING_BY_THE_B_CELL_RECEPTOR_BCR	REACTOME_SIGNALING_BY_THE_B_CELL_RECEPTOR_BCR		80	-0.20547427	-0.81961185	0.67572814	0.89864016	1	4858	tags=38%, list=43%, signal=66%
GENTILE_UV_RESPONSE_CLUSTER_D9	GENTILE_UV_RESPONSE_CLUSTER_D9		15	-0.31731465	-0.8195129	0.7175141	0.89836013	1	2774	tags=33%, list=25%, signal=44%
ONDER_CDH1_TARGETS_1_DN	ONDER_CDH1_TARGETS_1_DN		85	-0.26287687	-0.81932473	0.6968504	0.8982293	1	4727	tags=48%, list=42%, signal=83%
BIOCARTA_PTDINS_PATHWAY	BIOCARTA_PTDINS_PATHWAY		16	-0.26503083	-0.81930375	0.7063655	0.8977822	1	3320	tags=38%, list=30%, signal=53%
PID_LYSOPHOSPHOLIPID_PATHWAY	PID_LYSOPHOSPHOLIPID_PATHWAY		39	-0.25575024	-0.8186664	0.71769387	0.89859587	1	1131	tags=13%, list=10%, signal=14%
HOEGERKORP_CD44_TARGETS_TEMPORAL_DN	HOEGERKORP_CD44_TARGETS_TEMPORAL_DN		15	-0.2966224	-0.8184638	0.6666667	0.8985088	1	4147	tags=40%, list=37%, signal=63%
VALK_AML_CLUSTER_11	VALK_AML_CLUSTER_11		24	-0.31673956	-0.817568	0.7204503	0.8998859	1	2829	tags=29%, list=25%, signal=39%
SANSOM_APC_TARGETS_UP	SANSOM_APC_TARGETS_UP		86	-0.23437054	-0.8174209	0.76545453	0.8997114	1	1861	tags=19%, list=17%, signal=22%
CHIBA_RESPONSE_TO_TSA_UP	CHIBA_RESPONSE_TO_TSA_UP		36	-0.3244771	-0.8173629	0.6804734	0.8993521	1	2659	tags=31%, list=24%, signal=40%
HELLER_HDAC_TARGETS_DN	HELLER_HDAC_TARGETS_DN		172	-0.22332971	-0.81733257	0.739726	0.8989488	1	3616	tags=31%, list=32%, signal=45%
KEGG_JAK_STAT_SIGNALING_PATHWAY	KEGG_JAK_STAT_SIGNALING_PATHWAY		88	-0.24052331	-0.81676275	0.7168317	0.89962417	1	3439	tags=36%, list=31%, signal=52%
ST_T_CELL_SIGNAL_TRANSDUCTION	ST_T_CELL_SIGNAL_TRANSDUCTION		34	-0.29831165	-0.81667995	0.66930693	0.8993319	1	3325	tags=35%, list=30%, signal=50%
ZHONG_SECRETOME_OF_LUNG_CANCER_AND_ENDOTHELIUM	ZHONG_SECRETOME_OF_LUNG_CANCER_AND_ENDOTHELIUM		44	-0.27562183	-0.8165591	0.69184893	0.89909154	1	1383	tags=16%, list=12%, signal=18%
MARSON_FOXP3_TARGETS_UP	MARSON_FOXP3_TARGETS_UP		52	-0.27975938	-0.8160339	0.6589595	0.899688	1	2973	tags=31%, list=27%, signal=42%
VERRECCHIA_RESPONSE_TO_TGFB1_C5	VERRECCHIA_RESPONSE_TO_TGFB1_C5		17	-0.3128965	-0.81558466	0.7294118	0.9001473	1	1131	tags=18%, list=10%, signal=20%
CAIRO_LIVER_DEVELOPMENT_DN	CAIRO_LIVER_DEVELOPMENT_DN		174	-0.26196858	-0.81545985	0.7679558	0.89993757	1	1895	tags=23%, list=17%, signal=27%
HUMMERICH_SKIN_CANCER_PROGRESSION_UP	HUMMERICH_SKIN_CANCER_PROGRESSION_UP		66	-0.29441917	-0.81457865	0.7008032	0.9012677	1	2898	tags=35%, list=26%, signal=47%
MATZUK_SPERMATOCYTE	MATZUK_SPERMATOCYTE		49	-0.24506673	-0.81449646	0.7387218	0.9009549	1	4380	tags=41%, list=39%, signal=67%
MORI_LARGE_PRE_BII_LYMPHOCYTE_UP	MORI_LARGE_PRE_BII_LYMPHOCYTE_UP		60	-0.28678578	-0.8143078	0.63394684	0.90086484	1	2697	tags=22%, list=24%, signal=28%
REACTOME_MEIOTIC_RECOMBINATION	REACTOME_MEIOTIC_RECOMBINATION		27	-0.28992516	-0.81360346	0.6390532	0.9018763	1	3677	tags=37%, list=33%, signal=55%
REACTOME_HOST_INTERACTIONS_OF_HIV_FACTORS	REACTOME_HOST_INTERACTIONS_OF_HIV_FACTORS		89	-0.20510249	-0.81346774	0.644	0.9016878	1	6381	tags=58%, list=57%, signal=135%
BIOCARTA_CDC42RAC_PATHWAY	BIOCARTA_CDC42RAC_PATHWAY		15	-0.31749883	-0.8132038	0.68875504	0.9017547	1	838	tags=13%, list=7%, signal=14%
KEGG_PPAR_SIGNALING_PATHWAY	KEGG_PPAR_SIGNALING_PATHWAY		51	-0.30544135	-0.81270415	0.70998114	0.90230834	1	1129	tags=20%, list=10%, signal=22%
COLLER_MYC_TARGETS_UP	COLLER_MYC_TARGETS_UP		18	-0.29181433	-0.8125651	0.66871166	0.902125	1	3304	tags=28%, list=30%, signal=39%
HOSHIDA_LIVER_CANCER_SUBCLASS_S1	HOSHIDA_LIVER_CANCER_SUBCLASS_S1		184	-0.27319252	-0.81245977	0.6361829	0.90184325	1	3168	tags=30%, list=28%, signal=42%
XU_HGF_SIGNALING_NOT_VIA_AKT1_6HR	XU_HGF_SIGNALING_NOT_VIA_AKT1_6HR		19	-0.3260559	-0.8120174	0.69582504	0.9022595	1	1733	tags=21%, list=15%, signal=25%
MARTINEZ_RB1_AND_TP53_TARGETS_DN	MARTINEZ_RB1_AND_TP53_TARGETS_DN		362	-0.20685692	-0.8108472	0.7879342	0.9041233	1	1600	tags=14%, list=14%, signal=16%
HARRIS_BRAIN_CANCER_PROGENITORS	HARRIS_BRAIN_CANCER_PROGENITORS		24	-0.36281928	-0.8103408	0.71028036	0.9046918	1	1971	tags=29%, list=18%, signal=35%
REACTOME_SIGNALLING_TO_ERKS	REACTOME_SIGNALLING_TO_ERKS		21	-0.26185244	-0.8101229	0.6704762	0.90467095	1	3714	tags=38%, list=33%, signal=57%
KOINUMA_TARGETS_OF_SMAD2_OR_SMAD3	KOINUMA_TARGETS_OF_SMAD2_OR_SMAD3		449	-0.20636134	-0.8100017	0.7148515	0.9044068	1	3592	tags=29%, list=32%, signal=41%
LEE_CALORIE_RESTRICTION_MUSCLE_DN	LEE_CALORIE_RESTRICTION_MUSCLE_DN		42	-0.21849135	-0.8096381	0.72167	0.90469694	1	6023	tags=60%, list=54%, signal=128%
DAZARD_RESPONSE_TO_UV_SCC_UP	DAZARD_RESPONSE_TO_UV_SCC_UP		80	-0.23067115	-0.8095564	0.70980394	0.90438336	1	3365	tags=33%, list=30%, signal=46%
LEE_LIVER_CANCER_MYC_E2F1_DN	LEE_LIVER_CANCER_MYC_E2F1_DN		46	-0.3163483	-0.80946076	0.7267658	0.90409756	1	702	tags=15%, list=6%, signal=16%
JEPSEN_SMRT_TARGETS	JEPSEN_SMRT_TARGETS		23	-0.30891263	-0.8093689	0.7153996	0.90377885	1	4251	tags=48%, list=38%, signal=77%
ZHAN_MULTIPLE_MYELOMA_UP	ZHAN_MULTIPLE_MYELOMA_UP		37	-0.21749812	-0.80902725	0.6906615	0.90397537	1	3786	tags=32%, list=34%, signal=49%
PID_THROMBIN_PAR1_PATHWAY	PID_THROMBIN_PAR1_PATHWAY		30	-0.2659127	-0.8085746	0.7592955	0.9044289	1	1323	tags=17%, list=12%, signal=19%
MARTENS_TRETINOIN_RESPONSE_UP	MARTENS_TRETINOIN_RESPONSE_UP		408	-0.25144297	-0.80830884	0.74858224	0.9045114	1	2442	tags=25%, list=22%, signal=30%
REACTOME_AMINO_ACID_AND_OLIGOPEPTIDE_SLC_TRANSPORTERS	REACTOME_AMINO_ACID_AND_OLIGOPEPTIDE_SLC_TRANSPORTERS		37	-0.2984389	-0.8080821	0.7537879	0.90448916	1	3442	tags=43%, list=31%, signal=62%
KEGG_DRUG_METABOLISM_OTHER_ENZYMES	KEGG_DRUG_METABOLISM_OTHER_ENZYMES		18	-0.29789013	-0.8071452	0.7246377	0.90597236	1	3443	tags=39%, list=31%, signal=56%
WENG_POR_TARGETS_LIVER_UP	WENG_POR_TARGETS_LIVER_UP		29	-0.28011024	-0.8067356	0.76620823	0.90638065	1	2129	tags=21%, list=19%, signal=25%
RIZ_ERYTHROID_DIFFERENTIATION_6HR	RIZ_ERYTHROID_DIFFERENTIATION_6HR		29	-0.29895934	-0.8065967	0.7782178	0.90619457	1	3227	tags=31%, list=29%, signal=43%
DUTERTRE_ESTRADIOL_RESPONSE_6HR_UP	DUTERTRE_ESTRADIOL_RESPONSE_6HR_UP		140	-0.21537684	-0.8064767	0.77045906	0.90593296	1	1704	tags=14%, list=15%, signal=17%
MIKKELSEN_NPC_HCP_WITH_H3K4ME3_AND_H3K27ME3	MIKKELSEN_NPC_HCP_WITH_H3K4ME3_AND_H3K27ME3		116	-0.25634652	-0.80638146	0.8030019	0.9056742	1	1861	tags=22%, list=17%, signal=26%
LINDVALL_IMMORTALIZED_BY_TERT_UP	LINDVALL_IMMORTALIZED_BY_TERT_UP		47	-0.2736833	-0.8060678	0.7148515	0.9058662	1	2296	tags=21%, list=21%, signal=27%
BIOCARTA_PAR1_PATHWAY	BIOCARTA_PAR1_PATHWAY		23	-0.2655104	-0.80596185	0.7582205	0.90559924	1	3933	tags=43%, list=35%, signal=67%
LI_INDUCED_T_TO_NATURAL_KILLER_DN	LI_INDUCED_T_TO_NATURAL_KILLER_DN		84	-0.25638184	-0.80575895	0.75665396	0.90547657	1	1423	tags=18%, list=13%, signal=20%
REACTOME_MHC_CLASS_II_ANTIGEN_PRESENTATION	REACTOME_MHC_CLASS_II_ANTIGEN_PRESENTATION		55	-0.21962282	-0.80527174	0.6848485	0.9059709	1	5063	tags=40%, list=45%, signal=73%
WANG_HCP_PROSTATE_CANCER	WANG_HCP_PROSTATE_CANCER		59	-0.25109312	-0.8052717	0.8243243	0.90549535	1	2029	tags=24%, list=18%, signal=29%
REACTOME_INSULIN_RECEPTOR_SIGNALLING_CASCADE	REACTOME_INSULIN_RECEPTOR_SIGNALLING_CASCADE		56	-0.21604517	-0.8051263	0.759542	0.9053039	1	2949	tags=25%, list=26%, signal=34%
PID_IL1PATHWAY	PID_IL1PATHWAY		18	-0.28278315	-0.8050855	0.7246094	0.9049218	1	365	tags=11%, list=3%, signal=11%
KORKOLA_TERATOMA	KORKOLA_TERATOMA		27	-0.30330777	-0.8050056	0.7673956	0.90462375	1	1773	tags=19%, list=16%, signal=22%
RIZ_ERYTHROID_DIFFERENTIATION	RIZ_ERYTHROID_DIFFERENTIATION		62	-0.2535276	-0.804712	0.67261904	0.9047624	1	2761	tags=29%, list=25%, signal=38%
ZHANG_RESPONSE_TO_CANTHARIDIN_UP	ZHANG_RESPONSE_TO_CANTHARIDIN_UP		17	-0.3242444	-0.8045537	0.7089109	0.9046116	1	1407	tags=24%, list=13%, signal=27%
CHARAFE_BREAST_CANCER_LUMINAL_VS_MESENCHYMAL_UP	CHARAFE_BREAST_CANCER_LUMINAL_VS_MESENCHYMAL_UP		239	-0.25227526	-0.8037577	0.6506024	0.90581656	1	2346	tags=23%, list=21%, signal=28%
CERVERA_SDHB_TARGETS_1_UP	CERVERA_SDHB_TARGETS_1_UP		55	-0.30174044	-0.8032512	0.7635009	0.9064154	1	1882	tags=20%, list=17%, signal=24%
PARK_HSC_MARKERS	PARK_HSC_MARKERS		28	-0.264831	-0.8030146	0.76547843	0.9064177	1	3395	tags=32%, list=30%, signal=46%
REACTOME_ACTIVATION_OF_ATR_IN_RESPONSE_TO_REPLICATION_STRESS	REACTOME_ACTIVATION_OF_ATR_IN_RESPONSE_TO_REPLICATION_STRESS		24	-0.34441113	-0.8026907	0.67209774	0.90665555	1	2469	tags=25%, list=22%, signal=32%
REACTOME_NUCLEAR_RECEPTOR_TRANSCRIPTION_PATHWAY	REACTOME_NUCLEAR_RECEPTOR_TRANSCRIPTION_PATHWAY		36	-0.27907306	-0.8020045	0.7245283	0.9075696	1	1720	tags=22%, list=15%, signal=26%
PURBEY_TARGETS_OF_CTBP1_AND_SATB1_UP	PURBEY_TARGETS_OF_CTBP1_AND_SATB1_UP		53	-0.21689178	-0.8019822	0.7849057	0.9071422	1	5118	tags=45%, list=46%, signal=83%
WONG_IFNA2_RESISTANCE_DN	WONG_IFNA2_RESISTANCE_DN		20	-0.26329267	-0.80192137	0.723658	0.90680265	1	2758	tags=35%, list=25%, signal=46%
REACTOME_DOWNSTREAM_SIGNALING_OF_ACTIVATED_FGFR	REACTOME_DOWNSTREAM_SIGNALING_OF_ACTIVATED_FGFR		60	-0.22146916	-0.8016598	0.7735125	0.9068498	1	2607	tags=25%, list=23%, signal=32%
REN_BOUND_BY_E2F	REN_BOUND_BY_E2F		39	-0.31475818	-0.80090845	0.645749	0.90784806	1	3618	tags=33%, list=32%, signal=49%
FEVR_CTNNB1_TARGETS_DN	FEVR_CTNNB1_TARGETS_DN		339	-0.21750492	-0.8008833	0.6447106	0.90743524	1	4457	tags=37%, list=40%, signal=60%
BROWNE_HCMV_INFECTION_6HR_UP	BROWNE_HCMV_INFECTION_6HR_UP		42	-0.26461625	-0.80077285	0.79389316	0.907171	1	1706	tags=19%, list=15%, signal=22%
PID_ECADHERIN_NASCENTAJ_PATHWAY	PID_ECADHERIN_NASCENTAJ_PATHWAY		28	-0.24970995	-0.8004981	0.69411767	0.9072311	1	3320	tags=36%, list=30%, signal=51%
ZHAN_MULTIPLE_MYELOMA_CD2_DN	ZHAN_MULTIPLE_MYELOMA_CD2_DN		23	-0.26191023	-0.80035126	0.75751877	0.9070408	1	1514	tags=13%, list=14%, signal=15%
BIOCARTA_CTCF_PATHWAY	BIOCARTA_CTCF_PATHWAY		15	-0.3239566	-0.8001607	0.717757	0.9069364	1	1407	tags=20%, list=13%, signal=23%
HOWLIN_PUBERTAL_MAMMARY_GLAND	HOWLIN_PUBERTAL_MAMMARY_GLAND		50	-0.32536313	-0.8001344	0.7009524	0.9065103	1	1371	tags=24%, list=12%, signal=27%
REACTOME_BIOLOGICAL_OXIDATIONS	REACTOME_BIOLOGICAL_OXIDATIONS		69	-0.26220864	-0.8000536	0.7988722	0.9061962	1	2171	tags=20%, list=19%, signal=25%
SEITZ_NEOPLASTIC_TRANSFORMATION_BY_8P_DELETION_DN	SEITZ_NEOPLASTIC_TRANSFORMATION_BY_8P_DELETION_DN		20	-0.30158228	-0.7989396	0.76540756	0.90796643	1	1336	tags=20%, list=12%, signal=23%
DARWICHE_PAPILLOMA_RISK_HIGH_UP	DARWICHE_PAPILLOMA_RISK_HIGH_UP		78	-0.22635488	-0.7986225	0.756487	0.9081432	1	3425	tags=32%, list=31%, signal=46%
AMBROSINI_FLAVOPIRIDOL_TREATMENT_TP53	AMBROSINI_FLAVOPIRIDOL_TREATMENT_TP53		59	-0.23159546	-0.79800564	0.8168224	0.9089937	1	3954	tags=39%, list=35%, signal=60%
BIOCARTA_EDG1_PATHWAY	BIOCARTA_EDG1_PATHWAY		16	-0.30540046	-0.7977798	0.7385496	0.9089322	1	4317	tags=50%, list=39%, signal=81%
WANG_CISPLATIN_RESPONSE_AND_XPC_UP	WANG_CISPLATIN_RESPONSE_AND_XPC_UP		128	-0.21699083	-0.7965065	0.85902256	0.9110935	1	2511	tags=24%, list=22%, signal=31%
HATADA_METHYLATED_IN_LUNG_CANCER_UP	HATADA_METHYLATED_IN_LUNG_CANCER_UP		181	-0.2364693	-0.79647726	0.79182154	0.910668	1	2582	tags=24%, list=23%, signal=30%
REACTOME_NEUROTRANSMITTER_RECEPTOR_BINDING_AND_DOWNSTREAM_TRANSMISSION_IN_THE_POSTSYNAPTIC_CELL	REACTOME_NEUROTRANSMITTER_RECEPTOR_BINDING_AND_DOWNSTREAM_TRANSMISSION_IN_THE_POSTSYNAPTIC_CELL		95	-0.25417084	-0.79644924	0.7386364	0.91024226	1	2823	tags=28%, list=25%, signal=38%
PID_UPA_UPAR_PATHWAY	PID_UPA_UPAR_PATHWAY		30	-0.34132257	-0.7963154	0.7257463	0.91004807	1	2657	tags=40%, list=24%, signal=52%
MULLIGHAN_NPM1_MUTATED_SIGNATURE_1_DN	MULLIGHAN_NPM1_MUTATED_SIGNATURE_1_DN		63	-0.23170947	-0.7952725	0.75791436	0.9116688	1	2867	tags=24%, list=26%, signal=32%
SCHAEFFER_PROSTATE_DEVELOPMENT_6HR_DN	SCHAEFFER_PROSTATE_DEVELOPMENT_6HR_DN		271	-0.18186527	-0.7951016	0.72904485	0.9115508	1	2799	tags=21%, list=25%, signal=27%
YANG_BREAST_CANCER_ESR1_LASER_DN	YANG_BREAST_CANCER_ESR1_LASER_DN		33	-0.26238966	-0.7950686	0.7338552	0.91115874	1	3681	tags=36%, list=33%, signal=54%
REACTOME_O_LINKED_GLYCOSYLATION_OF_MUCINS	REACTOME_O_LINKED_GLYCOSYLATION_OF_MUCINS		26	-0.30097353	-0.79487807	0.7773585	0.9110966	1	1880	tags=23%, list=17%, signal=28%
SENGUPTA_NASOPHARYNGEAL_CARCINOMA_DN	SENGUPTA_NASOPHARYNGEAL_CARCINOMA_DN		130	-0.25374782	-0.7945673	0.8283019	0.91128373	1	1862	tags=21%, list=17%, signal=25%
NADERI_BREAST_CANCER_PROGNOSIS_UP	NADERI_BREAST_CANCER_PROGNOSIS_UP		27	-0.30935782	-0.7941104	0.68463075	0.91172206	1	208	tags=7%, list=2%, signal=8%
REACTOME_ABC_FAMILY_PROTEINS_MEDIATED_TRANSPORT	REACTOME_ABC_FAMILY_PROTEINS_MEDIATED_TRANSPORT		19	-0.27895123	-0.7935242	0.71705425	0.9124166	1	3680	tags=37%, list=33%, signal=55%
FRIDMAN_IMMORTALIZATION_DN	FRIDMAN_IMMORTALIZATION_DN		21	-0.34884378	-0.7933144	0.70658684	0.912362	1	3475	tags=48%, list=31%, signal=69%
DARWICHE_SQUAMOUS_CELL_CARCINOMA_UP	DARWICHE_SQUAMOUS_CELL_CARCINOMA_UP		79	-0.23042475	-0.7930053	0.7638889	0.9124636	1	3425	tags=34%, list=31%, signal=49%
MASSARWEH_TAMOXIFEN_RESISTANCE_DN	MASSARWEH_TAMOXIFEN_RESISTANCE_DN		125	-0.22435991	-0.7925458	0.85315984	0.912858	1	950	tags=13%, list=8%, signal=14%
MUELLER_PLURINET	MUELLER_PLURINET		198	-0.21593988	-0.7922832	0.6544715	0.91290087	1	4907	tags=41%, list=44%, signal=72%
MATZUK_SPERMATID_DIFFERENTIATION	MATZUK_SPERMATID_DIFFERENTIATION		23	-0.26990268	-0.79199356	0.72983116	0.9129923	1	3141	tags=39%, list=28%, signal=54%
CHEN_HOXA5_TARGETS_9HR_UP	CHEN_HOXA5_TARGETS_9HR_UP		111	-0.2173118	-0.79151255	0.73505974	0.9134754	1	3328	tags=32%, list=30%, signal=46%
YAMASHITA_METHYLATED_IN_PROSTATE_CANCER	YAMASHITA_METHYLATED_IN_PROSTATE_CANCER		42	-0.3334186	-0.79137	0.7745665	0.91329634	1	2996	tags=38%, list=27%, signal=52%
PARK_HSC_AND_MULTIPOTENT_PROGENITORS	PARK_HSC_AND_MULTIPOTENT_PROGENITORS		35	-0.23208307	-0.79134387	0.739726	0.9128795	1	2459	tags=26%, list=22%, signal=33%
NAKAMURA_CANCER_MICROENVIRONMENT_DN	NAKAMURA_CANCER_MICROENVIRONMENT_DN		33	-0.28041467	-0.7912479	0.7066116	0.91261	1	3899	tags=33%, list=35%, signal=51%
PID_AURORA_A_PATHWAY	PID_AURORA_A_PATHWAY		20	-0.2990682	-0.7912094	0.684	0.9122098	1	4795	tags=45%, list=43%, signal=79%
BOYLAN_MULTIPLE_MYELOMA_C_D_UP	BOYLAN_MULTIPLE_MYELOMA_C_D_UP		80	-0.23309433	-0.7911513	0.8036072	0.91185504	1	3903	tags=34%, list=35%, signal=51%
MARIADASON_REGULATED_BY_HISTONE_ACETYLATION_UP	MARIADASON_REGULATED_BY_HISTONE_ACETYLATION_UP		46	-0.22447446	-0.7905701	0.78531075	0.9125173	1	4071	tags=39%, list=36%, signal=61%
KEGG_TGF_BETA_SIGNALING_PATHWAY	KEGG_TGF_BETA_SIGNALING_PATHWAY		51	-0.25900424	-0.7899515	0.7814313	0.9132549	1	1536	tags=18%, list=14%, signal=20%
JIANG_AGING_CEREBRAL_CORTEX_DN	JIANG_AGING_CEREBRAL_CORTEX_DN		40	-0.20888358	-0.78970456	0.7481884	0.9132933	1	4916	tags=52%, list=44%, signal=93%
PEREZ_TP53_AND_TP63_TARGETS	PEREZ_TP53_AND_TP63_TARGETS		102	-0.23377788	-0.788667	0.8164794	0.9148629	1	2159	tags=23%, list=19%, signal=28%
BOHN_PRIMARY_IMMUNODEFICIENCY_SYNDROM_DN	BOHN_PRIMARY_IMMUNODEFICIENCY_SYNDROM_DN		30	-0.26515228	-0.78834546	0.746063	0.91501963	1	664	tags=10%, list=6%, signal=11%
SHEDDEN_LUNG_CANCER_POOR_SURVIVAL_A6	SHEDDEN_LUNG_CANCER_POOR_SURVIVAL_A6		269	-0.22734635	-0.7878859	0.6625767	0.9154211	1	3910	tags=32%, list=35%, signal=48%
REACTOME_MITOTIC_M_M_G1_PHASES	REACTOME_MITOTIC_M_M_G1_PHASES		103	-0.25581986	-0.78780717	0.6352201	0.9151034	1	3627	tags=25%, list=32%, signal=37%
FRIDMAN_SENESCENCE_UP	FRIDMAN_SENESCENCE_UP		48	-0.28752548	-0.7874377	0.7046332	0.9153855	1	3475	tags=38%, list=31%, signal=54%
KATSANOU_ELAVL1_TARGETS_DN	KATSANOU_ELAVL1_TARGETS_DN		87	-0.2596536	-0.78720427	0.7961905	0.9153728	1	2781	tags=28%, list=25%, signal=36%
WU_SILENCED_BY_METHYLATION_IN_BLADDER_CANCER	WU_SILENCED_BY_METHYLATION_IN_BLADDER_CANCER		35	-0.31973204	-0.78682077	0.7714286	0.91567934	1	1835	tags=26%, list=16%, signal=31%
REACTOME_HEMOSTASIS	REACTOME_HEMOSTASIS		297	-0.22601952	-0.78663725	0.78759396	0.91561204	1	2773	tags=26%, list=25%, signal=34%
REACTOME_KERATAN_SULFATE_BIOSYNTHESIS	REACTOME_KERATAN_SULFATE_BIOSYNTHESIS		21	-0.34322065	-0.78568214	0.770428	0.91710514	1	1173	tags=29%, list=10%, signal=32%
HOFFMANN_SMALL_PRE_BII_TO_IMMATURE_B_LYMPHOCYTE_DN	HOFFMANN_SMALL_PRE_BII_TO_IMMATURE_B_LYMPHOCYTE_DN		29	-0.2521851	-0.78534824	0.81764704	0.9172852	1	2659	tags=31%, list=24%, signal=41%
ROVERSI_GLIOMA_COPY_NUMBER_UP	ROVERSI_GLIOMA_COPY_NUMBER_UP		66	-0.24074927	-0.7851964	0.8272727	0.9171237	1	5034	tags=52%, list=45%, signal=93%
YAO_TEMPORAL_RESPONSE_TO_PROGESTERONE_CLUSTER_9	YAO_TEMPORAL_RESPONSE_TO_PROGESTERONE_CLUSTER_9		55	-0.248074	-0.78489524	0.7735471	0.9172447	1	2852	tags=27%, list=25%, signal=36%
PID_MYC_ACTIVPATHWAY	PID_MYC_ACTIVPATHWAY		49	-0.22409733	-0.7848409	0.7131631	0.9168999	1	3799	tags=35%, list=34%, signal=52%
JISON_SICKLE_CELL_DISEASE_UP	JISON_SICKLE_CELL_DISEASE_UP		123	-0.23800433	-0.7836884	0.7419355	0.91875607	1	3552	tags=32%, list=32%, signal=46%
KEGG_DRUG_METABOLISM_CYTOCHROME_P450	KEGG_DRUG_METABOLISM_CYTOCHROME_P450		30	-0.3058152	-0.7835841	0.7601547	0.9185116	1	1975	tags=23%, list=18%, signal=28%
REACTOME_SIGNAL_AMPLIFICATION	REACTOME_SIGNAL_AMPLIFICATION		23	-0.28331727	-0.783318	0.7599244	0.9185079	1	1478	tags=22%, list=13%, signal=25%
MCGARVEY_SILENCED_BY_METHYLATION_IN_COLON_CANCER	MCGARVEY_SILENCED_BY_METHYLATION_IN_COLON_CANCER		33	-0.30271524	-0.78327763	0.7816514	0.91812396	1	2641	tags=30%, list=24%, signal=40%
POOLA_INVASIVE_BREAST_CANCER_UP	POOLA_INVASIVE_BREAST_CANCER_UP		171	-0.2990842	-0.7832069	0.7159533	0.91781807	1	2690	tags=28%, list=24%, signal=36%
LUI_THYROID_CANCER_CLUSTER_1	LUI_THYROID_CANCER_CLUSTER_1		33	-0.25683156	-0.78306746	0.76171875	0.9176478	1	1947	tags=18%, list=17%, signal=22%
REACTOME_GLUCONEOGENESIS	REACTOME_GLUCONEOGENESIS		19	-0.3064727	-0.78303355	0.7528302	0.91725504	1	2607	tags=32%, list=23%, signal=41%
JOHNSTONE_PARVB_TARGETS_2_UP	JOHNSTONE_PARVB_TARGETS_2_UP		85	-0.23696212	-0.78294474	0.7470817	0.9169666	1	2584	tags=21%, list=23%, signal=27%
LEE_CALORIE_RESTRICTION_MUSCLE_UP	LEE_CALORIE_RESTRICTION_MUSCLE_UP		29	-0.27125546	-0.7828749	0.75	0.916637	1	1499	tags=17%, list=13%, signal=20%
TENEDINI_MEGAKARYOCYTE_MARKERS	TENEDINI_MEGAKARYOCYTE_MARKERS		39	-0.26523072	-0.78249896	0.76448596	0.91694516	1	4938	tags=56%, list=44%, signal=101%
KEGG_NEUROTROPHIN_SIGNALING_PATHWAY	KEGG_NEUROTROPHIN_SIGNALING_PATHWAY		68	-0.20606315	-0.7822547	0.7529412	0.9169871	1	3341	tags=28%, list=30%, signal=40%
BOQUEST_STEM_CELL_CULTURED_VS_FRESH_UP	BOQUEST_STEM_CELL_CULTURED_VS_FRESH_UP		269	-0.26557946	-0.7817723	0.784466	0.9174284	1	1955	tags=23%, list=17%, signal=27%
LEE_EARLY_T_LYMPHOCYTE_DN	LEE_EARLY_T_LYMPHOCYTE_DN		22	-0.30270663	-0.7817119	0.74319065	0.9170702	1	1309	tags=14%, list=12%, signal=15%
MARTORIATI_MDM4_TARGETS_FETAL_LIVER_UP	MARTORIATI_MDM4_TARGETS_FETAL_LIVER_UP		123	-0.21851115	-0.7816017	0.815534	0.9168173	1	3643	tags=34%, list=33%, signal=50%
HELLER_SILENCED_BY_METHYLATION_DN	HELLER_SILENCED_BY_METHYLATION_DN		64	-0.23350191	-0.7814879	0.81417626	0.9165788	1	4082	tags=42%, list=36%, signal=66%
ACOSTA_PROLIFERATION_INDEPENDENT_MYC_TARGETS_DN	ACOSTA_PROLIFERATION_INDEPENDENT_MYC_TARGETS_DN		81	-0.23855469	-0.7813331	0.76404494	0.91639274	1	2755	tags=23%, list=25%, signal=31%
PID_AP1_PATHWAY	PID_AP1_PATHWAY		38	-0.27519816	-0.781138	0.76506025	0.9163093	1	2420	tags=29%, list=22%, signal=37%
ACEVEDO_METHYLATED_IN_LIVER_CANCER_DN	ACEVEDO_METHYLATED_IN_LIVER_CANCER_DN		315	-0.21937993	-0.78113526	0.85027725	0.9158514	1	2756	tags=27%, list=25%, signal=35%
ZHONG_RESPONSE_TO_AZACITIDINE_AND_TSA_UP	ZHONG_RESPONSE_TO_AZACITIDINE_AND_TSA_UP		99	-0.22985674	-0.78097564	0.8126195	0.91568995	1	1888	tags=19%, list=17%, signal=23%
AMUNDSON_POOR_SURVIVAL_AFTER_GAMMA_RADIATION_8G	AMUNDSON_POOR_SURVIVAL_AFTER_GAMMA_RADIATION_8G		58	-0.25550848	-0.78062314	0.7126654	0.91588366	1	3314	tags=29%, list=30%, signal=41%
YAMASHITA_LIVER_CANCER_STEM_CELL_UP	YAMASHITA_LIVER_CANCER_STEM_CELL_UP		32	-0.2636296	-0.78029835	0.8027079	0.916016	1	3382	tags=34%, list=30%, signal=49%
TOOKER_GEMCITABINE_RESISTANCE_UP	TOOKER_GEMCITABINE_RESISTANCE_UP		53	-0.19253471	-0.7801495	0.7805343	0.9158674	1	5669	tags=55%, list=51%, signal=110%
REACTOME_MEIOSIS	REACTOME_MEIOSIS		43	-0.245545	-0.78003716	0.6956522	0.91561246	1	1484	tags=16%, list=13%, signal=19%
SCHAEFFER_SOX9_TARGETS_IN_PROSTATE_DEVELOPMENT_DN	SCHAEFFER_SOX9_TARGETS_IN_PROSTATE_DEVELOPMENT_DN		26	-0.27614087	-0.7799312	0.7705545	0.91534436	1	3802	tags=31%, list=34%, signal=46%
LINDSTEDT_DENDRITIC_CELL_MATURATION_D	LINDSTEDT_DENDRITIC_CELL_MATURATION_D		51	-0.29666176	-0.77977836	0.7369439	0.9151758	1	2591	tags=27%, list=23%, signal=36%
KAAB_HEART_ATRIUM_VS_VENTRICLE_UP	KAAB_HEART_ATRIUM_VS_VENTRICLE_UP		156	-0.24337257	-0.77951676	0.79444444	0.9152018	1	2826	tags=27%, list=25%, signal=36%
PID_SYNDECAN_4_PATHWAY	PID_SYNDECAN_4_PATHWAY		24	-0.28714827	-0.7789711	0.78937006	0.9157951	1	2326	tags=29%, list=21%, signal=37%
WEBER_METHYLATED_HCP_IN_SPERM_DN	WEBER_METHYLATED_HCP_IN_SPERM_DN		15	-0.3406105	-0.7787609	0.7485265	0.9157547	1	2588	tags=40%, list=23%, signal=52%
MIDORIKAWA_AMPLIFIED_IN_LIVER_CANCER	MIDORIKAWA_AMPLIFIED_IN_LIVER_CANCER		26	-0.2781719	-0.7786465	0.75936884	0.9154934	1	4555	tags=54%, list=41%, signal=91%
SEMENZA_HIF1_TARGETS	SEMENZA_HIF1_TARGETS		25	-0.2955745	-0.7782864	0.75243664	0.915723	1	2751	tags=28%, list=25%, signal=37%
LIU_TARGETS_OF_VMYB_VS_CMYB_DN	LIU_TARGETS_OF_VMYB_VS_CMYB_DN		26	-0.29874113	-0.7779404	0.8068834	0.9159347	1	3491	tags=42%, list=31%, signal=61%
[truncated: 549 more rows]
