# Supplementary material for: A genomic analysis of mouse models of breast cancer reveals molecular features of mouse models and relationships to human breast cancer
Source: Breast Cancer Res. 2014 Jun 5;16(3):R59. doi: 10.1186/bcr3672 (PMC4078930; doi:10.1186/bcr3672)
Supplement: Additional file 11 — GSEA for mouse models compared to all other models or to mammary gland development. Listed by model. [file bcr3672-S11.zip › AdditionalFile11/ETV6_Ntrk3/Vs_other_models/C2/Upregulated_in_ETV6_Ntrk3_vs_Other_models.txt]

NAME	GS<br> follow link to MSigDB	GS DETAILS	SIZE	ES	NES	NOM p-val	FDR q-val	FWER p-val	RANK AT MAX	LEADING EDGE
YAO_TEMPORAL_RESPONSE_TO_PROGESTERONE_CLUSTER_8	YAO_TEMPORAL_RESPONSE_TO_PROGESTERONE_CLUSTER_8	Details ...	32	0.54340935	1.531015	0.025263159	1	0.983	888	tags=28%, list=8%, signal=30%
AMIT_DELAYED_EARLY_GENES	AMIT_DELAYED_EARLY_GENES	Details ...	15	0.5896063	1.4241644	0.1	1	0.994	869	tags=40%, list=8%, signal=43%
PID_WNT_CANONICAL_PATHWAY	PID_WNT_CANONICAL_PATHWAY	Details ...	16	0.46380427	1.4044794	0.092843324	1	0.997	2097	tags=44%, list=19%, signal=54%
SAKAI_TUMOR_INFILTRATING_MONOCYTES_UP	SAKAI_TUMOR_INFILTRATING_MONOCYTES_UP	Details ...	18	0.4851048	1.4018387	0.11594203	1	0.997	2166	tags=61%, list=19%, signal=76%
KIM_LRRC3B_TARGETS	KIM_LRRC3B_TARGETS	Details ...	15	0.68902487	1.3844593	0.115384616	1	0.997	2688	tags=73%, list=24%, signal=96%
NOJIMA_SFRP2_TARGETS_DN	NOJIMA_SFRP2_TARGETS_DN	Details ...	15	0.60687125	1.3703897	0.11287129	1	0.997	886	tags=40%, list=8%, signal=43%
BENNETT_SYSTEMIC_LUPUS_ERYTHEMATOSUS	BENNETT_SYSTEMIC_LUPUS_ERYTHEMATOSUS	Details ...	18	0.68831795	1.3619093	0.13871635	1	0.998	1581	tags=67%, list=14%, signal=78%
WANG_BARRETTS_ESOPHAGUS_AND_ESOPHAGUS_CANCER_DN	WANG_BARRETTS_ESOPHAGUS_AND_ESOPHAGUS_CANCER_DN	Details ...	26	0.5380592	1.3582485	0.13829787	1	0.998	1159	tags=35%, list=10%, signal=39%
HWANG_PROSTATE_CANCER_MARKERS	HWANG_PROSTATE_CANCER_MARKERS	Details ...	22	0.49244496	1.3385302	0.12083333	1	0.998	1305	tags=32%, list=12%, signal=36%
PID_BMPPATHWAY	PID_BMPPATHWAY	Details ...	19	0.461297	1.3051195	0.14660831	1	0.998	543	tags=21%, list=5%, signal=22%
MOSERLE_IFNA_RESPONSE	MOSERLE_IFNA_RESPONSE	Details ...	15	0.768083	1.3013121	0.21511628	1	0.998	1928	tags=87%, list=17%, signal=105%
AMIT_EGF_RESPONSE_40_HELA	AMIT_EGF_RESPONSE_40_HELA	Details ...	26	0.4488658	1.3011509	0.1793249	1	0.998	2055	tags=42%, list=18%, signal=52%
ZHANG_INTERFERON_RESPONSE	ZHANG_INTERFERON_RESPONSE	Details ...	16	0.6657499	1.2958887	0.21374045	1	0.998	2100	tags=75%, list=19%, signal=92%
HOFMANN_MYELODYSPLASTIC_SYNDROM_LOW_RISK_DN	HOFMANN_MYELODYSPLASTIC_SYNDROM_LOW_RISK_DN	Details ...	19	0.43384778	1.2925669	0.16699411	1	0.998	2052	tags=32%, list=18%, signal=39%
LINDSTEDT_DENDRITIC_CELL_MATURATION_C	LINDSTEDT_DENDRITIC_CELL_MATURATION_C	Details ...	47	0.3948469	1.2414485	0.16033755	1	0.999	1698	tags=32%, list=15%, signal=37%
ZUCCHI_METASTASIS_DN	ZUCCHI_METASTASIS_DN	Details ...	33	0.40000874	1.2391816	0.24703558	1	0.999	1603	tags=24%, list=14%, signal=28%
RADAEVA_RESPONSE_TO_IFNA1_UP	RADAEVA_RESPONSE_TO_IFNA1_UP	Details ...	37	0.5290658	1.2275014	0.28957528	1	0.999	2290	tags=49%, list=20%, signal=61%
REACTOME_INTERFERON_ALPHA_BETA_SIGNALING	REACTOME_INTERFERON_ALPHA_BETA_SIGNALING	Details ...	39	0.5169953	1.2097279	0.28256512	1	1	2123	tags=56%, list=19%, signal=69%
TIAN_TNF_SIGNALING_NOT_VIA_NFKB	TIAN_TNF_SIGNALING_NOT_VIA_NFKB	Details ...	15	0.5415213	1.207882	0.26736844	1	1	1962	tags=53%, list=18%, signal=65%
KEGG_TASTE_TRANSDUCTION	KEGG_TASTE_TRANSDUCTION	Details ...	21	0.4576295	1.2061449	0.22964509	1	1	1070	tags=38%, list=10%, signal=42%
REACTOME_INHIBITION_OF_VOLTAGE_GATED_CA2_CHANNELS_VIA_GBETA_GAMMA_SUBUNITS	REACTOME_INHIBITION_OF_VOLTAGE_GATED_CA2_CHANNELS_VIA_GBETA_GAMMA_SUBUNITS	Details ...	17	0.46959317	1.2047883	0.26652452	1	1	1381	tags=41%, list=12%, signal=47%
PID_IL23PATHWAY	PID_IL23PATHWAY	Details ...	19	0.50578165	1.2043912	0.20481928	1	1	1856	tags=47%, list=17%, signal=57%
BRUINS_UVC_RESPONSE_VIA_TP53_GROUP_C	BRUINS_UVC_RESPONSE_VIA_TP53_GROUP_C	Details ...	44	0.39944956	1.199634	0.2290749	1	1	2446	tags=45%, list=22%, signal=58%
RAY_TUMORIGENESIS_BY_ERBB2_CDC25A_UP	RAY_TUMORIGENESIS_BY_ERBB2_CDC25A_UP	Details ...	74	0.3775942	1.1969246	0.20169851	1	1	1694	tags=38%, list=15%, signal=44%
REACTOME_POTASSIUM_CHANNELS	REACTOME_POTASSIUM_CHANNELS	Details ...	59	0.41629544	1.1877207	0.25995806	1	1	1711	tags=41%, list=15%, signal=48%
CHANG_IMMORTALIZED_BY_HPV31_DN	CHANG_IMMORTALIZED_BY_HPV31_DN	Details ...	44	0.4381341	1.1873703	0.2893701	1	1	1726	tags=41%, list=15%, signal=48%
SEITZ_NEOPLASTIC_TRANSFORMATION_BY_8P_DELETION_UP	SEITZ_NEOPLASTIC_TRANSFORMATION_BY_8P_DELETION_UP	Details ...	46	0.4849124	1.185577	0.25625	1	1	2001	tags=52%, list=18%, signal=63%
TIEN_INTESTINE_PROBIOTICS_6HR_UP	TIEN_INTESTINE_PROBIOTICS_6HR_UP	Details ...	31	0.3295423	1.184419	0.29615384	1	1	7517	tags=100%, list=67%, signal=303%
NAGASHIMA_EGF_SIGNALING_UP	NAGASHIMA_EGF_SIGNALING_UP	Details ...	41	0.45389575	1.176115	0.31656185	1	1	2055	tags=44%, list=18%, signal=54%
DAUER_STAT3_TARGETS_DN	DAUER_STAT3_TARGETS_DN	Details ...	31	0.52274776	1.1750748	0.33465347	1	1	1209	tags=42%, list=11%, signal=47%
RASHI_NFKB1_TARGETS	RASHI_NFKB1_TARGETS	Details ...	16	0.49315155	1.1724145	0.30019492	1	1	2100	tags=31%, list=19%, signal=38%
REACTOME_AMINE_LIGAND_BINDING_RECEPTORS	REACTOME_AMINE_LIGAND_BINDING_RECEPTORS	Details ...	24	0.46823516	1.1691437	0.27755103	1	1	1519	tags=38%, list=14%, signal=43%
TAVOR_CEBPA_TARGETS_UP	TAVOR_CEBPA_TARGETS_UP	Details ...	41	0.39841968	1.1684726	0.24476987	1	1	1474	tags=32%, list=13%, signal=36%
GESERICK_TERT_TARGETS_DN	GESERICK_TERT_TARGETS_DN	Details ...	18	0.52760065	1.1664884	0.29847494	1	1	657	tags=28%, list=6%, signal=29%
PEPPER_CHRONIC_LYMPHOCYTIC_LEUKEMIA_UP	PEPPER_CHRONIC_LYMPHOCYTIC_LEUKEMIA_UP	Details ...	15	0.47393236	1.1437477	0.29614604	1	1	1351	tags=40%, list=12%, signal=45%
WORSCHECH_TUMOR_EVASION_AND_TOLEROGENICITY_UP	WORSCHECH_TUMOR_EVASION_AND_TOLEROGENICITY_UP	Details ...	22	0.48318028	1.142804	0.31536925	1	1	1856	tags=50%, list=17%, signal=60%
GENTILE_UV_LOW_DOSE_UP	GENTILE_UV_LOW_DOSE_UP	Details ...	20	0.39334458	1.1329211	0.318	1	1	1962	tags=35%, list=18%, signal=42%
REACTOME_VOLTAGE_GATED_POTASSIUM_CHANNELS	REACTOME_VOLTAGE_GATED_POTASSIUM_CHANNELS	Details ...	23	0.46145478	1.1328107	0.3416149	1	1	2351	tags=52%, list=21%, signal=66%
SARTIPY_NORMAL_AT_INSULIN_RESISTANCE_UP	SARTIPY_NORMAL_AT_INSULIN_RESISTANCE_UP	Details ...	21	0.44224542	1.1320454	0.3514563	1	1	1813	tags=48%, list=16%, signal=57%
UZONYI_RESPONSE_TO_LEUKOTRIENE_AND_THROMBIN	UZONYI_RESPONSE_TO_LEUKOTRIENE_AND_THROMBIN	Details ...	28	0.46526518	1.1252599	0.37119675	1	1	2285	tags=50%, list=20%, signal=63%
RODRIGUES_NTN1_AND_DCC_TARGETS	RODRIGUES_NTN1_AND_DCC_TARGETS	Details ...	23	0.3994978	1.124779	0.31623933	1	1	2086	tags=48%, list=19%, signal=59%
SEKI_INFLAMMATORY_RESPONSE_LPS_UP	SEKI_INFLAMMATORY_RESPONSE_LPS_UP	Details ...	48	0.43181705	1.1184392	0.352	1	1	1813	tags=42%, list=16%, signal=50%
LEE_LIVER_CANCER_MYC_TGFA_UP	LEE_LIVER_CANCER_MYC_TGFA_UP	Details ...	46	0.37597314	1.1141441	0.2945892	1	1	947	tags=22%, list=8%, signal=24%
WONG_ENDMETRIUM_CANCER_UP	WONG_ENDMETRIUM_CANCER_UP	Details ...	18	0.4849627	1.1082641	0.3033473	1	1	1197	tags=39%, list=11%, signal=43%
ZHENG_FOXP3_TARGETS_IN_T_LYMPHOCYTE_DN	ZHENG_FOXP3_TARGETS_IN_T_LYMPHOCYTE_DN	Details ...	20	0.43613628	1.1049868	0.30801687	1	1	1353	tags=40%, list=12%, signal=45%
KEGG_OLFACTORY_TRANSDUCTION	KEGG_OLFACTORY_TRANSDUCTION	Details ...	17	0.43838584	1.0991013	0.3326226	1	1	1436	tags=41%, list=13%, signal=47%
BURTON_ADIPOGENESIS_PEAK_AT_2HR	BURTON_ADIPOGENESIS_PEAK_AT_2HR	Details ...	39	0.42833546	1.0952296	0.37711865	1	1	2350	tags=46%, list=21%, signal=58%
ALTEMEIER_RESPONSE_TO_LPS_WITH_MECHANICAL_VENTILATION	ALTEMEIER_RESPONSE_TO_LPS_WITH_MECHANICAL_VENTILATION	Details ...	96	0.4529277	1.0936079	0.36673346	1	1	1686	tags=41%, list=15%, signal=47%
CERVERA_SDHB_TARGETS_1_DN	CERVERA_SDHB_TARGETS_1_DN	Details ...	21	0.45402545	1.0912101	0.32222223	1	1	872	tags=19%, list=8%, signal=21%
BOSCO_EPITHELIAL_DIFFERENTIATION_MODULE	BOSCO_EPITHELIAL_DIFFERENTIATION_MODULE	Details ...	36	0.45866567	1.0902354	0.37396693	1	1	1686	tags=33%, list=15%, signal=39%
GROSS_ELK3_TARGETS_DN	GROSS_ELK3_TARGETS_DN	Details ...	24	0.44094157	1.0839076	0.37087378	1	1	1587	tags=50%, list=14%, signal=58%
SARTIPY_BLUNTED_BY_INSULIN_RESISTANCE_UP	SARTIPY_BLUNTED_BY_INSULIN_RESISTANCE_UP	Details ...	16	0.47498	1.0811446	0.37728193	1	1	1526	tags=44%, list=14%, signal=51%
CONRAD_STEM_CELL	CONRAD_STEM_CELL	Details ...	24	0.38036862	1.0788609	0.32905984	1	1	884	tags=21%, list=8%, signal=23%
BORLAK_LIVER_CANCER_EGF_UP	BORLAK_LIVER_CANCER_EGF_UP	Details ...	41	0.39381018	1.0784683	0.36016098	1	1	1604	tags=39%, list=14%, signal=45%
MIKKELSEN_MEF_LCP_WITH_H3K27ME3	MIKKELSEN_MEF_LCP_WITH_H3K27ME3	Details ...	39	0.41994748	1.0760888	0.39457202	1	1	1771	tags=44%, list=16%, signal=52%
TURASHVILI_BREAST_LOBULAR_CARCINOMA_VS_LOBULAR_NORMAL_UP	TURASHVILI_BREAST_LOBULAR_CARCINOMA_VS_LOBULAR_NORMAL_UP	Details ...	53	0.37715718	1.074951	0.35950413	1	1	880	tags=23%, list=8%, signal=24%
LIANG_SILENCED_BY_METHYLATION_2	LIANG_SILENCED_BY_METHYLATION_2	Details ...	35	0.4502979	1.0686473	0.40650406	1	1	1575	tags=43%, list=14%, signal=50%
REACTOME_INWARDLY_RECTIFYING_K_CHANNELS	REACTOME_INWARDLY_RECTIFYING_K_CHANNELS	Details ...	22	0.39341715	1.0678505	0.38842976	1	1	1381	tags=41%, list=12%, signal=47%
NAGASHIMA_NRG1_SIGNALING_UP	NAGASHIMA_NRG1_SIGNALING_UP	Details ...	127	0.33902502	1.0655795	0.35613683	1	1	2322	tags=42%, list=21%, signal=52%
AMIT_EGF_RESPONSE_60_HELA	AMIT_EGF_RESPONSE_60_HELA	Details ...	26	0.37146735	1.0572791	0.40123457	1	1	1533	tags=31%, list=14%, signal=36%
RASHI_RESPONSE_TO_IONIZING_RADIATION_2	RASHI_RESPONSE_TO_IONIZING_RADIATION_2		87	0.3264013	1.0546463	0.37278107	1	1	1075	tags=21%, list=10%, signal=23%
REACTOME_INTRINSIC_PATHWAY	REACTOME_INTRINSIC_PATHWAY		15	0.45858622	1.0545349	0.4120083	1	1	764	tags=27%, list=7%, signal=29%
PID_HNF3BPATHWAY	PID_HNF3BPATHWAY		28	0.4014823	1.0463537	0.4030837	1	1	1288	tags=36%, list=12%, signal=40%
GARGALOVIC_RESPONSE_TO_OXIDIZED_PHOSPHOLIPIDS_YELLOW_UP	GARGALOVIC_RESPONSE_TO_OXIDIZED_PHOSPHOLIPIDS_YELLOW_UP		15	0.36601403	1.0362766	0.38900203	1	1	1022	tags=33%, list=9%, signal=37%
JI_METASTASIS_REPRESSED_BY_STK11	JI_METASTASIS_REPRESSED_BY_STK11		17	0.41772845	1.0362735	0.41983122	1	1	626	tags=24%, list=6%, signal=25%
XU_AKT1_TARGETS_6HR	XU_AKT1_TARGETS_6HR		18	0.44143766	1.0345783	0.44444445	1	1	1137	tags=33%, list=10%, signal=37%
ASTIER_INTEGRIN_SIGNALING	ASTIER_INTEGRIN_SIGNALING		35	0.31566668	1.0345602	0.40763053	1	1	895	tags=17%, list=8%, signal=19%
HAN_JNK_SINGALING_UP	HAN_JNK_SINGALING_UP		28	0.4326197	1.032397	0.45213848	1	1	1043	tags=29%, list=9%, signal=31%
GALINDO_IMMUNE_RESPONSE_TO_ENTEROTOXIN	GALINDO_IMMUNE_RESPONSE_TO_ENTEROTOXIN		63	0.37171757	1.0299371	0.4359504	1	1	2181	tags=38%, list=19%, signal=47%
KIM_ALL_DISORDERS_CALB1_CORR_DN	KIM_ALL_DISORDERS_CALB1_CORR_DN		25	0.42025444	1.0297115	0.43099788	1	1	1122	tags=24%, list=10%, signal=27%
LIANG_SILENCED_BY_METHYLATION_UP	LIANG_SILENCED_BY_METHYLATION_UP		20	0.4570498	1.02956	0.43789473	1	1	959	tags=40%, list=9%, signal=44%
REACTOME_GABA_RECEPTOR_ACTIVATION	REACTOME_GABA_RECEPTOR_ACTIVATION		36	0.35640636	1.027029	0.43907562	1	1	1381	tags=33%, list=12%, signal=38%
REACTOME_AMINE_COMPOUND_SLC_TRANSPORTERS	REACTOME_AMINE_COMPOUND_SLC_TRANSPORTERS		20	0.42000157	1.0240905	0.4225352	1	1	653	tags=25%, list=6%, signal=27%
REACTOME_SIGNAL_TRANSDUCTION_BY_L1	REACTOME_SIGNAL_TRANSDUCTION_BY_L1		25	0.33528423	1.023307	0.42827004	1	1	1986	tags=32%, list=18%, signal=39%
TURASHVILI_BREAST_LOBULAR_CARCINOMA_VS_DUCTAL_NORMAL_DN	TURASHVILI_BREAST_LOBULAR_CARCINOMA_VS_DUCTAL_NORMAL_DN		50	0.34360912	1.0114328	0.4417178	1	1	1793	tags=36%, list=16%, signal=43%
ZWANG_EGF_INTERVAL_UP	ZWANG_EGF_INTERVAL_UP		24	0.3421396	1.0091355	0.43849206	1	1	1020	tags=21%, list=9%, signal=23%
PHONG_TNF_TARGETS_UP	PHONG_TNF_TARGETS_UP		40	0.38595557	1.0066926	0.436853	1	1	2245	tags=43%, list=20%, signal=53%
BIOCARTA_WNT_PATHWAY	BIOCARTA_WNT_PATHWAY		18	0.33378747	1.0061084	0.46581197	1	1	2174	tags=28%, list=19%, signal=34%
TIAN_TNF_SIGNALING_VIA_NFKB	TIAN_TNF_SIGNALING_VIA_NFKB		21	0.4460482	1.0056934	0.47272727	1	1	1323	tags=33%, list=12%, signal=38%
BIOCARTA_NKT_PATHWAY	BIOCARTA_NKT_PATHWAY		22	0.4330114	1.0053396	0.47346938	1	1	1743	tags=32%, list=16%, signal=38%
FUJII_YBX1_TARGETS_UP	FUJII_YBX1_TARGETS_UP		22	0.40180463	1.00315	0.4487705	1	1	1692	tags=36%, list=15%, signal=43%
AMIT_EGF_RESPONSE_120_MCF10A	AMIT_EGF_RESPONSE_120_MCF10A		27	0.3675817	1.0012579	0.4681725	1	1	1691	tags=37%, list=15%, signal=44%
MUELLER_METHYLATED_IN_GLIOBLASTOMA	MUELLER_METHYLATED_IN_GLIOBLASTOMA		25	0.39185533	0.9948622	0.46398306	1	1	1946	tags=48%, list=17%, signal=58%
BIOCARTA_INTRINSIC_PATHWAY	BIOCARTA_INTRINSIC_PATHWAY		23	0.4129556	0.99275345	0.4642857	1	1	811	tags=30%, list=7%, signal=33%
RICKMAN_HEAD_AND_NECK_CANCER_E	RICKMAN_HEAD_AND_NECK_CANCER_E		43	0.38759091	0.9912666	0.4520256	1	1	2444	tags=49%, list=22%, signal=62%
GEISS_RESPONSE_TO_DSRNA_UP	GEISS_RESPONSE_TO_DSRNA_UP		28	0.395583	0.9878089	0.46625766	1	1	1332	tags=32%, list=12%, signal=36%
MIKKELSEN_NPC_HCP_WITH_H3K27ME3	MIKKELSEN_NPC_HCP_WITH_H3K27ME3		194	0.3277635	0.9865674	0.4906054	1	1	1607	tags=31%, list=14%, signal=35%
HONMA_DOCETAXEL_RESISTANCE	HONMA_DOCETAXEL_RESISTANCE		26	0.3044612	0.9861247	0.47843942	1	1	1192	tags=19%, list=11%, signal=21%
KUMAR_AUTOPHAGY_NETWORK	KUMAR_AUTOPHAGY_NETWORK		34	0.31784546	0.9844482	0.48625794	1	1	1692	tags=29%, list=15%, signal=35%
REACTOME_METABOLISM_OF_STEROID_HORMONES_AND_VITAMINS_A_AND_D	REACTOME_METABOLISM_OF_STEROID_HORMONES_AND_VITAMINS_A_AND_D		27	0.37905106	0.9844311	0.47861508	1	1	1038	tags=30%, list=9%, signal=33%
RORIE_TARGETS_OF_EWSR1_FLI1_FUSION_DN	RORIE_TARGETS_OF_EWSR1_FLI1_FUSION_DN		22	0.40510222	0.9806558	0.4852941	1	1	1489	tags=41%, list=13%, signal=47%
HANN_RESISTANCE_TO_BCL2_INHIBITOR_UP	HANN_RESISTANCE_TO_BCL2_INHIBITOR_UP		21	0.36810875	0.9799878	0.5	1	1	1597	tags=38%, list=14%, signal=44%
REACTOME_COMPLEMENT_CASCADE	REACTOME_COMPLEMENT_CASCADE		19	0.4418227	0.97498834	0.5031185	1	1	1218	tags=37%, list=11%, signal=41%
PID_AJDISS_2PATHWAY	PID_AJDISS_2PATHWAY		32	0.32142952	0.9714123	0.48856547	1	1	1792	tags=34%, list=16%, signal=41%
REACTOME_THROMBIN_SIGNALLING_THROUGH_PROTEINASE_ACTIVATED_RECEPTORS_PARS	REACTOME_THROMBIN_SIGNALLING_THROUGH_PROTEINASE_ACTIVATED_RECEPTORS_PARS		21	0.35552183	0.97134286	0.5138593	1	1	1020	tags=29%, list=9%, signal=31%
MCCLUNG_COCAIN_REWARD_4WK	MCCLUNG_COCAIN_REWARD_4WK		53	0.28748462	0.9683725	0.49056605	1	1	916	tags=19%, list=8%, signal=20%
KEGG_GLYCOSPHINGOLIPID_BIOSYNTHESIS_LACTO_AND_NEOLACTO_SERIES	KEGG_GLYCOSPHINGOLIPID_BIOSYNTHESIS_LACTO_AND_NEOLACTO_SERIES		20	0.37737754	0.9664405	0.49369746	1	1	1828	tags=45%, list=16%, signal=54%
SHETH_LIVER_CANCER_VS_TXNIP_LOSS_PAM5	SHETH_LIVER_CANCER_VS_TXNIP_LOSS_PAM5		64	0.31169683	0.96594936	0.5100223	1	1	1416	tags=27%, list=13%, signal=30%
CHANDRAN_METASTASIS_TOP50_UP	CHANDRAN_METASTASIS_TOP50_UP		16	0.331962	0.963699	0.5020492	1	1	7485	tags=100%, list=67%, signal=301%
ACEVEDO_LIVER_CANCER_WITH_H3K9ME3_UP	ACEVEDO_LIVER_CANCER_WITH_H3K9ME3_UP		45	0.33832285	0.9629612	0.50440526	1	1	871	tags=24%, list=8%, signal=26%
BALDWIN_PRKCI_TARGETS_UP	BALDWIN_PRKCI_TARGETS_UP		27	0.3289263	0.961706	0.4926931	1	1	1933	tags=37%, list=17%, signal=45%
CAVARD_LIVER_CANCER_MALIGNANT_VS_BENIGN	CAVARD_LIVER_CANCER_MALIGNANT_VS_BENIGN		20	0.35886836	0.9616108	0.48076922	1	1	2453	tags=40%, list=22%, signal=51%
JAEGER_METASTASIS_DN	JAEGER_METASTASIS_DN		144	0.3501881	0.960346	0.4979424	1	1	1904	tags=35%, list=17%, signal=41%
DIRMEIER_LMP1_RESPONSE_EARLY	DIRMEIER_LMP1_RESPONSE_EARLY		42	0.31987846	0.9545883	0.51244813	1	1	1813	tags=33%, list=16%, signal=40%
LE_NEURONAL_DIFFERENTIATION_DN	LE_NEURONAL_DIFFERENTIATION_DN		15	0.39975387	0.9541018	0.51167315	1	1	1586	tags=40%, list=14%, signal=47%
BOYLAN_MULTIPLE_MYELOMA_C_CLUSTER_DN	BOYLAN_MULTIPLE_MYELOMA_C_CLUSTER_DN		18	0.36629555	0.95240986	0.5468085	1	1	959	tags=33%, list=9%, signal=36%
WANG_IMMORTALIZED_BY_HOXA9_AND_MEIS1_UP	WANG_IMMORTALIZED_BY_HOXA9_AND_MEIS1_UP		20	0.40514877	0.95136976	0.52903223	1	1	1748	tags=35%, list=16%, signal=41%
LEE_LIVER_CANCER	LEE_LIVER_CANCER		25	0.38989118	0.94949955	0.51875	1	1	143	tags=16%, list=1%, signal=16%
BROWNE_HCMV_INFECTION_4HR_UP	BROWNE_HCMV_INFECTION_4HR_UP		35	0.32188028	0.9483441	0.52350426	1	1	1245	tags=31%, list=11%, signal=35%
KIM_MYC_AMPLIFICATION_TARGETS_DN	KIM_MYC_AMPLIFICATION_TARGETS_DN		42	0.31158853	0.9473183	0.5502958	1	1	1273	tags=31%, list=11%, signal=35%
ZHAN_MULTIPLE_MYELOMA_SPIKED	ZHAN_MULTIPLE_MYELOMA_SPIKED		18	0.38771683	0.9466955	0.5199203	1	1	725	tags=28%, list=6%, signal=30%
HUPER_BREAST_BASAL_VS_LUMINAL_UP	HUPER_BREAST_BASAL_VS_LUMINAL_UP		31	0.43411925	0.9466912	0.5412475	1	1	1484	tags=35%, list=13%, signal=41%
OLSSON_E2F3_TARGETS_UP	OLSSON_E2F3_TARGETS_UP		17	0.36959073	0.9466184	0.5261044	1	1	306	tags=18%, list=3%, signal=18%
WIERENGA_STAT5A_TARGETS_UP	WIERENGA_STAT5A_TARGETS_UP		123	0.29320413	0.9449534	0.52100843	1	1	1313	tags=27%, list=12%, signal=30%
NOUZOVA_METHYLATED_IN_APL	NOUZOVA_METHYLATED_IN_APL		25	0.34467202	0.9429242	0.54105264	1	1	1446	tags=32%, list=13%, signal=37%
NAKAMURA_METASTASIS_MODEL_UP	NAKAMURA_METASTASIS_MODEL_UP		25	0.36330825	0.93942875	0.5418327	1	1	1210	tags=36%, list=11%, signal=40%
LUI_THYROID_CANCER_CLUSTER_2	LUI_THYROID_CANCER_CLUSTER_2		25	0.32512185	0.9389008	0.5607676	1	1	837	tags=20%, list=7%, signal=22%
REACTOME_REGULATION_OF_INSULIN_SECRETION_BY_GLUCAGON_LIKE_PEPTIDE1	REACTOME_REGULATION_OF_INSULIN_SECRETION_BY_GLUCAGON_LIKE_PEPTIDE1		24	0.33268085	0.93875444	0.5272331	1	1	1020	tags=25%, list=9%, signal=27%
KYNG_ENVIRONMENTAL_STRESS_RESPONSE_NOT_BY_4NQO_IN_WS	KYNG_ENVIRONMENTAL_STRESS_RESPONSE_NOT_BY_4NQO_IN_WS		28	0.29485446	0.93723077	0.54488516	1	1	1131	tags=21%, list=10%, signal=24%
ACEVEDO_FGFR1_TARGETS_IN_PROSTATE_CANCER_MODEL_UP	ACEVEDO_FGFR1_TARGETS_IN_PROSTATE_CANCER_MODEL_UP		175	0.28549322	0.9368067	0.5598377	1	1	2199	tags=37%, list=20%, signal=45%
WIERENGA_STAT5A_TARGETS_GROUP1	WIERENGA_STAT5A_TARGETS_GROUP1		75	0.2779712	0.934298	0.5621181	1	1	1313	tags=25%, list=12%, signal=29%
DAZARD_UV_RESPONSE_CLUSTER_G2	DAZARD_UV_RESPONSE_CLUSTER_G2		17	0.40435505	0.933662	0.52662724	1	1	1672	tags=47%, list=15%, signal=55%
MUELLER_COMMON_TARGETS_OF_AML_FUSIONS_DN	MUELLER_COMMON_TARGETS_OF_AML_FUSIONS_DN		16	0.33478516	0.9317783	0.53535354	1	1	309	tags=19%, list=3%, signal=19%
REACTOME_INTERFERON_GAMMA_SIGNALING	REACTOME_INTERFERON_GAMMA_SIGNALING		32	0.364238	0.9297592	0.5392157	1	1	1436	tags=31%, list=13%, signal=36%
ICHIBA_GRAFT_VERSUS_HOST_DISEASE_D7_UP	ICHIBA_GRAFT_VERSUS_HOST_DISEASE_D7_UP		76	0.36573616	0.9293861	0.53413653	1	1	2181	tags=38%, list=19%, signal=47%
ONO_AML1_TARGETS_DN	ONO_AML1_TARGETS_DN		35	0.36034802	0.9270683	0.53862214	1	1	1877	tags=34%, list=17%, signal=41%
REACTOME_G_BETA_GAMMA_SIGNALLING_THROUGH_PLC_BETA	REACTOME_G_BETA_GAMMA_SIGNALLING_THROUGH_PLC_BETA		15	0.35114285	0.9247889	0.560166	1	1	1020	tags=27%, list=9%, signal=29%
DAUER_STAT3_TARGETS_UP	DAUER_STAT3_TARGETS_UP		28	0.3378475	0.924252	0.53677934	1	1	1631	tags=36%, list=15%, signal=42%
ZHOU_TNF_SIGNALING_30MIN	ZHOU_TNF_SIGNALING_30MIN		37	0.27768606	0.9229375	0.52129817	1	1	2055	tags=30%, list=18%, signal=36%
KEGG_PRION_DISEASES	KEGG_PRION_DISEASES		20	0.35669532	0.9226764	0.55949897	1	1	2688	tags=50%, list=24%, signal=66%
ONO_FOXP3_TARGETS_DN	ONO_FOXP3_TARGETS_DN		30	0.36246362	0.9177093	0.55	1	1	1533	tags=30%, list=14%, signal=35%
BURTON_ADIPOGENESIS_PEAK_AT_8HR	BURTON_ADIPOGENESIS_PEAK_AT_8HR		28	0.32750398	0.91721976	0.5684411	1	1	869	tags=18%, list=8%, signal=19%
GAURNIER_PSMD4_TARGETS	GAURNIER_PSMD4_TARGETS		38	0.4089206	0.9152131	0.56619143	1	1	1976	tags=42%, list=18%, signal=51%
VALK_AML_WITH_FLT3_ITD	VALK_AML_WITH_FLT3_ITD		27	0.34222272	0.91442925	0.5696466	1	1	2683	tags=52%, list=24%, signal=68%
WANG_METHYLATED_IN_BREAST_CANCER	WANG_METHYLATED_IN_BREAST_CANCER		25	0.36337164	0.9129445	0.5536062	1	1	2133	tags=44%, list=19%, signal=54%
EGUCHI_CELL_CYCLE_RB1_TARGETS	EGUCHI_CELL_CYCLE_RB1_TARGETS		15	0.4751471	0.91291434	0.6023166	1	1	2884	tags=67%, list=26%, signal=90%
REACTOME_GABA_B_RECEPTOR_ACTIVATION	REACTOME_GABA_B_RECEPTOR_ACTIVATION		27	0.3144245	0.91177756	0.5868644	1	1	1381	tags=30%, list=12%, signal=34%
RICKMAN_TUMOR_DIFFERENTIATED_WELL_VS_MODERATELY_DN	RICKMAN_TUMOR_DIFFERENTIATED_WELL_VS_MODERATELY_DN		55	0.30817002	0.9109854	0.56614786	1	1	1535	tags=25%, list=14%, signal=29%
LEONARD_HYPOXIA	LEONARD_HYPOXIA		32	0.33924296	0.9107742	0.5494949	1	1	1373	tags=28%, list=12%, signal=32%
KEGG_BASAL_CELL_CARCINOMA	KEGG_BASAL_CELL_CARCINOMA		39	0.31831747	0.91067797	0.5914634	1	1	1489	tags=31%, list=13%, signal=35%
WENDT_COHESIN_TARGETS_UP	WENDT_COHESIN_TARGETS_UP		17	0.3623571	0.9069069	0.5971944	1	1	1457	tags=29%, list=13%, signal=34%
BROWNE_INTERFERON_RESPONSIVE_GENES	BROWNE_INTERFERON_RESPONSIVE_GENES		44	0.4110178	0.9048792	0.5699797	1	1	1575	tags=41%, list=14%, signal=47%
GAUSSMANN_MLL_AF4_FUSION_TARGETS_G_UP	GAUSSMANN_MLL_AF4_FUSION_TARGETS_G_UP		118	0.26885554	0.90351874	0.62343097	1	1	1156	tags=25%, list=10%, signal=28%
GRAHAM_CML_QUIESCENT_VS_NORMAL_DIVIDING_UP	GRAHAM_CML_QUIESCENT_VS_NORMAL_DIVIDING_UP		35	0.34662518	0.8984776	0.5683168	1	1	1323	tags=34%, list=12%, signal=39%
WIERENGA_STAT5A_TARGETS_GROUP2	WIERENGA_STAT5A_TARGETS_GROUP2		36	0.35638213	0.89523226	0.56926405	1	1	1202	tags=33%, list=11%, signal=37%
DOANE_BREAST_CANCER_ESR1_UP	DOANE_BREAST_CANCER_ESR1_UP		71	0.29965702	0.8941963	0.639413	1	1	1886	tags=37%, list=17%, signal=44%
CAMPS_COLON_CANCER_COPY_NUMBER_DN	CAMPS_COLON_CANCER_COPY_NUMBER_DN		18	0.33070043	0.89306504	0.61076605	1	1	884	tags=22%, list=8%, signal=24%
BROWNE_HCMV_INFECTION_1HR_UP	BROWNE_HCMV_INFECTION_1HR_UP		33	0.32103217	0.8908794	0.65158373	1	1	1820	tags=36%, list=16%, signal=43%
PARK_TRETINOIN_RESPONSE_AND_RARA_PLZF_FUSION	PARK_TRETINOIN_RESPONSE_AND_RARA_PLZF_FUSION		18	0.35866803	0.8904824	0.5971074	1	1	2096	tags=39%, list=19%, signal=48%
ZHANG_ANTIVIRAL_RESPONSE_TO_RIBAVIRIN_UP	ZHANG_ANTIVIRAL_RESPONSE_TO_RIBAVIRIN_UP		21	0.36725193	0.8900294	0.5914634	1	1	1962	tags=52%, list=18%, signal=63%
SU_LIVER	SU_LIVER		41	0.36890906	0.889507	0.587269	1	1	574	tags=20%, list=5%, signal=20%
REACTOME_PLATELET_AGGREGATION_PLUG_FORMATION	REACTOME_PLATELET_AGGREGATION_PLUG_FORMATION		29	0.31487855	0.88798624	0.6049896	1	1	1631	tags=28%, list=15%, signal=32%
REACTOME_G_PROTEIN_BETA_GAMMA_SIGNALLING	REACTOME_G_PROTEIN_BETA_GAMMA_SIGNALLING		19	0.31405666	0.886582	0.61076605	1	1	1020	tags=26%, list=9%, signal=29%
ROME_INSULIN_TARGETS_IN_MUSCLE_DN	ROME_INSULIN_TARGETS_IN_MUSCLE_DN		84	0.24123956	0.8853257	0.63752663	1	1	1593	tags=25%, list=14%, signal=29%
WATANABE_COLON_CANCER_MSI_VS_MSS_UP	WATANABE_COLON_CANCER_MSI_VS_MSS_UP		16	0.35357133	0.8850019	0.62	1	1	1059	tags=31%, list=9%, signal=34%
BANDRES_RESPONSE_TO_CARMUSTIN_MGMT_24HR_DN	BANDRES_RESPONSE_TO_CARMUSTIN_MGMT_24HR_DN		26	0.29147765	0.8838783	0.6280992	1	1	1475	tags=27%, list=13%, signal=31%
HOELZEL_NF1_TARGETS_UP	HOELZEL_NF1_TARGETS_UP		68	0.29375055	0.88046473	0.65367967	1	1	1354	tags=26%, list=12%, signal=30%
SHEN_SMARCA2_TARGETS_DN	SHEN_SMARCA2_TARGETS_DN		181	0.28022847	0.8790344	0.63465554	1	1	2099	tags=35%, list=19%, signal=42%
MOHANKUMAR_TLX1_TARGETS_DN	MOHANKUMAR_TLX1_TARGETS_DN		90	0.28038654	0.87874836	0.6786517	1	1	2197	tags=39%, list=20%, signal=48%
REACTOME_LIPOPROTEIN_METABOLISM	REACTOME_LIPOPROTEIN_METABOLISM		19	0.35676318	0.878462	0.5791757	1	1	2071	tags=37%, list=18%, signal=45%
MIKKELSEN_ES_ICP_WITH_H3K27ME3	MIKKELSEN_ES_ICP_WITH_H3K27ME3		23	0.3528393	0.8777365	0.6347826	1	1	2425	tags=52%, list=22%, signal=66%
TSUNODA_CISPLATIN_RESISTANCE_DN	TSUNODA_CISPLATIN_RESISTANCE_DN		29	0.3246706	0.8760253	0.6229508	1	1	1370	tags=28%, list=12%, signal=31%
LABBE_TGFB1_TARGETS_DN	LABBE_TGFB1_TARGETS_DN		78	0.27078813	0.87540686	0.7093276	1	1	592	tags=17%, list=5%, signal=17%
KUMAR_PATHOGEN_LOAD_BY_MACROPHAGES	KUMAR_PATHOGEN_LOAD_BY_MACROPHAGES		116	0.21636462	0.87334424	0.66049385	1	1	836	tags=12%, list=7%, signal=13%
PID_ECADHERIN_KERATINOCYTE_PATHWAY	PID_ECADHERIN_KERATINOCYTE_PATHWAY		15	0.32329193	0.87320185	0.608871	1	1	346	tags=13%, list=3%, signal=14%
KEGG_HISTIDINE_METABOLISM	KEGG_HISTIDINE_METABOLISM		20	0.3340103	0.87127787	0.6423983	1	1	746	tags=20%, list=7%, signal=21%
SASSON_RESPONSE_TO_GONADOTROPHINS_UP	SASSON_RESPONSE_TO_GONADOTROPHINS_UP		63	0.23232032	0.87106144	0.6583851	1	1	1133	tags=16%, list=10%, signal=18%
KENNY_CTNNB1_TARGETS_DN	KENNY_CTNNB1_TARGETS_DN		29	0.2822035	0.87092584	0.6177686	1	1	960	tags=21%, list=9%, signal=23%
SILIGAN_BOUND_BY_EWS_FLT1_FUSION	SILIGAN_BOUND_BY_EWS_FLT1_FUSION		29	0.3159393	0.86924654	0.67016804	1	1	2207	tags=45%, list=20%, signal=56%
ABE_VEGFA_TARGETS_30MIN	ABE_VEGFA_TARGETS_30MIN		21	0.3150899	0.8690062	0.68333334	1	1	1813	tags=33%, list=16%, signal=40%
REACTOME_G_BETA_GAMMA_SIGNALLING_THROUGH_PI3KGAMMA	REACTOME_G_BETA_GAMMA_SIGNALLING_THROUGH_PI3KGAMMA		17	0.31787565	0.8689739	0.64285713	1	1	1020	tags=29%, list=9%, signal=32%
TURASHVILI_BREAST_DUCTAL_CARCINOMA_VS_LOBULAR_NORMAL_DN	TURASHVILI_BREAST_DUCTAL_CARCINOMA_VS_LOBULAR_NORMAL_DN		32	0.34736648	0.86892796	0.6363636	1	1	797	tags=25%, list=7%, signal=27%
SATO_SILENCED_EPIGENETICALLY_IN_PANCREATIC_CANCER	SATO_SILENCED_EPIGENETICALLY_IN_PANCREATIC_CANCER		28	0.33059764	0.86801565	0.67932487	1	1	1240	tags=25%, list=11%, signal=28%
ROLEF_GLIS3_TARGETS	ROLEF_GLIS3_TARGETS		25	0.34518296	0.86725926	0.6573276	1	1	1315	tags=28%, list=12%, signal=32%
MEISSNER_NPC_HCP_WITH_H3K4ME2_AND_H3K27ME3	MEISSNER_NPC_HCP_WITH_H3K4ME2_AND_H3K27ME3		187	0.28314885	0.8670137	0.6787234	1	1	1459	tags=27%, list=13%, signal=31%
EBAUER_TARGETS_OF_PAX3_FOXO1_FUSION_DN	EBAUER_TARGETS_OF_PAX3_FOXO1_FUSION_DN		19	0.30649546	0.863287	0.64154786	1	1	2511	tags=53%, list=22%, signal=68%
TAKEDA_TARGETS_OF_NUP98_HOXA9_FUSION_8D_UP	TAKEDA_TARGETS_OF_NUP98_HOXA9_FUSION_8D_UP		86	0.30635682	0.8607357	0.656051	1	1	1396	tags=29%, list=12%, signal=33%
ZHOU_INFLAMMATORY_RESPONSE_LPS_UP	ZHOU_INFLAMMATORY_RESPONSE_LPS_UP		195	0.2571999	0.85885596	0.72821575	1	1	1396	tags=24%, list=12%, signal=26%
TSAI_RESPONSE_TO_RADIATION_THERAPY	TSAI_RESPONSE_TO_RADIATION_THERAPY		22	0.38215414	0.85708994	0.64503044	1	1	912	tags=32%, list=8%, signal=35%
PID_NEPHRIN_NEPH1_PATHWAY	PID_NEPHRIN_NEPH1_PATHWAY		21	0.27103385	0.85661334	0.6804734	1	1	344	tags=14%, list=3%, signal=15%
STEIN_ESRRA_TARGETS_RESPONSIVE_TO_ESTROGEN_UP	STEIN_ESRRA_TARGETS_RESPONSIVE_TO_ESTROGEN_UP		15	0.32249695	0.856136	0.688588	1	1	1683	tags=33%, list=15%, signal=39%
GROSS_HIF1A_TARGETS_DN	GROSS_HIF1A_TARGETS_DN		18	0.34284315	0.8552702	0.642562	1	1	1680	tags=33%, list=15%, signal=39%
YAN_ESCAPE_FROM_ANOIKIS	YAN_ESCAPE_FROM_ANOIKIS		15	0.4064994	0.8500217	0.62941176	1	1	1137	tags=33%, list=10%, signal=37%
NIELSEN_GIST_VS_SYNOVIAL_SARCOMA_DN	NIELSEN_GIST_VS_SYNOVIAL_SARCOMA_DN		15	0.38255295	0.84904706	0.6701903	1	1	1926	tags=40%, list=17%, signal=48%
FIGUEROA_AML_METHYLATION_CLUSTER_1_UP	FIGUEROA_AML_METHYLATION_CLUSTER_1_UP		47	0.26980326	0.8486731	0.7051282	1	1	1449	tags=28%, list=13%, signal=32%
PID_EPHRINBREVPATHWAY	PID_EPHRINBREVPATHWAY		24	0.30676675	0.8468105	0.6756757	1	1	588	tags=17%, list=5%, signal=18%
LU_IL4_SIGNALING	LU_IL4_SIGNALING		60	0.27732885	0.8465182	0.63842976	1	1	1952	tags=30%, list=17%, signal=36%
MASSARWEH_RESPONSE_TO_ESTRADIOL	MASSARWEH_RESPONSE_TO_ESTRADIOL		38	0.26852137	0.84572065	0.7382979	1	1	1481	tags=34%, list=13%, signal=39%
MIKKELSEN_MCV6_LCP_WITH_H3K4ME3	MIKKELSEN_MCV6_LCP_WITH_H3K4ME3		102	0.26250926	0.84399974	0.7287785	1	1	1567	tags=30%, list=14%, signal=35%
TCGA_GLIOBLASTOMA_COPY_NUMBER_DN	TCGA_GLIOBLASTOMA_COPY_NUMBER_DN		17	0.3167993	0.8423205	0.6918367	1	1	470	tags=18%, list=4%, signal=18%
GRAHAM_NORMAL_QUIESCENT_VS_NORMAL_DIVIDING_UP	GRAHAM_NORMAL_QUIESCENT_VS_NORMAL_DIVIDING_UP		35	0.3274124	0.84087825	0.6610879	1	1	1583	tags=37%, list=14%, signal=43%
KEGG_ALANINE_ASPARTATE_AND_GLUTAMATE_METABOLISM	KEGG_ALANINE_ASPARTATE_AND_GLUTAMATE_METABOLISM		21	0.30073294	0.83895904	0.7346939	1	1	22	tags=10%, list=0%, signal=10%
LINDSTEDT_DENDRITIC_CELL_MATURATION_A	LINDSTEDT_DENDRITIC_CELL_MATURATION_A		45	0.34510285	0.8375829	0.64495796	1	1	2139	tags=38%, list=19%, signal=47%
MIKKELSEN_ES_LCP_WITH_H3K4ME3	MIKKELSEN_ES_LCP_WITH_H3K4ME3		73	0.27703002	0.8342102	0.7044968	1	1	1810	tags=32%, list=16%, signal=37%
PID_NFAT_TFPATHWAY	PID_NFAT_TFPATHWAY		23	0.28225693	0.8325243	0.6947791	1	1	1813	tags=30%, list=16%, signal=36%
CHEOK_RESPONSE_TO_HD_MTX_DN	CHEOK_RESPONSE_TO_HD_MTX_DN		16	0.2837595	0.830825	0.6227545	1	1	8024	tags=100%, list=72%, signal=352%
WU_CELL_MIGRATION	WU_CELL_MIGRATION		120	0.28912616	0.8306347	0.6979592	1	1	1946	tags=34%, list=17%, signal=41%
REACTOME_CLASS_A1_RHODOPSIN_LIKE_RECEPTORS	REACTOME_CLASS_A1_RHODOPSIN_LIKE_RECEPTORS		189	0.2815303	0.82983196	0.6839827	1	1	2005	tags=33%, list=18%, signal=40%
WUNDER_INFLAMMATORY_RESPONSE_AND_CHOLESTEROL_UP	WUNDER_INFLAMMATORY_RESPONSE_AND_CHOLESTEROL_UP		33	0.3293027	0.8291782	0.6731141	1	1	1133	tags=24%, list=10%, signal=27%
ICHIBA_GRAFT_VERSUS_HOST_DISEASE_35D_UP	ICHIBA_GRAFT_VERSUS_HOST_DISEASE_35D_UP		105	0.30600432	0.8284438	0.66464645	1	1	2181	tags=31%, list=19%, signal=39%
KEGG_HEDGEHOG_SIGNALING_PATHWAY	KEGG_HEDGEHOG_SIGNALING_PATHWAY		34	0.30429402	0.82554305	0.75698924	1	1	1370	tags=32%, list=12%, signal=37%
VANDESLUIS_COMMD1_TARGETS_GROUP_3_UP	VANDESLUIS_COMMD1_TARGETS_GROUP_3_UP		64	0.26172245	0.8245704	0.77378434	1	1	1625	tags=30%, list=15%, signal=35%
RICKMAN_HEAD_AND_NECK_CANCER_D	RICKMAN_HEAD_AND_NECK_CANCER_D		17	0.365329	0.82374465	0.704501	1	1	1180	tags=24%, list=11%, signal=26%
MIKKELSEN_IPS_WITH_HCP_H3K27ME3	MIKKELSEN_IPS_WITH_HCP_H3K27ME3		60	0.30862886	0.82372123	0.71252567	1	1	1519	tags=28%, list=14%, signal=33%
PID_RB_1PATHWAY	PID_RB_1PATHWAY		38	0.2388145	0.8225689	0.71487606	1	1	1255	tags=18%, list=11%, signal=21%
PID_PS1PATHWAY	PID_PS1PATHWAY		25	0.24726453	0.82230204	0.6951754	1	1	2174	tags=32%, list=19%, signal=40%
LIN_SILENCED_BY_TUMOR_MICROENVIRONMENT	LIN_SILENCED_BY_TUMOR_MICROENVIRONMENT		51	0.3102758	0.8215566	0.7031579	1	1	1750	tags=27%, list=16%, signal=32%
MCCLUNG_DELTA_FOSB_TARGETS_2WK	MCCLUNG_DELTA_FOSB_TARGETS_2WK		30	0.31515023	0.82069147	0.7419355	1	1	1256	tags=23%, list=11%, signal=26%
PID_RHODOPSIN_PATHWAY	PID_RHODOPSIN_PATHWAY		19	0.31167006	0.8198276	0.6720322	1	1	1616	tags=37%, list=14%, signal=43%
VALK_AML_CLUSTER_7	VALK_AML_CLUSTER_7		18	0.3361745	0.81965166	0.7247899	1	1	325	tags=22%, list=3%, signal=23%
REACTOME_BASIGIN_INTERACTIONS	REACTOME_BASIGIN_INTERACTIONS		21	0.30389908	0.8181102	0.71836734	1	1	1250	tags=24%, list=11%, signal=27%
LEE_LIVER_CANCER_E2F1_UP	LEE_LIVER_CANCER_E2F1_UP		48	0.29282767	0.81779736	0.7278226	1	1	947	tags=21%, list=8%, signal=23%
GYORFFY_MITOXANTRONE_RESISTANCE	GYORFFY_MITOXANTRONE_RESISTANCE		28	0.2731012	0.81772053	0.72392637	1	1	2230	tags=39%, list=20%, signal=49%
DER_IFN_BETA_RESPONSE_UP	DER_IFN_BETA_RESPONSE_UP		74	0.26236868	0.8172203	0.66344297	1	1	1110	tags=23%, list=10%, signal=25%
REACTOME_ION_CHANNEL_TRANSPORT	REACTOME_ION_CHANNEL_TRANSPORT		31	0.29702115	0.8165176	0.71252567	1	1	1249	tags=23%, list=11%, signal=25%
KIM_BIPOLAR_DISORDER_OLIGODENDROCYTE_DENSITY_CORR_DN	KIM_BIPOLAR_DISORDER_OLIGODENDROCYTE_DENSITY_CORR_DN		55	0.2852701	0.8148287	0.75641024	1	1	1726	tags=35%, list=15%, signal=41%
ENGELMANN_CANCER_PROGENITORS_DN	ENGELMANN_CANCER_PROGENITORS_DN		33	0.2820524	0.81470776	0.78350514	1	1	1354	tags=21%, list=12%, signal=24%
EINAV_INTERFERON_SIGNATURE_IN_CANCER	EINAV_INTERFERON_SIGNATURE_IN_CANCER		15	0.4120856	0.81466514	0.6756238	1	1	1067	tags=27%, list=10%, signal=29%
ODONNELL_METASTASIS_UP	ODONNELL_METASTASIS_UP		42	0.27409634	0.81413174	0.75	1	1	1395	tags=26%, list=12%, signal=30%
NAKAJIMA_EOSINOPHIL	NAKAJIMA_EOSINOPHIL		21	0.33040684	0.81356347	0.69848156	1	1	1162	tags=29%, list=10%, signal=32%
GARGALOVIC_RESPONSE_TO_OXIDIZED_PHOSPHOLIPIDS_BLUE_UP	GARGALOVIC_RESPONSE_TO_OXIDIZED_PHOSPHOLIPIDS_BLUE_UP		57	0.24952742	0.8132709	0.645749	1	1	1686	tags=25%, list=15%, signal=29%
KEGG_RETINOL_METABOLISM	KEGG_RETINOL_METABOLISM		23	0.3069909	0.8130558	0.7494781	1	1	1141	tags=30%, list=10%, signal=34%
MEISSNER_NPC_HCP_WITH_H3K27ME3	MEISSNER_NPC_HCP_WITH_H3K27ME3		52	0.29616898	0.81298757	0.754717	1	1	1587	tags=31%, list=14%, signal=36%
YAMASHITA_LIVER_CANCER_STEM_CELL_DN	YAMASHITA_LIVER_CANCER_STEM_CELL_DN		55	0.29566336	0.81286347	0.73498964	1	1	1169	tags=24%, list=10%, signal=26%
KEGG_ENDOMETRIAL_CANCER	KEGG_ENDOMETRIAL_CANCER		31	0.24939391	0.8124692	0.67951316	1	1	1489	tags=26%, list=13%, signal=30%
REACTOME_GPCR_LIGAND_BINDING	REACTOME_GPCR_LIGAND_BINDING		260	0.26592857	0.8109255	0.7167382	1	1	1580	tags=27%, list=14%, signal=31%
LEE_LIVER_CANCER_ACOX1_UP	LEE_LIVER_CANCER_ACOX1_UP		49	0.2893686	0.80974144	0.72141373	1	1	2289	tags=41%, list=20%, signal=51%
WARTERS_IR_RESPONSE_5GY	WARTERS_IR_RESPONSE_5GY		21	0.2900345	0.8095696	0.7217742	1	1	913	tags=24%, list=8%, signal=26%
ZHOU_TNF_SIGNALING_4HR	ZHOU_TNF_SIGNALING_4HR		35	0.25403062	0.8095048	0.68190855	1	1	1099	tags=17%, list=10%, signal=19%
ZHANG_GATA6_TARGETS_DN	ZHANG_GATA6_TARGETS_DN		36	0.2820824	0.80937225	0.7777778	1	1	1283	tags=19%, list=11%, signal=22%
MIKKELSEN_IPS_LCP_WITH_H3K4ME3	MIKKELSEN_IPS_LCP_WITH_H3K4ME3		94	0.2543852	0.8084505	0.75475687	1	1	1713	tags=29%, list=15%, signal=34%
REACTOME_L1CAM_INTERACTIONS	REACTOME_L1CAM_INTERACTIONS		55	0.23117928	0.807677	0.7590618	1	1	1986	tags=31%, list=18%, signal=37%
JACKSON_DNMT1_TARGETS_UP	JACKSON_DNMT1_TARGETS_UP		58	0.2647882	0.8068691	0.7193347	1	1	1347	tags=22%, list=12%, signal=25%
LI_LUNG_CANCER	LI_LUNG_CANCER		29	0.24924465	0.8043605	0.7119675	1	1	2251	tags=28%, list=20%, signal=34%
KRASNOSELSKAYA_ILF3_TARGETS_UP	KRASNOSELSKAYA_ILF3_TARGETS_UP		23	0.33703747	0.8043202	0.6994106	1	1	1396	tags=35%, list=12%, signal=40%
BILANGES_SERUM_SENSITIVE_GENES	BILANGES_SERUM_SENSITIVE_GENES		50	0.24258105	0.8037801	0.75053304	1	1	1239	tags=20%, list=11%, signal=22%
NAKAMURA_METASTASIS	NAKAMURA_METASTASIS		27	0.29826292	0.80316687	0.7552301	1	1	1170	tags=30%, list=10%, signal=33%
HOFMANN_CELL_LYMPHOMA_DN	HOFMANN_CELL_LYMPHOMA_DN		29	0.2641042	0.801482	0.72186834	1	1	2176	tags=34%, list=19%, signal=43%
REACTOME_CD28_CO_STIMULATION	REACTOME_CD28_CO_STIMULATION		20	0.3112672	0.8012888	0.7322515	1	1	2682	tags=50%, list=24%, signal=66%
VALK_AML_CLUSTER_15	VALK_AML_CLUSTER_15		17	0.310885	0.8012769	0.7738589	1	1	688	tags=18%, list=6%, signal=19%
SHIN_B_CELL_LYMPHOMA_CLUSTER_2	SHIN_B_CELL_LYMPHOMA_CLUSTER_2		25	0.27738866	0.80043644	0.76507276	1	1	1528	tags=24%, list=14%, signal=28%
MA_MYELOID_DIFFERENTIATION_DN	MA_MYELOID_DIFFERENTIATION_DN		35	0.2631687	0.79915553	0.7463918	1	1	742	tags=14%, list=7%, signal=15%
THEODOROU_MAMMARY_TUMORIGENESIS	THEODOROU_MAMMARY_TUMORIGENESIS		16	0.3189626	0.7987738	0.7573222	1	1	1764	tags=44%, list=16%, signal=52%
BACOLOD_RESISTANCE_TO_ALKYLATING_AGENTS_UP	BACOLOD_RESISTANCE_TO_ALKYLATING_AGENTS_UP		15	0.33605897	0.79820025	0.7654321	1	1	929	tags=27%, list=8%, signal=29%
BIOCARTA_GSK3_PATHWAY	BIOCARTA_GSK3_PATHWAY		16	0.28746584	0.79807395	0.71836734	1	1	440	tags=13%, list=4%, signal=13%
ONDER_CDH1_TARGETS_3_DN	ONDER_CDH1_TARGETS_3_DN		27	0.35909736	0.79800874	0.7108434	1	1	1750	tags=30%, list=16%, signal=35%
HERNANDEZ_MITOTIC_ARREST_BY_DOCETAXEL_1_UP	HERNANDEZ_MITOTIC_ARREST_BY_DOCETAXEL_1_UP		22	0.30677474	0.7970092	0.75578946	1	1	1712	tags=32%, list=15%, signal=37%
POS_HISTAMINE_RESPONSE_NETWORK	POS_HISTAMINE_RESPONSE_NETWORK		20	0.31227943	0.7958319	0.73251027	1	1	296	tags=20%, list=3%, signal=21%
PLASARI_TGFB1_TARGETS_1HR_UP	PLASARI_TGFB1_TARGETS_1HR_UP		22	0.32303804	0.7950797	0.73770493	1	1	518	tags=14%, list=5%, signal=14%
WARTERS_RESPONSE_TO_IR_SKIN	WARTERS_RESPONSE_TO_IR_SKIN		37	0.26090142	0.7948032	0.79956895	1	1	657	tags=19%, list=6%, signal=20%
TAKEDA_TARGETS_OF_NUP98_HOXA9_FUSION_3D_UP	TAKEDA_TARGETS_OF_NUP98_HOXA9_FUSION_3D_UP		83	0.29398158	0.7939635	0.7829787	1	1	1650	tags=31%, list=15%, signal=36%
REACTOME_G_PROTEIN_ACTIVATION	REACTOME_G_PROTEIN_ACTIVATION		21	0.2843294	0.79307055	0.742915	1	1	1020	tags=24%, list=9%, signal=26%
MAHADEVAN_IMATINIB_RESISTANCE_UP	MAHADEVAN_IMATINIB_RESISTANCE_UP		16	0.33889416	0.7926168	0.7849687	1	1	650	tags=25%, list=6%, signal=27%
SASSON_RESPONSE_TO_FORSKOLIN_UP	SASSON_RESPONSE_TO_FORSKOLIN_UP		63	0.2120817	0.7923398	0.78600824	1	1	1133	tags=16%, list=10%, signal=18%
REACTOME_ION_TRANSPORT_BY_P_TYPE_ATPASES	REACTOME_ION_TRANSPORT_BY_P_TYPE_ATPASES		17	0.29953572	0.7917186	0.7494692	1	1	674	tags=18%, list=6%, signal=19%
BOYLAN_MULTIPLE_MYELOMA_PCA3_UP	BOYLAN_MULTIPLE_MYELOMA_PCA3_UP		32	0.2774709	0.7913335	0.81935483	1	1	1240	tags=31%, list=11%, signal=35%
GENTILE_UV_RESPONSE_CLUSTER_D4	GENTILE_UV_RESPONSE_CLUSTER_D4		29	0.23349628	0.78860366	0.73477405	1	1	1164	tags=14%, list=10%, signal=15%
ALONSO_METASTASIS_DN	ALONSO_METASTASIS_DN		15	0.33510685	0.7877665	0.7424893	1	1	1171	tags=20%, list=10%, signal=22%
LABBE_TARGETS_OF_TGFB1_AND_WNT3A_DN	LABBE_TARGETS_OF_TGFB1_AND_WNT3A_DN		81	0.23490031	0.7874041	0.8432671	1	1	1727	tags=23%, list=15%, signal=28%
FARMER_BREAST_CANCER_CLUSTER_1	FARMER_BREAST_CANCER_CLUSTER_1		27	0.37974653	0.786495	0.704918	1	1	1180	tags=33%, list=11%, signal=37%
BOSCO_INTERFERON_INDUCED_ANTIVIRAL_MODULE	BOSCO_INTERFERON_INDUCED_ANTIVIRAL_MODULE		42	0.33798707	0.7862887	0.7050505	1	1	1385	tags=36%, list=12%, signal=41%
REACTOME_G_ALPHA_I_SIGNALLING_EVENTS	REACTOME_G_ALPHA_I_SIGNALLING_EVENTS		129	0.2635697	0.78585416	0.76623374	1	1	1478	tags=26%, list=13%, signal=30%
REACTOME_GAP_JUNCTION_TRAFFICKING	REACTOME_GAP_JUNCTION_TRAFFICKING		19	0.3150635	0.7857913	0.7321063	1	1	631	tags=16%, list=6%, signal=17%
REACTOME_TRANSPORT_OF_GLUCOSE_AND_OTHER_SUGARS_BILE_SALTS_AND_ORGANIC_ACIDS_METAL_IONS_AND_AMINE_COMPOUNDS	REACTOME_TRANSPORT_OF_GLUCOSE_AND_OTHER_SUGARS_BILE_SALTS_AND_ORGANIC_ACIDS_METAL_IONS_AND_AMINE_COMPOUNDS		63	0.24767753	0.7842558	0.8392484	1	1	653	tags=16%, list=6%, signal=17%
MIKKELSEN_MCV6_ICP_WITH_H3K4ME3_AND_H3K27ME3	MIKKELSEN_MCV6_ICP_WITH_H3K4ME3_AND_H3K27ME3		19	0.33674148	0.7836039	0.76160336	1	1	2026	tags=42%, list=18%, signal=51%
KEGG_NEUROACTIVE_LIGAND_RECEPTOR_INTERACTION	KEGG_NEUROACTIVE_LIGAND_RECEPTOR_INTERACTION		183	0.27102733	0.7821479	0.72805136	1	1	1519	tags=24%, list=14%, signal=27%
YOSHIOKA_LIVER_CANCER_EARLY_RECURRENCE_UP	YOSHIOKA_LIVER_CANCER_EARLY_RECURRENCE_UP		22	0.26551893	0.78103065	0.76382977	1	1	1066	tags=18%, list=10%, signal=20%
MEISSNER_BRAIN_HCP_WITH_H3K27ME3	MEISSNER_BRAIN_HCP_WITH_H3K27ME3		182	0.26039058	0.7809261	0.8168724	1	1	1532	tags=29%, list=14%, signal=33%
KIM_RESPONSE_TO_TSA_AND_DECITABINE_UP	KIM_RESPONSE_TO_TSA_AND_DECITABINE_UP		76	0.25089616	0.78043777	0.8382353	1	1	1693	tags=29%, list=15%, signal=34%
KONDO_PROSTATE_CANCER_HCP_WITH_H3K27ME3	KONDO_PROSTATE_CANCER_HCP_WITH_H3K27ME3		47	0.24527866	0.7803311	0.83682007	1	1	1642	tags=34%, list=15%, signal=40%
KYNG_WERNER_SYNDROM_AND_NORMAL_AGING_UP	KYNG_WERNER_SYNDROM_AND_NORMAL_AGING_UP		49	0.21495627	0.78026575	0.79392624	1	1	1193	tags=18%, list=11%, signal=20%
PID_CONE_PATHWAY	PID_CONE_PATHWAY		15	0.32211816	0.77879286	0.7248996	1	1	1616	tags=40%, list=14%, signal=47%
SIG_IL4RECEPTOR_IN_B_LYPHOCYTES	SIG_IL4RECEPTOR_IN_B_LYPHOCYTES		16	0.25181887	0.778404	0.74745417	1	1	1334	tags=25%, list=12%, signal=28%
WONG_PROTEASOME_GENE_MODULE	WONG_PROTEASOME_GENE_MODULE		35	0.22132261	0.77763814	0.66921604	1	1	2272	tags=26%, list=20%, signal=32%
MIKKELSEN_MEF_HCP_WITH_H3K27ME3	MIKKELSEN_MEF_HCP_WITH_H3K27ME3		325	0.2674534	0.77712506	0.7922912	1	1	1088	tags=20%, list=10%, signal=22%
RIGGINS_TAMOXIFEN_RESISTANCE_DN	RIGGINS_TAMOXIFEN_RESISTANCE_DN		132	0.22482896	0.7770546	0.851153	1	1	1514	tags=20%, list=14%, signal=23%
REACTOME_INTERFERON_SIGNALING	REACTOME_INTERFERON_SIGNALING		85	0.25619024	0.77463144	0.68471956	1	1	1937	tags=33%, list=17%, signal=40%
POTTI_ETOPOSIDE_SENSITIVITY	POTTI_ETOPOSIDE_SENSITIVITY		27	0.28905842	0.7719872	0.7416174	1	1	1643	tags=30%, list=15%, signal=35%
COATES_MACROPHAGE_M1_VS_M2_DN	COATES_MACROPHAGE_M1_VS_M2_DN		42	0.2672783	0.771703	0.78993434	1	1	1962	tags=26%, list=18%, signal=32%
ST_GA12_PATHWAY	ST_GA12_PATHWAY		17	0.2868796	0.77094615	0.7756813	1	1	1313	tags=29%, list=12%, signal=33%
OSWALD_HEMATOPOIETIC_STEM_CELL_IN_COLLAGEN_GEL_UP	OSWALD_HEMATOPOIETIC_STEM_CELL_IN_COLLAGEN_GEL_UP		130	0.22027212	0.7695766	0.8284519	1	1	771	tags=15%, list=7%, signal=16%
RAMASWAMY_METASTASIS_DN	RAMASWAMY_METASTASIS_DN		38	0.26381645	0.7693133	0.84444445	1	1	1618	tags=26%, list=14%, signal=31%
BROWNE_HCMV_INFECTION_2HR_DN	BROWNE_HCMV_INFECTION_2HR_DN		31	0.27363303	0.76831514	0.80638725	1	1	406	tags=13%, list=4%, signal=13%
STREICHER_LSM1_TARGETS_UP	STREICHER_LSM1_TARGETS_UP		26	0.2738494	0.7678713	0.7871486	1	1	1221	tags=23%, list=11%, signal=26%
ZWANG_CLASS_3_TRANSIENTLY_INDUCED_BY_EGF	ZWANG_CLASS_3_TRANSIENTLY_INDUCED_BY_EGF		133	0.23545729	0.76737064	0.825462	1	1	2322	tags=35%, list=21%, signal=43%
GRAHAM_CML_QUIESCENT_VS_NORMAL_QUIESCENT_UP	GRAHAM_CML_QUIESCENT_VS_NORMAL_QUIESCENT_UP		58	0.24618596	0.76612276	0.82738096	1	1	1558	tags=22%, list=14%, signal=26%
TAVOR_CEBPA_TARGETS_DN	TAVOR_CEBPA_TARGETS_DN		18	0.32017875	0.76612103	0.7745303	1	1	1598	tags=33%, list=14%, signal=39%
AMIT_SERUM_RESPONSE_60_MCF10A	AMIT_SERUM_RESPONSE_60_MCF10A		38	0.25808427	0.76574785	0.76626015	1	1	1904	tags=32%, list=17%, signal=38%
MORI_PLASMA_CELL_DN	MORI_PLASMA_CELL_DN		18	0.34048277	0.7653281	0.73522973	1	1	760	tags=17%, list=7%, signal=18%
BRUECKNER_TARGETS_OF_MIRLET7A3_DN	BRUECKNER_TARGETS_OF_MIRLET7A3_DN		46	0.2569694	0.7652463	0.747412	1	1	1776	tags=35%, list=16%, signal=41%
JECHLINGER_EPITHELIAL_TO_MESENCHYMAL_TRANSITION_DN	JECHLINGER_EPITHELIAL_TO_MESENCHYMAL_TRANSITION_DN		47	0.24664615	0.7648862	0.801217	1	1	824	tags=17%, list=7%, signal=18%
STEIN_ESTROGEN_RESPONSE_NOT_VIA_ESRRA	STEIN_ESTROGEN_RESPONSE_NOT_VIA_ESRRA		15	0.31894416	0.7642823	0.8280922	1	1	1470	tags=33%, list=13%, signal=38%
MCCABE_HOXC6_TARGETS_CANCER_UP	MCCABE_HOXC6_TARGETS_CANCER_UP		19	0.26083165	0.7636625	0.78688526	1	1	1719	tags=32%, list=15%, signal=37%
HOQUE_METHYLATED_IN_CANCER	HOQUE_METHYLATED_IN_CANCER		37	0.27441493	0.762437	0.8041237	1	1	1533	tags=32%, list=14%, signal=37%
REACTOME_LIPID_DIGESTION_MOBILIZATION_AND_TRANSPORT	REACTOME_LIPID_DIGESTION_MOBILIZATION_AND_TRANSPORT		32	0.28095967	0.76221323	0.7784946	1	1	938	tags=22%, list=8%, signal=24%
LIN_NPAS4_TARGETS_DN	LIN_NPAS4_TARGETS_DN		36	0.24805829	0.76028347	0.85940593	1	1	1813	tags=28%, list=16%, signal=33%
BECKER_TAMOXIFEN_RESISTANCE_DN	BECKER_TAMOXIFEN_RESISTANCE_DN		32	0.26820228	0.7599329	0.85138005	1	1	1347	tags=22%, list=12%, signal=25%
FIGUEROA_AML_METHYLATION_CLUSTER_3_DN	FIGUEROA_AML_METHYLATION_CLUSTER_3_DN		17	0.28355807	0.7576006	0.7633745	1	1	1179	tags=18%, list=11%, signal=20%
DORN_ADENOVIRUS_INFECTION_12HR_UP	DORN_ADENOVIRUS_INFECTION_12HR_UP		20	0.2797633	0.7568267	0.8099808	1	1	1724	tags=40%, list=15%, signal=47%
ZHONG_SECRETOME_OF_LUNG_CANCER_AND_MACROPHAGE	ZHONG_SECRETOME_OF_LUNG_CANCER_AND_MACROPHAGE		53	0.22563945	0.7567488	0.7761807	1	1	2283	tags=32%, list=20%, signal=40%
PID_LIS1PATHWAY	PID_LIS1PATHWAY		23	0.24634859	0.75190634	0.8	1	1	2730	tags=43%, list=24%, signal=57%
PEDRIOLI_MIR31_TARGETS_UP	PEDRIOLI_MIR31_TARGETS_UP		85	0.21993637	0.75151336	0.89507496	1	1	1707	tags=28%, list=15%, signal=33%
REACTOME_G_ALPHA_S_SIGNALLING_EVENTS	REACTOME_G_ALPHA_S_SIGNALLING_EVENTS		76	0.24513061	0.7510304	0.8390558	1	1	1020	tags=18%, list=9%, signal=20%
REACTOME_NEURONAL_SYSTEM	REACTOME_NEURONAL_SYSTEM		183	0.2343343	0.750987	0.82937366	1	1	1474	tags=23%, list=13%, signal=27%
REACTOME_METAL_ION_SLC_TRANSPORTERS	REACTOME_METAL_ION_SLC_TRANSPORTERS		16	0.31127414	0.7506107	0.7626775	1	1	1676	tags=31%, list=15%, signal=37%
NUTT_GBM_VS_AO_GLIOMA_DN	NUTT_GBM_VS_AO_GLIOMA_DN		26	0.22278893	0.74758047	0.8105727	1	1	1990	tags=27%, list=18%, signal=33%
RICKMAN_METASTASIS_DN	RICKMAN_METASTASIS_DN		162	0.19907193	0.7475596	0.7737374	1	1	1661	tags=19%, list=15%, signal=22%
SABATES_COLORECTAL_ADENOMA_UP	SABATES_COLORECTAL_ADENOMA_UP		71	0.26922753	0.74663204	0.8731501	1	1	1434	tags=27%, list=13%, signal=30%
HAHTOLA_MYCOSIS_FUNGOIDES_CD4_UP	HAHTOLA_MYCOSIS_FUNGOIDES_CD4_UP		38	0.26057512	0.7465614	0.7865854	1	1	1451	tags=21%, list=13%, signal=24%
PICCALUGA_ANGIOIMMUNOBLASTIC_LYMPHOMA_DN	PICCALUGA_ANGIOIMMUNOBLASTIC_LYMPHOMA_DN		64	0.23092602	0.7464861	0.7746479	1	1	1494	tags=22%, list=13%, signal=25%
REACTOME_ACTIVATION_OF_KAINATE_RECEPTORS_UPON_GLUTAMATE_BINDING	REACTOME_ACTIVATION_OF_KAINATE_RECEPTORS_UPON_GLUTAMATE_BINDING		22	0.25695324	0.7452071	0.8016529	1	1	1020	tags=18%, list=9%, signal=20%
REACTOME_PI_3K_CASCADE	REACTOME_PI_3K_CASCADE		31	0.23198879	0.7450354	0.8497942	1	1	1334	tags=23%, list=12%, signal=26%
BIOCARTA_CARM_ER_PATHWAY	BIOCARTA_CARM_ER_PATHWAY		19	0.24015817	0.74442774	0.78373015	1	1	1164	tags=21%, list=10%, signal=23%
ZWANG_CLASS_2_TRANSIENTLY_INDUCED_BY_EGF	ZWANG_CLASS_2_TRANSIENTLY_INDUCED_BY_EGF		30	0.2873117	0.7442616	0.8362832	1	1	1846	tags=33%, list=16%, signal=40%
BENPORATH_ES_CORE_NINE_CORRELATED	BENPORATH_ES_CORE_NINE_CORRELATED		65	0.20695958	0.7427177	0.82071716	1	1	2105	tags=29%, list=19%, signal=36%
GEORGANTAS_HSC_MARKERS	GEORGANTAS_HSC_MARKERS		34	0.2641735	0.7425371	0.87148595	1	1	1470	tags=26%, list=13%, signal=30%
REACTOME_FORMATION_OF_FIBRIN_CLOT_CLOTTING_CASCADE	REACTOME_FORMATION_OF_FIBRIN_CLOT_CLOTTING_CASCADE		29	0.30554277	0.7415075	0.8205689	1	1	1686	tags=34%, list=15%, signal=40%
MEISSNER_NPC_HCP_WITH_H3K4ME3_AND_H3K27ME3	MEISSNER_NPC_HCP_WITH_H3K4ME3_AND_H3K27ME3		72	0.24390812	0.738866	0.87746173	1	1	1188	tags=24%, list=11%, signal=26%
NAKAYAMA_SOFT_TISSUE_TUMORS_PCA2_UP	NAKAYAMA_SOFT_TISSUE_TUMORS_PCA2_UP		59	0.26561016	0.7386152	0.81183934	1	1	1784	tags=31%, list=16%, signal=36%
SMID_BREAST_CANCER_RELAPSE_IN_BONE_UP	SMID_BREAST_CANCER_RELAPSE_IN_BONE_UP		58	0.24778314	0.73852897	0.9326087	1	1	1818	tags=33%, list=16%, signal=39%
YAUCH_HEDGEHOG_SIGNALING_PARACRINE_UP	YAUCH_HEDGEHOG_SIGNALING_PARACRINE_UP		80	0.24251175	0.73831487	0.88621444	1	1	1437	tags=20%, list=13%, signal=23%
REACTOME_INHIBITION_OF_INSULIN_SECRETION_BY_ADRENALINE_NORADRENALINE	REACTOME_INHIBITION_OF_INSULIN_SECRETION_BY_ADRENALINE_NORADRENALINE		19	0.26697394	0.7372073	0.822	1	1	1020	tags=21%, list=9%, signal=23%
SCIAN_INVERSED_TARGETS_OF_TP53_AND_TP73_DN	SCIAN_INVERSED_TARGETS_OF_TP53_AND_TP73_DN		21	0.2578677	0.73643047	0.76938367	1	1	2234	tags=29%, list=20%, signal=36%
MIKKELSEN_IPS_ICP_WITH_H3K27ME3	MIKKELSEN_IPS_ICP_WITH_H3K27ME3		30	0.28719184	0.7355575	0.8661088	1	1	881	tags=20%, list=8%, signal=22%
TAKEDA_TARGETS_OF_NUP98_HOXA9_FUSION_10D_UP	TAKEDA_TARGETS_OF_NUP98_HOXA9_FUSION_10D_UP		89	0.26696745	0.7348837	0.8447205	1	1	1444	tags=27%, list=13%, signal=31%
DEMAGALHAES_AGING_UP	DEMAGALHAES_AGING_UP		33	0.29791835	0.73444086	0.75102884	1	1	2362	tags=33%, list=21%, signal=42%
MAEKAWA_ATF2_TARGETS	MAEKAWA_ATF2_TARGETS		19	0.28674018	0.7344146	0.87219733	1	1	1331	tags=32%, list=12%, signal=36%
VALK_AML_WITH_CEBPA	VALK_AML_WITH_CEBPA		24	0.26179755	0.7337797	0.8918919	1	1	1665	tags=29%, list=15%, signal=34%
BOYAULT_LIVER_CANCER_SUBCLASS_G23_UP	BOYAULT_LIVER_CANCER_SUBCLASS_G23_UP		26	0.26859558	0.7337456	0.7534517	1	1	1712	tags=27%, list=15%, signal=32%
SARRIO_EPITHELIAL_MESENCHYMAL_TRANSITION_DN	SARRIO_EPITHELIAL_MESENCHYMAL_TRANSITION_DN		103	0.22390656	0.7330395	0.88709676	1	1	1094	tags=18%, list=10%, signal=20%
SMID_BREAST_CANCER_RELAPSE_IN_BRAIN_UP	SMID_BREAST_CANCER_RELAPSE_IN_BRAIN_UP		28	0.276088	0.7329312	0.90204084	1	1	1874	tags=39%, list=17%, signal=47%
AMIT_EGF_RESPONSE_480_MCF10A	AMIT_EGF_RESPONSE_480_MCF10A		26	0.2553601	0.732245	0.8466387	1	1	1793	tags=31%, list=16%, signal=37%
BAUS_TFF2_TARGETS_UP	BAUS_TFF2_TARGETS_UP		24	0.28833687	0.7308516	0.8154762	1	1	1137	tags=25%, list=10%, signal=28%
BYSTROEM_CORRELATED_WITH_IL5_UP	BYSTROEM_CORRELATED_WITH_IL5_UP		42	0.20707454	0.7308394	0.8498943	1	1	1609	tags=21%, list=14%, signal=25%
BILBAN_B_CLL_LPL_DN	BILBAN_B_CLL_LPL_DN		23	0.27412528	0.73038846	0.8212058	1	1	2453	tags=43%, list=22%, signal=56%
WU_HBX_TARGETS_2_UP	WU_HBX_TARGETS_2_UP		17	0.2561473	0.7296136	0.8229572	1	1	2127	tags=29%, list=19%, signal=36%
WANG_BARRETTS_ESOPHAGUS_AND_ESOPHAGUS_CANCER_UP	WANG_BARRETTS_ESOPHAGUS_AND_ESOPHAGUS_CANCER_UP		20	0.2805089	0.7295449	0.89715534	1	1	1834	tags=40%, list=16%, signal=48%
PASINI_SUZ12_TARGETS_UP	PASINI_SUZ12_TARGETS_UP		65	0.2297282	0.7290752	0.90831554	1	1	1710	tags=28%, list=15%, signal=32%
SCHAEFFER_PROSTATE_DEVELOPMENT_48HR_UP	SCHAEFFER_PROSTATE_DEVELOPMENT_48HR_UP		287	0.21719909	0.7267316	0.9678801	1	1	1626	tags=24%, list=15%, signal=28%
REACTOME_ADP_SIGNALLING_THROUGH_P2RY12	REACTOME_ADP_SIGNALLING_THROUGH_P2RY12		17	0.27537134	0.7256029	0.82815737	1	1	1020	tags=24%, list=9%, signal=26%
COULOUARN_TEMPORAL_TGFB1_SIGNATURE_UP	COULOUARN_TEMPORAL_TGFB1_SIGNATURE_UP		59	0.22032563	0.72555095	0.8909853	1	1	766	tags=15%, list=7%, signal=16%
REACTOME_REGULATION_OF_BETA_CELL_DEVELOPMENT	REACTOME_REGULATION_OF_BETA_CELL_DEVELOPMENT		16	0.3092275	0.72510856	0.8134831	1	1	1713	tags=31%, list=15%, signal=37%
PLASARI_TGFB1_SIGNALING_VIA_NFIC_10HR_UP	PLASARI_TGFB1_SIGNALING_VIA_NFIC_10HR_UP		30	0.29182136	0.7236855	0.86902285	1	1	1803	tags=37%, list=16%, signal=44%
YAO_TEMPORAL_RESPONSE_TO_PROGESTERONE_CLUSTER_5	YAO_TEMPORAL_RESPONSE_TO_PROGESTERONE_CLUSTER_5		25	0.2774278	0.7232529	0.86427146	1	1	1508	tags=28%, list=13%, signal=32%
KEEN_RESPONSE_TO_ROSIGLITAZONE_DN	KEEN_RESPONSE_TO_ROSIGLITAZONE_DN		79	0.26734227	0.7189111	0.79303277	1	1	1450	tags=24%, list=13%, signal=27%
ZHAN_MULTIPLE_MYELOMA_LB_DN	ZHAN_MULTIPLE_MYELOMA_LB_DN		21	0.3144562	0.7186581	0.7658349	1	1	2857	tags=57%, list=26%, signal=77%
REACTOME_STEROID_HORMONES	REACTOME_STEROID_HORMONES		21	0.28745747	0.718293	0.8535565	1	1	675	tags=19%, list=6%, signal=20%
GOBERT_CORE_OLIGODENDROCYTE_DIFFERENTIATION	GOBERT_CORE_OLIGODENDROCYTE_DIFFERENTIATION		20	0.26650172	0.7179591	0.87473905	1	1	1356	tags=25%, list=12%, signal=28%
MIKKELSEN_MEF_ICP_WITH_H3K27ME3	MIKKELSEN_MEF_ICP_WITH_H3K27ME3		101	0.25919643	0.71718824	0.85987264	1	1	1355	tags=25%, list=12%, signal=28%
YANG_BREAST_CANCER_ESR1_BULK_UP	YANG_BREAST_CANCER_ESR1_BULK_UP		15	0.27002934	0.71586937	0.8053279	1	1	399	tags=13%, list=4%, signal=14%
BERNARD_PPAPDC1B_TARGETS_DN	BERNARD_PPAPDC1B_TARGETS_DN		24	0.25311673	0.71533513	0.89224136	1	1	1670	tags=29%, list=15%, signal=34%
LEIN_CEREBELLUM_MARKERS	LEIN_CEREBELLUM_MARKERS		39	0.23772536	0.7151618	0.88747346	1	1	1044	tags=15%, list=9%, signal=17%
REACTOME_GPCR_DOWNSTREAM_SIGNALING	REACTOME_GPCR_DOWNSTREAM_SIGNALING		306	0.21867135	0.7151615	0.9159483	1	1	1687	tags=24%, list=15%, signal=28%
NAKAMURA_ADIPOGENESIS_EARLY_UP	NAKAMURA_ADIPOGENESIS_EARLY_UP		36	0.23959123	0.7151274	0.8716356	1	1	1049	tags=19%, list=9%, signal=21%
DACOSTA_ERCC3_ALLELE_XPCS_VS_TTD_UP	DACOSTA_ERCC3_ALLELE_XPCS_VS_TTD_UP		18	0.31268033	0.71243453	0.8594705	1	1	585	tags=22%, list=5%, signal=23%
KEGG_GLUTATHIONE_METABOLISM	KEGG_GLUTATHIONE_METABOLISM		34	0.23113863	0.71222246	0.86820084	1	1	841	tags=15%, list=8%, signal=16%
YEGNASUBRAMANIAN_PROSTATE_CANCER	YEGNASUBRAMANIAN_PROSTATE_CANCER		69	0.22792526	0.7116661	0.9470339	1	1	1593	tags=26%, list=14%, signal=30%
REACTOME_TRANSPORT_TO_THE_GOLGI_AND_SUBSEQUENT_MODIFICATION	REACTOME_TRANSPORT_TO_THE_GOLGI_AND_SUBSEQUENT_MODIFICATION		21	0.23973534	0.7081543	0.832998	1	1	1119	tags=14%, list=10%, signal=16%
OHGUCHI_LIVER_HNF4A_TARGETS_DN	OHGUCHI_LIVER_HNF4A_TARGETS_DN		95	0.26929235	0.70796883	0.8658281	1	1	1656	tags=29%, list=15%, signal=34%
GNATENKO_PLATELET_SIGNATURE	GNATENKO_PLATELET_SIGNATURE		25	0.25509077	0.7073233	0.79079497	1	1	2168	tags=32%, list=19%, signal=40%
CHO_NR4A1_TARGETS	CHO_NR4A1_TARGETS		22	0.2592406	0.7072193	0.89748955	1	1	750	tags=18%, list=7%, signal=19%
KRIEG_HYPOXIA_VIA_KDM3A	KRIEG_HYPOXIA_VIA_KDM3A		36	0.27370018	0.70671767	0.854	1	1	2322	tags=42%, list=21%, signal=52%
BURTON_ADIPOGENESIS_1	BURTON_ADIPOGENESIS_1		26	0.25313094	0.70563376	0.8343816	1	1	1550	tags=23%, list=14%, signal=27%
MEISSNER_NPC_HCP_WITH_H3_UNMETHYLATED	MEISSNER_NPC_HCP_WITH_H3_UNMETHYLATED		288	0.21171387	0.70560217	0.9764454	1	1	1593	tags=23%, list=14%, signal=26%
SIMBULAN_UV_RESPONSE_IMMORTALIZED_DN	SIMBULAN_UV_RESPONSE_IMMORTALIZED_DN		18	0.26226187	0.7042922	0.824	1	1	1793	tags=28%, list=16%, signal=33%
HALMOS_CEBPA_TARGETS_DN	HALMOS_CEBPA_TARGETS_DN		28	0.24737765	0.7041381	0.904	1	1	1492	tags=21%, list=13%, signal=25%
REACTOME_CHEMOKINE_RECEPTORS_BIND_CHEMOKINES	REACTOME_CHEMOKINE_RECEPTORS_BIND_CHEMOKINES		42	0.29800707	0.70295143	0.85714287	1	1	1976	tags=38%, list=18%, signal=46%
TAKEDA_TARGETS_OF_NUP98_HOXA9_FUSION_3D_DN	TAKEDA_TARGETS_OF_NUP98_HOXA9_FUSION_3D_DN		17	0.3339981	0.7026606	0.8405797	1	1	1024	tags=29%, list=9%, signal=32%
FONTAINE_FOLLICULAR_THYROID_ADENOMA_UP	FONTAINE_FOLLICULAR_THYROID_ADENOMA_UP		38	0.19667621	0.7024926	0.89117044	1	1	699	tags=11%, list=6%, signal=11%
MODY_HIPPOCAMPUS_POSTNATAL	MODY_HIPPOCAMPUS_POSTNATAL		51	0.20991206	0.7021382	0.8720173	1	1	1365	tags=18%, list=12%, signal=20%
PID_AR_PATHWAY	PID_AR_PATHWAY		32	0.20258176	0.7015696	0.82952183	1	1	2476	tags=34%, list=22%, signal=44%
PID_PRLSIGNALINGEVENTSPATHWAY	PID_PRLSIGNALINGEVENTSPATHWAY		16	0.24059252	0.70154005	0.8509317	1	1	344	tags=13%, list=3%, signal=13%
REACTOME_PI3K_CASCADE	REACTOME_PI3K_CASCADE		44	0.19448818	0.7011405	0.93167704	1	1	1456	tags=20%, list=13%, signal=23%
REACTOME_SIGNALING_BY_GPCR	REACTOME_SIGNALING_BY_GPCR		380	0.2087124	0.7002983	0.9327549	1	1	1687	tags=24%, list=15%, signal=27%
WORSCHECH_TUMOR_REJECTION_UP	WORSCHECH_TUMOR_REJECTION_UP		41	0.27978355	0.6995629	0.84928715	1	1	1396	tags=27%, list=12%, signal=31%
VANASSE_BCL2_TARGETS_UP	VANASSE_BCL2_TARGETS_UP		22	0.28845438	0.6993747	0.87398374	1	1	804	tags=18%, list=7%, signal=20%
HELLER_SILENCED_BY_METHYLATION_UP	HELLER_SILENCED_BY_METHYLATION_UP		168	0.22599931	0.6992259	0.9119497	1	1	1043	tags=18%, list=9%, signal=19%
NIKOLSKY_BREAST_CANCER_8Q23_Q24_AMPLICON	NIKOLSKY_BREAST_CANCER_8Q23_Q24_AMPLICON		71	0.19817594	0.6988001	0.89117044	1	1	774	tags=11%, list=7%, signal=12%
DELLA_RESPONSE_TO_TSA_AND_BUTYRATE	DELLA_RESPONSE_TO_TSA_AND_BUTYRATE		16	0.2575352	0.6966013	0.8411405	1	1	29	tags=6%, list=0%, signal=6%
SERVITJA_LIVER_HNF1A_TARGETS_DN	SERVITJA_LIVER_HNF1A_TARGETS_DN		114	0.23567998	0.69635195	0.9509595	1	1	1058	tags=20%, list=9%, signal=22%
YANG_BREAST_CANCER_ESR1_BULK_DN	YANG_BREAST_CANCER_ESR1_BULK_DN		15	0.25371134	0.69599825	0.8810916	1	1	47	tags=7%, list=0%, signal=7%
REACTOME_FGFR_LIGAND_BINDING_AND_ACTIVATION	REACTOME_FGFR_LIGAND_BINDING_AND_ACTIVATION		16	0.2921612	0.69526005	0.8565401	1	1	2187	tags=44%, list=20%, signal=54%
WEST_ADRENOCORTICAL_TUMOR_MARKERS_DN	WEST_ADRENOCORTICAL_TUMOR_MARKERS_DN		17	0.31852683	0.69471216	0.88616073	1	1	1262	tags=29%, list=11%, signal=33%
PHONG_TNF_RESPONSE_VIA_P38_PARTIAL	PHONG_TNF_RESPONSE_VIA_P38_PARTIAL		96	0.22566505	0.69467	0.90208334	1	1	1550	tags=24%, list=14%, signal=28%
REACTOME_PEPTIDE_LIGAND_BINDING_RECEPTORS	REACTOME_PEPTIDE_LIGAND_BINDING_RECEPTORS		126	0.24241146	0.6943145	0.90570176	1	1	1856	tags=29%, list=17%, signal=35%
KEGG_ARRHYTHMOGENIC_RIGHT_VENTRICULAR_CARDIOMYOPATHY_ARVC	KEGG_ARRHYTHMOGENIC_RIGHT_VENTRICULAR_CARDIOMYOPATHY_ARVC		55	0.24011536	0.69348	0.90772533	1	1	694	tags=16%, list=6%, signal=17%
DOANE_BREAST_CANCER_ESR1_DN	DOANE_BREAST_CANCER_ESR1_DN		31	0.26310295	0.69343215	0.9429175	1	1	1422	tags=32%, list=13%, signal=37%
HOSHIDA_LIVER_CANCER_LATE_RECURRENCE_DN	HOSHIDA_LIVER_CANCER_LATE_RECURRENCE_DN		49	0.21444914	0.6927246	0.91803277	1	1	633	tags=12%, list=6%, signal=13%
TURASHVILI_BREAST_NORMAL_DUCTAL_VS_LOBULAR_UP	TURASHVILI_BREAST_NORMAL_DUCTAL_VS_LOBULAR_UP		28	0.23132089	0.69235545	0.8674948	1	1	1550	tags=29%, list=14%, signal=33%
REACTOME_PREFOLDIN_MEDIATED_TRANSFER_OF_SUBSTRATE_TO_CCT_TRIC	REACTOME_PREFOLDIN_MEDIATED_TRANSFER_OF_SUBSTRATE_TO_CCT_TRIC		15	0.25122738	0.6922915	0.7972973	1	1	945	tags=20%, list=8%, signal=22%
VERHAAK_GLIOBLASTOMA_PRONEURAL	VERHAAK_GLIOBLASTOMA_PRONEURAL		110	0.19134323	0.6917173	0.9583333	1	1	1343	tags=19%, list=12%, signal=21%
PID_EPHBFWDPATHWAY	PID_EPHBFWDPATHWAY		30	0.22712356	0.69133896	0.85742974	1	1	1606	tags=23%, list=14%, signal=27%
ONDER_CDH1_TARGETS_2_DN	ONDER_CDH1_TARGETS_2_DN		262	0.22642617	0.6911753	0.9133065	1	1	1906	tags=29%, list=17%, signal=34%
REACTOME_THROMBOXANE_SIGNALLING_THROUGH_TP_RECEPTOR	REACTOME_THROMBOXANE_SIGNALLING_THROUGH_TP_RECEPTOR		17	0.25303927	0.6909771	0.8742268	1	1	1020	tags=24%, list=9%, signal=26%
ZHU_CMV_8_HR_UP	ZHU_CMV_8_HR_UP		35	0.25350165	0.6902284	0.8473581	1	1	1067	tags=23%, list=10%, signal=25%
WANG_RESPONSE_TO_BEXAROTENE_DN	WANG_RESPONSE_TO_BEXAROTENE_DN		20	0.26326522	0.689817	0.8888889	1	1	1188	tags=20%, list=11%, signal=22%
PID_AR_NONGENOMIC_PATHWAY	PID_AR_NONGENOMIC_PATHWAY		20	0.22669536	0.6865015	0.8426966	1	1	8663	tags=100%, list=77%, signal=441%
BIOCARTA_DC_PATHWAY	BIOCARTA_DC_PATHWAY		15	0.29206538	0.6858854	0.886	1	1	2123	tags=33%, list=19%, signal=41%
PEREZ_TP63_TARGETS	PEREZ_TP63_TARGETS		186	0.19631818	0.68563896	0.9805195	1	1	1589	tags=22%, list=14%, signal=25%
TSENG_ADIPOGENIC_POTENTIAL_UP	TSENG_ADIPOGENIC_POTENTIAL_UP		26	0.27560565	0.6850434	0.93333334	1	1	1395	tags=31%, list=12%, signal=35%
STAMBOLSKY_TARGETS_OF_MUTATED_TP53_DN	STAMBOLSKY_TARGETS_OF_MUTATED_TP53_DN		20	0.27185592	0.6849215	0.8433735	1	1	1137	tags=25%, list=10%, signal=28%
PID_P38ALPHABETAPATHWAY	PID_P38ALPHABETAPATHWAY		23	0.2521416	0.684619	0.86221296	1	1	2055	tags=30%, list=18%, signal=37%
OUELLET_CULTURED_OVARIAN_CANCER_INVASIVE_VS_LMP_DN	OUELLET_CULTURED_OVARIAN_CANCER_INVASIVE_VS_LMP_DN		15	0.2826475	0.68351334	0.89440995	1	1	1024	tags=20%, list=9%, signal=22%
FARDIN_HYPOXIA_11	FARDIN_HYPOXIA_11		19	0.2585213	0.6821175	0.8602362	1	1	857	tags=16%, list=8%, signal=17%
DORSAM_HOXA9_TARGETS_DN	DORSAM_HOXA9_TARGETS_DN		17	0.2598704	0.6788807	0.86720324	1	1	1613	tags=29%, list=14%, signal=34%
ZHOU_INFLAMMATORY_RESPONSE_LIVE_UP	ZHOU_INFLAMMATORY_RESPONSE_LIVE_UP		220	0.19434054	0.6761967	0.9753363	1	1	1370	tags=20%, list=12%, signal=22%
BIOCARTA_SPPA_PATHWAY	BIOCARTA_SPPA_PATHWAY		17	0.26662603	0.67360836	0.8987603	1	1	251	tags=12%, list=2%, signal=12%
HSIAO_LIVER_SPECIFIC_GENES	HSIAO_LIVER_SPECIFIC_GENES		182	0.23391838	0.67247236	0.9328859	1	1	1699	tags=28%, list=15%, signal=32%
ST_MYOCYTE_AD_PATHWAY	ST_MYOCYTE_AD_PATHWAY		18	0.26456556	0.67223746	0.9375	1	1	1581	tags=33%, list=14%, signal=39%
KEGG_ALDOSTERONE_REGULATED_SODIUM_REABSORPTION	KEGG_ALDOSTERONE_REGULATED_SODIUM_REABSORPTION		25	0.24455073	0.671509	0.9352818	1	1	1484	tags=28%, list=13%, signal=32%
WEIGEL_OXIDATIVE_STRESS_RESPONSE	WEIGEL_OXIDATIVE_STRESS_RESPONSE		22	0.21626699	0.6709315	0.916501	1	1	8780	tags=100%, list=78%, signal=462%
GHANDHI_DIRECT_IRRADIATION_UP	GHANDHI_DIRECT_IRRADIATION_UP		52	0.24802822	0.67015016	0.92677826	1	1	1323	tags=21%, list=12%, signal=24%
KEGG_COMPLEMENT_AND_COAGULATION_CASCADES	KEGG_COMPLEMENT_AND_COAGULATION_CASCADES		54	0.27082855	0.66914284	0.9227373	1	1	1686	tags=31%, list=15%, signal=37%
ZWANG_EGF_INTERVAL_DN	ZWANG_EGF_INTERVAL_DN		112	0.17983131	0.6690001	0.976	1	1	1233	tags=13%, list=11%, signal=15%
KEGG_GLYCOSAMINOGLYCAN_BIOSYNTHESIS_HEPARAN_SULFATE	KEGG_GLYCOSAMINOGLYCAN_BIOSYNTHESIS_HEPARAN_SULFATE		19	0.24545158	0.66857606	0.88322717	1	1	1354	tags=26%, list=12%, signal=30%
AMIT_SERUM_RESPONSE_120_MCF10A	AMIT_SERUM_RESPONSE_120_MCF10A		43	0.2377243	0.6678131	0.886076	1	1	813	tags=16%, list=7%, signal=17%
KOHOUTEK_CCNT1_TARGETS	KOHOUTEK_CCNT1_TARGETS		34	0.23295295	0.6675756	0.942029	1	1	1492	tags=24%, list=13%, signal=27%
LEIN_LOCALIZED_TO_PROXIMAL_DENDRITES	LEIN_LOCALIZED_TO_PROXIMAL_DENDRITES		23	0.21723208	0.6668699	0.914405	1	1	1453	tags=22%, list=13%, signal=25%
OXFORD_RALA_OR_RALB_TARGETS_DN	OXFORD_RALA_OR_RALB_TARGETS_DN		16	0.26292425	0.666287	0.9072581	1	1	1606	tags=25%, list=14%, signal=29%
PEDERSEN_METASTASIS_BY_ERBB2_ISOFORM_1	PEDERSEN_METASTASIS_BY_ERBB2_ISOFORM_1		28	0.25832987	0.66497594	0.8932806	1	1	1813	tags=32%, list=16%, signal=38%
REACTOME_G_ALPHA_Q_SIGNALLING_EVENTS	REACTOME_G_ALPHA_Q_SIGNALLING_EVENTS		116	0.21004616	0.66436696	0.95913976	1	1	1580	tags=22%, list=14%, signal=26%
KEGG_CYTOKINE_CYTOKINE_RECEPTOR_INTERACTION	KEGG_CYTOKINE_CYTOKINE_RECEPTOR_INTERACTION		155	0.22974955	0.66415006	0.9355509	1	1	1578	tags=27%, list=14%, signal=31%
KUROZUMI_RESPONSE_TO_ONCOCYTIC_VIRUS	KUROZUMI_RESPONSE_TO_ONCOCYTIC_VIRUS		31	0.2998453	0.66328	0.8574338	1	1	1573	tags=32%, list=14%, signal=37%
ZHANG_RESPONSE_TO_IKK_INHIBITOR_AND_TNF_UP	ZHANG_RESPONSE_TO_IKK_INHIBITOR_AND_TNF_UP		122	0.21247275	0.66237164	0.9250493	1	1	1550	tags=23%, list=14%, signal=26%
KYNG_ENVIRONMENTAL_STRESS_RESPONSE_NOT_BY_GAMMA_IN_OLD	KYNG_ENVIRONMENTAL_STRESS_RESPONSE_NOT_BY_GAMMA_IN_OLD		22	0.20858975	0.66235477	0.8831967	1	1	485	tags=9%, list=4%, signal=9%
REACTOME_AQUAPORIN_MEDIATED_TRANSPORT	REACTOME_AQUAPORIN_MEDIATED_TRANSPORT		35	0.23006125	0.66049945	0.9368421	1	1	1129	tags=23%, list=10%, signal=25%
MENSE_HYPOXIA_UP	MENSE_HYPOXIA_UP		57	0.21793692	0.660083	0.88080806	1	1	1705	tags=26%, list=15%, signal=31%
LIANG_HEMATOPOIESIS_STEM_CELL_NUMBER_LARGE_VS_TINY_DN	LIANG_HEMATOPOIESIS_STEM_CELL_NUMBER_LARGE_VS_TINY_DN		31	0.20166308	0.6597788	0.9195652	1	1	1217	tags=16%, list=11%, signal=18%
PID_ARF6_PATHWAY	PID_ARF6_PATHWAY		16	0.24419954	0.6595828	0.90084386	1	1	485	tags=13%, list=4%, signal=13%
KEGG_STEROID_HORMONE_BIOSYNTHESIS	KEGG_STEROID_HORMONE_BIOSYNTHESIS		24	0.2640418	0.65802926	0.9317697	1	1	993	tags=17%, list=9%, signal=18%
PID_MET_PATHWAY	PID_MET_PATHWAY		56	0.18435818	0.65796524	0.91	1	1	1001	tags=13%, list=9%, signal=14%
MAHADEVAN_IMATINIB_RESISTANCE_DN	MAHADEVAN_IMATINIB_RESISTANCE_DN		16	0.30586243	0.6544521	0.89507496	1	1	1604	tags=38%, list=14%, signal=44%
PID_IL4_2PATHWAY	PID_IL4_2PATHWAY		46	0.22563249	0.6543327	0.9292929	1	1	1425	tags=22%, list=13%, signal=25%
REACTOME_PLATELET_HOMEOSTASIS	REACTOME_PLATELET_HOMEOSTASIS		51	0.20437993	0.6521946	0.9635974	1	1	1020	tags=18%, list=9%, signal=19%
BENPORATH_PRC2_TARGETS	BENPORATH_PRC2_TARGETS		354	0.20829657	0.6502186	0.9955654	1	1	1465	tags=22%, list=13%, signal=25%
PID_MYC_PATHWAY	PID_MYC_PATHWAY		16	0.21751818	0.6487577	0.85110664	1	1	1394	tags=13%, list=12%, signal=14%
MARSHALL_VIRAL_INFECTION_RESPONSE_DN	MARSHALL_VIRAL_INFECTION_RESPONSE_DN		22	0.25495622	0.6463166	0.916309	1	1	1302	tags=23%, list=12%, signal=26%
CERIBELLI_PROMOTERS_INACTIVE_AND_BOUND_BY_NFY	CERIBELLI_PROMOTERS_INACTIVE_AND_BOUND_BY_NFY		20	0.24031931	0.64597213	0.9168399	1	1	1263	tags=25%, list=11%, signal=28%
BROWNE_HCMV_INFECTION_24HR_UP	BROWNE_HCMV_INFECTION_24HR_UP		98	0.16034327	0.64512545	0.98715204	1	1	1373	tags=15%, list=12%, signal=17%
ZHENG_IL22_SIGNALING_UP	ZHENG_IL22_SIGNALING_UP		36	0.26821724	0.6443571	0.9528689	1	1	1451	tags=22%, list=13%, signal=25%
CHARAFE_BREAST_CANCER_BASAL_VS_MESENCHYMAL_UP	CHARAFE_BREAST_CANCER_BASAL_VS_MESENCHYMAL_UP		68	0.24430615	0.6439735	0.86011344	1	1	1132	tags=16%, list=10%, signal=18%
PID_NECTIN_PATHWAY	PID_NECTIN_PATHWAY		23	0.23970671	0.6434857	0.86815417	1	1	596	tags=13%, list=5%, signal=14%
MCBRYAN_PUBERTAL_TGFB1_TARGETS_DN	MCBRYAN_PUBERTAL_TGFB1_TARGETS_DN		52	0.22418377	0.6426961	0.97379035	1	1	922	tags=19%, list=8%, signal=21%
HAHTOLA_MYCOSIS_FUNGOIDES_SKIN_DN	HAHTOLA_MYCOSIS_FUNGOIDES_SKIN_DN		17	0.23646526	0.64162964	0.90618765	1	1	1233	tags=24%, list=11%, signal=26%
SANA_TNF_SIGNALING_UP	SANA_TNF_SIGNALING_UP		52	0.26474804	0.64133507	0.8715415	1	1	1692	tags=29%, list=15%, signal=34%
WEBER_METHYLATED_HCP_IN_FIBROBLAST_DN	WEBER_METHYLATED_HCP_IN_FIBROBLAST_DN		18	0.26641217	0.6413087	0.8907563	1	1	957	tags=17%, list=9%, signal=18%
KEGG_ACUTE_MYELOID_LEUKEMIA	KEGG_ACUTE_MYELOID_LEUKEMIA		36	0.17678615	0.64059395	0.9238683	1	1	1643	tags=17%, list=15%, signal=19%
PARK_TRETINOIN_RESPONSE_AND_PML_RARA_FUSION	PARK_TRETINOIN_RESPONSE_AND_PML_RARA_FUSION		25	0.25262192	0.6400122	0.91201717	1	1	443	tags=12%, list=4%, signal=12%
BILD_HRAS_ONCOGENIC_SIGNATURE	BILD_HRAS_ONCOGENIC_SIGNATURE		145	0.19791263	0.6386756	0.9675456	1	1	1891	tags=26%, list=17%, signal=30%
PEDERSEN_METASTASIS_BY_ERBB2_ISOFORM_4	PEDERSEN_METASTASIS_BY_ERBB2_ISOFORM_4		65	0.20884024	0.6379047	0.978022	1	1	820	tags=15%, list=7%, signal=17%
REACTOME_RECYCLING_PATHWAY_OF_L1	REACTOME_RECYCLING_PATHWAY_OF_L1		19	0.21095487	0.63780206	0.88508064	1	1	1804	tags=21%, list=16%, signal=25%
LEE_NEURAL_CREST_STEM_CELL_DN	LEE_NEURAL_CREST_STEM_CELL_DN		71	0.20492385	0.6372819	0.99136066	1	1	1700	tags=25%, list=15%, signal=30%
REACTOME_FRS2_MEDIATED_CASCADE	REACTOME_FRS2_MEDIATED_CASCADE		26	0.21852927	0.636576	0.94017094	1	1	2187	tags=35%, list=20%, signal=43%
GREENBAUM_E2A_TARGETS_UP	GREENBAUM_E2A_TARGETS_UP		25	0.26882374	0.6359647	0.86206895	1	1	2048	tags=36%, list=18%, signal=44%
ZHAN_MULTIPLE_MYELOMA_HP_DN	ZHAN_MULTIPLE_MYELOMA_HP_DN		25	0.2339957	0.63381845	0.9089027	1	1	1946	tags=36%, list=17%, signal=43%
REACTOME_GASTRIN_CREB_SIGNALLING_PATHWAY_VIA_PKC_AND_MAPK	REACTOME_GASTRIN_CREB_SIGNALLING_PATHWAY_VIA_PKC_AND_MAPK		131	0.19284981	0.6326705	0.9869848	1	1	1580	tags=21%, list=14%, signal=25%
TONKS_TARGETS_OF_RUNX1_RUNX1T1_FUSION_ERYTHROCYTE_UP	TONKS_TARGETS_OF_RUNX1_RUNX1T1_FUSION_ERYTHROCYTE_UP		97	0.22233444	0.63198745	0.97555554	1	1	1240	tags=23%, list=11%, signal=25%
KEGG_DILATED_CARDIOMYOPATHY	KEGG_DILATED_CARDIOMYOPATHY		63	0.22368714	0.6313667	0.9719828	1	1	769	tags=16%, list=7%, signal=17%
AIGNER_ZEB1_TARGETS	AIGNER_ZEB1_TARGETS		27	0.28601214	0.62884825	0.8982726	1	1	1961	tags=30%, list=18%, signal=36%
BENPORATH_ES_2	BENPORATH_ES_2		20	0.23202653	0.62804997	0.9245283	1	1	1552	tags=25%, list=14%, signal=29%
STEARMAN_LUNG_CANCER_EARLY_VS_LATE_DN	STEARMAN_LUNG_CANCER_EARLY_VS_LATE_DN		44	0.21281281	0.62803954	0.9311828	1	1	1162	tags=18%, list=10%, signal=20%
HESS_TARGETS_OF_HOXA9_AND_MEIS1_DN	HESS_TARGETS_OF_HOXA9_AND_MEIS1_DN		56	0.26176772	0.62748647	0.836478	1	1	2293	tags=30%, list=20%, signal=38%
FIRESTEIN_CTNNB1_PATHWAY	FIRESTEIN_CTNNB1_PATHWAY		16	0.22997323	0.62569994	0.94285715	1	1	1817	tags=25%, list=16%, signal=30%
KYNG_ENVIRONMENTAL_STRESS_RESPONSE_UP	KYNG_ENVIRONMENTAL_STRESS_RESPONSE_UP		38	0.17312641	0.62456316	0.9346939	1	1	1323	tags=16%, list=12%, signal=18%
ZHOU_INFLAMMATORY_RESPONSE_FIMA_UP	ZHOU_INFLAMMATORY_RESPONSE_FIMA_UP		235	0.18598026	0.6241466	0.9956044	1	1	1375	tags=17%, list=12%, signal=19%
SMIRNOV_RESPONSE_TO_IR_2HR_UP	SMIRNOV_RESPONSE_TO_IR_2HR_UP		28	0.22794566	0.6223962	0.9261477	1	1	1221	tags=25%, list=11%, signal=28%
BASSO_CD40_SIGNALING_DN	BASSO_CD40_SIGNALING_DN		40	0.22664568	0.6216311	0.9518072	1	1	1119	tags=20%, list=10%, signal=22%
LOPEZ_TRANSLATION_VIA_FN1_SIGNALING	LOPEZ_TRANSLATION_VIA_FN1_SIGNALING		21	0.18627247	0.6212942	0.9245283	1	1	1094	tags=14%, list=10%, signal=16%
LEE_LIVER_CANCER_DENA_UP	LEE_LIVER_CANCER_DENA_UP		46	0.23111755	0.62060714	0.9483471	1	1	2541	tags=41%, list=23%, signal=53%
WANG_BARRETTS_ESOPHAGUS_DN	WANG_BARRETTS_ESOPHAGUS_DN		22	0.24087614	0.61880887	0.8997955	1	1	2670	tags=50%, list=24%, signal=66%
BARIS_THYROID_CANCER_DN	BARIS_THYROID_CANCER_DN		47	0.18642011	0.6174514	0.94512194	1	1	1719	tags=19%, list=15%, signal=23%
TURASHVILI_BREAST_DUCTAL_CARCINOMA_VS_DUCTAL_NORMAL_DN	TURASHVILI_BREAST_DUCTAL_CARCINOMA_VS_DUCTAL_NORMAL_DN		94	0.21155392	0.6172182	0.9919028	1	1	1813	tags=29%, list=16%, signal=34%
BASSO_CD40_SIGNALING_UP	BASSO_CD40_SIGNALING_UP		64	0.21375775	0.61320007	0.9075269	1	1	1797	tags=25%, list=16%, signal=30%
KEGG_HYPERTROPHIC_CARDIOMYOPATHY_HCM	KEGG_HYPERTROPHIC_CARDIOMYOPATHY_HCM		55	0.21900627	0.6105992	0.9637527	1	1	769	tags=15%, list=7%, signal=16%
MARZEC_IL2_SIGNALING_UP	MARZEC_IL2_SIGNALING_UP		66	0.1774959	0.60995287	0.9738956	1	1	1302	tags=20%, list=12%, signal=22%
LEE_LIVER_CANCER_CIPROFIBRATE_UP	LEE_LIVER_CANCER_CIPROFIBRATE_UP		48	0.21894346	0.6088543	0.9686192	1	1	2183	tags=38%, list=19%, signal=46%
ACEVEDO_LIVER_CANCER_WITH_H3K27ME3_UP	ACEVEDO_LIVER_CANCER_WITH_H3K27ME3_UP		121	0.1936518	0.6073212	0.99782133	1	1	1094	tags=18%, list=10%, signal=20%
KEGG_GLYCOSPHINGOLIPID_BIOSYNTHESIS_GANGLIO_SERIES	KEGG_GLYCOSPHINGOLIPID_BIOSYNTHESIS_GANGLIO_SERIES		15	0.24993894	0.6067567	0.9430894	1	1	1359	tags=27%, list=12%, signal=30%
HUPER_BREAST_BASAL_VS_LUMINAL_DN	HUPER_BREAST_BASAL_VS_LUMINAL_DN		39	0.22239147	0.60605925	0.9853249	1	1	520	tags=10%, list=5%, signal=11%
GRAHAM_CML_QUIESCENT_VS_NORMAL_QUIESCENT_DN	GRAHAM_CML_QUIESCENT_VS_NORMAL_QUIESCENT_DN		24	0.24555935	0.6058491	0.96842104	1	1	634	tags=13%, list=6%, signal=13%
MORI_SMALL_PRE_BII_LYMPHOCYTE_DN	MORI_SMALL_PRE_BII_LYMPHOCYTE_DN		54	0.17634475	0.60564214	0.96473026	1	1	1615	tags=19%, list=14%, signal=22%
AMIT_SERUM_RESPONSE_40_MCF10A	AMIT_SERUM_RESPONSE_40_MCF10A		22	0.2507041	0.59972817	0.9492274	1	1	2362	tags=45%, list=21%, signal=57%
GROSS_HYPOXIA_VIA_ELK3_DN	GROSS_HYPOXIA_VIA_ELK3_DN		100	0.1911286	0.5995819	0.9659319	1	1	1699	tags=21%, list=15%, signal=25%
GAUSSMANN_MLL_AF4_FUSION_TARGETS_D_UP	GAUSSMANN_MLL_AF4_FUSION_TARGETS_D_UP		19	0.2298394	0.59560466	0.9680851	1	1	2151	tags=47%, list=19%, signal=59%
SERVITJA_ISLET_HNF1A_TARGETS_DN	SERVITJA_ISLET_HNF1A_TARGETS_DN		78	0.21106505	0.59299994	0.9955556	1	1	628	tags=12%, list=6%, signal=12%
KEGG_GALACTOSE_METABOLISM	KEGG_GALACTOSE_METABOLISM		21	0.19417112	0.592558	0.9539078	1	1	1683	tags=24%, list=15%, signal=28%
DER_IFN_GAMMA_RESPONSE_UP	DER_IFN_GAMMA_RESPONSE_UP		55	0.18666406	0.5918793	0.9238281	1	1	982	tags=16%, list=9%, signal=18%
PECE_MAMMARY_STEM_CELL_DN	PECE_MAMMARY_STEM_CELL_DN		82	0.14622149	0.59182745	0.9025845	1	1	1358	tags=13%, list=12%, signal=15%
LEIN_MEDULLA_MARKERS	LEIN_MEDULLA_MARKERS		48	0.18306822	0.58852196	0.95957446	1	1	998	tags=15%, list=9%, signal=16%
REACTOME_CYTOKINE_SIGNALING_IN_IMMUNE_SYSTEM	REACTOME_CYTOKINE_SIGNALING_IN_IMMUNE_SYSTEM		155	0.170457	0.58735466	0.95791584	1	1	1834	tags=25%, list=16%, signal=30%
ABBUD_LIF_SIGNALING_1_UP	ABBUD_LIF_SIGNALING_1_UP		33	0.20834655	0.5872267	0.9859719	1	1	2440	tags=39%, list=22%, signal=50%
GOLDRATH_ANTIGEN_RESPONSE	GOLDRATH_ANTIGEN_RESPONSE		251	0.16462895	0.5847106	0.97373736	1	1	2293	tags=27%, list=20%, signal=33%
SEIDEN_MET_SIGNALING	SEIDEN_MET_SIGNALING		16	0.20247321	0.58470947	0.92433536	1	1	1618	tags=25%, list=14%, signal=29%
PID_INTEGRIN2_PATHWAY	PID_INTEGRIN2_PATHWAY		23	0.26251787	0.5846914	0.9649123	1	1	764	tags=17%, list=7%, signal=19%
ROYLANCE_BREAST_CANCER_16Q_COPY_NUMBER_UP	ROYLANCE_BREAST_CANCER_16Q_COPY_NUMBER_UP		29	0.17924614	0.58468014	0.95296526	1	1	9195	tags=100%, list=82%, signal=558%
KIM_WT1_TARGETS_UP	KIM_WT1_TARGETS_UP		131	0.18159595	0.58391047	0.98329854	1	1	869	tags=13%, list=8%, signal=14%
POTTI_PACLITAXEL_SENSITIVITY	POTTI_PACLITAXEL_SENSITIVITY		23	0.18863976	0.5837235	0.9613734	1	1	1166	tags=13%, list=10%, signal=15%
MORI_PRE_BI_LYMPHOCYTE_UP	MORI_PRE_BI_LYMPHOCYTE_UP		59	0.18923545	0.5822992	0.9094488	1	1	1399	tags=15%, list=12%, signal=17%
WALLACE_JAK2_TARGETS_UP	WALLACE_JAK2_TARGETS_UP		15	0.22541444	0.58186746	0.926078	1	1	2172	tags=33%, list=19%, signal=41%
GUO_TARGETS_OF_IRS1_AND_IRS2	GUO_TARGETS_OF_IRS1_AND_IRS2		65	0.16323264	0.5812442	0.9870968	1	1	2447	tags=32%, list=22%, signal=41%
SMID_BREAST_CANCER_ERBB2_UP	SMID_BREAST_CANCER_ERBB2_UP		86	0.17989229	0.5807638	0.9958071	1	1	1597	tags=20%, list=14%, signal=23%
SANA_RESPONSE_TO_IFNG_UP	SANA_RESPONSE_TO_IFNG_UP		39	0.24691737	0.57955724	0.9358717	1	1	1270	tags=26%, list=11%, signal=29%
AMIT_EGF_RESPONSE_60_MCF10A	AMIT_EGF_RESPONSE_60_MCF10A		28	0.22643647	0.57817876	0.9284294	1	1	2246	tags=32%, list=20%, signal=40%
KEGG_GLYCEROLIPID_METABOLISM	KEGG_GLYCEROLIPID_METABOLISM		29	0.20849222	0.57747525	0.985447	1	1	967	tags=14%, list=9%, signal=15%
KHETCHOUMIAN_TRIM24_TARGETS_UP	KHETCHOUMIAN_TRIM24_TARGETS_UP		29	0.25506258	0.5770277	0.9266247	1	1	2240	tags=41%, list=20%, signal=52%
REACTOME_COSTIMULATION_BY_THE_CD28_FAMILY	REACTOME_COSTIMULATION_BY_THE_CD28_FAMILY		40	0.2027643	0.5766107	0.94758064	1	1	2730	tags=45%, list=24%, signal=59%
HINATA_NFKB_TARGETS_KERATINOCYTE_UP	HINATA_NFKB_TARGETS_KERATINOCYTE_UP		60	0.21012376	0.57453316	0.96303904	1	1	2110	tags=32%, list=19%, signal=39%
HANSON_HRAS_SIGNALING_VIA_NFKB	HANSON_HRAS_SIGNALING_VIA_NFKB		18	0.24384782	0.5744797	0.9978858	1	1	1477	tags=33%, list=13%, signal=38%
NUNODA_RESPONSE_TO_DASATINIB_IMATINIB_UP	NUNODA_RESPONSE_TO_DASATINIB_IMATINIB_UP		21	0.185828	0.5710147	0.9324056	1	1	9120	tags=100%, list=81%, signal=538%
WANG_ADIPOGENIC_GENES_REPRESSED_BY_SIRT1	WANG_ADIPOGENIC_GENES_REPRESSED_BY_SIRT1		22	0.21982034	0.5709134	0.9894958	1	1	1259	tags=18%, list=11%, signal=20%
KEGG_THYROID_CANCER	KEGG_THYROID_CANCER		16	0.19591872	0.5707877	0.9623431	1	1	1219	tags=19%, list=11%, signal=21%
AKL_HTLV1_INFECTION_DN	AKL_HTLV1_INFECTION_DN		33	0.19876541	0.5672678	0.9642105	1	1	670	tags=9%, list=6%, signal=10%
DIRMEIER_LMP1_RESPONSE_LATE_DN	DIRMEIER_LMP1_RESPONSE_LATE_DN		20	0.19862868	0.5668371	0.9290061	1	1	1321	tags=15%, list=12%, signal=17%
KERLEY_RESPONSE_TO_CISPLATIN_UP	KERLEY_RESPONSE_TO_CISPLATIN_UP		30	0.21427244	0.5639022	0.9621514	1	1	869	tags=17%, list=8%, signal=18%
BILANGES_RAPAMYCIN_SENSITIVE_GENES	BILANGES_RAPAMYCIN_SENSITIVE_GENES		17	0.18899152	0.5637074	0.94218415	1	1	905	tags=12%, list=8%, signal=13%
KEGG_TOLL_LIKE_RECEPTOR_SIGNALING_PATHWAY	KEGG_TOLL_LIKE_RECEPTOR_SIGNALING_PATHWAY		60	0.18136075	0.5636134	0.9696356	1	1	1976	tags=27%, list=18%, signal=32%
NAKAJIMA_MAST_CELL	NAKAJIMA_MAST_CELL		35	0.2160477	0.5635379	0.9710145	1	1	2290	tags=40%, list=20%, signal=50%
SIG_REGULATION_OF_THE_ACTIN_CYTOSKELETON_BY_RHO_GTPASES	SIG_REGULATION_OF_THE_ACTIN_CYTOSKELETON_BY_RHO_GTPASES		25	0.19351818	0.56327575	0.96398306	1	1	2592	tags=36%, list=23%, signal=47%
REACTOME_SIGNALING_BY_FGFR1_MUTANTS	REACTOME_SIGNALING_BY_FGFR1_MUTANTS		16	0.19917902	0.5619483	0.9698795	1	1	1334	tags=19%, list=12%, signal=21%
REACTOME_NETRIN1_SIGNALING	REACTOME_NETRIN1_SIGNALING		20	0.21415254	0.5618958	0.98155737	1	1	663	tags=10%, list=6%, signal=11%
GREENBAUM_E2A_TARGETS_DN	GREENBAUM_E2A_TARGETS_DN		15	0.24125896	0.5607844	0.9350649	1	1	8499	tags=100%, list=76%, signal=414%
SETLUR_PROSTATE_CANCER_TMPRSS2_ERG_FUSION_DN	SETLUR_PROSTATE_CANCER_TMPRSS2_ERG_FUSION_DN		15	0.22923331	0.5584219	0.9874477	1	1	1780	tags=27%, list=16%, signal=32%
BURTON_ADIPOGENESIS_2	BURTON_ADIPOGENESIS_2		57	0.19399305	0.55833626	0.97530866	1	1	1986	tags=26%, list=18%, signal=32%
LIAN_LIPA_TARGETS_6M	LIAN_LIPA_TARGETS_6M		59	0.23802738	0.5573877	0.9549356	1	1	1829	tags=29%, list=16%, signal=34%
REACTOME_HS_GAG_BIOSYNTHESIS	REACTOME_HS_GAG_BIOSYNTHESIS		19	0.21441296	0.55702394	0.97291666	1	1	2092	tags=37%, list=19%, signal=45%
BURTON_ADIPOGENESIS_7	BURTON_ADIPOGENESIS_7		39	0.2339242	0.551626	0.9587629	1	1	1618	tags=28%, list=14%, signal=33%
DELPUECH_FOXO3_TARGETS_DN	DELPUECH_FOXO3_TARGETS_DN		31	0.18243279	0.5445653	0.96162045	1	1	626	tags=10%, list=6%, signal=10%
AZARE_NEOPLASTIC_TRANSFORMATION_BY_STAT3_DN	AZARE_NEOPLASTIC_TRANSFORMATION_BY_STAT3_DN		70	0.2012056	0.5442854	0.9876289	1	1	1094	tags=19%, list=10%, signal=20%
OSADA_ASCL1_TARGETS_DN	OSADA_ASCL1_TARGETS_DN		15	0.25454563	0.5422741	0.96850395	1	1	1347	tags=33%, list=12%, signal=38%
KAMIKUBO_MYELOID_CEBPA_NETWORK	KAMIKUBO_MYELOID_CEBPA_NETWORK		25	0.23037943	0.5404785	0.95652175	1	1	2469	tags=36%, list=22%, signal=46%
REACTOME_INTEGRIN_ALPHAIIB_BETA3_SIGNALING	REACTOME_INTEGRIN_ALPHAIIB_BETA3_SIGNALING		21	0.19943431	0.539497	0.97894734	1	1	2440	tags=38%, list=22%, signal=49%
BIOCARTA_NKCELLS_PATHWAY	BIOCARTA_NKCELLS_PATHWAY		15	0.23486911	0.5376135	0.9710145	1	1	1724	tags=33%, list=15%, signal=39%
BASAKI_YBX1_TARGETS_UP	BASAKI_YBX1_TARGETS_UP		164	0.15293232	0.53637564	0.95619047	1	1	1938	tags=19%, list=17%, signal=23%
DORN_ADENOVIRUS_INFECTION_48HR_DN	DORN_ADENOVIRUS_INFECTION_48HR_DN		29	0.17918947	0.5359037	0.97352344	1	1	518	tags=7%, list=5%, signal=7%
CHIANG_LIVER_CANCER_SUBCLASS_PROLIFERATION_UP	CHIANG_LIVER_CANCER_SUBCLASS_PROLIFERATION_UP		99	0.17507099	0.53486496	0.97330594	1	1	2306	tags=24%, list=21%, signal=30%
RADMACHER_AML_PROGNOSIS	RADMACHER_AML_PROGNOSIS		52	0.17562217	0.53117496	0.9979253	1	1	2112	tags=29%, list=19%, signal=35%
AMIT_SERUM_RESPONSE_240_MCF10A	AMIT_SERUM_RESPONSE_240_MCF10A		42	0.18849057	0.5306834	0.991684	1	1	908	tags=14%, list=8%, signal=15%
MARKEY_RB1_ACUTE_LOF_UP	MARKEY_RB1_ACUTE_LOF_UP		164	0.19255742	0.5251105	0.9676113	1	1	1245	tags=17%, list=11%, signal=19%
CROONQUIST_NRAS_SIGNALING_UP	CROONQUIST_NRAS_SIGNALING_UP		25	0.2399671	0.52354664	0.96311474	1	1	1043	tags=16%, list=9%, signal=18%
PATTERSON_DOCETAXEL_RESISTANCE	PATTERSON_DOCETAXEL_RESISTANCE		18	0.18496531	0.51122797	0.98991936	1	1	2168	tags=28%, list=19%, signal=34%
NGUYEN_NOTCH1_TARGETS_DN	NGUYEN_NOTCH1_TARGETS_DN		64	0.14629093	0.5104214	1	1	1	1904	tags=20%, list=17%, signal=24%
RIZ_ERYTHROID_DIFFERENTIATION_APOBEC2	RIZ_ERYTHROID_DIFFERENTIATION_APOBEC2		18	0.21251003	0.5091069	0.9889868	1	1	1216	tags=22%, list=11%, signal=25%
GAVIN_FOXP3_TARGETS_CLUSTER_P6	GAVIN_FOXP3_TARGETS_CLUSTER_P6		57	0.18138456	0.50793105	0.98185486	1	1	2656	tags=35%, list=24%, signal=46%
WU_HBX_TARGETS_1_DN	WU_HBX_TARGETS_1_DN		15	0.17603664	0.5072469	0.9818182	1	1	2127	tags=27%, list=19%, signal=33%
WIELAND_UP_BY_HBV_INFECTION	WIELAND_UP_BY_HBV_INFECTION		67	0.19945484	0.50429225	0.9576613	1	1	2181	tags=27%, list=19%, signal=33%
ODONNELL_TFRC_TARGETS_DN	ODONNELL_TFRC_TARGETS_DN		64	0.17963308	0.5036238	0.9650924	1	1	2238	tags=33%, list=20%, signal=41%
DAVICIONI_RHABDOMYOSARCOMA_PAX_FOXO1_FUSION_UP	DAVICIONI_RHABDOMYOSARCOMA_PAX_FOXO1_FUSION_UP		34	0.17982998	0.50304395	0.99785405	1	1	1193	tags=18%, list=11%, signal=20%
APPEL_IMATINIB_RESPONSE	APPEL_IMATINIB_RESPONSE		23	0.19194627	0.50205237	0.9796334	1	1	9052	tags=100%, list=81%, signal=521%
REACTOME_PI3K_AKT_ACTIVATION	REACTOME_PI3K_AKT_ACTIVATION		16	0.16805016	0.497029	0.9858871	1	1	989	tags=13%, list=9%, signal=14%
SCHMIDT_POR_TARGETS_IN_LIMB_BUD_UP	SCHMIDT_POR_TARGETS_IN_LIMB_BUD_UP		18	0.20422354	0.49507147	0.9745763	1	1	2447	tags=33%, list=22%, signal=43%
GRAHAM_CML_DIVIDING_VS_NORMAL_QUIESCENT_UP	GRAHAM_CML_DIVIDING_VS_NORMAL_QUIESCENT_UP		122	0.1595495	0.48686412	0.9878788	1	1	1784	tags=20%, list=16%, signal=23%
KORKOLA_CORRELATED_WITH_POU5F1	KORKOLA_CORRELATED_WITH_POU5F1		16	0.1865102	0.48418605	0.99590164	1	1	2811	tags=44%, list=25%, signal=58%
CAFFAREL_RESPONSE_TO_THC_DN	CAFFAREL_RESPONSE_TO_THC_DN		18	0.17146693	0.4828574	0.96747965	1	1	9280	tags=100%, list=83%, signal=583%
REACTOME_SEMA4D_INDUCED_CELL_MIGRATION_AND_GROWTH_CONE_COLLAPSE	REACTOME_SEMA4D_INDUCED_CELL_MIGRATION_AND_GROWTH_CONE_COLLAPSE		16	0.1758182	0.480188	0.97308487	1	1	9231	tags=100%, list=82%, signal=568%
REACTOME_SEMA4D_IN_SEMAPHORIN_SIGNALING	REACTOME_SEMA4D_IN_SEMAPHORIN_SIGNALING		19	0.17586547	0.47858697	0.99382716	1	1	9231	tags=100%, list=82%, signal=568%
MCCLUNG_CREB1_TARGETS_UP	MCCLUNG_CREB1_TARGETS_UP		74	0.14982039	0.47750562	1	1	1	1256	tags=15%, list=11%, signal=17%
JIANG_TIP30_TARGETS_DN	JIANG_TIP30_TARGETS_DN		19	0.1540699	0.47315055	0.9959267	1	1	2159	tags=32%, list=19%, signal=39%
SESTO_RESPONSE_TO_UV_C2	SESTO_RESPONSE_TO_UV_C2		32	0.14562061	0.47276804	0.9943289	1	1	9571	tags=100%, list=85%, signal=686%
NEMETH_INFLAMMATORY_RESPONSE_LPS_UP	NEMETH_INFLAMMATORY_RESPONSE_LPS_UP		64	0.15967591	0.4630736	0.9874477	1	1	1104	tags=14%, list=10%, signal=16%
KENNY_CTNNB1_TARGETS_UP	KENNY_CTNNB1_TARGETS_UP		31	0.15829653	0.4615918	0.997955	1	1	1325	tags=16%, list=12%, signal=18%
AMUNDSON_GAMMA_RADIATION_RESPONSE	AMUNDSON_GAMMA_RADIATION_RESPONSE		29	0.20415622	0.4611428	0.9390963	1	1	3010	tags=45%, list=27%, signal=61%
KEGG_PRIMARY_IMMUNODEFICIENCY	KEGG_PRIMARY_IMMUNODEFICIENCY		25	0.1857408	0.45771712	0.9939394	1	1	1827	tags=28%, list=16%, signal=33%
WHITFIELD_CELL_CYCLE_G2_M	WHITFIELD_CELL_CYCLE_G2_M		126	0.12516657	0.45386738	0.9958678	1	1	1784	tags=18%, list=16%, signal=21%
PID_NETRIN_PATHWAY	PID_NETRIN_PATHWAY		20	0.16201465	0.45209083	0.9921875	1	1	9386	tags=100%, list=84%, signal=617%
MULLIGAN_NTF3_SIGNALING_VIA_INSR_AND_IGF1R_UP	MULLIGAN_NTF3_SIGNALING_VIA_INSR_AND_IGF1R_UP		16	0.16830622	0.4484524	0.9921722	1	1	9315	tags=100%, list=83%, signal=594%
ABE_VEGFA_TARGETS_2HR	ABE_VEGFA_TARGETS_2HR		21	0.158003	0.4383623	0.9979839	1	1	9431	tags=100%, list=84%, signal=633%
LIAN_LIPA_TARGETS_3M	LIAN_LIPA_TARGETS_3M		48	0.19058451	0.4321541	0.997807	1	1	1691	tags=25%, list=15%, signal=29%
PID_ALPHASYNUCLEIN_PATHWAY	PID_ALPHASYNUCLEIN_PATHWAY		25	0.13739459	0.4020914	1	1	1	94	tags=4%, list=1%, signal=4%
AIYAR_COBRA1_TARGETS_DN	AIYAR_COBRA1_TARGETS_DN		15	0.14109369	0.39150158	0.9980159	1	1	7650	tags=93%, list=68%, signal=294%
ONO_FOXP3_TARGETS_UP	ONO_FOXP3_TARGETS_UP		20	0.163164	0.38914353	1	1	1	2535	tags=40%, list=23%, signal=52%
REACTOME_CHOLESTEROL_BIOSYNTHESIS	REACTOME_CHOLESTEROL_BIOSYNTHESIS		17	0.15812533	0.38026246	0.9980159	1	1	9429	tags=100%, list=84%, signal=632%
REACTOME_DOWNSTREAM_TCR_SIGNALING	REACTOME_DOWNSTREAM_TCR_SIGNALING		19	0.1431231	0.37531784	0.99793386	1	1	2727	tags=37%, list=24%, signal=49%
ROSS_AML_WITH_CBFB_MYH11_FUSION	ROSS_AML_WITH_CBFB_MYH11_FUSION		35	0.1490047	0.3742357	1	1	1	2153	tags=29%, list=19%, signal=35%
TANG_SENESCENCE_TP53_TARGETS_DN	TANG_SENESCENCE_TP53_TARGETS_DN		39	0.14810729	0.35698473	0.99604744	1	1	2656	tags=38%, list=24%, signal=50%
FRASOR_RESPONSE_TO_SERM_OR_FULVESTRANT_DN	FRASOR_RESPONSE_TO_SERM_OR_FULVESTRANT_DN		40	0.12195397	0.3195832	0.9979839	0.9996652	1	3021	tags=38%, list=27%, signal=51%
