# Supplementary material for: A genomic analysis of mouse models of breast cancer reveals molecular features of mouse models and relationships to human breast cancer
Source: Breast Cancer Res. 2014 Jun 5;16(3):R59. doi: 10.1186/bcr3672 (PMC4078930; doi:10.1186/bcr3672)
Supplement: Additional file 11 — GSEA for mouse models compared to all other models or to mammary gland development. Listed by model. [file bcr3672-S11.zip › AdditionalFile11/ETV6_Ntrk3/Vs_other_models/C3/Downregulated_in_ETV6_Ntrk3_vs_Other_models.txt]

NAME	GS<br> follow link to MSigDB	GS DETAILS	SIZE	ES	NES	NOM p-val	FDR q-val	FWER p-val	RANK AT MAX	LEADING EDGE
ACTAYRNNNCCCR_UNKNOWN	ACTAYRNNNCCCR_UNKNOWN	Details ...	184	-0.35305807	-1.7781348	0.016393442	1	0.33	3628	tags=41%, list=32%, signal=59%
AGTTCTC,MIR-146A,MIR-146B	AGTTCTC,MIR-146A,MIR-146B	Details ...	27	-0.46864778	-1.6242595	0.0625	1	0.56	3856	tags=52%, list=34%, signal=79%
TGCGCANK_UNKNOWN	TGCGCANK_UNKNOWN	Details ...	250	-0.31423584	-1.5806898	0.017857144	1	0.64	3167	tags=32%, list=28%, signal=44%
GKCGCNNNNNNNTGAYG_UNKNOWN	GKCGCNNNNNNNTGAYG_UNKNOWN	Details ...	32	-0.4342643	-1.5737122	0.048780486	1	0.65	3399	tags=50%, list=30%, signal=72%
V$GABP_B	V$GABP_B	Details ...	114	-0.33885363	-1.5521352	0.01923077	1	0.68	3762	tags=40%, list=34%, signal=60%
GGCNKCCATNK_UNKNOWN	GGCNKCCATNK_UNKNOWN	Details ...	57	-0.4030919	-1.5471716	0	1	0.68	3851	tags=49%, list=34%, signal=74%
GATGKMRGCG_UNKNOWN	GATGKMRGCG_UNKNOWN	Details ...	31	-0.4035395	-1.5353316	0.0877193	1	0.7	2453	tags=32%, list=22%, signal=41%
ATCATGA,MIR-433	ATCATGA,MIR-433	Details ...	55	-0.3939724	-1.5351489	0	1	0.7	2342	tags=31%, list=21%, signal=39%
ATGCAGT,MIR-217	ATGCAGT,MIR-217	Details ...	51	-0.4232677	-1.4587286	0.03773585	1	0.78	1329	tags=24%, list=12%, signal=27%
V$SP1_Q6_01	V$SP1_Q6_01	Details ...	126	-0.35620004	-1.4573131	0.018518519	1	0.78	2470	tags=33%, list=22%, signal=42%
V$ELK1_02	V$ELK1_02	Details ...	113	-0.29337612	-1.4531975	0.10204082	1	0.78	5461	tags=58%, list=49%, signal=111%
V$STAT6_01	V$STAT6_01	Details ...	115	-0.39119974	-1.4484586	0	1	0.78	2763	tags=38%, list=25%, signal=50%
CCTGCTG,MIR-214	CCTGCTG,MIR-214	Details ...	117	-0.37745503	-1.4397573	0.01923077	1	0.78	3250	tags=39%, list=29%, signal=55%
RGAGGAARY_V$PU1_Q6	RGAGGAARY_V$PU1_Q6	Details ...	237	-0.3931233	-1.4353224	0.036363635	1	0.79	2800	tags=35%, list=25%, signal=45%
YRTCANNRCGC_UNKNOWN	YRTCANNRCGC_UNKNOWN	Details ...	35	-0.4004288	-1.4322293	0.06	1	0.79	2763	tags=37%, list=25%, signal=49%
AGGAGTG,MIR-483	AGGAGTG,MIR-483	Details ...	32	-0.43520373	-1.4308313	0.06	1	0.79	3821	tags=53%, list=34%, signal=80%
ATGAAGG,MIR-205	ATGAAGG,MIR-205	Details ...	75	-0.40900543	-1.4277818	0.018181818	1	0.79	2657	tags=36%, list=24%, signal=47%
GCCATNTTG_V$YY1_Q6	GCCATNTTG_V$YY1_Q6	Details ...	200	-0.30487034	-1.4266425	0.04347826	1	0.79	4841	tags=48%, list=43%, signal=82%
MGGAAGTG_V$GABP_B	MGGAAGTG_V$GABP_B	Details ...	357	-0.32458162	-1.4244208	0	1	0.79	4251	tags=43%, list=38%, signal=66%
RCGCANGCGY_V$NRF1_Q6	RCGCANGCGY_V$NRF1_Q6	Details ...	412	-0.27952343	-1.4208995	0.06666667	1	0.79	4841	tags=46%, list=43%, signal=78%
GAGCCTG,MIR-484	GAGCCTG,MIR-484	Details ...	52	-0.4286786	-1.4160297	0.019607844	1	0.79	2623	tags=33%, list=23%, signal=42%
AAGWWRNYGGC_UNKNOWN	AAGWWRNYGGC_UNKNOWN	Details ...	50	-0.35277465	-1.4121673	0.09090909	1	0.79	5398	tags=60%, list=48%, signal=115%
GTGTCAA,MIR-514	GTGTCAA,MIR-514	Details ...	28	-0.43118393	-1.4064068	0.05882353	1	0.79	2202	tags=36%, list=20%, signal=44%
ACAWNRNSRCGG_UNKNOWN	ACAWNRNSRCGG_UNKNOWN	Details ...	41	-0.3712266	-1.4060398	0.115384616	1	0.79	4405	tags=49%, list=39%, signal=80%
V$EGR3_01	V$EGR3_01	Details ...	34	-0.43099397	-1.4060014	0.10714286	1	0.79	2523	tags=38%, list=23%, signal=49%
TGCTGCT,MIR-15A,MIR-16,MIR-15B,MIR-195,MIR-424,MIR-497	TGCTGCT,MIR-15A,MIR-16,MIR-15B,MIR-195,MIR-424,MIR-497	Details ...	295	-0.33350587	-1.4004467	0	1	0.79	2958	tags=32%, list=26%, signal=43%
TGCAAAC,MIR-452	TGCAAAC,MIR-452	Details ...	55	-0.3924811	-1.3930477	0.13461539	1	0.81	1643	tags=22%, list=15%, signal=25%
V$ETS2_B	V$ETS2_B	Details ...	144	-0.4014027	-1.3922253	0.022222223	1	0.81	3826	tags=43%, list=34%, signal=65%
AGTCTTA,MIR-499	AGTCTTA,MIR-499	Details ...	34	-0.45099518	-1.3875608	0.07692308	1	0.81	1510	tags=29%, list=13%, signal=34%
V$NFY_Q6	V$NFY_Q6	Details ...	119	-0.3857324	-1.383893	0.018518519	1	0.81	2923	tags=39%, list=26%, signal=53%
TTGCWCAAY_V$CEBPB_02	TTGCWCAAY_V$CEBPB_02	Details ...	36	-0.47042254	-1.3809755	0.125	1	0.81	1653	tags=31%, list=15%, signal=36%
V$CEBPGAMMA_Q6	V$CEBPGAMMA_Q6	Details ...	119	-0.38401437	-1.3731802	0.0754717	1	0.82	3025	tags=39%, list=27%, signal=52%
ATATGCA,MIR-448	ATATGCA,MIR-448	Details ...	105	-0.37257203	-1.3643591	0.094339624	1	0.83	3075	tags=37%, list=27%, signal=51%
CCAWYNNGAAR_UNKNOWN	CCAWYNNGAAR_UNKNOWN	Details ...	61	-0.39545903	-1.361887	0.08	1	0.83	2576	tags=34%, list=23%, signal=44%
TMTCGCGANR_UNKNOWN	TMTCGCGANR_UNKNOWN	Details ...	72	-0.3240812	-1.3613818	0.13461539	1	0.84	3993	tags=47%, list=36%, signal=73%
TCTATGA,MIR-376A,MIR-376B	TCTATGA,MIR-376A,MIR-376B	Details ...	50	-0.39726266	-1.360254	0.0625	1	0.84	2159	tags=34%, list=19%, signal=42%
V$STAT5A_02	V$STAT5A_02	Details ...	66	-0.3982382	-1.3596389	0.05357143	1	0.85	1982	tags=27%, list=18%, signal=33%
V$ELF1_Q6	V$ELF1_Q6	Details ...	110	-0.40457895	-1.3594462	0.104166664	1	0.85	2693	tags=37%, list=24%, signal=49%
TTGCCAA,MIR-182	TTGCCAA,MIR-182	Details ...	160	-0.34426734	-1.3565186	0.05263158	1	0.85	3320	tags=41%, list=30%, signal=58%
GTGCCAA,MIR-96	GTGCCAA,MIR-96	Details ...	160	-0.3623269	-1.3562256	0	1	0.85	2453	tags=31%, list=22%, signal=39%
V$MEIS1_01	V$MEIS1_01	Details ...	117	-0.38253477	-1.3522607	0.07692308	1	0.85	2551	tags=32%, list=23%, signal=42%
CCAATNNSNNNGCG_UNKNOWN	CCAATNNSNNNGCG_UNKNOWN	Details ...	28	-0.4130169	-1.3432753	0.10714286	1	0.85	3091	tags=43%, list=28%, signal=59%
ATGCTGG,MIR-338	ATGCTGG,MIR-338	Details ...	47	-0.3861739	-1.343236	0.094339624	1	0.85	1300	tags=19%, list=12%, signal=22%
V$AR_01	V$AR_01	Details ...	72	-0.3710654	-1.3408384	0.118644066	1	0.85	1849	tags=26%, list=17%, signal=31%
GTTTGTT,MIR-495	GTTTGTT,MIR-495	Details ...	116	-0.37211823	-1.3331153	0.11320755	1	0.85	2202	tags=30%, list=20%, signal=37%
V$STAT1_02	V$STAT1_02	Details ...	117	-0.30913797	-1.3303446	0.14035088	1	0.85	3525	tags=38%, list=31%, signal=54%
GTACTGT,MIR-101	GTACTGT,MIR-101	Details ...	130	-0.35476008	-1.3290594	0.11290322	1	0.85	2892	tags=32%, list=26%, signal=42%
GCTNWTTGK_UNKNOWN	GCTNWTTGK_UNKNOWN	Details ...	135	-0.37235987	-1.325117	0.084745765	1	0.86	2470	tags=30%, list=22%, signal=38%
CAGCAGG,MIR-370	CAGCAGG,MIR-370	Details ...	74	-0.37079898	-1.3237555	0.083333336	1	0.86	3771	tags=47%, list=34%, signal=71%
KCCGNSWTTT_UNKNOWN	KCCGNSWTTT_UNKNOWN	Details ...	48	-0.3710504	-1.3215119	0.16	1	0.86	4104	tags=50%, list=37%, signal=79%
V$SP1_Q4_01	V$SP1_Q4_01	Details ...	131	-0.3307141	-1.3202903	0.1	0.996555	0.86	2032	tags=26%, list=18%, signal=31%
V$NRF2_01	V$NRF2_01	Details ...	121	-0.28690296	-1.31928	0.18867925	0.9846729	0.87	5472	tags=55%, list=49%, signal=106%
V$NFAT_Q6	V$NFAT_Q6	Details ...	125	-0.35949984	-1.3147823	0.09677419	0.9913574	0.87	3025	tags=37%, list=27%, signal=50%
TCATCTC,MIR-143	TCATCTC,MIR-143	Details ...	70	-0.36039254	-1.311235	0.055555556	0.9925689	0.88	3702	tags=47%, list=33%, signal=70%
CTCAGGG,MIR-125B,MIR-125A	CTCAGGG,MIR-125B,MIR-125A	Details ...	177	-0.3227606	-1.3106006	0.08	0.97687805	0.88	2976	tags=33%, list=27%, signal=45%
CATGTAA,MIR-496	CATGTAA,MIR-496	Details ...	92	-0.38111112	-1.3105143	0.10526316	0.96057767	0.88	3795	tags=38%, list=34%, signal=57%
V$NFY_C	V$NFY_C	Details ...	112	-0.33014527	-1.3079191	0.06557377	0.95647997	0.88	3124	tags=35%, list=28%, signal=48%
V$E2F_01	V$E2F_01	Details ...	36	-0.34973794	-1.3075974	0.17307693	0.9410903	0.88	3255	tags=33%, list=29%, signal=47%
TGGTGCT,MIR-29A,MIR-29B,MIR-29C	TGGTGCT,MIR-29A,MIR-29B,MIR-29C	Details ...	251	-0.3314585	-1.3036286	0.12903225	0.950063	0.88	2505	tags=31%, list=22%, signal=39%
V$CREB_Q3	V$CREB_Q3	Details ...	115	-0.310585	-1.3001646	0.10909091	0.9548361	0.88	3025	tags=31%, list=27%, signal=42%
ATACTGT,MIR-144	ATACTGT,MIR-144		107	-0.36674392	-1.2988673	0.12727273	0.9462614	0.88	1800	tags=30%, list=16%, signal=35%
ACTACCT,MIR-196A,MIR-196B	ACTACCT,MIR-196A,MIR-196B		60	-0.3830468	-1.297704	0.14	0.93715274	0.88	2506	tags=37%, list=22%, signal=47%
V$STAT6_02	V$STAT6_02		126	-0.36037847	-1.2961055	0.055555556	0.93169284	0.88	1921	tags=27%, list=17%, signal=32%
CCGNMNNTNACG_UNKNOWN	CCGNMNNTNACG_UNKNOWN		38	-0.3192479	-1.295198	0.19565217	0.9216465	0.88	4987	tags=53%, list=45%, signal=95%
GCTCTTG,MIR-335	GCTCTTG,MIR-335		45	-0.35872254	-1.2850507	0.21428572	0.964565	0.88	3778	tags=49%, list=34%, signal=73%
V$FOXM1_01	V$FOXM1_01		120	-0.36197728	-1.2844695	0.08928572	0.95244396	0.88	2031	tags=27%, list=18%, signal=32%
GGCAGTG,MIR-324-3P	GGCAGTG,MIR-324-3P		48	-0.40601513	-1.2842392	0.15384616	0.9398155	0.88	1779	tags=29%, list=16%, signal=35%
GGAANCGGAANY_UNKNOWN	GGAANCGGAANY_UNKNOWN		52	-0.28435722	-1.2824271	0.19607843	0.93347824	0.88	5669	tags=63%, list=51%, signal=128%
CTCTATG,MIR-368	CTCTATG,MIR-368		24	-0.44205502	-1.2809461	0.17857143	0.9321171	0.89	2534	tags=38%, list=23%, signal=48%
V$LBP1_Q6	V$LBP1_Q6		103	-0.38806763	-1.2781719	0.14814815	0.9347026	0.89	1902	tags=26%, list=17%, signal=31%
V$MYOGNF1_01	V$MYOGNF1_01		20	-0.44380653	-1.2781212	0.16129032	0.9216826	0.89	847	tags=20%, list=8%, signal=22%
V$GATA2_01	V$GATA2_01		59	-0.37324762	-1.2743137	0.17307693	0.92854565	0.89	2915	tags=32%, list=26%, signal=43%
TAAWWATAG_V$RSRFC4_Q2	TAAWWATAG_V$RSRFC4_Q2		77	-0.4121163	-1.2669545	0.14545454	0.9566337	0.89	2634	tags=35%, list=24%, signal=46%
GGARNTKYCCA_UNKNOWN	GGARNTKYCCA_UNKNOWN		36	-0.39512688	-1.265848	0.12727273	0.94866794	0.89	2433	tags=33%, list=22%, signal=42%
V$EGR2_01	V$EGR2_01		85	-0.34742346	-1.2657397	0.2037037	0.9365332	0.89	2523	tags=29%, list=23%, signal=38%
TCCCRNNRTGC_UNKNOWN	TCCCRNNRTGC_UNKNOWN		80	-0.30174315	-1.2629068	0.20930232	0.9422027	0.9	5303	tags=59%, list=47%, signal=111%
V$ELK1_01	V$ELK1_01		124	-0.28957346	-1.2626693	0.12727273	0.9311631	0.9	4238	tags=43%, list=38%, signal=68%
V$NERF_Q2	V$NERF_Q2		125	-0.34608904	-1.2600183	0.1521739	0.9329026	0.9	2772	tags=31%, list=25%, signal=41%
GTGCCTT,MIR-506	GTGCCTT,MIR-506		359	-0.29095405	-1.2579147	0.14285715	0.9308964	0.9	3539	tags=34%, list=32%, signal=48%
TCCAGAT,MIR-516-5P	TCCAGAT,MIR-516-5P		50	-0.36922374	-1.256526	0.15384616	0.9258837	0.9	4646	tags=58%, list=41%, signal=99%
CAAGGAT,MIR-362	CAAGGAT,MIR-362		33	-0.40128592	-1.2550952	0.1521739	0.9230638	0.9	4430	tags=52%, list=40%, signal=85%
CTATGCA,MIR-153	CTATGCA,MIR-153		107	-0.35039532	-1.2547393	0.12727273	0.91414195	0.9	3007	tags=32%, list=27%, signal=43%
RNTCANNRNNYNATTW_UNKNOWN	RNTCANNRNNYNATTW_UNKNOWN		27	-0.4963351	-1.2524005	0.12280702	0.9143814	0.9	3737	tags=56%, list=33%, signal=83%
V$NFMUE1_Q6	V$NFMUE1_Q6		118	-0.27075198	-1.2495786	0.1521739	0.91889244	0.92	3901	tags=37%, list=35%, signal=57%
CCCNNNNNNAAGWT_UNKNOWN	CCCNNNNNNAAGWT_UNKNOWN		53	-0.35493204	-1.2464309	0.1875	0.9242963	0.93	2720	tags=30%, list=24%, signal=40%
V$CETS1P54_01	V$CETS1P54_01		128	-0.2808096	-1.2454457	0.25	0.9172174	0.93	4689	tags=44%, list=42%, signal=74%
V$CMYB_01	V$CMYB_01		119	-0.30887753	-1.2434418	0.18867925	0.9138343	0.93	2085	tags=24%, list=19%, signal=29%
TGASTMAGC_V$NFE2_01	TGASTMAGC_V$NFE2_01		106	-0.34463394	-1.2413545	0.1509434	0.91373754	0.93	2796	tags=31%, list=25%, signal=41%
V$ALPHACP1_01	V$ALPHACP1_01		127	-0.33791366	-1.2412773	0.14814815	0.90391016	0.93	4307	tags=51%, list=38%, signal=82%
V$STAT5A_03	V$STAT5A_03		122	-0.3521534	-1.2392628	0.16666667	0.9031908	0.93	2763	tags=34%, list=25%, signal=45%
ACTGCAG,MIR-17-3P	ACTGCAG,MIR-17-3P		51	-0.36268985	-1.2374158	0.20408164	0.9038588	0.95	3091	tags=33%, list=28%, signal=46%
ATCMNTCCGY_UNKNOWN	ATCMNTCCGY_UNKNOWN		23	-0.3853218	-1.237049	0.22033899	0.89877534	0.95	3648	tags=39%, list=33%, signal=58%
V$ERR1_Q2	V$ERR1_Q2		124	-0.31961894	-1.2261994	0.16363636	0.94752157	0.95	1854	tags=21%, list=17%, signal=25%
GACTGTT,MIR-212,MIR-132	GACTGTT,MIR-212,MIR-132		78	-0.31801173	-1.2198356	0.16071428	0.96820056	0.95	2616	tags=29%, list=23%, signal=38%
GCGNNANTTCC_UNKNOWN	GCGNNANTTCC_UNKNOWN		63	-0.29030472	-1.2196395	0.22222222	0.9585115	0.95	4624	tags=48%, list=41%, signal=81%
V$E2A_Q2	V$E2A_Q2		107	-0.39680135	-1.2161847	0.1754386	0.966647	0.95	2433	tags=33%, list=22%, signal=41%
V$AML1_01	V$AML1_01		129	-0.34595475	-1.2156495	0.13461539	0.9597515	0.95	3026	tags=38%, list=27%, signal=51%
V$AML1_Q6	V$AML1_Q6		129	-0.34595475	-1.2156495	0.13461539	0.9499581	0.95	3026	tags=38%, list=27%, signal=51%
ACTGAAA,MIR-30A-3P,MIR-30E-3P	ACTGAAA,MIR-30A-3P,MIR-30E-3P		94	-0.3377861	-1.2116593	0.25	0.95650953	0.95	3739	tags=37%, list=33%, signal=55%
V$PXR_Q2	V$PXR_Q2		122	-0.3243246	-1.2108121	0.14814815	0.951722	0.95	2539	tags=30%, list=23%, signal=39%
CCCACAT,MIR-299-3P	CCCACAT,MIR-299-3P		25	-0.40179685	-1.2097638	0.24528302	0.94701004	0.95	2391	tags=28%, list=21%, signal=36%
ACCATTT,MIR-522	ACCATTT,MIR-522		78	-0.31801715	-1.2082386	0.18965517	0.9447987	0.95	2536	tags=29%, list=23%, signal=38%
CAGCTTT,MIR-320	CAGCTTT,MIR-320		121	-0.31988338	-1.2056767	0.23529412	0.9481984	0.95	3075	tags=36%, list=27%, signal=50%
TGCACTT,MIR-519C,MIR-519B,MIR-519A	TGCACTT,MIR-519C,MIR-519B,MIR-519A		209	-0.30898687	-1.2055124	0.16363636	0.94015604	0.95	2525	tags=27%, list=23%, signal=34%
GGTGTGT,MIR-329	GGTGTGT,MIR-329		44	-0.34938276	-1.2043798	0.17307693	0.93863493	0.96	3714	tags=43%, list=33%, signal=64%
TCCATTKW_UNKNOWN	TCCATTKW_UNKNOWN		114	-0.32843742	-1.204177	0.18333334	0.9311659	0.96	1932	tags=21%, list=17%, signal=25%
V$NRF1_Q6	V$NRF1_Q6		117	-0.27117753	-1.2041268	0.1923077	0.9225503	0.96	4116	tags=38%, list=37%, signal=60%
KMCATNNWGGA_UNKNOWN	KMCATNNWGGA_UNKNOWN		35	-0.38086304	-1.2037333	0.18867925	0.9153228	0.96	2598	tags=34%, list=23%, signal=45%
V$COUP_01	V$COUP_01		135	-0.35135818	-1.2004645	0.1923077	0.92076236	0.96	2621	tags=31%, list=23%, signal=40%
CAGCCTC,MIR-485-5P	CAGCCTC,MIR-485-5P		73	-0.32719162	-1.1993314	0.21052632	0.91767454	0.96	2139	tags=25%, list=19%, signal=30%
GAANYNYGACNY_UNKNOWN	GAANYNYGACNY_UNKNOWN		33	-0.4047909	-1.1986823	0.25	0.91287583	0.96	2603	tags=33%, list=23%, signal=43%
CAGGTCC,MIR-492	CAGGTCC,MIR-492		28	-0.37998065	-1.1952919	0.17307693	0.92111343	0.96	1968	tags=29%, list=18%, signal=35%
YGTCCTTGR_UNKNOWN	YGTCCTTGR_UNKNOWN		43	-0.38337812	-1.1946528	0.1754386	0.915016	0.96	2029	tags=33%, list=18%, signal=40%
V$AP2ALPHA_01	V$AP2ALPHA_01		113	-0.3222705	-1.1946205	0.28333333	0.9071865	0.96	3393	tags=38%, list=30%, signal=54%
V$RSRFC4_01	V$RSRFC4_01		121	-0.38616943	-1.1943504	0.27868852	0.900112	0.96	2583	tags=36%, list=23%, signal=46%
RTTTNNNYTGGM_UNKNOWN	RTTTNNNYTGGM_UNKNOWN		84	-0.35429174	-1.1940203	0.20833333	0.8939268	0.96	2396	tags=35%, list=21%, signal=44%
V$E2F1_Q3_01	V$E2F1_Q3_01		123	-0.29272	-1.1938292	0.21666667	0.8873737	0.96	2763	tags=28%, list=25%, signal=37%
YTATTTTNR_V$MEF2_02	YTATTTTNR_V$MEF2_02		334	-0.35596144	-1.1921576	0.19642857	0.8863885	0.96	3093	tags=38%, list=28%, signal=51%
V$TITF1_Q3	V$TITF1_Q3		118	-0.34795046	-1.1911615	0.24528302	0.88245624	0.96	2544	tags=32%, list=23%, signal=41%
V$STAT_01	V$STAT_01		133	-0.30549493	-1.1907794	0.125	0.87651265	0.96	2206	tags=26%, list=20%, signal=32%
V$TGIF_01	V$TGIF_01		107	-0.36497295	-1.1875021	0.25	0.88205	0.96	2433	tags=32%, list=22%, signal=40%
V$YY1_02	V$YY1_02		113	-0.2608252	-1.1871223	0.2173913	0.8766267	0.96	3341	tags=31%, list=30%, signal=44%
V$NFE2_01	V$NFE2_01		138	-0.31060243	-1.1868647	0.13793103	0.8704213	0.96	3222	tags=33%, list=29%, signal=45%
YNTTTNNNANGCARM_UNKNOWN	YNTTTNNNANGCARM_UNKNOWN		37	-0.4485749	-1.1859257	0.28070176	0.8684419	0.96	2582	tags=41%, list=23%, signal=53%
V$SP3_Q3	V$SP3_Q3		110	-0.29809338	-1.1836905	0.22222222	0.8702974	0.96	2179	tags=23%, list=19%, signal=28%
CACTTTG,MIR-520G,MIR-520H	CACTTTG,MIR-520G,MIR-520H		118	-0.31525633	-1.1833891	0.25	0.8648356	0.96	2726	tags=31%, list=24%, signal=41%
TTCYRGAA_UNKNOWN	TTCYRGAA_UNKNOWN		144	-0.30755544	-1.1829154	0.19672132	0.8605531	0.96	3014	tags=32%, list=27%, signal=43%
GACAATC,MIR-219	GACAATC,MIR-219		74	-0.32843655	-1.1828746	0.27272728	0.8539387	0.96	2532	tags=30%, list=23%, signal=38%
ACATTCC,MIR-1,MIR-206	ACATTCC,MIR-1,MIR-206		140	-0.29734132	-1.1827595	0.15686275	0.8476266	0.96	4206	tags=44%, list=38%, signal=70%
V$CEBP_C	V$CEBP_C		93	-0.34530523	-1.1824505	0.22413793	0.8423828	0.96	2059	tags=23%, list=18%, signal=27%
ACTTTAT,MIR-142-5P	ACTTTAT,MIR-142-5P		150	-0.29111254	-1.1822803	0.19642857	0.8364671	0.96	3438	tags=37%, list=31%, signal=53%
AGTCAGC,MIR-345	AGTCAGC,MIR-345		27	-0.36947644	-1.1793574	0.3125	0.840459	0.96	2779	tags=33%, list=25%, signal=44%
ATCTTGC,MIR-31	ATCTTGC,MIR-31		33	-0.38722533	-1.1791362	0.26785713	0.83518255	0.96	3727	tags=45%, list=33%, signal=68%
V$FAC1_01	V$FAC1_01		106	-0.3381385	-1.1789421	0.2413793	0.82952565	0.96	1566	tags=24%, list=14%, signal=27%
V$AREB6_01	V$AREB6_01		127	-0.33082196	-1.1775724	0.20634921	0.8286332	0.96	1289	tags=18%, list=12%, signal=20%
GAGACTG,MIR-452	GAGACTG,MIR-452		44	-0.34501857	-1.1749291	0.25490198	0.8330741	0.96	4863	tags=55%, list=43%, signal=96%
V$HSF_Q6	V$HSF_Q6		96	-0.34946635	-1.174105	0.22222222	0.8302492	0.96	2876	tags=33%, list=26%, signal=44%
CTCNANGTGNY_UNKNOWN	CTCNANGTGNY_UNKNOWN		40	-0.3785133	-1.1736512	0.28	0.8261115	0.96	2139	tags=30%, list=19%, signal=37%
TTCCGTT,MIR-191	TTCCGTT,MIR-191		18	-0.44411457	-1.1735747	0.2962963	0.82036805	0.96	563	tags=11%, list=5%, signal=12%
V$CEBPB_02	V$CEBPB_02		137	-0.32637843	-1.1732005	0.20967741	0.81569695	0.96	2523	tags=27%, list=23%, signal=34%
TTGCACT,MIR-130A,MIR-301,MIR-130B	TTGCACT,MIR-130A,MIR-301,MIR-130B		179	-0.2834374	-1.1710593	0.21818182	0.8210429	0.97	2221	tags=23%, list=20%, signal=29%
V$SP1_Q6	V$SP1_Q6		128	-0.281837	-1.169124	0.21052632	0.8219887	0.97	2202	tags=23%, list=20%, signal=29%
TNCATNTCCYR_UNKNOWN	TNCATNTCCYR_UNKNOWN		53	-0.3081735	-1.1678882	0.2857143	0.8215858	0.97	3287	tags=34%, list=29%, signal=48%
TTTGTAG,MIR-520D	TTTGTAG,MIR-520D		174	-0.29485497	-1.1670985	0.21052632	0.81855166	0.97	2914	tags=32%, list=26%, signal=43%
CTGTTAC,MIR-194	CTGTTAC,MIR-194		48	-0.332194	-1.1668484	0.23913044	0.8143993	0.97	3801	tags=44%, list=34%, signal=66%
ACACTCC,MIR-122A	ACACTCC,MIR-122A		43	-0.32768	-1.1651652	0.21818182	0.8150689	0.97	903	tags=14%, list=8%, signal=15%
V$FREAC2_01	V$FREAC2_01		126	-0.3252319	-1.1641595	0.2	0.8141986	0.97	2424	tags=29%, list=22%, signal=37%
CTCTGGA,MIR-520A,MIR-525	CTCTGGA,MIR-520A,MIR-525		80	-0.29186118	-1.1600195	0.21052632	0.8269462	0.97	2544	tags=25%, list=23%, signal=32%
TCTGATA,MIR-361	TCTGATA,MIR-361		47	-0.35559395	-1.1590408	0.24074075	0.8243689	0.97	3739	tags=47%, list=33%, signal=70%
V$OCT1_Q6	V$OCT1_Q6		124	-0.3423393	-1.1570128	0.19298245	0.8278681	0.97	2582	tags=30%, list=23%, signal=38%
TAANNYSGCG_UNKNOWN	TAANNYSGCG_UNKNOWN		40	-0.2936653	-1.155454	0.23529412	0.8270697	0.97	3286	tags=33%, list=29%, signal=46%
ACTGTAG,MIR-139	ACTGTAG,MIR-139		66	-0.31583676	-1.1553109	0.1754386	0.8219824	0.97	1893	tags=24%, list=17%, signal=29%
V$MEF2_02	V$MEF2_02		115	-0.4040882	-1.1545603	0.2857143	0.82076764	0.97	1960	tags=32%, list=18%, signal=39%
V$MEF2_Q6_01	V$MEF2_Q6_01		121	-0.38103986	-1.1543599	0.26415095	0.81583995	0.97	2634	tags=36%, list=24%, signal=46%
V$GATA1_01	V$GATA1_01		127	-0.32421273	-1.1535017	0.25862068	0.81492376	0.97	3826	tags=39%, list=34%, signal=59%
CGGAARNGGCNG_UNKNOWN	CGGAARNGGCNG_UNKNOWN		25	-0.35762	-1.1515659	0.29090908	0.81709015	0.97	5777	tags=64%, list=52%, signal=132%
V$GATA1_03	V$GATA1_03		120	-0.3537789	-1.1494501	0.18367347	0.8206361	0.97	2921	tags=38%, list=26%, signal=50%
RYCACNNRNNRNCAG_UNKNOWN	RYCACNNRNNRNCAG_UNKNOWN		34	-0.3601544	-1.1483597	0.2857143	0.82001305	0.97	1898	tags=26%, list=17%, signal=32%
CACGTG_V$MYC_Q2	CACGTG_V$MYC_Q2		482	-0.23885947	-1.1467876	0.21568628	0.8197563	0.97	3954	tags=36%, list=35%, signal=53%
GCACTTT,MIR-17-5P,MIR-20A,MIR-106A,MIR-106B,MIR-20B,MIR-519D	GCACTTT,MIR-17-5P,MIR-20A,MIR-106A,MIR-106B,MIR-20B,MIR-519D		272	-0.28128058	-1.145778	0.30357143	0.81855613	0.97	4305	tags=43%, list=38%, signal=69%
YGCGYRCGC_UNKNOWN	YGCGYRCGC_UNKNOWN		139	-0.2637882	-1.1457558	0.29411766	0.8135656	0.97	3084	tags=29%, list=28%, signal=39%
V$STAT1_03	V$STAT1_03		116	-0.29797667	-1.1445875	0.24561404	0.8118664	0.97	4542	tags=47%, list=41%, signal=79%
ACAGGGT,MIR-10A,MIR-10B	ACAGGGT,MIR-10A,MIR-10B		64	-0.36250243	-1.1445061	0.28301886	0.8075092	0.97	2316	tags=31%, list=21%, signal=39%
TGGNNNNNNKCCAR_UNKNOWN	TGGNNNNNNKCCAR_UNKNOWN		208	-0.3206297	-1.1431189	0.24590164	0.80724686	0.97	1995	tags=25%, list=18%, signal=30%
V$OCT1_04	V$OCT1_04		122	-0.35229188	-1.1422043	0.27450982	0.80591744	0.97	2688	tags=33%, list=24%, signal=43%
CTAWWWATA_V$RSRFC4_Q2	CTAWWWATA_V$RSRFC4_Q2		180	-0.375081	-1.1406741	0.2982456	0.806613	0.97	1383	tags=23%, list=12%, signal=26%
ACTWSNACTNY_UNKNOWN	ACTWSNACTNY_UNKNOWN		40	-0.2910711	-1.1397188	0.29166666	0.8062431	0.97	3857	tags=33%, list=34%, signal=49%
V$STAT5A_04	V$STAT5A_04		99	-0.3427933	-1.1338854	0.30508474	0.8231141	0.97	3091	tags=40%, list=28%, signal=55%
V$HMEF2_Q6	V$HMEF2_Q6		63	-0.42964533	-1.1336696	0.30612245	0.819537	0.97	2623	tags=35%, list=23%, signal=45%
CTTTGCA,MIR-527	CTTTGCA,MIR-527		129	-0.29224843	-1.131619	0.2962963	0.8230584	0.97	1871	tags=24%, list=17%, signal=29%
V$CEBP_Q2_01	V$CEBP_Q2_01		139	-0.31351972	-1.1313256	0.20967741	0.81935954	0.97	2400	tags=25%, list=21%, signal=32%
ATGCTGC,MIR-103,MIR-107	ATGCTGC,MIR-103,MIR-107		113	-0.30886537	-1.1287192	0.26415095	0.8236826	0.97	2693	tags=24%, list=24%, signal=31%
V$TEL2_Q6	V$TEL2_Q6		109	-0.26867047	-1.128446	0.31914893	0.81975424	0.97	5226	tags=49%, list=47%, signal=90%
V$PTF1BETA_Q6	V$PTF1BETA_Q6		115	-0.29399362	-1.1258268	0.2264151	0.8255296	0.97	3158	tags=31%, list=28%, signal=43%
TAATAAT,MIR-126	TAATAAT,MIR-126		103	-0.30958167	-1.1256549	0.29411766	0.8211417	0.97	3587	tags=40%, list=32%, signal=58%
AAAGGAT,MIR-501	AAAGGAT,MIR-501		72	-0.318039	-1.1239227	0.28	0.8230276	0.97	1650	tags=21%, list=15%, signal=24%
V$NFY_Q6_01	V$NFY_Q6_01		129	-0.272889	-1.121408	0.21818182	0.8291337	0.97	3095	tags=31%, list=28%, signal=42%
CTGYNNCTYTAA_UNKNOWN	CTGYNNCTYTAA_UNKNOWN		37	-0.36609408	-1.1212128	0.32142857	0.82554007	0.97	2320	tags=32%, list=21%, signal=41%
V$HEB_Q6	V$HEB_Q6		123	-0.33094928	-1.1206075	0.25862068	0.8231639	0.97	1015	tags=16%, list=9%, signal=18%
ARGGGTTAA_UNKNOWN	ARGGGTTAA_UNKNOWN		69	-0.32355165	-1.120065	0.28070176	0.8203582	0.97	3208	tags=36%, list=29%, signal=50%
V$PPAR_DR1_Q2	V$PPAR_DR1_Q2		127	-0.31204942	-1.1188612	0.2631579	0.8210791	0.97	2982	tags=35%, list=27%, signal=48%
V$OCT1_Q5_01	V$OCT1_Q5_01		122	-0.3305129	-1.1179599	0.22413793	0.82104194	0.97	2470	tags=26%, list=22%, signal=33%
V$CEBP_Q3	V$CEBP_Q3		123	-0.3111381	-1.1179154	0.28846154	0.8166386	0.97	2720	tags=27%, list=24%, signal=35%
V$HEN1_02	V$HEN1_02		86	-0.30513844	-1.1141026	0.35714287	0.8274587	0.97	2000	tags=26%, list=18%, signal=31%
V$NKX61_01	V$NKX61_01		115	-0.3557147	-1.112466	0.32692307	0.8283008	0.97	2424	tags=29%, list=22%, signal=36%
GGCNNMSMYNTTG_UNKNOWN	GGCNNMSMYNTTG_UNKNOWN		35	-0.29578415	-1.1118875	0.3653846	0.8257	0.97	3714	tags=43%, list=33%, signal=64%
TCANNTGAY_V$SREBP1_01	TCANNTGAY_V$SREBP1_01		246	-0.25880966	-1.1114728	0.27419356	0.8227207	0.97	4077	tags=36%, list=36%, signal=56%
V$AP2GAMMA_01	V$AP2GAMMA_01		119	-0.3060363	-1.1088423	0.26785713	0.8284999	0.97	3454	tags=39%, list=31%, signal=55%
GTAGGCA,MIR-189	GTAGGCA,MIR-189		17	-0.38209566	-1.1070082	0.36206895	0.83167464	0.97	2079	tags=35%, list=19%, signal=43%
V$TCF1P_Q6	V$TCF1P_Q6		112	-0.3153467	-1.1048816	0.29090908	0.8360195	0.97	2147	tags=25%, list=19%, signal=31%
V$HNF4_01_B	V$HNF4_01_B		120	-0.32434097	-1.1010842	0.33333334	0.8456852	0.97	3950	tags=44%, list=35%, signal=68%
V$CP2_01	V$CP2_01		132	-0.31837308	-1.1004077	0.3090909	0.84379816	0.97	1152	tags=19%, list=10%, signal=21%
V$RORA1_01	V$RORA1_01		136	-0.31376484	-1.0991651	0.3043478	0.84426737	0.97	2294	tags=27%, list=20%, signal=34%
V$PAX2_02	V$PAX2_02		122	-0.32318303	-1.0986652	0.3469388	0.8420049	0.97	2085	tags=29%, list=19%, signal=35%
ATACCTC,MIR-202	ATACCTC,MIR-202		88	-0.30149862	-1.0978434	0.33962265	0.8405387	0.97	1924	tags=23%, list=17%, signal=27%
TAGAACC,MIR-182	TAGAACC,MIR-182		18	-0.40480635	-1.0972261	0.29090908	0.83883095	0.97	1192	tags=22%, list=11%, signal=25%
V$LXR_DR4_Q3	V$LXR_DR4_Q3		46	-0.3585034	-1.0968217	0.39583334	0.8358632	0.97	1020	tags=17%, list=9%, signal=19%
ATGTTAA,MIR-302C	ATGTTAA,MIR-302C		126	-0.2863009	-1.0951813	0.36363637	0.83783126	0.97	3391	tags=36%, list=30%, signal=51%
V$OSF2_Q6	V$OSF2_Q6		134	-0.2986093	-1.0937616	0.31578946	0.8385206	0.97	2444	tags=30%, list=22%, signal=38%
V$TATA_C	V$TATA_C		165	-0.33293813	-1.0917584	0.27118644	0.8411889	0.97	2583	tags=32%, list=23%, signal=40%
AGGAAGC,MIR-516-3P	AGGAAGC,MIR-516-3P		51	-0.3291875	-1.0915436	0.30769232	0.83764654	0.97	2638	tags=29%, list=24%, signal=38%
V$MYOGENIN_Q6	V$MYOGENIN_Q6		112	-0.34315175	-1.0910541	0.30357143	0.8353083	0.97	1315	tags=21%, list=12%, signal=24%
AGCATTA,MIR-155	AGCATTA,MIR-155		72	-0.32201505	-1.0902331	0.3529412	0.83466756	0.97	4457	tags=50%, list=40%, signal=83%
TGCCTTA,MIR-124A	TGCCTTA,MIR-124A		285	-0.25199783	-1.0880867	0.39215687	0.83856	0.97	3204	tags=29%, list=29%, signal=39%
V$EVI1_04	V$EVI1_04		123	-0.3140617	-1.0859758	0.3773585	0.8431788	0.97	2751	tags=29%, list=25%, signal=38%
CCTGAGT,MIR-510	CCTGAGT,MIR-510		22	-0.35829666	-1.0859435	0.3148148	0.8390857	0.97	5866	tags=77%, list=52%, signal=162%
TTGGAGA,MIR-515-5P,MIR-519E	TTGGAGA,MIR-515-5P,MIR-519E		68	-0.29005983	-1.0853772	0.3148148	0.83750916	0.97	2131	tags=25%, list=19%, signal=31%
V$ETF_Q6	V$ETF_Q6		50	-0.30611783	-1.0852377	0.30769232	0.8341709	0.97	2607	tags=30%, list=23%, signal=39%
V$PAX2_01	V$PAX2_01		20	-0.37330446	-1.0841439	0.3529412	0.83378094	0.97	962	tags=20%, list=9%, signal=22%
GGCCAGT,MIR-193A,MIR-193B	GGCCAGT,MIR-193A,MIR-193B		42	-0.33515185	-1.0810711	0.3265306	0.8404626	0.97	2159	tags=26%, list=19%, signal=32%
V$HFH1_01	V$HFH1_01		124	-0.3190911	-1.0809356	0.36206895	0.83660436	0.97	2576	tags=30%, list=23%, signal=38%
V$MAF_Q6	V$MAF_Q6		144	-0.29178244	-1.0808573	0.3137255	0.83295625	0.97	2086	tags=22%, list=19%, signal=27%
V$FOXO4_01	V$FOXO4_01		108	-0.3090228	-1.0791136	0.39285713	0.83487445	0.97	2800	tags=31%, list=25%, signal=40%
V$PAX4_01	V$PAX4_01		135	-0.27545413	-1.0781846	0.36666667	0.83461714	0.97	2657	tags=28%, list=24%, signal=36%
V$MEF2_03	V$MEF2_03		117	-0.35184804	-1.0773069	0.3859649	0.832953	0.97	2166	tags=28%, list=19%, signal=35%
V$CEBPA_01	V$CEBPA_01		119	-0.32608104	-1.0772027	0.38297874	0.8296283	0.97	2857	tags=30%, list=26%, signal=40%
CAATGCA,MIR-33	CAATGCA,MIR-33		55	-0.3276695	-1.0764564	0.33333334	0.82871574	0.97	2534	tags=29%, list=23%, signal=37%
V$MYCMAX_B	V$MYCMAX_B		133	-0.2543467	-1.0763694	0.33333334	0.82519066	0.97	5165	tags=44%, list=46%, signal=81%
CRGAARNNNNCGA_UNKNOWN	CRGAARNNNNCGA_UNKNOWN		25	-0.32519037	-1.075454	0.44	0.8241363	0.97	3726	tags=40%, list=33%, signal=60%
V$OCT_Q6	V$OCT_Q6		119	-0.31651255	-1.0744244	0.33333334	0.8237957	0.97	2582	tags=27%, list=23%, signal=35%
AACTGGA,MIR-145	AACTGGA,MIR-145		117	-0.28814468	-1.0733155	0.3653846	0.8241318	0.97	4690	tags=46%, list=42%, signal=79%
V$PAX5_01	V$PAX5_01		73	-0.31641367	-1.0733085	0.39215687	0.82046556	0.97	2016	tags=23%, list=18%, signal=28%
CCTGTGA,MIR-513	CCTGTGA,MIR-513		63	-0.32415208	-1.0714402	0.3137255	0.82263017	0.97	3085	tags=37%, list=28%, signal=50%
GGGNRMNNYCAT_UNKNOWN	GGGNRMNNYCAT_UNKNOWN		47	-0.29397413	-1.069845	0.30769232	0.8240105	0.97	3848	tags=43%, list=34%, signal=65%
GGAMTNNNNNTCCY_UNKNOWN	GGAMTNNNNNTCCY_UNKNOWN		55	-0.2859929	-1.0695535	0.3508772	0.8212875	0.97	2139	tags=25%, list=19%, signal=31%
V$YY1_Q6	V$YY1_Q6		113	-0.22795537	-1.0687559	0.30612245	0.82096684	0.97	4905	tags=41%, list=44%, signal=72%
V$AMEF2_Q6	V$AMEF2_Q6		123	-0.35304746	-1.0686634	0.41509435	0.81755203	0.97	1829	tags=27%, list=16%, signal=32%
V$ETS_Q4	V$ETS_Q4		130	-0.2733161	-1.0683279	0.34042552	0.81489646	0.97	5226	tags=48%, list=47%, signal=90%
CCAGGGG,MIR-331	CCAGGGG,MIR-331		49	-0.3110729	-1.0676532	0.39285713	0.8128326	0.97	4631	tags=51%, list=41%, signal=87%
GGTGAAG,MIR-412	GGTGAAG,MIR-412		34	-0.2961729	-1.0673587	0.32	0.8102812	0.97	3180	tags=32%, list=28%, signal=45%
GTAAGAT,MIR-200A	GTAAGAT,MIR-200A		24	-0.35748592	-1.0656894	0.375	0.8124668	0.97	2914	tags=25%, list=26%, signal=34%
V$TFIIA_Q6	V$TFIIA_Q6		137	-0.28943375	-1.0654016	0.3508772	0.809549	0.97	4135	tags=42%, list=37%, signal=66%
CCAWWNAAGG_V$SRF_Q4	CCAWWNAAGG_V$SRF_Q4		48	-0.35065392	-1.0647223	0.36363637	0.8087567	0.97	2157	tags=29%, list=19%, signal=36%
V$SRY_02	V$SRY_02		121	-0.30581236	-1.0644668	0.36065573	0.8060385	0.97	3004	tags=33%, list=27%, signal=45%
TGTTTAC,MIR-30A-5P,MIR-30C,MIR-30D,MIR-30B,MIR-30E-5P	TGTTTAC,MIR-30A-5P,MIR-30C,MIR-30D,MIR-30B,MIR-30E-5P		295	-0.26628122	-1.06386	0.3448276	0.8046978	0.97	3605	tags=34%, list=32%, signal=49%
ATAAGCT,MIR-21	ATAAGCT,MIR-21		69	-0.31786716	-1.0638235	0.33333334	0.8013314	0.97	2772	tags=32%, list=25%, signal=42%
MYAATNNNNNNNGGC_UNKNOWN	MYAATNNNNNNNGGC_UNKNOWN		56	-0.315066	-1.0636009	0.4107143	0.7987907	0.97	3882	tags=39%, list=35%, signal=60%
V$IRF1_01	V$IRF1_01		122	-0.31328762	-1.0618823	0.3773585	0.8003868	0.97	2544	tags=30%, list=23%, signal=38%
V$T3R_Q6	V$T3R_Q6		117	-0.3047408	-1.0617799	0.3448276	0.7973783	0.97	1902	tags=22%, list=17%, signal=26%
V$SP1_Q2_01	V$SP1_Q2_01		122	-0.27327853	-1.0606273	0.3207547	0.79776514	0.97	2923	tags=31%, list=26%, signal=42%
V$PU1_Q6	V$PU1_Q6		110	-0.28737107	-1.0605389	0.45833334	0.7945876	0.97	4506	tags=47%, list=40%, signal=78%
CTCCAAG,MIR-432	CTCCAAG,MIR-432		44	-0.32559285	-1.0602373	0.3888889	0.7924667	0.97	3596	tags=41%, list=32%, signal=60%
V$CEBP_01	V$CEBP_01		120	-0.30028236	-1.0577946	0.40677965	0.7961718	0.97	2914	tags=33%, list=26%, signal=43%
RGAANNTTC_V$HSF1_01	RGAANNTTC_V$HSF1_01		209	-0.2739121	-1.0575441	0.30645162	0.7938572	0.97	2874	tags=29%, list=26%, signal=38%
V$DR1_Q3	V$DR1_Q3		125	-0.3044886	-1.0571991	0.40384614	0.7911461	0.97	3014	tags=35%, list=27%, signal=48%
CCACACA,MIR-147	CCACACA,MIR-147		36	-0.31366888	-1.0555303	0.3877551	0.7932881	0.97	2628	tags=28%, list=23%, signal=36%
V$NFAT_Q4_01	V$NFAT_Q4_01		135	-0.30219993	-1.0555284	0.34545454	0.79012966	0.97	2280	tags=24%, list=20%, signal=30%
V$OCT1_06	V$OCT1_06		128	-0.31709534	-1.054869	0.2631579	0.789599	0.97	2536	tags=29%, list=23%, signal=37%
V$SREBP_Q3	V$SREBP_Q3		116	-0.30734637	-1.0544107	0.3846154	0.78796965	0.97	4267	tags=47%, list=38%, signal=76%
AATGGAG,MIR-136	AATGGAG,MIR-136		41	-0.3294383	-1.0542157	0.34615386	0.78579366	0.97	2563	tags=37%, list=23%, signal=47%
V$STAT4_01	V$STAT4_01		133	-0.32402763	-1.0540699	0.4074074	0.7829824	0.97	1947	tags=26%, list=17%, signal=31%
CAGTCAC,MIR-134	CAGTCAC,MIR-134		25	-0.2946317	-1.0538799	0.41666666	0.78045523	0.97	3116	tags=32%, list=28%, signal=44%
TTCNRGNNNNTTC_V$HSF_Q6	TTCNRGNNNNTTC_V$HSF_Q6		75	-0.29456618	-1.0537852	0.4	0.7776445	0.97	2812	tags=25%, list=25%, signal=34%
V$AP4_Q6_01	V$AP4_Q6_01		126	-0.33420768	-1.0531949	0.39215687	0.77666914	0.97	2738	tags=29%, list=24%, signal=37%
ACACTGG,MIR-199A,MIR-199B	ACACTGG,MIR-199A,MIR-199B		80	-0.28031826	-1.051673	0.3275862	0.7784934	0.97	3249	tags=34%, list=29%, signal=47%
SGCGSSAAA_V$E2F1DP2_01	SGCGSSAAA_V$E2F1DP2_01		75	-0.2945261	-1.051455	0.43137255	0.77586144	0.97	3622	tags=36%, list=32%, signal=53%
CCAWNWWNNNGGC_UNKNOWN	CCAWNWWNNNGGC_UNKNOWN		32	-0.29560652	-1.0510163	0.4	0.77415043	0.97	4840	tags=50%, list=43%, signal=88%
V$RSRFC4_Q2	V$RSRFC4_Q2		105	-0.33962905	-1.0496091	0.32142857	0.777265	0.97	2583	tags=32%, list=23%, signal=42%
V$MIF1_01	V$MIF1_01		75	-0.27694646	-1.0484753	0.4	0.7777105	0.97	2979	tags=31%, list=27%, signal=42%
V$IK3_01	V$IK3_01		112	-0.29869896	-1.048384	0.37931034	0.77507895	0.97	2955	tags=32%, list=26%, signal=43%
TTTGCAC,MIR-19A,MIR-19B	TTTGCAC,MIR-19A,MIR-19B		245	-0.25116137	-1.0473325	0.4107143	0.7757385	0.97	3841	tags=36%, list=34%, signal=54%
V$NMYC_01	V$NMYC_01		129	-0.25822842	-1.0470319	0.37777779	0.7737681	0.97	4893	tags=51%, list=44%, signal=90%
WGTTNNNNNAAA_UNKNOWN	WGTTNNNNNAAA_UNKNOWN		263	-0.28143746	-1.0457321	0.33333334	0.77647436	0.97	2708	tags=28%, list=24%, signal=36%
V$LMO2COM_02	V$LMO2COM_02		128	-0.33140925	-1.0443017	0.5106383	0.77787495	0.97	2417	tags=30%, list=22%, signal=38%
V$EVI1_05	V$EVI1_05		89	-0.33613	-1.0421813	0.37931034	0.7814912	0.97	2536	tags=34%, list=23%, signal=43%
V$NF1_Q6_01	V$NF1_Q6_01		130	-0.29207054	-1.0421429	0.3888889	0.77862495	0.97	1257	tags=18%, list=11%, signal=20%
TCTGATC,MIR-383	TCTGATC,MIR-383		20	-0.35930535	-1.0420045	0.42307693	0.77643746	0.97	1566	tags=25%, list=14%, signal=29%
V$MSX1_01	V$MSX1_01		98	-0.33627912	-1.0418202	0.38181818	0.7739116	0.97	2310	tags=26%, list=21%, signal=32%
WWTAAGGC_UNKNOWN	WWTAAGGC_UNKNOWN		73	-0.3137746	-1.0415642	0.3529412	0.7719121	0.97	1566	tags=21%, list=14%, signal=24%
V$AREB6_03	V$AREB6_03		111	-0.28531188	-1.0407418	0.34920636	0.77214444	0.97	3004	tags=32%, list=27%, signal=43%
V$HSF1_01	V$HSF1_01		126	-0.29891363	-1.039992	0.40350878	0.7708115	0.97	2230	tags=25%, list=20%, signal=30%
TCCCCAC,MIR-491	TCCCCAC,MIR-491		31	-0.33754566	-1.0397079	0.35185185	0.7684905	0.97	3580	tags=45%, list=32%, signal=66%
V$HNF4_01	V$HNF4_01		136	-0.32238722	-1.0391376	0.45454547	0.76709723	0.97	1952	tags=25%, list=17%, signal=30%
AGGGCCA,MIR-328	AGGGCCA,MIR-328		44	-0.30769435	-1.0391247	0.43137255	0.7643372	0.97	2712	tags=32%, list=24%, signal=42%
AAAGGGA,MIR-204,MIR-211	AAAGGGA,MIR-204,MIR-211		119	-0.27507156	-1.0389001	0.40425533	0.7624778	0.97	3395	tags=34%, list=30%, signal=48%
AGCACTT,MIR-93,MIR-302A,MIR-302B,MIR-302C,MIR-302D,MIR-372,MIR-373,MIR-520E,MIR-520A,MIR-526B,MIR-520B,MIR-520C,MIR-520D	AGCACTT,MIR-93,MIR-302A,MIR-302B,MIR-302C,MIR-302D,MIR-372,MIR-373,MIR-520E,MIR-520A,MIR-526B,MIR-520B,MIR-520C,MIR-520D		140	-0.26548764	-1.0382353	0.42592594	0.7615313	0.97	3301	tags=32%, list=29%, signal=45%
V$HSF2_01	V$HSF2_01		116	-0.3015516	-1.0370009	0.3859649	0.7627045	0.97	2453	tags=26%, list=22%, signal=33%
V$YY1_01	V$YY1_01		127	-0.26519915	-1.0369598	0.43396226	0.7600672	0.97	2195	tags=22%, list=20%, signal=27%
RYAAAKNNNNNNTTGW_UNKNOWN	RYAAAKNNNNNNTTGW_UNKNOWN		44	-0.34521693	-1.0365324	0.36734694	0.75826895	0.97	1690	tags=23%, list=15%, signal=27%
CAGGGTC,MIR-504	CAGGGTC,MIR-504		44	-0.30413684	-1.0348084	0.37037036	0.7598254	0.97	2281	tags=27%, list=20%, signal=34%
V$ATF6_01	V$ATF6_01		63	-0.29067993	-1.0334487	0.45901638	0.76122636	0.97	3589	tags=44%, list=32%, signal=65%
CAGNYGKNAAA_UNKNOWN	CAGNYGKNAAA_UNKNOWN		37	-0.34840629	-1.0332834	0.42105263	0.75933975	0.97	2650	tags=35%, list=24%, signal=46%
GTCTTCC,MIR-7	GTCTTCC,MIR-7		79	-0.29159802	-1.0331867	0.4814815	0.7567888	0.97	2074	tags=23%, list=19%, signal=28%
V$OCT1_B	V$OCT1_B		125	-0.310263	-1.0321577	0.40384614	0.7574473	0.97	2726	tags=29%, list=24%, signal=38%
AAGCCAT,MIR-135A,MIR-135B	AAGCCAT,MIR-135A,MIR-135B		166	-0.26316643	-1.0321165	0.42	0.7549114	0.97	4128	tags=39%, list=37%, signal=60%
YTAAYNGCT_UNKNOWN	YTAAYNGCT_UNKNOWN		77	-0.3354311	-1.0320998	0.38181818	0.75230604	0.97	2166	tags=26%, list=19%, signal=32%
YTCCCRNNAGGY_UNKNOWN	YTCCCRNNAGGY_UNKNOWN		32	-0.3036197	-1.0314572	0.45614034	0.75151974	0.97	4838	tags=63%, list=43%, signal=110%
GTACAGG,MIR-486	GTACAGG,MIR-486		33	-0.33084354	-1.0295902	0.36507937	0.7544401	0.97	1094	tags=15%, list=10%, signal=17%
V$NKX22_01	V$NKX22_01		79	-0.315368	-1.029131	0.42372882	0.75293535	0.97	1706	tags=23%, list=15%, signal=27%
WCAANNNYCAG_UNKNOWN	WCAANNNYCAG_UNKNOWN		121	-0.24790308	-1.0285505	0.3529412	0.75256294	0.97	3022	tags=31%, list=27%, signal=43%
WYAAANNRNNNGCG_UNKNOWN	WYAAANNRNNNGCG_UNKNOWN		25	-0.32181665	-1.0272788	0.4509804	0.7542543	0.97	3826	tags=40%, list=34%, signal=61%
TATCTGG,MIR-488	TATCTGG,MIR-488		32	-0.3355289	-1.0244664	0.46666667	0.7606048	0.97	3187	tags=38%, list=28%, signal=52%
V$AR_Q2	V$AR_Q2		55	-0.3353288	-1.0239555	0.3773585	0.7594199	0.97	2031	tags=29%, list=18%, signal=35%
AGCYRWTTC_UNKNOWN	AGCYRWTTC_UNKNOWN		56	-0.33973002	-1.0225631	0.35185185	0.7600837	0.97	1760	tags=30%, list=16%, signal=36%
TGANNYRGCA_V$TCF11MAFG_01	TGANNYRGCA_V$TCF11MAFG_01		146	-0.26222908	-1.0225533	0.2962963	0.75750715	0.97	3243	tags=33%, list=29%, signal=46%
V$USF_C	V$USF_C		137	-0.23035087	-1.0218767	0.41666666	0.7571333	0.97	4906	tags=50%, list=44%, signal=87%
TTTNNANAGCYR_UNKNOWN	TTTNNANAGCYR_UNKNOWN		55	-0.3515744	-1.0213594	0.43333334	0.75638986	0.97	3172	tags=45%, list=28%, signal=63%
V$PR_02	V$PR_02		72	-0.31666362	-1.0211803	0.44642857	0.7543564	0.97	2094	tags=26%, list=19%, signal=32%
V$SRF_Q6	V$SRF_Q6		133	-0.31160206	-1.0210544	0.4074074	0.7521068	0.97	2515	tags=27%, list=22%, signal=34%
V$USF_01	V$USF_01		109	-0.24384862	-1.0203407	0.42	0.7514413	0.97	3773	tags=37%, list=34%, signal=55%
V$IRF_Q6	V$IRF_Q6		115	-0.29167745	-1.0203242	0.4	0.74904853	0.97	1967	tags=23%, list=18%, signal=27%
V$E2F1_Q3	V$E2F1_Q3		105	-0.27645257	-1.0199746	0.43636364	0.7474423	0.97	3799	tags=39%, list=34%, signal=59%
V$PAX3_B	V$PAX3_B		44	-0.28646255	-1.019321	0.43548387	0.7473275	0.97	3208	tags=30%, list=29%, signal=41%
RACCACAR_V$AML_Q6	RACCACAR_V$AML_Q6		138	-0.27757287	-1.0192535	0.48214287	0.7449317	0.97	2096	tags=23%, list=19%, signal=28%
YWATTWNNRGCT_UNKNOWN	YWATTWNNRGCT_UNKNOWN		32	-0.36091718	-1.0187337	0.43333334	0.7441514	0.97	1532	tags=22%, list=14%, signal=25%
V$STAT1_01	V$STAT1_01		37	-0.28912765	-1.0176244	0.4848485	0.7440654	0.97	3739	tags=54%, list=33%, signal=81%
V$HIF1_Q3	V$HIF1_Q3		116	-0.26085415	-1.0170381	0.46153846	0.7430856	0.97	3048	tags=30%, list=27%, signal=41%
TGAATGT,MIR-181A,MIR-181B,MIR-181C,MIR-181D	TGAATGT,MIR-181A,MIR-181B,MIR-181C,MIR-181D		216	-0.26055112	-1.0150664	0.47058824	0.74731416	0.97	2396	tags=23%, list=21%, signal=28%
V$TAL1BETAE47_01	V$TAL1BETAE47_01		118	-0.31496233	-1.014601	0.5185185	0.746052	0.97	2081	tags=25%, list=19%, signal=31%
GGCACAT,MIR-455	GGCACAT,MIR-455		28	-0.30862555	-1.0107423	0.42	0.7558325	0.97	4391	tags=46%, list=39%, signal=76%
V$NF1_Q6	V$NF1_Q6		141	-0.3017364	-1.0098677	0.5	0.75547963	0.97	2876	tags=30%, list=26%, signal=40%
AAGCACT,MIR-520F	AAGCACT,MIR-520F		102	-0.2714915	-1.0088364	0.5	0.75593203	0.97	4283	tags=39%, list=38%, signal=63%
TTCYNRGAA_V$STAT5B_01	TTCYNRGAA_V$STAT5B_01		165	-0.27202377	-1.0085374	0.3809524	0.7541508	0.97	1567	tags=19%, list=14%, signal=22%
V$SRF_C	V$SRF_C		116	-0.30286705	-1.0062256	0.46938777	0.7585706	0.97	3780	tags=37%, list=34%, signal=55%
V$E47_02	V$E47_02		113	-0.30192724	-1.0052716	0.3898305	0.75920945	0.97	2191	tags=27%, list=20%, signal=34%
V$MAX_01	V$MAX_01		116	-0.23804039	-0.999357	0.3877551	0.7740975	0.98	3777	tags=40%, list=34%, signal=59%
V$AREB6_04	V$AREB6_04		116	-0.2972455	-0.9987923	0.49056605	0.77349585	0.98	2967	tags=32%, list=26%, signal=43%
V$SMAD4_Q6	V$SMAD4_Q6		112	-0.27376896	-0.9983699	0.46296296	0.7720012	0.98	3451	tags=34%, list=31%, signal=49%
GCTTGAA,MIR-498	GCTTGAA,MIR-498		47	-0.3149602	-0.9983343	0.47272727	0.7696952	0.98	2301	tags=28%, list=21%, signal=35%
V$COREBINDINGFACTOR_Q6	V$COREBINDINGFACTOR_Q6		138	-0.28651568	-0.99791455	0.49056605	0.76869196	0.98	2986	tags=32%, list=27%, signal=43%
TGCCAAR_V$NF1_Q6	TGCCAAR_V$NF1_Q6		343	-0.2915276	-0.9975171	0.50980395	0.76745564	0.98	2478	tags=26%, list=22%, signal=32%
SMTTTTGT_UNKNOWN	SMTTTTGT_UNKNOWN		196	-0.26807994	-0.99605876	0.5090909	0.76913327	0.98	2536	tags=25%, list=23%, signal=32%
AAGCACA,MIR-218	AAGCACA,MIR-218		166	-0.26551923	-0.99560213	0.44230768	0.7681811	0.98	2583	tags=27%, list=23%, signal=34%
V$PITX2_Q2	V$PITX2_Q2		119	-0.28885654	-0.994475	0.38709676	0.76868355	0.98	1945	tags=24%, list=17%, signal=28%
GCGSCMNTTT_UNKNOWN	GCGSCMNTTT_UNKNOWN		30	-0.306679	-0.9933519	0.4489796	0.76957005	0.98	2720	tags=30%, list=24%, signal=40%
V$OCT1_03	V$OCT1_03		101	-0.31882197	-0.99295086	0.42307693	0.7681315	0.98	2914	tags=33%, list=26%, signal=44%
V$OCT_C	V$OCT_C		129	-0.29723498	-0.9926003	0.44444445	0.76683253	0.98	2726	tags=27%, list=24%, signal=35%
GGCACTT,MIR-519E	GGCACTT,MIR-519E		68	-0.27512997	-0.99231243	0.44230768	0.76576626	0.98	3592	tags=41%, list=32%, signal=60%
TGTGTGA,MIR-377	TGTGTGA,MIR-377		87	-0.27243412	-0.9916295	0.42	0.76513976	0.98	4135	tags=44%, list=37%, signal=69%
AACATTC,MIR-409-3P	AACATTC,MIR-409-3P		63	-0.29065055	-0.9911142	0.48076922	0.7640577	0.98	3286	tags=33%, list=29%, signal=47%
GTGCAAT,MIR-25,MIR-32,MIR-92,MIR-363,MIR-367	GTGCAAT,MIR-25,MIR-32,MIR-92,MIR-363,MIR-367		159	-0.24903497	-0.99050874	0.4516129	0.76335603	0.98	2505	tags=25%, list=22%, signal=31%
V$AHR_01	V$AHR_01		39	-0.28206903	-0.9904545	0.53333336	0.7611272	0.98	4384	tags=46%, list=39%, signal=76%
V$AP1_Q2	V$AP1_Q2		142	-0.27317908	-0.98779774	0.44642857	0.76624346	0.98	2693	tags=27%, list=24%, signal=36%
TGACAGNY_V$MEIS1_01	TGACAGNY_V$MEIS1_01		378	-0.25720832	-0.98415834	0.52	0.7725498	0.98	2036	tags=21%, list=18%, signal=25%
V$CEBPB_01	V$CEBPB_01		135	-0.29077378	-0.98383296	0.47368422	0.77133584	0.98	2347	tags=24%, list=21%, signal=30%
V$LFA1_Q6	V$LFA1_Q6		123	-0.2773555	-0.98347074	0.47058824	0.7697942	0.98	1982	tags=24%, list=18%, signal=28%
V$FOXO1_02	V$FOXO1_02		113	-0.2918657	-0.9831942	0.46153846	0.768194	0.98	2807	tags=32%, list=25%, signal=42%
GTATTAT,MIR-369-3P	GTATTAT,MIR-369-3P		96	-0.2744086	-0.9829782	0.4909091	0.7663383	0.98	3035	tags=30%, list=27%, signal=41%
V$ARNT_01	V$ARNT_01		122	-0.22977671	-0.98197	0.509434	0.76699126	0.98	3866	tags=39%, list=35%, signal=58%
V$AP2_Q3	V$AP2_Q3		130	-0.2500792	-0.9819057	0.44444445	0.765102	0.98	3943	tags=40%, list=35%, signal=61%
V$ETS1_B	V$ETS1_B		128	-0.25755316	-0.98168904	0.49019608	0.7635013	0.98	4838	tags=45%, list=43%, signal=79%
V$PAX4_04	V$PAX4_04		106	-0.27948907	-0.98163456	0.5	0.76142323	0.98	2553	tags=26%, list=23%, signal=34%
V$CACCCBINDINGFACTOR_Q6	V$CACCCBINDINGFACTOR_Q6		146	-0.24502915	-0.9809303	0.44262296	0.76074183	0.98	3039	tags=29%, list=27%, signal=39%
ATTCTTT,MIR-186	ATTCTTT,MIR-186		128	-0.24862355	-0.9798236	0.49019608	0.7628887	0.98	4249	tags=39%, list=38%, signal=62%
GGGACCA,MIR-133A,MIR-133B	GGGACCA,MIR-133A,MIR-133B		101	-0.23976907	-0.9797192	0.47058824	0.76117516	0.98	2622	tags=26%, list=23%, signal=33%
V$FREAC4_01	V$FREAC4_01		77	-0.32902053	-0.9796804	0.46153846	0.7590325	0.98	2042	tags=27%, list=18%, signal=33%
V$RORA2_01	V$RORA2_01		74	-0.3145852	-0.9796152	0.43396226	0.75684506	0.98	1319	tags=23%, list=12%, signal=26%
V$USF_Q6	V$USF_Q6		119	-0.21988463	-0.97815907	0.50980395	0.7586716	0.98	3762	tags=35%, list=34%, signal=53%
TGTYNNNNNRGCARM_UNKNOWN	TGTYNNNNNRGCARM_UNKNOWN		27	-0.33728054	-0.977895	0.45614034	0.7571442	0.98	2371	tags=30%, list=21%, signal=37%
V$RFX1_01	V$RFX1_01		105	-0.25693876	-0.9772469	0.4909091	0.7565415	0.98	3663	tags=34%, list=33%, signal=50%
V$GATA_C	V$GATA_C		137	-0.30772135	-0.9753195	0.52	0.7605251	0.98	2424	tags=28%, list=22%, signal=36%
V$CART1_01	V$CART1_01		97	-0.30874085	-0.97452897	0.5294118	0.763189	0.99	2444	tags=30%, list=22%, signal=38%
V$SRF_Q4	V$SRF_Q4		115	-0.28859165	-0.9739088	0.5	0.76297396	0.99	3201	tags=32%, list=29%, signal=45%
GTTNYYNNGGTNA_UNKNOWN	GTTNYYNNGGTNA_UNKNOWN		33	-0.27210632	-0.97253484	0.5283019	0.7638604	0.99	2219	tags=24%, list=20%, signal=30%
TATTATA,MIR-374	TATTATA,MIR-374		145	-0.2687449	-0.9725117	0.5084746	0.76170874	0.99	4135	tags=39%, list=37%, signal=62%
V$ZID_01	V$ZID_01		107	-0.24661116	-0.9712697	0.47272727	0.7637757	0.99	4107	tags=40%, list=37%, signal=63%
SYATTGTG_UNKNOWN	SYATTGTG_UNKNOWN		100	-0.26569343	-0.97041607	0.5535714	0.76375985	0.99	2594	tags=28%, list=23%, signal=36%
CAGTGTT,MIR-141,MIR-200A	CAGTGTT,MIR-141,MIR-200A		160	-0.25417042	-0.96954936	0.5925926	0.7640329	0.99	2892	tags=28%, list=26%, signal=37%
V$E2F1DP1_01	V$E2F1DP1_01		96	-0.25647104	-0.96943563	0.46296296	0.7622238	0.99	3622	tags=35%, list=32%, signal=52%
V$E2F1DP2_01	V$E2F1DP2_01		96	-0.25647104	-0.96943563	0.46296296	0.76010644	0.99	3622	tags=35%, list=32%, signal=52%
V$E2F4DP2_01	V$E2F4DP2_01		96	-0.25647104	-0.96943563	0.46296296	0.7580009	0.99	3622	tags=35%, list=32%, signal=52%
V$HOXA4_Q2	V$HOXA4_Q2		125	-0.29194647	-0.9692173	0.4642857	0.7567988	0.99	2398	tags=26%, list=21%, signal=33%
TAATGTG,MIR-323	TAATGTG,MIR-323		78	-0.2443604	-0.96917695	0.5208333	0.75482833	0.99	4795	tags=47%, list=43%, signal=82%
CAGCACT,MIR-512-3P	CAGCACT,MIR-512-3P		62	-0.26634344	-0.96843743	0.51724136	0.7550916	0.99	3451	tags=35%, list=31%, signal=51%
ACTGTGA,MIR-27A,MIR-27B	ACTGTGA,MIR-27A,MIR-27B		229	-0.23735063	-0.9652392	0.44642857	0.7635278	0.99	2639	tags=26%, list=24%, signal=33%
V$STAT5A_01	V$STAT5A_01		129	-0.26847902	-0.9638431	0.55	0.76343066	0.99	1091	tags=16%, list=10%, signal=17%
GGTAACC,MIR-409-5P	GGTAACC,MIR-409-5P		19	-0.3279758	-0.96350193	0.4489796	0.76207435	0.99	2219	tags=26%, list=20%, signal=33%
V$E2F1_Q4	V$E2F1_Q4		115	-0.2588459	-0.9623165	0.56	0.7635086	0.99	2923	tags=26%, list=26%, signal=35%
V$HIF1_Q5	V$HIF1_Q5		121	-0.24599116	-0.9621969	0.5614035	0.7616052	0.99	3048	tags=30%, list=27%, signal=40%
V$GRE_C	V$GRE_C		63	-0.31459197	-0.9615258	0.537037	0.76138324	0.99	3187	tags=35%, list=28%, signal=49%
CCCAGAG,MIR-326	CCCAGAG,MIR-326		78	-0.27101514	-0.96050686	0.45614034	0.7626441	0.99	2000	tags=23%, list=18%, signal=28%
TGACCTTG_V$SF1_Q6	TGACCTTG_V$SF1_Q6		122	-0.2471872	-0.958488	0.44444445	0.76589125	0.99	3603	tags=34%, list=32%, signal=49%
V$AP2_Q6_01	V$AP2_Q6_01		124	-0.2416721	-0.958258	0.5322581	0.7643197	0.99	3826	tags=35%, list=34%, signal=53%
SNACANNNYSYAGA_UNKNOWN	SNACANNNYSYAGA_UNKNOWN		30	-0.2784027	-0.9569814	0.5090909	0.7656013	0.99	3022	tags=30%, list=27%, signal=41%
V$TTF1_Q6	V$TTF1_Q6		126	-0.28508848	-0.95695716	0.56	0.7636399	0.99	2267	tags=25%, list=20%, signal=31%
V$HFH4_01	V$HFH4_01		91	-0.29650006	-0.9520884	0.537037	0.7725774	0.99	2607	tags=32%, list=23%, signal=41%
GTGGTGA,MIR-197	GTGGTGA,MIR-197		34	-0.29228064	-0.9510724	0.5531915	0.7738945	0.99	3163	tags=35%, list=28%, signal=49%
V$CREBP1_01	V$CREBP1_01		77	-0.25794	-0.95070773	0.5185185	0.7729329	0.99	984	tags=14%, list=9%, signal=16%
CATTTCA,MIR-203	CATTTCA,MIR-203		129	-0.24718277	-0.95055014	0.5	0.7712051	0.99	2796	tags=28%, list=25%, signal=37%
RNGTGGGC_UNKNOWN	RNGTGGGC_UNKNOWN		375	-0.23528188	-0.9503698	0.5555556	0.7697368	0.99	3246	tags=28%, list=29%, signal=38%
V$TCF11_01	V$TCF11_01		102	-0.28095132	-0.9498288	0.5614035	0.76886874	0.99	4174	tags=44%, list=37%, signal=70%
V$HFH8_01	V$HFH8_01		108	-0.28491008	-0.9498185	0.54	0.7669208	0.99	2115	tags=25%, list=19%, signal=31%
V$USF2_Q6	V$USF2_Q6		126	-0.21846484	-0.9489274	0.5185185	0.76754624	0.99	2876	tags=25%, list=26%, signal=34%
V$SREBP1_01	V$SREBP1_01		87	-0.23284528	-0.94887716	0.5849057	0.7658345	0.99	4634	tags=44%, list=41%, signal=74%
V$E2F_02	V$E2F_02		97	-0.25266132	-0.9483685	0.5283019	0.7648812	0.99	3622	tags=35%, list=32%, signal=51%
V$COUP_DR1_Q6	V$COUP_DR1_Q6		124	-0.27245346	-0.9467123	0.5555556	0.767086	0.99	2929	tags=31%, list=26%, signal=41%
V$MMEF2_Q6	V$MMEF2_Q6		139	-0.3189236	-0.9463081	0.5882353	0.7664091	0.99	2666	tags=31%, list=24%, signal=40%
WTGAAAT_UNKNOWN	WTGAAAT_UNKNOWN		282	-0.2717748	-0.94601923	0.5660377	0.7650464	0.99	2444	tags=24%, list=22%, signal=31%
V$E2F1_Q6_01	V$E2F1_Q6_01		112	-0.25621113	-0.9459065	0.58	0.7633489	0.99	3589	tags=31%, list=32%, signal=46%
CAGTATT,MIR-200B,MIR-200C,MIR-429	CAGTATT,MIR-200B,MIR-200C,MIR-429		243	-0.26045352	-0.9440179	0.54901963	0.7666965	0.99	2986	tags=30%, list=27%, signal=40%
GACAGGG,MIR-339	GACAGGG,MIR-339		31	-0.30635518	-0.94306195	0.5	0.76737314	0.99	855	tags=13%, list=8%, signal=14%
V$MYCMAX_01	V$MYCMAX_01		121	-0.22702162	-0.94240475	0.5	0.7670543	0.99	3255	tags=32%, list=29%, signal=45%
ATGTACA,MIR-493	ATGTACA,MIR-493		142	-0.24334732	-0.941553	0.5714286	0.76732254	0.99	2462	tags=25%, list=22%, signal=31%
RTAAACA_V$FREAC2_01	RTAAACA_V$FREAC2_01		456	-0.24140318	-0.9401546	0.4909091	0.76940334	0.99	2989	tags=29%, list=27%, signal=38%
AACYNNNNTTCCS_UNKNOWN	AACYNNNNTTCCS_UNKNOWN		44	-0.24993752	-0.93955564	0.5283019	0.76872045	0.99	3561	tags=43%, list=32%, signal=63%
V$LYF1_01	V$LYF1_01		128	-0.26702955	-0.938825	0.54385966	0.76880497	0.99	1303	tags=17%, list=12%, signal=19%
YTAATTAA_V$LHX3_01	YTAATTAA_V$LHX3_01		88	-0.28478777	-0.936952	0.6111111	0.7724724	0.99	2623	tags=30%, list=23%, signal=38%
V$CP2_02	V$CP2_02		122	-0.25742462	-0.9365453	0.5660377	0.77152246	0.99	1652	tags=20%, list=15%, signal=24%
V$HAND1E47_01	V$HAND1E47_01		127	-0.28771663	-0.9360331	0.58	0.77081114	0.99	3301	tags=33%, list=29%, signal=46%
V$FOXO4_02	V$FOXO4_02		125	-0.2755879	-0.9360079	0.5555556	0.76888406	0.99	2536	tags=29%, list=23%, signal=37%
TTGGGAG,MIR-150	TTGGGAG,MIR-150		49	-0.27338865	-0.9356328	0.5254237	0.76771396	0.99	1060	tags=16%, list=9%, signal=18%
AAGCAAT,MIR-137	AAGCAAT,MIR-137		94	-0.2592275	-0.9347939	0.56666666	0.7681906	0.99	2506	tags=23%, list=22%, signal=30%
V$TBP_01	V$TBP_01		115	-0.2983631	-0.9337084	0.51785713	0.7694092	0.99	1860	tags=23%, list=17%, signal=27%
V$GFI1_01	V$GFI1_01		135	-0.2761924	-0.9337016	0.54	0.76750475	0.99	2031	tags=22%, list=18%, signal=27%
V$TAXCREB_01	V$TAXCREB_01		70	-0.25537425	-0.9322874	0.58181816	0.7693666	0.99	2889	tags=30%, list=26%, signal=40%
GTGACGY_V$E4F1_Q6	GTGACGY_V$E4F1_Q6		316	-0.19149816	-0.9317566	0.509434	0.76876223	0.99	3930	tags=35%, list=35%, signal=53%
V$OCT1_05	V$OCT1_05		115	-0.2829168	-0.93167937	0.5090909	0.7671548	0.99	2751	tags=27%, list=25%, signal=35%
AATGTGA,MIR-23A,MIR-23B	AATGTGA,MIR-23A,MIR-23B		213	-0.23012769	-0.93090457	0.5862069	0.7672824	0.99	2819	tags=25%, list=25%, signal=33%
GTGCAAA,MIR-507	GTGCAAA,MIR-507		58	-0.2684466	-0.9307399	0.5740741	0.76594085	0.99	2396	tags=26%, list=21%, signal=33%
GCACCTT,MIR-18A,MIR-18B	GCACCTT,MIR-18A,MIR-18B		53	-0.28209	-0.93022037	0.5217391	0.7652157	0.99	3852	tags=38%, list=34%, signal=57%
CTGAGCC,MIR-24	CTGAGCC,MIR-24		123	-0.23775356	-0.92977613	0.5769231	0.7647023	0.99	4589	tags=40%, list=41%, signal=67%
CCATCCA,MIR-432	CCATCCA,MIR-432		32	-0.29687402	-0.9291774	0.58928573	0.76488745	0.99	3372	tags=38%, list=30%, signal=54%
V$AR_02	V$AR_02		19	-0.339181	-0.9285187	0.62068963	0.7648715	0.99	2514	tags=37%, list=22%, signal=47%
GTTATAT,MIR-410	GTTATAT,MIR-410		48	-0.300974	-0.927485	0.54	0.7660126	0.99	1878	tags=21%, list=17%, signal=25%
AACWWCAANK_UNKNOWN	AACWWCAANK_UNKNOWN		70	-0.27619424	-0.92660207	0.625	0.7662417	0.99	4583	tags=47%, list=41%, signal=79%
V$PAX4_02	V$PAX4_02		124	-0.30680364	-0.9257637	0.6530612	0.7661994	0.99	2548	tags=29%, list=23%, signal=37%
V$GATA4_Q3	V$GATA4_Q3		113	-0.25139368	-0.92566305	0.58181816	0.76468194	0.99	2079	tags=21%, list=19%, signal=26%
GCATTTG,MIR-105	GCATTTG,MIR-105		85	-0.25813574	-0.9254999	0.5849057	0.7633742	0.99	3663	tags=39%, list=33%, signal=57%
TGTATGA,MIR-485-3P	TGTATGA,MIR-485-3P		75	-0.25558355	-0.9249094	0.5	0.762736	0.99	2931	tags=31%, list=26%, signal=41%
V$P53_DECAMER_Q2	V$P53_DECAMER_Q2		126	-0.25681874	-0.92481315	0.63461536	0.76110387	0.99	2982	tags=29%, list=27%, signal=40%
WCTCNATGGY_UNKNOWN	WCTCNATGGY_UNKNOWN		30	-0.27851737	-0.9244593	0.5319149	0.7602034	0.99	3039	tags=37%, list=27%, signal=50%
V$AP1_C	V$AP1_C		157	-0.2594617	-0.9242752	0.57894737	0.7587588	0.99	2796	tags=31%, list=25%, signal=40%
V$E12_Q6	V$E12_Q6		118	-0.28193742	-0.9235433	0.56666666	0.7589485	0.99	1833	tags=21%, list=16%, signal=25%
AAAYRNCTG_UNKNOWN	AAAYRNCTG_UNKNOWN		182	-0.26272875	-0.92337537	0.5964912	0.75751543	0.99	2087	tags=24%, list=19%, signal=29%
V$FOXO1_01	V$FOXO1_01		124	-0.26855797	-0.9220637	0.537037	0.75951916	0.99	1886	tags=21%, list=17%, signal=25%
CTTTAAR_UNKNOWN	CTTTAAR_UNKNOWN		445	-0.24434668	-0.9207173	0.5535714	0.76095146	0.99	2815	tags=27%, list=25%, signal=34%
V$MYCMAX_03	V$MYCMAX_03		116	-0.22535484	-0.92061275	0.54	0.75944257	0.99	3942	tags=38%, list=35%, signal=58%
YATTNATC_UNKNOWN	YATTNATC_UNKNOWN		162	-0.28847927	-0.9205851	0.57894737	0.75774556	0.99	1932	tags=23%, list=17%, signal=28%
YCATTAA_UNKNOWN	YCATTAA_UNKNOWN		277	-0.27718112	-0.92010945	0.64	0.75759	0.99	1932	tags=22%, list=17%, signal=26%
TACTTGA,MIR-26A,MIR-26B	TACTTGA,MIR-26A,MIR-26B		144	-0.25278455	-0.9183241	0.5762712	0.76076686	0.99	2829	tags=26%, list=25%, signal=34%
GTGCCAT,MIR-183	GTGCCAT,MIR-183		100	-0.24439742	-0.9171281	0.5714286	0.7621128	0.99	2043	tags=18%, list=18%, signal=22%
AGCTCCT,MIR-28	AGCTCCT,MIR-28		40	-0.26224127	-0.91503215	0.53846157	0.76585084	0.99	3565	tags=35%, list=32%, signal=51%
V$NFKB_Q6	V$NFKB_Q6		130	-0.25117806	-0.91492605	0.6666667	0.7643096	0.99	2826	tags=29%, list=25%, signal=39%
GCTGAGT,MIR-512-5P	GCTGAGT,MIR-512-5P		29	-0.27198848	-0.9129118	0.56363636	0.76893044	0.99	4600	tags=48%, list=41%, signal=82%
V$SOX5_01	V$SOX5_01		113	-0.2709157	-0.91256005	0.58928573	0.76807016	0.99	2565	tags=27%, list=23%, signal=34%
V$SRF_Q5_01	V$SRF_Q5_01		116	-0.27097198	-0.9115255	0.61403507	0.7688588	0.99	3201	tags=33%, list=29%, signal=45%
V$ARP1_01	V$ARP1_01		79	-0.31151235	-0.91045225	0.6481481	0.76992536	0.99	2371	tags=28%, list=21%, signal=35%
V$CEBPDELTA_Q6	V$CEBPDELTA_Q6		122	-0.2607918	-0.9100635	0.62711865	0.76936656	0.99	2165	tags=23%, list=19%, signal=28%
V$AP4_Q5	V$AP4_Q5		130	-0.27364212	-0.9094365	0.5740741	0.7693877	0.99	2335	tags=26%, list=21%, signal=33%
ATTACAT,MIR-380-3P	ATTACAT,MIR-380-3P		43	-0.28493103	-0.9077493	0.5882353	0.7718669	0.99	2601	tags=26%, list=23%, signal=33%
V$PPARG_01	V$PPARG_01		21	-0.28431213	-0.90554714	0.5686275	0.7765258	0.99	2914	tags=29%, list=26%, signal=39%
V$FOXD3_01	V$FOXD3_01		107	-0.27067345	-0.9047801	0.5576923	0.7767754	0.99	2576	tags=27%, list=23%, signal=35%
V$PEA3_Q6	V$PEA3_Q6		117	-0.2527958	-0.90459937	0.59615386	0.77562356	0.99	2738	tags=26%, list=24%, signal=34%
CTACTGT,MIR-199A	CTACTGT,MIR-199A		77	-0.25204977	-0.9028065	0.64	0.77854294	0.99	4613	tags=51%, list=41%, signal=86%
GTATGAT,MIR-154,MIR-487	GTATGAT,MIR-154,MIR-487		36	-0.2735255	-0.9023991	0.5208333	0.77792364	0.99	2931	tags=31%, list=26%, signal=41%
V$CHOP_01	V$CHOP_01		115	-0.23005426	-0.900655	0.6101695	0.7802211	0.99	2358	tags=21%, list=21%, signal=26%
ATGTCAC,MIR-489	ATGTCAC,MIR-489		42	-0.26893812	-0.9001945	0.5689655	0.7798171	0.99	3701	tags=38%, list=33%, signal=57%
V$ARNT_02	V$ARNT_02		115	-0.21755782	-0.89999855	0.61538464	0.778472	0.99	3942	tags=37%, list=35%, signal=56%
V$MZF1_02	V$MZF1_02		110	-0.24385116	-0.89852256	0.60784316	0.780612	0.99	3772	tags=40%, list=34%, signal=60%
V$ATF1_Q6	V$ATF1_Q6		124	-0.24295425	-0.8970114	0.58181816	0.78308815	0.99	1383	tags=18%, list=12%, signal=20%
V$E2F_03	V$E2F_03		115	-0.23159099	-0.89556456	0.5344828	0.7857019	0.99	3622	tags=33%, list=32%, signal=48%
AAAYWAACM_V$HFH4_01	AAAYWAACM_V$HFH4_01		125	-0.25838807	-0.8947949	0.5769231	0.7853591	0.99	2577	tags=28%, list=23%, signal=36%
V$EVI1_03	V$EVI1_03		29	-0.3380428	-0.8938388	0.63265306	0.7860351	0.99	2444	tags=34%, list=22%, signal=44%
V$E2F_Q6_01	V$E2F_Q6_01		110	-0.23852108	-0.89132464	0.5185185	0.79048437	0.99	2876	tags=25%, list=26%, signal=34%
GGATTA_V$PITX2_Q2	GGATTA_V$PITX2_Q2		284	-0.24149665	-0.8905235	0.64285713	0.7909914	0.99	2165	tags=21%, list=19%, signal=26%
V$MEF2_01	V$MEF2_01		73	-0.32647133	-0.88966477	0.6603774	0.7909751	0.99	1888	tags=23%, list=17%, signal=28%
TGCTGAY_UNKNOWN	TGCTGAY_UNKNOWN		259	-0.25471428	-0.88908195	0.5882353	0.7908679	0.99	2708	tags=27%, list=24%, signal=34%
V$ZIC2_01	V$ZIC2_01		124	-0.2572656	-0.8889594	0.6603774	0.78938997	0.99	2657	tags=27%, list=24%, signal=35%
V$P300_01	V$P300_01		130	-0.25312194	-0.88881373	0.7111111	0.7882341	0.99	2738	tags=24%, list=24%, signal=31%
YGCANTGCR_UNKNOWN	YGCANTGCR_UNKNOWN		52	-0.23121113	-0.8886947	0.64	0.7868458	0.99	5291	tags=54%, list=47%, signal=102%
V$MEIS1AHOXA9_01	V$MEIS1AHOXA9_01		55	-0.30421856	-0.88841975	0.6226415	0.7860404	0.99	1150	tags=20%, list=10%, signal=22%
V$VDR_Q3	V$VDR_Q3		112	-0.25119844	-0.8881768	0.5769231	0.7848549	0.99	755	tags=10%, list=7%, signal=10%
V$CRX_Q4	V$CRX_Q4		118	-0.269682	-0.88810986	0.5192308	0.78375953	0.99	4042	tags=40%, list=36%, signal=62%
V$SRY_01	V$SRY_01		94	-0.26001272	-0.88692814	0.65	0.7849646	0.99	2444	tags=21%, list=22%, signal=27%
YATGNWAAT_V$OCT_C	YATGNWAAT_V$OCT_C		174	-0.25150323	-0.8851591	0.6363636	0.78779125	0.99	2650	tags=25%, list=24%, signal=33%
ACCAATC,MIR-509	ACCAATC,MIR-509		19	-0.32924572	-0.8840345	0.64705884	0.7889806	0.99	4181	tags=37%, list=37%, signal=59%
GCAAAAA,MIR-129	GCAAAAA,MIR-129		76	-0.25574142	-0.882772	0.63461536	0.7915433	0.99	2882	tags=28%, list=26%, signal=37%
V$CACBINDINGPROTEIN_Q6	V$CACBINDINGPROTEIN_Q6		106	-0.24747865	-0.88214374	0.625	0.7919028	0.99	3943	tags=39%, list=35%, signal=59%
V$OCT1_07	V$OCT1_07		68	-0.2774951	-0.88182265	0.54347825	0.79102045	0.99	2576	tags=26%, list=23%, signal=34%
V$MZF1_01	V$MZF1_01		111	-0.2588023	-0.8807949	0.6666667	0.7920453	0.99	3908	tags=42%, list=35%, signal=64%
V$E2F1_Q6	V$E2F1_Q6		103	-0.24301724	-0.88043	0.58	0.79143316	0.99	3826	tags=37%, list=34%, signal=56%
V$IRF1_Q6	V$IRF1_Q6		130	-0.24981949	-0.88011384	0.72727275	0.7905085	0.99	2925	tags=28%, list=26%, signal=37%
V$CREB_02	V$CREB_02		122	-0.20920765	-0.8792165	0.64	0.7907437	0.99	3227	tags=31%, list=29%, signal=43%
V$SF1_Q6	V$SF1_Q6		127	-0.21822123	-0.87819636	0.6229508	0.79187846	0.99	3553	tags=32%, list=32%, signal=47%
V$USF_02	V$USF_02		121	-0.2046641	-0.8780473	0.6851852	0.79067004	0.99	3773	tags=31%, list=34%, signal=46%
V$TEF_Q6	V$TEF_Q6		111	-0.26903275	-0.8778775	0.75	0.7896112	0.99	2712	tags=27%, list=24%, signal=35%
CCANNAGRKGGC_UNKNOWN	CCANNAGRKGGC_UNKNOWN		55	-0.28518406	-0.8776754	0.5535714	0.7882259	0.99	1937	tags=24%, list=17%, signal=28%
V$IK2_01	V$IK2_01		140	-0.25993863	-0.8773195	0.625	0.7879367	0.99	2094	tags=23%, list=19%, signal=28%
V$AP1_Q6_01	V$AP1_Q6_01		134	-0.24729308	-0.8766662	0.6363636	0.78781646	0.99	1870	tags=18%, list=17%, signal=21%
RRAGTTGT_UNKNOWN	RRAGTTGT_UNKNOWN		109	-0.2401733	-0.8754673	0.68	0.7896492	0.99	2174	tags=26%, list=19%, signal=32%
TCCAGAG,MIR-518C	TCCAGAG,MIR-518C		69	-0.24762675	-0.8741994	0.6304348	0.79076076	0.99	3714	tags=39%, list=33%, signal=58%
CTTGTAT,MIR-381	CTTGTAT,MIR-381		96	-0.23498829	-0.8740558	0.65384614	0.7892647	0.99	3451	tags=31%, list=31%, signal=45%
V$TST1_01	V$TST1_01		133	-0.2661296	-0.8705348	0.6181818	0.79637957	0.99	2607	tags=28%, list=23%, signal=36%
ATAGGAA,MIR-202	ATAGGAA,MIR-202		52	-0.2333046	-0.8703023	0.63461536	0.79554147	0.99	4491	tags=46%, list=40%, signal=77%
V$TAL1ALPHAE47_01	V$TAL1ALPHAE47_01		119	-0.27143723	-0.87009233	0.6415094	0.7943841	0.99	2131	tags=23%, list=19%, signal=28%
GGGYGTGNY_UNKNOWN	GGGYGTGNY_UNKNOWN		325	-0.20575769	-0.8699067	0.67741936	0.7931935	0.99	2910	tags=24%, list=26%, signal=31%
V$FOXJ2_01	V$FOXJ2_01		83	-0.26686543	-0.8697638	0.6785714	0.79179037	0.99	2807	tags=31%, list=25%, signal=41%
TTTTGAG,MIR-373	TTTTGAG,MIR-373		116	-0.22555341	-0.8687355	0.7307692	0.7922056	0.99	3866	tags=35%, list=35%, signal=53%
V$TCF11MAFG_01	V$TCF11MAFG_01		103	-0.24213074	-0.86682236	0.68085104	0.79547524	0.99	843	tags=11%, list=8%, signal=11%
TTANTCA_UNKNOWN	TTANTCA_UNKNOWN		429	-0.24377382	-0.8663486	0.66071427	0.7956055	0.99	2463	tags=22%, list=22%, signal=28%
CACTGCC,MIR-34A,MIR-34C,MIR-449	CACTGCC,MIR-34A,MIR-34C,MIR-449		143	-0.23644145	-0.86522305	0.71428573	0.7969972	0.99	3204	tags=31%, list=29%, signal=44%
V$CEBP_Q2	V$CEBP_Q2		112	-0.2420479	-0.865128	0.6851852	0.7960166	0.99	3118	tags=29%, list=28%, signal=40%
V$SREBP1_Q6	V$SREBP1_Q6		129	-0.24702509	-0.8649189	0.6792453	0.79501003	0.99	4050	tags=37%, list=36%, signal=58%
V$USF_Q6_01	V$USF_Q6_01		103	-0.20693196	-0.8646314	0.7090909	0.7938639	0.99	3942	tags=35%, list=35%, signal=53%
V$HFH3_01	V$HFH3_01		88	-0.2688986	-0.8640035	0.6666667	0.79399914	0.99	2807	tags=30%, list=25%, signal=39%
GGCAGCT,MIR-22	GGCAGCT,MIR-22		107	-0.22067986	-0.86269933	0.7592593	0.7957299	0.99	3050	tags=24%, list=27%, signal=33%
V$HNF3ALPHA_Q6	V$HNF3ALPHA_Q6		105	-0.25428054	-0.8622759	0.6226415	0.79510224	0.99	2576	tags=26%, list=23%, signal=33%
GCAAGAC,MIR-431	GCAAGAC,MIR-431		22	-0.30085292	-0.86146814	0.6909091	0.7966473	0.99	2505	tags=36%, list=22%, signal=47%
V$NKX25_01	V$NKX25_01		71	-0.26702046	-0.8605817	0.6315789	0.7971789	0.99	2444	tags=30%, list=22%, signal=38%
V$GATA1_05	V$GATA1_05		134	-0.2595763	-0.8600263	0.6730769	0.7966023	0.99	2436	tags=30%, list=22%, signal=38%
V$AP1_01	V$AP1_01		147	-0.23602617	-0.85930485	0.6779661	0.7972823	0.99	2396	tags=24%, list=21%, signal=30%
V$FXR_Q3	V$FXR_Q3		48	-0.2781602	-0.85919285	0.7234042	0.79592717	0.99	1558	tags=19%, list=14%, signal=22%
GCANCTGNY_V$MYOD_Q6	GCANCTGNY_V$MYOD_Q6		435	-0.25458667	-0.8581542	0.65384614	0.7965344	0.99	2700	tags=26%, list=24%, signal=33%
V$PAX_Q6	V$PAX_Q6		128	-0.22498892	-0.85805273	0.74545455	0.79509026	0.99	2032	tags=20%, list=18%, signal=24%
V$EVI1_02	V$EVI1_02		63	-0.2673894	-0.8562146	0.7307692	0.79697955	0.99	3291	tags=37%, list=29%, signal=51%
V$SREBP1_02	V$SREBP1_02		47	-0.2672035	-0.85595244	0.70689654	0.79614323	0.99	2876	tags=28%, list=26%, signal=37%
TGTTTGY_V$HNF3_Q6	TGTTTGY_V$HNF3_Q6		356	-0.23921728	-0.8559504	0.6851852	0.7945729	0.99	2987	tags=28%, list=27%, signal=37%
AGGTGCA,MIR-500	AGGTGCA,MIR-500		46	-0.24948747	-0.85592073	0.627451	0.79311204	0.99	2395	tags=22%, list=21%, signal=28%
V$OCT1_01	V$OCT1_01		125	-0.25389233	-0.85536027	0.7090909	0.79282814	0.99	1151	tags=14%, list=10%, signal=16%
V$HLF_01	V$HLF_01		113	-0.24743631	-0.85473037	0.75438595	0.7928133	0.99	2688	tags=25%, list=24%, signal=32%
V$E2F4DP1_01	V$E2F4DP1_01		101	-0.22680263	-0.8547246	0.6	0.7912618	0.99	3622	tags=34%, list=32%, signal=49%
V$E2F_Q4_01	V$E2F_Q4_01		108	-0.22524568	-0.85312235	0.5686275	0.79361176	0.99	2876	tags=23%, list=26%, signal=31%
TTANWNANTGGM_UNKNOWN	TTANWNANTGGM_UNKNOWN		29	-0.29793468	-0.8522038	0.6551724	0.79387313	0.99	1280	tags=17%, list=11%, signal=19%
V$FOXJ2_02	V$FOXJ2_02		101	-0.26295412	-0.8507683	0.74545455	0.79603654	0.99	3208	tags=30%, list=29%, signal=41%
V$GCM_Q2	V$GCM_Q2		111	-0.24129696	-0.84955794	0.6296296	0.7970371	0.99	3685	tags=36%, list=33%, signal=53%
TACAATC,MIR-508	TACAATC,MIR-508		34	-0.2727874	-0.8492483	0.61702126	0.7963166	0.99	3418	tags=35%, list=31%, signal=51%
V$OLF1_01	V$OLF1_01		132	-0.24881461	-0.84906316	0.74	0.7950228	0.99	2237	tags=23%, list=20%, signal=28%
V$FREAC3_01	V$FREAC3_01		121	-0.2642084	-0.8478465	0.7234042	0.7956694	0.99	2165	tags=26%, list=19%, signal=31%
V$GR_Q6	V$GR_Q6		122	-0.267599	-0.8473235	0.74509805	0.7962712	0.99	1872	tags=19%, list=17%, signal=22%
V$PR_Q2	V$PR_Q2		117	-0.23958197	-0.843084	0.69491524	0.8044515	0.99	1558	tags=19%, list=14%, signal=22%
V$GATA1_02	V$GATA1_02		123	-0.2525919	-0.84237987	0.74509805	0.8045816	0.99	2398	tags=24%, list=21%, signal=30%
V$RP58_01	V$RP58_01		115	-0.2656999	-0.84207654	0.64705884	0.80383664	0.99	2382	tags=27%, list=21%, signal=34%
V$EN1_01	V$EN1_01		51	-0.2801305	-0.84110606	0.64912283	0.80499655	0.99	2514	tags=31%, list=22%, signal=40%
CTACCTC,LET-7A,LET-7B,LET-7C,LET-7D,LET-7E,LET-7F,MIR-98,LET-7G,LET-7I	CTACCTC,LET-7A,LET-7B,LET-7C,LET-7D,LET-7E,LET-7F,MIR-98,LET-7G,LET-7I		184	-0.20210253	-0.84023386	0.7083333	0.80614537	0.99	2506	tags=23%, list=22%, signal=29%
V$PAX6_01	V$PAX6_01		50	-0.24584651	-0.8397646	0.7291667	0.8061692	0.99	2583	tags=28%, list=23%, signal=36%
V$HMGIY_Q6	V$HMGIY_Q6		117	-0.25616014	-0.83897907	0.75510204	0.8061245	0.99	2086	tags=25%, list=19%, signal=30%
V$STAT_Q6	V$STAT_Q6		133	-0.22090764	-0.8381506	0.7962963	0.8068522	0.99	2481	tags=23%, list=22%, signal=29%
V$AP1_Q2_01	V$AP1_Q2_01		141	-0.2306752	-0.8379558	0.75	0.80561405	0.99	3759	tags=35%, list=34%, signal=52%
V$IRF7_01	V$IRF7_01		120	-0.241779	-0.8379493	0.78431374	0.8040911	0.99	1048	tags=14%, list=9%, signal=15%
CYTAGCAAY_UNKNOWN	CYTAGCAAY_UNKNOWN		63	-0.21129534	-0.83605665	0.779661	0.8073653	0.99	4776	tags=46%, list=43%, signal=80%
V$AR_03	V$AR_03		33	-0.25448254	-0.83581114	0.6779661	0.8070184	0.99	3512	tags=39%, list=31%, signal=57%
V$PR_01	V$PR_01		68	-0.24741448	-0.83451235	0.67241377	0.80879503	0.99	2031	tags=19%, list=18%, signal=23%
V$AP3_Q6	V$AP3_Q6		122	-0.24588092	-0.83422905	0.68421054	0.80789804	0.99	1982	tags=22%, list=18%, signal=27%
V$SMAD_Q6	V$SMAD_Q6		128	-0.21903151	-0.8323182	0.7090909	0.8118835	0.99	4501	tags=38%, list=40%, signal=63%
V$NFKB_Q6_01	V$NFKB_Q6_01		113	-0.23572066	-0.8307518	0.75438595	0.8151149	0.99	1870	tags=20%, list=17%, signal=24%
CCCNNGGGAR_V$OLF1_01	CCCNNGGGAR_V$OLF1_01		153	-0.23206854	-0.8302658	0.7413793	0.81476843	0.99	3075	tags=26%, list=27%, signal=36%
GGGGCCC,MIR-296	GGGGCCC,MIR-296		37	-0.28643256	-0.8281255	0.6909091	0.818345	0.99	2398	tags=27%, list=21%, signal=34%
V$CDPCR3HD_01	V$CDPCR3HD_01		112	-0.24799955	-0.8278414	0.6981132	0.8175333	0.99	3071	tags=29%, list=27%, signal=40%
V$AP4_Q6	V$AP4_Q6		108	-0.26020566	-0.82708114	0.7962963	0.81823593	0.99	2280	tags=26%, list=20%, signal=32%
V$AFP1_Q6	V$AFP1_Q6		119	-0.25478762	-0.8257719	0.78571427	0.82039255	0.99	2670	tags=26%, list=24%, signal=34%
YNGTTNNNATT_UNKNOWN	YNGTTNNNATT_UNKNOWN		170	-0.2497887	-0.8238029	0.7222222	0.8233193	0.99	2965	tags=30%, list=26%, signal=40%
V$AR_Q6	V$AR_Q6		108	-0.24155535	-0.82340515	0.7090909	0.8225629	0.99	2447	tags=24%, list=22%, signal=31%
ACATATC,MIR-190	ACATATC,MIR-190		26	-0.29962972	-0.8220712	0.67391306	0.8240887	0.99	2000	tags=23%, list=18%, signal=28%
GTTRYCATRR_UNKNOWN	GTTRYCATRR_UNKNOWN		67	-0.22300676	-0.8218774	0.75	0.8230246	0.99	3143	tags=28%, list=28%, signal=39%
AGGCACT,MIR-515-3P	AGGCACT,MIR-515-3P		42	-0.2532967	-0.8214609	0.7368421	0.82206166	0.99	4086	tags=43%, list=36%, signal=67%
CTCTAGA,MIR-526C,MIR-518F,MIR-526A	CTCTAGA,MIR-526C,MIR-518F,MIR-526A		25	-0.27132893	-0.8207449	0.64705884	0.82242453	0.99	4057	tags=44%, list=36%, signal=69%
V$NFKB_C	V$NFKB_C		136	-0.22337057	-0.8207082	0.8448276	0.8209958	0.99	2219	tags=21%, list=20%, signal=25%
V$AP1_Q4_01	V$AP1_Q4_01		145	-0.22331083	-0.8195316	0.8113208	0.8228201	0.99	2644	tags=26%, list=24%, signal=34%
V$NFY_01	V$NFY_01		126	-0.22417381	-0.8187688	0.76363635	0.82310456	0.99	4734	tags=44%, list=42%, signal=76%
V$PBX1_02	V$PBX1_02		67	-0.2521425	-0.81874335	0.765625	0.82162696	0.99	1665	tags=18%, list=15%, signal=21%
GGGCATT,MIR-365	GGGCATT,MIR-365		60	-0.23298544	-0.8187228	0.7407407	0.8201695	0.99	3085	tags=28%, list=28%, signal=39%
V$AP1_Q4	V$AP1_Q4		137	-0.22204192	-0.8185033	0.7592593	0.8191026	0.99	3246	tags=29%, list=29%, signal=41%
TAGGTCA,MIR-192,MIR-215	TAGGTCA,MIR-192,MIR-215		23	-0.27157855	-0.8157986	0.64444447	0.82344836	0.99	583	tags=13%, list=5%, signal=14%
TGATTTRY_V$GFI1_01	TGATTTRY_V$GFI1_01		147	-0.25995418	-0.8156199	0.6792453	0.8224015	0.99	2157	tags=23%, list=19%, signal=28%
V$ATF4_Q2	V$ATF4_Q2		120	-0.21384314	-0.81457686	0.75	0.8235203	0.99	2384	tags=21%, list=21%, signal=26%
V$FXR_IR1_Q6	V$FXR_IR1_Q6		61	-0.24199751	-0.8126061	0.7916667	0.8272044	0.99	1878	tags=18%, list=17%, signal=22%
V$AP4_01	V$AP4_01		133	-0.2343872	-0.81200457	0.6981132	0.8272323	0.99	3075	tags=29%, list=27%, signal=40%
V$IPF1_Q4	V$IPF1_Q4		117	-0.243788	-0.8118668	0.8181818	0.8259711	0.99	3764	tags=36%, list=34%, signal=54%
GAGCCAG,MIR-149	GAGCCAG,MIR-149		73	-0.2102057	-0.811413	0.69491524	0.82547325	0.99	2720	tags=22%, list=24%, signal=29%
V$SMAD3_Q6	V$SMAD3_Q6		104	-0.24796589	-0.81125945	0.70689654	0.8244137	0.99	2903	tags=29%, list=26%, signal=39%
V$ATF_B	V$ATF_B		93	-0.22222008	-0.8106252	0.8039216	0.82570887	0.99	2995	tags=29%, list=27%, signal=39%
GAGCTGG,MIR-337	GAGCTGG,MIR-337		76	-0.22189167	-0.8103646	0.8363636	0.8247812	0.99	4519	tags=45%, list=40%, signal=74%
V$AREB6_02	V$AREB6_02		129	-0.23654273	-0.80937576	0.85	0.82653785	0.99	3004	tags=29%, list=27%, signal=39%
V$NKX25_02	V$NKX25_02		115	-0.26507646	-0.8091007	0.75	0.82573885	0.99	2657	tags=26%, list=24%, signal=34%
GATAAGR_V$GATA_C	GATAAGR_V$GATA_C		161	-0.26515222	-0.80823344	0.7307692	0.8266399	0.99	2424	tags=25%, list=22%, signal=31%
V$CDX2_Q5	V$CDX2_Q5		111	-0.26338157	-0.80735356	0.7647059	0.8269982	0.99	2544	tags=27%, list=23%, signal=35%
V$AML_Q6	V$AML_Q6		135	-0.22998579	-0.80723315	0.7735849	0.8257687	0.99	3026	tags=29%, list=27%, signal=39%
V$DR3_Q4	V$DR3_Q4		67	-0.24068879	-0.80648893	0.78846157	0.8264481	0.99	1303	tags=13%, list=12%, signal=15%
V$POU6F1_01	V$POU6F1_01		117	-0.26682082	-0.8054217	0.7692308	0.82763267	0.99	2529	tags=25%, list=23%, signal=32%
V$E4BP4_01	V$E4BP4_01		94	-0.21534853	-0.80535	0.8	0.8262279	0.99	2061	tags=20%, list=18%, signal=25%
GTCNYYATGR_UNKNOWN	GTCNYYATGR_UNKNOWN		36	-0.2607979	-0.80523956	0.7592593	0.82507837	0.99	4595	tags=44%, list=41%, signal=75%
V$FOXO3_01	V$FOXO3_01		107	-0.24526748	-0.80460095	0.8367347	0.8248542	0.99	2042	tags=21%, list=18%, signal=26%
TCTGGAC,MIR-198	TCTGGAC,MIR-198		39	-0.23773527	-0.80266744	0.79591835	0.8284451	0.99	4125	tags=41%, list=37%, signal=65%
TAATTA_V$CHX10_01	TAATTA_V$CHX10_01		364	-0.2309699	-0.8010633	0.8076923	0.8302492	0.99	2457	tags=24%, list=22%, signal=29%
CAGGTA_V$AREB6_01	CAGGTA_V$AREB6_01		362	-0.21811914	-0.80059355	0.7222222	0.82954556	0.99	1470	tags=14%, list=13%, signal=16%
V$EGR1_01	V$EGR1_01		131	-0.2142779	-0.7991259	0.76086956	0.83328664	0.99	2800	tags=24%, list=25%, signal=31%
V$LHX3_01	V$LHX3_01		109	-0.2632779	-0.79858756	0.754717	0.8330453	0.99	1422	tags=18%, list=13%, signal=21%
TGCACTG,MIR-148A,MIR-152,MIR-148B	TGCACTG,MIR-148A,MIR-152,MIR-148B		125	-0.20884523	-0.7932861	0.86	0.8458351	0.99	2223	tags=21%, list=20%, signal=26%
V$P53_02	V$P53_02		112	-0.21584535	-0.79318845	0.8076923	0.84471077	0.99	3713	tags=35%, list=33%, signal=52%
V$E2F1DP1RB_01	V$E2F1DP1RB_01		100	-0.21838778	-0.79298025	0.6730769	0.8437124	0.99	3622	tags=31%, list=32%, signal=45%
V$E2F_Q6	V$E2F_Q6		101	-0.21301319	-0.79267985	0.7169811	0.8426721	0.99	3622	tags=32%, list=32%, signal=46%
V$BRN2_01	V$BRN2_01		114	-0.22954883	-0.7915142	0.7358491	0.8442524	0.99	2031	tags=19%, list=18%, signal=23%
V$FOX_Q2	V$FOX_Q2		102	-0.25286326	-0.791408	0.74509805	0.84333324	0.99	2658	tags=26%, list=24%, signal=34%
V$NRF2_Q4	V$NRF2_Q4		132	-0.2117067	-0.7907995	0.75	0.8437244	0.99	2657	tags=23%, list=24%, signal=29%
ACAWYAAAG_UNKNOWN	ACAWYAAAG_UNKNOWN		47	-0.26573032	-0.7902344	0.7118644	0.8432512	0.99	1658	tags=21%, list=15%, signal=25%
V$E2F_Q3	V$E2F_Q3		107	-0.21538395	-0.78981483	0.7222222	0.8425887	0.99	3826	tags=33%, list=34%, signal=49%
V$HNF4ALPHA_Q6	V$HNF4ALPHA_Q6		131	-0.24311282	-0.7877947	0.7692308	0.8462783	0.99	2705	tags=26%, list=24%, signal=34%
V$SRF_01	V$SRF_01		37	-0.2726331	-0.786791	0.78431374	0.8467899	0.99	3201	tags=35%, list=29%, signal=49%
GTGGGTGK_UNKNOWN	GTGGGTGK_UNKNOWN		149	-0.22594696	-0.7858234	0.7307692	0.8472196	0.99	2441	tags=24%, list=22%, signal=30%
V$POU3F2_02	V$POU3F2_02		124	-0.22908324	-0.78570735	0.8545455	0.8462884	0.99	3427	tags=32%, list=31%, signal=46%
ACCAAAG,MIR-9	ACCAAAG,MIR-9		255	-0.18878974	-0.7849025	0.8627451	0.84699905	0.99	4325	tags=37%, list=39%, signal=59%
TGACATY_UNKNOWN	TGACATY_UNKNOWN		315	-0.20508961	-0.7829663	0.7592593	0.8503781	0.99	3094	tags=26%, list=28%, signal=35%
V$MYCMAX_02	V$MYCMAX_02		117	-0.21867037	-0.7800058	0.9318182	0.8555554	0.99	4904	tags=50%, list=44%, signal=87%
V$SP1_01	V$SP1_01		126	-0.19593638	-0.77752	0.80701756	0.86029005	0.99	3210	tags=29%, list=29%, signal=40%
V$HNF3_Q6	V$HNF3_Q6		95	-0.24340641	-0.77647275	0.8039216	0.8616281	0.99	2576	tags=27%, list=23%, signal=35%
V$E2F_Q2	V$E2F_Q2		79	-0.19942684	-0.774361	0.8125	0.86486375	0.99	2674	tags=25%, list=24%, signal=33%
V$E2F1_Q4_01	V$E2F1_Q4_01		105	-0.20797798	-0.7731529	0.78	0.86630946	0.99	3826	tags=31%, list=34%, signal=47%
ACTGCCT,MIR-34B	ACTGCCT,MIR-34B		111	-0.19177175	-0.7723773	0.9074074	0.86699075	0.99	1646	tags=13%, list=15%, signal=15%
V$AP1FJ_Q2	V$AP1FJ_Q2		145	-0.21119878	-0.7723737	0.79310346	0.86554337	0.99	3080	tags=29%, list=28%, signal=39%
V$EGR_Q6	V$EGR_Q6		134	-0.19789805	-0.77168816	0.8367347	0.8659823	0.99	3293	tags=28%, list=29%, signal=40%
V$HEN1_01	V$HEN1_01		92	-0.22688594	-0.77031386	0.8703704	0.8673151	0.99	2202	tags=21%, list=20%, signal=25%
V$MYB_Q6	V$MYB_Q6		116	-0.21375136	-0.76969314	0.8548387	0.86738545	0.99	3756	tags=36%, list=34%, signal=54%
V$GNCF_01	V$GNCF_01		37	-0.257372	-0.7694115	0.8032787	0.86682075	0.99	2031	tags=24%, list=18%, signal=30%
V$AHRARNT_01	V$AHRARNT_01		72	-0.22141632	-0.76840454	0.9	0.86846256	0.99	3071	tags=32%, list=27%, signal=44%
V$MYOD_Q6	V$MYOD_Q6		113	-0.25328952	-0.76804155	0.75	0.867581	0.99	2514	tags=28%, list=22%, signal=36%
YKACATTT_UNKNOWN	YKACATTT_UNKNOWN		121	-0.18696226	-0.7669099	0.86	0.86860156	0.99	3628	tags=31%, list=32%, signal=45%
V$LEF1_Q2	V$LEF1_Q2		104	-0.21406572	-0.76682645	0.8103448	0.8672863	0.99	1659	tags=17%, list=15%, signal=20%
TTTGCAG,MIR-518A-2	TTTGCAG,MIR-518A-2		98	-0.19699678	-0.7666472	0.82	0.8669375	0.99	4794	tags=46%, list=43%, signal=80%
V$GATA6_01	V$GATA6_01		138	-0.25084984	-0.7638187	0.86538464	0.8716527	0.99	2493	tags=29%, list=22%, signal=37%
V$IK1_01	V$IK1_01		139	-0.21713638	-0.7600077	0.875	0.87873924	0.99	4828	tags=45%, list=43%, signal=79%
TGAYRTCA_V$ATF3_Q6	TGAYRTCA_V$ATF3_Q6		259	-0.19605617	-0.7580626	0.88235295	0.88205725	0.99	2773	tags=25%, list=25%, signal=33%
V$NFKAPPAB65_01	V$NFKAPPAB65_01		123	-0.20316151	-0.7579754	0.89830506	0.8808202	0.99	2826	tags=24%, list=25%, signal=32%
V$E2F_Q3_01	V$E2F_Q3_01		106	-0.20438756	-0.75737524	0.8627451	0.8804246	0.99	3622	tags=29%, list=32%, signal=43%
V$HNF6_Q6	V$HNF6_Q6		110	-0.23756312	-0.7554543	0.8214286	0.88279927	0.99	2544	tags=25%, list=23%, signal=31%
CTGCAGY_UNKNOWN	CTGCAGY_UNKNOWN		369	-0.20419717	-0.75493354	0.84615386	0.88248295	0.99	2444	tags=20%, list=22%, signal=25%
V$OCT1_02	V$OCT1_02		100	-0.2499639	-0.7543436	0.8039216	0.8822432	0.99	2247	tags=21%, list=20%, signal=26%
AACTGAC,MIR-223	AACTGAC,MIR-223		54	-0.22793211	-0.7516689	0.8367347	0.8867904	0.99	2892	tags=24%, list=26%, signal=32%
V$ER_Q6_02	V$ER_Q6_02		130	-0.21894242	-0.75139356	0.94	0.8863227	0.99	3759	tags=37%, list=34%, signal=55%
V$PAX8_01	V$PAX8_01		15	-0.28649852	-0.7511321	0.8181818	0.88559365	0.99	2310	tags=27%, list=21%, signal=34%
V$MYB_Q3	V$MYB_Q3		111	-0.20540302	-0.750697	0.877551	0.8851452	0.99	1945	tags=18%, list=17%, signal=22%
TGCTTTG,MIR-330	TGCTTTG,MIR-330		145	-0.20130846	-0.7505616	0.8333333	0.88414574	0.99	4228	tags=38%, list=38%, signal=60%
V$TAL1BETAITF2_01	V$TAL1BETAITF2_01		120	-0.23152491	-0.75032467	0.84	0.88306767	0.99	1266	tags=15%, list=11%, signal=17%
ACACTAC,MIR-142-3P	ACACTAC,MIR-142-3P		60	-0.19732952	-0.75030404	0.8363636	0.88171804	0.99	4990	tags=50%, list=45%, signal=90%
V$PIT1_Q6	V$PIT1_Q6		110	-0.24922934	-0.75019026	0.8235294	0.8804902	0.99	2544	tags=25%, list=23%, signal=31%
CTTTGTA,MIR-524	CTTTGTA,MIR-524		227	-0.18590315	-0.74991155	0.8867925	0.8798563	0.99	1952	tags=17%, list=17%, signal=20%
CATRRAGC_UNKNOWN	CATRRAGC_UNKNOWN		58	-0.2444951	-0.7494085	0.90384614	0.8794519	0.99	3773	tags=36%, list=34%, signal=54%
V$E2F_Q4	V$E2F_Q4		102	-0.19825265	-0.7492845	0.76363635	0.87836313	0.99	3622	tags=30%, list=32%, signal=45%
AAANWWTGC_UNKNOWN	AAANWWTGC_UNKNOWN		104	-0.22478965	-0.74537945	0.8301887	0.8849198	0.99	3096	tags=30%, list=28%, signal=41%
V$AHR_Q5	V$AHR_Q5		105	-0.1861247	-0.74489665	0.92156863	0.8846376	0.99	3921	tags=34%, list=35%, signal=52%
CGTSACG_V$PAX3_B	CGTSACG_V$PAX3_B		61	-0.18452507	-0.74220616	0.82608694	0.8891812	0.99	4262	tags=39%, list=38%, signal=63%
V$ATF3_Q6	V$ATF3_Q6		117	-0.19018114	-0.7409117	0.9444444	0.8901064	0.99	2708	tags=24%, list=24%, signal=31%
GTGTTGA,MIR-505	GTGTTGA,MIR-505		53	-0.21411735	-0.73895013	0.92156863	0.89292157	0.99	3696	tags=34%, list=33%, signal=50%
V$HTF_01	V$HTF_01		28	-0.22156389	-0.73870754	0.86206895	0.8917815	0.99	2420	tags=25%, list=22%, signal=32%
V$MAZR_01	V$MAZR_01		109	-0.20098175	-0.7384925	0.82	0.8909223	0.99	4564	tags=44%, list=41%, signal=74%
V$MTF1_Q4	V$MTF1_Q4		125	-0.20263095	-0.7363581	0.8679245	0.8938818	0.99	2174	tags=22%, list=19%, signal=27%
V$HP1SITEFACTOR_Q6	V$HP1SITEFACTOR_Q6		113	-0.22868341	-0.73586315	0.8490566	0.8936267	0.99	2772	tags=26%, list=25%, signal=34%
V$MYC_Q2	V$MYC_Q2		97	-0.17754067	-0.73567593	0.8888889	0.89243305	0.99	2876	tags=26%, list=26%, signal=34%
V$ICSBP_Q6	V$ICSBP_Q6		119	-0.21192788	-0.7299379	0.88461536	0.901115	0.99	1933	tags=19%, list=17%, signal=23%
V$EFC_Q6	V$EFC_Q6		126	-0.20358932	-0.7237872	0.9423077	0.9090147	0.99	2212	tags=19%, list=20%, signal=23%
V$ER_Q6_01	V$ER_Q6_01		122	-0.19943164	-0.7237587	0.8888889	0.9075943	0.99	3097	tags=27%, list=28%, signal=37%
V$WHN_B	V$WHN_B		121	-0.19050327	-0.7234016	0.9259259	0.9068044	0.99	2458	tags=22%, list=22%, signal=28%
V$S8_01	V$S8_01		120	-0.21733327	-0.7233129	0.8965517	0.9055342	0.99	2921	tags=27%, list=26%, signal=36%
V$HNF4_DR1_Q3	V$HNF4_DR1_Q3		139	-0.19923767	-0.72040224	0.9411765	0.90888584	0.99	3014	tags=28%, list=27%, signal=38%
V$NFKAPPAB_01	V$NFKAPPAB_01		125	-0.20501468	-0.719587	0.9661017	0.9089743	0.99	2846	tags=26%, list=25%, signal=34%
V$ZIC1_01	V$ZIC1_01		124	-0.21515825	-0.7183554	0.8545455	0.90964633	0.99	2728	tags=26%, list=24%, signal=34%
V$LEF1_Q6	V$LEF1_Q6		126	-0.2052811	-0.7159721	0.9298246	0.9126299	0.99	1952	tags=17%, list=17%, signal=21%
YAATNRNNNYNATT_UNKNOWN	YAATNRNNNYNATT_UNKNOWN		51	-0.24951884	-0.71543837	0.9047619	0.91206956	0.99	2094	tags=22%, list=19%, signal=26%
V$CREBP1CJUN_01	V$CREBP1CJUN_01		119	-0.18559861	-0.71388125	0.9583333	0.91321105	0.99	3355	tags=31%, list=30%, signal=44%
V$GR_01	V$GR_01		100	-0.22848341	-0.71363086	0.92	0.9122645	0.99	2031	tags=21%, list=18%, signal=25%
V$GATA1_04	V$GATA1_04		118	-0.22947977	-0.71284133	0.90384614	0.9126978	0.99	2932	tags=31%, list=26%, signal=41%
V$TATA_01	V$TATA_01		144	-0.22635828	-0.7103029	0.90909094	0.9161475	0.99	2606	tags=26%, list=23%, signal=34%
V$GATA3_01	V$GATA3_01		117	-0.22230941	-0.70659167	0.9122807	0.9219165	0.99	2751	tags=26%, list=25%, signal=34%
GTTAAAG,MIR-302B	GTTAAAG,MIR-302B		38	-0.23168853	-0.7055158	0.90909094	0.9222081	0.99	2532	tags=26%, list=23%, signal=34%
V$ZF5_B	V$ZF5_B		117	-0.18479104	-0.70546895	0.84	0.92089415	0.99	3038	tags=25%, list=27%, signal=34%
AAGTCCA,MIR-422B,MIR-422A	AAGTCCA,MIR-422B,MIR-422A		28	-0.23743351	-0.70269847	0.85714287	0.9240392	0.99	3943	tags=46%, list=35%, signal=71%
V$RREB1_01	V$RREB1_01		101	-0.18329924	-0.7022286	0.90909094	0.92343634	0.99	3866	tags=34%, list=35%, signal=51%
CTCAAGA,MIR-526B	CTCAAGA,MIR-526B		38	-0.22353072	-0.6990909	0.9019608	0.92816675	0.99	2544	tags=29%, list=23%, signal=37%
V$STAT3_02	V$STAT3_02		63	-0.20948328	-0.69694436	0.9230769	0.93057096	0.99	4626	tags=44%, list=41%, signal=75%
V$PBX1_01	V$PBX1_01		121	-0.20896591	-0.6961025	0.9655172	0.93022865	0.99	2200	tags=21%, list=20%, signal=25%
V$AP2REP_01	V$AP2REP_01		85	-0.19306354	-0.6949947	0.8947368	0.9302153	0.99	4221	tags=38%, list=38%, signal=60%
WGGAATGY_V$TEF1_Q6	WGGAATGY_V$TEF1_Q6		173	-0.20758395	-0.69469166	0.94827586	0.92926955	0.99	2826	tags=23%, list=25%, signal=30%
V$GR_Q6_01	V$GR_Q6_01		129	-0.20362616	-0.6939378	0.9285714	0.9287616	0.99	2377	tags=22%, list=21%, signal=28%
V$ER_Q6	V$ER_Q6		140	-0.19675434	-0.69029564	0.9411765	0.9320583	0.99	3764	tags=35%, list=34%, signal=52%
GGGATGC,MIR-324-5P	GGGATGC,MIR-324-5P		24	-0.25241426	-0.68911415	0.9782609	0.93215436	0.99	684	tags=13%, list=6%, signal=13%
V$MEIS1BHOXA9_01	V$MEIS1BHOXA9_01		71	-0.22071701	-0.68591607	0.8909091	0.9358376	0.99	1089	tags=14%, list=10%, signal=16%
V$RFX1_02	V$RFX1_02		120	-0.17501114	-0.6836833	0.9230769	0.9376877	0.99	4117	tags=36%, list=37%, signal=56%
V$E47_01	V$E47_01		133	-0.19483525	-0.68158895	0.9818182	0.9388471	0.99	3301	tags=29%, list=29%, signal=41%
ATGTAGC,MIR-221,MIR-222	ATGTAGC,MIR-221,MIR-222		56	-0.22511598	-0.6719664	0.92156863	0.950445	0.99	1224	tags=14%, list=11%, signal=16%
MCAATNNNNNGCG_UNKNOWN	MCAATNNNNNGCG_UNKNOWN		50	-0.19488169	-0.66887116	0.88	0.9539554	1	3549	tags=30%, list=32%, signal=44%
V$ATF_01	V$ATF_01		128	-0.16272306	-0.6682153	0.9574468	0.953401	1	2695	tags=21%, list=24%, signal=27%
GTCAGGA,MIR-378	GTCAGGA,MIR-378		28	-0.22434969	-0.66669875	0.8947368	0.95341116	1	2639	tags=25%, list=24%, signal=33%
V$DBP_Q6	V$DBP_Q6		120	-0.19523199	-0.66603404	0.96	0.9529643	1	928	tags=10%, list=8%, signal=11%
V$ZF5_01	V$ZF5_01		123	-0.16941512	-0.66161233	0.98	0.9558509	1	2674	tags=23%, list=24%, signal=30%
V$NKX3A_01	V$NKX3A_01		101	-0.20150661	-0.6610359	1	0.95518184	1	4110	tags=39%, list=37%, signal=60%
V$AP1_Q6	V$AP1_Q6		130	-0.18623978	-0.6608095	0.9807692	0.9539537	1	3768	tags=32%, list=34%, signal=47%
V$DR4_Q2	V$DR4_Q2		118	-0.18807305	-0.65968853	0.9818182	0.95407987	1	977	tags=11%, list=9%, signal=12%
V$MAZ_Q6	V$MAZ_Q6		95	-0.16820428	-0.6443084	0.9491525	0.96637136	1	2876	tags=22%, list=26%, signal=29%
V$CDPCR1_01	V$CDPCR1_01		59	-0.20665325	-0.640685	1	0.9684172	1	3773	tags=32%, list=34%, signal=48%
V$LMO2COM_01	V$LMO2COM_01		128	-0.18386959	-0.6379373	1	0.9683457	1	2267	tags=20%, list=20%, signal=24%
V$MYOD_Q6_01	V$MYOD_Q6_01		104	-0.1976289	-0.63398683	1	0.9709294	1	398	tags=7%, list=4%, signal=7%
CCTNTMAGA_UNKNOWN	CCTNTMAGA_UNKNOWN		63	-0.19581845	-0.63384116	0.96363634	0.96953034	1	3341	tags=30%, list=30%, signal=43%
WTTGKCTG_UNKNOWN	WTTGKCTG_UNKNOWN		235	-0.16520777	-0.63181245	1	0.9694135	1	3583	tags=30%, list=32%, signal=43%
AAAGACA,MIR-511	AAAGACA,MIR-511		103	-0.17507878	-0.6255608	0.9807692	0.9750584	1	1890	tags=16%, list=17%, signal=19%
V$SOX9_B1	V$SOX9_B1		114	-0.18271877	-0.6229173	1	0.97553587	1	2030	tags=16%, list=18%, signal=19%
AAGGGAT,MIR-188	AAGGGAT,MIR-188		41	-0.17507192	-0.6208188	0.9423077	0.9754145	1	5002	tags=44%, list=45%, signal=79%
V$SPZ1_01	V$SPZ1_01		127	-0.15526687	-0.61702025	0.9649123	0.97628045	1	2523	tags=20%, list=23%, signal=25%
V$POU1F1_Q6	V$POU1F1_Q6		111	-0.19688909	-0.6136782	1	0.97745126	1	1134	tags=12%, list=10%, signal=13%
GCAAGGA,MIR-502	GCAAGGA,MIR-502		34	-0.18596551	-0.60817724	0.94545454	0.97970986	1	4984	tags=50%, list=45%, signal=90%
CATTGTYY_V$SOX9_B1	CATTGTYY_V$SOX9_B1		181	-0.16841926	-0.6038893	0.98	0.9809597	1	2536	tags=21%, list=23%, signal=27%
V$AP2_Q6	V$AP2_Q6		127	-0.13957866	-0.5983053	0.98275864	0.9829601	1	4936	tags=42%, list=44%, signal=74%
AGGGCAG,MIR-18A	AGGGCAG,MIR-18A		62	-0.18146178	-0.58913654	1	0.9846249	1	3891	tags=37%, list=35%, signal=57%
V$NKX62_Q2	V$NKX62_Q2		108	-0.17791623	-0.5830989	1	0.9889248	1	2822	tags=22%, list=25%, signal=29%
V$PAX4_03	V$PAX4_03		133	-0.16045271	-0.57628435	0.9811321	0.9902665	1	4641	tags=40%, list=41%, signal=67%
CTAGGAA,MIR-384	CTAGGAA,MIR-384		31	-0.18467413	-0.56063676	0.98214287	0.9928155	1	3004	tags=23%, list=27%, signal=31%
ATAACCT,MIR-154	ATAACCT,MIR-154		35	-0.16768512	-0.5507058	0.95	0.99349874	1	3772	tags=34%, list=34%, signal=52%
V$COMP1_01	V$COMP1_01		64	-0.1766843	-0.53277415	1	0.9958945	1	2031	tags=17%, list=18%, signal=21%
V$TAXCREB_02	V$TAXCREB_02		15	-0.20245671	-0.5149992	0.9782609	0.99619424	1	4567	tags=40%, list=41%, signal=67%
AAACCAC,MIR-140	AAACCAC,MIR-140		54	-0.14444721	-0.5090723	1	0.9985518	1	5842	tags=54%, list=52%, signal=112%
GTAAACC,MIR-299-5P	GTAAACC,MIR-299-5P		31	-0.14733241	-0.46374014	0.9818182	0.9997598	1	5036	tags=45%, list=45%, signal=82%
RYTGCNNRGNAAC_V$MIF1_01	RYTGCNNRGNAAC_V$MIF1_01		33	-0.14681232	-0.45108673	1	0.99929243	1	61	tags=3%, list=1%, signal=3%
