# Supplementary material for: A genomic analysis of mouse models of breast cancer reveals molecular features of mouse models and relationships to human breast cancer
Source: Breast Cancer Res. 2014 Jun 5;16(3):R59. doi: 10.1186/bcr3672 (PMC4078930; doi:10.1186/bcr3672)
Supplement: Additional file 11 — GSEA for mouse models compared to all other models or to mammary gland development. Listed by model. [file bcr3672-S11.zip › AdditionalFile11/ETV6_Ntrk3/Vs_other_models/C3/Upregulated_in_ETV6_Ntrk3_vs_Other_models.txt]

NAME	GS<br> follow link to MSigDB	GS DETAILS	SIZE	ES	NES	NOM p-val	FDR q-val	FWER p-val	RANK AT MAX	LEADING EDGE
V$HMX1_01	V$HMX1_01	Details ...	20	0.46053264	1.2936189	0.1875	1	0.9	571	tags=30%, list=5%, signal=32%
V$CDP_01	V$CDP_01	Details ...	37	0.41347194	1.1068709	0.2857143	1	1	1813	tags=38%, list=16%, signal=45%
V$CREB_Q2_01	V$CREB_Q2_01	Details ...	101	0.25844297	1.0200986	0.39583334	1	1	1817	tags=28%, list=16%, signal=33%
YTTCCNNNGGAMR_UNKNOWN	YTTCCNNNGGAMR_UNKNOWN	Details ...	22	0.30636695	1.0173903	0.47727272	1	1	530	tags=18%, list=5%, signal=19%
V$PPARA_02	V$PPARA_02	Details ...	61	0.27712932	0.94637084	0.56	1	1	530	tags=16%, list=5%, signal=17%
V$VDR_Q6	V$VDR_Q6	Details ...	125	0.24597059	0.94237673	0.5121951	1	1	869	tags=16%, list=8%, signal=17%
V$HNF1_Q6	V$HNF1_Q6	Details ...	136	0.28430575	0.9226294	0.61702126	1	1	1816	tags=30%, list=16%, signal=36%
V$CIZ_01	V$CIZ_01	Details ...	104	0.2692694	0.90999204	0.5813953	1	1	1745	tags=25%, list=16%, signal=29%
V$IRF2_01	V$IRF2_01	Details ...	55	0.26262403	0.9038423	0.61702126	1	1	1466	tags=25%, list=13%, signal=29%
V$CHX10_01	V$CHX10_01	Details ...	108	0.2724776	0.9017102	0.627451	1	1	1589	tags=29%, list=14%, signal=33%
GTGTGAG,MIR-342	GTGTGAG,MIR-342	Details ...	29	0.26987797	0.8999839	0.5897436	1	1	1335	tags=21%, list=12%, signal=23%
V$CREB_Q4	V$CREB_Q4	Details ...	115	0.22677493	0.8941812	0.6458333	1	1	1837	tags=24%, list=16%, signal=29%
TCTAGAG,MIR-517	TCTAGAG,MIR-517	Details ...	29	0.31213456	0.89356595	0.6086956	1	1	745	tags=21%, list=7%, signal=22%
V$PAX8_B	V$PAX8_B	Details ...	45	0.2826196	0.8907653	0.59090906	1	1	1760	tags=31%, list=16%, signal=37%
V$STAT5B_01	V$STAT5B_01	Details ...	125	0.23483102	0.88903284	0.6315789	1	1	1075	tags=19%, list=10%, signal=21%
RNCTGNYNRNCTGNY_UNKNOWN	RNCTGNYNRNCTGNY_UNKNOWN	Details ...	31	0.28472266	0.8824835	0.64444447	1	1	1760	tags=32%, list=16%, signal=38%
CACCAGC,MIR-138	CACCAGC,MIR-138	Details ...	103	0.22610427	0.8816932	0.625	1	1	1521	tags=19%, list=14%, signal=22%
V$MYOD_01	V$MYOD_01	Details ...	110	0.24518147	0.88138384	0.6304348	1	1	1519	tags=23%, list=14%, signal=26%
TGAGATT,MIR-216	TGAGATT,MIR-216	Details ...	56	0.22370273	0.87707084	0.59183675	1	1	1685	tags=30%, list=15%, signal=36%
ACAACTT,MIR-382	ACAACTT,MIR-382	Details ...	38	0.24953137	0.87445194	0.72	1	1	391	tags=13%, list=3%, signal=14%
V$NCX_01	V$NCX_01	Details ...	79	0.28098568	0.87361425	0.6530612	1	1	1385	tags=25%, list=12%, signal=29%
V$E4F1_Q6	V$E4F1_Q6	Details ...	131	0.19942214	0.85051936	0.60784316	1	1	630	tags=11%, list=6%, signal=12%
V$BACH1_01	V$BACH1_01	Details ...	142	0.22924781	0.84618485	0.7446808	1	1	1245	tags=19%, list=11%, signal=21%
V$HNF1_C	V$HNF1_C	Details ...	120	0.2588454	0.84473985	0.76	1	1	1057	tags=19%, list=9%, signal=21%
V$CREB_Q2	V$CREB_Q2	Details ...	124	0.21912946	0.84256977	0.8043478	1	1	1817	tags=23%, list=16%, signal=28%
YGACNNYACAR_UNKNOWN	YGACNNYACAR_UNKNOWN	Details ...	44	0.27419344	0.8402698	0.68	1	1	1763	tags=27%, list=16%, signal=32%
CAGNWMCNNNGAC_UNKNOWN	CAGNWMCNNNGAC_UNKNOWN	Details ...	45	0.31137174	0.8359862	0.7659575	1	1	1477	tags=24%, list=13%, signal=28%
V$CREL_01	V$CREL_01	Details ...	136	0.21442276	0.8309576	0.8125	1	1	1193	tags=18%, list=11%, signal=20%
TAAYNRNNTCC_UNKNOWN	TAAYNRNNTCC_UNKNOWN	Details ...	78	0.24968053	0.82667387	0.76744187	1	1	1829	tags=28%, list=16%, signal=33%
RGTTAMWNATT_V$HNF1_01	RGTTAMWNATT_V$HNF1_01	Details ...	43	0.28297848	0.82478195	0.78723407	1	1	548	tags=16%, list=5%, signal=17%
CCAGGTT,MIR-490	CCAGGTT,MIR-490	Details ...	27	0.25648373	0.8236186	0.59615386	1	1	673	tags=15%, list=6%, signal=16%
V$HNF4_Q6	V$HNF4_Q6	Details ...	125	0.23071073	0.81391174	0.80487806	1	1	1713	tags=26%, list=15%, signal=30%
ACAACCT,MIR-453	ACAACCT,MIR-453	Details ...	18	0.28057316	0.80809736	0.7407407	1	1	1521	tags=22%, list=14%, signal=26%
V$CREB_Q4_01	V$CREB_Q4_01	Details ...	103	0.19689633	0.79860777	0.8888889	1	1	1837	tags=24%, list=16%, signal=29%
V$TEF1_Q6	V$TEF1_Q6	Details ...	110	0.21921983	0.7977898	0.775	1	1	712	tags=13%, list=6%, signal=13%
GGCNRNWCTTYS_UNKNOWN	GGCNRNWCTTYS_UNKNOWN	Details ...	39	0.21028015	0.79769015	0.7307692	1	1	859	tags=13%, list=8%, signal=14%
RYTGCNWTGGNR_UNKNOWN	RYTGCNWTGGNR_UNKNOWN	Details ...	52	0.2196097	0.79699254	0.79545456	1	1	1702	tags=23%, list=15%, signal=27%
RAAGNYNNCTTY_UNKNOWN	RAAGNYNNCTTY_UNKNOWN	Details ...	71	0.25762427	0.79262483	0.7777778	1	1	1533	tags=25%, list=14%, signal=29%
V$CREB_01	V$CREB_01	Details ...	121	0.19086018	0.7763904	0.86	1	1	1697	tags=22%, list=15%, signal=26%
RYTAAWNNNTGAY_UNKNOWN	RYTAAWNNNTGAY_UNKNOWN	Details ...	37	0.27329355	0.775819	0.877551	1	1	1182	tags=22%, list=11%, signal=24%
V$TFIII_Q6	V$TFIII_Q6	Details ...	104	0.1928065	0.76992303	0.84210527	1	1	1643	tags=23%, list=15%, signal=27%
V$BACH2_01	V$BACH2_01	Details ...	140	0.20594327	0.76961994	0.85365856	1	1	1029	tags=16%, list=9%, signal=17%
V$CDC5_01	V$CDC5_01	Details ...	137	0.2041277	0.76140046	0.9230769	1	1	1349	tags=20%, list=12%, signal=23%
TTAYRTAA_V$E4BP4_01	TTAYRTAA_V$E4BP4_01	Details ...	107	0.19069694	0.75411475	0.9230769	1	1	1316	tags=18%, list=12%, signal=20%
ACCTGTTG_UNKNOWN	ACCTGTTG_UNKNOWN	Details ...	72	0.21743466	0.74896044	0.8	1	1	1721	tags=24%, list=15%, signal=28%
V$CDPCR3_01	V$CDPCR3_01	Details ...	26	0.29087332	0.74876666	0.8043478	1	1	2281	tags=46%, list=20%, signal=58%
V$LXR_Q3	V$LXR_Q3	Details ...	34	0.24439417	0.74674857	0.82978725	1	1	601	tags=15%, list=5%, signal=15%
TAGCTTT,MIR-9	TAGCTTT,MIR-9	Details ...	127	0.20006563	0.74184	0.875	1	1	1394	tags=21%, list=12%, signal=24%
V$PPARA_01	V$PPARA_01	Details ...	21	0.2567868	0.7413532	0.9047619	1	1	1290	tags=29%, list=12%, signal=32%
ATGTTTC,MIR-494	ATGTTTC,MIR-494	Details ...	79	0.20283592	0.73959905	0.89361703	1	1	1720	tags=25%, list=15%, signal=30%
TGACGTCA_V$ATF3_Q6	TGACGTCA_V$ATF3_Q6	Details ...	107	0.19012894	0.73521864	0.92156863	1	1	1697	tags=22%, list=15%, signal=26%
GGGNNTTTCC_V$NFKB_Q6_01	GGGNNTTTCC_V$NFKB_Q6_01	Details ...	69	0.22981969	0.72527444	0.9375	1	1	1216	tags=20%, list=11%, signal=23%
V$ZIC3_01	V$ZIC3_01	Details ...	137	0.20615178	0.718786	0.89361703	1	1	1869	tags=27%, list=17%, signal=32%
CACTGTG,MIR-128A,MIR-128B	CACTGTG,MIR-128A,MIR-128B	Details ...	168	0.18260254	0.71455836	0.9361702	1	1	1365	tags=18%, list=12%, signal=21%
RACTNNRTTTNC_UNKNOWN	RACTNNRTTTNC_UNKNOWN	Details ...	58	0.1846979	0.7024175	0.9423077	1	1	485	tags=9%, list=4%, signal=9%
STTTCRNTTT_V$IRF_Q6	STTTCRNTTT_V$IRF_Q6	Details ...	92	0.21139053	0.7005782	1	1	1	1385	tags=23%, list=12%, signal=26%
V$GATA_Q6	V$GATA_Q6	Details ...	106	0.2284173	0.6991889	0.93877554	1	1	2439	tags=41%, list=22%, signal=51%
GGCKCATGS_UNKNOWN	GGCKCATGS_UNKNOWN	Details ...	29	0.21385536	0.6989641	0.96	1	1	1075	tags=17%, list=10%, signal=19%
V$TCF4_Q5	V$TCF4_Q5	Details ...	116	0.21094455	0.6947299	1	1	1	1219	tags=17%, list=11%, signal=19%
V$POU3F2_01	V$POU3F2_01	Details ...	49	0.21620834	0.6899875	0.97619045	1	1	1370	tags=20%, list=12%, signal=23%
V$MYB_Q5_01	V$MYB_Q5_01		116	0.19232461	0.6855659	1	1	1	1123	tags=16%, list=10%, signal=17%
ATGGYGGA_UNKNOWN	ATGGYGGA_UNKNOWN		43	0.19290954	0.67834336	0.9148936	1	1	1371	tags=19%, list=12%, signal=21%
YYCATTCAWW_UNKNOWN	YYCATTCAWW_UNKNOWN		91	0.19649322	0.6773874	0.9375	1	1	1249	tags=15%, list=11%, signal=17%
CTGRYYYNATT_UNKNOWN	CTGRYYYNATT_UNKNOWN		34	0.20360743	0.6735226	0.9	1	1	1442	tags=24%, list=13%, signal=27%
V$CREBP1_Q2	V$CREBP1_Q2		118	0.18094267	0.6726281	1	1	1	630	tags=10%, list=6%, signal=11%
V$XBP1_01	V$XBP1_01		65	0.1710283	0.6481698	0.9736842	1	1	950	tags=14%, list=8%, signal=15%
V$HNF3B_01	V$HNF3B_01		103	0.19072911	0.6473428	1	1	1	2106	tags=30%, list=19%, signal=37%
V$HNF1_01	V$HNF1_01		129	0.19187114	0.62658834	1	1	1	828	tags=13%, list=7%, signal=14%
GCCNNNWTAAR_UNKNOWN	GCCNNNWTAAR_UNKNOWN		68	0.18894213	0.61276454	1	1	1	1519	tags=21%, list=14%, signal=24%
V$FREAC7_01	V$FREAC7_01		84	0.1706938	0.6060854	1	1	1	1803	tags=24%, list=16%, signal=28%
V$ISRE_01	V$ISRE_01		109	0.17688857	0.60300463	1	1	1	1575	tags=21%, list=14%, signal=24%
RRCCGTTA_UNKNOWN	RRCCGTTA_UNKNOWN		35	0.1648481	0.593516	0.9622642	1	1	2114	tags=31%, list=19%, signal=39%
V$NGFIC_01	V$NGFIC_01		113	0.14049019	0.5913127	1	1	1	2034	tags=21%, list=18%, signal=26%
V$NRSF_01	V$NRSF_01		52	0.22425789	0.58796626	0.9583333	1	1	1029	tags=19%, list=9%, signal=21%
GTTGNYNNRGNAAC_UNKNOWN	GTTGNYNNRGNAAC_UNKNOWN		44	0.15513416	0.56554955	0.98039216	1	1	1310	tags=16%, list=12%, signal=18%
KTGGYRSGAA_UNKNOWN	KTGGYRSGAA_UNKNOWN		42	0.17178676	0.55998045	0.94736844	1	1	1416	tags=14%, list=13%, signal=16%
TCTCTCC,MIR-185	TCTCTCC,MIR-185		53	0.15720294	0.5575581	1	1	1	1436	tags=17%, list=13%, signal=19%
V$CDP_02	V$CDP_02		54	0.17800933	0.54461956	0.98039216	1	1	1907	tags=26%, list=17%, signal=31%
GTGACTT,MIR-224	GTGACTT,MIR-224		79	0.13999708	0.52761793	1	1	1	1368	tags=15%, list=12%, signal=17%
YAATNANRNNNCAG_UNKNOWN	YAATNANRNNNCAG_UNKNOWN		33	0.17216267	0.49890378	1	1	1	1349	tags=18%, list=12%, signal=21%
YRCCAKNNGNCGC_UNKNOWN	YRCCAKNNGNCGC_UNKNOWN		29	0.15714814	0.49709794	1	0.9953142	1	2115	tags=28%, list=19%, signal=34%
