# Supplementary material for: A genomic analysis of mouse models of breast cancer reveals molecular features of mouse models and relationships to human breast cancer
Source: Breast Cancer Res. 2014 Jun 5;16(3):R59. doi: 10.1186/bcr3672 (PMC4078930; doi:10.1186/bcr3672)
Supplement: Additional file 11 — GSEA for mouse models compared to all other models or to mammary gland development. Listed by model. [file bcr3672-S11.zip › AdditionalFile11/ETV6_Ntrk3/Vs_other_models/C6/Downregulated_in_ETV6_Ntrk3_vs_Other_models.txt]

NAME	GS<br> follow link to MSigDB	GS DETAILS	SIZE	ES	NES	NOM p-val	FDR q-val	FWER p-val	RANK AT MAX	LEADING EDGE
RB_P107_DN.V1_DN	RB_P107_DN.V1_DN	Details ...	86	-0.48974192	-1.8000218	0.007619048	0.103826374	0.062	2980	tags=44%, list=27%, signal=60%
AKT_UP_MTOR_DN.V1_DN	AKT_UP_MTOR_DN.V1_DN	Details ...	138	-0.4851414	-1.6671691	0.001941748	0.24805729	0.208	2438	tags=42%, list=22%, signal=53%
CRX_NRL_DN.V1_DN	CRX_NRL_DN.V1_DN	Details ...	92	-0.49081698	-1.5762016	0.003710575	0.4304073	0.367	1202	tags=28%, list=11%, signal=31%
LTE2_UP.V1_UP	LTE2_UP.V1_UP	Details ...	120	-0.4253735	-1.4723977	0.028846154	0.88220495	0.575	3321	tags=44%, list=30%, signal=62%
MTOR_UP.N4.V1_DN	MTOR_UP.N4.V1_DN	Details ...	82	-0.39234048	-1.4549183	0.04511278	0.8161288	0.608	2336	tags=29%, list=21%, signal=37%
MTOR_UP.N4.V1_UP	MTOR_UP.N4.V1_UP	Details ...	130	-0.3756657	-1.4477264	0.038986355	0.7227855	0.622	2277	tags=37%, list=20%, signal=46%
AKT_UP.V1_DN	AKT_UP.V1_DN	Details ...	138	-0.45998132	-1.4425664	0.036608864	0.64451456	0.629	1905	tags=34%, list=17%, signal=41%
NRL_DN.V1_DN	NRL_DN.V1_DN	Details ...	91	-0.41839653	-1.4288425	0.03649635	0.62796986	0.651	2319	tags=34%, list=21%, signal=43%
MYC_UP.V1_UP	MYC_UP.V1_UP	Details ...	82	-0.35527423	-1.3199028	0.11882998	1	0.788	5114	tags=61%, list=46%, signal=111%
GCNP_SHH_UP_LATE.V1_DN	GCNP_SHH_UP_LATE.V1_DN	Details ...	137	-0.34834033	-1.3081031	0.09310987	1	0.802	2751	tags=32%, list=25%, signal=42%
BCAT_BILD_ET_AL_DN	BCAT_BILD_ET_AL_DN	Details ...	22	-0.40728018	-1.2961003	0.16959064	1	0.813	2672	tags=32%, list=24%, signal=42%
CAHOY_ASTROGLIAL	CAHOY_ASTROGLIAL	Details ...	64	-0.47120777	-1.286564	0.16992188	1	0.818	3070	tags=52%, list=27%, signal=71%
GCNP_SHH_UP_EARLY.V1_DN	GCNP_SHH_UP_EARLY.V1_DN	Details ...	120	-0.37207222	-1.2846451	0.10261194	1	0.818	2957	tags=39%, list=26%, signal=53%
YAP1_UP	YAP1_UP	Details ...	23	-0.4006051	-1.2685113	0.18072289	1	0.83	4186	tags=61%, list=37%, signal=97%
CAMP_UP.V1_UP	CAMP_UP.V1_UP	Details ...	123	-0.2931318	-1.2683967	0.17948718	0.9992685	0.83	4057	tags=40%, list=36%, signal=62%
GCNP_SHH_UP_EARLY.V1_UP	GCNP_SHH_UP_EARLY.V1_UP	Details ...	114	-0.32287216	-1.2619746	0.17777778	0.97519976	0.837	4360	tags=41%, list=39%, signal=67%
TBK1.DN.48HRS_DN	TBK1.DN.48HRS_DN	Details ...	39	-0.37272644	-1.2550821	0.18072289	0.9565358	0.841	3769	tags=41%, list=34%, signal=62%
ERB2_UP.V1_UP	ERB2_UP.V1_UP	Details ...	118	-0.34594935	-1.2161871	0.17836812	1	0.878	2509	tags=30%, list=22%, signal=38%
STK33_SKM_DN	STK33_SKM_DN	Details ...	125	-0.36349773	-1.204875	0.14015152	1	0.886	2017	tags=28%, list=18%, signal=34%
VEGF_A_UP.V1_DN	VEGF_A_UP.V1_DN	Details ...	122	-0.33862865	-1.1956869	0.20245399	1	0.891	2915	tags=31%, list=26%, signal=42%
PTEN_DN.V2_UP	PTEN_DN.V2_UP		70	-0.37031135	-1.1702197	0.2238806	1	0.91	1509	tags=23%, list=13%, signal=26%
MTOR_UP.V1_DN	MTOR_UP.V1_DN		134	-0.34728393	-1.160581	0.23827392	1	0.913	2773	tags=35%, list=25%, signal=46%
SIRNA_EIF4GI_DN	SIRNA_EIF4GI_DN		50	-0.33536628	-1.1514722	0.2704918	1	0.916	2713	tags=34%, list=24%, signal=45%
RB_P130_DN.V1_DN	RB_P130_DN.V1_DN		81	-0.34884185	-1.1507015	0.2753346	1	0.916	3301	tags=33%, list=29%, signal=47%
ESC_J1_UP_LATE.V1_DN	ESC_J1_UP_LATE.V1_DN		133	-0.32696182	-1.1459264	0.25626203	1	0.918	2813	tags=37%, list=25%, signal=49%
CSR_EARLY_UP.V1_DN	CSR_EARLY_UP.V1_DN		59	-0.348698	-1.1342888	0.25714287	1	0.921	3590	tags=47%, list=32%, signal=69%
ALK_DN.V1_UP	ALK_DN.V1_UP		89	-0.37487233	-1.1186321	0.29520294	1	0.926	1641	tags=26%, list=15%, signal=30%
PIGF_UP.V1_UP	PIGF_UP.V1_UP		94	-0.31756893	-1.1078392	0.31762296	1	0.929	2995	tags=33%, list=27%, signal=45%
KRAS.BREAST_UP.V1_DN	KRAS.BREAST_UP.V1_DN		77	-0.35573304	-1.1062655	0.31189084	1	0.93	1267	tags=23%, list=11%, signal=26%
P53_DN.V2_DN	P53_DN.V2_DN		99	-0.34291828	-1.105317	0.28922495	1	0.93	2030	tags=27%, list=18%, signal=33%
TBK1.DF_UP	TBK1.DF_UP		166	-0.3032882	-1.1004823	0.30696797	1	0.935	2755	tags=28%, list=25%, signal=37%
SIRNA_EIF4GI_UP	SIRNA_EIF4GI_UP		65	-0.3008987	-1.0987779	0.30620155	1	0.936	4035	tags=48%, list=36%, signal=74%
CAHOY_ASTROCYTIC	CAHOY_ASTROCYTIC		57	-0.36716273	-1.0868441	0.31707317	1	0.941	2094	tags=30%, list=19%, signal=36%
BCAT_GDS748_DN	BCAT_GDS748_DN		22	-0.3500758	-1.0851549	0.32776618	1	0.941	2509	tags=41%, list=22%, signal=53%
RB_P107_DN.V1_UP	RB_P107_DN.V1_UP		109	-0.36889467	-1.0849252	0.392	1	0.941	2448	tags=28%, list=22%, signal=35%
EIF4E_DN	EIF4E_DN		44	-0.35060877	-1.0810897	0.33826637	1	0.941	4523	tags=57%, list=40%, signal=95%
PDGF_UP.V1_UP	PDGF_UP.V1_UP		85	-0.27826974	-1.0774779	0.34078214	1	0.946	2987	tags=28%, list=27%, signal=38%
CRX_DN.V1_DN	CRX_DN.V1_DN		113	-0.31866023	-1.0721312	0.34469697	1	0.949	2318	tags=27%, list=21%, signal=33%
YAP1_DN	YAP1_DN		24	-0.36667287	-1.0613376	0.38129497	1	0.95	1532	tags=29%, list=14%, signal=34%
BCAT_BILD_ET_AL_UP	BCAT_BILD_ET_AL_UP		29	-0.34390596	-1.0502664	0.39697543	1	0.951	3122	tags=31%, list=28%, signal=43%
HOXA9_DN.V1_UP	HOXA9_DN.V1_UP		90	-0.33306438	-1.0383381	0.40900195	1	0.954	2784	tags=34%, list=25%, signal=45%
JAK2_DN.V1_DN	JAK2_DN.V1_DN		51	-0.3093624	-1.0337425	0.3974359	1	0.954	3389	tags=41%, list=30%, signal=59%
NFE2L2.V2	NFE2L2.V2		212	-0.28797355	-1.0258269	0.38407078	1	0.957	2702	tags=29%, list=24%, signal=38%
ESC_J1_UP_EARLY.V1_DN	ESC_J1_UP_EARLY.V1_DN		124	-0.28588188	-1.0099572	0.42504743	1	0.958	2921	tags=30%, list=26%, signal=40%
BCAT.100_UP.V1_UP	BCAT.100_UP.V1_UP		32	-0.37468126	-1.00844	0.45525292	1	0.959	2542	tags=28%, list=23%, signal=36%
TBK1.DF_DN	TBK1.DF_DN		157	-0.25841463	-1.0054456	0.44032922	1	0.96	4690	tags=52%, list=42%, signal=88%
CYCLIN_D1_KE_.V1_DN	CYCLIN_D1_KE_.V1_DN		124	-0.3082753	-1.0045143	0.45286506	1	0.962	1413	tags=19%, list=13%, signal=22%
KRAS.50_UP.V1_UP	KRAS.50_UP.V1_UP		31	-0.40590242	-1.0041802	0.46067417	1	0.962	2285	tags=35%, list=20%, signal=44%
CSR_LATE_UP.V1_DN	CSR_LATE_UP.V1_DN		74	-0.31785685	-0.9942788	0.4854369	1	0.964	2233	tags=30%, list=20%, signal=37%
PRC2_EDD_UP.V1_UP	PRC2_EDD_UP.V1_UP		111	-0.27690548	-0.9903698	0.46666667	1	0.965	1947	tags=19%, list=17%, signal=23%
STK33_DN	STK33_DN		115	-0.2899605	-0.9903229	0.46969697	1	0.965	2789	tags=31%, list=25%, signal=41%
KRAS.DF.V1_UP	KRAS.DF.V1_UP		123	-0.31046486	-0.9895558	0.4721689	1	0.965	2296	tags=28%, list=21%, signal=35%
CYCLIN_D1_UP.V1_DN	CYCLIN_D1_UP.V1_DN		125	-0.2764295	-0.9831012	0.50282484	1	0.969	1073	tags=14%, list=10%, signal=15%
EGFR_UP.V1_DN	EGFR_UP.V1_DN		105	-0.29041392	-0.9765709	0.48393574	1	0.97	2640	tags=30%, list=24%, signal=40%
PRC1_BMI_UP.V1_UP	PRC1_BMI_UP.V1_UP		99	-0.29490462	-0.96933013	0.51272726	1	0.973	3425	tags=34%, list=31%, signal=49%
PDGF_ERK_DN.V1_DN	PDGF_ERK_DN.V1_DN		88	-0.23731692	-0.9565604	0.51361865	1	0.98	3700	tags=35%, list=33%, signal=52%
TBK1.DN.48HRS_UP	TBK1.DN.48HRS_UP		34	-0.2757736	-0.953725	0.5179283	1	0.981	5423	tags=53%, list=48%, signal=102%
RPS14_DN.V1_DN	RPS14_DN.V1_DN		101	-0.26827967	-0.9535505	0.49023438	1	0.981	2939	tags=29%, list=26%, signal=39%
ERB2_UP.V1_DN	ERB2_UP.V1_DN		92	-0.2723551	-0.94565296	0.53267324	1	0.982	3221	tags=38%, list=29%, signal=53%
RB_DN.V1_UP	RB_DN.V1_UP		95	-0.2643305	-0.9442225	0.5337187	1	0.982	3134	tags=32%, list=28%, signal=43%
PRC2_EZH2_UP.V1_DN	PRC2_EZH2_UP.V1_DN		112	-0.31132242	-0.94287413	0.5568182	1	0.983	2793	tags=32%, list=25%, signal=42%
PKCA_DN.V1_DN	PKCA_DN.V1_DN		117	-0.289911	-0.9378775	0.58891016	1	0.983	1089	tags=17%, list=10%, signal=19%
ATF2_UP.V1_UP	ATF2_UP.V1_UP		107	-0.28478438	-0.9231467	0.5634328	1	0.985	2039	tags=21%, list=18%, signal=26%
BRCA1_DN.V1_DN	BRCA1_DN.V1_DN		70	-0.29907697	-0.9225935	0.5767098	1	0.985	2115	tags=26%, list=19%, signal=32%
IL2_UP.V1_UP	IL2_UP.V1_UP		102	-0.27243254	-0.9178936	0.5917603	1	0.985	1957	tags=21%, list=17%, signal=25%
EIF4E_UP	EIF4E_UP		52	-0.2633453	-0.9142824	0.5862069	1	0.985	5187	tags=58%, list=46%, signal=107%
IL21_UP.V1_UP	IL21_UP.V1_UP		118	-0.29454428	-0.9132822	0.599631	1	0.985	1476	tags=19%, list=13%, signal=22%
E2F1_UP.V1_UP	E2F1_UP.V1_UP		113	-0.25004274	-0.90781915	0.55465585	1	0.985	2079	tags=19%, list=19%, signal=23%
RAPA_EARLY_UP.V1_DN	RAPA_EARLY_UP.V1_DN		110	-0.24797094	-0.90665716	0.6264151	1	0.985	2473	tags=25%, list=22%, signal=32%
ATM_DN.V1_UP	ATM_DN.V1_UP		90	-0.31606752	-0.90660733	0.5977654	1	0.985	2030	tags=28%, list=18%, signal=34%
TGFB_UP.V1_DN	TGFB_UP.V1_DN		108	-0.2606794	-0.90582925	0.61730766	1	0.985	3273	tags=34%, list=29%, signal=48%
HOXA9_DN.V1_DN	HOXA9_DN.V1_DN		111	-0.24863216	-0.90467864	0.6247619	1	0.985	3832	tags=39%, list=34%, signal=58%
CAMP_UP.V1_DN	CAMP_UP.V1_DN		116	-0.24680255	-0.904519	0.5973535	1	0.985	3506	tags=32%, list=31%, signal=46%
STK33_UP	STK33_UP		129	-0.29164067	-0.90090156	0.5973025	1	0.985	3063	tags=35%, list=27%, signal=47%
JNK_DN.V1_DN	JNK_DN.V1_DN		115	-0.27700534	-0.8918791	0.63432837	1	0.987	2994	tags=31%, list=27%, signal=42%
CRX_NRL_DN.V1_UP	CRX_NRL_DN.V1_UP		109	-0.2646146	-0.89106417	0.65799254	1	0.987	2082	tags=24%, list=19%, signal=29%
RAF_UP.V1_UP	RAF_UP.V1_UP		123	-0.26910016	-0.88347316	0.63723606	1	0.987	3113	tags=32%, list=28%, signal=43%
PRC2_EDD_UP.V1_DN	PRC2_EDD_UP.V1_DN		106	-0.26645517	-0.8754496	0.68821293	1	0.989	1818	tags=21%, list=16%, signal=25%
STK33_SKM_UP	STK33_SKM_UP		129	-0.29544106	-0.871041	0.61723447	1	0.989	3520	tags=39%, list=31%, signal=56%
ESC_V6.5_UP_LATE.V1_UP	ESC_V6.5_UP_LATE.V1_UP		135	-0.26520237	-0.8686033	0.68560606	1	0.989	3035	tags=36%, list=27%, signal=48%
VEGF_A_UP.V1_UP	VEGF_A_UP.V1_UP		115	-0.27310893	-0.8657816	0.67941713	1	0.99	1406	tags=18%, list=13%, signal=21%
CTIP_DN.V1_DN	CTIP_DN.V1_DN		71	-0.26797163	-0.8630237	0.7059925	1	0.991	2206	tags=25%, list=20%, signal=31%
RAF_UP.V1_DN	RAF_UP.V1_DN		110	-0.26515147	-0.86038315	0.71892923	1	0.991	579	tags=12%, list=5%, signal=12%
ATF2_UP.V1_DN	ATF2_UP.V1_DN		113	-0.2750938	-0.85033005	0.7387218	1	0.991	2783	tags=29%, list=25%, signal=38%
MEK_UP.V1_UP	MEK_UP.V1_UP		124	-0.25826234	-0.84445876	0.7066421	1	0.992	3201	tags=30%, list=29%, signal=41%
JNK_DN.V1_UP	JNK_DN.V1_UP		109	-0.27074108	-0.84428555	0.7164461	1	0.992	1650	tags=19%, list=15%, signal=22%
KRAS.LUNG.BREAST_UP.V1_DN	KRAS.LUNG.BREAST_UP.V1_DN		72	-0.29177824	-0.8410694	0.71850395	1	0.992	2081	tags=26%, list=19%, signal=32%
PRC2_SUZ12_UP.V1_UP	PRC2_SUZ12_UP.V1_UP		114	-0.2593141	-0.84063566	0.72744364	1	0.992	1698	tags=18%, list=15%, signal=21%
PRC2_EZH2_UP.V1_UP	PRC2_EZH2_UP.V1_UP		112	-0.23064704	-0.8393773	0.7334559	1	0.992	1298	tags=15%, list=12%, signal=17%
KRAS.AMP.LUNG_UP.V1_DN	KRAS.AMP.LUNG_UP.V1_DN		74	-0.26539388	-0.83068013	0.73396224	1	0.992	3730	tags=36%, list=33%, signal=54%
BMI1_DN.V1_UP	BMI1_DN.V1_UP		102	-0.2765211	-0.83062345	0.6944444	1	0.992	2448	tags=25%, list=22%, signal=32%
CAHOY_OLIGODENDROCUTIC	CAHOY_OLIGODENDROCUTIC		52	-0.25064766	-0.82381594	0.74291116	1	0.993	2489	tags=25%, list=22%, signal=32%
ESC_V6.5_UP_EARLY.V1_UP	ESC_V6.5_UP_EARLY.V1_UP		118	-0.24676782	-0.8228786	0.7649326	1	0.993	2607	tags=27%, list=23%, signal=35%
NOTCH_DN.V1_UP	NOTCH_DN.V1_UP		98	-0.24986976	-0.8203787	0.7763158	1	0.993	1628	tags=20%, list=15%, signal=24%
MEK_UP.V1_DN	MEK_UP.V1_DN		98	-0.24073914	-0.81992143	0.71850395	1	0.993	3145	tags=34%, list=28%, signal=46%
BMI1_DN_MEL18_DN.V1_DN	BMI1_DN_MEL18_DN.V1_DN		86	-0.2683861	-0.8169912	0.81086516	1	0.993	2610	tags=30%, list=23%, signal=39%
E2F1_UP.V1_DN	E2F1_UP.V1_DN		129	-0.24686697	-0.8102386	0.73552126	1	0.995	3879	tags=40%, list=35%, signal=60%
KRAS.PROSTATE_UP.V1_DN	KRAS.PROSTATE_UP.V1_DN		80	-0.27931613	-0.80342656	0.7647059	1	0.995	2237	tags=29%, list=20%, signal=36%
MEL18_DN.V1_UP	MEL18_DN.V1_UP		102	-0.2776019	-0.8004018	0.7547529	1	0.995	1792	tags=21%, list=16%, signal=24%
P53_DN.V1_DN	P53_DN.V1_DN		122	-0.2517804	-0.7914824	0.8361582	1	0.997	2292	tags=27%, list=20%, signal=34%
ATF2_S_UP.V1_DN	ATF2_S_UP.V1_DN		107	-0.2543816	-0.7900402	0.827027	1	0.997	3527	tags=34%, list=31%, signal=49%
RELA_DN.V1_DN	RELA_DN.V1_DN		95	-0.26778355	-0.787115	0.7984934	1	0.997	1792	tags=18%, list=16%, signal=21%
PDGF_ERK_DN.V1_UP	PDGF_ERK_DN.V1_UP		81	-0.2262701	-0.78463686	0.81785065	1	0.997	2747	tags=30%, list=25%, signal=39%
KRAS.600.LUNG.BREAST_UP.V1_DN	KRAS.600.LUNG.BREAST_UP.V1_DN		140	-0.25757125	-0.7819812	0.81390977	1	0.997	2179	tags=24%, list=19%, signal=30%
CRX_DN.V1_UP	CRX_DN.V1_UP		102	-0.23739962	-0.7780745	0.8363636	1	0.997	2325	tags=25%, list=21%, signal=31%
P53_DN.V1_UP	P53_DN.V1_UP		114	-0.2503942	-0.7779138	0.8483685	1	0.997	2441	tags=26%, list=22%, signal=33%
ATM_DN.V1_DN	ATM_DN.V1_DN		86	-0.25972867	-0.76977766	0.8584906	1	0.998	762	tags=13%, list=7%, signal=14%
LEF1_UP.V1_UP	LEF1_UP.V1_UP		124	-0.25474444	-0.76813126	0.84398496	1	0.998	2773	tags=28%, list=25%, signal=37%
TGFB_UP.V1_UP	TGFB_UP.V1_UP		111	-0.23974352	-0.7591768	0.85150373	1	0.998	3422	tags=32%, list=31%, signal=45%
KRAS.600.LUNG.BREAST_UP.V1_UP	KRAS.600.LUNG.BREAST_UP.V1_UP		142	-0.26280907	-0.7515185	0.8477842	1	0.998	2285	tags=25%, list=20%, signal=31%
KRAS.KIDNEY_UP.V1_UP	KRAS.KIDNEY_UP.V1_UP		83	-0.2666691	-0.75050765	0.89279115	1	0.998	2400	tags=28%, list=21%, signal=35%
IL15_UP.V1_UP	IL15_UP.V1_UP		103	-0.21844862	-0.74841267	0.89615387	1	0.998	2004	tags=19%, list=18%, signal=23%
BMI1_DN.V1_DN	BMI1_DN.V1_DN		90	-0.22851086	-0.7431406	0.91816366	1	0.998	2559	tags=24%, list=23%, signal=31%
RPS14_DN.V1_UP	RPS14_DN.V1_UP		113	-0.26975897	-0.7418255	0.7873563	1	0.998	2773	tags=27%, list=25%, signal=36%
JAK2_DN.V1_UP	JAK2_DN.V1_UP		87	-0.24233311	-0.734693	0.90789473	1	0.998	2962	tags=36%, list=26%, signal=48%
PRC1_BMI_UP.V1_DN	PRC1_BMI_UP.V1_DN		95	-0.23157686	-0.73393023	0.9165121	1	0.998	2751	tags=25%, list=25%, signal=33%
STK33_NOMO_UP	STK33_NOMO_UP		146	-0.23856163	-0.7324255	0.82666665	1	0.998	3438	tags=33%, list=31%, signal=47%
KRAS.LUNG_UP.V1_UP	KRAS.LUNG_UP.V1_UP		68	-0.25752604	-0.72707796	0.8726937	1	0.998	2285	tags=25%, list=20%, signal=31%
STK33_NOMO_DN	STK33_NOMO_DN		122	-0.2114466	-0.72389275	0.9583333	1	0.998	2796	tags=26%, list=25%, signal=35%
WNT_UP.V1_DN	WNT_UP.V1_DN		122	-0.2229663	-0.71904826	0.9332024	1	0.998	2485	tags=25%, list=22%, signal=32%
RB_P130_DN.V1_UP	RB_P130_DN.V1_UP		101	-0.21162981	-0.7188121	0.919708	1	0.998	3658	tags=30%, list=33%, signal=44%
KRAS.600_UP.V1_DN	KRAS.600_UP.V1_DN		150	-0.22709517	-0.7179612	0.94363636	1	0.998	1151	tags=15%, list=10%, signal=16%
KRAS.DF.V1_DN	KRAS.DF.V1_DN		102	-0.21334955	-0.71569026	0.93233085	1	0.998	4111	tags=39%, list=37%, signal=61%
KRAS.300_UP.V1_UP	KRAS.300_UP.V1_UP		80	-0.2547103	-0.71460587	0.9453552	1	0.998	2070	tags=23%, list=18%, signal=27%
KRAS.600_UP.V1_UP	KRAS.600_UP.V1_UP		149	-0.23881254	-0.7137776	0.95412844	1	0.998	1673	tags=18%, list=15%, signal=21%
DCA_UP.V1_DN	DCA_UP.V1_DN		81	-0.20837814	-0.7103747	0.9027237	1	0.998	4117	tags=40%, list=37%, signal=62%
CSR_LATE_UP.V1_UP	CSR_LATE_UP.V1_UP		107	-0.19793166	-0.70967	0.82306165	1	0.998	4886	tags=43%, list=44%, signal=76%
ESC_V6.5_UP_EARLY.V1_DN	ESC_V6.5_UP_EARLY.V1_DN		135	-0.24517635	-0.7037124	0.8239845	1	0.998	2543	tags=27%, list=23%, signal=35%
CTIP_DN.V1_UP	CTIP_DN.V1_UP		70	-0.25055876	-0.70154583	0.9137615	1	0.998	3053	tags=37%, list=27%, signal=51%
PTEN_DN.V2_DN	PTEN_DN.V2_DN		77	-0.20914094	-0.69430226	0.954717	1	0.998	2870	tags=25%, list=26%, signal=33%
IL15_UP.V1_DN	IL15_UP.V1_DN		88	-0.22534484	-0.6925516	0.9634369	1	0.998	1421	tags=15%, list=13%, signal=17%
PTEN_DN.V1_DN	PTEN_DN.V1_DN		84	-0.22539197	-0.68988746	0.9406475	1	0.998	3068	tags=33%, list=27%, signal=46%
WNT_UP.V1_UP	WNT_UP.V1_UP		133	-0.2075119	-0.6885021	0.95522386	1	0.998	1801	tags=17%, list=16%, signal=19%
NRL_DN.V1_UP	NRL_DN.V1_UP		111	-0.19561905	-0.6722515	0.98298675	1	0.998	2061	tags=18%, list=18%, signal=22%
ESC_V6.5_UP_LATE.V1_DN	ESC_V6.5_UP_LATE.V1_DN		129	-0.1973508	-0.6722141	0.9753788	1	0.998	3769	tags=36%, list=34%, signal=54%
MYC_UP.V1_DN	MYC_UP.V1_DN		58	-0.22829296	-0.66722655	0.94747084	1	0.998	1759	tags=21%, list=16%, signal=24%
E2F3_UP.V1_UP	E2F3_UP.V1_UP		100	-0.19608313	-0.6606137	0.99243855	1	0.999	3828	tags=36%, list=34%, signal=54%
PIGF_UP.V1_DN	PIGF_UP.V1_DN		105	-0.20001972	-0.6424975	0.9723757	1	0.999	1147	tags=10%, list=10%, signal=12%
SRC_UP.V1_UP	SRC_UP.V1_UP		76	-0.19891565	-0.6378124	0.9385475	1	0.999	2268	tags=21%, list=20%, signal=26%
MEL18_DN.V1_DN	MEL18_DN.V1_DN		89	-0.2116966	-0.6266361	0.9980843	1	0.999	1534	tags=17%, list=14%, signal=19%
CSR_EARLY_UP.V1_UP	CSR_EARLY_UP.V1_UP		98	-0.16767076	-0.61853117	0.9476744	1	0.999	4759	tags=39%, list=42%, signal=67%
PRC2_SUZ12_UP.V1_DN	PRC2_SUZ12_UP.V1_DN		100	-0.19722626	-0.61809564	0.99067163	1	0.999	3880	tags=36%, list=35%, signal=55%
RAPA_EARLY_UP.V1_UP	RAPA_EARLY_UP.V1_UP		105	-0.1746042	-0.61706567	0.980916	1	0.999	3253	tags=25%, list=29%, signal=35%
GCNP_SHH_UP_LATE.V1_UP	GCNP_SHH_UP_LATE.V1_UP		121	-0.16828431	-0.6108901	0.9751553	0.9997871	0.999	3555	tags=29%, list=32%, signal=42%
GLI1_UP.V1_UP	GLI1_UP.V1_UP		16	-0.2192263	-0.5960237	0.93426293	0.99893	0.999	3836	tags=31%, list=34%, signal=47%
SNF5_DN.V1_UP	SNF5_DN.V1_UP		134	-0.19345042	-0.59120536	0.9573643	0.9937995	0.999	2396	tags=21%, list=21%, signal=26%
SNF5_DN.V1_DN	SNF5_DN.V1_DN		119	-0.18303709	-0.52724415	1	1	1	2893	tags=24%, list=26%, signal=33%
BMI1_DN_MEL18_DN.V1_UP	BMI1_DN_MEL18_DN.V1_UP		99	-0.1803413	-0.5231327	1	0.99595785	1	1792	tags=15%, list=16%, signal=18%
