# Supplementary material for: A genomic analysis of mouse models of breast cancer reveals molecular features of mouse models and relationships to human breast cancer
Source: Breast Cancer Res. 2014 Jun 5;16(3):R59. doi: 10.1186/bcr3672 (PMC4078930; doi:10.1186/bcr3672)
Supplement: Additional file 11 — GSEA for mouse models compared to all other models or to mammary gland development. Listed by model. [file bcr3672-S11.zip › AdditionalFile11/ETV6_Ntrk3/Vs_other_models/C6/Upregulated_in_ETV6_Ntrk3_vs_Other_models.txt]

NAME	GS<br> follow link to MSigDB	GS DETAILS	SIZE	ES	NES	NOM p-val	FDR q-val	FWER p-val	RANK AT MAX	LEADING EDGE
BCAT.100_UP.V1_DN	BCAT.100_UP.V1_DN	Details ...	15	0.49826553	1.2305169	0.19672132	1	0.836	148	tags=20%, list=1%, signal=20%
MTOR_UP.V1_UP	MTOR_UP.V1_UP	Details ...	121	0.28742203	1.0245588	0.39529914	1	0.954	1374	tags=25%, list=12%, signal=28%
ESC_J1_UP_EARLY.V1_UP	ESC_J1_UP_EARLY.V1_UP	Details ...	119	0.2745924	0.9720084	0.49892008	1	0.969	1120	tags=24%, list=10%, signal=27%
IL21_UP.V1_DN	IL21_UP.V1_DN	Details ...	94	0.31032848	0.9567865	0.49891067	1	0.976	1793	tags=35%, list=16%, signal=41%
BRCA1_DN.V1_UP	BRCA1_DN.V1_UP	Details ...	70	0.32228592	0.9193429	0.5751073	1	0.988	1905	tags=31%, list=17%, signal=38%
AKT_UP_MTOR_DN.V1_UP	AKT_UP_MTOR_DN.V1_UP	Details ...	127	0.26679632	0.90684664	0.6244813	1	0.989	1710	tags=30%, list=15%, signal=35%
ATF2_S_UP.V1_UP	ATF2_S_UP.V1_UP	Details ...	108	0.28870073	0.90548414	0.6163793	1	0.989	2005	tags=38%, list=18%, signal=46%
ALK_DN.V1_DN	ALK_DN.V1_DN	Details ...	73	0.29697075	0.8852434	0.6595289	1	0.991	1604	tags=33%, list=14%, signal=38%
KRAS.50_UP.V1_DN	KRAS.50_UP.V1_DN	Details ...	23	0.35622808	0.88265556	0.6229508	1	0.991	1824	tags=43%, list=16%, signal=52%
KRAS.LUNG_UP.V1_DN	KRAS.LUNG_UP.V1_DN	Details ...	75	0.29772225	0.86396325	0.69911504	1	0.992	1928	tags=37%, list=17%, signal=45%
CYCLIN_D1_UP.V1_UP	CYCLIN_D1_UP.V1_UP	Details ...	123	0.2293039	0.81861573	0.72786176	1	0.996	982	tags=15%, list=9%, signal=17%
LTE2_UP.V1_DN	LTE2_UP.V1_DN	Details ...	111	0.2713189	0.8168344	0.76397514	1	0.997	1137	tags=24%, list=10%, signal=27%
KRAS.BREAST_UP.V1_UP	KRAS.BREAST_UP.V1_UP	Details ...	74	0.28028744	0.8014522	0.7832618	1	0.998	1527	tags=27%, list=14%, signal=31%
LEF1_UP.V1_DN	LEF1_UP.V1_DN	Details ...	111	0.2481116	0.79814523	0.8226804	1	0.998	1116	tags=22%, list=10%, signal=24%
PDGF_UP.V1_DN	PDGF_UP.V1_DN	Details ...	70	0.2632339	0.7954114	0.8090129	1	0.998	1515	tags=29%, list=14%, signal=33%
KRAS.AMP.LUNG_UP.V1_UP	KRAS.AMP.LUNG_UP.V1_UP	Details ...	67	0.29184818	0.7952705	0.7478992	1	0.998	1914	tags=39%, list=17%, signal=47%
PTEN_DN.V1_UP	PTEN_DN.V1_UP	Details ...	101	0.2569032	0.79490876	0.82590234	1	0.998	1519	tags=29%, list=14%, signal=33%
RELA_DN.V1_UP	RELA_DN.V1_UP	Details ...	86	0.23233244	0.76882535	0.88621444	1	0.999	1872	tags=29%, list=17%, signal=35%
P53_DN.V2_UP	P53_DN.V2_UP	Details ...	83	0.24798791	0.76535946	0.84749454	1	0.999	1538	tags=25%, list=14%, signal=29%
KRAS.LUNG.BREAST_UP.V1_UP	KRAS.LUNG.BREAST_UP.V1_UP	Details ...	73	0.26766342	0.76055384	0.8799127	1	0.999	1850	tags=36%, list=17%, signal=42%
SRC_UP.V1_DN	SRC_UP.V1_DN		81	0.22742844	0.7459971	0.9017094	1	0.999	1127	tags=20%, list=10%, signal=22%
E2F3_UP.V1_DN	E2F3_UP.V1_DN		57	0.22884963	0.74330086	0.8375527	1	0.999	772	tags=16%, list=7%, signal=17%
BCAT_GDS748_UP	BCAT_GDS748_UP		33	0.25242776	0.7406278	0.84415585	1	1	1054	tags=21%, list=9%, signal=23%
DCA_UP.V1_UP	DCA_UP.V1_UP		86	0.22177377	0.7299582	0.91818184	1	1	1270	tags=22%, list=11%, signal=25%
NOTCH_DN.V1_DN	NOTCH_DN.V1_DN		110	0.23351294	0.7276384	0.93406594	1	1	1345	tags=22%, list=12%, signal=25%
CAHOY_NEURONAL	CAHOY_NEURONAL		56	0.26384428	0.7047182	0.9083503	1	1	1453	tags=29%, list=13%, signal=33%
PKCA_DN.V1_UP	PKCA_DN.V1_UP		115	0.23031296	0.700814	0.9596603	1	1	1290	tags=20%, list=12%, signal=22%
IL2_UP.V1_DN	IL2_UP.V1_DN		99	0.22517774	0.69559693	0.94285715	1	1	1113	tags=19%, list=10%, signal=21%
KRAS.300_UP.V1_DN	KRAS.300_UP.V1_DN		74	0.22513841	0.68119425	0.96929824	1	1	1464	tags=26%, list=13%, signal=29%
EGFR_UP.V1_UP	EGFR_UP.V1_UP		121	0.20494716	0.6721304	0.96480334	1	1	1508	tags=21%, list=13%, signal=24%
AKT_UP.V1_UP	AKT_UP.V1_UP		118	0.19636163	0.66305083	0.9767932	1	1	1710	tags=25%, list=15%, signal=30%
CYCLIN_D1_KE_.V1_UP	CYCLIN_D1_KE_.V1_UP		115	0.17398602	0.64346623	0.9775281	1	1	502	tags=10%, list=4%, signal=11%
RB_DN.V1_DN	RB_DN.V1_DN		86	0.20141958	0.6238163	0.95168066	1	1	2199	tags=28%, list=20%, signal=34%
KRAS.PROSTATE_UP.V1_UP	KRAS.PROSTATE_UP.V1_UP		77	0.20205115	0.60977995	1	1	1	1793	tags=26%, list=16%, signal=31%
ESC_J1_UP_LATE.V1_UP	ESC_J1_UP_LATE.V1_UP		140	0.18800601	0.6053251	0.98915404	1	1	954	tags=14%, list=9%, signal=15%
CORDENONSI_YAP_CONSERVED_SIGNATURE	CORDENONSI_YAP_CONSERVED_SIGNATURE		42	0.21873194	0.5974718	0.9577465	1	1	2363	tags=33%, list=21%, signal=42%
KRAS.KIDNEY_UP.V1_DN	KRAS.KIDNEY_UP.V1_DN		78	0.18428378	0.5387885	1	0.9927435	1	1477	tags=23%, list=13%, signal=26%
