# Supplementary material for: A genomic analysis of mouse models of breast cancer reveals molecular features of mouse models and relationships to human breast cancer
Source: Breast Cancer Res. 2014 Jun 5;16(3):R59. doi: 10.1186/bcr3672 (PMC4078930; doi:10.1186/bcr3672)
Supplement: Additional file 11 — GSEA for mouse models compared to all other models or to mammary gland development. Listed by model. [file bcr3672-S11.zip › AdditionalFile11/IGF_IR/Vs_Normal_mammary/C2/Downregulated_in_IGFIR_vs_NormalMammary.txt]

NAME	GS<br> follow link to MSigDB	GS DETAILS	SIZE	ES	NES	NOM p-val	FDR q-val	FWER p-val	RANK AT MAX	LEADING EDGE
KEGG_OXIDATIVE_PHOSPHORYLATION	KEGG_OXIDATIVE_PHOSPHORYLATION	Details ...	89	-0.6068114	-2.0050592	0.017857144	0.12497884	0.09	2913	tags=72%, list=26%, signal=96%
LEE_LIVER_CANCER_MYC_TGFA_DN	LEE_LIVER_CANCER_MYC_TGFA_DN	Details ...	50	-0.7052531	-1.9312909	0	0.20831528	0.23	1805	tags=56%, list=16%, signal=66%
KEGG_HUNTINGTONS_DISEASE	KEGG_HUNTINGTONS_DISEASE	Details ...	115	-0.52339834	-1.9145571	0.03846154	0.17961164	0.25	2148	tags=48%, list=19%, signal=59%
KAAB_HEART_ATRIUM_VS_VENTRICLE_DN	KAAB_HEART_ATRIUM_VS_VENTRICLE_DN	Details ...	169	-0.58024263	-1.905094	0	0.1550689	0.26	2357	tags=56%, list=21%, signal=70%
REACTOME_INTEGRATION_OF_ENERGY_METABOLISM	REACTOME_INTEGRATION_OF_ENERGY_METABOLISM	Details ...	160	-0.60089785	-1.899842	0.018867925	0.13656242	0.29	2612	tags=64%, list=23%, signal=83%
KEGG_ALZHEIMERS_DISEASE	KEGG_ALZHEIMERS_DISEASE	Details ...	109	-0.54646456	-1.894384	0.018867925	0.12276287	0.3	2915	tags=66%, list=26%, signal=88%
FLECHNER_BIOPSY_KIDNEY_TRANSPLANT_REJECTED_VS_OK_DN	FLECHNER_BIOPSY_KIDNEY_TRANSPLANT_REJECTED_VS_OK_DN	Details ...	373	-0.49692526	-1.8898064	0	0.11396591	0.32	1893	tags=36%, list=17%, signal=41%
KEGG_PARKINSONS_DISEASE	KEGG_PARKINSONS_DISEASE	Details ...	81	-0.6722532	-1.8818936	0	0.111949116	0.34	2913	tags=78%, list=26%, signal=104%
REACTOME_METABOLISM_OF_LIPIDS_AND_LIPOPROTEINS	REACTOME_METABOLISM_OF_LIPIDS_AND_LIPOPROTEINS	Details ...	154	-0.5770579	-1.862886	0	0.13627937	0.39	1443	tags=39%, list=13%, signal=44%
KEGG_BIOSYNTHESIS_OF_UNSATURATED_FATTY_ACIDS	KEGG_BIOSYNTHESIS_OF_UNSATURATED_FATTY_ACIDS	Details ...	18	-0.7312451	-1.8599701	0	0.1280519	0.4	1821	tags=67%, list=16%, signal=79%
KEGG_PYRUVATE_METABOLISM	KEGG_PYRUVATE_METABOLISM	Details ...	29	-0.66098344	-1.8392661	0	0.15720055	0.51	1689	tags=52%, list=15%, signal=61%
SMID_BREAST_CANCER_LUMINAL_A_UP	SMID_BREAST_CANCER_LUMINAL_A_UP	Details ...	52	-0.794437	-1.8200246	0	0.1787193	0.56	1055	tags=63%, list=9%, signal=70%
REACTOME_REGULATION_OF_INSULIN_SECRETION	REACTOME_REGULATION_OF_INSULIN_SECRETION	Details ...	148	-0.53343946	-1.8192549	0.03773585	0.16906293	0.56	2769	tags=62%, list=25%, signal=81%
REACTOME_REGULATION_OF_LIPID_METABOLISM_BY_PEROXISOME_PROLIFERATOR_ACTIVATED_RECEPTOR_ALPHA	REACTOME_REGULATION_OF_LIPID_METABOLISM_BY_PEROXISOME_PROLIFERATOR_ACTIVATED_RECEPTOR_ALPHA	Details ...	40	-0.769928	-1.818891	0	0.15790525	0.56	1243	tags=58%, list=11%, signal=64%
KEGG_CARDIAC_MUSCLE_CONTRACTION	KEGG_CARDIAC_MUSCLE_CONTRACTION	Details ...	58	-0.588264	-1.8135192	0	0.15952116	0.57	2148	tags=55%, list=19%, signal=68%
MOOTHA_VOXPHOS	MOOTHA_VOXPHOS	Details ...	67	-0.6785764	-1.812117	0.018518519	0.15160626	0.57	2913	tags=84%, list=26%, signal=112%
REACTOME_GLUCOSE_REGULATION_OF_INSULIN_SECRETION	REACTOME_GLUCOSE_REGULATION_OF_INSULIN_SECRETION	Details ...	117	-0.62629753	-1.8091191	0.02	0.14852537	0.57	2856	tags=73%, list=26%, signal=97%
LEE_LIVER_CANCER_DENA_DN	LEE_LIVER_CANCER_DENA_DN	Details ...	57	-0.6595622	-1.804299	0	0.14773071	0.58	889	tags=32%, list=8%, signal=34%
REACTOME_ELECTRON_TRANSPORT_CHAIN	REACTOME_ELECTRON_TRANSPORT_CHAIN	Details ...	52	-0.7653212	-1.8021812	0	0.1427583	0.58	2148	tags=87%, list=19%, signal=107%
KEGG_ADIPOCYTOKINE_SIGNALING_PATHWAY	KEGG_ADIPOCYTOKINE_SIGNALING_PATHWAY	Details ...	35	-0.5335723	-1.7998626	0	0.13867989	0.58	2621	tags=49%, list=23%, signal=63%
MCBRYAN_PUBERTAL_BREAST_4_5WK_DN	MCBRYAN_PUBERTAL_BREAST_4_5WK_DN	Details ...	148	-0.71505594	-1.7977493	0	0.1349104	0.58	1521	tags=58%, list=14%, signal=66%
LEE_LIVER_CANCER_E2F1_DN	LEE_LIVER_CANCER_E2F1_DN	Details ...	41	-0.65546983	-1.7851762	0	0.14736484	0.63	1554	tags=44%, list=14%, signal=51%
MOOTHA_MITOCHONDRIA	MOOTHA_MITOCHONDRIA	Details ...	330	-0.49013236	-1.7808144	0.054545455	0.14806645	0.65	2655	tags=49%, list=24%, signal=62%
LEE_LIVER_CANCER_ACOX1_DN	LEE_LIVER_CANCER_ACOX1_DN	Details ...	49	-0.6085248	-1.7728139	0	0.15361565	0.66	1068	tags=37%, list=10%, signal=40%
KEGG_PPAR_SIGNALING_PATHWAY	KEGG_PPAR_SIGNALING_PATHWAY	Details ...	51	-0.7172819	-1.7702663	0	0.15227479	0.66	1537	tags=59%, list=14%, signal=68%
VARELA_ZMPSTE24_TARGETS_DN	VARELA_ZMPSTE24_TARGETS_DN	Details ...	37	-0.6792797	-1.7702297	0	0.14641808	0.66	1043	tags=41%, list=9%, signal=45%
CADWELL_ATG16L1_TARGETS_UP	CADWELL_ATG16L1_TARGETS_UP	Details ...	62	-0.6540654	-1.7603292	0	0.15947507	0.67	1217	tags=42%, list=11%, signal=47%
MOOTHA_HUMAN_MITODB_6_2002	MOOTHA_HUMAN_MITODB_6_2002	Details ...	325	-0.47498974	-1.7533255	0.08928572	0.17093916	0.67	2643	tags=48%, list=24%, signal=61%
YAO_HOXA10_TARGETS_VIA_PROGESTERONE_UP	YAO_HOXA10_TARGETS_VIA_PROGESTERONE_UP	Details ...	62	-0.6329307	-1.7532198	0	0.16534078	0.67	1028	tags=44%, list=9%, signal=48%
BERENJENO_TRANSFORMED_BY_RHOA_FOREVER_UP	BERENJENO_TRANSFORMED_BY_RHOA_FOREVER_UP	Details ...	15	-0.75000954	-1.7510849	0	0.16278787	0.68	445	tags=47%, list=4%, signal=49%
REN_ALVEOLAR_RHABDOMYOSARCOMA_UP	REN_ALVEOLAR_RHABDOMYOSARCOMA_UP	Details ...	57	-0.5918021	-1.7445828	0	0.1715809	0.72	1335	tags=42%, list=12%, signal=48%
CHIANG_LIVER_CANCER_SUBCLASS_CTNNB1_UP	CHIANG_LIVER_CANCER_SUBCLASS_CTNNB1_UP	Details ...	93	-0.5636258	-1.7410405	0	0.1738817	0.73	1577	tags=39%, list=14%, signal=45%
LI_PROSTATE_CANCER_EPIGENETIC	LI_PROSTATE_CANCER_EPIGENETIC	Details ...	15	-0.6643961	-1.7337347	0.018867925	0.18863422	0.76	2434	tags=53%, list=22%, signal=68%
VECCHI_GASTRIC_CANCER_EARLY_DN	VECCHI_GASTRIC_CANCER_EARLY_DN	Details ...	188	-0.61392146	-1.7312416	0.02173913	0.1884657	0.77	1891	tags=48%, list=17%, signal=57%
LEE_LIVER_CANCER_MYC_E2F1_DN	LEE_LIVER_CANCER_MYC_E2F1_DN	Details ...	45	-0.64194775	-1.729461	0	0.1855882	0.78	1805	tags=47%, list=16%, signal=55%
DELYS_THYROID_CANCER_DN	DELYS_THYROID_CANCER_DN	Details ...	153	-0.58482087	-1.7168436	0	0.20689121	0.79	1095	tags=37%, list=10%, signal=41%
LEE_LIVER_CANCER_CIPROFIBRATE_UP	LEE_LIVER_CANCER_CIPROFIBRATE_UP	Details ...	49	-0.586809	-1.7164599	0	0.20223415	0.79	1434	tags=41%, list=13%, signal=47%
FALVELLA_SMOKERS_WITH_LUNG_CANCER	FALVELLA_SMOKERS_WITH_LUNG_CANCER	Details ...	47	-0.48597464	-1.7154665	0	0.19976118	0.79	1310	tags=28%, list=12%, signal=31%
SWEET_LUNG_CANCER_KRAS_DN	SWEET_LUNG_CANCER_KRAS_DN	Details ...	324	-0.62726504	-1.7107648	0	0.20792708	0.8	1893	tags=52%, list=17%, signal=61%
ICHIBA_GRAFT_VERSUS_HOST_DISEASE_35D_DN	ICHIBA_GRAFT_VERSUS_HOST_DISEASE_35D_DN	Details ...	42	-0.64695686	-1.7100805	0	0.2044546	0.8	1818	tags=40%, list=16%, signal=48%
KEGG_INSULIN_SIGNALING_PATHWAY	KEGG_INSULIN_SIGNALING_PATHWAY	Details ...	86	-0.43706638	-1.7079641	0	0.20467538	0.81	1408	tags=22%, list=13%, signal=25%
CAIRO_HEPATOBLASTOMA_CLASSES_DN	CAIRO_HEPATOBLASTOMA_CLASSES_DN	Details ...	118	-0.5638785	-1.7068912	0	0.20245683	0.82	1918	tags=45%, list=17%, signal=54%
BERTUCCI_INVASIVE_CARCINOMA_DUCTAL_VS_LOBULAR_DN	BERTUCCI_INVASIVE_CARCINOMA_DUCTAL_VS_LOBULAR_DN	Details ...	32	-0.7598685	-1.7051625	0	0.20047663	0.82	1330	tags=56%, list=12%, signal=64%
REACTOME_PYRUVATE_METABOLISM_AND_TCA_CYCLE	REACTOME_PYRUVATE_METABOLISM_AND_TCA_CYCLE	Details ...	29	-0.68465376	-1.7031698	0.03846154	0.20088772	0.82	1887	tags=72%, list=17%, signal=87%
LEE_LIVER_CANCER_MYC_DN	LEE_LIVER_CANCER_MYC_DN	Details ...	38	-0.6161427	-1.698718	0	0.20660025	0.82	1581	tags=37%, list=14%, signal=43%
LIU_LIVER_CANCER	LIU_LIVER_CANCER	Details ...	18	-0.65584415	-1.6977022	0	0.2037745	0.82	1156	tags=39%, list=10%, signal=43%
MCBRYAN_PUBERTAL_BREAST_6_7WK_UP	MCBRYAN_PUBERTAL_BREAST_6_7WK_UP	Details ...	133	-0.5323363	-1.6970586	0	0.2001631	0.82	2101	tags=39%, list=19%, signal=48%
WEST_ADRENOCORTICAL_TUMOR_DN	WEST_ADRENOCORTICAL_TUMOR_DN	Details ...	341	-0.48371452	-1.6956043	0	0.19893628	0.82	2106	tags=39%, list=19%, signal=46%
WONG_MITOCHONDRIA_GENE_MODULE	WONG_MITOCHONDRIA_GENE_MODULE	Details ...	158	-0.49434924	-1.6914366	0.06896552	0.20307246	0.84	2976	tags=60%, list=27%, signal=81%
LANDIS_ERBB2_BREAST_TUMORS_324_DN	LANDIS_ERBB2_BREAST_TUMORS_324_DN	Details ...	115	-0.7966353	-1.6914188	0	0.19901101	0.84	1507	tags=76%, list=13%, signal=87%
KEGG_GLYCEROLIPID_METABOLISM	KEGG_GLYCEROLIPID_METABOLISM	Details ...	29	-0.61667264	-1.6895379	0	0.19795811	0.85	2013	tags=45%, list=18%, signal=55%
REACTOME_PEROXISOMAL_LIPID_METABOLISM	REACTOME_PEROXISOMAL_LIPID_METABOLISM	Details ...	15	-0.73671013	-1.6862345	0.036363635	0.20198959	0.86	1518	tags=73%, list=14%, signal=85%
KEGG_VALINE_LEUCINE_AND_ISOLEUCINE_DEGRADATION	KEGG_VALINE_LEUCINE_AND_ISOLEUCINE_DEGRADATION	Details ...	35	-0.73901933	-1.6858096	0.018181818	0.19920225	0.86	1728	tags=74%, list=15%, signal=88%
KEGG_GLYCOLYSIS_GLUCONEOGENESIS	KEGG_GLYCOLYSIS_GLUCONEOGENESIS	Details ...	48	-0.56565523	-1.6823678	0.02	0.20067604	0.86	1775	tags=42%, list=16%, signal=49%
ASGHARZADEH_NEUROBLASTOMA_POOR_SURVIVAL_DN	ASGHARZADEH_NEUROBLASTOMA_POOR_SURVIVAL_DN	Details ...	20	-0.56864834	-1.680597	0	0.20132005	0.86	1050	tags=35%, list=9%, signal=39%
KEGG_TRYPTOPHAN_METABOLISM	KEGG_TRYPTOPHAN_METABOLISM	Details ...	27	-0.6860722	-1.6678923	0	0.22243206	0.87	1244	tags=48%, list=11%, signal=54%
URS_ADIPOCYTE_DIFFERENTIATION_UP	URS_ADIPOCYTE_DIFFERENTIATION_UP	Details ...	49	-0.6078864	-1.6619928	0.022727273	0.22953364	0.88	841	tags=33%, list=8%, signal=35%
MOOTHA_PGC	MOOTHA_PGC	Details ...	263	-0.43113753	-1.657988	0.03846154	0.23380771	0.88	2413	tags=40%, list=22%, signal=50%
KEGG_PEROXISOME	KEGG_PEROXISOME	Details ...	57	-0.56245327	-1.6524403	0.05882353	0.24225861	0.89	2780	tags=65%, list=25%, signal=86%
NAKAYAMA_SOFT_TISSUE_TUMORS_PCA2_DN	NAKAYAMA_SOFT_TISSUE_TUMORS_PCA2_DN	Details ...	52	-0.7965418	-1.6503745	0	0.24169357	0.89	1174	tags=73%, list=10%, signal=81%
LANDIS_BREAST_CANCER_PROGRESSION_DN	LANDIS_BREAST_CANCER_PROGRESSION_DN		57	-0.8058777	-1.6498711	0	0.23868331	0.89	1507	tags=79%, list=13%, signal=91%
LEE_LIVER_CANCER_CIPROFIBRATE_DN	LEE_LIVER_CANCER_CIPROFIBRATE_DN		50	-0.5908937	-1.6472633	0	0.24005312	0.89	1299	tags=32%, list=12%, signal=36%
RODRIGUES_THYROID_CARCINOMA_ANAPLASTIC_DN	RODRIGUES_THYROID_CARCINOMA_ANAPLASTIC_DN		263	-0.45337856	-1.6468797	0	0.23682293	0.89	1979	tags=34%, list=18%, signal=40%
IWANAGA_CARCINOGENESIS_BY_KRAS_DN	IWANAGA_CARCINOGENESIS_BY_KRAS_DN		71	-0.48021135	-1.646755	0	0.23336771	0.89	2281	tags=35%, list=20%, signal=44%
BONOME_OVARIAN_CANCER_POOR_SURVIVAL_UP	BONOME_OVARIAN_CANCER_POOR_SURVIVAL_UP		20	-0.6536789	-1.6437076	0.046511628	0.23539719	0.89	3721	tags=75%, list=33%, signal=112%
SMID_BREAST_CANCER_RELAPSE_IN_LUNG_DN	SMID_BREAST_CANCER_RELAPSE_IN_LUNG_DN		20	-0.75461894	-1.641839	0	0.235862	0.9	1055	tags=70%, list=9%, signal=77%
KEGG_CITRATE_CYCLE_TCA_CYCLE	KEGG_CITRATE_CYCLE_TCA_CYCLE		24	-0.7754966	-1.6385531	0.039215688	0.2407179	0.9	1887	tags=83%, list=17%, signal=100%
GRUETZMANN_PANCREATIC_CANCER_DN	GRUETZMANN_PANCREATIC_CANCER_DN		147	-0.40727454	-1.6373717	0	0.24081583	0.9	1427	tags=24%, list=13%, signal=28%
IWANAGA_CARCINOGENESIS_BY_KRAS_PTEN_DN	IWANAGA_CARCINOGENESIS_BY_KRAS_PTEN_DN		192	-0.48807323	-1.6367308	0	0.23804694	0.9	1594	tags=30%, list=14%, signal=35%
LANDIS_ERBB2_BREAST_PRENEOPLASTIC_DN	LANDIS_ERBB2_BREAST_PRENEOPLASTIC_DN		45	-0.84583026	-1.6351602	0	0.23756902	0.9	1428	tags=89%, list=13%, signal=101%
KEGG_METABOLISM_OF_XENOBIOTICS_BY_CYTOCHROME_P450	KEGG_METABOLISM_OF_XENOBIOTICS_BY_CYTOCHROME_P450		28	-0.6767179	-1.628704	0.018867925	0.24773812	0.92	1064	tags=39%, list=10%, signal=43%
LI_WILMS_TUMOR_VS_FETAL_KIDNEY_1_UP	LI_WILMS_TUMOR_VS_FETAL_KIDNEY_1_UP		121	-0.49925736	-1.6264517	0.04347826	0.24955209	0.93	2105	tags=42%, list=19%, signal=51%
KEGG_DRUG_METABOLISM_CYTOCHROME_P450	KEGG_DRUG_METABOLISM_CYTOCHROME_P450		30	-0.7092362	-1.6258509	0	0.24837224	0.93	1879	tags=57%, list=17%, signal=68%
VANHARANTA_UTERINE_FIBROID_DN	VANHARANTA_UTERINE_FIBROID_DN		38	-0.56217384	-1.625638	0.04255319	0.2452317	0.93	1110	tags=37%, list=10%, signal=41%
STEIN_ESRRA_TARGETS_UP	STEIN_ESRRA_TARGETS_UP		233	-0.44674683	-1.6227945	0.08	0.24723513	0.93	2186	tags=41%, list=20%, signal=50%
YAO_TEMPORAL_RESPONSE_TO_PROGESTERONE_CLUSTER_0	YAO_TEMPORAL_RESPONSE_TO_PROGESTERONE_CLUSTER_0		57	-0.53888	-1.6207939	0	0.24768932	0.93	1243	tags=33%, list=11%, signal=37%
REACTOME_GLUCOSE_METABOLISM	REACTOME_GLUCOSE_METABOLISM		39	-0.6331896	-1.6194233	0	0.24807683	0.93	1592	tags=49%, list=14%, signal=57%
KEGG_FATTY_ACID_METABOLISM	KEGG_FATTY_ACID_METABOLISM		28	-0.7048935	-1.6147566	0	0.2548631	0.93	1299	tags=64%, list=12%, signal=73%
MCCABE_HOXC6_TARGETS_CANCER_UP	MCCABE_HOXC6_TARGETS_CANCER_UP		19	-0.5273657	-1.6110585	0	0.26106158	0.93	551	tags=16%, list=5%, signal=17%
KEGG_STARCH_AND_SUCROSE_METABOLISM	KEGG_STARCH_AND_SUCROSE_METABOLISM		21	-0.602232	-1.6085247	0	0.26307318	0.93	670	tags=29%, list=6%, signal=30%
BIOCARTA_PPARA_PATHWAY	BIOCARTA_PPARA_PATHWAY		35	-0.52325654	-1.6073478	0	0.26390785	0.93	1890	tags=43%, list=17%, signal=51%
REACTOME_CITRIC_ACID_CYCLE	REACTOME_CITRIC_ACID_CYCLE		16	-0.7936061	-1.6029552	0.019607844	0.27048764	0.94	1887	tags=81%, list=17%, signal=98%
LE_EGR2_TARGETS_DN	LE_EGR2_TARGETS_DN		84	-0.5493374	-1.6028762	0	0.2673216	0.94	1367	tags=38%, list=12%, signal=43%
BOYAULT_LIVER_CANCER_SUBCLASS_G3_DN	BOYAULT_LIVER_CANCER_SUBCLASS_G3_DN		35	-0.64588225	-1.6028196	0	0.26431093	0.94	1285	tags=51%, list=11%, signal=58%
PETRETTO_HEART_MASS_QTL_CIS_UP	PETRETTO_HEART_MASS_QTL_CIS_UP		15	-0.670078	-1.6023486	0	0.26171094	0.94	263	tags=20%, list=2%, signal=20%
REACTOME_MTOR_SIGNALLING	REACTOME_MTOR_SIGNALLING		15	-0.5419855	-1.6022	0.039215688	0.25929818	0.94	2802	tags=67%, list=25%, signal=89%
MARTINEZ_RB1_TARGETS_UP	MARTINEZ_RB1_TARGETS_UP		497	-0.3958251	-1.601497	0	0.2574016	0.94	1564	tags=26%, list=14%, signal=29%
HOSHIDA_LIVER_CANCER_SUBCLASS_S3	HOSHIDA_LIVER_CANCER_SUBCLASS_S3		200	-0.494499	-1.5983746	0.02	0.26133195	0.95	2159	tags=46%, list=19%, signal=55%
TSENG_IRS1_TARGETS_DN	TSENG_IRS1_TARGETS_DN		102	-0.48962703	-1.5981313	0.039215688	0.25883836	0.95	1892	tags=38%, list=17%, signal=46%
RICKMAN_HEAD_AND_NECK_CANCER_F	RICKMAN_HEAD_AND_NECK_CANCER_F		35	-0.7947345	-1.5973924	0	0.25748068	0.95	1685	tags=77%, list=15%, signal=91%
KEGG_PROPANOATE_METABOLISM	KEGG_PROPANOATE_METABOLISM		25	-0.70562357	-1.5943933	0.04255319	0.26083007	0.95	1728	tags=64%, list=15%, signal=76%
MARTINEZ_RB1_AND_TP53_TARGETS_UP	MARTINEZ_RB1_AND_TP53_TARGETS_UP		471	-0.43356106	-1.5920204	0	0.26278836	0.95	1614	tags=29%, list=14%, signal=33%
REACTOME_METABOLISM_OF_CARBOHYDRATES	REACTOME_METABOLISM_OF_CARBOHYDRATES		80	-0.4887787	-1.5912637	0	0.26149985	0.96	1592	tags=31%, list=14%, signal=36%
WEST_ADRENOCORTICAL_TUMOR_MARKERS_DN	WEST_ADRENOCORTICAL_TUMOR_MARKERS_DN		17	-0.65077573	-1.5881647	0.023809524	0.26593038	0.96	832	tags=29%, list=7%, signal=32%
CHIANG_LIVER_CANCER_SUBCLASS_PROLIFERATION_DN	CHIANG_LIVER_CANCER_SUBCLASS_PROLIFERATION_DN		103	-0.5903445	-1.5837406	0	0.27414975	0.96	1918	tags=46%, list=17%, signal=55%
XU_GH1_EXOGENOUS_TARGETS_UP	XU_GH1_EXOGENOUS_TARGETS_UP		18	-0.6662265	-1.5834303	0	0.27181166	0.96	2416	tags=56%, list=22%, signal=71%
SIG_CD40PATHWAYMAP	SIG_CD40PATHWAYMAP		23	-0.49214265	-1.5832913	0.035714287	0.269184	0.96	1873	tags=30%, list=17%, signal=36%
DACOSTA_ERCC3_ALLELE_XPCS_VS_TTD_UP	DACOSTA_ERCC3_ALLELE_XPCS_VS_TTD_UP		16	-0.60635805	-1.5827979	0.02	0.2676143	0.96	1500	tags=50%, list=13%, signal=58%
LIU_PROSTATE_CANCER_DN	LIU_PROSTATE_CANCER_DN		250	-0.4922769	-1.5821893	0.021276595	0.26567802	0.96	1894	tags=41%, list=17%, signal=48%
MODY_HIPPOCAMPUS_POSTNATAL	MODY_HIPPOCAMPUS_POSTNATAL		22	-0.5208082	-1.5802033	0	0.26753083	0.96	2698	tags=50%, list=24%, signal=66%
IVANOVA_HEMATOPOIESIS_STEM_CELL_AND_PROGENITOR	IVANOVA_HEMATOPOIESIS_STEM_CELL_AND_PROGENITOR		152	-0.4114611	-1.5800062	0	0.26585108	0.96	2470	tags=39%, list=22%, signal=49%
REACTOME_PHASE_1_FUNCTIONALIZATION_OF_COMPOUNDS	REACTOME_PHASE_1_FUNCTIONALIZATION_OF_COMPOUNDS		35	-0.6263632	-1.5797641	0	0.26412064	0.96	1885	tags=49%, list=17%, signal=58%
RODWELL_AGING_KIDNEY_NO_BLOOD_DN	RODWELL_AGING_KIDNEY_NO_BLOOD_DN		72	-0.5241471	-1.5795742	0.01923077	0.2621298	0.96	2874	tags=60%, list=26%, signal=80%
KEGG_TYROSINE_METABOLISM	KEGG_TYROSINE_METABOLISM		27	-0.58365846	-1.5794032	0.018518519	0.25990832	0.96	1426	tags=33%, list=13%, signal=38%
MARTINEZ_TP53_TARGETS_UP	MARTINEZ_TP53_TARGETS_UP		467	-0.41556796	-1.578514	0.020408163	0.25911832	0.96	1614	tags=28%, list=14%, signal=32%
KEGG_PORPHYRIN_AND_CHLOROPHYLL_METABOLISM	KEGG_PORPHYRIN_AND_CHLOROPHYLL_METABOLISM		17	-0.5464546	-1.5755271	0.08163265	0.26230696	0.97	2864	tags=53%, list=26%, signal=71%
KAYO_CALORIE_RESTRICTION_MUSCLE_UP	KAYO_CALORIE_RESTRICTION_MUSCLE_UP		42	-0.50714654	-1.5754331	0.08163265	0.26022866	0.97	1012	tags=21%, list=9%, signal=23%
LANDIS_ERBB2_BREAST_TUMORS_65_DN	LANDIS_ERBB2_BREAST_TUMORS_65_DN		30	-0.82994646	-1.5706547	0	0.26816905	0.97	761	tags=73%, list=7%, signal=78%
DORSAM_HOXA9_TARGETS_DN	DORSAM_HOXA9_TARGETS_DN		17	-0.56932086	-1.5662924	0.023809524	0.27416947	0.97	849	tags=29%, list=8%, signal=32%
SCHLESINGER_METHYLATED_DE_NOVO_IN_CANCER	SCHLESINGER_METHYLATED_DE_NOVO_IN_CANCER		60	-0.49476972	-1.5631276	0	0.27893165	0.97	1594	tags=32%, list=14%, signal=37%
WONG_ENDMETRIUM_CANCER_DN	WONG_ENDMETRIUM_CANCER_DN		26	-0.68517774	-1.5598283	0.01923077	0.2832437	0.98	2494	tags=62%, list=22%, signal=79%
BERENJENO_TRANSFORMED_BY_RHOA_DN	BERENJENO_TRANSFORMED_BY_RHOA_DN		293	-0.45094582	-1.5589645	0.06	0.28178316	0.98	2327	tags=37%, list=21%, signal=45%
YAMASHITA_LIVER_CANCER_STEM_CELL_DN	YAMASHITA_LIVER_CANCER_STEM_CELL_DN		54	-0.49921212	-1.5585096	0	0.2802688	0.98	2556	tags=41%, list=23%, signal=53%
SEKI_INFLAMMATORY_RESPONSE_LPS_DN	SEKI_INFLAMMATORY_RESPONSE_LPS_DN		17	-0.73987824	-1.5560818	0	0.28343382	0.98	1661	tags=65%, list=15%, signal=76%
LEE_LIVER_CANCER_ACOX1_UP	LEE_LIVER_CANCER_ACOX1_UP		50	-0.5328276	-1.5558789	0	0.28120285	0.98	1845	tags=42%, list=16%, signal=50%
DAIRKEE_TERT_TARGETS_DN	DAIRKEE_TERT_TARGETS_DN		41	-0.5257684	-1.555583	0.05882353	0.27970126	0.98	1702	tags=39%, list=15%, signal=46%
CHEN_LVAD_SUPPORT_OF_FAILING_HEART_UP	CHEN_LVAD_SUPPORT_OF_FAILING_HEART_UP		69	-0.5035166	-1.5547605	0.03846154	0.27846208	0.98	1330	tags=33%, list=12%, signal=38%
HSIAO_LIVER_SPECIFIC_GENES	HSIAO_LIVER_SPECIFIC_GENES		179	-0.53115165	-1.5538316	0	0.27805993	0.98	1427	tags=36%, list=13%, signal=40%
WOO_LIVER_CANCER_RECURRENCE_DN	WOO_LIVER_CANCER_RECURRENCE_DN		53	-0.5965982	-1.5521077	0.04347826	0.2794747	0.98	1427	tags=42%, list=13%, signal=47%
KAYO_CALORIE_RESTRICTION_MUSCLE_DN	KAYO_CALORIE_RESTRICTION_MUSCLE_DN		47	-0.42638022	-1.5504386	0.018518519	0.27991527	0.98	993	tags=23%, list=9%, signal=26%
KEGG_RETINOL_METABOLISM	KEGG_RETINOL_METABOLISM		23	-0.5972793	-1.5493816	0	0.28028214	0.98	1961	tags=48%, list=18%, signal=58%
KANG_IMMORTALIZED_BY_TERT_DN	KANG_IMMORTALIZED_BY_TERT_DN		67	-0.52106667	-1.548679	0.020408163	0.27936	0.98	1594	tags=39%, list=14%, signal=45%
SABATES_COLORECTAL_ADENOMA_DN	SABATES_COLORECTAL_ADENOMA_DN		154	-0.52373284	-1.54841	0	0.277604	0.98	1667	tags=38%, list=15%, signal=44%
REACTOME_BIOLOGICAL_OXIDATIONS	REACTOME_BIOLOGICAL_OXIDATIONS		65	-0.558818	-1.5466963	0	0.27951282	0.98	1885	tags=42%, list=17%, signal=50%
DACOSTA_ERCC3_ALLELE_XPCS_VS_TTD_DN	DACOSTA_ERCC3_ALLELE_XPCS_VS_TTD_DN		17	-0.6228765	-1.5456171	0.020833334	0.27950862	0.98	547	tags=24%, list=5%, signal=25%
BROWNE_HCMV_INFECTION_16HR_DN	BROWNE_HCMV_INFECTION_16HR_DN		50	-0.5082012	-1.5394533	0	0.29126683	0.98	1916	tags=42%, list=17%, signal=50%
KEGG_BUTANOATE_METABOLISM	KEGG_BUTANOATE_METABOLISM		24	-0.6154232	-1.5388329	0.05882353	0.29065835	0.98	2350	tags=71%, list=21%, signal=89%
KORKOLA_YOLK_SAC_TUMOR	KORKOLA_YOLK_SAC_TUMOR		32	-0.49967158	-1.5379286	0	0.28986323	0.98	1255	tags=31%, list=11%, signal=35%
REACTOME_DIABETES_PATHWAYS	REACTOME_DIABETES_PATHWAYS		263	-0.32635152	-1.535838	0.10344828	0.29252723	0.98	2261	tags=34%, list=20%, signal=42%
ROSS_LEUKEMIA_WITH_MLL_FUSIONS	ROSS_LEUKEMIA_WITH_MLL_FUSIONS		49	-0.5020387	-1.5353413	0.03773585	0.29167086	0.98	1967	tags=43%, list=18%, signal=52%
NAKAYAMA_SOFT_TISSUE_TUMORS_PCA1_DN	NAKAYAMA_SOFT_TISSUE_TUMORS_PCA1_DN		48	-0.54209286	-1.5330197	0	0.2949189	0.98	1267	tags=35%, list=11%, signal=40%
GOLDRATH_IMMUNE_MEMORY	GOLDRATH_IMMUNE_MEMORY		52	-0.5347751	-1.5315174	0.08163265	0.2964525	0.98	1318	tags=33%, list=12%, signal=37%
TURASHVILI_BREAST_DUCTAL_CARCINOMA_VS_LOBULAR_NORMAL_DN	TURASHVILI_BREAST_DUCTAL_CARCINOMA_VS_LOBULAR_NORMAL_DN		32	-0.5894802	-1.5306358	0	0.29579762	0.98	888	tags=38%, list=8%, signal=41%
NATSUME_RESPONSE_TO_INTERFERON_BETA_DN	NATSUME_RESPONSE_TO_INTERFERON_BETA_DN		35	-0.45023957	-1.5302836	0.03846154	0.29450434	0.98	2358	tags=37%, list=21%, signal=47%
PICCALUGA_ANGIOIMMUNOBLASTIC_LYMPHOMA_UP	PICCALUGA_ANGIOIMMUNOBLASTIC_LYMPHOMA_UP		119	-0.55117935	-1.5275697	0.1	0.29843947	0.98	1717	tags=44%, list=15%, signal=51%
IVANOVA_HEMATOPOIESIS_STEM_CELL_LONG_TERM	IVANOVA_HEMATOPOIESIS_STEM_CELL_LONG_TERM		65	-0.43422446	-1.5228996	0.016949153	0.30654788	0.98	1870	tags=31%, list=17%, signal=37%
BIDUS_METASTASIS_DN	BIDUS_METASTASIS_DN		76	-0.51282585	-1.5227424	0.044444446	0.30473468	0.98	1945	tags=38%, list=17%, signal=46%
MATTIOLI_MULTIPLE_MYELOMA_WITH_14Q32_TRANSLOCATIONS	MATTIOLI_MULTIPLE_MYELOMA_WITH_14Q32_TRANSLOCATIONS		21	-0.56032556	-1.5208209	0.03773585	0.30695313	0.98	1719	tags=48%, list=15%, signal=56%
SMID_BREAST_CANCER_BASAL_DN	SMID_BREAST_CANCER_BASAL_DN		387	-0.4357961	-1.5184711	0	0.30952007	0.98	1950	tags=34%, list=17%, signal=40%
SANA_TNF_SIGNALING_DN	SANA_TNF_SIGNALING_DN		58	-0.4755964	-1.5175384	0.06122449	0.30924714	0.98	1330	tags=33%, list=12%, signal=37%
EBAUER_TARGETS_OF_PAX3_FOXO1_FUSION_UP	EBAUER_TARGETS_OF_PAX3_FOXO1_FUSION_UP		124	-0.4968238	-1.5151218	0	0.31180346	0.99	1812	tags=38%, list=16%, signal=45%
TENEDINI_MEGAKARYOCYTE_MARKERS	TENEDINI_MEGAKARYOCYTE_MARKERS		29	-0.48685715	-1.5151163	0.09615385	0.30960765	0.99	1654	tags=38%, list=15%, signal=44%
STEIN_ESRRA_TARGETS	STEIN_ESRRA_TARGETS		308	-0.36949396	-1.5112511	0.10204082	0.31533772	0.99	2186	tags=36%, list=20%, signal=44%
ZHAN_LATE_DIFFERENTIATION_GENES_UP	ZHAN_LATE_DIFFERENTIATION_GENES_UP		17	-0.6018773	-1.5081296	0.09803922	0.32047322	0.99	1444	tags=29%, list=13%, signal=34%
EBAUER_MYOGENIC_TARGETS_OF_PAX3_FOXO1_FUSION	EBAUER_MYOGENIC_TARGETS_OF_PAX3_FOXO1_FUSION		38	-0.6658498	-1.5076427	0.03846154	0.31941	0.99	1685	tags=63%, list=15%, signal=74%
RAMASWAMY_METASTASIS_DN	RAMASWAMY_METASTASIS_DN		38	-0.51806134	-1.5056633	0	0.32209253	0.99	1906	tags=37%, list=17%, signal=44%
KEGG_ARACHIDONIC_ACID_METABOLISM	KEGG_ARACHIDONIC_ACID_METABOLISM		34	-0.5334978	-1.5054907	0.020408163	0.32025427	0.99	1705	tags=38%, list=15%, signal=45%
TONKS_TARGETS_OF_RUNX1_RUNX1T1_FUSION_GRANULOCYTE_UP	TONKS_TARGETS_OF_RUNX1_RUNX1T1_FUSION_GRANULOCYTE_UP		35	-0.51731575	-1.5043204	0.02173913	0.3207883	0.99	1499	tags=34%, list=13%, signal=39%
MENSE_HYPOXIA_UP	MENSE_HYPOXIA_UP		57	-0.46079612	-1.5008159	0.035714287	0.32671076	0.99	1254	tags=33%, list=11%, signal=37%
MARZEC_IL2_SIGNALING_DN	MARZEC_IL2_SIGNALING_DN		21	-0.5036802	-1.5004721	0	0.32533747	0.99	457	tags=19%, list=4%, signal=20%
MOOTHA_FFA_OXYDATION	MOOTHA_FFA_OXYDATION		16	-0.79136115	-1.5004343	0.08163265	0.32318294	0.99	2350	tags=100%, list=21%, signal=126%
RODWELL_AGING_KIDNEY_DN	RODWELL_AGING_KIDNEY_DN		63	-0.5000521	-1.4967321	0.055555556	0.32738924	0.99	2174	tags=46%, list=19%, signal=57%
LEE_LIVER_CANCER_SURVIVAL_UP	LEE_LIVER_CANCER_SURVIVAL_UP		94	-0.50670445	-1.4890566	0	0.3418858	0.99	1556	tags=36%, list=14%, signal=42%
CROMER_TUMORIGENESIS_DN	CROMER_TUMORIGENESIS_DN		29	-0.5471617	-1.4878591	0.06666667	0.3429886	0.99	2457	tags=48%, list=22%, signal=62%
BOYAULT_LIVER_CANCER_SUBCLASS_G123_DN	BOYAULT_LIVER_CANCER_SUBCLASS_G123_DN		34	-0.58821946	-1.4875472	0.021276595	0.34138128	0.99	1311	tags=38%, list=12%, signal=43%
MCBRYAN_PUBERTAL_BREAST_3_4WK_DN	MCBRYAN_PUBERTAL_BREAST_3_4WK_DN		33	-0.5821392	-1.4872414	0.04	0.34009495	0.99	1250	tags=39%, list=11%, signal=44%
KEGG_BETA_ALANINE_METABOLISM	KEGG_BETA_ALANINE_METABOLISM		19	-0.5730711	-1.4866006	0.04255319	0.33978653	0.99	1291	tags=47%, list=12%, signal=53%
POOLA_INVASIVE_BREAST_CANCER_DN	POOLA_INVASIVE_BREAST_CANCER_DN		82	-0.47342914	-1.4848776	0.020408163	0.3411618	0.99	1729	tags=38%, list=15%, signal=44%
HELLER_HDAC_TARGETS_SILENCED_BY_METHYLATION_UP	HELLER_HDAC_TARGETS_SILENCED_BY_METHYLATION_UP		242	-0.37528154	-1.4820352	0.020408163	0.34570992	0.99	1785	tags=31%, list=16%, signal=36%
BARIS_THYROID_CANCER_UP	BARIS_THYROID_CANCER_UP		15	-0.4715369	-1.4811531	0.15789473	0.3453669	0.99	2045	tags=40%, list=18%, signal=49%
BEGUM_TARGETS_OF_PAX3_FOXO1_FUSION_UP	BEGUM_TARGETS_OF_PAX3_FOXO1_FUSION_UP		33	-0.5830083	-1.4776167	0.06818182	0.3518104	0.99	1609	tags=45%, list=14%, signal=53%
REACTOME_MUSCLE_CONTRACTION	REACTOME_MUSCLE_CONTRACTION		36	-0.68165815	-1.4759138	0.06122449	0.35292205	0.99	1685	tags=53%, list=15%, signal=62%
JI_METASTASIS_REPRESSED_BY_STK11	JI_METASTASIS_REPRESSED_BY_STK11		17	-0.53858477	-1.472585	0.020408163	0.35813615	0.99	945	tags=29%, list=8%, signal=32%
TAKEDA_TARGETS_OF_NUP98_HOXA9_FUSION_6HR_UP	TAKEDA_TARGETS_OF_NUP98_HOXA9_FUSION_6HR_UP		47	-0.55904	-1.4724212	0.05882353	0.35613024	0.99	1159	tags=38%, list=10%, signal=43%
BIOCARTA_PGC1A_PATHWAY	BIOCARTA_PGC1A_PATHWAY		16	-0.5564845	-1.4703656	0.06521739	0.3591572	0.99	1747	tags=44%, list=16%, signal=52%
REACTOME_GLUCONEOGENESIS	REACTOME_GLUCONEOGENESIS		19	-0.6188583	-1.4698106	0.05882353	0.35785657	0.99	1592	tags=53%, list=14%, signal=61%
PYEON_CANCER_HEAD_AND_NECK_VS_CERVICAL_DN	PYEON_CANCER_HEAD_AND_NECK_VS_CERVICAL_DN		15	-0.5553814	-1.468623	0.04347826	0.35823086	0.99	917	tags=33%, list=8%, signal=36%
SMID_BREAST_CANCER_NORMAL_LIKE_UP	SMID_BREAST_CANCER_NORMAL_LIKE_UP		273	-0.5819227	-1.4677087	0.06521739	0.3581259	0.99	1875	tags=44%, list=17%, signal=52%
LIU_CDX2_TARGETS_UP	LIU_CDX2_TARGETS_UP		31	-0.5096233	-1.467358	0.023809524	0.35664165	0.99	881	tags=29%, list=8%, signal=31%
ICHIBA_GRAFT_VERSUS_HOST_DISEASE_D7_DN	ICHIBA_GRAFT_VERSUS_HOST_DISEASE_D7_DN		34	-0.51196814	-1.4661072	0.10638298	0.3583562	0.99	1490	tags=35%, list=13%, signal=41%
TANG_SENESCENCE_TP53_TARGETS_UP	TANG_SENESCENCE_TP53_TARGETS_UP		16	-0.56527513	-1.4641622	0.020408163	0.36121568	0.99	266	tags=19%, list=2%, signal=19%
YAO_TEMPORAL_RESPONSE_TO_PROGESTERONE_CLUSTER_12	YAO_TEMPORAL_RESPONSE_TO_PROGESTERONE_CLUSTER_12		62	-0.42740119	-1.463076	0.037037037	0.361458	0.99	1715	tags=29%, list=15%, signal=34%
WINTER_HYPOXIA_DN	WINTER_HYPOXIA_DN		24	-0.7799032	-1.4621714	0	0.36133552	0.99	2080	tags=71%, list=19%, signal=87%
BAELDE_DIABETIC_NEPHROPATHY_UP	BAELDE_DIABETIC_NEPHROPATHY_UP		18	-0.66186535	-1.4619185	0.05882353	0.3600242	0.99	1270	tags=50%, list=11%, signal=56%
RODRIGUES_DCC_TARGETS_DN	RODRIGUES_DCC_TARGETS_DN		74	-0.4368901	-1.459411	0.041666668	0.36298788	0.99	2641	tags=43%, list=24%, signal=56%
VALK_AML_CLUSTER_15	VALK_AML_CLUSTER_15		17	-0.540815	-1.4580173	0.083333336	0.36459368	0.99	950	tags=35%, list=8%, signal=39%
BYSTRYKH_HEMATOPOIESIS_STEM_CELL_AND_BRAIN_QTL_TRANS	BYSTRYKH_HEMATOPOIESIS_STEM_CELL_AND_BRAIN_QTL_TRANS		138	-0.32294568	-1.4579313	0.018181818	0.36285466	0.99	1077	tags=14%, list=10%, signal=16%
YAGI_AML_WITH_INV_16_TRANSLOCATION	YAGI_AML_WITH_INV_16_TRANSLOCATION		253	-0.29551587	-1.457419	0	0.36162472	0.99	1659	tags=19%, list=15%, signal=21%
JIANG_HYPOXIA_NORMAL	JIANG_HYPOXIA_NORMAL		154	-0.3402445	-1.4572667	0.01754386	0.3597706	0.99	2372	tags=31%, list=21%, signal=38%
CHIANG_LIVER_CANCER_SUBCLASS_POLYSOMY7_UP	CHIANG_LIVER_CANCER_SUBCLASS_POLYSOMY7_UP		40	-0.4914297	-1.4554538	0	0.36073455	0.99	1910	tags=38%, list=17%, signal=45%
ACEVEDO_LIVER_TUMOR_VS_NORMAL_ADJACENT_TISSUE_DN	ACEVEDO_LIVER_TUMOR_VS_NORMAL_ADJACENT_TISSUE_DN		160	-0.39232916	-1.4527116	0	0.36479768	0.99	1320	tags=24%, list=12%, signal=27%
CHIARADONNA_NEOPLASTIC_TRANSFORMATION_KRAS_CDC25_DN	CHIARADONNA_NEOPLASTIC_TRANSFORMATION_KRAS_CDC25_DN		39	-0.49645028	-1.4519782	0.09615385	0.36460868	0.99	1445	tags=33%, list=13%, signal=38%
FONTAINE_FOLLICULAR_THYROID_ADENOMA_DN	FONTAINE_FOLLICULAR_THYROID_ADENOMA_DN		39	-0.5130138	-1.4514008	0.08	0.36375797	0.99	1130	tags=33%, list=10%, signal=37%
ENGELMANN_CANCER_PROGENITORS_UP	ENGELMANN_CANCER_PROGENITORS_UP		34	-0.45327657	-1.4466561	0.06122449	0.37194437	0.99	1746	tags=44%, list=16%, signal=52%
REACTOME_SMOOTH_MUSCLE_CONTRACTION	REACTOME_SMOOTH_MUSCLE_CONTRACTION		17	-0.5732373	-1.4460874	0.11320755	0.3712061	0.99	1685	tags=29%, list=15%, signal=35%
MOOTHA_GLUCONEOGENESIS	MOOTHA_GLUCONEOGENESIS		22	-0.63266855	-1.4457314	0.021276595	0.3697963	0.99	1616	tags=55%, list=14%, signal=64%
KENNY_CTNNB1_TARGETS_DN	KENNY_CTNNB1_TARGETS_DN		28	-0.40433496	-1.4452035	0.07692308	0.36947483	0.99	1668	tags=29%, list=15%, signal=33%
YAGI_AML_WITH_11Q23_REARRANGED	YAGI_AML_WITH_11Q23_REARRANGED		231	-0.32655674	-1.4450406	0	0.36785632	0.99	1977	tags=27%, list=18%, signal=32%
TURASHVILI_BREAST_LOBULAR_CARCINOMA_VS_LOBULAR_NORMAL_UP	TURASHVILI_BREAST_LOBULAR_CARCINOMA_VS_LOBULAR_NORMAL_UP		54	-0.5065399	-1.4444892	0.057692308	0.36742848	0.99	2006	tags=41%, list=18%, signal=49%
RIZ_ERYTHROID_DIFFERENTIATION_APOBEC2	RIZ_ERYTHROID_DIFFERENTIATION_APOBEC2		18	-0.53248763	-1.4433677	0.056603774	0.36797938	0.99	1186	tags=33%, list=11%, signal=37%
REACTOME_NEUROTRANSMITTER_RELEASE_CYCLE	REACTOME_NEUROTRANSMITTER_RELEASE_CYCLE		18	-0.5214265	-1.4430368	0.020408163	0.36649927	0.99	3071	tags=50%, list=27%, signal=69%
LEE_NEURAL_CREST_STEM_CELL_UP	LEE_NEURAL_CREST_STEM_CELL_UP		88	-0.4655249	-1.4430029	0.1	0.3647009	0.99	1966	tags=38%, list=18%, signal=45%
YAO_TEMPORAL_RESPONSE_TO_PROGESTERONE_CLUSTER_1	YAO_TEMPORAL_RESPONSE_TO_PROGESTERONE_CLUSTER_1		58	-0.48854125	-1.4429135	0.04347826	0.36305773	0.99	1539	tags=36%, list=14%, signal=42%
KEGG_PROXIMAL_TUBULE_BICARBONATE_RECLAMATION	KEGG_PROXIMAL_TUBULE_BICARBONATE_RECLAMATION		16	-0.58288556	-1.4408273	0.06122449	0.36592636	0.99	444	tags=31%, list=4%, signal=32%
BORCZUK_MALIGNANT_MESOTHELIOMA_DN	BORCZUK_MALIGNANT_MESOTHELIOMA_DN		63	-0.44738382	-1.440498	0.04347826	0.36460397	0.99	1581	tags=25%, list=14%, signal=29%
FLECHNER_BIOPSY_KIDNEY_TRANSPLANT_OK_VS_DONOR_UP	FLECHNER_BIOPSY_KIDNEY_TRANSPLANT_OK_VS_DONOR_UP		340	-0.35747898	-1.4392476	0.1	0.36564395	0.99	2527	tags=30%, list=23%, signal=37%
SMITH_TERT_TARGETS_DN	SMITH_TERT_TARGETS_DN		49	-0.418603	-1.439077	0.04255319	0.3640191	0.99	1640	tags=35%, list=15%, signal=40%
HOSHIDA_LIVER_CANCER_SURVIVAL_DN	HOSHIDA_LIVER_CANCER_SURVIVAL_DN		82	-0.37869543	-1.4378306	0.078431375	0.3644411	0.99	2991	tags=49%, list=27%, signal=66%
MOLENAAR_TARGETS_OF_CCND1_AND_CDK4_UP	MOLENAAR_TARGETS_OF_CCND1_AND_CDK4_UP		28	-0.49484244	-1.4363968	0.045454547	0.3661089	0.99	2972	tags=50%, list=27%, signal=68%
MULLIGHAN_MLL_SIGNATURE_1_DN	MULLIGHAN_MLL_SIGNATURE_1_DN		140	-0.38644257	-1.4362522	0.040816326	0.36453393	0.99	2581	tags=39%, list=23%, signal=49%
SCHLESINGER_H3K27ME3_IN_NORMAL_AND_METHYLATED_IN_CANCER	SCHLESINGER_H3K27ME3_IN_NORMAL_AND_METHYLATED_IN_CANCER		15	-0.61529475	-1.4344202	0.094339624	0.36693445	1	835	tags=33%, list=7%, signal=36%
LEE_LIVER_CANCER	LEE_LIVER_CANCER		21	-0.5565437	-1.4337283	0.0625	0.36662468	1	2145	tags=48%, list=19%, signal=59%
LEE_LIVER_CANCER_TOP50	LEE_LIVER_CANCER_TOP50		21	-0.5565437	-1.4337283	0.0625	0.36481866	1	2145	tags=48%, list=19%, signal=59%
KEGG_GLYCEROPHOSPHOLIPID_METABOLISM	KEGG_GLYCEROPHOSPHOLIPID_METABOLISM		41	-0.41055417	-1.4315844	0.04	0.36764324	1	2300	tags=34%, list=21%, signal=43%
BERTUCCI_MEDULLARY_VS_DUCTAL_BREAST_CANCER_DN	BERTUCCI_MEDULLARY_VS_DUCTAL_BREAST_CANCER_DN		78	-0.41801995	-1.4278706	0.04	0.3752864	1	1444	tags=26%, list=13%, signal=29%
KONDO_EZH2_TARGETS	KONDO_EZH2_TARGETS		82	-0.4102767	-1.427707	0.078431375	0.37396201	1	1378	tags=23%, list=12%, signal=26%
IIZUKA_LIVER_CANCER_PROGRESSION_G2_G3_UP	IIZUKA_LIVER_CANCER_PROGRESSION_G2_G3_UP		15	-0.5785155	-1.4273362	0.06382979	0.3730228	1	1193	tags=40%, list=11%, signal=45%
MCBRYAN_PUBERTAL_BREAST_5_6WK_UP	MCBRYAN_PUBERTAL_BREAST_5_6WK_UP		83	-0.45726624	-1.4251767	0.06	0.37656286	1	1354	tags=25%, list=12%, signal=29%
SENESE_HDAC2_TARGETS_DN	SENESE_HDAC2_TARGETS_DN		74	-0.48766866	-1.4244031	0.08163265	0.37642232	1	1810	tags=42%, list=16%, signal=50%
PARENT_MTOR_SIGNALING_UP	PARENT_MTOR_SIGNALING_UP		328	-0.3124559	-1.4232776	0.074074075	0.37729484	1	2241	tags=26%, list=20%, signal=32%
BONOME_OVARIAN_CANCER_SURVIVAL_SUBOPTIMAL_DEBULKING	BONOME_OVARIAN_CANCER_SURVIVAL_SUBOPTIMAL_DEBULKING		285	-0.34384558	-1.4220085	0.04	0.37866452	1	1539	tags=20%, list=14%, signal=23%
FONTAINE_PAPILLARY_THYROID_CARCINOMA_DN	FONTAINE_PAPILLARY_THYROID_CARCINOMA_DN		47	-0.41420516	-1.4219661	0.040816326	0.3769694	1	1564	tags=30%, list=14%, signal=34%
WAMUNYOKOLI_OVARIAN_CANCER_GRADES_1_2_DN	WAMUNYOKOLI_OVARIAN_CANCER_GRADES_1_2_DN		36	-0.516703	-1.4216125	0.11111111	0.37609008	1	2127	tags=47%, list=19%, signal=58%
BROWNE_HCMV_INFECTION_30MIN_UP	BROWNE_HCMV_INFECTION_30MIN_UP		34	-0.48003873	-1.4204434	0.13725491	0.3769301	1	1668	tags=32%, list=15%, signal=38%
GAUSSMANN_MLL_AF4_FUSION_TARGETS_F_DN	GAUSSMANN_MLL_AF4_FUSION_TARGETS_F_DN		22	-0.5737317	-1.4200999	0.040816326	0.37602338	1	1692	tags=50%, list=15%, signal=59%
ST_GRANULE_CELL_SURVIVAL_PATHWAY	ST_GRANULE_CELL_SURVIVAL_PATHWAY		15	-0.50783604	-1.4196548	0.055555556	0.3753188	1	4087	tags=80%, list=36%, signal=126%
FERREIRA_EWINGS_SARCOMA_UNSTABLE_VS_STABLE_DN	FERREIRA_EWINGS_SARCOMA_UNSTABLE_VS_STABLE_DN		56	-0.4266056	-1.4188633	0.13333334	0.37532237	1	2074	tags=34%, list=19%, signal=41%
RADMACHER_AML_PROGNOSIS	RADMACHER_AML_PROGNOSIS		51	-0.44309834	-1.4176298	0.08163265	0.3767078	1	1594	tags=29%, list=14%, signal=34%
RASHI_RESPONSE_TO_IONIZING_RADIATION_5	RASHI_RESPONSE_TO_IONIZING_RADIATION_5		106	-0.34589943	-1.4138092	0.03846154	0.3825435	1	2817	tags=38%, list=25%, signal=50%
COWLING_MYCN_TARGETS	COWLING_MYCN_TARGETS		26	-0.5124384	-1.413647	0.06	0.3813843	1	624	tags=27%, list=6%, signal=28%
TSUNODA_CISPLATIN_RESISTANCE_DN	TSUNODA_CISPLATIN_RESISTANCE_DN		18	-0.5055907	-1.4123734	0.11764706	0.3822183	1	2771	tags=56%, list=25%, signal=74%
XU_GH1_AUTOCRINE_TARGETS_DN	XU_GH1_AUTOCRINE_TARGETS_DN		68	-0.39029703	-1.4114012	0.083333336	0.38254625	1	1892	tags=31%, list=17%, signal=37%
ALONSO_METASTASIS_DN	ALONSO_METASTASIS_DN		15	-0.59396374	-1.4101086	0.06	0.38300946	1	2703	tags=60%, list=24%, signal=79%
TSENG_ADIPOGENIC_POTENTIAL_DN	TSENG_ADIPOGENIC_POTENTIAL_DN		34	-0.58219284	-1.4099894	0.10204082	0.38156387	1	1816	tags=47%, list=16%, signal=56%
LEE_TARGETS_OF_PTCH1_AND_SUFU_UP	LEE_TARGETS_OF_PTCH1_AND_SUFU_UP		65	-0.46191064	-1.4088007	0	0.38283268	1	2032	tags=40%, list=18%, signal=49%
DAVICIONI_MOLECULAR_ARMS_VS_ERMS_DN	DAVICIONI_MOLECULAR_ARMS_VS_ERMS_DN		105	-0.42156556	-1.4053316	0.15789473	0.38911024	1	1648	tags=33%, list=15%, signal=39%
JAZAG_TGFB1_SIGNALING_VIA_SMAD4_DN	JAZAG_TGFB1_SIGNALING_VIA_SMAD4_DN		42	-0.42737645	-1.4047986	0.06122449	0.38821816	1	1287	tags=24%, list=11%, signal=27%
HOQUE_METHYLATED_IN_CANCER	HOQUE_METHYLATED_IN_CANCER		37	-0.44060385	-1.4046959	0.019607844	0.38654792	1	1457	tags=30%, list=13%, signal=34%
MULLIGHAN_NPM1_MUTATED_SIGNATURE_1_UP	MULLIGHAN_NPM1_MUTATED_SIGNATURE_1_UP		148	-0.32197925	-1.4027998	0.03508772	0.39017183	1	1897	tags=27%, list=17%, signal=32%
BROWNE_HCMV_INFECTION_18HR_DN	BROWNE_HCMV_INFECTION_18HR_DN		105	-0.42152485	-1.4018389	0.06382979	0.3905149	1	2399	tags=38%, list=21%, signal=48%
MCBRYAN_PUBERTAL_BREAST_5_6WK_DN	MCBRYAN_PUBERTAL_BREAST_5_6WK_DN		85	-0.43532622	-1.4017662	0.09803922	0.38892055	1	798	tags=21%, list=7%, signal=23%
REACTOME_STRIATED_MUSCLE_CONTRACTION	REACTOME_STRIATED_MUSCLE_CONTRACTION		22	-0.74800545	-1.3997481	0.11764706	0.39220726	1	1685	tags=73%, list=15%, signal=85%
REACTOME_FRS2MEDIATED_CASCADE	REACTOME_FRS2MEDIATED_CASCADE		19	-0.513245	-1.3993896	0.0625	0.39143097	1	1415	tags=26%, list=13%, signal=30%
GILDEA_METASTASIS	GILDEA_METASTASIS		19	-0.5668265	-1.3992492	0.18518518	0.3900647	1	2386	tags=58%, list=21%, signal=73%
IZADPANAH_STEM_CELL_ADIPOSE_VS_BONE_DN	IZADPANAH_STEM_CELL_ADIPOSE_VS_BONE_DN		65	-0.51640826	-1.3972458	0.06122449	0.39368257	1	2456	tags=60%, list=22%, signal=76%
KEGG_ETHER_LIPID_METABOLISM	KEGG_ETHER_LIPID_METABOLISM		22	-0.42114472	-1.3956312	0.037037037	0.39557958	1	627	tags=14%, list=6%, signal=14%
XU_GH1_EXOGENOUS_TARGETS_DN	XU_GH1_EXOGENOUS_TARGETS_DN		56	-0.4068713	-1.3866768	0.056603774	0.415628	1	2095	tags=30%, list=19%, signal=37%
PAPASPYRIDONOS_UNSTABLE_ATEROSCLEROTIC_PLAQUE_DN	PAPASPYRIDONOS_UNSTABLE_ATEROSCLEROTIC_PLAQUE_DN		27	-0.54636115	-1.3865348	0.05	0.41412577	1	1295	tags=44%, list=12%, signal=50%
PETRETTO_CARDIAC_HYPERTROPHY	PETRETTO_CARDIAC_HYPERTROPHY		23	-0.62699383	-1.386094	0.1521739	0.41334864	1	2435	tags=70%, list=22%, signal=89%
ALCALAY_AML_BY_NPM1_LOCALIZATION_UP	ALCALAY_AML_BY_NPM1_LOCALIZATION_UP		96	-0.37081152	-1.3857087	0.01923077	0.412759	1	1988	tags=31%, list=18%, signal=38%
KEGG_ERBB_SIGNALING_PATHWAY	KEGG_ERBB_SIGNALING_PATHWAY		48	-0.3625611	-1.3848519	0.04	0.41311914	1	1773	tags=27%, list=16%, signal=32%
BENPORATH_PRC2_TARGETS	BENPORATH_PRC2_TARGETS		355	-0.40915716	-1.382723	0	0.4164724	1	2177	tags=31%, list=19%, signal=38%
HOSHIDA_LIVER_CANCER_LATE_RECURRENCE_DN	HOSHIDA_LIVER_CANCER_LATE_RECURRENCE_DN		48	-0.41534895	-1.3814236	0.08695652	0.4178002	1	3009	tags=48%, list=27%, signal=65%
KEGG_MAPK_SIGNALING_PATHWAY	KEGG_MAPK_SIGNALING_PATHWAY		172	-0.3451765	-1.3807366	0.0625	0.4178156	1	1792	tags=25%, list=16%, signal=29%
FONTAINE_THYROID_TUMOR_UNCERTAIN_MALIGNANCY_DN	FONTAINE_THYROID_TUMOR_UNCERTAIN_MALIGNANCY_DN		18	-0.5383092	-1.3800232	0.06382979	0.41771138	1	1852	tags=33%, list=17%, signal=40%
ACEVEDO_LIVER_CANCER_DN	ACEVEDO_LIVER_CANCER_DN		330	-0.33119974	-1.379855	0.05882353	0.41638497	1	2160	tags=30%, list=19%, signal=36%
LIEN_BREAST_CARCINOMA_METAPLASTIC	LIEN_BREAST_CARCINOMA_METAPLASTIC		19	-0.6720649	-1.3789304	0.14285715	0.41716626	1	423	tags=32%, list=4%, signal=33%
ACEVEDO_METHYLATED_IN_LIVER_CANCER_DN	ACEVEDO_METHYLATED_IN_LIVER_CANCER_DN		317	-0.34242353	-1.3787061	0	0.41612157	1	2072	tags=28%, list=19%, signal=33%
CUI_TCF21_TARGETS_UP	CUI_TCF21_TARGETS_UP		22	-0.51539695	-1.3778884	0.13043478	0.41605398	1	1921	tags=55%, list=17%, signal=66%
BARRIER_CANCER_RELAPSE_NORMAL_SAMPLE_UP	BARRIER_CANCER_RELAPSE_NORMAL_SAMPLE_UP		21	-0.47901344	-1.3777952	0.10869565	0.41460365	1	2016	tags=29%, list=18%, signal=35%
VANTVEER_BREAST_CANCER_METASTASIS_UP	VANTVEER_BREAST_CANCER_METASTASIS_UP		27	-0.48320907	-1.3768986	0.045454547	0.41468567	1	591	tags=26%, list=5%, signal=27%
REACTOME_BOTULINUM_NEUROTOXICITY	REACTOME_BOTULINUM_NEUROTOXICITY		15	-0.493881	-1.374888	0.06666667	0.41663203	1	4280	tags=73%, list=38%, signal=119%
REACTOME_CYTOCHROME_P450_ARRANGED_BY_SUBSTRATE_TYPE	REACTOME_CYTOCHROME_P450_ARRANGED_BY_SUBSTRATE_TYPE		22	-0.5569213	-1.3727641	0.083333336	0.4197991	1	1885	tags=36%, list=17%, signal=44%
BOYAULT_LIVER_CANCER_SUBCLASS_G6_UP	BOYAULT_LIVER_CANCER_SUBCLASS_G6_UP		41	-0.43001536	-1.3726954	0.08163265	0.41832978	1	2127	tags=37%, list=19%, signal=45%
ELVIDGE_HIF1A_AND_HIF2A_TARGETS_UP	ELVIDGE_HIF1A_AND_HIF2A_TARGETS_UP		26	-0.4316707	-1.3697761	0.08	0.4240796	1	355	tags=15%, list=3%, signal=16%
REACTOME_PHOSPHOLIPASE_CMEDIATED_CASCADE	REACTOME_PHOSPHOLIPASE_CMEDIATED_CASCADE		16	-0.5466718	-1.3688047	0.08510638	0.42454043	1	1415	tags=31%, list=13%, signal=36%
NING_CHRONIC_OBSTRUCTIVE_PULMONARY_DISEASE_UP	NING_CHRONIC_OBSTRUCTIVE_PULMONARY_DISEASE_UP		53	-0.3525808	-1.3676435	0.10714286	0.42586297	1	1047	tags=19%, list=9%, signal=21%
MULLIGHAN_NPM1_SIGNATURE_3_DN	MULLIGHAN_NPM1_SIGNATURE_3_DN		84	-0.36401385	-1.3676127	0.08510638	0.42434588	1	1829	tags=26%, list=16%, signal=31%
KEGG_ALANINE_ASPARTATE_AND_GLUTAMATE_METABOLISM	KEGG_ALANINE_ASPARTATE_AND_GLUTAMATE_METABOLISM		21	-0.54083157	-1.3674481	0.12244898	0.4228318	1	1844	tags=52%, list=16%, signal=63%
CHIARADONNA_NEOPLASTIC_TRANSFORMATION_KRAS_DN	CHIARADONNA_NEOPLASTIC_TRANSFORMATION_KRAS_DN		120	-0.4267791	-1.365487	0.10638298	0.4257466	1	1945	tags=33%, list=17%, signal=40%
REACTOME_INTEGRIN_CELL_SURFACE_INTERACTIONS	REACTOME_INTEGRIN_CELL_SURFACE_INTERACTIONS		53	-0.47626808	-1.3640251	0.13461539	0.42710942	1	1738	tags=32%, list=16%, signal=38%
REACTOME_METABOLISM_OF_VITAMINS_AND_COFACTORS	REACTOME_METABOLISM_OF_VITAMINS_AND_COFACTORS		28	-0.38929057	-1.3622493	0.07017544	0.4295648	1	915	tags=21%, list=8%, signal=23%
SIG_IL4RECEPTOR_IN_B_LYPHOCYTES	SIG_IL4RECEPTOR_IN_B_LYPHOCYTES		16	-0.4229082	-1.3615298	0.12765957	0.4297255	1	1773	tags=31%, list=16%, signal=37%
KAAB_HEART_ATRIUM_VS_VENTRICLE_UP	KAAB_HEART_ATRIUM_VS_VENTRICLE_UP		158	-0.36701185	-1.3614763	0.08695652	0.4282965	1	1927	tags=29%, list=17%, signal=35%
KEGG_FRUCTOSE_AND_MANNOSE_METABOLISM	KEGG_FRUCTOSE_AND_MANNOSE_METABOLISM		23	-0.5372202	-1.3611593	0.11363637	0.427634	1	2028	tags=43%, list=18%, signal=53%
VALK_AML_CLUSTER_10	VALK_AML_CLUSTER_10		18	-0.5399836	-1.361043	0.14	0.42638525	1	1991	tags=44%, list=18%, signal=54%
ELVIDGE_HYPOXIA_BY_DMOG_DN	ELVIDGE_HYPOXIA_BY_DMOG_DN		37	-0.43267643	-1.3587223	0.1	0.4303941	1	1819	tags=30%, list=16%, signal=35%
KEGG_HISTIDINE_METABOLISM	KEGG_HISTIDINE_METABOLISM		20	-0.52832925	-1.3582902	0.083333336	0.4296773	1	1244	tags=35%, list=11%, signal=39%
LU_AGING_BRAIN_UP	LU_AGING_BRAIN_UP		88	-0.339018	-1.3574619	0.04	0.43021497	1	3122	tags=36%, list=28%, signal=50%
CERVERA_SDHB_TARGETS_2	CERVERA_SDHB_TARGETS_2		73	-0.40515614	-1.3558666	0.044444446	0.43223488	1	1682	tags=30%, list=15%, signal=35%
REACTOME_METABOLISM_OF_AMINO_ACIDS	REACTOME_METABOLISM_OF_AMINO_ACIDS		129	-0.3572489	-1.3538339	0.0625	0.43554503	1	1426	tags=26%, list=13%, signal=29%
REACTOME_INTEGRIN_ALPHAIIBBETA3_SIGNALING	REACTOME_INTEGRIN_ALPHAIIBBETA3_SIGNALING		17	-0.5214808	-1.3536309	0.104166664	0.43409082	1	1265	tags=24%, list=11%, signal=26%
FARMER_BREAST_CANCER_CLUSTER_5	FARMER_BREAST_CANCER_CLUSTER_5		18	-0.72706187	-1.3522363	0.1764706	0.43559268	1	2644	tags=83%, list=24%, signal=109%
BIOCARTA_CHREBP2_PATHWAY	BIOCARTA_CHREBP2_PATHWAY		26	-0.43146017	-1.3510497	0.12962963	0.43640402	1	516	tags=15%, list=5%, signal=16%
ZHU_CMV_ALL_DN	ZHU_CMV_ALL_DN		49	-0.42192206	-1.3508929	0.15686275	0.4351848	1	2386	tags=47%, list=21%, signal=59%
KEGG_NEUROTROPHIN_SIGNALING_PATHWAY	KEGG_NEUROTROPHIN_SIGNALING_PATHWAY		68	-0.35694838	-1.3506496	0.13461539	0.43405285	1	1873	tags=24%, list=17%, signal=28%
MOROSETTI_FACIOSCAPULOHUMERAL_MUSCULAR_DISTROPHY_UP	MOROSETTI_FACIOSCAPULOHUMERAL_MUSCULAR_DISTROPHY_UP		16	-0.5878064	-1.3506371	0.11764706	0.4325165	1	727	tags=44%, list=6%, signal=47%
WATANABE_RECTAL_CANCER_RADIOTHERAPY_RESPONSIVE_UP	WATANABE_RECTAL_CANCER_RADIOTHERAPY_RESPONSIVE_UP		66	-0.3358551	-1.3483136	0.07017544	0.4366008	1	1619	tags=23%, list=14%, signal=26%
BOYAULT_LIVER_CANCER_SUBCLASS_G1_DN	BOYAULT_LIVER_CANCER_SUBCLASS_G1_DN		25	-0.49868378	-1.3464785	0.1	0.43935993	1	1715	tags=40%, list=15%, signal=47%
REACTOME_COMPLEMENT_CASCADE	REACTOME_COMPLEMENT_CASCADE		15	-0.5800177	-1.3462337	0.14285715	0.43825236	1	881	tags=33%, list=8%, signal=36%
LINDGREN_BLADDER_CANCER_CLUSTER_2A_DN	LINDGREN_BLADDER_CANCER_CLUSTER_2A_DN		80	-0.37660232	-1.3451489	0.17307693	0.43892804	1	1375	tags=21%, list=12%, signal=24%
HOSHIDA_LIVER_CANCER_LATE_RECURRENCE_UP	HOSHIDA_LIVER_CANCER_LATE_RECURRENCE_UP		41	-0.46309295	-1.3450886	0.14545454	0.43746388	1	1862	tags=34%, list=17%, signal=41%
CHANG_CORE_SERUM_RESPONSE_DN	CHANG_CORE_SERUM_RESPONSE_DN		19	-0.42816085	-1.3441819	0.0625	0.438154	1	2503	tags=42%, list=22%, signal=54%
REACTOME_PLATELET_DEGRANULATION	REACTOME_PLATELET_DEGRANULATION		58	-0.44025207	-1.34385	0.104166664	0.43727145	1	1692	tags=33%, list=15%, signal=38%
GRADE_COLON_AND_RECTAL_CANCER_DN	GRADE_COLON_AND_RECTAL_CANCER_DN		49	-0.4127649	-1.343244	0.071428575	0.4371105	1	2107	tags=33%, list=19%, signal=40%
RIGGI_EWING_SARCOMA_PROGENITOR_UP	RIGGI_EWING_SARCOMA_PROGENITOR_UP		227	-0.37711355	-1.3420438	0.04255319	0.4388258	1	1760	tags=31%, list=16%, signal=36%
WANG_SMARCE1_TARGETS_UP	WANG_SMARCE1_TARGETS_UP		106	-0.45218992	-1.3418705	0.1904762	0.43777087	1	1988	tags=41%, list=18%, signal=49%
PAL_PRMT5_TARGETS_DN	PAL_PRMT5_TARGETS_DN		28	-0.44583973	-1.3417209	0.16666667	0.43647975	1	967	tags=21%, list=9%, signal=23%
LIU_VAV3_PROSTATE_CARCINOGENESIS_UP	LIU_VAV3_PROSTATE_CARCINOGENESIS_UP		62	-0.4870794	-1.3416864	0.13207547	0.4350823	1	1216	tags=34%, list=11%, signal=38%
DOUGLAS_BMI1_TARGETS_UP	DOUGLAS_BMI1_TARGETS_UP		331	-0.3136798	-1.3412815	0.036363635	0.43452358	1	1685	tags=25%, list=15%, signal=29%
HADDAD_T_LYMPHOCYTE_AND_NK_PROGENITOR_UP	HADDAD_T_LYMPHOCYTE_AND_NK_PROGENITOR_UP		44	-0.4190452	-1.3407362	0.06122449	0.43439913	1	2054	tags=34%, list=18%, signal=42%
TONKS_TARGETS_OF_RUNX1_RUNX1T1_FUSION_MONOCYTE_DN	TONKS_TARGETS_OF_RUNX1_RUNX1T1_FUSION_MONOCYTE_DN		32	-0.538614	-1.3404609	0.11764706	0.43386817	1	2316	tags=47%, list=21%, signal=59%
CHIBA_RESPONSE_TO_TSA_UP	CHIBA_RESPONSE_TO_TSA_UP		32	-0.47379562	-1.3403549	0.16071428	0.43250334	1	1296	tags=34%, list=12%, signal=39%
SENESE_HDAC1_AND_HDAC2_TARGETS_DN	SENESE_HDAC1_AND_HDAC2_TARGETS_DN		124	-0.3916079	-1.3403	0.12244898	0.43114758	1	1810	tags=31%, list=16%, signal=37%
WINNEPENNINCKX_MELANOMA_METASTASIS_DN	WINNEPENNINCKX_MELANOMA_METASTASIS_DN		26	-0.49887273	-1.3399135	0.2	0.43078902	1	1868	tags=38%, list=17%, signal=46%
KEGG_CALCIUM_SIGNALING_PATHWAY	KEGG_CALCIUM_SIGNALING_PATHWAY		117	-0.38198316	-1.3386686	0.09259259	0.43206185	1	2006	tags=28%, list=18%, signal=34%
MARTINEZ_RESPONSE_TO_TRABECTEDIN	MARTINEZ_RESPONSE_TO_TRABECTEDIN		26	-0.41973546	-1.336598	0.1	0.43495914	1	1746	tags=31%, list=16%, signal=36%
VALK_AML_CLUSTER_2	VALK_AML_CLUSTER_2		17	-0.53619707	-1.3355443	0.12	0.4357015	1	1704	tags=47%, list=15%, signal=55%
KUNINGER_IGF1_VS_PDGFB_TARGETS_UP	KUNINGER_IGF1_VS_PDGFB_TARGETS_UP		32	-0.64152944	-1.3346243	0.17307693	0.4363466	1	1335	tags=69%, list=12%, signal=78%
BROWNE_HCMV_INFECTION_48HR_DN	BROWNE_HCMV_INFECTION_48HR_DN		276	-0.34791076	-1.3344262	0.08695652	0.43524468	1	1981	tags=27%, list=18%, signal=32%
KEGG_ALPHA_LINOLENIC_ACID_METABOLISM	KEGG_ALPHA_LINOLENIC_ACID_METABOLISM		15	-0.48216254	-1.3342425	0.13461539	0.4342374	1	1222	tags=27%, list=11%, signal=30%
WANG_PROSTATE_CANCER_ANDROGEN_INDEPENDENT	WANG_PROSTATE_CANCER_ANDROGEN_INDEPENDENT		35	-0.39215437	-1.3326141	0.14285715	0.43606988	1	1537	tags=26%, list=14%, signal=30%
KEGG_BLADDER_CANCER	KEGG_BLADDER_CANCER		19	-0.42060763	-1.3317919	0.16363636	0.4362406	1	1988	tags=37%, list=18%, signal=45%
LEE_LIVER_CANCER_MYC_UP	LEE_LIVER_CANCER_MYC_UP		45	-0.36823478	-1.3301743	0.05263158	0.43844458	1	1277	tags=24%, list=11%, signal=27%
HATADA_METHYLATED_IN_LUNG_CANCER_UP	HATADA_METHYLATED_IN_LUNG_CANCER_UP		178	-0.3611637	-1.3297887	0.019607844	0.43768683	1	2006	tags=29%, list=18%, signal=35%
YAO_TEMPORAL_RESPONSE_TO_PROGESTERONE_CLUSTER_16	YAO_TEMPORAL_RESPONSE_TO_PROGESTERONE_CLUSTER_16		62	-0.47499242	-1.3291585	0.20754717	0.43819907	1	2403	tags=44%, list=21%, signal=55%
STARK_PREFRONTAL_CORTEX_22Q11_DELETION_UP	STARK_PREFRONTAL_CORTEX_22Q11_DELETION_UP		93	-0.3651712	-1.328045	0.11320755	0.43911335	1	2120	tags=26%, list=19%, signal=32%
BREDEMEYER_RAG_SIGNALING_VIA_ATM_NOT_VIA_NFKB_DN	BREDEMEYER_RAG_SIGNALING_VIA_ATM_NOT_VIA_NFKB_DN		28	-0.4750484	-1.3270704	0.18867925	0.44000554	1	2515	tags=54%, list=22%, signal=69%
CASORELLI_APL_SECONDARY_VS_DE_NOVO_UP	CASORELLI_APL_SECONDARY_VS_DE_NOVO_UP		19	-0.53679115	-1.3268586	0.16666667	0.43897533	1	1469	tags=42%, list=13%, signal=48%
BOYLAN_MULTIPLE_MYELOMA_D_CLUSTER_UP	BOYLAN_MULTIPLE_MYELOMA_D_CLUSTER_UP		18	-0.51924384	-1.3261224	0.18644068	0.4394126	1	1241	tags=33%, list=11%, signal=37%
KEGG_ABC_TRANSPORTERS	KEGG_ABC_TRANSPORTERS		27	-0.48685333	-1.3257068	0.17021276	0.43906355	1	3592	tags=67%, list=32%, signal=98%
YAGI_AML_WITH_T_9_11_TRANSLOCATION	YAGI_AML_WITH_T_9_11_TRANSLOCATION		91	-0.3408179	-1.3256689	0.08510638	0.43765628	1	1595	tags=21%, list=14%, signal=24%
VALK_AML_WITH_FLT3_ITD	VALK_AML_WITH_FLT3_ITD		26	-0.48593175	-1.3244382	0.10638298	0.43875974	1	1988	tags=42%, list=18%, signal=51%
BOQUEST_STEM_CELL_CULTURED_VS_FRESH_DN	BOQUEST_STEM_CELL_CULTURED_VS_FRESH_DN		18	-0.5669094	-1.3239529	0.13636364	0.43831947	1	1021	tags=44%, list=9%, signal=49%
REACTOME_PHASE_II_CONJUGATION	REACTOME_PHASE_II_CONJUGATION		30	-0.48670325	-1.323398	0.12244898	0.43830544	1	660	tags=23%, list=6%, signal=25%
ASTON_MAJOR_DEPRESSIVE_DISORDER_DN	ASTON_MAJOR_DEPRESSIVE_DISORDER_DN		106	-0.31303835	-1.3218477	0.046511628	0.440821	1	840	tags=14%, list=8%, signal=15%
LUCAS_HNF4A_TARGETS_UP	LUCAS_HNF4A_TARGETS_UP		34	-0.40042004	-1.3199242	0.125	0.44365874	1	2220	tags=50%, list=20%, signal=62%
NIKOLSKY_MUTATED_AND_AMPLIFIED_IN_BREAST_CANCER	NIKOLSKY_MUTATED_AND_AMPLIFIED_IN_BREAST_CANCER		38	-0.40671018	-1.3190168	0.14814815	0.44439387	1	1863	tags=26%, list=17%, signal=31%
ROSS_AML_OF_FAB_M7_TYPE	ROSS_AML_OF_FAB_M7_TYPE		51	-0.37950894	-1.3184563	0.10909091	0.44418547	1	2006	tags=29%, list=18%, signal=36%
RODRIGUES_THYROID_CARCINOMA_POORLY_DIFFERENTIATED_DN	RODRIGUES_THYROID_CARCINOMA_POORLY_DIFFERENTIATED_DN		385	-0.3111347	-1.315906	0.11111111	0.44817686	1	1905	tags=25%, list=17%, signal=29%
ACEVEDO_NORMAL_TISSUE_ADJACENT_TO_LIVER_TUMOR_DN	ACEVEDO_NORMAL_TISSUE_ADJACENT_TO_LIVER_TUMOR_DN		236	-0.3008301	-1.3137746	0.1632653	0.4511017	1	2016	tags=27%, list=18%, signal=32%
GOZGIT_ESR1_TARGETS_UP	GOZGIT_ESR1_TARGETS_UP		79	-0.35048887	-1.3135424	0.01923077	0.45009834	1	1916	tags=35%, list=17%, signal=42%
CAIRO_HEPATOBLASTOMA_DN	CAIRO_HEPATOBLASTOMA_DN		174	-0.4120155	-1.3126528	0.0625	0.45035934	1	1556	tags=29%, list=14%, signal=34%
GRABARCZYK_BCL11B_TARGETS_DN	GRABARCZYK_BCL11B_TARGETS_DN		30	-0.4052088	-1.3121002	0.104166664	0.4503121	1	1511	tags=30%, list=13%, signal=35%
KESHELAVA_MULTIPLE_DRUG_RESISTANCE	KESHELAVA_MULTIPLE_DRUG_RESISTANCE		46	-0.3104503	-1.310646	0.10169491	0.45233524	1	763	tags=13%, list=7%, signal=14%
BIOCARTA_INTEGRIN_PATHWAY	BIOCARTA_INTEGRIN_PATHWAY		25	-0.5188166	-1.3096478	0.20833333	0.45344383	1	617	tags=16%, list=6%, signal=17%
WAMUNYOKOLI_OVARIAN_CANCER_LMP_DN	WAMUNYOKOLI_OVARIAN_CANCER_LMP_DN		98	-0.42125162	-1.3095624	0.20454545	0.45227736	1	1818	tags=28%, list=16%, signal=33%
KEGG_VASCULAR_SMOOTH_MUSCLE_CONTRACTION	KEGG_VASCULAR_SMOOTH_MUSCLE_CONTRACTION		74	-0.3777956	-1.3078177	0.1	0.45470732	1	2003	tags=26%, list=18%, signal=31%
OSADA_ASCL1_TARGETS_DN	OSADA_ASCL1_TARGETS_DN		15	-0.53911453	-1.306107	0.09090909	0.45711994	1	2616	tags=53%, list=23%, signal=69%
BYSTRYKH_HEMATOPOIESIS_STEM_CELL_QTL_CIS	BYSTRYKH_HEMATOPOIESIS_STEM_CELL_QTL_CIS		105	-0.3582501	-1.3044364	0.13207547	0.45959806	1	1708	tags=27%, list=15%, signal=31%
KONDO_PROSTATE_CANCER_HCP_WITH_H3K27ME3	KONDO_PROSTATE_CANCER_HCP_WITH_H3K27ME3		47	-0.3863292	-1.3043327	0.08695652	0.45833305	1	2486	tags=34%, list=22%, signal=44%
KEGG_FOCAL_ADHESION	KEGG_FOCAL_ADHESION		123	-0.38809255	-1.304272	0.12962963	0.4571099	1	1773	tags=30%, list=16%, signal=35%
NADERI_BREAST_CANCER_PROGNOSIS_DN	NADERI_BREAST_CANCER_PROGNOSIS_DN		17	-0.52029717	-1.3040829	0.19607843	0.45607495	1	1728	tags=47%, list=15%, signal=56%
GERY_CEBP_TARGETS	GERY_CEBP_TARGETS		94	-0.39496076	-1.3015025	0.12	0.46028754	1	938	tags=24%, list=8%, signal=26%
STOSSI_RESPONSE_TO_ESTRADIOL	STOSSI_RESPONSE_TO_ESTRADIOL		26	-0.45601475	-1.3012103	0.13461539	0.45961368	1	2456	tags=54%, list=22%, signal=69%
KONDO_PROSTATE_CANCER_WITH_H3K27ME3	KONDO_PROSTATE_CANCER_WITH_H3K27ME3		81	-0.44132668	-1.3004025	0.08695652	0.4602044	1	2072	tags=33%, list=19%, signal=41%
MULLIGHAN_NPM1_MUTATED_SIGNATURE_1_DN	MULLIGHAN_NPM1_MUTATED_SIGNATURE_1_DN		63	-0.34014544	-1.2964432	0.13461539	0.4668995	1	1539	tags=22%, list=14%, signal=26%
ONDER_CDH1_TARGETS_2_UP	ONDER_CDH1_TARGETS_2_UP		159	-0.4584469	-1.2956938	0.24	0.46747476	1	1988	tags=41%, list=18%, signal=49%
CHIARADONNA_NEOPLASTIC_TRANSFORMATION_CDC25_DN	CHIARADONNA_NEOPLASTIC_TRANSFORMATION_CDC25_DN		129	-0.37306577	-1.2950987	0.17307693	0.46751988	1	1927	tags=33%, list=17%, signal=39%
LI_WILMS_TUMOR	LI_WILMS_TUMOR		20	-0.49408546	-1.2950284	0.10204082	0.4662857	1	1047	tags=35%, list=9%, signal=39%
AMUNDSON_GENOTOXIC_SIGNATURE	AMUNDSON_GENOTOXIC_SIGNATURE		63	-0.31928048	-1.2947636	0.07017544	0.4652301	1	857	tags=17%, list=8%, signal=19%
CORRE_MULTIPLE_MYELOMA_UP	CORRE_MULTIPLE_MYELOMA_UP		38	-0.46474844	-1.2946353	0.16	0.46419677	1	3074	tags=63%, list=27%, signal=87%
BEIER_GLIOMA_STEM_CELL_UP	BEIER_GLIOMA_STEM_CELL_UP		24	-0.42587194	-1.2941893	0.08695652	0.4640368	1	1548	tags=38%, list=14%, signal=43%
VERHAAK_AML_WITH_NPM1_MUTATED_DN	VERHAAK_AML_WITH_NPM1_MUTATED_DN		144	-0.39132375	-1.2931256	0.104166664	0.4648057	1	2090	tags=39%, list=19%, signal=47%
CHEBOTAEV_GR_TARGETS_DN	CHEBOTAEV_GR_TARGETS_DN		73	-0.41568562	-1.2928836	0.10526316	0.46396148	1	1190	tags=25%, list=11%, signal=27%
GAUSSMANN_MLL_AF4_FUSION_TARGETS_F_UP	GAUSSMANN_MLL_AF4_FUSION_TARGETS_F_UP		105	-0.38820735	-1.2910516	0.13043478	0.46661046	1	1668	tags=33%, list=15%, signal=39%
REACTOME_FORMATION_OF_FIBRIN_CLOT_CLOTTING_CASCADE	REACTOME_FORMATION_OF_FIBRIN_CLOT_CLOTTING_CASCADE		29	-0.5602449	-1.2904283	0.125	0.46671182	1	1654	tags=41%, list=15%, signal=48%
KEGG_VIRAL_MYOCARDITIS	KEGG_VIRAL_MYOCARDITIS		26	-0.551171	-1.2901112	0.17391305	0.4661796	1	1573	tags=38%, list=14%, signal=45%
UEDA_PERIFERAL_CLOCK	UEDA_PERIFERAL_CLOCK		117	-0.31858474	-1.2898266	0.039215688	0.46551743	1	2026	tags=29%, list=18%, signal=35%
NIKOLSKY_BREAST_CANCER_20Q11_AMPLICON	NIKOLSKY_BREAST_CANCER_20Q11_AMPLICON		15	-0.4410798	-1.2879616	0.22	0.4680231	1	2505	tags=40%, list=22%, signal=51%
BROWNE_HCMV_INFECTION_2HR_UP	BROWNE_HCMV_INFECTION_2HR_UP		21	-0.41929206	-1.287932	0.12765957	0.46677944	1	1348	tags=29%, list=12%, signal=32%
FONTAINE_THYROID_TUMOR_UNCERTAIN_MALIGNANCY_UP	FONTAINE_THYROID_TUMOR_UNCERTAIN_MALIGNANCY_UP		18	-0.406359	-1.2858081	0.114754096	0.46999985	1	1692	tags=33%, list=15%, signal=39%
REACTOME_CREB_PHOPHORYLATION_THROUGH_THE_ACTIVATION_OF_RAS	REACTOME_CREB_PHOPHORYLATION_THROUGH_THE_ACTIVATION_OF_RAS		17	-0.45998245	-1.2856587	0.09615385	0.46887022	1	873	tags=24%, list=8%, signal=25%
MULLIGHAN_NPM1_SIGNATURE_3_UP	MULLIGHAN_NPM1_SIGNATURE_3_UP		188	-0.29359517	-1.2852496	0.055555556	0.46841434	1	1934	tags=26%, list=17%, signal=31%
LIANG_HEMATOPOIESIS_STEM_CELL_NUMBER_LARGE_VS_TINY_DN	LIANG_HEMATOPOIESIS_STEM_CELL_NUMBER_LARGE_VS_TINY_DN		33	-0.35956925	-1.2843436	0.1509434	0.4691401	1	1719	tags=18%, list=15%, signal=21%
CAIRO_LIVER_DEVELOPMENT_DN	CAIRO_LIVER_DEVELOPMENT_DN		177	-0.40772796	-1.2842847	0.08	0.46795097	1	1693	tags=33%, list=15%, signal=38%
KEGG_LINOLEIC_ACID_METABOLISM	KEGG_LINOLEIC_ACID_METABOLISM		15	-0.5057948	-1.2839215	0.19565217	0.46762395	1	627	tags=13%, list=6%, signal=14%
NIKOLSKY_BREAST_CANCER_11Q12_Q14_AMPLICON	NIKOLSKY_BREAST_CANCER_11Q12_Q14_AMPLICON		74	-0.3153959	-1.2834771	0.16363636	0.4673118	1	1636	tags=22%, list=15%, signal=25%
ODONNELL_METASTASIS_UP	ODONNELL_METASTASIS_UP		42	-0.40165386	-1.2828523	0.08163265	0.46759707	1	1030	tags=21%, list=9%, signal=24%
BIOCARTA_CTLA4_PATHWAY	BIOCARTA_CTLA4_PATHWAY		15	-0.578671	-1.2826768	0.2777778	0.46668917	1	2530	tags=47%, list=23%, signal=60%
REACTOME_PLATELET_AGGREGATION_PLUG_FORMATION	REACTOME_PLATELET_AGGREGATION_PLUG_FORMATION		19	-0.49356034	-1.2822952	0.18181819	0.46624228	1	1265	tags=21%, list=11%, signal=24%
ELVIDGE_HIF1A_TARGETS_UP	ELVIDGE_HIF1A_TARGETS_UP		41	-0.37233797	-1.2819753	0.13461539	0.46556777	1	1248	tags=20%, list=11%, signal=22%
BOYLAN_MULTIPLE_MYELOMA_PCA3_UP	BOYLAN_MULTIPLE_MYELOMA_PCA3_UP		32	-0.45102853	-1.2790558	0.1627907	0.470793	1	2847	tags=63%, list=25%, signal=84%
MCBRYAN_PUBERTAL_BREAST_3_4WK_UP	MCBRYAN_PUBERTAL_BREAST_3_4WK_UP		149	-0.41312784	-1.2785811	0.16	0.4703789	1	1565	tags=30%, list=14%, signal=34%
KEGG_DILATED_CARDIOMYOPATHY	KEGG_DILATED_CARDIOMYOPATHY		63	-0.40877995	-1.2778076	0.12280702	0.47065666	1	2003	tags=33%, list=18%, signal=40%
VANTVEER_BREAST_CANCER_BRCA1_DN	VANTVEER_BREAST_CANCER_BRCA1_DN		18	-0.4786706	-1.2772105	0.1521739	0.47061574	1	1858	tags=50%, list=17%, signal=60%
JAZAERI_BREAST_CANCER_BRCA1_VS_BRCA2_DN	JAZAERI_BREAST_CANCER_BRCA1_VS_BRCA2_DN		30	-0.43502077	-1.2764038	0.2037037	0.4712579	1	757	tags=23%, list=7%, signal=25%
SETLUR_PROSTATE_CANCER_TMPRSS2_ERG_FUSION_DN	SETLUR_PROSTATE_CANCER_TMPRSS2_ERG_FUSION_DN		15	-0.4487201	-1.275492	0.118644066	0.4719575	1	232	tags=13%, list=2%, signal=14%
KEGG_GLUTATHIONE_METABOLISM	KEGG_GLUTATHIONE_METABOLISM		34	-0.44198483	-1.2736775	0.26530612	0.4753072	1	1789	tags=38%, list=16%, signal=45%
VALK_AML_CLUSTER_4	VALK_AML_CLUSTER_4		18	-0.4481436	-1.2721469	0.14893617	0.47747758	1	1444	tags=28%, list=13%, signal=32%
SHEDDEN_LUNG_CANCER_GOOD_SURVIVAL_A4	SHEDDEN_LUNG_CANCER_GOOD_SURVIVAL_A4		109	-0.34398556	-1.27112	0.115384616	0.4784932	1	1927	tags=27%, list=17%, signal=32%
RIZ_ERYTHROID_DIFFERENTIATION_6HR	RIZ_ERYTHROID_DIFFERENTIATION_6HR		29	-0.45677638	-1.2700571	0.125	0.48000374	1	2397	tags=45%, list=21%, signal=57%
SHIPP_DLBCL_CURED_VS_FATAL_UP	SHIPP_DLBCL_CURED_VS_FATAL_UP		22	-0.46271917	-1.2686142	0.11111111	0.48230198	1	1277	tags=27%, list=11%, signal=31%
RAGHAVACHARI_PLATELET_SPECIFIC_GENES	RAGHAVACHARI_PLATELET_SPECIFIC_GENES		44	-0.42977107	-1.2669785	0.18181819	0.4851841	1	669	tags=18%, list=6%, signal=19%
LU_AGING_BRAIN_DN	LU_AGING_BRAIN_DN		155	-0.35484883	-1.2659112	0.13636364	0.48673645	1	1640	tags=27%, list=15%, signal=31%
REACTOME_TIE2_SIGNALING	REACTOME_TIE2_SIGNALING		16	-0.4650681	-1.2658522	0.17391305	0.48561677	1	1773	tags=38%, list=16%, signal=44%
YAO_TEMPORAL_RESPONSE_TO_PROGESTERONE_CLUSTER_6	YAO_TEMPORAL_RESPONSE_TO_PROGESTERONE_CLUSTER_6		50	-0.42628455	-1.2647225	0.115384616	0.48677534	1	921	tags=26%, list=8%, signal=28%
GAUSSMANN_MLL_AF4_FUSION_TARGETS_E_UP	GAUSSMANN_MLL_AF4_FUSION_TARGETS_E_UP		56	-0.46206594	-1.2643137	0.12765957	0.48621425	1	2075	tags=45%, list=19%, signal=55%
APPIERTO_RESPONSE_TO_FENRETINIDE_DN	APPIERTO_RESPONSE_TO_FENRETINIDE_DN		23	-0.4036415	-1.2637606	0.20833333	0.48646635	1	2586	tags=48%, list=23%, signal=62%
KEGG_DORSO_VENTRAL_AXIS_FORMATION	KEGG_DORSO_VENTRAL_AXIS_FORMATION		15	-0.47815567	-1.2637031	0.1875	0.48539358	1	3249	tags=53%, list=29%, signal=75%
REACTOME_DOWNSTREAM_TCR_SIGNALING	REACTOME_DOWNSTREAM_TCR_SIGNALING		20	-0.48705587	-1.2634679	0.2264151	0.4846797	1	2589	tags=45%, list=23%, signal=58%
TAKEDA_TARGETS_OF_NUP98_HOXA9_FUSION_10D_UP	TAKEDA_TARGETS_OF_NUP98_HOXA9_FUSION_10D_UP		89	-0.4360405	-1.2630002	0.13725491	0.48458818	1	1517	tags=42%, list=14%, signal=48%
ZHAN_MULTIPLE_MYELOMA_CD2_DN	ZHAN_MULTIPLE_MYELOMA_CD2_DN		22	-0.4510238	-1.2623407	0.16666667	0.48519963	1	2008	tags=41%, list=18%, signal=50%
ONKEN_UVEAL_MELANOMA_DN	ONKEN_UVEAL_MELANOMA_DN		330	-0.30081156	-1.2605916	0.1875	0.4880527	1	1981	tags=23%, list=18%, signal=27%
SIG_INSULIN_RECEPTOR_PATHWAY_IN_CARDIAC_MYOCYTES	SIG_INSULIN_RECEPTOR_PATHWAY_IN_CARDIAC_MYOCYTES		35	-0.3725755	-1.2595768	0.19148937	0.48903063	1	1773	tags=23%, list=16%, signal=27%
RODRIGUES_NTN1_AND_DCC_TARGETS	RODRIGUES_NTN1_AND_DCC_TARGETS		23	-0.41905966	-1.2577355	0.11111111	0.49116677	1	950	tags=22%, list=8%, signal=24%
KOYAMA_SEMA3B_TARGETS_DN	KOYAMA_SEMA3B_TARGETS_DN		152	-0.29756898	-1.2554635	0.10714286	0.49469334	1	2208	tags=30%, list=20%, signal=37%
SMID_BREAST_CANCER_LUMINAL_B_DN	SMID_BREAST_CANCER_LUMINAL_B_DN		339	-0.39375344	-1.2546312	0.1590909	0.4950559	1	1877	tags=32%, list=17%, signal=38%
URS_ADIPOCYTE_DIFFERENTIATION_DN	URS_ADIPOCYTE_DIFFERENTIATION_DN		20	-0.57096535	-1.25453	0.26	0.49389702	1	1988	tags=50%, list=18%, signal=61%
SESTO_RESPONSE_TO_UV_C8	SESTO_RESPONSE_TO_UV_C8		49	-0.39480945	-1.2539141	0.20408164	0.49423665	1	2499	tags=39%, list=22%, signal=50%
REACTOME_FGFR_LIGAND_BINDING_AND_ACTIVATION	REACTOME_FGFR_LIGAND_BINDING_AND_ACTIVATION		20	-0.44405213	-1.2537911	0.17307693	0.49328095	1	1415	tags=25%, list=13%, signal=29%
ALONSO_METASTASIS_UP	ALONSO_METASTASIS_UP		118	-0.33524087	-1.2536325	0.26530612	0.49243832	1	2058	tags=29%, list=18%, signal=35%
LIN_NPAS4_TARGETS_UP	LIN_NPAS4_TARGETS_UP		81	-0.30253464	-1.2531983	0.125	0.49207014	1	2712	tags=31%, list=24%, signal=40%
ACEVEDO_LIVER_CANCER_WITH_H3K9ME3_UP	ACEVEDO_LIVER_CANCER_WITH_H3K9ME3_UP		46	-0.38071898	-1.2527894	0.08695652	0.49191913	1	895	tags=17%, list=8%, signal=19%
MORI_SMALL_PRE_BII_LYMPHOCYTE_DN	MORI_SMALL_PRE_BII_LYMPHOCYTE_DN		46	-0.36037225	-1.2521542	0.16	0.4919808	1	1066	tags=20%, list=10%, signal=22%
BOYLAN_MULTIPLE_MYELOMA_C_UP	BOYLAN_MULTIPLE_MYELOMA_C_UP		19	-0.4639001	-1.2502699	0.13461539	0.4949696	1	2101	tags=53%, list=19%, signal=65%
RHEIN_ALL_GLUCOCORTICOID_THERAPY_UP	RHEIN_ALL_GLUCOCORTICOID_THERAPY_UP		47	-0.37911618	-1.2500219	0.13333334	0.49419066	1	1611	tags=36%, list=14%, signal=42%
GALLUZZI_PERMEABILIZE_MITOCHONDRIA	GALLUZZI_PERMEABILIZE_MITOCHONDRIA		26	-0.37065038	-1.2486827	0.17777778	0.49572718	1	1254	tags=23%, list=11%, signal=26%
BROWNE_HCMV_INFECTION_24HR_DN	BROWNE_HCMV_INFECTION_24HR_DN		93	-0.3989805	-1.2485344	0.1632653	0.49483275	1	2589	tags=43%, list=23%, signal=55%
AKL_HTLV1_INFECTION_DN	AKL_HTLV1_INFECTION_DN		33	-0.41336346	-1.2484032	0.21276596	0.49401632	1	2285	tags=39%, list=20%, signal=49%
SENESE_HDAC1_TARGETS_DN	SENESE_HDAC1_TARGETS_DN		134	-0.33921605	-1.248225	0.083333336	0.49314046	1	1460	tags=22%, list=13%, signal=25%
ROSS_AML_WITH_MLL_FUSIONS	ROSS_AML_WITH_MLL_FUSIONS		53	-0.38895088	-1.2472254	0.23529412	0.4944368	1	1967	tags=38%, list=18%, signal=46%
ST_WNT_CA2_CYCLIC_GMP_PATHWAY	ST_WNT_CA2_CYCLIC_GMP_PATHWAY		15	-0.5067628	-1.2463425	0.19565217	0.49489778	1	458	tags=27%, list=4%, signal=28%
UZONYI_RESPONSE_TO_LEUKOTRIENE_AND_THROMBIN	UZONYI_RESPONSE_TO_LEUKOTRIENE_AND_THROMBIN		28	-0.41950887	-1.2459025	0.14893617	0.4945045	1	1199	tags=25%, list=11%, signal=28%
LU_TUMOR_ANGIOGENESIS_UP	LU_TUMOR_ANGIOGENESIS_UP		15	-0.50534946	-1.2453656	0.09615385	0.49439493	1	1239	tags=40%, list=11%, signal=45%
GARGALOVIC_RESPONSE_TO_OXIDIZED_PHOSPHOLIPIDS_BLUE_DN	GARGALOVIC_RESPONSE_TO_OXIDIZED_PHOSPHOLIPIDS_BLUE_DN		31	-0.39536318	-1.2440481	0.17021276	0.49637318	1	1896	tags=35%, list=17%, signal=43%
MARTORIATI_MDM4_TARGETS_NEUROEPITHELIUM_DN	MARTORIATI_MDM4_TARGETS_NEUROEPITHELIUM_DN		60	-0.46729693	-1.2438667	0.19565217	0.49544322	1	1741	tags=30%, list=16%, signal=35%
ZHANG_TARGETS_OF_EWSR1_FLI1_FUSION	ZHANG_TARGETS_OF_EWSR1_FLI1_FUSION		57	-0.35282764	-1.2432052	0.18867925	0.49614084	1	1295	tags=25%, list=12%, signal=28%
REACTOME_SYNTHESIS_OF_BILE_ACIDS_AND_BILE_SALTS	REACTOME_SYNTHESIS_OF_BILE_ACIDS_AND_BILE_SALTS		18	-0.44327262	-1.2410228	0.2037037	0.49926788	1	1694	tags=44%, list=15%, signal=52%
ALONSO_METASTASIS_EMT_UP	ALONSO_METASTASIS_EMT_UP		23	-0.43814495	-1.240798	0.16	0.49847713	1	2380	tags=52%, list=21%, signal=66%
RORIE_TARGETS_OF_EWSR1_FLI1_FUSION_DN	RORIE_TARGETS_OF_EWSR1_FLI1_FUSION_DN		17	-0.48136762	-1.2379278	0.2244898	0.50317305	1	719	tags=18%, list=6%, signal=19%
YAO_TEMPORAL_RESPONSE_TO_PROGESTERONE_CLUSTER_13	YAO_TEMPORAL_RESPONSE_TO_PROGESTERONE_CLUSTER_13		135	-0.30645028	-1.2366716	0.3220339	0.50457543	1	2096	tags=28%, list=19%, signal=34%
THUM_SYSTOLIC_HEART_FAILURE_DN	THUM_SYSTOLIC_HEART_FAILURE_DN		110	-0.31265476	-1.2360845	0.11320755	0.5046144	1	1364	tags=16%, list=12%, signal=18%
REACTOME_IRS_RELATED_EVENTS	REACTOME_IRS_RELATED_EVENTS		52	-0.32443795	-1.2353575	0.10869565	0.5048284	1	1773	tags=27%, list=16%, signal=32%
BIOCARTA_NO1_PATHWAY	BIOCARTA_NO1_PATHWAY		18	-0.47937572	-1.2348149	0.20408164	0.5046735	1	2502	tags=44%, list=22%, signal=57%
DAIRKEE_CANCER_PRONE_RESPONSE_E2	DAIRKEE_CANCER_PRONE_RESPONSE_E2		18	-0.54135936	-1.2345414	0.2	0.5040519	1	840	tags=39%, list=8%, signal=42%
KEGG_HEMATOPOIETIC_CELL_LINEAGE	KEGG_HEMATOPOIETIC_CELL_LINEAGE		53	-0.44953895	-1.2341512	0.25	0.5035047	1	1654	tags=30%, list=15%, signal=35%
CHEMNITZ_RESPONSE_TO_PROSTAGLANDIN_E2_DN	CHEMNITZ_RESPONSE_TO_PROSTAGLANDIN_E2_DN		177	-0.32592216	-1.2331431	0.11111111	0.5042899	1	2303	tags=29%, list=21%, signal=36%
ACEVEDO_LIVER_CANCER_WITH_H3K27ME3_UP	ACEVEDO_LIVER_CANCER_WITH_H3K27ME3_UP		121	-0.3614888	-1.2328823	0.15686275	0.50351536	1	1810	tags=26%, list=16%, signal=30%
REACTOME_NUCLEAR_RECEPTOR_TRANSCRIPTION_PATHWAY	REACTOME_NUCLEAR_RECEPTOR_TRANSCRIPTION_PATHWAY		38	-0.38828427	-1.2310985	0.18	0.506245	1	2999	tags=42%, list=27%, signal=57%
HOFFMANN_SMALL_PRE_BII_TO_IMMATURE_B_LYMPHOCYTE_UP	HOFFMANN_SMALL_PRE_BII_TO_IMMATURE_B_LYMPHOCYTE_UP		35	-0.41439602	-1.230779	0.30769232	0.50570196	1	1570	tags=31%, list=14%, signal=36%
ZHU_CMV_24_HR_DN	ZHU_CMV_24_HR_DN		39	-0.39209095	-1.2306454	0.21428572	0.5048224	1	2386	tags=46%, list=21%, signal=58%
ZHAN_V1_LATE_DIFFERENTIATION_GENES_UP	ZHAN_V1_LATE_DIFFERENTIATION_GENES_UP		25	-0.44303733	-1.2302698	0.21818182	0.50423265	1	1884	tags=44%, list=17%, signal=53%
YOSHIOKA_LIVER_CANCER_EARLY_RECURRENCE_DN	YOSHIOKA_LIVER_CANCER_EARLY_RECURRENCE_DN		33	-0.33700204	-1.2285471	0.14285715	0.5067799	1	1866	tags=24%, list=17%, signal=29%
SMID_BREAST_CANCER_LUMINAL_B_UP	SMID_BREAST_CANCER_LUMINAL_B_UP		96	-0.37407923	-1.2272403	0.14	0.5085783	1	1679	tags=31%, list=15%, signal=36%
LEE_LIVER_CANCER_MYC_TGFA_UP	LEE_LIVER_CANCER_MYC_TGFA_UP		46	-0.35858583	-1.2264642	0.13207547	0.5090778	1	511	tags=13%, list=5%, signal=14%
MULLIGHAN_MLL_SIGNATURE_2_DN	MULLIGHAN_MLL_SIGNATURE_2_DN		166	-0.30991817	-1.2256196	0.16363636	0.5098408	1	2581	tags=34%, list=23%, signal=43%
YEGNASUBRAMANIAN_PROSTATE_CANCER	YEGNASUBRAMANIAN_PROSTATE_CANCER		70	-0.37833342	-1.2255483	0.22	0.5087625	1	2123	tags=34%, list=19%, signal=42%
MARCHINI_TRABECTEDIN_RESISTANCE_DN	MARCHINI_TRABECTEDIN_RESISTANCE_DN		33	-0.40649015	-1.2250843	0.2264151	0.5087381	1	1457	tags=30%, list=13%, signal=35%
WOOD_EBV_EBNA1_TARGETS_UP	WOOD_EBV_EBNA1_TARGETS_UP		75	-0.31550768	-1.2244203	0.11320755	0.5092043	1	970	tags=16%, list=9%, signal=17%
CAVARD_LIVER_CANCER_MALIGNANT_VS_BENIGN	CAVARD_LIVER_CANCER_MALIGNANT_VS_BENIGN		20	-0.46178034	-1.2244043	0.24489796	0.5080631	1	1967	tags=30%, list=18%, signal=36%
GARGALOVIC_RESPONSE_TO_OXIDIZED_PHOSPHOLIPIDS_GREY_DN	GARGALOVIC_RESPONSE_TO_OXIDIZED_PHOSPHOLIPIDS_GREY_DN		32	-0.43004382	-1.2237558	0.25	0.50835836	1	1597	tags=41%, list=14%, signal=47%
ZHANG_ANTIVIRAL_RESPONSE_TO_RIBAVIRIN_UP	ZHANG_ANTIVIRAL_RESPONSE_TO_RIBAVIRIN_UP		16	-0.47791794	-1.2219702	0.21568628	0.51032406	1	1293	tags=44%, list=12%, signal=49%
NIKOLSKY_BREAST_CANCER_7Q21_Q22_AMPLICON	NIKOLSKY_BREAST_CANCER_7Q21_Q22_AMPLICON		35	-0.38263726	-1.2213268	0.18	0.51054966	1	559	tags=11%, list=5%, signal=12%
HENDRICKS_SMARCA4_TARGETS_DN	HENDRICKS_SMARCA4_TARGETS_DN		30	-0.44183683	-1.2188156	0.18	0.51519877	1	2310	tags=40%, list=21%, signal=50%
MORI_SMALL_PRE_BII_LYMPHOCYTE_UP	MORI_SMALL_PRE_BII_LYMPHOCYTE_UP		49	-0.34461415	-1.2186277	0.18518518	0.5144364	1	1307	tags=18%, list=12%, signal=21%
UDAYAKUMAR_MED1_TARGETS_DN	UDAYAKUMAR_MED1_TARGETS_DN		146	-0.29589778	-1.218425	0.13725491	0.5135289	1	1814	tags=22%, list=16%, signal=26%
KEGG_HYPERTROPHIC_CARDIOMYOPATHY_HCM	KEGG_HYPERTROPHIC_CARDIOMYOPATHY_HCM		55	-0.39294308	-1.2184157	0.19642857	0.5124192	1	2003	tags=31%, list=18%, signal=37%
KEGG_GAP_JUNCTION	KEGG_GAP_JUNCTION		51	-0.33352256	-1.2180074	0.18181819	0.5122097	1	1729	tags=27%, list=15%, signal=32%
REACTOME_G_ALPHA_S_SIGNALLING_EVENTS	REACTOME_G_ALPHA_S_SIGNALLING_EVENTS		79	-0.3547978	-1.2163649	0.1521739	0.51453924	1	2261	tags=29%, list=20%, signal=36%
LINDGREN_BLADDER_CANCER_CLUSTER_2B	LINDGREN_BLADDER_CANCER_CLUSTER_2B		243	-0.41775003	-1.2158074	0.26	0.51464033	1	1941	tags=34%, list=17%, signal=40%
KAYO_AGING_MUSCLE_DN	KAYO_AGING_MUSCLE_DN		82	-0.29831037	-1.2157552	0.2244898	0.5136118	1	903	tags=15%, list=8%, signal=16%
ST_DIFFERENTIATION_PATHWAY_IN_PC12_CELLS	ST_DIFFERENTIATION_PATHWAY_IN_PC12_CELLS		23	-0.36515564	-1.2154866	0.17073171	0.5130956	1	1773	tags=22%, list=16%, signal=26%
RIGGINS_TAMOXIFEN_RESISTANCE_UP	RIGGINS_TAMOXIFEN_RESISTANCE_UP		45	-0.37709242	-1.2145162	0.18	0.5137448	1	1899	tags=36%, list=17%, signal=43%
TOMLINS_PROSTATE_CANCER_DN	TOMLINS_PROSTATE_CANCER_DN		19	-0.5402408	-1.2124676	0.26666668	0.5173372	1	1594	tags=47%, list=14%, signal=55%
REACTOME_MYOGENESSIS	REACTOME_MYOGENESSIS		19	-0.4806198	-1.2119509	0.22	0.5174957	1	1747	tags=37%, list=16%, signal=44%
ST_GAQ_PATHWAY	ST_GAQ_PATHWAY		17	-0.41491833	-1.2118279	0.27450982	0.51648927	1	1873	tags=35%, list=17%, signal=42%
BONCI_TARGETS_OF_MIR15A_AND_MIR16_1	BONCI_TARGETS_OF_MIR15A_AND_MIR16_1		53	-0.35179687	-1.2113053	0.18518518	0.51666254	1	1159	tags=17%, list=10%, signal=19%
CHENG_RESPONSE_TO_NICKEL_ACETATE	CHENG_RESPONSE_TO_NICKEL_ACETATE		16	-0.40692124	-1.2109542	0.2173913	0.5165161	1	1626	tags=31%, list=15%, signal=37%
RICKMAN_HEAD_AND_NECK_CANCER_E	RICKMAN_HEAD_AND_NECK_CANCER_E		44	-0.46707666	-1.2109272	0.18181819	0.5154087	1	1967	tags=36%, list=18%, signal=44%
REACTOME_ACTIVATION_OF_NMDA_RECEPTOR_UPON_GLUTAMATE_BINDING_AND_POSTSYNAPTIC_EVENTS	REACTOME_ACTIVATION_OF_NMDA_RECEPTOR_UPON_GLUTAMATE_BINDING_AND_POSTSYNAPTIC_EVENTS		26	-0.39655527	-1.2084856	0.25862068	0.51936257	1	1658	tags=27%, list=15%, signal=32%
MOOTHA_GLYCOLYSIS	MOOTHA_GLYCOLYSIS		15	-0.5484602	-1.2062243	0.23913044	0.52242965	1	1526	tags=40%, list=14%, signal=46%
ST_G_ALPHA_I_PATHWAY	ST_G_ALPHA_I_PATHWAY		20	-0.37762752	-1.2058158	0.24489796	0.52191085	1	2106	tags=35%, list=19%, signal=43%
WATTEL_AUTONOMOUS_THYROID_ADENOMA_DN	WATTEL_AUTONOMOUS_THYROID_ADENOMA_DN		16	-0.51534766	-1.2041212	0.24528302	0.52442163	1	724	tags=31%, list=6%, signal=33%
HELLER_HDAC_TARGETS_UP	HELLER_HDAC_TARGETS_UP		163	-0.2998942	-1.2037354	0.074074075	0.5241238	1	1451	tags=21%, list=13%, signal=24%
COLIN_PILOCYTIC_ASTROCYTOMA_VS_GLIOBLASTOMA_DN	COLIN_PILOCYTIC_ASTROCYTOMA_VS_GLIOBLASTOMA_DN		16	-0.47524312	-1.2036788	0.23529412	0.5230997	1	1865	tags=38%, list=17%, signal=45%
ROSS_AML_WITH_PML_RARA_FUSION	ROSS_AML_WITH_PML_RARA_FUSION		43	-0.42152175	-1.2026414	0.19148937	0.52377564	1	2041	tags=33%, list=18%, signal=40%
MCMURRAY_TP53_HRAS_COOPERATION_RESPONSE_DN	MCMURRAY_TP53_HRAS_COOPERATION_RESPONSE_DN		47	-0.44003275	-1.2024641	0.25581396	0.52307785	1	1816	tags=36%, list=16%, signal=43%
VART_KSHV_INFECTION_ANGIOGENIC_MARKERS_UP	VART_KSHV_INFECTION_ANGIOGENIC_MARKERS_UP		122	-0.37255225	-1.2017307	0.20833333	0.5234675	1	1816	tags=32%, list=16%, signal=38%
KLEIN_PRIMARY_EFFUSION_LYMPHOMA_UP	KLEIN_PRIMARY_EFFUSION_LYMPHOMA_UP		39	-0.37683612	-1.2015629	0.25	0.52261215	1	452	tags=13%, list=4%, signal=13%
GNATENKO_PLATELET_SIGNATURE	GNATENKO_PLATELET_SIGNATURE		20	-0.46750173	-1.2007738	0.26923078	0.52334994	1	2457	tags=45%, list=22%, signal=58%
FINAK_BREAST_CANCER_SDPP_SIGNATURE	FINAK_BREAST_CANCER_SDPP_SIGNATURE		17	-0.53220844	-1.200468	0.23529412	0.522889	1	1839	tags=41%, list=16%, signal=49%
JI_RESPONSE_TO_FSH_UP	JI_RESPONSE_TO_FSH_UP		44	-0.34099737	-1.2003974	0.25531915	0.521957	1	2683	tags=39%, list=24%, signal=51%
KEGG_MELANOGENESIS	KEGG_MELANOGENESIS		70	-0.33257252	-1.1989425	0.14893617	0.52391315	1	1865	tags=26%, list=17%, signal=31%
RICKMAN_HEAD_AND_NECK_CANCER_B	RICKMAN_HEAD_AND_NECK_CANCER_B		23	-0.45413357	-1.1989315	0.2	0.52278644	1	1551	tags=39%, list=14%, signal=45%
DOANE_BREAST_CANCER_CLASSES_UP	DOANE_BREAST_CANCER_CLASSES_UP		41	-0.4624947	-1.1986421	0.2	0.5223445	1	1923	tags=34%, list=17%, signal=41%
FRIDMAN_SENESCENCE_UP	FRIDMAN_SENESCENCE_UP		48	-0.35855615	-1.1985278	0.28	0.52152914	1	1032	tags=17%, list=9%, signal=18%
YAO_TEMPORAL_RESPONSE_TO_PROGESTERONE_CLUSTER_11	YAO_TEMPORAL_RESPONSE_TO_PROGESTERONE_CLUSTER_11		77	-0.28058994	-1.1967918	0.21428572	0.5239613	1	1029	tags=12%, list=9%, signal=13%
DAIRKEE_CANCER_PRONE_RESPONSE_BPA	DAIRKEE_CANCER_PRONE_RESPONSE_BPA		33	-0.3778167	-1.1965026	0.22413793	0.52330506	1	2698	tags=42%, list=24%, signal=56%
RIGGI_EWING_SARCOMA_PROGENITOR_DN	RIGGI_EWING_SARCOMA_PROGENITOR_DN		114	-0.37620202	-1.1954942	0.14	0.5240746	1	1445	tags=31%, list=13%, signal=35%
KEGG_STEROID_HORMONE_BIOSYNTHESIS	KEGG_STEROID_HORMONE_BIOSYNTHESIS		24	-0.43749195	-1.1952174	0.23076923	0.52361554	1	2000	tags=33%, list=18%, signal=40%
SHEDDEN_LUNG_CANCER_GOOD_SURVIVAL_A12	SHEDDEN_LUNG_CANCER_GOOD_SURVIVAL_A12		166	-0.29342508	-1.192823	0.13461539	0.527665	1	1366	tags=19%, list=12%, signal=21%
LIN_NPAS4_TARGETS_DN	LIN_NPAS4_TARGETS_DN		38	-0.36375558	-1.1923792	0.19148937	0.5275028	1	1455	tags=26%, list=13%, signal=30%
BASSO_CD40_SIGNALING_DN	BASSO_CD40_SIGNALING_DN		40	-0.44420493	-1.192297	0.26530612	0.5265412	1	1711	tags=35%, list=15%, signal=41%
KEGG_ECM_RECEPTOR_INTERACTION	KEGG_ECM_RECEPTOR_INTERACTION		53	-0.3874873	-1.1882012	0.2037037	0.53355414	1	1738	tags=32%, list=16%, signal=38%
REACTOME_TRKA_SIGNALLING_FROM_THE_PLASMA_MEMBRANE	REACTOME_TRKA_SIGNALLING_FROM_THE_PLASMA_MEMBRANE		58	-0.29334998	-1.1874936	0.27083334	0.53379387	1	2609	tags=33%, list=23%, signal=42%
HAMAI_APOPTOSIS_VIA_TRAIL_UP	HAMAI_APOPTOSIS_VIA_TRAIL_UP		209	-0.30601707	-1.1863264	0.20833333	0.5353607	1	1940	tags=24%, list=17%, signal=28%
RUIZ_TNC_TARGETS_UP	RUIZ_TNC_TARGETS_UP		97	-0.3476797	-1.1856865	0.23529412	0.5354452	1	1331	tags=24%, list=12%, signal=27%
OSADA_ASCL1_TARGETS_UP	OSADA_ASCL1_TARGETS_UP		31	-0.4278457	-1.1854218	0.14893617	0.53480536	1	1690	tags=35%, list=15%, signal=42%
HU_ANGIOGENESIS_DN	HU_ANGIOGENESIS_DN		21	-0.3930556	-1.1846315	0.3207547	0.53514814	1	444	tags=14%, list=4%, signal=15%
KIM_WT1_TARGETS_8HR_DN	KIM_WT1_TARGETS_8HR_DN		76	-0.31746534	-1.1835811	0.19298245	0.5363588	1	1776	tags=28%, list=16%, signal=33%
WINTER_HYPOXIA_METAGENE	WINTER_HYPOXIA_METAGENE		149	-0.3058749	-1.1812985	0.22222222	0.5406896	1	2105	tags=28%, list=19%, signal=33%
FARMER_BREAST_CANCER_APOCRINE VS LUMINAL	FARMER_BREAST_CANCER_APOCRINE VS LUMINAL		185	-0.30871257	-1.1784152	0.16666667	0.5459683	1	1738	tags=26%, list=16%, signal=31%
LUI_THYROID_CANCER_CLUSTER_2	LUI_THYROID_CANCER_CLUSTER_2		25	-0.39398393	-1.1783785	0.21568628	0.5448403	1	1957	tags=44%, list=17%, signal=53%
ZHU_CMV_8_HR_DN	ZHU_CMV_8_HR_DN		19	-0.40713274	-1.1761963	0.25490198	0.548495	1	2105	tags=42%, list=19%, signal=52%
HAN_SATB1_TARGETS_UP	HAN_SATB1_TARGETS_UP		183	-0.29757106	-1.1755221	0.13725491	0.548801	1	1351	tags=22%, list=12%, signal=24%
REACTOME_POST_NMDA_RECEPTOR_ACTIVATION_EVENTS	REACTOME_POST_NMDA_RECEPTOR_ACTIVATION_EVENTS		22	-0.40114185	-1.1753838	0.25	0.5480808	1	1658	tags=27%, list=15%, signal=32%
BREDEMEYER_RAG_SIGNALING_NOT_VIA_ATM_DN	BREDEMEYER_RAG_SIGNALING_NOT_VIA_ATM_DN		42	-0.37081575	-1.1750531	0.23913044	0.5477954	1	1960	tags=29%, list=18%, signal=35%
SENGUPTA_NASOPHARYNGEAL_CARCINOMA_WITH_LMP1_UP	SENGUPTA_NASOPHARYNGEAL_CARCINOMA_WITH_LMP1_UP		186	-0.30907118	-1.1738136	0.19607843	0.54902023	1	1826	tags=24%, list=16%, signal=28%
CHESLER_BRAIN_QTL_CIS	CHESLER_BRAIN_QTL_CIS		56	-0.33833206	-1.1734236	0.22916667	0.5486995	1	2668	tags=38%, list=24%, signal=49%
GRAHAM_NORMAL_QUIESCENT_VS_NORMAL_DIVIDING_UP	GRAHAM_NORMAL_QUIESCENT_VS_NORMAL_DIVIDING_UP		35	-0.4231604	-1.1732002	0.18181819	0.5479136	1	1452	tags=31%, list=13%, signal=36%
REACTOME_IMMUNOREGULATORY_INTERACTIONS_BETWEEN_A_LYMPHOID_AND_A_NON_LYMPHOID_CELL	REACTOME_IMMUNOREGULATORY_INTERACTIONS_BETWEEN_A_LYMPHOID_AND_A_NON_LYMPHOID_CELL		33	-0.5310105	-1.1723467	0.35416666	0.54852027	1	2530	tags=45%, list=23%, signal=59%
TCGA_GLIOBLASTOMA_COPY_NUMBER_DN	TCGA_GLIOBLASTOMA_COPY_NUMBER_DN		17	-0.46838233	-1.1709355	0.26086956	0.55049634	1	2589	tags=47%, list=23%, signal=61%
ROVERSI_GLIOMA_COPY_NUMBER_DN	ROVERSI_GLIOMA_COPY_NUMBER_DN		35	-0.36190942	-1.1708962	0.23636363	0.5493968	1	3224	tags=46%, list=29%, signal=64%
COLDREN_GEFITINIB_RESISTANCE_UP	COLDREN_GEFITINIB_RESISTANCE_UP		41	-0.3289072	-1.1687701	0.26785713	0.5534199	1	1417	tags=15%, list=13%, signal=17%
BECKER_TAMOXIFEN_RESISTANCE_UP	BECKER_TAMOXIFEN_RESISTANCE_UP		28	-0.43170923	-1.1686441	0.23404256	0.552542	1	1193	tags=36%, list=11%, signal=40%
ROY_WOUND_BLOOD_VESSEL_UP	ROY_WOUND_BLOOD_VESSEL_UP		34	-0.48274454	-1.1683013	0.28301886	0.55213463	1	2779	tags=56%, list=25%, signal=74%
LI_CISPLATIN_RESISTANCE_DN	LI_CISPLATIN_RESISTANCE_DN		19	-0.5159079	-1.1670214	0.29166666	0.553728	1	1884	tags=53%, list=17%, signal=63%
SHAFFER_IRF4_MULTIPLE_MYELOMA_PROGRAM	SHAFFER_IRF4_MULTIPLE_MYELOMA_PROGRAM		25	-0.39832026	-1.1667923	0.26	0.5530481	1	1042	tags=24%, list=9%, signal=26%
ELVIDGE_HYPOXIA_DN	ELVIDGE_HYPOXIA_DN		84	-0.28566337	-1.1667348	0.28301886	0.55204767	1	1866	tags=23%, list=17%, signal=27%
AGUIRRE_PANCREATIC_CANCER_COPY_NUMBER_UP	AGUIRRE_PANCREATIC_CANCER_COPY_NUMBER_UP		168	-0.2554485	-1.1658603	0.26923078	0.55285394	1	2045	tags=20%, list=18%, signal=24%
HOFFMANN_IMMATURE_TO_MATURE_B_LYMPHOCYTE_DN	HOFFMANN_IMMATURE_TO_MATURE_B_LYMPHOCYTE_DN		24	-0.3889551	-1.1657695	0.24561404	0.5519462	1	1884	tags=38%, list=17%, signal=45%
KEGG_SNARE_INTERACTIONS_IN_VESICULAR_TRANSPORT	KEGG_SNARE_INTERACTIONS_IN_VESICULAR_TRANSPORT		29	-0.35345516	-1.1645685	0.3125	0.553506	1	3804	tags=52%, list=34%, signal=78%
NEWMAN_ERCC6_TARGETS_DN	NEWMAN_ERCC6_TARGETS_DN		20	-0.4642277	-1.1640668	0.20454545	0.5538377	1	1551	tags=40%, list=14%, signal=46%
KEGG_PENTOSE_PHOSPHATE_PATHWAY	KEGG_PENTOSE_PHOSPHATE_PATHWAY		19	-0.40404508	-1.1613704	0.29166666	0.5588765	1	2133	tags=42%, list=19%, signal=52%
YAGI_AML_SURVIVAL	YAGI_AML_SURVIVAL		80	-0.27918547	-1.1609701	0.27450982	0.5585625	1	2177	tags=26%, list=19%, signal=32%
BROWNE_HCMV_INFECTION_48HR_UP	BROWNE_HCMV_INFECTION_48HR_UP		117	-0.30403858	-1.1606424	0.16363636	0.5580495	1	859	tags=17%, list=8%, signal=18%
KEGG_HEDGEHOG_SIGNALING_PATHWAY	KEGG_HEDGEHOG_SIGNALING_PATHWAY		34	-0.39248827	-1.1595135	0.21153846	0.5600959	1	2056	tags=24%, list=18%, signal=29%
TAKEDA_TARGETS_OF_NUP98_HOXA9_FUSION_8D_UP	TAKEDA_TARGETS_OF_NUP98_HOXA9_FUSION_8D_UP		84	-0.37309706	-1.1586658	0.24074075	0.56062925	1	1517	tags=32%, list=14%, signal=37%
SATO_SILENCED_BY_METHYLATION_IN_PANCREATIC_CANCER_1	SATO_SILENCED_BY_METHYLATION_IN_PANCREATIC_CANCER_1		249	-0.31291166	-1.1585704	0.18181819	0.5598334	1	1254	tags=20%, list=11%, signal=23%
KEGG_NON_SMALL_CELL_LUNG_CANCER	KEGG_NON_SMALL_CELL_LUNG_CANCER		29	-0.3298847	-1.1576326	0.28846154	0.5606144	1	1890	tags=28%, list=17%, signal=33%
NAKAJIMA_MAST_CELL	NAKAJIMA_MAST_CELL		22	-0.41637543	-1.1571772	0.26530612	0.56050026	1	2509	tags=45%, list=22%, signal=58%
CROONQUIST_STROMAL_STIMULATION_UP	CROONQUIST_STROMAL_STIMULATION_UP		34	-0.44361854	-1.1563692	0.3	0.5610031	1	1892	tags=41%, list=17%, signal=49%
CHIANG_LIVER_CANCER_SUBCLASS_INTERFERON_DN	CHIANG_LIVER_CANCER_SUBCLASS_INTERFERON_DN		19	-0.41875574	-1.1559225	0.27083334	0.561065	1	1941	tags=42%, list=17%, signal=51%
CHIANG_LIVER_CANCER_SUBCLASS_CTNNB1_DN	CHIANG_LIVER_CANCER_SUBCLASS_CTNNB1_DN		96	-0.35241094	-1.1552968	0.27083334	0.5614725	1	1950	tags=38%, list=17%, signal=45%
BOYLAN_MULTIPLE_MYELOMA_D_UP	BOYLAN_MULTIPLE_MYELOMA_D_UP		45	-0.37971804	-1.1551259	0.25490198	0.5608437	1	1241	tags=22%, list=11%, signal=25%
ZHAN_MULTIPLE_MYELOMA_CD1_UP	ZHAN_MULTIPLE_MYELOMA_CD1_UP		28	-0.39573902	-1.1535358	0.25581396	0.56314033	1	2184	tags=43%, list=20%, signal=53%
TURASHVILI_BREAST_LOBULAR_CARCINOMA_VS_DUCTAL_NORMAL_DN	TURASHVILI_BREAST_LOBULAR_CARCINOMA_VS_DUCTAL_NORMAL_DN		51	-0.3969164	-1.1526731	0.1632653	0.5641085	1	1468	tags=24%, list=13%, signal=27%
RASHI_RESPONSE_TO_IONIZING_RADIATION_1	RASHI_RESPONSE_TO_IONIZING_RADIATION_1		31	-0.31072742	-1.1521677	0.20833333	0.5641311	1	1200	tags=19%, list=11%, signal=22%
GRADE_COLON_VS_RECTAL_CANCER_DN	GRADE_COLON_VS_RECTAL_CANCER_DN		27	-0.3243753	-1.1520553	0.2777778	0.5632431	1	1304	tags=22%, list=12%, signal=25%
DOANE_BREAST_CANCER_ESR1_UP	DOANE_BREAST_CANCER_ESR1_UP		70	-0.39261442	-1.1517638	0.17391305	0.56255186	1	1679	tags=33%, list=15%, signal=38%
SATO_SILENCED_BY_DEACETYLATION_IN_PANCREATIC_CANCER	SATO_SILENCED_BY_DEACETYLATION_IN_PANCREATIC_CANCER		28	-0.39251742	-1.1516908	0.18867925	0.56161267	1	987	tags=25%, list=9%, signal=27%
SASSON_RESPONSE_TO_FORSKOLIN_UP	SASSON_RESPONSE_TO_FORSKOLIN_UP		49	-0.28609034	-1.1512145	0.23636363	0.56163424	1	2819	tags=33%, list=25%, signal=43%
GAJATE_RESPONSE_TO_TRABECTEDIN_UP	GAJATE_RESPONSE_TO_TRABECTEDIN_UP		35	-0.3636121	-1.1510344	0.2777778	0.5610605	1	1330	tags=23%, list=12%, signal=26%
XU_GH1_AUTOCRINE_TARGETS_UP	XU_GH1_AUTOCRINE_TARGETS_UP		93	-0.31128848	-1.1504223	0.29411766	0.5609743	1	2339	tags=33%, list=21%, signal=42%
DOANE_RESPONSE_TO_ANDROGEN_UP	DOANE_RESPONSE_TO_ANDROGEN_UP		95	-0.3030081	-1.1496451	0.27906978	0.56155246	1	1750	tags=24%, list=16%, signal=28%
ABE_INNER_EAR	ABE_INNER_EAR		18	-0.4389476	-1.1493841	0.27272728	0.56096035	1	1927	tags=39%, list=17%, signal=47%
REACTOME_TRANSMISSION_ACROSS_CHEMICAL_SYNAPSES	REACTOME_TRANSMISSION_ACROSS_CHEMICAL_SYNAPSES		92	-0.31714946	-1.1491346	0.23076923	0.56035954	1	1851	tags=21%, list=17%, signal=25%
MCCLUNG_CREB1_TARGETS_UP	MCCLUNG_CREB1_TARGETS_UP		76	-0.30283824	-1.1489663	0.15384616	0.5595351	1	2994	tags=46%, list=27%, signal=62%
NATSUME_RESPONSE_TO_INTERFERON_BETA_UP	NATSUME_RESPONSE_TO_INTERFERON_BETA_UP		42	-0.31379807	-1.1488962	0.19565217	0.55859953	1	1815	tags=21%, list=16%, signal=25%
DASU_IL6_SIGNALING_UP	DASU_IL6_SIGNALING_UP		35	-0.3781925	-1.1484504	0.34545454	0.5583255	1	1668	tags=34%, list=15%, signal=40%
BASAKI_YBX1_TARGETS_DN	BASAKI_YBX1_TARGETS_DN		184	-0.2892469	-1.1457067	0.24074075	0.5631324	1	1373	tags=21%, list=12%, signal=24%
BASSO_HAIRY_CELL_LEUKEMIA_DN	BASSO_HAIRY_CELL_LEUKEMIA_DN		50	-0.35741615	-1.144106	0.28846154	0.56537825	1	2327	tags=36%, list=21%, signal=45%
GENTILE_UV_RESPONSE_CLUSTER_D2	GENTILE_UV_RESPONSE_CLUSTER_D2		16	-0.41936275	-1.1436284	0.3181818	0.5653032	1	334	tags=13%, list=3%, signal=13%
KEGG_GLIOMA	KEGG_GLIOMA		32	-0.32680318	-1.1436198	0.2777778	0.56425977	1	1773	tags=28%, list=16%, signal=33%
BIOCARTA_BIOPEPTIDES_PATHWAY	BIOCARTA_BIOPEPTIDES_PATHWAY		29	-0.37103042	-1.1420678	0.2962963	0.5668401	1	2607	tags=41%, list=23%, signal=54%
DAVICIONI_MOLECULAR_ARMS_VS_ERMS_UP	DAVICIONI_MOLECULAR_ARMS_VS_ERMS_UP		184	-0.2584961	-1.1411033	0.18367347	0.56771004	1	2138	tags=22%, list=19%, signal=26%
MCCLUNG_CREB1_TARGETS_DN	MCCLUNG_CREB1_TARGETS_DN		42	-0.3320371	-1.1405196	0.25	0.56789577	1	2878	tags=33%, list=26%, signal=45%
REACTOME_STEROID_METABOLISM	REACTOME_STEROID_METABOLISM		50	-0.3543999	-1.1400955	0.24	0.5678842	1	2000	tags=32%, list=18%, signal=39%
ST_PHOSPHOINOSITIDE_3_KINASE_PATHWAY	ST_PHOSPHOINOSITIDE_3_KINASE_PATHWAY		24	-0.33285618	-1.1397554	0.32692307	0.56756204	1	1773	tags=25%, list=16%, signal=30%
REACTOME_SHCMEDIATED_CASCADE	REACTOME_SHCMEDIATED_CASCADE		16	-0.42775458	-1.1395973	0.25	0.56669945	1	1323	tags=19%, list=12%, signal=21%
KIM_MYC_AMPLIFICATION_TARGETS_UP	KIM_MYC_AMPLIFICATION_TARGETS_UP		106	-0.259215	-1.138535	0.21666667	0.56815904	1	1722	tags=18%, list=15%, signal=21%
VART_KSHV_INFECTION_ANGIOGENIC_MARKERS_DN	VART_KSHV_INFECTION_ANGIOGENIC_MARKERS_DN		92	-0.32848778	-1.1380247	0.27272728	0.5683868	1	1593	tags=24%, list=14%, signal=28%
MCBRYAN_PUBERTAL_BREAST_6_7WK_DN	MCBRYAN_PUBERTAL_BREAST_6_7WK_DN		62	-0.35825744	-1.1379371	0.2244898	0.567532	1	1011	tags=27%, list=9%, signal=30%
RIZKI_TUMOR_INVASIVENESS_3D_DN	RIZKI_TUMOR_INVASIVENESS_3D_DN		150	-0.28739572	-1.1378276	0.32692307	0.56678456	1	2191	tags=29%, list=20%, signal=35%
WILLERT_WNT_SIGNALING	WILLERT_WNT_SIGNALING		15	-0.4029853	-1.1365321	0.28846154	0.5685127	1	629	tags=20%, list=6%, signal=21%
CROMER_METASTASIS_UP	CROMER_METASTASIS_UP		36	-0.31581783	-1.1360546	0.23076923	0.5687454	1	2519	tags=33%, list=22%, signal=43%
PEREZ_TP63_TARGETS	PEREZ_TP63_TARGETS		184	-0.3137755	-1.1341299	0.21428572	0.5712483	1	2080	tags=29%, list=19%, signal=35%
KEGG_NOTCH_SIGNALING_PATHWAY	KEGG_NOTCH_SIGNALING_PATHWAY		31	-0.3251578	-1.1339316	0.27906978	0.5705165	1	856	tags=16%, list=8%, signal=17%
CHEN_LVAD_SUPPORT_OF_FAILING_HEART_DN	CHEN_LVAD_SUPPORT_OF_FAILING_HEART_DN		33	-0.4322193	-1.1328356	0.31914893	0.57209724	1	1884	tags=45%, list=17%, signal=54%
SAKAI_CHRONIC_HEPATITIS_VS_LIVER_CANCER_UP	SAKAI_CHRONIC_HEPATITIS_VS_LIVER_CANCER_UP		45	-0.33972606	-1.1321998	0.3207547	0.57209134	1	2411	tags=33%, list=22%, signal=42%
PARK_TRETINOIN_RESPONSE_AND_RARA_PLZF_FUSION	PARK_TRETINOIN_RESPONSE_AND_RARA_PLZF_FUSION		16	-0.44511053	-1.1319432	0.31034482	0.5717527	1	2314	tags=50%, list=21%, signal=63%
DACOSTA_UV_RESPONSE_VIA_ERCC3_UP	DACOSTA_UV_RESPONSE_VIA_ERCC3_UP		222	-0.24320862	-1.131477	0.30357143	0.57166356	1	1307	tags=16%, list=12%, signal=17%
KINSEY_TARGETS_OF_EWSR1_FLII_FUSION_DN	KINSEY_TARGETS_OF_EWSR1_FLII_FUSION_DN		171	-0.32593945	-1.1300735	0.33333334	0.57339084	1	1539	tags=23%, list=14%, signal=26%
SASSON_RESPONSE_TO_GONADOTROPHINS_UP	SASSON_RESPONSE_TO_GONADOTROPHINS_UP		49	-0.28155103	-1.1299403	0.26	0.57263637	1	2819	tags=33%, list=25%, signal=43%
ZHAN_MULTIPLE_MYELOMA_CD1_VS_CD2_UP	ZHAN_MULTIPLE_MYELOMA_CD1_VS_CD2_UP		43	-0.32907102	-1.1297156	0.26	0.5719683	1	1743	tags=33%, list=16%, signal=38%
DEBIASI_APOPTOSIS_BY_REOVIRUS_INFECTION_DN	DEBIASI_APOPTOSIS_BY_REOVIRUS_INFECTION_DN		151	-0.28842837	-1.1295928	0.28301886	0.5711686	1	2445	tags=28%, list=22%, signal=36%
TARTE_PLASMA_CELL_VS_B_LYMPHOCYTE_DN	TARTE_PLASMA_CELL_VS_B_LYMPHOCYTE_DN		26	-0.44891545	-1.1294622	0.29166666	0.57047474	1	2574	tags=38%, list=23%, signal=50%
REACTOME_CELL_SURFACE_INTERACTIONS_AT_THE_VASCULAR_WALL	REACTOME_CELL_SURFACE_INTERACTIONS_AT_THE_VASCULAR_WALL		66	-0.36545202	-1.1291013	0.26923078	0.5701856	1	2258	tags=35%, list=20%, signal=43%
LEE_LIVER_CANCER_E2F1_UP	LEE_LIVER_CANCER_E2F1_UP		48	-0.36653325	-1.12884	0.2857143	0.56983835	1	2438	tags=38%, list=22%, signal=48%
KEGG_MELANOMA	KEGG_MELANOMA		40	-0.32834327	-1.1269037	0.24444444	0.57341224	1	1773	tags=25%, list=16%, signal=30%
MULLIGHAN_NPM1_MUTATED_SIGNATURE_2_DN	MULLIGHAN_NPM1_MUTATED_SIGNATURE_2_DN		43	-0.3203991	-1.1263425	0.26530612	0.57336235	1	2189	tags=28%, list=20%, signal=35%
BIOCARTA_CXCR4_PATHWAY	BIOCARTA_CXCR4_PATHWAY		17	-0.3758471	-1.1256313	0.26	0.57386947	1	570	tags=18%, list=5%, signal=19%
KEGG_ARRHYTHMOGENIC_RIGHT_VENTRICULAR_CARDIOMYOPATHY_ARVC	KEGG_ARRHYTHMOGENIC_RIGHT_VENTRICULAR_CARDIOMYOPATHY_ARVC		55	-0.33976677	-1.1255794	0.26	0.57298625	1	2003	tags=27%, list=18%, signal=33%
MCCABE_BOUND_BY_HOXC6	MCCABE_BOUND_BY_HOXC6		180	-0.24543671	-1.1246842	0.19607843	0.5741044	1	1984	tags=20%, list=18%, signal=24%
KEGG_SYSTEMIC_LUPUS_ERYTHEMATOSUS	KEGG_SYSTEMIC_LUPUS_ERYTHEMATOSUS		36	-0.3750363	-1.1240236	0.26923078	0.57443935	1	617	tags=17%, list=6%, signal=18%
MASSARWEH_RESPONSE_TO_ESTRADIOL	MASSARWEH_RESPONSE_TO_ESTRADIOL		37	-0.34663177	-1.1234299	0.21666667	0.57445836	1	2456	tags=46%, list=22%, signal=59%
ST_P38_MAPK_PATHWAY	ST_P38_MAPK_PATHWAY		24	-0.3617971	-1.1228828	0.2962963	0.574659	1	1373	tags=25%, list=12%, signal=28%
ONDER_CDH1_SIGNALING_VIA_CTNNB1	ONDER_CDH1_SIGNALING_VIA_CTNNB1		52	-0.37318543	-1.1227375	0.3478261	0.5738023	1	2620	tags=44%, list=23%, signal=57%
REACTOME_ADHERENS_JUNCTIONS_INTERACTIONS	REACTOME_ADHERENS_JUNCTIONS_INTERACTIONS		18	-0.437798	-1.1221838	0.3125	0.5739807	1	1921	tags=28%, list=17%, signal=33%
HALMOS_CEBPA_TARGETS_UP	HALMOS_CEBPA_TARGETS_UP		29	-0.3711242	-1.1219593	0.22916667	0.5734409	1	1456	tags=24%, list=13%, signal=28%
KANG_IMMORTALIZED_BY_TERT_UP	KANG_IMMORTALIZED_BY_TERT_UP		55	-0.33401057	-1.1218834	0.25	0.5726099	1	807	tags=15%, list=7%, signal=16%
KEGG_GALACTOSE_METABOLISM	KEGG_GALACTOSE_METABOLISM		21	-0.38007262	-1.1205578	0.34042552	0.5743099	1	1284	tags=19%, list=11%, signal=21%
HEIDENBLAD_AMPLICON_8Q24_UP	HEIDENBLAD_AMPLICON_8Q24_UP		18	-0.3946399	-1.119967	0.2244898	0.57456845	1	1941	tags=39%, list=17%, signal=47%
KEGG_TYPE_II_DIABETES_MELLITUS	KEGG_TYPE_II_DIABETES_MELLITUS		28	-0.3271863	-1.1187246	0.20930232	0.57575244	1	1773	tags=29%, list=16%, signal=34%
DEURIG_T_CELL_PROLYMPHOCYTIC_LEUKEMIA_DN	DEURIG_T_CELL_PROLYMPHOCYTIC_LEUKEMIA_DN		176	-0.31304994	-1.1186562	0.30769232	0.5748516	1	2564	tags=33%, list=23%, signal=42%
KEGG_MTOR_SIGNALING_PATHWAY	KEGG_MTOR_SIGNALING_PATHWAY		27	-0.3151114	-1.1184032	0.3	0.57428885	1	2802	tags=44%, list=25%, signal=59%
BROWNE_HCMV_INFECTION_6HR_DN	BROWNE_HCMV_INFECTION_6HR_DN		89	-0.27912548	-1.118258	0.3	0.5735949	1	675	tags=11%, list=6%, signal=12%
JAERVINEN_AMPLIFIED_IN_LARYNGEAL_CANCER	JAERVINEN_AMPLIFIED_IN_LARYNGEAL_CANCER		20	-0.35554528	-1.1172891	0.34545454	0.57475895	1	1440	tags=30%, list=13%, signal=34%
HUANG_DASATINIB_RESISTANCE_UP	HUANG_DASATINIB_RESISTANCE_UP		52	-0.3869248	-1.1171855	0.36842105	0.57390153	1	1449	tags=23%, list=13%, signal=26%
GOZGIT_ESR1_TARGETS_DN	GOZGIT_ESR1_TARGETS_DN		379	-0.28535742	-1.1171854	0.23913044	0.57291377	1	1785	tags=24%, list=16%, signal=27%
LENAOUR_DENDRITIC_CELL_MATURATION_UP	LENAOUR_DENDRITIC_CELL_MATURATION_UP		65	-0.3507699	-1.1170889	0.2777778	0.5720842	1	2468	tags=40%, list=22%, signal=51%
KEGG_COMPLEMENT_AND_COAGULATION_CASCADES	KEGG_COMPLEMENT_AND_COAGULATION_CASCADES		54	-0.43474847	-1.1167136	0.3043478	0.5722404	1	2556	tags=44%, list=23%, signal=57%
SESTO_RESPONSE_TO_UV_C6	SESTO_RESPONSE_TO_UV_C6		30	-0.34145027	-1.116369	0.28846154	0.5718379	1	1122	tags=20%, list=10%, signal=22%
KEGG_THYROID_CANCER	KEGG_THYROID_CANCER		16	-0.3782268	-1.1156086	0.26666668	0.5724346	1	1890	tags=19%, list=17%, signal=23%
MAHADEVAN_IMATINIB_RESISTANCE_DN	MAHADEVAN_IMATINIB_RESISTANCE_DN		16	-0.48324534	-1.113686	0.26415095	0.5752394	1	2450	tags=56%, list=22%, signal=72%
TURASHVILI_BREAST_DUCTAL_CARCINOMA_VS_DUCTAL_NORMAL_DN	TURASHVILI_BREAST_DUCTAL_CARCINOMA_VS_DUCTAL_NORMAL_DN		92	-0.35561553	-1.1099229	0.31914893	0.582223	1	1432	tags=26%, list=13%, signal=30%
UEDA_CENTRAL_CLOCK	UEDA_CENTRAL_CLOCK		66	-0.31653488	-1.1095618	0.26	0.5819745	1	1309	tags=21%, list=12%, signal=24%
MOHANKUMAR_TLX1_TARGETS_UP	MOHANKUMAR_TLX1_TARGETS_UP		243	-0.24723177	-1.1088022	0.33962265	0.5826179	1	1641	tags=20%, list=15%, signal=23%
REACTOME_LIPOPROTEIN_METABOLISM	REACTOME_LIPOPROTEIN_METABOLISM		18	-0.45502305	-1.1085188	0.2857143	0.58231854	1	1243	tags=28%, list=11%, signal=31%
LU_TUMOR_VASCULATURE_UP	LU_TUMOR_VASCULATURE_UP		17	-0.47927693	-1.1076274	0.3137255	0.58322126	1	2644	tags=53%, list=24%, signal=69%
HELLER_SILENCED_BY_METHYLATION_DN	HELLER_SILENCED_BY_METHYLATION_DN		61	-0.30639875	-1.106988	0.26086956	0.5835421	1	1226	tags=21%, list=11%, signal=24%
HAHTOLA_SEZARY_SYNDROM_DN	HAHTOLA_SEZARY_SYNDROM_DN		22	-0.4641573	-1.1048115	0.37777779	0.58706653	1	2467	tags=45%, list=22%, signal=58%
YAUCH_HEDGEHOG_SIGNALING_PARACRINE_DN	YAUCH_HEDGEHOG_SIGNALING_PARACRINE_DN		142	-0.34791875	-1.1044935	0.27272728	0.58681375	1	1024	tags=21%, list=9%, signal=23%
DORSAM_HOXA9_TARGETS_UP	DORSAM_HOXA9_TARGETS_UP		23	-0.37711775	-1.1044457	0.32692307	0.58593357	1	1734	tags=22%, list=15%, signal=26%
YAGI_AML_FAB_MARKERS	YAGI_AML_FAB_MARKERS		126	-0.27558145	-1.1032827	0.28	0.58768475	1	1800	tags=25%, list=16%, signal=30%
REACTOME_HORMONE_BIOSYNTHESIS	REACTOME_HORMONE_BIOSYNTHESIS		36	-0.3834966	-1.1027328	0.33333334	0.5876998	1	1090	tags=17%, list=10%, signal=18%
THUM_SYSTOLIC_HEART_FAILURE_UP	THUM_SYSTOLIC_HEART_FAILURE_UP		251	-0.3132112	-1.1025915	0.32692307	0.5870045	1	1218	tags=19%, list=11%, signal=21%
KERLEY_RESPONSE_TO_CISPLATIN_UP	KERLEY_RESPONSE_TO_CISPLATIN_UP		29	-0.3481143	-1.1021694	0.25490198	0.586805	1	255	tags=14%, list=2%, signal=14%
ZHANG_ANTIVIRAL_RESPONSE_TO_RIBAVIRIN_DN	ZHANG_ANTIVIRAL_RESPONSE_TO_RIBAVIRIN_DN		28	-0.4043561	-1.1017776	0.35416666	0.58671135	1	795	tags=25%, list=7%, signal=27%
HOEBEKE_LYMPHOID_STEM_CELL_UP	HOEBEKE_LYMPHOID_STEM_CELL_UP		49	-0.3029445	-1.1000216	0.31914893	0.5888817	1	296	tags=8%, list=3%, signal=8%
BROWNE_HCMV_INFECTION_4HR_UP	BROWNE_HCMV_INFECTION_4HR_UP		34	-0.361144	-1.0965793	0.27450982	0.5955118	1	2320	tags=35%, list=21%, signal=44%
CREIGHTON_ENDOCRINE_THERAPY_RESISTANCE_5	CREIGHTON_ENDOCRINE_THERAPY_RESISTANCE_5		243	-0.27595267	-1.0965602	0.3529412	0.594563	1	1537	tags=19%, list=14%, signal=21%
VALK_AML_CLUSTER_1	VALK_AML_CLUSTER_1		16	-0.44191456	-1.0962508	0.44	0.5941347	1	870	tags=25%, list=8%, signal=27%
SANA_RESPONSE_TO_IFNG_UP	SANA_RESPONSE_TO_IFNG_UP		33	-0.444415	-1.0961827	0.34545454	0.59326303	1	798	tags=24%, list=7%, signal=26%
HOUSTIS_ROS	HOUSTIS_ROS		26	-0.35478276	-1.0956477	0.3137255	0.59317505	1	2095	tags=38%, list=19%, signal=47%
BIOCARTA_INTRINSIC_PATHWAY	BIOCARTA_INTRINSIC_PATHWAY		23	-0.42894137	-1.0940547	0.35416666	0.5954603	1	2817	tags=52%, list=25%, signal=70%
MASSARWEH_TAMOXIFEN_RESISTANCE_DN	MASSARWEH_TAMOXIFEN_RESISTANCE_DN		122	-0.28352228	-1.0927455	0.3220339	0.59714013	1	2082	tags=30%, list=19%, signal=37%
REACTOME_NCAM_SIGNALING_FOR_NEURITE_OUT_GROWTH	REACTOME_NCAM_SIGNALING_FOR_NEURITE_OUT_GROWTH		46	-0.3454208	-1.0900782	0.26530612	0.6021203	1	2003	tags=33%, list=18%, signal=40%
ST_ADRENERGIC	ST_ADRENERGIC		18	-0.37485167	-1.0891618	0.3617021	0.6031877	1	2106	tags=39%, list=19%, signal=48%
REACTOME_METABOLISM_OF_BILE_ACIDS_AND_BILE_SALTS	REACTOME_METABOLISM_OF_BILE_ACIDS_AND_BILE_SALTS		21	-0.39021853	-1.0890518	0.33333334	0.60243946	1	1694	tags=38%, list=15%, signal=45%
TARTE_PLASMA_CELL_VS_PLASMABLAST_UP	TARTE_PLASMA_CELL_VS_PLASMABLAST_UP		240	-0.29022446	-1.0886645	0.27450982	0.60216653	1	2623	tags=33%, list=23%, signal=42%
KEGG_NICOTINATE_AND_NICOTINAMIDE_METABOLISM	KEGG_NICOTINATE_AND_NICOTINAMIDE_METABOLISM		16	-0.38970053	-1.0886604	0.3469388	0.6011842	1	2084	tags=38%, list=19%, signal=46%
KEGG_GNRH_SIGNALING_PATHWAY	KEGG_GNRH_SIGNALING_PATHWAY		71	-0.28444475	-1.0879335	0.3	0.601329	1	2003	tags=24%, list=18%, signal=29%
MAHADEVAN_IMATINIB_RESISTANCE_UP	MAHADEVAN_IMATINIB_RESISTANCE_UP		15	-0.411131	-1.0878334	0.27450982	0.60054684	1	1021	tags=20%, list=9%, signal=22%
COULOUARN_TEMPORAL_TGFB1_SIGNATURE_DN	COULOUARN_TEMPORAL_TGFB1_SIGNATURE_DN		86	-0.28698716	-1.0876745	0.33333334	0.59979117	1	1892	tags=27%, list=17%, signal=32%
CHIARADONNA_NEOPLASTIC_TRANSFORMATION_CDC25_UP	CHIARADONNA_NEOPLASTIC_TRANSFORMATION_CDC25_UP		87	-0.34975654	-1.0864165	0.2857143	0.60140455	1	860	tags=18%, list=8%, signal=20%
CHESLER_BRAIN_HIGHEST_GENETIC_VARIANCE	CHESLER_BRAIN_HIGHEST_GENETIC_VARIANCE		27	-0.33558965	-1.0858226	0.29411766	0.60147905	1	1836	tags=33%, list=16%, signal=40%
BOYLAN_MULTIPLE_MYELOMA_C_D_UP	BOYLAN_MULTIPLE_MYELOMA_C_D_UP		73	-0.30726495	-1.085309	0.30357143	0.60147744	1	1351	tags=22%, list=12%, signal=25%
BROWNE_HCMV_INFECTION_20HR_DN	BROWNE_HCMV_INFECTION_20HR_DN		61	-0.32323024	-1.0852709	0.2777778	0.6005807	1	1761	tags=26%, list=16%, signal=31%
MARTORIATI_MDM4_TARGETS_FETAL_LIVER_DN	MARTORIATI_MDM4_TARGETS_FETAL_LIVER_DN		202	-0.27686155	-1.0845433	0.4117647	0.6010161	1	1721	tags=21%, list=15%, signal=24%
BOYLAN_MULTIPLE_MYELOMA_PCA1_UP	BOYLAN_MULTIPLE_MYELOMA_PCA1_UP		78	-0.38029122	-1.0836086	0.38	0.60201013	1	2341	tags=41%, list=21%, signal=52%
BOYLAN_MULTIPLE_MYELOMA_C_D_DN	BOYLAN_MULTIPLE_MYELOMA_C_D_DN		175	-0.36541775	-1.0816233	0.3181818	0.6052418	1	1616	tags=29%, list=14%, signal=33%
WANG_ESOPHAGUS_CANCER_VS_NORMAL_DN	WANG_ESOPHAGUS_CANCER_VS_NORMAL_DN		57	-0.3025927	-1.0814778	0.35416666	0.60444283	1	2074	tags=28%, list=19%, signal=34%
MASSARWEH_TAMOXIFEN_RESISTANCE_UP	MASSARWEH_TAMOXIFEN_RESISTANCE_UP		279	-0.26113644	-1.0812674	0.34545454	0.60373896	1	1970	tags=24%, list=18%, signal=28%
MELLMAN_TUT1_TARGETS_DN	MELLMAN_TUT1_TARGETS_DN		31	-0.36516896	-1.0802981	0.3529412	0.604571	1	2510	tags=45%, list=22%, signal=58%
NING_CHRONIC_OBSTRUCTIVE_PULMONARY_DISEASE_DN	NING_CHRONIC_OBSTRUCTIVE_PULMONARY_DISEASE_DN		50	-0.32695413	-1.0799758	0.4	0.6041814	1	881	tags=12%, list=8%, signal=13%
WILLIAMS_ESR2_TARGETS_UP	WILLIAMS_ESR2_TARGETS_UP		15	-0.3531105	-1.0777093	0.40816328	0.6075954	1	2813	tags=40%, list=25%, signal=53%
VECCHI_GASTRIC_CANCER_ADVANCED_VS_EARLY_UP	VECCHI_GASTRIC_CANCER_ADVANCED_VS_EARLY_UP		105	-0.3778979	-1.0773957	0.3392857	0.6072752	1	2499	tags=44%, list=22%, signal=56%
BEIER_GLIOMA_STEM_CELL_DN	BEIER_GLIOMA_STEM_CELL_DN		33	-0.33828086	-1.0773418	0.33898306	0.6064123	1	2515	tags=42%, list=22%, signal=55%
MARTINEZ_RB1_TARGETS_DN	MARTINEZ_RB1_TARGETS_DN		394	-0.24860981	-1.0772082	0.2826087	0.6057384	1	2201	tags=25%, list=20%, signal=30%
WATTEL_AUTONOMOUS_THYROID_ADENOMA_UP	WATTEL_AUTONOMOUS_THYROID_ADENOMA_UP		15	-0.43214005	-1.0771475	0.33333334	0.6048856	1	1432	tags=40%, list=13%, signal=46%
RODRIGUES_THYROID_CARCINOMA_DN	RODRIGUES_THYROID_CARCINOMA_DN		32	-0.33263865	-1.076638	0.33962265	0.60509104	1	1397	tags=22%, list=12%, signal=25%
MANALO_HYPOXIA_UP	MANALO_HYPOXIA_UP		128	-0.31568697	-1.0758324	0.35849056	0.6057569	1	1747	tags=31%, list=16%, signal=37%
REACTOME_NCAM1_INTERACTIONS	REACTOME_NCAM1_INTERACTIONS		34	-0.38118187	-1.0754071	0.32	0.60572827	1	2003	tags=38%, list=18%, signal=46%
VANTVEER_BREAST_CANCER_ESR1_UP	VANTVEER_BREAST_CANCER_ESR1_UP		73	-0.30913982	-1.0751702	0.30769232	0.6051527	1	2461	tags=37%, list=22%, signal=47%
KEGG_LONG_TERM_POTENTIATION	KEGG_LONG_TERM_POTENTIATION		40	-0.3042409	-1.0743797	0.2857143	0.6057705	1	1729	tags=25%, list=15%, signal=29%
RICKMAN_TUMOR_DIFFERENTIATED_WELL_VS_MODERATELY_UP	RICKMAN_TUMOR_DIFFERENTIATED_WELL_VS_MODERATELY_UP		55	-0.30265597	-1.0743462	0.3846154	0.60492224	1	1810	tags=24%, list=16%, signal=28%
SATO_SILENCED_BY_METHYLATION_IN_PANCREATIC_CANCER_2	SATO_SILENCED_BY_METHYLATION_IN_PANCREATIC_CANCER_2		30	-0.3766287	-1.0740638	0.2826087	0.60456085	1	1241	tags=27%, list=11%, signal=30%
CROMER_METASTASIS_DN	CROMER_METASTASIS_DN		43	-0.31261158	-1.073642	0.37037036	0.604604	1	1526	tags=23%, list=14%, signal=27%
BILBAN_B_CLL_LPL_DN	BILBAN_B_CLL_LPL_DN		25	-0.35702917	-1.0728368	0.35416666	0.60564715	1	1884	tags=32%, list=17%, signal=38%
MCMURRAY_TP53_HRAS_COOPERATION_RESPONSE_UP	MCMURRAY_TP53_HRAS_COOPERATION_RESPONSE_UP		20	-0.45682985	-1.0725367	0.34615386	0.60537595	1	862	tags=30%, list=8%, signal=32%
TAKEDA_TARGETS_OF_NUP98_HOXA9_FUSION_16D_UP	TAKEDA_TARGETS_OF_NUP98_HOXA9_FUSION_16D_UP		82	-0.37492788	-1.071196	0.36734694	0.60696584	1	1363	tags=30%, list=12%, signal=34%
HAHTOLA_CTCL_CUTANEOUS	HAHTOLA_CTCL_CUTANEOUS		17	-0.3629684	-1.0707922	0.3448276	0.6068621	1	1043	tags=18%, list=9%, signal=19%
BERENJENO_ROCK_SIGNALING_NOT_VIA_RHOA_DN	BERENJENO_ROCK_SIGNALING_NOT_VIA_RHOA_DN		29	-0.3769716	-1.0701355	0.36734694	0.6072485	1	2572	tags=38%, list=23%, signal=49%
PEREZ_TP53_AND_TP63_TARGETS	PEREZ_TP53_AND_TP63_TARGETS		100	-0.3036044	-1.0693861	0.3181818	0.6081579	1	1940	tags=31%, list=17%, signal=37%
REACTOME_HEMOSTASIS	REACTOME_HEMOSTASIS		194	-0.31493828	-1.0693432	0.34615386	0.6072985	1	2474	tags=32%, list=22%, signal=40%
MCGARVEY_SILENCED_BY_METHYLATION_IN_COLON_CANCER	MCGARVEY_SILENCED_BY_METHYLATION_IN_COLON_CANCER		33	-0.345588	-1.0679904	0.3207547	0.6091553	1	2499	tags=39%, list=22%, signal=51%
SASSON_RESPONSE_TO_FORSKOLIN_DN	SASSON_RESPONSE_TO_FORSKOLIN_DN		46	-0.31831095	-1.0678054	0.41509435	0.60851145	1	2427	tags=33%, list=22%, signal=41%
KUMAR_TARGETS_OF_MLL_AF9_FUSION	KUMAR_TARGETS_OF_MLL_AF9_FUSION		310	-0.30521116	-1.0675479	0.35714287	0.60799325	1	2472	tags=34%, list=22%, signal=42%
STARK_HYPPOCAMPUS_22Q11_DELETION_UP	STARK_HYPPOCAMPUS_22Q11_DELETION_UP		24	-0.32139832	-1.0673543	0.37288135	0.60760313	1	4099	tags=58%, list=37%, signal=92%
VALK_AML_CLUSTER_3	VALK_AML_CLUSTER_3		23	-0.34526145	-1.067276	0.29090908	0.60700935	1	2059	tags=35%, list=18%, signal=43%
RIZKI_TUMOR_INVASIVENESS_3D_UP	RIZKI_TUMOR_INVASIVENESS_3D_UP		121	-0.2566195	-1.0663943	0.33333334	0.60770893	1	1880	tags=20%, list=17%, signal=24%
ZHAN_MULTIPLE_MYELOMA_MF_UP	ZHAN_MULTIPLE_MYELOMA_MF_UP		29	-0.37339053	-1.065977	0.45833334	0.6076437	1	2232	tags=38%, list=20%, signal=47%
SCHLOSSER_SERUM_RESPONSE_DN	SCHLOSSER_SERUM_RESPONSE_DN		433	-0.24351256	-1.0639964	0.4	0.6108483	1	2220	tags=23%, list=20%, signal=27%
NELSON_RESPONSE_TO_ANDROGEN_UP	NELSON_RESPONSE_TO_ANDROGEN_UP		55	-0.30922866	-1.0629245	0.3653846	0.6123843	1	1741	tags=27%, list=16%, signal=32%
CHIANG_LIVER_CANCER_SUBCLASS_INTERFERON_UP	CHIANG_LIVER_CANCER_SUBCLASS_INTERFERON_UP		16	-0.45427433	-1.0624691	0.33333334	0.6123225	1	1068	tags=31%, list=10%, signal=34%
VALK_AML_CLUSTER_11	VALK_AML_CLUSTER_11		24	-0.38061997	-1.0621611	0.4	0.61197674	1	1923	tags=42%, list=17%, signal=50%
REACTOME_PURINE_METABOLISM	REACTOME_PURINE_METABOLISM		22	-0.2726061	-1.061616	0.33333334	0.612048	1	2030	tags=32%, list=18%, signal=39%
WEINMANN_ADAPTATION_TO_HYPOXIA_UP	WEINMANN_ADAPTATION_TO_HYPOXIA_UP		18	-0.39087576	-1.0615563	0.3207547	0.61119	1	1884	tags=44%, list=17%, signal=53%
BREDEMEYER_RAG_SIGNALING_NOT_VIA_ATM_UP	BREDEMEYER_RAG_SIGNALING_NOT_VIA_ATM_UP		29	-0.33058444	-1.0611326	0.36956522	0.6111492	1	3418	tags=55%, list=31%, signal=79%
ASTON_MAJOR_DEPRESSIVE_DISORDER_UP	ASTON_MAJOR_DEPRESSIVE_DISORDER_UP		25	-0.3367701	-1.0607877	0.4107143	0.61099	1	1094	tags=20%, list=10%, signal=22%
HADDAD_B_LYMPHOCYTE_PROGENITOR	HADDAD_B_LYMPHOCYTE_PROGENITOR		144	-0.2900137	-1.0604115	0.32	0.61062676	1	2044	tags=27%, list=18%, signal=33%
YU_MYC_TARGETS_DN	YU_MYC_TARGETS_DN		42	-0.41056794	-1.0590882	0.37254903	0.61274976	1	2427	tags=40%, list=22%, signal=51%
GARCIA_TARGETS_OF_FLI1_AND_DAX1_UP	GARCIA_TARGETS_OF_FLI1_AND_DAX1_UP		22	-0.37343636	-1.0580208	0.40350878	0.6141928	1	2109	tags=23%, list=19%, signal=28%
TAKEDA_TARGETS_OF_NUP98_HOXA9_FUSION_3D_UP	TAKEDA_TARGETS_OF_NUP98_HOXA9_FUSION_3D_UP		83	-0.37700683	-1.0574006	0.36734694	0.61460274	1	1293	tags=29%, list=12%, signal=32%
POTTI_CYTOXAN_SENSITIVITY	POTTI_CYTOXAN_SENSITIVITY		24	-0.36177403	-1.0571584	0.42592594	0.61418784	1	1017	tags=21%, list=9%, signal=23%
BLALOCK_ALZHEIMERS_DISEASE_INCIPIENT_DN	BLALOCK_ALZHEIMERS_DISEASE_INCIPIENT_DN		111	-0.27163938	-1.0566802	0.3846154	0.61430746	1	2127	tags=22%, list=19%, signal=26%
HAMAI_APOPTOSIS_VIA_TRAIL_DN	HAMAI_APOPTOSIS_VIA_TRAIL_DN		91	-0.27312025	-1.0562788	0.3137255	0.6142522	1	1330	tags=20%, list=12%, signal=22%
SHAFFER_IRF4_TARGETS_IN_PLASMA_CELL_VS_MATURE_B_LYMPHOCYTE	SHAFFER_IRF4_TARGETS_IN_PLASMA_CELL_VS_MATURE_B_LYMPHOCYTE		48	-0.30710334	-1.0559436	0.35849056	0.613885	1	1319	tags=23%, list=12%, signal=26%
DACOSTA_UV_RESPONSE_VIA_ERCC3_COMMON_UP	DACOSTA_UV_RESPONSE_VIA_ERCC3_COMMON_UP		43	-0.30523792	-1.0556694	0.44	0.6135445	1	1374	tags=23%, list=12%, signal=26%
SHEDDEN_LUNG_CANCER_GOOD_SURVIVAL_A5	SHEDDEN_LUNG_CANCER_GOOD_SURVIVAL_A5		34	-0.30653182	-1.0554959	0.38	0.6129027	1	1344	tags=15%, list=12%, signal=17%
PARENT_MTOR_SIGNALING_DN	PARENT_MTOR_SIGNALING_DN		26	-0.31869292	-1.0548487	0.3559322	0.61368275	1	1645	tags=27%, list=15%, signal=31%
HOOI_ST7_TARGETS_UP	HOOI_ST7_TARGETS_UP		39	-0.3607497	-1.0540829	0.44444445	0.614137	1	1743	tags=31%, list=16%, signal=36%
RODWELL_AGING_KIDNEY_NO_BLOOD_UP	RODWELL_AGING_KIDNEY_NO_BLOOD_UP		104	-0.3035352	-1.0536308	0.31578946	0.6140913	1	1743	tags=25%, list=16%, signal=29%
DACOSTA_UV_RESPONSE_VIA_ERCC3_XPCS_DN	DACOSTA_UV_RESPONSE_VIA_ERCC3_XPCS_DN		31	-0.3502137	-1.0532014	0.4509804	0.6138433	1	1717	tags=23%, list=15%, signal=27%
JAATINEN_HEMATOPOIETIC_STEM_CELL_UP	JAATINEN_HEMATOPOIETIC_STEM_CELL_UP		147	-0.2792338	-1.0528611	0.34615386	0.61365503	1	2008	tags=26%, list=18%, signal=31%
KAAB_FAILED_HEART_ATRIUM_UP	KAAB_FAILED_HEART_ATRIUM_UP		23	-0.37957096	-1.0520773	0.3529412	0.6143502	1	1783	tags=26%, list=16%, signal=31%
YOSHIOKA_LIVER_CANCER_EARLY_RECURRENCE_UP	YOSHIOKA_LIVER_CANCER_EARLY_RECURRENCE_UP		20	-0.34441862	-1.0515423	0.36842105	0.61448973	1	1068	tags=20%, list=10%, signal=22%
ZHAN_MULTIPLE_MYELOMA_DN	ZHAN_MULTIPLE_MYELOMA_DN		22	-0.41577563	-1.0514456	0.39130434	0.6138144	1	570	tags=18%, list=5%, signal=19%
FULCHER_INFLAMMATORY_RESPONSE_LECTIN_VS_LPS_DN	FULCHER_INFLAMMATORY_RESPONSE_LECTIN_VS_LPS_DN		235	-0.3158587	-1.0492233	0.43137255	0.6169276	1	2161	tags=31%, list=19%, signal=37%
SASSON_RESPONSE_TO_GONADOTROPHINS_DN	SASSON_RESPONSE_TO_GONADOTROPHINS_DN		46	-0.32297286	-1.0488365	0.42307693	0.61663413	1	1481	tags=22%, list=13%, signal=25%
REACTOME_SIGNALING_IN_IMMUNE_SYSTEM	REACTOME_SIGNALING_IN_IMMUNE_SYSTEM		203	-0.32103044	-1.0486548	0.33333334	0.6160404	1	2530	tags=30%, list=23%, signal=38%
FRASOR_RESPONSE_TO_ESTRADIOL_DN	FRASOR_RESPONSE_TO_ESTRADIOL_DN		40	-0.3218758	-1.0478672	0.3653846	0.61686367	1	1225	tags=28%, list=11%, signal=31%
XU_HGF_SIGNALING_NOT_VIA_AKT1_48HR_UP	XU_HGF_SIGNALING_NOT_VIA_AKT1_48HR_UP		25	-0.34443876	-1.0465597	0.40677965	0.61852175	1	682	tags=20%, list=6%, signal=21%
LINDGREN_BLADDER_CANCER_HIGH_RECURRENCE	LINDGREN_BLADDER_CANCER_HIGH_RECURRENCE		32	-0.39214605	-1.0463382	0.3392857	0.61807317	1	2450	tags=41%, list=22%, signal=52%
REACTOME_PI3K_AKT_SIGNALLING	REACTOME_PI3K_AKT_SIGNALLING		16	-0.37808442	-1.0460271	0.4347826	0.6176494	1	2609	tags=50%, list=23%, signal=65%
CHENG_IMPRINTED_BY_ESTRADIOL	CHENG_IMPRINTED_BY_ESTRADIOL		54	-0.278905	-1.0458003	0.40425533	0.6170344	1	1948	tags=24%, list=17%, signal=29%
YAGI_AML_WITH_T_8_21_TRANSLOCATION	YAGI_AML_WITH_T_8_21_TRANSLOCATION		228	-0.23774286	-1.045241	0.39655173	0.6173442	1	1845	tags=21%, list=16%, signal=24%
ROPERO_HDAC2_TARGETS	ROPERO_HDAC2_TARGETS		53	-0.29163787	-1.044355	0.29310346	0.61793464	1	1498	tags=23%, list=13%, signal=26%
KEGG_INTESTINAL_IMMUNE_NETWORK_FOR_IGA_PRODUCTION	KEGG_INTESTINAL_IMMUNE_NETWORK_FOR_IGA_PRODUCTION		26	-0.41610563	-1.042556	0.48	0.62087756	1	2234	tags=38%, list=20%, signal=48%
NAKAYAMA_SOFT_TISSUE_TUMORS_PCA1_UP	NAKAYAMA_SOFT_TISSUE_TUMORS_PCA1_UP		48	-0.4812985	-1.0420741	0.46153846	0.6206241	1	934	tags=29%, list=8%, signal=32%
CHARAFE_BREAST_CANCER_BASAL_VS_MESENCHYMAL_DN	CHARAFE_BREAST_CANCER_BASAL_VS_MESENCHYMAL_DN		27	-0.38488737	-1.0420486	0.3137255	0.61976606	1	2325	tags=37%, list=21%, signal=47%
KEGG_JAK_STAT_SIGNALING_PATHWAY	KEGG_JAK_STAT_SIGNALING_PATHWAY		88	-0.2740247	-1.0403693	0.34042552	0.62260664	1	1877	tags=22%, list=17%, signal=26%
GRAHAM_CML_QUIESCENT_VS_NORMAL_QUIESCENT_DN	GRAHAM_CML_QUIESCENT_VS_NORMAL_QUIESCENT_DN		24	-0.38298753	-1.0396621	0.39583334	0.6233544	1	1093	tags=29%, list=10%, signal=32%
YAO_TEMPORAL_RESPONSE_TO_PROGESTERONE_CLUSTER_17	YAO_TEMPORAL_RESPONSE_TO_PROGESTERONE_CLUSTER_17		143	-0.25078544	-1.0390136	0.41509435	0.62366635	1	2534	tags=26%, list=23%, signal=33%
RICKMAN_METASTASIS_UP	RICKMAN_METASTASIS_UP		145	-0.24300967	-1.0369631	0.36206895	0.62712	1	1229	tags=14%, list=11%, signal=16%
CREIGHTON_ENDOCRINE_THERAPY_RESISTANCE_1	CREIGHTON_ENDOCRINE_THERAPY_RESISTANCE_1		281	-0.23098044	-1.0365353	0.3962264	0.6270101	1	1808	tags=20%, list=16%, signal=24%
CERVERA_SDHB_TARGETS_1_UP	CERVERA_SDHB_TARGETS_1_UP		55	-0.33856392	-1.0359836	0.36734694	0.62735134	1	1180	tags=22%, list=11%, signal=24%
BIOCARTA_AMI_PATHWAY	BIOCARTA_AMI_PATHWAY		19	-0.41072807	-1.0355906	0.40425533	0.62712616	1	1434	tags=37%, list=13%, signal=42%
BHATI_G2M_ARREST_BY_2METHOXYESTRADIOL_DN	BHATI_G2M_ARREST_BY_2METHOXYESTRADIOL_DN		76	-0.26908728	-1.0340878	0.3125	0.6290728	1	2358	tags=26%, list=21%, signal=33%
RODRIGUES_NTN1_TARGETS_DN	RODRIGUES_NTN1_TARGETS_DN		94	-0.28479412	-1.0337303	0.45833334	0.62896836	1	1773	tags=20%, list=16%, signal=24%
GRESHOCK_CANCER_COPY_NUMBER_UP	GRESHOCK_CANCER_COPY_NUMBER_UP		201	-0.22586665	-1.0334972	0.39215687	0.62845385	1	2706	tags=29%, list=24%, signal=37%
CADWELL_ATG16L1_TARGETS_DN	CADWELL_ATG16L1_TARGETS_DN		36	-0.29621837	-1.0322043	0.42553192	0.6299943	1	2692	tags=28%, list=24%, signal=36%
GINESTIER_BREAST_CANCER_20Q13_AMPLIFICATION_UP	GINESTIER_BREAST_CANCER_20Q13_AMPLIFICATION_UP		49	-0.2782896	-1.0314887	0.37037036	0.63082445	1	2187	tags=22%, list=20%, signal=28%
SENGUPTA_EBNA1_ANTICORRELATED	SENGUPTA_EBNA1_ANTICORRELATED		73	-0.29935297	-1.0314304	0.45652175	0.630058	1	2839	tags=32%, list=25%, signal=42%
BOYLAN_MULTIPLE_MYELOMA_PCA3_DN	BOYLAN_MULTIPLE_MYELOMA_PCA3_DN		44	-0.30490467	-1.0312244	0.3962264	0.6296282	1	1257	tags=20%, list=11%, signal=23%
WALLACE_PROSTATE_CANCER_RACE_UP	WALLACE_PROSTATE_CANCER_RACE_UP		169	-0.4026816	-1.029776	0.42553192	0.63176244	1	1862	tags=34%, list=17%, signal=40%
KEGG_PRIMARY_BILE_ACID_BIOSYNTHESIS	KEGG_PRIMARY_BILE_ACID_BIOSYNTHESIS		15	-0.37658903	-1.0293244	0.3773585	0.63154274	1	1694	tags=40%, list=15%, signal=47%
ELLWOOD_MYC_TARGETS_DN	ELLWOOD_MYC_TARGETS_DN		31	-0.31439337	-1.0260888	0.4814815	0.637395	1	949	tags=13%, list=8%, signal=14%
GRESHOCK_CANCER_COPY_NUMBER_DN	GRESHOCK_CANCER_COPY_NUMBER_DN		208	-0.2251878	-1.0259393	0.40816328	0.6369057	1	2706	tags=29%, list=24%, signal=37%
MISHRA_CARCINOMA_ASSOCIATED_FIBROBLAST_DN	MISHRA_CARCINOMA_ASSOCIATED_FIBROBLAST_DN		17	-0.41219932	-1.0258751	0.39215687	0.6361138	1	896	tags=18%, list=8%, signal=19%
SHAFFER_IRF4_TARGETS_IN_ACTIVATED_DENDRITIC_CELL	SHAFFER_IRF4_TARGETS_IN_ACTIVATED_DENDRITIC_CELL		43	-0.3065538	-1.0247258	0.42857143	0.63777316	1	905	tags=16%, list=8%, signal=18%
GARGALOVIC_RESPONSE_TO_OXIDIZED_PHOSPHOLIPIDS_TURQUOISE_UP	GARGALOVIC_RESPONSE_TO_OXIDIZED_PHOSPHOLIPIDS_TURQUOISE_UP		33	-0.3258104	-1.0233935	0.44186047	0.6395251	1	1367	tags=24%, list=12%, signal=28%
DANG_REGULATED_BY_MYC_DN	DANG_REGULATED_BY_MYC_DN		167	-0.30359864	-1.0233824	0.42592594	0.6386714	1	2530	tags=38%, list=23%, signal=48%
REACTOME_FORMATION_OF_PLATELET_PLUG	REACTOME_FORMATION_OF_PLATELET_PLUG		125	-0.29802507	-1.0225401	0.3846154	0.6398755	1	2261	tags=28%, list=20%, signal=35%
HEIDENBLAD_AMPLIFIED_IN_PANCREATIC_CANCER	HEIDENBLAD_AMPLIFIED_IN_PANCREATIC_CANCER		20	-0.31559646	-1.0210423	0.48	0.6421163	1	869	tags=15%, list=8%, signal=16%
FRASOR_RESPONSE_TO_ESTRADIOL_UP	FRASOR_RESPONSE_TO_ESTRADIOL_UP		24	-0.34834898	-1.0208132	0.47368422	0.6416498	1	1892	tags=33%, list=17%, signal=40%
BERENJENO_ROCK_SIGNALING_NOT_VIA_RHOA_UP	BERENJENO_ROCK_SIGNALING_NOT_VIA_RHOA_UP		24	-0.35862455	-1.0195931	0.44444445	0.6432441	1	1183	tags=29%, list=11%, signal=33%
TAKEDA_TARGETS_OF_NUP98_HOXA9_FUSION_8D_DN	TAKEDA_TARGETS_OF_NUP98_HOXA9_FUSION_8D_DN		113	-0.34282076	-1.0195612	0.3617021	0.6424343	1	1097	tags=21%, list=10%, signal=23%
EBAUER_TARGETS_OF_PAX3_FOXO1_FUSION_DN	EBAUER_TARGETS_OF_PAX3_FOXO1_FUSION_DN		18	-0.3139466	-1.0191084	0.4716981	0.6423747	1	2138	tags=22%, list=19%, signal=27%
YAO_TEMPORAL_RESPONSE_TO_PROGESTERONE_CLUSTER_5	YAO_TEMPORAL_RESPONSE_TO_PROGESTERONE_CLUSTER_5		25	-0.36102682	-1.0190326	0.3962264	0.64175963	1	1200	tags=20%, list=11%, signal=22%
ZHAN_MULTIPLE_MYELOMA_CD1_AND_CD2_DN	ZHAN_MULTIPLE_MYELOMA_CD1_AND_CD2_DN		28	-0.30746707	-1.0182456	0.42592594	0.6426121	1	1982	tags=29%, list=18%, signal=35%
HORIUCHI_WTAP_TARGETS_UP	HORIUCHI_WTAP_TARGETS_UP		160	-0.2819527	-1.0171152	0.3529412	0.6441254	1	1611	tags=23%, list=14%, signal=27%
RIGGINS_TAMOXIFEN_RESISTANCE_DN	RIGGINS_TAMOXIFEN_RESISTANCE_DN		132	-0.27104002	-1.0163957	0.33333334	0.6444717	1	1637	tags=20%, list=15%, signal=24%
ZHOU_INFLAMMATORY_RESPONSE_FIMA_UP	ZHOU_INFLAMMATORY_RESPONSE_FIMA_UP		235	-0.25372902	-1.0159444	0.36956522	0.64447176	1	2191	tags=27%, list=20%, signal=33%
STARK_PREFRONTAL_CORTEX_22Q11_DELETION_DN	STARK_PREFRONTAL_CORTEX_22Q11_DELETION_DN		345	-0.21737388	-1.0147418	0.48214287	0.6460635	1	2552	tags=24%, list=23%, signal=30%
HARRIS_HYPOXIA	HARRIS_HYPOXIA		53	-0.30393726	-1.0140041	0.39655173	0.6462399	1	1526	tags=23%, list=14%, signal=26%
REACTOME_CLASS_B2_SECRETIN_FAMILY_RECEPTORS	REACTOME_CLASS_B2_SECRETIN_FAMILY_RECEPTORS		63	-0.2958352	-1.0135814	0.5	0.6463115	1	1140	tags=14%, list=10%, signal=16%
ONDER_CDH1_TARGETS_1_UP	ONDER_CDH1_TARGETS_1_UP		80	-0.28799	-1.0128237	0.4385965	0.64679956	1	1762	tags=23%, list=16%, signal=27%
CORRE_MULTIPLE_MYELOMA_DN	CORRE_MULTIPLE_MYELOMA_DN		32	-0.33543685	-1.0122627	0.42592594	0.6472371	1	977	tags=25%, list=9%, signal=27%
ZHAN_MULTIPLE_MYELOMA_CD2_UP	ZHAN_MULTIPLE_MYELOMA_CD2_UP		20	-0.40197098	-1.0117215	0.46666667	0.6474648	1	2523	tags=45%, list=23%, signal=58%
DEURIG_T_CELL_PROLYMPHOCYTIC_LEUKEMIA_UP	DEURIG_T_CELL_PROLYMPHOCYTIC_LEUKEMIA_UP		216	-0.2164797	-1.0106318	0.44067797	0.64846194	1	2083	tags=24%, list=19%, signal=29%
TAVAZOIE_METASTASIS	TAVAZOIE_METASTASIS		49	-0.34070453	-1.0104326	0.5106383	0.6479211	1	2556	tags=39%, list=23%, signal=50%
CASTELLANO_NRAS_TARGETS_UP	CASTELLANO_NRAS_TARGETS_UP		54	-0.31923184	-1.0103914	0.39583334	0.6471655	1	1102	tags=24%, list=10%, signal=27%
ZHAN_MULTIPLE_MYELOMA_CD1_AND_CD2_UP	ZHAN_MULTIPLE_MYELOMA_CD1_AND_CD2_UP		37	-0.30579576	-1.0103052	0.5294118	0.6465477	1	1347	tags=19%, list=12%, signal=21%
KEGG_PROTEIN_EXPORT	KEGG_PROTEIN_EXPORT		18	-0.35187665	-1.0092824	0.40384614	0.64803463	1	65	tags=6%, list=1%, signal=6%
TONKS_TARGETS_OF_RUNX1_RUNX1T1_FUSION_MONOCYTE_UP	TONKS_TARGETS_OF_RUNX1_RUNX1T1_FUSION_MONOCYTE_UP		128	-0.2796009	-1.0089705	0.40816328	0.6478838	1	1481	tags=22%, list=13%, signal=25%
BENPORATH_OCT4_TARGETS	BENPORATH_OCT4_TARGETS		150	-0.23006742	-1.0088562	0.37288135	0.64726794	1	2280	tags=25%, list=20%, signal=31%
TAKEDA_TARGETS_OF_NUP98_HOXA9_FUSION_10D_DN	TAKEDA_TARGETS_OF_NUP98_HOXA9_FUSION_10D_DN		81	-0.33984664	-1.0086738	0.41666666	0.64671046	1	1224	tags=21%, list=11%, signal=23%
VANHARANTA_UTERINE_FIBROID_WITH_7Q_DELETION_DN	VANHARANTA_UTERINE_FIBROID_WITH_7Q_DELETION_DN		17	-0.3652316	-1.0084771	0.37209302	0.64623845	1	2223	tags=29%, list=20%, signal=37%
VALK_AML_CLUSTER_8	VALK_AML_CLUSTER_8		15	-0.37934384	-1.0082716	0.5283019	0.64582855	1	2060	tags=33%, list=18%, signal=41%
SMID_BREAST_CANCER_RELAPSE_IN_BONE_UP	SMID_BREAST_CANCER_RELAPSE_IN_BONE_UP		59	-0.32866198	-1.0073241	0.49019608	0.64678043	1	1299	tags=24%, list=12%, signal=27%
ELVIDGE_HIF1A_TARGETS_DN	ELVIDGE_HIF1A_TARGETS_DN		58	-0.3228015	-1.0050722	0.5185185	0.6503407	1	2188	tags=34%, list=20%, signal=43%
TAYLOR_METHYLATED_IN_ACUTE_LYMPHOBLASTIC_LEUKEMIA	TAYLOR_METHYLATED_IN_ACUTE_LYMPHOBLASTIC_LEUKEMIA		39	-0.2900962	-1.0050598	0.4915254	0.6495069	1	539	tags=10%, list=5%, signal=11%
SHEN_SMARCA2_TARGETS_DN	SHEN_SMARCA2_TARGETS_DN		181	-0.29313922	-1.0050168	0.47058824	0.64869875	1	882	tags=13%, list=8%, signal=14%
RIZ_ERYTHROID_DIFFERENTIATION_12HR	RIZ_ERYTHROID_DIFFERENTIATION_12HR		31	-0.30691117	-1.00148	0.40425533	0.6549158	1	1280	tags=19%, list=11%, signal=22%
ROSS_AML_WITH_AML1_ETO_FUSION	ROSS_AML_WITH_AML1_ETO_FUSION		45	-0.27898362	-1.0004297	0.44230768	0.6559586	1	1948	tags=29%, list=17%, signal=35%
RUTELLA_RESPONSE_TO_HGF_UP	RUTELLA_RESPONSE_TO_HGF_UP		258	-0.2688424	-1.000423	0.4181818	0.6550946	1	1469	tags=20%, list=13%, signal=22%
SCHUETZ_BREAST_CANCER_DUCTAL_INVASIVE_UP	SCHUETZ_BREAST_CANCER_DUCTAL_INVASIVE_UP		223	-0.3883205	-0.999761	0.4642857	0.65550786	1	1862	tags=36%, list=17%, signal=43%
CHARAFE_BREAST_CANCER_LUMINAL_VS_BASAL_DN	CHARAFE_BREAST_CANCER_LUMINAL_VS_BASAL_DN		258	-0.28034097	-0.9991508	0.42	0.655906	1	1619	tags=21%, list=14%, signal=23%
DAVICIONI_TARGETS_OF_PAX_FOXO1_FUSIONS_UP	DAVICIONI_TARGETS_OF_PAX_FOXO1_FUSIONS_UP		156	-0.29550627	-0.99802864	0.45614034	0.6574081	1	2117	tags=29%, list=19%, signal=36%
KIM_RESPONSE_TO_TSA_AND_DECITABINE_UP	KIM_RESPONSE_TO_TSA_AND_DECITABINE_UP		76	-0.290318	-0.9979999	0.48	0.6565695	1	1331	tags=18%, list=12%, signal=21%
RUTELLA_RESPONSE_TO_HGF_VS_CSF2RB_AND_IL4_UP	RUTELLA_RESPONSE_TO_HGF_VS_CSF2RB_AND_IL4_UP		248	-0.28075668	-0.9973198	0.48076922	0.65701836	1	1469	tags=22%, list=13%, signal=25%
RAMALHO_STEMNESS_DN	RAMALHO_STEMNESS_DN		57	-0.388334	-0.99593395	0.44	0.65940446	1	1170	tags=21%, list=10%, signal=23%
SAKAI_CHRONIC_HEPATITIS_VS_LIVER_CANCER_DN	SAKAI_CHRONIC_HEPATITIS_VS_LIVER_CANCER_DN		21	-0.35005477	-0.99529773	0.5283019	0.6596836	1	2457	tags=43%, list=22%, signal=55%
CHARAFE_BREAST_CANCER_LUMINAL_VS_MESENCHYMAL_DN	CHARAFE_BREAST_CANCER_LUMINAL_VS_MESENCHYMAL_DN		258	-0.31519148	-0.99525	0.4814815	0.65891975	1	2453	tags=36%, list=22%, signal=45%
ADDYA_ERYTHROID_DIFFERENTIATION_BY_HEMIN	ADDYA_ERYTHROID_DIFFERENTIATION_BY_HEMIN		46	-0.27549136	-0.9939882	0.5192308	0.66071063	1	1704	tags=28%, list=15%, signal=33%
SU_LIVER	SU_LIVER		42	-0.35692814	-0.99343514	0.5	0.660998	1	2978	tags=48%, list=27%, signal=65%
HOFMANN_CELL_LYMPHOMA_DN	HOFMANN_CELL_LYMPHOMA_DN		23	-0.32084692	-0.99185807	0.45833334	0.6636685	1	2991	tags=39%, list=27%, signal=53%
KEGG_CELL_ADHESION_MOLECULES_CAMS	KEGG_CELL_ADHESION_MOLECULES_CAMS		75	-0.30263087	-0.99167925	0.4489796	0.6631446	1	2040	tags=27%, list=18%, signal=32%
LINDSTEDT_DENDRITIC_CELL_MATURATION_C	LINDSTEDT_DENDRITIC_CELL_MATURATION_C		39	-0.28249508	-0.99151564	0.43396226	0.6626018	1	1378	tags=21%, list=12%, signal=23%
TSAI_RESPONSE_TO_IONIZING_RADIATION	TSAI_RESPONSE_TO_IONIZING_RADIATION		84	-0.28597313	-0.98903686	0.54	0.6665116	1	1873	tags=25%, list=17%, signal=30%
SMIRNOV_CIRCULATING_ENDOTHELIOCYTES_IN_CANCER_UP	SMIRNOV_CIRCULATING_ENDOTHELIOCYTES_IN_CANCER_UP		107	-0.2957367	-0.98830193	0.5	0.6671455	1	1681	tags=26%, list=15%, signal=30%
MARSON_FOXP3_TARGETS_UP	MARSON_FOXP3_TARGETS_UP		50	-0.3438237	-0.98594326	0.46938777	0.6709372	1	2101	tags=30%, list=19%, signal=37%
KEGG_SMALL_CELL_LUNG_CANCER	KEGG_SMALL_CELL_LUNG_CANCER		48	-0.28339788	-0.9856144	0.5	0.6706693	1	1890	tags=27%, list=17%, signal=32%
DUNNE_TARGETS_OF_AML1_MTG8_FUSION_DN	DUNNE_TARGETS_OF_AML1_MTG8_FUSION_DN		15	-0.40792134	-0.98547304	0.56	0.6700963	1	967	tags=27%, list=9%, signal=29%
REACTOME_PLATELET_ACTIVATION	REACTOME_PLATELET_ACTIVATION		110	-0.2989407	-0.98520046	0.4489796	0.6698488	1	2474	tags=33%, list=22%, signal=42%
KEGG_INOSITOL_PHOSPHATE_METABOLISM	KEGG_INOSITOL_PHOSPHATE_METABOLISM		28	-0.2801311	-0.98485464	0.5294118	0.6695973	1	333	tags=11%, list=3%, signal=11%
MULLIGHAN_NPM1_MUTATED_SIGNATURE_2_UP	MULLIGHAN_NPM1_MUTATED_SIGNATURE_2_UP		80	-0.23554088	-0.98466265	0.5	0.66926676	1	1872	tags=24%, list=17%, signal=28%
ELVIDGE_HIF1A_AND_HIF2A_TARGETS_DN	ELVIDGE_HIF1A_AND_HIF2A_TARGETS_DN		63	-0.30592307	-0.9842125	0.50877196	0.6691572	1	1869	tags=30%, list=17%, signal=36%
GAUSSMANN_MLL_AF4_FUSION_TARGETS_G_UP	GAUSSMANN_MLL_AF4_FUSION_TARGETS_G_UP		108	-0.27523202	-0.9836355	0.46666667	0.669489	1	1839	tags=25%, list=16%, signal=30%
BANDRES_RESPONSE_TO_CARMUSTIN_MGMT_48HR_DN	BANDRES_RESPONSE_TO_CARMUSTIN_MGMT_48HR_DN		101	-0.2524918	-0.98336107	0.5090909	0.6690145	1	1675	tags=21%, list=15%, signal=24%
TARTE_PLASMA_CELL_VS_B_LYMPHOCYTE_UP	TARTE_PLASMA_CELL_VS_B_LYMPHOCYTE_UP		60	-0.2695753	-0.982633	0.4528302	0.66980296	1	1028	tags=15%, list=9%, signal=16%
KEGG_TIGHT_JUNCTION	KEGG_TIGHT_JUNCTION		89	-0.2864311	-0.9809571	0.43137255	0.67212445	1	1774	tags=24%, list=16%, signal=28%
REACTOME_GPCR_LIGAND_BINDING	REACTOME_GPCR_LIGAND_BINDING		257	-0.28927827	-0.98006916	0.44	0.6727812	1	1865	tags=21%, list=17%, signal=24%
WELCSH_BRCA1_TARGETS_1_UP	WELCSH_BRCA1_TARGETS_1_UP		125	-0.24860865	-0.97950107	0.4347826	0.6729905	1	1371	tags=15%, list=12%, signal=17%
MONNIER_POSTRADIATION_TUMOR_ESCAPE_DN	MONNIER_POSTRADIATION_TUMOR_ESCAPE_DN		228	-0.2485772	-0.97949165	0.537037	0.6721602	1	1884	tags=26%, list=17%, signal=31%
RUTELLA_RESPONSE_TO_CSF2RB_AND_IL4_UP	RUTELLA_RESPONSE_TO_CSF2RB_AND_IL4_UP		209	-0.25212023	-0.978767	0.49056605	0.6728596	1	1404	tags=17%, list=13%, signal=19%
ST_WNT_BETA_CATENIN_PATHWAY	ST_WNT_BETA_CATENIN_PATHWAY		24	-0.3391911	-0.97759193	0.4117647	0.6743023	1	820	tags=17%, list=7%, signal=18%
JIANG_TIP30_TARGETS_UP	JIANG_TIP30_TARGETS_UP		34	-0.32531956	-0.97748893	0.45454547	0.67360675	1	1408	tags=26%, list=13%, signal=30%
WANG_CISPLATIN_RESPONSE_AND_XPC_DN	WANG_CISPLATIN_RESPONSE_AND_XPC_DN		87	-0.25779018	-0.9763203	0.4883721	0.67519355	1	1239	tags=15%, list=11%, signal=17%
BERENJENO_TRANSFORMED_BY_RHOA_REVERSIBLY_DN	BERENJENO_TRANSFORMED_BY_RHOA_REVERSIBLY_DN		22	-0.39798447	-0.9759221	0.5	0.67505294	1	742	tags=27%, list=7%, signal=29%
LIEN_BREAST_CARCINOMA_METAPLASTIC_VS_DUCTAL_DN	LIEN_BREAST_CARCINOMA_METAPLASTIC_VS_DUCTAL_DN		49	-0.3627529	-0.97545326	0.43396226	0.6749892	1	2296	tags=41%, list=21%, signal=51%
REACTOME_INORGANIC_CATION_ANION_SLC_TRANSPORTERS	REACTOME_INORGANIC_CATION_ANION_SLC_TRANSPORTERS		64	-0.29560947	-0.9752487	0.54347825	0.6744961	1	1248	tags=17%, list=11%, signal=19%
GEISS_RESPONSE_TO_DSRNA_UP	GEISS_RESPONSE_TO_DSRNA_UP		25	-0.37243828	-0.97428	0.5185185	0.6755873	1	1481	tags=28%, list=13%, signal=32%
OUYANG_PROSTATE_CANCER_PROGRESSION_DN	OUYANG_PROSTATE_CANCER_PROGRESSION_DN		15	-0.3919007	-0.9741686	0.5	0.67506516	1	1473	tags=27%, list=13%, signal=31%
VALK_AML_CLUSTER_9	VALK_AML_CLUSTER_9		21	-0.38783377	-0.97366554	0.46153846	0.6752426	1	2616	tags=38%, list=23%, signal=50%
HOFFMANN_LARGE_TO_SMALL_PRE_BII_LYMPHOCYTE_DN	HOFFMANN_LARGE_TO_SMALL_PRE_BII_LYMPHOCYTE_DN		31	-0.31080377	-0.9721296	0.5769231	0.67750293	1	1959	tags=26%, list=17%, signal=31%
FARMER_BREAST_CANCER_APOCRINE_VS_BASAL	FARMER_BREAST_CANCER_APOCRINE_VS_BASAL		199	-0.23998895	-0.9720788	0.58928573	0.6767105	1	2008	tags=26%, list=18%, signal=31%
MARTORIATI_MDM4_TARGETS_FETAL_LIVER_UP	MARTORIATI_MDM4_TARGETS_FETAL_LIVER_UP		76	-0.26461762	-0.9719875	0.3962264	0.67599916	1	759	tags=14%, list=7%, signal=15%
BYSTRYKH_HEMATOPOIESIS_STEM_CELL_AND_BRAIN_QTL_CIS	BYSTRYKH_HEMATOPOIESIS_STEM_CELL_AND_BRAIN_QTL_CIS		43	-0.3079895	-0.9713736	0.5208333	0.6761726	1	1262	tags=16%, list=11%, signal=18%
GUTIERREZ_CHRONIC_LYMPHOCYTIC_LEUKEMIA_DN	GUTIERREZ_CHRONIC_LYMPHOCYTIC_LEUKEMIA_DN		32	-0.2988993	-0.970335	0.49056605	0.67733693	1	2461	tags=38%, list=22%, signal=48%
MOREAUX_MULTIPLE_MYELOMA_BY_TACI_UP	MOREAUX_MULTIPLE_MYELOMA_BY_TACI_UP		213	-0.2397404	-0.9702964	0.5510204	0.6765677	1	2753	tags=31%, list=25%, signal=40%
NIKOLSKY_BREAST_CANCER_17Q21_Q25_AMPLICON	NIKOLSKY_BREAST_CANCER_17Q21_Q25_AMPLICON		179	-0.22508267	-0.9689982	0.5777778	0.6782508	1	1999	tags=19%, list=18%, signal=23%
KRASNOSELSKAYA_ILF3_TARGETS_DN	KRASNOSELSKAYA_ILF3_TARGETS_DN		25	-0.30317846	-0.9689923	0.5689655	0.6774163	1	1247	tags=24%, list=11%, signal=27%
REACTOME_CHEMOKINE_RECEPTORS_BIND_CHEMOKINES	REACTOME_CHEMOKINE_RECEPTORS_BIND_CHEMOKINES		42	-0.39948797	-0.9679638	0.49019608	0.6785397	1	1322	tags=33%, list=12%, signal=38%
BREDEMEYER_RAG_SIGNALING_VIA_ATM_NOT_VIA_NFKB_UP	BREDEMEYER_RAG_SIGNALING_VIA_ATM_NOT_VIA_NFKB_UP		26	-0.37051246	-0.96756977	0.5102041	0.6785962	1	1991	tags=31%, list=18%, signal=37%
SMID_BREAST_CANCER_RELAPSE_IN_LUNG_UP	SMID_BREAST_CANCER_RELAPSE_IN_LUNG_UP		15	-0.35108596	-0.9664619	0.4909091	0.67985153	1	1866	tags=33%, list=17%, signal=40%
BILBAN_B_CLL_LPL_UP	BILBAN_B_CLL_LPL_UP		30	-0.3265723	-0.9661427	0.44642857	0.67968714	1	244	tags=10%, list=2%, signal=10%
LASTOWSKA_NEUROBLASTOMA_COPY_NUMBER_DN	LASTOWSKA_NEUROBLASTOMA_COPY_NUMBER_DN		387	-0.20375909	-0.9653541	0.5652174	0.68024594	1	2764	tags=26%, list=25%, signal=33%
BAELDE_DIABETIC_NEPHROPATHY_DN	BAELDE_DIABETIC_NEPHROPATHY_DN		22	-0.38436428	-0.96520716	0.5	0.6797349	1	2813	tags=50%, list=25%, signal=67%
REACTOME_TRAFFICKING_OF_AMPA_RECEPTORS	REACTOME_TRAFFICKING_OF_AMPA_RECEPTORS		20	-0.3220495	-0.9651485	0.5510204	0.6790832	1	1658	tags=20%, list=15%, signal=23%
FONTAINE_PAPILLARY_THYROID_CARCINOMA_UP	FONTAINE_PAPILLARY_THYROID_CARCINOMA_UP		35	-0.31266043	-0.96391547	0.5192308	0.6810741	1	2785	tags=37%, list=25%, signal=49%
JAATINEN_HEMATOPOIETIC_STEM_CELL_DN	JAATINEN_HEMATOPOIETIC_STEM_CELL_DN		136	-0.3318731	-0.96376956	0.43137255	0.68045187	1	2225	tags=35%, list=20%, signal=43%
REACTOME_CAM_PATHWAY	REACTOME_CAM_PATHWAY		16	-0.4221675	-0.96350545	0.56	0.68011427	1	2238	tags=38%, list=20%, signal=47%
BIOCARTA_ALK_PATHWAY	BIOCARTA_ALK_PATHWAY		22	-0.36507097	-0.96203035	0.4814815	0.68180245	1	1538	tags=23%, list=14%, signal=26%
REACTOME_PI3K_CASCADE	REACTOME_PI3K_CASCADE		26	-0.31501716	-0.96124834	0.54761904	0.6825961	1	1773	tags=27%, list=16%, signal=32%
CONCANNON_APOPTOSIS_BY_EPOXOMICIN_UP	CONCANNON_APOPTOSIS_BY_EPOXOMICIN_UP		142	-0.23959814	-0.9600821	0.509434	0.6845208	1	2127	tags=23%, list=19%, signal=28%
NAKAYAMA_FRA2_TARGETS	NAKAYAMA_FRA2_TARGETS		22	-0.32580712	-0.95959246	0.5576923	0.6846173	1	989	tags=18%, list=9%, signal=20%
RICKMAN_TUMOR_DIFFERENTIATED_WELL_VS_POORLY_UP	RICKMAN_TUMOR_DIFFERENTIATED_WELL_VS_POORLY_UP		119	-0.23950046	-0.9587917	0.47916666	0.6851051	1	1005	tags=14%, list=9%, signal=16%
MILI_PSEUDOPODIA	MILI_PSEUDOPODIA		22	-0.31069255	-0.95673144	0.44444445	0.6887516	1	282	tags=9%, list=3%, signal=9%
LIU_VMYB_TARGETS_UP	LIU_VMYB_TARGETS_UP		82	-0.23353116	-0.9562967	0.4528302	0.6886367	1	2008	tags=24%, list=18%, signal=30%
SIG_PIP3_SIGNALING_IN_CARDIAC_MYOCTES	SIG_PIP3_SIGNALING_IN_CARDIAC_MYOCTES		42	-0.2654696	-0.9561649	0.53333336	0.6881083	1	1773	tags=19%, list=16%, signal=23%
KOKKINAKIS_METHIONINE_DEPRIVATION_96HR_UP	KOKKINAKIS_METHIONINE_DEPRIVATION_96HR_UP		75	-0.2841046	-0.9548356	0.5217391	0.68992805	1	1287	tags=19%, list=11%, signal=21%
NAKAMURA_TUMOR_ZONE_PERIPHERAL_VS_CENTRAL_DN	NAKAMURA_TUMOR_ZONE_PERIPHERAL_VS_CENTRAL_DN		326	-0.21953209	-0.9545681	0.54	0.689494	1	1380	tags=16%, list=12%, signal=18%
ST_T_CELL_SIGNAL_TRANSDUCTION	ST_T_CELL_SIGNAL_TRANSDUCTION		33	-0.3607248	-0.95385265	0.5714286	0.6898346	1	2042	tags=33%, list=18%, signal=41%
REACTOME_AMINE_COMPOUND_SLC_TRANSPORTERS	REACTOME_AMINE_COMPOUND_SLC_TRANSPORTERS		22	-0.37667903	-0.9532153	0.5416667	0.69008845	1	1784	tags=27%, list=16%, signal=32%
BROWNE_HCMV_INFECTION_14HR_DN	BROWNE_HCMV_INFECTION_14HR_DN		164	-0.22706644	-0.95264906	0.5740741	0.69038284	1	2086	tags=26%, list=19%, signal=31%
LASTOWSKA_COAMPLIFIED_WITH_MYCN	LASTOWSKA_COAMPLIFIED_WITH_MYCN		22	-0.3145608	-0.95254755	0.54	0.6896715	1	2107	tags=36%, list=19%, signal=45%
KAYO_AGING_MUSCLE_UP	KAYO_AGING_MUSCLE_UP		116	-0.24067678	-0.9512134	0.5686275	0.6913587	1	1743	tags=19%, list=16%, signal=22%
LIEN_BREAST_CARCINOMA_METAPLASTIC_VS_DUCTAL_UP	LIEN_BREAST_CARCINOMA_METAPLASTIC_VS_DUCTAL_UP		48	-0.29649228	-0.95084596	0.5192308	0.69135165	1	1619	tags=25%, list=14%, signal=29%
GAZDA_DIAMOND_BLACKFAN_ANEMIA_ERYTHROID_DN	GAZDA_DIAMOND_BLACKFAN_ANEMIA_ERYTHROID_DN		240	-0.20271948	-0.95057887	0.5614035	0.6912019	1	1365	tags=13%, list=12%, signal=14%
ZHAN_MULTIPLE_MYELOMA_MS_UP	ZHAN_MULTIPLE_MYELOMA_MS_UP		26	-0.3454226	-0.95026094	0.5833333	0.6908809	1	970	tags=19%, list=9%, signal=21%
HUTTMANN_B_CLL_POOR_SURVIVAL_DN	HUTTMANN_B_CLL_POOR_SURVIVAL_DN		36	-0.2951622	-0.950069	0.45454547	0.6903281	1	1639	tags=28%, list=15%, signal=32%
SMITH_LIVER_CANCER	SMITH_LIVER_CANCER		22	-0.327024	-0.9494827	0.53846157	0.69050574	1	1916	tags=32%, list=17%, signal=38%
REACTOME_SLC_MEDIATED_TRANSMEMBRANE_TRANSPORT	REACTOME_SLC_MEDIATED_TRANSMEMBRANE_TRANSPORT		115	-0.25633916	-0.9480536	0.54	0.69264054	1	1248	tags=15%, list=11%, signal=16%
BOYLAN_MULTIPLE_MYELOMA_D_CLUSTER_DN	BOYLAN_MULTIPLE_MYELOMA_D_CLUSTER_DN		24	-0.302766	-0.94787824	0.5192308	0.69205487	1	1163	tags=17%, list=10%, signal=19%
STEIN_ESTROGEN_RESPONSE_NOT_VIA_ESRRA	STEIN_ESTROGEN_RESPONSE_NOT_VIA_ESRRA		15	-0.37402025	-0.94712687	0.627907	0.69285405	1	1892	tags=40%, list=17%, signal=48%
IVANOVA_HEMATOPOIESIS_LATE_PROGENITOR	IVANOVA_HEMATOPOIESIS_LATE_PROGENITOR		110	-0.2603388	-0.9470618	0.59615386	0.69212353	1	1458	tags=17%, list=13%, signal=20%
COLIN_PILOCYTIC_ASTROCYTOMA_VS_GLIOBLASTOMA_UP	COLIN_PILOCYTIC_ASTROCYTOMA_VS_GLIOBLASTOMA_UP		20	-0.33465162	-0.94661623	0.5217391	0.6920834	1	1507	tags=30%, list=13%, signal=35%
NOUZOVA_METHYLATED_IN_APL	NOUZOVA_METHYLATED_IN_APL		22	-0.33494967	-0.9459189	0.54347825	0.6926922	1	2308	tags=27%, list=21%, signal=34%
SIG_PIP3_SIGNALING_IN_B_LYMPHOCYTES	SIG_PIP3_SIGNALING_IN_B_LYMPHOCYTES		21	-0.31139147	-0.9456255	0.5777778	0.6924532	1	1773	tags=24%, list=16%, signal=28%
GAL_LEUKEMIC_STEM_CELL_UP	GAL_LEUKEMIC_STEM_CELL_UP		58	-0.2630658	-0.94398266	0.6	0.69517326	1	2350	tags=28%, list=21%, signal=35%
REACTOME_SIGNALLING_TO_RAS	REACTOME_SIGNALLING_TO_RAS		18	-0.2806529	-0.94326055	0.43333334	0.6955711	1	2089	tags=22%, list=19%, signal=27%
AMIT_SERUM_RESPONSE_120_MCF10A	AMIT_SERUM_RESPONSE_120_MCF10A		45	-0.28829047	-0.94282776	0.5625	0.69542164	1	727	tags=13%, list=6%, signal=14%
LINDGREN_BLADDER_CANCER_CLUSTER_3_DN	LINDGREN_BLADDER_CANCER_CLUSTER_3_DN		125	-0.21727316	-0.94168913	0.5	0.69685817	1	2289	tags=22%, list=20%, signal=27%
VALK_AML_WITH_CEBPA	VALK_AML_WITH_CEBPA		24	-0.30595303	-0.9409621	0.46	0.6976233	1	1651	tags=25%, list=15%, signal=29%
REACTOME_DOWNSTREAM_EVENTS_IN_GPCR_SIGNALING	REACTOME_DOWNSTREAM_EVENTS_IN_GPCR_SIGNALING		289	-0.2632394	-0.9405453	0.5714286	0.6976043	1	2334	tags=25%, list=21%, signal=30%
REACTOME_SIGNALING_BY_PDGF	REACTOME_SIGNALING_BY_PDGF		48	-0.28693676	-0.9402053	0.5208333	0.6974125	1	1773	tags=29%, list=16%, signal=35%
SUNG_METASTASIS_STROMA_UP	SUNG_METASTASIS_STROMA_UP		74	-0.25837126	-0.9372371	0.5652174	0.7021588	1	2025	tags=28%, list=18%, signal=34%
HUANG_FOXA2_TARGETS_DN	HUANG_FOXA2_TARGETS_DN		24	-0.3450632	-0.9366797	0.53846157	0.70261765	1	2616	tags=50%, list=23%, signal=65%
WILCOX_PRESPONSE_TO_ROGESTERONE_DN	WILCOX_PRESPONSE_TO_ROGESTERONE_DN		30	-0.34770274	-0.93633115	0.5833333	0.7023635	1	2494	tags=40%, list=22%, signal=51%
AMUNDSON_POOR_SURVIVAL_AFTER_GAMMA_RADIATION_8G	AMUNDSON_POOR_SURVIVAL_AFTER_GAMMA_RADIATION_8G		53	-0.33929497	-0.9360807	0.6415094	0.7020227	1	2303	tags=32%, list=21%, signal=40%
BENPORATH_NOS_TARGETS	BENPORATH_NOS_TARGETS		91	-0.22935337	-0.9356999	0.5208333	0.7018078	1	2280	tags=25%, list=20%, signal=31%
CHANDRAN_METASTASIS_DN	CHANDRAN_METASTASIS_DN		57	-0.27769068	-0.93549454	0.5471698	0.70132846	1	1735	tags=30%, list=15%, signal=35%
VALK_AML_CLUSTER_13	VALK_AML_CLUSTER_13		16	-0.34259033	-0.93540543	0.58	0.70057434	1	1539	tags=31%, list=14%, signal=36%
ENK_UV_RESPONSE_EPIDERMIS_DN	ENK_UV_RESPONSE_EPIDERMIS_DN		350	-0.22836262	-0.9346971	0.53333336	0.700975	1	1760	tags=19%, list=16%, signal=22%
REACTOME_INTRINSIC_PATHWAY	REACTOME_INTRINSIC_PATHWAY		15	-0.42518443	-0.9337911	0.67346936	0.70186806	1	2556	tags=47%, list=23%, signal=60%
IWANAGA_CARCINOGENESIS_BY_KRAS_UP	IWANAGA_CARCINOGENESIS_BY_KRAS_UP		108	-0.23923853	-0.9337692	0.64444447	0.7010922	1	1216	tags=14%, list=11%, signal=15%
ZHAN_MULTIPLE_MYELOMA_LB_UP	ZHAN_MULTIPLE_MYELOMA_LB_UP		21	-0.33834362	-0.93108064	0.54	0.70570016	1	1129	tags=24%, list=10%, signal=26%
REACTOME_G_ALPHA_Q_SIGNALLING_EVENTS	REACTOME_G_ALPHA_Q_SIGNALLING_EVENTS		99	-0.27820617	-0.93048954	0.49019608	0.7059043	1	2334	tags=28%, list=21%, signal=35%
SNIJDERS_AMPLIFIED_IN_HEAD_AND_NECK_TUMORS	SNIJDERS_AMPLIFIED_IN_HEAD_AND_NECK_TUMORS		19	-0.3343471	-0.93035203	0.6	0.7053575	1	1611	tags=37%, list=14%, signal=43%
BEGUM_TARGETS_OF_PAX3_FOXO1_FUSION_DN	BEGUM_TARGETS_OF_PAX3_FOXO1_FUSION_DN		24	-0.3402847	-0.9293682	0.5471698	0.70607996	1	1449	tags=29%, list=13%, signal=33%
WALLACE_PROSTATE_CANCER_RACE_DN	WALLACE_PROSTATE_CANCER_RACE_DN		42	-0.25924748	-0.9278815	0.54	0.70800656	1	1773	tags=24%, list=16%, signal=28%
BIOCARTA_GSK3_PATHWAY	BIOCARTA_GSK3_PATHWAY		16	-0.3231772	-0.926855	0.5869565	0.70918953	1	1773	tags=19%, list=16%, signal=22%
SHIPP_DLBCL_VS_FOLLICULAR_LYMPHOMA_DN	SHIPP_DLBCL_VS_FOLLICULAR_LYMPHOMA_DN		29	-0.35870025	-0.9266882	0.6	0.7086669	1	2530	tags=41%, list=23%, signal=53%
YAMASHITA_LIVER_CANCER_WITH_EPCAM_UP	YAMASHITA_LIVER_CANCER_WITH_EPCAM_UP		28	-0.25961748	-0.92601514	0.62	0.708895	1	1390	tags=18%, list=12%, signal=20%
HANN_RESISTANCE_TO_BCL2_INHIBITOR_UP	HANN_RESISTANCE_TO_BCL2_INHIBITOR_UP		21	-0.32077804	-0.9254354	0.6666667	0.7090904	1	1604	tags=29%, list=14%, signal=33%
ODONNELL_TFRC_TARGETS_UP	ODONNELL_TFRC_TARGETS_UP		186	-0.23938213	-0.92521244	0.64285713	0.7087365	1	2387	tags=28%, list=21%, signal=36%
REACTOME_STEROID_HORMONES	REACTOME_STEROID_HORMONES		17	-0.3816714	-0.9234671	0.53846157	0.7114225	1	2000	tags=24%, list=18%, signal=29%
BIOCARTA_CCR3_PATHWAY	BIOCARTA_CCR3_PATHWAY		16	-0.33552644	-0.92228585	0.5263158	0.71269876	1	1397	tags=25%, list=12%, signal=29%
NUYTTEN_NIPP1_TARGETS_UP	NUYTTEN_NIPP1_TARGETS_UP		355	-0.2255522	-0.9201506	0.6122449	0.7157037	1	2143	tags=23%, list=19%, signal=28%
DITTMER_PTHLH_TARGETS_UP	DITTMER_PTHLH_TARGETS_UP		84	-0.24863134	-0.91794795	0.627451	0.7188063	1	2536	tags=31%, list=23%, signal=40%
BOYLAN_MULTIPLE_MYELOMA_C_CLUSTER_DN	BOYLAN_MULTIPLE_MYELOMA_C_CLUSTER_DN		20	-0.31635958	-0.9178558	0.5744681	0.7181474	1	2545	tags=45%, list=23%, signal=58%
FRIDMAN_IMMORTALIZATION_DN	FRIDMAN_IMMORTALIZATION_DN		21	-0.34416127	-0.9165294	0.5208333	0.72005385	1	1032	tags=24%, list=9%, signal=26%
HAN_SATB1_TARGETS_DN	HAN_SATB1_TARGETS_DN		199	-0.22662598	-0.91615784	0.5576923	0.7198871	1	1783	tags=20%, list=16%, signal=23%
MARTINEZ_RESPONSE_TO_TRABECTEDIN_UP	MARTINEZ_RESPONSE_TO_TRABECTEDIN_UP		46	-0.240551	-0.91604334	0.56666666	0.71929616	1	2164	tags=24%, list=19%, signal=30%
ELVIDGE_HYPOXIA_UP	ELVIDGE_HYPOXIA_UP		104	-0.2689955	-0.9157881	0.6545454	0.71897644	1	1869	tags=27%, list=17%, signal=32%
FERRANDO_T_ALL_WITH_MLL_ENL_FUSION_UP	FERRANDO_T_ALL_WITH_MLL_ENL_FUSION_UP		52	-0.27078706	-0.91470236	0.5263158	0.7202394	1	1042	tags=15%, list=9%, signal=17%
ROZANOV_MMP14_TARGETS_UP	ROZANOV_MMP14_TARGETS_UP		159	-0.28246453	-0.91435826	0.6923077	0.7200244	1	1507	tags=21%, list=13%, signal=24%
KEGG_GLYCINE_SERINE_AND_THREONINE_METABOLISM	KEGG_GLYCINE_SERINE_AND_THREONINE_METABOLISM		22	-0.35624343	-0.91427284	0.6	0.7193254	1	1698	tags=32%, list=15%, signal=37%
KAAB_FAILED_HEART_ATRIUM_DN	KAAB_FAILED_HEART_ATRIUM_DN		96	-0.23353611	-0.9140922	0.5740741	0.7189268	1	1681	tags=18%, list=15%, signal=21%
CREIGHTON_ENDOCRINE_THERAPY_RESISTANCE_4	CREIGHTON_ENDOCRINE_THERAPY_RESISTANCE_4		163	-0.21632676	-0.9140627	0.6964286	0.7181699	1	2082	tags=26%, list=19%, signal=31%
REACTOME_BASIGIN_INTERACTIONS	REACTOME_BASIGIN_INTERACTIONS		21	-0.30852726	-0.9134756	0.58928573	0.7184233	1	533	tags=14%, list=5%, signal=15%
VANHARANTA_UTERINE_FIBROID_UP	VANHARANTA_UTERINE_FIBROID_UP		26	-0.34473398	-0.9131614	0.5686275	0.71826476	1	1434	tags=27%, list=13%, signal=31%
REACTOME_G_ALPHA_I_SIGNALLING_EVENTS	REACTOME_G_ALPHA_I_SIGNALLING_EVENTS		118	-0.2897107	-0.9121222	0.62	0.7191825	1	2334	tags=27%, list=21%, signal=34%
ROVERSI_GLIOMA_COPY_NUMBER_UP	ROVERSI_GLIOMA_COPY_NUMBER_UP		60	-0.26128954	-0.9114815	0.72727275	0.71945465	1	1047	tags=13%, list=9%, signal=15%
WOO_LIVER_CANCER_RECURRENCE_UP	WOO_LIVER_CANCER_RECURRENCE_UP		73	-0.3029087	-0.9112828	0.58928573	0.71905786	1	1623	tags=25%, list=14%, signal=29%
KEGG_LYSINE_DEGRADATION	KEGG_LYSINE_DEGRADATION		28	-0.32875392	-0.911111	0.64	0.7185043	1	1244	tags=25%, list=11%, signal=28%
MARTINEZ_TP53_TARGETS_DN	MARTINEZ_TP53_TARGETS_DN		406	-0.21799098	-0.9108025	0.675	0.7183348	1	2201	tags=23%, list=20%, signal=27%
BIOCARTA_MTOR_PATHWAY	BIOCARTA_MTOR_PATHWAY		16	-0.28911296	-0.9106694	0.5869565	0.71773815	1	2687	tags=38%, list=24%, signal=49%
SHAFFER_IRF4_TARGETS_IN_ACTIVATED_B_LYMPHOCYTE	SHAFFER_IRF4_TARGETS_IN_ACTIVATED_B_LYMPHOCYTE		56	-0.24399446	-0.91028553	0.5	0.7176533	1	1540	tags=18%, list=14%, signal=21%
REACTOME_DOWNSTREAM_SIGNALING_OF_ACTIVATED_FGFR	REACTOME_DOWNSTREAM_SIGNALING_OF_ACTIVATED_FGFR		29	-0.28753924	-0.9092298	0.68085104	0.7184154	1	1773	tags=24%, list=16%, signal=29%
ZHAN_MULTIPLE_MYELOMA_SPIKED	ZHAN_MULTIPLE_MYELOMA_SPIKED		15	-0.34685764	-0.9087325	0.625	0.7185343	1	1570	tags=33%, list=14%, signal=39%
GU_PDEF_TARGETS_UP	GU_PDEF_TARGETS_UP		47	-0.3415246	-0.9079822	0.5283019	0.71908987	1	1738	tags=32%, list=16%, signal=38%
ST_INTEGRIN_SIGNALING_PATHWAY	ST_INTEGRIN_SIGNALING_PATHWAY		52	-0.2717882	-0.9075523	0.64	0.7188976	1	1773	tags=17%, list=16%, signal=20%
TOOKER_GEMCITABINE_RESISTANCE_DN	TOOKER_GEMCITABINE_RESISTANCE_DN		78	-0.22648431	-0.907339	0.5882353	0.71834886	1	2303	tags=28%, list=21%, signal=35%
TOOKER_RESPONSE_TO_BEXAROTENE_UP	TOOKER_RESPONSE_TO_BEXAROTENE_UP		78	-0.22648431	-0.907339	0.5882353	0.71754086	1	2303	tags=28%, list=21%, signal=35%
MATSUDA_NATURAL_KILLER_DIFFERENTIATION	MATSUDA_NATURAL_KILLER_DIFFERENTIATION		365	-0.22940046	-0.9067824	0.6666667	0.71758986	1	2200	tags=25%, list=20%, signal=30%
SENGUPTA_NASOPHARYNGEAL_CARCINOMA_DN	SENGUPTA_NASOPHARYNGEAL_CARCINOMA_DN		130	-0.29277742	-0.9062014	0.6458333	0.71799374	1	2024	tags=25%, list=18%, signal=31%
SEMENZA_HIF1_TARGETS	SEMENZA_HIF1_TARGETS		25	-0.30080223	-0.9056225	0.64912283	0.7183027	1	1936	tags=28%, list=17%, signal=34%
MOREAUX_B_LYMPHOCYTE_MATURATION_BY_TACI_UP	MOREAUX_B_LYMPHOCYTE_MATURATION_BY_TACI_UP		41	-0.26256278	-0.9054081	0.59615386	0.71785766	1	925	tags=12%, list=8%, signal=13%
KIM_WT1_TARGETS_12HR_UP	KIM_WT1_TARGETS_12HR_UP		91	-0.27122998	-0.904103	0.65217394	0.71970224	1	1548	tags=23%, list=14%, signal=27%
EHLERS_ANEUPLOIDY_UP	EHLERS_ANEUPLOIDY_UP		27	-0.2834576	-0.9037542	0.63461536	0.7195001	1	1700	tags=19%, list=15%, signal=22%
RORIE_TARGETS_OF_EWSR1_FLI1_FUSION_UP	RORIE_TARGETS_OF_EWSR1_FLI1_FUSION_UP		16	-0.321814	-0.9020019	0.64	0.722092	1	1609	tags=25%, list=14%, signal=29%
KEGG_LEUKOCYTE_TRANSENDOTHELIAL_MIGRATION	KEGG_LEUKOCYTE_TRANSENDOTHELIAL_MIGRATION		85	-0.28240472	-0.90063447	0.61702126	0.7238822	1	1079	tags=18%, list=10%, signal=19%
BIOCARTA_ECM_PATHWAY	BIOCARTA_ECM_PATHWAY		17	-0.33837253	-0.8997713	0.5471698	0.72493464	1	1773	tags=24%, list=16%, signal=28%
GARY_CD5_TARGETS_UP	GARY_CD5_TARGETS_UP		292	-0.19936956	-0.8994863	0.55	0.7246626	1	1873	tags=16%, list=17%, signal=19%
SMID_BREAST_CANCER_RELAPSE_IN_BRAIN_DN	SMID_BREAST_CANCER_RELAPSE_IN_BRAIN_DN		43	-0.31739724	-0.89943445	0.6818182	0.7239808	1	1729	tags=28%, list=15%, signal=33%
KRASNOSELSKAYA_ILF3_TARGETS_UP	KRASNOSELSKAYA_ILF3_TARGETS_UP		18	-0.35827827	-0.89813906	0.59183675	0.7255489	1	1684	tags=33%, list=15%, signal=39%
PASQUALUCCI_LYMPHOMA_BY_GC_STAGE_DN	PASQUALUCCI_LYMPHOMA_BY_GC_STAGE_DN		94	-0.2680561	-0.8977503	0.6	0.7254869	1	1790	tags=24%, list=16%, signal=29%
REACTOME_CLASS_A1_RHODOPSIN_LIKE_RECEPTORS	REACTOME_CLASS_A1_RHODOPSIN_LIKE_RECEPTORS		186	-0.286844	-0.8962068	0.5531915	0.7277363	1	1865	tags=22%, list=17%, signal=25%
BLALOCK_ALZHEIMERS_DISEASE_INCIPIENT_UP	BLALOCK_ALZHEIMERS_DISEASE_INCIPIENT_UP		221	-0.20520954	-0.8954926	0.6666667	0.72822595	1	1694	tags=18%, list=15%, signal=21%
REACTOME_AMINO_ACID_AND_OLIGOPEPTIDE_SLC_TRANSPORTERS	REACTOME_AMINO_ACID_AND_OLIGOPEPTIDE_SLC_TRANSPORTERS		36	-0.30998167	-0.89492947	0.67346936	0.72866064	1	1248	tags=22%, list=11%, signal=25%
SAGIV_CD24_TARGETS_DN	SAGIV_CD24_TARGETS_DN		30	-0.29748744	-0.8948633	0.6037736	0.7280117	1	608	tags=17%, list=5%, signal=18%
YAUCH_HEDGEHOG_SIGNALING_PARACRINE_UP	YAUCH_HEDGEHOG_SIGNALING_PARACRINE_UP		88	-0.26047832	-0.8945427	0.627451	0.7277667	1	2291	tags=26%, list=20%, signal=33%
HOFFMANN_PRE_BI_TO_LARGE_PRE_BII_LYMPHOCYTE_DN	HOFFMANN_PRE_BI_TO_LARGE_PRE_BII_LYMPHOCYTE_DN		51	-0.2932526	-0.89255875	0.6	0.7304024	1	1789	tags=25%, list=16%, signal=30%
WU_SILENCED_BY_METHYLATION_IN_BLADDER_CANCER	WU_SILENCED_BY_METHYLATION_IN_BLADDER_CANCER		28	-0.33215407	-0.8925211	0.63829786	0.7296442	1	1267	tags=32%, list=11%, signal=36%
REACTOME_PLC_GAMMA1_SIGNALLING	REACTOME_PLC_GAMMA1_SIGNALLING		19	-0.34523332	-0.891817	0.6	0.7300623	1	2238	tags=37%, list=20%, signal=46%
MIDORIKAWA_AMPLIFIED_IN_LIVER_CANCER	MIDORIKAWA_AMPLIFIED_IN_LIVER_CANCER		26	-0.31241637	-0.8915886	0.60714287	0.7296697	1	993	tags=12%, list=9%, signal=13%
REACTOME_GS_ALPHA_MEDIATED_EVENTS_IN_GLUCAGON_SIGNALLING	REACTOME_GS_ALPHA_MEDIATED_EVENTS_IN_GLUCAGON_SIGNALLING		19	-0.3674506	-0.8907963	0.65957445	0.730116	1	2261	tags=42%, list=20%, signal=53%
AMBROSINI_FLAVOPIRIDOL_TREATMENT_TP53	AMBROSINI_FLAVOPIRIDOL_TREATMENT_TP53		60	-0.23846938	-0.88967675	0.7619048	0.7311299	1	2105	tags=25%, list=19%, signal=31%
ROVERSI_GLIOMA_LOH_REGIONS	ROVERSI_GLIOMA_LOH_REGIONS		28	-0.31914204	-0.8890958	0.6363636	0.7312384	1	1996	tags=29%, list=18%, signal=35%
MCCLUNG_DELTA_FOSB_TARGETS_2WK	MCCLUNG_DELTA_FOSB_TARGETS_2WK		34	-0.3073375	-0.8856511	0.6296296	0.7373015	1	1501	tags=24%, list=13%, signal=27%
GAUSSMANN_MLL_AF4_FUSION_TARGETS_B_UP	GAUSSMANN_MLL_AF4_FUSION_TARGETS_B_UP		15	-0.35608697	-0.8852386	0.7169811	0.73726577	1	2140	tags=40%, list=19%, signal=49%
RASHI_RESPONSE_TO_IONIZING_RADIATION_4	RASHI_RESPONSE_TO_IONIZING_RADIATION_4		46	-0.28338623	-0.8843438	0.6458333	0.73818296	1	2732	tags=33%, list=24%, signal=43%
KLEIN_PRIMARY_EFFUSION_LYMPHOMA_DN	KLEIN_PRIMARY_EFFUSION_LYMPHOMA_DN		37	-0.33368516	-0.8839911	0.58	0.7380812	1	2468	tags=41%, list=22%, signal=52%
NIKOLSKY_BREAST_CANCER_8Q12_Q22_AMPLICON	NIKOLSKY_BREAST_CANCER_8Q12_Q22_AMPLICON		69	-0.26008993	-0.88351065	0.6041667	0.7380597	1	2276	tags=26%, list=20%, signal=33%
VALK_AML_CLUSTER_6	VALK_AML_CLUSTER_6		19	-0.30124912	-0.88339	0.6666667	0.7374748	1	2683	tags=53%, list=24%, signal=69%
KEGG_LONG_TERM_DEPRESSION	KEGG_LONG_TERM_DEPRESSION		42	-0.25147986	-0.8833406	0.6888889	0.7367316	1	1729	tags=19%, list=15%, signal=22%
TONKS_TARGETS_OF_RUNX1_RUNX1T1_FUSION_HSC_DN	TONKS_TARGETS_OF_RUNX1_RUNX1T1_FUSION_HSC_DN		121	-0.30658644	-0.8821675	0.64	0.7381889	1	1892	tags=26%, list=17%, signal=31%
KEGG_AMYOTROPHIC_LATERAL_SCLEROSIS_ALS	KEGG_AMYOTROPHIC_LATERAL_SCLEROSIS_ALS		29	-0.26631236	-0.88181067	0.7118644	0.7381773	1	1439	tags=24%, list=13%, signal=28%
ZHAN_MULTIPLE_MYELOMA_PR_DN	ZHAN_MULTIPLE_MYELOMA_PR_DN		19	-0.32620218	-0.88150346	0.63793105	0.7379446	1	1361	tags=21%, list=12%, signal=24%
DUTTA_APOPTOSIS_VIA_NFKB	DUTTA_APOPTOSIS_VIA_NFKB		16	-0.32547846	-0.8814436	0.73214287	0.73722917	1	1611	tags=31%, list=14%, signal=36%
KEGG_BASAL_CELL_CARCINOMA	KEGG_BASAL_CELL_CARCINOMA		39	-0.28444242	-0.88111717	0.63414633	0.73701745	1	1538	tags=18%, list=14%, signal=21%
OUELLET_CULTURED_OVARIAN_CANCER_INVASIVE_VS_LMP_UP	OUELLET_CULTURED_OVARIAN_CANCER_INVASIVE_VS_LMP_UP		46	-0.23316069	-0.8809947	0.5862069	0.7364419	1	470	tags=9%, list=4%, signal=9%
DAIRKEE_CANCER_PRONE_RESPONSE_BPA_E2	DAIRKEE_CANCER_PRONE_RESPONSE_BPA_E2		82	-0.27030867	-0.8807155	0.64	0.73612946	1	1748	tags=26%, list=16%, signal=30%
WEIGEL_OXIDATIVE_STRESS_RESPONSE	WEIGEL_OXIDATIVE_STRESS_RESPONSE		19	-0.27242506	-0.87992626	0.7413793	0.73672545	1	759	tags=16%, list=7%, signal=17%
BIOCARTA_NFAT_PATHWAY	BIOCARTA_NFAT_PATHWAY		31	-0.26185155	-0.8787193	0.63461536	0.7381238	1	2334	tags=26%, list=21%, signal=33%
BIOCARTA_IL2_PATHWAY	BIOCARTA_IL2_PATHWAY		15	-0.31239656	-0.8786569	0.6545454	0.73746306	1	2987	tags=33%, list=27%, signal=45%
REACTOME_SPHINGOLIPID_METABOLISM	REACTOME_SPHINGOLIPID_METABOLISM		15	-0.3170629	-0.87821466	0.5833333	0.737567	1	691	tags=13%, list=6%, signal=14%
XU_HGF_TARGETS_REPRESSED_BY_AKT1_DN	XU_HGF_TARGETS_REPRESSED_BY_AKT1_DN		46	-0.25887278	-0.87820625	0.6888889	0.73678625	1	1705	tags=22%, list=15%, signal=26%
NIKOLSKY_BREAST_CANCER_20Q12_Q13_AMPLICON	NIKOLSKY_BREAST_CANCER_20Q12_Q13_AMPLICON		70	-0.22132613	-0.8774978	0.62	0.73713183	1	2933	tags=30%, list=26%, signal=40%
LIU_TARGETS_OF_VMYB_VS_CMYB_DN	LIU_TARGETS_OF_VMYB_VS_CMYB_DN		26	-0.28393838	-0.87610656	0.7	0.73857456	1	1762	tags=23%, list=16%, signal=27%
BROWNE_HCMV_INFECTION_8HR_UP	BROWNE_HCMV_INFECTION_8HR_UP		63	-0.23329559	-0.87520665	0.6481481	0.7394557	1	1986	tags=22%, list=18%, signal=27%
REACTOME_INNATE_IMMUNITY_SIGNALING	REACTOME_INNATE_IMMUNITY_SIGNALING		68	-0.25348136	-0.8746375	0.754717	0.73955953	1	1003	tags=10%, list=9%, signal=11%
KEGG_TGF_BETA_SIGNALING_PATHWAY	KEGG_TGF_BETA_SIGNALING_PATHWAY		51	-0.26368424	-0.8728445	0.6415094	0.74189717	1	888	tags=14%, list=8%, signal=15%
BONOME_OVARIAN_CANCER_SURVIVAL_OPTIMAL_DEBULKING	BONOME_OVARIAN_CANCER_SURVIVAL_OPTIMAL_DEBULKING		128	-0.19172542	-0.8716615	0.8181818	0.7430655	1	1940	tags=18%, list=17%, signal=21%
KEGG_CYTOKINE_CYTOKINE_RECEPTOR_INTERACTION	KEGG_CYTOKINE_CYTOKINE_RECEPTOR_INTERACTION		155	-0.28115138	-0.86915153	0.6041667	0.74676615	1	1877	tags=25%, list=17%, signal=30%
BOYAULT_LIVER_CANCER_SUBCLASS_G12_UP	BOYAULT_LIVER_CANCER_SUBCLASS_G12_UP		24	-0.2594467	-0.8680405	0.64444447	0.74794817	1	1826	tags=21%, list=16%, signal=25%
TONKS_TARGETS_OF_RUNX1_RUNX1T1_FUSION_ERYTHROCYTE_UP	TONKS_TARGETS_OF_RUNX1_RUNX1T1_FUSION_ERYTHROCYTE_UP		98	-0.27940688	-0.8673772	0.64705884	0.7481962	1	1810	tags=27%, list=16%, signal=31%
DEBIASI_APOPTOSIS_BY_REOVIRUS_INFECTION_UP	DEBIASI_APOPTOSIS_BY_REOVIRUS_INFECTION_UP		141	-0.22938272	-0.8671161	0.6545454	0.74782586	1	1596	tags=14%, list=14%, signal=16%
KYNG_DNA_DAMAGE_DN	KYNG_DNA_DAMAGE_DN		68	-0.25919515	-0.8665716	0.6458333	0.74796987	1	1499	tags=18%, list=13%, signal=20%
ZHOU_INFLAMMATORY_RESPONSE_LIVE_DN	ZHOU_INFLAMMATORY_RESPONSE_LIVE_DN		165	-0.20416783	-0.86635494	0.7291667	0.7475554	1	2176	tags=22%, list=19%, signal=27%
ZHOU_INFLAMMATORY_RESPONSE_LPS_DN	ZHOU_INFLAMMATORY_RESPONSE_LPS_DN		165	-0.20416783	-0.86635494	0.7291667	0.74676514	1	2176	tags=22%, list=19%, signal=27%
REACTOME_PEPTIDE_LIGAND_BINDING_RECEPTORS	REACTOME_PEPTIDE_LIGAND_BINDING_RECEPTORS		119	-0.29028547	-0.86480135	0.6122449	0.7489419	1	1322	tags=19%, list=12%, signal=22%
DUNNE_TARGETS_OF_AML1_MTG8_FUSION_UP	DUNNE_TARGETS_OF_AML1_MTG8_FUSION_UP		32	-0.31015143	-0.8639868	0.5102041	0.7495083	1	1146	tags=22%, list=10%, signal=24%
KIM_WT1_TARGETS_8HR_UP	KIM_WT1_TARGETS_8HR_UP		108	-0.24667545	-0.8632325	0.6956522	0.749994	1	1539	tags=20%, list=14%, signal=23%
FOSTER_INFLAMMATORY_RESPONSE_LPS_UP	FOSTER_INFLAMMATORY_RESPONSE_LPS_UP		119	-0.2881364	-0.8621351	0.6666667	0.75114787	1	1529	tags=22%, list=14%, signal=25%
ROME_INSULIN_TARGETS_IN_MUSCLE_UP	ROME_INSULIN_TARGETS_IN_MUSCLE_UP		56	-0.2131527	-0.86186314	0.63793105	0.7507483	1	2496	tags=25%, list=22%, signal=32%
BROWNE_HCMV_INFECTION_1HR_UP	BROWNE_HCMV_INFECTION_1HR_UP		32	-0.26724488	-0.86030483	0.8039216	0.7524269	1	1941	tags=28%, list=17%, signal=34%
REACTOME_AMINO_ACID_TRANSPORT_ACROSS_THE_PLASMA_MEMBRANE	REACTOME_AMINO_ACID_TRANSPORT_ACROSS_THE_PLASMA_MEMBRANE		23	-0.32288197	-0.85815674	0.71428573	0.7555744	1	1603	tags=30%, list=14%, signal=35%
POMEROY_MEDULLOBLASTOMA_PROGNOSIS_UP	POMEROY_MEDULLOBLASTOMA_PROGNOSIS_UP		26	-0.27192655	-0.85737914	0.70212764	0.7561653	1	1539	tags=15%, list=14%, signal=18%
REACTOME_DOWN_STREAM_SIGNAL_TRANSDUCTION	REACTOME_DOWN_STREAM_SIGNAL_TRANSDUCTION		25	-0.25559947	-0.8565857	0.6	0.7565976	1	1773	tags=24%, list=16%, signal=28%
LIANG_HEMATOPOIESIS_STEM_CELL_NUMBER_SMALL_VS_HUGE_DN	LIANG_HEMATOPOIESIS_STEM_CELL_NUMBER_SMALL_VS_HUGE_DN		23	-0.28346106	-0.8563783	0.6415094	0.7562701	1	1850	tags=22%, list=17%, signal=26%
VALK_AML_CLUSTER_7	VALK_AML_CLUSTER_7		17	-0.33624977	-0.85602933	0.71428573	0.7560265	1	808	tags=18%, list=7%, signal=19%
KEGG_WNT_SIGNALING_PATHWAY	KEGG_WNT_SIGNALING_PATHWAY		106	-0.23294719	-0.8549174	0.6818182	0.7571135	1	1875	tags=16%, list=17%, signal=19%
KEGG_PATHWAYS_IN_CANCER	KEGG_PATHWAYS_IN_CANCER		208	-0.20473053	-0.8548571	0.78723407	0.7564534	1	2101	tags=20%, list=19%, signal=24%
XU_CREBBP_TARGETS_DN	XU_CREBBP_TARGETS_DN		34	-0.28804946	-0.8544694	0.6744186	0.7564329	1	1540	tags=15%, list=14%, signal=17%
AMIT_SERUM_RESPONSE_240_MCF10A	AMIT_SERUM_RESPONSE_240_MCF10A		42	-0.2684032	-0.85272664	0.74509805	0.75836384	1	1719	tags=24%, list=15%, signal=28%
CHESLER_BRAIN_HIGHEST_EXPRESSION	CHESLER_BRAIN_HIGHEST_EXPRESSION		25	-0.26375425	-0.85170406	0.6304348	0.7593149	1	2388	tags=24%, list=21%, signal=30%
REACTOME_COSTIMULATION_BY_THE_CD28_FAMILY	REACTOME_COSTIMULATION_BY_THE_CD28_FAMILY		39	-0.29006013	-0.84712523	0.72	0.7664418	1	1824	tags=21%, list=16%, signal=24%
BIOCARTA_MYOSIN_PATHWAY	BIOCARTA_MYOSIN_PATHWAY		16	-0.3090153	-0.8470921	0.6730769	0.7657233	1	1717	tags=31%, list=15%, signal=37%
WU_CELL_MIGRATION	WU_CELL_MIGRATION		120	-0.2434564	-0.8467246	0.7962963	0.765609	1	1604	tags=22%, list=14%, signal=25%
TONKS_TARGETS_OF_RUNX1_RUNX1T1_FUSION_HSC_UP	TONKS_TARGETS_OF_RUNX1_RUNX1T1_FUSION_HSC_UP		109	-0.25508925	-0.84603363	0.64444447	0.7661897	1	1331	tags=19%, list=12%, signal=22%
RICKMAN_HEAD_AND_NECK_CANCER_D	RICKMAN_HEAD_AND_NECK_CANCER_D		18	-0.36425775	-0.84602386	0.6037736	0.7653973	1	2675	tags=39%, list=24%, signal=51%
YAMASHITA_METHYLATED_IN_PROSTATE_CANCER	YAMASHITA_METHYLATED_IN_PROSTATE_CANCER		44	-0.29185003	-0.84474444	0.7358491	0.766703	1	1293	tags=25%, list=12%, signal=28%
FAELT_B_CLL_WITH_VH3_21_UP	FAELT_B_CLL_WITH_VH3_21_UP		30	-0.2450151	-0.8440093	0.6363636	0.76713175	1	459	tags=7%, list=4%, signal=7%
REACTOME_SIGNALLING_TO_ERKS	REACTOME_SIGNALLING_TO_ERKS		21	-0.24146733	-0.8436611	0.5740741	0.7670449	1	2089	tags=19%, list=19%, signal=23%
YANG_BREAST_CANCER_ESR1_LASER_DN	YANG_BREAST_CANCER_ESR1_LASER_DN		24	-0.26062405	-0.84316206	0.7222222	0.7670887	1	1694	tags=17%, list=15%, signal=20%
MILI_PSEUDOPODIA_CHEMOTAXIS_DN	MILI_PSEUDOPODIA_CHEMOTAXIS_DN		312	-0.23389553	-0.84310925	0.6041667	0.7664676	1	1738	tags=20%, list=16%, signal=23%
REACTOME_GLUCAGON_SIGNALING_IN_METABOLIC_REGULATION	REACTOME_GLUCAGON_SIGNALING_IN_METABOLIC_REGULATION		22	-0.33248857	-0.8425268	0.7	0.766812	1	2261	tags=36%, list=20%, signal=45%
REACTOME_PLC_BETA_MEDIATED_EVENTS	REACTOME_PLC_BETA_MEDIATED_EVENTS		24	-0.29196817	-0.84110445	0.6296296	0.7685629	1	2238	tags=33%, list=20%, signal=42%
ZHANG_PROLIFERATING_VS_QUIESCENT	ZHANG_PROLIFERATING_VS_QUIESCENT		32	-0.28238887	-0.83971626	0.6956522	0.77005094	1	316	tags=9%, list=3%, signal=10%
KIM_MYCN_AMPLIFICATION_TARGETS_DN	KIM_MYCN_AMPLIFICATION_TARGETS_DN		45	-0.2548099	-0.8395633	0.7592593	0.7694488	1	2484	tags=27%, list=22%, signal=34%
MULLIGHAN_MLL_SIGNATURE_1_UP	MULLIGHAN_MLL_SIGNATURE_1_UP		233	-0.19927269	-0.8388067	0.58928573	0.7699993	1	1958	tags=21%, list=17%, signal=24%
AKL_HTLV1_INFECTION_UP	AKL_HTLV1_INFECTION_UP		21	-0.2555154	-0.83844626	0.67241377	0.76978457	1	2458	tags=33%, list=22%, signal=43%
MCCLUNG_DELTA_FOSB_TARGETS_8WK	MCCLUNG_DELTA_FOSB_TARGETS_8WK		33	-0.26815912	-0.83643425	0.7826087	0.7727041	1	1868	tags=24%, list=17%, signal=29%
BIOCARTA_MPR_PATHWAY	BIOCARTA_MPR_PATHWAY		22	-0.26039594	-0.8355396	0.6779661	0.77337503	1	304	tags=9%, list=3%, signal=9%
SIG_BCR_SIGNALING_PATHWAY	SIG_BCR_SIGNALING_PATHWAY		30	-0.25682986	-0.8354831	0.6530612	0.772674	1	1965	tags=23%, list=18%, signal=28%
CREIGHTON_ENDOCRINE_THERAPY_RESISTANCE_2	CREIGHTON_ENDOCRINE_THERAPY_RESISTANCE_2		146	-0.20389237	-0.8354027	0.8035714	0.77202266	1	2153	tags=23%, list=19%, signal=28%
THUM_MIR21_TARGETS_HEART_DISEASE_UP	THUM_MIR21_TARGETS_HEART_DISEASE_UP		15	-0.40028444	-0.8332497	0.5714286	0.7750541	1	3515	tags=67%, list=31%, signal=97%
IVANOVA_HEMATOPOIESIS_MATURE_CELL	IVANOVA_HEMATOPOIESIS_MATURE_CELL		88	-0.24474646	-0.83096904	0.7090909	0.7778707	1	2217	tags=28%, list=20%, signal=35%
BOHN_PRIMARY_IMMUNODEFICIENCY_SYNDROM_DN	BOHN_PRIMARY_IMMUNODEFICIENCY_SYNDROM_DN		18	-0.30840153	-0.8294982	0.71428573	0.77968603	1	1533	tags=22%, list=14%, signal=26%
NAGASHIMA_NRG1_SIGNALING_DN	NAGASHIMA_NRG1_SIGNALING_DN		23	-0.28073302	-0.82925355	0.6938776	0.77928644	1	2277	tags=30%, list=20%, signal=38%
KOBAYASHI_EGFR_SIGNALING_24HR_UP	KOBAYASHI_EGFR_SIGNALING_24HR_UP		56	-0.26729065	-0.82905424	0.75	0.7789014	1	1132	tags=16%, list=10%, signal=18%
CLASPER_LYMPHATIC_VESSELS_DURING_METASTASIS_DN	CLASPER_LYMPHATIC_VESSELS_DURING_METASTASIS_DN		29	-0.38428104	-0.82882446	0.66071427	0.77846694	1	1668	tags=38%, list=15%, signal=44%
ONKEN_UVEAL_MELANOMA_UP	ONKEN_UVEAL_MELANOMA_UP		449	-0.19914648	-0.8257939	0.6964286	0.7830543	1	1880	tags=18%, list=17%, signal=21%
MULLIGHAN_MLL_SIGNATURE_2_UP	MULLIGHAN_MLL_SIGNATURE_2_UP		242	-0.19416562	-0.8251408	0.6315789	0.7834617	1	1967	tags=20%, list=18%, signal=24%
ZHANG_BREAST_CANCER_PROGENITORS_DN	ZHANG_BREAST_CANCER_PROGENITORS_DN		88	-0.20422557	-0.8242122	0.6981132	0.78453964	1	1130	tags=13%, list=10%, signal=14%
BRUECKNER_TARGETS_OF_MIRLET7A3_UP	BRUECKNER_TARGETS_OF_MIRLET7A3_UP		66	-0.25268412	-0.82316196	0.7407407	0.78547305	1	1388	tags=21%, list=12%, signal=24%
RUTELLA_RESPONSE_TO_CSF2RB_AND_IL4_DN	RUTELLA_RESPONSE_TO_CSF2RB_AND_IL4_DN		190	-0.22850189	-0.8229058	0.7407407	0.7851357	1	1469	tags=19%, list=13%, signal=21%
CHIARETTI_T_ALL_REFRACTORY_TO_THERAPY	CHIARETTI_T_ALL_REFRACTORY_TO_THERAPY		20	-0.3260013	-0.8208756	0.7692308	0.7876096	1	2494	tags=40%, list=22%, signal=51%
GAZDA_DIAMOND_BLACKFAN_ANEMIA_PROGENITOR_DN	GAZDA_DIAMOND_BLACKFAN_ANEMIA_PROGENITOR_DN		35	-0.23462838	-0.82080775	0.68421054	0.78685695	1	2197	tags=26%, list=20%, signal=32%
NAKAMURA_METASTASIS_MODEL_DN	NAKAMURA_METASTASIS_MODEL_DN		23	-0.26895	-0.82077587	0.7254902	0.7861076	1	1032	tags=17%, list=9%, signal=19%
KEGG_GLYCOSPHINGOLIPID_BIOSYNTHESIS_LACTO_AND_NEOLACTO_SERIES	KEGG_GLYCOSPHINGOLIPID_BIOSYNTHESIS_LACTO_AND_NEOLACTO_SERIES		20	-0.27005443	-0.81974787	0.7735849	0.78693175	1	994	tags=15%, list=9%, signal=16%
LUI_THYROID_CANCER_PAX8_PPARG_DN	LUI_THYROID_CANCER_PAX8_PPARG_DN		34	-0.22217634	-0.8189325	0.6530612	0.7875571	1	2322	tags=29%, list=21%, signal=37%
BALDWIN_PRKCI_TARGETS_UP	BALDWIN_PRKCI_TARGETS_UP		26	-0.26887402	-0.8186621	0.7234042	0.7871992	1	1293	tags=23%, list=12%, signal=26%
KEGG_VASOPRESSIN_REGULATED_WATER_REABSORPTION	KEGG_VASOPRESSIN_REGULATED_WATER_REABSORPTION		32	-0.22452688	-0.81806064	0.71929824	0.7871739	1	2474	tags=25%, list=22%, signal=32%
KRIGE_RESPONSE_TO_TOSEDOSTAT_24HR_UP	KRIGE_RESPONSE_TO_TOSEDOSTAT_24HR_UP		349	-0.19086698	-0.8177296	0.8214286	0.7869393	1	2227	tags=22%, list=20%, signal=27%
WNT_SIGNALING	WNT_SIGNALING		67	-0.22714463	-0.81763536	0.7826087	0.78636044	1	1614	tags=15%, list=14%, signal=17%
ST_GA13_PATHWAY	ST_GA13_PATHWAY		19	-0.27009487	-0.8143644	0.6315789	0.7915679	1	3642	tags=47%, list=33%, signal=70%
BROWNE_HCMV_INFECTION_18HR_UP	BROWNE_HCMV_INFECTION_18HR_UP		108	-0.21887986	-0.8113472	0.7735849	0.79585123	1	1349	tags=14%, list=12%, signal=16%
TCGA_GLIOBLASTOMA_COPY_NUMBER_UP	TCGA_GLIOBLASTOMA_COPY_NUMBER_UP		34	-0.21005741	-0.81106514	0.7735849	0.7956084	1	2762	tags=29%, list=25%, signal=39%
ROSS_ACUTE_MYELOID_LEUKEMIA_CBF	ROSS_ACUTE_MYELOID_LEUKEMIA_CBF		50	-0.23553741	-0.8104057	0.82608694	0.79586375	1	1344	tags=16%, list=12%, signal=18%
SENESE_HDAC1_AND_HDAC2_TARGETS_UP	SENESE_HDAC1_AND_HDAC2_TARGETS_UP		117	-0.23039699	-0.8099728	0.7592593	0.79569674	1	1807	tags=20%, list=16%, signal=23%
CASORELLI_ACUTE_PROMYELOCYTIC_LEUKEMIA_UP	CASORELLI_ACUTE_PROMYELOCYTIC_LEUKEMIA_UP		97	-0.21452016	-0.8099307	0.8125	0.79494303	1	2009	tags=24%, list=18%, signal=29%
RICKMAN_HEAD_AND_NECK_CANCER_A	RICKMAN_HEAD_AND_NECK_CANCER_A		49	-0.26619178	-0.80823505	0.82978725	0.7970132	1	2860	tags=39%, list=26%, signal=52%
LEE_DIFFERENTIATING_T_LYMPHOCYTE	LEE_DIFFERENTIATING_T_LYMPHOCYTE		77	-0.30618194	-0.8072946	0.6730769	0.79791737	1	2338	tags=25%, list=21%, signal=31%
KEGG_TASTE_TRANSDUCTION	KEGG_TASTE_TRANSDUCTION		21	-0.31575918	-0.80548036	0.75	0.8001204	1	3480	tags=57%, list=31%, signal=83%
OSWALD_HEMATOPOIETIC_STEM_CELL_IN_COLLAGEN_GEL_UP	OSWALD_HEMATOPOIETIC_STEM_CELL_IN_COLLAGEN_GEL_UP		124	-0.21724029	-0.80543935	0.8269231	0.79938966	1	1760	tags=19%, list=16%, signal=23%
OSWALD_HEMATOPOIETIC_STEM_CELL_IN_COLLAGEN_GEL_DN	OSWALD_HEMATOPOIETIC_STEM_CELL_IN_COLLAGEN_GEL_DN		124	-0.21724029	-0.80543935	0.8269231	0.7986005	1	1760	tags=19%, list=16%, signal=23%
SIMBULAN_UV_RESPONSE_IMMORTALIZED_DN	SIMBULAN_UV_RESPONSE_IMMORTALIZED_DN		16	-0.3001957	-0.8053397	0.6666667	0.79802084	1	685	tags=13%, list=6%, signal=13%
SHEPARD_CRUSH_AND_BURN_MUTANT_UP	SHEPARD_CRUSH_AND_BURN_MUTANT_UP		97	-0.18708213	-0.80410135	0.8269231	0.7991654	1	1794	tags=14%, list=16%, signal=17%
KEGG_SPHINGOLIPID_METABOLISM	KEGG_SPHINGOLIPID_METABOLISM		22	-0.26563355	-0.80253	0.8235294	0.80073214	1	1161	tags=14%, list=10%, signal=15%
REACTOME_AXON_GUIDANCE	REACTOME_AXON_GUIDANCE		109	-0.24072862	-0.8007889	0.72	0.8029363	1	2081	tags=23%, list=19%, signal=28%
WATANABE_COLON_CANCER_MSI_VS_MSS_DN	WATANABE_COLON_CANCER_MSI_VS_MSS_DN		38	-0.24362256	-0.79752976	0.8043478	0.80726695	1	1021	tags=16%, list=9%, signal=17%
WEBER_METHYLATED_HCP_IN_FIBROBLAST_DN	WEBER_METHYLATED_HCP_IN_FIBROBLAST_DN		16	-0.30586496	-0.7950729	0.85365856	0.81049734	1	2924	tags=38%, list=26%, signal=51%
ST_MYOCYTE_AD_PATHWAY	ST_MYOCYTE_AD_PATHWAY		15	-0.32270312	-0.79079646	0.6818182	0.81655985	1	2106	tags=33%, list=19%, signal=41%
KEGG_T_CELL_RECEPTOR_SIGNALING_PATHWAY	KEGG_T_CELL_RECEPTOR_SIGNALING_PATHWAY		68	-0.23087652	-0.7899796	0.75438595	0.8171289	1	1873	tags=22%, list=17%, signal=26%
RUGO_STRESS_RESPONSE_SUBSET_H	RUGO_STRESS_RESPONSE_SUBSET_H		26	-0.2780064	-0.7899176	0.7234042	0.8164753	1	369	tags=12%, list=3%, signal=12%
KYNG_DNA_DAMAGE_BY_GAMMA_AND_UV_RADIATION	KYNG_DNA_DAMAGE_BY_GAMMA_AND_UV_RADIATION		26	-0.2780064	-0.7899176	0.7234042	0.8156771	1	369	tags=12%, list=3%, signal=12%
HAHTOLA_MYCOSIS_FUNGOIDES_SKIN_UP	HAHTOLA_MYCOSIS_FUNGOIDES_SKIN_UP		117	-0.2213867	-0.78844476	0.74509805	0.8173921	1	2252	tags=24%, list=20%, signal=30%
SHEN_SMARCA2_TARGETS_UP	SHEN_SMARCA2_TARGETS_UP		226	-0.19790746	-0.7863219	0.6666667	0.82000214	1	3174	tags=24%, list=28%, signal=33%
HOFMANN_CELL_LYMPHOMA_UP	HOFMANN_CELL_LYMPHOMA_UP		26	-0.2790524	-0.7849151	0.82222223	0.82125795	1	518	tags=12%, list=5%, signal=12%
MAHAJAN_RESPONSE_TO_IL1A_UP	MAHAJAN_RESPONSE_TO_IL1A_UP		45	-0.2584824	-0.7812768	0.8333333	0.82594126	1	2061	tags=29%, list=18%, signal=35%
ST_JNK_MAPK_PATHWAY	ST_JNK_MAPK_PATHWAY		24	-0.24814485	-0.7801478	0.7	0.8268218	1	3014	tags=33%, list=27%, signal=46%
REACTOME_GLUCOSE_AND_OTHER_SUGAR_SLC_TRANSPORTERS	REACTOME_GLUCOSE_AND_OTHER_SUGAR_SLC_TRANSPORTERS		57	-0.2297535	-0.7782546	0.8333333	0.8291496	1	1784	tags=19%, list=16%, signal=23%
ZUCCHI_METASTASIS_DN	ZUCCHI_METASTASIS_DN		19	-0.29290864	-0.7780084	0.73913044	0.8286301	1	3021	tags=37%, list=27%, signal=50%
TAKAO_RESPONSE_TO_UVB_RADIATION_UP	TAKAO_RESPONSE_TO_UVB_RADIATION_UP		51	-0.19265962	-0.7769309	0.6730769	0.8292316	1	2148	tags=25%, list=19%, signal=31%
ST_INTERLEUKIN_4_PATHWAY	ST_INTERLEUKIN_4_PATHWAY		17	-0.2851279	-0.77626765	0.7234042	0.8293631	1	911	tags=18%, list=8%, signal=19%
LEE_METASTASIS_AND_ALTERNATIVE_SPLICING_DN	LEE_METASTASIS_AND_ALTERNATIVE_SPLICING_DN		29	-0.2564379	-0.7758206	0.8367347	0.82941645	1	889	tags=10%, list=8%, signal=11%
BERNARD_PPAPDC1B_TARGETS_DN	BERNARD_PPAPDC1B_TARGETS_DN		23	-0.26180285	-0.77571845	0.89361703	0.8287065	1	972	tags=17%, list=9%, signal=19%
KIM_MYCN_AMPLIFICATION_TARGETS_UP	KIM_MYCN_AMPLIFICATION_TARGETS_UP		42	-0.23382854	-0.77503973	0.86	0.8289764	1	1749	tags=21%, list=16%, signal=25%
DAUER_STAT3_TARGETS_DN	DAUER_STAT3_TARGETS_DN		23	-0.34117392	-0.7747505	0.72727275	0.82859975	1	727	tags=22%, list=6%, signal=23%
RASHI_RESPONSE_TO_IONIZING_RADIATION_6	RASHI_RESPONSE_TO_IONIZING_RADIATION_6		70	-0.2715356	-0.77420586	0.7659575	0.8284388	1	2360	tags=29%, list=21%, signal=36%
HWANG_PROSTATE_CANCER_MARKERS	HWANG_PROSTATE_CANCER_MARKERS		22	-0.25449327	-0.7738195	0.80487806	0.8282795	1	3268	tags=45%, list=29%, signal=64%
ST_B_CELL_ANTIGEN_RECEPTOR	ST_B_CELL_ANTIGEN_RECEPTOR		26	-0.2512353	-0.77379346	0.7407407	0.82752293	1	1873	tags=19%, list=17%, signal=23%
KEGG_NEUROACTIVE_LIGAND_RECEPTOR_INTERACTION	KEGG_NEUROACTIVE_LIGAND_RECEPTOR_INTERACTION		183	-0.2322505	-0.7736888	0.8269231	0.82686466	1	2316	tags=20%, list=21%, signal=24%
GENTILE_UV_RESPONSE_CLUSTER_D6	GENTILE_UV_RESPONSE_CLUSTER_D6		17	-0.26750067	-0.77354795	0.76785713	0.826364	1	1853	tags=24%, list=17%, signal=28%
TAKAO_RESPONSE_TO_UVB_RADIATION_DN	TAKAO_RESPONSE_TO_UVB_RADIATION_DN		60	-0.21565798	-0.77226967	0.7777778	0.82762825	1	912	tags=8%, list=8%, signal=9%
BOYLAN_MULTIPLE_MYELOMA_D_DN	BOYLAN_MULTIPLE_MYELOMA_D_DN		51	-0.23915778	-0.7717079	0.78	0.82771605	1	2806	tags=35%, list=25%, signal=47%
HEDENFALK_BREAST_CANCER_BRCA1_VS_BRCA2	HEDENFALK_BREAST_CANCER_BRCA1_VS_BRCA2		21	-0.25679877	-0.77076644	0.74509805	0.8284666	1	1472	tags=19%, list=13%, signal=22%
MORI_PRE_BI_LYMPHOCYTE_DN	MORI_PRE_BI_LYMPHOCYTE_DN		49	-0.24408835	-0.7699348	0.6086956	0.82917297	1	2453	tags=29%, list=22%, signal=36%
ST_ERK1_ERK2_MAPK_PATHWAY	ST_ERK1_ERK2_MAPK_PATHWAY		18	-0.21500956	-0.7692686	0.84615386	0.8292612	1	1906	tags=22%, list=17%, signal=27%
HOLLMAN_APOPTOSIS_VIA_CD40_UP	HOLLMAN_APOPTOSIS_VIA_CD40_UP		129	-0.20915921	-0.76840246	0.8035714	0.82990134	1	2277	tags=22%, list=20%, signal=28%
LAIHO_COLORECTAL_CANCER_SERRATED_UP	LAIHO_COLORECTAL_CANCER_SERRATED_UP		71	-0.22952497	-0.7666425	0.7413793	0.83179116	1	2508	tags=28%, list=22%, signal=36%
GAURNIER_PSMD4_TARGETS	GAURNIER_PSMD4_TARGETS		28	-0.31743565	-0.7657708	0.75510204	0.83243567	1	969	tags=21%, list=9%, signal=23%
REACTOME_NEURORANSMITTER_RECEPTOR_BINDING_AND_DOWNSTREAM_TRANSMISSION_IN_THE_POSTSYNAPTIC_CELL	REACTOME_NEURORANSMITTER_RECEPTOR_BINDING_AND_DOWNSTREAM_TRANSMISSION_IN_THE_POSTSYNAPTIC_CELL		59	-0.22189578	-0.76512825	0.8333333	0.8326952	1	1851	tags=19%, list=17%, signal=22%
FAELT_B_CLL_WITH_VH_REARRANGEMENTS_UP	FAELT_B_CLL_WITH_VH_REARRANGEMENTS_UP		37	-0.21680434	-0.7641307	0.8135593	0.8333564	1	3083	tags=35%, list=28%, signal=48%
KEGG_ENDOMETRIAL_CANCER	KEGG_ENDOMETRIAL_CANCER		31	-0.20862263	-0.76329386	0.77272725	0.8339994	1	1773	tags=19%, list=16%, signal=23%
REACTOME_CELL_JUNCTION_ORGANIZATION	REACTOME_CELL_JUNCTION_ORGANIZATION		57	-0.23338905	-0.7553624	0.8958333	0.84544325	1	1978	tags=23%, list=18%, signal=28%
ACEVEDO_LIVER_CANCER_WITH_H3K27ME3_DN	ACEVEDO_LIVER_CANCER_WITH_H3K27ME3_DN		67	-0.21102251	-0.75354224	0.8703704	0.8473526	1	1377	tags=15%, list=12%, signal=17%
LINDGREN_BLADDER_CANCER_CLUSTER_1_UP	LINDGREN_BLADDER_CANCER_CLUSTER_1_UP		65	-0.19123314	-0.75311965	0.8545455	0.84723455	1	205	tags=5%, list=2%, signal=5%
JAZAERI_BREAST_CANCER_BRCA1_VS_BRCA2_UP	JAZAERI_BREAST_CANCER_BRCA1_VS_BRCA2_UP		35	-0.21799935	-0.75154245	0.7368421	0.84851384	1	228	tags=6%, list=2%, signal=6%
NIKOLSKY_BREAST_CANCER_8Q23_Q24_AMPLICON	NIKOLSKY_BREAST_CANCER_8Q23_Q24_AMPLICON		71	-0.19763097	-0.7514829	0.81632656	0.8478105	1	2314	tags=24%, list=21%, signal=30%
YAGI_AML_RELAPSE_PROGNOSIS	YAGI_AML_RELAPSE_PROGNOSIS		27	-0.22051483	-0.7502615	0.8	0.84884316	1	2133	tags=22%, list=19%, signal=27%
GOLDRATH_HOMEOSTATIC_PROLIFERATION	GOLDRATH_HOMEOSTATIC_PROLIFERATION		122	-0.18710202	-0.74955165	0.7090909	0.8490768	1	2086	tags=16%, list=19%, signal=20%
HEIDENBLAD_AMPLICON_12P11_12_DN	HEIDENBLAD_AMPLICON_12P11_12_DN		17	-0.28562993	-0.74905026	0.7755102	0.8489954	1	593	tags=12%, list=5%, signal=12%
POMEROY_MEDULLOBLASTOMA_DESMOPLASIC_VS_CLASSIC_UP	POMEROY_MEDULLOBLASTOMA_DESMOPLASIC_VS_CLASSIC_UP		33	-0.21156977	-0.7487836	0.84615386	0.8485275	1	2292	tags=24%, list=20%, signal=30%
POMEROY_MEDULLOBLASTOMA_DESMOPLASIC_VS_CLASSIC_DN	POMEROY_MEDULLOBLASTOMA_DESMOPLASIC_VS_CLASSIC_DN		33	-0.21156977	-0.7487836	0.84615386	0.84772855	1	2292	tags=24%, list=20%, signal=30%
KEGG_CYSTEINE_AND_METHIONINE_METABOLISM	KEGG_CYSTEINE_AND_METHIONINE_METABOLISM		25	-0.24264744	-0.7486816	0.78431374	0.8471064	1	1616	tags=16%, list=14%, signal=19%
ROZANOV_MMP14_TARGETS_SUBSET	ROZANOV_MMP14_TARGETS_SUBSET		24	-0.34395748	-0.74845386	0.6981132	0.8467181	1	1668	tags=38%, list=15%, signal=44%
KEGG_ALDOSTERONE_REGULATED_SODIUM_REABSORPTION	KEGG_ALDOSTERONE_REGULATED_SODIUM_REABSORPTION		25	-0.272942	-0.7483806	0.79591835	0.84603745	1	2088	tags=32%, list=19%, signal=39%
LIU_SOX4_TARGETS_UP	LIU_SOX4_TARGETS_UP		65	-0.20154373	-0.7472411	0.7894737	0.8469081	1	726	tags=8%, list=6%, signal=8%
REACTOME_OPIOID_SIGNALLING	REACTOME_OPIOID_SIGNALLING		57	-0.22023329	-0.74515617	0.85714287	0.8491306	1	2261	tags=25%, list=20%, signal=31%
CAIRO_LIVER_DEVELOPMENT_UP	CAIRO_LIVER_DEVELOPMENT_UP		107	-0.24633163	-0.7436371	0.8076923	0.85039127	1	1204	tags=15%, list=11%, signal=17%
KEGG_ACUTE_MYELOID_LEUKEMIA	KEGG_ACUTE_MYELOID_LEUKEMIA		36	-0.21340051	-0.74303734	0.8292683	0.85046005	1	1773	tags=22%, list=16%, signal=26%
BILD_CTNNB1_ONCOGENIC_SIGNATURE	BILD_CTNNB1_ONCOGENIC_SIGNATURE		33	-0.22429298	-0.7417073	0.90909094	0.851496	1	1420	tags=15%, list=13%, signal=17%
FLECHNER_PBL_KIDNEY_TRANSPLANT_REJECTED_VS_OK_UP	FLECHNER_PBL_KIDNEY_TRANSPLANT_REJECTED_VS_OK_UP		42	-0.22875097	-0.74091977	0.8627451	0.8516754	1	278	tags=7%, list=2%, signal=7%
REACTOME_INHIBITION_OF_INSULIN_SECRETION_BY_ADRENALINE_NORADRENALINE	REACTOME_INHIBITION_OF_INSULIN_SECRETION_BY_ADRENALINE_NORADRENALINE		23	-0.22856884	-0.7399136	0.84	0.85256565	1	2261	tags=30%, list=20%, signal=38%
BIOCARTA_IL12_PATHWAY	BIOCARTA_IL12_PATHWAY		15	-0.32751843	-0.7389934	0.7708333	0.85270894	1	2607	tags=53%, list=23%, signal=69%
KEGG_CHEMOKINE_SIGNALING_PATHWAY	KEGG_CHEMOKINE_SIGNALING_PATHWAY		129	-0.23583196	-0.7375682	0.71153843	0.85380316	1	1397	tags=17%, list=12%, signal=19%
WENDT_COHESIN_TARGETS_UP	WENDT_COHESIN_TARGETS_UP		19	-0.27033243	-0.7341869	0.78	0.8580956	1	2239	tags=21%, list=20%, signal=26%
HUMMEL_BURKITTS_LYMPHOMA_UP	HUMMEL_BURKITTS_LYMPHOMA_UP		18	-0.28792325	-0.7265663	0.8235294	0.8675768	1	1810	tags=28%, list=16%, signal=33%
NIKOLSKY_BREAST_CANCER_8P12_P11_AMPLICON	NIKOLSKY_BREAST_CANCER_8P12_P11_AMPLICON		25	-0.23220748	-0.71696055	0.82978725	0.8788825	1	2438	tags=32%, list=22%, signal=41%
BIOCARTA_HIVNEF_PATHWAY	BIOCARTA_HIVNEF_PATHWAY		33	-0.21002144	-0.71467614	0.8269231	0.8810692	1	2659	tags=27%, list=24%, signal=36%
PARK_TRETINOIN_RESPONSE_AND_PML_RARA_FUSION	PARK_TRETINOIN_RESPONSE_AND_PML_RARA_FUSION		21	-0.28919983	-0.7146601	0.86538464	0.8802526	1	1704	tags=24%, list=15%, signal=28%
GENTILE_UV_RESPONSE_CLUSTER_D4	GENTILE_UV_RESPONSE_CLUSTER_D4		26	-0.23802815	-0.71429056	0.8235294	0.8799	1	778	tags=12%, list=7%, signal=12%
DITTMER_PTHLH_TARGETS_DN	DITTMER_PTHLH_TARGETS_DN		50	-0.1832077	-0.7101775	0.92727274	0.88442844	1	2721	tags=28%, list=24%, signal=37%
REACTOME_G_PROTEIN_BETA_GAMMA_SIGNALLING	REACTOME_G_PROTEIN_BETA_GAMMA_SIGNALLING		19	-0.2633305	-0.70931005	0.8541667	0.8845546	1	2261	tags=32%, list=20%, signal=40%
REACTOME_REGULATION_OF_INSULIN_SECRETION_BY_FREE_FATTY_ACIDS	REACTOME_REGULATION_OF_INSULIN_SECRETION_BY_FREE_FATTY_ACIDS		15	-0.27806202	-0.70857805	0.8958333	0.8848086	1	3187	tags=47%, list=28%, signal=65%
MOHANKUMAR_TLX1_TARGETS_DN	MOHANKUMAR_TLX1_TARGETS_DN		82	-0.21023563	-0.70849407	0.925	0.8841175	1	2918	tags=39%, list=26%, signal=52%
REACTOME_TCR_SIGNALING	REACTOME_TCR_SIGNALING		32	-0.2660781	-0.7047931	0.74545455	0.88775665	1	2589	tags=38%, list=23%, signal=49%
MORI_MATURE_B_LYMPHOCYTE_UP	MORI_MATURE_B_LYMPHOCYTE_UP		59	-0.25760338	-0.7038237	0.7083333	0.8884198	1	1831	tags=22%, list=16%, signal=26%
BIOCARTA_TCR_PATHWAY	BIOCARTA_TCR_PATHWAY		29	-0.25241032	-0.70342505	0.7307692	0.8880259	1	1873	tags=28%, list=17%, signal=33%
JAEGER_METASTASIS_DN	JAEGER_METASTASIS_DN		145	-0.24975704	-0.7015737	0.9130435	0.8895354	1	1332	tags=18%, list=12%, signal=20%
CAFFAREL_RESPONSE_TO_THC_UP	CAFFAREL_RESPONSE_TO_THC_UP		18	-0.21001507	-0.7001288	0.8695652	0.8902378	1	3386	tags=50%, list=30%, signal=72%
PICCALUGA_ANGIOIMMUNOBLASTIC_LYMPHOMA_DN	PICCALUGA_ANGIOIMMUNOBLASTIC_LYMPHOMA_DN		62	-0.19276088	-0.6997462	0.9	0.88978946	1	958	tags=8%, list=9%, signal=9%
BIOCARTA_WNT_PATHWAY	BIOCARTA_WNT_PATHWAY		18	-0.22209302	-0.6990667	0.7826087	0.88979816	1	8716	tags=100%, list=78%, signal=450%
HINATA_NFKB_TARGETS_KERATINOCYTE_UP	HINATA_NFKB_TARGETS_KERATINOCYTE_UP		48	-0.22649358	-0.6961869	0.88461536	0.8921194	1	1873	tags=21%, list=17%, signal=25%
REACTOME_G_BETA_GAMMA_SIGNALLING_THROUGH_PLC_BETA	REACTOME_G_BETA_GAMMA_SIGNALLING_THROUGH_PLC_BETA		15	-0.2684913	-0.6943493	0.8541667	0.8938284	1	2261	tags=33%, list=20%, signal=42%
BIOCARTA_NKCELLS_PATHWAY	BIOCARTA_NKCELLS_PATHWAY		15	-0.297087	-0.6939538	0.8863636	0.89355797	1	1773	tags=27%, list=16%, signal=32%
LIU_NASOPHARYNGEAL_CARCINOMA	LIU_NASOPHARYNGEAL_CARCINOMA		34	-0.19902597	-0.6925528	0.88461536	0.8945146	1	2039	tags=26%, list=18%, signal=32%
MORI_PLASMA_CELL_DN	MORI_PLASMA_CELL_DN		15	-0.31903428	-0.6891266	0.8235294	0.8976864	1	2080	tags=33%, list=19%, signal=41%
REACTOME_CHOLESTEROL_BIOSYNTHESIS	REACTOME_CHOLESTEROL_BIOSYNTHESIS		17	-0.24556625	-0.68855053	0.7307692	0.897479	1	1800	tags=24%, list=16%, signal=28%
WEIGEL_OXIDATIVE_STRESS_BY_HNE_AND_H2O2	WEIGEL_OXIDATIVE_STRESS_BY_HNE_AND_H2O2		28	-0.21958454	-0.6884624	0.88235295	0.8967406	1	1255	tags=14%, list=11%, signal=16%
BROWNE_HCMV_INFECTION_1HR_DN	BROWNE_HCMV_INFECTION_1HR_DN		121	-0.18132682	-0.68712777	0.9512195	0.89774215	1	2227	tags=19%, list=20%, signal=23%
BIOCARTA_PTDINS_PATHWAY	BIOCARTA_PTDINS_PATHWAY		16	-0.23846206	-0.68634945	0.8269231	0.897583	1	1986	tags=19%, list=18%, signal=23%
BIOCARTA_KERATINOCYTE_PATHWAY	BIOCARTA_KERATINOCYTE_PATHWAY		25	-0.21306197	-0.68469214	0.80701756	0.8987736	1	2498	tags=28%, list=22%, signal=36%
REACTOME_ACTIVATION_OF_KAINATE_RECEPTORS_UPON_GLUTAMATE_BINDING	REACTOME_ACTIVATION_OF_KAINATE_RECEPTORS_UPON_GLUTAMATE_BINDING		22	-0.20832217	-0.6825452	0.92	0.9002249	1	2261	tags=27%, list=20%, signal=34%
VALK_AML_CLUSTER_12	VALK_AML_CLUSTER_12		23	-0.21839349	-0.6821227	0.8541667	0.8998931	1	2608	tags=26%, list=23%, signal=34%
HSC_MATURE_FETAL	HSC_MATURE_FETAL		16	-0.2461242	-0.67968047	0.91071427	0.901642	1	2671	tags=38%, list=24%, signal=49%
BIOCARTA_AGR_PATHWAY	BIOCARTA_AGR_PATHWAY		20	-0.2594244	-0.6744986	0.82608694	0.90606785	1	1548	tags=20%, list=14%, signal=23%
GUENTHER_GROWTH_SPHERICAL_VS_ADHERENT_UP	GUENTHER_GROWTH_SPHERICAL_VS_ADHERENT_UP		16	-0.27246857	-0.67442757	0.9111111	0.90534496	1	482	tags=13%, list=4%, signal=13%
SCHLOSSER_SERUM_RESPONSE_AUGMENTED_BY_MYC	SCHLOSSER_SERUM_RESPONSE_AUGMENTED_BY_MYC		72	-0.17181014	-0.67420727	0.9019608	0.9047925	1	2464	tags=22%, list=22%, signal=28%
HOFFMANN_IMMATURE_TO_MATURE_B_LYMPHOCYTE_UP	HOFFMANN_IMMATURE_TO_MATURE_B_LYMPHOCYTE_UP		19	-0.27496564	-0.67156446	0.8367347	0.9065749	1	1452	tags=21%, list=13%, signal=24%
NIKOLSKY_BREAST_CANCER_1Q21_AMPLICON	NIKOLSKY_BREAST_CANCER_1Q21_AMPLICON		26	-0.20352656	-0.67039454	0.9347826	0.9069585	1	3171	tags=35%, list=28%, signal=48%
JAZAG_TGFB1_SIGNALING_DN	JAZAG_TGFB1_SIGNALING_DN		26	-0.21076195	-0.669074	0.93877554	0.9075224	1	3716	tags=50%, list=33%, signal=75%
MILI_PSEUDOPODIA_HAPTOTAXIS_UP	MILI_PSEUDOPODIA_HAPTOTAXIS_UP		305	-0.1863364	-0.6661815	0.8039216	0.9095359	1	2526	tags=22%, list=23%, signal=28%
JISON_SICKLE_CELL_DISEASE_DN	JISON_SICKLE_CELL_DISEASE_DN		103	-0.14070542	-0.66611046	0.96428573	0.908763	1	1979	tags=13%, list=18%, signal=15%
REACTOME_CELL_CELL_ADHESION_SYSTEMS	REACTOME_CELL_CELL_ADHESION_SYSTEMS		42	-0.23003566	-0.6608057	0.95555556	0.9127221	1	1978	tags=24%, list=18%, signal=29%
LU_IL4_SIGNALING	LU_IL4_SIGNALING		46	-0.2098556	-0.6579734	0.9361702	0.9146997	1	2265	tags=22%, list=20%, signal=27%
NGUYEN_NOTCH1_TARGETS_DN	NGUYEN_NOTCH1_TARGETS_DN		47	-0.18735799	-0.65650475	0.96	0.9153104	1	1224	tags=13%, list=11%, signal=14%
SAKAI_TUMOR_INFILTRATING_MONOCYTES_UP	SAKAI_TUMOR_INFILTRATING_MONOCYTES_UP		18	-0.2002458	-0.65596384	0.9433962	0.9149563	1	2663	tags=28%, list=24%, signal=36%
ENK_UV_RESPONSE_KERATINOCYTE_DN	ENK_UV_RESPONSE_KERATINOCYTE_DN		307	-0.16383033	-0.65532905	0.86538464	0.91467166	1	2686	tags=24%, list=24%, signal=30%
ST_FAS_SIGNALING_PATHWAY	ST_FAS_SIGNALING_PATHWAY		39	-0.18824778	-0.6547611	0.98245615	0.9143888	1	2716	tags=28%, list=24%, signal=37%
REACTOME_AMINE_LIGAND_BINDING_RECEPTORS	REACTOME_AMINE_LIGAND_BINDING_RECEPTORS		27	-0.23935685	-0.6531411	0.95652175	0.91526353	1	1657	tags=15%, list=15%, signal=17%
WATANABE_RECTAL_CANCER_RADIOTHERAPY_RESPONSIVE_DN	WATANABE_RECTAL_CANCER_RADIOTHERAPY_RESPONSIVE_DN		56	-0.18276627	-0.64947253	0.9056604	0.917514	1	2498	tags=23%, list=22%, signal=30%
THEILGAARD_NEUTROPHIL_AT_SKIN_WOUND_DN	THEILGAARD_NEUTROPHIL_AT_SKIN_WOUND_DN		150	-0.16519362	-0.64578325	0.9056604	0.9202399	1	2622	tags=21%, list=23%, signal=27%
BARRIER_COLON_CANCER_RECURRENCE_UP	BARRIER_COLON_CANCER_RECURRENCE_UP		23	-0.21721764	-0.64389384	0.9347826	0.92084426	1	946	tags=9%, list=8%, signal=9%
YAO_TEMPORAL_RESPONSE_TO_PROGESTERONE_CLUSTER_10	YAO_TEMPORAL_RESPONSE_TO_PROGESTERONE_CLUSTER_10		52	-0.15546525	-0.64037323	0.83928573	0.92296135	1	2115	tags=17%, list=19%, signal=21%
WIKMAN_ASBESTOS_LUNG_CANCER_DN	WIKMAN_ASBESTOS_LUNG_CANCER_DN		16	-0.2640902	-0.633736	0.8958333	0.9278619	1	954	tags=13%, list=9%, signal=14%
BIOCARTA_ERK_PATHWAY	BIOCARTA_ERK_PATHWAY		16	-0.21337561	-0.63245714	0.86440676	0.92789143	1	1344	tags=13%, list=12%, signal=14%
REACTOME_G_PROTEIN_ACTIVATION	REACTOME_G_PROTEIN_ACTIVATION		21	-0.20472819	-0.6294592	0.91071427	0.92949003	1	2261	tags=24%, list=20%, signal=30%
DIRMEIER_LMP1_RESPONSE_LATE_UP	DIRMEIER_LMP1_RESPONSE_LATE_UP		28	-0.21529731	-0.6264753	0.8363636	0.9310172	1	2083	tags=18%, list=19%, signal=22%
MARSON_FOXP3_TARGETS_STIMULATED_UP	MARSON_FOXP3_TARGETS_STIMULATED_UP		16	-0.25934666	-0.6243337	0.9074074	0.9316921	1	2607	tags=38%, list=23%, signal=49%
RIZ_ERYTHROID_DIFFERENTIATION_HEMGN	RIZ_ERYTHROID_DIFFERENTIATION_HEMGN		25	-0.20587914	-0.62287986	1	0.93183804	1	2902	tags=32%, list=26%, signal=43%
SHIPP_DLBCL_CURED_VS_FATAL_DN	SHIPP_DLBCL_CURED_VS_FATAL_DN		26	-0.18920805	-0.6204956	0.96	0.932894	1	629	tags=8%, list=6%, signal=8%
CHUNG_BLISTER_CYTOTOXICITY_DN	CHUNG_BLISTER_CYTOTOXICITY_DN		21	-0.22450626	-0.61817044	0.92156863	0.93372226	1	1076	tags=10%, list=10%, signal=11%
CERVERA_SDHB_TARGETS_1_DN	CERVERA_SDHB_TARGETS_1_DN		20	-0.26177296	-0.61311364	0.9148936	0.9366987	1	2258	tags=30%, list=20%, signal=38%
REACTOME_ADP_SIGNALLING_THROUGH_P2Y_PURINOCEPTOR_12	REACTOME_ADP_SIGNALLING_THROUGH_P2Y_PURINOCEPTOR_12		17	-0.2344663	-0.61307365	0.88235295	0.9358783	1	2261	tags=29%, list=20%, signal=37%
TOMLINS_PROSTATE_CANCER_UP	TOMLINS_PROSTATE_CANCER_UP		21	-0.19583215	-0.60224926	0.877551	0.9420847	1	1977	tags=24%, list=18%, signal=29%
REACTOME_G_BETA_GAMMA_SIGNALLING_THROUGH_PI3KGAMMA	REACTOME_G_BETA_GAMMA_SIGNALLING_THROUGH_PI3KGAMMA		17	-0.2260998	-0.6013716	0.94	0.9417291	1	2261	tags=29%, list=20%, signal=37%
FLECHNER_PBL_KIDNEY_TRANSPLANT_REJECTED_VS_OK_DN	FLECHNER_PBL_KIDNEY_TRANSPLANT_REJECTED_VS_OK_DN		33	-0.15414777	-0.59458303	1	0.9452586	1	2293	tags=18%, list=20%, signal=23%
SETLUR_PROSTATE_CANCER_TMPRSS2_ERG_FUSION_UP	SETLUR_PROSTATE_CANCER_TMPRSS2_ERG_FUSION_UP		43	-0.15890235	-0.5784965	1	0.95378584	1	2133	tags=19%, list=19%, signal=23%
BIOCARTA_MAPK_PATHWAY	BIOCARTA_MAPK_PATHWAY		56	-0.16017026	-0.5761302	0.9433962	0.9541911	1	3014	tags=29%, list=27%, signal=39%
LINDSTEDT_DENDRITIC_CELL_MATURATION_D	LINDSTEDT_DENDRITIC_CELL_MATURATION_D		43	-0.21470425	-0.57307464	0.8888889	0.95498496	1	2427	tags=26%, list=22%, signal=33%
BOGNI_TREATMENT_RELATED_MYELOID_LEUKEMIA_DN	BOGNI_TREATMENT_RELATED_MYELOID_LEUKEMIA_DN		18	-0.20288695	-0.5721723	0.9230769	0.9547573	1	2262	tags=22%, list=20%, signal=28%
APPEL_IMATINIB_RESPONSE	APPEL_IMATINIB_RESPONSE		23	-0.21323921	-0.57211024	0.8888889	0.9539533	1	1404	tags=17%, list=13%, signal=20%
REACTOME_GENERATION_OF_SECOND_MESSENGER_MOLECULES	REACTOME_GENERATION_OF_SECOND_MESSENGER_MOLECULES		16	-0.2677977	-0.5660742	0.9056604	0.95610034	1	2530	tags=44%, list=23%, signal=56%
ST_TUMOR_NECROSIS_FACTOR_PATHWAY	ST_TUMOR_NECROSIS_FACTOR_PATHWAY		18	-0.21258345	-0.55645674	0.88461536	0.9602082	1	2659	tags=28%, list=24%, signal=36%
MORI_EMU_MYC_LYMPHOMA_BY_ONSET_TIME_DN	MORI_EMU_MYC_LYMPHOMA_BY_ONSET_TIME_DN		16	-0.2105356	-0.5315146	0.93877554	0.96906686	1	2154	tags=25%, list=19%, signal=31%
REACTOME_ACTIVATED_TLR4_SIGNALLING	REACTOME_ACTIVATED_TLR4_SIGNALLING		15	-0.18975231	-0.49617058	0.96153843	0.9805078	1	9077	tags=100%, list=81%, signal=527%
LAIHO_COLORECTAL_CANCER_SERRATED_DN	LAIHO_COLORECTAL_CANCER_SERRATED_DN		47	-0.12115505	-0.48095012	0.9777778	0.9837409	1	9848	tags=100%, list=88%, signal=826%
BIOCARTA_IL2RB_PATHWAY	BIOCARTA_IL2RB_PATHWAY		23	-0.16241671	-0.47668093	1	0.9838734	1	1773	tags=17%, list=16%, signal=21%
SESTO_RESPONSE_TO_UV_C2	SESTO_RESPONSE_TO_UV_C2		33	-0.14980496	-0.4640466	0.9574468	0.98564094	1	3461	tags=36%, list=31%, signal=52%
