# Supplementary material for: A genomic analysis of mouse models of breast cancer reveals molecular features of mouse models and relationships to human breast cancer
Source: Breast Cancer Res. 2014 Jun 5;16(3):R59. doi: 10.1186/bcr3672 (PMC4078930; doi:10.1186/bcr3672)
Supplement: Additional file 11 — GSEA for mouse models compared to all other models or to mammary gland development. Listed by model. [file bcr3672-S11.zip › AdditionalFile11/IGF_IR/Vs_Normal_mammary/C2/Upregulated_in_IGFIR_vs_NormalMammary.txt]

NAME	GS<br> follow link to MSigDB	GS DETAILS	SIZE	ES	NES	NOM p-val	FDR q-val	FWER p-val	RANK AT MAX	LEADING EDGE
REACTOME_PROCESSING_OF_CAPPED_INTRON_CONTAINING_PRE_MRNA	REACTOME_PROCESSING_OF_CAPPED_INTRON_CONTAINING_PRE_MRNA	Details ...	82	0.5236312	2.0668283	0.04255319	0.1901352	0.1	4239	tags=71%, list=38%, signal=113%
REACTOME_FORMATION_AND_MATURATION_OF_MRNA_TRANSCRIPT	REACTOME_FORMATION_AND_MATURATION_OF_MRNA_TRANSCRIPT	Details ...	99	0.47978458	2.0010288	0.06	0.21117221	0.13	4239	tags=64%, list=38%, signal=101%
REACTOME_ACTIVATION_OF_THE_PRE_REPLICATIVE_COMPLEX	REACTOME_ACTIVATION_OF_THE_PRE_REPLICATIVE_COMPLEX	Details ...	25	0.814963	1.9970824	0.02173913	0.14810255	0.14	1128	tags=68%, list=10%, signal=75%
REACTOME_ACTIVATION_OF_ATR_IN_RESPONSE_TO_REPLICATION_STRESS	REACTOME_ACTIVATION_OF_ATR_IN_RESPONSE_TO_REPLICATION_STRESS	Details ...	31	0.7758648	1.9932766	0	0.117933765	0.14	1128	tags=61%, list=10%, signal=68%
MUELLER_PLURINET	MUELLER_PLURINET	Details ...	208	0.55885017	1.9898552	0.02173913	0.101497635	0.17	2806	tags=56%, list=25%, signal=73%
REACTOME_S_PHASE	REACTOME_S_PHASE	Details ...	84	0.590429	1.9763021	0.021276595	0.09739911	0.19	2072	tags=42%, list=19%, signal=51%
REACTOME_CELL_CYCLE_CHECKPOINTS	REACTOME_CELL_CYCLE_CHECKPOINTS	Details ...	85	0.5899179	1.9695673	0.022222223	0.08502415	0.19	1128	tags=31%, list=10%, signal=34%
REACTOME_HIV_LIFE_CYCLE	REACTOME_HIV_LIFE_CYCLE	Details ...	75	0.50730944	1.9613287	0.040816326	0.07864407	0.2	4148	tags=65%, list=37%, signal=103%
KEGG_SPLICEOSOME	KEGG_SPLICEOSOME	Details ...	72	0.49842697	1.9588915	0.022222223	0.073955506	0.21	4274	tags=67%, list=38%, signal=107%
REACTOME_TRANSCRIPTION_COUPLED_NER	REACTOME_TRANSCRIPTION_COUPLED_NER	Details ...	40	0.6033764	1.9556286	0.022727273	0.07256621	0.21	2253	tags=52%, list=20%, signal=65%
REACTOME_SYNTHESIS_OF_DNA	REACTOME_SYNTHESIS_OF_DNA	Details ...	72	0.594219	1.9499406	0.022727273	0.06798777	0.22	1128	tags=32%, list=10%, signal=35%
REACTOME_ELONGATION_AND_PROCESSING_OF_CAPPED_TRANSCRIPTS	REACTOME_ELONGATION_AND_PROCESSING_OF_CAPPED_TRANSCRIPTS	Details ...	88	0.48965862	1.9497305	0.06382979	0.06232212	0.22	4381	tags=68%, list=39%, signal=111%
KAUFFMANN_DNA_REPLICATION_GENES	KAUFFMANN_DNA_REPLICATION_GENES	Details ...	103	0.52735496	1.9434096	0.041666668	0.05881673	0.22	1128	tags=34%, list=10%, signal=37%
SONG_TARGETS_OF_IE86_CMV_PROTEIN	SONG_TARGETS_OF_IE86_CMV_PROTEIN	Details ...	32	0.81808937	1.9329842	0	0.0611211	0.24	1105	tags=75%, list=10%, signal=83%
REACTOME_G2_M_CHECKPOINTS	REACTOME_G2_M_CHECKPOINTS	Details ...	34	0.7498548	1.9270474	0.022222223	0.059622634	0.25	1128	tags=59%, list=10%, signal=65%
BENPORATH_PROLIFERATION	BENPORATH_PROLIFERATION	Details ...	89	0.63769156	1.9243456	0	0.056973338	0.25	875	tags=35%, list=8%, signal=37%
REACTOME_DNA_REPAIR	REACTOME_DNA_REPAIR	Details ...	78	0.5817216	1.9221836	0	0.053621966	0.25	2340	tags=50%, list=21%, signal=63%
REACTOME_NUCLEAR_IMPORT_OF_REV_PROTEIN	REACTOME_NUCLEAR_IMPORT_OF_REV_PROTEIN	Details ...	18	0.62889946	1.9196614	0	0.05145839	0.25	3899	tags=78%, list=35%, signal=119%
REACTOME_MRNA_SPLICING	REACTOME_MRNA_SPLICING	Details ...	63	0.49374947	1.917349	0.083333336	0.05034101	0.26	4239	tags=67%, list=38%, signal=107%
BLUM_RESPONSE_TO_SALIRASIB_DN	BLUM_RESPONSE_TO_SALIRASIB_DN	Details ...	253	0.5467603	1.9169098	0.020833334	0.04811311	0.26	1128	tags=39%, list=10%, signal=43%
REACTOME_NUCLEOTIDE_EXCISION_REPAIR	REACTOME_NUCLEOTIDE_EXCISION_REPAIR	Details ...	45	0.56826353	1.9120525	0.022727273	0.049312897	0.28	2253	tags=47%, list=20%, signal=58%
CHIANG_LIVER_CANCER_SUBCLASS_PROLIFERATION_UP	CHIANG_LIVER_CANCER_SUBCLASS_PROLIFERATION_UP	Details ...	90	0.6809993	1.909953	0	0.04738624	0.29	822	tags=53%, list=7%, signal=57%
SHEDDEN_LUNG_CANCER_POOR_SURVIVAL_A6	SHEDDEN_LUNG_CANCER_POOR_SURVIVAL_A6	Details ...	274	0.56024545	1.9075398	0.020833334	0.04595835	0.3	1193	tags=38%, list=11%, signal=41%
CAIRO_HEPATOBLASTOMA_CLASSES_UP	CAIRO_HEPATOBLASTOMA_CLASSES_UP	Details ...	371	0.47712138	1.9021206	0.02	0.045773514	0.3	3068	tags=49%, list=27%, signal=65%
CROONQUIST_NRAS_SIGNALING_DN	CROONQUIST_NRAS_SIGNALING_DN	Details ...	44	0.7936215	1.8965783	0.039215688	0.045409463	0.31	875	tags=68%, list=8%, signal=74%
LE_EGR2_TARGETS_UP	LE_EGR2_TARGETS_UP	Details ...	75	0.7501609	1.8926094	0	0.046661377	0.34	917	tags=64%, list=8%, signal=69%
HORIUCHI_WTAP_TARGETS_DN	HORIUCHI_WTAP_TARGETS_DN	Details ...	179	0.55281043	1.8889462	0	0.04769835	0.36	1099	tags=37%, list=10%, signal=41%
REACTOME_LATE_PHASE_OF_HIV_LIFE_CYCLE	REACTOME_LATE_PHASE_OF_HIV_LIFE_CYCLE	Details ...	66	0.48227546	1.8869629	0.0625	0.046846904	0.36	4620	tags=70%, list=41%, signal=118%
BIOCARTA_MCM_PATHWAY	BIOCARTA_MCM_PATHWAY	Details ...	16	0.8497873	1.8833783	0	0.047093112	0.36	1105	tags=69%, list=10%, signal=76%
FUJII_YBX1_TARGETS_DN	FUJII_YBX1_TARGETS_DN	Details ...	94	0.64018893	1.8815042	0.022727273	0.04667996	0.36	1046	tags=52%, list=9%, signal=57%
CHEMNITZ_RESPONSE_TO_PROSTAGLANDIN_E2_UP	CHEMNITZ_RESPONSE_TO_PROSTAGLANDIN_E2_UP	Details ...	77	0.6126523	1.8793861	0.040816326	0.04549707	0.36	1088	tags=43%, list=10%, signal=47%
REACTOME_DNA_REPLICATION_PRE_INITIATION	REACTOME_DNA_REPLICATION_PRE_INITIATION	Details ...	63	0.5686502	1.8793124	0.023255814	0.044075284	0.36	1338	tags=30%, list=12%, signal=34%
REACTOME_GLOBAL_GENOMIC_NER	REACTOME_GLOBAL_GENOMIC_NER	Details ...	31	0.6124943	1.8762642	0.02173913	0.0453895	0.39	2253	tags=52%, list=20%, signal=64%
WHITEFORD_PEDIATRIC_CANCER_MARKERS	WHITEFORD_PEDIATRIC_CANCER_MARKERS	Details ...	66	0.7046145	1.8761383	0.020833334	0.044407953	0.39	1098	tags=64%, list=10%, signal=70%
REACTOME_DNA_STRAND_ELONGATION	REACTOME_DNA_STRAND_ELONGATION	Details ...	22	0.7851301	1.8756833	0.02173913	0.043139156	0.39	1128	tags=68%, list=10%, signal=76%
PUJANA_BRCA_CENTERED_NETWORK	PUJANA_BRCA_CENTERED_NETWORK	Details ...	72	0.6069833	1.8755474	0.023255814	0.041940846	0.39	1827	tags=49%, list=16%, signal=58%
REACTOME_INFLUENZA_LIFE_CYCLE	REACTOME_INFLUENZA_LIFE_CYCLE	Details ...	91	0.51148415	1.8743198	0	0.04125106	0.4	4497	tags=74%, list=40%, signal=122%
KOBAYASHI_EGFR_SIGNALING_24HR_DN	KOBAYASHI_EGFR_SIGNALING_24HR_DN	Details ...	166	0.7303068	1.8737242	0.022222223	0.040332697	0.4	1098	tags=59%, list=10%, signal=64%
BASAKI_YBX1_TARGETS_UP	BASAKI_YBX1_TARGETS_UP	Details ...	168	0.5570436	1.8665377	0.041666668	0.041298136	0.4	1140	tags=40%, list=10%, signal=44%
REACTOME_CELL_CYCLE_MITOTIC	REACTOME_CELL_CYCLE_MITOTIC	Details ...	194	0.5512296	1.8623405	0.022222223	0.043712717	0.41	2072	tags=39%, list=19%, signal=47%
VERNELL_RETINOBLASTOMA_PATHWAY_UP	VERNELL_RETINOBLASTOMA_PATHWAY_UP	Details ...	29	0.72923094	1.857846	0	0.045824245	0.42	1404	tags=59%, list=13%, signal=67%
REACTOME_G1_S_TRANSITION	REACTOME_G1_S_TRANSITION	Details ...	79	0.5429542	1.8568321	0.04255319	0.045463283	0.43	1601	tags=32%, list=14%, signal=37%
SOTIRIOU_BREAST_CANCER_GRADE_1_VS_3_UP	SOTIRIOU_BREAST_CANCER_GRADE_1_VS_3_UP	Details ...	88	0.8004915	1.8562806	0	0.044406	0.43	1091	tags=66%, list=10%, signal=72%
KAUFFMANN_DNA_REPAIR_GENES	KAUFFMANN_DNA_REPAIR_GENES	Details ...	148	0.5231867	1.8538734	0.02173913	0.044972662	0.45	2925	tags=51%, list=26%, signal=68%
RUIZ_TNC_TARGETS_DN	RUIZ_TNC_TARGETS_DN	Details ...	93	0.6522625	1.8535472	0.020833334	0.04397327	0.45	1133	tags=51%, list=10%, signal=56%
CROONQUIST_IL6_DEPRIVATION_DN	CROONQUIST_IL6_DEPRIVATION_DN	Details ...	52	0.8312203	1.853108	0.020833334	0.04323495	0.45	1027	tags=75%, list=9%, signal=82%
REACTOME_SNRNP_ASSEMBLY	REACTOME_SNRNP_ASSEMBLY	Details ...	29	0.6054301	1.8483402	0	0.044998452	0.49	3660	tags=76%, list=33%, signal=112%
PUJANA_BREAST_CANCER_WITH_BRCA1_MUTATED_UP	PUJANA_BREAST_CANCER_WITH_BRCA1_MUTATED_UP	Details ...	39	0.6713485	1.8483064	0.020833334	0.044060986	0.49	1728	tags=62%, list=15%, signal=73%
REACTOME_METABOLISM_OF_PROTEINS	REACTOME_METABOLISM_OF_PROTEINS	Details ...	128	0.4392019	1.845673	0	0.044055387	0.49	4445	tags=68%, list=40%, signal=111%
KAUFFMANN_MELANOMA_RELAPSE_UP	KAUFFMANN_MELANOMA_RELAPSE_UP	Details ...	44	0.7172123	1.8426465	0.022727273	0.044205856	0.49	1675	tags=61%, list=15%, signal=72%
REACTOME_REV_MEDIATED_NUCLEAR_EXPORT_OF_HIV1_RNA	REACTOME_REV_MEDIATED_NUCLEAR_EXPORT_OF_HIV1_RNA	Details ...	18	0.6125226	1.8420135	0.040816326	0.043752447	0.49	3899	tags=78%, list=35%, signal=119%
MARKEY_RB1_ACUTE_LOF_DN	MARKEY_RB1_ACUTE_LOF_DN	Details ...	172	0.58919	1.8409489	0.044444446	0.043667004	0.5	1241	tags=42%, list=11%, signal=47%
PUJANA_BREAST_CANCER_LIT_INT_NETWORK	PUJANA_BREAST_CANCER_LIT_INT_NETWORK	Details ...	64	0.541242	1.8298348	0.044444446	0.046740882	0.5	1516	tags=36%, list=14%, signal=41%
REACTOME_E2F_MEDIATED_REGULATION_OF_DNA_REPLICATION	REACTOME_E2F_MEDIATED_REGULATION_OF_DNA_REPLICATION	Details ...	20	0.6616598	1.8249204	0.020833334	0.04799133	0.5	1105	tags=40%, list=10%, signal=44%
KANG_DOXORUBICIN_RESISTANCE_UP	KANG_DOXORUBICIN_RESISTANCE_UP	Details ...	32	0.8284116	1.823962	0.041666668	0.047940716	0.5	1088	tags=72%, list=10%, signal=79%
RIZ_ERYTHROID_DIFFERENTIATION	RIZ_ERYTHROID_DIFFERENTIATION	Details ...	60	0.559945	1.8201078	0.02173913	0.048571702	0.52	875	tags=33%, list=8%, signal=36%
REN_BOUND_BY_E2F	REN_BOUND_BY_E2F	Details ...	36	0.8129132	1.8160167	0.024390243	0.04965928	0.52	1128	tags=64%, list=10%, signal=71%
REACTOME_TRANSPORT_OF_THE_SLBP_INDEPENDENT_MATURE_MRNA	REACTOME_TRANSPORT_OF_THE_SLBP_INDEPENDENT_MATURE_MRNA	Details ...	19	0.6071864	1.8158399	0.020833334	0.048803084	0.52	3899	tags=79%, list=35%, signal=121%
FOURNIER_ACINAR_DEVELOPMENT_LATE_2	FOURNIER_ACINAR_DEVELOPMENT_LATE_2	Details ...	179	0.53654236	1.8131864	0.02173913	0.049570378	0.53	1972	tags=43%, list=18%, signal=51%
VECCHI_GASTRIC_CANCER_EARLY_UP	VECCHI_GASTRIC_CANCER_EARLY_UP	Details ...	231	0.56434274	1.8122128	0.04347826	0.04923533	0.53	1228	tags=38%, list=11%, signal=41%
LEE_EARLY_T_LYMPHOCYTE_UP	LEE_EARLY_T_LYMPHOCYTE_UP		43	0.7587298	1.810806	0.02	0.048667055	0.53	546	tags=56%, list=5%, signal=58%
REACTOME_METABOLISM_OF_RNA	REACTOME_METABOLISM_OF_RNA		56	0.5208683	1.8068402	0	0.04941947	0.55	3660	tags=61%, list=33%, signal=90%
HOFFMANN_LARGE_TO_SMALL_PRE_BII_LYMPHOCYTE_UP	HOFFMANN_LARGE_TO_SMALL_PRE_BII_LYMPHOCYTE_UP		70	0.71833193	1.8038827	0.06122449	0.05070807	0.56	804	tags=57%, list=7%, signal=61%
JAEGER_METASTASIS_UP	JAEGER_METASTASIS_UP		28	0.7567196	1.8031156	0	0.050062522	0.56	618	tags=43%, list=6%, signal=45%
KEGG_DNA_REPLICATION	KEGG_DNA_REPLICATION		26	0.72364116	1.8027958	0.022727273	0.049445223	0.56	1128	tags=58%, list=10%, signal=64%
REACTOME_NEP_NS2_INTERACTS_WITH_THE_CELLULAR_EXPORT_MACHINERY	REACTOME_NEP_NS2_INTERACTS_WITH_THE_CELLULAR_EXPORT_MACHINERY		17	0.60961294	1.7996728	0.041666668	0.04937559	0.57	3899	tags=76%, list=35%, signal=117%
REACTOME_TRANSPORT_OF_RIBONUCLEOPROTEINS_INTO_THE_HOST_NUCLEUS	REACTOME_TRANSPORT_OF_RIBONUCLEOPROTEINS_INTO_THE_HOST_NUCLEUS		18	0.5744081	1.7985735	0.03846154	0.049196873	0.57	3899	tags=72%, list=35%, signal=111%
ROSTY_CERVICAL_CANCER_PROLIFERATION_CLUSTER	ROSTY_CERVICAL_CANCER_PROLIFERATION_CLUSTER		84	0.8070407	1.7974675	0	0.049245466	0.58	1179	tags=75%, list=11%, signal=83%
PUJANA_BRCA2_PCC_NETWORK	PUJANA_BRCA2_PCC_NETWORK		263	0.5013551	1.7958888	0.04347826	0.049319323	0.58	2668	tags=48%, list=24%, signal=61%
REACTOME_MITOTIC_M_M_G1_PHASES	REACTOME_MITOTIC_M_M_G1_PHASES		102	0.5927181	1.7951933	0.02631579	0.048858453	0.58	817	tags=27%, list=7%, signal=29%
MANALO_HYPOXIA_DN	MANALO_HYPOXIA_DN		173	0.45474285	1.7950431	0.05882353	0.048170306	0.58	2078	tags=42%, list=19%, signal=51%
REACTOME_LAGGING_STRAND_SYNTHESIS	REACTOME_LAGGING_STRAND_SYNTHESIS		15	0.75474375	1.7946389	0.022222223	0.04777934	0.58	2351	tags=80%, list=21%, signal=101%
FERREIRA_EWINGS_SARCOMA_UNSTABLE_VS_STABLE_UP	FERREIRA_EWINGS_SARCOMA_UNSTABLE_VS_STABLE_UP		74	0.61675435	1.7930942	0	0.04783209	0.58	1911	tags=51%, list=17%, signal=62%
REACTOME_RNA_POLYMERASE_II_TRANSCRIPTION	REACTOME_RNA_POLYMERASE_II_TRANSCRIPTION		70	0.45858505	1.7915741	0.078431375	0.04758587	0.58	4620	tags=69%, list=41%, signal=116%
REACTOME_VPR_MEDIATED_NUCLEAR_IMPORT_OF_PICS	REACTOME_VPR_MEDIATED_NUCLEAR_IMPORT_OF_PICS		20	0.58749616	1.7899703	0.04	0.047603108	0.58	3899	tags=80%, list=35%, signal=123%
PUJANA_XPRSS_INT_NETWORK	PUJANA_XPRSS_INT_NETWORK		107	0.5531024	1.789026	0.04761905	0.047342468	0.58	1827	tags=42%, list=16%, signal=50%
ODONNELL_TFRC_TARGETS_DN	ODONNELL_TFRC_TARGETS_DN		63	0.6425409	1.7889622	0.06382979	0.046821304	0.58	530	tags=44%, list=5%, signal=46%
REACTOME_TELOMERE_MAINTENANCE	REACTOME_TELOMERE_MAINTENANCE		28	0.6609162	1.7861334	0.045454547	0.047791388	0.59	1978	tags=57%, list=18%, signal=69%
GRAHAM_CML_DIVIDING_VS_NORMAL_QUIESCENT_UP	GRAHAM_CML_DIVIDING_VS_NORMAL_QUIESCENT_UP		123	0.6501924	1.7833444	0	0.048490528	0.6	1274	tags=54%, list=11%, signal=60%
KEGG_NUCLEOTIDE_EXCISION_REPAIR	KEGG_NUCLEOTIDE_EXCISION_REPAIR		38	0.58613735	1.7793983	0	0.050399337	0.6	2253	tags=45%, list=20%, signal=56%
YU_MYC_TARGETS_UP	YU_MYC_TARGETS_UP		27	0.77465975	1.7779595	0	0.050636683	0.62	1436	tags=59%, list=13%, signal=68%
REACTOME_MITOTIC_PROMETAPHASE	REACTOME_MITOTIC_PROMETAPHASE		47	0.6264396	1.7701764	0.022222223	0.054372635	0.65	1270	tags=38%, list=11%, signal=43%
GEORGES_CELL_CYCLE_MIR192_TARGETS	GEORGES_CELL_CYCLE_MIR192_TARGETS		39	0.6076273	1.7697445	0.022222223	0.053968847	0.65	1737	tags=44%, list=16%, signal=51%
REACTOME_GTP_HYDROLYSIS_AND_JOINING_OF_THE_60S_RIBOSOMAL_SUBUNIT	REACTOME_GTP_HYDROLYSIS_AND_JOINING_OF_THE_60S_RIBOSOMAL_SUBUNIT		56	0.5425455	1.7684848	0.023809524	0.05391923	0.65	4318	tags=77%, list=39%, signal=124%
LI_WILMS_TUMOR_VS_FETAL_KIDNEY_1_DN	LI_WILMS_TUMOR_VS_FETAL_KIDNEY_1_DN		111	0.51550466	1.7667905	0.07692308	0.054088466	0.65	1436	tags=41%, list=13%, signal=47%
MITSIADES_RESPONSE_TO_APLIDIN_DN	MITSIADES_RESPONSE_TO_APLIDIN_DN		128	0.5226007	1.7614907	0.04255319	0.056469657	0.67	963	tags=30%, list=9%, signal=33%
BENPORATH_CYCLING_GENES	BENPORATH_CYCLING_GENES		352	0.4706818	1.7605927	0.020833334	0.056321587	0.67	1161	tags=28%, list=10%, signal=31%
REACTOME_GENE_EXPRESSION	REACTOME_GENE_EXPRESSION		250	0.3573905	1.7600543	0.045454547	0.055975888	0.67	4651	tags=66%, list=42%, signal=110%
FURUKAWA_DUSP6_TARGETS_PCI35_DN	FURUKAWA_DUSP6_TARGETS_PCI35_DN		41	0.73205906	1.756246	0.022222223	0.05770844	0.68	535	tags=51%, list=5%, signal=54%
LINDGREN_BLADDER_CANCER_CLUSTER_3_UP	LINDGREN_BLADDER_CANCER_CLUSTER_3_UP		191	0.5116991	1.7548048	0.02173913	0.057810154	0.7	1515	tags=40%, list=14%, signal=45%
REACTOME_INSULIN_SYNTHESIS_AND_SECRETION	REACTOME_INSULIN_SYNTHESIS_AND_SECRETION		87	0.43634978	1.7506179	0.04255319	0.05959437	0.7	4462	tags=75%, list=40%, signal=123%
SCIAN_CELL_CYCLE_TARGETS_OF_TP53_AND_TP73_DN	SCIAN_CELL_CYCLE_TARGETS_OF_TP53_AND_TP73_DN		19	0.83784	1.7503159	0.01923077	0.05911623	0.7	1045	tags=84%, list=9%, signal=93%
WONG_EMBRYONIC_STEM_CELL_CORE	WONG_EMBRYONIC_STEM_CELL_CORE		255	0.47123373	1.7496697	0.022222223	0.058830343	0.7	1893	tags=40%, list=17%, signal=47%
REACTOME_EXTENSION_OF_TELOMERES	REACTOME_EXTENSION_OF_TELOMERES		20	0.7428217	1.748252	0.023809524	0.059282094	0.71	1978	tags=75%, list=18%, signal=91%
KEGG_RIBOSOME	KEGG_RIBOSOME		54	0.5708461	1.7460312	0.04761905	0.059479866	0.71	4445	tags=85%, list=40%, signal=141%
ZHAN_MULTIPLE_MYELOMA_PR_UP	ZHAN_MULTIPLE_MYELOMA_PR_UP		22	0.84787285	1.7459518	0.021276595	0.05892053	0.71	804	tags=77%, list=7%, signal=83%
WINNEPENNINCKX_MELANOMA_METASTASIS_UP	WINNEPENNINCKX_MELANOMA_METASTASIS_UP		88	0.6398521	1.7458653	0.046511628	0.058313098	0.71	1530	tags=45%, list=14%, signal=52%
BERENJENO_TRANSFORMED_BY_RHOA_UP	BERENJENO_TRANSFORMED_BY_RHOA_UP		385	0.48591113	1.739893	0.12	0.06007347	0.72	1450	tags=38%, list=13%, signal=42%
REACTOME_TRANSLATION	REACTOME_TRANSLATION		67	0.49573472	1.7397499	0.023809524	0.059466664	0.72	4708	tags=78%, list=42%, signal=133%
MISSIAGLIA_REGULATED_BY_METHYLATION_DN	MISSIAGLIA_REGULATED_BY_METHYLATION_DN		66	0.5801868	1.7370033	0.06382979	0.059999727	0.72	2020	tags=61%, list=18%, signal=74%
REACTOME_INFLUENZA_VIRAL_RNA_TRANSCRIPTION_AND_REPLICATION	REACTOME_INFLUENZA_VIRAL_RNA_TRANSCRIPTION_AND_REPLICATION		67	0.5228891	1.732008	0.024390243	0.062190697	0.72	4651	tags=81%, list=42%, signal=137%
REACTOME_TRANSPORT_OF_MATURE_MRNA_DERIVED_FROM_AN_INTRON_CONTAINING_TRANSCRIPT	REACTOME_TRANSPORT_OF_MATURE_MRNA_DERIVED_FROM_AN_INTRON_CONTAINING_TRANSCRIPT		33	0.5636929	1.7300447	0.069767445	0.06273651	0.75	4235	tags=79%, list=38%, signal=126%
AMUNDSON_GAMMA_RADIATION_RESPONSE	AMUNDSON_GAMMA_RADIATION_RESPONSE		25	0.76754445	1.7288474	0.04	0.06289533	0.75	553	tags=68%, list=5%, signal=71%
SHEPARD_BMYB_TARGETS	SHEPARD_BMYB_TARGETS		39	0.66517836	1.7286338	0.04255319	0.062290564	0.75	863	tags=46%, list=8%, signal=50%
REACTOME_PEPTIDE_CHAIN_ELONGATION	REACTOME_PEPTIDE_CHAIN_ELONGATION		53	0.5545841	1.7266495	0.046511628	0.06285237	0.77	4651	tags=85%, list=42%, signal=145%
PUJANA_CHEK2_PCC_NETWORK	PUJANA_CHEK2_PCC_NETWORK		481	0.41075912	1.7252777	0.06666667	0.06344083	0.77	2806	tags=41%, list=25%, signal=53%
REACTOME_VIRAL_MRNA_TRANSLATION	REACTOME_VIRAL_MRNA_TRANSLATION		53	0.5550072	1.7246192	0.04761905	0.06308774	0.78	4651	tags=85%, list=42%, signal=145%
REACTOME_DOUBLE_STRAND_BREAK_REPAIR	REACTOME_DOUBLE_STRAND_BREAK_REPAIR		16	0.74737525	1.720718	0	0.064417064	0.79	1675	tags=75%, list=15%, signal=88%
CHANG_CYCLING_GENES	CHANG_CYCLING_GENES		29	0.764844	1.7195569	0.04255319	0.06445102	0.79	804	tags=62%, list=7%, signal=67%
REACTOME_ORC1_REMOVAL_FROM_CHROMATIN	REACTOME_ORC1_REMOVAL_FROM_CHROMATIN		54	0.51004595	1.7175996	0.045454547	0.065362334	0.79	1338	tags=24%, list=12%, signal=27%
NADERI_BREAST_CANCER_PROGNOSIS_UP	NADERI_BREAST_CANCER_PROGNOSIS_UP		26	0.74583	1.7174805	0.04255319	0.06482559	0.79	958	tags=54%, list=9%, signal=59%
GRAHAM_NORMAL_QUIESCENT_VS_NORMAL_DIVIDING_DN	GRAHAM_NORMAL_QUIESCENT_VS_NORMAL_DIVIDING_DN		57	0.7407043	1.7153246	0.023255814	0.06602685	0.79	917	tags=63%, list=8%, signal=68%
FARMER_BREAST_CANCER_CLUSTER_2	FARMER_BREAST_CANCER_CLUSTER_2		21	0.89508855	1.7125533	0	0.06651142	0.79	530	tags=71%, list=5%, signal=75%
WU_APOPTOSIS_BY_CDKN1A_VIA_TP53	WU_APOPTOSIS_BY_CDKN1A_VIA_TP53		19	0.7862845	1.7088764	0.020833334	0.068329394	0.81	909	tags=63%, list=8%, signal=69%
BOYAULT_LIVER_CANCER_SUBCLASS_G23_UP	BOYAULT_LIVER_CANCER_SUBCLASS_G23_UP		27	0.70119286	1.7079421	0.045454547	0.06830223	0.81	708	tags=44%, list=6%, signal=47%
LY_AGING_OLD_DN	LY_AGING_OLD_DN		31	0.682959	1.7042843	0.08510638	0.06996757	0.81	2195	tags=65%, list=20%, signal=80%
VANTVEER_BREAST_CANCER_METASTASIS_DN	VANTVEER_BREAST_CANCER_METASTASIS_DN		60	0.5693324	1.7035584	0.046511628	0.07027879	0.82	628	tags=33%, list=6%, signal=35%
KEGG_P53_SIGNALING_PATHWAY	KEGG_P53_SIGNALING_PATHWAY		41	0.5484634	1.6986772	0.01923077	0.07286195	0.84	1631	tags=44%, list=15%, signal=51%
REACTOME_HIV1_TRANSCRIPTION_ELONGATION	REACTOME_HIV1_TRANSCRIPTION_ELONGATION		37	0.4543316	1.6974275	0.104166664	0.07317171	0.84	4620	tags=70%, list=41%, signal=119%
SUNG_METASTASIS_STROMA_DN	SUNG_METASTASIS_STROMA_DN		26	0.62357444	1.6973151	0.022222223	0.072613895	0.84	2316	tags=65%, list=21%, signal=82%
STEIN_ESRRA_TARGETS_RESPONSIVE_TO_ESTROGEN_DN	STEIN_ESRRA_TARGETS_RESPONSIVE_TO_ESTROGEN_DN		24	0.6407605	1.6972919	0.06122449	0.07201378	0.84	919	tags=54%, list=8%, signal=59%
REACTOME_M_G1_TRANSITION	REACTOME_M_G1_TRANSITION		52	0.50834906	1.694311	0.051282052	0.07356855	0.84	656	tags=19%, list=6%, signal=20%
REACTOME_REGULATION_OF_GENE_EXPRESSION_IN_BETA_CELLS	REACTOME_REGULATION_OF_GENE_EXPRESSION_IN_BETA_CELLS		61	0.47662336	1.6933839	0.048780486	0.07330603	0.84	4318	tags=75%, list=39%, signal=122%
KEGG_PYRIMIDINE_METABOLISM	KEGG_PYRIMIDINE_METABOLISM		68	0.47788343	1.6933093	0.02173913	0.07271486	0.84	2061	tags=41%, list=18%, signal=50%
REACTOME_TRANSCRIPTION_OF_THE_HIV_GENOME	REACTOME_TRANSCRIPTION_OF_THE_HIV_GENOME		48	0.44705787	1.6926262	0.08510638	0.07261048	0.84	4620	tags=67%, list=41%, signal=113%
EGUCHI_CELL_CYCLE_RB1_TARGETS	EGUCHI_CELL_CYCLE_RB1_TARGETS		15	0.89866835	1.6913661	0.020833334	0.0726773	0.84	553	tags=87%, list=5%, signal=91%
GOLDRATH_ANTIGEN_RESPONSE	GOLDRATH_ANTIGEN_RESPONSE		270	0.50508416	1.6909493	0.06382979	0.07232838	0.84	1569	tags=38%, list=14%, signal=43%
NUYTTEN_EZH2_TARGETS_DN	NUYTTEN_EZH2_TARGETS_DN		496	0.39852455	1.6837164	0.023809524	0.07688605	0.85	1713	tags=31%, list=15%, signal=35%
BIDUS_METASTASIS_UP	BIDUS_METASTASIS_UP		107	0.56794417	1.6835753	0	0.07655727	0.85	2706	tags=47%, list=24%, signal=61%
REACTOME_FORMATION_OF_A_POOL_OF_FREE_40S_SUBUNITS	REACTOME_FORMATION_OF_A_POOL_OF_FREE_40S_SUBUNITS		51	0.5592486	1.6807237	0.048780486	0.078078516	0.87	4318	tags=80%, list=39%, signal=130%
LEE_LIVER_CANCER_SURVIVAL_DN	LEE_LIVER_CANCER_SURVIVAL_DN		83	0.48708716	1.6796591	0	0.078213066	0.89	2232	tags=43%, list=20%, signal=54%
MAYBURD_RESPONSE_TO_L663536_UP	MAYBURD_RESPONSE_TO_L663536_UP		15	0.61755973	1.6782049	0	0.07839423	0.89	2504	tags=53%, list=22%, signal=69%
RICKMAN_TUMOR_DIFFERENTIATED_MODERATELY_VS_POORLY_UP	RICKMAN_TUMOR_DIFFERENTIATED_MODERATELY_VS_POORLY_UP		20	0.6294601	1.677386	0	0.07834974	0.89	2330	tags=55%, list=21%, signal=69%
RICKMAN_TUMOR_DIFFERENTIATED_MODERATELY_VS_POORLY_DN	RICKMAN_TUMOR_DIFFERENTIATED_MODERATELY_VS_POORLY_DN		20	0.6294601	1.677386	0	0.07776504	0.89	2330	tags=55%, list=21%, signal=69%
BOYAULT_LIVER_CANCER_SUBCLASS_G3_UP	BOYAULT_LIVER_CANCER_SUBCLASS_G3_UP		118	0.5202629	1.6762073	0.046511628	0.07797392	0.89	1838	tags=38%, list=16%, signal=45%
RODRIGUES_THYROID_CARCINOMA_POORLY_DIFFERENTIATED_UP	RODRIGUES_THYROID_CARCINOMA_POORLY_DIFFERENTIATED_UP		336	0.43222687	1.6704332	0.044444446	0.08138553	0.92	1471	tags=28%, list=13%, signal=31%
PAL_PRMT5_TARGETS_UP	PAL_PRMT5_TARGETS_UP		157	0.45444793	1.6700186	0.12244898	0.08087884	0.92	963	tags=26%, list=9%, signal=28%
SU_TESTIS	SU_TESTIS		44	0.5651144	1.669599	0.02	0.0806935	0.92	1574	tags=45%, list=14%, signal=53%
MOLENAAR_TARGETS_OF_CCND1_AND_CDK4_DN	MOLENAAR_TARGETS_OF_CCND1_AND_CDK4_DN		31	0.7661409	1.6690882	0.023255814	0.08054968	0.92	530	tags=61%, list=5%, signal=64%
MORI_LARGE_PRE_BII_LYMPHOCYTE_UP	MORI_LARGE_PRE_BII_LYMPHOCYTE_UP		43	0.67597914	1.6688404	0.04347826	0.07997432	0.92	1515	tags=65%, list=14%, signal=75%
NAKAYAMA_SOFT_TISSUE_TUMORS_PCA2_UP	NAKAYAMA_SOFT_TISSUE_TUMORS_PCA2_UP		59	0.71060973	1.6585801	0.06666667	0.08710783	0.92	530	tags=49%, list=5%, signal=51%
WAKASUGI_HAVE_ZNF143_BINDING_SITES	WAKASUGI_HAVE_ZNF143_BINDING_SITES		43	0.5324271	1.6580656	0.06521739	0.08657956	0.92	3667	tags=60%, list=33%, signal=90%
KEGG_MISMATCH_REPAIR	KEGG_MISMATCH_REPAIR		19	0.64054346	1.6495543	0.048780486	0.09194177	0.92	3432	tags=79%, list=31%, signal=114%
DANG_MYC_TARGETS_UP	DANG_MYC_TARGETS_UP		87	0.39674404	1.6478542	0.08163265	0.09281265	0.92	3051	tags=51%, list=27%, signal=69%
NAKAMURA_CANCER_MICROENVIRONMENT_DN	NAKAMURA_CANCER_MICROENVIRONMENT_DN		33	0.59251285	1.6473184	0.08510638	0.09231065	0.92	1232	tags=42%, list=11%, signal=48%
REACTOME_RNA_POLYMERASE_I_PROMOTER_CLEARANCE	REACTOME_RNA_POLYMERASE_I_PROMOTER_CLEARANCE		24	0.5430321	1.6466606	0.022727273	0.09192919	0.92	1601	tags=38%, list=14%, signal=44%
TARTE_PLASMA_CELL_VS_PLASMABLAST_DN	TARTE_PLASMA_CELL_VS_PLASMABLAST_DN		212	0.38243997	1.6434282	0.06122449	0.09327121	0.92	2768	tags=38%, list=25%, signal=50%
TOYOTA_TARGETS_OF_MIR34B_AND_MIR34C	TOYOTA_TARGETS_OF_MIR34B_AND_MIR34C		195	0.43631446	1.6430428	0.069767445	0.09278574	0.92	667	tags=22%, list=6%, signal=23%
REACTOME_REGULATION_OF_GLUCOKINASE_BY_GLUCOKINASE_REGULATORY_PROTEIN	REACTOME_REGULATION_OF_GLUCOKINASE_BY_GLUCOKINASE_REGULATORY_PROTEIN		18	0.5203327	1.6406888	0.04761905	0.0939105	0.92	3899	tags=72%, list=35%, signal=111%
NOJIMA_SFRP2_TARGETS_DN	NOJIMA_SFRP2_TARGETS_DN		15	0.64121157	1.6272094	0	0.103235915	0.94	572	tags=40%, list=5%, signal=42%
REACTOME_PYRIMIDINE_METABOLISM	REACTOME_PYRIMIDINE_METABOLISM		15	0.6780228	1.6271008	0	0.10260109	0.94	1223	tags=53%, list=11%, signal=60%
KOKKINAKIS_METHIONINE_DEPRIVATION_96HR_DN	KOKKINAKIS_METHIONINE_DEPRIVATION_96HR_DN		53	0.5008665	1.6264365	0	0.10271715	0.94	1223	tags=34%, list=11%, signal=38%
KEGG_HOMOLOGOUS_RECOMBINATION	KEGG_HOMOLOGOUS_RECOMBINATION		24	0.6009563	1.6211231	0.023809524	0.10672924	0.94	1895	tags=54%, list=17%, signal=65%
REACTOME_REGULATION_OF_BETA_CELL_DEVELOPMENT	REACTOME_REGULATION_OF_BETA_CELL_DEVELOPMENT		68	0.44539025	1.6201745	0.078947365	0.106998056	0.94	4318	tags=72%, list=39%, signal=117%
GARGALOVIC_RESPONSE_TO_OXIDIZED_PHOSPHOLIPIDS_BLACK_UP	GARGALOVIC_RESPONSE_TO_OXIDIZED_PHOSPHOLIPIDS_BLACK_UP		20	0.5623054	1.6164876	0.018181818	0.108867556	0.94	2425	tags=50%, list=22%, signal=64%
FRASOR_RESPONSE_TO_SERM_OR_FULVESTRANT_DN	FRASOR_RESPONSE_TO_SERM_OR_FULVESTRANT_DN		35	0.6846487	1.6076242	0.08695652	0.117378935	0.96	1586	tags=69%, list=14%, signal=80%
CHANG_CORE_SERUM_RESPONSE_UP	CHANG_CORE_SERUM_RESPONSE_UP		48	0.47743666	1.60534	0.06382979	0.11867718	0.96	1241	tags=38%, list=11%, signal=42%
PYEON_CANCER_HEAD_AND_NECK_VS_CERVICAL_UP	PYEON_CANCER_HEAD_AND_NECK_VS_CERVICAL_UP		86	0.45533758	1.6044855	0.09756097	0.11873189	0.96	1998	tags=43%, list=18%, signal=52%
REACTOME_HIV1_TRANSCRIPTION_INITIATION	REACTOME_HIV1_TRANSCRIPTION_INITIATION		32	0.48427385	1.6016552	0.11363637	0.120199904	0.97	4099	tags=63%, list=37%, signal=98%
REACTOME_CHAPERONIN_MEDIATED_PROTEIN_FOLDING	REACTOME_CHAPERONIN_MEDIATED_PROTEIN_FOLDING		29	0.5064015	1.6011556	0.037037037	0.12013009	0.97	3172	tags=55%, list=28%, signal=77%
APPIERTO_RESPONSE_TO_FENRETINIDE_UP	APPIERTO_RESPONSE_TO_FENRETINIDE_UP		19	0.5609879	1.6008451	0.01923077	0.11960822	0.97	2255	tags=37%, list=20%, signal=46%
REACTOME_MRNA_SPLICING_MINOR_PATHWAY	REACTOME_MRNA_SPLICING_MINOR_PATHWAY		29	0.5055118	1.599287	0.09756097	0.12005953	0.97	3811	tags=62%, list=34%, signal=94%
BIOCARTA_ATRBRCA_PATHWAY	BIOCARTA_ATRBRCA_PATHWAY		15	0.6610411	1.5970932	0.06818182	0.121191144	0.97	1516	tags=53%, list=14%, signal=62%
KEGG_BASE_EXCISION_REPAIR	KEGG_BASE_EXCISION_REPAIR		21	0.6247342	1.5962979	0.06521739	0.12114051	0.97	2322	tags=67%, list=21%, signal=84%
TANG_SENESCENCE_TP53_TARGETS_DN	TANG_SENESCENCE_TP53_TARGETS_DN		29	0.73791784	1.5959029	0.05	0.12062499	0.97	804	tags=55%, list=7%, signal=59%
MORI_IMMATURE_B_LYMPHOCYTE_DN	MORI_IMMATURE_B_LYMPHOCYTE_DN		40	0.6430437	1.5949248	0.08695652	0.12129673	0.97	1087	tags=65%, list=10%, signal=72%
ZHANG_RESPONSE_TO_CANTHARIDIN_DN	ZHANG_RESPONSE_TO_CANTHARIDIN_DN		40	0.3909942	1.593785	0.07692308	0.121584475	0.97	1899	tags=43%, list=17%, signal=51%
KEGG_CELL_CYCLE	KEGG_CELL_CYCLE		83	0.5138485	1.5925841	0.1	0.12186534	0.97	1105	tags=35%, list=10%, signal=38%
REACTOME_RNA_POL_II_CTD_PHOSPHORYLATION_AND_INTERACTION_WITH_CE	REACTOME_RNA_POL_II_CTD_PHOSPHORYLATION_AND_INTERACTION_WITH_CE		24	0.518832	1.5925177	0.09090909	0.12135275	0.97	4381	tags=79%, list=39%, signal=130%
REACTOME_TRANSCRIPTION	REACTOME_TRANSCRIPTION		103	0.38426945	1.5920403	0.1521739	0.120853566	0.97	4625	tags=64%, list=41%, signal=108%
ZHANG_BREAST_CANCER_PROGENITORS_UP	ZHANG_BREAST_CANCER_PROGENITORS_UP		234	0.48178345	1.5918244	0.024390243	0.120305	0.97	1715	tags=35%, list=15%, signal=41%
LANDIS_ERBB2_BREAST_PRENEOPLASTIC_UP	LANDIS_ERBB2_BREAST_PRENEOPLASTIC_UP		20	0.7834039	1.5911487	0.040816326	0.12051388	0.97	2025	tags=80%, list=18%, signal=97%
BENPORATH_ES_1	BENPORATH_ES_1		237	0.44018823	1.5882187	0.045454547	0.12275823	0.97	1791	tags=36%, list=16%, signal=42%
ODONNELL_TARGETS_OF_MYC_AND_TFRC_DN	ODONNELL_TARGETS_OF_MYC_AND_TFRC_DN		23	0.7134669	1.5876086	0.11111111	0.12279839	0.97	875	tags=61%, list=8%, signal=66%
REACTOME_HIV_INFECTION	REACTOME_HIV_INFECTION		139	0.38792205	1.5871989	0.06818182	0.12250497	0.97	4657	tags=60%, list=42%, signal=102%
RHODES_UNDIFFERENTIATED_CANCER	RHODES_UNDIFFERENTIATED_CANCER		50	0.64369994	1.5859127	0.07692308	0.123311214	0.97	2328	tags=66%, list=21%, signal=83%
MURAKAMI_UV_RESPONSE_6HR_UP	MURAKAMI_UV_RESPONSE_6HR_UP		22	0.5435294	1.5847759	0.055555556	0.123341635	0.97	2607	tags=50%, list=23%, signal=65%
RHODES_CANCER_META_SIGNATURE	RHODES_CANCER_META_SIGNATURE		41	0.45699883	1.5837866	0.022727273	0.12332592	0.97	2554	tags=46%, list=23%, signal=60%
GARGALOVIC_RESPONSE_TO_OXIDIZED_PHOSPHOLIPIDS_TURQUOISE_DN	GARGALOVIC_RESPONSE_TO_OXIDIZED_PHOSPHOLIPIDS_TURQUOISE_DN		23	0.5710268	1.5837697	0.11111111	0.12263695	0.97	1093	tags=48%, list=10%, signal=53%
REACTOME_RNA_POLYMERASE_I_CHAIN_ELONGATION	REACTOME_RNA_POLYMERASE_I_CHAIN_ELONGATION		18	0.5811892	1.582914	0.023255814	0.12287236	0.97	2253	tags=50%, list=20%, signal=62%
REACTOME_PREFOLDIN_MEDIATED_TRANSFER_OF_SUBSTRATE_TO_CCT_TRIC	REACTOME_PREFOLDIN_MEDIATED_TRANSFER_OF_SUBSTRATE_TO_CCT_TRIC		17	0.5844212	1.5821242	0.08	0.12289709	0.97	4431	tags=94%, list=40%, signal=156%
VANTVEER_BREAST_CANCER_POOR_PROGNOSIS	VANTVEER_BREAST_CANCER_POOR_PROGNOSIS		26	0.5185174	1.5814805	0.048780486	0.12276055	0.97	477	tags=31%, list=4%, signal=32%
REACTOME_RNA_POLYMERASE_I_TRANSCRIPTION_INITIATION	REACTOME_RNA_POLYMERASE_I_TRANSCRIPTION_INITIATION		18	0.5628393	1.5799261	0.022727273	0.12370667	0.97	4625	tags=83%, list=41%, signal=142%
REACTOME_MRNA_PROCESSING	REACTOME_MRNA_PROCESSING		28	0.4904964	1.5797424	0.09090909	0.12309486	0.97	4148	tags=71%, list=37%, signal=113%
LI_AMPLIFIED_IN_LUNG_CANCER	LI_AMPLIFIED_IN_LUNG_CANCER		123	0.39402068	1.5769314	0.041666668	0.12505867	0.97	3051	tags=46%, list=27%, signal=63%
REACTOME_G2_M_TRANSITION	REACTOME_G2_M_TRANSITION		47	0.5030522	1.5726625	0.06521739	0.12858243	0.97	3428	tags=60%, list=31%, signal=85%
BENPORATH_ES_CORE_NINE_CORRELATED	BENPORATH_ES_CORE_NINE_CORRELATED		65	0.4634562	1.5653936	0.041666668	0.13427508	0.97	3129	tags=51%, list=28%, signal=70%
REACTOME_DUAL_INCISION_REACTION_IN_GG_NER	REACTOME_DUAL_INCISION_REACTION_IN_GG_NER		20	0.53526354	1.5648005	0.02173913	0.13446489	0.97	1601	tags=40%, list=14%, signal=47%
VANTVEER_BREAST_CANCER_ESR1_DN	VANTVEER_BREAST_CANCER_ESR1_DN		145	0.44486335	1.5636411	0.021276595	0.13461268	0.97	1367	tags=32%, list=12%, signal=36%
LANDIS_ERBB2_BREAST_TUMORS_324_UP	LANDIS_ERBB2_BREAST_TUMORS_324_UP		122	0.6507172	1.5567862	0.06122449	0.13988169	0.97	2082	tags=59%, list=19%, signal=72%
CAFFAREL_RESPONSE_TO_THC_DN	CAFFAREL_RESPONSE_TO_THC_DN		19	0.5992114	1.5552264	0.069767445	0.14093655	0.97	2373	tags=58%, list=21%, signal=73%
GRAHAM_CML_QUIESCENT_VS_NORMAL_QUIESCENT_UP	GRAHAM_CML_QUIESCENT_VS_NORMAL_QUIESCENT_UP		58	0.502424	1.5542932	0	0.14123309	0.97	1344	tags=41%, list=12%, signal=47%
SEITZ_NEOPLASTIC_TRANSFORMATION_BY_8P_DELETION_DN	SEITZ_NEOPLASTIC_TRANSFORMATION_BY_8P_DELETION_DN		20	0.5823104	1.5495226	0	0.14515373	0.97	832	tags=40%, list=7%, signal=43%
REACTOME_DUAL_INCISION_REACTION_IN_TC_NER	REACTOME_DUAL_INCISION_REACTION_IN_TC_NER		26	0.4779068	1.5494792	0.093023255	0.14452915	0.97	2253	tags=42%, list=20%, signal=53%
CAFFAREL_RESPONSE_TO_THC_24HR_5_UP	CAFFAREL_RESPONSE_TO_THC_24HR_5_UP		18	0.48622075	1.5487353	0.083333336	0.14434817	0.97	1932	tags=39%, list=17%, signal=47%
SENGUPTA_NASOPHARYNGEAL_CARCINOMA_UP	SENGUPTA_NASOPHARYNGEAL_CARCINOMA_UP		146	0.48372838	1.5484068	0.08163265	0.14413874	0.97	1545	tags=40%, list=14%, signal=45%
GESERICK_TERT_TARGETS_DN	GESERICK_TERT_TARGETS_DN		17	0.6250438	1.5445793	0.06666667	0.14767504	0.98	915	tags=53%, list=8%, signal=58%
REACTOME_METABLISM_OF_NUCLEOTIDES	REACTOME_METABLISM_OF_NUCLEOTIDES		52	0.42166397	1.543718	0.023809524	0.14800465	0.98	1230	tags=31%, list=11%, signal=34%
KIM_WT1_TARGETS_DN	KIM_WT1_TARGETS_DN		255	0.3965898	1.541843	0	0.14913368	0.98	1404	tags=28%, list=13%, signal=31%
CROONQUIST_NRAS_VS_STROMAL_STIMULATION_DN	CROONQUIST_NRAS_VS_STROMAL_STIMULATION_DN		55	0.5465872	1.5399951	0.08510638	0.15043159	0.98	628	tags=38%, list=6%, signal=40%
MORI_EMU_MYC_LYMPHOMA_BY_ONSET_TIME_UP	MORI_EMU_MYC_LYMPHOMA_BY_ONSET_TIME_UP		68	0.43676636	1.5386283	0.040816326	0.15070517	0.98	3226	tags=60%, list=29%, signal=84%
REACTOME_RNA_POLYMERASE_I_TRANSCRIPTION_TERMINATION	REACTOME_RNA_POLYMERASE_I_TRANSCRIPTION_TERMINATION		17	0.56229204	1.538092	0.023255814	0.15047275	0.98	2253	tags=47%, list=20%, signal=59%
REACTOME_RNA_POLYMERASE_I_PROMOTER_ESCAPE	REACTOME_RNA_POLYMERASE_I_PROMOTER_ESCAPE		16	0.57690114	1.5342027	0.022727273	0.15332954	0.98	4625	tags=88%, list=41%, signal=149%
REACTOME_FORMATION_OF_THE_EARLY_ELONGATION_COMPLEX	REACTOME_FORMATION_OF_THE_EARLY_ELONGATION_COMPLEX		28	0.4589552	1.531033	0.11627907	0.15582684	0.98	4148	tags=64%, list=37%, signal=102%
WEST_ADRENOCORTICAL_TUMOR_UP	WEST_ADRENOCORTICAL_TUMOR_UP		199	0.36703703	1.5285429	0.06122449	0.15770862	0.98	1221	tags=24%, list=11%, signal=26%
REACTOME_TAT_MEDIATED_HIV1_ELONGATION_ARREST_AND_RECOVERY	REACTOME_TAT_MEDIATED_HIV1_ELONGATION_ARREST_AND_RECOVERY		27	0.41296607	1.5264965	0.11111111	0.15894447	0.98	4620	tags=67%, list=41%, signal=113%
REACTOME_REGULATION_OF_APC_ACTIVATORS_BETWEEN_G1_S_AND_EARLY_ANAPHASE	REACTOME_REGULATION_OF_APC_ACTIVATORS_BETWEEN_G1_S_AND_EARLY_ANAPHASE		55	0.44234633	1.5245246	0.13636364	0.16131781	0.98	4657	tags=56%, list=42%, signal=96%
GRADE_COLON_AND_RECTAL_CANCER_UP	GRADE_COLON_AND_RECTAL_CANCER_UP		161	0.3317782	1.5225544	0.104166664	0.16256295	0.98	2946	tags=40%, list=26%, signal=53%
SCHLOSSER_MYC_AND_SERUM_RESPONSE_SYNERGY	SCHLOSSER_MYC_AND_SERUM_RESPONSE_SYNERGY		21	0.51535475	1.5180343	0.04347826	0.16719711	0.98	3099	tags=52%, list=28%, signal=72%
TIEN_INTESTINE_PROBIOTICS_24HR_UP	TIEN_INTESTINE_PROBIOTICS_24HR_UP		343	0.33349794	1.5170856	0.11627907	0.16762856	0.99	1179	tags=21%, list=11%, signal=22%
WEI_MYCN_TARGETS_WITH_E_BOX	WEI_MYCN_TARGETS_WITH_E_BOX		426	0.3440691	1.5154109	0.044444446	0.16859302	0.99	2771	tags=37%, list=25%, signal=47%
GRADE_COLON_CANCER_UP	GRADE_COLON_CANCER_UP		410	0.28720686	1.5150186	0.10638298	0.16819401	0.99	3422	tags=41%, list=31%, signal=57%
KEGG_VIBRIO_CHOLERAE_INFECTION	KEGG_VIBRIO_CHOLERAE_INFECTION		38	0.45983544	1.5144845	0.11764706	0.16806948	0.99	3395	tags=53%, list=30%, signal=75%
KEGG_PATHOGENIC_ESCHERICHIA_COLI_INFECTION	KEGG_PATHOGENIC_ESCHERICHIA_COLI_INFECTION		37	0.48954234	1.5125183	0.08510638	0.16974063	0.99	3172	tags=57%, list=28%, signal=79%
CAFFAREL_RESPONSE_TO_THC_24HR_5_DN	CAFFAREL_RESPONSE_TO_THC_24HR_5_DN		37	0.4672179	1.5035487	0.083333336	0.17858325	0.99	2672	tags=49%, list=24%, signal=64%
MODY_HIPPOCAMPUS_PRENATAL	MODY_HIPPOCAMPUS_PRENATAL		21	0.47534084	1.5022835	0.15555556	0.17959873	0.99	2964	tags=52%, list=26%, signal=71%
STEIN_ESR1_TARGETS	STEIN_ESR1_TARGETS		54	0.42201626	1.5016987	0.08163265	0.17964232	0.99	1438	tags=35%, list=13%, signal=40%
REACTOME_SYNTHESIS_OF_GPI_ANCHORED_PROTEINS	REACTOME_SYNTHESIS_OF_GPI_ANCHORED_PROTEINS		15	0.49536598	1.4983484	0.12280702	0.18261464	0.99	2955	tags=53%, list=26%, signal=72%
GOLUB_ALL_VS_AML_UP	GOLUB_ALL_VS_AML_UP		18	0.47888386	1.4977559	0.11111111	0.182465	0.99	2251	tags=44%, list=20%, signal=56%
AUNG_GASTRIC_CANCER	AUNG_GASTRIC_CANCER		26	0.48439845	1.4974855	0.06521739	0.18205756	0.99	875	tags=27%, list=8%, signal=29%
KEGG_BASAL_TRANSCRIPTION_FACTORS	KEGG_BASAL_TRANSCRIPTION_FACTORS		22	0.48531193	1.4949845	0.093023255	0.18402973	0.99	3274	tags=50%, list=29%, signal=71%
CONCANNON_APOPTOSIS_BY_EPOXOMICIN_DN	CONCANNON_APOPTOSIS_BY_EPOXOMICIN_DN		100	0.4026761	1.4940151	0.041666668	0.18417117	0.99	1732	tags=37%, list=15%, signal=43%
REACTOME_TRANSLATION_INITIATION_COMPLEX_FORMATION	REACTOME_TRANSLATION_INITIATION_COMPLEX_FORMATION		25	0.528235	1.491389	0.04761905	0.18632472	0.99	4651	tags=76%, list=42%, signal=130%
HOFMANN_MYELODYSPLASTIC_SYNDROM_LOW_RISK_DN	HOFMANN_MYELODYSPLASTIC_SYNDROM_LOW_RISK_DN		17	0.54503286	1.4848887	0.0754717	0.19430687	0.99	3739	tags=65%, list=33%, signal=97%
RHEIN_ALL_GLUCOCORTICOID_THERAPY_DN	RHEIN_ALL_GLUCOCORTICOID_THERAPY_DN		261	0.33491233	1.4848536	0.04347826	0.19349365	0.99	1088	tags=22%, list=10%, signal=24%
REACTOME_FORMATION_OF_THE_TERNARY_COMPLEX_AND_SUBSEQUENTLY_THE_43S_COMPLEX	REACTOME_FORMATION_OF_THE_TERNARY_COMPLEX_AND_SUBSEQUENTLY_THE_43S_COMPLEX		22	0.5508335	1.4843768	0.08695652	0.1931742	0.99	4651	tags=82%, list=42%, signal=140%
CHNG_MULTIPLE_MYELOMA_HYPERPLOID_UP	CHNG_MULTIPLE_MYELOMA_HYPERPLOID_UP		34	0.45122817	1.4840075	0.0952381	0.19282429	0.99	4047	tags=71%, list=36%, signal=110%
SHEPARD_CRUSH_AND_BURN_MUTANT_DN	SHEPARD_CRUSH_AND_BURN_MUTANT_DN		100	0.4779418	1.4836794	0.045454547	0.19240285	0.99	1635	tags=40%, list=15%, signal=46%
SHEPARD_BMYB_MORPHOLINO_DN	SHEPARD_BMYB_MORPHOLINO_DN		115	0.4347258	1.4821314	0.08510638	0.19379489	0.99	1060	tags=34%, list=9%, signal=37%
WATANABE_COLON_CANCER_MSI_VS_MSS_UP	WATANABE_COLON_CANCER_MSI_VS_MSS_UP		17	0.61072284	1.477525	0.044444446	0.19830409	1	905	tags=35%, list=8%, signal=38%
CHIANG_LIVER_CANCER_SUBCLASS_UNANNOTATED_DN	CHIANG_LIVER_CANCER_SUBCLASS_UNANNOTATED_DN		117	0.4214898	1.4774814	0.05	0.19746879	1	2328	tags=35%, list=21%, signal=44%
BIOCARTA_IL1R_PATHWAY	BIOCARTA_IL1R_PATHWAY		18	0.46741107	1.4714478	0.0625	0.20504655	1	1955	tags=44%, list=17%, signal=54%
BOYAULT_LIVER_CANCER_SUBCLASS_G123_UP	BOYAULT_LIVER_CANCER_SUBCLASS_G123_UP		26	0.51608616	1.4700941	0.10204082	0.20569538	1	1088	tags=35%, list=10%, signal=38%
REACTOME_MRNA_3_END_PROCESSING	REACTOME_MRNA_3_END_PROCESSING		22	0.4807579	1.4700537	0.1923077	0.2049078	1	4235	tags=68%, list=38%, signal=109%
REACTOME_METABOLISM_OF_MRNA	REACTOME_METABOLISM_OF_MRNA		27	0.43380132	1.4611193	0.14583333	0.21624003	1	3040	tags=41%, list=27%, signal=56%
SCHLOSSER_MYC_TARGETS_AND_SERUM_RESPONSE_DN	SCHLOSSER_MYC_TARGETS_AND_SERUM_RESPONSE_DN		31	0.4246516	1.4578153	0.094339624	0.21961772	1	2806	tags=45%, list=25%, signal=60%
GARCIA_TARGETS_OF_FLI1_AND_DAX1_DN	GARCIA_TARGETS_OF_FLI1_AND_DAX1_DN		82	0.38661203	1.456858	0.07692308	0.22053766	1	1187	tags=28%, list=11%, signal=31%
MATTIOLI_MGUS_VS_PCL	MATTIOLI_MGUS_VS_PCL		64	0.37773615	1.4547268	0.083333336	0.2220336	1	2566	tags=36%, list=23%, signal=46%
AMIT_EGF_RESPONSE_60_MCF10A	AMIT_EGF_RESPONSE_60_MCF10A		28	0.5201481	1.4522098	0.083333336	0.22433855	1	2671	tags=61%, list=24%, signal=80%
TAVOR_CEBPA_TARGETS_UP	TAVOR_CEBPA_TARGETS_UP		36	0.5136382	1.4498969	0.039215688	0.22632208	1	1846	tags=53%, list=16%, signal=63%
REACTOME_CDC20_PHOSPHO_APC_MEDIATED_DEGRADATION_OF_CYCLIN_A	REACTOME_CDC20_PHOSPHO_APC_MEDIATED_DEGRADATION_OF_CYCLIN_A		51	0.43254757	1.4486302	0.15	0.22734743	1	4657	tags=55%, list=42%, signal=94%
XU_AKT1_TARGETS_6HR	XU_AKT1_TARGETS_6HR		17	0.57945496	1.4415705	0.08163265	0.237334	1	545	tags=29%, list=5%, signal=31%
ZHAN_MULTIPLE_MYELOMA_SUBGROUPS	ZHAN_MULTIPLE_MYELOMA_SUBGROUPS		25	0.4193541	1.4408727	0.17307693	0.2377209	1	1923	tags=32%, list=17%, signal=39%
TONKS_TARGETS_OF_RUNX1_RUNX1T1_FUSION_SUSTAINED_IN_MONOCYTE_UP	TONKS_TARGETS_OF_RUNX1_RUNX1T1_FUSION_SUSTAINED_IN_MONOCYTE_UP		15	0.5444669	1.4346912	0.041666668	0.2468483	1	385	tags=33%, list=3%, signal=34%
TIEN_INTESTINE_PROBIOTICS_6HR_UP	TIEN_INTESTINE_PROBIOTICS_6HR_UP		28	0.39207962	1.434485	0.12765957	0.24600683	1	5019	tags=75%, list=45%, signal=136%
DANG_REGULATED_BY_MYC_UP	DANG_REGULATED_BY_MYC_UP		48	0.37826568	1.4342942	0.057692308	0.24540311	1	2895	tags=46%, list=26%, signal=62%
BOYLAN_MULTIPLE_MYELOMA_C_DN	BOYLAN_MULTIPLE_MYELOMA_C_DN		26	0.4874852	1.4303414	0.07692308	0.25144276	1	1119	tags=31%, list=10%, signal=34%
TIEN_INTESTINE_PROBIOTICS_24HR_DN	TIEN_INTESTINE_PROBIOTICS_24HR_DN		128	0.34877402	1.4296668	0.13725491	0.2515655	1	2788	tags=40%, list=25%, signal=52%
XU_CREBBP_TARGETS_UP	XU_CREBBP_TARGETS_UP		20	0.57647294	1.4290369	0.07317073	0.25180405	1	2212	tags=65%, list=20%, signal=81%
REACTOME_CYCLIN_E_ASSOCIATED_EVENTS_DURING_G1_S_TRANSITION_	REACTOME_CYCLIN_E_ASSOCIATED_EVENTS_DURING_G1_S_TRANSITION_		49	0.43600577	1.4277663	0.13953489	0.25304228	1	4657	tags=61%, list=42%, signal=104%
RODRIGUES_THYROID_CARCINOMA_ANAPLASTIC_UP	RODRIGUES_THYROID_CARCINOMA_ANAPLASTIC_UP		363	0.37206998	1.4258021	0.13043478	0.2549453	1	1715	tags=26%, list=15%, signal=30%
CASORELLI_ACUTE_PROMYELOCYTIC_LEUKEMIA_DN	CASORELLI_ACUTE_PROMYELOCYTIC_LEUKEMIA_DN		412	0.32255653	1.4211596	0.04255319	0.25887915	1	2083	tags=30%, list=19%, signal=36%
AMIT_SERUM_RESPONSE_60_MCF10A	AMIT_SERUM_RESPONSE_60_MCF10A		38	0.48431405	1.4208075	0.1	0.25837827	1	2734	tags=50%, list=24%, signal=66%
ZHONG_RESPONSE_TO_AZACITIDINE_AND_TSA_DN	ZHONG_RESPONSE_TO_AZACITIDINE_AND_TSA_DN		32	0.40604848	1.4200289	0.11111111	0.25829244	1	2554	tags=41%, list=23%, signal=52%
PRAMOONJAGO_SOX4_TARGETS_DN	PRAMOONJAGO_SOX4_TARGETS_DN		31	0.44110098	1.4189081	0.078431375	0.25893053	1	1321	tags=29%, list=12%, signal=33%
GAL_LEUKEMIC_STEM_CELL_DN	GAL_LEUKEMIC_STEM_CELL_DN		133	0.4482289	1.4183363	0.07692308	0.2588038	1	1391	tags=39%, list=12%, signal=44%
SLEBOS_HEAD_AND_NECK_CANCER_WITH_HPV_UP	SLEBOS_HEAD_AND_NECK_CANCER_WITH_HPV_UP		41	0.43253043	1.4178525	0.06521739	0.25867122	1	970	tags=32%, list=9%, signal=35%
SHIPP_DLBCL_VS_FOLLICULAR_LYMPHOMA_UP	SHIPP_DLBCL_VS_FOLLICULAR_LYMPHOMA_UP		35	0.44576424	1.4171381	0.104166664	0.25851363	1	3051	tags=57%, list=27%, signal=78%
LAU_APOPTOSIS_CDKN2A_UP	LAU_APOPTOSIS_CDKN2A_UP		36	0.445593	1.4147713	0.08510638	0.2615716	1	2596	tags=44%, list=23%, signal=58%
DORN_ADENOVIRUS_INFECTION_32HR_DN	DORN_ADENOVIRUS_INFECTION_32HR_DN		27	0.47026262	1.413387	0.078431375	0.26231188	1	1108	tags=30%, list=10%, signal=33%
BIOCARTA_PYK2_PATHWAY	BIOCARTA_PYK2_PATHWAY		17	0.5419281	1.4129761	0.13043478	0.2620462	1	1665	tags=29%, list=15%, signal=34%
BENPORATH_ES_2	BENPORATH_ES_2		22	0.49508172	1.412605	0.115384616	0.26185575	1	2405	tags=55%, list=21%, signal=69%
LANDIS_ERBB2_BREAST_TUMORS_65_UP	LANDIS_ERBB2_BREAST_TUMORS_65_UP		19	0.6708899	1.4115263	0.1764706	0.26259142	1	1856	tags=58%, list=17%, signal=69%
KOKKINAKIS_METHIONINE_DEPRIVATION_48HR_DN	KOKKINAKIS_METHIONINE_DEPRIVATION_48HR_DN		45	0.40187666	1.4091212	0.069767445	0.26519427	1	1657	tags=33%, list=15%, signal=39%
REACTOME_UNFOLDED_PROTEIN_RESPONSE	REACTOME_UNFOLDED_PROTEIN_RESPONSE		15	0.5914973	1.4073714	0.078431375	0.26705024	1	3420	tags=67%, list=31%, signal=96%
BROWNE_HCMV_INFECTION_2HR_DN	BROWNE_HCMV_INFECTION_2HR_DN		31	0.49487078	1.4042178	0.022727273	0.2718096	1	785	tags=29%, list=7%, signal=31%
DIRMEIER_LMP1_RESPONSE_EARLY	DIRMEIER_LMP1_RESPONSE_EARLY		36	0.4727697	1.4014491	0.12244898	0.2748214	1	1308	tags=31%, list=12%, signal=34%
GINESTIER_BREAST_CANCER_20Q13_AMPLIFICATION_DN	GINESTIER_BREAST_CANCER_20Q13_AMPLIFICATION_DN		80	0.35701832	1.4013846	0.16	0.27394348	1	3370	tags=46%, list=30%, signal=66%
LANDIS_BREAST_CANCER_PROGRESSION_UP	LANDIS_BREAST_CANCER_PROGRESSION_UP		42	0.65796864	1.401054	0.21818182	0.27354413	1	2424	tags=64%, list=22%, signal=82%
REACTOME_CENTROSOME_MATURATION	REACTOME_CENTROSOME_MATURATION		35	0.43941543	1.4004198	0.12765957	0.27362344	1	3592	tags=57%, list=32%, signal=84%
GEORGES_TARGETS_OF_MIR192_AND_MIR215	GEORGES_TARGETS_OF_MIR192_AND_MIR215		415	0.32000867	1.3981954	0.06122449	0.27579677	1	1518	tags=24%, list=14%, signal=26%
SCIBETTA_KDM5B_TARGETS_DN	SCIBETTA_KDM5B_TARGETS_DN		47	0.42573613	1.3963228	0.17021276	0.27805555	1	864	tags=26%, list=8%, signal=28%
LINDGREN_BLADDER_CANCER_CLUSTER_1_DN	LINDGREN_BLADDER_CANCER_CLUSTER_1_DN		238	0.37938145	1.3962911	0.10869565	0.27707937	1	1109	tags=28%, list=10%, signal=30%
NUNODA_RESPONSE_TO_DASATINIB_IMATINIB_UP	NUNODA_RESPONSE_TO_DASATINIB_IMATINIB_UP		21	0.49077	1.3934069	0.12765957	0.28184256	1	1589	tags=33%, list=14%, signal=39%
PYEON_HPV_POSITIVE_TUMORS_UP	PYEON_HPV_POSITIVE_TUMORS_UP		34	0.48944455	1.3930454	0.17777778	0.28122905	1	1998	tags=41%, list=18%, signal=50%
SCIAN_INVERSED_TARGETS_OF_TP53_AND_TP73_DN	SCIAN_INVERSED_TARGETS_OF_TP53_AND_TP73_DN		20	0.5255455	1.3923814	0.13461539	0.2813009	1	3279	tags=60%, list=29%, signal=85%
BANDRES_RESPONSE_TO_CARMUSTIN_MGMT_24HR_DN	BANDRES_RESPONSE_TO_CARMUSTIN_MGMT_24HR_DN		22	0.4915539	1.3915315	0.10638298	0.28165004	1	1950	tags=36%, list=17%, signal=44%
AIYAR_COBRA1_TARGETS_UP	AIYAR_COBRA1_TARGETS_UP		26	0.47536412	1.38977	0.078431375	0.2834632	1	1385	tags=38%, list=12%, signal=44%
COULOUARN_TEMPORAL_TGFB1_SIGNATURE_UP	COULOUARN_TEMPORAL_TGFB1_SIGNATURE_UP		57	0.41058713	1.38426	0.071428575	0.29149923	1	877	tags=25%, list=8%, signal=27%
BARRIER_CANCER_RELAPSE_NORMAL_SAMPLE_DN	BARRIER_CANCER_RELAPSE_NORMAL_SAMPLE_DN		15	0.49201035	1.3822994	0.14814815	0.29371098	1	3049	tags=60%, list=27%, signal=82%
MARKEY_RB1_CHRONIC_LOF_UP	MARKEY_RB1_CHRONIC_LOF_UP		95	0.4269359	1.3816237	0.11764706	0.29389557	1	1045	tags=37%, list=9%, signal=40%
TONG_INTERACT_WITH_PTTG1	TONG_INTERACT_WITH_PTTG1		31	0.3794052	1.3814424	0.1590909	0.29308638	1	3120	tags=58%, list=28%, signal=80%
KEGG_RNA_DEGRADATION	KEGG_RNA_DEGRADATION		34	0.40206486	1.3811964	0.1521739	0.29251397	1	3046	tags=47%, list=27%, signal=64%
MOREAUX_MULTIPLE_MYELOMA_BY_TACI_DN	MOREAUX_MULTIPLE_MYELOMA_BY_TACI_DN		73	0.35099506	1.379057	0.23809524	0.29533613	1	3100	tags=40%, list=28%, signal=55%
POMEROY_MEDULLOBLASTOMA_PROGNOSIS_DN	POMEROY_MEDULLOBLASTOMA_PROGNOSIS_DN		30	0.42505893	1.3783756	0.11111111	0.29506627	1	2735	tags=43%, list=24%, signal=57%
CHIARADONNA_NEOPLASTIC_TRANSFORMATION_KRAS_UP	CHIARADONNA_NEOPLASTIC_TRANSFORMATION_KRAS_UP		88	0.44615304	1.3726252	0.20408164	0.3043827	1	1747	tags=38%, list=16%, signal=44%
WILLIAMS_ESR1_TARGETS_UP	WILLIAMS_ESR1_TARGETS_UP		15	0.5651207	1.367939	0.18604651	0.31105977	1	639	tags=47%, list=6%, signal=49%
MMS_MOUSE_LYMPH_HIGH_4HRS_UP	MMS_MOUSE_LYMPH_HIGH_4HRS_UP		31	0.5023518	1.3670943	0.2	0.31197593	1	2626	tags=48%, list=23%, signal=63%
GALE_APL_WITH_FLT3_MUTATED_UP	GALE_APL_WITH_FLT3_MUTATED_UP		23	0.44746634	1.3641564	0.15555556	0.31625473	1	293	tags=13%, list=3%, signal=13%
SASAKI_ADULT_T_CELL_LEUKEMIA	SASAKI_ADULT_T_CELL_LEUKEMIA		86	0.40089244	1.3622695	0.06666667	0.3181657	1	1600	tags=30%, list=14%, signal=35%
REACTOME_AUTODEGRADATION_OF_CDH1_BY_CDH1_APC	REACTOME_AUTODEGRADATION_OF_CDH1_BY_CDH1_APC		46	0.37161952	1.3621805	0.1904762	0.3172109	1	5002	tags=59%, list=45%, signal=106%
LY_AGING_PREMATURE_DN	LY_AGING_PREMATURE_DN		19	0.5766531	1.3614792	0.17391305	0.3174176	1	2195	tags=74%, list=20%, signal=91%
MARTINEZ_RESPONSE_TO_TRABECTEDIN_DN	MARTINEZ_RESPONSE_TO_TRABECTEDIN_DN		141	0.34516168	1.3607745	0.17391305	0.31813022	1	1675	tags=24%, list=15%, signal=28%
NAKAJIMA_EOSINOPHIL	NAKAJIMA_EOSINOPHIL		15	0.5477743	1.3603427	0.1	0.3177099	1	722	tags=33%, list=6%, signal=36%
CHANDRAN_METASTASIS_UP	CHANDRAN_METASTASIS_UP		44	0.40975222	1.3586216	0.104166664	0.31960273	1	1622	tags=34%, list=14%, signal=40%
ROME_INSULIN_TARGETS_IN_MUSCLE_DN	ROME_INSULIN_TARGETS_IN_MUSCLE_DN		27	0.4872214	1.3575574	0.1521739	0.32047433	1	2939	tags=48%, list=26%, signal=65%
BROWNE_HCMV_INFECTION_24HR_UP	BROWNE_HCMV_INFECTION_24HR_UP		99	0.3132069	1.3574468	0.020408163	0.31953993	1	1971	tags=26%, list=18%, signal=32%
BHATI_G2M_ARREST_BY_2METHOXYESTRADIOL_UP	BHATI_G2M_ARREST_BY_2METHOXYESTRADIOL_UP		68	0.4194217	1.3567067	0.13333334	0.319487	1	1133	tags=25%, list=10%, signal=28%
NAKAMURA_TUMOR_ZONE_PERIPHERAL_VS_CENTRAL_UP	NAKAMURA_TUMOR_ZONE_PERIPHERAL_VS_CENTRAL_UP		163	0.358168	1.3521014	0.17021276	0.32687542	1	1260	tags=22%, list=11%, signal=25%
ST_GA12_PATHWAY	ST_GA12_PATHWAY		16	0.5347717	1.350946	0.1632653	0.32763565	1	2604	tags=44%, list=23%, signal=57%
CROONQUIST_NRAS_VS_STROMAL_STIMULATION_UP	CROONQUIST_NRAS_VS_STROMAL_STIMULATION_UP		20	0.57818997	1.3495566	0.12	0.32910046	1	1199	tags=45%, list=11%, signal=50%
KEGG_CYTOSOLIC_DNA_SENSING_PATHWAY	KEGG_CYTOSOLIC_DNA_SENSING_PATHWAY		28	0.45039192	1.3491488	0.12	0.32873508	1	1083	tags=25%, list=10%, signal=28%
REACTOME_SCF_SKP2_MEDIATED_DEGRADATION_OF_P27_P21	REACTOME_SCF_SKP2_MEDIATED_DEGRADATION_OF_P27_P21		44	0.42203617	1.3489841	0.1904762	0.3281383	1	4657	tags=59%, list=42%, signal=101%
DORN_ADENOVIRUS_INFECTION_12HR_DN	DORN_ADENOVIRUS_INFECTION_12HR_DN		21	0.46981916	1.3481314	0.08	0.32846612	1	1566	tags=38%, list=14%, signal=44%
AMIT_EGF_RESPONSE_120_MCF10A	AMIT_EGF_RESPONSE_120_MCF10A		26	0.49317947	1.3457866	0.2037037	0.331618	1	2005	tags=42%, list=18%, signal=51%
DORN_ADENOVIRUS_INFECTION_48HR_DN	DORN_ADENOVIRUS_INFECTION_48HR_DN		28	0.4169855	1.34578	0.11320755	0.3305343	1	1108	tags=29%, list=10%, signal=32%
POOLA_INVASIVE_BREAST_CANCER_UP	POOLA_INVASIVE_BREAST_CANCER_UP		169	0.49278703	1.3438967	0.09090909	0.3324434	1	917	tags=33%, list=8%, signal=36%
WILCOX_PRESPONSE_TO_ROGESTERONE_UP	WILCOX_PRESPONSE_TO_ROGESTERONE_UP		82	0.38493353	1.3437686	0.125	0.3316979	1	485	tags=24%, list=4%, signal=25%
SMID_BREAST_CANCER_BASAL_UP	SMID_BREAST_CANCER_BASAL_UP		390	0.3917961	1.3430734	0.071428575	0.33168173	1	2030	tags=37%, list=18%, signal=43%
KEGG_N_GLYCAN_BIOSYNTHESIS	KEGG_N_GLYCAN_BIOSYNTHESIS		28	0.40227646	1.340173	0.13461539	0.33551303	1	3510	tags=54%, list=31%, signal=78%
MOREAUX_B_LYMPHOCYTE_MATURATION_BY_TACI_DN	MOREAUX_B_LYMPHOCYTE_MATURATION_BY_TACI_DN		25	0.46202627	1.3393358	0.21621622	0.33622393	1	3100	tags=56%, list=28%, signal=77%
BIOCARTA_CDC42RAC_PATHWAY	BIOCARTA_CDC42RAC_PATHWAY		15	0.51019394	1.3391738	0.2244898	0.33544627	1	2210	tags=47%, list=20%, signal=58%
XU_HGF_SIGNALING_NOT_VIA_AKT1_6HR	XU_HGF_SIGNALING_NOT_VIA_AKT1_6HR		17	0.47291034	1.3380554	0.11627907	0.3363182	1	1374	tags=47%, list=12%, signal=54%
KORKOLA_TERATOMA	KORKOLA_TERATOMA		22	0.5025256	1.3355781	0.12765957	0.34005335	1	720	tags=32%, list=6%, signal=34%
WONG_PROTEASOME_GENE_MODULE	WONG_PROTEASOME_GENE_MODULE		35	0.3797336	1.3342851	0.1627907	0.34147698	1	639	tags=14%, list=6%, signal=15%
BERENJENO_TRANSFORMED_BY_RHOA_FOREVER_DN	BERENJENO_TRANSFORMED_BY_RHOA_FOREVER_DN		24	0.48081055	1.3341455	0.14893617	0.34075058	1	1311	tags=50%, list=12%, signal=57%
REACTOME_ASSOCIATION_OF_TRIC_CCT_WITH_TARGET_PROTEINS_DURING_BIOSYNTHESIS	REACTOME_ASSOCIATION_OF_TRIC_CCT_WITH_TARGET_PROTEINS_DURING_BIOSYNTHESIS		20	0.4600226	1.3339142	0.10869565	0.34023592	1	3051	tags=45%, list=27%, signal=62%
WANG_BARRETTS_ESOPHAGUS_AND_ESOPHAGUS_CANCER_UP	WANG_BARRETTS_ESOPHAGUS_AND_ESOPHAGUS_CANCER_UP		19	0.50714934	1.3312303	0.11111111	0.34383696	1	2300	tags=42%, list=21%, signal=53%
ZHAN_MULTIPLE_MYELOMA_CD1_VS_CD2_DN	ZHAN_MULTIPLE_MYELOMA_CD1_VS_CD2_DN		23	0.52939856	1.3311602	0.14	0.34286508	1	1162	tags=39%, list=10%, signal=44%
GAUSSMANN_MLL_AF4_FUSION_TARGETS_D_UP	GAUSSMANN_MLL_AF4_FUSION_TARGETS_D_UP		18	0.4490154	1.3281058	0.06896552	0.3467253	1	1448	tags=44%, list=13%, signal=51%
REACTOME_ABORTIVE_ELONGATION_OF_HIV1_TRANSCRIPT_IN_THE_ABSENCE_OF_TAT	REACTOME_ABORTIVE_ELONGATION_OF_HIV1_TRANSCRIPT_IN_THE_ABSENCE_OF_TAT		19	0.37320057	1.3212637	0.14583333	0.3587314	1	4582	tags=63%, list=41%, signal=107%
ZHAN_VARIABLE_EARLY_DIFFERENTIATION_GENES_DN	ZHAN_VARIABLE_EARLY_DIFFERENTIATION_GENES_DN		20	0.38561824	1.3183647	0.17021276	0.36281428	1	4163	tags=50%, list=37%, signal=79%
REACTOME_SYNTHESIS_AND_INTERCONVERSION_OF_NUCLEOTIDE_DI_AND_TRIPHOSPHATES	REACTOME_SYNTHESIS_AND_INTERCONVERSION_OF_NUCLEOTIDE_DI_AND_TRIPHOSPHATES		15	0.46919975	1.3179485	0.19565217	0.36231866	1	1230	tags=33%, list=11%, signal=37%
WU_HBX_TARGETS_2_UP	WU_HBX_TARGETS_2_UP		17	0.465663	1.3177917	0.13725491	0.36157882	1	1393	tags=29%, list=12%, signal=34%
CHOW_RASSF1_TARGETS_DN	CHOW_RASSF1_TARGETS_DN		18	0.45027846	1.3177247	0.1590909	0.36059925	1	2543	tags=39%, list=23%, signal=50%
REACTOME_RNA_POLYMERASE_I_III_AND_MITOCHONDRIAL_TRANSCRIPTION	REACTOME_RNA_POLYMERASE_I_III_AND_MITOCHONDRIAL_TRANSCRIPTION		47	0.36943483	1.31716	0.16666667	0.36050165	1	2381	tags=38%, list=21%, signal=48%
PACHER_TARGETS_OF_IGF1_AND_IGF2_UP	PACHER_TARGETS_OF_IGF1_AND_IGF2_UP		21	0.47715905	1.3153923	0.17857143	0.36263403	1	2504	tags=52%, list=22%, signal=67%
DELYS_THYROID_CANCER_UP	DELYS_THYROID_CANCER_UP		275	0.34137908	1.315323	0.03773585	0.36164987	1	1365	tags=28%, list=12%, signal=31%
HOFFMANN_PRE_BI_TO_LARGE_PRE_BII_LYMPHOCYTE_UP	HOFFMANN_PRE_BI_TO_LARGE_PRE_BII_LYMPHOCYTE_UP		15	0.5210357	1.3136451	0.12727273	0.36372378	1	2653	tags=60%, list=24%, signal=79%
AMIT_EGF_RESPONSE_120_HELA	AMIT_EGF_RESPONSE_120_HELA		47	0.4178526	1.313456	0.11764706	0.3629963	1	2307	tags=43%, list=21%, signal=53%
WANG_METHYLATED_IN_BREAST_CANCER	WANG_METHYLATED_IN_BREAST_CANCER		23	0.48634094	1.312737	0.23636363	0.36308295	1	2184	tags=52%, list=20%, signal=65%
REACTOME_LOSS_OF_NLP_FROM_MITOTIC_CENTROSOMES	REACTOME_LOSS_OF_NLP_FROM_MITOTIC_CENTROSOMES		31	0.4054739	1.3092939	0.22	0.3679007	1	3592	tags=52%, list=32%, signal=76%
BARIS_THYROID_CANCER_DN	BARIS_THYROID_CANCER_DN		43	0.40211502	1.303681	0.13461539	0.37628233	1	1788	tags=30%, list=16%, signal=36%
UDAYAKUMAR_MED1_TARGETS_UP	UDAYAKUMAR_MED1_TARGETS_UP		75	0.33429348	1.3026489	0.14893617	0.3770366	1	1662	tags=27%, list=15%, signal=31%
PENG_GLUTAMINE_DEPRIVATION_DN	PENG_GLUTAMINE_DEPRIVATION_DN		53	0.2820585	1.3025224	0.19565217	0.37626976	1	4346	tags=49%, list=39%, signal=80%
KIM_GASTRIC_CANCER_CHEMOSENSITIVITY	KIM_GASTRIC_CANCER_CHEMOSENSITIVITY		60	0.36827272	1.3009896	0.17021276	0.37778834	1	1906	tags=33%, list=17%, signal=40%
TURASHVILI_BREAST_DUCTAL_CARCINOMA_VS_LOBULAR_NORMAL_UP	TURASHVILI_BREAST_DUCTAL_CARCINOMA_VS_LOBULAR_NORMAL_UP		39	0.46031544	1.298886	0.1923077	0.38034594	1	804	tags=26%, list=7%, signal=28%
AMIT_EGF_RESPONSE_480_HELA	AMIT_EGF_RESPONSE_480_HELA		99	0.38285267	1.2979552	0.24561404	0.38076907	1	2419	tags=37%, list=22%, signal=47%
REACTOME_CDT1_ASSOCIATION_WITH_THE_CDC6_ORC_ORIGIN_COMPLEX	REACTOME_CDT1_ASSOCIATION_WITH_THE_CDC6_ORC_ORIGIN_COMPLEX		45	0.3823777	1.2968535	0.2195122	0.38186297	1	5002	tags=58%, list=45%, signal=104%
MARZEC_IL2_SIGNALING_UP	MARZEC_IL2_SIGNALING_UP		65	0.34273922	1.2957027	0.11627907	0.3827554	1	1385	tags=26%, list=12%, signal=30%
SWEET_KRAS_ONCOGENIC_SIGNATURE	SWEET_KRAS_ONCOGENIC_SIGNATURE		28	0.44368207	1.2941732	0.18181819	0.38469842	1	2212	tags=39%, list=20%, signal=49%
AMIT_DELAYED_EARLY_GENES	AMIT_DELAYED_EARLY_GENES		15	0.49197024	1.2930843	0.19148937	0.3856724	1	2858	tags=67%, list=26%, signal=89%
CHEN_NEUROBLASTOMA_COPY_NUMBER_GAINS	CHEN_NEUROBLASTOMA_COPY_NUMBER_GAINS		30	0.40959695	1.2895848	0.13043478	0.39093658	1	969	tags=23%, list=9%, signal=25%
HAHTOLA_SEZARY_SYNDROM_UP	HAHTOLA_SEZARY_SYNDROM_UP		60	0.34843144	1.2884759	0.1521739	0.39190564	1	1447	tags=30%, list=13%, signal=34%
WANG_BARRETTS_ESOPHAGUS_DN	WANG_BARRETTS_ESOPHAGUS_DN		22	0.50776774	1.2884173	0.13207547	0.39083946	1	1742	tags=45%, list=16%, signal=54%
LIAO_HAVE_SOX4_BINDING_SITES	LIAO_HAVE_SOX4_BINDING_SITES		24	0.45033675	1.2845138	0.16	0.3974842	1	2036	tags=46%, list=18%, signal=56%
OUELLET_CULTURED_OVARIAN_CANCER_INVASIVE_VS_LMP_DN	OUELLET_CULTURED_OVARIAN_CANCER_INVASIVE_VS_LMP_DN		15	0.4696388	1.2824643	0.08888889	0.4002453	1	1795	tags=33%, list=16%, signal=40%
LUI_THYROID_CANCER_CLUSTER_1	LUI_THYROID_CANCER_CLUSTER_1		34	0.44770396	1.2811761	0.18181819	0.40151364	1	2354	tags=41%, list=21%, signal=52%
REACTOME_HOST_INTERACTIONS_OF_HIV_FACTORS	REACTOME_HOST_INTERACTIONS_OF_HIV_FACTORS		89	0.3369856	1.2763556	0.07692308	0.4089095	1	5002	tags=64%, list=45%, signal=115%
YAO_TEMPORAL_RESPONSE_TO_PROGESTERONE_CLUSTER_9	YAO_TEMPORAL_RESPONSE_TO_PROGESTERONE_CLUSTER_9		59	0.39191929	1.2761633	0.1521739	0.40830883	1	2023	tags=37%, list=18%, signal=45%
IVANOVA_HEMATOPOIESIS_EARLY_PROGENITOR	IVANOVA_HEMATOPOIESIS_EARLY_PROGENITOR		86	0.2934078	1.2758545	0.19148937	0.4076291	1	3188	tags=44%, list=28%, signal=61%
OLSSON_E2F3_TARGETS_DN	OLSSON_E2F3_TARGETS_DN		15	0.5207157	1.2758352	0.20930232	0.40659785	1	253	tags=40%, list=2%, signal=41%
BROCKE_APOPTOSIS_REVERSED_BY_IL6	BROCKE_APOPTOSIS_REVERSED_BY_IL6		78	0.38536286	1.2745725	0.104166664	0.40778652	1	2364	tags=36%, list=21%, signal=45%
KEGG_RNA_POLYMERASE	KEGG_RNA_POLYMERASE		20	0.38724604	1.2743424	0.27906978	0.40686363	1	4625	tags=75%, list=41%, signal=128%
RICKMAN_METASTASIS_DN	RICKMAN_METASTASIS_DN		160	0.3171322	1.2729714	0.18867925	0.40841982	1	2612	tags=34%, list=23%, signal=43%
BILD_HRAS_ONCOGENIC_SIGNATURE	BILD_HRAS_ONCOGENIC_SIGNATURE		140	0.35760593	1.2720526	0.13461539	0.40872127	1	2023	tags=38%, list=18%, signal=46%
BIOCARTA_INSULIN_PATHWAY	BIOCARTA_INSULIN_PATHWAY		15	0.44558176	1.2718476	0.18867925	0.4080129	1	1725	tags=27%, list=15%, signal=31%
HAHTOLA_MYCOSIS_FUNGOIDES_SKIN_DN	HAHTOLA_MYCOSIS_FUNGOIDES_SKIN_DN		17	0.424906	1.2707906	0.19607843	0.40892535	1	2723	tags=41%, list=24%, signal=54%
REACTOME_GLUCOSE_TRANSPORT	REACTOME_GLUCOSE_TRANSPORT		25	0.35501942	1.2706559	0.11627907	0.40796733	1	3899	tags=56%, list=35%, signal=86%
BORCZUK_MALIGNANT_MESOTHELIOMA_UP	BORCZUK_MALIGNANT_MESOTHELIOMA_UP		200	0.33056098	1.2698886	0.25531915	0.40842506	1	3492	tags=44%, list=31%, signal=63%
BIOCARTA_FCER1_PATHWAY	BIOCARTA_FCER1_PATHWAY		24	0.4175048	1.2686112	0.1764706	0.40961146	1	1725	tags=29%, list=15%, signal=34%
DAZARD_UV_RESPONSE_CLUSTER_G6	DAZARD_UV_RESPONSE_CLUSTER_G6		53	0.37305146	1.2643718	0.19565217	0.41667417	1	1039	tags=19%, list=9%, signal=21%
REACTOME_SCF_BETA_TRCP_MEDIATED_DEGRADATION_OF_EMI1	REACTOME_SCF_BETA_TRCP_MEDIATED_DEGRADATION_OF_EMI1		40	0.36114004	1.2638705	0.3478261	0.41633478	1	5002	tags=60%, list=45%, signal=108%
TONKS_TARGETS_OF_RUNX1_RUNX1T1_FUSION_SUSTAINDED_IN_ERYTHROCYTE_UP	TONKS_TARGETS_OF_RUNX1_RUNX1T1_FUSION_SUSTAINDED_IN_ERYTHROCYTE_UP		30	0.48343307	1.2635437	0.18367347	0.41574916	1	964	tags=30%, list=9%, signal=33%
BIOCARTA_HDAC_PATHWAY	BIOCARTA_HDAC_PATHWAY		18	0.40878257	1.2590485	0.18518518	0.42350867	1	2224	tags=39%, list=20%, signal=48%
PENG_LEUCINE_DEPRIVATION_DN	PENG_LEUCINE_DEPRIVATION_DN		36	0.3201441	1.2571272	0.15555556	0.42577603	1	3461	tags=47%, list=31%, signal=68%
SMITH_TERT_TARGETS_UP	SMITH_TERT_TARGETS_UP		85	0.30428594	1.2567947	0.15384616	0.4253929	1	2018	tags=28%, list=18%, signal=34%
LIAO_METASTASIS	LIAO_METASTASIS		282	0.28956637	1.2557777	0.16	0.42612958	1	2673	tags=38%, list=24%, signal=48%
KENNY_CTNNB1_TARGETS_UP	KENNY_CTNNB1_TARGETS_UP		32	0.42898375	1.2544392	0.15555556	0.42776316	1	1391	tags=38%, list=12%, signal=43%
DORN_ADENOVIRUS_INFECTION_24HR_DN	DORN_ADENOVIRUS_INFECTION_24HR_DN		32	0.39186394	1.2516534	0.18367347	0.43251124	1	1108	tags=28%, list=10%, signal=31%
GENTILE_UV_RESPONSE_CLUSTER_D5	GENTILE_UV_RESPONSE_CLUSTER_D5		19	0.4369477	1.2514	0.2857143	0.43185198	1	4342	tags=63%, list=39%, signal=103%
KEGG_O_GLYCAN_BIOSYNTHESIS	KEGG_O_GLYCAN_BIOSYNTHESIS		17	0.39915484	1.2513852	0.13725491	0.4307194	1	1462	tags=29%, list=13%, signal=34%
OUYANG_PROSTATE_CANCER_MARKERS	OUYANG_PROSTATE_CANCER_MARKERS		15	0.4726073	1.2502038	0.2264151	0.43188983	1	2124	tags=40%, list=19%, signal=49%
REACTOME_RNA_POLYMERASE_III_TRANSCRIPTION_INITIATION	REACTOME_RNA_POLYMERASE_III_TRANSCRIPTION_INITIATION		17	0.38184234	1.2494838	0.2	0.43219575	1	3233	tags=53%, list=29%, signal=74%
ROYLANCE_BREAST_CANCER_16Q_COPY_NUMBER_UP	ROYLANCE_BREAST_CANCER_16Q_COPY_NUMBER_UP		25	0.40182543	1.2489873	0.14634146	0.43201274	1	2056	tags=44%, list=18%, signal=54%
TAKEDA_TARGETS_OF_NUP98_HOXA9_FUSION_6HR_DN	TAKEDA_TARGETS_OF_NUP98_HOXA9_FUSION_6HR_DN		23	0.4636213	1.2485833	0.25490198	0.43142056	1	694	tags=26%, list=6%, signal=28%
DOANE_BREAST_CANCER_CLASSES_DN	DOANE_BREAST_CANCER_CLASSES_DN		21	0.46495408	1.2477548	0.20754717	0.43173063	1	1139	tags=38%, list=10%, signal=42%
PUIFFE_INVASION_INHIBITED_BY_ASCITES_UP	PUIFFE_INVASION_INHIBITED_BY_ASCITES_UP		45	0.36879337	1.2472694	0.11111111	0.4315576	1	639	tags=22%, list=6%, signal=23%
MORI_MATURE_B_LYMPHOCYTE_DN	MORI_MATURE_B_LYMPHOCYTE_DN		44	0.3872406	1.2463679	0.17021276	0.4319137	1	1515	tags=39%, list=14%, signal=45%
ZHAN_MULTIPLE_MYELOMA_CD1_DN	ZHAN_MULTIPLE_MYELOMA_CD1_DN		22	0.467342	1.2391821	0.21276596	0.44492048	1	2383	tags=45%, list=21%, signal=58%
LINDSTEDT_DENDRITIC_CELL_MATURATION_B	LINDSTEDT_DENDRITIC_CELL_MATURATION_B		35	0.402483	1.2357113	0.2	0.45043597	1	3402	tags=49%, list=30%, signal=70%
JIANG_HYPOXIA_CANCER	JIANG_HYPOXIA_CANCER		42	0.32656172	1.2351145	0.17777778	0.45030588	1	2586	tags=36%, list=23%, signal=46%
VERRECCHIA_DELAYED_RESPONSE_TO_TGFB1	VERRECCHIA_DELAYED_RESPONSE_TO_TGFB1		26	0.42380485	1.2338984	0.19607843	0.4516459	1	1952	tags=31%, list=17%, signal=37%
MAYBURD_RESPONSE_TO_L663536_DN	MAYBURD_RESPONSE_TO_L663536_DN		34	0.3639677	1.2318666	0.26	0.45435458	1	3079	tags=47%, list=27%, signal=65%
WINTER_HYPOXIA_UP	WINTER_HYPOXIA_UP		49	0.37062567	1.2253759	0.14	0.465979	1	2396	tags=43%, list=21%, signal=54%
ZHOU_INFLAMMATORY_RESPONSE_LPS_UP	ZHOU_INFLAMMATORY_RESPONSE_LPS_UP		197	0.31522503	1.2248704	0.12	0.46565542	1	1624	tags=26%, list=15%, signal=30%
SESTO_RESPONSE_TO_UV_C7	SESTO_RESPONSE_TO_UV_C7		49	0.3673807	1.2247888	0.18181819	0.46459603	1	1345	tags=33%, list=12%, signal=37%
MORI_IMMATURE_B_LYMPHOCYTE_UP	MORI_IMMATURE_B_LYMPHOCYTE_UP		36	0.42243424	1.2229294	0.24528302	0.46669817	1	1882	tags=39%, list=17%, signal=47%
GENTILE_RESPONSE_CLUSTER_D3	GENTILE_RESPONSE_CLUSTER_D3		35	0.3977729	1.2192415	0.26086956	0.47301915	1	2626	tags=40%, list=23%, signal=52%
NAGASHIMA_EGF_SIGNALING_UP	NAGASHIMA_EGF_SIGNALING_UP		41	0.43456	1.2189516	0.19148937	0.4723083	1	1450	tags=41%, list=13%, signal=47%
ZHANG_RESPONSE_TO_IKK_INHIBITOR_AND_TNF_UP	ZHANG_RESPONSE_TO_IKK_INHIBITOR_AND_TNF_UP		120	0.36810783	1.2181102	0.1521739	0.47278804	1	2705	tags=40%, list=24%, signal=52%
BRUECKNER_TARGETS_OF_MIRLET7A3_DN	BRUECKNER_TARGETS_OF_MIRLET7A3_DN		46	0.36955813	1.2166982	0.20408164	0.47482494	1	1269	tags=30%, list=11%, signal=34%
TSENG_ADIPOGENIC_POTENTIAL_UP	TSENG_ADIPOGENIC_POTENTIAL_UP		25	0.44416702	1.2164854	0.1632653	0.47409192	1	1385	tags=44%, list=12%, signal=50%
ALCALAY_AML_BY_NPM1_LOCALIZATION_DN	ALCALAY_AML_BY_NPM1_LOCALIZATION_DN		124	0.34605613	1.2160777	0.18	0.47382274	1	771	tags=23%, list=7%, signal=24%
BUYTAERT_PHOTODYNAMIC_THERAPY_STRESS_DN	BUYTAERT_PHOTODYNAMIC_THERAPY_STRESS_DN		353	0.26852477	1.2148649	0.14583333	0.47497326	1	1379	tags=22%, list=12%, signal=24%
LIU_PROSTATE_CANCER_UP	LIU_PROSTATE_CANCER_UP		52	0.39210364	1.2096817	0.19148937	0.4844282	1	949	tags=27%, list=8%, signal=29%
HENDRICKS_SMARCA4_TARGETS_UP	HENDRICKS_SMARCA4_TARGETS_UP		28	0.37512162	1.2076459	0.21276596	0.48753542	1	2436	tags=46%, list=22%, signal=59%
CHIARETTI_ACUTE_LYMPHOBLASTIC_LEUKEMIA_ZAP70	CHIARETTI_ACUTE_LYMPHOBLASTIC_LEUKEMIA_ZAP70		44	0.33093038	1.2067691	0.21276596	0.48800322	1	2449	tags=39%, list=22%, signal=49%
ONDER_CDH1_TARGETS_1_DN	ONDER_CDH1_TARGETS_1_DN		88	0.35525998	1.2062002	0.26923078	0.48825783	1	1232	tags=25%, list=11%, signal=28%
FIRESTEIN_CTNNB1_PATHWAY	FIRESTEIN_CTNNB1_PATHWAY		15	0.46003705	1.2058029	0.20833333	0.48810893	1	1955	tags=40%, list=17%, signal=48%
TIEN_INTESTINE_PROBIOTICS_2HR_UP	TIEN_INTESTINE_PROBIOTICS_2HR_UP		15	0.38445798	1.2057205	0.26	0.48699716	1	1742	tags=27%, list=16%, signal=32%
KEGG_PURINE_METABOLISM	KEGG_PURINE_METABOLISM		110	0.26309755	1.2055523	0.2	0.4860432	1	2061	tags=28%, list=18%, signal=34%
RIZKI_TUMOR_INVASIVENESS_2D_DN	RIZKI_TUMOR_INVASIVENESS_2D_DN		46	0.33416715	1.2010895	0.17391305	0.49374044	1	2632	tags=37%, list=24%, signal=48%
ZHAN_V2_LATE_DIFFERENTIATION_GENES	ZHAN_V2_LATE_DIFFERENTIATION_GENES		27	0.3591001	1.2002747	0.26923078	0.4942819	1	2365	tags=41%, list=21%, signal=52%
CHEN_HOXA5_TARGETS_9HR_DN	CHEN_HOXA5_TARGETS_9HR_DN		29	0.37819338	1.1993734	0.17021276	0.49485752	1	1944	tags=38%, list=17%, signal=46%
SMID_BREAST_CANCER_RELAPSE_IN_BONE_DN	SMID_BREAST_CANCER_RELAPSE_IN_BONE_DN		183	0.3419922	1.1982559	0.1875	0.49610752	1	2709	tags=40%, list=24%, signal=52%
SCHUHMACHER_MYC_TARGETS_UP	SCHUHMACHER_MYC_TARGETS_UP		49	0.3203325	1.1896284	0.26086956	0.5120026	1	2328	tags=39%, list=21%, signal=49%
LIAN_LIPA_TARGETS_6M	LIAN_LIPA_TARGETS_6M		70	0.47150207	1.1888573	0.24489796	0.51247287	1	1846	tags=44%, list=16%, signal=53%
LEE_NEURAL_CREST_STEM_CELL_DN	LEE_NEURAL_CREST_STEM_CELL_DN		69	0.3580914	1.1883453	0.1923077	0.5123834	1	1691	tags=29%, list=15%, signal=34%
SWEET_LUNG_CANCER_KRAS_UP	SWEET_LUNG_CANCER_KRAS_UP		371	0.28190878	1.1871452	0.1764706	0.51326376	1	2228	tags=30%, list=20%, signal=37%
PASQUALUCCI_LYMPHOMA_BY_GC_STAGE_UP	PASQUALUCCI_LYMPHOMA_BY_GC_STAGE_UP		183	0.28526604	1.1864126	0.23076923	0.5138732	1	2189	tags=32%, list=20%, signal=39%
WANG_LMO4_TARGETS_DN	WANG_LMO4_TARGETS_DN		163	0.26881972	1.1859168	0.27083334	0.5139499	1	3564	tags=39%, list=32%, signal=56%
NAGASHIMA_NRG1_SIGNALING_UP	NAGASHIMA_NRG1_SIGNALING_UP		125	0.3352068	1.1834289	0.24	0.5177987	1	2364	tags=38%, list=21%, signal=48%
CREIGHTON_AKT1_SIGNALING_VIA_MTOR_DN	CREIGHTON_AKT1_SIGNALING_VIA_MTOR_DN		18	0.42415237	1.1824094	0.30612245	0.5184806	1	2797	tags=44%, list=25%, signal=59%
KRIGE_AMINO_ACID_DEPRIVATION	KRIGE_AMINO_ACID_DEPRIVATION		19	0.4124327	1.1816982	0.23076923	0.5190005	1	2672	tags=53%, list=24%, signal=69%
TURASHVILI_BREAST_NORMAL_DUCTAL_VS_LOBULAR_UP	TURASHVILI_BREAST_NORMAL_DUCTAL_VS_LOBULAR_UP		28	0.3935441	1.1784946	0.27083334	0.52472633	1	1462	tags=21%, list=13%, signal=25%
HAHTOLA_MYCOSIS_FUNGOIDES_CD4_UP	HAHTOLA_MYCOSIS_FUNGOIDES_CD4_UP		38	0.35261536	1.1747417	0.22222222	0.53175443	1	1230	tags=32%, list=11%, signal=35%
KIM_WT1_TARGETS_UP	KIM_WT1_TARGETS_UP		133	0.35464746	1.1733128	0.25531915	0.53368676	1	1511	tags=29%, list=13%, signal=33%
REACTOME_REGULATION_OF_ORNITHINE_DECARBOXYLASE	REACTOME_REGULATION_OF_ORNITHINE_DECARBOXYLASE		40	0.37260064	1.172089	0.36585367	0.53522086	1	5002	tags=63%, list=45%, signal=113%
DE_YY1_TARGETS_DN	DE_YY1_TARGETS_DN		50	0.36318582	1.171811	0.31111112	0.53449047	1	3903	tags=54%, list=35%, signal=83%
WANG_CISPLATIN_RESPONSE_AND_XPC_UP	WANG_CISPLATIN_RESPONSE_AND_XPC_UP		92	0.3186318	1.1715183	0.20833333	0.5338395	1	1376	tags=25%, list=12%, signal=28%
GINESTIER_BREAST_CANCER_ZNF217_AMPLIFIED_DN	GINESTIER_BREAST_CANCER_ZNF217_AMPLIFIED_DN		158	0.28583857	1.1709973	0.36734694	0.53354734	1	3452	tags=41%, list=31%, signal=58%
FLECHNER_BIOPSY_KIDNEY_TRANSPLANT_OK_VS_DONOR_DN	FLECHNER_BIOPSY_KIDNEY_TRANSPLANT_OK_VS_DONOR_DN		15	0.47380406	1.1695886	0.3181818	0.5352838	1	1405	tags=27%, list=13%, signal=30%
NIKOLSKY_BREAST_CANCER_17Q11_Q21_AMPLICON	NIKOLSKY_BREAST_CANCER_17Q11_Q21_AMPLICON		53	0.310653	1.1682853	0.30232558	0.53667617	1	910	tags=17%, list=8%, signal=18%
SPIELMAN_LYMPHOBLAST_EUROPEAN_VS_ASIAN_UP	SPIELMAN_LYMPHOBLAST_EUROPEAN_VS_ASIAN_UP		324	0.22462967	1.1682746	0.28	0.5354134	1	3241	tags=34%, list=29%, signal=46%
VERRECCHIA_RESPONSE_TO_TGFB1_C5	VERRECCHIA_RESPONSE_TO_TGFB1_C5		16	0.39013875	1.1658083	0.1875	0.5393329	1	191	tags=13%, list=2%, signal=13%
WANG_CLIM2_TARGETS_UP	WANG_CLIM2_TARGETS_UP		110	0.28366178	1.1631451	0.25	0.5443352	1	2781	tags=32%, list=25%, signal=42%
ENK_UV_RESPONSE_EPIDERMIS_UP	ENK_UV_RESPONSE_EPIDERMIS_UP		193	0.28249183	1.1629214	0.27272728	0.54361147	1	1843	tags=30%, list=16%, signal=35%
KORKOLA_CORRELATED_WITH_POU5F1	KORKOLA_CORRELATED_WITH_POU5F1		16	0.46861422	1.1627684	0.29411766	0.54258364	1	1961	tags=44%, list=18%, signal=53%
RIZ_ERYTHROID_DIFFERENTIATION_CCNE1	RIZ_ERYTHROID_DIFFERENTIATION_CCNE1		32	0.3163763	1.1627566	0.27083334	0.5413556	1	2001	tags=25%, list=18%, signal=30%
GARY_CD5_TARGETS_DN	GARY_CD5_TARGETS_DN		254	0.28273433	1.1627283	0.26190478	0.54015464	1	2880	tags=30%, list=26%, signal=40%
BILD_E2F3_ONCOGENIC_SIGNATURE	BILD_E2F3_ONCOGENIC_SIGNATURE		119	0.28696576	1.1606333	0.19148937	0.54339117	1	1105	tags=23%, list=10%, signal=25%
PROVENZANI_METASTASIS_UP	PROVENZANI_METASTASIS_UP		116	0.28725567	1.1596518	0.25	0.54436755	1	1675	tags=27%, list=15%, signal=31%
EINAV_INTERFERON_SIGNATURE_IN_CANCER	EINAV_INTERFERON_SIGNATURE_IN_CANCER		15	0.5931407	1.1590847	0.33333334	0.54412204	1	2916	tags=73%, list=26%, signal=99%
IVANOVA_HEMATOPOIESIS_INTERMEDIATE_PROGENITOR	IVANOVA_HEMATOPOIESIS_INTERMEDIATE_PROGENITOR		25	0.33501706	1.1590014	0.19148937	0.543118	1	2306	tags=40%, list=21%, signal=50%
BOYLAN_MULTIPLE_MYELOMA_C_CLUSTER_UP	BOYLAN_MULTIPLE_MYELOMA_C_CLUSTER_UP		20	0.40686	1.1570139	0.2888889	0.5461555	1	2219	tags=45%, list=20%, signal=56%
RICKMAN_TUMOR_DIFFERENTIATED_WELL_VS_POORLY_DN	RICKMAN_TUMOR_DIFFERENTIATED_WELL_VS_POORLY_DN		196	0.3013513	1.1526988	0.24528302	0.5541876	1	1622	tags=27%, list=14%, signal=30%
KEGG_EPITHELIAL_CELL_SIGNALING_IN_HELICOBACTER_PYLORI_INFECTION	KEGG_EPITHELIAL_CELL_SIGNALING_IN_HELICOBACTER_PYLORI_INFECTION		42	0.29464355	1.1520714	0.20833333	0.55449164	1	3042	tags=45%, list=27%, signal=62%
KEGG_UBIQUITIN_MEDIATED_PROTEOLYSIS	KEGG_UBIQUITIN_MEDIATED_PROTEOLYSIS		77	0.29188535	1.1505915	0.3	0.5560433	1	4158	tags=48%, list=37%, signal=76%
DOANE_BREAST_CANCER_ESR1_DN	DOANE_BREAST_CANCER_ESR1_DN		31	0.4604314	1.150477	0.28846154	0.55495536	1	1793	tags=45%, list=16%, signal=54%
DAZARD_RESPONSE_TO_UV_NHEK_UP	DAZARD_RESPONSE_TO_UV_NHEK_UP		108	0.29339898	1.1492016	0.22	0.5559896	1	2255	tags=31%, list=20%, signal=38%
FARMER_BREAST_CANCER_BASAL_VS_LULMINAL	FARMER_BREAST_CANCER_BASAL_VS_LULMINAL		192	0.30244255	1.1486064	0.3265306	0.55601025	1	2328	tags=36%, list=21%, signal=45%
DAZARD_RESPONSE_TO_UV_NHEK_DN	DAZARD_RESPONSE_TO_UV_NHEK_DN		118	0.2847326	1.1472352	0.3125	0.55787414	1	2639	tags=29%, list=24%, signal=37%
MOREIRA_RESPONSE_TO_TSA_UP	MOREIRA_RESPONSE_TO_TSA_UP		21	0.4069885	1.1450716	0.29787233	0.5611643	1	3900	tags=67%, list=35%, signal=102%
IGARASHI_ATF4_TARGETS_DN	IGARASHI_ATF4_TARGETS_DN		48	0.33740103	1.1428102	0.26086956	0.5658185	1	2300	tags=38%, list=21%, signal=47%
ODONNELL_TARGETS_OF_MYC_AND_TFRC_UP	ODONNELL_TARGETS_OF_MYC_AND_TFRC_UP		38	0.40904582	1.1423926	0.28301886	0.5655646	1	1300	tags=32%, list=12%, signal=36%
VARELA_ZMPSTE24_TARGETS_UP	VARELA_ZMPSTE24_TARGETS_UP		27	0.3737786	1.1421719	0.23255815	0.56484604	1	2354	tags=41%, list=21%, signal=51%
OUELLET_OVARIAN_CANCER_INVASIVE_VS_LMP_UP	OUELLET_OVARIAN_CANCER_INVASIVE_VS_LMP_UP		85	0.29574507	1.1417261	0.27906978	0.5644878	1	2090	tags=24%, list=19%, signal=29%
REACTOME_G_ALPHA_12_13_SIGNALLING_EVENTS	REACTOME_G_ALPHA_12_13_SIGNALLING_EVENTS		37	0.3598655	1.1413536	0.26530612	0.56408054	1	2079	tags=30%, list=19%, signal=36%
BROWNE_HCMV_INFECTION_14HR_UP	BROWNE_HCMV_INFECTION_14HR_UP		86	0.27202758	1.1413455	0.28846154	0.5628518	1	2532	tags=34%, list=23%, signal=43%
MARCHINI_TRABECTEDIN_RESISTANCE_UP	MARCHINI_TRABECTEDIN_RESISTANCE_UP		16	0.40295663	1.1406332	0.33333334	0.56291974	1	2904	tags=56%, list=26%, signal=76%
LIAN_LIPA_TARGETS_3M	LIAN_LIPA_TARGETS_3M		59	0.4587459	1.1379213	0.32	0.56703395	1	1846	tags=46%, list=16%, signal=55%
MISSIAGLIA_REGULATED_BY_METHYLATION_UP	MISSIAGLIA_REGULATED_BY_METHYLATION_UP		68	0.35642675	1.1377177	0.21276596	0.56627357	1	2383	tags=40%, list=21%, signal=50%
HANN_RESISTANCE_TO_BCL2_INHIBITOR_DN	HANN_RESISTANCE_TO_BCL2_INHIBITOR_DN		30	0.3774349	1.1369357	0.35849056	0.5668585	1	1385	tags=37%, list=12%, signal=42%
BIOCARTA_TNFR1_PATHWAY	BIOCARTA_TNFR1_PATHWAY		19	0.3660774	1.1354779	0.3043478	0.56833625	1	4739	tags=68%, list=42%, signal=118%
REACTOME_P75_NTR_RECEPTOR_MEDIATED_SIGNALLING	REACTOME_P75_NTR_RECEPTOR_MEDIATED_SIGNALLING		53	0.34474704	1.1354741	0.35555556	0.5670899	1	2674	tags=36%, list=24%, signal=47%
MARTORIATI_MDM4_TARGETS_NEUROEPITHELIUM_UP	MARTORIATI_MDM4_TARGETS_NEUROEPITHELIUM_UP		76	0.31247652	1.1338927	0.26785713	0.56943846	1	1992	tags=34%, list=18%, signal=41%
BHATTACHARYA_EMBRYONIC_STEM_CELL	BHATTACHARYA_EMBRYONIC_STEM_CELL		50	0.33047014	1.1329744	0.3181818	0.5699449	1	947	tags=22%, list=8%, signal=24%
GARGALOVIC_RESPONSE_TO_OXIDIZED_PHOSPHOLIPIDS_BLUE_UP	GARGALOVIC_RESPONSE_TO_OXIDIZED_PHOSPHOLIPIDS_BLUE_UP		56	0.3440574	1.1327643	0.34	0.5692827	1	1859	tags=25%, list=17%, signal=30%
HOOI_ST7_TARGETS_DN	HOOI_ST7_TARGETS_DN		51	0.32915068	1.1323707	0.23076923	0.56879777	1	1269	tags=27%, list=11%, signal=31%
BIOCARTA_FMLP_PATHWAY	BIOCARTA_FMLP_PATHWAY		25	0.33697334	1.1312884	0.3469388	0.57000154	1	2808	tags=44%, list=25%, signal=59%
KAN_RESPONSE_TO_ARSENIC_TRIOXIDE	KAN_RESPONSE_TO_ARSENIC_TRIOXIDE		70	0.3350189	1.1310642	0.17391305	0.5692315	1	863	tags=26%, list=8%, signal=28%
ZHAN_MULTIPLE_MYELOMA_LB_DN	ZHAN_MULTIPLE_MYELOMA_LB_DN		21	0.48735225	1.1305307	0.33333334	0.5690302	1	1987	tags=43%, list=18%, signal=52%
SESTO_RESPONSE_TO_UV_C1	SESTO_RESPONSE_TO_UV_C1		53	0.34860432	1.1303396	0.3265306	0.56826115	1	3018	tags=43%, list=27%, signal=59%
BROWNE_HCMV_INFECTION_6HR_UP	BROWNE_HCMV_INFECTION_6HR_UP		42	0.35579014	1.1300226	0.32	0.56764334	1	1307	tags=29%, list=12%, signal=32%
KEGG_FC_GAMMA_R_MEDIATED_PHAGOCYTOSIS	KEGG_FC_GAMMA_R_MEDIATED_PHAGOCYTOSIS		63	0.37093675	1.1296945	0.34	0.56712604	1	2699	tags=44%, list=24%, signal=58%
IZADPANAH_STEM_CELL_ADIPOSE_VS_BONE_UP	IZADPANAH_STEM_CELL_ADIPOSE_VS_BONE_UP		76	0.33419427	1.1295998	0.26086956	0.56611425	1	1518	tags=33%, list=14%, signal=38%
BENPORATH_MYC_TARGETS_WITH_EBOX	BENPORATH_MYC_TARGETS_WITH_EBOX		151	0.25108147	1.1294864	0.30612245	0.5651751	1	3118	tags=42%, list=28%, signal=57%
BENPORATH_SOX2_TARGETS	BENPORATH_SOX2_TARGETS		399	0.23859027	1.1285975	0.25	0.5660495	1	2386	tags=28%, list=21%, signal=34%
KEGG_DRUG_METABOLISM_OTHER_ENZYMES	KEGG_DRUG_METABOLISM_OTHER_ENZYMES		18	0.38472334	1.1282105	0.33333334	0.56575036	1	1223	tags=33%, list=11%, signal=37%
DELLA_RESPONSE_TO_TSA_AND_BUTYRATE	DELLA_RESPONSE_TO_TSA_AND_BUTYRATE		15	0.4328013	1.1264485	0.33333334	0.56769687	1	543	tags=27%, list=5%, signal=28%
NIKOLSKY_BREAST_CANCER_16Q24_AMPLICON	NIKOLSKY_BREAST_CANCER_16Q24_AMPLICON		24	0.30893955	1.1254774	0.27272728	0.56851965	1	2572	tags=42%, list=23%, signal=54%
KEGG_GLYCOSPHINGOLIPID_BIOSYNTHESIS_GANGLIO_SERIES	KEGG_GLYCOSPHINGOLIPID_BIOSYNTHESIS_GANGLIO_SERIES		15	0.41105112	1.1225147	0.2888889	0.57456636	1	2245	tags=53%, list=20%, signal=67%
REACTOME_TRNA_AMINOACYLATION	REACTOME_TRNA_AMINOACYLATION		18	0.3712781	1.1208271	0.41463414	0.57687795	1	4818	tags=83%, list=43%, signal=146%
REACTOME_CELL_DEATH_SIGNALLING_VIA_NRAGE_NRIF_AND_NADE	REACTOME_CELL_DEATH_SIGNALLING_VIA_NRAGE_NRIF_AND_NADE		38	0.36480495	1.1193382	0.31111112	0.57873607	1	2250	tags=34%, list=20%, signal=43%
LI_CISPLATIN_RESISTANCE_UP	LI_CISPLATIN_RESISTANCE_UP		18	0.4302071	1.1166009	0.2857143	0.5833064	1	985	tags=33%, list=9%, signal=36%
WU_HBX_TARGETS_1_DN	WU_HBX_TARGETS_1_DN		15	0.38254297	1.1160501	0.29411766	0.58306855	1	3567	tags=67%, list=32%, signal=98%
CHOI_ATL_STAGE_PREDICTOR	CHOI_ATL_STAGE_PREDICTOR		21	0.3411143	1.1149668	0.27659574	0.58439326	1	2785	tags=29%, list=25%, signal=38%
STEIN_ESRRA_TARGETS_DN	STEIN_ESRRA_TARGETS_DN		58	0.2701792	1.1147429	0.25	0.5836746	1	3599	tags=43%, list=32%, signal=63%
KEGG_OOCYTE_MEIOSIS	KEGG_OOCYTE_MEIOSIS		74	0.3027303	1.1144481	0.25	0.5830921	1	1256	tags=20%, list=11%, signal=23%
CUI_GLUCOSE_DEPRIVATION	CUI_GLUCOSE_DEPRIVATION		35	0.3262476	1.112374	0.2857143	0.5867655	1	1684	tags=34%, list=15%, signal=40%
NUYTTEN_NIPP1_TARGETS_DN	NUYTTEN_NIPP1_TARGETS_DN		449	0.2429762	1.1117896	0.2888889	0.58675367	1	2300	tags=29%, list=21%, signal=35%
BIOCARTA_P38MAPK_PATHWAY	BIOCARTA_P38MAPK_PATHWAY		26	0.36608067	1.1114051	0.35416666	0.5864958	1	1935	tags=35%, list=17%, signal=42%
ZHU_CMV_8_HR_UP	ZHU_CMV_8_HR_UP		21	0.43832397	1.1110443	0.29787233	0.58645236	1	1534	tags=38%, list=14%, signal=44%
YAO_TEMPORAL_RESPONSE_TO_PROGESTERONE_CLUSTER_14	YAO_TEMPORAL_RESPONSE_TO_PROGESTERONE_CLUSTER_14		97	0.27528265	1.1095991	0.35416666	0.5881025	1	3243	tags=46%, list=29%, signal=65%
BIOCARTA_VEGF_PATHWAY	BIOCARTA_VEGF_PATHWAY		17	0.43968928	1.109227	0.41304347	0.58763975	1	1725	tags=35%, list=15%, signal=42%
NAKAMURA_METASTASIS	NAKAMURA_METASTASIS		27	0.36926273	1.1078672	0.3265306	0.5895147	1	331	tags=11%, list=3%, signal=11%
WAMUNYOKOLI_OVARIAN_CANCER_GRADES_1_2_UP	WAMUNYOKOLI_OVARIAN_CANCER_GRADES_1_2_UP		84	0.38502818	1.1062757	0.40816328	0.59171224	1	1929	tags=38%, list=17%, signal=46%
KORKOLA_EMBRYONAL_CARCINOMA_UP	KORKOLA_EMBRYONAL_CARCINOMA_UP		31	0.33490932	1.1055046	0.3	0.59219325	1	773	tags=19%, list=7%, signal=21%
PUIFFE_INVASION_INHIBITED_BY_ASCITES_DN	PUIFFE_INVASION_INHIBITED_BY_ASCITES_DN		85	0.28800836	1.104246	0.38297874	0.5942961	1	2657	tags=38%, list=24%, signal=49%
CHUNG_BLISTER_CYTOTOXICITY_UP	CHUNG_BLISTER_CYTOTOXICITY_UP		86	0.28711164	1.1033826	0.41860464	0.5949214	1	1384	tags=21%, list=12%, signal=24%
KEGG_NOD_LIKE_RECEPTOR_SIGNALING_PATHWAY	KEGG_NOD_LIKE_RECEPTOR_SIGNALING_PATHWAY		30	0.38853368	1.1019745	0.37209302	0.5969229	1	203	tags=17%, list=2%, signal=17%
COLDREN_GEFITINIB_RESISTANCE_DN	COLDREN_GEFITINIB_RESISTANCE_DN		123	0.42792967	1.1013671	0.42307693	0.5968406	1	2417	tags=44%, list=22%, signal=55%
HALMOS_CEBPA_TARGETS_DN	HALMOS_CEBPA_TARGETS_DN		23	0.39774334	1.1013427	0.41509435	0.5956726	1	2361	tags=57%, list=21%, signal=71%
BIOCARTA_TOLL_PATHWAY	BIOCARTA_TOLL_PATHWAY		21	0.36821342	1.1009623	0.3469388	0.595285	1	2122	tags=33%, list=19%, signal=41%
FERRANDO_T_ALL_WITH_MLL_ENL_FUSION_DN	FERRANDO_T_ALL_WITH_MLL_ENL_FUSION_DN		54	0.31196907	1.1001005	0.35555556	0.59621274	1	2378	tags=39%, list=21%, signal=49%
HINATA_NFKB_TARGETS_FIBROBLAST_UP	HINATA_NFKB_TARGETS_FIBROBLAST_UP		43	0.3143236	1.0990343	0.33333334	0.5970895	1	3486	tags=47%, list=31%, signal=67%
ICHIBA_GRAFT_VERSUS_HOST_DISEASE_35D_UP	ICHIBA_GRAFT_VERSUS_HOST_DISEASE_35D_UP		115	0.36438915	1.0971329	0.35416666	0.6001084	1	1846	tags=39%, list=16%, signal=46%
BIOCARTA_PDGF_PATHWAY	BIOCARTA_PDGF_PATHWAY		22	0.35388377	1.0967937	0.3617021	0.5996169	1	1725	tags=23%, list=15%, signal=27%
LASTOWSKA_NEUROBLASTOMA_COPY_NUMBER_UP	LASTOWSKA_NEUROBLASTOMA_COPY_NUMBER_UP		111	0.24329913	1.0967922	0.3	0.5984403	1	1111	tags=16%, list=10%, signal=18%
BIOCARTA_BCR_PATHWAY	BIOCARTA_BCR_PATHWAY		20	0.40464082	1.096017	0.3529412	0.5985687	1	1665	tags=25%, list=15%, signal=29%
KEGG_PROGESTERONE_MEDIATED_OOCYTE_MATURATION	KEGG_PROGESTERONE_MEDIATED_OOCYTE_MATURATION		56	0.29921603	1.0958058	0.3877551	0.59778273	1	1045	tags=20%, list=9%, signal=22%
OUILLETTE_CLL_13Q14_DELETION_DN	OUILLETTE_CLL_13Q14_DELETION_DN		35	0.35025463	1.0942851	0.33333334	0.6000237	1	875	tags=23%, list=8%, signal=25%
KEGG_AMINOACYL_TRNA_BIOSYNTHESIS	KEGG_AMINOACYL_TRNA_BIOSYNTHESIS		18	0.36252484	1.0923966	0.375	0.6027429	1	4818	tags=83%, list=43%, signal=146%
BROWNE_HCMV_INFECTION_10HR_DN	BROWNE_HCMV_INFECTION_10HR_DN		32	0.3118066	1.0899531	0.29787233	0.60666037	1	1748	tags=19%, list=16%, signal=22%
SWEET_KRAS_TARGETS_DN	SWEET_KRAS_TARGETS_DN		15	0.4196423	1.0889332	0.40816328	0.6075937	1	3896	tags=67%, list=35%, signal=102%
SABATES_COLORECTAL_ADENOMA_UP	SABATES_COLORECTAL_ADENOMA_UP		70	0.35107946	1.0883226	0.25454545	0.607621	1	728	tags=26%, list=7%, signal=27%
REACTOME_RNA_POLYMERASE_III_TRANSCRIPTION	REACTOME_RNA_POLYMERASE_III_TRANSCRIPTION		22	0.3217113	1.0879089	0.36734694	0.607422	1	3233	tags=55%, list=29%, signal=77%
GRADE_METASTASIS_DN	GRADE_METASTASIS_DN		33	0.30613396	1.0864354	0.35714287	0.61018986	1	3129	tags=42%, list=28%, signal=59%
REACTOME_THE_ROLE_OF_NEF_IN_HIV1_REPLICATION_AND_DISEASE_PATHOGENESIS	REACTOME_THE_ROLE_OF_NEF_IN_HIV1_REPLICATION_AND_DISEASE_PATHOGENESIS		21	0.3630782	1.0844516	0.33333334	0.6129925	1	2981	tags=48%, list=27%, signal=65%
KIM_MYC_AMPLIFICATION_TARGETS_DN	KIM_MYC_AMPLIFICATION_TARGETS_DN		37	0.37477547	1.0842834	0.42857143	0.6121622	1	1742	tags=27%, list=16%, signal=32%
ZHANG_RESPONSE_TO_IKK_INHIBITOR_AND_TNF_DN	ZHANG_RESPONSE_TO_IKK_INHIBITOR_AND_TNF_DN		36	0.32676953	1.0839514	0.29545453	0.61144084	1	1332	tags=25%, list=12%, signal=28%
MARSON_FOXP3_TARGETS_DN	MARSON_FOXP3_TARGETS_DN		32	0.3528587	1.0834471	0.3125	0.61112225	1	1060	tags=22%, list=9%, signal=24%
BROWNE_HCMV_INFECTION_16HR_UP	BROWNE_HCMV_INFECTION_16HR_UP		123	0.2531931	1.0832577	0.26	0.61024463	1	2064	tags=24%, list=18%, signal=30%
DORN_ADENOVIRUS_INFECTION_12HR_UP	DORN_ADENOVIRUS_INFECTION_12HR_UP		18	0.3941487	1.0828935	0.36363637	0.609838	1	3011	tags=56%, list=27%, signal=76%
AMIT_EGF_RESPONSE_40_HELA	AMIT_EGF_RESPONSE_40_HELA		26	0.36617538	1.0823507	0.39215687	0.60979843	1	2799	tags=54%, list=25%, signal=72%
BIOCARTA_NKT_PATHWAY	BIOCARTA_NKT_PATHWAY		21	0.4288112	1.0806907	0.3478261	0.61230135	1	2326	tags=48%, list=21%, signal=60%
COATES_MACROPHAGE_M1_VS_M2_DN	COATES_MACROPHAGE_M1_VS_M2_DN		48	0.34206977	1.0804622	0.35185185	0.6113957	1	1856	tags=31%, list=17%, signal=37%
SENESE_HDAC3_TARGETS_DN	SENESE_HDAC3_TARGETS_DN		256	0.25621188	1.0800526	0.30952382	0.61107415	1	1123	tags=18%, list=10%, signal=20%
CAIRO_HEPATOBLASTOMA_UP	CAIRO_HEPATOBLASTOMA_UP		121	0.27315804	1.0781091	0.30952382	0.614106	1	1014	tags=20%, list=9%, signal=22%
KEGG_OLFACTORY_TRANSDUCTION	KEGG_OLFACTORY_TRANSDUCTION		17	0.35577542	1.0761924	0.34	0.61697036	1	1150	tags=29%, list=10%, signal=33%
ACEVEDO_LIVER_TUMOR_VS_NORMAL_ADJACENT_TISSUE_UP	ACEVEDO_LIVER_TUMOR_VS_NORMAL_ADJACENT_TISSUE_UP		488	0.20704032	1.0746295	0.3478261	0.619012	1	3126	tags=31%, list=28%, signal=41%
PARK_APL_PATHOGENESIS_DN	PARK_APL_PATHOGENESIS_DN		26	0.43135715	1.0737476	0.39130434	0.6196065	1	1684	tags=35%, list=15%, signal=41%
WOTTON_RUNX_TARGETS_DN	WOTTON_RUNX_TARGETS_DN		19	0.39549252	1.0736954	0.41666666	0.6185712	1	1007	tags=26%, list=9%, signal=29%
MUELLER_METHYLATED_IN_GLIOBLASTOMA	MUELLER_METHYLATED_IN_GLIOBLASTOMA		26	0.37435153	1.0730962	0.40350878	0.61856306	1	370	tags=19%, list=3%, signal=20%
SESTO_RESPONSE_TO_UV_C5	SESTO_RESPONSE_TO_UV_C5		29	0.35372627	1.0725226	0.37777779	0.6185628	1	2601	tags=38%, list=23%, signal=49%
WANG_BARRETTS_ESOPHAGUS_AND_ESOPHAGUS_CANCER_DN	WANG_BARRETTS_ESOPHAGUS_AND_ESOPHAGUS_CANCER_DN		24	0.34764087	1.0721362	0.33333334	0.6182418	1	864	tags=21%, list=8%, signal=23%
AMIT_SERUM_RESPONSE_40_MCF10A	AMIT_SERUM_RESPONSE_40_MCF10A		22	0.3642382	1.0720052	0.3846154	0.6171625	1	838	tags=32%, list=7%, signal=34%
PRAMOONJAGO_SOX4_TARGETS_UP	PRAMOONJAGO_SOX4_TARGETS_UP		35	0.3659222	1.0702938	0.36734694	0.6194609	1	2283	tags=40%, list=20%, signal=50%
ZHAN_MULTIPLE_MYELOMA_HP_UP	ZHAN_MULTIPLE_MYELOMA_HP_UP		26	0.332741	1.0699687	0.40816328	0.6192064	1	3593	tags=58%, list=32%, signal=85%
FAELT_B_CLL_WITH_VH3_21_DN	FAELT_B_CLL_WITH_VH3_21_DN		36	0.28330362	1.0696491	0.35416666	0.61866266	1	2285	tags=31%, list=20%, signal=38%
NIKOLSKY_BREAST_CANCER_12Q13_Q21_AMPLICON	NIKOLSKY_BREAST_CANCER_12Q13_Q21_AMPLICON		20	0.35142368	1.0693433	0.4489796	0.6182986	1	1929	tags=30%, list=17%, signal=36%
LIU_COMMON_CANCER_GENES	LIU_COMMON_CANCER_GENES		21	0.32472244	1.0686524	0.38	0.6186089	1	3559	tags=43%, list=32%, signal=63%
GAUSSMANN_MLL_AF4_FUSION_TARGETS_G_DN	GAUSSMANN_MLL_AF4_FUSION_TARGETS_G_DN		18	0.4008701	1.0682725	0.43396226	0.61825114	1	1441	tags=44%, list=13%, signal=51%
BROWNE_HCMV_INFECTION_20HR_UP	BROWNE_HCMV_INFECTION_20HR_UP		136	0.24491248	1.0667423	0.36956522	0.62036836	1	2478	tags=29%, list=22%, signal=36%
FLOTHO_PEDIATRIC_ALL_THERAPY_RESPONSE_UP	FLOTHO_PEDIATRIC_ALL_THERAPY_RESPONSE_UP		35	0.3043474	1.0665308	0.45238096	0.6196148	1	4675	tags=66%, list=42%, signal=112%
STREICHER_LSM1_TARGETS_UP	STREICHER_LSM1_TARGETS_UP		25	0.37107727	1.0655583	0.3478261	0.62046254	1	539	tags=20%, list=5%, signal=21%
FERNANDEZ_BOUND_BY_MYC	FERNANDEZ_BOUND_BY_MYC		125	0.25162312	1.0646127	0.3846154	0.62151724	1	1662	tags=26%, list=15%, signal=31%
SCHEIDEREIT_IKK_INTERACTING_PROTEINS	SCHEIDEREIT_IKK_INTERACTING_PROTEINS		15	0.36376524	1.0574021	0.3962264	0.6362658	1	381	tags=13%, list=3%, signal=14%
KLEIN_TARGETS_OF_BCR_ABL1_FUSION	KLEIN_TARGETS_OF_BCR_ABL1_FUSION		21	0.43751842	1.0559704	0.3877551	0.6381105	1	1547	tags=38%, list=14%, signal=44%
SAKAI_TUMOR_INFILTRATING_MONOCYTES_DN	SAKAI_TUMOR_INFILTRATING_MONOCYTES_DN		47	0.28704357	1.0553972	0.33333334	0.6379599	1	3242	tags=43%, list=29%, signal=60%
AGUIRRE_PANCREATIC_CANCER_COPY_NUMBER_DN	AGUIRRE_PANCREATIC_CANCER_COPY_NUMBER_DN		133	0.2469726	1.0548586	0.47368422	0.63795507	1	2788	tags=30%, list=25%, signal=40%
DAZARD_UV_RESPONSE_CLUSTER_G2	DAZARD_UV_RESPONSE_CLUSTER_G2		15	0.44218367	1.0543932	0.3846154	0.63783795	1	857	tags=27%, list=8%, signal=29%
LUI_TARGETS_OF_PAX8_PPARG_FUSION	LUI_TARGETS_OF_PAX8_PPARG_FUSION		23	0.28787035	1.0543545	0.41666666	0.6367055	1	3267	tags=43%, list=29%, signal=61%
PENG_LEUCINE_DEPRIVATION_UP	PENG_LEUCINE_DEPRIVATION_UP		18	0.3857107	1.054121	0.35849056	0.63601094	1	2261	tags=39%, list=20%, signal=49%
FLECHNER_PBL_KIDNEY_TRANSPLANT_OK_VS_DONOR_DN	FLECHNER_PBL_KIDNEY_TRANSPLANT_OK_VS_DONOR_DN		28	0.31207076	1.0538675	0.41379312	0.6353464	1	2700	tags=36%, list=24%, signal=47%
CAMPS_COLON_CANCER_COPY_NUMBER_DN	CAMPS_COLON_CANCER_COPY_NUMBER_DN		18	0.38336006	1.0533369	0.3469388	0.6351004	1	1335	tags=28%, list=12%, signal=31%
TIEN_INTESTINE_PROBIOTICS_6HR_DN	TIEN_INTESTINE_PROBIOTICS_6HR_DN		107	0.24572998	1.0524276	0.3409091	0.6361114	1	1349	tags=19%, list=12%, signal=21%
MARKEY_RB1_CHRONIC_LOF_DN	MARKEY_RB1_CHRONIC_LOF_DN		90	0.33878076	1.051225	0.36734694	0.6372349	1	1810	tags=34%, list=16%, signal=41%
SANA_RESPONSE_TO_IFNG_DN	SANA_RESPONSE_TO_IFNG_DN		56	0.30207345	1.0492886	0.4651163	0.63981646	1	1865	tags=25%, list=17%, signal=30%
DAIRKEE_TERT_TARGETS_UP	DAIRKEE_TERT_TARGETS_UP		212	0.19644941	1.0480245	0.3181818	0.6412795	1	3112	tags=33%, list=28%, signal=44%
DAZARD_RESPONSE_TO_UV_SCC_DN	DAZARD_RESPONSE_TO_UV_SCC_DN		59	0.27760628	1.0477314	0.4489796	0.6404633	1	2905	tags=29%, list=26%, signal=39%
FUJII_YBX1_TARGETS_UP	FUJII_YBX1_TARGETS_UP		16	0.41631916	1.0476934	0.38297874	0.6393411	1	883	tags=38%, list=8%, signal=41%
CHIBA_RESPONSE_TO_TSA	CHIBA_RESPONSE_TO_TSA		31	0.26828274	1.0463172	0.3125	0.640826	1	374	tags=13%, list=3%, signal=13%
JI_RESPONSE_TO_FSH_DN	JI_RESPONSE_TO_FSH_DN		32	0.3357985	1.0454667	0.38	0.6416897	1	1626	tags=25%, list=15%, signal=29%
KEGG_RENAL_CELL_CARCINOMA	KEGG_RENAL_CELL_CARCINOMA		45	0.32322934	1.0453454	0.4489796	0.64072263	1	1725	tags=31%, list=15%, signal=37%
REACTOME_NRAGE_SIGNALS_DEATH_THROUGH_JNK	REACTOME_NRAGE_SIGNALS_DEATH_THROUGH_JNK		30	0.36873883	1.0447524	0.4347826	0.6407331	1	1917	tags=27%, list=17%, signal=32%
BIOCARTA_PROTEASOME_PATHWAY	BIOCARTA_PROTEASOME_PATHWAY		17	0.40623847	1.0444334	0.4883721	0.6401971	1	4908	tags=76%, list=44%, signal=136%
BIOCARTA_RAS_PATHWAY	BIOCARTA_RAS_PATHWAY		17	0.34411103	1.0430287	0.33333334	0.64189327	1	1725	tags=29%, list=15%, signal=35%
DER_IFN_BETA_RESPONSE_UP	DER_IFN_BETA_RESPONSE_UP		61	0.33008403	1.0412894	0.45238096	0.6439358	1	1534	tags=25%, list=14%, signal=28%
LIU_CMYB_TARGETS_UP	LIU_CMYB_TARGETS_UP		102	0.25500995	1.0408033	0.3478261	0.64377856	1	1736	tags=26%, list=16%, signal=31%
KOKKINAKIS_METHIONINE_DEPRIVATION_48HR_UP	KOKKINAKIS_METHIONINE_DEPRIVATION_48HR_UP		83	0.2960364	1.0406616	0.3617021	0.64293265	1	1105	tags=24%, list=10%, signal=27%
AIYAR_COBRA1_TARGETS_DN	AIYAR_COBRA1_TARGETS_DN		16	0.36340803	1.0402532	0.39130434	0.6426988	1	543	tags=25%, list=5%, signal=26%
DAVICIONI_PAX_FOXO1_SIGNATURE_IN_ARMS_UP	DAVICIONI_PAX_FOXO1_SIGNATURE_IN_ARMS_UP		34	0.33751336	1.0396705	0.35416666	0.6429766	1	434	tags=15%, list=4%, signal=15%
LIANG_HEMATOPOIESIS_STEM_CELL_NUMBER_LARGE_VS_TINY_UP	LIANG_HEMATOPOIESIS_STEM_CELL_NUMBER_LARGE_VS_TINY_UP		36	0.33857137	1.0364083	0.4680851	0.6483824	1	620	tags=19%, list=6%, signal=21%
REACTOME_CD28_CO_STIMULATION	REACTOME_CD28_CO_STIMULATION		19	0.38325304	1.0358834	0.3653846	0.64828557	1	2604	tags=53%, list=23%, signal=68%
REACTOME_P53_INDEPENDENT_DNA_DAMAGE_RESPONSE	REACTOME_P53_INDEPENDENT_DNA_DAMAGE_RESPONSE		37	0.31823203	1.0349556	0.47619048	0.6489772	1	5002	tags=59%, list=45%, signal=107%
MAHAJAN_RESPONSE_TO_IL1A_DN	MAHAJAN_RESPONSE_TO_IL1A_DN		40	0.2891261	1.0348502	0.40816328	0.64803755	1	1381	tags=20%, list=12%, signal=23%
IWANAGA_CARCINOGENESIS_BY_KRAS_PTEN_UP	IWANAGA_CARCINOGENESIS_BY_KRAS_PTEN_UP		117	0.2782953	1.0335348	0.3469388	0.64976	1	1910	tags=24%, list=17%, signal=29%
NAKAMURA_METASTASIS_MODEL_UP	NAKAMURA_METASTASIS_MODEL_UP		25	0.3764539	1.0335258	0.4	0.648631	1	331	tags=16%, list=3%, signal=16%
BERTUCCI_MEDULLARY_VS_DUCTAL_BREAST_CANCER_UP	BERTUCCI_MEDULLARY_VS_DUCTAL_BREAST_CANCER_UP		107	0.2757695	1.0291373	0.44444445	0.6566304	1	3020	tags=43%, list=27%, signal=58%
WONG_ENDMETRIUM_CANCER_UP	WONG_ENDMETRIUM_CANCER_UP		15	0.4286078	1.0288851	0.41379312	0.6558954	1	512	tags=27%, list=5%, signal=28%
SA_B_CELL_RECEPTOR_COMPLEXES	SA_B_CELL_RECEPTOR_COMPLEXES		16	0.36460876	1.0287467	0.44	0.6549376	1	1665	tags=25%, list=15%, signal=29%
BROWNE_HCMV_INFECTION_12HR_DN	BROWNE_HCMV_INFECTION_12HR_DN		52	0.29945472	1.0227349	0.44444445	0.66656744	1	1812	tags=29%, list=16%, signal=34%
DAZARD_UV_RESPONSE_CLUSTER_G1	DAZARD_UV_RESPONSE_CLUSTER_G1		28	0.3064755	1.0226759	0.41666666	0.6655579	1	3560	tags=61%, list=32%, signal=89%
BIOCARTA_CARM_ER_PATHWAY	BIOCARTA_CARM_ER_PATHWAY		19	0.3067148	1.021785	0.45454547	0.6662799	1	2781	tags=42%, list=25%, signal=56%
CHUANG_OXIDATIVE_STRESS_RESPONSE_UP	CHUANG_OXIDATIVE_STRESS_RESPONSE_UP		18	0.31465566	1.0216283	0.3962264	0.665419	1	2671	tags=39%, list=24%, signal=51%
LEE_LIVER_CANCER_MYC_E2F1_UP	LEE_LIVER_CANCER_MYC_E2F1_UP		41	0.32463706	1.020867	0.36	0.66605914	1	1117	tags=27%, list=10%, signal=30%
MONNIER_POSTRADIATION_TUMOR_ESCAPE_UP	MONNIER_POSTRADIATION_TUMOR_ESCAPE_UP		215	0.23457567	1.0206975	0.4509804	0.6651974	1	2186	tags=25%, list=20%, signal=31%
RUGO_ENVIRONMENTAL_STRESS_RESPONSE_UP	RUGO_ENVIRONMENTAL_STRESS_RESPONSE_UP		20	0.3606167	1.0206304	0.4090909	0.66417605	1	1230	tags=20%, list=11%, signal=22%
BECKER_TAMOXIFEN_RESISTANCE_DN	BECKER_TAMOXIFEN_RESISTANCE_DN		30	0.38567987	1.0191056	0.44230768	0.66646874	1	2433	tags=43%, list=22%, signal=55%
CROONQUIST_NRAS_SIGNALING_UP	CROONQUIST_NRAS_SIGNALING_UP		20	0.47602114	1.0187454	0.43137255	0.665947	1	1194	tags=35%, list=11%, signal=39%
HOEBEKE_LYMPHOID_STEM_CELL_DN	HOEBEKE_LYMPHOID_STEM_CELL_DN		63	0.2797884	1.0172906	0.41666666	0.66762054	1	2184	tags=40%, list=20%, signal=49%
AMIT_EGF_RESPONSE_240_HELA	AMIT_EGF_RESPONSE_240_HELA		42	0.29531544	1.0167612	0.40425533	0.6676434	1	3021	tags=36%, list=27%, signal=49%
KEGG_PROTEASOME	KEGG_PROTEASOME		36	0.30229503	1.0163385	0.4318182	0.66739225	1	5002	tags=58%, list=45%, signal=105%
HEIDENBLAD_AMPLICON_8Q24_DN	HEIDENBLAD_AMPLICON_8Q24_DN		21	0.35892287	1.0160415	0.4528302	0.66677034	1	1399	tags=24%, list=12%, signal=27%
KANNAN_TP53_TARGETS_UP	KANNAN_TP53_TARGETS_UP		27	0.34170082	1.0156833	0.44680852	0.666283	1	2384	tags=41%, list=21%, signal=52%
KYNG_ENVIRONMENTAL_STRESS_RESPONSE_UP	KYNG_ENVIRONMENTAL_STRESS_RESPONSE_UP		22	0.33709735	1.0139807	0.44444445	0.66841984	1	1230	tags=18%, list=11%, signal=20%
AMUNDSON_RESPONSE_TO_ARSENITE	AMUNDSON_RESPONSE_TO_ARSENITE		123	0.22283304	1.0135708	0.41666666	0.6683862	1	1985	tags=25%, list=18%, signal=30%
GUENTHER_GROWTH_SPHERICAL_VS_ADHERENT_DN	GUENTHER_GROWTH_SPHERICAL_VS_ADHERENT_DN		21	0.37656453	1.0115099	0.46	0.67144775	1	862	tags=24%, list=8%, signal=26%
REACTOME_VIF_MEDIATED_DEGRADATION_OF_APOBEC3G	REACTOME_VIF_MEDIATED_DEGRADATION_OF_APOBEC3G		39	0.31831783	1.0114521	0.5121951	0.67039436	1	5002	tags=59%, list=45%, signal=106%
SIG_CHEMOTAXIS	SIG_CHEMOTAXIS		31	0.3185236	1.0110157	0.41304347	0.67012984	1	1952	tags=29%, list=17%, signal=35%
RASHI_RESPONSE_TO_IONIZING_RADIATION_2	RASHI_RESPONSE_TO_IONIZING_RADIATION_2		92	0.28969508	1.0083787	0.47619048	0.6744647	1	2551	tags=35%, list=23%, signal=45%
WANG_ESOPHAGUS_CANCER_VS_NORMAL_UP	WANG_ESOPHAGUS_CANCER_VS_NORMAL_UP		82	0.27249604	1.0065577	0.42307693	0.67714477	1	2090	tags=37%, list=19%, signal=45%
DAUER_STAT3_TARGETS_UP	DAUER_STAT3_TARGETS_UP		21	0.38174653	1.006193	0.46938777	0.6767984	1	1007	tags=33%, list=9%, signal=37%
HUANG_DASATINIB_RESISTANCE_DN	HUANG_DASATINIB_RESISTANCE_DN		37	0.356514	1.0050918	0.47916666	0.6777757	1	1273	tags=27%, list=11%, signal=30%
CHAUHAN_RESPONSE_TO_METHOXYESTRADIOL_UP	CHAUHAN_RESPONSE_TO_METHOXYESTRADIOL_UP		31	0.26190805	1.003824	0.5106383	0.6794338	1	2230	tags=29%, list=20%, signal=36%
HOSHIDA_LIVER_CANCER_SURVIVAL_UP	HOSHIDA_LIVER_CANCER_SURVIVAL_UP		50	0.2912812	1.003001	0.43137255	0.6798849	1	1311	tags=22%, list=12%, signal=25%
BROWNE_HCMV_INFECTION_10HR_UP	BROWNE_HCMV_INFECTION_10HR_UP		59	0.28892	1.0029454	0.4878049	0.6789055	1	1568	tags=24%, list=14%, signal=27%
DER_IFN_GAMMA_RESPONSE_UP	DER_IFN_GAMMA_RESPONSE_UP		46	0.30988812	1.0026909	0.4888889	0.6785038	1	1985	tags=30%, list=18%, signal=37%
CHEOK_RESPONSE_TO_HD_MTX_DN	CHEOK_RESPONSE_TO_HD_MTX_DN		15	0.37566137	1.0017226	0.45833334	0.67988074	1	3640	tags=53%, list=33%, signal=79%
MCLACHLAN_DENTAL_CARIES_UP	MCLACHLAN_DENTAL_CARIES_UP		134	0.35797337	1.0014496	0.42	0.67926675	1	2097	tags=40%, list=19%, signal=48%
WANG_HCP_PROSTATE_CANCER	WANG_HCP_PROSTATE_CANCER		45	0.30024165	1.0010003	0.47272727	0.6790998	1	531	tags=18%, list=5%, signal=19%
BIOCARTA_EDG1_PATHWAY	BIOCARTA_EDG1_PATHWAY		16	0.3675581	1.0008459	0.42	0.6782809	1	2754	tags=50%, list=25%, signal=66%
WANG_SMARCE1_TARGETS_DN	WANG_SMARCE1_TARGETS_DN		205	0.23424135	1.0006858	0.5102041	0.6773528	1	2018	tags=26%, list=18%, signal=32%
VANHARANTA_UTERINE_FIBROID_WITH_7Q_DELETION_UP	VANHARANTA_UTERINE_FIBROID_WITH_7Q_DELETION_UP		40	0.27843264	1.0003988	0.47619048	0.6767618	1	3267	tags=40%, list=29%, signal=56%
HELLEBREKERS_SILENCED_DURING_TUMOR_ANGIOGENESIS	HELLEBREKERS_SILENCED_DURING_TUMOR_ANGIOGENESIS		34	0.3636943	0.99856406	0.4117647	0.6792372	1	1030	tags=29%, list=9%, signal=32%
HEDENFALK_BREAST_CANCER_BRACX_UP	HEDENFALK_BREAST_CANCER_BRACX_UP		15	0.3237406	0.9981517	0.41304347	0.6789437	1	2966	tags=47%, list=26%, signal=63%
DASU_IL6_SIGNALING_SCAR_UP	DASU_IL6_SIGNALING_SCAR_UP		17	0.36295825	0.9966068	0.41304347	0.6812584	1	1323	tags=29%, list=12%, signal=33%
DAVICIONI_TARGETS_OF_PAX_FOXO1_FUSIONS_DN	DAVICIONI_TARGETS_OF_PAX_FOXO1_FUSIONS_DN		38	0.34071678	0.9964946	0.4642857	0.68044853	1	1230	tags=29%, list=11%, signal=32%
MUNSHI_MULTIPLE_MYELOMA_UP	MUNSHI_MULTIPLE_MYELOMA_UP		44	0.27083394	0.9964613	0.46	0.67940503	1	1736	tags=25%, list=16%, signal=29%
BILD_MYC_ONCOGENIC_SIGNATURE	BILD_MYC_ONCOGENIC_SIGNATURE		107	0.23456955	0.9961873	0.4893617	0.6789399	1	2864	tags=37%, list=26%, signal=50%
KYNG_DNA_DAMAGE_UP	KYNG_DNA_DAMAGE_UP		66	0.2821568	0.9952899	0.5319149	0.67957693	1	2328	tags=36%, list=21%, signal=46%
PODAR_RESPONSE_TO_ADAPHOSTIN_UP	PODAR_RESPONSE_TO_ADAPHOSTIN_UP		87	0.26506966	0.9948332	0.48	0.6794451	1	1399	tags=22%, list=12%, signal=25%
BIOCARTA_STRESS_PATHWAY	BIOCARTA_STRESS_PATHWAY		15	0.2896203	0.9921852	0.5106383	0.68416893	1	2678	tags=33%, list=24%, signal=44%
CHEBOTAEV_GR_TARGETS_UP	CHEBOTAEV_GR_TARGETS_UP		44	0.29859716	0.99217	0.40425533	0.68307877	1	1635	tags=30%, list=15%, signal=34%
BIOCARTA_TPO_PATHWAY	BIOCARTA_TPO_PATHWAY		17	0.34220475	0.98813367	0.5102041	0.6903002	1	1725	tags=24%, list=15%, signal=28%
KUNINGER_IGF1_VS_PDGFB_TARGETS_DN	KUNINGER_IGF1_VS_PDGFB_TARGETS_DN		17	0.4152145	0.9870144	0.5555556	0.6915353	1	2730	tags=53%, list=24%, signal=70%
DOANE_RESPONSE_TO_ANDROGEN_DN	DOANE_RESPONSE_TO_ANDROGEN_DN		160	0.23905012	0.9866845	0.4090909	0.69106436	1	545	tags=13%, list=5%, signal=13%
REACTOME_APOPTOSIS	REACTOME_APOPTOSIS		88	0.23638637	0.98598427	0.5208333	0.6915151	1	4679	tags=55%, list=42%, signal=93%
BROWNE_HCMV_INFECTION_12HR_UP	BROWNE_HCMV_INFECTION_12HR_UP		58	0.2687669	0.9847627	0.5	0.6929567	1	2369	tags=36%, list=21%, signal=46%
LEE_LIVER_CANCER_DENA_UP	LEE_LIVER_CANCER_DENA_UP		46	0.3291984	0.98452693	0.53061223	0.6923736	1	859	tags=24%, list=8%, signal=26%
KEGG_ADHERENS_JUNCTION	KEGG_ADHERENS_JUNCTION		52	0.30231473	0.98398244	0.51111114	0.69230825	1	2699	tags=38%, list=24%, signal=50%
ENK_UV_RESPONSE_KERATINOCYTE_UP	ENK_UV_RESPONSE_KERATINOCYTE_UP		379	0.20204276	0.9831197	0.4680851	0.69299895	1	2970	tags=35%, list=27%, signal=45%
WEINMANN_ADAPTATION_TO_HYPOXIA_DN	WEINMANN_ADAPTATION_TO_HYPOXIA_DN		27	0.34486824	0.9824703	0.48387095	0.6930569	1	785	tags=33%, list=7%, signal=36%
ONDER_CDH1_TARGETS_3_DN	ONDER_CDH1_TARGETS_3_DN		28	0.4460901	0.98087806	0.54	0.6950954	1	1225	tags=36%, list=11%, signal=40%
DER_IFN_ALPHA_RESPONSE_UP	DER_IFN_ALPHA_RESPONSE_UP		43	0.32318324	0.9804621	0.5	0.6948051	1	1985	tags=28%, list=18%, signal=34%
BROWNE_HCMV_INFECTION_4HR_DN	BROWNE_HCMV_INFECTION_4HR_DN		137	0.24257918	0.9793915	0.5	0.6961463	1	3021	tags=36%, list=27%, signal=49%
JIANG_VHL_TARGETS	JIANG_VHL_TARGETS		52	0.27073804	0.9789255	0.4883721	0.69603693	1	3684	tags=40%, list=33%, signal=60%
RAMASWAMY_METASTASIS_UP	RAMASWAMY_METASTASIS_UP		38	0.27278432	0.97809213	0.6	0.69648063	1	2888	tags=34%, list=26%, signal=46%
BROWNE_HCMV_INFECTION_8HR_DN	BROWNE_HCMV_INFECTION_8HR_DN		26	0.330033	0.97548604	0.5416667	0.70062923	1	1575	tags=31%, list=14%, signal=36%
TANAKA_METHYLATED_IN_ESOPHAGEAL_CARCINOMA	TANAKA_METHYLATED_IN_ESOPHAGEAL_CARCINOMA		55	0.2661714	0.9748292	0.5555556	0.70076096	1	2334	tags=31%, list=21%, signal=39%
REACTOME_SEMA4D_IN_SEMAPHORIN_SIGNALING	REACTOME_SEMA4D_IN_SEMAPHORIN_SIGNALING		19	0.33579174	0.97378737	0.42222223	0.7016148	1	1795	tags=32%, list=16%, signal=38%
CHANG_IMMORTALIZED_BY_HPV31_DN	CHANG_IMMORTALIZED_BY_HPV31_DN		32	0.33465257	0.9737043	0.49019608	0.70063376	1	1225	tags=28%, list=11%, signal=31%
CROMER_TUMORIGENESIS_UP	CROMER_TUMORIGENESIS_UP		30	0.4048487	0.97361016	0.49056605	0.699646	1	1617	tags=37%, list=14%, signal=43%
RIZ_ERYTHROID_DIFFERENTIATION_HBZ	RIZ_ERYTHROID_DIFFERENTIATION_HBZ		29	0.3398199	0.9732672	0.51111114	0.6990493	1	1433	tags=24%, list=13%, signal=28%
LEONARD_HYPOXIA	LEONARD_HYPOXIA		26	0.32198977	0.972794	0.4074074	0.6992138	1	1182	tags=31%, list=11%, signal=34%
TSENG_IRS1_TARGETS_UP	TSENG_IRS1_TARGETS_UP		86	0.28753668	0.97200054	0.45238096	0.6997265	1	1405	tags=26%, list=13%, signal=29%
BOHN_PRIMARY_IMMUNODEFICIENCY_SYNDROM_UP	BOHN_PRIMARY_IMMUNODEFICIENCY_SYNDROM_UP		24	0.33982494	0.9719115	0.5	0.6987206	1	1399	tags=33%, list=12%, signal=38%
KIM_WT1_TARGETS_12HR_DN	KIM_WT1_TARGETS_12HR_DN		127	0.25304732	0.9717891	0.53488374	0.6980532	1	2950	tags=39%, list=26%, signal=52%
RICKMAN_TUMOR_DIFFERENTIATED_WELL_VS_MODERATELY_DN	RICKMAN_TUMOR_DIFFERENTIATED_WELL_VS_MODERATELY_DN		57	0.31014824	0.9713435	0.5106383	0.69762266	1	1904	tags=30%, list=17%, signal=36%
AIGNER_ZEB1_TARGETS	AIGNER_ZEB1_TARGETS		25	0.47101402	0.970441	0.5	0.6985638	1	1575	tags=36%, list=14%, signal=42%
KRIGE_RESPONSE_TO_TOSEDOSTAT_6HR_DN	KRIGE_RESPONSE_TO_TOSEDOSTAT_6HR_DN		462	0.18814024	0.9704222	0.47727272	0.6975119	1	2472	tags=26%, list=22%, signal=32%
BIOCARTA_AT1R_PATHWAY	BIOCARTA_AT1R_PATHWAY		20	0.32307824	0.97001195	0.4893617	0.6971314	1	1665	tags=25%, list=15%, signal=29%
KEGG_PANCREATIC_CANCER	KEGG_PANCREATIC_CANCER		38	0.2698174	0.96879196	0.45454547	0.6985732	1	1725	tags=26%, list=15%, signal=31%
KAAB_FAILED_HEART_VENTRICLE_DN	KAAB_FAILED_HEART_VENTRICLE_DN		29	0.26742777	0.9682794	0.4888889	0.6985018	1	3499	tags=48%, list=31%, signal=70%
KEGG_PRIMARY_IMMUNODEFICIENCY	KEGG_PRIMARY_IMMUNODEFICIENCY		25	0.36569864	0.96810037	0.44642857	0.6978481	1	2326	tags=32%, list=21%, signal=40%
KEGG_LEISHMANIA_INFECTION	KEGG_LEISHMANIA_INFECTION		29	0.34813333	0.9679167	0.58	0.6971532	1	1975	tags=31%, list=18%, signal=38%
MARTINEZ_RB1_AND_TP53_TARGETS_DN	MARTINEZ_RB1_AND_TP53_TARGETS_DN		399	0.22255822	0.96736586	0.4915254	0.6971169	1	2260	tags=26%, list=20%, signal=31%
DAVICIONI_RHABDOMYOSARCOMA_PAX_FOXO1_FUSION_UP	DAVICIONI_RHABDOMYOSARCOMA_PAX_FOXO1_FUSION_UP		34	0.33310705	0.9664484	0.4893617	0.6978371	1	305	tags=15%, list=3%, signal=15%
BIOCARTA_GH_PATHWAY	BIOCARTA_GH_PATHWAY		19	0.32478264	0.96589786	0.56	0.6977791	1	434	tags=16%, list=4%, signal=16%
LOCKWOOD_AMPLIFIED_IN_LUNG_CANCER	LOCKWOOD_AMPLIFIED_IN_LUNG_CANCER		117	0.20013736	0.9654287	0.44186047	0.69773215	1	3084	tags=34%, list=28%, signal=47%
LIANG_HEMATOPOIESIS_STEM_CELL_NUMBER_SMALL_VS_HUGE_UP	LIANG_HEMATOPOIESIS_STEM_CELL_NUMBER_SMALL_VS_HUGE_UP		27	0.31458494	0.9647876	0.46938777	0.6980467	1	1131	tags=19%, list=10%, signal=21%
REACTOME_STABILIZATION_OF_P53	REACTOME_STABILIZATION_OF_P53		36	0.3102369	0.9641686	0.5	0.69838446	1	5002	tags=58%, list=45%, signal=105%
RUTELLA_RESPONSE_TO_HGF_VS_CSF2RB_AND_IL4_DN	RUTELLA_RESPONSE_TO_HGF_VS_CSF2RB_AND_IL4_DN		151	0.24718846	0.9641246	0.5833333	0.6974318	1	2262	tags=26%, list=20%, signal=33%
BIOCARTA_FAS_PATHWAY	BIOCARTA_FAS_PATHWAY		18	0.35265547	0.96247125	0.46	0.6998376	1	5022	tags=78%, list=45%, signal=141%
MILI_PSEUDOPODIA_HAPTOTAXIS_DN	MILI_PSEUDOPODIA_HAPTOTAXIS_DN		401	0.24106301	0.96207696	0.51111114	0.69974035	1	2419	tags=29%, list=22%, signal=35%
BIOCARTA_RHO_PATHWAY	BIOCARTA_RHO_PATHWAY		27	0.27900326	0.9620502	0.48	0.69876146	1	2210	tags=41%, list=20%, signal=51%
SPIRA_SMOKERS_LUNG_CANCER_UP	SPIRA_SMOKERS_LUNG_CANCER_UP		24	0.34919322	0.96199745	0.5185185	0.69775623	1	1364	tags=29%, list=12%, signal=33%
HUPER_BREAST_BASAL_VS_LUMINAL_UP	HUPER_BREAST_BASAL_VS_LUMINAL_UP		31	0.39612892	0.9605489	0.5416667	0.69948405	1	740	tags=26%, list=7%, signal=28%
HESS_TARGETS_OF_HOXA9_AND_MEIS1_UP	HESS_TARGETS_OF_HOXA9_AND_MEIS1_UP		53	0.27010643	0.95892024	0.54545456	0.701304	1	1962	tags=32%, list=18%, signal=39%
KEGG_ARGININE_AND_PROLINE_METABOLISM	KEGG_ARGININE_AND_PROLINE_METABOLISM		38	0.2918543	0.95778424	0.5625	0.7028195	1	1481	tags=29%, list=13%, signal=33%
CREIGHTON_ENDOCRINE_THERAPY_RESISTANCE_3	CREIGHTON_ENDOCRINE_THERAPY_RESISTANCE_3		341	0.22760516	0.9569499	0.45454547	0.7034137	1	2003	tags=26%, list=18%, signal=30%
RAMALHO_STEMNESS_UP	RAMALHO_STEMNESS_UP		148	0.21086052	0.95564	0.5	0.70488423	1	2869	tags=32%, list=26%, signal=42%
ZHAN_MULTIPLE_MYELOMA_HP_DN	ZHAN_MULTIPLE_MYELOMA_HP_DN		25	0.35711893	0.9554749	0.5531915	0.7042107	1	1436	tags=28%, list=13%, signal=32%
BOYAULT_LIVER_CANCER_SUBCLASS_G1_UP	BOYAULT_LIVER_CANCER_SUBCLASS_G1_UP		68	0.29469854	0.95484173	0.53488374	0.7042663	1	3539	tags=49%, list=32%, signal=71%
FULCHER_INFLAMMATORY_RESPONSE_LECTIN_VS_LPS_UP	FULCHER_INFLAMMATORY_RESPONSE_LECTIN_VS_LPS_UP		317	0.24268137	0.9542199	0.5106383	0.7043126	1	2061	tags=26%, list=18%, signal=31%
JIANG_HYPOXIA_VIA_VHL	JIANG_HYPOXIA_VIA_VHL		16	0.33094978	0.95416605	0.54545456	0.7033123	1	3074	tags=38%, list=27%, signal=52%
LEE_RECENT_THYMIC_EMIGRANT	LEE_RECENT_THYMIC_EMIGRANT		65	0.26117143	0.95368797	0.5217391	0.70315844	1	2062	tags=31%, list=18%, signal=37%
WEI_MIR34A_TARGETS	WEI_MIR34A_TARGETS		76	0.22956799	0.95334256	0.4489796	0.70284855	1	1411	tags=18%, list=13%, signal=21%
LI_LUNG_CANCER	LI_LUNG_CANCER		29	0.2833752	0.95166916	0.6	0.70512104	1	2802	tags=52%, list=25%, signal=69%
CHEN_HOXA5_TARGETS_9HR_UP	CHEN_HOXA5_TARGETS_9HR_UP		113	0.24868476	0.9513942	0.54	0.7047548	1	3327	tags=36%, list=30%, signal=51%
AMIT_SERUM_RESPONSE_480_MCF10A	AMIT_SERUM_RESPONSE_480_MCF10A		21	0.33653808	0.95102984	0.5849057	0.7045284	1	2318	tags=33%, list=21%, signal=42%
SCHLOSSER_SERUM_RESPONSE_UP	SCHLOSSER_SERUM_RESPONSE_UP		77	0.2320994	0.95085514	0.509434	0.7037938	1	3049	tags=31%, list=27%, signal=43%
GARGALOVIC_RESPONSE_TO_OXIDIZED_PHOSPHOLIPIDS_YELLOW_UP	GARGALOVIC_RESPONSE_TO_OXIDIZED_PHOSPHOLIPIDS_YELLOW_UP		15	0.36173904	0.95069253	0.50980395	0.7029632	1	2261	tags=40%, list=20%, signal=50%
BASSO_B_LYMPHOCYTE_NETWORK	BASSO_B_LYMPHOCYTE_NETWORK		85	0.23278534	0.9499502	0.4888889	0.7033955	1	2868	tags=32%, list=26%, signal=42%
KORKOLA_SEMINOMA_UP	KORKOLA_SEMINOMA_UP		31	0.27892807	0.9499453	0.5555556	0.7023663	1	1563	tags=19%, list=14%, signal=22%
SANA_TNF_SIGNALING_UP	SANA_TNF_SIGNALING_UP		47	0.35598737	0.9486946	0.5714286	0.7039942	1	675	tags=23%, list=6%, signal=25%
YAO_TEMPORAL_RESPONSE_TO_PROGESTERONE_CLUSTER_15	YAO_TEMPORAL_RESPONSE_TO_PROGESTERONE_CLUSTER_15		29	0.33099324	0.94837517	0.5294118	0.7035443	1	611	tags=24%, list=5%, signal=25%
BOYAULT_LIVER_CANCER_SUBCLASS_G5_DN	BOYAULT_LIVER_CANCER_SUBCLASS_G5_DN		15	0.4279304	0.9471353	0.52	0.7048561	1	1947	tags=40%, list=17%, signal=48%
VERHAAK_AML_WITH_NPM1_MUTATED_UP	VERHAAK_AML_WITH_NPM1_MUTATED_UP		113	0.27748397	0.9457745	0.5869565	0.70621294	1	1194	tags=26%, list=11%, signal=28%
JAZAG_TGFB1_SIGNALING_UP	JAZAG_TGFB1_SIGNALING_UP		67	0.24268818	0.9456204	0.5952381	0.7055707	1	1268	tags=18%, list=11%, signal=20%
ONDER_CDH1_TARGETS_2_DN	ONDER_CDH1_TARGETS_2_DN		264	0.31308773	0.9445096	0.48076922	0.7069276	1	2315	tags=38%, list=21%, signal=46%
REACTOME_INTRINSIC_PATHWAY_FOR_APOPTOSIS	REACTOME_INTRINSIC_PATHWAY_FOR_APOPTOSIS		16	0.33005106	0.9442444	0.46296296	0.7063484	1	2251	tags=31%, list=20%, signal=39%
NIKOLSKY_BREAST_CANCER_16P13_AMPLICON	NIKOLSKY_BREAST_CANCER_16P13_AMPLICON		57	0.22667374	0.942929	0.537037	0.70787823	1	3277	tags=37%, list=29%, signal=52%
ZHAN_MULTIPLE_MYELOMA_MS_DN	ZHAN_MULTIPLE_MYELOMA_MS_DN		18	0.31074214	0.9424997	0.5652174	0.70782506	1	833	tags=17%, list=7%, signal=18%
AMIT_EGF_RESPONSE_60_HELA	AMIT_EGF_RESPONSE_60_HELA		26	0.30815232	0.94234306	0.537037	0.70719165	1	782	tags=15%, list=7%, signal=17%
WANG_CLIM2_TARGETS_DN	WANG_CLIM2_TARGETS_DN		102	0.22049956	0.94201064	0.51111114	0.7068539	1	2311	tags=25%, list=21%, signal=31%
ZHU_CMV_ALL_UP	ZHU_CMV_ALL_UP		42	0.3077917	0.9415275	0.5609756	0.7066776	1	2058	tags=33%, list=18%, signal=41%
KOYAMA_SEMA3B_TARGETS_UP	KOYAMA_SEMA3B_TARGETS_UP		122	0.24640417	0.9412466	0.53061223	0.7062743	1	1559	tags=22%, list=14%, signal=25%
BIOCARTA_CASPASE_PATHWAY	BIOCARTA_CASPASE_PATHWAY		16	0.34593895	0.9399227	0.5769231	0.7078626	1	4017	tags=56%, list=36%, signal=88%
THEILGAARD_NEUTROPHIL_AT_SKIN_WOUND_UP	THEILGAARD_NEUTROPHIL_AT_SKIN_WOUND_UP		51	0.28732234	0.93958694	0.5	0.70750266	1	1635	tags=22%, list=15%, signal=25%
LEE_TARGETS_OF_PTCH1_AND_SUFU_DN	LEE_TARGETS_OF_PTCH1_AND_SUFU_DN		39	0.29341924	0.93790305	0.62222224	0.71038216	1	1616	tags=36%, list=14%, signal=42%
DAZARD_RESPONSE_TO_UV_SCC_UP	DAZARD_RESPONSE_TO_UV_SCC_UP		57	0.24930157	0.9375397	0.5869565	0.71012956	1	1715	tags=25%, list=15%, signal=29%
HELLER_HDAC_TARGETS_SILENCED_BY_METHYLATION_DN	HELLER_HDAC_TARGETS_SILENCED_BY_METHYLATION_DN		158	0.23516877	0.93751764	0.5416667	0.70912296	1	2184	tags=29%, list=20%, signal=36%
SEKI_INFLAMMATORY_RESPONSE_LPS_UP	SEKI_INFLAMMATORY_RESPONSE_LPS_UP		52	0.359536	0.93593425	0.5217391	0.71130395	1	1549	tags=29%, list=14%, signal=33%
GINESTIER_BREAST_CANCER_ZNF217_AMPLIFIED_UP	GINESTIER_BREAST_CANCER_ZNF217_AMPLIFIED_UP		36	0.29914448	0.9359082	0.5652174	0.71033114	1	2534	tags=33%, list=23%, signal=43%
FIRESTEIN_PROLIFERATION	FIRESTEIN_PROLIFERATION		89	0.22726014	0.9358981	0.5849057	0.70933324	1	2037	tags=26%, list=18%, signal=31%
MITSIADES_RESPONSE_TO_APLIDIN_UP	MITSIADES_RESPONSE_TO_APLIDIN_UP		260	0.21825796	0.93548846	0.5510204	0.7090187	1	2273	tags=25%, list=20%, signal=31%
DOUGLAS_BMI1_TARGETS_DN	DOUGLAS_BMI1_TARGETS_DN		153	0.21726288	0.9342377	0.56	0.71016693	1	1013	tags=13%, list=9%, signal=14%
RICKMAN_HEAD_AND_NECK_CANCER_C	RICKMAN_HEAD_AND_NECK_CANCER_C		47	0.35767487	0.93296397	0.5319149	0.7118738	1	1586	tags=30%, list=14%, signal=35%
NUTT_GBM_VS_AO_GLIOMA_UP	NUTT_GBM_VS_AO_GLIOMA_UP		30	0.26855874	0.93182474	0.54	0.71318907	1	1109	tags=20%, list=10%, signal=22%
GENTILE_UV_RESPONSE_CLUSTER_D7	GENTILE_UV_RESPONSE_CLUSTER_D7		25	0.3126375	0.9317655	0.5714286	0.7123	1	3950	tags=52%, list=35%, signal=80%
DACOSTA_UV_RESPONSE_VIA_ERCC3_TTD_UP	DACOSTA_UV_RESPONSE_VIA_ERCC3_TTD_UP		33	0.27671722	0.9314343	0.5744681	0.712175	1	2782	tags=39%, list=25%, signal=52%
OUILLETTE_CLL_13Q14_DELETION_UP	OUILLETTE_CLL_13Q14_DELETION_UP		33	0.28870445	0.93077004	0.6	0.7126362	1	1577	tags=27%, list=14%, signal=32%
WELCSH_BRCA1_TARGETS_1_DN	WELCSH_BRCA1_TARGETS_1_DN		74	0.24332303	0.9273055	0.54761904	0.71848005	1	3903	tags=51%, list=35%, signal=78%
BIOCARTA_EGF_PATHWAY	BIOCARTA_EGF_PATHWAY		20	0.2812857	0.9261161	0.5686275	0.72001296	1	1725	tags=20%, list=15%, signal=24%
HUPER_BREAST_BASAL_VS_LUMINAL_DN	HUPER_BREAST_BASAL_VS_LUMINAL_DN		39	0.29855818	0.92583	0.5471698	0.7194754	1	3150	tags=54%, list=28%, signal=75%
MCLACHLAN_DENTAL_CARIES_DN	MCLACHLAN_DENTAL_CARIES_DN		146	0.32336086	0.9248521	0.5102041	0.720264	1	2179	tags=38%, list=19%, signal=46%
KEGG_VEGF_SIGNALING_PATHWAY	KEGG_VEGF_SIGNALING_PATHWAY		46	0.2547015	0.9237484	0.5531915	0.72131556	1	1725	tags=22%, list=15%, signal=26%
CHO_NR4A1_TARGETS	CHO_NR4A1_TARGETS		16	0.33801967	0.9229651	0.6041667	0.72198254	1	2094	tags=31%, list=19%, signal=38%
PENG_RAPAMYCIN_RESPONSE_UP	PENG_RAPAMYCIN_RESPONSE_UP		27	0.32793015	0.92263985	0.59183675	0.7216998	1	1952	tags=33%, list=17%, signal=40%
BILD_SRC_ONCOGENIC_SIGNATURE	BILD_SRC_ONCOGENIC_SIGNATURE		24	0.32569665	0.92241436	0.5416667	0.72116524	1	672	tags=13%, list=6%, signal=13%
BASSO_CD40_SIGNALING_UP	BASSO_CD40_SIGNALING_UP		63	0.2928335	0.92010325	0.53846157	0.7247294	1	1353	tags=19%, list=12%, signal=22%
TAKEDA_TARGETS_OF_NUP98_HOXA9_FUSION_3D_DN	TAKEDA_TARGETS_OF_NUP98_HOXA9_FUSION_3D_DN		16	0.39252302	0.91991144	0.5416667	0.7239872	1	1846	tags=38%, list=16%, signal=45%
VANTVEER_BREAST_CANCER_BRCA1_UP	VANTVEER_BREAST_CANCER_BRCA1_UP		18	0.2880044	0.91958183	0.509434	0.72359586	1	1953	tags=28%, list=17%, signal=34%
LOPES_METHYLATED_IN_COLON_CANCER_DN	LOPES_METHYLATED_IN_COLON_CANCER_DN		17	0.3287912	0.91917276	0.6	0.7234119	1	1128	tags=29%, list=10%, signal=33%
REACTOME_SEMA4D_INDUCED_CELL_MIGRATION_AND_GROWTH_CONE_COLLAPSE	REACTOME_SEMA4D_INDUCED_CELL_MIGRATION_AND_GROWTH_CONE_COLLAPSE		16	0.3023995	0.9189656	0.5	0.7227447	1	1795	tags=31%, list=16%, signal=37%
HELLER_HDAC_TARGETS_DN	HELLER_HDAC_TARGETS_DN		169	0.2368369	0.9188745	0.5208333	0.7220082	1	2228	tags=28%, list=20%, signal=34%
KEGG_ANTIGEN_PROCESSING_AND_PRESENTATION	KEGG_ANTIGEN_PROCESSING_AND_PRESENTATION		34	0.26664782	0.91856074	0.50980395	0.7216342	1	2867	tags=38%, list=26%, signal=51%
LIANG_SILENCED_BY_METHYLATION_2	LIANG_SILENCED_BY_METHYLATION_2		22	0.378031	0.918452	0.64444447	0.7208501	1	347	tags=18%, list=3%, signal=19%
LIN_MELANOMA_COPY_NUMBER_UP	LIN_MELANOMA_COPY_NUMBER_UP		41	0.26099935	0.9176146	0.5681818	0.72159284	1	3095	tags=34%, list=28%, signal=47%
PENG_RAPAMYCIN_RESPONSE_DN	PENG_RAPAMYCIN_RESPONSE_DN		51	0.2310907	0.9175342	0.5	0.72074944	1	3124	tags=35%, list=28%, signal=49%
SHEPARD_BMYB_MORPHOLINO_UP	SHEPARD_BMYB_MORPHOLINO_UP		105	0.20445167	0.9162391	0.6363636	0.72218376	1	919	tags=11%, list=8%, signal=12%
MORI_PLASMA_CELL_UP	MORI_PLASMA_CELL_UP		28	0.2867885	0.91620713	0.5	0.72126377	1	3991	tags=61%, list=36%, signal=94%
YAMASHITA_LIVER_CANCER_STEM_CELL_UP	YAMASHITA_LIVER_CANCER_STEM_CELL_UP		32	0.27525628	0.914086	0.6862745	0.7243367	1	558	tags=16%, list=5%, signal=16%
SCHLOSSER_MYC_TARGETS_AND_SERUM_RESPONSE_UP	SCHLOSSER_MYC_TARGETS_AND_SERUM_RESPONSE_UP		31	0.24841094	0.9140233	0.4888889	0.7235159	1	2975	tags=45%, list=27%, signal=61%
NOJIMA_SFRP2_TARGETS_UP	NOJIMA_SFRP2_TARGETS_UP		18	0.31795186	0.9120171	0.5660377	0.726446	1	3420	tags=56%, list=31%, signal=80%
RIZKI_TUMOR_INVASIVENESS_2D_UP	RIZKI_TUMOR_INVASIVENESS_2D_UP		47	0.2077375	0.91142434	0.7058824	0.7265499	1	1693	tags=19%, list=15%, signal=22%
MARIADASON_RESPONSE_TO_CURCUMIN_SULINDAC_5	MARIADASON_RESPONSE_TO_CURCUMIN_SULINDAC_5		17	0.31234613	0.90934193	0.54901963	0.72967243	1	2578	tags=41%, list=23%, signal=53%
BIOCARTA_ACTINY_PATHWAY	BIOCARTA_ACTINY_PATHWAY		16	0.33980295	0.908819	0.5555556	0.7297376	1	4289	tags=69%, list=38%, signal=111%
ROSS_AML_WITH_CBFB_MYH11_FUSION	ROSS_AML_WITH_CBFB_MYH11_FUSION		35	0.350026	0.90775627	0.5106383	0.7307853	1	3160	tags=51%, list=28%, signal=71%
WEIGEL_OXIDATIVE_STRESS_BY_TBH_AND_H2O2	WEIGEL_OXIDATIVE_STRESS_BY_TBH_AND_H2O2		24	0.2640975	0.90741	0.63829786	0.73048294	1	2617	tags=42%, list=23%, signal=54%
KHETCHOUMIAN_TRIM24_TARGETS_UP	KHETCHOUMIAN_TRIM24_TARGETS_UP		29	0.37997177	0.90598524	0.65217394	0.7318866	1	1092	tags=28%, list=10%, signal=30%
KEGG_AXON_GUIDANCE	KEGG_AXON_GUIDANCE		89	0.2661674	0.90587085	0.5652174	0.73108274	1	1891	tags=25%, list=17%, signal=30%
LINDGREN_BLADDER_CANCER_WITH_LOH_IN_CHR9Q	LINDGREN_BLADDER_CANCER_WITH_LOH_IN_CHR9Q		62	0.21425124	0.905553	0.5714286	0.7306792	1	2309	tags=21%, list=21%, signal=26%
CHIARADONNA_NEOPLASTIC_TRANSFORMATION_KRAS_CDC25_UP	CHIARADONNA_NEOPLASTIC_TRANSFORMATION_KRAS_CDC25_UP		44	0.32892123	0.9048064	0.5869565	0.73131067	1	1361	tags=23%, list=12%, signal=26%
SESTO_RESPONSE_TO_UV_C0	SESTO_RESPONSE_TO_UV_C0		80	0.25822577	0.90289354	0.5319149	0.7339617	1	2373	tags=28%, list=21%, signal=35%
REACTOME_GAP_JUNCTION_TRAFFICKING	REACTOME_GAP_JUNCTION_TRAFFICKING		19	0.34087867	0.9005963	0.5744681	0.7376173	1	1456	tags=26%, list=13%, signal=30%
TURASHVILI_BREAST_LOBULAR_CARCINOMA_VS_LOBULAR_NORMAL_DN	TURASHVILI_BREAST_LOBULAR_CARCINOMA_VS_LOBULAR_NORMAL_DN		42	0.36501187	0.90041393	0.56	0.73704046	1	618	tags=21%, list=6%, signal=23%
WAMUNYOKOLI_OVARIAN_CANCER_LMP_UP	WAMUNYOKOLI_OVARIAN_CANCER_LMP_UP		154	0.2613176	0.90011436	0.5510204	0.7367159	1	2082	tags=29%, list=19%, signal=35%
REACTOME_POST_TRANSLATIONAL_PROTEIN_MODIFICATION	REACTOME_POST_TRANSLATIONAL_PROTEIN_MODIFICATION		28	0.2654805	0.899608	0.54901963	0.73676044	1	3560	tags=43%, list=32%, signal=63%
FOSTER_INFLAMMATORY_RESPONSE_LPS_DN	FOSTER_INFLAMMATORY_RESPONSE_LPS_DN		233	0.25949574	0.8993341	0.65957445	0.73620784	1	1533	tags=22%, list=14%, signal=25%
PEPPER_CHRONIC_LYMPHOCYTIC_LEUKEMIA_UP	PEPPER_CHRONIC_LYMPHOCYTIC_LEUKEMIA_UP		15	0.3582139	0.8980212	0.7083333	0.7374513	1	1347	tags=33%, list=12%, signal=38%
REACTOME_COLLAGEN_MEDIATED_ACTIVATION_CASCADE	REACTOME_COLLAGEN_MEDIATED_ACTIVATION_CASCADE		15	0.38884434	0.89766127	0.66	0.7371475	1	2604	tags=47%, list=23%, signal=61%
BIOCARTA_IGF1_PATHWAY	BIOCARTA_IGF1_PATHWAY		15	0.3060871	0.8967407	0.59183675	0.7377616	1	1725	tags=20%, list=15%, signal=24%
GUTIERREZ_MULTIPLE_MYELOMA_DN	GUTIERREZ_MULTIPLE_MYELOMA_DN		20	0.28801656	0.89667225	0.61702126	0.73693025	1	1256	tags=15%, list=11%, signal=17%
HADDAD_T_LYMPHOCYTE_AND_NK_PROGENITOR_DN	HADDAD_T_LYMPHOCYTE_AND_NK_PROGENITOR_DN		47	0.3222174	0.89550585	0.56	0.73809475	1	1817	tags=32%, list=16%, signal=38%
PELLICCIOTTA_HDAC_IN_ANTIGEN_PRESENTATION_UP	PELLICCIOTTA_HDAC_IN_ANTIGEN_PRESENTATION_UP		49	0.23752819	0.89336157	0.6	0.74126613	1	4156	tags=45%, list=37%, signal=71%
KEGG_GLYCOSAMINOGLYCAN_BIOSYNTHESIS_HEPARAN_SULFATE	KEGG_GLYCOSAMINOGLYCAN_BIOSYNTHESIS_HEPARAN_SULFATE		19	0.34243274	0.89335454	0.5849057	0.74027777	1	2753	tags=37%, list=25%, signal=49%
LUI_THYROID_CANCER_CLUSTER_3	LUI_THYROID_CANCER_CLUSTER_3		20	0.2573674	0.89063215	0.61702126	0.7439975	1	4112	tags=50%, list=37%, signal=79%
WANG_LMO4_TARGETS_UP	WANG_LMO4_TARGETS_UP		183	0.19325782	0.8904032	0.5833333	0.74351686	1	1269	tags=15%, list=11%, signal=16%
HUANG_FOXA2_TARGETS_UP	HUANG_FOXA2_TARGETS_UP		26	0.3107768	0.89024496	0.6666667	0.74291176	1	1248	tags=23%, list=11%, signal=26%
ELVIDGE_HYPOXIA_BY_DMOG_UP	ELVIDGE_HYPOXIA_BY_DMOG_UP		85	0.2629338	0.8879353	0.6875	0.7463713	1	1230	tags=26%, list=11%, signal=29%
JISON_SICKLE_CELL_DISEASE_UP	JISON_SICKLE_CELL_DISEASE_UP		121	0.24250185	0.884428	0.6458333	0.75211734	1	3028	tags=39%, list=27%, signal=53%
SCHLOSSER_MYC_TARGETS_REPRESSED_BY_SERUM	SCHLOSSER_MYC_TARGETS_REPRESSED_BY_SERUM		84	0.20831662	0.8829983	0.627907	0.7534466	1	4307	tags=51%, list=38%, signal=83%
ZHOU_INFLAMMATORY_RESPONSE_LIVE_UP	ZHOU_INFLAMMATORY_RESPONSE_LIVE_UP		219	0.21713877	0.88280225	0.7962963	0.7528042	1	1607	tags=21%, list=14%, signal=25%
WIELAND_UP_BY_HBV_INFECTION	WIELAND_UP_BY_HBV_INFECTION		67	0.34017086	0.88254017	0.6122449	0.7522924	1	1808	tags=34%, list=16%, signal=41%
HOSHIDA_LIVER_CANCER_SUBCLASS_S2	HOSHIDA_LIVER_CANCER_SUBCLASS_S2		80	0.19852139	0.88150513	0.6666667	0.75334436	1	2966	tags=36%, list=26%, signal=49%
HAHTOLA_MYCOSIS_FUNGOIDES_CD4_DN	HAHTOLA_MYCOSIS_FUNGOIDES_CD4_DN		67	0.22005415	0.88066345	0.6	0.7537212	1	1599	tags=19%, list=14%, signal=22%
FLECHNER_PBL_KIDNEY_TRANSPLANT_OK_VS_DONOR_UP	FLECHNER_PBL_KIDNEY_TRANSPLANT_OK_VS_DONOR_UP		98	0.2146288	0.87837285	0.60784316	0.75669533	1	3902	tags=41%, list=35%, signal=62%
ZHONG_RESPONSE_TO_AZACITIDINE_AND_TSA_UP	ZHONG_RESPONSE_TO_AZACITIDINE_AND_TSA_UP		100	0.2249621	0.8774525	0.67346936	0.7575398	1	2090	tags=27%, list=19%, signal=33%
REACTOME_SIGNALING_BY_ROBO_RECEPTOR	REACTOME_SIGNALING_BY_ROBO_RECEPTOR		21	0.34739837	0.8768961	0.63461536	0.75773567	1	2262	tags=43%, list=20%, signal=54%
OSMAN_BLADDER_CANCER_DN	OSMAN_BLADDER_CANCER_DN		175	0.18609047	0.8766707	0.59090906	0.7572532	1	3964	tags=44%, list=35%, signal=67%
GAZDA_DIAMOND_BLACKFAN_ANEMIA_MYELOID_DN	GAZDA_DIAMOND_BLACKFAN_ANEMIA_MYELOID_DN		23	0.23160703	0.875805	0.5652174	0.7577984	1	2031	tags=26%, list=18%, signal=32%
GRADE_COLON_VS_RECTAL_CANCER_UP	GRADE_COLON_VS_RECTAL_CANCER_UP		18	0.30237693	0.8752466	0.62	0.75777876	1	915	tags=22%, list=8%, signal=24%
REACTOME_APOPTOTIC_EXECUTION_PHASE	REACTOME_APOPTOTIC_EXECUTION_PHASE		31	0.25647643	0.87301105	0.6122449	0.76101357	1	3909	tags=58%, list=35%, signal=89%
RUGO_RESPONSE_TO_GAMMA_RADIATION	RUGO_RESPONSE_TO_GAMMA_RADIATION		34	0.2659044	0.872018	0.7169811	0.7621518	1	183	tags=9%, list=2%, signal=9%
KYNG_DNA_DAMAGE_BY_GAMMA_RADIATION	KYNG_DNA_DAMAGE_BY_GAMMA_RADIATION		34	0.2659044	0.872018	0.7169811	0.7611607	1	183	tags=9%, list=2%, signal=9%
ALCALA_APOPTOSIS	ALCALA_APOPTOSIS		58	0.22744781	0.870661	0.62	0.7629389	1	175	tags=7%, list=2%, signal=7%
GENTILE_UV_HIGH_DOSE_DN	GENTILE_UV_HIGH_DOSE_DN		158	0.23735863	0.8706542	0.70212764	0.761967	1	3294	tags=36%, list=29%, signal=50%
BIOCARTA_PAR1_PATHWAY	BIOCARTA_PAR1_PATHWAY		23	0.28224638	0.86896455	0.64705884	0.7646194	1	2237	tags=35%, list=20%, signal=43%
ZHOU_INFLAMMATORY_RESPONSE_FIMA_DN	ZHOU_INFLAMMATORY_RESPONSE_FIMA_DN		118	0.22538996	0.86874753	0.82978725	0.76403075	1	627	tags=14%, list=6%, signal=14%
GRABARCZYK_BCL11B_TARGETS_UP	GRABARCZYK_BCL11B_TARGETS_UP		41	0.2547629	0.86630684	0.60784316	0.76737773	1	1725	tags=27%, list=15%, signal=32%
DIAZ_CHRONIC_MEYLOGENOUS_LEUKEMIA_DN	DIAZ_CHRONIC_MEYLOGENOUS_LEUKEMIA_DN		80	0.27581537	0.86587185	0.6	0.76725435	1	2354	tags=36%, list=21%, signal=46%
BERNARD_PPAPDC1B_TARGETS_UP	BERNARD_PPAPDC1B_TARGETS_UP		18	0.26007035	0.8656665	0.63414633	0.76657724	1	2263	tags=33%, list=20%, signal=42%
RUTELLA_RESPONSE_TO_HGF_DN	RUTELLA_RESPONSE_TO_HGF_DN		141	0.23101926	0.8653151	0.70212764	0.76621294	1	2168	tags=27%, list=19%, signal=33%
OKUMURA_INFLAMMATORY_RESPONSE_LPS	OKUMURA_INFLAMMATORY_RESPONSE_LPS		109	0.21381266	0.8652693	0.7090909	0.76532227	1	477	tags=11%, list=4%, signal=11%
OHM_METHYLATED_IN_ADULT_CANCERS	OHM_METHYLATED_IN_ADULT_CANCERS		17	0.31428352	0.8631685	0.6888889	0.76847523	1	243	tags=18%, list=2%, signal=18%
KEGG_RIG_I_LIKE_RECEPTOR_SIGNALING_PATHWAY	KEGG_RIG_I_LIKE_RECEPTOR_SIGNALING_PATHWAY		34	0.22555618	0.86209595	0.73333335	0.7696998	1	2678	tags=24%, list=24%, signal=31%
REACTOME_METAL_ION_SLC_TRANSPORTERS	REACTOME_METAL_ION_SLC_TRANSPORTERS		16	0.31218883	0.8619481	0.6666667	0.7690759	1	5012	tags=69%, list=45%, signal=124%
HESS_TARGETS_OF_HOXA9_AND_MEIS1_DN	HESS_TARGETS_OF_HOXA9_AND_MEIS1_DN		62	0.34100774	0.8554426	0.5869565	0.7801441	1	1499	tags=31%, list=13%, signal=35%
WEIGEL_OXIDATIVE_STRESS_BY_HNE_AND_TBH	WEIGEL_OXIDATIVE_STRESS_BY_HNE_AND_TBH		38	0.23966105	0.853651	0.6666667	0.78238505	1	390	tags=11%, list=3%, signal=11%
FURUKAWA_DUSP6_TARGETS_PCI35_UP	FURUKAWA_DUSP6_TARGETS_PCI35_UP		37	0.3196075	0.85239756	0.76744187	0.7837064	1	966	tags=24%, list=9%, signal=27%
CHARAFE_BREAST_CANCER_BASAL_VS_MESENCHYMAL_UP	CHARAFE_BREAST_CANCER_BASAL_VS_MESENCHYMAL_UP		67	0.3690686	0.8511182	0.6909091	0.7850182	1	2617	tags=42%, list=23%, signal=54%
BIOCARTA_CTCF_PATHWAY	BIOCARTA_CTCF_PATHWAY		15	0.29289517	0.85086215	0.6603774	0.7844315	1	1987	tags=33%, list=18%, signal=40%
SCHUETZ_BREAST_CANCER_DUCTAL_INVASIVE_DN	SCHUETZ_BREAST_CANCER_DUCTAL_INVASIVE_DN		47	0.31028238	0.85082585	0.63461536	0.783485	1	1717	tags=34%, list=15%, signal=40%
SENESE_HDAC1_TARGETS_UP	SENESE_HDAC1_TARGETS_UP		219	0.22817688	0.85019815	0.82978725	0.78331816	1	2992	tags=34%, list=27%, signal=45%
KIM_LRRC3B_TARGETS	KIM_LRRC3B_TARGETS		15	0.33983967	0.8485274	0.7169811	0.7853575	1	1985	tags=47%, list=18%, signal=57%
ZHAN_MULTIPLE_MYELOMA_MF_DN	ZHAN_MULTIPLE_MYELOMA_MF_DN		16	0.3333135	0.8456845	0.6181818	0.78972656	1	2895	tags=50%, list=26%, signal=67%
REACTOME_CLATHRIN_DERIVED_VESICLE_BUDDING	REACTOME_CLATHRIN_DERIVED_VESICLE_BUDDING		37	0.23924924	0.845491	0.5869565	0.7890183	1	3610	tags=32%, list=32%, signal=48%
KEGG_COLORECTAL_CANCER	KEGG_COLORECTAL_CANCER		36	0.25144437	0.8442552	0.6818182	0.7902321	1	3432	tags=44%, list=31%, signal=64%
YAO_TEMPORAL_RESPONSE_TO_PROGESTERONE_CLUSTER_7	YAO_TEMPORAL_RESPONSE_TO_PROGESTERONE_CLUSTER_7		56	0.23406796	0.8430725	0.67391306	0.7914139	1	2816	tags=32%, list=25%, signal=43%
REACTOME_SIGNALLING_BY_NGF	REACTOME_SIGNALLING_BY_NGF		134	0.18891312	0.84303254	0.6666667	0.79054254	1	2250	tags=22%, list=20%, signal=28%
KEGG_PRION_DISEASES	KEGG_PRION_DISEASES		20	0.2878927	0.8426724	0.71153843	0.79032826	1	3748	tags=50%, list=33%, signal=75%
BROWNE_INTERFERON_RESPONSIVE_GENES	BROWNE_INTERFERON_RESPONSIVE_GENES		44	0.35030058	0.84126896	0.6458333	0.79173696	1	2672	tags=48%, list=24%, signal=62%
KRIGE_RESPONSE_TO_TOSEDOSTAT_6HR_UP	KRIGE_RESPONSE_TO_TOSEDOSTAT_6HR_UP		431	0.18850242	0.84014463	0.6136364	0.79274523	1	2527	tags=28%, list=23%, signal=35%
COATES_MACROPHAGE_M1_VS_M2_UP	COATES_MACROPHAGE_M1_VS_M2_UP		47	0.28197205	0.8400495	0.6938776	0.79199624	1	2377	tags=36%, list=21%, signal=46%
YAO_TEMPORAL_RESPONSE_TO_PROGESTERONE_CLUSTER_8	YAO_TEMPORAL_RESPONSE_TO_PROGESTERONE_CLUSTER_8		31	0.24480474	0.83992517	0.8181818	0.7911579	1	877	tags=16%, list=8%, signal=17%
GOTTWEIN_TARGETS_OF_KSHV_MIR_K12_11	GOTTWEIN_TARGETS_OF_KSHV_MIR_K12_11		32	0.2303182	0.8388247	0.6938776	0.7920207	1	3420	tags=34%, list=31%, signal=49%
SAMOLS_TARGETS_OF_KHSV_MIRNAS_DN	SAMOLS_TARGETS_OF_KHSV_MIRNAS_DN		31	0.28121597	0.8371678	0.7058824	0.79418194	1	2009	tags=32%, list=18%, signal=39%
REACTOME_PLATELET_ACTIVATION_TRIGGERS	REACTOME_PLATELET_ACTIVATION_TRIGGERS		42	0.28878328	0.8352571	0.70212764	0.79663897	1	2754	tags=43%, list=25%, signal=57%
STEARMAN_LUNG_CANCER_EARLY_VS_LATE_DN	STEARMAN_LUNG_CANCER_EARLY_VS_LATE_DN		46	0.26523325	0.8351345	0.72	0.795879	1	1750	tags=30%, list=16%, signal=36%
TURASHVILI_BREAST_DUCTAL_CARCINOMA_VS_DUCTAL_NORMAL_UP	TURASHVILI_BREAST_DUCTAL_CARCINOMA_VS_DUCTAL_NORMAL_UP		22	0.35070774	0.8341374	0.7	0.79704523	1	804	tags=23%, list=7%, signal=24%
SILIGAN_BOUND_BY_EWS_FLT1_FUSION	SILIGAN_BOUND_BY_EWS_FLT1_FUSION		28	0.29013875	0.83349025	0.68085104	0.79702675	1	1749	tags=32%, list=16%, signal=38%
MARKEY_RB1_ACUTE_LOF_UP	MARKEY_RB1_ACUTE_LOF_UP		186	0.27102202	0.83345073	0.6	0.79610986	1	1308	tags=22%, list=12%, signal=24%
ZHAN_MULTIPLE_MYELOMA_UP	ZHAN_MULTIPLE_MYELOMA_UP		31	0.25357926	0.8330157	0.6530612	0.79602283	1	992	tags=13%, list=9%, signal=14%
TURASHVILI_BREAST_LOBULAR_CARCINOMA_VS_DUCTAL_NORMAL_UP	TURASHVILI_BREAST_LOBULAR_CARCINOMA_VS_DUCTAL_NORMAL_UP		37	0.36391968	0.8325126	0.7446808	0.79614204	1	537	tags=19%, list=5%, signal=20%
TAKEDA_TARGETS_OF_NUP98_HOXA9_FUSION_16D_DN	TAKEDA_TARGETS_OF_NUP98_HOXA9_FUSION_16D_DN		63	0.23375249	0.831403	0.84	0.79701126	1	1260	tags=19%, list=11%, signal=21%
GRUETZMANN_PANCREATIC_CANCER_UP	GRUETZMANN_PANCREATIC_CANCER_UP		252	0.22710794	0.82900685	0.70212764	0.80050385	1	1992	tags=26%, list=18%, signal=31%
SIG_REGULATION_OF_THE_ACTIN_CYTOSKELETON_BY_RHO_GTPASES	SIG_REGULATION_OF_THE_ACTIN_CYTOSKELETON_BY_RHO_GTPASES		25	0.29762918	0.8246844	0.7083333	0.80732375	1	2199	tags=28%, list=20%, signal=35%
KEGG_PHOSPHATIDYLINOSITOL_SIGNALING_SYSTEM	KEGG_PHOSPHATIDYLINOSITOL_SIGNALING_SYSTEM		36	0.23464358	0.824654	0.6938776	0.80634916	1	1984	tags=28%, list=18%, signal=34%
RUGO_STRESS_RESPONSE_SUBSET_G	RUGO_STRESS_RESPONSE_SUBSET_G		19	0.2966182	0.8245197	0.72	0.8056094	1	2007	tags=37%, list=18%, signal=45%
KYNG_DNA_DAMAGE_BY_4NQO_OR_UV	KYNG_DNA_DAMAGE_BY_4NQO_OR_UV		19	0.2966182	0.8245197	0.72	0.8046197	1	2007	tags=37%, list=18%, signal=45%
HONMA_DOCETAXEL_RESISTANCE	HONMA_DOCETAXEL_RESISTANCE		23	0.25009343	0.82406104	0.61904764	0.8046418	1	1136	tags=17%, list=10%, signal=19%
HELLER_SILENCED_BY_METHYLATION_UP	HELLER_SILENCED_BY_METHYLATION_UP		158	0.24434675	0.82397676	0.78571427	0.803982	1	989	tags=17%, list=9%, signal=18%
TOOKER_GEMCITABINE_RESISTANCE_UP	TOOKER_GEMCITABINE_RESISTANCE_UP		53	0.19703756	0.8214056	0.7234042	0.8074978	1	2019	tags=19%, list=18%, signal=23%
TOOKER_RESPONSE_TO_BEXAROTENE_DN	TOOKER_RESPONSE_TO_BEXAROTENE_DN		53	0.19703756	0.8214056	0.7234042	0.8065106	1	2019	tags=19%, list=18%, signal=23%
NUTT_GBM_VS_AO_GLIOMA_DN	NUTT_GBM_VS_AO_GLIOMA_DN		28	0.23103018	0.81720716	0.75	0.813422	1	2726	tags=39%, list=24%, signal=52%
SEITZ_NEOPLASTIC_TRANSFORMATION_BY_8P_DELETION_UP	SEITZ_NEOPLASTIC_TRANSFORMATION_BY_8P_DELETION_UP		47	0.3002772	0.81667703	0.7291667	0.81318855	1	374	tags=17%, list=3%, signal=18%
OSMAN_BLADDER_CANCER_UP	OSMAN_BLADDER_CANCER_UP		203	0.20686905	0.8160103	0.7	0.81355983	1	2983	tags=30%, list=27%, signal=40%
VERRECCHIA_EARLY_RESPONSE_TO_TGFB1	VERRECCHIA_EARLY_RESPONSE_TO_TGFB1		39	0.2851545	0.8159266	0.66	0.81266165	1	775	tags=18%, list=7%, signal=19%
BIOCARTA_DEATH_PATHWAY	BIOCARTA_DEATH_PATHWAY		21	0.26523238	0.81570375	0.82222223	0.8122116	1	2842	tags=38%, list=25%, signal=51%
ODONNELL_METASTASIS_DN	ODONNELL_METASTASIS_DN		16	0.28018346	0.81532764	0.7755102	0.8118238	1	363	tags=13%, list=3%, signal=13%
ZHU_CMV_24_HR_UP	ZHU_CMV_24_HR_UP		28	0.26043594	0.81509364	0.6097561	0.81136227	1	2058	tags=29%, list=18%, signal=35%
LUI_THYROID_CANCER_PAX8_PPARG_UP	LUI_THYROID_CANCER_PAX8_PPARG_UP		27	0.28903618	0.81438434	0.7291667	0.8115584	1	2186	tags=30%, list=20%, signal=37%
SHAFFER_IRF4_TARGETS_IN_MYELOMA_VS_MATURE_B_LYMPHOCYTE	SHAFFER_IRF4_TARGETS_IN_MYELOMA_VS_MATURE_B_LYMPHOCYTE		69	0.20098004	0.8120083	0.84313726	0.8147316	1	2055	tags=28%, list=18%, signal=34%
KEGG_PROSTATE_CANCER	KEGG_PROSTATE_CANCER		50	0.22311945	0.8112553	0.7083333	0.8150214	1	2138	tags=22%, list=19%, signal=27%
CAMPS_COLON_CANCER_COPY_NUMBER_UP	CAMPS_COLON_CANCER_COPY_NUMBER_UP		46	0.20564024	0.81119126	0.74509805	0.81412446	1	2787	tags=35%, list=25%, signal=46%
LENAOUR_DENDRITIC_CELL_MATURATION_DN	LENAOUR_DENDRITIC_CELL_MATURATION_DN		72	0.284256	0.81090695	0.61538464	0.8136992	1	2569	tags=38%, list=23%, signal=48%
RADAEVA_RESPONSE_TO_IFNA1_UP	RADAEVA_RESPONSE_TO_IFNA1_UP		22	0.32497096	0.80998987	0.6666667	0.8141447	1	2062	tags=36%, list=18%, signal=44%
CONRAD_STEM_CELL	CONRAD_STEM_CELL		24	0.28604314	0.8073002	0.7254902	0.81775653	1	1961	tags=33%, list=18%, signal=40%
LIN_SILENCED_BY_TUMOR_MICROENVIRONMENT	LIN_SILENCED_BY_TUMOR_MICROENVIRONMENT		51	0.28254363	0.80594194	0.75	0.8188656	1	626	tags=16%, list=6%, signal=17%
BACOLOD_RESISTANCE_TO_ALKYLATING_AGENTS_DN	BACOLOD_RESISTANCE_TO_ALKYLATING_AGENTS_DN		25	0.2415342	0.8055288	0.7692308	0.8185936	1	3492	tags=44%, list=31%, signal=64%
GRAHAM_CML_DIVIDING_VS_NORMAL_QUIESCENT_DN	GRAHAM_CML_DIVIDING_VS_NORMAL_QUIESCENT_DN		50	0.2749335	0.80416065	0.75	0.8199341	1	1067	tags=22%, list=10%, signal=24%
WOOD_EBV_EBNA1_TARGETS_DN	WOOD_EBV_EBNA1_TARGETS_DN		32	0.25840944	0.8014277	0.8333333	0.8238564	1	276	tags=9%, list=2%, signal=10%
REACTOME_SEMAPHORIN_INTERACTIONS	REACTOME_SEMAPHORIN_INTERACTIONS		47	0.25905782	0.8004247	0.71428573	0.8244736	1	1808	tags=23%, list=16%, signal=28%
WHITEHURST_PACLITAXEL_SENSITIVITY	WHITEHURST_PACLITAXEL_SENSITIVITY		18	0.2615156	0.8000307	0.7755102	0.82428837	1	3579	tags=44%, list=32%, signal=65%
LIU_SOX4_TARGETS_DN	LIU_SOX4_TARGETS_DN		187	0.17353056	0.8000099	0.6122449	0.82334816	1	3047	tags=31%, list=27%, signal=42%
HOLLMAN_APOPTOSIS_VIA_CD40_DN	HOLLMAN_APOPTOSIS_VIA_CD40_DN		149	0.19790238	0.79942465	0.76744187	0.82337534	1	1965	tags=21%, list=18%, signal=25%
SENGUPTA_NASOPHARYNGEAL_CARCINOMA_WITH_LMP1_DN	SENGUPTA_NASOPHARYNGEAL_CARCINOMA_WITH_LMP1_DN		77	0.28161183	0.7991384	0.8076923	0.82301843	1	855	tags=21%, list=8%, signal=22%
MCBRYAN_PUBERTAL_BREAST_4_5WK_UP	MCBRYAN_PUBERTAL_BREAST_4_5WK_UP		189	0.29496735	0.79849243	0.6938776	0.82299846	1	2383	tags=41%, list=21%, signal=52%
HOSHIDA_LIVER_CANCER_SUBCLASS_S1	HOSHIDA_LIVER_CANCER_SUBCLASS_S1		184	0.2559928	0.79624593	0.7111111	0.82621026	1	1463	tags=23%, list=13%, signal=26%
SU_PANCREAS	SU_PANCREAS		29	0.26103616	0.7951089	0.7234042	0.827226	1	1553	tags=21%, list=14%, signal=24%
BIOCARTA_MET_PATHWAY	BIOCARTA_MET_PATHWAY		23	0.2622922	0.7943924	0.6909091	0.82727784	1	1725	tags=17%, list=15%, signal=21%
IVANOVA_HEMATOPOIESIS_STEM_CELL	IVANOVA_HEMATOPOIESIS_STEM_CELL		61	0.21808214	0.7906659	0.81632656	0.8323009	1	1427	tags=16%, list=13%, signal=19%
ENGELMANN_CANCER_PROGENITORS_DN	ENGELMANN_CANCER_PROGENITORS_DN		34	0.25525674	0.7890617	0.8363636	0.83370733	1	529	tags=15%, list=5%, signal=15%
WILENSKY_RESPONSE_TO_DARAPLADIB	WILENSKY_RESPONSE_TO_DARAPLADIB		18	0.37282553	0.78389823	0.7291667	0.84106714	1	1636	tags=33%, list=15%, signal=39%
DACOSTA_UV_RESPONSE_VIA_ERCC3_DN	DACOSTA_UV_RESPONSE_VIA_ERCC3_DN		438	0.19743113	0.78381747	0.7446808	0.8401698	1	2925	tags=28%, list=26%, signal=36%
REACTOME_MEMBRANE_TRAFFICKING	REACTOME_MEMBRANE_TRAFFICKING		48	0.21425404	0.7820898	0.75	0.8421178	1	3782	tags=29%, list=34%, signal=44%
DANG_MYC_TARGETS_DN	DANG_MYC_TARGETS_DN		24	0.26590684	0.77925557	0.7826087	0.84567595	1	1234	tags=21%, list=11%, signal=23%
KEGG_REGULATION_OF_ACTIN_CYTOSKELETON	KEGG_REGULATION_OF_ACTIN_CYTOSKELETON		137	0.19926211	0.7768707	0.86	0.8490531	1	2237	tags=27%, list=20%, signal=33%
REACTOME_EGFR_DOWNREGULATION	REACTOME_EGFR_DOWNREGULATION		20	0.27789453	0.77678066	0.6415094	0.8481916	1	5523	tags=75%, list=49%, signal=148%
REACTOME_TRANSMEMBRANE_TRANSPORT_OF_SMALL_MOLECULES	REACTOME_TRANSMEMBRANE_TRANSPORT_OF_SMALL_MOLECULES		145	0.20772472	0.7760123	0.9583333	0.8484453	1	2261	tags=27%, list=20%, signal=33%
NGUYEN_NOTCH1_TARGETS_UP	NGUYEN_NOTCH1_TARGETS_UP		15	0.32593444	0.7744302	0.7291667	0.84995544	1	243	tags=13%, list=2%, signal=14%
LIN_APC_TARGETS	LIN_APC_TARGETS		35	0.22167084	0.7734402	0.7346939	0.85031533	1	2757	tags=31%, list=25%, signal=42%
RASHI_RESPONSE_TO_IONIZING_RADIATION_3	RASHI_RESPONSE_TO_IONIZING_RADIATION_3		34	0.23206075	0.7699549	0.7659575	0.85506594	1	770	tags=9%, list=7%, signal=9%
BIOCARTA_SPPA_PATHWAY	BIOCARTA_SPPA_PATHWAY		17	0.30086046	0.7686448	0.7708333	0.8560229	1	2754	tags=41%, list=25%, signal=55%
ICHIBA_GRAFT_VERSUS_HOST_DISEASE_D7_UP	ICHIBA_GRAFT_VERSUS_HOST_DISEASE_D7_UP		87	0.2751705	0.7668907	0.78431374	0.8582691	1	2672	tags=37%, list=24%, signal=48%
CHARAFE_BREAST_CANCER_LUMINAL_VS_BASAL_UP	CHARAFE_BREAST_CANCER_LUMINAL_VS_BASAL_UP		162	0.2100685	0.76437557	0.754717	0.8613121	1	1818	tags=19%, list=16%, signal=23%
FAELT_B_CLL_WITH_VH_REARRANGEMENTS_DN	FAELT_B_CLL_WITH_VH_REARRANGEMENTS_DN		27	0.22024594	0.76430553	0.73913044	0.8603773	1	1824	tags=19%, list=16%, signal=22%
JAZAG_TGFB1_SIGNALING_VIA_SMAD4_UP	JAZAG_TGFB1_SIGNALING_VIA_SMAD4_UP		69	0.18988167	0.76327026	0.8541667	0.8608535	1	2427	tags=25%, list=22%, signal=31%
VECCHI_GASTRIC_CANCER_ADVANCED_VS_EARLY_DN	VECCHI_GASTRIC_CANCER_ADVANCED_VS_EARLY_DN		78	0.22821459	0.7599983	0.9166667	0.86504406	1	2116	tags=28%, list=19%, signal=35%
REACTOME_NUCLEAR_EVENTS_KINASE_AND_TRANSCRIPTION_FACTOR_ACTIVATION	REACTOME_NUCLEAR_EVENTS_KINASE_AND_TRANSCRIPTION_FACTOR_ACTIVATION		15	0.26902735	0.75974435	0.7254902	0.8644329	1	77	tags=7%, list=1%, signal=7%
SEIDEN_ONCOGENESIS_BY_MET	SEIDEN_ONCOGENESIS_BY_MET		59	0.22697492	0.7592131	0.68085104	0.86424375	1	2257	tags=24%, list=20%, signal=30%
KEGG_APOPTOSIS	KEGG_APOPTOSIS		43	0.21809237	0.75689346	0.77272725	0.866877	1	1955	tags=23%, list=17%, signal=28%
LEE_METASTASIS_AND_ALTERNATIVE_SPLICING_UP	LEE_METASTASIS_AND_ALTERNATIVE_SPLICING_UP		49	0.21747026	0.7549134	0.8979592	0.869185	1	2722	tags=31%, list=24%, signal=40%
BIOCARTA_DC_PATHWAY	BIOCARTA_DC_PATHWAY		15	0.31560224	0.7528705	0.8367347	0.87141424	1	1393	tags=27%, list=12%, signal=30%
SEIDEN_MET_SIGNALING	SEIDEN_MET_SIGNALING		16	0.28178984	0.7525032	0.78723407	0.8709042	1	4431	tags=56%, list=40%, signal=93%
TSAI_RESPONSE_TO_RADIATION_THERAPY	TSAI_RESPONSE_TO_RADIATION_THERAPY		22	0.296926	0.7521243	0.78431374	0.870571	1	862	tags=23%, list=8%, signal=25%
LEE_EARLY_T_LYMPHOCYTE_DN	LEE_EARLY_T_LYMPHOCYTE_DN		17	0.3105432	0.75036407	0.7755102	0.87221533	1	1980	tags=29%, list=18%, signal=36%
SENESE_HDAC2_TARGETS_UP	SENESE_HDAC2_TARGETS_UP		66	0.21786113	0.7481478	0.8125	0.87466997	1	1068	tags=17%, list=10%, signal=18%
REACTOME_RHO_GTPASE_CYCLE	REACTOME_RHO_GTPASE_CYCLE		70	0.22259854	0.74318135	0.8043478	0.8809401	1	775	tags=11%, list=7%, signal=12%
HUTTMANN_B_CLL_POOR_SURVIVAL_UP	HUTTMANN_B_CLL_POOR_SURVIVAL_UP		167	0.1979198	0.7413503	0.8181818	0.88235945	1	2117	tags=21%, list=19%, signal=25%
ACEVEDO_LIVER_CANCER_WITH_H3K9ME3_DN	ACEVEDO_LIVER_CANCER_WITH_H3K9ME3_DN		36	0.23782942	0.7411009	0.95652175	0.8817052	1	1087	tags=17%, list=10%, signal=18%
ZHAN_EARLY_DIFFERENTIATION_GENES_DN	ZHAN_EARLY_DIFFERENTIATION_GENES_DN		32	0.25270543	0.74097055	0.79591835	0.8808949	1	3359	tags=41%, list=30%, signal=58%
GRAHAM_CML_QUIESCENT_VS_NORMAL_DIVIDING_UP	GRAHAM_CML_QUIESCENT_VS_NORMAL_DIVIDING_UP		35	0.27818692	0.7408272	0.88461536	0.8800475	1	1509	tags=23%, list=13%, signal=26%
BROWNE_HCMV_INFECTION_30MIN_DN	BROWNE_HCMV_INFECTION_30MIN_DN		60	0.2234405	0.7389469	0.9591837	0.8816492	1	2607	tags=28%, list=23%, signal=37%
REACTOME_GOLGI_ASSOCIATED_VESICLE_BIOGENESIS	REACTOME_GOLGI_ASSOCIATED_VESICLE_BIOGENESIS		32	0.21623018	0.73874635	0.76086956	0.8808453	1	3610	tags=31%, list=32%, signal=46%
REACTOME_TOLL_LIKE_RECEPTOR_3_CASCADE	REACTOME_TOLL_LIKE_RECEPTOR_3_CASCADE		37	0.23711476	0.7382915	0.8125	0.88040555	1	136	tags=5%, list=1%, signal=5%
KEGG_ENDOCYTOSIS	KEGG_ENDOCYTOSIS		100	0.18832928	0.73807514	0.7346939	0.87961084	1	2937	tags=29%, list=26%, signal=39%
HSIAO_HOUSEKEEPING_GENES	HSIAO_HOUSEKEEPING_GENES		275	0.15566623	0.7361872	0.7619048	0.88122404	1	3950	tags=42%, list=35%, signal=64%
REACTOME_REGULATION_OF_INSULIN_SECRETION_BY_GLUCAGON_LIKE_PEPTIDE_1	REACTOME_REGULATION_OF_INSULIN_SECRETION_BY_GLUCAGON_LIKE_PEPTIDE_1		40	0.21866703	0.7333808	0.90909094	0.8841083	1	697	tags=13%, list=6%, signal=13%
CUI_TCF21_TARGETS_DN	CUI_TCF21_TARGETS_DN		21	0.26636654	0.73329693	0.8301887	0.88321537	1	1185	tags=24%, list=11%, signal=27%
AMIT_EGF_RESPONSE_480_MCF10A	AMIT_EGF_RESPONSE_480_MCF10A		26	0.23658016	0.73279035	0.8888889	0.8828903	1	3027	tags=38%, list=27%, signal=53%
REACTOME_LYSOSOME_VESICLE_BIOGENESIS	REACTOME_LYSOSOME_VESICLE_BIOGENESIS		16	0.24733691	0.73246837	0.79591835	0.8823854	1	3610	tags=38%, list=32%, signal=55%
MANN_RESPONSE_TO_AMIFOSTINE_UP	MANN_RESPONSE_TO_AMIFOSTINE_UP		15	0.24563323	0.7315107	0.8780488	0.88241905	1	4825	tags=67%, list=43%, signal=117%
PAPASPYRIDONOS_UNSTABLE_ATEROSCLEROTIC_PLAQUE_UP	PAPASPYRIDONOS_UNSTABLE_ATEROSCLEROTIC_PLAQUE_UP		31	0.2569287	0.72996414	0.7755102	0.8835499	1	2723	tags=39%, list=24%, signal=51%
BIOCARTA_GPCR_PATHWAY	BIOCARTA_GPCR_PATHWAY		18	0.23166892	0.72956216	0.7708333	0.8831148	1	1160	tags=17%, list=10%, signal=19%
KEGG_NATURAL_KILLER_CELL_MEDIATED_CYTOTOXICITY	KEGG_NATURAL_KILLER_CELL_MEDIATED_CYTOTOXICITY		64	0.24748217	0.7248579	0.7647059	0.8884702	1	1975	tags=27%, list=18%, signal=32%
REACTOME_TIGHT_JUNCTION_INTERACTIONS	REACTOME_TIGHT_JUNCTION_INTERACTIONS		24	0.32624003	0.72086346	0.86538464	0.89279556	1	1081	tags=21%, list=10%, signal=23%
BIOCARTA_IGF1R_PATHWAY	BIOCARTA_IGF1R_PATHWAY		15	0.23348026	0.7198291	0.8125	0.89307934	1	4093	tags=47%, list=37%, signal=73%
REACTOME_NEF_MEDIATES_DOWN_MODULATION_OF_CELL_SURFACE_RECEPTORS_BY_RECRUITING_THEM_TO_CLATHRIN_ADAPTERS	REACTOME_NEF_MEDIATES_DOWN_MODULATION_OF_CELL_SURFACE_RECEPTORS_BY_RECRUITING_THEM_TO_CLATHRIN_ADAPTERS		15	0.24552196	0.7181389	0.85714287	0.8945003	1	2981	tags=40%, list=27%, signal=54%
FRASOR_TAMOXIFEN_RESPONSE_UP	FRASOR_TAMOXIFEN_RESPONSE_UP		32	0.23012014	0.7181049	0.8627451	0.8934998	1	340	tags=13%, list=3%, signal=13%
CHARAFE_BREAST_CANCER_LUMINAL_VS_MESENCHYMAL_UP	CHARAFE_BREAST_CANCER_LUMINAL_VS_MESENCHYMAL_UP		237	0.26019278	0.7162858	0.7358491	0.89459026	1	3215	tags=43%, list=29%, signal=59%
KEGG_AMINO_SUGAR_AND_NUCLEOTIDE_SUGAR_METABOLISM	KEGG_AMINO_SUGAR_AND_NUCLEOTIDE_SUGAR_METABOLISM		32	0.22445907	0.71602404	0.89361703	0.89381605	1	1202	tags=19%, list=11%, signal=21%
PROVENZANI_METASTASIS_DN	PROVENZANI_METASTASIS_DN		94	0.19628972	0.71522456	0.8888889	0.89379185	1	2648	tags=28%, list=24%, signal=36%
SMID_BREAST_CANCER_ERBB2_UP	SMID_BREAST_CANCER_ERBB2_UP		86	0.24251364	0.7131865	0.88461536	0.8955648	1	2564	tags=34%, list=23%, signal=43%
SMID_BREAST_CANCER_RELAPSE_IN_BRAIN_UP	SMID_BREAST_CANCER_RELAPSE_IN_BRAIN_UP		28	0.2662406	0.70999396	0.96428573	0.8989708	1	1843	tags=29%, list=16%, signal=34%
VALK_AML_CLUSTER_5	VALK_AML_CLUSTER_5		16	0.28447118	0.7039566	0.85106385	0.90527767	1	2887	tags=44%, list=26%, signal=59%
BUYTAERT_PHOTODYNAMIC_THERAPY_STRESS_UP	BUYTAERT_PHOTODYNAMIC_THERAPY_STRESS_UP		428	0.17038567	0.70370984	0.88461536	0.90468854	1	2443	tags=24%, list=22%, signal=30%
BANDRES_RESPONSE_TO_CARMUSTIN_WITHOUT_MGMT_48HR_DN	BANDRES_RESPONSE_TO_CARMUSTIN_WITHOUT_MGMT_48HR_DN		20	0.21649519	0.70152813	0.88	0.90606576	1	2224	tags=30%, list=20%, signal=37%
TIEN_INTESTINE_PROBIOTICS_2HR_DN	TIEN_INTESTINE_PROBIOTICS_2HR_DN		42	0.20594138	0.69994015	0.86	0.90697354	1	2311	tags=24%, list=21%, signal=30%
FONTAINE_FOLLICULAR_THYROID_ADENOMA_UP	FONTAINE_FOLLICULAR_THYROID_ADENOMA_UP		40	0.18137644	0.6989356	0.9074074	0.9072861	1	3377	tags=35%, list=30%, signal=50%
REACTOME_THROMBIN_SIGNALLING_THROUGH_PROTEINASE_ACTIVATED_RECEPTORS	REACTOME_THROMBIN_SIGNALLING_THROUGH_PROTEINASE_ACTIVATED_RECEPTORS		20	0.24560179	0.6984491	0.9056604	0.9069869	1	3344	tags=45%, list=30%, signal=64%
SATO_SILENCED_EPIGENETICALLY_IN_PANCREATIC_CANCER	SATO_SILENCED_EPIGENETICALLY_IN_PANCREATIC_CANCER		27	0.25257462	0.6967251	0.93877554	0.90793514	1	3762	tags=59%, list=34%, signal=89%
GENTILE_UV_RESPONSE_CLUSTER_D8	GENTILE_UV_RESPONSE_CLUSTER_D8		19	0.27136278	0.69668597	0.84	0.9069713	1	1751	tags=26%, list=16%, signal=31%
JIANG_TIP30_TARGETS_DN	JIANG_TIP30_TARGETS_DN		18	0.21834584	0.69520724	0.8235294	0.90749264	1	633	tags=11%, list=6%, signal=12%
SPIELMAN_LYMPHOBLAST_EUROPEAN_VS_ASIAN_DN	SPIELMAN_LYMPHOBLAST_EUROPEAN_VS_ASIAN_DN		419	0.15588166	0.6944792	0.8	0.90741473	1	3115	tags=28%, list=28%, signal=37%
JAIN_NFKB_SIGNALING	JAIN_NFKB_SIGNALING		46	0.19025354	0.69237345	0.85106385	0.90906036	1	1432	tags=17%, list=13%, signal=20%
FARMER_BREAST_CANCER_CLUSTER_1	FARMER_BREAST_CANCER_CLUSTER_1		26	0.3108468	0.68894994	0.877551	0.91216433	1	1549	tags=31%, list=14%, signal=36%
AMUNDSON_POOR_SURVIVAL_AFTER_GAMMA_RADIATION_2G	AMUNDSON_POOR_SURVIVAL_AFTER_GAMMA_RADIATION_2G		93	0.2232654	0.68421733	0.8695652	0.9162183	1	919	tags=13%, list=8%, signal=14%
FLECHNER_BIOPSY_KIDNEY_TRANSPLANT_REJECTED_VS_OK_UP	FLECHNER_BIOPSY_KIDNEY_TRANSPLANT_REJECTED_VS_OK_UP		64	0.28013057	0.68132186	0.85714287	0.91814405	1	2114	tags=33%, list=19%, signal=40%
REACTOME_MAPK_TARGETS_NUCLEAR_EVENTS_MEDIATED_BY_MAP_KINASES	REACTOME_MAPK_TARGETS_NUCLEAR_EVENTS_MEDIATED_BY_MAP_KINASES		18	0.23322141	0.68019444	0.84782606	0.9183192	1	77	tags=6%, list=1%, signal=6%
REACTOME_TOLL_RECEPTOR_CASCADES	REACTOME_TOLL_RECEPTOR_CASCADES		53	0.20208861	0.67901105	0.88	0.9185863	1	2533	tags=19%, list=23%, signal=24%
REACTOME_SIGNAL_AMPLIFICATION	REACTOME_SIGNAL_AMPLIFICATION		23	0.22057791	0.6782047	0.9423077	0.9185633	1	3344	tags=48%, list=30%, signal=68%
REACTOME_GENES_INVOLVED_IN_APOPTOTIC_CLEAVAGE_OF_CELLULAR_PROTEINS	REACTOME_GENES_INVOLVED_IN_APOPTOTIC_CLEAVAGE_OF_CELLULAR_PROTEINS		24	0.21163382	0.6768033	0.9019608	0.9191723	1	3909	tags=58%, list=35%, signal=89%
LINDSTEDT_DENDRITIC_CELL_MATURATION_A	LINDSTEDT_DENDRITIC_CELL_MATURATION_A		39	0.26744664	0.67364895	0.9	0.92133904	1	3074	tags=38%, list=27%, signal=53%
KEGG_TOLL_LIKE_RECEPTOR_SIGNALING_PATHWAY	KEGG_TOLL_LIKE_RECEPTOR_SIGNALING_PATHWAY		60	0.21604383	0.6717179	0.94	0.9225313	1	2887	tags=27%, list=26%, signal=36%
REACTOME_SIGNALING_BY_WNT	REACTOME_SIGNALING_BY_WNT		47	0.19092366	0.6716117	0.7380952	0.92157656	1	5002	tags=57%, list=45%, signal=103%
LIN_MELANOMA_COPY_NUMBER_DN	LIN_MELANOMA_COPY_NUMBER_DN		26	0.18650356	0.67134917	0.875	0.9208793	1	2883	tags=31%, list=26%, signal=41%
RODWELL_AGING_KIDNEY_UP	RODWELL_AGING_KIDNEY_UP		205	0.22059874	0.6710609	0.8913044	0.9201212	1	2096	tags=27%, list=19%, signal=33%
SOTIRIOU_BREAST_CANCER_GRADE_1_VS_3_DN	SOTIRIOU_BREAST_CANCER_GRADE_1_VS_3_DN		27	0.20399502	0.6687527	0.9	0.9215323	1	1194	tags=15%, list=11%, signal=17%
SENESE_HDAC3_TARGETS_UP	SENESE_HDAC3_TARGETS_UP		258	0.1856161	0.66673213	1	0.9226287	1	2654	tags=28%, list=24%, signal=36%
DING_LUNG_CANCER_EXPRESSION_BY_COPY_NUMBER	DING_LUNG_CANCER_EXPRESSION_BY_COPY_NUMBER		55	0.18825585	0.6655905	0.8695652	0.9227887	1	3492	tags=38%, list=31%, signal=55%
REN_ALVEOLAR_RHABDOMYOSARCOMA_DN	REN_ALVEOLAR_RHABDOMYOSARCOMA_DN		312	0.20723237	0.6655186	0.7647059	0.921867	1	2731	tags=33%, list=24%, signal=42%
KEGG_B_CELL_RECEPTOR_SIGNALING_PATHWAY	KEGG_B_CELL_RECEPTOR_SIGNALING_PATHWAY		46	0.23435654	0.6649409	0.82978725	0.9214831	1	1725	tags=20%, list=15%, signal=23%
DACOSTA_UV_RESPONSE_VIA_ERCC3_COMMON_DN	DACOSTA_UV_RESPONSE_VIA_ERCC3_COMMON_DN		220	0.171236	0.66473675	0.9361702	0.92067546	1	1323	tags=12%, list=12%, signal=14%
CHAUHAN_RESPONSE_TO_METHOXYESTRADIOL_DN	CHAUHAN_RESPONSE_TO_METHOXYESTRADIOL_DN		78	0.1843037	0.6605304	0.84090906	0.9240448	1	3395	tags=36%, list=30%, signal=51%
REACTOME_ADP_SIGNALLING_THROUGH_P2Y_PURINOCEPTOR_1	REACTOME_ADP_SIGNALLING_THROUGH_P2Y_PURINOCEPTOR_1		18	0.22562546	0.659949	0.96	0.9236375	1	3344	tags=44%, list=30%, signal=63%
KEGG_CHRONIC_MYELOID_LEUKEMIA	KEGG_CHRONIC_MYELOID_LEUKEMIA		39	0.18687475	0.6586771	0.9347826	0.9238024	1	4095	tags=46%, list=37%, signal=73%
KEGG_LYSOSOME	KEGG_LYSOSOME		82	0.17923866	0.6564935	0.81632656	0.9252219	1	3095	tags=26%, list=28%, signal=35%
GAZDA_DIAMOND_BLACKFAN_ANEMIA_PROGENITOR_UP	GAZDA_DIAMOND_BLACKFAN_ANEMIA_PROGENITOR_UP		22	0.21601574	0.6564717	0.92	0.92425	1	3341	tags=36%, list=30%, signal=52%
DAVIES_MULTIPLE_MYELOMA_VS_MGUS_DN	DAVIES_MULTIPLE_MYELOMA_VS_MGUS_DN		18	0.2921692	0.65630263	0.9019608	0.92346156	1	2298	tags=39%, list=21%, signal=49%
BLUM_RESPONSE_TO_SALIRASIB_UP	BLUM_RESPONSE_TO_SALIRASIB_UP		169	0.15450448	0.65359133	0.9130435	0.92517436	1	2931	tags=25%, list=26%, signal=33%
TIAN_TNF_SIGNALING_VIA_NFKB	TIAN_TNF_SIGNALING_VIA_NFKB		16	0.28373063	0.65249455	0.9183673	0.92513955	1	1060	tags=19%, list=9%, signal=21%
REACTOME_SIGNALING_BY_EGFR	REACTOME_SIGNALING_BY_EGFR		38	0.20133007	0.65232176	0.8367347	0.92429256	1	3123	tags=29%, list=28%, signal=40%
NOUZOVA_TRETINOIN_AND_H4_ACETYLATION	NOUZOVA_TRETINOIN_AND_H4_ACETYLATION		78	0.15368453	0.6484088	0.84444445	0.9266615	1	4204	tags=40%, list=38%, signal=63%
BIOCARTA_RAC1_PATHWAY	BIOCARTA_RAC1_PATHWAY		18	0.25019595	0.64197177	0.8888889	0.93127257	1	3202	tags=56%, list=29%, signal=78%
REACTOME_GLUCAGON_TYPE_LIGAND_RECEPTORS	REACTOME_GLUCAGON_TYPE_LIGAND_RECEPTORS		23	0.2111883	0.6394886	1	0.932577	1	3387	tags=39%, list=30%, signal=56%
ACEVEDO_NORMAL_TISSUE_ADJACENT_TO_LIVER_TUMOR_UP	ACEVEDO_NORMAL_TISSUE_ADJACENT_TO_LIVER_TUMOR_UP		88	0.15223545	0.6392002	1	0.93190265	1	2149	tags=19%, list=19%, signal=24%
REACTOME_DARPP32_EVENTS	REACTOME_DARPP32_EVENTS		17	0.20296703	0.63365626	0.9318182	0.93560207	1	3748	tags=35%, list=33%, signal=53%
REACTOME_TOLL_LIKE_RECEPTOR_4_CASCADE	REACTOME_TOLL_LIKE_RECEPTOR_4_CASCADE		18	0.23717262	0.6327723	0.92	0.93527985	1	2887	tags=28%, list=26%, signal=37%
MILI_PSEUDOPODIA_CHEMOTAXIS_UP	MILI_PSEUDOPODIA_CHEMOTAXIS_UP		36	0.19638081	0.6273337	0.9166667	0.93843526	1	1984	tags=19%, list=18%, signal=24%
KEGG_FC_EPSILON_RI_SIGNALING_PATHWAY	KEGG_FC_EPSILON_RI_SIGNALING_PATHWAY		56	0.18279533	0.6268711	0.9782609	0.9377421	1	2031	tags=21%, list=18%, signal=26%
STEARMAN_LUNG_CANCER_EARLY_VS_LATE_UP	STEARMAN_LUNG_CANCER_EARLY_VS_LATE_UP		90	0.16398564	0.61917037	0.974359	0.94263285	1	2210	tags=20%, list=20%, signal=25%
WANG_BARRETTS_ESOPHAGUS_UP	WANG_BARRETTS_ESOPHAGUS_UP		32	0.20486097	0.6182035	1	0.94238985	1	1230	tags=16%, list=11%, signal=18%
MORI_LARGE_PRE_BII_LYMPHOCYTE_DN	MORI_LARGE_PRE_BII_LYMPHOCYTE_DN		34	0.27076814	0.6164296	0.9019608	0.9427705	1	2228	tags=35%, list=20%, signal=44%
DACOSTA_UV_RESPONSE_VIA_ERCC3_TTD_DN	DACOSTA_UV_RESPONSE_VIA_ERCC3_TTD_DN		25	0.19397078	0.61470425	0.962963	0.94289	1	3372	tags=36%, list=30%, signal=51%
STEARMAN_TUMOR_FIELD_EFFECT_UP	STEARMAN_TUMOR_FIELD_EFFECT_UP		34	0.21966656	0.6122814	0.96153843	0.94370914	1	2697	tags=35%, list=24%, signal=46%
CREIGHTON_AKT1_SIGNALING_VIA_MTOR_UP	CREIGHTON_AKT1_SIGNALING_VIA_MTOR_UP		29	0.22591406	0.6023107	0.9183673	0.94937307	1	2563	tags=34%, list=23%, signal=45%
REACTOME_MAP_KINASES_ACTIVATION_IN_TLR_CASCADE	REACTOME_MAP_KINASES_ACTIVATION_IN_TLR_CASCADE		26	0.19614127	0.5976981	0.98	0.9513446	1	2007	tags=15%, list=18%, signal=19%
CHNG_MULTIPLE_MYELOMA_HYPERPLOID_DN	CHNG_MULTIPLE_MYELOMA_HYPERPLOID_DN		24	0.15445586	0.56726116	0.94736844	0.9663388	1	4039	tags=38%, list=36%, signal=59%
REACTOME_THROMBOXANE_SIGNALLING_THROUGH_TP_RECEPTOR	REACTOME_THROMBOXANE_SIGNALLING_THROUGH_TP_RECEPTOR		17	0.19465166	0.5671773	0.9591837	0.96536595	1	3344	tags=41%, list=30%, signal=59%
REACTOME_REGULATION_OF_INSULIN_SECRETION_BY_ACETYLCHOLINE	REACTOME_REGULATION_OF_INSULIN_SECRETION_BY_ACETYLCHOLINE		18	0.20349988	0.5607301	0.9583333	0.9674474	1	1072	tags=17%, list=10%, signal=18%
ASTIER_INTEGRIN_SIGNALING	ASTIER_INTEGRIN_SIGNALING		36	0.16243494	0.5457359	1	0.972602	1	1795	tags=17%, list=16%, signal=20%
SU_PLACENTA	SU_PLACENTA		16	0.20051381	0.5210153	1	0.9803481	1	2488	tags=31%, list=22%, signal=40%
NEWMAN_ERCC6_TARGETS_UP	NEWMAN_ERCC6_TARGETS_UP		15	0.21454936	0.51989204	0.98214287	0.97968984	1	3916	tags=47%, list=35%, signal=72%
PELLICCIOTTA_HDAC_IN_ANTIGEN_PRESENTATION_DN	PELLICCIOTTA_HDAC_IN_ANTIGEN_PRESENTATION_DN		37	0.15634862	0.5011059	0.95454544	0.98395973	1	2627	tags=22%, list=23%, signal=28%
REACTOME_TRAF6_MEDIATED_INDUCTION_OF_THE_ANTIVIRAL_CYTOKINE_IFN_ALPHA_BETA_CASCADE	REACTOME_TRAF6_MEDIATED_INDUCTION_OF_THE_ANTIVIRAL_CYTOKINE_IFN_ALPHA_BETA_CASCADE		31	0.15193136	0.4841722	0.97959185	0.98649657	1	77	tags=3%, list=1%, signal=3%
