# Supplementary material for: A genomic analysis of mouse models of breast cancer reveals molecular features of mouse models and relationships to human breast cancer
Source: Breast Cancer Res. 2014 Jun 5;16(3):R59. doi: 10.1186/bcr3672 (PMC4078930; doi:10.1186/bcr3672)
Supplement: Additional file 11 — GSEA for mouse models compared to all other models or to mammary gland development. Listed by model. [file bcr3672-S11.zip › AdditionalFile11/IGF_IR/Vs_Normal_mammary/C3/Downregulated_in_IGFIR_vs_NormalMammary.txt]

NAME	GS<br> follow link to MSigDB	GS DETAILS	SIZE	ES	NES	NOM p-val	FDR q-val	FWER p-val	RANK AT MAX	LEADING EDGE
TTCNRGNNNNTTC_V$HSF_Q6	TTCNRGNNNNTTC_V$HSF_Q6	Details ...	75	-0.4680868	-1.7334166	0.003773585	1	0.336	1594	tags=27%, list=14%, signal=31%
GACAGGG,MIR-339	GACAGGG,MIR-339	Details ...	31	-0.55206615	-1.7025771	0.005747126	0.91568524	0.401	2499	tags=48%, list=22%, signal=62%
RNTCANNRNNYNATTW_UNKNOWN	RNTCANNRNNYNATTW_UNKNOWN	Details ...	27	-0.64321387	-1.6995634	0	0.62681234	0.407	981	tags=37%, list=9%, signal=40%
CTCTATG,MIR-368	CTCTATG,MIR-368	Details ...	24	-0.6021461	-1.6818192	0.007662835	0.56101745	0.445	2009	tags=42%, list=18%, signal=51%
V$TCF11_01	V$TCF11_01	Details ...	102	-0.45320395	-1.6722841	0.001862197	0.49548188	0.468	1952	tags=30%, list=17%, signal=36%
TGCCAAR_V$NF1_Q6	TGCCAAR_V$NF1_Q6	Details ...	343	-0.43854183	-1.6573142	0.005504587	0.48307422	0.498	1825	tags=29%, list=16%, signal=34%
V$TBP_01	V$TBP_01	Details ...	115	-0.49112234	-1.6216587	0.009433962	0.59812564	0.581	1446	tags=31%, list=13%, signal=36%
CCTNTMAGA_UNKNOWN	CCTNTMAGA_UNKNOWN	Details ...	63	-0.4544924	-1.606571	0.003696858	0.6127796	0.618	928	tags=24%, list=8%, signal=26%
V$GATA1_03	V$GATA1_03	Details ...	120	-0.45007238	-1.5896938	0	0.63789415	0.66	2574	tags=40%, list=23%, signal=51%
V$PBX1_02	V$PBX1_02	Details ...	67	-0.47646397	-1.5876948	0.003717472	0.5847567	0.663	1769	tags=33%, list=16%, signal=39%
V$MEF2_03	V$MEF2_03	Details ...	117	-0.5019503	-1.5870779	0.014814815	0.5349408	0.663	1465	tags=33%, list=13%, signal=38%
YAATNANRNNNCAG_UNKNOWN	YAATNANRNNNCAG_UNKNOWN	Details ...	33	-0.4909182	-1.5852606	0.013779528	0.4997478	0.667	981	tags=24%, list=9%, signal=26%
V$OCT1_02	V$OCT1_02	Details ...	100	-0.47892353	-1.5840374	0.001862197	0.46615174	0.669	1552	tags=27%, list=14%, signal=31%
V$STAT5A_02	V$STAT5A_02	Details ...	66	-0.45811936	-1.5794969	0.009541985	0.45210382	0.678	960	tags=21%, list=9%, signal=23%
V$ATF4_Q2	V$ATF4_Q2	Details ...	120	-0.37298363	-1.5735543	0.007561437	0.44503722	0.696	1609	tags=19%, list=14%, signal=22%
V$SRF_Q6	V$SRF_Q6	Details ...	133	-0.4835906	-1.5664924	0.01532567	0.44423217	0.709	1446	tags=30%, list=13%, signal=34%
V$HMEF2_Q6	V$HMEF2_Q6	Details ...	63	-0.5535103	-1.5648483	0.032319393	0.42391017	0.711	1375	tags=37%, list=12%, signal=41%
RGAANNTTC_V$HSF1_01	RGAANNTTC_V$HSF1_01	Details ...	209	-0.37996677	-1.5594901	0.005565863	0.42069656	0.724	1617	tags=23%, list=14%, signal=27%
V$SRF_Q4	V$SRF_Q4	Details ...	115	-0.4577845	-1.5586282	0.017045455	0.4017626	0.725	1982	tags=35%, list=18%, signal=42%
V$SP3_Q3	V$SP3_Q3	Details ...	110	-0.38507602	-1.5580077	0.00967118	0.38417625	0.727	2142	tags=30%, list=19%, signal=37%
V$SRF_C	V$SRF_C	Details ...	116	-0.4434677	-1.5527502	0.021113243	0.38233808	0.735	1204	tags=27%, list=11%, signal=30%
V$MEF2_Q6_01	V$MEF2_Q6_01	Details ...	121	-0.50604707	-1.551002	0.023255814	0.36987767	0.742	1952	tags=36%, list=17%, signal=44%
V$VDR_Q3	V$VDR_Q3	Details ...	112	-0.39536953	-1.5503696	0.003759399	0.35644865	0.744	1764	tags=22%, list=16%, signal=26%
V$CDX2_Q5	V$CDX2_Q5	Details ...	111	-0.4627801	-1.5498763	0.005671077	0.34245634	0.744	1211	tags=26%, list=11%, signal=29%
V$SRF_Q5_01	V$SRF_Q5_01	Details ...	116	-0.46163774	-1.5478556	0.026717557	0.33501634	0.751	1446	tags=31%, list=13%, signal=35%
CTAWWWATA_V$RSRFC4_Q2	CTAWWWATA_V$RSRFC4_Q2	Details ...	180	-0.52576846	-1.5406672	0.02330097	0.3422626	0.764	1909	tags=40%, list=17%, signal=47%
V$SREBP_Q3	V$SREBP_Q3	Details ...	116	-0.4181371	-1.5310184	0.009433962	0.35775155	0.778	2424	tags=34%, list=22%, signal=42%
V$FOXO3_01	V$FOXO3_01	Details ...	107	-0.41381603	-1.5243146	0.001862197	0.3660973	0.798	2062	tags=36%, list=18%, signal=43%
CCAWWNAAGG_V$SRF_Q4	CCAWWNAAGG_V$SRF_Q4	Details ...	48	-0.53070194	-1.5237659	0.037593983	0.35552788	0.8	1894	tags=46%, list=17%, signal=55%
V$STAT4_01	V$STAT4_01	Details ...	133	-0.45429733	-1.5227648	0.0125	0.34689257	0.8	2269	tags=37%, list=20%, signal=46%
V$TST1_01	V$TST1_01	Details ...	133	-0.40171856	-1.5161439	0.003787879	0.35439414	0.81	1826	tags=27%, list=16%, signal=32%
GCTCTTG,MIR-335	GCTCTTG,MIR-335	Details ...	45	-0.40776536	-1.5133111	0.018621974	0.3510776	0.814	1991	tags=29%, list=18%, signal=35%
V$MEF2_01	V$MEF2_01	Details ...	73	-0.51973736	-1.5127915	0.027726432	0.3421268	0.814	2519	tags=52%, list=22%, signal=67%
V$MEF2_02	V$MEF2_02	Details ...	115	-0.4989667	-1.511817	0.037109375	0.33497187	0.814	1896	tags=38%, list=17%, signal=46%
GATAAGR_V$GATA_C	GATAAGR_V$GATA_C	Details ...	161	-0.44562304	-1.5057683	0.001848429	0.3417461	0.825	2122	tags=36%, list=19%, signal=44%
V$AP4_Q6	V$AP4_Q6	Details ...	108	-0.43730173	-1.5033033	0.007490637	0.33937445	0.826	2290	tags=34%, list=20%, signal=43%
V$GATA3_01	V$GATA3_01	Details ...	117	-0.45952544	-1.4989202	0.001886793	0.3420652	0.83	2142	tags=35%, list=19%, signal=43%
V$GATA1_04	V$GATA1_04	Details ...	118	-0.45176846	-1.4978064	0.007407407	0.3364399	0.834	2294	tags=41%, list=20%, signal=51%
GGATTA_V$PITX2_Q2	GGATTA_V$PITX2_Q2	Details ...	284	-0.35830268	-1.4975368	0.001912046	0.32835397	0.834	1958	tags=25%, list=17%, signal=29%
GTGTCAA,MIR-514	GTGTCAA,MIR-514	Details ...	28	-0.44546747	-1.4970875	0.028625954	0.321453	0.834	1050	tags=21%, list=9%, signal=24%
AGTCAGC,MIR-345	AGTCAGC,MIR-345	Details ...	27	-0.46102315	-1.4964151	0.06613226	0.31511855	0.835	1810	tags=37%, list=16%, signal=44%
V$FOXO4_02	V$FOXO4_02	Details ...	125	-0.38017395	-1.493446	0.001788909	0.31501102	0.842	1700	tags=28%, list=15%, signal=33%
V$AR_Q2	V$AR_Q2	Details ...	55	-0.4276863	-1.4933305	0.005703422	0.30779043	0.842	1226	tags=25%, list=11%, signal=28%
V$USF2_Q6	V$USF2_Q6	Details ...	126	-0.34846222	-1.4925072	0.020408163	0.30260593	0.843	2226	tags=27%, list=20%, signal=33%
V$LMO2COM_02	V$LMO2COM_02	Details ...	128	-0.42729563	-1.487037	0.016544119	0.31042284	0.85	2238	tags=35%, list=20%, signal=43%
V$HP1SITEFACTOR_Q6	V$HP1SITEFACTOR_Q6	Details ...	113	-0.38579673	-1.4854721	0.003831418	0.3080455	0.855	1675	tags=27%, list=15%, signal=31%
V$LHX3_01	V$LHX3_01	Details ...	109	-0.44658518	-1.4847836	0.021543985	0.30314565	0.857	2129	tags=33%, list=19%, signal=40%
V$TCF4_Q5	V$TCF4_Q5	Details ...	116	-0.41778395	-1.4839295	0.009784736	0.2988014	0.859	1383	tags=21%, list=12%, signal=23%
YNGTTNNNATT_UNKNOWN	YNGTTNNNATT_UNKNOWN	Details ...	170	-0.39907336	-1.4810587	0.015122874	0.3005054	0.862	1302	tags=23%, list=12%, signal=26%
V$ER_Q6_01	V$ER_Q6_01	Details ...	122	-0.3632385	-1.4756701	0.013157895	0.3064908	0.871	2067	tags=29%, list=18%, signal=35%
V$PR_02	V$PR_02	Details ...	72	-0.43623585	-1.4738761	0.03448276	0.3046452	0.876	2238	tags=33%, list=20%, signal=41%
TGAYRTCA_V$ATF3_Q6	TGAYRTCA_V$ATF3_Q6	Details ...	259	-0.3399446	-1.4704341	0	0.306886	0.877	2338	tags=29%, list=21%, signal=36%
V$RORA1_01	V$RORA1_01	Details ...	136	-0.38259077	-1.4686111	0.019607844	0.30469885	0.88	1894	tags=28%, list=17%, signal=33%
WTGAAAT_UNKNOWN	WTGAAAT_UNKNOWN	Details ...	282	-0.3585536	-1.4682561	0.003745318	0.29997894	0.881	1530	tags=22%, list=14%, signal=25%
V$PAX4_02	V$PAX4_02	Details ...	124	-0.4137197	-1.4678931	0.007246377	0.29523137	0.881	1884	tags=30%, list=17%, signal=35%
V$MZF1_01	V$MZF1_01	Details ...	111	-0.38288122	-1.4672874	0.02398524	0.29138094	0.882	1896	tags=27%, list=17%, signal=32%
TAAWWATAG_V$RSRFC4_Q2	TAAWWATAG_V$RSRFC4_Q2	Details ...	77	-0.43609166	-1.4655364	0.040462427	0.29036212	0.887	1952	tags=31%, list=17%, signal=37%
V$HFH1_01	V$HFH1_01	Details ...	124	-0.4035918	-1.4633244	0.014869888	0.29024702	0.887	2147	tags=31%, list=19%, signal=38%
GAANYNYGACNY_UNKNOWN	GAANYNYGACNY_UNKNOWN	Details ...	33	-0.47908312	-1.4614269	0.049407113	0.2892712	0.887	1982	tags=33%, list=18%, signal=40%
ACAACTT,MIR-382	ACAACTT,MIR-382	Details ...	38	-0.4339469	-1.4606721	0.046332046	0.28637108	0.887	1405	tags=21%, list=13%, signal=24%
V$GR_01	V$GR_01		100	-0.39450747	-1.4571525	0.019305019	0.28927332	0.89	1053	tags=16%, list=9%, signal=18%
V$AMEF2_Q6	V$AMEF2_Q6		123	-0.4112158	-1.4556928	0.029684601	0.28814268	0.891	1323	tags=24%, list=12%, signal=26%
V$TATA_01	V$TATA_01		144	-0.4386533	-1.4539874	0.018939395	0.28668368	0.891	1323	tags=25%, list=12%, signal=28%
V$HSF2_01	V$HSF2_01		116	-0.39301306	-1.4524099	0.04323308	0.28591758	0.891	1554	tags=24%, list=14%, signal=28%
V$PITX2_Q2	V$PITX2_Q2		119	-0.37836066	-1.4517524	0.029469548	0.2827147	0.891	1896	tags=28%, list=17%, signal=33%
V$IPF1_Q4	V$IPF1_Q4		117	-0.37788212	-1.4496005	0.024118738	0.28317094	0.898	1690	tags=23%, list=15%, signal=27%
TGACATY_UNKNOWN	TGACATY_UNKNOWN		315	-0.34928906	-1.4494087	0.014869888	0.2794523	0.898	2141	tags=27%, list=19%, signal=33%
ACTGAAA,MIR-30A-3P,MIR-30E-3P	ACTGAAA,MIR-30A-3P,MIR-30E-3P		94	-0.39326942	-1.4492097	0.06916996	0.27567133	0.898	2126	tags=30%, list=19%, signal=36%
V$AR_Q6	V$AR_Q6		108	-0.38160154	-1.4478437	0.020560747	0.27462843	0.899	1804	tags=27%, list=16%, signal=32%
V$TAL1ALPHAE47_01	V$TAL1ALPHAE47_01		119	-0.4002663	-1.4471413	0.011214953	0.27216405	0.901	2033	tags=27%, list=18%, signal=33%
V$FXR_Q3	V$FXR_Q3		48	-0.44162455	-1.44625	0.024208566	0.2703615	0.904	1918	tags=29%, list=17%, signal=35%
V$NFE2_01	V$NFE2_01		138	-0.35965833	-1.4454058	0.02434457	0.26827565	0.906	1675	tags=23%, list=15%, signal=27%
V$HSF1_01	V$HSF1_01		126	-0.37945592	-1.4443009	0.020833334	0.26676527	0.906	1554	tags=25%, list=14%, signal=28%
YGTCCTTGR_UNKNOWN	YGTCCTTGR_UNKNOWN		43	-0.4422408	-1.4429184	0.07249071	0.2659008	0.908	2782	tags=42%, list=25%, signal=55%
TGATTTRY_V$GFI1_01	TGATTTRY_V$GFI1_01		147	-0.41369236	-1.441081	0.011090573	0.2659465	0.91	2191	tags=33%, list=20%, signal=41%
V$GFI1_01	V$GFI1_01		135	-0.3885079	-1.4402503	0.011650485	0.26391336	0.91	1921	tags=27%, list=17%, signal=32%
V$RSRFC4_Q2	V$RSRFC4_Q2		105	-0.45937896	-1.440206	0.067961164	0.2605882	0.91	1433	tags=30%, list=13%, signal=34%
V$CREB_Q2_01	V$CREB_Q2_01		101	-0.3483503	-1.4392377	0.015533981	0.25936675	0.91	1609	tags=21%, list=14%, signal=24%
V$NKX62_Q2	V$NKX62_Q2		108	-0.39172414	-1.4377413	0.005671077	0.2592653	0.913	2129	tags=31%, list=19%, signal=38%
AACATTC,MIR-409-3P	AACATTC,MIR-409-3P		63	-0.41624415	-1.4364328	0.061068702	0.25818077	0.913	2324	tags=30%, list=21%, signal=38%
YATTNATC_UNKNOWN	YATTNATC_UNKNOWN		162	-0.3991055	-1.4349022	0.005714286	0.25805718	0.914	1977	tags=28%, list=18%, signal=33%
V$RSRFC4_01	V$RSRFC4_01		121	-0.46118656	-1.4333127	0.067961164	0.25757852	0.914	1909	tags=34%, list=17%, signal=40%
V$EVI1_05	V$EVI1_05		89	-0.4177842	-1.432272	0.018761726	0.25630933	0.915	2080	tags=35%, list=19%, signal=42%
V$P53_DECAMER_Q2	V$P53_DECAMER_Q2		126	-0.35406157	-1.4319062	0.026515152	0.25393197	0.916	1704	tags=24%, list=15%, signal=28%
V$EVI1_04	V$EVI1_04		123	-0.37472862	-1.4317231	0.020408163	0.25118846	0.916	1794	tags=26%, list=16%, signal=31%
V$IK1_01	V$IK1_01		139	-0.3582654	-1.4314413	0.009451796	0.24873996	0.916	1503	tags=24%, list=13%, signal=27%
TGACGTCA_V$ATF3_Q6	TGACGTCA_V$ATF3_Q6		107	-0.34470978	-1.4280121	0.018656716	0.25213504	0.918	2285	tags=30%, list=20%, signal=37%
V$CEBP_Q2_01	V$CEBP_Q2_01		139	-0.37712985	-1.4269004	0.02398524	0.25164583	0.919	1397	tags=24%, list=12%, signal=28%
V$GATA_Q6	V$GATA_Q6		106	-0.45589098	-1.4227209	0.024390243	0.25674698	0.921	2122	tags=37%, list=19%, signal=45%
V$NF1_Q6	V$NF1_Q6		141	-0.37283492	-1.4221954	0.020754717	0.2550564	0.921	987	tags=19%, list=9%, signal=21%
V$ARP1_01	V$ARP1_01		79	-0.4320899	-1.4213784	0.0455408	0.25383025	0.921	1758	tags=29%, list=16%, signal=34%
GTCNYYATGR_UNKNOWN	GTCNYYATGR_UNKNOWN		36	-0.39729705	-1.4193223	0.033009708	0.2548544	0.924	2071	tags=31%, list=18%, signal=37%
CTTTAAR_UNKNOWN	CTTTAAR_UNKNOWN		445	-0.32235664	-1.41837	0.003787879	0.25400108	0.926	1894	tags=23%, list=17%, signal=27%
V$FOX_Q2	V$FOX_Q2		102	-0.3911263	-1.4175016	0.024253732	0.2528618	0.929	2129	tags=34%, list=19%, signal=42%
ATGTAGC,MIR-221,MIR-222	ATGTAGC,MIR-221,MIR-222		56	-0.4507366	-1.4170154	0.08514851	0.25118354	0.931	2101	tags=36%, list=19%, signal=44%
GCANCTGNY_V$MYOD_Q6	GCANCTGNY_V$MYOD_Q6		435	-0.34923068	-1.414269	0.016216217	0.25361347	0.931	1985	tags=27%, list=18%, signal=32%
CTCNANGTGNY_UNKNOWN	CTCNANGTGNY_UNKNOWN		40	-0.46722457	-1.4121065	0.070500925	0.2551702	0.933	1560	tags=30%, list=14%, signal=35%
V$GRE_C	V$GRE_C		63	-0.40219814	-1.4110495	0.02504817	0.2543303	0.933	1507	tags=29%, list=13%, signal=33%
V$AP4_Q5	V$AP4_Q5		130	-0.38102147	-1.4104952	0.034615386	0.2527165	0.933	2065	tags=31%, list=18%, signal=37%
V$POU3F2_02	V$POU3F2_02		124	-0.3766483	-1.4089527	0.020560747	0.25322282	0.933	1977	tags=26%, list=18%, signal=31%
V$IK2_01	V$IK2_01		140	-0.35708684	-1.4085213	0.015037594	0.251696	0.933	1660	tags=24%, list=15%, signal=28%
ACAGGGT,MIR-10A,MIR-10B	ACAGGGT,MIR-10A,MIR-10B		64	-0.3820095	-1.4072466	0.047169812	0.2511635	0.934	1909	tags=27%, list=17%, signal=32%
V$E47_02	V$E47_02		113	-0.38466647	-1.4026129	0.025688073	0.257791	0.937	947	tags=21%, list=8%, signal=23%
TGACCTTG_V$SF1_Q6	TGACCTTG_V$SF1_Q6		122	-0.34714535	-1.4002361	0.06517691	0.25992635	0.938	2148	tags=30%, list=19%, signal=37%
V$CACBINDINGPROTEIN_Q6	V$CACBINDINGPROTEIN_Q6		106	-0.3577703	-1.3997808	0.06666667	0.25837338	0.938	1889	tags=26%, list=17%, signal=31%
TTAYRTAA_V$E4BP4_01	TTAYRTAA_V$E4BP4_01		107	-0.34131142	-1.3970081	0.003669725	0.26075244	0.939	2482	tags=29%, list=22%, signal=37%
V$HNF4_01_B	V$HNF4_01_B		120	-0.3564118	-1.3964136	0.03717472	0.25932276	0.94	1868	tags=27%, list=17%, signal=32%
V$MEIS1BHOXA9_01	V$MEIS1BHOXA9_01		71	-0.4141026	-1.3961095	0.021956088	0.25736064	0.94	1457	tags=28%, list=13%, signal=32%
V$NKX3A_01	V$NKX3A_01		101	-0.4163122	-1.3935088	0.032323234	0.2597102	0.941	1977	tags=28%, list=18%, signal=33%
TTTNNANAGCYR_UNKNOWN	TTTNNANAGCYR_UNKNOWN		55	-0.4111311	-1.3929464	0.02259887	0.25851133	0.942	2324	tags=35%, list=21%, signal=43%
GTGTTGA,MIR-505	GTGTTGA,MIR-505		53	-0.4007926	-1.3922536	0.082862526	0.2574686	0.942	3172	tags=45%, list=28%, signal=63%
V$E2A_Q2	V$E2A_Q2		107	-0.39152765	-1.3912237	0.07879925	0.25731733	0.945	1880	tags=27%, list=17%, signal=32%
V$TFIIA_Q6	V$TFIIA_Q6		137	-0.332634	-1.3894006	0.030131826	0.25875145	0.945	1675	tags=24%, list=15%, signal=28%
V$MMEF2_Q6	V$MMEF2_Q6		139	-0.4082521	-1.3888543	0.08052435	0.2574342	0.945	2325	tags=32%, list=21%, signal=40%
V$COUP_DR1_Q6	V$COUP_DR1_Q6		124	-0.3293556	-1.388293	0.035849057	0.25618827	0.946	1661	tags=24%, list=15%, signal=28%
V$HNF4ALPHA_Q6	V$HNF4ALPHA_Q6		131	-0.34612197	-1.3876767	0.035916824	0.25507692	0.946	1741	tags=23%, list=16%, signal=27%
TGASTMAGC_V$NFE2_01	TGASTMAGC_V$NFE2_01		106	-0.35802957	-1.3875237	0.054545455	0.25328827	0.946	1526	tags=23%, list=14%, signal=26%
V$CDP_02	V$CDP_02		54	-0.47129312	-1.3865606	0.05871212	0.25298288	0.946	2055	tags=37%, list=18%, signal=45%
RTAAACA_V$FREAC2_01	RTAAACA_V$FREAC2_01		456	-0.32013297	-1.3857926	0.012704174	0.25228712	0.947	2154	tags=28%, list=19%, signal=33%
V$GATA1_05	V$GATA1_05		134	-0.37772265	-1.3837819	0.013257576	0.25412807	0.947	2152	tags=32%, list=19%, signal=39%
RYTGCNNRGNAAC_V$MIF1_01	RYTGCNNRGNAAC_V$MIF1_01		33	-0.40381774	-1.3799853	0.07620818	0.25923604	0.952	1247	tags=27%, list=11%, signal=31%
V$STAT6_01	V$STAT6_01		115	-0.35755107	-1.3791562	0.026666667	0.25834605	0.953	1884	tags=26%, list=17%, signal=31%
V$FOXO1_02	V$FOXO1_02		113	-0.3583927	-1.3784802	0.03811252	0.25773045	0.954	2072	tags=35%, list=19%, signal=42%
V$CREBP1CJUN_01	V$CREBP1CJUN_01		119	-0.32405922	-1.378039	0.025242718	0.25625363	0.954	2285	tags=29%, list=20%, signal=36%
V$CEBPDELTA_Q6	V$CEBPDELTA_Q6		122	-0.3719965	-1.3766171	0.020637898	0.25692084	0.957	1938	tags=29%, list=17%, signal=34%
V$EN1_01	V$EN1_01		51	-0.42190826	-1.374891	0.07052441	0.2579244	0.957	1629	tags=31%, list=15%, signal=37%
V$GR_Q6	V$GR_Q6		122	-0.38412058	-1.3739146	0.03954802	0.25782904	0.958	1886	tags=29%, list=17%, signal=34%
V$SRY_02	V$SRY_02		121	-0.35926214	-1.3736446	0.030131826	0.25630686	0.958	1486	tags=22%, list=13%, signal=25%
V$LBP1_Q6	V$LBP1_Q6		103	-0.39097863	-1.372903	0.0591716	0.25550085	0.958	1683	tags=26%, list=15%, signal=31%
V$AHRARNT_01	V$AHRARNT_01		72	-0.3519812	-1.3716205	0.03307393	0.2556415	0.959	888	tags=18%, list=8%, signal=19%
ATCATGA,MIR-433	ATCATGA,MIR-433		55	-0.36229578	-1.3713075	0.09920635	0.25418666	0.959	1996	tags=22%, list=18%, signal=26%
V$OCT1_Q5_01	V$OCT1_Q5_01		122	-0.37843868	-1.3709714	0.03018868	0.25279835	0.959	1909	tags=26%, list=17%, signal=31%
V$OCT1_03	V$OCT1_03		101	-0.37354878	-1.3709298	0.04761905	0.2509476	0.959	2082	tags=30%, list=19%, signal=36%
V$NF1_Q6_01	V$NF1_Q6_01		130	-0.3564621	-1.3694061	0.043643262	0.2521346	0.962	2209	tags=31%, list=20%, signal=38%
V$ZIC2_01	V$ZIC2_01		124	-0.34271365	-1.3690969	0.041353382	0.25069007	0.962	2667	tags=35%, list=24%, signal=46%
YAATNRNNNYNATT_UNKNOWN	YAATNRNNNYNATT_UNKNOWN		51	-0.4268224	-1.3687514	0.052336447	0.24945296	0.962	1649	tags=25%, list=15%, signal=30%
V$CEBPB_01	V$CEBPB_01		135	-0.3704874	-1.3687009	0.056285176	0.24772803	0.962	2050	tags=31%, list=18%, signal=38%
V$HEB_Q6	V$HEB_Q6		123	-0.35727352	-1.3686901	0.048327137	0.24595553	0.962	1982	tags=31%, list=18%, signal=37%
YNTTTNNNANGCARM_UNKNOWN	YNTTTNNNANGCARM_UNKNOWN		37	-0.44134393	-1.3682415	0.04660194	0.24509685	0.962	1451	tags=22%, list=13%, signal=25%
V$POU1F1_Q6	V$POU1F1_Q6		111	-0.37900114	-1.3662542	0.041818183	0.24679475	0.963	2129	tags=31%, list=19%, signal=37%
V$CDC5_01	V$CDC5_01		137	-0.3337333	-1.3632181	0.01734104	0.2505292	0.964	1446	tags=22%, list=13%, signal=25%
V$CREB_Q3	V$CREB_Q3		115	-0.30466825	-1.3612165	0.045009784	0.25239882	0.965	1675	tags=20%, list=15%, signal=23%
V$SF1_Q6	V$SF1_Q6		127	-0.34616104	-1.360778	0.086876154	0.25141552	0.965	1876	tags=26%, list=17%, signal=31%
V$CP2_01	V$CP2_01		132	-0.35023245	-1.3600032	0.058380414	0.2510784	0.967	1928	tags=26%, list=17%, signal=31%
V$T3R_Q6	V$T3R_Q6		117	-0.3384263	-1.3597059	0.033009708	0.24993773	0.967	1042	tags=15%, list=9%, signal=17%
V$DBP_Q6	V$DBP_Q6		120	-0.35292837	-1.3584068	0.035849057	0.25036788	0.968	1868	tags=27%, list=17%, signal=32%
V$MTF1_Q4	V$MTF1_Q4		125	-0.3287857	-1.3580935	0.032319393	0.24918161	0.968	2003	tags=27%, list=18%, signal=33%
V$NMYC_01	V$NMYC_01		129	-0.31115392	-1.35677	0.033898305	0.24980186	0.968	1243	tags=17%, list=11%, signal=19%
V$CREBP1_Q2	V$CREBP1_Q2		118	-0.35000977	-1.3564467	0.072	0.24861294	0.968	2256	tags=30%, list=20%, signal=37%
V$NKX61_01	V$NKX61_01		115	-0.39615834	-1.3555865	0.045801528	0.2483495	0.968	1977	tags=30%, list=18%, signal=37%
YATGNWAAT_V$OCT_C	YATGNWAAT_V$OCT_C		174	-0.35736656	-1.3554077	0.037383176	0.24709328	0.968	2035	tags=26%, list=18%, signal=32%
V$ATF_B	V$ATF_B		93	-0.33870405	-1.3553289	0.044061303	0.24563865	0.968	2117	tags=30%, list=19%, signal=37%
V$HNF1_C	V$HNF1_C		120	-0.41414276	-1.3534095	0.05283019	0.24748479	0.969	2437	tags=32%, list=22%, signal=40%
V$AP2REP_01	V$AP2REP_01		85	-0.3358067	-1.3533759	0.049701788	0.24595408	0.969	1026	tags=16%, list=9%, signal=18%
V$HNF4_01	V$HNF4_01		136	-0.36835173	-1.3531562	0.06779661	0.24464867	0.969	1684	tags=25%, list=15%, signal=29%
V$RORA2_01	V$RORA2_01		74	-0.38995862	-1.3523965	0.074285716	0.24441351	0.969	2518	tags=35%, list=22%, signal=45%
YTATTTTNR_V$MEF2_02	YTATTTTNR_V$MEF2_02		334	-0.36445466	-1.3522011	0.06990291	0.24324907	0.969	1915	tags=26%, list=17%, signal=31%
V$S8_01	V$S8_01		120	-0.36497122	-1.35163	0.03629764	0.24262135	0.969	1375	tags=21%, list=12%, signal=23%
V$MYB_Q6	V$MYB_Q6		116	-0.3504832	-1.3515803	0.048237476	0.24125326	0.969	2408	tags=33%, list=22%, signal=41%
V$OCT1_Q6	V$OCT1_Q6		124	-0.3683818	-1.3501233	0.03047619	0.24222425	0.97	1533	tags=24%, list=14%, signal=28%
V$TAL1BETAITF2_01	V$TAL1BETAITF2_01		120	-0.38614538	-1.3489746	0.06367041	0.24257465	0.97	2033	tags=21%, list=18%, signal=25%
CCTGAGT,MIR-510	CCTGAGT,MIR-510		22	-0.4413286	-1.3487386	0.11478599	0.24141781	0.97	1991	tags=32%, list=18%, signal=39%
V$TAL1BETAE47_01	V$TAL1BETAE47_01		118	-0.3696862	-1.3470892	0.051039696	0.24279948	0.97	1505	tags=19%, list=13%, signal=21%
CAGTATT,MIR-200B,MIR-200C,MIR-429	CAGTATT,MIR-200B,MIR-200C,MIR-429		243	-0.355379	-1.3461331	0.1007752	0.2427534	0.971	2200	tags=28%, list=20%, signal=34%
CTCCAAG,MIR-432	CTCCAAG,MIR-432		44	-0.3675126	-1.342564	0.087890625	0.2469293	0.973	2716	tags=34%, list=24%, signal=45%
CATRRAGC_UNKNOWN	CATRRAGC_UNKNOWN		58	-0.38646457	-1.3418489	0.053505536	0.24664219	0.973	1977	tags=26%, list=18%, signal=31%
V$ERR1_Q2	V$ERR1_Q2		124	-0.34468922	-1.3408457	0.07436399	0.24669802	0.973	1425	tags=21%, list=13%, signal=24%
V$TTF1_Q6	V$TTF1_Q6		126	-0.32995492	-1.3404405	0.04789272	0.24582161	0.973	1520	tags=20%, list=14%, signal=23%
TGTTTGY_V$HNF3_Q6	TGTTTGY_V$HNF3_Q6		356	-0.32997203	-1.3391377	0.02882883	0.2465906	0.974	2227	tags=28%, list=20%, signal=34%
SMTTTTGT_UNKNOWN	SMTTTTGT_UNKNOWN		196	-0.29680604	-1.3370354	0.018281536	0.24861111	0.974	1776	tags=22%, list=16%, signal=26%
YTAAYNGCT_UNKNOWN	YTAAYNGCT_UNKNOWN		77	-0.37548983	-1.3334352	0.054924242	0.25344342	0.976	1603	tags=23%, list=14%, signal=27%
AAAYWAACM_V$HFH4_01	AAAYWAACM_V$HFH4_01		125	-0.35850263	-1.3330873	0.04868914	0.25269058	0.976	1418	tags=22%, list=13%, signal=24%
AAANWWTGC_UNKNOWN	AAANWWTGC_UNKNOWN		104	-0.37261733	-1.3323823	0.05703422	0.2523964	0.976	1816	tags=28%, list=16%, signal=33%
V$PPAR_DR1_Q2	V$PPAR_DR1_Q2		127	-0.32198426	-1.3285902	0.036121674	0.25694942	0.977	1410	tags=22%, list=13%, signal=25%
V$CIZ_01	V$CIZ_01		104	-0.349959	-1.3275002	0.032015067	0.25718793	0.977	2152	tags=31%, list=19%, signal=38%
GGARNTKYCCA_UNKNOWN	GGARNTKYCCA_UNKNOWN		36	-0.39390072	-1.3270905	0.07037037	0.25627676	0.977	1896	tags=31%, list=17%, signal=37%
CTGCAGY_UNKNOWN	CTGCAGY_UNKNOWN		369	-0.32066968	-1.3263277	0.037453182	0.25581083	0.977	2018	tags=24%, list=18%, signal=28%
V$MEIS1_01	V$MEIS1_01		117	-0.33125728	-1.3252044	0.0669145	0.25651392	0.977	1891	tags=25%, list=17%, signal=30%
V$OCT1_06	V$OCT1_06		128	-0.361833	-1.3249779	0.06346154	0.2554684	0.977	1997	tags=27%, list=18%, signal=33%
V$ATF1_Q6	V$ATF1_Q6		124	-0.32273608	-1.3227048	0.0511883	0.25814623	0.977	1675	tags=21%, list=15%, signal=24%
V$COUP_01	V$COUP_01		135	-0.323306	-1.322075	0.057086613	0.25788945	0.977	1861	tags=27%, list=17%, signal=32%
V$NFAT_Q4_01	V$NFAT_Q4_01		135	-0.34632248	-1.321362	0.061452515	0.25762668	0.977	2042	tags=29%, list=18%, signal=35%
TGGNNNNNNKCCAR_UNKNOWN	TGGNNNNNNKCCAR_UNKNOWN		208	-0.35376847	-1.320437	0.06382979	0.25786895	0.977	1352	tags=20%, list=12%, signal=23%
ATGAAGG,MIR-205	ATGAAGG,MIR-205		75	-0.37952295	-1.319031	0.12810707	0.25867552	0.977	2132	tags=29%, list=19%, signal=36%
V$EFC_Q6	V$EFC_Q6		126	-0.3294157	-1.3154421	0.09584087	0.26370585	0.979	1229	tags=18%, list=11%, signal=20%
TGCACTG,MIR-148A,MIR-152,MIR-148B	TGCACTG,MIR-148A,MIR-152,MIR-148B		125	-0.33447993	-1.3143073	0.085388996	0.26424554	0.982	2548	tags=31%, list=23%, signal=40%
V$RP58_01	V$RP58_01		115	-0.38255978	-1.3136768	0.09021113	0.26399043	0.982	2177	tags=32%, list=19%, signal=40%
V$AR_01	V$AR_01		72	-0.3501281	-1.3130872	0.09677419	0.26361343	0.983	1594	tags=24%, list=14%, signal=27%
V$HSF_Q6	V$HSF_Q6		96	-0.34541428	-1.3125881	0.09496124	0.2631287	0.983	1280	tags=18%, list=11%, signal=20%
TGACAGNY_V$MEIS1_01	TGACAGNY_V$MEIS1_01		378	-0.28855926	-1.3117892	0.039399624	0.26306063	0.983	1891	tags=23%, list=17%, signal=27%
V$PAX4_01	V$PAX4_01		135	-0.29451063	-1.3078916	0.06990291	0.2685669	0.985	2122	tags=24%, list=19%, signal=29%
V$LYF1_01	V$LYF1_01		128	-0.32760996	-1.3064997	0.065298505	0.26959127	0.985	1457	tags=21%, list=13%, signal=24%
TTCYRGAA_UNKNOWN	TTCYRGAA_UNKNOWN		144	-0.33132845	-1.3062744	0.09467456	0.2685409	0.985	1472	tags=22%, list=13%, signal=24%
V$HNF3ALPHA_Q6	V$HNF3ALPHA_Q6		105	-0.3419412	-1.3062629	0.071698114	0.26717332	0.985	1794	tags=25%, list=16%, signal=29%
V$PAX8_B	V$PAX8_B		45	-0.40129608	-1.3026726	0.09141791	0.27194485	0.986	2274	tags=29%, list=20%, signal=36%
TCANNTGAY_V$SREBP1_01	TCANNTGAY_V$SREBP1_01		246	-0.27176416	-1.3026345	0.05882353	0.27059552	0.986	1486	tags=15%, list=13%, signal=17%
V$HLF_01	V$HLF_01		113	-0.3477571	-1.3012195	0.07185629	0.27143797	0.986	1425	tags=21%, list=13%, signal=24%
WWTAAGGC_UNKNOWN	WWTAAGGC_UNKNOWN		73	-0.38475826	-1.2997813	0.113851994	0.27250516	0.986	1584	tags=29%, list=14%, signal=33%
V$GATA6_01	V$GATA6_01		138	-0.3744275	-1.2997268	0.06284658	0.27125126	0.986	1977	tags=32%, list=18%, signal=38%
V$OCT1_05	V$OCT1_05		115	-0.36017036	-1.2970845	0.086792454	0.27454913	0.988	2294	tags=33%, list=20%, signal=41%
ACCAATC,MIR-509	ACCAATC,MIR-509		19	-0.4277037	-1.2962899	0.14339623	0.27478194	0.988	403	tags=16%, list=4%, signal=16%
V$TATA_C	V$TATA_C		165	-0.35049072	-1.2891434	0.08442777	0.28655618	0.989	2005	tags=27%, list=18%, signal=32%
V$ARNT_02	V$ARNT_02		115	-0.29246184	-1.2885103	0.12149533	0.28618532	0.989	2439	tags=25%, list=22%, signal=32%
ATACCTC,MIR-202	ATACCTC,MIR-202		88	-0.33545834	-1.2881035	0.13051823	0.28541246	0.989	2752	tags=36%, list=25%, signal=48%
TACAATC,MIR-508	TACAATC,MIR-508		34	-0.39117777	-1.2875974	0.1444653	0.28495532	0.989	1971	tags=24%, list=18%, signal=28%
GCCNNNWTAAR_UNKNOWN	GCCNNNWTAAR_UNKNOWN		68	-0.37740773	-1.2871224	0.114285715	0.2843763	0.989	2005	tags=32%, list=18%, signal=39%
V$HOXA4_Q2	V$HOXA4_Q2		125	-0.34806877	-1.2855465	0.09227872	0.28567123	0.989	2026	tags=30%, list=18%, signal=36%
ATAAGCT,MIR-21	ATAAGCT,MIR-21		69	-0.3624528	-1.2852602	0.13059701	0.2847977	0.989	2822	tags=39%, list=25%, signal=52%
WGGAATGY_V$TEF1_Q6	WGGAATGY_V$TEF1_Q6		173	-0.3206112	-1.2848685	0.08943089	0.28411856	0.99	1989	tags=28%, list=18%, signal=34%
V$HNF3_Q6	V$HNF3_Q6		95	-0.35711128	-1.2844946	0.08719852	0.28340587	0.99	2129	tags=32%, list=19%, signal=39%
V$HNF3B_01	V$HNF3B_01		103	-0.33629853	-1.2842109	0.042471044	0.2825367	0.99	981	tags=17%, list=9%, signal=18%
V$MYCMAX_02	V$MYCMAX_02		117	-0.32513765	-1.2828391	0.1040146	0.28344348	0.99	1629	tags=21%, list=15%, signal=24%
V$CDP_01	V$CDP_01		37	-0.45188037	-1.2816921	0.13518886	0.2843977	0.99	1498	tags=24%, list=13%, signal=28%
V$STAT6_02	V$STAT6_02		126	-0.34063825	-1.2813606	0.09719626	0.2836015	0.99	2001	tags=24%, list=18%, signal=29%
V$CREB_01	V$CREB_01		121	-0.29161367	-1.2800804	0.06782946	0.28466767	0.99	1851	tags=23%, list=17%, signal=27%
V$OCT1_07	V$OCT1_07		68	-0.3701499	-1.2790112	0.0862069	0.28511855	0.99	1909	tags=25%, list=17%, signal=30%
TTTGCAG,MIR-518A-2	TTTGCAG,MIR-518A-2		98	-0.32524833	-1.2785325	0.15820312	0.28454706	0.99	2132	tags=20%, list=19%, signal=25%
V$OCT_C	V$OCT_C		129	-0.3342605	-1.2782661	0.057090238	0.28366473	0.99	2687	tags=35%, list=24%, signal=45%
V$NKX25_01	V$NKX25_01		71	-0.3524199	-1.2778833	0.09146342	0.28299668	0.99	1451	tags=23%, list=13%, signal=26%
AGGAGTG,MIR-483	AGGAGTG,MIR-483		32	-0.37028822	-1.2774647	0.19688109	0.28251514	0.99	1658	tags=16%, list=15%, signal=18%
V$MIF1_01	V$MIF1_01		75	-0.30579555	-1.2748103	0.11614173	0.28602257	0.99	1465	tags=20%, list=13%, signal=23%
V$PPARA_01	V$PPARA_01		21	-0.5037595	-1.2743653	0.19656488	0.28564262	0.99	1410	tags=33%, list=13%, signal=38%
V$CEBPGAMMA_Q6	V$CEBPGAMMA_Q6		119	-0.305336	-1.2716427	0.08778626	0.28916383	0.99	1797	tags=24%, list=16%, signal=29%
TCTGGAC,MIR-198	TCTGGAC,MIR-198		39	-0.36628145	-1.2710584	0.13904762	0.2889322	0.99	1347	tags=21%, list=12%, signal=23%
V$WHN_B	V$WHN_B		121	-0.29990447	-1.2706074	0.08070866	0.2885191	0.99	2500	tags=28%, list=22%, signal=36%
V$HNF1_Q6	V$HNF1_Q6		136	-0.3804851	-1.2705976	0.09245283	0.2872478	0.99	2484	tags=32%, list=22%, signal=41%
V$AP1_Q6_01	V$AP1_Q6_01		134	-0.33585748	-1.269104	0.13653846	0.2886579	0.99	1897	tags=22%, list=17%, signal=27%
AGCYRWTTC_UNKNOWN	AGCYRWTTC_UNKNOWN		56	-0.39375347	-1.2682405	0.11502783	0.28890857	0.99	2869	tags=43%, list=26%, signal=57%
RYCACNNRNNRNCAG_UNKNOWN	RYCACNNRNNRNCAG_UNKNOWN		34	-0.40888572	-1.2666816	0.19157088	0.2904455	0.99	2505	tags=38%, list=22%, signal=49%
V$E47_01	V$E47_01		133	-0.31848955	-1.2660037	0.11931818	0.29055238	0.99	1793	tags=22%, list=16%, signal=26%
V$ER_Q6	V$ER_Q6		140	-0.31998798	-1.2653385	0.076	0.2905085	0.99	2067	tags=24%, list=18%, signal=29%
V$COMP1_01	V$COMP1_01		64	-0.37169215	-1.265335	0.084269665	0.2892563	0.99	1851	tags=23%, list=17%, signal=28%
V$TAXCREB_01	V$TAXCREB_01		70	-0.320033	-1.2644857	0.14007781	0.28949225	0.991	2264	tags=26%, list=20%, signal=32%
V$EVI1_03	V$EVI1_03		29	-0.43656123	-1.2634641	0.12427185	0.28997007	0.991	2080	tags=41%, list=19%, signal=51%
GGGGCCC,MIR-296	GGGGCCC,MIR-296		37	-0.37268403	-1.261848	0.17100371	0.29155338	0.992	1870	tags=22%, list=17%, signal=26%
V$HFH3_01	V$HFH3_01		88	-0.34489864	-1.2597725	0.08092485	0.29394016	0.992	2129	tags=32%, list=19%, signal=39%
V$NFAT_Q6	V$NFAT_Q6		125	-0.32614782	-1.2588598	0.10536399	0.2943191	0.992	2183	tags=31%, list=19%, signal=38%
V$CEBP_01	V$CEBP_01		120	-0.325474	-1.2580069	0.072897196	0.2944782	0.992	2147	tags=25%, list=19%, signal=31%
V$P300_01	V$P300_01		130	-0.2990952	-1.2579607	0.08719852	0.29331332	0.992	1295	tags=15%, list=12%, signal=17%
V$MYCMAX_03	V$MYCMAX_03		116	-0.29427516	-1.2567568	0.11809524	0.2943268	0.992	973	tags=15%, list=9%, signal=16%
V$EVI1_02	V$EVI1_02		63	-0.3362564	-1.2565871	0.10666667	0.29354298	0.992	2227	tags=32%, list=20%, signal=39%
V$GATA1_02	V$GATA1_02		123	-0.34842214	-1.255939	0.065789476	0.29341385	0.992	2265	tags=31%, list=20%, signal=38%
TTGCACT,MIR-130A,MIR-301,MIR-130B	TTGCACT,MIR-130A,MIR-301,MIR-130B		179	-0.30832297	-1.2538477	0.15294118	0.29608434	0.993	3113	tags=39%, list=28%, signal=53%
V$FOXJ2_02	V$FOXJ2_02		101	-0.34611896	-1.252711	0.11509434	0.29655582	0.993	2252	tags=29%, list=20%, signal=36%
V$FOXJ2_01	V$FOXJ2_01		83	-0.3643772	-1.2517266	0.11302682	0.29708192	0.993	2129	tags=33%, list=19%, signal=40%
V$PXR_Q2	V$PXR_Q2		122	-0.3014202	-1.2517111	0.1	0.29590255	0.993	1609	tags=20%, list=14%, signal=23%
V$AP1_01	V$AP1_01		147	-0.30402827	-1.2504472	0.09356725	0.29659232	0.993	2299	tags=27%, list=21%, signal=34%
V$HIF1_Q3	V$HIF1_Q3		116	-0.29808167	-1.24821	0.12790698	0.29909122	0.993	2308	tags=28%, list=21%, signal=34%
V$SMAD3_Q6	V$SMAD3_Q6		104	-0.3337608	-1.2476022	0.09770115	0.29900405	0.993	963	tags=18%, list=9%, signal=20%
V$AP2_Q6_01	V$AP2_Q6_01		124	-0.32154343	-1.2470347	0.1641791	0.2988695	0.993	2280	tags=26%, list=20%, signal=32%
WGTTNNNNNAAA_UNKNOWN	WGTTNNNNNAAA_UNKNOWN		263	-0.28757125	-1.2467194	0.06496063	0.29822996	0.993	2005	tags=24%, list=18%, signal=28%
V$OCT1_01	V$OCT1_01		125	-0.31120783	-1.2454361	0.08880309	0.29927942	0.993	1446	tags=18%, list=13%, signal=21%
TCCAGAG,MIR-518C	TCCAGAG,MIR-518C		69	-0.3345985	-1.2427007	0.19589552	0.3030549	0.993	1880	tags=28%, list=17%, signal=33%
V$PR_01	V$PR_01		68	-0.35308617	-1.2417532	0.12280702	0.30346334	0.993	810	tags=16%, list=7%, signal=17%
V$GCM_Q2	V$GCM_Q2		111	-0.32539606	-1.2404809	0.16415094	0.30441877	0.993	1602	tags=22%, list=14%, signal=25%
V$AFP1_Q6	V$AFP1_Q6		119	-0.3403803	-1.2401018	0.124528304	0.30385378	0.993	1677	tags=22%, list=15%, signal=25%
V$PTF1BETA_Q6	V$PTF1BETA_Q6		115	-0.3043661	-1.2391605	0.13592233	0.30453977	0.994	1604	tags=21%, list=14%, signal=24%
V$AREB6_01	V$AREB6_01		127	-0.30585578	-1.2359159	0.09054326	0.3095258	0.995	1659	tags=20%, list=15%, signal=24%
ACATTCC,MIR-1,MIR-206	ACATTCC,MIR-1,MIR-206		140	-0.29670537	-1.2338197	0.16409266	0.31211168	0.995	1393	tags=17%, list=12%, signal=19%
V$HMGIY_Q6	V$HMGIY_Q6		117	-0.32502255	-1.2313577	0.095703125	0.31530005	0.995	2082	tags=27%, list=19%, signal=33%
V$MYC_Q2	V$MYC_Q2		97	-0.2913658	-1.2308444	0.14722754	0.31499082	0.995	2160	tags=24%, list=19%, signal=29%
V$E4F1_Q6	V$E4F1_Q6		131	-0.2711864	-1.2307014	0.14478764	0.31399563	0.995	2105	tags=22%, list=19%, signal=27%
V$CREB_Q4	V$CREB_Q4		115	-0.27862722	-1.229599	0.115913555	0.3150143	0.995	1609	tags=18%, list=14%, signal=21%
V$STAT5A_01	V$STAT5A_01		129	-0.30238113	-1.2289304	0.11214953	0.31507337	0.995	1883	tags=25%, list=17%, signal=29%
V$FREAC3_01	V$FREAC3_01		121	-0.33242446	-1.2281951	0.11198428	0.31529394	0.996	1454	tags=21%, list=13%, signal=23%
CAGGGTC,MIR-504	CAGGGTC,MIR-504		44	-0.34108308	-1.2279556	0.16470589	0.31464848	0.996	1744	tags=23%, list=16%, signal=27%
GTTAAAG,MIR-302B	GTTAAAG,MIR-302B		38	-0.35994068	-1.2277278	0.18255578	0.3138304	0.996	2227	tags=29%, list=20%, signal=36%
V$FXR_IR1_Q6	V$FXR_IR1_Q6		61	-0.31627128	-1.2270907	0.11278196	0.31389812	0.996	1028	tags=15%, list=9%, signal=16%
V$HFH8_01	V$HFH8_01		108	-0.31856787	-1.2247596	0.0956023	0.3171417	0.996	1243	tags=20%, list=11%, signal=23%
V$CEBP_Q2	V$CEBP_Q2		112	-0.32888523	-1.2206991	0.18461539	0.3231546	0.996	2269	tags=30%, list=20%, signal=38%
V$OCT_Q6	V$OCT_Q6		119	-0.33080703	-1.2176353	0.13508442	0.3275488	0.996	1909	tags=24%, list=17%, signal=29%
V$MYOD_Q6	V$MYOD_Q6		113	-0.32723868	-1.2168689	0.1310212	0.32785705	0.997	1919	tags=28%, list=17%, signal=34%
TCTAGAG,MIR-517	TCTAGAG,MIR-517		29	-0.39542452	-1.2134765	0.20550458	0.3329572	0.997	3470	tags=48%, list=31%, signal=70%
ATTCTTT,MIR-186	ATTCTTT,MIR-186		128	-0.3151918	-1.2107811	0.20240481	0.33641666	0.998	2927	tags=33%, list=26%, signal=44%
V$AP3_Q6	V$AP3_Q6		122	-0.31330907	-1.20976	0.13703704	0.3369639	0.998	1085	tags=18%, list=10%, signal=20%
RYAAAKNNNNNNTTGW_UNKNOWN	RYAAAKNNNNNNTTGW_UNKNOWN		44	-0.36568254	-1.2094338	0.16502947	0.33635178	0.998	1629	tags=32%, list=15%, signal=37%
CAGGTA_V$AREB6_01	CAGGTA_V$AREB6_01		362	-0.28443685	-1.2086314	0.1015625	0.33645284	0.998	1636	tags=19%, list=15%, signal=22%
CATTGTYY_V$SOX9_B1	CATTGTYY_V$SOX9_B1		181	-0.30266738	-1.2055924	0.15551181	0.34088066	0.998	2410	tags=28%, list=22%, signal=35%
V$E12_Q6	V$E12_Q6		118	-0.3071523	-1.204874	0.13513513	0.34096992	0.998	1771	tags=24%, list=16%, signal=28%
V$SOX9_B1	V$SOX9_B1		114	-0.30736306	-1.2042915	0.15428571	0.34091628	0.998	764	tags=15%, list=7%, signal=16%
V$SRF_01	V$SRF_01		37	-0.39160013	-1.2039751	0.23505977	0.34024954	0.998	1896	tags=30%, list=17%, signal=36%
V$SRY_01	V$SRY_01		94	-0.3100385	-1.202513	0.15660377	0.3416124	0.998	1880	tags=24%, list=17%, signal=29%
V$HAND1E47_01	V$HAND1E47_01		127	-0.3209519	-1.2023724	0.17013232	0.34069154	0.998	1644	tags=19%, list=15%, signal=22%
CAATGCA,MIR-33	CAATGCA,MIR-33		55	-0.33543408	-1.2016519	0.16353384	0.3408776	0.998	1866	tags=25%, list=17%, signal=30%
V$CEBP_C	V$CEBP_C		93	-0.3055379	-1.200143	0.17575757	0.3424666	0.998	1159	tags=17%, list=10%, signal=19%
CCACACA,MIR-147	CCACACA,MIR-147		36	-0.3463017	-1.1993699	0.20754717	0.3428196	0.998	2716	tags=39%, list=24%, signal=51%
TCTGATA,MIR-361	TCTGATA,MIR-361		47	-0.35622594	-1.197599	0.24007936	0.344893	0.998	1552	tags=19%, list=14%, signal=22%
GTTATAT,MIR-410	GTTATAT,MIR-410		48	-0.39059344	-1.1973261	0.2664016	0.3441396	0.998	2961	tags=44%, list=26%, signal=59%
V$TEF1_Q6	V$TEF1_Q6		110	-0.31097102	-1.1972558	0.1602434	0.3430501	0.998	1551	tags=20%, list=14%, signal=23%
V$HMX1_01	V$HMX1_01		20	-0.41010398	-1.1971654	0.21311475	0.34206918	0.998	1365	tags=20%, list=12%, signal=23%
V$CREB_Q4_01	V$CREB_Q4_01		103	-0.27328435	-1.1965743	0.14313346	0.3419474	0.999	2285	tags=23%, list=20%, signal=29%
V$ICSBP_Q6	V$ICSBP_Q6		119	-0.3415531	-1.1958991	0.21330725	0.34196806	0.999	1617	tags=24%, list=14%, signal=27%
TGANNYRGCA_V$TCF11MAFG_01	TGANNYRGCA_V$TCF11MAFG_01		146	-0.29373997	-1.1955581	0.2027833	0.3415147	0.999	1794	tags=20%, list=16%, signal=23%
V$STAT5A_03	V$STAT5A_03		122	-0.32218835	-1.1938436	0.16046967	0.34387475	0.999	2039	tags=26%, list=18%, signal=32%
RNGTGGGC_UNKNOWN	RNGTGGGC_UNKNOWN		375	-0.25705683	-1.1935173	0.12115385	0.34336358	0.999	1893	tags=21%, list=17%, signal=25%
V$NFKB_Q6	V$NFKB_Q6		130	-0.29986823	-1.1932375	0.14643545	0.3427918	0.999	1930	tags=25%, list=17%, signal=29%
CTCTAGA,MIR-526C,MIR-518F,MIR-526A	CTCTAGA,MIR-526C,MIR-518F,MIR-526A		25	-0.34825006	-1.192378	0.2041237	0.34320518	0.999	1077	tags=16%, list=10%, signal=18%
AAGCACT,MIR-520F	AAGCACT,MIR-520F		102	-0.31165913	-1.1914724	0.22674419	0.34378377	0.999	1520	tags=20%, list=14%, signal=22%
V$NKX22_01	V$NKX22_01		79	-0.31852138	-1.1901493	0.16632444	0.3453991	0.999	1349	tags=15%, list=12%, signal=17%
V$OCT1_04	V$OCT1_04		122	-0.30723765	-1.1880752	0.13409962	0.34800616	0.999	1649	tags=21%, list=15%, signal=25%
V$AREB6_04	V$AREB6_04		116	-0.31228057	-1.1879833	0.17092338	0.34705728	0.999	2086	tags=28%, list=19%, signal=34%
V$RFX1_01	V$RFX1_01		105	-0.28993604	-1.1878662	0.198364	0.3461695	0.999	1684	tags=22%, list=15%, signal=26%
ATGCAGT,MIR-217	ATGCAGT,MIR-217		51	-0.35741594	-1.1873235	0.2027559	0.3460665	0.999	1660	tags=24%, list=15%, signal=27%
V$BACH1_01	V$BACH1_01		142	-0.2999505	-1.1868227	0.17567568	0.34581706	0.999	1704	tags=20%, list=15%, signal=24%
CTCAGGG,MIR-125B,MIR-125A	CTCAGGG,MIR-125B,MIR-125A		177	-0.25349712	-1.1860539	0.15947467	0.34612316	0.999	1649	tags=16%, list=15%, signal=18%
V$GATA_C	V$GATA_C		137	-0.33760703	-1.1855365	0.17843866	0.34601575	0.999	1280	tags=18%, list=11%, signal=20%
YGCGYRCGC_UNKNOWN	YGCGYRCGC_UNKNOWN		139	-0.25928688	-1.1800594	0.19847329	0.35517487	0.999	1893	tags=20%, list=17%, signal=24%
CACGTG_V$MYC_Q2	CACGTG_V$MYC_Q2		482	-0.23636054	-1.1792419	0.17714286	0.35562006	0.999	2868	tags=29%, list=26%, signal=37%
V$HFH4_01	V$HFH4_01		91	-0.3340805	-1.1771657	0.19281663	0.3584259	0.999	2435	tags=34%, list=22%, signal=43%
CTTGTAT,MIR-381	CTTGTAT,MIR-381		96	-0.32494003	-1.1762404	0.25198412	0.35907003	0.999	1651	tags=20%, list=15%, signal=23%
V$PAX4_04	V$PAX4_04		106	-0.30232415	-1.1756699	0.21637426	0.35914102	0.999	981	tags=14%, list=9%, signal=15%
V$MYOGENIN_Q6	V$MYOGENIN_Q6		112	-0.31071746	-1.1755315	0.2084942	0.35825375	0.999	1245	tags=21%, list=11%, signal=23%
TTCYNRGAA_V$STAT5B_01	TTCYNRGAA_V$STAT5B_01		165	-0.29186535	-1.1755173	0.1743487	0.35714123	0.999	1883	tags=23%, list=17%, signal=27%
GGGNNTTTCC_V$NFKB_Q6_01	GGGNNTTTCC_V$NFKB_Q6_01		69	-0.37199923	-1.1750774	0.24901961	0.35679027	0.999	1873	tags=29%, list=17%, signal=35%
RGAGGAARY_V$PU1_Q6	RGAGGAARY_V$PU1_Q6		237	-0.3075204	-1.1742034	0.23738317	0.3572006	0.999	1827	tags=22%, list=16%, signal=26%
GAGCCTG,MIR-484	GAGCCTG,MIR-484		52	-0.32479984	-1.1732469	0.25576922	0.3580325	1	2215	tags=29%, list=20%, signal=36%
V$STAT5B_01	V$STAT5B_01		125	-0.30765444	-1.1727202	0.18945312	0.35797554	1	2595	tags=32%, list=23%, signal=41%
V$FREAC4_01	V$FREAC4_01		77	-0.33839452	-1.1725955	0.20039682	0.35713208	1	981	tags=14%, list=9%, signal=16%
RYTAAWNNNTGAY_UNKNOWN	RYTAAWNNNTGAY_UNKNOWN		37	-0.37679875	-1.1718547	0.206	0.35742795	1	1604	tags=24%, list=14%, signal=28%
STTTCRNTTT_V$IRF_Q6	STTTCRNTTT_V$IRF_Q6		92	-0.36108184	-1.1714073	0.25050917	0.35715762	1	2373	tags=35%, list=21%, signal=44%
TGTYNNNNNRGCARM_UNKNOWN	TGTYNNNNNRGCARM_UNKNOWN		27	-0.3678678	-1.1709404	0.22053231	0.35694274	1	663	tags=19%, list=6%, signal=20%
V$ER_Q6_02	V$ER_Q6_02		130	-0.2828181	-1.1708407	0.15944882	0.35601905	1	2050	tags=26%, list=18%, signal=32%
V$AP4_01	V$AP4_01		133	-0.28941593	-1.1702604	0.18060836	0.3560688	1	2060	tags=25%, list=18%, signal=30%
ACACTGG,MIR-199A,MIR-199B	ACACTGG,MIR-199A,MIR-199B		80	-0.33574367	-1.1700962	0.26242545	0.35526934	1	2753	tags=35%, list=25%, signal=46%
GGTAACC,MIR-409-5P	GGTAACC,MIR-409-5P		19	-0.38937935	-1.1698686	0.2699029	0.35457337	1	1658	tags=26%, list=15%, signal=31%
V$HNF1_01	V$HNF1_01		129	-0.34342155	-1.1694819	0.17816092	0.35415587	1	1280	tags=18%, list=11%, signal=20%
GTTTGTT,MIR-495	GTTTGTT,MIR-495		116	-0.29493713	-1.1686083	0.21113244	0.3546591	1	2603	tags=32%, list=23%, signal=41%
V$LEF1_Q6	V$LEF1_Q6		126	-0.29754907	-1.1683669	0.1631068	0.3539563	1	2198	tags=25%, list=20%, signal=31%
CCCNNGGGAR_V$OLF1_01	CCCNNGGGAR_V$OLF1_01		153	-0.28440145	-1.1668085	0.18290259	0.35581523	1	1873	tags=22%, list=17%, signal=26%
TAGAACC,MIR-182	TAGAACC,MIR-182		18	-0.39757034	-1.1652541	0.27220076	0.35771513	1	1991	tags=33%, list=18%, signal=40%
V$AHR_Q5	V$AHR_Q5		105	-0.26038137	-1.1610076	0.20238096	0.3648223	1	928	tags=10%, list=8%, signal=11%
V$CRX_Q4	V$CRX_Q4		118	-0.31439027	-1.1607622	0.18871595	0.36406478	1	1810	tags=23%, list=16%, signal=27%
TTANTCA_UNKNOWN	TTANTCA_UNKNOWN		429	-0.27451602	-1.1596224	0.17175573	0.36523545	1	1704	tags=19%, list=15%, signal=21%
V$FREAC2_01	V$FREAC2_01		126	-0.27872583	-1.1589086	0.16798419	0.36548796	1	1896	tags=25%, list=17%, signal=30%
GGAMTNNNNNTCCY_UNKNOWN	GGAMTNNNNNTCCY_UNKNOWN		55	-0.28583905	-1.1567882	0.2413793	0.368603	1	1729	tags=22%, list=15%, signal=26%
V$CDPCR1_01	V$CDPCR1_01		59	-0.32007816	-1.1557171	0.20912547	0.36944446	1	1977	tags=27%, list=18%, signal=33%
TAAYNRNNTCC_UNKNOWN	TAAYNRNNTCC_UNKNOWN		78	-0.33823803	-1.1501149	0.2362949	0.3791215	1	1884	tags=28%, list=17%, signal=34%
ATACTGT,MIR-144	ATACTGT,MIR-144		107	-0.30739847	-1.1481905	0.250497	0.38187256	1	3119	tags=40%, list=28%, signal=55%
RTTTNNNYTGGM_UNKNOWN	RTTTNNNYTGGM_UNKNOWN		84	-0.31040454	-1.1475435	0.19734345	0.382007	1	1508	tags=23%, list=13%, signal=26%
V$FOXO4_01	V$FOXO4_01		108	-0.28064865	-1.147405	0.18045112	0.3811141	1	2276	tags=29%, list=20%, signal=36%
GGTGTGT,MIR-329	GGTGTGT,MIR-329		44	-0.32019135	-1.1449989	0.27254903	0.38483682	1	948	tags=11%, list=8%, signal=12%
V$HNF6_Q6	V$HNF6_Q6		110	-0.33112887	-1.1438594	0.23495145	0.38592076	1	2405	tags=30%, list=21%, signal=38%
AATGTGA,MIR-23A,MIR-23B	AATGTGA,MIR-23A,MIR-23B		213	-0.27200916	-1.1421824	0.20472442	0.3883132	1	1425	tags=17%, list=13%, signal=20%
V$SREBP1_02	V$SREBP1_02		47	-0.3243145	-1.1418271	0.24953096	0.38793203	1	1554	tags=19%, list=14%, signal=22%
V$E4BP4_01	V$E4BP4_01		94	-0.28065977	-1.1418166	0.21052632	0.3868248	1	1451	tags=17%, list=13%, signal=19%
V$PAX8_01	V$PAX8_01		15	-0.38283563	-1.1415069	0.251497	0.38639212	1	1299	tags=20%, list=12%, signal=23%
CTGYNNCTYTAA_UNKNOWN	CTGYNNCTYTAA_UNKNOWN		37	-0.34871235	-1.1410917	0.23047619	0.38601017	1	2234	tags=30%, list=20%, signal=37%
ACAWYAAAG_UNKNOWN	ACAWYAAAG_UNKNOWN		47	-0.32341293	-1.1410506	0.22291666	0.38499707	1	693	tags=13%, list=6%, signal=14%
CYTAGCAAY_UNKNOWN	CYTAGCAAY_UNKNOWN		63	-0.27483484	-1.140926	0.24561404	0.38418195	1	1247	tags=14%, list=11%, signal=16%
AGGGCAG,MIR-18A	AGGGCAG,MIR-18A		62	-0.31367955	-1.1408247	0.23420075	0.38325462	1	1948	tags=24%, list=17%, signal=29%
V$ISRE_01	V$ISRE_01		109	-0.3176314	-1.1387026	0.2397541	0.38652942	1	1997	tags=28%, list=18%, signal=33%
V$SREBP1_Q6	V$SREBP1_Q6		129	-0.29008588	-1.1377265	0.22262774	0.387273	1	1527	tags=18%, list=14%, signal=20%
V$NFKAPPAB65_01	V$NFKAPPAB65_01		123	-0.26949474	-1.137651	0.19688109	0.38630342	1	2042	tags=24%, list=18%, signal=29%
V$USF_Q6	V$USF_Q6		119	-0.24827714	-1.1360011	0.22924902	0.38894796	1	2439	tags=24%, list=22%, signal=30%
V$HNF4_DR1_Q3	V$HNF4_DR1_Q3		139	-0.2680909	-1.13575	0.20736434	0.38832295	1	1517	tags=18%, list=14%, signal=21%
V$SOX5_01	V$SOX5_01		113	-0.29663846	-1.1340302	0.22543353	0.390631	1	2435	tags=28%, list=22%, signal=36%
ACTTTAT,MIR-142-5P	ACTTTAT,MIR-142-5P		150	-0.27293247	-1.1337858	0.27613413	0.39005113	1	2928	tags=34%, list=26%, signal=45%
TGCTGAY_UNKNOWN	TGCTGAY_UNKNOWN		259	-0.26692742	-1.1322135	0.19423077	0.39194062	1	1609	tags=18%, list=14%, signal=21%
CTAGGAA,MIR-384	CTAGGAA,MIR-384		31	-0.34224895	-1.1315069	0.2901961	0.3923261	1	1447	tags=19%, list=13%, signal=22%
V$ATF3_Q6	V$ATF3_Q6		117	-0.26905805	-1.1310692	0.2074364	0.3921311	1	2256	tags=25%, list=20%, signal=31%
YCATTAA_UNKNOWN	YCATTAA_UNKNOWN		277	-0.27875128	-1.1296077	0.18546845	0.3938178	1	1938	tags=22%, list=17%, signal=26%
V$MEIS1AHOXA9_01	V$MEIS1AHOXA9_01		55	-0.34233648	-1.1280335	0.23412699	0.39569446	1	1446	tags=27%, list=13%, signal=31%
RAAGNYNNCTTY_UNKNOWN	RAAGNYNNCTTY_UNKNOWN		71	-0.33879048	-1.127901	0.2757353	0.39485	1	2080	tags=25%, list=19%, signal=31%
V$TEF_Q6	V$TEF_Q6		111	-0.294746	-1.1276982	0.23517786	0.3941219	1	863	tags=13%, list=8%, signal=14%
V$LFA1_Q6	V$LFA1_Q6		123	-0.2818353	-1.1265028	0.28968254	0.3953976	1	1214	tags=16%, list=11%, signal=18%
CCCNNNNNNAAGWT_UNKNOWN	CCCNNNNNNAAGWT_UNKNOWN		53	-0.30257806	-1.1261783	0.2964427	0.39505348	1	1342	tags=19%, list=12%, signal=21%
V$SP1_01	V$SP1_01		126	-0.25870126	-1.125506	0.25244617	0.39526433	1	2371	tags=29%, list=21%, signal=36%
V$PR_Q2	V$PR_Q2		117	-0.26907504	-1.1247252	0.19960861	0.39564225	1	1921	tags=23%, list=17%, signal=28%
TGCTGCT,MIR-15A,MIR-16,MIR-15B,MIR-195,MIR-424,MIR-497	TGCTGCT,MIR-15A,MIR-16,MIR-15B,MIR-195,MIR-424,MIR-497		295	-0.25365552	-1.1215179	0.2591876	0.40110043	1	1928	tags=19%, list=17%, signal=23%
V$PPARA_02	V$PPARA_02		61	-0.31693187	-1.12045	0.2947977	0.40214494	1	1560	tags=18%, list=14%, signal=21%
GACAATC,MIR-219	GACAATC,MIR-219		74	-0.31647295	-1.11976	0.3015873	0.40238038	1	2522	tags=31%, list=23%, signal=40%
V$POU6F1_01	V$POU6F1_01		117	-0.3220355	-1.1196499	0.26937985	0.4015222	1	2050	tags=28%, list=18%, signal=34%
V$SMAD4_Q6	V$SMAD4_Q6		112	-0.2621606	-1.1196452	0.2407767	0.40044573	1	2226	tags=29%, list=20%, signal=35%
V$PBX1_01	V$PBX1_01		121	-0.28564057	-1.1183251	0.24313726	0.40201533	1	1159	tags=15%, list=10%, signal=16%
YKACATTT_UNKNOWN	YKACATTT_UNKNOWN		121	-0.2553103	-1.1180949	0.23121387	0.40139085	1	1794	tags=19%, list=16%, signal=22%
V$CACCCBINDINGFACTOR_Q6	V$CACCCBINDINGFACTOR_Q6		146	-0.2608633	-1.1179276	0.24501993	0.40069473	1	1764	tags=19%, list=16%, signal=22%
V$RREB1_01	V$RREB1_01		101	-0.25909978	-1.1143049	0.25559703	0.4067153	1	1397	tags=15%, list=12%, signal=17%
GGCKCATGS_UNKNOWN	GGCKCATGS_UNKNOWN		29	-0.305613	-1.1136965	0.2842742	0.40683556	1	1423	tags=21%, list=13%, signal=24%
V$BRN2_01	V$BRN2_01		114	-0.289608	-1.1135865	0.24470136	0.4059986	1	2338	tags=31%, list=21%, signal=38%
V$BACH2_01	V$BACH2_01		140	-0.26395994	-1.1124908	0.23662551	0.4070415	1	2091	tags=25%, list=19%, signal=30%
V$CEBPB_02	V$CEBPB_02		137	-0.28193134	-1.112435	0.24081632	0.4060669	1	1873	tags=23%, list=17%, signal=28%
V$ZF5_B	V$ZF5_B		117	-0.26092866	-1.1116674	0.2962963	0.40653503	1	2387	tags=24%, list=21%, signal=30%
V$GR_Q6_01	V$GR_Q6_01		129	-0.28103203	-1.1100949	0.25148514	0.4086714	1	1721	tags=22%, list=15%, signal=26%
CTGTTAC,MIR-194	CTGTTAC,MIR-194		48	-0.33006015	-1.1073898	0.32038835	0.41328537	1	1347	tags=23%, list=12%, signal=26%
V$HIF1_Q5	V$HIF1_Q5		121	-0.25764877	-1.1072481	0.2388664	0.412554	1	2308	tags=26%, list=21%, signal=32%
V$CDPCR3_01	V$CDPCR3_01		26	-0.41790444	-1.1071668	0.29980275	0.41164857	1	2978	tags=42%, list=27%, signal=58%
V$P53_02	V$P53_02		112	-0.2600123	-1.1063957	0.2688588	0.4119298	1	1397	tags=17%, list=12%, signal=19%
V$OCT1_B	V$OCT1_B		125	-0.3090238	-1.1062152	0.2748538	0.4111817	1	1621	tags=21%, list=14%, signal=24%
AAAYRNCTG_UNKNOWN	AAAYRNCTG_UNKNOWN		182	-0.2751914	-1.1058587	0.25646123	0.41084176	1	1889	tags=21%, list=17%, signal=25%
V$GATA1_01	V$GATA1_01		127	-0.25931856	-1.105729	0.24665391	0.40997794	1	1055	tags=13%, list=9%, signal=15%
V$AP1FJ_Q2	V$AP1FJ_Q2		145	-0.2773084	-1.1050775	0.2729124	0.4101367	1	1604	tags=21%, list=14%, signal=24%
V$E2F1_Q3_01	V$E2F1_Q3_01		123	-0.25137347	-1.1043671	0.29457363	0.41045403	1	2142	tags=23%, list=19%, signal=28%
ATGTTTC,MIR-494	ATGTTTC,MIR-494		79	-0.28876674	-1.1041583	0.33141762	0.40986252	1	1686	tags=19%, list=15%, signal=22%
V$YY1_01	V$YY1_01		127	-0.2535663	-1.1036068	0.2972441	0.4098987	1	2005	tags=19%, list=18%, signal=23%
V$HEN1_01	V$HEN1_01		92	-0.2805596	-1.0987332	0.296875	0.4185335	1	1602	tags=17%, list=14%, signal=20%
TGTTTAC,MIR-30A-5P,MIR-30C,MIR-30D,MIR-30B,MIR-30E-5P	TGTTTAC,MIR-30A-5P,MIR-30C,MIR-30D,MIR-30B,MIR-30E-5P		295	-0.25406685	-1.0986048	0.28256512	0.4177431	1	3014	tags=33%, list=27%, signal=44%
V$AP1_Q2_01	V$AP1_Q2_01		141	-0.26015282	-1.0984888	0.2589792	0.4168875	1	1418	tags=16%, list=13%, signal=18%
V$TCF1P_Q6	V$TCF1P_Q6		112	-0.27532732	-1.0975034	0.2754491	0.41781837	1	1609	tags=21%, list=14%, signal=25%
ATGTCAC,MIR-489	ATGTCAC,MIR-489		42	-0.30690566	-1.0973188	0.32604373	0.4171308	1	2522	tags=29%, list=23%, signal=37%
V$VDR_Q6	V$VDR_Q6		125	-0.26707402	-1.0969101	0.27952754	0.4169539	1	2075	tags=21%, list=19%, signal=25%
TGCCTTA,MIR-124A	TGCCTTA,MIR-124A		285	-0.26220143	-1.0954489	0.3203125	0.4187187	1	2521	tags=29%, list=23%, signal=37%
TAATAAT,MIR-126	TAATAAT,MIR-126		103	-0.26267362	-1.0946698	0.28731343	0.41915485	1	2674	tags=27%, list=24%, signal=35%
V$PIT1_Q6	V$PIT1_Q6		110	-0.31103626	-1.0945063	0.29501915	0.41841012	1	2269	tags=29%, list=20%, signal=36%
SYATTGTG_UNKNOWN	SYATTGTG_UNKNOWN		100	-0.26246	-1.0932741	0.27405858	0.4198105	1	1982	tags=20%, list=18%, signal=24%
V$IK3_01	V$IK3_01		112	-0.27215344	-1.0930616	0.243083	0.4191601	1	856	tags=12%, list=8%, signal=12%
V$IRF1_Q6	V$IRF1_Q6		130	-0.2828483	-1.0929154	0.30280373	0.41842714	1	1609	tags=20%, list=14%, signal=23%
TAGCTTT,MIR-9	TAGCTTT,MIR-9		127	-0.28686494	-1.0928801	0.32938856	0.4175028	1	1451	tags=15%, list=13%, signal=17%
V$ELF1_Q6	V$ELF1_Q6		110	-0.2993691	-1.0922904	0.34697855	0.41765997	1	1508	tags=19%, list=13%, signal=22%
V$AP1_C	V$AP1_C		157	-0.2733007	-1.0917603	0.28656125	0.41778037	1	1459	tags=16%, list=13%, signal=18%
WTTGKCTG_UNKNOWN	WTTGKCTG_UNKNOWN		235	-0.23484226	-1.0915601	0.21544716	0.4171811	1	2063	tags=24%, list=18%, signal=29%
V$AREB6_03	V$AREB6_03		111	-0.26032072	-1.0912254	0.27734375	0.4167399	1	1660	tags=18%, list=15%, signal=21%
V$NKX25_02	V$NKX25_02		115	-0.30251896	-1.088898	0.2846154	0.42040953	1	1609	tags=21%, list=14%, signal=24%
ATGCTGG,MIR-338	ATGCTGG,MIR-338		47	-0.2876919	-1.0877775	0.32427186	0.42157155	1	596	tags=11%, list=5%, signal=11%
AAAGGAT,MIR-501	AAAGGAT,MIR-501		72	-0.26366517	-1.0853394	0.2977941	0.42537025	1	1347	tags=17%, list=12%, signal=19%
V$CREL_01	V$CREL_01		136	-0.26066467	-1.0842869	0.2891089	0.4263433	1	2042	tags=24%, list=18%, signal=29%
CCTGCTG,MIR-214	CCTGCTG,MIR-214		117	-0.26492864	-1.0828888	0.33003953	0.42791092	1	2152	tags=24%, list=19%, signal=29%
GTGCCTT,MIR-506	GTGCCTT,MIR-506		359	-0.24619009	-1.0824038	0.31960785	0.4279149	1	2116	tags=22%, list=19%, signal=26%
V$DR1_Q3	V$DR1_Q3		125	-0.2646445	-1.0816846	0.28070176	0.42815992	1	1652	tags=22%, list=15%, signal=26%
YGACNNYACAR_UNKNOWN	YGACNNYACAR_UNKNOWN		44	-0.32275113	-1.0768347	0.3752381	0.43673316	1	1982	tags=20%, list=18%, signal=25%
GTGGGTGK_UNKNOWN	GTGGGTGK_UNKNOWN		149	-0.2609406	-1.0764959	0.3139535	0.4363959	1	2584	tags=27%, list=23%, signal=34%
RGTTAMWNATT_V$HNF1_01	RGTTAMWNATT_V$HNF1_01		43	-0.37245098	-1.0753015	0.35271317	0.43769345	1	197	tags=12%, list=2%, signal=12%
V$USF_Q6_01	V$USF_Q6_01		103	-0.24747169	-1.0728415	0.31296295	0.44160083	1	1741	tags=18%, list=16%, signal=22%
V$MZF1_02	V$MZF1_02		110	-0.25285324	-1.072794	0.31960785	0.44062373	1	2142	tags=17%, list=19%, signal=21%
AAGCAAT,MIR-137	AAGCAAT,MIR-137		94	-0.27812746	-1.0727144	0.33398822	0.43976462	1	1397	tags=17%, list=12%, signal=19%
TTCCGTT,MIR-191	TTCCGTT,MIR-191		18	-0.39658588	-1.0723255	0.3655706	0.4393999	1	401	tags=17%, list=4%, signal=17%
RRAGTTGT_UNKNOWN	RRAGTTGT_UNKNOWN		109	-0.2800669	-1.068142	0.35629922	0.44657803	1	2147	tags=27%, list=19%, signal=33%
AGGGCCA,MIR-328	AGGGCCA,MIR-328		44	-0.30291915	-1.0669775	0.36625513	0.44793388	1	2984	tags=52%, list=27%, signal=71%
TCCCCAC,MIR-491	TCCCCAC,MIR-491		31	-0.35605228	-1.0661036	0.37739465	0.44869483	1	1276	tags=23%, list=11%, signal=25%
V$CREB_Q2	V$CREB_Q2		124	-0.23811524	-1.0644636	0.33133733	0.45094776	1	1609	tags=16%, list=14%, signal=19%
GGCNRNWCTTYS_UNKNOWN	GGCNRNWCTTYS_UNKNOWN		39	-0.27626932	-1.0635031	0.3805147	0.45191315	1	2256	tags=23%, list=20%, signal=29%
V$LEF1_Q2	V$LEF1_Q2		104	-0.26795667	-1.0623255	0.36	0.45317128	1	2056	tags=23%, list=18%, signal=28%
V$AP4_Q6_01	V$AP4_Q6_01		126	-0.295085	-1.0598408	0.34468937	0.4573215	1	1793	tags=24%, list=16%, signal=28%
V$MAX_01	V$MAX_01		116	-0.25407836	-1.0592452	0.34615386	0.45754802	1	2439	tags=26%, list=22%, signal=33%
V$STAT_01	V$STAT_01		133	-0.25280187	-1.0576662	0.33268103	0.45972022	1	1896	tags=21%, list=17%, signal=25%
V$STAT_Q6	V$STAT_Q6		133	-0.24793106	-1.057166	0.33596838	0.4596006	1	1211	tags=14%, list=11%, signal=16%
V$FOXD3_01	V$FOXD3_01		107	-0.26810855	-1.0536727	0.32495165	0.4658141	1	2129	tags=26%, list=19%, signal=32%
V$LMO2COM_01	V$LMO2COM_01		128	-0.2550214	-1.0532333	0.35	0.46566904	1	2256	tags=24%, list=20%, signal=30%
V$GATA4_Q3	V$GATA4_Q3		113	-0.25127065	-1.0456662	0.3483366	0.4804173	1	1375	tags=17%, list=12%, signal=19%
GTGCCAT,MIR-183	GTGCCAT,MIR-183		100	-0.29342937	-1.0456372	0.41130605	0.47937962	1	1751	tags=20%, list=16%, signal=23%
V$IRF_Q6	V$IRF_Q6		115	-0.32700503	-1.044695	0.4139265	0.4803995	1	2127	tags=30%, list=19%, signal=37%
V$AR_02	V$AR_02		19	-0.36893448	-1.0422515	0.3927203	0.48446587	1	2674	tags=42%, list=24%, signal=55%
V$STAT5A_04	V$STAT5A_04		99	-0.28662682	-1.0410844	0.35576922	0.4858903	1	2247	tags=24%, list=20%, signal=30%
GTAAGAT,MIR-200A	GTAAGAT,MIR-200A		24	-0.37197113	-1.0406395	0.4052953	0.48577875	1	2294	tags=33%, list=20%, signal=42%
ACTGCAG,MIR-17-3P	ACTGCAG,MIR-17-3P		51	-0.29743794	-1.0402753	0.41699606	0.48544902	1	2105	tags=20%, list=19%, signal=24%
CAGCACT,MIR-512-3P	CAGCACT,MIR-512-3P		62	-0.25820777	-1.0401851	0.38617885	0.48459855	1	2737	tags=32%, list=24%, signal=42%
V$CDPCR3HD_01	V$CDPCR3HD_01		112	-0.27210754	-1.038864	0.39921722	0.48641852	1	1723	tags=21%, list=15%, signal=25%
V$HEN1_02	V$HEN1_02		86	-0.25306883	-1.0378337	0.4183267	0.48748493	1	1602	tags=17%, list=14%, signal=20%
V$SP1_Q2_01	V$SP1_Q2_01		122	-0.2505619	-1.0352594	0.40334573	0.4916907	1	2869	tags=31%, list=26%, signal=41%
V$IRF1_01	V$IRF1_01		122	-0.29299366	-1.0345246	0.42196533	0.49216655	1	2620	tags=32%, list=23%, signal=41%
V$DR4_Q2	V$DR4_Q2		118	-0.24551298	-1.0341821	0.36534446	0.49175295	1	1472	tags=18%, list=13%, signal=20%
V$ZIC1_01	V$ZIC1_01		124	-0.25281024	-1.033688	0.3870334	0.4918083	1	2269	tags=26%, list=20%, signal=32%
GGGNRMNNYCAT_UNKNOWN	GGGNRMNNYCAT_UNKNOWN		47	-0.28310832	-1.0322466	0.41996235	0.4937055	1	1776	tags=21%, list=16%, signal=25%
V$PPARG_01	V$PPARG_01		21	-0.308787	-1.0300711	0.42261904	0.49709213	1	1617	tags=24%, list=14%, signal=28%
V$NERF_Q2	V$NERF_Q2		125	-0.2683832	-1.0276036	0.39770555	0.50105417	1	1807	tags=21%, list=16%, signal=25%
CAGNYGKNAAA_UNKNOWN	CAGNYGKNAAA_UNKNOWN		37	-0.30716267	-1.0273552	0.41351888	0.5005113	1	2265	tags=30%, list=20%, signal=37%
KMCATNNWGGA_UNKNOWN	KMCATNNWGGA_UNKNOWN		35	-0.28977576	-1.026157	0.41666666	0.5020013	1	2120	tags=23%, list=19%, signal=28%
V$NRF2_Q4	V$NRF2_Q4		132	-0.24388468	-1.0260667	0.39014372	0.50112295	1	2918	tags=30%, list=26%, signal=40%
V$TITF1_Q3	V$TITF1_Q3		118	-0.26448962	-1.026055	0.4342857	0.5000387	1	2505	tags=27%, list=22%, signal=35%
TTTGTAG,MIR-520D	TTTGTAG,MIR-520D		174	-0.25095552	-1.0244297	0.398	0.5023298	1	1454	tags=16%, list=13%, signal=18%
ACTACCT,MIR-196A,MIR-196B	ACTACCT,MIR-196A,MIR-196B		60	-0.27809304	-1.0214261	0.42063493	0.50734633	1	3208	tags=35%, list=29%, signal=49%
YYCATTCAWW_UNKNOWN	YYCATTCAWW_UNKNOWN		91	-0.2692841	-1.0207331	0.39691713	0.50769436	1	2183	tags=23%, list=19%, signal=28%
YTAATTAA_V$LHX3_01	YTAATTAA_V$LHX3_01		88	-0.26991993	-1.0187477	0.4257028	0.51102775	1	2129	tags=23%, list=19%, signal=28%
CCAGGTT,MIR-490	CCAGGTT,MIR-490		27	-0.31864727	-1.0187043	0.43494424	0.5099973	1	2974	tags=30%, list=27%, signal=40%
V$CEBPA_01	V$CEBPA_01		119	-0.2693392	-1.0155406	0.4108527	0.51590717	1	2285	tags=28%, list=20%, signal=34%
AGTTCTC,MIR-146A,MIR-146B	AGTTCTC,MIR-146A,MIR-146B		27	-0.29066023	-1.0098448	0.43538767	0.5273828	1	4246	tags=56%, list=38%, signal=89%
V$NFKB_C	V$NFKB_C		136	-0.23805869	-1.0081553	0.4375	0.52977806	1	2276	tags=23%, list=20%, signal=28%
V$TFIII_Q6	V$TFIII_Q6		104	-0.26752785	-1.0072347	0.44117647	0.53065264	1	2056	tags=21%, list=18%, signal=26%
TGCGCANK_UNKNOWN	TGCGCANK_UNKNOWN		250	-0.20262311	-1.0067408	0.41923076	0.5305359	1	2098	tags=17%, list=19%, signal=21%
TAATTA_V$CHX10_01	TAATTA_V$CHX10_01		364	-0.23811129	-1.0055978	0.4206501	0.53189814	1	2026	tags=21%, list=18%, signal=25%
V$FOXM1_01	V$FOXM1_01		120	-0.25467044	-1.0033573	0.4509804	0.53597444	1	3197	tags=36%, list=29%, signal=50%
GTGACGY_V$E4F1_Q6	GTGACGY_V$E4F1_Q6		316	-0.20762095	-1.0019157	0.43495935	0.5380515	1	2285	tags=21%, list=20%, signal=26%
YRTCANNRCGC_UNKNOWN	YRTCANNRCGC_UNKNOWN		35	-0.2661065	-0.99839973	0.44291338	0.5444948	1	2256	tags=23%, list=20%, signal=29%
TGTATGA,MIR-485-3P	TGTATGA,MIR-485-3P		75	-0.27313069	-0.9964686	0.43529412	0.54782575	1	2327	tags=27%, list=21%, signal=33%
YTCCCRNNAGGY_UNKNOWN	YTCCCRNNAGGY_UNKNOWN		32	-0.26858157	-0.995175	0.47884616	0.5495714	1	1425	tags=19%, list=13%, signal=21%
V$TGIF_01	V$TGIF_01		107	-0.2466806	-0.99346185	0.46421662	0.5522131	1	1439	tags=18%, list=13%, signal=20%
GCGSCMNTTT_UNKNOWN	GCGSCMNTTT_UNKNOWN		30	-0.27037892	-0.98972154	0.44894028	0.5592698	1	1465	tags=17%, list=13%, signal=19%
TGAATGT,MIR-181A,MIR-181B,MIR-181C,MIR-181D	TGAATGT,MIR-181A,MIR-181B,MIR-181C,MIR-181D		216	-0.22718237	-0.9865808	0.46183953	0.56500125	1	2737	tags=26%, list=24%, signal=34%
V$PAX4_03	V$PAX4_03		133	-0.23589654	-0.98570937	0.4732965	0.5657722	1	1997	tags=19%, list=18%, signal=23%
V$AP1_Q4	V$AP1_Q4		137	-0.24030787	-0.9824946	0.46774194	0.57179135	1	1604	tags=19%, list=14%, signal=22%
V$AP2ALPHA_01	V$AP2ALPHA_01		113	-0.23826887	-0.9813266	0.48406374	0.5732951	1	1609	tags=16%, list=14%, signal=18%
V$CART1_01	V$CART1_01		97	-0.25792143	-0.9807792	0.4793713	0.5733228	1	2394	tags=26%, list=21%, signal=32%
V$PAX5_01	V$PAX5_01		73	-0.25284976	-0.9796108	0.5	0.5748912	1	2201	tags=19%, list=20%, signal=24%
V$PAX_Q6	V$PAX_Q6		128	-0.24274519	-0.9794085	0.50098234	0.574108	1	1869	tags=20%, list=17%, signal=23%
GTAAACC,MIR-299-5P	GTAAACC,MIR-299-5P		31	-0.3073378	-0.97882307	0.4661191	0.57412916	1	1062	tags=16%, list=9%, signal=18%
CAGGTCC,MIR-492	CAGGTCC,MIR-492		28	-0.31926486	-0.9784442	0.47490346	0.57379025	1	1457	tags=18%, list=13%, signal=20%
V$MSX1_01	V$MSX1_01		98	-0.27246147	-0.9782462	0.50098234	0.5730195	1	1985	tags=23%, list=18%, signal=28%
YWATTWNNRGCT_UNKNOWN	YWATTWNNRGCT_UNKNOWN		32	-0.32687625	-0.97806937	0.49694502	0.57221097	1	1873	tags=22%, list=17%, signal=26%
V$CREB_02	V$CREB_02		122	-0.21856628	-0.97772586	0.477551	0.57189065	1	2142	tags=20%, list=19%, signal=25%
RYTGCNWTGGNR_UNKNOWN	RYTGCNWTGGNR_UNKNOWN		52	-0.2572982	-0.976498	0.5110664	0.5734674	1	755	tags=12%, list=7%, signal=12%
V$DR3_Q4	V$DR3_Q4		67	-0.26384953	-0.97633684	0.512987	0.57265824	1	2005	tags=24%, list=18%, signal=29%
GCTNWTTGK_UNKNOWN	GCTNWTTGK_UNKNOWN		135	-0.23733093	-0.97631747	0.49364406	0.5715191	1	2269	tags=27%, list=20%, signal=33%
TGCACTT,MIR-519C,MIR-519B,MIR-519A	TGCACTT,MIR-519C,MIR-519B,MIR-519A		209	-0.23616375	-0.9747455	0.4853801	0.5738392	1	2621	tags=27%, list=23%, signal=34%
V$MYOD_Q6_01	V$MYOD_Q6_01		104	-0.26447695	-0.97356296	0.49902913	0.5752944	1	1792	tags=19%, list=16%, signal=23%
V$ETS2_B	V$ETS2_B		144	-0.25240538	-0.9734423	0.48518518	0.5743906	1	1013	tags=13%, list=9%, signal=14%
CTTTGCA,MIR-527	CTTTGCA,MIR-527		129	-0.23360552	-0.9724235	0.4942748	0.57548875	1	2589	tags=22%, list=23%, signal=29%
V$IRF2_01	V$IRF2_01		55	-0.29496622	-0.9693187	0.4748062	0.5813172	1	2558	tags=29%, list=23%, signal=38%
YGCANTGCR_UNKNOWN	YGCANTGCR_UNKNOWN		52	-0.25771433	-0.96915317	0.5114504	0.5805666	1	436	tags=8%, list=4%, signal=8%
ARGGGTTAA_UNKNOWN	ARGGGTTAA_UNKNOWN		69	-0.25906453	-0.96912843	0.51814514	0.57950747	1	1472	tags=19%, list=13%, signal=22%
V$ALPHACP1_01	V$ALPHACP1_01		127	-0.22759911	-0.9663383	0.5281837	0.584624	1	1921	tags=23%, list=17%, signal=27%
V$MAZR_01	V$MAZR_01		109	-0.23887496	-0.9662159	0.5057915	0.58372366	1	1810	tags=16%, list=16%, signal=18%
ATTACAT,MIR-380-3P	ATTACAT,MIR-380-3P		43	-0.2938662	-0.9646459	0.5080645	0.5864046	1	2869	tags=35%, list=26%, signal=47%
GTGCCAA,MIR-96	GTGCCAA,MIR-96		160	-0.22291504	-0.9607425	0.5114504	0.5939946	1	3056	tags=34%, list=27%, signal=46%
GTATGAT,MIR-154,MIR-487	GTATGAT,MIR-154,MIR-487		36	-0.28357598	-0.95623475	0.5135135	0.6035763	1	2120	tags=25%, list=19%, signal=31%
V$PAX2_01	V$PAX2_01		20	-0.30319807	-0.95618635	0.503212	0.60248506	1	1375	tags=20%, list=12%, signal=23%
V$AP1_Q2	V$AP1_Q2		142	-0.23568922	-0.95299155	0.54545456	0.6089069	1	1459	tags=16%, list=13%, signal=18%
V$SREBP1_01	V$SREBP1_01		87	-0.21899793	-0.9508359	0.52307695	0.6129709	1	746	tags=9%, list=7%, signal=10%
TCTCTCC,MIR-185	TCTCTCC,MIR-185		53	-0.2608044	-0.95051205	0.5334572	0.61249256	1	2322	tags=26%, list=21%, signal=33%
V$USF_01	V$USF_01		109	-0.21511741	-0.94900465	0.53497165	0.61477065	1	2439	tags=26%, list=22%, signal=33%
ATGTTAA,MIR-302C	ATGTTAA,MIR-302C		126	-0.23813438	-0.94689745	0.513834	0.61830056	1	2250	tags=21%, list=20%, signal=27%
V$CMYB_01	V$CMYB_01		119	-0.21352449	-0.946648	0.5505618	0.61763304	1	1649	tags=15%, list=15%, signal=18%
V$ATF_01	V$ATF_01		128	-0.21433765	-0.94478744	0.5494949	0.62063116	1	2117	tags=20%, list=19%, signal=25%
V$OSF2_Q6	V$OSF2_Q6		134	-0.22091995	-0.9441257	0.58300394	0.62102616	1	1977	tags=19%, list=18%, signal=23%
V$IRF7_01	V$IRF7_01		120	-0.23261815	-0.9390997	0.5872093	0.6312165	1	2418	tags=26%, list=22%, signal=33%
V$MYB_Q5_01	V$MYB_Q5_01		116	-0.24229823	-0.9342011	0.5694444	0.64105535	1	3020	tags=38%, list=27%, signal=51%
TGTGTGA,MIR-377	TGTGTGA,MIR-377		87	-0.22628546	-0.9324041	0.5568628	0.6441962	1	2522	tags=23%, list=23%, signal=29%
V$GATA2_01	V$GATA2_01		59	-0.24565263	-0.9308561	0.57715434	0.6466417	1	1584	tags=19%, list=14%, signal=22%
V$ZIC3_01	V$ZIC3_01		137	-0.23042543	-0.9300745	0.61669827	0.64709044	1	2764	tags=31%, list=25%, signal=40%
GTATTAT,MIR-369-3P	GTATTAT,MIR-369-3P		96	-0.25212508	-0.92684793	0.5566406	0.6535297	1	2120	tags=24%, list=19%, signal=29%
V$USF_C	V$USF_C		137	-0.2066463	-0.92505044	0.57984793	0.6564041	1	2868	tags=28%, list=26%, signal=38%
CCTGTGA,MIR-513	CCTGTGA,MIR-513		63	-0.22692254	-0.92487425	0.6307385	0.65554637	1	1929	tags=17%, list=17%, signal=21%
V$NGFIC_01	V$NGFIC_01		113	-0.20966399	-0.9247278	0.5708502	0.65459883	1	2049	tags=18%, list=18%, signal=21%
CCAGGGG,MIR-331	CCAGGGG,MIR-331		49	-0.27355668	-0.92448753	0.58653843	0.6539777	1	3039	tags=31%, list=27%, signal=42%
V$NCX_01	V$NCX_01		79	-0.27636755	-0.92336285	0.59546316	0.6554128	1	2422	tags=28%, list=22%, signal=35%
CACTGTG,MIR-128A,MIR-128B	CACTGTG,MIR-128A,MIR-128B		168	-0.21068026	-0.9203208	0.6019802	0.6611864	1	1585	tags=15%, list=14%, signal=18%
WCTCNATGGY_UNKNOWN	WCTCNATGGY_UNKNOWN		30	-0.25263596	-0.9202676	0.6	0.66006345	1	1902	tags=27%, list=17%, signal=32%
V$TCF11MAFG_01	V$TCF11MAFG_01		103	-0.21459186	-0.9196514	0.6111111	0.66026765	1	1526	tags=13%, list=14%, signal=14%
V$MYB_Q3	V$MYB_Q3		111	-0.23358014	-0.91582716	0.6262231	0.6680491	1	1838	tags=22%, list=16%, signal=26%
CCANNAGRKGGC_UNKNOWN	CCANNAGRKGGC_UNKNOWN		55	-0.26886725	-0.9143554	0.6044177	0.6701427	1	2313	tags=27%, list=21%, signal=34%
TAATGTG,MIR-323	TAATGTG,MIR-323		78	-0.23559062	-0.9143432	0.5791583	0.66890603	1	3361	tags=35%, list=30%, signal=49%
GTGCAAT,MIR-25,MIR-32,MIR-92,MIR-363,MIR-367	GTGCAAT,MIR-25,MIR-32,MIR-92,MIR-363,MIR-367		159	-0.22120227	-0.91420895	0.58939093	0.6679345	1	2403	tags=23%, list=21%, signal=29%
ACACTCC,MIR-122A	ACACTCC,MIR-122A		43	-0.25666627	-0.91331434	0.5866142	0.6688564	1	2476	tags=28%, list=22%, signal=36%
TGCTTTG,MIR-330	TGCTTTG,MIR-330		145	-0.22640586	-0.9119422	0.59411764	0.67067176	1	3187	tags=34%, list=28%, signal=48%
V$LXR_DR4_Q3	V$LXR_DR4_Q3		46	-0.24993303	-0.90901685	0.5972495	0.67627025	1	1756	tags=24%, list=16%, signal=28%
V$STAT1_03	V$STAT1_03		116	-0.1973367	-0.90722245	0.7035491	0.6789524	1	1709	tags=14%, list=15%, signal=16%
V$CEBP_Q3	V$CEBP_Q3		123	-0.2273171	-0.90640414	0.6506718	0.6795901	1	1886	tags=21%, list=17%, signal=25%
V$STAT3_02	V$STAT3_02		63	-0.23042418	-0.9052561	0.6555118	0.68098766	1	963	tags=11%, list=9%, signal=12%
V$AREB6_02	V$AREB6_02		129	-0.22382571	-0.90464807	0.6701245	0.6812127	1	1675	tags=17%, list=15%, signal=20%
ATGTACA,MIR-493	ATGTACA,MIR-493		142	-0.2250866	-0.90386194	0.60965794	0.6815379	1	2294	tags=24%, list=20%, signal=30%
V$NFKAPPAB_01	V$NFKAPPAB_01		125	-0.23535973	-0.9031731	0.6573705	0.6819315	1	1735	tags=19%, list=15%, signal=22%
ACAACCT,MIR-453	ACAACCT,MIR-453		18	-0.3081978	-0.90193164	0.58653843	0.6834911	1	757	tags=17%, list=7%, signal=18%
V$EGR_Q6	V$EGR_Q6		134	-0.20318869	-0.9009018	0.62741315	0.68455213	1	1597	tags=15%, list=14%, signal=17%
MYAATNNNNNNNGGC_UNKNOWN	MYAATNNNNNNNGGC_UNKNOWN		56	-0.2383549	-0.8995938	0.6237006	0.68641573	1	1135	tags=13%, list=10%, signal=14%
V$PEA3_Q6	V$PEA3_Q6		117	-0.23547675	-0.8968584	0.60151803	0.6915835	1	1974	tags=19%, list=18%, signal=23%
GCACTTT,MIR-17-5P,MIR-20A,MIR-106A,MIR-106B,MIR-20B,MIR-519D	GCACTTT,MIR-17-5P,MIR-20A,MIR-106A,MIR-106B,MIR-20B,MIR-519D		272	-0.20777543	-0.8903915	0.62007874	0.7051594	1	2726	tags=28%, list=24%, signal=36%
AAAGGGA,MIR-204,MIR-211	AAAGGGA,MIR-204,MIR-211		119	-0.21869837	-0.88860023	0.6189555	0.70800924	1	1451	tags=13%, list=13%, signal=15%
TTTGCAC,MIR-19A,MIR-19B	TTTGCAC,MIR-19A,MIR-19B		245	-0.20013535	-0.8883029	0.62955856	0.70734376	1	3023	tags=30%, list=27%, signal=40%
AGCACTT,MIR-93,MIR-302A,MIR-302B,MIR-302C,MIR-302D,MIR-372,MIR-373,MIR-520E,MIR-520A,MIR-526B,MIR-520B,MIR-520C,MIR-520D	AGCACTT,MIR-93,MIR-302A,MIR-302B,MIR-302C,MIR-302D,MIR-372,MIR-373,MIR-520E,MIR-520A,MIR-526B,MIR-520B,MIR-520C,MIR-520D		140	-0.20962977	-0.88331395	0.646	0.7177527	1	2726	tags=29%, list=24%, signal=37%
V$CHX10_01	V$CHX10_01		108	-0.23967677	-0.88254786	0.67863894	0.71813464	1	2437	tags=27%, list=22%, signal=34%
V$AML1_Q6	V$AML1_Q6		129	-0.2343548	-0.8821121	0.6571429	0.7177299	1	2131	tags=25%, list=19%, signal=30%
V$AML1_01	V$AML1_01		129	-0.23435475	-0.8821119	0.6571429	0.716425	1	2131	tags=25%, list=19%, signal=30%
ATATGCA,MIR-448	ATATGCA,MIR-448		105	-0.24462701	-0.8813597	0.6192385	0.71692073	1	3134	tags=33%, list=28%, signal=46%
CTATGCA,MIR-153	CTATGCA,MIR-153		107	-0.21869761	-0.88099813	0.6471774	0.7165031	1	1517	tags=17%, list=14%, signal=19%
V$ZID_01	V$ZID_01		107	-0.20218661	-0.880196	0.6862745	0.7170761	1	2036	tags=21%, list=18%, signal=26%
AAAGACA,MIR-511	AAAGACA,MIR-511		103	-0.21670954	-0.87962294	0.6708075	0.71714234	1	2250	tags=22%, list=20%, signal=28%
TCCATTKW_UNKNOWN	TCCATTKW_UNKNOWN		114	-0.21270317	-0.87909716	0.7015209	0.7169648	1	966	tags=11%, list=9%, signal=11%
V$USF_02	V$USF_02		121	-0.19765384	-0.8752331	0.6854369	0.7244316	1	746	tags=8%, list=7%, signal=9%
V$AML_Q6	V$AML_Q6		135	-0.22712032	-0.86902744	0.7405941	0.73731154	1	2231	tags=25%, list=20%, signal=31%
GKCGCNNNNNNNTGAYG_UNKNOWN	GKCGCNNNNNNNTGAYG_UNKNOWN		32	-0.2172781	-0.8680475	0.6037736	0.7382138	1	2319	tags=22%, list=21%, signal=28%
GTGCAAA,MIR-507	GTGCAAA,MIR-507		58	-0.21843112	-0.8639543	0.7186858	0.74647385	1	3056	tags=29%, list=27%, signal=40%
AGGTGCA,MIR-500	AGGTGCA,MIR-500		46	-0.2264926	-0.86316806	0.741483	0.74705315	1	2200	tags=22%, list=20%, signal=27%
GCATTTG,MIR-105	GCATTTG,MIR-105		85	-0.2298897	-0.86252844	0.62332696	0.7472321	1	1319	tags=13%, list=12%, signal=15%
AACTGGA,MIR-145	AACTGGA,MIR-145		117	-0.21374656	-0.8621629	0.69776875	0.7467879	1	3265	tags=34%, list=29%, signal=48%
TNCATNTCCYR_UNKNOWN	TNCATNTCCYR_UNKNOWN		53	-0.21029109	-0.8610073	0.65120965	0.7479589	1	119	tags=4%, list=1%, signal=4%
AAGCACA,MIR-218	AAGCACA,MIR-218		166	-0.20738004	-0.8581089	0.6990476	0.7532847	1	1998	tags=18%, list=18%, signal=22%
CCAWNWWNNNGGC_UNKNOWN	CCAWNWWNNNGGC_UNKNOWN		32	-0.21640095	-0.85730356	0.7209776	0.7539192	1	457	tags=6%, list=4%, signal=6%
V$PAX2_02	V$PAX2_02		122	-0.22026297	-0.85160285	0.78305787	0.76542544	1	2009	tags=22%, list=18%, signal=27%
V$EGR2_01	V$EGR2_01		85	-0.21344762	-0.8516011	0.7228682	0.7640785	1	2411	tags=24%, list=22%, signal=30%
V$ARNT_01	V$ARNT_01		122	-0.18390095	-0.8477322	0.79883945	0.77166015	1	3153	tags=32%, list=28%, signal=44%
AGCTCCT,MIR-28	AGCTCCT,MIR-28		40	-0.21905504	-0.8462588	0.7241379	0.77346236	1	1677	tags=15%, list=15%, signal=18%
AATGGAG,MIR-136	AATGGAG,MIR-136		41	-0.23497811	-0.8453107	0.7	0.7741418	1	3186	tags=34%, list=28%, signal=48%
TTGGGAG,MIR-150	TTGGGAG,MIR-150		49	-0.23807794	-0.8438007	0.7128713	0.7762068	1	1063	tags=12%, list=9%, signal=13%
V$NFKB_Q6_01	V$NFKB_Q6_01		113	-0.21620089	-0.8435715	0.7699805	0.77530617	1	2152	tags=21%, list=19%, signal=26%
CTCTGGA,MIR-520A,MIR-525	CTCTGGA,MIR-520A,MIR-525		80	-0.21146901	-0.8404687	0.724	0.7803973	1	1924	tags=21%, list=17%, signal=25%
GTCAGGA,MIR-378	GTCAGGA,MIR-378		28	-0.2547109	-0.8397731	0.6853282	0.7804393	1	1425	tags=18%, list=13%, signal=20%
CAGTGTT,MIR-141,MIR-200A	CAGTGTT,MIR-141,MIR-200A		160	-0.20339312	-0.83839196	0.73015875	0.7818952	1	3273	tags=31%, list=29%, signal=43%
TATCTGG,MIR-488	TATCTGG,MIR-488		32	-0.2662813	-0.83601946	0.70893973	0.78578275	1	2802	tags=31%, list=25%, signal=42%
V$PAX3_B	V$PAX3_B		44	-0.21841963	-0.8332105	0.7470588	0.7902903	1	1554	tags=14%, list=14%, signal=16%
V$PAX6_01	V$PAX6_01		50	-0.23044853	-0.827561	0.7715931	0.80128455	1	2059	tags=20%, list=18%, signal=24%
CACTGCC,MIR-34A,MIR-34C,MIR-449	CACTGCC,MIR-34A,MIR-34C,MIR-449		143	-0.19204403	-0.8268564	0.8015267	0.8012017	1	1909	tags=17%, list=17%, signal=20%
V$ZF5_01	V$ZF5_01		123	-0.19375803	-0.82544774	0.7638095	0.8028605	1	2055	tags=16%, list=18%, signal=20%
V$MYCMAX_B	V$MYCMAX_B		133	-0.18135649	-0.82431227	0.7613636	0.80384076	1	2408	tags=22%, list=22%, signal=27%
GGGACCA,MIR-133A,MIR-133B	GGGACCA,MIR-133A,MIR-133B		101	-0.19179226	-0.82391524	0.74378586	0.8032834	1	914	tags=8%, list=8%, signal=9%
V$OLF1_01	V$OLF1_01		132	-0.20451617	-0.8210426	0.8590998	0.807935	1	852	tags=8%, list=8%, signal=9%
AACTGAC,MIR-223	AACTGAC,MIR-223		54	-0.24437027	-0.8185815	0.7254509	0.81158936	1	2120	tags=22%, list=19%, signal=27%
GAGACTG,MIR-452	GAGACTG,MIR-452		44	-0.21198812	-0.81792486	0.7227723	0.8114897	1	1683	tags=16%, list=15%, signal=19%
RACCACAR_V$AML_Q6	RACCACAR_V$AML_Q6		138	-0.21834671	-0.81635594	0.7698574	0.81308645	1	2231	tags=23%, list=20%, signal=29%
V$MYCMAX_01	V$MYCMAX_01		121	-0.19632322	-0.8160525	0.7583497	0.81238043	1	2132	tags=20%, list=19%, signal=24%
CTACCTC,LET-7A,LET-7B,LET-7C,LET-7D,LET-7E,LET-7F,MIR-98,LET-7G,LET-7I	CTACCTC,LET-7A,LET-7B,LET-7C,LET-7D,LET-7E,LET-7F,MIR-98,LET-7G,LET-7I		184	-0.18484052	-0.8159559	0.82945734	0.81121117	1	1905	tags=17%, list=17%, signal=20%
GGCAGTG,MIR-324-3P	GGCAGTG,MIR-324-3P		48	-0.23913996	-0.815642	0.731203	0.8105303	1	3023	tags=31%, list=27%, signal=43%
AAGCCAT,MIR-135A,MIR-135B	AAGCCAT,MIR-135A,MIR-135B		166	-0.19364353	-0.81498015	0.7729084	0.8105602	1	2987	tags=29%, list=27%, signal=39%
V$AP2GAMMA_01	V$AP2GAMMA_01		119	-0.19879518	-0.8147908	0.8263473	0.80954987	1	1934	tags=18%, list=17%, signal=22%
TCATCTC,MIR-143	TCATCTC,MIR-143		70	-0.20362554	-0.81360495	0.8041667	0.8104637	1	1838	tags=20%, list=16%, signal=24%
ACTGTGA,MIR-27A,MIR-27B	ACTGTGA,MIR-27A,MIR-27B		229	-0.18031865	-0.8098455	0.88821137	0.81682914	1	2974	tags=28%, list=27%, signal=38%
GACTGTT,MIR-212,MIR-132	GACTGTT,MIR-212,MIR-132		78	-0.21472973	-0.80936193	0.73255813	0.81651586	1	764	tags=9%, list=7%, signal=10%
GAGCTGG,MIR-337	GAGCTGG,MIR-337		76	-0.20550737	-0.8086102	0.7210744	0.8166788	1	1744	tags=18%, list=16%, signal=22%
V$MYOD_01	V$MYOD_01		110	-0.1992227	-0.806073	0.85714287	0.8202762	1	1361	tags=14%, list=12%, signal=15%
TCTGATC,MIR-383	TCTGATC,MIR-383		20	-0.24325195	-0.805085	0.77959186	0.82091147	1	1085	tags=15%, list=10%, signal=17%
RACTNNRTTTNC_UNKNOWN	RACTNNRTTTNC_UNKNOWN		58	-0.21603496	-0.80482155	0.74334604	0.8200388	1	1977	tags=16%, list=18%, signal=19%
ATCTTGC,MIR-31	ATCTTGC,MIR-31		33	-0.22991925	-0.80292106	0.7882353	0.8221661	1	743	tags=9%, list=7%, signal=10%
V$AP2_Q3	V$AP2_Q3		130	-0.19112189	-0.8021391	0.7618148	0.8222849	1	3042	tags=28%, list=27%, signal=38%
GGCAGCT,MIR-22	GGCAGCT,MIR-22		107	-0.20330192	-0.8009518	0.77029705	0.82308567	1	3135	tags=35%, list=28%, signal=48%
CCCAGAG,MIR-326	CCCAGAG,MIR-326		78	-0.19140038	-0.79777956	0.815739	0.82791114	1	3187	tags=32%, list=28%, signal=44%
CATGTAA,MIR-496	CATGTAA,MIR-496		92	-0.21979818	-0.7934234	0.75303644	0.8344522	1	1649	tags=16%, list=15%, signal=19%
V$MYOGNF1_01	V$MYOGNF1_01		20	-0.26557258	-0.78916	0.8011928	0.84103054	1	1614	tags=25%, list=14%, signal=29%
ACCAAAG,MIR-9	ACCAAAG,MIR-9		255	-0.1808551	-0.78848624	0.8368932	0.8408604	1	1617	tags=13%, list=14%, signal=15%
TGGTGCT,MIR-29A,MIR-29B,MIR-29C	TGGTGCT,MIR-29A,MIR-29B,MIR-29C		251	-0.1836618	-0.7819516	0.84189725	0.85117453	1	2199	tags=20%, list=20%, signal=25%
V$AP1_Q4_01	V$AP1_Q4_01		145	-0.19550815	-0.78061926	0.8794466	0.85224664	1	1526	tags=12%, list=14%, signal=14%
ATGCTGC,MIR-103,MIR-107	ATGCTGC,MIR-103,MIR-107		113	-0.18529725	-0.7797574	0.90781564	0.8523646	1	1941	tags=19%, list=17%, signal=22%
V$SP1_Q4_01	V$SP1_Q4_01		131	-0.17600508	-0.77898514	0.88640594	0.85233825	1	2987	tags=26%, list=27%, signal=35%
V$MAZ_Q6	V$MAZ_Q6		95	-0.19117501	-0.7725952	0.84040403	0.8619317	1	977	tags=8%, list=9%, signal=9%
GTTNYYNNGGTNA_UNKNOWN	GTTNYYNNGGTNA_UNKNOWN		33	-0.21247391	-0.7651434	0.81362724	0.87255144	1	2220	tags=21%, list=20%, signal=26%
V$GNCF_01	V$GNCF_01		37	-0.25692943	-0.7632259	0.8459959	0.8743014	1	2182	tags=27%, list=19%, signal=33%
TTGCCAA,MIR-182	TTGCCAA,MIR-182		160	-0.19178876	-0.7590214	0.8256705	0.8792934	1	2147	tags=19%, list=19%, signal=24%
V$YY1_02	V$YY1_02		113	-0.1685985	-0.74898887	0.7626459	0.89312804	1	2564	tags=19%, list=23%, signal=24%
TGAGATT,MIR-216	TGAGATT,MIR-216		56	-0.19616589	-0.7443972	0.81237525	0.89847934	1	2922	tags=25%, list=26%, signal=34%
TCTATGA,MIR-376A,MIR-376B	TCTATGA,MIR-376A,MIR-376B		50	-0.19789128	-0.7410006	0.90361446	0.9017857	1	2721	tags=28%, list=24%, signal=37%
V$POU3F2_01	V$POU3F2_01		49	-0.21957989	-0.73789364	0.9307692	0.90470153	1	1906	tags=20%, list=17%, signal=24%
TTTTGAG,MIR-373	TTTTGAG,MIR-373		116	-0.18116076	-0.73552406	0.8497942	0.9062905	1	1554	tags=14%, list=14%, signal=16%
V$AHR_01	V$AHR_01		39	-0.19704945	-0.72907954	0.8669439	0.9133617	1	1729	tags=15%, list=15%, signal=18%
V$EGR1_01	V$EGR1_01		131	-0.1702815	-0.72597164	0.9304175	0.91574526	1	2371	tags=18%, list=21%, signal=22%
AAGTCCA,MIR-422B,MIR-422A	AAGTCCA,MIR-422B,MIR-422A		28	-0.19971311	-0.7225099	0.8976378	0.9181748	1	925	tags=11%, list=8%, signal=12%
GTAGGCA,MIR-189	GTAGGCA,MIR-189		17	-0.23362298	-0.7218499	0.8514056	0.91744125	1	2706	tags=35%, list=24%, signal=46%
CACTTTG,MIR-520G,MIR-520H	CACTTTG,MIR-520G,MIR-520H		118	-0.17556328	-0.72070765	0.9194499	0.9173546	1	2737	tags=26%, list=24%, signal=34%
GTACTGT,MIR-101	GTACTGT,MIR-101		130	-0.18550414	-0.7122034	0.9155206	0.9253728	1	1386	tags=13%, list=12%, signal=15%
TAGGTCA,MIR-192,MIR-215	TAGGTCA,MIR-192,MIR-215		23	-0.22471747	-0.70483047	0.8574338	0.931433	1	2476	tags=30%, list=22%, signal=39%
ACTGCCT,MIR-34B	ACTGCCT,MIR-34B		111	-0.1555697	-0.70257443	0.96635514	0.93214387	1	3008	tags=24%, list=27%, signal=33%
GCTTGAA,MIR-498	GCTTGAA,MIR-498		47	-0.19169068	-0.6827292	0.8957529	0.94832915	1	3386	tags=43%, list=30%, signal=61%
CATTTCA,MIR-203	CATTTCA,MIR-203		129	-0.16552904	-0.6820552	0.9464286	0.94756114	1	1916	tags=16%, list=17%, signal=18%
V$SP1_Q6	V$SP1_Q6		128	-0.15721808	-0.65991986	0.9541985	0.96235573	1	2987	tags=25%, list=27%, signal=34%
V$FAC1_01	V$FAC1_01		106	-0.16864498	-0.65271574	0.9883041	0.965286	1	3065	tags=29%, list=27%, signal=40%
V$NRSF_01	V$NRSF_01		52	-0.22959617	-0.6499579	0.95427436	0.96526295	1	3349	tags=35%, list=30%, signal=49%
ACACTAC,MIR-142-3P	ACACTAC,MIR-142-3P		60	-0.17053907	-0.5777135	0.9579832	0.99066556	1	2062	tags=17%, list=18%, signal=20%
AGCATTA,MIR-155	AGCATTA,MIR-155		72	-0.16997094	-0.5740384	0.9769674	0.98987323	1	2918	tags=26%, list=26%, signal=35%
CAGNWMCNNNGAC_UNKNOWN	CAGNWMCNNNGAC_UNKNOWN		45	-0.14853211	-0.42994708	1	0.9995593	1	3424	tags=31%, list=31%, signal=45%
