# Supplementary material for: A genomic analysis of mouse models of breast cancer reveals molecular features of mouse models and relationships to human breast cancer
Source: Breast Cancer Res. 2014 Jun 5;16(3):R59. doi: 10.1186/bcr3672 (PMC4078930; doi:10.1186/bcr3672)
Supplement: Additional file 11 — GSEA for mouse models compared to all other models or to mammary gland development. Listed by model. [file bcr3672-S11.zip › AdditionalFile11/IGF_IR/Vs_Normal_mammary/C3/Upregulated_in_IGFIR_vs_NormalMammary.txt]

NAME	GS<br> follow link to MSigDB	GS DETAILS	SIZE	ES	NES	NOM p-val	FDR q-val	FWER p-val	RANK AT MAX	LEADING EDGE
KTGGYRSGAA_UNKNOWN	KTGGYRSGAA_UNKNOWN	Details ...	42	0.5887099	1.7086146	0.018691588	0.3967184	0.384	1269	tags=43%, list=11%, signal=48%
KCCGNSWTTT_UNKNOWN	KCCGNSWTTT_UNKNOWN	Details ...	48	0.47072804	1.5950925	0.030592734	0.6296112	0.639	3389	tags=40%, list=30%, signal=57%
CRGAARNNNNCGA_UNKNOWN	CRGAARNNNNCGA_UNKNOWN	Details ...	25	0.48154908	1.4848303	0.08745247	1	0.851	4632	tags=64%, list=41%, signal=109%
V$E2F1DP1RB_01	V$E2F1DP1RB_01	Details ...	100	0.41045907	1.4732677	0.086792454	0.9144993	0.873	1243	tags=29%, list=11%, signal=32%
V$E2F_Q6_01	V$E2F_Q6_01	Details ...	110	0.41664404	1.4584284	0.10192308	0.8249133	0.884	1250	tags=29%, list=11%, signal=32%
GTGGTGA,MIR-197	GTGGTGA,MIR-197	Details ...	34	0.42885607	1.4538954	0.046558704	0.7129407	0.891	2424	tags=38%, list=22%, signal=49%
V$E2F_03	V$E2F_03	Details ...	115	0.41076797	1.4406319	0.11029412	0.6777306	0.911	1250	tags=26%, list=11%, signal=29%
V$E2F1_Q4_01	V$E2F1_Q4_01	Details ...	105	0.39483145	1.437156	0.108256884	0.6084626	0.916	2970	tags=44%, list=27%, signal=59%
V$E2F_Q3_01	V$E2F_Q3_01	Details ...	106	0.38734397	1.429642	0.106617644	0.5717149	0.92	2970	tags=45%, list=27%, signal=61%
V$E2F4DP1_01	V$E2F4DP1_01	Details ...	101	0.4035221	1.422704	0.11172161	0.5415179	0.925	1690	tags=34%, list=15%, signal=39%
V$E2F_02	V$E2F_02	Details ...	97	0.39935225	1.4217523	0.11192661	0.49582675	0.926	2068	tags=36%, list=18%, signal=44%
V$E2F_Q4	V$E2F_Q4	Details ...	102	0.3954568	1.418513	0.10166359	0.46562198	0.928	2068	tags=34%, list=18%, signal=42%
V$E2F_Q6	V$E2F_Q6	Details ...	101	0.39837325	1.4167565	0.10261194	0.43516728	0.929	2068	tags=35%, list=18%, signal=42%
V$E2F1DP1_01	V$E2F1DP1_01	Details ...	96	0.40071023	1.4161689	0.11111111	0.40552428	0.929	2068	tags=36%, list=18%, signal=44%
V$E2F1DP2_01	V$E2F1DP2_01	Details ...	96	0.40071023	1.4161689	0.11111111	0.37848935	0.929	2068	tags=36%, list=18%, signal=44%
V$E2F4DP2_01	V$E2F4DP2_01	Details ...	96	0.40071023	1.4161689	0.11111111	0.35483378	0.929	2068	tags=36%, list=18%, signal=44%
V$E2F1_Q6	V$E2F1_Q6	Details ...	103	0.40531403	1.415671	0.121323526	0.3351466	0.929	2646	tags=45%, list=24%, signal=58%
MCAATNNNNNGCG_UNKNOWN	MCAATNNNNNGCG_UNKNOWN	Details ...	50	0.41240853	1.4105421	0.09701493	0.32813933	0.931	3680	tags=66%, list=33%, signal=98%
V$E2F1_Q6_01	V$E2F1_Q6_01	Details ...	112	0.39000994	1.3982009	0.11423221	0.33952692	0.936	2646	tags=43%, list=24%, signal=56%
SGCGSSAAA_V$E2F1DP2_01	SGCGSSAAA_V$E2F1DP2_01	Details ...	75	0.41811863	1.3979057	0.13157895	0.32310557	0.936	2068	tags=39%, list=18%, signal=47%
V$E2F_Q4_01	V$E2F_Q4_01	Details ...	108	0.39083216	1.3844368	0.13148148	0.33848596	0.946	1250	tags=26%, list=11%, signal=29%
CAGCAGG,MIR-370	CAGCAGG,MIR-370	Details ...	74	0.33136988	1.3468145	0.0625	0.41709012	0.969	2981	tags=35%, list=27%, signal=48%
V$TEL2_Q6	V$TEL2_Q6	Details ...	109	0.31367826	1.3437902	0.1183432	0.4068228	0.971	3991	tags=45%, list=36%, signal=69%
V$E2F1_Q3	V$E2F1_Q3	Details ...	105	0.3569893	1.3376868	0.13320464	0.40593335	0.975	1742	tags=31%, list=16%, signal=37%
ACTWSNACTNY_UNKNOWN	ACTWSNACTNY_UNKNOWN	Details ...	40	0.35619596	1.3143274	0.10055866	0.45219165	0.982	2968	tags=45%, list=27%, signal=61%
CGGAARNGGCNG_UNKNOWN	CGGAARNGGCNG_UNKNOWN	Details ...	25	0.41001102	1.313198	0.18431373	0.43800926	0.982	2815	tags=40%, list=25%, signal=53%
V$E2F_Q3	V$E2F_Q3	Details ...	107	0.34958372	1.312452	0.17391305	0.42371857	0.982	1241	tags=23%, list=11%, signal=26%
CCATCCA,MIR-432	CCATCCA,MIR-432	Details ...	32	0.3968647	1.310378	0.12974052	0.41402695	0.982	419	tags=16%, list=4%, signal=16%
CCAATNNSNNNGCG_UNKNOWN	CCAATNNSNNNGCG_UNKNOWN	Details ...	28	0.3639212	1.26944	0.15891473	0.51673573	0.994	2259	tags=32%, list=20%, signal=40%
V$GABP_B	V$GABP_B	Details ...	114	0.29125446	1.2602499	0.20881227	0.5283376	0.994	2955	tags=35%, list=26%, signal=47%
ACCTGTTG_UNKNOWN	ACCTGTTG_UNKNOWN	Details ...	72	0.32255054	1.2197194	0.14872798	0.6460779	0.996	3158	tags=47%, list=28%, signal=65%
AACWWCAANK_UNKNOWN	AACWWCAANK_UNKNOWN	Details ...	70	0.31260565	1.2155849	0.15891473	0.6405041	0.996	1039	tags=19%, list=9%, signal=20%
V$E2F_01	V$E2F_01	Details ...	36	0.3619298	1.2089376	0.22056074	0.64367753	0.996	2639	tags=36%, list=24%, signal=47%
TTGCWCAAY_V$CEBPB_02	TTGCWCAAY_V$CEBPB_02	Details ...	36	0.36081827	1.2067081	0.14619882	0.6323919	0.996	1973	tags=28%, list=18%, signal=34%
V$NRF2_01	V$NRF2_01	Details ...	121	0.26494542	1.1636552	0.29681274	0.7737453	0.998	3959	tags=50%, list=35%, signal=76%
CTGRYYYNATT_UNKNOWN	CTGRYYYNATT_UNKNOWN	Details ...	34	0.355831	1.1584822	0.1969697	0.77227426	0.998	2657	tags=44%, list=24%, signal=58%
RNCTGNYNRNCTGNY_UNKNOWN	RNCTGNYNRNCTGNY_UNKNOWN	Details ...	31	0.39721566	1.1575081	0.2626459	0.75550467	0.998	945	tags=26%, list=8%, signal=28%
YRCCAKNNGNCGC_UNKNOWN	YRCCAKNNGNCGC_UNKNOWN	Details ...	29	0.33566764	1.1552294	0.2519084	0.7442182	0.998	782	tags=14%, list=7%, signal=15%
TCCCRNNRTGC_UNKNOWN	TCCCRNNRTGC_UNKNOWN	Details ...	80	0.2973544	1.1542612	0.29791272	0.72868836	0.998	3392	tags=36%, list=30%, signal=52%
V$HTF_01	V$HTF_01	Details ...	28	0.33385345	1.1522164	0.24847251	0.7176143	0.998	2380	tags=25%, list=21%, signal=32%
GTTGNYNNRGNAAC_UNKNOWN	GTTGNYNNRGNAAC_UNKNOWN	Details ...	44	0.3025483	1.1417184	0.24752475	0.7380823	0.998	3030	tags=39%, list=27%, signal=53%
AGTCTTA,MIR-499	AGTCTTA,MIR-499	Details ...	34	0.37188536	1.1335465	0.31214952	0.7509579	0.998	1349	tags=26%, list=12%, signal=30%
V$XBP1_01	V$XBP1_01	Details ...	65	0.29978696	1.1297101	0.27450982	0.74750304	0.998	2834	tags=45%, list=25%, signal=59%
GCGNNANTTCC_UNKNOWN	GCGNNANTTCC_UNKNOWN	Details ...	63	0.28738603	1.1227738	0.32884616	0.7555491	0.998	3927	tags=41%, list=35%, signal=63%
V$ELK1_01	V$ELK1_01	Details ...	124	0.26342952	1.1145186	0.28796843	0.76925546	0.998	2126	tags=26%, list=19%, signal=32%
V$TAXCREB_02	V$TAXCREB_02	Details ...	15	0.39910075	1.1088172	0.33606556	0.77342725	0.998	792	tags=20%, list=7%, signal=21%
WCAANNNYCAG_UNKNOWN	WCAANNNYCAG_UNKNOWN	Details ...	121	0.24231267	1.1059872	0.24266145	0.7681406	0.998	1895	tags=25%, list=17%, signal=30%
V$EGR3_01	V$EGR3_01	Details ...	34	0.3119456	1.1017979	0.32079208	0.7670949	0.998	2671	tags=29%, list=24%, signal=39%
V$FREAC7_01	V$FREAC7_01	Details ...	84	0.27820212	1.0965204	0.26295584	0.7705123	0.998	915	tags=18%, list=8%, signal=19%
GAGCCAG,MIR-149	GAGCCAG,MIR-149	Details ...	73	0.26454386	1.0856774	0.33133733	0.79440314	0.998	2534	tags=32%, list=23%, signal=40%
V$FOXO1_01	V$FOXO1_01	Details ...	124	0.25264528	1.0831898	0.25838265	0.7875233	0.998	733	tags=15%, list=7%, signal=15%
CCCACAT,MIR-299-3P	CCCACAT,MIR-299-3P	Details ...	25	0.34622946	1.0799581	0.37821782	0.78389716	0.998	1599	tags=24%, list=14%, signal=28%
AAGGGAT,MIR-188	AAGGGAT,MIR-188	Details ...	41	0.27729306	1.076385	0.35742188	0.78205657	0.998	3016	tags=44%, list=27%, signal=60%
V$NRF1_Q6	V$NRF1_Q6	Details ...	117	0.23618221	1.0719062	0.354717	0.7842164	0.998	3171	tags=34%, list=28%, signal=47%
GGTGAAG,MIR-412	GGTGAAG,MIR-412	Details ...	34	0.33629563	1.0669339	0.37832698	0.7873795	0.998	913	tags=15%, list=8%, signal=16%
WYAAANNRNNNGCG_UNKNOWN	WYAAANNRNNNGCG_UNKNOWN	Details ...	25	0.3238722	1.0569447	0.3567134	0.8093704	0.999	1690	tags=24%, list=15%, signal=28%
GATGKMRGCG_UNKNOWN	GATGKMRGCG_UNKNOWN	Details ...	31	0.3008363	1.0563341	0.36862746	0.7974221	0.999	4457	tags=58%, list=40%, signal=96%
CACCAGC,MIR-138	CACCAGC,MIR-138	Details ...	103	0.27155682	1.0519539	0.38867188	0.79915446	1	3459	tags=40%, list=31%, signal=57%
AGGAAGC,MIR-516-3P	AGGAAGC,MIR-516-3P	Details ...	51	0.30099317	1.0517813	0.37424546	0.7863638	1	2261	tags=27%, list=20%, signal=34%
V$ATF6_01	V$ATF6_01	Details ...	63	0.27432844	1.0249125	0.41142857	0.871003	1	2872	tags=35%, list=26%, signal=47%
V$E2F1_Q4	V$E2F1_Q4		115	0.25511575	1.0220543	0.42217898	0.8672613	1	3176	tags=34%, list=28%, signal=47%
TAANNYSGCG_UNKNOWN	TAANNYSGCG_UNKNOWN		40	0.284525	1.0180652	0.43762377	0.867877	1	2583	tags=28%, list=23%, signal=36%
YTTCCNNNGGAMR_UNKNOWN	YTTCCNNNGGAMR_UNKNOWN		22	0.30393586	1.0164416	0.44855967	0.85999143	1	1345	tags=27%, list=12%, signal=31%
V$MAF_Q6	V$MAF_Q6		144	0.24383847	1.0137814	0.43584523	0.85631764	1	2192	tags=27%, list=20%, signal=33%
V$NFY_Q6	V$NFY_Q6		119	0.24371548	1.0107576	0.43378118	0.8536229	1	1528	tags=18%, list=14%, signal=20%
RCGCANGCGY_V$NRF1_Q6	RCGCANGCGY_V$NRF1_Q6		412	0.19615906	1.0064492	0.40882918	0.85552776	1	3289	tags=31%, list=29%, signal=42%
V$NFY_01	V$NFY_01		126	0.2462812	1.0053589	0.42720306	0.84667975	1	1528	tags=20%, list=14%, signal=23%
V$NFY_C	V$NFY_C		112	0.24564204	1.0051181	0.4659091	0.83505046	1	2219	tags=26%, list=20%, signal=32%
ACTAYRNNNCCCR_UNKNOWN	ACTAYRNNNCCCR_UNKNOWN		184	0.21504302	1.0013603	0.46034816	0.83602065	1	3824	tags=39%, list=34%, signal=58%
GGGYGTGNY_UNKNOWN	GGGYGTGNY_UNKNOWN		325	0.2169379	0.9935364	0.4681275	0.8516742	1	1921	tags=21%, list=17%, signal=24%
V$CREBP1_01	V$CREBP1_01		77	0.24281202	0.9880612	0.47093022	0.8587248	1	2293	tags=30%, list=20%, signal=37%
MGGAAGTG_V$GABP_B	MGGAAGTG_V$GABP_B		357	0.2174578	0.9826246	0.49101797	0.8652892	1	3122	tags=32%, list=28%, signal=43%
ATCMNTCCGY_UNKNOWN	ATCMNTCCGY_UNKNOWN		23	0.3057174	0.9805414	0.5066414	0.86061513	1	1825	tags=30%, list=16%, signal=36%
V$NFMUE1_Q6	V$NFMUE1_Q6		118	0.23774825	0.9803577	0.4665392	0.84968096	1	3122	tags=31%, list=28%, signal=43%
V$ELK1_02	V$ELK1_02		113	0.22400014	0.9758953	0.47460938	0.85360694	1	4705	tags=50%, list=42%, signal=86%
V$STAT1_02	V$STAT1_02		117	0.21089002	0.97210544	0.51816446	0.8551862	1	3977	tags=43%, list=36%, signal=66%
GTGACTT,MIR-224	GTGACTT,MIR-224		79	0.25031435	0.9712851	0.49903288	0.84697	1	1856	tags=24%, list=17%, signal=29%
V$CETS1P54_01	V$CETS1P54_01		128	0.20603926	0.96252394	0.5048544	0.8656429	1	3991	tags=43%, list=36%, signal=66%
CCAWYNNGAAR_UNKNOWN	CCAWYNNGAAR_UNKNOWN		61	0.24318454	0.9612853	0.5096525	0.8589871	1	2879	tags=39%, list=26%, signal=53%
TACTTGA,MIR-26A,MIR-26B	TACTTGA,MIR-26A,MIR-26B		144	0.24297918	0.9551491	0.5276074	0.86933315	1	2235	tags=24%, list=20%, signal=30%
AACYNNNNTTCCS_UNKNOWN	AACYNNNNTTCCS_UNKNOWN		44	0.25854728	0.9544286	0.51696604	0.8610379	1	782	tags=11%, list=7%, signal=12%
GGGCATT,MIR-365	GGGCATT,MIR-365		60	0.27491504	0.94591916	0.5235174	0.87833357	1	468	tags=10%, list=4%, signal=10%
CTGAGCC,MIR-24	CTGAGCC,MIR-24		123	0.21539883	0.94259435	0.5228216	0.87889874	1	2604	tags=26%, list=23%, signal=34%
TATTATA,MIR-374	TATTATA,MIR-374		145	0.23938332	0.9401554	0.5392157	0.8767317	1	2603	tags=30%, list=23%, signal=39%
TCCAGAT,MIR-516-5P	TCCAGAT,MIR-516-5P		50	0.27357322	0.9279216	0.5972763	0.90716773	1	2161	tags=30%, list=19%, signal=37%
V$AP1_Q6	V$AP1_Q6		130	0.22665723	0.9278396	0.61478597	0.8968939	1	1624	tags=22%, list=15%, signal=25%
AAACCAC,MIR-140	AAACCAC,MIR-140		54	0.24253282	0.92754173	0.6119096	0.887498	1	2020	tags=28%, list=18%, signal=34%
CTACTGT,MIR-199A	CTACTGT,MIR-199A		77	0.2430945	0.9206294	0.5743381	0.8996995	1	1313	tags=18%, list=12%, signal=20%
GGCCAGT,MIR-193A,MIR-193B	GGCCAGT,MIR-193A,MIR-193B		42	0.24824466	0.9158169	0.5940594	0.90511245	1	2361	tags=26%, list=21%, signal=33%
GGAANCGGAANY_UNKNOWN	GGAANCGGAANY_UNKNOWN		52	0.21756105	0.91549003	0.54133856	0.89610493	1	4154	tags=48%, list=37%, signal=76%
GCAAAAA,MIR-129	GCAAAAA,MIR-129		76	0.23630708	0.8968476	0.64299804	0.9477404	1	932	tags=14%, list=8%, signal=16%
CAGCCTC,MIR-485-5P	CAGCCTC,MIR-485-5P		73	0.23446028	0.893491	0.6104651	0.94871515	1	2244	tags=26%, list=20%, signal=32%
ATGGYGGA_UNKNOWN	ATGGYGGA_UNKNOWN		43	0.2453274	0.8901705	0.58536583	0.9489833	1	3164	tags=28%, list=28%, signal=39%
V$COREBINDINGFACTOR_Q6	V$COREBINDINGFACTOR_Q6		138	0.24122815	0.88637555	0.6779324	0.9510988	1	1647	tags=22%, list=15%, signal=25%
CTCAAGA,MIR-526B	CTCAAGA,MIR-526B		38	0.26926965	0.880271	0.6666667	0.9606882	1	1203	tags=18%, list=11%, signal=21%
ACCATTT,MIR-522	ACCATTT,MIR-522		78	0.23313363	0.87985903	0.6252505	0.95197046	1	2235	tags=26%, list=20%, signal=32%
TMTCGCGANR_UNKNOWN	TMTCGCGANR_UNKNOWN		72	0.23333271	0.87830704	0.5847953	0.94704336	1	4867	tags=63%, list=43%, signal=110%
V$NFY_Q6_01	V$NFY_Q6_01		129	0.2002715	0.876795	0.7352381	0.9421535	1	1728	tags=19%, list=15%, signal=22%
V$SMAD_Q6	V$SMAD_Q6		128	0.21016912	0.8672499	0.7096774	0.9614979	1	1725	tags=20%, list=15%, signal=23%
V$CP2_02	V$CP2_02		122	0.20348789	0.864905	0.75959593	0.95899457	1	1886	tags=20%, list=17%, signal=24%
V$HNF4_Q6	V$HNF4_Q6		125	0.21567535	0.8639705	0.7358871	0.95209455	1	925	tags=13%, list=8%, signal=14%
RRCCGTTA_UNKNOWN	RRCCGTTA_UNKNOWN		35	0.22883545	0.85289454	0.678501	0.9753988	1	3261	tags=40%, list=29%, signal=56%
GCCATNTTG_V$YY1_Q6	GCCATNTTG_V$YY1_Q6		200	0.19468732	0.84743243	0.6105675	0.9816472	1	3559	tags=31%, list=32%, signal=45%
V$RFX1_02	V$RFX1_02		120	0.19131884	0.84111196	0.78305787	0.9904347	1	1614	tags=20%, list=14%, signal=23%
ATAGGAA,MIR-202	ATAGGAA,MIR-202		52	0.23955485	0.8363256	0.6764706	0.9945092	1	1262	tags=15%, list=11%, signal=17%
GGCACTT,MIR-519E	GGCACTT,MIR-519E		68	0.22929327	0.83355886	0.6843137	0.9927796	1	3028	tags=29%, list=27%, signal=40%
GCACCTT,MIR-18A,MIR-18B	GCACCTT,MIR-18A,MIR-18B		53	0.23831615	0.83229953	0.69123507	0.98705524	1	1111	tags=13%, list=10%, signal=15%
V$CHOP_01	V$CHOP_01		115	0.19287246	0.82407886	0.87884617	0.9999764	1	2407	tags=26%, list=21%, signal=33%
AAGWWRNYGGC_UNKNOWN	AAGWWRNYGGC_UNKNOWN		50	0.2234179	0.8221593	0.6679842	0.9959471	1	3414	tags=36%, list=30%, signal=52%
GCAAGAC,MIR-431	GCAAGAC,MIR-431		22	0.25456005	0.81792766	0.7402863	0.9977318	1	897	tags=18%, list=8%, signal=20%
GTTRYCATRR_UNKNOWN	GTTRYCATRR_UNKNOWN		67	0.20442939	0.8155716	0.74647886	0.9946929	1	2997	tags=34%, list=27%, signal=47%
ACAWNRNSRCGG_UNKNOWN	ACAWNRNSRCGG_UNKNOWN		41	0.2157251	0.81437	0.6979592	0.988765	1	3270	tags=34%, list=29%, signal=48%
TTANWNANTGGM_UNKNOWN	TTANWNANTGGM_UNKNOWN		29	0.25502145	0.814342	0.75	0.9800896	1	1445	tags=21%, list=13%, signal=24%
V$AR_03	V$AR_03		33	0.23604049	0.81320256	0.76938367	0.9743205	1	2145	tags=27%, list=19%, signal=34%
ATAACCT,MIR-154	ATAACCT,MIR-154		35	0.25949287	0.80001384	0.66795367	0.99752474	1	4158	tags=46%, list=37%, signal=72%
GGCNNMSMYNTTG_UNKNOWN	GGCNNMSMYNTTG_UNKNOWN		35	0.23536056	0.7954696	0.6792079	0.99924713	1	901	tags=11%, list=8%, signal=12%
V$PU1_Q6	V$PU1_Q6		110	0.1952036	0.7942365	0.85222673	0.9934803	1	1701	tags=16%, list=15%, signal=19%
V$SPZ1_01	V$SPZ1_01		127	0.18767248	0.79404044	0.86836934	0.98560625	1	2192	tags=22%, list=20%, signal=27%
SNACANNNYSYAGA_UNKNOWN	SNACANNNYSYAGA_UNKNOWN		30	0.21689993	0.784882	0.7440945	0.99728924	1	1895	tags=20%, list=17%, signal=24%
TTGGAGA,MIR-515-5P,MIR-519E	TTGGAGA,MIR-515-5P,MIR-519E		68	0.21112128	0.7754952	0.80290455	1	1	2673	tags=28%, list=24%, signal=36%
CAAGGAT,MIR-362	CAAGGAT,MIR-362		33	0.22246952	0.7749443	0.8169014	1	1	2184	tags=18%, list=20%, signal=23%
V$STAT1_01	V$STAT1_01		37	0.21672665	0.77001965	0.83925235	1	1	2248	tags=22%, list=20%, signal=27%
CGTSACG_V$PAX3_B	CGTSACG_V$PAX3_B		61	0.18372895	0.761301	0.86019415	1	1	2778	tags=26%, list=25%, signal=35%
ACATATC,MIR-190	ACATATC,MIR-190		26	0.2538875	0.7470112	0.8363274	1	1	3149	tags=35%, list=28%, signal=48%
V$ETF_Q6	V$ETF_Q6		50	0.20449808	0.738424	0.8557505	1	1	3270	tags=40%, list=29%, signal=56%
V$ETS_Q4	V$ETS_Q4		130	0.1939602	0.73666173	0.78340083	1	1	1717	tags=16%, list=15%, signal=19%
GCTGAGT,MIR-512-5P	GCTGAGT,MIR-512-5P		29	0.2262553	0.7349783	0.8083004	1	1	3027	tags=28%, list=27%, signal=38%
ACTGTAG,MIR-139	ACTGTAG,MIR-139		66	0.20118782	0.72507006	0.84375	1	1	2131	tags=21%, list=19%, signal=26%
V$SP1_Q6_01	V$SP1_Q6_01		126	0.17151526	0.7227661	0.89215684	1	1	1827	tags=17%, list=16%, signal=21%
GGGATGC,MIR-324-5P	GGGATGC,MIR-324-5P		24	0.23232332	0.7135473	0.875	1	1	1181	tags=17%, list=11%, signal=19%
CTTTGTA,MIR-524	CTTTGTA,MIR-524		227	0.17416015	0.70696896	0.93333334	1	1	2649	tags=27%, list=24%, signal=34%
V$ETS1_B	V$ETS1_B		128	0.18601692	0.70578355	0.907173	1	1	1717	tags=16%, list=15%, signal=19%
V$AP2_Q6	V$AP2_Q6		127	0.15236196	0.7043855	0.9392713	1	1	2478	tags=22%, list=22%, signal=28%
GTGTGAG,MIR-342	GTGTGAG,MIR-342		29	0.18840837	0.69013995	0.9044715	1	1	3688	tags=34%, list=33%, signal=51%
GGCNKCCATNK_UNKNOWN	GGCNKCCATNK_UNKNOWN		57	0.1815349	0.6865041	0.8385827	1	1	1241	tags=12%, list=11%, signal=14%
AGGCACT,MIR-515-3P	AGGCACT,MIR-515-3P		42	0.19459517	0.6656778	0.8882353	1	1	3248	tags=31%, list=29%, signal=43%
CAGCTTT,MIR-320	CAGCTTT,MIR-320		121	0.1638024	0.66105723	0.9539078	1	1	3126	tags=31%, list=28%, signal=42%
GTCTTCC,MIR-7	GTCTTCC,MIR-7		79	0.17826411	0.65429103	0.9463221	1	1	1836	tags=16%, list=16%, signal=20%
V$YY1_Q6	V$YY1_Q6		113	0.15016234	0.65323305	0.89390963	1	1	3471	tags=32%, list=31%, signal=46%
TGCAAAC,MIR-452	TGCAAAC,MIR-452		55	0.16484563	0.6182306	0.977459	1	1	1682	tags=15%, list=15%, signal=17%
GTACAGG,MIR-486	GTACAGG,MIR-486		33	0.19137385	0.6171223	0.97131145	1	1	2251	tags=24%, list=20%, signal=30%
CCGNMNNTNACG_UNKNOWN	CCGNMNNTNACG_UNKNOWN		38	0.14339654	0.58716077	0.9546351	1	1	3748	tags=29%, list=33%, signal=43%
V$E2F_Q2	V$E2F_Q2		79	0.14927116	0.5863733	0.994012	1	1	2815	tags=28%, list=25%, signal=37%
V$LXR_Q3	V$LXR_Q3		34	0.15383263	0.5608246	0.9883041	1	1	3459	tags=32%, list=31%, signal=47%
GCAAGGA,MIR-502	GCAAGGA,MIR-502		34	0.16259308	0.5590559	0.9837728	1	1	2754	tags=24%, list=25%, signal=31%
GGCACAT,MIR-455	GGCACAT,MIR-455		28	0.15250005	0.51273143	0.98734176	1	1	146	tags=4%, list=1%, signal=4%
CAGTCAC,MIR-134	CAGTCAC,MIR-134		25	0.13865022	0.4903046	0.99188644	0.9977094	1	2522	tags=20%, list=23%, signal=26%
