# Supplementary material for: A genomic analysis of mouse models of breast cancer reveals molecular features of mouse models and relationships to human breast cancer
Source: Breast Cancer Res. 2014 Jun 5;16(3):R59. doi: 10.1186/bcr3672 (PMC4078930; doi:10.1186/bcr3672)
Supplement: Additional file 11 — GSEA for mouse models compared to all other models or to mammary gland development. Listed by model. [file bcr3672-S11.zip › AdditionalFile11/IGF_IR/Vs_Normal_mammary/C6/Downregulated_in_IGFIR_vs_NormalMammary.txt]

NAME	GS<br> follow link to MSigDB	GS DETAILS	SIZE	ES	NES	NOM p-val	FDR q-val	FWER p-val	RANK AT MAX	LEADING EDGE
STK33_DN	STK33_DN	Details ...	115	-0.42202064	-1.5548741	0.007604563	1	0.453	2026	tags=40%, list=18%, signal=48%
STK33_SKM_DN	STK33_SKM_DN	Details ...	125	-0.42742	-1.548771	0	0.7136711	0.47	1884	tags=36%, list=17%, signal=43%
MTOR_UP.V1_DN	MTOR_UP.V1_DN	Details ...	134	-0.4252692	-1.5480615	0.009560229	0.4791249	0.47	1476	tags=31%, list=13%, signal=35%
AKT_UP.V1_DN	AKT_UP.V1_DN	Details ...	138	-0.4632882	-1.5424714	0.013207547	0.3802558	0.483	1432	tags=35%, list=13%, signal=39%
PRC2_EDD_UP.V1_DN	PRC2_EDD_UP.V1_DN	Details ...	106	-0.44249138	-1.5271608	0.001908397	0.35047922	0.514	1699	tags=29%, list=15%, signal=34%
KRAS.PROSTATE_UP.V1_UP	KRAS.PROSTATE_UP.V1_UP	Details ...	77	-0.50521195	-1.5099916	0.024621213	0.34498248	0.554	1692	tags=30%, list=15%, signal=35%
PKCA_DN.V1_UP	PKCA_DN.V1_UP	Details ...	115	-0.4858975	-1.5048194	0.019267824	0.3132089	0.572	2022	tags=37%, list=18%, signal=44%
KRAS.LUNG_UP.V1_UP	KRAS.LUNG_UP.V1_UP	Details ...	68	-0.47112438	-1.4919872	0.013645224	0.31037468	0.608	2101	tags=38%, list=19%, signal=47%
CAHOY_ASTROCYTIC	CAHOY_ASTROCYTIC	Details ...	57	-0.48201758	-1.4897047	0.01183432	0.28258532	0.613	1175	tags=28%, list=10%, signal=31%
BMI1_DN.V1_DN	BMI1_DN.V1_DN	Details ...	90	-0.43660787	-1.4485519	0.03219697	0.3690007	0.691	2886	tags=52%, list=26%, signal=70%
NOTCH_DN.V1_DN	NOTCH_DN.V1_DN	Details ...	110	-0.46310127	-1.4450274	0.029013539	0.34580356	0.703	1402	tags=27%, list=13%, signal=31%
CSR_LATE_UP.V1_DN	CSR_LATE_UP.V1_DN	Details ...	74	-0.467465	-1.4403026	0.042307694	0.33046487	0.716	2367	tags=43%, list=21%, signal=54%
BCAT.100_UP.V1_DN	BCAT.100_UP.V1_DN	Details ...	15	-0.60589117	-1.4131173	0.07114624	0.3823766	0.759	1684	tags=33%, list=15%, signal=39%
ATF2_S_UP.V1_DN	ATF2_S_UP.V1_DN	Details ...	107	-0.40873486	-1.4115263	0.026266417	0.35866094	0.759	1729	tags=36%, list=15%, signal=43%
MTOR_UP.N4.V1_DN	MTOR_UP.N4.V1_DN	Details ...	82	-0.3831118	-1.4077581	0.056530215	0.34412616	0.761	1578	tags=23%, list=14%, signal=27%
KRAS.50_UP.V1_UP	KRAS.50_UP.V1_UP	Details ...	31	-0.5095212	-1.3990511	0.033464566	0.346414	0.776	1267	tags=39%, list=11%, signal=44%
GLI1_UP.V1_UP	GLI1_UP.V1_UP	Details ...	16	-0.49203318	-1.3979028	0.11220472	0.3284956	0.778	350	tags=19%, list=3%, signal=19%
SNF5_DN.V1_DN	SNF5_DN.V1_DN	Details ...	119	-0.42778614	-1.3815348	0.04117647	0.354862	0.809	2269	tags=38%, list=20%, signal=47%
CYCLIN_D1_KE_.V1_DN	CYCLIN_D1_KE_.V1_DN	Details ...	124	-0.38156652	-1.3706293	0.027184466	0.36659685	0.826	1570	tags=23%, list=14%, signal=26%
PRC2_SUZ12_UP.V1_UP	PRC2_SUZ12_UP.V1_UP	Details ...	114	-0.39075708	-1.3670622	0.042226486	0.3577767	0.835	1763	tags=28%, list=16%, signal=33%
PRC1_BMI_UP.V1_UP	PRC1_BMI_UP.V1_UP		99	-0.39838114	-1.3604103	0.04901961	0.3604151	0.85	1532	tags=23%, list=14%, signal=27%
CRX_NRL_DN.V1_DN	CRX_NRL_DN.V1_DN		92	-0.373804	-1.354835	0.031657357	0.3587855	0.861	1364	tags=22%, list=12%, signal=25%
CTIP_DN.V1_UP	CTIP_DN.V1_UP		70	-0.4621517	-1.352182	0.08255159	0.34903738	0.864	1350	tags=29%, list=12%, signal=32%
BCAT_BILD_ET_AL_UP	BCAT_BILD_ET_AL_UP		29	-0.4024511	-1.3506129	0.08421053	0.33837348	0.868	1518	tags=34%, list=14%, signal=40%
EGFR_UP.V1_DN	EGFR_UP.V1_DN		105	-0.35545433	-1.3448454	0.026415095	0.33844936	0.878	1779	tags=30%, list=16%, signal=35%
BRCA1_DN.V1_DN	BRCA1_DN.V1_DN		70	-0.3982412	-1.3383529	0.06286837	0.3431371	0.887	1404	tags=21%, list=13%, signal=24%
CSR_EARLY_UP.V1_DN	CSR_EARLY_UP.V1_DN		59	-0.37238777	-1.3361163	0.087548636	0.3353874	0.887	1686	tags=25%, list=15%, signal=30%
KRAS.600.LUNG.BREAST_UP.V1_DN	KRAS.600.LUNG.BREAST_UP.V1_DN		140	-0.40231174	-1.3353392	0.0390625	0.32483935	0.887	1662	tags=28%, list=15%, signal=32%
ALK_DN.V1_DN	ALK_DN.V1_DN		73	-0.43005148	-1.3347688	0.08230453	0.31505424	0.887	1274	tags=21%, list=11%, signal=23%
ESC_V6.5_UP_LATE.V1_UP	ESC_V6.5_UP_LATE.V1_UP		135	-0.3789359	-1.3333453	0.07317073	0.30771077	0.888	1825	tags=27%, list=16%, signal=32%
KRAS.AMP.LUNG_UP.V1_UP	KRAS.AMP.LUNG_UP.V1_UP		67	-0.43728328	-1.3264631	0.09437751	0.312549	0.895	1911	tags=33%, list=17%, signal=39%
KRAS.BREAST_UP.V1_DN	KRAS.BREAST_UP.V1_DN		77	-0.40603217	-1.322316	0.06910569	0.31176385	0.897	1662	tags=27%, list=15%, signal=32%
RELA_DN.V1_DN	RELA_DN.V1_DN		95	-0.42434686	-1.3218259	0.07879925	0.3031536	0.897	2054	tags=32%, list=18%, signal=38%
PKCA_DN.V1_DN	PKCA_DN.V1_DN		117	-0.35308167	-1.3038858	0.026119404	0.33627278	0.912	1717	tags=26%, list=15%, signal=31%
ATM_DN.V1_UP	ATM_DN.V1_UP		90	-0.41851276	-1.3034525	0.1332008	0.32783377	0.912	2000	tags=30%, list=18%, signal=36%
BMI1_DN_MEL18_DN.V1_DN	BMI1_DN_MEL18_DN.V1_DN		86	-0.39465588	-1.2988805	0.08604206	0.32873642	0.916	1293	tags=27%, list=12%, signal=30%
IL15_UP.V1_DN	IL15_UP.V1_DN		88	-0.37295285	-1.2955104	0.06930693	0.32617447	0.918	1126	tags=18%, list=10%, signal=20%
KRAS.KIDNEY_UP.V1_UP	KRAS.KIDNEY_UP.V1_UP		83	-0.4401751	-1.2949996	0.11025145	0.31884763	0.919	1933	tags=39%, list=17%, signal=46%
PDGF_UP.V1_DN	PDGF_UP.V1_DN		70	-0.38681224	-1.291933	0.0707457	0.3169371	0.923	1667	tags=27%, list=15%, signal=32%
RAF_UP.V1_DN	RAF_UP.V1_DN		110	-0.35705584	-1.2874893	0.07364341	0.31815633	0.925	1905	tags=33%, list=17%, signal=39%
IL2_UP.V1_DN	IL2_UP.V1_DN		99	-0.37403992	-1.2838328	0.078095235	0.3176203	0.931	745	tags=15%, list=7%, signal=16%
KRAS.600_UP.V1_UP	KRAS.600_UP.V1_UP		149	-0.3924739	-1.2685059	0.08190476	0.34256014	0.942	1998	tags=30%, list=18%, signal=35%
AKT_UP_MTOR_DN.V1_DN	AKT_UP_MTOR_DN.V1_DN		138	-0.33761483	-1.2666837	0.13123845	0.33875948	0.942	1238	tags=22%, list=11%, signal=24%
PTEN_DN.V1_UP	PTEN_DN.V1_UP		101	-0.40622354	-1.2640864	0.14341846	0.3364593	0.944	1998	tags=31%, list=18%, signal=37%
CYCLIN_D1_UP.V1_UP	CYCLIN_D1_UP.V1_UP		123	-0.32520205	-1.2627447	0.123046875	0.33157226	0.944	2123	tags=28%, list=19%, signal=34%
CAHOY_NEURONAL	CAHOY_NEURONAL		56	-0.44830862	-1.2624254	0.14913958	0.32509202	0.944	1744	tags=25%, list=16%, signal=29%
KRAS.PROSTATE_UP.V1_DN	KRAS.PROSTATE_UP.V1_DN		80	-0.41671017	-1.2592971	0.15187377	0.32513586	0.948	1868	tags=34%, list=17%, signal=40%
MEL18_DN.V1_DN	MEL18_DN.V1_DN		89	-0.36987746	-1.2527567	0.097928435	0.3314256	0.95	1477	tags=26%, list=13%, signal=30%
IL21_UP.V1_DN	IL21_UP.V1_DN		94	-0.35695118	-1.2369325	0.11023622	0.36016062	0.961	1323	tags=20%, list=12%, signal=23%
JAK2_DN.V1_UP	JAK2_DN.V1_UP		87	-0.37432137	-1.2214942	0.14583333	0.38646644	0.97	2252	tags=29%, list=20%, signal=36%
JNK_DN.V1_UP	JNK_DN.V1_UP		109	-0.3458779	-1.2201103	0.13555992	0.3820125	0.97	1915	tags=28%, list=17%, signal=33%
MTOR_UP.N4.V1_UP	MTOR_UP.N4.V1_UP		130	-0.31232983	-1.2140752	0.17382812	0.38830486	0.973	1881	tags=28%, list=17%, signal=33%
KRAS.LUNG.BREAST_UP.V1_DN	KRAS.LUNG.BREAST_UP.V1_DN		72	-0.3880469	-1.2133614	0.16237624	0.3820013	0.973	1662	tags=28%, list=15%, signal=32%
ATF2_UP.V1_DN	ATF2_UP.V1_DN		113	-0.34650773	-1.2125567	0.14018692	0.3765539	0.973	1719	tags=30%, list=15%, signal=35%
NOTCH_DN.V1_UP	NOTCH_DN.V1_UP		98	-0.33043686	-1.209433	0.13360325	0.37540844	0.973	1901	tags=26%, list=17%, signal=30%
KRAS.600.LUNG.BREAST_UP.V1_UP	KRAS.600.LUNG.BREAST_UP.V1_UP		142	-0.37340775	-1.2072183	0.16179337	0.37342438	0.975	1702	tags=29%, list=15%, signal=34%
KRAS.KIDNEY_UP.V1_DN	KRAS.KIDNEY_UP.V1_DN		78	-0.37301424	-1.206452	0.15895373	0.36856338	0.977	1365	tags=22%, list=12%, signal=25%
ESC_J1_UP_LATE.V1_DN	ESC_J1_UP_LATE.V1_DN		133	-0.33986577	-1.2050918	0.19593346	0.36508423	0.977	2261	tags=30%, list=20%, signal=37%
RAF_UP.V1_UP	RAF_UP.V1_UP		123	-0.31934547	-1.1930944	0.15109344	0.3858094	0.983	1447	tags=23%, list=13%, signal=26%
TGFB_UP.V1_UP	TGFB_UP.V1_UP		111	-0.32315215	-1.1857772	0.15860735	0.39492697	0.985	1659	tags=24%, list=15%, signal=28%
RB_P107_DN.V1_DN	RB_P107_DN.V1_DN		86	-0.28877932	-1.1755375	0.2509804	0.4114641	0.986	2427	tags=30%, list=22%, signal=38%
JNK_DN.V1_DN	JNK_DN.V1_DN		115	-0.3437746	-1.1715034	0.18875502	0.4131242	0.988	2101	tags=30%, list=19%, signal=37%
MEK_UP.V1_UP	MEK_UP.V1_UP		124	-0.3114633	-1.1708708	0.17261904	0.4077195	0.988	1447	tags=25%, list=13%, signal=28%
GCNP_SHH_UP_LATE.V1_DN	GCNP_SHH_UP_LATE.V1_DN		137	-0.2711548	-1.1705683	0.16851851	0.40193513	0.988	2248	tags=26%, list=20%, signal=32%
PRC2_SUZ12_UP.V1_DN	PRC2_SUZ12_UP.V1_DN		100	-0.3342742	-1.1684247	0.20366973	0.40010288	0.988	1249	tags=21%, list=11%, signal=23%
JAK2_DN.V1_DN	JAK2_DN.V1_DN		51	-0.32016584	-1.1668462	0.23715416	0.39762968	0.988	942	tags=14%, list=8%, signal=15%
KRAS.300_UP.V1_UP	KRAS.300_UP.V1_UP		80	-0.37955645	-1.1634464	0.1743295	0.3987869	0.989	1702	tags=26%, list=15%, signal=31%
MYC_UP.V1_UP	MYC_UP.V1_UP		82	-0.2915426	-1.1630821	0.23314066	0.39353088	0.989	1941	tags=27%, list=17%, signal=32%
TGFB_UP.V1_DN	TGFB_UP.V1_DN		108	-0.30157647	-1.1606569	0.17829457	0.39273286	0.989	1434	tags=19%, list=13%, signal=22%
WNT_UP.V1_DN	WNT_UP.V1_DN		122	-0.32285535	-1.1523561	0.22970296	0.40405598	0.991	1711	tags=26%, list=15%, signal=31%
KRAS.BREAST_UP.V1_UP	KRAS.BREAST_UP.V1_UP		74	-0.39118442	-1.150063	0.23106796	0.40268087	0.992	1682	tags=30%, list=15%, signal=35%
CYCLIN_D1_UP.V1_DN	CYCLIN_D1_UP.V1_DN		125	-0.27703956	-1.1430897	0.21113244	0.41267803	0.992	1860	tags=19%, list=17%, signal=23%
E2F1_UP.V1_DN	E2F1_UP.V1_DN		129	-0.31615272	-1.1420894	0.28627452	0.4087939	0.993	1459	tags=23%, list=13%, signal=26%
WNT_UP.V1_UP	WNT_UP.V1_UP		133	-0.31418094	-1.1367602	0.23031496	0.41444743	0.993	2797	tags=38%, list=25%, signal=51%
LTE2_UP.V1_UP	LTE2_UP.V1_UP		120	-0.31287226	-1.1350724	0.25746268	0.41231704	0.993	1914	tags=26%, list=17%, signal=31%
KRAS.50_UP.V1_DN	KRAS.50_UP.V1_DN		23	-0.41544917	-1.1347654	0.26043737	0.40753078	0.993	1659	tags=26%, list=15%, signal=31%
ESC_J1_UP_LATE.V1_UP	ESC_J1_UP_LATE.V1_UP		140	-0.32449412	-1.1328301	0.24371374	0.40621206	0.994	1280	tags=19%, list=11%, signal=22%
LTE2_UP.V1_DN	LTE2_UP.V1_DN		111	-0.3443439	-1.1313739	0.29206964	0.4041433	0.994	1397	tags=25%, list=12%, signal=29%
KRAS.LUNG.BREAST_UP.V1_UP	KRAS.LUNG.BREAST_UP.V1_UP		73	-0.3754791	-1.130394	0.24708171	0.40099406	0.994	1682	tags=32%, list=15%, signal=37%
P53_DN.V1_DN	P53_DN.V1_DN		122	-0.32993987	-1.12328	0.27102804	0.41074872	0.994	2008	tags=31%, list=18%, signal=38%
BMI1_DN.V1_UP	BMI1_DN.V1_UP		102	-0.32750487	-1.1187001	0.28136882	0.41575053	0.995	1551	tags=26%, list=14%, signal=30%
P53_DN.V2_DN	P53_DN.V2_DN		99	-0.3196562	-1.1176265	0.2580645	0.41290084	0.995	1892	tags=25%, list=17%, signal=30%
E2F3_UP.V1_UP	E2F3_UP.V1_UP		100	-0.29492503	-1.115071	0.23210831	0.41270727	0.995	1948	tags=29%, list=17%, signal=35%
CRX_NRL_DN.V1_UP	CRX_NRL_DN.V1_UP		109	-0.29267895	-1.1147491	0.19009902	0.40840974	0.995	1370	tags=23%, list=12%, signal=26%
PTEN_DN.V2_UP	PTEN_DN.V2_UP		70	-0.3281055	-1.1145283	0.2791587	0.40408888	0.995	2603	tags=37%, list=23%, signal=48%
ESC_J1_UP_EARLY.V1_DN	ESC_J1_UP_EARLY.V1_DN		124	-0.2984672	-1.1050594	0.2883549	0.41785938	0.995	1192	tags=18%, list=11%, signal=20%
NRL_DN.V1_DN	NRL_DN.V1_DN		91	-0.28728336	-1.1028095	0.25	0.41754803	0.995	1563	tags=22%, list=14%, signal=25%
IL21_UP.V1_UP	IL21_UP.V1_UP		118	-0.336324	-1.0998526	0.294347	0.41809157	0.995	2408	tags=35%, list=22%, signal=44%
MYC_UP.V1_DN	MYC_UP.V1_DN		58	-0.31024876	-1.0884444	0.31360948	0.436169	0.995	1784	tags=26%, list=16%, signal=31%
CYCLIN_D1_KE_.V1_UP	CYCLIN_D1_KE_.V1_UP		115	-0.26509407	-1.0866332	0.26612905	0.43467486	0.995	2097	tags=21%, list=19%, signal=25%
CTIP_DN.V1_DN	CTIP_DN.V1_DN		71	-0.3028204	-1.0840474	0.30417496	0.43552822	0.996	1233	tags=17%, list=11%, signal=19%
VEGF_A_UP.V1_UP	VEGF_A_UP.V1_UP		115	-0.30968875	-1.0838965	0.31746033	0.43115756	0.996	1330	tags=19%, list=12%, signal=21%
PRC1_BMI_UP.V1_DN	PRC1_BMI_UP.V1_DN		95	-0.3041913	-1.0812105	0.29520294	0.4323634	0.996	815	tags=15%, list=7%, signal=16%
CRX_DN.V1_DN	CRX_DN.V1_DN		113	-0.28517547	-1.0755986	0.30280373	0.43837127	0.997	1290	tags=18%, list=12%, signal=20%
CAHOY_ASTROGLIAL	CAHOY_ASTROGLIAL		64	-0.34315816	-1.0671113	0.3625954	0.45019025	0.997	1508	tags=30%, list=13%, signal=34%
ALK_DN.V1_UP	ALK_DN.V1_UP		89	-0.33638045	-1.062213	0.3531746	0.45504797	0.997	1083	tags=20%, list=10%, signal=22%
PRC2_EZH2_UP.V1_DN	PRC2_EZH2_UP.V1_DN		112	-0.30527875	-1.059855	0.35526314	0.4551064	0.997	1581	tags=25%, list=14%, signal=29%
NFE2L2.V2	NFE2L2.V2		212	-0.26905116	-1.0592716	0.32467532	0.4514988	0.997	1603	tags=22%, list=14%, signal=25%
STK33_NOMO_DN	STK33_NOMO_DN		122	-0.28025207	-1.057993	0.3403042	0.4491189	0.997	2026	tags=30%, list=18%, signal=37%
ESC_V6.5_UP_EARLY.V1_DN	ESC_V6.5_UP_EARLY.V1_DN		135	-0.33875054	-1.0569547	0.37642586	0.44689417	0.997	1868	tags=33%, list=17%, signal=39%
RELA_DN.V1_UP	RELA_DN.V1_UP		86	-0.29701993	-1.0566614	0.35700575	0.44313702	0.997	634	tags=13%, list=6%, signal=13%
KRAS.DF.V1_DN	KRAS.DF.V1_DN		102	-0.28358603	-1.0541929	0.33843213	0.44389683	0.998	1618	tags=21%, list=14%, signal=24%
ATM_DN.V1_DN	ATM_DN.V1_DN		86	-0.30862325	-1.0503716	0.34980989	0.44725406	0.999	2314	tags=27%, list=21%, signal=33%
LEF1_UP.V1_UP	LEF1_UP.V1_UP		124	-0.3015668	-1.0248137	0.41505793	0.4943348	1	2339	tags=31%, list=21%, signal=38%
YAP1_UP	YAP1_UP		23	-0.30510733	-1.02408	0.43286574	0.49100882	1	1717	tags=22%, list=15%, signal=26%
IL2_UP.V1_UP	IL2_UP.V1_UP		102	-0.26932037	-1.0239015	0.39731285	0.4867357	1	1765	tags=23%, list=16%, signal=27%
KRAS.AMP.LUNG_UP.V1_DN	KRAS.AMP.LUNG_UP.V1_DN		74	-0.30404004	-1.0188278	0.4	0.49277368	1	2003	tags=27%, list=18%, signal=33%
CAHOY_OLIGODENDROCUTIC	CAHOY_OLIGODENDROCUTIC		52	-0.26751485	-0.985564	0.47758284	0.55926996	1	1511	tags=21%, list=13%, signal=24%
LEF1_UP.V1_DN	LEF1_UP.V1_DN		111	-0.28214115	-0.9841368	0.4903846	0.55716544	1	1685	tags=23%, list=15%, signal=27%
CRX_DN.V1_UP	CRX_DN.V1_UP		102	-0.26018876	-0.97980654	0.46407768	0.5619616	1	2322	tags=28%, list=21%, signal=36%
BCAT_GDS748_DN	BCAT_GDS748_DN		22	-0.2907565	-0.9708874	0.51866406	0.5769185	1	1532	tags=23%, list=14%, signal=26%
ERB2_UP.V1_UP	ERB2_UP.V1_UP		118	-0.25883615	-0.9678928	0.500994	0.57852757	1	1785	tags=25%, list=16%, signal=29%
RAPA_EARLY_UP.V1_UP	RAPA_EARLY_UP.V1_UP		105	-0.24532378	-0.9625323	0.52095807	0.58547705	1	1982	tags=23%, list=18%, signal=28%
SIRNA_EIF4GI_DN	SIRNA_EIF4GI_DN		50	-0.2769866	-0.96156263	0.50784314	0.58225244	1	2022	tags=26%, list=18%, signal=32%
RB_DN.V1_DN	RB_DN.V1_DN		86	-0.28405756	-0.9593704	0.53252035	0.5822616	1	1472	tags=22%, list=13%, signal=25%
ESC_V6.5_UP_LATE.V1_DN	ESC_V6.5_UP_LATE.V1_DN		129	-0.25336078	-0.9559483	0.54029304	0.5848314	1	1294	tags=17%, list=12%, signal=19%
PTEN_DN.V2_DN	PTEN_DN.V2_DN		77	-0.2471845	-0.9544005	0.5477583	0.5826815	1	2809	tags=36%, list=25%, signal=48%
RAPA_EARLY_UP.V1_DN	RAPA_EARLY_UP.V1_DN		110	-0.25156906	-0.9533255	0.5	0.57998323	1	2712	tags=29%, list=24%, signal=38%
GCNP_SHH_UP_EARLY.V1_DN	GCNP_SHH_UP_EARLY.V1_DN		120	-0.24543066	-0.9522773	0.5606936	0.5772778	1	1326	tags=17%, list=12%, signal=19%
BMI1_DN_MEL18_DN.V1_UP	BMI1_DN_MEL18_DN.V1_UP		99	-0.29856208	-0.9459973	0.5566406	0.5858704	1	1704	tags=29%, list=15%, signal=34%
PTEN_DN.V1_DN	PTEN_DN.V1_DN		84	-0.29100516	-0.9266855	0.58235294	0.62230283	1	1540	tags=23%, list=14%, signal=26%
EIF4E_UP	EIF4E_UP		52	-0.2520957	-0.9096704	0.5920792	0.6538755	1	1640	tags=23%, list=15%, signal=27%
BRCA1_DN.V1_UP	BRCA1_DN.V1_UP		70	-0.31581247	-0.90858823	0.6277228	0.6508693	1	2822	tags=36%, list=25%, signal=47%
MEL18_DN.V1_UP	MEL18_DN.V1_UP		102	-0.277773	-0.893114	0.62352943	0.6800545	1	1540	tags=24%, list=14%, signal=27%
PIGF_UP.V1_DN	PIGF_UP.V1_DN		105	-0.2421632	-0.8832803	0.704	0.6965678	1	2351	tags=25%, list=21%, signal=31%
SRC_UP.V1_UP	SRC_UP.V1_UP		76	-0.26040038	-0.87934834	0.61445785	0.6995076	1	707	tags=12%, list=6%, signal=13%
YAP1_DN	YAP1_DN		24	-0.2577953	-0.86446875	0.72121215	0.7265338	1	1104	tags=17%, list=10%, signal=18%
ESC_V6.5_UP_EARLY.V1_UP	ESC_V6.5_UP_EARLY.V1_UP		118	-0.2341942	-0.85037357	0.746888	0.75152534	1	1022	tags=14%, list=9%, signal=15%
STK33_NOMO_UP	STK33_NOMO_UP		146	-0.25474897	-0.84307045	0.6864245	0.7606004	1	1249	tags=16%, list=11%, signal=18%
BCAT.100_UP.V1_UP	BCAT.100_UP.V1_UP		32	-0.27385354	-0.83938605	0.7803468	0.7621332	1	738	tags=16%, list=7%, signal=17%
ATF2_UP.V1_UP	ATF2_UP.V1_UP		107	-0.23482254	-0.82851505	0.7731569	0.7789393	1	1741	tags=21%, list=16%, signal=25%
ESC_J1_UP_EARLY.V1_UP	ESC_J1_UP_EARLY.V1_UP		119	-0.21755375	-0.8221984	0.83264464	0.7857173	1	2217	tags=22%, list=20%, signal=27%
RB_P130_DN.V1_DN	RB_P130_DN.V1_DN		81	-0.23455064	-0.8113891	0.67617106	0.80062747	1	1701	tags=19%, list=15%, signal=22%
PIGF_UP.V1_UP	PIGF_UP.V1_UP		94	-0.2153355	-0.7873426	0.7752381	0.8376513	1	2293	tags=22%, list=20%, signal=28%
IL15_UP.V1_UP	IL15_UP.V1_UP		103	-0.18962297	-0.72948456	0.9626719	0.91744995	1	2417	tags=23%, list=22%, signal=29%
DCA_UP.V1_DN	DCA_UP.V1_DN		81	-0.18563268	-0.728363	0.95	0.9121045	1	2500	tags=23%, list=22%, signal=30%
E2F3_UP.V1_DN	E2F3_UP.V1_DN		57	-0.1872664	-0.67238605	0.96407187	0.9558036	1	1086	tags=9%, list=10%, signal=10%
