# Supplementary material for: A genomic analysis of mouse models of breast cancer reveals molecular features of mouse models and relationships to human breast cancer
Source: Breast Cancer Res. 2014 Jun 5;16(3):R59. doi: 10.1186/bcr3672 (PMC4078930; doi:10.1186/bcr3672)
Supplement: Additional file 11 — GSEA for mouse models compared to all other models or to mammary gland development. Listed by model. [file bcr3672-S11.zip › AdditionalFile11/IGF_IR/Vs_Normal_mammary/C6/Upregulated_in_IGFIR_vs_NormalMammary.txt]

NAME	GS<br> follow link to MSigDB	GS DETAILS	SIZE	ES	NES	NOM p-val	FDR q-val	FWER p-val	RANK AT MAX	LEADING EDGE
CSR_LATE_UP.V1_UP	CSR_LATE_UP.V1_UP	Details ...	107	0.4760633	1.5321716	0.05263158	0.6249731	0.497	2232	tags=45%, list=20%, signal=55%
GCNP_SHH_UP_LATE.V1_UP	GCNP_SHH_UP_LATE.V1_UP	Details ...	121	0.42822024	1.5284579	0.05	0.32351357	0.508	1016	tags=24%, list=9%, signal=26%
RPS14_DN.V1_DN	RPS14_DN.V1_DN	Details ...	101	0.4654762	1.5207934	0.0661157	0.23272935	0.527	875	tags=33%, list=8%, signal=35%
BCAT_BILD_ET_AL_DN	BCAT_BILD_ET_AL_DN	Details ...	22	0.50481254	1.4722593	0.06126482	0.26832765	0.628	4015	tags=55%, list=36%, signal=85%
GCNP_SHH_UP_EARLY.V1_UP	GCNP_SHH_UP_EARLY.V1_UP	Details ...	114	0.3845535	1.4332081	0.084	0.3024038	0.711	2351	tags=34%, list=21%, signal=43%
CORDENONSI_YAP_CONSERVED_SIGNATURE	CORDENONSI_YAP_CONSERVED_SIGNATURE	Details ...	42	0.5226763	1.408055	0.065979384	0.30857858	0.757	1031	tags=38%, list=9%, signal=42%
RB_DN.V1_UP	RB_DN.V1_UP	Details ...	95	0.39555308	1.407003	0.11440678	0.2658106	0.757	1964	tags=40%, list=18%, signal=48%
MTOR_UP.V1_UP	MTOR_UP.V1_UP	Details ...	121	0.37211943	1.3646022	0.05907173	0.31998315	0.819	2177	tags=39%, list=19%, signal=48%
E2F1_UP.V1_UP	E2F1_UP.V1_UP	Details ...	113	0.3985554	1.3354883	0.16232465	0.3497304	0.862	1732	tags=31%, list=15%, signal=36%
PRC2_EZH2_UP.V1_UP	PRC2_EZH2_UP.V1_UP	Details ...	112	0.36023343	1.3176115	0.08158996	0.35544753	0.887	1028	tags=24%, list=9%, signal=26%
SRC_UP.V1_DN	SRC_UP.V1_DN	Details ...	81	0.3742846	1.3033975	0.087576374	0.35774055	0.9	970	tags=27%, list=9%, signal=30%
RB_P130_DN.V1_UP	RB_P130_DN.V1_UP	Details ...	101	0.35528943	1.2863243	0.11270492	0.36797825	0.919	1353	tags=25%, list=12%, signal=28%
RB_P107_DN.V1_UP	RB_P107_DN.V1_UP	Details ...	109	0.41539526	1.282991	0.20824742	0.34838256	0.923	1332	tags=43%, list=12%, signal=48%
VEGF_A_UP.V1_DN	VEGF_A_UP.V1_DN	Details ...	122	0.35583556	1.2319074	0.1923077	0.44331747	0.961	2657	tags=40%, list=24%, signal=52%
TBK1.DN.48HRS_DN	TBK1.DN.48HRS_DN	Details ...	39	0.35375598	1.1999342	0.21984436	0.49822602	0.974	2148	tags=33%, list=19%, signal=41%
ERB2_UP.V1_DN	ERB2_UP.V1_DN	Details ...	92	0.3314274	1.1939723	0.21428572	0.48305807	0.979	2854	tags=42%, list=25%, signal=56%
MEK_UP.V1_DN	MEK_UP.V1_DN	Details ...	98	0.3154167	1.1578376	0.22410148	0.55414575	0.99	507	tags=17%, list=5%, signal=18%
NRL_DN.V1_UP	NRL_DN.V1_UP	Details ...	111	0.30116567	1.1437625	0.19056974	0.5626172	0.992	1509	tags=23%, list=13%, signal=27%
SNF5_DN.V1_UP	SNF5_DN.V1_UP	Details ...	134	0.35932767	1.1393982	0.32264957	0.5452852	0.992	1880	tags=32%, list=17%, signal=38%
P53_DN.V2_UP	P53_DN.V2_UP	Details ...	83	0.35354906	1.1078957	0.29956895	0.60841644	0.994	1647	tags=29%, list=15%, signal=34%
AKT_UP_MTOR_DN.V1_UP	AKT_UP_MTOR_DN.V1_UP		127	0.28668776	1.087777	0.32086614	0.63685834	0.996	1455	tags=23%, list=13%, signal=26%
PDGF_UP.V1_UP	PDGF_UP.V1_UP		85	0.27365652	1.087015	0.32179227	0.61029667	0.996	1450	tags=22%, list=13%, signal=25%
PRC2_EDD_UP.V1_UP	PRC2_EDD_UP.V1_UP		111	0.29679912	1.0867776	0.34774068	0.58442736	0.996	1830	tags=28%, list=16%, signal=33%
ATF2_S_UP.V1_UP	ATF2_S_UP.V1_UP		108	0.3208977	1.0834323	0.3146998	0.5692624	0.996	2197	tags=33%, list=20%, signal=41%
TBK1.DF_UP	TBK1.DF_UP		166	0.27106944	1.0548717	0.37301588	0.6240366	0.997	1814	tags=22%, list=16%, signal=26%
EGFR_UP.V1_UP	EGFR_UP.V1_UP		121	0.29157633	1.0437683	0.38336715	0.63034624	0.998	1736	tags=29%, list=16%, signal=34%
KRAS.300_UP.V1_DN	KRAS.300_UP.V1_DN		74	0.31900725	1.0330913	0.40167364	0.63454497	0.999	2544	tags=41%, list=23%, signal=52%
AKT_UP.V1_UP	AKT_UP.V1_UP		118	0.2852992	1.0304662	0.39019608	0.61887956	0.999	1060	tags=19%, list=9%, signal=21%
SIRNA_EIF4GI_UP	SIRNA_EIF4GI_UP		65	0.26329726	1.0159054	0.44930416	0.635407	0.999	2088	tags=34%, list=19%, signal=41%
PDGF_ERK_DN.V1_UP	PDGF_ERK_DN.V1_UP		81	0.2554614	1.012356	0.42714572	0.6227164	0.999	2644	tags=30%, list=24%, signal=39%
HOXA9_DN.V1_DN	HOXA9_DN.V1_DN		111	0.24746822	0.98994005	0.47032967	0.661157	1	2124	tags=30%, list=19%, signal=36%
DCA_UP.V1_UP	DCA_UP.V1_UP		86	0.28016788	0.98920935	0.478	0.6426042	1	1097	tags=17%, list=10%, signal=19%
TBK1.DF_DN	TBK1.DF_DN		157	0.2515477	0.9760566	0.46963564	0.6560735	1	1537	tags=21%, list=14%, signal=24%
RPS14_DN.V1_UP	RPS14_DN.V1_UP		113	0.3177863	0.94113886	0.4857143	0.7280814	1	1817	tags=34%, list=16%, signal=40%
BCAT_GDS748_UP	BCAT_GDS748_UP		33	0.29114434	0.9167138	0.5904366	0.77386767	1	2093	tags=30%, list=19%, signal=37%
PDGF_ERK_DN.V1_DN	PDGF_ERK_DN.V1_DN		88	0.22831686	0.9090725	0.5841584	0.77215505	1	1973	tags=24%, list=18%, signal=29%
EIF4E_DN	EIF4E_DN		44	0.26650083	0.9021157	0.61490685	0.769074	1	1488	tags=30%, list=13%, signal=34%
STK33_UP	STK33_UP		129	0.26270676	0.89160675	0.5958763	0.77686375	1	2827	tags=41%, list=25%, signal=54%
TBK1.DN.48HRS_UP	TBK1.DN.48HRS_UP		34	0.24141851	0.8718578	0.64796907	0.80801994	1	652	tags=9%, list=6%, signal=9%
P53_DN.V1_UP	P53_DN.V1_UP		114	0.23632593	0.8650113	0.77225673	0.80460835	1	2096	tags=31%, list=19%, signal=37%
KRAS.LUNG_UP.V1_DN	KRAS.LUNG_UP.V1_DN		75	0.26772276	0.84993017	0.7372881	0.82145375	1	2529	tags=37%, list=23%, signal=48%
KRAS.600_UP.V1_DN	KRAS.600_UP.V1_DN		150	0.24643503	0.8432448	0.77459013	0.81717956	1	2564	tags=37%, list=23%, signal=47%
CAMP_UP.V1_UP	CAMP_UP.V1_UP		123	0.18374483	0.8299225	0.69014084	0.82830167	1	3044	tags=33%, list=27%, signal=44%
KRAS.DF.V1_UP	KRAS.DF.V1_UP		123	0.23135617	0.7999767	0.80679405	0.8701066	1	1518	tags=22%, list=14%, signal=25%
HOXA9_DN.V1_UP	HOXA9_DN.V1_UP		90	0.23567596	0.7815873	0.7704918	0.885689	1	1949	tags=26%, list=17%, signal=31%
STK33_SKM_UP	STK33_SKM_UP		129	0.2461112	0.77553344	0.77800405	0.8765875	1	1509	tags=24%, list=13%, signal=27%
CAMP_UP.V1_DN	CAMP_UP.V1_DN		116	0.15727109	0.61879563	0.9881423	1	1	3836	tags=39%, list=34%, signal=58%
CSR_EARLY_UP.V1_UP	CSR_EARLY_UP.V1_UP		98	0.16254129	0.5746753	0.9541833	0.9921548	1	3567	tags=33%, list=32%, signal=47%
