# Supplementary material for: A genomic analysis of mouse models of breast cancer reveals molecular features of mouse models and relationships to human breast cancer
Source: Breast Cancer Res. 2014 Jun 5;16(3):R59. doi: 10.1186/bcr3672 (PMC4078930; doi:10.1186/bcr3672)
Supplement: Additional file 11 — GSEA for mouse models compared to all other models or to mammary gland development. Listed by model. [file bcr3672-S11.zip › AdditionalFile11/IGF_IR/Vs_other_models/C2/Downregulated_in_IGFIR_vs_other_models.txt]

NAME	GS<br> follow link to MSigDB	GS DETAILS	SIZE	ES	NES	NOM p-val	FDR q-val	FWER p-val	RANK AT MAX	LEADING EDGE
REACTOME_GLUCOSE_REGULATION_OF_INSULIN_SECRETION	REACTOME_GLUCOSE_REGULATION_OF_INSULIN_SECRETION	Details ...	117	-0.5042056	-2.2390378	0	0	0	3816	tags=69%, list=34%, signal=104%
LANDIS_ERBB2_BREAST_PRENEOPLASTIC_DN	LANDIS_ERBB2_BREAST_PRENEOPLASTIC_DN	Details ...	45	-0.8071174	-2.2310221	0	0	0	1811	tags=87%, list=16%, signal=103%
MCBRYAN_PUBERTAL_BREAST_4_5WK_DN	MCBRYAN_PUBERTAL_BREAST_4_5WK_DN	Details ...	148	-0.68899286	-2.222993	0	0	0	1855	tags=58%, list=17%, signal=69%
REACTOME_INTEGRATION_OF_ENERGY_METABOLISM	REACTOME_INTEGRATION_OF_ENERGY_METABOLISM	Details ...	160	-0.48842117	-2.187161	0	0	0	3209	tags=56%, list=29%, signal=78%
REACTOME_REGULATION_OF_LIPID_METABOLISM_BY_PEROXISOME_PROLIFERATOR_ACTIVATED_RECEPTOR_ALPHA	REACTOME_REGULATION_OF_LIPID_METABOLISM_BY_PEROXISOME_PROLIFERATOR_ACTIVATED_RECEPTOR_ALPHA	Details ...	40	-0.750927	-2.1766834	0	0.001249198	0.01	1347	tags=60%, list=12%, signal=68%
KEGG_PARKINSONS_DISEASE	KEGG_PARKINSONS_DISEASE	Details ...	81	-0.5456139	-2.17639	0	0.001040998	0.01	3816	tags=70%, list=34%, signal=106%
MOOTHA_FFA_OXYDATION	MOOTHA_FFA_OXYDATION	Details ...	16	-0.7670036	-2.1177416	0	0.002927128	0.02	1591	tags=75%, list=14%, signal=87%
REACTOME_METABOLISM_OF_LIPIDS_AND_LIPOPROTEINS	REACTOME_METABOLISM_OF_LIPIDS_AND_LIPOPROTEINS	Details ...	154	-0.5925528	-2.1038573	0	0.002561237	0.02	1599	tags=42%, list=14%, signal=49%
REACTOME_ELECTRON_TRANSPORT_CHAIN	REACTOME_ELECTRON_TRANSPORT_CHAIN	Details ...	52	-0.6227549	-2.0450263	0	0.009175028	0.09	3996	tags=90%, list=36%, signal=140%
KEGG_CITRATE_CYCLE_TCA_CYCLE	KEGG_CITRATE_CYCLE_TCA_CYCLE	Details ...	24	-0.6916423	-2.0047283	0	0.010697806	0.11	2702	tags=79%, list=24%, signal=104%
REACTOME_MTOR_SIGNALLING	REACTOME_MTOR_SIGNALLING	Details ...	15	-0.6650181	-1.9854153	0	0.015479804	0.15	1693	tags=53%, list=15%, signal=63%
KEGG_ALZHEIMERS_DISEASE	KEGG_ALZHEIMERS_DISEASE	Details ...	109	-0.44667712	-1.9780488	0	0.016411377	0.17	3816	tags=60%, list=34%, signal=90%
REACTOME_REGULATION_OF_INSULIN_SECRETION	REACTOME_REGULATION_OF_INSULIN_SECRETION	Details ...	148	-0.4314633	-1.9746883	0	0.015148964	0.17	3209	tags=53%, list=29%, signal=73%
KAAB_HEART_ATRIUM_VS_VENTRICLE_DN	KAAB_HEART_ATRIUM_VS_VENTRICLE_DN	Details ...	169	-0.54159045	-1.946264	0	0.020878183	0.18	2214	tags=46%, list=20%, signal=57%
MOOTHA_VOXPHOS	MOOTHA_VOXPHOS	Details ...	67	-0.5365455	-1.9422042	0	0.020404097	0.19	3816	tags=70%, list=34%, signal=106%
KEGG_VALINE_LEUCINE_AND_ISOLEUCINE_DEGRADATION	KEGG_VALINE_LEUCINE_AND_ISOLEUCINE_DEGRADATION	Details ...	35	-0.7146871	-1.9309279	0	0.025748903	0.23	2184	tags=77%, list=20%, signal=96%
MCBRYAN_PUBERTAL_BREAST_6_7WK_UP	MCBRYAN_PUBERTAL_BREAST_6_7WK_UP	Details ...	133	-0.5749057	-1.9305482	0	0.02423426	0.23	2726	tags=51%, list=24%, signal=67%
LE_EGR2_TARGETS_DN	LE_EGR2_TARGETS_DN	Details ...	84	-0.60693717	-1.9115276	0	0.029647283	0.3	1601	tags=46%, list=14%, signal=54%
LANDIS_ERBB2_BREAST_TUMORS_324_DN	LANDIS_ERBB2_BREAST_TUMORS_324_DN	Details ...	115	-0.74571735	-1.9050795	0	0.031183077	0.31	1811	tags=68%, list=16%, signal=80%
MOOTHA_MITOCHONDRIA	MOOTHA_MITOCHONDRIA	Details ...	330	-0.42557028	-1.902849	0	0.030722214	0.32	3361	tags=49%, list=30%, signal=68%
REACTOME_PEROXISOMAL_LIPID_METABOLISM	REACTOME_PEROXISOMAL_LIPID_METABOLISM	Details ...	15	-0.76231164	-1.8946908	0	0.03313947	0.33	1591	tags=60%, list=14%, signal=70%
NAKAYAMA_SOFT_TISSUE_TUMORS_PCA2_DN	NAKAYAMA_SOFT_TISSUE_TUMORS_PCA2_DN	Details ...	52	-0.80377644	-1.8883561	0	0.035550345	0.36	1210	tags=73%, list=11%, signal=82%
KEGG_ABC_TRANSPORTERS	KEGG_ABC_TRANSPORTERS	Details ...	27	-0.6412079	-1.8817574	0	0.039320692	0.4	2796	tags=59%, list=25%, signal=79%
KEGG_HUNTINGTONS_DISEASE	KEGG_HUNTINGTONS_DISEASE	Details ...	115	-0.42689535	-1.8739556	0	0.04161435	0.4	3816	tags=53%, list=34%, signal=80%
REACTOME_PYRUVATE_METABOLISM_AND_TCA_CYCLE	REACTOME_PYRUVATE_METABOLISM_AND_TCA_CYCLE	Details ...	29	-0.56115127	-1.867345	0	0.045425545	0.42	2702	tags=66%, list=24%, signal=86%
KEGG_PEROXISOME	KEGG_PEROXISOME	Details ...	57	-0.5738399	-1.8545365	0	0.05343243	0.48	2283	tags=54%, list=20%, signal=68%
SMID_BREAST_CANCER_LUMINAL_A_UP	SMID_BREAST_CANCER_LUMINAL_A_UP	Details ...	52	-0.74949425	-1.8525738	0	0.052974038	0.48	1601	tags=65%, list=14%, signal=76%
RODWELL_AGING_KIDNEY_NO_BLOOD_DN	RODWELL_AGING_KIDNEY_NO_BLOOD_DN	Details ...	72	-0.56876254	-1.8509505	0	0.05228125	0.48	2004	tags=46%, list=18%, signal=55%
KEGG_OXIDATIVE_PHOSPHORYLATION	KEGG_OXIDATIVE_PHOSPHORYLATION	Details ...	89	-0.48413432	-1.8444394	0.018867925	0.055235665	0.49	3816	tags=63%, list=34%, signal=95%
KEGG_FATTY_ACID_METABOLISM	KEGG_FATTY_ACID_METABOLISM	Details ...	28	-0.6710013	-1.8285011	0	0.06401101	0.53	1688	tags=64%, list=15%, signal=76%
KEGG_PPAR_SIGNALING_PATHWAY	KEGG_PPAR_SIGNALING_PATHWAY	Details ...	51	-0.7040663	-1.8251827	0	0.06518582	0.53	1601	tags=53%, list=14%, signal=61%
BIOCARTA_PPARA_PATHWAY	BIOCARTA_PPARA_PATHWAY	Details ...	35	-0.59102845	-1.8181572	0	0.071395256	0.54	1838	tags=46%, list=16%, signal=55%
MOOTHA_HUMAN_MITODB_6_2002	MOOTHA_HUMAN_MITODB_6_2002	Details ...	325	-0.41318488	-1.8180765	0	0.06923176	0.54	3361	tags=50%, list=30%, signal=69%
FERREIRA_EWINGS_SARCOMA_UNSTABLE_VS_STABLE_DN	FERREIRA_EWINGS_SARCOMA_UNSTABLE_VS_STABLE_DN	Details ...	56	-0.5332847	-1.811369	0	0.07191055	0.54	2177	tags=36%, list=19%, signal=44%
LANDIS_ERBB2_BREAST_TUMORS_65_DN	LANDIS_ERBB2_BREAST_TUMORS_65_DN	Details ...	30	-0.7988379	-1.7931097	0	0.08570738	0.58	1620	tags=73%, list=14%, signal=86%
KEGG_METABOLISM_OF_XENOBIOTICS_BY_CYTOCHROME_P450	KEGG_METABOLISM_OF_XENOBIOTICS_BY_CYTOCHROME_P450	Details ...	28	-0.698978	-1.7913715	0	0.08609921	0.59	684	tags=39%, list=6%, signal=42%
REACTOME_CITRIC_ACID_CYCLE	REACTOME_CITRIC_ACID_CYCLE	Details ...	16	-0.6858279	-1.7877216	0	0.086747535	0.6	3097	tags=81%, list=28%, signal=112%
WOO_LIVER_CANCER_RECURRENCE_DN	WOO_LIVER_CANCER_RECURRENCE_DN	Details ...	53	-0.6186188	-1.7832285	0	0.09155087	0.6	2336	tags=57%, list=21%, signal=71%
FLECHNER_BIOPSY_KIDNEY_TRANSPLANT_REJECTED_VS_OK_DN	FLECHNER_BIOPSY_KIDNEY_TRANSPLANT_REJECTED_VS_OK_DN	Details ...	373	-0.4531809	-1.7811306	0	0.09147337	0.62	2404	tags=36%, list=21%, signal=44%
CHIANG_LIVER_CANCER_SUBCLASS_CTNNB1_UP	CHIANG_LIVER_CANCER_SUBCLASS_CTNNB1_UP	Details ...	93	-0.5741139	-1.7748481	0	0.09761723	0.64	1439	tags=35%, list=13%, signal=40%
DELYS_THYROID_CANCER_DN	DELYS_THYROID_CANCER_DN	Details ...	153	-0.60090274	-1.7734663	0	0.09616262	0.64	1533	tags=42%, list=14%, signal=49%
KEGG_TYROSINE_METABOLISM	KEGG_TYROSINE_METABOLISM	Details ...	27	-0.63718355	-1.7713715	0	0.09636714	0.66	857	tags=30%, list=8%, signal=32%
KEGG_TRYPTOPHAN_METABOLISM	KEGG_TRYPTOPHAN_METABOLISM	Details ...	27	-0.6320544	-1.7669128	0	0.09959291	0.67	1688	tags=48%, list=15%, signal=57%
KEGG_BUTANOATE_METABOLISM	KEGG_BUTANOATE_METABOLISM	Details ...	24	-0.623799	-1.7666708	0	0.09748225	0.67	2353	tags=67%, list=21%, signal=84%
LIU_LIVER_CANCER	LIU_LIVER_CANCER	Details ...	18	-0.6676372	-1.7543991	0	0.10783423	0.71	569	tags=33%, list=5%, signal=35%
KEGG_DRUG_METABOLISM_CYTOCHROME_P450	KEGG_DRUG_METABOLISM_CYTOCHROME_P450	Details ...	30	-0.68086654	-1.7521142	0	0.107789494	0.71	1017	tags=43%, list=9%, signal=48%
IIZUKA_LIVER_CANCER_PROGRESSION_G2_G3_UP	IIZUKA_LIVER_CANCER_PROGRESSION_G2_G3_UP	Details ...	15	-0.6285375	-1.7393038	0	0.119774446	0.75	1673	tags=47%, list=15%, signal=55%
SMID_BREAST_CANCER_RELAPSE_IN_LUNG_DN	SMID_BREAST_CANCER_RELAPSE_IN_LUNG_DN	Details ...	20	-0.7541332	-1.7357272	0	0.12344751	0.77	1601	tags=75%, list=14%, signal=87%
BROWNE_HCMV_INFECTION_16HR_DN	BROWNE_HCMV_INFECTION_16HR_DN	Details ...	50	-0.5565324	-1.73443	0	0.122822754	0.77	1751	tags=38%, list=16%, signal=45%
KEGG_INSULIN_SIGNALING_PATHWAY	KEGG_INSULIN_SIGNALING_PATHWAY	Details ...	86	-0.4635682	-1.7202013	0	0.140914	0.79	2502	tags=36%, list=22%, signal=46%
YAO_HOXA10_TARGETS_VIA_PROGESTERONE_UP	YAO_HOXA10_TARGETS_VIA_PROGESTERONE_UP	Details ...	62	-0.5973117	-1.7171888	0.01754386	0.14348833	0.8	1326	tags=45%, list=12%, signal=51%
KEGG_BIOSYNTHESIS_OF_UNSATURATED_FATTY_ACIDS	KEGG_BIOSYNTHESIS_OF_UNSATURATED_FATTY_ACIDS	Details ...	18	-0.63277066	-1.7102613	0	0.15064014	0.81	1581	tags=50%, list=14%, signal=58%
MCBRYAN_PUBERTAL_BREAST_3_4WK_DN	MCBRYAN_PUBERTAL_BREAST_3_4WK_DN	Details ...	33	-0.6015373	-1.7076828	0	0.15163738	0.82	2004	tags=52%, list=18%, signal=63%
BOYAULT_LIVER_CANCER_SUBCLASS_G3_DN	BOYAULT_LIVER_CANCER_SUBCLASS_G3_DN	Details ...	35	-0.6295033	-1.7041018	0	0.15453556	0.84	2336	tags=57%, list=21%, signal=72%
REACTOME_GLUCOSE_METABOLISM	REACTOME_GLUCOSE_METABOLISM	Details ...	39	-0.57321274	-1.6979264	0.01724138	0.16187693	0.87	2026	tags=49%, list=18%, signal=59%
MCBRYAN_PUBERTAL_BREAST_5_6WK_DN	MCBRYAN_PUBERTAL_BREAST_5_6WK_DN	Details ...	85	-0.512077	-1.6961085	0.020833334	0.16207448	0.87	1757	tags=34%, list=16%, signal=40%
LEE_LIVER_CANCER_MYC_TGFA_DN	LEE_LIVER_CANCER_MYC_TGFA_DN	Details ...	50	-0.65042317	-1.6931461	0	0.16527787	0.88	2321	tags=60%, list=21%, signal=75%
VECCHI_GASTRIC_CANCER_EARLY_DN	VECCHI_GASTRIC_CANCER_EARLY_DN	Details ...	188	-0.6054795	-1.6846694	0	0.1767372	0.9	1692	tags=44%, list=15%, signal=51%
ICHIBA_GRAFT_VERSUS_HOST_DISEASE_35D_DN	ICHIBA_GRAFT_VERSUS_HOST_DISEASE_35D_DN	Details ...	42	-0.6549947	-1.6789622	0	0.1875185	0.91	1317	tags=38%, list=12%, signal=43%
BAELDE_DIABETIC_NEPHROPATHY_UP	BAELDE_DIABETIC_NEPHROPATHY_UP	Details ...	18	-0.7005532	-1.6749762	0.018867925	0.19130607	0.91	1698	tags=56%, list=15%, signal=65%
VARELA_ZMPSTE24_TARGETS_DN	VARELA_ZMPSTE24_TARGETS_DN		37	-0.6533168	-1.6647253	0	0.20930411	0.91	1201	tags=41%, list=11%, signal=45%
CHIANG_LIVER_CANCER_SUBCLASS_PROLIFERATION_DN	CHIANG_LIVER_CANCER_SUBCLASS_PROLIFERATION_DN		103	-0.57087755	-1.6595074	0.016666668	0.21519434	0.91	2130	tags=47%, list=19%, signal=57%
RODWELL_AGING_KIDNEY_DN	RODWELL_AGING_KIDNEY_DN		63	-0.5407528	-1.6554337	0.018181818	0.220282	0.91	2004	tags=48%, list=18%, signal=58%
KEGG_PROPANOATE_METABOLISM	KEGG_PROPANOATE_METABOLISM		25	-0.6465918	-1.6540179	0.057692308	0.21908131	0.91	2564	tags=68%, list=23%, signal=88%
TURASHVILI_BREAST_LOBULAR_CARCINOMA_VS_LOBULAR_NORMAL_UP	TURASHVILI_BREAST_LOBULAR_CARCINOMA_VS_LOBULAR_NORMAL_UP		54	-0.5915201	-1.6481457	0.03773585	0.22779754	0.91	1244	tags=37%, list=11%, signal=41%
LI_WILMS_TUMOR_VS_FETAL_KIDNEY_1_UP	LI_WILMS_TUMOR_VS_FETAL_KIDNEY_1_UP		121	-0.4949698	-1.6478304	0.020408163	0.22513975	0.91	2460	tags=43%, list=22%, signal=54%
KEGG_FRUCTOSE_AND_MANNOSE_METABOLISM	KEGG_FRUCTOSE_AND_MANNOSE_METABOLISM		23	-0.55117095	-1.6452689	0.018181818	0.22767173	0.92	2026	tags=43%, list=18%, signal=53%
MOOTHA_PGC	MOOTHA_PGC		263	-0.36550128	-1.6379939	0.017857144	0.239027	0.92	2999	tags=39%, list=27%, signal=52%
GRUETZMANN_PANCREATIC_CANCER_DN	GRUETZMANN_PANCREATIC_CANCER_DN		147	-0.43216392	-1.632696	0	0.24596241	0.92	1663	tags=27%, list=15%, signal=32%
STEIN_ESRRA_TARGETS_UP	STEIN_ESRRA_TARGETS_UP		233	-0.40412366	-1.6308519	0.018518519	0.24750684	0.93	2502	tags=36%, list=22%, signal=46%
SMID_BREAST_CANCER_BASAL_DN	SMID_BREAST_CANCER_BASAL_DN		387	-0.47216487	-1.625994	0.03448276	0.25591648	0.93	2546	tags=41%, list=23%, signal=52%
ZHAN_MULTIPLE_MYELOMA_CD2_DN	ZHAN_MULTIPLE_MYELOMA_CD2_DN		22	-0.5465756	-1.6154779	0.020408163	0.27684313	0.94	745	tags=27%, list=7%, signal=29%
KEGG_PYRUVATE_METABOLISM	KEGG_PYRUVATE_METABOLISM		29	-0.535815	-1.6146793	0.040816326	0.2742475	0.94	2184	tags=48%, list=20%, signal=60%
SEKI_INFLAMMATORY_RESPONSE_LPS_DN	SEKI_INFLAMMATORY_RESPONSE_LPS_DN		17	-0.73295623	-1.6138217	0	0.2722316	0.94	1398	tags=65%, list=12%, signal=74%
PETRETTO_HEART_MASS_QTL_CIS_UP	PETRETTO_HEART_MASS_QTL_CIS_UP		15	-0.6264632	-1.6102357	0.02	0.27663356	0.94	1378	tags=33%, list=12%, signal=38%
KEGG_PROXIMAL_TUBULE_BICARBONATE_RECLAMATION	KEGG_PROXIMAL_TUBULE_BICARBONATE_RECLAMATION		16	-0.6714676	-1.6091963	0.018867925	0.2749709	0.94	1532	tags=50%, list=14%, signal=58%
MOLENAAR_TARGETS_OF_CCND1_AND_CDK4_UP	MOLENAAR_TARGETS_OF_CCND1_AND_CDK4_UP		28	-0.6218542	-1.6078389	0	0.27564445	0.94	2303	tags=50%, list=21%, signal=63%
HOSHIDA_LIVER_CANCER_SURVIVAL_DN	HOSHIDA_LIVER_CANCER_SURVIVAL_DN		82	-0.408469	-1.6031474	0.018181818	0.28424108	0.95	2500	tags=37%, list=22%, signal=47%
LEE_LIVER_CANCER_CIPROFIBRATE_UP	LEE_LIVER_CANCER_CIPROFIBRATE_UP		49	-0.5711385	-1.6024953	0	0.28270376	0.95	1332	tags=37%, list=12%, signal=42%
SCHLESINGER_H3K27ME3_IN_NORMAL_AND_METHYLATED_IN_CANCER	SCHLESINGER_H3K27ME3_IN_NORMAL_AND_METHYLATED_IN_CANCER		15	-0.6773351	-1.6019887	0	0.28023288	0.95	813	tags=33%, list=7%, signal=36%
RODRIGUES_THYROID_CARCINOMA_ANAPLASTIC_DN	RODRIGUES_THYROID_CARCINOMA_ANAPLASTIC_DN		263	-0.46286562	-1.5996077	0.018518519	0.2827591	0.95	1691	tags=31%, list=15%, signal=36%
HOSHIDA_LIVER_CANCER_SUBCLASS_S3	HOSHIDA_LIVER_CANCER_SUBCLASS_S3		200	-0.4743526	-1.5992339	0.01724138	0.28023776	0.95	2384	tags=43%, list=21%, signal=53%
CAIRO_HEPATOBLASTOMA_CLASSES_DN	CAIRO_HEPATOBLASTOMA_CLASSES_DN		118	-0.5463167	-1.5980624	0.02	0.27978113	0.96	2217	tags=46%, list=20%, signal=56%
PARENT_MTOR_SIGNALING_UP	PARENT_MTOR_SIGNALING_UP		328	-0.3508375	-1.5969732	0.016949153	0.27877188	0.96	2147	tags=26%, list=19%, signal=31%
REACTOME_METABOLISM_OF_CARBOHYDRATES	REACTOME_METABOLISM_OF_CARBOHYDRATES		80	-0.44558734	-1.5964596	0	0.27666062	0.96	2279	tags=40%, list=20%, signal=50%
POOLA_INVASIVE_BREAST_CANCER_DN	POOLA_INVASIVE_BREAST_CANCER_DN		82	-0.52422357	-1.5936505	0	0.27978894	0.96	1947	tags=40%, list=17%, signal=48%
ALONSO_METASTASIS_DN	ALONSO_METASTASIS_DN		15	-0.6389208	-1.5866387	0.04918033	0.29571393	0.97	1804	tags=47%, list=16%, signal=56%
TURASHVILI_BREAST_LOBULAR_CARCINOMA_VS_DUCTAL_NORMAL_DN	TURASHVILI_BREAST_LOBULAR_CARCINOMA_VS_DUCTAL_NORMAL_DN		51	-0.55131817	-1.5865431	0.018867925	0.29250205	0.97	1536	tags=35%, list=14%, signal=41%
LANDIS_BREAST_CANCER_PROGRESSION_DN	LANDIS_BREAST_CANCER_PROGRESSION_DN		57	-0.7322603	-1.5812554	0.020833334	0.30089998	0.97	1741	tags=67%, list=16%, signal=79%
WONG_MITOCHONDRIA_GENE_MODULE	WONG_MITOCHONDRIA_GENE_MODULE		158	-0.39161608	-1.5790206	0.07272727	0.30354375	0.97	3206	tags=44%, list=29%, signal=61%
VANTVEER_BREAST_CANCER_METASTASIS_UP	VANTVEER_BREAST_CANCER_METASTASIS_UP		27	-0.54096574	-1.5787977	0.018518519	0.3009517	0.97	538	tags=26%, list=5%, signal=27%
WEST_ADRENOCORTICAL_TUMOR_DN	WEST_ADRENOCORTICAL_TUMOR_DN		341	-0.4628137	-1.5749973	0.018867925	0.30677086	0.97	2453	tags=38%, list=22%, signal=47%
TURASHVILI_BREAST_DUCTAL_CARCINOMA_VS_LOBULAR_NORMAL_DN	TURASHVILI_BREAST_DUCTAL_CARCINOMA_VS_LOBULAR_NORMAL_DN		32	-0.63717055	-1.5680091	0	0.32361963	0.97	1203	tags=41%, list=11%, signal=45%
KONDO_PROSTATE_CANCER_HCP_WITH_H3K27ME3	KONDO_PROSTATE_CANCER_HCP_WITH_H3K27ME3		47	-0.49880573	-1.5677187	0.016949153	0.32070905	0.97	2110	tags=38%, list=19%, signal=47%
HOSHIDA_LIVER_CANCER_LATE_RECURRENCE_DN	HOSHIDA_LIVER_CANCER_LATE_RECURRENCE_DN		48	-0.49118128	-1.5623689	0	0.33178464	0.97	3454	tags=58%, list=31%, signal=84%
BONOME_OVARIAN_CANCER_POOR_SURVIVAL_UP	BONOME_OVARIAN_CANCER_POOR_SURVIVAL_UP		20	-0.61413246	-1.561264	0.021276595	0.33196878	0.97	2477	tags=45%, list=22%, signal=58%
LU_TUMOR_ANGIOGENESIS_UP	LU_TUMOR_ANGIOGENESIS_UP		15	-0.62448305	-1.556754	0.05357143	0.33907592	0.97	435	tags=33%, list=4%, signal=35%
URS_ADIPOCYTE_DIFFERENTIATION_UP	URS_ADIPOCYTE_DIFFERENTIATION_UP		49	-0.53585416	-1.5560365	0.01754386	0.33779377	0.97	1877	tags=41%, list=17%, signal=49%
XU_GH1_EXOGENOUS_TARGETS_UP	XU_GH1_EXOGENOUS_TARGETS_UP		18	-0.6669152	-1.5547645	0.018181818	0.33747745	0.98	1902	tags=44%, list=17%, signal=53%
REACTOME_IRS_RELATED_EVENTS	REACTOME_IRS_RELATED_EVENTS		52	-0.41633564	-1.5540222	0.039215688	0.33615905	0.98	1838	tags=31%, list=16%, signal=37%
CADWELL_ATG16L1_TARGETS_UP	CADWELL_ATG16L1_TARGETS_UP		62	-0.5607841	-1.551356	0.01754386	0.33954245	0.98	1371	tags=37%, list=12%, signal=42%
ODONNELL_METASTASIS_UP	ODONNELL_METASTASIS_UP		42	-0.52685636	-1.5460533	0.017857144	0.34950534	0.98	2822	tags=45%, list=25%, signal=60%
KEGG_RETINOL_METABOLISM	KEGG_RETINOL_METABOLISM		23	-0.6004104	-1.5459036	0.016666668	0.34621218	0.98	1816	tags=48%, list=16%, signal=57%
LI_PROSTATE_CANCER_EPIGENETIC	LI_PROSTATE_CANCER_EPIGENETIC		15	-0.620004	-1.5416018	0.01754386	0.35186744	0.98	889	tags=33%, list=8%, signal=36%
VANHARANTA_UTERINE_FIBROID_DN	VANHARANTA_UTERINE_FIBROID_DN		38	-0.5662247	-1.540901	0.03846154	0.3497542	0.98	1525	tags=39%, list=14%, signal=46%
KEGG_GLUTATHIONE_METABOLISM	KEGG_GLUTATHIONE_METABOLISM		34	-0.48959836	-1.5362214	0.01754386	0.35919717	0.99	2159	tags=41%, list=19%, signal=51%
KEGG_ADIPOCYTOKINE_SIGNALING_PATHWAY	KEGG_ADIPOCYTOKINE_SIGNALING_PATHWAY		35	-0.48424	-1.5362025	0	0.35584018	0.99	2237	tags=40%, list=20%, signal=50%
ASGHARZADEH_NEUROBLASTOMA_POOR_SURVIVAL_DN	ASGHARZADEH_NEUROBLASTOMA_POOR_SURVIVAL_DN		20	-0.6175656	-1.5361755	0	0.35254538	0.99	660	tags=30%, list=6%, signal=32%
RAMASWAMY_METASTASIS_DN	RAMASWAMY_METASTASIS_DN		38	-0.5320261	-1.5334389	0	0.35498956	0.99	1106	tags=24%, list=10%, signal=26%
WINNEPENNINCKX_MELANOMA_METASTASIS_DN	WINNEPENNINCKX_MELANOMA_METASTASIS_DN		26	-0.5932658	-1.5329977	0.07017544	0.3536278	0.99	1094	tags=35%, list=10%, signal=38%
BREDEMEYER_RAG_SIGNALING_VIA_ATM_NOT_VIA_NFKB_DN	BREDEMEYER_RAG_SIGNALING_VIA_ATM_NOT_VIA_NFKB_DN		28	-0.5276416	-1.5323659	0	0.35239518	0.99	2017	tags=46%, list=18%, signal=56%
LEE_LIVER_CANCER_E2F1_DN	LEE_LIVER_CANCER_E2F1_DN		41	-0.5813545	-1.5320147	0.018181818	0.34983796	0.99	1620	tags=41%, list=14%, signal=48%
TONKS_TARGETS_OF_RUNX1_RUNX1T1_FUSION_GRANULOCYTE_UP	TONKS_TARGETS_OF_RUNX1_RUNX1T1_FUSION_GRANULOCYTE_UP		35	-0.5686878	-1.5295048	0.020408163	0.35329607	0.99	900	tags=34%, list=8%, signal=37%
STARK_PREFRONTAL_CORTEX_22Q11_DELETION_UP	STARK_PREFRONTAL_CORTEX_22Q11_DELETION_UP		93	-0.46819904	-1.5283543	0	0.35273787	0.99	2281	tags=29%, list=20%, signal=36%
YAO_TEMPORAL_RESPONSE_TO_PROGESTERONE_CLUSTER_0	YAO_TEMPORAL_RESPONSE_TO_PROGESTERONE_CLUSTER_0		57	-0.5321219	-1.5274142	0.020833334	0.35210693	0.99	1479	tags=33%, list=13%, signal=38%
WATANABE_RECTAL_CANCER_RADIOTHERAPY_RESPONSIVE_UP	WATANABE_RECTAL_CANCER_RADIOTHERAPY_RESPONSIVE_UP		66	-0.38361728	-1.5257428	0.03508772	0.35292396	0.99	2600	tags=35%, list=23%, signal=45%
ACEVEDO_NORMAL_TISSUE_ADJACENT_TO_LIVER_TUMOR_DN	ACEVEDO_NORMAL_TISSUE_ADJACENT_TO_LIVER_TUMOR_DN		236	-0.3591903	-1.523462	0.018181818	0.35645217	0.99	2346	tags=29%, list=21%, signal=36%
MODY_HIPPOCAMPUS_POSTNATAL	MODY_HIPPOCAMPUS_POSTNATAL		22	-0.5618682	-1.5217011	0	0.35975608	0.99	4049	tags=64%, list=36%, signal=99%
NAKAYAMA_SOFT_TISSUE_TUMORS_PCA1_DN	NAKAYAMA_SOFT_TISSUE_TUMORS_PCA1_DN		48	-0.5428526	-1.5214474	0.036363635	0.35715064	0.99	2352	tags=52%, list=21%, signal=66%
BOYAULT_LIVER_CANCER_SUBCLASS_G123_DN	BOYAULT_LIVER_CANCER_SUBCLASS_G123_DN		34	-0.5732305	-1.5165547	0.033333335	0.36680794	0.99	1484	tags=41%, list=13%, signal=47%
SWEET_LUNG_CANCER_KRAS_DN	SWEET_LUNG_CANCER_KRAS_DN		324	-0.56256366	-1.5162325	0.041666668	0.36450347	0.99	1918	tags=44%, list=17%, signal=51%
ST_WNT_CA2_CYCLIC_GMP_PATHWAY	ST_WNT_CA2_CYCLIC_GMP_PATHWAY		15	-0.6128342	-1.5159471	0.071428575	0.36216623	0.99	788	tags=33%, list=7%, signal=36%
LEE_TARGETS_OF_PTCH1_AND_SUFU_UP	LEE_TARGETS_OF_PTCH1_AND_SUFU_UP		65	-0.5452011	-1.5150423	0.035714287	0.3614684	0.99	2251	tags=43%, list=20%, signal=54%
REACTOME_PHASE_II_CONJUGATION	REACTOME_PHASE_II_CONJUGATION		30	-0.52535486	-1.5140197	0.016949153	0.361648	0.99	1877	tags=37%, list=17%, signal=44%
REACTOME_BIOLOGICAL_OXIDATIONS	REACTOME_BIOLOGICAL_OXIDATIONS		65	-0.51649964	-1.513961	0.017857144	0.3588145	0.99	2184	tags=40%, list=20%, signal=49%
TCGA_GLIOBLASTOMA_COPY_NUMBER_DN	TCGA_GLIOBLASTOMA_COPY_NUMBER_DN		17	-0.5750782	-1.5119015	0.08163265	0.36210537	0.99	1177	tags=24%, list=11%, signal=26%
RICKMAN_TUMOR_DIFFERENTIATED_WELL_VS_MODERATELY_UP	RICKMAN_TUMOR_DIFFERENTIATED_WELL_VS_MODERATELY_UP		55	-0.4642158	-1.5003468	0	0.3869618	1	1564	tags=27%, list=14%, signal=32%
BIDUS_METASTASIS_DN	BIDUS_METASTASIS_DN		76	-0.49002823	-1.4947255	0.039215688	0.3995315	1	2394	tags=41%, list=21%, signal=52%
PAPASPYRIDONOS_UNSTABLE_ATEROSCLEROTIC_PLAQUE_DN	PAPASPYRIDONOS_UNSTABLE_ATEROSCLEROTIC_PLAQUE_DN		27	-0.6100299	-1.4937047	0.074074075	0.39913726	1	1664	tags=52%, list=15%, signal=61%
MCBRYAN_PUBERTAL_BREAST_3_4WK_UP	MCBRYAN_PUBERTAL_BREAST_3_4WK_UP		149	-0.49465218	-1.493595	0	0.3963024	1	2915	tags=54%, list=26%, signal=73%
LEE_LIVER_CANCER_MYC_DN	LEE_LIVER_CANCER_MYC_DN		38	-0.56173915	-1.4919472	0.01724138	0.3973269	1	1930	tags=45%, list=17%, signal=54%
REN_ALVEOLAR_RHABDOMYOSARCOMA_UP	REN_ALVEOLAR_RHABDOMYOSARCOMA_UP		57	-0.5618392	-1.4889988	0.050847456	0.4019648	1	1669	tags=40%, list=15%, signal=47%
MOOTHA_GLUCONEOGENESIS	MOOTHA_GLUCONEOGENESIS		22	-0.55061734	-1.4879833	0.06666667	0.4014415	1	1462	tags=45%, list=13%, signal=52%
TAKEDA_TARGETS_OF_NUP98_HOXA9_FUSION_6HR_UP	TAKEDA_TARGETS_OF_NUP98_HOXA9_FUSION_6HR_UP		47	-0.577849	-1.4837129	0.018181818	0.40851244	1	1305	tags=40%, list=12%, signal=46%
KEGG_GLYCOLYSIS_GLUCONEOGENESIS	KEGG_GLYCOLYSIS_GLUCONEOGENESIS		48	-0.49081227	-1.4810095	0.036363635	0.41260532	1	2237	tags=44%, list=20%, signal=54%
CHIANG_LIVER_CANCER_SUBCLASS_POLYSOMY7_UP	CHIANG_LIVER_CANCER_SUBCLASS_POLYSOMY7_UP		40	-0.5162784	-1.4810067	0.01754386	0.40957144	1	1663	tags=35%, list=15%, signal=41%
ZHAN_MULTIPLE_MYELOMA_MS_UP	ZHAN_MULTIPLE_MYELOMA_MS_UP		26	-0.55450433	-1.4804149	0.05882353	0.40860227	1	1869	tags=46%, list=17%, signal=55%
KEGG_MTOR_SIGNALING_PATHWAY	KEGG_MTOR_SIGNALING_PATHWAY		27	-0.4652676	-1.479816	0.044444446	0.40725365	1	1838	tags=41%, list=16%, signal=49%
LEE_LIVER_CANCER_SURVIVAL_UP	LEE_LIVER_CANCER_SURVIVAL_UP		94	-0.5339031	-1.4795918	0.019607844	0.40460724	1	2310	tags=46%, list=21%, signal=57%
LEE_LIVER_CANCER_DENA_DN	LEE_LIVER_CANCER_DENA_DN		57	-0.5677773	-1.4794441	0.06557377	0.4023704	1	1914	tags=42%, list=17%, signal=51%
DEBIASI_APOPTOSIS_BY_REOVIRUS_INFECTION_DN	DEBIASI_APOPTOSIS_BY_REOVIRUS_INFECTION_DN		151	-0.38357285	-1.4747554	0	0.4114176	1	2465	tags=32%, list=22%, signal=40%
IWANAGA_CARCINOGENESIS_BY_KRAS_DN	IWANAGA_CARCINOGENESIS_BY_KRAS_DN		71	-0.4409096	-1.4709865	0.057692308	0.41941735	1	3304	tags=48%, list=30%, signal=67%
BYSTRYKH_HEMATOPOIESIS_STEM_CELL_AND_BRAIN_QTL_TRANS	BYSTRYKH_HEMATOPOIESIS_STEM_CELL_AND_BRAIN_QTL_TRANS		138	-0.35507554	-1.4695425	0	0.4202415	1	1577	tags=20%, list=14%, signal=22%
LUCAS_HNF4A_TARGETS_UP	LUCAS_HNF4A_TARGETS_UP		34	-0.46678492	-1.4679496	0.084745765	0.4221097	1	1810	tags=35%, list=16%, signal=42%
ACEVEDO_LIVER_CANCER_DN	ACEVEDO_LIVER_CANCER_DN		330	-0.36974117	-1.4622744	0.03508772	0.43622142	1	2230	tags=30%, list=20%, signal=37%
MCBRYAN_PUBERTAL_BREAST_5_6WK_UP	MCBRYAN_PUBERTAL_BREAST_5_6WK_UP		83	-0.4787781	-1.4601554	0.019607844	0.44070297	1	1904	tags=36%, list=17%, signal=43%
KANG_IMMORTALIZED_BY_TERT_DN	KANG_IMMORTALIZED_BY_TERT_DN		67	-0.4839079	-1.4601123	0.06666667	0.4378546	1	1404	tags=31%, list=13%, signal=36%
RODRIGUES_DCC_TARGETS_DN	RODRIGUES_DCC_TARGETS_DN		74	-0.46562713	-1.4575808	0.0625	0.44174758	1	2113	tags=35%, list=19%, signal=43%
IWANAGA_CARCINOGENESIS_BY_KRAS_PTEN_DN	IWANAGA_CARCINOGENESIS_BY_KRAS_PTEN_DN		192	-0.45969522	-1.4553393	0.05882353	0.4462966	1	1902	tags=32%, list=17%, signal=38%
WINTER_HYPOXIA_DN	WINTER_HYPOXIA_DN		24	-0.7010951	-1.4531094	0.09803922	0.4508027	1	2042	tags=63%, list=18%, signal=76%
WONG_ENDMETRIUM_CANCER_DN	WONG_ENDMETRIUM_CANCER_DN		26	-0.6448907	-1.4519484	0.054545455	0.45141506	1	1536	tags=46%, list=14%, signal=53%
MCCLUNG_CREB1_TARGETS_DN	MCCLUNG_CREB1_TARGETS_DN		42	-0.46830097	-1.4514009	0.02173913	0.44995323	1	2460	tags=38%, list=22%, signal=49%
CHESLER_BRAIN_QTL_CIS	CHESLER_BRAIN_QTL_CIS		56	-0.4245672	-1.448993	0.10204082	0.45401672	1	1759	tags=32%, list=16%, signal=38%
REACTOME_COMPLEMENT_CASCADE	REACTOME_COMPLEMENT_CASCADE		15	-0.68288666	-1.4463075	0	0.45878804	1	1837	tags=47%, list=16%, signal=56%
REACTOME_PHASE_1_FUNCTIONALIZATION_OF_COMPOUNDS	REACTOME_PHASE_1_FUNCTIONALIZATION_OF_COMPOUNDS		35	-0.5483161	-1.4457684	0.017857144	0.45802173	1	2439	tags=49%, list=22%, signal=62%
BOYAULT_LIVER_CANCER_SUBCLASS_G6_UP	BOYAULT_LIVER_CANCER_SUBCLASS_G6_UP		41	-0.4894036	-1.444792	0.06666667	0.45745462	1	628	tags=22%, list=6%, signal=23%
REACTOME_DOWN_STREAM_SIGNAL_TRANSDUCTION	REACTOME_DOWN_STREAM_SIGNAL_TRANSDUCTION		25	-0.4305292	-1.4442557	0.050847456	0.45546526	1	2106	tags=36%, list=19%, signal=44%
REACTOME_TIE2_SIGNALING	REACTOME_TIE2_SIGNALING		16	-0.55443263	-1.4434211	0.044444446	0.45478013	1	1838	tags=44%, list=16%, signal=52%
VALK_AML_WITH_FLT3_ITD	VALK_AML_WITH_FLT3_ITD		26	-0.53328174	-1.4404677	0.10869565	0.459708	1	2783	tags=50%, list=25%, signal=66%
STEIN_ESRRA_TARGETS	STEIN_ESRRA_TARGETS		308	-0.33697298	-1.4387443	0.055555556	0.4620809	1	2043	tags=28%, list=18%, signal=33%
DOANE_BREAST_CANCER_CLASSES_UP	DOANE_BREAST_CANCER_CLASSES_UP		41	-0.54480976	-1.4368246	0.016949153	0.4639436	1	2613	tags=54%, list=23%, signal=70%
REACTOME_TRKA_SIGNALLING_FROM_THE_PLASMA_MEMBRANE	REACTOME_TRKA_SIGNALLING_FROM_THE_PLASMA_MEMBRANE		58	-0.3849082	-1.4341851	0.0877193	0.4689411	1	2202	tags=29%, list=20%, signal=36%
MCMURRAY_TP53_HRAS_COOPERATION_RESPONSE_DN	MCMURRAY_TP53_HRAS_COOPERATION_RESPONSE_DN		47	-0.54415745	-1.4311552	0.036363635	0.4756167	1	1353	tags=38%, list=12%, signal=43%
KEGG_NOTCH_SIGNALING_PATHWAY	KEGG_NOTCH_SIGNALING_PATHWAY		31	-0.44155452	-1.4300464	0.09615385	0.47532687	1	2161	tags=32%, list=19%, signal=40%
SHIPP_DLBCL_CURED_VS_FATAL_UP	SHIPP_DLBCL_CURED_VS_FATAL_UP		22	-0.55916226	-1.4269652	0.083333336	0.47996044	1	936	tags=27%, list=8%, signal=30%
HSIAO_LIVER_SPECIFIC_GENES	HSIAO_LIVER_SPECIFIC_GENES		179	-0.4983723	-1.4240061	0.05172414	0.4848173	1	2471	tags=44%, list=22%, signal=56%
BIOCARTA_MTOR_PATHWAY	BIOCARTA_MTOR_PATHWAY		16	-0.48592877	-1.4230835	0.074074075	0.4846414	1	1838	tags=31%, list=16%, signal=37%
LEE_LIVER_CANCER_MYC_E2F1_DN	LEE_LIVER_CANCER_MYC_E2F1_DN		45	-0.5637379	-1.4225999	0.056603774	0.4831079	1	2283	tags=47%, list=20%, signal=58%
IZADPANAH_STEM_CELL_ADIPOSE_VS_BONE_DN	IZADPANAH_STEM_CELL_ADIPOSE_VS_BONE_DN		65	-0.5377457	-1.4214077	0.040816326	0.4843224	1	2467	tags=48%, list=22%, signal=61%
VALK_AML_CLUSTER_2	VALK_AML_CLUSTER_2		17	-0.56417733	-1.4213799	0.056603774	0.48163176	1	501	tags=35%, list=4%, signal=37%
BEGUM_TARGETS_OF_PAX3_FOXO1_FUSION_UP	BEGUM_TARGETS_OF_PAX3_FOXO1_FUSION_UP		33	-0.5507983	-1.4193058	0.115384616	0.4853911	1	1497	tags=42%, list=13%, signal=49%
KAYO_CALORIE_RESTRICTION_MUSCLE_DN	KAYO_CALORIE_RESTRICTION_MUSCLE_DN		47	-0.41992116	-1.4177123	0.050847456	0.486824	1	2030	tags=30%, list=18%, signal=36%
SHEDDEN_LUNG_CANCER_GOOD_SURVIVAL_A5	SHEDDEN_LUNG_CANCER_GOOD_SURVIVAL_A5		34	-0.44921574	-1.4169234	0.05172414	0.48629093	1	2613	tags=38%, list=23%, signal=50%
TANG_SENESCENCE_TP53_TARGETS_UP	TANG_SENESCENCE_TP53_TARGETS_UP		16	-0.6074151	-1.4164599	0.03448276	0.48452014	1	937	tags=31%, list=8%, signal=34%
BERTUCCI_INVASIVE_CARCINOMA_DUCTAL_VS_LOBULAR_DN	BERTUCCI_INVASIVE_CARCINOMA_DUCTAL_VS_LOBULAR_DN		32	-0.63167095	-1.4161991	0.1	0.48261893	1	1902	tags=56%, list=17%, signal=68%
LIANG_HEMATOPOIESIS_STEM_CELL_NUMBER_LARGE_VS_TINY_DN	LIANG_HEMATOPOIESIS_STEM_CELL_NUMBER_LARGE_VS_TINY_DN		33	-0.41799578	-1.4157664	0.040816326	0.48095664	1	988	tags=21%, list=9%, signal=23%
TSENG_IRS1_TARGETS_DN	TSENG_IRS1_TARGETS_DN		102	-0.4647679	-1.4153943	0.14	0.4791541	1	1524	tags=28%, list=14%, signal=33%
GARGALOVIC_RESPONSE_TO_OXIDIZED_PHOSPHOLIPIDS_GREY_DN	GARGALOVIC_RESPONSE_TO_OXIDIZED_PHOSPHOLIPIDS_GREY_DN		32	-0.510826	-1.4152414	0.055555556	0.47697163	1	1622	tags=38%, list=14%, signal=44%
SIG_IL4RECEPTOR_IN_B_LYPHOCYTES	SIG_IL4RECEPTOR_IN_B_LYPHOCYTES		16	-0.45152262	-1.4133937	0.09803922	0.47870523	1	1838	tags=31%, list=16%, signal=37%
BIOCARTA_BIOPEPTIDES_PATHWAY	BIOCARTA_BIOPEPTIDES_PATHWAY		29	-0.4716262	-1.4095877	0.13793103	0.4890651	1	943	tags=21%, list=8%, signal=23%
CHEMNITZ_RESPONSE_TO_PROSTAGLANDIN_E2_DN	CHEMNITZ_RESPONSE_TO_PROSTAGLANDIN_E2_DN		177	-0.40541166	-1.4092611	0.04918033	0.48707923	1	2801	tags=40%, list=25%, signal=52%
CHESLER_BRAIN_HIGHEST_GENETIC_VARIANCE	CHESLER_BRAIN_HIGHEST_GENETIC_VARIANCE		27	-0.4699347	-1.4087754	0.05882353	0.48574013	1	1759	tags=33%, list=16%, signal=39%
KORKOLA_YOLK_SAC_TUMOR	KORKOLA_YOLK_SAC_TUMOR		32	-0.5336444	-1.4087107	0.05263158	0.48317403	1	1219	tags=31%, list=11%, signal=35%
ACEVEDO_LIVER_TUMOR_VS_NORMAL_ADJACENT_TISSUE_DN	ACEVEDO_LIVER_TUMOR_VS_NORMAL_ADJACENT_TISSUE_DN		160	-0.40314093	-1.407952	0.01754386	0.4824232	1	2488	tags=35%, list=22%, signal=44%
REACTOME_LIPOPROTEIN_METABOLISM	REACTOME_LIPOPROTEIN_METABOLISM		18	-0.58248675	-1.4068984	0.083333336	0.48238668	1	1122	tags=33%, list=10%, signal=37%
MAHADEVAN_IMATINIB_RESISTANCE_DN	MAHADEVAN_IMATINIB_RESISTANCE_DN		16	-0.62903315	-1.4062814	0.05882353	0.48154864	1	1254	tags=44%, list=11%, signal=49%
LEE_LIVER_CANCER_ACOX1_DN	LEE_LIVER_CANCER_ACOX1_DN		49	-0.52340895	-1.4060378	0.12068965	0.4794167	1	1318	tags=33%, list=12%, signal=37%
ELVIDGE_HYPOXIA_BY_DMOG_DN	ELVIDGE_HYPOXIA_BY_DMOG_DN		37	-0.44742635	-1.4055545	0.07017544	0.47794944	1	1043	tags=24%, list=9%, signal=27%
REACTOME_SMOOTH_MUSCLE_CONTRACTION	REACTOME_SMOOTH_MUSCLE_CONTRACTION		17	-0.54988724	-1.4049548	0.10344828	0.47660178	1	557	tags=18%, list=5%, signal=19%
CAIRO_HEPATOBLASTOMA_DN	CAIRO_HEPATOBLASTOMA_DN		174	-0.43118832	-1.404335	0.06451613	0.4762689	1	2587	tags=41%, list=23%, signal=53%
YAMASHITA_LIVER_CANCER_STEM_CELL_DN	YAMASHITA_LIVER_CANCER_STEM_CELL_DN		54	-0.5315332	-1.4039602	0.03508772	0.47492045	1	1626	tags=31%, list=15%, signal=37%
MULLIGHAN_MLL_SIGNATURE_1_DN	MULLIGHAN_MLL_SIGNATURE_1_DN		140	-0.39832368	-1.3999443	0.03846154	0.48307714	1	2679	tags=37%, list=24%, signal=48%
BONOME_OVARIAN_CANCER_SURVIVAL_SUBOPTIMAL_DEBULKING	BONOME_OVARIAN_CANCER_SURVIVAL_SUBOPTIMAL_DEBULKING		285	-0.35322756	-1.3974715	0.09615385	0.48666328	1	1854	tags=22%, list=17%, signal=26%
MATTIOLI_MULTIPLE_MYELOMA_WITH_14Q32_TRANSLOCATIONS	MATTIOLI_MULTIPLE_MYELOMA_WITH_14Q32_TRANSLOCATIONS		21	-0.55507696	-1.3958565	0.10344828	0.4881078	1	2452	tags=57%, list=22%, signal=73%
REACTOME_NUCLEAR_RECEPTOR_TRANSCRIPTION_PATHWAY	REACTOME_NUCLEAR_RECEPTOR_TRANSCRIPTION_PATHWAY		38	-0.4648558	-1.3938831	0.13461539	0.48987415	1	1407	tags=21%, list=13%, signal=24%
LEE_LIVER_CANCER	LEE_LIVER_CANCER		21	-0.57966673	-1.3934546	0.10909091	0.48867655	1	2321	tags=48%, list=21%, signal=60%
LEE_LIVER_CANCER_TOP50	LEE_LIVER_CANCER_TOP50		21	-0.57966673	-1.3934546	0.10909091	0.48619598	1	2321	tags=48%, list=21%, signal=60%
GOLDRATH_IMMUNE_MEMORY	GOLDRATH_IMMUNE_MEMORY		52	-0.49518538	-1.393376	0.11764706	0.4839497	1	2405	tags=42%, list=21%, signal=54%
REACTOME_GLUCONEOGENESIS	REACTOME_GLUCONEOGENESIS		19	-0.54706573	-1.3921554	0.06557377	0.48475268	1	847	tags=37%, list=8%, signal=40%
KEGG_DORSO_VENTRAL_AXIS_FORMATION	KEGG_DORSO_VENTRAL_AXIS_FORMATION		15	-0.55745524	-1.3912407	0.118644066	0.48507106	1	1698	tags=33%, list=15%, signal=39%
LAIHO_COLORECTAL_CANCER_SERRATED_DN	LAIHO_COLORECTAL_CANCER_SERRATED_DN		47	-0.37211138	-1.3902086	0.09803922	0.48552695	1	3266	tags=45%, list=29%, signal=63%
NADERI_BREAST_CANCER_PROGNOSIS_DN	NADERI_BREAST_CANCER_PROGNOSIS_DN		17	-0.5877414	-1.3885506	0.12765957	0.4874701	1	2442	tags=59%, list=22%, signal=75%
MARTINEZ_RB1_TARGETS_UP	MARTINEZ_RB1_TARGETS_UP		497	-0.37442535	-1.3865539	0.09803922	0.48969865	1	1938	tags=27%, list=17%, signal=31%
BREDEMEYER_RAG_SIGNALING_NOT_VIA_ATM_DN	BREDEMEYER_RAG_SIGNALING_NOT_VIA_ATM_DN		42	-0.45880017	-1.3851414	0.118644066	0.49090007	1	3151	tags=55%, list=28%, signal=76%
DOANE_RESPONSE_TO_ANDROGEN_UP	DOANE_RESPONSE_TO_ANDROGEN_UP		95	-0.3690891	-1.3833554	0.06349207	0.49293822	1	2066	tags=28%, list=18%, signal=35%
ROSS_LEUKEMIA_WITH_MLL_FUSIONS	ROSS_LEUKEMIA_WITH_MLL_FUSIONS		49	-0.49025077	-1.3817208	0.08510638	0.4954162	1	1943	tags=39%, list=17%, signal=47%
KEGG_ARACHIDONIC_ACID_METABOLISM	KEGG_ARACHIDONIC_ACID_METABOLISM		34	-0.48120528	-1.3812506	0.10526316	0.49371555	1	2178	tags=41%, list=19%, signal=51%
RADMACHER_AML_PROGNOSIS	RADMACHER_AML_PROGNOSIS		51	-0.45816988	-1.3811074	0.08	0.49169117	1	1699	tags=29%, list=15%, signal=35%
BIOCARTA_CHREBP2_PATHWAY	BIOCARTA_CHREBP2_PATHWAY		26	-0.40596923	-1.3804892	0.10638298	0.49088714	1	725	tags=15%, list=6%, signal=16%
REACTOME_NEUROTRANSMITTER_RELEASE_CYCLE	REACTOME_NEUROTRANSMITTER_RELEASE_CYCLE		18	-0.575724	-1.3802552	0.06	0.4891357	1	2740	tags=44%, list=24%, signal=59%
KEGG_GLYCEROLIPID_METABOLISM	KEGG_GLYCEROLIPID_METABOLISM		29	-0.5026473	-1.380025	0.10909091	0.48744273	1	2184	tags=45%, list=20%, signal=56%
SABATES_COLORECTAL_ADENOMA_DN	SABATES_COLORECTAL_ADENOMA_DN		154	-0.5253665	-1.3780721	0.08	0.48991376	1	2070	tags=40%, list=18%, signal=49%
ST_DIFFERENTIATION_PATHWAY_IN_PC12_CELLS	ST_DIFFERENTIATION_PATHWAY_IN_PC12_CELLS		23	-0.46418464	-1.3778143	0.15384616	0.4879983	1	1838	tags=26%, list=16%, signal=31%
KEGG_ALDOSTERONE_REGULATED_SODIUM_REABSORPTION	KEGG_ALDOSTERONE_REGULATED_SODIUM_REABSORPTION		25	-0.5158197	-1.376676	0.094339624	0.4888411	1	2113	tags=48%, list=19%, signal=59%
YAGI_AML_WITH_INV_16_TRANSLOCATION	YAGI_AML_WITH_INV_16_TRANSLOCATION		253	-0.33314586	-1.3749177	0.071428575	0.49125826	1	1916	tags=23%, list=17%, signal=27%
MARZEC_IL2_SIGNALING_DN	MARZEC_IL2_SIGNALING_DN		21	-0.48946217	-1.3733299	0.08163265	0.49261826	1	1190	tags=24%, list=11%, signal=27%
MARTINEZ_RESPONSE_TO_TRABECTEDIN	MARTINEZ_RESPONSE_TO_TRABECTEDIN		26	-0.47579896	-1.3711748	0.071428575	0.4965813	1	2273	tags=35%, list=20%, signal=43%
LI_WILMS_TUMOR	LI_WILMS_TUMOR		20	-0.5485823	-1.371032	0.1509434	0.4947963	1	822	tags=35%, list=7%, signal=38%
KEGG_VASCULAR_SMOOTH_MUSCLE_CONTRACTION	KEGG_VASCULAR_SMOOTH_MUSCLE_CONTRACTION		74	-0.42531797	-1.3657495	0.035714287	0.5068707	1	2354	tags=34%, list=21%, signal=42%
BOYLAN_MULTIPLE_MYELOMA_D_CLUSTER_UP	BOYLAN_MULTIPLE_MYELOMA_D_CLUSTER_UP		18	-0.5438524	-1.3656349	0.041666668	0.50493026	1	701	tags=28%, list=6%, signal=30%
LIU_PROSTATE_CANCER_DN	LIU_PROSTATE_CANCER_DN		250	-0.45261598	-1.3646177	0.11320755	0.50590605	1	1813	tags=34%, list=16%, signal=40%
ENGELMANN_CANCER_PROGENITORS_DN	ENGELMANN_CANCER_PROGENITORS_DN		34	-0.45343214	-1.3646016	0.055555556	0.5036272	1	1296	tags=26%, list=12%, signal=30%
BERENJENO_TRANSFORMED_BY_RHOA_DN	BERENJENO_TRANSFORMED_BY_RHOA_DN		293	-0.41624412	-1.3627865	0.18367347	0.5060963	1	2760	tags=36%, list=25%, signal=46%
KAAB_HEART_ATRIUM_VS_VENTRICLE_UP	KAAB_HEART_ATRIUM_VS_VENTRICLE_UP		158	-0.42526245	-1.3613895	0.06	0.50802857	1	1930	tags=32%, list=17%, signal=38%
BYSTRYKH_HEMATOPOIESIS_STEM_CELL_AND_BRAIN_QTL_CIS	BYSTRYKH_HEMATOPOIESIS_STEM_CELL_AND_BRAIN_QTL_CIS		43	-0.399655	-1.3589683	0.14545454	0.5110125	1	1763	tags=21%, list=16%, signal=25%
LEE_LIVER_CANCER_ACOX1_UP	LEE_LIVER_CANCER_ACOX1_UP		50	-0.48033303	-1.3565648	0.08196721	0.51489866	1	1257	tags=30%, list=11%, signal=34%
DAIRKEE_CANCER_PRONE_RESPONSE_E2	DAIRKEE_CANCER_PRONE_RESPONSE_E2		18	-0.5599515	-1.3534071	0.115384616	0.52064174	1	1632	tags=50%, list=15%, signal=58%
UEDA_PERIFERAL_CLOCK	UEDA_PERIFERAL_CLOCK		117	-0.3519459	-1.3529423	0.12068965	0.5189192	1	1337	tags=22%, list=12%, signal=25%
KEGG_CALCIUM_SIGNALING_PATHWAY	KEGG_CALCIUM_SIGNALING_PATHWAY		117	-0.43772385	-1.3523518	0.0754717	0.51816916	1	2055	tags=31%, list=18%, signal=37%
IVANOVA_HEMATOPOIESIS_STEM_CELL_AND_PROGENITOR	IVANOVA_HEMATOPOIESIS_STEM_CELL_AND_PROGENITOR		152	-0.35648137	-1.3518548	0.074074075	0.51722413	1	2754	tags=34%, list=25%, signal=45%
SIG_CD40PATHWAYMAP	SIG_CD40PATHWAYMAP		23	-0.44765398	-1.3495678	0.10344828	0.52133065	1	3031	tags=43%, list=27%, signal=59%
VALK_AML_CLUSTER_8	VALK_AML_CLUSTER_8		15	-0.5358463	-1.3494307	0.11111111	0.51938003	1	1417	tags=40%, list=13%, signal=46%
LEE_LIVER_CANCER_MYC_UP	LEE_LIVER_CANCER_MYC_UP		45	-0.40950206	-1.3445493	0.11666667	0.53145844	1	1399	tags=27%, list=12%, signal=30%
VANTVEER_BREAST_CANCER_ESR1_UP	VANTVEER_BREAST_CANCER_ESR1_UP		73	-0.40396842	-1.3440504	0.035714287	0.5305044	1	2517	tags=44%, list=22%, signal=56%
KEGG_STARCH_AND_SUCROSE_METABOLISM	KEGG_STARCH_AND_SUCROSE_METABOLISM		21	-0.554666	-1.3429747	0.11111111	0.5308767	1	2452	tags=52%, list=22%, signal=67%
LUI_THYROID_CANCER_CLUSTER_2	LUI_THYROID_CANCER_CLUSTER_2		25	-0.4821287	-1.3429153	0.036363635	0.52877873	1	2113	tags=52%, list=19%, signal=64%
IVANOVA_HEMATOPOIESIS_STEM_CELL_LONG_TERM	IVANOVA_HEMATOPOIESIS_STEM_CELL_LONG_TERM		65	-0.4442182	-1.3414805	0.04	0.5310321	1	1235	tags=25%, list=11%, signal=28%
MOROSETTI_FACIOSCAPULOHUMERAL_MUSCULAR_DISTROPHY_UP	MOROSETTI_FACIOSCAPULOHUMERAL_MUSCULAR_DISTROPHY_UP		16	-0.6512685	-1.3409976	0.18	0.52981395	1	486	tags=38%, list=4%, signal=39%
DACOSTA_ERCC3_ALLELE_XPCS_VS_TTD_UP	DACOSTA_ERCC3_ALLELE_XPCS_VS_TTD_UP		16	-0.6008741	-1.3404229	0.12962963	0.529154	1	1751	tags=50%, list=16%, signal=59%
SANA_TNF_SIGNALING_DN	SANA_TNF_SIGNALING_DN		58	-0.4482551	-1.3400861	0.0754717	0.52770257	1	1813	tags=33%, list=16%, signal=39%
WOOD_EBV_EBNA1_TARGETS_UP	WOOD_EBV_EBNA1_TARGETS_UP		75	-0.35723466	-1.3381917	0.09803922	0.53141785	1	1701	tags=23%, list=15%, signal=27%
KEGG_PENTOSE_PHOSPHATE_PATHWAY	KEGG_PENTOSE_PHOSPHATE_PATHWAY		19	-0.44069383	-1.3363949	0.13461539	0.5333142	1	2767	tags=53%, list=25%, signal=70%
KEGG_ALANINE_ASPARTATE_AND_GLUTAMATE_METABOLISM	KEGG_ALANINE_ASPARTATE_AND_GLUTAMATE_METABOLISM		21	-0.5201791	-1.3362364	0.1	0.5314178	1	902	tags=38%, list=8%, signal=41%
VANHARANTA_UTERINE_FIBROID_WITH_7Q_DELETION_DN	VANHARANTA_UTERINE_FIBROID_WITH_7Q_DELETION_DN		17	-0.45197457	-1.3354362	0.125	0.53176814	1	1411	tags=29%, list=13%, signal=34%
VALK_AML_CLUSTER_15	VALK_AML_CLUSTER_15		17	-0.49812332	-1.3335507	0.1923077	0.5345244	1	1452	tags=35%, list=13%, signal=40%
CORRE_MULTIPLE_MYELOMA_UP	CORRE_MULTIPLE_MYELOMA_UP		38	-0.5069483	-1.3284127	0.08928572	0.5448201	1	1569	tags=42%, list=14%, signal=49%
CHEN_LVAD_SUPPORT_OF_FAILING_HEART_UP	CHEN_LVAD_SUPPORT_OF_FAILING_HEART_UP		69	-0.4514458	-1.3282899	0.11666667	0.5430846	1	2112	tags=36%, list=19%, signal=44%
MCBRYAN_PUBERTAL_BREAST_6_7WK_DN	MCBRYAN_PUBERTAL_BREAST_6_7WK_DN		62	-0.45228034	-1.3261559	0.094339624	0.5471624	1	1804	tags=40%, list=16%, signal=48%
SENESE_HDAC1_TARGETS_DN	SENESE_HDAC1_TARGETS_DN		134	-0.3968642	-1.3251244	0.09615385	0.54757774	1	1622	tags=25%, list=14%, signal=29%
TSUNODA_CISPLATIN_RESISTANCE_DN	TSUNODA_CISPLATIN_RESISTANCE_DN		18	-0.50832736	-1.3232456	0.13207547	0.549928	1	1171	tags=28%, list=10%, signal=31%
YAO_TEMPORAL_RESPONSE_TO_PROGESTERONE_CLUSTER_1	YAO_TEMPORAL_RESPONSE_TO_PROGESTERONE_CLUSTER_1		58	-0.47350743	-1.3230811	0.11111111	0.54805213	1	2700	tags=52%, list=24%, signal=68%
HOQUE_METHYLATED_IN_CANCER	HOQUE_METHYLATED_IN_CANCER		37	-0.450584	-1.323054	0.14	0.54594016	1	2407	tags=46%, list=21%, signal=58%
RODRIGUES_THYROID_CARCINOMA_POORLY_DIFFERENTIATED_DN	RODRIGUES_THYROID_CARCINOMA_POORLY_DIFFERENTIATED_DN		385	-0.34824416	-1.3192874	0.078431375	0.55436563	1	1673	tags=22%, list=15%, signal=25%
KAYO_CALORIE_RESTRICTION_MUSCLE_UP	KAYO_CALORIE_RESTRICTION_MUSCLE_UP		42	-0.45963573	-1.3179704	0.1632653	0.556116	1	1533	tags=24%, list=14%, signal=27%
MARTINEZ_RB1_AND_TP53_TARGETS_UP	MARTINEZ_RB1_AND_TP53_TARGETS_UP		471	-0.38489258	-1.3147436	0.18	0.563007	1	1938	tags=28%, list=17%, signal=32%
TAKEDA_TARGETS_OF_NUP98_HOXA9_FUSION_10D_UP	TAKEDA_TARGETS_OF_NUP98_HOXA9_FUSION_10D_UP		89	-0.49418676	-1.3140363	0.12962963	0.5625092	1	1806	tags=40%, list=16%, signal=48%
DOANE_BREAST_CANCER_ESR1_UP	DOANE_BREAST_CANCER_ESR1_UP		70	-0.4598394	-1.313216	0.06779661	0.56268555	1	2691	tags=50%, list=24%, signal=65%
ICHIBA_GRAFT_VERSUS_HOST_DISEASE_D7_DN	ICHIBA_GRAFT_VERSUS_HOST_DISEASE_D7_DN		34	-0.48156565	-1.3128483	0.109375	0.56154436	1	1491	tags=32%, list=13%, signal=37%
CAIRO_LIVER_DEVELOPMENT_DN	CAIRO_LIVER_DEVELOPMENT_DN		177	-0.42315638	-1.3127452	0.118644066	0.55979055	1	1674	tags=34%, list=15%, signal=39%
JAZAERI_BREAST_CANCER_BRCA1_VS_BRCA2_DN	JAZAERI_BREAST_CANCER_BRCA1_VS_BRCA2_DN		30	-0.46516323	-1.3114833	0.13461539	0.56070745	1	1282	tags=30%, list=11%, signal=34%
KEGG_TASTE_TRANSDUCTION	KEGG_TASTE_TRANSDUCTION		21	-0.53858936	-1.3103576	0.20833333	0.56130564	1	3111	tags=57%, list=28%, signal=79%
RICKMAN_HEAD_AND_NECK_CANCER_B	RICKMAN_HEAD_AND_NECK_CANCER_B		23	-0.56552404	-1.306962	0.175	0.5675961	1	1210	tags=30%, list=11%, signal=34%
LEE_LIVER_CANCER_CIPROFIBRATE_DN	LEE_LIVER_CANCER_CIPROFIBRATE_DN		50	-0.52187896	-1.3044938	0.12727273	0.57330453	1	1914	tags=40%, list=17%, signal=48%
AMUNDSON_GENOTOXIC_SIGNATURE	AMUNDSON_GENOTOXIC_SIGNATURE		63	-0.36254376	-1.3039539	0.11320755	0.57296306	1	942	tags=19%, list=8%, signal=21%
KEGG_CARDIAC_MUSCLE_CONTRACTION	KEGG_CARDIAC_MUSCLE_CONTRACTION		58	-0.47615674	-1.3016434	0.12280702	0.5772026	1	3267	tags=53%, list=29%, signal=75%
ALCALAY_AML_BY_NPM1_LOCALIZATION_UP	ALCALAY_AML_BY_NPM1_LOCALIZATION_UP		96	-0.4083053	-1.3004779	0.094339624	0.57762766	1	2240	tags=30%, list=20%, signal=37%
SIG_INSULIN_RECEPTOR_PATHWAY_IN_CARDIAC_MYOCYTES	SIG_INSULIN_RECEPTOR_PATHWAY_IN_CARDIAC_MYOCYTES		35	-0.3754824	-1.2993711	0.11764706	0.5779259	1	2106	tags=23%, list=19%, signal=28%
LIU_CDX2_TARGETS_UP	LIU_CDX2_TARGETS_UP		31	-0.5096831	-1.2988018	0.13207547	0.57778656	1	2294	tags=42%, list=20%, signal=53%
JAZAG_TGFB1_SIGNALING_VIA_SMAD4_DN	JAZAG_TGFB1_SIGNALING_VIA_SMAD4_DN		42	-0.39759365	-1.2973504	0.17857143	0.5797767	1	1534	tags=26%, list=14%, signal=30%
ZHAN_MULTIPLE_MYELOMA_PR_DN	ZHAN_MULTIPLE_MYELOMA_PR_DN		19	-0.5014215	-1.2965943	0.16666667	0.5798401	1	1745	tags=37%, list=16%, signal=44%
YOSHIOKA_LIVER_CANCER_EARLY_RECURRENCE_DN	YOSHIOKA_LIVER_CANCER_EARLY_RECURRENCE_DN		33	-0.36806756	-1.2962816	0.15789473	0.5787385	1	2300	tags=27%, list=21%, signal=34%
JIANG_HYPOXIA_NORMAL	JIANG_HYPOXIA_NORMAL		154	-0.3019137	-1.2961365	0.18	0.5770087	1	1806	tags=19%, list=16%, signal=23%
DORSAM_HOXA9_TARGETS_DN	DORSAM_HOXA9_TARGETS_DN		17	-0.49075404	-1.2959889	0.12962963	0.5753763	1	1232	tags=29%, list=11%, signal=33%
RASHI_RESPONSE_TO_IONIZING_RADIATION_5	RASHI_RESPONSE_TO_IONIZING_RADIATION_5		106	-0.37319466	-1.2956626	0.14	0.5739817	1	2272	tags=27%, list=20%, signal=34%
YAGI_AML_WITH_11Q23_REARRANGED	YAGI_AML_WITH_11Q23_REARRANGED		231	-0.31274343	-1.2929877	0.09090909	0.57898796	1	2607	tags=30%, list=23%, signal=38%
ST_GRANULE_CELL_SURVIVAL_PATHWAY	ST_GRANULE_CELL_SURVIVAL_PATHWAY		15	-0.5180032	-1.2915292	0.1923077	0.5809623	1	1522	tags=33%, list=14%, signal=39%
YEGNASUBRAMANIAN_PROSTATE_CANCER	YEGNASUBRAMANIAN_PROSTATE_CANCER		70	-0.4296131	-1.2889119	0.13333334	0.5855009	1	1402	tags=30%, list=13%, signal=34%
GRADE_COLON_AND_RECTAL_CANCER_DN	GRADE_COLON_AND_RECTAL_CANCER_DN		49	-0.42396575	-1.2883186	0.1509434	0.5849689	1	1885	tags=31%, list=17%, signal=37%
KEGG_PORPHYRIN_AND_CHLOROPHYLL_METABOLISM	KEGG_PORPHYRIN_AND_CHLOROPHYLL_METABOLISM		17	-0.47242072	-1.2861098	0.10909091	0.5892949	1	1704	tags=35%, list=15%, signal=42%
BOYAULT_LIVER_CANCER_SUBCLASS_G1_DN	BOYAULT_LIVER_CANCER_SUBCLASS_G1_DN		25	-0.46589845	-1.286081	0.13461539	0.5871903	1	1694	tags=32%, list=15%, signal=38%
KLEIN_PRIMARY_EFFUSION_LYMPHOMA_UP	KLEIN_PRIMARY_EFFUSION_LYMPHOMA_UP		39	-0.40478107	-1.2825652	0.18	0.5955382	1	361	tags=13%, list=3%, signal=13%
WANG_PROSTATE_CANCER_ANDROGEN_INDEPENDENT	WANG_PROSTATE_CANCER_ANDROGEN_INDEPENDENT		35	-0.40849555	-1.2794302	0.15384616	0.6025385	1	2458	tags=31%, list=22%, signal=40%
WATTEL_AUTONOMOUS_THYROID_ADENOMA_UP	WATTEL_AUTONOMOUS_THYROID_ADENOMA_UP		15	-0.52626985	-1.2792474	0.1509434	0.60096043	1	2525	tags=53%, list=23%, signal=69%
SENESE_HDAC2_TARGETS_DN	SENESE_HDAC2_TARGETS_DN		74	-0.45955983	-1.2766063	0.25490198	0.6065044	1	1976	tags=38%, list=18%, signal=46%
MENSE_HYPOXIA_UP	MENSE_HYPOXIA_UP		57	-0.4493478	-1.2765287	0.18604651	0.6044691	1	1898	tags=33%, list=17%, signal=40%
KEGG_INOSITOL_PHOSPHATE_METABOLISM	KEGG_INOSITOL_PHOSPHATE_METABOLISM		28	-0.38056478	-1.275946	0.15686275	0.60430735	1	1838	tags=21%, list=16%, signal=26%
UEDA_CENTRAL_CLOCK	UEDA_CENTRAL_CLOCK		66	-0.3727917	-1.2757394	0.21428572	0.602719	1	1495	tags=23%, list=13%, signal=26%
MARTINEZ_TP53_TARGETS_UP	MARTINEZ_TP53_TARGETS_UP		467	-0.36389005	-1.2749612	0.19607843	0.60311115	1	1938	tags=26%, list=17%, signal=31%
SCHLESINGER_METHYLATED_DE_NOVO_IN_CANCER	SCHLESINGER_METHYLATED_DE_NOVO_IN_CANCER		60	-0.44725466	-1.2737058	0.10714286	0.604249	1	1210	tags=25%, list=11%, signal=28%
ZHU_CMV_8_HR_DN	ZHU_CMV_8_HR_DN		19	-0.48222762	-1.2730163	0.17777778	0.60405594	1	1452	tags=37%, list=13%, signal=42%
REACTOME_PLC_GAMMA1_SIGNALLING	REACTOME_PLC_GAMMA1_SIGNALLING		19	-0.49535683	-1.2728912	0.21276596	0.60229677	1	1985	tags=37%, list=18%, signal=45%
ASTON_MAJOR_DEPRESSIVE_DISORDER_DN	ASTON_MAJOR_DEPRESSIVE_DISORDER_DN		106	-0.34567916	-1.2723144	0.12244898	0.6017498	1	1620	tags=19%, list=14%, signal=22%
BROWNE_HCMV_INFECTION_48HR_UP	BROWNE_HCMV_INFECTION_48HR_UP		117	-0.35132223	-1.2714641	0.15384616	0.6018664	1	872	tags=19%, list=8%, signal=20%
SETLUR_PROSTATE_CANCER_TMPRSS2_ERG_FUSION_DN	SETLUR_PROSTATE_CANCER_TMPRSS2_ERG_FUSION_DN		15	-0.52649057	-1.2694067	0.19298245	0.60588324	1	254	tags=13%, list=2%, signal=14%
HOSHIDA_LIVER_CANCER_SUBCLASS_S2	HOSHIDA_LIVER_CANCER_SUBCLASS_S2		80	-0.32050478	-1.2683936	0.14893617	0.6066169	1	1525	tags=16%, list=14%, signal=19%
RIGGI_EWING_SARCOMA_PROGENITOR_UP	RIGGI_EWING_SARCOMA_PROGENITOR_UP		227	-0.4091128	-1.2679566	0.15686275	0.6061621	1	1647	tags=30%, list=15%, signal=34%
STARK_HYPPOCAMPUS_22Q11_DELETION_UP	STARK_HYPPOCAMPUS_22Q11_DELETION_UP		24	-0.4311625	-1.2672731	0.18867925	0.60615796	1	3633	tags=46%, list=32%, signal=68%
KOYAMA_SEMA3B_TARGETS_DN	KOYAMA_SEMA3B_TARGETS_DN		152	-0.33851242	-1.266799	0.07692308	0.60555524	1	1770	tags=25%, list=16%, signal=29%
PEREZ_TP53_AND_TP63_TARGETS	PEREZ_TP53_AND_TP63_TARGETS		100	-0.39427322	-1.2661543	0.11320755	0.60533816	1	1332	tags=27%, list=12%, signal=30%
PICCALUGA_ANGIOIMMUNOBLASTIC_LYMPHOMA_UP	PICCALUGA_ANGIOIMMUNOBLASTIC_LYMPHOMA_UP		119	-0.50590646	-1.2653445	0.24489796	0.6051186	1	1047	tags=29%, list=9%, signal=31%
LIEN_BREAST_CARCINOMA_METAPLASTIC_VS_DUCTAL_DN	LIEN_BREAST_CARCINOMA_METAPLASTIC_VS_DUCTAL_DN		49	-0.4901038	-1.2652138	0.1509434	0.6034332	1	2533	tags=49%, list=23%, signal=63%
THUM_SYSTOLIC_HEART_FAILURE_DN	THUM_SYSTOLIC_HEART_FAILURE_DN		110	-0.34316292	-1.2647618	0.18181819	0.6024492	1	3703	tags=45%, list=33%, signal=67%
HELLER_HDAC_TARGETS_SILENCED_BY_METHYLATION_UP	HELLER_HDAC_TARGETS_SILENCED_BY_METHYLATION_UP		242	-0.3728641	-1.2642924	0.17857143	0.6015589	1	1682	tags=27%, list=15%, signal=31%
MULLIGHAN_NPM1_MUTATED_SIGNATURE_1_UP	MULLIGHAN_NPM1_MUTATED_SIGNATURE_1_UP		148	-0.3418873	-1.2638338	0.12	0.6003909	1	2396	tags=30%, list=21%, signal=38%
LIN_NPAS4_TARGETS_UP	LIN_NPAS4_TARGETS_UP		81	-0.32586852	-1.263581	0.18181819	0.5990691	1	2628	tags=30%, list=23%, signal=38%
BORCZUK_MALIGNANT_MESOTHELIOMA_DN	BORCZUK_MALIGNANT_MESOTHELIOMA_DN		63	-0.41562384	-1.2622586	0.17307693	0.5998334	1	3363	tags=51%, list=30%, signal=72%
LU_AGING_BRAIN_UP	LU_AGING_BRAIN_UP		88	-0.34052935	-1.2617548	0.18333334	0.5995055	1	3046	tags=36%, list=27%, signal=50%
BIOCARTA_CXCR4_PATHWAY	BIOCARTA_CXCR4_PATHWAY		17	-0.4198972	-1.2617218	0.20754717	0.597578	1	920	tags=18%, list=8%, signal=19%
SMID_BREAST_CANCER_LUMINAL_B_UP	SMID_BREAST_CANCER_LUMINAL_B_UP		96	-0.42927697	-1.2613393	0.074074075	0.5967489	1	1776	tags=34%, list=16%, signal=41%
HATADA_METHYLATED_IN_LUNG_CANCER_UP	HATADA_METHYLATED_IN_LUNG_CANCER_UP		178	-0.37466055	-1.2586364	0.16071428	0.60197085	1	2661	tags=35%, list=24%, signal=45%
BERENJENO_TRANSFORMED_BY_RHOA_FOREVER_UP	BERENJENO_TRANSFORMED_BY_RHOA_FOREVER_UP		15	-0.59726536	-1.2575573	0.1875	0.60276604	1	1222	tags=47%, list=11%, signal=52%
HOFFMANN_IMMATURE_TO_MATURE_B_LYMPHOCYTE_DN	HOFFMANN_IMMATURE_TO_MATURE_B_LYMPHOCYTE_DN		24	-0.413646	-1.2571553	0.20754717	0.60174215	1	2451	tags=42%, list=22%, signal=53%
KEGG_GLYCEROPHOSPHOLIPID_METABOLISM	KEGG_GLYCEROPHOSPHOLIPID_METABOLISM		41	-0.40473843	-1.2565953	0.21818182	0.60147566	1	2178	tags=32%, list=19%, signal=39%
ST_GAQ_PATHWAY	ST_GAQ_PATHWAY		17	-0.46064448	-1.2555932	0.20754717	0.6023161	1	1974	tags=29%, list=18%, signal=36%
TAVAZOIE_METASTASIS	TAVAZOIE_METASTASIS		49	-0.4628819	-1.2550193	0.13725491	0.60200536	1	1603	tags=33%, list=14%, signal=38%
FLECHNER_BIOPSY_KIDNEY_TRANSPLANT_OK_VS_DONOR_UP	FLECHNER_BIOPSY_KIDNEY_TRANSPLANT_OK_VS_DONOR_UP		340	-0.31441456	-1.2549134	0.21818182	0.6004155	1	1759	tags=19%, list=16%, signal=22%
PETRETTO_CARDIAC_HYPERTROPHY	PETRETTO_CARDIAC_HYPERTROPHY		23	-0.5784278	-1.2537874	0.25925925	0.60138583	1	1227	tags=39%, list=11%, signal=44%
KEGG_BLADDER_CANCER	KEGG_BLADDER_CANCER		19	-0.45429638	-1.250977	0.25581396	0.60632	1	1073	tags=26%, list=10%, signal=29%
AGUIRRE_PANCREATIC_CANCER_COPY_NUMBER_UP	AGUIRRE_PANCREATIC_CANCER_COPY_NUMBER_UP		168	-0.26683494	-1.2508651	0.19642857	0.60457206	1	1656	tags=15%, list=15%, signal=17%
REACTOME_METABOLISM_OF_AMINO_ACIDS	REACTOME_METABOLISM_OF_AMINO_ACIDS		129	-0.34955126	-1.2505926	0.12068965	0.60325235	1	1990	tags=29%, list=18%, signal=34%
ACEVEDO_METHYLATED_IN_LIVER_CANCER_DN	ACEVEDO_METHYLATED_IN_LIVER_CANCER_DN		317	-0.3559333	-1.2489998	0.0862069	0.6059694	1	2853	tags=34%, list=25%, signal=45%
BROWNE_HCMV_INFECTION_24HR_DN	BROWNE_HCMV_INFECTION_24HR_DN		93	-0.39869547	-1.2484376	0.1632653	0.6056018	1	1379	tags=26%, list=12%, signal=29%
VALK_AML_CLUSTER_9	VALK_AML_CLUSTER_9		21	-0.48657152	-1.2475667	0.18867925	0.6063218	1	1271	tags=29%, list=11%, signal=32%
YAO_TEMPORAL_RESPONSE_TO_PROGESTERONE_CLUSTER_6	YAO_TEMPORAL_RESPONSE_TO_PROGESTERONE_CLUSTER_6		50	-0.44162142	-1.2464324	0.1923077	0.6070803	1	1769	tags=32%, list=16%, signal=38%
DAIRKEE_TERT_TARGETS_DN	DAIRKEE_TERT_TARGETS_DN		41	-0.43255734	-1.2461687	0.17857143	0.6057993	1	913	tags=24%, list=8%, signal=26%
ASTON_MAJOR_DEPRESSIVE_DISORDER_UP	ASTON_MAJOR_DEPRESSIVE_DISORDER_UP		25	-0.42672992	-1.2454324	0.13114753	0.6055789	1	2254	tags=36%, list=20%, signal=45%
SHEDDEN_LUNG_CANCER_GOOD_SURVIVAL_A4	SHEDDEN_LUNG_CANCER_GOOD_SURVIVAL_A4		109	-0.3722257	-1.2436799	0.18367347	0.60779446	1	2499	tags=31%, list=22%, signal=40%
NIKOLSKY_BREAST_CANCER_16P13_AMPLICON	NIKOLSKY_BREAST_CANCER_16P13_AMPLICON		57	-0.3290855	-1.2426397	0.25	0.6087203	1	1790	tags=25%, list=16%, signal=29%
SATO_SILENCED_BY_DEACETYLATION_IN_PANCREATIC_CANCER	SATO_SILENCED_BY_DEACETYLATION_IN_PANCREATIC_CANCER		28	-0.4370578	-1.2409462	0.18644068	0.6110185	1	1009	tags=29%, list=9%, signal=31%
REACTOME_CAM_PATHWAY	REACTOME_CAM_PATHWAY		16	-0.52048624	-1.2408208	0.16666667	0.60935074	1	1985	tags=38%, list=18%, signal=46%
KEGG_ACUTE_MYELOID_LEUKEMIA	KEGG_ACUTE_MYELOID_LEUKEMIA		36	-0.34027067	-1.2402734	0.20754717	0.6088202	1	1838	tags=28%, list=16%, signal=33%
WEST_ADRENOCORTICAL_TUMOR_MARKERS_DN	WEST_ADRENOCORTICAL_TUMOR_MARKERS_DN		17	-0.5681428	-1.238894	0.2	0.61034906	1	695	tags=29%, list=6%, signal=31%
BEIER_GLIOMA_STEM_CELL_UP	BEIER_GLIOMA_STEM_CELL_UP		24	-0.48428681	-1.237531	0.18	0.6119413	1	2310	tags=38%, list=21%, signal=47%
FARMER_BREAST_CANCER_APOCRINE VS LUMINAL	FARMER_BREAST_CANCER_APOCRINE VS LUMINAL		185	-0.343752	-1.2359022	0.21428572	0.6140199	1	1929	tags=28%, list=17%, signal=33%
FONTAINE_PAPILLARY_THYROID_CARCINOMA_UP	FONTAINE_PAPILLARY_THYROID_CARCINOMA_UP		35	-0.42383528	-1.2352455	0.1509434	0.61386764	1	2491	tags=40%, list=22%, signal=51%
BENPORATH_PRC2_TARGETS	BENPORATH_PRC2_TARGETS		355	-0.41500628	-1.234732	0.125	0.6135305	1	1852	tags=27%, list=17%, signal=31%
REACTOME_INTEGRIN_CELL_SURFACE_INTERACTIONS	REACTOME_INTEGRIN_CELL_SURFACE_INTERACTIONS		53	-0.46925595	-1.234416	0.13207547	0.61246496	1	1356	tags=23%, list=12%, signal=26%
SMID_BREAST_CANCER_RELAPSE_IN_BONE_UP	SMID_BREAST_CANCER_RELAPSE_IN_BONE_UP		59	-0.4304168	-1.2343396	0.16393442	0.6108801	1	1654	tags=37%, list=15%, signal=44%
CROMER_TUMORIGENESIS_DN	CROMER_TUMORIGENESIS_DN		29	-0.48972514	-1.2337145	0.16981132	0.6106825	1	923	tags=28%, list=8%, signal=30%
CERVERA_SDHB_TARGETS_2	CERVERA_SDHB_TARGETS_2		73	-0.39669293	-1.2324424	0.15789473	0.6123809	1	1413	tags=26%, list=13%, signal=30%
NIKOLSKY_BREAST_CANCER_20Q11_AMPLICON	NIKOLSKY_BREAST_CANCER_20Q11_AMPLICON		15	-0.38816842	-1.2323873	0.22807017	0.6106784	1	2080	tags=33%, list=19%, signal=41%
LIN_NPAS4_TARGETS_DN	LIN_NPAS4_TARGETS_DN		38	-0.39679512	-1.2321006	0.22413793	0.609754	1	1320	tags=24%, list=12%, signal=27%
XU_GH1_EXOGENOUS_TARGETS_DN	XU_GH1_EXOGENOUS_TARGETS_DN		56	-0.40098995	-1.2316875	0.17741935	0.60931396	1	2271	tags=34%, list=20%, signal=42%
CHENG_RESPONSE_TO_NICKEL_ACETATE	CHENG_RESPONSE_TO_NICKEL_ACETATE		16	-0.39914858	-1.2314738	0.2	0.60812414	1	2243	tags=31%, list=20%, signal=39%
NIKOLSKY_BREAST_CANCER_17Q21_Q25_AMPLICON	NIKOLSKY_BREAST_CANCER_17Q21_Q25_AMPLICON		179	-0.30857027	-1.2302479	0.118644066	0.6095854	1	1738	tags=20%, list=16%, signal=23%
TSENG_ADIPOGENIC_POTENTIAL_DN	TSENG_ADIPOGENIC_POTENTIAL_DN		34	-0.5320435	-1.2298965	0.27659574	0.6089464	1	1974	tags=44%, list=18%, signal=53%
OHM_METHYLATED_IN_ADULT_CANCERS	OHM_METHYLATED_IN_ADULT_CANCERS		17	-0.42347145	-1.2286744	0.16666667	0.61059415	1	1353	tags=35%, list=12%, signal=40%
REACTOME_AMINE_COMPOUND_SLC_TRANSPORTERS	REACTOME_AMINE_COMPOUND_SLC_TRANSPORTERS		22	-0.5110363	-1.2286297	0.22413793	0.6089331	1	2670	tags=55%, list=24%, signal=71%
GAL_LEUKEMIC_STEM_CELL_UP	GAL_LEUKEMIC_STEM_CELL_UP		58	-0.38929018	-1.2284179	0.1754386	0.60774875	1	1518	tags=26%, list=14%, signal=30%
XU_GH1_AUTOCRINE_TARGETS_DN	XU_GH1_AUTOCRINE_TARGETS_DN		68	-0.36717042	-1.2283446	0.14545454	0.6060734	1	2013	tags=29%, list=18%, signal=36%
KEGG_ERBB_SIGNALING_PATHWAY	KEGG_ERBB_SIGNALING_PATHWAY		48	-0.34489393	-1.2275771	0.21818182	0.6063605	1	1838	tags=27%, list=16%, signal=32%
REACTOME_CYTOCHROME_P450_ARRANGED_BY_SUBSTRATE_TYPE	REACTOME_CYTOCHROME_P450_ARRANGED_BY_SUBSTRATE_TYPE		22	-0.48087907	-1.2260109	0.18333334	0.60870737	1	1546	tags=32%, list=14%, signal=37%
HOSHIDA_LIVER_CANCER_LATE_RECURRENCE_UP	HOSHIDA_LIVER_CANCER_LATE_RECURRENCE_UP		41	-0.44985074	-1.225881	0.27272728	0.60738707	1	2484	tags=41%, list=22%, signal=53%
EBAUER_TARGETS_OF_PAX3_FOXO1_FUSION_UP	EBAUER_TARGETS_OF_PAX3_FOXO1_FUSION_UP		124	-0.42676902	-1.2255992	0.25454545	0.6063498	1	2092	tags=35%, list=19%, signal=42%
RICKMAN_HEAD_AND_NECK_CANCER_D	RICKMAN_HEAD_AND_NECK_CANCER_D		18	-0.57405365	-1.2255608	0.2264151	0.60471636	1	1905	tags=44%, list=17%, signal=53%
COLIN_PILOCYTIC_ASTROCYTOMA_VS_GLIOBLASTOMA_DN	COLIN_PILOCYTIC_ASTROCYTOMA_VS_GLIOBLASTOMA_DN		16	-0.52113307	-1.225531	0.1632653	0.60309654	1	2772	tags=50%, list=25%, signal=66%
YOSHIOKA_LIVER_CANCER_EARLY_RECURRENCE_UP	YOSHIOKA_LIVER_CANCER_EARLY_RECURRENCE_UP		20	-0.4211262	-1.2244058	0.18367347	0.6042046	1	1518	tags=25%, list=14%, signal=29%
GOZGIT_ESR1_TARGETS_UP	GOZGIT_ESR1_TARGETS_UP		79	-0.36919186	-1.222983	0.19298245	0.6065964	1	1421	tags=27%, list=13%, signal=30%
REACTOME_METABOLISM_OF_VITAMINS_AND_COFACTORS	REACTOME_METABOLISM_OF_VITAMINS_AND_COFACTORS		28	-0.4030046	-1.2228817	0.26415095	0.605161	1	2783	tags=43%, list=25%, signal=57%
COWLING_MYCN_TARGETS	COWLING_MYCN_TARGETS		26	-0.48555225	-1.2189476	0.24561404	0.61305326	1	2231	tags=46%, list=20%, signal=58%
BYSTRYKH_HEMATOPOIESIS_STEM_CELL_QTL_CIS	BYSTRYKH_HEMATOPOIESIS_STEM_CELL_QTL_CIS		105	-0.34536394	-1.2162118	0.2580645	0.61795056	1	1988	tags=22%, list=18%, signal=26%
KEGG_MAPK_SIGNALING_PATHWAY	KEGG_MAPK_SIGNALING_PATHWAY		172	-0.3417731	-1.2160182	0.18181819	0.61677927	1	2603	tags=34%, list=23%, signal=44%
KIM_WT1_TARGETS_8HR_DN	KIM_WT1_TARGETS_8HR_DN		76	-0.3318496	-1.2149308	0.14035088	0.6181018	1	2561	tags=30%, list=23%, signal=39%
KEGG_GAP_JUNCTION	KEGG_GAP_JUNCTION		51	-0.38231987	-1.2120987	0.21568628	0.62302786	1	1664	tags=27%, list=15%, signal=32%
BOYLAN_MULTIPLE_MYELOMA_C_D_UP	BOYLAN_MULTIPLE_MYELOMA_C_D_UP		73	-0.3633274	-1.2119665	0.23529412	0.6215066	1	2004	tags=29%, list=18%, signal=35%
YAGI_AML_WITH_T_9_11_TRANSLOCATION	YAGI_AML_WITH_T_9_11_TRANSLOCATION		91	-0.3386766	-1.2092513	0.125	0.6265408	1	2862	tags=35%, list=26%, signal=47%
BERNARD_PPAPDC1B_TARGETS_DN	BERNARD_PPAPDC1B_TARGETS_DN		23	-0.42382684	-1.2082435	0.2037037	0.6269426	1	1564	tags=30%, list=14%, signal=35%
WAMUNYOKOLI_OVARIAN_CANCER_GRADES_1_2_DN	WAMUNYOKOLI_OVARIAN_CANCER_GRADES_1_2_DN		36	-0.44905722	-1.2076689	0.19607843	0.6264901	1	1963	tags=39%, list=18%, signal=47%
MISHRA_CARCINOMA_ASSOCIATED_FIBROBLAST_DN	MISHRA_CARCINOMA_ASSOCIATED_FIBROBLAST_DN		17	-0.5102013	-1.2065928	0.18	0.62760854	1	2704	tags=47%, list=24%, signal=62%
ZHAN_MULTIPLE_MYELOMA_CD1_UP	ZHAN_MULTIPLE_MYELOMA_CD1_UP		28	-0.4403735	-1.2058713	0.16363636	0.6279466	1	2170	tags=46%, list=19%, signal=57%
BOYLAN_MULTIPLE_MYELOMA_D_UP	BOYLAN_MULTIPLE_MYELOMA_D_UP		45	-0.37102756	-1.2054509	0.18867925	0.62725925	1	993	tags=20%, list=9%, signal=22%
SMID_BREAST_CANCER_NORMAL_LIKE_UP	SMID_BREAST_CANCER_NORMAL_LIKE_UP		273	-0.49316424	-1.2048122	0.24444444	0.62723666	1	2343	tags=44%, list=21%, signal=55%
CORRE_MULTIPLE_MYELOMA_DN	CORRE_MULTIPLE_MYELOMA_DN		32	-0.44378683	-1.203632	0.22	0.62831265	1	920	tags=25%, list=8%, signal=27%
YAO_TEMPORAL_RESPONSE_TO_PROGESTERONE_CLUSTER_12	YAO_TEMPORAL_RESPONSE_TO_PROGESTERONE_CLUSTER_12		62	-0.37794644	-1.2029221	0.24489796	0.6285515	1	2760	tags=42%, list=25%, signal=55%
GOZGIT_ESR1_TARGETS_DN	GOZGIT_ESR1_TARGETS_DN		379	-0.36025307	-1.2028414	0.14	0.6269614	1	1813	tags=27%, list=16%, signal=32%
RICKMAN_TUMOR_DIFFERENTIATED_WELL_VS_POORLY_UP	RICKMAN_TUMOR_DIFFERENTIATED_WELL_VS_POORLY_UP		119	-0.33343098	-1.2011843	0.16363636	0.6292366	1	2184	tags=25%, list=20%, signal=31%
NIKOLSKY_BREAST_CANCER_20Q12_Q13_AMPLICON	NIKOLSKY_BREAST_CANCER_20Q12_Q13_AMPLICON		70	-0.31294414	-1.2007644	0.16666667	0.6284001	1	3685	tags=43%, list=33%, signal=63%
REACTOME_REGULATION_OF_INSULIN_SECRETION_BY_FREE_FATTY_ACIDS	REACTOME_REGULATION_OF_INSULIN_SECRETION_BY_FREE_FATTY_ACIDS		15	-0.4980566	-1.2005059	0.26086956	0.62754816	1	1625	tags=27%, list=15%, signal=31%
REACTOME_STEROID_METABOLISM	REACTOME_STEROID_METABOLISM		50	-0.40105882	-1.1999404	0.28846154	0.62742096	1	1599	tags=26%, list=14%, signal=30%
BIOCARTA_PGC1A_PATHWAY	BIOCARTA_PGC1A_PATHWAY		16	-0.4637051	-1.1984993	0.24074075	0.6294708	1	2926	tags=50%, list=26%, signal=68%
EBAUER_MYOGENIC_TARGETS_OF_PAX3_FOXO1_FUSION	EBAUER_MYOGENIC_TARGETS_OF_PAX3_FOXO1_FUSION		38	-0.55431914	-1.196644	0.25925925	0.63220453	1	2092	tags=55%, list=19%, signal=68%
BIOCARTA_ERK_PATHWAY	BIOCARTA_ERK_PATHWAY		16	-0.41408578	-1.1965714	0.27272728	0.6307257	1	1337	tags=13%, list=12%, signal=14%
RIZ_ERYTHROID_DIFFERENTIATION_12HR	RIZ_ERYTHROID_DIFFERENTIATION_12HR		31	-0.4208639	-1.196132	0.23076923	0.6302188	1	2749	tags=42%, list=25%, signal=55%
HESS_TARGETS_OF_HOXA9_AND_MEIS1_UP	HESS_TARGETS_OF_HOXA9_AND_MEIS1_UP		53	-0.3670028	-1.1955657	0.26530612	0.63036793	1	1034	tags=21%, list=9%, signal=23%
KEGG_NON_SMALL_CELL_LUNG_CANCER	KEGG_NON_SMALL_CELL_LUNG_CANCER		29	-0.370822	-1.1946603	0.28	0.6308252	1	1838	tags=28%, list=16%, signal=33%
CHIANG_LIVER_CANCER_SUBCLASS_INTERFERON_DN	CHIANG_LIVER_CANCER_SUBCLASS_INTERFERON_DN		19	-0.4433373	-1.1928812	0.25454545	0.6342361	1	1806	tags=37%, list=16%, signal=44%
PEREZ_TP63_TARGETS	PEREZ_TP63_TARGETS		184	-0.37283793	-1.1909679	0.13461539	0.6369918	1	1499	tags=24%, list=13%, signal=28%
SMID_BREAST_CANCER_RELAPSE_IN_BRAIN_DN	SMID_BREAST_CANCER_RELAPSE_IN_BRAIN_DN		43	-0.4338159	-1.1909349	0.27586207	0.6353849	1	1757	tags=42%, list=16%, signal=49%
KEGG_BETA_ALANINE_METABOLISM	KEGG_BETA_ALANINE_METABOLISM		19	-0.47127745	-1.1908866	0.19298245	0.63386625	1	1764	tags=47%, list=16%, signal=56%
TURASHVILI_BREAST_DUCTAL_CARCINOMA_VS_DUCTAL_NORMAL_DN	TURASHVILI_BREAST_DUCTAL_CARCINOMA_VS_DUCTAL_NORMAL_DN		92	-0.42083216	-1.1904061	0.18	0.6334237	1	2388	tags=39%, list=21%, signal=49%
SENESE_HDAC1_AND_HDAC2_TARGETS_DN	SENESE_HDAC1_AND_HDAC2_TARGETS_DN		124	-0.3938629	-1.188752	0.26530612	0.6351693	1	1742	tags=28%, list=16%, signal=33%
REACTOME_PHOSPHOLIPASE_CMEDIATED_CASCADE	REACTOME_PHOSPHOLIPASE_CMEDIATED_CASCADE		16	-0.51803607	-1.1885259	0.25	0.6341821	1	1382	tags=31%, list=12%, signal=36%
SHEDDEN_LUNG_CANCER_GOOD_SURVIVAL_A12	SHEDDEN_LUNG_CANCER_GOOD_SURVIVAL_A12		166	-0.33224073	-1.1884546	0.18965517	0.6326834	1	1677	tags=23%, list=15%, signal=27%
DOUGLAS_BMI1_TARGETS_UP	DOUGLAS_BMI1_TARGETS_UP		331	-0.3107617	-1.1872963	0.25490198	0.6342488	1	2080	tags=24%, list=19%, signal=29%
CUI_TCF21_TARGETS_UP	CUI_TCF21_TARGETS_UP		22	-0.5370417	-1.1868984	0.13333334	0.6338136	1	2848	tags=59%, list=25%, signal=79%
BROWNE_HCMV_INFECTION_48HR_DN	BROWNE_HCMV_INFECTION_48HR_DN		276	-0.32715032	-1.1858581	0.21153846	0.63474	1	2644	tags=31%, list=24%, signal=40%
FONTAINE_FOLLICULAR_THYROID_ADENOMA_DN	FONTAINE_FOLLICULAR_THYROID_ADENOMA_DN		39	-0.42961368	-1.1853597	0.2264151	0.63403785	1	2561	tags=44%, list=23%, signal=56%
HADDAD_T_LYMPHOCYTE_AND_NK_PROGENITOR_UP	HADDAD_T_LYMPHOCYTE_AND_NK_PROGENITOR_UP		44	-0.4088766	-1.1852645	0.28846154	0.63276076	1	2534	tags=36%, list=23%, signal=47%
BASAKI_YBX1_TARGETS_DN	BASAKI_YBX1_TARGETS_DN		184	-0.34546626	-1.1844672	0.13043478	0.63273966	1	1447	tags=23%, list=13%, signal=26%
RICKMAN_HEAD_AND_NECK_CANCER_F	RICKMAN_HEAD_AND_NECK_CANCER_F		35	-0.6180271	-1.1842319	0.30769232	0.6316607	1	2967	tags=69%, list=26%, signal=93%
VALK_AML_CLUSTER_10	VALK_AML_CLUSTER_10		18	-0.4556743	-1.1838137	0.25862068	0.6312217	1	1013	tags=22%, list=9%, signal=24%
TAKEDA_TARGETS_OF_NUP98_HOXA9_FUSION_8D_UP	TAKEDA_TARGETS_OF_NUP98_HOXA9_FUSION_8D_UP		84	-0.45208532	-1.1837956	0.25490198	0.62969774	1	1788	tags=33%, list=16%, signal=39%
BILBAN_B_CLL_LPL_UP	BILBAN_B_CLL_LPL_UP		30	-0.41113588	-1.1837043	0.2888889	0.62846327	1	640	tags=13%, list=6%, signal=14%
MCCABE_HOXC6_TARGETS_CANCER_UP	MCCABE_HOXC6_TARGETS_CANCER_UP		19	-0.42578688	-1.1827942	0.2542373	0.6290118	1	1764	tags=32%, list=16%, signal=37%
KONDO_EZH2_TARGETS	KONDO_EZH2_TARGETS		82	-0.38921964	-1.1821992	0.18	0.6287134	1	1112	tags=22%, list=10%, signal=24%
ONKEN_UVEAL_MELANOMA_DN	ONKEN_UVEAL_MELANOMA_DN		330	-0.29333726	-1.1806602	0.28	0.63105804	1	1963	tags=20%, list=18%, signal=23%
TONKS_TARGETS_OF_RUNX1_RUNX1T1_FUSION_MONOCYTE_DN	TONKS_TARGETS_OF_RUNX1_RUNX1T1_FUSION_MONOCYTE_DN		32	-0.50219196	-1.1801465	0.29411766	0.6307473	1	2288	tags=44%, list=20%, signal=55%
CHIANG_LIVER_CANCER_SUBCLASS_INTERFERON_UP	CHIANG_LIVER_CANCER_SUBCLASS_INTERFERON_UP		16	-0.5239439	-1.179484	0.26785713	0.6311112	1	590	tags=31%, list=5%, signal=33%
MELLMAN_TUT1_TARGETS_DN	MELLMAN_TUT1_TARGETS_DN		31	-0.38061452	-1.1794192	0.23636363	0.62983143	1	2184	tags=39%, list=20%, signal=48%
MCCLUNG_DELTA_FOSB_TARGETS_8WK	MCCLUNG_DELTA_FOSB_TARGETS_8WK		33	-0.37410206	-1.1785975	0.24074075	0.63022846	1	1738	tags=24%, list=16%, signal=29%
AKL_HTLV1_INFECTION_UP	AKL_HTLV1_INFECTION_UP		21	-0.38014323	-1.1774845	0.22	0.63155246	1	851	tags=14%, list=8%, signal=15%
WANG_SMARCE1_TARGETS_UP	WANG_SMARCE1_TARGETS_UP		106	-0.4219755	-1.1763651	0.30769232	0.6327237	1	2643	tags=42%, list=24%, signal=55%
ROSS_AML_WITH_AML1_ETO_FUSION	ROSS_AML_WITH_AML1_ETO_FUSION		45	-0.3479117	-1.1762402	0.25862068	0.6315974	1	1337	tags=22%, list=12%, signal=25%
SNIJDERS_AMPLIFIED_IN_HEAD_AND_NECK_TUMORS	SNIJDERS_AMPLIFIED_IN_HEAD_AND_NECK_TUMORS		19	-0.43055055	-1.1760352	0.18965517	0.63066363	1	968	tags=26%, list=9%, signal=29%
LIEN_BREAST_CARCINOMA_METAPLASTIC	LIEN_BREAST_CARCINOMA_METAPLASTIC		19	-0.5725687	-1.175372	0.3478261	0.63066983	1	635	tags=32%, list=6%, signal=33%
BOQUEST_STEM_CELL_CULTURED_VS_FRESH_DN	BOQUEST_STEM_CELL_CULTURED_VS_FRESH_DN		18	-0.5475664	-1.1750394	0.375	0.6298016	1	2679	tags=61%, list=24%, signal=80%
FONTAINE_THYROID_TUMOR_UNCERTAIN_MALIGNANCY_UP	FONTAINE_THYROID_TUMOR_UNCERTAIN_MALIGNANCY_UP		18	-0.4291108	-1.1726624	0.26785713	0.633869	1	906	tags=22%, list=8%, signal=24%
KEGG_MELANOGENESIS	KEGG_MELANOGENESIS		70	-0.38643932	-1.1719394	0.27272728	0.634303	1	1290	tags=20%, list=12%, signal=22%
BOYLAN_MULTIPLE_MYELOMA_C_UP	BOYLAN_MULTIPLE_MYELOMA_C_UP		19	-0.418611	-1.1711128	0.25	0.6344957	1	3171	tags=53%, list=28%, signal=73%
SILIGAN_BOUND_BY_EWS_FLT1_FUSION	SILIGAN_BOUND_BY_EWS_FLT1_FUSION		28	-0.447924	-1.1706059	0.29166666	0.6340478	1	957	tags=21%, list=9%, signal=23%
DACOSTA_UV_RESPONSE_VIA_ERCC3_UP	DACOSTA_UV_RESPONSE_VIA_ERCC3_UP		222	-0.2562065	-1.1668026	0.32692307	0.6412801	1	2288	tags=23%, list=20%, signal=28%
JAATINEN_HEMATOPOIETIC_STEM_CELL_UP	JAATINEN_HEMATOPOIETIC_STEM_CELL_UP		147	-0.33080915	-1.1663729	0.2244898	0.64084214	1	2534	tags=33%, list=23%, signal=43%
MARTORIATI_MDM4_TARGETS_NEUROEPITHELIUM_DN	MARTORIATI_MDM4_TARGETS_NEUROEPITHELIUM_DN		60	-0.43814677	-1.1659123	0.2857143	0.6403852	1	1090	tags=23%, list=10%, signal=26%
ROSS_AML_WITH_PML_RARA_FUSION	ROSS_AML_WITH_PML_RARA_FUSION		43	-0.43302995	-1.165615	0.26923078	0.63967043	1	2453	tags=35%, list=22%, signal=44%
ROSS_AML_WITH_MLL_FUSIONS	ROSS_AML_WITH_MLL_FUSIONS		53	-0.39101484	-1.1653023	0.34	0.6389112	1	2099	tags=30%, list=19%, signal=37%
LU_AGING_BRAIN_DN	LU_AGING_BRAIN_DN		155	-0.33985513	-1.1622727	0.2037037	0.6450686	1	1835	tags=26%, list=16%, signal=31%
CHEN_LVAD_SUPPORT_OF_FAILING_HEART_DN	CHEN_LVAD_SUPPORT_OF_FAILING_HEART_DN		33	-0.46178013	-1.1620668	0.29166666	0.6441027	1	1212	tags=33%, list=11%, signal=37%
REACTOME_MUSCLE_CONTRACTION	REACTOME_MUSCLE_CONTRACTION		36	-0.5286141	-1.1618456	0.33962265	0.64298296	1	2092	tags=36%, list=19%, signal=44%
DAVICIONI_MOLECULAR_ARMS_VS_ERMS_DN	DAVICIONI_MOLECULAR_ARMS_VS_ERMS_DN		105	-0.3906419	-1.1587297	0.27083334	0.6483372	1	1350	tags=24%, list=12%, signal=27%
KEGG_LONG_TERM_DEPRESSION	KEGG_LONG_TERM_DEPRESSION		42	-0.3675179	-1.1556782	0.26415095	0.65465003	1	1190	tags=19%, list=11%, signal=21%
TENEDINI_MEGAKARYOCYTE_MARKERS	TENEDINI_MEGAKARYOCYTE_MARKERS		29	-0.39043382	-1.1553208	0.28301886	0.6538368	1	2013	tags=38%, list=18%, signal=46%
TAKEDA_TARGETS_OF_NUP98_HOXA9_FUSION_3D_UP	TAKEDA_TARGETS_OF_NUP98_HOXA9_FUSION_3D_UP		83	-0.45084685	-1.1548711	0.35185185	0.6533492	1	1778	tags=34%, list=16%, signal=40%
KEGG_LONG_TERM_POTENTIATION	KEGG_LONG_TERM_POTENTIATION		40	-0.35095012	-1.1547061	0.25862068	0.65213764	1	1190	tags=20%, list=11%, signal=22%
ACEVEDO_LIVER_CANCER_WITH_H3K27ME3_UP	ACEVEDO_LIVER_CANCER_WITH_H3K27ME3_UP		121	-0.38063374	-1.1531446	0.23529412	0.6542899	1	1528	tags=22%, list=14%, signal=26%
UDAYAKUMAR_MED1_TARGETS_DN	UDAYAKUMAR_MED1_TARGETS_DN		146	-0.3184094	-1.152698	0.26	0.6536169	1	1742	tags=23%, list=16%, signal=26%
CHENG_IMPRINTED_BY_ESTRADIOL	CHENG_IMPRINTED_BY_ESTRADIOL		54	-0.3548314	-1.1522034	0.25	0.65337855	1	1258	tags=19%, list=11%, signal=21%
OUYANG_PROSTATE_CANCER_PROGRESSION_DN	OUYANG_PROSTATE_CANCER_PROGRESSION_DN		15	-0.43347195	-1.1520116	0.2857143	0.6521466	1	1944	tags=33%, list=17%, signal=40%
VALK_AML_CLUSTER_1	VALK_AML_CLUSTER_1		16	-0.50730145	-1.1517148	0.28846154	0.6513853	1	674	tags=25%, list=6%, signal=27%
ZHANG_ANTIVIRAL_RESPONSE_TO_RIBAVIRIN_UP	ZHANG_ANTIVIRAL_RESPONSE_TO_RIBAVIRIN_UP		16	-0.55344164	-1.1515393	0.28	0.6504208	1	395	tags=31%, list=4%, signal=32%
BEIER_GLIOMA_STEM_CELL_DN	BEIER_GLIOMA_STEM_CELL_DN		33	-0.38407636	-1.1503723	0.32	0.6520694	1	2540	tags=45%, list=23%, signal=59%
BROWNE_HCMV_INFECTION_18HR_DN	BROWNE_HCMV_INFECTION_18HR_DN		105	-0.3423053	-1.1498373	0.3125	0.65204704	1	3660	tags=49%, list=33%, signal=71%
CHEBOTAEV_GR_TARGETS_UP	CHEBOTAEV_GR_TARGETS_UP		44	-0.38712952	-1.1465048	0.19565217	0.65907913	1	1545	tags=32%, list=14%, signal=37%
YAGI_AML_FAB_MARKERS	YAGI_AML_FAB_MARKERS		126	-0.31616172	-1.1461055	0.25	0.658614	1	2533	tags=35%, list=23%, signal=45%
RASHI_RESPONSE_TO_IONIZING_RADIATION_4	RASHI_RESPONSE_TO_IONIZING_RADIATION_4		46	-0.3447802	-1.1459484	0.27586207	0.6575433	1	2513	tags=30%, list=22%, signal=39%
REACTOME_FRS2MEDIATED_CASCADE	REACTOME_FRS2MEDIATED_CASCADE		19	-0.4750955	-1.1453356	0.30612245	0.65754837	1	1382	tags=26%, list=12%, signal=30%
HELLER_HDAC_TARGETS_UP	HELLER_HDAC_TARGETS_UP		163	-0.30919653	-1.1450303	0.28070176	0.6567721	1	1704	tags=22%, list=15%, signal=26%
MULLIGHAN_NPM1_SIGNATURE_3_DN	MULLIGHAN_NPM1_SIGNATURE_3_DN		84	-0.3476283	-1.1447701	0.33333334	0.6561145	1	1699	tags=24%, list=15%, signal=28%
BOYAULT_LIVER_CANCER_SUBCLASS_G12_UP	BOYAULT_LIVER_CANCER_SUBCLASS_G12_UP		24	-0.35677	-1.1413829	0.28070176	0.66287065	1	2123	tags=21%, list=19%, signal=26%
KINSEY_TARGETS_OF_EWSR1_FLII_FUSION_DN	KINSEY_TARGETS_OF_EWSR1_FLII_FUSION_DN		171	-0.3526589	-1.1411556	0.29166666	0.66185707	1	2534	tags=33%, list=23%, signal=42%
SENGUPTA_NASOPHARYNGEAL_CARCINOMA_DN	SENGUPTA_NASOPHARYNGEAL_CARCINOMA_DN		130	-0.3841469	-1.1410344	0.27272728	0.66071695	1	1600	tags=26%, list=14%, signal=30%
WILLERT_WNT_SIGNALING	WILLERT_WNT_SIGNALING		15	-0.4345336	-1.140591	0.29090908	0.6602228	1	835	tags=27%, list=7%, signal=29%
REACTOME_DIABETES_PATHWAYS	REACTOME_DIABETES_PATHWAYS		263	-0.21729857	-1.1395487	0.2542373	0.66124845	1	3209	tags=35%, list=29%, signal=47%
MORI_SMALL_PRE_BII_LYMPHOCYTE_UP	MORI_SMALL_PRE_BII_LYMPHOCYTE_UP		49	-0.34263107	-1.138804	0.28846154	0.6617102	1	1679	tags=18%, list=15%, signal=22%
HEIDENBLAD_AMPLICON_8Q24_UP	HEIDENBLAD_AMPLICON_8Q24_UP		18	-0.39895672	-1.1385883	0.3220339	0.6607001	1	526	tags=17%, list=5%, signal=17%
FONTAINE_PAPILLARY_THYROID_CARCINOMA_DN	FONTAINE_PAPILLARY_THYROID_CARCINOMA_DN		47	-0.37601212	-1.1383982	0.19298245	0.65961003	1	2379	tags=38%, list=21%, signal=48%
BHATI_G2M_ARREST_BY_2METHOXYESTRADIOL_DN	BHATI_G2M_ARREST_BY_2METHOXYESTRADIOL_DN		76	-0.3332015	-1.1380589	0.3272727	0.65900916	1	2465	tags=34%, list=22%, signal=44%
TOMLINS_PROSTATE_CANCER_DN	TOMLINS_PROSTATE_CANCER_DN		19	-0.5008173	-1.1365896	0.3877551	0.6616034	1	640	tags=32%, list=6%, signal=33%
LEE_TARGETS_OF_PTCH1_AND_SUFU_DN	LEE_TARGETS_OF_PTCH1_AND_SUFU_DN		39	-0.37803787	-1.1349568	0.31111112	0.6635907	1	1379	tags=28%, list=12%, signal=32%
JI_RESPONSE_TO_FSH_UP	JI_RESPONSE_TO_FSH_UP		44	-0.35937443	-1.1345377	0.2857143	0.6630088	1	1603	tags=25%, list=14%, signal=29%
BROWNE_HCMV_INFECTION_20HR_DN	BROWNE_HCMV_INFECTION_20HR_DN		61	-0.3570156	-1.1338979	0.30612245	0.66290885	1	1525	tags=23%, list=14%, signal=26%
HU_ANGIOGENESIS_DN	HU_ANGIOGENESIS_DN		21	-0.37555587	-1.1319599	0.36734694	0.6657648	1	601	tags=14%, list=5%, signal=15%
ZHAN_MULTIPLE_MYELOMA_LB_UP	ZHAN_MULTIPLE_MYELOMA_LB_UP		21	-0.422875	-1.1307034	0.2881356	0.6676129	1	3142	tags=48%, list=28%, signal=66%
KESHELAVA_MULTIPLE_DRUG_RESISTANCE	KESHELAVA_MULTIPLE_DRUG_RESISTANCE		46	-0.31347883	-1.1306903	0.23076923	0.6662037	1	2149	tags=28%, list=19%, signal=35%
REACTOME_PLC_BETA_MEDIATED_EVENTS	REACTOME_PLC_BETA_MEDIATED_EVENTS		24	-0.40170595	-1.1306853	0.34042552	0.6647679	1	1985	tags=33%, list=18%, signal=40%
RIZ_ERYTHROID_DIFFERENTIATION_APOBEC2	RIZ_ERYTHROID_DIFFERENTIATION_APOBEC2		18	-0.4960392	-1.130501	0.2777778	0.6636644	1	813	tags=28%, list=7%, signal=30%
BREDEMEYER_RAG_SIGNALING_NOT_VIA_ATM_UP	BREDEMEYER_RAG_SIGNALING_NOT_VIA_ATM_UP		29	-0.41232485	-1.1300781	0.25	0.6633449	1	2242	tags=28%, list=20%, signal=34%
FALVELLA_SMOKERS_WITH_LUNG_CANCER	FALVELLA_SMOKERS_WITH_LUNG_CANCER		47	-0.3670239	-1.1293473	0.37037036	0.66333485	1	1109	tags=17%, list=10%, signal=19%
ONDER_CDH1_TARGETS_2_UP	ONDER_CDH1_TARGETS_2_UP		159	-0.40390018	-1.1287419	0.28846154	0.66331404	1	1256	tags=26%, list=11%, signal=29%
RASHI_RESPONSE_TO_IONIZING_RADIATION_3	RASHI_RESPONSE_TO_IONIZING_RADIATION_3		34	-0.33530205	-1.1287293	0.32692307	0.66189975	1	1952	tags=21%, list=17%, signal=25%
KEGG_NEUROTROPHIN_SIGNALING_PATHWAY	KEGG_NEUROTROPHIN_SIGNALING_PATHWAY		68	-0.29392958	-1.1280744	0.31578946	0.6622221	1	1838	tags=21%, list=16%, signal=24%
KEGG_HEDGEHOG_SIGNALING_PATHWAY	KEGG_HEDGEHOG_SIGNALING_PATHWAY		34	-0.41613352	-1.1278772	0.3207547	0.6613538	1	2513	tags=35%, list=22%, signal=45%
KEGG_PURINE_METABOLISM	KEGG_PURINE_METABOLISM		110	-0.25956637	-1.1269225	0.30357143	0.66212326	1	1783	tags=19%, list=16%, signal=22%
DEURIG_T_CELL_PROLYMPHOCYTIC_LEUKEMIA_UP	DEURIG_T_CELL_PROLYMPHOCYTIC_LEUKEMIA_UP		216	-0.27435926	-1.124877	0.2413793	0.66558063	1	1695	tags=20%, list=15%, signal=24%
KEGG_TIGHT_JUNCTION	KEGG_TIGHT_JUNCTION		89	-0.36931846	-1.124454	0.37037036	0.6654294	1	1644	tags=21%, list=15%, signal=25%
ST_PHOSPHOINOSITIDE_3_KINASE_PATHWAY	ST_PHOSPHOINOSITIDE_3_KINASE_PATHWAY		24	-0.34989312	-1.1223797	0.3392857	0.66861856	1	2437	tags=33%, list=22%, signal=43%
CHIBA_RESPONSE_TO_TSA_UP	CHIBA_RESPONSE_TO_TSA_UP		32	-0.41888234	-1.1215929	0.3478261	0.6689184	1	1597	tags=34%, list=14%, signal=40%
KOBAYASHI_EGFR_SIGNALING_24HR_UP	KOBAYASHI_EGFR_SIGNALING_24HR_UP		56	-0.37397578	-1.1207935	0.28301886	0.6695037	1	2746	tags=46%, list=25%, signal=61%
ST_G_ALPHA_I_PATHWAY	ST_G_ALPHA_I_PATHWAY		20	-0.42190826	-1.1190985	0.3137255	0.672005	1	3266	tags=45%, list=29%, signal=63%
REACTOME_INTEGRIN_ALPHAIIBBETA3_SIGNALING	REACTOME_INTEGRIN_ALPHAIIBBETA3_SIGNALING		17	-0.46196964	-1.1176959	0.30769232	0.673594	1	1109	tags=18%, list=10%, signal=20%
GAUSSMANN_MLL_AF4_FUSION_TARGETS_F_UP	GAUSSMANN_MLL_AF4_FUSION_TARGETS_F_UP		105	-0.3865448	-1.1175072	0.29411766	0.6725497	1	2091	tags=34%, list=19%, signal=42%
YANG_BREAST_CANCER_ESR1_LASER_DN	YANG_BREAST_CANCER_ESR1_LASER_DN		24	-0.4041515	-1.1161652	0.29411766	0.67469466	1	1346	tags=25%, list=12%, signal=28%
DACOSTA_ERCC3_ALLELE_XPCS_VS_TTD_DN	DACOSTA_ERCC3_ALLELE_XPCS_VS_TTD_DN		17	-0.4858375	-1.1157162	0.35416666	0.67462665	1	899	tags=24%, list=8%, signal=26%
TAYLOR_METHYLATED_IN_ACUTE_LYMPHOBLASTIC_LEUKEMIA	TAYLOR_METHYLATED_IN_ACUTE_LYMPHOBLASTIC_LEUKEMIA		39	-0.32734302	-1.1155899	0.35185185	0.6735623	1	1167	tags=15%, list=10%, signal=17%
LIU_VAV3_PROSTATE_CARCINOGENESIS_UP	LIU_VAV3_PROSTATE_CARCINOGENESIS_UP		62	-0.44047746	-1.1128501	0.3265306	0.6784265	1	1990	tags=39%, list=18%, signal=47%
CHIARADONNA_NEOPLASTIC_TRANSFORMATION_KRAS_DN	CHIARADONNA_NEOPLASTIC_TRANSFORMATION_KRAS_DN		120	-0.3890494	-1.1107023	0.3409091	0.68180865	1	1653	tags=25%, list=15%, signal=29%
ENGELMANN_CANCER_PROGENITORS_UP	ENGELMANN_CANCER_PROGENITORS_UP		34	-0.38678077	-1.1106145	0.26923078	0.6805708	1	1798	tags=35%, list=16%, signal=42%
DAVICIONI_MOLECULAR_ARMS_VS_ERMS_UP	DAVICIONI_MOLECULAR_ARMS_VS_ERMS_UP		184	-0.2616622	-1.1104757	0.29090908	0.6795628	1	3070	tags=29%, list=27%, signal=39%
BOYLAN_MULTIPLE_MYELOMA_PCA3_UP	BOYLAN_MULTIPLE_MYELOMA_PCA3_UP		32	-0.39115745	-1.1087856	0.3220339	0.68187004	1	1926	tags=38%, list=17%, signal=45%
KEGG_PROGESTERONE_MEDIATED_OOCYTE_MATURATION	KEGG_PROGESTERONE_MEDIATED_OOCYTE_MATURATION		56	-0.30313683	-1.108575	0.28301886	0.6810348	1	1985	tags=27%, list=18%, signal=32%
HUANG_DASATINIB_RESISTANCE_DN	HUANG_DASATINIB_RESISTANCE_DN		37	-0.33620894	-1.1084907	0.31034482	0.6798775	1	2067	tags=30%, list=18%, signal=36%
GUENTHER_GROWTH_SPHERICAL_VS_ADHERENT_UP	GUENTHER_GROWTH_SPHERICAL_VS_ADHERENT_UP		16	-0.4580589	-1.108382	0.375	0.67862886	1	501	tags=19%, list=4%, signal=20%
RODRIGUES_NTN1_AND_DCC_TARGETS	RODRIGUES_NTN1_AND_DCC_TARGETS		23	-0.3951428	-1.1080481	0.32142857	0.67816406	1	793	tags=17%, list=7%, signal=19%
TAKEDA_TARGETS_OF_NUP98_HOXA9_FUSION_16D_UP	TAKEDA_TARGETS_OF_NUP98_HOXA9_FUSION_16D_UP		82	-0.41375446	-1.1044558	0.2962963	0.6854693	1	1798	tags=33%, list=16%, signal=39%
ROSS_AML_OF_FAB_M7_TYPE	ROSS_AML_OF_FAB_M7_TYPE		51	-0.34309688	-1.1032585	0.32142857	0.6871994	1	909	tags=20%, list=8%, signal=21%
MULLIGHAN_NPM1_MUTATED_SIGNATURE_2_DN	MULLIGHAN_NPM1_MUTATED_SIGNATURE_2_DN		43	-0.33989704	-1.1027774	0.3125	0.68683726	1	2204	tags=26%, list=20%, signal=32%
SHEN_SMARCA2_TARGETS_DN	SHEN_SMARCA2_TARGETS_DN		181	-0.36194924	-1.1027044	0.4	0.6855311	1	1555	tags=21%, list=14%, signal=24%
MOREAUX_MULTIPLE_MYELOMA_BY_TACI_UP	MOREAUX_MULTIPLE_MYELOMA_BY_TACI_UP		213	-0.31718567	-1.1026405	0.35185185	0.6843995	1	1677	tags=23%, list=15%, signal=27%
NEWMAN_ERCC6_TARGETS_DN	NEWMAN_ERCC6_TARGETS_DN		20	-0.47325763	-1.1017658	0.34146342	0.68519145	1	1533	tags=35%, list=14%, signal=40%
NELSON_RESPONSE_TO_ANDROGEN_UP	NELSON_RESPONSE_TO_ANDROGEN_UP		55	-0.3306976	-1.1006068	0.33333334	0.6865399	1	1673	tags=25%, list=15%, signal=30%
RIZKI_TUMOR_INVASIVENESS_3D_DN	RIZKI_TUMOR_INVASIVENESS_3D_DN		150	-0.2858559	-1.1005201	0.25925925	0.68535453	1	1399	tags=18%, list=12%, signal=20%
SASSON_RESPONSE_TO_FORSKOLIN_UP	SASSON_RESPONSE_TO_FORSKOLIN_UP		49	-0.31358314	-1.0988247	0.3207547	0.6883598	1	2388	tags=31%, list=21%, signal=39%
REACTOME_PLATELET_AGGREGATION_PLUG_FORMATION	REACTOME_PLATELET_AGGREGATION_PLUG_FORMATION		19	-0.45129272	-1.0983714	0.24	0.6880028	1	1962	tags=26%, list=18%, signal=32%
REACTOME_REGULATION_OF_INSULIN_SECRETION_BY_ACETYLCHOLINE	REACTOME_REGULATION_OF_INSULIN_SECRETION_BY_ACETYLCHOLINE		18	-0.42511338	-1.0979286	0.3469388	0.68769354	1	1625	tags=22%, list=15%, signal=26%
BROWNE_HCMV_INFECTION_2HR_UP	BROWNE_HCMV_INFECTION_2HR_UP		21	-0.44750673	-1.0978107	0.34042552	0.6865571	1	317	tags=19%, list=3%, signal=20%
SU_LIVER	SU_LIVER		42	-0.46894497	-1.0970013	0.35185185	0.68703544	1	2663	tags=50%, list=24%, signal=65%
POTTI_CYTOXAN_SENSITIVITY	POTTI_CYTOXAN_SENSITIVITY		24	-0.3761907	-1.0960065	0.3877551	0.6883587	1	1010	tags=25%, list=9%, signal=27%
KEGG_ALPHA_LINOLENIC_ACID_METABOLISM	KEGG_ALPHA_LINOLENIC_ACID_METABOLISM		15	-0.4443323	-1.0945047	0.32142857	0.69010717	1	3360	tags=60%, list=30%, signal=86%
MARTINEZ_TP53_TARGETS_DN	MARTINEZ_TP53_TARGETS_DN		406	-0.2815989	-1.0941496	0.32786885	0.68942624	1	2540	tags=27%, list=23%, signal=33%
MCGARVEY_SILENCED_BY_METHYLATION_IN_COLON_CANCER	MCGARVEY_SILENCED_BY_METHYLATION_IN_COLON_CANCER		33	-0.42163607	-1.09323	0.3137255	0.68999016	1	1257	tags=27%, list=11%, signal=31%
NIKOLSKY_BREAST_CANCER_11Q12_Q14_AMPLICON	NIKOLSKY_BREAST_CANCER_11Q12_Q14_AMPLICON		74	-0.2926277	-1.0922467	0.38709676	0.6908167	1	1602	tags=18%, list=14%, signal=20%
REACTOME_BOTULINUM_NEUROTOXICITY	REACTOME_BOTULINUM_NEUROTOXICITY		15	-0.39127243	-1.0921273	0.38181818	0.6899125	1	2658	tags=33%, list=24%, signal=44%
BROWNE_HCMV_INFECTION_1HR_DN	BROWNE_HCMV_INFECTION_1HR_DN		121	-0.28256878	-1.0918567	0.33333334	0.68909466	1	3578	tags=42%, list=32%, signal=61%
ZHAN_MULTIPLE_MYELOMA_MF_UP	ZHAN_MULTIPLE_MYELOMA_MF_UP		29	-0.39248165	-1.0910587	0.36842105	0.6895876	1	1739	tags=34%, list=16%, signal=41%
KEGG_DILATED_CARDIOMYOPATHY	KEGG_DILATED_CARDIOMYOPATHY		63	-0.4042497	-1.0890522	0.4107143	0.6931408	1	2354	tags=35%, list=21%, signal=44%
KONDO_PROSTATE_CANCER_WITH_H3K27ME3	KONDO_PROSTATE_CANCER_WITH_H3K27ME3		81	-0.41749355	-1.0888528	0.3559322	0.6921634	1	1587	tags=27%, list=14%, signal=31%
WEI_MIR34A_TARGETS	WEI_MIR34A_TARGETS		76	-0.27940437	-1.0886979	0.375	0.6911427	1	2862	tags=32%, list=26%, signal=42%
RUIZ_TNC_TARGETS_UP	RUIZ_TNC_TARGETS_UP		97	-0.3546009	-1.0873008	0.2857143	0.6934388	1	2045	tags=28%, list=18%, signal=34%
KEGG_ETHER_LIPID_METABOLISM	KEGG_ETHER_LIPID_METABOLISM		22	-0.39484742	-1.0848838	0.25490198	0.69750714	1	373	tags=14%, list=3%, signal=14%
NING_CHRONIC_OBSTRUCTIVE_PULMONARY_DISEASE_UP	NING_CHRONIC_OBSTRUCTIVE_PULMONARY_DISEASE_UP		53	-0.31044358	-1.0834278	0.3137255	0.6999514	1	883	tags=15%, list=8%, signal=16%
VANTVEER_BREAST_CANCER_BRCA1_DN	VANTVEER_BREAST_CANCER_BRCA1_DN		18	-0.44411993	-1.0821233	0.42	0.70209783	1	2458	tags=56%, list=22%, signal=71%
CHANG_CORE_SERUM_RESPONSE_DN	CHANG_CORE_SERUM_RESPONSE_DN		19	-0.3748284	-1.0805198	0.32786885	0.70481133	1	921	tags=16%, list=8%, signal=17%
BARIS_THYROID_CANCER_UP	BARIS_THYROID_CANCER_UP		15	-0.40280658	-1.0803505	0.375	0.70373785	1	1439	tags=20%, list=13%, signal=23%
MOHANKUMAR_TLX1_TARGETS_UP	MOHANKUMAR_TLX1_TARGETS_UP		243	-0.251221	-1.0790176	0.33333334	0.70561004	1	1483	tags=17%, list=13%, signal=19%
SHAFFER_IRF4_MULTIPLE_MYELOMA_PROGRAM	SHAFFER_IRF4_MULTIPLE_MYELOMA_PROGRAM		25	-0.40469167	-1.0790045	0.34042552	0.7042988	1	1740	tags=32%, list=16%, signal=38%
KEGG_NICOTINATE_AND_NICOTINAMIDE_METABOLISM	KEGG_NICOTINATE_AND_NICOTINAMIDE_METABOLISM		16	-0.4231193	-1.0788093	0.4	0.7034841	1	484	tags=19%, list=4%, signal=20%
BASSO_CD40_SIGNALING_DN	BASSO_CD40_SIGNALING_DN		40	-0.41308486	-1.0765877	0.44230768	0.7075073	1	1802	tags=30%, list=16%, signal=36%
FARMER_BREAST_CANCER_APOCRINE_VS_BASAL	FARMER_BREAST_CANCER_APOCRINE_VS_BASAL		199	-0.298607	-1.076158	0.32692307	0.707396	1	2626	tags=34%, list=23%, signal=43%
VALK_AML_CLUSTER_3	VALK_AML_CLUSTER_3		23	-0.3721541	-1.076017	0.3888889	0.7067716	1	3741	tags=52%, list=33%, signal=78%
SESTO_RESPONSE_TO_UV_C8	SESTO_RESPONSE_TO_UV_C8		49	-0.36456913	-1.0737481	0.3877551	0.71065766	1	2835	tags=41%, list=25%, signal=54%
ELVIDGE_HIF1A_AND_HIF2A_TARGETS_DN	ELVIDGE_HIF1A_AND_HIF2A_TARGETS_DN		63	-0.3676659	-1.0736084	0.36734694	0.7098969	1	1561	tags=30%, list=14%, signal=35%
NAKAMURA_METASTASIS_MODEL_DN	NAKAMURA_METASTASIS_MODEL_DN		23	-0.40577352	-1.0723468	0.43137255	0.7113652	1	342	tags=13%, list=3%, signal=13%
NIKOLSKY_MUTATED_AND_AMPLIFIED_IN_BREAST_CANCER	NIKOLSKY_MUTATED_AND_AMPLIFIED_IN_BREAST_CANCER		38	-0.3834889	-1.072246	0.44827586	0.71022296	1	1528	tags=21%, list=14%, signal=24%
VERHAAK_AML_WITH_NPM1_MUTATED_DN	VERHAAK_AML_WITH_NPM1_MUTATED_DN		144	-0.3661453	-1.0718396	0.37254903	0.70970726	1	2481	tags=37%, list=22%, signal=47%
BILD_E2F3_ONCOGENIC_SIGNATURE	BILD_E2F3_ONCOGENIC_SIGNATURE		119	-0.291422	-1.0717674	0.25490198	0.708605	1	2155	tags=26%, list=19%, signal=32%
LIU_SOX4_TARGETS_DN	LIU_SOX4_TARGETS_DN		187	-0.23980148	-1.0705876	0.37037036	0.7104107	1	2477	tags=23%, list=22%, signal=29%
ELVIDGE_HYPOXIA_DN	ELVIDGE_HYPOXIA_DN		84	-0.2876832	-1.0705158	0.39285713	0.7092358	1	1043	tags=14%, list=9%, signal=16%
BROWNE_HCMV_INFECTION_30MIN_UP	BROWNE_HCMV_INFECTION_30MIN_UP		34	-0.3979398	-1.0704544	0.42857143	0.70808506	1	2607	tags=38%, list=23%, signal=50%
WANG_ESOPHAGUS_CANCER_VS_NORMAL_DN	WANG_ESOPHAGUS_CANCER_VS_NORMAL_DN		57	-0.29355898	-1.0695634	0.29090908	0.70894235	1	1334	tags=18%, list=12%, signal=20%
KEGG_TYPE_II_DIABETES_MELLITUS	KEGG_TYPE_II_DIABETES_MELLITUS		28	-0.36992717	-1.0682176	0.375	0.7105935	1	1958	tags=32%, list=17%, signal=39%
MAHADEVAN_IMATINIB_RESISTANCE_UP	MAHADEVAN_IMATINIB_RESISTANCE_UP		15	-0.48081374	-1.0674168	0.45833334	0.71096236	1	1533	tags=33%, list=14%, signal=39%
KUNINGER_IGF1_VS_PDGFB_TARGETS_UP	KUNINGER_IGF1_VS_PDGFB_TARGETS_UP		32	-0.5279056	-1.0674021	0.46	0.7096619	1	1914	tags=56%, list=17%, signal=68%
REACTOME_PI3K_AKT_SIGNALLING	REACTOME_PI3K_AKT_SIGNALLING		16	-0.39440647	-1.0665356	0.4390244	0.7102025	1	2202	tags=38%, list=20%, signal=47%
GAUSSMANN_MLL_AF4_FUSION_TARGETS_E_UP	GAUSSMANN_MLL_AF4_FUSION_TARGETS_E_UP		56	-0.41485122	-1.0657992	0.38297874	0.7106643	1	3051	tags=54%, list=27%, signal=73%
BROWNE_HCMV_INFECTION_6HR_DN	BROWNE_HCMV_INFECTION_6HR_DN		89	-0.31504363	-1.0654938	0.33333334	0.710195	1	1869	tags=21%, list=17%, signal=25%
MCCABE_BOUND_BY_HOXC6	MCCABE_BOUND_BY_HOXC6		180	-0.2674706	-1.0630604	0.36666667	0.714118	1	2846	tags=29%, list=25%, signal=38%
WILLIAMS_ESR2_TARGETS_UP	WILLIAMS_ESR2_TARGETS_UP		15	-0.37872487	-1.0624552	0.3653846	0.71422136	1	3255	tags=47%, list=29%, signal=66%
JISON_SICKLE_CELL_DISEASE_DN	JISON_SICKLE_CELL_DISEASE_DN		103	-0.26012018	-1.0624273	0.33962265	0.7129928	1	1100	tags=13%, list=10%, signal=14%
REACTOME_CREB_PHOPHORYLATION_THROUGH_THE_ACTIVATION_OF_RAS	REACTOME_CREB_PHOPHORYLATION_THROUGH_THE_ACTIVATION_OF_RAS		17	-0.40480396	-1.0611029	0.4181818	0.7148612	1	2554	tags=35%, list=23%, signal=46%
ZHAN_LATE_DIFFERENTIATION_GENES_UP	ZHAN_LATE_DIFFERENTIATION_GENES_UP		17	-0.46661025	-1.0600893	0.46666667	0.71586776	1	1503	tags=29%, list=13%, signal=34%
KANG_IMMORTALIZED_BY_TERT_UP	KANG_IMMORTALIZED_BY_TERT_UP		55	-0.35425332	-1.0569001	0.43396226	0.72199386	1	1479	tags=22%, list=13%, signal=25%
CAVARD_LIVER_CANCER_MALIGNANT_VS_BENIGN	CAVARD_LIVER_CANCER_MALIGNANT_VS_BENIGN		20	-0.41182375	-1.0567718	0.45614034	0.7209525	1	2484	tags=35%, list=22%, signal=45%
COLIN_PILOCYTIC_ASTROCYTOMA_VS_GLIOBLASTOMA_UP	COLIN_PILOCYTIC_ASTROCYTOMA_VS_GLIOBLASTOMA_UP		20	-0.41466793	-1.0566076	0.39215687	0.71995413	1	1699	tags=35%, list=15%, signal=41%
SASSON_RESPONSE_TO_GONADOTROPHINS_UP	SASSON_RESPONSE_TO_GONADOTROPHINS_UP		49	-0.29048577	-1.056487	0.37931034	0.7189277	1	2388	tags=29%, list=21%, signal=36%
REACTOME_G_ALPHA_S_SIGNALLING_EVENTS	REACTOME_G_ALPHA_S_SIGNALLING_EVENTS		79	-0.354481	-1.0563186	0.43396226	0.71804607	1	2016	tags=25%, list=18%, signal=31%
KRASNOSELSKAYA_ILF3_TARGETS_UP	KRASNOSELSKAYA_ILF3_TARGETS_UP		18	-0.47949836	-1.0563091	0.39583334	0.7167718	1	1360	tags=33%, list=12%, signal=38%
HAMAI_APOPTOSIS_VIA_TRAIL_UP	HAMAI_APOPTOSIS_VIA_TRAIL_UP		209	-0.31215054	-1.0559981	0.44680852	0.71622837	1	2348	tags=25%, list=21%, signal=31%
KIM_MYCN_AMPLIFICATION_TARGETS_DN	KIM_MYCN_AMPLIFICATION_TARGETS_DN		45	-0.32210898	-1.0556481	0.4375	0.7154609	1	2909	tags=33%, list=26%, signal=45%
MULLIGHAN_NPM1_SIGNATURE_3_UP	MULLIGHAN_NPM1_SIGNATURE_3_UP		188	-0.27775255	-1.0552806	0.4	0.71508706	1	2396	tags=27%, list=21%, signal=34%
SMID_BREAST_CANCER_LUMINAL_B_DN	SMID_BREAST_CANCER_LUMINAL_B_DN		339	-0.3671095	-1.0541891	0.3877551	0.71645087	1	2405	tags=35%, list=21%, signal=44%
BREDEMEYER_RAG_SIGNALING_VIA_ATM_NOT_VIA_NFKB_UP	BREDEMEYER_RAG_SIGNALING_VIA_ATM_NOT_VIA_NFKB_UP		26	-0.39405146	-1.0536447	0.44067797	0.7162579	1	1700	tags=31%, list=15%, signal=36%
LINDGREN_BLADDER_CANCER_CLUSTER_3_DN	LINDGREN_BLADDER_CANCER_CLUSTER_3_DN		125	-0.26252756	-1.0506855	0.36734694	0.72197926	1	1254	tags=14%, list=11%, signal=15%
ST_ADRENERGIC	ST_ADRENERGIC		18	-0.41381955	-1.050377	0.38	0.7216004	1	3265	tags=50%, list=29%, signal=70%
BROWNE_HCMV_INFECTION_4HR_UP	BROWNE_HCMV_INFECTION_4HR_UP		34	-0.3635191	-1.050155	0.40384614	0.7206721	1	2481	tags=32%, list=22%, signal=41%
ELVIDGE_HIF1A_TARGETS_DN	ELVIDGE_HIF1A_TARGETS_DN		58	-0.37493426	-1.0493848	0.44680852	0.72108775	1	1561	tags=29%, list=14%, signal=34%
REACTOME_SHCMEDIATED_CASCADE	REACTOME_SHCMEDIATED_CASCADE		16	-0.4278836	-1.0489211	0.44444445	0.72135615	1	3795	tags=50%, list=34%, signal=76%
GARGALOVIC_RESPONSE_TO_OXIDIZED_PHOSPHOLIPIDS_BLUE_DN	GARGALOVIC_RESPONSE_TO_OXIDIZED_PHOSPHOLIPIDS_BLUE_DN		31	-0.34272495	-1.0488381	0.38181818	0.7202148	1	1125	tags=19%, list=10%, signal=21%
MULLIGHAN_NPM1_MUTATED_SIGNATURE_2_UP	MULLIGHAN_NPM1_MUTATED_SIGNATURE_2_UP		80	-0.2919807	-1.0483665	0.375	0.7198563	1	2004	tags=25%, list=18%, signal=30%
YAO_TEMPORAL_RESPONSE_TO_PROGESTERONE_CLUSTER_15	YAO_TEMPORAL_RESPONSE_TO_PROGESTERONE_CLUSTER_15		29	-0.38970184	-1.0480047	0.44	0.71939325	1	1600	tags=38%, list=14%, signal=44%
MASSARWEH_TAMOXIFEN_RESISTANCE_UP	MASSARWEH_TAMOXIFEN_RESISTANCE_UP		279	-0.29394075	-1.04769	0.37037036	0.7187694	1	2554	tags=28%, list=23%, signal=35%
KAYO_AGING_MUSCLE_DN	KAYO_AGING_MUSCLE_DN		82	-0.27189034	-1.0473125	0.35849056	0.7185809	1	887	tags=12%, list=8%, signal=13%
ELVIDGE_HIF1A_AND_HIF2A_TARGETS_UP	ELVIDGE_HIF1A_AND_HIF2A_TARGETS_UP		26	-0.37207007	-1.0460055	0.46296296	0.7203564	1	692	tags=15%, list=6%, signal=16%
WILCOX_PRESPONSE_TO_ROGESTERONE_DN	WILCOX_PRESPONSE_TO_ROGESTERONE_DN		30	-0.41085497	-1.0456609	0.3478261	0.71999884	1	334	tags=13%, list=3%, signal=14%
BASSO_HAIRY_CELL_LEUKEMIA_DN	BASSO_HAIRY_CELL_LEUKEMIA_DN		50	-0.318074	-1.0455581	0.4489796	0.71891606	1	2047	tags=26%, list=18%, signal=32%
VALK_AML_CLUSTER_6	VALK_AML_CLUSTER_6		19	-0.40309852	-1.0451143	0.3529412	0.7187168	1	1805	tags=32%, list=16%, signal=38%
RUGO_STRESS_RESPONSE_SUBSET_H	RUGO_STRESS_RESPONSE_SUBSET_H		26	-0.37418705	-1.0448445	0.37254903	0.71806777	1	674	tags=15%, list=6%, signal=16%
KYNG_DNA_DAMAGE_BY_GAMMA_AND_UV_RADIATION	KYNG_DNA_DAMAGE_BY_GAMMA_AND_UV_RADIATION		26	-0.37418705	-1.0448445	0.37254903	0.7168211	1	674	tags=15%, list=6%, signal=16%
HOFFMANN_SMALL_PRE_BII_TO_IMMATURE_B_LYMPHOCYTE_UP	HOFFMANN_SMALL_PRE_BII_TO_IMMATURE_B_LYMPHOCYTE_UP		35	-0.37740535	-1.0438294	0.42553192	0.7183472	1	1905	tags=31%, list=17%, signal=38%
CREIGHTON_AKT1_SIGNALING_VIA_MTOR_UP	CREIGHTON_AKT1_SIGNALING_VIA_MTOR_UP		29	-0.3730678	-1.042438	0.43636364	0.7203272	1	3142	tags=38%, list=28%, signal=53%
CREIGHTON_ENDOCRINE_THERAPY_RESISTANCE_5	CREIGHTON_ENDOCRINE_THERAPY_RESISTANCE_5		243	-0.29198006	-1.0422148	0.4814815	0.7196217	1	2546	tags=27%, list=23%, signal=34%
REACTOME_SYNTHESIS_OF_BILE_ACIDS_AND_BILE_SALTS	REACTOME_SYNTHESIS_OF_BILE_ACIDS_AND_BILE_SALTS		18	-0.41687182	-1.0414696	0.41379312	0.71984404	1	3836	tags=61%, list=34%, signal=93%
BIOCARTA_GPCR_PATHWAY	BIOCARTA_GPCR_PATHWAY		18	-0.3245413	-1.0412402	0.46	0.7192825	1	20	tags=6%, list=0%, signal=6%
CREIGHTON_ENDOCRINE_THERAPY_RESISTANCE_1	CREIGHTON_ENDOCRINE_THERAPY_RESISTANCE_1		281	-0.25463378	-1.0409722	0.42307693	0.7187134	1	1232	tags=15%, list=11%, signal=17%
KEGG_GLIOMA	KEGG_GLIOMA		32	-0.3265136	-1.0408379	0.3846154	0.71789455	1	1838	tags=25%, list=16%, signal=30%
LEE_LIVER_CANCER_E2F1_UP	LEE_LIVER_CANCER_E2F1_UP		48	-0.37311843	-1.040462	0.42105263	0.7173173	1	1210	tags=21%, list=11%, signal=23%
BERTUCCI_MEDULLARY_VS_DUCTAL_BREAST_CANCER_DN	BERTUCCI_MEDULLARY_VS_DUCTAL_BREAST_CANCER_DN		78	-0.35065028	-1.0398877	0.4117647	0.71740055	1	2586	tags=32%, list=23%, signal=41%
RICKMAN_METASTASIS_UP	RICKMAN_METASTASIS_UP		145	-0.272676	-1.0385395	0.39215687	0.71972686	1	2276	tags=23%, list=20%, signal=28%
HOEBEKE_LYMPHOID_STEM_CELL_UP	HOEBEKE_LYMPHOID_STEM_CELL_UP		49	-0.3243173	-1.0377225	0.44	0.72022486	1	2437	tags=27%, list=22%, signal=34%
LASTOWSKA_COAMPLIFIED_WITH_MYCN	LASTOWSKA_COAMPLIFIED_WITH_MYCN		22	-0.35262567	-1.0375127	0.43396226	0.719272	1	529	tags=18%, list=5%, signal=19%
LIANG_HEMATOPOIESIS_STEM_CELL_NUMBER_SMALL_VS_HUGE_DN	LIANG_HEMATOPOIESIS_STEM_CELL_NUMBER_SMALL_VS_HUGE_DN		23	-0.38161874	-1.0371847	0.44230768	0.7190335	1	2982	tags=43%, list=27%, signal=59%
LI_CISPLATIN_RESISTANCE_DN	LI_CISPLATIN_RESISTANCE_DN		19	-0.4614338	-1.0365828	0.41666666	0.7190553	1	1603	tags=42%, list=14%, signal=49%
SIG_PIP3_SIGNALING_IN_CARDIAC_MYOCTES	SIG_PIP3_SIGNALING_IN_CARDIAC_MYOCTES		42	-0.28494215	-1.0360917	0.43396226	0.71897066	1	2106	tags=24%, list=19%, signal=29%
REACTOME_FGFR_LIGAND_BINDING_AND_ACTIVATION	REACTOME_FGFR_LIGAND_BINDING_AND_ACTIVATION		20	-0.4381943	-1.034975	0.4347826	0.7202774	1	1382	tags=25%, list=12%, signal=28%
YU_MYC_TARGETS_DN	YU_MYC_TARGETS_DN		42	-0.43790942	-1.0343503	0.46938777	0.7204764	1	2512	tags=43%, list=22%, signal=55%
LEE_NEURAL_CREST_STEM_CELL_UP	LEE_NEURAL_CREST_STEM_CELL_UP		88	-0.379339	-1.0330952	0.44680852	0.72272104	1	962	tags=22%, list=9%, signal=23%
VART_KSHV_INFECTION_ANGIOGENIC_MARKERS_DN	VART_KSHV_INFECTION_ANGIOGENIC_MARKERS_DN		92	-0.3348593	-1.0321003	0.38	0.7240123	1	1498	tags=24%, list=13%, signal=27%
LENAOUR_DENDRITIC_CELL_MATURATION_UP	LENAOUR_DENDRITIC_CELL_MATURATION_UP		65	-0.35630658	-1.030414	0.38297874	0.7260628	1	1600	tags=26%, list=14%, signal=30%
YAO_TEMPORAL_RESPONSE_TO_PROGESTERONE_CLUSTER_16	YAO_TEMPORAL_RESPONSE_TO_PROGESTERONE_CLUSTER_16		62	-0.40118355	-1.0301113	0.4117647	0.72549903	1	1288	tags=21%, list=12%, signal=24%
CADWELL_ATG16L1_TARGETS_DN	CADWELL_ATG16L1_TARGETS_DN		36	-0.34581843	-1.0299492	0.48076922	0.7246348	1	2973	tags=33%, list=27%, signal=45%
CHARAFE_BREAST_CANCER_LUMINAL_VS_MESENCHYMAL_UP	CHARAFE_BREAST_CANCER_LUMINAL_VS_MESENCHYMAL_UP		237	-0.34748337	-1.0297314	0.47272727	0.72398	1	3260	tags=43%, list=29%, signal=59%
MARCHINI_TRABECTEDIN_RESISTANCE_DN	MARCHINI_TRABECTEDIN_RESISTANCE_DN		33	-0.3661467	-1.0295463	0.50980395	0.723266	1	1644	tags=27%, list=15%, signal=32%
NAKAYAMA_FRA2_TARGETS	NAKAYAMA_FRA2_TARGETS		22	-0.36489415	-1.0292472	0.45614034	0.7227185	1	1802	tags=27%, list=16%, signal=32%
KENNY_CTNNB1_TARGETS_DN	KENNY_CTNNB1_TARGETS_DN		28	-0.3362759	-1.0288734	0.3773585	0.7225988	1	1803	tags=25%, list=16%, signal=30%
BROWNE_HCMV_INFECTION_1HR_UP	BROWNE_HCMV_INFECTION_1HR_UP		32	-0.3742109	-1.0285183	0.35185185	0.72215044	1	1454	tags=28%, list=13%, signal=32%
STOSSI_RESPONSE_TO_ESTRADIOL	STOSSI_RESPONSE_TO_ESTRADIOL		26	-0.3808597	-1.0284611	0.4375	0.72100526	1	2540	tags=46%, list=23%, signal=60%
RICKMAN_HEAD_AND_NECK_CANCER_E	RICKMAN_HEAD_AND_NECK_CANCER_E		44	-0.40340072	-1.0267495	0.4375	0.7243767	1	1305	tags=27%, list=12%, signal=31%
ELVIDGE_HIF1A_TARGETS_UP	ELVIDGE_HIF1A_TARGETS_UP		41	-0.3347607	-1.0256876	0.44444445	0.7253796	1	920	tags=15%, list=8%, signal=16%
URS_ADIPOCYTE_DIFFERENTIATION_DN	URS_ADIPOCYTE_DIFFERENTIATION_DN		20	-0.46256974	-1.0254384	0.3773585	0.7247576	1	2534	tags=35%, list=23%, signal=45%
CHEBOTAEV_GR_TARGETS_DN	CHEBOTAEV_GR_TARGETS_DN		73	-0.3742855	-1.0226763	0.41509435	0.72991914	1	1944	tags=32%, list=17%, signal=38%
REACTOME_GENES_INVOLVED_IN_APOPTOTIC_CLEAVAGE_OF_CELLULAR_PROTEINS	REACTOME_GENES_INVOLVED_IN_APOPTOTIC_CLEAVAGE_OF_CELLULAR_PROTEINS		24	-0.34114212	-1.0225148	0.4375	0.72917306	1	366	tags=8%, list=3%, signal=9%
KEGG_THYROID_CANCER	KEGG_THYROID_CANCER		16	-0.3590791	-1.0222127	0.36842105	0.7287152	1	1829	tags=25%, list=16%, signal=30%
OSADA_ASCL1_TARGETS_UP	OSADA_ASCL1_TARGETS_UP		31	-0.37133667	-1.0221505	0.43636364	0.72762597	1	1700	tags=26%, list=15%, signal=30%
ZHAN_MULTIPLE_MYELOMA_CD1_AND_CD2_UP	ZHAN_MULTIPLE_MYELOMA_CD1_AND_CD2_UP		37	-0.34889054	-1.021445	0.39215687	0.7277857	1	294	tags=11%, list=3%, signal=11%
SAKAI_TUMOR_INFILTRATING_MONOCYTES_UP	SAKAI_TUMOR_INFILTRATING_MONOCYTES_UP		18	-0.342796	-1.0208138	0.4107143	0.72812635	1	2720	tags=33%, list=24%, signal=44%
REACTOME_AMINE_LIGAND_BINDING_RECEPTORS	REACTOME_AMINE_LIGAND_BINDING_RECEPTORS		27	-0.41262096	-1.0199602	0.47272727	0.7286023	1	2792	tags=37%, list=25%, signal=49%
COULOUARN_TEMPORAL_TGFB1_SIGNATURE_DN	COULOUARN_TEMPORAL_TGFB1_SIGNATURE_DN		86	-0.30521077	-1.0193039	0.5	0.7287719	1	1455	tags=22%, list=13%, signal=25%
KEGG_VIRAL_MYOCARDITIS	KEGG_VIRAL_MYOCARDITIS		26	-0.4202627	-1.0189763	0.44230768	0.7283083	1	1483	tags=27%, list=13%, signal=31%
CREIGHTON_ENDOCRINE_THERAPY_RESISTANCE_2	CREIGHTON_ENDOCRINE_THERAPY_RESISTANCE_2		146	-0.26715016	-1.017724	0.36206895	0.7297572	1	2382	tags=25%, list=21%, signal=31%
REACTOME_STRIATED_MUSCLE_CONTRACTION	REACTOME_STRIATED_MUSCLE_CONTRACTION		22	-0.5337088	-1.014758	0.48214287	0.7341622	1	1914	tags=41%, list=17%, signal=49%
CHANDRAN_METASTASIS_DN	CHANDRAN_METASTASIS_DN		57	-0.32788137	-1.0144963	0.43137255	0.7336194	1	1536	tags=21%, list=14%, signal=24%
REACTOME_PI3K_CASCADE	REACTOME_PI3K_CASCADE		26	-0.36347374	-1.0142909	0.45652175	0.73280084	1	1838	tags=27%, list=16%, signal=32%
ZHAN_MULTIPLE_MYELOMA_CD1_AND_CD2_DN	ZHAN_MULTIPLE_MYELOMA_CD1_AND_CD2_DN		28	-0.32281712	-1.0137889	0.44642857	0.7326253	1	2580	tags=36%, list=23%, signal=46%
SENGUPTA_EBNA1_ANTICORRELATED	SENGUPTA_EBNA1_ANTICORRELATED		73	-0.31340104	-1.0134367	0.43103448	0.7322034	1	3433	tags=40%, list=31%, signal=57%
REACTOME_MYOGENESSIS	REACTOME_MYOGENESSIS		19	-0.423948	-1.0127063	0.42307693	0.7326137	1	1328	tags=26%, list=12%, signal=30%
MOREAUX_B_LYMPHOCYTE_MATURATION_BY_TACI_UP	MOREAUX_B_LYMPHOCYTE_MATURATION_BY_TACI_UP		41	-0.31197965	-1.0125009	0.4642857	0.7319234	1	1744	tags=27%, list=16%, signal=32%
FONTAINE_THYROID_TUMOR_UNCERTAIN_MALIGNANCY_DN	FONTAINE_THYROID_TUMOR_UNCERTAIN_MALIGNANCY_DN		18	-0.41733313	-1.0121641	0.47916666	0.7314867	1	2372	tags=33%, list=21%, signal=42%
VART_KSHV_INFECTION_ANGIOGENIC_MARKERS_UP	VART_KSHV_INFECTION_ANGIOGENIC_MARKERS_UP		122	-0.36122683	-1.0121582	0.45652175	0.73036057	1	1769	tags=30%, list=16%, signal=35%
XU_HGF_TARGETS_REPRESSED_BY_AKT1_DN	XU_HGF_TARGETS_REPRESSED_BY_AKT1_DN		46	-0.32385102	-1.0116533	0.39215687	0.7302476	1	1654	tags=24%, list=15%, signal=28%
YAMASHITA_LIVER_CANCER_STEM_CELL_UP	YAMASHITA_LIVER_CANCER_STEM_CELL_UP		32	-0.35451722	-1.0108911	0.47368422	0.73100024	1	1653	tags=31%, list=15%, signal=37%
HAN_SATB1_TARGETS_UP	HAN_SATB1_TARGETS_UP		183	-0.28544563	-1.0106487	0.4814815	0.73026824	1	1120	tags=17%, list=10%, signal=19%
BIOCARTA_GSK3_PATHWAY	BIOCARTA_GSK3_PATHWAY		16	-0.36080617	-1.0098184	0.53333336	0.73092306	1	20	tags=6%, list=0%, signal=6%
GRADE_COLON_VS_RECTAL_CANCER_DN	GRADE_COLON_VS_RECTAL_CANCER_DN		27	-0.3537078	-1.009639	0.47272727	0.7300696	1	1010	tags=19%, list=9%, signal=20%
GRESHOCK_CANCER_COPY_NUMBER_UP	GRESHOCK_CANCER_COPY_NUMBER_UP		201	-0.24108748	-1.008678	0.34615386	0.73095363	1	3157	tags=30%, list=28%, signal=42%
REACTOME_DOWNSTREAM_SIGNALING_OF_ACTIVATED_FGFR	REACTOME_DOWNSTREAM_SIGNALING_OF_ACTIVATED_FGFR		29	-0.3523272	-1.0084122	0.41666666	0.7303347	1	1838	tags=24%, list=16%, signal=29%
FARMER_BREAST_CANCER_CLUSTER_5	FARMER_BREAST_CANCER_CLUSTER_5		18	-0.5981579	-1.0072674	0.49019608	0.73192143	1	2534	tags=39%, list=23%, signal=50%
DOANE_RESPONSE_TO_ANDROGEN_DN	DOANE_RESPONSE_TO_ANDROGEN_DN		160	-0.2690698	-1.0067714	0.37037036	0.73173094	1	1518	tags=19%, list=14%, signal=22%
BALDWIN_PRKCI_TARGETS_UP	BALDWIN_PRKCI_TARGETS_UP		26	-0.36262947	-1.0060793	0.4878049	0.73182446	1	1673	tags=27%, list=15%, signal=32%
ROVERSI_GLIOMA_COPY_NUMBER_UP	ROVERSI_GLIOMA_COPY_NUMBER_UP		60	-0.30609888	-1.0056176	0.537037	0.7317353	1	882	tags=13%, list=8%, signal=14%
KEGG_INTESTINAL_IMMUNE_NETWORK_FOR_IGA_PRODUCTION	KEGG_INTESTINAL_IMMUNE_NETWORK_FOR_IGA_PRODUCTION		26	-0.39322513	-1.0053328	0.41666666	0.7311947	1	3576	tags=58%, list=32%, signal=85%
FRASOR_RESPONSE_TO_ESTRADIOL_DN	FRASOR_RESPONSE_TO_ESTRADIOL_DN		40	-0.32876977	-1.0048394	0.46296296	0.73128265	1	1229	tags=23%, list=11%, signal=25%
FRASOR_RESPONSE_TO_ESTRADIOL_UP	FRASOR_RESPONSE_TO_ESTRADIOL_UP		24	-0.37088326	-1.0045528	0.38	0.730633	1	1757	tags=33%, list=16%, signal=39%
FINAK_BREAST_CANCER_SDPP_SIGNATURE	FINAK_BREAST_CANCER_SDPP_SIGNATURE		17	-0.45241833	-1.0044254	0.48979592	0.72969615	1	1381	tags=35%, list=12%, signal=40%
NIKOLSKY_BREAST_CANCER_8Q23_Q24_AMPLICON	NIKOLSKY_BREAST_CANCER_8Q23_Q24_AMPLICON		71	-0.2945252	-1.0042869	0.41379312	0.7287633	1	2589	tags=32%, list=23%, signal=42%
NATSUME_RESPONSE_TO_INTERFERON_BETA_UP	NATSUME_RESPONSE_TO_INTERFERON_BETA_UP		42	-0.310265	-1.0041597	0.47368422	0.7279219	1	2288	tags=29%, list=20%, signal=36%
RIZ_ERYTHROID_DIFFERENTIATION_6HR	RIZ_ERYTHROID_DIFFERENTIATION_6HR		29	-0.3575293	-1.0028408	0.5	0.72944164	1	2742	tags=41%, list=24%, signal=55%
ONDER_CDH1_SIGNALING_VIA_CTNNB1	ONDER_CDH1_SIGNALING_VIA_CTNNB1		52	-0.3681573	-1.0025663	0.41666666	0.7288654	1	1654	tags=31%, list=15%, signal=36%
KEGG_ARRHYTHMOGENIC_RIGHT_VENTRICULAR_CARDIOMYOPATHY_ARVC	KEGG_ARRHYTHMOGENIC_RIGHT_VENTRICULAR_CARDIOMYOPATHY_ARVC		55	-0.36031133	-1.0019962	0.44444445	0.7288695	1	2214	tags=31%, list=20%, signal=38%
YAMASHITA_LIVER_CANCER_WITH_EPCAM_UP	YAMASHITA_LIVER_CANCER_WITH_EPCAM_UP		28	-0.33048332	-1.0003954	0.48076922	0.73064893	1	1582	tags=18%, list=14%, signal=21%
ODONNELL_TFRC_TARGETS_UP	ODONNELL_TFRC_TARGETS_UP		186	-0.29341	-0.9984275	0.4181818	0.73367053	1	1197	tags=18%, list=11%, signal=20%
HEIDENBLAD_AMPLIFIED_IN_PANCREATIC_CANCER	HEIDENBLAD_AMPLIFIED_IN_PANCREATIC_CANCER		20	-0.3468212	-0.99829215	0.40816328	0.7328531	1	2348	tags=35%, list=21%, signal=44%
ROPERO_HDAC2_TARGETS	ROPERO_HDAC2_TARGETS		53	-0.32709068	-0.99796456	0.42857143	0.7323278	1	1525	tags=23%, list=14%, signal=26%
GRESHOCK_CANCER_COPY_NUMBER_DN	GRESHOCK_CANCER_COPY_NUMBER_DN		208	-0.23925121	-0.9977925	0.3529412	0.73152024	1	3157	tags=30%, list=28%, signal=41%
REACTOME_CELL_SURFACE_INTERACTIONS_AT_THE_VASCULAR_WALL	REACTOME_CELL_SURFACE_INTERACTIONS_AT_THE_VASCULAR_WALL		66	-0.36846283	-0.9971975	0.4375	0.73147297	1	1464	tags=21%, list=13%, signal=24%
WELCSH_BRCA1_TARGETS_1_UP	WELCSH_BRCA1_TARGETS_1_UP		125	-0.24164847	-0.9970852	0.3962264	0.73061055	1	1745	tags=18%, list=16%, signal=22%
BROWNE_HCMV_INFECTION_8HR_UP	BROWNE_HCMV_INFECTION_8HR_UP		63	-0.28931838	-0.9967521	0.38	0.7300958	1	2137	tags=25%, list=19%, signal=31%
KEGG_PHOSPHATIDYLINOSITOL_SIGNALING_SYSTEM	KEGG_PHOSPHATIDYLINOSITOL_SIGNALING_SYSTEM		36	-0.29031098	-0.99648285	0.54385966	0.72972894	1	1852	tags=19%, list=17%, signal=23%
SMID_BREAST_CANCER_ERBB2_UP	SMID_BREAST_CANCER_ERBB2_UP		86	-0.31893602	-0.9963812	0.44827586	0.7286932	1	2113	tags=31%, list=19%, signal=38%
REACTOME_SIGNALLING_BY_NGF	REACTOME_SIGNALLING_BY_NGF		134	-0.23665014	-0.99605	0.44067797	0.7282511	1	2227	tags=20%, list=20%, signal=25%
AMBROSINI_FLAVOPIRIDOL_TREATMENT_TP53	AMBROSINI_FLAVOPIRIDOL_TREATMENT_TP53		60	-0.29189822	-0.9960055	0.43137255	0.72724205	1	1815	tags=23%, list=16%, signal=28%
HAHTOLA_CTCL_CUTANEOUS	HAHTOLA_CTCL_CUTANEOUS		17	-0.3604918	-0.9959992	0.4385965	0.72616726	1	970	tags=24%, list=9%, signal=26%
XU_GH1_AUTOCRINE_TARGETS_UP	XU_GH1_AUTOCRINE_TARGETS_UP		93	-0.28375274	-0.9952731	0.53571427	0.72651684	1	3135	tags=37%, list=28%, signal=50%
GAUSSMANN_MLL_AF4_FUSION_TARGETS_B_UP	GAUSSMANN_MLL_AF4_FUSION_TARGETS_B_UP		15	-0.45619342	-0.9943952	0.4347826	0.72751015	1	2700	tags=53%, list=24%, signal=70%
BOYLAN_MULTIPLE_MYELOMA_D_CLUSTER_DN	BOYLAN_MULTIPLE_MYELOMA_D_CLUSTER_DN		24	-0.35300994	-0.9939632	0.46153846	0.72720957	1	1907	tags=21%, list=17%, signal=25%
BIOCARTA_GH_PATHWAY	BIOCARTA_GH_PATHWAY		19	-0.32002497	-0.9936859	0.42553192	0.7265466	1	1838	tags=26%, list=16%, signal=31%
NIKOLSKY_BREAST_CANCER_7Q21_Q22_AMPLICON	NIKOLSKY_BREAST_CANCER_7Q21_Q22_AMPLICON		35	-0.35795486	-0.9933747	0.52	0.72622806	1	685	tags=11%, list=6%, signal=12%
REACTOME_FORMATION_OF_FIBRIN_CLOT_CLOTTING_CASCADE	REACTOME_FORMATION_OF_FIBRIN_CLOT_CLOTTING_CASCADE		29	-0.42468193	-0.99229777	0.48214287	0.727602	1	2310	tags=45%, list=21%, signal=56%
KERLEY_RESPONSE_TO_CISPLATIN_UP	KERLEY_RESPONSE_TO_CISPLATIN_UP		29	-0.35305128	-0.99211913	0.4716981	0.7268608	1	814	tags=17%, list=7%, signal=19%
MASSARWEH_RESPONSE_TO_ESTRADIOL	MASSARWEH_RESPONSE_TO_ESTRADIOL		37	-0.3167875	-0.99115694	0.4117647	0.7282229	1	1975	tags=32%, list=18%, signal=39%
HOFFMANN_LARGE_TO_SMALL_PRE_BII_LYMPHOCYTE_DN	HOFFMANN_LARGE_TO_SMALL_PRE_BII_LYMPHOCYTE_DN		31	-0.35118207	-0.9909013	0.45762712	0.72761065	1	621	tags=16%, list=6%, signal=17%
GARCIA_TARGETS_OF_FLI1_AND_DAX1_UP	GARCIA_TARGETS_OF_FLI1_AND_DAX1_UP		22	-0.3738657	-0.9904617	0.5081967	0.7274307	1	2624	tags=32%, list=23%, signal=41%
LUI_THYROID_CANCER_PAX8_PPARG_UP	LUI_THYROID_CANCER_PAX8_PPARG_UP		27	-0.34331134	-0.9903491	0.509434	0.72662526	1	1930	tags=33%, list=17%, signal=40%
ELVIDGE_HYPOXIA_UP	ELVIDGE_HYPOXIA_UP		104	-0.31993222	-0.99014974	0.4375	0.7259704	1	1842	tags=30%, list=16%, signal=35%
LIU_CMYB_TARGETS_UP	LIU_CMYB_TARGETS_UP		102	-0.2598404	-0.9897588	0.42307693	0.7257463	1	1624	tags=21%, list=15%, signal=24%
KUMAR_TARGETS_OF_MLL_AF9_FUSION	KUMAR_TARGETS_OF_MLL_AF9_FUSION		310	-0.29705125	-0.98914653	0.4509804	0.72561526	1	1934	tags=25%, list=17%, signal=29%
REACTOME_TRANSMISSION_ACROSS_CHEMICAL_SYNAPSES	REACTOME_TRANSMISSION_ACROSS_CHEMICAL_SYNAPSES		92	-0.33182138	-0.9885227	0.5	0.7260545	1	2437	tags=27%, list=22%, signal=34%
MARTORIATI_MDM4_TARGETS_FETAL_LIVER_DN	MARTORIATI_MDM4_TARGETS_FETAL_LIVER_DN		202	-0.26015878	-0.9864693	0.43137255	0.7298041	1	2281	tags=23%, list=20%, signal=28%
GAJATE_RESPONSE_TO_TRABECTEDIN_UP	GAJATE_RESPONSE_TO_TRABECTEDIN_UP		35	-0.33972508	-0.98598325	0.51724136	0.7296246	1	2288	tags=31%, list=20%, signal=39%
BONOME_OVARIAN_CANCER_SURVIVAL_OPTIMAL_DEBULKING	BONOME_OVARIAN_CANCER_SURVIVAL_OPTIMAL_DEBULKING		128	-0.25204417	-0.98593277	0.4716981	0.72863984	1	2017	tags=23%, list=18%, signal=27%
THUM_MIR21_TARGETS_HEART_DISEASE_UP	THUM_MIR21_TARGETS_HEART_DISEASE_UP		15	-0.4790024	-0.98539364	0.46296296	0.72871155	1	887	tags=20%, list=8%, signal=22%
ELVIDGE_HYPOXIA_BY_DMOG_UP	ELVIDGE_HYPOXIA_BY_DMOG_UP		85	-0.32066253	-0.9850142	0.4489796	0.72852683	1	1561	tags=28%, list=14%, signal=33%
ZHANG_TARGETS_OF_EWSR1_FLI1_FUSION	ZHANG_TARGETS_OF_EWSR1_FLI1_FUSION		57	-0.29168883	-0.98463213	0.43396226	0.72806436	1	1360	tags=19%, list=12%, signal=22%
KEGG_SYSTEMIC_LUPUS_ERYTHEMATOSUS	KEGG_SYSTEMIC_LUPUS_ERYTHEMATOSUS		36	-0.33181968	-0.9839502	0.5555556	0.72850996	1	1837	tags=25%, list=16%, signal=30%
CHARAFE_BREAST_CANCER_LUMINAL_VS_BASAL_UP	CHARAFE_BREAST_CANCER_LUMINAL_VS_BASAL_UP		162	-0.29777	-0.9835626	0.49122807	0.7284546	1	1827	tags=22%, list=16%, signal=26%
KEGG_GNRH_SIGNALING_PATHWAY	KEGG_GNRH_SIGNALING_PATHWAY		71	-0.29702228	-0.98320335	0.4909091	0.7282798	1	2876	tags=35%, list=26%, signal=47%
FRASOR_TAMOXIFEN_RESPONSE_UP	FRASOR_TAMOXIFEN_RESPONSE_UP		32	-0.31151834	-0.9827161	0.48	0.7281986	1	1953	tags=25%, list=17%, signal=30%
CHIARADONNA_NEOPLASTIC_TRANSFORMATION_KRAS_CDC25_DN	CHIARADONNA_NEOPLASTIC_TRANSFORMATION_KRAS_CDC25_DN		39	-0.38878208	-0.9819155	0.45652175	0.72878975	1	1653	tags=28%, list=15%, signal=33%
COLDREN_GEFITINIB_RESISTANCE_UP	COLDREN_GEFITINIB_RESISTANCE_UP		41	-0.30755422	-0.9796118	0.5090909	0.732754	1	2527	tags=24%, list=23%, signal=31%
ALONSO_METASTASIS_EMT_UP	ALONSO_METASTASIS_EMT_UP		23	-0.3761084	-0.97927487	0.5531915	0.73244584	1	2730	tags=48%, list=24%, signal=63%
KAYO_AGING_MUSCLE_UP	KAYO_AGING_MUSCLE_UP		116	-0.2768925	-0.979151	0.5272727	0.7315788	1	2059	tags=21%, list=18%, signal=25%
RODRIGUES_NTN1_TARGETS_DN	RODRIGUES_NTN1_TARGETS_DN		94	-0.30117565	-0.9780784	0.5	0.7327256	1	2267	tags=28%, list=20%, signal=34%
YAGI_AML_SURVIVAL	YAGI_AML_SURVIVAL		80	-0.24182518	-0.97591525	0.3773585	0.7358464	1	3189	tags=33%, list=28%, signal=45%
FIRESTEIN_PROLIFERATION	FIRESTEIN_PROLIFERATION		89	-0.26704842	-0.9754035	0.45762712	0.73591024	1	1750	tags=18%, list=16%, signal=21%
ALONSO_METASTASIS_UP	ALONSO_METASTASIS_UP		118	-0.23629816	-0.97528166	0.44642857	0.73503226	1	1673	tags=18%, list=15%, signal=21%
SENGUPTA_NASOPHARYNGEAL_CARCINOMA_WITH_LMP1_UP	SENGUPTA_NASOPHARYNGEAL_CARCINOMA_WITH_LMP1_UP		186	-0.30329075	-0.97438455	0.4375	0.7360286	1	1389	tags=17%, list=12%, signal=19%
BECKER_TAMOXIFEN_RESISTANCE_UP	BECKER_TAMOXIFEN_RESISTANCE_UP		28	-0.38796127	-0.9732875	0.537037	0.73703027	1	2211	tags=39%, list=20%, signal=49%
MULLIGHAN_MLL_SIGNATURE_2_DN	MULLIGHAN_MLL_SIGNATURE_2_DN		166	-0.26335543	-0.9726145	0.4716981	0.7374388	1	2550	tags=27%, list=23%, signal=35%
KEGG_GLYCINE_SERINE_AND_THREONINE_METABOLISM	KEGG_GLYCINE_SERINE_AND_THREONINE_METABOLISM		22	-0.40413174	-0.972259	0.5294118	0.7369624	1	2004	tags=41%, list=18%, signal=50%
RORIE_TARGETS_OF_EWSR1_FLI1_FUSION_DN	RORIE_TARGETS_OF_EWSR1_FLI1_FUSION_DN		17	-0.43906656	-0.9715799	0.5686275	0.7372882	1	909	tags=24%, list=8%, signal=26%
ZHAN_V1_LATE_DIFFERENTIATION_GENES_UP	ZHAN_V1_LATE_DIFFERENTIATION_GENES_UP		25	-0.35677952	-0.97134423	0.41509435	0.73672235	1	1812	tags=36%, list=16%, signal=43%
REACTOME_CHOLESTEROL_BIOSYNTHESIS	REACTOME_CHOLESTEROL_BIOSYNTHESIS		17	-0.40266022	-0.97114426	0.5576923	0.736115	1	1321	tags=29%, list=12%, signal=33%
MORI_SMALL_PRE_BII_LYMPHOCYTE_DN	MORI_SMALL_PRE_BII_LYMPHOCYTE_DN		46	-0.29229188	-0.97022784	0.4680851	0.73748785	1	965	tags=13%, list=9%, signal=14%
WATANABE_COLON_CANCER_MSI_VS_MSS_DN	WATANABE_COLON_CANCER_MSI_VS_MSS_DN		38	-0.3451403	-0.9693369	0.5263158	0.7382435	1	1230	tags=21%, list=11%, signal=24%
IWANAGA_CARCINOGENESIS_BY_KRAS_UP	IWANAGA_CARCINOGENESIS_BY_KRAS_UP		108	-0.28665063	-0.96806073	0.5263158	0.7399276	1	2622	tags=31%, list=23%, signal=40%
REACTOME_METABOLISM_OF_BILE_ACIDS_AND_BILE_SALTS	REACTOME_METABOLISM_OF_BILE_ACIDS_AND_BILE_SALTS		21	-0.3757824	-0.9675597	0.44444445	0.7399015	1	2463	tags=33%, list=22%, signal=43%
ZHU_CMV_ALL_DN	ZHU_CMV_ALL_DN		49	-0.3552896	-0.9665743	0.46938777	0.74085766	1	1813	tags=31%, list=16%, signal=36%
KEGG_PRIMARY_BILE_ACID_BIOSYNTHESIS	KEGG_PRIMARY_BILE_ACID_BIOSYNTHESIS		15	-0.406882	-0.96645993	0.48214287	0.73988646	1	3836	tags=67%, list=34%, signal=101%
REACTOME_TRAFFICKING_OF_AMPA_RECEPTORS	REACTOME_TRAFFICKING_OF_AMPA_RECEPTORS		20	-0.38151938	-0.96633404	0.54545456	0.73904026	1	2554	tags=30%, list=23%, signal=39%
TOOKER_GEMCITABINE_RESISTANCE_DN	TOOKER_GEMCITABINE_RESISTANCE_DN		78	-0.24589936	-0.96581274	0.47058824	0.739354	1	2438	tags=29%, list=22%, signal=37%
TOOKER_RESPONSE_TO_BEXAROTENE_UP	TOOKER_RESPONSE_TO_BEXAROTENE_UP		78	-0.24589936	-0.96581274	0.47058824	0.73830974	1	2438	tags=29%, list=22%, signal=37%
KYNG_DNA_DAMAGE_DN	KYNG_DNA_DAMAGE_DN		68	-0.30265808	-0.965103	0.44	0.73891234	1	1934	tags=22%, list=17%, signal=27%
WANG_CISPLATIN_RESPONSE_AND_XPC_DN	WANG_CISPLATIN_RESPONSE_AND_XPC_DN		87	-0.25478876	-0.9651029	0.47272727	0.7378716	1	2234	tags=22%, list=20%, signal=27%
KEGG_STEROID_HORMONE_BIOSYNTHESIS	KEGG_STEROID_HORMONE_BIOSYNTHESIS		24	-0.40679473	-0.9648702	0.51724136	0.73717546	1	1599	tags=29%, list=14%, signal=34%
WINTER_HYPOXIA_METAGENE	WINTER_HYPOXIA_METAGENE		149	-0.26883084	-0.96366376	0.44230768	0.738543	1	1494	tags=19%, list=13%, signal=21%
VECCHI_GASTRIC_CANCER_ADVANCED_VS_EARLY_UP	VECCHI_GASTRIC_CANCER_ADVANCED_VS_EARLY_UP		105	-0.3585044	-0.96291393	0.5	0.7391591	1	1878	tags=28%, list=17%, signal=33%
ELLWOOD_MYC_TARGETS_DN	ELLWOOD_MYC_TARGETS_DN		31	-0.33985117	-0.96281075	0.5185185	0.73837954	1	3619	tags=45%, list=32%, signal=67%
REACTOME_CELL_CELL_ADHESION_SYSTEMS	REACTOME_CELL_CELL_ADHESION_SYSTEMS		42	-0.35841158	-0.96228445	0.51785713	0.73875225	1	2458	tags=31%, list=22%, signal=40%
SATO_SILENCED_BY_METHYLATION_IN_PANCREATIC_CANCER_2	SATO_SILENCED_BY_METHYLATION_IN_PANCREATIC_CANCER_2		30	-0.3820413	-0.96085244	0.62711865	0.74083704	1	1930	tags=30%, list=17%, signal=36%
MCBRYAN_PUBERTAL_BREAST_4_5WK_UP	MCBRYAN_PUBERTAL_BREAST_4_5WK_UP		189	-0.32965162	-0.9602374	0.4528302	0.741228	1	1508	tags=22%, list=13%, signal=25%
WU_SILENCED_BY_METHYLATION_IN_BLADDER_CANCER	WU_SILENCED_BY_METHYLATION_IN_BLADDER_CANCER		28	-0.3949429	-0.95904934	0.4489796	0.7425223	1	1751	tags=39%, list=16%, signal=46%
PASQUALUCCI_LYMPHOMA_BY_GC_STAGE_UP	PASQUALUCCI_LYMPHOMA_BY_GC_STAGE_UP		183	-0.24767528	-0.95807415	0.50877196	0.7429452	1	1926	tags=22%, list=17%, signal=26%
GENTILE_UV_RESPONSE_CLUSTER_D2	GENTILE_UV_RESPONSE_CLUSTER_D2		16	-0.33701593	-0.9579649	0.46296296	0.7423212	1	1757	tags=25%, list=16%, signal=30%
KEGG_CELL_ADHESION_MOLECULES_CAMS	KEGG_CELL_ADHESION_MOLECULES_CAMS		75	-0.34130922	-0.95727396	0.5769231	0.7427891	1	2360	tags=29%, list=21%, signal=37%
REACTOME_TRANSMEMBRANE_TRANSPORT_OF_SMALL_MOLECULES	REACTOME_TRANSMEMBRANE_TRANSPORT_OF_SMALL_MOLECULES		145	-0.2850127	-0.9565639	0.54385966	0.7430507	1	2973	tags=37%, list=27%, signal=49%
AIYAR_COBRA1_TARGETS_DN	AIYAR_COBRA1_TARGETS_DN		16	-0.34212184	-0.9564025	0.5283019	0.74245393	1	1097	tags=19%, list=10%, signal=21%
ACEVEDO_LIVER_CANCER_WITH_H3K9ME3_DN	ACEVEDO_LIVER_CANCER_WITH_H3K9ME3_DN		36	-0.3155483	-0.956091	0.5671642	0.7420569	1	1342	tags=19%, list=12%, signal=22%
SHAFFER_IRF4_TARGETS_IN_PLASMA_CELL_VS_MATURE_B_LYMPHOCYTE	SHAFFER_IRF4_TARGETS_IN_PLASMA_CELL_VS_MATURE_B_LYMPHOCYTE		48	-0.29799268	-0.9554087	0.42	0.7424229	1	1597	tags=23%, list=14%, signal=27%
MARTINEZ_RB1_TARGETS_DN	MARTINEZ_RB1_TARGETS_DN		394	-0.25408274	-0.95521593	0.46666667	0.7417735	1	2581	tags=25%, list=23%, signal=31%
SHAFFER_IRF4_TARGETS_IN_ACTIVATED_DENDRITIC_CELL	SHAFFER_IRF4_TARGETS_IN_ACTIVATED_DENDRITIC_CELL		43	-0.30663902	-0.9546273	0.5208333	0.74195355	1	1492	tags=21%, list=13%, signal=24%
REACTOME_G_ALPHA_Q_SIGNALLING_EVENTS	REACTOME_G_ALPHA_Q_SIGNALLING_EVENTS		99	-0.31524613	-0.9526337	0.5686275	0.74497855	1	2070	tags=24%, list=18%, signal=29%
SOTIRIOU_BREAST_CANCER_GRADE_1_VS_3_DN	SOTIRIOU_BREAST_CANCER_GRADE_1_VS_3_DN		27	-0.32670373	-0.95256233	0.54545456	0.7440861	1	2335	tags=33%, list=21%, signal=42%
RIGGI_EWING_SARCOMA_PROGENITOR_DN	RIGGI_EWING_SARCOMA_PROGENITOR_DN		114	-0.32143012	-0.9510045	0.5294118	0.7463958	1	2198	tags=32%, list=20%, signal=40%
REACTOME_HORMONE_BIOSYNTHESIS	REACTOME_HORMONE_BIOSYNTHESIS		36	-0.33755916	-0.9505709	0.55737704	0.74634105	1	2439	tags=25%, list=22%, signal=32%
WALLACE_PROSTATE_CANCER_RACE_DN	WALLACE_PROSTATE_CANCER_RACE_DN		42	-0.30287284	-0.9504595	0.5	0.7456539	1	2149	tags=26%, list=19%, signal=32%
LINDGREN_BLADDER_CANCER_CLUSTER_2A_DN	LINDGREN_BLADDER_CANCER_CLUSTER_2A_DN		80	-0.30153164	-0.9499371	0.47058824	0.7456692	1	1779	tags=21%, list=16%, signal=25%
PAL_PRMT5_TARGETS_DN	PAL_PRMT5_TARGETS_DN		28	-0.33036742	-0.9488985	0.4814815	0.74649256	1	2481	tags=39%, list=22%, signal=50%
SANA_RESPONSE_TO_IFNG_UP	SANA_RESPONSE_TO_IFNG_UP		33	-0.42202967	-0.94881797	0.5964912	0.7456776	1	2310	tags=39%, list=21%, signal=49%
HOFMANN_CELL_LYMPHOMA_DN	HOFMANN_CELL_LYMPHOMA_DN		23	-0.34616938	-0.9469354	0.5625	0.74844885	1	2022	tags=26%, list=18%, signal=32%
MOOTHA_GLYCOLYSIS	MOOTHA_GLYCOLYSIS		15	-0.40971985	-0.9459608	0.54385966	0.74935967	1	1462	tags=33%, list=13%, signal=38%
BENPORATH_NOS_TARGETS	BENPORATH_NOS_TARGETS		91	-0.26593676	-0.9459187	0.5964912	0.74847347	1	2098	tags=24%, list=19%, signal=30%
GAZDA_DIAMOND_BLACKFAN_ANEMIA_ERYTHROID_DN	GAZDA_DIAMOND_BLACKFAN_ANEMIA_ERYTHROID_DN		240	-0.2197699	-0.94577193	0.4716981	0.7477437	1	2780	tags=25%, list=25%, signal=32%
HOFMANN_CELL_LYMPHOMA_UP	HOFMANN_CELL_LYMPHOMA_UP		26	-0.33516595	-0.94517905	0.5	0.74773306	1	390	tags=12%, list=3%, signal=12%
HAHTOLA_MYCOSIS_FUNGOIDES_SKIN_UP	HAHTOLA_MYCOSIS_FUNGOIDES_SKIN_UP		117	-0.27825773	-0.9442308	0.47916666	0.7486142	1	1328	tags=16%, list=12%, signal=18%
HALMOS_CEBPA_TARGETS_UP	HALMOS_CEBPA_TARGETS_UP		29	-0.36236522	-0.94417197	0.54545456	0.7476756	1	2401	tags=31%, list=21%, signal=39%
REACTOME_PLATELET_DEGRANULATION	REACTOME_PLATELET_DEGRANULATION		58	-0.32964402	-0.9423042	0.5294118	0.75023305	1	2310	tags=31%, list=21%, signal=39%
KEGG_WNT_SIGNALING_PATHWAY	KEGG_WNT_SIGNALING_PATHWAY		106	-0.27287775	-0.9411408	0.49056605	0.7517218	1	1353	tags=16%, list=12%, signal=18%
WAMUNYOKOLI_OVARIAN_CANCER_LMP_DN	WAMUNYOKOLI_OVARIAN_CANCER_LMP_DN		98	-0.29175383	-0.94029397	0.41509435	0.7522778	1	2220	tags=23%, list=20%, signal=29%
GAUSSMANN_MLL_AF4_FUSION_TARGETS_F_DN	GAUSSMANN_MLL_AF4_FUSION_TARGETS_F_DN		22	-0.4108017	-0.9386079	0.6111111	0.75501037	1	1320	tags=36%, list=12%, signal=41%
ZHAN_MULTIPLE_MYELOMA_SPIKED	ZHAN_MULTIPLE_MYELOMA_SPIKED		15	-0.42488235	-0.9385219	0.49019608	0.7541528	1	1905	tags=47%, list=17%, signal=56%
KEGG_SNARE_INTERACTIONS_IN_VESICULAR_TRANSPORT	KEGG_SNARE_INTERACTIONS_IN_VESICULAR_TRANSPORT		29	-0.27996022	-0.93850374	0.5510204	0.7531798	1	2658	tags=28%, list=24%, signal=36%
SATO_SILENCED_BY_METHYLATION_IN_PANCREATIC_CANCER_1	SATO_SILENCED_BY_METHYLATION_IN_PANCREATIC_CANCER_1		249	-0.2933898	-0.9374918	0.5471698	0.7543963	1	2915	tags=36%, list=26%, signal=48%
GAUSSMANN_MLL_AF4_FUSION_TARGETS_G_UP	GAUSSMANN_MLL_AF4_FUSION_TARGETS_G_UP		108	-0.30300775	-0.9370205	0.5925926	0.7543773	1	1778	tags=26%, list=16%, signal=31%
TONKS_TARGETS_OF_RUNX1_RUNX1T1_FUSION_MONOCYTE_UP	TONKS_TARGETS_OF_RUNX1_RUNX1T1_FUSION_MONOCYTE_UP		128	-0.24678604	-0.9359427	0.59183675	0.75546473	1	1673	tags=20%, list=15%, signal=23%
BROWNE_HCMV_INFECTION_10HR_DN	BROWNE_HCMV_INFECTION_10HR_DN		32	-0.28615585	-0.93468404	0.4883721	0.7569725	1	1639	tags=28%, list=15%, signal=33%
MARTORIATI_MDM4_TARGETS_FETAL_LIVER_UP	MARTORIATI_MDM4_TARGETS_FETAL_LIVER_UP		76	-0.2774073	-0.9344844	0.509434	0.7563842	1	1828	tags=24%, list=16%, signal=28%
KRASNOSELSKAYA_ILF3_TARGETS_DN	KRASNOSELSKAYA_ILF3_TARGETS_DN		25	-0.3365565	-0.9339558	0.5102041	0.7562345	1	1159	tags=16%, list=10%, signal=18%
NAKAMURA_TUMOR_ZONE_PERIPHERAL_VS_CENTRAL_DN	NAKAMURA_TUMOR_ZONE_PERIPHERAL_VS_CENTRAL_DN		326	-0.23604351	-0.9337734	0.52	0.75575066	1	1989	tags=21%, list=18%, signal=25%
YAGI_AML_WITH_T_8_21_TRANSLOCATION	YAGI_AML_WITH_T_8_21_TRANSLOCATION		228	-0.23299716	-0.9331594	0.537037	0.75614274	1	1699	tags=17%, list=15%, signal=19%
CHIARADONNA_NEOPLASTIC_TRANSFORMATION_CDC25_DN	CHIARADONNA_NEOPLASTIC_TRANSFORMATION_CDC25_DN		129	-0.29574957	-0.93312144	0.5102041	0.75521916	1	1935	tags=27%, list=17%, signal=32%
ADDYA_ERYTHROID_DIFFERENTIATION_BY_HEMIN	ADDYA_ERYTHROID_DIFFERENTIATION_BY_HEMIN		46	-0.29778403	-0.93307763	0.6122449	0.7543336	1	2856	tags=35%, list=26%, signal=46%
BILD_SRC_ONCOGENIC_SIGNATURE	BILD_SRC_ONCOGENIC_SIGNATURE		24	-0.35216194	-0.93252957	0.6	0.7543859	1	1223	tags=25%, list=11%, signal=28%
BENPORATH_OCT4_TARGETS	BENPORATH_OCT4_TARGETS		150	-0.24770118	-0.9324703	0.5614035	0.7535457	1	2112	tags=23%, list=19%, signal=28%
REACTOME_SLC_MEDIATED_TRANSMEMBRANE_TRANSPORT	REACTOME_SLC_MEDIATED_TRANSMEMBRANE_TRANSPORT		115	-0.3051342	-0.9307913	0.57894737	0.75588346	1	3130	tags=39%, list=28%, signal=54%
REACTOME_ACTIVATION_OF_NMDA_RECEPTOR_UPON_GLUTAMATE_BINDING_AND_POSTSYNAPTIC_EVENTS	REACTOME_ACTIVATION_OF_NMDA_RECEPTOR_UPON_GLUTAMATE_BINDING_AND_POSTSYNAPTIC_EVENTS		26	-0.3666473	-0.9299887	0.59615386	0.756338	1	2554	tags=31%, list=23%, signal=40%
CHNG_MULTIPLE_MYELOMA_HYPERPLOID_DN	CHNG_MULTIPLE_MYELOMA_HYPERPLOID_DN		24	-0.2743574	-0.92977333	0.54	0.7558461	1	1896	tags=21%, list=17%, signal=25%
RUTELLA_RESPONSE_TO_CSF2RB_AND_IL4_UP	RUTELLA_RESPONSE_TO_CSF2RB_AND_IL4_UP		209	-0.26142022	-0.9296291	0.48076922	0.7552828	1	1796	tags=21%, list=16%, signal=24%
ZHOU_INFLAMMATORY_RESPONSE_FIMA_DN	ZHOU_INFLAMMATORY_RESPONSE_FIMA_DN		118	-0.26564488	-0.9288855	0.50877196	0.75580835	1	1177	tags=14%, list=11%, signal=16%
MARTINEZ_RB1_AND_TP53_TARGETS_DN	MARTINEZ_RB1_AND_TP53_TARGETS_DN		399	-0.24218458	-0.9280626	0.5862069	0.7565476	1	2540	tags=24%, list=23%, signal=30%
KEGG_GALACTOSE_METABOLISM	KEGG_GALACTOSE_METABOLISM		21	-0.2928037	-0.92798525	0.61538464	0.7557515	1	2911	tags=38%, list=26%, signal=51%
GALLUZZI_PERMEABILIZE_MITOCHONDRIA	GALLUZZI_PERMEABILIZE_MITOCHONDRIA		26	-0.30746898	-0.92757946	0.6111111	0.7556465	1	2519	tags=35%, list=22%, signal=45%
DAUER_STAT3_TARGETS_UP	DAUER_STAT3_TARGETS_UP		21	-0.35102677	-0.9275691	0.5777778	0.75466394	1	1802	tags=38%, list=16%, signal=45%
BLALOCK_ALZHEIMERS_DISEASE_INCIPIENT_UP	BLALOCK_ALZHEIMERS_DISEASE_INCIPIENT_UP		221	-0.23878293	-0.92694074	0.4883721	0.7550959	1	2643	tags=26%, list=24%, signal=34%
DORSAM_HOXA9_TARGETS_UP	DORSAM_HOXA9_TARGETS_UP		23	-0.32011864	-0.9267228	0.5192308	0.7545767	1	2697	tags=30%, list=24%, signal=40%
BRUECKNER_TARGETS_OF_MIRLET7A3_UP	BRUECKNER_TARGETS_OF_MIRLET7A3_UP		66	-0.30867904	-0.926709	0.53488374	0.75361836	1	2939	tags=38%, list=26%, signal=51%
BONCI_TARGETS_OF_MIR15A_AND_MIR16_1	BONCI_TARGETS_OF_MIR15A_AND_MIR16_1		53	-0.2835609	-0.925593	0.56	0.7551942	1	1454	tags=17%, list=13%, signal=19%
SMITH_TERT_TARGETS_DN	SMITH_TERT_TARGETS_DN		49	-0.32348758	-0.92551863	0.6530612	0.7543573	1	2467	tags=37%, list=22%, signal=47%
REACTOME_AMINO_ACID_AND_OLIGOPEPTIDE_SLC_TRANSPORTERS	REACTOME_AMINO_ACID_AND_OLIGOPEPTIDE_SLC_TRANSPORTERS		36	-0.33379492	-0.92526954	0.5714286	0.75388724	1	1533	tags=25%, list=14%, signal=29%
ABE_INNER_EAR	ABE_INNER_EAR		18	-0.3676903	-0.92418224	0.509434	0.75544435	1	2383	tags=39%, list=21%, signal=49%
BLALOCK_ALZHEIMERS_DISEASE_INCIPIENT_DN	BLALOCK_ALZHEIMERS_DISEASE_INCIPIENT_DN		111	-0.22419067	-0.9237622	0.53846157	0.7554883	1	2998	tags=26%, list=27%, signal=35%
KEGG_COMPLEMENT_AND_COAGULATION_CASCADES	KEGG_COMPLEMENT_AND_COAGULATION_CASCADES		54	-0.37611264	-0.92156154	0.60714287	0.75898325	1	2310	tags=37%, list=21%, signal=46%
MANALO_HYPOXIA_UP	MANALO_HYPOXIA_UP		128	-0.30667406	-0.92135996	0.5	0.75837785	1	1802	tags=26%, list=16%, signal=30%
NIKOLSKY_BREAST_CANCER_1Q21_AMPLICON	NIKOLSKY_BREAST_CANCER_1Q21_AMPLICON		26	-0.3043151	-0.9210676	0.5531915	0.7581977	1	2546	tags=27%, list=23%, signal=35%
FARMER_BREAST_CANCER_BASAL_VS_LULMINAL	FARMER_BREAST_CANCER_BASAL_VS_LULMINAL		192	-0.2623564	-0.91968256	0.6	0.7601708	1	1441	tags=20%, list=13%, signal=22%
VALK_AML_CLUSTER_7	VALK_AML_CLUSTER_7		17	-0.40163416	-0.9195832	0.61538464	0.7593516	1	576	tags=18%, list=5%, signal=19%
HUTTMANN_B_CLL_POOR_SURVIVAL_DN	HUTTMANN_B_CLL_POOR_SURVIVAL_DN		36	-0.30423155	-0.91954935	0.58064514	0.75844234	1	1919	tags=28%, list=17%, signal=33%
ZHAN_MULTIPLE_MYELOMA_CD1_VS_CD2_UP	ZHAN_MULTIPLE_MYELOMA_CD1_VS_CD2_UP		43	-0.30193156	-0.9183579	0.6909091	0.759634	1	2645	tags=37%, list=24%, signal=49%
BOYLAN_MULTIPLE_MYELOMA_PCA1_UP	BOYLAN_MULTIPLE_MYELOMA_PCA1_UP		78	-0.38128895	-0.9180506	0.627451	0.7592751	1	1418	tags=29%, list=13%, signal=34%
YAO_TEMPORAL_RESPONSE_TO_PROGESTERONE_CLUSTER_5	YAO_TEMPORAL_RESPONSE_TO_PROGESTERONE_CLUSTER_5		25	-0.33758852	-0.91740364	0.5	0.75965005	1	1676	tags=24%, list=15%, signal=28%
MULLIGHAN_NPM1_MUTATED_SIGNATURE_1_DN	MULLIGHAN_NPM1_MUTATED_SIGNATURE_1_DN		63	-0.27137607	-0.9172543	0.59183675	0.7589821	1	2627	tags=30%, list=23%, signal=39%
KEGG_SMALL_CELL_LUNG_CANCER	KEGG_SMALL_CELL_LUNG_CANCER		48	-0.26901147	-0.9167932	0.5652174	0.7586642	1	3669	tags=44%, list=33%, signal=65%
LASTOWSKA_NEUROBLASTOMA_COPY_NUMBER_DN	LASTOWSKA_NEUROBLASTOMA_COPY_NUMBER_DN		387	-0.20672548	-0.916633	0.56	0.7579722	1	3221	tags=27%, list=29%, signal=36%
REACTOME_TIGHT_JUNCTION_INTERACTIONS	REACTOME_TIGHT_JUNCTION_INTERACTIONS		24	-0.40538138	-0.9161033	0.5740741	0.7580835	1	3146	tags=46%, list=28%, signal=64%
KEGG_LINOLEIC_ACID_METABOLISM	KEGG_LINOLEIC_ACID_METABOLISM		15	-0.3850241	-0.91585106	0.63265306	0.7574542	1	3360	tags=53%, list=30%, signal=76%
HENDRICKS_SMARCA4_TARGETS_DN	HENDRICKS_SMARCA4_TARGETS_DN		30	-0.35486338	-0.914517	0.60784316	0.75912285	1	2958	tags=47%, list=26%, signal=63%
GENTILE_UV_RESPONSE_CLUSTER_D4	GENTILE_UV_RESPONSE_CLUSTER_D4		26	-0.2774474	-0.91433406	0.58928573	0.758693	1	1345	tags=15%, list=12%, signal=17%
LEE_LIVER_CANCER_MYC_TGFA_UP	LEE_LIVER_CANCER_MYC_TGFA_UP		46	-0.32153824	-0.91267145	0.64912283	0.76095927	1	1508	tags=20%, list=13%, signal=23%
HORIUCHI_WTAP_TARGETS_UP	HORIUCHI_WTAP_TARGETS_UP		160	-0.2851647	-0.91068256	0.5	0.7637361	1	2307	tags=27%, list=21%, signal=33%
MULLIGHAN_MLL_SIGNATURE_1_UP	MULLIGHAN_MLL_SIGNATURE_1_UP		233	-0.23076023	-0.9103362	0.45833334	0.7635041	1	2154	tags=23%, list=19%, signal=28%
JI_METASTASIS_REPRESSED_BY_STK11	JI_METASTASIS_REPRESSED_BY_STK11		17	-0.3641878	-0.91006124	0.5762712	0.76297265	1	2384	tags=41%, list=21%, signal=52%
SMID_BREAST_CANCER_RELAPSE_IN_BRAIN_UP	SMID_BREAST_CANCER_RELAPSE_IN_BRAIN_UP		28	-0.37182212	-0.9099973	0.6363636	0.7621862	1	1871	tags=32%, list=17%, signal=38%
REACTOME_INORGANIC_CATION_ANION_SLC_TRANSPORTERS	REACTOME_INORGANIC_CATION_ANION_SLC_TRANSPORTERS		64	-0.325187	-0.9097047	0.7017544	0.7617369	1	1533	tags=22%, list=14%, signal=25%
BOYLAN_MULTIPLE_MYELOMA_C_D_DN	BOYLAN_MULTIPLE_MYELOMA_C_D_DN		175	-0.33773184	-0.9091078	0.54	0.7620597	1	1473	tags=25%, list=13%, signal=28%
REACTOME_OPIOID_SIGNALLING	REACTOME_OPIOID_SIGNALLING		57	-0.26676127	-0.9072802	0.6603774	0.76447904	1	2206	tags=25%, list=20%, signal=30%
KEGG_FOCAL_ADHESION	KEGG_FOCAL_ADHESION		123	-0.27489954	-0.90632355	0.4814815	0.7654887	1	1995	tags=21%, list=18%, signal=25%
KEGG_LEUKOCYTE_TRANSENDOTHELIAL_MIGRATION	KEGG_LEUKOCYTE_TRANSENDOTHELIAL_MIGRATION		85	-0.31232327	-0.90598845	0.5531915	0.76527023	1	1899	tags=25%, list=17%, signal=30%
KEGG_AMYOTROPHIC_LATERAL_SCLEROSIS_ALS	KEGG_AMYOTROPHIC_LATERAL_SCLEROSIS_ALS		29	-0.276399	-0.9055117	0.59375	0.7652535	1	2199	tags=31%, list=20%, signal=39%
KEGG_ECM_RECEPTOR_INTERACTION	KEGG_ECM_RECEPTOR_INTERACTION		53	-0.3516191	-0.9052636	0.6363636	0.7646737	1	2719	tags=34%, list=24%, signal=45%
REACTOME_DOWNSTREAM_TCR_SIGNALING	REACTOME_DOWNSTREAM_TCR_SIGNALING		20	-0.3587196	-0.905067	0.6226415	0.7641564	1	4501	tags=60%, list=40%, signal=100%
MASSARWEH_TAMOXIFEN_RESISTANCE_DN	MASSARWEH_TAMOXIFEN_RESISTANCE_DN		122	-0.25905812	-0.90502226	0.5714286	0.7632983	1	1829	tags=22%, list=16%, signal=26%
VECCHI_GASTRIC_CANCER_ADVANCED_VS_EARLY_DN	VECCHI_GASTRIC_CANCER_ADVANCED_VS_EARLY_DN		78	-0.2951696	-0.90490824	0.6111111	0.7625116	1	1800	tags=22%, list=16%, signal=26%
ST_MYOCYTE_AD_PATHWAY	ST_MYOCYTE_AD_PATHWAY		15	-0.3939087	-0.90488875	0.58181816	0.76161146	1	3266	tags=53%, list=29%, signal=75%
REACTOME_SEMA4D_INDUCED_CELL_MIGRATION_AND_GROWTH_CONE_COLLAPSE	REACTOME_SEMA4D_INDUCED_CELL_MIGRATION_AND_GROWTH_CONE_COLLAPSE		16	-0.32258952	-0.9042171	0.627451	0.7619603	1	25	tags=6%, list=0%, signal=6%
BROWNE_HCMV_INFECTION_14HR_DN	BROWNE_HCMV_INFECTION_14HR_DN		164	-0.23049644	-0.90370643	0.6296296	0.7621716	1	3167	tags=33%, list=28%, signal=45%
ONDER_CDH1_TARGETS_1_UP	ONDER_CDH1_TARGETS_1_UP		80	-0.27504614	-0.9032401	0.54545456	0.76211977	1	2080	tags=24%, list=19%, signal=29%
GARGALOVIC_RESPONSE_TO_OXIDIZED_PHOSPHOLIPIDS_TURQUOISE_UP	GARGALOVIC_RESPONSE_TO_OXIDIZED_PHOSPHOLIPIDS_TURQUOISE_UP		33	-0.29070827	-0.90296465	0.5319149	0.7616374	1	1569	tags=18%, list=14%, signal=21%
BANDRES_RESPONSE_TO_CARMUSTIN_WITHOUT_MGMT_48HR_DN	BANDRES_RESPONSE_TO_CARMUSTIN_WITHOUT_MGMT_48HR_DN		20	-0.29973236	-0.9005723	0.5272727	0.76551336	1	1714	tags=15%, list=15%, signal=18%
GRADE_COLON_VS_RECTAL_CANCER_UP	GRADE_COLON_VS_RECTAL_CANCER_UP		18	-0.35273743	-0.8996308	0.46	0.76661134	1	420	tags=17%, list=4%, signal=17%
ST_JNK_MAPK_PATHWAY	ST_JNK_MAPK_PATHWAY		24	-0.30922133	-0.899218	0.59183675	0.7665657	1	3031	tags=42%, list=27%, signal=57%
HELLER_SILENCED_BY_METHYLATION_DN	HELLER_SILENCED_BY_METHYLATION_DN		61	-0.27047986	-0.8983298	0.6415094	0.767227	1	2004	tags=25%, list=18%, signal=30%
REACTOME_AMINO_ACID_TRANSPORT_ACROSS_THE_PLASMA_MEMBRANE	REACTOME_AMINO_ACID_TRANSPORT_ACROSS_THE_PLASMA_MEMBRANE		23	-0.34616458	-0.8974473	0.5862069	0.7680747	1	1365	tags=26%, list=12%, signal=30%
KEGG_MELANOMA	KEGG_MELANOMA		40	-0.27049804	-0.8950372	0.6363636	0.7718749	1	3795	tags=48%, list=34%, signal=72%
KEGG_HEMATOPOIETIC_CELL_LINEAGE	KEGG_HEMATOPOIETIC_CELL_LINEAGE		53	-0.34976745	-0.8946187	0.5319149	0.7719917	1	2331	tags=34%, list=21%, signal=43%
CROONQUIST_STROMAL_STIMULATION_UP	CROONQUIST_STROMAL_STIMULATION_UP		34	-0.36343643	-0.89449304	0.6	0.7712979	1	1603	tags=26%, list=14%, signal=31%
GRABARCZYK_BCL11B_TARGETS_DN	GRABARCZYK_BCL11B_TARGETS_DN		30	-0.30158213	-0.89422375	0.64285713	0.77087945	1	2808	tags=40%, list=25%, signal=53%
SCHLOSSER_SERUM_RESPONSE_DN	SCHLOSSER_SERUM_RESPONSE_DN		433	-0.22462356	-0.8934704	0.5294118	0.77181655	1	2711	tags=24%, list=24%, signal=30%
RHEIN_ALL_GLUCOCORTICOID_THERAPY_UP	RHEIN_ALL_GLUCOCORTICOID_THERAPY_UP		47	-0.31771332	-0.89314944	0.5660377	0.77145386	1	1923	tags=34%, list=17%, signal=41%
BANDRES_RESPONSE_TO_CARMUSTIN_MGMT_48HR_DN	BANDRES_RESPONSE_TO_CARMUSTIN_MGMT_48HR_DN		101	-0.2628539	-0.8931068	0.58181816	0.77054703	1	3153	tags=36%, list=28%, signal=49%
ZHOU_INFLAMMATORY_RESPONSE_LIVE_DN	ZHOU_INFLAMMATORY_RESPONSE_LIVE_DN		165	-0.23144408	-0.8925964	0.6545454	0.77077466	1	2120	tags=21%, list=19%, signal=26%
ZHOU_INFLAMMATORY_RESPONSE_LPS_DN	ZHOU_INFLAMMATORY_RESPONSE_LPS_DN		165	-0.23144408	-0.8925964	0.6545454	0.7698426	1	2120	tags=21%, list=19%, signal=26%
AKL_HTLV1_INFECTION_DN	AKL_HTLV1_INFECTION_DN		33	-0.34007013	-0.892487	0.63829786	0.7691219	1	2958	tags=45%, list=26%, signal=62%
BERENJENO_ROCK_SIGNALING_NOT_VIA_RHOA_UP	BERENJENO_ROCK_SIGNALING_NOT_VIA_RHOA_UP		24	-0.33292437	-0.8921545	0.6956522	0.76902974	1	1440	tags=29%, list=13%, signal=33%
GUTIERREZ_CHRONIC_LYMPHOCYTIC_LEUKEMIA_DN	GUTIERREZ_CHRONIC_LYMPHOCYTIC_LEUKEMIA_DN		32	-0.31446508	-0.8920992	0.5882353	0.7682051	1	3046	tags=41%, list=27%, signal=56%
NIKOLSKY_BREAST_CANCER_16Q24_AMPLICON	NIKOLSKY_BREAST_CANCER_16Q24_AMPLICON		24	-0.27317736	-0.89130354	0.59322035	0.7688422	1	7	tags=4%, list=0%, signal=4%
FULCHER_INFLAMMATORY_RESPONSE_LECTIN_VS_LPS_DN	FULCHER_INFLAMMATORY_RESPONSE_LECTIN_VS_LPS_DN		235	-0.28656864	-0.8910222	0.52	0.76837605	1	2406	tags=26%, list=21%, signal=33%
DANG_REGULATED_BY_MYC_DN	DANG_REGULATED_BY_MYC_DN		167	-0.2672642	-0.89099133	0.5	0.767473	1	1896	tags=24%, list=17%, signal=28%
GAUSSMANN_MLL_AF4_FUSION_TARGETS_G_DN	GAUSSMANN_MLL_AF4_FUSION_TARGETS_G_DN		18	-0.36555707	-0.8902393	0.6909091	0.76810735	1	233	tags=17%, list=2%, signal=17%
KEGG_HYPERTROPHIC_CARDIOMYOPATHY_HCM	KEGG_HYPERTROPHIC_CARDIOMYOPATHY_HCM		55	-0.32952666	-0.88703144	0.5555556	0.7741749	1	2214	tags=27%, list=20%, signal=34%
RICKMAN_HEAD_AND_NECK_CANCER_A	RICKMAN_HEAD_AND_NECK_CANCER_A		49	-0.3267373	-0.885963	0.6603774	0.7751488	1	1805	tags=29%, list=16%, signal=34%
RUGO_RESPONSE_TO_GAMMA_RADIATION	RUGO_RESPONSE_TO_GAMMA_RADIATION		34	-0.2988333	-0.88558406	0.58181816	0.7750408	1	1793	tags=24%, list=16%, signal=28%
KYNG_DNA_DAMAGE_BY_GAMMA_RADIATION	KYNG_DNA_DAMAGE_BY_GAMMA_RADIATION		34	-0.2988333	-0.88558406	0.58181816	0.7741159	1	1793	tags=24%, list=16%, signal=28%
TARTE_PLASMA_CELL_VS_PLASMABLAST_UP	TARTE_PLASMA_CELL_VS_PLASMABLAST_UP		240	-0.27645224	-0.88542134	0.61538464	0.77372426	1	1742	tags=20%, list=16%, signal=23%
ZHAN_MULTIPLE_MYELOMA_MS_DN	ZHAN_MULTIPLE_MYELOMA_MS_DN		18	-0.31603485	-0.8853562	0.6034483	0.7729002	1	716	tags=17%, list=6%, signal=18%
BROWNE_HCMV_INFECTION_4HR_DN	BROWNE_HCMV_INFECTION_4HR_DN		137	-0.22120993	-0.88482666	0.6226415	0.77284765	1	2136	tags=22%, list=19%, signal=27%
VANHARANTA_UTERINE_FIBROID_UP	VANHARANTA_UTERINE_FIBROID_UP		26	-0.33119813	-0.8842587	0.6363636	0.7728628	1	1959	tags=27%, list=17%, signal=33%
REACTOME_GLUCOSE_AND_OTHER_SUGAR_SLC_TRANSPORTERS	REACTOME_GLUCOSE_AND_OTHER_SUGAR_SLC_TRANSPORTERS		57	-0.2978208	-0.88321376	0.7254902	0.7737162	1	2808	tags=33%, list=25%, signal=44%
MULLIGHAN_MLL_SIGNATURE_2_UP	MULLIGHAN_MLL_SIGNATURE_2_UP		242	-0.22005454	-0.88309175	0.48979592	0.77290714	1	1949	tags=21%, list=17%, signal=24%
DACOSTA_UV_RESPONSE_VIA_ERCC3_COMMON_UP	DACOSTA_UV_RESPONSE_VIA_ERCC3_COMMON_UP		43	-0.25417852	-0.8819499	0.51785713	0.7739035	1	2288	tags=28%, list=20%, signal=35%
REACTOME_POST_NMDA_RECEPTOR_ACTIVATION_EVENTS	REACTOME_POST_NMDA_RECEPTOR_ACTIVATION_EVENTS		22	-0.3305656	-0.88160825	0.6851852	0.77350855	1	1439	tags=18%, list=13%, signal=21%
RIGGINS_TAMOXIFEN_RESISTANCE_UP	RIGGINS_TAMOXIFEN_RESISTANCE_UP		45	-0.2953312	-0.8799549	0.6981132	0.77565515	1	1805	tags=22%, list=16%, signal=26%
REACTOME_SIGNALING_BY_PDGF	REACTOME_SIGNALING_BY_PDGF		48	-0.3061053	-0.87854487	0.62222224	0.7774527	1	3669	tags=46%, list=33%, signal=68%
POMEROY_MEDULLOBLASTOMA_PROGNOSIS_UP	POMEROY_MEDULLOBLASTOMA_PROGNOSIS_UP		26	-0.27989888	-0.87844795	0.65384614	0.776689	1	2383	tags=23%, list=21%, signal=29%
ST_WNT_BETA_CATENIN_PATHWAY	ST_WNT_BETA_CATENIN_PATHWAY		24	-0.33209416	-0.8777286	0.5862069	0.77727044	1	1682	tags=25%, list=15%, signal=29%
CAMPS_COLON_CANCER_COPY_NUMBER_UP	CAMPS_COLON_CANCER_COPY_NUMBER_UP		46	-0.2172854	-0.87693185	0.53333336	0.77786094	1	2713	tags=26%, list=24%, signal=34%
HANN_RESISTANCE_TO_BCL2_INHIBITOR_DN	HANN_RESISTANCE_TO_BCL2_INHIBITOR_DN		30	-0.2886193	-0.87635976	0.59016395	0.77816045	1	1832	tags=27%, list=16%, signal=32%
CASTELLANO_NRAS_TARGETS_UP	CASTELLANO_NRAS_TARGETS_UP		54	-0.32704797	-0.87632346	0.6730769	0.7773204	1	977	tags=19%, list=9%, signal=20%
KEGG_OOCYTE_MEIOSIS	KEGG_OOCYTE_MEIOSIS		74	-0.2440041	-0.8762023	0.6304348	0.7766277	1	2779	tags=32%, list=25%, signal=43%
ZHAN_MULTIPLE_MYELOMA_CD2_UP	ZHAN_MULTIPLE_MYELOMA_CD2_UP		20	-0.3107511	-0.8753551	0.6037736	0.77720386	1	1905	tags=30%, list=17%, signal=36%
RIGGINS_TAMOXIFEN_RESISTANCE_DN	RIGGINS_TAMOXIFEN_RESISTANCE_DN		132	-0.26768517	-0.8749465	0.6666667	0.77695507	1	2978	tags=34%, list=27%, signal=46%
TONKS_TARGETS_OF_RUNX1_RUNX1T1_FUSION_HSC_UP	TONKS_TARGETS_OF_RUNX1_RUNX1T1_FUSION_HSC_UP		109	-0.28213114	-0.8749098	0.6666667	0.77608526	1	1687	tags=25%, list=15%, signal=29%
CERVERA_SDHB_TARGETS_1_DN	CERVERA_SDHB_TARGETS_1_DN		20	-0.3840168	-0.872891	0.66071427	0.77891135	1	200	tags=10%, list=2%, signal=10%
KEGG_GLYCOSPHINGOLIPID_BIOSYNTHESIS_LACTO_AND_NEOLACTO_SERIES	KEGG_GLYCOSPHINGOLIPID_BIOSYNTHESIS_LACTO_AND_NEOLACTO_SERIES		20	-0.34044346	-0.87199795	0.64705884	0.77968377	1	1455	tags=25%, list=13%, signal=29%
YAUCH_HEDGEHOG_SIGNALING_PARACRINE_DN	YAUCH_HEDGEHOG_SIGNALING_PARACRINE_DN		142	-0.33988264	-0.87178826	0.6938776	0.7791723	1	2352	tags=33%, list=21%, signal=41%
HAMAI_APOPTOSIS_VIA_TRAIL_DN	HAMAI_APOPTOSIS_VIA_TRAIL_DN		91	-0.26916292	-0.8704521	0.55172414	0.7807498	1	1232	tags=19%, list=11%, signal=21%
BIOCARTA_ALK_PATHWAY	BIOCARTA_ALK_PATHWAY		22	-0.30468243	-0.87015814	0.65957445	0.78068966	1	674	tags=9%, list=6%, signal=10%
SENESE_HDAC3_TARGETS_DN	SENESE_HDAC3_TARGETS_DN		256	-0.23169006	-0.8698933	0.63414633	0.78029174	1	2009	tags=21%, list=18%, signal=26%
THUM_SYSTOLIC_HEART_FAILURE_UP	THUM_SYSTOLIC_HEART_FAILURE_UP		251	-0.26396006	-0.8688797	0.60784316	0.7815619	1	1029	tags=14%, list=9%, signal=15%
KAAB_FAILED_HEART_ATRIUM_DN	KAAB_FAILED_HEART_ATRIUM_DN		96	-0.22241572	-0.8686597	0.6458333	0.7810766	1	1923	tags=17%, list=17%, signal=20%
KIM_WT1_TARGETS_12HR_UP	KIM_WT1_TARGETS_12HR_UP		91	-0.2736993	-0.8682846	0.6938776	0.7807968	1	1653	tags=22%, list=15%, signal=26%
HADDAD_B_LYMPHOCYTE_PROGENITOR	HADDAD_B_LYMPHOCYTE_PROGENITOR		144	-0.26100495	-0.8677587	0.627451	0.78091955	1	2591	tags=28%, list=23%, signal=37%
BIOCARTA_PTDINS_PATHWAY	BIOCARTA_PTDINS_PATHWAY		16	-0.28507984	-0.86729914	0.6530612	0.7808146	1	1462	tags=13%, list=13%, signal=14%
LINDGREN_BLADDER_CANCER_CLUSTER_2B	LINDGREN_BLADDER_CANCER_CLUSTER_2B		243	-0.3213649	-0.8643931	0.6041667	0.7859682	1	1854	tags=26%, list=17%, signal=30%
AMUNDSON_RESPONSE_TO_ARSENITE	AMUNDSON_RESPONSE_TO_ARSENITE		123	-0.20804705	-0.86253566	0.625	0.78868127	1	2499	tags=24%, list=22%, signal=30%
ST_P38_MAPK_PATHWAY	ST_P38_MAPK_PATHWAY		24	-0.30621675	-0.86213434	0.56	0.7883435	1	2388	tags=33%, list=21%, signal=42%
REACTOME_DOWNSTREAM_EVENTS_IN_GPCR_SIGNALING	REACTOME_DOWNSTREAM_EVENTS_IN_GPCR_SIGNALING		289	-0.2753871	-0.8619728	0.6666667	0.7876642	1	2276	tags=25%, list=20%, signal=30%
GERY_CEBP_TARGETS	GERY_CEBP_TARGETS		94	-0.30315304	-0.8618324	0.6851852	0.78700787	1	1112	tags=22%, list=10%, signal=25%
HANN_RESISTANCE_TO_BCL2_INHIBITOR_UP	HANN_RESISTANCE_TO_BCL2_INHIBITOR_UP		21	-0.38031042	-0.8612533	0.70212764	0.7874142	1	1494	tags=24%, list=13%, signal=27%
STREICHER_LSM1_TARGETS_UP	STREICHER_LSM1_TARGETS_UP		25	-0.32920778	-0.8609586	0.59574467	0.787029	1	2461	tags=40%, list=22%, signal=51%
TSAI_RESPONSE_TO_IONIZING_RADIATION	TSAI_RESPONSE_TO_IONIZING_RADIATION		84	-0.2663737	-0.86077416	0.70454544	0.7865663	1	2396	tags=21%, list=21%, signal=27%
LINDSTEDT_DENDRITIC_CELL_MATURATION_C	LINDSTEDT_DENDRITIC_CELL_MATURATION_C		39	-0.27944356	-0.8602559	0.73333335	0.7868019	1	821	tags=15%, list=7%, signal=17%
VALK_AML_WITH_CEBPA	VALK_AML_WITH_CEBPA		24	-0.31074825	-0.8591572	0.7346939	0.78782356	1	2564	tags=38%, list=23%, signal=49%
GAZDA_DIAMOND_BLACKFAN_ANEMIA_MYELOID_DN	GAZDA_DIAMOND_BLACKFAN_ANEMIA_MYELOID_DN		23	-0.24039981	-0.85889626	0.64	0.7874922	1	3471	tags=39%, list=31%, signal=57%
KEGG_HISTIDINE_METABOLISM	KEGG_HISTIDINE_METABOLISM		20	-0.35167393	-0.8586317	0.70689654	0.7870647	1	2740	tags=35%, list=24%, signal=46%
MARCHINI_TRABECTEDIN_RESISTANCE_UP	MARCHINI_TRABECTEDIN_RESISTANCE_UP		16	-0.30757284	-0.857995	0.62222224	0.787631	1	640	tags=19%, list=6%, signal=20%
GINESTIER_BREAST_CANCER_20Q13_AMPLIFICATION_UP	GINESTIER_BREAST_CANCER_20Q13_AMPLIFICATION_UP		49	-0.22283287	-0.85714877	0.6730769	0.7882357	1	1704	tags=14%, list=15%, signal=17%
MCCLUNG_CREB1_TARGETS_UP	MCCLUNG_CREB1_TARGETS_UP		76	-0.27130163	-0.8571411	0.7090909	0.78736895	1	3026	tags=36%, list=27%, signal=48%
REACTOME_ADHERENS_JUNCTIONS_INTERACTIONS	REACTOME_ADHERENS_JUNCTIONS_INTERACTIONS		18	-0.32337537	-0.8569804	0.6785714	0.7867864	1	3829	tags=44%, list=34%, signal=67%
REACTOME_CELL_JUNCTION_ORGANIZATION	REACTOME_CELL_JUNCTION_ORGANIZATION		57	-0.2929729	-0.8568859	0.6785714	0.7860396	1	2458	tags=28%, list=22%, signal=36%
WEIGEL_OXIDATIVE_STRESS_RESPONSE	WEIGEL_OXIDATIVE_STRESS_RESPONSE		19	-0.30509326	-0.85643256	0.6851852	0.786095	1	1871	tags=26%, list=17%, signal=32%
HAHTOLA_SEZARY_SYNDROM_DN	HAHTOLA_SEZARY_SYNDROM_DN		22	-0.37249908	-0.85513043	0.5692308	0.7877145	1	2908	tags=50%, list=26%, signal=67%
CHUNG_BLISTER_CYTOTOXICITY_DN	CHUNG_BLISTER_CYTOTOXICITY_DN		21	-0.3246793	-0.85438997	0.6938776	0.78831977	1	2840	tags=33%, list=25%, signal=45%
WEIGEL_OXIDATIVE_STRESS_BY_HNE_AND_TBH	WEIGEL_OXIDATIVE_STRESS_BY_HNE_AND_TBH		38	-0.24513833	-0.85373753	0.6862745	0.7886915	1	852	tags=11%, list=8%, signal=11%
KEGG_BASAL_CELL_CARCINOMA	KEGG_BASAL_CELL_CARCINOMA		39	-0.30887187	-0.8532855	0.6909091	0.788753	1	2101	tags=23%, list=19%, signal=28%
HELLER_HDAC_TARGETS_SILENCED_BY_METHYLATION_DN	HELLER_HDAC_TARGETS_SILENCED_BY_METHYLATION_DN		158	-0.23373781	-0.85234964	0.6315789	0.7896471	1	2286	tags=24%, list=20%, signal=30%
ZHU_CMV_24_HR_DN	ZHU_CMV_24_HR_DN		39	-0.33212394	-0.85166305	0.6136364	0.79032433	1	1813	tags=31%, list=16%, signal=37%
BAELDE_DIABETIC_NEPHROPATHY_DN	BAELDE_DIABETIC_NEPHROPATHY_DN		22	-0.36241254	-0.8505161	0.5625	0.79190284	1	3135	tags=55%, list=28%, signal=76%
VALK_AML_CLUSTER_11	VALK_AML_CLUSTER_11		24	-0.32421902	-0.8500561	0.59574467	0.792056	1	1360	tags=25%, list=12%, signal=28%
REACTOME_FORMATION_OF_PLATELET_PLUG	REACTOME_FORMATION_OF_PLATELET_PLUG		125	-0.2598667	-0.8498826	0.64705884	0.7915255	1	2026	tags=23%, list=18%, signal=28%
SCHEIDEREIT_IKK_INTERACTING_PROTEINS	SCHEIDEREIT_IKK_INTERACTING_PROTEINS		15	-0.31300214	-0.8494463	0.63829786	0.791456	1	618	tags=13%, list=6%, signal=14%
KEGG_PATHWAYS_IN_CANCER	KEGG_PATHWAYS_IN_CANCER		208	-0.20958981	-0.84907275	0.7358491	0.7912332	1	1967	tags=16%, list=18%, signal=19%
KEGG_NEUROACTIVE_LIGAND_RECEPTOR_INTERACTION	KEGG_NEUROACTIVE_LIGAND_RECEPTOR_INTERACTION		183	-0.30143625	-0.8489841	0.6415094	0.7904564	1	2721	tags=28%, list=24%, signal=37%
BILD_MYC_ONCOGENIC_SIGNATURE	BILD_MYC_ONCOGENIC_SIGNATURE		107	-0.21862994	-0.84884745	0.5686275	0.7898349	1	1493	tags=17%, list=13%, signal=19%
REACTOME_HEMOSTASIS	REACTOME_HEMOSTASIS		194	-0.270866	-0.8487248	0.64	0.7892423	1	2026	tags=23%, list=18%, signal=27%
NIKOLSKY_BREAST_CANCER_8P12_P11_AMPLICON	NIKOLSKY_BREAST_CANCER_8P12_P11_AMPLICON		25	-0.27230445	-0.8476418	0.56666666	0.7903965	1	1350	tags=16%, list=12%, signal=18%
HAN_SATB1_TARGETS_DN	HAN_SATB1_TARGETS_DN		199	-0.22749458	-0.8463959	0.7755102	0.79164284	1	2477	tags=25%, list=22%, signal=31%
ZHOU_INFLAMMATORY_RESPONSE_FIMA_UP	ZHOU_INFLAMMATORY_RESPONSE_FIMA_UP		235	-0.25770286	-0.84568316	0.71153843	0.79227924	1	2216	tags=25%, list=20%, signal=31%
SENGUPTA_NASOPHARYNGEAL_CARCINOMA_WITH_LMP1_DN	SENGUPTA_NASOPHARYNGEAL_CARCINOMA_WITH_LMP1_DN		77	-0.31499392	-0.8454279	0.75438595	0.7918173	1	1929	tags=31%, list=17%, signal=37%
NATSUME_RESPONSE_TO_INTERFERON_BETA_DN	NATSUME_RESPONSE_TO_INTERFERON_BETA_DN		35	-0.24198441	-0.84411937	0.6551724	0.79319793	1	3530	tags=37%, list=32%, signal=54%
BOYLAN_MULTIPLE_MYELOMA_PCA3_DN	BOYLAN_MULTIPLE_MYELOMA_PCA3_DN		44	-0.28458154	-0.8437151	0.703125	0.79298735	1	1779	tags=23%, list=16%, signal=27%
REACTOME_STEROID_HORMONES	REACTOME_STEROID_HORMONES		17	-0.350272	-0.8429724	0.67241377	0.79369074	1	2439	tags=29%, list=22%, signal=38%
RIZKI_TUMOR_INVASIVENESS_3D_UP	RIZKI_TUMOR_INVASIVENESS_3D_UP		121	-0.23804411	-0.84262186	0.71929824	0.7933771	1	1959	tags=18%, list=17%, signal=22%
RIZKI_TUMOR_INVASIVENESS_2D_UP	RIZKI_TUMOR_INVASIVENESS_2D_UP		47	-0.21045518	-0.84229165	0.6792453	0.79300946	1	2448	tags=21%, list=22%, signal=27%
TARTE_PLASMA_CELL_VS_B_LYMPHOCYTE_UP	TARTE_PLASMA_CELL_VS_B_LYMPHOCYTE_UP		60	-0.24604025	-0.8418392	0.6363636	0.79305065	1	978	tags=13%, list=9%, signal=15%
KEGG_CYSTEINE_AND_METHIONINE_METABOLISM	KEGG_CYSTEINE_AND_METHIONINE_METABOLISM		25	-0.26524934	-0.83991283	0.7090909	0.79583603	1	2215	tags=24%, list=20%, signal=30%
KEGG_LYSINE_DEGRADATION	KEGG_LYSINE_DEGRADATION		28	-0.28860092	-0.8395649	0.7083333	0.7956016	1	1688	tags=25%, list=15%, signal=29%
ST_INTEGRIN_SIGNALING_PATHWAY	ST_INTEGRIN_SIGNALING_PATHWAY		52	-0.2458095	-0.83905494	0.75	0.79561204	1	1838	tags=19%, list=16%, signal=23%
MILI_PSEUDOPODIA	MILI_PSEUDOPODIA		22	-0.28406957	-0.83900344	0.5925926	0.79485583	1	1393	tags=14%, list=12%, signal=16%
BOGNI_TREATMENT_RELATED_MYELOID_LEUKEMIA_DN	BOGNI_TREATMENT_RELATED_MYELOID_LEUKEMIA_DN		18	-0.28514794	-0.8384809	0.6792453	0.79487866	1	546	tags=11%, list=5%, signal=12%
STEIN_ESTROGEN_RESPONSE_NOT_VIA_ESRRA	STEIN_ESTROGEN_RESPONSE_NOT_VIA_ESRRA		15	-0.34522235	-0.83714354	0.7692308	0.79659206	1	1664	tags=33%, list=15%, signal=39%
WHITEHURST_PACLITAXEL_SENSITIVITY	WHITEHURST_PACLITAXEL_SENSITIVITY		18	-0.3127365	-0.83463424	0.67391306	0.8003404	1	718	tags=11%, list=6%, signal=12%
RUTELLA_RESPONSE_TO_HGF_UP	RUTELLA_RESPONSE_TO_HGF_UP		258	-0.25290367	-0.83444715	0.70212764	0.79983014	1	1783	tags=21%, list=16%, signal=24%
DITTMER_PTHLH_TARGETS_UP	DITTMER_PTHLH_TARGETS_UP		84	-0.225339	-0.83281213	0.68085104	0.8021025	1	675	tags=10%, list=6%, signal=10%
KAAB_FAILED_HEART_ATRIUM_UP	KAAB_FAILED_HEART_ATRIUM_UP		23	-0.29980037	-0.8326693	0.6666667	0.80137676	1	2167	tags=26%, list=19%, signal=32%
LUI_THYROID_CANCER_PAX8_PPARG_DN	LUI_THYROID_CANCER_PAX8_PPARG_DN		34	-0.2324104	-0.8325623	0.754717	0.8006007	1	2648	tags=29%, list=24%, signal=38%
BILBAN_B_CLL_LPL_DN	BILBAN_B_CLL_LPL_DN		25	-0.3090341	-0.8324819	0.6666667	0.799988	1	2491	tags=40%, list=22%, signal=51%
CROMER_METASTASIS_UP	CROMER_METASTASIS_UP		36	-0.24144001	-0.8322066	0.7659575	0.7997353	1	2458	tags=25%, list=22%, signal=32%
PARENT_MTOR_SIGNALING_DN	PARENT_MTOR_SIGNALING_DN		26	-0.29823217	-0.83186966	0.6166667	0.7993602	1	1727	tags=23%, list=15%, signal=27%
IWANAGA_CARCINOGENESIS_BY_KRAS_PTEN_UP	IWANAGA_CARCINOGENESIS_BY_KRAS_PTEN_UP		117	-0.24944903	-0.830935	0.82	0.8001785	1	2827	tags=28%, list=25%, signal=37%
JAZAERI_BREAST_CANCER_BRCA1_VS_BRCA2_UP	JAZAERI_BREAST_CANCER_BRCA1_VS_BRCA2_UP		35	-0.24375202	-0.8294023	0.65957445	0.80202657	1	349	tags=6%, list=3%, signal=6%
REACTOME_SIGNALLING_TO_RAS	REACTOME_SIGNALLING_TO_RAS		18	-0.2788503	-0.8286	0.6333333	0.8027496	1	2106	tags=22%, list=19%, signal=27%
KEGG_ENDOMETRIAL_CANCER	KEGG_ENDOMETRIAL_CANCER		31	-0.27203703	-0.82841235	0.6458333	0.8022823	1	1838	tags=23%, list=16%, signal=27%
YAO_TEMPORAL_RESPONSE_TO_PROGESTERONE_CLUSTER_11	YAO_TEMPORAL_RESPONSE_TO_PROGESTERONE_CLUSTER_11		77	-0.23708808	-0.82818073	0.72727275	0.8017955	1	1303	tags=12%, list=12%, signal=13%
REACTOME_PURINE_METABOLISM	REACTOME_PURINE_METABOLISM		22	-0.2633453	-0.82806295	0.64912283	0.80119777	1	2755	tags=36%, list=25%, signal=48%
BIOCARTA_NFAT_PATHWAY	BIOCARTA_NFAT_PATHWAY		31	-0.26016387	-0.8264122	0.78571427	0.8035194	1	3669	tags=45%, list=33%, signal=67%
BIOCARTA_AT1R_PATHWAY	BIOCARTA_AT1R_PATHWAY		20	-0.28359434	-0.82633704	0.65384614	0.8028746	1	674	tags=10%, list=6%, signal=11%
ST_INTERLEUKIN_4_PATHWAY	ST_INTERLEUKIN_4_PATHWAY		17	-0.29617292	-0.8258469	0.67346936	0.80288553	1	1838	tags=24%, list=16%, signal=28%
SAKAI_CHRONIC_HEPATITIS_VS_LIVER_CANCER_UP	SAKAI_CHRONIC_HEPATITIS_VS_LIVER_CANCER_UP		45	-0.25050527	-0.8244841	0.67346936	0.8046602	1	2055	tags=22%, list=18%, signal=27%
LIU_SOX4_TARGETS_UP	LIU_SOX4_TARGETS_UP		65	-0.21667632	-0.821766	0.67241377	0.8083913	1	1841	tags=15%, list=16%, signal=18%
VALK_AML_CLUSTER_12	VALK_AML_CLUSTER_12		23	-0.29527572	-0.82174456	0.6792453	0.80755717	1	317	tags=9%, list=3%, signal=9%
BIOCARTA_EGF_PATHWAY	BIOCARTA_EGF_PATHWAY		20	-0.27645713	-0.8211637	0.6923077	0.807737	1	2467	tags=25%, list=22%, signal=32%
WEBER_METHYLATED_HCP_IN_FIBROBLAST_DN	WEBER_METHYLATED_HCP_IN_FIBROBLAST_DN		16	-0.3437595	-0.8209872	0.6666667	0.80719846	1	3239	tags=44%, list=29%, signal=61%
CHIARADONNA_NEOPLASTIC_TRANSFORMATION_CDC25_UP	CHIARADONNA_NEOPLASTIC_TRANSFORMATION_CDC25_UP		87	-0.2783349	-0.8208208	0.63829786	0.80660605	1	1930	tags=24%, list=17%, signal=29%
KEGG_GLYCOSPHINGOLIPID_BIOSYNTHESIS_GANGLIO_SERIES	KEGG_GLYCOSPHINGOLIPID_BIOSYNTHESIS_GANGLIO_SERIES		15	-0.33880976	-0.8204553	0.6792453	0.8064756	1	1931	tags=27%, list=17%, signal=32%
RUTELLA_RESPONSE_TO_HGF_VS_CSF2RB_AND_IL4_UP	RUTELLA_RESPONSE_TO_HGF_VS_CSF2RB_AND_IL4_UP		248	-0.24841695	-0.8197711	0.60784316	0.80698395	1	1783	tags=22%, list=16%, signal=26%
BARRIER_CANCER_RELAPSE_NORMAL_SAMPLE_UP	BARRIER_CANCER_RELAPSE_NORMAL_SAMPLE_UP		21	-0.32286602	-0.81968457	0.76363635	0.8063109	1	2086	tags=29%, list=19%, signal=35%
SIG_PIP3_SIGNALING_IN_B_LYMPHOCYTES	SIG_PIP3_SIGNALING_IN_B_LYMPHOCYTES		21	-0.27545205	-0.81930405	0.704918	0.80627537	1	2891	tags=38%, list=26%, signal=51%
MATSUDA_NATURAL_KILLER_DIFFERENTIATION	MATSUDA_NATURAL_KILLER_DIFFERENTIATION		365	-0.22578807	-0.8175354	0.6909091	0.8083489	1	2556	tags=26%, list=23%, signal=33%
BIOCARTA_IL2_PATHWAY	BIOCARTA_IL2_PATHWAY		15	-0.3271268	-0.8155127	0.6122449	0.8111905	1	943	tags=13%, list=8%, signal=15%
CREIGHTON_ENDOCRINE_THERAPY_RESISTANCE_3	CREIGHTON_ENDOCRINE_THERAPY_RESISTANCE_3		341	-0.20937017	-0.8153376	0.7758621	0.81063086	1	2270	tags=21%, list=20%, signal=26%
HOEBEKE_LYMPHOID_STEM_CELL_DN	HOEBEKE_LYMPHOID_STEM_CELL_DN		63	-0.24074985	-0.8152808	0.8214286	0.8098461	1	1402	tags=16%, list=13%, signal=18%
REACTOME_GPCR_LIGAND_BINDING	REACTOME_GPCR_LIGAND_BINDING		257	-0.27806428	-0.81426585	0.74545455	0.8108812	1	2276	tags=25%, list=20%, signal=31%
LIU_NASOPHARYNGEAL_CARCINOMA	LIU_NASOPHARYNGEAL_CARCINOMA		34	-0.25052416	-0.8140597	0.65957445	0.8103809	1	861	tags=15%, list=8%, signal=16%
PEPPER_CHRONIC_LYMPHOCYTIC_LEUKEMIA_UP	PEPPER_CHRONIC_LYMPHOCYTIC_LEUKEMIA_UP		15	-0.33536664	-0.81300443	0.74358976	0.8114099	1	887	tags=13%, list=8%, signal=14%
DUTTA_APOPTOSIS_VIA_NFKB	DUTTA_APOPTOSIS_VIA_NFKB		16	-0.32654572	-0.8129074	0.7037037	0.81074136	1	1608	tags=25%, list=14%, signal=29%
TCGA_GLIOBLASTOMA_COPY_NUMBER_UP	TCGA_GLIOBLASTOMA_COPY_NUMBER_UP		34	-0.24557433	-0.81272495	0.6896552	0.81026524	1	2729	tags=24%, list=24%, signal=31%
KIM_RESPONSE_TO_TSA_AND_DECITABINE_UP	KIM_RESPONSE_TO_TSA_AND_DECITABINE_UP		76	-0.26121247	-0.81228685	0.76785713	0.810322	1	2546	tags=30%, list=23%, signal=39%
NAGASHIMA_NRG1_SIGNALING_DN	NAGASHIMA_NRG1_SIGNALING_DN		23	-0.2961795	-0.80947876	0.78723407	0.8144176	1	1769	tags=26%, list=16%, signal=31%
YAUCH_HEDGEHOG_SIGNALING_PARACRINE_UP	YAUCH_HEDGEHOG_SIGNALING_PARACRINE_UP		88	-0.29624456	-0.8083836	0.85106385	0.81543326	1	1678	tags=23%, list=15%, signal=27%
LEE_METASTASIS_AND_ALTERNATIVE_SPLICING_DN	LEE_METASTASIS_AND_ALTERNATIVE_SPLICING_DN		29	-0.27212676	-0.80788547	0.7446808	0.81559205	1	1447	tags=14%, list=13%, signal=16%
HUTTMANN_B_CLL_POOR_SURVIVAL_UP	HUTTMANN_B_CLL_POOR_SURVIVAL_UP		167	-0.21252546	-0.80707645	0.754717	0.8161887	1	2487	tags=23%, list=22%, signal=29%
COATES_MACROPHAGE_M1_VS_M2_UP	COATES_MACROPHAGE_M1_VS_M2_UP		47	-0.30449358	-0.8069388	0.6666667	0.81553185	1	1294	tags=23%, list=12%, signal=26%
BIOCARTA_INTRINSIC_PATHWAY	BIOCARTA_INTRINSIC_PATHWAY		23	-0.3536941	-0.8065458	0.6923077	0.81527716	1	3183	tags=52%, list=28%, signal=73%
BIOCARTA_MAPK_PATHWAY	BIOCARTA_MAPK_PATHWAY		56	-0.21556057	-0.8062327	0.64912283	0.8151779	1	2508	tags=21%, list=22%, signal=27%
FRIDMAN_SENESCENCE_UP	FRIDMAN_SENESCENCE_UP		48	-0.27333146	-0.80579364	0.74509805	0.8152819	1	887	tags=13%, list=8%, signal=14%
BEGUM_TARGETS_OF_PAX3_FOXO1_FUSION_DN	BEGUM_TARGETS_OF_PAX3_FOXO1_FUSION_DN		24	-0.32928294	-0.8053956	0.8076923	0.8151075	1	1058	tags=21%, list=9%, signal=23%
JAIN_NFKB_SIGNALING	JAIN_NFKB_SIGNALING		46	-0.21534677	-0.8040823	0.7358491	0.81680083	1	2389	tags=22%, list=21%, signal=28%
BOYLAN_MULTIPLE_MYELOMA_D_DN	BOYLAN_MULTIPLE_MYELOMA_D_DN		51	-0.2698526	-0.80345875	0.76	0.8171203	1	1779	tags=20%, list=16%, signal=23%
GARY_CD5_TARGETS_UP	GARY_CD5_TARGETS_UP		292	-0.18785706	-0.8027654	0.60784316	0.81748754	1	2218	tags=18%, list=20%, signal=22%
ST_T_CELL_SIGNAL_TRANSDUCTION	ST_T_CELL_SIGNAL_TRANSDUCTION		33	-0.3053439	-0.80261195	0.5740741	0.8169864	1	1756	tags=18%, list=16%, signal=21%
ST_GA13_PATHWAY	ST_GA13_PATHWAY		19	-0.25489026	-0.8016653	0.73333335	0.8176516	1	2826	tags=26%, list=25%, signal=35%
GRAHAM_NORMAL_QUIESCENT_VS_NORMAL_DIVIDING_UP	GRAHAM_NORMAL_QUIESCENT_VS_NORMAL_DIVIDING_UP		35	-0.335293	-0.8015429	0.65957445	0.81702864	1	1856	tags=31%, list=17%, signal=38%
SASSON_RESPONSE_TO_GONADOTROPHINS_DN	SASSON_RESPONSE_TO_GONADOTROPHINS_DN		46	-0.25713274	-0.80120367	0.71929824	0.81696415	1	2202	tags=28%, list=20%, signal=35%
SHAFFER_IRF4_TARGETS_IN_ACTIVATED_B_LYMPHOCYTE	SHAFFER_IRF4_TARGETS_IN_ACTIVATED_B_LYMPHOCYTE		56	-0.24764119	-0.8009576	0.6862745	0.81632996	1	1597	tags=20%, list=14%, signal=23%
CROMER_METASTASIS_DN	CROMER_METASTASIS_DN		43	-0.2618822	-0.79984707	0.6530612	0.81740016	1	2746	tags=33%, list=25%, signal=43%
KEGG_JAK_STAT_SIGNALING_PATHWAY	KEGG_JAK_STAT_SIGNALING_PATHWAY		88	-0.25032023	-0.7990227	0.75	0.8180204	1	2502	tags=28%, list=22%, signal=36%
LINDGREN_BLADDER_CANCER_HIGH_RECURRENCE	LINDGREN_BLADDER_CANCER_HIGH_RECURRENCE		32	-0.32072467	-0.7973571	0.6296296	0.81988084	1	1603	tags=19%, list=14%, signal=22%
JAZAG_TGFB1_SIGNALING_DN	JAZAG_TGFB1_SIGNALING_DN		26	-0.249847	-0.7971293	0.6964286	0.8195783	1	3452	tags=42%, list=31%, signal=61%
RASHI_RESPONSE_TO_IONIZING_RADIATION_1	RASHI_RESPONSE_TO_IONIZING_RADIATION_1		31	-0.25565743	-0.7970473	0.75510204	0.81897396	1	970	tags=13%, list=9%, signal=14%
NUTT_GBM_VS_AO_GLIOMA_DN	NUTT_GBM_VS_AO_GLIOMA_DN		28	-0.24952492	-0.7966816	0.7346939	0.81868917	1	663	tags=11%, list=6%, signal=11%
SHIPP_DLBCL_CURED_VS_FATAL_DN	SHIPP_DLBCL_CURED_VS_FATAL_DN		26	-0.26244214	-0.7963335	0.7777778	0.8185493	1	943	tags=12%, list=8%, signal=13%
CERVERA_SDHB_TARGETS_1_UP	CERVERA_SDHB_TARGETS_1_UP		55	-0.3031171	-0.79551643	0.78571427	0.8192014	1	1669	tags=20%, list=15%, signal=23%
BOYLAN_MULTIPLE_MYELOMA_C_CLUSTER_UP	BOYLAN_MULTIPLE_MYELOMA_C_CLUSTER_UP		20	-0.28402707	-0.7939595	0.8125	0.8211438	1	2148	tags=30%, list=19%, signal=37%
KIM_MYC_AMPLIFICATION_TARGETS_UP	KIM_MYC_AMPLIFICATION_TARGETS_UP		106	-0.20337611	-0.79246116	0.71428573	0.8232548	1	1647	tags=15%, list=15%, signal=18%
HOOI_ST7_TARGETS_DN	HOOI_ST7_TARGETS_DN		51	-0.2690289	-0.79222304	0.7826087	0.8227892	1	788	tags=12%, list=7%, signal=13%
BOYAULT_LIVER_CANCER_SUBCLASS_G1_UP	BOYAULT_LIVER_CANCER_SUBCLASS_G1_UP		68	-0.2438116	-0.7921495	0.7037037	0.82214266	1	2023	tags=21%, list=18%, signal=25%
ST_ERK1_ERK2_MAPK_PATHWAY	ST_ERK1_ERK2_MAPK_PATHWAY		18	-0.2634067	-0.7906816	0.7083333	0.82372814	1	2437	tags=28%, list=22%, signal=35%
SCHUETZ_BREAST_CANCER_DUCTAL_INVASIVE_DN	SCHUETZ_BREAST_CANCER_DUCTAL_INVASIVE_DN		47	-0.29237345	-0.7905585	0.7592593	0.82312936	1	2517	tags=43%, list=22%, signal=55%
TARTE_PLASMA_CELL_VS_B_LYMPHOCYTE_DN	TARTE_PLASMA_CELL_VS_B_LYMPHOCYTE_DN		26	-0.33843747	-0.789805	0.6938776	0.8237183	1	2086	tags=31%, list=19%, signal=38%
MILI_PSEUDOPODIA_CHEMOTAXIS_DN	MILI_PSEUDOPODIA_CHEMOTAXIS_DN		312	-0.2013396	-0.7890478	0.63829786	0.82426	1	2482	tags=21%, list=22%, signal=26%
HOUSTIS_ROS	HOUSTIS_ROS		26	-0.25752243	-0.78868157	0.7777778	0.8240819	1	1608	tags=23%, list=14%, signal=27%
THEILGAARD_NEUTROPHIL_AT_SKIN_WOUND_DN	THEILGAARD_NEUTROPHIL_AT_SKIN_WOUND_DN		150	-0.20959234	-0.7853766	0.63461536	0.82913643	1	2843	tags=25%, list=25%, signal=33%
ROZANOV_MMP14_TARGETS_UP	ROZANOV_MMP14_TARGETS_UP		159	-0.2529967	-0.7820299	0.6923077	0.8346326	1	1625	tags=20%, list=15%, signal=23%
KRIGE_RESPONSE_TO_TOSEDOSTAT_6HR_UP	KRIGE_RESPONSE_TO_TOSEDOSTAT_6HR_UP		431	-0.19541469	-0.78181976	0.8235294	0.8341509	1	2477	tags=22%, list=22%, signal=27%
WANG_ESOPHAGUS_CANCER_VS_NORMAL_UP	WANG_ESOPHAGUS_CANCER_VS_NORMAL_UP		82	-0.25430655	-0.78134954	0.80851066	0.8339968	1	2083	tags=26%, list=19%, signal=31%
REACTOME_CLASS_A1_RHODOPSIN_LIKE_RECEPTORS	REACTOME_CLASS_A1_RHODOPSIN_LIKE_RECEPTORS		186	-0.27912498	-0.78111124	0.79591835	0.83362746	1	2276	tags=26%, list=20%, signal=33%
KEGG_EPITHELIAL_CELL_SIGNALING_IN_HELICOBACTER_PYLORI_INFECTION	KEGG_EPITHELIAL_CELL_SIGNALING_IN_HELICOBACTER_PYLORI_INFECTION		42	-0.2429114	-0.7811041	0.76363635	0.83278793	1	1613	tags=19%, list=14%, signal=22%
NAKAJIMA_MAST_CELL	NAKAJIMA_MAST_CELL		22	-0.32349327	-0.7799764	0.7924528	0.8339666	1	2085	tags=32%, list=19%, signal=39%
WEIGEL_OXIDATIVE_STRESS_BY_HNE_AND_H2O2	WEIGEL_OXIDATIVE_STRESS_BY_HNE_AND_H2O2		28	-0.24688995	-0.7798868	0.7916667	0.8333012	1	1738	tags=18%, list=16%, signal=21%
BOYLAN_MULTIPLE_MYELOMA_C_CLUSTER_DN	BOYLAN_MULTIPLE_MYELOMA_C_CLUSTER_DN		20	-0.30525064	-0.7795526	0.75	0.8330827	1	1905	tags=30%, list=17%, signal=36%
REACTOME_PLATELET_ACTIVATION	REACTOME_PLATELET_ACTIVATION		110	-0.23704337	-0.779083	0.7307692	0.8330863	1	2026	tags=24%, list=18%, signal=29%
REACTOME_CLASS_B2_SECRETIN_FAMILY_RECEPTORS	REACTOME_CLASS_B2_SECRETIN_FAMILY_RECEPTORS		63	-0.2847234	-0.77747667	0.7962963	0.8348938	1	899	tags=13%, list=8%, signal=14%
BIOCARTA_ECM_PATHWAY	BIOCARTA_ECM_PATHWAY		17	-0.29091048	-0.77702636	0.74509805	0.8348029	1	1838	tags=18%, list=16%, signal=21%
PARK_TRETINOIN_RESPONSE_AND_RARA_PLZF_FUSION	PARK_TRETINOIN_RESPONSE_AND_RARA_PLZF_FUSION		16	-0.3341502	-0.7766515	0.76363635	0.834681	1	2720	tags=44%, list=24%, signal=58%
TAKEDA_TARGETS_OF_NUP98_HOXA9_FUSION_8D_DN	TAKEDA_TARGETS_OF_NUP98_HOXA9_FUSION_8D_DN		113	-0.2834682	-0.77578837	0.74545455	0.8352111	1	1923	tags=26%, list=17%, signal=31%
AIGNER_ZEB1_TARGETS	AIGNER_ZEB1_TARGETS		25	-0.37278244	-0.7752835	0.7090909	0.8353403	1	3002	tags=56%, list=27%, signal=76%
KRIGE_RESPONSE_TO_TOSEDOSTAT_6HR_DN	KRIGE_RESPONSE_TO_TOSEDOSTAT_6HR_DN		462	-0.16982758	-0.77426344	0.7735849	0.8362817	1	1895	tags=14%, list=17%, signal=16%
HALMOS_CEBPA_TARGETS_DN	HALMOS_CEBPA_TARGETS_DN		23	-0.28096765	-0.77317214	0.7818182	0.83751273	1	2461	tags=39%, list=22%, signal=50%
RODWELL_AGING_KIDNEY_NO_BLOOD_UP	RODWELL_AGING_KIDNEY_NO_BLOOD_UP		104	-0.26298335	-0.7729766	0.6666667	0.8370619	1	914	tags=14%, list=8%, signal=16%
XU_CREBBP_TARGETS_DN	XU_CREBBP_TARGETS_DN		34	-0.27728352	-0.77295786	0.7307692	0.8362502	1	483	tags=9%, list=4%, signal=9%
LU_TUMOR_VASCULATURE_UP	LU_TUMOR_VASCULATURE_UP		17	-0.33560288	-0.7720358	0.7592593	0.83712566	1	2682	tags=35%, list=24%, signal=46%
PROVENZANI_METASTASIS_UP	PROVENZANI_METASTASIS_UP		116	-0.20484161	-0.77125055	0.9	0.83766896	1	2370	tags=20%, list=21%, signal=25%
BIOCARTA_PAR1_PATHWAY	BIOCARTA_PAR1_PATHWAY		23	-0.2564557	-0.7705563	0.8	0.8380771	1	2335	tags=22%, list=21%, signal=27%
KEGG_CHRONIC_MYELOID_LEUKEMIA	KEGG_CHRONIC_MYELOID_LEUKEMIA		39	-0.23539835	-0.77048767	0.82222223	0.83732325	1	2202	tags=21%, list=20%, signal=25%
REACTOME_GS_ALPHA_MEDIATED_EVENTS_IN_GLUCAGON_SIGNALLING	REACTOME_GS_ALPHA_MEDIATED_EVENTS_IN_GLUCAGON_SIGNALLING		19	-0.30583668	-0.7698081	0.75438595	0.8375085	1	1985	tags=32%, list=18%, signal=38%
BIOCARTA_MYOSIN_PATHWAY	BIOCARTA_MYOSIN_PATHWAY		16	-0.29784036	-0.7696362	0.8035714	0.8369763	1	2335	tags=31%, list=21%, signal=39%
VALK_AML_CLUSTER_4	VALK_AML_CLUSTER_4		18	-0.2797197	-0.7685174	0.76	0.8383179	1	1701	tags=22%, list=15%, signal=26%
REACTOME_APOPTOTIC_EXECUTION_PHASE	REACTOME_APOPTOTIC_EXECUTION_PHASE		31	-0.24845871	-0.7677269	0.75555557	0.8388086	1	366	tags=6%, list=3%, signal=7%
WALLACE_PROSTATE_CANCER_RACE_UP	WALLACE_PROSTATE_CANCER_RACE_UP		169	-0.32700446	-0.76767296	0.8	0.83810216	1	2112	tags=32%, list=19%, signal=39%
BIOCARTA_TPO_PATHWAY	BIOCARTA_TPO_PATHWAY		17	-0.26744318	-0.7674397	0.71428573	0.83771604	1	1838	tags=18%, list=16%, signal=21%
DAIRKEE_CANCER_PRONE_RESPONSE_BPA	DAIRKEE_CANCER_PRONE_RESPONSE_BPA		33	-0.24860355	-0.7660452	0.75438595	0.83917284	1	2967	tags=33%, list=26%, signal=45%
SASSON_RESPONSE_TO_FORSKOLIN_DN	SASSON_RESPONSE_TO_FORSKOLIN_DN		46	-0.24237396	-0.7653359	0.7894737	0.83968824	1	2091	tags=26%, list=19%, signal=32%
ACEVEDO_LIVER_CANCER_WITH_H3K27ME3_DN	ACEVEDO_LIVER_CANCER_WITH_H3K27ME3_DN		67	-0.23270322	-0.7649684	0.83928573	0.83962446	1	2083	tags=24%, list=19%, signal=29%
ZHOU_INFLAMMATORY_RESPONSE_LIVE_UP	ZHOU_INFLAMMATORY_RESPONSE_LIVE_UP		219	-0.22384149	-0.76310545	0.8627451	0.8416568	1	2388	tags=25%, list=21%, signal=31%
TAKEDA_TARGETS_OF_NUP98_HOXA9_FUSION_16D_DN	TAKEDA_TARGETS_OF_NUP98_HOXA9_FUSION_16D_DN		63	-0.24923305	-0.7630886	0.9166667	0.84093136	1	2507	tags=30%, list=22%, signal=39%
SAKAI_CHRONIC_HEPATITIS_VS_LIVER_CANCER_DN	SAKAI_CHRONIC_HEPATITIS_VS_LIVER_CANCER_DN		21	-0.29470682	-0.76276153	0.7358491	0.8406108	1	3050	tags=38%, list=27%, signal=52%
OUILLETTE_CLL_13Q14_DELETION_UP	OUILLETTE_CLL_13Q14_DELETION_UP		33	-0.25998685	-0.7613192	0.78	0.84201795	1	396	tags=9%, list=4%, signal=9%
TAKAO_RESPONSE_TO_UVB_RADIATION_DN	TAKAO_RESPONSE_TO_UVB_RADIATION_DN		60	-0.19317785	-0.75996417	0.7358491	0.84341836	1	1629	tags=12%, list=15%, signal=14%
XU_HGF_SIGNALING_NOT_VIA_AKT1_48HR_UP	XU_HGF_SIGNALING_NOT_VIA_AKT1_48HR_UP		25	-0.29058883	-0.7594043	0.7818182	0.84369993	1	1926	tags=32%, list=17%, signal=39%
BERENJENO_ROCK_SIGNALING_NOT_VIA_RHOA_DN	BERENJENO_ROCK_SIGNALING_NOT_VIA_RHOA_DN		29	-0.26677516	-0.759238	0.7291667	0.84325933	1	3959	tags=45%, list=35%, signal=69%
OSADA_ASCL1_TARGETS_DN	OSADA_ASCL1_TARGETS_DN		15	-0.37446666	-0.75906277	0.7755102	0.8427098	1	1508	tags=27%, list=13%, signal=31%
HEDENFALK_BREAST_CANCER_BRCA1_VS_BRCA2	HEDENFALK_BREAST_CANCER_BRCA1_VS_BRCA2		21	-0.2361279	-0.75895315	0.75438595	0.84209704	1	1591	tags=14%, list=14%, signal=17%
MOHANKUMAR_TLX1_TARGETS_DN	MOHANKUMAR_TLX1_TARGETS_DN		82	-0.2512657	-0.7586685	0.8867925	0.84178144	1	3383	tags=44%, list=30%, signal=62%
KEGG_TGF_BETA_SIGNALING_PATHWAY	KEGG_TGF_BETA_SIGNALING_PATHWAY		51	-0.23178329	-0.7577094	0.82	0.84287846	1	1203	tags=14%, list=11%, signal=15%
REACTOME_NCAM1_INTERACTIONS	REACTOME_NCAM1_INTERACTIONS		34	-0.30466598	-0.756335	0.7446808	0.8444431	1	1356	tags=18%, list=12%, signal=20%
KEGG_PROTEIN_EXPORT	KEGG_PROTEIN_EXPORT		18	-0.27475238	-0.7561473	0.7241379	0.8440019	1	206	tags=6%, list=2%, signal=6%
REACTOME_LYSOSOME_VESICLE_BIOGENESIS	REACTOME_LYSOSOME_VESICLE_BIOGENESIS		16	-0.240084	-0.755432	0.8113208	0.84442127	1	570	tags=6%, list=5%, signal=7%
REACTOME_SIGNALLING_TO_ERKS	REACTOME_SIGNALLING_TO_ERKS		21	-0.25120264	-0.7553889	0.72131145	0.8436546	1	2106	tags=19%, list=19%, signal=23%
SHAFFER_IRF4_TARGETS_IN_MYELOMA_VS_MATURE_B_LYMPHOCYTE	SHAFFER_IRF4_TARGETS_IN_MYELOMA_VS_MATURE_B_LYMPHOCYTE		69	-0.20342058	-0.7545995	0.74	0.84410256	1	1882	tags=17%, list=17%, signal=21%
MORI_EMU_MYC_LYMPHOMA_BY_ONSET_TIME_DN	MORI_EMU_MYC_LYMPHOMA_BY_ONSET_TIME_DN		16	-0.30583853	-0.7540917	0.76666665	0.844309	1	1147	tags=13%, list=10%, signal=14%
BROWNE_HCMV_INFECTION_12HR_UP	BROWNE_HCMV_INFECTION_12HR_UP		58	-0.21182065	-0.7539336	0.8039216	0.8437624	1	1937	tags=19%, list=17%, signal=23%
FLECHNER_PBL_KIDNEY_TRANSPLANT_REJECTED_VS_OK_UP	FLECHNER_PBL_KIDNEY_TRANSPLANT_REJECTED_VS_OK_UP		42	-0.22069779	-0.7492726	0.75510204	0.85027814	1	1818	tags=17%, list=16%, signal=20%
RAGHAVACHARI_PLATELET_SPECIFIC_GENES	RAGHAVACHARI_PLATELET_SPECIFIC_GENES		44	-0.24580498	-0.748994	0.71428573	0.8498924	1	793	tags=11%, list=7%, signal=12%
WNT_SIGNALING	WNT_SIGNALING		67	-0.23832922	-0.7487473	0.8245614	0.8495715	1	1381	tags=13%, list=12%, signal=15%
REACTOME_NCAM_SIGNALING_FOR_NEURITE_OUT_GROWTH	REACTOME_NCAM_SIGNALING_FOR_NEURITE_OUT_GROWTH		46	-0.26552328	-0.7465583	0.78431374	0.8526689	1	1356	tags=15%, list=12%, signal=17%
NUTT_GBM_VS_AO_GLIOMA_UP	NUTT_GBM_VS_AO_GLIOMA_UP		30	-0.22629945	-0.7460354	0.7407407	0.8526445	1	1218	tags=13%, list=11%, signal=15%
MAHAJAN_RESPONSE_TO_IL1A_DN	MAHAJAN_RESPONSE_TO_IL1A_DN		40	-0.2366121	-0.7459937	0.76744187	0.85184425	1	2086	tags=23%, list=19%, signal=28%
BIOCARTA_DC_PATHWAY	BIOCARTA_DC_PATHWAY		15	-0.3089223	-0.7454911	0.6981132	0.85173166	1	2894	tags=40%, list=26%, signal=54%
LINDGREN_BLADDER_CANCER_CLUSTER_1_UP	LINDGREN_BLADDER_CANCER_CLUSTER_1_UP		65	-0.20982261	-0.74535966	0.78846157	0.8510632	1	304	tags=5%, list=3%, signal=5%
LIN_MELANOMA_COPY_NUMBER_UP	LIN_MELANOMA_COPY_NUMBER_UP		41	-0.21916331	-0.7414904	0.8269231	0.856671	1	2503	tags=22%, list=22%, signal=28%
KEGG_COLORECTAL_CANCER	KEGG_COLORECTAL_CANCER		36	-0.22288543	-0.7412764	0.7735849	0.8562688	1	1838	tags=19%, list=16%, signal=23%
LIN_MELANOMA_COPY_NUMBER_DN	LIN_MELANOMA_COPY_NUMBER_DN		26	-0.24087015	-0.74099946	0.7169811	0.8558927	1	2061	tags=19%, list=18%, signal=24%
TAKEDA_TARGETS_OF_NUP98_HOXA9_FUSION_10D_DN	TAKEDA_TARGETS_OF_NUP98_HOXA9_FUSION_10D_DN		81	-0.28276944	-0.7408678	0.8333333	0.8553124	1	2740	tags=40%, list=24%, signal=52%
BIOCARTA_CTLA4_PATHWAY	BIOCARTA_CTLA4_PATHWAY		15	-0.3589654	-0.74070865	0.754717	0.85468465	1	3669	tags=60%, list=33%, signal=89%
BROWNE_HCMV_INFECTION_20HR_UP	BROWNE_HCMV_INFECTION_20HR_UP		136	-0.18307383	-0.7403695	0.88	0.8543279	1	3005	tags=26%, list=27%, signal=35%
CHIARETTI_T_ALL_REFRACTORY_TO_THERAPY	CHIARETTI_T_ALL_REFRACTORY_TO_THERAPY		20	-0.31117684	-0.7401325	0.75	0.85403687	1	2615	tags=40%, list=23%, signal=52%
BIOCARTA_EDG1_PATHWAY	BIOCARTA_EDG1_PATHWAY		16	-0.27251986	-0.7372784	0.8043478	0.85770226	1	20	tags=6%, list=0%, signal=6%
SIMBULAN_UV_RESPONSE_IMMORTALIZED_DN	SIMBULAN_UV_RESPONSE_IMMORTALIZED_DN		16	-0.28222972	-0.7370691	0.8541667	0.85722214	1	2937	tags=31%, list=26%, signal=42%
CHIANG_LIVER_CANCER_SUBCLASS_CTNNB1_DN	CHIANG_LIVER_CANCER_SUBCLASS_CTNNB1_DN		96	-0.2632737	-0.7358915	0.8269231	0.85811067	1	2534	tags=33%, list=23%, signal=43%
MILI_PSEUDOPODIA_CHEMOTAXIS_UP	MILI_PSEUDOPODIA_CHEMOTAXIS_UP		36	-0.2301675	-0.73579043	0.7916667	0.85747075	1	1393	tags=14%, list=12%, signal=16%
FUJII_YBX1_TARGETS_UP	FUJII_YBX1_TARGETS_UP		16	-0.3208177	-0.73569906	0.92156863	0.85673326	1	1673	tags=31%, list=15%, signal=37%
CASORELLI_APL_SECONDARY_VS_DE_NOVO_UP	CASORELLI_APL_SECONDARY_VS_DE_NOVO_UP		19	-0.3327524	-0.73547226	0.75510204	0.85625815	1	2939	tags=53%, list=26%, signal=71%
REACTOME_GLUCAGON_SIGNALING_IN_METABOLIC_REGULATION	REACTOME_GLUCAGON_SIGNALING_IN_METABOLIC_REGULATION		22	-0.28266752	-0.73327357	0.8214286	0.85921216	1	1985	tags=27%, list=18%, signal=33%
UZONYI_RESPONSE_TO_LEUKOTRIENE_AND_THROMBIN	UZONYI_RESPONSE_TO_LEUKOTRIENE_AND_THROMBIN		28	-0.30057213	-0.7330288	0.7777778	0.8588128	1	2388	tags=32%, list=21%, signal=41%
WAMUNYOKOLI_OVARIAN_CANCER_LMP_UP	WAMUNYOKOLI_OVARIAN_CANCER_LMP_UP		154	-0.20997125	-0.7322383	0.7755102	0.85934204	1	3472	tags=32%, list=31%, signal=45%
NOUZOVA_METHYLATED_IN_APL	NOUZOVA_METHYLATED_IN_APL		22	-0.27062997	-0.7317269	0.82539684	0.85932547	1	577	tags=9%, list=5%, signal=10%
JAEGER_METASTASIS_DN	JAEGER_METASTASIS_DN		145	-0.27183962	-0.7315445	0.83928573	0.8587803	1	1341	tags=19%, list=12%, signal=22%
REACTOME_RNA_POLYMERASE_III_TRANSCRIPTION	REACTOME_RNA_POLYMERASE_III_TRANSCRIPTION		22	-0.242316	-0.7312702	0.86	0.8583588	1	2131	tags=18%, list=19%, signal=22%
ROY_WOUND_BLOOD_VESSEL_UP	ROY_WOUND_BLOOD_VESSEL_UP		34	-0.31026447	-0.72971153	0.8235294	0.8600241	1	2637	tags=32%, list=24%, signal=42%
BIOCARTA_INTEGRIN_PATHWAY	BIOCARTA_INTEGRIN_PATHWAY		25	-0.24789146	-0.72929937	0.76785713	0.85991025	1	1862	tags=16%, list=17%, signal=19%
SHEPARD_CRUSH_AND_BURN_MUTANT_UP	SHEPARD_CRUSH_AND_BURN_MUTANT_UP		97	-0.1884813	-0.72842026	0.8909091	0.86057127	1	413	tags=6%, list=4%, signal=6%
BIOCARTA_AMI_PATHWAY	BIOCARTA_AMI_PATHWAY		19	-0.33358613	-0.7272844	0.8979592	0.86146194	1	1356	tags=26%, list=12%, signal=30%
REACTOME_G_ALPHA_I_SIGNALLING_EVENTS	REACTOME_G_ALPHA_I_SIGNALLING_EVENTS		118	-0.25044465	-0.7270136	0.8888889	0.86095697	1	2276	tags=26%, list=20%, signal=33%
SATO_SILENCED_EPIGENETICALLY_IN_PANCREATIC_CANCER	SATO_SILENCED_EPIGENETICALLY_IN_PANCREATIC_CANCER		27	-0.286315	-0.7240111	0.9	0.8646049	1	811	tags=15%, list=7%, signal=16%
BILD_CTNNB1_ONCOGENIC_SIGNATURE	BILD_CTNNB1_ONCOGENIC_SIGNATURE		33	-0.23935074	-0.723814	0.84782606	0.8640897	1	2254	tags=24%, list=20%, signal=30%
APPIERTO_RESPONSE_TO_FENRETINIDE_DN	APPIERTO_RESPONSE_TO_FENRETINIDE_DN		23	-0.23498523	-0.72331977	0.86	0.8641572	1	3694	tags=48%, list=33%, signal=71%
KEGG_GLYCOSAMINOGLYCAN_BIOSYNTHESIS_HEPARAN_SULFATE	KEGG_GLYCOSAMINOGLYCAN_BIOSYNTHESIS_HEPARAN_SULFATE		19	-0.262406	-0.7225471	0.8333333	0.86458534	1	2052	tags=21%, list=18%, signal=26%
FAELT_B_CLL_WITH_VH3_21_UP	FAELT_B_CLL_WITH_VH3_21_UP		30	-0.22395463	-0.7221579	0.78	0.8641879	1	767	tags=7%, list=7%, signal=7%
NIKOLSKY_BREAST_CANCER_8Q12_Q22_AMPLICON	NIKOLSKY_BREAST_CANCER_8Q12_Q22_AMPLICON		69	-0.22398424	-0.72198886	0.8888889	0.86362433	1	2937	tags=33%, list=26%, signal=45%
KEGG_PROSTATE_CANCER	KEGG_PROSTATE_CANCER		50	-0.19494447	-0.721316	0.93650794	0.8638649	1	1838	tags=18%, list=16%, signal=21%
IVANOVA_HEMATOPOIESIS_MATURE_CELL	IVANOVA_HEMATOPOIESIS_MATURE_CELL		88	-0.22724305	-0.720909	0.8867925	0.86376756	1	1618	tags=17%, list=14%, signal=20%
DACOSTA_UV_RESPONSE_VIA_ERCC3_XPCS_DN	DACOSTA_UV_RESPONSE_VIA_ERCC3_XPCS_DN		31	-0.24759339	-0.72051543	0.84782606	0.8635809	1	3606	tags=42%, list=32%, signal=62%
REACTOME_SIGNALING_IN_IMMUNE_SYSTEM	REACTOME_SIGNALING_IN_IMMUNE_SYSTEM		203	-0.24549122	-0.71938884	0.7708333	0.8642468	1	1464	tags=15%, list=13%, signal=17%
BIOCARTA_NO1_PATHWAY	BIOCARTA_NO1_PATHWAY		18	-0.2922533	-0.71935415	0.7924528	0.8634955	1	1995	tags=28%, list=18%, signal=34%
STARK_PREFRONTAL_CORTEX_22Q11_DELETION_DN	STARK_PREFRONTAL_CORTEX_22Q11_DELETION_DN		345	-0.16130088	-0.71899724	0.7818182	0.8631274	1	2702	tags=19%, list=24%, signal=24%
ENK_UV_RESPONSE_KERATINOCYTE_DN	ENK_UV_RESPONSE_KERATINOCYTE_DN		307	-0.19390915	-0.71628386	0.75	0.8664277	1	1813	tags=16%, list=16%, signal=18%
EBAUER_TARGETS_OF_PAX3_FOXO1_FUSION_DN	EBAUER_TARGETS_OF_PAX3_FOXO1_FUSION_DN		18	-0.26405808	-0.71488315	0.87234044	0.867613	1	902	tags=11%, list=8%, signal=12%
VANHARANTA_UTERINE_FIBROID_WITH_7Q_DELETION_UP	VANHARANTA_UTERINE_FIBROID_WITH_7Q_DELETION_UP		40	-0.2104624	-0.71481186	0.8	0.8669098	1	2765	tags=25%, list=25%, signal=33%
HUANG_DASATINIB_RESISTANCE_UP	HUANG_DASATINIB_RESISTANCE_UP		52	-0.25623003	-0.7138137	0.76	0.86766183	1	2114	tags=21%, list=19%, signal=26%
ROVERSI_GLIOMA_COPY_NUMBER_DN	ROVERSI_GLIOMA_COPY_NUMBER_DN		35	-0.21618795	-0.71356225	0.85714287	0.867388	1	4306	tags=46%, list=38%, signal=74%
BIOCARTA_CARM_ER_PATHWAY	BIOCARTA_CARM_ER_PATHWAY		19	-0.23410349	-0.7127948	0.80851066	0.8676698	1	2848	tags=26%, list=25%, signal=35%
STEARMAN_LUNG_CANCER_EARLY_VS_LATE_DN	STEARMAN_LUNG_CANCER_EARLY_VS_LATE_DN		46	-0.253794	-0.71274406	0.8039216	0.8669311	1	1733	tags=20%, list=15%, signal=23%
SCHLOSSER_SERUM_RESPONSE_AUGMENTED_BY_MYC	SCHLOSSER_SERUM_RESPONSE_AUGMENTED_BY_MYC		72	-0.18039308	-0.7101652	0.8363636	0.8695549	1	1801	tags=14%, list=16%, signal=16%
KEGG_SPHINGOLIPID_METABOLISM	KEGG_SPHINGOLIPID_METABOLISM		22	-0.25287867	-0.70765936	0.8769231	0.87251776	1	1355	tags=14%, list=12%, signal=15%
DASU_IL6_SIGNALING_SCAR_UP	DASU_IL6_SIGNALING_SCAR_UP		17	-0.24210913	-0.70719	0.9183673	0.8724989	1	3016	tags=35%, list=27%, signal=48%
ZHANG_BREAST_CANCER_PROGENITORS_DN	ZHANG_BREAST_CANCER_PROGENITORS_DN		88	-0.19410169	-0.70545316	0.8913044	0.87407476	1	2848	tags=28%, list=25%, signal=38%
RAMALHO_STEMNESS_DN	RAMALHO_STEMNESS_DN		57	-0.2711654	-0.7043286	0.7735849	0.8749219	1	1431	tags=18%, list=13%, signal=20%
CASORELLI_ACUTE_PROMYELOCYTIC_LEUKEMIA_UP	CASORELLI_ACUTE_PROMYELOCYTIC_LEUKEMIA_UP		97	-0.21676815	-0.70428646	0.92	0.8741663	1	2411	tags=27%, list=22%, signal=34%
ZUCCHI_METASTASIS_DN	ZUCCHI_METASTASIS_DN		19	-0.28512576	-0.7024396	0.8	0.8760597	1	1058	tags=16%, list=9%, signal=17%
SHIPP_DLBCL_VS_FOLLICULAR_LYMPHOMA_DN	SHIPP_DLBCL_VS_FOLLICULAR_LYMPHOMA_DN		29	-0.28731495	-0.7011425	0.8627451	0.8771992	1	2289	tags=34%, list=20%, signal=43%
DEURIG_T_CELL_PROLYMPHOCYTIC_LEUKEMIA_DN	DEURIG_T_CELL_PROLYMPHOCYTIC_LEUKEMIA_DN		176	-0.2229042	-0.7009728	0.85106385	0.87674624	1	2488	tags=24%, list=22%, signal=31%
KEGG_PANCREATIC_CANCER	KEGG_PANCREATIC_CANCER		38	-0.21428193	-0.7009011	0.9361702	0.8760161	1	2202	tags=21%, list=20%, signal=26%
PYEON_CANCER_HEAD_AND_NECK_VS_CERVICAL_DN	PYEON_CANCER_HEAD_AND_NECK_VS_CERVICAL_DN		15	-0.33641598	-0.6984824	0.9302326	0.87850004	1	2243	tags=40%, list=20%, signal=50%
REACTOME_REGULATION_OF_INSULIN_SECRETION_BY_GLUCAGON_LIKE_PEPTIDE_1	REACTOME_REGULATION_OF_INSULIN_SECRETION_BY_GLUCAGON_LIKE_PEPTIDE_1		40	-0.25877315	-0.6940467	0.89361703	0.88321996	1	2016	tags=23%, list=18%, signal=27%
BIOCARTA_CTCF_PATHWAY	BIOCARTA_CTCF_PATHWAY		15	-0.29152843	-0.6928961	0.8125	0.8840692	1	1838	tags=20%, list=16%, signal=24%
BIOCARTA_HIVNEF_PATHWAY	BIOCARTA_HIVNEF_PATHWAY		33	-0.22055423	-0.69231325	0.8627451	0.8839653	1	1171	tags=12%, list=10%, signal=13%
YAO_TEMPORAL_RESPONSE_TO_PROGESTERONE_CLUSTER_13	YAO_TEMPORAL_RESPONSE_TO_PROGESTERONE_CLUSTER_13		135	-0.17981796	-0.6900503	0.7647059	0.88633657	1	2865	tags=26%, list=26%, signal=34%
REACTOME_INNATE_IMMUNITY_SIGNALING	REACTOME_INNATE_IMMUNITY_SIGNALING		68	-0.21523799	-0.6890946	0.8269231	0.8867993	1	3132	tags=26%, list=28%, signal=37%
KEGG_T_CELL_RECEPTOR_SIGNALING_PATHWAY	KEGG_T_CELL_RECEPTOR_SIGNALING_PATHWAY		68	-0.2158686	-0.6870006	0.8909091	0.8890018	1	2343	tags=26%, list=21%, signal=33%
JAATINEN_HEMATOPOIETIC_STEM_CELL_DN	JAATINEN_HEMATOPOIETIC_STEM_CELL_DN		136	-0.26825097	-0.6846809	0.8958333	0.8913034	1	1491	tags=24%, list=13%, signal=27%
BIOCARTA_IGF1_PATHWAY	BIOCARTA_IGF1_PATHWAY		15	-0.2627183	-0.68241024	0.89361703	0.89348257	1	4056	tags=40%, list=36%, signal=63%
KEGG_FC_EPSILON_RI_SIGNALING_PATHWAY	KEGG_FC_EPSILON_RI_SIGNALING_PATHWAY		56	-0.21412633	-0.6817768	0.96	0.89354205	1	1942	tags=21%, list=17%, signal=26%
LASTOWSKA_NEUROBLASTOMA_COPY_NUMBER_UP	LASTOWSKA_NEUROBLASTOMA_COPY_NUMBER_UP		111	-0.16841905	-0.68157756	0.81632656	0.8930048	1	2816	tags=23%, list=25%, signal=31%
BIOCARTA_PDGF_PATHWAY	BIOCARTA_PDGF_PATHWAY		22	-0.23332156	-0.68066114	0.8627451	0.8933575	1	2467	tags=23%, list=22%, signal=29%
REACTOME_PEPTIDE_LIGAND_BINDING_RECEPTORS	REACTOME_PEPTIDE_LIGAND_BINDING_RECEPTORS		119	-0.25042674	-0.68015647	0.94	0.89302796	1	2070	tags=24%, list=18%, signal=30%
SIG_BCR_SIGNALING_PATHWAY	SIG_BCR_SIGNALING_PATHWAY		30	-0.23386219	-0.6800662	0.82978725	0.89233756	1	2235	tags=23%, list=20%, signal=29%
RODRIGUES_THYROID_CARCINOMA_DN	RODRIGUES_THYROID_CARCINOMA_DN		32	-0.23736691	-0.67720026	0.8235294	0.89483404	1	1745	tags=19%, list=16%, signal=22%
SEITZ_NEOPLASTIC_TRANSFORMATION_BY_8P_DELETION_UP	SEITZ_NEOPLASTIC_TRANSFORMATION_BY_8P_DELETION_UP		47	-0.27840537	-0.67679995	0.90384614	0.89451444	1	2939	tags=38%, list=26%, signal=52%
SCHUETZ_BREAST_CANCER_DUCTAL_INVASIVE_UP	SCHUETZ_BREAST_CANCER_DUCTAL_INVASIVE_UP		223	-0.28375897	-0.6753264	0.78723407	0.8954107	1	2484	tags=34%, list=22%, signal=42%
REACTOME_NEURORANSMITTER_RECEPTOR_BINDING_AND_DOWNSTREAM_TRANSMISSION_IN_THE_POSTSYNAPTIC_CELL	REACTOME_NEURORANSMITTER_RECEPTOR_BINDING_AND_DOWNSTREAM_TRANSMISSION_IN_THE_POSTSYNAPTIC_CELL		59	-0.22731334	-0.67440355	0.8867925	0.8956237	1	4206	tags=49%, list=38%, signal=78%
AMUNDSON_POOR_SURVIVAL_AFTER_GAMMA_RADIATION_8G	AMUNDSON_POOR_SURVIVAL_AFTER_GAMMA_RADIATION_8G		53	-0.22803108	-0.6733735	0.8333333	0.89596415	1	1986	tags=21%, list=18%, signal=25%
DASU_IL6_SIGNALING_UP	DASU_IL6_SIGNALING_UP		35	-0.24293	-0.6732603	0.875	0.89521855	1	1798	tags=23%, list=16%, signal=27%
CHARAFE_BREAST_CANCER_BASAL_VS_MESENCHYMAL_UP	CHARAFE_BREAST_CANCER_BASAL_VS_MESENCHYMAL_UP		67	-0.27377692	-0.6723189	0.78	0.89551646	1	3293	tags=46%, list=29%, signal=65%
ODONNELL_METASTASIS_DN	ODONNELL_METASTASIS_DN		16	-0.25778863	-0.66880184	0.9122807	0.89923316	1	628	tags=13%, list=6%, signal=13%
PENG_RAPAMYCIN_RESPONSE_UP	PENG_RAPAMYCIN_RESPONSE_UP		27	-0.22617646	-0.66838926	0.8888889	0.8988405	1	1596	tags=22%, list=14%, signal=26%
HOLLMAN_APOPTOSIS_VIA_CD40_UP	HOLLMAN_APOPTOSIS_VIA_CD40_UP		129	-0.17685351	-0.66707146	0.9245283	0.8995864	1	2218	tags=17%, list=20%, signal=21%
BIOCARTA_IL2RB_PATHWAY	BIOCARTA_IL2RB_PATHWAY		23	-0.24064994	-0.663839	0.8913044	0.90260524	1	1838	tags=17%, list=16%, signal=21%
KEGG_OLFACTORY_TRANSDUCTION	KEGG_OLFACTORY_TRANSDUCTION		17	-0.2785583	-0.66370094	0.9574468	0.9019629	1	2779	tags=35%, list=25%, signal=47%
FLECHNER_PBL_KIDNEY_TRANSPLANT_REJECTED_VS_OK_DN	FLECHNER_PBL_KIDNEY_TRANSPLANT_REJECTED_VS_OK_DN		33	-0.20179775	-0.66329074	0.8867925	0.90163696	1	3272	tags=33%, list=29%, signal=47%
LUI_THYROID_CANCER_CLUSTER_1	LUI_THYROID_CANCER_CLUSTER_1		34	-0.21157067	-0.6621737	0.92156863	0.90235686	1	1664	tags=18%, list=15%, signal=21%
DAUER_STAT3_TARGETS_DN	DAUER_STAT3_TARGETS_DN		23	-0.3213912	-0.6612147	0.84313726	0.90253645	1	395	tags=13%, list=4%, signal=13%
GILDEA_METASTASIS	GILDEA_METASTASIS		19	-0.33152324	-0.6596008	0.9130435	0.9035801	1	1553	tags=26%, list=14%, signal=31%
WANG_LMO4_TARGETS_UP	WANG_LMO4_TARGETS_UP		183	-0.15929268	-0.6593448	0.9423077	0.9031611	1	3487	tags=32%, list=31%, signal=45%
WATTEL_AUTONOMOUS_THYROID_ADENOMA_DN	WATTEL_AUTONOMOUS_THYROID_ADENOMA_DN		16	-0.29820192	-0.6582051	0.9183673	0.90390915	1	2388	tags=38%, list=21%, signal=48%
GU_PDEF_TARGETS_UP	GU_PDEF_TARGETS_UP		47	-0.2639393	-0.6536296	0.82978725	0.90816957	1	2724	tags=34%, list=24%, signal=45%
SU_PANCREAS	SU_PANCREAS		29	-0.23082031	-0.65223944	0.9056604	0.90926063	1	1043	tags=14%, list=9%, signal=15%
YAO_TEMPORAL_RESPONSE_TO_PROGESTERONE_CLUSTER_17	YAO_TEMPORAL_RESPONSE_TO_PROGESTERONE_CLUSTER_17		143	-0.16812341	-0.64918673	0.9074074	0.9118861	1	2120	tags=15%, list=19%, signal=19%
WIKMAN_ASBESTOS_LUNG_CANCER_DN	WIKMAN_ASBESTOS_LUNG_CANCER_DN		16	-0.30223894	-0.64797264	0.7916667	0.9123767	1	1578	tags=25%, list=14%, signal=29%
WOTTON_RUNX_TARGETS_DN	WOTTON_RUNX_TARGETS_DN		19	-0.26665208	-0.64505124	0.875	0.9146053	1	2497	tags=42%, list=22%, signal=54%
WELCSH_BRCA1_TARGETS_1_DN	WELCSH_BRCA1_TARGETS_1_DN		74	-0.17577107	-0.64121234	0.78	0.9177513	1	736	tags=5%, list=7%, signal=6%
NIKOLSKY_BREAST_CANCER_12Q13_Q21_AMPLICON	NIKOLSKY_BREAST_CANCER_12Q13_Q21_AMPLICON		20	-0.22375707	-0.6387166	0.9074074	0.91980237	1	160	tags=5%, list=1%, signal=5%
HOFFMANN_PRE_BI_TO_LARGE_PRE_BII_LYMPHOCYTE_DN	HOFFMANN_PRE_BI_TO_LARGE_PRE_BII_LYMPHOCYTE_DN		51	-0.22998108	-0.63432693	0.9361702	0.9234088	1	1733	tags=18%, list=15%, signal=21%
GENTILE_UV_RESPONSE_CLUSTER_D6	GENTILE_UV_RESPONSE_CLUSTER_D6		17	-0.23168412	-0.6322275	0.9464286	0.92469877	1	2136	tags=24%, list=19%, signal=29%
MARSON_FOXP3_TARGETS_UP	MARSON_FOXP3_TARGETS_UP		50	-0.23100601	-0.63123333	0.9148936	0.92510986	1	3171	tags=38%, list=28%, signal=53%
JAZAG_TGFB1_SIGNALING_VIA_SMAD4_UP	JAZAG_TGFB1_SIGNALING_VIA_SMAD4_UP		69	-0.17061593	-0.6284928	0.98214287	0.92707014	1	2533	tags=22%, list=23%, signal=28%
REACTOME_IMMUNOREGULATORY_INTERACTIONS_BETWEEN_A_LYMPHOID_AND_A_NON_LYMPHOID_CELL	REACTOME_IMMUNOREGULATORY_INTERACTIONS_BETWEEN_A_LYMPHOID_AND_A_NON_LYMPHOID_CELL		33	-0.26964808	-0.6157453	0.84615386	0.93779314	1	2379	tags=27%, list=21%, signal=35%
JIANG_TIP30_TARGETS_DN	JIANG_TIP30_TARGETS_DN		18	-0.22523072	-0.61498106	0.90909094	0.9375679	1	1686	tags=22%, list=15%, signal=26%
MCCLUNG_DELTA_FOSB_TARGETS_2WK	MCCLUNG_DELTA_FOSB_TARGETS_2WK		34	-0.2449406	-0.6145938	0.96363634	0.9371362	1	2856	tags=38%, list=26%, signal=51%
ZHAN_MULTIPLE_MYELOMA_DN	ZHAN_MULTIPLE_MYELOMA_DN		22	-0.28076562	-0.6142074	0.89361703	0.93656385	1	1464	tags=23%, list=13%, signal=26%
BIOCARTA_CCR3_PATHWAY	BIOCARTA_CCR3_PATHWAY		16	-0.23439959	-0.6135874	0.96153843	0.93619823	1	1190	tags=13%, list=11%, signal=14%
ST_FAS_SIGNALING_PATHWAY	ST_FAS_SIGNALING_PATHWAY		39	-0.18440898	-0.6027926	0.97959185	0.9441948	1	1522	tags=13%, list=14%, signal=15%
CAFFAREL_RESPONSE_TO_THC_UP	CAFFAREL_RESPONSE_TO_THC_UP		18	-0.19651994	-0.5978726	0.8867925	0.94749033	1	2978	tags=28%, list=27%, signal=38%
NAKAYAMA_SOFT_TISSUE_TUMORS_PCA1_UP	NAKAYAMA_SOFT_TISSUE_TUMORS_PCA1_UP		48	-0.29596475	-0.59687555	0.9166667	0.94743234	1	1878	tags=29%, list=17%, signal=35%
HOFFMANN_IMMATURE_TO_MATURE_B_LYMPHOCYTE_UP	HOFFMANN_IMMATURE_TO_MATURE_B_LYMPHOCYTE_UP		19	-0.26047784	-0.5907062	0.93333334	0.95099324	1	2467	tags=26%, list=22%, signal=34%
KIM_LRRC3B_TARGETS	KIM_LRRC3B_TARGETS		15	-0.28726304	-0.58288765	0.8867925	0.95541495	1	2595	tags=40%, list=23%, signal=52%
KIM_MYCN_AMPLIFICATION_TARGETS_UP	KIM_MYCN_AMPLIFICATION_TARGETS_UP		42	-0.18572903	-0.5796892	1	0.95682853	1	2985	tags=31%, list=27%, signal=42%
SMITH_LIVER_CANCER	SMITH_LIVER_CANCER		22	-0.2116802	-0.57508934	0.97959185	0.95917463	1	2404	tags=27%, list=21%, signal=35%
SMID_BREAST_CANCER_RELAPSE_IN_LUNG_UP	SMID_BREAST_CANCER_RELAPSE_IN_LUNG_UP		15	-0.24876563	-0.5708223	0.9622642	0.96106666	1	2389	tags=27%, list=21%, signal=34%
WENDT_COHESIN_TARGETS_UP	WENDT_COHESIN_TARGETS_UP		19	-0.2142116	-0.56617695	0.88461536	0.9630629	1	4105	tags=42%, list=37%, signal=66%
LEE_DIFFERENTIATING_T_LYMPHOCYTE	LEE_DIFFERENTIATING_T_LYMPHOCYTE		77	-0.22211207	-0.5631354	0.8958333	0.9639954	1	2394	tags=26%, list=21%, signal=33%
FARMER_BREAST_CANCER_CLUSTER_1	FARMER_BREAST_CANCER_CLUSTER_1		26	-0.28207624	-0.5420787	0.93877554	0.97409683	1	1466	tags=23%, list=13%, signal=26%
REACTOME_INTRINSIC_PATHWAY	REACTOME_INTRINSIC_PATHWAY		15	-0.25463912	-0.5418146	0.9622642	0.9734222	1	3183	tags=40%, list=28%, signal=56%
KIM_MYC_AMPLIFICATION_TARGETS_DN	KIM_MYC_AMPLIFICATION_TARGETS_DN		37	-0.1906253	-0.539276	0.9814815	0.97375005	1	2866	tags=24%, list=26%, signal=33%
GNATENKO_PLATELET_SIGNATURE	GNATENKO_PLATELET_SIGNATURE		20	-0.20234394	-0.53577137	0.96153843	0.97472805	1	3304	tags=40%, list=30%, signal=57%
KEGG_PRION_DISEASES	KEGG_PRION_DISEASES		20	-0.19915126	-0.533718	0.9591837	0.9751294	1	2595	tags=25%, list=23%, signal=32%
MARIADASON_RESPONSE_TO_CURCUMIN_SULINDAC_5	MARIADASON_RESPONSE_TO_CURCUMIN_SULINDAC_5		17	-0.18663262	-0.53352314	1	0.9743806	1	391	tags=6%, list=3%, signal=6%
DACOSTA_UV_RESPONSE_VIA_ERCC3_COMMON_DN	DACOSTA_UV_RESPONSE_VIA_ERCC3_COMMON_DN		220	-0.14558087	-0.5286682	1	0.9755492	1	3164	tags=23%, list=28%, signal=32%
BIOCARTA_IGF1R_PATHWAY	BIOCARTA_IGF1R_PATHWAY		15	-0.18512991	-0.51598066	1	0.9792214	1	1838	tags=13%, list=16%, signal=16%
GINESTIER_BREAST_CANCER_ZNF217_AMPLIFIED_DN	GINESTIER_BREAST_CANCER_ZNF217_AMPLIFIED_DN		158	-0.13021332	-0.5138207	0.962963	0.9791002	1	2349	tags=15%, list=21%, signal=18%
RIZ_ERYTHROID_DIFFERENTIATION_HEMGN	RIZ_ERYTHROID_DIFFERENTIATION_HEMGN		25	-0.17196912	-0.4829176	0.9818182	0.9867796	1	2125	tags=16%, list=19%, signal=20%
SHEN_SMARCA2_TARGETS_UP	SHEN_SMARCA2_TARGETS_UP		226	-0.12971795	-0.47405186	0.9591837	0.98779297	1	3389	tags=21%, list=30%, signal=30%
HEIDENBLAD_AMPLICON_12P11_12_DN	HEIDENBLAD_AMPLICON_12P11_12_DN		17	-0.17906635	-0.46919224	1	0.9879981	1	402	tags=6%, list=4%, signal=6%
