# Supplementary material for: A genomic analysis of mouse models of breast cancer reveals molecular features of mouse models and relationships to human breast cancer
Source: Breast Cancer Res. 2014 Jun 5;16(3):R59. doi: 10.1186/bcr3672 (PMC4078930; doi:10.1186/bcr3672)
Supplement: Additional file 11 — GSEA for mouse models compared to all other models or to mammary gland development. Listed by model. [file bcr3672-S11.zip › AdditionalFile11/IGF_IR/Vs_other_models/C2/Upregulated_in_IGFIR_vs_other_models.txt]

NAME	GS<br> follow link to MSigDB	GS DETAILS	SIZE	ES	NES	NOM p-val	FDR q-val	FWER p-val	RANK AT MAX	LEADING EDGE
REACTOME_INFLUENZA_LIFE_CYCLE	REACTOME_INFLUENZA_LIFE_CYCLE	Details ...	91	0.54270446	2.1563628	0	0.036656056	0.04	3723	tags=69%, list=33%, signal=103%
REACTOME_INFLUENZA_VIRAL_RNA_TRANSCRIPTION_AND_REPLICATION	REACTOME_INFLUENZA_VIRAL_RNA_TRANSCRIPTION_AND_REPLICATION	Details ...	67	0.5724621	2.1499736	0	0.021099254	0.05	3902	tags=76%, list=35%, signal=116%
REACTOME_METABOLISM_OF_PROTEINS	REACTOME_METABOLISM_OF_PROTEINS	Details ...	128	0.43707985	2.0796843	0	0.049922146	0.15	4001	tags=66%, list=36%, signal=102%
REACTOME_REGULATION_OF_GENE_EXPRESSION_IN_BETA_CELLS	REACTOME_REGULATION_OF_GENE_EXPRESSION_IN_BETA_CELLS	Details ...	61	0.51313114	1.9863309	0	0.10353153	0.28	3902	tags=74%, list=35%, signal=113%
KOBAYASHI_EGFR_SIGNALING_24HR_DN	KOBAYASHI_EGFR_SIGNALING_24HR_DN	Details ...	166	0.7070364	1.9852608	0	0.08402497	0.29	1750	tags=66%, list=16%, signal=77%
RUIZ_TNC_TARGETS_DN	RUIZ_TNC_TARGETS_DN	Details ...	93	0.6626248	1.96551	0	0.099590704	0.3	1954	tags=66%, list=17%, signal=79%
KEGG_RIBOSOME	KEGG_RIBOSOME	Details ...	54	0.5931823	1.9632264	0.040816326	0.085363455	0.3	3902	tags=81%, list=35%, signal=124%
REACTOME_VIRAL_MRNA_TRANSLATION	REACTOME_VIRAL_MRNA_TRANSLATION	Details ...	53	0.5796297	1.9319046	0.021276595	0.09527307	0.34	3902	tags=77%, list=35%, signal=118%
REACTOME_INSULIN_SYNTHESIS_AND_SECRETION	REACTOME_INSULIN_SYNTHESIS_AND_SECRETION	Details ...	87	0.4390816	1.9198815	0	0.094274536	0.37	3213	tags=57%, list=29%, signal=80%
CHEMNITZ_RESPONSE_TO_PROSTAGLANDIN_E2_UP	CHEMNITZ_RESPONSE_TO_PROSTAGLANDIN_E2_UP	Details ...	77	0.59318346	1.9144001	0	0.09129546	0.39	1874	tags=53%, list=17%, signal=64%
REACTOME_PEPTIDE_CHAIN_ELONGATION	REACTOME_PEPTIDE_CHAIN_ELONGATION	Details ...	53	0.57959914	1.9084436	0.040816326	0.098077856	0.44	3957	tags=79%, list=35%, signal=122%
NAKAYAMA_SOFT_TISSUE_TUMORS_PCA2_UP	NAKAYAMA_SOFT_TISSUE_TUMORS_PCA2_UP	Details ...	59	0.68562806	1.9070582	0	0.09130007	0.44	820	tags=53%, list=7%, signal=56%
RHODES_UNDIFFERENTIATED_CANCER	RHODES_UNDIFFERENTIATED_CANCER	Details ...	50	0.62516963	1.8983114	0	0.08835174	0.45	1741	tags=58%, list=16%, signal=68%
REACTOME_FORMATION_OF_A_POOL_OF_FREE_40S_SUBUNITS	REACTOME_FORMATION_OF_A_POOL_OF_FREE_40S_SUBUNITS	Details ...	51	0.58816147	1.8953636	0.041666668	0.0824713	0.45	3902	tags=80%, list=35%, signal=123%
GRAHAM_CML_DIVIDING_VS_NORMAL_QUIESCENT_UP	GRAHAM_CML_DIVIDING_VS_NORMAL_QUIESCENT_UP	Details ...	123	0.60284054	1.8713131	0	0.09799693	0.5	1703	tags=59%, list=15%, signal=68%
REACTOME_TRANSLATION	REACTOME_TRANSLATION	Details ...	67	0.5304243	1.8616532	0	0.103600636	0.51	4069	tags=75%, list=36%, signal=117%
LEE_LIVER_CANCER_SURVIVAL_DN	LEE_LIVER_CANCER_SURVIVAL_DN	Details ...	83	0.4917811	1.8449876	0	0.11548278	0.6	3085	tags=55%, list=28%, signal=76%
SOTIRIOU_BREAST_CANCER_GRADE_1_VS_3_UP	SOTIRIOU_BREAST_CANCER_GRADE_1_VS_3_UP	Details ...	88	0.71751934	1.8344231	0	0.12215385	0.64	1756	tags=65%, list=16%, signal=76%
WATANABE_COLON_CANCER_MSI_VS_MSS_UP	WATANABE_COLON_CANCER_MSI_VS_MSS_UP	Details ...	17	0.6771828	1.8229138	0	0.12755305	0.65	1987	tags=53%, list=18%, signal=64%
KANG_DOXORUBICIN_RESISTANCE_UP	KANG_DOXORUBICIN_RESISTANCE_UP	Details ...	32	0.798386	1.8204594	0	0.12546021	0.68	529	tags=59%, list=5%, signal=62%
VECCHI_GASTRIC_CANCER_EARLY_UP	VECCHI_GASTRIC_CANCER_EARLY_UP	Details ...	231	0.50774556	1.8168707	0	0.12282203	0.69	1946	tags=45%, list=17%, signal=53%
FERREIRA_EWINGS_SARCOMA_UNSTABLE_VS_STABLE_UP	FERREIRA_EWINGS_SARCOMA_UNSTABLE_VS_STABLE_UP	Details ...	74	0.5644526	1.8160663	0	0.1193994	0.69	1599	tags=42%, list=14%, signal=49%
WU_APOPTOSIS_BY_CDKN1A_VIA_TP53	WU_APOPTOSIS_BY_CDKN1A_VIA_TP53	Details ...	19	0.76384693	1.8147076	0	0.11542715	0.69	1075	tags=63%, list=10%, signal=70%
ZHAN_VARIABLE_EARLY_DIFFERENTIATION_GENES_DN	ZHAN_VARIABLE_EARLY_DIFFERENTIATION_GENES_DN	Details ...	20	0.5120168	1.811454	0.02	0.113292076	0.7	2897	tags=45%, list=26%, signal=61%
REACTOME_GTP_HYDROLYSIS_AND_JOINING_OF_THE_60S_RIBOSOMAL_SUBUNIT	REACTOME_GTP_HYDROLYSIS_AND_JOINING_OF_THE_60S_RIBOSOMAL_SUBUNIT	Details ...	56	0.5696571	1.8067561	0.020833334	0.11716344	0.71	4069	tags=79%, list=36%, signal=123%
CHANG_CORE_SERUM_RESPONSE_UP	CHANG_CORE_SERUM_RESPONSE_UP	Details ...	48	0.52347237	1.7962985	0	0.12553829	0.72	2897	tags=60%, list=26%, signal=81%
SEITZ_NEOPLASTIC_TRANSFORMATION_BY_8P_DELETION_DN	SEITZ_NEOPLASTIC_TRANSFORMATION_BY_8P_DELETION_DN	Details ...	20	0.66871345	1.7921922	0	0.12613548	0.73	821	tags=50%, list=7%, signal=54%
GRAHAM_NORMAL_QUIESCENT_VS_NORMAL_DIVIDING_DN	GRAHAM_NORMAL_QUIESCENT_VS_NORMAL_DIVIDING_DN	Details ...	57	0.67522395	1.7919114	0	0.122009456	0.73	1257	tags=61%, list=11%, signal=69%
SONG_TARGETS_OF_IE86_CMV_PROTEIN	SONG_TARGETS_OF_IE86_CMV_PROTEIN	Details ...	32	0.7479063	1.7880079	0	0.12227311	0.74	1844	tags=75%, list=16%, signal=90%
BENPORATH_PROLIFERATION	BENPORATH_PROLIFERATION	Details ...	89	0.60349673	1.7801713	0	0.13107201	0.76	1947	tags=47%, list=17%, signal=57%
REACTOME_PYRIMIDINE_METABOLISM	REACTOME_PYRIMIDINE_METABOLISM	Details ...	15	0.63586557	1.7677964	0	0.14987932	0.78	1073	tags=53%, list=10%, signal=59%
FURUKAWA_DUSP6_TARGETS_PCI35_DN	FURUKAWA_DUSP6_TARGETS_PCI35_DN	Details ...	41	0.6459097	1.7652882	0.018518519	0.14801961	0.78	1541	tags=56%, list=14%, signal=65%
REACTOME_CHAPERONIN_MEDIATED_PROTEIN_FOLDING	REACTOME_CHAPERONIN_MEDIATED_PROTEIN_FOLDING	Details ...	29	0.53332174	1.7627754	0	0.14818521	0.78	3994	tags=72%, list=36%, signal=112%
ROSTY_CERVICAL_CANCER_PROLIFERATION_CLUSTER	ROSTY_CERVICAL_CANCER_PROLIFERATION_CLUSTER	Details ...	84	0.7485791	1.7598066	0	0.14909096	0.79	1030	tags=68%, list=9%, signal=74%
REACTOME_PREFOLDIN_MEDIATED_TRANSFER_OF_SUBSTRATE_TO_CCT_TRIC	REACTOME_PREFOLDIN_MEDIATED_TRANSFER_OF_SUBSTRATE_TO_CCT_TRIC	Details ...	17	0.6346199	1.7515323	0.020408163	0.1554227	0.8	3994	tags=94%, list=36%, signal=146%
GOLDRATH_ANTIGEN_RESPONSE	GOLDRATH_ANTIGEN_RESPONSE	Details ...	270	0.5074521	1.7369149	0	0.1761495	0.81	1703	tags=44%, list=15%, signal=50%
ZHAN_MULTIPLE_MYELOMA_PR_UP	ZHAN_MULTIPLE_MYELOMA_PR_UP	Details ...	22	0.7788414	1.7320324	0.01754386	0.17893472	0.82	828	tags=73%, list=7%, signal=78%
NADERI_BREAST_CANCER_PROGNOSIS_UP	NADERI_BREAST_CANCER_PROGNOSIS_UP	Details ...	26	0.6683838	1.7304426	0.018867925	0.17702964	0.82	733	tags=42%, list=7%, signal=45%
REACTOME_REGULATION_OF_BETA_CELL_DEVELOPMENT	REACTOME_REGULATION_OF_BETA_CELL_DEVELOPMENT	Details ...	68	0.4295468	1.7283322	0	0.17672443	0.83	3213	tags=59%, list=29%, signal=82%
JAEGER_METASTASIS_UP	JAEGER_METASTASIS_UP	Details ...	28	0.67391425	1.7282319	0	0.17248878	0.83	1541	tags=54%, list=14%, signal=62%
HOFFMANN_LARGE_TO_SMALL_PRE_BII_LYMPHOCYTE_UP	HOFFMANN_LARGE_TO_SMALL_PRE_BII_LYMPHOCYTE_UP	Details ...	70	0.625741	1.7237374	0.01724138	0.17510317	0.84	1439	tags=54%, list=13%, signal=62%
AMIT_EGF_RESPONSE_120_MCF10A	AMIT_EGF_RESPONSE_120_MCF10A	Details ...	26	0.6012939	1.7227182	0.018518519	0.17269114	0.84	567	tags=35%, list=5%, signal=36%
LY_AGING_OLD_DN	LY_AGING_OLD_DN	Details ...	31	0.6430327	1.7222345	0	0.16948113	0.85	2258	tags=61%, list=20%, signal=77%
FOURNIER_ACINAR_DEVELOPMENT_LATE_2	FOURNIER_ACINAR_DEVELOPMENT_LATE_2	Details ...	179	0.50260496	1.713413	0.018867925	0.17840701	0.85	2799	tags=53%, list=25%, signal=70%
CROONQUIST_IL6_DEPRIVATION_DN	CROONQUIST_IL6_DEPRIVATION_DN	Details ...	52	0.72463775	1.705523	0	0.18758492	0.85	1006	tags=63%, list=9%, signal=69%
MORI_LARGE_PRE_BII_LYMPHOCYTE_UP	MORI_LARGE_PRE_BII_LYMPHOCYTE_UP	Details ...	43	0.60856676	1.7053119	0.01724138	0.18362981	0.85	1946	tags=65%, list=17%, signal=79%
LE_EGR2_TARGETS_UP	LE_EGR2_TARGETS_UP	Details ...	75	0.62026024	1.7040837	0.018518519	0.180925	0.85	1410	tags=63%, list=13%, signal=71%
YU_MYC_TARGETS_UP	YU_MYC_TARGETS_UP	Details ...	27	0.7134858	1.7015984	0	0.18236569	0.87	2419	tags=70%, list=22%, signal=90%
FARMER_BREAST_CANCER_CLUSTER_2	FARMER_BREAST_CANCER_CLUSTER_2	Details ...	21	0.7886858	1.7000881	0.036363635	0.18175712	0.87	529	tags=57%, list=5%, signal=60%
WINNEPENNINCKX_MELANOMA_METASTASIS_UP	WINNEPENNINCKX_MELANOMA_METASTASIS_UP	Details ...	88	0.5761037	1.6977327	0.018518519	0.18204275	0.87	2897	tags=61%, list=26%, signal=82%
ROME_INSULIN_TARGETS_IN_MUSCLE_DN	ROME_INSULIN_TARGETS_IN_MUSCLE_DN	Details ...	27	0.5794021	1.6953437	0	0.18267976	0.87	986	tags=26%, list=9%, signal=28%
BOYAULT_LIVER_CANCER_SUBCLASS_G3_UP	BOYAULT_LIVER_CANCER_SUBCLASS_G3_UP	Details ...	118	0.5273775	1.6925174	0	0.18346004	0.87	1975	tags=45%, list=18%, signal=54%
REACTOME_UNFOLDED_PROTEIN_RESPONSE	REACTOME_UNFOLDED_PROTEIN_RESPONSE	Details ...	15	0.63477534	1.6867951	0.036363635	0.19137667	0.88	1038	tags=33%, list=9%, signal=37%
MARKEY_RB1_ACUTE_LOF_DN	MARKEY_RB1_ACUTE_LOF_DN	Details ...	172	0.51325023	1.6780834	0.018181818	0.20328826	0.89	1858	tags=44%, list=17%, signal=52%
REN_BOUND_BY_E2F	REN_BOUND_BY_E2F	Details ...	36	0.7027268	1.6695285	0.018867925	0.21624744	0.89	1174	tags=53%, list=10%, signal=59%
HORIUCHI_WTAP_TARGETS_DN	HORIUCHI_WTAP_TARGETS_DN	Details ...	179	0.49224028	1.66513	0.01923077	0.21913107	0.9	1439	tags=40%, list=13%, signal=45%
REACTOME_S_PHASE	REACTOME_S_PHASE	Details ...	84	0.55237585	1.6623888	0.06122449	0.2205708	0.9	3712	tags=68%, list=33%, signal=101%
REACTOME_SYNTHESIS_AND_INTERCONVERSION_OF_NUCLEOTIDE_DI_AND_TRIPHOSPHATES	REACTOME_SYNTHESIS_AND_INTERCONVERSION_OF_NUCLEOTIDE_DI_AND_TRIPHOSPHATES	Details ...	15	0.5834139	1.6607425	0.02173913	0.22016627	0.91	2141	tags=67%, list=19%, signal=82%
SHEDDEN_LUNG_CANCER_POOR_SURVIVAL_A6	SHEDDEN_LUNG_CANCER_POOR_SURVIVAL_A6	Details ...	274	0.48709467	1.6583395	0.055555556	0.22229606	0.91	2512	tags=52%, list=22%, signal=65%
GENTILE_UV_RESPONSE_CLUSTER_D5	GENTILE_UV_RESPONSE_CLUSTER_D5	Details ...	19	0.4856195	1.647683	0.046511628	0.2383785	0.91	4384	tags=58%, list=39%, signal=95%
SWEET_KRAS_ONCOGENIC_SIGNATURE	SWEET_KRAS_ONCOGENIC_SIGNATURE		28	0.49916393	1.6461046	0.05172414	0.23794495	0.91	2670	tags=46%, list=24%, signal=61%
BERENJENO_TRANSFORMED_BY_RHOA_UP	BERENJENO_TRANSFORMED_BY_RHOA_UP		385	0.49372077	1.6448518	0.018867925	0.23599143	0.91	1996	tags=46%, list=18%, signal=55%
BHATI_G2M_ARREST_BY_2METHOXYESTRADIOL_UP	BHATI_G2M_ARREST_BY_2METHOXYESTRADIOL_UP		68	0.46923727	1.6432571	0	0.23592043	0.91	1058	tags=31%, list=9%, signal=34%
CHIANG_LIVER_CANCER_SUBCLASS_PROLIFERATION_UP	CHIANG_LIVER_CANCER_SUBCLASS_PROLIFERATION_UP		90	0.54094046	1.6373756	0	0.24185729	0.91	1541	tags=52%, list=14%, signal=60%
GARGALOVIC_RESPONSE_TO_OXIDIZED_PHOSPHOLIPIDS_BLACK_UP	GARGALOVIC_RESPONSE_TO_OXIDIZED_PHOSPHOLIPIDS_BLACK_UP		20	0.580824	1.6362754	0.018518519	0.2413732	0.91	1635	tags=45%, list=15%, signal=53%
STEIN_ESRRA_TARGETS_RESPONSIVE_TO_ESTROGEN_DN	STEIN_ESRRA_TARGETS_RESPONSIVE_TO_ESTROGEN_DN		24	0.5963694	1.6350247	0.03773585	0.23980077	0.91	1401	tags=63%, list=13%, signal=71%
WANG_METHYLATED_IN_BREAST_CANCER	WANG_METHYLATED_IN_BREAST_CANCER		23	0.6378515	1.6342952	0.018518519	0.23773828	0.91	1058	tags=43%, list=9%, signal=48%
MOLENAAR_TARGETS_OF_CCND1_AND_CDK4_DN	MOLENAAR_TARGETS_OF_CCND1_AND_CDK4_DN		31	0.6657019	1.6321973	0.035714287	0.24145779	0.93	1541	tags=65%, list=14%, signal=75%
REACTOME_TRANSLATION_INITIATION_COMPLEX_FORMATION	REACTOME_TRANSLATION_INITIATION_COMPLEX_FORMATION		25	0.5760478	1.6295635	0.057692308	0.24301793	0.93	4069	tags=80%, list=36%, signal=125%
KEGG_P53_SIGNALING_PATHWAY	KEGG_P53_SIGNALING_PATHWAY		41	0.50483835	1.6287069	0.04255319	0.24161422	0.93	1090	tags=37%, list=10%, signal=40%
LEE_EARLY_T_LYMPHOCYTE_UP	LEE_EARLY_T_LYMPHOCYTE_UP		43	0.64433897	1.6283399	0.01923077	0.23888458	0.93	1006	tags=53%, list=9%, signal=59%
CHANG_CYCLING_GENES	CHANG_CYCLING_GENES		29	0.72364527	1.6265734	0	0.23916335	0.93	516	tags=59%, list=5%, signal=61%
ST_GA12_PATHWAY	ST_GA12_PATHWAY		16	0.57767886	1.6239533	0	0.24335115	0.94	2678	tags=56%, list=24%, signal=74%
CHIARADONNA_NEOPLASTIC_TRANSFORMATION_KRAS_UP	CHIARADONNA_NEOPLASTIC_TRANSFORMATION_KRAS_UP		88	0.52184165	1.6227331	0	0.24297757	0.94	1582	tags=45%, list=14%, signal=53%
BIOCARTA_MCM_PATHWAY	BIOCARTA_MCM_PATHWAY		16	0.75438666	1.616743	0.039215688	0.25133914	0.95	1376	tags=63%, list=12%, signal=71%
BASAKI_YBX1_TARGETS_UP	BASAKI_YBX1_TARGETS_UP		168	0.49740663	1.6097466	0	0.2633048	0.95	1954	tags=46%, list=17%, signal=55%
BLUM_RESPONSE_TO_SALIRASIB_DN	BLUM_RESPONSE_TO_SALIRASIB_DN		253	0.4415591	1.6078264	0.054545455	0.2640484	0.95	1874	tags=41%, list=17%, signal=48%
CROONQUIST_NRAS_SIGNALING_DN	CROONQUIST_NRAS_SIGNALING_DN		44	0.6912439	1.6063844	0	0.26402414	0.95	1006	tags=61%, list=9%, signal=67%
PUJANA_BRCA2_PCC_NETWORK	PUJANA_BRCA2_PCC_NETWORK		263	0.45261565	1.6004672	0.10909091	0.27243575	0.95	1904	tags=38%, list=17%, signal=44%
BIOCARTA_PYK2_PATHWAY	BIOCARTA_PYK2_PATHWAY		17	0.507534	1.5980964	0.05882353	0.27397203	0.95	2905	tags=41%, list=26%, signal=56%
MUELLER_PLURINET	MUELLER_PLURINET		208	0.48434824	1.5973724	0.020833334	0.2722987	0.95	3061	tags=56%, list=27%, signal=75%
OUYANG_PROSTATE_CANCER_MARKERS	OUYANG_PROSTATE_CANCER_MARKERS		15	0.57439196	1.5965933	0.016949153	0.2696721	0.95	1161	tags=40%, list=10%, signal=45%
VERNELL_RETINOBLASTOMA_PATHWAY_UP	VERNELL_RETINOBLASTOMA_PATHWAY_UP		29	0.6579109	1.5935361	0.04	0.2719313	0.95	2213	tags=66%, list=20%, signal=81%
LAU_APOPTOSIS_CDKN2A_UP	LAU_APOPTOSIS_CDKN2A_UP		36	0.4857513	1.5921146	0.036363635	0.27203318	0.95	2889	tags=50%, list=26%, signal=67%
REACTOME_EXTENSION_OF_TELOMERES	REACTOME_EXTENSION_OF_TELOMERES		20	0.6784044	1.5904974	0.08510638	0.27217132	0.95	3061	tags=80%, list=27%, signal=110%
LI_AMPLIFIED_IN_LUNG_CANCER	LI_AMPLIFIED_IN_LUNG_CANCER		123	0.37446225	1.5886682	0.01923077	0.27285954	0.95	3419	tags=56%, list=31%, signal=80%
NAKAMURA_CANCER_MICROENVIRONMENT_DN	NAKAMURA_CANCER_MICROENVIRONMENT_DN		33	0.56775516	1.5857326	0	0.27494556	0.95	829	tags=39%, list=7%, signal=42%
REACTOME_CELL_CYCLE_CHECKPOINTS	REACTOME_CELL_CYCLE_CHECKPOINTS		85	0.5239711	1.585514	0.1	0.27262357	0.95	3359	tags=56%, list=30%, signal=80%
BOYAULT_LIVER_CANCER_SUBCLASS_G23_UP	BOYAULT_LIVER_CANCER_SUBCLASS_G23_UP		27	0.5825313	1.5853766	0.020408163	0.26972467	0.95	1174	tags=48%, list=10%, signal=54%
DORN_ADENOVIRUS_INFECTION_12HR_DN	DORN_ADENOVIRUS_INFECTION_12HR_DN		21	0.5420868	1.5853655	0.04255319	0.26672775	0.95	356	tags=24%, list=3%, signal=25%
REACTOME_HIV_LIFE_CYCLE	REACTOME_HIV_LIFE_CYCLE		75	0.47491878	1.5845332	0.083333336	0.2662198	0.95	3377	tags=53%, list=30%, signal=76%
WINTER_HYPOXIA_UP	WINTER_HYPOXIA_UP		49	0.43911284	1.5837322	0.03846154	0.2650409	0.95	3031	tags=53%, list=27%, signal=72%
RICKMAN_TUMOR_DIFFERENTIATED_MODERATELY_VS_POORLY_UP	RICKMAN_TUMOR_DIFFERENTIATED_MODERATELY_VS_POORLY_UP		20	0.5818515	1.5802805	0.06521739	0.26869327	0.95	1541	tags=45%, list=14%, signal=52%
RICKMAN_TUMOR_DIFFERENTIATED_MODERATELY_VS_POORLY_DN	RICKMAN_TUMOR_DIFFERENTIATED_MODERATELY_VS_POORLY_DN		20	0.5818515	1.5802805	0.06521739	0.26583484	0.95	1541	tags=45%, list=14%, signal=52%
VANTVEER_BREAST_CANCER_METASTASIS_DN	VANTVEER_BREAST_CANCER_METASTASIS_DN		60	0.49391672	1.5793443	0.036363635	0.2652629	0.95	1170	tags=35%, list=10%, signal=39%
REACTOME_HIV_INFECTION	REACTOME_HIV_INFECTION		139	0.40088326	1.5722888	0.08163265	0.27626514	0.95	3377	tags=46%, list=30%, signal=65%
WHITEFORD_PEDIATRIC_CANCER_MARKERS	WHITEFORD_PEDIATRIC_CANCER_MARKERS		66	0.595562	1.5714618	0.04	0.2749183	0.95	1942	tags=62%, list=17%, signal=75%
KAUFFMANN_MELANOMA_RELAPSE_UP	KAUFFMANN_MELANOMA_RELAPSE_UP		44	0.6526872	1.5661206	0.08	0.2825273	0.96	2655	tags=64%, list=24%, signal=83%
REACTOME_REGULATION_OF_APC_ACTIVATORS_BETWEEN_G1_S_AND_EARLY_ANAPHASE	REACTOME_REGULATION_OF_APC_ACTIVATORS_BETWEEN_G1_S_AND_EARLY_ANAPHASE		55	0.44574684	1.5650226	0.12	0.2815853	0.96	3712	tags=51%, list=33%, signal=76%
SUNG_METASTASIS_STROMA_DN	SUNG_METASTASIS_STROMA_DN		26	0.5879187	1.5628499	0.040816326	0.28274316	0.96	2467	tags=62%, list=22%, signal=79%
REACTOME_FORMATION_OF_THE_TERNARY_COMPLEX_AND_SUBSEQUENTLY_THE_43S_COMPLEX	REACTOME_FORMATION_OF_THE_TERNARY_COMPLEX_AND_SUBSEQUENTLY_THE_43S_COMPLEX		22	0.59517103	1.5596821	0.057692308	0.28655487	0.96	4069	tags=86%, list=36%, signal=135%
PUJANA_BREAST_CANCER_WITH_BRCA1_MUTATED_UP	PUJANA_BREAST_CANCER_WITH_BRCA1_MUTATED_UP		39	0.6018065	1.5594165	0.09803922	0.28427717	0.96	1834	tags=56%, list=16%, signal=67%
REACTOME_ACTIVATION_OF_THE_PRE_REPLICATIVE_COMPLEX	REACTOME_ACTIVATION_OF_THE_PRE_REPLICATIVE_COMPLEX		25	0.7147254	1.5589514	0.1	0.28270864	0.96	1664	tags=60%, list=15%, signal=70%
CHOW_RASSF1_TARGETS_DN	CHOW_RASSF1_TARGETS_DN		18	0.5037456	1.5584174	0.06521739	0.28061748	0.96	2295	tags=50%, list=20%, signal=63%
TARTE_PLASMA_CELL_VS_PLASMABLAST_DN	TARTE_PLASMA_CELL_VS_PLASMABLAST_DN		212	0.38746217	1.5578092	0.078431375	0.2787334	0.96	2763	tags=42%, list=25%, signal=55%
BIDUS_METASTASIS_UP	BIDUS_METASTASIS_UP		107	0.48238426	1.5571915	0.09259259	0.2776926	0.96	1813	tags=36%, list=16%, signal=42%
CAFFAREL_RESPONSE_TO_THC_24HR_5_UP	CAFFAREL_RESPONSE_TO_THC_24HR_5_UP		18	0.44294235	1.5541654	0.071428575	0.28090385	0.96	3030	tags=56%, list=27%, signal=76%
REACTOME_SYNTHESIS_OF_DNA	REACTOME_SYNTHESIS_OF_DNA		72	0.5348631	1.553309	0.10869565	0.28003612	0.96	3351	tags=60%, list=30%, signal=85%
KEGG_PYRIMIDINE_METABOLISM	KEGG_PYRIMIDINE_METABOLISM		68	0.42329407	1.5521414	0.11363637	0.2797347	0.96	3091	tags=56%, list=28%, signal=77%
KYNG_ENVIRONMENTAL_STRESS_RESPONSE_UP	KYNG_ENVIRONMENTAL_STRESS_RESPONSE_UP		22	0.49937618	1.5509319	0.018181818	0.27961275	0.96	926	tags=27%, list=8%, signal=30%
MAYBURD_RESPONSE_TO_L663536_DN	MAYBURD_RESPONSE_TO_L663536_DN		34	0.42849973	1.5499544	0.0754717	0.27899578	0.96	2481	tags=41%, list=22%, signal=53%
MURAKAMI_UV_RESPONSE_6HR_UP	MURAKAMI_UV_RESPONSE_6HR_UP		22	0.5107573	1.5490006	0.056603774	0.2780571	0.96	3180	tags=59%, list=28%, signal=82%
CAIRO_HEPATOBLASTOMA_CLASSES_UP	CAIRO_HEPATOBLASTOMA_CLASSES_UP		371	0.4123589	1.5487463	0.1	0.27605247	0.96	3136	tags=49%, list=28%, signal=66%
DANG_MYC_TARGETS_UP	DANG_MYC_TARGETS_UP		87	0.42131087	1.5486287	0.06382979	0.27367958	0.96	3213	tags=59%, list=29%, signal=82%
SHIPP_DLBCL_VS_FOLLICULAR_LYMPHOMA_UP	SHIPP_DLBCL_VS_FOLLICULAR_LYMPHOMA_UP		35	0.44057244	1.5476043	0.083333336	0.27345878	0.96	3472	tags=66%, list=31%, signal=95%
SCIAN_CELL_CYCLE_TARGETS_OF_TP53_AND_TP73_DN	SCIAN_CELL_CYCLE_TARGETS_OF_TP53_AND_TP73_DN		19	0.6832481	1.5468879	0.041666668	0.27204818	0.96	456	tags=58%, list=4%, signal=60%
REACTOME_G1_S_TRANSITION	REACTOME_G1_S_TRANSITION		79	0.50023866	1.545812	0.06122449	0.2718587	0.96	3359	tags=57%, list=30%, signal=81%
MORI_IMMATURE_B_LYMPHOCYTE_DN	MORI_IMMATURE_B_LYMPHOCYTE_DN		40	0.59706384	1.5451436	0.055555556	0.27097222	0.96	1416	tags=65%, list=13%, signal=74%
CHNG_MULTIPLE_MYELOMA_HYPERPLOID_UP	CHNG_MULTIPLE_MYELOMA_HYPERPLOID_UP		34	0.47974285	1.5442986	0.13333334	0.27061936	0.96	3175	tags=62%, list=28%, signal=86%
NOJIMA_SFRP2_TARGETS_DN	NOJIMA_SFRP2_TARGETS_DN		15	0.6566154	1.5437347	0.041666668	0.26929644	0.96	1802	tags=60%, list=16%, signal=71%
REACTOME_SCF_SKP2_MEDIATED_DEGRADATION_OF_P27_P21	REACTOME_SCF_SKP2_MEDIATED_DEGRADATION_OF_P27_P21		44	0.46660557	1.5429124	0.16	0.2681034	0.96	3856	tags=61%, list=34%, signal=93%
SASAKI_ADULT_T_CELL_LEUKEMIA	SASAKI_ADULT_T_CELL_LEUKEMIA		86	0.41351357	1.5425127	0.03846154	0.26652512	0.96	2039	tags=44%, list=18%, signal=54%
REACTOME_DNA_REPAIR	REACTOME_DNA_REPAIR		78	0.47110054	1.5387869	0.14583333	0.27109182	0.96	3095	tags=50%, list=28%, signal=69%
TANG_SENESCENCE_TP53_TARGETS_DN	TANG_SENESCENCE_TP53_TARGETS_DN		29	0.6028099	1.5378338	0.05263158	0.27014145	0.96	828	tags=52%, list=7%, signal=56%
REACTOME_LAGGING_STRAND_SYNTHESIS	REACTOME_LAGGING_STRAND_SYNTHESIS		15	0.66661006	1.5317075	0.08	0.28002873	0.96	3061	tags=80%, list=27%, signal=110%
REACTOME_DNA_STRAND_ELONGATION	REACTOME_DNA_STRAND_ELONGATION		22	0.68215626	1.5312326	0.06	0.27822286	0.96	2396	tags=73%, list=21%, signal=92%
REACTOME_CYCLIN_E_ASSOCIATED_EVENTS_DURING_G1_S_TRANSITION_	REACTOME_CYCLIN_E_ASSOCIATED_EVENTS_DURING_G1_S_TRANSITION_		49	0.4772513	1.5272213	0.1521739	0.28381434	0.96	3712	tags=61%, list=33%, signal=91%
REACTOME_MRNA_SPLICING_MINOR_PATHWAY	REACTOME_MRNA_SPLICING_MINOR_PATHWAY		29	0.52011865	1.5245806	0.083333336	0.28586623	0.96	3244	tags=62%, list=29%, signal=87%
PACHER_TARGETS_OF_IGF1_AND_IGF2_UP	PACHER_TARGETS_OF_IGF1_AND_IGF2_UP		21	0.56811976	1.5204732	0.069767445	0.29094774	0.96	2224	tags=57%, list=20%, signal=71%
BIOCARTA_FAS_PATHWAY	BIOCARTA_FAS_PATHWAY		18	0.4829727	1.5199475	0.083333336	0.2897703	0.96	2821	tags=39%, list=25%, signal=52%
MISSIAGLIA_REGULATED_BY_METHYLATION_DN	MISSIAGLIA_REGULATED_BY_METHYLATION_DN		66	0.52259064	1.5165128	0.07692308	0.29347396	0.96	1946	tags=53%, list=17%, signal=64%
ODONNELL_TFRC_TARGETS_DN	ODONNELL_TFRC_TARGETS_DN		63	0.5364455	1.5154321	0.03773585	0.29353338	0.96	864	tags=43%, list=8%, signal=46%
AMIT_EGF_RESPONSE_120_HELA	AMIT_EGF_RESPONSE_120_HELA		47	0.5303242	1.5146279	0.018867925	0.29252362	0.96	1897	tags=47%, list=17%, signal=56%
LINDGREN_BLADDER_CANCER_CLUSTER_3_UP	LINDGREN_BLADDER_CANCER_CLUSTER_3_UP		191	0.4295806	1.5137702	0.04	0.291331	0.96	1541	tags=36%, list=14%, signal=41%
REACTOME_CELL_CYCLE_MITOTIC	REACTOME_CELL_CYCLE_MITOTIC		194	0.4629554	1.5135331	0.05882353	0.2894497	0.96	3359	tags=53%, list=30%, signal=75%
HOFFMANN_PRE_BI_TO_LARGE_PRE_BII_LYMPHOCYTE_UP	HOFFMANN_PRE_BI_TO_LARGE_PRE_BII_LYMPHOCYTE_UP		15	0.6028592	1.51174	0	0.29088035	0.96	1840	tags=67%, list=16%, signal=80%
EGUCHI_CELL_CYCLE_RB1_TARGETS	EGUCHI_CELL_CYCLE_RB1_TARGETS		15	0.81321585	1.5105039	0.01923077	0.2915676	0.96	1376	tags=80%, list=12%, signal=91%
KEGG_BASE_EXCISION_REPAIR	KEGG_BASE_EXCISION_REPAIR		21	0.5281654	1.50812	0.10204082	0.29376045	0.96	3095	tags=52%, list=28%, signal=72%
BENPORATH_CYCLING_GENES	BENPORATH_CYCLING_GENES		352	0.39925027	1.5054421	0.06122449	0.29754007	0.96	1288	tags=29%, list=12%, signal=31%
KEGG_BASAL_TRANSCRIPTION_FACTORS	KEGG_BASAL_TRANSCRIPTION_FACTORS		22	0.48624107	1.5044123	0.07692308	0.2973416	0.96	2495	tags=41%, list=22%, signal=53%
REACTOME_MRNA_PROCESSING	REACTOME_MRNA_PROCESSING		28	0.49395582	1.5042558	0.13333334	0.295632	0.96	3647	tags=57%, list=33%, signal=85%
RUGO_ENVIRONMENTAL_STRESS_RESPONSE_UP	RUGO_ENVIRONMENTAL_STRESS_RESPONSE_UP		20	0.5106331	1.503902	0.018181818	0.29423383	0.96	926	tags=30%, list=8%, signal=33%
KEGG_SPLICEOSOME	KEGG_SPLICEOSOME		72	0.4351292	1.5032191	0.12	0.29329517	0.96	3260	tags=51%, list=29%, signal=72%
DORN_ADENOVIRUS_INFECTION_32HR_DN	DORN_ADENOVIRUS_INFECTION_32HR_DN		27	0.50382984	1.5014303	0.041666668	0.29521015	0.96	2892	tags=56%, list=26%, signal=75%
KEGG_DNA_REPLICATION	KEGG_DNA_REPLICATION		26	0.6460581	1.5003603	0.125	0.2952469	0.96	3162	tags=77%, list=28%, signal=107%
REACTOME_ACTIVATION_OF_ATR_IN_RESPONSE_TO_REPLICATION_STRESS	REACTOME_ACTIVATION_OF_ATR_IN_RESPONSE_TO_REPLICATION_STRESS		31	0.6288359	1.4984246	0.14	0.29673332	0.96	2410	tags=65%, list=22%, signal=82%
REACTOME_METABOLISM_OF_RNA	REACTOME_METABOLISM_OF_RNA		56	0.4919196	1.4973074	0.08163265	0.29640388	0.96	2451	tags=48%, list=22%, signal=61%
RODRIGUES_THYROID_CARCINOMA_POORLY_DIFFERENTIATED_UP	RODRIGUES_THYROID_CARCINOMA_POORLY_DIFFERENTIATED_UP		336	0.41279936	1.4953283	0.11320755	0.29792437	0.96	2798	tags=45%, list=25%, signal=58%
SCHLOSSER_MYC_AND_SERUM_RESPONSE_SYNERGY	SCHLOSSER_MYC_AND_SERUM_RESPONSE_SYNERGY		21	0.52088684	1.4947557	0.09090909	0.29698458	0.96	3724	tags=57%, list=33%, signal=85%
SCIAN_INVERSED_TARGETS_OF_TP53_AND_TP73_DN	SCIAN_INVERSED_TARGETS_OF_TP53_AND_TP73_DN		20	0.48799124	1.4943813	0	0.2956244	0.96	3996	tags=90%, list=36%, signal=140%
REACTOME_ORC1_REMOVAL_FROM_CHROMATIN	REACTOME_ORC1_REMOVAL_FROM_CHROMATIN		54	0.48299134	1.4932069	0.13043478	0.295186	0.96	3712	tags=59%, list=33%, signal=88%
PUJANA_BREAST_CANCER_LIT_INT_NETWORK	PUJANA_BREAST_CANCER_LIT_INT_NETWORK		64	0.45901296	1.4930245	0.15686275	0.29352334	0.96	2763	tags=45%, list=25%, signal=60%
DAVIES_MULTIPLE_MYELOMA_VS_MGUS_DN	DAVIES_MULTIPLE_MYELOMA_VS_MGUS_DN		18	0.55518526	1.4901223	0.1	0.2983171	0.96	1445	tags=50%, list=13%, signal=57%
CAFFAREL_RESPONSE_TO_THC_DN	CAFFAREL_RESPONSE_TO_THC_DN		19	0.50874585	1.4892721	0.022222223	0.29769644	0.96	2746	tags=58%, list=25%, signal=77%
VANTVEER_BREAST_CANCER_ESR1_DN	VANTVEER_BREAST_CANCER_ESR1_DN		145	0.39957976	1.4885374	0	0.29711953	0.96	1360	tags=30%, list=12%, signal=34%
REACTOME_VPR_MEDIATED_NUCLEAR_IMPORT_OF_PICS	REACTOME_VPR_MEDIATED_NUCLEAR_IMPORT_OF_PICS		20	0.56818336	1.4873772	0.11764706	0.29677755	0.96	2366	tags=55%, list=21%, signal=70%
SU_TESTIS	SU_TESTIS		44	0.46747237	1.4870292	0.056603774	0.29554623	0.96	920	tags=34%, list=8%, signal=37%
REACTOME_PROCESSING_OF_CAPPED_INTRON_CONTAINING_PRE_MRNA	REACTOME_PROCESSING_OF_CAPPED_INTRON_CONTAINING_PRE_MRNA		82	0.4642821	1.4847761	0.18	0.29679745	0.96	3283	tags=54%, list=29%, signal=75%
PUJANA_BRCA_CENTERED_NETWORK	PUJANA_BRCA_CENTERED_NETWORK		72	0.5229814	1.484603	0.1509434	0.29529914	0.96	2152	tags=46%, list=19%, signal=56%
REACTOME_HOST_INTERACTIONS_OF_HIV_FACTORS	REACTOME_HOST_INTERACTIONS_OF_HIV_FACTORS		89	0.38316095	1.4841086	0.1	0.29436424	0.96	3351	tags=45%, list=30%, signal=64%
KEGG_HOMOLOGOUS_RECOMBINATION	KEGG_HOMOLOGOUS_RECOMBINATION		24	0.5611263	1.4832658	0.07692308	0.29464427	0.97	3431	tags=79%, list=31%, signal=114%
SIG_REGULATION_OF_THE_ACTIN_CYTOSKELETON_BY_RHO_GTPASES	SIG_REGULATION_OF_THE_ACTIN_CYTOSKELETON_BY_RHO_GTPASES		25	0.50152075	1.4823918	0.04347826	0.2944332	0.97	2319	tags=52%, list=21%, signal=65%
AMIT_EGF_RESPONSE_60_MCF10A	AMIT_EGF_RESPONSE_60_MCF10A		28	0.5624566	1.4681991	0.05882353	0.3188092	0.98	2290	tags=61%, list=20%, signal=76%
AMUNDSON_GAMMA_RADIATION_RESPONSE	AMUNDSON_GAMMA_RADIATION_RESPONSE		25	0.6582613	1.4679008	0.07272727	0.31748122	0.98	828	tags=60%, list=7%, signal=65%
FUJII_YBX1_TARGETS_DN	FUJII_YBX1_TARGETS_DN		94	0.5109511	1.4669726	0.12	0.3176393	0.98	1416	tags=49%, list=13%, signal=56%
LANDIS_ERBB2_BREAST_PRENEOPLASTIC_UP	LANDIS_ERBB2_BREAST_PRENEOPLASTIC_UP		20	0.63756067	1.4654938	0.10714286	0.31783766	0.98	1502	tags=55%, list=13%, signal=63%
DE_YY1_TARGETS_DN	DE_YY1_TARGETS_DN		50	0.4421171	1.4650352	0.14035088	0.31636325	0.98	2707	tags=48%, list=24%, signal=63%
REACTOME_MITOTIC_M_M_G1_PHASES	REACTOME_MITOTIC_M_M_G1_PHASES		102	0.47804973	1.4640355	0.115384616	0.31599513	0.98	1637	tags=31%, list=15%, signal=36%
CHIANG_LIVER_CANCER_SUBCLASS_UNANNOTATED_DN	CHIANG_LIVER_CANCER_SUBCLASS_UNANNOTATED_DN		117	0.40049228	1.4640257	0.1521739	0.31412536	0.98	3030	tags=49%, list=27%, signal=66%
REACTOME_SNRNP_ASSEMBLY	REACTOME_SNRNP_ASSEMBLY		29	0.54591936	1.4606442	0.125	0.3184923	0.98	2444	tags=59%, list=22%, signal=75%
KAUFFMANN_DNA_REPAIR_GENES	KAUFFMANN_DNA_REPAIR_GENES		148	0.42567798	1.460509	0.1509434	0.31675076	0.98	3095	tags=46%, list=28%, signal=63%
MOREAUX_B_LYMPHOCYTE_MATURATION_BY_TACI_DN	MOREAUX_B_LYMPHOCYTE_MATURATION_BY_TACI_DN		25	0.5263619	1.4554029	0.13461539	0.32485846	0.98	2897	tags=52%, list=26%, signal=70%
MITSIADES_RESPONSE_TO_APLIDIN_DN	MITSIADES_RESPONSE_TO_APLIDIN_DN		128	0.43184972	1.453525	0.09090909	0.32554552	0.98	1558	tags=32%, list=14%, signal=37%
REACTOME_TELOMERE_MAINTENANCE	REACTOME_TELOMERE_MAINTENANCE		28	0.5629846	1.4533192	0.09090909	0.32426167	0.98	3061	tags=61%, list=27%, signal=83%
REACTOME_TRANSCRIPTION_COUPLED_NER	REACTOME_TRANSCRIPTION_COUPLED_NER		40	0.5110802	1.452017	0.19512194	0.3245178	0.98	3091	tags=58%, list=28%, signal=79%
REACTOME_G2_M_CHECKPOINTS	REACTOME_G2_M_CHECKPOINTS		34	0.60792834	1.4501641	0.16	0.32645088	0.98	2410	tags=62%, list=22%, signal=78%
REACTOME_E2F_MEDIATED_REGULATION_OF_DNA_REPLICATION	REACTOME_E2F_MEDIATED_REGULATION_OF_DNA_REPLICATION		20	0.554321	1.4489921	0.057692308	0.32690367	0.98	1439	tags=40%, list=13%, signal=46%
MOREIRA_RESPONSE_TO_TSA_UP	MOREIRA_RESPONSE_TO_TSA_UP		21	0.46294037	1.4483888	0.054545455	0.32631883	0.98	2900	tags=48%, list=26%, signal=64%
KOKKINAKIS_METHIONINE_DEPRIVATION_96HR_DN	KOKKINAKIS_METHIONINE_DEPRIVATION_96HR_DN		53	0.42936847	1.4472507	0.09090909	0.3262808	0.98	2030	tags=42%, list=18%, signal=50%
GENTILE_RESPONSE_CLUSTER_D3	GENTILE_RESPONSE_CLUSTER_D3		35	0.47172263	1.4432862	0.074074075	0.33146206	0.98	2156	tags=40%, list=19%, signal=49%
MATTIOLI_MGUS_VS_PCL	MATTIOLI_MGUS_VS_PCL		64	0.37390494	1.4412664	0.10204082	0.33382523	0.98	2739	tags=42%, list=24%, signal=56%
KAUFFMANN_DNA_REPLICATION_GENES	KAUFFMANN_DNA_REPLICATION_GENES		103	0.41508487	1.4385474	0.15384616	0.33737922	0.98	2691	tags=42%, list=24%, signal=54%
AMIT_SERUM_RESPONSE_60_MCF10A	AMIT_SERUM_RESPONSE_60_MCF10A		38	0.47483227	1.4382707	0.094339624	0.3360659	0.98	1549	tags=39%, list=14%, signal=46%
REACTOME_CDC20_PHOSPHO_APC_MEDIATED_DEGRADATION_OF_CYCLIN_A	REACTOME_CDC20_PHOSPHO_APC_MEDIATED_DEGRADATION_OF_CYCLIN_A		51	0.447307	1.4360938	0.17391305	0.33846432	0.98	3856	tags=53%, list=34%, signal=80%
ODONNELL_TARGETS_OF_MYC_AND_TFRC_DN	ODONNELL_TARGETS_OF_MYC_AND_TFRC_DN		23	0.67062825	1.4340649	0.07692308	0.3410636	0.98	1741	tags=70%, list=16%, signal=82%
REACTOME_G2_M_TRANSITION	REACTOME_G2_M_TRANSITION		47	0.40475503	1.4330692	0.08163265	0.34109718	0.98	3239	tags=49%, list=29%, signal=69%
REACTOME_MITOTIC_PROMETAPHASE	REACTOME_MITOTIC_PROMETAPHASE		47	0.5175259	1.4303672	0.14545454	0.34424016	0.98	1637	tags=36%, list=15%, signal=42%
SHEPARD_BMYB_TARGETS	SHEPARD_BMYB_TARGETS		39	0.49811772	1.4290507	0.071428575	0.34500492	0.98	1741	tags=51%, list=16%, signal=61%
THEILGAARD_NEUTROPHIL_AT_SKIN_WOUND_UP	THEILGAARD_NEUTROPHIL_AT_SKIN_WOUND_UP		51	0.42569467	1.4263953	0.11764706	0.3496301	0.99	3031	tags=51%, list=27%, signal=70%
KEGG_MISMATCH_REPAIR	KEGG_MISMATCH_REPAIR		19	0.5988539	1.4262336	0.1590909	0.3479837	0.99	3614	tags=74%, list=32%, signal=109%
CROONQUIST_NRAS_VS_STROMAL_STIMULATION_DN	CROONQUIST_NRAS_VS_STROMAL_STIMULATION_DN		55	0.47058943	1.4254204	0.055555556	0.34788573	0.99	1840	tags=49%, list=16%, signal=58%
GEORGES_CELL_CYCLE_MIR192_TARGETS	GEORGES_CELL_CYCLE_MIR192_TARGETS		39	0.47694013	1.4251478	0.16071428	0.34672013	0.99	3916	tags=72%, list=35%, signal=110%
BIOCARTA_ATRBRCA_PATHWAY	BIOCARTA_ATRBRCA_PATHWAY		15	0.59430027	1.4232807	0.035714287	0.34828314	1	3325	tags=67%, list=30%, signal=95%
DAZARD_RESPONSE_TO_UV_NHEK_UP	DAZARD_RESPONSE_TO_UV_NHEK_UP		108	0.36915553	1.4231964	0.05882353	0.34668124	1	2308	tags=39%, list=21%, signal=49%
REACTOME_RNA_POLYMERASE_I_CHAIN_ELONGATION	REACTOME_RNA_POLYMERASE_I_CHAIN_ELONGATION		18	0.5162784	1.422797	0.17391305	0.34567183	1	4384	tags=67%, list=39%, signal=109%
WILLIAMS_ESR1_TARGETS_UP	WILLIAMS_ESR1_TARGETS_UP		15	0.5176689	1.4191134	0.025641026	0.35184196	1	710	tags=40%, list=6%, signal=43%
KEGG_RNA_DEGRADATION	KEGG_RNA_DEGRADATION		34	0.43351313	1.4187479	0.078431375	0.35073748	1	2625	tags=44%, list=23%, signal=57%
REACTOME_DNA_REPLICATION_PRE_INITIATION	REACTOME_DNA_REPLICATION_PRE_INITIATION		63	0.51175445	1.4186565	0.17391305	0.34907636	1	3359	tags=56%, list=30%, signal=79%
RHODES_CANCER_META_SIGNATURE	RHODES_CANCER_META_SIGNATURE		41	0.3818315	1.4171346	0.15384616	0.35070682	1	2897	tags=44%, list=26%, signal=59%
AMIT_EGF_RESPONSE_480_HELA	AMIT_EGF_RESPONSE_480_HELA		99	0.43275365	1.4133457	0.08695652	0.35680485	1	1960	tags=34%, list=18%, signal=41%
REACTOME_RNA_POL_II_CTD_PHOSPHORYLATION_AND_INTERACTION_WITH_CE	REACTOME_RNA_POL_II_CTD_PHOSPHORYLATION_AND_INTERACTION_WITH_CE		24	0.5219716	1.4129558	0.1904762	0.3558921	1	3647	tags=58%, list=33%, signal=86%
PUJANA_XPRSS_INT_NETWORK	PUJANA_XPRSS_INT_NETWORK		107	0.47600317	1.4108429	0.18867925	0.35818872	1	2444	tags=44%, list=22%, signal=56%
BANDRES_RESPONSE_TO_CARMUSTIN_MGMT_24HR_DN	BANDRES_RESPONSE_TO_CARMUSTIN_MGMT_24HR_DN		22	0.5077336	1.4107084	0.041666668	0.3566737	1	994	tags=27%, list=9%, signal=30%
KORKOLA_TERATOMA	KORKOLA_TERATOMA		22	0.52192676	1.408008	0.05172414	0.35968676	1	975	tags=41%, list=9%, signal=45%
SENGUPTA_NASOPHARYNGEAL_CARCINOMA_UP	SENGUPTA_NASOPHARYNGEAL_CARCINOMA_UP		146	0.4380947	1.4080036	0.039215688	0.35793218	1	1541	tags=40%, list=14%, signal=45%
RIZ_ERYTHROID_DIFFERENTIATION	RIZ_ERYTHROID_DIFFERENTIATION		60	0.44523445	1.4073166	0.14814815	0.3573616	1	1648	tags=37%, list=15%, signal=43%
REACTOME_FORMATION_AND_MATURATION_OF_MRNA_TRANSCRIPT	REACTOME_FORMATION_AND_MATURATION_OF_MRNA_TRANSCRIPT		99	0.41113716	1.4026878	0.26530612	0.36435205	1	4252	tags=59%, list=38%, signal=94%
REACTOME_MRNA_SPLICING	REACTOME_MRNA_SPLICING		63	0.4304402	1.3982008	0.26	0.3710162	1	3260	tags=49%, list=29%, signal=69%
KEGG_PATHOGENIC_ESCHERICHIA_COLI_INFECTION	KEGG_PATHOGENIC_ESCHERICHIA_COLI_INFECTION		37	0.44629258	1.3952645	0.13725491	0.37544718	1	2738	tags=51%, list=24%, signal=68%
FRASOR_RESPONSE_TO_SERM_OR_FULVESTRANT_DN	FRASOR_RESPONSE_TO_SERM_OR_FULVESTRANT_DN		35	0.5819295	1.3943609	0.17021276	0.37557214	1	2789	tags=77%, list=25%, signal=102%
MMS_MOUSE_LYMPH_HIGH_4HRS_UP	MMS_MOUSE_LYMPH_HIGH_4HRS_UP		31	0.46912578	1.3931189	0.16666667	0.37625745	1	2549	tags=48%, list=23%, signal=62%
GARGALOVIC_RESPONSE_TO_OXIDIZED_PHOSPHOLIPIDS_TURQUOISE_DN	GARGALOVIC_RESPONSE_TO_OXIDIZED_PHOSPHOLIPIDS_TURQUOISE_DN		23	0.48869094	1.3875201	0.11320755	0.38671014	1	1850	tags=52%, list=17%, signal=62%
DIRMEIER_LMP1_RESPONSE_EARLY	DIRMEIER_LMP1_RESPONSE_EARLY		36	0.51742876	1.3854806	0.093023255	0.3888113	1	2920	tags=47%, list=26%, signal=64%
REACTOME_DOUBLE_STRAND_BREAK_REPAIR	REACTOME_DOUBLE_STRAND_BREAK_REPAIR		16	0.649302	1.3850693	0.1904762	0.38793138	1	2763	tags=75%, list=25%, signal=99%
REACTOME_M_G1_TRANSITION	REACTOME_M_G1_TRANSITION		52	0.46541822	1.3831928	0.2173913	0.38951623	1	3712	tags=56%, list=33%, signal=83%
REACTOME_ELONGATION_AND_PROCESSING_OF_CAPPED_TRANSCRIPTS	REACTOME_ELONGATION_AND_PROCESSING_OF_CAPPED_TRANSCRIPTS		88	0.4091962	1.3829781	0.26530612	0.3880516	1	4210	tags=58%, list=38%, signal=92%
REACTOME_CD28_CO_STIMULATION	REACTOME_CD28_CO_STIMULATION		19	0.54343367	1.382585	0.094339624	0.38704798	1	1363	tags=42%, list=12%, signal=48%
DORN_ADENOVIRUS_INFECTION_24HR_DN	DORN_ADENOVIRUS_INFECTION_24HR_DN		32	0.44029033	1.3790293	0.11764706	0.39333773	1	2892	tags=50%, list=26%, signal=67%
REACTOME_REV_MEDIATED_NUCLEAR_EXPORT_OF_HIV1_RNA	REACTOME_REV_MEDIATED_NUCLEAR_EXPORT_OF_HIV1_RNA		18	0.5409179	1.3776165	0.09615385	0.39475194	1	2366	tags=56%, list=21%, signal=70%
BIOCARTA_PROTEASOME_PATHWAY	BIOCARTA_PROTEASOME_PATHWAY		17	0.5188451	1.377498	0.1764706	0.3932469	1	3712	tags=76%, list=33%, signal=114%
GARCIA_TARGETS_OF_FLI1_AND_DAX1_DN	GARCIA_TARGETS_OF_FLI1_AND_DAX1_DN		82	0.38606125	1.3743598	0.115384616	0.39753672	1	1021	tags=27%, list=9%, signal=29%
BENPORATH_ES_1	BENPORATH_ES_1		237	0.3648269	1.3719718	0.06	0.40060103	1	1874	tags=35%, list=17%, signal=42%
KOKKINAKIS_METHIONINE_DEPRIVATION_48HR_DN	KOKKINAKIS_METHIONINE_DEPRIVATION_48HR_DN		45	0.39507568	1.3709877	0.056603774	0.40089318	1	2030	tags=42%, list=18%, signal=51%
WONG_EMBRYONIC_STEM_CELL_CORE	WONG_EMBRYONIC_STEM_CELL_CORE		255	0.4239459	1.3702078	0.19607843	0.40067676	1	1808	tags=36%, list=16%, signal=43%
BROCKE_APOPTOSIS_REVERSED_BY_IL6	BROCKE_APOPTOSIS_REVERSED_BY_IL6		78	0.40968063	1.3699266	0.115384616	0.39943692	1	1915	tags=36%, list=17%, signal=43%
WEI_MYCN_TARGETS_WITH_E_BOX	WEI_MYCN_TARGETS_WITH_E_BOX		426	0.3322543	1.3676716	0.13461539	0.4023999	1	2739	tags=39%, list=24%, signal=50%
WAKASUGI_HAVE_ZNF143_BINDING_SITES	WAKASUGI_HAVE_ZNF143_BINDING_SITES		43	0.4695714	1.3670387	0.2	0.40222117	1	3095	tags=47%, list=28%, signal=64%
POMEROY_MEDULLOBLASTOMA_PROGNOSIS_DN	POMEROY_MEDULLOBLASTOMA_PROGNOSIS_DN		30	0.43992195	1.3651848	0.14814815	0.4044299	1	3381	tags=67%, list=30%, signal=95%
KEGG_FC_GAMMA_R_MEDIATED_PHAGOCYTOSIS	KEGG_FC_GAMMA_R_MEDIATED_PHAGOCYTOSIS		63	0.4139185	1.3642193	0.12	0.40462497	1	2176	tags=38%, list=19%, signal=47%
REACTOME_NUCLEAR_IMPORT_OF_REV_PROTEIN	REACTOME_NUCLEAR_IMPORT_OF_REV_PROTEIN		18	0.5293791	1.3636863	0.17307693	0.40405342	1	2666	tags=56%, list=24%, signal=73%
REACTOME_HIV1_TRANSCRIPTION_INITIATION	REACTOME_HIV1_TRANSCRIPTION_INITIATION		32	0.47670197	1.3636147	0.23809524	0.40240255	1	3647	tags=53%, list=33%, signal=79%
POOLA_INVASIVE_BREAST_CANCER_UP	POOLA_INVASIVE_BREAST_CANCER_UP		169	0.49986753	1.358611	0.16	0.41081563	1	796	tags=37%, list=7%, signal=39%
REACTOME_REGULATION_OF_ORNITHINE_DECARBOXYLASE	REACTOME_REGULATION_OF_ORNITHINE_DECARBOXYLASE		40	0.42442107	1.3567183	0.1632653	0.41281703	1	3856	tags=60%, list=34%, signal=91%
BIOCARTA_ACTINY_PATHWAY	BIOCARTA_ACTINY_PATHWAY		16	0.48646265	1.3560652	0.18	0.4125802	1	3476	tags=75%, list=31%, signal=109%
BENPORATH_ES_CORE_NINE_CORRELATED	BENPORATH_ES_CORE_NINE_CORRELATED		65	0.39352295	1.3557092	0.11363637	0.41141337	1	2213	tags=35%, list=20%, signal=44%
MORI_MATURE_B_LYMPHOCYTE_DN	MORI_MATURE_B_LYMPHOCYTE_DN		44	0.3827746	1.3556396	0.115384616	0.4097327	1	1915	tags=45%, list=17%, signal=55%
GAL_LEUKEMIC_STEM_CELL_DN	GAL_LEUKEMIC_STEM_CELL_DN		133	0.43577546	1.3555433	0.10638298	0.40814236	1	1343	tags=39%, list=12%, signal=44%
PUJANA_CHEK2_PCC_NETWORK	PUJANA_CHEK2_PCC_NETWORK		481	0.38179004	1.3554435	0.1875	0.40659428	1	3205	tags=49%, list=29%, signal=66%
KUNINGER_IGF1_VS_PDGFB_TARGETS_DN	KUNINGER_IGF1_VS_PDGFB_TARGETS_DN		17	0.59641355	1.3538725	0.12280702	0.40798426	1	1999	tags=59%, list=18%, signal=71%
REACTOME_GENE_EXPRESSION	REACTOME_GENE_EXPRESSION		250	0.29831606	1.3536928	0.18	0.40668884	1	3394	tags=46%, list=30%, signal=64%
BORCZUK_MALIGNANT_MESOTHELIOMA_UP	BORCZUK_MALIGNANT_MESOTHELIOMA_UP		200	0.340338	1.3529205	0.23529412	0.406261	1	3030	tags=40%, list=27%, signal=53%
CAFFAREL_RESPONSE_TO_THC_24HR_5_DN	CAFFAREL_RESPONSE_TO_THC_24HR_5_DN		37	0.40164396	1.3524561	0.16666667	0.4055721	1	1942	tags=32%, list=17%, signal=39%
RODRIGUES_THYROID_CARCINOMA_ANAPLASTIC_UP	RODRIGUES_THYROID_CARCINOMA_ANAPLASTIC_UP		363	0.35690403	1.352359	0.12727273	0.40416005	1	2950	tags=44%, list=26%, signal=58%
PRAMOONJAGO_SOX4_TARGETS_DN	PRAMOONJAGO_SOX4_TARGETS_DN		31	0.3873447	1.3486718	0.16666667	0.40962577	1	1358	tags=26%, list=12%, signal=29%
TIEN_INTESTINE_PROBIOTICS_24HR_DN	TIEN_INTESTINE_PROBIOTICS_24HR_DN		128	0.30334955	1.3468077	0.11111111	0.4114253	1	4183	tags=62%, list=37%, signal=97%
ONDER_CDH1_TARGETS_1_DN	ONDER_CDH1_TARGETS_1_DN		88	0.42104307	1.3441676	0.10714286	0.41562793	1	2059	tags=36%, list=18%, signal=44%
TIEN_INTESTINE_PROBIOTICS_6HR_UP	TIEN_INTESTINE_PROBIOTICS_6HR_UP		28	0.397585	1.3424305	0.093023255	0.41774854	1	4258	tags=79%, list=38%, signal=126%
REACTOME_CDT1_ASSOCIATION_WITH_THE_CDC6_ORC_ORIGIN_COMPLEX	REACTOME_CDT1_ASSOCIATION_WITH_THE_CDC6_ORC_ORIGIN_COMPLEX		45	0.43804696	1.342089	0.29166666	0.4165056	1	3856	tags=56%, list=34%, signal=84%
REACTOME_LATE_PHASE_OF_HIV_LIFE_CYCLE	REACTOME_LATE_PHASE_OF_HIV_LIFE_CYCLE		66	0.43587935	1.3382103	0.24444444	0.4237219	1	3377	tags=50%, list=30%, signal=71%
GENTILE_UV_RESPONSE_CLUSTER_D7	GENTILE_UV_RESPONSE_CLUSTER_D7		25	0.40857765	1.3380384	0.08888889	0.42240468	1	4302	tags=72%, list=38%, signal=117%
SWEET_KRAS_TARGETS_DN	SWEET_KRAS_TARGETS_DN		15	0.50113755	1.3366225	0.12068965	0.4240428	1	2670	tags=47%, list=24%, signal=61%
AUNG_GASTRIC_CANCER	AUNG_GASTRIC_CANCER		26	0.4291377	1.3352504	0.11111111	0.42501593	1	2030	tags=38%, list=18%, signal=47%
LI_WILMS_TUMOR_VS_FETAL_KIDNEY_1_DN	LI_WILMS_TUMOR_VS_FETAL_KIDNEY_1_DN		111	0.3979829	1.3349663	0.14	0.42429408	1	1652	tags=38%, list=15%, signal=44%
PENG_LEUCINE_DEPRIVATION_UP	PENG_LEUCINE_DEPRIVATION_UP		18	0.45616105	1.3341497	0.1521739	0.42397818	1	2902	tags=61%, list=26%, signal=82%
GESERICK_TERT_TARGETS_DN	GESERICK_TERT_TARGETS_DN		17	0.5887549	1.3332932	0.12765957	0.4239378	1	1542	tags=47%, list=14%, signal=54%
REACTOME_NUCLEOTIDE_EXCISION_REPAIR	REACTOME_NUCLEOTIDE_EXCISION_REPAIR		45	0.46257034	1.3327259	0.2195122	0.42354867	1	3091	tags=53%, list=28%, signal=73%
REACTOME_TAT_MEDIATED_HIV1_ELONGATION_ARREST_AND_RECOVERY	REACTOME_TAT_MEDIATED_HIV1_ELONGATION_ARREST_AND_RECOVERY		27	0.41042715	1.3324707	0.28	0.42242834	1	3622	tags=52%, list=32%, signal=76%
XU_CREBBP_TARGETS_UP	XU_CREBBP_TARGETS_UP		20	0.47651637	1.3323283	0.12195122	0.42109817	1	2144	tags=55%, list=19%, signal=68%
REACTOME_TRANSPORT_OF_RIBONUCLEOPROTEINS_INTO_THE_HOST_NUCLEUS	REACTOME_TRANSPORT_OF_RIBONUCLEOPROTEINS_INTO_THE_HOST_NUCLEUS		18	0.5342312	1.3313123	0.125	0.42151734	1	2366	tags=50%, list=21%, signal=63%
MORI_EMU_MYC_LYMPHOMA_BY_ONSET_TIME_UP	MORI_EMU_MYC_LYMPHOMA_BY_ONSET_TIME_UP		68	0.39119133	1.3300782	0.1509434	0.42264682	1	1795	tags=35%, list=16%, signal=42%
CHIARADONNA_NEOPLASTIC_TRANSFORMATION_KRAS_CDC25_UP	CHIARADONNA_NEOPLASTIC_TRANSFORMATION_KRAS_CDC25_UP		44	0.52472675	1.3289795	0.11363637	0.42389852	1	2143	tags=48%, list=19%, signal=59%
REACTOME_NEP_NS2_INTERACTS_WITH_THE_CELLULAR_EXPORT_MACHINERY	REACTOME_NEP_NS2_INTERACTS_WITH_THE_CELLULAR_EXPORT_MACHINERY		17	0.52481663	1.3255473	0.13461539	0.42930725	1	2366	tags=53%, list=21%, signal=67%
YAO_TEMPORAL_RESPONSE_TO_PROGESTERONE_CLUSTER_14	YAO_TEMPORAL_RESPONSE_TO_PROGESTERONE_CLUSTER_14		97	0.31666392	1.3222816	0.22222222	0.43500766	1	3472	tags=56%, list=31%, signal=80%
DORN_ADENOVIRUS_INFECTION_48HR_DN	DORN_ADENOVIRUS_INFECTION_48HR_DN		28	0.4363361	1.321837	0.1632653	0.43421403	1	2892	tags=50%, list=26%, signal=67%
ZHANG_BREAST_CANCER_PROGENITORS_UP	ZHANG_BREAST_CANCER_PROGENITORS_UP		234	0.40428776	1.3186873	0.23529412	0.4388788	1	1703	tags=34%, list=15%, signal=39%
AMIT_EGF_RESPONSE_240_HELA	AMIT_EGF_RESPONSE_240_HELA		42	0.38521212	1.3162742	0.14	0.44225776	1	1866	tags=33%, list=17%, signal=40%
KEGG_CELL_CYCLE	KEGG_CELL_CYCLE		83	0.41719437	1.3150468	0.20408164	0.4436383	1	2410	tags=42%, list=22%, signal=53%
PUIFFE_INVASION_INHIBITED_BY_ASCITES_UP	PUIFFE_INVASION_INHIBITED_BY_ASCITES_UP		45	0.35945237	1.3150402	0.115384616	0.44198295	1	1152	tags=29%, list=10%, signal=32%
PODAR_RESPONSE_TO_ADAPHOSTIN_UP	PODAR_RESPONSE_TO_ADAPHOSTIN_UP		87	0.3497706	1.3117405	0.12	0.44845703	1	1229	tags=30%, list=11%, signal=33%
LY_AGING_PREMATURE_DN	LY_AGING_PREMATURE_DN		19	0.5257876	1.3103719	0.25490198	0.44899598	1	2236	tags=68%, list=20%, signal=85%
REACTOME_ASSOCIATION_OF_TRIC_CCT_WITH_TARGET_PROTEINS_DURING_BIOSYNTHESIS	REACTOME_ASSOCIATION_OF_TRIC_CCT_WITH_TARGET_PROTEINS_DURING_BIOSYNTHESIS		20	0.41618565	1.3092563	0.2037037	0.44998166	1	3994	tags=60%, list=36%, signal=93%
REACTOME_SYNTHESIS_OF_GPI_ANCHORED_PROTEINS	REACTOME_SYNTHESIS_OF_GPI_ANCHORED_PROTEINS		15	0.47051638	1.3083016	0.18367347	0.45056686	1	1891	tags=33%, list=17%, signal=40%
BILD_HRAS_ONCOGENIC_SIGNATURE	BILD_HRAS_ONCOGENIC_SIGNATURE		140	0.40355018	1.307167	0.094339624	0.45096457	1	1061	tags=30%, list=9%, signal=33%
REACTOME_TRANSPORT_OF_MATURE_MRNA_DERIVED_FROM_AN_INTRON_CONTAINING_TRANSCRIPT	REACTOME_TRANSPORT_OF_MATURE_MRNA_DERIVED_FROM_AN_INTRON_CONTAINING_TRANSCRIPT		33	0.47112626	1.3066276	0.26923078	0.45045406	1	2823	tags=48%, list=25%, signal=65%
ZHANG_RESPONSE_TO_IKK_INHIBITOR_AND_TNF_UP	ZHANG_RESPONSE_TO_IKK_INHIBITOR_AND_TNF_UP		120	0.41668394	1.3051833	0.1764706	0.45213136	1	1999	tags=35%, list=18%, signal=42%
WEST_ADRENOCORTICAL_TUMOR_UP	WEST_ADRENOCORTICAL_TUMOR_UP		199	0.32230067	1.3028961	0.10909091	0.4551374	1	2302	tags=36%, list=21%, signal=44%
GARGALOVIC_RESPONSE_TO_OXIDIZED_PHOSPHOLIPIDS_BLUE_UP	GARGALOVIC_RESPONSE_TO_OXIDIZED_PHOSPHOLIPIDS_BLUE_UP		56	0.38026485	1.3007163	0.2	0.4580992	1	1241	tags=23%, list=11%, signal=26%
NUYTTEN_EZH2_TARGETS_DN	NUYTTEN_EZH2_TARGETS_DN		496	0.30430135	1.2995723	0.13725491	0.45888278	1	2027	tags=31%, list=18%, signal=36%
MODY_HIPPOCAMPUS_PRENATAL	MODY_HIPPOCAMPUS_PRENATAL		21	0.41447106	1.299476	0.22	0.45741934	1	3348	tags=62%, list=30%, signal=88%
LINDSTEDT_DENDRITIC_CELL_MATURATION_B	LINDSTEDT_DENDRITIC_CELL_MATURATION_B		35	0.44820297	1.2989181	0.22	0.4570131	1	2920	tags=46%, list=26%, signal=62%
REACTOME_TRANSPORT_OF_THE_SLBP_INDEPENDENT_MATURE_MRNA	REACTOME_TRANSPORT_OF_THE_SLBP_INDEPENDENT_MATURE_MRNA		19	0.525088	1.2984521	0.21153846	0.45618436	1	2532	tags=58%, list=23%, signal=75%
REACTOME_AUTODEGRADATION_OF_CDH1_BY_CDH1_APC	REACTOME_AUTODEGRADATION_OF_CDH1_BY_CDH1_APC		46	0.40058264	1.2980913	0.22916667	0.45537797	1	4883	tags=72%, list=44%, signal=127%
TAKAO_RESPONSE_TO_UVB_RADIATION_UP	TAKAO_RESPONSE_TO_UVB_RADIATION_UP		51	0.30503145	1.297637	0.16666667	0.45495522	1	2694	tags=39%, list=24%, signal=51%
TONKS_TARGETS_OF_RUNX1_RUNX1T1_FUSION_SUSTAINDED_IN_ERYTHROCYTE_UP	TONKS_TARGETS_OF_RUNX1_RUNX1T1_FUSION_SUSTAINDED_IN_ERYTHROCYTE_UP		30	0.5026673	1.2972708	0.12244898	0.4542896	1	1169	tags=43%, list=10%, signal=48%
ZHAN_MULTIPLE_MYELOMA_SUBGROUPS	ZHAN_MULTIPLE_MYELOMA_SUBGROUPS		25	0.46991175	1.2972544	0.2826087	0.45271614	1	3266	tags=48%, list=29%, signal=68%
NAGASHIMA_EGF_SIGNALING_UP	NAGASHIMA_EGF_SIGNALING_UP		41	0.4985303	1.2936062	0.1875	0.45813477	1	1884	tags=46%, list=17%, signal=56%
OUELLET_OVARIAN_CANCER_INVASIVE_VS_LMP_UP	OUELLET_OVARIAN_CANCER_INVASIVE_VS_LMP_UP		85	0.34089383	1.2935777	0.17777778	0.456589	1	2744	tags=34%, list=25%, signal=45%
CONCANNON_APOPTOSIS_BY_EPOXOMICIN_DN	CONCANNON_APOPTOSIS_BY_EPOXOMICIN_DN		100	0.35108358	1.2931873	0.07272727	0.45591775	1	1117	tags=30%, list=10%, signal=33%
BERENJENO_TRANSFORMED_BY_RHOA_FOREVER_DN	BERENJENO_TRANSFORMED_BY_RHOA_FOREVER_DN		24	0.54424757	1.2927041	0.14814815	0.4554796	1	803	tags=50%, list=7%, signal=54%
REACTOME_RNA_POLYMERASE_I_PROMOTER_ESCAPE	REACTOME_RNA_POLYMERASE_I_PROMOTER_ESCAPE		16	0.5055718	1.2926822	0.22727273	0.45392972	1	5018	tags=81%, list=45%, signal=147%
ZHAN_MULTIPLE_MYELOMA_HP_DN	ZHAN_MULTIPLE_MYELOMA_HP_DN		25	0.48076937	1.2896564	0.2	0.4585623	1	1364	tags=36%, list=12%, signal=41%
MARTINEZ_RESPONSE_TO_TRABECTEDIN_DN	MARTINEZ_RESPONSE_TO_TRABECTEDIN_DN		141	0.33183718	1.2893687	0.1764706	0.45757157	1	2932	tags=35%, list=26%, signal=47%
REACTOME_REGULATION_OF_GLUCOKINASE_BY_GLUCOKINASE_REGULATORY_PROTEIN	REACTOME_REGULATION_OF_GLUCOKINASE_BY_GLUCOKINASE_REGULATORY_PROTEIN		18	0.4665026	1.2892723	0.24	0.4561426	1	1249	tags=39%, list=11%, signal=44%
GRAHAM_CML_QUIESCENT_VS_NORMAL_QUIESCENT_UP	GRAHAM_CML_QUIESCENT_VS_NORMAL_QUIESCENT_UP		58	0.3988624	1.2859371	0.071428575	0.46213105	1	860	tags=31%, list=8%, signal=33%
DAZARD_RESPONSE_TO_UV_SCC_DN	DAZARD_RESPONSE_TO_UV_SCC_DN		59	0.33782825	1.2857602	0.18333334	0.4609279	1	2789	tags=37%, list=25%, signal=49%
CHEN_NEUROBLASTOMA_COPY_NUMBER_GAINS	CHEN_NEUROBLASTOMA_COPY_NUMBER_GAINS		30	0.4161835	1.2854301	0.19642857	0.4598524	1	873	tags=27%, list=8%, signal=29%
WU_HBX_TARGETS_2_UP	WU_HBX_TARGETS_2_UP		17	0.47076917	1.2851907	0.13461539	0.45864946	1	2637	tags=47%, list=24%, signal=61%
KENNY_CTNNB1_TARGETS_UP	KENNY_CTNNB1_TARGETS_UP		32	0.4256553	1.2814846	0.14545454	0.46492395	1	1804	tags=50%, list=16%, signal=59%
BIOCARTA_IL1R_PATHWAY	BIOCARTA_IL1R_PATHWAY		18	0.44364926	1.279936	0.15384616	0.46684512	1	2337	tags=44%, list=21%, signal=56%
AIYAR_COBRA1_TARGETS_UP	AIYAR_COBRA1_TARGETS_UP		26	0.48293796	1.2795511	0.15686275	0.46602908	1	855	tags=35%, list=8%, signal=37%
NAGASHIMA_NRG1_SIGNALING_UP	NAGASHIMA_NRG1_SIGNALING_UP		125	0.40384808	1.2793984	0.2173913	0.4646762	1	2042	tags=40%, list=18%, signal=48%
REACTOME_GLOBAL_GENOMIC_NER	REACTOME_GLOBAL_GENOMIC_NER		31	0.4672202	1.2766684	0.30232558	0.46777382	1	3061	tags=52%, list=27%, signal=71%
FLECHNER_BIOPSY_KIDNEY_TRANSPLANT_OK_VS_DONOR_DN	FLECHNER_BIOPSY_KIDNEY_TRANSPLANT_OK_VS_DONOR_DN		15	0.40137106	1.2749877	0.20833333	0.46976742	1	4669	tags=60%, list=42%, signal=103%
REACTOME_TRANSCRIPTION_OF_THE_HIV_GENOME	REACTOME_TRANSCRIPTION_OF_THE_HIV_GENOME		48	0.39451823	1.2735308	0.31914893	0.4714759	1	3647	tags=48%, list=33%, signal=71%
REACTOME_RNA_POLYMERASE_II_TRANSCRIPTION	REACTOME_RNA_POLYMERASE_II_TRANSCRIPTION		70	0.39682198	1.2731644	0.35416666	0.4705498	1	4252	tags=56%, list=38%, signal=89%
TOYOTA_TARGETS_OF_MIR34B_AND_MIR34C	TOYOTA_TARGETS_OF_MIR34B_AND_MIR34C		195	0.34218127	1.2710212	0.1764706	0.47360942	1	1416	tags=25%, list=13%, signal=28%
TAVOR_CEBPA_TARGETS_UP	TAVOR_CEBPA_TARGETS_UP		36	0.4322498	1.270994	0.16981132	0.4721159	1	2178	tags=47%, list=19%, signal=58%
TSENG_ADIPOGENIC_POTENTIAL_UP	TSENG_ADIPOGENIC_POTENTIAL_UP		25	0.4865419	1.2694079	0.1521739	0.47349843	1	1878	tags=52%, list=17%, signal=62%
BENPORATH_ES_2	BENPORATH_ES_2		22	0.45909354	1.2680275	0.17391305	0.47530508	1	1014	tags=36%, list=9%, signal=40%
CROONQUIST_NRAS_SIGNALING_UP	CROONQUIST_NRAS_SIGNALING_UP		20	0.6080909	1.2656598	0.24489796	0.4789764	1	889	tags=45%, list=8%, signal=49%
GRADE_METASTASIS_DN	GRADE_METASTASIS_DN		33	0.33410084	1.2643735	0.15555556	0.47979704	1	3589	tags=58%, list=32%, signal=84%
HSIAO_HOUSEKEEPING_GENES	HSIAO_HOUSEKEEPING_GENES		275	0.24213344	1.2643119	0.2244898	0.47844905	1	3630	tags=43%, list=32%, signal=62%
MAYBURD_RESPONSE_TO_L663536_UP	MAYBURD_RESPONSE_TO_L663536_UP		15	0.44595164	1.263566	0.1875	0.4786599	1	763	tags=27%, list=7%, signal=29%
PAL_PRMT5_TARGETS_UP	PAL_PRMT5_TARGETS_UP		157	0.38812053	1.2618408	0.18367347	0.48063618	1	1257	tags=27%, list=11%, signal=30%
KEGG_NUCLEOTIDE_EXCISION_REPAIR	KEGG_NUCLEOTIDE_EXCISION_REPAIR		38	0.41919875	1.2603489	0.26666668	0.4822168	1	3061	tags=45%, list=27%, signal=61%
PENG_LEUCINE_DEPRIVATION_DN	PENG_LEUCINE_DEPRIVATION_DN		36	0.32406726	1.2595898	0.20833333	0.48271054	1	1802	tags=25%, list=16%, signal=30%
ZHAN_MULTIPLE_MYELOMA_CD1_DN	ZHAN_MULTIPLE_MYELOMA_CD1_DN		22	0.43963748	1.2589753	0.18181819	0.48267955	1	1387	tags=32%, list=12%, signal=36%
SHEPARD_CRUSH_AND_BURN_MUTANT_DN	SHEPARD_CRUSH_AND_BURN_MUTANT_DN		100	0.36388025	1.2578663	0.15384616	0.48318234	1	1835	tags=39%, list=16%, signal=46%
GRADE_COLON_CANCER_UP	GRADE_COLON_CANCER_UP		410	0.24154828	1.2536842	0.18	0.4899022	1	3747	tags=45%, list=33%, signal=65%
KEGG_NOD_LIKE_RECEPTOR_SIGNALING_PATHWAY	KEGG_NOD_LIKE_RECEPTOR_SIGNALING_PATHWAY		30	0.47055846	1.2533032	0.17777778	0.48913425	1	1175	tags=30%, list=10%, signal=33%
MOREAUX_MULTIPLE_MYELOMA_BY_TACI_DN	MOREAUX_MULTIPLE_MYELOMA_BY_TACI_DN		73	0.40884963	1.252557	0.27272728	0.48902512	1	2915	tags=45%, list=26%, signal=61%
STEIN_ESR1_TARGETS	STEIN_ESR1_TARGETS		54	0.37286147	1.2487559	0.14893617	0.49615535	1	1460	tags=35%, list=13%, signal=40%
NAKAMURA_METASTASIS	NAKAMURA_METASTASIS		27	0.4597206	1.2480239	0.16	0.49611592	1	448	tags=19%, list=4%, signal=19%
SAKAI_TUMOR_INFILTRATING_MONOCYTES_DN	SAKAI_TUMOR_INFILTRATING_MONOCYTES_DN		47	0.35287368	1.2469693	0.18181819	0.49680936	1	1783	tags=30%, list=16%, signal=35%
REACTOME_HIV1_TRANSCRIPTION_ELONGATION	REACTOME_HIV1_TRANSCRIPTION_ELONGATION		37	0.38982266	1.2439972	0.3125	0.5011191	1	3647	tags=49%, list=33%, signal=72%
REACTOME_METABLISM_OF_NUCLEOTIDES	REACTOME_METABLISM_OF_NUCLEOTIDES		52	0.35282582	1.2430743	0.17391305	0.50126755	1	2141	tags=40%, list=19%, signal=50%
REACTOME_VIF_MEDIATED_DEGRADATION_OF_APOBEC3G	REACTOME_VIF_MEDIATED_DEGRADATION_OF_APOBEC3G		39	0.39803773	1.2429639	0.3125	0.49994105	1	3856	tags=56%, list=34%, signal=86%
BIOCARTA_CDC42RAC_PATHWAY	BIOCARTA_CDC42RAC_PATHWAY		15	0.5001715	1.2409688	0.23529412	0.50288165	1	2905	tags=67%, list=26%, signal=90%
SANA_RESPONSE_TO_IFNG_DN	SANA_RESPONSE_TO_IFNG_DN		56	0.33290923	1.2401786	0.20833333	0.50312334	1	1058	tags=21%, list=9%, signal=24%
NAKAMURA_TUMOR_ZONE_PERIPHERAL_VS_CENTRAL_UP	NAKAMURA_TUMOR_ZONE_PERIPHERAL_VS_CENTRAL_UP		163	0.35178158	1.2399279	0.21428572	0.50230014	1	1358	tags=26%, list=12%, signal=30%
SLEBOS_HEAD_AND_NECK_CANCER_WITH_HPV_UP	SLEBOS_HEAD_AND_NECK_CANCER_WITH_HPV_UP		41	0.41055155	1.2393103	0.22916667	0.50209695	1	1424	tags=37%, list=13%, signal=42%
CHUNG_BLISTER_CYTOTOXICITY_UP	CHUNG_BLISTER_CYTOTOXICITY_UP		86	0.31085467	1.2385368	0.19607843	0.50196695	1	1096	tags=21%, list=10%, signal=23%
KIM_WT1_TARGETS_UP	KIM_WT1_TARGETS_UP		133	0.39035532	1.2383881	0.11764706	0.50079685	1	2534	tags=45%, list=23%, signal=58%
BASSO_B_LYMPHOCYTE_NETWORK	BASSO_B_LYMPHOCYTE_NETWORK		85	0.31194627	1.2379339	0.22916667	0.5000928	1	3490	tags=55%, list=31%, signal=80%
BENPORATH_MYC_TARGETS_WITH_EBOX	BENPORATH_MYC_TARGETS_WITH_EBOX		151	0.26433623	1.2325855	0.13333334	0.50923616	1	3126	tags=44%, list=28%, signal=60%
JIANG_VHL_TARGETS	JIANG_VHL_TARGETS		52	0.31680015	1.2310739	0.29787233	0.51110566	1	2959	tags=38%, list=26%, signal=52%
REACTOME_METABOLISM_OF_MRNA	REACTOME_METABOLISM_OF_MRNA		27	0.41686663	1.2305365	0.32	0.5110271	1	2451	tags=37%, list=22%, signal=47%
RICKMAN_HEAD_AND_NECK_CANCER_C	RICKMAN_HEAD_AND_NECK_CANCER_C		47	0.4701595	1.2286319	0.16	0.5131195	1	1339	tags=43%, list=12%, signal=48%
CHEN_HOXA5_TARGETS_9HR_DN	CHEN_HOXA5_TARGETS_9HR_DN		29	0.3748358	1.2274296	0.22	0.5141718	1	748	tags=24%, list=7%, signal=26%
SMID_BREAST_CANCER_BASAL_UP	SMID_BREAST_CANCER_BASAL_UP		390	0.34027562	1.226917	0.11320755	0.5137039	1	1272	tags=27%, list=11%, signal=30%
DOANE_BREAST_CANCER_CLASSES_DN	DOANE_BREAST_CANCER_CLASSES_DN		21	0.46899715	1.2257761	0.2	0.51504725	1	1730	tags=38%, list=15%, signal=45%
BOYLAN_MULTIPLE_MYELOMA_C_DN	BOYLAN_MULTIPLE_MYELOMA_C_DN		26	0.4246291	1.2237843	0.15384616	0.5173147	1	1166	tags=27%, list=10%, signal=30%
WANG_BARRETTS_ESOPHAGUS_DN	WANG_BARRETTS_ESOPHAGUS_DN		22	0.50726527	1.2234036	0.27083334	0.51669604	1	1569	tags=45%, list=14%, signal=53%
DANG_REGULATED_BY_MYC_UP	DANG_REGULATED_BY_MYC_UP		48	0.33444196	1.2231636	0.29166666	0.5156402	1	1746	tags=33%, list=16%, signal=39%
REACTOME_SCF_BETA_TRCP_MEDIATED_DEGRADATION_OF_EMI1	REACTOME_SCF_BETA_TRCP_MEDIATED_DEGRADATION_OF_EMI1		40	0.40063876	1.222599	0.24444444	0.5148459	1	4504	tags=68%, list=40%, signal=113%
NAKAMURA_METASTASIS_MODEL_UP	NAKAMURA_METASTASIS_MODEL_UP		25	0.490386	1.2200722	0.25531915	0.5192124	1	448	tags=20%, list=4%, signal=21%
APPIERTO_RESPONSE_TO_FENRETINIDE_UP	APPIERTO_RESPONSE_TO_FENRETINIDE_UP		19	0.43630615	1.2187713	0.2037037	0.52119917	1	632	tags=21%, list=6%, signal=22%
KEGG_PRIMARY_IMMUNODEFICIENCY	KEGG_PRIMARY_IMMUNODEFICIENCY		25	0.47582597	1.216351	0.23913044	0.52476597	1	1713	tags=32%, list=15%, signal=38%
XU_HGF_SIGNALING_NOT_VIA_AKT1_6HR	XU_HGF_SIGNALING_NOT_VIA_AKT1_6HR		17	0.48913774	1.2143584	0.27659574	0.5280429	1	1166	tags=41%, list=10%, signal=46%
SEKI_INFLAMMATORY_RESPONSE_LPS_UP	SEKI_INFLAMMATORY_RESPONSE_LPS_UP		52	0.47571996	1.2105954	0.31111112	0.534467	1	1846	tags=37%, list=16%, signal=44%
PRAMOONJAGO_SOX4_TARGETS_UP	PRAMOONJAGO_SOX4_TARGETS_UP		35	0.4037212	1.2097596	0.29310346	0.5349115	1	1229	tags=31%, list=11%, signal=35%
BOYAULT_LIVER_CANCER_SUBCLASS_G123_UP	BOYAULT_LIVER_CANCER_SUBCLASS_G123_UP		26	0.43855372	1.2058843	0.22727273	0.54148173	1	2517	tags=54%, list=22%, signal=69%
XU_AKT1_TARGETS_6HR	XU_AKT1_TARGETS_6HR		17	0.5360887	1.2055837	0.29545453	0.5405836	1	1285	tags=35%, list=11%, signal=40%
VANTVEER_BREAST_CANCER_BRCA1_UP	VANTVEER_BREAST_CANCER_BRCA1_UP		18	0.37804082	1.2052633	0.23404256	0.539775	1	2439	tags=44%, list=22%, signal=57%
RICKMAN_TUMOR_DIFFERENTIATED_WELL_VS_MODERATELY_DN	RICKMAN_TUMOR_DIFFERENTIATED_WELL_VS_MODERATELY_DN		57	0.39956582	1.2031065	0.24444444	0.54268616	1	2468	tags=53%, list=22%, signal=67%
CROONQUIST_NRAS_VS_STROMAL_STIMULATION_UP	CROONQUIST_NRAS_VS_STROMAL_STIMULATION_UP		20	0.51813537	1.200077	0.20408164	0.5477742	1	732	tags=40%, list=7%, signal=43%
MORI_IMMATURE_B_LYMPHOCYTE_UP	MORI_IMMATURE_B_LYMPHOCYTE_UP		36	0.42881992	1.199571	0.22916667	0.54742676	1	1289	tags=33%, list=12%, signal=38%
GARGALOVIC_RESPONSE_TO_OXIDIZED_PHOSPHOLIPIDS_YELLOW_UP	GARGALOVIC_RESPONSE_TO_OXIDIZED_PHOSPHOLIPIDS_YELLOW_UP		15	0.4421233	1.1985258	0.2	0.5480614	1	772	tags=27%, list=7%, signal=29%
HOFMANN_MYELODYSPLASTIC_SYNDROM_LOW_RISK_DN	HOFMANN_MYELODYSPLASTIC_SYNDROM_LOW_RISK_DN		17	0.4528025	1.1966511	0.2857143	0.55056804	1	1283	tags=35%, list=11%, signal=40%
BIOCARTA_P38MAPK_PATHWAY	BIOCARTA_P38MAPK_PATHWAY		26	0.39543584	1.194535	0.24528302	0.5532033	1	2905	tags=31%, list=26%, signal=41%
NUNODA_RESPONSE_TO_DASATINIB_IMATINIB_UP	NUNODA_RESPONSE_TO_DASATINIB_IMATINIB_UP		21	0.41568497	1.19336	0.26086956	0.55382395	1	1140	tags=29%, list=10%, signal=32%
AMIT_DELAYED_EARLY_GENES	AMIT_DELAYED_EARLY_GENES		15	0.5061672	1.1928742	0.2888889	0.5535448	1	1387	tags=40%, list=12%, signal=46%
LANDIS_ERBB2_BREAST_TUMORS_65_UP	LANDIS_ERBB2_BREAST_TUMORS_65_UP		19	0.51891303	1.1921258	0.30769232	0.5537954	1	3165	tags=58%, list=28%, signal=81%
LIAO_HAVE_SOX4_BINDING_SITES	LIAO_HAVE_SOX4_BINDING_SITES		24	0.43271315	1.1872432	0.25	0.56335795	1	1058	tags=38%, list=9%, signal=41%
SESTO_RESPONSE_TO_UV_C7	SESTO_RESPONSE_TO_UV_C7		49	0.35007173	1.1868426	0.22727273	0.5626059	1	1283	tags=29%, list=11%, signal=32%
TAKEDA_TARGETS_OF_NUP98_HOXA9_FUSION_3D_DN	TAKEDA_TARGETS_OF_NUP98_HOXA9_FUSION_3D_DN		16	0.5507128	1.185247	0.28070176	0.56437397	1	541	tags=25%, list=5%, signal=26%
KEGG_PROTEASOME	KEGG_PROTEASOME		36	0.37718186	1.1834393	0.29166666	0.5667796	1	4738	tags=72%, list=42%, signal=125%
TAKEDA_TARGETS_OF_NUP98_HOXA9_FUSION_6HR_DN	TAKEDA_TARGETS_OF_NUP98_HOXA9_FUSION_6HR_DN		23	0.43862703	1.1825035	0.25	0.5677312	1	274	tags=22%, list=2%, signal=22%
REACTOME_NRAGE_SIGNALS_DEATH_THROUGH_JNK	REACTOME_NRAGE_SIGNALS_DEATH_THROUGH_JNK		30	0.389994	1.1820773	0.2682927	0.56715405	1	1964	tags=37%, list=18%, signal=44%
BROWNE_HCMV_INFECTION_2HR_DN	BROWNE_HCMV_INFECTION_2HR_DN		31	0.4077131	1.1818262	0.21568628	0.5660923	1	1541	tags=39%, list=14%, signal=45%
KIM_WT1_TARGETS_DN	KIM_WT1_TARGETS_DN		255	0.31972253	1.1811719	0.32692307	0.56575215	1	2756	tags=42%, list=25%, signal=54%
REACTOME_P53_INDEPENDENT_DNA_DAMAGE_RESPONSE	REACTOME_P53_INDEPENDENT_DNA_DAMAGE_RESPONSE		37	0.38619918	1.179601	0.29787233	0.5670991	1	3856	tags=57%, list=34%, signal=86%
WEINMANN_ADAPTATION_TO_HYPOXIA_DN	WEINMANN_ADAPTATION_TO_HYPOXIA_DN		27	0.497024	1.1765625	0.26666668	0.572162	1	632	tags=41%, list=6%, signal=43%
HAHTOLA_MYCOSIS_FUNGOIDES_CD4_UP	HAHTOLA_MYCOSIS_FUNGOIDES_CD4_UP		38	0.43157324	1.1755234	0.25	0.5731213	1	335	tags=26%, list=3%, signal=27%
REACTOME_PLATELET_ACTIVATION_TRIGGERS	REACTOME_PLATELET_ACTIVATION_TRIGGERS		42	0.38433304	1.1751077	0.23404256	0.572728	1	2050	tags=40%, list=18%, signal=49%
REACTOME_DUAL_INCISION_REACTION_IN_TC_NER	REACTOME_DUAL_INCISION_REACTION_IN_TC_NER		26	0.38636574	1.1734294	0.3409091	0.57498485	1	3647	tags=54%, list=33%, signal=80%
KEGG_UBIQUITIN_MEDIATED_PROTEOLYSIS	KEGG_UBIQUITIN_MEDIATED_PROTEOLYSIS		77	0.27892473	1.1731613	0.22222222	0.5740583	1	3366	tags=36%, list=30%, signal=52%
REACTOME_P75_NTR_RECEPTOR_MEDIATED_SIGNALLING	REACTOME_P75_NTR_RECEPTOR_MEDIATED_SIGNALLING		53	0.32359236	1.1719801	0.31707317	0.5748295	1	1964	tags=30%, list=18%, signal=36%
MCLACHLAN_DENTAL_CARIES_UP	MCLACHLAN_DENTAL_CARIES_UP		134	0.45489094	1.167949	0.3	0.58271337	1	1871	tags=48%, list=17%, signal=57%
FLOTHO_PEDIATRIC_ALL_THERAPY_RESPONSE_UP	FLOTHO_PEDIATRIC_ALL_THERAPY_RESPONSE_UP		35	0.30859467	1.1660832	0.27272728	0.58522886	1	4385	tags=71%, list=39%, signal=117%
KEGG_N_GLYCAN_BIOSYNTHESIS	KEGG_N_GLYCAN_BIOSYNTHESIS		28	0.33704272	1.161554	0.33962265	0.59405124	1	4115	tags=57%, list=37%, signal=90%
SPIRA_SMOKERS_LUNG_CANCER_UP	SPIRA_SMOKERS_LUNG_CANCER_UP		24	0.42904198	1.1613783	0.28846154	0.5926844	1	1830	tags=42%, list=16%, signal=50%
LINDGREN_BLADDER_CANCER_CLUSTER_1_DN	LINDGREN_BLADDER_CANCER_CLUSTER_1_DN		238	0.30532947	1.1607205	0.25531915	0.59287363	1	1635	tags=32%, list=15%, signal=36%
SCIBETTA_KDM5B_TARGETS_DN	SCIBETTA_KDM5B_TARGETS_DN		47	0.35454085	1.1595038	0.25925925	0.5938957	1	964	tags=26%, list=9%, signal=28%
ZHAN_EARLY_DIFFERENTIATION_GENES_DN	ZHAN_EARLY_DIFFERENTIATION_GENES_DN		32	0.35901165	1.1589433	0.34042552	0.5935399	1	2360	tags=31%, list=21%, signal=39%
MANALO_HYPOXIA_DN	MANALO_HYPOXIA_DN		173	0.38586384	1.1580518	0.39130434	0.5940875	1	2407	tags=43%, list=21%, signal=54%
DAZARD_UV_RESPONSE_CLUSTER_G1	DAZARD_UV_RESPONSE_CLUSTER_G1		28	0.33089185	1.1578176	0.24	0.5929832	1	1817	tags=36%, list=16%, signal=43%
REACTOME_TOLL_LIKE_RECEPTOR_4_CASCADE	REACTOME_TOLL_LIKE_RECEPTOR_4_CASCADE		18	0.45204437	1.1573844	0.23404256	0.59254026	1	2135	tags=39%, list=19%, signal=48%
REACTOME_FORMATION_OF_THE_EARLY_ELONGATION_COMPLEX	REACTOME_FORMATION_OF_THE_EARLY_ELONGATION_COMPLEX		28	0.40071693	1.156368	0.37777779	0.5935906	1	3647	tags=50%, list=33%, signal=74%
REACTOME_SIGNALING_BY_ROBO_RECEPTOR	REACTOME_SIGNALING_BY_ROBO_RECEPTOR		21	0.46356162	1.1554377	0.31914893	0.59404206	1	1852	tags=52%, list=17%, signal=63%
GENTILE_UV_RESPONSE_CLUSTER_D8	GENTILE_UV_RESPONSE_CLUSTER_D8		19	0.4352827	1.1539648	0.3148148	0.5959304	1	1635	tags=32%, list=15%, signal=37%
KEGG_CYTOSOLIC_DNA_SENSING_PATHWAY	KEGG_CYTOSOLIC_DNA_SENSING_PATHWAY		28	0.3879848	1.1536435	0.3478261	0.5951839	1	3021	tags=50%, list=27%, signal=68%
NOJIMA_SFRP2_TARGETS_UP	NOJIMA_SFRP2_TARGETS_UP		18	0.43810531	1.1535139	0.24489796	0.59399843	1	2901	tags=56%, list=26%, signal=75%
REACTOME_APOPTOSIS	REACTOME_APOPTOSIS		88	0.29377824	1.1500511	0.26530612	0.5997182	1	3856	tags=49%, list=34%, signal=74%
GRADE_COLON_AND_RECTAL_CANCER_UP	GRADE_COLON_AND_RECTAL_CANCER_UP		161	0.29306313	1.149756	0.34042552	0.59900826	1	3090	tags=45%, list=28%, signal=62%
JIANG_HYPOXIA_CANCER	JIANG_HYPOXIA_CANCER		42	0.2699616	1.1479386	0.25	0.60141903	1	2017	tags=29%, list=18%, signal=35%
FERNANDEZ_BOUND_BY_MYC	FERNANDEZ_BOUND_BY_MYC		125	0.25971165	1.1478755	0.19148937	0.60003895	1	2535	tags=36%, list=23%, signal=46%
NAKAJIMA_EOSINOPHIL	NAKAJIMA_EOSINOPHIL		15	0.47461095	1.1466124	0.33333334	0.601075	1	1169	tags=40%, list=10%, signal=45%
FERRANDO_T_ALL_WITH_MLL_ENL_FUSION_DN	FERRANDO_T_ALL_WITH_MLL_ENL_FUSION_DN		54	0.32187808	1.144914	0.33333334	0.6028627	1	1871	tags=37%, list=17%, signal=44%
BIOCARTA_DEATH_PATHWAY	BIOCARTA_DEATH_PATHWAY		21	0.39337206	1.144705	0.29411766	0.6017678	1	2898	tags=48%, list=26%, signal=64%
TURASHVILI_BREAST_DUCTAL_CARCINOMA_VS_LOBULAR_NORMAL_UP	TURASHVILI_BREAST_DUCTAL_CARCINOMA_VS_LOBULAR_NORMAL_UP		39	0.4115706	1.1438348	0.32142857	0.6019328	1	1029	tags=23%, list=9%, signal=25%
COULOUARN_TEMPORAL_TGFB1_SIGNATURE_UP	COULOUARN_TEMPORAL_TGFB1_SIGNATURE_UP		57	0.35466224	1.1398879	0.3255814	0.6091279	1	1656	tags=35%, list=15%, signal=41%
KANNAN_TP53_TARGETS_UP	KANNAN_TP53_TARGETS_UP		27	0.3846747	1.1389792	0.3	0.60962117	1	1860	tags=37%, list=17%, signal=44%
CREIGHTON_AKT1_SIGNALING_VIA_MTOR_DN	CREIGHTON_AKT1_SIGNALING_VIA_MTOR_DN		18	0.35168728	1.1386459	0.27450982	0.60859036	1	3196	tags=50%, list=29%, signal=70%
WANG_SMARCE1_TARGETS_DN	WANG_SMARCE1_TARGETS_DN		205	0.2861616	1.1384639	0.27450982	0.60738134	1	1268	tags=22%, list=11%, signal=25%
CUI_GLUCOSE_DEPRIVATION	CUI_GLUCOSE_DEPRIVATION		35	0.31370893	1.138406	0.27027026	0.60596997	1	1199	tags=26%, list=11%, signal=29%
REACTOME_STABILIZATION_OF_P53	REACTOME_STABILIZATION_OF_P53		36	0.37934905	1.1372727	0.34042552	0.6066836	1	4738	tags=72%, list=42%, signal=125%
MUNSHI_MULTIPLE_MYELOMA_UP	MUNSHI_MULTIPLE_MYELOMA_UP		44	0.32655376	1.1344484	0.34615386	0.61192065	1	3060	tags=52%, list=27%, signal=72%
IZADPANAH_STEM_CELL_ADIPOSE_VS_BONE_UP	IZADPANAH_STEM_CELL_ADIPOSE_VS_BONE_UP		76	0.3378561	1.1344247	0.24444444	0.610547	1	1956	tags=43%, list=17%, signal=52%
RICKMAN_TUMOR_DIFFERENTIATED_WELL_VS_POORLY_DN	RICKMAN_TUMOR_DIFFERENTIATED_WELL_VS_POORLY_DN		196	0.3274221	1.1336381	0.31914893	0.61051214	1	1621	tags=30%, list=14%, signal=34%
PENG_GLUTAMINE_DEPRIVATION_DN	PENG_GLUTAMINE_DEPRIVATION_DN		53	0.29801726	1.1298187	0.42222223	0.6172772	1	3959	tags=49%, list=35%, signal=76%
GENTILE_UV_HIGH_DOSE_DN	GENTILE_UV_HIGH_DOSE_DN		158	0.29003933	1.1297853	0.34615386	0.6158168	1	2663	tags=35%, list=24%, signal=46%
BERTUCCI_MEDULLARY_VS_DUCTAL_BREAST_CANCER_UP	BERTUCCI_MEDULLARY_VS_DUCTAL_BREAST_CANCER_UP		107	0.2937906	1.124809	0.3469388	0.6251477	1	1850	tags=29%, list=17%, signal=34%
SENESE_HDAC1_TARGETS_UP	SENESE_HDAC1_TARGETS_UP		219	0.3058342	1.123097	0.36	0.62760186	1	1249	tags=20%, list=11%, signal=22%
LENAOUR_DENDRITIC_CELL_MATURATION_DN	LENAOUR_DENDRITIC_CELL_MATURATION_DN		72	0.3833328	1.1230077	0.375	0.62617254	1	1941	tags=40%, list=17%, signal=48%
SESTO_RESPONSE_TO_UV_C1	SESTO_RESPONSE_TO_UV_C1		53	0.35585138	1.1218665	0.3488372	0.62769115	1	2998	tags=45%, list=27%, signal=62%
LIAN_LIPA_TARGETS_6M	LIAN_LIPA_TARGETS_6M		70	0.46976212	1.1208423	0.32	0.62852216	1	897	tags=34%, list=8%, signal=37%
GAZDA_DIAMOND_BLACKFAN_ANEMIA_PROGENITOR_UP	GAZDA_DIAMOND_BLACKFAN_ANEMIA_PROGENITOR_UP		22	0.38444927	1.1201334	0.38297874	0.6281785	1	2693	tags=36%, list=24%, signal=48%
WILCOX_PRESPONSE_TO_ROGESTERONE_UP	WILCOX_PRESPONSE_TO_ROGESTERONE_UP		82	0.33147046	1.119821	0.31578946	0.62734693	1	613	tags=26%, list=5%, signal=27%
AMIT_EGF_RESPONSE_60_HELA	AMIT_EGF_RESPONSE_60_HELA		26	0.39294946	1.1187174	0.25	0.62828904	1	1535	tags=27%, list=14%, signal=31%
ROSS_AML_WITH_CBFB_MYH11_FUSION	ROSS_AML_WITH_CBFB_MYH11_FUSION		35	0.43829072	1.1151785	0.30769232	0.6349602	1	2076	tags=49%, list=19%, signal=59%
ALCALAY_AML_BY_NPM1_LOCALIZATION_DN	ALCALAY_AML_BY_NPM1_LOCALIZATION_DN		124	0.3048388	1.1135784	0.29310346	0.636909	1	1260	tags=27%, list=11%, signal=30%
SENESE_HDAC1_AND_HDAC2_TARGETS_UP	SENESE_HDAC1_AND_HDAC2_TARGETS_UP		117	0.33993396	1.1126862	0.24528302	0.6372264	1	1233	tags=26%, list=11%, signal=29%
REN_ALVEOLAR_RHABDOMYOSARCOMA_DN	REN_ALVEOLAR_RHABDOMYOSARCOMA_DN		312	0.32710278	1.1111921	0.39285713	0.6391504	1	2801	tags=41%, list=25%, signal=54%
VALK_AML_CLUSTER_5	VALK_AML_CLUSTER_5		16	0.4555971	1.1103776	0.36	0.63912934	1	1216	tags=38%, list=11%, signal=42%
BIOCARTA_FCER1_PATHWAY	BIOCARTA_FCER1_PATHWAY		24	0.36800003	1.1102761	0.39215687	0.6377628	1	2050	tags=29%, list=18%, signal=36%
FOSTER_INFLAMMATORY_RESPONSE_LPS_DN	FOSTER_INFLAMMATORY_RESPONSE_LPS_DN		233	0.31507182	1.1088275	0.3653846	0.6395675	1	1708	tags=28%, list=15%, signal=33%
TONG_INTERACT_WITH_PTTG1	TONG_INTERACT_WITH_PTTG1		31	0.32588112	1.1081246	0.3018868	0.63935447	1	3046	tags=48%, list=27%, signal=66%
HAHTOLA_SEZARY_SYNDROM_UP	HAHTOLA_SEZARY_SYNDROM_UP		60	0.30692133	1.106855	0.33333334	0.6403415	1	1874	tags=32%, list=17%, signal=38%
MISSIAGLIA_REGULATED_BY_METHYLATION_UP	MISSIAGLIA_REGULATED_BY_METHYLATION_UP		68	0.37435916	1.1058756	0.33333334	0.6408042	1	1960	tags=32%, list=18%, signal=39%
REACTOME_INTRINSIC_PATHWAY_FOR_APOPTOSIS	REACTOME_INTRINSIC_PATHWAY_FOR_APOPTOSIS		16	0.3830362	1.1042479	0.25	0.64238226	1	1735	tags=38%, list=15%, signal=44%
TIEN_INTESTINE_PROBIOTICS_2HR_DN	TIEN_INTESTINE_PROBIOTICS_2HR_DN		42	0.31175846	1.1017708	0.3469388	0.64631116	1	2613	tags=45%, list=23%, signal=59%
LANDIS_ERBB2_BREAST_TUMORS_324_UP	LANDIS_ERBB2_BREAST_TUMORS_324_UP		122	0.4223572	1.1001741	0.3962264	0.6481994	1	2967	tags=50%, list=26%, signal=67%
ZHU_CMV_24_HR_UP	ZHU_CMV_24_HR_UP		28	0.3875137	1.0982553	0.36734694	0.6508601	1	2666	tags=50%, list=24%, signal=65%
MCLACHLAN_DENTAL_CARIES_DN	MCLACHLAN_DENTAL_CARIES_DN		146	0.41356876	1.0967995	0.32	0.6528807	1	1871	tags=44%, list=17%, signal=52%
UDAYAKUMAR_MED1_TARGETS_UP	UDAYAKUMAR_MED1_TARGETS_UP		75	0.3034752	1.096055	0.3181818	0.652728	1	1467	tags=24%, list=13%, signal=27%
SCHUHMACHER_MYC_TARGETS_UP	SCHUHMACHER_MYC_TARGETS_UP		49	0.3498177	1.0945323	0.38297874	0.65456545	1	3061	tags=51%, list=27%, signal=70%
BIOCARTA_BCR_PATHWAY	BIOCARTA_BCR_PATHWAY		20	0.41030058	1.0939577	0.3617021	0.6543438	1	2913	tags=45%, list=26%, signal=61%
VANTVEER_BREAST_CANCER_POOR_PROGNOSIS	VANTVEER_BREAST_CANCER_POOR_PROGNOSIS		26	0.3701432	1.0937979	0.30769232	0.65317917	1	529	tags=23%, list=5%, signal=24%
KLEIN_TARGETS_OF_BCR_ABL1_FUSION	KLEIN_TARGETS_OF_BCR_ABL1_FUSION		21	0.45704046	1.0920595	0.3877551	0.65588576	1	2246	tags=52%, list=20%, signal=65%
WANG_BARRETTS_ESOPHAGUS_AND_ESOPHAGUS_CANCER_UP	WANG_BARRETTS_ESOPHAGUS_AND_ESOPHAGUS_CANCER_UP		19	0.3944906	1.0915732	0.3207547	0.6555617	1	1726	tags=32%, list=15%, signal=37%
VERRECCHIA_DELAYED_RESPONSE_TO_TGFB1	VERRECCHIA_DELAYED_RESPONSE_TO_TGFB1		26	0.38227347	1.0915195	0.3508772	0.65418005	1	2046	tags=35%, list=18%, signal=42%
KEGG_VIBRIO_CHOLERAE_INFECTION	KEGG_VIBRIO_CHOLERAE_INFECTION		38	0.30942848	1.0913283	0.35416666	0.6530065	1	3011	tags=47%, list=27%, signal=65%
HEDENFALK_BREAST_CANCER_BRACX_UP	HEDENFALK_BREAST_CANCER_BRACX_UP		15	0.37221786	1.0906011	0.31111112	0.6531031	1	1367	tags=33%, list=12%, signal=38%
REACTOME_RNA_POLYMERASE_I_PROMOTER_CLEARANCE	REACTOME_RNA_POLYMERASE_I_PROMOTER_CLEARANCE		24	0.34817496	1.0904903	0.37777779	0.65189713	1	4384	tags=58%, list=39%, signal=96%
DELYS_THYROID_CANCER_UP	DELYS_THYROID_CANCER_UP		275	0.3224732	1.0904156	0.35416666	0.6507113	1	1177	tags=29%, list=11%, signal=31%
BIOCARTA_VEGF_PATHWAY	BIOCARTA_VEGF_PATHWAY		17	0.39237994	1.0893312	0.4117647	0.6520458	1	2050	tags=35%, list=18%, signal=43%
REACTOME_RNA_POLYMERASE_I_TRANSCRIPTION_INITIATION	REACTOME_RNA_POLYMERASE_I_TRANSCRIPTION_INITIATION		18	0.40060577	1.0882187	0.3902439	0.65275353	1	5018	tags=72%, list=45%, signal=131%
KORKOLA_EMBRYONAL_CARCINOMA_UP	KORKOLA_EMBRYONAL_CARCINOMA_UP		31	0.38594592	1.0879071	0.38636363	0.651968	1	983	tags=29%, list=9%, signal=32%
DAZARD_UV_RESPONSE_CLUSTER_G2	DAZARD_UV_RESPONSE_CLUSTER_G2		15	0.47561395	1.0852133	0.39583334	0.65627253	1	1860	tags=53%, list=17%, signal=64%
FAELT_B_CLL_WITH_VH3_21_DN	FAELT_B_CLL_WITH_VH3_21_DN		36	0.3077276	1.0837355	0.39215687	0.65846384	1	2976	tags=36%, list=27%, signal=49%
SMITH_TERT_TARGETS_UP	SMITH_TERT_TARGETS_UP		85	0.2789216	1.0834148	0.3	0.6579101	1	2651	tags=34%, list=24%, signal=44%
RUGO_STRESS_RESPONSE_SUBSET_G	RUGO_STRESS_RESPONSE_SUBSET_G		19	0.3783225	1.0828993	0.3125	0.6579404	1	1284	tags=21%, list=11%, signal=24%
KYNG_DNA_DAMAGE_BY_4NQO_OR_UV	KYNG_DNA_DAMAGE_BY_4NQO_OR_UV		19	0.3783225	1.0828993	0.3125	0.6564912	1	1284	tags=21%, list=11%, signal=24%
RHEIN_ALL_GLUCOCORTICOID_THERAPY_DN	RHEIN_ALL_GLUCOCORTICOID_THERAPY_DN		261	0.28918925	1.081763	0.35555556	0.6575448	1	1942	tags=31%, list=17%, signal=36%
BROWNE_HCMV_INFECTION_14HR_UP	BROWNE_HCMV_INFECTION_14HR_UP		86	0.27261752	1.0816162	0.30769232	0.6564095	1	2543	tags=37%, list=23%, signal=48%
REACTOME_CENTROSOME_MATURATION	REACTOME_CENTROSOME_MATURATION		35	0.31902647	1.0815642	0.36734694	0.6550235	1	2884	tags=37%, list=26%, signal=50%
ZHU_CMV_ALL_UP	ZHU_CMV_ALL_UP		42	0.3684456	1.0798949	0.34042552	0.6565765	1	2258	tags=40%, list=20%, signal=51%
BIOCARTA_TOLL_PATHWAY	BIOCARTA_TOLL_PATHWAY		21	0.37768355	1.079435	0.35185185	0.6560341	1	2135	tags=33%, list=19%, signal=41%
SENESE_HDAC2_TARGETS_UP	SENESE_HDAC2_TARGETS_UP		66	0.33489403	1.0770442	0.37037036	0.66008645	1	1233	tags=23%, list=11%, signal=25%
HESS_TARGETS_OF_HOXA9_AND_MEIS1_DN	HESS_TARGETS_OF_HOXA9_AND_MEIS1_DN		62	0.46138397	1.076151	0.4117647	0.6606001	1	1915	tags=47%, list=17%, signal=56%
MARZEC_IL2_SIGNALING_UP	MARZEC_IL2_SIGNALING_UP		65	0.3188522	1.0761037	0.41666666	0.65926623	1	1947	tags=32%, list=17%, signal=39%
SCHLOSSER_MYC_TARGETS_AND_SERUM_RESPONSE_DN	SCHLOSSER_MYC_TARGETS_AND_SERUM_RESPONSE_DN		31	0.36805028	1.0754888	0.40425533	0.6593123	1	3375	tags=45%, list=30%, signal=64%
ICHIBA_GRAFT_VERSUS_HOST_DISEASE_35D_UP	ICHIBA_GRAFT_VERSUS_HOST_DISEASE_35D_UP		115	0.38549864	1.073691	0.42307693	0.66155905	1	1947	tags=42%, list=17%, signal=50%
REACTOME_RNA_POLYMERASE_I_TRANSCRIPTION_TERMINATION	REACTOME_RNA_POLYMERASE_I_TRANSCRIPTION_TERMINATION		17	0.40281567	1.0735505	0.4318182	0.66041774	1	5018	tags=76%, list=45%, signal=138%
KEGG_LEISHMANIA_INFECTION	KEGG_LEISHMANIA_INFECTION		29	0.40450245	1.071977	0.3653846	0.6623591	1	2559	tags=41%, list=23%, signal=53%
SA_B_CELL_RECEPTOR_COMPLEXES	SA_B_CELL_RECEPTOR_COMPLEXES		16	0.38503954	1.0719575	0.2826087	0.6610064	1	707	tags=19%, list=6%, signal=20%
PYEON_HPV_POSITIVE_TUMORS_UP	PYEON_HPV_POSITIVE_TUMORS_UP		34	0.3662321	1.0718089	0.34615386	0.65994924	1	1844	tags=35%, list=16%, signal=42%
MARKEY_RB1_CHRONIC_LOF_DN	MARKEY_RB1_CHRONIC_LOF_DN		90	0.38720897	1.0706338	0.4	0.66081595	1	1755	tags=39%, list=16%, signal=46%
GUENTHER_GROWTH_SPHERICAL_VS_ADHERENT_DN	GUENTHER_GROWTH_SPHERICAL_VS_ADHERENT_DN		21	0.41948953	1.0698239	0.33962265	0.6610933	1	1161	tags=29%, list=10%, signal=32%
YAO_TEMPORAL_RESPONSE_TO_PROGESTERONE_CLUSTER_9	YAO_TEMPORAL_RESPONSE_TO_PROGESTERONE_CLUSTER_9		59	0.32794997	1.0687422	0.4117647	0.6622336	1	1387	tags=25%, list=12%, signal=29%
LIAN_LIPA_TARGETS_3M	LIAN_LIPA_TARGETS_3M		59	0.46415934	1.0680286	0.35416666	0.66263276	1	889	tags=34%, list=8%, signal=37%
BHATTACHARYA_EMBRYONIC_STEM_CELL	BHATTACHARYA_EMBRYONIC_STEM_CELL		50	0.3261704	1.0669342	0.34146342	0.6631808	1	723	tags=22%, list=6%, signal=23%
REACTOME_CELL_DEATH_SIGNALLING_VIA_NRAGE_NRIF_AND_NADE	REACTOME_CELL_DEATH_SIGNALLING_VIA_NRAGE_NRIF_AND_NADE		38	0.3324908	1.0660621	0.41463414	0.66340166	1	1964	tags=34%, list=18%, signal=41%
HELLEBREKERS_SILENCED_DURING_TUMOR_ANGIOGENESIS	HELLEBREKERS_SILENCED_DURING_TUMOR_ANGIOGENESIS		34	0.42142573	1.0639923	0.42857143	0.6668281	1	990	tags=32%, list=9%, signal=35%
PENG_RAPAMYCIN_RESPONSE_DN	PENG_RAPAMYCIN_RESPONSE_DN		51	0.28472078	1.0626403	0.47727272	0.66849846	1	3060	tags=41%, list=27%, signal=56%
LINDSTEDT_DENDRITIC_CELL_MATURATION_A	LINDSTEDT_DENDRITIC_CELL_MATURATION_A		39	0.42813587	1.0621825	0.35555556	0.6684722	1	2892	tags=51%, list=26%, signal=69%
REACTOME_ABORTIVE_ELONGATION_OF_HIV1_TRANSCRIPT_IN_THE_ABSENCE_OF_TAT	REACTOME_ABORTIVE_ELONGATION_OF_HIV1_TRANSCRIPT_IN_THE_ABSENCE_OF_TAT		19	0.38543433	1.0609239	0.33333334	0.6702278	1	3091	tags=47%, list=28%, signal=65%
LAIHO_COLORECTAL_CANCER_SERRATED_UP	LAIHO_COLORECTAL_CANCER_SERRATED_UP		71	0.30999646	1.0609037	0.34615386	0.6689214	1	2388	tags=35%, list=21%, signal=44%
CROMER_TUMORIGENESIS_UP	CROMER_TUMORIGENESIS_UP		30	0.4929281	1.060239	0.40384614	0.6688543	1	1051	tags=40%, list=9%, signal=44%
DAZARD_RESPONSE_TO_UV_SCC_UP	DAZARD_RESPONSE_TO_UV_SCC_UP		57	0.33320642	1.0591305	0.3478261	0.66987944	1	2039	tags=39%, list=18%, signal=47%
CASORELLI_ACUTE_PROMYELOCYTIC_LEUKEMIA_DN	CASORELLI_ACUTE_PROMYELOCYTIC_LEUKEMIA_DN		412	0.24799909	1.0584944	0.32692307	0.6697499	1	1635	tags=23%, list=15%, signal=26%
SHEPARD_BMYB_MORPHOLINO_DN	SHEPARD_BMYB_MORPHOLINO_DN		115	0.3152833	1.0583851	0.38	0.66853905	1	1741	tags=39%, list=16%, signal=46%
JI_RESPONSE_TO_FSH_DN	JI_RESPONSE_TO_FSH_DN		32	0.35619706	1.0572242	0.4814815	0.66955084	1	1363	tags=25%, list=12%, signal=28%
BIOCARTA_CASPASE_PATHWAY	BIOCARTA_CASPASE_PATHWAY		16	0.4164432	1.0566422	0.45454547	0.669158	1	3130	tags=50%, list=28%, signal=69%
ZHAN_MULTIPLE_MYELOMA_CD1_VS_CD2_DN	ZHAN_MULTIPLE_MYELOMA_CD1_VS_CD2_DN		23	0.39183992	1.056029	0.40816328	0.6688795	1	1500	tags=35%, list=13%, signal=40%
WANG_CISPLATIN_RESPONSE_AND_XPC_UP	WANG_CISPLATIN_RESPONSE_AND_XPC_UP		92	0.2990056	1.054976	0.34615386	0.6697464	1	1422	tags=28%, list=13%, signal=32%
GINESTIER_BREAST_CANCER_ZNF217_AMPLIFIED_UP	GINESTIER_BREAST_CANCER_ZNF217_AMPLIFIED_UP		36	0.33235666	1.0533161	0.44230768	0.6720174	1	2463	tags=36%, list=22%, signal=46%
HEIDENBLAD_AMPLICON_8Q24_DN	HEIDENBLAD_AMPLICON_8Q24_DN		21	0.31850776	1.0492743	0.42553192	0.680451	1	1626	tags=29%, list=15%, signal=33%
REACTOME_COLLAGEN_MEDIATED_ACTIVATION_CASCADE	REACTOME_COLLAGEN_MEDIATED_ACTIVATION_CASCADE		15	0.44355282	1.0486627	0.43396226	0.68039614	1	1308	tags=33%, list=12%, signal=38%
ENK_UV_RESPONSE_EPIDERMIS_UP	ENK_UV_RESPONSE_EPIDERMIS_UP		193	0.2526627	1.0482194	0.32608697	0.6797717	1	2126	tags=30%, list=19%, signal=36%
ROSS_ACUTE_MYELOID_LEUKEMIA_CBF	ROSS_ACUTE_MYELOID_LEUKEMIA_CBF		50	0.31985477	1.0462013	0.40425533	0.68302834	1	1364	tags=28%, list=12%, signal=32%
SESTO_RESPONSE_TO_UV_C0	SESTO_RESPONSE_TO_UV_C0		80	0.31164292	1.0454727	0.4318182	0.6831969	1	2386	tags=34%, list=21%, signal=43%
KEGG_RNA_POLYMERASE	KEGG_RNA_POLYMERASE		20	0.37968212	1.0450795	0.4318182	0.68247914	1	3622	tags=65%, list=32%, signal=96%
DAZARD_UV_RESPONSE_CLUSTER_G6	DAZARD_UV_RESPONSE_CLUSTER_G6		53	0.34141308	1.0423194	0.40816328	0.6867307	1	3136	tags=42%, list=28%, signal=57%
MARKEY_RB1_CHRONIC_LOF_UP	MARKEY_RB1_CHRONIC_LOF_UP		95	0.328301	1.042295	0.37037036	0.6854352	1	1635	tags=39%, list=15%, signal=45%
MUELLER_METHYLATED_IN_GLIOBLASTOMA	MUELLER_METHYLATED_IN_GLIOBLASTOMA		26	0.42238232	1.0422226	0.42553192	0.6842086	1	822	tags=31%, list=7%, signal=33%
OLSSON_E2F3_TARGETS_DN	OLSSON_E2F3_TARGETS_DN		15	0.45581988	1.0411537	0.41666666	0.68518203	1	624	tags=47%, list=6%, signal=49%
DIAZ_CHRONIC_MEYLOGENOUS_LEUKEMIA_DN	DIAZ_CHRONIC_MEYLOGENOUS_LEUKEMIA_DN		80	0.337778	1.0397667	0.4181818	0.6861	1	900	tags=25%, list=8%, signal=27%
KRIGE_AMINO_ACID_DEPRIVATION	KRIGE_AMINO_ACID_DEPRIVATION		19	0.3645226	1.0388197	0.49019608	0.6868405	1	1229	tags=32%, list=11%, signal=35%
OSMAN_BLADDER_CANCER_DN	OSMAN_BLADDER_CANCER_DN		175	0.22867256	1.0348012	0.3877551	0.69416374	1	3231	tags=39%, list=29%, signal=54%
KIM_WT1_TARGETS_8HR_UP	KIM_WT1_TARGETS_8HR_UP		108	0.31119162	1.0323919	0.3962264	0.6978437	1	914	tags=20%, list=8%, signal=22%
VERRECCHIA_RESPONSE_TO_TGFB1_C5	VERRECCHIA_RESPONSE_TO_TGFB1_C5		16	0.3848469	1.0314679	0.3773585	0.6979903	1	2046	tags=38%, list=18%, signal=46%
REACTOME_TOLL_RECEPTOR_CASCADES	REACTOME_TOLL_RECEPTOR_CASCADES		53	0.2881214	1.0299373	0.43636364	0.69997483	1	2135	tags=26%, list=19%, signal=32%
HAHTOLA_MYCOSIS_FUNGOIDES_SKIN_DN	HAHTOLA_MYCOSIS_FUNGOIDES_SKIN_DN		17	0.41214642	1.0292233	0.42553192	0.69976854	1	2765	tags=47%, list=25%, signal=62%
CHAUHAN_RESPONSE_TO_METHOXYESTRADIOL_UP	CHAUHAN_RESPONSE_TO_METHOXYESTRADIOL_UP		31	0.27088562	1.0278267	0.37777779	0.70175624	1	3394	tags=48%, list=30%, signal=69%
DOANE_BREAST_CANCER_ESR1_DN	DOANE_BREAST_CANCER_ESR1_DN		31	0.38197175	1.0277842	0.35416666	0.70046	1	1760	tags=42%, list=16%, signal=50%
TIAN_TNF_SIGNALING_VIA_NFKB	TIAN_TNF_SIGNALING_VIA_NFKB		16	0.48477238	1.0274994	0.44	0.69952273	1	1796	tags=44%, list=16%, signal=52%
REACTOME_GAP_JUNCTION_TRAFFICKING	REACTOME_GAP_JUNCTION_TRAFFICKING		19	0.43091387	1.0258645	0.5	0.70151323	1	1566	tags=32%, list=14%, signal=37%
LI_LUNG_CANCER	LI_LUNG_CANCER		29	0.3055821	1.0251161	0.4347826	0.70160365	1	2905	tags=62%, list=26%, signal=84%
IVANOVA_HEMATOPOIESIS_LATE_PROGENITOR	IVANOVA_HEMATOPOIESIS_LATE_PROGENITOR		110	0.2948705	1.0236814	0.4347826	0.70321953	1	1263	tags=28%, list=11%, signal=31%
BOHN_PRIMARY_IMMUNODEFICIENCY_SYNDROM_UP	BOHN_PRIMARY_IMMUNODEFICIENCY_SYNDROM_UP		24	0.32134965	1.0234841	0.4	0.70215404	1	2886	tags=63%, list=26%, signal=84%
KORKOLA_CORRELATED_WITH_POU5F1	KORKOLA_CORRELATED_WITH_POU5F1		16	0.36856964	1.0220196	0.45833334	0.70414567	1	2652	tags=56%, list=24%, signal=74%
BASSO_CD40_SIGNALING_UP	BASSO_CD40_SIGNALING_UP		63	0.36858806	1.0219563	0.4489796	0.7029758	1	1564	tags=30%, list=14%, signal=35%
BIOCARTA_TNFR1_PATHWAY	BIOCARTA_TNFR1_PATHWAY		19	0.35041144	1.0211123	0.5	0.7034139	1	3130	tags=47%, list=28%, signal=66%
TONKS_TARGETS_OF_RUNX1_RUNX1T1_FUSION_SUSTAINED_IN_MONOCYTE_UP	TONKS_TARGETS_OF_RUNX1_RUNX1T1_FUSION_SUSTAINED_IN_MONOCYTE_UP		15	0.41954726	1.0210882	0.5	0.70208114	1	1032	tags=33%, list=9%, signal=37%
HINATA_NFKB_TARGETS_FIBROBLAST_UP	HINATA_NFKB_TARGETS_FIBROBLAST_UP		43	0.34240586	1.0208777	0.47058824	0.70117587	1	2458	tags=42%, list=22%, signal=53%
PELLICCIOTTA_HDAC_IN_ANTIGEN_PRESENTATION_UP	PELLICCIOTTA_HDAC_IN_ANTIGEN_PRESENTATION_UP		49	0.27900666	1.0205853	0.4318182	0.7003406	1	4466	tags=59%, list=40%, signal=98%
KIM_GASTRIC_CANCER_CHEMOSENSITIVITY	KIM_GASTRIC_CANCER_CHEMOSENSITIVITY		60	0.25850567	1.0197549	0.41463414	0.70067877	1	1460	tags=27%, list=13%, signal=31%
ZHU_CMV_8_HR_UP	ZHU_CMV_8_HR_UP		21	0.41264334	1.0194435	0.42857143	0.6999825	1	1815	tags=33%, list=16%, signal=40%
FULCHER_INFLAMMATORY_RESPONSE_LECTIN_VS_LPS_UP	FULCHER_INFLAMMATORY_RESPONSE_LECTIN_VS_LPS_UP		317	0.27776605	1.0191425	0.39583334	0.6991531	1	1796	tags=28%, list=16%, signal=32%
YAMASHITA_METHYLATED_IN_PROSTATE_CANCER	YAMASHITA_METHYLATED_IN_PROSTATE_CANCER		44	0.40933508	1.0184988	0.42857143	0.6992628	1	958	tags=32%, list=9%, signal=35%
MONNIER_POSTRADIATION_TUMOR_ESCAPE_UP	MONNIER_POSTRADIATION_TUMOR_ESCAPE_UP		215	0.2412672	1.0179121	0.44230768	0.6990168	1	1659	tags=21%, list=15%, signal=24%
MILI_PSEUDOPODIA_HAPTOTAXIS_DN	MILI_PSEUDOPODIA_HAPTOTAXIS_DN		401	0.21734482	1.0173929	0.35849056	0.69893855	1	2301	tags=25%, list=21%, signal=30%
REACTOME_LOSS_OF_NLP_FROM_MITOTIC_CENTROSOMES	REACTOME_LOSS_OF_NLP_FROM_MITOTIC_CENTROSOMES		31	0.30533564	1.0172522	0.47058824	0.69799036	1	2884	tags=35%, list=26%, signal=48%
BIOCARTA_FMLP_PATHWAY	BIOCARTA_FMLP_PATHWAY		25	0.30552757	1.0166668	0.4888889	0.697879	1	1897	tags=32%, list=17%, signal=38%
YAO_TEMPORAL_RESPONSE_TO_PROGESTERONE_CLUSTER_7	YAO_TEMPORAL_RESPONSE_TO_PROGESTERONE_CLUSTER_7		56	0.27327818	1.0135305	0.47727272	0.70319134	1	1405	tags=20%, list=13%, signal=22%
REACTOME_GLUCOSE_TRANSPORT	REACTOME_GLUCOSE_TRANSPORT		25	0.34508815	1.0134107	0.4893617	0.70213497	1	1249	tags=32%, list=11%, signal=36%
OUELLET_CULTURED_OVARIAN_CANCER_INVASIVE_VS_LMP_DN	OUELLET_CULTURED_OVARIAN_CANCER_INVASIVE_VS_LMP_DN		15	0.42237762	1.0131887	0.43636364	0.70120144	1	1652	tags=27%, list=15%, signal=31%
DAVICIONI_RHABDOMYOSARCOMA_PAX_FOXO1_FUSION_UP	DAVICIONI_RHABDOMYOSARCOMA_PAX_FOXO1_FUSION_UP		34	0.35801113	1.0126787	0.4489796	0.70101774	1	1860	tags=38%, list=17%, signal=46%
BIOCARTA_MPR_PATHWAY	BIOCARTA_MPR_PATHWAY		22	0.29021996	1.0124679	0.3773585	0.70018286	1	2798	tags=55%, list=25%, signal=73%
FIRESTEIN_CTNNB1_PATHWAY	FIRESTEIN_CTNNB1_PATHWAY		15	0.3918933	1.0124528	0.39583334	0.6988667	1	953	tags=33%, list=9%, signal=36%
REACTOME_DUAL_INCISION_REACTION_IN_GG_NER	REACTOME_DUAL_INCISION_REACTION_IN_GG_NER		20	0.38132143	1.009786	0.4651163	0.7031795	1	2579	tags=40%, list=23%, signal=52%
OUILLETTE_CLL_13Q14_DELETION_DN	OUILLETTE_CLL_13Q14_DELETION_DN		35	0.31535006	1.0086395	0.44680852	0.7043901	1	1500	tags=34%, list=13%, signal=39%
CHANDRAN_METASTASIS_UP	CHANDRAN_METASTASIS_UP		44	0.31388283	1.0073707	0.4	0.70573443	1	2410	tags=34%, list=22%, signal=43%
TIEN_INTESTINE_PROBIOTICS_24HR_UP	TIEN_INTESTINE_PROBIOTICS_24HR_UP		343	0.26195994	1.0068499	0.4375	0.7054899	1	2656	tags=34%, list=24%, signal=43%
TIEN_INTESTINE_PROBIOTICS_6HR_DN	TIEN_INTESTINE_PROBIOTICS_6HR_DN		107	0.25096968	1.0067782	0.52380955	0.70425975	1	2784	tags=36%, list=25%, signal=47%
SWEET_LUNG_CANCER_KRAS_UP	SWEET_LUNG_CANCER_KRAS_UP		371	0.25950924	1.0057235	0.42553192	0.70486	1	1940	tags=27%, list=17%, signal=32%
ODONNELL_TARGETS_OF_MYC_AND_TFRC_UP	ODONNELL_TARGETS_OF_MYC_AND_TFRC_UP		38	0.37255526	1.0042329	0.4318182	0.70655674	1	1222	tags=32%, list=11%, signal=35%
KEGG_NATURAL_KILLER_CELL_MEDIATED_CYTOTOXICITY	KEGG_NATURAL_KILLER_CELL_MEDIATED_CYTOTOXICITY		64	0.3228251	1.0037198	0.48979592	0.7064926	1	3044	tags=45%, list=27%, signal=62%
BARRIER_COLON_CANCER_RECURRENCE_UP	BARRIER_COLON_CANCER_RECURRENCE_UP		23	0.29830033	1.0034174	0.4375	0.7056237	1	4250	tags=65%, list=38%, signal=105%
REACTOME_ADP_SIGNALLING_THROUGH_P2Y_PURINOCEPTOR_1	REACTOME_ADP_SIGNALLING_THROUGH_P2Y_PURINOCEPTOR_1		18	0.3655287	1.0031075	0.51111114	0.7048039	1	2021	tags=33%, list=18%, signal=41%
SPIELMAN_LYMPHOBLAST_EUROPEAN_VS_ASIAN_UP	SPIELMAN_LYMPHOBLAST_EUROPEAN_VS_ASIAN_UP		324	0.1997156	1.0026761	0.49019608	0.7044012	1	1780	tags=20%, list=16%, signal=23%
TONKS_TARGETS_OF_RUNX1_RUNX1T1_FUSION_ERYTHROCYTE_UP	TONKS_TARGETS_OF_RUNX1_RUNX1T1_FUSION_ERYTHROCYTE_UP		98	0.31861672	1.0008726	0.42307693	0.7072089	1	1349	tags=33%, list=12%, signal=37%
CHEN_HOXA5_TARGETS_9HR_UP	CHEN_HOXA5_TARGETS_9HR_UP		113	0.2687564	1.0000206	0.44642857	0.70776576	1	3096	tags=39%, list=28%, signal=53%
COATES_MACROPHAGE_M1_VS_M2_DN	COATES_MACROPHAGE_M1_VS_M2_DN		48	0.36186752	0.99909866	0.45833334	0.7082992	1	1422	tags=31%, list=13%, signal=36%
LIANG_HEMATOPOIESIS_STEM_CELL_NUMBER_SMALL_VS_HUGE_UP	LIANG_HEMATOPOIESIS_STEM_CELL_NUMBER_SMALL_VS_HUGE_UP		27	0.31407824	0.9962881	0.5102041	0.7129594	1	522	tags=15%, list=5%, signal=16%
DER_IFN_GAMMA_RESPONSE_UP	DER_IFN_GAMMA_RESPONSE_UP		46	0.29231513	0.9960139	0.4	0.71239144	1	2913	tags=39%, list=26%, signal=53%
REACTOME_G_ALPHA_12_13_SIGNALLING_EVENTS	REACTOME_G_ALPHA_12_13_SIGNALLING_EVENTS		37	0.31180465	0.99509853	0.5510204	0.71306366	1	2627	tags=38%, list=23%, signal=49%
EINAV_INTERFERON_SIGNATURE_IN_CANCER	EINAV_INTERFERON_SIGNATURE_IN_CANCER		15	0.5009466	0.9948896	0.53061223	0.71213275	1	2255	tags=53%, list=20%, signal=67%
GARY_CD5_TARGETS_DN	GARY_CD5_TARGETS_DN		254	0.27643207	0.9921654	0.44680852	0.7165533	1	3310	tags=39%, list=30%, signal=54%
ONDER_CDH1_TARGETS_3_DN	ONDER_CDH1_TARGETS_3_DN		28	0.4759459	0.99143314	0.4651163	0.7168485	1	1796	tags=50%, list=16%, signal=59%
HUMMEL_BURKITTS_LYMPHOMA_UP	HUMMEL_BURKITTS_LYMPHOMA_UP		18	0.41495454	0.9907001	0.5714286	0.7173715	1	1007	tags=33%, list=9%, signal=37%
SEIDEN_ONCOGENESIS_BY_MET	SEIDEN_ONCOGENESIS_BY_MET		59	0.29315346	0.98672855	0.4814815	0.7240457	1	2666	tags=36%, list=24%, signal=46%
WONG_PROTEASOME_GENE_MODULE	WONG_PROTEASOME_GENE_MODULE		35	0.30508178	0.98420423	0.45833334	0.72737396	1	3699	tags=51%, list=33%, signal=77%
ZHAN_V2_LATE_DIFFERENTIATION_GENES	ZHAN_V2_LATE_DIFFERENTIATION_GENES		27	0.2797048	0.98395103	0.52380955	0.7266368	1	748	tags=15%, list=7%, signal=16%
KHETCHOUMIAN_TRIM24_TARGETS_UP	KHETCHOUMIAN_TRIM24_TARGETS_UP		29	0.45006287	0.98371154	0.54	0.72597975	1	914	tags=28%, list=8%, signal=30%
KEGG_TOLL_LIKE_RECEPTOR_SIGNALING_PATHWAY	KEGG_TOLL_LIKE_RECEPTOR_SIGNALING_PATHWAY		60	0.29523253	0.9827837	0.38297874	0.7266091	1	2392	tags=33%, list=21%, signal=42%
LEE_LIVER_CANCER_DENA_UP	LEE_LIVER_CANCER_DENA_UP		46	0.3614205	0.9825027	0.46	0.72581506	1	1170	tags=37%, list=10%, signal=41%
BROWNE_HCMV_INFECTION_24HR_UP	BROWNE_HCMV_INFECTION_24HR_UP		99	0.2573299	0.9818047	0.47727272	0.7261808	1	2816	tags=38%, list=25%, signal=51%
VARELA_ZMPSTE24_TARGETS_UP	VARELA_ZMPSTE24_TARGETS_UP		27	0.36421606	0.98165226	0.43589744	0.72521454	1	1860	tags=33%, list=17%, signal=40%
PICCALUGA_ANGIOIMMUNOBLASTIC_LYMPHOMA_DN	PICCALUGA_ANGIOIMMUNOBLASTIC_LYMPHOMA_DN		62	0.3108223	0.98079085	0.5471698	0.72559303	1	2030	tags=32%, list=18%, signal=39%
BROWNE_HCMV_INFECTION_10HR_UP	BROWNE_HCMV_INFECTION_10HR_UP		59	0.28393018	0.9765108	0.5217391	0.7335653	1	795	tags=20%, list=7%, signal=22%
TANAKA_METHYLATED_IN_ESOPHAGEAL_CARCINOMA	TANAKA_METHYLATED_IN_ESOPHAGEAL_CARCINOMA		55	0.2653483	0.9756998	0.5208333	0.7343239	1	2132	tags=31%, list=19%, signal=38%
BOYAULT_LIVER_CANCER_SUBCLASS_G5_DN	BOYAULT_LIVER_CANCER_SUBCLASS_G5_DN		15	0.44753668	0.973178	0.5	0.7383558	1	2613	tags=60%, list=23%, signal=78%
BROWNE_HCMV_INFECTION_16HR_UP	BROWNE_HCMV_INFECTION_16HR_UP		123	0.25274912	0.9722869	0.5319149	0.73867464	1	2363	tags=30%, list=21%, signal=38%
NUYTTEN_NIPP1_TARGETS_DN	NUYTTEN_NIPP1_TARGETS_DN		449	0.21888582	0.9721725	0.53061223	0.7375656	1	1582	tags=22%, list=14%, signal=24%
GEORGES_TARGETS_OF_MIR192_AND_MIR215	GEORGES_TARGETS_OF_MIR192_AND_MIR215		415	0.24347873	0.97093624	0.54	0.73873067	1	1637	tags=23%, list=15%, signal=26%
REACTOME_RHO_GTPASE_CYCLE	REACTOME_RHO_GTPASE_CYCLE		70	0.2613039	0.9707029	0.44680852	0.73791003	1	1606	tags=26%, list=14%, signal=30%
CHUANG_OXIDATIVE_STRESS_RESPONSE_UP	CHUANG_OXIDATIVE_STRESS_RESPONSE_UP		18	0.34119084	0.97062427	0.4716981	0.7367284	1	1058	tags=28%, list=9%, signal=31%
IGARASHI_ATF4_TARGETS_DN	IGARASHI_ATF4_TARGETS_DN		48	0.2777834	0.970282	0.39215687	0.7362773	1	1349	tags=27%, list=12%, signal=31%
REACTOME_THROMBIN_SIGNALLING_THROUGH_PROTEINASE_ACTIVATED_RECEPTORS	REACTOME_THROMBIN_SIGNALLING_THROUGH_PROTEINASE_ACTIVATED_RECEPTORS		20	0.3510625	0.96953344	0.47727272	0.7363314	1	2021	tags=35%, list=18%, signal=43%
ROZANOV_MMP14_TARGETS_SUBSET	ROZANOV_MMP14_TARGETS_SUBSET		24	0.46863624	0.96913135	0.48	0.73589516	1	1744	tags=50%, list=16%, signal=59%
PAPASPYRIDONOS_UNSTABLE_ATEROSCLEROTIC_PLAQUE_UP	PAPASPYRIDONOS_UNSTABLE_ATEROSCLEROTIC_PLAQUE_UP		31	0.35985762	0.9685838	0.48979592	0.73559594	1	1796	tags=35%, list=16%, signal=42%
WANG_LMO4_TARGETS_DN	WANG_LMO4_TARGETS_DN		163	0.24030514	0.9685175	0.47058824	0.7345231	1	2826	tags=31%, list=25%, signal=41%
BIOCARTA_NKT_PATHWAY	BIOCARTA_NKT_PATHWAY		21	0.41959876	0.9675922	0.50980395	0.73546475	1	801	tags=29%, list=7%, signal=31%
BLUM_RESPONSE_TO_SALIRASIB_UP	BLUM_RESPONSE_TO_SALIRASIB_UP		169	0.21505955	0.9675318	0.40816328	0.73430735	1	3039	tags=30%, list=27%, signal=40%
KOKKINAKIS_METHIONINE_DEPRIVATION_48HR_UP	KOKKINAKIS_METHIONINE_DEPRIVATION_48HR_UP		83	0.29569316	0.9659343	0.54	0.7367869	1	306	tags=14%, list=3%, signal=15%
BROWNE_HCMV_INFECTION_18HR_UP	BROWNE_HCMV_INFECTION_18HR_UP		108	0.24853249	0.9647666	0.47916666	0.73796415	1	1350	tags=23%, list=12%, signal=26%
HOSHIDA_LIVER_CANCER_SUBCLASS_S1	HOSHIDA_LIVER_CANCER_SUBCLASS_S1		184	0.3117936	0.96399426	0.5	0.73838073	1	2613	tags=42%, list=23%, signal=54%
KYNG_DNA_DAMAGE_UP	KYNG_DNA_DAMAGE_UP		66	0.2718482	0.9609675	0.5416667	0.74291956	1	1284	tags=23%, list=11%, signal=26%
IVANOVA_HEMATOPOIESIS_EARLY_PROGENITOR	IVANOVA_HEMATOPOIESIS_EARLY_PROGENITOR		86	0.23177418	0.9603887	0.4318182	0.7431396	1	2943	tags=37%, list=26%, signal=50%
REACTOME_ADP_SIGNALLING_THROUGH_P2Y_PURINOCEPTOR_12	REACTOME_ADP_SIGNALLING_THROUGH_P2Y_PURINOCEPTOR_12		17	0.35490227	0.959675	0.5	0.74303406	1	2035	tags=47%, list=18%, signal=57%
DAIRKEE_CANCER_PRONE_RESPONSE_BPA_E2	DAIRKEE_CANCER_PRONE_RESPONSE_BPA_E2		82	0.23463668	0.9588285	0.5	0.74355656	1	2030	tags=30%, list=18%, signal=37%
LEE_EARLY_T_LYMPHOCYTE_DN	LEE_EARLY_T_LYMPHOCYTE_DN		17	0.37518293	0.95874935	0.5319149	0.74263483	1	1879	tags=35%, list=17%, signal=42%
RASHI_RESPONSE_TO_IONIZING_RADIATION_2	RASHI_RESPONSE_TO_IONIZING_RADIATION_2		92	0.28405923	0.9567871	0.5319149	0.7456043	1	1302	tags=23%, list=12%, signal=26%
REACTOME_ACTIVATED_TLR4_SIGNALLING	REACTOME_ACTIVATED_TLR4_SIGNALLING		15	0.37581843	0.95533967	0.53333336	0.74706024	1	2135	tags=33%, list=19%, signal=41%
GINESTIER_BREAST_CANCER_20Q13_AMPLIFICATION_DN	GINESTIER_BREAST_CANCER_20Q13_AMPLIFICATION_DN		80	0.24215293	0.9546927	0.51785713	0.7474646	1	3532	tags=43%, list=32%, signal=62%
CHIARETTI_ACUTE_LYMPHOBLASTIC_LEUKEMIA_ZAP70	CHIARETTI_ACUTE_LYMPHOBLASTIC_LEUKEMIA_ZAP70		44	0.26937926	0.9530341	0.44444445	0.749716	1	2392	tags=36%, list=21%, signal=46%
VERHAAK_AML_WITH_NPM1_MUTATED_UP	VERHAAK_AML_WITH_NPM1_MUTATED_UP		113	0.30873808	0.9530043	0.50980395	0.74848795	1	1829	tags=37%, list=16%, signal=44%
FLECHNER_PBL_KIDNEY_TRANSPLANT_OK_VS_DONOR_UP	FLECHNER_PBL_KIDNEY_TRANSPLANT_OK_VS_DONOR_UP		98	0.23558846	0.952703	0.49019608	0.74774784	1	3030	tags=34%, list=27%, signal=46%
TSENG_IRS1_TARGETS_UP	TSENG_IRS1_TARGETS_UP		86	0.2844993	0.95227563	0.47916666	0.74736243	1	1973	tags=30%, list=18%, signal=36%
GRAHAM_CML_QUIESCENT_VS_NORMAL_DIVIDING_UP	GRAHAM_CML_QUIESCENT_VS_NORMAL_DIVIDING_UP		35	0.35405344	0.95157987	0.47916666	0.7471542	1	960	tags=23%, list=9%, signal=25%
HUPER_BREAST_BASAL_VS_LUMINAL_UP	HUPER_BREAST_BASAL_VS_LUMINAL_UP		31	0.4422952	0.9509697	0.5185185	0.74734104	1	1471	tags=42%, list=13%, signal=48%
REACTOME_TRNA_AMINOACYLATION	REACTOME_TRNA_AMINOACYLATION		18	0.32544088	0.9504689	0.5681818	0.7471222	1	3721	tags=50%, list=33%, signal=75%
MONNIER_POSTRADIATION_TUMOR_ESCAPE_DN	MONNIER_POSTRADIATION_TUMOR_ESCAPE_DN		228	0.2430963	0.9499896	0.48	0.74670225	1	1540	tags=24%, list=14%, signal=27%
DORN_ADENOVIRUS_INFECTION_12HR_UP	DORN_ADENOVIRUS_INFECTION_12HR_UP		18	0.35718235	0.9485964	0.5510204	0.7481329	1	2806	tags=50%, list=25%, signal=67%
MITSIADES_RESPONSE_TO_APLIDIN_UP	MITSIADES_RESPONSE_TO_APLIDIN_UP		260	0.2228183	0.9477507	0.509434	0.74841416	1	1387	tags=18%, list=12%, signal=20%
ZHANG_RESPONSE_TO_IKK_INHIBITOR_AND_TNF_DN	ZHANG_RESPONSE_TO_IKK_INHIBITOR_AND_TNF_DN		36	0.3007576	0.94557196	0.54901963	0.75206757	1	1976	tags=36%, list=18%, signal=44%
SMID_BREAST_CANCER_RELAPSE_IN_BONE_DN	SMID_BREAST_CANCER_RELAPSE_IN_BONE_DN		183	0.28240559	0.9445064	0.5531915	0.75304544	1	2636	tags=38%, list=24%, signal=49%
LIANG_HEMATOPOIESIS_STEM_CELL_NUMBER_LARGE_VS_TINY_UP	LIANG_HEMATOPOIESIS_STEM_CELL_NUMBER_LARGE_VS_TINY_UP		36	0.30408815	0.9431571	0.50980395	0.75475085	1	899	tags=22%, list=8%, signal=24%
CAIRO_HEPATOBLASTOMA_UP	CAIRO_HEPATOBLASTOMA_UP		121	0.2413881	0.941619	0.5576923	0.75715715	1	1745	tags=30%, list=16%, signal=35%
KIM_WT1_TARGETS_12HR_DN	KIM_WT1_TARGETS_12HR_DN		127	0.2374068	0.9415399	0.49019608	0.7559646	1	2703	tags=35%, list=24%, signal=46%
CREIGHTON_ENDOCRINE_THERAPY_RESISTANCE_4	CREIGHTON_ENDOCRINE_THERAPY_RESISTANCE_4		163	0.24175584	0.94066066	0.5833333	0.7567947	1	960	tags=19%, list=9%, signal=20%
SANA_TNF_SIGNALING_UP	SANA_TNF_SIGNALING_UP		47	0.3984086	0.94052434	0.5652174	0.75572914	1	1815	tags=38%, list=16%, signal=46%
FLECHNER_PBL_KIDNEY_TRANSPLANT_OK_VS_DONOR_DN	FLECHNER_PBL_KIDNEY_TRANSPLANT_OK_VS_DONOR_DN		28	0.3054657	0.9404087	0.52	0.7547412	1	2557	tags=32%, list=23%, signal=42%
SAGIV_CD24_TARGETS_DN	SAGIV_CD24_TARGETS_DN		30	0.33993816	0.93979937	0.59615386	0.75459707	1	679	tags=20%, list=6%, signal=21%
PYEON_CANCER_HEAD_AND_NECK_VS_CERVICAL_UP	PYEON_CANCER_HEAD_AND_NECK_VS_CERVICAL_UP		86	0.31023747	0.9387301	0.49056605	0.75587535	1	1935	tags=35%, list=17%, signal=42%
KEGG_RENAL_CELL_CARCINOMA	KEGG_RENAL_CELL_CARCINOMA		45	0.29179558	0.9386773	0.5208333	0.7547343	1	2050	tags=31%, list=18%, signal=38%
KEGG_REGULATION_OF_ACTIN_CYTOSKELETON	KEGG_REGULATION_OF_ACTIN_CYTOSKELETON		137	0.24053794	0.9378239	0.50980395	0.75518036	1	2138	tags=31%, list=19%, signal=37%
GRUETZMANN_PANCREATIC_CANCER_UP	GRUETZMANN_PANCREATIC_CANCER_UP		252	0.25231275	0.9371848	0.47457626	0.75521994	1	1408	tags=24%, list=13%, signal=27%
DAIRKEE_TERT_TARGETS_UP	DAIRKEE_TERT_TARGETS_UP		212	0.1804108	0.93645996	0.5925926	0.7551918	1	3277	tags=36%, list=29%, signal=50%
KAN_RESPONSE_TO_ARSENIC_TRIOXIDE	KAN_RESPONSE_TO_ARSENIC_TRIOXIDE		70	0.30368218	0.93532246	0.56	0.7563595	1	1747	tags=40%, list=16%, signal=47%
RIZKI_TUMOR_INVASIVENESS_2D_DN	RIZKI_TUMOR_INVASIVENESS_2D_DN		46	0.24294205	0.9348383	0.5714286	0.75589865	1	2236	tags=33%, list=20%, signal=41%
OSWALD_HEMATOPOIETIC_STEM_CELL_IN_COLLAGEN_GEL_UP	OSWALD_HEMATOPOIETIC_STEM_CELL_IN_COLLAGEN_GEL_UP		124	0.2860953	0.9337465	0.54	0.757065	1	949	tags=20%, list=8%, signal=22%
OSWALD_HEMATOPOIETIC_STEM_CELL_IN_COLLAGEN_GEL_DN	OSWALD_HEMATOPOIETIC_STEM_CELL_IN_COLLAGEN_GEL_DN		124	0.2860953	0.9337465	0.54	0.75583595	1	949	tags=20%, list=8%, signal=22%
MARTORIATI_MDM4_TARGETS_NEUROEPITHELIUM_UP	MARTORIATI_MDM4_TARGETS_NEUROEPITHELIUM_UP		76	0.2699716	0.9326003	0.5	0.75681984	1	1129	tags=25%, list=10%, signal=28%
SESTO_RESPONSE_TO_UV_C2	SESTO_RESPONSE_TO_UV_C2		33	0.2840361	0.9316617	0.5	0.7574716	1	2461	tags=33%, list=22%, signal=43%
DIRMEIER_LMP1_RESPONSE_LATE_UP	DIRMEIER_LMP1_RESPONSE_LATE_UP		28	0.3038158	0.93130165	0.59183675	0.7569557	1	2944	tags=50%, list=26%, signal=68%
HUANG_FOXA2_TARGETS_UP	HUANG_FOXA2_TARGETS_UP		26	0.3285368	0.92934036	0.5192308	0.7599878	1	1740	tags=35%, list=16%, signal=41%
REACTOME_MRNA_3_END_PROCESSING	REACTOME_MRNA_3_END_PROCESSING		22	0.36095923	0.929065	0.5882353	0.75928193	1	4175	tags=55%, list=37%, signal=87%
REACTOME_CHEMOKINE_RECEPTORS_BIND_CHEMOKINES	REACTOME_CHEMOKINE_RECEPTORS_BIND_CHEMOKINES		42	0.3868048	0.92900276	0.54761904	0.75819564	1	801	tags=29%, list=7%, signal=31%
REACTOME_SIGNAL_AMPLIFICATION	REACTOME_SIGNAL_AMPLIFICATION		23	0.34269592	0.92862576	0.5609756	0.7578825	1	2035	tags=39%, list=18%, signal=48%
ALCALA_APOPTOSIS	ALCALA_APOPTOSIS		58	0.27959216	0.92619264	0.53488374	0.7613991	1	397	tags=10%, list=4%, signal=11%
HENDRICKS_SMARCA4_TARGETS_UP	HENDRICKS_SMARCA4_TARGETS_UP		28	0.32082304	0.92524564	0.4680851	0.76206994	1	1956	tags=39%, list=17%, signal=47%
KEGG_ADHERENS_JUNCTION	KEGG_ADHERENS_JUNCTION		52	0.28819734	0.92409754	0.51785713	0.76335996	1	1734	tags=29%, list=15%, signal=34%
WILENSKY_RESPONSE_TO_DARAPLADIB	WILENSKY_RESPONSE_TO_DARAPLADIB		18	0.48366684	0.92381203	0.65217394	0.7626017	1	1855	tags=39%, list=17%, signal=47%
VALK_AML_CLUSTER_13	VALK_AML_CLUSTER_13		16	0.3571919	0.92268884	0.5652174	0.76389915	1	1289	tags=31%, list=12%, signal=35%
KEGG_AMINO_SUGAR_AND_NUCLEOTIDE_SUGAR_METABOLISM	KEGG_AMINO_SUGAR_AND_NUCLEOTIDE_SUGAR_METABOLISM		32	0.27648395	0.9225505	0.5510204	0.7628801	1	1498	tags=25%, list=13%, signal=29%
PUIFFE_INVASION_INHIBITED_BY_ASCITES_DN	PUIFFE_INVASION_INHIBITED_BY_ASCITES_DN		85	0.24185236	0.92091554	0.5192308	0.7645309	1	2670	tags=40%, list=24%, signal=52%
JISON_SICKLE_CELL_DISEASE_UP	JISON_SICKLE_CELL_DISEASE_UP		121	0.27624917	0.9196456	0.6304348	0.76618475	1	2258	tags=32%, list=20%, signal=40%
LIU_PROSTATE_CANCER_UP	LIU_PROSTATE_CANCER_UP		52	0.26056817	0.91720355	0.5777778	0.77016675	1	1927	tags=31%, list=17%, signal=37%
LU_IL4_SIGNALING	LU_IL4_SIGNALING		46	0.27538282	0.91592854	0.5294118	0.7716785	1	1356	tags=24%, list=12%, signal=27%
DAVICIONI_PAX_FOXO1_SIGNATURE_IN_ARMS_UP	DAVICIONI_PAX_FOXO1_SIGNATURE_IN_ARMS_UP		34	0.30360416	0.91537434	0.5294118	0.77168864	1	1161	tags=24%, list=10%, signal=26%
LEE_NEURAL_CREST_STEM_CELL_DN	LEE_NEURAL_CREST_STEM_CELL_DN		69	0.30475834	0.91531104	0.59615386	0.77063626	1	1477	tags=28%, list=13%, signal=32%
HELLER_SILENCED_BY_METHYLATION_UP	HELLER_SILENCED_BY_METHYLATION_UP		158	0.29422805	0.91468734	0.6041667	0.7707636	1	1835	tags=33%, list=16%, signal=39%
LIU_TARGETS_OF_VMYB_VS_CMYB_DN	LIU_TARGETS_OF_VMYB_VS_CMYB_DN		26	0.33684707	0.91436213	0.5555556	0.7704237	1	33	tags=12%, list=0%, signal=12%
BUYTAERT_PHOTODYNAMIC_THERAPY_STRESS_DN	BUYTAERT_PHOTODYNAMIC_THERAPY_STRESS_DN		353	0.2158268	0.9127266	0.63829786	0.7730415	1	1298	tags=19%, list=12%, signal=21%
HOSHIDA_LIVER_CANCER_SURVIVAL_UP	HOSHIDA_LIVER_CANCER_SURVIVAL_UP		50	0.29901215	0.911393	0.58	0.7747608	1	1594	tags=32%, list=14%, signal=37%
SEIDEN_MET_SIGNALING	SEIDEN_MET_SIGNALING		16	0.31558788	0.91105676	0.5510204	0.77432114	1	3473	tags=50%, list=31%, signal=72%
NGUYEN_NOTCH1_TARGETS_UP	NGUYEN_NOTCH1_TARGETS_UP		15	0.34698814	0.9110321	0.5686275	0.7731461	1	2191	tags=47%, list=20%, signal=58%
HADDAD_T_LYMPHOCYTE_AND_NK_PROGENITOR_DN	HADDAD_T_LYMPHOCYTE_AND_NK_PROGENITOR_DN		47	0.3236166	0.9105583	0.5660377	0.77286077	1	978	tags=28%, list=9%, signal=30%
REACTOME_NUCLEAR_EVENTS_KINASE_AND_TRANSCRIPTION_FACTOR_ACTIVATION	REACTOME_NUCLEAR_EVENTS_KINASE_AND_TRANSCRIPTION_FACTOR_ACTIVATION		15	0.33952025	0.91018623	0.53846157	0.77240616	1	951	tags=20%, list=8%, signal=22%
OSMAN_BLADDER_CANCER_UP	OSMAN_BLADDER_CANCER_UP		203	0.22533153	0.90994895	0.5192308	0.7717118	1	2950	tags=32%, list=26%, signal=42%
MARSON_FOXP3_TARGETS_STIMULATED_UP	MARSON_FOXP3_TARGETS_STIMULATED_UP		16	0.38066733	0.90870667	0.6041667	0.7733497	1	2935	tags=44%, list=26%, signal=59%
BIOCARTA_RHO_PATHWAY	BIOCARTA_RHO_PATHWAY		27	0.2705018	0.90854615	0.64	0.77250266	1	2798	tags=48%, list=25%, signal=64%
ENK_UV_RESPONSE_KERATINOCYTE_UP	ENK_UV_RESPONSE_KERATINOCYTE_UP		379	0.19211766	0.905643	0.5102041	0.7772658	1	2717	tags=33%, list=24%, signal=42%
SEMENZA_HIF1_TARGETS	SEMENZA_HIF1_TARGETS		25	0.33610344	0.90547806	0.6181818	0.7762412	1	962	tags=24%, list=9%, signal=26%
CHAUHAN_RESPONSE_TO_METHOXYESTRADIOL_DN	CHAUHAN_RESPONSE_TO_METHOXYESTRADIOL_DN		78	0.23737231	0.90325266	0.5416667	0.78001916	1	3697	tags=45%, list=33%, signal=67%
GRAHAM_CML_DIVIDING_VS_NORMAL_QUIESCENT_DN	GRAHAM_CML_DIVIDING_VS_NORMAL_QUIESCENT_DN		50	0.31165674	0.9031078	0.61538464	0.7790485	1	348	tags=18%, list=3%, signal=18%
MAHAJAN_RESPONSE_TO_IL1A_UP	MAHAJAN_RESPONSE_TO_IL1A_UP		45	0.30678347	0.90246606	0.6	0.77927446	1	2077	tags=33%, list=19%, signal=41%
JAZAG_TGFB1_SIGNALING_UP	JAZAG_TGFB1_SIGNALING_UP		67	0.23605898	0.9002675	0.65217394	0.78228295	1	2349	tags=28%, list=21%, signal=36%
PARK_APL_PATHOGENESIS_DN	PARK_APL_PATHOGENESIS_DN		26	0.32057425	0.8992775	0.53333336	0.78312474	1	2466	tags=42%, list=22%, signal=54%
REACTOME_G_BETA_GAMMA_SIGNALLING_THROUGH_PI3KGAMMA	REACTOME_G_BETA_GAMMA_SIGNALLING_THROUGH_PI3KGAMMA		17	0.32129145	0.8976728	0.53333336	0.7854783	1	2050	tags=35%, list=18%, signal=43%
AMIT_SERUM_RESPONSE_120_MCF10A	AMIT_SERUM_RESPONSE_120_MCF10A		45	0.29957947	0.8957546	0.5833333	0.7884441	1	1184	tags=24%, list=11%, signal=27%
ZHAN_MULTIPLE_MYELOMA_HP_UP	ZHAN_MULTIPLE_MYELOMA_HP_UP		26	0.30311152	0.8947566	0.625	0.78931797	1	1453	tags=31%, list=13%, signal=35%
WEINMANN_ADAPTATION_TO_HYPOXIA_UP	WEINMANN_ADAPTATION_TO_HYPOXIA_UP		18	0.38773286	0.8939227	0.6585366	0.7898416	1	445	tags=33%, list=4%, signal=35%
SABATES_COLORECTAL_ADENOMA_UP	SABATES_COLORECTAL_ADENOMA_UP		70	0.3261677	0.8934032	0.59090906	0.789774	1	1197	tags=34%, list=11%, signal=38%
AMIT_SERUM_RESPONSE_480_MCF10A	AMIT_SERUM_RESPONSE_480_MCF10A		21	0.2941391	0.89179236	0.5686275	0.7916759	1	2178	tags=29%, list=19%, signal=35%
MORI_PLASMA_CELL_UP	MORI_PLASMA_CELL_UP		28	0.26430905	0.8902467	0.5510204	0.7936291	1	2870	tags=43%, list=26%, signal=57%
KORKOLA_SEMINOMA_UP	KORKOLA_SEMINOMA_UP		31	0.31317508	0.8902122	0.625	0.7925127	1	2055	tags=35%, list=18%, signal=43%
SUNG_METASTASIS_STROMA_UP	SUNG_METASTASIS_STROMA_UP		74	0.2821461	0.88941354	0.6862745	0.7929526	1	1298	tags=27%, list=12%, signal=30%
HOOI_ST7_TARGETS_UP	HOOI_ST7_TARGETS_UP		39	0.31562358	0.88768786	0.6888889	0.7954643	1	1713	tags=28%, list=15%, signal=33%
BROWNE_HCMV_INFECTION_6HR_UP	BROWNE_HCMV_INFECTION_6HR_UP		42	0.28771958	0.88688374	0.70454544	0.795687	1	1169	tags=26%, list=10%, signal=29%
LEE_RECENT_THYMIC_EMIGRANT	LEE_RECENT_THYMIC_EMIGRANT		65	0.24547628	0.8864146	0.59090906	0.7955876	1	1209	tags=20%, list=11%, signal=22%
REACTOME_GENERATION_OF_SECOND_MESSENGER_MOLECULES	REACTOME_GENERATION_OF_SECOND_MESSENGER_MOLECULES		16	0.42582813	0.8853298	0.61702126	0.7966958	1	1871	tags=44%, list=17%, signal=52%
REACTOME_SIGNALING_BY_WNT	REACTOME_SIGNALING_BY_WNT		47	0.25281882	0.8852265	0.5510204	0.7958119	1	4811	tags=68%, list=43%, signal=119%
GUTIERREZ_MULTIPLE_MYELOMA_DN	GUTIERREZ_MULTIPLE_MYELOMA_DN		20	0.26168916	0.88484573	0.6	0.79539055	1	3898	tags=45%, list=35%, signal=69%
ZHANG_RESPONSE_TO_CANTHARIDIN_DN	ZHANG_RESPONSE_TO_CANTHARIDIN_DN		40	0.2736254	0.88379943	0.5555556	0.7963485	1	2398	tags=35%, list=21%, signal=44%
DER_IFN_BETA_RESPONSE_UP	DER_IFN_BETA_RESPONSE_UP		61	0.2705409	0.88285387	0.6304348	0.79705715	1	2392	tags=28%, list=21%, signal=35%
LIEN_BREAST_CARCINOMA_METAPLASTIC_VS_DUCTAL_UP	LIEN_BREAST_CARCINOMA_METAPLASTIC_VS_DUCTAL_UP		48	0.31830567	0.88262296	0.5882353	0.79635745	1	719	tags=25%, list=6%, signal=27%
TSAI_RESPONSE_TO_RADIATION_THERAPY	TSAI_RESPONSE_TO_RADIATION_THERAPY		22	0.37318036	0.8808625	0.6458333	0.7986065	1	319	tags=18%, list=3%, signal=19%
IVANOVA_HEMATOPOIESIS_INTERMEDIATE_PROGENITOR	IVANOVA_HEMATOPOIESIS_INTERMEDIATE_PROGENITOR		25	0.26377955	0.8806428	0.70454544	0.7979598	1	1163	tags=24%, list=10%, signal=27%
BROWNE_HCMV_INFECTION_30MIN_DN	BROWNE_HCMV_INFECTION_30MIN_DN		60	0.2674614	0.8800901	0.68292683	0.7977942	1	1750	tags=30%, list=16%, signal=35%
PASQUALUCCI_LYMPHOMA_BY_GC_STAGE_DN	PASQUALUCCI_LYMPHOMA_BY_GC_STAGE_DN		94	0.27502555	0.8798763	0.59574467	0.79703844	1	1941	tags=31%, list=17%, signal=37%
CONRAD_STEM_CELL	CONRAD_STEM_CELL		24	0.31559965	0.8798092	0.63265306	0.7959585	1	1503	tags=25%, list=13%, signal=29%
KEGG_AMINOACYL_TRNA_BIOSYNTHESIS	KEGG_AMINOACYL_TRNA_BIOSYNTHESIS		18	0.28652403	0.8767695	0.54545456	0.8005107	1	4157	tags=56%, list=37%, signal=88%
SESTO_RESPONSE_TO_UV_C6	SESTO_RESPONSE_TO_UV_C6		30	0.28577912	0.8752116	0.61538464	0.80216837	1	1860	tags=37%, list=17%, signal=44%
LIANG_SILENCED_BY_METHYLATION_2	LIANG_SILENCED_BY_METHYLATION_2		22	0.3938472	0.8705467	0.62222224	0.8106181	1	1815	tags=36%, list=16%, signal=43%
REACTOME_G_PROTEIN_ACTIVATION	REACTOME_G_PROTEIN_ACTIVATION		21	0.29266235	0.87022275	0.72	0.81040454	1	2035	tags=38%, list=18%, signal=46%
BOHN_PRIMARY_IMMUNODEFICIENCY_SYNDROM_DN	BOHN_PRIMARY_IMMUNODEFICIENCY_SYNDROM_DN		18	0.33321375	0.86980206	0.65217394	0.81019336	1	448	tags=17%, list=4%, signal=17%
TOMLINS_PROSTATE_CANCER_UP	TOMLINS_PROSTATE_CANCER_UP		21	0.25827783	0.86888456	0.7	0.81052357	1	1453	tags=24%, list=13%, signal=27%
KEGG_CYTOKINE_CYTOKINE_RECEPTOR_INTERACTION	KEGG_CYTOKINE_CYTOKINE_RECEPTOR_INTERACTION		155	0.27705875	0.8666878	0.65384614	0.8140865	1	1083	tags=21%, list=10%, signal=23%
BIOCARTA_AGR_PATHWAY	BIOCARTA_AGR_PATHWAY		20	0.3397083	0.8660557	0.6730769	0.8142507	1	2009	tags=40%, list=18%, signal=49%
BARIS_THYROID_CANCER_DN	BARIS_THYROID_CANCER_DN		43	0.26339003	0.8654803	0.60784316	0.81441575	1	412	tags=12%, list=4%, signal=12%
LEE_LIVER_CANCER_MYC_E2F1_UP	LEE_LIVER_CANCER_MYC_E2F1_UP		41	0.3233942	0.8648373	0.60465115	0.814511	1	1203	tags=32%, list=11%, signal=35%
CUI_TCF21_TARGETS_DN	CUI_TCF21_TARGETS_DN		21	0.3274149	0.8647305	0.73170733	0.8136685	1	540	tags=19%, list=5%, signal=20%
OKUMURA_INFLAMMATORY_RESPONSE_LPS	OKUMURA_INFLAMMATORY_RESPONSE_LPS		109	0.23543993	0.86405575	0.75	0.8138245	1	1263	tags=21%, list=11%, signal=24%
REACTOME_BASIGIN_INTERACTIONS	REACTOME_BASIGIN_INTERACTIONS		21	0.31462792	0.8639187	0.57894737	0.8130099	1	732	tags=19%, list=7%, signal=20%
KEGG_DRUG_METABOLISM_OTHER_ENZYMES	KEGG_DRUG_METABOLISM_OTHER_ENZYMES		18	0.30729702	0.8631262	0.68085104	0.81322145	1	1275	tags=33%, list=11%, signal=38%
RUTELLA_RESPONSE_TO_HGF_DN	RUTELLA_RESPONSE_TO_HGF_DN		141	0.24060816	0.8624621	0.6923077	0.8134634	1	1884	tags=27%, list=17%, signal=32%
BIOCARTA_SPPA_PATHWAY	BIOCARTA_SPPA_PATHWAY		17	0.31380224	0.86103356	0.67346936	0.81520534	1	2727	tags=53%, list=24%, signal=70%
KOYAMA_SEMA3B_TARGETS_UP	KOYAMA_SEMA3B_TARGETS_UP		122	0.23932251	0.8604768	0.6458333	0.81533325	1	1067	tags=19%, list=10%, signal=21%
HAHTOLA_MYCOSIS_FUNGOIDES_CD4_DN	HAHTOLA_MYCOSIS_FUNGOIDES_CD4_DN		67	0.24517559	0.8603292	0.5882353	0.81441283	1	1558	tags=22%, list=14%, signal=26%
REACTOME_METAL_ION_SLC_TRANSPORTERS	REACTOME_METAL_ION_SLC_TRANSPORTERS		16	0.32255104	0.8601549	0.6	0.81348026	1	3777	tags=63%, list=34%, signal=94%
PROVENZANI_METASTASIS_DN	PROVENZANI_METASTASIS_DN		94	0.23839298	0.8595964	0.64705884	0.8130756	1	2062	tags=27%, list=18%, signal=32%
BRUECKNER_TARGETS_OF_MIRLET7A3_DN	BRUECKNER_TARGETS_OF_MIRLET7A3_DN		46	0.29058924	0.85942256	0.66071427	0.8123273	1	1977	tags=33%, list=18%, signal=39%
DACOSTA_UV_RESPONSE_VIA_ERCC3_TTD_DN	DACOSTA_UV_RESPONSE_VIA_ERCC3_TTD_DN		25	0.29826492	0.85829717	0.71428573	0.81326	1	1321	tags=20%, list=12%, signal=23%
SENESE_HDAC3_TARGETS_UP	SENESE_HDAC3_TARGETS_UP		258	0.23742625	0.8565949	0.59615386	0.8156939	1	2051	tags=26%, list=18%, signal=31%
TIEN_INTESTINE_PROBIOTICS_2HR_UP	TIEN_INTESTINE_PROBIOTICS_2HR_UP		15	0.29533538	0.856145	0.625	0.8154395	1	4258	tags=73%, list=38%, signal=118%
LIU_COMMON_CANCER_GENES	LIU_COMMON_CANCER_GENES		21	0.28121376	0.85598737	0.64705884	0.8145805	1	1734	tags=29%, list=15%, signal=34%
SMIRNOV_CIRCULATING_ENDOTHELIOCYTES_IN_CANCER_UP	SMIRNOV_CIRCULATING_ENDOTHELIOCYTES_IN_CANCER_UP		107	0.2758736	0.85585666	0.67346936	0.8136769	1	1365	tags=26%, list=12%, signal=30%
KEGG_O_GLYCAN_BIOSYNTHESIS	KEGG_O_GLYCAN_BIOSYNTHESIS		17	0.3391147	0.85555345	0.61702126	0.81299525	1	904	tags=24%, list=8%, signal=26%
RICKMAN_METASTASIS_DN	RICKMAN_METASTASIS_DN		160	0.24164887	0.8540606	0.6511628	0.8147365	1	2383	tags=31%, list=21%, signal=39%
AMIT_SERUM_RESPONSE_240_MCF10A	AMIT_SERUM_RESPONSE_240_MCF10A		42	0.29527625	0.8539017	0.6666667	0.8139682	1	1058	tags=21%, list=9%, signal=24%
KEGG_ARGININE_AND_PROLINE_METABOLISM	KEGG_ARGININE_AND_PROLINE_METABOLISM		38	0.28169864	0.85312605	0.68292683	0.8140548	1	1630	tags=32%, list=15%, signal=37%
SIG_CHEMOTAXIS	SIG_CHEMOTAXIS		31	0.263286	0.852463	0.64285713	0.8140888	1	2090	tags=35%, list=19%, signal=44%
TONKS_TARGETS_OF_RUNX1_RUNX1T1_FUSION_HSC_DN	TONKS_TARGETS_OF_RUNX1_RUNX1T1_FUSION_HSC_DN		121	0.27946138	0.8517302	0.6923077	0.8145194	1	1494	tags=26%, list=13%, signal=30%
BROWNE_HCMV_INFECTION_12HR_DN	BROWNE_HCMV_INFECTION_12HR_DN		52	0.24633527	0.85052943	0.6981132	0.8155102	1	733	tags=15%, list=7%, signal=16%
ZHONG_RESPONSE_TO_AZACITIDINE_AND_TSA_UP	ZHONG_RESPONSE_TO_AZACITIDINE_AND_TSA_UP		100	0.24697788	0.85033184	0.70454544	0.814746	1	1172	tags=19%, list=10%, signal=21%
LUI_THYROID_CANCER_CLUSTER_3	LUI_THYROID_CANCER_CLUSTER_3		20	0.29060113	0.8499846	0.6875	0.8146229	1	3902	tags=50%, list=35%, signal=77%
REACTOME_TRANSCRIPTION	REACTOME_TRANSCRIPTION		103	0.23425284	0.8497573	0.5	0.81398475	1	4252	tags=50%, list=38%, signal=79%
HELLER_HDAC_TARGETS_DN	HELLER_HDAC_TARGETS_DN		169	0.21616736	0.84852475	0.7234042	0.81505364	1	1052	tags=17%, list=9%, signal=19%
BIOCARTA_HDAC_PATHWAY	BIOCARTA_HDAC_PATHWAY		18	0.2924782	0.84841025	0.6666667	0.8140823	1	2050	tags=33%, list=18%, signal=41%
MIDORIKAWA_AMPLIFIED_IN_LIVER_CANCER	MIDORIKAWA_AMPLIFIED_IN_LIVER_CANCER		26	0.2822834	0.84752876	0.63265306	0.8147565	1	2793	tags=42%, list=25%, signal=56%
CHO_NR4A1_TARGETS	CHO_NR4A1_TARGETS		16	0.31144097	0.84598684	0.675	0.816664	1	1038	tags=25%, list=9%, signal=28%
LIN_SILENCED_BY_TUMOR_MICROENVIRONMENT	LIN_SILENCED_BY_TUMOR_MICROENVIRONMENT		51	0.3257084	0.8456755	0.6976744	0.81629574	1	1058	tags=25%, list=9%, signal=28%
FLECHNER_BIOPSY_KIDNEY_TRANSPLANT_REJECTED_VS_OK_UP	FLECHNER_BIOPSY_KIDNEY_TRANSPLANT_REJECTED_VS_OK_UP		64	0.35421044	0.8449516	0.66	0.8165184	1	1960	tags=38%, list=18%, signal=45%
REACTOME_THE_ROLE_OF_NEF_IN_HIV1_REPLICATION_AND_DISEASE_PATHOGENESIS	REACTOME_THE_ROLE_OF_NEF_IN_HIV1_REPLICATION_AND_DISEASE_PATHOGENESIS		21	0.29746386	0.8446362	0.58	0.81609595	1	2975	tags=33%, list=27%, signal=45%
HARRIS_HYPOXIA	HARRIS_HYPOXIA		53	0.27759153	0.84413964	0.6851852	0.816182	1	1166	tags=23%, list=10%, signal=25%
BECKER_TAMOXIFEN_RESISTANCE_DN	BECKER_TAMOXIFEN_RESISTANCE_DN		30	0.31445023	0.8434249	0.7017544	0.8165299	1	1984	tags=33%, list=18%, signal=40%
REACTOME_POST_TRANSLATIONAL_PROTEIN_MODIFICATION	REACTOME_POST_TRANSLATIONAL_PROTEIN_MODIFICATION		28	0.26432773	0.8431208	0.76086956	0.81593144	1	1891	tags=29%, list=17%, signal=34%
CHIBA_RESPONSE_TO_TSA	CHIBA_RESPONSE_TO_TSA		31	0.22267851	0.8429341	0.7	0.81521666	1	2892	tags=35%, list=26%, signal=48%
SCHLOSSER_MYC_TARGETS_REPRESSED_BY_SERUM	SCHLOSSER_MYC_TARGETS_REPRESSED_BY_SERUM		84	0.24333361	0.8385462	0.6304348	0.8224659	1	3444	tags=43%, list=31%, signal=61%
GAZDA_DIAMOND_BLACKFAN_ANEMIA_PROGENITOR_DN	GAZDA_DIAMOND_BLACKFAN_ANEMIA_PROGENITOR_DN		35	0.2567262	0.8368393	0.60465115	0.8247574	1	1140	tags=20%, list=10%, signal=22%
RIZ_ERYTHROID_DIFFERENTIATION_CCNE1	RIZ_ERYTHROID_DIFFERENTIATION_CCNE1		32	0.24750146	0.83553946	0.59183675	0.8263443	1	3585	tags=56%, list=32%, signal=83%
CAMPS_COLON_CANCER_COPY_NUMBER_DN	CAMPS_COLON_CANCER_COPY_NUMBER_DN		18	0.2856172	0.8352996	0.79545456	0.82561177	1	983	tags=17%, list=9%, signal=18%
LIAO_METASTASIS	LIAO_METASTASIS		282	0.19846046	0.8349358	0.6888889	0.8252446	1	1873	tags=24%, list=17%, signal=28%
WU_CELL_MIGRATION	WU_CELL_MIGRATION		120	0.28003934	0.8348874	0.78431374	0.8242002	1	938	tags=22%, list=8%, signal=23%
ZHAN_MULTIPLE_MYELOMA_LB_DN	ZHAN_MULTIPLE_MYELOMA_LB_DN		21	0.38123202	0.83486915	0.6888889	0.8230958	1	1815	tags=33%, list=16%, signal=40%
HONMA_DOCETAXEL_RESISTANCE	HONMA_DOCETAXEL_RESISTANCE		23	0.25707263	0.83443636	0.54545456	0.82285714	1	2738	tags=35%, list=24%, signal=46%
DAZARD_RESPONSE_TO_UV_NHEK_DN	DAZARD_RESPONSE_TO_UV_NHEK_DN		118	0.2246666	0.8332142	0.6666667	0.8239963	1	2979	tags=34%, list=27%, signal=46%
LANDIS_BREAST_CANCER_PROGRESSION_UP	LANDIS_BREAST_CANCER_PROGRESSION_UP		42	0.34655595	0.8325216	0.61538464	0.82444507	1	3143	tags=43%, list=28%, signal=59%
STEIN_ESRRA_TARGETS_DN	STEIN_ESRRA_TARGETS_DN		58	0.22414555	0.8319245	0.75	0.82440525	1	1410	tags=17%, list=13%, signal=20%
BIOCARTA_STRESS_PATHWAY	BIOCARTA_STRESS_PATHWAY		15	0.2805073	0.8315764	0.62	0.8238548	1	3797	tags=60%, list=34%, signal=91%
RUTELLA_RESPONSE_TO_CSF2RB_AND_IL4_DN	RUTELLA_RESPONSE_TO_CSF2RB_AND_IL4_DN		190	0.24765757	0.8311613	0.65217394	0.8234271	1	1884	tags=27%, list=17%, signal=32%
LIU_VMYB_TARGETS_UP	LIU_VMYB_TARGETS_UP		82	0.22492252	0.83115584	0.77272725	0.8223098	1	1960	tags=28%, list=18%, signal=34%
WEIGEL_OXIDATIVE_STRESS_BY_TBH_AND_H2O2	WEIGEL_OXIDATIVE_STRESS_BY_TBH_AND_H2O2		24	0.3019839	0.8309308	0.6666667	0.8216283	1	2801	tags=42%, list=25%, signal=55%
HINATA_NFKB_TARGETS_KERATINOCYTE_UP	HINATA_NFKB_TARGETS_KERATINOCYTE_UP		48	0.2959566	0.8305602	0.7291667	0.8211327	1	2349	tags=40%, list=21%, signal=50%
ZHAN_MULTIPLE_MYELOMA_MF_DN	ZHAN_MULTIPLE_MYELOMA_MF_DN		16	0.34619233	0.8284918	0.7209302	0.82405496	1	1410	tags=31%, list=13%, signal=36%
ENK_UV_RESPONSE_EPIDERMIS_DN	ENK_UV_RESPONSE_EPIDERMIS_DN		350	0.21060881	0.8282325	0.7647059	0.8234732	1	1681	tags=24%, list=15%, signal=27%
ZHOU_INFLAMMATORY_RESPONSE_LPS_UP	ZHOU_INFLAMMATORY_RESPONSE_LPS_UP		197	0.2355993	0.8276818	0.7777778	0.8233557	1	2272	tags=30%, list=20%, signal=38%
AMIT_EGF_RESPONSE_40_HELA	AMIT_EGF_RESPONSE_40_HELA		26	0.2935209	0.82749814	0.6530612	0.82257986	1	2651	tags=42%, list=24%, signal=55%
AMIT_SERUM_RESPONSE_40_MCF10A	AMIT_SERUM_RESPONSE_40_MCF10A		22	0.32802927	0.82651466	0.63461536	0.82326627	1	2290	tags=41%, list=20%, signal=51%
DANG_MYC_TARGETS_DN	DANG_MYC_TARGETS_DN		24	0.28380176	0.82490224	0.6818182	0.8255325	1	2518	tags=33%, list=22%, signal=43%
GRAHAM_CML_QUIESCENT_VS_NORMAL_QUIESCENT_DN	GRAHAM_CML_QUIESCENT_VS_NORMAL_QUIESCENT_DN		24	0.34245092	0.8223303	0.6875	0.82946956	1	914	tags=33%, list=8%, signal=36%
MARKEY_RB1_ACUTE_LOF_UP	MARKEY_RB1_ACUTE_LOF_UP		186	0.30988744	0.8214629	0.65957445	0.8299047	1	1052	tags=23%, list=9%, signal=25%
JIANG_HYPOXIA_VIA_VHL	JIANG_HYPOXIA_VIA_VHL		16	0.2601405	0.8204181	0.6545454	0.830504	1	2306	tags=31%, list=21%, signal=39%
NEWMAN_ERCC6_TARGETS_UP	NEWMAN_ERCC6_TARGETS_UP		15	0.35898677	0.8201403	0.6363636	0.82996744	1	1915	tags=40%, list=17%, signal=48%
REACTOME_SEMA4D_IN_SEMAPHORIN_SIGNALING	REACTOME_SEMA4D_IN_SEMAPHORIN_SIGNALING		19	0.2837964	0.8182729	0.7	0.83244073	1	1284	tags=26%, list=11%, signal=30%
LOPES_METHYLATED_IN_COLON_CANCER_DN	LOPES_METHYLATED_IN_COLON_CANCER_DN		17	0.2997531	0.8171031	0.7254902	0.8333399	1	1668	tags=35%, list=15%, signal=41%
WIELAND_UP_BY_HBV_INFECTION	WIELAND_UP_BY_HBV_INFECTION		67	0.3444228	0.8142191	0.64285713	0.8377755	1	1960	tags=40%, list=18%, signal=49%
REACTOME_COSTIMULATION_BY_THE_CD28_FAMILY	REACTOME_COSTIMULATION_BY_THE_CD28_FAMILY		39	0.2815578	0.81377333	0.65384614	0.83745223	1	1363	tags=26%, list=12%, signal=29%
REACTOME_MAP_KINASES_ACTIVATION_IN_TLR_CASCADE	REACTOME_MAP_KINASES_ACTIVATION_IN_TLR_CASCADE		26	0.26553553	0.8115402	0.6666667	0.8404539	1	1901	tags=23%, list=17%, signal=28%
TOOKER_GEMCITABINE_RESISTANCE_UP	TOOKER_GEMCITABINE_RESISTANCE_UP		53	0.20386443	0.81110436	0.775	0.84007114	1	1689	tags=21%, list=15%, signal=24%
TOOKER_RESPONSE_TO_BEXAROTENE_DN	TOOKER_RESPONSE_TO_BEXAROTENE_DN		53	0.20386443	0.81110436	0.775	0.83895993	1	1689	tags=21%, list=15%, signal=24%
CHARAFE_BREAST_CANCER_LUMINAL_VS_BASAL_DN	CHARAFE_BREAST_CANCER_LUMINAL_VS_BASAL_DN		258	0.24225323	0.81066525	0.64	0.8385516	1	1751	tags=26%, list=16%, signal=31%
REACTOME_SPHINGOLIPID_METABOLISM	REACTOME_SPHINGOLIPID_METABOLISM		15	0.30574602	0.8104377	0.725	0.83790356	1	259	tags=13%, list=2%, signal=14%
GAURNIER_PSMD4_TARGETS	GAURNIER_PSMD4_TARGETS		28	0.37063774	0.8093293	0.7083333	0.8391783	1	897	tags=29%, list=8%, signal=31%
DUNNE_TARGETS_OF_AML1_MTG8_FUSION_UP	DUNNE_TARGETS_OF_AML1_MTG8_FUSION_UP		32	0.30276552	0.80853534	0.7083333	0.83947664	1	1152	tags=28%, list=10%, signal=31%
LUI_TARGETS_OF_PAX8_PPARG_FUSION	LUI_TARGETS_OF_PAX8_PPARG_FUSION		23	0.2577718	0.80611426	0.6041667	0.84286076	1	3554	tags=48%, list=32%, signal=70%
REACTOME_EGFR_DOWNREGULATION	REACTOME_EGFR_DOWNREGULATION		20	0.2644045	0.80486125	0.65384614	0.8442097	1	4367	tags=50%, list=39%, signal=82%
LEONARD_HYPOXIA	LEONARD_HYPOXIA		26	0.35085583	0.804609	0.6875	0.8436106	1	1075	tags=35%, list=10%, signal=38%
BUYTAERT_PHOTODYNAMIC_THERAPY_STRESS_UP	BUYTAERT_PHOTODYNAMIC_THERAPY_STRESS_UP		428	0.19289249	0.8038532	0.8125	0.84391	1	1613	tags=18%, list=14%, signal=20%
RAMASWAMY_METASTASIS_UP	RAMASWAMY_METASTASIS_UP		38	0.21434292	0.80346715	0.6909091	0.8436507	1	527	tags=11%, list=5%, signal=11%
REACTOME_INHIBITION_OF_INSULIN_SECRETION_BY_ADRENALINE_NORADRENALINE	REACTOME_INHIBITION_OF_INSULIN_SECRETION_BY_ADRENALINE_NORADRENALINE		23	0.27578092	0.80334413	0.7906977	0.8427359	1	2080	tags=43%, list=19%, signal=53%
GOLUB_ALL_VS_AML_UP	GOLUB_ALL_VS_AML_UP		18	0.2784311	0.8009023	0.75	0.846346	1	2236	tags=33%, list=20%, signal=42%
JAERVINEN_AMPLIFIED_IN_LARYNGEAL_CANCER	JAERVINEN_AMPLIFIED_IN_LARYNGEAL_CANCER		20	0.23944013	0.799793	0.75555557	0.847079	1	1472	tags=25%, list=13%, signal=29%
KOKKINAKIS_METHIONINE_DEPRIVATION_96HR_UP	KOKKINAKIS_METHIONINE_DEPRIVATION_96HR_UP		75	0.24559566	0.79833424	0.7254902	0.84904385	1	472	tags=13%, list=4%, signal=14%
GOTTWEIN_TARGETS_OF_KSHV_MIR_K12_11	GOTTWEIN_TARGETS_OF_KSHV_MIR_K12_11		32	0.2407982	0.79796684	0.7	0.8485402	1	1353	tags=19%, list=12%, signal=21%
DACOSTA_UV_RESPONSE_VIA_ERCC3_TTD_UP	DACOSTA_UV_RESPONSE_VIA_ERCC3_TTD_UP		33	0.24393435	0.7968273	0.6603774	0.8496679	1	2556	tags=30%, list=23%, signal=39%
ZHANG_PROLIFERATING_VS_QUIESCENT	ZHANG_PROLIFERATING_VS_QUIESCENT		32	0.27512172	0.79505974	0.76	0.8515728	1	3239	tags=50%, list=29%, signal=70%
CLASPER_LYMPHATIC_VESSELS_DURING_METASTASIS_DN	CLASPER_LYMPHATIC_VESSELS_DURING_METASTASIS_DN		29	0.40354857	0.7936241	0.6792453	0.85297114	1	985	tags=28%, list=9%, signal=30%
KRIGE_RESPONSE_TO_TOSEDOSTAT_24HR_UP	KRIGE_RESPONSE_TO_TOSEDOSTAT_24HR_UP		349	0.20184578	0.7922243	0.7254902	0.85455024	1	1866	tags=21%, list=17%, signal=25%
WANG_BARRETTS_ESOPHAGUS_UP	WANG_BARRETTS_ESOPHAGUS_UP		32	0.29014435	0.7909089	0.775	0.8556114	1	1025	tags=22%, list=9%, signal=24%
BENPORATH_SOX2_TARGETS	BENPORATH_SOX2_TARGETS		399	0.17764157	0.78891647	0.75609756	0.85783494	1	1653	tags=19%, list=15%, signal=21%
BROWNE_HCMV_INFECTION_8HR_DN	BROWNE_HCMV_INFECTION_8HR_DN		26	0.2674533	0.7886842	0.8	0.85725385	1	1260	tags=31%, list=11%, signal=35%
ACEVEDO_LIVER_TUMOR_VS_NORMAL_ADJACENT_TISSUE_UP	ACEVEDO_LIVER_TUMOR_VS_NORMAL_ADJACENT_TISSUE_UP		488	0.1820807	0.7868734	0.7804878	0.85929346	1	2925	tags=30%, list=26%, signal=39%
AGUIRRE_PANCREATIC_CANCER_COPY_NUMBER_DN	AGUIRRE_PANCREATIC_CANCER_COPY_NUMBER_DN		133	0.18603982	0.7852962	0.73333335	0.86150306	1	2290	tags=25%, list=20%, signal=31%
REACTOME_G_BETA_GAMMA_SIGNALLING_THROUGH_PLC_BETA	REACTOME_G_BETA_GAMMA_SIGNALLING_THROUGH_PLC_BETA		15	0.3004532	0.7850749	0.6956522	0.8607248	1	2021	tags=33%, list=18%, signal=41%
REACTOME_GLUCAGON_TYPE_LIGAND_RECEPTORS	REACTOME_GLUCAGON_TYPE_LIGAND_RECEPTORS		23	0.3021074	0.7850026	0.76744187	0.8597824	1	2864	tags=43%, list=26%, signal=58%
BIOCARTA_RAC1_PATHWAY	BIOCARTA_RAC1_PATHWAY		18	0.27412817	0.78489923	0.7647059	0.8588124	1	2090	tags=33%, list=19%, signal=41%
DAVICIONI_TARGETS_OF_PAX_FOXO1_FUSIONS_DN	DAVICIONI_TARGETS_OF_PAX_FOXO1_FUSIONS_DN		38	0.2867031	0.78198147	0.76363635	0.862946	1	821	tags=24%, list=7%, signal=25%
DER_IFN_ALPHA_RESPONSE_UP	DER_IFN_ALPHA_RESPONSE_UP		43	0.25711164	0.7818754	0.71428573	0.8620687	1	2913	tags=35%, list=26%, signal=47%
MARTINEZ_RESPONSE_TO_TRABECTEDIN_UP	MARTINEZ_RESPONSE_TO_TRABECTEDIN_UP		46	0.19362873	0.7812797	0.68085104	0.86193216	1	1020	tags=15%, list=9%, signal=17%
WANG_CLIM2_TARGETS_UP	WANG_CLIM2_TARGETS_UP		110	0.20316257	0.7809597	0.8541667	0.8614365	1	2043	tags=24%, list=18%, signal=29%
KEGG_CHEMOKINE_SIGNALING_PATHWAY	KEGG_CHEMOKINE_SIGNALING_PATHWAY		129	0.23783286	0.7801108	0.7083333	0.8618358	1	1013	tags=18%, list=9%, signal=19%
CAIRO_LIVER_DEVELOPMENT_UP	CAIRO_LIVER_DEVELOPMENT_UP		107	0.25974652	0.77907103	0.61538464	0.86281985	1	2476	tags=41%, list=22%, signal=52%
CHOI_ATL_STAGE_PREDICTOR	CHOI_ATL_STAGE_PREDICTOR		21	0.2813148	0.77688915	0.6923077	0.86557764	1	3756	tags=48%, list=34%, signal=72%
KEGG_APOPTOSIS	KEGG_APOPTOSIS		43	0.21878141	0.77516574	0.7307692	0.86773294	1	2913	tags=35%, list=26%, signal=47%
KEGG_ANTIGEN_PROCESSING_AND_PRESENTATION	KEGG_ANTIGEN_PROCESSING_AND_PRESENTATION		34	0.23899668	0.7728997	0.70454544	0.8703595	1	3239	tags=38%, list=29%, signal=54%
DAVICIONI_TARGETS_OF_PAX_FOXO1_FUSIONS_UP	DAVICIONI_TARGETS_OF_PAX_FOXO1_FUSIONS_UP		156	0.2419087	0.7727454	0.89361703	0.86951065	1	1471	tags=28%, list=13%, signal=31%
ROYLANCE_BREAST_CANCER_16Q_COPY_NUMBER_UP	ROYLANCE_BREAST_CANCER_16Q_COPY_NUMBER_UP		25	0.2520727	0.77243793	0.73333335	0.8690693	1	514	tags=16%, list=5%, signal=17%
MCMURRAY_TP53_HRAS_COOPERATION_RESPONSE_UP	MCMURRAY_TP53_HRAS_COOPERATION_RESPONSE_UP		20	0.36878765	0.7716315	0.7826087	0.8696047	1	429	tags=30%, list=4%, signal=31%
REACTOME_G_PROTEIN_BETA_GAMMA_SIGNALLING	REACTOME_G_PROTEIN_BETA_GAMMA_SIGNALLING		19	0.2650763	0.77162045	0.73333335	0.8685321	1	2050	tags=32%, list=18%, signal=39%
DELLA_RESPONSE_TO_TSA_AND_BUTYRATE	DELLA_RESPONSE_TO_TSA_AND_BUTYRATE		15	0.26981965	0.7714305	0.7307692	0.86779183	1	1991	tags=40%, list=18%, signal=49%
REACTOME_THROMBOXANE_SIGNALLING_THROUGH_TP_RECEPTOR	REACTOME_THROMBOXANE_SIGNALLING_THROUGH_TP_RECEPTOR		17	0.2878732	0.769205	0.76086956	0.8708534	1	2021	tags=29%, list=18%, signal=36%
SCHLOSSER_MYC_TARGETS_AND_SERUM_RESPONSE_UP	SCHLOSSER_MYC_TARGETS_AND_SERUM_RESPONSE_UP		31	0.2345455	0.76896584	0.6956522	0.8701765	1	2823	tags=45%, list=25%, signal=60%
RUTELLA_RESPONSE_TO_HGF_VS_CSF2RB_AND_IL4_DN	RUTELLA_RESPONSE_TO_HGF_VS_CSF2RB_AND_IL4_DN		151	0.22241673	0.76871735	0.82608694	0.86945593	1	1680	tags=23%, list=15%, signal=26%
WONG_ENDMETRIUM_CANCER_UP	WONG_ENDMETRIUM_CANCER_UP		15	0.34556553	0.76671654	0.76744187	0.8718097	1	500	tags=27%, list=4%, signal=28%
CONCANNON_APOPTOSIS_BY_EPOXOMICIN_UP	CONCANNON_APOPTOSIS_BY_EPOXOMICIN_UP		142	0.20344202	0.76522154	0.82222223	0.87299573	1	1594	tags=20%, list=14%, signal=23%
ONKEN_UVEAL_MELANOMA_UP	ONKEN_UVEAL_MELANOMA_UP		449	0.18239002	0.7625783	0.79591835	0.8764473	1	2258	tags=26%, list=20%, signal=31%
FURUKAWA_DUSP6_TARGETS_PCI35_UP	FURUKAWA_DUSP6_TARGETS_PCI35_UP		37	0.27159318	0.7613436	0.80487806	0.8775847	1	1715	tags=30%, list=15%, signal=35%
WOO_LIVER_CANCER_RECURRENCE_UP	WOO_LIVER_CANCER_RECURRENCE_UP		73	0.27039373	0.7604314	0.8076923	0.8782187	1	1020	tags=22%, list=9%, signal=24%
GAUSSMANN_MLL_AF4_FUSION_TARGETS_D_UP	GAUSSMANN_MLL_AF4_FUSION_TARGETS_D_UP		18	0.2949085	0.75899565	0.7380952	0.87975097	1	1621	tags=39%, list=14%, signal=45%
RORIE_TARGETS_OF_EWSR1_FLI1_FUSION_UP	RORIE_TARGETS_OF_EWSR1_FLI1_FUSION_UP		16	0.31516165	0.75888664	0.8679245	0.87884676	1	926	tags=25%, list=8%, signal=27%
KEGG_VEGF_SIGNALING_PATHWAY	KEGG_VEGF_SIGNALING_PATHWAY		46	0.23072892	0.75568163	0.8333333	0.88331753	1	2050	tags=26%, list=18%, signal=32%
NING_CHRONIC_OBSTRUCTIVE_PULMONARY_DISEASE_DN	NING_CHRONIC_OBSTRUCTIVE_PULMONARY_DISEASE_DN		50	0.24278757	0.75566554	0.754717	0.88222426	1	1527	tags=24%, list=14%, signal=28%
AMUNDSON_POOR_SURVIVAL_AFTER_GAMMA_RADIATION_2G	AMUNDSON_POOR_SURVIVAL_AFTER_GAMMA_RADIATION_2G		93	0.20504588	0.7554257	0.72727275	0.8815241	1	2682	tags=27%, list=24%, signal=35%
VERRECCHIA_EARLY_RESPONSE_TO_TGFB1	VERRECCHIA_EARLY_RESPONSE_TO_TGFB1		39	0.27602363	0.7549501	0.70689654	0.88115215	1	2559	tags=36%, list=23%, signal=46%
KEGG_B_CELL_RECEPTOR_SIGNALING_PATHWAY	KEGG_B_CELL_RECEPTOR_SIGNALING_PATHWAY		46	0.2548238	0.7541919	0.73913044	0.88135695	1	3044	tags=39%, list=27%, signal=54%
FOSTER_INFLAMMATORY_RESPONSE_LPS_UP	FOSTER_INFLAMMATORY_RESPONSE_LPS_UP		119	0.26095948	0.7534632	0.75555557	0.8812344	1	1367	tags=24%, list=12%, signal=27%
ASTIER_INTEGRIN_SIGNALING	ASTIER_INTEGRIN_SIGNALING		36	0.21045333	0.75051373	0.80851066	0.8850218	1	69	tags=6%, list=1%, signal=6%
YAO_TEMPORAL_RESPONSE_TO_PROGESTERONE_CLUSTER_10	YAO_TEMPORAL_RESPONSE_TO_PROGESTERONE_CLUSTER_10		52	0.18426968	0.75036716	0.6458333	0.88408184	1	3797	tags=44%, list=34%, signal=67%
SETLUR_PROSTATE_CANCER_TMPRSS2_ERG_FUSION_UP	SETLUR_PROSTATE_CANCER_TMPRSS2_ERG_FUSION_UP		43	0.2241569	0.74938947	0.8913044	0.8843537	1	2689	tags=33%, list=24%, signal=43%
REACTOME_ACTIVATION_OF_KAINATE_RECEPTORS_UPON_GLUTAMATE_BINDING	REACTOME_ACTIVATION_OF_KAINATE_RECEPTORS_UPON_GLUTAMATE_BINDING		22	0.2627739	0.74889505	0.81632656	0.8840903	1	2021	tags=32%, list=18%, signal=39%
NIKOLSKY_BREAST_CANCER_17Q11_Q21_AMPLICON	NIKOLSKY_BREAST_CANCER_17Q11_Q21_AMPLICON		53	0.24292888	0.74778277	0.7826087	0.8846912	1	771	tags=15%, list=7%, signal=16%
BERNARD_PPAPDC1B_TARGETS_UP	BERNARD_PPAPDC1B_TARGETS_UP		18	0.2351684	0.74592054	0.7222222	0.8867376	1	1728	tags=28%, list=15%, signal=33%
REACTOME_MEMBRANE_TRAFFICKING	REACTOME_MEMBRANE_TRAFFICKING		48	0.18904857	0.7453247	0.71153843	0.8865709	1	4711	tags=50%, list=42%, signal=86%
SU_PLACENTA	SU_PLACENTA		16	0.30203742	0.7452571	0.7708333	0.885674	1	1823	tags=25%, list=16%, signal=30%
FAELT_B_CLL_WITH_VH_REARRANGEMENTS_DN	FAELT_B_CLL_WITH_VH_REARRANGEMENTS_DN		27	0.22134557	0.7433664	0.75510204	0.8878589	1	2516	tags=26%, list=22%, signal=33%
MORI_LARGE_PRE_BII_LYMPHOCYTE_DN	MORI_LARGE_PRE_BII_LYMPHOCYTE_DN		34	0.30274916	0.7429572	0.7446808	0.88739467	1	1289	tags=26%, list=12%, signal=30%
KAAB_FAILED_HEART_VENTRICLE_DN	KAAB_FAILED_HEART_VENTRICLE_DN		29	0.22646716	0.7425148	0.82	0.8872749	1	3574	tags=45%, list=32%, signal=66%
MARSON_FOXP3_TARGETS_DN	MARSON_FOXP3_TARGETS_DN		32	0.25066108	0.74115473	0.8235294	0.8880972	1	1199	tags=19%, list=11%, signal=21%
BERENJENO_TRANSFORMED_BY_RHOA_REVERSIBLY_DN	BERENJENO_TRANSFORMED_BY_RHOA_REVERSIBLY_DN		22	0.31644404	0.7390102	0.79591835	0.89076996	1	2192	tags=55%, list=20%, signal=68%
ONDER_CDH1_TARGETS_2_DN	ONDER_CDH1_TARGETS_2_DN		264	0.25802824	0.7388806	0.8717949	0.88992816	1	763	tags=18%, list=7%, signal=19%
SESTO_RESPONSE_TO_UV_C5	SESTO_RESPONSE_TO_UV_C5		29	0.2514763	0.7373554	0.7758621	0.8913251	1	2192	tags=24%, list=20%, signal=30%
WANG_HCP_PROSTATE_CANCER	WANG_HCP_PROSTATE_CANCER		45	0.2369441	0.73247516	0.90909094	0.8985204	1	430	tags=13%, list=4%, signal=14%
KLEIN_PRIMARY_EFFUSION_LYMPHOMA_DN	KLEIN_PRIMARY_EFFUSION_LYMPHOMA_DN		37	0.26475388	0.7321548	0.7708333	0.8978229	1	1364	tags=22%, list=12%, signal=25%
KEGG_LYSOSOME	KEGG_LYSOSOME		82	0.18187363	0.73174804	0.7346939	0.8973326	1	2896	tags=24%, list=26%, signal=33%
LINDGREN_BLADDER_CANCER_WITH_LOH_IN_CHR9Q	LINDGREN_BLADDER_CANCER_WITH_LOH_IN_CHR9Q		62	0.18383126	0.7302825	0.8043478	0.89856946	1	1741	tags=18%, list=16%, signal=21%
RODWELL_AGING_KIDNEY_UP	RODWELL_AGING_KIDNEY_UP		205	0.23836207	0.7302001	0.78431374	0.8976792	1	2133	tags=30%, list=19%, signal=37%
NUYTTEN_NIPP1_TARGETS_UP	NUYTTEN_NIPP1_TARGETS_UP		355	0.1952464	0.72927636	0.9130435	0.89803505	1	2089	tags=26%, list=19%, signal=31%
OUELLET_CULTURED_OVARIAN_CANCER_INVASIVE_VS_LMP_UP	OUELLET_CULTURED_OVARIAN_CANCER_INVASIVE_VS_LMP_UP		46	0.19717224	0.72925264	0.82	0.8969845	1	1345	tags=20%, list=12%, signal=22%
ACEVEDO_NORMAL_TISSUE_ADJACENT_TO_LIVER_TUMOR_UP	ACEVEDO_NORMAL_TISSUE_ADJACENT_TO_LIVER_TUMOR_UP		88	0.18294476	0.7283803	0.86538464	0.89738536	1	2342	tags=27%, list=21%, signal=34%
DOUGLAS_BMI1_TARGETS_DN	DOUGLAS_BMI1_TARGETS_DN		153	0.17988564	0.7282092	0.9	0.89666563	1	1953	tags=20%, list=17%, signal=24%
BACOLOD_RESISTANCE_TO_ALKYLATING_AGENTS_DN	BACOLOD_RESISTANCE_TO_ALKYLATING_AGENTS_DN		25	0.24681537	0.7281036	0.82608694	0.895784	1	3033	tags=48%, list=27%, signal=66%
STEARMAN_TUMOR_FIELD_EFFECT_UP	STEARMAN_TUMOR_FIELD_EFFECT_UP		34	0.29281	0.7279583	0.88	0.8948745	1	1749	tags=38%, list=16%, signal=45%
HOLLMAN_APOPTOSIS_VIA_CD40_DN	HOLLMAN_APOPTOSIS_VIA_CD40_DN		149	0.1847424	0.72788966	0.90909094	0.89392483	1	1915	tags=22%, list=17%, signal=26%
REACTOME_MAPK_TARGETS_NUCLEAR_EVENTS_MEDIATED_BY_MAP_KINASES	REACTOME_MAPK_TARGETS_NUCLEAR_EVENTS_MEDIATED_BY_MAP_KINASES		18	0.26526064	0.72642344	0.79591835	0.8952135	1	951	tags=17%, list=8%, signal=18%
SAMOLS_TARGETS_OF_KHSV_MIRNAS_DN	SAMOLS_TARGETS_OF_KHSV_MIRNAS_DN		31	0.24973844	0.72379565	0.8913044	0.8981819	1	1266	tags=23%, list=11%, signal=25%
ICHIBA_GRAFT_VERSUS_HOST_DISEASE_D7_UP	ICHIBA_GRAFT_VERSUS_HOST_DISEASE_D7_UP		87	0.29902866	0.7237679	0.77272725	0.89720213	1	2284	tags=36%, list=20%, signal=44%
ZHANG_ANTIVIRAL_RESPONSE_TO_RIBAVIRIN_DN	ZHANG_ANTIVIRAL_RESPONSE_TO_RIBAVIRIN_DN		28	0.28348014	0.72332025	0.94	0.8966942	1	631	tags=21%, list=6%, signal=23%
ZHONG_RESPONSE_TO_AZACITIDINE_AND_TSA_DN	ZHONG_RESPONSE_TO_AZACITIDINE_AND_TSA_DN		32	0.2249315	0.7215609	0.7234042	0.8981048	1	2305	tags=25%, list=21%, signal=31%
TURASHVILI_BREAST_NORMAL_DUCTAL_VS_LOBULAR_UP	TURASHVILI_BREAST_NORMAL_DUCTAL_VS_LOBULAR_UP		28	0.24367774	0.7215201	0.8695652	0.8971013	1	1034	tags=18%, list=9%, signal=20%
KEGG_RIG_I_LIKE_RECEPTOR_SIGNALING_PATHWAY	KEGG_RIG_I_LIKE_RECEPTOR_SIGNALING_PATHWAY		34	0.20214832	0.71895146	0.84782606	0.90020114	1	2959	tags=35%, list=26%, signal=48%
PELLICCIOTTA_HDAC_IN_ANTIGEN_PRESENTATION_DN	PELLICCIOTTA_HDAC_IN_ANTIGEN_PRESENTATION_DN		37	0.23487341	0.71833795	0.6818182	0.89973444	1	3266	tags=43%, list=29%, signal=61%
MANN_RESPONSE_TO_AMIFOSTINE_UP	MANN_RESPONSE_TO_AMIFOSTINE_UP		15	0.2405053	0.7183215	0.8627451	0.89870936	1	3848	tags=53%, list=34%, signal=81%
JIANG_TIP30_TARGETS_UP	JIANG_TIP30_TARGETS_UP		34	0.24351352	0.71585286	0.8367347	0.90125996	1	2876	tags=44%, list=26%, signal=59%
DEBIASI_APOPTOSIS_BY_REOVIRUS_INFECTION_UP	DEBIASI_APOPTOSIS_BY_REOVIRUS_INFECTION_UP		141	0.1994956	0.7149665	0.8541667	0.9016524	1	2032	tags=23%, list=18%, signal=28%
KEGG_AXON_GUIDANCE	KEGG_AXON_GUIDANCE		89	0.21712124	0.71405554	0.85714287	0.902076	1	2115	tags=29%, list=19%, signal=36%
FRIDMAN_IMMORTALIZATION_DN	FRIDMAN_IMMORTALIZATION_DN		21	0.2956664	0.71150625	0.8958333	0.90495443	1	900	tags=19%, list=8%, signal=21%
ST_TUMOR_NECROSIS_FACTOR_PATHWAY	ST_TUMOR_NECROSIS_FACTOR_PATHWAY		18	0.25510436	0.70727646	0.81632656	0.9094367	1	2898	tags=33%, list=26%, signal=45%
WOOD_EBV_EBNA1_TARGETS_DN	WOOD_EBV_EBNA1_TARGETS_DN		32	0.24816898	0.7028732	0.8490566	0.9151313	1	225	tags=9%, list=2%, signal=10%
LEE_METASTASIS_AND_ALTERNATIVE_SPLICING_UP	LEE_METASTASIS_AND_ALTERNATIVE_SPLICING_UP		49	0.21421331	0.6998793	0.8727273	0.91822946	1	1457	tags=20%, list=13%, signal=23%
ZHAN_MULTIPLE_MYELOMA_UP	ZHAN_MULTIPLE_MYELOMA_UP		31	0.18404296	0.6965486	0.8947368	0.9214837	1	3381	tags=32%, list=30%, signal=46%
REACTOME_SEMAPHORIN_INTERACTIONS	REACTOME_SEMAPHORIN_INTERACTIONS		47	0.20975175	0.6947878	0.8367347	0.92291915	1	1597	tags=21%, list=14%, signal=25%
DITTMER_PTHLH_TARGETS_DN	DITTMER_PTHLH_TARGETS_DN		50	0.19087946	0.6936549	0.84	0.92348844	1	2437	tags=28%, list=22%, signal=36%
YAO_TEMPORAL_RESPONSE_TO_PROGESTERONE_CLUSTER_8	YAO_TEMPORAL_RESPONSE_TO_PROGESTERONE_CLUSTER_8		31	0.23215815	0.6931842	0.9375	0.9229709	1	2137	tags=32%, list=19%, signal=40%
LI_CISPLATIN_RESISTANCE_UP	LI_CISPLATIN_RESISTANCE_UP		18	0.31861576	0.69247216	0.9	0.9229316	1	789	tags=22%, list=7%, signal=24%
ROME_INSULIN_TARGETS_IN_MUSCLE_UP	ROME_INSULIN_TARGETS_IN_MUSCLE_UP		56	0.17274316	0.6921373	0.8666667	0.9223905	1	1598	tags=18%, list=14%, signal=21%
POMEROY_MEDULLOBLASTOMA_DESMOPLASIC_VS_CLASSIC_UP	POMEROY_MEDULLOBLASTOMA_DESMOPLASIC_VS_CLASSIC_UP		33	0.22251193	0.6914385	0.8780488	0.92219895	1	2797	tags=36%, list=25%, signal=48%
POMEROY_MEDULLOBLASTOMA_DESMOPLASIC_VS_CLASSIC_DN	POMEROY_MEDULLOBLASTOMA_DESMOPLASIC_VS_CLASSIC_DN		33	0.22251193	0.6914385	0.8780488	0.92113036	1	2797	tags=36%, list=25%, signal=48%
DUNNE_TARGETS_OF_AML1_MTG8_FUSION_DN	DUNNE_TARGETS_OF_AML1_MTG8_FUSION_DN		15	0.33120123	0.6903822	0.86	0.9215235	1	348	tags=20%, list=3%, signal=21%
BARRIER_CANCER_RELAPSE_NORMAL_SAMPLE_DN	BARRIER_CANCER_RELAPSE_NORMAL_SAMPLE_DN		15	0.22619975	0.689823	0.76363635	0.92113894	1	4163	tags=60%, list=37%, signal=95%
CHANG_IMMORTALIZED_BY_HPV31_DN	CHANG_IMMORTALIZED_BY_HPV31_DN		32	0.2638089	0.6882108	0.9	0.92207074	1	1999	tags=34%, list=18%, signal=42%
ROVERSI_GLIOMA_LOH_REGIONS	ROVERSI_GLIOMA_LOH_REGIONS		28	0.24472111	0.6874209	0.9791667	0.9222031	1	1144	tags=21%, list=10%, signal=24%
CHARAFE_BREAST_CANCER_LUMINAL_VS_MESENCHYMAL_DN	CHARAFE_BREAST_CANCER_LUMINAL_VS_MESENCHYMAL_DN		258	0.22946526	0.6851482	0.8541667	0.92435247	1	1433	tags=23%, list=13%, signal=26%
IVANOVA_HEMATOPOIESIS_STEM_CELL	IVANOVA_HEMATOPOIESIS_STEM_CELL		61	0.22144984	0.6850293	0.92156863	0.9235223	1	1255	tags=18%, list=11%, signal=20%
WANG_BARRETTS_ESOPHAGUS_AND_ESOPHAGUS_CANCER_DN	WANG_BARRETTS_ESOPHAGUS_AND_ESOPHAGUS_CANCER_DN		24	0.26883218	0.67972213	0.875	0.9288325	1	2142	tags=38%, list=19%, signal=46%
SPIELMAN_LYMPHOBLAST_EUROPEAN_VS_ASIAN_DN	SPIELMAN_LYMPHOBLAST_EUROPEAN_VS_ASIAN_DN		419	0.1590544	0.67879826	0.8541667	0.9288252	1	1613	tags=15%, list=14%, signal=17%
DACOSTA_UV_RESPONSE_VIA_ERCC3_DN	DACOSTA_UV_RESPONSE_VIA_ERCC3_DN		438	0.16795085	0.6780289	0.8596491	0.9285595	1	1760	tags=16%, list=16%, signal=19%
CHARAFE_BREAST_CANCER_BASAL_VS_MESENCHYMAL_DN	CHARAFE_BREAST_CANCER_BASAL_VS_MESENCHYMAL_DN		27	0.27924255	0.6779193	0.8372093	0.9276711	1	478	tags=19%, list=4%, signal=19%
YAGI_AML_RELAPSE_PROGNOSIS	YAGI_AML_RELAPSE_PROGNOSIS		27	0.19965234	0.67628044	0.8958333	0.9285321	1	2801	tags=33%, list=25%, signal=44%
REACTOME_AXON_GUIDANCE	REACTOME_AXON_GUIDANCE		109	0.20213993	0.6761611	0.9	0.9275586	1	2090	tags=27%, list=19%, signal=32%
GEISS_RESPONSE_TO_DSRNA_UP	GEISS_RESPONSE_TO_DSRNA_UP		25	0.27892357	0.6754325	0.88372093	0.9272988	1	1535	tags=28%, list=14%, signal=32%
SHEPARD_BMYB_MORPHOLINO_UP	SHEPARD_BMYB_MORPHOLINO_UP		105	0.16669585	0.6752992	0.95	0.9264453	1	1356	tags=15%, list=12%, signal=17%
WAMUNYOKOLI_OVARIAN_CANCER_GRADES_1_2_UP	WAMUNYOKOLI_OVARIAN_CANCER_GRADES_1_2_UP		84	0.20273477	0.6751996	0.9	0.9254875	1	2815	tags=35%, list=25%, signal=46%
REACTOME_NEF_MEDIATES_DOWN_MODULATION_OF_CELL_SURFACE_RECEPTORS_BY_RECRUITING_THEM_TO_CLATHRIN_ADAPTERS	REACTOME_NEF_MEDIATES_DOWN_MODULATION_OF_CELL_SURFACE_RECEPTORS_BY_RECRUITING_THEM_TO_CLATHRIN_ADAPTERS		15	0.245673	0.6749958	0.7826087	0.92472196	1	4711	tags=60%, list=42%, signal=103%
REACTOME_RNA_POLYMERASE_III_TRANSCRIPTION_INITIATION	REACTOME_RNA_POLYMERASE_III_TRANSCRIPTION_INITIATION		17	0.2272362	0.6748833	0.82978725	0.92384076	1	3065	tags=47%, list=27%, signal=65%
BIOCARTA_KERATINOCYTE_PATHWAY	BIOCARTA_KERATINOCYTE_PATHWAY		25	0.20517331	0.67354506	0.84	0.9241414	1	1897	tags=24%, list=17%, signal=29%
AMIT_EGF_RESPONSE_480_MCF10A	AMIT_EGF_RESPONSE_480_MCF10A		26	0.23702657	0.672548	0.9166667	0.9243299	1	2143	tags=27%, list=19%, signal=33%
PARK_TRETINOIN_RESPONSE_AND_PML_RARA_FUSION	PARK_TRETINOIN_RESPONSE_AND_PML_RARA_FUSION		21	0.28309473	0.6717002	0.89361703	0.9239723	1	2299	tags=38%, list=21%, signal=48%
RAMALHO_STEMNESS_UP	RAMALHO_STEMNESS_UP		148	0.19460565	0.6709448	0.8	0.9238965	1	2924	tags=34%, list=26%, signal=45%
FERRANDO_T_ALL_WITH_MLL_ENL_FUSION_UP	FERRANDO_T_ALL_WITH_MLL_ENL_FUSION_UP		52	0.19768861	0.6699927	0.9347826	0.92394423	1	1734	tags=19%, list=15%, signal=23%
REACTOME_TOLL_LIKE_RECEPTOR_3_CASCADE	REACTOME_TOLL_LIKE_RECEPTOR_3_CASCADE		37	0.20062643	0.6696868	0.9019608	0.9231884	1	1901	tags=19%, list=17%, signal=23%
WU_HBX_TARGETS_1_DN	WU_HBX_TARGETS_1_DN		15	0.22002853	0.6607275	0.9056604	0.9316464	1	2337	tags=33%, list=21%, signal=42%
WANG_CLIM2_TARGETS_DN	WANG_CLIM2_TARGETS_DN		102	0.17268093	0.66035706	0.9591837	0.9310841	1	2669	tags=29%, list=24%, signal=38%
HUANG_FOXA2_TARGETS_DN	HUANG_FOXA2_TARGETS_DN		24	0.29197544	0.65976846	0.89361703	0.93066233	1	1129	tags=21%, list=10%, signal=23%
ST_B_CELL_ANTIGEN_RECEPTOR	ST_B_CELL_ANTIGEN_RECEPTOR		26	0.2119454	0.65771514	0.9019608	0.9318029	1	1735	tags=23%, list=15%, signal=27%
GALE_APL_WITH_FLT3_MUTATED_UP	GALE_APL_WITH_FLT3_MUTATED_UP		23	0.22231558	0.6550705	0.8301887	0.93392575	1	828	tags=13%, list=7%, signal=14%
GRABARCZYK_BCL11B_TARGETS_UP	GRABARCZYK_BCL11B_TARGETS_UP		41	0.2046884	0.653801	0.9302326	0.9341554	1	937	tags=15%, list=8%, signal=16%
DING_LUNG_CANCER_EXPRESSION_BY_COPY_NUMBER	DING_LUNG_CANCER_EXPRESSION_BY_COPY_NUMBER		55	0.204504	0.6523518	0.7826087	0.93455684	1	2889	tags=35%, list=26%, signal=46%
BIOCARTA_WNT_PATHWAY	BIOCARTA_WNT_PATHWAY		18	0.22459748	0.64847463	0.8095238	0.9378463	1	8686	tags=100%, list=78%, signal=445%
LIN_APC_TARGETS	LIN_APC_TARGETS		35	0.19991265	0.64664936	0.90697676	0.938729	1	3065	tags=43%, list=27%, signal=59%
BIOCARTA_IL12_PATHWAY	BIOCARTA_IL12_PATHWAY		15	0.2987427	0.64479786	0.88	0.9397984	1	1288	tags=27%, list=12%, signal=30%
SCHLOSSER_SERUM_RESPONSE_UP	SCHLOSSER_SERUM_RESPONSE_UP		77	0.16025391	0.6444667	0.92156863	0.93902767	1	2634	tags=23%, list=24%, signal=30%
REACTOME_TRAF6_MEDIATED_INDUCTION_OF_THE_ANTIVIRAL_CYTOKINE_IFN_ALPHA_BETA_CASCADE	REACTOME_TRAF6_MEDIATED_INDUCTION_OF_THE_ANTIVIRAL_CYTOKINE_IFN_ALPHA_BETA_CASCADE		31	0.20338789	0.6419237	0.94	0.9408056	1	1901	tags=19%, list=17%, signal=23%
HUPER_BREAST_BASAL_VS_LUMINAL_DN	HUPER_BREAST_BASAL_VS_LUMINAL_DN		39	0.24113123	0.6409933	0.9433962	0.9405172	1	1535	tags=23%, list=14%, signal=27%
LOCKWOOD_AMPLIFIED_IN_LUNG_CANCER	LOCKWOOD_AMPLIFIED_IN_LUNG_CANCER		117	0.14775191	0.6402572	0.9	0.9401838	1	2457	tags=26%, list=22%, signal=33%
STEARMAN_LUNG_CANCER_EARLY_VS_LATE_UP	STEARMAN_LUNG_CANCER_EARLY_VS_LATE_UP		90	0.17563723	0.63968337	0.86538464	0.9395799	1	2440	tags=26%, list=22%, signal=32%
CHESLER_BRAIN_HIGHEST_EXPRESSION	CHESLER_BRAIN_HIGHEST_EXPRESSION		25	0.2118716	0.6342811	0.92	0.94349736	1	3397	tags=40%, list=30%, signal=57%
EHLERS_ANEUPLOIDY_UP	EHLERS_ANEUPLOIDY_UP		27	0.21375631	0.63426596	0.93877554	0.9424698	1	1794	tags=26%, list=16%, signal=31%
RASHI_RESPONSE_TO_IONIZING_RADIATION_6	RASHI_RESPONSE_TO_IONIZING_RADIATION_6		70	0.21828453	0.63399965	0.9148936	0.9418099	1	2629	tags=33%, list=23%, signal=43%
HSC_MATURE_FETAL	HSC_MATURE_FETAL		16	0.23844805	0.6334501	1	0.9414303	1	2869	tags=31%, list=26%, signal=42%
LINDSTEDT_DENDRITIC_CELL_MATURATION_D	LINDSTEDT_DENDRITIC_CELL_MATURATION_D		43	0.26474157	0.6332674	0.95555556	0.9405655	1	2613	tags=42%, list=23%, signal=54%
NOUZOVA_TRETINOIN_AND_H4_ACETYLATION	NOUZOVA_TRETINOIN_AND_H4_ACETYLATION		78	0.15975581	0.63135487	0.9166667	0.9411168	1	2702	tags=26%, list=24%, signal=34%
RADAEVA_RESPONSE_TO_IFNA1_UP	RADAEVA_RESPONSE_TO_IFNA1_UP		22	0.28021622	0.62844443	0.82222223	0.9427729	1	3573	tags=59%, list=32%, signal=87%
MORI_MATURE_B_LYMPHOCYTE_UP	MORI_MATURE_B_LYMPHOCYTE_UP		59	0.22324082	0.62776935	0.85714287	0.94237125	1	1289	tags=19%, list=12%, signal=21%
CHEOK_RESPONSE_TO_HD_MTX_DN	CHEOK_RESPONSE_TO_HD_MTX_DN		15	0.2187892	0.6261502	0.9019608	0.9428021	1	2108	tags=27%, list=19%, signal=33%
COLDREN_GEFITINIB_RESISTANCE_DN	COLDREN_GEFITINIB_RESISTANCE_DN		123	0.23072658	0.62536687	0.9318182	0.942405	1	849	tags=17%, list=8%, signal=18%
FONTAINE_FOLLICULAR_THYROID_ADENOMA_UP	FONTAINE_FOLLICULAR_THYROID_ADENOMA_UP		40	0.17371882	0.62166667	0.9512195	0.9441593	1	3551	tags=40%, list=32%, signal=58%
KEGG_ENDOCYTOSIS	KEGG_ENDOCYTOSIS		100	0.15391786	0.61618286	0.9807692	0.9475703	1	2752	tags=26%, list=25%, signal=34%
BIOCARTA_MET_PATHWAY	BIOCARTA_MET_PATHWAY		23	0.20246449	0.61255103	0.8913044	0.94898266	1	2050	tags=22%, list=18%, signal=27%
REACTOME_TCR_SIGNALING	REACTOME_TCR_SIGNALING		32	0.23869944	0.606874	0.80851066	0.95208466	1	1871	tags=22%, list=17%, signal=26%
ACEVEDO_LIVER_CANCER_WITH_H3K9ME3_UP	ACEVEDO_LIVER_CANCER_WITH_H3K9ME3_UP		46	0.2346325	0.60596573	0.95238096	0.9516567	1	2021	tags=33%, list=18%, signal=40%
FAELT_B_CLL_WITH_VH_REARRANGEMENTS_UP	FAELT_B_CLL_WITH_VH_REARRANGEMENTS_UP		37	0.19592665	0.6044282	0.9130435	0.95185643	1	1345	tags=19%, list=12%, signal=21%
GOLDRATH_HOMEOSTATIC_PROLIFERATION	GOLDRATH_HOMEOSTATIC_PROLIFERATION		122	0.15930606	0.60352904	0.84	0.95145345	1	3118	tags=33%, list=28%, signal=45%
HWANG_PROSTATE_CANCER_MARKERS	HWANG_PROSTATE_CANCER_MARKERS		22	0.21547155	0.6033642	0.98	0.950463	1	663	tags=14%, list=6%, signal=14%
RIZ_ERYTHROID_DIFFERENTIATION_HBZ	RIZ_ERYTHROID_DIFFERENTIATION_HBZ		29	0.20516439	0.6008094	0.96	0.9512615	1	1844	tags=21%, list=16%, signal=25%
BROWNE_INTERFERON_RESPONSIVE_GENES	BROWNE_INTERFERON_RESPONSIVE_GENES		44	0.26858023	0.5927154	0.84444445	0.9560681	1	2246	tags=36%, list=20%, signal=45%
NGUYEN_NOTCH1_TARGETS_DN	NGUYEN_NOTCH1_TARGETS_DN		47	0.17646168	0.59234047	1	0.9553138	1	927	tags=11%, list=8%, signal=12%
REACTOME_SIGNALING_BY_EGFR	REACTOME_SIGNALING_BY_EGFR		38	0.16595939	0.5836181	0.9259259	0.9604689	1	4367	tags=50%, list=39%, signal=82%
TURASHVILI_BREAST_LOBULAR_CARCINOMA_VS_DUCTAL_NORMAL_UP	TURASHVILI_BREAST_LOBULAR_CARCINOMA_VS_DUCTAL_NORMAL_UP		37	0.28767046	0.5800488	0.86	0.96158063	1	1261	tags=19%, list=11%, signal=21%
BIOCARTA_INSULIN_PATHWAY	BIOCARTA_INSULIN_PATHWAY		15	0.22495076	0.57994664	0.8979592	0.96057737	1	2050	tags=20%, list=18%, signal=24%
MORI_PRE_BI_LYMPHOCYTE_DN	MORI_PRE_BI_LYMPHOCYTE_DN		49	0.1888019	0.57134277	0.97727275	0.96499586	1	1367	tags=16%, list=12%, signal=19%
TURASHVILI_BREAST_DUCTAL_CARCINOMA_VS_DUCTAL_NORMAL_UP	TURASHVILI_BREAST_DUCTAL_CARCINOMA_VS_DUCTAL_NORMAL_UP		22	0.26740888	0.56046396	0.90384614	0.97025126	1	1918	tags=23%, list=17%, signal=27%
MILI_PSEUDOPODIA_HAPTOTAXIS_UP	MILI_PSEUDOPODIA_HAPTOTAXIS_UP		305	0.17179278	0.5562661	0.89361703	0.97142726	1	2699	tags=28%, list=24%, signal=35%
MORI_PLASMA_CELL_DN	MORI_PLASMA_CELL_DN		15	0.26977167	0.5539013	1	0.97157836	1	2778	tags=47%, list=25%, signal=62%
REACTOME_RNA_POLYMERASE_I_III_AND_MITOCHONDRIAL_TRANSCRIPTION	REACTOME_RNA_POLYMERASE_I_III_AND_MITOCHONDRIAL_TRANSCRIPTION		47	0.14578776	0.55082023	0.877551	0.9720873	1	3065	tags=34%, list=27%, signal=47%
REACTOME_DARPP32_EVENTS	REACTOME_DARPP32_EVENTS		17	0.18361515	0.5430661	0.9782609	0.9744339	1	9144	tags=100%, list=82%, signal=544%
APPEL_IMATINIB_RESPONSE	APPEL_IMATINIB_RESPONSE		23	0.21199131	0.5353048	0.9782609	0.97641355	1	889	tags=13%, list=8%, signal=14%
TURASHVILI_BREAST_LOBULAR_CARCINOMA_VS_LOBULAR_NORMAL_DN	TURASHVILI_BREAST_LOBULAR_CARCINOMA_VS_LOBULAR_NORMAL_DN		42	0.2380021	0.5302007	0.96363634	0.9773746	1	1003	tags=17%, list=9%, signal=18%
KEGG_VASOPRESSIN_REGULATED_WATER_REABSORPTION	KEGG_VASOPRESSIN_REGULATED_WATER_REABSORPTION		32	0.16913861	0.5290853	1	0.97677904	1	1471	tags=16%, list=13%, signal=18%
BIOCARTA_RAS_PATHWAY	BIOCARTA_RAS_PATHWAY		17	0.18774867	0.52428937	0.9649123	0.9775404	1	2050	tags=24%, list=18%, signal=29%
WATANABE_RECTAL_CANCER_RADIOTHERAPY_RESPONSIVE_DN	WATANABE_RECTAL_CANCER_RADIOTHERAPY_RESPONSIVE_DN		56	0.1674608	0.5229751	0.9791667	0.97698927	1	2979	tags=32%, list=27%, signal=44%
REACTOME_CLATHRIN_DERIVED_VESICLE_BUDDING	REACTOME_CLATHRIN_DERIVED_VESICLE_BUDDING		37	0.14477934	0.5229348	0.90384614	0.9759692	1	4108	tags=38%, list=37%, signal=60%
REACTOME_GOLGI_ASSOCIATED_VESICLE_BIOGENESIS	REACTOME_GOLGI_ASSOCIATED_VESICLE_BIOGENESIS		32	0.14890856	0.51787263	0.9622642	0.9766388	1	4108	tags=41%, list=37%, signal=64%
BIOCARTA_NKCELLS_PATHWAY	BIOCARTA_NKCELLS_PATHWAY		15	0.19186434	0.43505564	1	0.9937605	1	707	tags=13%, list=6%, signal=14%
BIOCARTA_TCR_PATHWAY	BIOCARTA_TCR_PATHWAY		29	0.15186848	0.4104641	1	0.9955755	1	2975	tags=28%, list=27%, signal=37%
