# Supplementary material for: A genomic analysis of mouse models of breast cancer reveals molecular features of mouse models and relationships to human breast cancer
Source: Breast Cancer Res. 2014 Jun 5;16(3):R59. doi: 10.1186/bcr3672 (PMC4078930; doi:10.1186/bcr3672)
Supplement: Additional file 11 — GSEA for mouse models compared to all other models or to mammary gland development. Listed by model. [file bcr3672-S11.zip › AdditionalFile11/IGF_IR/Vs_other_models/C3/Downregulated_in_IGFIR_vs_other_models.txt]

NAME	GS<br> follow link to MSigDB	GS DETAILS	SIZE	ES	NES	NOM p-val	FDR q-val	FWER p-val	RANK AT MAX	LEADING EDGE
V$PPARA_01	V$PPARA_01	Details ...	21	-0.6320055	-1.7642314	0	1	0.33	1426	tags=33%, list=13%, signal=38%
V$PR_02	V$PR_02	Details ...	72	-0.49097732	-1.7355615	0	0.766682	0.37	2113	tags=35%, list=19%, signal=43%
V$GATA3_01	V$GATA3_01	Details ...	117	-0.51924384	-1.7153014	0	0.60405034	0.39	2575	tags=44%, list=23%, signal=57%
V$OCT1_02	V$OCT1_02	Details ...	100	-0.5169632	-1.6940563	0	0.548002	0.43	2465	tags=43%, list=22%, signal=55%
GACAGGG,MIR-339	GACAGGG,MIR-339	Details ...	31	-0.5261403	-1.6724682	0.020833334	0.5569345	0.48	3084	tags=58%, list=28%, signal=80%
V$IK1_01	V$IK1_01	Details ...	139	-0.43253878	-1.6496694	0	0.58547527	0.52	1416	tags=25%, list=13%, signal=28%
CTCTATG,MIR-368	CTCTATG,MIR-368	Details ...	24	-0.52186257	-1.6337447	0	0.603952	0.54	674	tags=25%, list=6%, signal=27%
V$MEIS1_01	V$MEIS1_01	Details ...	117	-0.43833083	-1.6064132	0	0.69992876	0.59	1841	tags=27%, list=16%, signal=32%
V$USF2_Q6	V$USF2_Q6	Details ...	126	-0.3677717	-1.6032307	0	0.6351569	0.59	1449	tags=17%, list=13%, signal=20%
V$E47_02	V$E47_02	Details ...	113	-0.45042676	-1.595064	0	0.60190225	0.59	2033	tags=32%, list=18%, signal=39%
V$TCF11_01	V$TCF11_01	Details ...	102	-0.46923095	-1.5946001	0	0.5486473	0.59	1902	tags=28%, list=17%, signal=34%
V$LMO2COM_02	V$LMO2COM_02	Details ...	128	-0.46546546	-1.5900025	0	0.5228577	0.61	1518	tags=28%, list=14%, signal=32%
AAAYWAACM_V$HFH4_01	AAAYWAACM_V$HFH4_01	Details ...	125	-0.44316506	-1.5777137	0.022222223	0.53305686	0.64	2469	tags=39%, list=22%, signal=50%
YTCCCRNNAGGY_UNKNOWN	YTCCCRNNAGGY_UNKNOWN	Details ...	32	-0.4450789	-1.5755998	0.04347826	0.5056723	0.64	1589	tags=25%, list=14%, signal=29%
V$CDX2_Q5	V$CDX2_Q5	Details ...	111	-0.47000098	-1.5670974	0.02173913	0.5047558	0.64	2672	tags=41%, list=24%, signal=53%
V$SRY_02	V$SRY_02	Details ...	121	-0.46064177	-1.5657262	0.02	0.47565097	0.64	1851	tags=30%, list=17%, signal=35%
CCTNTMAGA_UNKNOWN	CCTNTMAGA_UNKNOWN	Details ...	63	-0.45167077	-1.5615869	0.019607844	0.46903658	0.64	2116	tags=35%, list=19%, signal=43%
V$FOX_Q2	V$FOX_Q2	Details ...	102	-0.45155144	-1.5569971	0	0.45968887	0.64	2414	tags=38%, list=22%, signal=48%
V$CREB_Q3	V$CREB_Q3	Details ...	115	-0.34357172	-1.5527759	0.024390243	0.46045655	0.65	746	tags=13%, list=7%, signal=14%
GGATTA_V$PITX2_Q2	GGATTA_V$PITX2_Q2	Details ...	284	-0.38770637	-1.5465015	0	0.46400186	0.65	2232	tags=29%, list=20%, signal=35%
V$PAX4_02	V$PAX4_02	Details ...	124	-0.4658596	-1.54388	0	0.44949383	0.65	1473	tags=25%, list=13%, signal=28%
V$SF1_Q6	V$SF1_Q6	Details ...	127	-0.38019317	-1.5383834	0	0.4492955	0.66	1346	tags=20%, list=12%, signal=23%
ATGCAGT,MIR-217	ATGCAGT,MIR-217	Details ...	51	-0.46278098	-1.5358294	0.04347826	0.44181132	0.66	1449	tags=24%, list=13%, signal=27%
V$RORA1_01	V$RORA1_01	Details ...	136	-0.42070743	-1.5327063	0	0.43674186	0.66	2502	tags=36%, list=22%, signal=46%
V$SREBP_Q3	V$SREBP_Q3	Details ...	116	-0.42991027	-1.5290136	0.044444446	0.43069267	0.66	2112	tags=32%, list=19%, signal=39%
TTAYRTAA_V$E4BP4_01	TTAYRTAA_V$E4BP4_01	Details ...	107	-0.42523214	-1.5255829	0	0.42727524	0.66	2237	tags=32%, list=20%, signal=39%
V$AR_02	V$AR_02	Details ...	19	-0.51052994	-1.5210532	0.044444446	0.42962995	0.68	2989	tags=47%, list=27%, signal=65%
YGTCCTTGR_UNKNOWN	YGTCCTTGR_UNKNOWN	Details ...	43	-0.43670014	-1.5210004	0	0.41428602	0.68	2762	tags=44%, list=25%, signal=58%
TTCNRGNNNNTTC_V$HSF_Q6	TTCNRGNNNNTTC_V$HSF_Q6	Details ...	75	-0.3991926	-1.5199239	0.06122449	0.40288454	0.68	2475	tags=31%, list=22%, signal=39%
YTAAYNGCT_UNKNOWN	YTAAYNGCT_UNKNOWN	Details ...	77	-0.45570642	-1.5168469	0	0.3993238	0.69	2002	tags=31%, list=18%, signal=38%
TGCCAAR_V$NF1_Q6	TGCCAAR_V$NF1_Q6	Details ...	343	-0.412784	-1.5143313	0	0.3929457	0.7	2125	tags=31%, list=19%, signal=37%
V$TBP_01	V$TBP_01	Details ...	115	-0.46087778	-1.5113586	0	0.397794	0.72	2151	tags=34%, list=19%, signal=42%
V$PBX1_02	V$PBX1_02	Details ...	67	-0.46937686	-1.5107803	0.01754386	0.3874189	0.72	1438	tags=27%, list=13%, signal=31%
GTCNYYATGR_UNKNOWN	GTCNYYATGR_UNKNOWN	Details ...	36	-0.44928834	-1.5087246	0.06382979	0.38124794	0.72	2616	tags=36%, list=23%, signal=47%
V$ER_Q6_01	V$ER_Q6_01	Details ...	122	-0.3946445	-1.5085838	0.02173913	0.37096906	0.72	2290	tags=28%, list=20%, signal=35%
ACACTGG,MIR-199A,MIR-199B	ACACTGG,MIR-199A,MIR-199B	Details ...	80	-0.39381254	-1.5027939	0.019607844	0.3803318	0.72	1779	tags=25%, list=16%, signal=30%
V$GATA1_03	V$GATA1_03	Details ...	120	-0.43220282	-1.501355	0.020408163	0.37281448	0.72	2077	tags=32%, list=19%, signal=38%
V$EFC_Q6	V$EFC_Q6	Details ...	126	-0.39014015	-1.4978849	0	0.37464857	0.72	2113	tags=27%, list=19%, signal=33%
V$RORA2_01	V$RORA2_01	Details ...	74	-0.45689446	-1.4977703	0.08163265	0.36527994	0.72	3223	tags=47%, list=29%, signal=66%
AAANWWTGC_UNKNOWN	AAANWWTGC_UNKNOWN	Details ...	104	-0.4251301	-1.4964975	0.05882353	0.35905823	0.72	2414	tags=38%, list=22%, signal=49%
V$ATF4_Q2	V$ATF4_Q2	Details ...	120	-0.36802852	-1.4949698	0.022222223	0.35421118	0.72	1308	tags=17%, list=12%, signal=19%
GGTGTGT,MIR-329	GGTGTGT,MIR-329	Details ...	44	-0.42095846	-1.4938687	0.06382979	0.34691867	0.72	2323	tags=27%, list=21%, signal=34%
V$SRY_01	V$SRY_01	Details ...	94	-0.42113844	-1.4930277	0.03846154	0.3418442	0.74	1290	tags=26%, list=12%, signal=29%
GACAATC,MIR-219	GACAATC,MIR-219	Details ...	74	-0.4174332	-1.4926525	0.04255319	0.33429772	0.74	1337	tags=23%, list=12%, signal=26%
V$HSF2_01	V$HSF2_01	Details ...	116	-0.40256414	-1.4924673	0.02173913	0.32727623	0.74	1963	tags=27%, list=18%, signal=32%
V$MEF2_Q6_01	V$MEF2_Q6_01	Details ...	121	-0.4689724	-1.4872223	0.020408163	0.33448526	0.74	2151	tags=38%, list=19%, signal=47%
GGTAACC,MIR-409-5P	GGTAACC,MIR-409-5P	Details ...	19	-0.47908592	-1.4824148	0.019607844	0.3379338	0.74	892	tags=21%, list=8%, signal=23%
V$POU3F2_02	V$POU3F2_02	Details ...	124	-0.41535795	-1.4796224	0.018518519	0.33833313	0.74	1866	tags=27%, list=17%, signal=33%
V$AP2_Q6_01	V$AP2_Q6_01	Details ...	124	-0.37690142	-1.4754351	0.044444446	0.34080458	0.74	2080	tags=24%, list=19%, signal=29%
RYTGCNNRGNAAC_V$MIF1_01	RYTGCNNRGNAAC_V$MIF1_01	Details ...	33	-0.4617708	-1.4733006	0.044444446	0.34027126	0.74	1210	tags=27%, list=11%, signal=30%
V$AP3_Q6	V$AP3_Q6	Details ...	122	-0.411463	-1.4729521	0.05882353	0.3349056	0.74	1885	tags=26%, list=17%, signal=31%
V$OCT1_06	V$OCT1_06	Details ...	128	-0.41790915	-1.471941	0.02	0.3296669	0.74	2875	tags=37%, list=26%, signal=49%
RGAANNTTC_V$HSF1_01	RGAANNTTC_V$HSF1_01	Details ...	209	-0.37116045	-1.4719322	0	0.32344675	0.74	1963	tags=24%, list=18%, signal=29%
TAAWWATAG_V$RSRFC4_Q2	TAAWWATAG_V$RSRFC4_Q2	Details ...	77	-0.43517104	-1.4705614	0.08	0.32094648	0.74	3323	tags=48%, list=30%, signal=68%
ACAGGGT,MIR-10A,MIR-10B	ACAGGGT,MIR-10A,MIR-10B	Details ...	64	-0.4363198	-1.4678658	0.041666668	0.32119182	0.74	2640	tags=33%, list=24%, signal=43%
V$NF1_Q6_01	V$NF1_Q6_01	Details ...	130	-0.39925358	-1.4653631	0.06	0.32281986	0.74	2050	tags=29%, list=18%, signal=35%
CTAWWWATA_V$RSRFC4_Q2	CTAWWWATA_V$RSRFC4_Q2	Details ...	180	-0.4529301	-1.4652041	0.021276595	0.31731904	0.74	2575	tags=42%, list=23%, signal=53%
TGATTTRY_V$GFI1_01	TGATTTRY_V$GFI1_01	Details ...	147	-0.45851976	-1.464207	0.018518519	0.3135802	0.74	2460	tags=39%, list=22%, signal=50%
V$MAX_01	V$MAX_01	Details ...	116	-0.35437578	-1.4635894	0.04	0.31036633	0.74	1328	tags=17%, list=12%, signal=19%
V$MEF2_03	V$MEF2_03	Details ...	117	-0.44998282	-1.4594271	0.02173913	0.31591332	0.74	3046	tags=48%, list=27%, signal=65%
ATAAGCT,MIR-21	ATAAGCT,MIR-21		69	-0.40639803	-1.4566381	0	0.31683642	0.75	2075	tags=29%, list=19%, signal=35%
AGGTGCA,MIR-500	AGGTGCA,MIR-500		46	-0.4337178	-1.4541445	0.074074075	0.31730562	0.75	2199	tags=26%, list=20%, signal=32%
V$FOXO1_02	V$FOXO1_02		113	-0.4042012	-1.4537315	0.040816326	0.314471	0.75	2554	tags=42%, list=23%, signal=53%
V$CACBINDINGPROTEIN_Q6	V$CACBINDINGPROTEIN_Q6		106	-0.3918151	-1.4530106	0.02	0.31107435	0.75	1657	tags=24%, list=15%, signal=27%
V$MZF1_01	V$MZF1_01		111	-0.42431384	-1.4528198	0.041666668	0.3068964	0.75	1783	tags=25%, list=16%, signal=30%
V$USF_C	V$USF_C		137	-0.3400898	-1.4480242	0.023809524	0.3134442	0.76	1304	tags=17%, list=12%, signal=19%
V$TAL1ALPHAE47_01	V$TAL1ALPHAE47_01		119	-0.42738354	-1.4464157	0.06382979	0.31284255	0.76	2399	tags=30%, list=21%, signal=38%
CTCNANGTGNY_UNKNOWN	CTCNANGTGNY_UNKNOWN		40	-0.46632713	-1.4459864	0.0625	0.30895013	0.76	2236	tags=30%, list=20%, signal=37%
V$GR_01	V$GR_01		100	-0.40785182	-1.4455608	0.044444446	0.30514008	0.76	2125	tags=26%, list=19%, signal=32%
CTTTAAR_UNKNOWN	CTTTAAR_UNKNOWN		445	-0.3563656	-1.4420799	0.022222223	0.31024858	0.77	1726	tags=22%, list=15%, signal=26%
V$PAX4_04	V$PAX4_04		106	-0.37886783	-1.4414033	0.07692308	0.30683875	0.77	1389	tags=21%, list=12%, signal=23%
V$STAT4_01	V$STAT4_01		133	-0.44110027	-1.4408709	0.023255814	0.30361095	0.77	2033	tags=32%, list=18%, signal=38%
TGGNNNNNNKCCAR_UNKNOWN	TGGNNNNNNKCCAR_UNKNOWN		208	-0.4117567	-1.4405943	0.041666668	0.30005297	0.77	1535	tags=23%, list=14%, signal=26%
V$CP2_01	V$CP2_01		132	-0.40323606	-1.4388977	0.08695652	0.30032223	0.77	1784	tags=26%, list=16%, signal=30%
V$PR_01	V$PR_01		68	-0.4246039	-1.437989	0.05	0.29810715	0.77	2125	tags=29%, list=19%, signal=36%
TCTAGAG,MIR-517	TCTAGAG,MIR-517		29	-0.49101168	-1.4358969	0.09090909	0.2992258	0.77	2893	tags=41%, list=26%, signal=56%
V$CIZ_01	V$CIZ_01		104	-0.4028326	-1.43539	0.021276595	0.29703754	0.77	2747	tags=36%, list=25%, signal=47%
V$TAL1BETAE47_01	V$TAL1BETAE47_01		118	-0.42243874	-1.4319942	0.041666668	0.3003846	0.77	2399	tags=31%, list=21%, signal=38%
GATAAGR_V$GATA_C	GATAAGR_V$GATA_C		161	-0.44822216	-1.4309049	0.040816326	0.298948	0.78	2268	tags=36%, list=20%, signal=45%
V$NMYC_01	V$NMYC_01		129	-0.34478623	-1.4247247	0.0625	0.3059136	0.79	2131	tags=24%, list=19%, signal=29%
V$AR_01	V$AR_01		72	-0.4102534	-1.421942	0.044444446	0.30767736	0.79	2180	tags=29%, list=19%, signal=36%
RRAGTTGT_UNKNOWN	RRAGTTGT_UNKNOWN		109	-0.37763223	-1.4214139	0.06122449	0.30507442	0.79	1544	tags=21%, list=14%, signal=24%
V$VDR_Q3	V$VDR_Q3		112	-0.38607976	-1.4190676	0.021276595	0.30601957	0.79	2792	tags=32%, list=25%, signal=42%
V$POU1F1_Q6	V$POU1F1_Q6		111	-0.409779	-1.4189105	0.10204082	0.3026293	0.79	2348	tags=33%, list=21%, signal=42%
CYTAGCAAY_UNKNOWN	CYTAGCAAY_UNKNOWN		63	-0.3425974	-1.4156702	0.040816326	0.3061643	0.79	665	tags=13%, list=6%, signal=13%
V$STAT_Q6	V$STAT_Q6		133	-0.34327218	-1.4143149	0.03846154	0.30614233	0.79	2121	tags=23%, list=19%, signal=27%
V$MYC_Q2	V$MYC_Q2		97	-0.3312485	-1.4124697	0.03773585	0.3080944	0.8	1719	tags=19%, list=15%, signal=22%
CTCCAAG,MIR-432	CTCCAAG,MIR-432		44	-0.38147274	-1.4121513	0.048780486	0.30497083	0.8	1063	tags=14%, list=9%, signal=15%
V$MTF1_Q4	V$MTF1_Q4		125	-0.36575696	-1.4111813	0.06	0.3036848	0.8	1902	tags=26%, list=17%, signal=31%
V$EVI1_04	V$EVI1_04		123	-0.36965105	-1.4097323	0.08	0.30266035	0.8	2231	tags=28%, list=20%, signal=35%
V$SP3_Q3	V$SP3_Q3		110	-0.3351968	-1.4079864	0.115384616	0.30283067	0.8	2112	tags=25%, list=19%, signal=31%
RNTCANNRNNYNATTW_UNKNOWN	RNTCANNRNNYNATTW_UNKNOWN		27	-0.5578935	-1.4061784	0.044444446	0.3027079	0.8	2148	tags=41%, list=19%, signal=50%
V$COMP1_01	V$COMP1_01		64	-0.42919716	-1.405599	0.056603774	0.30003425	0.8	1834	tags=25%, list=16%, signal=30%
V$PXR_Q2	V$PXR_Q2		122	-0.3650049	-1.4023058	0.0625	0.3042446	0.8	2300	tags=25%, list=21%, signal=31%
ACAACTT,MIR-382	ACAACTT,MIR-382		38	-0.4249023	-1.4020283	0.09615385	0.30154753	0.8	952	tags=16%, list=9%, signal=17%
V$EVI1_03	V$EVI1_03		29	-0.51353383	-1.3977885	0.10638298	0.3055039	0.82	2267	tags=45%, list=20%, signal=56%
V$HFH8_01	V$HFH8_01		108	-0.4069468	-1.397185	0.04	0.3037714	0.82	1544	tags=29%, list=14%, signal=33%
V$TCF4_Q5	V$TCF4_Q5		116	-0.40900135	-1.3969129	0.01923077	0.30118388	0.82	1503	tags=22%, list=13%, signal=25%
V$NFE2_01	V$NFE2_01		138	-0.38846663	-1.396794	0.07317073	0.29834032	0.82	2245	tags=32%, list=20%, signal=39%
V$MYCMAX_02	V$MYCMAX_02		117	-0.38593486	-1.3965554	0.071428575	0.29612947	0.82	1610	tags=23%, list=14%, signal=27%
YATGNWAAT_V$OCT_C	YATGNWAAT_V$OCT_C		174	-0.37782928	-1.3950009	0.057692308	0.29654	0.82	1903	tags=25%, list=17%, signal=30%
V$SRF_Q6	V$SRF_Q6		133	-0.42329273	-1.3947278	0.125	0.29399434	0.82	1899	tags=29%, list=17%, signal=34%
V$FXR_Q3	V$FXR_Q3		48	-0.45317245	-1.394683	0.06818182	0.29114005	0.82	2237	tags=33%, list=20%, signal=41%
V$GATA1_04	V$GATA1_04		118	-0.45037684	-1.3945949	0.040816326	0.28843963	0.82	2643	tags=42%, list=24%, signal=55%
TCATCTC,MIR-143	TCATCTC,MIR-143		70	-0.38845253	-1.3945485	0.08695652	0.28599638	0.82	1777	tags=24%, list=16%, signal=29%
V$MIF1_01	V$MIF1_01		75	-0.35121667	-1.3945333	0.024390243	0.28329825	0.82	2756	tags=36%, list=25%, signal=47%
V$MYCMAX_03	V$MYCMAX_03		116	-0.34873664	-1.3925403	0.022222223	0.28510687	0.82	1430	tags=19%, list=13%, signal=22%
GGGNRMNNYCAT_UNKNOWN	GGGNRMNNYCAT_UNKNOWN		47	-0.36499518	-1.3916992	0.039215688	0.28398418	0.82	1801	tags=23%, list=16%, signal=28%
V$HFH3_01	V$HFH3_01		88	-0.40959957	-1.3914661	0.06382979	0.28182128	0.82	2677	tags=41%, list=24%, signal=53%
V$CEBP_Q2_01	V$CEBP_Q2_01		139	-0.3797376	-1.3910121	0.0625	0.28055158	0.82	2679	tags=35%, list=24%, signal=46%
CCAWWNAAGG_V$SRF_Q4	CCAWWNAAGG_V$SRF_Q4		48	-0.4730007	-1.3904253	0.06666667	0.28105512	0.82	2967	tags=46%, list=26%, signal=62%
V$GRE_C	V$GRE_C		63	-0.41069207	-1.389377	0.078431375	0.2797832	0.82	2637	tags=40%, list=24%, signal=52%
V$ERR1_Q2	V$ERR1_Q2		124	-0.35244435	-1.3885064	0.08	0.27883726	0.82	1994	tags=25%, list=18%, signal=30%
AGTTCTC,MIR-146A,MIR-146B	AGTTCTC,MIR-146A,MIR-146B		27	-0.4290066	-1.3871249	0.10526316	0.2794185	0.82	1834	tags=26%, list=16%, signal=31%
GAGCCTG,MIR-484	GAGCCTG,MIR-484		52	-0.40141585	-1.3863448	0.12244898	0.2784456	0.82	2238	tags=31%, list=20%, signal=38%
RTAAACA_V$FREAC2_01	RTAAACA_V$FREAC2_01		456	-0.35050562	-1.3859223	0.06666667	0.27757362	0.82	1700	tags=23%, list=15%, signal=27%
V$PAX4_01	V$PAX4_01		135	-0.3366472	-1.3854319	0.044444446	0.2760493	0.82	2335	tags=25%, list=21%, signal=31%
V$FOXO3_01	V$FOXO3_01		107	-0.39762968	-1.3848642	0.046511628	0.2758727	0.83	2525	tags=37%, list=23%, signal=48%
V$HMEF2_Q6	V$HMEF2_Q6		63	-0.47451147	-1.3846631	0.078431375	0.27398983	0.83	3121	tags=54%, list=28%, signal=74%
YGCANTGCR_UNKNOWN	YGCANTGCR_UNKNOWN		52	-0.36961737	-1.3817172	0.11111111	0.27677178	0.84	1423	tags=17%, list=13%, signal=20%
GGAMTNNNNNTCCY_UNKNOWN	GGAMTNNNNNTCCY_UNKNOWN		55	-0.35912263	-1.3792703	0.039215688	0.27825817	0.84	2110	tags=25%, list=19%, signal=31%
TGACAGNY_V$MEIS1_01	TGACAGNY_V$MEIS1_01		378	-0.3297747	-1.37911	0.057692308	0.27621853	0.84	2163	tags=24%, list=19%, signal=28%
V$DBP_Q6	V$DBP_Q6		120	-0.3924581	-1.3789215	0.019607844	0.27443448	0.84	746	tags=16%, list=7%, signal=17%
YNGTTNNNATT_UNKNOWN	YNGTTNNNATT_UNKNOWN		170	-0.39538294	-1.3770264	0.020833334	0.27531734	0.84	2112	tags=29%, list=19%, signal=35%
V$OCT1_07	V$OCT1_07		68	-0.42500657	-1.375761	0.039215688	0.27464676	0.84	2067	tags=31%, list=18%, signal=38%
V$GFI1_01	V$GFI1_01		135	-0.39124474	-1.3751792	0.06	0.27437684	0.84	1866	tags=28%, list=17%, signal=33%
V$NFAT_Q4_01	V$NFAT_Q4_01		135	-0.37066588	-1.3748262	0.044444446	0.27254167	0.84	2163	tags=27%, list=19%, signal=34%
GTCAGGA,MIR-378	GTCAGGA,MIR-378		28	-0.4110596	-1.3745701	0.10714286	0.2709761	0.84	1427	tags=21%, list=13%, signal=24%
V$CDP_01	V$CDP_01		37	-0.49844545	-1.3738848	0.037037037	0.26980144	0.84	698	tags=19%, list=6%, signal=20%
GGARNTKYCCA_UNKNOWN	GGARNTKYCCA_UNKNOWN		36	-0.45381027	-1.3736397	0.05	0.26821738	0.84	2576	tags=42%, list=23%, signal=54%
V$ZIC2_01	V$ZIC2_01		124	-0.37994975	-1.373049	0.04255319	0.26717824	0.84	2281	tags=34%, list=20%, signal=42%
V$AHRARNT_01	V$AHRARNT_01		72	-0.40857467	-1.3723334	0.12195122	0.2661334	0.84	1452	tags=26%, list=13%, signal=30%
V$STAT5A_02	V$STAT5A_02		66	-0.42310852	-1.3707526	0.05	0.2661933	0.84	2509	tags=36%, list=22%, signal=47%
V$P53_DECAMER_Q2	V$P53_DECAMER_Q2		126	-0.36127445	-1.3704951	0.12244898	0.2644331	0.84	1738	tags=24%, list=16%, signal=28%
CAGGGTC,MIR-504	CAGGGTC,MIR-504		44	-0.39762196	-1.3704574	0.07692308	0.2624743	0.84	2554	tags=34%, list=23%, signal=44%
TGTYNNNNNRGCARM_UNKNOWN	TGTYNNNNNRGCARM_UNKNOWN		27	-0.46154803	-1.3698417	0.11320755	0.2617863	0.84	641	tags=15%, list=6%, signal=16%
V$HNF3ALPHA_Q6	V$HNF3ALPHA_Q6		105	-0.38638914	-1.3685814	0.018518519	0.26223776	0.84	1851	tags=27%, list=17%, signal=32%
GCANCTGNY_V$MYOD_Q6	GCANCTGNY_V$MYOD_Q6		435	-0.37130415	-1.3646941	0.06382979	0.26866406	0.84	2154	tags=28%, list=19%, signal=33%
V$ARNT_02	V$ARNT_02		115	-0.33382308	-1.3640932	0.06666667	0.2679707	0.84	1138	tags=13%, list=10%, signal=14%
CTGCAGY_UNKNOWN	CTGCAGY_UNKNOWN		369	-0.34579405	-1.3637967	0.1	0.26672673	0.84	2877	tags=34%, list=26%, signal=44%
V$NKX62_Q2	V$NKX62_Q2		108	-0.40103367	-1.3627943	0.06122449	0.26717576	0.84	2651	tags=34%, list=24%, signal=44%
TCTGGAC,MIR-198	TCTGGAC,MIR-198		39	-0.3880384	-1.360618	0.12765957	0.26815012	0.85	1757	tags=23%, list=16%, signal=27%
CACGTG_V$MYC_Q2	CACGTG_V$MYC_Q2		482	-0.2914862	-1.3588576	0.06818182	0.26819995	0.85	1346	tags=15%, list=12%, signal=16%
CCTGAGT,MIR-510	CCTGAGT,MIR-510		22	-0.42281762	-1.3587873	0.09259259	0.2664019	0.85	1834	tags=27%, list=16%, signal=33%
V$CDPCR3_01	V$CDPCR3_01		26	-0.5223373	-1.3575209	0.1764706	0.26678914	0.85	1683	tags=35%, list=15%, signal=41%
V$OCT_C	V$OCT_C		129	-0.3887809	-1.3560226	0.06382979	0.2670629	0.85	2603	tags=33%, list=23%, signal=43%
V$EVI1_05	V$EVI1_05		89	-0.42222574	-1.3546175	0.06122449	0.26751262	0.85	2267	tags=36%, list=20%, signal=45%
V$OCT1_01	V$OCT1_01		125	-0.37950832	-1.3540384	0.06382979	0.26725942	0.85	1903	tags=26%, list=17%, signal=30%
V$AHR_Q5	V$AHR_Q5		105	-0.33510926	-1.3540354	0.051282052	0.26546574	0.85	1841	tags=22%, list=16%, signal=26%
V$HNF3_Q6	V$HNF3_Q6		95	-0.41361618	-1.3539932	0.02173913	0.26432437	0.85	1851	tags=29%, list=17%, signal=35%
GCTCTTG,MIR-335	GCTCTTG,MIR-335		45	-0.37042817	-1.3520074	0.06	0.2663204	0.85	3574	tags=47%, list=32%, signal=68%
V$PAX5_01	V$PAX5_01		73	-0.34806934	-1.3502542	0.0625	0.2679915	0.86	2116	tags=25%, list=19%, signal=30%
V$IPF1_Q4	V$IPF1_Q4		117	-0.39674228	-1.349907	0.041666668	0.2670507	0.86	2199	tags=28%, list=20%, signal=35%
V$HNF4_01	V$HNF4_01		136	-0.38453758	-1.3460423	0.06382979	0.2719652	0.86	1676	tags=25%, list=15%, signal=29%
TCCCCAC,MIR-491	TCCCCAC,MIR-491		31	-0.4488848	-1.3453221	0.0754717	0.2716356	0.86	1029	tags=19%, list=9%, signal=21%
V$SRF_Q4	V$SRF_Q4		115	-0.40042272	-1.3450948	0.10638298	0.2703737	0.86	1899	tags=26%, list=17%, signal=31%
CTGYNNCTYTAA_UNKNOWN	CTGYNNCTYTAA_UNKNOWN		37	-0.41704085	-1.3448586	0.08163265	0.26937646	0.86	2836	tags=41%, list=25%, signal=54%
ATGTAGC,MIR-221,MIR-222	ATGTAGC,MIR-221,MIR-222		56	-0.43021703	-1.3446386	0.0625	0.26811144	0.86	2176	tags=32%, list=19%, signal=40%
V$NF1_Q6	V$NF1_Q6		141	-0.39910585	-1.3434488	0.13953489	0.2685691	0.86	1621	tags=26%, list=14%, signal=29%
V$SRF_Q5_01	V$SRF_Q5_01		116	-0.40650597	-1.3428495	0.12765957	0.26797888	0.86	1899	tags=30%, list=17%, signal=36%
V$T3R_Q6	V$T3R_Q6		117	-0.35744286	-1.3408242	0	0.27080628	0.86	748	tags=15%, list=7%, signal=15%
V$HP1SITEFACTOR_Q6	V$HP1SITEFACTOR_Q6		113	-0.38141182	-1.3387426	0.022222223	0.27275026	0.86	1851	tags=25%, list=17%, signal=29%
V$STAT6_01	V$STAT6_01		115	-0.36069468	-1.3385576	0.06	0.27136976	0.86	2875	tags=32%, list=26%, signal=43%
V$SREBP1_Q6	V$SREBP1_Q6		129	-0.35204715	-1.3383884	0.09090909	0.26984352	0.86	1138	tags=17%, list=10%, signal=19%
TGTTTGY_V$HNF3_Q6	TGTTTGY_V$HNF3_Q6		356	-0.3652127	-1.3368021	0.08510638	0.27055863	0.86	2098	tags=26%, list=19%, signal=30%
CATRRAGC_UNKNOWN	CATRRAGC_UNKNOWN		58	-0.40657493	-1.334398	0.056603774	0.27329788	0.87	2724	tags=34%, list=24%, signal=45%
V$OCT1_Q5_01	V$OCT1_Q5_01		122	-0.3792835	-1.3330656	0.083333336	0.27421427	0.87	2467	tags=32%, list=22%, signal=41%
ACATTCC,MIR-1,MIR-206	ACATTCC,MIR-1,MIR-206		140	-0.3396348	-1.3328307	0.11764706	0.27286768	0.87	1163	tags=17%, list=10%, signal=19%
ATCATGA,MIR-433	ATCATGA,MIR-433		55	-0.34567732	-1.3316386	0.14	0.27246958	0.87	2535	tags=25%, list=23%, signal=33%
V$IK2_01	V$IK2_01		140	-0.37017685	-1.3304939	0.078431375	0.27334136	0.87	1685	tags=24%, list=15%, signal=28%
V$FOXO4_02	V$FOXO4_02		125	-0.3803123	-1.3304161	0.06382979	0.27179602	0.87	1673	tags=25%, list=15%, signal=29%
V$EN1_01	V$EN1_01		51	-0.43055156	-1.3300756	0.14583333	0.27090675	0.87	2232	tags=39%, list=20%, signal=49%
V$OCT1_Q6	V$OCT1_Q6		124	-0.3827946	-1.3295947	0.0625	0.27007338	0.87	2540	tags=34%, list=23%, signal=43%
V$SRF_C	V$SRF_C		116	-0.36806974	-1.3282071	0.14545454	0.27202016	0.88	1899	tags=26%, list=17%, signal=31%
RNGTGGGC_UNKNOWN	RNGTGGGC_UNKNOWN		375	-0.31899554	-1.3232065	0.08510638	0.27781183	0.88	2026	tags=24%, list=18%, signal=29%
V$TAL1BETAITF2_01	V$TAL1BETAITF2_01		120	-0.39394268	-1.3226708	0.10869565	0.27722117	0.88	2401	tags=28%, list=21%, signal=35%
V$TFIIA_Q6	V$TFIIA_Q6		137	-0.3561769	-1.322666	0.1590909	0.27565494	0.88	1905	tags=25%, list=17%, signal=30%
V$COUP_01	V$COUP_01		135	-0.35713175	-1.3224727	0.13043478	0.27428332	0.88	2237	tags=29%, list=20%, signal=36%
TTTGTAG,MIR-520D	TTTGTAG,MIR-520D		174	-0.3363159	-1.3220198	0.08928572	0.2732644	0.88	820	tags=14%, list=7%, signal=15%
CAGGTA_V$AREB6_01	CAGGTA_V$AREB6_01		362	-0.34545395	-1.3204015	0.1	0.27447796	0.88	2281	tags=27%, list=20%, signal=33%
TCTCTCC,MIR-185	TCTCTCC,MIR-185		53	-0.38059554	-1.3191032	0.08888889	0.2749076	0.88	2465	tags=34%, list=22%, signal=43%
V$MEF2_01	V$MEF2_01		73	-0.47539598	-1.3186678	0.040816326	0.27418438	0.88	1991	tags=40%, list=18%, signal=48%
V$HSF1_01	V$HSF1_01		126	-0.35690984	-1.3172814	0.051282052	0.2742537	0.88	1963	tags=26%, list=18%, signal=31%
V$HFH1_01	V$HFH1_01		124	-0.37172896	-1.314384	0.1	0.2787437	0.88	2525	tags=35%, list=23%, signal=44%
V$LHX3_01	V$LHX3_01		109	-0.4145951	-1.3142742	0.18181819	0.27735317	0.88	2223	tags=31%, list=20%, signal=39%
V$GATA_Q6	V$GATA_Q6		106	-0.43639883	-1.3135102	0.21276596	0.2769129	0.88	2520	tags=41%, list=23%, signal=52%
GGCAGCT,MIR-22	GGCAGCT,MIR-22		107	-0.3200086	-1.3113351	0.094339624	0.27849314	0.88	2568	tags=25%, list=23%, signal=32%
V$PAX8_B	V$PAX8_B		45	-0.4276577	-1.3085465	0.11111111	0.28175923	0.88	2875	tags=42%, list=26%, signal=57%
V$CDC5_01	V$CDC5_01		137	-0.36132368	-1.3076888	0.14893617	0.2814148	0.88	1295	tags=20%, list=12%, signal=23%
TGCACTG,MIR-148A,MIR-152,MIR-148B	TGCACTG,MIR-148A,MIR-152,MIR-148B		125	-0.34931114	-1.3069974	0.12244898	0.28157425	0.88	2677	tags=30%, list=24%, signal=38%
YGCGYRCGC_UNKNOWN	YGCGYRCGC_UNKNOWN		139	-0.2920665	-1.3047035	0.10638298	0.2854752	0.88	2199	tags=22%, list=20%, signal=27%
CTCAGGG,MIR-125B,MIR-125A	CTCAGGG,MIR-125B,MIR-125A		177	-0.31009957	-1.3040159	0.0952381	0.2849784	0.88	2214	tags=21%, list=20%, signal=26%
V$AP4_01	V$AP4_01		133	-0.3355492	-1.3016825	0.020408163	0.28708255	0.88	2281	tags=26%, list=20%, signal=32%
SMTTTTGT_UNKNOWN	SMTTTTGT_UNKNOWN		196	-0.3313548	-1.2992818	0.08	0.28933835	0.88	2144	tags=24%, list=19%, signal=30%
V$NFAT_Q6	V$NFAT_Q6		125	-0.3513279	-1.296458	0.08695652	0.2919782	0.88	2125	tags=30%, list=19%, signal=36%
WGGAATGY_V$TEF1_Q6	WGGAATGY_V$TEF1_Q6		173	-0.3542725	-1.2954532	0.17307693	0.292268	0.88	1218	tags=18%, list=11%, signal=20%
AATGTGA,MIR-23A,MIR-23B	AATGTGA,MIR-23A,MIR-23B		213	-0.3215468	-1.2947128	0.1	0.29155195	0.88	1138	tags=18%, list=10%, signal=19%
TCANNTGAY_V$SREBP1_01	TCANNTGAY_V$SREBP1_01		246	-0.29671866	-1.2946837	0.115384616	0.29015747	0.88	1125	tags=13%, list=10%, signal=14%
TTTNNANAGCYR_UNKNOWN	TTTNNANAGCYR_UNKNOWN		55	-0.41969723	-1.2940563	0.17391305	0.290246	0.88	1852	tags=31%, list=17%, signal=37%
GCCNNNWTAAR_UNKNOWN	GCCNNNWTAAR_UNKNOWN		68	-0.41135737	-1.2934854	0.04347826	0.28983444	0.88	2076	tags=32%, list=19%, signal=39%
CAGTATT,MIR-200B,MIR-200C,MIR-429	CAGTATT,MIR-200B,MIR-200C,MIR-429		243	-0.33857295	-1.2915125	0.09615385	0.2912771	0.88	2605	tags=29%, list=23%, signal=37%
V$ARP1_01	V$ARP1_01		79	-0.41245648	-1.2913815	0.19512194	0.29000193	0.88	2519	tags=33%, list=22%, signal=42%
V$PITX2_Q2	V$PITX2_Q2		119	-0.3496237	-1.2902776	0.09090909	0.29050148	0.88	2838	tags=34%, list=25%, signal=45%
YAATNRNNNYNATT_UNKNOWN	YAATNRNNNYNATT_UNKNOWN		51	-0.4079946	-1.2900244	0.125	0.28944674	0.88	2650	tags=37%, list=24%, signal=49%
V$AP4_Q5	V$AP4_Q5		130	-0.3800817	-1.2879013	0.06521739	0.292079	0.88	2272	tags=31%, list=20%, signal=38%
GTGTCAA,MIR-514	GTGTCAA,MIR-514		28	-0.40648204	-1.2877359	0.1724138	0.29089046	0.88	2303	tags=32%, list=21%, signal=40%
TTCYRGAA_UNKNOWN	TTCYRGAA_UNKNOWN		144	-0.32322916	-1.286549	0.15384616	0.291191	0.88	2197	tags=26%, list=20%, signal=32%
V$NKX25_01	V$NKX25_01		71	-0.38350004	-1.2862761	0.0754717	0.29026082	0.88	1933	tags=31%, list=17%, signal=37%
TAGAACC,MIR-182	TAGAACC,MIR-182		18	-0.45729315	-1.286193	0.12244898	0.28897843	0.88	1882	tags=33%, list=17%, signal=40%
V$SOX5_01	V$SOX5_01		113	-0.36307597	-1.2838359	0.09803922	0.29111496	0.88	2749	tags=35%, list=25%, signal=45%
CATTGTYY_V$SOX9_B1	CATTGTYY_V$SOX9_B1		181	-0.35053542	-1.283656	0.06666667	0.28986862	0.88	1717	tags=21%, list=15%, signal=24%
V$TFIII_Q6	V$TFIII_Q6		104	-0.33554932	-1.2812991	0.14	0.2941046	0.88	2568	tags=28%, list=23%, signal=36%
V$USF_Q6	V$USF_Q6		119	-0.27809402	-1.2797083	0.06818182	0.29510167	0.88	2827	tags=24%, list=25%, signal=32%
V$AP4_Q6	V$AP4_Q6		108	-0.40594247	-1.2787187	0.12820514	0.2952014	0.88	1289	tags=22%, list=12%, signal=25%
V$FREAC4_01	V$FREAC4_01		77	-0.3717849	-1.2775126	0.17307693	0.29649785	0.88	2576	tags=34%, list=23%, signal=44%
YNTTTNNNANGCARM_UNKNOWN	YNTTTNNNANGCARM_UNKNOWN		37	-0.46597078	-1.2773117	0.2173913	0.2954216	0.88	1516	tags=24%, list=14%, signal=28%
V$EGR2_01	V$EGR2_01		85	-0.35252792	-1.276133	0.13636364	0.29610178	0.88	2036	tags=24%, list=18%, signal=29%
TCTGATA,MIR-361	TCTGATA,MIR-361		47	-0.37869614	-1.2760994	0.23636363	0.2948449	0.88	2413	tags=30%, list=22%, signal=38%
V$E12_Q6	V$E12_Q6		118	-0.3735939	-1.2759807	0.08510638	0.29364136	0.88	1452	tags=23%, list=13%, signal=26%
V$CEBP_01	V$CEBP_01		120	-0.35697982	-1.2736496	0.09803922	0.2957502	0.89	2677	tags=34%, list=24%, signal=44%
V$TITF1_Q3	V$TITF1_Q3		118	-0.34015194	-1.2729435	0.14583333	0.29607418	0.89	2765	tags=32%, list=25%, signal=42%
V$FOXJ2_02	V$FOXJ2_02		101	-0.38012478	-1.272725	0.10869565	0.29511186	0.89	2568	tags=33%, list=23%, signal=42%
V$CREBP1_Q2	V$CREBP1_Q2		118	-0.33314937	-1.2718635	0.11111111	0.2948859	0.89	3312	tags=38%, list=30%, signal=54%
GTGCAAA,MIR-507	GTGCAAA,MIR-507		58	-0.3559141	-1.2716397	0.17391305	0.2942475	0.89	3200	tags=40%, list=29%, signal=55%
V$CREB_Q2_01	V$CREB_Q2_01		101	-0.32533848	-1.2715471	0.08163265	0.29341874	0.9	1798	tags=21%, list=16%, signal=25%
V$TST1_01	V$TST1_01		133	-0.3612534	-1.2714949	0.18181819	0.29215974	0.9	2144	tags=24%, list=19%, signal=29%
STTTCRNTTT_V$IRF_Q6	STTTCRNTTT_V$IRF_Q6		92	-0.38023233	-1.270275	0.13333334	0.29312208	0.9	2256	tags=33%, list=20%, signal=41%
V$GATA1_05	V$GATA1_05		134	-0.38375497	-1.2693249	0.11111111	0.29416692	0.9	2747	tags=39%, list=25%, signal=51%
V$CDPCR1_01	V$CDPCR1_01		59	-0.36823303	-1.2677234	0.11363637	0.29559985	0.9	1290	tags=20%, list=12%, signal=23%
V$GATA1_02	V$GATA1_02		123	-0.38918033	-1.2674968	0.093023255	0.29452574	0.9	1944	tags=29%, list=17%, signal=35%
WTGAAAT_UNKNOWN	WTGAAAT_UNKNOWN		282	-0.35355228	-1.265764	0.104166664	0.29669753	0.9	2245	tags=29%, list=20%, signal=35%
V$CACCCBINDINGFACTOR_Q6	V$CACCCBINDINGFACTOR_Q6		146	-0.3125872	-1.2656136	0.11764706	0.29583338	0.9	1968	tags=23%, list=18%, signal=27%
V$S8_01	V$S8_01		120	-0.37543976	-1.2622697	0.1875	0.30058533	0.9	1703	tags=23%, list=15%, signal=26%
V$SMAD4_Q6	V$SMAD4_Q6		112	-0.32430428	-1.2620051	0.11320755	0.29958582	0.9	1398	tags=21%, list=12%, signal=24%
V$CART1_01	V$CART1_01		97	-0.36902848	-1.261149	0.1509434	0.29987076	0.9	2749	tags=38%, list=25%, signal=50%
V$LBP1_Q6	V$LBP1_Q6		103	-0.38147268	-1.2604108	0.12765957	0.30005145	0.9	2568	tags=35%, list=23%, signal=45%
TGACCTTG_V$SF1_Q6	TGACCTTG_V$SF1_Q6		122	-0.30863065	-1.2594534	0.09090909	0.30044082	0.9	2714	tags=31%, list=24%, signal=41%
V$GR_Q6	V$GR_Q6		122	-0.3617706	-1.2562119	0.22916667	0.3043179	0.9	2254	tags=28%, list=20%, signal=35%
CCACACA,MIR-147	CCACACA,MIR-147		36	-0.40203318	-1.2560042	0.18367347	0.3034455	0.9	2669	tags=36%, list=24%, signal=47%
V$HNF4_01_B	V$HNF4_01_B		120	-0.35396534	-1.2550206	0.17391305	0.30393806	0.9	2002	tags=26%, list=18%, signal=31%
V$RP58_01	V$RP58_01		115	-0.3806288	-1.2539583	0.15555556	0.304404	0.9	2459	tags=30%, list=22%, signal=39%
V$HEB_Q6	V$HEB_Q6		123	-0.36400422	-1.2529215	0.104166664	0.30470845	0.9	1885	tags=26%, list=17%, signal=31%
TGACATY_UNKNOWN	TGACATY_UNKNOWN		315	-0.33448663	-1.2526972	0.0625	0.30384153	0.9	2026	tags=23%, list=18%, signal=28%
V$NKX22_01	V$NKX22_01		79	-0.36757237	-1.2523615	0.08	0.30359033	0.9	2677	tags=33%, list=24%, signal=43%
V$RSRFC4_Q2	V$RSRFC4_Q2		105	-0.37217888	-1.2523288	0.18	0.3023512	0.9	3046	tags=43%, list=27%, signal=58%
V$HAND1E47_01	V$HAND1E47_01		127	-0.36248228	-1.2519603	0.13043478	0.30220336	0.9	3081	tags=37%, list=28%, signal=50%
YTATTTTNR_V$MEF2_02	YTATTTTNR_V$MEF2_02		334	-0.35322973	-1.25137	0.10204082	0.30215183	0.9	2297	tags=28%, list=21%, signal=35%
V$GCM_Q2	V$GCM_Q2		111	-0.3442584	-1.247966	0.18	0.30684066	0.9	1525	tags=19%, list=14%, signal=22%
CTTGTAT,MIR-381	CTTGTAT,MIR-381		96	-0.34461904	-1.2464584	0.14	0.30801123	0.9	1056	tags=15%, list=9%, signal=16%
AGTCAGC,MIR-345	AGTCAGC,MIR-345		27	-0.39638206	-1.2443868	0.21276596	0.3097345	0.9	1451	tags=22%, list=13%, signal=25%
V$HMX1_01	V$HMX1_01		20	-0.44173273	-1.2438982	0.21276596	0.30899513	0.9	1882	tags=30%, list=17%, signal=36%
AACATTC,MIR-409-3P	AACATTC,MIR-409-3P		63	-0.3708864	-1.239987	0.1509434	0.31321427	0.9	1449	tags=21%, list=13%, signal=24%
V$FREAC2_01	V$FREAC2_01		126	-0.31290835	-1.237966	0.14285715	0.31484786	0.9	3186	tags=37%, list=28%, signal=50%
V$PTF1BETA_Q6	V$PTF1BETA_Q6		115	-0.3215319	-1.2373171	0.13333334	0.31491548	0.9	1276	tags=19%, list=11%, signal=21%
V$ATF1_Q6	V$ATF1_Q6		124	-0.33491996	-1.2368408	0.2	0.314693	0.9	656	tags=14%, list=6%, signal=14%
CCCNNNNNNAAGWT_UNKNOWN	CCCNNNNNNAAGWT_UNKNOWN		53	-0.32878515	-1.2367514	0.2	0.31358746	0.9	1625	tags=21%, list=15%, signal=24%
V$STAT6_02	V$STAT6_02		126	-0.3594631	-1.2365534	0.13636364	0.31282097	0.9	2533	tags=33%, list=23%, signal=42%
RYAAAKNNNNNNTTGW_UNKNOWN	RYAAAKNNNNNNTTGW_UNKNOWN		44	-0.4162278	-1.2361454	0.16	0.3123396	0.9	1603	tags=30%, list=14%, signal=34%
V$MEF2_02	V$MEF2_02		115	-0.41737285	-1.2354723	0.23809524	0.312182	0.9	3061	tags=45%, list=27%, signal=62%
V$LEF1_Q6	V$LEF1_Q6		126	-0.3348232	-1.2337381	0.10638298	0.31400773	0.9	1815	tags=22%, list=16%, signal=26%
V$CDP_02	V$CDP_02		54	-0.41499072	-1.2337195	0.27083334	0.31280464	0.9	2509	tags=35%, list=22%, signal=45%
V$HIF1_Q3	V$HIF1_Q3		116	-0.32084003	-1.2319838	0.17073171	0.31451437	0.91	2131	tags=25%, list=19%, signal=31%
V$STAT3_02	V$STAT3_02		63	-0.34054294	-1.2305954	0.22	0.31594583	0.92	1290	tags=19%, list=12%, signal=21%
RAAGNYNNCTTY_UNKNOWN	RAAGNYNNCTTY_UNKNOWN		71	-0.39112142	-1.2276962	0.2826087	0.3199725	0.92	2672	tags=37%, list=24%, signal=48%
V$AMEF2_Q6	V$AMEF2_Q6		123	-0.36474568	-1.2275964	0.14	0.31880206	0.92	2125	tags=28%, list=19%, signal=34%
V$RSRFC4_01	V$RSRFC4_01		121	-0.3893166	-1.2271843	0.21276596	0.3182567	0.92	3046	tags=44%, list=27%, signal=60%
ATGAAGG,MIR-205	ATGAAGG,MIR-205		75	-0.3572108	-1.226783	0.25490198	0.31782827	0.92	1570	tags=19%, list=14%, signal=22%
TGANNYRGCA_V$TCF11MAFG_01	TGANNYRGCA_V$TCF11MAFG_01		146	-0.3228811	-1.2259651	0.17777778	0.31807202	0.92	3143	tags=36%, list=28%, signal=49%
V$GATA1_01	V$GATA1_01		127	-0.3148307	-1.2240294	0.1509434	0.32101762	0.92	1804	tags=20%, list=16%, signal=24%
GGGGCCC,MIR-296	GGGGCCC,MIR-296		37	-0.3925667	-1.2238276	0.19148937	0.32002303	0.92	3940	tags=43%, list=35%, signal=66%
V$LYF1_01	V$LYF1_01		128	-0.34791952	-1.2221775	0.0952381	0.32159525	0.92	1544	tags=20%, list=14%, signal=23%
V$OCT1_05	V$OCT1_05		115	-0.3522187	-1.2194006	0.1509434	0.32608292	0.92	2836	tags=37%, list=25%, signal=50%
GTGCCAT,MIR-183	GTGCCAT,MIR-183		100	-0.33203587	-1.2182579	0.20454545	0.32674858	0.92	2311	tags=27%, list=21%, signal=34%
V$OCT_Q6	V$OCT_Q6		119	-0.348347	-1.2182415	0.15555556	0.32555607	0.92	2467	tags=30%, list=22%, signal=38%
V$MYB_Q6	V$MYB_Q6		116	-0.34845847	-1.2177397	0.044444446	0.32495484	0.92	2540	tags=30%, list=23%, signal=39%
ATGTTTC,MIR-494	ATGTTTC,MIR-494		79	-0.3027489	-1.2168419	0.18367347	0.32491878	0.92	2169	tags=24%, list=19%, signal=30%
V$FOXJ2_01	V$FOXJ2_01		83	-0.36743382	-1.2165706	0.15555556	0.32398584	0.92	2756	tags=39%, list=25%, signal=51%
V$FREAC3_01	V$FREAC3_01		121	-0.35479113	-1.214866	0.15555556	0.32567427	0.92	2465	tags=35%, list=22%, signal=44%
ATATGCA,MIR-448	ATATGCA,MIR-448		105	-0.3247736	-1.2134575	0.12962963	0.32666305	0.92	1051	tags=15%, list=9%, signal=17%
V$HFH4_01	V$HFH4_01		91	-0.37123632	-1.2113434	0.14893617	0.32865682	0.92	2677	tags=36%, list=24%, signal=47%
V$EVI1_02	V$EVI1_02		63	-0.34931356	-1.210853	0.19607843	0.32874408	0.92	2701	tags=40%, list=24%, signal=52%
V$E4BP4_01	V$E4BP4_01		94	-0.3298581	-1.2099854	0.17777778	0.3297405	0.92	1190	tags=17%, list=11%, signal=19%
TGASTMAGC_V$NFE2_01	TGASTMAGC_V$NFE2_01		106	-0.32844454	-1.20815	0.2	0.33111244	0.92	2169	tags=28%, list=19%, signal=35%
AGGAGTG,MIR-483	AGGAGTG,MIR-483		32	-0.33208397	-1.2079977	0.32	0.3299993	0.92	1056	tags=13%, list=9%, signal=14%
AGGGCAG,MIR-18A	AGGGCAG,MIR-18A		62	-0.34013394	-1.2072327	0.22	0.3297218	0.92	2591	tags=31%, list=23%, signal=40%
V$GR_Q6_01	V$GR_Q6_01		129	-0.32588983	-1.2070805	0.13207547	0.32885924	0.92	2125	tags=24%, list=19%, signal=29%
V$E2A_Q2	V$E2A_Q2		107	-0.37829185	-1.2063918	0.14285715	0.32885116	0.92	1862	tags=24%, list=17%, signal=29%
V$HNF6_Q6	V$HNF6_Q6		110	-0.35559946	-1.205813	0.2037037	0.3291642	0.92	2509	tags=31%, list=22%, signal=39%
V$BRN2_01	V$BRN2_01		114	-0.34359854	-1.2057396	0.13207547	0.32813582	0.92	1726	tags=24%, list=15%, signal=28%
V$AHR_01	V$AHR_01		39	-0.32693896	-1.2055568	0.23404256	0.32732913	0.92	1407	tags=15%, list=13%, signal=18%
TTGCACT,MIR-130A,MIR-301,MIR-130B	TTGCACT,MIR-130A,MIR-301,MIR-130B		179	-0.3123839	-1.204534	0.21568628	0.32812655	0.92	2685	tags=28%, list=24%, signal=37%
CAGCCTC,MIR-485-5P	CAGCCTC,MIR-485-5P		73	-0.3202179	-1.2042611	0.25	0.32764825	0.92	1834	tags=21%, list=16%, signal=24%
V$HNF1_Q6	V$HNF1_Q6		136	-0.38663557	-1.2041179	0.16	0.32674715	0.92	1751	tags=25%, list=16%, signal=29%
V$OCT1_03	V$OCT1_03		101	-0.36364964	-1.2026994	0.20454545	0.32801265	0.92	3038	tags=38%, list=27%, signal=51%
GTTAAAG,MIR-302B	GTTAAAG,MIR-302B		38	-0.36547124	-1.2026552	0.26530612	0.3270499	0.92	1802	tags=21%, list=16%, signal=25%
V$CRX_Q4	V$CRX_Q4		118	-0.3458962	-1.1985359	0.18367347	0.33159715	0.92	1954	tags=23%, list=17%, signal=27%
GAANYNYGACNY_UNKNOWN	GAANYNYGACNY_UNKNOWN		33	-0.39411175	-1.1982101	0.25490198	0.33091807	0.92	2220	tags=33%, list=20%, signal=41%
V$GATA2_01	V$GATA2_01		59	-0.3293187	-1.1960287	0.2	0.33364922	0.92	1495	tags=19%, list=13%, signal=21%
V$LFA1_Q6	V$LFA1_Q6		123	-0.31359103	-1.1955111	0.1632653	0.33325505	0.92	1034	tags=15%, list=9%, signal=16%
V$AREB6_04	V$AREB6_04		116	-0.34244487	-1.1931547	0.21276596	0.3358085	0.92	1851	tags=24%, list=17%, signal=29%
V$RFX1_01	V$RFX1_01		105	-0.30191627	-1.190965	0.20454545	0.3388448	0.92	1428	tags=18%, list=13%, signal=21%
V$MYOGENIN_Q6	V$MYOGENIN_Q6		112	-0.3582482	-1.1900501	0.23404256	0.33915418	0.92	1535	tags=22%, list=14%, signal=26%
TAATAAT,MIR-126	TAATAAT,MIR-126		103	-0.31484604	-1.1890055	0.12765957	0.33954743	0.92	2413	tags=26%, list=22%, signal=33%
V$AP2REP_01	V$AP2REP_01		85	-0.3248516	-1.1885915	0.20833333	0.3387798	0.92	1647	tags=21%, list=15%, signal=25%
TGCTGAY_UNKNOWN	TGCTGAY_UNKNOWN		259	-0.31651983	-1.1880145	0.1590909	0.33857453	0.92	1625	tags=19%, list=15%, signal=22%
V$PPARA_02	V$PPARA_02		61	-0.34959298	-1.1872339	0.29166666	0.33873597	0.92	1129	tags=15%, list=10%, signal=16%
V$P300_01	V$P300_01		130	-0.31762597	-1.1867747	0.22727273	0.33859318	0.92	2503	tags=28%, list=22%, signal=35%
YCATTAA_UNKNOWN	YCATTAA_UNKNOWN		277	-0.3235236	-1.1867096	0.2	0.33752498	0.92	1845	tags=21%, list=16%, signal=24%
V$USF_02	V$USF_02		121	-0.28639558	-1.1861018	0.23255815	0.33700323	0.92	746	tags=11%, list=7%, signal=11%
YRTCANNRCGC_UNKNOWN	YRTCANNRCGC_UNKNOWN		35	-0.3351549	-1.1840041	0.16666667	0.33934072	0.92	2000	tags=20%, list=18%, signal=24%
TGTGTGA,MIR-377	TGTGTGA,MIR-377		87	-0.3061816	-1.1839049	0.23529412	0.33857024	0.92	3171	tags=34%, list=28%, signal=48%
V$AREB6_01	V$AREB6_01		127	-0.32255122	-1.182775	0.12765957	0.33938292	0.92	1991	tags=23%, list=18%, signal=27%
V$USF_01	V$USF_01		109	-0.29511595	-1.1782409	0.29545453	0.3457792	0.93	1430	tags=17%, list=13%, signal=19%
V$YY1_02	V$YY1_02		113	-0.24079336	-1.174514	0.20754717	0.35077277	0.93	2854	tags=25%, list=25%, signal=33%
CCAGGTT,MIR-490	CCAGGTT,MIR-490		27	-0.38618302	-1.1740748	0.27272728	0.35033363	0.93	3954	tags=56%, list=35%, signal=86%
V$MEIS1AHOXA9_01	V$MEIS1AHOXA9_01		55	-0.39109436	-1.1735382	0.18604651	0.35033056	0.93	1841	tags=27%, list=16%, signal=32%
V$E47_01	V$E47_01		133	-0.3136759	-1.1732433	0.1904762	0.3499426	0.93	1517	tags=17%, list=14%, signal=20%
V$AR_Q2	V$AR_Q2		55	-0.38779038	-1.1728635	0.22222222	0.34943348	0.93	1625	tags=24%, list=15%, signal=28%
V$HLF_01	V$HLF_01		113	-0.340991	-1.1723956	0.19148937	0.34927136	0.93	2699	tags=32%, list=24%, signal=42%
YATTNATC_UNKNOWN	YATTNATC_UNKNOWN		162	-0.34989265	-1.1711795	0.25531915	0.3504617	0.94	2237	tags=25%, list=20%, signal=30%
ACAACCT,MIR-453	ACAACCT,MIR-453		18	-0.4151866	-1.1709343	0.26190478	0.3501119	0.94	1282	tags=28%, list=11%, signal=31%
CTGTTAC,MIR-194	CTGTTAC,MIR-194		48	-0.35255766	-1.169844	0.23255815	0.3507608	0.94	2591	tags=35%, list=23%, signal=46%
V$RREB1_01	V$RREB1_01		101	-0.3010583	-1.1694213	0.2	0.35024515	0.94	1991	tags=21%, list=18%, signal=25%
RYCACNNRNNRNCAG_UNKNOWN	RYCACNNRNNRNCAG_UNKNOWN		34	-0.35267618	-1.1677544	0.2173913	0.35199696	0.94	3061	tags=44%, list=27%, signal=61%
V$USF_Q6_01	V$USF_Q6_01		103	-0.271731	-1.1631128	0.23913044	0.3597625	0.94	1235	tags=13%, list=11%, signal=14%
GTGTTGA,MIR-505	GTGTTGA,MIR-505		53	-0.338218	-1.1616098	0.25531915	0.36189967	0.94	1779	tags=23%, list=16%, signal=27%
AGGGCCA,MIR-328	AGGGCCA,MIR-328		44	-0.3402541	-1.1611519	0.24489796	0.3614808	0.94	2926	tags=43%, list=26%, signal=58%
TGAYRTCA_V$ATF3_Q6	TGAYRTCA_V$ATF3_Q6		259	-0.2914712	-1.1584778	0.19565217	0.36583647	0.94	1995	tags=21%, list=18%, signal=25%
WGTTNNNNNAAA_UNKNOWN	WGTTNNNNNAAA_UNKNOWN		263	-0.2993708	-1.1583278	0.22222222	0.3650842	0.94	2109	tags=24%, list=19%, signal=29%
V$GATA6_01	V$GATA6_01		138	-0.3854233	-1.1580181	0.225	0.364462	0.94	1863	tags=28%, list=17%, signal=33%
V$TTF1_Q6	V$TTF1_Q6		126	-0.33779544	-1.157732	0.26666668	0.36427	0.94	1841	tags=22%, list=16%, signal=26%
CAGNYGKNAAA_UNKNOWN	CAGNYGKNAAA_UNKNOWN		37	-0.3511935	-1.1552999	0.29411766	0.36638942	0.94	1683	tags=24%, list=15%, signal=29%
V$CEBPDELTA_Q6	V$CEBPDELTA_Q6		122	-0.334523	-1.1546705	0.26	0.36647406	0.94	2522	tags=34%, list=23%, signal=43%
V$SREBP1_02	V$SREBP1_02		47	-0.33735517	-1.1544148	0.2777778	0.36557785	0.94	1308	tags=19%, list=12%, signal=22%
V$HNF3B_01	V$HNF3B_01		103	-0.3488456	-1.1539972	0.18181819	0.364877	0.94	2232	tags=34%, list=20%, signal=42%
V$NKX61_01	V$NKX61_01		115	-0.35242537	-1.1533206	0.2173913	0.3650407	0.94	1856	tags=24%, list=17%, signal=29%
V$MEIS1BHOXA9_01	V$MEIS1BHOXA9_01		71	-0.36356834	-1.1528169	0.22	0.36468422	0.94	3068	tags=39%, list=27%, signal=54%
V$MMEF2_Q6	V$MMEF2_Q6		139	-0.34934175	-1.1525846	0.23404256	0.36412534	0.94	2651	tags=33%, list=24%, signal=43%
V$ICSBP_Q6	V$ICSBP_Q6		119	-0.34439087	-1.1524723	0.2195122	0.3633568	0.94	2605	tags=34%, list=23%, signal=43%
TGCTGCT,MIR-15A,MIR-16,MIR-15B,MIR-195,MIR-424,MIR-497	TGCTGCT,MIR-15A,MIR-16,MIR-15B,MIR-195,MIR-424,MIR-497		295	-0.27230018	-1.1514297	0.3018868	0.3636385	0.94	2451	tags=24%, list=22%, signal=30%
TGTTTAC,MIR-30A-5P,MIR-30C,MIR-30D,MIR-30B,MIR-30E-5P	TGTTTAC,MIR-30A-5P,MIR-30C,MIR-30D,MIR-30B,MIR-30E-5P		295	-0.28813097	-1.1497759	0.2037037	0.36521447	0.94	2519	tags=26%, list=22%, signal=33%
V$CDPCR3HD_01	V$CDPCR3HD_01		112	-0.30253807	-1.1465348	0.2857143	0.36926657	0.94	1291	tags=17%, list=12%, signal=19%
V$POU6F1_01	V$POU6F1_01		117	-0.34777132	-1.1451025	0.27906978	0.37066215	0.95	2643	tags=33%, list=24%, signal=43%
CTCTAGA,MIR-526C,MIR-518F,MIR-526A	CTCTAGA,MIR-526C,MIR-518F,MIR-526A		25	-0.38280377	-1.144324	0.24390244	0.37091315	0.95	2242	tags=32%, list=20%, signal=40%
V$ZF5_B	V$ZF5_B		117	-0.29045188	-1.1439569	0.2682927	0.37053403	0.95	3392	tags=38%, list=30%, signal=53%
CCTGCTG,MIR-214	CCTGCTG,MIR-214		117	-0.3063474	-1.1433408	0.3478261	0.37052265	0.95	1980	tags=20%, list=18%, signal=24%
V$TEF_Q6	V$TEF_Q6		111	-0.32380584	-1.1429653	0.21276596	0.37018397	0.95	2656	tags=30%, list=24%, signal=39%
ACTGAAA,MIR-30A-3P,MIR-30E-3P	ACTGAAA,MIR-30A-3P,MIR-30E-3P		94	-0.3303643	-1.1417235	0.3018868	0.37094724	0.95	2438	tags=29%, list=22%, signal=36%
YTTCCNNNGGAMR_UNKNOWN	YTTCCNNNGGAMR_UNKNOWN		22	-0.38171098	-1.1414133	0.3018868	0.37036815	0.95	1801	tags=27%, list=16%, signal=32%
V$CEBP_Q2	V$CEBP_Q2		112	-0.3214697	-1.1397704	0.20408164	0.37269342	0.95	3049	tags=36%, list=27%, signal=49%
V$TATA_C	V$TATA_C		165	-0.33020315	-1.1397288	0.29545453	0.3717377	0.95	2650	tags=33%, list=24%, signal=43%
AAGCACT,MIR-520F	AAGCACT,MIR-520F		102	-0.2930044	-1.139544	0.24	0.37095055	0.95	911	tags=11%, list=8%, signal=12%
ACTTTAT,MIR-142-5P	ACTTTAT,MIR-142-5P		150	-0.28693628	-1.1373461	0.3043478	0.37369594	0.95	2889	tags=27%, list=26%, signal=36%
V$AP1_Q6_01	V$AP1_Q6_01		134	-0.33862132	-1.1370361	0.29545453	0.373171	0.95	2721	tags=33%, list=24%, signal=43%
TCCAGAG,MIR-518C	TCCAGAG,MIR-518C		69	-0.31350031	-1.1367536	0.27272728	0.37250057	0.95	2554	tags=26%, list=23%, signal=34%
V$CREBP1CJUN_01	V$CREBP1CJUN_01		119	-0.29071805	-1.1354194	0.24444444	0.37417728	0.95	2831	tags=30%, list=25%, signal=40%
V$AREB6_02	V$AREB6_02		129	-0.31383193	-1.134866	0.22916667	0.3738103	0.95	3155	tags=36%, list=28%, signal=50%
V$MYCMAX_01	V$MYCMAX_01		121	-0.29272243	-1.1328545	0.31914893	0.37616822	0.95	1235	tags=15%, list=11%, signal=17%
GTTTGTT,MIR-495	GTTTGTT,MIR-495		116	-0.3066815	-1.1328219	0.29166666	0.3751204	0.95	2075	tags=22%, list=19%, signal=27%
CCAGGGG,MIR-331	CCAGGGG,MIR-331		49	-0.31931844	-1.1312826	0.3	0.3766281	0.95	4007	tags=49%, list=36%, signal=76%
AATGGAG,MIR-136	AATGGAG,MIR-136		41	-0.34045646	-1.1308559	0.28846154	0.37601054	0.95	944	tags=17%, list=8%, signal=19%
V$PPAR_DR1_Q2	V$PPAR_DR1_Q2		127	-0.31378537	-1.1306338	0.27906978	0.3751131	0.95	2043	tags=24%, list=18%, signal=30%
TAATGTG,MIR-323	TAATGTG,MIR-323		78	-0.29655147	-1.1277963	0.25925925	0.37949872	0.95	1056	tags=13%, list=9%, signal=14%
V$FOXO4_01	V$FOXO4_01		108	-0.3112883	-1.1257828	0.2888889	0.3860256	0.96	1452	tags=19%, list=13%, signal=22%
TGACGTCA_V$ATF3_Q6	TGACGTCA_V$ATF3_Q6		107	-0.29523203	-1.1255709	0.26190478	0.38509706	0.96	3198	tags=35%, list=29%, signal=48%
ATACCTC,MIR-202	ATACCTC,MIR-202		88	-0.31390592	-1.1240499	0.27659574	0.38666457	0.96	1834	tags=24%, list=16%, signal=28%
GTGGGTGK_UNKNOWN	GTGGGTGK_UNKNOWN		149	-0.30480903	-1.1225164	0.25531915	0.3884002	0.96	3189	tags=36%, list=28%, signal=49%
AAACCAC,MIR-140	AAACCAC,MIR-140		54	-0.31875587	-1.1222665	0.24	0.38765365	0.96	1946	tags=24%, list=17%, signal=29%
V$PAX_Q6	V$PAX_Q6		128	-0.29505846	-1.1217519	0.26530612	0.3876513	0.96	2870	tags=33%, list=26%, signal=44%
CTACTGT,MIR-199A	CTACTGT,MIR-199A		77	-0.3094872	-1.121404	0.3137255	0.38714907	0.96	2370	tags=30%, list=21%, signal=38%
V$STAT5A_03	V$STAT5A_03		122	-0.31869772	-1.1211885	0.27272728	0.38650763	0.96	2875	tags=32%, list=26%, signal=43%
V$MYCMAX_B	V$MYCMAX_B		133	-0.25014642	-1.1207551	0.31914893	0.38607726	0.96	2323	tags=21%, list=21%, signal=26%
V$PR_Q2	V$PR_Q2		117	-0.30183676	-1.1189133	0.2826087	0.38776913	0.96	1159	tags=16%, list=10%, signal=18%
TCTGATC,MIR-383	TCTGATC,MIR-383		20	-0.34541148	-1.1183518	0.24489796	0.38795343	0.96	2384	tags=35%, list=21%, signal=44%
MYAATNNNNNNNGGC_UNKNOWN	MYAATNNNNNNNGGC_UNKNOWN		56	-0.30238214	-1.1179875	0.28846154	0.3879093	0.96	2411	tags=25%, list=22%, signal=32%
V$ATF_B	V$ATF_B		93	-0.30156305	-1.1171083	0.27272728	0.3881379	0.96	1798	tags=20%, list=16%, signal=24%
V$HNF4ALPHA_Q6	V$HNF4ALPHA_Q6		131	-0.3302012	-1.117055	0.29545453	0.38715428	0.96	2254	tags=27%, list=20%, signal=33%
V$NKX3A_01	V$NKX3A_01		101	-0.3476172	-1.116835	0.33333334	0.38656074	0.96	2499	tags=28%, list=22%, signal=35%
V$MZF1_02	V$MZF1_02		110	-0.2891632	-1.1165918	0.35416666	0.38597378	0.96	2643	tags=25%, list=24%, signal=32%
V$TCF1P_Q6	V$TCF1P_Q6		112	-0.3089784	-1.1164258	0.26530612	0.38530132	0.96	2232	tags=26%, list=20%, signal=32%
V$HNF4_DR1_Q3	V$HNF4_DR1_Q3		139	-0.29993346	-1.1153586	0.26530612	0.38619515	0.96	2398	tags=27%, list=21%, signal=33%
V$NFKB_C	V$NFKB_C		136	-0.29946265	-1.115051	0.2857143	0.38585043	0.96	2747	tags=29%, list=25%, signal=38%
V$AFP1_Q6	V$AFP1_Q6		119	-0.33554214	-1.1149552	0.29166666	0.38494894	0.96	962	tags=15%, list=9%, signal=16%
V$ER_Q6_02	V$ER_Q6_02		130	-0.29177064	-1.1148435	0.23255815	0.38410175	0.96	3074	tags=36%, list=27%, signal=49%
V$GATA_C	V$GATA_C		137	-0.34586674	-1.1126652	0.2888889	0.38656077	0.96	1569	tags=21%, list=14%, signal=24%
V$FOXD3_01	V$FOXD3_01		107	-0.31482017	-1.1120825	0.26	0.38675615	0.96	2817	tags=34%, list=25%, signal=45%
V$HSF_Q6	V$HSF_Q6		96	-0.33288002	-1.1093872	0.29268292	0.38953495	0.96	2003	tags=21%, list=18%, signal=25%
V$AREB6_03	V$AREB6_03		111	-0.29198164	-1.1078602	0.34615386	0.3905629	0.96	2031	tags=21%, list=18%, signal=25%
V$MYOD_Q6	V$MYOD_Q6		113	-0.33790562	-1.1077918	0.30612245	0.38969225	0.96	1591	tags=22%, list=14%, signal=26%
GAGACTG,MIR-452	GAGACTG,MIR-452		44	-0.3061212	-1.1071345	0.39215687	0.38994017	0.96	2477	tags=30%, list=22%, signal=38%
V$SREBP1_01	V$SREBP1_01		87	-0.27919137	-1.1061586	0.34042552	0.3907639	0.97	947	tags=11%, list=8%, signal=12%
V$PIT1_Q6	V$PIT1_Q6		110	-0.3486435	-1.1037004	0.3488372	0.39461556	0.97	2875	tags=36%, list=26%, signal=48%
V$AP1_Q2_01	V$AP1_Q2_01		141	-0.28931475	-1.1034197	0.26	0.39395452	0.97	1372	tags=16%, list=12%, signal=18%
TGCGCANK_UNKNOWN	TGCGCANK_UNKNOWN		250	-0.22180226	-1.1032814	0.31914893	0.39319882	0.97	3081	tags=25%, list=28%, signal=33%
TGTATGA,MIR-485-3P	TGTATGA,MIR-485-3P		75	-0.30327493	-1.1021758	0.35849056	0.39349347	0.97	2055	tags=23%, list=18%, signal=28%
YYCATTCAWW_UNKNOWN	YYCATTCAWW_UNKNOWN		91	-0.3073243	-1.1019201	0.32692307	0.39303172	0.97	1006	tags=15%, list=9%, signal=17%
V$PAX4_03	V$PAX4_03		133	-0.2967641	-1.1002206	0.29166666	0.39508182	0.97	1882	tags=19%, list=17%, signal=22%
V$COUP_DR1_Q6	V$COUP_DR1_Q6		124	-0.29320726	-1.0985565	0.35416666	0.39729533	0.97	2061	tags=23%, list=18%, signal=27%
V$CEBPGAMMA_Q6	V$CEBPGAMMA_Q6		119	-0.29705083	-1.097609	0.29166666	0.39745203	0.97	1783	tags=21%, list=16%, signal=25%
TTGGGAG,MIR-150	TTGGGAG,MIR-150		49	-0.32337844	-1.0972226	0.35416666	0.39719695	0.97	948	tags=14%, list=8%, signal=16%
AAAGGAT,MIR-501	AAAGGAT,MIR-501		72	-0.2895758	-1.0966119	0.3488372	0.39725444	0.97	2161	tags=25%, list=19%, signal=31%
ACCAATC,MIR-509	ACCAATC,MIR-509		19	-0.41847178	-1.0953734	0.3265306	0.39858544	0.97	1544	tags=26%, list=14%, signal=30%
CTACCTC,LET-7A,LET-7B,LET-7C,LET-7D,LET-7E,LET-7F,MIR-98,LET-7G,LET-7I	CTACCTC,LET-7A,LET-7B,LET-7C,LET-7D,LET-7E,LET-7F,MIR-98,LET-7G,LET-7I		184	-0.2598728	-1.0933298	0.29166666	0.4005069	0.97	2080	tags=21%, list=19%, signal=25%
V$STAT_01	V$STAT_01		133	-0.2735869	-1.093167	0.25490198	0.39981595	0.97	1995	tags=21%, list=18%, signal=25%
ATGTCAC,MIR-489	ATGTCAC,MIR-489		42	-0.3211375	-1.0927163	0.42	0.39946204	0.97	2144	tags=24%, list=19%, signal=29%
V$HMGIY_Q6	V$HMGIY_Q6		117	-0.32304642	-1.091813	0.27659574	0.40011552	0.97	1657	tags=21%, list=15%, signal=24%
V$AR_03	V$AR_03		33	-0.32333097	-1.0912957	0.34146342	0.39997002	0.97	2113	tags=27%, list=19%, signal=34%
CTAGGAA,MIR-384	CTAGGAA,MIR-384		31	-0.3721377	-1.0911167	0.3255814	0.39908114	0.97	596	tags=16%, list=5%, signal=17%
AGCYRWTTC_UNKNOWN	AGCYRWTTC_UNKNOWN		56	-0.34662277	-1.09007	0.28	0.3999632	0.97	1744	tags=23%, list=16%, signal=27%
V$BACH1_01	V$BACH1_01		142	-0.3105576	-1.0899649	0.3617021	0.39939788	0.97	2059	tags=23%, list=18%, signal=28%
AAGCAAT,MIR-137	AAGCAAT,MIR-137		94	-0.2945477	-1.0882405	0.3469388	0.401626	0.97	1365	tags=16%, list=12%, signal=18%
CCCNNGGGAR_V$OLF1_01	CCCNNGGGAR_V$OLF1_01		153	-0.2928772	-1.0881604	0.3265306	0.40080616	0.97	2845	tags=32%, list=25%, signal=42%
YKACATTT_UNKNOWN	YKACATTT_UNKNOWN		121	-0.27977437	-1.0877974	0.4	0.40039113	0.97	2169	tags=24%, list=19%, signal=29%
V$IRF1_01	V$IRF1_01		122	-0.29976717	-1.087517	0.25	0.3999544	0.97	2662	tags=30%, list=24%, signal=39%
YAATNANRNNNCAG_UNKNOWN	YAATNANRNNNCAG_UNKNOWN		33	-0.38407242	-1.0867802	0.3529412	0.40045467	0.97	1156	tags=21%, list=10%, signal=24%
TAGCTTT,MIR-9	TAGCTTT,MIR-9		127	-0.2951886	-1.0858419	0.38	0.40147024	0.97	2055	tags=20%, list=18%, signal=24%
V$LMO2COM_01	V$LMO2COM_01		128	-0.2948223	-1.0847094	0.3	0.40203747	0.97	2031	tags=23%, list=18%, signal=28%
V$P53_02	V$P53_02		112	-0.29166138	-1.0841384	0.33333334	0.40230954	0.97	1653	tags=20%, list=15%, signal=23%
V$HEN1_02	V$HEN1_02		86	-0.2831521	-1.0838388	0.36	0.40165702	0.97	1903	tags=19%, list=17%, signal=22%
GTGCCTT,MIR-506	GTGCCTT,MIR-506		359	-0.25957033	-1.0835913	0.2857143	0.40127897	0.97	2114	tags=20%, list=19%, signal=24%
GCGSCMNTTT_UNKNOWN	GCGSCMNTTT_UNKNOWN		30	-0.31679824	-1.0817109	0.3409091	0.403736	0.97	2273	tags=23%, list=20%, signal=29%
RRCCGTTA_UNKNOWN	RRCCGTTA_UNKNOWN		35	-0.30221835	-1.0789857	0.31914893	0.40741917	0.97	1525	tags=17%, list=14%, signal=20%
V$OCT1_B	V$OCT1_B		125	-0.30855602	-1.07886	0.36	0.40673125	0.97	2497	tags=28%, list=22%, signal=36%
V$E2F1_Q3_01	V$E2F1_Q3_01		123	-0.26873308	-1.0788062	0.34210527	0.40579394	0.97	2540	tags=28%, list=23%, signal=35%
CAATGCA,MIR-33	CAATGCA,MIR-33		55	-0.33854988	-1.0786196	0.35714287	0.40554115	0.97	1124	tags=18%, list=10%, signal=20%
V$NFKB_Q6	V$NFKB_Q6		130	-0.31612444	-1.0777446	0.29545453	0.4057279	0.97	1851	tags=25%, list=17%, signal=29%
V$OCT1_04	V$OCT1_04		122	-0.31977534	-1.076442	0.33333334	0.407512	0.97	2465	tags=28%, list=22%, signal=35%
GTGCCAA,MIR-96	GTGCCAA,MIR-96		160	-0.2788289	-1.071726	0.31111112	0.41440228	0.97	2773	tags=33%, list=25%, signal=43%
V$OSF2_Q6	V$OSF2_Q6		134	-0.28858435	-1.0704154	0.3617021	0.4152413	0.97	2067	tags=23%, list=18%, signal=28%
V$AP1FJ_Q2	V$AP1FJ_Q2		145	-0.29313672	-1.0703378	0.3478261	0.41432932	0.97	1297	tags=17%, list=12%, signal=19%
TTCYNRGAA_V$STAT5B_01	TTCYNRGAA_V$STAT5B_01		165	-0.277802	-1.0687017	0.35416666	0.41706222	0.97	2603	tags=27%, list=23%, signal=35%
V$TATA_01	V$TATA_01		144	-0.34000364	-1.0679741	0.34042552	0.41767657	0.97	1914	tags=25%, list=17%, signal=30%
V$IRF_Q6	V$IRF_Q6		115	-0.32582772	-1.0659217	0.40425533	0.4200439	0.97	2406	tags=30%, list=21%, signal=38%
TGCCTTA,MIR-124A	TGCCTTA,MIR-124A		285	-0.25840333	-1.0657268	0.3137255	0.4195765	0.97	2311	tags=25%, list=21%, signal=30%
V$SMAD3_Q6	V$SMAD3_Q6		104	-0.31411174	-1.0654925	0.32608697	0.41896334	0.97	2281	tags=27%, list=20%, signal=33%
V$HNF1_C	V$HNF1_C		120	-0.34402722	-1.0648644	0.36956522	0.41923302	0.97	2279	tags=27%, list=20%, signal=33%
V$NRF2_Q4	V$NRF2_Q4		132	-0.28810942	-1.063968	0.35714287	0.41968775	0.97	2169	tags=24%, list=19%, signal=30%
AGCACTT,MIR-93,MIR-302A,MIR-302B,MIR-302C,MIR-302D,MIR-372,MIR-373,MIR-520E,MIR-520A,MIR-526B,MIR-520B,MIR-520C,MIR-520D	AGCACTT,MIR-93,MIR-302A,MIR-302B,MIR-302C,MIR-302D,MIR-372,MIR-373,MIR-520E,MIR-520A,MIR-526B,MIR-520B,MIR-520C,MIR-520D		140	-0.28741238	-1.0629175	0.3809524	0.42120397	0.97	2055	tags=24%, list=18%, signal=29%
ARGGGTTAA_UNKNOWN	ARGGGTTAA_UNKNOWN		69	-0.30277878	-1.0600231	0.38636363	0.42540652	0.97	1704	tags=23%, list=15%, signal=27%
ATGTTAA,MIR-302C	ATGTTAA,MIR-302C		126	-0.29629987	-1.0597003	0.42222223	0.42472786	0.97	2067	tags=21%, list=18%, signal=25%
V$ISRE_01	V$ISRE_01		109	-0.3167342	-1.0578241	0.40425533	0.42786765	0.97	2065	tags=25%, list=18%, signal=30%
V$WHN_B	V$WHN_B		121	-0.27002424	-1.0561031	0.38	0.43059453	0.97	2231	tags=22%, list=20%, signal=28%
V$BACH2_01	V$BACH2_01		140	-0.28324142	-1.055244	0.3125	0.43099082	0.97	1372	tags=18%, list=12%, signal=20%
GTTATAT,MIR-410	GTTATAT,MIR-410		48	-0.33656085	-1.0528606	0.46153846	0.43421027	0.97	1427	tags=19%, list=13%, signal=21%
CAGTGTT,MIR-141,MIR-200A	CAGTGTT,MIR-141,MIR-200A		160	-0.2628318	-1.0525506	0.35185185	0.4340121	0.97	3493	tags=37%, list=31%, signal=53%
CTGAGCC,MIR-24	CTGAGCC,MIR-24		123	-0.2619532	-1.0515146	0.37209302	0.43537346	0.97	3414	tags=37%, list=30%, signal=53%
V$CREB_Q4_01	V$CREB_Q4_01		103	-0.26033795	-1.0505496	0.34042552	0.43609744	0.97	1798	tags=17%, list=16%, signal=19%
V$AP1_C	V$AP1_C		157	-0.2897181	-1.0504874	0.35416666	0.43514478	0.97	2288	tags=26%, list=20%, signal=32%
V$OLF1_01	V$OLF1_01		132	-0.2815348	-1.0497144	0.40384614	0.43575376	0.97	2290	tags=22%, list=20%, signal=27%
V$CEBPB_01	V$CEBPB_01		135	-0.3093549	-1.0495317	0.39130434	0.4349806	0.97	2067	tags=25%, list=18%, signal=31%
V$FOXM1_01	V$FOXM1_01		120	-0.28416196	-1.0486635	0.35185185	0.43538946	0.97	2229	tags=23%, list=20%, signal=28%
V$DR1_Q3	V$DR1_Q3		125	-0.28895056	-1.0477191	0.4	0.43617573	0.97	2098	tags=25%, list=19%, signal=30%
V$EGR_Q6	V$EGR_Q6		134	-0.2546927	-1.0470628	0.33333334	0.4362207	0.97	2154	tags=21%, list=19%, signal=26%
GAGCTGG,MIR-337	GAGCTGG,MIR-337		76	-0.27724552	-1.0466304	0.3617021	0.43622375	0.97	2667	tags=26%, list=24%, signal=34%
V$AP1_01	V$AP1_01		147	-0.28056574	-1.0444161	0.3043478	0.43902743	0.97	2219	tags=26%, list=20%, signal=32%
WWTAAGGC_UNKNOWN	WWTAAGGC_UNKNOWN		73	-0.30947036	-1.0442588	0.35714287	0.43813547	0.97	1064	tags=16%, list=10%, signal=18%
V$ARNT_01	V$ARNT_01		122	-0.26040736	-1.0430298	0.4090909	0.43966672	0.97	1934	tags=16%, list=17%, signal=20%
V$GATA4_Q3	V$GATA4_Q3		113	-0.27209064	-1.0423956	0.38297874	0.43934858	0.97	2067	tags=24%, list=18%, signal=29%
KMCATNNWGGA_UNKNOWN	KMCATNNWGGA_UNKNOWN		35	-0.30467153	-1.0418578	0.33333334	0.43902558	0.97	1006	tags=17%, list=9%, signal=19%
GCTNWTTGK_UNKNOWN	GCTNWTTGK_UNKNOWN		135	-0.28810105	-1.0415554	0.3773585	0.43870595	0.97	1726	tags=21%, list=15%, signal=24%
V$IK3_01	V$IK3_01		112	-0.29027748	-1.0408053	0.40816328	0.4391851	0.97	2826	tags=29%, list=25%, signal=38%
TTANTCA_UNKNOWN	TTANTCA_UNKNOWN		429	-0.28805134	-1.0402166	0.275	0.43967828	0.97	1740	tags=19%, list=16%, signal=22%
V$CREBP1_01	V$CREBP1_01		77	-0.2802062	-1.0397474	0.4	0.4396946	0.97	2237	tags=26%, list=20%, signal=32%
ATGCTGG,MIR-338	ATGCTGG,MIR-338		47	-0.2787393	-1.0379106	0.36363637	0.44270158	0.97	1911	tags=17%, list=17%, signal=20%
V$HOXA4_Q2	V$HOXA4_Q2		125	-0.293665	-1.0372347	0.4528302	0.44309112	0.97	3090	tags=34%, list=28%, signal=47%
CCAWNWWNNNGGC_UNKNOWN	CCAWNWWNNNGGC_UNKNOWN		32	-0.2794076	-1.0354786	0.42553192	0.4444999	0.97	2847	tags=25%, list=25%, signal=33%
WTTGKCTG_UNKNOWN	WTTGKCTG_UNKNOWN		235	-0.25718325	-1.0349399	0.36734694	0.4443314	0.97	1946	tags=20%, list=17%, signal=24%
RACTNNRTTTNC_UNKNOWN	RACTNNRTTTNC_UNKNOWN		58	-0.25764704	-1.034711	0.3877551	0.4436667	0.97	2970	tags=24%, list=27%, signal=33%
V$MAZR_01	V$MAZR_01		109	-0.26371506	-1.0340406	0.3877551	0.4437946	0.97	1337	tags=13%, list=12%, signal=14%
V$HNF4_Q6	V$HNF4_Q6		125	-0.28084484	-1.0332009	0.4117647	0.44476715	0.97	2291	tags=24%, list=20%, signal=30%
RGAGGAARY_V$PU1_Q6	RGAGGAARY_V$PU1_Q6		237	-0.29146898	-1.0327121	0.39130434	0.4447721	0.97	2525	tags=27%, list=23%, signal=34%
CCTGTGA,MIR-513	CCTGTGA,MIR-513		63	-0.28544384	-1.0315455	0.425	0.44588044	0.97	1750	tags=19%, list=16%, signal=22%
TAAYNRNNTCC_UNKNOWN	TAAYNRNNTCC_UNKNOWN		78	-0.30903614	-1.0307752	0.40816328	0.44690424	0.97	2077	tags=23%, list=19%, signal=28%
V$IRF2_01	V$IRF2_01		55	-0.29607385	-1.0301311	0.35555556	0.44737816	0.97	2250	tags=24%, list=20%, signal=29%
V$AR_Q6	V$AR_Q6		108	-0.28779817	-1.0285475	0.48979592	0.4488671	0.97	1991	tags=20%, list=18%, signal=25%
TGAATGT,MIR-181A,MIR-181B,MIR-181C,MIR-181D	TGAATGT,MIR-181A,MIR-181B,MIR-181C,MIR-181D		216	-0.25306538	-1.0267551	0.3773585	0.4504886	0.97	1514	tags=14%, list=14%, signal=16%
AACTGAC,MIR-223	AACTGAC,MIR-223		54	-0.32388276	-1.0262794	0.44680852	0.45039275	0.97	1769	tags=20%, list=16%, signal=24%
RGTTAMWNATT_V$HNF1_01	RGTTAMWNATT_V$HNF1_01		43	-0.39191768	-1.0259256	0.39534885	0.45054105	0.97	805	tags=16%, list=7%, signal=17%
AAGCACA,MIR-218	AAGCACA,MIR-218		166	-0.2696782	-1.0258718	0.45833334	0.44967306	0.97	1834	tags=17%, list=16%, signal=20%
V$CEBPA_01	V$CEBPA_01		119	-0.27416795	-1.025407	0.36206895	0.44948527	0.97	2927	tags=32%, list=26%, signal=43%
V$STAT5A_04	V$STAT5A_04		99	-0.31099632	-1.0240643	0.4090909	0.45117292	0.97	1562	tags=18%, list=14%, signal=21%
V$VDR_Q6	V$VDR_Q6		125	-0.26818585	-1.0205625	0.37254903	0.4562193	0.97	2294	tags=22%, list=20%, signal=27%
CAGGTCC,MIR-492	CAGGTCC,MIR-492		28	-0.31433582	-1.019983	0.4074074	0.45618185	0.97	2034	tags=18%, list=18%, signal=22%
YTAATTAA_V$LHX3_01	YTAATTAA_V$LHX3_01		88	-0.29147142	-1.0174623	0.48076922	0.460866	0.98	2054	tags=22%, list=18%, signal=26%
AAAYRNCTG_UNKNOWN	AAAYRNCTG_UNKNOWN		182	-0.28145495	-1.0145786	0.5	0.4646829	0.98	1933	tags=21%, list=17%, signal=25%
AGCTCCT,MIR-28	AGCTCCT,MIR-28		40	-0.30038944	-1.0127959	0.4528302	0.46724585	0.98	1510	tags=15%, list=13%, signal=17%
ACCATTT,MIR-522	ACCATTT,MIR-522		78	-0.2757737	-1.0124934	0.42592594	0.46692988	0.98	2895	tags=32%, list=26%, signal=43%
V$YY1_Q6	V$YY1_Q6		113	-0.21916704	-1.0112613	0.42	0.46796602	0.98	2677	tags=21%, list=24%, signal=28%
ATTCTTT,MIR-186	ATTCTTT,MIR-186		128	-0.2567624	-1.0106014	0.4814815	0.4681498	0.98	2978	tags=29%, list=27%, signal=39%
V$NCX_01	V$NCX_01		79	-0.30876565	-1.0093899	0.39130434	0.46990108	0.98	3238	tags=39%, list=29%, signal=55%
V$AP2_Q3	V$AP2_Q3		130	-0.2654424	-1.0081095	0.42222223	0.47164565	0.99	1075	tags=12%, list=10%, signal=13%
V$CEBPB_02	V$CEBPB_02		137	-0.27250248	-1.0075364	0.41509435	0.4715654	0.99	2719	tags=30%, list=24%, signal=39%
RTTTNNNYTGGM_UNKNOWN	RTTTNNNYTGGM_UNKNOWN		84	-0.31187153	-1.0064956	0.44680852	0.47220123	0.99	2281	tags=27%, list=20%, signal=34%
CCCAGAG,MIR-326	CCCAGAG,MIR-326		78	-0.26544955	-1.0064312	0.3846154	0.47124538	0.99	3553	tags=35%, list=32%, signal=50%
V$PAX2_02	V$PAX2_02		122	-0.2896985	-1.0062846	0.4883721	0.470655	0.99	1841	tags=20%, list=16%, signal=24%
ACTACCT,MIR-196A,MIR-196B	ACTACCT,MIR-196A,MIR-196B		60	-0.30179286	-1.0061642	0.44680852	0.46975318	0.99	1765	tags=17%, list=16%, signal=20%
V$SP1_Q2_01	V$SP1_Q2_01		122	-0.25268385	-1.0061247	0.42307693	0.46885496	0.99	3282	tags=32%, list=29%, signal=45%
TACAATC,MIR-508	TACAATC,MIR-508		34	-0.3225411	-1.0029248	0.4390244	0.4734028	0.99	1078	tags=15%, list=10%, signal=16%
V$ER_Q6	V$ER_Q6		140	-0.28450012	-1.0022637	0.41666666	0.47345057	0.99	2751	tags=30%, list=25%, signal=39%
V$TGIF_01	V$TGIF_01		107	-0.28700396	-1.0022306	0.47916666	0.47260854	0.99	1520	tags=19%, list=14%, signal=21%
V$E4F1_Q6	V$E4F1_Q6		131	-0.24362767	-1.0007923	0.45652175	0.47448224	0.99	2540	tags=23%, list=23%, signal=29%
V$MYB_Q3	V$MYB_Q3		111	-0.26693416	-1.0000532	0.4318182	0.47504306	0.99	2288	tags=26%, list=20%, signal=33%
SNACANNNYSYAGA_UNKNOWN	SNACANNNYSYAGA_UNKNOWN		30	-0.26186046	-0.99998033	0.44	0.47440034	0.99	4168	tags=43%, list=37%, signal=69%
V$ZIC1_01	V$ZIC1_01		124	-0.2901502	-0.9990045	0.4047619	0.47538787	0.99	2116	tags=25%, list=19%, signal=30%
V$TAXCREB_01	V$TAXCREB_01		70	-0.28209564	-0.9988124	0.44680852	0.47502488	0.99	1278	tags=14%, list=11%, signal=16%
TGCACTT,MIR-519C,MIR-519B,MIR-519A	TGCACTT,MIR-519C,MIR-519B,MIR-519A		209	-0.25583366	-0.9987922	0.44680852	0.4740861	0.99	2895	tags=28%, list=26%, signal=37%
V$HEN1_01	V$HEN1_01		92	-0.28411645	-0.99836236	0.5121951	0.4739077	0.99	1991	tags=20%, list=18%, signal=24%
RYTAAWNNNTGAY_UNKNOWN	RYTAAWNNNTGAY_UNKNOWN		37	-0.33284166	-0.9970475	0.46296296	0.47587723	0.99	1156	tags=16%, list=10%, signal=18%
V$PAX8_01	V$PAX8_01		15	-0.36895525	-0.9967545	0.46938777	0.4758057	0.99	1290	tags=27%, list=12%, signal=30%
V$CREB_01	V$CREB_01		121	-0.25390804	-0.9965254	0.46341464	0.47538617	0.99	3198	tags=33%, list=29%, signal=46%
V$SMAD_Q6	V$SMAD_Q6		128	-0.2473416	-0.9962873	0.48076922	0.47509184	0.99	1187	tags=13%, list=11%, signal=15%
TCCAGAT,MIR-516-5P	TCCAGAT,MIR-516-5P		50	-0.2832293	-0.9955186	0.45652175	0.47552478	0.99	2502	tags=26%, list=22%, signal=33%
AAGTCCA,MIR-422B,MIR-422A	AAGTCCA,MIR-422B,MIR-422A		28	-0.2977831	-0.99322283	0.4489796	0.47886404	0.99	1838	tags=18%, list=16%, signal=21%
V$FXR_IR1_Q6	V$FXR_IR1_Q6		61	-0.29461652	-0.993171	0.45238096	0.47795448	0.99	532	tags=10%, list=5%, signal=10%
TTTGCAC,MIR-19A,MIR-19B	TTTGCAC,MIR-19A,MIR-19B		245	-0.25314787	-0.99306744	0.45652175	0.47729623	0.99	1829	tags=18%, list=16%, signal=21%
GGCNRNWCTTYS_UNKNOWN	GGCNRNWCTTYS_UNKNOWN		39	-0.29330012	-0.9926311	0.47619048	0.47715572	0.99	2129	tags=21%, list=19%, signal=25%
V$TCF11MAFG_01	V$TCF11MAFG_01		103	-0.27091038	-0.98975104	0.5116279	0.4821652	0.99	2281	tags=23%, list=20%, signal=29%
AAAGGGA,MIR-204,MIR-211	AAAGGGA,MIR-204,MIR-211		119	-0.26529357	-0.98947346	0.5416667	0.48148972	0.99	1834	tags=15%, list=16%, signal=18%
V$IRF1_Q6	V$IRF1_Q6		130	-0.2728946	-0.9885341	0.4047619	0.48276946	0.99	2552	tags=27%, list=23%, signal=34%
GGGATGC,MIR-324-5P	GGGATGC,MIR-324-5P		24	-0.3087245	-0.9848089	0.4888889	0.48905674	0.99	1719	tags=17%, list=15%, signal=20%
V$STAT5A_01	V$STAT5A_01		129	-0.26360473	-0.98023754	0.46	0.49585143	0.99	2603	tags=26%, list=23%, signal=34%
V$ATF3_Q6	V$ATF3_Q6		117	-0.2512513	-0.9799033	0.46666667	0.49539626	0.99	746	tags=11%, list=7%, signal=12%
V$DR4_Q2	V$DR4_Q2		118	-0.26054755	-0.97729576	0.5	0.50025284	0.99	1889	tags=20%, list=17%, signal=24%
V$ETF_Q6	V$ETF_Q6		50	-0.26879352	-0.9759795	0.45652175	0.5018172	0.99	1154	tags=12%, list=10%, signal=13%
GGCAGTG,MIR-324-3P	GGCAGTG,MIR-324-3P		48	-0.29000455	-0.97375107	0.5	0.50464743	0.99	3265	tags=42%, list=29%, signal=59%
YGACNNYACAR_UNKNOWN	YGACNNYACAR_UNKNOWN		44	-0.2852007	-0.97333026	0.50877196	0.50464547	0.99	1331	tags=16%, list=12%, signal=18%
V$NFY_Q6_01	V$NFY_Q6_01		129	-0.23528896	-0.9726848	0.40816328	0.5059904	0.99	1307	tags=14%, list=12%, signal=16%
V$ZIC3_01	V$ZIC3_01		137	-0.27360222	-0.971083	0.4375	0.50804615	0.99	2116	tags=25%, list=19%, signal=30%
ACTGTGA,MIR-27A,MIR-27B	ACTGTGA,MIR-27A,MIR-27B		229	-0.23955172	-0.9709195	0.54901963	0.5073469	0.99	1991	tags=19%, list=18%, signal=22%
V$CEBP_C	V$CEBP_C		93	-0.27732003	-0.97037965	0.4680851	0.50740165	0.99	1013	tags=14%, list=9%, signal=15%
V$HNF1_01	V$HNF1_01		129	-0.31898844	-0.9692642	0.54	0.50875777	0.99	1813	tags=19%, list=16%, signal=23%
V$TEF1_Q6	V$TEF1_Q6		110	-0.29325753	-0.96914715	0.5641026	0.50803345	0.99	2113	tags=22%, list=19%, signal=27%
V$LEF1_Q2	V$LEF1_Q2		104	-0.27188143	-0.9689001	0.59090906	0.5074942	0.99	2441	tags=27%, list=22%, signal=34%
V$MYB_Q5_01	V$MYB_Q5_01		116	-0.27705106	-0.9683658	0.52272725	0.5074597	0.99	2364	tags=28%, list=21%, signal=35%
V$IRF7_01	V$IRF7_01		120	-0.26648822	-0.9656817	0.52272725	0.5124045	0.99	2662	tags=29%, list=24%, signal=38%
V$LXR_DR4_Q3	V$LXR_DR4_Q3		46	-0.2918608	-0.9649878	0.5609756	0.5123196	0.99	2651	tags=30%, list=24%, signal=40%
TTTGCAG,MIR-518A-2	TTTGCAG,MIR-518A-2		98	-0.25932845	-0.9643345	0.48979592	0.5127794	0.99	1190	tags=11%, list=11%, signal=12%
V$CREB_02	V$CREB_02		122	-0.23290496	-0.96327245	0.47826087	0.5147709	1	2388	tags=23%, list=21%, signal=29%
GCACTTT,MIR-17-5P,MIR-20A,MIR-106A,MIR-106B,MIR-20B,MIR-519D	GCACTTT,MIR-17-5P,MIR-20A,MIR-106A,MIR-106B,MIR-20B,MIR-519D		272	-0.23603754	-0.9618917	0.5208333	0.5159936	1	3152	tags=29%, list=28%, signal=39%
V$CREB_Q4	V$CREB_Q4		115	-0.24453953	-0.9609855	0.44680852	0.5166846	1	1851	tags=17%, list=17%, signal=21%
GGCKCATGS_UNKNOWN	GGCKCATGS_UNKNOWN		29	-0.2767264	-0.9560987	0.5714286	0.5259837	1	745	tags=14%, list=7%, signal=15%
V$HIF1_Q5	V$HIF1_Q5		121	-0.2493245	-0.95600736	0.4651163	0.5253701	1	1991	tags=19%, list=18%, signal=23%
V$STAT1_03	V$STAT1_03		116	-0.23583354	-0.9557262	0.5	0.5247666	1	1734	tags=15%, list=15%, signal=17%
V$ELF1_Q6	V$ELF1_Q6		110	-0.27933484	-0.9556944	0.47826087	0.5238473	1	1714	tags=20%, list=15%, signal=23%
V$CMYB_01	V$CMYB_01		119	-0.22629185	-0.9536068	0.5869565	0.52640706	1	2677	tags=24%, list=24%, signal=31%
CAGCACT,MIR-512-3P	CAGCACT,MIR-512-3P		62	-0.25533685	-0.95244926	0.53333336	0.52746224	1	898	tags=11%, list=8%, signal=12%
ATGTACA,MIR-493	ATGTACA,MIR-493		142	-0.23511504	-0.9515789	0.45614034	0.5278878	1	2136	tags=19%, list=19%, signal=23%
CGTSACG_V$PAX3_B	CGTSACG_V$PAX3_B		61	-0.2233624	-0.9508236	0.47826087	0.5278414	1	2065	tags=16%, list=18%, signal=20%
V$SOX9_B1	V$SOX9_B1		114	-0.2692439	-0.9494729	0.5744681	0.52952325	1	1669	tags=18%, list=15%, signal=20%
ATACTGT,MIR-144	ATACTGT,MIR-144		107	-0.26741156	-0.94538236	0.45833334	0.5361733	1	2836	tags=28%, list=25%, signal=37%
V$RFX1_02	V$RFX1_02		120	-0.23297998	-0.94519615	0.51111114	0.5354725	1	2273	tags=19%, list=20%, signal=24%
V$DR3_Q4	V$DR3_Q4		67	-0.26432818	-0.94003195	0.6041667	0.5437923	1	2865	tags=30%, list=26%, signal=40%
ATTACAT,MIR-380-3P	ATTACAT,MIR-380-3P		43	-0.28461358	-0.93984824	0.54	0.54331404	1	674	tags=9%, list=6%, signal=10%
V$PAX2_01	V$PAX2_01		20	-0.30670103	-0.93936676	0.54	0.543854	1	2870	tags=30%, list=26%, signal=40%
V$SP1_01	V$SP1_01		126	-0.23192684	-0.933974	0.4909091	0.55437374	1	2101	tags=21%, list=19%, signal=26%
V$CEBP_Q3	V$CEBP_Q3		123	-0.24394487	-0.933412	0.61538464	0.55508626	1	2067	tags=20%, list=18%, signal=25%
V$AML_Q6	V$AML_Q6		135	-0.26838523	-0.9333173	0.5714286	0.5542694	1	2036	tags=24%, list=18%, signal=30%
GTGACGY_V$E4F1_Q6	GTGACGY_V$E4F1_Q6		316	-0.19843711	-0.93286514	0.54347825	0.5540883	1	2272	tags=19%, list=20%, signal=23%
GCAAAAA,MIR-129	GCAAAAA,MIR-129		76	-0.2762197	-0.93219364	0.55813956	0.5543651	1	1834	tags=22%, list=16%, signal=27%
CTATGCA,MIR-153	CTATGCA,MIR-153		107	-0.25197554	-0.9314979	0.64705884	0.5548195	1	2987	tags=29%, list=27%, signal=39%
CCANNAGRKGGC_UNKNOWN	CCANNAGRKGGC_UNKNOWN		55	-0.29066992	-0.9300875	0.5294118	0.5563722	1	1753	tags=20%, list=16%, signal=24%
V$CREB_Q2	V$CREB_Q2		124	-0.2353901	-0.9284548	0.45454547	0.55822074	1	1514	tags=14%, list=14%, signal=16%
CACTGCC,MIR-34A,MIR-34C,MIR-449	CACTGCC,MIR-34A,MIR-34C,MIR-449		143	-0.23975946	-0.9271017	0.625	0.5592328	1	1804	tags=16%, list=16%, signal=19%
GAGCCAG,MIR-149	GAGCCAG,MIR-149		73	-0.23679765	-0.92701966	0.4888889	0.5585816	1	1356	tags=14%, list=12%, signal=15%
CACTGTG,MIR-128A,MIR-128B	CACTGTG,MIR-128A,MIR-128B		168	-0.21699312	-0.9258742	0.54347825	0.5597064	1	1497	tags=13%, list=13%, signal=15%
V$CHOP_01	V$CHOP_01		115	-0.23148988	-0.9248048	0.625	0.5617427	1	2236	tags=22%, list=20%, signal=27%
V$ZF5_01	V$ZF5_01		123	-0.24271436	-0.92437387	0.5208333	0.56149983	1	1223	tags=11%, list=11%, signal=13%
RYTGCNWTGGNR_UNKNOWN	RYTGCNWTGGNR_UNKNOWN		52	-0.26891562	-0.9241107	0.5471698	0.56116766	1	1366	tags=15%, list=12%, signal=17%
V$NGFIC_01	V$NGFIC_01		113	-0.228081	-0.91809905	0.4888889	0.5709527	1	2688	tags=23%, list=24%, signal=30%
AAAGACA,MIR-511	AAAGACA,MIR-511		103	-0.25055695	-0.91654724	0.5555556	0.5732885	1	2236	tags=22%, list=20%, signal=28%
V$PBX1_01	V$PBX1_01		121	-0.26392418	-0.91646594	0.61538464	0.5725989	1	3083	tags=34%, list=28%, signal=46%
GTAGGCA,MIR-189	GTAGGCA,MIR-189		17	-0.31302515	-0.91334826	0.55813956	0.5784076	1	2745	tags=29%, list=25%, signal=39%
V$NFY_C	V$NFY_C		112	-0.2314925	-0.91212547	0.53333336	0.5795124	1	2504	tags=24%, list=22%, signal=31%
ACACTCC,MIR-122A	ACACTCC,MIR-122A		43	-0.26392642	-0.91166705	0.6	0.5790728	1	2427	tags=26%, list=22%, signal=33%
ACCAAAG,MIR-9	ACCAAAG,MIR-9		255	-0.22491539	-0.91066754	0.59090906	0.5799047	1	1834	tags=15%, list=16%, signal=17%
SYATTGTG_UNKNOWN	SYATTGTG_UNKNOWN		100	-0.2255728	-0.9101465	0.6415094	0.5797971	1	1308	tags=12%, list=12%, signal=13%
ACAWYAAAG_UNKNOWN	ACAWYAAAG_UNKNOWN		47	-0.28466246	-0.9075823	0.6136364	0.5832456	1	2033	tags=23%, list=18%, signal=28%
CATGTAA,MIR-496	CATGTAA,MIR-496		92	-0.2609558	-0.90659016	0.6296296	0.58394593	1	2055	tags=21%, list=18%, signal=25%
V$AP4_Q6_01	V$AP4_Q6_01		126	-0.2655071	-0.90635467	0.6086956	0.58353454	1	2572	tags=28%, list=23%, signal=36%
V$ZID_01	V$ZID_01		107	-0.23406512	-0.90410405	0.67391306	0.5871547	1	3015	tags=27%, list=27%, signal=37%
TATCTGG,MIR-488	TATCTGG,MIR-488		32	-0.2882002	-0.90272796	0.6226415	0.5882403	1	1282	tags=16%, list=11%, signal=18%
CTTTGCA,MIR-527	CTTTGCA,MIR-527		129	-0.23631287	-0.90087277	0.5833333	0.5913006	1	1913	tags=16%, list=17%, signal=19%
V$AP1_Q4	V$AP1_Q4		137	-0.24283648	-0.8980192	0.6	0.5962203	1	1583	tags=17%, list=14%, signal=19%
TTCCGTT,MIR-191	TTCCGTT,MIR-191		18	-0.31645557	-0.8974561	0.54	0.59656805	1	299	tags=11%, list=3%, signal=11%
V$LXR_Q3	V$LXR_Q3		34	-0.26907235	-0.89374816	0.6226415	0.60438156	1	1704	tags=18%, list=15%, signal=21%
ATCMNTCCGY_UNKNOWN	ATCMNTCCGY_UNKNOWN		23	-0.25583324	-0.89212316	0.5319149	0.60666853	1	1006	tags=13%, list=9%, signal=14%
V$STAT5B_01	V$STAT5B_01		125	-0.24583805	-0.8916575	0.59615386	0.6064025	1	3229	tags=34%, list=29%, signal=47%
GTACAGG,MIR-486	GTACAGG,MIR-486		33	-0.26938614	-0.89165634	0.6458333	0.60537124	1	2697	tags=27%, list=24%, signal=36%
V$NFY_01	V$NFY_01		126	-0.23092426	-0.8900633	0.65909094	0.60723454	1	1841	tags=18%, list=16%, signal=22%
V$AP2_Q6	V$AP2_Q6		127	-0.22531822	-0.890021	0.5652174	0.6063107	1	1805	tags=15%, list=16%, signal=18%
AACTGGA,MIR-145	AACTGGA,MIR-145		117	-0.23323005	-0.88993526	0.5777778	0.6054614	1	3328	tags=32%, list=30%, signal=45%
V$ATF_01	V$ATF_01		128	-0.2203402	-0.8864378	0.65217394	0.61147344	1	1798	tags=16%, list=16%, signal=18%
CCATCCA,MIR-432	CCATCCA,MIR-432		32	-0.27281758	-0.8839551	0.6603774	0.6152643	1	1544	tags=19%, list=14%, signal=22%
V$CREL_01	V$CREL_01		136	-0.23752588	-0.8815344	0.7	0.619454	1	1841	tags=21%, list=16%, signal=24%
GTATGAT,MIR-154,MIR-487	GTATGAT,MIR-154,MIR-487		36	-0.27312157	-0.88095695	0.62	0.6194398	1	1217	tags=17%, list=11%, signal=19%
TAATTA_V$CHX10_01	TAATTA_V$CHX10_01		364	-0.24152043	-0.8765545	0.7	0.62741834	1	2677	tags=25%, list=24%, signal=32%
GTGCAAT,MIR-25,MIR-32,MIR-92,MIR-363,MIR-367	GTGCAAT,MIR-25,MIR-32,MIR-92,MIR-363,MIR-367		159	-0.2272378	-0.8761671	0.6666667	0.6273022	1	2677	tags=23%, list=24%, signal=30%
GTTGNYNNRGNAAC_UNKNOWN	GTTGNYNNRGNAAC_UNKNOWN		44	-0.23925138	-0.867545	0.62222224	0.64267206	1	2129	tags=23%, list=19%, signal=28%
V$EGR1_01	V$EGR1_01		131	-0.2193271	-0.8640752	0.65909094	0.64891136	1	3223	tags=29%, list=29%, signal=40%
V$NFKAPPAB65_01	V$NFKAPPAB65_01		123	-0.23336373	-0.86266124	0.71153843	0.65009665	1	2328	tags=23%, list=21%, signal=28%
V$AP2ALPHA_01	V$AP2ALPHA_01		113	-0.24223532	-0.859637	0.63829786	0.6554017	1	2525	tags=23%, list=23%, signal=29%
TCCATTKW_UNKNOWN	TCCATTKW_UNKNOWN		114	-0.22216898	-0.85928404	0.7234042	0.6550751	1	1544	tags=13%, list=14%, signal=15%
GACTGTT,MIR-212,MIR-132	GACTGTT,MIR-212,MIR-132		78	-0.22684956	-0.857804	0.6875	0.656851	1	2023	tags=17%, list=18%, signal=20%
V$FAC1_01	V$FAC1_01		106	-0.24123017	-0.8576963	0.62222224	0.65586865	1	1746	tags=18%, list=16%, signal=21%
CAGCTTT,MIR-320	CAGCTTT,MIR-320		121	-0.22819334	-0.85457855	0.68085104	0.6608788	1	1452	tags=12%, list=13%, signal=14%
ACTGCCT,MIR-34B	ACTGCCT,MIR-34B		111	-0.21508044	-0.84919775	0.6875	0.6706724	1	1765	tags=14%, list=16%, signal=16%
V$YY1_01	V$YY1_01		127	-0.20191157	-0.84738845	0.66	0.6735861	1	2643	tags=24%, list=24%, signal=31%
ACTGCAG,MIR-17-3P	ACTGCAG,MIR-17-3P		51	-0.23576942	-0.8423714	0.7346939	0.6822674	1	3546	tags=35%, list=32%, signal=51%
TGCTTTG,MIR-330	TGCTTTG,MIR-330		145	-0.22861776	-0.840974	0.7	0.68418914	1	3127	tags=29%, list=28%, signal=40%
V$ALPHACP1_01	V$ALPHACP1_01		127	-0.21754147	-0.84059113	0.76	0.684231	1	1234	tags=13%, list=11%, signal=15%
V$SP1_Q4_01	V$SP1_Q4_01		131	-0.20030214	-0.8377036	0.7058824	0.6895501	1	3273	tags=28%, list=29%, signal=39%
ATCTTGC,MIR-31	ATCTTGC,MIR-31		33	-0.26477212	-0.83767396	0.7291667	0.6884794	1	1461	tags=18%, list=13%, signal=21%
RACCACAR_V$AML_Q6	RACCACAR_V$AML_Q6		138	-0.23587573	-0.8346029	0.70731705	0.6937023	1	2113	tags=22%, list=19%, signal=26%
V$GNCF_01	V$GNCF_01		37	-0.2601873	-0.83347845	0.7407407	0.6949267	1	2495	tags=24%, list=22%, signal=31%
V$MSX1_01	V$MSX1_01		98	-0.24954708	-0.8287456	0.7111111	0.7038826	1	2281	tags=23%, list=20%, signal=29%
ACTAYRNNNCCCR_UNKNOWN	ACTAYRNNNCCCR_UNKNOWN		184	-0.17734343	-0.8253783	0.6304348	0.70994127	1	2110	tags=17%, list=19%, signal=20%
V$FREAC7_01	V$FREAC7_01		84	-0.2432504	-0.82487893	0.8372093	0.7098053	1	1903	tags=21%, list=17%, signal=26%
ATGCTGC,MIR-103,MIR-107	ATGCTGC,MIR-103,MIR-107		113	-0.21940775	-0.82402635	0.7209302	0.7112036	1	1954	tags=18%, list=17%, signal=21%
TNCATNTCCYR_UNKNOWN	TNCATNTCCYR_UNKNOWN		53	-0.2141959	-0.823201	0.74418604	0.71160436	1	2924	tags=25%, list=26%, signal=33%
GTACTGT,MIR-101	GTACTGT,MIR-101		130	-0.22325623	-0.8196529	0.7173913	0.7183804	1	1784	tags=18%, list=16%, signal=21%
V$MYOD_Q6_01	V$MYOD_Q6_01		104	-0.24125127	-0.81871146	0.78723407	0.71945095	1	1886	tags=19%, list=17%, signal=23%
GTTRYCATRR_UNKNOWN	GTTRYCATRR_UNKNOWN		67	-0.22081167	-0.8156715	0.75	0.72544587	1	957	tags=9%, list=9%, signal=10%
GTTNYYNNGGTNA_UNKNOWN	GTTNYYNNGGTNA_UNKNOWN		33	-0.2215511	-0.813382	0.6666667	0.7290786	1	2903	tags=24%, list=26%, signal=33%
YWATTWNNRGCT_UNKNOWN	YWATTWNNRGCT_UNKNOWN		32	-0.27035683	-0.81325465	0.6923077	0.72837573	1	1038	tags=13%, list=9%, signal=14%
AAGGGAT,MIR-188	AAGGGAT,MIR-188		41	-0.23257203	-0.81291527	0.7708333	0.7278983	1	888	tags=10%, list=8%, signal=11%
V$AML1_01	V$AML1_01		129	-0.24842346	-0.81018835	0.7222222	0.73243266	1	2568	tags=28%, list=23%, signal=36%
V$AML1_Q6	V$AML1_Q6		129	-0.24842346	-0.81018835	0.7222222	0.7312645	1	2568	tags=28%, list=23%, signal=36%
V$SRF_01	V$SRF_01		37	-0.2569486	-0.80999947	0.7222222	0.7303396	1	1335	tags=14%, list=12%, signal=15%
GTAAGAT,MIR-200A	GTAAGAT,MIR-200A		24	-0.28363484	-0.80792284	0.68085104	0.7338	1	2845	tags=29%, list=25%, signal=39%
V$AP1_Q2	V$AP1_Q2		142	-0.23063123	-0.8033212	0.78571427	0.74287325	1	1297	tags=13%, list=12%, signal=15%
WCTCNATGGY_UNKNOWN	WCTCNATGGY_UNKNOWN		30	-0.23829652	-0.803152	0.6888889	0.7420462	1	1660	tags=20%, list=15%, signal=23%
V$FOXO1_01	V$FOXO1_01		124	-0.21684931	-0.80279475	0.82608694	0.7415855	1	1851	tags=19%, list=17%, signal=23%
V$NERF_Q2	V$NERF_Q2		125	-0.22035404	-0.80163187	0.6938776	0.7426746	1	2475	tags=23%, list=22%, signal=29%
GGGYGTGNY_UNKNOWN	GGGYGTGNY_UNKNOWN		325	-0.19169845	-0.79673004	0.9130435	0.7518683	1	2073	tags=18%, list=19%, signal=21%
V$CP2_02	V$CP2_02		122	-0.20633113	-0.7940515	0.88235295	0.7559921	1	1792	tags=17%, list=16%, signal=20%
AAGCCAT,MIR-135A,MIR-135B	AAGCCAT,MIR-135A,MIR-135B		166	-0.19943242	-0.7938501	0.78846157	0.7551972	1	2332	tags=19%, list=21%, signal=24%
V$MYOD_01	V$MYOD_01		110	-0.21240874	-0.78260934	0.81632656	0.7755594	1	1266	tags=12%, list=11%, signal=13%
RNCTGNYNRNCTGNY_UNKNOWN	RNCTGNYNRNCTGNY_UNKNOWN		31	-0.2586664	-0.78094804	0.8235294	0.7772504	1	1516	tags=19%, list=14%, signal=22%
GCATTTG,MIR-105	GCATTTG,MIR-105		85	-0.21011528	-0.7763664	0.75	0.78642553	1	2055	tags=20%, list=18%, signal=24%
V$MYOGNF1_01	V$MYOGNF1_01		20	-0.27105352	-0.7753239	0.7708333	0.78760755	1	1746	tags=20%, list=16%, signal=24%
V$CHX10_01	V$CHX10_01		108	-0.23561978	-0.77510285	0.86538464	0.7866707	1	3455	tags=36%, list=31%, signal=52%
GKCGCNNNNNNNTGAYG_UNKNOWN	GKCGCNNNNNNNTGAYG_UNKNOWN		32	-0.21427113	-0.7728158	0.75	0.7912503	1	2671	tags=22%, list=24%, signal=29%
GCTTGAA,MIR-498	GCTTGAA,MIR-498		47	-0.22305693	-0.77099925	0.84090906	0.79320836	1	3433	tags=40%, list=31%, signal=58%
V$ETS2_B	V$ETS2_B		144	-0.21592721	-0.7687115	0.88235295	0.7959139	1	2499	tags=23%, list=22%, signal=29%
CTTTGTA,MIR-524	CTTTGTA,MIR-524		227	-0.19617	-0.7648771	0.8979592	0.8022232	1	915	tags=9%, list=8%, signal=9%
ATGGYGGA_UNKNOWN	ATGGYGGA_UNKNOWN		43	-0.21037409	-0.7625026	0.7777778	0.8062851	1	3256	tags=28%, list=29%, signal=39%
TGGTGCT,MIR-29A,MIR-29B,MIR-29C	TGGTGCT,MIR-29A,MIR-29B,MIR-29C		251	-0.18400207	-0.76181597	0.8636364	0.8070257	1	3001	tags=24%, list=27%, signal=32%
GGGNNTTTCC_V$NFKB_Q6_01	GGGNNTTTCC_V$NFKB_Q6_01		69	-0.24320473	-0.7616986	0.78431374	0.8058228	1	2826	tags=32%, list=25%, signal=42%
CACTTTG,MIR-520G,MIR-520H	CACTTTG,MIR-520G,MIR-520H		118	-0.20004137	-0.75907546	0.84	0.80932176	1	2805	tags=25%, list=25%, signal=32%
V$PEA3_Q6	V$PEA3_Q6		117	-0.22753885	-0.75605375	0.85714287	0.8140822	1	1885	tags=19%, list=17%, signal=22%
TAGGTCA,MIR-192,MIR-215	TAGGTCA,MIR-192,MIR-215		23	-0.24857843	-0.7557763	0.6818182	0.8132899	1	4029	tags=48%, list=36%, signal=75%
AGGCACT,MIR-515-3P	AGGCACT,MIR-515-3P		42	-0.22708313	-0.7542506	0.81632656	0.8149273	1	1064	tags=10%, list=10%, signal=10%
V$NKX25_02	V$NKX25_02		115	-0.22568895	-0.75323766	0.88	0.81532145	1	2033	tags=18%, list=18%, signal=22%
CTCTGGA,MIR-520A,MIR-525	CTCTGGA,MIR-520A,MIR-525		80	-0.19908553	-0.74827224	0.84090906	0.8238945	1	2554	tags=24%, list=23%, signal=31%
V$PAX6_01	V$PAX6_01		50	-0.21529786	-0.74294716	0.8888889	0.83335483	1	562	tags=8%, list=5%, signal=8%
GTAAACC,MIR-299-5P	GTAAACC,MIR-299-5P		31	-0.20935324	-0.7384054	0.85106385	0.84080523	1	1064	tags=13%, list=10%, signal=14%
WCAANNNYCAG_UNKNOWN	WCAANNNYCAG_UNKNOWN		121	-0.17902803	-0.7342216	0.9361702	0.8468211	1	1802	tags=15%, list=16%, signal=18%
TACTTGA,MIR-26A,MIR-26B	TACTTGA,MIR-26A,MIR-26B		144	-0.20042606	-0.7333869	0.9111111	0.8465077	1	2461	tags=22%, list=22%, signal=27%
V$AP1_Q6	V$AP1_Q6		130	-0.20455283	-0.73021823	0.88095236	0.85110253	1	1427	tags=12%, list=13%, signal=14%
GGCNKCCATNK_UNKNOWN	GGCNKCCATNK_UNKNOWN		57	-0.18124928	-0.72820544	0.8113208	0.8536373	1	2125	tags=14%, list=19%, signal=17%
V$NFY_Q6	V$NFY_Q6		119	-0.19201092	-0.72711194	0.9787234	0.85384965	1	2144	tags=19%, list=19%, signal=24%
ACTGTAG,MIR-139	ACTGTAG,MIR-139		66	-0.19943042	-0.72142863	0.86538464	0.8619481	1	2677	tags=27%, list=24%, signal=36%
V$AP2GAMMA_01	V$AP2GAMMA_01		119	-0.20057026	-0.7097877	0.9591837	0.8801813	1	1454	tags=13%, list=13%, signal=14%
TTGCCAA,MIR-182	TTGCCAA,MIR-182		160	-0.19294682	-0.7024654	0.9130435	0.8929273	1	3232	tags=26%, list=29%, signal=36%
V$NFKB_Q6_01	V$NFKB_Q6_01		113	-0.20095883	-0.7003612	0.92	0.89420074	1	2266	tags=21%, list=20%, signal=26%
V$NRSF_01	V$NRSF_01		52	-0.26131168	-0.6965307	0.8333333	0.8979208	1	3051	tags=37%, list=27%, signal=50%
V$E2F_Q2	V$E2F_Q2		79	-0.19069071	-0.6885031	0.8695652	0.9094866	1	3266	tags=29%, list=29%, signal=41%
CAGCAGG,MIR-370	CAGCAGG,MIR-370		74	-0.18855639	-0.6835021	0.9347826	0.9155019	1	2400	tags=19%, list=21%, signal=24%
GGCACAT,MIR-455	GGCACAT,MIR-455		28	-0.2161732	-0.68047297	0.8913044	0.91831475	1	3484	tags=32%, list=31%, signal=47%
TATTATA,MIR-374	TATTATA,MIR-374		145	-0.17773353	-0.6706903	0.9811321	0.9278228	1	1407	tags=11%, list=13%, signal=12%
V$NFKAPPAB_01	V$NFKAPPAB_01		125	-0.2006386	-0.6705621	0.96	0.9264401	1	2266	tags=23%, list=20%, signal=29%
CACCAGC,MIR-138	CACCAGC,MIR-138		103	-0.16265678	-0.6651535	0.93877554	0.9307539	1	958	tags=7%, list=9%, signal=7%
TTGGAGA,MIR-515-5P,MIR-519E	TTGGAGA,MIR-515-5P,MIR-519E		68	-0.19339497	-0.6528031	0.9148936	0.94283026	1	1818	tags=18%, list=16%, signal=21%
WYAAANNRNNNGCG_UNKNOWN	WYAAANNRNNNGCG_UNKNOWN		25	-0.21301216	-0.6461804	0.8974359	0.94885284	1	946	tags=12%, list=8%, signal=13%
V$MAZ_Q6	V$MAZ_Q6		95	-0.17364734	-0.6451766	0.9318182	0.94828176	1	1669	tags=13%, list=15%, signal=15%
TTTTGAG,MIR-373	TTTTGAG,MIR-373		116	-0.15965977	-0.6425498	0.98039216	0.9483982	1	3436	tags=28%, list=31%, signal=41%
V$SP1_Q6_01	V$SP1_Q6_01		126	-0.15807265	-0.64000046	0.9583333	0.9490262	1	2262	tags=16%, list=20%, signal=20%
CCAWYNNGAAR_UNKNOWN	CCAWYNNGAAR_UNKNOWN		61	-0.17330599	-0.62280893	0.9591837	0.96447694	1	2231	tags=18%, list=20%, signal=22%
TGCAAAC,MIR-452	TGCAAAC,MIR-452		55	-0.17250301	-0.6089049	0.9767442	0.9719658	1	2877	tags=24%, list=26%, signal=32%
GCACCTT,MIR-18A,MIR-18B	GCACCTT,MIR-18A,MIR-18B		53	-0.17767528	-0.5976515	0.9787234	0.9785527	1	4020	tags=40%, list=36%, signal=62%
V$SP1_Q6	V$SP1_Q6		128	-0.14584751	-0.59638554	1	0.97756594	1	3232	tags=24%, list=29%, signal=34%
CAGTCAC,MIR-134	CAGTCAC,MIR-134		25	-0.1837183	-0.59335876	0.9361702	0.9776691	1	3455	tags=24%, list=31%, signal=35%
ATAGGAA,MIR-202	ATAGGAA,MIR-202		52	-0.16909574	-0.5859453	1	0.98064685	1	1451	tags=12%, list=13%, signal=13%
GGCCAGT,MIR-193A,MIR-193B	GGCCAGT,MIR-193A,MIR-193B		42	-0.17609286	-0.5823978	0.9736842	0.9803728	1	351	tags=5%, list=3%, signal=5%
GCCATNTTG_V$YY1_Q6	GCCATNTTG_V$YY1_Q6		200	-0.1150834	-0.54885334	1	0.9885308	1	2503	tags=15%, list=22%, signal=18%
GGGACCA,MIR-133A,MIR-133B	GGGACCA,MIR-133A,MIR-133B		101	-0.13562159	-0.54660606	1	0.988036	1	1165	tags=8%, list=10%, signal=9%
GCAAGGA,MIR-502	GCAAGGA,MIR-502		34	-0.153222	-0.51541996	1	0.99256575	1	2424	tags=15%, list=22%, signal=19%
GTGTGAG,MIR-342	GTGTGAG,MIR-342		29	-0.15722284	-0.50568587	1	0.99315137	1	1779	tags=10%, list=16%, signal=12%
GCTGAGT,MIR-512-5P	GCTGAGT,MIR-512-5P		29	-0.14327562	-0.4823988	1	0.9945656	1	280	tags=3%, list=3%, signal=4%
