# Supplementary material for: A genomic analysis of mouse models of breast cancer reveals molecular features of mouse models and relationships to human breast cancer
Source: Breast Cancer Res. 2014 Jun 5;16(3):R59. doi: 10.1186/bcr3672 (PMC4078930; doi:10.1186/bcr3672)
Supplement: Additional file 11 — GSEA for mouse models compared to all other models or to mammary gland development. Listed by model. [file bcr3672-S11.zip › AdditionalFile11/IGF_IR/Vs_other_models/C3/Upregulated_in_IGFIR_vs_other_models.txt]

NAME	GS<br> follow link to MSigDB	GS DETAILS	SIZE	ES	NES	NOM p-val	FDR q-val	FWER p-val	RANK AT MAX	LEADING EDGE
KTGGYRSGAA_UNKNOWN	KTGGYRSGAA_UNKNOWN	Details ...	42	0.48982662	1.540037	0.078431375	1	0.72	2477	tags=50%, list=22%, signal=64%
CRGAARNNNNCGA_UNKNOWN	CRGAARNNNNCGA_UNKNOWN	Details ...	25	0.4769796	1.4901289	0.037037037	1	0.81	4511	tags=68%, list=40%, signal=114%
CGGAARNGGCNG_UNKNOWN	CGGAARNGGCNG_UNKNOWN	Details ...	25	0.4312028	1.4352965	0.019607844	1	0.85	2090	tags=28%, list=19%, signal=34%
MCAATNNNNNGCG_UNKNOWN	MCAATNNNNNGCG_UNKNOWN	Details ...	50	0.39909455	1.338503	0.07317073	1	0.91	1635	tags=36%, list=15%, signal=42%
CCAATNNSNNNGCG_UNKNOWN	CCAATNNSNNNGCG_UNKNOWN	Details ...	28	0.35267702	1.2124109	0.26	1	0.98	1635	tags=29%, list=15%, signal=33%
KCCGNSWTTT_UNKNOWN	KCCGNSWTTT_UNKNOWN	Details ...	48	0.31312278	1.203881	0.22413793	1	0.98	4223	tags=52%, list=38%, signal=83%
V$E2F4DP1_01	V$E2F4DP1_01	Details ...	101	0.33800337	1.1808528	0.29166666	1	0.98	1820	tags=35%, list=16%, signal=41%
ATAACCT,MIR-154	ATAACCT,MIR-154	Details ...	35	0.3403905	1.1711103	0.25	1	0.98	2875	tags=34%, list=26%, signal=46%
V$E2F_03	V$E2F_03	Details ...	115	0.30947146	1.1317434	0.3125	1	0.99	1701	tags=26%, list=15%, signal=30%
AGTCTTA,MIR-499	AGTCTTA,MIR-499	Details ...	34	0.36035705	1.1258315	0.35849056	1	0.99	1523	tags=29%, list=14%, signal=34%
V$E2F1_Q6	V$E2F1_Q6	Details ...	103	0.3130937	1.1204269	0.3469388	1	0.99	1701	tags=31%, list=15%, signal=36%
V$TEL2_Q6	V$TEL2_Q6	Details ...	109	0.28031757	1.1200264	0.38709676	1	0.99	3257	tags=37%, list=29%, signal=51%
V$E2F4DP2_01	V$E2F4DP2_01	Details ...	96	0.31349853	1.109803	0.3265306	1	0.99	2474	tags=40%, list=22%, signal=50%
V$E2F1DP1_01	V$E2F1DP1_01	Details ...	96	0.31349853	1.1098028	0.3265306	1	0.99	2474	tags=40%, list=22%, signal=50%
V$E2F1DP2_01	V$E2F1DP2_01	Details ...	96	0.31349853	1.1098028	0.3265306	1	0.99	2474	tags=40%, list=22%, signal=50%
V$E2F_02	V$E2F_02	Details ...	97	0.31163454	1.1075158	0.3265306	1	0.99	2474	tags=39%, list=22%, signal=50%
V$E2F1DP1RB_01	V$E2F1DP1RB_01	Details ...	100	0.30527356	1.1051922	0.34	1	0.99	2213	tags=36%, list=20%, signal=44%
V$E2F_Q4	V$E2F_Q4	Details ...	102	0.30344203	1.0945772	0.35416666	1	0.99	2474	tags=37%, list=22%, signal=47%
V$E2F_Q6	V$E2F_Q6	Details ...	101	0.2938168	1.0803393	0.36	1	0.99	2474	tags=37%, list=22%, signal=47%
SGCGSSAAA_V$E2F1DP2_01	SGCGSSAAA_V$E2F1DP2_01	Details ...	75	0.3213742	1.0548507	0.3877551	1	0.99	2474	tags=41%, list=22%, signal=53%
V$E2F_Q4_01	V$E2F_Q4_01	Details ...	108	0.28389984	1.0102271	0.4347826	1	1	1701	tags=25%, list=15%, signal=29%
V$E2F1_Q6_01	V$E2F1_Q6_01	Details ...	112	0.27584717	1.007228	0.52272725	1	1	1701	tags=26%, list=15%, signal=30%
V$ELK1_01	V$ELK1_01	Details ...	124	0.2601306	1.0069574	0.42372882	1	1	1852	tags=27%, list=17%, signal=32%
V$E2F1_Q4_01	V$E2F1_Q4_01	Details ...	105	0.2635704	0.9997376	0.40816328	1	1	1701	tags=24%, list=15%, signal=28%
AGGAAGC,MIR-516-3P	AGGAAGC,MIR-516-3P	Details ...	51	0.28970397	0.9933192	0.4074074	1	1	3090	tags=39%, list=28%, signal=54%
TMTCGCGANR_UNKNOWN	TMTCGCGANR_UNKNOWN	Details ...	72	0.24832907	0.9743272	0.4528302	1	1	2924	tags=32%, list=26%, signal=43%
CCCACAT,MIR-299-3P	CCCACAT,MIR-299-3P	Details ...	25	0.3043068	0.9739057	0.5535714	1	1	1786	tags=28%, list=16%, signal=33%
V$E2F_Q6_01	V$E2F_Q6_01	Details ...	110	0.2743311	0.9723153	0.5	1	1	1733	tags=27%, list=15%, signal=32%
V$E2F_Q3_01	V$E2F_Q3_01	Details ...	106	0.26026666	0.9607105	0.42857143	1	1	1701	tags=25%, list=15%, signal=29%
TCCCRNNRTGC_UNKNOWN	TCCCRNNRTGC_UNKNOWN	Details ...	80	0.22796652	0.9483689	0.54901963	1	1	2832	tags=29%, list=25%, signal=38%
ACTWSNACTNY_UNKNOWN	ACTWSNACTNY_UNKNOWN	Details ...	40	0.25099805	0.9475461	0.51111114	1	1	2035	tags=28%, list=18%, signal=33%
V$GABP_B	V$GABP_B	Details ...	114	0.22247356	0.93939435	0.55172414	1	1	2744	tags=32%, list=25%, signal=41%
V$ELK1_02	V$ELK1_02	Details ...	113	0.2197283	0.93921447	0.537037	1	1	3189	tags=35%, list=28%, signal=48%
GGTGAAG,MIR-412	GGTGAAG,MIR-412	Details ...	34	0.25962326	0.93425035	0.537037	1	1	1626	tags=21%, list=15%, signal=24%
V$TAXCREB_02	V$TAXCREB_02	Details ...	15	0.3683732	0.9287331	0.6037736	1	1	1478	tags=33%, list=13%, signal=38%
V$XBP1_01	V$XBP1_01	Details ...	65	0.24419054	0.9146028	0.5869565	1	1	3058	tags=45%, list=27%, signal=61%
TTGCWCAAY_V$CEBPB_02	TTGCWCAAY_V$CEBPB_02	Details ...	36	0.30169493	0.90615964	0.6122449	1	1	1564	tags=31%, list=14%, signal=35%
GGGCATT,MIR-365	GGGCATT,MIR-365	Details ...	60	0.2785897	0.900437	0.6981132	1	1	1601	tags=23%, list=14%, signal=27%
YRCCAKNNGNCGC_UNKNOWN	YRCCAKNNGNCGC_UNKNOWN	Details ...	29	0.31074637	0.8910714	0.63461536	1	1	629	tags=17%, list=6%, signal=18%
AACYNNNNTTCCS_UNKNOWN	AACYNNNNTTCCS_UNKNOWN	Details ...	44	0.23888472	0.8806765	0.7358491	1	1	1387	tags=18%, list=12%, signal=21%
MGGAAGTG_V$GABP_B	MGGAAGTG_V$GABP_B	Details ...	357	0.2013848	0.8791752	0.6440678	1	1	2260	tags=24%, list=20%, signal=30%
ACATATC,MIR-190	ACATATC,MIR-190	Details ...	26	0.30634084	0.8783255	0.6363636	1	1	2862	tags=38%, list=26%, signal=52%
AACWWCAANK_UNKNOWN	AACWWCAANK_UNKNOWN	Details ...	70	0.24877693	0.8621999	0.7058824	1	1	1372	tags=20%, list=12%, signal=23%
V$NRF2_01	V$NRF2_01	Details ...	121	0.20115604	0.86180305	0.5964912	1	1	2798	tags=31%, list=25%, signal=40%
CTGRYYYNATT_UNKNOWN	CTGRYYYNATT_UNKNOWN	Details ...	34	0.290825	0.8546673	0.7173913	1	1	1860	tags=35%, list=17%, signal=42%
V$E2F1_Q3	V$E2F1_Q3	Details ...	105	0.23519559	0.8528733	0.65384614	1	1	1820	tags=28%, list=16%, signal=33%
V$MAF_Q6	V$MAF_Q6	Details ...	144	0.22930005	0.8526948	0.7358491	1	1	1337	tags=20%, list=12%, signal=23%
V$CETS1P54_01	V$CETS1P54_01	Details ...	128	0.20590807	0.8513089	0.6909091	1	1	3160	tags=34%, list=28%, signal=47%
V$PPARG_01	V$PPARG_01	Details ...	21	0.25423583	0.8454895	0.5925926	1	1	681	tags=14%, list=6%, signal=15%
V$ETS_Q4	V$ETS_Q4	Details ...	130	0.2432501	0.8450023	0.7307692	1	1	2348	tags=30%, list=21%, signal=38%
V$EGR3_01	V$EGR3_01	Details ...	34	0.22650813	0.8247238	0.7058824	1	1	2519	tags=26%, list=22%, signal=34%
V$SPZ1_01	V$SPZ1_01	Details ...	127	0.1973069	0.8239935	0.8125	1	1	1837	tags=24%, list=16%, signal=28%
GTGGTGA,MIR-197	GTGGTGA,MIR-197	Details ...	34	0.23667835	0.82373995	0.7627119	1	1	3143	tags=38%, list=28%, signal=53%
V$ATF6_01	V$ATF6_01	Details ...	63	0.2187912	0.8197589	0.7818182	1	1	1169	tags=16%, list=10%, signal=18%
V$POU3F2_01	V$POU3F2_01	Details ...	49	0.2661337	0.8185961	0.7708333	1	1	1796	tags=29%, list=16%, signal=34%
V$E2F_Q3	V$E2F_Q3	Details ...	107	0.22146443	0.81558454	0.64705884	1	1	1787	tags=24%, list=16%, signal=29%
AAGWWRNYGGC_UNKNOWN	AAGWWRNYGGC_UNKNOWN	Details ...	50	0.20247674	0.813401	0.75510204	1	1	681	tags=12%, list=6%, signal=13%
ACCTGTTG_UNKNOWN	ACCTGTTG_UNKNOWN	Details ...	72	0.23701331	0.80307704	0.6603774	1	1	1617	tags=24%, list=14%, signal=27%
V$STAT1_02	V$STAT1_02	Details ...	117	0.1767704	0.7939437	0.86538464	1	1	2823	tags=28%, list=25%, signal=37%
GTCTTCC,MIR-7	GTCTTCC,MIR-7	Details ...	79	0.21397895	0.77911323	0.84	1	1	869	tags=13%, list=8%, signal=14%
V$NRF1_Q6	V$NRF1_Q6		117	0.17021148	0.7652075	0.7719298	1	1	2599	tags=27%, list=23%, signal=35%
GATGKMRGCG_UNKNOWN	GATGKMRGCG_UNKNOWN		31	0.21504872	0.7645893	0.78431374	1	1	4384	tags=55%, list=39%, signal=90%
GGCNNMSMYNTTG_UNKNOWN	GGCNNMSMYNTTG_UNKNOWN		35	0.19678639	0.7644214	0.6666667	1	1	1195	tags=11%, list=11%, signal=13%
GGAANCGGAANY_UNKNOWN	GGAANCGGAANY_UNKNOWN		52	0.19762854	0.7631901	0.7254902	1	1	3833	tags=40%, list=34%, signal=61%
GCGNNANTTCC_UNKNOWN	GCGNNANTTCC_UNKNOWN		63	0.20657766	0.7618145	0.7692308	1	1	2956	tags=30%, list=26%, signal=41%
TTANWNANTGGM_UNKNOWN	TTANWNANTGGM_UNKNOWN		29	0.24625248	0.7603576	0.7962963	1	1	1424	tags=24%, list=13%, signal=28%
V$E2F1_Q4	V$E2F1_Q4		115	0.19550174	0.75884813	0.8363636	1	1	3243	tags=35%, list=29%, signal=48%
CATTTCA,MIR-203	CATTTCA,MIR-203		129	0.18366846	0.7511268	0.8627451	1	1	975	tags=12%, list=9%, signal=13%
V$PU1_Q6	V$PU1_Q6		110	0.19465762	0.74538267	0.88	1	1	2280	tags=26%, list=20%, signal=33%
V$AP1_Q4_01	V$AP1_Q4_01		145	0.20178844	0.74224705	0.8947368	1	1	1171	tags=17%, list=10%, signal=18%
TGAGATT,MIR-216	TGAGATT,MIR-216		56	0.18661177	0.73497874	0.85106385	1	1	1345	tags=16%, list=12%, signal=18%
GTGACTT,MIR-224	GTGACTT,MIR-224		79	0.1803362	0.73421466	0.96428573	1	1	724	tags=11%, list=6%, signal=12%
RCGCANGCGY_V$NRF1_Q6	RCGCANGCGY_V$NRF1_Q6		412	0.1421378	0.7120513	0.8076923	1	1	3628	tags=33%, list=32%, signal=48%
V$HTF_01	V$HTF_01		28	0.22308692	0.7025165	0.90909094	1	1	3300	tags=32%, list=29%, signal=45%
CTCAAGA,MIR-526B	CTCAAGA,MIR-526B		38	0.21618174	0.70136726	0.88461536	1	1	1286	tags=16%, list=11%, signal=18%
TAANNYSGCG_UNKNOWN	TAANNYSGCG_UNKNOWN		40	0.19105302	0.69525963	0.8958333	1	1	4053	tags=43%, list=36%, signal=66%
V$COREBINDINGFACTOR_Q6	V$COREBINDINGFACTOR_Q6		138	0.20253749	0.6806774	0.93846154	1	1	1713	tags=23%, list=15%, signal=27%
ACAWNRNSRCGG_UNKNOWN	ACAWNRNSRCGG_UNKNOWN		41	0.1651494	0.66564834	0.86538464	1	1	4056	tags=49%, list=36%, signal=76%
CAGNWMCNNNGAC_UNKNOWN	CAGNWMCNNNGAC_UNKNOWN		45	0.24561785	0.6623521	0.9444444	1	1	1548	tags=24%, list=14%, signal=28%
GCAAGAC,MIR-431	GCAAGAC,MIR-431		22	0.23173732	0.6618465	0.89285713	1	1	1575	tags=18%, list=14%, signal=21%
V$PAX3_B	V$PAX3_B		44	0.20232059	0.6595409	0.88	1	1	1742	tags=23%, list=16%, signal=27%
CCGNMNNTNACG_UNKNOWN	CCGNMNNTNACG_UNKNOWN		38	0.17843099	0.64915746	0.9375	1	1	2715	tags=24%, list=24%, signal=31%
GTATTAT,MIR-369-3P	GTATTAT,MIR-369-3P		96	0.17677824	0.6484913	0.96428573	1	1	1935	tags=20%, list=17%, signal=24%
V$STAT1_01	V$STAT1_01		37	0.18226157	0.6444314	0.93877554	1	1	2697	tags=27%, list=24%, signal=35%
V$E2F_01	V$E2F_01		36	0.18290523	0.6380182	0.94	1	1	3395	tags=44%, list=30%, signal=64%
GGCACTT,MIR-519E	GGCACTT,MIR-519E		68	0.16551124	0.60390735	1	1	1	1058	tags=10%, list=9%, signal=11%
ACACTAC,MIR-142-3P	ACACTAC,MIR-142-3P		60	0.1625263	0.5875126	0.9649123	1	1	2154	tags=18%, list=19%, signal=23%
TCTATGA,MIR-376A,MIR-376B	TCTATGA,MIR-376A,MIR-376B		50	0.15456565	0.56049603	1	1	1	1823	tags=18%, list=16%, signal=21%
V$ETS1_B	V$ETS1_B		128	0.16269642	0.55546206	0.9814815	1	1	2768	tags=29%, list=25%, signal=38%
AGCATTA,MIR-155	AGCATTA,MIR-155		72	0.16304377	0.5469614	1	1	1	3857	tags=47%, list=34%, signal=72%
CAAGGAT,MIR-362	CAAGGAT,MIR-362		33	0.16156447	0.51528156	1	1	1	4260	tags=48%, list=38%, signal=78%
V$NFMUE1_Q6	V$NFMUE1_Q6		118	0.112996176	0.5101964	1	0.9946673	1	4096	tags=38%, list=37%, signal=59%
