# Supplementary material for: A genomic analysis of mouse models of breast cancer reveals molecular features of mouse models and relationships to human breast cancer
Source: Breast Cancer Res. 2014 Jun 5;16(3):R59. doi: 10.1186/bcr3672 (PMC4078930; doi:10.1186/bcr3672)
Supplement: Additional file 11 — GSEA for mouse models compared to all other models or to mammary gland development. Listed by model. [file bcr3672-S11.zip › AdditionalFile11/IGF_IR/Vs_other_models/C6/Downregulated_in_IGFIR_vs_other_models.txt]

NAME	GS<br> follow link to MSigDB	GS DETAILS	SIZE	ES	NES	NOM p-val	FDR q-val	FWER p-val	RANK AT MAX	LEADING EDGE
NOTCH_DN.V1_DN	NOTCH_DN.V1_DN	Details ...	110	-0.5227153	-1.628573	0.001869159	0.673437	0.281	1240	tags=30%, list=11%, signal=33%
BCAT.100_UP.V1_DN	BCAT.100_UP.V1_DN	Details ...	15	-0.6566614	-1.5875266	0.015625	0.5584214	0.392	2245	tags=60%, list=20%, signal=75%
STK33_DN	STK33_DN	Details ...	115	-0.45233083	-1.5679659	0.005628518	0.44776472	0.421	2660	tags=43%, list=24%, signal=55%
BMI1_DN.V1_DN	BMI1_DN.V1_DN	Details ...	90	-0.459487	-1.5130179	0.007648184	0.54525733	0.512	2113	tags=37%, list=19%, signal=45%
CAHOY_ASTROCYTIC	CAHOY_ASTROCYTIC	Details ...	57	-0.5141189	-1.5112337	0.019379845	0.44329464	0.514	897	tags=28%, list=8%, signal=30%
MTOR_UP.N4.V1_DN	MTOR_UP.N4.V1_DN	Details ...	82	-0.4081434	-1.5051597	0.030131826	0.39303383	0.528	3174	tags=44%, list=28%, signal=61%
CSR_LATE_UP.V1_DN	CSR_LATE_UP.V1_DN	Details ...	74	-0.4732368	-1.495574	0.035714287	0.37049	0.547	2071	tags=41%, list=18%, signal=49%
MTOR_UP.V1_DN	MTOR_UP.V1_DN	Details ...	134	-0.4480595	-1.4807506	0.015355086	0.372362	0.582	2820	tags=46%, list=25%, signal=61%
KRAS.KIDNEY_UP.V1_UP	KRAS.KIDNEY_UP.V1_UP	Details ...	83	-0.521716	-1.4717203	0.019855596	0.35935292	0.6	1742	tags=39%, list=16%, signal=45%
KRAS.PROSTATE_UP.V1_UP	KRAS.PROSTATE_UP.V1_UP	Details ...	77	-0.50481236	-1.46632	0.017077798	0.34106752	0.611	1398	tags=25%, list=12%, signal=28%
STK33_SKM_DN	STK33_SKM_DN	Details ...	125	-0.43271932	-1.448113	0.015037594	0.36321667	0.644	1940	tags=34%, list=17%, signal=41%
PKCA_DN.V1_UP	PKCA_DN.V1_UP	Details ...	115	-0.48623148	-1.4306356	0.031894933	0.38485274	0.676	2271	tags=37%, list=20%, signal=46%
AKT_UP.V1_DN	AKT_UP.V1_DN	Details ...	138	-0.45698825	-1.4264573	0.03815261	0.36358434	0.68	2130	tags=38%, list=19%, signal=47%
PTEN_DN.V1_UP	PTEN_DN.V1_UP	Details ...	101	-0.455783	-1.3973409	0.024253732	0.42563754	0.722	2461	tags=40%, list=22%, signal=50%
PRC2_EDD_UP.V1_DN	PRC2_EDD_UP.V1_DN	Details ...	106	-0.41623303	-1.3764714	0.042990655	0.465301	0.747	1247	tags=24%, list=11%, signal=26%
ESC_V6.5_UP_LATE.V1_UP	ESC_V6.5_UP_LATE.V1_UP	Details ...	135	-0.41413498	-1.3665539	0.051233396	0.4687066	0.76	2382	tags=36%, list=21%, signal=46%
EGFR_UP.V1_DN	EGFR_UP.V1_DN	Details ...	105	-0.3946394	-1.3351611	0.04606526	0.54528624	0.791	1794	tags=28%, list=16%, signal=33%
RAF_UP.V1_DN	RAF_UP.V1_DN	Details ...	110	-0.39433753	-1.286909	0.09788868	0.7023973	0.827	1845	tags=32%, list=16%, signal=38%
CSR_EARLY_UP.V1_DN	CSR_EARLY_UP.V1_DN	Details ...	59	-0.39118445	-1.2855349	0.1023166	0.67040324	0.828	1886	tags=27%, list=17%, signal=32%
KRAS.BREAST_UP.V1_DN	KRAS.BREAST_UP.V1_DN	Details ...	77	-0.41667435	-1.2800767	0.10646388	0.65920067	0.833	2394	tags=34%, list=21%, signal=43%
MEL18_DN.V1_DN	MEL18_DN.V1_DN		89	-0.4262461	-1.2787037	0.08226691	0.6331012	0.834	2113	tags=35%, list=19%, signal=43%
KRAS.AMP.LUNG_UP.V1_DN	KRAS.AMP.LUNG_UP.V1_DN		74	-0.4068007	-1.2784928	0.14	0.60504305	0.834	1287	tags=24%, list=11%, signal=27%
PRC2_SUZ12_UP.V1_UP	PRC2_SUZ12_UP.V1_UP		114	-0.3982153	-1.2741207	0.10128913	0.59382796	0.839	1464	tags=25%, list=13%, signal=29%
CYCLIN_D1_KE_.V1_DN	CYCLIN_D1_KE_.V1_DN		124	-0.3880953	-1.2727163	0.12407407	0.57396233	0.84	2088	tags=30%, list=19%, signal=36%
PDGF_UP.V1_DN	PDGF_UP.V1_DN		70	-0.41782615	-1.269463	0.13592233	0.5623423	0.843	962	tags=23%, list=9%, signal=25%
BMI1_DN_MEL18_DN.V1_DN	BMI1_DN_MEL18_DN.V1_DN		86	-0.41216812	-1.2647238	0.09770115	0.5550156	0.849	2124	tags=34%, list=19%, signal=41%
WNT_UP.V1_UP	WNT_UP.V1_UP		133	-0.3839299	-1.2646797	0.14450867	0.5345299	0.849	2484	tags=36%, list=22%, signal=46%
STK33_NOMO_DN	STK33_NOMO_DN		122	-0.36557245	-1.2641445	0.11111111	0.5171879	0.85	2829	tags=39%, list=25%, signal=52%
ALK_DN.V1_DN	ALK_DN.V1_DN		73	-0.43359956	-1.2560507	0.16044776	0.5249681	0.856	1724	tags=26%, list=15%, signal=31%
CTIP_DN.V1_UP	CTIP_DN.V1_UP		70	-0.44595	-1.243946	0.15655577	0.54365546	0.867	2558	tags=39%, list=23%, signal=50%
RELA_DN.V1_DN	RELA_DN.V1_DN		95	-0.42758363	-1.2346152	0.14779271	0.55579215	0.871	2441	tags=38%, list=22%, signal=48%
JNK_DN.V1_DN	JNK_DN.V1_DN		115	-0.38361892	-1.2260392	0.17904761	0.56262124	0.876	2459	tags=31%, list=22%, signal=40%
ATF2_S_UP.V1_DN	ATF2_S_UP.V1_DN		107	-0.39697364	-1.2134178	0.17782027	0.58734596	0.886	1483	tags=26%, list=13%, signal=30%
MYC_UP.V1_UP	MYC_UP.V1_UP		82	-0.3351823	-1.2108079	0.1908397	0.57864505	0.894	1488	tags=22%, list=13%, signal=25%
CAHOY_OLIGODENDROCUTIC	CAHOY_OLIGODENDROCUTIC		52	-0.3732112	-1.2067232	0.1992032	0.5738905	0.894	1141	tags=17%, list=10%, signal=19%
CRX_NRL_DN.V1_DN	CRX_NRL_DN.V1_DN		92	-0.36699414	-1.2029662	0.17196262	0.56959665	0.898	1914	tags=26%, list=17%, signal=31%
PKCA_DN.V1_DN	PKCA_DN.V1_DN		117	-0.36800656	-1.193946	0.16572505	0.58017266	0.901	1708	tags=26%, list=15%, signal=31%
KRAS.600.LUNG.BREAST_UP.V1_DN	KRAS.600.LUNG.BREAST_UP.V1_DN		140	-0.39070532	-1.1917204	0.19180633	0.5714129	0.902	2823	tags=41%, list=25%, signal=54%
PRC1_BMI_UP.V1_UP	PRC1_BMI_UP.V1_UP		99	-0.36471865	-1.1904303	0.2251407	0.5602611	0.903	1349	tags=22%, list=12%, signal=25%
KRAS.LUNG_UP.V1_UP	KRAS.LUNG_UP.V1_UP		68	-0.41832954	-1.1685286	0.22306238	0.6097635	0.912	1339	tags=28%, list=12%, signal=32%
RAPA_EARLY_UP.V1_DN	RAPA_EARLY_UP.V1_DN		110	-0.3215734	-1.164356	0.24282983	0.6077723	0.917	2066	tags=25%, list=18%, signal=30%
ATM_DN.V1_UP	ATM_DN.V1_UP		90	-0.40431795	-1.1632284	0.2793296	0.59670734	0.918	1995	tags=29%, list=18%, signal=35%
E2F3_UP.V1_UP	E2F3_UP.V1_UP		100	-0.34704557	-1.1583581	0.2018018	0.5978706	0.923	1293	tags=23%, list=12%, signal=26%
IL21_UP.V1_UP	IL21_UP.V1_UP		118	-0.37182415	-1.156458	0.24074075	0.5894734	0.924	1936	tags=33%, list=17%, signal=40%
AKT_UP_MTOR_DN.V1_DN	AKT_UP_MTOR_DN.V1_DN		138	-0.33942807	-1.1547036	0.24660194	0.58112603	0.924	2130	tags=29%, list=19%, signal=35%
KRAS.PROSTATE_UP.V1_DN	KRAS.PROSTATE_UP.V1_DN		80	-0.3954328	-1.153764	0.25186568	0.5713487	0.924	1510	tags=25%, list=13%, signal=29%
ESC_V6.5_UP_EARLY.V1_UP	ESC_V6.5_UP_EARLY.V1_UP		118	-0.34894967	-1.1533077	0.25333333	0.5603908	0.924	2623	tags=36%, list=23%, signal=47%
KRAS.AMP.LUNG_UP.V1_UP	KRAS.AMP.LUNG_UP.V1_UP		67	-0.43579447	-1.1508145	0.2792453	0.5555119	0.927	2729	tags=40%, list=24%, signal=53%
CAHOY_NEURONAL	CAHOY_NEURONAL		56	-0.44100165	-1.1471899	0.27376425	0.554125	0.927	2141	tags=39%, list=19%, signal=48%
KRAS.KIDNEY_UP.V1_DN	KRAS.KIDNEY_UP.V1_DN		78	-0.40556064	-1.1447746	0.2756654	0.549112	0.928	1640	tags=28%, list=15%, signal=33%
PTEN_DN.V2_UP	PTEN_DN.V2_UP		70	-0.3678631	-1.1387347	0.28094304	0.55483246	0.929	1336	tags=24%, list=12%, signal=27%
TGFB_UP.V1_DN	TGFB_UP.V1_DN		108	-0.32185712	-1.1200174	0.25387597	0.5933998	0.936	1097	tags=18%, list=10%, signal=19%
KRAS.LUNG.BREAST_UP.V1_DN	KRAS.LUNG.BREAST_UP.V1_DN		72	-0.38589028	-1.1137314	0.29807693	0.5991134	0.937	2820	tags=43%, list=25%, signal=57%
JAK2_DN.V1_UP	JAK2_DN.V1_UP		87	-0.360142	-1.1103731	0.2788104	0.5967882	0.938	1975	tags=25%, list=18%, signal=30%
LEF1_UP.V1_DN	LEF1_UP.V1_DN		111	-0.34755757	-1.1087483	0.2833638	0.59138674	0.939	1811	tags=27%, list=16%, signal=32%
WNT_UP.V1_DN	WNT_UP.V1_DN		122	-0.34102774	-1.1075824	0.3096647	0.5837634	0.939	2235	tags=30%, list=20%, signal=36%
ERB2_UP.V1_UP	ERB2_UP.V1_UP		118	-0.3147724	-1.1069155	0.3018868	0.5751153	0.939	1963	tags=27%, list=18%, signal=33%
CRX_DN.V1_UP	CRX_DN.V1_UP		102	-0.33896822	-1.1017863	0.30566037	0.57827675	0.941	2738	tags=40%, list=24%, signal=53%
IL15_UP.V1_DN	IL15_UP.V1_DN		88	-0.36011326	-1.1007725	0.30726257	0.57089686	0.941	2538	tags=36%, list=23%, signal=47%
KRAS.50_UP.V1_UP	KRAS.50_UP.V1_UP		31	-0.4439781	-1.1000026	0.2781955	0.56318116	0.941	1812	tags=42%, list=16%, signal=50%
SNF5_DN.V1_DN	SNF5_DN.V1_DN		119	-0.37492508	-1.0781264	0.35160682	0.6081923	0.947	2299	tags=38%, list=21%, signal=47%
P53_DN.V2_DN	P53_DN.V2_DN		99	-0.33349	-1.0768656	0.32416502	0.6016252	0.948	2738	tags=37%, list=24%, signal=49%
EIF4E_UP	EIF4E_UP		52	-0.3042651	-1.0676432	0.38545454	0.61507607	0.948	1935	tags=23%, list=17%, signal=28%
LTE2_UP.V1_UP	LTE2_UP.V1_UP		120	-0.30691573	-1.0662603	0.3603083	0.6096488	0.949	2814	tags=33%, list=25%, signal=43%
KRAS.600_UP.V1_UP	KRAS.600_UP.V1_UP		149	-0.35065392	-1.0620493	0.3713768	0.6111189	0.951	1885	tags=30%, list=17%, signal=35%
BCAT_BILD_ET_AL_UP	BCAT_BILD_ET_AL_UP		29	-0.34214944	-1.0546255	0.39499035	0.6199281	0.953	1583	tags=24%, list=14%, signal=28%
PTEN_DN.V2_DN	PTEN_DN.V2_DN		77	-0.31421897	-1.0522645	0.37969926	0.6166816	0.954	2288	tags=27%, list=20%, signal=34%
IL2_UP.V1_DN	IL2_UP.V1_DN		99	-0.33960745	-1.0510322	0.40582526	0.61037666	0.954	1699	tags=21%, list=15%, signal=25%
ESC_J1_UP_EARLY.V1_UP	ESC_J1_UP_EARLY.V1_UP		119	-0.306116	-1.0494543	0.38321167	0.60584086	0.954	2487	tags=31%, list=22%, signal=40%
CRX_NRL_DN.V1_UP	CRX_NRL_DN.V1_UP		109	-0.31582278	-1.0487373	0.37764934	0.5990455	0.954	1413	tags=23%, list=13%, signal=26%
MTOR_UP.N4.V1_UP	MTOR_UP.N4.V1_UP		130	-0.27381364	-1.0485318	0.39449543	0.5910554	0.954	2528	tags=32%, list=23%, signal=41%
BCAT_GDS748_DN	BCAT_GDS748_DN		22	-0.33432576	-1.0485258	0.38627452	0.5828463	0.954	2623	tags=36%, list=23%, signal=47%
NRL_DN.V1_DN	NRL_DN.V1_DN		91	-0.30628592	-1.0378042	0.40112993	0.6001628	0.956	2190	tags=26%, list=20%, signal=33%
P53_DN.V1_DN	P53_DN.V1_DN		122	-0.32572415	-1.0351713	0.3984375	0.5982021	0.959	2491	tags=32%, list=22%, signal=41%
BRCA1_DN.V1_DN	BRCA1_DN.V1_DN		70	-0.3391617	-1.0252949	0.44444445	0.61507654	0.961	1335	tags=19%, list=12%, signal=21%
PRC2_EZH2_UP.V1_UP	PRC2_EZH2_UP.V1_UP		112	-0.28285575	-1.0235006	0.40503877	0.61146325	0.961	1182	tags=18%, list=11%, signal=20%
PRC1_BMI_UP.V1_DN	PRC1_BMI_UP.V1_DN		95	-0.31834018	-1.0227516	0.4246824	0.6050254	0.961	3310	tags=41%, list=30%, signal=58%
ESC_J1_UP_LATE.V1_DN	ESC_J1_UP_LATE.V1_DN		133	-0.2959852	-1.019413	0.41714287	0.60473895	0.961	2502	tags=28%, list=22%, signal=35%
PRC2_EZH2_UP.V1_DN	PRC2_EZH2_UP.V1_DN		112	-0.334707	-1.0185755	0.41779497	0.59890383	0.961	1777	tags=25%, list=16%, signal=29%
PRC2_SUZ12_UP.V1_DN	PRC2_SUZ12_UP.V1_DN		100	-0.3225708	-1.017983	0.44220182	0.59282446	0.961	1247	tags=20%, list=11%, signal=22%
IL21_UP.V1_DN	IL21_UP.V1_DN		94	-0.34529594	-1.0177603	0.45490196	0.5858765	0.961	1805	tags=24%, list=16%, signal=29%
CYCLIN_D1_UP.V1_UP	CYCLIN_D1_UP.V1_UP		123	-0.29005045	-1.0151668	0.43045112	0.5846623	0.961	2435	tags=30%, list=22%, signal=38%
RAPA_EARLY_UP.V1_UP	RAPA_EARLY_UP.V1_UP		105	-0.28722617	-1.0122223	0.4486692	0.58461213	0.962	1751	tags=18%, list=16%, signal=21%
GCNP_SHH_UP_EARLY.V1_DN	GCNP_SHH_UP_EARLY.V1_DN		120	-0.29148558	-1.0050279	0.4389313	0.5943501	0.964	1779	tags=21%, list=16%, signal=25%
KRAS.DF.V1_DN	KRAS.DF.V1_DN		102	-0.29872888	-1.002603	0.4418146	0.59322506	0.966	2651	tags=33%, list=24%, signal=43%
GCNP_SHH_UP_LATE.V1_DN	GCNP_SHH_UP_LATE.V1_DN		137	-0.26916248	-1.002141	0.4456929	0.5872967	0.966	2480	tags=26%, list=22%, signal=32%
JNK_DN.V1_UP	JNK_DN.V1_UP		109	-0.31996402	-0.9955545	0.47718632	0.5951001	0.967	1036	tags=17%, list=9%, signal=18%
KRAS.600.LUNG.BREAST_UP.V1_UP	KRAS.600.LUNG.BREAST_UP.V1_UP		142	-0.34343195	-0.9951921	0.46654275	0.58927816	0.967	1893	tags=31%, list=17%, signal=37%
NFE2L2.V2	NFE2L2.V2		212	-0.28094938	-0.99106956	0.47482014	0.5913759	0.968	2065	tags=25%, list=18%, signal=30%
ESC_J1_UP_LATE.V1_UP	ESC_J1_UP_LATE.V1_UP		140	-0.31127533	-0.989989	0.4559387	0.58662784	0.969	2268	tags=29%, list=20%, signal=36%
JAK2_DN.V1_DN	JAK2_DN.V1_DN		51	-0.29823887	-0.98132783	0.5092593	0.59941256	0.97	2986	tags=31%, list=27%, signal=43%
TGFB_UP.V1_UP	TGFB_UP.V1_UP		111	-0.3043664	-0.9733798	0.47858474	0.6104996	0.971	1096	tags=18%, list=10%, signal=20%
GLI1_UP.V1_UP	GLI1_UP.V1_UP		16	-0.35609123	-0.9733725	0.47211155	0.60395426	0.971	1508	tags=19%, list=13%, signal=22%
KRAS.BREAST_UP.V1_UP	KRAS.BREAST_UP.V1_UP		74	-0.35116976	-0.96888626	0.5120148	0.6082524	0.973	2117	tags=32%, list=19%, signal=40%
RAF_UP.V1_UP	RAF_UP.V1_UP		123	-0.28561345	-0.9517517	0.5380228	0.6391582	0.978	2427	tags=28%, list=22%, signal=36%
RB_P107_DN.V1_DN	RB_P107_DN.V1_DN		86	-0.25351074	-0.9393004	0.53451675	0.6600821	0.979	2159	tags=24%, list=19%, signal=30%
ATF2_UP.V1_DN	ATF2_UP.V1_DN		113	-0.3025038	-0.9353275	0.5533981	0.6628372	0.981	2033	tags=28%, list=18%, signal=34%
NOTCH_DN.V1_UP	NOTCH_DN.V1_UP		98	-0.2895682	-0.9315177	0.58206105	0.66449916	0.981	2494	tags=32%, list=22%, signal=40%
ATF2_UP.V1_UP	ATF2_UP.V1_UP		107	-0.28213578	-0.93030906	0.5543278	0.6610649	0.981	1909	tags=23%, list=17%, signal=28%
YAP1_DN	YAP1_DN		24	-0.32046232	-0.9206687	0.58220506	0.67495334	0.982	850	tags=13%, list=8%, signal=13%
CTIP_DN.V1_DN	CTIP_DN.V1_DN		71	-0.28602308	-0.9197182	0.5966851	0.6704663	0.982	2163	tags=27%, list=19%, signal=33%
CYCLIN_D1_UP.V1_DN	CYCLIN_D1_UP.V1_DN		125	-0.2558389	-0.9150643	0.60261196	0.6756318	0.982	3025	tags=34%, list=27%, signal=47%
HOXA9_DN.V1_DN	HOXA9_DN.V1_DN		111	-0.24869393	-0.9066601	0.6175373	0.68881506	0.983	1581	tags=17%, list=14%, signal=20%
VEGF_A_UP.V1_UP	VEGF_A_UP.V1_UP		115	-0.28688034	-0.903636	0.6128405	0.6894147	0.983	1440	tags=20%, list=13%, signal=23%
SRC_UP.V1_UP	SRC_UP.V1_UP		76	-0.28919896	-0.8983985	0.6118547	0.6951492	0.983	2820	tags=33%, list=25%, signal=44%
ESC_V6.5_UP_LATE.V1_DN	ESC_V6.5_UP_LATE.V1_DN		129	-0.26580343	-0.89732295	0.61247635	0.69098824	0.983	1640	tags=19%, list=15%, signal=22%
EIF4E_DN	EIF4E_DN		44	-0.2910427	-0.8966528	0.62271804	0.68599945	0.983	1177	tags=16%, list=11%, signal=18%
LTE2_UP.V1_DN	LTE2_UP.V1_DN		111	-0.2979022	-0.89615864	0.618677	0.68076444	0.983	1813	tags=26%, list=16%, signal=31%
ATM_DN.V1_DN	ATM_DN.V1_DN		86	-0.30295652	-0.8933121	0.62616825	0.6814644	0.983	3079	tags=42%, list=27%, signal=57%
MYC_UP.V1_DN	MYC_UP.V1_DN		58	-0.30364147	-0.8930243	0.6436782	0.6759299	0.983	2507	tags=33%, list=22%, signal=42%
KRAS.300_UP.V1_UP	KRAS.300_UP.V1_UP		80	-0.31670362	-0.8905479	0.64285713	0.6757329	0.984	1812	tags=26%, list=16%, signal=31%
PIGF_UP.V1_DN	PIGF_UP.V1_DN		105	-0.27629068	-0.8799459	0.6750973	0.69310695	0.985	1779	tags=20%, list=16%, signal=24%
TBK1.DN.48HRS_UP	TBK1.DN.48HRS_UP		34	-0.25263372	-0.87620264	0.609375	0.6959122	0.985	2227	tags=24%, list=20%, signal=29%
DCA_UP.V1_UP	DCA_UP.V1_UP		86	-0.26933464	-0.87151325	0.6969697	0.70043623	0.987	1898	tags=23%, list=17%, signal=28%
IL15_UP.V1_UP	IL15_UP.V1_UP		103	-0.25303286	-0.86707	0.69625247	0.70381063	0.987	1871	tags=19%, list=17%, signal=23%
BMI1_DN.V1_UP	BMI1_DN.V1_UP		102	-0.28934896	-0.86243427	0.6825095	0.7077779	0.987	798	tags=16%, list=7%, signal=17%
DCA_UP.V1_DN	DCA_UP.V1_DN		81	-0.24944271	-0.8591837	0.6573034	0.70874864	0.987	3143	tags=33%, list=28%, signal=46%
RELA_DN.V1_UP	RELA_DN.V1_UP		86	-0.26601714	-0.85114014	0.71537	0.7203356	0.988	2411	tags=27%, list=22%, signal=34%
RB_P130_DN.V1_UP	RB_P130_DN.V1_UP		101	-0.25560123	-0.847025	0.74459726	0.7240314	0.989	1581	tags=21%, list=14%, signal=24%
BCAT.100_UP.V1_UP	BCAT.100_UP.V1_UP		32	-0.3118401	-0.845725	0.73454547	0.7203523	0.989	3177	tags=47%, list=28%, signal=65%
ALK_DN.V1_UP	ALK_DN.V1_UP		89	-0.28363717	-0.8381352	0.7009901	0.729211	0.989	495	tags=12%, list=4%, signal=13%
PRC2_EDD_UP.V1_UP	PRC2_EDD_UP.V1_UP		111	-0.23352982	-0.8335662	0.6978968	0.73327386	0.989	1266	tags=16%, list=11%, signal=18%
PIGF_UP.V1_UP	PIGF_UP.V1_UP		94	-0.23243293	-0.8312624	0.69411767	0.73208296	0.989	2477	tags=26%, list=22%, signal=33%
CRX_DN.V1_DN	CRX_DN.V1_DN		113	-0.24672455	-0.82791203	0.7518797	0.7332541	0.989	2461	tags=27%, list=22%, signal=35%
CYCLIN_D1_KE_.V1_UP	CYCLIN_D1_KE_.V1_UP		115	-0.22536784	-0.8160947	0.80451125	0.7521732	0.991	670	tags=10%, list=6%, signal=10%
KRAS.LUNG.BREAST_UP.V1_UP	KRAS.LUNG.BREAST_UP.V1_UP		73	-0.2985274	-0.8132438	0.7532228	0.7520371	0.991	1885	tags=33%, list=17%, signal=39%
MEK_UP.V1_DN	MEK_UP.V1_DN		98	-0.24531795	-0.81283253	0.7721022	0.74704957	0.992	1757	tags=21%, list=16%, signal=25%
BRCA1_DN.V1_UP	BRCA1_DN.V1_UP		70	-0.28650755	-0.81070584	0.73887813	0.7458706	0.992	2460	tags=31%, list=22%, signal=40%
LEF1_UP.V1_UP	LEF1_UP.V1_UP		124	-0.26575103	-0.7992587	0.79527557	0.762815	0.993	1538	tags=21%, list=14%, signal=24%
YAP1_UP	YAP1_UP		23	-0.24783805	-0.7960748	0.73170733	0.7636506	0.993	1720	tags=17%, list=15%, signal=21%
MEK_UP.V1_UP	MEK_UP.V1_UP		124	-0.24579996	-0.7957079	0.7966102	0.75841606	0.993	1963	tags=25%, list=18%, signal=30%
BCAT_GDS748_UP	BCAT_GDS748_UP		33	-0.27047214	-0.77353245	0.82251906	0.79934436	0.996	2431	tags=30%, list=22%, signal=39%
ESC_J1_UP_EARLY.V1_DN	ESC_J1_UP_EARLY.V1_DN		124	-0.22512364	-0.770028	0.8657588	0.8002385	0.996	1862	tags=19%, list=17%, signal=23%
E2F1_UP.V1_DN	E2F1_UP.V1_DN		129	-0.22952552	-0.74407667	0.838	0.84400165	0.996	2358	tags=26%, list=21%, signal=32%
KRAS.600_UP.V1_DN	KRAS.600_UP.V1_DN		150	-0.23651081	-0.7435668	0.9230769	0.83899176	0.997	2018	tags=21%, list=18%, signal=26%
KRAS.50_UP.V1_DN	KRAS.50_UP.V1_DN		23	-0.30570394	-0.74034154	0.8544776	0.8385168	0.997	161	tags=9%, list=1%, signal=9%
KRAS.LUNG_UP.V1_DN	KRAS.LUNG_UP.V1_DN		75	-0.23180716	-0.669255	0.9853211	0.9332613	0.998	1788	tags=19%, list=16%, signal=22%
SIRNA_EIF4GI_DN	SIRNA_EIF4GI_DN		50	-0.17786866	-0.62755954	0.92057025	0.9611521	0.999	2827	tags=26%, list=25%, signal=35%
