# Supplementary material for: A genomic analysis of mouse models of breast cancer reveals molecular features of mouse models and relationships to human breast cancer
Source: Breast Cancer Res. 2014 Jun 5;16(3):R59. doi: 10.1186/bcr3672 (PMC4078930; doi:10.1186/bcr3672)
Supplement: Additional file 11 — GSEA for mouse models compared to all other models or to mammary gland development. Listed by model. [file bcr3672-S11.zip › AdditionalFile11/IGF_IR/Vs_other_models/C6/Upregulated_in_IGFIR_vs_other_models.txt]

NAME	GS<br> follow link to MSigDB	GS DETAILS	SIZE	ES	NES	NOM p-val	FDR q-val	FWER p-val	RANK AT MAX	LEADING EDGE
CSR_LATE_UP.V1_UP	CSR_LATE_UP.V1_UP	Details ...	107	0.4521524	1.6244076	0.04312115	0.28485513	0.29	2543	tags=52%, list=23%, signal=67%
RPS14_DN.V1_DN	RPS14_DN.V1_DN	Details ...	101	0.39497122	1.411399	0.072052404	0.91619635	0.648	829	tags=29%, list=7%, signal=31%
BCAT_BILD_ET_AL_DN	BCAT_BILD_ET_AL_DN	Details ...	22	0.42237282	1.3955971	0.10315789	0.6875743	0.666	3340	tags=59%, list=30%, signal=84%
E2F1_UP.V1_UP	E2F1_UP.V1_UP	Details ...	113	0.36841917	1.3717649	0.11464968	0.6095484	0.699	1898	tags=31%, list=17%, signal=37%
GCNP_SHH_UP_EARLY.V1_UP	GCNP_SHH_UP_EARLY.V1_UP	Details ...	114	0.32516107	1.2906338	0.15592515	0.81408113	0.771	1308	tags=21%, list=12%, signal=24%
GCNP_SHH_UP_LATE.V1_UP	GCNP_SHH_UP_LATE.V1_UP	Details ...	121	0.3387581	1.2835004	0.12826087	0.7065021	0.778	1808	tags=31%, list=16%, signal=36%
VEGF_A_UP.V1_DN	VEGF_A_UP.V1_DN	Details ...	122	0.35317662	1.2726697	0.14316703	0.64531386	0.793	1612	tags=30%, list=14%, signal=35%
CORDENONSI_YAP_CONSERVED_SIGNATURE	CORDENONSI_YAP_CONSERVED_SIGNATURE	Details ...	42	0.45246688	1.2048305	0.23613963	0.822081	0.852	1680	tags=45%, list=15%, signal=53%
MTOR_UP.V1_UP	MTOR_UP.V1_UP	Details ...	121	0.3174956	1.1329423	0.26859504	1	0.909	1999	tags=35%, list=18%, signal=42%
TBK1.DF_UP	TBK1.DF_UP	Details ...	166	0.31416005	1.1326791	0.28778467	0.9499516	0.909	1971	tags=32%, list=18%, signal=38%
HOXA9_DN.V1_UP	HOXA9_DN.V1_UP	Details ...	90	0.35246718	1.1031414	0.32101166	0.98527586	0.924	1598	tags=31%, list=14%, signal=36%
PDGF_UP.V1_UP	PDGF_UP.V1_UP	Details ...	85	0.27996874	1.0917873	0.33842796	0.9469374	0.929	851	tags=18%, list=8%, signal=19%
STK33_SKM_UP	STK33_SKM_UP	Details ...	129	0.3684141	1.0899765	0.34257427	0.8819473	0.93	1013	tags=28%, list=9%, signal=30%
CSR_EARLY_UP.V1_UP	CSR_EARLY_UP.V1_UP	Details ...	98	0.2872784	1.0658717	0.37625754	0.91080207	0.94	2560	tags=31%, list=23%, signal=39%
PDGF_ERK_DN.V1_DN	PDGF_ERK_DN.V1_DN	Details ...	88	0.26463246	1.0645415	0.35820895	0.85457015	0.941	1713	tags=23%, list=15%, signal=27%
STK33_UP	STK33_UP	Details ...	129	0.34006	1.061447	0.37890625	0.8124929	0.942	978	tags=24%, list=9%, signal=26%
KRAS.DF.V1_UP	KRAS.DF.V1_UP	Details ...	123	0.32539183	1.0451171	0.37959182	0.8191933	0.947	1349	tags=28%, list=12%, signal=32%
RB_DN.V1_UP	RB_DN.V1_UP	Details ...	95	0.2730599	1.0025827	0.44397464	0.920006	0.959	1834	tags=33%, list=16%, signal=39%
RPS14_DN.V1_UP	RPS14_DN.V1_UP	Details ...	113	0.36330065	0.9859768	0.4745098	0.9257807	0.963	1356	tags=32%, list=12%, signal=36%
CAMP_UP.V1_UP	CAMP_UP.V1_UP	Details ...	123	0.21927026	0.9821795	0.47095436	0.8925785	0.964	2412	tags=28%, list=22%, signal=35%
SRC_UP.V1_DN	SRC_UP.V1_DN		81	0.30003703	0.97994137	0.50329673	0.85711586	0.965	1971	tags=38%, list=18%, signal=46%
EGFR_UP.V1_UP	EGFR_UP.V1_UP		121	0.3058017	0.97865397	0.47916666	0.82228535	0.965	1655	tags=31%, list=15%, signal=35%
SNF5_DN.V1_UP	SNF5_DN.V1_UP		134	0.31580776	0.96744484	0.49392712	0.8216324	0.967	1364	tags=28%, list=12%, signal=31%
TBK1.DF_DN	TBK1.DF_DN		157	0.23845133	0.9586772	0.507874	0.81321347	0.968	1567	tags=22%, list=14%, signal=26%
RB_DN.V1_DN	RB_DN.V1_DN		86	0.3058844	0.9459716	0.49	0.82124686	0.973	1884	tags=34%, list=17%, signal=40%
TBK1.DN.48HRS_DN	TBK1.DN.48HRS_DN		39	0.27298522	0.9322422	0.5648352	0.8314254	0.974	327	tags=13%, list=3%, signal=13%
RB_P107_DN.V1_UP	RB_P107_DN.V1_UP		109	0.3170132	0.92865247	0.52040815	0.8105519	0.974	1740	tags=41%, list=16%, signal=48%
ERB2_UP.V1_DN	ERB2_UP.V1_DN		92	0.26578772	0.9207191	0.60612243	0.8030803	0.974	1140	tags=22%, list=10%, signal=24%
P53_DN.V2_UP	P53_DN.V2_UP		83	0.3052754	0.91798824	0.60940695	0.78265405	0.976	1836	tags=31%, list=16%, signal=37%
PTEN_DN.V1_DN	PTEN_DN.V1_DN		84	0.29864427	0.9115498	0.5934959	0.7738136	0.978	1342	tags=30%, list=12%, signal=34%
ATF2_S_UP.V1_UP	ATF2_S_UP.V1_UP		108	0.28887373	0.90736586	0.59447986	0.75949913	0.978	1238	tags=26%, list=11%, signal=29%
AKT_UP_MTOR_DN.V1_UP	AKT_UP_MTOR_DN.V1_UP		127	0.26351446	0.8842155	0.64300203	0.79684824	0.984	1352	tags=23%, list=12%, signal=26%
NRL_DN.V1_UP	NRL_DN.V1_UP		111	0.24553727	0.86356825	0.7184874	0.82773876	0.987	1222	tags=20%, list=11%, signal=22%
MEL18_DN.V1_UP	MEL18_DN.V1_UP		102	0.29602835	0.83896846	0.69278353	0.86984456	0.987	1721	tags=34%, list=15%, signal=40%
BMI1_DN_MEL18_DN.V1_UP	BMI1_DN_MEL18_DN.V1_UP		99	0.29614878	0.8308799	0.7054945	0.86626154	0.989	897	tags=25%, list=8%, signal=27%
STK33_NOMO_UP	STK33_NOMO_UP		146	0.26674068	0.8276678	0.6725838	0.85112363	0.989	914	tags=19%, list=8%, signal=21%
AKT_UP.V1_UP	AKT_UP.V1_UP		118	0.24375667	0.8259205	0.76257545	0.8322742	0.989	1557	tags=25%, list=14%, signal=29%
CAHOY_ASTROGLIAL	CAHOY_ASTROGLIAL		64	0.30538896	0.82322127	0.6764706	0.8172797	0.989	679	tags=25%, list=6%, signal=26%
KRAS.300_UP.V1_DN	KRAS.300_UP.V1_DN		74	0.26727685	0.8026337	0.8	0.845252	0.989	2033	tags=34%, list=18%, signal=41%
PDGF_ERK_DN.V1_UP	PDGF_ERK_DN.V1_UP		81	0.22939765	0.79617274	0.7889126	0.8413858	0.99	1727	tags=22%, list=15%, signal=26%
IL2_UP.V1_UP	IL2_UP.V1_UP		102	0.23149282	0.7864959	0.8336887	0.8451921	0.992	1549	tags=23%, list=14%, signal=26%
ESC_V6.5_UP_EARLY.V1_DN	ESC_V6.5_UP_EARLY.V1_DN		135	0.27760166	0.7834479	0.7233202	0.8322725	0.994	1671	tags=32%, list=15%, signal=37%
P53_DN.V1_UP	P53_DN.V1_UP		114	0.24821791	0.77773017	0.8125	0.82544136	0.994	1180	tags=21%, list=11%, signal=23%
CAMP_UP.V1_DN	CAMP_UP.V1_DN		116	0.21321571	0.7687139	0.8072034	0.8252525	0.995	1852	tags=22%, list=17%, signal=27%
E2F3_UP.V1_DN	E2F3_UP.V1_DN		57	0.22477834	0.7059457	0.87234044	0.9199347	0.996	1249	tags=19%, list=11%, signal=22%
SIRNA_EIF4GI_UP	SIRNA_EIF4GI_UP		65	0.17844948	0.6539231	0.92339545	0.9628208	0.997	2466	tags=28%, list=22%, signal=35%
RB_P130_DN.V1_DN	RB_P130_DN.V1_DN		81	0.18556286	0.61371565	0.9342916	0.97211444	0.999	1880	tags=22%, list=17%, signal=27%
