# Supplementary material for: A genomic analysis of mouse models of breast cancer reveals molecular features of mouse models and relationships to human breast cancer
Source: Breast Cancer Res. 2014 Jun 5;16(3):R59. doi: 10.1186/bcr3672 (PMC4078930; doi:10.1186/bcr3672)
Supplement: Additional file 11 — GSEA for mouse models compared to all other models or to mammary gland development. Listed by model. [file bcr3672-S11.zip › AdditionalFile11/Int3/Vs_normal_Mammary/C2/Downregulated_in_Int3_vs_normalMammary.txt]

NAME	GS<br> follow link to MSigDB	GS DETAILS	SIZE	ES	NES	NOM p-val	FDR q-val	FWER p-val	RANK AT MAX	LEADING EDGE
SANA_RESPONSE_TO_IFNG_UP	SANA_RESPONSE_TO_IFNG_UP	Details ...	33	-0.6503221	-1.8546345	0	1	0.39	1710	tags=39%, list=15%, signal=46%
RHEIN_ALL_GLUCOCORTICOID_THERAPY_UP	RHEIN_ALL_GLUCOCORTICOID_THERAPY_UP	Details ...	47	-0.62503695	-1.8480928	0	1	0.39	1503	tags=43%, list=13%, signal=49%
KEGG_PARKINSONS_DISEASE	KEGG_PARKINSONS_DISEASE	Details ...	81	-0.6360862	-1.8063748	0	1	0.54	3344	tags=74%, list=30%, signal=105%
MARTINEZ_RB1_AND_TP53_TARGETS_UP	MARTINEZ_RB1_AND_TP53_TARGETS_UP	Details ...	471	-0.5116411	-1.7895436	0	1	0.59	1710	tags=34%, list=15%, signal=38%
REACTOME_INTEGRATION_OF_ENERGY_METABOLISM	REACTOME_INTEGRATION_OF_ENERGY_METABOLISM	Details ...	160	-0.55865735	-1.7871069	0.017857144	0.8812709	0.6	2677	tags=54%, list=24%, signal=70%
VANHARANTA_UTERINE_FIBROID_DN	VANHARANTA_UTERINE_FIBROID_DN	Details ...	38	-0.6092097	-1.7852558	0	0.7609515	0.62	1703	tags=45%, list=15%, signal=53%
LEE_LIVER_CANCER_CIPROFIBRATE_UP	LEE_LIVER_CANCER_CIPROFIBRATE_UP	Details ...	49	-0.6675669	-1.7754585	0	0.72777456	0.67	1774	tags=47%, list=16%, signal=56%
CHEN_LVAD_SUPPORT_OF_FAILING_HEART_UP	CHEN_LVAD_SUPPORT_OF_FAILING_HEART_UP	Details ...	69	-0.54399556	-1.7746824	0	0.6368027	0.67	1271	tags=29%, list=11%, signal=32%
CHIARADONNA_NEOPLASTIC_TRANSFORMATION_KRAS_CDC25_DN	CHIARADONNA_NEOPLASTIC_TRANSFORMATION_KRAS_CDC25_DN	Details ...	39	-0.67010015	-1.7746267	0	0.56718934	0.67	1013	tags=38%, list=9%, signal=42%
SCHLESINGER_METHYLATED_DE_NOVO_IN_CANCER	SCHLESINGER_METHYLATED_DE_NOVO_IN_CANCER	Details ...	60	-0.55113405	-1.774458	0	0.5133277	0.67	1805	tags=37%, list=16%, signal=43%
REACTOME_GLUCOSE_REGULATION_OF_INSULIN_SECRETION	REACTOME_GLUCOSE_REGULATION_OF_INSULIN_SECRETION	Details ...	117	-0.573164	-1.7730436	0	0.47922143	0.67	2848	tags=61%, list=25%, signal=81%
KEGG_FATTY_ACID_METABOLISM	KEGG_FATTY_ACID_METABOLISM	Details ...	28	-0.7678236	-1.7708218	0	0.44782886	0.67	2219	tags=79%, list=20%, signal=98%
ICHIBA_GRAFT_VERSUS_HOST_DISEASE_D7_UP	ICHIBA_GRAFT_VERSUS_HOST_DISEASE_D7_UP	Details ...	87	-0.5815248	-1.7679231	0.019607844	0.4233121	0.68	1710	tags=44%, list=15%, signal=51%
MCBRYAN_PUBERTAL_BREAST_4_5WK_DN	MCBRYAN_PUBERTAL_BREAST_4_5WK_DN	Details ...	148	-0.67137283	-1.7674321	0	0.3937137	0.68	1730	tags=53%, list=15%, signal=62%
LINDGREN_BLADDER_CANCER_CLUSTER_2A_DN	LINDGREN_BLADDER_CANCER_CLUSTER_2A_DN	Details ...	80	-0.5736256	-1.7667888	0	0.3686737	0.68	1451	tags=31%, list=13%, signal=36%
AMUNDSON_POOR_SURVIVAL_AFTER_GAMMA_RADIATION_8G	AMUNDSON_POOR_SURVIVAL_AFTER_GAMMA_RADIATION_8G	Details ...	53	-0.5994263	-1.7629578	0	0.35954538	0.68	1969	tags=47%, list=18%, signal=57%
SENESE_HDAC2_TARGETS_DN	SENESE_HDAC2_TARGETS_DN	Details ...	74	-0.5783157	-1.7614987	0	0.34851438	0.69	1612	tags=41%, list=14%, signal=47%
WEST_ADRENOCORTICAL_TUMOR_DN	WEST_ADRENOCORTICAL_TUMOR_DN	Details ...	341	-0.4802933	-1.7587456	0	0.34035406	0.69	2102	tags=36%, list=19%, signal=43%
BOYLAN_MULTIPLE_MYELOMA_PCA3_UP	BOYLAN_MULTIPLE_MYELOMA_PCA3_UP	Details ...	32	-0.615863	-1.7575217	0	0.32759446	0.69	1956	tags=56%, list=17%, signal=68%
MOOTHA_VOXPHOS	MOOTHA_VOXPHOS	Details ...	67	-0.621323	-1.7570474	0	0.31293163	0.69	3344	tags=78%, list=30%, signal=110%
LIU_PROSTATE_CANCER_DN	LIU_PROSTATE_CANCER_DN	Details ...	250	-0.5606107	-1.7550232	0	0.30153507	0.69	2084	tags=44%, list=19%, signal=53%
LINDGREN_BLADDER_CANCER_CLUSTER_2B	LINDGREN_BLADDER_CANCER_CLUSTER_2B	Details ...	243	-0.59419596	-1.7528546	0.018181818	0.295039	0.69	1681	tags=46%, list=15%, signal=53%
MARKEY_RB1_ACUTE_LOF_UP	MARKEY_RB1_ACUTE_LOF_UP	Details ...	186	-0.58176214	-1.7503816	0	0.29050267	0.71	1922	tags=44%, list=17%, signal=52%
ROSS_AML_WITH_MLL_FUSIONS	ROSS_AML_WITH_MLL_FUSIONS	Details ...	53	-0.5231791	-1.748536	0	0.28208745	0.71	2244	tags=47%, list=20%, signal=59%
IWANAGA_CARCINOGENESIS_BY_KRAS_PTEN_DN	IWANAGA_CARCINOGENESIS_BY_KRAS_PTEN_DN	Details ...	192	-0.5236529	-1.7484941	0	0.27080396	0.71	1849	tags=36%, list=17%, signal=43%
HUANG_DASATINIB_RESISTANCE_UP	HUANG_DASATINIB_RESISTANCE_UP	Details ...	52	-0.6250674	-1.7439876	0	0.2724938	0.74	1656	tags=38%, list=15%, signal=45%
YAO_HOXA10_TARGETS_VIA_PROGESTERONE_UP	YAO_HOXA10_TARGETS_VIA_PROGESTERONE_UP	Details ...	62	-0.6708241	-1.7415793	0	0.26957664	0.74	912	tags=40%, list=8%, signal=44%
GOLDRATH_IMMUNE_MEMORY	GOLDRATH_IMMUNE_MEMORY	Details ...	52	-0.619885	-1.734116	0	0.2762874	0.76	1029	tags=37%, list=9%, signal=40%
KEGG_HUNTINGTONS_DISEASE	KEGG_HUNTINGTONS_DISEASE	Details ...	115	-0.47506115	-1.7319447	0.01754386	0.27075645	0.76	3344	tags=57%, list=30%, signal=81%
WANG_SMARCE1_TARGETS_UP	WANG_SMARCE1_TARGETS_UP	Details ...	106	-0.57448465	-1.7266632	0	0.27401575	0.79	1565	tags=41%, list=14%, signal=47%
SCHUETZ_BREAST_CANCER_DUCTAL_INVASIVE_UP	SCHUETZ_BREAST_CANCER_DUCTAL_INVASIVE_UP	Details ...	223	-0.6482091	-1.7221773	0	0.2765942	0.79	1681	tags=55%, list=15%, signal=64%
LIU_VAV3_PROSTATE_CARCINOGENESIS_UP	LIU_VAV3_PROSTATE_CARCINOGENESIS_UP	Details ...	62	-0.6439802	-1.7182329	0	0.27822796	0.8	2131	tags=55%, list=19%, signal=67%
SANA_TNF_SIGNALING_DN	SANA_TNF_SIGNALING_DN	Details ...	58	-0.545867	-1.7177709	0.018518519	0.27050507	0.8	1550	tags=33%, list=14%, signal=38%
MARTINEZ_TP53_TARGETS_UP	MARTINEZ_TP53_TARGETS_UP	Details ...	467	-0.476951	-1.7169173	0	0.26344356	0.8	1699	tags=31%, list=15%, signal=35%
REACTOME_GLUCOSE_METABOLISM	REACTOME_GLUCOSE_METABOLISM	Details ...	39	-0.6998709	-1.7168888	0	0.25591663	0.8	1627	tags=51%, list=15%, signal=60%
BEGUM_TARGETS_OF_PAX3_FOXO1_FUSION_DN	BEGUM_TARGETS_OF_PAX3_FOXO1_FUSION_DN	Details ...	24	-0.6127739	-1.7137247	0.019607844	0.25427666	0.8	1726	tags=38%, list=15%, signal=44%
CHIANG_LIVER_CANCER_SUBCLASS_INTERFERON_DN	CHIANG_LIVER_CANCER_SUBCLASS_INTERFERON_DN	Details ...	19	-0.66521716	-1.710893	0	0.2532695	0.8	1335	tags=42%, list=12%, signal=48%
DASU_IL6_SIGNALING_UP	DASU_IL6_SIGNALING_UP	Details ...	35	-0.5238269	-1.7084546	0	0.25211328	0.81	1720	tags=34%, list=15%, signal=40%
RUTELLA_RESPONSE_TO_HGF_VS_CSF2RB_AND_IL4_UP	RUTELLA_RESPONSE_TO_HGF_VS_CSF2RB_AND_IL4_UP	Details ...	248	-0.48559475	-1.7042117	0	0.25690424	0.82	2171	tags=38%, list=19%, signal=45%
JAZAG_TGFB1_SIGNALING_UP	JAZAG_TGFB1_SIGNALING_UP	Details ...	67	-0.44085273	-1.7023172	0	0.25439486	0.82	534	tags=15%, list=5%, signal=16%
TOMLINS_PROSTATE_CANCER_DN	TOMLINS_PROSTATE_CANCER_DN	Details ...	19	-0.7602477	-1.7004998	0.018181818	0.2521634	0.82	887	tags=53%, list=8%, signal=57%
PAL_PRMT5_TARGETS_DN	PAL_PRMT5_TARGETS_DN	Details ...	28	-0.5728899	-1.6999111	0	0.24832109	0.82	1860	tags=46%, list=17%, signal=56%
KEGG_ALZHEIMERS_DISEASE	KEGG_ALZHEIMERS_DISEASE	Details ...	109	-0.5149833	-1.699257	0.018867925	0.24415146	0.82	3344	tags=62%, list=30%, signal=88%
ROSS_LEUKEMIA_WITH_MLL_FUSIONS	ROSS_LEUKEMIA_WITH_MLL_FUSIONS	Details ...	49	-0.571383	-1.6982037	0	0.24310775	0.82	2567	tags=49%, list=23%, signal=63%
VALK_AML_CLUSTER_4	VALK_AML_CLUSTER_4	Details ...	18	-0.68945396	-1.6969154	0	0.24311206	0.84	1381	tags=50%, list=12%, signal=57%
BASSO_CD40_SIGNALING_DN	BASSO_CD40_SIGNALING_DN	Details ...	40	-0.6395223	-1.6956726	0	0.24194753	0.84	1876	tags=48%, list=17%, signal=57%
TONKS_TARGETS_OF_RUNX1_RUNX1T1_FUSION_MONOCYTE_DN	TONKS_TARGETS_OF_RUNX1_RUNX1T1_FUSION_MONOCYTE_DN	Details ...	32	-0.70458895	-1.69414	0	0.23995188	0.84	1011	tags=41%, list=9%, signal=45%
SWEET_LUNG_CANCER_KRAS_DN	SWEET_LUNG_CANCER_KRAS_DN	Details ...	324	-0.6294223	-1.6939768	0	0.23538134	0.84	1452	tags=46%, list=13%, signal=51%
FONTAINE_THYROID_TUMOR_UNCERTAIN_MALIGNANCY_DN	FONTAINE_THYROID_TUMOR_UNCERTAIN_MALIGNANCY_DN	Details ...	18	-0.64639413	-1.6936011	0.02	0.23125386	0.85	774	tags=28%, list=7%, signal=30%
GARGALOVIC_RESPONSE_TO_OXIDIZED_PHOSPHOLIPIDS_BLUE_DN	GARGALOVIC_RESPONSE_TO_OXIDIZED_PHOSPHOLIPIDS_BLUE_DN	Details ...	31	-0.4874464	-1.6935375	0	0.22704741	0.85	1935	tags=39%, list=17%, signal=47%
FULCHER_INFLAMMATORY_RESPONSE_LECTIN_VS_LPS_DN	FULCHER_INFLAMMATORY_RESPONSE_LECTIN_VS_LPS_DN	Details ...	235	-0.49486142	-1.691398	0	0.22690652	0.86	2287	tags=40%, list=20%, signal=49%
LEE_LIVER_CANCER_ACOX1_UP	LEE_LIVER_CANCER_ACOX1_UP	Details ...	50	-0.57013273	-1.6903919	0	0.22376141	0.86	1710	tags=36%, list=15%, signal=42%
MARTINEZ_RB1_TARGETS_UP	MARTINEZ_RB1_TARGETS_UP	Details ...	497	-0.46359316	-1.6901255	0	0.220128	0.86	1710	tags=31%, list=15%, signal=35%
LEE_LIVER_CANCER_E2F1_UP	LEE_LIVER_CANCER_E2F1_UP	Details ...	48	-0.5595218	-1.6898413	0	0.21656284	0.86	1364	tags=35%, list=12%, signal=40%
VERHAAK_AML_WITH_NPM1_MUTATED_DN	VERHAAK_AML_WITH_NPM1_MUTATED_DN	Details ...	144	-0.502754	-1.6898016	0.016949153	0.21262532	0.86	1247	tags=31%, list=11%, signal=34%
WALLACE_PROSTATE_CANCER_RACE_UP	WALLACE_PROSTATE_CANCER_RACE_UP	Details ...	169	-0.602351	-1.6889726	0.03448276	0.2108462	0.86	1681	tags=47%, list=15%, signal=54%
TURASHVILI_BREAST_DUCTAL_CARCINOMA_VS_LOBULAR_NORMAL_DN	TURASHVILI_BREAST_DUCTAL_CARCINOMA_VS_LOBULAR_NORMAL_DN	Details ...	32	-0.60660654	-1.6881375	0.039215688	0.20845996	0.86	1364	tags=38%, list=12%, signal=43%
CADWELL_ATG16L1_TARGETS_UP	CADWELL_ATG16L1_TARGETS_UP	Details ...	62	-0.63900024	-1.6876281	0.018181818	0.20522167	0.86	752	tags=37%, list=7%, signal=40%
GAUSSMANN_MLL_AF4_FUSION_TARGETS_F_UP	GAUSSMANN_MLL_AF4_FUSION_TARGETS_F_UP	Details ...	105	-0.529144	-1.6863698	0	0.20429824	0.86	1710	tags=37%, list=15%, signal=43%
LANDIS_ERBB2_BREAST_TUMORS_324_DN	LANDIS_ERBB2_BREAST_TUMORS_324_DN	Details ...	115	-0.7837901	-1.684398	0	0.20536509	0.88	1927	tags=81%, list=17%, signal=97%
PICCALUGA_ANGIOIMMUNOBLASTIC_LYMPHOMA_UP	PICCALUGA_ANGIOIMMUNOBLASTIC_LYMPHOMA_UP		119	-0.62475455	-1.6825107	0.017857144	0.2059434	0.88	1645	tags=49%, list=15%, signal=57%
COWLING_MYCN_TARGETS	COWLING_MYCN_TARGETS		26	-0.61897516	-1.6818365	0	0.20374162	0.88	295	tags=27%, list=3%, signal=28%
BARRIER_CANCER_RELAPSE_NORMAL_SAMPLE_UP	BARRIER_CANCER_RELAPSE_NORMAL_SAMPLE_UP		21	-0.6446134	-1.680395	0	0.20233257	0.88	688	tags=24%, list=6%, signal=25%
BIDUS_METASTASIS_DN	BIDUS_METASTASIS_DN		76	-0.5539215	-1.6767567	0.019607844	0.20630889	0.88	1984	tags=37%, list=18%, signal=44%
TAKEDA_TARGETS_OF_NUP98_HOXA9_FUSION_8D_DN	TAKEDA_TARGETS_OF_NUP98_HOXA9_FUSION_8D_DN		113	-0.5553444	-1.6707635	0.037037037	0.21345212	0.88	2527	tags=47%, list=23%, signal=60%
LI_WILMS_TUMOR_VS_FETAL_KIDNEY_1_UP	LI_WILMS_TUMOR_VS_FETAL_KIDNEY_1_UP		121	-0.5237083	-1.6697904	0	0.2112127	0.88	1865	tags=40%, list=17%, signal=47%
MENSE_HYPOXIA_UP	MENSE_HYPOXIA_UP		57	-0.54889303	-1.6695309	0	0.20865346	0.89	1881	tags=39%, list=17%, signal=46%
BYSTRYKH_HEMATOPOIESIS_STEM_CELL_QTL_CIS	BYSTRYKH_HEMATOPOIESIS_STEM_CELL_QTL_CIS		105	-0.49292922	-1.669291	0	0.20574379	0.89	1982	tags=32%, list=18%, signal=39%
BOYAULT_LIVER_CANCER_SUBCLASS_G1_DN	BOYAULT_LIVER_CANCER_SUBCLASS_G1_DN		25	-0.64618015	-1.6648548	0	0.21053152	0.89	1781	tags=44%, list=16%, signal=52%
HORIUCHI_WTAP_TARGETS_UP	HORIUCHI_WTAP_TARGETS_UP		160	-0.47396097	-1.6625336	0	0.21335839	0.89	2246	tags=41%, list=20%, signal=50%
LEE_NEURAL_CREST_STEM_CELL_UP	LEE_NEURAL_CREST_STEM_CELL_UP		88	-0.5265081	-1.6617239	0	0.2129042	0.89	1855	tags=39%, list=17%, signal=46%
AKL_HTLV1_INFECTION_DN	AKL_HTLV1_INFECTION_DN		33	-0.5916778	-1.6614319	0.03846154	0.21037348	0.89	1971	tags=52%, list=18%, signal=62%
KAAB_HEART_ATRIUM_VS_VENTRICLE_DN	KAAB_HEART_ATRIUM_VS_VENTRICLE_DN		169	-0.5650819	-1.6604277	0	0.21023074	0.89	2052	tags=46%, list=18%, signal=55%
DAIRKEE_TERT_TARGETS_DN	DAIRKEE_TERT_TARGETS_DN		41	-0.53341377	-1.6572615	0	0.21372817	0.89	1604	tags=34%, list=14%, signal=40%
BROWNE_HCMV_INFECTION_48HR_DN	BROWNE_HCMV_INFECTION_48HR_DN		276	-0.41416475	-1.6551731	0.01754386	0.21600199	0.9	1647	tags=25%, list=15%, signal=29%
SENESE_HDAC1_AND_HDAC2_TARGETS_DN	SENESE_HDAC1_AND_HDAC2_TARGETS_DN		124	-0.46377409	-1.6537975	0	0.21520454	0.9	1762	tags=33%, list=16%, signal=39%
SESTO_RESPONSE_TO_UV_C8	SESTO_RESPONSE_TO_UV_C8		49	-0.5394003	-1.6532136	0	0.21387023	0.9	2219	tags=39%, list=20%, signal=48%
RUTELLA_RESPONSE_TO_CSF2RB_AND_IL4_DN	RUTELLA_RESPONSE_TO_CSF2RB_AND_IL4_DN		190	-0.46567008	-1.6529412	0	0.21150641	0.9	2171	tags=37%, list=19%, signal=45%
RUTELLA_RESPONSE_TO_HGF_UP	RUTELLA_RESPONSE_TO_HGF_UP		258	-0.44307595	-1.6526377	0	0.20964023	0.9	2363	tags=35%, list=21%, signal=43%
REACTOME_METAL_ION_SLC_TRANSPORTERS	REACTOME_METAL_ION_SLC_TRANSPORTERS		16	-0.6293373	-1.6521646	0.021276595	0.20764598	0.9	2141	tags=44%, list=19%, signal=54%
LANDIS_ERBB2_BREAST_PRENEOPLASTIC_DN	LANDIS_ERBB2_BREAST_PRENEOPLASTIC_DN		45	-0.79358083	-1.6505289	0	0.20693439	0.9	2125	tags=91%, list=19%, signal=112%
SMID_BREAST_CANCER_NORMAL_LIKE_UP	SMID_BREAST_CANCER_NORMAL_LIKE_UP		273	-0.65364933	-1.649478	0	0.20615005	0.9	1952	tags=52%, list=17%, signal=62%
RAMALHO_STEMNESS_DN	RAMALHO_STEMNESS_DN		57	-0.63774955	-1.64935	0	0.20377533	0.9	1819	tags=54%, list=16%, signal=65%
CHIANG_LIVER_CANCER_SUBCLASS_CTNNB1_UP	CHIANG_LIVER_CANCER_SUBCLASS_CTNNB1_UP		93	-0.53909487	-1.6485522	0	0.20293334	0.9	957	tags=29%, list=9%, signal=31%
REACTOME_SIGNALING_IN_IMMUNE_SYSTEM	REACTOME_SIGNALING_IN_IMMUNE_SYSTEM		203	-0.5083515	-1.6446216	0.05357143	0.20699272	0.91	2484	tags=41%, list=22%, signal=52%
LANDIS_ERBB2_BREAST_TUMORS_65_DN	LANDIS_ERBB2_BREAST_TUMORS_65_DN		30	-0.81299084	-1.6434865	0	0.20604026	0.91	1429	tags=80%, list=13%, signal=91%
LEE_LIVER_CANCER_MYC_DN	LEE_LIVER_CANCER_MYC_DN		38	-0.59618676	-1.6397263	0	0.21153097	0.92	1228	tags=37%, list=11%, signal=41%
MORI_MATURE_B_LYMPHOCYTE_UP	MORI_MATURE_B_LYMPHOCYTE_UP		59	-0.6240776	-1.6377468	0.018518519	0.21298571	0.92	2413	tags=59%, list=22%, signal=75%
KEGG_THYROID_CANCER	KEGG_THYROID_CANCER		16	-0.54013306	-1.6373086	0.016949153	0.21096054	0.92	403	tags=13%, list=4%, signal=13%
VALK_AML_WITH_CEBPA	VALK_AML_WITH_CEBPA		24	-0.5680919	-1.6372985	0	0.20871428	0.92	1221	tags=33%, list=11%, signal=37%
TAKEDA_TARGETS_OF_NUP98_HOXA9_FUSION_10D_DN	TAKEDA_TARGETS_OF_NUP98_HOXA9_FUSION_10D_DN		81	-0.54257137	-1.6369504	0	0.20727855	0.92	1360	tags=32%, list=12%, signal=36%
FARMER_BREAST_CANCER_CLUSTER_5	FARMER_BREAST_CANCER_CLUSTER_5		18	-0.8652545	-1.6367078	0	0.20511065	0.92	1518	tags=94%, list=14%, signal=109%
KEGG_ADIPOCYTOKINE_SIGNALING_PATHWAY	KEGG_ADIPOCYTOKINE_SIGNALING_PATHWAY		35	-0.5233718	-1.634082	0.02173913	0.20591827	0.93	1341	tags=23%, list=12%, signal=26%
KEGG_OXIDATIVE_PHOSPHORYLATION	KEGG_OXIDATIVE_PHOSPHORYLATION		89	-0.51914537	-1.6303953	0.03773585	0.21081214	0.94	3381	tags=69%, list=30%, signal=97%
NAKAYAMA_SOFT_TISSUE_TUMORS_PCA1_UP	NAKAYAMA_SOFT_TISSUE_TUMORS_PCA1_UP		48	-0.68765	-1.630286	0.037037037	0.20859307	0.94	1876	tags=58%, list=17%, signal=70%
MCBRYAN_PUBERTAL_BREAST_6_7WK_UP	MCBRYAN_PUBERTAL_BREAST_6_7WK_UP		133	-0.51547015	-1.62823	0.018181818	0.20942311	0.94	2064	tags=37%, list=18%, signal=45%
XU_HGF_SIGNALING_NOT_VIA_AKT1_48HR_UP	XU_HGF_SIGNALING_NOT_VIA_AKT1_48HR_UP		25	-0.54558367	-1.6280743	0	0.20759536	0.94	1323	tags=36%, list=12%, signal=41%
JIANG_HYPOXIA_NORMAL	JIANG_HYPOXIA_NORMAL		154	-0.4268114	-1.62692	0	0.20820397	0.95	2235	tags=32%, list=20%, signal=39%
NATSUME_RESPONSE_TO_INTERFERON_BETA_DN	NATSUME_RESPONSE_TO_INTERFERON_BETA_DN		35	-0.5062053	-1.6261355	0	0.2079381	0.95	3200	tags=40%, list=29%, signal=56%
BERENJENO_TRANSFORMED_BY_RHOA_FOREVER_UP	BERENJENO_TRANSFORMED_BY_RHOA_FOREVER_UP		15	-0.82810515	-1.6244333	0	0.20739473	0.95	749	tags=73%, list=7%, signal=78%
ROZANOV_MMP14_TARGETS_UP	ROZANOV_MMP14_TARGETS_UP		159	-0.5099633	-1.623909	0	0.20628467	0.95	1710	tags=35%, list=15%, signal=41%
IVANOVA_HEMATOPOIESIS_LATE_PROGENITOR	IVANOVA_HEMATOPOIESIS_LATE_PROGENITOR		110	-0.47694317	-1.6205705	0	0.209264	0.95	1559	tags=31%, list=14%, signal=36%
APPEL_IMATINIB_RESPONSE	APPEL_IMATINIB_RESPONSE		23	-0.58143145	-1.6197804	0	0.2084635	0.95	2584	tags=61%, list=23%, signal=79%
BOYLAN_MULTIPLE_MYELOMA_C_D_DN	BOYLAN_MULTIPLE_MYELOMA_C_D_DN		175	-0.5455784	-1.6194943	0.018867925	0.20655946	0.95	1256	tags=37%, list=11%, signal=41%
HOFFMANN_SMALL_PRE_BII_TO_IMMATURE_B_LYMPHOCYTE_UP	HOFFMANN_SMALL_PRE_BII_TO_IMMATURE_B_LYMPHOCYTE_UP		35	-0.62001586	-1.6190565	0.01923077	0.20507818	0.95	2008	tags=54%, list=18%, signal=66%
TURASHVILI_BREAST_LOBULAR_CARCINOMA_VS_LOBULAR_NORMAL_UP	TURASHVILI_BREAST_LOBULAR_CARCINOMA_VS_LOBULAR_NORMAL_UP		54	-0.51233554	-1.6188283	0.05357143	0.20422563	0.95	603	tags=22%, list=5%, signal=23%
MAHADEVAN_IMATINIB_RESISTANCE_UP	MAHADEVAN_IMATINIB_RESISTANCE_UP		15	-0.6263368	-1.6180866	0	0.20376495	0.96	2082	tags=53%, list=19%, signal=65%
DACOSTA_ERCC3_ALLELE_XPCS_VS_TTD_UP	DACOSTA_ERCC3_ALLELE_XPCS_VS_TTD_UP		16	-0.64720464	-1.6176487	0	0.2028309	0.96	1844	tags=56%, list=16%, signal=67%
TSENG_IRS1_TARGETS_DN	TSENG_IRS1_TARGETS_DN		102	-0.5273992	-1.6172665	0	0.20183879	0.96	1625	tags=38%, list=15%, signal=44%
MCBRYAN_PUBERTAL_BREAST_5_6WK_UP	MCBRYAN_PUBERTAL_BREAST_5_6WK_UP		83	-0.4893389	-1.6153767	0	0.20519085	0.96	720	tags=24%, list=6%, signal=26%
REACTOME_REGULATION_OF_INSULIN_SECRETION	REACTOME_REGULATION_OF_INSULIN_SECRETION		148	-0.47743607	-1.6144409	0.054545455	0.20461342	0.96	2677	tags=51%, list=24%, signal=66%
LEE_LIVER_CANCER_MYC_TGFA_DN	LEE_LIVER_CANCER_MYC_TGFA_DN		50	-0.62087834	-1.6130819	0	0.20474197	0.96	1248	tags=40%, list=11%, signal=45%
CROMER_TUMORIGENESIS_DN	CROMER_TUMORIGENESIS_DN		29	-0.6112785	-1.6123393	0.022727273	0.20427847	0.96	2283	tags=55%, list=20%, signal=69%
DELYS_THYROID_CANCER_DN	DELYS_THYROID_CANCER_DN		153	-0.5610176	-1.6115947	0.020408163	0.20404807	0.96	2010	tags=43%, list=18%, signal=52%
BASSO_HAIRY_CELL_LEUKEMIA_DN	BASSO_HAIRY_CELL_LEUKEMIA_DN		50	-0.54212487	-1.6114645	0	0.20227374	0.96	1989	tags=46%, list=18%, signal=56%
FOSTER_INFLAMMATORY_RESPONSE_LPS_UP	FOSTER_INFLAMMATORY_RESPONSE_LPS_UP		119	-0.5411313	-1.6114384	0	0.2006094	0.96	1860	tags=37%, list=17%, signal=44%
REACTOME_CELL_SURFACE_INTERACTIONS_AT_THE_VASCULAR_WALL	REACTOME_CELL_SURFACE_INTERACTIONS_AT_THE_VASCULAR_WALL		66	-0.52893203	-1.6114265	0.035714287	0.19889477	0.96	2470	tags=47%, list=22%, signal=60%
WONG_ENDMETRIUM_CANCER_DN	WONG_ENDMETRIUM_CANCER_DN		26	-0.67976373	-1.610943	0.02	0.19770673	0.96	2152	tags=50%, list=19%, signal=62%
MOOTHA_MITOCHONDRIA	MOOTHA_MITOCHONDRIA		330	-0.45626062	-1.609441	0.017857144	0.19803941	0.96	2700	tags=42%, list=24%, signal=54%
YAO_TEMPORAL_RESPONSE_TO_PROGESTERONE_CLUSTER_12	YAO_TEMPORAL_RESPONSE_TO_PROGESTERONE_CLUSTER_12		62	-0.47474104	-1.6093397	0	0.1965529	0.96	1710	tags=29%, list=15%, signal=34%
CERVERA_SDHB_TARGETS_2	CERVERA_SDHB_TARGETS_2		73	-0.4632921	-1.6091825	0	0.1949285	0.96	1031	tags=27%, list=9%, signal=30%
LANDIS_BREAST_CANCER_PROGRESSION_DN	LANDIS_BREAST_CANCER_PROGRESSION_DN		57	-0.804557	-1.607823	0	0.19552697	0.96	1504	tags=77%, list=13%, signal=89%
WILENSKY_RESPONSE_TO_DARAPLADIB	WILENSKY_RESPONSE_TO_DARAPLADIB		18	-0.6959542	-1.6047641	0.019607844	0.19868593	0.96	1843	tags=50%, list=16%, signal=60%
CHIARADONNA_NEOPLASTIC_TRANSFORMATION_CDC25_DN	CHIARADONNA_NEOPLASTIC_TRANSFORMATION_CDC25_DN		129	-0.5284016	-1.6043053	0	0.19752887	0.96	2029	tags=46%, list=18%, signal=55%
GNATENKO_PLATELET_SIGNATURE	GNATENKO_PLATELET_SIGNATURE		20	-0.62067044	-1.6028513	0	0.19814749	0.96	262	tags=25%, list=2%, signal=26%
RODWELL_AGING_KIDNEY_UP	RODWELL_AGING_KIDNEY_UP		205	-0.4826555	-1.6011431	0.036363635	0.20006137	0.96	1952	tags=36%, list=17%, signal=42%
CAIRO_HEPATOBLASTOMA_CLASSES_DN	CAIRO_HEPATOBLASTOMA_CLASSES_DN		118	-0.5463301	-1.5997404	0.019607844	0.20078759	0.96	1381	tags=31%, list=12%, signal=35%
BERTUCCI_INVASIVE_CARCINOMA_DUCTAL_VS_LOBULAR_DN	BERTUCCI_INVASIVE_CARCINOMA_DUCTAL_VS_LOBULAR_DN		32	-0.78333473	-1.5985703	0	0.20122725	0.96	1503	tags=69%, list=13%, signal=79%
MORI_SMALL_PRE_BII_LYMPHOCYTE_DN	MORI_SMALL_PRE_BII_LYMPHOCYTE_DN		46	-0.44945803	-1.5981355	0.035714287	0.20044865	0.96	1224	tags=24%, list=11%, signal=27%
ROY_WOUND_BLOOD_VESSEL_UP	ROY_WOUND_BLOOD_VESSEL_UP		34	-0.65777785	-1.5962442	0.02	0.20190187	0.96	1343	tags=53%, list=12%, signal=60%
ZHAN_V1_LATE_DIFFERENTIATION_GENES_UP	ZHAN_V1_LATE_DIFFERENTIATION_GENES_UP		25	-0.5767294	-1.5950913	0.018181818	0.20224774	0.96	2102	tags=52%, list=19%, signal=64%
REACTOME_PYRUVATE_METABOLISM_AND_TCA_CYCLE	REACTOME_PYRUVATE_METABOLISM_AND_TCA_CYCLE		29	-0.6832798	-1.5936688	0.01923077	0.20352498	0.96	2006	tags=66%, list=18%, signal=80%
REACTOME_ELECTRON_TRANSPORT_CHAIN	REACTOME_ELECTRON_TRANSPORT_CHAIN		52	-0.6887128	-1.5916077	0	0.20613563	0.96	3344	tags=92%, list=30%, signal=131%
KUMAR_TARGETS_OF_MLL_AF9_FUSION	KUMAR_TARGETS_OF_MLL_AF9_FUSION		310	-0.45090562	-1.5885723	0.017857144	0.21031034	0.96	1984	tags=35%, list=18%, signal=42%
STOSSI_RESPONSE_TO_ESTRADIOL	STOSSI_RESPONSE_TO_ESTRADIOL		26	-0.5391875	-1.586829	0.02	0.21202359	0.96	1891	tags=50%, list=17%, signal=60%
VALK_AML_CLUSTER_9	VALK_AML_CLUSTER_9		21	-0.66971785	-1.5857346	0.020833334	0.21291625	0.96	1159	tags=43%, list=10%, signal=48%
BERENJENO_TRANSFORMED_BY_RHOA_DN	BERENJENO_TRANSFORMED_BY_RHOA_DN		293	-0.5158281	-1.5850106	0	0.21319713	0.96	1662	tags=31%, list=15%, signal=35%
JI_METASTASIS_REPRESSED_BY_STK11	JI_METASTASIS_REPRESSED_BY_STK11		17	-0.5960126	-1.5849161	0	0.2117243	0.96	765	tags=24%, list=7%, signal=25%
KEGG_PYRUVATE_METABOLISM	KEGG_PYRUVATE_METABOLISM		29	-0.56249744	-1.5820053	0	0.21522315	0.96	2468	tags=48%, list=22%, signal=62%
NAKAYAMA_SOFT_TISSUE_TUMORS_PCA2_DN	NAKAYAMA_SOFT_TISSUE_TUMORS_PCA2_DN		52	-0.7614866	-1.5818243	0	0.21403676	0.96	1787	tags=69%, list=16%, signal=82%
LEE_LIVER_CANCER_E2F1_DN	LEE_LIVER_CANCER_E2F1_DN		41	-0.58904594	-1.5817137	0	0.21284224	0.96	408	tags=24%, list=4%, signal=25%
ZHAN_MULTIPLE_MYELOMA_CD2_UP	ZHAN_MULTIPLE_MYELOMA_CD2_UP		20	-0.63756365	-1.5812513	0.01923077	0.21260646	0.96	2751	tags=60%, list=25%, signal=79%
ZHAN_MULTIPLE_MYELOMA_DN	ZHAN_MULTIPLE_MYELOMA_DN		22	-0.6223888	-1.578009	0.040816326	0.21684757	0.96	1876	tags=50%, list=17%, signal=60%
CHIARADONNA_NEOPLASTIC_TRANSFORMATION_KRAS_DN	CHIARADONNA_NEOPLASTIC_TRANSFORMATION_KRAS_DN		120	-0.5030457	-1.5773084	0	0.21651354	0.96	1563	tags=34%, list=14%, signal=39%
JAZAERI_BREAST_CANCER_BRCA1_VS_BRCA2_DN	JAZAERI_BREAST_CANCER_BRCA1_VS_BRCA2_DN		30	-0.5409988	-1.5767754	0.033333335	0.21572708	0.96	1161	tags=33%, list=10%, signal=37%
GILDEA_METASTASIS	GILDEA_METASTASIS		19	-0.7295782	-1.575561	0	0.21607853	0.96	1565	tags=68%, list=14%, signal=79%
FLECHNER_BIOPSY_KIDNEY_TRANSPLANT_REJECTED_VS_OK_UP	FLECHNER_BIOPSY_KIDNEY_TRANSPLANT_REJECTED_VS_OK_UP		64	-0.6485892	-1.5733296	0.03773585	0.21959509	0.96	1990	tags=56%, list=18%, signal=68%
RIZ_ERYTHROID_DIFFERENTIATION_APOBEC2	RIZ_ERYTHROID_DIFFERENTIATION_APOBEC2		18	-0.553563	-1.5732572	0.020408163	0.21824458	0.96	1671	tags=39%, list=15%, signal=46%
ELVIDGE_HIF1A_TARGETS_UP	ELVIDGE_HIF1A_TARGETS_UP		41	-0.48055974	-1.5730991	0.018867925	0.21697947	0.96	1519	tags=34%, list=14%, signal=39%
ZHAN_MULTIPLE_MYELOMA_CD1_VS_CD2_UP	ZHAN_MULTIPLE_MYELOMA_CD1_VS_CD2_UP		43	-0.49588987	-1.5729607	0	0.21565153	0.96	1953	tags=40%, list=17%, signal=48%
GALLUZZI_PERMEABILIZE_MITOCHONDRIA	GALLUZZI_PERMEABILIZE_MITOCHONDRIA		26	-0.48610646	-1.572021	0	0.2161299	0.96	1346	tags=31%, list=12%, signal=35%
RODRIGUES_THYROID_CARCINOMA_ANAPLASTIC_DN	RODRIGUES_THYROID_CARCINOMA_ANAPLASTIC_DN		263	-0.4128529	-1.5718122	0	0.21513654	0.96	2219	tags=32%, list=20%, signal=39%
HOSHIDA_LIVER_CANCER_SUBCLASS_S1	HOSHIDA_LIVER_CANCER_SUBCLASS_S1		184	-0.49105388	-1.5715286	0	0.21423782	0.96	1565	tags=33%, list=14%, signal=37%
MULLIGHAN_MLL_SIGNATURE_1_DN	MULLIGHAN_MLL_SIGNATURE_1_DN		140	-0.4120556	-1.5710915	0	0.21358435	0.96	1404	tags=23%, list=13%, signal=26%
BOHN_PRIMARY_IMMUNODEFICIENCY_SYNDROM_DN	BOHN_PRIMARY_IMMUNODEFICIENCY_SYNDROM_DN		18	-0.6268822	-1.5704062	0	0.2133032	0.96	1132	tags=39%, list=10%, signal=43%
KEGG_ABC_TRANSPORTERS	KEGG_ABC_TRANSPORTERS		27	-0.52380437	-1.5699706	0.06	0.21264042	0.96	1697	tags=30%, list=15%, signal=35%
GAUSSMANN_MLL_AF4_FUSION_TARGETS_F_DN	GAUSSMANN_MLL_AF4_FUSION_TARGETS_F_DN		22	-0.66950804	-1.5679556	0.020833334	0.21533367	0.96	1686	tags=50%, list=15%, signal=59%
LINDGREN_BLADDER_CANCER_HIGH_RECURRENCE	LINDGREN_BLADDER_CANCER_HIGH_RECURRENCE		32	-0.6266015	-1.5676435	0.039215688	0.21462484	0.96	1645	tags=56%, list=15%, signal=66%
REACTOME_METABOLISM_OF_CARBOHYDRATES	REACTOME_METABOLISM_OF_CARBOHYDRATES		80	-0.481768	-1.5668073	0.055555556	0.21495932	0.96	2088	tags=35%, list=19%, signal=43%
SAKAI_CHRONIC_HEPATITIS_VS_LIVER_CANCER_UP	SAKAI_CHRONIC_HEPATITIS_VS_LIVER_CANCER_UP		45	-0.51961994	-1.5667504	0.078431375	0.21361583	0.96	3259	tags=53%, list=29%, signal=75%
WEINMANN_ADAPTATION_TO_HYPOXIA_UP	WEINMANN_ADAPTATION_TO_HYPOXIA_UP		18	-0.6025188	-1.566273	0	0.21332878	0.96	1612	tags=50%, list=14%, signal=58%
TARTE_PLASMA_CELL_VS_B_LYMPHOCYTE_UP	TARTE_PLASMA_CELL_VS_B_LYMPHOCYTE_UP		60	-0.5041683	-1.5646216	0.018867925	0.21521819	0.96	2782	tags=47%, list=25%, signal=62%
TSENG_ADIPOGENIC_POTENTIAL_DN	TSENG_ADIPOGENIC_POTENTIAL_DN		34	-0.63411486	-1.5639294	0.01724138	0.21547529	0.96	1554	tags=56%, list=14%, signal=65%
ONDER_CDH1_TARGETS_2_UP	ONDER_CDH1_TARGETS_2_UP		159	-0.52537674	-1.5638698	0.01724138	0.21421722	0.96	2038	tags=47%, list=18%, signal=57%
SASSON_RESPONSE_TO_GONADOTROPHINS_UP	SASSON_RESPONSE_TO_GONADOTROPHINS_UP		49	-0.39201367	-1.5638089	0.018181818	0.21297497	0.96	2564	tags=39%, list=23%, signal=50%
JAATINEN_HEMATOPOIETIC_STEM_CELL_DN	JAATINEN_HEMATOPOIETIC_STEM_CELL_DN		136	-0.547594	-1.5630869	0.03773585	0.21250415	0.96	2157	tags=46%, list=19%, signal=57%
CHARAFE_BREAST_CANCER_LUMINAL_VS_MESENCHYMAL_DN	CHARAFE_BREAST_CANCER_LUMINAL_VS_MESENCHYMAL_DN		258	-0.4898232	-1.562752	0	0.21181433	0.96	1740	tags=34%, list=16%, signal=39%
VARELA_ZMPSTE24_TARGETS_DN	VARELA_ZMPSTE24_TARGETS_DN		37	-0.5819064	-1.561994	0	0.21145077	0.96	1480	tags=49%, list=13%, signal=56%
BONOME_OVARIAN_CANCER_SURVIVAL_SUBOPTIMAL_DEBULKING	BONOME_OVARIAN_CANCER_SURVIVAL_SUBOPTIMAL_DEBULKING		285	-0.39001992	-1.5601108	0.035714287	0.21372256	0.96	2228	tags=28%, list=20%, signal=34%
HOFFMANN_LARGE_TO_SMALL_PRE_BII_LYMPHOCYTE_DN	HOFFMANN_LARGE_TO_SMALL_PRE_BII_LYMPHOCYTE_DN		31	-0.494307	-1.5599765	0.03773585	0.2125159	0.96	1711	tags=39%, list=15%, signal=46%
IVANOVA_HEMATOPOIESIS_STEM_CELL_AND_PROGENITOR	IVANOVA_HEMATOPOIESIS_STEM_CELL_AND_PROGENITOR		152	-0.39188847	-1.559532	0.020408163	0.21192643	0.96	2013	tags=31%, list=18%, signal=37%
HOQUE_METHYLATED_IN_CANCER	HOQUE_METHYLATED_IN_CANCER		37	-0.53734624	-1.559368	0	0.2111414	0.96	2298	tags=41%, list=21%, signal=51%
BERENJENO_TRANSFORMED_BY_RHOA_REVERSIBLY_DN	BERENJENO_TRANSFORMED_BY_RHOA_REVERSIBLY_DN		22	-0.6363645	-1.5591276	0.04347826	0.21021631	0.96	878	tags=41%, list=8%, signal=44%
KEGG_ARACHIDONIC_ACID_METABOLISM	KEGG_ARACHIDONIC_ACID_METABOLISM		34	-0.5983377	-1.5590625	0.023255814	0.20910461	0.96	938	tags=26%, list=8%, signal=29%
REACTOME_PHASE_1_FUNCTIONALIZATION_OF_COMPOUNDS	REACTOME_PHASE_1_FUNCTIONALIZATION_OF_COMPOUNDS		35	-0.59691185	-1.5578934	0.02173913	0.20969827	0.96	966	tags=31%, list=9%, signal=34%
VANHARANTA_UTERINE_FIBROID_WITH_7Q_DELETION_DN	VANHARANTA_UTERINE_FIBROID_WITH_7Q_DELETION_DN		17	-0.58983475	-1.5574036	0.078431375	0.20962963	0.96	3136	tags=65%, list=28%, signal=90%
HOFFMANN_PRE_BI_TO_LARGE_PRE_BII_LYMPHOCYTE_DN	HOFFMANN_PRE_BI_TO_LARGE_PRE_BII_LYMPHOCYTE_DN		51	-0.5226547	-1.5561048	0.04	0.21077505	0.96	1978	tags=37%, list=18%, signal=45%
DANG_REGULATED_BY_MYC_DN	DANG_REGULATED_BY_MYC_DN		167	-0.48259372	-1.5554817	0	0.21047443	0.96	1893	tags=35%, list=17%, signal=41%
SHAFFER_IRF4_MULTIPLE_MYELOMA_PROGRAM	SHAFFER_IRF4_MULTIPLE_MYELOMA_PROGRAM		25	-0.58270705	-1.5547582	0	0.21055694	0.96	1803	tags=44%, list=16%, signal=52%
BERENJENO_ROCK_SIGNALING_NOT_VIA_RHOA_UP	BERENJENO_ROCK_SIGNALING_NOT_VIA_RHOA_UP		24	-0.55815446	-1.5537969	0.040816326	0.21084662	0.96	671	tags=33%, list=6%, signal=35%
SASSON_RESPONSE_TO_FORSKOLIN_DN	SASSON_RESPONSE_TO_FORSKOLIN_DN		46	-0.48490456	-1.5528063	0.03125	0.21213888	0.96	1360	tags=28%, list=12%, signal=32%
URS_ADIPOCYTE_DIFFERENTIATION_UP	URS_ADIPOCYTE_DIFFERENTIATION_UP		49	-0.5378314	-1.5523798	0.037037037	0.21163893	0.96	1815	tags=43%, list=16%, signal=51%
SMID_BREAST_CANCER_LUMINAL_A_UP	SMID_BREAST_CANCER_LUMINAL_A_UP		52	-0.70855165	-1.5520924	0.040816326	0.21070477	0.96	1213	tags=50%, list=11%, signal=56%
SMIRNOV_CIRCULATING_ENDOTHELIOCYTES_IN_CANCER_UP	SMIRNOV_CIRCULATING_ENDOTHELIOCYTES_IN_CANCER_UP		107	-0.45375392	-1.5491729	0.020408163	0.21387015	0.96	1174	tags=27%, list=10%, signal=30%
IWANAGA_CARCINOGENESIS_BY_KRAS_DN	IWANAGA_CARCINOGENESIS_BY_KRAS_DN		71	-0.48156744	-1.5489467	0	0.21318138	0.96	2682	tags=39%, list=24%, signal=52%
GEISS_RESPONSE_TO_DSRNA_UP	GEISS_RESPONSE_TO_DSRNA_UP		25	-0.5457912	-1.5479324	0.06	0.21371213	0.96	1677	tags=44%, list=15%, signal=52%
LE_EGR2_TARGETS_DN	LE_EGR2_TARGETS_DN		84	-0.5600406	-1.5476123	0.020408163	0.21297847	0.96	1144	tags=33%, list=10%, signal=37%
REACTOME_GLUCONEOGENESIS	REACTOME_GLUCONEOGENESIS		19	-0.65278697	-1.546906	0.03773585	0.21334802	0.96	1627	tags=58%, list=15%, signal=68%
GUENTHER_GROWTH_SPHERICAL_VS_ADHERENT_DN	GUENTHER_GROWTH_SPHERICAL_VS_ADHERENT_DN		21	-0.6051652	-1.5464942	0.05882353	0.21268658	0.96	1272	tags=29%, list=11%, signal=32%
ZHANG_ANTIVIRAL_RESPONSE_TO_RIBAVIRIN_UP	ZHANG_ANTIVIRAL_RESPONSE_TO_RIBAVIRIN_UP		16	-0.6330502	-1.5460205	0.05882353	0.21217653	0.96	721	tags=38%, list=6%, signal=40%
DIRMEIER_LMP1_RESPONSE_LATE_UP	DIRMEIER_LMP1_RESPONSE_LATE_UP		28	-0.5324809	-1.5456951	0.08	0.21146911	0.96	2232	tags=39%, list=20%, signal=49%
BECKER_TAMOXIFEN_RESISTANCE_UP	BECKER_TAMOXIFEN_RESISTANCE_UP		28	-0.57080364	-1.5443606	0.057692308	0.21247798	0.96	1445	tags=39%, list=13%, signal=45%
BIOCARTA_PGC1A_PATHWAY	BIOCARTA_PGC1A_PATHWAY		16	-0.5897841	-1.5440425	0.01754386	0.21160081	0.96	2164	tags=44%, list=19%, signal=54%
BOYLAN_MULTIPLE_MYELOMA_PCA1_UP	BOYLAN_MULTIPLE_MYELOMA_PCA1_UP		78	-0.55321926	-1.543496	0.03508772	0.21144074	0.96	984	tags=37%, list=9%, signal=40%
WAMUNYOKOLI_OVARIAN_CANCER_LMP_DN	WAMUNYOKOLI_OVARIAN_CANCER_LMP_DN		98	-0.52757937	-1.542472	0.036363635	0.21260582	0.96	2082	tags=39%, list=19%, signal=47%
LU_AGING_BRAIN_DN	LU_AGING_BRAIN_DN		155	-0.43728882	-1.5405462	0.018867925	0.21509583	0.96	1800	tags=32%, list=16%, signal=37%
KHETCHOUMIAN_TRIM24_TARGETS_UP	KHETCHOUMIAN_TRIM24_TARGETS_UP		29	-0.5874142	-1.5404876	0	0.21405618	0.96	1518	tags=45%, list=14%, signal=52%
ROSS_AML_WITH_CBFB_MYH11_FUSION	ROSS_AML_WITH_CBFB_MYH11_FUSION		35	-0.5535886	-1.5392236	0.020833334	0.21507545	0.96	1326	tags=40%, list=12%, signal=45%
OSADA_ASCL1_TARGETS_DN	OSADA_ASCL1_TARGETS_DN		15	-0.6749032	-1.5385174	0.04347826	0.21494804	0.96	1199	tags=47%, list=11%, signal=52%
REACTOME_IMMUNOREGULATORY_INTERACTIONS_BETWEEN_A_LYMPHOID_AND_A_NON_LYMPHOID_CELL	REACTOME_IMMUNOREGULATORY_INTERACTIONS_BETWEEN_A_LYMPHOID_AND_A_NON_LYMPHOID_CELL		33	-0.6774412	-1.5375593	0.054545455	0.21567482	0.96	1749	tags=55%, list=16%, signal=64%
RODWELL_AGING_KIDNEY_NO_BLOOD_UP	RODWELL_AGING_KIDNEY_NO_BLOOD_UP		104	-0.48285317	-1.5372752	0.037037037	0.21507381	0.96	1920	tags=37%, list=17%, signal=44%
YAGI_AML_WITH_T_9_11_TRANSLOCATION	YAGI_AML_WITH_T_9_11_TRANSLOCATION		91	-0.42141506	-1.535743	0.036363635	0.21619289	0.96	2669	tags=33%, list=24%, signal=43%
TAKEDA_TARGETS_OF_NUP98_HOXA9_FUSION_3D_DN	TAKEDA_TARGETS_OF_NUP98_HOXA9_FUSION_3D_DN		16	-0.6453569	-1.535637	0.0754717	0.21517296	0.96	1909	tags=56%, list=17%, signal=68%
MANALO_HYPOXIA_UP	MANALO_HYPOXIA_UP		128	-0.46225676	-1.5348908	0	0.21556383	0.96	1703	tags=35%, list=15%, signal=41%
MARSON_FOXP3_TARGETS_UP	MARSON_FOXP3_TARGETS_UP		50	-0.54039	-1.5340718	0	0.21583737	0.96	1952	tags=48%, list=17%, signal=58%
BIOCARTA_NO1_PATHWAY	BIOCARTA_NO1_PATHWAY		18	-0.6076967	-1.5324653	0.06382979	0.21723653	0.96	1625	tags=33%, list=15%, signal=39%
ZHAN_MULTIPLE_MYELOMA_CD1_UP	ZHAN_MULTIPLE_MYELOMA_CD1_UP		28	-0.540556	-1.5317622	0	0.21711536	0.96	2990	tags=57%, list=27%, signal=78%
YAO_TEMPORAL_RESPONSE_TO_PROGESTERONE_CLUSTER_16	YAO_TEMPORAL_RESPONSE_TO_PROGESTERONE_CLUSTER_16		62	-0.5655681	-1.5309628	0	0.21711992	0.96	1990	tags=47%, list=18%, signal=57%
IVANOVA_HEMATOPOIESIS_STEM_CELL_LONG_TERM	IVANOVA_HEMATOPOIESIS_STEM_CELL_LONG_TERM		65	-0.42028248	-1.530589	0	0.21674623	0.96	2389	tags=32%, list=21%, signal=41%
DEURIG_T_CELL_PROLYMPHOCYTIC_LEUKEMIA_DN	DEURIG_T_CELL_PROLYMPHOCYTIC_LEUKEMIA_DN		176	-0.43354768	-1.530529	0.055555556	0.2158437	0.96	2936	tags=43%, list=26%, signal=57%
MARSON_FOXP3_TARGETS_DN	MARSON_FOXP3_TARGETS_DN		32	-0.500827	-1.5304899	0.036363635	0.21495368	0.96	1356	tags=25%, list=12%, signal=28%
HAHTOLA_SEZARY_SYNDROM_DN	HAHTOLA_SEZARY_SYNDROM_DN		22	-0.65515155	-1.5300809	0	0.21496312	0.96	1952	tags=55%, list=17%, signal=66%
BYSTRYKH_HEMATOPOIESIS_STEM_CELL_AND_BRAIN_QTL_TRANS	BYSTRYKH_HEMATOPOIESIS_STEM_CELL_AND_BRAIN_QTL_TRANS		138	-0.34375706	-1.5299666	0	0.21409242	0.96	2120	tags=21%, list=19%, signal=26%
KAYO_CALORIE_RESTRICTION_MUSCLE_UP	KAYO_CALORIE_RESTRICTION_MUSCLE_UP		42	-0.53415245	-1.5294616	0.056603774	0.21365462	0.96	2000	tags=40%, list=18%, signal=49%
KERLEY_RESPONSE_TO_CISPLATIN_UP	KERLEY_RESPONSE_TO_CISPLATIN_UP		29	-0.51994425	-1.5276048	0.05882353	0.21523637	0.96	1364	tags=34%, list=12%, signal=39%
GU_PDEF_TARGETS_UP	GU_PDEF_TARGETS_UP		47	-0.5643887	-1.5275275	0.01923077	0.21433766	0.96	1649	tags=43%, list=15%, signal=50%
CASORELLI_APL_SECONDARY_VS_DE_NOVO_UP	CASORELLI_APL_SECONDARY_VS_DE_NOVO_UP		19	-0.6630869	-1.5259336	0.022222223	0.21593954	0.96	1234	tags=58%, list=11%, signal=65%
NAKAMURA_METASTASIS_MODEL_DN	NAKAMURA_METASTASIS_MODEL_DN		23	-0.5421929	-1.52416	0.041666668	0.21770585	0.96	1673	tags=39%, list=15%, signal=46%
DACOSTA_ERCC3_ALLELE_XPCS_VS_TTD_DN	DACOSTA_ERCC3_ALLELE_XPCS_VS_TTD_DN		17	-0.59838843	-1.5237293	0.039215688	0.21716858	0.96	1673	tags=47%, list=15%, signal=55%
TURASHVILI_BREAST_DUCTAL_CARCINOMA_VS_DUCTAL_NORMAL_DN	TURASHVILI_BREAST_DUCTAL_CARCINOMA_VS_DUCTAL_NORMAL_DN		92	-0.4360061	-1.5236399	0.020408163	0.21627702	0.96	2072	tags=35%, list=19%, signal=42%
KEGG_VALINE_LEUCINE_AND_ISOLEUCINE_DEGRADATION	KEGG_VALINE_LEUCINE_AND_ISOLEUCINE_DEGRADATION		35	-0.7154004	-1.5235705	0.057692308	0.2153385	0.96	2219	tags=71%, list=20%, signal=89%
RASHI_RESPONSE_TO_IONIZING_RADIATION_5	RASHI_RESPONSE_TO_IONIZING_RADIATION_5		106	-0.3926865	-1.5232363	0.017857144	0.21511675	0.96	1989	tags=28%, list=18%, signal=34%
HOFMANN_CELL_LYMPHOMA_DN	HOFMANN_CELL_LYMPHOMA_DN		23	-0.47568822	-1.5221572	0.024390243	0.21588176	0.96	2790	tags=43%, list=25%, signal=58%
ST_WNT_BETA_CATENIN_PATHWAY	ST_WNT_BETA_CATENIN_PATHWAY		24	-0.51087576	-1.5212392	0.057692308	0.21683161	0.96	1736	tags=38%, list=16%, signal=44%
YAGI_AML_WITH_11Q23_REARRANGED	YAGI_AML_WITH_11Q23_REARRANGED		231	-0.36812428	-1.5206683	0	0.21649644	0.96	2032	tags=28%, list=18%, signal=33%
WINTER_HYPOXIA_DN	WINTER_HYPOXIA_DN		24	-0.77997136	-1.5203705	0	0.21596308	0.96	1621	tags=71%, list=14%, signal=83%
KEGG_GLUTATHIONE_METABOLISM	KEGG_GLUTATHIONE_METABOLISM		34	-0.5771084	-1.520107	0.018867925	0.21552111	0.96	688	tags=26%, list=6%, signal=28%
PASQUALUCCI_LYMPHOMA_BY_GC_STAGE_DN	PASQUALUCCI_LYMPHOMA_BY_GC_STAGE_DN		94	-0.5073208	-1.5192981	0.05357143	0.21599188	0.96	1665	tags=36%, list=15%, signal=42%
SASSON_RESPONSE_TO_GONADOTROPHINS_DN	SASSON_RESPONSE_TO_GONADOTROPHINS_DN		46	-0.48069167	-1.5185553	0.0625	0.21594054	0.96	1360	tags=28%, list=12%, signal=32%
DUNNE_TARGETS_OF_AML1_MTG8_FUSION_DN	DUNNE_TARGETS_OF_AML1_MTG8_FUSION_DN		15	-0.64192265	-1.5182319	0.045454547	0.21550389	0.96	1317	tags=47%, list=12%, signal=53%
ROSS_ACUTE_MYELOID_LEUKEMIA_CBF	ROSS_ACUTE_MYELOID_LEUKEMIA_CBF		50	-0.46703953	-1.5180421	0.04	0.21502334	0.96	1806	tags=32%, list=16%, signal=38%
TURASHVILI_BREAST_LOBULAR_CARCINOMA_VS_DUCTAL_NORMAL_DN	TURASHVILI_BREAST_LOBULAR_CARCINOMA_VS_DUCTAL_NORMAL_DN		51	-0.51335293	-1.5161798	0.037037037	0.21658266	0.96	1810	tags=37%, list=16%, signal=44%
ZHANG_ANTIVIRAL_RESPONSE_TO_RIBAVIRIN_DN	ZHANG_ANTIVIRAL_RESPONSE_TO_RIBAVIRIN_DN		28	-0.5641602	-1.515804	0.02	0.21629675	0.96	1539	tags=43%, list=14%, signal=50%
CHIARADONNA_NEOPLASTIC_TRANSFORMATION_CDC25_UP	CHIARADONNA_NEOPLASTIC_TRANSFORMATION_CDC25_UP		87	-0.520952	-1.5144217	0.022222223	0.21751435	0.96	1073	tags=30%, list=10%, signal=33%
GERY_CEBP_TARGETS	GERY_CEBP_TARGETS		94	-0.5102397	-1.5143092	0.019607844	0.21667416	0.96	1893	tags=41%, list=17%, signal=50%
ALONSO_METASTASIS_UP	ALONSO_METASTASIS_UP		118	-0.45347744	-1.5141904	0.055555556	0.21579334	0.96	2116	tags=31%, list=19%, signal=38%
NIKOLSKY_BREAST_CANCER_20Q11_AMPLICON	NIKOLSKY_BREAST_CANCER_20Q11_AMPLICON		15	-0.4821671	-1.5139601	0.018518519	0.21511576	0.96	389	tags=13%, list=3%, signal=14%
HOFFMANN_IMMATURE_TO_MATURE_B_LYMPHOCYTE_DN	HOFFMANN_IMMATURE_TO_MATURE_B_LYMPHOCYTE_DN		24	-0.50338066	-1.5135916	0.018181818	0.21496293	0.96	1782	tags=38%, list=16%, signal=45%
CHIANG_LIVER_CANCER_SUBCLASS_CTNNB1_DN	CHIANG_LIVER_CANCER_SUBCLASS_CTNNB1_DN		96	-0.51284236	-1.513513	0.039215688	0.21406351	0.96	2115	tags=47%, list=19%, signal=57%
RICKMAN_HEAD_AND_NECK_CANCER_F	RICKMAN_HEAD_AND_NECK_CANCER_F		35	-0.7389148	-1.5133433	0.14	0.2133935	0.96	1631	tags=66%, list=15%, signal=77%
MOOTHA_HUMAN_MITODB_6_2002	MOOTHA_HUMAN_MITODB_6_2002		325	-0.43855804	-1.5133295	0.074074075	0.21250804	0.96	2871	tags=44%, list=26%, signal=57%
ABE_INNER_EAR	ABE_INNER_EAR		18	-0.5549888	-1.513049	0.074074075	0.21208234	0.96	1807	tags=44%, list=16%, signal=53%
NAKAYAMA_SOFT_TISSUE_TUMORS_PCA1_DN	NAKAYAMA_SOFT_TISSUE_TUMORS_PCA1_DN		48	-0.5408799	-1.5126575	0.020408163	0.2115685	0.96	1213	tags=29%, list=11%, signal=33%
KINSEY_TARGETS_OF_EWSR1_FLII_FUSION_DN	KINSEY_TARGETS_OF_EWSR1_FLII_FUSION_DN		171	-0.41357073	-1.5117881	0	0.21229307	0.96	1726	tags=30%, list=15%, signal=35%
VANTVEER_BREAST_CANCER_BRCA1_DN	VANTVEER_BREAST_CANCER_BRCA1_DN		18	-0.6238262	-1.5111672	0.03846154	0.21296352	0.96	1186	tags=56%, list=11%, signal=62%
THUM_SYSTOLIC_HEART_FAILURE_UP	THUM_SYSTOLIC_HEART_FAILURE_UP		251	-0.49534062	-1.5099702	0	0.21388386	0.96	2294	tags=43%, list=20%, signal=53%
VALK_AML_CLUSTER_5	VALK_AML_CLUSTER_5		16	-0.5853045	-1.5088722	0.040816326	0.21502425	0.96	2025	tags=38%, list=18%, signal=46%
CLASPER_LYMPHATIC_VESSELS_DURING_METASTASIS_DN	CLASPER_LYMPHATIC_VESSELS_DURING_METASTASIS_DN		29	-0.7091445	-1.5084236	0.020833334	0.21469446	0.96	1753	tags=62%, list=16%, signal=73%
HAN_SATB1_TARGETS_UP	HAN_SATB1_TARGETS_UP		183	-0.3805567	-1.5083292	0	0.21406634	0.96	2156	tags=32%, list=19%, signal=39%
BROWNE_HCMV_INFECTION_18HR_DN	BROWNE_HCMV_INFECTION_18HR_DN		105	-0.42948136	-1.5077679	0.03846154	0.21382862	0.96	2042	tags=32%, list=18%, signal=39%
LENAOUR_DENDRITIC_CELL_MATURATION_DN	LENAOUR_DENDRITIC_CELL_MATURATION_DN		72	-0.48493454	-1.5070248	0.0754717	0.21422881	0.96	2266	tags=39%, list=20%, signal=48%
TSAI_RESPONSE_TO_IONIZING_RADIATION	TSAI_RESPONSE_TO_IONIZING_RADIATION		84	-0.43530777	-1.5064721	0.018867925	0.2144489	0.96	1559	tags=27%, list=14%, signal=32%
BOYAULT_LIVER_CANCER_SUBCLASS_G6_UP	BOYAULT_LIVER_CANCER_SUBCLASS_G6_UP		41	-0.48691174	-1.5055567	0.056603774	0.21478565	0.96	1106	tags=29%, list=10%, signal=32%
TANG_SENESCENCE_TP53_TARGETS_UP	TANG_SENESCENCE_TP53_TARGETS_UP		16	-0.62180835	-1.5051899	0	0.21459576	0.96	676	tags=31%, list=6%, signal=33%
MATTIOLI_MULTIPLE_MYELOMA_WITH_14Q32_TRANSLOCATIONS	MATTIOLI_MULTIPLE_MYELOMA_WITH_14Q32_TRANSLOCATIONS		21	-0.5481603	-1.5047636	0.04	0.2143061	0.96	440	tags=29%, list=4%, signal=30%
MARSON_FOXP3_TARGETS_STIMULATED_UP	MARSON_FOXP3_TARGETS_STIMULATED_UP		16	-0.705386	-1.5035578	0.045454547	0.21501036	0.96	1630	tags=63%, list=15%, signal=73%
MOOTHA_GLYCOLYSIS	MOOTHA_GLYCOLYSIS		15	-0.6422461	-1.5028605	0.08928572	0.21554093	0.96	1413	tags=40%, list=13%, signal=46%
MARKEY_RB1_CHRONIC_LOF_DN	MARKEY_RB1_CHRONIC_LOF_DN		90	-0.4927952	-1.5019178	0.074074075	0.21650138	0.96	2038	tags=38%, list=18%, signal=46%
TARTE_PLASMA_CELL_VS_B_LYMPHOCYTE_DN	TARTE_PLASMA_CELL_VS_B_LYMPHOCYTE_DN		26	-0.61193	-1.5012531	0.036363635	0.21714105	0.96	1174	tags=46%, list=10%, signal=51%
DAIRKEE_CANCER_PRONE_RESPONSE_E2	DAIRKEE_CANCER_PRONE_RESPONSE_E2		18	-0.6510438	-1.5011759	0.07692308	0.21646145	0.96	588	tags=39%, list=5%, signal=41%
KEGG_LYSOSOME	KEGG_LYSOSOME		82	-0.40450215	-1.5011119	0.01724138	0.21570514	0.96	2584	tags=37%, list=23%, signal=47%
MOOTHA_FFA_OXYDATION	MOOTHA_FFA_OXYDATION		16	-0.7925758	-1.500966	0.056603774	0.21522678	0.96	2171	tags=94%, list=19%, signal=116%
COLIN_PILOCYTIC_ASTROCYTOMA_VS_GLIOBLASTOMA_DN	COLIN_PILOCYTIC_ASTROCYTOMA_VS_GLIOBLASTOMA_DN		16	-0.5850554	-1.5006206	0.04761905	0.2152521	0.96	3094	tags=63%, list=28%, signal=86%
LIEN_BREAST_CARCINOMA_METAPLASTIC	LIEN_BREAST_CARCINOMA_METAPLASTIC		19	-0.66208214	-1.4994789	0.07272727	0.21620522	0.96	1091	tags=47%, list=10%, signal=52%
FLECHNER_BIOPSY_KIDNEY_TRANSPLANT_REJECTED_VS_OK_DN	FLECHNER_BIOPSY_KIDNEY_TRANSPLANT_REJECTED_VS_OK_DN		373	-0.417435	-1.4981705	0.03846154	0.21716097	0.96	2183	tags=34%, list=19%, signal=41%
BROWNE_HCMV_INFECTION_20HR_DN	BROWNE_HCMV_INFECTION_20HR_DN		61	-0.47205275	-1.4964914	0.037037037	0.2187353	0.96	1729	tags=34%, list=15%, signal=40%
WATTEL_AUTONOMOUS_THYROID_ADENOMA_DN	WATTEL_AUTONOMOUS_THYROID_ADENOMA_DN		16	-0.610547	-1.494997	0.04	0.22021426	0.96	772	tags=31%, list=7%, signal=34%
STEIN_ESRRA_TARGETS_UP	STEIN_ESRRA_TARGETS_UP		233	-0.43016624	-1.4947217	0.056603774	0.21969123	0.96	2039	tags=36%, list=18%, signal=44%
RIZKI_TUMOR_INVASIVENESS_3D_DN	RIZKI_TUMOR_INVASIVENESS_3D_DN		150	-0.37527204	-1.494389	0	0.21918486	0.96	1646	tags=25%, list=15%, signal=29%
SENGUPTA_NASOPHARYNGEAL_CARCINOMA_WITH_LMP1_UP	SENGUPTA_NASOPHARYNGEAL_CARCINOMA_WITH_LMP1_UP		186	-0.38482353	-1.4939198	0.01754386	0.21906959	0.96	1708	tags=27%, list=15%, signal=32%
GRUETZMANN_PANCREATIC_CANCER_UP	GRUETZMANN_PANCREATIC_CANCER_UP		252	-0.41805354	-1.4938685	0	0.2182612	0.96	1697	tags=27%, list=15%, signal=32%
KLEIN_PRIMARY_EFFUSION_LYMPHOMA_UP	KLEIN_PRIMARY_EFFUSION_LYMPHOMA_UP		39	-0.4381068	-1.4929023	0.035714287	0.21909024	0.96	2019	tags=31%, list=18%, signal=37%
BARIS_THYROID_CANCER_UP	BARIS_THYROID_CANCER_UP		15	-0.53963894	-1.4917825	0.08163265	0.21995944	0.96	3194	tags=53%, list=29%, signal=75%
MULLIGHAN_MLL_SIGNATURE_2_DN	MULLIGHAN_MLL_SIGNATURE_2_DN		166	-0.37785164	-1.4916704	0.017857144	0.21922275	0.96	1404	tags=20%, list=13%, signal=23%
ALONSO_METASTASIS_DN	ALONSO_METASTASIS_DN		15	-0.61482275	-1.4910722	0.044444446	0.21931842	0.96	1325	tags=40%, list=12%, signal=45%
DAVICIONI_MOLECULAR_ARMS_VS_ERMS_DN	DAVICIONI_MOLECULAR_ARMS_VS_ERMS_DN		105	-0.45856646	-1.4888908	0.0877193	0.222343	0.96	1708	tags=33%, list=15%, signal=39%
BONOME_OVARIAN_CANCER_POOR_SURVIVAL_UP	BONOME_OVARIAN_CANCER_POOR_SURVIVAL_UP		20	-0.5522179	-1.4883075	0.055555556	0.2221692	0.96	2329	tags=45%, list=21%, signal=57%
FONTAINE_FOLLICULAR_THYROID_ADENOMA_DN	FONTAINE_FOLLICULAR_THYROID_ADENOMA_DN		39	-0.5128071	-1.4876162	0.019607844	0.22236666	0.96	1673	tags=41%, list=15%, signal=48%
REACTOME_REGULATION_OF_LIPID_METABOLISM_BY_PEROXISOME_PROLIFERATOR_ACTIVATED_RECEPTOR_ALPHA	REACTOME_REGULATION_OF_LIPID_METABOLISM_BY_PEROXISOME_PROLIFERATOR_ACTIVATED_RECEPTOR_ALPHA		40	-0.5958327	-1.4873315	0.054545455	0.22213395	0.96	1257	tags=38%, list=11%, signal=42%
HUANG_FOXA2_TARGETS_DN	HUANG_FOXA2_TARGETS_DN		24	-0.5913182	-1.4873018	0	0.22134061	0.96	2434	tags=67%, list=22%, signal=85%
WAMUNYOKOLI_OVARIAN_CANCER_GRADES_1_2_DN	WAMUNYOKOLI_OVARIAN_CANCER_GRADES_1_2_DN		36	-0.5382462	-1.4864404	0.05357143	0.2221369	0.96	1621	tags=36%, list=14%, signal=42%
MODY_HIPPOCAMPUS_POSTNATAL	MODY_HIPPOCAMPUS_POSTNATAL		22	-0.47652248	-1.4856848	0.03773585	0.22249627	0.96	2639	tags=45%, list=24%, signal=59%
CERVERA_SDHB_TARGETS_1_UP	CERVERA_SDHB_TARGETS_1_UP		55	-0.5020616	-1.4851824	0.023255814	0.22245988	0.96	1722	tags=38%, list=15%, signal=45%
BORCZUK_MALIGNANT_MESOTHELIOMA_DN	BORCZUK_MALIGNANT_MESOTHELIOMA_DN		63	-0.46965632	-1.4851335	0.01923077	0.22174338	0.96	2192	tags=35%, list=20%, signal=43%
YAO_TEMPORAL_RESPONSE_TO_PROGESTERONE_CLUSTER_1	YAO_TEMPORAL_RESPONSE_TO_PROGESTERONE_CLUSTER_1		58	-0.48229408	-1.4849117	0.05172414	0.22134134	0.96	1948	tags=38%, list=17%, signal=46%
HELLEBREKERS_SILENCED_DURING_TUMOR_ANGIOGENESIS	HELLEBREKERS_SILENCED_DURING_TUMOR_ANGIOGENESIS		34	-0.56087214	-1.4845235	0.04255319	0.22145349	0.96	1781	tags=44%, list=16%, signal=52%
GAUSSMANN_MLL_AF4_FUSION_TARGETS_E_UP	GAUSSMANN_MLL_AF4_FUSION_TARGETS_E_UP		56	-0.51548946	-1.4837612	0.04	0.22207324	0.96	1839	tags=52%, list=16%, signal=62%
RAGHAVACHARI_PLATELET_SPECIFIC_GENES	RAGHAVACHARI_PLATELET_SPECIFIC_GENES		44	-0.503248	-1.4831396	0.021276595	0.22200656	0.96	1753	tags=32%, list=16%, signal=38%
MARCHINI_TRABECTEDIN_RESISTANCE_DN	MARCHINI_TRABECTEDIN_RESISTANCE_DN		33	-0.51469827	-1.4830769	0.036363635	0.22130667	0.96	1491	tags=33%, list=13%, signal=38%
MCLACHLAN_DENTAL_CARIES_UP	MCLACHLAN_DENTAL_CARIES_UP		134	-0.53312033	-1.4815259	0.06382979	0.22321348	0.96	1909	tags=42%, list=17%, signal=50%
TSUNODA_CISPLATIN_RESISTANCE_DN	TSUNODA_CISPLATIN_RESISTANCE_DN		18	-0.5766167	-1.4807739	0.040816326	0.22380666	0.96	800	tags=28%, list=7%, signal=30%
REACTOME_MUSCLE_CONTRACTION	REACTOME_MUSCLE_CONTRACTION		36	-0.6234968	-1.4805256	0.1509434	0.22345784	0.96	1612	tags=44%, list=14%, signal=52%
REACTOME_BIOLOGICAL_OXIDATIONS	REACTOME_BIOLOGICAL_OXIDATIONS		65	-0.511874	-1.4803202	0.020408163	0.22299547	0.96	1459	tags=28%, list=13%, signal=32%
SATO_SILENCED_BY_METHYLATION_IN_PANCREATIC_CANCER_1	SATO_SILENCED_BY_METHYLATION_IN_PANCREATIC_CANCER_1		249	-0.4087055	-1.480242	0.01923077	0.22230284	0.96	1822	tags=28%, list=16%, signal=33%
FINAK_BREAST_CANCER_SDPP_SIGNATURE	FINAK_BREAST_CANCER_SDPP_SIGNATURE		17	-0.6481228	-1.4801339	0.0754717	0.22181612	0.97	2108	tags=59%, list=19%, signal=72%
RORIE_TARGETS_OF_EWSR1_FLI1_FUSION_UP	RORIE_TARGETS_OF_EWSR1_FLI1_FUSION_UP		16	-0.58781	-1.4798069	0.0754717	0.2214921	0.97	2131	tags=50%, list=19%, signal=62%
BIOCARTA_CCR3_PATHWAY	BIOCARTA_CCR3_PATHWAY		16	-0.5644565	-1.4796318	0.055555556	0.22103393	0.97	1523	tags=31%, list=14%, signal=36%
KYNG_DNA_DAMAGE_UP	KYNG_DNA_DAMAGE_UP		66	-0.42937556	-1.478356	0.018518519	0.2222134	0.98	1798	tags=27%, list=16%, signal=32%
WANG_ESOPHAGUS_CANCER_VS_NORMAL_UP	WANG_ESOPHAGUS_CANCER_VS_NORMAL_UP		82	-0.40762708	-1.4776967	0.03846154	0.22211716	0.98	1903	tags=33%, list=17%, signal=39%
LI_PROSTATE_CANCER_EPIGENETIC	LI_PROSTATE_CANCER_EPIGENETIC		15	-0.6648077	-1.477489	0.020408163	0.22171986	0.98	2135	tags=60%, list=19%, signal=74%
KEGG_PPAR_SIGNALING_PATHWAY	KEGG_PPAR_SIGNALING_PATHWAY		51	-0.6365985	-1.4774218	0.09803922	0.22110999	0.98	1767	tags=49%, list=16%, signal=58%
SENESE_HDAC1_TARGETS_DN	SENESE_HDAC1_TARGETS_DN		134	-0.39997473	-1.4771835	0	0.22054888	0.98	1449	tags=22%, list=13%, signal=25%
EBAUER_MYOGENIC_TARGETS_OF_PAX3_FOXO1_FUSION	EBAUER_MYOGENIC_TARGETS_OF_PAX3_FOXO1_FUSION		38	-0.62674695	-1.47571	0.078431375	0.22179419	0.98	2052	tags=55%, list=18%, signal=67%
BERTUCCI_MEDULLARY_VS_DUCTAL_BREAST_CANCER_DN	BERTUCCI_MEDULLARY_VS_DUCTAL_BREAST_CANCER_DN		78	-0.4477962	-1.4756349	0	0.22126758	0.98	2183	tags=36%, list=19%, signal=44%
WATANABE_RECTAL_CANCER_RADIOTHERAPY_RESPONSIVE_UP	WATANABE_RECTAL_CANCER_RADIOTHERAPY_RESPONSIVE_UP		66	-0.41281274	-1.4753635	0.10714286	0.22069357	0.98	2929	tags=38%, list=26%, signal=51%
ICHIBA_GRAFT_VERSUS_HOST_DISEASE_35D_UP	ICHIBA_GRAFT_VERSUS_HOST_DISEASE_35D_UP		115	-0.4950741	-1.4751527	0.05882353	0.22041132	0.98	1895	tags=40%, list=17%, signal=48%
EBAUER_TARGETS_OF_PAX3_FOXO1_FUSION_UP	EBAUER_TARGETS_OF_PAX3_FOXO1_FUSION_UP		124	-0.47424886	-1.4749967	0.05882353	0.22010215	0.98	2159	tags=39%, list=19%, signal=47%
FONTAINE_PAPILLARY_THYROID_CARCINOMA_DN	FONTAINE_PAPILLARY_THYROID_CARCINOMA_DN		47	-0.42861268	-1.4743414	0.05882353	0.22041492	0.98	321	tags=13%, list=3%, signal=13%
KANG_IMMORTALIZED_BY_TERT_DN	KANG_IMMORTALIZED_BY_TERT_DN		67	-0.5112309	-1.4741733	0.04	0.22022198	0.98	1858	tags=33%, list=17%, signal=39%
VECCHI_GASTRIC_CANCER_ADVANCED_VS_EARLY_UP	VECCHI_GASTRIC_CANCER_ADVANCED_VS_EARLY_UP		105	-0.4924968	-1.473656	0.036363635	0.220431	0.98	1596	tags=38%, list=14%, signal=44%
TOOKER_GEMCITABINE_RESISTANCE_DN	TOOKER_GEMCITABINE_RESISTANCE_DN		78	-0.4451901	-1.4736433	0.018867925	0.21972223	0.98	2372	tags=40%, list=21%, signal=50%
TOOKER_RESPONSE_TO_BEXAROTENE_UP	TOOKER_RESPONSE_TO_BEXAROTENE_UP		78	-0.4451901	-1.4736433	0.018867925	0.21901798	0.98	2372	tags=40%, list=21%, signal=50%
GARCIA_TARGETS_OF_FLI1_AND_DAX1_UP	GARCIA_TARGETS_OF_FLI1_AND_DAX1_UP		22	-0.5377724	-1.4728612	0.057692308	0.2192718	0.98	1811	tags=32%, list=16%, signal=38%
KEGG_CITRATE_CYCLE_TCA_CYCLE	KEGG_CITRATE_CYCLE_TCA_CYCLE		24	-0.73080844	-1.4718473	0.0625	0.22067589	0.98	2006	tags=79%, list=18%, signal=96%
MCLACHLAN_DENTAL_CARIES_DN	MCLACHLAN_DENTAL_CARIES_DN		146	-0.52515036	-1.4716834	0.044444446	0.22016416	0.98	1909	tags=40%, list=17%, signal=47%
HINATA_NFKB_TARGETS_KERATINOCYTE_UP	HINATA_NFKB_TARGETS_KERATINOCYTE_UP		48	-0.49246418	-1.4708234	0.056603774	0.22099979	0.98	2012	tags=42%, list=18%, signal=51%
POTTI_CYTOXAN_SENSITIVITY	POTTI_CYTOXAN_SENSITIVITY		24	-0.49163106	-1.4704132	0	0.22123411	0.98	701	tags=25%, list=6%, signal=27%
BIOCARTA_CHREBP2_PATHWAY	BIOCARTA_CHREBP2_PATHWAY		26	-0.5004127	-1.4703292	0.041666668	0.22073726	0.98	1104	tags=19%, list=10%, signal=21%
HATADA_METHYLATED_IN_LUNG_CANCER_UP	HATADA_METHYLATED_IN_LUNG_CANCER_UP		178	-0.4048888	-1.4700196	0.020833334	0.2206855	0.98	873	tags=17%, list=8%, signal=18%
WATANABE_RECTAL_CANCER_RADIOTHERAPY_RESPONSIVE_DN	WATANABE_RECTAL_CANCER_RADIOTHERAPY_RESPONSIVE_DN		56	-0.4492052	-1.4686537	0.01754386	0.22156022	0.98	1518	tags=27%, list=14%, signal=31%
LEE_LIVER_CANCER_DENA_DN	LEE_LIVER_CANCER_DENA_DN		57	-0.52757883	-1.4673992	0.054545455	0.22286908	0.98	1048	tags=28%, list=9%, signal=31%
KRIGE_RESPONSE_TO_TOSEDOSTAT_24HR_UP	KRIGE_RESPONSE_TO_TOSEDOSTAT_24HR_UP		349	-0.36279517	-1.4659071	0	0.2245169	0.98	2554	tags=32%, list=23%, signal=40%
HELLER_HDAC_TARGETS_SILENCED_BY_METHYLATION_DN	HELLER_HDAC_TARGETS_SILENCED_BY_METHYLATION_DN		158	-0.37460282	-1.4651799	0.033333335	0.22469608	0.98	2166	tags=32%, list=19%, signal=39%
CASTELLANO_NRAS_TARGETS_UP	CASTELLANO_NRAS_TARGETS_UP		54	-0.4571546	-1.4634238	0	0.22670656	0.98	1151	tags=31%, list=10%, signal=35%
FULCHER_INFLAMMATORY_RESPONSE_LECTIN_VS_LPS_UP	FULCHER_INFLAMMATORY_RESPONSE_LECTIN_VS_LPS_UP		317	-0.37355793	-1.4633272	0.056603774	0.22613886	0.98	2877	tags=38%, list=26%, signal=49%
LEE_LIVER_CANCER_MYC_TGFA_UP	LEE_LIVER_CANCER_MYC_TGFA_UP		46	-0.41918173	-1.46314	0.035714287	0.225831	0.98	1590	tags=24%, list=14%, signal=28%
REACTOME_GENERATION_OF_SECOND_MESSENGER_MOLECULES	REACTOME_GENERATION_OF_SECOND_MESSENGER_MOLECULES		16	-0.72285885	-1.462752	0.10526316	0.22585985	0.98	1681	tags=56%, list=15%, signal=66%
YAO_TEMPORAL_RESPONSE_TO_PROGESTERONE_CLUSTER_8	YAO_TEMPORAL_RESPONSE_TO_PROGESTERONE_CLUSTER_8		31	-0.454808	-1.4624354	0	0.22554806	0.98	1443	tags=26%, list=13%, signal=30%
MOOTHA_PGC	MOOTHA_PGC		263	-0.42751825	-1.4621464	0.09090909	0.22539024	0.98	3117	tags=44%, list=28%, signal=60%
KEGG_PEROXISOME	KEGG_PEROXISOME		57	-0.52900964	-1.4602882	0.125	0.2277467	0.98	2625	tags=53%, list=23%, signal=68%
HOSHIDA_LIVER_CANCER_SUBCLASS_S3	HOSHIDA_LIVER_CANCER_SUBCLASS_S3		200	-0.46237385	-1.4594923	0.071428575	0.22810572	0.98	2249	tags=39%, list=20%, signal=47%
WIELAND_UP_BY_HBV_INFECTION	WIELAND_UP_BY_HBV_INFECTION		67	-0.521306	-1.4591894	0.06	0.22808288	0.98	1903	tags=45%, list=17%, signal=54%
MOLENAAR_TARGETS_OF_CCND1_AND_CDK4_UP	MOLENAAR_TARGETS_OF_CCND1_AND_CDK4_UP		28	-0.5102858	-1.4572786	0.037037037	0.23016436	0.98	906	tags=25%, list=8%, signal=27%
SMITH_TERT_TARGETS_DN	SMITH_TERT_TARGETS_DN		49	-0.46123743	-1.4571805	0.074074075	0.22969368	0.98	2132	tags=39%, list=19%, signal=48%
KEGG_TRYPTOPHAN_METABOLISM	KEGG_TRYPTOPHAN_METABOLISM		27	-0.5405385	-1.4563649	0.07692308	0.23024307	0.98	2219	tags=44%, list=20%, signal=55%
JI_RESPONSE_TO_FSH_UP	JI_RESPONSE_TO_FSH_UP		44	-0.4481144	-1.4561204	0	0.22987166	0.98	797	tags=18%, list=7%, signal=19%
REACTOME_TCR_SIGNALING	REACTOME_TCR_SIGNALING		32	-0.5469659	-1.4557765	0.084745765	0.2295118	0.98	1871	tags=38%, list=17%, signal=45%
STEIN_ESRRA_TARGETS	STEIN_ESRRA_TARGETS		308	-0.3681305	-1.4554287	0.05263158	0.22930074	0.98	2039	tags=31%, list=18%, signal=37%
MATSUDA_NATURAL_KILLER_DIFFERENTIATION	MATSUDA_NATURAL_KILLER_DIFFERENTIATION		365	-0.3690141	-1.4552779	0.018867925	0.22879782	0.98	2038	tags=30%, list=18%, signal=35%
SASSON_RESPONSE_TO_FORSKOLIN_UP	SASSON_RESPONSE_TO_FORSKOLIN_UP		49	-0.37151015	-1.4543623	0.03508772	0.22966228	0.98	2669	tags=39%, list=24%, signal=51%
LEE_DIFFERENTIATING_T_LYMPHOCYTE	LEE_DIFFERENTIATING_T_LYMPHOCYTE		77	-0.60311157	-1.453743	0.07272727	0.23030412	0.98	1913	tags=52%, list=17%, signal=62%
MORI_PLASMA_CELL_DN	MORI_PLASMA_CELL_DN		15	-0.73452675	-1.4537399	0.115384616	0.22963072	0.98	2809	tags=87%, list=25%, signal=116%
YAO_TEMPORAL_RESPONSE_TO_PROGESTERONE_CLUSTER_11	YAO_TEMPORAL_RESPONSE_TO_PROGESTERONE_CLUSTER_11		77	-0.40454	-1.4530463	0.036363635	0.2300217	0.98	718	tags=13%, list=6%, signal=14%
SMID_BREAST_CANCER_LUMINAL_B_DN	SMID_BREAST_CANCER_LUMINAL_B_DN		339	-0.45694965	-1.4521496	0.037037037	0.2308086	0.98	1691	tags=36%, list=15%, signal=41%
SENESE_HDAC1_AND_HDAC2_TARGETS_UP	SENESE_HDAC1_AND_HDAC2_TARGETS_UP		117	-0.44295233	-1.4518074	0	0.2308379	0.98	1514	tags=27%, list=14%, signal=31%
TARTE_PLASMA_CELL_VS_PLASMABLAST_UP	TARTE_PLASMA_CELL_VS_PLASMABLAST_UP		240	-0.3711521	-1.4514253	0.05172414	0.230575	0.98	1123	tags=19%, list=10%, signal=20%
LEE_LIVER_CANCER_DENA_UP	LEE_LIVER_CANCER_DENA_UP		46	-0.5061807	-1.4513249	0.036363635	0.23006043	0.98	1648	tags=43%, list=15%, signal=51%
LINDSTEDT_DENDRITIC_CELL_MATURATION_D	LINDSTEDT_DENDRITIC_CELL_MATURATION_D		43	-0.5447771	-1.4510846	0.01923077	0.23001297	0.98	1649	tags=47%, list=15%, signal=54%
HENDRICKS_SMARCA4_TARGETS_DN	HENDRICKS_SMARCA4_TARGETS_DN		30	-0.50267446	-1.4509987	0.074074075	0.22945371	0.98	2210	tags=50%, list=20%, signal=62%
NADERI_BREAST_CANCER_PROGNOSIS_DN	NADERI_BREAST_CANCER_PROGNOSIS_DN		17	-0.57902306	-1.4504092	0.10526316	0.22947276	0.98	1503	tags=47%, list=13%, signal=54%
LEE_LIVER_CANCER_MYC_E2F1_DN	LEE_LIVER_CANCER_MYC_E2F1_DN		45	-0.54201525	-1.4496428	0.022222223	0.22996426	0.98	1504	tags=33%, list=13%, signal=38%
RIGGI_EWING_SARCOMA_PROGENITOR_UP	RIGGI_EWING_SARCOMA_PROGENITOR_UP		227	-0.3980687	-1.4493697	0.032786883	0.22971213	0.98	1708	tags=31%, list=15%, signal=36%
BOQUEST_STEM_CELL_CULTURED_VS_FRESH_DN	BOQUEST_STEM_CELL_CULTURED_VS_FRESH_DN		18	-0.66407776	-1.4488947	0.057692308	0.2295838	0.98	1858	tags=56%, list=17%, signal=67%
KANG_IMMORTALIZED_BY_TERT_UP	KANG_IMMORTALIZED_BY_TERT_UP		55	-0.44661483	-1.4487375	0.06	0.2292102	0.98	1748	tags=36%, list=16%, signal=43%
CHARAFE_BREAST_CANCER_LUMINAL_VS_BASAL_DN	CHARAFE_BREAST_CANCER_LUMINAL_VS_BASAL_DN		258	-0.42351934	-1.4487219	0.020408163	0.22858961	0.98	1927	tags=30%, list=17%, signal=35%
KOYAMA_SEMA3B_TARGETS_DN	KOYAMA_SEMA3B_TARGETS_DN		152	-0.3497591	-1.4482149	0.03508772	0.22872387	0.98	1790	tags=27%, list=16%, signal=32%
LU_AGING_BRAIN_UP	LU_AGING_BRAIN_UP		88	-0.3699818	-1.4480562	0.020833334	0.22844854	0.98	2502	tags=31%, list=22%, signal=39%
MOOTHA_GLUCONEOGENESIS	MOOTHA_GLUCONEOGENESIS		22	-0.6180932	-1.4480168	0.10204082	0.2279228	0.98	1627	tags=50%, list=15%, signal=58%
ELVIDGE_HYPOXIA_BY_DMOG_DN	ELVIDGE_HYPOXIA_BY_DMOG_DN		37	-0.4921442	-1.4474328	0.084745765	0.22802876	0.98	1941	tags=41%, list=17%, signal=49%
REACTOME_COMPLEMENT_CASCADE	REACTOME_COMPLEMENT_CASCADE		15	-0.64321	-1.4470538	0.039215688	0.22772177	0.98	752	tags=40%, list=7%, signal=43%
BROWNE_HCMV_INFECTION_24HR_DN	BROWNE_HCMV_INFECTION_24HR_DN		93	-0.46008715	-1.4469997	0.05263158	0.22720584	0.98	2299	tags=38%, list=21%, signal=47%
ROSS_AML_OF_FAB_M7_TYPE	ROSS_AML_OF_FAB_M7_TYPE		51	-0.45096183	-1.4464447	0.057692308	0.22745928	0.98	2598	tags=47%, list=23%, signal=61%
MARTORIATI_MDM4_TARGETS_FETAL_LIVER_UP	MARTORIATI_MDM4_TARGETS_FETAL_LIVER_UP		76	-0.37943864	-1.4457175	0.06896552	0.22797984	0.98	1477	tags=25%, list=13%, signal=29%
WONG_MITOCHONDRIA_GENE_MODULE	WONG_MITOCHONDRIA_GENE_MODULE		158	-0.4524598	-1.4455125	0.14545454	0.22767444	0.98	3361	tags=58%, list=30%, signal=81%
MORI_SMALL_PRE_BII_LYMPHOCYTE_UP	MORI_SMALL_PRE_BII_LYMPHOCYTE_UP		49	-0.4645626	-1.4445065	0.03508772	0.22853094	0.98	1579	tags=29%, list=14%, signal=33%
TCGA_GLIOBLASTOMA_COPY_NUMBER_DN	TCGA_GLIOBLASTOMA_COPY_NUMBER_DN		17	-0.5945553	-1.4433303	0.12727273	0.22934149	0.98	1870	tags=47%, list=17%, signal=56%
IZADPANAH_STEM_CELL_ADIPOSE_VS_BONE_DN	IZADPANAH_STEM_CELL_ADIPOSE_VS_BONE_DN		65	-0.4953779	-1.4432852	0.10169491	0.22880132	0.98	1645	tags=40%, list=15%, signal=47%
BOYLAN_MULTIPLE_MYELOMA_D_DN	BOYLAN_MULTIPLE_MYELOMA_D_DN		51	-0.43490627	-1.4427276	0.039215688	0.22901182	0.98	1579	tags=31%, list=14%, signal=36%
ENGELMANN_CANCER_PROGENITORS_UP	ENGELMANN_CANCER_PROGENITORS_UP		34	-0.5118927	-1.4422805	0.041666668	0.22905312	0.98	1550	tags=38%, list=14%, signal=44%
LUCAS_HNF4A_TARGETS_UP	LUCAS_HNF4A_TARGETS_UP		34	-0.48033044	-1.4413171	0.02	0.22970338	0.98	2013	tags=44%, list=18%, signal=54%
ZHAN_LATE_DIFFERENTIATION_GENES_UP	ZHAN_LATE_DIFFERENTIATION_GENES_UP		17	-0.6508011	-1.4400634	0.08	0.23091085	0.98	1477	tags=35%, list=13%, signal=41%
SMID_BREAST_CANCER_RELAPSE_IN_LUNG_DN	SMID_BREAST_CANCER_RELAPSE_IN_LUNG_DN		20	-0.6950575	-1.4396368	0.09259259	0.23085661	0.98	1170	tags=55%, list=10%, signal=61%
GRAHAM_NORMAL_QUIESCENT_VS_NORMAL_DIVIDING_UP	GRAHAM_NORMAL_QUIESCENT_VS_NORMAL_DIVIDING_UP		35	-0.54014236	-1.4396198	0.071428575	0.2302377	0.98	1346	tags=31%, list=12%, signal=36%
VALK_AML_CLUSTER_15	VALK_AML_CLUSTER_15		17	-0.5501021	-1.4393291	0.055555556	0.23010054	0.98	1221	tags=35%, list=11%, signal=40%
MCBRYAN_PUBERTAL_BREAST_3_4WK_DN	MCBRYAN_PUBERTAL_BREAST_3_4WK_DN		33	-0.56902844	-1.4382839	0.125	0.23121375	0.98	1564	tags=39%, list=14%, signal=46%
HADDAD_B_LYMPHOCYTE_PROGENITOR	HADDAD_B_LYMPHOCYTE_PROGENITOR		144	-0.41262704	-1.4378394	0.018518519	0.23105526	0.98	1524	tags=25%, list=14%, signal=29%
HOUSTIS_ROS	HOUSTIS_ROS		26	-0.54672045	-1.4376718	0.05882353	0.23095042	0.98	2981	tags=50%, list=27%, signal=68%
CHARAFE_BREAST_CANCER_BASAL_VS_MESENCHYMAL_DN	CHARAFE_BREAST_CANCER_BASAL_VS_MESENCHYMAL_DN		27	-0.52474856	-1.4374877	0.08510638	0.23076071	0.98	3233	tags=67%, list=29%, signal=94%
REACTOME_PURINE_METABOLISM	REACTOME_PURINE_METABOLISM		22	-0.3866225	-1.4374481	0.08	0.23024784	0.98	2102	tags=27%, list=19%, signal=34%
KONDO_EZH2_TARGETS	KONDO_EZH2_TARGETS		82	-0.4416537	-1.4371248	0.04918033	0.23007315	0.98	1072	tags=23%, list=10%, signal=25%
KEGG_STARCH_AND_SUCROSE_METABOLISM	KEGG_STARCH_AND_SUCROSE_METABOLISM		21	-0.5922883	-1.4369498	0.05882353	0.22971809	0.98	1508	tags=43%, list=13%, signal=49%
SHAFFER_IRF4_TARGETS_IN_ACTIVATED_DENDRITIC_CELL	SHAFFER_IRF4_TARGETS_IN_ACTIVATED_DENDRITIC_CELL		43	-0.43400365	-1.4366503	0.08510638	0.22961108	0.98	1803	tags=33%, list=16%, signal=39%
MULLIGHAN_MLL_SIGNATURE_1_UP	MULLIGHAN_MLL_SIGNATURE_1_UP		233	-0.3536109	-1.435266	0.035714287	0.23094332	0.98	2567	tags=33%, list=23%, signal=42%
KIM_MYC_AMPLIFICATION_TARGETS_UP	KIM_MYC_AMPLIFICATION_TARGETS_UP		106	-0.3585833	-1.4351717	0.03508772	0.2304007	0.98	2034	tags=26%, list=18%, signal=32%
CUI_TCF21_TARGETS_UP	CUI_TCF21_TARGETS_UP		22	-0.5685455	-1.4347624	0.071428575	0.23068112	0.98	1475	tags=50%, list=13%, signal=57%
TONKS_TARGETS_OF_RUNX1_RUNX1T1_FUSION_HSC_DN	TONKS_TARGETS_OF_RUNX1_RUNX1T1_FUSION_HSC_DN		121	-0.49627203	-1.4341334	0.08695652	0.23113412	0.98	2000	tags=41%, list=18%, signal=50%
YU_MYC_TARGETS_DN	YU_MYC_TARGETS_DN		42	-0.6048895	-1.4340382	0.055555556	0.23067348	0.98	1502	tags=45%, list=13%, signal=52%
RAMASWAMY_METASTASIS_DN	RAMASWAMY_METASTASIS_DN		38	-0.4544531	-1.4340043	0.039215688	0.23011576	0.98	2738	tags=45%, list=24%, signal=59%
SAGIV_CD24_TARGETS_DN	SAGIV_CD24_TARGETS_DN		30	-0.50199014	-1.4335617	0.104166664	0.23011088	0.98	1478	tags=40%, list=13%, signal=46%
COLDREN_GEFITINIB_RESISTANCE_UP	COLDREN_GEFITINIB_RESISTANCE_UP		41	-0.42590594	-1.4324408	0.055555556	0.2316981	0.98	2006	tags=27%, list=18%, signal=33%
LI_CISPLATIN_RESISTANCE_DN	LI_CISPLATIN_RESISTANCE_DN		19	-0.55978143	-1.4311789	0.08163265	0.23283404	0.98	2116	tags=42%, list=19%, signal=52%
WILLIAMS_ESR2_TARGETS_UP	WILLIAMS_ESR2_TARGETS_UP		15	-0.5187778	-1.4302366	0.06896552	0.23382646	0.98	3923	tags=60%, list=35%, signal=92%
FAELT_B_CLL_WITH_VH_REARRANGEMENTS_UP	FAELT_B_CLL_WITH_VH_REARRANGEMENTS_UP		37	-0.4432167	-1.4296235	0.07017544	0.23407246	0.98	3508	tags=46%, list=31%, signal=67%
KEGG_VIRAL_MYOCARDITIS	KEGG_VIRAL_MYOCARDITIS		26	-0.65859467	-1.4291629	0.10638298	0.23406823	0.98	3044	tags=69%, list=27%, signal=95%
REACTOME_INNATE_IMMUNITY_SIGNALING	REACTOME_INNATE_IMMUNITY_SIGNALING		68	-0.4066643	-1.4284829	0.06	0.23453388	0.98	1205	tags=19%, list=11%, signal=21%
JAZAG_TGFB1_SIGNALING_VIA_SMAD4_DN	JAZAG_TGFB1_SIGNALING_VIA_SMAD4_DN		42	-0.45163852	-1.4282665	0.045454547	0.23431477	0.98	2922	tags=40%, list=26%, signal=55%
BREDEMEYER_RAG_SIGNALING_NOT_VIA_ATM_DN	BREDEMEYER_RAG_SIGNALING_NOT_VIA_ATM_DN		42	-0.44175872	-1.4273247	0.04	0.23526624	0.98	2362	tags=43%, list=21%, signal=54%
STEARMAN_LUNG_CANCER_EARLY_VS_LATE_DN	STEARMAN_LUNG_CANCER_EARLY_VS_LATE_DN		46	-0.46101588	-1.4273102	0.03773585	0.23472235	0.98	2584	tags=43%, list=23%, signal=56%
GOZGIT_ESR1_TARGETS_UP	GOZGIT_ESR1_TARGETS_UP		79	-0.3855671	-1.4270018	0.017857144	0.23459458	0.98	1856	tags=30%, list=17%, signal=36%
LINDSTEDT_DENDRITIC_CELL_MATURATION_A	LINDSTEDT_DENDRITIC_CELL_MATURATION_A		39	-0.56844234	-1.4269025	0.125	0.23424259	0.98	2211	tags=44%, list=20%, signal=54%
HELLER_HDAC_TARGETS_SILENCED_BY_METHYLATION_UP	HELLER_HDAC_TARGETS_SILENCED_BY_METHYLATION_UP		242	-0.36946872	-1.4265954	0	0.23403421	0.98	2220	tags=33%, list=20%, signal=40%
LEE_LIVER_CANCER_ACOX1_DN	LEE_LIVER_CANCER_ACOX1_DN		49	-0.48378858	-1.4265066	0.018867925	0.23369797	0.98	966	tags=29%, list=9%, signal=31%
HOSHIDA_LIVER_CANCER_LATE_RECURRENCE_UP	HOSHIDA_LIVER_CANCER_LATE_RECURRENCE_UP		41	-0.46795368	-1.426403	0.07692308	0.23322293	0.98	2629	tags=49%, list=23%, signal=64%
ZUCCHI_METASTASIS_DN	ZUCCHI_METASTASIS_DN		19	-0.49924928	-1.426131	0.12962963	0.23333116	0.98	1252	tags=21%, list=11%, signal=24%
FONTAINE_PAPILLARY_THYROID_CARCINOMA_UP	FONTAINE_PAPILLARY_THYROID_CARCINOMA_UP		35	-0.4500963	-1.4247262	0.08928572	0.23482457	0.98	2296	tags=40%, list=21%, signal=50%
REACTOME_INTEGRIN_CELL_SURFACE_INTERACTIONS	REACTOME_INTEGRIN_CELL_SURFACE_INTERACTIONS		53	-0.5310634	-1.4244071	0.06122449	0.23480874	0.98	2622	tags=53%, list=23%, signal=69%
DAVICIONI_TARGETS_OF_PAX_FOXO1_FUSIONS_UP	DAVICIONI_TARGETS_OF_PAX_FOXO1_FUSIONS_UP		156	-0.44395968	-1.4243792	0.03846154	0.23423183	0.98	1459	tags=28%, list=13%, signal=31%
SABATES_COLORECTAL_ADENOMA_DN	SABATES_COLORECTAL_ADENOMA_DN		154	-0.49608505	-1.4237238	0.05882353	0.23471655	0.98	1736	tags=36%, list=16%, signal=42%
RODRIGUES_DCC_TARGETS_DN	RODRIGUES_DCC_TARGETS_DN		74	-0.4435106	-1.4234772	0.07017544	0.23444223	0.98	2426	tags=36%, list=22%, signal=46%
HOOI_ST7_TARGETS_UP	HOOI_ST7_TARGETS_UP		39	-0.4802237	-1.4234505	0.06122449	0.23392124	0.98	1918	tags=31%, list=17%, signal=37%
FLECHNER_BIOPSY_KIDNEY_TRANSPLANT_OK_VS_DONOR_UP	FLECHNER_BIOPSY_KIDNEY_TRANSPLANT_OK_VS_DONOR_UP		340	-0.39794683	-1.422219	0.11320755	0.23518209	0.98	2209	tags=28%, list=20%, signal=34%
ZHU_CMV_ALL_DN	ZHU_CMV_ALL_DN		49	-0.47282588	-1.422166	0.037037037	0.23473388	0.98	1805	tags=41%, list=16%, signal=48%
WIKMAN_ASBESTOS_LUNG_CANCER_DN	WIKMAN_ASBESTOS_LUNG_CANCER_DN		16	-0.5927307	-1.4208119	0.055555556	0.23641218	0.98	1451	tags=31%, list=13%, signal=36%
KENNY_CTNNB1_TARGETS_DN	KENNY_CTNNB1_TARGETS_DN		28	-0.4537032	-1.4198967	0.054545455	0.2373876	0.98	2149	tags=46%, list=19%, signal=57%
CHANG_CORE_SERUM_RESPONSE_DN	CHANG_CORE_SERUM_RESPONSE_DN		19	-0.4984034	-1.4197661	0.054545455	0.2371129	0.98	1823	tags=32%, list=16%, signal=38%
APPIERTO_RESPONSE_TO_FENRETINIDE_DN	APPIERTO_RESPONSE_TO_FENRETINIDE_DN		23	-0.4891834	-1.419512	0.13333334	0.23705275	0.98	1918	tags=43%, list=17%, signal=52%
KAAB_HEART_ATRIUM_VS_VENTRICLE_UP	KAAB_HEART_ATRIUM_VS_VENTRICLE_UP		158	-0.386988	-1.4192874	0.05263158	0.2368695	0.98	1187	tags=19%, list=11%, signal=21%
DORSAM_HOXA9_TARGETS_DN	DORSAM_HOXA9_TARGETS_DN		17	-0.5624225	-1.4184203	0.06	0.23728774	0.98	182	tags=18%, list=2%, signal=18%
VALK_AML_CLUSTER_11	VALK_AML_CLUSTER_11		24	-0.5015998	-1.4176402	0.07692308	0.2382789	0.98	1300	tags=38%, list=12%, signal=42%
MAHAJAN_RESPONSE_TO_IL1A_UP	MAHAJAN_RESPONSE_TO_IL1A_UP		45	-0.48208272	-1.417605	0.019607844	0.23777933	0.98	2211	tags=42%, list=20%, signal=52%
REACTOME_CITRIC_ACID_CYCLE	REACTOME_CITRIC_ACID_CYCLE		16	-0.7865333	-1.417554	0.041666668	0.23730095	0.98	1968	tags=81%, list=18%, signal=98%
CONCANNON_APOPTOSIS_BY_EPOXOMICIN_UP	CONCANNON_APOPTOSIS_BY_EPOXOMICIN_UP		142	-0.38103163	-1.4164762	0.04	0.23783633	0.98	2173	tags=26%, list=19%, signal=32%
BRUECKNER_TARGETS_OF_MIRLET7A3_DN	BRUECKNER_TARGETS_OF_MIRLET7A3_DN		46	-0.45431334	-1.4158183	0.08163265	0.23823266	0.98	1847	tags=37%, list=16%, signal=44%
AMIT_SERUM_RESPONSE_120_MCF10A	AMIT_SERUM_RESPONSE_120_MCF10A		45	-0.44144142	-1.41543	0.040816326	0.2383248	0.99	1312	tags=22%, list=12%, signal=25%
DEBIASI_APOPTOSIS_BY_REOVIRUS_INFECTION_UP	DEBIASI_APOPTOSIS_BY_REOVIRUS_INFECTION_UP		141	-0.36615694	-1.4150784	0.056603774	0.23813659	0.99	2858	tags=33%, list=26%, signal=44%
ONDER_CDH1_SIGNALING_VIA_CTNNB1	ONDER_CDH1_SIGNALING_VIA_CTNNB1		52	-0.45813286	-1.4146928	0.04918033	0.23838882	0.99	1612	tags=33%, list=14%, signal=38%
IVANOVA_HEMATOPOIESIS_MATURE_CELL	IVANOVA_HEMATOPOIESIS_MATURE_CELL		88	-0.41116175	-1.4146038	0.01724138	0.23806642	0.99	1918	tags=32%, list=17%, signal=38%
ROVERSI_GLIOMA_COPY_NUMBER_DN	ROVERSI_GLIOMA_COPY_NUMBER_DN		35	-0.42952457	-1.414366	0.05357143	0.23788475	0.99	2570	tags=40%, list=23%, signal=52%
YAO_TEMPORAL_RESPONSE_TO_PROGESTERONE_CLUSTER_6	YAO_TEMPORAL_RESPONSE_TO_PROGESTERONE_CLUSTER_6		50	-0.498289	-1.4137576	0.08196721	0.23808756	0.99	1238	tags=32%, list=11%, signal=36%
KEGG_CYTOKINE_CYTOKINE_RECEPTOR_INTERACTION	KEGG_CYTOKINE_CYTOKINE_RECEPTOR_INTERACTION		155	-0.43695858	-1.4128286	0.06382979	0.2389716	0.99	1910	tags=28%, list=17%, signal=34%
CHIANG_LIVER_CANCER_SUBCLASS_POLYSOMY7_UP	CHIANG_LIVER_CANCER_SUBCLASS_POLYSOMY7_UP		40	-0.4408892	-1.4127024	0	0.23850204	0.99	1782	tags=35%, list=16%, signal=41%
BROWNE_HCMV_INFECTION_16HR_DN	BROWNE_HCMV_INFECTION_16HR_DN		50	-0.43294543	-1.4123731	0.11111111	0.23842765	0.99	1981	tags=36%, list=18%, signal=44%
MULLIGHAN_MLL_SIGNATURE_2_UP	MULLIGHAN_MLL_SIGNATURE_2_UP		242	-0.32559058	-1.4122511	0.05	0.23805645	0.99	2363	tags=30%, list=21%, signal=37%
KEGG_SNARE_INTERACTIONS_IN_VESICULAR_TRANSPORT	KEGG_SNARE_INTERACTIONS_IN_VESICULAR_TRANSPORT		29	-0.4467912	-1.4118788	0.09259259	0.2379883	0.99	4033	tags=66%, list=36%, signal=102%
ZHANG_TARGETS_OF_EWSR1_FLI1_FUSION	ZHANG_TARGETS_OF_EWSR1_FLI1_FUSION		57	-0.41328627	-1.410432	0.08928572	0.23912331	0.99	1418	tags=32%, list=13%, signal=36%
ACEVEDO_NORMAL_TISSUE_ADJACENT_TO_LIVER_TUMOR_DN	ACEVEDO_NORMAL_TISSUE_ADJACENT_TO_LIVER_TUMOR_DN		236	-0.3305739	-1.4101181	0.07017544	0.23887183	0.99	2209	tags=27%, list=20%, signal=33%
KOYAMA_SEMA3B_TARGETS_UP	KOYAMA_SEMA3B_TARGETS_UP		122	-0.37206918	-1.4100839	0	0.23836923	0.99	1927	tags=28%, list=17%, signal=33%
MOHANKUMAR_TLX1_TARGETS_DN	MOHANKUMAR_TLX1_TARGETS_DN		82	-0.3910368	-1.409814	0.039215688	0.23815146	0.99	2351	tags=44%, list=21%, signal=55%
TAKEDA_TARGETS_OF_NUP98_HOXA9_FUSION_16D_DN	TAKEDA_TARGETS_OF_NUP98_HOXA9_FUSION_16D_DN		63	-0.40018344	-1.4094542	0.084745765	0.23820888	0.99	2102	tags=35%, list=19%, signal=43%
REN_ALVEOLAR_RHABDOMYOSARCOMA_DN	REN_ALVEOLAR_RHABDOMYOSARCOMA_DN		312	-0.4501401	-1.409436	0.08163265	0.23766749	0.99	2697	tags=40%, list=24%, signal=52%
KOKKINAKIS_METHIONINE_DEPRIVATION_96HR_UP	KOKKINAKIS_METHIONINE_DEPRIVATION_96HR_UP		75	-0.4183606	-1.409089	0.11111111	0.23761538	0.99	1353	tags=23%, list=12%, signal=26%
REACTOME_INTEGRIN_ALPHAIIBBETA3_SIGNALING	REACTOME_INTEGRIN_ALPHAIIBBETA3_SIGNALING		17	-0.5291564	-1.4090565	0.115384616	0.23711781	0.99	988	tags=29%, list=9%, signal=32%
KEGG_SYSTEMIC_LUPUS_ERYTHEMATOSUS	KEGG_SYSTEMIC_LUPUS_ERYTHEMATOSUS		36	-0.46058422	-1.4089987	0.09803922	0.23658255	0.99	957	tags=25%, list=9%, signal=27%
KRIGE_AMINO_ACID_DEPRIVATION	KRIGE_AMINO_ACID_DEPRIVATION		19	-0.47467995	-1.4086918	0.13725491	0.23644254	0.99	2473	tags=47%, list=22%, signal=61%
YAGI_AML_FAB_MARKERS	YAGI_AML_FAB_MARKERS		126	-0.36581844	-1.4079198	0.05357143	0.23689342	0.99	1977	tags=31%, list=18%, signal=37%
BALDWIN_PRKCI_TARGETS_UP	BALDWIN_PRKCI_TARGETS_UP		26	-0.47939596	-1.407889	0.05263158	0.23640896	0.99	1858	tags=31%, list=17%, signal=37%
REACTOME_METABOLISM_OF_LIPIDS_AND_LIPOPROTEINS	REACTOME_METABOLISM_OF_LIPIDS_AND_LIPOPROTEINS		154	-0.48238945	-1.4062141	0.10204082	0.23834479	0.99	2267	tags=38%, list=20%, signal=47%
PETRETTO_CARDIAC_HYPERTROPHY	PETRETTO_CARDIAC_HYPERTROPHY		23	-0.6817035	-1.4046178	0.06	0.24015278	0.99	1367	tags=57%, list=12%, signal=64%
GAJATE_RESPONSE_TO_TRABECTEDIN_UP	GAJATE_RESPONSE_TO_TRABECTEDIN_UP		35	-0.52329946	-1.4040027	0.078431375	0.24044578	0.99	1503	tags=34%, list=13%, signal=39%
ENK_UV_RESPONSE_EPIDERMIS_DN	ENK_UV_RESPONSE_EPIDERMIS_DN		350	-0.36161324	-1.4039807	0.016949153	0.2399319	0.99	2264	tags=30%, list=20%, signal=36%
MORI_LARGE_PRE_BII_LYMPHOCYTE_DN	MORI_LARGE_PRE_BII_LYMPHOCYTE_DN		34	-0.6070023	-1.403718	0.056603774	0.23978388	0.99	1978	tags=59%, list=18%, signal=71%
RASHI_RESPONSE_TO_IONIZING_RADIATION_4	RASHI_RESPONSE_TO_IONIZING_RADIATION_4		46	-0.4407766	-1.4037056	0.08196721	0.23929508	0.99	2034	tags=30%, list=18%, signal=37%
KEGG_SMALL_CELL_LUNG_CANCER	KEGG_SMALL_CELL_LUNG_CANCER		48	-0.41723686	-1.4031962	0.06521739	0.23949683	0.99	1870	tags=33%, list=17%, signal=40%
MILI_PSEUDOPODIA_CHEMOTAXIS_UP	MILI_PSEUDOPODIA_CHEMOTAXIS_UP		36	-0.4806061	-1.4025708	0.13461539	0.24011232	0.99	773	tags=17%, list=7%, signal=18%
TSENG_IRS1_TARGETS_UP	TSENG_IRS1_TARGETS_UP		86	-0.41673213	-1.4023651	0.03773585	0.23997091	0.99	2254	tags=35%, list=20%, signal=43%
BOYLAN_MULTIPLE_MYELOMA_C_UP	BOYLAN_MULTIPLE_MYELOMA_C_UP		19	-0.5138597	-1.4009769	0.019607844	0.24151738	0.99	1733	tags=37%, list=15%, signal=44%
DIAZ_CHRONIC_MEYLOGENOUS_LEUKEMIA_DN	DIAZ_CHRONIC_MEYLOGENOUS_LEUKEMIA_DN		80	-0.4616477	-1.400652	0.08928572	0.24137925	0.99	1952	tags=39%, list=17%, signal=47%
GENTILE_UV_RESPONSE_CLUSTER_D6	GENTILE_UV_RESPONSE_CLUSTER_D6		17	-0.47755858	-1.3995687	0.09259259	0.24266295	0.99	2866	tags=35%, list=26%, signal=47%
KEGG_ECM_RECEPTOR_INTERACTION	KEGG_ECM_RECEPTOR_INTERACTION		53	-0.48441517	-1.3992523	0.06666667	0.24262601	0.99	1645	tags=42%, list=15%, signal=48%
AMUNDSON_GENOTOXIC_SIGNATURE	AMUNDSON_GENOTOXIC_SIGNATURE		63	-0.35782942	-1.3987992	0.1	0.24261452	0.99	1681	tags=24%, list=15%, signal=28%
AMIT_SERUM_RESPONSE_240_MCF10A	AMIT_SERUM_RESPONSE_240_MCF10A		42	-0.43744233	-1.3987938	0.035714287	0.24208823	0.99	1228	tags=33%, list=11%, signal=37%
HAN_SATB1_TARGETS_DN	HAN_SATB1_TARGETS_DN		199	-0.3607941	-1.3986559	0.018181818	0.24170147	0.99	2513	tags=32%, list=22%, signal=41%
VECCHI_GASTRIC_CANCER_EARLY_DN	VECCHI_GASTRIC_CANCER_EARLY_DN		188	-0.516126	-1.3984816	0.04255319	0.24149464	0.99	1635	tags=37%, list=15%, signal=42%
KEGG_PORPHYRIN_AND_CHLOROPHYLL_METABOLISM	KEGG_PORPHYRIN_AND_CHLOROPHYLL_METABOLISM		17	-0.5239437	-1.3981136	0.125	0.24155325	0.99	3513	tags=65%, list=31%, signal=94%
SEMENZA_HIF1_TARGETS	SEMENZA_HIF1_TARGETS		25	-0.46548805	-1.3975837	0.115384616	0.2418906	0.99	1413	tags=28%, list=13%, signal=32%
ALONSO_METASTASIS_EMT_UP	ALONSO_METASTASIS_EMT_UP		23	-0.5280958	-1.3972747	0.0877193	0.2420743	0.99	2116	tags=48%, list=19%, signal=59%
CROONQUIST_STROMAL_STIMULATION_UP	CROONQUIST_STROMAL_STIMULATION_UP		34	-0.5136876	-1.396924	0.09615385	0.24200293	0.99	2000	tags=50%, list=18%, signal=61%
REACTOME_HEMOSTASIS	REACTOME_HEMOSTASIS		194	-0.41345635	-1.3963703	0.054545455	0.24264063	0.99	1913	tags=31%, list=17%, signal=37%
HALMOS_CEBPA_TARGETS_UP	HALMOS_CEBPA_TARGETS_UP		29	-0.50951916	-1.3961738	0.14035088	0.24240275	0.99	1635	tags=45%, list=15%, signal=52%
KAAB_FAILED_HEART_ATRIUM_DN	KAAB_FAILED_HEART_ATRIUM_DN		96	-0.38980266	-1.3953482	0.12727273	0.24313192	0.99	1302	tags=19%, list=12%, signal=21%
SMID_BREAST_CANCER_RELAPSE_IN_LUNG_UP	SMID_BREAST_CANCER_RELAPSE_IN_LUNG_UP		15	-0.5826387	-1.3948501	0.1521739	0.2432947	0.99	1807	tags=47%, list=16%, signal=56%
WINTER_HYPOXIA_METAGENE	WINTER_HYPOXIA_METAGENE		149	-0.39907807	-1.3948424	0.02	0.24281171	0.99	1720	tags=30%, list=15%, signal=35%
THUM_MIR21_TARGETS_HEART_DISEASE_UP	THUM_MIR21_TARGETS_HEART_DISEASE_UP		15	-0.66318715	-1.3943261	0.14035088	0.24296935	0.99	1858	tags=53%, list=17%, signal=64%
KLEIN_PRIMARY_EFFUSION_LYMPHOMA_DN	KLEIN_PRIMARY_EFFUSION_LYMPHOMA_DN		37	-0.55590814	-1.3929875	0.10909091	0.2448009	0.99	1838	tags=46%, list=16%, signal=55%
RASHI_RESPONSE_TO_IONIZING_RADIATION_6	RASHI_RESPONSE_TO_IONIZING_RADIATION_6		70	-0.44923842	-1.3915709	0.083333336	0.24643517	0.99	1656	tags=30%, list=15%, signal=35%
RIGGI_EWING_SARCOMA_PROGENITOR_DN	RIGGI_EWING_SARCOMA_PROGENITOR_DN		114	-0.42042327	-1.3914975	0.06122449	0.24598274	0.99	2042	tags=42%, list=18%, signal=51%
WEINMANN_ADAPTATION_TO_HYPOXIA_DN	WEINMANN_ADAPTATION_TO_HYPOXIA_DN		27	-0.5541064	-1.3914009	0.020408163	0.24554753	0.99	426	tags=30%, list=4%, signal=31%
HADDAD_T_LYMPHOCYTE_AND_NK_PROGENITOR_DN	HADDAD_T_LYMPHOCYTE_AND_NK_PROGENITOR_DN		47	-0.5232853	-1.3912654	0.11111111	0.24518567	0.99	1909	tags=43%, list=17%, signal=51%
SENESE_HDAC2_TARGETS_UP	SENESE_HDAC2_TARGETS_UP		66	-0.42606938	-1.3899671	0.06	0.2466627	0.99	1513	tags=26%, list=14%, signal=30%
KEGG_PROPANOATE_METABOLISM	KEGG_PROPANOATE_METABOLISM		25	-0.62764853	-1.3897401	0.14893617	0.24632265	0.99	2425	tags=56%, list=22%, signal=71%
WANG_BARRETTS_ESOPHAGUS_AND_ESOPHAGUS_CANCER_DN	WANG_BARRETTS_ESOPHAGUS_AND_ESOPHAGUS_CANCER_DN		24	-0.45559394	-1.389612	0.07272727	0.24599856	0.99	2400	tags=42%, list=21%, signal=53%
RUTELLA_RESPONSE_TO_CSF2RB_AND_IL4_UP	RUTELLA_RESPONSE_TO_CSF2RB_AND_IL4_UP		209	-0.36003438	-1.3895978	0	0.24548818	0.99	2331	tags=30%, list=21%, signal=37%
GRADE_COLON_VS_RECTAL_CANCER_DN	GRADE_COLON_VS_RECTAL_CANCER_DN		27	-0.4452807	-1.3895465	0.02173913	0.24504161	0.99	701	tags=22%, list=6%, signal=24%
ELLWOOD_MYC_TARGETS_DN	ELLWOOD_MYC_TARGETS_DN		31	-0.4950348	-1.3890988	0.1	0.24507426	0.99	3791	tags=65%, list=34%, signal=97%
GRADE_COLON_AND_RECTAL_CANCER_DN	GRADE_COLON_AND_RECTAL_CANCER_DN		49	-0.41828218	-1.3888761	0.01923077	0.24492475	0.99	2790	tags=37%, list=25%, signal=49%
DOUGLAS_BMI1_TARGETS_UP	DOUGLAS_BMI1_TARGETS_UP		331	-0.32460117	-1.3885797	0.035714287	0.2449031	0.99	1659	tags=22%, list=15%, signal=25%
RICKMAN_HEAD_AND_NECK_CANCER_E	RICKMAN_HEAD_AND_NECK_CANCER_E		44	-0.47090387	-1.3883917	0.0625	0.24465626	0.99	1764	tags=32%, list=16%, signal=38%
TAKEDA_TARGETS_OF_NUP98_HOXA9_FUSION_6HR_UP	TAKEDA_TARGETS_OF_NUP98_HOXA9_FUSION_6HR_UP		47	-0.49153617	-1.3868049	0.10526316	0.2470646	0.99	1909	tags=38%, list=17%, signal=46%
HAMAI_APOPTOSIS_VIA_TRAIL_DN	HAMAI_APOPTOSIS_VIA_TRAIL_DN		91	-0.37312433	-1.3866289	0.07272727	0.24695566	0.99	1945	tags=33%, list=17%, signal=40%
REACTOME_PLATELET_DEGRANULATION	REACTOME_PLATELET_DEGRANULATION		58	-0.45571584	-1.3864467	0.10909091	0.24679992	0.99	2086	tags=38%, list=19%, signal=46%
KEGG_DRUG_METABOLISM_CYTOCHROME_P450	KEGG_DRUG_METABOLISM_CYTOCHROME_P450		30	-0.6389336	-1.385527	0.08163265	0.24729797	0.99	758	tags=33%, list=7%, signal=36%
BHATI_G2M_ARREST_BY_2METHOXYESTRADIOL_DN	BHATI_G2M_ARREST_BY_2METHOXYESTRADIOL_DN		76	-0.36241612	-1.3851864	0.09677419	0.24732259	0.99	2166	tags=28%, list=19%, signal=34%
LEE_EARLY_T_LYMPHOCYTE_DN	LEE_EARLY_T_LYMPHOCYTE_DN		17	-0.5127877	-1.3846961	0.2264151	0.24742772	0.99	1041	tags=35%, list=9%, signal=39%
KEGG_METABOLISM_OF_XENOBIOTICS_BY_CYTOCHROME_P450	KEGG_METABOLISM_OF_XENOBIOTICS_BY_CYTOCHROME_P450		28	-0.59390557	-1.3828163	0.14583333	0.24971168	0.99	758	tags=32%, list=7%, signal=34%
LENAOUR_DENDRITIC_CELL_MATURATION_UP	LENAOUR_DENDRITIC_CELL_MATURATION_UP		65	-0.4794398	-1.3824294	0.057692308	0.24977976	0.99	1710	tags=34%, list=15%, signal=40%
STEARMAN_TUMOR_FIELD_EFFECT_UP	STEARMAN_TUMOR_FIELD_EFFECT_UP		34	-0.49645343	-1.3818624	0.07272727	0.24997371	0.99	2158	tags=47%, list=19%, signal=58%
REACTOME_DIABETES_PATHWAYS	REACTOME_DIABETES_PATHWAYS		263	-0.30635238	-1.3818214	0.1724138	0.24951522	0.99	2039	tags=28%, list=18%, signal=33%
ACEVEDO_LIVER_CANCER_DN	ACEVEDO_LIVER_CANCER_DN		330	-0.33258757	-1.3810383	0.0625	0.2502889	0.99	1907	tags=25%, list=17%, signal=29%
MORI_EMU_MYC_LYMPHOMA_BY_ONSET_TIME_DN	MORI_EMU_MYC_LYMPHOMA_BY_ONSET_TIME_DN		16	-0.49853164	-1.3787699	0.115384616	0.25315866	0.99	3363	tags=69%, list=30%, signal=98%
MOROSETTI_FACIOSCAPULOHUMERAL_MUSCULAR_DISTROPHY_UP	MOROSETTI_FACIOSCAPULOHUMERAL_MUSCULAR_DISTROPHY_UP		16	-0.57686985	-1.3786381	0.09259259	0.25275823	0.99	571	tags=44%, list=5%, signal=46%
UEDA_PERIFERAL_CLOCK	UEDA_PERIFERAL_CLOCK		117	-0.3559785	-1.3779707	0.06557377	0.25307956	0.99	1665	tags=24%, list=15%, signal=28%
AMUNDSON_POOR_SURVIVAL_AFTER_GAMMA_RADIATION_2G	AMUNDSON_POOR_SURVIVAL_AFTER_GAMMA_RADIATION_2G		93	-0.38812312	-1.376488	0.054545455	0.25501254	0.99	1989	tags=30%, list=18%, signal=36%
GRABARCZYK_BCL11B_TARGETS_DN	GRABARCZYK_BCL11B_TARGETS_DN		30	-0.45305994	-1.3758153	0.08	0.25564325	0.99	3159	tags=53%, list=28%, signal=74%
SENGUPTA_EBNA1_ANTICORRELATED	SENGUPTA_EBNA1_ANTICORRELATED		73	-0.4050706	-1.3752705	0.08510638	0.25606644	0.99	2562	tags=33%, list=23%, signal=42%
NING_CHRONIC_OBSTRUCTIVE_PULMONARY_DISEASE_UP	NING_CHRONIC_OBSTRUCTIVE_PULMONARY_DISEASE_UP		53	-0.37157252	-1.3746663	0.118644066	0.2566344	0.99	1620	tags=23%, list=14%, signal=26%
LI_LUNG_CANCER	LI_LUNG_CANCER		29	-0.39208815	-1.3727278	0.03773585	0.2588475	0.99	316	tags=10%, list=3%, signal=11%
TAKAO_RESPONSE_TO_UVB_RADIATION_DN	TAKAO_RESPONSE_TO_UVB_RADIATION_DN		60	-0.39852875	-1.3724674	0.03846154	0.25877059	0.99	2164	tags=23%, list=19%, signal=29%
XU_GH1_AUTOCRINE_TARGETS_UP	XU_GH1_AUTOCRINE_TARGETS_UP		93	-0.41058835	-1.3722192	0.05882353	0.25867605	0.99	2802	tags=42%, list=25%, signal=55%
ICHIBA_GRAFT_VERSUS_HOST_DISEASE_35D_DN	ICHIBA_GRAFT_VERSUS_HOST_DISEASE_35D_DN		42	-0.5591109	-1.3703629	0.08	0.26105836	0.99	1312	tags=36%, list=12%, signal=40%
FARMER_BREAST_CANCER_CLUSTER_1	FARMER_BREAST_CANCER_CLUSTER_1		26	-0.6135131	-1.3699718	0.10526316	0.26122454	0.99	1681	tags=54%, list=15%, signal=63%
NGUYEN_NOTCH1_TARGETS_UP	NGUYEN_NOTCH1_TARGETS_UP		15	-0.6113927	-1.3689358	0.2	0.26230156	0.99	639	tags=27%, list=6%, signal=28%
CHIBA_RESPONSE_TO_TSA_UP	CHIBA_RESPONSE_TO_TSA_UP		32	-0.496169	-1.368554	0.15789473	0.26240677	0.99	1532	tags=34%, list=14%, signal=40%
NATSUME_RESPONSE_TO_INTERFERON_BETA_UP	NATSUME_RESPONSE_TO_INTERFERON_BETA_UP		42	-0.34358656	-1.3679402	0.04255319	0.26298106	0.99	1565	tags=19%, list=14%, signal=22%
ACEVEDO_LIVER_TUMOR_VS_NORMAL_ADJACENT_TISSUE_DN	ACEVEDO_LIVER_TUMOR_VS_NORMAL_ADJACENT_TISSUE_DN		160	-0.36645654	-1.3667141	0.050847456	0.26429492	0.99	2171	tags=30%, list=19%, signal=37%
MORI_PLASMA_CELL_UP	MORI_PLASMA_CELL_UP		28	-0.45222265	-1.3666646	0.16981132	0.26392597	0.99	3363	tags=43%, list=30%, signal=61%
CHEBOTAEV_GR_TARGETS_DN	CHEBOTAEV_GR_TARGETS_DN		73	-0.45097956	-1.364662	0.04255319	0.26650628	0.99	2384	tags=42%, list=21%, signal=54%
WOO_LIVER_CANCER_RECURRENCE_UP	WOO_LIVER_CANCER_RECURRENCE_UP		73	-0.4482191	-1.3644955	0.04255319	0.26617852	0.99	1645	tags=27%, list=15%, signal=32%
SENESE_HDAC3_TARGETS_UP	SENESE_HDAC3_TARGETS_UP		258	-0.3571837	-1.363595	0.057692308	0.26672396	0.99	2177	tags=28%, list=19%, signal=34%
LEONARD_HYPOXIA	LEONARD_HYPOXIA		26	-0.5112727	-1.3633355	0.125	0.26663676	0.99	1893	tags=42%, list=17%, signal=51%
WU_CELL_MIGRATION	WU_CELL_MIGRATION		120	-0.40753883	-1.3633227	0.05882353	0.26612398	0.99	1563	tags=32%, list=14%, signal=36%
REACTOME_BASIGIN_INTERACTIONS	REACTOME_BASIGIN_INTERACTIONS		21	-0.5188741	-1.3631802	0.08888889	0.26585197	0.99	2287	tags=43%, list=20%, signal=54%
YAGI_AML_WITH_INV_16_TRANSLOCATION	YAGI_AML_WITH_INV_16_TRANSLOCATION		253	-0.29716274	-1.363133	0	0.2653965	0.99	1254	tags=16%, list=11%, signal=18%
YAO_TEMPORAL_RESPONSE_TO_PROGESTERONE_CLUSTER_5	YAO_TEMPORAL_RESPONSE_TO_PROGESTERONE_CLUSTER_5		25	-0.49088866	-1.3628188	0.06557377	0.2653106	0.99	1312	tags=36%, list=12%, signal=41%
WEST_ADRENOCORTICAL_TUMOR_MARKERS_DN	WEST_ADRENOCORTICAL_TUMOR_MARKERS_DN		17	-0.5920529	-1.3614522	0.11764706	0.26687577	0.99	1073	tags=41%, list=10%, signal=45%
FARMER_BREAST_CANCER_APOCRINE VS LUMINAL	FARMER_BREAST_CANCER_APOCRINE VS LUMINAL		185	-0.34971735	-1.3612413	0.046153847	0.26662165	0.99	2027	tags=32%, list=18%, signal=38%
LIANG_HEMATOPOIESIS_STEM_CELL_NUMBER_LARGE_VS_TINY_UP	LIANG_HEMATOPOIESIS_STEM_CELL_NUMBER_LARGE_VS_TINY_UP		36	-0.4151156	-1.3608247	0.1	0.2667853	0.99	1013	tags=22%, list=9%, signal=24%
TENEDINI_MEGAKARYOCYTE_MARKERS	TENEDINI_MEGAKARYOCYTE_MARKERS		29	-0.4245795	-1.3603384	0.18	0.26700598	0.99	2564	tags=38%, list=23%, signal=49%
SATO_SILENCED_BY_METHYLATION_IN_PANCREATIC_CANCER_2	SATO_SILENCED_BY_METHYLATION_IN_PANCREATIC_CANCER_2		30	-0.48473585	-1.3591808	0.12244898	0.26816761	0.99	1353	tags=43%, list=12%, signal=49%
LU_IL4_SIGNALING	LU_IL4_SIGNALING		46	-0.4226977	-1.35815	0.14	0.26968688	0.99	1461	tags=28%, list=13%, signal=32%
ROZANOV_MMP14_TARGETS_SUBSET	ROZANOV_MMP14_TARGETS_SUBSET		24	-0.66017926	-1.3581028	0.09756097	0.26935214	0.99	1943	tags=54%, list=17%, signal=65%
REACTOME_PLATELET_AGGREGATION_PLUG_FORMATION	REACTOME_PLATELET_AGGREGATION_PLUG_FORMATION		19	-0.5147653	-1.3564844	0.1632653	0.27145016	0.99	988	tags=26%, list=9%, signal=29%
NOUZOVA_METHYLATED_IN_APL	NOUZOVA_METHYLATED_IN_APL		22	-0.45911136	-1.3562008	0.11764706	0.27129602	0.99	800	tags=18%, list=7%, signal=20%
YAO_TEMPORAL_RESPONSE_TO_PROGESTERONE_CLUSTER_0	YAO_TEMPORAL_RESPONSE_TO_PROGESTERONE_CLUSTER_0		57	-0.45511815	-1.3548243	0.13333334	0.27277574	0.99	2066	tags=37%, list=18%, signal=45%
ONKEN_UVEAL_MELANOMA_UP	ONKEN_UVEAL_MELANOMA_UP		449	-0.35188523	-1.3544917	0.14285715	0.27275324	0.99	2329	tags=29%, list=21%, signal=35%
BAELDE_DIABETIC_NEPHROPATHY_UP	BAELDE_DIABETIC_NEPHROPATHY_UP		18	-0.5611955	-1.3540863	0.14814815	0.27277106	0.99	1219	tags=39%, list=11%, signal=44%
SWEET_LUNG_CANCER_KRAS_UP	SWEET_LUNG_CANCER_KRAS_UP		371	-0.33076638	-1.3539616	0.09090909	0.2724188	0.99	2190	tags=27%, list=20%, signal=32%
BIOCARTA_DC_PATHWAY	BIOCARTA_DC_PATHWAY		15	-0.55313045	-1.3534241	0.18181819	0.2726918	0.99	2973	tags=60%, list=27%, signal=82%
VERRECCHIA_EARLY_RESPONSE_TO_TGFB1	VERRECCHIA_EARLY_RESPONSE_TO_TGFB1		39	-0.46490538	-1.353111	0.040816326	0.27274942	0.99	1645	tags=31%, list=15%, signal=36%
MCBRYAN_PUBERTAL_BREAST_6_7WK_DN	MCBRYAN_PUBERTAL_BREAST_6_7WK_DN		62	-0.4430187	-1.3529855	0.09090909	0.27249965	0.99	1086	tags=26%, list=10%, signal=28%
KEGG_HEMATOPOIETIC_CELL_LINEAGE	KEGG_HEMATOPOIETIC_CELL_LINEAGE		53	-0.49515256	-1.3528793	0.055555556	0.27208185	0.99	1266	tags=26%, list=11%, signal=30%
CREIGHTON_ENDOCRINE_THERAPY_RESISTANCE_5	CREIGHTON_ENDOCRINE_THERAPY_RESISTANCE_5		243	-0.38104266	-1.3521318	0.054545455	0.27259898	0.99	2843	tags=40%, list=25%, signal=52%
DANG_MYC_TARGETS_DN	DANG_MYC_TARGETS_DN		24	-0.5019261	-1.3517721	0.18367347	0.27279124	0.99	2599	tags=46%, list=23%, signal=60%
BROWNE_HCMV_INFECTION_4HR_UP	BROWNE_HCMV_INFECTION_4HR_UP		34	-0.42001387	-1.3511388	0.14285715	0.27338675	0.99	1812	tags=29%, list=16%, signal=35%
LAIHO_COLORECTAL_CANCER_SERRATED_UP	LAIHO_COLORECTAL_CANCER_SERRATED_UP		71	-0.47711378	-1.3509163	0.19148937	0.27329713	0.99	3064	tags=48%, list=27%, signal=66%
NAKAJIMA_MAST_CELL	NAKAJIMA_MAST_CELL		22	-0.472121	-1.3497341	0.1	0.27454346	0.99	1991	tags=36%, list=18%, signal=44%
REACTOME_SMOOTH_MUSCLE_CONTRACTION	REACTOME_SMOOTH_MUSCLE_CONTRACTION		17	-0.5751943	-1.3489883	0.18181819	0.27501228	0.99	679	tags=24%, list=6%, signal=25%
KEGG_CARDIAC_MUSCLE_CONTRACTION	KEGG_CARDIAC_MUSCLE_CONTRACTION		58	-0.4450073	-1.3489393	0.18867925	0.27455384	0.99	2806	tags=48%, list=25%, signal=64%
CORRE_MULTIPLE_MYELOMA_DN	CORRE_MULTIPLE_MYELOMA_DN		32	-0.43438837	-1.3488687	0.071428575	0.2741949	0.99	782	tags=22%, list=7%, signal=23%
POOLA_INVASIVE_BREAST_CANCER_DN	POOLA_INVASIVE_BREAST_CANCER_DN		82	-0.4083128	-1.3487172	0.10344828	0.27384704	0.99	2179	tags=40%, list=19%, signal=50%
MARTINEZ_RESPONSE_TO_TRABECTEDIN_UP	MARTINEZ_RESPONSE_TO_TRABECTEDIN_UP		46	-0.3815716	-1.3480104	0.17857143	0.2745826	0.99	2672	tags=39%, list=24%, signal=51%
OSADA_ASCL1_TARGETS_UP	OSADA_ASCL1_TARGETS_UP		31	-0.4997268	-1.3471326	0.15384616	0.2749341	0.99	2220	tags=42%, list=20%, signal=52%
MCGARVEY_SILENCED_BY_METHYLATION_IN_COLON_CANCER	MCGARVEY_SILENCED_BY_METHYLATION_IN_COLON_CANCER		33	-0.44258144	-1.3468187	0.09803922	0.2750848	0.99	1349	tags=30%, list=12%, signal=34%
MONNIER_POSTRADIATION_TUMOR_ESCAPE_DN	MONNIER_POSTRADIATION_TUMOR_ESCAPE_DN		228	-0.36678976	-1.3465089	0.054545455	0.27489015	0.99	2648	tags=37%, list=24%, signal=47%
KIM_RESPONSE_TO_TSA_AND_DECITABINE_UP	KIM_RESPONSE_TO_TSA_AND_DECITABINE_UP		76	-0.3806359	-1.3465024	0.05882353	0.27441055	0.99	1891	tags=30%, list=17%, signal=36%
HUTTMANN_B_CLL_POOR_SURVIVAL_DN	HUTTMANN_B_CLL_POOR_SURVIVAL_DN		36	-0.434411	-1.3464334	0.0754717	0.27402228	0.99	1629	tags=25%, list=15%, signal=29%
MCCLUNG_CREB1_TARGETS_UP	MCCLUNG_CREB1_TARGETS_UP		76	-0.3897054	-1.3462151	0.083333336	0.2739163	0.99	1937	tags=29%, list=17%, signal=35%
KIM_LRRC3B_TARGETS	KIM_LRRC3B_TARGETS		15	-0.52015984	-1.3441329	0.118644066	0.27686104	0.99	571	tags=27%, list=5%, signal=28%
SUNG_METASTASIS_STROMA_UP	SUNG_METASTASIS_STROMA_UP		74	-0.41017085	-1.3429275	0.055555556	0.27833408	0.99	1905	tags=30%, list=17%, signal=36%
SEKI_INFLAMMATORY_RESPONSE_LPS_DN	SEKI_INFLAMMATORY_RESPONSE_LPS_DN		17	-0.6260436	-1.3426083	0.115384616	0.2782739	0.99	2681	tags=59%, list=24%, signal=77%
CUI_TCF21_TARGETS_DN	CUI_TCF21_TARGETS_DN		21	-0.5023425	-1.3398201	0.12727273	0.2816717	0.99	2484	tags=48%, list=22%, signal=61%
TAKEDA_TARGETS_OF_NUP98_HOXA9_FUSION_10D_UP	TAKEDA_TARGETS_OF_NUP98_HOXA9_FUSION_10D_UP		89	-0.4327686	-1.3392606	0.03508772	0.28209	1	1502	tags=34%, list=13%, signal=39%
ZHU_CMV_24_HR_DN	ZHU_CMV_24_HR_DN		39	-0.46720228	-1.339076	0.055555556	0.2819155	1	1708	tags=38%, list=15%, signal=45%
HOLLMAN_APOPTOSIS_VIA_CD40_DN	HOLLMAN_APOPTOSIS_VIA_CD40_DN		149	-0.33857575	-1.3389707	0.125	0.28158724	1	1750	tags=22%, list=16%, signal=26%
YOSHIOKA_LIVER_CANCER_EARLY_RECURRENCE_UP	YOSHIOKA_LIVER_CANCER_EARLY_RECURRENCE_UP		20	-0.43178672	-1.3385001	0.13333334	0.2816829	1	309	tags=15%, list=3%, signal=15%
BOYLAN_MULTIPLE_MYELOMA_D_CLUSTER_UP	BOYLAN_MULTIPLE_MYELOMA_D_CLUSTER_UP		18	-0.546048	-1.3382552	0.12068965	0.2815983	1	3899	tags=78%, list=35%, signal=119%
REACTOME_CLASS_B2_SECRETIN_FAMILY_RECEPTORS	REACTOME_CLASS_B2_SECRETIN_FAMILY_RECEPTORS		63	-0.39415947	-1.3376312	0.06122449	0.28205884	1	1385	tags=19%, list=12%, signal=22%
SCHLOSSER_SERUM_RESPONSE_DN	SCHLOSSER_SERUM_RESPONSE_DN		433	-0.3593473	-1.3376219	0.1509434	0.28156137	1	2835	tags=32%, list=25%, signal=41%
KORKOLA_EMBRYONAL_CARCINOMA_UP	KORKOLA_EMBRYONAL_CARCINOMA_UP		31	-0.37688303	-1.3375399	0.07692308	0.2811519	1	635	tags=16%, list=6%, signal=17%
UZONYI_RESPONSE_TO_LEUKOTRIENE_AND_THROMBIN	UZONYI_RESPONSE_TO_LEUKOTRIENE_AND_THROMBIN		28	-0.45564464	-1.3374238	0.10869565	0.28082797	1	382	tags=14%, list=3%, signal=15%
MARTORIATI_MDM4_TARGETS_NEUROEPITHELIUM_UP	MARTORIATI_MDM4_TARGETS_NEUROEPITHELIUM_UP		76	-0.39135444	-1.3372947	0.09803922	0.28060645	1	1522	tags=26%, list=14%, signal=30%
CORRE_MULTIPLE_MYELOMA_UP	CORRE_MULTIPLE_MYELOMA_UP		38	-0.45113263	-1.3363233	0.15254237	0.2813139	1	1353	tags=26%, list=12%, signal=30%
PAPASPYRIDONOS_UNSTABLE_ATEROSCLEROTIC_PLAQUE_DN	PAPASPYRIDONOS_UNSTABLE_ATEROSCLEROTIC_PLAQUE_DN		27	-0.5023555	-1.3357506	0.10526316	0.28155598	1	1989	tags=33%, list=18%, signal=40%
KEGG_GLYCOLYSIS_GLUCONEOGENESIS	KEGG_GLYCOLYSIS_GLUCONEOGENESIS		48	-0.45016465	-1.3352063	0.11111111	0.2819649	1	2006	tags=35%, list=18%, signal=43%
MARZEC_IL2_SIGNALING_DN	MARZEC_IL2_SIGNALING_DN		21	-0.46672195	-1.3346992	0.20833333	0.28224206	1	1464	tags=29%, list=13%, signal=33%
KEGG_NATURAL_KILLER_CELL_MEDIATED_CYTOTOXICITY	KEGG_NATURAL_KILLER_CELL_MEDIATED_CYTOTOXICITY		64	-0.4427516	-1.3346785	0.12280702	0.28175122	1	2399	tags=39%, list=21%, signal=49%
COATES_MACROPHAGE_M1_VS_M2_DN	COATES_MACROPHAGE_M1_VS_M2_DN		48	-0.41190496	-1.3344507	0.10714286	0.2816694	1	2126	tags=35%, list=19%, signal=44%
GRADE_COLON_VS_RECTAL_CANCER_UP	GRADE_COLON_VS_RECTAL_CANCER_UP		18	-0.534923	-1.3314946	0.09090909	0.28613192	1	2945	tags=56%, list=26%, signal=75%
PETRETTO_HEART_MASS_QTL_CIS_UP	PETRETTO_HEART_MASS_QTL_CIS_UP		15	-0.52790827	-1.3313787	0.14545454	0.28580377	1	1202	tags=27%, list=11%, signal=30%
KEGG_BETA_ALANINE_METABOLISM	KEGG_BETA_ALANINE_METABOLISM		19	-0.5405819	-1.3305227	0.14583333	0.2865691	1	2219	tags=47%, list=20%, signal=59%
XU_GH1_AUTOCRINE_TARGETS_DN	XU_GH1_AUTOCRINE_TARGETS_DN		68	-0.3763579	-1.3303028	0.14	0.2864578	1	2600	tags=34%, list=23%, signal=44%
KEGG_MAPK_SIGNALING_PATHWAY	KEGG_MAPK_SIGNALING_PATHWAY		172	-0.3255775	-1.3294071	0.022727273	0.28715232	1	2727	tags=30%, list=24%, signal=39%
KEGG_NICOTINATE_AND_NICOTINAMIDE_METABOLISM	KEGG_NICOTINATE_AND_NICOTINAMIDE_METABOLISM		16	-0.48839346	-1.3286822	0.10909091	0.28771284	1	2821	tags=44%, list=25%, signal=58%
HOFMANN_CELL_LYMPHOMA_UP	HOFMANN_CELL_LYMPHOMA_UP		26	-0.4223954	-1.3281653	0.09259259	0.28799155	1	1013	tags=23%, list=9%, signal=25%
BIOCARTA_INTEGRIN_PATHWAY	BIOCARTA_INTEGRIN_PATHWAY		25	-0.46100953	-1.3271797	0.23076923	0.28905943	1	1272	tags=20%, list=11%, signal=23%
SABATES_COLORECTAL_ADENOMA_UP	SABATES_COLORECTAL_ADENOMA_UP		70	-0.3933525	-1.3270152	0.03846154	0.28873327	1	1238	tags=26%, list=11%, signal=29%
REACTOME_CREB_PHOPHORYLATION_THROUGH_THE_ACTIVATION_OF_RAS	REACTOME_CREB_PHOPHORYLATION_THROUGH_THE_ACTIVATION_OF_RAS		17	-0.49074534	-1.3262933	0.1724138	0.28950578	1	2894	tags=47%, list=26%, signal=63%
KESHELAVA_MULTIPLE_DRUG_RESISTANCE	KESHELAVA_MULTIPLE_DRUG_RESISTANCE		46	-0.3393056	-1.3257762	0.056603774	0.2899452	1	2196	tags=30%, list=20%, signal=38%
CHEN_LVAD_SUPPORT_OF_FAILING_HEART_DN	CHEN_LVAD_SUPPORT_OF_FAILING_HEART_DN		33	-0.4972094	-1.3254273	0.15254237	0.29000726	1	2151	tags=52%, list=19%, signal=64%
KEGG_GLYCEROLIPID_METABOLISM	KEGG_GLYCEROLIPID_METABOLISM		29	-0.4808981	-1.3253126	0.13636364	0.28972605	1	1332	tags=31%, list=12%, signal=35%
THEILGAARD_NEUTROPHIL_AT_SKIN_WOUND_DN	THEILGAARD_NEUTROPHIL_AT_SKIN_WOUND_DN		150	-0.3294632	-1.3252466	0.12068965	0.28937608	1	1812	tags=21%, list=16%, signal=25%
KEGG_CHEMOKINE_SIGNALING_PATHWAY	KEGG_CHEMOKINE_SIGNALING_PATHWAY		129	-0.39713573	-1.3232675	0.10169491	0.2919112	1	1989	tags=29%, list=18%, signal=34%
REACTOME_ACTIVATED_TLR4_SIGNALLING	REACTOME_ACTIVATED_TLR4_SIGNALLING		15	-0.5310475	-1.3229148	0.1904762	0.29182523	1	3254	tags=60%, list=29%, signal=84%
REACTOME_STRIATED_MUSCLE_CONTRACTION	REACTOME_STRIATED_MUSCLE_CONTRACTION		22	-0.67996234	-1.3228215	0.24489796	0.291455	1	1612	tags=59%, list=14%, signal=69%
WEIGEL_OXIDATIVE_STRESS_BY_TBH_AND_H2O2	WEIGEL_OXIDATIVE_STRESS_BY_TBH_AND_H2O2		24	-0.43137777	-1.3227946	0.06818182	0.29101613	1	1532	tags=33%, list=14%, signal=39%
IIZUKA_LIVER_CANCER_PROGRESSION_G2_G3_UP	IIZUKA_LIVER_CANCER_PROGRESSION_G2_G3_UP		15	-0.56892395	-1.3227059	0.18181819	0.2906686	1	2845	tags=67%, list=25%, signal=89%
ST_INTEGRIN_SIGNALING_PATHWAY	ST_INTEGRIN_SIGNALING_PATHWAY		52	-0.37155643	-1.3208661	0.16666667	0.29297337	1	2381	tags=31%, list=21%, signal=39%
ZHAN_MULTIPLE_MYELOMA_CD1_AND_CD2_DN	ZHAN_MULTIPLE_MYELOMA_CD1_AND_CD2_DN		28	-0.4504513	-1.3205482	0.125	0.29308158	1	2538	tags=43%, list=23%, signal=55%
IWANAGA_CARCINOGENESIS_BY_KRAS_UP	IWANAGA_CARCINOGENESIS_BY_KRAS_UP		108	-0.35377672	-1.3199608	0.05357143	0.29350308	1	1818	tags=27%, list=16%, signal=32%
MCCABE_HOXC6_TARGETS_CANCER_UP	MCCABE_HOXC6_TARGETS_CANCER_UP		19	-0.41106522	-1.3194251	0.078431375	0.2941143	1	1267	tags=21%, list=11%, signal=24%
UDAYAKUMAR_MED1_TARGETS_DN	UDAYAKUMAR_MED1_TARGETS_DN		146	-0.33244777	-1.3187735	0.10526316	0.29453498	1	2682	tags=34%, list=24%, signal=44%
BROWNE_HCMV_INFECTION_30MIN_UP	BROWNE_HCMV_INFECTION_30MIN_UP		34	-0.43583226	-1.31833	0.1509434	0.29472405	1	2157	tags=35%, list=19%, signal=44%
DAVICIONI_TARGETS_OF_PAX_FOXO1_FUSIONS_DN	DAVICIONI_TARGETS_OF_PAX_FOXO1_FUSIONS_DN		38	-0.4532211	-1.3182205	0.10909091	0.294458	1	1785	tags=34%, list=16%, signal=41%
KEGG_BUTANOATE_METABOLISM	KEGG_BUTANOATE_METABOLISM		24	-0.5628362	-1.3173103	0.1764706	0.2953934	1	2219	tags=58%, list=20%, signal=73%
PARK_TRETINOIN_RESPONSE_AND_RARA_PLZF_FUSION	PARK_TRETINOIN_RESPONSE_AND_RARA_PLZF_FUSION		16	-0.5190006	-1.3163972	0.1509434	0.29649946	1	2558	tags=56%, list=23%, signal=73%
LIU_LIVER_CANCER	LIU_LIVER_CANCER		18	-0.50846994	-1.3163838	0.21428572	0.2960094	1	987	tags=22%, list=9%, signal=24%
RADAEVA_RESPONSE_TO_IFNA1_UP	RADAEVA_RESPONSE_TO_IFNA1_UP		22	-0.41839457	-1.3163109	0.10869565	0.29565623	1	841	tags=18%, list=8%, signal=20%
KEGG_INSULIN_SIGNALING_PATHWAY	KEGG_INSULIN_SIGNALING_PATHWAY		86	-0.3591951	-1.3163024	0.06779661	0.29516917	1	1146	tags=16%, list=10%, signal=18%
COATES_MACROPHAGE_M1_VS_M2_UP	COATES_MACROPHAGE_M1_VS_M2_UP		47	-0.44693562	-1.315928	0.07017544	0.29529285	1	982	tags=28%, list=9%, signal=30%
KEGG_LEISHMANIA_INFECTION	KEGG_LEISHMANIA_INFECTION		29	-0.46703857	-1.3153343	0.17777778	0.29592547	1	2484	tags=45%, list=22%, signal=57%
REACTOME_ADHERENS_JUNCTIONS_INTERACTIONS	REACTOME_ADHERENS_JUNCTIONS_INTERACTIONS		18	-0.49566165	-1.315041	0.115384616	0.29581702	1	2510	tags=44%, list=22%, signal=57%
PELLICCIOTTA_HDAC_IN_ANTIGEN_PRESENTATION_UP	PELLICCIOTTA_HDAC_IN_ANTIGEN_PRESENTATION_UP		49	-0.37580666	-1.3144128	0.19642857	0.29641208	1	4753	tags=67%, list=42%, signal=117%
ROSS_AML_WITH_AML1_ETO_FUSION	ROSS_AML_WITH_AML1_ETO_FUSION		45	-0.37652966	-1.3143958	0.12962963	0.29595682	1	1795	tags=27%, list=16%, signal=32%
PARENT_MTOR_SIGNALING_DN	PARENT_MTOR_SIGNALING_DN		26	-0.41575485	-1.3136593	0.14	0.2966845	1	1478	tags=19%, list=13%, signal=22%
LU_TUMOR_VASCULATURE_UP	LU_TUMOR_VASCULATURE_UP		17	-0.55501497	-1.3121941	0.12765957	0.29841232	1	1693	tags=59%, list=15%, signal=69%
RADMACHER_AML_PROGNOSIS	RADMACHER_AML_PROGNOSIS		51	-0.3874274	-1.3118184	0.12068965	0.29844093	1	1927	tags=35%, list=17%, signal=42%
BOYLAN_MULTIPLE_MYELOMA_PCA3_DN	BOYLAN_MULTIPLE_MYELOMA_PCA3_DN		44	-0.41137612	-1.3115251	0.14545454	0.2983043	1	1909	tags=36%, list=17%, signal=44%
ELVIDGE_HIF1A_TARGETS_DN	ELVIDGE_HIF1A_TARGETS_DN		58	-0.4433485	-1.3111244	0.10714286	0.29843843	1	1927	tags=34%, list=17%, signal=41%
KUNINGER_IGF1_VS_PDGFB_TARGETS_UP	KUNINGER_IGF1_VS_PDGFB_TARGETS_UP		32	-0.60294044	-1.31061	0.27272728	0.29867184	1	1507	tags=56%, list=13%, signal=65%
BOYAULT_LIVER_CANCER_SUBCLASS_G12_UP	BOYAULT_LIVER_CANCER_SUBCLASS_G12_UP		24	-0.38091126	-1.3103378	0.1754386	0.2983669	1	2440	tags=33%, list=22%, signal=43%
REACTOME_MTOR_SIGNALLING	REACTOME_MTOR_SIGNALLING		15	-0.51279604	-1.3095444	0.13207547	0.29923326	1	3074	tags=60%, list=27%, signal=83%
DOUGLAS_BMI1_TARGETS_DN	DOUGLAS_BMI1_TARGETS_DN		153	-0.31267592	-1.3093207	0.055555556	0.29902527	1	3233	tags=39%, list=29%, signal=53%
KEGG_LINOLEIC_ACID_METABOLISM	KEGG_LINOLEIC_ACID_METABOLISM		15	-0.5090406	-1.3088697	0.13043478	0.29943472	1	712	tags=13%, list=6%, signal=14%
BERENJENO_ROCK_SIGNALING_NOT_VIA_RHOA_DN	BERENJENO_ROCK_SIGNALING_NOT_VIA_RHOA_DN		29	-0.46130264	-1.3079113	0.16363636	0.30012012	1	1805	tags=34%, list=16%, signal=41%
BIOCARTA_ALK_PATHWAY	BIOCARTA_ALK_PATHWAY		22	-0.4313269	-1.307516	0.18604651	0.3002723	1	3256	tags=41%, list=29%, signal=58%
BOYLAN_MULTIPLE_MYELOMA_C_CLUSTER_DN	BOYLAN_MULTIPLE_MYELOMA_C_CLUSTER_DN		20	-0.469302	-1.3072106	0.16666667	0.30015978	1	981	tags=30%, list=9%, signal=33%
MULLIGHAN_NPM1_SIGNATURE_3_DN	MULLIGHAN_NPM1_SIGNATURE_3_DN		84	-0.3348973	-1.3067125	0.094339624	0.30060163	1	2152	tags=27%, list=19%, signal=34%
ST_GRANULE_CELL_SURVIVAL_PATHWAY	ST_GRANULE_CELL_SURVIVAL_PATHWAY		15	-0.43903846	-1.306326	0.10909091	0.3008481	1	3799	tags=67%, list=34%, signal=101%
WANG_ESOPHAGUS_CANCER_VS_NORMAL_DN	WANG_ESOPHAGUS_CANCER_VS_NORMAL_DN		57	-0.3879597	-1.3060703	0.09090909	0.30081314	1	2156	tags=30%, list=19%, signal=37%
VALK_AML_CLUSTER_1	VALK_AML_CLUSTER_1		16	-0.5424335	-1.306057	0.15686275	0.30038962	1	1119	tags=31%, list=10%, signal=35%
REACTOME_METABOLISM_OF_AMINO_ACIDS	REACTOME_METABOLISM_OF_AMINO_ACIDS		129	-0.3568209	-1.3049651	0.09259259	0.3017602	1	2125	tags=31%, list=19%, signal=38%
TSENG_ADIPOGENIC_POTENTIAL_UP	TSENG_ADIPOGENIC_POTENTIAL_UP		25	-0.490161	-1.3047621	0.17021276	0.30153865	1	1446	tags=32%, list=13%, signal=37%
KEGG_FOCAL_ADHESION	KEGG_FOCAL_ADHESION		123	-0.41283664	-1.304528	0.13207547	0.3013628	1	2122	tags=36%, list=19%, signal=44%
FLECHNER_PBL_KIDNEY_TRANSPLANT_REJECTED_VS_OK_UP	FLECHNER_PBL_KIDNEY_TRANSPLANT_REJECTED_VS_OK_UP		42	-0.41047844	-1.304205	0.26415095	0.30137336	1	893	tags=17%, list=8%, signal=18%
PICCALUGA_ANGIOIMMUNOBLASTIC_LYMPHOMA_DN	PICCALUGA_ANGIOIMMUNOBLASTIC_LYMPHOMA_DN		62	-0.43220827	-1.3041449	0.13953489	0.30100814	1	2960	tags=42%, list=26%, signal=57%
KEGG_ARGININE_AND_PROLINE_METABOLISM	KEGG_ARGININE_AND_PROLINE_METABOLISM		38	-0.3900449	-1.3029906	0.14754099	0.30223906	1	871	tags=21%, list=8%, signal=23%
KEGG_GLYCEROPHOSPHOLIPID_METABOLISM	KEGG_GLYCEROPHOSPHOLIPID_METABOLISM		41	-0.36401385	-1.3027769	0.09090909	0.30209067	1	2314	tags=29%, list=21%, signal=37%
REACTOME_COSTIMULATION_BY_THE_CD28_FAMILY	REACTOME_COSTIMULATION_BY_THE_CD28_FAMILY		39	-0.44902208	-1.3017589	0.15789473	0.30286562	1	3249	tags=46%, list=29%, signal=65%
YAO_TEMPORAL_RESPONSE_TO_PROGESTERONE_CLUSTER_13	YAO_TEMPORAL_RESPONSE_TO_PROGESTERONE_CLUSTER_13		135	-0.35387716	-1.301742	0.23636363	0.3023909	1	2480	tags=33%, list=22%, signal=42%
REACTOME_MYOGENESSIS	REACTOME_MYOGENESSIS		19	-0.5282438	-1.3009769	0.16	0.30304542	1	1649	tags=37%, list=15%, signal=43%
BIOCARTA_HIVNEF_PATHWAY	BIOCARTA_HIVNEF_PATHWAY		33	-0.36475757	-1.3007604	0.09259259	0.30283797	1	1812	tags=24%, list=16%, signal=29%
NING_CHRONIC_OBSTRUCTIVE_PULMONARY_DISEASE_DN	NING_CHRONIC_OBSTRUCTIVE_PULMONARY_DISEASE_DN		50	-0.41885266	-1.3001455	0.23404256	0.3034307	1	1798	tags=24%, list=16%, signal=28%
RUTELLA_RESPONSE_TO_HGF_DN	RUTELLA_RESPONSE_TO_HGF_DN		141	-0.35601828	-1.299878	0.055555556	0.3034643	1	2171	tags=31%, list=19%, signal=38%
REACTOME_AXON_GUIDANCE	REACTOME_AXON_GUIDANCE		109	-0.36569622	-1.2997173	0.094339624	0.30327323	1	1814	tags=25%, list=16%, signal=29%
CROONQUIST_NRAS_SIGNALING_UP	CROONQUIST_NRAS_SIGNALING_UP		20	-0.5526363	-1.2989496	0.23076923	0.30397105	1	1205	tags=35%, list=11%, signal=39%
KOKKINAKIS_METHIONINE_DEPRIVATION_48HR_UP	KOKKINAKIS_METHIONINE_DEPRIVATION_48HR_UP		83	-0.37987444	-1.297996	0.16981132	0.30514657	1	1446	tags=22%, list=13%, signal=25%
STEIN_ESTROGEN_RESPONSE_NOT_VIA_ESRRA	STEIN_ESTROGEN_RESPONSE_NOT_VIA_ESRRA		15	-0.48522758	-1.2979088	0.14893617	0.30480352	1	2000	tags=40%, list=18%, signal=49%
REACTOME_G_ALPHA_I_SIGNALLING_EVENTS	REACTOME_G_ALPHA_I_SIGNALLING_EVENTS		118	-0.40521312	-1.2973726	0.08	0.30523765	1	2351	tags=30%, list=21%, signal=37%
MULLIGHAN_NPM1_MUTATED_SIGNATURE_1_DN	MULLIGHAN_NPM1_MUTATED_SIGNATURE_1_DN		63	-0.34636608	-1.2971746	0.16666667	0.30497384	1	2152	tags=29%, list=19%, signal=35%
NUYTTEN_NIPP1_TARGETS_UP	NUYTTEN_NIPP1_TARGETS_UP		355	-0.32490632	-1.2970787	0.056603774	0.3046688	1	2574	tags=30%, list=23%, signal=38%
REACTOME_CHEMOKINE_RECEPTORS_BIND_CHEMOKINES	REACTOME_CHEMOKINE_RECEPTORS_BIND_CHEMOKINES		42	-0.54913896	-1.2965423	0.17021276	0.30495486	1	1753	tags=40%, list=16%, signal=48%
TAKEDA_TARGETS_OF_NUP98_HOXA9_FUSION_8D_UP	TAKEDA_TARGETS_OF_NUP98_HOXA9_FUSION_8D_UP		84	-0.380856	-1.2964659	0.10714286	0.30463162	1	1765	tags=31%, list=16%, signal=36%
MCCLUNG_DELTA_FOSB_TARGETS_2WK	MCCLUNG_DELTA_FOSB_TARGETS_2WK		34	-0.45311603	-1.2949138	0.14285715	0.30691758	1	1786	tags=35%, list=16%, signal=42%
ENGELMANN_CANCER_PROGENITORS_DN	ENGELMANN_CANCER_PROGENITORS_DN		34	-0.4182613	-1.2934561	0.14	0.30916342	1	1905	tags=38%, list=17%, signal=46%
REACTOME_PHASE_II_CONJUGATION	REACTOME_PHASE_II_CONJUGATION		30	-0.48532873	-1.2931467	0.15686275	0.30909073	1	2146	tags=33%, list=19%, signal=41%
REACTOME_GS_ALPHA_MEDIATED_EVENTS_IN_GLUCAGON_SIGNALLING	REACTOME_GS_ALPHA_MEDIATED_EVENTS_IN_GLUCAGON_SIGNALLING		19	-0.47790492	-1.2927428	0.1764706	0.30918947	1	2273	tags=42%, list=20%, signal=53%
REACTOME_DOWNSTREAM_TCR_SIGNALING	REACTOME_DOWNSTREAM_TCR_SIGNALING		20	-0.4742678	-1.2921667	0.19672132	0.30962726	1	2894	tags=40%, list=26%, signal=54%
REACTOME_GLUCAGON_SIGNALING_IN_METABOLIC_REGULATION	REACTOME_GLUCAGON_SIGNALING_IN_METABOLIC_REGULATION		22	-0.4568242	-1.2920564	0.15384616	0.3092416	1	2273	tags=36%, list=20%, signal=46%
VART_KSHV_INFECTION_ANGIOGENIC_MARKERS_UP	VART_KSHV_INFECTION_ANGIOGENIC_MARKERS_UP		122	-0.41011232	-1.2916628	0.09259259	0.3095173	1	2211	tags=40%, list=20%, signal=49%
CROMER_TUMORIGENESIS_UP	CROMER_TUMORIGENESIS_UP		30	-0.4982823	-1.2909774	0.1632653	0.31012645	1	1532	tags=43%, list=14%, signal=50%
ELVIDGE_HYPOXIA_DN	ELVIDGE_HYPOXIA_DN		84	-0.34389418	-1.2904285	0.16071428	0.31045625	1	1901	tags=27%, list=17%, signal=33%
KEGG_FRUCTOSE_AND_MANNOSE_METABOLISM	KEGG_FRUCTOSE_AND_MANNOSE_METABOLISM		23	-0.50535715	-1.2902433	0.1764706	0.31020585	1	2088	tags=39%, list=19%, signal=48%
NIKOLSKY_BREAST_CANCER_7Q21_Q22_AMPLICON	NIKOLSKY_BREAST_CANCER_7Q21_Q22_AMPLICON		35	-0.42755574	-1.2892095	0.083333336	0.31146502	1	2015	tags=29%, list=18%, signal=35%
LUI_THYROID_CANCER_PAX8_PPARG_UP	LUI_THYROID_CANCER_PAX8_PPARG_UP		27	-0.45310682	-1.2890444	0.125	0.31125456	1	1342	tags=30%, list=12%, signal=34%
SESTO_RESPONSE_TO_UV_C6	SESTO_RESPONSE_TO_UV_C6		30	-0.4342643	-1.288817	0.12244898	0.31097966	1	1642	tags=30%, list=15%, signal=35%
BLALOCK_ALZHEIMERS_DISEASE_INCIPIENT_DN	BLALOCK_ALZHEIMERS_DISEASE_INCIPIENT_DN		111	-0.34381092	-1.2879121	0.21428572	0.31180847	1	2782	tags=34%, list=25%, signal=45%
YAMASHITA_LIVER_CANCER_STEM_CELL_DN	YAMASHITA_LIVER_CANCER_STEM_CELL_DN		54	-0.40805718	-1.2867385	0.12727273	0.312989	1	1808	tags=26%, list=16%, signal=31%
GRAHAM_CML_QUIESCENT_VS_NORMAL_QUIESCENT_DN	GRAHAM_CML_QUIESCENT_VS_NORMAL_QUIESCENT_DN		24	-0.4857002	-1.2865692	0.10204082	0.31280375	1	1997	tags=42%, list=18%, signal=51%
DUTTA_APOPTOSIS_VIA_NFKB	DUTTA_APOPTOSIS_VIA_NFKB		16	-0.4961074	-1.2864355	0.13043478	0.3125267	1	1603	tags=44%, list=14%, signal=51%
CAIRO_LIVER_DEVELOPMENT_DN	CAIRO_LIVER_DEVELOPMENT_DN		177	-0.44264576	-1.2863233	0.125	0.31224525	1	1625	tags=30%, list=15%, signal=34%
ST_P38_MAPK_PATHWAY	ST_P38_MAPK_PATHWAY		24	-0.43119067	-1.2861822	0.18	0.31191215	1	2191	tags=38%, list=20%, signal=47%
CADWELL_ATG16L1_TARGETS_DN	CADWELL_ATG16L1_TARGETS_DN		36	-0.3680034	-1.285264	0.05882353	0.31299192	1	1884	tags=28%, list=17%, signal=33%
KEGG_LONG_TERM_POTENTIATION	KEGG_LONG_TERM_POTENTIATION		40	-0.35056576	-1.2848648	0.13725491	0.31314322	1	2513	tags=35%, list=22%, signal=45%
VANHARANTA_UTERINE_FIBROID_UP	VANHARANTA_UTERINE_FIBROID_UP		26	-0.4590642	-1.2846606	0.10169491	0.31289384	1	1532	tags=31%, list=14%, signal=36%
LIN_NPAS4_TARGETS_UP	LIN_NPAS4_TARGETS_UP		81	-0.3368043	-1.2843684	0.10526316	0.31291115	1	3251	tags=37%, list=29%, signal=52%
BIOCARTA_RHO_PATHWAY	BIOCARTA_RHO_PATHWAY		27	-0.37762576	-1.2838826	0.1724138	0.31319925	1	2254	tags=26%, list=20%, signal=32%
BEGUM_TARGETS_OF_PAX3_FOXO1_FUSION_UP	BEGUM_TARGETS_OF_PAX3_FOXO1_FUSION_UP		33	-0.50288576	-1.2827281	0.12	0.3146386	1	2159	tags=45%, list=19%, signal=56%
ALCALAY_AML_BY_NPM1_LOCALIZATION_UP	ALCALAY_AML_BY_NPM1_LOCALIZATION_UP		96	-0.35318133	-1.2824324	0.13559322	0.31480548	1	2029	tags=31%, list=18%, signal=38%
FERRANDO_T_ALL_WITH_MLL_ENL_FUSION_UP	FERRANDO_T_ALL_WITH_MLL_ENL_FUSION_UP		52	-0.4020418	-1.2824104	0.2037037	0.31435966	1	1901	tags=25%, list=17%, signal=30%
MILI_PSEUDOPODIA	MILI_PSEUDOPODIA		22	-0.49364606	-1.2822313	0.20408164	0.31421182	1	2526	tags=32%, list=23%, signal=41%
SANA_TNF_SIGNALING_UP	SANA_TNF_SIGNALING_UP		47	-0.44079342	-1.2814915	0.12244898	0.31486395	1	2211	tags=38%, list=20%, signal=48%
DAZARD_RESPONSE_TO_UV_SCC_UP	DAZARD_RESPONSE_TO_UV_SCC_UP		57	-0.41176435	-1.2805908	0.1764706	0.3156052	1	2981	tags=51%, list=27%, signal=69%
KIM_WT1_TARGETS_8HR_UP	KIM_WT1_TARGETS_8HR_UP		108	-0.3747783	-1.2803285	0.1923077	0.31562307	1	2378	tags=29%, list=21%, signal=36%
KRIGE_RESPONSE_TO_TOSEDOSTAT_6HR_UP	KRIGE_RESPONSE_TO_TOSEDOSTAT_6HR_UP		431	-0.30712214	-1.2801472	0.036363635	0.3154396	1	2172	tags=24%, list=19%, signal=28%
ELVIDGE_HYPOXIA_UP	ELVIDGE_HYPOXIA_UP		104	-0.39197192	-1.2795625	0.16071428	0.316034	1	1927	tags=33%, list=17%, signal=39%
PYEON_CANCER_HEAD_AND_NECK_VS_CERVICAL_DN	PYEON_CANCER_HEAD_AND_NECK_VS_CERVICAL_DN		15	-0.5398613	-1.2783202	0.15686275	0.31748578	1	511	tags=33%, list=5%, signal=35%
HARRIS_HYPOXIA	HARRIS_HYPOXIA		53	-0.41827402	-1.2776059	0.16	0.31802216	1	1478	tags=28%, list=13%, signal=32%
BOYLAN_MULTIPLE_MYELOMA_D_UP	BOYLAN_MULTIPLE_MYELOMA_D_UP		45	-0.43714273	-1.2773869	0.14035088	0.3178206	1	1519	tags=29%, list=14%, signal=33%
REACTOME_FORMATION_OF_PLATELET_PLUG	REACTOME_FORMATION_OF_PLATELET_PLUG		125	-0.38000205	-1.2771096	0.16363636	0.31778407	1	1982	tags=31%, list=18%, signal=37%
KEGG_JAK_STAT_SIGNALING_PATHWAY	KEGG_JAK_STAT_SIGNALING_PATHWAY		88	-0.31536606	-1.2756928	0.05882353	0.31960535	1	1945	tags=23%, list=17%, signal=27%
UEDA_CENTRAL_CLOCK	UEDA_CENTRAL_CLOCK		66	-0.3866958	-1.2755567	0.22413793	0.31934488	1	2635	tags=42%, list=24%, signal=55%
REACTOME_SEMAPHORIN_INTERACTIONS	REACTOME_SEMAPHORIN_INTERACTIONS		47	-0.3718156	-1.2754691	0.125	0.31896394	1	1814	tags=23%, list=16%, signal=28%
RUIZ_TNC_TARGETS_UP	RUIZ_TNC_TARGETS_UP		97	-0.42308834	-1.2752491	0.11111111	0.31888574	1	1814	tags=37%, list=16%, signal=44%
GAUSSMANN_MLL_AF4_FUSION_TARGETS_B_UP	GAUSSMANN_MLL_AF4_FUSION_TARGETS_B_UP		15	-0.5145698	-1.2750643	0.15517241	0.31871092	1	1452	tags=40%, list=13%, signal=46%
ACEVEDO_LIVER_CANCER_WITH_H3K27ME3_UP	ACEVEDO_LIVER_CANCER_WITH_H3K27ME3_UP		121	-0.39030665	-1.274821	0.08163265	0.31862685	1	1518	tags=25%, list=14%, signal=28%
KEGG_NEUROTROPHIN_SIGNALING_PATHWAY	KEGG_NEUROTROPHIN_SIGNALING_PATHWAY		68	-0.31117353	-1.274798	0.1764706	0.3181997	1	2447	tags=28%, list=22%, signal=36%
YAO_TEMPORAL_RESPONSE_TO_PROGESTERONE_CLUSTER_17	YAO_TEMPORAL_RESPONSE_TO_PROGESTERONE_CLUSTER_17		143	-0.34551325	-1.2742437	0.24528302	0.3185883	1	2826	tags=32%, list=25%, signal=42%
BIOCARTA_IL2_PATHWAY	BIOCARTA_IL2_PATHWAY		15	-0.47515836	-1.2742009	0.16949153	0.31820703	1	1718	tags=33%, list=15%, signal=39%
KEGG_OLFACTORY_TRANSDUCTION	KEGG_OLFACTORY_TRANSDUCTION		17	-0.43082774	-1.2740012	0.10344828	0.3180418	1	2164	tags=47%, list=19%, signal=58%
CHIANG_LIVER_CANCER_SUBCLASS_INTERFERON_UP	CHIANG_LIVER_CANCER_SUBCLASS_INTERFERON_UP		16	-0.577762	-1.2735821	0.15384616	0.31829104	1	1341	tags=44%, list=12%, signal=50%
HUPER_BREAST_BASAL_VS_LUMINAL_UP	HUPER_BREAST_BASAL_VS_LUMINAL_UP		31	-0.51316273	-1.2732089	0.23404256	0.3182597	1	1691	tags=39%, list=15%, signal=45%
KEGG_ERBB_SIGNALING_PATHWAY	KEGG_ERBB_SIGNALING_PATHWAY		48	-0.342878	-1.2728254	0.13725491	0.3182894	1	2528	tags=29%, list=23%, signal=38%
FRIDMAN_IMMORTALIZATION_DN	FRIDMAN_IMMORTALIZATION_DN		21	-0.50376314	-1.2725891	0.20754717	0.31826118	1	1590	tags=43%, list=14%, signal=50%
ASTIER_INTEGRIN_SIGNALING	ASTIER_INTEGRIN_SIGNALING		36	-0.37429845	-1.272044	0.13333334	0.31885493	1	1999	tags=25%, list=18%, signal=30%
HOSHIDA_LIVER_CANCER_SURVIVAL_DN	HOSHIDA_LIVER_CANCER_SURVIVAL_DN		82	-0.33969426	-1.2718884	0.14545454	0.31863907	1	2831	tags=34%, list=25%, signal=45%
HAMAI_APOPTOSIS_VIA_TRAIL_UP	HAMAI_APOPTOSIS_VIA_TRAIL_UP		209	-0.35289082	-1.2708057	0.19642857	0.32012147	1	2228	tags=28%, list=20%, signal=35%
ELVIDGE_HIF1A_AND_HIF2A_TARGETS_DN	ELVIDGE_HIF1A_AND_HIF2A_TARGETS_DN		63	-0.41031253	-1.2704445	0.1754386	0.32022017	1	1927	tags=35%, list=17%, signal=42%
HOFFMANN_IMMATURE_TO_MATURE_B_LYMPHOCYTE_UP	HOFFMANN_IMMATURE_TO_MATURE_B_LYMPHOCYTE_UP		19	-0.5152202	-1.2698451	0.15517241	0.32057577	1	1869	tags=47%, list=17%, signal=57%
ACEVEDO_LIVER_CANCER_WITH_H3K9ME3_UP	ACEVEDO_LIVER_CANCER_WITH_H3K9ME3_UP		46	-0.39231727	-1.2691301	0.09090909	0.3213563	1	1374	tags=24%, list=12%, signal=27%
PAPASPYRIDONOS_UNSTABLE_ATEROSCLEROTIC_PLAQUE_UP	PAPASPYRIDONOS_UNSTABLE_ATEROSCLEROTIC_PLAQUE_UP		31	-0.439626	-1.268981	0.15254237	0.32117602	1	3316	tags=52%, list=30%, signal=73%
NIKOLSKY_BREAST_CANCER_8P12_P11_AMPLICON	NIKOLSKY_BREAST_CANCER_8P12_P11_AMPLICON		25	-0.45945737	-1.268592	0.1875	0.3214376	1	3304	tags=52%, list=30%, signal=74%
SHEDDEN_LUNG_CANCER_GOOD_SURVIVAL_A12	SHEDDEN_LUNG_CANCER_GOOD_SURVIVAL_A12		166	-0.31487426	-1.2681782	0.071428575	0.32162246	1	1803	tags=22%, list=16%, signal=25%
PARENT_MTOR_SIGNALING_UP	PARENT_MTOR_SIGNALING_UP		328	-0.3031082	-1.2680753	0.12280702	0.32123947	1	2171	tags=23%, list=19%, signal=27%
LEE_LIVER_CANCER_CIPROFIBRATE_DN	LEE_LIVER_CANCER_CIPROFIBRATE_DN		50	-0.46122822	-1.2676157	0.16666667	0.3214383	1	1027	tags=24%, list=9%, signal=26%
MCBRYAN_PUBERTAL_BREAST_3_4WK_UP	MCBRYAN_PUBERTAL_BREAST_3_4WK_UP		149	-0.41016266	-1.2671775	0.18518518	0.32172298	1	1451	tags=32%, list=13%, signal=36%
DEURIG_T_CELL_PROLYMPHOCYTIC_LEUKEMIA_UP	DEURIG_T_CELL_PROLYMPHOCYTIC_LEUKEMIA_UP		216	-0.27944592	-1.2671486	0.084745765	0.32131758	1	1343	tags=19%, list=12%, signal=21%
BLUM_RESPONSE_TO_SALIRASIB_UP	BLUM_RESPONSE_TO_SALIRASIB_UP		169	-0.32643467	-1.2668436	0.2264151	0.32134137	1	3534	tags=44%, list=32%, signal=63%
KIM_WT1_TARGETS_12HR_UP	KIM_WT1_TARGETS_12HR_UP		91	-0.36427677	-1.2660358	0.14545454	0.322238	1	1785	tags=26%, list=16%, signal=31%
KEGG_GALACTOSE_METABOLISM	KEGG_GALACTOSE_METABOLISM		21	-0.45230427	-1.2659309	0.18644068	0.32187265	1	2068	tags=38%, list=18%, signal=47%
BAELDE_DIABETIC_NEPHROPATHY_DN	BAELDE_DIABETIC_NEPHROPATHY_DN		22	-0.49583456	-1.2652757	0.19354838	0.3225438	1	1086	tags=36%, list=10%, signal=40%
TONKS_TARGETS_OF_RUNX1_RUNX1T1_FUSION_MONOCYTE_UP	TONKS_TARGETS_OF_RUNX1_RUNX1T1_FUSION_MONOCYTE_UP		128	-0.33427036	-1.2633365	0.16666667	0.32462204	1	2166	tags=28%, list=19%, signal=34%
MCMURRAY_TP53_HRAS_COOPERATION_RESPONSE_UP	MCMURRAY_TP53_HRAS_COOPERATION_RESPONSE_UP		20	-0.5226816	-1.2621698	0.14893617	0.32578084	1	1039	tags=35%, list=9%, signal=39%
HELLER_HDAC_TARGETS_DN	HELLER_HDAC_TARGETS_DN		169	-0.3399967	-1.2609525	0.09615385	0.32712016	1	1673	tags=27%, list=15%, signal=31%
KAYO_AGING_MUSCLE_DN	KAYO_AGING_MUSCLE_DN		82	-0.3208046	-1.2605288	0.16666667	0.3273488	1	2219	tags=26%, list=20%, signal=32%
BIOCARTA_IL12_PATHWAY	BIOCARTA_IL12_PATHWAY		15	-0.5661539	-1.2603915	0.16666667	0.32714188	1	1293	tags=40%, list=12%, signal=45%
GARGALOVIC_RESPONSE_TO_OXIDIZED_PHOSPHOLIPIDS_BLACK_UP	GARGALOVIC_RESPONSE_TO_OXIDIZED_PHOSPHOLIPIDS_BLACK_UP		20	-0.43028966	-1.2601025	0.1521739	0.32716095	1	2766	tags=45%, list=25%, signal=60%
GRABARCZYK_BCL11B_TARGETS_UP	GRABARCZYK_BCL11B_TARGETS_UP		41	-0.4256671	-1.2595602	0.16666667	0.327705	1	2936	tags=51%, list=26%, signal=69%
HAHTOLA_SEZARY_SYNDROM_UP	HAHTOLA_SEZARY_SYNDROM_UP		60	-0.34829998	-1.2592571	0.16666667	0.32767543	1	2027	tags=28%, list=18%, signal=34%
TAKEDA_TARGETS_OF_NUP98_HOXA9_FUSION_3D_UP	TAKEDA_TARGETS_OF_NUP98_HOXA9_FUSION_3D_UP		83	-0.40356377	-1.2585722	0.07272727	0.32817578	1	1765	tags=29%, list=16%, signal=34%
ZHONG_RESPONSE_TO_AZACITIDINE_AND_TSA_UP	ZHONG_RESPONSE_TO_AZACITIDINE_AND_TSA_UP		100	-0.3226492	-1.2576619	0.074074075	0.32903892	1	1635	tags=21%, list=15%, signal=24%
CHIANG_LIVER_CANCER_SUBCLASS_PROLIFERATION_DN	CHIANG_LIVER_CANCER_SUBCLASS_PROLIFERATION_DN		103	-0.4436038	-1.2569069	0.22807017	0.32973632	1	1787	tags=32%, list=16%, signal=38%
DUNNE_TARGETS_OF_AML1_MTG8_FUSION_UP	DUNNE_TARGETS_OF_AML1_MTG8_FUSION_UP		32	-0.4501942	-1.2565695	0.18867925	0.32970607	1	2097	tags=31%, list=19%, signal=38%
DELYS_THYROID_CANCER_UP	DELYS_THYROID_CANCER_UP		275	-0.3289625	-1.2561395	0.084745765	0.32982397	1	1895	tags=29%, list=17%, signal=35%
REACTOME_SEMA4D_INDUCED_CELL_MIGRATION_AND_GROWTH_CONE_COLLAPSE	REACTOME_SEMA4D_INDUCED_CELL_MIGRATION_AND_GROWTH_CONE_COLLAPSE		16	-0.407383	-1.2561266	0.14035088	0.32938892	1	1523	tags=19%, list=14%, signal=22%
SEITZ_NEOPLASTIC_TRANSFORMATION_BY_8P_DELETION_UP	SEITZ_NEOPLASTIC_TRANSFORMATION_BY_8P_DELETION_UP		47	-0.40765595	-1.2557888	0.14814815	0.32947817	1	878	tags=23%, list=8%, signal=25%
KEGG_GLYCOSPHINGOLIPID_BIOSYNTHESIS_LACTO_AND_NEOLACTO_SERIES	KEGG_GLYCOSPHINGOLIPID_BIOSYNTHESIS_LACTO_AND_NEOLACTO_SERIES		20	-0.4255861	-1.2553328	0.14893617	0.32970202	1	2068	tags=30%, list=18%, signal=37%
NAKAMURA_METASTASIS_MODEL_UP	NAKAMURA_METASTASIS_MODEL_UP		25	-0.4586499	-1.2552112	0.2	0.32939455	1	1932	tags=44%, list=17%, signal=53%
WINNEPENNINCKX_MELANOMA_METASTASIS_DN	WINNEPENNINCKX_MELANOMA_METASTASIS_DN		26	-0.46656844	-1.25498	0.22413793	0.32942355	1	1695	tags=35%, list=15%, signal=41%
BIOCARTA_PPARA_PATHWAY	BIOCARTA_PPARA_PATHWAY		35	-0.4321118	-1.2545885	0.125	0.32944763	1	787	tags=20%, list=7%, signal=21%
FALVELLA_SMOKERS_WITH_LUNG_CANCER	FALVELLA_SMOKERS_WITH_LUNG_CANCER		47	-0.3388052	-1.2543415	0.14	0.3295721	1	2058	tags=21%, list=18%, signal=26%
KIM_WT1_TARGETS_8HR_DN	KIM_WT1_TARGETS_8HR_DN		76	-0.32313794	-1.2542545	0.13114753	0.32926276	1	1384	tags=22%, list=12%, signal=25%
RUGO_STRESS_RESPONSE_SUBSET_H	RUGO_STRESS_RESPONSE_SUBSET_H		26	-0.43683395	-1.2540311	0.16666667	0.32928145	1	2556	tags=46%, list=23%, signal=60%
KYNG_DNA_DAMAGE_BY_GAMMA_AND_UV_RADIATION	KYNG_DNA_DAMAGE_BY_GAMMA_AND_UV_RADIATION		26	-0.43683395	-1.2540311	0.16666667	0.32883766	1	2556	tags=46%, list=23%, signal=60%
URS_ADIPOCYTE_DIFFERENTIATION_DN	URS_ADIPOCYTE_DIFFERENTIATION_DN		20	-0.5675742	-1.253685	0.22222222	0.32900244	1	2087	tags=50%, list=19%, signal=61%
VALK_AML_CLUSTER_13	VALK_AML_CLUSTER_13		16	-0.47049	-1.2530111	0.16666667	0.32968682	1	1323	tags=38%, list=12%, signal=42%
RASHI_RESPONSE_TO_IONIZING_RADIATION_1	RASHI_RESPONSE_TO_IONIZING_RADIATION_1		31	-0.37033856	-1.252852	0.16981132	0.32956934	1	1893	tags=29%, list=17%, signal=35%
ST_T_CELL_SIGNAL_TRANSDUCTION	ST_T_CELL_SIGNAL_TRANSDUCTION		33	-0.48909155	-1.2527931	0.22	0.32917285	1	2122	tags=39%, list=19%, signal=48%
REACTOME_G_ALPHA_S_SIGNALLING_EVENTS	REACTOME_G_ALPHA_S_SIGNALLING_EVENTS		79	-0.37157086	-1.2502882	0.125	0.33305877	1	1385	tags=20%, list=12%, signal=23%
GAURNIER_PSMD4_TARGETS	GAURNIER_PSMD4_TARGETS		28	-0.51939386	-1.2497714	0.17391305	0.33341038	1	1559	tags=29%, list=14%, signal=33%
REACTOME_CYTOCHROME_P450_ARRANGED_BY_SUBSTRATE_TYPE	REACTOME_CYTOCHROME_P450_ARRANGED_BY_SUBSTRATE_TYPE		22	-0.5251076	-1.2495795	0.19512194	0.33318797	1	966	tags=27%, list=9%, signal=30%
XU_GH1_EXOGENOUS_TARGETS_UP	XU_GH1_EXOGENOUS_TARGETS_UP		18	-0.52624	-1.2492088	0.23913044	0.33323348	1	2373	tags=50%, list=21%, signal=63%
YOSHIOKA_LIVER_CANCER_EARLY_RECURRENCE_DN	YOSHIOKA_LIVER_CANCER_EARLY_RECURRENCE_DN		33	-0.34841216	-1.2488625	0.18965517	0.33322114	1	3091	tags=42%, list=28%, signal=58%
OKUMURA_INFLAMMATORY_RESPONSE_LPS	OKUMURA_INFLAMMATORY_RESPONSE_LPS		109	-0.31195667	-1.248562	0.08163265	0.33311898	1	1961	tags=27%, list=18%, signal=32%
NIKOLSKY_BREAST_CANCER_8Q23_Q24_AMPLICON	NIKOLSKY_BREAST_CANCER_8Q23_Q24_AMPLICON		71	-0.32663816	-1.2483388	0.1509434	0.33308378	1	1616	tags=20%, list=14%, signal=23%
KEGG_AMINO_SUGAR_AND_NUCLEOTIDE_SUGAR_METABOLISM	KEGG_AMINO_SUGAR_AND_NUCLEOTIDE_SUGAR_METABOLISM		32	-0.42962888	-1.247662	0.18867925	0.33379927	1	1642	tags=28%, list=15%, signal=33%
HELLER_SILENCED_BY_METHYLATION_UP	HELLER_SILENCED_BY_METHYLATION_UP		158	-0.3745257	-1.2473478	0.10638298	0.33391014	1	1493	tags=28%, list=13%, signal=32%
NAKAMURA_TUMOR_ZONE_PERIPHERAL_VS_CENTRAL_DN	NAKAMURA_TUMOR_ZONE_PERIPHERAL_VS_CENTRAL_DN		326	-0.30803266	-1.2473278	0.14035088	0.3335186	1	1920	tags=26%, list=17%, signal=31%
HAHTOLA_MYCOSIS_FUNGOIDES_CD4_UP	HAHTOLA_MYCOSIS_FUNGOIDES_CD4_UP		38	-0.3996485	-1.2472017	0.12962963	0.33334047	1	1843	tags=29%, list=16%, signal=35%
MARTORIATI_MDM4_TARGETS_NEUROEPITHELIUM_DN	MARTORIATI_MDM4_TARGETS_NEUROEPITHELIUM_DN		60	-0.43655574	-1.2468703	0.2264151	0.33339432	1	1447	tags=28%, list=13%, signal=32%
REACTOME_TOLL_RECEPTOR_CASCADES	REACTOME_TOLL_RECEPTOR_CASCADES		53	-0.36510575	-1.2465508	0.22222222	0.33341584	1	3831	tags=51%, list=34%, signal=77%
YAO_TEMPORAL_RESPONSE_TO_PROGESTERONE_CLUSTER_15	YAO_TEMPORAL_RESPONSE_TO_PROGESTERONE_CLUSTER_15		29	-0.42317083	-1.2464054	0.16071428	0.3332215	1	1266	tags=34%, list=11%, signal=39%
SPIELMAN_LYMPHOBLAST_EUROPEAN_VS_ASIAN_DN	SPIELMAN_LYMPHOBLAST_EUROPEAN_VS_ASIAN_DN		419	-0.33511308	-1.2452537	0.25	0.33443308	1	2981	tags=31%, list=27%, signal=40%
BIOCARTA_NKCELLS_PATHWAY	BIOCARTA_NKCELLS_PATHWAY		15	-0.52460545	-1.245227	0.22916667	0.3340178	1	2370	tags=47%, list=21%, signal=59%
SHIPP_DLBCL_VS_FOLLICULAR_LYMPHOMA_DN	SHIPP_DLBCL_VS_FOLLICULAR_LYMPHOMA_DN		29	-0.49181655	-1.2446103	0.18518518	0.33450678	1	1503	tags=31%, list=13%, signal=36%
REACTOME_METABOLISM_OF_VITAMINS_AND_COFACTORS	REACTOME_METABOLISM_OF_VITAMINS_AND_COFACTORS		28	-0.3646153	-1.2439198	0.21818182	0.33511817	1	1360	tags=25%, list=12%, signal=28%
NIKOLSKY_MUTATED_AND_AMPLIFIED_IN_BREAST_CANCER	NIKOLSKY_MUTATED_AND_AMPLIFIED_IN_BREAST_CANCER		38	-0.35449758	-1.2438564	0.11666667	0.33482748	1	1131	tags=18%, list=10%, signal=20%
PODAR_RESPONSE_TO_ADAPHOSTIN_UP	PODAR_RESPONSE_TO_ADAPHOSTIN_UP		87	-0.36953336	-1.243567	0.14285715	0.33485442	1	2329	tags=32%, list=21%, signal=40%
CHNG_MULTIPLE_MYELOMA_HYPERPLOID_DN	CHNG_MULTIPLE_MYELOMA_HYPERPLOID_DN		24	-0.36273506	-1.2426599	0.23529412	0.33559546	1	4317	tags=63%, list=39%, signal=101%
FRASOR_RESPONSE_TO_ESTRADIOL_UP	FRASOR_RESPONSE_TO_ESTRADIOL_UP		24	-0.3834068	-1.2415462	0.104166664	0.33668926	1	2141	tags=38%, list=19%, signal=46%
MULLIGHAN_NPM1_SIGNATURE_3_UP	MULLIGHAN_NPM1_SIGNATURE_3_UP		188	-0.30485055	-1.2411057	0.1509434	0.3369061	1	3074	tags=38%, list=27%, signal=52%
REN_ALVEOLAR_RHABDOMYOSARCOMA_UP	REN_ALVEOLAR_RHABDOMYOSARCOMA_UP		57	-0.41035944	-1.2406796	0.21052632	0.3368708	1	1765	tags=33%, list=16%, signal=39%
HENDRICKS_SMARCA4_TARGETS_UP	HENDRICKS_SMARCA4_TARGETS_UP		28	-0.3850447	-1.2403551	0.17857143	0.3369438	1	1781	tags=32%, list=16%, signal=38%
MITSIADES_RESPONSE_TO_APLIDIN_UP	MITSIADES_RESPONSE_TO_APLIDIN_UP		260	-0.3132763	-1.2398033	0.15517241	0.3375651	1	2136	tags=24%, list=19%, signal=29%
PELLICCIOTTA_HDAC_IN_ANTIGEN_PRESENTATION_DN	PELLICCIOTTA_HDAC_IN_ANTIGEN_PRESENTATION_DN		37	-0.43344164	-1.2394753	0.25531915	0.3376235	1	4404	tags=57%, list=39%, signal=93%
SIG_PIP3_SIGNALING_IN_CARDIAC_MYOCTES	SIG_PIP3_SIGNALING_IN_CARDIAC_MYOCTES		42	-0.35370022	-1.2378004	0.18518518	0.3398725	1	2559	tags=36%, list=23%, signal=46%
MORI_IMMATURE_B_LYMPHOCYTE_UP	MORI_IMMATURE_B_LYMPHOCYTE_UP		36	-0.4397118	-1.237764	0.2264151	0.33950847	1	1471	tags=36%, list=13%, signal=41%
SMID_BREAST_CANCER_BASAL_DN	SMID_BREAST_CANCER_BASAL_DN		387	-0.38527662	-1.2365656	0.18367347	0.34086502	1	1858	tags=30%, list=17%, signal=35%
BASSO_CD40_SIGNALING_UP	BASSO_CD40_SIGNALING_UP		63	-0.3891269	-1.2361923	0.24528302	0.34096035	1	1648	tags=29%, list=15%, signal=33%
GOZGIT_ESR1_TARGETS_DN	GOZGIT_ESR1_TARGETS_DN		379	-0.30876026	-1.23617	0.11666667	0.34055182	1	1805	tags=25%, list=16%, signal=28%
TONKS_TARGETS_OF_RUNX1_RUNX1T1_FUSION_ERYTHROCYTE_UP	TONKS_TARGETS_OF_RUNX1_RUNX1T1_FUSION_ERYTHROCYTE_UP		98	-0.3725946	-1.2359277	0.14285715	0.34030825	1	2171	tags=32%, list=19%, signal=39%
KEGG_BIOSYNTHESIS_OF_UNSATURATED_FATTY_ACIDS	KEGG_BIOSYNTHESIS_OF_UNSATURATED_FATTY_ACIDS		18	-0.45086926	-1.2355715	0.22807017	0.3403173	1	2215	tags=50%, list=20%, signal=62%
KORKOLA_YOLK_SAC_TUMOR	KORKOLA_YOLK_SAC_TUMOR		32	-0.41347942	-1.235173	0.15789473	0.34049278	1	1708	tags=31%, list=15%, signal=37%
HSIAO_LIVER_SPECIFIC_GENES	HSIAO_LIVER_SPECIFIC_GENES		179	-0.42269135	-1.2338306	0.24561404	0.34232247	1	1339	tags=23%, list=12%, signal=26%
MELLMAN_TUT1_TARGETS_DN	MELLMAN_TUT1_TARGETS_DN		31	-0.42968628	-1.2327251	0.1754386	0.3435528	1	2612	tags=42%, list=23%, signal=55%
KEGG_MELANOGENESIS	KEGG_MELANOGENESIS		70	-0.31871453	-1.2325768	0.115384616	0.34331873	1	2559	tags=33%, list=23%, signal=42%
KEGG_HISTIDINE_METABOLISM	KEGG_HISTIDINE_METABOLISM		20	-0.44628587	-1.232051	0.2	0.34381062	1	970	tags=25%, list=9%, signal=27%
ALCALA_APOPTOSIS	ALCALA_APOPTOSIS		58	-0.35435078	-1.2318395	0.2631579	0.34366572	1	1016	tags=17%, list=9%, signal=19%
MUNSHI_MULTIPLE_MYELOMA_UP	MUNSHI_MULTIPLE_MYELOMA_UP		44	-0.34291598	-1.2313814	0.25925925	0.343941	1	1549	tags=20%, list=14%, signal=24%
REACTOME_NCAM_SIGNALING_FOR_NEURITE_OUT_GROWTH	REACTOME_NCAM_SIGNALING_FOR_NEURITE_OUT_GROWTH		46	-0.3800658	-1.230803	0.24561404	0.3443813	1	1553	tags=28%, list=14%, signal=33%
ASTON_MAJOR_DEPRESSIVE_DISORDER_UP	ASTON_MAJOR_DEPRESSIVE_DISORDER_UP		25	-0.39120272	-1.2305537	0.22	0.3442894	1	2325	tags=44%, list=21%, signal=55%
ODONNELL_TFRC_TARGETS_UP	ODONNELL_TFRC_TARGETS_UP		186	-0.3209861	-1.2298719	0.13333334	0.3447398	1	2508	tags=33%, list=22%, signal=42%
SILIGAN_BOUND_BY_EWS_FLT1_FUSION	SILIGAN_BOUND_BY_EWS_FLT1_FUSION		28	-0.38784096	-1.2297031	0.12244898	0.34443572	1	963	tags=21%, list=9%, signal=23%
BARRIER_COLON_CANCER_RECURRENCE_UP	BARRIER_COLON_CANCER_RECURRENCE_UP		23	-0.42847762	-1.2292488	0.22	0.3445547	1	1355	tags=17%, list=12%, signal=20%
CAVARD_LIVER_CANCER_MALIGNANT_VS_BENIGN	CAVARD_LIVER_CANCER_MALIGNANT_VS_BENIGN		20	-0.47457016	-1.2286685	0.23529412	0.34497005	1	1514	tags=25%, list=14%, signal=29%
HESS_TARGETS_OF_HOXA9_AND_MEIS1_DN	HESS_TARGETS_OF_HOXA9_AND_MEIS1_DN		62	-0.48668095	-1.226903	0.2857143	0.3473471	1	1648	tags=39%, list=15%, signal=45%
MCBRYAN_PUBERTAL_BREAST_5_6WK_DN	MCBRYAN_PUBERTAL_BREAST_5_6WK_DN		85	-0.3969341	-1.2264776	0.25454545	0.3474592	1	1870	tags=26%, list=17%, signal=31%
LIANG_HEMATOPOIESIS_STEM_CELL_NUMBER_SMALL_VS_HUGE_DN	LIANG_HEMATOPOIESIS_STEM_CELL_NUMBER_SMALL_VS_HUGE_DN		23	-0.43967816	-1.2264018	0.2	0.34704742	1	2445	tags=39%, list=22%, signal=50%
LIAN_LIPA_TARGETS_3M	LIAN_LIPA_TARGETS_3M		59	-0.4590819	-1.2254333	0.32	0.34780905	1	1903	tags=37%, list=17%, signal=45%
BROWNE_HCMV_INFECTION_10HR_UP	BROWNE_HCMV_INFECTION_10HR_UP		59	-0.35522926	-1.2250428	0.24	0.34833872	1	3645	tags=53%, list=33%, signal=77%
BOYAULT_LIVER_CANCER_SUBCLASS_G3_DN	BOYAULT_LIVER_CANCER_SUBCLASS_G3_DN		35	-0.47722375	-1.2248057	0.34545454	0.34821168	1	1840	tags=46%, list=16%, signal=55%
KEGG_ETHER_LIPID_METABOLISM	KEGG_ETHER_LIPID_METABOLISM		22	-0.3919647	-1.2239383	0.20408164	0.3490936	1	712	tags=14%, list=6%, signal=15%
MARZEC_IL2_SIGNALING_UP	MARZEC_IL2_SIGNALING_UP		65	-0.3228438	-1.2239106	0.1521739	0.3487824	1	2415	tags=31%, list=22%, signal=39%
LUI_THYROID_CANCER_CLUSTER_2	LUI_THYROID_CANCER_CLUSTER_2		25	-0.42946693	-1.2238806	0.24	0.34839684	1	956	tags=24%, list=9%, signal=26%
NIKOLSKY_BREAST_CANCER_11Q12_Q14_AMPLICON	NIKOLSKY_BREAST_CANCER_11Q12_Q14_AMPLICON		74	-0.30466	-1.2236506	0.21818182	0.34829766	1	1264	tags=15%, list=11%, signal=17%
KEGG_TYROSINE_METABOLISM	KEGG_TYROSINE_METABOLISM		27	-0.4600945	-1.22365	0.17777778	0.34786448	1	2147	tags=37%, list=19%, signal=46%
JISON_SICKLE_CELL_DISEASE_UP	JISON_SICKLE_CELL_DISEASE_UP		121	-0.3281535	-1.221654	0.16949153	0.35029298	1	1656	tags=21%, list=15%, signal=25%
REACTOME_TOLL_LIKE_RECEPTOR_4_CASCADE	REACTOME_TOLL_LIKE_RECEPTOR_4_CASCADE		18	-0.48777038	-1.2212055	0.2195122	0.35048234	1	2842	tags=50%, list=25%, signal=67%
GARY_CD5_TARGETS_UP	GARY_CD5_TARGETS_UP		292	-0.2796728	-1.221034	0.14516129	0.3503713	1	2383	tags=26%, list=21%, signal=32%
PENG_LEUCINE_DEPRIVATION_UP	PENG_LEUCINE_DEPRIVATION_UP		18	-0.434929	-1.2206461	0.2	0.35045692	1	530	tags=17%, list=5%, signal=17%
ZHOU_INFLAMMATORY_RESPONSE_LIVE_DN	ZHOU_INFLAMMATORY_RESPONSE_LIVE_DN		165	-0.30141574	-1.2205607	0.16981132	0.35016105	1	2062	tags=23%, list=18%, signal=28%
ZHOU_INFLAMMATORY_RESPONSE_LPS_DN	ZHOU_INFLAMMATORY_RESPONSE_LPS_DN		165	-0.30141574	-1.2205607	0.16981132	0.34972873	1	2062	tags=23%, list=18%, signal=28%
LINDSTEDT_DENDRITIC_CELL_MATURATION_C	LINDSTEDT_DENDRITIC_CELL_MATURATION_C		39	-0.3665005	-1.2201409	0.09803922	0.35008135	1	1493	tags=26%, list=13%, signal=29%
REACTOME_CAM_PATHWAY	REACTOME_CAM_PATHWAY		16	-0.5108883	-1.2198781	0.33333334	0.35005152	1	2273	tags=38%, list=20%, signal=47%
ELVIDGE_HIF1A_AND_HIF2A_TARGETS_UP	ELVIDGE_HIF1A_AND_HIF2A_TARGETS_UP		26	-0.39517635	-1.2155541	0.23404256	0.35641438	1	924	tags=23%, list=8%, signal=25%
REACTOME_G_BETA_GAMMA_SIGNALLING_THROUGH_PLC_BETA	REACTOME_G_BETA_GAMMA_SIGNALLING_THROUGH_PLC_BETA		15	-0.427992	-1.2149011	0.2	0.35689226	1	1385	tags=27%, list=12%, signal=30%
GARGALOVIC_RESPONSE_TO_OXIDIZED_PHOSPHOLIPIDS_TURQUOISE_UP	GARGALOVIC_RESPONSE_TO_OXIDIZED_PHOSPHOLIPIDS_TURQUOISE_UP		33	-0.40252346	-1.2141081	0.18367347	0.3577643	1	2066	tags=39%, list=18%, signal=48%
WOOD_EBV_EBNA1_TARGETS_UP	WOOD_EBV_EBNA1_TARGETS_UP		75	-0.31547415	-1.2138101	0.17857143	0.35790715	1	528	tags=12%, list=5%, signal=13%
FURUKAWA_DUSP6_TARGETS_PCI35_UP	FURUKAWA_DUSP6_TARGETS_PCI35_UP		37	-0.42089748	-1.2130874	0.19607843	0.35867617	1	2277	tags=35%, list=20%, signal=44%
CHAUHAN_RESPONSE_TO_METHOXYESTRADIOL_DN	CHAUHAN_RESPONSE_TO_METHOXYESTRADIOL_DN		78	-0.35967663	-1.212525	0.21818182	0.35915068	1	1706	tags=23%, list=15%, signal=27%
MARTINEZ_RB1_TARGETS_DN	MARTINEZ_RB1_TARGETS_DN		394	-0.25779545	-1.2117065	0.1	0.36004344	1	2193	tags=23%, list=20%, signal=28%
KUNINGER_IGF1_VS_PDGFB_TARGETS_DN	KUNINGER_IGF1_VS_PDGFB_TARGETS_DN		17	-0.520992	-1.2113237	0.19607843	0.360285	1	1084	tags=24%, list=10%, signal=26%
GRUETZMANN_PANCREATIC_CANCER_DN	GRUETZMANN_PANCREATIC_CANCER_DN		147	-0.321233	-1.2104937	0.23214285	0.36133742	1	1369	tags=19%, list=12%, signal=21%
KEGG_TGF_BETA_SIGNALING_PATHWAY	KEGG_TGF_BETA_SIGNALING_PATHWAY		51	-0.36054403	-1.2102792	0.11111111	0.36125526	1	1561	tags=24%, list=14%, signal=27%
REACTOME_PLATELET_ACTIVATION	REACTOME_PLATELET_ACTIVATION		110	-0.36613786	-1.2100778	0.22807017	0.36101815	1	1982	tags=32%, list=18%, signal=38%
SHEDDEN_LUNG_CANCER_GOOD_SURVIVAL_A4	SHEDDEN_LUNG_CANCER_GOOD_SURVIVAL_A4		109	-0.34628633	-1.2099081	0.140625	0.36078733	1	2106	tags=32%, list=19%, signal=39%
WOOD_EBV_EBNA1_TARGETS_DN	WOOD_EBV_EBNA1_TARGETS_DN		32	-0.3881108	-1.2093025	0.20754717	0.36141595	1	2948	tags=44%, list=26%, signal=59%
ST_JNK_MAPK_PATHWAY	ST_JNK_MAPK_PATHWAY		24	-0.39153588	-1.2081923	0.25	0.3626331	1	3278	tags=46%, list=29%, signal=65%
FRIDMAN_SENESCENCE_UP	FRIDMAN_SENESCENCE_UP		48	-0.40431347	-1.2080443	0.25490198	0.36247608	1	1590	tags=25%, list=14%, signal=29%
KRIGE_RESPONSE_TO_TOSEDOSTAT_6HR_DN	KRIGE_RESPONSE_TO_TOSEDOSTAT_6HR_DN		462	-0.25687528	-1.2076886	0.13559322	0.36248937	1	2130	tags=20%, list=19%, signal=24%
HOLLMAN_APOPTOSIS_VIA_CD40_UP	HOLLMAN_APOPTOSIS_VIA_CD40_UP		129	-0.31981865	-1.2071457	0.17741935	0.36299092	1	2029	tags=24%, list=18%, signal=29%
KEGG_ADHERENS_JUNCTION	KEGG_ADHERENS_JUNCTION		52	-0.381105	-1.2068062	0.21818182	0.36322752	1	1308	tags=21%, list=12%, signal=24%
BROCKE_APOPTOSIS_REVERSED_BY_IL6	BROCKE_APOPTOSIS_REVERSED_BY_IL6		78	-0.34245062	-1.2067696	0.25490198	0.36282015	1	1493	tags=19%, list=13%, signal=22%
RODRIGUES_NTN1_TARGETS_DN	RODRIGUES_NTN1_TARGETS_DN		94	-0.33849752	-1.2066714	0.083333336	0.3625331	1	1844	tags=26%, list=16%, signal=30%
ROPERO_HDAC2_TARGETS	ROPERO_HDAC2_TARGETS		53	-0.3478953	-1.2066704	0.2	0.36209786	1	1695	tags=23%, list=15%, signal=27%
KEGG_WNT_SIGNALING_PATHWAY	KEGG_WNT_SIGNALING_PATHWAY		106	-0.30346632	-1.2066478	0.16666667	0.36169717	1	2164	tags=23%, list=19%, signal=28%
MULLIGHAN_NPM1_MUTATED_SIGNATURE_1_UP	MULLIGHAN_NPM1_MUTATED_SIGNATURE_1_UP		148	-0.30324727	-1.2060218	0.1923077	0.3623375	1	3005	tags=37%, list=27%, signal=50%
ROVERSI_GLIOMA_LOH_REGIONS	ROVERSI_GLIOMA_LOH_REGIONS		28	-0.3902475	-1.2058451	0.15789473	0.3621984	1	1590	tags=25%, list=14%, signal=29%
IWANAGA_CARCINOGENESIS_BY_KRAS_PTEN_UP	IWANAGA_CARCINOGENESIS_BY_KRAS_PTEN_UP		117	-0.30521116	-1.204239	0.12068965	0.36407667	1	1957	tags=24%, list=17%, signal=29%
KEGG_PROXIMAL_TUBULE_BICARBONATE_RECLAMATION	KEGG_PROXIMAL_TUBULE_BICARBONATE_RECLAMATION		16	-0.47018468	-1.2022681	0.24561404	0.36683592	1	1400	tags=38%, list=13%, signal=43%
KEGG_INTESTINAL_IMMUNE_NETWORK_FOR_IGA_PRODUCTION	KEGG_INTESTINAL_IMMUNE_NETWORK_FOR_IGA_PRODUCTION		26	-0.49237037	-1.2020473	0.28070176	0.36675006	1	1749	tags=31%, list=16%, signal=36%
LIU_TARGETS_OF_VMYB_VS_CMYB_DN	LIU_TARGETS_OF_VMYB_VS_CMYB_DN		26	-0.39921573	-1.2017678	0.20833333	0.36668617	1	1529	tags=31%, list=14%, signal=36%
WEI_MIR34A_TARGETS	WEI_MIR34A_TARGETS		76	-0.29848775	-1.2016457	0.22033899	0.36642885	1	2193	tags=26%, list=20%, signal=33%
BROWNE_INTERFERON_RESPONSIVE_GENES	BROWNE_INTERFERON_RESPONSIVE_GENES		44	-0.38903505	-1.2016047	0.19298245	0.36601868	1	1656	tags=25%, list=15%, signal=29%
KEGG_VASCULAR_SMOOTH_MUSCLE_CONTRACTION	KEGG_VASCULAR_SMOOTH_MUSCLE_CONTRACTION		74	-0.33330268	-1.2014139	0.17857143	0.3658718	1	2334	tags=28%, list=21%, signal=36%
HAHTOLA_MYCOSIS_FUNGOIDES_SKIN_UP	HAHTOLA_MYCOSIS_FUNGOIDES_SKIN_UP		117	-0.3528112	-1.1993543	0.22033899	0.36868733	1	1503	tags=19%, list=13%, signal=21%
KEGG_COMPLEMENT_AND_COAGULATION_CASCADES	KEGG_COMPLEMENT_AND_COAGULATION_CASCADES		54	-0.47386137	-1.1990148	0.21153846	0.36874387	1	2266	tags=39%, list=20%, signal=49%
REACTOME_NCAM1_INTERACTIONS	REACTOME_NCAM1_INTERACTIONS		34	-0.4152468	-1.19839	0.20754717	0.3693858	1	1553	tags=35%, list=14%, signal=41%
KRASNOSELSKAYA_ILF3_TARGETS_UP	KRASNOSELSKAYA_ILF3_TARGETS_UP		18	-0.4694712	-1.1965302	0.20689656	0.3718323	1	1089	tags=28%, list=10%, signal=31%
MCCABE_BOUND_BY_HOXC6	MCCABE_BOUND_BY_HOXC6		180	-0.26846626	-1.1960201	0.13461539	0.37201595	1	2353	tags=23%, list=21%, signal=29%
ACEVEDO_METHYLATED_IN_LIVER_CANCER_DN	ACEVEDO_METHYLATED_IN_LIVER_CANCER_DN		317	-0.28381455	-1.1960131	0.15517241	0.3715895	1	1877	tags=21%, list=17%, signal=25%
BUYTAERT_PHOTODYNAMIC_THERAPY_STRESS_DN	BUYTAERT_PHOTODYNAMIC_THERAPY_STRESS_DN		353	-0.2736359	-1.1956284	0.18518518	0.37177536	1	2056	tags=25%, list=18%, signal=30%
BILBAN_B_CLL_LPL_UP	BILBAN_B_CLL_LPL_UP		30	-0.40525553	-1.1943976	0.2037037	0.37349904	1	1726	tags=33%, list=15%, signal=39%
THEILGAARD_NEUTROPHIL_AT_SKIN_WOUND_UP	THEILGAARD_NEUTROPHIL_AT_SKIN_WOUND_UP		51	-0.37971514	-1.1941329	0.2	0.37340742	1	2920	tags=41%, list=26%, signal=55%
AGUIRRE_PANCREATIC_CANCER_COPY_NUMBER_UP	AGUIRRE_PANCREATIC_CANCER_COPY_NUMBER_UP		168	-0.27599838	-1.1939882	0.24561404	0.3731195	1	2311	tags=22%, list=21%, signal=27%
ZHOU_INFLAMMATORY_RESPONSE_FIMA_DN	ZHOU_INFLAMMATORY_RESPONSE_FIMA_DN		118	-0.31337717	-1.1934601	0.16981132	0.37346938	1	1439	tags=20%, list=13%, signal=23%
BERTUCCI_MEDULLARY_VS_DUCTAL_BREAST_CANCER_UP	BERTUCCI_MEDULLARY_VS_DUCTAL_BREAST_CANCER_UP		107	-0.27745655	-1.1927227	0.25	0.3740202	1	1346	tags=15%, list=12%, signal=17%
SENESE_HDAC1_TARGETS_UP	SENESE_HDAC1_TARGETS_UP		219	-0.3287351	-1.1924793	0.25	0.3739335	1	2027	tags=25%, list=18%, signal=30%
ZHANG_BREAST_CANCER_PROGENITORS_DN	ZHANG_BREAST_CANCER_PROGENITORS_DN		88	-0.28805518	-1.1923949	0.16666667	0.37367457	1	3145	tags=43%, list=28%, signal=60%
LIN_MELANOMA_COPY_NUMBER_DN	LIN_MELANOMA_COPY_NUMBER_DN		26	-0.4274485	-1.1921961	0.27450982	0.3735658	1	2285	tags=23%, list=20%, signal=29%
HAHTOLA_CTCL_CUTANEOUS	HAHTOLA_CTCL_CUTANEOUS		17	-0.4409378	-1.1918616	0.2037037	0.37366456	1	1140	tags=18%, list=10%, signal=20%
RODRIGUES_THYROID_CARCINOMA_POORLY_DIFFERENTIATED_DN	RODRIGUES_THYROID_CARCINOMA_POORLY_DIFFERENTIATED_DN		385	-0.3160594	-1.191284	0.16363636	0.37426752	1	2116	tags=28%, list=19%, signal=33%
REACTOME_MAPK_TARGETS_NUCLEAR_EVENTS_MEDIATED_BY_MAP_KINASES	REACTOME_MAPK_TARGETS_NUCLEAR_EVENTS_MEDIATED_BY_MAP_KINASES		18	-0.36697203	-1.1905637	0.25	0.3752467	1	3799	tags=56%, list=34%, signal=84%
VERHAAK_AML_WITH_NPM1_MUTATED_UP	VERHAAK_AML_WITH_NPM1_MUTATED_UP		113	-0.3288776	-1.1904435	0.16363636	0.37505808	1	2296	tags=34%, list=21%, signal=42%
WILCOX_PRESPONSE_TO_ROGESTERONE_DN	WILCOX_PRESPONSE_TO_ROGESTERONE_DN		30	-0.43090272	-1.1898096	0.2777778	0.37555316	1	2084	tags=37%, list=19%, signal=45%
KEGG_DILATED_CARDIOMYOPATHY	KEGG_DILATED_CARDIOMYOPATHY		63	-0.39304703	-1.1897873	0.26415095	0.37514338	1	2727	tags=44%, list=24%, signal=58%
ZHAN_MULTIPLE_MYELOMA_HP_DN	ZHAN_MULTIPLE_MYELOMA_HP_DN		25	-0.40866596	-1.189573	0.22222222	0.3749559	1	1236	tags=28%, list=11%, signal=31%
HOSHIDA_LIVER_CANCER_SURVIVAL_UP	HOSHIDA_LIVER_CANCER_SURVIVAL_UP		50	-0.34261838	-1.1891853	0.21568628	0.37511835	1	1364	tags=20%, list=12%, signal=23%
CAIRO_LIVER_DEVELOPMENT_UP	CAIRO_LIVER_DEVELOPMENT_UP		107	-0.39461586	-1.1888077	0.24528302	0.37530595	1	2389	tags=41%, list=21%, signal=52%
GAZDA_DIAMOND_BLACKFAN_ANEMIA_ERYTHROID_DN	GAZDA_DIAMOND_BLACKFAN_ANEMIA_ERYTHROID_DN		240	-0.27170712	-1.1881324	0.13793103	0.37600958	1	2315	tags=25%, list=21%, signal=31%
MULLIGHAN_NPM1_MUTATED_SIGNATURE_2_DN	MULLIGHAN_NPM1_MUTATED_SIGNATURE_2_DN		43	-0.31574267	-1.1875999	0.21666667	0.37647417	1	2152	tags=28%, list=19%, signal=34%
LIANG_SILENCED_BY_METHYLATION_2	LIANG_SILENCED_BY_METHYLATION_2		22	-0.438674	-1.1864638	0.20833333	0.37766448	1	510	tags=14%, list=5%, signal=14%
KEGG_CALCIUM_SIGNALING_PATHWAY	KEGG_CALCIUM_SIGNALING_PATHWAY		117	-0.3433714	-1.186056	0.22	0.3778462	1	2181	tags=32%, list=19%, signal=40%
ONDER_CDH1_TARGETS_1_UP	ONDER_CDH1_TARGETS_1_UP		80	-0.37596795	-1.1853873	0.28	0.37848228	1	2046	tags=28%, list=18%, signal=33%
REACTOME_THE_ROLE_OF_NEF_IN_HIV1_REPLICATION_AND_DISEASE_PATHOGENESIS	REACTOME_THE_ROLE_OF_NEF_IN_HIV1_REPLICATION_AND_DISEASE_PATHOGENESIS		21	-0.4108866	-1.1841741	0.31578946	0.37986276	1	1564	tags=24%, list=14%, signal=28%
MASSARWEH_RESPONSE_TO_ESTRADIOL	MASSARWEH_RESPONSE_TO_ESTRADIOL		37	-0.3406519	-1.1840051	0.1923077	0.37969977	1	2156	tags=38%, list=19%, signal=47%
WANG_CISPLATIN_RESPONSE_AND_XPC_DN	WANG_CISPLATIN_RESPONSE_AND_XPC_DN		87	-0.3200225	-1.1837476	0.24528302	0.37954333	1	1351	tags=16%, list=12%, signal=18%
RODRIGUES_THYROID_CARCINOMA_DN	RODRIGUES_THYROID_CARCINOMA_DN		32	-0.3622153	-1.1830938	0.21428572	0.38011733	1	1740	tags=28%, list=16%, signal=33%
ONKEN_UVEAL_MELANOMA_DN	ONKEN_UVEAL_MELANOMA_DN		330	-0.3051598	-1.1829809	0.21428572	0.37988222	1	2250	tags=28%, list=20%, signal=34%
SHEPARD_CRUSH_AND_BURN_MUTANT_UP	SHEPARD_CRUSH_AND_BURN_MUTANT_UP		97	-0.28316107	-1.182308	0.13461539	0.38045418	1	1251	tags=11%, list=11%, signal=13%
TONKS_TARGETS_OF_RUNX1_RUNX1T1_FUSION_GRANULOCYTE_UP	TONKS_TARGETS_OF_RUNX1_RUNX1T1_FUSION_GRANULOCYTE_UP		35	-0.3886543	-1.1819693	0.16363636	0.38059115	1	2084	tags=31%, list=19%, signal=38%
ELVIDGE_HYPOXIA_BY_DMOG_UP	ELVIDGE_HYPOXIA_BY_DMOG_UP		85	-0.3816895	-1.1798663	0.25	0.38352987	1	1927	tags=32%, list=17%, signal=38%
REACTOME_PEROXISOMAL_LIPID_METABOLISM	REACTOME_PEROXISOMAL_LIPID_METABOLISM		15	-0.57581604	-1.1790653	0.2857143	0.38414377	1	2554	tags=60%, list=23%, signal=78%
RODWELL_AGING_KIDNEY_DN	RODWELL_AGING_KIDNEY_DN		63	-0.4095009	-1.1771604	0.26415095	0.3865708	1	2378	tags=46%, list=21%, signal=58%
BIOCARTA_NKT_PATHWAY	BIOCARTA_NKT_PATHWAY		21	-0.46218988	-1.176618	0.23404256	0.38711184	1	1910	tags=38%, list=17%, signal=46%
KEGG_INOSITOL_PHOSPHATE_METABOLISM	KEGG_INOSITOL_PHOSPHATE_METABOLISM		28	-0.32381973	-1.1756704	0.21428572	0.38792607	1	2079	tags=25%, list=19%, signal=31%
KEGG_LEUKOCYTE_TRANSENDOTHELIAL_MIGRATION	KEGG_LEUKOCYTE_TRANSENDOTHELIAL_MIGRATION		85	-0.35670027	-1.1751974	0.2	0.3882131	1	1272	tags=26%, list=11%, signal=29%
RIZKI_TUMOR_INVASIVENESS_3D_UP	RIZKI_TUMOR_INVASIVENESS_3D_UP		121	-0.31188768	-1.1751894	0.2	0.3877956	1	2055	tags=24%, list=18%, signal=29%
REACTOME_TOLL_LIKE_RECEPTOR_3_CASCADE	REACTOME_TOLL_LIKE_RECEPTOR_3_CASCADE		37	-0.35446167	-1.173493	0.23404256	0.3898153	1	3831	tags=51%, list=34%, signal=78%
DORSAM_HOXA9_TARGETS_UP	DORSAM_HOXA9_TARGETS_UP		23	-0.4045042	-1.1713846	0.24074075	0.39319986	1	3780	tags=48%, list=34%, signal=72%
BIOCARTA_AGR_PATHWAY	BIOCARTA_AGR_PATHWAY		20	-0.45707643	-1.1703871	0.26666668	0.39466122	1	2122	tags=30%, list=19%, signal=37%
REACTOME_ADP_SIGNALLING_THROUGH_P2Y_PURINOCEPTOR_12	REACTOME_ADP_SIGNALLING_THROUGH_P2Y_PURINOCEPTOR_12		17	-0.4080649	-1.1690143	0.26415095	0.39638406	1	3017	tags=41%, list=27%, signal=56%
FLECHNER_PBL_KIDNEY_TRANSPLANT_OK_VS_DONOR_DN	FLECHNER_PBL_KIDNEY_TRANSPLANT_OK_VS_DONOR_DN		28	-0.38860014	-1.1682913	0.23076923	0.39715156	1	2431	tags=32%, list=22%, signal=41%
KYNG_DNA_DAMAGE_DN	KYNG_DNA_DAMAGE_DN		68	-0.36139655	-1.1682538	0.2264151	0.3967625	1	2603	tags=35%, list=23%, signal=46%
MORI_PRE_BI_LYMPHOCYTE_DN	MORI_PRE_BI_LYMPHOCYTE_DN		49	-0.4299238	-1.1669556	0.3148148	0.398094	1	1471	tags=27%, list=13%, signal=30%
YAGI_AML_RELAPSE_PROGNOSIS	YAGI_AML_RELAPSE_PROGNOSIS		27	-0.33335933	-1.1663083	0.28333333	0.39860862	1	2493	tags=33%, list=22%, signal=43%
ZHOU_INFLAMMATORY_RESPONSE_FIMA_UP	ZHOU_INFLAMMATORY_RESPONSE_FIMA_UP		235	-0.2898964	-1.1655567	0.0877193	0.39949232	1	1608	tags=21%, list=14%, signal=24%
KEGG_PENTOSE_PHOSPHATE_PATHWAY	KEGG_PENTOSE_PHOSPHATE_PATHWAY		19	-0.3820247	-1.1647326	0.28070176	0.4005316	1	2665	tags=47%, list=24%, signal=62%
LU_TUMOR_ANGIOGENESIS_UP	LU_TUMOR_ANGIOGENESIS_UP		15	-0.40548906	-1.1639268	0.2	0.40138307	1	820	tags=27%, list=7%, signal=29%
FOSTER_INFLAMMATORY_RESPONSE_LPS_DN	FOSTER_INFLAMMATORY_RESPONSE_LPS_DN		233	-0.3173164	-1.1638021	0.23076923	0.40114203	1	1859	tags=24%, list=17%, signal=28%
DAVICIONI_MOLECULAR_ARMS_VS_ERMS_UP	DAVICIONI_MOLECULAR_ARMS_VS_ERMS_UP		184	-0.26110578	-1.1632121	0.15517241	0.4015237	1	2723	tags=29%, list=24%, signal=38%
MASSARWEH_TAMOXIFEN_RESISTANCE_UP	MASSARWEH_TAMOXIFEN_RESISTANCE_UP		279	-0.29785722	-1.1615499	0.22033899	0.40381914	1	2903	tags=37%, list=26%, signal=49%
GUTIERREZ_CHRONIC_LYMPHOCYTIC_LEUKEMIA_DN	GUTIERREZ_CHRONIC_LYMPHOCYTIC_LEUKEMIA_DN		32	-0.4090443	-1.1614931	0.27272728	0.40347886	1	1767	tags=34%, list=16%, signal=41%
NAKAYAMA_FRA2_TARGETS	NAKAYAMA_FRA2_TARGETS		22	-0.3944872	-1.160048	0.28846154	0.40520534	1	1113	tags=18%, list=10%, signal=20%
CHIARADONNA_NEOPLASTIC_TRANSFORMATION_KRAS_CDC25_UP	CHIARADONNA_NEOPLASTIC_TRANSFORMATION_KRAS_CDC25_UP		44	-0.4172198	-1.1590791	0.23404256	0.4065231	1	1937	tags=34%, list=17%, signal=41%
KEGG_RETINOL_METABOLISM	KEGG_RETINOL_METABOLISM		23	-0.44331762	-1.1589106	0.29411766	0.40632448	1	1222	tags=22%, list=11%, signal=24%
TSAI_RESPONSE_TO_RADIATION_THERAPY	TSAI_RESPONSE_TO_RADIATION_THERAPY		22	-0.4535371	-1.1581913	0.27083334	0.40696964	1	1710	tags=41%, list=15%, signal=48%
CAIRO_HEPATOBLASTOMA_DN	CAIRO_HEPATOBLASTOMA_DN		174	-0.35141647	-1.157828	0.24561404	0.40730205	1	1772	tags=28%, list=16%, signal=32%
TURASHVILI_BREAST_LOBULAR_CARCINOMA_VS_DUCTAL_NORMAL_UP	TURASHVILI_BREAST_LOBULAR_CARCINOMA_VS_DUCTAL_NORMAL_UP		37	-0.47081098	-1.1569262	0.30612245	0.4080642	1	1518	tags=43%, list=14%, signal=50%
CREIGHTON_ENDOCRINE_THERAPY_RESISTANCE_1	CREIGHTON_ENDOCRINE_THERAPY_RESISTANCE_1		281	-0.25423694	-1.1565455	0.14516129	0.40836066	1	1277	tags=17%, list=11%, signal=18%
IZADPANAH_STEM_CELL_ADIPOSE_VS_BONE_UP	IZADPANAH_STEM_CELL_ADIPOSE_VS_BONE_UP		76	-0.33394507	-1.1562726	0.20408164	0.40840125	1	2526	tags=36%, list=23%, signal=46%
REACTOME_GPCR_LIGAND_BINDING	REACTOME_GPCR_LIGAND_BINDING		257	-0.33593905	-1.1559272	0.21153846	0.4085821	1	2266	tags=25%, list=20%, signal=30%
POMEROY_MEDULLOBLASTOMA_PROGNOSIS_UP	POMEROY_MEDULLOBLASTOMA_PROGNOSIS_UP		26	-0.38510978	-1.1554824	0.32142857	0.40880173	1	1285	tags=23%, list=11%, signal=26%
REACTOME_NUCLEAR_EVENTS_KINASE_AND_TRANSCRIPTION_FACTOR_ACTIVATION	REACTOME_NUCLEAR_EVENTS_KINASE_AND_TRANSCRIPTION_FACTOR_ACTIVATION		15	-0.35857248	-1.1553098	0.3018868	0.4086735	1	3568	tags=47%, list=32%, signal=68%
REACTOME_SPHINGOLIPID_METABOLISM	REACTOME_SPHINGOLIPID_METABOLISM		15	-0.39793697	-1.1548886	0.26	0.4088599	1	326	tags=13%, list=3%, signal=14%
BIOCARTA_MAPK_PATHWAY	BIOCARTA_MAPK_PATHWAY		56	-0.29001868	-1.1540929	0.3181818	0.40971845	1	2669	tags=27%, list=24%, signal=35%
XU_CREBBP_TARGETS_DN	XU_CREBBP_TARGETS_DN		34	-0.41900492	-1.153688	0.28301886	0.40982538	1	2564	tags=38%, list=23%, signal=49%
FAELT_B_CLL_WITH_VH_REARRANGEMENTS_DN	FAELT_B_CLL_WITH_VH_REARRANGEMENTS_DN		27	-0.34810716	-1.1534319	0.3275862	0.4096978	1	3092	tags=30%, list=28%, signal=41%
MAHADEVAN_IMATINIB_RESISTANCE_DN	MAHADEVAN_IMATINIB_RESISTANCE_DN		16	-0.5493856	-1.1531451	0.29166666	0.4096207	1	1056	tags=38%, list=9%, signal=41%
YANG_BREAST_CANCER_ESR1_LASER_DN	YANG_BREAST_CANCER_ESR1_LASER_DN		24	-0.36681205	-1.1530267	0.23076923	0.4093358	1	3309	tags=46%, list=30%, signal=65%
KEGG_NOD_LIKE_RECEPTOR_SIGNALING_PATHWAY	KEGG_NOD_LIKE_RECEPTOR_SIGNALING_PATHWAY		30	-0.38529152	-1.1525263	0.25	0.40972042	1	3241	tags=37%, list=29%, signal=51%
SIG_PIP3_SIGNALING_IN_B_LYMPHOCYTES	SIG_PIP3_SIGNALING_IN_B_LYMPHOCYTES		21	-0.39035398	-1.151165	0.3	0.4113411	1	2528	tags=57%, list=23%, signal=74%
TONKS_TARGETS_OF_RUNX1_RUNX1T1_FUSION_HSC_UP	TONKS_TARGETS_OF_RUNX1_RUNX1T1_FUSION_HSC_UP		109	-0.3332636	-1.1505482	0.25454545	0.41167292	1	1667	tags=21%, list=15%, signal=25%
KONDO_PROSTATE_CANCER_HCP_WITH_H3K27ME3	KONDO_PROSTATE_CANCER_HCP_WITH_H3K27ME3		47	-0.348525	-1.1501029	0.275	0.41179222	1	2537	tags=30%, list=23%, signal=38%
NIKOLSKY_BREAST_CANCER_8Q12_Q22_AMPLICON	NIKOLSKY_BREAST_CANCER_8Q12_Q22_AMPLICON		69	-0.3397132	-1.1499449	0.23728813	0.4115629	1	2003	tags=29%, list=18%, signal=35%
BOYLAN_MULTIPLE_MYELOMA_C_D_UP	BOYLAN_MULTIPLE_MYELOMA_C_D_UP		73	-0.31616694	-1.1490602	0.23076923	0.4122295	1	3070	tags=36%, list=27%, signal=49%
LIAN_LIPA_TARGETS_6M	LIAN_LIPA_TARGETS_6M		70	-0.42466584	-1.1484486	0.36734694	0.4127841	1	1903	tags=36%, list=17%, signal=43%
RORIE_TARGETS_OF_EWSR1_FLI1_FUSION_DN	RORIE_TARGETS_OF_EWSR1_FLI1_FUSION_DN		17	-0.4490717	-1.1479447	0.2857143	0.4130864	1	287	tags=18%, list=3%, signal=18%
PROVENZANI_METASTASIS_DN	PROVENZANI_METASTASIS_DN		94	-0.30979797	-1.1474687	0.26	0.4133974	1	2082	tags=30%, list=19%, signal=36%
BROWNE_HCMV_INFECTION_48HR_UP	BROWNE_HCMV_INFECTION_48HR_UP		117	-0.2996537	-1.147389	0.23728813	0.41313994	1	885	tags=15%, list=8%, signal=16%
CHENG_RESPONSE_TO_NICKEL_ACETATE	CHENG_RESPONSE_TO_NICKEL_ACETATE		16	-0.38243613	-1.147358	0.23255815	0.4127485	1	1877	tags=31%, list=17%, signal=37%
OSMAN_BLADDER_CANCER_DN	OSMAN_BLADDER_CANCER_DN		175	-0.265418	-1.1455983	0.27419356	0.4152314	1	1932	tags=20%, list=17%, signal=24%
DAUER_STAT3_TARGETS_DN	DAUER_STAT3_TARGETS_DN		23	-0.43494958	-1.1454233	0.26785713	0.41508615	1	571	tags=17%, list=5%, signal=18%
BONCI_TARGETS_OF_MIR15A_AND_MIR16_1	BONCI_TARGETS_OF_MIR15A_AND_MIR16_1		53	-0.34289062	-1.1444066	0.3043478	0.4163104	1	1208	tags=15%, list=11%, signal=17%
MUELLER_METHYLATED_IN_GLIOBLASTOMA	MUELLER_METHYLATED_IN_GLIOBLASTOMA		26	-0.4076804	-1.144053	0.29166666	0.41640463	1	897	tags=19%, list=8%, signal=21%
ICHIBA_GRAFT_VERSUS_HOST_DISEASE_D7_DN	ICHIBA_GRAFT_VERSUS_HOST_DISEASE_D7_DN		34	-0.4218113	-1.1437241	0.3220339	0.41647634	1	1659	tags=35%, list=15%, signal=41%
HELLER_HDAC_TARGETS_UP	HELLER_HDAC_TARGETS_UP		163	-0.28931698	-1.1420089	0.23076923	0.4186393	1	2248	tags=26%, list=20%, signal=33%
SESTO_RESPONSE_TO_UV_C2	SESTO_RESPONSE_TO_UV_C2		33	-0.37538698	-1.1419252	0.3469388	0.41843164	1	4334	tags=58%, list=39%, signal=94%
KEGG_CELL_ADHESION_MOLECULES_CAMS	KEGG_CELL_ADHESION_MOLECULES_CAMS		75	-0.35605875	-1.1402271	0.29310346	0.4204811	1	2288	tags=35%, list=20%, signal=43%
HOSHIDA_LIVER_CANCER_LATE_RECURRENCE_DN	HOSHIDA_LIVER_CANCER_LATE_RECURRENCE_DN		48	-0.3464356	-1.1400911	0.25	0.42031315	1	1063	tags=13%, list=9%, signal=14%
HELLER_SILENCED_BY_METHYLATION_DN	HELLER_SILENCED_BY_METHYLATION_DN		61	-0.34648123	-1.13976	0.29411766	0.42030162	1	2166	tags=36%, list=19%, signal=44%
REACTOME_TIE2_SIGNALING	REACTOME_TIE2_SIGNALING		16	-0.42361346	-1.1391163	0.35185185	0.42087433	1	1204	tags=25%, list=11%, signal=28%
SIG_INSULIN_RECEPTOR_PATHWAY_IN_CARDIAC_MYOCYTES	SIG_INSULIN_RECEPTOR_PATHWAY_IN_CARDIAC_MYOCYTES		35	-0.35383195	-1.1384606	0.27272728	0.42153418	1	2528	tags=31%, list=23%, signal=40%
TANAKA_METHYLATED_IN_ESOPHAGEAL_CARCINOMA	TANAKA_METHYLATED_IN_ESOPHAGEAL_CARCINOMA		55	-0.30917495	-1.1381558	0.3207547	0.4215683	1	1751	tags=22%, list=16%, signal=26%
SHAFFER_IRF4_TARGETS_IN_PLASMA_CELL_VS_MATURE_B_LYMPHOCYTE	SHAFFER_IRF4_TARGETS_IN_PLASMA_CELL_VS_MATURE_B_LYMPHOCYTE		48	-0.3326829	-1.1380633	0.25925925	0.42121333	1	2526	tags=33%, list=23%, signal=43%
FLECHNER_PBL_KIDNEY_TRANSPLANT_REJECTED_VS_OK_DN	FLECHNER_PBL_KIDNEY_TRANSPLANT_REJECTED_VS_OK_DN		33	-0.3088943	-1.1374154	0.37931034	0.4219007	1	1810	tags=21%, list=16%, signal=25%
BROWNE_HCMV_INFECTION_2HR_DN	BROWNE_HCMV_INFECTION_2HR_DN		31	-0.37073618	-1.1366036	0.29508197	0.42277732	1	828	tags=19%, list=7%, signal=21%
VANTVEER_BREAST_CANCER_METASTASIS_UP	VANTVEER_BREAST_CANCER_METASTASIS_UP		27	-0.3554498	-1.1347127	0.26785713	0.42539632	1	820	tags=22%, list=7%, signal=24%
KEGG_GNRH_SIGNALING_PATHWAY	KEGG_GNRH_SIGNALING_PATHWAY		71	-0.2970653	-1.1338903	0.25531915	0.42635557	1	2513	tags=27%, list=22%, signal=34%
REACTOME_TRAF6_MEDIATED_INDUCTION_OF_THE_ANTIVIRAL_CYTOKINE_IFN_ALPHA_BETA_CASCADE	REACTOME_TRAF6_MEDIATED_INDUCTION_OF_THE_ANTIVIRAL_CYTOKINE_IFN_ALPHA_BETA_CASCADE		31	-0.3366793	-1.1312497	0.31914893	0.4307307	1	4148	tags=58%, list=37%, signal=92%
SHEPARD_BMYB_MORPHOLINO_UP	SHEPARD_BMYB_MORPHOLINO_UP		105	-0.276283	-1.1312386	0.28	0.43028796	1	1991	tags=19%, list=18%, signal=23%
BILD_E2F3_ONCOGENIC_SIGNATURE	BILD_E2F3_ONCOGENIC_SIGNATURE		119	-0.28609088	-1.1306133	0.21428572	0.43081015	1	985	tags=14%, list=9%, signal=15%
KEGG_ALPHA_LINOLENIC_ACID_METABOLISM	KEGG_ALPHA_LINOLENIC_ACID_METABOLISM		15	-0.4095798	-1.130582	0.36	0.4303683	1	787	tags=20%, list=7%, signal=21%
OSMAN_BLADDER_CANCER_UP	OSMAN_BLADDER_CANCER_UP		203	-0.30707917	-1.1294618	0.3392857	0.43172285	1	3005	tags=34%, list=27%, signal=46%
ST_PHOSPHOINOSITIDE_3_KINASE_PATHWAY	ST_PHOSPHOINOSITIDE_3_KINASE_PATHWAY		24	-0.35843447	-1.1290414	0.2857143	0.43185872	1	2528	tags=42%, list=23%, signal=54%
FRASOR_RESPONSE_TO_ESTRADIOL_DN	FRASOR_RESPONSE_TO_ESTRADIOL_DN		40	-0.34294525	-1.1287354	0.2631579	0.43185878	1	2101	tags=38%, list=19%, signal=46%
NEWMAN_ERCC6_TARGETS_DN	NEWMAN_ERCC6_TARGETS_DN		20	-0.44870573	-1.1283847	0.35714287	0.43181226	1	2058	tags=45%, list=18%, signal=55%
REACTOME_FORMATION_OF_FIBRIN_CLOT_CLOTTING_CASCADE	REACTOME_FORMATION_OF_FIBRIN_CLOT_CLOTTING_CASCADE		29	-0.46971616	-1.1282429	0.3508772	0.43168947	1	2086	tags=38%, list=19%, signal=46%
KEGG_T_CELL_RECEPTOR_SIGNALING_PATHWAY	KEGG_T_CELL_RECEPTOR_SIGNALING_PATHWAY		68	-0.34348488	-1.1275843	0.33898306	0.4322064	1	2399	tags=31%, list=21%, signal=39%
REACTOME_POST_NMDA_RECEPTOR_ACTIVATION_EVENTS	REACTOME_POST_NMDA_RECEPTOR_ACTIVATION_EVENTS		22	-0.38167533	-1.1264642	0.28846154	0.4334597	1	2894	tags=41%, list=26%, signal=55%
CASORELLI_ACUTE_PROMYELOCYTIC_LEUKEMIA_UP	CASORELLI_ACUTE_PROMYELOCYTIC_LEUKEMIA_UP		97	-0.31724426	-1.1260419	0.3448276	0.43355316	1	1357	tags=22%, list=12%, signal=24%
VALK_AML_WITH_FLT3_ITD	VALK_AML_WITH_FLT3_ITD		26	-0.40671647	-1.1255796	0.36206895	0.4337178	1	2273	tags=42%, list=20%, signal=53%
ZHAN_MULTIPLE_MYELOMA_MS_DN	ZHAN_MULTIPLE_MYELOMA_MS_DN		18	-0.36809117	-1.1243166	0.32	0.4353977	1	2599	tags=39%, list=23%, signal=51%
SCHLOSSER_MYC_TARGETS_AND_SERUM_RESPONSE_UP	SCHLOSSER_MYC_TARGETS_AND_SERUM_RESPONSE_UP		31	-0.31187293	-1.1237887	0.36	0.43600318	1	2464	tags=35%, list=22%, signal=45%
RICKMAN_HEAD_AND_NECK_CANCER_D	RICKMAN_HEAD_AND_NECK_CANCER_D		18	-0.49678713	-1.1230365	0.2881356	0.43680874	1	958	tags=28%, list=9%, signal=30%
PASQUALUCCI_LYMPHOMA_BY_GC_STAGE_UP	PASQUALUCCI_LYMPHOMA_BY_GC_STAGE_UP		183	-0.25995556	-1.1230341	0.24561404	0.4363556	1	1673	tags=17%, list=15%, signal=20%
KEGG_HYPERTROPHIC_CARDIOMYOPATHY_HCM	KEGG_HYPERTROPHIC_CARDIOMYOPATHY_HCM		55	-0.37438664	-1.1214441	0.3773585	0.43806386	1	2727	tags=40%, list=24%, signal=53%
REACTOME_CHOLESTEROL_BIOSYNTHESIS	REACTOME_CHOLESTEROL_BIOSYNTHESIS		17	-0.45320442	-1.1206826	0.35849056	0.43901294	1	2710	tags=35%, list=24%, signal=46%
CHESLER_BRAIN_QTL_CIS	CHESLER_BRAIN_QTL_CIS		56	-0.32703105	-1.120321	0.37037036	0.43894726	1	3178	tags=43%, list=28%, signal=60%
MILI_PSEUDOPODIA_CHEMOTAXIS_DN	MILI_PSEUDOPODIA_CHEMOTAXIS_DN		312	-0.30973187	-1.1202245	0.34	0.43863076	1	3076	tags=36%, list=27%, signal=48%
RUGO_RESPONSE_TO_GAMMA_RADIATION	RUGO_RESPONSE_TO_GAMMA_RADIATION		34	-0.3578983	-1.118161	0.23529412	0.4414352	1	2006	tags=29%, list=18%, signal=36%
KYNG_DNA_DAMAGE_BY_GAMMA_RADIATION	KYNG_DNA_DAMAGE_BY_GAMMA_RADIATION		34	-0.3578983	-1.118161	0.23529412	0.44098014	1	2006	tags=29%, list=18%, signal=36%
RUTELLA_RESPONSE_TO_HGF_VS_CSF2RB_AND_IL4_DN	RUTELLA_RESPONSE_TO_HGF_VS_CSF2RB_AND_IL4_DN		151	-0.28863323	-1.1178361	0.31034482	0.44092456	1	1320	tags=17%, list=12%, signal=19%
ASTON_MAJOR_DEPRESSIVE_DISORDER_DN	ASTON_MAJOR_DEPRESSIVE_DISORDER_DN		106	-0.28303277	-1.1167641	0.26785713	0.442278	1	1971	tags=21%, list=18%, signal=25%
KORKOLA_SEMINOMA_UP	KORKOLA_SEMINOMA_UP		31	-0.2993966	-1.11646	0.26086956	0.44221115	1	635	tags=10%, list=6%, signal=10%
KEGG_ANTIGEN_PROCESSING_AND_PRESENTATION	KEGG_ANTIGEN_PROCESSING_AND_PRESENTATION		34	-0.30223364	-1.1162432	0.3272727	0.44202965	1	3011	tags=26%, list=27%, signal=36%
BASAKI_YBX1_TARGETS_DN	BASAKI_YBX1_TARGETS_DN		184	-0.29447994	-1.1159179	0.30769232	0.44213504	1	2097	tags=27%, list=19%, signal=32%
DOANE_RESPONSE_TO_ANDROGEN_DN	DOANE_RESPONSE_TO_ANDROGEN_DN		160	-0.28425634	-1.11459	0.2857143	0.44397154	1	1820	tags=21%, list=16%, signal=24%
OSWALD_HEMATOPOIETIC_STEM_CELL_IN_COLLAGEN_GEL_UP	OSWALD_HEMATOPOIETIC_STEM_CELL_IN_COLLAGEN_GEL_UP		124	-0.29975697	-1.1140572	0.26530612	0.44434872	1	1047	tags=15%, list=9%, signal=17%
OSWALD_HEMATOPOIETIC_STEM_CELL_IN_COLLAGEN_GEL_DN	OSWALD_HEMATOPOIETIC_STEM_CELL_IN_COLLAGEN_GEL_DN		124	-0.29975697	-1.1140572	0.26530612	0.44389436	1	1047	tags=15%, list=9%, signal=17%
STARK_PREFRONTAL_CORTEX_22Q11_DELETION_DN	STARK_PREFRONTAL_CORTEX_22Q11_DELETION_DN		345	-0.25412253	-1.1134799	0.3392857	0.4442455	1	3868	tags=41%, list=35%, signal=61%
WANG_SMARCE1_TARGETS_DN	WANG_SMARCE1_TARGETS_DN		205	-0.297897	-1.1133823	0.29787233	0.44387612	1	2126	tags=27%, list=19%, signal=33%
SENGUPTA_NASOPHARYNGEAL_CARCINOMA_WITH_LMP1_DN	SENGUPTA_NASOPHARYNGEAL_CARCINOMA_WITH_LMP1_DN		77	-0.35290763	-1.112873	0.26415095	0.44438726	1	1792	tags=27%, list=16%, signal=32%
NIKOLSKY_BREAST_CANCER_1Q21_AMPLICON	NIKOLSKY_BREAST_CANCER_1Q21_AMPLICON		26	-0.36422294	-1.1125829	0.35185185	0.4444158	1	2270	tags=31%, list=20%, signal=39%
BROWNE_HCMV_INFECTION_8HR_UP	BROWNE_HCMV_INFECTION_8HR_UP		63	-0.28171656	-1.1117785	0.23529412	0.44535452	1	2356	tags=24%, list=21%, signal=30%
AMUNDSON_RESPONSE_TO_ARSENITE	AMUNDSON_RESPONSE_TO_ARSENITE		123	-0.26133016	-1.1109319	0.3090909	0.4461312	1	2562	tags=24%, list=23%, signal=31%
GAUSSMANN_MLL_AF4_FUSION_TARGETS_G_UP	GAUSSMANN_MLL_AF4_FUSION_TARGETS_G_UP		108	-0.31803367	-1.1092436	0.2777778	0.4491097	1	1842	tags=23%, list=16%, signal=27%
RIGGINS_TAMOXIFEN_RESISTANCE_DN	RIGGINS_TAMOXIFEN_RESISTANCE_DN		132	-0.293954	-1.1091462	0.24074075	0.44880462	1	2856	tags=40%, list=26%, signal=53%
CROMER_METASTASIS_DN	CROMER_METASTASIS_DN		43	-0.34951845	-1.1089002	0.31914893	0.44864357	1	711	tags=16%, list=6%, signal=17%
YAGI_AML_WITH_T_8_21_TRANSLOCATION	YAGI_AML_WITH_T_8_21_TRANSLOCATION		228	-0.25825986	-1.1084461	0.31666666	0.448841	1	1876	tags=19%, list=17%, signal=22%
MARTORIATI_MDM4_TARGETS_FETAL_LIVER_DN	MARTORIATI_MDM4_TARGETS_FETAL_LIVER_DN		202	-0.2904659	-1.1067294	0.29090908	0.4509967	1	1731	tags=19%, list=15%, signal=22%
REACTOME_NEF_MEDIATES_DOWN_MODULATION_OF_CELL_SURFACE_RECEPTORS_BY_RECRUITING_THEM_TO_CLATHRIN_ADAPTERS	REACTOME_NEF_MEDIATES_DOWN_MODULATION_OF_CELL_SURFACE_RECEPTORS_BY_RECRUITING_THEM_TO_CLATHRIN_ADAPTERS		15	-0.37654865	-1.1062127	0.36666667	0.45119214	1	1564	tags=20%, list=14%, signal=23%
FUJII_YBX1_TARGETS_UP	FUJII_YBX1_TARGETS_UP		16	-0.40726212	-1.1053534	0.2413793	0.45198846	1	106	tags=13%, list=1%, signal=13%
DACOSTA_UV_RESPONSE_VIA_ERCC3_TTD_DN	DACOSTA_UV_RESPONSE_VIA_ERCC3_TTD_DN		25	-0.37151447	-1.104257	0.3529412	0.45329466	1	2394	tags=28%, list=21%, signal=36%
SPIRA_SMOKERS_LUNG_CANCER_UP	SPIRA_SMOKERS_LUNG_CANCER_UP		24	-0.40554422	-1.1042123	0.3207547	0.45287922	1	2824	tags=42%, list=25%, signal=56%
OHM_METHYLATED_IN_ADULT_CANCERS	OHM_METHYLATED_IN_ADULT_CANCERS		17	-0.35740027	-1.1038351	0.34545454	0.45278352	1	1736	tags=35%, list=16%, signal=42%
REACTOME_GLUCOSE_AND_OTHER_SUGAR_SLC_TRANSPORTERS	REACTOME_GLUCOSE_AND_OTHER_SUGAR_SLC_TRANSPORTERS		57	-0.33402792	-1.1035441	0.29090908	0.45280612	1	2234	tags=32%, list=20%, signal=39%
ODONNELL_TARGETS_OF_MYC_AND_TFRC_UP	ODONNELL_TARGETS_OF_MYC_AND_TFRC_UP		38	-0.37355253	-1.1027342	0.33898306	0.4535471	1	1681	tags=29%, list=15%, signal=34%
LIN_NPAS4_TARGETS_DN	LIN_NPAS4_TARGETS_DN		38	-0.34447357	-1.1026002	0.2888889	0.45331636	1	2889	tags=39%, list=26%, signal=53%
NAGASHIMA_NRG1_SIGNALING_DN	NAGASHIMA_NRG1_SIGNALING_DN		23	-0.38283566	-1.1019882	0.2857143	0.45385796	1	1872	tags=30%, list=17%, signal=36%
REACTOME_CLASS_A1_RHODOPSIN_LIKE_RECEPTORS	REACTOME_CLASS_A1_RHODOPSIN_LIKE_RECEPTORS		186	-0.34925658	-1.1013205	0.26530612	0.45435855	1	2403	tags=28%, list=21%, signal=36%
WELCSH_BRCA1_TARGETS_1_UP	WELCSH_BRCA1_TARGETS_1_UP		125	-0.30407494	-1.1008039	0.34615386	0.45453435	1	2845	tags=30%, list=25%, signal=40%
GAL_LEUKEMIC_STEM_CELL_UP	GAL_LEUKEMIC_STEM_CELL_UP		58	-0.2951582	-1.0990137	0.26153848	0.4572295	1	1747	tags=26%, list=16%, signal=30%
KEGG_FC_GAMMA_R_MEDIATED_PHAGOCYTOSIS	KEGG_FC_GAMMA_R_MEDIATED_PHAGOCYTOSIS		63	-0.3500795	-1.0989798	0.3773585	0.4568443	1	1913	tags=27%, list=17%, signal=32%
FARMER_BREAST_CANCER_APOCRINE_VS_BASAL	FARMER_BREAST_CANCER_APOCRINE_VS_BASAL		199	-0.2912596	-1.0981218	0.37931034	0.45766944	1	1769	tags=26%, list=16%, signal=30%
CHIARETTI_T_ALL_REFRACTORY_TO_THERAPY	CHIARETTI_T_ALL_REFRACTORY_TO_THERAPY		20	-0.44811028	-1.097365	0.33333334	0.4584516	1	1461	tags=25%, list=13%, signal=29%
MARTINEZ_TP53_TARGETS_DN	MARTINEZ_TP53_TARGETS_DN		406	-0.2421158	-1.0962269	0.25	0.4600229	1	2147	tags=23%, list=19%, signal=28%
TAKEDA_TARGETS_OF_NUP98_HOXA9_FUSION_16D_UP	TAKEDA_TARGETS_OF_NUP98_HOXA9_FUSION_16D_UP		82	-0.37413117	-1.0961589	0.34545454	0.45967686	1	1550	tags=30%, list=14%, signal=35%
SHAFFER_IRF4_TARGETS_IN_MYELOMA_VS_MATURE_B_LYMPHOCYTE	SHAFFER_IRF4_TARGETS_IN_MYELOMA_VS_MATURE_B_LYMPHOCYTE		69	-0.29458633	-1.0960723	0.41509435	0.45933887	1	2526	tags=26%, list=23%, signal=33%
EHLERS_ANEUPLOIDY_UP	EHLERS_ANEUPLOIDY_UP		27	-0.38392052	-1.096065	0.35185185	0.4589167	1	1870	tags=26%, list=17%, signal=31%
DOANE_RESPONSE_TO_ANDROGEN_UP	DOANE_RESPONSE_TO_ANDROGEN_UP		95	-0.2806025	-1.0955687	0.27419356	0.45931706	1	1849	tags=27%, list=17%, signal=33%
SHEN_SMARCA2_TARGETS_UP	SHEN_SMARCA2_TARGETS_UP		226	-0.30284384	-1.0941222	0.3888889	0.46154612	1	3383	tags=35%, list=30%, signal=50%
KEGG_FC_EPSILON_RI_SIGNALING_PATHWAY	KEGG_FC_EPSILON_RI_SIGNALING_PATHWAY		56	-0.3126915	-1.094025	0.36363637	0.4611759	1	1913	tags=23%, list=17%, signal=28%
REACTOME_UNFOLDED_PROTEIN_RESPONSE	REACTOME_UNFOLDED_PROTEIN_RESPONSE		15	-0.45109302	-1.0940088	0.3846154	0.46075413	1	3321	tags=53%, list=30%, signal=76%
KYNG_ENVIRONMENTAL_STRESS_RESPONSE_UP	KYNG_ENVIRONMENTAL_STRESS_RESPONSE_UP		22	-0.37256077	-1.0936748	0.32142857	0.46076882	1	2211	tags=32%, list=20%, signal=40%
BREDEMEYER_RAG_SIGNALING_VIA_ATM_NOT_VIA_NFKB_DN	BREDEMEYER_RAG_SIGNALING_VIA_ATM_NOT_VIA_NFKB_DN		28	-0.38764036	-1.0931172	0.38181818	0.46114674	1	2193	tags=36%, list=20%, signal=44%
NEWMAN_ERCC6_TARGETS_UP	NEWMAN_ERCC6_TARGETS_UP		15	-0.46416837	-1.0925364	0.33333334	0.46179697	1	2211	tags=47%, list=20%, signal=58%
LIEN_BREAST_CARCINOMA_METAPLASTIC_VS_DUCTAL_UP	LIEN_BREAST_CARCINOMA_METAPLASTIC_VS_DUCTAL_UP		48	-0.33900785	-1.0907044	0.28301886	0.46428353	1	1807	tags=29%, list=16%, signal=35%
GRAHAM_CML_DIVIDING_VS_NORMAL_QUIESCENT_DN	GRAHAM_CML_DIVIDING_VS_NORMAL_QUIESCENT_DN		50	-0.3480623	-1.089259	0.36956522	0.46594268	1	1461	tags=26%, list=13%, signal=30%
BYSTRYKH_HEMATOPOIESIS_STEM_CELL_AND_BRAIN_QTL_CIS	BYSTRYKH_HEMATOPOIESIS_STEM_CELL_AND_BRAIN_QTL_CIS		43	-0.38545978	-1.0883319	0.43636364	0.46687979	1	1643	tags=21%, list=15%, signal=24%
BENPORATH_PRC2_TARGETS	BENPORATH_PRC2_TARGETS		355	-0.29973903	-1.0881685	0.3148148	0.46666068	1	1988	tags=23%, list=18%, signal=28%
LASTOWSKA_COAMPLIFIED_WITH_MYCN	LASTOWSKA_COAMPLIFIED_WITH_MYCN		22	-0.36042616	-1.0879842	0.34042552	0.46664628	1	2596	tags=36%, list=23%, signal=47%
VALK_AML_CLUSTER_8	VALK_AML_CLUSTER_8		15	-0.44991624	-1.0876964	0.35849056	0.46656254	1	471	tags=20%, list=4%, signal=21%
KAAB_FAILED_HEART_ATRIUM_UP	KAAB_FAILED_HEART_ATRIUM_UP		23	-0.3912227	-1.087447	0.46551725	0.46666604	1	1749	tags=26%, list=16%, signal=31%
SIG_REGULATION_OF_THE_ACTIN_CYTOSKELETON_BY_RHO_GTPASES	SIG_REGULATION_OF_THE_ACTIN_CYTOSKELETON_BY_RHO_GTPASES		25	-0.3923231	-1.0869985	0.3272727	0.46692687	1	2254	tags=24%, list=20%, signal=30%
BLALOCK_ALZHEIMERS_DISEASE_INCIPIENT_UP	BLALOCK_ALZHEIMERS_DISEASE_INCIPIENT_UP		221	-0.25535512	-1.086117	0.2881356	0.46788764	1	1567	tags=15%, list=14%, signal=18%
REACTOME_DOWNSTREAM_EVENTS_IN_GPCR_SIGNALING	REACTOME_DOWNSTREAM_EVENTS_IN_GPCR_SIGNALING		289	-0.2943423	-1.086107	0.30357143	0.4674416	1	2366	tags=26%, list=21%, signal=32%
KEGG_BASAL_CELL_CARCINOMA	KEGG_BASAL_CELL_CARCINOMA		39	-0.3242919	-1.0849687	0.29545453	0.46868813	1	1350	tags=18%, list=12%, signal=20%
VALK_AML_CLUSTER_12	VALK_AML_CLUSTER_12		23	-0.3344943	-1.0848424	0.3617021	0.4684553	1	2647	tags=26%, list=24%, signal=34%
ZHAN_MULTIPLE_MYELOMA_CD2_DN	ZHAN_MULTIPLE_MYELOMA_CD2_DN		22	-0.3614809	-1.084761	0.43103448	0.46811	1	2951	tags=41%, list=26%, signal=55%
RODWELL_AGING_KIDNEY_NO_BLOOD_DN	RODWELL_AGING_KIDNEY_NO_BLOOD_DN		72	-0.38418075	-1.0824289	0.44230768	0.47136447	1	2359	tags=42%, list=21%, signal=52%
YAGI_AML_SURVIVAL	YAGI_AML_SURVIVAL		80	-0.2693108	-1.0816351	0.35714287	0.47225237	1	2505	tags=26%, list=22%, signal=34%
CREIGHTON_ENDOCRINE_THERAPY_RESISTANCE_3	CREIGHTON_ENDOCRINE_THERAPY_RESISTANCE_3		341	-0.26780528	-1.0816343	0.3559322	0.4717943	1	3145	tags=37%, list=28%, signal=50%
REACTOME_MAP_KINASES_ACTIVATION_IN_TLR_CASCADE	REACTOME_MAP_KINASES_ACTIVATION_IN_TLR_CASCADE		26	-0.34352535	-1.0814185	0.3478261	0.47167286	1	4148	tags=62%, list=37%, signal=98%
CUI_GLUCOSE_DEPRIVATION	CUI_GLUCOSE_DEPRIVATION		35	-0.31474373	-1.0813706	0.3137255	0.47126707	1	2023	tags=29%, list=18%, signal=35%
HADDAD_T_LYMPHOCYTE_AND_NK_PROGENITOR_UP	HADDAD_T_LYMPHOCYTE_AND_NK_PROGENITOR_UP		44	-0.3411764	-1.0807302	0.35849056	0.47199145	1	1997	tags=36%, list=18%, signal=44%
BIOCARTA_SPPA_PATHWAY	BIOCARTA_SPPA_PATHWAY		17	-0.40825284	-1.0805835	0.40425533	0.4716993	1	1718	tags=24%, list=15%, signal=28%
POOLA_INVASIVE_BREAST_CANCER_UP	POOLA_INVASIVE_BREAST_CANCER_UP		169	-0.41309658	-1.0805818	0.41304347	0.47124398	1	1564	tags=38%, list=14%, signal=44%
CROMER_METASTASIS_UP	CROMER_METASTASIS_UP		36	-0.34238455	-1.0797087	0.3962264	0.47247684	1	2605	tags=39%, list=23%, signal=51%
HSC_MATURE_FETAL	HSC_MATURE_FETAL		16	-0.37816072	-1.0784467	0.42592594	0.47415984	1	2133	tags=31%, list=19%, signal=39%
ST_INTERLEUKIN_4_PATHWAY	ST_INTERLEUKIN_4_PATHWAY		17	-0.38440505	-1.0783318	0.3265306	0.47380623	1	1945	tags=41%, list=17%, signal=50%
BROWNE_HCMV_INFECTION_18HR_UP	BROWNE_HCMV_INFECTION_18HR_UP		108	-0.27005142	-1.0773164	0.2962963	0.4749625	1	1686	tags=20%, list=15%, signal=24%
KONDO_PROSTATE_CANCER_WITH_H3K27ME3	KONDO_PROSTATE_CANCER_WITH_H3K27ME3		81	-0.36349547	-1.0769527	0.32692307	0.4751448	1	1256	tags=21%, list=11%, signal=23%
JIANG_TIP30_TARGETS_UP	JIANG_TIP30_TARGETS_UP		34	-0.37600407	-1.0768539	0.39130434	0.4748801	1	2159	tags=29%, list=19%, signal=36%
LIU_VMYB_TARGETS_UP	LIU_VMYB_TARGETS_UP		82	-0.27866027	-1.0755377	0.30769232	0.4767009	1	1807	tags=20%, list=16%, signal=23%
DITTMER_PTHLH_TARGETS_UP	DITTMER_PTHLH_TARGETS_UP		84	-0.28461468	-1.0745065	0.3478261	0.47795635	1	1516	tags=18%, list=14%, signal=20%
VALK_AML_CLUSTER_6	VALK_AML_CLUSTER_6		19	-0.35003805	-1.0743339	0.24	0.47790483	1	3265	tags=53%, list=29%, signal=74%
SAMOLS_TARGETS_OF_KHSV_MIRNAS_DN	SAMOLS_TARGETS_OF_KHSV_MIRNAS_DN		31	-0.3785493	-1.070648	0.3469388	0.4836899	1	1590	tags=29%, list=14%, signal=34%
OUYANG_PROSTATE_CANCER_PROGRESSION_DN	OUYANG_PROSTATE_CANCER_PROGRESSION_DN		15	-0.41409042	-1.070524	0.3617021	0.48330274	1	3932	tags=73%, list=35%, signal=113%
KEGG_GLYCINE_SERINE_AND_THREONINE_METABOLISM	KEGG_GLYCINE_SERINE_AND_THREONINE_METABOLISM		22	-0.39676654	-1.0704219	0.30357143	0.48294818	1	1339	tags=23%, list=12%, signal=26%
NGUYEN_NOTCH1_TARGETS_DN	NGUYEN_NOTCH1_TARGETS_DN		47	-0.3150143	-1.0703933	0.33962265	0.48253942	1	2682	tags=36%, list=24%, signal=47%
NAGASHIMA_NRG1_SIGNALING_UP	NAGASHIMA_NRG1_SIGNALING_UP		125	-0.31403804	-1.0700754	0.38	0.48262927	1	749	tags=13%, list=7%, signal=14%
ENK_UV_RESPONSE_EPIDERMIS_UP	ENK_UV_RESPONSE_EPIDERMIS_UP		193	-0.2545245	-1.0698289	0.40384614	0.48248568	1	1146	tags=12%, list=10%, signal=14%
BIOCARTA_INTRINSIC_PATHWAY	BIOCARTA_INTRINSIC_PATHWAY		23	-0.44127265	-1.06952	0.39344263	0.48270148	1	2470	tags=48%, list=22%, signal=61%
LINDGREN_BLADDER_CANCER_CLUSTER_3_DN	LINDGREN_BLADDER_CANCER_CLUSTER_3_DN		125	-0.25572133	-1.06945	0.3442623	0.48234278	1	1981	tags=20%, list=18%, signal=24%
KEGG_GAP_JUNCTION	KEGG_GAP_JUNCTION		51	-0.31071344	-1.068604	0.3392857	0.48326442	1	2513	tags=35%, list=22%, signal=45%
REACTOME_BOTULINUM_NEUROTOXICITY	REACTOME_BOTULINUM_NEUROTOXICITY		15	-0.37951645	-1.0675964	0.33333334	0.48450938	1	3738	tags=53%, list=33%, signal=80%
XU_HGF_TARGETS_REPRESSED_BY_AKT1_DN	XU_HGF_TARGETS_REPRESSED_BY_AKT1_DN		46	-0.3119118	-1.0673729	0.36363637	0.4844969	1	2418	tags=35%, list=22%, signal=44%
KEGG_GLIOMA	KEGG_GLIOMA		32	-0.27913082	-1.0670295	0.36363637	0.48461777	1	2399	tags=34%, list=21%, signal=44%
HONMA_DOCETAXEL_RESISTANCE	HONMA_DOCETAXEL_RESISTANCE		23	-0.34686947	-1.0664476	0.3846154	0.48515135	1	2848	tags=35%, list=25%, signal=47%
JAEGER_METASTASIS_DN	JAEGER_METASTASIS_DN		145	-0.3189565	-1.0660205	0.3137255	0.4853793	1	1620	tags=26%, list=14%, signal=29%
BIOCARTA_ACTINY_PATHWAY	BIOCARTA_ACTINY_PATHWAY		16	-0.42055413	-1.0647962	0.42307693	0.4870026	1	199	tags=6%, list=2%, signal=6%
CHANG_IMMORTALIZED_BY_HPV31_DN	CHANG_IMMORTALIZED_BY_HPV31_DN		32	-0.33685923	-1.0644363	0.30232558	0.4872217	1	721	tags=19%, list=6%, signal=20%
CAFFAREL_RESPONSE_TO_THC_UP	CAFFAREL_RESPONSE_TO_THC_UP		18	-0.3392251	-1.0637634	0.4716981	0.48781544	1	2018	tags=33%, list=18%, signal=41%
REACTOME_PEPTIDE_LIGAND_BINDING_RECEPTORS	REACTOME_PEPTIDE_LIGAND_BINDING_RECEPTORS		119	-0.35052037	-1.0632474	0.36	0.4883345	1	2266	tags=28%, list=20%, signal=34%
BIOCARTA_WNT_PATHWAY	BIOCARTA_WNT_PATHWAY		18	-0.36754435	-1.0616521	0.42857143	0.49071056	1	403	tags=11%, list=4%, signal=12%
ONDER_CDH1_TARGETS_2_DN	ONDER_CDH1_TARGETS_2_DN		264	-0.3026194	-1.0609999	0.3773585	0.49135223	1	1756	tags=23%, list=16%, signal=27%
REACTOME_GAP_JUNCTION_TRAFFICKING	REACTOME_GAP_JUNCTION_TRAFFICKING		19	-0.38510308	-1.0606711	0.4375	0.49150124	1	3343	tags=47%, list=30%, signal=67%
REACTOME_SEMA4D_IN_SEMAPHORIN_SIGNALING	REACTOME_SEMA4D_IN_SEMAPHORIN_SIGNALING		19	-0.35041258	-1.0603584	0.36363637	0.4915979	1	3595	tags=42%, list=32%, signal=62%
BREDEMEYER_RAG_SIGNALING_VIA_ATM_NOT_VIA_NFKB_UP	BREDEMEYER_RAG_SIGNALING_VIA_ATM_NOT_VIA_NFKB_UP		26	-0.4059355	-1.0599319	0.3846154	0.491646	1	1993	tags=38%, list=18%, signal=47%
REACTOME_MEMBRANE_TRAFFICKING	REACTOME_MEMBRANE_TRAFFICKING		48	-0.30903858	-1.059277	0.5	0.49208602	1	3803	tags=46%, list=34%, signal=69%
CHEMNITZ_RESPONSE_TO_PROSTAGLANDIN_E2_DN	CHEMNITZ_RESPONSE_TO_PROSTAGLANDIN_E2_DN		177	-0.27186862	-1.058963	0.31034482	0.4923575	1	1236	tags=14%, list=11%, signal=15%
LASTOWSKA_NEUROBLASTOMA_COPY_NUMBER_DN	LASTOWSKA_NEUROBLASTOMA_COPY_NUMBER_DN		387	-0.23101725	-1.0579107	0.36842105	0.4936602	1	3007	tags=26%, list=27%, signal=34%
DACOSTA_UV_RESPONSE_VIA_ERCC3_XPCS_DN	DACOSTA_UV_RESPONSE_VIA_ERCC3_XPCS_DN		31	-0.3508665	-1.0577579	0.4	0.4934743	1	3101	tags=45%, list=28%, signal=62%
RICKMAN_METASTASIS_UP	RICKMAN_METASTASIS_UP		145	-0.2740206	-1.0558933	0.39655173	0.4959588	1	2665	tags=29%, list=24%, signal=38%
KEGG_VASOPRESSIN_REGULATED_WATER_REABSORPTION	KEGG_VASOPRESSIN_REGULATED_WATER_REABSORPTION		32	-0.31602848	-1.0553992	0.42592594	0.496259	1	2860	tags=34%, list=26%, signal=46%
ALCALAY_AML_BY_NPM1_LOCALIZATION_DN	ALCALAY_AML_BY_NPM1_LOCALIZATION_DN		124	-0.27940202	-1.0545628	0.39344263	0.49733505	1	1704	tags=25%, list=15%, signal=29%
HEIDENBLAD_AMPLICON_8Q24_DN	HEIDENBLAD_AMPLICON_8Q24_DN		21	-0.35052457	-1.0543551	0.3653846	0.49715352	1	1473	tags=19%, list=13%, signal=22%
KEGG_ARRHYTHMOGENIC_RIGHT_VENTRICULAR_CARDIOMYOPATHY_ARVC	KEGG_ARRHYTHMOGENIC_RIGHT_VENTRICULAR_CARDIOMYOPATHY_ARVC		55	-0.32803366	-1.0543041	0.3392857	0.49680996	1	2727	tags=38%, list=24%, signal=50%
COULOUARN_TEMPORAL_TGFB1_SIGNATURE_DN	COULOUARN_TEMPORAL_TGFB1_SIGNATURE_DN		86	-0.27767387	-1.0541409	0.28070176	0.49656373	1	2000	tags=21%, list=18%, signal=25%
SEIDEN_ONCOGENESIS_BY_MET	SEIDEN_ONCOGENESIS_BY_MET		59	-0.3818744	-1.0539676	0.4375	0.4963925	1	3202	tags=53%, list=29%, signal=73%
BREDEMEYER_RAG_SIGNALING_NOT_VIA_ATM_UP	BREDEMEYER_RAG_SIGNALING_NOT_VIA_ATM_UP		29	-0.32119274	-1.0534042	0.375	0.4968368	1	2109	tags=34%, list=19%, signal=42%
HANN_RESISTANCE_TO_BCL2_INHIBITOR_UP	HANN_RESISTANCE_TO_BCL2_INHIBITOR_UP		21	-0.3775871	-1.0524607	0.33333334	0.4981001	1	2001	tags=29%, list=18%, signal=35%
KEGG_ALANINE_ASPARTATE_AND_GLUTAMATE_METABOLISM	KEGG_ALANINE_ASPARTATE_AND_GLUTAMATE_METABOLISM		21	-0.4600374	-1.051612	0.4509804	0.49888772	1	1061	tags=33%, list=9%, signal=37%
POMEROY_MEDULLOBLASTOMA_DESMOPLASIC_VS_CLASSIC_UP	POMEROY_MEDULLOBLASTOMA_DESMOPLASIC_VS_CLASSIC_UP		33	-0.29815832	-1.0515671	0.44186047	0.4985484	1	1425	tags=12%, list=13%, signal=14%
POMEROY_MEDULLOBLASTOMA_DESMOPLASIC_VS_CLASSIC_DN	POMEROY_MEDULLOBLASTOMA_DESMOPLASIC_VS_CLASSIC_DN		33	-0.29815832	-1.0515671	0.44186047	0.49808845	1	1425	tags=12%, list=13%, signal=14%
KEGG_TOLL_LIKE_RECEPTOR_SIGNALING_PATHWAY	KEGG_TOLL_LIKE_RECEPTOR_SIGNALING_PATHWAY		60	-0.33171278	-1.0512478	0.38297874	0.4981436	1	1910	tags=22%, list=17%, signal=26%
BIOCARTA_MPR_PATHWAY	BIOCARTA_MPR_PATHWAY		22	-0.3289588	-1.0507954	0.4	0.49844086	1	4495	tags=50%, list=40%, signal=83%
KEGG_PATHWAYS_IN_CANCER	KEGG_PATHWAYS_IN_CANCER		208	-0.23305914	-1.050596	0.32142857	0.49825644	1	1645	tags=16%, list=15%, signal=19%
DORN_ADENOVIRUS_INFECTION_24HR_DN	DORN_ADENOVIRUS_INFECTION_24HR_DN		32	-0.32499295	-1.0505275	0.48076922	0.49793762	1	1062	tags=16%, list=9%, signal=17%
ZHAN_EARLY_DIFFERENTIATION_GENES_DN	ZHAN_EARLY_DIFFERENTIATION_GENES_DN		32	-0.32639626	-1.0504974	0.44444445	0.49750984	1	1148	tags=22%, list=10%, signal=24%
MASSARWEH_TAMOXIFEN_RESISTANCE_DN	MASSARWEH_TAMOXIFEN_RESISTANCE_DN		122	-0.260631	-1.0504283	0.33333334	0.49715722	1	2156	tags=26%, list=19%, signal=32%
IVANOVA_HEMATOPOIESIS_STEM_CELL	IVANOVA_HEMATOPOIESIS_STEM_CELL		61	-0.30496418	-1.0494479	0.30645162	0.49825424	1	1252	tags=18%, list=11%, signal=20%
ST_TUMOR_NECROSIS_FACTOR_PATHWAY	ST_TUMOR_NECROSIS_FACTOR_PATHWAY		18	-0.3499147	-1.0489162	0.4680851	0.4986141	1	1871	tags=28%, list=17%, signal=33%
YAUCH_HEDGEHOG_SIGNALING_PARACRINE_DN	YAUCH_HEDGEHOG_SIGNALING_PARACRINE_DN		142	-0.32378134	-1.0463887	0.36842105	0.5024998	1	985	tags=18%, list=9%, signal=20%
GAZDA_DIAMOND_BLACKFAN_ANEMIA_PROGENITOR_DN	GAZDA_DIAMOND_BLACKFAN_ANEMIA_PROGENITOR_DN		35	-0.32665637	-1.0463488	0.42	0.50214285	1	1680	tags=26%, list=15%, signal=30%
GINESTIER_BREAST_CANCER_20Q13_AMPLIFICATION_UP	GINESTIER_BREAST_CANCER_20Q13_AMPLIFICATION_UP		49	-0.30284423	-1.0462674	0.45454547	0.5017919	1	3005	tags=31%, list=27%, signal=42%
ZHANG_PROLIFERATING_VS_QUIESCENT	ZHANG_PROLIFERATING_VS_QUIESCENT		32	-0.37908036	-1.0462563	0.4347826	0.50134695	1	1649	tags=25%, list=15%, signal=29%
DASU_IL6_SIGNALING_SCAR_UP	DASU_IL6_SIGNALING_SCAR_UP		17	-0.3396254	-1.0454768	0.3469388	0.5019917	1	836	tags=18%, list=7%, signal=19%
WILLIAMS_ESR1_TARGETS_UP	WILLIAMS_ESR1_TARGETS_UP		15	-0.37260133	-1.0450238	0.40816328	0.50218165	1	2000	tags=33%, list=18%, signal=41%
REACTOME_PLC_GAMMA1_SIGNALLING	REACTOME_PLC_GAMMA1_SIGNALLING		19	-0.39136264	-1.0444865	0.40384614	0.5025952	1	2513	tags=37%, list=22%, signal=47%
SHAFFER_IRF4_TARGETS_IN_ACTIVATED_B_LYMPHOCYTE	SHAFFER_IRF4_TARGETS_IN_ACTIVATED_B_LYMPHOCYTE		56	-0.30607525	-1.0442626	0.3962264	0.50262964	1	2554	tags=30%, list=23%, signal=39%
KIM_MYCN_AMPLIFICATION_TARGETS_UP	KIM_MYCN_AMPLIFICATION_TARGETS_UP		42	-0.30760375	-1.0422004	0.44827586	0.50555754	1	2131	tags=33%, list=19%, signal=41%
ENK_UV_RESPONSE_KERATINOCYTE_DN	ENK_UV_RESPONSE_KERATINOCYTE_DN		307	-0.2840648	-1.040785	0.39215687	0.5073734	1	2745	tags=28%, list=25%, signal=37%
AMIT_EGF_RESPONSE_480_MCF10A	AMIT_EGF_RESPONSE_480_MCF10A		26	-0.3423067	-1.0406913	0.4318182	0.50709945	1	2166	tags=31%, list=19%, signal=38%
HUTTMANN_B_CLL_POOR_SURVIVAL_UP	HUTTMANN_B_CLL_POOR_SURVIVAL_UP		167	-0.26628795	-1.0368438	0.36666667	0.5135164	1	2027	tags=24%, list=18%, signal=29%
BOYAULT_LIVER_CANCER_SUBCLASS_G5_DN	BOYAULT_LIVER_CANCER_SUBCLASS_G5_DN		15	-0.43466657	-1.0354489	0.4489796	0.5154101	1	1621	tags=40%, list=14%, signal=47%
DITTMER_PTHLH_TARGETS_DN	DITTMER_PTHLH_TARGETS_DN		50	-0.28348035	-1.0343198	0.3877551	0.5169468	1	2058	tags=20%, list=18%, signal=24%
BROWNE_HCMV_INFECTION_14HR_DN	BROWNE_HCMV_INFECTION_14HR_DN		164	-0.24350539	-1.0342885	0.3559322	0.5164798	1	1741	tags=21%, list=16%, signal=24%
DACOSTA_UV_RESPONSE_VIA_ERCC3_UP	DACOSTA_UV_RESPONSE_VIA_ERCC3_UP		222	-0.22935069	-1.0342852	0.43333334	0.5160347	1	1628	tags=16%, list=15%, signal=18%
SENESE_HDAC3_TARGETS_DN	SENESE_HDAC3_TARGETS_DN		256	-0.24211973	-1.0337139	0.41935483	0.516593	1	2052	tags=21%, list=18%, signal=26%
DOANE_BREAST_CANCER_CLASSES_UP	DOANE_BREAST_CANCER_CLASSES_UP		41	-0.39816433	-1.0289246	0.41509435	0.524813	1	1368	tags=27%, list=12%, signal=30%
SIMBULAN_UV_RESPONSE_IMMORTALIZED_DN	SIMBULAN_UV_RESPONSE_IMMORTALIZED_DN		16	-0.35737678	-1.0287297	0.44827586	0.5246806	1	442	tags=13%, list=4%, signal=13%
XU_GH1_EXOGENOUS_TARGETS_DN	XU_GH1_EXOGENOUS_TARGETS_DN		56	-0.31485856	-1.0280478	0.3898305	0.52536577	1	2350	tags=27%, list=21%, signal=34%
ZHU_CMV_ALL_UP	ZHU_CMV_ALL_UP		42	-0.32046816	-1.0259196	0.46551725	0.52820474	1	2456	tags=29%, list=22%, signal=36%
MORI_MATURE_B_LYMPHOCYTE_DN	MORI_MATURE_B_LYMPHOCYTE_DN		44	-0.29523873	-1.0252259	0.4680851	0.52889663	1	2008	tags=27%, list=18%, signal=33%
SMITH_LIVER_CANCER	SMITH_LIVER_CANCER		22	-0.37565765	-1.024392	0.42307693	0.52984935	1	2824	tags=45%, list=25%, signal=61%
KEGG_PRION_DISEASES	KEGG_PRION_DISEASES		20	-0.32976517	-1.0242119	0.4642857	0.5296567	1	905	tags=15%, list=8%, signal=16%
IGARASHI_ATF4_TARGETS_DN	IGARASHI_ATF4_TARGETS_DN		48	-0.314076	-1.0222963	0.44067797	0.53259414	1	1472	tags=23%, list=13%, signal=26%
REACTOME_STEROID_METABOLISM	REACTOME_STEROID_METABOLISM		50	-0.32322314	-1.0217301	0.39583334	0.5330181	1	2503	tags=28%, list=22%, signal=36%
WALLACE_PROSTATE_CANCER_RACE_DN	WALLACE_PROSTATE_CANCER_RACE_DN		42	-0.28816628	-1.0214417	0.43396226	0.5330203	1	945	tags=14%, list=8%, signal=16%
TURASHVILI_BREAST_DUCTAL_CARCINOMA_VS_DUCTAL_NORMAL_UP	TURASHVILI_BREAST_DUCTAL_CARCINOMA_VS_DUCTAL_NORMAL_UP		22	-0.388322	-1.0211467	0.43396226	0.5331151	1	1518	tags=45%, list=14%, signal=52%
MCCLUNG_CREB1_TARGETS_DN	MCCLUNG_CREB1_TARGETS_DN		42	-0.3416061	-1.0208795	0.42372882	0.5330012	1	1159	tags=21%, list=10%, signal=24%
WNT_SIGNALING	WNT_SIGNALING		67	-0.27461997	-1.019802	0.4117647	0.5344474	1	1350	tags=15%, list=12%, signal=17%
REACTOME_SIGNALING_BY_PDGF	REACTOME_SIGNALING_BY_PDGF		48	-0.3479218	-1.0191973	0.4827586	0.5350501	1	1518	tags=31%, list=14%, signal=36%
MCBRYAN_PUBERTAL_BREAST_4_5WK_UP	MCBRYAN_PUBERTAL_BREAST_4_5WK_UP		189	-0.3296902	-1.0166936	0.4	0.5387221	1	1113	tags=22%, list=10%, signal=24%
PEREZ_TP53_AND_TP63_TARGETS	PEREZ_TP53_AND_TP63_TARGETS		100	-0.2743313	-1.0159252	0.46551725	0.5394349	1	2066	tags=28%, list=18%, signal=34%
ENK_UV_RESPONSE_KERATINOCYTE_UP	ENK_UV_RESPONSE_KERATINOCYTE_UP		379	-0.22454035	-1.015144	0.3859649	0.5402107	1	2027	tags=18%, list=18%, signal=21%
REACTOME_ACTIVATION_OF_NMDA_RECEPTOR_UPON_GLUTAMATE_BINDING_AND_POSTSYNAPTIC_EVENTS	REACTOME_ACTIVATION_OF_NMDA_RECEPTOR_UPON_GLUTAMATE_BINDING_AND_POSTSYNAPTIC_EVENTS		26	-0.3459002	-1.014681	0.41666666	0.5406709	1	3383	tags=46%, list=30%, signal=66%
TURASHVILI_BREAST_LOBULAR_CARCINOMA_VS_LOBULAR_NORMAL_DN	TURASHVILI_BREAST_LOBULAR_CARCINOMA_VS_LOBULAR_NORMAL_DN		42	-0.3751213	-1.0146116	0.4915254	0.54028594	1	2291	tags=50%, list=20%, signal=63%
AMIT_EGF_RESPONSE_240_HELA	AMIT_EGF_RESPONSE_240_HELA		42	-0.3120082	-1.0141894	0.46666667	0.54045105	1	2021	tags=24%, list=18%, signal=29%
CREIGHTON_ENDOCRINE_THERAPY_RESISTANCE_4	CREIGHTON_ENDOCRINE_THERAPY_RESISTANCE_4		163	-0.245885	-1.0138857	0.46774194	0.5404417	1	1891	tags=22%, list=17%, signal=26%
DAVIES_MULTIPLE_MYELOMA_VS_MGUS_DN	DAVIES_MULTIPLE_MYELOMA_VS_MGUS_DN		18	-0.4182368	-1.0135418	0.46	0.540569	1	1903	tags=33%, list=17%, signal=40%
JAATINEN_HEMATOPOIETIC_STEM_CELL_UP	JAATINEN_HEMATOPOIETIC_STEM_CELL_UP		147	-0.27009535	-1.012573	0.45762712	0.54151917	1	1229	tags=16%, list=11%, signal=17%
MILI_PSEUDOPODIA_HAPTOTAXIS_DN	MILI_PSEUDOPODIA_HAPTOTAXIS_DN		401	-0.24327336	-1.0120212	0.4716981	0.54190165	1	2798	tags=27%, list=25%, signal=35%
LIU_CMYB_TARGETS_UP	LIU_CMYB_TARGETS_UP		102	-0.25136545	-1.0095743	0.4032258	0.54552895	1	1795	tags=19%, list=16%, signal=22%
WANG_PROSTATE_CANCER_ANDROGEN_INDEPENDENT	WANG_PROSTATE_CANCER_ANDROGEN_INDEPENDENT		35	-0.31636718	-1.0095549	0.44827586	0.5450967	1	1346	tags=20%, list=12%, signal=23%
ZHOU_INFLAMMATORY_RESPONSE_LIVE_UP	ZHOU_INFLAMMATORY_RESPONSE_LIVE_UP		219	-0.24055852	-1.0089504	0.47457626	0.54565895	1	2352	tags=25%, list=21%, signal=31%
BROWNE_HCMV_INFECTION_12HR_UP	BROWNE_HCMV_INFECTION_12HR_UP		58	-0.2544974	-1.0083536	0.43636364	0.5463723	1	2600	tags=29%, list=23%, signal=38%
ROSS_AML_WITH_PML_RARA_FUSION	ROSS_AML_WITH_PML_RARA_FUSION		43	-0.33104098	-1.0063351	0.47058824	0.549227	1	3370	tags=49%, list=30%, signal=70%
KRASNOSELSKAYA_ILF3_TARGETS_DN	KRASNOSELSKAYA_ILF3_TARGETS_DN		25	-0.32190058	-1.0059696	0.42592594	0.5493485	1	1918	tags=32%, list=17%, signal=39%
SCHEIDEREIT_IKK_INTERACTING_PROTEINS	SCHEIDEREIT_IKK_INTERACTING_PROTEINS		15	-0.33969066	-1.0040436	0.42592594	0.55182683	1	1913	tags=27%, list=17%, signal=32%
RICKMAN_HEAD_AND_NECK_CANCER_B	RICKMAN_HEAD_AND_NECK_CANCER_B		23	-0.38488054	-1.0034009	0.47916666	0.55239177	1	1452	tags=30%, list=13%, signal=35%
BROWNE_HCMV_INFECTION_8HR_DN	BROWNE_HCMV_INFECTION_8HR_DN		26	-0.3349356	-1.0028386	0.45833334	0.5529211	1	812	tags=15%, list=7%, signal=17%
BONOME_OVARIAN_CANCER_SURVIVAL_OPTIMAL_DEBULKING	BONOME_OVARIAN_CANCER_SURVIVAL_OPTIMAL_DEBULKING		128	-0.21876453	-1.0027715	0.46551725	0.55257565	1	2394	tags=23%, list=21%, signal=29%
MONNIER_POSTRADIATION_TUMOR_ESCAPE_UP	MONNIER_POSTRADIATION_TUMOR_ESCAPE_UP		215	-0.22801667	-1.0021487	0.4375	0.5531568	1	2173	tags=19%, list=19%, signal=23%
SWEET_KRAS_TARGETS_DN	SWEET_KRAS_TARGETS_DN		15	-0.42089114	-1.0013636	0.54	0.5541344	1	1939	tags=33%, list=17%, signal=40%
GRESHOCK_CANCER_COPY_NUMBER_DN	GRESHOCK_CANCER_COPY_NUMBER_DN		208	-0.21674483	-0.9994481	0.4909091	0.5568301	1	2248	tags=21%, list=20%, signal=26%
BROWNE_HCMV_INFECTION_2HR_UP	BROWNE_HCMV_INFECTION_2HR_UP		21	-0.3480539	-0.99907225	0.4181818	0.5569691	1	909	tags=19%, list=8%, signal=21%
JAZAG_TGFB1_SIGNALING_DN	JAZAG_TGFB1_SIGNALING_DN		26	-0.31299418	-0.9983694	0.5	0.5574201	1	1815	tags=19%, list=16%, signal=23%
MOHANKUMAR_TLX1_TARGETS_UP	MOHANKUMAR_TLX1_TARGETS_UP		243	-0.23809156	-0.998305	0.4385965	0.55701697	1	2656	tags=28%, list=24%, signal=36%
BIOCARTA_GPCR_PATHWAY	BIOCARTA_GPCR_PATHWAY		18	-0.3358587	-0.9975316	0.4716981	0.557926	1	3463	tags=39%, list=31%, signal=56%
LEE_LIVER_CANCER_MYC_E2F1_UP	LEE_LIVER_CANCER_MYC_E2F1_UP		41	-0.32430997	-0.9972798	0.5185185	0.55777484	1	1945	tags=32%, list=17%, signal=38%
FAELT_B_CLL_WITH_VH3_21_DN	FAELT_B_CLL_WITH_VH3_21_DN		36	-0.2990536	-0.99700487	0.46	0.55774367	1	2990	tags=36%, list=27%, signal=49%
DAIRKEE_TERT_TARGETS_UP	DAIRKEE_TERT_TARGETS_UP		212	-0.2034133	-0.99663526	0.4918033	0.5577847	1	2871	tags=27%, list=26%, signal=36%
KEGG_O_GLYCAN_BIOSYNTHESIS	KEGG_O_GLYCAN_BIOSYNTHESIS		17	-0.32702905	-0.99574274	0.47826087	0.5587819	1	3180	tags=47%, list=28%, signal=66%
LEE_TARGETS_OF_PTCH1_AND_SUFU_DN	LEE_TARGETS_OF_PTCH1_AND_SUFU_DN		39	-0.2877917	-0.9953644	0.3529412	0.55892277	1	1765	tags=26%, list=16%, signal=30%
WU_SILENCED_BY_METHYLATION_IN_BLADDER_CANCER	WU_SILENCED_BY_METHYLATION_IN_BLADDER_CANCER		28	-0.3900281	-0.9952217	0.45762712	0.55864793	1	1088	tags=29%, list=10%, signal=32%
SIG_CD40PATHWAYMAP	SIG_CD40PATHWAYMAP		23	-0.28317976	-0.9949693	0.37777779	0.5585409	1	3831	tags=52%, list=34%, signal=79%
JAIN_NFKB_SIGNALING	JAIN_NFKB_SIGNALING		46	-0.28431296	-0.9948856	0.50877196	0.5581196	1	1730	tags=20%, list=15%, signal=23%
YAO_TEMPORAL_RESPONSE_TO_PROGESTERONE_CLUSTER_14	YAO_TEMPORAL_RESPONSE_TO_PROGESTERONE_CLUSTER_14		97	-0.2639186	-0.994514	0.4680851	0.55812174	1	641	tags=7%, list=6%, signal=8%
KANNAN_TP53_TARGETS_UP	KANNAN_TP53_TARGETS_UP		27	-0.32692495	-0.994391	0.44230768	0.55776745	1	1720	tags=22%, list=15%, signal=26%
KEGG_LYSINE_DEGRADATION	KEGG_LYSINE_DEGRADATION		28	-0.3516985	-0.9934945	0.44230768	0.55885893	1	2219	tags=36%, list=20%, signal=44%
BUYTAERT_PHOTODYNAMIC_THERAPY_STRESS_UP	BUYTAERT_PHOTODYNAMIC_THERAPY_STRESS_UP		428	-0.25189692	-0.99271727	0.4509804	0.55958813	1	2431	tags=22%, list=22%, signal=28%
BOYAULT_LIVER_CANCER_SUBCLASS_G123_DN	BOYAULT_LIVER_CANCER_SUBCLASS_G123_DN		34	-0.3765433	-0.9920949	0.48214287	0.56016177	1	2086	tags=38%, list=19%, signal=47%
HEIDENBLAD_AMPLICON_8Q24_UP	HEIDENBLAD_AMPLICON_8Q24_UP		18	-0.35531244	-0.9902667	0.5	0.5628035	1	1997	tags=33%, list=18%, signal=41%
HOEBEKE_LYMPHOID_STEM_CELL_DN	HOEBEKE_LYMPHOID_STEM_CELL_DN		63	-0.28160512	-0.9902389	0.5	0.56238353	1	2109	tags=27%, list=19%, signal=33%
BEIER_GLIOMA_STEM_CELL_DN	BEIER_GLIOMA_STEM_CELL_DN		33	-0.3558391	-0.99007845	0.46031746	0.5622011	1	2453	tags=36%, list=22%, signal=46%
GENTILE_UV_RESPONSE_CLUSTER_D8	GENTILE_UV_RESPONSE_CLUSTER_D8		19	-0.37650314	-0.9900272	0.44186047	0.5618469	1	1805	tags=21%, list=16%, signal=25%
TIEN_INTESTINE_PROBIOTICS_6HR_DN	TIEN_INTESTINE_PROBIOTICS_6HR_DN		107	-0.2473623	-0.9899789	0.4918033	0.5614015	1	2805	tags=30%, list=25%, signal=40%
BIOCARTA_AT1R_PATHWAY	BIOCARTA_AT1R_PATHWAY		20	-0.33519596	-0.98978245	0.4489796	0.5612575	1	1160	tags=10%, list=10%, signal=11%
BIOCARTA_CTLA4_PATHWAY	BIOCARTA_CTLA4_PATHWAY		15	-0.48774886	-0.9892812	0.50877196	0.5615449	1	1564	tags=33%, list=14%, signal=39%
LIANG_HEMATOPOIESIS_STEM_CELL_NUMBER_LARGE_VS_TINY_DN	LIANG_HEMATOPOIESIS_STEM_CELL_NUMBER_LARGE_VS_TINY_DN		33	-0.25945494	-0.9876706	0.47619048	0.5635762	1	2109	tags=21%, list=19%, signal=26%
RUGO_ENVIRONMENTAL_STRESS_RESPONSE_UP	RUGO_ENVIRONMENTAL_STRESS_RESPONSE_UP		20	-0.34892556	-0.98733175	0.42857143	0.56362873	1	2647	tags=35%, list=24%, signal=46%
DER_IFN_ALPHA_RESPONSE_UP	DER_IFN_ALPHA_RESPONSE_UP		43	-0.27891427	-0.9858232	0.44642857	0.5657896	1	2149	tags=26%, list=19%, signal=32%
BILBAN_B_CLL_LPL_DN	BILBAN_B_CLL_LPL_DN		25	-0.38633662	-0.9855469	0.42857143	0.5656701	1	1946	tags=32%, list=17%, signal=39%
DOANE_BREAST_CANCER_ESR1_UP	DOANE_BREAST_CANCER_ESR1_UP		70	-0.31014764	-0.9845201	0.5192308	0.56712407	1	1850	tags=27%, list=17%, signal=32%
KAN_RESPONSE_TO_ARSENIC_TRIOXIDE	KAN_RESPONSE_TO_ARSENIC_TRIOXIDE		70	-0.2898797	-0.9840417	0.46551725	0.56756395	1	2283	tags=30%, list=20%, signal=37%
GENTILE_UV_HIGH_DOSE_DN	GENTILE_UV_HIGH_DOSE_DN		158	-0.2760982	-0.9830411	0.5	0.5686341	1	1307	tags=15%, list=12%, signal=17%
SENGUPTA_NASOPHARYNGEAL_CARCINOMA_DN	SENGUPTA_NASOPHARYNGEAL_CARCINOMA_DN		130	-0.28632113	-0.98175466	0.56666666	0.5704161	1	2110	tags=25%, list=19%, signal=31%
KEGG_REGULATION_OF_ACTIN_CYTOSKELETON	KEGG_REGULATION_OF_ACTIN_CYTOSKELETON		137	-0.25823963	-0.9814436	0.52	0.5704609	1	1589	tags=17%, list=14%, signal=19%
LEE_LIVER_CANCER_SURVIVAL_UP	LEE_LIVER_CANCER_SURVIVAL_UP		94	-0.35770273	-0.9811953	0.5576923	0.5703829	1	2297	tags=35%, list=21%, signal=44%
REACTOME_CD28_CO_STIMULATION	REACTOME_CD28_CO_STIMULATION		19	-0.40527245	-0.98070514	0.46	0.57066905	1	2288	tags=37%, list=20%, signal=46%
HEIDENBLAD_AMPLIFIED_IN_PANCREATIC_CANCER	HEIDENBLAD_AMPLIFIED_IN_PANCREATIC_CANCER		20	-0.34541363	-0.98049396	0.5652174	0.570643	1	3071	tags=45%, list=27%, signal=62%
GRESHOCK_CANCER_COPY_NUMBER_UP	GRESHOCK_CANCER_COPY_NUMBER_UP		201	-0.21230082	-0.9799044	0.5740741	0.57117957	1	2248	tags=21%, list=20%, signal=26%
RICKMAN_TUMOR_DIFFERENTIATED_WELL_VS_POORLY_DN	RICKMAN_TUMOR_DIFFERENTIATED_WELL_VS_POORLY_DN		196	-0.27038553	-0.97906953	0.44444445	0.5719649	1	1950	tags=22%, list=17%, signal=26%
ST_DIFFERENTIATION_PATHWAY_IN_PC12_CELLS	ST_DIFFERENTIATION_PATHWAY_IN_PC12_CELLS		23	-0.27493367	-0.97781515	0.47916666	0.5737638	1	3800	tags=57%, list=34%, signal=85%
WOO_LIVER_CANCER_RECURRENCE_DN	WOO_LIVER_CANCER_RECURRENCE_DN		53	-0.37824708	-0.97647196	0.51785713	0.57554567	1	2249	tags=38%, list=20%, signal=47%
ZHAN_V2_LATE_DIFFERENTIATION_GENES	ZHAN_V2_LATE_DIFFERENTIATION_GENES		27	-0.2816202	-0.97560894	0.59322035	0.576651	1	2612	tags=33%, list=23%, signal=43%
NUYTTEN_NIPP1_TARGETS_DN	NUYTTEN_NIPP1_TARGETS_DN		449	-0.23226617	-0.97541493	0.47058824	0.5765019	1	2688	tags=28%, list=24%, signal=35%
CHUNG_BLISTER_CYTOTOXICITY_UP	CHUNG_BLISTER_CYTOTOXICITY_UP		86	-0.26230013	-0.9736121	0.6034483	0.57896733	1	1781	tags=22%, list=16%, signal=26%
YAO_TEMPORAL_RESPONSE_TO_PROGESTERONE_CLUSTER_7	YAO_TEMPORAL_RESPONSE_TO_PROGESTERONE_CLUSTER_7		56	-0.28732508	-0.9725607	0.4716981	0.5803897	1	3352	tags=39%, list=30%, signal=56%
LEE_LIVER_CANCER	LEE_LIVER_CANCER		21	-0.39137548	-0.9724594	0.509434	0.58014256	1	1248	tags=19%, list=11%, signal=21%
LEE_LIVER_CANCER_TOP50	LEE_LIVER_CANCER_TOP50		21	-0.39137548	-0.9724594	0.509434	0.5796558	1	1248	tags=19%, list=11%, signal=21%
SANA_RESPONSE_TO_IFNG_DN	SANA_RESPONSE_TO_IFNG_DN		56	-0.282554	-0.9718483	0.47058824	0.58020824	1	1939	tags=21%, list=17%, signal=26%
HU_ANGIOGENESIS_DN	HU_ANGIOGENESIS_DN		21	-0.35114413	-0.9696828	0.5192308	0.5835102	1	1701	tags=24%, list=15%, signal=28%
WINTER_HYPOXIA_UP	WINTER_HYPOXIA_UP		49	-0.32630256	-0.96938884	0.51111114	0.5835104	1	1477	tags=18%, list=13%, signal=21%
BIOCARTA_FMLP_PATHWAY	BIOCARTA_FMLP_PATHWAY		25	-0.28698775	-0.96920425	0.51724136	0.5833733	1	3463	tags=36%, list=31%, signal=52%
ZHAN_MULTIPLE_MYELOMA_MF_DN	ZHAN_MULTIPLE_MYELOMA_MF_DN		16	-0.3405571	-0.96784705	0.54	0.58525825	1	1675	tags=31%, list=15%, signal=37%
VALK_AML_CLUSTER_3	VALK_AML_CLUSTER_3		23	-0.32164815	-0.9675268	0.45454547	0.5854077	1	3308	tags=65%, list=30%, signal=92%
REACTOME_INTRINSIC_PATHWAY_FOR_APOPTOSIS	REACTOME_INTRINSIC_PATHWAY_FOR_APOPTOSIS		16	-0.33571565	-0.9665582	0.5	0.5869091	1	1524	tags=25%, list=14%, signal=29%
ROME_INSULIN_TARGETS_IN_MUSCLE_UP	ROME_INSULIN_TARGETS_IN_MUSCLE_UP		56	-0.27227303	-0.96600336	0.53061223	0.58731407	1	2767	tags=32%, list=25%, signal=42%
KEGG_COLORECTAL_CANCER	KEGG_COLORECTAL_CANCER		36	-0.2605116	-0.9658808	0.5	0.5869467	1	1137	tags=14%, list=10%, signal=15%
BIOCARTA_MYOSIN_PATHWAY	BIOCARTA_MYOSIN_PATHWAY		16	-0.30950162	-0.9648727	0.5645161	0.588092	1	1986	tags=25%, list=18%, signal=30%
REACTOME_G_PROTEIN_BETA_GAMMA_SIGNALLING	REACTOME_G_PROTEIN_BETA_GAMMA_SIGNALLING		19	-0.3451471	-0.9631946	0.4827586	0.59038895	1	1385	tags=26%, list=12%, signal=30%
SEIDEN_MET_SIGNALING	SEIDEN_MET_SIGNALING		16	-0.37991247	-0.9610324	0.5106383	0.5934541	1	721	tags=13%, list=6%, signal=13%
MISHRA_CARCINOMA_ASSOCIATED_FIBROBLAST_DN	MISHRA_CARCINOMA_ASSOCIATED_FIBROBLAST_DN		17	-0.40993217	-0.96045506	0.5762712	0.5941072	1	296	tags=18%, list=3%, signal=18%
DORN_ADENOVIRUS_INFECTION_48HR_DN	DORN_ADENOVIRUS_INFECTION_48HR_DN		28	-0.30363554	-0.9604039	0.5416667	0.5936717	1	1062	tags=14%, list=9%, signal=16%
SIG_BCR_SIGNALING_PATHWAY	SIG_BCR_SIGNALING_PATHWAY		30	-0.30815148	-0.9603396	0.57377046	0.59326166	1	2149	tags=33%, list=19%, signal=41%
KEGG_B_CELL_RECEPTOR_SIGNALING_PATHWAY	KEGG_B_CELL_RECEPTOR_SIGNALING_PATHWAY		46	-0.33806723	-0.959764	0.5714286	0.5940001	1	3463	tags=48%, list=31%, signal=69%
KEGG_PRIMARY_BILE_ACID_BIOSYNTHESIS	KEGG_PRIMARY_BILE_ACID_BIOSYNTHESIS		15	-0.35670316	-0.959175	0.4509804	0.5946816	1	966	tags=27%, list=9%, signal=29%
REACTOME_SIGNALING_BY_ROBO_RECEPTOR	REACTOME_SIGNALING_BY_ROBO_RECEPTOR		21	-0.36644843	-0.95916474	0.56	0.5941987	1	2628	tags=29%, list=23%, signal=37%
AIYAR_COBRA1_TARGETS_UP	AIYAR_COBRA1_TARGETS_UP		26	-0.32627293	-0.95913446	0.54385966	0.59374905	1	2166	tags=38%, list=19%, signal=48%
PENG_RAPAMYCIN_RESPONSE_DN	PENG_RAPAMYCIN_RESPONSE_DN		51	-0.28565297	-0.95904565	0.5	0.593419	1	2789	tags=31%, list=25%, signal=42%
HEIDENBLAD_AMPLICON_12P11_12_DN	HEIDENBLAD_AMPLICON_12P11_12_DN		17	-0.37623683	-0.9586063	0.5263158	0.593667	1	2254	tags=29%, list=20%, signal=37%
CHEBOTAEV_GR_TARGETS_UP	CHEBOTAEV_GR_TARGETS_UP		44	-0.30256528	-0.9578358	0.53968257	0.5943007	1	2568	tags=36%, list=23%, signal=47%
GINESTIER_BREAST_CANCER_ZNF217_AMPLIFIED_UP	GINESTIER_BREAST_CANCER_ZNF217_AMPLIFIED_UP		36	-0.30545488	-0.9575167	0.49056605	0.5943325	1	3725	tags=42%, list=33%, signal=62%
GARGALOVIC_RESPONSE_TO_OXIDIZED_PHOSPHOLIPIDS_BLUE_UP	GARGALOVIC_RESPONSE_TO_OXIDIZED_PHOSPHOLIPIDS_BLUE_UP		56	-0.2933483	-0.95613354	0.43636364	0.59619576	1	3915	tags=55%, list=35%, signal=85%
NELSON_RESPONSE_TO_ANDROGEN_UP	NELSON_RESPONSE_TO_ANDROGEN_UP		55	-0.306722	-0.9559762	0.47368422	0.59593093	1	1384	tags=22%, list=12%, signal=25%
REACTOME_TRKA_SIGNALLING_FROM_THE_PLASMA_MEMBRANE	REACTOME_TRKA_SIGNALLING_FROM_THE_PLASMA_MEMBRANE		58	-0.25078148	-0.95495117	0.54545456	0.59681904	1	2669	tags=29%, list=24%, signal=38%
BILD_MYC_ONCOGENIC_SIGNATURE	BILD_MYC_ONCOGENIC_SIGNATURE		107	-0.23033394	-0.9543167	0.5645161	0.59740037	1	1457	tags=13%, list=13%, signal=15%
KEGG_PHOSPHATIDYLINOSITOL_SIGNALING_SYSTEM	KEGG_PHOSPHATIDYLINOSITOL_SIGNALING_SYSTEM		36	-0.25874653	-0.9539253	0.5740741	0.5976286	1	2513	tags=28%, list=22%, signal=36%
BILD_HRAS_ONCOGENIC_SIGNATURE	BILD_HRAS_ONCOGENIC_SIGNATURE		140	-0.28102195	-0.9538699	0.62	0.59724146	1	2298	tags=25%, list=21%, signal=31%
PEREZ_TP63_TARGETS	PEREZ_TP63_TARGETS		184	-0.2570799	-0.949704	0.57894737	0.60364795	1	1731	tags=22%, list=15%, signal=26%
STARK_PREFRONTAL_CORTEX_22Q11_DELETION_UP	STARK_PREFRONTAL_CORTEX_22Q11_DELETION_UP		93	-0.25390533	-0.94944245	0.50793654	0.60349065	1	3044	tags=29%, list=27%, signal=40%
XU_HGF_SIGNALING_NOT_VIA_AKT1_6HR	XU_HGF_SIGNALING_NOT_VIA_AKT1_6HR		17	-0.3705883	-0.949418	0.6086956	0.6030477	1	645	tags=18%, list=6%, signal=19%
MILI_PSEUDOPODIA_HAPTOTAXIS_UP	MILI_PSEUDOPODIA_HAPTOTAXIS_UP		305	-0.2644667	-0.9491015	0.5	0.6031251	1	2856	tags=28%, list=26%, signal=36%
WATANABE_COLON_CANCER_MSI_VS_MSS_DN	WATANABE_COLON_CANCER_MSI_VS_MSS_DN		38	-0.2944161	-0.94874746	0.48979592	0.60313034	1	1814	tags=24%, list=16%, signal=28%
SA_B_CELL_RECEPTOR_COMPLEXES	SA_B_CELL_RECEPTOR_COMPLEXES		16	-0.3311814	-0.9485418	0.5535714	0.6032335	1	4148	tags=63%, list=37%, signal=99%
SATO_SILENCED_BY_DEACETYLATION_IN_PANCREATIC_CANCER	SATO_SILENCED_BY_DEACETYLATION_IN_PANCREATIC_CANCER		28	-0.33253846	-0.94745994	0.5660377	0.60488826	1	449	tags=11%, list=4%, signal=11%
BIOCARTA_CXCR4_PATHWAY	BIOCARTA_CXCR4_PATHWAY		17	-0.33163956	-0.9466336	0.5714286	0.6057999	1	522	tags=12%, list=5%, signal=12%
JI_RESPONSE_TO_FSH_DN	JI_RESPONSE_TO_FSH_DN		32	-0.324008	-0.9458962	0.5192308	0.6065333	1	2096	tags=28%, list=19%, signal=35%
KEGG_AMYOTROPHIC_LATERAL_SCLEROSIS_ALS	KEGG_AMYOTROPHIC_LATERAL_SCLEROSIS_ALS		29	-0.28954884	-0.94542134	0.56363636	0.6068394	1	2149	tags=24%, list=19%, signal=30%
BOYLAN_MULTIPLE_MYELOMA_D_CLUSTER_DN	BOYLAN_MULTIPLE_MYELOMA_D_CLUSTER_DN		24	-0.29170895	-0.94542116	0.4923077	0.60634685	1	316	tags=13%, list=3%, signal=13%
RUGO_STRESS_RESPONSE_SUBSET_G	RUGO_STRESS_RESPONSE_SUBSET_G		19	-0.34706727	-0.94496363	0.5531915	0.60640377	1	1272	tags=21%, list=11%, signal=24%
KYNG_DNA_DAMAGE_BY_4NQO_OR_UV	KYNG_DNA_DAMAGE_BY_4NQO_OR_UV		19	-0.34706727	-0.94496363	0.5531915	0.6059123	1	1272	tags=21%, list=11%, signal=24%
ACEVEDO_NORMAL_TISSUE_ADJACENT_TO_LIVER_TUMOR_UP	ACEVEDO_NORMAL_TISSUE_ADJACENT_TO_LIVER_TUMOR_UP		88	-0.22403726	-0.944337	0.55	0.6063815	1	2857	tags=27%, list=26%, signal=36%
BROWNE_HCMV_INFECTION_30MIN_DN	BROWNE_HCMV_INFECTION_30MIN_DN		60	-0.2702081	-0.9428546	0.5555556	0.60804206	1	2298	tags=27%, list=21%, signal=33%
ST_ERK1_ERK2_MAPK_PATHWAY	ST_ERK1_ERK2_MAPK_PATHWAY		18	-0.26150692	-0.94243175	0.55737704	0.6082691	1	3563	tags=50%, list=32%, signal=73%
BANDRES_RESPONSE_TO_CARMUSTIN_MGMT_48HR_DN	BANDRES_RESPONSE_TO_CARMUSTIN_MGMT_48HR_DN		101	-0.25461584	-0.9421727	0.61403507	0.6082563	1	1851	tags=22%, list=17%, signal=26%
MAHAJAN_RESPONSE_TO_IL1A_DN	MAHAJAN_RESPONSE_TO_IL1A_DN		40	-0.26508787	-0.94137913	0.60784316	0.60912645	1	2086	tags=33%, list=19%, signal=40%
GAUSSMANN_MLL_AF4_FUSION_TARGETS_G_DN	GAUSSMANN_MLL_AF4_FUSION_TARGETS_G_DN		18	-0.36843467	-0.94108444	0.5714286	0.6091474	1	2220	tags=39%, list=20%, signal=48%
DER_IFN_GAMMA_RESPONSE_UP	DER_IFN_GAMMA_RESPONSE_UP		46	-0.25207433	-0.9401194	0.53333336	0.6104745	1	1496	tags=17%, list=13%, signal=20%
KAYO_CALORIE_RESTRICTION_MUSCLE_DN	KAYO_CALORIE_RESTRICTION_MUSCLE_DN		47	-0.27290654	-0.94010186	0.48214287	0.6100784	1	1301	tags=17%, list=12%, signal=19%
CHAUHAN_RESPONSE_TO_METHOXYESTRADIOL_UP	CHAUHAN_RESPONSE_TO_METHOXYESTRADIOL_UP		31	-0.250067	-0.9387792	0.4651163	0.61175287	1	2622	tags=26%, list=23%, signal=34%
LIU_CDX2_TARGETS_UP	LIU_CDX2_TARGETS_UP		31	-0.309827	-0.9386893	0.6	0.61140186	1	1082	tags=19%, list=10%, signal=21%
EBAUER_TARGETS_OF_PAX3_FOXO1_FUSION_DN	EBAUER_TARGETS_OF_PAX3_FOXO1_FUSION_DN		18	-0.29679227	-0.93813324	0.5645161	0.6117087	1	2731	tags=39%, list=24%, signal=51%
DORN_ADENOVIRUS_INFECTION_12HR_UP	DORN_ADENOVIRUS_INFECTION_12HR_UP		18	-0.3106856	-0.93601567	0.4915254	0.6150288	1	8	tags=6%, list=0%, signal=6%
BIOCARTA_CASPASE_PATHWAY	BIOCARTA_CASPASE_PATHWAY		16	-0.32380134	-0.9350127	0.53061223	0.6159686	1	1603	tags=25%, list=14%, signal=29%
HAHTOLA_MYCOSIS_FUNGOIDES_CD4_DN	HAHTOLA_MYCOSIS_FUNGOIDES_CD4_DN		67	-0.25252727	-0.9348846	0.55932206	0.61569035	1	495	tags=7%, list=4%, signal=8%
VANTVEER_BREAST_CANCER_BRCA1_UP	VANTVEER_BREAST_CANCER_BRCA1_UP		18	-0.30820924	-0.93327034	0.537037	0.6176893	1	385	tags=11%, list=3%, signal=11%
ZHU_CMV_24_HR_UP	ZHU_CMV_24_HR_UP		28	-0.33244714	-0.9313468	0.55172414	0.6205466	1	2676	tags=32%, list=24%, signal=42%
REACTOME_HORMONE_BIOSYNTHESIS	REACTOME_HORMONE_BIOSYNTHESIS		36	-0.30355647	-0.93107027	0.56	0.62056905	1	938	tags=14%, list=8%, signal=15%
BIOCARTA_BCR_PATHWAY	BIOCARTA_BCR_PATHWAY		20	-0.3390864	-0.92942876	0.55932206	0.62283623	1	3463	tags=45%, list=31%, signal=65%
KEGG_PROTEIN_EXPORT	KEGG_PROTEIN_EXPORT		18	-0.33699253	-0.9293775	0.5208333	0.62241745	1	3771	tags=44%, list=34%, signal=67%
LEE_RECENT_THYMIC_EMIGRANT	LEE_RECENT_THYMIC_EMIGRANT		65	-0.2509834	-0.9273157	0.57377046	0.6256112	1	1876	tags=23%, list=17%, signal=28%
RICKMAN_HEAD_AND_NECK_CANCER_A	RICKMAN_HEAD_AND_NECK_CANCER_A		49	-0.31396282	-0.9270713	0.64	0.6255051	1	1765	tags=29%, list=16%, signal=34%
WANG_CLIM2_TARGETS_DN	WANG_CLIM2_TARGETS_DN		102	-0.2354636	-0.92701244	0.5614035	0.6251309	1	3197	tags=29%, list=29%, signal=41%
BROWNE_HCMV_INFECTION_6HR_DN	BROWNE_HCMV_INFECTION_6HR_DN		89	-0.24626088	-0.9263119	0.5964912	0.6257394	1	1503	tags=16%, list=13%, signal=18%
SHIPP_DLBCL_CURED_VS_FATAL_UP	SHIPP_DLBCL_CURED_VS_FATAL_UP		22	-0.3153957	-0.9254465	0.5762712	0.6267694	1	1440	tags=23%, list=13%, signal=26%
GOLDRATH_HOMEOSTATIC_PROLIFERATION	GOLDRATH_HOMEOSTATIC_PROLIFERATION		122	-0.2482426	-0.925061	0.54545456	0.6271465	1	3462	tags=35%, list=31%, signal=50%
KEGG_SPHINGOLIPID_METABOLISM	KEGG_SPHINGOLIPID_METABOLISM		22	-0.30712545	-0.92478305	0.6101695	0.6271549	1	840	tags=14%, list=8%, signal=15%
RODRIGUES_NTN1_AND_DCC_TARGETS	RODRIGUES_NTN1_AND_DCC_TARGETS		23	-0.32395744	-0.92300344	0.5686275	0.6299901	1	2889	tags=39%, list=26%, signal=53%
KEGG_HEDGEHOG_SIGNALING_PATHWAY	KEGG_HEDGEHOG_SIGNALING_PATHWAY		34	-0.2869353	-0.9224917	0.5777778	0.6302204	1	1828	tags=24%, list=16%, signal=28%
AKL_HTLV1_INFECTION_UP	AKL_HTLV1_INFECTION_UP		21	-0.32042748	-0.9213484	0.6363636	0.6317994	1	1673	tags=29%, list=15%, signal=34%
AMIT_EGF_RESPONSE_120_HELA	AMIT_EGF_RESPONSE_120_HELA		47	-0.28537694	-0.9209156	0.63829786	0.6320426	1	749	tags=9%, list=7%, signal=9%
DEBIASI_APOPTOSIS_BY_REOVIRUS_INFECTION_DN	DEBIASI_APOPTOSIS_BY_REOVIRUS_INFECTION_DN		151	-0.2416247	-0.919513	0.64912283	0.63428354	1	2061	tags=21%, list=18%, signal=25%
MOREAUX_B_LYMPHOCYTE_MATURATION_BY_TACI_UP	MOREAUX_B_LYMPHOCYTE_MATURATION_BY_TACI_UP		41	-0.26027933	-0.9190806	0.5833333	0.6343458	1	2068	tags=22%, list=18%, signal=27%
REACTOME_PLATELET_ACTIVATION_TRIGGERS	REACTOME_PLATELET_ACTIVATION_TRIGGERS		42	-0.3059379	-0.9181532	0.5762712	0.63561255	1	1913	tags=31%, list=17%, signal=37%
REACTOME_VIF_MEDIATED_DEGRADATION_OF_APOBEC3G	REACTOME_VIF_MEDIATED_DEGRADATION_OF_APOBEC3G		39	-0.3083876	-0.91712475	0.6041667	0.6369067	1	4747	tags=59%, list=42%, signal=102%
COLIN_PILOCYTIC_ASTROCYTOMA_VS_GLIOBLASTOMA_UP	COLIN_PILOCYTIC_ASTROCYTOMA_VS_GLIOBLASTOMA_UP		20	-0.34191772	-0.91663235	0.6034483	0.6373501	1	1762	tags=35%, list=16%, signal=41%
DAIRKEE_CANCER_PRONE_RESPONSE_BPA	DAIRKEE_CANCER_PRONE_RESPONSE_BPA		33	-0.281844	-0.91610414	0.5294118	0.6378132	1	3281	tags=42%, list=29%, signal=60%
KIM_WT1_TARGETS_12HR_DN	KIM_WT1_TARGETS_12HR_DN		127	-0.2537459	-0.91595304	0.56363636	0.63756984	1	1893	tags=20%, list=17%, signal=24%
SETLUR_PROSTATE_CANCER_TMPRSS2_ERG_FUSION_UP	SETLUR_PROSTATE_CANCER_TMPRSS2_ERG_FUSION_UP		43	-0.23957911	-0.91575944	0.61538464	0.63736236	1	2102	tags=21%, list=19%, signal=26%
ZHU_CMV_8_HR_UP	ZHU_CMV_8_HR_UP		21	-0.31586823	-0.91507965	0.5686275	0.6380758	1	2209	tags=29%, list=20%, signal=36%
BIOCARTA_BIOPEPTIDES_PATHWAY	BIOCARTA_BIOPEPTIDES_PATHWAY		29	-0.29934755	-0.91341263	0.5689655	0.6400635	1	2164	tags=24%, list=19%, signal=30%
BIOCARTA_RAC1_PATHWAY	BIOCARTA_RAC1_PATHWAY		18	-0.33800694	-0.91326034	0.54	0.63980335	1	2528	tags=39%, list=23%, signal=50%
LEE_TARGETS_OF_PTCH1_AND_SUFU_UP	LEE_TARGETS_OF_PTCH1_AND_SUFU_UP		65	-0.27621529	-0.90951955	0.66101694	0.6455924	1	2222	tags=34%, list=20%, signal=42%
NAKAMURA_TUMOR_ZONE_PERIPHERAL_VS_CENTRAL_UP	NAKAMURA_TUMOR_ZONE_PERIPHERAL_VS_CENTRAL_UP		163	-0.24970263	-0.9076753	0.6	0.64853853	1	2098	tags=22%, list=19%, signal=27%
REACTOME_LIPOPROTEIN_METABOLISM	REACTOME_LIPOPROTEIN_METABOLISM		18	-0.35804012	-0.9074011	0.56666666	0.6486064	1	3032	tags=33%, list=27%, signal=46%
KOKKINAKIS_METHIONINE_DEPRIVATION_48HR_DN	KOKKINAKIS_METHIONINE_DEPRIVATION_48HR_DN		45	-0.25094876	-0.90616935	0.55737704	0.6500946	1	2113	tags=24%, list=19%, signal=30%
WONG_ENDMETRIUM_CANCER_UP	WONG_ENDMETRIUM_CANCER_UP		15	-0.3545574	-0.9051253	0.6792453	0.6513905	1	135	tags=13%, list=1%, signal=13%
LIU_NASOPHARYNGEAL_CARCINOMA	LIU_NASOPHARYNGEAL_CARCINOMA		34	-0.25392926	-0.90474945	0.70689654	0.65163755	1	3293	tags=35%, list=29%, signal=50%
HOEBEKE_LYMPHOID_STEM_CELL_UP	HOEBEKE_LYMPHOID_STEM_CELL_UP		49	-0.24947995	-0.9046843	0.625	0.6512417	1	1449	tags=16%, list=13%, signal=19%
FARMER_BREAST_CANCER_BASAL_VS_LULMINAL	FARMER_BREAST_CANCER_BASAL_VS_LULMINAL		192	-0.22779234	-0.90445316	0.61538464	0.65126234	1	2178	tags=25%, list=19%, signal=31%
WATTEL_AUTONOMOUS_THYROID_ADENOMA_UP	WATTEL_AUTONOMOUS_THYROID_ADENOMA_UP		15	-0.3913096	-0.90441304	0.6333333	0.6507837	1	1107	tags=27%, list=10%, signal=30%
MISSIAGLIA_REGULATED_BY_METHYLATION_UP	MISSIAGLIA_REGULATED_BY_METHYLATION_UP		68	-0.26774424	-0.90399355	0.6034483	0.65107846	1	1981	tags=25%, list=18%, signal=30%
KEGG_EPITHELIAL_CELL_SIGNALING_IN_HELICOBACTER_PYLORI_INFECTION	KEGG_EPITHELIAL_CELL_SIGNALING_IN_HELICOBACTER_PYLORI_INFECTION		42	-0.2597923	-0.903132	0.6603774	0.65202886	1	1100	tags=12%, list=10%, signal=13%
BILD_CTNNB1_ONCOGENIC_SIGNATURE	BILD_CTNNB1_ONCOGENIC_SIGNATURE		33	-0.29389375	-0.90308464	0.5714286	0.6516004	1	1137	tags=15%, list=10%, signal=17%
BASSO_B_LYMPHOCYTE_NETWORK	BASSO_B_LYMPHOCYTE_NETWORK		85	-0.24206899	-0.90223503	0.5660377	0.65257883	1	1473	tags=12%, list=13%, signal=13%
KEGG_CYTOSOLIC_DNA_SENSING_PATHWAY	KEGG_CYTOSOLIC_DNA_SENSING_PATHWAY		28	-0.29728925	-0.90152544	0.6041667	0.6534098	1	3254	tags=25%, list=29%, signal=35%
REACTOME_METABOLISM_OF_BILE_ACIDS_AND_BILE_SALTS	REACTOME_METABOLISM_OF_BILE_ACIDS_AND_BILE_SALTS		21	-0.32236865	-0.90112793	0.5531915	0.6537565	1	966	tags=19%, list=9%, signal=21%
GENTILE_UV_RESPONSE_CLUSTER_D2	GENTILE_UV_RESPONSE_CLUSTER_D2		16	-0.322951	-0.9005213	0.5777778	0.6543499	1	3036	tags=38%, list=27%, signal=51%
VALK_AML_CLUSTER_10	VALK_AML_CLUSTER_10		18	-0.33956057	-0.9004005	0.5862069	0.654105	1	2995	tags=50%, list=27%, signal=68%
FIRESTEIN_PROLIFERATION	FIRESTEIN_PROLIFERATION		89	-0.23567988	-0.8999806	0.6511628	0.6544216	1	1835	tags=21%, list=16%, signal=25%
REACTOME_IRS_RELATED_EVENTS	REACTOME_IRS_RELATED_EVENTS		52	-0.2413018	-0.89941216	0.5185185	0.65489465	1	2663	tags=29%, list=24%, signal=38%
WILLERT_WNT_SIGNALING	WILLERT_WNT_SIGNALING		15	-0.3539663	-0.89850825	0.6557377	0.6560231	1	460	tags=13%, list=4%, signal=14%
ZHU_CMV_8_HR_DN	ZHU_CMV_8_HR_DN		19	-0.31798786	-0.89825654	0.63793105	0.6559688	1	1805	tags=32%, list=16%, signal=38%
KEGG_NON_SMALL_CELL_LUNG_CANCER	KEGG_NON_SMALL_CELL_LUNG_CANCER		29	-0.27994922	-0.8978691	0.6101695	0.65618575	1	894	tags=14%, list=8%, signal=15%
FERREIRA_EWINGS_SARCOMA_UNSTABLE_VS_STABLE_DN	FERREIRA_EWINGS_SARCOMA_UNSTABLE_VS_STABLE_DN		56	-0.2925564	-0.8977542	0.6181818	0.65590173	1	2208	tags=25%, list=20%, signal=31%
LIAO_HAVE_SOX4_BINDING_SITES	LIAO_HAVE_SOX4_BINDING_SITES		24	-0.33127832	-0.8933721	0.625	0.6630169	1	880	tags=17%, list=8%, signal=18%
SESTO_RESPONSE_TO_UV_C7	SESTO_RESPONSE_TO_UV_C7		49	-0.26016688	-0.8917095	0.61403507	0.66569465	1	1944	tags=27%, list=17%, signal=32%
BROWNE_HCMV_INFECTION_16HR_UP	BROWNE_HCMV_INFECTION_16HR_UP		123	-0.20758748	-0.89165145	0.6111111	0.665266	1	2604	tags=24%, list=23%, signal=30%
CHESLER_BRAIN_HIGHEST_EXPRESSION	CHESLER_BRAIN_HIGHEST_EXPRESSION		25	-0.2957985	-0.88923883	0.6458333	0.6687701	1	2100	tags=20%, list=19%, signal=25%
REACTOME_CELL_JUNCTION_ORGANIZATION	REACTOME_CELL_JUNCTION_ORGANIZATION		57	-0.28742778	-0.88786644	0.6122449	0.6705152	1	1679	tags=25%, list=15%, signal=29%
MULLIGHAN_NPM1_MUTATED_SIGNATURE_2_UP	MULLIGHAN_NPM1_MUTATED_SIGNATURE_2_UP		80	-0.23508795	-0.88754886	0.6393443	0.6706111	1	3094	tags=35%, list=28%, signal=48%
REACTOME_G_BETA_GAMMA_SIGNALLING_THROUGH_PI3KGAMMA	REACTOME_G_BETA_GAMMA_SIGNALLING_THROUGH_PI3KGAMMA		17	-0.3119095	-0.8870871	0.58064514	0.67095935	1	1385	tags=24%, list=12%, signal=27%
NIKOLSKY_BREAST_CANCER_17Q21_Q25_AMPLICON	NIKOLSKY_BREAST_CANCER_17Q21_Q25_AMPLICON		179	-0.19971307	-0.8854932	0.6166667	0.67345476	1	2111	tags=18%, list=19%, signal=22%
HUMMEL_BURKITTS_LYMPHOMA_UP	HUMMEL_BURKITTS_LYMPHOMA_UP		18	-0.3290706	-0.88302225	0.6779661	0.67700994	1	1691	tags=28%, list=15%, signal=33%
REACTOME_SYNTHESIS_OF_BILE_ACIDS_AND_BILE_SALTS	REACTOME_SYNTHESIS_OF_BILE_ACIDS_AND_BILE_SALTS		18	-0.33915058	-0.8825398	0.5625	0.67749494	1	966	tags=22%, list=9%, signal=24%
ST_G_ALPHA_I_PATHWAY	ST_G_ALPHA_I_PATHWAY		20	-0.28207543	-0.88246185	0.59183675	0.6771104	1	3605	tags=55%, list=32%, signal=81%
RIZ_ERYTHROID_DIFFERENTIATION_6HR	RIZ_ERYTHROID_DIFFERENTIATION_6HR		29	-0.30881235	-0.8818525	0.6086956	0.6777463	1	190	tags=10%, list=2%, signal=10%
STEARMAN_LUNG_CANCER_EARLY_VS_LATE_UP	STEARMAN_LUNG_CANCER_EARLY_VS_LATE_UP		90	-0.25114697	-0.8807685	0.62711865	0.6792839	1	1342	tags=12%, list=12%, signal=14%
KIM_WT1_TARGETS_UP	KIM_WT1_TARGETS_UP		133	-0.25475875	-0.8788305	0.6415094	0.6818233	1	2021	tags=22%, list=18%, signal=26%
NAGASHIMA_EGF_SIGNALING_UP	NAGASHIMA_EGF_SIGNALING_UP		41	-0.31047806	-0.87697583	0.6875	0.6846647	1	556	tags=12%, list=5%, signal=13%
LEE_METASTASIS_AND_ALTERNATIVE_SPLICING_DN	LEE_METASTASIS_AND_ALTERNATIVE_SPLICING_DN		29	-0.2496845	-0.8735157	0.7037037	0.68978566	1	1991	tags=17%, list=18%, signal=21%
YAMASHITA_METHYLATED_IN_PROSTATE_CANCER	YAMASHITA_METHYLATED_IN_PROSTATE_CANCER		44	-0.3167503	-0.87300295	0.68421054	0.6899779	1	1764	tags=32%, list=16%, signal=38%
FRASOR_TAMOXIFEN_RESPONSE_UP	FRASOR_TAMOXIFEN_RESPONSE_UP		32	-0.29173517	-0.87159544	0.5576923	0.6919017	1	3185	tags=44%, list=28%, signal=61%
SCHLOSSER_SERUM_RESPONSE_AUGMENTED_BY_MYC	SCHLOSSER_SERUM_RESPONSE_AUGMENTED_BY_MYC		72	-0.20525475	-0.8713494	0.66101694	0.6917693	1	3035	tags=28%, list=27%, signal=38%
BERNARD_PPAPDC1B_TARGETS_DN	BERNARD_PPAPDC1B_TARGETS_DN		23	-0.28962833	-0.87066156	0.7	0.6922102	1	3205	tags=39%, list=29%, signal=55%
WEIGEL_OXIDATIVE_STRESS_RESPONSE	WEIGEL_OXIDATIVE_STRESS_RESPONSE		19	-0.2776271	-0.86913484	0.63461536	0.6943809	1	2012	tags=26%, list=18%, signal=32%
KEGG_CYSTEINE_AND_METHIONINE_METABOLISM	KEGG_CYSTEINE_AND_METHIONINE_METABOLISM		25	-0.28376332	-0.86712694	0.65384614	0.6972373	1	216	tags=8%, list=2%, signal=8%
BIOCARTA_PROTEASOME_PATHWAY	BIOCARTA_PROTEASOME_PATHWAY		17	-0.31329936	-0.8667967	0.5744681	0.6971754	1	7696	tags=100%, list=69%, signal=319%
BOYLAN_MULTIPLE_MYELOMA_C_DN	BOYLAN_MULTIPLE_MYELOMA_C_DN		26	-0.27635643	-0.86651236	0.6557377	0.6970781	1	1128	tags=19%, list=10%, signal=21%
LIAO_METASTASIS	LIAO_METASTASIS		282	-0.19693206	-0.8664604	0.7241379	0.69662505	1	2113	tags=19%, list=19%, signal=23%
TOOKER_GEMCITABINE_RESISTANCE_UP	TOOKER_GEMCITABINE_RESISTANCE_UP		53	-0.20799051	-0.86586016	0.6896552	0.6969966	1	1939	tags=17%, list=17%, signal=20%
TOOKER_RESPONSE_TO_BEXAROTENE_DN	TOOKER_RESPONSE_TO_BEXAROTENE_DN		53	-0.20799051	-0.86586016	0.6896552	0.69647056	1	1939	tags=17%, list=17%, signal=20%
LIN_SILENCED_BY_TUMOR_MICROENVIRONMENT	LIN_SILENCED_BY_TUMOR_MICROENVIRONMENT		51	-0.27125874	-0.8635973	0.6779661	0.69958246	1	1152	tags=18%, list=10%, signal=20%
SEKI_INFLAMMATORY_RESPONSE_LPS_UP	SEKI_INFLAMMATORY_RESPONSE_LPS_UP		52	-0.301737	-0.86249924	0.5652174	0.70094144	1	1753	tags=23%, list=16%, signal=27%
DING_LUNG_CANCER_EXPRESSION_BY_COPY_NUMBER	DING_LUNG_CANCER_EXPRESSION_BY_COPY_NUMBER		55	-0.27133593	-0.86053205	0.6122449	0.7033204	1	2884	tags=27%, list=26%, signal=37%
TAVAZOIE_METASTASIS	TAVAZOIE_METASTASIS		49	-0.28555605	-0.86032796	0.7037037	0.70308894	1	1645	tags=22%, list=15%, signal=26%
AMBROSINI_FLAVOPIRIDOL_TREATMENT_TP53	AMBROSINI_FLAVOPIRIDOL_TREATMENT_TP53		60	-0.24278353	-0.8584223	0.754717	0.7057303	1	2394	tags=27%, list=21%, signal=34%
KEGG_MELANOMA	KEGG_MELANOMA		40	-0.23490469	-0.85710025	0.67346936	0.7078309	1	2647	tags=30%, list=24%, signal=39%
YAUCH_HEDGEHOG_SIGNALING_PARACRINE_UP	YAUCH_HEDGEHOG_SIGNALING_PARACRINE_UP		88	-0.27145758	-0.8557981	0.7446808	0.7093731	1	2242	tags=30%, list=20%, signal=37%
JAZAERI_BREAST_CANCER_BRCA1_VS_BRCA2_UP	JAZAERI_BREAST_CANCER_BRCA1_VS_BRCA2_UP		35	-0.24808073	-0.855202	0.625	0.70987844	1	1798	tags=14%, list=16%, signal=17%
KLEIN_TARGETS_OF_BCR_ABL1_FUSION	KLEIN_TARGETS_OF_BCR_ABL1_FUSION		21	-0.35050407	-0.8546381	0.6481481	0.71015024	1	1743	tags=24%, list=16%, signal=28%
NUTT_GBM_VS_AO_GLIOMA_UP	NUTT_GBM_VS_AO_GLIOMA_UP		30	-0.26561758	-0.8544452	0.68	0.7099573	1	1565	tags=17%, list=14%, signal=19%
OUELLET_CULTURED_OVARIAN_CANCER_INVASIVE_VS_LMP_UP	OUELLET_CULTURED_OVARIAN_CANCER_INVASIVE_VS_LMP_UP		46	-0.24071738	-0.85329366	0.62903225	0.7112907	1	2249	tags=22%, list=20%, signal=27%
BIOCARTA_NFAT_PATHWAY	BIOCARTA_NFAT_PATHWAY		31	-0.27014968	-0.8519238	0.7037037	0.7129853	1	199	tags=6%, list=2%, signal=7%
DACOSTA_UV_RESPONSE_VIA_ERCC3_COMMON_UP	DACOSTA_UV_RESPONSE_VIA_ERCC3_COMMON_UP		43	-0.2434385	-0.8514157	0.6315789	0.7131934	1	1339	tags=14%, list=12%, signal=16%
KAAB_FAILED_HEART_VENTRICLE_DN	KAAB_FAILED_HEART_VENTRICLE_DN		29	-0.23922105	-0.85137534	0.67241377	0.7126767	1	2019	tags=17%, list=18%, signal=21%
REACTOME_CLATHRIN_DERIVED_VESICLE_BUDDING	REACTOME_CLATHRIN_DERIVED_VESICLE_BUDDING		37	-0.23864983	-0.8510981	0.5925926	0.71263397	1	4093	tags=46%, list=37%, signal=72%
ZHAN_MULTIPLE_MYELOMA_MS_UP	ZHAN_MULTIPLE_MYELOMA_MS_UP		26	-0.3006246	-0.84883416	0.64705884	0.7163207	1	792	tags=12%, list=7%, signal=12%
DER_IFN_BETA_RESPONSE_UP	DER_IFN_BETA_RESPONSE_UP		61	-0.23888344	-0.84870654	0.71428573	0.7159436	1	2527	tags=25%, list=23%, signal=32%
SWEET_KRAS_ONCOGENIC_SIGNATURE	SWEET_KRAS_ONCOGENIC_SIGNATURE		28	-0.28959122	-0.8479568	0.625	0.7166876	1	1939	tags=29%, list=17%, signal=34%
PROVENZANI_METASTASIS_UP	PROVENZANI_METASTASIS_UP		116	-0.22149636	-0.8479304	0.7592593	0.71619797	1	2945	tags=32%, list=26%, signal=43%
GENTILE_UV_RESPONSE_CLUSTER_D4	GENTILE_UV_RESPONSE_CLUSTER_D4		26	-0.28259522	-0.8463517	0.71153843	0.71805686	1	304	tags=8%, list=3%, signal=8%
ODONNELL_METASTASIS_UP	ODONNELL_METASTASIS_UP		42	-0.2731779	-0.8453886	0.66071427	0.71904767	1	1432	tags=14%, list=13%, signal=16%
OUILLETTE_CLL_13Q14_DELETION_UP	OUILLETTE_CLL_13Q14_DELETION_UP		33	-0.26990753	-0.8451875	0.71428573	0.71887887	1	1890	tags=27%, list=17%, signal=33%
BIOCARTA_TOLL_PATHWAY	BIOCARTA_TOLL_PATHWAY		21	-0.28298923	-0.8439079	0.6304348	0.72040445	1	3364	tags=43%, list=30%, signal=61%
ST_GA13_PATHWAY	ST_GA13_PATHWAY		19	-0.2732873	-0.842974	0.6304348	0.721517	1	3831	tags=47%, list=34%, signal=72%
KAYO_AGING_MUSCLE_UP	KAYO_AGING_MUSCLE_UP		116	-0.22354008	-0.8407173	0.75	0.7246414	1	2159	tags=22%, list=19%, signal=26%
RIGGINS_TAMOXIFEN_RESISTANCE_UP	RIGGINS_TAMOXIFEN_RESISTANCE_UP		45	-0.2839242	-0.8402835	0.76785713	0.72465694	1	1645	tags=27%, list=15%, signal=31%
LEE_METASTASIS_AND_ALTERNATIVE_SPLICING_UP	LEE_METASTASIS_AND_ALTERNATIVE_SPLICING_UP		49	-0.25093013	-0.8400073	0.74545455	0.7245104	1	1249	tags=18%, list=11%, signal=21%
CHENG_IMPRINTED_BY_ESTRADIOL	CHENG_IMPRINTED_BY_ESTRADIOL		54	-0.24183722	-0.8391902	0.76	0.72508615	1	3029	tags=35%, list=27%, signal=48%
REACTOME_COLLAGEN_MEDIATED_ACTIVATION_CASCADE	REACTOME_COLLAGEN_MEDIATED_ACTIVATION_CASCADE		15	-0.378612	-0.8353303	0.73333335	0.7309005	1	1913	tags=47%, list=17%, signal=56%
YAO_TEMPORAL_RESPONSE_TO_PROGESTERONE_CLUSTER_9	YAO_TEMPORAL_RESPONSE_TO_PROGESTERONE_CLUSTER_9		59	-0.23712015	-0.8350284	0.7258065	0.73081774	1	1722	tags=20%, list=15%, signal=24%
RICKMAN_TUMOR_DIFFERENTIATED_WELL_VS_MODERATELY_DN	RICKMAN_TUMOR_DIFFERENTIATED_WELL_VS_MODERATELY_DN		57	-0.25096837	-0.8345968	0.7083333	0.7311112	1	1931	tags=19%, list=17%, signal=23%
KEGG_PROTEASOME	KEGG_PROTEASOME		36	-0.27539802	-0.834349	0.68	0.731001	1	4747	tags=56%, list=42%, signal=96%
SMID_BREAST_CANCER_LUMINAL_B_UP	SMID_BREAST_CANCER_LUMINAL_B_UP		96	-0.24958247	-0.83257914	0.7755102	0.7332196	1	2146	tags=28%, list=19%, signal=34%
NIKOLSKY_BREAST_CANCER_20Q12_Q13_AMPLICON	NIKOLSKY_BREAST_CANCER_20Q12_Q13_AMPLICON		70	-0.2196852	-0.8302162	0.7457627	0.7369162	1	1509	tags=13%, list=13%, signal=15%
RICKMAN_HEAD_AND_NECK_CANCER_C	RICKMAN_HEAD_AND_NECK_CANCER_C		47	-0.29349366	-0.8295984	0.7346939	0.7374683	1	2276	tags=36%, list=20%, signal=45%
WEIGEL_OXIDATIVE_STRESS_BY_HNE_AND_TBH	WEIGEL_OXIDATIVE_STRESS_BY_HNE_AND_TBH		38	-0.23455556	-0.82876694	0.60784316	0.73832923	1	3531	tags=37%, list=32%, signal=54%
REACTOME_G_ALPHA_Q_SIGNALLING_EVENTS	REACTOME_G_ALPHA_Q_SIGNALLING_EVENTS		99	-0.25322938	-0.8262234	0.6875	0.7418857	1	2513	tags=28%, list=22%, signal=36%
KOBAYASHI_EGFR_SIGNALING_24HR_UP	KOBAYASHI_EGFR_SIGNALING_24HR_UP		56	-0.24893655	-0.8257102	0.76666665	0.7422072	1	1989	tags=25%, list=18%, signal=30%
LIU_SOX4_TARGETS_UP	LIU_SOX4_TARGETS_UP		65	-0.23118341	-0.82560706	0.7169811	0.7418156	1	3324	tags=34%, list=30%, signal=48%
KEGG_PATHOGENIC_ESCHERICHIA_COLI_INFECTION	KEGG_PATHOGENIC_ESCHERICHIA_COLI_INFECTION		37	-0.27215108	-0.8255392	0.6415094	0.74134195	1	1308	tags=16%, list=12%, signal=18%
FLECHNER_PBL_KIDNEY_TRANSPLANT_OK_VS_DONOR_UP	FLECHNER_PBL_KIDNEY_TRANSPLANT_OK_VS_DONOR_UP		98	-0.2269146	-0.8244837	0.6862745	0.74242514	1	3577	tags=36%, list=32%, signal=52%
TIEN_INTESTINE_PROBIOTICS_2HR_DN	TIEN_INTESTINE_PROBIOTICS_2HR_DN		42	-0.26139858	-0.8193574	0.6862745	0.7499022	1	1031	tags=12%, list=9%, signal=13%
SU_PLACENTA	SU_PLACENTA		16	-0.30076018	-0.81897205	0.71428573	0.7499191	1	1991	tags=31%, list=18%, signal=38%
BIOCARTA_CTCF_PATHWAY	BIOCARTA_CTCF_PATHWAY		15	-0.30887598	-0.81803787	0.75409836	0.75086915	1	734	tags=13%, list=7%, signal=14%
ACEVEDO_LIVER_TUMOR_VS_NORMAL_ADJACENT_TISSUE_UP	ACEVEDO_LIVER_TUMOR_VS_NORMAL_ADJACENT_TISSUE_UP		488	-0.18131351	-0.817394	0.7894737	0.7513854	1	2841	tags=24%, list=25%, signal=31%
SMID_BREAST_CANCER_ERBB2_UP	SMID_BREAST_CANCER_ERBB2_UP		86	-0.25304127	-0.8168715	0.7627119	0.7518232	1	1762	tags=22%, list=16%, signal=26%
BIOCARTA_ECM_PATHWAY	BIOCARTA_ECM_PATHWAY		17	-0.3033365	-0.8166572	0.625	0.75175756	1	1272	tags=18%, list=11%, signal=20%
LOPES_METHYLATED_IN_COLON_CANCER_DN	LOPES_METHYLATED_IN_COLON_CANCER_DN		17	-0.29125884	-0.81364256	0.68421054	0.7561123	1	459	tags=12%, list=4%, signal=12%
BIOCARTA_AMI_PATHWAY	BIOCARTA_AMI_PATHWAY		19	-0.36974555	-0.81163585	0.72727275	0.7586904	1	1491	tags=32%, list=13%, signal=36%
REACTOME_SIGNALLING_TO_RAS	REACTOME_SIGNALLING_TO_RAS		18	-0.25781277	-0.81029254	0.6603774	0.7601045	1	1431	tags=17%, list=13%, signal=19%
KEGG_N_GLYCAN_BIOSYNTHESIS	KEGG_N_GLYCAN_BIOSYNTHESIS		28	-0.24468982	-0.80818784	0.70212764	0.76272655	1	2490	tags=21%, list=22%, signal=27%
BIOCARTA_GSK3_PATHWAY	BIOCARTA_GSK3_PATHWAY		16	-0.30366755	-0.8069466	0.6666667	0.76394856	1	511	tags=13%, list=5%, signal=13%
DACOSTA_UV_RESPONSE_VIA_ERCC3_TTD_UP	DACOSTA_UV_RESPONSE_VIA_ERCC3_TTD_UP		33	-0.248683	-0.8068349	0.6603774	0.7635238	1	1446	tags=15%, list=13%, signal=17%
REACTOME_SIGNALLING_BY_NGF	REACTOME_SIGNALLING_BY_NGF		134	-0.1852109	-0.80490905	0.7894737	0.76595753	1	2669	tags=24%, list=24%, signal=31%
WHITEHURST_PACLITAXEL_SENSITIVITY	WHITEHURST_PACLITAXEL_SENSITIVITY		18	-0.25945538	-0.80387485	0.7777778	0.7673039	1	129	tags=6%, list=1%, signal=6%
BIOCARTA_KERATINOCYTE_PATHWAY	BIOCARTA_KERATINOCYTE_PATHWAY		25	-0.23252763	-0.8037716	0.6296296	0.76695627	1	3541	tags=40%, list=32%, signal=58%
JAZAG_TGFB1_SIGNALING_VIA_SMAD4_UP	JAZAG_TGFB1_SIGNALING_VIA_SMAD4_UP		69	-0.19737306	-0.80319095	0.8113208	0.76713985	1	2822	tags=30%, list=25%, signal=40%
HWANG_PROSTATE_CANCER_MARKERS	HWANG_PROSTATE_CANCER_MARKERS		22	-0.2604992	-0.80283993	0.78431374	0.76719373	1	1870	tags=18%, list=17%, signal=22%
KEGG_AXON_GUIDANCE	KEGG_AXON_GUIDANCE		89	-0.21143523	-0.8024503	0.8965517	0.7672038	1	2161	tags=19%, list=19%, signal=23%
SAKAI_CHRONIC_HEPATITIS_VS_LIVER_CANCER_DN	SAKAI_CHRONIC_HEPATITIS_VS_LIVER_CANCER_DN		21	-0.2548714	-0.80173165	0.86538464	0.7678506	1	3356	tags=48%, list=30%, signal=68%
REACTOME_P53_INDEPENDENT_DNA_DAMAGE_RESPONSE	REACTOME_P53_INDEPENDENT_DNA_DAMAGE_RESPONSE		37	-0.27235842	-0.8002248	0.68085104	0.7693437	1	4747	tags=54%, list=42%, signal=94%
ZHAN_MULTIPLE_MYELOMA_PR_DN	ZHAN_MULTIPLE_MYELOMA_PR_DN		19	-0.2801788	-0.7996557	0.7413793	0.7696757	1	3251	tags=42%, list=29%, signal=59%
REACTOME_FGFR_LIGAND_BINDING_AND_ACTIVATION	REACTOME_FGFR_LIGAND_BINDING_AND_ACTIVATION		20	-0.28818545	-0.79783237	0.7592593	0.77198905	1	1011	tags=15%, list=9%, signal=16%
REACTOME_STABILIZATION_OF_P53	REACTOME_STABILIZATION_OF_P53		36	-0.27521756	-0.7963201	0.7234042	0.7738594	1	4747	tags=56%, list=42%, signal=96%
REACTOME_ACTIVATION_OF_KAINATE_RECEPTORS_UPON_GLUTAMATE_BINDING	REACTOME_ACTIVATION_OF_KAINATE_RECEPTORS_UPON_GLUTAMATE_BINDING		22	-0.25076264	-0.79073226	0.75	0.7817658	1	1385	tags=18%, list=12%, signal=21%
BIOCARTA_TNFR1_PATHWAY	BIOCARTA_TNFR1_PATHWAY		19	-0.24308094	-0.7882873	0.8301887	0.78472096	1	1871	tags=21%, list=17%, signal=25%
KEGG_VEGF_SIGNALING_PATHWAY	KEGG_VEGF_SIGNALING_PATHWAY		46	-0.22089949	-0.78734237	0.8518519	0.78573465	1	894	tags=11%, list=8%, signal=12%
REACTOME_ADP_SIGNALLING_THROUGH_P2Y_PURINOCEPTOR_1	REACTOME_ADP_SIGNALLING_THROUGH_P2Y_PURINOCEPTOR_1		18	-0.2749752	-0.7862774	0.76363635	0.78661287	1	1385	tags=22%, list=12%, signal=25%
LASTOWSKA_NEUROBLASTOMA_COPY_NUMBER_UP	LASTOWSKA_NEUROBLASTOMA_COPY_NUMBER_UP		111	-0.1820781	-0.78614384	0.76666665	0.78624666	1	1702	tags=14%, list=15%, signal=17%
GAZDA_DIAMOND_BLACKFAN_ANEMIA_PROGENITOR_UP	GAZDA_DIAMOND_BLACKFAN_ANEMIA_PROGENITOR_UP		22	-0.27113533	-0.78563666	0.7777778	0.786612	1	1921	tags=18%, list=17%, signal=22%
GARGALOVIC_RESPONSE_TO_OXIDIZED_PHOSPHOLIPIDS_YELLOW_UP	GARGALOVIC_RESPONSE_TO_OXIDIZED_PHOSPHOLIPIDS_YELLOW_UP		15	-0.29884934	-0.7834783	0.7358491	0.78902215	1	281	tags=7%, list=3%, signal=7%
TAKEDA_TARGETS_OF_NUP98_HOXA9_FUSION_6HR_DN	TAKEDA_TARGETS_OF_NUP98_HOXA9_FUSION_6HR_DN		23	-0.2772899	-0.7831645	0.7804878	0.7888665	1	1579	tags=22%, list=14%, signal=25%
WAMUNYOKOLI_OVARIAN_CANCER_GRADES_1_2_UP	WAMUNYOKOLI_OVARIAN_CANCER_GRADES_1_2_UP		84	-0.22624072	-0.7793687	0.75	0.7942063	1	2737	tags=32%, list=24%, signal=42%
REACTOME_G_PROTEIN_ACTIVATION	REACTOME_G_PROTEIN_ACTIVATION		21	-0.25028494	-0.77873313	0.7719298	0.79447013	1	1385	tags=14%, list=12%, signal=16%
HSIAO_HOUSEKEEPING_GENES	HSIAO_HOUSEKEEPING_GENES		275	-0.20233862	-0.77770233	0.7346939	0.7954489	1	1973	tags=14%, list=18%, signal=17%
KEGG_APOPTOSIS	KEGG_APOPTOSIS		43	-0.21971776	-0.777657	0.7924528	0.7949019	1	2149	tags=23%, list=19%, signal=29%
SMID_BREAST_CANCER_RELAPSE_IN_BONE_UP	SMID_BREAST_CANCER_RELAPSE_IN_BONE_UP		59	-0.26534235	-0.7758991	0.8039216	0.7967766	1	2190	tags=32%, list=20%, signal=40%
CREIGHTON_ENDOCRINE_THERAPY_RESISTANCE_2	CREIGHTON_ENDOCRINE_THERAPY_RESISTANCE_2		146	-0.17892213	-0.7742434	0.8909091	0.7989876	1	2397	tags=20%, list=21%, signal=25%
REACTOME_STEROID_HORMONES	REACTOME_STEROID_HORMONES		17	-0.3081747	-0.7699424	0.8367347	0.8048512	1	114	tags=6%, list=1%, signal=6%
TOMLINS_PROSTATE_CANCER_UP	TOMLINS_PROSTATE_CANCER_UP		21	-0.26419616	-0.768539	0.74	0.8059742	1	2249	tags=29%, list=20%, signal=36%
VALK_AML_CLUSTER_7	VALK_AML_CLUSTER_7		17	-0.30504498	-0.76674616	0.7741935	0.8078686	1	1928	tags=35%, list=17%, signal=43%
ZHAN_MULTIPLE_MYELOMA_CD1_AND_CD2_UP	ZHAN_MULTIPLE_MYELOMA_CD1_AND_CD2_UP		37	-0.2428316	-0.76608664	0.8181818	0.8081753	1	855	tags=14%, list=8%, signal=15%
CREIGHTON_AKT1_SIGNALING_VIA_MTOR_DN	CREIGHTON_AKT1_SIGNALING_VIA_MTOR_DN		18	-0.2837995	-0.7627042	0.75438595	0.812227	1	1413	tags=17%, list=13%, signal=19%
STARK_HYPPOCAMPUS_22Q11_DELETION_UP	STARK_HYPPOCAMPUS_22Q11_DELETION_UP		24	-0.23144877	-0.7626936	0.85714287	0.8116726	1	2978	tags=25%, list=27%, signal=34%
BIOCARTA_TCR_PATHWAY	BIOCARTA_TCR_PATHWAY		29	-0.2653335	-0.7621437	0.78688526	0.8119072	1	2149	tags=28%, list=19%, signal=34%
ZHAN_MULTIPLE_MYELOMA_UP	ZHAN_MULTIPLE_MYELOMA_UP		31	-0.22861807	-0.760643	0.75	0.81319505	1	2647	tags=29%, list=24%, signal=38%
RICKMAN_METASTASIS_DN	RICKMAN_METASTASIS_DN		160	-0.19553444	-0.75928617	0.7818182	0.8143046	1	2361	tags=23%, list=21%, signal=29%
KEGG_GLYCOSPHINGOLIPID_BIOSYNTHESIS_GANGLIO_SERIES	KEGG_GLYCOSPHINGOLIPID_BIOSYNTHESIS_GANGLIO_SERIES		15	-0.2663636	-0.7582497	0.78846157	0.8150103	1	1106	tags=13%, list=10%, signal=15%
NOJIMA_SFRP2_TARGETS_DN	NOJIMA_SFRP2_TARGETS_DN		15	-0.27998477	-0.75814813	0.82	0.81461537	1	2267	tags=33%, list=20%, signal=42%
JIANG_VHL_TARGETS	JIANG_VHL_TARGETS		52	-0.21263652	-0.75685495	0.66071427	0.815742	1	2543	tags=27%, list=23%, signal=35%
BROWNE_HCMV_INFECTION_14HR_UP	BROWNE_HCMV_INFECTION_14HR_UP		86	-0.19497201	-0.75408846	0.85	0.819471	1	2306	tags=21%, list=21%, signal=26%
WANG_METHYLATED_IN_BREAST_CANCER	WANG_METHYLATED_IN_BREAST_CANCER		23	-0.29690588	-0.7516027	0.8913044	0.82194245	1	1292	tags=17%, list=12%, signal=20%
REACTOME_REGULATION_OF_ORNITHINE_DECARBOXYLASE	REACTOME_REGULATION_OF_ORNITHINE_DECARBOXYLASE		40	-0.26120287	-0.7507886	0.7291667	0.82238406	1	4747	tags=55%, list=42%, signal=95%
KIM_MYCN_AMPLIFICATION_TARGETS_DN	KIM_MYCN_AMPLIFICATION_TARGETS_DN		45	-0.24622174	-0.7491304	0.9074074	0.8239872	1	2598	tags=29%, list=23%, signal=37%
LUI_THYROID_CANCER_PAX8_PPARG_DN	LUI_THYROID_CANCER_PAX8_PPARG_DN		34	-0.21012095	-0.7485258	0.8214286	0.82434404	1	3502	tags=38%, list=31%, signal=55%
REACTOME_INHIBITION_OF_INSULIN_SECRETION_BY_ADRENALINE_NORADRENALINE	REACTOME_INHIBITION_OF_INSULIN_SECRETION_BY_ADRENALINE_NORADRENALINE		23	-0.23552807	-0.7480899	0.89830506	0.8242876	1	1385	tags=13%, list=12%, signal=15%
CHEN_HOXA5_TARGETS_9HR_UP	CHEN_HOXA5_TARGETS_9HR_UP		113	-0.19413124	-0.7478669	0.7592593	0.82398546	1	1312	tags=9%, list=12%, signal=10%
REACTOME_SIGNAL_AMPLIFICATION	REACTOME_SIGNAL_AMPLIFICATION		23	-0.24914724	-0.74583983	0.8245614	0.8263287	1	1775	tags=22%, list=16%, signal=26%
REACTOME_SIGNALLING_TO_ERKS	REACTOME_SIGNALLING_TO_ERKS		21	-0.22280772	-0.74347544	0.8245614	0.8291051	1	1431	tags=14%, list=13%, signal=16%
TCGA_GLIOBLASTOMA_COPY_NUMBER_UP	TCGA_GLIOBLASTOMA_COPY_NUMBER_UP		34	-0.20055372	-0.74346876	0.877551	0.82856405	1	1830	tags=15%, list=16%, signal=18%
NOUZOVA_TRETINOIN_AND_H4_ACETYLATION	NOUZOVA_TRETINOIN_AND_H4_ACETYLATION		78	-0.19475083	-0.7433874	0.7755102	0.8280579	1	3847	tags=36%, list=34%, signal=54%
CHUNG_BLISTER_CYTOTOXICITY_DN	CHUNG_BLISTER_CYTOTOXICITY_DN		21	-0.26826724	-0.7380937	0.8909091	0.83459896	1	2289	tags=29%, list=20%, signal=36%
DAVICIONI_RHABDOMYOSARCOMA_PAX_FOXO1_FUSION_UP	DAVICIONI_RHABDOMYOSARCOMA_PAX_FOXO1_FUSION_UP		34	-0.261336	-0.7378189	0.84313726	0.83422166	1	1805	tags=24%, list=16%, signal=28%
KEGG_STEROID_HORMONE_BIOSYNTHESIS	KEGG_STEROID_HORMONE_BIOSYNTHESIS		24	-0.25787523	-0.73744404	0.8490566	0.8339559	1	1973	tags=25%, list=18%, signal=30%
DORN_ADENOVIRUS_INFECTION_12HR_DN	DORN_ADENOVIRUS_INFECTION_12HR_DN		21	-0.24415624	-0.734791	0.7708333	0.8371517	1	1550	tags=19%, list=14%, signal=22%
REACTOME_PI3K_AKT_SIGNALLING	REACTOME_PI3K_AKT_SIGNALLING		16	-0.26374993	-0.7347862	0.74545455	0.8365667	1	3800	tags=63%, list=34%, signal=94%
FONTAINE_THYROID_TUMOR_UNCERTAIN_MALIGNANCY_UP	FONTAINE_THYROID_TUMOR_UNCERTAIN_MALIGNANCY_UP		18	-0.2493206	-0.7343293	0.877193	0.8367937	1	1946	tags=22%, list=17%, signal=27%
LOCKWOOD_AMPLIFIED_IN_LUNG_CANCER	LOCKWOOD_AMPLIFIED_IN_LUNG_CANCER		117	-0.17592703	-0.7316226	0.7777778	0.83952546	1	2365	tags=21%, list=21%, signal=27%
KEGG_PRIMARY_IMMUNODEFICIENCY	KEGG_PRIMARY_IMMUNODEFICIENCY		25	-0.32083637	-0.7314227	0.86538464	0.8392096	1	1909	tags=28%, list=17%, signal=34%
SCHLOSSER_MYC_TARGETS_REPRESSED_BY_SERUM	SCHLOSSER_MYC_TARGETS_REPRESSED_BY_SERUM		84	-0.19635022	-0.7313706	0.75	0.83872586	1	2328	tags=15%, list=21%, signal=19%
REACTOME_GOLGI_ASSOCIATED_VESICLE_BIOGENESIS	REACTOME_GOLGI_ASSOCIATED_VESICLE_BIOGENESIS		32	-0.20259088	-0.7312296	0.8181818	0.8383924	1	4093	tags=44%, list=37%, signal=69%
BILD_SRC_ONCOGENIC_SIGNATURE	BILD_SRC_ONCOGENIC_SIGNATURE		24	-0.22875434	-0.7290461	0.9074074	0.84085524	1	757	tags=8%, list=7%, signal=9%
REACTOME_GLUCAGON_TYPE_LIGAND_RECEPTORS	REACTOME_GLUCAGON_TYPE_LIGAND_RECEPTORS		23	-0.22599532	-0.7290455	0.85714287	0.84027046	1	1385	tags=13%, list=12%, signal=15%
THUM_SYSTOLIC_HEART_FAILURE_DN	THUM_SYSTOLIC_HEART_FAILURE_DN		110	-0.20388466	-0.72816634	0.90909094	0.8406688	1	2045	tags=17%, list=18%, signal=21%
JAERVINEN_AMPLIFIED_IN_LARYNGEAL_CANCER	JAERVINEN_AMPLIFIED_IN_LARYNGEAL_CANCER		20	-0.23311697	-0.7178049	0.84313726	0.85427535	1	2650	tags=30%, list=24%, signal=39%
SCHLESINGER_H3K27ME3_IN_NORMAL_AND_METHYLATED_IN_CANCER	SCHLESINGER_H3K27ME3_IN_NORMAL_AND_METHYLATED_IN_CANCER		15	-0.3113384	-0.7167137	0.84	0.8551919	1	2298	tags=33%, list=21%, signal=42%
DACOSTA_UV_RESPONSE_VIA_ERCC3_DN	DACOSTA_UV_RESPONSE_VIA_ERCC3_DN		438	-0.18480724	-0.71644306	0.8113208	0.8548085	1	3145	tags=27%, list=28%, signal=36%
RAMALHO_STEMNESS_UP	RAMALHO_STEMNESS_UP		148	-0.18972853	-0.71635425	0.8039216	0.85428673	1	3686	tags=32%, list=33%, signal=47%
UDAYAKUMAR_MED1_TARGETS_UP	UDAYAKUMAR_MED1_TARGETS_UP		75	-0.18996447	-0.7146873	0.8490566	0.8555257	1	1563	tags=12%, list=14%, signal=14%
REACTOME_TRANSMISSION_ACROSS_CHEMICAL_SYNAPSES	REACTOME_TRANSMISSION_ACROSS_CHEMICAL_SYNAPSES		92	-0.19824906	-0.7139924	0.9285714	0.85593057	1	3017	tags=32%, list=27%, signal=43%
REACTOME_SYNTHESIS_OF_GPI_ANCHORED_PROTEINS	REACTOME_SYNTHESIS_OF_GPI_ANCHORED_PROTEINS		15	-0.22645086	-0.7136384	0.85714287	0.8558067	1	3802	tags=40%, list=34%, signal=60%
SMITH_TERT_TARGETS_UP	SMITH_TERT_TARGETS_UP		85	-0.19230822	-0.7135957	0.87931037	0.85525167	1	4031	tags=46%, list=36%, signal=71%
LINDGREN_BLADDER_CANCER_CLUSTER_1_UP	LINDGREN_BLADDER_CANCER_CLUSTER_1_UP		65	-0.19016524	-0.7129443	0.89285713	0.8554371	1	3176	tags=31%, list=28%, signal=43%
ST_B_CELL_ANTIGEN_RECEPTOR	ST_B_CELL_ANTIGEN_RECEPTOR		26	-0.21930079	-0.7115213	0.8214286	0.85684407	1	1913	tags=19%, list=17%, signal=23%
HEDENFALK_BREAST_CANCER_BRCA1_VS_BRCA2	HEDENFALK_BREAST_CANCER_BRCA1_VS_BRCA2		21	-0.22879228	-0.711159	0.75	0.8567097	1	1901	tags=24%, list=17%, signal=29%
CAMPS_COLON_CANCER_COPY_NUMBER_DN	CAMPS_COLON_CANCER_COPY_NUMBER_DN		18	-0.24734846	-0.70777196	0.8039216	0.8603325	1	2395	tags=28%, list=21%, signal=35%
YAO_TEMPORAL_RESPONSE_TO_PROGESTERONE_CLUSTER_10	YAO_TEMPORAL_RESPONSE_TO_PROGESTERONE_CLUSTER_10		52	-0.19976592	-0.706357	0.7735849	0.8612384	1	3858	tags=44%, list=34%, signal=67%
DIRMEIER_LMP1_RESPONSE_EARLY	DIRMEIER_LMP1_RESPONSE_EARLY		36	-0.22827454	-0.70612353	0.8113208	0.8609755	1	1384	tags=19%, list=12%, signal=22%
HINATA_NFKB_TARGETS_FIBROBLAST_UP	HINATA_NFKB_TARGETS_FIBROBLAST_UP		43	-0.21030514	-0.7018459	0.86	0.8659075	1	1926	tags=21%, list=17%, signal=25%
KEGG_ENDOCYTOSIS	KEGG_ENDOCYTOSIS		100	-0.19681284	-0.70130694	0.89285713	0.86596316	1	3343	tags=33%, list=30%, signal=47%
WENDT_COHESIN_TARGETS_UP	WENDT_COHESIN_TARGETS_UP		19	-0.2788665	-0.6999537	0.8039216	0.86687946	1	1567	tags=16%, list=14%, signal=18%
GRAHAM_CML_QUIESCENT_VS_NORMAL_DIVIDING_UP	GRAHAM_CML_QUIESCENT_VS_NORMAL_DIVIDING_UP		35	-0.2601994	-0.6985244	0.92	0.8678903	1	1753	tags=17%, list=16%, signal=20%
FONTAINE_FOLLICULAR_THYROID_ADENOMA_UP	FONTAINE_FOLLICULAR_THYROID_ADENOMA_UP		40	-0.18654257	-0.6967053	0.85714287	0.86920273	1	3420	tags=30%, list=31%, signal=43%
DAUER_STAT3_TARGETS_UP	DAUER_STAT3_TARGETS_UP		21	-0.2777446	-0.69636804	0.82758623	0.86906034	1	1781	tags=24%, list=16%, signal=28%
CAMPS_COLON_CANCER_COPY_NUMBER_UP	CAMPS_COLON_CANCER_COPY_NUMBER_UP		46	-0.17082864	-0.6914214	0.98039216	0.87396765	1	2191	tags=20%, list=20%, signal=24%
REACTOME_SIGNALING_BY_WNT	REACTOME_SIGNALING_BY_WNT		47	-0.2172248	-0.69101274	0.7916667	0.8736663	1	4553	tags=45%, list=41%, signal=75%
REACTOME_OPIOID_SIGNALLING	REACTOME_OPIOID_SIGNALLING		57	-0.20236574	-0.6892459	0.8909091	0.87491196	1	2513	tags=25%, list=22%, signal=32%
PARK_APL_PATHOGENESIS_DN	PARK_APL_PATHOGENESIS_DN		26	-0.21878998	-0.6883559	0.8852459	0.8752928	1	3449	tags=50%, list=31%, signal=72%
TAKAO_RESPONSE_TO_UVB_RADIATION_UP	TAKAO_RESPONSE_TO_UVB_RADIATION_UP		51	-0.18315393	-0.6877278	0.7894737	0.8754405	1	3200	tags=33%, list=29%, signal=46%
GUTIERREZ_MULTIPLE_MYELOMA_DN	GUTIERREZ_MULTIPLE_MYELOMA_DN		20	-0.23268427	-0.6803733	0.84782606	0.8824191	1	1549	tags=15%, list=14%, signal=17%
AMIT_EGF_RESPONSE_480_HELA	AMIT_EGF_RESPONSE_480_HELA		99	-0.20793945	-0.67149913	0.78	0.89195067	1	2068	tags=18%, list=18%, signal=22%
SESTO_RESPONSE_TO_UV_C0	SESTO_RESPONSE_TO_UV_C0		80	-0.19398355	-0.6709811	0.8035714	0.8919581	1	3895	tags=43%, list=35%, signal=65%
GARY_CD5_TARGETS_DN	GARY_CD5_TARGETS_DN		254	-0.17891605	-0.67082894	0.82758623	0.8914968	1	2833	tags=23%, list=25%, signal=30%
MIDORIKAWA_AMPLIFIED_IN_LIVER_CANCER	MIDORIKAWA_AMPLIFIED_IN_LIVER_CANCER		26	-0.22584298	-0.669083	0.88	0.892367	1	90	tags=4%, list=1%, signal=4%
SAKAI_TUMOR_INFILTRATING_MONOCYTES_DN	SAKAI_TUMOR_INFILTRATING_MONOCYTES_DN		47	-0.19649231	-0.66518635	0.8596491	0.8959073	1	3010	tags=26%, list=27%, signal=35%
BIOCARTA_P38MAPK_PATHWAY	BIOCARTA_P38MAPK_PATHWAY		26	-0.20339279	-0.66348094	0.962963	0.89689624	1	2191	tags=19%, list=20%, signal=24%
ST_FAS_SIGNALING_PATHWAY	ST_FAS_SIGNALING_PATHWAY		39	-0.15747282	-0.6628887	0.96	0.89690423	1	2353	tags=18%, list=21%, signal=23%
WANG_LMO4_TARGETS_DN	WANG_LMO4_TARGETS_DN		163	-0.1634105	-0.66028935	0.9056604	0.89922744	1	3201	tags=24%, list=29%, signal=33%
BORCZUK_MALIGNANT_MESOTHELIOMA_UP	BORCZUK_MALIGNANT_MESOTHELIOMA_UP		200	-0.1798708	-0.65287966	0.8	0.90611404	1	3014	tags=26%, list=27%, signal=34%
BOGNI_TREATMENT_RELATED_MYELOID_LEUKEMIA_DN	BOGNI_TREATMENT_RELATED_MYELOID_LEUKEMIA_DN		18	-0.22235659	-0.645466	0.8367347	0.9123512	1	1886	tags=17%, list=17%, signal=20%
REACTOME_PHOSPHOLIPASE_CMEDIATED_CASCADE	REACTOME_PHOSPHOLIPASE_CMEDIATED_CASCADE		16	-0.2505318	-0.6415514	0.92	0.91509515	1	928	tags=13%, list=8%, signal=14%
MANN_RESPONSE_TO_AMIFOSTINE_UP	MANN_RESPONSE_TO_AMIFOSTINE_UP		15	-0.20787013	-0.63982964	0.877193	0.91608983	1	510	tags=7%, list=5%, signal=7%
SHEN_SMARCA2_TARGETS_DN	SHEN_SMARCA2_TARGETS_DN		181	-0.18619622	-0.62980723	0.9622642	0.9238974	1	1973	tags=15%, list=18%, signal=18%
ZHAN_MULTIPLE_MYELOMA_HP_UP	ZHAN_MULTIPLE_MYELOMA_HP_UP		26	-0.19666393	-0.6132505	0.9444444	0.93573904	1	2108	tags=15%, list=19%, signal=19%
WANG_BARRETTS_ESOPHAGUS_UP	WANG_BARRETTS_ESOPHAGUS_UP		32	-0.20855774	-0.6023563	0.9655172	0.94285244	1	3150	tags=31%, list=28%, signal=43%
RIZKI_TUMOR_INVASIVENESS_2D_UP	RIZKI_TUMOR_INVASIVENESS_2D_UP		47	-0.14981593	-0.6004748	0.96428573	0.9435109	1	3409	tags=30%, list=30%, signal=43%
LINDGREN_BLADDER_CANCER_WITH_LOH_IN_CHR9Q	LINDGREN_BLADDER_CANCER_WITH_LOH_IN_CHR9Q		62	-0.13276064	-0.5977796	0.9655172	0.9449648	1	287	tags=3%, list=3%, signal=3%
WANG_BARRETTS_ESOPHAGUS_DN	WANG_BARRETTS_ESOPHAGUS_DN		22	-0.21777007	-0.5866308	0.9	0.95157677	1	2450	tags=36%, list=22%, signal=46%
BROWNE_HCMV_INFECTION_1HR_DN	BROWNE_HCMV_INFECTION_1HR_DN		121	-0.15171668	-0.5864607	1	0.9510218	1	1923	tags=14%, list=17%, signal=17%
BIOCARTA_FAS_PATHWAY	BIOCARTA_FAS_PATHWAY		18	-0.19927748	-0.57525724	1	0.9570127	1	1871	tags=17%, list=17%, signal=20%
KEGG_NEUROACTIVE_LIGAND_RECEPTOR_INTERACTION	KEGG_NEUROACTIVE_LIGAND_RECEPTOR_INTERACTION		183	-0.1760501	-0.55549544	1	0.9657623	1	2403	tags=19%, list=21%, signal=24%
WANG_CLIM2_TARGETS_UP	WANG_CLIM2_TARGETS_UP		110	-0.1334797	-0.542171	1	0.9714098	1	3253	tags=22%, list=29%, signal=30%
REACTOME_EGFR_DOWNREGULATION	REACTOME_EGFR_DOWNREGULATION		20	-0.17098625	-0.5127551	0.9166667	0.98105663	1	554	tags=5%, list=5%, signal=5%
REACTOME_HOST_INTERACTIONS_OF_HIV_FACTORS	REACTOME_HOST_INTERACTIONS_OF_HIV_FACTORS		89	-0.13547587	-0.50223494	0.96363634	0.98339504	1	1656	tags=9%, list=15%, signal=10%
KEGG_RIG_I_LIKE_RECEPTOR_SIGNALING_PATHWAY	KEGG_RIG_I_LIKE_RECEPTOR_SIGNALING_PATHWAY		34	-0.12928788	-0.47810587	1	0.98775387	1	1910	tags=12%, list=17%, signal=14%
BIOCARTA_PTDINS_PATHWAY	BIOCARTA_PTDINS_PATHWAY		16	-0.17011191	-0.436971	0.962963	0.9939875	1	2894	tags=25%, list=26%, signal=34%
WEBER_METHYLATED_HCP_IN_FIBROBLAST_DN	WEBER_METHYLATED_HCP_IN_FIBROBLAST_DN		16	-0.15179874	-0.40750512	1	0.996452	1	887	tags=6%, list=8%, signal=7%
