# Supplementary material for: A genomic analysis of mouse models of breast cancer reveals molecular features of mouse models and relationships to human breast cancer
Source: Breast Cancer Res. 2014 Jun 5;16(3):R59. doi: 10.1186/bcr3672 (PMC4078930; doi:10.1186/bcr3672)
Supplement: Additional file 11 — GSEA for mouse models compared to all other models or to mammary gland development. Listed by model. [file bcr3672-S11.zip › AdditionalFile11/Int3/Vs_normal_Mammary/C2/Upregulated_in_Int3_vs_normalMammary.txt]

NAME	GS<br> follow link to MSigDB	GS DETAILS	SIZE	ES	NES	NOM p-val	FDR q-val	FWER p-val	RANK AT MAX	LEADING EDGE
REACTOME_REGULATION_OF_GENE_EXPRESSION_IN_BETA_CELLS	REACTOME_REGULATION_OF_GENE_EXPRESSION_IN_BETA_CELLS	Details ...	61	0.6015201	1.8710777	0	1	0.33	2843	tags=67%, list=25%, signal=90%
REACTOME_E2F_MEDIATED_REGULATION_OF_DNA_REPLICATION	REACTOME_E2F_MEDIATED_REGULATION_OF_DNA_REPLICATION	Details ...	20	0.6809281	1.8333538	0	0.9310494	0.42	1479	tags=40%, list=13%, signal=46%
CHNG_MULTIPLE_MYELOMA_HYPERPLOID_UP	CHNG_MULTIPLE_MYELOMA_HYPERPLOID_UP	Details ...	34	0.6151195	1.8173836	0.023809524	0.70875907	0.46	3432	tags=74%, list=31%, signal=106%
REACTOME_SYNTHESIS_OF_DNA	REACTOME_SYNTHESIS_OF_DNA	Details ...	72	0.5810167	1.8123897	0.046511628	0.5566742	0.46	1479	tags=32%, list=13%, signal=37%
REACTOME_INSULIN_SYNTHESIS_AND_SECRETION	REACTOME_INSULIN_SYNTHESIS_AND_SECRETION	Details ...	87	0.5110402	1.8119326	0.046511628	0.4460718	0.46	2843	tags=51%, list=25%, signal=67%
SOTIRIOU_BREAST_CANCER_GRADE_1_VS_3_UP	SOTIRIOU_BREAST_CANCER_GRADE_1_VS_3_UP	Details ...	88	0.75183547	1.7739838	0.02	0.51436967	0.56	1195	tags=58%, list=11%, signal=64%
REACTOME_REGULATION_OF_BETA_CELL_DEVELOPMENT	REACTOME_REGULATION_OF_BETA_CELL_DEVELOPMENT	Details ...	68	0.58156455	1.7695236	0	0.4579509	0.56	3038	tags=66%, list=27%, signal=90%
REACTOME_G1_S_TRANSITION	REACTOME_G1_S_TRANSITION	Details ...	79	0.53410155	1.7625928	0.045454547	0.42121032	0.57	1479	tags=27%, list=13%, signal=30%
REACTOME_MITOTIC_M_M_G1_PHASES	REACTOME_MITOTIC_M_M_G1_PHASES	Details ...	102	0.5296737	1.7595861	0.083333336	0.38732037	0.58	721	tags=23%, list=6%, signal=24%
REACTOME_GTP_HYDROLYSIS_AND_JOINING_OF_THE_60S_RIBOSOMAL_SUBUNIT	REACTOME_GTP_HYDROLYSIS_AND_JOINING_OF_THE_60S_RIBOSOMAL_SUBUNIT	Details ...	56	0.6384685	1.7573831	0.023809524	0.35631347	0.59	2843	tags=70%, list=25%, signal=93%
REACTOME_PEPTIDE_CHAIN_ELONGATION	REACTOME_PEPTIDE_CHAIN_ELONGATION	Details ...	53	0.6439076	1.7490115	0.02173913	0.34877783	0.61	2843	tags=74%, list=25%, signal=98%
REACTOME_EXTENSION_OF_TELOMERES	REACTOME_EXTENSION_OF_TELOMERES	Details ...	20	0.75857586	1.7419499	0.021276595	0.33618817	0.62	1709	tags=70%, list=15%, signal=82%
REACTOME_M_G1_TRANSITION	REACTOME_M_G1_TRANSITION	Details ...	52	0.5074825	1.7371953	0.10204082	0.32332382	0.64	651	tags=17%, list=6%, signal=18%
KEGG_RIBOSOME	KEGG_RIBOSOME	Details ...	54	0.6397566	1.7361608	0.04347826	0.30195427	0.64	2843	tags=74%, list=25%, signal=99%
REACTOME_DNA_REPLICATION_PRE_INITIATION	REACTOME_DNA_REPLICATION_PRE_INITIATION	Details ...	63	0.5606208	1.7274137	0.046511628	0.30634513	0.65	1479	tags=29%, list=13%, signal=33%
BIOCARTA_IGF1_PATHWAY	BIOCARTA_IGF1_PATHWAY	Details ...	15	0.6052901	1.7161379	0	0.31217065	0.67	698	tags=27%, list=6%, signal=28%
REACTOME_CELL_CYCLE_MITOTIC	REACTOME_CELL_CYCLE_MITOTIC	Details ...	194	0.5069971	1.7148103	0.08695652	0.29610464	0.67	1979	tags=34%, list=18%, signal=41%
REACTOME_CELL_CYCLE_CHECKPOINTS	REACTOME_CELL_CYCLE_CHECKPOINTS	Details ...	85	0.51307774	1.713125	0.10869565	0.2831907	0.67	1553	tags=26%, list=14%, signal=30%
REACTOME_ACTIVATION_OF_ATR_IN_RESPONSE_TO_REPLICATION_STRESS	REACTOME_ACTIVATION_OF_ATR_IN_RESPONSE_TO_REPLICATION_STRESS	Details ...	31	0.70792013	1.7118329	0.040816326	0.27013296	0.69	1553	tags=55%, list=14%, signal=63%
REACTOME_TRANSLATION	REACTOME_TRANSLATION	Details ...	67	0.5499784	1.7117064	0.045454547	0.2566263	0.69	3064	tags=64%, list=27%, signal=88%
REACTOME_S_PHASE	REACTOME_S_PHASE	Details ...	84	0.552657	1.7042587	0.07317073	0.25813967	0.71	1479	tags=30%, list=13%, signal=34%
REACTOME_TRANSLATION_INITIATION_COMPLEX_FORMATION	REACTOME_TRANSLATION_INITIATION_COMPLEX_FORMATION	Details ...	25	0.63493234	1.7033126	0	0.24903886	0.71	2843	tags=64%, list=25%, signal=86%
REACTOME_FORMATION_OF_A_POOL_OF_FREE_40S_SUBUNITS	REACTOME_FORMATION_OF_A_POOL_OF_FREE_40S_SUBUNITS	Details ...	51	0.6494878	1.699215	0.022727273	0.24641323	0.72	2843	tags=75%, list=25%, signal=99%
SONG_TARGETS_OF_IE86_CMV_PROTEIN	SONG_TARGETS_OF_IE86_CMV_PROTEIN	Details ...	32	0.8052176	1.6976842	0.02173913	0.23980322	0.72	1135	tags=69%, list=10%, signal=76%
BIOCARTA_INSULIN_PATHWAY	BIOCARTA_INSULIN_PATHWAY	Details ...	15	0.61340225	1.6915269	0.023255814	0.24247834	0.72	698	tags=27%, list=6%, signal=28%
REACTOME_G2_M_CHECKPOINTS	REACTOME_G2_M_CHECKPOINTS	Details ...	34	0.6956789	1.6884706	0.04255319	0.24036187	0.73	1553	tags=53%, list=14%, signal=61%
REACTOME_VIRAL_MRNA_TRANSLATION	REACTOME_VIRAL_MRNA_TRANSLATION	Details ...	53	0.6161906	1.6882851	0.022727273	0.23193756	0.73	2843	tags=72%, list=25%, signal=96%
REACTOME_GLOBAL_GENOMIC_NER	REACTOME_GLOBAL_GENOMIC_NER	Details ...	31	0.55713105	1.6818389	0.083333336	0.23216756	0.75	2738	tags=52%, list=24%, signal=68%
CROONQUIST_IL6_DEPRIVATION_DN	CROONQUIST_IL6_DEPRIVATION_DN	Details ...	52	0.7577056	1.6794357	0.03846154	0.22891894	0.78	1327	tags=67%, list=12%, signal=76%
FUJII_YBX1_TARGETS_DN	FUJII_YBX1_TARGETS_DN	Details ...	94	0.58926016	1.6769751	0.09090909	0.22661795	0.78	963	tags=46%, list=9%, signal=50%
REACTOME_LAGGING_STRAND_SYNTHESIS	REACTOME_LAGGING_STRAND_SYNTHESIS	Details ...	15	0.75591636	1.6756754	0.044444446	0.22054055	0.79	1709	tags=67%, list=15%, signal=79%
KEGG_SPLICEOSOME	KEGG_SPLICEOSOME	Details ...	72	0.49060646	1.6686394	0.11627907	0.22693068	0.81	3977	tags=63%, list=36%, signal=96%
MUELLER_PLURINET	MUELLER_PLURINET	Details ...	208	0.50645393	1.6648347	0.08695652	0.22600117	0.82	2791	tags=47%, list=25%, signal=61%
ROSTY_CERVICAL_CANCER_PROLIFERATION_CLUSTER	ROSTY_CERVICAL_CANCER_PROLIFERATION_CLUSTER	Details ...	84	0.7740486	1.6641643	0.06	0.21977839	0.82	1327	tags=67%, list=12%, signal=75%
RIZ_ERYTHROID_DIFFERENTIATION	RIZ_ERYTHROID_DIFFERENTIATION	Details ...	60	0.53734297	1.6610488	0.0625	0.21956225	0.82	1407	tags=35%, list=13%, signal=40%
REACTOME_ACTIVATION_OF_THE_PRE_REPLICATIVE_COMPLEX	REACTOME_ACTIVATION_OF_THE_PRE_REPLICATIVE_COMPLEX	Details ...	25	0.7657239	1.6604955	0.04255319	0.21451862	0.82	1479	tags=68%, list=13%, signal=78%
GRAHAM_NORMAL_QUIESCENT_VS_NORMAL_DIVIDING_DN	GRAHAM_NORMAL_QUIESCENT_VS_NORMAL_DIVIDING_DN	Details ...	57	0.659729	1.6591237	0.06521739	0.21042092	0.82	1123	tags=54%, list=10%, signal=60%
WINNEPENNINCKX_MELANOMA_METASTASIS_UP	WINNEPENNINCKX_MELANOMA_METASTASIS_UP	Details ...	88	0.6203768	1.6584876	0.06382979	0.20602289	0.83	963	tags=39%, list=9%, signal=42%
KAUFFMANN_DNA_REPAIR_GENES	KAUFFMANN_DNA_REPAIR_GENES	Details ...	148	0.5025045	1.6572962	0.08510638	0.20263451	0.83	2744	tags=48%, list=25%, signal=63%
REACTOME_GENE_EXPRESSION	REACTOME_GENE_EXPRESSION	Details ...	250	0.39727563	1.6568033	0.14285715	0.19851956	0.83	3626	tags=52%, list=32%, signal=76%
REACTOME_INFLUENZA_VIRAL_RNA_TRANSCRIPTION_AND_REPLICATION	REACTOME_INFLUENZA_VIRAL_RNA_TRANSCRIPTION_AND_REPLICATION	Details ...	67	0.5414303	1.6567116	0.09090909	0.19379094	0.83	2843	tags=60%, list=25%, signal=80%
REN_BOUND_BY_E2F	REN_BOUND_BY_E2F	Details ...	36	0.7805569	1.6548496	0.020408163	0.19151747	0.83	1135	tags=61%, list=10%, signal=68%
REACTOME_DNA_REPAIR	REACTOME_DNA_REPAIR	Details ...	78	0.5439682	1.6542792	0.046511628	0.1877361	0.83	2897	tags=54%, list=26%, signal=72%
FARMER_BREAST_CANCER_CLUSTER_2	FARMER_BREAST_CANCER_CLUSTER_2	Details ...	21	0.8329218	1.6463343	0.021276595	0.19332638	0.85	780	tags=67%, list=7%, signal=72%
REACTOME_FORMATION_OF_THE_TERNARY_COMPLEX_AND_SUBSEQUENTLY_THE_43S_COMPLEX	REACTOME_FORMATION_OF_THE_TERNARY_COMPLEX_AND_SUBSEQUENTLY_THE_43S_COMPLEX	Details ...	22	0.64841634	1.6455072	0.021276595	0.19074517	0.85	2843	tags=68%, list=25%, signal=91%
KEGG_NUCLEOTIDE_EXCISION_REPAIR	KEGG_NUCLEOTIDE_EXCISION_REPAIR	Details ...	38	0.52824587	1.6449754	0.046511628	0.18747662	0.85	2738	tags=45%, list=24%, signal=59%
KAUFFMANN_DNA_REPLICATION_GENES	KAUFFMANN_DNA_REPLICATION_GENES	Details ...	103	0.4960748	1.643599	0.08695652	0.18615042	0.85	1479	tags=35%, list=13%, signal=40%
REACTOME_DNA_STRAND_ELONGATION	REACTOME_DNA_STRAND_ELONGATION	Details ...	22	0.78599375	1.6429353	0.041666668	0.18291359	0.85	539	tags=59%, list=5%, signal=62%
BENPORATH_PROLIFERATION	BENPORATH_PROLIFERATION	Details ...	89	0.6083806	1.642735	0.06666667	0.17961757	0.85	1081	tags=39%, list=10%, signal=43%
YU_MYC_TARGETS_UP	YU_MYC_TARGETS_UP	Details ...	27	0.7382283	1.641717	0.06122449	0.17829387	0.86	1024	tags=52%, list=9%, signal=57%
REACTOME_RNA_POLYMERASE_I_TRANSCRIPTION_INITIATION	REACTOME_RNA_POLYMERASE_I_TRANSCRIPTION_INITIATION	Details ...	18	0.5407507	1.6409405	0.08	0.17529209	0.86	4197	tags=78%, list=37%, signal=124%
LEE_EARLY_T_LYMPHOCYTE_UP	LEE_EARLY_T_LYMPHOCYTE_UP	Details ...	43	0.66727364	1.6400164	0.06122449	0.17270651	0.86	979	tags=51%, list=9%, signal=56%
REACTOME_TELOMERE_MAINTENANCE	REACTOME_TELOMERE_MAINTENANCE	Details ...	28	0.63993454	1.638471	0.09090909	0.17097725	0.86	1399	tags=50%, list=12%, signal=57%
REACTOME_METABOLISM_OF_RNA	REACTOME_METABOLISM_OF_RNA	Details ...	56	0.47594798	1.6342669	0.12244898	0.17284673	0.86	3630	tags=57%, list=32%, signal=84%
CHANG_CYCLING_GENES	CHANG_CYCLING_GENES	Details ...	29	0.7959871	1.6327617	0	0.17143516	0.86	1301	tags=69%, list=12%, signal=78%
MISSIAGLIA_REGULATED_BY_METHYLATION_DN	MISSIAGLIA_REGULATED_BY_METHYLATION_DN	Details ...	66	0.5851152	1.6320031	0.08163265	0.16896804	0.86	2100	tags=64%, list=19%, signal=78%
KEGG_DNA_REPLICATION	KEGG_DNA_REPLICATION	Details ...	26	0.7460178	1.6318048	0.04255319	0.16616346	0.86	1399	tags=62%, list=12%, signal=70%
PUJANA_BREAST_CANCER_WITH_BRCA1_MUTATED_UP	PUJANA_BREAST_CANCER_WITH_BRCA1_MUTATED_UP	Details ...	39	0.6322626	1.626882	0.08510638	0.16979688	0.86	1602	tags=51%, list=14%, signal=60%
KOBAYASHI_EGFR_SIGNALING_24HR_DN	KOBAYASHI_EGFR_SIGNALING_24HR_DN	Details ...	166	0.6555865	1.6211787	0.0625	0.1738272	0.87	1479	tags=56%, list=13%, signal=64%
KEGG_HOMOLOGOUS_RECOMBINATION	KEGG_HOMOLOGOUS_RECOMBINATION	Details ...	24	0.6340744	1.6164588	0.083333336	0.17669788	0.88	3052	tags=63%, list=27%, signal=86%
KANG_DOXORUBICIN_RESISTANCE_UP	KANG_DOXORUBICIN_RESISTANCE_UP		32	0.73430544	1.6152378	0.04	0.1761777	0.88	1327	tags=66%, list=12%, signal=74%
REACTOME_METABOLISM_OF_MRNA	REACTOME_METABOLISM_OF_MRNA		27	0.52419275	1.6147137	0.046511628	0.17422627	0.88	2556	tags=44%, list=23%, signal=57%
REACTOME_METABOLISM_OF_PROTEINS	REACTOME_METABOLISM_OF_PROTEINS		128	0.4196365	1.6143187	0.12195122	0.17201495	0.88	2843	tags=45%, list=25%, signal=59%
KAUFFMANN_MELANOMA_RELAPSE_UP	KAUFFMANN_MELANOMA_RELAPSE_UP		44	0.6573761	1.6139852	0.10869565	0.16978858	0.88	1650	tags=52%, list=15%, signal=61%
ODONNELL_TFRC_TARGETS_DN	ODONNELL_TFRC_TARGETS_DN		63	0.60286826	1.6120629	0.0625	0.16980667	0.88	963	tags=43%, list=9%, signal=47%
KEGG_BASE_EXCISION_REPAIR	KEGG_BASE_EXCISION_REPAIR		21	0.6356518	1.6074554	0.045454547	0.17251875	0.9	2897	tags=81%, list=26%, signal=109%
NADERI_BREAST_CANCER_PROGNOSIS_UP	NADERI_BREAST_CANCER_PROGNOSIS_UP		26	0.7080708	1.607438	0.03773585	0.16994384	0.9	1064	tags=58%, list=10%, signal=64%
REACTOME_TRANSCRIPTION_COUPLED_NER	REACTOME_TRANSCRIPTION_COUPLED_NER		40	0.50285786	1.6028342	0.14285715	0.17306961	0.9	2738	tags=45%, list=24%, signal=59%
SHEDDEN_LUNG_CANCER_POOR_SURVIVAL_A6	SHEDDEN_LUNG_CANCER_POOR_SURVIVAL_A6		274	0.46462935	1.5978293	0.08510638	0.17740008	0.91	1361	tags=31%, list=12%, signal=35%
KEGG_MISMATCH_REPAIR	KEGG_MISMATCH_REPAIR		19	0.7154962	1.5959315	0.045454547	0.1768697	0.91	1709	tags=63%, list=15%, signal=74%
CAIRO_HEPATOBLASTOMA_CLASSES_UP	CAIRO_HEPATOBLASTOMA_CLASSES_UP		371	0.43773633	1.5942173	0.11904762	0.176315	0.91	2791	tags=46%, list=25%, signal=59%
TANG_SENESCENCE_TP53_TARGETS_DN	TANG_SENESCENCE_TP53_TARGETS_DN		29	0.7095382	1.5887061	0.078431375	0.18003201	0.92	1135	tags=55%, list=10%, signal=61%
WAKASUGI_HAVE_ZNF143_BINDING_SITES	WAKASUGI_HAVE_ZNF143_BINDING_SITES		43	0.56567615	1.5859268	0.021276595	0.18090487	0.92	2897	tags=56%, list=26%, signal=75%
GEORGES_CELL_CYCLE_MIR192_TARGETS	GEORGES_CELL_CYCLE_MIR192_TARGETS		39	0.57610506	1.5844805	0.11363637	0.17999886	0.92	1342	tags=33%, list=12%, signal=38%
GRAHAM_CML_DIVIDING_VS_NORMAL_QUIESCENT_UP	GRAHAM_CML_DIVIDING_VS_NORMAL_QUIESCENT_UP		123	0.5666885	1.5836889	0.08510638	0.17871515	0.92	1123	tags=47%, list=10%, signal=52%
CROONQUIST_NRAS_SIGNALING_DN	CROONQUIST_NRAS_SIGNALING_DN		44	0.756429	1.5826095	0.041666668	0.17774688	0.92	963	tags=59%, list=9%, signal=64%
MORI_LARGE_PRE_BII_LYMPHOCYTE_UP	MORI_LARGE_PRE_BII_LYMPHOCYTE_UP		43	0.6148101	1.5791152	0.0625	0.17993096	0.93	1024	tags=51%, list=9%, signal=56%
REACTOME_RNA_POLYMERASE_I_CHAIN_ELONGATION	REACTOME_RNA_POLYMERASE_I_CHAIN_ELONGATION		18	0.5354076	1.5783898	0.14583333	0.17827222	0.93	4197	tags=72%, list=37%, signal=115%
REACTOME_INFLUENZA_LIFE_CYCLE	REACTOME_INFLUENZA_LIFE_CYCLE		91	0.47710657	1.5779973	0.20930232	0.17639408	0.93	2911	tags=54%, list=26%, signal=72%
SLEBOS_HEAD_AND_NECK_CANCER_WITH_HPV_UP	SLEBOS_HEAD_AND_NECK_CANCER_WITH_HPV_UP		41	0.4983629	1.5764128	0.04255319	0.17610069	0.93	1399	tags=39%, list=12%, signal=44%
VECCHI_GASTRIC_CANCER_EARLY_UP	VECCHI_GASTRIC_CANCER_EARLY_UP		231	0.5037425	1.5761752	0.06382979	0.17424245	0.93	1327	tags=35%, list=12%, signal=38%
SHEPARD_BMYB_TARGETS	SHEPARD_BMYB_TARGETS		39	0.64905775	1.5687114	0.06818182	0.18236156	0.96	518	tags=41%, list=5%, signal=43%
REACTOME_RNA_POLYMERASE_I_TRANSCRIPTION_TERMINATION	REACTOME_RNA_POLYMERASE_I_TRANSCRIPTION_TERMINATION		17	0.5360944	1.5682641	0.083333336	0.18057899	0.96	4197	tags=76%, list=37%, signal=122%
WONG_EMBRYONIC_STEM_CELL_CORE	WONG_EMBRYONIC_STEM_CELL_CORE		255	0.45397907	1.565685	0.13636364	0.18104453	0.96	1523	tags=33%, list=14%, signal=38%
HOFFMANN_LARGE_TO_SMALL_PRE_BII_LYMPHOCYTE_UP	HOFFMANN_LARGE_TO_SMALL_PRE_BII_LYMPHOCYTE_UP		70	0.6358211	1.5655689	0.1	0.17907494	0.96	1288	tags=59%, list=12%, signal=66%
MORI_IMMATURE_B_LYMPHOCYTE_DN	MORI_IMMATURE_B_LYMPHOCYTE_DN		40	0.6089483	1.5636287	0.08	0.17892179	0.96	1123	tags=63%, list=10%, signal=69%
RHODES_UNDIFFERENTIATED_CANCER	RHODES_UNDIFFERENTIATED_CANCER		50	0.59883285	1.5582246	0.06521739	0.18295002	0.97	1081	tags=40%, list=10%, signal=44%
FURUKAWA_DUSP6_TARGETS_PCI35_DN	FURUKAWA_DUSP6_TARGETS_PCI35_DN		41	0.64321244	1.5574894	0.08	0.18170975	0.97	1479	tags=54%, list=13%, signal=62%
BLUM_RESPONSE_TO_SALIRASIB_DN	BLUM_RESPONSE_TO_SALIRASIB_DN		253	0.47332746	1.5569559	0.08510638	0.18002252	0.97	1479	tags=39%, list=13%, signal=44%
CHIANG_LIVER_CANCER_SUBCLASS_PROLIFERATION_UP	CHIANG_LIVER_CANCER_SUBCLASS_PROLIFERATION_UP		90	0.59367317	1.5522906	0.06382979	0.18456382	0.97	1479	tags=52%, list=13%, signal=60%
MOLENAAR_TARGETS_OF_CCND1_AND_CDK4_DN	MOLENAAR_TARGETS_OF_CCND1_AND_CDK4_DN		31	0.6888682	1.5453889	0.040816326	0.1902698	0.97	792	tags=55%, list=7%, signal=59%
REACTOME_ORC1_REMOVAL_FROM_CHROMATIN	REACTOME_ORC1_REMOVAL_FROM_CHROMATIN		54	0.4726926	1.5439388	0.1590909	0.19026129	0.97	651	tags=17%, list=6%, signal=18%
BIOCARTA_MCM_PATHWAY	BIOCARTA_MCM_PATHWAY		16	0.748546	1.5367362	0.08695652	0.19830292	0.97	1479	tags=63%, list=13%, signal=72%
PUJANA_BRCA_CENTERED_NETWORK	PUJANA_BRCA_CENTERED_NETWORK		72	0.54077405	1.5332315	0.14583333	0.20067942	0.97	1327	tags=39%, list=12%, signal=44%
REACTOME_DOUBLE_STRAND_BREAK_REPAIR	REACTOME_DOUBLE_STRAND_BREAK_REPAIR		16	0.72875565	1.5325578	0.022222223	0.19921628	0.97	1399	tags=63%, list=12%, signal=71%
WHITEFORD_PEDIATRIC_CANCER_MARKERS	WHITEFORD_PEDIATRIC_CANCER_MARKERS		66	0.5961548	1.5308764	0.08163265	0.19993125	0.97	1195	tags=55%, list=11%, signal=61%
LE_EGR2_TARGETS_UP	LE_EGR2_TARGETS_UP		75	0.61011815	1.5270606	0.10869565	0.2025184	0.97	1247	tags=61%, list=11%, signal=69%
NAKAMURA_CANCER_MICROENVIRONMENT_DN	NAKAMURA_CANCER_MICROENVIRONMENT_DN		33	0.54656124	1.5256367	0.08163265	0.2025234	0.97	1091	tags=33%, list=10%, signal=37%
AMUNDSON_GAMMA_RADIATION_RESPONSE	AMUNDSON_GAMMA_RADIATION_RESPONSE		25	0.68668216	1.5254346	0.07692308	0.20082514	0.97	1301	tags=68%, list=12%, signal=77%
MARKEY_RB1_ACUTE_LOF_DN	MARKEY_RB1_ACUTE_LOF_DN		172	0.51217353	1.5250466	0.10869565	0.19924532	0.97	2107	tags=51%, list=19%, signal=61%
FRASOR_RESPONSE_TO_SERM_OR_FULVESTRANT_DN	FRASOR_RESPONSE_TO_SERM_OR_FULVESTRANT_DN		35	0.6781271	1.5182602	0.03773585	0.2064749	0.97	1135	tags=57%, list=10%, signal=63%
REACTOME_MITOTIC_PROMETAPHASE	REACTOME_MITOTIC_PROMETAPHASE		47	0.55633277	1.5165242	0.1521739	0.206742	0.97	2055	tags=43%, list=18%, signal=52%
ODONNELL_TARGETS_OF_MYC_AND_TFRC_DN	ODONNELL_TARGETS_OF_MYC_AND_TFRC_DN		23	0.72881055	1.5130706	0.104166664	0.20953164	0.97	685	tags=52%, list=6%, signal=55%
REACTOME_MRNA_SPLICING	REACTOME_MRNA_SPLICING		63	0.44656917	1.5112646	0.17021276	0.2101111	0.98	3977	tags=62%, list=36%, signal=95%
REACTOME_NUCLEOTIDE_EXCISION_REPAIR	REACTOME_NUCLEOTIDE_EXCISION_REPAIR		45	0.47093627	1.511193	0.14285715	0.20826714	0.98	2738	tags=42%, list=24%, signal=56%
JAEGER_METASTASIS_UP	JAEGER_METASTASIS_UP		28	0.6215969	1.5099057	0.09803922	0.20881	0.98	876	tags=46%, list=8%, signal=50%
PUJANA_XPRSS_INT_NETWORK	PUJANA_XPRSS_INT_NETWORK		107	0.4899355	1.5085171	0.1875	0.2089774	0.98	1602	tags=36%, list=14%, signal=42%
FLECHNER_BIOPSY_KIDNEY_TRANSPLANT_OK_VS_DONOR_DN	FLECHNER_BIOPSY_KIDNEY_TRANSPLANT_OK_VS_DONOR_DN		15	0.5672046	1.5033457	0.046511628	0.21434551	0.99	4024	tags=73%, list=36%, signal=114%
SUNG_METASTASIS_STROMA_DN	SUNG_METASTASIS_STROMA_DN		26	0.5512527	1.5029637	0.10638298	0.21280624	0.99	1592	tags=54%, list=14%, signal=63%
SCIAN_CELL_CYCLE_TARGETS_OF_TP53_AND_TP73_DN	SCIAN_CELL_CYCLE_TARGETS_OF_TP53_AND_TP73_DN		19	0.7361315	1.5018581	0.057692308	0.21222277	0.99	1441	tags=79%, list=13%, signal=90%
HORIUCHI_WTAP_TARGETS_DN	HORIUCHI_WTAP_TARGETS_DN		179	0.47085598	1.5009253	0.0952381	0.21152511	0.99	1024	tags=33%, list=9%, signal=36%
VERNELL_RETINOBLASTOMA_PATHWAY_UP	VERNELL_RETINOBLASTOMA_PATHWAY_UP		29	0.59350574	1.498421	0.10869565	0.21276835	0.99	1661	tags=52%, list=15%, signal=61%
BIDUS_METASTASIS_UP	BIDUS_METASTASIS_UP		107	0.46096423	1.4976567	0.13043478	0.21210508	0.99	2120	tags=36%, list=19%, signal=45%
REACTOME_PROCESSING_OF_CAPPED_INTRON_CONTAINING_PRE_MRNA	REACTOME_PROCESSING_OF_CAPPED_INTRON_CONTAINING_PRE_MRNA		82	0.43208882	1.4940381	0.1875	0.21653874	0.99	3977	tags=60%, list=36%, signal=92%
BARRIER_CANCER_RELAPSE_NORMAL_SAMPLE_DN	BARRIER_CANCER_RELAPSE_NORMAL_SAMPLE_DN		15	0.5094553	1.4909906	0.11627907	0.21859848	0.99	3495	tags=73%, list=31%, signal=106%
CHEMNITZ_RESPONSE_TO_PROSTAGLANDIN_E2_UP	CHEMNITZ_RESPONSE_TO_PROSTAGLANDIN_E2_UP		77	0.50302875	1.4909476	0.08695652	0.21671404	0.99	1676	tags=45%, list=15%, signal=53%
CAFFAREL_RESPONSE_TO_THC_DN	CAFFAREL_RESPONSE_TO_THC_DN		19	0.5141195	1.4900558	0.115384616	0.21620932	0.99	2669	tags=58%, list=24%, signal=76%
PUJANA_BREAST_CANCER_LIT_INT_NETWORK	PUJANA_BREAST_CANCER_LIT_INT_NETWORK		64	0.47351566	1.4865602	0.14285715	0.2191448	0.99	2833	tags=47%, list=25%, signal=62%
ZHAN_MULTIPLE_MYELOMA_PR_UP	ZHAN_MULTIPLE_MYELOMA_PR_UP		22	0.78379124	1.4852424	0.08888889	0.21946071	0.99	1081	tags=73%, list=10%, signal=80%
TOYOTA_TARGETS_OF_MIR34B_AND_MIR34C	TOYOTA_TARGETS_OF_MIR34B_AND_MIR34C		195	0.41289183	1.4832245	0.13636364	0.22042428	0.99	1675	tags=29%, list=15%, signal=33%
REACTOME_RNA_POLYMERASE_I_PROMOTER_ESCAPE	REACTOME_RNA_POLYMERASE_I_PROMOTER_ESCAPE		16	0.53037924	1.4812299	0.125	0.22146527	0.99	4197	tags=75%, list=37%, signal=120%
GENTILE_UV_RESPONSE_CLUSTER_D5	GENTILE_UV_RESPONSE_CLUSTER_D5		19	0.46525794	1.47797	0.09090909	0.22485885	0.99	4274	tags=53%, list=38%, signal=85%
LANDIS_ERBB2_BREAST_TUMORS_324_UP	LANDIS_ERBB2_BREAST_TUMORS_324_UP		122	0.53074676	1.4760989	0.125	0.22544299	0.99	2119	tags=46%, list=19%, signal=56%
BENPORATH_ES_2	BENPORATH_ES_2		22	0.5760239	1.4760461	0.045454547	0.2239399	0.99	2019	tags=55%, list=18%, signal=66%
BIOCARTA_ATRBRCA_PATHWAY	BIOCARTA_ATRBRCA_PATHWAY		15	0.64931923	1.4753977	0.083333336	0.2231838	0.99	2744	tags=60%, list=25%, signal=79%
MAYBURD_RESPONSE_TO_L663536_UP	MAYBURD_RESPONSE_TO_L663536_UP		15	0.46076325	1.4750347	0.10869565	0.22197574	0.99	10	tags=7%, list=0%, signal=7%
BOYAULT_LIVER_CANCER_SUBCLASS_G23_UP	BOYAULT_LIVER_CANCER_SUBCLASS_G23_UP		27	0.59033793	1.4705263	0.12244898	0.22668545	0.99	1303	tags=37%, list=12%, signal=42%
ST_ADRENERGIC	ST_ADRENERGIC		18	0.5155338	1.4702395	0.025	0.2252906	0.99	897	tags=28%, list=8%, signal=30%
REACTOME_TIGHT_JUNCTION_INTERACTIONS	REACTOME_TIGHT_JUNCTION_INTERACTIONS		24	0.5884425	1.4686582	0.044444446	0.22627471	0.99	444	tags=29%, list=4%, signal=30%
EGUCHI_CELL_CYCLE_RB1_TARGETS	EGUCHI_CELL_CYCLE_RB1_TARGETS		15	0.8385598	1.4625269	0.0625	0.23430769	0.99	1224	tags=80%, list=11%, signal=90%
BIOCARTA_IGF1R_PATHWAY	BIOCARTA_IGF1R_PATHWAY		15	0.5059603	1.460111	0.04761905	0.23610893	0.99	698	tags=20%, list=6%, signal=21%
LINDGREN_BLADDER_CANCER_CLUSTER_3_UP	LINDGREN_BLADDER_CANCER_CLUSTER_3_UP		191	0.4387987	1.4600855	0.13636364	0.23432022	0.99	929	tags=27%, list=8%, signal=29%
XU_AKT1_TARGETS_6HR	XU_AKT1_TARGETS_6HR		17	0.55453825	1.4561942	0.08	0.23853442	0.99	3698	tags=65%, list=33%, signal=96%
REACTOME_TRANSPORT_OF_MATURE_MRNA_DERIVED_FROM_AN_INTRON_CONTAINING_TRANSCRIPT	REACTOME_TRANSPORT_OF_MATURE_MRNA_DERIVED_FROM_AN_INTRON_CONTAINING_TRANSCRIPT		33	0.47644535	1.4536486	0.17777778	0.24047883	0.99	3626	tags=67%, list=32%, signal=98%
REACTOME_RNA_POLYMERASE_III_TRANSCRIPTION	REACTOME_RNA_POLYMERASE_III_TRANSCRIPTION		22	0.43651077	1.4510322	0.06382979	0.24308027	0.99	3205	tags=55%, list=29%, signal=76%
FERREIRA_EWINGS_SARCOMA_UNSTABLE_VS_STABLE_UP	FERREIRA_EWINGS_SARCOMA_UNSTABLE_VS_STABLE_UP		74	0.4827388	1.4476668	0.13207547	0.24634738	0.99	2212	tags=47%, list=20%, signal=59%
LANDIS_ERBB2_BREAST_PRENEOPLASTIC_UP	LANDIS_ERBB2_BREAST_PRENEOPLASTIC_UP		20	0.65091354	1.4407059	0.1632653	0.25552234	0.99	2014	tags=50%, list=18%, signal=61%
SU_TESTIS	SU_TESTIS		44	0.47886184	1.439108	0.10909091	0.2566657	0.99	1923	tags=39%, list=17%, signal=46%
GINESTIER_BREAST_CANCER_20Q13_AMPLIFICATION_DN	GINESTIER_BREAST_CANCER_20Q13_AMPLIFICATION_DN		80	0.37788534	1.436257	0.125	0.25926635	0.99	3690	tags=48%, list=33%, signal=70%
KEGG_PYRIMIDINE_METABOLISM	KEGG_PYRIMIDINE_METABOLISM		68	0.42720193	1.4348785	0.2	0.25961164	0.99	1054	tags=22%, list=9%, signal=24%
BENPORATH_CYCLING_GENES	BENPORATH_CYCLING_GENES		352	0.38670468	1.4343987	0.10638298	0.25861013	0.99	1344	tags=26%, list=12%, signal=29%
WU_APOPTOSIS_BY_CDKN1A_VIA_TP53	WU_APOPTOSIS_BY_CDKN1A_VIA_TP53		19	0.6751494	1.4333662	0.12244898	0.25870815	0.99	1676	tags=68%, list=15%, signal=80%
KIM_WT1_TARGETS_DN	KIM_WT1_TARGETS_DN		255	0.38076988	1.4329178	0.14634146	0.2574508	0.99	1383	tags=27%, list=12%, signal=30%
BIOCARTA_EDG1_PATHWAY	BIOCARTA_EDG1_PATHWAY		16	0.5300271	1.4222515	0.13043478	0.2724418	0.99	701	tags=25%, list=6%, signal=27%
BOYLAN_MULTIPLE_MYELOMA_C_CLUSTER_UP	BOYLAN_MULTIPLE_MYELOMA_C_CLUSTER_UP		20	0.49882624	1.4186707	0.05	0.2760982	0.99	1618	tags=40%, list=14%, signal=47%
SCHLOSSER_MYC_AND_SERUM_RESPONSE_SYNERGY	SCHLOSSER_MYC_AND_SERUM_RESPONSE_SYNERGY		21	0.44815361	1.4118271	0.13636364	0.2857974	0.99	1929	tags=29%, list=17%, signal=34%
BENPORATH_ES_1	BENPORATH_ES_1		237	0.41969368	1.4112521	0.11111111	0.2848494	0.99	1523	tags=31%, list=14%, signal=35%
REACTOME_SNRNP_ASSEMBLY	REACTOME_SNRNP_ASSEMBLY		29	0.469887	1.4107833	0.22	0.28348842	0.99	3592	tags=62%, list=32%, signal=91%
MORI_EMU_MYC_LYMPHOMA_BY_ONSET_TIME_UP	MORI_EMU_MYC_LYMPHOMA_BY_ONSET_TIME_UP		68	0.40394577	1.4086773	0.2244898	0.2848453	0.99	2789	tags=51%, list=25%, signal=68%
FOURNIER_ACINAR_DEVELOPMENT_LATE_2	FOURNIER_ACINAR_DEVELOPMENT_LATE_2		179	0.4019821	1.4080461	0.22222222	0.28398642	0.99	1650	tags=29%, list=15%, signal=34%
SCIAN_INVERSED_TARGETS_OF_TP53_AND_TP73_DN	SCIAN_INVERSED_TARGETS_OF_TP53_AND_TP73_DN		20	0.5102886	1.4068563	0.11111111	0.2841575	0.99	703	tags=25%, list=6%, signal=27%
REACTOME_G2_M_TRANSITION	REACTOME_G2_M_TRANSITION		47	0.43630445	1.40594	0.17073171	0.2843278	0.99	3425	tags=51%, list=31%, signal=73%
STEIN_ESRRA_TARGETS_RESPONSIVE_TO_ESTROGEN_DN	STEIN_ESRRA_TARGETS_RESPONSIVE_TO_ESTROGEN_DN		24	0.53047633	1.4017284	0.14285715	0.289194	0.99	1662	tags=54%, list=15%, signal=63%
LI_WILMS_TUMOR_VS_FETAL_KIDNEY_1_DN	LI_WILMS_TUMOR_VS_FETAL_KIDNEY_1_DN		111	0.48252282	1.4008061	0.11111111	0.2887339	0.99	1236	tags=37%, list=11%, signal=41%
NUYTTEN_EZH2_TARGETS_DN	NUYTTEN_EZH2_TARGETS_DN		496	0.33904994	1.3945405	0.16666667	0.2982453	0.99	2103	tags=30%, list=19%, signal=35%
POMEROY_MEDULLOBLASTOMA_PROGNOSIS_DN	POMEROY_MEDULLOBLASTOMA_PROGNOSIS_DN		30	0.41760832	1.3932871	0.14893617	0.29847565	0.99	3017	tags=53%, list=27%, signal=73%
PUJANA_BRCA2_PCC_NETWORK	PUJANA_BRCA2_PCC_NETWORK		263	0.43059552	1.3882414	0.18604651	0.3064963	0.99	2517	tags=42%, list=22%, signal=53%
PYEON_CANCER_HEAD_AND_NECK_VS_CERVICAL_UP	PYEON_CANCER_HEAD_AND_NECK_VS_CERVICAL_UP		86	0.4241334	1.3814173	0.2	0.31587917	0.99	2280	tags=42%, list=20%, signal=52%
WATANABE_COLON_CANCER_MSI_VS_MSS_UP	WATANABE_COLON_CANCER_MSI_VS_MSS_UP		17	0.5537475	1.3797938	0.09615385	0.31646004	0.99	807	tags=29%, list=7%, signal=32%
REACTOME_RNA_POLYMERASE_III_TRANSCRIPTION_INITIATION	REACTOME_RNA_POLYMERASE_III_TRANSCRIPTION_INITIATION		17	0.41978565	1.3796108	0.11320755	0.31470188	0.99	2324	tags=41%, list=21%, signal=52%
REACTOME_ELONGATION_AND_PROCESSING_OF_CAPPED_TRANSCRIPTS	REACTOME_ELONGATION_AND_PROCESSING_OF_CAPPED_TRANSCRIPTS		88	0.39567667	1.3787084	0.20454545	0.3146948	0.99	4462	tags=65%, list=40%, signal=107%
RICKMAN_TUMOR_DIFFERENTIATED_MODERATELY_VS_POORLY_UP	RICKMAN_TUMOR_DIFFERENTIATED_MODERATELY_VS_POORLY_UP		20	0.49821585	1.3766321	0.2037037	0.31632346	0.99	1301	tags=35%, list=12%, signal=40%
RICKMAN_TUMOR_DIFFERENTIATED_MODERATELY_VS_POORLY_DN	RICKMAN_TUMOR_DIFFERENTIATED_MODERATELY_VS_POORLY_DN		20	0.49821585	1.3766321	0.2037037	0.31438285	0.99	1301	tags=35%, list=12%, signal=40%
GARGALOVIC_RESPONSE_TO_OXIDIZED_PHOSPHOLIPIDS_TURQUOISE_DN	GARGALOVIC_RESPONSE_TO_OXIDIZED_PHOSPHOLIPIDS_TURQUOISE_DN		23	0.49146447	1.3765508	0.16666667	0.3127122	0.99	1301	tags=39%, list=12%, signal=44%
KIM_GASTRIC_CANCER_CHEMOSENSITIVITY	KIM_GASTRIC_CANCER_CHEMOSENSITIVITY		60	0.39001793	1.3759618	0.08695652	0.31165797	0.99	1119	tags=28%, list=10%, signal=31%
DANG_MYC_TARGETS_UP	DANG_MYC_TARGETS_UP		87	0.3419261	1.3752866	0.1764706	0.31086698	0.99	2843	tags=43%, list=25%, signal=57%
BENPORATH_ES_CORE_NINE_CORRELATED	BENPORATH_ES_CORE_NINE_CORRELATED		65	0.42239308	1.3709061	0.1521739	0.31653908	0.99	2035	tags=37%, list=18%, signal=45%
MITSIADES_RESPONSE_TO_APLIDIN_DN	MITSIADES_RESPONSE_TO_APLIDIN_DN		128	0.42054233	1.3602338	0.20454545	0.33299652	0.99	2427	tags=41%, list=22%, signal=52%
VANTVEER_BREAST_CANCER_METASTASIS_DN	VANTVEER_BREAST_CANCER_METASTASIS_DN		60	0.45815277	1.3594726	0.2173913	0.33213276	0.99	798	tags=30%, list=7%, signal=32%
MANALO_HYPOXIA_DN	MANALO_HYPOXIA_DN		173	0.37959522	1.3586035	0.26530612	0.33151868	0.99	2791	tags=43%, list=25%, signal=56%
REACTOME_RNA_POLYMERASE_I_III_AND_MITOCHONDRIAL_TRANSCRIPTION	REACTOME_RNA_POLYMERASE_I_III_AND_MITOCHONDRIAL_TRANSCRIPTION		47	0.39695868	1.3585188	0.14634146	0.32972428	0.99	3748	tags=57%, list=33%, signal=86%
REACTOME_FORMATION_AND_MATURATION_OF_MRNA_TRANSCRIPT	REACTOME_FORMATION_AND_MATURATION_OF_MRNA_TRANSCRIPT		99	0.376897	1.3503236	0.24444444	0.344375	0.99	4462	tags=63%, list=40%, signal=103%
SHEPARD_CRUSH_AND_BURN_MUTANT_DN	SHEPARD_CRUSH_AND_BURN_MUTANT_DN		100	0.42560992	1.34942	0.13636364	0.3443362	0.99	635	tags=24%, list=6%, signal=25%
CHEN_HOXA5_TARGETS_9HR_DN	CHEN_HOXA5_TARGETS_9HR_DN		29	0.41302863	1.3446083	0.17391305	0.35252082	0.99	1296	tags=24%, list=12%, signal=27%
REACTOME_PYRIMIDINE_METABOLISM	REACTOME_PYRIMIDINE_METABOLISM		15	0.56999433	1.344117	0.15555556	0.35173953	0.99	1942	tags=40%, list=17%, signal=48%
KORKOLA_TERATOMA	KORKOLA_TERATOMA		22	0.49639744	1.341786	0.08108108	0.35388386	0.99	416	tags=32%, list=4%, signal=33%
GRAHAM_CML_QUIESCENT_VS_NORMAL_QUIESCENT_UP	GRAHAM_CML_QUIESCENT_VS_NORMAL_QUIESCENT_UP		58	0.42206076	1.3414073	0.17391305	0.3525405	0.99	1097	tags=36%, list=10%, signal=40%
CONCANNON_APOPTOSIS_BY_EPOXOMICIN_DN	CONCANNON_APOPTOSIS_BY_EPOXOMICIN_DN		100	0.36054155	1.3409696	0.10869565	0.3512595	0.99	1327	tags=31%, list=12%, signal=35%
CROONQUIST_NRAS_VS_STROMAL_STIMULATION_DN	CROONQUIST_NRAS_VS_STROMAL_STIMULATION_DN		55	0.48436677	1.3384873	0.20930232	0.35366258	0.99	1324	tags=44%, list=12%, signal=49%
SHEPARD_BMYB_MORPHOLINO_DN	SHEPARD_BMYB_MORPHOLINO_DN		115	0.4157069	1.3361841	0.12195122	0.3562399	0.99	684	tags=30%, list=6%, signal=32%
MODY_HIPPOCAMPUS_PRENATAL	MODY_HIPPOCAMPUS_PRENATAL		21	0.4612457	1.3270799	0.18	0.37164697	0.99	2150	tags=52%, list=19%, signal=65%
KEGG_CELL_CYCLE	KEGG_CELL_CYCLE		83	0.41696158	1.3236424	0.20833333	0.3765327	0.99	1479	tags=30%, list=13%, signal=34%
REACTOME_MRNA_3_END_PROCESSING	REACTOME_MRNA_3_END_PROCESSING		22	0.46822187	1.3236266	0.23529412	0.37447512	0.99	3626	tags=64%, list=32%, signal=94%
WU_HBX_TARGETS_2_UP	WU_HBX_TARGETS_2_UP		17	0.47118387	1.3209366	0.10869565	0.37799728	0.99	2486	tags=47%, list=22%, signal=60%
EINAV_INTERFERON_SIGNATURE_IN_CANCER	EINAV_INTERFERON_SIGNATURE_IN_CANCER		15	0.5813673	1.3149967	0.125	0.38793394	0.99	2245	tags=40%, list=20%, signal=50%
TONG_INTERACT_WITH_PTTG1	TONG_INTERACT_WITH_PTTG1		31	0.36490795	1.3140324	0.2195122	0.38780257	0.99	2775	tags=55%, list=25%, signal=73%
REACTOME_RNA_POLYMERASE_I_PROMOTER_CLEARANCE	REACTOME_RNA_POLYMERASE_I_PROMOTER_CLEARANCE		24	0.43074876	1.3136182	0.22727273	0.38670048	0.99	4197	tags=67%, list=37%, signal=106%
COLDREN_GEFITINIB_RESISTANCE_DN	COLDREN_GEFITINIB_RESISTANCE_DN		123	0.436745	1.3126147	0.1632653	0.38669357	1	1316	tags=36%, list=12%, signal=40%
BASAKI_YBX1_TARGETS_UP	BASAKI_YBX1_TARGETS_UP		168	0.43215904	1.3116148	0.14893617	0.3871628	1	1027	tags=33%, list=9%, signal=36%
RHODES_CANCER_META_SIGNATURE	RHODES_CANCER_META_SIGNATURE		41	0.38576204	1.3069276	0.21428572	0.39316216	1	2032	tags=34%, list=18%, signal=42%
MOREAUX_B_LYMPHOCYTE_MATURATION_BY_TACI_DN	MOREAUX_B_LYMPHOCYTE_MATURATION_BY_TACI_DN		25	0.4371851	1.3061519	0.28	0.39266807	1	2516	tags=44%, list=22%, signal=57%
BROWNE_HCMV_INFECTION_24HR_UP	BROWNE_HCMV_INFECTION_24HR_UP		99	0.28948256	1.3042216	0.06666667	0.394201	1	1441	tags=20%, list=13%, signal=23%
TURASHVILI_BREAST_NORMAL_DUCTAL_VS_LOBULAR_UP	TURASHVILI_BREAST_NORMAL_DUCTAL_VS_LOBULAR_UP		28	0.44736063	1.2972525	0.19512194	0.40488762	1	2988	tags=39%, list=27%, signal=53%
ZHONG_RESPONSE_TO_AZACITIDINE_AND_TSA_DN	ZHONG_RESPONSE_TO_AZACITIDINE_AND_TSA_DN		32	0.41041765	1.2964374	0.2682927	0.4046233	1	3132	tags=50%, list=28%, signal=69%
STREICHER_LSM1_TARGETS_UP	STREICHER_LSM1_TARGETS_UP		25	0.43968916	1.2953408	0.12765957	0.4046905	1	1765	tags=48%, list=16%, signal=57%
APPIERTO_RESPONSE_TO_FENRETINIDE_UP	APPIERTO_RESPONSE_TO_FENRETINIDE_UP		19	0.41027367	1.2882253	0.13333334	0.4156127	1	1002	tags=21%, list=9%, signal=23%
ZHANG_BREAST_CANCER_PROGENITORS_UP	ZHANG_BREAST_CANCER_PROGENITORS_UP		234	0.40097073	1.2880903	0.2195122	0.4137384	1	1605	tags=30%, list=14%, signal=34%
KIM_MYC_AMPLIFICATION_TARGETS_DN	KIM_MYC_AMPLIFICATION_TARGETS_DN		37	0.45251206	1.288011	0.14285715	0.41175833	1	1991	tags=38%, list=18%, signal=46%
HOFMANN_MYELODYSPLASTIC_SYNDROM_LOW_RISK_DN	HOFMANN_MYELODYSPLASTIC_SYNDROM_LOW_RISK_DN		17	0.4406792	1.2871308	0.22222222	0.41080225	1	1602	tags=24%, list=14%, signal=27%
GINESTIER_BREAST_CANCER_ZNF217_AMPLIFIED_DN	GINESTIER_BREAST_CANCER_ZNF217_AMPLIFIED_DN		158	0.31467694	1.2842493	0.26086956	0.41538242	1	3497	tags=43%, list=31%, signal=62%
REACTOME_REGULATION_OF_GLUCOKINASE_BY_GLUCOKINASE_REGULATORY_PROTEIN	REACTOME_REGULATION_OF_GLUCOKINASE_BY_GLUCOKINASE_REGULATORY_PROTEIN		18	0.44214717	1.2825863	0.20833333	0.4168747	1	3758	tags=61%, list=34%, signal=92%
REACTOME_REGULATION_OF_INSULIN_SECRETION_BY_FREE_FATTY_ACIDS	REACTOME_REGULATION_OF_INSULIN_SECRETION_BY_FREE_FATTY_ACIDS		15	0.51775426	1.2802788	0.19512194	0.42005745	1	1219	tags=27%, list=11%, signal=30%
PUJANA_CHEK2_PCC_NETWORK	PUJANA_CHEK2_PCC_NETWORK		481	0.34051374	1.2786832	0.27272728	0.42081624	1	2032	tags=28%, list=18%, signal=33%
RUIZ_TNC_TARGETS_DN	RUIZ_TNC_TARGETS_DN		93	0.44610673	1.2696234	0.2244898	0.43557656	1	1135	tags=34%, list=10%, signal=38%
CHIANG_LIVER_CANCER_SUBCLASS_UNANNOTATED_DN	CHIANG_LIVER_CANCER_SUBCLASS_UNANNOTATED_DN		117	0.34693715	1.2678568	0.2857143	0.4372341	1	1429	tags=21%, list=13%, signal=24%
LIU_COMMON_CANCER_GENES	LIU_COMMON_CANCER_GENES		21	0.3928372	1.2671932	0.11904762	0.43665826	1	909	tags=24%, list=8%, signal=26%
BIOCARTA_HDAC_PATHWAY	BIOCARTA_HDAC_PATHWAY		18	0.4270291	1.2653666	0.15384616	0.4382673	1	1136	tags=28%, list=10%, signal=31%
REACTOME_REGULATION_OF_INSULIN_SECRETION_BY_ACETYLCHOLINE	REACTOME_REGULATION_OF_INSULIN_SECRETION_BY_ACETYLCHOLINE		18	0.47628775	1.2642208	0.1627907	0.43846202	1	1219	tags=28%, list=11%, signal=31%
WOTTON_RUNX_TARGETS_DN	WOTTON_RUNX_TARGETS_DN		19	0.5012741	1.2629837	0.23255815	0.43933132	1	469	tags=26%, list=4%, signal=27%
OUELLET_CULTURED_OVARIAN_CANCER_INVASIVE_VS_LMP_DN	OUELLET_CULTURED_OVARIAN_CANCER_INVASIVE_VS_LMP_DN		15	0.43242574	1.2622596	0.13157895	0.4385965	1	3015	tags=47%, list=27%, signal=64%
REACTOME_REV_MEDIATED_NUCLEAR_EXPORT_OF_HIV1_RNA	REACTOME_REV_MEDIATED_NUCLEAR_EXPORT_OF_HIV1_RNA		18	0.45145488	1.2611141	0.28846154	0.4387545	1	3592	tags=61%, list=32%, signal=90%
CAFFAREL_RESPONSE_TO_THC_24HR_5_UP	CAFFAREL_RESPONSE_TO_THC_24HR_5_UP		18	0.4266018	1.2610488	0.26190478	0.43681324	1	2467	tags=44%, list=22%, signal=57%
HAHTOLA_MYCOSIS_FUNGOIDES_SKIN_DN	HAHTOLA_MYCOSIS_FUNGOIDES_SKIN_DN		17	0.43389902	1.2593789	0.17391305	0.43842256	1	2364	tags=41%, list=21%, signal=52%
REACTOME_TRANSCRIPTION	REACTOME_TRANSCRIPTION		103	0.3288641	1.2527624	0.25581396	0.44947755	1	3779	tags=50%, list=34%, signal=74%
SCHUETZ_BREAST_CANCER_DUCTAL_INVASIVE_DN	SCHUETZ_BREAST_CANCER_DUCTAL_INVASIVE_DN		47	0.3976521	1.251811	0.13333334	0.44926852	1	444	tags=23%, list=4%, signal=24%
REACTOME_NUCLEAR_IMPORT_OF_REV_PROTEIN	REACTOME_NUCLEAR_IMPORT_OF_REV_PROTEIN		18	0.45552245	1.249785	0.29411766	0.4516085	1	3592	tags=61%, list=32%, signal=90%
KEGG_PURINE_METABOLISM	KEGG_PURINE_METABOLISM		110	0.27285025	1.2483598	0.2	0.4526029	1	1030	tags=19%, list=9%, signal=21%
MARCHINI_TRABECTEDIN_RESISTANCE_UP	MARCHINI_TRABECTEDIN_RESISTANCE_UP		16	0.43338275	1.2471248	0.1904762	0.4529291	1	1461	tags=38%, list=13%, signal=43%
REACTOME_CENTROSOME_MATURATION	REACTOME_CENTROSOME_MATURATION		35	0.37286407	1.2465783	0.27272728	0.45204806	1	3425	tags=49%, list=31%, signal=70%
KEGG_BLADDER_CANCER	KEGG_BLADDER_CANCER		19	0.3392197	1.2426767	0.21428572	0.4585324	1	887	tags=21%, list=8%, signal=23%
CHARAFE_BREAST_CANCER_LUMINAL_VS_MESENCHYMAL_UP	CHARAFE_BREAST_CANCER_LUMINAL_VS_MESENCHYMAL_UP		237	0.36658812	1.2336979	0.25581396	0.4755322	1	1462	tags=30%, list=13%, signal=34%
BOYAULT_LIVER_CANCER_SUBCLASS_G3_UP	BOYAULT_LIVER_CANCER_SUBCLASS_G3_UP		118	0.36212584	1.2335649	0.27659574	0.47377238	1	2546	tags=35%, list=23%, signal=44%
TIEN_INTESTINE_PROBIOTICS_6HR_UP	TIEN_INTESTINE_PROBIOTICS_6HR_UP		28	0.37053397	1.2320074	0.275	0.47460142	1	2843	tags=46%, list=25%, signal=62%
LEE_LIVER_CANCER_SURVIVAL_DN	LEE_LIVER_CANCER_SURVIVAL_DN		83	0.38100845	1.2307569	0.2888889	0.47548324	1	2415	tags=40%, list=22%, signal=50%
SESTO_RESPONSE_TO_UV_C1	SESTO_RESPONSE_TO_UV_C1		53	0.3675525	1.229138	0.18181819	0.47649264	1	1244	tags=19%, list=11%, signal=21%
LIU_PROSTATE_CANCER_UP	LIU_PROSTATE_CANCER_UP		52	0.34308344	1.2263619	0.12962963	0.48071322	1	1348	tags=27%, list=12%, signal=30%
CHOW_RASSF1_TARGETS_DN	CHOW_RASSF1_TARGETS_DN		18	0.41767597	1.2252114	0.3181818	0.48074576	1	2847	tags=33%, list=25%, signal=45%
LANDIS_BREAST_CANCER_PROGRESSION_UP	LANDIS_BREAST_CANCER_PROGRESSION_UP		42	0.5438184	1.2215914	0.3125	0.4866326	1	2025	tags=45%, list=18%, signal=55%
NAKAYAMA_SOFT_TISSUE_TUMORS_PCA2_UP	NAKAYAMA_SOFT_TISSUE_TUMORS_PCA2_UP		59	0.53885823	1.2183388	0.2857143	0.49074534	1	963	tags=42%, list=9%, signal=46%
CHANG_CORE_SERUM_RESPONSE_UP	CHANG_CORE_SERUM_RESPONSE_UP		48	0.38921434	1.2178414	0.23076923	0.48976293	1	1466	tags=31%, list=13%, signal=36%
YAMASHITA_LIVER_CANCER_WITH_EPCAM_UP	YAMASHITA_LIVER_CANCER_WITH_EPCAM_UP		28	0.34424394	1.2174884	0.20930232	0.4882653	1	2883	tags=43%, list=26%, signal=58%
PYEON_HPV_POSITIVE_TUMORS_UP	PYEON_HPV_POSITIVE_TUMORS_UP		34	0.41876924	1.2160299	0.3018868	0.48908353	1	1135	tags=32%, list=10%, signal=36%
CREIGHTON_AKT1_SIGNALING_VIA_MTOR_UP	CREIGHTON_AKT1_SIGNALING_VIA_MTOR_UP		29	0.42559084	1.2148914	0.2173913	0.48954523	1	2369	tags=52%, list=21%, signal=65%
KEGG_RNA_DEGRADATION	KEGG_RNA_DEGRADATION		34	0.353573	1.2139401	0.29545453	0.4898057	1	2723	tags=38%, list=24%, signal=50%
SEITZ_NEOPLASTIC_TRANSFORMATION_BY_8P_DELETION_DN	SEITZ_NEOPLASTIC_TRANSFORMATION_BY_8P_DELETION_DN		20	0.45748731	1.2132978	0.27083334	0.489101	1	1359	tags=30%, list=12%, signal=34%
REACTOME_ASSOCIATION_OF_TRIC_CCT_WITH_TARGET_PROTEINS_DURING_BIOSYNTHESIS	REACTOME_ASSOCIATION_OF_TRIC_CCT_WITH_TARGET_PROTEINS_DURING_BIOSYNTHESIS		20	0.40404585	1.2130549	0.18181819	0.48749685	1	4258	tags=60%, list=38%, signal=97%
SMID_BREAST_CANCER_RELAPSE_IN_BRAIN_UP	SMID_BREAST_CANCER_RELAPSE_IN_BRAIN_UP		28	0.4059024	1.2117456	0.21153846	0.48822683	1	430	tags=29%, list=4%, signal=30%
AUNG_GASTRIC_CANCER	AUNG_GASTRIC_CANCER		26	0.39431387	1.2089466	0.1923077	0.49212205	1	1217	tags=27%, list=11%, signal=30%
REACTOME_CDC20_PHOSPHO_APC_MEDIATED_DEGRADATION_OF_CYCLIN_A	REACTOME_CDC20_PHOSPHO_APC_MEDIATED_DEGRADATION_OF_CYCLIN_A		51	0.33555958	1.2088715	0.27272728	0.49012688	1	721	tags=10%, list=6%, signal=10%
BIOCARTA_TPO_PATHWAY	BIOCARTA_TPO_PATHWAY		17	0.45928136	1.2088238	0.23255815	0.48815346	1	860	tags=29%, list=8%, signal=32%
RASHI_RESPONSE_TO_IONIZING_RADIATION_3	RASHI_RESPONSE_TO_IONIZING_RADIATION_3		34	0.35711417	1.2076119	0.25531915	0.48876256	1	3298	tags=35%, list=29%, signal=50%
ZHANG_RESPONSE_TO_CANTHARIDIN_DN	ZHANG_RESPONSE_TO_CANTHARIDIN_DN		40	0.33986574	1.2075465	0.22222222	0.4868755	1	2921	tags=48%, list=26%, signal=64%
LUI_THYROID_CANCER_CLUSTER_3	LUI_THYROID_CANCER_CLUSTER_3		20	0.370186	1.2074615	0.25925925	0.48498574	1	2421	tags=45%, list=22%, signal=57%
WELCSH_BRCA1_TARGETS_1_DN	WELCSH_BRCA1_TARGETS_1_DN		74	0.30472118	1.2070299	0.20454545	0.48379552	1	3104	tags=36%, list=28%, signal=50%
REACTOME_MRNA_SPLICING_MINOR_PATHWAY	REACTOME_MRNA_SPLICING_MINOR_PATHWAY		29	0.39970678	1.2065563	0.32608697	0.48282933	1	3977	tags=59%, list=36%, signal=91%
GOLDRATH_ANTIGEN_RESPONSE	GOLDRATH_ANTIGEN_RESPONSE		270	0.3440336	1.2016993	0.24	0.48967922	1	1361	tags=28%, list=12%, signal=31%
REACTOME_NEP_NS2_INTERACTS_WITH_THE_CELLULAR_EXPORT_MACHINERY	REACTOME_NEP_NS2_INTERACTS_WITH_THE_CELLULAR_EXPORT_MACHINERY		17	0.43854323	1.2016304	0.3137255	0.48774529	1	3592	tags=59%, list=32%, signal=86%
PAL_PRMT5_TARGETS_UP	PAL_PRMT5_TARGETS_UP		157	0.36758497	1.1990657	0.2820513	0.4912274	1	1399	tags=28%, list=12%, signal=32%
VANTVEER_BREAST_CANCER_POOR_PROGNOSIS	VANTVEER_BREAST_CANCER_POOR_PROGNOSIS		26	0.40254706	1.1964033	0.22222222	0.495021	1	705	tags=27%, list=6%, signal=29%
NIKOLSKY_BREAST_CANCER_12Q13_Q21_AMPLICON	NIKOLSKY_BREAST_CANCER_12Q13_Q21_AMPLICON		20	0.40405378	1.192637	0.29545453	0.5008533	1	2516	tags=40%, list=22%, signal=51%
SOTIRIOU_BREAST_CANCER_GRADE_1_VS_3_DN	SOTIRIOU_BREAST_CANCER_GRADE_1_VS_3_DN		27	0.3357815	1.1918242	0.1521739	0.50063765	1	1630	tags=26%, list=15%, signal=30%
REACTOME_DOWNSTREAM_SIGNALING_OF_ACTIVATED_FGFR	REACTOME_DOWNSTREAM_SIGNALING_OF_ACTIVATED_FGFR		29	0.39124036	1.190301	0.27272728	0.5015558	1	2376	tags=38%, list=21%, signal=48%
REACTOME_HIV_LIFE_CYCLE	REACTOME_HIV_LIFE_CYCLE		75	0.32451883	1.1888413	0.3125	0.5024606	1	4364	tags=57%, list=39%, signal=93%
KEGG_ALDOSTERONE_REGULATED_SODIUM_REABSORPTION	KEGG_ALDOSTERONE_REGULATED_SODIUM_REABSORPTION		25	0.41510004	1.1870532	0.2857143	0.50432485	1	1103	tags=32%, list=10%, signal=35%
KENNY_CTNNB1_TARGETS_UP	KENNY_CTNNB1_TARGETS_UP		32	0.3696224	1.1843157	0.2826087	0.5079406	1	1399	tags=31%, list=12%, signal=36%
WANG_CISPLATIN_RESPONSE_AND_XPC_UP	WANG_CISPLATIN_RESPONSE_AND_XPC_UP		92	0.32917726	1.1834172	0.23255815	0.5078975	1	816	tags=24%, list=7%, signal=26%
BERENJENO_TRANSFORMED_BY_RHOA_UP	BERENJENO_TRANSFORMED_BY_RHOA_UP		385	0.35195822	1.1822721	0.27450982	0.5081191	1	1592	tags=32%, list=14%, signal=36%
RIZKI_TUMOR_INVASIVENESS_2D_DN	RIZKI_TUMOR_INVASIVENESS_2D_DN		46	0.29204965	1.1816092	0.21428572	0.50761026	1	1821	tags=26%, list=16%, signal=31%
BIOCARTA_PDGF_PATHWAY	BIOCARTA_PDGF_PATHWAY		22	0.36176515	1.1801546	0.33333334	0.50847256	1	698	tags=18%, list=6%, signal=19%
JISON_SICKLE_CELL_DISEASE_DN	JISON_SICKLE_CELL_DISEASE_DN		103	0.27082303	1.1781416	0.29268292	0.5103528	1	3107	tags=44%, list=28%, signal=60%
RAMASWAMY_METASTASIS_UP	RAMASWAMY_METASTASIS_UP		38	0.3170307	1.1774751	0.2857143	0.50995296	1	2015	tags=29%, list=18%, signal=35%
ST_MYOCYTE_AD_PATHWAY	ST_MYOCYTE_AD_PATHWAY		15	0.5072479	1.1772071	0.25641027	0.5086182	1	619	tags=27%, list=6%, signal=28%
REACTOME_METABLISM_OF_NUCLEOTIDES	REACTOME_METABLISM_OF_NUCLEOTIDES		52	0.32110023	1.174283	0.23913044	0.51221275	1	1054	tags=19%, list=9%, signal=21%
WEIGEL_OXIDATIVE_STRESS_BY_HNE_AND_H2O2	WEIGEL_OXIDATIVE_STRESS_BY_HNE_AND_H2O2		28	0.3178132	1.1711128	0.3018868	0.51688796	1	809	tags=18%, list=7%, signal=19%
LY_AGING_OLD_DN	LY_AGING_OLD_DN		31	0.4994912	1.1685165	0.29166666	0.520975	1	2119	tags=48%, list=19%, signal=60%
MARKEY_RB1_CHRONIC_LOF_UP	MARKEY_RB1_CHRONIC_LOF_UP		95	0.35210735	1.168412	0.2888889	0.51919365	1	1081	tags=32%, list=10%, signal=35%
CHIBA_RESPONSE_TO_TSA	CHIBA_RESPONSE_TO_TSA		31	0.3176258	1.1649313	0.25581396	0.524436	1	1869	tags=29%, list=17%, signal=35%
SHIPP_DLBCL_VS_FOLLICULAR_LYMPHOMA_UP	SHIPP_DLBCL_VS_FOLLICULAR_LYMPHOMA_UP		35	0.3315687	1.164198	0.36	0.52398396	1	1194	tags=20%, list=11%, signal=22%
BHATTACHARYA_EMBRYONIC_STEM_CELL	BHATTACHARYA_EMBRYONIC_STEM_CELL		50	0.35551506	1.1626067	0.26086956	0.5255545	1	916	tags=20%, list=8%, signal=22%
SMID_BREAST_CANCER_BASAL_UP	SMID_BREAST_CANCER_BASAL_UP		390	0.33468685	1.162178	0.26666668	0.5245321	1	1145	tags=24%, list=10%, signal=26%
DOANE_BREAST_CANCER_ESR1_DN	DOANE_BREAST_CANCER_ESR1_DN		31	0.42473933	1.1610754	0.27083334	0.5249207	1	430	tags=19%, list=4%, signal=20%
KEGG_RENAL_CELL_CARCINOMA	KEGG_RENAL_CELL_CARCINOMA		45	0.33777666	1.1605302	0.27272728	0.5241585	1	887	tags=18%, list=8%, signal=19%
REACTOME_GENES_INVOLVED_IN_APOPTOTIC_CLEAVAGE_OF_CELLULAR_PROTEINS	REACTOME_GENES_INVOLVED_IN_APOPTOTIC_CLEAVAGE_OF_CELLULAR_PROTEINS		24	0.38990414	1.160474	0.2888889	0.52228355	1	820	tags=21%, list=7%, signal=22%
HUPER_BREAST_BASAL_VS_LUMINAL_DN	HUPER_BREAST_BASAL_VS_LUMINAL_DN		39	0.36007446	1.1581954	0.23809524	0.52475977	1	1002	tags=26%, list=9%, signal=28%
KEGG_PANCREATIC_CANCER	KEGG_PANCREATIC_CANCER		38	0.32030922	1.1569563	0.20512821	0.525522	1	887	tags=21%, list=8%, signal=23%
BANDRES_RESPONSE_TO_CARMUSTIN_WITHOUT_MGMT_48HR_DN	BANDRES_RESPONSE_TO_CARMUSTIN_WITHOUT_MGMT_48HR_DN		20	0.3415857	1.155425	0.27083334	0.52735734	1	573	tags=15%, list=5%, signal=16%
KEGG_DORSO_VENTRAL_AXIS_FORMATION	KEGG_DORSO_VENTRAL_AXIS_FORMATION		15	0.38366458	1.155354	0.29166666	0.52569115	1	698	tags=20%, list=6%, signal=21%
REACTOME_LOSS_OF_NLP_FROM_MITOTIC_CENTROSOMES	REACTOME_LOSS_OF_NLP_FROM_MITOTIC_CENTROSOMES		31	0.35277817	1.1538242	0.2857143	0.5269893	1	2879	tags=39%, list=26%, signal=52%
REACTOME_CELL_DEATH_SIGNALLING_VIA_NRAGE_NRIF_AND_NADE	REACTOME_CELL_DEATH_SIGNALLING_VIA_NRAGE_NRIF_AND_NADE		38	0.36017555	1.1495758	0.25	0.5338037	1	2632	tags=39%, list=24%, signal=51%
TIEN_INTESTINE_PROBIOTICS_24HR_UP	TIEN_INTESTINE_PROBIOTICS_24HR_UP		343	0.27459523	1.148992	0.25	0.5331704	1	1356	tags=19%, list=12%, signal=21%
BOYAULT_LIVER_CANCER_SUBCLASS_G123_UP	BOYAULT_LIVER_CANCER_SUBCLASS_G123_UP		26	0.40750027	1.1479987	0.24390244	0.5332238	1	1361	tags=35%, list=12%, signal=39%
REACTOME_DUAL_INCISION_REACTION_IN_GG_NER	REACTOME_DUAL_INCISION_REACTION_IN_GG_NER		20	0.40760332	1.1468658	0.2888889	0.5337123	1	3171	tags=45%, list=28%, signal=63%
NIKOLSKY_BREAST_CANCER_17Q11_Q21_AMPLICON	NIKOLSKY_BREAST_CANCER_17Q11_Q21_AMPLICON		53	0.33209622	1.1466597	0.2682927	0.5323197	1	2128	tags=30%, list=19%, signal=37%
STEIN_ESR1_TARGETS	STEIN_ESR1_TARGETS		54	0.3223576	1.13876	0.2826087	0.5472866	1	652	tags=22%, list=6%, signal=23%
GRADE_COLON_AND_RECTAL_CANCER_UP	GRADE_COLON_AND_RECTAL_CANCER_UP		161	0.27312982	1.1379786	0.3181818	0.5472175	1	1813	tags=22%, list=16%, signal=26%
REACTOME_GLUCOSE_TRANSPORT	REACTOME_GLUCOSE_TRANSPORT		25	0.3358333	1.1361558	0.25490198	0.5490104	1	2911	tags=44%, list=26%, signal=59%
HEDENFALK_BREAST_CANCER_BRACX_UP	HEDENFALK_BREAST_CANCER_BRACX_UP		15	0.34879717	1.1352487	0.2777778	0.54912615	1	2892	tags=40%, list=26%, signal=54%
CERVERA_SDHB_TARGETS_1_DN	CERVERA_SDHB_TARGETS_1_DN		20	0.49528685	1.1343882	0.3181818	0.54884243	1	1438	tags=40%, list=13%, signal=46%
REACTOME_CHAPERONIN_MEDIATED_PROTEIN_FOLDING	REACTOME_CHAPERONIN_MEDIATED_PROTEIN_FOLDING		29	0.36446652	1.1336339	0.3125	0.5481752	1	3493	tags=48%, list=31%, signal=70%
MARIADASON_RESPONSE_TO_CURCUMIN_SULINDAC_5	MARIADASON_RESPONSE_TO_CURCUMIN_SULINDAC_5		17	0.34568584	1.1319557	0.2888889	0.5497037	1	1165	tags=24%, list=10%, signal=26%
BENPORATH_NOS_TARGETS	BENPORATH_NOS_TARGETS		91	0.2955665	1.1312416	0.22727273	0.54914665	1	2330	tags=33%, list=21%, signal=41%
SHIPP_DLBCL_CURED_VS_FATAL_DN	SHIPP_DLBCL_CURED_VS_FATAL_DN		26	0.3449714	1.1307422	0.28	0.54807514	1	1595	tags=31%, list=14%, signal=36%
VANTVEER_BREAST_CANCER_ESR1_DN	VANTVEER_BREAST_CANCER_ESR1_DN		145	0.31407055	1.1294914	0.30232558	0.5488845	1	685	tags=16%, list=6%, signal=17%
VERRECCHIA_DELAYED_RESPONSE_TO_TGFB1	VERRECCHIA_DELAYED_RESPONSE_TO_TGFB1		26	0.38534334	1.1284064	0.35714287	0.5491295	1	1324	tags=23%, list=12%, signal=26%
KEGG_BASAL_TRANSCRIPTION_FACTORS	KEGG_BASAL_TRANSCRIPTION_FACTORS		22	0.38832617	1.1277418	0.32608697	0.54841554	1	3211	tags=45%, list=29%, signal=64%
LUI_THYROID_CANCER_CLUSTER_1	LUI_THYROID_CANCER_CLUSTER_1		34	0.3386229	1.1262443	0.2682927	0.5499513	1	2410	tags=38%, list=22%, signal=49%
RICKMAN_TUMOR_DIFFERENTIATED_WELL_VS_MODERATELY_UP	RICKMAN_TUMOR_DIFFERENTIATED_WELL_VS_MODERATELY_UP		55	0.29409382	1.1260618	0.275	0.5484773	1	1343	tags=24%, list=12%, signal=27%
REACTOME_CELL_CELL_ADHESION_SYSTEMS	REACTOME_CELL_CELL_ADHESION_SYSTEMS		42	0.35154614	1.12562	0.3488372	0.54744714	1	444	tags=17%, list=4%, signal=17%
GOLUB_ALL_VS_AML_UP	GOLUB_ALL_VS_AML_UP		18	0.4010531	1.1239518	0.30952382	0.5487581	1	2079	tags=39%, list=19%, signal=48%
BENPORATH_SOX2_TARGETS	BENPORATH_SOX2_TARGETS		399	0.23615257	1.1221726	0.21276596	0.55049074	1	2581	tags=29%, list=23%, signal=37%
SCHLOSSER_MYC_TARGETS_AND_SERUM_RESPONSE_DN	SCHLOSSER_MYC_TARGETS_AND_SERUM_RESPONSE_DN		31	0.3575808	1.1207485	0.33962265	0.5514398	1	2216	tags=35%, list=20%, signal=44%
SMID_BREAST_CANCER_RELAPSE_IN_BRAIN_DN	SMID_BREAST_CANCER_RELAPSE_IN_BRAIN_DN		43	0.3564594	1.1201648	0.27272728	0.5504092	1	402	tags=19%, list=4%, signal=19%
LEE_LIVER_CANCER_MYC_UP	LEE_LIVER_CANCER_MYC_UP		45	0.30056062	1.1198328	0.27083334	0.5489729	1	374	tags=16%, list=3%, signal=16%
NUNODA_RESPONSE_TO_DASATINIB_IMATINIB_UP	NUNODA_RESPONSE_TO_DASATINIB_IMATINIB_UP		21	0.37439615	1.1175778	0.3653846	0.5516878	1	1184	tags=24%, list=11%, signal=27%
COULOUARN_TEMPORAL_TGFB1_SIGNATURE_UP	COULOUARN_TEMPORAL_TGFB1_SIGNATURE_UP		57	0.33694783	1.1172447	0.26666668	0.5504589	1	1819	tags=30%, list=16%, signal=35%
LAIHO_COLORECTAL_CANCER_SERRATED_DN	LAIHO_COLORECTAL_CANCER_SERRATED_DN		47	0.26060122	1.1170821	0.29166666	0.5492294	1	2941	tags=38%, list=26%, signal=52%
BIOCARTA_CARM_ER_PATHWAY	BIOCARTA_CARM_ER_PATHWAY		19	0.34920037	1.1164852	0.32608697	0.5487255	1	2012	tags=37%, list=18%, signal=45%
BIOCARTA_GH_PATHWAY	BIOCARTA_GH_PATHWAY		19	0.38945344	1.1156603	0.41463414	0.5487725	1	698	tags=21%, list=6%, signal=22%
REACTOME_PI3K_CASCADE	REACTOME_PI3K_CASCADE		26	0.35663503	1.1147316	0.32	0.5489413	1	2376	tags=35%, list=21%, signal=44%
KEGG_PROGESTERONE_MEDIATED_OOCYTE_MATURATION	KEGG_PROGESTERONE_MEDIATED_OOCYTE_MATURATION		56	0.2939534	1.1146278	0.3137255	0.5473742	1	1441	tags=21%, list=13%, signal=24%
TONKS_TARGETS_OF_RUNX1_RUNX1T1_FUSION_SUSTAINDED_IN_ERYTHROCYTE_UP	TONKS_TARGETS_OF_RUNX1_RUNX1T1_FUSION_SUSTAINDED_IN_ERYTHROCYTE_UP		30	0.3606836	1.1146092	0.3137255	0.5456326	1	1801	tags=27%, list=16%, signal=32%
JIANG_TIP30_TARGETS_DN	JIANG_TIP30_TARGETS_DN		18	0.39829814	1.1142402	0.27659574	0.5444814	1	2073	tags=39%, list=19%, signal=48%
LINDGREN_BLADDER_CANCER_CLUSTER_1_DN	LINDGREN_BLADDER_CANCER_CLUSTER_1_DN		238	0.29597995	1.1137285	0.2826087	0.54383606	1	1675	tags=30%, list=15%, signal=34%
REACTOME_INORGANIC_CATION_ANION_SLC_TRANSPORTERS	REACTOME_INORGANIC_CATION_ANION_SLC_TRANSPORTERS		64	0.3426007	1.1131632	0.25	0.5432774	1	1558	tags=25%, list=14%, signal=29%
VANTVEER_BREAST_CANCER_ESR1_UP	VANTVEER_BREAST_CANCER_ESR1_UP		73	0.28207454	1.1131573	0.22	0.54156506	1	1899	tags=27%, list=17%, signal=33%
DAZARD_UV_RESPONSE_CLUSTER_G6	DAZARD_UV_RESPONSE_CLUSTER_G6		53	0.3593961	1.1105251	0.3409091	0.54506516	1	1280	tags=21%, list=11%, signal=23%
GRADE_COLON_CANCER_UP	GRADE_COLON_CANCER_UP		410	0.23152703	1.1072402	0.34146342	0.5497723	1	2789	tags=29%, list=25%, signal=37%
MMS_MOUSE_LYMPH_HIGH_4HRS_UP	MMS_MOUSE_LYMPH_HIGH_4HRS_UP		31	0.40543395	1.1053375	0.375	0.5519176	1	2722	tags=39%, list=24%, signal=51%
SMID_BREAST_CANCER_RELAPSE_IN_BONE_DN	SMID_BREAST_CANCER_RELAPSE_IN_BONE_DN		183	0.3207858	1.1050783	0.25	0.55092365	1	668	tags=16%, list=6%, signal=17%
BIOCARTA_STRESS_PATHWAY	BIOCARTA_STRESS_PATHWAY		15	0.34469336	1.1047546	0.30612245	0.5499144	1	1222	tags=20%, list=11%, signal=22%
VARELA_ZMPSTE24_TARGETS_UP	VARELA_ZMPSTE24_TARGETS_UP		27	0.36840844	1.1030606	0.26	0.5514129	1	1518	tags=37%, list=14%, signal=43%
CHARAFE_BREAST_CANCER_LUMINAL_VS_BASAL_UP	CHARAFE_BREAST_CANCER_LUMINAL_VS_BASAL_UP		162	0.27534413	1.1024389	0.30769232	0.5511021	1	1392	tags=22%, list=12%, signal=24%
CASORELLI_ACUTE_PROMYELOCYTIC_LEUKEMIA_DN	CASORELLI_ACUTE_PROMYELOCYTIC_LEUKEMIA_DN		412	0.25837472	1.1022428	0.31111112	0.54977655	1	1213	tags=17%, list=11%, signal=19%
KEGG_P53_SIGNALING_PATHWAY	KEGG_P53_SIGNALING_PATHWAY		41	0.35333383	1.1013906	0.3181818	0.54969996	1	1897	tags=34%, list=17%, signal=41%
MOREAUX_MULTIPLE_MYELOMA_BY_TACI_DN	MOREAUX_MULTIPLE_MYELOMA_BY_TACI_DN		73	0.3077864	1.0970912	0.3617021	0.5567866	1	3172	tags=38%, list=28%, signal=53%
REACTOME_G_ALPHA_12_13_SIGNALLING_EVENTS	REACTOME_G_ALPHA_12_13_SIGNALLING_EVENTS		37	0.34247938	1.0960907	0.33333334	0.5570398	1	980	tags=19%, list=9%, signal=21%
LANDIS_ERBB2_BREAST_TUMORS_65_UP	LANDIS_ERBB2_BREAST_TUMORS_65_UP		19	0.4750423	1.093507	0.45652175	0.5607896	1	3232	tags=58%, list=29%, signal=81%
BEIER_GLIOMA_STEM_CELL_UP	BEIER_GLIOMA_STEM_CELL_UP		24	0.37325138	1.0934933	0.275	0.55912924	1	1590	tags=38%, list=14%, signal=44%
FLOTHO_PEDIATRIC_ALL_THERAPY_RESPONSE_UP	FLOTHO_PEDIATRIC_ALL_THERAPY_RESPONSE_UP		35	0.30713278	1.0909972	0.3255814	0.5625294	1	2843	tags=46%, list=25%, signal=61%
LI_CISPLATIN_RESISTANCE_UP	LI_CISPLATIN_RESISTANCE_UP		18	0.42820367	1.0896475	0.34042552	0.5636142	1	1722	tags=56%, list=15%, signal=66%
REACTOME_P75_NTR_RECEPTOR_MEDIATED_SIGNALLING	REACTOME_P75_NTR_RECEPTOR_MEDIATED_SIGNALLING		53	0.31984827	1.0896101	0.41025642	0.56192607	1	2632	tags=34%, list=24%, signal=44%
WANG_BARRETTS_ESOPHAGUS_AND_ESOPHAGUS_CANCER_UP	WANG_BARRETTS_ESOPHAGUS_AND_ESOPHAGUS_CANCER_UP		19	0.38027027	1.0885161	0.37777779	0.5621162	1	1337	tags=26%, list=12%, signal=30%
ZHAN_MULTIPLE_MYELOMA_MF_UP	ZHAN_MULTIPLE_MYELOMA_MF_UP		29	0.3726871	1.086289	0.3478261	0.5644786	1	670	tags=21%, list=6%, signal=22%
NUTT_GBM_VS_AO_GLIOMA_DN	NUTT_GBM_VS_AO_GLIOMA_DN		28	0.3271495	1.0829855	0.34042552	0.5694353	1	2960	tags=50%, list=26%, signal=68%
GESERICK_TERT_TARGETS_DN	GESERICK_TERT_TARGETS_DN		17	0.39684486	1.0814958	0.33333334	0.57111466	1	1145	tags=29%, list=10%, signal=33%
REACTOME_NRAGE_SIGNALS_DEATH_THROUGH_JNK	REACTOME_NRAGE_SIGNALS_DEATH_THROUGH_JNK		30	0.36786997	1.0783707	0.41463414	0.5755713	1	980	tags=20%, list=9%, signal=22%
OLSSON_E2F3_TARGETS_DN	OLSSON_E2F3_TARGETS_DN		15	0.44976723	1.0760314	0.36734694	0.5783898	1	835	tags=47%, list=7%, signal=50%
HALMOS_CEBPA_TARGETS_DN	HALMOS_CEBPA_TARGETS_DN		23	0.37819293	1.0753769	0.375	0.5780846	1	1002	tags=35%, list=9%, signal=38%
RIZ_ERYTHROID_DIFFERENTIATION_CCNE1	RIZ_ERYTHROID_DIFFERENTIATION_CCNE1		32	0.30453637	1.0735978	0.3409091	0.57972395	1	2031	tags=25%, list=18%, signal=30%
REACTOME_RNA_POL_II_CTD_PHOSPHORYLATION_AND_INTERACTION_WITH_CE	REACTOME_RNA_POL_II_CTD_PHOSPHORYLATION_AND_INTERACTION_WITH_CE		24	0.33908734	1.0700479	0.3877551	0.58531266	1	4310	tags=58%, list=38%, signal=95%
BROWNE_HCMV_INFECTION_20HR_UP	BROWNE_HCMV_INFECTION_20HR_UP		136	0.23390508	1.0695268	0.29787233	0.58479166	1	2231	tags=26%, list=20%, signal=33%
BHATI_G2M_ARREST_BY_2METHOXYESTRADIOL_UP	BHATI_G2M_ARREST_BY_2METHOXYESTRADIOL_UP		68	0.3101032	1.0689713	0.35185185	0.58411646	1	1103	tags=24%, list=10%, signal=26%
RIZ_ERYTHROID_DIFFERENTIATION_HEMGN	RIZ_ERYTHROID_DIFFERENTIATION_HEMGN		25	0.34396604	1.0677345	0.32142857	0.5848553	1	2400	tags=40%, list=21%, signal=51%
BOYAULT_LIVER_CANCER_SUBCLASS_G1_UP	BOYAULT_LIVER_CANCER_SUBCLASS_G1_UP		68	0.29902092	1.0660328	0.34042552	0.58628136	1	3196	tags=53%, list=29%, signal=74%
REACTOME_TRNA_AMINOACYLATION	REACTOME_TRNA_AMINOACYLATION		18	0.3255481	1.0654919	0.36	0.5858926	1	3362	tags=56%, list=30%, signal=79%
PARK_TRETINOIN_RESPONSE_AND_PML_RARA_FUSION	PARK_TRETINOIN_RESPONSE_AND_PML_RARA_FUSION		21	0.34967288	1.0649369	0.42	0.5851264	1	969	tags=29%, list=9%, signal=31%
LY_AGING_PREMATURE_DN	LY_AGING_PREMATURE_DN		19	0.4466747	1.0641301	0.4181818	0.5848092	1	3767	tags=89%, list=34%, signal=135%
SENGUPTA_NASOPHARYNGEAL_CARCINOMA_UP	SENGUPTA_NASOPHARYNGEAL_CARCINOMA_UP		146	0.34520924	1.0641117	0.34146342	0.5831709	1	1206	tags=29%, list=11%, signal=33%
REACTOME_REGULATION_OF_APC_ACTIVATORS_BETWEEN_G1_S_AND_EARLY_ANAPHASE	REACTOME_REGULATION_OF_APC_ACTIVATORS_BETWEEN_G1_S_AND_EARLY_ANAPHASE		55	0.30455914	1.0635214	0.4047619	0.58243006	1	721	tags=9%, list=6%, signal=10%
GEORGES_TARGETS_OF_MIR192_AND_MIR215	GEORGES_TARGETS_OF_MIR192_AND_MIR215		415	0.25210395	1.0616375	0.33333334	0.5847056	1	1466	tags=19%, list=13%, signal=21%
REACTOME_APOPTOTIC_EXECUTION_PHASE	REACTOME_APOPTOTIC_EXECUTION_PHASE		31	0.3310346	1.061329	0.40425533	0.5836015	1	820	tags=16%, list=7%, signal=17%
ZHAN_MULTIPLE_MYELOMA_CD1_VS_CD2_DN	ZHAN_MULTIPLE_MYELOMA_CD1_VS_CD2_DN		23	0.38273826	1.0591441	0.4390244	0.5862526	1	679	tags=26%, list=6%, signal=28%
PRAMOONJAGO_SOX4_TARGETS_DN	PRAMOONJAGO_SOX4_TARGETS_DN		31	0.32175294	1.0566881	0.4047619	0.5900615	1	3175	tags=52%, list=28%, signal=72%
KEGG_NOTCH_SIGNALING_PATHWAY	KEGG_NOTCH_SIGNALING_PATHWAY		31	0.29934224	1.0561706	0.3488372	0.5895314	1	1346	tags=23%, list=12%, signal=26%
REACTOME_TRANSPORT_OF_THE_SLBP_INDEPENDENT_MATURE_MRNA	REACTOME_TRANSPORT_OF_THE_SLBP_INDEPENDENT_MATURE_MRNA		19	0.40327346	1.0551763	0.4	0.59022665	1	3592	tags=58%, list=32%, signal=85%
PENG_GLUTAMINE_DEPRIVATION_DN	PENG_GLUTAMINE_DEPRIVATION_DN		53	0.2680628	1.0529697	0.4047619	0.59307957	1	1143	tags=15%, list=10%, signal=17%
GRADE_METASTASIS_DN	GRADE_METASTASIS_DN		33	0.29360625	1.0512838	0.39130434	0.5949242	1	2455	tags=30%, list=22%, signal=39%
CAFFAREL_RESPONSE_TO_THC_24HR_5_DN	CAFFAREL_RESPONSE_TO_THC_24HR_5_DN		37	0.32063854	1.0507829	0.36956522	0.59426	1	835	tags=19%, list=7%, signal=20%
VART_KSHV_INFECTION_ANGIOGENIC_MARKERS_DN	VART_KSHV_INFECTION_ANGIOGENIC_MARKERS_DN		92	0.2880384	1.0485013	0.24390244	0.59738636	1	1607	tags=26%, list=14%, signal=30%
KEGG_AMINOACYL_TRNA_BIOSYNTHESIS	KEGG_AMINOACYL_TRNA_BIOSYNTHESIS		18	0.30053052	1.0474514	0.43636364	0.59782773	1	3362	tags=50%, list=30%, signal=71%
GARCIA_TARGETS_OF_FLI1_AND_DAX1_DN	GARCIA_TARGETS_OF_FLI1_AND_DAX1_DN		82	0.28650972	1.0472026	0.35416666	0.59666824	1	1543	tags=26%, list=14%, signal=29%
BENPORATH_MYC_TARGETS_WITH_EBOX	BENPORATH_MYC_TARGETS_WITH_EBOX		151	0.23189953	1.045808	0.375	0.59761655	1	2958	tags=40%, list=26%, signal=53%
DOANE_BREAST_CANCER_CLASSES_DN	DOANE_BREAST_CANCER_CLASSES_DN		21	0.40099892	1.0453027	0.5106383	0.5969738	1	756	tags=29%, list=7%, signal=31%
REACTOME_VPR_MEDIATED_NUCLEAR_IMPORT_OF_PICS	REACTOME_VPR_MEDIATED_NUCLEAR_IMPORT_OF_PICS		20	0.37680522	1.0445485	0.41666666	0.5966836	1	3592	tags=60%, list=32%, signal=88%
MARTINEZ_RB1_AND_TP53_TARGETS_DN	MARTINEZ_RB1_AND_TP53_TARGETS_DN		399	0.22620542	1.0416492	0.4090909	0.6015046	1	1536	tags=19%, list=14%, signal=21%
CHO_NR4A1_TARGETS	CHO_NR4A1_TARGETS		16	0.37602946	1.0382657	0.3469388	0.6065826	1	875	tags=25%, list=8%, signal=27%
REACTOME_RNA_POLYMERASE_II_TRANSCRIPTION	REACTOME_RNA_POLYMERASE_II_TRANSCRIPTION		70	0.30009556	1.0357802	0.4	0.61011124	1	4364	tags=56%, list=39%, signal=91%
TIEN_INTESTINE_PROBIOTICS_2HR_UP	TIEN_INTESTINE_PROBIOTICS_2HR_UP		15	0.3171751	1.0336604	0.40425533	0.6123825	1	1406	tags=27%, list=13%, signal=30%
REACTOME_SYNTHESIS_AND_INTERCONVERSION_OF_NUCLEOTIDE_DI_AND_TRIPHOSPHATES	REACTOME_SYNTHESIS_AND_INTERCONVERSION_OF_NUCLEOTIDE_DI_AND_TRIPHOSPHATES		15	0.34369028	1.032843	0.4489796	0.6123588	1	1850	tags=27%, list=17%, signal=32%
STEIN_ESRRA_TARGETS_DN	STEIN_ESRRA_TARGETS_DN		58	0.24981678	1.0319393	0.37777779	0.6122542	1	2735	tags=33%, list=24%, signal=43%
AMIT_SERUM_RESPONSE_60_MCF10A	AMIT_SERUM_RESPONSE_60_MCF10A		38	0.34511063	1.031404	0.4	0.61149174	1	1661	tags=24%, list=15%, signal=28%
REACTOME_LATE_PHASE_OF_HIV_LIFE_CYCLE	REACTOME_LATE_PHASE_OF_HIV_LIFE_CYCLE		66	0.28794536	1.029824	0.40425533	0.6132533	1	4364	tags=56%, list=39%, signal=91%
DELLA_RESPONSE_TO_TSA_AND_BUTYRATE	DELLA_RESPONSE_TO_TSA_AND_BUTYRATE		15	0.37788352	1.0289252	0.44444445	0.6136099	1	944	tags=33%, list=8%, signal=36%
KORKOLA_CORRELATED_WITH_POU5F1	KORKOLA_CORRELATED_WITH_POU5F1		16	0.40748492	1.0281353	0.42553192	0.6135447	1	3078	tags=56%, list=27%, signal=77%
CHUANG_OXIDATIVE_STRESS_RESPONSE_UP	CHUANG_OXIDATIVE_STRESS_RESPONSE_UP		18	0.33213016	1.0280217	0.42	0.6122425	1	1723	tags=28%, list=15%, signal=33%
AIGNER_ZEB1_TARGETS	AIGNER_ZEB1_TARGETS		25	0.45559955	1.020531	0.48979592	0.62540025	1	745	tags=32%, list=7%, signal=34%
VERRECCHIA_RESPONSE_TO_TGFB1_C5	VERRECCHIA_RESPONSE_TO_TGFB1_C5		16	0.35251558	1.0192729	0.34042552	0.62644583	1	944	tags=19%, list=8%, signal=20%
SAKAI_TUMOR_INFILTRATING_MONOCYTES_UP	SAKAI_TUMOR_INFILTRATING_MONOCYTES_UP		18	0.30431893	1.0172708	0.4509804	0.62841487	1	2029	tags=22%, list=18%, signal=27%
ZHAN_MULTIPLE_MYELOMA_CD1_DN	ZHAN_MULTIPLE_MYELOMA_CD1_DN		22	0.3413103	1.0169089	0.4680851	0.62728965	1	2473	tags=36%, list=22%, signal=47%
RIZ_ERYTHROID_DIFFERENTIATION_HBZ	RIZ_ERYTHROID_DIFFERENTIATION_HBZ		29	0.35601667	1.0164678	0.4509804	0.6264434	1	2741	tags=45%, list=24%, signal=59%
SU_PANCREAS	SU_PANCREAS		29	0.34100366	1.0157685	0.375	0.6265157	1	3414	tags=52%, list=30%, signal=74%
DANG_REGULATED_BY_MYC_UP	DANG_REGULATED_BY_MYC_UP		48	0.2764919	1.0098523	0.33333334	0.63610953	1	2535	tags=33%, list=23%, signal=43%
KEGG_DRUG_METABOLISM_OTHER_ENZYMES	KEGG_DRUG_METABOLISM_OTHER_ENZYMES		18	0.33988878	1.0097615	0.45833334	0.6346352	1	1960	tags=33%, list=18%, signal=40%
REACTOME_CDT1_ASSOCIATION_WITH_THE_CDC6_ORC_ORIGIN_COMPLEX	REACTOME_CDT1_ASSOCIATION_WITH_THE_CDC6_ORC_ORIGIN_COMPLEX		45	0.29745454	1.0096714	0.4489796	0.63326496	1	651	tags=9%, list=6%, signal=9%
LEE_NEURAL_CREST_STEM_CELL_DN	LEE_NEURAL_CREST_STEM_CELL_DN		69	0.3129768	1.0077024	0.42222223	0.63517696	1	1325	tags=23%, list=12%, signal=26%
LIEN_BREAST_CARCINOMA_METAPLASTIC_VS_DUCTAL_DN	LIEN_BREAST_CARCINOMA_METAPLASTIC_VS_DUCTAL_DN		49	0.3344182	1.0059389	0.4	0.6373352	1	928	tags=31%, list=8%, signal=33%
HOOI_ST7_TARGETS_DN	HOOI_ST7_TARGETS_DN		51	0.28655258	1.0036666	0.44186047	0.640363	1	667	tags=18%, list=6%, signal=19%
ZHOU_INFLAMMATORY_RESPONSE_LPS_UP	ZHOU_INFLAMMATORY_RESPONSE_LPS_UP		197	0.24241115	1.0029318	0.45	0.6402098	1	1103	tags=15%, list=10%, signal=17%
RHEIN_ALL_GLUCOCORTICOID_THERAPY_DN	RHEIN_ALL_GLUCOCORTICOID_THERAPY_DN		261	0.24691866	1.001834	0.40425533	0.6405987	1	2455	tags=32%, list=22%, signal=40%
CHIARETTI_ACUTE_LYMPHOBLASTIC_LEUKEMIA_ZAP70	CHIARETTI_ACUTE_LYMPHOBLASTIC_LEUKEMIA_ZAP70		44	0.28107047	1.0016932	0.5106383	0.63920724	1	2042	tags=32%, list=18%, signal=39%
BROWNE_HCMV_INFECTION_4HR_DN	BROWNE_HCMV_INFECTION_4HR_DN		137	0.24522002	1.0005436	0.44186047	0.6398947	1	1281	tags=17%, list=11%, signal=19%
JIANG_HYPOXIA_CANCER	JIANG_HYPOXIA_CANCER		42	0.27601087	0.9991062	0.3846154	0.6411906	1	1018	tags=14%, list=9%, signal=16%
BIOCARTA_MET_PATHWAY	BIOCARTA_MET_PATHWAY		23	0.32298085	0.99791044	0.47727272	0.6422468	1	739	tags=17%, list=7%, signal=19%
BANDRES_RESPONSE_TO_CARMUSTIN_MGMT_24HR_DN	BANDRES_RESPONSE_TO_CARMUSTIN_MGMT_24HR_DN		22	0.33960855	0.99728477	0.46153846	0.6418951	1	1025	tags=18%, list=9%, signal=20%
AIYAR_COBRA1_TARGETS_DN	AIYAR_COBRA1_TARGETS_DN		16	0.34462675	0.9962219	0.47826087	0.6420465	1	1161	tags=25%, list=10%, signal=28%
KEGG_MTOR_SIGNALING_PATHWAY	KEGG_MTOR_SIGNALING_PATHWAY		27	0.28508767	0.995308	0.4390244	0.6420554	1	887	tags=22%, list=8%, signal=24%
BIOCARTA_VEGF_PATHWAY	BIOCARTA_VEGF_PATHWAY		17	0.3778964	0.99474406	0.47727272	0.64152306	1	1277	tags=18%, list=11%, signal=20%
ZHANG_RESPONSE_TO_IKK_INHIBITOR_AND_TNF_DN	ZHANG_RESPONSE_TO_IKK_INHIBITOR_AND_TNF_DN		36	0.28438985	0.9940291	0.4	0.6416437	1	1662	tags=28%, list=15%, signal=33%
MARTINEZ_RESPONSE_TO_TRABECTEDIN_DN	MARTINEZ_RESPONSE_TO_TRABECTEDIN_DN		141	0.25389674	0.9920594	0.3773585	0.6438829	1	2081	tags=21%, list=19%, signal=26%
SU_LIVER	SU_LIVER		42	0.38619688	0.98870695	0.4318182	0.6484645	1	2352	tags=43%, list=21%, signal=54%
BIOCARTA_ERK_PATHWAY	BIOCARTA_ERK_PATHWAY		16	0.35114807	0.9883047	0.4090909	0.6476128	1	1179	tags=19%, list=11%, signal=21%
GARGALOVIC_RESPONSE_TO_OXIDIZED_PHOSPHOLIPIDS_GREY_DN	GARGALOVIC_RESPONSE_TO_OXIDIZED_PHOSPHOLIPIDS_GREY_DN		32	0.30550432	0.98775995	0.42222223	0.64701027	1	617	tags=16%, list=6%, signal=16%
REACTOME_AMINO_ACID_AND_OLIGOPEPTIDE_SLC_TRANSPORTERS	REACTOME_AMINO_ACID_AND_OLIGOPEPTIDE_SLC_TRANSPORTERS		36	0.35355604	0.98591983	0.55263156	0.6493457	1	1333	tags=25%, list=12%, signal=28%
ROYLANCE_BREAST_CANCER_16Q_COPY_NUMBER_UP	ROYLANCE_BREAST_CANCER_16Q_COPY_NUMBER_UP		25	0.29082978	0.98498416	0.46666667	0.6497279	1	2102	tags=40%, list=19%, signal=49%
BIOCARTA_FCER1_PATHWAY	BIOCARTA_FCER1_PATHWAY		24	0.30248183	0.9837713	0.5	0.6503547	1	698	tags=13%, list=6%, signal=13%
PENG_RAPAMYCIN_RESPONSE_UP	PENG_RAPAMYCIN_RESPONSE_UP		27	0.3259448	0.9806007	0.5	0.65512186	1	1306	tags=26%, list=12%, signal=29%
SIG_IL4RECEPTOR_IN_B_LYPHOCYTES	SIG_IL4RECEPTOR_IN_B_LYPHOCYTES		16	0.26862082	0.9781801	0.4888889	0.65799785	1	698	tags=19%, list=6%, signal=20%
FIRESTEIN_CTNNB1_PATHWAY	FIRESTEIN_CTNNB1_PATHWAY		15	0.33682248	0.9749986	0.5	0.6626179	1	3263	tags=40%, list=29%, signal=56%
AMIT_SERUM_RESPONSE_40_MCF10A	AMIT_SERUM_RESPONSE_40_MCF10A		22	0.33192253	0.9746647	0.5416667	0.6616983	1	2083	tags=41%, list=19%, signal=50%
LUI_TARGETS_OF_PAX8_PPARG_FUSION	LUI_TARGETS_OF_PAX8_PPARG_FUSION		23	0.27358717	0.9719725	0.4375	0.6658302	1	2606	tags=43%, list=23%, signal=57%
WAMUNYOKOLI_OVARIAN_CANCER_LMP_UP	WAMUNYOKOLI_OVARIAN_CANCER_LMP_UP		154	0.23091374	0.97157913	0.5	0.6652181	1	1427	tags=18%, list=13%, signal=21%
REACTOME_PLC_BETA_MEDIATED_EVENTS	REACTOME_PLC_BETA_MEDIATED_EVENTS		24	0.3125922	0.97005415	0.45652175	0.66672844	1	897	tags=17%, list=8%, signal=18%
OUELLET_OVARIAN_CANCER_INVASIVE_VS_LMP_UP	OUELLET_OVARIAN_CANCER_INVASIVE_VS_LMP_UP		85	0.24644747	0.96756345	0.5116279	0.67046064	1	679	tags=11%, list=6%, signal=11%
SATO_SILENCED_EPIGENETICALLY_IN_PANCREATIC_CANCER	SATO_SILENCED_EPIGENETICALLY_IN_PANCREATIC_CANCER		27	0.30304626	0.9660427	0.41509435	0.67210764	1	1325	tags=26%, list=12%, signal=29%
ROME_INSULIN_TARGETS_IN_MUSCLE_DN	ROME_INSULIN_TARGETS_IN_MUSCLE_DN		27	0.33162412	0.96593213	0.4347826	0.67068565	1	2937	tags=33%, list=26%, signal=45%
TIEN_INTESTINE_PROBIOTICS_24HR_DN	TIEN_INTESTINE_PROBIOTICS_24HR_DN		128	0.2475663	0.9653244	0.5121951	0.67020875	1	1821	tags=22%, list=16%, signal=26%
YEGNASUBRAMANIAN_PROSTATE_CANCER	YEGNASUBRAMANIAN_PROSTATE_CANCER		70	0.2666083	0.9647742	0.47916666	0.66946286	1	1474	tags=21%, list=13%, signal=25%
CHANDRAN_METASTASIS_DN	CHANDRAN_METASTASIS_DN		57	0.28592184	0.96458495	0.52380955	0.668357	1	1570	tags=30%, list=14%, signal=35%
CAIRO_HEPATOBLASTOMA_UP	CAIRO_HEPATOBLASTOMA_UP		121	0.2327512	0.9639793	0.45238096	0.6677685	1	1429	tags=21%, list=13%, signal=23%
CHARAFE_BREAST_CANCER_BASAL_VS_MESENCHYMAL_UP	CHARAFE_BREAST_CANCER_BASAL_VS_MESENCHYMAL_UP		67	0.34179145	0.96265256	0.56	0.66903305	1	2025	tags=37%, list=18%, signal=45%
HOSHIDA_LIVER_CANCER_SUBCLASS_S2	HOSHIDA_LIVER_CANCER_SUBCLASS_S2		80	0.23080012	0.9610953	0.5952381	0.67093784	1	2306	tags=30%, list=21%, signal=38%
REACTOME_PREFOLDIN_MEDIATED_TRANSFER_OF_SUBSTRATE_TO_CCT_TRIC	REACTOME_PREFOLDIN_MEDIATED_TRANSFER_OF_SUBSTRATE_TO_CCT_TRIC		17	0.35770094	0.9586121	0.47727272	0.6740931	1	4258	tags=71%, list=38%, signal=114%
AMIT_EGF_RESPONSE_60_HELA	AMIT_EGF_RESPONSE_60_HELA		26	0.32514584	0.9570773	0.5744681	0.67563474	1	1790	tags=35%, list=16%, signal=41%
NIKOLSKY_BREAST_CANCER_16P13_AMPLICON	NIKOLSKY_BREAST_CANCER_16P13_AMPLICON		57	0.2675792	0.9552083	0.45945945	0.6780782	1	2238	tags=26%, list=20%, signal=33%
KEGG_TIGHT_JUNCTION	KEGG_TIGHT_JUNCTION		89	0.27562964	0.95496684	0.5	0.67691416	1	1005	tags=18%, list=9%, signal=20%
KEGG_LONG_TERM_DEPRESSION	KEGG_LONG_TERM_DEPRESSION		42	0.28478876	0.95431584	0.5217391	0.6767938	1	2543	tags=31%, list=23%, signal=40%
AMIT_DELAYED_EARLY_GENES	AMIT_DELAYED_EARLY_GENES		15	0.34739482	0.95310897	0.51282054	0.6776991	1	676	tags=20%, list=6%, signal=21%
MCMURRAY_TP53_HRAS_COOPERATION_RESPONSE_DN	MCMURRAY_TP53_HRAS_COOPERATION_RESPONSE_DN		47	0.29373157	0.95214355	0.5116279	0.67811394	1	1279	tags=26%, list=11%, signal=29%
WILCOX_PRESPONSE_TO_ROGESTERONE_UP	WILCOX_PRESPONSE_TO_ROGESTERONE_UP		82	0.28401393	0.9506042	0.475	0.6797297	1	835	tags=21%, list=7%, signal=22%
GAL_LEUKEMIC_STEM_CELL_DN	GAL_LEUKEMIC_STEM_CELL_DN		133	0.2949935	0.9502416	0.60714287	0.6790443	1	1217	tags=30%, list=11%, signal=33%
DAZARD_RESPONSE_TO_UV_NHEK_UP	DAZARD_RESPONSE_TO_UV_NHEK_UP		108	0.25789315	0.94897103	0.47727272	0.6799476	1	1684	tags=24%, list=15%, signal=28%
CHEN_NEUROBLASTOMA_COPY_NUMBER_GAINS	CHEN_NEUROBLASTOMA_COPY_NUMBER_GAINS		30	0.3127797	0.9480155	0.4716981	0.68015265	1	945	tags=23%, list=8%, signal=25%
TURASHVILI_BREAST_DUCTAL_CARCINOMA_VS_LOBULAR_NORMAL_UP	TURASHVILI_BREAST_DUCTAL_CARCINOMA_VS_LOBULAR_NORMAL_UP		39	0.33997804	0.94641024	0.5	0.6822322	1	592	tags=18%, list=5%, signal=19%
SIG_CHEMOTAXIS	SIG_CHEMOTAXIS		31	0.30188602	0.9450373	0.59090906	0.6835579	1	659	tags=13%, list=6%, signal=14%
KEGG_OOCYTE_MEIOSIS	KEGG_OOCYTE_MEIOSIS		74	0.25260162	0.9445325	0.53061223	0.6831089	1	721	tags=15%, list=6%, signal=16%
MAYBURD_RESPONSE_TO_L663536_DN	MAYBURD_RESPONSE_TO_L663536_DN		34	0.27246198	0.94374734	0.54901963	0.68286747	1	882	tags=15%, list=8%, signal=16%
PUIFFE_INVASION_INHIBITED_BY_ASCITES_UP	PUIFFE_INVASION_INHIBITED_BY_ASCITES_UP		45	0.2667091	0.943418	0.55	0.6820485	1	2580	tags=40%, list=23%, signal=52%
YAMASHITA_LIVER_CANCER_STEM_CELL_UP	YAMASHITA_LIVER_CANCER_STEM_CELL_UP		32	0.3009776	0.9410068	0.6136364	0.68567157	1	1217	tags=25%, list=11%, signal=28%
RICKMAN_TUMOR_DIFFERENTIATED_WELL_VS_POORLY_UP	RICKMAN_TUMOR_DIFFERENTIATED_WELL_VS_POORLY_UP		119	0.2530811	0.940293	0.5365854	0.68560916	1	1343	tags=22%, list=12%, signal=25%
CROONQUIST_NRAS_VS_STROMAL_STIMULATION_UP	CROONQUIST_NRAS_VS_STROMAL_STIMULATION_UP		20	0.3500849	0.940054	0.45652175	0.68438756	1	627	tags=25%, list=6%, signal=26%
ACEVEDO_LIVER_CANCER_WITH_H3K9ME3_DN	ACEVEDO_LIVER_CANCER_WITH_H3K9ME3_DN		36	0.2904412	0.9388428	0.54901963	0.68556345	1	1767	tags=33%, list=16%, signal=39%
BROWNE_HCMV_INFECTION_12HR_DN	BROWNE_HCMV_INFECTION_12HR_DN		52	0.25020713	0.9387103	0.5652174	0.68433636	1	2926	tags=42%, list=26%, signal=57%
LIN_APC_TARGETS	LIN_APC_TARGETS		35	0.2577429	0.9384733	0.5102041	0.68319285	1	3314	tags=46%, list=30%, signal=65%
ROVERSI_GLIOMA_COPY_NUMBER_UP	ROVERSI_GLIOMA_COPY_NUMBER_UP		60	0.24964142	0.93770415	0.5777778	0.68316734	1	1628	tags=17%, list=15%, signal=19%
BERENJENO_TRANSFORMED_BY_RHOA_FOREVER_DN	BERENJENO_TRANSFORMED_BY_RHOA_FOREVER_DN		24	0.34251723	0.93500215	0.5744681	0.6871496	1	986	tags=33%, list=9%, signal=36%
BOHN_PRIMARY_IMMUNODEFICIENCY_SYNDROM_UP	BOHN_PRIMARY_IMMUNODEFICIENCY_SYNDROM_UP		24	0.3007045	0.93405926	0.5283019	0.68765056	1	712	tags=21%, list=6%, signal=22%
BACOLOD_RESISTANCE_TO_ALKYLATING_AGENTS_DN	BACOLOD_RESISTANCE_TO_ALKYLATING_AGENTS_DN		25	0.27566126	0.9337615	0.4888889	0.68662965	1	2100	tags=32%, list=19%, signal=39%
NAKAMURA_METASTASIS	NAKAMURA_METASTASIS		27	0.29074776	0.9335256	0.59183675	0.6853664	1	59	tags=11%, list=1%, signal=11%
HESS_TARGETS_OF_HOXA9_AND_MEIS1_UP	HESS_TARGETS_OF_HOXA9_AND_MEIS1_UP		53	0.27935597	0.9303947	0.55	0.6901157	1	1148	tags=23%, list=10%, signal=25%
REACTOME_TRANSMEMBRANE_TRANSPORT_OF_SMALL_MOLECULES	REACTOME_TRANSMEMBRANE_TRANSPORT_OF_SMALL_MOLECULES		145	0.2360582	0.93032956	0.65217394	0.68867207	1	1558	tags=19%, list=14%, signal=21%
GENTILE_RESPONSE_CLUSTER_D3	GENTILE_RESPONSE_CLUSTER_D3		35	0.31955838	0.93015814	0.55813956	0.6875088	1	1167	tags=26%, list=10%, signal=29%
LI_AMPLIFIED_IN_LUNG_CANCER	LI_AMPLIFIED_IN_LUNG_CANCER		123	0.22488514	0.93000776	0.5121951	0.68635595	1	2309	tags=29%, list=21%, signal=36%
REACTOME_TRANSPORT_OF_RIBONUCLEOPROTEINS_INTO_THE_HOST_NUCLEUS	REACTOME_TRANSPORT_OF_RIBONUCLEOPROTEINS_INTO_THE_HOST_NUCLEUS		18	0.33812323	0.92917824	0.52	0.6862442	1	3592	tags=56%, list=32%, signal=82%
REACTOME_RHO_GTPASE_CYCLE	REACTOME_RHO_GTPASE_CYCLE		70	0.27830797	0.92838526	0.4047619	0.68608946	1	1027	tags=16%, list=9%, signal=17%
LINDSTEDT_DENDRITIC_CELL_MATURATION_B	LINDSTEDT_DENDRITIC_CELL_MATURATION_B		35	0.30811015	0.9271472	0.59574467	0.68659246	1	1406	tags=20%, list=13%, signal=23%
FERNANDEZ_BOUND_BY_MYC	FERNANDEZ_BOUND_BY_MYC		125	0.22562854	0.924634	0.54	0.68985754	1	2508	tags=33%, list=22%, signal=42%
WEST_ADRENOCORTICAL_TUMOR_UP	WEST_ADRENOCORTICAL_TUMOR_UP		199	0.23207927	0.92347074	0.41666666	0.69042766	1	2109	tags=24%, list=19%, signal=29%
FAELT_B_CLL_WITH_VH3_21_UP	FAELT_B_CLL_WITH_VH3_21_UP		30	0.24756539	0.9227573	0.5192308	0.69049424	1	3261	tags=43%, list=29%, signal=61%
REACTOME_HIV1_TRANSCRIPTION_INITIATION	REACTOME_HIV1_TRANSCRIPTION_INITIATION		32	0.28993255	0.91479707	0.44444445	0.7035989	1	4197	tags=50%, list=37%, signal=80%
WU_HBX_TARGETS_1_DN	WU_HBX_TARGETS_1_DN		15	0.32113278	0.913027	0.5869565	0.70542735	1	2486	tags=47%, list=22%, signal=60%
GOTTWEIN_TARGETS_OF_KSHV_MIR_K12_11	GOTTWEIN_TARGETS_OF_KSHV_MIR_K12_11		32	0.25039402	0.911066	0.5882353	0.7077322	1	725	tags=13%, list=6%, signal=13%
RODRIGUES_THYROID_CARCINOMA_ANAPLASTIC_UP	RODRIGUES_THYROID_CARCINOMA_ANAPLASTIC_UP		363	0.24545746	0.9092516	0.47826087	0.7102387	1	1726	tags=19%, list=15%, signal=22%
XU_CREBBP_TARGETS_UP	XU_CREBBP_TARGETS_UP		20	0.38029858	0.908724	0.5882353	0.70999104	1	1927	tags=35%, list=17%, signal=42%
FERRANDO_T_ALL_WITH_MLL_ENL_FUSION_DN	FERRANDO_T_ALL_WITH_MLL_ENL_FUSION_DN		54	0.26933992	0.9081927	0.58536583	0.70949936	1	2032	tags=31%, list=18%, signal=38%
BIOCARTA_IL1R_PATHWAY	BIOCARTA_IL1R_PATHWAY		18	0.28881854	0.90719914	0.509434	0.71009415	1	1801	tags=28%, list=16%, signal=33%
BIOCARTA_RAS_PATHWAY	BIOCARTA_RAS_PATHWAY		17	0.3114644	0.90714544	0.5	0.7086798	1	659	tags=12%, list=6%, signal=12%
REACTOME_THROMBOXANE_SIGNALLING_THROUGH_TP_RECEPTOR	REACTOME_THROMBOXANE_SIGNALLING_THROUGH_TP_RECEPTOR		17	0.31487492	0.9070966	0.64102566	0.70732003	1	1614	tags=24%, list=14%, signal=27%
ADDYA_ERYTHROID_DIFFERENTIATION_BY_HEMIN	ADDYA_ERYTHROID_DIFFERENTIATION_BY_HEMIN		46	0.26303148	0.9068171	0.6315789	0.70637894	1	1661	tags=26%, list=15%, signal=31%
REACTOME_DOWN_STREAM_SIGNAL_TRANSDUCTION	REACTOME_DOWN_STREAM_SIGNAL_TRANSDUCTION		25	0.27469343	0.9052009	0.627907	0.708219	1	698	tags=16%, list=6%, signal=17%
REACTOME_FORMATION_OF_THE_EARLY_ELONGATION_COMPLEX	REACTOME_FORMATION_OF_THE_EARLY_ELONGATION_COMPLEX		28	0.2767005	0.9044454	0.48	0.7083294	1	4331	tags=54%, list=39%, signal=87%
KEGG_CHRONIC_MYELOID_LEUKEMIA	KEGG_CHRONIC_MYELOID_LEUKEMIA		39	0.23792523	0.9043127	0.5510204	0.7071064	1	1115	tags=15%, list=10%, signal=17%
PENG_LEUCINE_DEPRIVATION_DN	PENG_LEUCINE_DEPRIVATION_DN		36	0.23182297	0.90392953	0.5319149	0.70635885	1	860	tags=14%, list=8%, signal=15%
BRUECKNER_TARGETS_OF_MIRLET7A3_UP	BRUECKNER_TARGETS_OF_MIRLET7A3_UP		66	0.28015387	0.90286946	0.63414633	0.70700616	1	960	tags=17%, list=9%, signal=18%
TAVOR_CEBPA_TARGETS_UP	TAVOR_CEBPA_TARGETS_UP		36	0.28118336	0.9005525	0.625	0.71032524	1	703	tags=19%, list=6%, signal=21%
CHIARADONNA_NEOPLASTIC_TRANSFORMATION_KRAS_UP	CHIARADONNA_NEOPLASTIC_TRANSFORMATION_KRAS_UP		88	0.29310402	0.8968028	0.5925926	0.71624345	1	1024	tags=26%, list=9%, signal=29%
SCHLOSSER_SERUM_RESPONSE_UP	SCHLOSSER_SERUM_RESPONSE_UP		77	0.22219008	0.8918886	0.627907	0.7235478	1	2781	tags=35%, list=25%, signal=46%
DAZARD_UV_RESPONSE_CLUSTER_G1	DAZARD_UV_RESPONSE_CLUSTER_G1		28	0.27987888	0.88920593	0.5869565	0.72672766	1	2822	tags=43%, list=25%, signal=57%
BENPORATH_OCT4_TARGETS	BENPORATH_OCT4_TARGETS		150	0.20931068	0.8889524	0.7111111	0.7256887	1	2331	tags=28%, list=21%, signal=35%
BECKER_TAMOXIFEN_RESISTANCE_DN	BECKER_TAMOXIFEN_RESISTANCE_DN		30	0.31440657	0.8852748	0.6052632	0.7308974	1	1691	tags=37%, list=15%, signal=43%
REACTOME_DUAL_INCISION_REACTION_IN_TC_NER	REACTOME_DUAL_INCISION_REACTION_IN_TC_NER		26	0.27606738	0.8803317	0.55813956	0.7389533	1	4197	tags=50%, list=37%, signal=80%
CHANDRAN_METASTASIS_UP	CHANDRAN_METASTASIS_UP		44	0.25788158	0.8795405	0.625	0.7388299	1	1613	tags=23%, list=14%, signal=26%
KEGG_TYPE_II_DIABETES_MELLITUS	KEGG_TYPE_II_DIABETES_MELLITUS		28	0.24811175	0.87459785	0.6666667	0.74723136	1	2272	tags=29%, list=20%, signal=36%
ZHAN_MULTIPLE_MYELOMA_SUBGROUPS	ZHAN_MULTIPLE_MYELOMA_SUBGROUPS		25	0.29119906	0.87419915	0.5	0.7466699	1	1081	tags=16%, list=10%, signal=18%
ZHAN_MULTIPLE_MYELOMA_LB_UP	ZHAN_MULTIPLE_MYELOMA_LB_UP		21	0.30843598	0.8739647	0.6744186	0.7455194	1	665	tags=19%, list=6%, signal=20%
WONG_PROTEASOME_GENE_MODULE	WONG_PROTEASOME_GENE_MODULE		35	0.24626668	0.8716347	0.61904764	0.74843556	1	712	tags=9%, list=6%, signal=9%
OUYANG_PROSTATE_CANCER_MARKERS	OUYANG_PROSTATE_CANCER_MARKERS		15	0.34801206	0.87110466	0.63265306	0.7480347	1	1176	tags=27%, list=11%, signal=30%
BROWNE_HCMV_INFECTION_10HR_DN	BROWNE_HCMV_INFECTION_10HR_DN		32	0.24327064	0.8669078	0.6052632	0.7548048	1	3419	tags=38%, list=31%, signal=54%
ACEVEDO_LIVER_CANCER_WITH_H3K27ME3_DN	ACEVEDO_LIVER_CANCER_WITH_H3K27ME3_DN		67	0.23237026	0.8660004	0.67391306	0.75515896	1	1561	tags=21%, list=14%, signal=24%
RODRIGUES_THYROID_CARCINOMA_POORLY_DIFFERENTIATED_UP	RODRIGUES_THYROID_CARCINOMA_POORLY_DIFFERENTIATED_UP		336	0.23722722	0.8651455	0.5102041	0.7552826	1	2119	tags=23%, list=19%, signal=28%
REACTOME_MRNA_PROCESSING	REACTOME_MRNA_PROCESSING		28	0.2714264	0.8640549	0.5652174	0.755892	1	4310	tags=57%, list=38%, signal=93%
DAZARD_RESPONSE_TO_UV_SCC_DN	DAZARD_RESPONSE_TO_UV_SCC_DN		59	0.24122609	0.8609508	0.63461536	0.7600715	1	1235	tags=19%, list=11%, signal=21%
KEGG_ENDOMETRIAL_CANCER	KEGG_ENDOMETRIAL_CANCER		31	0.23169877	0.8608454	0.6956522	0.7586942	1	698	tags=13%, list=6%, signal=14%
BARIS_THYROID_CANCER_DN	BARIS_THYROID_CANCER_DN		43	0.2542765	0.8600218	0.6	0.7587923	1	2450	tags=35%, list=22%, signal=44%
IVANOVA_HEMATOPOIESIS_INTERMEDIATE_PROGENITOR	IVANOVA_HEMATOPOIESIS_INTERMEDIATE_PROGENITOR		25	0.28532586	0.8598411	0.5945946	0.7577463	1	1275	tags=20%, list=11%, signal=23%
REACTOME_HIV1_TRANSCRIPTION_ELONGATION	REACTOME_HIV1_TRANSCRIPTION_ELONGATION		37	0.23725684	0.8580104	0.5102041	0.75939155	1	4364	tags=54%, list=39%, signal=88%
HUANG_DASATINIB_RESISTANCE_DN	HUANG_DASATINIB_RESISTANCE_DN		37	0.24572644	0.8569442	0.6875	0.7599732	1	1036	tags=19%, list=9%, signal=21%
ZHAN_MULTIPLE_MYELOMA_SPIKED	ZHAN_MULTIPLE_MYELOMA_SPIKED		15	0.33412454	0.8563337	0.7804878	0.7597357	1	1360	tags=33%, list=12%, signal=38%
PEPPER_CHRONIC_LYMPHOCYTIC_LEUKEMIA_UP	PEPPER_CHRONIC_LYMPHOCYTIC_LEUKEMIA_UP		15	0.30809265	0.8546812	0.6530612	0.76134485	1	2191	tags=33%, list=20%, signal=41%
LI_WILMS_TUMOR	LI_WILMS_TUMOR		20	0.31030926	0.85266125	0.7234042	0.7638269	1	645	tags=20%, list=6%, signal=21%
LAU_APOPTOSIS_CDKN2A_UP	LAU_APOPTOSIS_CDKN2A_UP		36	0.26924312	0.8506068	0.6956522	0.76606697	1	685	tags=14%, list=6%, signal=15%
BERNARD_PPAPDC1B_TARGETS_UP	BERNARD_PPAPDC1B_TARGETS_UP		18	0.24817711	0.8475409	0.7368421	0.7702023	1	2155	tags=28%, list=19%, signal=34%
REACTOME_TRAFFICKING_OF_AMPA_RECEPTORS	REACTOME_TRAFFICKING_OF_AMPA_RECEPTORS		20	0.32362682	0.8467628	0.64444447	0.76996094	1	2543	tags=45%, list=23%, signal=58%
OUILLETTE_CLL_13Q14_DELETION_DN	OUILLETTE_CLL_13Q14_DELETION_DN		35	0.24640432	0.84502196	0.6666667	0.77147144	1	1392	tags=20%, list=12%, signal=23%
ZHANG_RESPONSE_TO_IKK_INHIBITOR_AND_TNF_UP	ZHANG_RESPONSE_TO_IKK_INHIBITOR_AND_TNF_UP		120	0.24861783	0.84217304	0.64705884	0.7758073	1	703	tags=15%, list=6%, signal=16%
AMIT_EGF_RESPONSE_60_MCF10A	AMIT_EGF_RESPONSE_60_MCF10A		28	0.30473223	0.8409013	0.64444447	0.77649236	1	3105	tags=54%, list=28%, signal=74%
GAUSSMANN_MLL_AF4_FUSION_TARGETS_D_UP	GAUSSMANN_MLL_AF4_FUSION_TARGETS_D_UP		18	0.28866658	0.8403088	0.75	0.775834	1	581	tags=17%, list=5%, signal=18%
WEI_MYCN_TARGETS_WITH_E_BOX	WEI_MYCN_TARGETS_WITH_E_BOX		426	0.20752299	0.83915246	0.6304348	0.77627474	1	2791	tags=27%, list=25%, signal=35%
SESTO_RESPONSE_TO_UV_C5	SESTO_RESPONSE_TO_UV_C5		29	0.26663792	0.83859825	0.65217394	0.7758953	1	1005	tags=21%, list=9%, signal=23%
PACHER_TARGETS_OF_IGF1_AND_IGF2_UP	PACHER_TARGETS_OF_IGF1_AND_IGF2_UP		21	0.28912294	0.83689874	0.70212764	0.77734697	1	1520	tags=24%, list=14%, signal=27%
GUENTHER_GROWTH_SPHERICAL_VS_ADHERENT_UP	GUENTHER_GROWTH_SPHERICAL_VS_ADHERENT_UP		16	0.3308141	0.83234906	0.71428573	0.7839732	1	1131	tags=31%, list=10%, signal=35%
DORN_ADENOVIRUS_INFECTION_32HR_DN	DORN_ADENOVIRUS_INFECTION_32HR_DN		27	0.2480165	0.83185893	0.7169811	0.78326756	1	1002	tags=19%, list=9%, signal=20%
SASAKI_ADULT_T_CELL_LEUKEMIA	SASAKI_ADULT_T_CELL_LEUKEMIA		86	0.23106948	0.831509	0.6888889	0.7823572	1	1135	tags=17%, list=10%, signal=19%
KEGG_VIBRIO_CHOLERAE_INFECTION	KEGG_VIBRIO_CHOLERAE_INFECTION		38	0.26407006	0.8305299	0.75510204	0.78254414	1	471	tags=11%, list=4%, signal=11%
NIKOLSKY_BREAST_CANCER_16Q24_AMPLICON	NIKOLSKY_BREAST_CANCER_16Q24_AMPLICON		24	0.2408037	0.8301504	0.61904764	0.7818036	1	2094	tags=25%, list=19%, signal=31%
HUANG_FOXA2_TARGETS_UP	HUANG_FOXA2_TARGETS_UP		26	0.29400843	0.82963854	0.73333335	0.7814669	1	326	tags=15%, list=3%, signal=16%
BIOCARTA_PAR1_PATHWAY	BIOCARTA_PAR1_PATHWAY		23	0.26908082	0.8287721	0.75	0.7815972	1	2632	tags=30%, list=24%, signal=40%
REACTOME_LYSOSOME_VESICLE_BIOGENESIS	REACTOME_LYSOSOME_VESICLE_BIOGENESIS		16	0.24156618	0.82802504	0.6862745	0.7815777	1	1855	tags=19%, list=17%, signal=22%
IVANOVA_HEMATOPOIESIS_EARLY_PROGENITOR	IVANOVA_HEMATOPOIESIS_EARLY_PROGENITOR		86	0.20066951	0.8278496	0.73170733	0.7803909	1	2660	tags=27%, list=24%, signal=35%
TIAN_TNF_SIGNALING_VIA_NFKB	TIAN_TNF_SIGNALING_VIA_NFKB		16	0.36615083	0.8273404	0.6545454	0.7797723	1	151	tags=13%, list=1%, signal=13%
CHESLER_BRAIN_HIGHEST_GENETIC_VARIANCE	CHESLER_BRAIN_HIGHEST_GENETIC_VARIANCE		27	0.2546778	0.82561123	0.73333335	0.78113544	1	1404	tags=22%, list=13%, signal=25%
KEGG_ACUTE_MYELOID_LEUKEMIA	KEGG_ACUTE_MYELOID_LEUKEMIA		36	0.21995217	0.82522815	0.65909094	0.78069454	1	698	tags=11%, list=6%, signal=12%
BIOCARTA_EGF_PATHWAY	BIOCARTA_EGF_PATHWAY		20	0.25553665	0.82483315	0.73913044	0.77989423	1	698	tags=15%, list=6%, signal=16%
MOREAUX_MULTIPLE_MYELOMA_BY_TACI_UP	MOREAUX_MULTIPLE_MYELOMA_BY_TACI_UP		213	0.19979107	0.82481784	0.85714287	0.7784395	1	1797	tags=20%, list=16%, signal=24%
MARTINEZ_RESPONSE_TO_TRABECTEDIN	MARTINEZ_RESPONSE_TO_TRABECTEDIN		26	0.23362474	0.8172484	0.82	0.7906201	1	652	tags=15%, list=6%, signal=16%
HANN_RESISTANCE_TO_BCL2_INHIBITOR_DN	HANN_RESISTANCE_TO_BCL2_INHIBITOR_DN		30	0.27074078	0.8137707	0.70731705	0.7951141	1	1481	tags=27%, list=13%, signal=31%
KOKKINAKIS_METHIONINE_DEPRIVATION_96HR_DN	KOKKINAKIS_METHIONINE_DEPRIVATION_96HR_DN		53	0.24509428	0.8130109	0.74418604	0.79499775	1	1441	tags=21%, list=13%, signal=24%
REACTOME_TRANSCRIPTION_OF_THE_HIV_GENOME	REACTOME_TRANSCRIPTION_OF_THE_HIV_GENOME		48	0.22936887	0.8124493	0.5652174	0.7944324	1	4364	tags=52%, list=39%, signal=85%
WANG_LMO4_TARGETS_UP	WANG_LMO4_TARGETS_UP		183	0.19338375	0.8120699	0.78571427	0.79380566	1	1677	tags=21%, list=15%, signal=24%
VALK_AML_CLUSTER_2	VALK_AML_CLUSTER_2		17	0.27582404	0.81163466	0.7346939	0.79320467	1	815	tags=18%, list=7%, signal=19%
WANG_HCP_PROSTATE_CANCER	WANG_HCP_PROSTATE_CANCER		45	0.26060185	0.8115157	0.7368421	0.7919045	1	1275	tags=24%, list=11%, signal=27%
REACTOME_THROMBIN_SIGNALLING_THROUGH_PROTEINASE_ACTIVATED_RECEPTORS	REACTOME_THROMBIN_SIGNALLING_THROUGH_PROTEINASE_ACTIVATED_RECEPTORS		20	0.2785466	0.8073057	0.73913044	0.79824436	1	1614	tags=20%, list=14%, signal=23%
TARTE_PLASMA_CELL_VS_PLASMABLAST_DN	TARTE_PLASMA_CELL_VS_PLASMABLAST_DN		212	0.20091838	0.8024526	0.67391306	0.80531406	1	1089	tags=14%, list=10%, signal=15%
CONRAD_STEM_CELL	CONRAD_STEM_CELL		24	0.2607664	0.7991479	0.8125	0.80940443	1	1406	tags=25%, list=13%, signal=29%
TONKS_TARGETS_OF_RUNX1_RUNX1T1_FUSION_SUSTAINED_IN_MONOCYTE_UP	TONKS_TARGETS_OF_RUNX1_RUNX1T1_FUSION_SUSTAINED_IN_MONOCYTE_UP		15	0.29544234	0.7974736	0.754717	0.811147	1	372	tags=13%, list=3%, signal=14%
ZHAN_MULTIPLE_MYELOMA_LB_DN	ZHAN_MULTIPLE_MYELOMA_LB_DN		21	0.27797836	0.794608	0.68292683	0.8146684	1	2330	tags=33%, list=21%, signal=42%
ONDER_CDH1_TARGETS_1_DN	ONDER_CDH1_TARGETS_1_DN		88	0.23960057	0.7937334	0.7169811	0.81480956	1	2406	tags=33%, list=21%, signal=42%
SHEDDEN_LUNG_CANCER_GOOD_SURVIVAL_A5	SHEDDEN_LUNG_CANCER_GOOD_SURVIVAL_A5		34	0.2402186	0.79362345	0.7659575	0.813439	1	2917	tags=44%, list=26%, signal=59%
ASGHARZADEH_NEUROBLASTOMA_POOR_SURVIVAL_DN	ASGHARZADEH_NEUROBLASTOMA_POOR_SURVIVAL_DN		20	0.2624429	0.7925394	0.8372093	0.81374663	1	1678	tags=25%, list=15%, signal=29%
BIOCARTA_IL2RB_PATHWAY	BIOCARTA_IL2RB_PATHWAY		23	0.23726639	0.7913228	0.85365856	0.81417036	1	698	tags=13%, list=6%, signal=14%
REACTOME_AMINO_ACID_TRANSPORT_ACROSS_THE_PLASMA_MEMBRANE	REACTOME_AMINO_ACID_TRANSPORT_ACROSS_THE_PLASMA_MEMBRANE		23	0.30439335	0.79121006	0.79591835	0.8127497	1	204	tags=13%, list=2%, signal=13%
VECCHI_GASTRIC_CANCER_ADVANCED_VS_EARLY_DN	VECCHI_GASTRIC_CANCER_ADVANCED_VS_EARLY_DN		78	0.23270021	0.7903925	0.8333333	0.8126282	1	1072	tags=17%, list=10%, signal=18%
DAZARD_RESPONSE_TO_UV_NHEK_DN	DAZARD_RESPONSE_TO_UV_NHEK_DN		118	0.20158866	0.7881787	0.6923077	0.81513876	1	645	tags=9%, list=6%, signal=10%
AMIT_EGF_RESPONSE_40_HELA	AMIT_EGF_RESPONSE_40_HELA		26	0.23918447	0.7873948	0.80487806	0.81490946	1	1661	tags=23%, list=15%, signal=27%
SCIBETTA_KDM5B_TARGETS_DN	SCIBETTA_KDM5B_TARGETS_DN		47	0.24638502	0.78602827	0.78723407	0.81593007	1	391	tags=15%, list=3%, signal=15%
PRAMOONJAGO_SOX4_TARGETS_UP	PRAMOONJAGO_SOX4_TARGETS_UP		35	0.28015548	0.78349096	0.75510204	0.81882566	1	730	tags=20%, list=7%, signal=21%
KEGG_PROSTATE_CANCER	KEGG_PROSTATE_CANCER		50	0.21099536	0.7833498	0.7346939	0.81747055	1	1008	tags=12%, list=9%, signal=13%
REACTOME_SLC_MEDIATED_TRANSMEMBRANE_TRANSPORT	REACTOME_SLC_MEDIATED_TRANSMEMBRANE_TRANSPORT		115	0.22527094	0.78318036	0.90909094	0.8164149	1	1333	tags=16%, list=12%, signal=18%
DAIRKEE_CANCER_PRONE_RESPONSE_BPA_E2	DAIRKEE_CANCER_PRONE_RESPONSE_BPA_E2		82	0.23117228	0.78253025	0.74418604	0.81595385	1	2011	tags=29%, list=18%, signal=35%
BROWNE_HCMV_INFECTION_1HR_UP	BROWNE_HCMV_INFECTION_1HR_UP		32	0.24259627	0.7823289	0.80851066	0.81473935	1	2477	tags=44%, list=22%, signal=56%
SETLUR_PROSTATE_CANCER_TMPRSS2_ERG_FUSION_DN	SETLUR_PROSTATE_CANCER_TMPRSS2_ERG_FUSION_DN		15	0.2963855	0.7822965	0.7906977	0.81333125	1	453	tags=13%, list=4%, signal=14%
REACTOME_AMINE_LIGAND_BINDING_RECEPTORS	REACTOME_AMINE_LIGAND_BINDING_RECEPTORS		27	0.2831642	0.77808815	0.7058824	0.8184478	1	2270	tags=26%, list=20%, signal=32%
MOREIRA_RESPONSE_TO_TSA_UP	MOREIRA_RESPONSE_TO_TSA_UP		21	0.26132846	0.7779769	0.6666667	0.8171697	1	2070	tags=29%, list=18%, signal=35%
BROWNE_HCMV_INFECTION_6HR_UP	BROWNE_HCMV_INFECTION_6HR_UP		42	0.23390092	0.7755168	0.85106385	0.82037264	1	2216	tags=31%, list=20%, signal=38%
KEGG_TASTE_TRANSDUCTION	KEGG_TASTE_TRANSDUCTION		21	0.29746315	0.7733832	0.75	0.82226425	1	1307	tags=24%, list=12%, signal=27%
SPIELMAN_LYMPHOBLAST_EUROPEAN_VS_ASIAN_UP	SPIELMAN_LYMPHOBLAST_EUROPEAN_VS_ASIAN_UP		324	0.1735836	0.77302426	0.68421054	0.82138634	1	2840	tags=27%, list=25%, signal=36%
RASHI_RESPONSE_TO_IONIZING_RADIATION_2	RASHI_RESPONSE_TO_IONIZING_RADIATION_2		92	0.20602581	0.7728119	0.7755102	0.82014847	1	2541	tags=33%, list=23%, signal=42%
ODONNELL_METASTASIS_DN	ODONNELL_METASTASIS_DN		16	0.27424005	0.77140045	0.75	0.82116264	1	2161	tags=38%, list=19%, signal=46%
TAYLOR_METHYLATED_IN_ACUTE_LYMPHOBLASTIC_LEUKEMIA	TAYLOR_METHYLATED_IN_ACUTE_LYMPHOBLASTIC_LEUKEMIA		39	0.22574542	0.766268	0.78571427	0.8276968	1	1545	tags=21%, list=14%, signal=24%
LIANG_HEMATOPOIESIS_STEM_CELL_NUMBER_SMALL_VS_HUGE_UP	LIANG_HEMATOPOIESIS_STEM_CELL_NUMBER_SMALL_VS_HUGE_UP		27	0.24618849	0.7660186	0.7	0.8265507	1	341	tags=7%, list=3%, signal=8%
REACTOME_FRS2MEDIATED_CASCADE	REACTOME_FRS2MEDIATED_CASCADE		19	0.30016974	0.7640311	0.75510204	0.8279077	1	2376	tags=37%, list=21%, signal=47%
KEGG_UBIQUITIN_MEDIATED_PROTEOLYSIS	KEGG_UBIQUITIN_MEDIATED_PROTEOLYSIS		77	0.19616048	0.7566323	0.76744187	0.8375657	1	1812	tags=16%, list=16%, signal=18%
ONDER_CDH1_TARGETS_3_DN	ONDER_CDH1_TARGETS_3_DN		28	0.32551196	0.7566098	0.7647059	0.8361161	1	2330	tags=43%, list=21%, signal=54%
MATTIOLI_MGUS_VS_PCL	MATTIOLI_MGUS_VS_PCL		64	0.21205208	0.7556354	0.72727275	0.8359992	1	2791	tags=34%, list=25%, signal=46%
DAZARD_UV_RESPONSE_CLUSTER_G2	DAZARD_UV_RESPONSE_CLUSTER_G2		15	0.28933865	0.7525613	0.8333333	0.8392358	1	1275	tags=27%, list=11%, signal=30%
ST_GAQ_PATHWAY	ST_GAQ_PATHWAY		17	0.24457085	0.75242347	0.85714287	0.83790195	1	633	tags=12%, list=6%, signal=12%
RIZ_ERYTHROID_DIFFERENTIATION_12HR	RIZ_ERYTHROID_DIFFERENTIATION_12HR		31	0.21248218	0.74655986	0.9230769	0.8450203	1	1730	tags=19%, list=15%, signal=23%
REACTOME_REGULATION_OF_INSULIN_SECRETION_BY_GLUCAGON_LIKE_PEPTIDE_1	REACTOME_REGULATION_OF_INSULIN_SECRETION_BY_GLUCAGON_LIKE_PEPTIDE_1		40	0.20108096	0.73740256	0.94736844	0.8573913	1	2283	tags=25%, list=20%, signal=31%
DAVICIONI_PAX_FOXO1_SIGNATURE_IN_ARMS_UP	DAVICIONI_PAX_FOXO1_SIGNATURE_IN_ARMS_UP		34	0.22330001	0.73450154	0.9298246	0.86030173	1	2139	tags=26%, list=19%, signal=33%
SNIJDERS_AMPLIFIED_IN_HEAD_AND_NECK_TUMORS	SNIJDERS_AMPLIFIED_IN_HEAD_AND_NECK_TUMORS		19	0.25261915	0.7300422	0.7647059	0.8658667	1	1296	tags=16%, list=12%, signal=18%
DACOSTA_UV_RESPONSE_VIA_ERCC3_COMMON_DN	DACOSTA_UV_RESPONSE_VIA_ERCC3_COMMON_DN		220	0.17946336	0.7298337	0.7826087	0.86458606	1	2032	tags=20%, list=18%, signal=23%
CHOI_ATL_STAGE_PREDICTOR	CHOI_ATL_STAGE_PREDICTOR		21	0.2427054	0.727131	0.8	0.8669778	1	2079	tags=29%, list=19%, signal=35%
LIU_SOX4_TARGETS_DN	LIU_SOX4_TARGETS_DN		187	0.17227599	0.7240618	0.84090906	0.87001044	1	2445	tags=25%, list=22%, signal=31%
AMIT_SERUM_RESPONSE_480_MCF10A	AMIT_SERUM_RESPONSE_480_MCF10A		21	0.2349233	0.72230625	0.84	0.8710195	1	1303	tags=19%, list=12%, signal=22%
NOJIMA_SFRP2_TARGETS_UP	NOJIMA_SFRP2_TARGETS_UP		18	0.28496516	0.7212946	0.9148936	0.87093306	1	1520	tags=28%, list=14%, signal=32%
ST_WNT_CA2_CYCLIC_GMP_PATHWAY	ST_WNT_CA2_CYCLIC_GMP_PATHWAY		15	0.25090215	0.71963674	0.88372093	0.8716677	1	581	tags=13%, list=5%, signal=14%
ZHAN_VARIABLE_EARLY_DIFFERENTIATION_GENES_DN	ZHAN_VARIABLE_EARLY_DIFFERENTIATION_GENES_DN		20	0.20015109	0.7181194	0.8103448	0.8721092	1	4422	tags=50%, list=39%, signal=82%
GALE_APL_WITH_FLT3_MUTATED_UP	GALE_APL_WITH_FLT3_MUTATED_UP		23	0.26041472	0.71643585	0.8333333	0.8728374	1	529	tags=13%, list=5%, signal=14%
DE_YY1_TARGETS_DN	DE_YY1_TARGETS_DN		50	0.2201849	0.7147716	0.76086956	0.87360096	1	1721	tags=16%, list=15%, signal=19%
ST_GA12_PATHWAY	ST_GA12_PATHWAY		16	0.27143875	0.7127839	0.82	0.8748601	1	795	tags=13%, list=7%, signal=13%
PUIFFE_INVASION_INHIBITED_BY_ASCITES_DN	PUIFFE_INVASION_INHIBITED_BY_ASCITES_DN		85	0.18068865	0.6936672	0.9047619	0.8988318	1	1437	tags=13%, list=13%, signal=15%
JIANG_HYPOXIA_VIA_VHL	JIANG_HYPOXIA_VIA_VHL		16	0.24589935	0.68754286	0.80487806	0.90433186	1	744	tags=13%, list=7%, signal=13%
NAKAJIMA_EOSINOPHIL	NAKAJIMA_EOSINOPHIL		15	0.26552817	0.6858395	0.875	0.90479445	1	2718	tags=40%, list=24%, signal=53%
KEGG_RNA_POLYMERASE	KEGG_RNA_POLYMERASE		20	0.232045	0.683795	0.75	0.905593	1	3919	tags=40%, list=35%, signal=61%
LIN_MELANOMA_COPY_NUMBER_UP	LIN_MELANOMA_COPY_NUMBER_UP		41	0.18797052	0.6691876	0.95238096	0.9205621	1	655	tags=7%, list=6%, signal=8%
BIOCARTA_MTOR_PATHWAY	BIOCARTA_MTOR_PATHWAY		16	0.23708382	0.6657878	0.81578946	0.9226842	1	1179	tags=19%, list=11%, signal=21%
REACTOME_NEURORANSMITTER_RECEPTOR_BINDING_AND_DOWNSTREAM_TRANSMISSION_IN_THE_POSTSYNAPTIC_CELL	REACTOME_NEURORANSMITTER_RECEPTOR_BINDING_AND_DOWNSTREAM_TRANSMISSION_IN_THE_POSTSYNAPTIC_CELL		59	0.18814623	0.6572428	0.97619045	0.9302616	1	2650	tags=31%, list=24%, signal=40%
GAZDA_DIAMOND_BLACKFAN_ANEMIA_MYELOID_DN	GAZDA_DIAMOND_BLACKFAN_ANEMIA_MYELOID_DN		23	0.1758091	0.6543663	0.9047619	0.9315415	1	1673	tags=17%, list=15%, signal=20%
GENTILE_UV_RESPONSE_CLUSTER_D7	GENTILE_UV_RESPONSE_CLUSTER_D7		25	0.21439639	0.6534978	0.8979592	0.9309727	1	909	tags=12%, list=8%, signal=13%
HOFFMANN_PRE_BI_TO_LARGE_PRE_BII_LYMPHOCYTE_UP	HOFFMANN_PRE_BI_TO_LARGE_PRE_BII_LYMPHOCYTE_UP		15	0.2563742	0.64810246	0.9047619	0.9353776	1	499	tags=13%, list=4%, signal=14%
BIOCARTA_DEATH_PATHWAY	BIOCARTA_DEATH_PATHWAY		21	0.2152061	0.64575744	0.9056604	0.9357765	1	1222	tags=14%, list=11%, signal=16%
REACTOME_SIGNALING_BY_EGFR	REACTOME_SIGNALING_BY_EGFR		38	0.17715867	0.64525056	0.90384614	0.9346211	1	809	tags=11%, list=7%, signal=11%
REACTOME_AMINE_COMPOUND_SLC_TRANSPORTERS	REACTOME_AMINE_COMPOUND_SLC_TRANSPORTERS		22	0.24443595	0.6245974	0.92156863	0.95111316	1	1333	tags=18%, list=12%, signal=21%
AMIT_EGF_RESPONSE_120_MCF10A	AMIT_EGF_RESPONSE_120_MCF10A		26	0.23569903	0.6227241	0.8627451	0.9509539	1	1359	tags=15%, list=12%, signal=17%
KEGG_GLYCOSAMINOGLYCAN_BIOSYNTHESIS_HEPARAN_SULFATE	KEGG_GLYCOSAMINOGLYCAN_BIOSYNTHESIS_HEPARAN_SULFATE		19	0.23741925	0.6184349	0.95238096	0.95294744	1	976	tags=11%, list=9%, signal=12%
BIOCARTA_PYK2_PATHWAY	BIOCARTA_PYK2_PATHWAY		17	0.21277167	0.6167757	0.89361703	0.952912	1	8818	tags=100%, list=79%, signal=470%
REACTOME_SHCMEDIATED_CASCADE	REACTOME_SHCMEDIATED_CASCADE		16	0.24295698	0.6129506	0.8979592	0.9540418	1	1482	tags=19%, list=13%, signal=22%
VANHARANTA_UTERINE_FIBROID_WITH_7Q_DELETION_UP	VANHARANTA_UTERINE_FIBROID_WITH_7Q_DELETION_UP		40	0.17200454	0.61237204	0.925	0.95292413	1	3853	tags=40%, list=34%, signal=61%
AGUIRRE_PANCREATIC_CANCER_COPY_NUMBER_DN	AGUIRRE_PANCREATIC_CANCER_COPY_NUMBER_DN		133	0.14492412	0.6091803	0.9230769	0.9540618	1	2516	tags=23%, list=22%, signal=29%
REACTOME_INTRINSIC_PATHWAY	REACTOME_INTRINSIC_PATHWAY		15	0.24244443	0.6086637	0.9767442	0.95287114	1	3136	tags=47%, list=28%, signal=65%
CHEOK_RESPONSE_TO_HD_MTX_DN	CHEOK_RESPONSE_TO_HD_MTX_DN		15	0.22596794	0.5982364	0.88372093	0.9587136	1	8670	tags=100%, list=77%, signal=442%
MURAKAMI_UV_RESPONSE_6HR_UP	MURAKAMI_UV_RESPONSE_6HR_UP		22	0.20827633	0.5945673	0.8913044	0.95974094	1	512	tags=9%, list=5%, signal=10%
REACTOME_NUCLEAR_RECEPTOR_TRANSCRIPTION_PATHWAY	REACTOME_NUCLEAR_RECEPTOR_TRANSCRIPTION_PATHWAY		38	0.18671001	0.5924446	1	0.9594819	1	1620	tags=16%, list=14%, signal=18%
SCHUHMACHER_MYC_TARGETS_UP	SCHUHMACHER_MYC_TARGETS_UP		49	0.17055057	0.5710896	0.9	0.9711589	1	2248	tags=24%, list=20%, signal=31%
REACTOME_AUTODEGRADATION_OF_CDH1_BY_CDH1_APC	REACTOME_AUTODEGRADATION_OF_CDH1_BY_CDH1_APC		46	0.1483143	0.54761505	0.92156863	0.9818028	1	9543	tags=100%, list=85%, signal=674%
REACTOME_CYCLIN_E_ASSOCIATED_EVENTS_DURING_G1_S_TRANSITION_	REACTOME_CYCLIN_E_ASSOCIATED_EVENTS_DURING_G1_S_TRANSITION_		49	0.1573021	0.54372185	0.8958333	0.98205346	1	8743	tags=98%, list=78%, signal=445%
REACTOME_APOPTOSIS	REACTOME_APOPTOSIS		88	0.13564624	0.54299384	1	0.98064506	1	2978	tags=22%, list=27%, signal=29%
REACTOME_TAT_MEDIATED_HIV1_ELONGATION_ARREST_AND_RECOVERY	REACTOME_TAT_MEDIATED_HIV1_ELONGATION_ARREST_AND_RECOVERY		27	0.15730807	0.54240054	0.8541667	0.9792717	1	4364	tags=48%, list=39%, signal=79%
REACTOME_NEUROTRANSMITTER_RELEASE_CYCLE	REACTOME_NEUROTRANSMITTER_RELEASE_CYCLE		18	0.20933603	0.5405144	1	0.9784668	1	1219	tags=17%, list=11%, signal=19%
BIOCARTA_CDC42RAC_PATHWAY	BIOCARTA_CDC42RAC_PATHWAY		15	0.20137705	0.53536075	0.9375	0.9787614	1	8945	tags=100%, list=80%, signal=496%
REACTOME_HIV_INFECTION	REACTOME_HIV_INFECTION		139	0.13434337	0.53442097	0.8888889	0.9775242	1	3519	tags=29%, list=31%, signal=42%
REACTOME_SCF_BETA_TRCP_MEDIATED_DEGRADATION_OF_EMI1	REACTOME_SCF_BETA_TRCP_MEDIATED_DEGRADATION_OF_EMI1		40	0.14823446	0.533691	0.9444444	0.9763072	1	9543	tags=100%, list=85%, signal=674%
REACTOME_DARPP32_EVENTS	REACTOME_DARPP32_EVENTS		17	0.16822624	0.5328496	0.9791667	0.9752539	1	2739	tags=24%, list=24%, signal=31%
REACTOME_SCF_SKP2_MEDIATED_DEGRADATION_OF_P27_P21	REACTOME_SCF_SKP2_MEDIATED_DEGRADATION_OF_P27_P21		44	0.14954017	0.502621	0.9375	0.984031	1	8743	tags=98%, list=78%, signal=444%
REACTOME_POST_TRANSLATIONAL_PROTEIN_MODIFICATION	REACTOME_POST_TRANSLATIONAL_PROTEIN_MODIFICATION		28	0.12815262	0.4763417	1	0.9888047	1	237	tags=4%, list=2%, signal=4%
MCCLUNG_DELTA_FOSB_TARGETS_8WK	MCCLUNG_DELTA_FOSB_TARGETS_8WK		33	0.15505937	0.44559485	1	0.9924865	1	2632	tags=24%, list=24%, signal=32%
REACTOME_ABORTIVE_ELONGATION_OF_HIV1_TRANSCRIPT_IN_THE_ABSENCE_OF_TAT	REACTOME_ABORTIVE_ELONGATION_OF_HIV1_TRANSCRIPT_IN_THE_ABSENCE_OF_TAT		19	0.14133635	0.40669152	1	0.99505186	1	9617	tags=100%, list=86%, signal=707%
