# Supplementary material for: A genomic analysis of mouse models of breast cancer reveals molecular features of mouse models and relationships to human breast cancer
Source: Breast Cancer Res. 2014 Jun 5;16(3):R59. doi: 10.1186/bcr3672 (PMC4078930; doi:10.1186/bcr3672)
Supplement: Additional file 11 — GSEA for mouse models compared to all other models or to mammary gland development. Listed by model. [file bcr3672-S11.zip › AdditionalFile11/Int3/Vs_normal_Mammary/C3/Downregulated_in_Int3_vs_normalMammary.txt]

NAME	GS<br> follow link to MSigDB	GS DETAILS	SIZE	ES	NES	NOM p-val	FDR q-val	FWER p-val	RANK AT MAX	LEADING EDGE
V$TCF11_01	V$TCF11_01	Details ...	102	-0.48657298	-1.8018645	0	0.42596152	0.176	1562	tags=30%, list=14%, signal=35%
GCTCTTG,MIR-335	GCTCTTG,MIR-335	Details ...	45	-0.48580852	-1.7962145	0.001876173	0.2341392	0.186	1874	tags=27%, list=17%, signal=32%
V$STAT5A_02	V$STAT5A_02	Details ...	66	-0.49133086	-1.7212256	0.001908397	0.4075306	0.344	1236	tags=23%, list=11%, signal=25%
V$NFE2_01	V$NFE2_01	Details ...	138	-0.44010395	-1.6747657	0	0.5349931	0.465	1023	tags=20%, list=9%, signal=22%
V$ICSBP_Q6	V$ICSBP_Q6	Details ...	119	-0.4313693	-1.6359627	0.005504587	0.660563	0.57	1876	tags=31%, list=17%, signal=37%
TTCNRGNNNNTTC_V$HSF_Q6	TTCNRGNNNNTTC_V$HSF_Q6	Details ...	75	-0.44299597	-1.6291736	0.005681818	0.5929438	0.583	2209	tags=28%, list=20%, signal=35%
V$SRF_C	V$SRF_C	Details ...	116	-0.47264364	-1.6278359	0.009541985	0.5152171	0.586	2064	tags=33%, list=18%, signal=40%
RGAGGAARY_V$PU1_Q6	RGAGGAARY_V$PU1_Q6	Details ...	237	-0.43983763	-1.5986265	0.009208103	0.605705	0.661	2066	tags=33%, list=18%, signal=40%
V$SRF_Q5_01	V$SRF_Q5_01	Details ...	116	-0.48079813	-1.5904381	0.016513761	0.5802423	0.677	2453	tags=39%, list=22%, signal=49%
WWTAAGGC_UNKNOWN	WWTAAGGC_UNKNOWN	Details ...	73	-0.47844693	-1.57748	0.014842301	0.60032636	0.709	1848	tags=34%, list=17%, signal=41%
TTCYNRGAA_V$STAT5B_01	TTCYNRGAA_V$STAT5B_01	Details ...	165	-0.38201746	-1.5769548	0	0.5473027	0.709	2099	tags=31%, list=19%, signal=37%
V$SRF_Q6	V$SRF_Q6	Details ...	133	-0.48495156	-1.574107	0.013435701	0.51565814	0.716	2314	tags=35%, list=21%, signal=44%
ATGAAGG,MIR-205	ATGAAGG,MIR-205	Details ...	75	-0.4550398	-1.5603111	0.010141988	0.5434454	0.741	1827	tags=31%, list=16%, signal=36%
ACTGAAA,MIR-30A-3P,MIR-30E-3P	ACTGAAA,MIR-30A-3P,MIR-30E-3P	Details ...	94	-0.4217669	-1.5534606	0.011741683	0.5393343	0.754	1736	tags=27%, list=16%, signal=31%
V$AREB6_01	V$AREB6_01	Details ...	127	-0.4008731	-1.5460037	0.007380074	0.54115546	0.771	1726	tags=26%, list=15%, signal=30%
TGASTMAGC_V$NFE2_01	TGASTMAGC_V$NFE2_01	Details ...	106	-0.43546945	-1.5401145	0.019305019	0.5360135	0.776	2352	tags=29%, list=21%, signal=37%
V$PEA3_Q6	V$PEA3_Q6	Details ...	117	-0.4171633	-1.5337455	0.032629557	0.5334827	0.79	2087	tags=35%, list=19%, signal=43%
TCCAGAG,MIR-518C	TCCAGAG,MIR-518C	Details ...	69	-0.38100556	-1.5291079	0.007633588	0.5267848	0.802	1756	tags=29%, list=16%, signal=34%
TGACATY_UNKNOWN	TGACATY_UNKNOWN	Details ...	315	-0.3748275	-1.5217197	0.001798561	0.53381175	0.815	1665	tags=22%, list=15%, signal=25%
V$USF_Q6_01	V$USF_Q6_01	Details ...	103	-0.34472692	-1.5189908	0.009174312	0.52167755	0.822	1219	tags=17%, list=11%, signal=18%
V$ETS2_B	V$ETS2_B	Details ...	144	-0.41116425	-1.5185758	0.02003643	0.49953532	0.822	2254	tags=31%, list=20%, signal=39%
V$USF2_Q6	V$USF2_Q6	Details ...	126	-0.3452987	-1.5164686	0.02264151	0.486048	0.826	2598	tags=26%, list=23%, signal=34%
V$IRF_Q6	V$IRF_Q6	Details ...	115	-0.44045103	-1.5159683	0.04275093	0.46692106	0.828	2298	tags=38%, list=21%, signal=48%
V$STAT5B_01	V$STAT5B_01	Details ...	125	-0.38354382	-1.5080363	0.005494506	0.48075292	0.844	2034	tags=31%, list=18%, signal=38%
AGGAGTG,MIR-483	AGGAGTG,MIR-483	Details ...	32	-0.4581723	-1.504401	0.06451613	0.4755661	0.85	1981	tags=31%, list=18%, signal=38%
V$SRF_Q4	V$SRF_Q4	Details ...	115	-0.4323061	-1.4969153	0.02443609	0.4881881	0.857	1844	tags=28%, list=16%, signal=33%
V$PBX1_02	V$PBX1_02	Details ...	67	-0.43250883	-1.4946388	0.016393442	0.4789946	0.86	2444	tags=31%, list=22%, signal=40%
V$AP4_Q5	V$AP4_Q5	Details ...	130	-0.42114905	-1.4930592	0.024208566	0.46822166	0.865	2330	tags=36%, list=21%, signal=45%
ATACTGT,MIR-144	ATACTGT,MIR-144	Details ...	107	-0.416912	-1.4834706	0.035916824	0.4906042	0.872	1905	tags=27%, list=17%, signal=32%
STTTCRNTTT_V$IRF_Q6	STTTCRNTTT_V$IRF_Q6	Details ...	92	-0.42052987	-1.482695	0.03314917	0.47735468	0.872	2251	tags=33%, list=20%, signal=40%
V$ATF4_Q2	V$ATF4_Q2	Details ...	120	-0.3434699	-1.4800668	0.00915751	0.47172162	0.874	2131	tags=22%, list=19%, signal=26%
V$PR_02	V$PR_02	Details ...	72	-0.42025614	-1.4755969	0.03364486	0.4752709	0.882	1774	tags=28%, list=16%, signal=33%
V$NFKB_Q6	V$NFKB_Q6	Details ...	130	-0.3779267	-1.4646379	0.014652015	0.5036401	0.892	1119	tags=22%, list=10%, signal=24%
V$AR_Q6	V$AR_Q6	Details ...	108	-0.38780037	-1.4616749	0.023214286	0.5019699	0.894	2254	tags=28%, list=20%, signal=34%
GGTGTGT,MIR-329	GGTGTGT,MIR-329	Details ...	44	-0.3884887	-1.4564497	0.05367793	0.508438	0.898	1431	tags=18%, list=13%, signal=21%
GTGTTGA,MIR-505	GTGTTGA,MIR-505	Details ...	53	-0.43269682	-1.4528248	0.050880626	0.5097596	0.904	2961	tags=45%, list=26%, signal=61%
ATCATGA,MIR-433	ATCATGA,MIR-433	Details ...	55	-0.3975556	-1.4493659	0.0867052	0.5106755	0.908	2634	tags=33%, list=24%, signal=43%
GACAGGG,MIR-339	GACAGGG,MIR-339	Details ...	31	-0.41912672	-1.4491204	0.040076334	0.49809635	0.908	1352	tags=23%, list=12%, signal=26%
V$ISRE_01	V$ISRE_01	Details ...	109	-0.38993472	-1.4471731	0.03314917	0.49253753	0.909	1205	tags=21%, list=11%, signal=23%
RGAANNTTC_V$HSF1_01	RGAANNTTC_V$HSF1_01	Details ...	209	-0.35300136	-1.4464126	0.025316456	0.48297957	0.91	2124	tags=26%, list=19%, signal=31%
TGCCAAR_V$NF1_Q6	TGCCAAR_V$NF1_Q6	Details ...	343	-0.3751149	-1.4443783	0.02189781	0.47884807	0.911	1676	tags=24%, list=15%, signal=28%
V$STAT4_01	V$STAT4_01	Details ...	133	-0.41385645	-1.4399587	0.04638219	0.4838814	0.912	1712	tags=27%, list=15%, signal=32%
V$STAT6_02	V$STAT6_02	Details ...	126	-0.38693658	-1.4397206	0.04283054	0.47367442	0.913	2025	tags=28%, list=18%, signal=34%
V$GATA1_04	V$GATA1_04	Details ...	118	-0.43491548	-1.4355147	0.032608695	0.4765846	0.914	1458	tags=23%, list=13%, signal=26%
V$AP1_01	V$AP1_01	Details ...	147	-0.37065855	-1.4352342	0.02443609	0.46684173	0.914	967	tags=16%, list=9%, signal=18%
V$TBP_01	V$TBP_01	Details ...	115	-0.44282117	-1.4315434	0.046468403	0.46987003	0.917	1712	tags=30%, list=15%, signal=36%
V$CREB_Q3	V$CREB_Q3	Details ...	115	-0.3199407	-1.431134	0.033834588	0.46128824	0.917	2191	tags=23%, list=20%, signal=28%
AACATTC,MIR-409-3P	AACATTC,MIR-409-3P	Details ...	63	-0.41969144	-1.4304566	0.034951456	0.45415738	0.917	2156	tags=29%, list=19%, signal=35%
CTAWWWATA_V$RSRFC4_Q2	CTAWWWATA_V$RSRFC4_Q2	Details ...	180	-0.48483908	-1.4228365	0.08395522	0.47256342	0.927	2131	tags=37%, list=19%, signal=45%
V$CREB_Q2_01	V$CREB_Q2_01	Details ...	101	-0.34208882	-1.418042	0.015748031	0.48114747	0.929	768	tags=11%, list=7%, signal=12%
V$ELF1_Q6	V$ELF1_Q6	Details ...	110	-0.38766158	-1.4162272	0.06422018	0.47818947	0.93	2159	tags=33%, list=19%, signal=40%
RYCACNNRNNRNCAG_UNKNOWN	RYCACNNRNNRNCAG_UNKNOWN	Details ...	34	-0.43954238	-1.4145561	0.093023255	0.47504985	0.933	2576	tags=35%, list=23%, signal=46%
TAAYNRNNTCC_UNKNOWN	TAAYNRNNTCC_UNKNOWN	Details ...	78	-0.41909024	-1.4103501	0.03180212	0.48078057	0.935	2019	tags=31%, list=18%, signal=37%
V$PAX8_B	V$PAX8_B	Details ...	45	-0.42322534	-1.410186	0.072289154	0.47245473	0.935	1951	tags=24%, list=17%, signal=29%
GAANYNYGACNY_UNKNOWN	GAANYNYGACNY_UNKNOWN	Details ...	33	-0.45570272	-1.4089601	0.047358833	0.4680205	0.935	2726	tags=42%, list=24%, signal=56%
AAGCACT,MIR-520F	AAGCACT,MIR-520F	Details ...	102	-0.37024698	-1.4074377	0.068686865	0.4657116	0.937	2613	tags=29%, list=23%, signal=38%
V$HMX1_01	V$HMX1_01	Details ...	20	-0.5004474	-1.4059944	0.08946322	0.46214423	0.939	442	tags=15%, list=4%, signal=16%
V$HSF1_01	V$HSF1_01	Details ...	126	-0.37342024	-1.4039009	0.035906643	0.4613599	0.94	2124	tags=27%, list=19%, signal=33%
V$AP4_Q6	V$AP4_Q6	Details ...	108	-0.4259248	-1.4002104	0.07649254	0.46564204	0.943	2192	tags=32%, list=20%, signal=40%
ATAAGCT,MIR-21	ATAAGCT,MIR-21	Details ...	69	-0.39059886	-1.3963228	0.060194176	0.4715912	0.946	2449	tags=33%, list=22%, signal=42%
V$CEBP_Q2_01	V$CEBP_Q2_01		139	-0.35912478	-1.3924241	0.018796992	0.47785985	0.947	1870	tags=27%, list=17%, signal=32%
V$AP1_Q6_01	V$AP1_Q6_01		134	-0.36184186	-1.3882488	0.043875687	0.48474064	0.949	1473	tags=20%, list=13%, signal=23%
V$MEF2_03	V$MEF2_03		117	-0.42598945	-1.387883	0.06981132	0.47833085	0.95	1297	tags=23%, list=12%, signal=26%
V$MEF2_01	V$MEF2_01		73	-0.4836386	-1.38576	0.076642334	0.4786884	0.952	2080	tags=42%, list=19%, signal=52%
ARGGGTTAA_UNKNOWN	ARGGGTTAA_UNKNOWN		69	-0.38342977	-1.384816	0.07116105	0.47465557	0.953	2538	tags=36%, list=23%, signal=47%
V$NFAT_Q4_01	V$NFAT_Q4_01		135	-0.3617255	-1.3836409	0.056179777	0.471322	0.953	2220	tags=27%, list=20%, signal=34%
ATACCTC,MIR-202	ATACCTC,MIR-202		88	-0.37433758	-1.3833563	0.05697446	0.46550438	0.953	2079	tags=31%, list=19%, signal=37%
GTATGAT,MIR-154,MIR-487	GTATGAT,MIR-154,MIR-487		36	-0.4310138	-1.3827513	0.08979592	0.46078312	0.954	1661	tags=25%, list=15%, signal=29%
V$RORA1_01	V$RORA1_01		136	-0.35285094	-1.3821031	0.042124543	0.456028	0.954	1854	tags=22%, list=17%, signal=26%
V$BACH1_01	V$BACH1_01		142	-0.34061432	-1.3803926	0.048148148	0.45467117	0.954	2682	tags=32%, list=24%, signal=42%
V$ERR1_Q2	V$ERR1_Q2		124	-0.36355752	-1.3767346	0.085388996	0.46004173	0.956	1865	tags=25%, list=17%, signal=30%
TTGCACT,MIR-130A,MIR-301,MIR-130B	TTGCACT,MIR-130A,MIR-301,MIR-130B		179	-0.32629684	-1.3740286	0.05620155	0.46249348	0.957	3283	tags=40%, list=29%, signal=56%
V$SREBP_Q3	V$SREBP_Q3		116	-0.3744455	-1.3717201	0.056637168	0.46317646	0.958	2014	tags=25%, list=18%, signal=30%
TTAYRTAA_V$E4BP4_01	TTAYRTAA_V$E4BP4_01		107	-0.3383695	-1.3632134	0.018450184	0.48715836	0.962	1280	tags=17%, list=11%, signal=19%
CTCTATG,MIR-368	CTCTATG,MIR-368		24	-0.47883612	-1.363194	0.11302682	0.48072356	0.962	1270	tags=25%, list=11%, signal=28%
V$FOXO3_01	V$FOXO3_01		107	-0.36271372	-1.3627051	0.04385965	0.47626022	0.962	2131	tags=32%, list=19%, signal=39%
V$STAT5A_01	V$STAT5A_01		129	-0.3314452	-1.3626391	0.04283054	0.4702453	0.962	2034	tags=27%, list=18%, signal=33%
CTTTGCA,MIR-527	CTTTGCA,MIR-527		129	-0.31994027	-1.3614718	0.052238807	0.46786833	0.962	1964	tags=22%, list=18%, signal=26%
V$AP1_Q4	V$AP1_Q4		137	-0.36296386	-1.3553951	0.08174905	0.4819005	0.963	2961	tags=36%, list=26%, signal=48%
TGAYRTCA_V$ATF3_Q6	TGAYRTCA_V$ATF3_Q6		259	-0.3140325	-1.3518198	0.05065666	0.48843163	0.966	1774	tags=18%, list=16%, signal=21%
V$LEF1_Q6	V$LEF1_Q6		126	-0.33750597	-1.3516062	0.023508137	0.483061	0.966	1754	tags=22%, list=16%, signal=26%
CCAWWNAAGG_V$SRF_Q4	CCAWWNAAGG_V$SRF_Q4		48	-0.47669193	-1.3475125	0.12177122	0.49001497	0.966	1338	tags=29%, list=12%, signal=33%
YTATTTTNR_V$MEF2_02	YTATTTTNR_V$MEF2_02		334	-0.35747626	-1.3458604	0.07495429	0.4902181	0.967	2645	tags=35%, list=24%, signal=45%
V$HMEF2_Q6	V$HMEF2_Q6		63	-0.47800174	-1.3451734	0.12591241	0.48671818	0.967	2052	tags=48%, list=18%, signal=58%
V$CEBP_01	V$CEBP_01		120	-0.3530465	-1.3387332	0.05893186	0.5029345	0.972	2192	tags=28%, list=20%, signal=34%
CAGNYGKNAAA_UNKNOWN	CAGNYGKNAAA_UNKNOWN		37	-0.40946448	-1.3377985	0.09551657	0.50022596	0.973	2445	tags=35%, list=22%, signal=45%
V$LBP1_Q6	V$LBP1_Q6		103	-0.38726625	-1.3371965	0.108007446	0.49640247	0.973	1905	tags=28%, list=17%, signal=34%
WTGAAAT_UNKNOWN	WTGAAAT_UNKNOWN		282	-0.3253397	-1.3361577	0.014184397	0.49437487	0.975	2131	tags=24%, list=19%, signal=29%
V$ATF1_Q6	V$ATF1_Q6		124	-0.32209447	-1.3357791	0.03551402	0.49003172	0.975	753	tags=12%, list=7%, signal=13%
TGACCTTG_V$SF1_Q6	TGACCTTG_V$SF1_Q6		122	-0.32014444	-1.3317157	0.0718232	0.49853104	0.975	2222	tags=28%, list=20%, signal=34%
YGCANTGCR_UNKNOWN	YGCANTGCR_UNKNOWN		52	-0.33909982	-1.3297417	0.11919192	0.499403	0.975	2647	tags=31%, list=24%, signal=40%
RTAAACA_V$FREAC2_01	RTAAACA_V$FREAC2_01		456	-0.30237785	-1.3290939	0.029982364	0.49581215	0.975	1806	tags=22%, list=16%, signal=25%
TGGTGCT,MIR-29A,MIR-29B,MIR-29C	TGGTGCT,MIR-29A,MIR-29B,MIR-29C		251	-0.32201606	-1.328624	0.06496063	0.49178118	0.975	1870	tags=24%, list=17%, signal=28%
GGCNRNWCTTYS_UNKNOWN	GGCNRNWCTTYS_UNKNOWN		39	-0.36102942	-1.32852	0.15139443	0.48684785	0.975	2877	tags=38%, list=26%, signal=52%
ATTCTTT,MIR-186	ATTCTTT,MIR-186		128	-0.36536255	-1.3277636	0.1627451	0.4845732	0.975	3056	tags=38%, list=27%, signal=51%
KMCATNNWGGA_UNKNOWN	KMCATNNWGGA_UNKNOWN		35	-0.390894	-1.327717	0.09073359	0.47961766	0.975	2546	tags=31%, list=23%, signal=41%
V$FOXO1_02	V$FOXO1_02		113	-0.33430964	-1.3275638	0.031021899	0.4753025	0.975	1748	tags=25%, list=16%, signal=29%
ATGTTTC,MIR-494	ATGTTTC,MIR-494		79	-0.34875077	-1.3266886	0.11405295	0.47312742	0.976	2329	tags=23%, list=21%, signal=29%
GGGNNTTTCC_V$NFKB_Q6_01	GGGNNTTTCC_V$NFKB_Q6_01		69	-0.40620866	-1.3262188	0.11861314	0.4697096	0.976	1926	tags=30%, list=17%, signal=37%
TGCACTG,MIR-148A,MIR-152,MIR-148B	TGCACTG,MIR-148A,MIR-152,MIR-148B		125	-0.31140703	-1.3251945	0.06936416	0.46850103	0.976	2019	tags=24%, list=18%, signal=29%
V$AP1FJ_Q2	V$AP1FJ_Q2		145	-0.3409901	-1.3242528	0.10294118	0.4667906	0.976	1473	tags=19%, list=13%, signal=21%
V$ER_Q6	V$ER_Q6		140	-0.35007855	-1.3215134	0.08128545	0.47117397	0.978	1925	tags=26%, list=17%, signal=32%
CCTNTMAGA_UNKNOWN	CCTNTMAGA_UNKNOWN		63	-0.3570929	-1.3161324	0.09001957	0.48342004	0.979	1970	tags=29%, list=18%, signal=34%
V$IRF1_01	V$IRF1_01		122	-0.3752304	-1.314363	0.13916501	0.48476306	0.983	2189	tags=28%, list=20%, signal=34%
GTTTGTT,MIR-495	GTTTGTT,MIR-495		116	-0.33312243	-1.312682	0.11931818	0.48531502	0.983	1986	tags=26%, list=18%, signal=31%
V$P53_DECAMER_Q2	V$P53_DECAMER_Q2		126	-0.33275542	-1.3126503	0.08759124	0.4808233	0.983	1909	tags=25%, list=17%, signal=30%
V$GATA1_03	V$GATA1_03		120	-0.36428684	-1.3118572	0.10714286	0.47871813	0.983	2192	tags=26%, list=20%, signal=32%
ATGCTGG,MIR-338	ATGCTGG,MIR-338		47	-0.34292692	-1.3108586	0.092843324	0.47728005	0.983	2156	tags=23%, list=19%, signal=29%
V$MTF1_Q4	V$MTF1_Q4		125	-0.32019475	-1.3074152	0.065259114	0.48404002	0.983	2149	tags=26%, list=19%, signal=32%
V$CEBPGAMMA_Q6	V$CEBPGAMMA_Q6		119	-0.30831552	-1.3073205	0.04753521	0.47993624	0.983	1362	tags=18%, list=12%, signal=20%
AAAYWAACM_V$HFH4_01	AAAYWAACM_V$HFH4_01		125	-0.33812898	-1.3072457	0.070500925	0.47584978	0.983	2672	tags=33%, list=24%, signal=43%
GGCAGTG,MIR-324-3P	GGCAGTG,MIR-324-3P		48	-0.33707014	-1.3072006	0.11302682	0.47167236	0.983	546	tags=10%, list=5%, signal=11%
V$CEBPB_01	V$CEBPB_01		135	-0.35382247	-1.3067626	0.10037175	0.46876717	0.983	2131	tags=30%, list=19%, signal=37%
V$HSF2_01	V$HSF2_01		116	-0.35121623	-1.305926	0.12087912	0.46758306	0.985	2537	tags=28%, list=23%, signal=36%
V$NRF2_Q4	V$NRF2_Q4		132	-0.3188347	-1.3058537	0.09618875	0.46364033	0.985	2505	tags=26%, list=22%, signal=33%
V$SRF_01	V$SRF_01		37	-0.44596064	-1.3057582	0.15625	0.45995864	0.985	2334	tags=38%, list=21%, signal=48%
V$ZIC2_01	V$ZIC2_01		124	-0.3146165	-1.3046324	0.06909789	0.45969704	0.986	2721	tags=27%, list=24%, signal=35%
TGACAGNY_V$MEIS1_01	TGACAGNY_V$MEIS1_01		378	-0.28720632	-1.3041741	0.050632913	0.45706445	0.986	2149	tags=25%, list=19%, signal=30%
V$HIF1_Q3	V$HIF1_Q3		116	-0.31163815	-1.3011236	0.07235622	0.4625285	0.987	1895	tags=22%, list=17%, signal=26%
V$HNF3_Q6	V$HNF3_Q6		95	-0.35492304	-1.3007414	0.09653916	0.45975524	0.988	1731	tags=27%, list=15%, signal=32%
V$ER_Q6_01	V$ER_Q6_01		122	-0.31324443	-1.2990651	0.075925924	0.46084103	0.989	2953	tags=33%, list=26%, signal=44%
V$CEBPB_02	V$CEBPB_02		137	-0.32752225	-1.2957618	0.05214153	0.46623653	0.989	1950	tags=27%, list=17%, signal=32%
V$TATA_C	V$TATA_C		165	-0.35597157	-1.2957574	0.081850536	0.46245497	0.989	1473	tags=22%, list=13%, signal=25%
V$POU3F2_01	V$POU3F2_01		49	-0.39006242	-1.2939317	0.102564104	0.46423557	0.989	1128	tags=16%, list=10%, signal=18%
CTTTAAR_UNKNOWN	CTTTAAR_UNKNOWN		445	-0.28670102	-1.2938774	0.041594453	0.46063828	0.989	1805	tags=20%, list=16%, signal=23%
YNGTTNNNATT_UNKNOWN	YNGTTNNNATT_UNKNOWN		170	-0.34859037	-1.2928333	0.09022556	0.46009877	0.989	2019	tags=27%, list=18%, signal=33%
V$BACH2_01	V$BACH2_01		140	-0.32624775	-1.2924017	0.096958175	0.457796	0.989	1991	tags=24%, list=18%, signal=28%
V$MYCMAX_03	V$MYCMAX_03		116	-0.29363704	-1.2909914	0.092495635	0.45819834	0.989	2377	tags=25%, list=21%, signal=31%
V$VDR_Q3	V$VDR_Q3		112	-0.33185318	-1.2847592	0.12633452	0.4723758	0.989	1328	tags=17%, list=12%, signal=19%
ACATTCC,MIR-1,MIR-206	ACATTCC,MIR-1,MIR-206		140	-0.3211859	-1.2846849	0.15090543	0.46888804	0.989	1780	tags=19%, list=16%, signal=23%
V$E47_01	V$E47_01		133	-0.32036278	-1.2826504	0.10017889	0.47109678	0.989	1737	tags=22%, list=16%, signal=26%
V$NFKAPPAB_01	V$NFKAPPAB_01		125	-0.34127364	-1.2823714	0.11130742	0.4681455	0.989	2392	tags=30%, list=21%, signal=38%
YAATNANRNNNCAG_UNKNOWN	YAATNANRNNNCAG_UNKNOWN		33	-0.39341205	-1.2811952	0.103846155	0.46820804	0.989	866	tags=15%, list=8%, signal=16%
TTCCGTT,MIR-191	TTCCGTT,MIR-191		18	-0.49159342	-1.2798835	0.1755424	0.46822938	0.989	1979	tags=33%, list=18%, signal=40%
CTCAGGG,MIR-125B,MIR-125A	CTCAGGG,MIR-125B,MIR-125A		177	-0.26985765	-1.2786447	0.091254756	0.4685363	0.989	2324	tags=20%, list=21%, signal=25%
TGANNYRGCA_V$TCF11MAFG_01	TGANNYRGCA_V$TCF11MAFG_01		146	-0.32496047	-1.2778609	0.12592593	0.4674034	0.989	1695	tags=18%, list=15%, signal=21%
V$LHX3_01	V$LHX3_01		109	-0.38304433	-1.2758965	0.12806027	0.4694842	0.99	1429	tags=20%, list=13%, signal=23%
V$STAT_01	V$STAT_01		133	-0.29595593	-1.2747284	0.04477612	0.4696223	0.99	2099	tags=26%, list=19%, signal=31%
ACCAATC,MIR-509	ACCAATC,MIR-509		19	-0.41124216	-1.2737613	0.15725806	0.4689397	0.99	264	tags=16%, list=2%, signal=16%
TCTAGAG,MIR-517	TCTAGAG,MIR-517		29	-0.39014584	-1.2725575	0.13618676	0.46924868	0.99	1962	tags=24%, list=18%, signal=29%
V$MZF1_01	V$MZF1_01		111	-0.3293225	-1.2724941	0.11678832	0.4660698	0.99	1986	tags=24%, list=18%, signal=29%
RAAGNYNNCTTY_UNKNOWN	RAAGNYNNCTTY_UNKNOWN		71	-0.36164725	-1.2711104	0.11502783	0.46654865	0.991	2066	tags=28%, list=18%, signal=34%
CTCTAGA,MIR-526C,MIR-518F,MIR-526A	CTCTAGA,MIR-526C,MIR-518F,MIR-526A		25	-0.35403213	-1.2702414	0.1278626	0.46552366	0.991	56	tags=8%, list=1%, signal=8%
V$LYF1_01	V$LYF1_01		128	-0.32196936	-1.2697862	0.10780669	0.46348524	0.992	1638	tags=20%, list=15%, signal=23%
GTCNYYATGR_UNKNOWN	GTCNYYATGR_UNKNOWN		36	-0.35281432	-1.2684674	0.14018692	0.46401855	0.992	2022	tags=28%, list=18%, signal=34%
V$AMEF2_Q6	V$AMEF2_Q6		123	-0.3639817	-1.2663466	0.121323526	0.46750745	0.993	2077	tags=31%, list=19%, signal=38%
V$MEF2_Q6_01	V$MEF2_Q6_01		121	-0.40911645	-1.2658352	0.18738404	0.46570066	0.993	2378	tags=37%, list=21%, signal=47%
V$AP1_Q2	V$AP1_Q2		142	-0.33266404	-1.2652414	0.12293578	0.4639737	0.993	1473	tags=18%, list=13%, signal=21%
GCANCTGNY_V$MYOD_Q6	GCANCTGNY_V$MYOD_Q6		435	-0.31772938	-1.2638441	0.10989011	0.4650904	0.993	2025	tags=25%, list=18%, signal=30%
TGCTGCT,MIR-15A,MIR-16,MIR-15B,MIR-195,MIR-424,MIR-497	TGCTGCT,MIR-15A,MIR-16,MIR-15B,MIR-195,MIR-424,MIR-497		295	-0.2852574	-1.2629145	0.09815951	0.46464288	0.994	2513	tags=25%, list=22%, signal=31%
V$MYCMAX_02	V$MYCMAX_02		117	-0.3039524	-1.2607217	0.13157895	0.46757627	0.994	1844	tags=21%, list=16%, signal=25%
V$AP1_Q6	V$AP1_Q6		130	-0.3188911	-1.256834	0.11764706	0.47530764	0.994	1473	tags=19%, list=13%, signal=22%
V$MEF2_02	V$MEF2_02		115	-0.417463	-1.2534599	0.1981132	0.48143113	0.995	2110	tags=33%, list=19%, signal=40%
V$NKX25_01	V$NKX25_01		71	-0.3328058	-1.252895	0.11347517	0.47989094	0.995	2141	tags=24%, list=19%, signal=29%
AATGTGA,MIR-23A,MIR-23B	AATGTGA,MIR-23A,MIR-23B		213	-0.2924083	-1.2520738	0.07183365	0.47929206	0.996	2079	tags=23%, list=19%, signal=27%
V$MMEF2_Q6	V$MMEF2_Q6		139	-0.37389514	-1.2519436	0.16216215	0.4765492	0.996	2110	tags=30%, list=19%, signal=37%
V$E2F1_Q3_01	V$E2F1_Q3_01		123	-0.2819618	-1.2508894	0.10752688	0.47644684	0.996	1805	tags=20%, list=16%, signal=23%
ACACTCC,MIR-122A	ACACTCC,MIR-122A		43	-0.3423398	-1.2502584	0.19581749	0.47526762	0.996	2516	tags=28%, list=22%, signal=36%
TGTTTAC,MIR-30A-5P,MIR-30C,MIR-30D,MIR-30B,MIR-30E-5P	TGTTTAC,MIR-30A-5P,MIR-30C,MIR-30D,MIR-30B,MIR-30E-5P		295	-0.29050463	-1.2498544	0.10344828	0.4733736	0.996	2932	tags=31%, list=26%, signal=41%
V$ATF3_Q6	V$ATF3_Q6		117	-0.30371022	-1.2439711	0.1297989	0.4872173	0.996	1245	tags=13%, list=11%, signal=14%
V$ETS1_B	V$ETS1_B		128	-0.31966394	-1.2437218	0.17335767	0.48485854	0.996	1697	tags=21%, list=15%, signal=25%
V$FOXO4_02	V$FOXO4_02		125	-0.3109465	-1.2431031	0.075704224	0.48349896	0.996	1748	tags=25%, list=16%, signal=29%
V$CEBPDELTA_Q6	V$CEBPDELTA_Q6		122	-0.3365726	-1.242797	0.12746859	0.4813092	0.996	1970	tags=27%, list=18%, signal=32%
V$FOXJ2_01	V$FOXJ2_01		83	-0.3561283	-1.2423049	0.14973262	0.47961894	0.996	1712	tags=28%, list=15%, signal=32%
CCCNNGGGAR_V$OLF1_01	CCCNNGGGAR_V$OLF1_01		153	-0.31269008	-1.2422051	0.12727273	0.47700444	0.996	1749	tags=22%, list=16%, signal=25%
V$HFH8_01	V$HFH8_01		108	-0.32253772	-1.240553	0.07473309	0.4790059	0.996	2285	tags=30%, list=20%, signal=37%
V$NFKB_C	V$NFKB_C		136	-0.29334262	-1.2395022	0.1064982	0.47890127	0.996	1042	tags=14%, list=9%, signal=15%
CAGTGTT,MIR-141,MIR-200A	CAGTGTT,MIR-141,MIR-200A		160	-0.29890916	-1.236261	0.17177914	0.48485228	0.996	2926	tags=30%, list=26%, signal=40%
V$PAX4_02	V$PAX4_02		124	-0.3529866	-1.2345577	0.1350365	0.48650426	0.996	2131	tags=31%, list=19%, signal=38%
TGCTTTG,MIR-330	TGCTTTG,MIR-330		145	-0.31354728	-1.2332127	0.16935484	0.487292	0.996	3480	tags=41%, list=31%, signal=59%
V$GR_01	V$GR_01		100	-0.32141382	-1.2327349	0.125	0.48566476	0.996	2159	tags=24%, list=19%, signal=29%
V$ATF_B	V$ATF_B		93	-0.30892038	-1.2324188	0.13539653	0.4837574	0.996	462	tags=10%, list=4%, signal=10%
TCANNTGAY_V$SREBP1_01	TCANNTGAY_V$SREBP1_01		246	-0.25973573	-1.2290106	0.09981167	0.49016088	0.996	2600	tags=25%, list=23%, signal=32%
V$TAL1ALPHAE47_01	V$TAL1ALPHAE47_01		119	-0.34048894	-1.2284883	0.15061297	0.48874322	0.996	2613	tags=34%, list=23%, signal=43%
V$RSRFC4_Q2	V$RSRFC4_Q2		105	-0.39384744	-1.2258534	0.20265152	0.49312696	0.996	2110	tags=33%, list=19%, signal=41%
V$TFIIA_Q6	V$TFIIA_Q6		137	-0.29080114	-1.2255137	0.12345679	0.49131098	0.996	2019	tags=24%, list=18%, signal=29%
V$CEBP_C	V$CEBP_C		93	-0.3128471	-1.2254196	0.15606937	0.48878282	0.996	1538	tags=17%, list=14%, signal=20%
V$HFH1_01	V$HFH1_01		124	-0.33050257	-1.2244194	0.14594595	0.48857906	0.996	1712	tags=22%, list=15%, signal=25%
V$TCF4_Q5	V$TCF4_Q5		116	-0.33754313	-1.2242199	0.11484099	0.486325	0.996	1447	tags=18%, list=13%, signal=21%
V$OCT1_Q5_01	V$OCT1_Q5_01		122	-0.32797915	-1.2228783	0.14285715	0.48758692	0.996	1042	tags=16%, list=9%, signal=18%
V$RSRFC4_01	V$RSRFC4_01		121	-0.39796335	-1.2207927	0.21550095	0.49103814	0.997	2110	tags=33%, list=19%, signal=40%
V$AFP1_Q6	V$AFP1_Q6		119	-0.32562467	-1.2204013	0.13547237	0.48950422	0.997	1978	tags=24%, list=18%, signal=29%
V$HNF3ALPHA_Q6	V$HNF3ALPHA_Q6		105	-0.32659763	-1.2198617	0.15689981	0.4882543	0.997	1731	tags=24%, list=15%, signal=28%
V$USF_01	V$USF_01		109	-0.2552733	-1.2195058	0.12739965	0.48658955	0.997	2377	tags=22%, list=21%, signal=28%
TGCCTTA,MIR-124A	TGCCTTA,MIR-124A		285	-0.2841373	-1.2181214	0.19723865	0.48778895	0.997	2423	tags=25%, list=22%, signal=31%
V$ER_Q6_02	V$ER_Q6_02		130	-0.2872065	-1.2179905	0.11588785	0.48551428	0.997	3185	tags=39%, list=28%, signal=54%
V$S8_01	V$S8_01		120	-0.32054546	-1.2176846	0.12271062	0.48372942	0.997	1270	tags=20%, list=11%, signal=22%
V$STAT5A_03	V$STAT5A_03		122	-0.33277395	-1.2166394	0.16245487	0.48399428	0.997	1747	tags=25%, list=16%, signal=29%
V$OCT1_B	V$OCT1_B		125	-0.34254235	-1.2164401	0.18909091	0.48202848	0.997	1119	tags=18%, list=10%, signal=19%
CATRRAGC_UNKNOWN	CATRRAGC_UNKNOWN		58	-0.35503432	-1.2148547	0.19736843	0.48351052	0.997	3059	tags=38%, list=27%, signal=52%
V$SMAD3_Q6	V$SMAD3_Q6		104	-0.33052924	-1.2139372	0.17677642	0.4833449	0.997	1854	tags=24%, list=17%, signal=29%
V$PAX4_04	V$PAX4_04		106	-0.29528	-1.2101617	0.14206642	0.49117845	0.997	1429	tags=17%, list=13%, signal=19%
GTGCAAT,MIR-25,MIR-32,MIR-92,MIR-363,MIR-367	GTGCAAT,MIR-25,MIR-32,MIR-92,MIR-363,MIR-367		159	-0.2883766	-1.2098082	0.15606937	0.48954144	0.997	2722	tags=30%, list=24%, signal=39%
V$FOXD3_01	V$FOXD3_01		107	-0.30751815	-1.2096168	0.098513015	0.48756912	0.997	1775	tags=25%, list=16%, signal=30%
V$TTF1_Q6	V$TTF1_Q6		126	-0.29706717	-1.2084969	0.14310955	0.48794162	0.997	1988	tags=21%, list=18%, signal=25%
V$IRF2_01	V$IRF2_01		55	-0.37183747	-1.2059858	0.226	0.49234927	0.997	2251	tags=27%, list=20%, signal=34%
V$IRF1_Q6	V$IRF1_Q6		130	-0.31575814	-1.2059728	0.17967331	0.48989964	0.997	2378	tags=28%, list=21%, signal=36%
V$TCF11MAFG_01	V$TCF11MAFG_01		103	-0.28881547	-1.2052845	0.14652015	0.4892024	0.997	1759	tags=17%, list=16%, signal=19%
TTTGCAC,MIR-19A,MIR-19B	TTTGCAC,MIR-19A,MIR-19B		245	-0.2705183	-1.1994538	0.18525897	0.5024643	0.997	1997	tags=19%, list=18%, signal=23%
V$TATA_01	V$TATA_01		144	-0.36187863	-1.1960387	0.17259787	0.50920147	0.997	1433	tags=20%, list=13%, signal=23%
V$EN1_01	V$EN1_01		51	-0.35330984	-1.1956567	0.20733945	0.5078248	0.997	1937	tags=20%, list=17%, signal=24%
CAGCACT,MIR-512-3P	CAGCACT,MIR-512-3P		62	-0.30965534	-1.1954392	0.20750988	0.50581187	0.997	2361	tags=29%, list=21%, signal=37%
V$MAF_Q6	V$MAF_Q6		144	-0.28932646	-1.195414	0.15209125	0.5033901	0.997	1472	tags=17%, list=13%, signal=19%
V$POU1F1_Q6	V$POU1F1_Q6		111	-0.3216908	-1.1943406	0.16607143	0.50378966	0.997	2183	tags=25%, list=19%, signal=31%
V$MYB_Q6	V$MYB_Q6		116	-0.31633583	-1.1928126	0.20400728	0.50548595	0.997	1844	tags=22%, list=16%, signal=27%
TTTGCAG,MIR-518A-2	TTTGCAG,MIR-518A-2		98	-0.30980724	-1.1927722	0.20825148	0.5030883	0.997	1977	tags=19%, list=18%, signal=23%
V$SRY_02	V$SRY_02		121	-0.31694162	-1.1925185	0.1544256	0.5013785	0.997	1307	tags=18%, list=12%, signal=20%
V$AP2REP_01	V$AP2REP_01		85	-0.31084988	-1.1907862	0.20235756	0.50358766	0.997	1352	tags=16%, list=12%, signal=19%
V$SMAD_Q6	V$SMAD_Q6		128	-0.2752143	-1.1907737	0.16314779	0.5012102	0.997	2066	tags=21%, list=18%, signal=26%
V$TAL1BETAITF2_01	V$TAL1BETAITF2_01		120	-0.35573918	-1.1893866	0.24420677	0.5028531	0.997	2010	tags=25%, list=18%, signal=30%
V$SP3_Q3	V$SP3_Q3		110	-0.30283743	-1.1884372	0.22376238	0.5031988	0.997	2863	tags=28%, list=26%, signal=37%
ATGTAGC,MIR-221,MIR-222	ATGTAGC,MIR-221,MIR-222		56	-0.3643568	-1.1880964	0.2535497	0.50190157	0.997	1606	tags=27%, list=14%, signal=31%
CTGCAGY_UNKNOWN	CTGCAGY_UNKNOWN		369	-0.28720254	-1.1873164	0.18065694	0.5016887	0.997	1799	tags=21%, list=16%, signal=24%
V$NFKB_Q6_01	V$NFKB_Q6_01		113	-0.31368643	-1.1867863	0.17753623	0.50068307	0.997	2378	tags=27%, list=21%, signal=34%
V$LMO2COM_02	V$LMO2COM_02		128	-0.3374753	-1.1839594	0.21996303	0.5060797	0.997	2222	tags=26%, list=20%, signal=32%
TGGNNNNNNKCCAR_UNKNOWN	TGGNNNNNNKCCAR_UNKNOWN		208	-0.32073417	-1.183621	0.21100917	0.50460225	0.997	2057	tags=25%, list=18%, signal=30%
GTGGGTGK_UNKNOWN	GTGGGTGK_UNKNOWN		149	-0.2877187	-1.1825645	0.16977929	0.5048756	0.997	2389	tags=25%, list=21%, signal=31%
CCTGAGT,MIR-510	CCTGAGT,MIR-510		22	-0.3663975	-1.1812229	0.250497	0.5062003	0.997	1997	tags=23%, list=18%, signal=28%
TTGGAGA,MIR-515-5P,MIR-519E	TTGGAGA,MIR-515-5P,MIR-519E		68	-0.32658857	-1.1805972	0.25661916	0.5056648	0.997	2663	tags=32%, list=24%, signal=42%
V$AP1_C	V$AP1_C		157	-0.30807137	-1.1796465	0.18975332	0.50580937	0.997	2084	tags=22%, list=19%, signal=27%
V$LEF1_Q2	V$LEF1_Q2		104	-0.3028151	-1.1781772	0.17668489	0.5077721	0.997	1323	tags=15%, list=12%, signal=17%
V$CREBP1CJUN_01	V$CREBP1CJUN_01		119	-0.27234828	-1.1780684	0.17601547	0.5057597	0.997	1899	tags=18%, list=17%, signal=21%
V$GRE_C	V$GRE_C		63	-0.31575394	-1.1780673	0.18181819	0.5034917	0.997	1629	tags=25%, list=15%, signal=30%
V$FREAC3_01	V$FREAC3_01		121	-0.3119199	-1.1778251	0.1780822	0.5019351	0.997	1888	tags=26%, list=17%, signal=31%
V$AP2_Q6_01	V$AP2_Q6_01		124	-0.30266416	-1.1765172	0.24906367	0.50304717	0.997	2081	tags=26%, list=19%, signal=31%
SYATTGTG_UNKNOWN	SYATTGTG_UNKNOWN		100	-0.2930081	-1.1747268	0.20035149	0.50567526	0.997	920	tags=12%, list=8%, signal=13%
V$TEF1_Q6	V$TEF1_Q6		110	-0.30637956	-1.1745251	0.20523138	0.5039618	0.997	2087	tags=25%, list=19%, signal=31%
TGACGTCA_V$ATF3_Q6	TGACGTCA_V$ATF3_Q6		107	-0.2764901	-1.1733968	0.18304431	0.50474054	0.997	1899	tags=18%, list=17%, signal=21%
ACCAAAG,MIR-9	ACCAAAG,MIR-9		255	-0.2669707	-1.1721232	0.21956088	0.50583094	0.997	2397	tags=24%, list=21%, signal=29%
V$GATA3_01	V$GATA3_01		117	-0.3573053	-1.1719086	0.22735347	0.5041715	0.997	1362	tags=21%, list=12%, signal=23%
V$CEBPA_01	V$CEBPA_01		119	-0.29928246	-1.1716937	0.18631178	0.5025047	0.997	1982	tags=25%, list=18%, signal=30%
V$HMGIY_Q6	V$HMGIY_Q6		117	-0.31328645	-1.1708999	0.16931216	0.5025058	0.997	1964	tags=26%, list=18%, signal=32%
GTTATAT,MIR-410	GTTATAT,MIR-410		48	-0.37321714	-1.1703247	0.27991885	0.50179946	0.997	3118	tags=35%, list=28%, signal=49%
V$OCT1_07	V$OCT1_07		68	-0.34796017	-1.1701536	0.20572451	0.5000397	0.997	1328	tags=19%, list=12%, signal=22%
V$MYC_Q2	V$MYC_Q2		97	-0.27070296	-1.1696761	0.20676692	0.49931583	0.997	2347	tags=22%, list=21%, signal=27%
V$AREB6_03	V$AREB6_03		111	-0.28520814	-1.1694913	0.18032786	0.49775594	0.997	2012	tags=23%, list=18%, signal=28%
V$AR_Q2	V$AR_Q2		55	-0.33824828	-1.1688769	0.1923775	0.49729466	0.998	1146	tags=18%, list=10%, signal=20%
V$OCT_Q6	V$OCT_Q6		119	-0.31401616	-1.1687744	0.21043165	0.49545813	0.998	1119	tags=16%, list=10%, signal=18%
YATTNATC_UNKNOWN	YATTNATC_UNKNOWN		162	-0.31890064	-1.1673658	0.19005328	0.496882	0.998	2238	tags=27%, list=20%, signal=33%
V$RREB1_01	V$RREB1_01		101	-0.27040073	-1.1664484	0.20113853	0.49722695	0.998	1696	tags=17%, list=15%, signal=20%
V$HNF4ALPHA_Q6	V$HNF4ALPHA_Q6		131	-0.29744592	-1.1648842	0.18114603	0.49929368	0.999	1855	tags=23%, list=17%, signal=27%
V$NGFIC_01	V$NGFIC_01		113	-0.27070215	-1.1638762	0.22988506	0.49978372	0.999	2863	tags=27%, list=26%, signal=36%
V$CREB_Q4_01	V$CREB_Q4_01		103	-0.27207288	-1.1630844	0.20982987	0.49965248	0.999	442	tags=7%, list=4%, signal=7%
V$FOX_Q2	V$FOX_Q2		102	-0.30316085	-1.1609997	0.21142857	0.50306666	0.999	2066	tags=26%, list=18%, signal=32%
V$CEBP_Q2	V$CEBP_Q2		112	-0.30596754	-1.15973	0.21675774	0.5041643	0.999	1573	tags=20%, list=14%, signal=23%
TACAATC,MIR-508	TACAATC,MIR-508		34	-0.3382321	-1.1595969	0.24356435	0.5025033	0.999	1664	tags=21%, list=15%, signal=24%
V$AP4_Q6_01	V$AP4_Q6_01		126	-0.32426482	-1.159554	0.23800738	0.5005701	0.999	1888	tags=25%, list=17%, signal=30%
V$CDX2_Q5	V$CDX2_Q5		111	-0.32380596	-1.1593194	0.21174377	0.49902382	0.999	1334	tags=18%, list=12%, signal=20%
V$NERF_Q2	V$NERF_Q2		125	-0.2994633	-1.159155	0.23434705	0.4974324	0.999	2378	tags=27%, list=21%, signal=34%
V$NKX61_01	V$NKX61_01		115	-0.33372188	-1.1583952	0.2570922	0.49715373	0.999	1800	tags=24%, list=16%, signal=29%
GTGCCTT,MIR-506	GTGCCTT,MIR-506		359	-0.26124564	-1.1582041	0.24212599	0.49566215	0.999	2286	tags=23%, list=20%, signal=28%
AGCTCCT,MIR-28	AGCTCCT,MIR-28		40	-0.30639595	-1.1561354	0.25609756	0.49903977	0.999	855	tags=10%, list=8%, signal=11%
V$IPF1_Q4	V$IPF1_Q4		117	-0.2920509	-1.1554269	0.21201414	0.49877277	0.999	2010	tags=26%, list=18%, signal=31%
V$CDP_02	V$CDP_02		54	-0.37675914	-1.1545537	0.29067641	0.498758	0.999	2924	tags=41%, list=26%, signal=55%
ATCTTGC,MIR-31	ATCTTGC,MIR-31		33	-0.34572783	-1.15432	0.26447877	0.49736512	0.999	1187	tags=15%, list=11%, signal=17%
TGTYNNNNNRGCARM_UNKNOWN	TGTYNNNNNRGCARM_UNKNOWN		27	-0.35856798	-1.1542226	0.27807486	0.49569938	0.999	1632	tags=26%, list=15%, signal=30%
AACTGGA,MIR-145	AACTGGA,MIR-145		117	-0.27831584	-1.1541283	0.22619048	0.4940786	0.999	2598	tags=26%, list=23%, signal=33%
V$TST1_01	V$TST1_01		133	-0.3060097	-1.1519839	0.22614841	0.49753475	0.999	2192	tags=26%, list=20%, signal=32%
V$AP3_Q6	V$AP3_Q6		122	-0.29541555	-1.1519282	0.2123412	0.49575454	0.999	2222	tags=25%, list=20%, signal=30%
V$TAL1BETAE47_01	V$TAL1BETAE47_01		118	-0.32432935	-1.1476812	0.27919707	0.50427246	0.999	2352	tags=26%, list=21%, signal=33%
V$GATA6_01	V$GATA6_01		138	-0.33196434	-1.1470814	0.2311828	0.5040133	0.999	1942	tags=26%, list=17%, signal=31%
WGTTNNNNNAAA_UNKNOWN	WGTTNNNNNAAA_UNKNOWN		263	-0.25797537	-1.145498	0.15827338	0.50596464	0.999	1808	tags=19%, list=16%, signal=22%
V$NMYC_01	V$NMYC_01		129	-0.25461578	-1.1451832	0.20430107	0.50481224	0.999	2722	tags=25%, list=24%, signal=32%
GCAAGAC,MIR-431	GCAAGAC,MIR-431		22	-0.36592072	-1.1425481	0.2864675	0.50970995	1	1799	tags=23%, list=16%, signal=27%
V$NFAT_Q6	V$NFAT_Q6		125	-0.2873626	-1.1419415	0.23321554	0.50944716	1	2238	tags=30%, list=20%, signal=37%
V$FXR_Q3	V$FXR_Q3		48	-0.34094477	-1.1410055	0.24777183	0.50991917	1	1964	tags=29%, list=18%, signal=35%
V$VDR_Q6	V$VDR_Q6		125	-0.29221356	-1.1409564	0.24731183	0.5081113	1	2361	tags=25%, list=21%, signal=31%
V$MEIS1BHOXA9_01	V$MEIS1BHOXA9_01		71	-0.32243648	-1.1401843	0.23161764	0.5082121	1	1572	tags=23%, list=14%, signal=26%
ACTACCT,MIR-196A,MIR-196B	ACTACCT,MIR-196A,MIR-196B		60	-0.29355562	-1.1393042	0.22241993	0.5085651	1	1989	tags=23%, list=18%, signal=28%
WGGAATGY_V$TEF1_Q6	WGGAATGY_V$TEF1_Q6		173	-0.28153074	-1.1392033	0.20498085	0.50692546	1	2012	tags=25%, list=18%, signal=31%
V$MEIS1_01	V$MEIS1_01		117	-0.27928215	-1.1368011	0.24007562	0.5112683	1	1464	tags=18%, list=13%, signal=20%
V$CP2_01	V$CP2_01		132	-0.3007633	-1.1359072	0.26654065	0.5116049	1	1988	tags=23%, list=18%, signal=27%
V$NFKAPPAB65_01	V$NFKAPPAB65_01		123	-0.28119346	-1.1342336	0.21691176	0.5136274	1	1926	tags=20%, list=17%, signal=24%
V$ARP1_01	V$ARP1_01		79	-0.3228335	-1.1328022	0.27648115	0.5153713	1	1478	tags=20%, list=13%, signal=23%
V$CIZ_01	V$CIZ_01		104	-0.28021574	-1.1316603	0.19929454	0.51657724	1	1969	tags=24%, list=18%, signal=29%
YGCGYRCGC_UNKNOWN	YGCGYRCGC_UNKNOWN		139	-0.23528887	-1.1309115	0.25625	0.5166136	1	2867	tags=26%, list=26%, signal=34%
V$SREBP1_02	V$SREBP1_02		47	-0.3176587	-1.1297802	0.2746615	0.51772237	1	2863	tags=30%, list=26%, signal=40%
AGCYRWTTC_UNKNOWN	AGCYRWTTC_UNKNOWN		56	-0.35006306	-1.1290458	0.2740472	0.5177761	1	2222	tags=30%, list=20%, signal=38%
V$AML1_01	V$AML1_01		129	-0.29501823	-1.1287229	0.23688969	0.5167323	1	2640	tags=34%, list=24%, signal=44%
V$AML1_Q6	V$AML1_Q6		129	-0.29501823	-1.1287229	0.23688969	0.5148868	1	2640	tags=34%, list=24%, signal=44%
V$HNF3B_01	V$HNF3B_01		103	-0.29899588	-1.1278296	0.22202165	0.51532036	1	1759	tags=22%, list=16%, signal=26%
V$AP1_Q2_01	V$AP1_Q2_01		141	-0.26802725	-1.1274891	0.21428572	0.51426554	1	2080	tags=23%, list=19%, signal=28%
V$CREB_02	V$CREB_02		122	-0.26808295	-1.1262358	0.2734694	0.515369	1	2164	tags=19%, list=19%, signal=23%
V$P300_01	V$P300_01		130	-0.26334572	-1.1258013	0.24043716	0.51463526	1	2264	tags=22%, list=20%, signal=27%
V$DR3_Q4	V$DR3_Q4		67	-0.2981089	-1.1251006	0.2513369	0.51455903	1	2330	tags=25%, list=21%, signal=32%
V$OCT1_Q6	V$OCT1_Q6		124	-0.3017128	-1.1249179	0.23571429	0.5131801	1	2453	tags=30%, list=22%, signal=38%
V$HNF4_01	V$HNF4_01		136	-0.30820444	-1.1231943	0.26607144	0.5155546	1	1669	tags=21%, list=15%, signal=24%
V$HLF_01	V$HLF_01		113	-0.28971928	-1.1231354	0.25878003	0.5139401	1	2159	tags=24%, list=19%, signal=29%
V$ZID_01	V$ZID_01		107	-0.24986702	-1.1217332	0.25309736	0.5158982	1	3059	tags=34%, list=27%, signal=46%
V$E47_02	V$E47_02		113	-0.30202043	-1.1202166	0.25719425	0.5181256	1	1931	tags=27%, list=17%, signal=32%
GTGCCAT,MIR-183	GTGCCAT,MIR-183		100	-0.33018017	-1.1189369	0.3382353	0.51947737	1	3778	tags=47%, list=34%, signal=70%
V$AP1_Q4_01	V$AP1_Q4_01		145	-0.2880818	-1.1173248	0.28653845	0.52175283	1	2888	tags=30%, list=26%, signal=40%
AAAGGAT,MIR-501	AAAGGAT,MIR-501		72	-0.2669526	-1.1171056	0.24452555	0.520447	1	1934	tags=18%, list=17%, signal=22%
V$LMO2COM_01	V$LMO2COM_01		128	-0.27346045	-1.1161515	0.28085867	0.52106744	1	1695	tags=17%, list=15%, signal=20%
V$ETS_Q4	V$ETS_Q4		130	-0.29534072	-1.112722	0.30612245	0.5279843	1	2683	tags=30%, list=24%, signal=39%
V$PAX4_01	V$PAX4_01		135	-0.2543682	-1.1125362	0.26678765	0.5266733	1	1981	tags=19%, list=18%, signal=23%
V$HSF_Q6	V$HSF_Q6		96	-0.28394976	-1.1119801	0.299639	0.5262375	1	1731	tags=19%, list=15%, signal=22%
CATTGTYY_V$SOX9_B1	CATTGTYY_V$SOX9_B1		181	-0.26161996	-1.1108491	0.2176259	0.52729046	1	1855	tags=19%, list=17%, signal=23%
YATGNWAAT_V$OCT_C	YATGNWAAT_V$OCT_C		174	-0.2828612	-1.110087	0.26595744	0.5273092	1	1785	tags=20%, list=16%, signal=23%
V$PPARG_01	V$PPARG_01		21	-0.35754612	-1.109644	0.32553607	0.52663714	1	1854	tags=24%, list=17%, signal=28%
CAGGTA_V$AREB6_01	CAGGTA_V$AREB6_01		362	-0.25799087	-1.1078153	0.2425829	0.5294803	1	2161	tags=23%, list=19%, signal=27%
V$HEB_Q6	V$HEB_Q6		123	-0.2968587	-1.1063242	0.29333332	0.53150475	1	1927	tags=23%, list=17%, signal=27%
ATGTCAC,MIR-489	ATGTCAC,MIR-489		42	-0.31131536	-1.1055464	0.29745597	0.53152615	1	1810	tags=26%, list=16%, signal=31%
GGGACCA,MIR-133A,MIR-133B	GGGACCA,MIR-133A,MIR-133B		101	-0.254634	-1.1054975	0.3040153	0.52989125	1	1893	tags=18%, list=17%, signal=21%
V$PPAR_DR1_Q2	V$PPAR_DR1_Q2		127	-0.27976862	-1.1029778	0.2977941	0.53437227	1	1669	tags=19%, list=15%, signal=22%
TAATGTG,MIR-323	TAATGTG,MIR-323		78	-0.29863685	-1.10248	0.3429752	0.5338346	1	3765	tags=44%, list=34%, signal=65%
V$MYB_Q5_01	V$MYB_Q5_01		116	-0.28803304	-1.1022512	0.28245613	0.5326348	1	1783	tags=21%, list=16%, signal=24%
CAGTATT,MIR-200B,MIR-200C,MIR-429	CAGTATT,MIR-200B,MIR-200C,MIR-429		243	-0.28920332	-1.1019013	0.312749	0.5317702	1	2038	tags=23%, list=18%, signal=28%
V$STAT_Q6	V$STAT_Q6		133	-0.25771767	-1.100139	0.23506744	0.5343642	1	2087	tags=20%, list=19%, signal=25%
V$GR_Q6	V$GR_Q6		122	-0.29940647	-1.0997077	0.2857143	0.5338056	1	1855	tags=21%, list=17%, signal=25%
V$GATA1_02	V$GATA1_02		123	-0.30663753	-1.0995969	0.2846975	0.532361	1	1577	tags=20%, list=14%, signal=23%
V$HOXA4_Q2	V$HOXA4_Q2		125	-0.28974083	-1.0985482	0.2962298	0.5332459	1	2299	tags=26%, list=21%, signal=32%
V$PIT1_Q6	V$PIT1_Q6		110	-0.3115985	-1.0983813	0.2820513	0.5318986	1	2131	tags=25%, list=19%, signal=31%
GGCCAGT,MIR-193A,MIR-193B	GGCCAGT,MIR-193A,MIR-193B		42	-0.28833246	-1.0976591	0.2949495	0.5319106	1	2331	tags=33%, list=21%, signal=42%
GACTGTT,MIR-212,MIR-132	GACTGTT,MIR-212,MIR-132		78	-0.30957898	-1.0976082	0.3029661	0.530335	1	1808	tags=22%, list=16%, signal=26%
TGCACTT,MIR-519C,MIR-519B,MIR-519A	TGCACTT,MIR-519C,MIR-519B,MIR-519A		209	-0.26282403	-1.0967944	0.3046092	0.5308488	1	2926	tags=32%, list=26%, signal=43%
V$E12_Q6	V$E12_Q6		118	-0.28446287	-1.095072	0.2956989	0.53330684	1	1649	tags=20%, list=15%, signal=24%
V$TAXCREB_01	V$TAXCREB_01		70	-0.29068092	-1.0949315	0.31119543	0.5319215	1	2423	tags=24%, list=22%, signal=31%
V$COUP_DR1_Q6	V$COUP_DR1_Q6		124	-0.27456146	-1.0948333	0.29347825	0.53047764	1	2373	tags=26%, list=21%, signal=32%
ACTGTGA,MIR-27A,MIR-27B	ACTGTGA,MIR-27A,MIR-27B		229	-0.24839516	-1.0918903	0.28871894	0.5363637	1	1946	tags=17%, list=17%, signal=21%
TAGCTTT,MIR-9	TAGCTTT,MIR-9		127	-0.2901019	-1.0909839	0.29473683	0.5369631	1	2399	tags=24%, list=21%, signal=30%
YCATTAA_UNKNOWN	YCATTAA_UNKNOWN		277	-0.27182034	-1.0895216	0.2788296	0.5388239	1	1897	tags=21%, list=17%, signal=24%
CAGGTCC,MIR-492	CAGGTCC,MIR-492		28	-0.3341184	-1.0872511	0.35112935	0.5424935	1	147	tags=7%, list=1%, signal=7%
GCATTTG,MIR-105	GCATTTG,MIR-105		85	-0.29533806	-1.0870157	0.32604373	0.5414498	1	2399	tags=24%, list=21%, signal=30%
V$GCM_Q2	V$GCM_Q2		111	-0.27015626	-1.0866989	0.32971016	0.540542	1	2578	tags=31%, list=23%, signal=39%
V$STAT6_01	V$STAT6_01		115	-0.28516266	-1.0865233	0.31182796	0.5394048	1	1747	tags=23%, list=16%, signal=28%
YNTTTNNNANGCARM_UNKNOWN	YNTTTNNNANGCARM_UNKNOWN		37	-0.35694063	-1.0851576	0.33629894	0.5409561	1	1483	tags=22%, list=13%, signal=25%
CCACACA,MIR-147	CCACACA,MIR-147		36	-0.29005742	-1.0849587	0.3365949	0.53985673	1	2193	tags=28%, list=20%, signal=34%
TTANTCA_UNKNOWN	TTANTCA_UNKNOWN		429	-0.25722983	-1.0844173	0.29584774	0.5393886	1	2675	tags=29%, list=24%, signal=37%
V$MYOGENIN_Q6	V$MYOGENIN_Q6		112	-0.2890449	-1.0835735	0.32374102	0.53973305	1	2147	tags=27%, list=19%, signal=33%
V$HIF1_Q5	V$HIF1_Q5		121	-0.25500834	-1.0834241	0.296846	0.53843886	1	2131	tags=20%, list=19%, signal=24%
AAAYRNCTG_UNKNOWN	AAAYRNCTG_UNKNOWN		182	-0.27672276	-1.0823234	0.3056058	0.5394086	1	2009	tags=23%, list=18%, signal=27%
V$NKX25_02	V$NKX25_02		115	-0.31201613	-1.0821471	0.31111112	0.538159	1	1458	tags=23%, list=13%, signal=27%
V$OCT1_06	V$OCT1_06		128	-0.28372693	-1.080006	0.3143872	0.5417151	1	1782	tags=23%, list=16%, signal=27%
CTGTTAC,MIR-194	CTGTTAC,MIR-194		48	-0.33274966	-1.0794065	0.37448558	0.54150957	1	1712	tags=21%, list=15%, signal=24%
V$FREAC2_01	V$FREAC2_01		126	-0.26104417	-1.0784262	0.2888889	0.5423153	1	1926	tags=23%, list=17%, signal=27%
V$SRY_01	V$SRY_01		94	-0.27165473	-1.0774462	0.31309298	0.5430045	1	2619	tags=31%, list=23%, signal=40%
V$AHRARNT_01	V$AHRARNT_01		72	-0.26739928	-1.0771793	0.2758007	0.54198724	1	2527	tags=28%, list=23%, signal=36%
AAGCCAT,MIR-135A,MIR-135B	AAGCCAT,MIR-135A,MIR-135B		166	-0.2550535	-1.0764832	0.31028038	0.54219097	1	1610	tags=15%, list=14%, signal=17%
CTTGTAT,MIR-381	CTTGTAT,MIR-381		96	-0.29411083	-1.0757765	0.3499006	0.5424251	1	2953	tags=34%, list=26%, signal=46%
V$DBP_Q6	V$DBP_Q6		120	-0.27093062	-1.0752302	0.3126177	0.54208	1	2151	tags=23%, list=19%, signal=28%
V$E4BP4_01	V$E4BP4_01		94	-0.27735275	-1.074736	0.32830188	0.5416146	1	1349	tags=17%, list=12%, signal=19%
V$EVI1_04	V$EVI1_04		123	-0.273538	-1.0745256	0.3137255	0.54056937	1	2236	tags=28%, list=20%, signal=34%
V$CACBINDINGPROTEIN_Q6	V$CACBINDINGPROTEIN_Q6		106	-0.28121635	-1.074521	0.35658914	0.5390177	1	1638	tags=18%, list=15%, signal=21%
TCTGATA,MIR-361	TCTGATA,MIR-361		47	-0.31852284	-1.072808	0.36	0.54151183	1	2556	tags=26%, list=23%, signal=33%
V$RP58_01	V$RP58_01		115	-0.2978037	-1.0719746	0.3561644	0.5419989	1	1579	tags=22%, list=14%, signal=25%
ACTGCAG,MIR-17-3P	ACTGCAG,MIR-17-3P		51	-0.29636216	-1.0706949	0.36808512	0.5433959	1	2291	tags=22%, list=20%, signal=27%
V$MYOD_Q6_01	V$MYOD_Q6_01		104	-0.30384758	-1.0694405	0.36842105	0.5448304	1	2357	tags=27%, list=21%, signal=34%
V$GATA4_Q3	V$GATA4_Q3		113	-0.26256204	-1.0674335	0.34168157	0.5482813	1	1805	tags=18%, list=16%, signal=21%
V$CREB_01	V$CREB_01		121	-0.2471935	-1.0671571	0.32213438	0.5474733	1	762	tags=9%, list=7%, signal=10%
V$GNCF_01	V$GNCF_01		37	-0.33819067	-1.0665057	0.3756806	0.54743826	1	1128	tags=19%, list=10%, signal=21%
V$AP2ALPHA_01	V$AP2ALPHA_01		113	-0.26575482	-1.0652436	0.34141415	0.5488747	1	2351	tags=26%, list=21%, signal=32%
ACAACTT,MIR-382	ACAACTT,MIR-382		38	-0.31579033	-1.0642006	0.35877863	0.54993886	1	1699	tags=21%, list=15%, signal=25%
ACACTGG,MIR-199A,MIR-199B	ACACTGG,MIR-199A,MIR-199B		80	-0.29308638	-1.0637947	0.3731959	0.54937744	1	2782	tags=29%, list=25%, signal=38%
TGAGATT,MIR-216	TGAGATT,MIR-216		56	-0.28576592	-1.0622164	0.36161616	0.55157113	1	2887	tags=32%, list=26%, signal=43%
GATAAGR_V$GATA_C	GATAAGR_V$GATA_C		161	-0.31600642	-1.0607508	0.35828876	0.55382687	1	1577	tags=22%, list=14%, signal=26%
V$ARNT_02	V$ARNT_02		115	-0.22815616	-1.0604774	0.35496184	0.552953	1	2363	tags=20%, list=21%, signal=25%
TAATAAT,MIR-126	TAATAAT,MIR-126		103	-0.256955	-1.0602295	0.36158192	0.551993	1	2013	tags=20%, list=18%, signal=25%
V$HP1SITEFACTOR_Q6	V$HP1SITEFACTOR_Q6		113	-0.27351028	-1.0589783	0.34205934	0.55335456	1	2159	tags=24%, list=19%, signal=29%
GCACTTT,MIR-17-5P,MIR-20A,MIR-106A,MIR-106B,MIR-20B,MIR-519D	GCACTTT,MIR-17-5P,MIR-20A,MIR-106A,MIR-106B,MIR-20B,MIR-519D		272	-0.24399224	-1.0565748	0.36458334	0.55774134	1	2955	tags=30%, list=26%, signal=40%
V$E4F1_Q6	V$E4F1_Q6		131	-0.24333896	-1.0565423	0.37243947	0.5562574	1	3481	tags=34%, list=31%, signal=48%
V$ELK1_01	V$ELK1_01		124	-0.24688935	-1.0563589	0.36832413	0.55515873	1	3001	tags=27%, list=27%, signal=37%
V$SP1_01	V$SP1_01		126	-0.24038085	-1.0529435	0.35740742	0.5615214	1	3025	tags=33%, list=27%, signal=44%
V$GATA1_01	V$GATA1_01		127	-0.25122654	-1.0527478	0.38333333	0.5605032	1	2646	tags=26%, list=24%, signal=34%
V$NF1_Q6	V$NF1_Q6		141	-0.27884746	-1.0517967	0.35460994	0.56112784	1	1285	tags=18%, list=11%, signal=20%
TTCYRGAA_UNKNOWN	TTCYRGAA_UNKNOWN		144	-0.2703321	-1.0513376	0.3853211	0.56065696	1	3019	tags=31%, list=27%, signal=42%
V$AP4_01	V$AP4_01		133	-0.265695	-1.0508941	0.36185384	0.5602209	1	3004	tags=31%, list=27%, signal=42%
V$FOXM1_01	V$FOXM1_01		120	-0.26934385	-1.0498922	0.37924865	0.5609169	1	866	tags=13%, list=8%, signal=13%
RNGTGGGC_UNKNOWN	RNGTGGGC_UNKNOWN		375	-0.229664	-1.0487059	0.34707904	0.56239754	1	2693	tags=27%, list=24%, signal=35%
CAATGCA,MIR-33	CAATGCA,MIR-33		55	-0.2691405	-1.0485302	0.38506877	0.5613712	1	2356	tags=29%, list=21%, signal=37%
V$HFH3_01	V$HFH3_01		88	-0.27300906	-1.0484964	0.35687733	0.5599512	1	2019	tags=22%, list=18%, signal=26%
V$PAX6_01	V$PAX6_01		50	-0.29026648	-1.0483848	0.39130434	0.55868095	1	3239	tags=40%, list=29%, signal=56%
TTTNNANAGCYR_UNKNOWN	TTTNNANAGCYR_UNKNOWN		55	-0.3173377	-1.0476189	0.3783784	0.55909735	1	2389	tags=31%, list=21%, signal=39%
V$SF1_Q6	V$SF1_Q6		127	-0.2625814	-1.0464573	0.3868472	0.56020045	1	2584	tags=28%, list=23%, signal=35%
V$LXR_DR4_Q3	V$LXR_DR4_Q3		46	-0.28649482	-1.0459172	0.3958724	0.5599342	1	1697	tags=17%, list=15%, signal=20%
V$HNF4_01_B	V$HNF4_01_B		120	-0.26972967	-1.045916	0.37366548	0.5584519	1	1854	tags=21%, list=17%, signal=25%
YAATNRNNNYNATT_UNKNOWN	YAATNRNNNYNATT_UNKNOWN		51	-0.32009098	-1.0454072	0.37586206	0.55827665	1	1850	tags=24%, list=17%, signal=28%
V$GATA1_05	V$GATA1_05		134	-0.2855706	-1.0428579	0.36823735	0.5631096	1	1983	tags=25%, list=18%, signal=30%
V$AP2_Q6	V$AP2_Q6		127	-0.21774748	-1.0424771	0.37288135	0.56246656	1	2081	tags=16%, list=19%, signal=19%
V$CACCCBINDINGFACTOR_Q6	V$CACCCBINDINGFACTOR_Q6		146	-0.24380752	-1.0422121	0.38138688	0.561604	1	1854	tags=17%, list=17%, signal=20%
TAAWWATAG_V$RSRFC4_Q2	TAAWWATAG_V$RSRFC4_Q2		77	-0.30436477	-1.0408567	0.38878503	0.5634637	1	2110	tags=27%, list=19%, signal=33%
GTGCCAA,MIR-96	GTGCCAA,MIR-96		160	-0.24110074	-1.0399452	0.375969	0.5640109	1	2166	tags=21%, list=19%, signal=26%
TCTATGA,MIR-376A,MIR-376B	TCTATGA,MIR-376A,MIR-376B		50	-0.28924665	-1.0395601	0.38476953	0.56345046	1	1198	tags=16%, list=11%, signal=18%
RACCACAR_V$AML_Q6	RACCACAR_V$AML_Q6		138	-0.27629033	-1.0379803	0.384755	0.56553566	1	2939	tags=35%, list=26%, signal=47%
V$HNF1_C	V$HNF1_C		120	-0.32148132	-1.0378175	0.4373928	0.56443053	1	1722	tags=20%, list=15%, signal=23%
YTAAYNGCT_UNKNOWN	YTAAYNGCT_UNKNOWN		77	-0.2966362	-1.0374659	0.38973385	0.5637403	1	1062	tags=18%, list=9%, signal=20%
V$FOXJ2_02	V$FOXJ2_02		101	-0.26707655	-1.0364983	0.3876106	0.5646304	1	1044	tags=15%, list=9%, signal=16%
TCATCTC,MIR-143	TCATCTC,MIR-143		70	-0.26035982	-1.0357078	0.4073359	0.5650524	1	2787	tags=29%, list=25%, signal=38%
TGTGTGA,MIR-377	TGTGTGA,MIR-377		87	-0.24847138	-1.0329974	0.3929961	0.57019794	1	1606	tags=15%, list=14%, signal=17%
TGTTTGY_V$HNF3_Q6	TGTTTGY_V$HNF3_Q6		356	-0.2533513	-1.0291965	0.40630472	0.57788414	1	2222	tags=24%, list=20%, signal=29%
AAGCAAT,MIR-137	AAGCAAT,MIR-137		94	-0.2737017	-1.0275342	0.416	0.58043355	1	2297	tags=29%, list=21%, signal=36%
V$GFI1_01	V$GFI1_01		135	-0.26557118	-1.026446	0.41489363	0.5814739	1	1970	tags=20%, list=18%, signal=24%
CTACCTC,LET-7A,LET-7B,LET-7C,LET-7D,LET-7E,LET-7F,MIR-98,LET-7G,LET-7I	CTACCTC,LET-7A,LET-7B,LET-7C,LET-7D,LET-7E,LET-7F,MIR-98,LET-7G,LET-7I		184	-0.22265388	-1.0250806	0.39619046	0.5831555	1	2380	tags=24%, list=21%, signal=30%
V$AP2GAMMA_01	V$AP2GAMMA_01		119	-0.2580241	-1.0248817	0.39839035	0.5820971	1	2351	tags=25%, list=21%, signal=32%
V$AR_01	V$AR_01		72	-0.27577123	-1.0228045	0.43141153	0.58591866	1	1981	tags=26%, list=18%, signal=32%
V$USF_Q6	V$USF_Q6		119	-0.2207252	-1.0214849	0.41935483	0.58739823	1	2347	tags=22%, list=21%, signal=27%
TCTGGAC,MIR-198	TCTGGAC,MIR-198		39	-0.2679337	-1.0200907	0.41516966	0.5892156	1	3333	tags=33%, list=30%, signal=47%
V$PITX2_Q2	V$PITX2_Q2		119	-0.2580698	-1.0197856	0.42910448	0.58846676	1	535	tags=10%, list=5%, signal=10%
V$CREL_01	V$CREL_01		136	-0.2468702	-1.0190995	0.38878843	0.58861387	1	1110	tags=14%, list=10%, signal=15%
V$OCT_C	V$OCT_C		129	-0.25864744	-1.0177473	0.41123188	0.59032375	1	1101	tags=14%, list=10%, signal=15%
V$CDC5_01	V$CDC5_01		137	-0.24268144	-1.0177256	0.41021127	0.588916	1	1696	tags=18%, list=15%, signal=21%
V$SP1_Q2_01	V$SP1_Q2_01		122	-0.23182587	-1.0158191	0.41651377	0.59195304	1	3018	tags=32%, list=27%, signal=43%
ACAGGGT,MIR-10A,MIR-10B	ACAGGGT,MIR-10A,MIR-10B		64	-0.2459178	-1.0142529	0.42669174	0.5941625	1	2356	tags=22%, list=21%, signal=28%
YYCATTCAWW_UNKNOWN	YYCATTCAWW_UNKNOWN		91	-0.27209976	-1.0136652	0.42133814	0.5939619	1	1774	tags=20%, list=16%, signal=23%
V$YY1_01	V$YY1_01		127	-0.23293063	-1.0115961	0.44128788	0.5973076	1	2613	tags=21%, list=23%, signal=27%
V$EVI1_02	V$EVI1_02		63	-0.27684346	-1.0097733	0.42537314	0.5999077	1	1418	tags=19%, list=13%, signal=22%
YGTCCTTGR_UNKNOWN	YGTCCTTGR_UNKNOWN		43	-0.2827173	-1.0073119	0.45996276	0.60441625	1	2019	tags=26%, list=18%, signal=31%
MGGAAGTG_V$GABP_B	MGGAAGTG_V$GABP_B		357	-0.21922219	-1.0046151	0.5043328	0.6094497	1	3059	tags=29%, list=27%, signal=38%
TCCATTKW_UNKNOWN	TCCATTKW_UNKNOWN		114	-0.24088278	-1.002798	0.43715847	0.61255604	1	2009	tags=18%, list=18%, signal=22%
ATGTACA,MIR-493	ATGTACA,MIR-493		142	-0.25170973	-1.0023791	0.44246033	0.61204064	1	2082	tags=20%, list=19%, signal=25%
TGCTGAY_UNKNOWN	TGCTGAY_UNKNOWN		259	-0.23470534	-1.0022252	0.43501806	0.6108824	1	1564	tags=15%, list=14%, signal=18%
V$IK2_01	V$IK2_01		140	-0.24413736	-1.0017965	0.46059546	0.6104059	1	2590	tags=31%, list=23%, signal=39%
V$OCT1_03	V$OCT1_03		101	-0.2678115	-1.0014998	0.457539	0.60964143	1	1671	tags=18%, list=15%, signal=21%
V$PXR_Q2	V$PXR_Q2		122	-0.24409564	-0.9977317	0.43930635	0.6174423	1	1459	tags=15%, list=13%, signal=17%
V$GATA_C	V$GATA_C		137	-0.2927255	-0.9958898	0.48318583	0.62040734	1	1139	tags=15%, list=10%, signal=17%
V$EVI1_05	V$EVI1_05		89	-0.2835285	-0.9953104	0.47113594	0.62021136	1	2888	tags=34%, list=26%, signal=45%
V$MYB_Q3	V$MYB_Q3		111	-0.24389672	-0.99517053	0.45571956	0.61905384	1	2824	tags=30%, list=25%, signal=39%
V$NKX62_Q2	V$NKX62_Q2		108	-0.26912004	-0.9948168	0.44784173	0.6183891	1	2019	tags=22%, list=18%, signal=27%
V$FOXO4_01	V$FOXO4_01		108	-0.24341676	-0.9943886	0.44064748	0.6179959	1	1731	tags=20%, list=15%, signal=24%
TGATTTRY_V$GFI1_01	TGATTTRY_V$GFI1_01		147	-0.29434246	-0.9943265	0.44990548	0.61672384	1	2920	tags=34%, list=26%, signal=45%
V$PBX1_01	V$PBX1_01		121	-0.25487784	-0.99364436	0.45848376	0.61687183	1	2924	tags=31%, list=26%, signal=41%
V$HFH4_01	V$HFH4_01		91	-0.2744855	-0.9920082	0.4856631	0.61932707	1	1447	tags=20%, list=13%, signal=23%
V$P53_02	V$P53_02		112	-0.24436581	-0.99076355	0.48754448	0.6210206	1	1783	tags=21%, list=16%, signal=24%
V$SREBP1_Q6	V$SREBP1_Q6		129	-0.26059842	-0.9900198	0.46835443	0.62133884	1	1635	tags=18%, list=15%, signal=21%
V$AML_Q6	V$AML_Q6		135	-0.25843543	-0.98888713	0.46354166	0.6225311	1	2037	tags=24%, list=18%, signal=29%
V$ZIC1_01	V$ZIC1_01		124	-0.25142267	-0.9879236	0.50364965	0.62350345	1	2330	tags=29%, list=21%, signal=36%
GGGGCCC,MIR-296	GGGGCCC,MIR-296		37	-0.2984246	-0.987907	0.4832714	0.6220998	1	2688	tags=27%, list=24%, signal=35%
V$CREBP1_Q2	V$CREBP1_Q2		118	-0.24335897	-0.98658675	0.46153846	0.6238002	1	1941	tags=18%, list=17%, signal=21%
AGCATTA,MIR-155	AGCATTA,MIR-155		72	-0.28830314	-0.9865859	0.48192772	0.62235004	1	3229	tags=33%, list=29%, signal=47%
AAGCACA,MIR-218	AAGCACA,MIR-218		166	-0.2215421	-0.9855434	0.4895238	0.6234109	1	2038	tags=16%, list=18%, signal=20%
V$WHN_B	V$WHN_B		121	-0.23731156	-0.9852074	0.47124305	0.6227711	1	1696	tags=15%, list=15%, signal=17%
AAANWWTGC_UNKNOWN	AAANWWTGC_UNKNOWN		104	-0.27062654	-0.9851258	0.46057346	0.6215231	1	1893	tags=22%, list=17%, signal=26%
V$PTF1BETA_Q6	V$PTF1BETA_Q6		115	-0.24712047	-0.98274726	0.5048544	0.6258923	1	2010	tags=21%, list=18%, signal=25%
GTCTTCC,MIR-7	GTCTTCC,MIR-7		79	-0.26397622	-0.9802273	0.4959514	0.63071376	1	2787	tags=28%, list=25%, signal=37%
V$TITF1_Q3	V$TITF1_Q3		118	-0.2544205	-0.97746456	0.49726775	0.6360166	1	933	tags=10%, list=8%, signal=11%
V$GATA_Q6	V$GATA_Q6		106	-0.3117186	-0.97613096	0.4903339	0.6378321	1	2640	tags=32%, list=24%, signal=42%
V$HNF4_DR1_Q3	V$HNF4_DR1_Q3		139	-0.23856106	-0.97300977	0.49473685	0.6438024	1	1695	tags=17%, list=15%, signal=19%
V$ZIC3_01	V$ZIC3_01		137	-0.23426549	-0.9702957	0.5135624	0.6491258	1	2132	tags=23%, list=19%, signal=28%
V$FREAC7_01	V$FREAC7_01		84	-0.24034715	-0.96998054	0.53965515	0.6484374	1	1942	tags=20%, list=17%, signal=24%
CTCCAAG,MIR-432	CTCCAAG,MIR-432		44	-0.26573423	-0.96731097	0.53231937	0.65341544	1	2156	tags=20%, list=19%, signal=25%
V$OLF1_01	V$OLF1_01		132	-0.24771534	-0.96663076	0.50896055	0.6535772	1	1233	tags=14%, list=11%, signal=15%
GTATTAT,MIR-369-3P	GTATTAT,MIR-369-3P		96	-0.26709452	-0.96497613	0.48133594	0.6560113	1	3185	tags=36%, list=28%, signal=51%
V$HAND1E47_01	V$HAND1E47_01		127	-0.26425266	-0.9648285	0.5163636	0.65486133	1	1834	tags=23%, list=16%, signal=27%
V$SREBP1_01	V$SREBP1_01		87	-0.2171646	-0.9628705	0.51124746	0.65825963	1	2450	tags=23%, list=22%, signal=29%
V$COREBINDINGFACTOR_Q6	V$COREBINDINGFACTOR_Q6		138	-0.26622465	-0.9625387	0.51428574	0.6575053	1	2082	tags=28%, list=19%, signal=33%
V$AP2_Q3	V$AP2_Q3		130	-0.21353194	-0.96207464	0.5153153	0.65716606	1	2653	tags=24%, list=24%, signal=31%
V$MSX1_01	V$MSX1_01		98	-0.2782849	-0.96080756	0.52228165	0.6587222	1	2057	tags=23%, list=18%, signal=28%
V$MYCMAX_B	V$MYCMAX_B		133	-0.19957718	-0.9597058	0.52272725	0.65992624	1	1823	tags=15%, list=16%, signal=18%
V$ZF5_01	V$ZF5_01		123	-0.22169445	-0.9590697	0.5594542	0.6600384	1	2794	tags=24%, list=25%, signal=32%
V$PR_01	V$PR_01		68	-0.26841873	-0.9585943	0.48549324	0.6596816	1	1855	tags=22%, list=17%, signal=26%
ACTTTAT,MIR-142-5P	ACTTTAT,MIR-142-5P		150	-0.22686978	-0.9571218	0.500994	0.66182846	1	2459	tags=23%, list=22%, signal=29%
ACTGTAG,MIR-139	ACTGTAG,MIR-139		66	-0.2724883	-0.9551112	0.5189621	0.66524523	1	1815	tags=21%, list=16%, signal=25%
RRAGTTGT_UNKNOWN	RRAGTTGT_UNKNOWN		109	-0.26089948	-0.9534228	0.5135135	0.66798365	1	1774	tags=22%, list=16%, signal=26%
V$MYOD_Q6	V$MYOD_Q6		113	-0.25130618	-0.9533792	0.54092526	0.6665676	1	2787	tags=35%, list=25%, signal=47%
AAGGGAT,MIR-188	AAGGGAT,MIR-188		41	-0.25674802	-0.95182145	0.50901806	0.66875553	1	2531	tags=27%, list=23%, signal=35%
V$ARNT_01	V$ARNT_01		122	-0.20797333	-0.9511105	0.5769944	0.6690595	1	2377	tags=20%, list=21%, signal=26%
TGCGCANK_UNKNOWN	TGCGCANK_UNKNOWN		250	-0.19928697	-0.9507718	0.51282054	0.66844106	1	2722	tags=22%, list=24%, signal=28%
AGGGCAG,MIR-18A	AGGGCAG,MIR-18A		62	-0.2489371	-0.9500676	0.5606936	0.66846573	1	2619	tags=24%, list=23%, signal=31%
AGCACTT,MIR-93,MIR-302A,MIR-302B,MIR-302C,MIR-302D,MIR-372,MIR-373,MIR-520E,MIR-520A,MIR-526B,MIR-520B,MIR-520C,MIR-520D	AGCACTT,MIR-93,MIR-302A,MIR-302B,MIR-302C,MIR-302D,MIR-372,MIR-373,MIR-520E,MIR-520A,MIR-526B,MIR-520B,MIR-520C,MIR-520D		140	-0.22025864	-0.94857365	0.5395257	0.67063785	1	2649	tags=24%, list=24%, signal=31%
AAACCAC,MIR-140	AAACCAC,MIR-140		54	-0.24382679	-0.9464266	0.54980844	0.67428637	1	2527	tags=26%, list=23%, signal=33%
GGCAGCT,MIR-22	GGCAGCT,MIR-22		107	-0.23279108	-0.94626665	0.56122446	0.67319983	1	1981	tags=20%, list=18%, signal=24%
AACWWCAANK_UNKNOWN	AACWWCAANK_UNKNOWN		70	-0.24718925	-0.94532526	0.5580524	0.6738732	1	1063	tags=14%, list=9%, signal=16%
TAATTA_V$CHX10_01	TAATTA_V$CHX10_01		364	-0.22760986	-0.9445803	0.6055846	0.6742607	1	1855	tags=19%, list=17%, signal=22%
CACTGTG,MIR-128A,MIR-128B	CACTGTG,MIR-128A,MIR-128B		168	-0.19727975	-0.9445267	0.56954885	0.6729069	1	1828	tags=14%, list=16%, signal=16%
V$PPARA_01	V$PPARA_01		21	-0.34417868	-0.94358206	0.52681994	0.67365503	1	2183	tags=33%, list=19%, signal=41%
CACGTG_V$MYC_Q2	CACGTG_V$MYC_Q2		482	-0.18595602	-0.94312805	0.55758685	0.67318344	1	2053	tags=16%, list=18%, signal=19%
GACAATC,MIR-219	GACAATC,MIR-219		74	-0.24992038	-0.9428772	0.53195876	0.67235583	1	1934	tags=18%, list=17%, signal=21%
V$CP2_02	V$CP2_02		122	-0.22840859	-0.9410267	0.54684514	0.675303	1	2131	tags=22%, list=19%, signal=27%
TGCAAAC,MIR-452	TGCAAAC,MIR-452		55	-0.24872965	-0.93861103	0.5513834	0.6795878	1	2786	tags=31%, list=25%, signal=41%
V$EGR1_01	V$EGR1_01		131	-0.21493658	-0.9379971	0.56238	0.6795707	1	2794	tags=24%, list=25%, signal=31%
V$CDP_01	V$CDP_01		37	-0.33677122	-0.936981	0.54664177	0.6806538	1	1942	tags=27%, list=17%, signal=33%
V$LFA1_Q6	V$LFA1_Q6		123	-0.22864568	-0.9351694	0.5630713	0.68334395	1	1638	tags=16%, list=15%, signal=19%
V$OCT1_02	V$OCT1_02		100	-0.2741558	-0.9345855	0.5824373	0.6832449	1	1964	tags=20%, list=18%, signal=24%
V$AHR_Q5	V$AHR_Q5		105	-0.21033846	-0.93349844	0.63949275	0.6843785	1	2793	tags=24%, list=25%, signal=31%
GTTAAAG,MIR-302B	GTTAAAG,MIR-302B		38	-0.27308768	-0.9323719	0.55787474	0.6857211	1	1756	tags=21%, list=16%, signal=25%
V$CMYB_01	V$CMYB_01		119	-0.19689813	-0.9323551	0.5984704	0.6843283	1	2264	tags=18%, list=20%, signal=22%
CTTTGTA,MIR-524	CTTTGTA,MIR-524		227	-0.23373589	-0.9322566	0.5442043	0.68316597	1	2923	tags=26%, list=26%, signal=35%
GAGCCAG,MIR-149	GAGCCAG,MIR-149		73	-0.22159262	-0.931575	0.5681818	0.683269	1	701	tags=8%, list=6%, signal=9%
GAGCCTG,MIR-484	GAGCCTG,MIR-484		52	-0.24844557	-0.93133193	0.5564516	0.6825471	1	2741	tags=33%, list=24%, signal=43%
CACTTTG,MIR-520G,MIR-520H	CACTTTG,MIR-520G,MIR-520H		118	-0.21990104	-0.93048733	0.56777996	0.6830967	1	2678	tags=25%, list=24%, signal=33%
V$CRX_Q4	V$CRX_Q4		118	-0.2591679	-0.92991406	0.541744	0.6830459	1	1498	tags=17%, list=13%, signal=19%
V$NF1_Q6_01	V$NF1_Q6_01		130	-0.23859563	-0.9291572	0.58198196	0.6834394	1	1844	tags=21%, list=16%, signal=25%
AGGAAGC,MIR-516-3P	AGGAAGC,MIR-516-3P		51	-0.25403473	-0.92816806	0.5611511	0.6844051	1	1187	tags=16%, list=11%, signal=17%
V$E2A_Q2	V$E2A_Q2		107	-0.26389128	-0.9270832	0.5729927	0.68567425	1	2394	tags=26%, list=21%, signal=33%
V$COMP1_01	V$COMP1_01		64	-0.26146978	-0.926957	0.58802176	0.6845324	1	2605	tags=30%, list=23%, signal=38%
YKACATTT_UNKNOWN	YKACATTT_UNKNOWN		121	-0.21636122	-0.92633325	0.6075269	0.6845209	1	2869	tags=24%, list=26%, signal=32%
V$PAX2_02	V$PAX2_02		122	-0.24216582	-0.92605567	0.5637343	0.6837362	1	1429	tags=16%, list=13%, signal=19%
V$OCT1_05	V$OCT1_05		115	-0.25169364	-0.9242148	0.6018182	0.6867995	1	2410	tags=28%, list=22%, signal=35%
GTTRYCATRR_UNKNOWN	GTTRYCATRR_UNKNOWN		67	-0.23050241	-0.92249376	0.59439254	0.68946385	1	2921	tags=25%, list=26%, signal=34%
TGTATGA,MIR-485-3P	TGTATGA,MIR-485-3P		75	-0.25379214	-0.9129836	0.5743381	0.71055317	1	1695	tags=17%, list=15%, signal=20%
TATCTGG,MIR-488	TATCTGG,MIR-488		32	-0.3042341	-0.9129476	0.5792683	0.7091745	1	2663	tags=31%, list=24%, signal=41%
ATGCTGC,MIR-103,MIR-107	ATGCTGC,MIR-103,MIR-107		113	-0.20519768	-0.9121193	0.6442308	0.7096857	1	3056	tags=30%, list=27%, signal=41%
V$POU3F2_02	V$POU3F2_02		124	-0.22943291	-0.9120687	0.6903915	0.708426	1	1328	tags=14%, list=12%, signal=15%
ACAWNRNSRCGG_UNKNOWN	ACAWNRNSRCGG_UNKNOWN		41	-0.23554981	-0.911659	0.57699805	0.70780396	1	441	tags=7%, list=4%, signal=8%
V$IK1_01	V$IK1_01		139	-0.21686798	-0.91076773	0.66791743	0.70838696	1	2702	tags=27%, list=24%, signal=36%
CTGYNNCTYTAA_UNKNOWN	CTGYNNCTYTAA_UNKNOWN		37	-0.27635324	-0.9107236	0.63883847	0.70705605	1	1500	tags=22%, list=13%, signal=25%
V$SOX9_B1	V$SOX9_B1		114	-0.23091136	-0.908972	0.6335175	0.70994693	1	2018	tags=19%, list=18%, signal=23%
V$PU1_Q6	V$PU1_Q6		110	-0.22548588	-0.90869963	0.63826084	0.70922565	1	2066	tags=20%, list=18%, signal=24%
CCANNAGRKGGC_UNKNOWN	CCANNAGRKGGC_UNKNOWN		55	-0.2617155	-0.9078305	0.6228893	0.70996577	1	2863	tags=31%, list=26%, signal=41%
V$PAX3_B	V$PAX3_B		44	-0.24315074	-0.90534437	0.6220615	0.71406835	1	1549	tags=14%, list=14%, signal=16%
AACTGAC,MIR-223	AACTGAC,MIR-223		54	-0.26200005	-0.9031659	0.6052104	0.7177712	1	855	tags=11%, list=8%, signal=12%
V$EVI1_03	V$EVI1_03		29	-0.2943998	-0.9022934	0.6474954	0.7183409	1	1139	tags=17%, list=10%, signal=19%
V$IRF7_01	V$IRF7_01		120	-0.20864254	-0.89868116	0.7014652	0.72570866	1	2605	tags=24%, list=23%, signal=31%
V$AR_03	V$AR_03		33	-0.25673556	-0.89860696	0.61804223	0.7244306	1	1458	tags=18%, list=13%, signal=21%
TGAATGT,MIR-181A,MIR-181B,MIR-181C,MIR-181D	TGAATGT,MIR-181A,MIR-181B,MIR-181C,MIR-181D		216	-0.21305671	-0.89410293	0.6414729	0.73350555	1	2132	tags=19%, list=19%, signal=23%
GGARNTKYCCA_UNKNOWN	GGARNTKYCCA_UNKNOWN		36	-0.2629782	-0.8939041	0.68239564	0.7325275	1	2209	tags=25%, list=20%, signal=31%
WTTGKCTG_UNKNOWN	WTTGKCTG_UNKNOWN		235	-0.19372073	-0.8915197	0.7622378	0.7364646	1	1612	tags=15%, list=14%, signal=18%
TCTGATC,MIR-383	TCTGATC,MIR-383		20	-0.27968246	-0.8907932	0.6380597	0.73655957	1	1316	tags=15%, list=12%, signal=17%
V$TGIF_01	V$TGIF_01		107	-0.22573562	-0.8905296	0.6696751	0.7357344	1	2528	tags=27%, list=23%, signal=35%
V$GATA2_01	V$GATA2_01		59	-0.2447407	-0.8900956	0.60714287	0.7352348	1	2578	tags=25%, list=23%, signal=33%
V$USF_02	V$USF_02		121	-0.20402056	-0.8897391	0.68490565	0.73465097	1	2306	tags=18%, list=21%, signal=23%
CTCTGGA,MIR-520A,MIR-525	CTCTGGA,MIR-520A,MIR-525		80	-0.22365683	-0.88905555	0.63241106	0.73484576	1	855	tags=9%, list=8%, signal=9%
V$EGR_Q6	V$EGR_Q6		134	-0.19263542	-0.88785195	0.65555555	0.7362709	1	3010	tags=25%, list=27%, signal=34%
V$STAT5A_04	V$STAT5A_04		99	-0.24157293	-0.8877868	0.68089056	0.7350041	1	1606	tags=17%, list=14%, signal=20%
V$BRN2_01	V$BRN2_01		114	-0.22860193	-0.88172954	0.6801406	0.7475554	1	2082	tags=22%, list=19%, signal=27%
YTAATTAA_V$LHX3_01	YTAATTAA_V$LHX3_01		88	-0.24101944	-0.8802842	0.707635	0.74953866	1	2360	tags=22%, list=21%, signal=27%
V$SPZ1_01	V$SPZ1_01		127	-0.20537	-0.8743968	0.6564748	0.7617791	1	1352	tags=13%, list=12%, signal=14%
ATTACAT,MIR-380-3P	ATTACAT,MIR-380-3P		43	-0.29340473	-0.87349087	0.62045455	0.762306	1	2887	tags=35%, list=26%, signal=47%
GGAMTNNNNNTCCY_UNKNOWN	GGAMTNNNNNTCCY_UNKNOWN		55	-0.21344514	-0.8723765	0.697318	0.76351225	1	1476	tags=13%, list=13%, signal=15%
V$FREAC4_01	V$FREAC4_01		77	-0.25084627	-0.868973	0.6678261	0.77010816	1	1573	tags=14%, list=14%, signal=17%
V$RORA2_01	V$RORA2_01		74	-0.23764193	-0.86883265	0.6927374	0.7689657	1	1631	tags=16%, list=15%, signal=19%
V$MAX_01	V$MAX_01		116	-0.20703807	-0.86611474	0.6417323	0.7739519	1	2377	tags=20%, list=21%, signal=25%
GGATTA_V$PITX2_Q2	GGATTA_V$PITX2_Q2		284	-0.19879475	-0.8659415	0.7604167	0.7728245	1	2722	tags=24%, list=24%, signal=30%
GCGSCMNTTT_UNKNOWN	GCGSCMNTTT_UNKNOWN		30	-0.26811382	-0.8642502	0.63709676	0.77533585	1	1855	tags=20%, list=17%, signal=24%
GTGTCAA,MIR-514	GTGTCAA,MIR-514		28	-0.24934009	-0.863538	0.7050505	0.7755334	1	3051	tags=36%, list=27%, signal=49%
TTTTGAG,MIR-373	TTTTGAG,MIR-373		116	-0.2175393	-0.86140686	0.62027836	0.779053	1	2837	tags=24%, list=25%, signal=32%
TTGCCAA,MIR-182	TTGCCAA,MIR-182		160	-0.21552946	-0.8607319	0.63654226	0.7789598	1	2879	tags=23%, list=26%, signal=31%
V$DR4_Q2	V$DR4_Q2		118	-0.21528858	-0.8592757	0.71949	0.7809113	1	1697	tags=16%, list=15%, signal=19%
V$PAX4_03	V$PAX4_03		133	-0.20451136	-0.85820055	0.6961326	0.78184044	1	2629	tags=24%, list=23%, signal=31%
GCAAGGA,MIR-502	GCAAGGA,MIR-502		34	-0.24489692	-0.8572975	0.674812	0.7824643	1	1774	tags=21%, list=16%, signal=24%
V$EFC_Q6	V$EFC_Q6		126	-0.21873172	-0.85563546	0.7234042	0.78483325	1	1671	tags=16%, list=15%, signal=18%
V$T3R_Q6	V$T3R_Q6		117	-0.2157302	-0.85148066	0.76296294	0.7929746	1	1978	tags=18%, list=18%, signal=22%
GGCKCATGS_UNKNOWN	GGCKCATGS_UNKNOWN		29	-0.24138786	-0.8512193	0.697318	0.7921622	1	680	tags=10%, list=6%, signal=11%
V$COUP_01	V$COUP_01		135	-0.21369733	-0.8501199	0.7513711	0.79295766	1	2131	tags=20%, list=19%, signal=24%
CATTTCA,MIR-203	CATTTCA,MIR-203		129	-0.21135871	-0.84612226	0.6987952	0.80068004	1	1946	tags=19%, list=17%, signal=22%
GTGACTT,MIR-224	GTGACTT,MIR-224		79	-0.22812249	-0.84557056	0.6619433	0.80048454	1	1650	tags=15%, list=15%, signal=18%
GAGCTGG,MIR-337	GAGCTGG,MIR-337		76	-0.2213052	-0.84537	0.6640159	0.79948735	1	2817	tags=22%, list=25%, signal=30%
TAGGTCA,MIR-192,MIR-215	TAGGTCA,MIR-192,MIR-215		23	-0.2749371	-0.84238154	0.7014614	0.80479044	1	1449	tags=17%, list=13%, signal=20%
CTCNANGTGNY_UNKNOWN	CTCNANGTGNY_UNKNOWN		40	-0.2835227	-0.8421596	0.6603774	0.80389905	1	2079	tags=25%, list=19%, signal=31%
V$HNF1_Q6	V$HNF1_Q6		136	-0.25602508	-0.8395172	0.7291667	0.8083456	1	1347	tags=17%, list=12%, signal=19%
TAGAACC,MIR-182	TAGAACC,MIR-182		18	-0.30087855	-0.83938974	0.6527197	0.8071264	1	2018	tags=22%, list=18%, signal=27%
CACTGCC,MIR-34A,MIR-34C,MIR-449	CACTGCC,MIR-34A,MIR-34C,MIR-449		143	-0.18833607	-0.83782196	0.7946257	0.8089786	1	3521	tags=31%, list=31%, signal=45%
CGTSACG_V$PAX3_B	CGTSACG_V$PAX3_B		61	-0.19548637	-0.83753717	0.7668488	0.8080574	1	2238	tags=20%, list=20%, signal=24%
V$ZF5_B	V$ZF5_B		117	-0.19068857	-0.8362319	0.7392996	0.80942136	1	2149	tags=19%, list=19%, signal=23%
V$GR_Q6_01	V$GR_Q6_01		129	-0.21303096	-0.8339069	0.8129771	0.81284064	1	2378	tags=26%, list=21%, signal=33%
CCTGCTG,MIR-214	CCTGCTG,MIR-214		117	-0.19928083	-0.83196485	0.7447217	0.8156177	1	968	tags=10%, list=9%, signal=11%
ATCMNTCCGY_UNKNOWN	ATCMNTCCGY_UNKNOWN		23	-0.26146936	-0.8237635	0.6859504	0.8315279	1	530	tags=9%, list=5%, signal=9%
V$MZF1_02	V$MZF1_02		110	-0.18752411	-0.82360435	0.8294849	0.8303714	1	2926	tags=25%, list=26%, signal=34%
YWATTWNNRGCT_UNKNOWN	YWATTWNNRGCT_UNKNOWN		32	-0.27987018	-0.8216789	0.7589928	0.8328941	1	1103	tags=16%, list=10%, signal=17%
YRTCANNRCGC_UNKNOWN	YRTCANNRCGC_UNKNOWN		35	-0.2253295	-0.82098246	0.74223036	0.8329089	1	1349	tags=11%, list=12%, signal=13%
ATGCAGT,MIR-217	ATGCAGT,MIR-217		51	-0.25840572	-0.8201137	0.7112526	0.83337885	1	2675	tags=27%, list=24%, signal=36%
V$DR1_Q3	V$DR1_Q3		125	-0.21201025	-0.8184981	0.8537037	0.83534086	1	1854	tags=18%, list=17%, signal=22%
TCCAGAT,MIR-516-5P	TCCAGAT,MIR-516-5P		50	-0.24598959	-0.81782144	0.69262296	0.8353011	1	2143	tags=22%, list=19%, signal=27%
TACTTGA,MIR-26A,MIR-26B	TACTTGA,MIR-26A,MIR-26B		144	-0.20320745	-0.8176288	0.7563851	0.8341555	1	2942	tags=28%, list=26%, signal=37%
ATAACCT,MIR-154	ATAACCT,MIR-154		35	-0.27053368	-0.81747293	0.6385542	0.83293223	1	2629	tags=26%, list=23%, signal=33%
TTGGGAG,MIR-150	TTGGGAG,MIR-150		49	-0.22298317	-0.8128187	0.7170213	0.84106743	1	963	tags=10%, list=9%, signal=11%
ATAGGAA,MIR-202	ATAGGAA,MIR-202		52	-0.24105856	-0.8126169	0.6755102	0.8400259	1	2605	tags=31%, list=23%, signal=40%
V$NKX3A_01	V$NKX3A_01		101	-0.24044995	-0.8105723	0.7647059	0.8426553	1	2299	tags=23%, list=21%, signal=28%
AGTCAGC,MIR-345	AGTCAGC,MIR-345		27	-0.234835	-0.80752563	0.7389706	0.84760594	1	4136	tags=52%, list=37%, signal=82%
RACTNNRTTTNC_UNKNOWN	RACTNNRTTTNC_UNKNOWN		58	-0.22665879	-0.8067832	0.76603776	0.84764725	1	473	tags=7%, list=4%, signal=7%
V$POU6F1_01	V$POU6F1_01		117	-0.23094809	-0.80625415	0.8121646	0.8472095	1	2606	tags=32%, list=23%, signal=41%
AGGGCCA,MIR-328	AGGGCCA,MIR-328		44	-0.2089335	-0.804286	0.83455884	0.849686	1	1337	tags=14%, list=12%, signal=15%
CCCNNNNNNAAGWT_UNKNOWN	CCCNNNNNNAAGWT_UNKNOWN		53	-0.21756212	-0.8041171	0.75287354	0.84849143	1	2640	tags=28%, list=24%, signal=37%
WCTCNATGGY_UNKNOWN	WCTCNATGGY_UNKNOWN		30	-0.22417122	-0.80338484	0.7419962	0.84844166	1	2946	tags=33%, list=26%, signal=45%
ATGTTAA,MIR-302C	ATGTTAA,MIR-302C		126	-0.20930265	-0.8031978	0.757085	0.8472113	1	3375	tags=33%, list=30%, signal=46%
V$HNF1_01	V$HNF1_01		129	-0.24020144	-0.78554726	0.8454861	0.8796107	1	1161	tags=15%, list=10%, signal=16%
GTGCAAA,MIR-507	GTGCAAA,MIR-507		58	-0.20295382	-0.7839245	0.81764704	0.88106984	1	2916	tags=26%, list=26%, signal=35%
GTACTGT,MIR-101	GTACTGT,MIR-101		130	-0.20300426	-0.7829151	0.80824745	0.881366	1	2629	tags=24%, list=23%, signal=31%
CATGTAA,MIR-496	CATGTAA,MIR-496		92	-0.21651813	-0.78206986	0.7808219	0.8812605	1	1800	tags=16%, list=16%, signal=19%
GTGACGY_V$E4F1_Q6	GTGACGY_V$E4F1_Q6		316	-0.17074403	-0.7803923	0.8469388	0.88278794	1	3126	tags=25%, list=28%, signal=34%
V$SP1_Q4_01	V$SP1_Q4_01		131	-0.17495343	-0.7771988	0.8846881	0.8874299	1	2446	tags=21%, list=22%, signal=26%
V$HEN1_01	V$HEN1_01		92	-0.20126049	-0.77418065	0.8339286	0.8913191	1	2037	tags=17%, list=18%, signal=21%
V$RFX1_02	V$RFX1_02		120	-0.17254944	-0.77112836	0.893578	0.8949954	1	1979	tags=15%, list=18%, signal=18%
ACAACCT,MIR-453	ACAACCT,MIR-453		18	-0.255676	-0.7692936	0.8310139	0.89642173	1	4171	tags=56%, list=37%, signal=88%
V$MAZR_01	V$MAZR_01		109	-0.19381157	-0.7656875	0.8079096	0.9008513	1	1737	tags=15%, list=16%, signal=17%
GKCGCNNNNNNNTGAYG_UNKNOWN	GKCGCNNNNNNNTGAYG_UNKNOWN		32	-0.1900786	-0.76086104	0.7533461	0.9073198	1	3321	tags=31%, list=30%, signal=44%
RYTAAWNNNTGAY_UNKNOWN	RYTAAWNNNTGAY_UNKNOWN		37	-0.25981075	-0.7589082	0.83687943	0.90912175	1	1056	tags=11%, list=9%, signal=12%
AGTTCTC,MIR-146A,MIR-146B	AGTTCTC,MIR-146A,MIR-146B		27	-0.21708643	-0.755239	0.853229	0.9132221	1	1905	tags=15%, list=17%, signal=18%
GCTTGAA,MIR-498	GCTTGAA,MIR-498		47	-0.2183018	-0.7544819	0.8370221	0.91271853	1	2149	tags=21%, list=19%, signal=26%
GGGCATT,MIR-365	GGGCATT,MIR-365		60	-0.2128472	-0.7488779	0.84782606	0.9198266	1	1724	tags=17%, list=15%, signal=20%
CRGAARNNNNCGA_UNKNOWN	CRGAARNNNNCGA_UNKNOWN		25	-0.22427367	-0.7476133	0.7657143	0.92009604	1	1128	tags=8%, list=10%, signal=9%
GCCNNNWTAAR_UNKNOWN	GCCNNNWTAAR_UNKNOWN		68	-0.22104539	-0.74141604	0.8733945	0.9274209	1	2513	tags=25%, list=22%, signal=32%
V$CETS1P54_01	V$CETS1P54_01		128	-0.15990372	-0.73927295	0.8434442	0.9287593	1	3646	tags=28%, list=33%, signal=41%
CTGAGCC,MIR-24	CTGAGCC,MIR-24		123	-0.17339161	-0.73785377	0.891945	0.9292269	1	1565	tags=11%, list=14%, signal=13%
V$HEN1_02	V$HEN1_02		86	-0.18176524	-0.73700917	0.8813869	0.92881	1	1990	tags=16%, list=18%, signal=20%
RCGCANGCGY_V$NRF1_Q6	RCGCANGCGY_V$NRF1_Q6		412	-0.15022844	-0.7360056	0.83264464	0.9286126	1	2449	tags=17%, list=22%, signal=21%
V$YY1_02	V$YY1_02		113	-0.16830763	-0.7359901	0.76987445	0.92705196	1	2789	tags=23%, list=25%, signal=30%
RGTTAMWNATT_V$HNF1_01	RGTTAMWNATT_V$HNF1_01		43	-0.2539725	-0.73299724	0.87108016	0.9294145	1	1341	tags=19%, list=12%, signal=21%
V$EGR3_01	V$EGR3_01		34	-0.20369078	-0.7307163	0.85404336	0.9308901	1	2306	tags=24%, list=21%, signal=30%
V$PAX5_01	V$PAX5_01		73	-0.18264985	-0.727414	0.93474424	0.93357295	1	2371	tags=21%, list=21%, signal=26%
GCGNNANTTCC_UNKNOWN	GCGNNANTTCC_UNKNOWN		63	-0.18498197	-0.72676224	0.8083004	0.93288577	1	2669	tags=25%, list=24%, signal=33%
V$PPARA_02	V$PPARA_02		61	-0.21451384	-0.7266959	0.81602913	0.9313879	1	1478	tags=15%, list=13%, signal=17%
AGTCTTA,MIR-499	AGTCTTA,MIR-499		34	-0.2508031	-0.724791	0.8033126	0.9323096	1	1429	tags=15%, list=13%, signal=17%
GTCAGGA,MIR-378	GTCAGGA,MIR-378		28	-0.22139505	-0.72433835	0.8702128	0.9313419	1	2889	tags=32%, list=26%, signal=43%
V$SP1_Q6	V$SP1_Q6		128	-0.17219877	-0.7241083	0.91634244	0.9301016	1	2446	tags=20%, list=22%, signal=26%
V$NRF1_Q6	V$NRF1_Q6		117	-0.17000498	-0.7221776	0.80375785	0.9308334	1	2449	tags=18%, list=22%, signal=23%
V$CEBP_Q3	V$CEBP_Q3		123	-0.18507864	-0.72113025	0.9643527	0.9306796	1	2885	tags=27%, list=26%, signal=36%
GTTNYYNNGGTNA_UNKNOWN	GTTNYYNNGGTNA_UNKNOWN		33	-0.19760188	-0.7111754	0.8871287	0.94084185	1	2209	tags=21%, list=20%, signal=26%
V$USF_C	V$USF_C		137	-0.15528627	-0.71117336	0.962963	0.93927115	1	2722	tags=20%, list=24%, signal=27%
AAAGGGA,MIR-204,MIR-211	AAAGGGA,MIR-204,MIR-211		119	-0.1810086	-0.7106502	0.90233546	0.93821645	1	3054	tags=26%, list=27%, signal=35%
V$NCX_01	V$NCX_01		79	-0.21683636	-0.7103714	0.91423357	0.9369867	1	2797	tags=27%, list=25%, signal=35%
ACACTAC,MIR-142-3P	ACACTAC,MIR-142-3P		60	-0.21722937	-0.708062	0.7723404	0.9379795	1	3685	tags=38%, list=33%, signal=57%
TCTCTCC,MIR-185	TCTCTCC,MIR-185		53	-0.18022533	-0.7079141	0.92350745	0.93656814	1	3767	tags=42%, list=34%, signal=62%
AGGCACT,MIR-515-3P	AGGCACT,MIR-515-3P		42	-0.20196928	-0.6986409	0.89439654	0.94496644	1	2447	tags=24%, list=22%, signal=30%
GTGTGAG,MIR-342	GTGTGAG,MIR-342		29	-0.18067004	-0.68830186	0.92633516	0.9534349	1	3255	tags=24%, list=29%, signal=34%
CCAGGTT,MIR-490	CCAGGTT,MIR-490		27	-0.19663887	-0.677684	0.9140461	0.9611038	1	3257	tags=30%, list=29%, signal=42%
TTTGTAG,MIR-520D	TTTGTAG,MIR-520D		174	-0.17293845	-0.67433405	0.954071	0.9621502	1	2649	tags=23%, list=24%, signal=30%
V$PAX2_01	V$PAX2_01		20	-0.22035052	-0.6710009	0.9230769	0.9631173	1	4164	tags=55%, list=37%, signal=87%
GGGATGC,MIR-324-5P	GGGATGC,MIR-324-5P		24	-0.20973596	-0.6678021	0.9329389	0.9639863	1	2010	tags=17%, list=18%, signal=20%
GGCNNMSMYNTTG_UNKNOWN	GGCNNMSMYNTTG_UNKNOWN		35	-0.20371789	-0.66172713	0.814433	0.9668294	1	1934	tags=14%, list=17%, signal=17%
V$CDPCR3_01	V$CDPCR3_01		26	-0.24461529	-0.6607342	0.92236596	0.96603334	1	2207	tags=35%, list=20%, signal=43%
V$E2F_Q2	V$E2F_Q2		79	-0.16614385	-0.6522102	0.97791165	0.96996826	1	2945	tags=25%, list=26%, signal=34%
CCAGGGG,MIR-331	CCAGGGG,MIR-331		49	-0.1768879	-0.6462214	0.9415094	0.97192687	1	3407	tags=27%, list=30%, signal=38%
V$NRF2_01	V$NRF2_01		121	-0.14745831	-0.634101	0.8645833	0.9767922	1	3646	tags=34%, list=33%, signal=50%
CCCAGAG,MIR-326	CCCAGAG,MIR-326		78	-0.13787772	-0.6290153	0.99220276	0.9775607	1	3239	tags=28%, list=29%, signal=39%
SNACANNNYSYAGA_UNKNOWN	SNACANNNYSYAGA_UNKNOWN		30	-0.1798524	-0.61861736	0.9166667	0.98069674	1	3257	tags=33%, list=29%, signal=47%
ACTGCCT,MIR-34B	ACTGCCT,MIR-34B		111	-0.13701797	-0.6175014	0.994	0.97956026	1	3118	tags=25%, list=28%, signal=35%
YGACNNYACAR_UNKNOWN	YGACNNYACAR_UNKNOWN		44	-0.19956368	-0.6150845	0.9508197	0.97891366	1	1528	tags=14%, list=14%, signal=16%
ACATATC,MIR-190	ACATATC,MIR-190		26	-0.19895245	-0.61402905	0.9633911	0.9777105	1	2647	tags=31%, list=24%, signal=40%
GTAAGAT,MIR-200A	GTAAGAT,MIR-200A		24	-0.20984414	-0.561128	0.9589322	0.99036264	1	3112	tags=38%, list=28%, signal=52%
