# Supplementary material for: A genomic analysis of mouse models of breast cancer reveals molecular features of mouse models and relationships to human breast cancer
Source: Breast Cancer Res. 2014 Jun 5;16(3):R59. doi: 10.1186/bcr3672 (PMC4078930; doi:10.1186/bcr3672)
Supplement: Additional file 11 — GSEA for mouse models compared to all other models or to mammary gland development. Listed by model. [file bcr3672-S11.zip › AdditionalFile11/Int3/Vs_normal_Mammary/C3/Upregulated_in_Int3_vs_normalMammary.txt]

NAME	GS<br> follow link to MSigDB	GS DETAILS	SIZE	ES	NES	NOM p-val	FDR q-val	FWER p-val	RANK AT MAX	LEADING EDGE
KCCGNSWTTT_UNKNOWN	KCCGNSWTTT_UNKNOWN	Details ...	48	0.5381277	1.6734954	0.013916501	0.5999575	0.471	2606	tags=42%, list=23%, signal=54%
V$E2F_02	V$E2F_02	Details ...	97	0.46275145	1.5730081	0.052427184	0.8591091	0.708	1612	tags=37%, list=14%, signal=43%
SGCGSSAAA_V$E2F1DP2_01	SGCGSSAAA_V$E2F1DP2_01	Details ...	75	0.49382156	1.568469	0.048449613	0.5981967	0.714	1612	tags=40%, list=14%, signal=46%
V$E2F_Q3_01	V$E2F_Q3_01	Details ...	106	0.4518307	1.5625037	0.04761905	0.47591597	0.73	2618	tags=44%, list=23%, signal=57%
V$E2F1DP1RB_01	V$E2F1DP1RB_01	Details ...	100	0.4443171	1.5578368	0.07915058	0.39790782	0.739	1979	tags=39%, list=18%, signal=47%
V$E2F1DP2_01	V$E2F1DP2_01	Details ...	96	0.4629599	1.5569168	0.057086613	0.3337011	0.74	1612	tags=38%, list=14%, signal=43%
V$E2F4DP2_01	V$E2F4DP2_01	Details ...	96	0.4629599	1.5569168	0.057086613	0.28602952	0.74	1612	tags=38%, list=14%, signal=43%
V$E2F1DP1_01	V$E2F1DP1_01	Details ...	96	0.46295983	1.5569167	0.057086613	0.25027585	0.74	1612	tags=38%, list=14%, signal=43%
V$E2F_Q4_01	V$E2F_Q4_01	Details ...	108	0.45476037	1.5463095	0.06782946	0.24474964	0.76	2843	tags=49%, list=25%, signal=65%
V$E2F1_Q6	V$E2F1_Q6	Details ...	103	0.46147168	1.544522	0.059961315	0.22375417	0.764	1612	tags=38%, list=14%, signal=44%
V$E2F1_Q3	V$E2F1_Q3	Details ...	105	0.4391638	1.5427097	0.06361829	0.20605387	0.768	1845	tags=37%, list=16%, signal=44%
V$E2F1_Q4_01	V$E2F1_Q4_01	Details ...	105	0.44268087	1.52937	0.050200805	0.21239272	0.785	2618	tags=44%, list=23%, signal=57%
V$E2F4DP1_01	V$E2F4DP1_01	Details ...	101	0.44436035	1.5216799	0.07421875	0.20847635	0.796	1612	tags=36%, list=14%, signal=41%
V$E2F_Q3	V$E2F_Q3	Details ...	107	0.4192426	1.4964691	0.07214429	0.23782808	0.833	1979	tags=35%, list=18%, signal=42%
V$E2F1_Q6_01	V$E2F1_Q6_01	Details ...	112	0.43106374	1.4727972	0.0859375	0.27209818	0.859	2843	tags=50%, list=25%, signal=66%
V$E2F_Q6	V$E2F_Q6	Details ...	101	0.43469188	1.4707314	0.10650887	0.25929695	0.865	1979	tags=39%, list=18%, signal=46%
V$E2F_03	V$E2F_03	Details ...	115	0.42646876	1.4592693	0.10139165	0.2665251	0.878	1516	tags=31%, list=14%, signal=36%
V$E2F_Q6_01	V$E2F_Q6_01	Details ...	110	0.42347813	1.456583	0.10392157	0.2574602	0.88	2843	tags=50%, list=25%, signal=66%
V$E2F_Q4	V$E2F_Q4	Details ...	102	0.4270028	1.4522537	0.11287129	0.25181422	0.882	1979	tags=37%, list=18%, signal=45%
GTTGNYNNRGNAAC_UNKNOWN	GTTGNYNNRGNAAC_UNKNOWN	Details ...	44	0.400115	1.4010111	0.04660194	0.35075873	0.934	1555	tags=27%, list=14%, signal=32%
KTGGYRSGAA_UNKNOWN	KTGGYRSGAA_UNKNOWN	Details ...	42	0.47142884	1.3859481	0.1307847	0.37138143	0.941	2436	tags=48%, list=22%, signal=61%
V$AREB6_02	V$AREB6_02	Details ...	129	0.31935826	1.3391247	0.023758098	0.49004194	0.969	1253	tags=21%, list=11%, signal=23%
V$E2F_01	V$E2F_01	Details ...	36	0.41769487	1.3390828	0.13618676	0.4688063	0.969	2889	tags=50%, list=26%, signal=67%
V$HTF_01	V$HTF_01	Details ...	28	0.3753108	1.3344445	0.09725159	0.46350154	0.971	421	tags=11%, list=4%, signal=11%
CCATCCA,MIR-432	CCATCCA,MIR-432	Details ...	32	0.3650519	1.3211173	0.079918034	0.48576376	0.973	1161	tags=25%, list=10%, signal=28%
YTTCCNNNGGAMR_UNKNOWN	YTTCCNNNGGAMR_UNKNOWN	Details ...	22	0.39093208	1.297705	0.1341719	0.54269487	0.979	1065	tags=27%, list=10%, signal=30%
V$E2F1_Q4	V$E2F1_Q4	Details ...	115	0.3115529	1.2963307	0.12916666	0.52711505	0.979	2789	tags=37%, list=25%, signal=49%
CTGRYYYNATT_UNKNOWN	CTGRYYYNATT_UNKNOWN	Details ...	34	0.40824345	1.2921005	0.12340426	0.52212167	0.98	1518	tags=35%, list=14%, signal=41%
MCAATNNNNNGCG_UNKNOWN	MCAATNNNNNGCG_UNKNOWN	Details ...	50	0.36384785	1.2699132	0.18415841	0.5783626	0.986	2455	tags=36%, list=22%, signal=46%
V$MEIS1AHOXA9_01	V$MEIS1AHOXA9_01	Details ...	55	0.36937252	1.2545391	0.114107884	0.61340874	0.989	1627	tags=35%, list=15%, signal=40%
ACTWSNACTNY_UNKNOWN	ACTWSNACTNY_UNKNOWN	Details ...	40	0.35334083	1.2500902	0.18763326	0.60892963	0.989	1320	tags=25%, list=12%, signal=28%
V$NFY_Q6	V$NFY_Q6	Details ...	119	0.31542388	1.2467891	0.13577586	0.6010319	0.99	1547	tags=24%, list=14%, signal=27%
V$FOXO1_01	V$FOXO1_01	Details ...	124	0.29421118	1.2467567	0.08126411	0.58295304	0.99	1960	tags=28%, list=18%, signal=34%
ACTAYRNNNCCCR_UNKNOWN	ACTAYRNNNCCCR_UNKNOWN	Details ...	184	0.27242267	1.2303106	0.20152092	0.62228215	0.992	1824	tags=22%, list=16%, signal=26%
YRCCAKNNGNCGC_UNKNOWN	YRCCAKNNGNCGC_UNKNOWN	Details ...	29	0.3541838	1.2000242	0.18640351	0.7149463	0.994	2492	tags=38%, list=22%, signal=49%
ACAWYAAAG_UNKNOWN	ACAWYAAAG_UNKNOWN	Details ...	47	0.33686	1.1725465	0.2026726	0.80705875	0.998	1893	tags=32%, list=17%, signal=38%
ACCTGTTG_UNKNOWN	ACCTGTTG_UNKNOWN	Details ...	72	0.30930915	1.1579337	0.225	0.8469944	0.998	1773	tags=31%, list=16%, signal=36%
CAGCCTC,MIR-485-5P	CAGCCTC,MIR-485-5P	Details ...	73	0.30895665	1.1503296	0.2734694	0.8568466	0.998	1730	tags=23%, list=15%, signal=27%
YTCCCRNNAGGY_UNKNOWN	YTCCCRNNAGGY_UNKNOWN	Details ...	32	0.30563	1.128105	0.26838967	0.934078	0.998	2428	tags=41%, list=22%, signal=52%
GTGGTGA,MIR-197	GTGGTGA,MIR-197	Details ...	34	0.3105784	1.1024239	0.31954023	1	0.998	3559	tags=53%, list=32%, signal=77%
ACCATTT,MIR-522	ACCATTT,MIR-522	Details ...	78	0.30513412	1.1021641	0.33204633	1	0.998	1373	tags=17%, list=12%, signal=19%
WYAAANNRNNNGCG_UNKNOWN	WYAAANNRNNNGCG_UNKNOWN	Details ...	25	0.32054806	1.1007366	0.31385282	0.98961526	0.998	2606	tags=40%, list=23%, signal=52%
V$NFY_C	V$NFY_C	Details ...	112	0.27232575	1.0888529	0.3064182	1	0.999	1618	tags=23%, list=14%, signal=27%
MYAATNNNNNNNGGC_UNKNOWN	MYAATNNNNNNNGGC_UNKNOWN	Details ...	56	0.2835977	1.0742794	0.33403805	1	0.999	2734	tags=34%, list=24%, signal=45%
CAGTCAC,MIR-134	CAGTCAC,MIR-134	Details ...	25	0.29029387	1.0738448	0.35976788	1	0.999	3521	tags=48%, list=31%, signal=70%
CTAGGAA,MIR-384	CTAGGAA,MIR-384	Details ...	31	0.2921385	1.0584592	0.36876357	1	0.999	1899	tags=35%, list=17%, signal=43%
CAAGGAT,MIR-362	CAAGGAT,MIR-362	Details ...	33	0.3013624	1.0583664	0.38396624	1	0.999	854	tags=15%, list=8%, signal=16%
CAGCAGG,MIR-370	CAGCAGG,MIR-370	Details ...	74	0.26110834	1.0549475	0.375	1	0.999	2526	tags=28%, list=23%, signal=36%
V$OCT1_04	V$OCT1_04	Details ...	122	0.2670674	1.0498449	0.35214448	1	0.999	1418	tags=21%, list=13%, signal=24%
RRCCGTTA_UNKNOWN	RRCCGTTA_UNKNOWN	Details ...	35	0.28197944	1.049019	0.3778234	1	0.999	2132	tags=34%, list=19%, signal=42%
V$HNF4_Q6	V$HNF4_Q6	Details ...	125	0.25850257	1.0478873	0.37639198	1	0.999	1181	tags=17%, list=11%, signal=19%
GGCACAT,MIR-455	GGCACAT,MIR-455	Details ...	28	0.29620343	1.0433251	0.39019608	1	0.999	3153	tags=36%, list=28%, signal=50%
V$AHR_01	V$AHR_01	Details ...	39	0.29181233	1.0405226	0.4108527	1	0.999	2974	tags=36%, list=27%, signal=49%
V$TEF_Q6	V$TEF_Q6	Details ...	111	0.26694667	1.0380795	0.3938053	1	0.999	1739	tags=28%, list=16%, signal=33%
V$NFY_01	V$NFY_01	Details ...	126	0.2649474	1.0266128	0.38963965	1	1	1971	tags=26%, list=18%, signal=31%
V$OCT1_01	V$OCT1_01	Details ...	125	0.24879545	1.0228046	0.38940093	1	1	1515	tags=22%, list=14%, signal=25%
V$ETF_Q6	V$ETF_Q6	Details ...	50	0.29420277	1.0225413	0.43560606	1	1	2280	tags=28%, list=20%, signal=35%
V$TAXCREB_02	V$TAXCREB_02	Details ...	15	0.37193817	1.0196098	0.43040684	1	1	304	tags=13%, list=3%, signal=14%
V$NFY_Q6_01	V$NFY_Q6_01	Details ...	129	0.2363308	1.0181984	0.4211663	1	1	1771	tags=25%, list=16%, signal=29%
V$MYOD_01	V$MYOD_01	Details ...	110	0.26053715	1.0131991	0.41590908	1	1	2076	tags=28%, list=19%, signal=34%
CGGAARNGGCNG_UNKNOWN	CGGAARNGGCNG_UNKNOWN		25	0.30524382	1.0097436	0.4639376	1	1	1661	tags=20%, list=15%, signal=23%
CACCAGC,MIR-138	CACCAGC,MIR-138		103	0.2568963	1.009485	0.47184467	1	1	2595	tags=33%, list=23%, signal=43%
CTCAAGA,MIR-526B	CTCAAGA,MIR-526B		38	0.31722373	1.0062332	0.44282743	1	1	2010	tags=29%, list=18%, signal=35%
TCCCRNNRTGC_UNKNOWN	TCCCRNNRTGC_UNKNOWN		80	0.2823804	1.003508	0.46706587	0.99755895	1	4039	tags=52%, list=36%, signal=82%
RTTTNNNYTGGM_UNKNOWN	RTTTNNNYTGGM_UNKNOWN		84	0.27525064	0.993476	0.42954546	1	1	1418	tags=24%, list=13%, signal=27%
AAAGACA,MIR-511	AAAGACA,MIR-511		103	0.24193993	0.99305594	0.46296296	1	1	2777	tags=28%, list=25%, signal=37%
RYTGCNNRGNAAC_V$MIF1_01	RYTGCNNRGNAAC_V$MIF1_01		33	0.28772292	0.99098736	0.47540984	1	1	2029	tags=30%, list=18%, signal=37%
V$CDPCR3HD_01	V$CDPCR3HD_01		112	0.2552706	0.98752785	0.48583877	1	1	925	tags=15%, list=8%, signal=16%
TTGCWCAAY_V$CEBPB_02	TTGCWCAAY_V$CEBPB_02		36	0.2783237	0.98562133	0.510917	0.9957495	1	2239	tags=31%, list=20%, signal=38%
GGGYGTGNY_UNKNOWN	GGGYGTGNY_UNKNOWN		325	0.21719208	0.983571	0.46218488	0.9897938	1	2266	tags=25%, list=20%, signal=31%
GCAAAAA,MIR-129	GCAAAAA,MIR-129		76	0.2624502	0.9813091	0.46855983	0.9846228	1	1790	tags=22%, list=16%, signal=26%
GGGNRMNNYCAT_UNKNOWN	GGGNRMNNYCAT_UNKNOWN		47	0.26715866	0.9797475	0.48535565	0.9770294	1	996	tags=15%, list=9%, signal=16%
V$OSF2_Q6	V$OSF2_Q6		134	0.21677361	0.9783035	0.529976	0.969097	1	1519	tags=17%, list=14%, signal=20%
V$IK3_01	V$IK3_01		112	0.24497877	0.97661954	0.4952381	0.96245915	1	1102	tags=16%, list=10%, signal=18%
V$AREB6_04	V$AREB6_04		116	0.2434617	0.97570276	0.49772727	0.95310223	1	2132	tags=28%, list=19%, signal=35%
V$RFX1_01	V$RFX1_01		105	0.24349456	0.96804106	0.50617284	0.9682542	1	2064	tags=27%, list=18%, signal=32%
V$TFIII_Q6	V$TFIII_Q6		104	0.25876036	0.960292	0.5022831	0.98527783	1	1694	tags=26%, list=15%, signal=30%
CAGCTTT,MIR-320	CAGCTTT,MIR-320		121	0.252139	0.95999914	0.50576925	0.97371894	1	2565	tags=29%, list=23%, signal=37%
CCGNMNNTNACG_UNKNOWN	CCGNMNNTNACG_UNKNOWN		38	0.2340918	0.94958174	0.5	0.99921876	1	3117	tags=32%, list=28%, signal=44%
V$TCF1P_Q6	V$TCF1P_Q6		112	0.23487483	0.9475831	0.5726496	0.99432504	1	665	tags=13%, list=6%, signal=14%
V$SMAD4_Q6	V$SMAD4_Q6		112	0.21482602	0.9459644	0.518847	0.98802	1	950	tags=13%, list=8%, signal=14%
V$SOX5_01	V$SOX5_01		113	0.23203985	0.9380893	0.62068963	1	1	2123	tags=27%, list=19%, signal=34%
CCAATNNSNNNGCG_UNKNOWN	CCAATNNSNNNGCG_UNKNOWN		28	0.27166498	0.93409276	0.5653061	1	1	1548	tags=21%, list=14%, signal=25%
WCAANNNYCAG_UNKNOWN	WCAANNNYCAG_UNKNOWN		121	0.20971069	0.9331572	0.56774193	0.9993645	1	2184	tags=23%, list=20%, signal=28%
V$CART1_01	V$CART1_01		97	0.23048784	0.9297177	0.6261062	1	1	1722	tags=24%, list=15%, signal=28%
V$STAT1_01	V$STAT1_01		37	0.2556793	0.9292432	0.59157896	0.9900464	1	913	tags=19%, list=8%, signal=21%
RYAAAKNNNNNNTTGW_UNKNOWN	RYAAAKNNNNNNTTGW_UNKNOWN		44	0.27798933	0.92519706	0.5870536	0.99371254	1	577	tags=14%, list=5%, signal=14%
V$FXR_IR1_Q6	V$FXR_IR1_Q6		61	0.23527399	0.92424315	0.6241901	0.9856828	1	2600	tags=34%, list=23%, signal=45%
V$CREBP1_01	V$CREBP1_01		77	0.23033364	0.9210704	0.5987526	0.98634976	1	2050	tags=25%, list=18%, signal=30%
V$STAT1_03	V$STAT1_03		116	0.2042881	0.9193737	0.64066195	0.98119295	1	2704	tags=29%, list=24%, signal=38%
CAGGGTC,MIR-504	CAGGGTC,MIR-504		44	0.2630496	0.9191008	0.5708245	0.97143096	1	2463	tags=41%, list=22%, signal=52%
AACYNNNNTTCCS_UNKNOWN	AACYNNNNTTCCS_UNKNOWN		44	0.2467963	0.91804236	0.5681342	0.9647451	1	3144	tags=34%, list=28%, signal=47%
ATGGYGGA_UNKNOWN	ATGGYGGA_UNKNOWN		43	0.24536452	0.9173527	0.6146245	0.95674926	1	3360	tags=37%, list=30%, signal=53%
TATTATA,MIR-374	TATTATA,MIR-374		145	0.22606099	0.91350985	0.5882353	0.9594293	1	1532	tags=18%, list=14%, signal=21%
V$ALPHACP1_01	V$ALPHACP1_01		127	0.22246528	0.9122426	0.6124197	0.95356953	1	1619	tags=20%, list=14%, signal=24%
RNCTGNYNRNCTGNY_UNKNOWN	RNCTGNYNRNCTGNY_UNKNOWN		31	0.30285227	0.9107917	0.5893224	0.9482189	1	950	tags=19%, list=8%, signal=21%
CCAWNWWNNNGGC_UNKNOWN	CCAWNWWNNNGGC_UNKNOWN		32	0.22958805	0.9105454	0.6168033	0.9391718	1	1418	tags=19%, list=13%, signal=21%
CCCACAT,MIR-299-3P	CCCACAT,MIR-299-3P		25	0.27534384	0.90660626	0.5976331	0.9420821	1	370	tags=8%, list=3%, signal=8%
V$CDPCR1_01	V$CDPCR1_01		59	0.24303241	0.9047257	0.6666667	0.9387529	1	349	tags=8%, list=3%, signal=9%
V$MIF1_01	V$MIF1_01		75	0.20660803	0.9039575	0.66007906	0.931752	1	2064	tags=23%, list=18%, signal=28%
CCAWYNNGAAR_UNKNOWN	CCAWYNNGAAR_UNKNOWN		61	0.21872455	0.90320355	0.6194332	0.9248921	1	3333	tags=44%, list=30%, signal=63%
CCTGTGA,MIR-513	CCTGTGA,MIR-513		63	0.22109713	0.89545906	0.68421054	0.9397203	1	2042	tags=27%, list=18%, signal=33%
RNTCANNRNNYNATTW_UNKNOWN	RNTCANNRNNYNATTW_UNKNOWN		27	0.31603348	0.88575125	0.6086956	0.9614452	1	7	tags=7%, list=0%, signal=7%
SMTTTTGT_UNKNOWN	SMTTTTGT_UNKNOWN		196	0.18067056	0.87538767	0.8148148	0.9849605	1	2405	tags=26%, list=21%, signal=32%
V$CREB_Q2	V$CREB_Q2		124	0.18918967	0.87475073	0.7364017	0.977614	1	2050	tags=20%, list=18%, signal=24%
GCTGAGT,MIR-512-5P	GCTGAGT,MIR-512-5P		29	0.27216092	0.8677277	0.63740456	0.99006844	1	1407	tags=17%, list=13%, signal=20%
V$ATF6_01	V$ATF6_01		63	0.23257568	0.85899657	0.6708861	1	1	2154	tags=24%, list=19%, signal=29%
V$MYOGNF1_01	V$MYOGNF1_01		20	0.29325673	0.854483	0.6892779	1	1	1765	tags=25%, list=16%, signal=30%
V$CHOP_01	V$CHOP_01		115	0.20110554	0.85367143	0.80128205	1	1	2317	tags=26%, list=21%, signal=33%
TTANWNANTGGM_UNKNOWN	TTANWNANTGGM_UNKNOWN		29	0.26301065	0.85295904	0.6864035	0.9976634	1	421	tags=10%, list=4%, signal=11%
AAGTCCA,MIR-422B,MIR-422A	AAGTCCA,MIR-422B,MIR-422A		28	0.21991266	0.85016733	0.72317594	0.9965997	1	804	tags=11%, list=7%, signal=12%
V$EGR2_01	V$EGR2_01		85	0.20775533	0.8500335	0.73706895	0.988143	1	1959	tags=24%, list=17%, signal=28%
V$STAT3_02	V$STAT3_02		63	0.21935964	0.84471244	0.7321063	0.99486977	1	1979	tags=22%, list=18%, signal=27%
V$STAT1_02	V$STAT1_02		117	0.18244082	0.8446622	0.7612245	0.98628247	1	1966	tags=17%, list=18%, signal=21%
V$CREB_Q4	V$CREB_Q4		115	0.18627405	0.8410452	0.8055556	0.987934	1	2050	tags=20%, list=18%, signal=24%
V$MYCMAX_01	V$MYCMAX_01		121	0.19798222	0.8370043	0.75	0.9905099	1	3350	tags=38%, list=30%, signal=54%
V$MAZ_Q6	V$MAZ_Q6		95	0.21210739	0.83192825	0.69539076	0.9960057	1	3587	tags=45%, list=32%, signal=66%
V$HNF6_Q6	V$HNF6_Q6		110	0.23681015	0.82990015	0.75870067	0.9929066	1	1546	tags=27%, list=14%, signal=31%
V$FAC1_01	V$FAC1_01		106	0.19085562	0.81467795	0.88	1	1	1516	tags=14%, list=14%, signal=16%
V$PAX_Q6	V$PAX_Q6		128	0.20410164	0.81452554	0.84819275	1	1	1800	tags=22%, list=16%, signal=26%
V$PR_Q2	V$PR_Q2		117	0.19048464	0.8138418	0.8806306	1	1	2442	tags=28%, list=22%, signal=36%
GAGACTG,MIR-452	GAGACTG,MIR-452		44	0.2150714	0.8123596	0.7542857	1	1	2154	tags=25%, list=19%, signal=31%
GCTNWTTGK_UNKNOWN	GCTNWTTGK_UNKNOWN		135	0.20524544	0.8097224	0.82460135	1	1	1547	tags=21%, list=14%, signal=24%
V$NKX22_01	V$NKX22_01		79	0.21924582	0.8077641	0.7956044	0.9989241	1	2583	tags=32%, list=23%, signal=41%
V$ATF_01	V$ATF_01		128	0.18616296	0.79965323	0.8245243	1	1	1614	tags=18%, list=14%, signal=21%
V$GABP_B	V$GABP_B		114	0.19327171	0.79898494	0.71374047	1	1	3150	tags=31%, list=28%, signal=42%
CTACTGT,MIR-199A	CTACTGT,MIR-199A		77	0.22271174	0.79582846	0.8003992	1	1	764	tags=12%, list=7%, signal=12%
V$TEL2_Q6	V$TEL2_Q6		109	0.17965412	0.79575145	0.75784755	0.99444467	1	585	tags=6%, list=5%, signal=7%
GGTAACC,MIR-409-5P	GGTAACC,MIR-409-5P		19	0.26531097	0.7914834	0.7552182	0.9958226	1	1944	tags=26%, list=17%, signal=32%
GTAAACC,MIR-299-5P	GTAAACC,MIR-299-5P		31	0.26787418	0.7903617	0.71929824	0.99066955	1	1816	tags=29%, list=16%, signal=35%
CTATGCA,MIR-153	CTATGCA,MIR-153		107	0.1901389	0.7819232	0.86564296	1	1	1677	tags=18%, list=15%, signal=21%
GCACCTT,MIR-18A,MIR-18B	GCACCTT,MIR-18A,MIR-18B		53	0.21528725	0.7817751	0.7495256	0.9928458	1	2733	tags=23%, list=24%, signal=30%
V$CHX10_01	V$CHX10_01		108	0.21746989	0.78109133	0.8672769	0.98697	1	2438	tags=30%, list=22%, signal=38%
GGCNKCCATNK_UNKNOWN	GGCNKCCATNK_UNKNOWN		57	0.20225124	0.7794165	0.72386587	0.9831667	1	1497	tags=14%, list=13%, signal=16%
GATGKMRGCG_UNKNOWN	GATGKMRGCG_UNKNOWN		31	0.21621406	0.76896226	0.74903476	0.9961013	1	3748	tags=48%, list=33%, signal=73%
GTACAGG,MIR-486	GTACAGG,MIR-486		33	0.22365758	0.76844823	0.8477366	0.9897092	1	2701	tags=30%, list=24%, signal=40%
GGCACTT,MIR-519E	GGCACTT,MIR-519E		68	0.21249014	0.7669476	0.8197674	0.98526645	1	1367	tags=18%, list=12%, signal=20%
AGGTGCA,MIR-500	AGGTGCA,MIR-500		46	0.19896677	0.75166184	0.8852814	1	1	2751	tags=28%, list=25%, signal=37%
RYTGCNWTGGNR_UNKNOWN	RYTGCNWTGGNR_UNKNOWN		52	0.19256021	0.74073553	0.94285715	1	1	3046	tags=38%, list=27%, signal=53%
TCCCCAC,MIR-491	TCCCCAC,MIR-491		31	0.22816664	0.73729914	0.84489053	1	1	2669	tags=35%, list=24%, signal=46%
V$LXR_Q3	V$LXR_Q3		34	0.2050808	0.7371653	0.85138005	1	1	2320	tags=26%, list=21%, signal=33%
V$AR_02	V$AR_02		19	0.2538211	0.7339476	0.82907665	1	1	1518	tags=21%, list=14%, signal=24%
ATATGCA,MIR-448	ATATGCA,MIR-448		105	0.20273441	0.7313554	0.83170253	0.9997825	1	622	tags=9%, list=6%, signal=9%
GCCATNTTG_V$YY1_Q6	GCCATNTTG_V$YY1_Q6		200	0.16737527	0.71803916	0.77131784	1	1	2734	tags=23%, list=24%, signal=30%
V$XBP1_01	V$XBP1_01		65	0.17923307	0.69835585	0.94409937	1	1	1148	tags=9%, list=10%, signal=10%
V$PAX8_01	V$PAX8_01		15	0.23352326	0.6961254	0.9204082	1	1	3083	tags=40%, list=28%, signal=55%
TNCATNTCCYR_UNKNOWN	TNCATNTCCYR_UNKNOWN		53	0.17594734	0.6944885	0.9255533	1	1	1887	tags=15%, list=17%, signal=18%
TAANNYSGCG_UNKNOWN	TAANNYSGCG_UNKNOWN		40	0.18990885	0.67534673	0.8755102	1	1	3362	tags=35%, list=30%, signal=50%
V$SP1_Q6_01	V$SP1_Q6_01		126	0.15280128	0.6752767	0.9653061	1	1	2356	tags=21%, list=21%, signal=27%
CYTAGCAAY_UNKNOWN	CYTAGCAAY_UNKNOWN		63	0.15836722	0.67467105	0.9617021	1	1	2206	tags=16%, list=20%, signal=20%
CAGNWMCNNNGAC_UNKNOWN	CAGNWMCNNNGAC_UNKNOWN		45	0.23186043	0.6518548	0.9205298	1	1	861	tags=11%, list=8%, signal=12%
GGAANCGGAANY_UNKNOWN	GGAANCGGAANY_UNKNOWN		52	0.16150752	0.64099723	0.8773585	1	1	3574	tags=33%, list=32%, signal=48%
V$NFMUE1_Q6	V$NFMUE1_Q6		118	0.15454829	0.62311685	0.89463603	1	1	3052	tags=27%, list=27%, signal=37%
GTAGGCA,MIR-189	GTAGGCA,MIR-189		17	0.19603717	0.6190632	0.9631783	1	1	3132	tags=29%, list=28%, signal=41%
V$NRSF_01	V$NRSF_01		52	0.21960363	0.60202026	0.95259595	1	1	861	tags=10%, list=8%, signal=10%
AATGGAG,MIR-136	AATGGAG,MIR-136		41	0.15645081	0.576399	0.99164927	1	1	1444	tags=12%, list=13%, signal=14%
V$YY1_Q6	V$YY1_Q6		113	0.131696	0.5638835	0.96737045	1	1	1822	tags=12%, list=16%, signal=15%
GGTGAAG,MIR-412	GGTGAAG,MIR-412		34	0.17513643	0.54793245	0.96793586	1	1	2975	tags=26%, list=27%, signal=36%
V$ELK1_02	V$ELK1_02		113	0.1299714	0.52605534	0.953125	1	1	3512	tags=28%, list=31%, signal=41%
AAGWWRNYGGC_UNKNOWN	AAGWWRNYGGC_UNKNOWN		50	0.14432536	0.5180812	0.97003746	1	1	3767	tags=36%, list=34%, signal=54%
TMTCGCGANR_UNKNOWN	TMTCGCGANR_UNKNOWN		72	0.12861744	0.4456751	0.98043054	0.9991444	1	9766	tags=100%, list=87%, signal=777%
