# Supplementary material for: A genomic analysis of mouse models of breast cancer reveals molecular features of mouse models and relationships to human breast cancer
Source: Breast Cancer Res. 2014 Jun 5;16(3):R59. doi: 10.1186/bcr3672 (PMC4078930; doi:10.1186/bcr3672)
Supplement: Additional file 11 — GSEA for mouse models compared to all other models or to mammary gland development. Listed by model. [file bcr3672-S11.zip › AdditionalFile11/Int3/Vs_normal_Mammary/C6/Downregulated_in_Int3_vs_normalMammary.txt]

NAME	GS<br> follow link to MSigDB	GS DETAILS	SIZE	ES	NES	NOM p-val	FDR q-val	FWER p-val	RANK AT MAX	LEADING EDGE
MTOR_UP.N4.V1_UP	MTOR_UP.N4.V1_UP	Details ...	130	-0.46896592	-1.6777872	0.005272408	0.45378944	0.189	2669	tags=44%, list=24%, signal=57%
AKT_UP.V1_DN	AKT_UP.V1_DN	Details ...	138	-0.5094156	-1.6401037	0.005671077	0.35355586	0.267	1563	tags=38%, list=14%, signal=44%
KRAS.LUNG_UP.V1_UP	KRAS.LUNG_UP.V1_UP	Details ...	68	-0.51585454	-1.5716721	0.007259528	0.5469945	0.455	1759	tags=31%, list=16%, signal=36%
MTOR_UP.V1_DN	MTOR_UP.V1_DN	Details ...	134	-0.44771335	-1.5669813	0.01724138	0.4275471	0.462	2250	tags=36%, list=20%, signal=44%
LTE2_UP.V1_DN	LTE2_UP.V1_DN	Details ...	111	-0.44955993	-1.5629467	0.009025271	0.35896984	0.466	1953	tags=37%, list=17%, signal=44%
GLI1_UP.V1_UP	GLI1_UP.V1_UP	Details ...	16	-0.56419486	-1.5556064	0.061420344	0.32326236	0.481	197	tags=19%, list=2%, signal=19%
SNF5_DN.V1_DN	SNF5_DN.V1_DN	Details ...	119	-0.48567614	-1.5536548	0.00929368	0.28249758	0.485	1135	tags=29%, list=10%, signal=31%
STK33_NOMO_UP	STK33_NOMO_UP	Details ...	146	-0.46005896	-1.5205507	0.016453382	0.3331327	0.568	2288	tags=40%, list=20%, signal=49%
RB_P107_DN.V1_DN	RB_P107_DN.V1_DN	Details ...	86	-0.40686542	-1.5112125	0.054744527	0.32051298	0.58	2607	tags=37%, list=23%, signal=48%
STK33_DN	STK33_DN	Details ...	115	-0.4082888	-1.5096415	0.005514706	0.2927322	0.585	2014	tags=32%, list=18%, signal=39%
ESC_V6.5_UP_EARLY.V1_DN	ESC_V6.5_UP_EARLY.V1_DN	Details ...	135	-0.48107457	-1.5077128	0.03256705	0.272526	0.592	1573	tags=36%, list=14%, signal=41%
ATF2_S_UP.V1_DN	ATF2_S_UP.V1_DN	Details ...	107	-0.46100006	-1.498965	0.00744879	0.2692915	0.611	1695	tags=30%, list=15%, signal=35%
PKCA_DN.V1_DN	PKCA_DN.V1_DN	Details ...	117	-0.43007132	-1.4921916	0.005535055	0.26371428	0.622	2125	tags=32%, list=19%, signal=39%
P53_DN.V1_DN	P53_DN.V1_DN	Details ...	122	-0.455015	-1.4873567	0.013384321	0.25480366	0.626	1708	tags=34%, list=15%, signal=39%
MEK_UP.V1_UP	MEK_UP.V1_UP	Details ...	124	-0.42025813	-1.4866816	0.024955437	0.23996252	0.627	1697	tags=33%, list=15%, signal=39%
CSR_LATE_UP.V1_DN	CSR_LATE_UP.V1_DN	Details ...	74	-0.47735468	-1.4782718	0.043977056	0.2422389	0.654	1384	tags=27%, list=12%, signal=31%
MTOR_UP.N4.V1_DN	MTOR_UP.N4.V1_DN	Details ...	82	-0.40422124	-1.4756626	0.030018762	0.23209691	0.657	2042	tags=23%, list=18%, signal=28%
HOXA9_DN.V1_UP	HOXA9_DN.V1_UP	Details ...	90	-0.46713984	-1.4686929	0.039783	0.2329989	0.67	2241	tags=38%, list=20%, signal=47%
STK33_SKM_DN	STK33_SKM_DN	Details ...	125	-0.40526488	-1.4673737	0.011152417	0.22316538	0.671	1992	tags=31%, list=18%, signal=38%
CYCLIN_D1_KE_.V1_DN	CYCLIN_D1_KE_.V1_DN	Details ...	124	-0.4133603	-1.4610184	0.013084112	0.22413021	0.677	1535	tags=25%, list=14%, signal=29%
E2F1_UP.V1_DN	E2F1_UP.V1_DN		129	-0.41137123	-1.4598043	0.05225225	0.2158222	0.68	2166	tags=34%, list=19%, signal=42%
AKT_UP_MTOR_DN.V1_DN	AKT_UP_MTOR_DN.V1_DN		138	-0.3992648	-1.4574797	0.024074074	0.21007074	0.682	1668	tags=33%, list=15%, signal=38%
CYCLIN_D1_KE_.V1_UP	CYCLIN_D1_KE_.V1_UP		115	-0.3669673	-1.4471985	0.026595745	0.218848	0.699	1603	tags=20%, list=14%, signal=23%
RPS14_DN.V1_UP	RPS14_DN.V1_UP		113	-0.49156964	-1.4466473	0.087114334	0.21033883	0.701	1205	tags=32%, list=11%, signal=35%
CYCLIN_D1_UP.V1_UP	CYCLIN_D1_UP.V1_UP		123	-0.38653567	-1.4439826	0.04411765	0.20611402	0.703	1691	tags=24%, list=15%, signal=27%
CSR_EARLY_UP.V1_DN	CSR_EARLY_UP.V1_DN		59	-0.3854828	-1.4245564	0.039252337	0.2325688	0.744	967	tags=17%, list=9%, signal=18%
KRAS.LUNG.BREAST_UP.V1_UP	KRAS.LUNG.BREAST_UP.V1_UP		73	-0.496782	-1.420548	0.029739777	0.231554	0.752	1164	tags=27%, list=10%, signal=30%
STK33_NOMO_DN	STK33_NOMO_DN		122	-0.3788505	-1.4173797	0.02169982	0.22890984	0.757	1918	tags=28%, list=17%, signal=33%
RAF_UP.V1_UP	RAF_UP.V1_UP		123	-0.39680836	-1.4115194	0.03642987	0.23047562	0.769	1843	tags=29%, list=16%, signal=35%
BCAT.100_UP.V1_DN	BCAT.100_UP.V1_DN		15	-0.58644444	-1.407313	0.06870229	0.22894198	0.775	1565	tags=33%, list=14%, signal=39%
STK33_SKM_UP	STK33_SKM_UP		129	-0.442844	-1.4069791	0.061818182	0.22188377	0.776	2059	tags=40%, list=18%, signal=49%
STK33_UP	STK33_UP		129	-0.41411334	-1.3910115	0.05755396	0.24463221	0.796	2276	tags=36%, list=20%, signal=44%
RB_DN.V1_DN	RB_DN.V1_DN		86	-0.43359384	-1.3898162	0.093693696	0.2400665	0.8	1945	tags=34%, list=17%, signal=40%
PRC2_EZH2_UP.V1_DN	PRC2_EZH2_UP.V1_DN		112	-0.4006715	-1.3855432	0.027829314	0.24060008	0.803	1407	tags=27%, list=13%, signal=30%
ESC_J1_UP_EARLY.V1_DN	ESC_J1_UP_EARLY.V1_DN		124	-0.39681107	-1.3840767	0.05893186	0.23548457	0.804	1457	tags=24%, list=13%, signal=28%
CRX_DN.V1_DN	CRX_DN.V1_DN		113	-0.36938486	-1.3679643	0.06457564	0.25779426	0.829	1872	tags=28%, list=17%, signal=34%
BCAT_BILD_ET_AL_UP	BCAT_BILD_ET_AL_UP		29	-0.43849465	-1.3663633	0.140255	0.2535493	0.831	2584	tags=45%, list=23%, signal=58%
KRAS.PROSTATE_UP.V1_UP	KRAS.PROSTATE_UP.V1_UP		77	-0.46872896	-1.3594482	0.07984791	0.25964347	0.838	1720	tags=30%, list=15%, signal=35%
CAHOY_ASTROGLIAL	CAHOY_ASTROGLIAL		64	-0.46044955	-1.3539227	0.11816578	0.26194966	0.843	1682	tags=34%, list=15%, signal=40%
BMI1_DN.V1_DN	BMI1_DN.V1_DN		90	-0.3839518	-1.3478479	0.06433824	0.2671004	0.856	2843	tags=46%, list=25%, signal=61%
KRAS.DF.V1_UP	KRAS.DF.V1_UP		123	-0.40068048	-1.3472846	0.07652174	0.26182142	0.856	1753	tags=32%, list=16%, signal=37%
EGFR_UP.V1_UP	EGFR_UP.V1_UP		121	-0.3844641	-1.3411461	0.074652776	0.26610824	0.862	1703	tags=31%, list=15%, signal=36%
PRC2_SUZ12_UP.V1_DN	PRC2_SUZ12_UP.V1_DN		100	-0.3983799	-1.3397176	0.071167886	0.26252922	0.866	1407	tags=24%, list=13%, signal=27%
BMI1_DN_MEL18_DN.V1_DN	BMI1_DN_MEL18_DN.V1_DN		86	-0.398863	-1.3366444	0.04659498	0.2621037	0.87	2115	tags=36%, list=19%, signal=44%
KRAS.KIDNEY_UP.V1_DN	KRAS.KIDNEY_UP.V1_DN		78	-0.42845407	-1.3348203	0.09328358	0.2597112	0.872	1002	tags=18%, list=9%, signal=20%
SIRNA_EIF4GI_DN	SIRNA_EIF4GI_DN		50	-0.40676615	-1.3321931	0.13320464	0.25852132	0.875	2272	tags=34%, list=20%, signal=42%
PRC2_EDD_UP.V1_DN	PRC2_EDD_UP.V1_DN		106	-0.39706913	-1.3316697	0.05514706	0.25387785	0.876	1942	tags=30%, list=17%, signal=36%
BMI1_DN_MEL18_DN.V1_UP	BMI1_DN_MEL18_DN.V1_UP		99	-0.41122937	-1.3304665	0.084078714	0.25084984	0.876	1224	tags=29%, list=11%, signal=33%
PTEN_DN.V1_DN	PTEN_DN.V1_DN		84	-0.43558294	-1.3183209	0.13345864	0.2668327	0.884	2034	tags=36%, list=18%, signal=43%
MEL18_DN.V1_UP	MEL18_DN.V1_UP		102	-0.40385598	-1.3177339	0.08007449	0.2628201	0.885	1667	tags=33%, list=15%, signal=39%
BCAT_GDS748_DN	BCAT_GDS748_DN		22	-0.38448876	-1.3158705	0.116981134	0.2611895	0.887	170	tags=9%, list=2%, signal=9%
NOTCH_DN.V1_DN	NOTCH_DN.V1_DN		110	-0.4219085	-1.3147721	0.09550562	0.25793707	0.887	1443	tags=27%, list=13%, signal=31%
KRAS.600_UP.V1_UP	KRAS.600_UP.V1_UP		149	-0.4150129	-1.305819	0.09498208	0.26835367	0.898	1532	tags=27%, list=14%, signal=31%
RAF_UP.V1_DN	RAF_UP.V1_DN		110	-0.3489017	-1.293047	0.088809945	0.2858197	0.909	1891	tags=34%, list=17%, signal=40%
BMI1_DN.V1_UP	BMI1_DN.V1_UP		102	-0.38038987	-1.290462	0.11254612	0.28480867	0.909	1404	tags=28%, list=13%, signal=32%
NOTCH_DN.V1_UP	NOTCH_DN.V1_UP		98	-0.36561522	-1.2896076	0.069767445	0.28105408	0.909	2144	tags=28%, list=19%, signal=34%
KRAS.600.LUNG.BREAST_UP.V1_UP	KRAS.600.LUNG.BREAST_UP.V1_UP		142	-0.4198844	-1.288332	0.1402214	0.27771878	0.909	1183	tags=23%, list=11%, signal=25%
GCNP_SHH_UP_LATE.V1_DN	GCNP_SHH_UP_LATE.V1_DN		137	-0.3096109	-1.2863798	0.077328645	0.2766353	0.911	1461	tags=21%, list=13%, signal=24%
CRX_NRL_DN.V1_UP	CRX_NRL_DN.V1_UP		109	-0.34408352	-1.2853048	0.06088561	0.2735655	0.912	1619	tags=24%, list=14%, signal=28%
ALK_DN.V1_UP	ALK_DN.V1_UP		89	-0.43238485	-1.283252	0.15036231	0.27217475	0.912	2166	tags=36%, list=19%, signal=44%
KRAS.50_UP.V1_UP	KRAS.50_UP.V1_UP		31	-0.48472407	-1.2818903	0.11231884	0.26981747	0.914	1753	tags=39%, list=16%, signal=46%
LTE2_UP.V1_UP	LTE2_UP.V1_UP		120	-0.35286447	-1.2712017	0.11574952	0.28397176	0.921	1565	tags=28%, list=14%, signal=32%
KRAS.LUNG.BREAST_UP.V1_DN	KRAS.LUNG.BREAST_UP.V1_DN		72	-0.41787815	-1.2696995	0.10786106	0.28209245	0.923	1391	tags=28%, list=12%, signal=32%
PDGF_UP.V1_UP	PDGF_UP.V1_UP		85	-0.32242146	-1.2683574	0.11594203	0.2796893	0.924	3019	tags=34%, list=27%, signal=46%
TGFB_UP.V1_UP	TGFB_UP.V1_UP		111	-0.3499476	-1.2666659	0.10720887	0.27820727	0.924	1697	tags=29%, list=15%, signal=34%
LEF1_UP.V1_DN	LEF1_UP.V1_DN		111	-0.3555027	-1.2659814	0.103896104	0.27479458	0.924	2277	tags=35%, list=20%, signal=44%
CSR_EARLY_UP.V1_UP	CSR_EARLY_UP.V1_UP		98	-0.34271505	-1.2652225	0.21645796	0.27245098	0.924	2669	tags=30%, list=24%, signal=39%
NRL_DN.V1_DN	NRL_DN.V1_DN		91	-0.33088166	-1.2575753	0.08287293	0.28052565	0.927	1792	tags=25%, list=16%, signal=30%
ATF2_UP.V1_DN	ATF2_UP.V1_DN		113	-0.3749833	-1.2553298	0.14285715	0.28032774	0.928	2715	tags=34%, list=24%, signal=44%
AKT_UP.V1_UP	AKT_UP.V1_UP		118	-0.35446316	-1.2545539	0.13818182	0.27753466	0.928	2313	tags=32%, list=21%, signal=40%
MEL18_DN.V1_DN	MEL18_DN.V1_DN		89	-0.36732933	-1.254547	0.08288288	0.27363843	0.928	1214	tags=24%, list=11%, signal=26%
LEF1_UP.V1_UP	LEF1_UP.V1_UP		124	-0.3806796	-1.2542924	0.14748201	0.27023134	0.928	1403	tags=24%, list=13%, signal=27%
BCAT.100_UP.V1_UP	BCAT.100_UP.V1_UP		32	-0.43495414	-1.2500331	0.14440434	0.27312046	0.929	1635	tags=31%, list=15%, signal=36%
RB_P130_DN.V1_DN	RB_P130_DN.V1_DN		81	-0.38515478	-1.2457378	0.2155797	0.27598867	0.932	2363	tags=31%, list=21%, signal=39%
CTIP_DN.V1_DN	CTIP_DN.V1_DN		71	-0.3708596	-1.2448344	0.12072072	0.27385807	0.932	1625	tags=27%, list=15%, signal=31%
CRX_NRL_DN.V1_DN	CRX_NRL_DN.V1_DN		92	-0.34954497	-1.2431269	0.13193117	0.2728837	0.934	1792	tags=26%, list=16%, signal=31%
KRAS.KIDNEY_UP.V1_UP	KRAS.KIDNEY_UP.V1_UP		83	-0.42141655	-1.2347223	0.16988418	0.28102326	0.938	1736	tags=31%, list=16%, signal=37%
ESC_V6.5_UP_LATE.V1_DN	ESC_V6.5_UP_LATE.V1_DN		129	-0.32869747	-1.232997	0.14620939	0.28014004	0.938	2166	tags=26%, list=19%, signal=32%
CAMP_UP.V1_DN	CAMP_UP.V1_DN		116	-0.31201297	-1.2329687	0.171123	0.27660823	0.938	3268	tags=39%, list=29%, signal=54%
CAMP_UP.V1_UP	CAMP_UP.V1_UP		123	-0.28672057	-1.22617	0.20466787	0.28391644	0.94	2137	tags=23%, list=19%, signal=28%
AKT_UP_MTOR_DN.V1_UP	AKT_UP_MTOR_DN.V1_UP		127	-0.34723452	-1.2227539	0.19285715	0.28570083	0.943	2313	tags=31%, list=21%, signal=39%
MYC_UP.V1_DN	MYC_UP.V1_DN		58	-0.36381194	-1.2198685	0.16448598	0.28650543	0.944	1664	tags=26%, list=15%, signal=30%
KRAS.600.LUNG.BREAST_UP.V1_DN	KRAS.600.LUNG.BREAST_UP.V1_DN		140	-0.38417366	-1.2137256	0.15456238	0.29209292	0.947	1942	tags=30%, list=17%, signal=36%
KRAS.BREAST_UP.V1_UP	KRAS.BREAST_UP.V1_UP		74	-0.42579496	-1.2124246	0.20404412	0.2906068	0.947	2232	tags=38%, list=20%, signal=47%
EIF4E_DN	EIF4E_DN		44	-0.3715367	-1.2110999	0.18026565	0.2890977	0.949	1198	tags=20%, list=11%, signal=23%
CAHOY_ASTROCYTIC	CAHOY_ASTROCYTIC		57	-0.3790237	-1.2046394	0.1576087	0.2950956	0.952	1667	tags=33%, list=15%, signal=39%
PTEN_DN.V2_UP	PTEN_DN.V2_UP		70	-0.36315656	-1.1930515	0.19125684	0.3089662	0.959	1140	tags=26%, list=10%, signal=28%
WNT_UP.V1_DN	WNT_UP.V1_DN		122	-0.34825495	-1.1887537	0.20588236	0.31219062	0.961	1289	tags=20%, list=12%, signal=22%
IL2_UP.V1_UP	IL2_UP.V1_UP		102	-0.33174708	-1.186079	0.1672794	0.31272593	0.961	2012	tags=24%, list=18%, signal=28%
IL21_UP.V1_UP	IL21_UP.V1_UP		118	-0.37240398	-1.1762308	0.21338156	0.3252623	0.964	2057	tags=29%, list=18%, signal=35%
JNK_DN.V1_UP	JNK_DN.V1_UP		109	-0.35214522	-1.1748785	0.23572744	0.32368812	0.964	1095	tags=18%, list=10%, signal=20%
KRAS.AMP.LUNG_UP.V1_UP	KRAS.AMP.LUNG_UP.V1_UP		67	-0.40007156	-1.1735653	0.25414366	0.32266164	0.966	1903	tags=27%, list=17%, signal=32%
ESC_V6.5_UP_LATE.V1_UP	ESC_V6.5_UP_LATE.V1_UP		135	-0.3428401	-1.1719801	0.22504537	0.3217402	0.966	2220	tags=33%, list=20%, signal=40%
PRC1_BMI_UP.V1_UP	PRC1_BMI_UP.V1_UP		99	-0.3545303	-1.168685	0.2504638	0.3230737	0.966	1505	tags=19%, list=13%, signal=22%
CAHOY_OLIGODENDROCUTIC	CAHOY_OLIGODENDROCUTIC		52	-0.32068592	-1.157876	0.2037037	0.33598012	0.967	1368	tags=23%, list=12%, signal=26%
NFE2L2.V2	NFE2L2.V2		212	-0.30793288	-1.1533427	0.19818182	0.33947322	0.968	1982	tags=25%, list=18%, signal=30%
E2F3_UP.V1_DN	E2F3_UP.V1_DN		57	-0.33454823	-1.1526556	0.26285714	0.3371708	0.969	1403	tags=16%, list=13%, signal=18%
KRAS.PROSTATE_UP.V1_DN	KRAS.PROSTATE_UP.V1_DN		80	-0.40365902	-1.1518067	0.2857143	0.3354547	0.97	1451	tags=25%, list=13%, signal=29%
VEGF_A_UP.V1_UP	VEGF_A_UP.V1_UP		115	-0.3393893	-1.1321927	0.26824817	0.3635776	0.972	2106	tags=28%, list=19%, signal=34%
PDGF_UP.V1_DN	PDGF_UP.V1_DN		70	-0.33567572	-1.1294955	0.25364962	0.36409265	0.972	1542	tags=24%, list=14%, signal=28%
EGFR_UP.V1_DN	EGFR_UP.V1_DN		105	-0.29324448	-1.127207	0.23639774	0.36432853	0.972	1884	tags=24%, list=17%, signal=28%
KRAS.AMP.LUNG_UP.V1_DN	KRAS.AMP.LUNG_UP.V1_DN		74	-0.33810264	-1.1148173	0.30291262	0.38127	0.976	1330	tags=20%, list=12%, signal=23%
P53_DN.V1_UP	P53_DN.V1_UP		114	-0.31376922	-1.1147267	0.27256638	0.37773004	0.976	1603	tags=25%, list=14%, signal=28%
CTIP_DN.V1_UP	CTIP_DN.V1_UP		70	-0.39427176	-1.1114005	0.31153846	0.37931234	0.976	1068	tags=24%, list=10%, signal=27%
TGFB_UP.V1_DN	TGFB_UP.V1_DN		108	-0.30255467	-1.1071234	0.28782287	0.38287315	0.976	1439	tags=19%, list=13%, signal=21%
ESC_J1_UP_LATE.V1_UP	ESC_J1_UP_LATE.V1_UP		140	-0.3258414	-1.1018337	0.295972	0.38836464	0.978	1731	tags=25%, list=15%, signal=29%
WNT_UP.V1_UP	WNT_UP.V1_UP		133	-0.31914103	-1.0980719	0.33205375	0.3914775	0.979	2434	tags=29%, list=22%, signal=36%
PKCA_DN.V1_UP	PKCA_DN.V1_UP		115	-0.3626106	-1.0967085	0.34104046	0.39005426	0.98	1890	tags=27%, list=17%, signal=32%
RELA_DN.V1_DN	RELA_DN.V1_DN		95	-0.36091566	-1.0948641	0.32072073	0.38958454	0.98	1909	tags=26%, list=17%, signal=31%
IL15_UP.V1_DN	IL15_UP.V1_DN		88	-0.32212138	-1.0916457	0.30576923	0.39221498	0.981	957	tags=15%, list=9%, signal=16%
ESC_J1_UP_LATE.V1_DN	ESC_J1_UP_LATE.V1_DN		133	-0.30110398	-1.0910102	0.32993197	0.38964483	0.981	1613	tags=20%, list=14%, signal=23%
BRCA1_DN.V1_DN	BRCA1_DN.V1_DN		70	-0.33755833	-1.0899891	0.3276515	0.38806742	0.981	3189	tags=43%, list=28%, signal=60%
IL15_UP.V1_UP	IL15_UP.V1_UP		103	-0.2954408	-1.0886921	0.30185184	0.38694954	0.981	2443	tags=27%, list=22%, signal=34%
TBK1.DF_UP	TBK1.DF_UP		166	-0.2957938	-1.0842284	0.3423913	0.39074522	0.982	2948	tags=36%, list=26%, signal=48%
ATM_DN.V1_UP	ATM_DN.V1_UP		90	-0.3670124	-1.0823385	0.3592233	0.39038697	0.982	2000	tags=29%, list=18%, signal=35%
BRCA1_DN.V1_UP	BRCA1_DN.V1_UP		70	-0.38604686	-1.0715139	0.36483932	0.40411475	0.986	2037	tags=27%, list=18%, signal=33%
JAK2_DN.V1_UP	JAK2_DN.V1_UP		87	-0.33446816	-1.055856	0.36842105	0.42754117	0.988	2402	tags=32%, list=21%, signal=41%
PTEN_DN.V1_UP	PTEN_DN.V1_UP		101	-0.33789605	-1.0544895	0.36220473	0.42609182	0.988	1503	tags=26%, list=13%, signal=29%
ESC_J1_UP_EARLY.V1_UP	ESC_J1_UP_EARLY.V1_UP		119	-0.28001562	-1.0512685	0.37163374	0.42810798	0.988	1704	tags=20%, list=15%, signal=24%
JAK2_DN.V1_DN	JAK2_DN.V1_DN		51	-0.30080307	-1.0267204	0.39658445	0.46764195	0.994	2129	tags=29%, list=19%, signal=36%
GCNP_SHH_UP_EARLY.V1_DN	GCNP_SHH_UP_EARLY.V1_DN		120	-0.26368985	-1.0250313	0.39772728	0.46682212	0.994	2430	tags=29%, list=22%, signal=37%
IL21_UP.V1_DN	IL21_UP.V1_DN		94	-0.30190408	-1.0245723	0.42337164	0.4639077	0.994	1332	tags=19%, list=12%, signal=22%
KRAS.300_UP.V1_UP	KRAS.300_UP.V1_UP		80	-0.33344135	-1.0166318	0.43455496	0.47457388	0.994	1845	tags=25%, list=16%, signal=30%
JNK_DN.V1_DN	JNK_DN.V1_DN		115	-0.31068474	-1.0110812	0.43599257	0.47987664	0.994	1606	tags=24%, list=14%, signal=28%
KRAS.DF.V1_DN	KRAS.DF.V1_DN		102	-0.28703788	-1.0102375	0.43050194	0.47738034	0.994	2122	tags=29%, list=19%, signal=36%
IL2_UP.V1_DN	IL2_UP.V1_DN		99	-0.30159962	-1.00923	0.44208494	0.47527787	0.994	1648	tags=18%, list=15%, signal=21%
YAP1_UP	YAP1_UP		23	-0.2909265	-1.0036058	0.4490909	0.48153982	0.995	2461	tags=26%, list=22%, signal=33%
PTEN_DN.V2_DN	PTEN_DN.V2_DN		77	-0.264263	-0.9983248	0.46899223	0.4870986	0.995	1129	tags=17%, list=10%, signal=19%
ATM_DN.V1_DN	ATM_DN.V1_DN		86	-0.29553935	-0.99658436	0.45585585	0.48603693	0.995	1377	tags=19%, list=12%, signal=21%
SNF5_DN.V1_UP	SNF5_DN.V1_UP		134	-0.28774855	-0.987792	0.4870912	0.49835873	0.995	1710	tags=24%, list=15%, signal=28%
KRAS.BREAST_UP.V1_DN	KRAS.BREAST_UP.V1_DN		77	-0.3104245	-0.9817383	0.49532712	0.50559264	0.995	1933	tags=27%, list=17%, signal=33%
TBK1.DF_DN	TBK1.DF_DN		157	-0.26901335	-0.9768121	0.4613936	0.5111933	0.996	3062	tags=34%, list=27%, signal=47%
CAHOY_NEURONAL	CAHOY_NEURONAL		56	-0.36592504	-0.97453195	0.49242425	0.51134044	0.996	1299	tags=20%, list=12%, signal=22%
CYCLIN_D1_UP.V1_DN	CYCLIN_D1_UP.V1_DN		125	-0.24541381	-0.97220874	0.5117967	0.51230127	0.996	1496	tags=14%, list=13%, signal=16%
BCAT_GDS748_UP	BCAT_GDS748_UP		33	-0.29994982	-0.9665179	0.48417133	0.5186126	0.996	2771	tags=36%, list=25%, signal=48%
KRAS.50_UP.V1_DN	KRAS.50_UP.V1_DN		23	-0.3694789	-0.962162	0.5209125	0.5223299	0.996	1307	tags=26%, list=12%, signal=29%
P53_DN.V2_DN	P53_DN.V2_DN		99	-0.28787997	-0.9612858	0.5106383	0.52017283	0.996	1118	tags=16%, list=10%, signal=18%
PRC1_BMI_UP.V1_DN	PRC1_BMI_UP.V1_DN		95	-0.2789401	-0.95312023	0.51955307	0.5303029	0.996	1262	tags=16%, list=11%, signal=18%
DCA_UP.V1_DN	DCA_UP.V1_DN		81	-0.26624295	-0.94472784	0.53932583	0.54168797	0.997	1530	tags=19%, list=14%, signal=21%
MEK_UP.V1_DN	MEK_UP.V1_DN		98	-0.25980234	-0.9266707	0.5543071	0.57204366	0.999	1884	tags=26%, list=17%, signal=30%
KRAS.600_UP.V1_DN	KRAS.600_UP.V1_DN		150	-0.28063563	-0.9224994	0.59594095	0.5755635	0.999	1391	tags=18%, list=12%, signal=20%
SRC_UP.V1_DN	SRC_UP.V1_DN		81	-0.25098965	-0.89028776	0.72677594	0.6356071	1	1991	tags=23%, list=18%, signal=28%
SIRNA_EIF4GI_UP	SIRNA_EIF4GI_UP		65	-0.22948252	-0.88034105	0.65536726	0.6500732	1	2006	tags=22%, list=18%, signal=26%
TBK1.DN.48HRS_DN	TBK1.DN.48HRS_DN		39	-0.27524784	-0.87132186	0.63414633	0.66456956	1	2682	tags=36%, list=24%, signal=47%
RAPA_EARLY_UP.V1_UP	RAPA_EARLY_UP.V1_UP		105	-0.23172194	-0.8688467	0.67354596	0.66552687	1	2723	tags=28%, list=24%, signal=36%
CRX_DN.V1_UP	CRX_DN.V1_UP		102	-0.2392313	-0.86590964	0.75695735	0.6667938	1	2146	tags=22%, list=19%, signal=26%
MYC_UP.V1_UP	MYC_UP.V1_UP		82	-0.22190952	-0.86245847	0.6958955	0.66943014	1	275	tags=6%, list=2%, signal=6%
P53_DN.V2_UP	P53_DN.V2_UP		83	-0.278591	-0.8619843	0.69573283	0.66603875	1	1285	tags=14%, list=11%, signal=16%
ALK_DN.V1_DN	ALK_DN.V1_DN		73	-0.2744688	-0.82895917	0.71348315	0.72596806	1	762	tags=14%, list=7%, signal=15%
RAPA_EARLY_UP.V1_DN	RAPA_EARLY_UP.V1_DN		110	-0.22980842	-0.82297164	0.6985019	0.7318497	1	1765	tags=18%, list=16%, signal=21%
PDGF_ERK_DN.V1_UP	PDGF_ERK_DN.V1_UP		81	-0.20247518	-0.7915428	0.8447972	0.7847104	1	3435	tags=36%, list=31%, signal=51%
EIF4E_UP	EIF4E_UP		52	-0.2151664	-0.7663614	0.8211679	0.82273686	1	2833	tags=29%, list=25%, signal=38%
PRC2_SUZ12_UP.V1_UP	PRC2_SUZ12_UP.V1_UP		114	-0.22190627	-0.75728184	0.87204725	0.8322964	1	1360	tags=14%, list=12%, signal=16%
PIGF_UP.V1_UP	PIGF_UP.V1_UP		94	-0.21223761	-0.73727673	0.81835204	0.85954195	1	3296	tags=39%, list=29%, signal=55%
