# Supplementary material for: A genomic analysis of mouse models of breast cancer reveals molecular features of mouse models and relationships to human breast cancer
Source: Breast Cancer Res. 2014 Jun 5;16(3):R59. doi: 10.1186/bcr3672 (PMC4078930; doi:10.1186/bcr3672)
Supplement: Additional file 11 — GSEA for mouse models compared to all other models or to mammary gland development. Listed by model. [file bcr3672-S11.zip › AdditionalFile11/Int3/Vs_normal_Mammary/C6/Upregulated_in_Int3_vs_normalMammary.txt]

NAME	GS<br> follow link to MSigDB	GS DETAILS	SIZE	ES	NES	NOM p-val	FDR q-val	FWER p-val	RANK AT MAX	LEADING EDGE
RB_DN.V1_UP	RB_DN.V1_UP	Details ...	95	0.4182522	1.5053905	0.058704454	0.6022266	0.527	1650	tags=33%, list=15%, signal=38%
CSR_LATE_UP.V1_UP	CSR_LATE_UP.V1_UP	Details ...	107	0.4177286	1.4146389	0.12605043	0.6197036	0.696	1240	tags=30%, list=11%, signal=33%
RB_P130_DN.V1_UP	RB_P130_DN.V1_UP	Details ...	101	0.40207943	1.361238	0.077568136	0.6110302	0.788	1148	tags=27%, list=10%, signal=30%
RPS14_DN.V1_DN	RPS14_DN.V1_DN	Details ...	101	0.39406008	1.3345735	0.13319673	0.54975885	0.824	847	tags=29%, list=8%, signal=31%
CORDENONSI_YAP_CONSERVED_SIGNATURE	CORDENONSI_YAP_CONSERVED_SIGNATURE	Details ...	42	0.45289624	1.3159815	0.15768462	0.49570376	0.85	1027	tags=36%, list=9%, signal=39%
GCNP_SHH_UP_EARLY.V1_UP	GCNP_SHH_UP_EARLY.V1_UP	Details ...	114	0.36129782	1.3076355	0.14314929	0.43419167	0.86	2776	tags=43%, list=25%, signal=57%
ATF2_S_UP.V1_UP	ATF2_S_UP.V1_UP	Details ...	108	0.37704834	1.2478007	0.13530655	0.5311819	0.916	1402	tags=27%, list=13%, signal=30%
RB_P107_DN.V1_UP	RB_P107_DN.V1_UP	Details ...	109	0.3779944	1.2245795	0.2290749	0.5299804	0.939	1507	tags=41%, list=13%, signal=47%
E2F1_UP.V1_UP	E2F1_UP.V1_UP	Details ...	113	0.33009762	1.165068	0.2654321	0.6433168	0.963	1199	tags=20%, list=11%, signal=23%
ERB2_UP.V1_UP	ERB2_UP.V1_UP	Details ...	118	0.29000643	1.1452864	0.24593496	0.63691306	0.969	992	tags=20%, list=9%, signal=22%
GCNP_SHH_UP_LATE.V1_UP	GCNP_SHH_UP_LATE.V1_UP	Details ...	121	0.3311995	1.1421267	0.2923387	0.58830273	0.971	2741	tags=37%, list=24%, signal=49%
E2F3_UP.V1_UP	E2F3_UP.V1_UP	Details ...	100	0.29894286	1.1082926	0.25223213	0.6355639	0.983	1159	tags=21%, list=10%, signal=23%
YAP1_DN	YAP1_DN	Details ...	24	0.33087906	1.0582556	0.36926147	0.7370064	0.99	3153	tags=54%, list=28%, signal=75%
TBK1.DN.48HRS_UP	TBK1.DN.48HRS_UP	Details ...	34	0.30922243	1.0413705	0.37014315	0.7367563	0.992	1579	tags=21%, list=14%, signal=24%
ESC_V6.5_UP_EARLY.V1_UP	ESC_V6.5_UP_EARLY.V1_UP	Details ...	118	0.2807897	1.0203118	0.44650206	0.7525135	0.993	2242	tags=36%, list=20%, signal=45%
PRC2_EZH2_UP.V1_UP	PRC2_EZH2_UP.V1_UP	Details ...	112	0.28257182	1.0156593	0.4326087	0.7189177	0.994	1579	tags=24%, list=14%, signal=28%
NRL_DN.V1_UP	NRL_DN.V1_UP	Details ...	111	0.265732	1.0119052	0.43707094	0.68773663	0.995	846	tags=18%, list=8%, signal=19%
MTOR_UP.V1_UP	MTOR_UP.V1_UP	Details ...	121	0.2588414	1.0084276	0.4349776	0.65879166	0.995	1264	tags=19%, list=11%, signal=21%
VEGF_A_UP.V1_DN	VEGF_A_UP.V1_DN	Details ...	122	0.2777382	1.0038372	0.42376682	0.6350958	0.995	1014	tags=21%, list=9%, signal=23%
DCA_UP.V1_UP	DCA_UP.V1_UP	Details ...	86	0.28801364	1.0017203	0.45454547	0.6080369	0.995	1757	tags=26%, list=16%, signal=30%
PRC2_EDD_UP.V1_UP	PRC2_EDD_UP.V1_UP		111	0.2807136	0.9904008	0.45894736	0.6058667	0.998	1897	tags=30%, list=17%, signal=35%
ERB2_UP.V1_DN	ERB2_UP.V1_DN		92	0.28042564	0.9801675	0.44902387	0.60257804	0.999	1027	tags=21%, list=9%, signal=23%
KRAS.300_UP.V1_DN	KRAS.300_UP.V1_DN		74	0.3035973	0.97833544	0.49667406	0.58050764	0.999	2409	tags=39%, list=22%, signal=50%
HOXA9_DN.V1_DN	HOXA9_DN.V1_DN		111	0.23831739	0.9589673	0.51449275	0.600627	1	1096	tags=16%, list=10%, signal=18%
PIGF_UP.V1_DN	PIGF_UP.V1_DN		105	0.28044227	0.90635926	0.5981735	0.6962678	1	2683	tags=38%, list=24%, signal=50%
ATF2_UP.V1_UP	ATF2_UP.V1_UP		107	0.2522886	0.8445216	0.72017354	0.81776327	1	1064	tags=17%, list=10%, signal=18%
KRAS.LUNG_UP.V1_DN	KRAS.LUNG_UP.V1_DN		75	0.24049309	0.77846843	0.8903803	0.93217623	1	1941	tags=27%, list=17%, signal=32%
PDGF_ERK_DN.V1_DN	PDGF_ERK_DN.V1_DN		88	0.1827319	0.7671154	0.83370787	0.92076296	1	2885	tags=34%, list=26%, signal=46%
BCAT_BILD_ET_AL_DN	BCAT_BILD_ET_AL_DN		22	0.24977359	0.7487213	0.7966457	0.920259	1	3419	tags=41%, list=31%, signal=59%
RELA_DN.V1_UP	RELA_DN.V1_UP		86	0.20705944	0.73939145	0.93432206	0.90348953	1	1790	tags=21%, list=16%, signal=25%
SRC_UP.V1_UP	SRC_UP.V1_UP		76	0.2320201	0.7215225	0.81724846	0.8976059	1	2520	tags=34%, list=23%, signal=44%
