# Supplementary material for: A genomic analysis of mouse models of breast cancer reveals molecular features of mouse models and relationships to human breast cancer
Source: Breast Cancer Res. 2014 Jun 5;16(3):R59. doi: 10.1186/bcr3672 (PMC4078930; doi:10.1186/bcr3672)
Supplement: Additional file 11 — GSEA for mouse models compared to all other models or to mammary gland development. Listed by model. [file bcr3672-S11.zip › AdditionalFile11/Int3/Vs_other_models/C2/Downregulated_in_Int3_vs_other_models.txt]

NAME	GS<br> follow link to MSigDB	GS DETAILS	SIZE	ES	NES	NOM p-val	FDR q-val	FWER p-val	RANK AT MAX	LEADING EDGE
AMUNDSON_POOR_SURVIVAL_AFTER_GAMMA_RADIATION_8G	AMUNDSON_POOR_SURVIVAL_AFTER_GAMMA_RADIATION_8G	Details ...	53	-0.6555407	-2.0332522	0	0.444928	0.04	1367	tags=42%, list=12%, signal=47%
TARTE_PLASMA_CELL_VS_B_LYMPHOCYTE_UP	TARTE_PLASMA_CELL_VS_B_LYMPHOCYTE_UP	Details ...	60	-0.5595783	-1.9706639	0	0.5456864	0.12	2314	tags=48%, list=21%, signal=61%
HEIDENBLAD_AMPLICON_8Q24_DN	HEIDENBLAD_AMPLICON_8Q24_DN	Details ...	21	-0.6113359	-1.9122455	0	0.7057494	0.29	2251	tags=43%, list=20%, signal=54%
REACTOME_METAL_ION_SLC_TRANSPORTERS	REACTOME_METAL_ION_SLC_TRANSPORTERS	Details ...	16	-0.7039928	-1.8893573	0	0.6437654	0.39	1355	tags=44%, list=12%, signal=50%
BROWNE_HCMV_INFECTION_10HR_UP	BROWNE_HCMV_INFECTION_10HR_UP	Details ...	59	-0.5281519	-1.8507764	0	0.79738	0.6	2302	tags=39%, list=21%, signal=49%
MARKEY_RB1_ACUTE_LOF_UP	MARKEY_RB1_ACUTE_LOF_UP	Details ...	186	-0.6633187	-1.838622	0.018867925	0.76470613	0.63	2338	tags=62%, list=21%, signal=77%
KEGG_LYSOSOME	KEGG_LYSOSOME	Details ...	82	-0.5192941	-1.8385139	0	0.65546244	0.63	3605	tags=59%, list=32%, signal=86%
HOFFMANN_SMALL_PRE_BII_TO_IMMATURE_B_LYMPHOCYTE_UP	HOFFMANN_SMALL_PRE_BII_TO_IMMATURE_B_LYMPHOCYTE_UP	Details ...	35	-0.65431964	-1.8232415	0	0.6643147	0.68	2000	tags=54%, list=18%, signal=66%
MORI_MATURE_B_LYMPHOCYTE_UP	MORI_MATURE_B_LYMPHOCYTE_UP	Details ...	59	-0.6699521	-1.8225805	0.021276595	0.5994023	0.68	2740	tags=68%, list=24%, signal=89%
YAO_TEMPORAL_RESPONSE_TO_PROGESTERONE_CLUSTER_11	YAO_TEMPORAL_RESPONSE_TO_PROGESTERONE_CLUSTER_11	Details ...	77	-0.47804117	-1.8192384	0	0.5487799	0.68	2070	tags=29%, list=18%, signal=35%
HENDRICKS_SMARCA4_TARGETS_UP	HENDRICKS_SMARCA4_TARGETS_UP	Details ...	28	-0.6208964	-1.8149608	0	0.52021873	0.68	947	tags=36%, list=8%, signal=39%
NGUYEN_NOTCH1_TARGETS_UP	NGUYEN_NOTCH1_TARGETS_UP	Details ...	15	-0.7087545	-1.8076036	0	0.5237661	0.7	1477	tags=47%, list=13%, signal=54%
FAELT_B_CLL_WITH_VH_REARRANGEMENTS_UP	FAELT_B_CLL_WITH_VH_REARRANGEMENTS_UP	Details ...	37	-0.5722884	-1.7969534	0	0.531563	0.72	1695	tags=30%, list=15%, signal=35%
FLECHNER_PBL_KIDNEY_TRANSPLANT_REJECTED_VS_OK_UP	FLECHNER_PBL_KIDNEY_TRANSPLANT_REJECTED_VS_OK_UP	Details ...	42	-0.5232524	-1.7960824	0	0.49495232	0.72	2230	tags=33%, list=20%, signal=41%
MCLACHLAN_DENTAL_CARIES_UP	MCLACHLAN_DENTAL_CARIES_UP	Details ...	134	-0.6551843	-1.7938561	0	0.4753635	0.72	1570	tags=51%, list=14%, signal=58%
FULCHER_INFLAMMATORY_RESPONSE_LECTIN_VS_LPS_UP	FULCHER_INFLAMMATORY_RESPONSE_LECTIN_VS_LPS_UP	Details ...	317	-0.50296354	-1.7931843	0	0.45182678	0.72	2426	tags=40%, list=22%, signal=50%
PELLICCIOTTA_HDAC_IN_ANTIGEN_PRESENTATION_UP	PELLICCIOTTA_HDAC_IN_ANTIGEN_PRESENTATION_UP	Details ...	49	-0.50133014	-1.7876812	0	0.44463593	0.73	3390	tags=53%, list=30%, signal=76%
ZHAN_MULTIPLE_MYELOMA_CD2_UP	ZHAN_MULTIPLE_MYELOMA_CD2_UP	Details ...	20	-0.65073264	-1.7787709	0	0.46568075	0.75	3405	tags=75%, list=30%, signal=108%
BYSTRYKH_HEMATOPOIESIS_STEM_CELL_QTL_CIS	BYSTRYKH_HEMATOPOIESIS_STEM_CELL_QTL_CIS	Details ...	105	-0.5025528	-1.7739291	0	0.4537783	0.75	2230	tags=33%, list=20%, signal=41%
MORI_PLASMA_CELL_UP	MORI_PLASMA_CELL_UP	Details ...	28	-0.5697087	-1.7694318	0.01754386	0.44804874	0.76	2929	tags=61%, list=26%, signal=82%
ELLWOOD_MYC_TARGETS_DN	ELLWOOD_MYC_TARGETS_DN	Details ...	31	-0.6037899	-1.7666695	0	0.44304225	0.77	3258	tags=65%, list=29%, signal=91%
DIRMEIER_LMP1_RESPONSE_LATE_UP	DIRMEIER_LMP1_RESPONSE_LATE_UP	Details ...	28	-0.572899	-1.7561042	0	0.47917846	0.8	2832	tags=57%, list=25%, signal=76%
JAZAG_TGFB1_SIGNALING_UP	JAZAG_TGFB1_SIGNALING_UP	Details ...	67	-0.46505606	-1.7548436	0	0.4609272	0.8	1896	tags=27%, list=17%, signal=32%
TOOKER_GEMCITABINE_RESISTANCE_DN	TOOKER_GEMCITABINE_RESISTANCE_DN	Details ...	78	-0.46890017	-1.7527778	0	0.44773105	0.8	2865	tags=44%, list=26%, signal=58%
TOOKER_RESPONSE_TO_BEXAROTENE_UP	TOOKER_RESPONSE_TO_BEXAROTENE_UP	Details ...	78	-0.46890017	-1.7527778	0	0.42982182	0.8	2865	tags=44%, list=26%, signal=58%
KRIGE_AMINO_ACID_DEPRIVATION	KRIGE_AMINO_ACID_DEPRIVATION	Details ...	19	-0.64459604	-1.747196	0.032258064	0.4337015	0.81	1251	tags=42%, list=11%, signal=47%
BLUM_RESPONSE_TO_SALIRASIB_UP	BLUM_RESPONSE_TO_SALIRASIB_UP	Details ...	169	-0.4069341	-1.7453249	0	0.4274157	0.82	3818	tags=49%, list=34%, signal=73%
STEARMAN_LUNG_CANCER_EARLY_VS_LATE_DN	STEARMAN_LUNG_CANCER_EARLY_VS_LATE_DN	Details ...	46	-0.6052069	-1.7449008	0	0.41393062	0.82	2302	tags=61%, list=21%, signal=76%
CHNG_MULTIPLE_MYELOMA_HYPERPLOID_DN	CHNG_MULTIPLE_MYELOMA_HYPERPLOID_DN	Details ...	24	-0.5079396	-1.743115	0	0.40626034	0.83	3112	tags=42%, list=28%, signal=58%
GRABARCZYK_BCL11B_TARGETS_UP	GRABARCZYK_BCL11B_TARGETS_UP	Details ...	41	-0.52386206	-1.7409022	0	0.4032848	0.84	1858	tags=41%, list=17%, signal=50%
SPIELMAN_LYMPHOBLAST_EUROPEAN_VS_ASIAN_DN	SPIELMAN_LYMPHOBLAST_EUROPEAN_VS_ASIAN_DN	Details ...	419	-0.4036374	-1.7397975	0	0.39384866	0.84	4179	tags=49%, list=37%, signal=75%
MORI_EMU_MYC_LYMPHOMA_BY_ONSET_TIME_DN	MORI_EMU_MYC_LYMPHOMA_BY_ONSET_TIME_DN	Details ...	16	-0.6382715	-1.734422	0	0.40076983	0.85	1667	tags=50%, list=15%, signal=59%
TOMLINS_PROSTATE_CANCER_DN	TOMLINS_PROSTATE_CANCER_DN	Details ...	19	-0.7421497	-1.733382	0	0.3924326	0.85	792	tags=42%, list=7%, signal=45%
NAKAMURA_METASTASIS_MODEL_DN	NAKAMURA_METASTASIS_MODEL_DN	Details ...	23	-0.63697284	-1.7315067	0	0.38646895	0.87	2640	tags=61%, list=24%, signal=79%
SWEET_LUNG_CANCER_KRAS_UP	SWEET_LUNG_CANCER_KRAS_UP	Details ...	371	-0.44863492	-1.7288933	0	0.38277915	0.87	1930	tags=30%, list=17%, signal=35%
KEGG_NOD_LIKE_RECEPTOR_SIGNALING_PATHWAY	KEGG_NOD_LIKE_RECEPTOR_SIGNALING_PATHWAY	Details ...	30	-0.5829963	-1.7228792	0.018518519	0.38840228	0.87	2347	tags=50%, list=21%, signal=63%
PASQUALUCCI_LYMPHOMA_BY_GC_STAGE_DN	PASQUALUCCI_LYMPHOMA_BY_GC_STAGE_DN	Details ...	94	-0.5826375	-1.7219034	0	0.38278896	0.87	1753	tags=37%, list=16%, signal=44%
COATES_MACROPHAGE_M1_VS_M2_DN	COATES_MACROPHAGE_M1_VS_M2_DN	Details ...	48	-0.6042005	-1.7196506	0	0.37745172	0.87	1664	tags=44%, list=15%, signal=51%
GOLDRATH_IMMUNE_MEMORY	GOLDRATH_IMMUNE_MEMORY	Details ...	52	-0.60390306	-1.7191447	0	0.37013537	0.87	954	tags=33%, list=9%, signal=36%
REACTOME_UNFOLDED_PROTEIN_RESPONSE	REACTOME_UNFOLDED_PROTEIN_RESPONSE	Details ...	15	-0.6832338	-1.7187016	0.057692308	0.3620904	0.87	1459	tags=53%, list=13%, signal=61%
PODAR_RESPONSE_TO_ADAPHOSTIN_UP	PODAR_RESPONSE_TO_ADAPHOSTIN_UP	Details ...	87	-0.48094082	-1.7154515	0.016393442	0.36290994	0.87	2369	tags=37%, list=21%, signal=46%
IVANOVA_HEMATOPOIESIS_LATE_PROGENITOR	IVANOVA_HEMATOPOIESIS_LATE_PROGENITOR	Details ...	110	-0.53471303	-1.7142302	0	0.35744897	0.87	1295	tags=29%, list=12%, signal=33%
LIANG_HEMATOPOIESIS_STEM_CELL_NUMBER_LARGE_VS_TINY_UP	LIANG_HEMATOPOIESIS_STEM_CELL_NUMBER_LARGE_VS_TINY_UP	Details ...	36	-0.5668969	-1.7099935	0	0.3632442	0.88	1944	tags=50%, list=17%, signal=60%
KAAB_FAILED_HEART_ATRIUM_DN	KAAB_FAILED_HEART_ATRIUM_DN	Details ...	96	-0.4337631	-1.7061121	0.033898305	0.36796662	0.88	2949	tags=33%, list=26%, signal=45%
ENGELMANN_CANCER_PROGENITORS_DN	ENGELMANN_CANCER_PROGENITORS_DN	Details ...	34	-0.6007086	-1.7060837	0	0.35978958	0.88	2647	tags=62%, list=24%, signal=81%
BIOCARTA_GPCR_PATHWAY	BIOCARTA_GPCR_PATHWAY	Details ...	18	-0.5140225	-1.7043811	0.037037037	0.35594702	0.89	3673	tags=67%, list=33%, signal=99%
POOLA_INVASIVE_BREAST_CANCER_UP	POOLA_INVASIVE_BREAST_CANCER_UP	Details ...	169	-0.6328161	-1.7040101	0	0.3488736	0.89	1936	tags=52%, list=17%, signal=62%
GARGALOVIC_RESPONSE_TO_OXIDIZED_PHOSPHOLIPIDS_BLACK_UP	GARGALOVIC_RESPONSE_TO_OXIDIZED_PHOSPHOLIPIDS_BLACK_UP	Details ...	20	-0.6386326	-1.6988837	0.01923077	0.35986748	0.89	1870	tags=55%, list=17%, signal=66%
BOHN_PRIMARY_IMMUNODEFICIENCY_SYNDROM_DN	BOHN_PRIMARY_IMMUNODEFICIENCY_SYNDROM_DN	Details ...	18	-0.68495893	-1.6975232	0	0.35649037	0.9	1357	tags=39%, list=12%, signal=44%
ICHIBA_GRAFT_VERSUS_HOST_DISEASE_D7_UP	ICHIBA_GRAFT_VERSUS_HOST_DISEASE_D7_UP	Details ...	87	-0.66905826	-1.6949717	0.020408163	0.35623434	0.9	1097	tags=45%, list=10%, signal=49%
WATANABE_RECTAL_CANCER_RADIOTHERAPY_RESPONSIVE_DN	WATANABE_RECTAL_CANCER_RADIOTHERAPY_RESPONSIVE_DN	Details ...	56	-0.5630451	-1.6944016	0	0.34943193	0.9	1672	tags=36%, list=15%, signal=42%
APPEL_IMATINIB_RESPONSE	APPEL_IMATINIB_RESPONSE	Details ...	23	-0.61054033	-1.6924046	0.016949153	0.34874633	0.9	2805	tags=65%, list=25%, signal=87%
RODWELL_AGING_KIDNEY_UP	RODWELL_AGING_KIDNEY_UP	Details ...	205	-0.5560929	-1.691231	0.03773585	0.34602147	0.91	2319	tags=48%, list=21%, signal=60%
MCLACHLAN_DENTAL_CARIES_DN	MCLACHLAN_DENTAL_CARIES_DN	Details ...	146	-0.61790913	-1.6901679	0	0.34271723	0.91	1570	tags=48%, list=14%, signal=55%
DANG_MYC_TARGETS_DN	DANG_MYC_TARGETS_DN	Details ...	24	-0.54118663	-1.6896063	0.050847456	0.33820683	0.91	2393	tags=46%, list=21%, signal=58%
HOSHIDA_LIVER_CANCER_SUBCLASS_S1	HOSHIDA_LIVER_CANCER_SUBCLASS_S1	Details ...	184	-0.5393845	-1.6883967	0.056603774	0.3372376	0.91	2590	tags=50%, list=23%, signal=64%
MARZEC_IL2_SIGNALING_UP	MARZEC_IL2_SIGNALING_UP	Details ...	65	-0.48799816	-1.6868215	0	0.3380246	0.91	2354	tags=38%, list=21%, signal=48%
SESTO_RESPONSE_TO_UV_C8	SESTO_RESPONSE_TO_UV_C8	Details ...	49	-0.560594	-1.686614	0.018867925	0.33349156	0.91	1786	tags=37%, list=16%, signal=44%
REACTOME_SYNTHESIS_OF_GPI_ANCHORED_PROTEINS	REACTOME_SYNTHESIS_OF_GPI_ANCHORED_PROTEINS	Details ...	15	-0.57993305	-1.6859062	0.017857144	0.3283595	0.91	4028	tags=67%, list=36%, signal=104%
TAKEDA_TARGETS_OF_NUP98_HOXA9_FUSION_10D_DN	TAKEDA_TARGETS_OF_NUP98_HOXA9_FUSION_10D_DN	Details ...	81	-0.6063392	-1.6857975	0	0.32312047	0.91	1640	tags=46%, list=15%, signal=53%
MARSON_FOXP3_TARGETS_UP	MARSON_FOXP3_TARGETS_UP		50	-0.59725654	-1.6832099	0	0.32402483	0.91	1285	tags=38%, list=11%, signal=43%
LENAOUR_DENDRITIC_CELL_MATURATION_DN	LENAOUR_DENDRITIC_CELL_MATURATION_DN		72	-0.566862	-1.6823901	0.035714287	0.32207307	0.91	1361	tags=35%, list=12%, signal=39%
OSMAN_BLADDER_CANCER_UP	OSMAN_BLADDER_CANCER_UP		203	-0.41351363	-1.6822859	0.018867925	0.31724724	0.91	3435	tags=44%, list=31%, signal=63%
MARKEY_RB1_CHRONIC_LOF_DN	MARKEY_RB1_CHRONIC_LOF_DN		90	-0.6016095	-1.6820036	0	0.3124535	0.91	2257	tags=59%, list=20%, signal=73%
LIANG_HEMATOPOIESIS_STEM_CELL_NUMBER_SMALL_VS_HUGE_DN	LIANG_HEMATOPOIESIS_STEM_CELL_NUMBER_SMALL_VS_HUGE_DN		23	-0.62061214	-1.680853	0.040816326	0.31162366	0.91	979	tags=30%, list=9%, signal=33%
THUM_SYSTOLIC_HEART_FAILURE_UP	THUM_SYSTOLIC_HEART_FAILURE_UP		251	-0.5123856	-1.6782981	0	0.31436822	0.91	1735	tags=34%, list=15%, signal=40%
HUANG_DASATINIB_RESISTANCE_UP	HUANG_DASATINIB_RESISTANCE_UP		52	-0.6318473	-1.673338	0	0.32224494	0.91	2434	tags=60%, list=22%, signal=76%
MORI_LARGE_PRE_BII_LYMPHOCYTE_DN	MORI_LARGE_PRE_BII_LYMPHOCYTE_DN		34	-0.7085397	-1.6689297	0.021276595	0.32852048	0.91	1862	tags=62%, list=17%, signal=74%
MAHADEVAN_IMATINIB_RESISTANCE_UP	MAHADEVAN_IMATINIB_RESISTANCE_UP		15	-0.73517734	-1.666323	0	0.3299957	0.91	1418	tags=60%, list=13%, signal=69%
LINDGREN_BLADDER_CANCER_CLUSTER_2A_DN	LINDGREN_BLADDER_CANCER_CLUSTER_2A_DN		80	-0.5242051	-1.662684	0.018867925	0.3372032	0.92	2799	tags=48%, list=25%, signal=63%
REACTOME_MEMBRANE_TRAFFICKING	REACTOME_MEMBRANE_TRAFFICKING		48	-0.44311765	-1.6616774	0.03773585	0.33404875	0.92	3904	tags=56%, list=35%, signal=86%
GAJATE_RESPONSE_TO_TRABECTEDIN_UP	GAJATE_RESPONSE_TO_TRABECTEDIN_UP		35	-0.5792268	-1.6594303	0.03448276	0.33307076	0.92	610	tags=29%, list=5%, signal=30%
ICHIBA_GRAFT_VERSUS_HOST_DISEASE_35D_UP	ICHIBA_GRAFT_VERSUS_HOST_DISEASE_35D_UP		115	-0.63915306	-1.6566056	0.020833334	0.33705425	0.92	1571	tags=50%, list=14%, signal=58%
KRIGE_RESPONSE_TO_TOSEDOSTAT_24HR_UP	KRIGE_RESPONSE_TO_TOSEDOSTAT_24HR_UP		349	-0.4235373	-1.6557894	0	0.3341147	0.92	2785	tags=37%, list=25%, signal=48%
WILENSKY_RESPONSE_TO_DARAPLADIB	WILENSKY_RESPONSE_TO_DARAPLADIB		18	-0.77417123	-1.6541694	0	0.3334208	0.92	1501	tags=67%, list=13%, signal=77%
BIOCARTA_DC_PATHWAY	BIOCARTA_DC_PATHWAY		15	-0.6812382	-1.652145	0.019607844	0.33610442	0.93	1240	tags=47%, list=11%, signal=52%
FLECHNER_PBL_KIDNEY_TRANSPLANT_REJECTED_VS_OK_DN	FLECHNER_PBL_KIDNEY_TRANSPLANT_REJECTED_VS_OK_DN		33	-0.4347066	-1.6521374	0.033898305	0.33173943	0.93	1361	tags=21%, list=12%, signal=24%
HELLER_HDAC_TARGETS_SILENCED_BY_METHYLATION_DN	HELLER_HDAC_TARGETS_SILENCED_BY_METHYLATION_DN		158	-0.44544944	-1.6508111	0	0.33201507	0.93	1195	tags=25%, list=11%, signal=28%
ONKEN_UVEAL_MELANOMA_UP	ONKEN_UVEAL_MELANOMA_UP		449	-0.40741953	-1.6493202	0.018518519	0.33162764	0.93	2346	tags=33%, list=21%, signal=39%
THEILGAARD_NEUTROPHIL_AT_SKIN_WOUND_UP	THEILGAARD_NEUTROPHIL_AT_SKIN_WOUND_UP		51	-0.51897985	-1.6472915	0.03773585	0.331923	0.93	3317	tags=55%, list=30%, signal=78%
HORIUCHI_WTAP_TARGETS_UP	HORIUCHI_WTAP_TARGETS_UP		160	-0.50777936	-1.6470791	0	0.32909924	0.93	2712	tags=51%, list=24%, signal=66%
RAMALHO_STEMNESS_DN	RAMALHO_STEMNESS_DN		57	-0.6475917	-1.6464001	0	0.32651085	0.93	1590	tags=51%, list=14%, signal=59%
MORI_SMALL_PRE_BII_LYMPHOCYTE_UP	MORI_SMALL_PRE_BII_LYMPHOCYTE_UP		49	-0.5106966	-1.64477	0	0.3274992	0.93	3815	tags=61%, list=34%, signal=92%
MILI_PSEUDOPODIA_CHEMOTAXIS_UP	MILI_PSEUDOPODIA_CHEMOTAXIS_UP		36	-0.49229482	-1.644716	0.015873017	0.3236004	0.93	3541	tags=47%, list=32%, signal=69%
BASSO_CD40_SIGNALING_DN	BASSO_CD40_SIGNALING_DN		40	-0.60447836	-1.6446959	0	0.31993595	0.93	2424	tags=55%, list=22%, signal=70%
LAIHO_COLORECTAL_CANCER_SERRATED_UP	LAIHO_COLORECTAL_CANCER_SERRATED_UP		71	-0.53271496	-1.6441032	0.018867925	0.31741074	0.93	2526	tags=41%, list=23%, signal=52%
MARTORIATI_MDM4_TARGETS_NEUROEPITHELIUM_UP	MARTORIATI_MDM4_TARGETS_NEUROEPITHELIUM_UP		76	-0.4697944	-1.6424667	0.01724138	0.31703785	0.93	2578	tags=43%, list=23%, signal=56%
HOFMANN_CELL_LYMPHOMA_DN	HOFMANN_CELL_LYMPHOMA_DN		23	-0.5622242	-1.6407394	0.018867925	0.31692463	0.94	1872	tags=30%, list=17%, signal=36%
WALLACE_PROSTATE_CANCER_RACE_UP	WALLACE_PROSTATE_CANCER_RACE_UP		169	-0.631024	-1.6404992	0	0.31415918	0.94	1908	tags=53%, list=17%, signal=63%
KHETCHOUMIAN_TRIM24_TARGETS_UP	KHETCHOUMIAN_TRIM24_TARGETS_UP		29	-0.72452235	-1.6401271	0.041666668	0.31151187	0.94	1477	tags=55%, list=13%, signal=63%
TAKEDA_TARGETS_OF_NUP98_HOXA9_FUSION_8D_DN	TAKEDA_TARGETS_OF_NUP98_HOXA9_FUSION_8D_DN		113	-0.60284543	-1.639709	0	0.30953282	0.94	1581	tags=40%, list=14%, signal=46%
BIOCARTA_NKT_PATHWAY	BIOCARTA_NKT_PATHWAY		21	-0.64902085	-1.6391335	0.020833334	0.30737144	0.94	1726	tags=52%, list=15%, signal=62%
LEE_DIFFERENTIATING_T_LYMPHOCYTE	LEE_DIFFERENTIATING_T_LYMPHOCYTE		77	-0.62077516	-1.637164	0.018181818	0.30883652	0.95	1612	tags=44%, list=14%, signal=51%
HOLLMAN_APOPTOSIS_VIA_CD40_DN	HOLLMAN_APOPTOSIS_VIA_CD40_DN		149	-0.42025968	-1.6355541	0	0.31031457	0.95	2070	tags=32%, list=18%, signal=38%
RHEIN_ALL_GLUCOCORTICOID_THERAPY_UP	RHEIN_ALL_GLUCOCORTICOID_THERAPY_UP		47	-0.55994797	-1.6352463	0	0.30750573	0.95	2758	tags=57%, list=25%, signal=76%
LINDSTEDT_DENDRITIC_CELL_MATURATION_A	LINDSTEDT_DENDRITIC_CELL_MATURATION_A		39	-0.67959577	-1.6331396	0	0.31038854	0.95	1224	tags=46%, list=11%, signal=52%
WILLIAMS_ESR1_TARGETS_UP	WILLIAMS_ESR1_TARGETS_UP		15	-0.643474	-1.632691	0.018181818	0.30843413	0.95	864	tags=33%, list=8%, signal=36%
DOANE_RESPONSE_TO_ANDROGEN_DN	DOANE_RESPONSE_TO_ANDROGEN_DN		160	-0.4267468	-1.6323109	0	0.30606812	0.95	1386	tags=24%, list=12%, signal=27%
SASSON_RESPONSE_TO_GONADOTROPHINS_DN	SASSON_RESPONSE_TO_GONADOTROPHINS_DN		46	-0.55746955	-1.628223	0	0.31291762	0.97	2067	tags=48%, list=18%, signal=58%
FLECHNER_BIOPSY_KIDNEY_TRANSPLANT_REJECTED_VS_OK_UP	FLECHNER_BIOPSY_KIDNEY_TRANSPLANT_REJECTED_VS_OK_UP		64	-0.71450245	-1.6274512	0	0.312211	0.97	1049	tags=50%, list=9%, signal=55%
CASTELLANO_NRAS_TARGETS_UP	CASTELLANO_NRAS_TARGETS_UP		54	-0.558823	-1.6267653	0.018181818	0.31169802	0.97	1494	tags=41%, list=13%, signal=47%
HOQUE_METHYLATED_IN_CANCER	HOQUE_METHYLATED_IN_CANCER		37	-0.5730418	-1.6244984	0	0.31486982	0.97	2215	tags=43%, list=20%, signal=54%
RUTELLA_RESPONSE_TO_CSF2RB_AND_IL4_DN	RUTELLA_RESPONSE_TO_CSF2RB_AND_IL4_DN		190	-0.523672	-1.6232805	0	0.31467786	0.97	2619	tags=46%, list=23%, signal=59%
ZHAN_MULTIPLE_MYELOMA_CD1_VS_CD2_UP	ZHAN_MULTIPLE_MYELOMA_CD1_VS_CD2_UP		43	-0.5322957	-1.6219654	0.018181818	0.3154573	0.97	2114	tags=51%, list=19%, signal=63%
CHIARADONNA_NEOPLASTIC_TRANSFORMATION_CDC25_DN	CHIARADONNA_NEOPLASTIC_TRANSFORMATION_CDC25_DN		129	-0.50232	-1.6210611	0.05172414	0.31540644	0.97	2292	tags=44%, list=20%, signal=55%
MITSIADES_RESPONSE_TO_APLIDIN_UP	MITSIADES_RESPONSE_TO_APLIDIN_UP		260	-0.39995044	-1.6206177	0	0.3141139	0.97	2813	tags=36%, list=25%, signal=47%
BYSTRYKH_HEMATOPOIESIS_STEM_CELL_AND_BRAIN_QTL_CIS	BYSTRYKH_HEMATOPOIESIS_STEM_CELL_AND_BRAIN_QTL_CIS		43	-0.48279974	-1.618623	0.05	0.31582475	0.97	3429	tags=47%, list=31%, signal=67%
BIOCARTA_BCR_PATHWAY	BIOCARTA_BCR_PATHWAY		20	-0.6057007	-1.6171612	0.021276595	0.31709522	0.97	3424	tags=75%, list=31%, signal=108%
YAGI_AML_WITH_T_9_11_TRANSLOCATION	YAGI_AML_WITH_T_9_11_TRANSLOCATION		91	-0.4228897	-1.6152266	0.035714287	0.3181114	0.97	2695	tags=30%, list=24%, signal=39%
SASSON_RESPONSE_TO_FORSKOLIN_DN	SASSON_RESPONSE_TO_FORSKOLIN_DN		46	-0.54684573	-1.612103	0	0.32187122	0.97	2067	tags=46%, list=18%, signal=56%
KEGG_SMALL_CELL_LUNG_CANCER	KEGG_SMALL_CELL_LUNG_CANCER		48	-0.4781979	-1.6110331	0	0.32139853	0.97	2895	tags=44%, list=26%, signal=59%
GNATENKO_PLATELET_SIGNATURE	GNATENKO_PLATELET_SIGNATURE		20	-0.6153744	-1.6087306	0.05263158	0.3238007	0.97	2304	tags=50%, list=21%, signal=63%
ZHAN_MULTIPLE_MYELOMA_CD1_UP	ZHAN_MULTIPLE_MYELOMA_CD1_UP		28	-0.59311944	-1.6080546	0.03125	0.32253876	0.97	2652	tags=57%, list=24%, signal=75%
GUENTHER_GROWTH_SPHERICAL_VS_ADHERENT_DN	GUENTHER_GROWTH_SPHERICAL_VS_ADHERENT_DN		21	-0.63893497	-1.604207	0.018867925	0.3294081	0.97	1432	tags=43%, list=13%, signal=49%
KEGG_NICOTINATE_AND_NICOTINAMIDE_METABOLISM	KEGG_NICOTINATE_AND_NICOTINAMIDE_METABOLISM		16	-0.63170755	-1.6033504	0.020833334	0.32827857	0.97	1936	tags=38%, list=17%, signal=45%
MULLIGHAN_MLL_SIGNATURE_1_UP	MULLIGHAN_MLL_SIGNATURE_1_UP		233	-0.40469533	-1.6021192	0.020408163	0.32823905	0.97	3617	tags=48%, list=32%, signal=69%
CHAUHAN_RESPONSE_TO_METHOXYESTRADIOL_UP	CHAUHAN_RESPONSE_TO_METHOXYESTRADIOL_UP		31	-0.435779	-1.6017022	0	0.32567906	0.97	2314	tags=32%, list=21%, signal=41%
MARSON_FOXP3_TARGETS_DN	MARSON_FOXP3_TARGETS_DN		32	-0.5340188	-1.6001477	0.03773585	0.32706952	0.97	1571	tags=31%, list=14%, signal=36%
VALK_AML_CLUSTER_9	VALK_AML_CLUSTER_9		21	-0.6353349	-1.5998894	0.01923077	0.32487947	0.97	1279	tags=43%, list=11%, signal=48%
MORI_IMMATURE_B_LYMPHOCYTE_UP	MORI_IMMATURE_B_LYMPHOCYTE_UP		36	-0.6282945	-1.5996361	0	0.322457	0.97	1308	tags=44%, list=12%, signal=50%
CROONQUIST_NRAS_SIGNALING_UP	CROONQUIST_NRAS_SIGNALING_UP		20	-0.7370446	-1.5990938	0.040816326	0.3202979	0.97	700	tags=60%, list=6%, signal=64%
WIELAND_UP_BY_HBV_INFECTION	WIELAND_UP_BY_HBV_INFECTION		67	-0.67017084	-1.5986391	0.020833334	0.31890285	0.97	954	tags=40%, list=9%, signal=44%
GRUETZMANN_PANCREATIC_CANCER_UP	GRUETZMANN_PANCREATIC_CANCER_UP		252	-0.45176452	-1.596123	0.056603774	0.32156682	0.97	2441	tags=37%, list=22%, signal=46%
ODONNELL_TARGETS_OF_MYC_AND_TFRC_UP	ODONNELL_TARGETS_OF_MYC_AND_TFRC_UP		38	-0.57492363	-1.5928783	0	0.3276478	0.97	1583	tags=47%, list=14%, signal=55%
AMUNDSON_POOR_SURVIVAL_AFTER_GAMMA_RADIATION_2G	AMUNDSON_POOR_SURVIVAL_AFTER_GAMMA_RADIATION_2G		93	-0.4735626	-1.5923148	0.019607844	0.32686177	0.97	1006	tags=23%, list=9%, signal=25%
GARGALOVIC_RESPONSE_TO_OXIDIZED_PHOSPHOLIPIDS_BLUE_UP	GARGALOVIC_RESPONSE_TO_OXIDIZED_PHOSPHOLIPIDS_BLUE_UP		56	-0.48728916	-1.5899553	0.019607844	0.33033445	0.97	3651	tags=55%, list=33%, signal=82%
HOFFMANN_IMMATURE_TO_MATURE_B_LYMPHOCYTE_DN	HOFFMANN_IMMATURE_TO_MATURE_B_LYMPHOCYTE_DN		24	-0.5346401	-1.5883186	0.037037037	0.3325828	0.97	351	tags=17%, list=3%, signal=17%
STEARMAN_TUMOR_FIELD_EFFECT_UP	STEARMAN_TUMOR_FIELD_EFFECT_UP		34	-0.6166996	-1.5878369	0	0.33124557	0.97	2008	tags=62%, list=18%, signal=75%
VALK_AML_WITH_CEBPA	VALK_AML_WITH_CEBPA		24	-0.56053203	-1.587718	0.036363635	0.32902756	0.97	1276	tags=38%, list=11%, signal=42%
RUTELLA_RESPONSE_TO_HGF_UP	RUTELLA_RESPONSE_TO_HGF_UP		258	-0.45384434	-1.5870895	0	0.3276128	0.97	2328	tags=38%, list=21%, signal=47%
FULCHER_INFLAMMATORY_RESPONSE_LECTIN_VS_LPS_DN	FULCHER_INFLAMMATORY_RESPONSE_LECTIN_VS_LPS_DN		235	-0.4959917	-1.5870388	0	0.32542875	0.97	2154	tags=41%, list=19%, signal=50%
BASSO_CD40_SIGNALING_UP	BASSO_CD40_SIGNALING_UP		63	-0.53375053	-1.5863467	0.020833334	0.32465655	0.97	2080	tags=44%, list=19%, signal=54%
RUTELLA_RESPONSE_TO_HGF_VS_CSF2RB_AND_IL4_UP	RUTELLA_RESPONSE_TO_HGF_VS_CSF2RB_AND_IL4_UP		248	-0.49443707	-1.5854145	0	0.32551372	0.97	2464	tags=42%, list=22%, signal=53%
KOKKINAKIS_METHIONINE_DEPRIVATION_48HR_UP	KOKKINAKIS_METHIONINE_DEPRIVATION_48HR_UP		83	-0.49268916	-1.585218	0.020833334	0.32349533	0.97	2420	tags=43%, list=22%, signal=55%
LIAN_LIPA_TARGETS_6M	LIAN_LIPA_TARGETS_6M		70	-0.66676223	-1.5833713	0.04	0.32484967	0.97	1624	tags=60%, list=15%, signal=70%
PICCALUGA_ANGIOIMMUNOBLASTIC_LYMPHOMA_DN	PICCALUGA_ANGIOIMMUNOBLASTIC_LYMPHOMA_DN		62	-0.48570293	-1.5830225	0.039215688	0.32302985	0.97	2096	tags=35%, list=19%, signal=43%
MAHAJAN_RESPONSE_TO_IL1A_UP	MAHAJAN_RESPONSE_TO_IL1A_UP		45	-0.5661516	-1.582925	0.021276595	0.32108897	0.97	1137	tags=33%, list=10%, signal=37%
AMIT_SERUM_RESPONSE_240_MCF10A	AMIT_SERUM_RESPONSE_240_MCF10A		42	-0.5640508	-1.5828474	0	0.31884503	0.97	977	tags=40%, list=9%, signal=44%
BIOCARTA_CASPASE_PATHWAY	BIOCARTA_CASPASE_PATHWAY		16	-0.5886492	-1.5826412	0.040816326	0.31685776	0.97	2347	tags=50%, list=21%, signal=63%
FOSTER_INFLAMMATORY_RESPONSE_LPS_UP	FOSTER_INFLAMMATORY_RESPONSE_LPS_UP		119	-0.545757	-1.5805721	0.018518519	0.3199695	0.97	1624	tags=42%, list=15%, signal=49%
WIKMAN_ASBESTOS_LUNG_CANCER_DN	WIKMAN_ASBESTOS_LUNG_CANCER_DN		16	-0.6627461	-1.5798498	0.020408163	0.31986392	0.97	1867	tags=44%, list=17%, signal=52%
KEGG_SYSTEMIC_LUPUS_ERYTHEMATOSUS	KEGG_SYSTEMIC_LUPUS_ERYTHEMATOSUS		36	-0.5434335	-1.5796758	0	0.31774697	0.97	1169	tags=31%, list=10%, signal=34%
ROSS_ACUTE_MYELOID_LEUKEMIA_CBF	ROSS_ACUTE_MYELOID_LEUKEMIA_CBF		50	-0.49086288	-1.5791172	0.02	0.31694385	0.97	1089	tags=28%, list=10%, signal=31%
KEGG_AMINO_SUGAR_AND_NUCLEOTIDE_SUGAR_METABOLISM	KEGG_AMINO_SUGAR_AND_NUCLEOTIDE_SUGAR_METABOLISM		32	-0.5142083	-1.5782398	0.01754386	0.31656593	0.97	2666	tags=50%, list=24%, signal=65%
BIOCARTA_MPR_PATHWAY	BIOCARTA_MPR_PATHWAY		22	-0.5185743	-1.5763854	0.01923077	0.31846595	0.97	2814	tags=59%, list=25%, signal=79%
DER_IFN_BETA_RESPONSE_UP	DER_IFN_BETA_RESPONSE_UP		61	-0.46856734	-1.5755885	0.054545455	0.3183661	0.97	2886	tags=44%, list=26%, signal=59%
UEDA_CENTRAL_CLOCK	UEDA_CENTRAL_CLOCK		66	-0.47377068	-1.5754232	0.032258064	0.31672838	0.97	2268	tags=42%, list=20%, signal=53%
MORI_SMALL_PRE_BII_LYMPHOCYTE_DN	MORI_SMALL_PRE_BII_LYMPHOCYTE_DN		46	-0.46558887	-1.5752951	0.018867925	0.31525016	0.97	1157	tags=24%, list=10%, signal=27%
KEGG_N_GLYCAN_BIOSYNTHESIS	KEGG_N_GLYCAN_BIOSYNTHESIS		28	-0.4897645	-1.5746593	0.021276595	0.31424063	0.97	3793	tags=64%, list=34%, signal=97%
NIKOLSKY_BREAST_CANCER_8P12_P11_AMPLICON	NIKOLSKY_BREAST_CANCER_8P12_P11_AMPLICON		25	-0.51548004	-1.5737922	0	0.3135389	0.97	4247	tags=68%, list=38%, signal=109%
LIAO_HAVE_SOX4_BINDING_SITES	LIAO_HAVE_SOX4_BINDING_SITES		24	-0.5596667	-1.5734726	0.018181818	0.31224552	0.97	1066	tags=33%, list=10%, signal=37%
BOYLAN_MULTIPLE_MYELOMA_C_D_DN	BOYLAN_MULTIPLE_MYELOMA_C_D_DN		175	-0.56688744	-1.5732713	0	0.3105798	0.97	1390	tags=43%, list=12%, signal=49%
RUGO_STRESS_RESPONSE_SUBSET_H	RUGO_STRESS_RESPONSE_SUBSET_H		26	-0.5386641	-1.5732423	0.03773585	0.3086797	0.97	2927	tags=58%, list=26%, signal=78%
KYNG_DNA_DAMAGE_BY_GAMMA_AND_UV_RADIATION	KYNG_DNA_DAMAGE_BY_GAMMA_AND_UV_RADIATION		26	-0.5386641	-1.5732423	0.03773585	0.3066753	0.97	2927	tags=58%, list=26%, signal=78%
TURASHVILI_BREAST_LOBULAR_CARCINOMA_VS_DUCTAL_NORMAL_DN	TURASHVILI_BREAST_LOBULAR_CARCINOMA_VS_DUCTAL_NORMAL_DN		51	-0.5243124	-1.5720938	0	0.3067055	0.97	1750	tags=43%, list=16%, signal=51%
BALDWIN_PRKCI_TARGETS_UP	BALDWIN_PRKCI_TARGETS_UP		26	-0.5376965	-1.5709319	0.03846154	0.3071114	0.97	2449	tags=38%, list=22%, signal=49%
NAKAYAMA_FRA2_TARGETS	NAKAYAMA_FRA2_TARGETS		22	-0.5580591	-1.570713	0.03508772	0.30587932	0.97	2549	tags=41%, list=23%, signal=53%
WILLIAMS_ESR2_TARGETS_UP	WILLIAMS_ESR2_TARGETS_UP		15	-0.5677031	-1.5706742	0.022727273	0.30394337	0.97	2507	tags=33%, list=22%, signal=43%
KYNG_ENVIRONMENTAL_STRESS_RESPONSE_UP	KYNG_ENVIRONMENTAL_STRESS_RESPONSE_UP		22	-0.5160876	-1.5695381	0.01724138	0.3045877	0.97	2049	tags=32%, list=18%, signal=39%
ZHAN_MULTIPLE_MYELOMA_MS_DN	ZHAN_MULTIPLE_MYELOMA_MS_DN		18	-0.55864996	-1.5683525	0.05172414	0.30484712	0.97	139	tags=11%, list=1%, signal=11%
HAHTOLA_SEZARY_SYNDROM_UP	HAHTOLA_SEZARY_SYNDROM_UP		60	-0.46202353	-1.5677063	0.01754386	0.30429137	0.97	2892	tags=42%, list=26%, signal=56%
SAKAI_CHRONIC_HEPATITIS_VS_LIVER_CANCER_UP	SAKAI_CHRONIC_HEPATITIS_VS_LIVER_CANCER_UP		45	-0.44277358	-1.5674505	0.08064516	0.30295494	0.97	2788	tags=36%, list=25%, signal=47%
BERENJENO_ROCK_SIGNALING_NOT_VIA_RHOA_UP	BERENJENO_ROCK_SIGNALING_NOT_VIA_RHOA_UP		24	-0.58489627	-1.5669371	0.01724138	0.30211848	0.97	1736	tags=50%, list=16%, signal=59%
HADDAD_T_LYMPHOCYTE_AND_NK_PROGENITOR_DN	HADDAD_T_LYMPHOCYTE_AND_NK_PROGENITOR_DN		47	-0.6012365	-1.5635128	0	0.30886066	0.97	1357	tags=43%, list=12%, signal=48%
HELLER_HDAC_TARGETS_DN	HELLER_HDAC_TARGETS_DN		169	-0.4191007	-1.5608665	0.018518519	0.31208175	0.97	2211	tags=34%, list=20%, signal=41%
REACTOME_CD28_CO_STIMULATION	REACTOME_CD28_CO_STIMULATION		19	-0.5819097	-1.5604585	0.018867925	0.3109795	0.97	3158	tags=68%, list=28%, signal=95%
KYNG_DNA_DAMAGE_UP	KYNG_DNA_DAMAGE_UP		66	-0.48366433	-1.5604047	0.019607844	0.309174	0.97	2883	tags=44%, list=26%, signal=59%
REACTOME_REGULATION_OF_ORNITHINE_DECARBOXYLASE	REACTOME_REGULATION_OF_ORNITHINE_DECARBOXYLASE		40	-0.4758623	-1.5600852	0.12698413	0.30768695	0.97	4300	tags=65%, list=38%, signal=105%
COLIN_PILOCYTIC_ASTROCYTOMA_VS_GLIOBLASTOMA_DN	COLIN_PILOCYTIC_ASTROCYTOMA_VS_GLIOBLASTOMA_DN		16	-0.5831629	-1.5599487	0.078431375	0.30611023	0.97	1987	tags=31%, list=18%, signal=38%
LINDSTEDT_DENDRITIC_CELL_MATURATION_D	LINDSTEDT_DENDRITIC_CELL_MATURATION_D		43	-0.6353897	-1.5599163	0.06818182	0.3043793	0.97	971	tags=37%, list=9%, signal=41%
MONNIER_POSTRADIATION_TUMOR_ESCAPE_DN	MONNIER_POSTRADIATION_TUMOR_ESCAPE_DN		228	-0.42491806	-1.5581212	0.040816326	0.30669528	0.97	3139	tags=43%, list=28%, signal=59%
SHAFFER_IRF4_MULTIPLE_MYELOMA_PROGRAM	SHAFFER_IRF4_MULTIPLE_MYELOMA_PROGRAM		25	-0.59303427	-1.5580435	0.022222223	0.30516037	0.97	1902	tags=44%, list=17%, signal=53%
MILI_PSEUDOPODIA_HAPTOTAXIS_DN	MILI_PSEUDOPODIA_HAPTOTAXIS_DN		401	-0.35690954	-1.5558147	0.018867925	0.3086642	0.98	3346	tags=41%, list=30%, signal=56%
KESHELAVA_MULTIPLE_DRUG_RESISTANCE	KESHELAVA_MULTIPLE_DRUG_RESISTANCE		46	-0.44632733	-1.5538355	0	0.31204674	0.98	2239	tags=33%, list=20%, signal=41%
SENESE_HDAC2_TARGETS_UP	SENESE_HDAC2_TARGETS_UP		66	-0.4955934	-1.5531173	0	0.3115221	0.98	1380	tags=27%, list=12%, signal=31%
LINDGREN_BLADDER_CANCER_CLUSTER_2B	LINDGREN_BLADDER_CANCER_CLUSTER_2B		243	-0.56123316	-1.5528244	0.057692308	0.31048465	0.98	1514	tags=42%, list=14%, signal=47%
ROSS_AML_WITH_CBFB_MYH11_FUSION	ROSS_AML_WITH_CBFB_MYH11_FUSION		35	-0.6275665	-1.5527059	0.022222223	0.30890137	0.98	1263	tags=51%, list=11%, signal=58%
MARSON_FOXP3_TARGETS_STIMULATED_UP	MARSON_FOXP3_TARGETS_STIMULATED_UP		16	-0.69505894	-1.5523338	0	0.30781892	0.98	1536	tags=56%, list=14%, signal=65%
LUI_THYROID_CANCER_PAX8_PPARG_UP	LUI_THYROID_CANCER_PAX8_PPARG_UP		27	-0.5206525	-1.5522196	0.017857144	0.30663034	0.98	1006	tags=22%, list=9%, signal=24%
KRIGE_RESPONSE_TO_TOSEDOSTAT_6HR_UP	KRIGE_RESPONSE_TO_TOSEDOSTAT_6HR_UP		431	-0.37046367	-1.5504146	0	0.30844095	0.98	2785	tags=32%, list=25%, signal=41%
TONKS_TARGETS_OF_RUNX1_RUNX1T1_FUSION_MONOCYTE_DN	TONKS_TARGETS_OF_RUNX1_RUNX1T1_FUSION_MONOCYTE_DN		32	-0.6333257	-1.5486083	0.035714287	0.3113612	0.98	1357	tags=41%, list=12%, signal=46%
SCHLOSSER_SERUM_RESPONSE_DN	SCHLOSSER_SERUM_RESPONSE_DN		433	-0.3668685	-1.5480685	0.032786883	0.31071767	0.98	3848	tags=46%, list=34%, signal=68%
FARMER_BREAST_CANCER_CLUSTER_1	FARMER_BREAST_CANCER_CLUSTER_1		26	-0.75031793	-1.5479554	0.03448276	0.30942076	0.98	2181	tags=77%, list=19%, signal=95%
PELLICCIOTTA_HDAC_IN_ANTIGEN_PRESENTATION_DN	PELLICCIOTTA_HDAC_IN_ANTIGEN_PRESENTATION_DN		37	-0.48564684	-1.5476898	0.10344828	0.30862063	0.98	4300	tags=62%, list=38%, signal=101%
AIYAR_COBRA1_TARGETS_UP	AIYAR_COBRA1_TARGETS_UP		26	-0.59028155	-1.5474858	0.06122449	0.30713123	0.98	1353	tags=38%, list=12%, signal=44%
DIAZ_CHRONIC_MEYLOGENOUS_LEUKEMIA_DN	DIAZ_CHRONIC_MEYLOGENOUS_LEUKEMIA_DN		80	-0.54272234	-1.5468631	0.02	0.306855	0.98	1476	tags=39%, list=13%, signal=44%
ST_P38_MAPK_PATHWAY	ST_P38_MAPK_PATHWAY		24	-0.5123841	-1.5418653	0.07272727	0.3154847	0.98	1978	tags=42%, list=18%, signal=50%
COATES_MACROPHAGE_M1_VS_M2_UP	COATES_MACROPHAGE_M1_VS_M2_UP		47	-0.5222001	-1.539865	0.057692308	0.31872848	0.98	2546	tags=57%, list=23%, signal=74%
GILDEA_METASTASIS	GILDEA_METASTASIS		19	-0.7352759	-1.5390987	0	0.31879735	0.98	1256	tags=53%, list=11%, signal=59%
JIANG_HYPOXIA_NORMAL	JIANG_HYPOXIA_NORMAL		154	-0.382355	-1.5365171	0.018181818	0.32296976	0.98	2276	tags=28%, list=20%, signal=35%
CROONQUIST_NRAS_VS_STROMAL_STIMULATION_UP	CROONQUIST_NRAS_VS_STROMAL_STIMULATION_UP		20	-0.59612536	-1.5350977	0.071428575	0.3238506	0.98	2221	tags=55%, list=20%, signal=68%
LIU_VAV3_PROSTATE_CARCINOGENESIS_UP	LIU_VAV3_PROSTATE_CARCINOGENESIS_UP		62	-0.6077252	-1.5343058	0.01923077	0.32372075	0.98	1434	tags=40%, list=13%, signal=46%
BASSO_HAIRY_CELL_LEUKEMIA_DN	BASSO_HAIRY_CELL_LEUKEMIA_DN		50	-0.53681517	-1.5336871	0	0.32318678	0.98	2096	tags=44%, list=19%, signal=54%
RUGO_ENVIRONMENTAL_STRESS_RESPONSE_UP	RUGO_ENVIRONMENTAL_STRESS_RESPONSE_UP		20	-0.524287	-1.5321497	0.05	0.32416925	0.98	1147	tags=25%, list=10%, signal=28%
REN_ALVEOLAR_RHABDOMYOSARCOMA_DN	REN_ALVEOLAR_RHABDOMYOSARCOMA_DN		312	-0.5292584	-1.530484	0.02173913	0.32566112	0.98	2526	tags=50%, list=23%, signal=63%
KOYAMA_SEMA3B_TARGETS_UP	KOYAMA_SEMA3B_TARGETS_UP		122	-0.43434516	-1.530428	0.01754386	0.32410115	0.98	1615	tags=27%, list=14%, signal=31%
ROSS_AML_WITH_MLL_FUSIONS	ROSS_AML_WITH_MLL_FUSIONS		53	-0.50249064	-1.5288501	0.037037037	0.32561255	0.98	3240	tags=57%, list=29%, signal=79%
TAKEDA_TARGETS_OF_NUP98_HOXA9_FUSION_16D_DN	TAKEDA_TARGETS_OF_NUP98_HOXA9_FUSION_16D_DN		63	-0.4841479	-1.5267072	0.018181818	0.32772055	0.98	1501	tags=33%, list=13%, signal=38%
CUI_TCF21_TARGETS_DN	CUI_TCF21_TARGETS_DN		21	-0.5912565	-1.5265431	0.019607844	0.32657927	0.98	2612	tags=57%, list=23%, signal=74%
LIAN_LIPA_TARGETS_3M	LIAN_LIPA_TARGETS_3M		59	-0.67052364	-1.5253385	0.040816326	0.3270978	0.98	1624	tags=61%, list=15%, signal=71%
SANA_RESPONSE_TO_IFNG_UP	SANA_RESPONSE_TO_IFNG_UP		33	-0.62941927	-1.5237998	0.14035088	0.3288375	0.98	2257	tags=55%, list=20%, signal=68%
DOUGLAS_BMI1_TARGETS_DN	DOUGLAS_BMI1_TARGETS_DN		153	-0.39864948	-1.5236411	0.04	0.32736537	0.98	3762	tags=50%, list=34%, signal=75%
DAZARD_RESPONSE_TO_UV_SCC_UP	DAZARD_RESPONSE_TO_UV_SCC_UP		57	-0.49750438	-1.5232686	0.03508772	0.32643616	0.98	1425	tags=35%, list=13%, signal=40%
FURUKAWA_DUSP6_TARGETS_PCI35_UP	FURUKAWA_DUSP6_TARGETS_PCI35_UP		37	-0.55224186	-1.523028	0	0.32533032	0.98	794	tags=30%, list=7%, signal=32%
LI_PROSTATE_CANCER_EPIGENETIC	LI_PROSTATE_CANCER_EPIGENETIC		15	-0.6632364	-1.5222787	0.03448276	0.3254011	0.98	2078	tags=67%, list=19%, signal=82%
GRADE_COLON_VS_RECTAL_CANCER_UP	GRADE_COLON_VS_RECTAL_CANCER_UP		18	-0.6035179	-1.5220886	0.036363635	0.3242355	0.98	3157	tags=56%, list=28%, signal=77%
SANA_RESPONSE_TO_IFNG_DN	SANA_RESPONSE_TO_IFNG_DN		56	-0.4400585	-1.5214516	0.03508772	0.32398129	0.98	1050	tags=18%, list=9%, signal=20%
MILI_PSEUDOPODIA	MILI_PSEUDOPODIA		22	-0.5039049	-1.520379	0.033898305	0.32430848	0.98	4105	tags=59%, list=37%, signal=93%
VALK_AML_CLUSTER_5	VALK_AML_CLUSTER_5		16	-0.628305	-1.519641	0.020833334	0.32481652	0.98	1726	tags=44%, list=15%, signal=52%
HOUSTIS_ROS	HOUSTIS_ROS		26	-0.5085765	-1.5195342	0.0754717	0.32337588	0.98	3803	tags=65%, list=34%, signal=99%
ENK_UV_RESPONSE_EPIDERMIS_DN	ENK_UV_RESPONSE_EPIDERMIS_DN		350	-0.38711876	-1.5193053	0.037037037	0.32232034	0.98	2421	tags=32%, list=22%, signal=40%
YU_MYC_TARGETS_DN	YU_MYC_TARGETS_DN		42	-0.629942	-1.5191892	0	0.3210857	0.98	1898	tags=48%, list=17%, signal=57%
BOYLAN_MULTIPLE_MYELOMA_PCA3_UP	BOYLAN_MULTIPLE_MYELOMA_PCA3_UP		32	-0.56583697	-1.5188572	0.036363635	0.32079047	0.98	1518	tags=38%, list=14%, signal=43%
REACTOME_SIGNALING_IN_IMMUNE_SYSTEM	REACTOME_SIGNALING_IN_IMMUNE_SYSTEM		203	-0.4987511	-1.5185223	0.01923077	0.32025453	0.98	2458	tags=43%, list=22%, signal=55%
FLECHNER_PBL_KIDNEY_TRANSPLANT_OK_VS_DONOR_UP	FLECHNER_PBL_KIDNEY_TRANSPLANT_OK_VS_DONOR_UP		98	-0.37841195	-1.5174423	0.0862069	0.32135728	0.98	2909	tags=32%, list=26%, signal=42%
ROZANOV_MMP14_TARGETS_UP	ROZANOV_MMP14_TARGETS_UP		159	-0.5297942	-1.5170885	0.039215688	0.32032898	0.98	2746	tags=49%, list=25%, signal=64%
BRUECKNER_TARGETS_OF_MIRLET7A3_DN	BRUECKNER_TARGETS_OF_MIRLET7A3_DN		46	-0.51535755	-1.5169559	0	0.3188528	0.98	2126	tags=43%, list=19%, signal=53%
CHAUHAN_RESPONSE_TO_METHOXYESTRADIOL_DN	CHAUHAN_RESPONSE_TO_METHOXYESTRADIOL_DN		78	-0.40421486	-1.5169307	0.019607844	0.31739017	0.98	2237	tags=31%, list=20%, signal=38%
TCGA_GLIOBLASTOMA_COPY_NUMBER_DN	TCGA_GLIOBLASTOMA_COPY_NUMBER_DN		17	-0.58932257	-1.5160387	0.03846154	0.3178883	0.98	2487	tags=53%, list=22%, signal=68%
SCHEIDEREIT_IKK_INTERACTING_PROTEINS	SCHEIDEREIT_IKK_INTERACTING_PROTEINS		15	-0.53854614	-1.5145351	0.036363635	0.31926847	0.98	728	tags=27%, list=7%, signal=28%
RODWELL_AGING_KIDNEY_NO_BLOOD_UP	RODWELL_AGING_KIDNEY_NO_BLOOD_UP		104	-0.54644936	-1.5133798	0.0754717	0.32002294	0.98	2053	tags=47%, list=18%, signal=57%
GAUSSMANN_MLL_AF4_FUSION_TARGETS_G_DN	GAUSSMANN_MLL_AF4_FUSION_TARGETS_G_DN		18	-0.6092041	-1.513316	0.036363635	0.31876516	0.98	1543	tags=33%, list=14%, signal=39%
GRADE_COLON_VS_RECTAL_CANCER_DN	GRADE_COLON_VS_RECTAL_CANCER_DN		27	-0.50908154	-1.5131208	0.037037037	0.31773546	0.98	1610	tags=33%, list=14%, signal=39%
NAKAYAMA_SOFT_TISSUE_TUMORS_PCA1_UP	NAKAYAMA_SOFT_TISSUE_TUMORS_PCA1_UP		48	-0.69188744	-1.5120264	0.078431375	0.3186417	0.98	1434	tags=54%, list=13%, signal=62%
HOFFMANN_PRE_BI_TO_LARGE_PRE_BII_LYMPHOCYTE_DN	HOFFMANN_PRE_BI_TO_LARGE_PRE_BII_LYMPHOCYTE_DN		51	-0.52824694	-1.5100534	0	0.32068035	0.98	1957	tags=41%, list=17%, signal=50%
REACTOME_TOLL_RECEPTOR_CASCADES	REACTOME_TOLL_RECEPTOR_CASCADES		53	-0.45780903	-1.5100051	0.06122449	0.31931514	0.98	1315	tags=26%, list=12%, signal=30%
LEONARD_HYPOXIA	LEONARD_HYPOXIA		26	-0.55982435	-1.5084455	0.09090909	0.32084864	0.98	2563	tags=50%, list=23%, signal=65%
NAKAMURA_METASTASIS_MODEL_UP	NAKAMURA_METASTASIS_MODEL_UP		25	-0.5699744	-1.5073174	0.06382979	0.32270765	0.98	2350	tags=52%, list=21%, signal=66%
ALONSO_METASTASIS_UP	ALONSO_METASTASIS_UP		118	-0.37448516	-1.5068886	0.06557377	0.32208446	0.98	3709	tags=44%, list=33%, signal=65%
TAKAO_RESPONSE_TO_UVB_RADIATION_DN	TAKAO_RESPONSE_TO_UVB_RADIATION_DN		60	-0.39300212	-1.5061158	0.0754717	0.32288542	0.98	3901	tags=50%, list=35%, signal=76%
JAATINEN_HEMATOPOIETIC_STEM_CELL_DN	JAATINEN_HEMATOPOIETIC_STEM_CELL_DN		136	-0.5444598	-1.5054024	0.05263158	0.32274723	0.98	1285	tags=37%, list=11%, signal=41%
LINDGREN_BLADDER_CANCER_HIGH_RECURRENCE	LINDGREN_BLADDER_CANCER_HIGH_RECURRENCE		32	-0.63473046	-1.504784	0.07272727	0.3226841	0.98	1884	tags=56%, list=17%, signal=67%
APPIERTO_RESPONSE_TO_FENRETINIDE_DN	APPIERTO_RESPONSE_TO_FENRETINIDE_DN		23	-0.48949778	-1.5039281	0.016393442	0.3225782	0.98	3503	tags=61%, list=31%, signal=88%
KEGG_ANTIGEN_PROCESSING_AND_PRESENTATION	KEGG_ANTIGEN_PROCESSING_AND_PRESENTATION		34	-0.46017936	-1.5037702	0.08	0.32170257	0.98	2126	tags=32%, list=19%, signal=40%
HAHTOLA_MYCOSIS_FUNGOIDES_SKIN_UP	HAHTOLA_MYCOSIS_FUNGOIDES_SKIN_UP		117	-0.43435913	-1.5037347	0.084745765	0.32062733	0.98	1325	tags=24%, list=12%, signal=27%
FONTAINE_THYROID_TUMOR_UNCERTAIN_MALIGNANCY_DN	FONTAINE_THYROID_TUMOR_UNCERTAIN_MALIGNANCY_DN		18	-0.5876422	-1.5029421	0.055555556	0.3208442	0.98	1936	tags=44%, list=17%, signal=54%
IWANAGA_CARCINOGENESIS_BY_KRAS_PTEN_UP	IWANAGA_CARCINOGENESIS_BY_KRAS_PTEN_UP		117	-0.43441114	-1.5026966	0.01724138	0.3201411	0.98	1297	tags=25%, list=12%, signal=28%
CONCANNON_APOPTOSIS_BY_EPOXOMICIN_UP	CONCANNON_APOPTOSIS_BY_EPOXOMICIN_UP		142	-0.41838557	-1.5018405	0.01754386	0.32052726	0.98	3629	tags=46%, list=32%, signal=67%
KEGG_GLYCOSAMINOGLYCAN_BIOSYNTHESIS_HEPARAN_SULFATE	KEGG_GLYCOSAMINOGLYCAN_BIOSYNTHESIS_HEPARAN_SULFATE		19	-0.578903	-1.5014615	0.06	0.31958055	0.98	668	tags=21%, list=6%, signal=22%
KEGG_PRION_DISEASES	KEGG_PRION_DISEASES		20	-0.55587935	-1.4999284	0.083333336	0.32156962	0.98	1340	tags=35%, list=12%, signal=40%
BEGUM_TARGETS_OF_PAX3_FOXO1_FUSION_DN	BEGUM_TARGETS_OF_PAX3_FOXO1_FUSION_DN		24	-0.6141277	-1.4992523	0	0.32147083	0.98	2354	tags=46%, list=21%, signal=58%
TARTE_PLASMA_CELL_VS_B_LYMPHOCYTE_DN	TARTE_PLASMA_CELL_VS_B_LYMPHOCYTE_DN		26	-0.6444052	-1.4982411	0.019607844	0.32247743	0.98	1357	tags=46%, list=12%, signal=52%
BIOCARTA_CCR3_PATHWAY	BIOCARTA_CCR3_PATHWAY		16	-0.57732487	-1.4980165	0.055555556	0.32147703	0.98	3899	tags=81%, list=35%, signal=124%
AMIT_EGF_RESPONSE_240_HELA	AMIT_EGF_RESPONSE_240_HELA		42	-0.44770563	-1.4967947	0.03508772	0.32220864	0.98	2732	tags=40%, list=24%, signal=53%
REACTOME_CLATHRIN_DERIVED_VESICLE_BUDDING	REACTOME_CLATHRIN_DERIVED_VESICLE_BUDDING		37	-0.42207125	-1.4957929	0.074074075	0.3226782	0.98	3805	tags=54%, list=34%, signal=82%
KEGG_ABC_TRANSPORTERS	KEGG_ABC_TRANSPORTERS		27	-0.5297563	-1.4949347	0.04347826	0.3227735	0.98	1653	tags=30%, list=15%, signal=35%
REACTOME_MAP_KINASES_ACTIVATION_IN_TLR_CASCADE	REACTOME_MAP_KINASES_ACTIVATION_IN_TLR_CASCADE		26	-0.48183775	-1.4946724	0.04	0.32225278	0.98	2673	tags=46%, list=24%, signal=60%
MUNSHI_MULTIPLE_MYELOMA_UP	MUNSHI_MULTIPLE_MYELOMA_UP		44	-0.42353082	-1.4941747	0.078431375	0.3219795	0.98	1972	tags=34%, list=18%, signal=41%
CREIGHTON_ENDOCRINE_THERAPY_RESISTANCE_5	CREIGHTON_ENDOCRINE_THERAPY_RESISTANCE_5		243	-0.4059585	-1.4923589	0.037037037	0.32418174	0.98	2190	tags=33%, list=20%, signal=41%
KIM_WT1_TARGETS_8HR_UP	KIM_WT1_TARGETS_8HR_UP		108	-0.4530977	-1.4912813	0.018867925	0.32523087	0.98	2341	tags=37%, list=21%, signal=46%
LEE_LIVER_CANCER_DENA_UP	LEE_LIVER_CANCER_DENA_UP		46	-0.5609473	-1.4909626	0.057692308	0.32451892	0.98	2197	tags=52%, list=20%, signal=65%
PASQUALUCCI_LYMPHOMA_BY_GC_STAGE_UP	PASQUALUCCI_LYMPHOMA_BY_GC_STAGE_UP		183	-0.36830595	-1.4903237	0.048387095	0.32523033	0.98	2167	tags=33%, list=19%, signal=40%
KEGG_TOLL_LIKE_RECEPTOR_SIGNALING_PATHWAY	KEGG_TOLL_LIKE_RECEPTOR_SIGNALING_PATHWAY		60	-0.4627951	-1.4901689	0.12	0.3245572	0.98	1315	tags=30%, list=12%, signal=34%
IZADPANAH_STEM_CELL_ADIPOSE_VS_BONE_UP	IZADPANAH_STEM_CELL_ADIPOSE_VS_BONE_UP		76	-0.46847045	-1.4901443	0.01923077	0.32334188	0.98	1958	tags=34%, list=17%, signal=41%
SENESE_HDAC3_TARGETS_UP	SENESE_HDAC3_TARGETS_UP		258	-0.41225293	-1.4898489	0.018181818	0.32258457	0.98	1592	tags=27%, list=14%, signal=30%
REACTOME_CELL_SURFACE_INTERACTIONS_AT_THE_VASCULAR_WALL	REACTOME_CELL_SURFACE_INTERACTIONS_AT_THE_VASCULAR_WALL		66	-0.5234631	-1.4896759	0.07272727	0.32152	0.98	2458	tags=45%, list=22%, signal=58%
FAELT_B_CLL_WITH_VH3_21_DN	FAELT_B_CLL_WITH_VH3_21_DN		36	-0.40933025	-1.4890726	0.11764706	0.32193163	0.98	2631	tags=36%, list=23%, signal=47%
MCBRYAN_PUBERTAL_BREAST_6_7WK_DN	MCBRYAN_PUBERTAL_BREAST_6_7WK_DN		62	-0.54219407	-1.4876646	0.017857144	0.323347	0.98	1677	tags=40%, list=15%, signal=47%
ZHAN_MULTIPLE_MYELOMA_DN	ZHAN_MULTIPLE_MYELOMA_DN		22	-0.67060924	-1.486453	0.041666668	0.3247949	0.98	1447	tags=59%, list=13%, signal=68%
TAVOR_CEBPA_TARGETS_UP	TAVOR_CEBPA_TARGETS_UP		36	-0.5208019	-1.48632	0.03846154	0.32369408	0.98	2211	tags=44%, list=20%, signal=55%
RASHI_RESPONSE_TO_IONIZING_RADIATION_6	RASHI_RESPONSE_TO_IONIZING_RADIATION_6		70	-0.52841115	-1.486068	0.01754386	0.3230573	0.98	872	tags=27%, list=8%, signal=29%
TSENG_ADIPOGENIC_POTENTIAL_UP	TSENG_ADIPOGENIC_POTENTIAL_UP		25	-0.6021124	-1.4859383	0.08	0.3220958	0.98	1487	tags=48%, list=13%, signal=55%
TSAI_RESPONSE_TO_IONIZING_RADIATION	TSAI_RESPONSE_TO_IONIZING_RADIATION		84	-0.4177314	-1.4843882	0.07017544	0.32393286	0.98	1862	tags=30%, list=17%, signal=35%
TONKS_TARGETS_OF_RUNX1_RUNX1T1_FUSION_MONOCYTE_UP	TONKS_TARGETS_OF_RUNX1_RUNX1T1_FUSION_MONOCYTE_UP		128	-0.38783577	-1.484329	0.035714287	0.32278082	0.98	2429	tags=33%, list=22%, signal=41%
BREDEMEYER_RAG_SIGNALING_NOT_VIA_ATM_DN	BREDEMEYER_RAG_SIGNALING_NOT_VIA_ATM_DN		42	-0.48179573	-1.4833618	0.04	0.32335675	0.98	2024	tags=38%, list=18%, signal=46%
KEGG_FC_GAMMA_R_MEDIATED_PHAGOCYTOSIS	KEGG_FC_GAMMA_R_MEDIATED_PHAGOCYTOSIS		63	-0.4743004	-1.4815159	0.0754717	0.32718143	0.98	3251	tags=60%, list=29%, signal=85%
LU_IL4_SIGNALING	LU_IL4_SIGNALING		46	-0.49902982	-1.4807432	0.019607844	0.32709196	0.98	1295	tags=33%, list=12%, signal=37%
SANA_TNF_SIGNALING_DN	SANA_TNF_SIGNALING_DN		58	-0.4930503	-1.4803585	0.10344828	0.32647455	0.98	1050	tags=24%, list=9%, signal=26%
NIKOLSKY_BREAST_CANCER_8Q23_Q24_AMPLICON	NIKOLSKY_BREAST_CANCER_8Q23_Q24_AMPLICON		71	-0.40624678	-1.4802761	0	0.3253246	0.98	1685	tags=24%, list=15%, signal=28%
HOFFMANN_PRE_BI_TO_LARGE_PRE_BII_LYMPHOCYTE_UP	HOFFMANN_PRE_BI_TO_LARGE_PRE_BII_LYMPHOCYTE_UP		15	-0.60324955	-1.4801512	0.07017544	0.32435444	0.98	1576	tags=33%, list=14%, signal=39%
BROCKE_APOPTOSIS_REVERSED_BY_IL6	BROCKE_APOPTOSIS_REVERSED_BY_IL6		78	-0.47195572	-1.4774077	0.05882353	0.3289571	0.98	2366	tags=36%, list=21%, signal=45%
LANDIS_BREAST_CANCER_PROGRESSION_DN	LANDIS_BREAST_CANCER_PROGRESSION_DN		57	-0.66893494	-1.4762335	0.12962963	0.33015993	0.98	1935	tags=56%, list=17%, signal=68%
TONKS_TARGETS_OF_RUNX1_RUNX1T1_FUSION_HSC_DN	TONKS_TARGETS_OF_RUNX1_RUNX1T1_FUSION_HSC_DN		121	-0.49300164	-1.4762127	0.11320755	0.32899323	0.98	1357	tags=37%, list=12%, signal=42%
SMID_BREAST_CANCER_NORMAL_LIKE_UP	SMID_BREAST_CANCER_NORMAL_LIKE_UP		273	-0.5526402	-1.4754113	0.07272727	0.3294176	0.98	1442	tags=38%, list=13%, signal=43%
ENK_UV_RESPONSE_EPIDERMIS_UP	ENK_UV_RESPONSE_EPIDERMIS_UP		193	-0.36277148	-1.4730635	0.07272727	0.3323783	0.98	2006	tags=25%, list=18%, signal=30%
SWEET_KRAS_TARGETS_DN	SWEET_KRAS_TARGETS_DN		15	-0.55894387	-1.472969	0.057692308	0.3314411	0.98	1673	tags=33%, list=15%, signal=39%
LEE_EARLY_T_LYMPHOCYTE_DN	LEE_EARLY_T_LYMPHOCYTE_DN		17	-0.5899178	-1.4718419	0.078431375	0.33260015	0.98	983	tags=41%, list=9%, signal=45%
BUYTAERT_PHOTODYNAMIC_THERAPY_STRESS_DN	BUYTAERT_PHOTODYNAMIC_THERAPY_STRESS_DN		353	-0.35407236	-1.4716023	0.05357143	0.33201447	0.98	2404	tags=27%, list=21%, signal=34%
BROWNE_HCMV_INFECTION_20HR_DN	BROWNE_HCMV_INFECTION_20HR_DN		61	-0.46634993	-1.4710503	0.054545455	0.33207577	0.98	3860	tags=61%, list=34%, signal=92%
HELLER_SILENCED_BY_METHYLATION_UP	HELLER_SILENCED_BY_METHYLATION_UP		158	-0.4694888	-1.4709169	0.035714287	0.3312607	0.98	1902	tags=36%, list=17%, signal=43%
VALK_AML_CLUSTER_15	VALK_AML_CLUSTER_15		17	-0.5448305	-1.4706984	0.07272727	0.3306978	0.98	1662	tags=41%, list=15%, signal=48%
XU_GH1_AUTOCRINE_TARGETS_UP	XU_GH1_AUTOCRINE_TARGETS_UP		93	-0.40640122	-1.4704237	0	0.3300957	0.98	2197	tags=26%, list=20%, signal=32%
BOYLAN_MULTIPLE_MYELOMA_D_UP	BOYLAN_MULTIPLE_MYELOMA_D_UP		45	-0.44528562	-1.4702215	0.03773585	0.32918096	0.98	2059	tags=36%, list=18%, signal=43%
RUTELLA_RESPONSE_TO_CSF2RB_AND_IL4_UP	RUTELLA_RESPONSE_TO_CSF2RB_AND_IL4_UP		209	-0.4011847	-1.4699358	0.01923077	0.32874972	0.98	1263	tags=23%, list=11%, signal=25%
LENAOUR_DENDRITIC_CELL_MATURATION_UP	LENAOUR_DENDRITIC_CELL_MATURATION_UP		65	-0.48440903	-1.4679085	0.018518519	0.33169582	0.98	2424	tags=43%, list=22%, signal=55%
CHIANG_LIVER_CANCER_SUBCLASS_CTNNB1_DN	CHIANG_LIVER_CANCER_SUBCLASS_CTNNB1_DN		96	-0.51993996	-1.4677796	0.05	0.33081323	0.98	1899	tags=44%, list=17%, signal=52%
SENESE_HDAC1_TARGETS_UP	SENESE_HDAC1_TARGETS_UP		219	-0.3959107	-1.467406	0.039215688	0.33047068	0.98	2953	tags=40%, list=26%, signal=53%
BIOCARTA_WNT_PATHWAY	BIOCARTA_WNT_PATHWAY		18	-0.48921803	-1.4672518	0.06666667	0.32977343	0.98	2271	tags=33%, list=20%, signal=42%
YAO_TEMPORAL_RESPONSE_TO_PROGESTERONE_CLUSTER_9	YAO_TEMPORAL_RESPONSE_TO_PROGESTERONE_CLUSTER_9		59	-0.45968312	-1.4671819	0.07272727	0.3286686	0.98	804	tags=22%, list=7%, signal=24%
JI_RESPONSE_TO_FSH_DN	JI_RESPONSE_TO_FSH_DN		32	-0.45354074	-1.46439	0.078125	0.33363682	0.98	3728	tags=53%, list=33%, signal=79%
KUMAR_TARGETS_OF_MLL_AF9_FUSION	KUMAR_TARGETS_OF_MLL_AF9_FUSION		310	-0.43933696	-1.4639329	0.019607844	0.3335564	0.98	1370	tags=26%, list=12%, signal=29%
ST_JNK_MAPK_PATHWAY	ST_JNK_MAPK_PATHWAY		24	-0.47863877	-1.4637741	0.09090909	0.33275706	0.98	2520	tags=42%, list=23%, signal=54%
KEGG_OOCYTE_MEIOSIS	KEGG_OOCYTE_MEIOSIS		74	-0.39203936	-1.4637465	0.06	0.33162135	0.98	2794	tags=35%, list=25%, signal=47%
HESS_TARGETS_OF_HOXA9_AND_MEIS1_DN	HESS_TARGETS_OF_HOXA9_AND_MEIS1_DN		62	-0.5994295	-1.4635266	0.16666667	0.3309364	0.98	1224	tags=40%, list=11%, signal=45%
LI_WILMS_TUMOR_VS_FETAL_KIDNEY_1_UP	LI_WILMS_TUMOR_VS_FETAL_KIDNEY_1_UP		121	-0.45446306	-1.4633826	0.094339624	0.33028057	0.98	1958	tags=36%, list=17%, signal=44%
HAHTOLA_SEZARY_SYNDROM_DN	HAHTOLA_SEZARY_SYNDROM_DN		22	-0.63446486	-1.4633396	0.035714287	0.329237	0.98	1390	tags=45%, list=12%, signal=52%
HELLEBREKERS_SILENCED_DURING_TUMOR_ANGIOGENESIS	HELLEBREKERS_SILENCED_DURING_TUMOR_ANGIOGENESIS		34	-0.59793377	-1.4619969	0.05882353	0.33105257	0.98	2161	tags=53%, list=19%, signal=65%
KOKKINAKIS_METHIONINE_DEPRIVATION_96HR_UP	KOKKINAKIS_METHIONINE_DEPRIVATION_96HR_UP		75	-0.4566225	-1.4614147	0.078431375	0.33089676	0.98	2420	tags=40%, list=22%, signal=51%
REACTOME_THE_ROLE_OF_NEF_IN_HIV1_REPLICATION_AND_DISEASE_PATHOGENESIS	REACTOME_THE_ROLE_OF_NEF_IN_HIV1_REPLICATION_AND_DISEASE_PATHOGENESIS		21	-0.51891834	-1.4603491	0.11320755	0.33158913	0.98	2290	tags=43%, list=20%, signal=54%
RUTELLA_RESPONSE_TO_HGF_DN	RUTELLA_RESPONSE_TO_HGF_DN		141	-0.44590685	-1.4599202	0.074074075	0.33167753	0.98	1454	tags=25%, list=13%, signal=28%
ALCALA_APOPTOSIS	ALCALA_APOPTOSIS		58	-0.4573044	-1.4592183	0.056603774	0.3322142	0.98	1883	tags=28%, list=17%, signal=33%
FLECHNER_PBL_KIDNEY_TRANSPLANT_OK_VS_DONOR_DN	FLECHNER_PBL_KIDNEY_TRANSPLANT_OK_VS_DONOR_DN		28	-0.46878818	-1.4570944	0.055555556	0.33540753	0.98	2050	tags=32%, list=18%, signal=39%
DELYS_THYROID_CANCER_UP	DELYS_THYROID_CANCER_UP		275	-0.44277564	-1.4566938	0.035714287	0.3353254	0.98	1743	tags=35%, list=16%, signal=40%
MULLIGHAN_MLL_SIGNATURE_2_UP	MULLIGHAN_MLL_SIGNATURE_2_UP		242	-0.37135664	-1.4547473	0.06521739	0.33811784	0.98	3617	tags=48%, list=32%, signal=69%
BIOCARTA_MAPK_PATHWAY	BIOCARTA_MAPK_PATHWAY		56	-0.40079498	-1.453166	0.06521739	0.33981362	0.98	3284	tags=46%, list=29%, signal=65%
ZHAN_MULTIPLE_MYELOMA_CD1_AND_CD2_DN	ZHAN_MULTIPLE_MYELOMA_CD1_AND_CD2_DN		28	-0.48745936	-1.4531485	0.074074075	0.3387031	0.98	1235	tags=29%, list=11%, signal=32%
KOKKINAKIS_METHIONINE_DEPRIVATION_96HR_DN	KOKKINAKIS_METHIONINE_DEPRIVATION_96HR_DN		53	-0.43265584	-1.4527532	0.033898305	0.3385418	0.98	2126	tags=30%, list=19%, signal=37%
TAKEDA_TARGETS_OF_NUP98_HOXA9_FUSION_3D_DN	TAKEDA_TARGETS_OF_NUP98_HOXA9_FUSION_3D_DN		16	-0.71197504	-1.4523308	0.115384616	0.338295	0.98	1033	tags=50%, list=9%, signal=55%
HOFFMANN_IMMATURE_TO_MATURE_B_LYMPHOCYTE_UP	HOFFMANN_IMMATURE_TO_MATURE_B_LYMPHOCYTE_UP		19	-0.6186659	-1.4518412	0.040816326	0.3381434	0.98	1536	tags=47%, list=14%, signal=55%
WANG_BARRETTS_ESOPHAGUS_AND_ESOPHAGUS_CANCER_DN	WANG_BARRETTS_ESOPHAGUS_AND_ESOPHAGUS_CANCER_DN		24	-0.56767833	-1.4514061	0.094339624	0.33769238	0.98	899	tags=33%, list=8%, signal=36%
DEURIG_T_CELL_PROLYMPHOCYTIC_LEUKEMIA_DN	DEURIG_T_CELL_PROLYMPHOCYTIC_LEUKEMIA_DN		176	-0.44063157	-1.4512846	0.057692308	0.33677498	0.98	2416	tags=32%, list=22%, signal=41%
WATANABE_RECTAL_CANCER_RADIOTHERAPY_RESPONSIVE_UP	WATANABE_RECTAL_CANCER_RADIOTHERAPY_RESPONSIVE_UP		66	-0.39528936	-1.4512424	0.11666667	0.3357344	0.98	3627	tags=47%, list=32%, signal=69%
WANG_CLIM2_TARGETS_DN	WANG_CLIM2_TARGETS_DN		102	-0.36899245	-1.449785	0.08928572	0.33740184	0.98	2931	tags=33%, list=26%, signal=45%
SCHUETZ_BREAST_CANCER_DUCTAL_INVASIVE_UP	SCHUETZ_BREAST_CANCER_DUCTAL_INVASIVE_UP		223	-0.6315781	-1.4485817	0.11764706	0.3384344	0.98	1959	tags=55%, list=17%, signal=66%
REACTOME_HOST_INTERACTIONS_OF_HIV_FACTORS	REACTOME_HOST_INTERACTIONS_OF_HIV_FACTORS		89	-0.38286528	-1.4483104	0.16949153	0.3376777	0.98	4324	tags=54%, list=39%, signal=87%
PAPASPYRIDONOS_UNSTABLE_ATEROSCLEROTIC_PLAQUE_UP	PAPASPYRIDONOS_UNSTABLE_ATEROSCLEROTIC_PLAQUE_UP		31	-0.51215154	-1.4480282	0.12962963	0.33717743	0.98	2820	tags=55%, list=25%, signal=73%
BONOME_OVARIAN_CANCER_SURVIVAL_SUBOPTIMAL_DEBULKING	BONOME_OVARIAN_CANCER_SURVIVAL_SUBOPTIMAL_DEBULKING		285	-0.387462	-1.4471487	0.04	0.33810872	0.98	2169	tags=28%, list=19%, signal=34%
ZHAN_V1_LATE_DIFFERENTIATION_GENES_UP	ZHAN_V1_LATE_DIFFERENTIATION_GENES_UP		25	-0.50584227	-1.4470907	0.11111111	0.33707547	0.98	2122	tags=36%, list=19%, signal=44%
MILI_PSEUDOPODIA_CHEMOTAXIS_DN	MILI_PSEUDOPODIA_CHEMOTAXIS_DN		312	-0.36294645	-1.4464731	0.0754717	0.3373431	0.98	3302	tags=41%, list=29%, signal=57%
MATSUDA_NATURAL_KILLER_DIFFERENTIATION	MATSUDA_NATURAL_KILLER_DIFFERENTIATION		365	-0.41389385	-1.4460812	0.01923077	0.3371036	0.98	1849	tags=28%, list=17%, signal=32%
DANG_REGULATED_BY_MYC_DN	DANG_REGULATED_BY_MYC_DN		167	-0.4643701	-1.4459051	0.01923077	0.3363714	0.98	2526	tags=45%, list=23%, signal=57%
CHIANG_LIVER_CANCER_SUBCLASS_INTERFERON_DN	CHIANG_LIVER_CANCER_SUBCLASS_INTERFERON_DN		19	-0.581085	-1.4454978	0	0.3362287	0.98	1601	tags=47%, list=14%, signal=55%
IVANOVA_HEMATOPOIESIS_MATURE_CELL	IVANOVA_HEMATOPOIESIS_MATURE_CELL		88	-0.43921316	-1.4450482	0.050847456	0.33601058	0.98	2526	tags=38%, list=23%, signal=48%
CERVERA_SDHB_TARGETS_1_UP	CERVERA_SDHB_TARGETS_1_UP		55	-0.55792505	-1.4449933	0	0.33517984	0.98	2421	tags=55%, list=22%, signal=69%
YAO_HOXA10_TARGETS_VIA_PROGESTERONE_UP	YAO_HOXA10_TARGETS_VIA_PROGESTERONE_UP		62	-0.53875995	-1.4447826	0.036363635	0.33441177	0.98	1152	tags=34%, list=10%, signal=38%
DORN_ADENOVIRUS_INFECTION_12HR_DN	DORN_ADENOVIRUS_INFECTION_12HR_DN		21	-0.4679294	-1.4446144	0.094339624	0.33399352	0.98	2354	tags=33%, list=21%, signal=42%
ZHAN_MULTIPLE_MYELOMA_HP_DN	ZHAN_MULTIPLE_MYELOMA_HP_DN		25	-0.5264481	-1.4442692	0.05882353	0.3336917	0.98	659	tags=24%, list=6%, signal=25%
MONNIER_POSTRADIATION_TUMOR_ESCAPE_UP	MONNIER_POSTRADIATION_TUMOR_ESCAPE_UP		215	-0.3391824	-1.4442517	0	0.3327365	0.98	3254	tags=35%, list=29%, signal=48%
CUI_GLUCOSE_DEPRIVATION	CUI_GLUCOSE_DEPRIVATION		35	-0.44481418	-1.4441909	0.08510638	0.3318348	0.98	1459	tags=29%, list=13%, signal=33%
LI_AMPLIFIED_IN_LUNG_CANCER	LI_AMPLIFIED_IN_LUNG_CANCER		123	-0.3647213	-1.4438682	0.05172414	0.33140793	0.98	2784	tags=31%, list=25%, signal=41%
RASHI_RESPONSE_TO_IONIZING_RADIATION_4	RASHI_RESPONSE_TO_IONIZING_RADIATION_4		46	-0.44122502	-1.4434952	0.05357143	0.33128145	0.98	2791	tags=41%, list=25%, signal=55%
MATTIOLI_MGUS_VS_PCL	MATTIOLI_MGUS_VS_PCL		64	-0.40354612	-1.4429756	0.07272727	0.3310407	0.98	346	tags=9%, list=3%, signal=10%
BHATI_G2M_ARREST_BY_2METHOXYESTRADIOL_UP	BHATI_G2M_ARREST_BY_2METHOXYESTRADIOL_UP		68	-0.4263568	-1.441637	0.055555556	0.33271056	0.98	3060	tags=46%, list=27%, signal=62%
MARTINEZ_RESPONSE_TO_TRABECTEDIN_UP	MARTINEZ_RESPONSE_TO_TRABECTEDIN_UP		46	-0.42432326	-1.4412444	0.15686275	0.3327282	0.98	2118	tags=28%, list=19%, signal=35%
SEIDEN_ONCOGENESIS_BY_MET	SEIDEN_ONCOGENESIS_BY_MET		59	-0.43439338	-1.4401596	0.16363636	0.33447433	0.98	2892	tags=44%, list=26%, signal=59%
DITTMER_PTHLH_TARGETS_DN	DITTMER_PTHLH_TARGETS_DN		50	-0.3816974	-1.4397879	0.05	0.33411682	0.98	2704	tags=36%, list=24%, signal=47%
LEE_LIVER_CANCER_CIPROFIBRATE_UP	LEE_LIVER_CANCER_CIPROFIBRATE_UP		49	-0.5292325	-1.4389186	0.017857144	0.3350645	0.98	2430	tags=49%, list=22%, signal=62%
YAO_TEMPORAL_RESPONSE_TO_PROGESTERONE_CLUSTER_14	YAO_TEMPORAL_RESPONSE_TO_PROGESTERONE_CLUSTER_14		97	-0.3693269	-1.4379025	0.092307694	0.33609915	0.98	3257	tags=33%, list=29%, signal=46%
ELVIDGE_HIF1A_TARGETS_UP	ELVIDGE_HIF1A_TARGETS_UP		41	-0.42970654	-1.4375248	0.09836066	0.33555672	0.98	4193	tags=61%, list=37%, signal=97%
CHIARADONNA_NEOPLASTIC_TRANSFORMATION_CDC25_UP	CHIARADONNA_NEOPLASTIC_TRANSFORMATION_CDC25_UP		87	-0.5381029	-1.4372793	0.03773585	0.3351532	0.98	1795	tags=40%, list=16%, signal=48%
LANDIS_ERBB2_BREAST_TUMORS_324_DN	LANDIS_ERBB2_BREAST_TUMORS_324_DN		115	-0.567383	-1.4348607	0.12962963	0.33893505	0.98	1989	tags=47%, list=18%, signal=57%
NAKAMURA_TUMOR_ZONE_PERIPHERAL_VS_CENTRAL_DN	NAKAMURA_TUMOR_ZONE_PERIPHERAL_VS_CENTRAL_DN		326	-0.36297864	-1.4337158	0.037037037	0.34027976	0.98	2434	tags=33%, list=22%, signal=40%
CHARAFE_BREAST_CANCER_LUMINAL_VS_MESENCHYMAL_DN	CHARAFE_BREAST_CANCER_LUMINAL_VS_MESENCHYMAL_DN		258	-0.48865345	-1.4335463	0.04	0.3396147	0.98	2041	tags=38%, list=18%, signal=45%
FINAK_BREAST_CANCER_SDPP_SIGNATURE	FINAK_BREAST_CANCER_SDPP_SIGNATURE		17	-0.6460481	-1.4332937	0.0754717	0.33904132	0.98	1627	tags=53%, list=15%, signal=62%
NUYTTEN_NIPP1_TARGETS_DN	NUYTTEN_NIPP1_TARGETS_DN		449	-0.33297494	-1.433033	0.036363635	0.33858308	0.98	2641	tags=33%, list=24%, signal=41%
OSADA_ASCL1_TARGETS_UP	OSADA_ASCL1_TARGETS_UP		31	-0.49982122	-1.4324011	0.055555556	0.3386853	0.98	1620	tags=29%, list=14%, signal=34%
REACTOME_HIV_INFECTION	REACTOME_HIV_INFECTION		139	-0.3561248	-1.4322274	0.13793103	0.33823994	0.98	4332	tags=52%, list=39%, signal=83%
KEGG_VIBRIO_CHOLERAE_INFECTION	KEGG_VIBRIO_CHOLERAE_INFECTION		38	-0.40680805	-1.4314541	0.09836066	0.33885852	0.98	1491	tags=29%, list=13%, signal=33%
WANG_CLIM2_TARGETS_UP	WANG_CLIM2_TARGETS_UP		110	-0.35800076	-1.4307402	0.01923077	0.33961082	0.98	2003	tags=25%, list=18%, signal=30%
BIOCARTA_NKCELLS_PATHWAY	BIOCARTA_NKCELLS_PATHWAY		15	-0.61477953	-1.4297651	0.1	0.3413021	0.98	750	tags=33%, list=7%, signal=36%
VANHARANTA_UTERINE_FIBROID_WITH_7Q_DELETION_DN	VANHARANTA_UTERINE_FIBROID_WITH_7Q_DELETION_DN		17	-0.5508707	-1.4295352	0.09615385	0.3407382	0.98	3598	tags=65%, list=32%, signal=95%
REACTOME_NEF_MEDIATES_DOWN_MODULATION_OF_CELL_SURFACE_RECEPTORS_BY_RECRUITING_THEM_TO_CLATHRIN_ADAPTERS	REACTOME_NEF_MEDIATES_DOWN_MODULATION_OF_CELL_SURFACE_RECEPTORS_BY_RECRUITING_THEM_TO_CLATHRIN_ADAPTERS		15	-0.513841	-1.4284947	0.07272727	0.3422666	0.98	1909	tags=40%, list=17%, signal=48%
BERENJENO_TRANSFORMED_BY_RHOA_DN	BERENJENO_TRANSFORMED_BY_RHOA_DN		293	-0.45126027	-1.427983	0.11320755	0.3425658	0.98	2546	tags=39%, list=23%, signal=49%
HOFFMANN_LARGE_TO_SMALL_PRE_BII_LYMPHOCYTE_DN	HOFFMANN_LARGE_TO_SMALL_PRE_BII_LYMPHOCYTE_DN		31	-0.48599273	-1.4253399	0.07017544	0.34620163	0.98	1183	tags=23%, list=11%, signal=25%
GAL_LEUKEMIC_STEM_CELL_DN	GAL_LEUKEMIC_STEM_CELL_DN		133	-0.449814	-1.424679	0.094339624	0.34655225	0.98	723	tags=22%, list=6%, signal=23%
BIOCARTA_ALK_PATHWAY	BIOCARTA_ALK_PATHWAY		22	-0.47773507	-1.4243726	0.125	0.34611702	0.98	679	tags=14%, list=6%, signal=14%
BIOCARTA_FMLP_PATHWAY	BIOCARTA_FMLP_PATHWAY		25	-0.45589247	-1.4230909	0.094339624	0.34783444	0.98	3795	tags=68%, list=34%, signal=103%
MARTINEZ_RB1_TARGETS_UP	MARTINEZ_RB1_TARGETS_UP		497	-0.3941813	-1.4229355	0.037037037	0.3471463	0.98	2810	tags=37%, list=25%, signal=48%
TIEN_INTESTINE_PROBIOTICS_6HR_DN	TIEN_INTESTINE_PROBIOTICS_6HR_DN		107	-0.34229437	-1.422752	0.09090909	0.34633923	0.98	2441	tags=30%, list=22%, signal=38%
BERENJENO_TRANSFORMED_BY_RHOA_FOREVER_UP	BERENJENO_TRANSFORMED_BY_RHOA_FOREVER_UP		15	-0.67401123	-1.4225543	0.11764706	0.34610236	0.98	1431	tags=53%, list=13%, signal=61%
SMITH_TERT_TARGETS_DN	SMITH_TERT_TARGETS_DN		49	-0.49535748	-1.4214052	0.05357143	0.34770635	0.98	2525	tags=45%, list=23%, signal=58%
FONTAINE_PAPILLARY_THYROID_CARCINOMA_UP	FONTAINE_PAPILLARY_THYROID_CARCINOMA_UP		35	-0.4876845	-1.4211475	0.11320755	0.3474273	0.98	2635	tags=51%, list=24%, signal=67%
RUTELLA_RESPONSE_TO_HGF_VS_CSF2RB_AND_IL4_DN	RUTELLA_RESPONSE_TO_HGF_VS_CSF2RB_AND_IL4_DN		151	-0.39476916	-1.4209212	0.056603774	0.34690925	0.98	1263	tags=23%, list=11%, signal=25%
THEILGAARD_NEUTROPHIL_AT_SKIN_WOUND_DN	THEILGAARD_NEUTROPHIL_AT_SKIN_WOUND_DN		150	-0.38151944	-1.4206836	0.11764706	0.34623364	0.98	1893	tags=24%, list=17%, signal=28%
BIOCARTA_TOLL_PATHWAY	BIOCARTA_TOLL_PATHWAY		21	-0.52341133	-1.4191201	0.06122449	0.34868172	0.98	779	tags=29%, list=7%, signal=31%
REACTOME_INNATE_IMMUNITY_SIGNALING	REACTOME_INNATE_IMMUNITY_SIGNALING		68	-0.49263167	-1.4150721	0.024390243	0.35654688	0.98	1315	tags=31%, list=12%, signal=35%
ROSS_AML_WITH_AML1_ETO_FUSION	ROSS_AML_WITH_AML1_ETO_FUSION		45	-0.43388414	-1.414978	0.104166664	0.35570621	0.98	1750	tags=31%, list=16%, signal=37%
BROWNE_HCMV_INFECTION_2HR_DN	BROWNE_HCMV_INFECTION_2HR_DN		31	-0.4884618	-1.414286	0.056603774	0.35632932	0.98	2340	tags=42%, list=21%, signal=53%
RICKMAN_TUMOR_DIFFERENTIATED_WELL_VS_POORLY_DN	RICKMAN_TUMOR_DIFFERENTIATED_WELL_VS_POORLY_DN		196	-0.40669787	-1.4127537	0.104166664	0.35843143	0.98	2245	tags=34%, list=20%, signal=42%
SMIRNOV_CIRCULATING_ENDOTHELIOCYTES_IN_CANCER_UP	SMIRNOV_CIRCULATING_ENDOTHELIOCYTES_IN_CANCER_UP		107	-0.48729336	-1.4121481	0.08163265	0.3584746	0.98	1581	tags=33%, list=14%, signal=38%
VERRECCHIA_EARLY_RESPONSE_TO_TGFB1	VERRECCHIA_EARLY_RESPONSE_TO_TGFB1		39	-0.5564791	-1.4118868	0.11320755	0.35831425	0.98	1556	tags=33%, list=14%, signal=39%
KLEIN_PRIMARY_EFFUSION_LYMPHOMA_DN	KLEIN_PRIMARY_EFFUSION_LYMPHOMA_DN		37	-0.54383117	-1.4115328	0.11111111	0.35849527	0.98	2402	tags=59%, list=21%, signal=75%
OSMAN_BLADDER_CANCER_DN	OSMAN_BLADDER_CANCER_DN		175	-0.3158802	-1.4109648	0.10714286	0.35828316	0.98	445	tags=9%, list=4%, signal=9%
BORCZUK_MALIGNANT_MESOTHELIOMA_UP	BORCZUK_MALIGNANT_MESOTHELIOMA_UP		200	-0.35639757	-1.410764	0.09259259	0.3579352	0.98	4454	tags=57%, list=40%, signal=93%
MENSE_HYPOXIA_UP	MENSE_HYPOXIA_UP		57	-0.46369845	-1.4107391	0.10526316	0.35704273	0.98	1829	tags=32%, list=16%, signal=38%
BIOCARTA_RHO_PATHWAY	BIOCARTA_RHO_PATHWAY		27	-0.4520764	-1.4102813	0.10909091	0.35685495	0.98	2779	tags=48%, list=25%, signal=64%
VALK_AML_CLUSTER_4	VALK_AML_CLUSTER_4		18	-0.54836124	-1.4091967	0.09259259	0.35787004	0.98	2248	tags=44%, list=20%, signal=56%
KEGG_CYTOSOLIC_DNA_SENSING_PATHWAY	KEGG_CYTOSOLIC_DNA_SENSING_PATHWAY		28	-0.4909574	-1.4091116	0.14285715	0.35709482	0.98	1499	tags=29%, list=13%, signal=33%
FOSTER_INFLAMMATORY_RESPONSE_LPS_DN	FOSTER_INFLAMMATORY_RESPONSE_LPS_DN		233	-0.40859908	-1.4083623	0.06	0.3576508	0.98	2112	tags=31%, list=19%, signal=37%
SMID_BREAST_CANCER_RELAPSE_IN_LUNG_UP	SMID_BREAST_CANCER_RELAPSE_IN_LUNG_UP		15	-0.6176372	-1.4081403	0.08928572	0.357079	0.98	1808	tags=47%, list=16%, signal=56%
LEE_LIVER_CANCER_E2F1_UP	LEE_LIVER_CANCER_E2F1_UP		48	-0.5041217	-1.4076276	0.0862069	0.35717943	0.98	2097	tags=42%, list=19%, signal=51%
KEGG_NATURAL_KILLER_CELL_MEDIATED_CYTOTOXICITY	KEGG_NATURAL_KILLER_CELL_MEDIATED_CYTOTOXICITY		64	-0.47325736	-1.4074758	0.08510638	0.3565001	0.98	3158	tags=52%, list=28%, signal=71%
TSENG_IRS1_TARGETS_UP	TSENG_IRS1_TARGETS_UP		86	-0.4382631	-1.4066986	0.13559322	0.35670075	0.98	2949	tags=45%, list=26%, signal=61%
BERENJENO_TRANSFORMED_BY_RHOA_REVERSIBLY_DN	BERENJENO_TRANSFORMED_BY_RHOA_REVERSIBLY_DN		22	-0.61603355	-1.4048256	0.14035088	0.35914794	0.98	2067	tags=59%, list=18%, signal=72%
SWEET_KRAS_ONCOGENIC_SIGNATURE	SWEET_KRAS_ONCOGENIC_SIGNATURE		28	-0.46233425	-1.4041587	0.125	0.3594577	0.98	1679	tags=32%, list=15%, signal=38%
PROVENZANI_METASTASIS_UP	PROVENZANI_METASTASIS_UP		116	-0.35832143	-1.4039087	0.10526316	0.3589114	0.98	2321	tags=34%, list=21%, signal=43%
WAMUNYOKOLI_OVARIAN_CANCER_GRADES_1_2_UP	WAMUNYOKOLI_OVARIAN_CANCER_GRADES_1_2_UP		84	-0.41806233	-1.4030269	0.12280702	0.35942608	0.98	2955	tags=45%, list=26%, signal=61%
REACTOME_TOLL_LIKE_RECEPTOR_4_CASCADE	REACTOME_TOLL_LIKE_RECEPTOR_4_CASCADE		18	-0.56349164	-1.4024534	0.14893617	0.35981208	0.98	1315	tags=33%, list=12%, signal=38%
REACTOME_COSTIMULATION_BY_THE_CD28_FAMILY	REACTOME_COSTIMULATION_BY_THE_CD28_FAMILY		39	-0.50471693	-1.4002409	0.1	0.36279422	0.98	3158	tags=54%, list=28%, signal=75%
REACTOME_GS_ALPHA_MEDIATED_EVENTS_IN_GLUCAGON_SIGNALLING	REACTOME_GS_ALPHA_MEDIATED_EVENTS_IN_GLUCAGON_SIGNALLING		19	-0.5330544	-1.4001262	0.104166664	0.3620471	0.98	1268	tags=37%, list=11%, signal=41%
AMUNDSON_GENOTOXIC_SIGNATURE	AMUNDSON_GENOTOXIC_SIGNATURE		63	-0.36860287	-1.3995064	0.055555556	0.3621021	0.98	1591	tags=21%, list=14%, signal=24%
GAUSSMANN_MLL_AF4_FUSION_TARGETS_F_UP	GAUSSMANN_MLL_AF4_FUSION_TARGETS_F_UP		105	-0.50307494	-1.3973163	0.071428575	0.36607268	0.98	2473	tags=47%, list=22%, signal=59%
PENG_LEUCINE_DEPRIVATION_UP	PENG_LEUCINE_DEPRIVATION_UP		18	-0.49462983	-1.3968695	0.03448276	0.36603618	0.98	684	tags=17%, list=6%, signal=18%
KRIGE_RESPONSE_TO_TOSEDOSTAT_6HR_DN	KRIGE_RESPONSE_TO_TOSEDOSTAT_6HR_DN		462	-0.30118763	-1.3962024	0.07017544	0.36619064	0.98	2660	tags=23%, list=24%, signal=29%
DAVICIONI_TARGETS_OF_PAX_FOXO1_FUSIONS_DN	DAVICIONI_TARGETS_OF_PAX_FOXO1_FUSIONS_DN		38	-0.53866327	-1.3960421	0.02173913	0.36572528	0.98	1388	tags=32%, list=12%, signal=36%
REACTOME_IMMUNOREGULATORY_INTERACTIONS_BETWEEN_A_LYMPHOID_AND_A_NON_LYMPHOID_CELL	REACTOME_IMMUNOREGULATORY_INTERACTIONS_BETWEEN_A_LYMPHOID_AND_A_NON_LYMPHOID_CELL		33	-0.58082336	-1.3950815	0.14035088	0.36635682	0.98	1612	tags=45%, list=14%, signal=53%
VALK_AML_CLUSTER_1	VALK_AML_CLUSTER_1		16	-0.5899849	-1.3949186	0.06	0.3657014	0.98	1476	tags=38%, list=13%, signal=43%
ROY_WOUND_BLOOD_VESSEL_UP	ROY_WOUND_BLOOD_VESSEL_UP		34	-0.64661956	-1.393975	0.08	0.36644077	0.98	1353	tags=50%, list=12%, signal=57%
HAN_SATB1_TARGETS_DN	HAN_SATB1_TARGETS_DN		199	-0.3688113	-1.393788	0.056603774	0.36597374	0.98	3333	tags=44%, list=30%, signal=61%
ODONNELL_TFRC_TARGETS_UP	ODONNELL_TFRC_TARGETS_UP		186	-0.39652723	-1.3937662	0.018518519	0.3651285	0.98	1662	tags=29%, list=15%, signal=34%
BOYLAN_MULTIPLE_MYELOMA_D_DN	BOYLAN_MULTIPLE_MYELOMA_D_DN		51	-0.5109822	-1.3932518	0.10204082	0.36491784	0.98	979	tags=31%, list=9%, signal=34%
DUNNE_TARGETS_OF_AML1_MTG8_FUSION_DN	DUNNE_TARGETS_OF_AML1_MTG8_FUSION_DN		15	-0.6121767	-1.393098	0.10204082	0.36422253	0.98	1620	tags=53%, list=14%, signal=62%
BOYAULT_LIVER_CANCER_SUBCLASS_G5_DN	BOYAULT_LIVER_CANCER_SUBCLASS_G5_DN		15	-0.60749793	-1.3928708	0.10714286	0.3636175	0.98	963	tags=40%, list=9%, signal=44%
TURASHVILI_BREAST_DUCTAL_CARCINOMA_VS_LOBULAR_NORMAL_DN	TURASHVILI_BREAST_DUCTAL_CARCINOMA_VS_LOBULAR_NORMAL_DN		32	-0.5710343	-1.3914381	0.03773585	0.36588678	0.98	1476	tags=47%, list=13%, signal=54%
STEIN_ESTROGEN_RESPONSE_NOT_VIA_ESRRA	STEIN_ESTROGEN_RESPONSE_NOT_VIA_ESRRA		15	-0.5745689	-1.3906758	0.04	0.36636302	0.98	1756	tags=40%, list=16%, signal=47%
REACTOME_VIF_MEDIATED_DEGRADATION_OF_APOBEC3G	REACTOME_VIF_MEDIATED_DEGRADATION_OF_APOBEC3G		39	-0.44781405	-1.3899899	0.23333333	0.36720434	0.98	4300	tags=64%, list=38%, signal=104%
MORI_PRE_BI_LYMPHOCYTE_DN	MORI_PRE_BI_LYMPHOCYTE_DN		49	-0.48074648	-1.3887088	0.13461539	0.36874703	0.98	2685	tags=45%, list=24%, signal=59%
SENESE_HDAC1_AND_HDAC2_TARGETS_UP	SENESE_HDAC1_AND_HDAC2_TARGETS_UP		117	-0.4397991	-1.3879682	0.08163265	0.36979526	0.98	3008	tags=47%, list=27%, signal=64%
PICCALUGA_ANGIOIMMUNOBLASTIC_LYMPHOMA_UP	PICCALUGA_ANGIOIMMUNOBLASTIC_LYMPHOMA_UP		119	-0.55366445	-1.3875809	0.18518518	0.36978716	0.98	1501	tags=42%, list=13%, signal=48%
REACTOME_ACTIVATED_TLR4_SIGNALLING	REACTOME_ACTIVATED_TLR4_SIGNALLING		15	-0.5451823	-1.3875414	0.14285715	0.36892462	0.98	1315	tags=33%, list=12%, signal=38%
CREIGHTON_ENDOCRINE_THERAPY_RESISTANCE_3	CREIGHTON_ENDOCRINE_THERAPY_RESISTANCE_3		341	-0.35324657	-1.3870518	0.05263158	0.36883116	0.98	2177	tags=30%, list=19%, signal=36%
LIN_MELANOMA_COPY_NUMBER_DN	LIN_MELANOMA_COPY_NUMBER_DN		26	-0.4558838	-1.386818	0.13725491	0.36830905	0.98	3940	tags=54%, list=35%, signal=83%
CHARAFE_BREAST_CANCER_LUMINAL_VS_BASAL_DN	CHARAFE_BREAST_CANCER_LUMINAL_VS_BASAL_DN		258	-0.4328539	-1.3864295	0.078431375	0.36794278	0.98	2443	tags=40%, list=22%, signal=50%
CHENG_RESPONSE_TO_NICKEL_ACETATE	CHENG_RESPONSE_TO_NICKEL_ACETATE		16	-0.4827942	-1.3851981	0.06122449	0.3693878	0.98	3097	tags=44%, list=28%, signal=60%
AKL_HTLV1_INFECTION_DN	AKL_HTLV1_INFECTION_DN		33	-0.53729516	-1.3841712	0.04255319	0.37030482	0.98	2775	tags=55%, list=25%, signal=72%
OHM_METHYLATED_IN_ADULT_CANCERS	OHM_METHYLATED_IN_ADULT_CANCERS		17	-0.48254716	-1.3838481	0.13636364	0.36992693	0.98	1777	tags=47%, list=16%, signal=56%
ROSS_LEUKEMIA_WITH_MLL_FUSIONS	ROSS_LEUKEMIA_WITH_MLL_FUSIONS		49	-0.4596465	-1.3838458	0.07692308	0.3690398	0.98	3051	tags=49%, list=27%, signal=67%
SA_B_CELL_RECEPTOR_COMPLEXES	SA_B_CELL_RECEPTOR_COMPLEXES		16	-0.51088625	-1.3836133	0.13043478	0.36850214	0.98	3158	tags=63%, list=28%, signal=87%
LIU_PROSTATE_CANCER_DN	LIU_PROSTATE_CANCER_DN		250	-0.46770978	-1.383012	0.08928572	0.36866793	0.98	1935	tags=37%, list=17%, signal=43%
YAO_TEMPORAL_RESPONSE_TO_PROGESTERONE_CLUSTER_8	YAO_TEMPORAL_RESPONSE_TO_PROGESTERONE_CLUSTER_8		31	-0.47663602	-1.3829442	0.078431375	0.36794454	0.98	3278	tags=52%, list=29%, signal=73%
BIOCARTA_IL2_PATHWAY	BIOCARTA_IL2_PATHWAY		15	-0.54299855	-1.3822664	0.15686275	0.368429	0.98	3019	tags=60%, list=27%, signal=82%
BARRIER_CANCER_RELAPSE_NORMAL_SAMPLE_UP	BARRIER_CANCER_RELAPSE_NORMAL_SAMPLE_UP		21	-0.521855	-1.3815567	0.03773585	0.369359	0.98	2758	tags=48%, list=25%, signal=63%
IWANAGA_CARCINOGENESIS_BY_KRAS_UP	IWANAGA_CARCINOGENESIS_BY_KRAS_UP		108	-0.39658892	-1.3812103	0.10169491	0.3692184	0.98	2333	tags=37%, list=21%, signal=46%
YAO_TEMPORAL_RESPONSE_TO_PROGESTERONE_CLUSTER_7	YAO_TEMPORAL_RESPONSE_TO_PROGESTERONE_CLUSTER_7		56	-0.3607329	-1.3809842	0.13333334	0.3686329	0.98	2814	tags=34%, list=25%, signal=45%
SHAFFER_IRF4_TARGETS_IN_PLASMA_CELL_VS_MATURE_B_LYMPHOCYTE	SHAFFER_IRF4_TARGETS_IN_PLASMA_CELL_VS_MATURE_B_LYMPHOCYTE		48	-0.42774653	-1.3801887	0.074074075	0.36926907	0.98	2093	tags=38%, list=19%, signal=46%
REACTOME_SCF_SKP2_MEDIATED_DEGRADATION_OF_P27_P21	REACTOME_SCF_SKP2_MEDIATED_DEGRADATION_OF_P27_P21		44	-0.44182703	-1.3788085	0.20689656	0.3706532	0.98	4481	tags=64%, list=40%, signal=106%
XU_HGF_SIGNALING_NOT_VIA_AKT1_6HR	XU_HGF_SIGNALING_NOT_VIA_AKT1_6HR		17	-0.56662154	-1.3780408	0.16071428	0.37083656	0.98	662	tags=24%, list=6%, signal=25%
CHANG_CORE_SERUM_RESPONSE_DN	CHANG_CORE_SERUM_RESPONSE_DN		19	-0.48627695	-1.3780202	0.032786883	0.36997008	0.98	993	tags=26%, list=9%, signal=29%
RUGO_RESPONSE_TO_GAMMA_RADIATION	RUGO_RESPONSE_TO_GAMMA_RADIATION		34	-0.451688	-1.3778448	0.11290322	0.36939207	0.98	857	tags=24%, list=8%, signal=25%
KYNG_DNA_DAMAGE_BY_GAMMA_RADIATION	KYNG_DNA_DAMAGE_BY_GAMMA_RADIATION		34	-0.451688	-1.3778448	0.11290322	0.36853302	0.98	857	tags=24%, list=8%, signal=25%
MORI_PLASMA_CELL_DN	MORI_PLASMA_CELL_DN		15	-0.6679938	-1.3777852	0.0754717	0.3678649	0.98	1960	tags=60%, list=18%, signal=73%
HARRIS_HYPOXIA	HARRIS_HYPOXIA		53	-0.43303204	-1.3751663	0.09677419	0.37134856	0.98	2340	tags=43%, list=21%, signal=55%
MULLIGHAN_MLL_SIGNATURE_2_DN	MULLIGHAN_MLL_SIGNATURE_2_DN		166	-0.37648615	-1.3744214	0.074074075	0.37184006	0.98	2608	tags=34%, list=23%, signal=44%
CHIARADONNA_NEOPLASTIC_TRANSFORMATION_KRAS_CDC25_DN	CHIARADONNA_NEOPLASTIC_TRANSFORMATION_KRAS_CDC25_DN		39	-0.6082128	-1.3743773	0.078431375	0.37107223	0.98	2053	tags=49%, list=18%, signal=59%
YAO_TEMPORAL_RESPONSE_TO_PROGESTERONE_CLUSTER_17	YAO_TEMPORAL_RESPONSE_TO_PROGESTERONE_CLUSTER_17		143	-0.32360637	-1.3742949	0.13432837	0.37035877	0.98	4203	tags=45%, list=38%, signal=72%
SATO_SILENCED_BY_METHYLATION_IN_PANCREATIC_CANCER_1	SATO_SILENCED_BY_METHYLATION_IN_PANCREATIC_CANCER_1		249	-0.41863403	-1.3742855	0.033898305	0.36954358	0.98	2081	tags=36%, list=19%, signal=43%
RORIE_TARGETS_OF_EWSR1_FLI1_FUSION_UP	RORIE_TARGETS_OF_EWSR1_FLI1_FUSION_UP		16	-0.6547508	-1.373482	0.10204082	0.3702228	0.98	610	tags=38%, list=5%, signal=40%
HAHTOLA_MYCOSIS_FUNGOIDES_CD4_UP	HAHTOLA_MYCOSIS_FUNGOIDES_CD4_UP		38	-0.47161022	-1.3717331	0.13207547	0.37361082	0.98	3615	tags=55%, list=32%, signal=81%
HADDAD_B_LYMPHOCYTE_PROGENITOR	HADDAD_B_LYMPHOCYTE_PROGENITOR		144	-0.40670252	-1.371168	0.03773585	0.37400046	0.98	2449	tags=35%, list=22%, signal=45%
HOLLMAN_APOPTOSIS_VIA_CD40_UP	HOLLMAN_APOPTOSIS_VIA_CD40_UP		129	-0.37142116	-1.3702828	0.13461539	0.37458643	0.98	2857	tags=33%, list=26%, signal=43%
ELVIDGE_HYPOXIA_BY_DMOG_DN	ELVIDGE_HYPOXIA_BY_DMOG_DN		37	-0.46036994	-1.3702074	0.14285715	0.37386465	0.98	2325	tags=35%, list=21%, signal=44%
ST_INTEGRIN_SIGNALING_PATHWAY	ST_INTEGRIN_SIGNALING_PATHWAY		52	-0.39725167	-1.3700387	0.06451613	0.37338698	0.98	3019	tags=40%, list=27%, signal=55%
SIG_INSULIN_RECEPTOR_PATHWAY_IN_CARDIAC_MYOCYTES	SIG_INSULIN_RECEPTOR_PATHWAY_IN_CARDIAC_MYOCYTES		35	-0.4009198	-1.3695564	0.071428575	0.37364203	0.98	3227	tags=46%, list=29%, signal=64%
REACTOME_INTEGRIN_CELL_SURFACE_INTERACTIONS	REACTOME_INTEGRIN_CELL_SURFACE_INTERACTIONS		53	-0.5426241	-1.3687084	0.05882353	0.37435806	0.98	1641	tags=43%, list=15%, signal=51%
BOYLAN_MULTIPLE_MYELOMA_C_CLUSTER_DN	BOYLAN_MULTIPLE_MYELOMA_C_CLUSTER_DN		20	-0.5673983	-1.3683234	0.1	0.37415868	0.98	1510	tags=40%, list=13%, signal=46%
CHIANG_LIVER_CANCER_SUBCLASS_INTERFERON_UP	CHIANG_LIVER_CANCER_SUBCLASS_INTERFERON_UP		16	-0.6227737	-1.3681321	0.0754717	0.37363812	0.98	120	tags=31%, list=1%, signal=32%
DORSAM_HOXA9_TARGETS_DN	DORSAM_HOXA9_TARGETS_DN		17	-0.49507692	-1.3669442	0.118644066	0.37517476	0.98	1779	tags=29%, list=16%, signal=35%
CHIARADONNA_NEOPLASTIC_TRANSFORMATION_KRAS_CDC25_UP	CHIARADONNA_NEOPLASTIC_TRANSFORMATION_KRAS_CDC25_UP		44	-0.5062097	-1.3635198	0.057692308	0.38072103	0.98	2912	tags=50%, list=26%, signal=67%
ONDER_CDH1_TARGETS_1_UP	ONDER_CDH1_TARGETS_1_UP		80	-0.43944836	-1.363037	0.019607844	0.3810063	0.98	1053	tags=23%, list=9%, signal=25%
BIOCARTA_IL12_PATHWAY	BIOCARTA_IL12_PATHWAY		15	-0.6173155	-1.3628982	0.13725491	0.38026032	0.98	1536	tags=47%, list=14%, signal=54%
MARTINEZ_RB1_AND_TP53_TARGETS_UP	MARTINEZ_RB1_AND_TP53_TARGETS_UP		471	-0.40106636	-1.3620718	0.09259259	0.38136905	0.98	2837	tags=37%, list=25%, signal=48%
KEGG_SNARE_INTERACTIONS_IN_VESICULAR_TRANSPORT	KEGG_SNARE_INTERACTIONS_IN_VESICULAR_TRANSPORT		29	-0.42395929	-1.3602313	0.14035088	0.38469464	0.98	3869	tags=59%, list=35%, signal=89%
KEGG_LEISHMANIA_INFECTION	KEGG_LEISHMANIA_INFECTION		29	-0.545475	-1.3601862	0.104166664	0.38399297	0.98	1726	tags=38%, list=15%, signal=45%
VANTVEER_BREAST_CANCER_BRCA1_UP	VANTVEER_BREAST_CANCER_BRCA1_UP		18	-0.43476897	-1.3598511	0.11290322	0.3837801	0.98	705	tags=17%, list=6%, signal=18%
NAKAMURA_TUMOR_ZONE_PERIPHERAL_VS_CENTRAL_UP	NAKAMURA_TUMOR_ZONE_PERIPHERAL_VS_CENTRAL_UP		163	-0.3677845	-1.3590082	0.15254237	0.3846233	0.99	2711	tags=31%, list=24%, signal=40%
REACTOME_COLLAGEN_MEDIATED_ACTIVATION_CASCADE	REACTOME_COLLAGEN_MEDIATED_ACTIVATION_CASCADE		15	-0.57361454	-1.3586745	0.18367347	0.38457018	0.99	1423	tags=47%, list=13%, signal=53%
ENK_UV_RESPONSE_KERATINOCYTE_DN	ENK_UV_RESPONSE_KERATINOCYTE_DN		307	-0.32758287	-1.3583947	0.12280702	0.38429284	0.99	2957	tags=29%, list=26%, signal=39%
ZHANG_ANTIVIRAL_RESPONSE_TO_RIBAVIRIN_UP	ZHANG_ANTIVIRAL_RESPONSE_TO_RIBAVIRIN_UP		16	-0.6048768	-1.3583555	0.09677419	0.38351402	0.99	2304	tags=56%, list=21%, signal=71%
BIDUS_METASTASIS_DN	BIDUS_METASTASIS_DN		76	-0.44538125	-1.3580552	0.18367347	0.3833119	0.99	2530	tags=41%, list=23%, signal=52%
KEGG_O_GLYCAN_BIOSYNTHESIS	KEGG_O_GLYCAN_BIOSYNTHESIS		17	-0.51875633	-1.357049	0.14285715	0.38439628	0.99	1102	tags=29%, list=10%, signal=33%
GOZGIT_ESR1_TARGETS_UP	GOZGIT_ESR1_TARGETS_UP		79	-0.41855827	-1.3565466	0.03773585	0.38451487	0.99	1456	tags=28%, list=13%, signal=32%
BECKER_TAMOXIFEN_RESISTANCE_UP	BECKER_TAMOXIFEN_RESISTANCE_UP		28	-0.5272724	-1.3558838	0.13207547	0.3852098	0.99	2886	tags=71%, list=26%, signal=96%
BOYAULT_LIVER_CANCER_SUBCLASS_G1_DN	BOYAULT_LIVER_CANCER_SUBCLASS_G1_DN		25	-0.49298906	-1.3553402	0.14583333	0.38533637	0.99	2143	tags=36%, list=19%, signal=44%
RAGHAVACHARI_PLATELET_SPECIFIC_GENES	RAGHAVACHARI_PLATELET_SPECIFIC_GENES		44	-0.44767106	-1.3547382	0.1632653	0.3855	0.99	2511	tags=45%, list=22%, signal=58%
ENGELMANN_CANCER_PROGENITORS_UP	ENGELMANN_CANCER_PROGENITORS_UP		34	-0.5000637	-1.3542117	0.0877193	0.3857731	0.99	1141	tags=32%, list=10%, signal=36%
JAZAG_TGFB1_SIGNALING_VIA_SMAD4_DN	JAZAG_TGFB1_SIGNALING_VIA_SMAD4_DN		42	-0.4254206	-1.3540614	0.03846154	0.3851716	0.99	2493	tags=36%, list=22%, signal=46%
BROWNE_HCMV_INFECTION_4HR_UP	BROWNE_HCMV_INFECTION_4HR_UP		34	-0.44673234	-1.3538876	0.06896552	0.384611	0.99	3226	tags=44%, list=29%, signal=62%
REACTOME_SCF_BETA_TRCP_MEDIATED_DEGRADATION_OF_EMI1	REACTOME_SCF_BETA_TRCP_MEDIATED_DEGRADATION_OF_EMI1		40	-0.40762225	-1.3531157	0.203125	0.38501355	0.99	4300	tags=60%, list=38%, signal=97%
PROVENZANI_METASTASIS_DN	PROVENZANI_METASTASIS_DN		94	-0.3983016	-1.3511004	0.10909091	0.3881768	0.99	1072	tags=22%, list=10%, signal=24%
YAO_TEMPORAL_RESPONSE_TO_PROGESTERONE_CLUSTER_12	YAO_TEMPORAL_RESPONSE_TO_PROGESTERONE_CLUSTER_12		62	-0.3884995	-1.3507328	0.13793103	0.38805014	0.99	1560	tags=24%, list=14%, signal=28%
REACTOME_CYCLIN_E_ASSOCIATED_EVENTS_DURING_G1_S_TRANSITION_	REACTOME_CYCLIN_E_ASSOCIATED_EVENTS_DURING_G1_S_TRANSITION_		49	-0.4128851	-1.3506747	0.20338982	0.38731807	0.99	4550	tags=63%, list=41%, signal=106%
KORKOLA_EMBRYONAL_CARCINOMA_UP	KORKOLA_EMBRYONAL_CARCINOMA_UP		31	-0.44515648	-1.3500556	0.14285715	0.38790905	0.99	1577	tags=29%, list=14%, signal=34%
REACTOME_PURINE_METABOLISM	REACTOME_PURINE_METABOLISM		22	-0.40950045	-1.3490678	0.10344828	0.38865334	0.99	1922	tags=23%, list=17%, signal=27%
REACTOME_TRAF6_MEDIATED_INDUCTION_OF_THE_ANTIVIRAL_CYTOKINE_IFN_ALPHA_BETA_CASCADE	REACTOME_TRAF6_MEDIATED_INDUCTION_OF_THE_ANTIVIRAL_CYTOKINE_IFN_ALPHA_BETA_CASCADE		31	-0.41029757	-1.3485248	0.18367347	0.38905394	0.99	2832	tags=42%, list=25%, signal=56%
DAVICIONI_TARGETS_OF_PAX_FOXO1_FUSIONS_UP	DAVICIONI_TARGETS_OF_PAX_FOXO1_FUSIONS_UP		156	-0.43708605	-1.3482251	0.07692308	0.38906616	0.99	1454	tags=26%, list=13%, signal=30%
CHANDRAN_METASTASIS_UP	CHANDRAN_METASTASIS_UP		44	-0.41253483	-1.3460141	0.10344828	0.39288065	0.99	1861	tags=30%, list=17%, signal=35%
PAL_PRMT5_TARGETS_DN	PAL_PRMT5_TARGETS_DN		28	-0.48066002	-1.3457223	0.07017544	0.392658	0.99	2026	tags=43%, list=18%, signal=52%
KEGG_CHEMOKINE_SIGNALING_PATHWAY	KEGG_CHEMOKINE_SIGNALING_PATHWAY		129	-0.43640915	-1.3452535	0.083333336	0.39267135	0.99	1416	tags=28%, list=13%, signal=32%
YAGI_AML_WITH_11Q23_REARRANGED	YAGI_AML_WITH_11Q23_REARRANGED		231	-0.35254645	-1.3439785	0.0625	0.39416894	0.99	3177	tags=39%, list=28%, signal=53%
SUNG_METASTASIS_STROMA_UP	SUNG_METASTASIS_STROMA_UP		74	-0.4419307	-1.3435389	0.1	0.3940295	0.99	3225	tags=45%, list=29%, signal=62%
LANDIS_ERBB2_BREAST_PRENEOPLASTIC_DN	LANDIS_ERBB2_BREAST_PRENEOPLASTIC_DN		45	-0.5160243	-1.3409426	0.20754717	0.3984017	0.99	2885	tags=47%, list=26%, signal=63%
BERTUCCI_INVASIVE_CARCINOMA_DUCTAL_VS_LOBULAR_DN	BERTUCCI_INVASIVE_CARCINOMA_DUCTAL_VS_LOBULAR_DN		32	-0.62847555	-1.3407779	0.14814815	0.39773858	0.99	2707	tags=59%, list=24%, signal=78%
GINESTIER_BREAST_CANCER_ZNF217_AMPLIFIED_UP	GINESTIER_BREAST_CANCER_ZNF217_AMPLIFIED_UP		36	-0.42603448	-1.3404927	0.12	0.39738837	0.99	4504	tags=61%, list=40%, signal=102%
BIOCARTA_ACTINY_PATHWAY	BIOCARTA_ACTINY_PATHWAY		16	-0.5085777	-1.3399976	0.114754096	0.397576	0.99	4579	tags=88%, list=41%, signal=148%
WANG_ESOPHAGUS_CANCER_VS_NORMAL_UP	WANG_ESOPHAGUS_CANCER_VS_NORMAL_UP		82	-0.44919938	-1.3372383	0.094339624	0.40262547	0.99	2613	tags=46%, list=23%, signal=60%
CORRE_MULTIPLE_MYELOMA_DN	CORRE_MULTIPLE_MYELOMA_DN		32	-0.5111425	-1.3365617	0.11627907	0.4030875	0.99	754	tags=28%, list=7%, signal=30%
SESTO_RESPONSE_TO_UV_C0	SESTO_RESPONSE_TO_UV_C0		80	-0.36351836	-1.3349968	0.10344828	0.4064784	1	3882	tags=56%, list=35%, signal=85%
ROZANOV_MMP14_TARGETS_SUBSET	ROZANOV_MMP14_TARGETS_SUBSET		24	-0.6109574	-1.3348176	0.1754386	0.4058418	1	1811	tags=54%, list=16%, signal=64%
BOYLAN_MULTIPLE_MYELOMA_PCA1_UP	BOYLAN_MULTIPLE_MYELOMA_PCA1_UP		78	-0.52795523	-1.3340199	0.11111111	0.40675253	1	1011	tags=40%, list=9%, signal=43%
GERY_CEBP_TARGETS	GERY_CEBP_TARGETS		94	-0.4841489	-1.3335619	0.074074075	0.40706614	1	2370	tags=48%, list=21%, signal=60%
YAO_TEMPORAL_RESPONSE_TO_PROGESTERONE_CLUSTER_6	YAO_TEMPORAL_RESPONSE_TO_PROGESTERONE_CLUSTER_6		50	-0.48148048	-1.3334107	0.13333334	0.40641385	1	924	tags=24%, list=8%, signal=26%
REACTOME_TOLL_LIKE_RECEPTOR_3_CASCADE	REACTOME_TOLL_LIKE_RECEPTOR_3_CASCADE		37	-0.4074501	-1.333009	0.10638298	0.4061519	1	2832	tags=41%, list=25%, signal=54%
LIU_TARGETS_OF_VMYB_VS_CMYB_DN	LIU_TARGETS_OF_VMYB_VS_CMYB_DN		26	-0.4947596	-1.3326888	0.083333336	0.40608147	1	901	tags=31%, list=8%, signal=33%
KOYAMA_SEMA3B_TARGETS_DN	KOYAMA_SEMA3B_TARGETS_DN		152	-0.3486198	-1.3323183	0.036363635	0.40594143	1	2549	tags=32%, list=23%, signal=40%
GU_PDEF_TARGETS_UP	GU_PDEF_TARGETS_UP		47	-0.5633668	-1.3321927	0.104166664	0.4054659	1	2453	tags=49%, list=22%, signal=62%
SHAFFER_IRF4_TARGETS_IN_ACTIVATED_DENDRITIC_CELL	SHAFFER_IRF4_TARGETS_IN_ACTIVATED_DENDRITIC_CELL		43	-0.40378636	-1.3307445	0.13461539	0.40804493	1	2372	tags=42%, list=21%, signal=53%
PARK_TRETINOIN_RESPONSE_AND_RARA_PLZF_FUSION	PARK_TRETINOIN_RESPONSE_AND_RARA_PLZF_FUSION		16	-0.5776176	-1.3306764	0.09803922	0.40733978	1	1224	tags=31%, list=11%, signal=35%
GOLDRATH_ANTIGEN_RESPONSE	GOLDRATH_ANTIGEN_RESPONSE		270	-0.40315944	-1.330155	0.14285715	0.40775782	1	1771	tags=24%, list=16%, signal=28%
KERLEY_RESPONSE_TO_CISPLATIN_UP	KERLEY_RESPONSE_TO_CISPLATIN_UP		29	-0.48103747	-1.3300009	0.18518518	0.40724698	1	762	tags=28%, list=7%, signal=30%
KEGG_PROTEASOME	KEGG_PROTEASOME		36	-0.41684794	-1.3296415	0.2580645	0.40698835	1	4300	tags=58%, list=38%, signal=94%
NGUYEN_NOTCH1_TARGETS_DN	NGUYEN_NOTCH1_TARGETS_DN		47	-0.38438758	-1.3294487	0.18965517	0.40645373	1	2241	tags=34%, list=20%, signal=42%
JAZAERI_BREAST_CANCER_BRCA1_VS_BRCA2_DN	JAZAERI_BREAST_CANCER_BRCA1_VS_BRCA2_DN		30	-0.49218622	-1.326477	0.1632653	0.41136724	1	2028	tags=37%, list=18%, signal=45%
KOKKINAKIS_METHIONINE_DEPRIVATION_48HR_DN	KOKKINAKIS_METHIONINE_DEPRIVATION_48HR_DN		45	-0.401195	-1.3262527	0.09259259	0.41077903	1	3029	tags=38%, list=27%, signal=52%
WU_CELL_MIGRATION	WU_CELL_MIGRATION		120	-0.46006662	-1.3257414	0.12962963	0.4111976	1	1219	tags=28%, list=11%, signal=31%
DEBIASI_APOPTOSIS_BY_REOVIRUS_INFECTION_UP	DEBIASI_APOPTOSIS_BY_REOVIRUS_INFECTION_UP		141	-0.3683723	-1.324993	0.125	0.41186318	1	2379	tags=30%, list=21%, signal=37%
REACTOME_GOLGI_ASSOCIATED_VESICLE_BIOGENESIS	REACTOME_GOLGI_ASSOCIATED_VESICLE_BIOGENESIS		32	-0.37836733	-1.3240008	0.13207547	0.41317856	1	3805	tags=50%, list=34%, signal=76%
ZHOU_INFLAMMATORY_RESPONSE_LIVE_DN	ZHOU_INFLAMMATORY_RESPONSE_LIVE_DN		165	-0.3516553	-1.3233955	0.05882353	0.41355827	1	2818	tags=33%, list=25%, signal=43%
ZHOU_INFLAMMATORY_RESPONSE_LPS_DN	ZHOU_INFLAMMATORY_RESPONSE_LPS_DN		165	-0.3516553	-1.3233955	0.05882353	0.4127442	1	2818	tags=33%, list=25%, signal=43%
BIOCARTA_PROTEASOME_PATHWAY	BIOCARTA_PROTEASOME_PATHWAY		17	-0.5103682	-1.3231281	0.14285715	0.4125418	1	4522	tags=59%, list=40%, signal=99%
BIOCARTA_AT1R_PATHWAY	BIOCARTA_AT1R_PATHWAY		20	-0.45720994	-1.3206016	0.13461539	0.41612718	1	3158	tags=50%, list=28%, signal=70%
IGARASHI_ATF4_TARGETS_DN	IGARASHI_ATF4_TARGETS_DN		48	-0.39365417	-1.3203362	0.071428575	0.4157203	1	1104	tags=25%, list=10%, signal=28%
JIANG_HYPOXIA_CANCER	JIANG_HYPOXIA_CANCER		42	-0.34857932	-1.3203074	0.16363636	0.41493067	1	3640	tags=48%, list=33%, signal=70%
YOSHIOKA_LIVER_CANCER_EARLY_RECURRENCE_UP	YOSHIOKA_LIVER_CANCER_EARLY_RECURRENCE_UP		20	-0.46251026	-1.320267	0.115384616	0.41418803	1	971	tags=20%, list=9%, signal=22%
SCHLOSSER_MYC_TARGETS_AND_SERUM_RESPONSE_UP	SCHLOSSER_MYC_TARGETS_AND_SERUM_RESPONSE_UP		31	-0.37196684	-1.3202353	0.15517241	0.41338223	1	2657	tags=32%, list=24%, signal=42%
KEGG_P53_SIGNALING_PATHWAY	KEGG_P53_SIGNALING_PATHWAY		41	-0.3964286	-1.3201791	0.09259259	0.41262242	1	2465	tags=29%, list=22%, signal=37%
SIG_PIP3_SIGNALING_IN_CARDIAC_MYOCTES	SIG_PIP3_SIGNALING_IN_CARDIAC_MYOCTES		42	-0.38687715	-1.3192153	0.12068965	0.41390452	1	2949	tags=43%, list=26%, signal=58%
TURASHVILI_BREAST_DUCTAL_CARCINOMA_VS_DUCTAL_NORMAL_DN	TURASHVILI_BREAST_DUCTAL_CARCINOMA_VS_DUCTAL_NORMAL_DN		92	-0.44121626	-1.3181593	0.07272727	0.4152488	1	1310	tags=32%, list=12%, signal=35%
KEGG_PROTEIN_EXPORT	KEGG_PROTEIN_EXPORT		18	-0.42374185	-1.3178961	0.1754386	0.41490737	1	3863	tags=61%, list=34%, signal=93%
WINTER_HYPOXIA_UP	WINTER_HYPOXIA_UP		49	-0.36898464	-1.3175342	0.15789473	0.41477123	1	1577	tags=22%, list=14%, signal=26%
KEGG_JAK_STAT_SIGNALING_PATHWAY	KEGG_JAK_STAT_SIGNALING_PATHWAY		88	-0.3703463	-1.3168209	0.1521739	0.41538382	1	1795	tags=28%, list=16%, signal=34%
KUNINGER_IGF1_VS_PDGFB_TARGETS_DN	KUNINGER_IGF1_VS_PDGFB_TARGETS_DN		17	-0.6214249	-1.3162463	0.14893617	0.41575873	1	2192	tags=65%, list=20%, signal=80%
TURASHVILI_BREAST_LOBULAR_CARCINOMA_VS_LOBULAR_NORMAL_UP	TURASHVILI_BREAST_LOBULAR_CARCINOMA_VS_LOBULAR_NORMAL_UP		54	-0.45229435	-1.3151531	0.1	0.4169837	1	1896	tags=41%, list=17%, signal=49%
DORN_ADENOVIRUS_INFECTION_24HR_DN	DORN_ADENOVIRUS_INFECTION_24HR_DN		32	-0.47590214	-1.3149186	0.18604651	0.41664407	1	2865	tags=47%, list=26%, signal=63%
LE_EGR2_TARGETS_DN	LE_EGR2_TARGETS_DN		84	-0.4587881	-1.314567	0.03846154	0.41659862	1	1865	tags=35%, list=17%, signal=41%
ROSS_AML_OF_FAB_M7_TYPE	ROSS_AML_OF_FAB_M7_TYPE		51	-0.4322383	-1.3138995	0.1509434	0.41695416	1	406	tags=18%, list=4%, signal=18%
KYNG_DNA_DAMAGE_DN	KYNG_DNA_DAMAGE_DN		68	-0.38781494	-1.3122131	0.10526316	0.41982695	1	2426	tags=38%, list=22%, signal=49%
REACTOME_TRANSCRIPTION_OF_THE_HIV_GENOME	REACTOME_TRANSCRIPTION_OF_THE_HIV_GENOME		48	-0.34206927	-1.3119594	0.24193548	0.4194508	1	4682	tags=56%, list=42%, signal=96%
AMIT_EGF_RESPONSE_120_HELA	AMIT_EGF_RESPONSE_120_HELA		47	-0.43008336	-1.3115109	0.18367347	0.4196288	1	2347	tags=36%, list=21%, signal=46%
REACTOME_MAPK_TARGETS_NUCLEAR_EVENTS_MEDIATED_BY_MAP_KINASES	REACTOME_MAPK_TARGETS_NUCLEAR_EVENTS_MEDIATED_BY_MAP_KINASES		18	-0.45895675	-1.3114051	0.2173913	0.41904315	1	2660	tags=44%, list=24%, signal=58%
REACTOME_GLUCAGON_SIGNALING_IN_METABOLIC_REGULATION	REACTOME_GLUCAGON_SIGNALING_IN_METABOLIC_REGULATION		22	-0.48233503	-1.310333	0.10638298	0.42015585	1	1268	tags=32%, list=11%, signal=36%
LI_LUNG_CANCER	LI_LUNG_CANCER		29	-0.42744488	-1.3102576	0.17857143	0.4195251	1	2640	tags=38%, list=24%, signal=50%
CASORELLI_APL_SECONDARY_VS_DE_NOVO_UP	CASORELLI_APL_SECONDARY_VS_DE_NOVO_UP		19	-0.60662353	-1.3101764	0.13725491	0.4188573	1	2041	tags=58%, list=18%, signal=71%
GUTIERREZ_CHRONIC_LYMPHOCYTIC_LEUKEMIA_DN	GUTIERREZ_CHRONIC_LYMPHOCYTIC_LEUKEMIA_DN		32	-0.46694311	-1.3097707	0.16666667	0.41888386	1	478	tags=19%, list=4%, signal=20%
KAAB_HEART_ATRIUM_VS_VENTRICLE_DN	KAAB_HEART_ATRIUM_VS_VENTRICLE_DN		169	-0.37197876	-1.3096007	0.14035088	0.418523	1	1940	tags=22%, list=17%, signal=27%
JAZAERI_BREAST_CANCER_BRCA1_VS_BRCA2_UP	JAZAERI_BREAST_CANCER_BRCA1_VS_BRCA2_UP		35	-0.38571393	-1.3095642	0.24489796	0.41781044	1	3182	tags=46%, list=28%, signal=64%
NUYTTEN_NIPP1_TARGETS_UP	NUYTTEN_NIPP1_TARGETS_UP		355	-0.34691337	-1.3095009	0.1	0.41709173	1	2429	tags=29%, list=22%, signal=36%
GARY_CD5_TARGETS_UP	GARY_CD5_TARGETS_UP		292	-0.30963787	-1.3094846	0.13207547	0.4163556	1	2523	tags=27%, list=23%, signal=34%
GINESTIER_BREAST_CANCER_20Q13_AMPLIFICATION_UP	GINESTIER_BREAST_CANCER_20Q13_AMPLIFICATION_UP		49	-0.34058297	-1.3092827	0.15686275	0.41591793	1	3225	tags=39%, list=29%, signal=54%
SENGUPTA_NASOPHARYNGEAL_CARCINOMA_UP	SENGUPTA_NASOPHARYNGEAL_CARCINOMA_UP		146	-0.40732402	-1.3091216	0.14754099	0.41544613	1	1861	tags=29%, list=17%, signal=34%
LIU_NASOPHARYNGEAL_CARCINOMA	LIU_NASOPHARYNGEAL_CARCINOMA		34	-0.40986663	-1.3090953	0.23404256	0.41473147	1	2724	tags=32%, list=24%, signal=43%
NOJIMA_SFRP2_TARGETS_DN	NOJIMA_SFRP2_TARGETS_DN		15	-0.6015914	-1.3087665	0.14035088	0.41459355	1	3230	tags=67%, list=29%, signal=94%
MUELLER_METHYLATED_IN_GLIOBLASTOMA	MUELLER_METHYLATED_IN_GLIOBLASTOMA		26	-0.5177406	-1.308137	0.14814815	0.41508463	1	1809	tags=35%, list=16%, signal=41%
KIM_LRRC3B_TARGETS	KIM_LRRC3B_TARGETS		15	-0.6716521	-1.3076748	0.25	0.4154989	1	1150	tags=33%, list=10%, signal=37%
VALK_AML_CLUSTER_12	VALK_AML_CLUSTER_12		23	-0.46838945	-1.3062588	0.14814815	0.41742828	1	2621	tags=39%, list=23%, signal=51%
SHAFFER_IRF4_TARGETS_IN_MYELOMA_VS_MATURE_B_LYMPHOCYTE	SHAFFER_IRF4_TARGETS_IN_MYELOMA_VS_MATURE_B_LYMPHOCYTE		69	-0.35539523	-1.3058966	0.08163265	0.4173928	1	2247	tags=28%, list=20%, signal=34%
REACTOME_STABILIZATION_OF_P53	REACTOME_STABILIZATION_OF_P53		36	-0.426421	-1.3051245	0.26229507	0.41772506	1	4300	tags=61%, list=38%, signal=99%
TOMLINS_PROSTATE_CANCER_UP	TOMLINS_PROSTATE_CANCER_UP		21	-0.40376642	-1.3046081	0.12903225	0.4179354	1	1394	tags=33%, list=12%, signal=38%
ZHAN_V2_LATE_DIFFERENTIATION_GENES	ZHAN_V2_LATE_DIFFERENTIATION_GENES		27	-0.40443143	-1.304438	0.118644066	0.41760755	1	328	tags=11%, list=3%, signal=11%
MARTORIATI_MDM4_TARGETS_FETAL_LIVER_UP	MARTORIATI_MDM4_TARGETS_FETAL_LIVER_UP		76	-0.3681571	-1.3041978	0.13793103	0.4173223	1	3278	tags=45%, list=29%, signal=63%
RODRIGUES_NTN1_AND_DCC_TARGETS	RODRIGUES_NTN1_AND_DCC_TARGETS		23	-0.487372	-1.3037173	0.16666667	0.4175358	1	1610	tags=35%, list=14%, signal=41%
YAO_TEMPORAL_RESPONSE_TO_PROGESTERONE_CLUSTER_5	YAO_TEMPORAL_RESPONSE_TO_PROGESTERONE_CLUSTER_5		25	-0.4989294	-1.3032923	0.16666667	0.41768876	1	1826	tags=36%, list=16%, signal=43%
KEGG_VIRAL_MYOCARDITIS	KEGG_VIRAL_MYOCARDITIS		26	-0.5306255	-1.3024913	0.13559322	0.41829604	1	1710	tags=35%, list=15%, signal=41%
XU_HGF_SIGNALING_NOT_VIA_AKT1_48HR_UP	XU_HGF_SIGNALING_NOT_VIA_AKT1_48HR_UP		25	-0.4782681	-1.3016002	0.12068965	0.41895154	1	1357	tags=32%, list=12%, signal=36%
WANG_LMO4_TARGETS_DN	WANG_LMO4_TARGETS_DN		163	-0.32427517	-1.3000984	0.17307693	0.42097205	1	3194	tags=31%, list=29%, signal=43%
ZHONG_RESPONSE_TO_AZACITIDINE_AND_TSA_UP	ZHONG_RESPONSE_TO_AZACITIDINE_AND_TSA_UP		100	-0.38075212	-1.2999977	0.14285715	0.42034024	1	1482	tags=26%, list=13%, signal=30%
REACTOME_GLUCOSE_METABOLISM	REACTOME_GLUCOSE_METABOLISM		39	-0.44276038	-1.2998943	0.19642857	0.41977233	1	2620	tags=31%, list=23%, signal=40%
ZHAN_LATE_DIFFERENTIATION_GENES_UP	ZHAN_LATE_DIFFERENTIATION_GENES_UP		17	-0.51454014	-1.2995529	0.18965517	0.4197165	1	2818	tags=47%, list=25%, signal=63%
REACTOME_P53_INDEPENDENT_DNA_DAMAGE_RESPONSE	REACTOME_P53_INDEPENDENT_DNA_DAMAGE_RESPONSE		37	-0.42015085	-1.2991565	0.26666668	0.41981554	1	4413	tags=62%, list=39%, signal=102%
NATSUME_RESPONSE_TO_INTERFERON_BETA_DN	NATSUME_RESPONSE_TO_INTERFERON_BETA_DN		35	-0.39298227	-1.2975374	0.21153846	0.42203745	1	3564	tags=49%, list=32%, signal=71%
KLEIN_PRIMARY_EFFUSION_LYMPHOMA_UP	KLEIN_PRIMARY_EFFUSION_LYMPHOMA_UP		39	-0.39028051	-1.2975254	0.12280702	0.4212838	1	1794	tags=26%, list=16%, signal=30%
JISON_SICKLE_CELL_DISEASE_UP	JISON_SICKLE_CELL_DISEASE_UP		121	-0.40251285	-1.2970939	0.19642857	0.42158765	1	2886	tags=41%, list=26%, signal=55%
WANG_SMARCE1_TARGETS_UP	WANG_SMARCE1_TARGETS_UP		106	-0.4838202	-1.2970859	0.14285715	0.42085767	1	1636	tags=34%, list=15%, signal=39%
ZHU_CMV_8_HR_UP	ZHU_CMV_8_HR_UP		21	-0.5250041	-1.2964432	0.20833333	0.4212055	1	1150	tags=24%, list=10%, signal=26%
KEGG_GLUTATHIONE_METABOLISM	KEGG_GLUTATHIONE_METABOLISM		34	-0.4552211	-1.2962568	0.14	0.42084318	1	2874	tags=38%, list=26%, signal=51%
ASTIER_INTEGRIN_SIGNALING	ASTIER_INTEGRIN_SIGNALING		36	-0.39742216	-1.296157	0.2037037	0.42016545	1	3639	tags=44%, list=32%, signal=66%
KEGG_PHOSPHATIDYLINOSITOL_SIGNALING_SYSTEM	KEGG_PHOSPHATIDYLINOSITOL_SIGNALING_SYSTEM		36	-0.3965532	-1.2940172	0.1509434	0.42324632	1	3333	tags=47%, list=30%, signal=67%
DUNNE_TARGETS_OF_AML1_MTG8_FUSION_UP	DUNNE_TARGETS_OF_AML1_MTG8_FUSION_UP		32	-0.50014406	-1.2936782	0.12962963	0.4231626	1	1165	tags=34%, list=10%, signal=38%
ZHU_CMV_ALL_UP	ZHU_CMV_ALL_UP		42	-0.46116778	-1.2934626	0.10638298	0.4229178	1	2162	tags=31%, list=19%, signal=38%
WOOD_EBV_EBNA1_TARGETS_DN	WOOD_EBV_EBNA1_TARGETS_DN		32	-0.44389075	-1.2928662	0.1509434	0.42339188	1	1756	tags=31%, list=16%, signal=37%
KEGG_CYTOKINE_CYTOKINE_RECEPTOR_INTERACTION	KEGG_CYTOKINE_CYTOKINE_RECEPTOR_INTERACTION		155	-0.42879966	-1.2928035	0.17021276	0.42271435	1	2374	tags=43%, list=21%, signal=53%
BOYLAN_MULTIPLE_MYELOMA_PCA3_DN	BOYLAN_MULTIPLE_MYELOMA_PCA3_DN		44	-0.45843133	-1.2923188	0.10909091	0.42297068	1	850	tags=32%, list=8%, signal=34%
SHEPARD_BMYB_MORPHOLINO_UP	SHEPARD_BMYB_MORPHOLINO_UP		105	-0.31867346	-1.2901751	0.06896552	0.42611533	1	1575	tags=17%, list=14%, signal=20%
SMITH_TERT_TARGETS_UP	SMITH_TERT_TARGETS_UP		85	-0.3324549	-1.2901412	0.14285715	0.42548665	1	3361	tags=36%, list=30%, signal=52%
SIG_REGULATION_OF_THE_ACTIN_CYTOSKELETON_BY_RHO_GTPASES	SIG_REGULATION_OF_THE_ACTIN_CYTOSKELETON_BY_RHO_GTPASES		25	-0.45869762	-1.2900779	0.21428572	0.42485753	1	3615	tags=60%, list=32%, signal=88%
SIG_BCR_SIGNALING_PATHWAY	SIG_BCR_SIGNALING_PATHWAY		30	-0.40251803	-1.289651	0.15555556	0.4248708	1	1063	tags=20%, list=9%, signal=22%
REACTOME_PLATELET_ACTIVATION_TRIGGERS	REACTOME_PLATELET_ACTIVATION_TRIGGERS		42	-0.4201564	-1.2886856	0.09615385	0.42613477	1	1423	tags=33%, list=13%, signal=38%
CERVERA_SDHB_TARGETS_2	CERVERA_SDHB_TARGETS_2		73	-0.42331752	-1.2873935	0.056603774	0.4282361	1	1522	tags=32%, list=14%, signal=36%
TSUNODA_CISPLATIN_RESISTANCE_DN	TSUNODA_CISPLATIN_RESISTANCE_DN		18	-0.5191758	-1.2868837	0.078431375	0.42840922	1	1137	tags=33%, list=10%, signal=37%
KENNY_CTNNB1_TARGETS_DN	KENNY_CTNNB1_TARGETS_DN		28	-0.4248407	-1.2865	0.1509434	0.4284997	1	1490	tags=29%, list=13%, signal=33%
HALMOS_CEBPA_TARGETS_UP	HALMOS_CEBPA_TARGETS_UP		29	-0.4662113	-1.2860016	0.14545454	0.42869258	1	1944	tags=41%, list=17%, signal=50%
MORI_MATURE_B_LYMPHOCYTE_DN	MORI_MATURE_B_LYMPHOCYTE_DN		44	-0.39963582	-1.2859656	0.12068965	0.42800635	1	3525	tags=50%, list=31%, signal=73%
MOHANKUMAR_TLX1_TARGETS_DN	MOHANKUMAR_TLX1_TARGETS_DN		82	-0.42690107	-1.285929	0.071428575	0.42736343	1	1984	tags=38%, list=18%, signal=46%
VANTVEER_BREAST_CANCER_BRCA1_DN	VANTVEER_BREAST_CANCER_BRCA1_DN		18	-0.53679824	-1.2859061	0.2	0.42667323	1	1419	tags=44%, list=13%, signal=51%
KEGG_INTESTINAL_IMMUNE_NETWORK_FOR_IGA_PRODUCTION	KEGG_INTESTINAL_IMMUNE_NETWORK_FOR_IGA_PRODUCTION		26	-0.51005566	-1.2854756	0.11320755	0.42671537	1	2012	tags=38%, list=18%, signal=47%
LU_AGING_BRAIN_DN	LU_AGING_BRAIN_DN		155	-0.38982233	-1.2852149	0.13793103	0.42624563	1	2128	tags=35%, list=19%, signal=43%
DIRMEIER_LMP1_RESPONSE_EARLY	DIRMEIER_LMP1_RESPONSE_EARLY		36	-0.4442232	-1.2845818	0.1590909	0.42653024	1	728	tags=19%, list=7%, signal=21%
MARTINEZ_TP53_TARGETS_UP	MARTINEZ_TP53_TARGETS_UP		467	-0.37313348	-1.2842519	0.14814815	0.42649332	1	2837	tags=35%, list=25%, signal=45%
RIZKI_TUMOR_INVASIVENESS_3D_DN	RIZKI_TUMOR_INVASIVENESS_3D_DN		150	-0.35599852	-1.2829311	0.06	0.4283052	1	2368	tags=29%, list=21%, signal=36%
FLOTHO_PEDIATRIC_ALL_THERAPY_RESPONSE_UP	FLOTHO_PEDIATRIC_ALL_THERAPY_RESPONSE_UP		35	-0.3293866	-1.2825209	0.20754717	0.4284108	1	1396	tags=17%, list=12%, signal=20%
BILBAN_B_CLL_LPL_UP	BILBAN_B_CLL_LPL_UP		30	-0.41326642	-1.2823513	0.14814815	0.428222	1	1442	tags=30%, list=13%, signal=34%
LIU_CMYB_TARGETS_UP	LIU_CMYB_TARGETS_UP		102	-0.3155254	-1.2817543	0.125	0.42860308	1	1750	tags=23%, list=16%, signal=26%
BROWNE_INTERFERON_RESPONSIVE_GENES	BROWNE_INTERFERON_RESPONSIVE_GENES		44	-0.55334324	-1.2815188	0.25925925	0.42850107	1	2097	tags=45%, list=19%, signal=56%
HOFMANN_CELL_LYMPHOMA_UP	HOFMANN_CELL_LYMPHOMA_UP		26	-0.44947267	-1.2815137	0.19565217	0.42777848	1	2114	tags=31%, list=19%, signal=38%
OSADA_ASCL1_TARGETS_DN	OSADA_ASCL1_TARGETS_DN		15	-0.6133841	-1.2806785	0.23529412	0.4285513	1	1737	tags=47%, list=16%, signal=55%
SANA_TNF_SIGNALING_UP	SANA_TNF_SIGNALING_UP		47	-0.5372998	-1.2804223	0.22222222	0.4284283	1	2257	tags=49%, list=20%, signal=61%
LIANG_SILENCED_BY_METHYLATION_2	LIANG_SILENCED_BY_METHYLATION_2		22	-0.54392815	-1.2798918	0.25454545	0.42871904	1	1884	tags=41%, list=17%, signal=49%
KEGG_ADHERENS_JUNCTION	KEGG_ADHERENS_JUNCTION		52	-0.417162	-1.2794143	0.14285715	0.42879164	1	788	tags=19%, list=7%, signal=21%
NIKOLSKY_BREAST_CANCER_1Q21_AMPLICON	NIKOLSKY_BREAST_CANCER_1Q21_AMPLICON		26	-0.41937986	-1.2791799	0.20338982	0.4283669	1	2699	tags=38%, list=24%, signal=51%
REACTOME_AUTODEGRADATION_OF_CDH1_BY_CDH1_APC	REACTOME_AUTODEGRADATION_OF_CDH1_BY_CDH1_APC		46	-0.38534322	-1.279025	0.27419356	0.42798463	1	4300	tags=54%, list=38%, signal=88%
LINDGREN_BLADDER_CANCER_WITH_LOH_IN_CHR9Q	LINDGREN_BLADDER_CANCER_WITH_LOH_IN_CHR9Q		62	-0.31657934	-1.2788748	0.16363636	0.42756295	1	4037	tags=45%, list=36%, signal=70%
HINATA_NFKB_TARGETS_KERATINOCYTE_UP	HINATA_NFKB_TARGETS_KERATINOCYTE_UP		48	-0.4883862	-1.2784716	0.2	0.4281303	1	2420	tags=44%, list=22%, signal=56%
SENGUPTA_NASOPHARYNGEAL_CARCINOMA_WITH_LMP1_UP	SENGUPTA_NASOPHARYNGEAL_CARCINOMA_WITH_LMP1_UP		186	-0.3784892	-1.2771424	0.118644066	0.43013993	1	1957	tags=30%, list=17%, signal=35%
BOYLAN_MULTIPLE_MYELOMA_C_D_UP	BOYLAN_MULTIPLE_MYELOMA_C_D_UP		73	-0.38150904	-1.2771163	0.14516129	0.42950875	1	2169	tags=29%, list=19%, signal=35%
GAURNIER_PSMD4_TARGETS	GAURNIER_PSMD4_TARGETS		28	-0.5829962	-1.2767702	0.1632653	0.42964178	1	1169	tags=39%, list=10%, signal=44%
REACTOME_EGFR_DOWNREGULATION	REACTOME_EGFR_DOWNREGULATION		20	-0.41595978	-1.2753135	0.16981132	0.43217298	1	1333	tags=20%, list=12%, signal=23%
AMIT_EGF_RESPONSE_480_HELA	AMIT_EGF_RESPONSE_480_HELA		99	-0.37464023	-1.2751921	0.24074075	0.4316589	1	1147	tags=20%, list=10%, signal=22%
SAMOLS_TARGETS_OF_KHSV_MIRNAS_DN	SAMOLS_TARGETS_OF_KHSV_MIRNAS_DN		31	-0.4440067	-1.2747866	0.15	0.43177235	1	1589	tags=39%, list=14%, signal=45%
REACTOME_MRNA_PROCESSING	REACTOME_MRNA_PROCESSING		28	-0.3792337	-1.2747446	0.20754717	0.43121812	1	4682	tags=61%, list=42%, signal=104%
KANG_IMMORTALIZED_BY_TERT_DN	KANG_IMMORTALIZED_BY_TERT_DN		67	-0.447465	-1.2741519	0.12	0.43167773	1	824	tags=21%, list=7%, signal=22%
KEGG_CELL_ADHESION_MOLECULES_CAMS	KEGG_CELL_ADHESION_MOLECULES_CAMS		75	-0.4310091	-1.2739536	0.18867925	0.4312673	1	2028	tags=39%, list=18%, signal=47%
YOSHIOKA_LIVER_CANCER_EARLY_RECURRENCE_DN	YOSHIOKA_LIVER_CANCER_EARLY_RECURRENCE_DN		33	-0.36561552	-1.273374	0.16363636	0.43158382	1	3464	tags=39%, list=31%, signal=57%
GARGALOVIC_RESPONSE_TO_OXIDIZED_PHOSPHOLIPIDS_TURQUOISE_UP	GARGALOVIC_RESPONSE_TO_OXIDIZED_PHOSPHOLIPIDS_TURQUOISE_UP		33	-0.42384747	-1.2732574	0.15517241	0.43108144	1	1940	tags=39%, list=17%, signal=48%
BIOCARTA_CDC42RAC_PATHWAY	BIOCARTA_CDC42RAC_PATHWAY		15	-0.5017966	-1.2714081	0.21818182	0.4343804	1	4047	tags=80%, list=36%, signal=125%
REACTOME_SEMAPHORIN_INTERACTIONS	REACTOME_SEMAPHORIN_INTERACTIONS		47	-0.41862947	-1.2711236	0.16666667	0.43426725	1	3189	tags=49%, list=28%, signal=68%
DER_IFN_ALPHA_RESPONSE_UP	DER_IFN_ALPHA_RESPONSE_UP		43	-0.4124259	-1.2704898	0.18333334	0.4347416	1	2886	tags=44%, list=26%, signal=59%
BIOCARTA_SPPA_PATHWAY	BIOCARTA_SPPA_PATHWAY		17	-0.4739744	-1.2700384	0.12280702	0.43479043	1	3019	tags=53%, list=27%, signal=72%
WINTER_HYPOXIA_DN	WINTER_HYPOXIA_DN		24	-0.5896481	-1.2698677	0.26229507	0.43439052	1	1612	tags=50%, list=14%, signal=58%
CHIARADONNA_NEOPLASTIC_TRANSFORMATION_KRAS_DN	CHIARADONNA_NEOPLASTIC_TRANSFORMATION_KRAS_DN		120	-0.43978426	-1.2697732	0.21818182	0.43380302	1	2522	tags=43%, list=23%, signal=55%
VERHAAK_AML_WITH_NPM1_MUTATED_DN	VERHAAK_AML_WITH_NPM1_MUTATED_DN		144	-0.4337161	-1.2690473	0.14	0.43398336	1	1635	tags=35%, list=15%, signal=40%
BOQUEST_STEM_CELL_CULTURED_VS_FRESH_DN	BOQUEST_STEM_CELL_CULTURED_VS_FRESH_DN		18	-0.56682724	-1.2689637	0.19642857	0.4334786	1	1514	tags=39%, list=14%, signal=45%
WEST_ADRENOCORTICAL_TUMOR_UP	WEST_ADRENOCORTICAL_TUMOR_UP		199	-0.31611335	-1.2689089	0.18965517	0.43293205	1	3806	tags=42%, list=34%, signal=63%
REACTOME_BASIGIN_INTERACTIONS	REACTOME_BASIGIN_INTERACTIONS		21	-0.46420458	-1.2688453	0.12727273	0.43245903	1	2221	tags=38%, list=20%, signal=47%
REACTOME_AXON_GUIDANCE	REACTOME_AXON_GUIDANCE		109	-0.40864897	-1.2687403	0.15384616	0.43191257	1	3189	tags=48%, list=28%, signal=66%
YAGI_AML_FAB_MARKERS	YAGI_AML_FAB_MARKERS		126	-0.37513652	-1.2684896	0.094339624	0.4316325	1	1685	tags=26%, list=15%, signal=30%
VALK_AML_CLUSTER_8	VALK_AML_CLUSTER_8		15	-0.5058122	-1.267627	0.1509434	0.4325271	1	165	tags=13%, list=1%, signal=14%
JIANG_VHL_TARGETS	JIANG_VHL_TARGETS		52	-0.33930042	-1.2673571	0.24074075	0.4323109	1	2309	tags=25%, list=21%, signal=31%
BERENJENO_ROCK_SIGNALING_NOT_VIA_RHOA_DN	BERENJENO_ROCK_SIGNALING_NOT_VIA_RHOA_DN		29	-0.43650064	-1.2671696	0.25925925	0.43195763	1	2241	tags=41%, list=20%, signal=52%
KLEIN_TARGETS_OF_BCR_ABL1_FUSION	KLEIN_TARGETS_OF_BCR_ABL1_FUSION		21	-0.5226316	-1.2652212	0.1923077	0.4352774	1	1193	tags=38%, list=11%, signal=43%
ST_INTERLEUKIN_4_PATHWAY	ST_INTERLEUKIN_4_PATHWAY		17	-0.45375463	-1.2649909	0.14583333	0.43506232	1	2949	tags=47%, list=26%, signal=64%
ONDER_CDH1_TARGETS_2_DN	ONDER_CDH1_TARGETS_2_DN		264	-0.42339736	-1.2644656	0.15517241	0.43552068	1	1482	tags=29%, list=13%, signal=32%
KEGG_ARGININE_AND_PROLINE_METABOLISM	KEGG_ARGININE_AND_PROLINE_METABOLISM		38	-0.44355935	-1.264184	0.10526316	0.43528366	1	1040	tags=24%, list=9%, signal=26%
CHARAFE_BREAST_CANCER_BASAL_VS_MESENCHYMAL_DN	CHARAFE_BREAST_CANCER_BASAL_VS_MESENCHYMAL_DN		27	-0.50082976	-1.2640784	0.14285715	0.43473512	1	2464	tags=48%, list=22%, signal=62%
KEGG_B_CELL_RECEPTOR_SIGNALING_PATHWAY	KEGG_B_CELL_RECEPTOR_SIGNALING_PATHWAY		46	-0.4116703	-1.2634859	0.18867925	0.43494788	1	3608	tags=59%, list=32%, signal=86%
YAO_TEMPORAL_RESPONSE_TO_PROGESTERONE_CLUSTER_16	YAO_TEMPORAL_RESPONSE_TO_PROGESTERONE_CLUSTER_16		62	-0.5155321	-1.2633694	0.21052632	0.43436998	1	1688	tags=39%, list=15%, signal=45%
DELLA_RESPONSE_TO_TSA_AND_BUTYRATE	DELLA_RESPONSE_TO_TSA_AND_BUTYRATE		15	-0.44284204	-1.2633654	0.1764706	0.4336859	1	242	tags=13%, list=2%, signal=14%
REACTOME_HIV1_TRANSCRIPTION_ELONGATION	REACTOME_HIV1_TRANSCRIPTION_ELONGATION		37	-0.3510293	-1.2631233	0.26666668	0.4334199	1	4682	tags=54%, list=42%, signal=93%
LASTOWSKA_COAMPLIFIED_WITH_MYCN	LASTOWSKA_COAMPLIFIED_WITH_MYCN		22	-0.4110207	-1.262897	0.19512194	0.43306217	1	747	tags=14%, list=7%, signal=15%
SPIRA_SMOKERS_LUNG_CANCER_UP	SPIRA_SMOKERS_LUNG_CANCER_UP		24	-0.4946332	-1.2621263	0.18965517	0.4339743	1	1510	tags=29%, list=13%, signal=34%
KEGG_UBIQUITIN_MEDIATED_PROTEOLYSIS	KEGG_UBIQUITIN_MEDIATED_PROTEOLYSIS		77	-0.3150193	-1.2607006	0.15517241	0.43682882	1	4209	tags=47%, list=38%, signal=74%
KAYO_CALORIE_RESTRICTION_MUSCLE_UP	KAYO_CALORIE_RESTRICTION_MUSCLE_UP		42	-0.45358637	-1.2605119	0.2037037	0.43681198	1	2645	tags=38%, list=24%, signal=50%
LEE_NEURAL_CREST_STEM_CELL_UP	LEE_NEURAL_CREST_STEM_CELL_UP		88	-0.47001222	-1.2601485	0.2	0.436899	1	1509	tags=33%, list=13%, signal=38%
CROMER_TUMORIGENESIS_UP	CROMER_TUMORIGENESIS_UP		30	-0.5756014	-1.2599072	0.17307693	0.4365993	1	2375	tags=53%, list=21%, signal=68%
KIM_WT1_TARGETS_UP	KIM_WT1_TARGETS_UP		133	-0.39480728	-1.2588962	0.14893617	0.4378746	1	2521	tags=35%, list=23%, signal=44%
REACTOME_SEMA4D_IN_SEMAPHORIN_SIGNALING	REACTOME_SEMA4D_IN_SEMAPHORIN_SIGNALING		19	-0.45635435	-1.2587985	0.21052632	0.4373774	1	2056	tags=37%, list=18%, signal=45%
SEIDEN_MET_SIGNALING	SEIDEN_MET_SIGNALING		16	-0.46152493	-1.2587684	0.20689656	0.43669927	1	4550	tags=63%, list=41%, signal=105%
PENG_RAPAMYCIN_RESPONSE_DN	PENG_RAPAMYCIN_RESPONSE_DN		51	-0.33472586	-1.2586666	0.19298245	0.43641755	1	2441	tags=27%, list=22%, signal=35%
BROWNE_HCMV_INFECTION_12HR_UP	BROWNE_HCMV_INFECTION_12HR_UP		58	-0.35252687	-1.2578144	0.074074075	0.43735224	1	2694	tags=31%, list=24%, signal=41%
REACTOME_SEMA4D_INDUCED_CELL_MIGRATION_AND_GROWTH_CONE_COLLAPSE	REACTOME_SEMA4D_INDUCED_CELL_MIGRATION_AND_GROWTH_CONE_COLLAPSE		16	-0.46397668	-1.257812	0.2037037	0.43667734	1	2056	tags=38%, list=18%, signal=46%
FARMER_BREAST_CANCER_CLUSTER_5	FARMER_BREAST_CANCER_CLUSTER_5		18	-0.77348465	-1.257743	0.26530612	0.43611008	1	2136	tags=78%, list=19%, signal=96%
FRIDMAN_IMMORTALIZATION_DN	FRIDMAN_IMMORTALIZATION_DN		21	-0.5115037	-1.257644	0.26	0.4356438	1	1082	tags=43%, list=10%, signal=47%
KEGG_OLFACTORY_TRANSDUCTION	KEGG_OLFACTORY_TRANSDUCTION		17	-0.5050778	-1.2572688	0.1590909	0.43559846	1	783	tags=29%, list=7%, signal=32%
COLDREN_GEFITINIB_RESISTANCE_UP	COLDREN_GEFITINIB_RESISTANCE_UP		41	-0.3804025	-1.2571964	0.21428572	0.4350959	1	2685	tags=32%, list=24%, signal=42%
AKL_HTLV1_INFECTION_UP	AKL_HTLV1_INFECTION_UP		21	-0.4212893	-1.2562634	0.16949153	0.43622026	1	1333	tags=24%, list=12%, signal=27%
LEE_TARGETS_OF_PTCH1_AND_SUFU_DN	LEE_TARGETS_OF_PTCH1_AND_SUFU_DN		39	-0.40807652	-1.2560674	0.1	0.43583634	1	1984	tags=31%, list=18%, signal=37%
HOSHIDA_LIVER_CANCER_LATE_RECURRENCE_UP	HOSHIDA_LIVER_CANCER_LATE_RECURRENCE_UP		41	-0.4506865	-1.2549295	0.1509434	0.43729252	1	1637	tags=34%, list=15%, signal=40%
WEI_MIR34A_TARGETS	WEI_MIR34A_TARGETS		76	-0.3336812	-1.2541695	0.16363636	0.43803045	1	2697	tags=32%, list=24%, signal=41%
IWANAGA_CARCINOGENESIS_BY_KRAS_PTEN_DN	IWANAGA_CARCINOGENESIS_BY_KRAS_PTEN_DN		192	-0.41095808	-1.2538869	0.18867925	0.4379137	1	2555	tags=36%, list=23%, signal=46%
SAGIV_CD24_TARGETS_DN	SAGIV_CD24_TARGETS_DN		30	-0.484853	-1.2536917	0.18867925	0.43755704	1	2084	tags=37%, list=19%, signal=45%
KEGG_T_CELL_RECEPTOR_SIGNALING_PATHWAY	KEGG_T_CELL_RECEPTOR_SIGNALING_PATHWAY		68	-0.37617835	-1.2536228	0.1923077	0.43706122	1	3774	tags=53%, list=34%, signal=79%
MOHANKUMAR_TLX1_TARGETS_UP	MOHANKUMAR_TLX1_TARGETS_UP		243	-0.2844599	-1.2528957	0.08928572	0.43789607	1	2994	tags=30%, list=27%, signal=40%
HOOI_ST7_TARGETS_UP	HOOI_ST7_TARGETS_UP		39	-0.43557262	-1.2528862	0.16363636	0.4372336	1	1738	tags=26%, list=16%, signal=30%
SATO_SILENCED_BY_METHYLATION_IN_PANCREATIC_CANCER_2	SATO_SILENCED_BY_METHYLATION_IN_PANCREATIC_CANCER_2		30	-0.48564473	-1.2525946	0.16363636	0.4370879	1	1944	tags=43%, list=17%, signal=52%
RODRIGUES_THYROID_CARCINOMA_POORLY_DIFFERENTIATED_UP	RODRIGUES_THYROID_CARCINOMA_POORLY_DIFFERENTIATED_UP		336	-0.3322111	-1.2514758	0.22580644	0.43854877	1	2981	tags=31%, list=27%, signal=41%
ACEVEDO_NORMAL_TISSUE_ADJACENT_TO_LIVER_TUMOR_UP	ACEVEDO_NORMAL_TISSUE_ADJACENT_TO_LIVER_TUMOR_UP		88	-0.31677124	-1.2502177	0.1509434	0.44013748	1	2050	tags=26%, list=18%, signal=32%
TARTE_PLASMA_CELL_VS_PLASMABLAST_DN	TARTE_PLASMA_CELL_VS_PLASMABLAST_DN		212	-0.33150855	-1.2489817	0.22807017	0.44206518	1	3581	tags=36%, list=32%, signal=52%
CHIBA_RESPONSE_TO_TSA_UP	CHIBA_RESPONSE_TO_TSA_UP		32	-0.48422104	-1.2488884	0.18	0.441547	1	1524	tags=28%, list=14%, signal=32%
SMID_BREAST_CANCER_LUMINAL_B_DN	SMID_BREAST_CANCER_LUMINAL_B_DN		339	-0.42156658	-1.2482958	0.2037037	0.44191608	1	1476	tags=32%, list=13%, signal=36%
REACTOME_POST_NMDA_RECEPTOR_ACTIVATION_EVENTS	REACTOME_POST_NMDA_RECEPTOR_ACTIVATION_EVENTS		22	-0.43682805	-1.2478511	0.24489796	0.44217166	1	3058	tags=50%, list=27%, signal=69%
REACTOME_TCR_SIGNALING	REACTOME_TCR_SIGNALING		32	-0.46213448	-1.2471961	0.2542373	0.4427805	1	4038	tags=66%, list=36%, signal=102%
ZHAN_EARLY_DIFFERENTIATION_GENES_DN	ZHAN_EARLY_DIFFERENTIATION_GENES_DN		32	-0.4052343	-1.2469072	0.21276596	0.44271424	1	1357	tags=22%, list=12%, signal=25%
BARIS_THYROID_CANCER_DN	BARIS_THYROID_CANCER_DN		43	-0.40257445	-1.2448952	0.1509434	0.4458451	1	1715	tags=28%, list=15%, signal=33%
PARENT_MTOR_SIGNALING_DN	PARENT_MTOR_SIGNALING_DN		26	-0.4298034	-1.2434468	0.25925925	0.44858205	1	2801	tags=38%, list=25%, signal=51%
REACTOME_HIV1_TRANSCRIPTION_INITIATION	REACTOME_HIV1_TRANSCRIPTION_INITIATION		32	-0.35560027	-1.2430236	0.3220339	0.4485731	1	4682	tags=66%, list=42%, signal=112%
GRABARCZYK_BCL11B_TARGETS_DN	GRABARCZYK_BCL11B_TARGETS_DN		30	-0.44115314	-1.2428061	0.1632653	0.44830558	1	3453	tags=47%, list=31%, signal=67%
PARK_APL_PATHOGENESIS_DN	PARK_APL_PATHOGENESIS_DN		26	-0.4673916	-1.2425598	0.21276596	0.44802386	1	2161	tags=38%, list=19%, signal=48%
GAUSSMANN_MLL_AF4_FUSION_TARGETS_B_UP	GAUSSMANN_MLL_AF4_FUSION_TARGETS_B_UP		15	-0.5221681	-1.2417426	0.23076923	0.44908747	1	1388	tags=40%, list=12%, signal=46%
AMIT_EGF_RESPONSE_480_MCF10A	AMIT_EGF_RESPONSE_480_MCF10A		26	-0.43416345	-1.2416819	0.20689656	0.44855165	1	458	tags=19%, list=4%, signal=20%
HELLER_SILENCED_BY_METHYLATION_DN	HELLER_SILENCED_BY_METHYLATION_DN		61	-0.36558947	-1.24082	0.12727273	0.44968453	1	2485	tags=34%, list=22%, signal=44%
HANN_RESISTANCE_TO_BCL2_INHIBITOR_DN	HANN_RESISTANCE_TO_BCL2_INHIBITOR_DN		30	-0.41091767	-1.240808	0.2037037	0.44906157	1	689	tags=20%, list=6%, signal=21%
GARY_CD5_TARGETS_DN	GARY_CD5_TARGETS_DN		254	-0.32788157	-1.2404678	0.30508474	0.44911954	1	4151	tags=44%, list=37%, signal=68%
KEGG_PENTOSE_PHOSPHATE_PATHWAY	KEGG_PENTOSE_PHOSPHATE_PATHWAY		19	-0.40902406	-1.2396172	0.24561404	0.44981626	1	3152	tags=47%, list=28%, signal=66%
KINSEY_TARGETS_OF_EWSR1_FLII_FUSION_DN	KINSEY_TARGETS_OF_EWSR1_FLII_FUSION_DN		171	-0.3946538	-1.2395675	0.1509434	0.44935387	1	1434	tags=26%, list=13%, signal=30%
REACTOME_FORMATION_OF_THE_EARLY_ELONGATION_COMPLEX	REACTOME_FORMATION_OF_THE_EARLY_ELONGATION_COMPLEX		28	-0.36881453	-1.2388178	0.2857143	0.4500531	1	4682	tags=57%, list=42%, signal=98%
BUYTAERT_PHOTODYNAMIC_THERAPY_STRESS_UP	BUYTAERT_PHOTODYNAMIC_THERAPY_STRESS_UP		428	-0.29502782	-1.238732	0.13207547	0.44954607	1	3323	tags=34%, list=30%, signal=47%
DORN_ADENOVIRUS_INFECTION_48HR_DN	DORN_ADENOVIRUS_INFECTION_48HR_DN		28	-0.45765924	-1.2371513	0.22222222	0.45175055	1	2375	tags=36%, list=21%, signal=45%
WILCOX_PRESPONSE_TO_ROGESTERONE_DN	WILCOX_PRESPONSE_TO_ROGESTERONE_DN		30	-0.48027408	-1.236865	0.15384616	0.45166218	1	1839	tags=40%, list=16%, signal=48%
KEGG_ECM_RECEPTOR_INTERACTION	KEGG_ECM_RECEPTOR_INTERACTION		53	-0.51686805	-1.2368035	0.15384616	0.4510503	1	1811	tags=45%, list=16%, signal=54%
YAGI_AML_RELAPSE_PROGNOSIS	YAGI_AML_RELAPSE_PROGNOSIS		27	-0.3492976	-1.2367896	0.21818182	0.45042953	1	1736	tags=30%, list=16%, signal=35%
XU_CREBBP_TARGETS_UP	XU_CREBBP_TARGETS_UP		20	-0.4669623	-1.2367786	0.20338982	0.44978955	1	2211	tags=45%, list=20%, signal=56%
SCHLESINGER_METHYLATED_DE_NOVO_IN_CANCER	SCHLESINGER_METHYLATED_DE_NOVO_IN_CANCER		60	-0.42961612	-1.2364762	0.18604651	0.44977468	1	2242	tags=33%, list=20%, signal=41%
GARCIA_TARGETS_OF_FLI1_AND_DAX1_UP	GARCIA_TARGETS_OF_FLI1_AND_DAX1_UP		22	-0.47405633	-1.2360331	0.2	0.45011193	1	1925	tags=36%, list=17%, signal=44%
BIOCARTA_EGF_PATHWAY	BIOCARTA_EGF_PATHWAY		20	-0.4190531	-1.2342966	0.26530612	0.4526667	1	3019	tags=50%, list=27%, signal=68%
BILD_E2F3_ONCOGENIC_SIGNATURE	BILD_E2F3_ONCOGENIC_SIGNATURE		119	-0.3557325	-1.2337269	0.13725491	0.45300207	1	1599	tags=21%, list=14%, signal=24%
REACTOME_INTRINSIC_PATHWAY_FOR_APOPTOSIS	REACTOME_INTRINSIC_PATHWAY_FOR_APOPTOSIS		16	-0.43064672	-1.2335813	0.27659574	0.4526847	1	2954	tags=50%, list=26%, signal=68%
ROYLANCE_BREAST_CANCER_16Q_COPY_NUMBER_UP	ROYLANCE_BREAST_CANCER_16Q_COPY_NUMBER_UP		25	-0.3971524	-1.232939	0.19607843	0.4532513	1	1033	tags=20%, list=9%, signal=22%
RICKMAN_METASTASIS_UP	RICKMAN_METASTASIS_UP		145	-0.32988822	-1.2322915	0.15384616	0.45361826	1	2362	tags=30%, list=21%, signal=37%
WANG_METHYLATED_IN_BREAST_CANCER	WANG_METHYLATED_IN_BREAST_CANCER		23	-0.48599488	-1.2321995	0.17857143	0.4530744	1	1758	tags=35%, list=16%, signal=41%
FRASOR_TAMOXIFEN_RESPONSE_UP	FRASOR_TAMOXIFEN_RESPONSE_UP		32	-0.3906818	-1.2317084	0.1724138	0.45345047	1	2000	tags=31%, list=18%, signal=38%
KEGG_GALACTOSE_METABOLISM	KEGG_GALACTOSE_METABOLISM		21	-0.44721153	-1.2315316	0.27272728	0.45300722	1	2434	tags=48%, list=22%, signal=61%
MCBRYAN_PUBERTAL_BREAST_3_4WK_UP	MCBRYAN_PUBERTAL_BREAST_3_4WK_UP		149	-0.399275	-1.2314285	0.23214285	0.45279276	1	1379	tags=28%, list=12%, signal=31%
PENG_LEUCINE_DEPRIVATION_DN	PENG_LEUCINE_DEPRIVATION_DN		36	-0.33780894	-1.2306935	0.22413793	0.4537124	1	2269	tags=28%, list=20%, signal=35%
YANG_BREAST_CANCER_ESR1_LASER_DN	YANG_BREAST_CANCER_ESR1_LASER_DN		24	-0.41679847	-1.2303697	0.21311475	0.45359033	1	2805	tags=50%, list=25%, signal=67%
SABATES_COLORECTAL_ADENOMA_UP	SABATES_COLORECTAL_ADENOMA_UP		70	-0.44165805	-1.2303524	0.13793103	0.45301327	1	1558	tags=34%, list=14%, signal=40%
REACTOME_ABORTIVE_ELONGATION_OF_HIV1_TRANSCRIPT_IN_THE_ABSENCE_OF_TAT	REACTOME_ABORTIVE_ELONGATION_OF_HIV1_TRANSCRIPT_IN_THE_ABSENCE_OF_TAT		19	-0.40281397	-1.2301404	0.25	0.45263296	1	4682	tags=58%, list=42%, signal=99%
KEGG_LONG_TERM_POTENTIATION	KEGG_LONG_TERM_POTENTIATION		40	-0.36872286	-1.229882	0.24	0.45245653	1	3058	tags=48%, list=27%, signal=65%
BROWNE_HCMV_INFECTION_24HR_DN	BROWNE_HCMV_INFECTION_24HR_DN		93	-0.41345462	-1.2297381	0.14583333	0.45201045	1	2404	tags=32%, list=21%, signal=41%
MCBRYAN_PUBERTAL_BREAST_6_7WK_UP	MCBRYAN_PUBERTAL_BREAST_6_7WK_UP		133	-0.37203732	-1.2295613	0.10204082	0.4517614	1	3187	tags=43%, list=28%, signal=59%
REACTOME_MYOGENESSIS	REACTOME_MYOGENESSIS		19	-0.4970284	-1.2291474	0.1875	0.45182598	1	1668	tags=32%, list=15%, signal=37%
COWLING_MYCN_TARGETS	COWLING_MYCN_TARGETS		26	-0.5290655	-1.2284603	0.16	0.4526555	1	2026	tags=46%, list=18%, signal=56%
REACTOME_NUCLEAR_EVENTS_KINASE_AND_TRANSCRIPTION_FACTOR_ACTIVATION	REACTOME_NUCLEAR_EVENTS_KINASE_AND_TRANSCRIPTION_FACTOR_ACTIVATION		15	-0.48306558	-1.2278193	0.23913044	0.4532325	1	2660	tags=47%, list=24%, signal=61%
WOO_LIVER_CANCER_RECURRENCE_UP	WOO_LIVER_CANCER_RECURRENCE_UP		73	-0.4510756	-1.2276678	0.22222222	0.45284376	1	3193	tags=51%, list=29%, signal=70%
BEIER_GLIOMA_STEM_CELL_DN	BEIER_GLIOMA_STEM_CELL_DN		33	-0.38945392	-1.2276601	0.21818182	0.45220774	1	2660	tags=30%, list=24%, signal=40%
VANHARANTA_UTERINE_FIBROID_DN	VANHARANTA_UTERINE_FIBROID_DN		38	-0.486084	-1.2269576	0.29411766	0.45279837	1	2382	tags=42%, list=21%, signal=53%
KORKOLA_SEMINOMA_UP	KORKOLA_SEMINOMA_UP		31	-0.38055903	-1.2262732	0.13333334	0.45361054	1	1586	tags=23%, list=14%, signal=26%
MANALO_HYPOXIA_UP	MANALO_HYPOXIA_UP		128	-0.4356147	-1.2262594	0.16	0.45304653	1	1811	tags=32%, list=16%, signal=38%
BROWNE_HCMV_INFECTION_48HR_DN	BROWNE_HCMV_INFECTION_48HR_DN		276	-0.34432593	-1.2261412	0.12	0.45258638	1	2453	tags=28%, list=22%, signal=35%
WAMUNYOKOLI_OVARIAN_CANCER_LMP_DN	WAMUNYOKOLI_OVARIAN_CANCER_LMP_DN		98	-0.4199401	-1.2256463	0.26530612	0.45327228	1	2857	tags=41%, list=26%, signal=54%
SASAKI_ADULT_T_CELL_LEUKEMIA	SASAKI_ADULT_T_CELL_LEUKEMIA		86	-0.3498555	-1.2252481	0.2	0.4533887	1	3860	tags=44%, list=34%, signal=67%
STEIN_ESR1_TARGETS	STEIN_ESR1_TARGETS		54	-0.40211233	-1.2251343	0.13333334	0.4529995	1	1006	tags=22%, list=9%, signal=24%
REACTOME_GENERATION_OF_SECOND_MESSENGER_MOLECULES	REACTOME_GENERATION_OF_SECOND_MESSENGER_MOLECULES		16	-0.5637081	-1.2245764	0.2881356	0.4535304	1	759	tags=31%, list=7%, signal=33%
BOYLAN_MULTIPLE_MYELOMA_C_UP	BOYLAN_MULTIPLE_MYELOMA_C_UP		19	-0.4613044	-1.2245017	0.15384616	0.4530505	1	1023	tags=21%, list=9%, signal=23%
WEIGEL_OXIDATIVE_STRESS_BY_TBH_AND_H2O2	WEIGEL_OXIDATIVE_STRESS_BY_TBH_AND_H2O2		24	-0.42486316	-1.2242742	0.3018868	0.4529204	1	2810	tags=38%, list=25%, signal=50%
REACTOME_SIGNALING_BY_WNT	REACTOME_SIGNALING_BY_WNT		47	-0.367151	-1.224142	0.22950819	0.4525107	1	4358	tags=55%, list=39%, signal=90%
GENTILE_UV_RESPONSE_CLUSTER_D6	GENTILE_UV_RESPONSE_CLUSTER_D6		17	-0.48914024	-1.2241232	0.25	0.45190203	1	4601	tags=71%, list=41%, signal=120%
CHUNG_BLISTER_CYTOTOXICITY_UP	CHUNG_BLISTER_CYTOTOXICITY_UP		86	-0.3258768	-1.2237693	0.2037037	0.45202586	1	3298	tags=37%, list=29%, signal=52%
DACOSTA_UV_RESPONSE_VIA_ERCC3_TTD_DN	DACOSTA_UV_RESPONSE_VIA_ERCC3_TTD_DN		25	-0.4037716	-1.2236702	0.16949153	0.45150635	1	3497	tags=44%, list=31%, signal=64%
BROWNE_HCMV_INFECTION_30MIN_DN	BROWNE_HCMV_INFECTION_30MIN_DN		60	-0.37474734	-1.2230473	0.16981132	0.45220637	1	2413	tags=35%, list=22%, signal=44%
CLASPER_LYMPHATIC_VESSELS_DURING_METASTASIS_DN	CLASPER_LYMPHATIC_VESSELS_DURING_METASTASIS_DN		29	-0.6478671	-1.222898	0.26	0.4519233	1	1963	tags=55%, list=18%, signal=67%
BERTUCCI_MEDULLARY_VS_DUCTAL_BREAST_CANCER_DN	BERTUCCI_MEDULLARY_VS_DUCTAL_BREAST_CANCER_DN		78	-0.4204464	-1.2223794	0.2244898	0.45238173	1	2136	tags=35%, list=19%, signal=42%
RUIZ_TNC_TARGETS_UP	RUIZ_TNC_TARGETS_UP		97	-0.40296817	-1.2222396	0.21052632	0.45203438	1	733	tags=20%, list=7%, signal=21%
ZHAN_MULTIPLE_MYELOMA_LB_DN	ZHAN_MULTIPLE_MYELOMA_LB_DN		21	-0.5333986	-1.2206315	0.26415095	0.45411047	1	2418	tags=43%, list=22%, signal=55%
FAELT_B_CLL_WITH_VH_REARRANGEMENTS_DN	FAELT_B_CLL_WITH_VH_REARRANGEMENTS_DN		27	-0.38763198	-1.2204574	0.24074075	0.45381308	1	3340	tags=41%, list=30%, signal=58%
BORCZUK_MALIGNANT_MESOTHELIOMA_DN	BORCZUK_MALIGNANT_MESOTHELIOMA_DN		63	-0.42752436	-1.2202779	0.1632653	0.4534211	1	1936	tags=29%, list=17%, signal=34%
BHATI_G2M_ARREST_BY_2METHOXYESTRADIOL_DN	BHATI_G2M_ARREST_BY_2METHOXYESTRADIOL_DN		76	-0.36034265	-1.2193701	0.17307693	0.45463645	1	2314	tags=29%, list=21%, signal=36%
REACTOME_CAM_PATHWAY	REACTOME_CAM_PATHWAY		16	-0.50079054	-1.2191415	0.31111112	0.45445246	1	3058	tags=44%, list=27%, signal=60%
MELLMAN_TUT1_TARGETS_DN	MELLMAN_TUT1_TARGETS_DN		31	-0.434468	-1.2189232	0.25490198	0.45444322	1	1824	tags=35%, list=16%, signal=42%
TIEN_INTESTINE_PROBIOTICS_24HR_DN	TIEN_INTESTINE_PROBIOTICS_24HR_DN		128	-0.27733588	-1.2187396	0.25925925	0.45416415	1	3418	tags=36%, list=31%, signal=51%
CASORELLI_ACUTE_PROMYELOCYTIC_LEUKEMIA_UP	CASORELLI_ACUTE_PROMYELOCYTIC_LEUKEMIA_UP		97	-0.35161647	-1.2187035	0.1509434	0.45360065	1	855	tags=18%, list=8%, signal=19%
KANNAN_TP53_TARGETS_UP	KANNAN_TP53_TARGETS_UP		27	-0.4506975	-1.2180817	0.22807017	0.4539704	1	2387	tags=33%, list=21%, signal=42%
TURASHVILI_BREAST_LOBULAR_CARCINOMA_VS_DUCTAL_NORMAL_UP	TURASHVILI_BREAST_LOBULAR_CARCINOMA_VS_DUCTAL_NORMAL_UP		37	-0.59513175	-1.2180386	0.26530612	0.4534901	1	2103	tags=59%, list=19%, signal=73%
HUANG_FOXA2_TARGETS_DN	HUANG_FOXA2_TARGETS_DN		24	-0.55734855	-1.217279	0.17307693	0.45418698	1	2526	tags=54%, list=23%, signal=70%
BILD_HRAS_ONCOGENIC_SIGNATURE	BILD_HRAS_ONCOGENIC_SIGNATURE		140	-0.37356025	-1.2167894	0.18518518	0.4544999	1	3317	tags=41%, list=30%, signal=58%
ELVIDGE_HYPOXIA_DN	ELVIDGE_HYPOXIA_DN		84	-0.30892235	-1.2156706	0.21875	0.45589998	1	2030	tags=20%, list=18%, signal=25%
BIOCARTA_PYK2_PATHWAY	BIOCARTA_PYK2_PATHWAY		17	-0.40481865	-1.2152839	0.27272728	0.4560404	1	3158	tags=59%, list=28%, signal=82%
FRASOR_RESPONSE_TO_ESTRADIOL_UP	FRASOR_RESPONSE_TO_ESTRADIOL_UP		24	-0.43649763	-1.2145991	0.2631579	0.45650563	1	1355	tags=29%, list=12%, signal=33%
ABE_INNER_EAR	ABE_INNER_EAR		18	-0.48286846	-1.2142253	0.26785713	0.4565626	1	1615	tags=39%, list=14%, signal=45%
TANAKA_METHYLATED_IN_ESOPHAGEAL_CARCINOMA	TANAKA_METHYLATED_IN_ESOPHAGEAL_CARCINOMA		55	-0.35556802	-1.2140876	0.25	0.45629302	1	2422	tags=25%, list=22%, signal=32%
BIOCARTA_HIVNEF_PATHWAY	BIOCARTA_HIVNEF_PATHWAY		33	-0.37941977	-1.2138094	0.32	0.45627925	1	2347	tags=30%, list=21%, signal=38%
ZHU_CMV_24_HR_UP	ZHU_CMV_24_HR_UP		28	-0.4146384	-1.212595	0.23214285	0.45776162	1	2162	tags=29%, list=19%, signal=35%
HONMA_DOCETAXEL_RESISTANCE	HONMA_DOCETAXEL_RESISTANCE		23	-0.3859744	-1.2119894	0.22413793	0.45798683	1	3640	tags=39%, list=33%, signal=58%
AGUIRRE_PANCREATIC_CANCER_COPY_NUMBER_DN	AGUIRRE_PANCREATIC_CANCER_COPY_NUMBER_DN		133	-0.28212902	-1.2107425	0.2413793	0.4592105	1	3390	tags=34%, list=30%, signal=48%
BIOCARTA_CHREBP2_PATHWAY	BIOCARTA_CHREBP2_PATHWAY		26	-0.39257047	-1.209594	0.29090908	0.46072245	1	2232	tags=31%, list=20%, signal=38%
REACTOME_HEMOSTASIS	REACTOME_HEMOSTASIS		194	-0.39852905	-1.2092957	0.17307693	0.4606205	1	2474	tags=38%, list=22%, signal=48%
BOYLAN_MULTIPLE_MYELOMA_C_DN	BOYLAN_MULTIPLE_MYELOMA_C_DN		26	-0.44060227	-1.209139	0.21052632	0.4603312	1	2248	tags=42%, list=20%, signal=53%
DASU_IL6_SIGNALING_UP	DASU_IL6_SIGNALING_UP		35	-0.44507518	-1.2089833	0.28301886	0.46001214	1	3271	tags=51%, list=29%, signal=72%
BERTUCCI_MEDULLARY_VS_DUCTAL_BREAST_CANCER_UP	BERTUCCI_MEDULLARY_VS_DUCTAL_BREAST_CANCER_UP		107	-0.34289595	-1.2072049	0.1875	0.46261376	1	2832	tags=32%, list=25%, signal=42%
HUTTMANN_B_CLL_POOR_SURVIVAL_DN	HUTTMANN_B_CLL_POOR_SURVIVAL_DN		36	-0.38548517	-1.2064192	0.20833333	0.46350777	1	901	tags=19%, list=8%, signal=21%
FERRANDO_T_ALL_WITH_MLL_ENL_FUSION_UP	FERRANDO_T_ALL_WITH_MLL_ENL_FUSION_UP		52	-0.38408807	-1.206014	0.1875	0.46353158	1	1542	tags=23%, list=14%, signal=27%
KEGG_TGF_BETA_SIGNALING_PATHWAY	KEGG_TGF_BETA_SIGNALING_PATHWAY		51	-0.38042125	-1.2058564	0.24489796	0.46328232	1	1429	tags=24%, list=13%, signal=27%
WEIGEL_OXIDATIVE_STRESS_BY_HNE_AND_TBH	WEIGEL_OXIDATIVE_STRESS_BY_HNE_AND_TBH		38	-0.32532653	-1.2052625	0.23214285	0.46372104	1	4211	tags=50%, list=38%, signal=80%
BIOCARTA_TNFR1_PATHWAY	BIOCARTA_TNFR1_PATHWAY		19	-0.39319003	-1.2050275	0.24074075	0.46343228	1	2590	tags=32%, list=23%, signal=41%
ACEVEDO_LIVER_TUMOR_VS_NORMAL_ADJACENT_TISSUE_UP	ACEVEDO_LIVER_TUMOR_VS_NORMAL_ADJACENT_TISSUE_UP		488	-0.2497014	-1.2043307	0.26984128	0.46395865	1	2919	tags=25%, list=26%, signal=33%
REACTOME_CHEMOKINE_RECEPTORS_BIND_CHEMOKINES	REACTOME_CHEMOKINE_RECEPTORS_BIND_CHEMOKINES		42	-0.51091504	-1.2031469	0.26923078	0.4654523	1	2174	tags=45%, list=19%, signal=56%
LIU_SOX4_TARGETS_UP	LIU_SOX4_TARGETS_UP		65	-0.3346367	-1.20306	0.22	0.46491387	1	3341	tags=38%, list=30%, signal=54%
RODRIGUES_DCC_TARGETS_DN	RODRIGUES_DCC_TARGETS_DN		74	-0.37926447	-1.2028834	0.25862068	0.46451578	1	2665	tags=36%, list=24%, signal=48%
REACTOME_PLC_GAMMA1_SIGNALLING	REACTOME_PLC_GAMMA1_SIGNALLING		19	-0.43755776	-1.2023265	0.38	0.46475205	1	3333	tags=47%, list=30%, signal=67%
KEGG_PROGESTERONE_MEDIATED_OOCYTE_MATURATION	KEGG_PROGESTERONE_MEDIATED_OOCYTE_MATURATION		56	-0.31148785	-1.2020136	0.21568628	0.46500298	1	3019	tags=32%, list=27%, signal=44%
REACTOME_TAT_MEDIATED_HIV1_ELONGATION_ARREST_AND_RECOVERY	REACTOME_TAT_MEDIATED_HIV1_ELONGATION_ARREST_AND_RECOVERY		27	-0.36024666	-1.2012005	0.24561404	0.46598536	1	4332	tags=48%, list=39%, signal=78%
FONTAINE_FOLLICULAR_THYROID_ADENOMA_DN	FONTAINE_FOLLICULAR_THYROID_ADENOMA_DN		39	-0.44057563	-1.1994301	0.16071428	0.4689775	1	2081	tags=44%, list=19%, signal=53%
CAFFAREL_RESPONSE_TO_THC_24HR_5_DN	CAFFAREL_RESPONSE_TO_THC_24HR_5_DN		37	-0.3567562	-1.198749	0.19642857	0.4695941	1	3411	tags=41%, list=30%, signal=58%
BIOCARTA_GSK3_PATHWAY	BIOCARTA_GSK3_PATHWAY		16	-0.4590095	-1.197742	0.1923077	0.4705215	1	195	tags=13%, list=2%, signal=13%
KEGG_FC_EPSILON_RI_SIGNALING_PATHWAY	KEGG_FC_EPSILON_RI_SIGNALING_PATHWAY		56	-0.37048435	-1.1976013	0.24489796	0.47007212	1	3158	tags=41%, list=28%, signal=57%
REACTOME_CREB_PHOPHORYLATION_THROUGH_THE_ACTIVATION_OF_RAS	REACTOME_CREB_PHOPHORYLATION_THROUGH_THE_ACTIVATION_OF_RAS		17	-0.44544116	-1.1969739	0.20408164	0.4706349	1	3019	tags=53%, list=27%, signal=72%
SENGUPTA_EBNA1_ANTICORRELATED	SENGUPTA_EBNA1_ANTICORRELATED		73	-0.37248257	-1.1968617	0.25531915	0.4701785	1	3791	tags=45%, list=34%, signal=68%
KIM_RESPONSE_TO_TSA_AND_DECITABINE_UP	KIM_RESPONSE_TO_TSA_AND_DECITABINE_UP		76	-0.40819636	-1.196249	0.14035088	0.47054446	1	2053	tags=34%, list=18%, signal=42%
CHANG_IMMORTALIZED_BY_HPV31_DN	CHANG_IMMORTALIZED_BY_HPV31_DN		32	-0.4732067	-1.1962427	0.2580645	0.46993807	1	2110	tags=38%, list=19%, signal=46%
FARMER_BREAST_CANCER_APOCRINE VS LUMINAL	FARMER_BREAST_CANCER_APOCRINE VS LUMINAL		185	-0.3341512	-1.1961046	0.18181819	0.46947628	1	2288	tags=31%, list=20%, signal=38%
KEGG_NON_SMALL_CELL_LUNG_CANCER	KEGG_NON_SMALL_CELL_LUNG_CANCER		29	-0.37398604	-1.1960497	0.30769232	0.46898636	1	3019	tags=45%, list=27%, signal=61%
KEGG_MAPK_SIGNALING_PATHWAY	KEGG_MAPK_SIGNALING_PATHWAY		172	-0.310758	-1.1945808	0.21818182	0.47074527	1	3042	tags=35%, list=27%, signal=47%
LANDIS_ERBB2_BREAST_TUMORS_65_DN	LANDIS_ERBB2_BREAST_TUMORS_65_DN		30	-0.5284397	-1.1934174	0.25454545	0.4724135	1	2395	tags=57%, list=21%, signal=72%
ST_ERK1_ERK2_MAPK_PATHWAY	ST_ERK1_ERK2_MAPK_PATHWAY		18	-0.37378395	-1.193028	0.26415095	0.4723992	1	3676	tags=50%, list=33%, signal=74%
REACTOME_MTOR_SIGNALLING	REACTOME_MTOR_SIGNALLING		15	-0.44381586	-1.1929523	0.3220339	0.4718947	1	3874	tags=60%, list=35%, signal=92%
NAGASHIMA_NRG1_SIGNALING_UP	NAGASHIMA_NRG1_SIGNALING_UP		125	-0.38677272	-1.1925871	0.3	0.47190645	1	2652	tags=36%, list=24%, signal=47%
HAMAI_APOPTOSIS_VIA_TRAIL_DN	HAMAI_APOPTOSIS_VIA_TRAIL_DN		91	-0.35976756	-1.1925453	0.13559322	0.47133318	1	2546	tags=35%, list=23%, signal=45%
BOYAULT_LIVER_CANCER_SUBCLASS_G6_UP	BOYAULT_LIVER_CANCER_SUBCLASS_G6_UP		41	-0.4175252	-1.1924877	0.26415095	0.47088158	1	1003	tags=22%, list=9%, signal=24%
MCBRYAN_PUBERTAL_BREAST_4_5WK_UP	MCBRYAN_PUBERTAL_BREAST_4_5WK_UP		189	-0.42166469	-1.1923909	0.30769232	0.4705192	1	1686	tags=34%, list=15%, signal=39%
GAZDA_DIAMOND_BLACKFAN_ANEMIA_ERYTHROID_DN	GAZDA_DIAMOND_BLACKFAN_ANEMIA_ERYTHROID_DN		240	-0.29500014	-1.1923089	0.25	0.46996355	1	1755	tags=21%, list=16%, signal=24%
KIM_WT1_TARGETS_12HR_UP	KIM_WT1_TARGETS_12HR_UP		91	-0.39150473	-1.1919997	0.19607843	0.46992806	1	1799	tags=29%, list=16%, signal=34%
REACTOME_SMOOTH_MUSCLE_CONTRACTION	REACTOME_SMOOTH_MUSCLE_CONTRACTION		17	-0.481411	-1.1918845	0.2631579	0.4695337	1	3254	tags=53%, list=29%, signal=75%
KEGG_NEUROTROPHIN_SIGNALING_PATHWAY	KEGG_NEUROTROPHIN_SIGNALING_PATHWAY		68	-0.31390783	-1.191481	0.18	0.4698254	1	3227	tags=43%, list=29%, signal=60%
REACTOME_COMPLEMENT_CASCADE	REACTOME_COMPLEMENT_CASCADE		15	-0.57750857	-1.1905853	0.27083334	0.4707597	1	1169	tags=47%, list=10%, signal=52%
ZHANG_ANTIVIRAL_RESPONSE_TO_RIBAVIRIN_DN	ZHANG_ANTIVIRAL_RESPONSE_TO_RIBAVIRIN_DN		28	-0.45769373	-1.189286	0.2037037	0.47262883	1	1819	tags=39%, list=16%, signal=47%
HANN_RESISTANCE_TO_BCL2_INHIBITOR_UP	HANN_RESISTANCE_TO_BCL2_INHIBITOR_UP		21	-0.4680409	-1.1891422	0.22222222	0.4722706	1	940	tags=19%, list=8%, signal=21%
SHIPP_DLBCL_VS_FOLLICULAR_LYMPHOMA_DN	SHIPP_DLBCL_VS_FOLLICULAR_LYMPHOMA_DN		29	-0.4669629	-1.1885519	0.22916667	0.47269785	1	2633	tags=41%, list=24%, signal=54%
KEGG_REGULATION_OF_ACTIN_CYTOSKELETON	KEGG_REGULATION_OF_ACTIN_CYTOSKELETON		137	-0.33682415	-1.1885257	0.23529412	0.47210327	1	3158	tags=39%, list=28%, signal=53%
LIU_VMYB_TARGETS_UP	LIU_VMYB_TARGETS_UP		82	-0.30871272	-1.1883787	0.2857143	0.4717543	1	1445	tags=18%, list=13%, signal=21%
SMID_BREAST_CANCER_RELAPSE_IN_LUNG_DN	SMID_BREAST_CANCER_RELAPSE_IN_LUNG_DN		20	-0.5437568	-1.1880225	0.33333334	0.47196564	1	1347	tags=35%, list=12%, signal=40%
BROWNE_HCMV_INFECTION_14HR_UP	BROWNE_HCMV_INFECTION_14HR_UP		86	-0.3363075	-1.1869311	0.24074075	0.47318828	1	3601	tags=42%, list=32%, signal=61%
ELVIDGE_HYPOXIA_BY_DMOG_UP	ELVIDGE_HYPOXIA_BY_DMOG_UP		85	-0.3954729	-1.186854	0.1754386	0.47272322	1	1891	tags=32%, list=17%, signal=38%
ST_WNT_BETA_CATENIN_PATHWAY	ST_WNT_BETA_CATENIN_PATHWAY		24	-0.44037807	-1.1863699	0.2631579	0.4729574	1	2895	tags=46%, list=26%, signal=62%
ASTON_MAJOR_DEPRESSIVE_DISORDER_UP	ASTON_MAJOR_DEPRESSIVE_DISORDER_UP		25	-0.41080552	-1.1863124	0.28846154	0.47244066	1	2404	tags=48%, list=21%, signal=61%
OKUMURA_INFLAMMATORY_RESPONSE_LPS	OKUMURA_INFLAMMATORY_RESPONSE_LPS		109	-0.33332855	-1.1858816	0.18	0.47246405	1	2343	tags=34%, list=21%, signal=43%
REACTOME_CHOLESTEROL_BIOSYNTHESIS	REACTOME_CHOLESTEROL_BIOSYNTHESIS		17	-0.50252473	-1.1852785	0.2962963	0.47292486	1	4497	tags=82%, list=40%, signal=137%
TONKS_TARGETS_OF_RUNX1_RUNX1T1_FUSION_ERYTHROCYTE_UP	TONKS_TARGETS_OF_RUNX1_RUNX1T1_FUSION_ERYTHROCYTE_UP		98	-0.41201708	-1.1828376	0.2244898	0.47680685	1	2272	tags=42%, list=20%, signal=52%
REACTOME_GAP_JUNCTION_TRAFFICKING	REACTOME_GAP_JUNCTION_TRAFFICKING		19	-0.47083262	-1.1807424	0.22413793	0.48004457	1	3067	tags=42%, list=27%, signal=58%
ZHANG_TARGETS_OF_EWSR1_FLI1_FUSION	ZHANG_TARGETS_OF_EWSR1_FLI1_FUSION		57	-0.36501798	-1.1800885	0.23913044	0.48053592	1	1866	tags=35%, list=17%, signal=42%
BILD_SRC_ONCOGENIC_SIGNATURE	BILD_SRC_ONCOGENIC_SIGNATURE		24	-0.40706345	-1.1780909	0.19607843	0.4840075	1	379	tags=13%, list=3%, signal=13%
MULLIGHAN_MLL_SIGNATURE_1_DN	MULLIGHAN_MLL_SIGNATURE_1_DN		140	-0.3366047	-1.1764078	0.24074075	0.48647407	1	1847	tags=26%, list=16%, signal=30%
MOOTHA_VOXPHOS	MOOTHA_VOXPHOS		67	-0.34120113	-1.1762996	0.35714287	0.4860386	1	4729	tags=48%, list=42%, signal=82%
BARRIER_COLON_CANCER_RECURRENCE_UP	BARRIER_COLON_CANCER_RECURRENCE_UP		23	-0.38144448	-1.1759712	0.28301886	0.4860402	1	3640	tags=57%, list=33%, signal=84%
MARZEC_IL2_SIGNALING_DN	MARZEC_IL2_SIGNALING_DN		21	-0.3958793	-1.1758171	0.26666668	0.48559174	1	2112	tags=33%, list=19%, signal=41%
REACTOME_ADHERENS_JUNCTIONS_INTERACTIONS	REACTOME_ADHERENS_JUNCTIONS_INTERACTIONS		18	-0.4609698	-1.1753788	0.27272728	0.48570272	1	1168	tags=22%, list=10%, signal=25%
CHEBOTAEV_GR_TARGETS_DN	CHEBOTAEV_GR_TARGETS_DN		73	-0.4513101	-1.1742096	0.26530612	0.48731443	1	1423	tags=40%, list=13%, signal=45%
MOOTHA_PGC	MOOTHA_PGC		263	-0.26367143	-1.1738786	0.3442623	0.48730832	1	4272	tags=41%, list=38%, signal=65%
BASAKI_YBX1_TARGETS_DN	BASAKI_YBX1_TARGETS_DN		184	-0.33684745	-1.1737723	0.12727273	0.486968	1	1974	tags=24%, list=18%, signal=29%
DACOSTA_UV_RESPONSE_VIA_ERCC3_DN	DACOSTA_UV_RESPONSE_VIA_ERCC3_DN		438	-0.27321744	-1.1734926	0.2413793	0.48680553	1	2799	tags=28%, list=25%, signal=36%
UDAYAKUMAR_MED1_TARGETS_UP	UDAYAKUMAR_MED1_TARGETS_UP		75	-0.31607258	-1.1731764	0.30645162	0.48699182	1	3525	tags=41%, list=31%, signal=60%
MASSARWEH_TAMOXIFEN_RESISTANCE_UP	MASSARWEH_TAMOXIFEN_RESISTANCE_UP		279	-0.32172826	-1.1731572	0.1923077	0.48642287	1	2805	tags=36%, list=25%, signal=47%
BIOCARTA_NFAT_PATHWAY	BIOCARTA_NFAT_PATHWAY		31	-0.33150876	-1.1730695	0.21818182	0.48604494	1	3058	tags=52%, list=27%, signal=71%
DAIRKEE_TERT_TARGETS_DN	DAIRKEE_TERT_TARGETS_DN		41	-0.41801232	-1.1724432	0.23529412	0.4866088	1	2404	tags=44%, list=21%, signal=56%
TURASHVILI_BREAST_DUCTAL_CARCINOMA_VS_LOBULAR_NORMAL_UP	TURASHVILI_BREAST_DUCTAL_CARCINOMA_VS_LOBULAR_NORMAL_UP		39	-0.390921	-1.1724244	0.15517241	0.48605528	1	3196	tags=46%, list=29%, signal=64%
SASSON_RESPONSE_TO_FORSKOLIN_UP	SASSON_RESPONSE_TO_FORSKOLIN_UP		49	-0.35607383	-1.1708841	0.34	0.48806927	1	3351	tags=49%, list=30%, signal=70%
LAU_APOPTOSIS_CDKN2A_UP	LAU_APOPTOSIS_CDKN2A_UP		36	-0.33052897	-1.1706817	0.28846154	0.48783997	1	3147	tags=39%, list=28%, signal=54%
MCCABE_BOUND_BY_HOXC6	MCCABE_BOUND_BY_HOXC6		180	-0.28978774	-1.1702473	0.2264151	0.4882176	1	2529	tags=27%, list=23%, signal=35%
NUTT_GBM_VS_AO_GLIOMA_UP	NUTT_GBM_VS_AO_GLIOMA_UP		30	-0.38460723	-1.1701316	0.3469388	0.48781684	1	751	tags=17%, list=7%, signal=18%
NOUZOVA_TRETINOIN_AND_H4_ACETYLATION	NOUZOVA_TRETINOIN_AND_H4_ACETYLATION		78	-0.288826	-1.1694053	0.29508197	0.48870137	1	4444	tags=50%, list=40%, signal=82%
KEGG_PORPHYRIN_AND_CHLOROPHYLL_METABOLISM	KEGG_PORPHYRIN_AND_CHLOROPHYLL_METABOLISM		17	-0.42112136	-1.1692009	0.3469388	0.48833025	1	3601	tags=53%, list=32%, signal=78%
HUANG_DASATINIB_RESISTANCE_DN	HUANG_DASATINIB_RESISTANCE_DN		37	-0.4019697	-1.168461	0.35555556	0.48908728	1	1239	tags=16%, list=11%, signal=18%
HAHTOLA_CTCL_CUTANEOUS	HAHTOLA_CTCL_CUTANEOUS		17	-0.4171092	-1.1684593	0.24489796	0.48849732	1	3497	tags=59%, list=31%, signal=85%
TSENG_ADIPOGENIC_POTENTIAL_DN	TSENG_ADIPOGENIC_POTENTIAL_DN		34	-0.47399622	-1.1680908	0.25925925	0.4885736	1	881	tags=29%, list=8%, signal=32%
DELYS_THYROID_CANCER_DN	DELYS_THYROID_CANCER_DN		153	-0.42604044	-1.1679391	0.18518518	0.4883178	1	1601	tags=31%, list=14%, signal=36%
REACTOME_PLATELET_AGGREGATION_PLUG_FORMATION	REACTOME_PLATELET_AGGREGATION_PLUG_FORMATION		19	-0.442936	-1.1677941	0.26923078	0.48794007	1	2173	tags=37%, list=19%, signal=46%
RASHI_RESPONSE_TO_IONIZING_RADIATION_5	RASHI_RESPONSE_TO_IONIZING_RADIATION_5		106	-0.32391262	-1.1668266	0.25	0.4892991	1	1248	tags=19%, list=11%, signal=21%
IVANOVA_HEMATOPOIESIS_STEM_CELL_LONG_TERM	IVANOVA_HEMATOPOIESIS_STEM_CELL_LONG_TERM		65	-0.37142244	-1.1658088	0.23076923	0.49056402	1	1565	tags=26%, list=14%, signal=30%
BLALOCK_ALZHEIMERS_DISEASE_INCIPIENT_DN	BLALOCK_ALZHEIMERS_DISEASE_INCIPIENT_DN		111	-0.2775734	-1.1653055	0.28070176	0.49103376	1	2818	tags=29%, list=25%, signal=38%
MISSIAGLIA_REGULATED_BY_METHYLATION_UP	MISSIAGLIA_REGULATED_BY_METHYLATION_UP		68	-0.37625164	-1.1652704	0.3272727	0.49050593	1	2886	tags=43%, list=26%, signal=57%
DEURIG_T_CELL_PROLYMPHOCYTIC_LEUKEMIA_UP	DEURIG_T_CELL_PROLYMPHOCYTIC_LEUKEMIA_UP		216	-0.28612652	-1.1645736	0.25454545	0.4912692	1	2049	tags=20%, list=18%, signal=24%
BROWNE_HCMV_INFECTION_18HR_UP	BROWNE_HCMV_INFECTION_18HR_UP		108	-0.31317544	-1.1636405	0.23636363	0.49204296	1	2075	tags=29%, list=19%, signal=35%
TSENG_IRS1_TARGETS_DN	TSENG_IRS1_TARGETS_DN		102	-0.37956262	-1.1629565	0.31034482	0.4923078	1	2104	tags=29%, list=19%, signal=36%
ST_T_CELL_SIGNAL_TRANSDUCTION	ST_T_CELL_SIGNAL_TRANSDUCTION		33	-0.4206936	-1.1625237	0.3018868	0.4923772	1	3168	tags=52%, list=28%, signal=72%
REACTOME_METABOLISM_OF_VITAMINS_AND_COFACTORS	REACTOME_METABOLISM_OF_VITAMINS_AND_COFACTORS		28	-0.37196925	-1.1624177	0.22	0.49202368	1	2420	tags=32%, list=22%, signal=41%
HOSHIDA_LIVER_CANCER_SURVIVAL_UP	HOSHIDA_LIVER_CANCER_SURVIVAL_UP		50	-0.4011503	-1.1618627	0.2264151	0.49233583	1	1889	tags=30%, list=17%, signal=36%
GENTILE_UV_HIGH_DOSE_DN	GENTILE_UV_HIGH_DOSE_DN		158	-0.30711862	-1.1608899	0.3207547	0.49368376	1	1820	tags=20%, list=16%, signal=23%
RIGGI_EWING_SARCOMA_PROGENITOR_DN	RIGGI_EWING_SARCOMA_PROGENITOR_DN		114	-0.40279976	-1.1595749	0.28846154	0.495398	1	1349	tags=25%, list=12%, signal=29%
FLECHNER_BIOPSY_KIDNEY_TRANSPLANT_OK_VS_DONOR_UP	FLECHNER_BIOPSY_KIDNEY_TRANSPLANT_OK_VS_DONOR_UP		340	-0.30514637	-1.1590588	0.25925925	0.49585453	1	3161	tags=34%, list=28%, signal=46%
CHIANG_LIVER_CANCER_SUBCLASS_CTNNB1_UP	CHIANG_LIVER_CANCER_SUBCLASS_CTNNB1_UP		93	-0.39138174	-1.1588217	0.23529412	0.49562603	1	1601	tags=24%, list=14%, signal=27%
ENK_UV_RESPONSE_KERATINOCYTE_UP	ENK_UV_RESPONSE_KERATINOCYTE_UP		379	-0.26624933	-1.1587011	0.18333334	0.4951803	1	2318	tags=20%, list=21%, signal=25%
LEE_LIVER_CANCER_ACOX1_UP	LEE_LIVER_CANCER_ACOX1_UP		50	-0.41303888	-1.1581181	0.24590164	0.4957312	1	2783	tags=44%, list=25%, signal=58%
WANG_ESOPHAGUS_CANCER_VS_NORMAL_DN	WANG_ESOPHAGUS_CANCER_VS_NORMAL_DN		57	-0.32680696	-1.1580576	0.23214285	0.49528226	1	2635	tags=32%, list=24%, signal=41%
SHEN_SMARCA2_TARGETS_UP	SHEN_SMARCA2_TARGETS_UP		226	-0.2892133	-1.1573335	0.3559322	0.49596778	1	4865	tags=56%, list=43%, signal=97%
HATADA_METHYLATED_IN_LUNG_CANCER_UP	HATADA_METHYLATED_IN_LUNG_CANCER_UP		178	-0.3461841	-1.1572622	0.2264151	0.49548793	1	1593	tags=23%, list=14%, signal=26%
WEST_ADRENOCORTICAL_TUMOR_MARKERS_DN	WEST_ADRENOCORTICAL_TUMOR_MARKERS_DN		17	-0.5158992	-1.1568338	0.27118644	0.49584648	1	1725	tags=47%, list=15%, signal=56%
NAGASHIMA_NRG1_SIGNALING_DN	NAGASHIMA_NRG1_SIGNALING_DN		23	-0.4200121	-1.1557084	0.24561404	0.49722382	1	2521	tags=39%, list=23%, signal=50%
KEGG_COLORECTAL_CANCER	KEGG_COLORECTAL_CANCER		36	-0.34556392	-1.1550349	0.31111112	0.49774045	1	311	tags=8%, list=3%, signal=9%
WANG_CISPLATIN_RESPONSE_AND_XPC_DN	WANG_CISPLATIN_RESPONSE_AND_XPC_DN		87	-0.31888986	-1.1547718	0.28846154	0.4976795	1	3111	tags=36%, list=28%, signal=49%
REACTOME_G_BETA_GAMMA_SIGNALLING_THROUGH_PLC_BETA	REACTOME_G_BETA_GAMMA_SIGNALLING_THROUGH_PLC_BETA		15	-0.43910077	-1.1547585	0.23913044	0.49711123	1	1636	tags=33%, list=15%, signal=39%
DOUGLAS_BMI1_TARGETS_UP	DOUGLAS_BMI1_TARGETS_UP		331	-0.30439085	-1.1537477	0.25	0.49818864	1	1988	tags=24%, list=18%, signal=29%
GAUSSMANN_MLL_AF4_FUSION_TARGETS_G_UP	GAUSSMANN_MLL_AF4_FUSION_TARGETS_G_UP		108	-0.35713208	-1.1518389	0.2962963	0.50135297	1	1066	tags=17%, list=10%, signal=18%
OUILLETTE_CLL_13Q14_DELETION_UP	OUILLETTE_CLL_13Q14_DELETION_UP		33	-0.34475166	-1.1511235	0.22	0.5018987	1	1292	tags=18%, list=12%, signal=20%
RICKMAN_TUMOR_DIFFERENTIATED_WELL_VS_MODERATELY_DN	RICKMAN_TUMOR_DIFFERENTIATED_WELL_VS_MODERATELY_DN		57	-0.38186753	-1.1506706	0.2982456	0.5021609	1	2245	tags=35%, list=20%, signal=44%
ZUCCHI_METASTASIS_DN	ZUCCHI_METASTASIS_DN		19	-0.45179337	-1.1499213	0.26415095	0.5031086	1	393	tags=16%, list=4%, signal=16%
DACOSTA_ERCC3_ALLELE_XPCS_VS_TTD_UP	DACOSTA_ERCC3_ALLELE_XPCS_VS_TTD_UP		16	-0.5344526	-1.1498849	0.2962963	0.5026083	1	1615	tags=44%, list=14%, signal=51%
REACTOME_FORMATION_OF_PLATELET_PLUG	REACTOME_FORMATION_OF_PLATELET_PLUG		125	-0.37547222	-1.1495398	0.23076923	0.502596	1	2190	tags=34%, list=20%, signal=42%
POTTI_CYTOXAN_SENSITIVITY	POTTI_CYTOXAN_SENSITIVITY		24	-0.41856715	-1.1495165	0.28	0.5020143	1	947	tags=25%, list=8%, signal=27%
XU_CREBBP_TARGETS_DN	XU_CREBBP_TARGETS_DN		34	-0.38230413	-1.1493367	0.2173913	0.5018725	1	758	tags=21%, list=7%, signal=22%
CUI_TCF21_TARGETS_UP	CUI_TCF21_TARGETS_UP		22	-0.5073047	-1.1493177	0.3090909	0.501305	1	2739	tags=64%, list=24%, signal=84%
CAIRO_LIVER_DEVELOPMENT_UP	CAIRO_LIVER_DEVELOPMENT_UP		107	-0.41532966	-1.1487849	0.29411766	0.50146663	1	2375	tags=38%, list=21%, signal=48%
BIOCARTA_AGR_PATHWAY	BIOCARTA_AGR_PATHWAY		20	-0.48444963	-1.1483473	0.2857143	0.50170195	1	3179	tags=60%, list=28%, signal=84%
CAIRO_LIVER_DEVELOPMENT_DN	CAIRO_LIVER_DEVELOPMENT_DN		177	-0.3792324	-1.1478286	0.2881356	0.5023364	1	713	tags=18%, list=6%, signal=18%
SASSON_RESPONSE_TO_GONADOTROPHINS_UP	SASSON_RESPONSE_TO_GONADOTROPHINS_UP		49	-0.34312037	-1.1473337	0.3265306	0.50287634	1	3351	tags=47%, list=30%, signal=67%
LUI_THYROID_CANCER_CLUSTER_2	LUI_THYROID_CANCER_CLUSTER_2		25	-0.42439377	-1.1470892	0.34	0.50273085	1	3458	tags=52%, list=31%, signal=75%
REACTOME_TRKA_SIGNALLING_FROM_THE_PLASMA_MEMBRANE	REACTOME_TRKA_SIGNALLING_FROM_THE_PLASMA_MEMBRANE		58	-0.3159802	-1.1466781	0.29411766	0.5028538	1	3333	tags=43%, list=30%, signal=61%
BIOCARTA_FAS_PATHWAY	BIOCARTA_FAS_PATHWAY		18	-0.39241603	-1.1461896	0.26415095	0.5031633	1	2590	tags=33%, list=23%, signal=43%
GUTIERREZ_MULTIPLE_MYELOMA_DN	GUTIERREZ_MULTIPLE_MYELOMA_DN		20	-0.354711	-1.1459279	0.23636363	0.50315833	1	2193	tags=30%, list=20%, signal=37%
MARCHINI_TRABECTEDIN_RESISTANCE_DN	MARCHINI_TRABECTEDIN_RESISTANCE_DN		33	-0.4163771	-1.1455837	0.26785713	0.5032705	1	2201	tags=42%, list=20%, signal=53%
REACTOME_INTEGRIN_ALPHAIIBBETA3_SIGNALING	REACTOME_INTEGRIN_ALPHAIIBBETA3_SIGNALING		17	-0.45232183	-1.1455519	0.29090908	0.5027298	1	2173	tags=41%, list=19%, signal=51%
SENGUPTA_NASOPHARYNGEAL_CARCINOMA_WITH_LMP1_DN	SENGUPTA_NASOPHARYNGEAL_CARCINOMA_WITH_LMP1_DN		77	-0.43447682	-1.1450038	0.28333333	0.50338924	1	1809	tags=36%, list=16%, signal=43%
SENESE_HDAC3_TARGETS_DN	SENESE_HDAC3_TARGETS_DN		256	-0.28778553	-1.1448377	0.21818182	0.50316936	1	2144	tags=22%, list=19%, signal=26%
NADERI_BREAST_CANCER_PROGNOSIS_DN	NADERI_BREAST_CANCER_PROGNOSIS_DN		17	-0.48708415	-1.1427618	0.3207547	0.5064538	1	2546	tags=47%, list=23%, signal=61%
ZHOU_INFLAMMATORY_RESPONSE_FIMA_DN	ZHOU_INFLAMMATORY_RESPONSE_FIMA_DN		118	-0.33215827	-1.1427377	0.28301886	0.5058782	1	1714	tags=25%, list=15%, signal=29%
WANG_BARRETTS_ESOPHAGUS_DN	WANG_BARRETTS_ESOPHAGUS_DN		22	-0.4616986	-1.1420134	0.27272728	0.50651604	1	2526	tags=41%, list=23%, signal=53%
REACTOME_GLUCOSE_AND_OTHER_SUGAR_SLC_TRANSPORTERS	REACTOME_GLUCOSE_AND_OTHER_SUGAR_SLC_TRANSPORTERS		57	-0.37248743	-1.1413082	0.25	0.5073025	1	1489	tags=21%, list=13%, signal=24%
BOYAULT_LIVER_CANCER_SUBCLASS_G3_UP	BOYAULT_LIVER_CANCER_SUBCLASS_G3_UP		118	-0.33075213	-1.1408846	0.32258064	0.5076775	1	4208	tags=47%, list=38%, signal=74%
WEINMANN_ADAPTATION_TO_HYPOXIA_UP	WEINMANN_ADAPTATION_TO_HYPOXIA_UP		18	-0.473286	-1.1395891	0.28301886	0.50958216	1	2849	tags=61%, list=25%, signal=82%
KAN_RESPONSE_TO_ARSENIC_TRIOXIDE	KAN_RESPONSE_TO_ARSENIC_TRIOXIDE		70	-0.383392	-1.1390816	0.2037037	0.50998783	1	1161	tags=27%, list=10%, signal=30%
KEGG_PROSTATE_CANCER	KEGG_PROSTATE_CANCER		50	-0.30934703	-1.1378433	0.27083334	0.5114954	1	3019	tags=46%, list=27%, signal=63%
ONDER_CDH1_TARGETS_2_UP	ONDER_CDH1_TARGETS_2_UP		159	-0.46083584	-1.1377774	0.27083334	0.51097965	1	1490	tags=37%, list=13%, signal=42%
GAZDA_DIAMOND_BLACKFAN_ANEMIA_PROGENITOR_UP	GAZDA_DIAMOND_BLACKFAN_ANEMIA_PROGENITOR_UP		22	-0.3866482	-1.1373914	0.28301886	0.5108319	1	2337	tags=32%, list=21%, signal=40%
FARMER_BREAST_CANCER_BASAL_VS_LULMINAL	FARMER_BREAST_CANCER_BASAL_VS_LULMINAL		192	-0.31168318	-1.1370198	0.25	0.51081413	1	2272	tags=29%, list=20%, signal=35%
KEGG_FATTY_ACID_METABOLISM	KEGG_FATTY_ACID_METABOLISM		28	-0.4469183	-1.1368461	0.3148148	0.5106055	1	2467	tags=32%, list=22%, signal=41%
CREIGHTON_AKT1_SIGNALING_VIA_MTOR_DN	CREIGHTON_AKT1_SIGNALING_VIA_MTOR_DN		18	-0.3931208	-1.1366063	0.35185185	0.5103425	1	4497	tags=72%, list=40%, signal=120%
REACTOME_SIGNALING_BY_ROBO_RECEPTOR	REACTOME_SIGNALING_BY_ROBO_RECEPTOR		21	-0.46227416	-1.1364448	0.3265306	0.51014113	1	2753	tags=52%, list=25%, signal=69%
ELVIDGE_HYPOXIA_UP	ELVIDGE_HYPOXIA_UP		104	-0.36808574	-1.1360105	0.25	0.5106146	1	1891	tags=29%, list=17%, signal=34%
HEIDENBLAD_AMPLICON_12P11_12_DN	HEIDENBLAD_AMPLICON_12P11_12_DN		17	-0.42122868	-1.1357363	0.2962963	0.510471	1	1922	tags=35%, list=17%, signal=43%
DUTTA_APOPTOSIS_VIA_NFKB	DUTTA_APOPTOSIS_VIA_NFKB		16	-0.4494408	-1.1356331	0.24489796	0.5101597	1	2788	tags=50%, list=25%, signal=66%
MARCHINI_TRABECTEDIN_RESISTANCE_UP	MARCHINI_TRABECTEDIN_RESISTANCE_UP		16	-0.4058551	-1.1351326	0.25	0.51079434	1	116	tags=13%, list=1%, signal=13%
UEDA_PERIFERAL_CLOCK	UEDA_PERIFERAL_CLOCK		117	-0.31065124	-1.1350329	0.27586207	0.5104045	1	2522	tags=31%, list=23%, signal=39%
AUNG_GASTRIC_CANCER	AUNG_GASTRIC_CANCER		26	-0.38573763	-1.1349705	0.2264151	0.5099277	1	985	tags=15%, list=9%, signal=17%
CHEN_LVAD_SUPPORT_OF_FAILING_HEART_DN	CHEN_LVAD_SUPPORT_OF_FAILING_HEART_DN		33	-0.43457174	-1.1348525	0.25	0.509616	1	983	tags=30%, list=9%, signal=33%
SENESE_HDAC2_TARGETS_DN	SENESE_HDAC2_TARGETS_DN		74	-0.43195733	-1.1347988	0.3090909	0.5091691	1	1891	tags=38%, list=17%, signal=45%
SESTO_RESPONSE_TO_UV_C5	SESTO_RESPONSE_TO_UV_C5		29	-0.3460303	-1.1342145	0.18965517	0.50984347	1	436	tags=10%, list=4%, signal=11%
KEGG_INOSITOL_PHOSPHATE_METABOLISM	KEGG_INOSITOL_PHOSPHATE_METABOLISM		28	-0.36035544	-1.1340681	0.32692307	0.5095236	1	3251	tags=43%, list=29%, signal=60%
SHEDDEN_LUNG_CANCER_GOOD_SURVIVAL_A12	SHEDDEN_LUNG_CANCER_GOOD_SURVIVAL_A12		166	-0.33055404	-1.1337746	0.21568628	0.50941014	1	2940	tags=39%, list=26%, signal=52%
REACTOME_DUAL_INCISION_REACTION_IN_TC_NER	REACTOME_DUAL_INCISION_REACTION_IN_TC_NER		26	-0.3395574	-1.1334192	0.36363637	0.5093864	1	4682	tags=58%, list=42%, signal=99%
PUIFFE_INVASION_INHIBITED_BY_ASCITES_DN	PUIFFE_INVASION_INHIBITED_BY_ASCITES_DN		85	-0.3036095	-1.1319474	0.31578946	0.5112436	1	2435	tags=27%, list=22%, signal=34%
REACTOME_POST_TRANSLATIONAL_PROTEIN_MODIFICATION	REACTOME_POST_TRANSLATIONAL_PROTEIN_MODIFICATION		28	-0.35735562	-1.1316252	0.33333334	0.51127666	1	2340	tags=29%, list=21%, signal=36%
GAUSSMANN_MLL_AF4_FUSION_TARGETS_F_DN	GAUSSMANN_MLL_AF4_FUSION_TARGETS_F_DN		22	-0.49616492	-1.131518	0.35	0.5109004	1	1542	tags=41%, list=14%, signal=47%
YAO_TEMPORAL_RESPONSE_TO_PROGESTERONE_CLUSTER_1	YAO_TEMPORAL_RESPONSE_TO_PROGESTERONE_CLUSTER_1		58	-0.40378004	-1.1313341	0.35849056	0.51053494	1	1529	tags=28%, list=14%, signal=32%
REACTOME_SIGNALLING_BY_NGF	REACTOME_SIGNALLING_BY_NGF		134	-0.27191526	-1.1311487	0.32142857	0.5103065	1	3069	tags=31%, list=27%, signal=42%
GAUSSMANN_MLL_AF4_FUSION_TARGETS_E_UP	GAUSSMANN_MLL_AF4_FUSION_TARGETS_E_UP		56	-0.47082293	-1.1311281	0.22916667	0.5097457	1	2321	tags=57%, list=21%, signal=72%
SAKAI_TUMOR_INFILTRATING_MONOCYTES_DN	SAKAI_TUMOR_INFILTRATING_MONOCYTES_DN		47	-0.33973333	-1.1307766	0.3392857	0.509983	1	3912	tags=47%, list=35%, signal=72%
BREDEMEYER_RAG_SIGNALING_VIA_ATM_NOT_VIA_NFKB_DN	BREDEMEYER_RAG_SIGNALING_VIA_ATM_NOT_VIA_NFKB_DN		28	-0.37751147	-1.1306547	0.24528302	0.5097457	1	1920	tags=32%, list=17%, signal=39%
GOLDRATH_HOMEOSTATIC_PROLIFERATION	GOLDRATH_HOMEOSTATIC_PROLIFERATION		122	-0.28048056	-1.1305302	0.28125	0.5094288	1	3499	tags=34%, list=31%, signal=48%
DAVIES_MULTIPLE_MYELOMA_VS_MGUS_DN	DAVIES_MULTIPLE_MYELOMA_VS_MGUS_DN		18	-0.4645469	-1.1294819	0.41509435	0.5109165	1	2221	tags=44%, list=20%, signal=55%
IWANAGA_CARCINOGENESIS_BY_KRAS_DN	IWANAGA_CARCINOGENESIS_BY_KRAS_DN		71	-0.34352687	-1.1276782	0.24074075	0.513789	1	3222	tags=39%, list=29%, signal=55%
SMID_BREAST_CANCER_ERBB2_UP	SMID_BREAST_CANCER_ERBB2_UP		86	-0.35868347	-1.127657	0.28070176	0.5132406	1	2288	tags=31%, list=20%, signal=39%
BIOCARTA_FCER1_PATHWAY	BIOCARTA_FCER1_PATHWAY		24	-0.3926742	-1.1276264	0.27272728	0.5127638	1	3019	tags=46%, list=27%, signal=63%
REACTOME_DOWN_STREAM_SIGNAL_TRANSDUCTION	REACTOME_DOWN_STREAM_SIGNAL_TRANSDUCTION		25	-0.34769797	-1.1274583	0.3617021	0.5124047	1	3019	tags=48%, list=27%, signal=66%
LIAO_METASTASIS	LIAO_METASTASIS		282	-0.28441325	-1.1272899	0.32	0.51209587	1	2111	tags=20%, list=19%, signal=24%
KEGG_ALZHEIMERS_DISEASE	KEGG_ALZHEIMERS_DISEASE		109	-0.26052934	-1.1272757	0.33962265	0.5115857	1	4278	tags=38%, list=38%, signal=60%
REACTOME_RNA_POL_II_CTD_PHOSPHORYLATION_AND_INTERACTION_WITH_CE	REACTOME_RNA_POL_II_CTD_PHOSPHORYLATION_AND_INTERACTION_WITH_CE		24	-0.35513005	-1.1271573	0.3448276	0.51120454	1	4682	tags=58%, list=42%, signal=100%
KONDO_EZH2_TARGETS	KONDO_EZH2_TARGETS		82	-0.37622854	-1.12647	0.30612245	0.511848	1	3138	tags=48%, list=28%, signal=66%
BIOCARTA_P38MAPK_PATHWAY	BIOCARTA_P38MAPK_PATHWAY		26	-0.36918357	-1.1250038	0.30612245	0.5144274	1	3158	tags=38%, list=28%, signal=53%
CAVARD_LIVER_CANCER_MALIGNANT_VS_BENIGN	CAVARD_LIVER_CANCER_MALIGNANT_VS_BENIGN		20	-0.42427412	-1.1249937	0.27419356	0.5138922	1	1008	tags=20%, list=9%, signal=22%
KEGG_PATHOGENIC_ESCHERICHIA_COLI_INFECTION	KEGG_PATHOGENIC_ESCHERICHIA_COLI_INFECTION		37	-0.35909498	-1.1238859	0.30508474	0.51514184	1	3384	tags=51%, list=30%, signal=73%
WELCSH_BRCA1_TARGETS_1_UP	WELCSH_BRCA1_TARGETS_1_UP		125	-0.29704195	-1.123534	0.26785713	0.5151682	1	2924	tags=34%, list=26%, signal=46%
AMIT_EGF_RESPONSE_120_MCF10A	AMIT_EGF_RESPONSE_120_MCF10A		26	-0.4143691	-1.123244	0.33333334	0.5152555	1	1909	tags=31%, list=17%, signal=37%
LASTOWSKA_NEUROBLASTOMA_COPY_NUMBER_DN	LASTOWSKA_NEUROBLASTOMA_COPY_NUMBER_DN		387	-0.25286695	-1.1218678	0.32142857	0.517339	1	4292	tags=40%, list=38%, signal=63%
REACTOME_G_ALPHA_I_SIGNALLING_EVENTS	REACTOME_G_ALPHA_I_SIGNALLING_EVENTS		118	-0.37179545	-1.1213605	0.32692307	0.5176604	1	1268	tags=19%, list=11%, signal=22%
KEGG_HEMATOPOIETIC_CELL_LINEAGE	KEGG_HEMATOPOIETIC_CELL_LINEAGE		53	-0.43261582	-1.1199057	0.27450982	0.5199804	1	1944	tags=38%, list=17%, signal=45%
HSIAO_HOUSEKEEPING_GENES	HSIAO_HOUSEKEEPING_GENES		275	-0.22917615	-1.1198815	0.2881356	0.5194964	1	3474	tags=29%, list=31%, signal=42%
VALK_AML_CLUSTER_11	VALK_AML_CLUSTER_11		24	-0.44806424	-1.1198165	0.32142857	0.51906204	1	2497	tags=42%, list=22%, signal=54%
KEGG_FRUCTOSE_AND_MANNOSE_METABOLISM	KEGG_FRUCTOSE_AND_MANNOSE_METABOLISM		23	-0.38422528	-1.1196103	0.29090908	0.5190121	1	2666	tags=43%, list=24%, signal=57%
VANTVEER_BREAST_CANCER_POOR_PROGNOSIS	VANTVEER_BREAST_CANCER_POOR_PROGNOSIS		26	-0.3661405	-1.1192578	0.33333334	0.5189954	1	1768	tags=19%, list=16%, signal=23%
SILIGAN_BOUND_BY_EWS_FLT1_FUSION	SILIGAN_BOUND_BY_EWS_FLT1_FUSION		28	-0.40606067	-1.1181717	0.23809524	0.5203015	1	1820	tags=29%, list=16%, signal=34%
SESTO_RESPONSE_TO_UV_C6	SESTO_RESPONSE_TO_UV_C6		30	-0.36739868	-1.1181653	0.27450982	0.5197755	1	989	tags=20%, list=9%, signal=22%
REACTOME_SIGNALING_BY_PDGF	REACTOME_SIGNALING_BY_PDGF		48	-0.40063974	-1.117592	0.35714287	0.5203147	1	3019	tags=50%, list=27%, signal=68%
HENDRICKS_SMARCA4_TARGETS_DN	HENDRICKS_SMARCA4_TARGETS_DN		30	-0.40922475	-1.1166056	0.3265306	0.5216563	1	2153	tags=43%, list=19%, signal=54%
AGUIRRE_PANCREATIC_CANCER_COPY_NUMBER_UP	AGUIRRE_PANCREATIC_CANCER_COPY_NUMBER_UP		168	-0.2348188	-1.1161759	0.2982456	0.52179563	1	1603	tags=13%, list=14%, signal=15%
WEINMANN_ADAPTATION_TO_HYPOXIA_DN	WEINMANN_ADAPTATION_TO_HYPOXIA_DN		27	-0.43640602	-1.1156894	0.2777778	0.5220925	1	1442	tags=33%, list=13%, signal=38%
DING_LUNG_CANCER_EXPRESSION_BY_COPY_NUMBER	DING_LUNG_CANCER_EXPRESSION_BY_COPY_NUMBER		55	-0.3194015	-1.1150537	0.375	0.5228578	1	4603	tags=55%, list=41%, signal=92%
AMUNDSON_RESPONSE_TO_ARSENITE	AMUNDSON_RESPONSE_TO_ARSENITE		123	-0.26348585	-1.1141965	0.2777778	0.5241162	1	2820	tags=30%, list=25%, signal=40%
DAIRKEE_CANCER_PRONE_RESPONSE_E2	DAIRKEE_CANCER_PRONE_RESPONSE_E2		18	-0.4957495	-1.113327	0.36363637	0.5252805	1	1988	tags=39%, list=18%, signal=47%
SHAFFER_IRF4_TARGETS_IN_ACTIVATED_B_LYMPHOCYTE	SHAFFER_IRF4_TARGETS_IN_ACTIVATED_B_LYMPHOCYTE		56	-0.32993942	-1.1128062	0.2982456	0.5257243	1	2354	tags=29%, list=21%, signal=36%
HAMAI_APOPTOSIS_VIA_TRAIL_UP	HAMAI_APOPTOSIS_VIA_TRAIL_UP		209	-0.29767808	-1.1126959	0.35714287	0.52534384	1	2429	tags=26%, list=22%, signal=32%
ONDER_CDH1_SIGNALING_VIA_CTNNB1	ONDER_CDH1_SIGNALING_VIA_CTNNB1		52	-0.41209337	-1.1126006	0.3018868	0.5249331	1	998	tags=23%, list=9%, signal=25%
WANG_SMARCE1_TARGETS_DN	WANG_SMARCE1_TARGETS_DN		205	-0.28960642	-1.1122357	0.32142857	0.52517277	1	3532	tags=40%, list=32%, signal=57%
BROWNE_HCMV_INFECTION_16HR_UP	BROWNE_HCMV_INFECTION_16HR_UP		123	-0.2662537	-1.1119992	0.2857143	0.5250609	1	3293	tags=31%, list=29%, signal=43%
MCBRYAN_PUBERTAL_BREAST_4_5WK_DN	MCBRYAN_PUBERTAL_BREAST_4_5WK_DN		148	-0.36886573	-1.1110988	0.33333334	0.52596205	1	2818	tags=36%, list=25%, signal=47%
DAZARD_RESPONSE_TO_UV_NHEK_DN	DAZARD_RESPONSE_TO_UV_NHEK_DN		118	-0.28512385	-1.1105635	0.3548387	0.5262686	1	3457	tags=38%, list=31%, signal=55%
RADAEVA_RESPONSE_TO_IFNA1_UP	RADAEVA_RESPONSE_TO_IFNA1_UP		22	-0.5075362	-1.11032	0.33333334	0.52610904	1	1972	tags=27%, list=18%, signal=33%
KIM_WT1_TARGETS_12HR_DN	KIM_WT1_TARGETS_12HR_DN		127	-0.29106238	-1.1102812	0.31578946	0.5256766	1	2404	tags=26%, list=21%, signal=33%
NAKAMURA_METASTASIS	NAKAMURA_METASTASIS		27	-0.41078502	-1.1102152	0.35555556	0.5252212	1	2689	tags=59%, list=24%, signal=78%
PACHER_TARGETS_OF_IGF1_AND_IGF2_UP	PACHER_TARGETS_OF_IGF1_AND_IGF2_UP		21	-0.4136048	-1.108988	0.29310346	0.52675664	1	864	tags=29%, list=8%, signal=31%
SESTO_RESPONSE_TO_UV_C7	SESTO_RESPONSE_TO_UV_C7		49	-0.35579124	-1.108974	0.33962265	0.5262166	1	2350	tags=31%, list=21%, signal=39%
DACOSTA_ERCC3_ALLELE_XPCS_VS_TTD_DN	DACOSTA_ERCC3_ALLELE_XPCS_VS_TTD_DN		17	-0.49754712	-1.1081136	0.3653846	0.5271193	1	1423	tags=29%, list=13%, signal=34%
VANTVEER_BREAST_CANCER_ESR1_DN	VANTVEER_BREAST_CANCER_ESR1_DN		145	-0.3031074	-1.1077363	0.25	0.5272543	1	3070	tags=37%, list=27%, signal=50%
RICKMAN_HEAD_AND_NECK_CANCER_C	RICKMAN_HEAD_AND_NECK_CANCER_C		47	-0.42790988	-1.1077147	0.33870968	0.52674985	1	1592	tags=34%, list=14%, signal=40%
HAN_SATB1_TARGETS_UP	HAN_SATB1_TARGETS_UP		183	-0.31741437	-1.107633	0.24561404	0.5262664	1	2545	tags=28%, list=23%, signal=36%
MCGARVEY_SILENCED_BY_METHYLATION_IN_COLON_CANCER	MCGARVEY_SILENCED_BY_METHYLATION_IN_COLON_CANCER		33	-0.43120915	-1.1071314	0.29166666	0.52651244	1	1451	tags=30%, list=13%, signal=35%
KANG_IMMORTALIZED_BY_TERT_UP	KANG_IMMORTALIZED_BY_TERT_UP		55	-0.38044423	-1.1056706	0.29090908	0.5286007	1	2473	tags=38%, list=22%, signal=49%
TANG_SENESCENCE_TP53_TARGETS_UP	TANG_SENESCENCE_TP53_TARGETS_UP		16	-0.48081782	-1.105655	0.3207547	0.5280749	1	267	tags=19%, list=2%, signal=19%
MCBRYAN_PUBERTAL_BREAST_5_6WK_UP	MCBRYAN_PUBERTAL_BREAST_5_6WK_UP		83	-0.368944	-1.1043696	0.375	0.53000855	1	1379	tags=25%, list=12%, signal=29%
HOEBEKE_LYMPHOID_STEM_CELL_DN	HOEBEKE_LYMPHOID_STEM_CELL_DN		63	-0.3305268	-1.1038572	0.3442623	0.5304265	1	1089	tags=16%, list=10%, signal=17%
ZHANG_PROLIFERATING_VS_QUIESCENT	ZHANG_PROLIFERATING_VS_QUIESCENT		32	-0.42427218	-1.10331	0.26415095	0.530796	1	2340	tags=34%, list=21%, signal=43%
TARTE_PLASMA_CELL_VS_PLASMABLAST_UP	TARTE_PLASMA_CELL_VS_PLASMABLAST_UP		240	-0.34353444	-1.1032864	0.2	0.53025854	1	2173	tags=29%, list=19%, signal=35%
VALK_AML_CLUSTER_13	VALK_AML_CLUSTER_13		16	-0.41203344	-1.1030543	0.33333334	0.53016734	1	1432	tags=31%, list=13%, signal=36%
REACTOME_G_ALPHA_S_SIGNALLING_EVENTS	REACTOME_G_ALPHA_S_SIGNALLING_EVENTS		79	-0.35386917	-1.1028184	0.29166666	0.5299886	1	1626	tags=22%, list=15%, signal=25%
CHIARADONNA_NEOPLASTIC_TRANSFORMATION_KRAS_UP	CHIARADONNA_NEOPLASTIC_TRANSFORMATION_KRAS_UP		88	-0.3645119	-1.102782	0.26415095	0.5294864	1	2912	tags=36%, list=26%, signal=49%
WONG_ENDMETRIUM_CANCER_UP	WONG_ENDMETRIUM_CANCER_UP		15	-0.49907276	-1.1023891	0.31578946	0.5297431	1	570	tags=27%, list=5%, signal=28%
NIKOLSKY_BREAST_CANCER_8Q12_Q22_AMPLICON	NIKOLSKY_BREAST_CANCER_8Q12_Q22_AMPLICON		69	-0.3524163	-1.1021664	0.3508772	0.52973676	1	1461	tags=25%, list=13%, signal=28%
REACTOME_NCAM_SIGNALING_FOR_NEURITE_OUT_GROWTH	REACTOME_NCAM_SIGNALING_FOR_NEURITE_OUT_GROWTH		46	-0.38999417	-1.1013753	0.43396226	0.5305962	1	3019	tags=46%, list=27%, signal=62%
LIU_SOX4_TARGETS_DN	LIU_SOX4_TARGETS_DN		187	-0.24770845	-1.100907	0.3	0.5306915	1	2823	tags=25%, list=25%, signal=33%
REACTOME_REGULATION_OF_APC_ACTIVATORS_BETWEEN_G1_S_AND_EARLY_ANAPHASE	REACTOME_REGULATION_OF_APC_ACTIVATORS_BETWEEN_G1_S_AND_EARLY_ANAPHASE		55	-0.32491496	-1.0994262	0.36666667	0.5327361	1	4300	tags=47%, list=38%, signal=76%
BILD_CTNNB1_ONCOGENIC_SIGNATURE	BILD_CTNNB1_ONCOGENIC_SIGNATURE		33	-0.34684068	-1.0990863	0.2982456	0.5328113	1	3497	tags=42%, list=31%, signal=62%
WEST_ADRENOCORTICAL_TUMOR_DN	WEST_ADRENOCORTICAL_TUMOR_DN		341	-0.3443666	-1.0986214	0.26415095	0.5328946	1	2195	tags=28%, list=20%, signal=34%
LEE_LIVER_CANCER_MYC_E2F1_UP	LEE_LIVER_CANCER_MYC_E2F1_UP		41	-0.40026155	-1.0979284	0.36206895	0.5336996	1	2097	tags=37%, list=19%, signal=45%
DACOSTA_UV_RESPONSE_VIA_ERCC3_XPCS_DN	DACOSTA_UV_RESPONSE_VIA_ERCC3_XPCS_DN		31	-0.36894944	-1.0976037	0.36666667	0.53372574	1	2400	tags=32%, list=21%, signal=41%
FUJII_YBX1_TARGETS_UP	FUJII_YBX1_TARGETS_UP		16	-0.4855428	-1.0971069	0.37037036	0.5340585	1	2424	tags=44%, list=22%, signal=56%
YAO_TEMPORAL_RESPONSE_TO_PROGESTERONE_CLUSTER_13	YAO_TEMPORAL_RESPONSE_TO_PROGESTERONE_CLUSTER_13		135	-0.27184296	-1.0967221	0.33898306	0.53413486	1	4028	tags=39%, list=36%, signal=61%
MURAKAMI_UV_RESPONSE_6HR_UP	MURAKAMI_UV_RESPONSE_6HR_UP		22	-0.41339374	-1.0962505	0.33333334	0.53441274	1	2464	tags=32%, list=22%, signal=41%
DAVICIONI_MOLECULAR_ARMS_VS_ERMS_DN	DAVICIONI_MOLECULAR_ARMS_VS_ERMS_DN		105	-0.35938382	-1.0958768	0.38181818	0.5342868	1	2051	tags=34%, list=18%, signal=42%
CHEBOTAEV_GR_TARGETS_UP	CHEBOTAEV_GR_TARGETS_UP		44	-0.35357234	-1.095059	0.33333334	0.5351299	1	2424	tags=41%, list=22%, signal=52%
STEIN_ESRRA_TARGETS_UP	STEIN_ESRRA_TARGETS_UP		233	-0.2771723	-1.0944246	0.3773585	0.53563046	1	3601	tags=33%, list=32%, signal=48%
FARMER_BREAST_CANCER_APOCRINE_VS_BASAL	FARMER_BREAST_CANCER_APOCRINE_VS_BASAL		199	-0.29602414	-1.0942596	0.3529412	0.5354349	1	1947	tags=26%, list=17%, signal=30%
LEE_LIVER_CANCER_MYC_TGFA_UP	LEE_LIVER_CANCER_MYC_TGFA_UP		46	-0.36438775	-1.0933355	0.2777778	0.53646016	1	1615	tags=28%, list=14%, signal=33%
LANDIS_ERBB2_BREAST_TUMORS_65_UP	LANDIS_ERBB2_BREAST_TUMORS_65_UP		19	-0.4573293	-1.0929197	0.4074074	0.5365541	1	1221	tags=26%, list=11%, signal=29%
LINDSTEDT_DENDRITIC_CELL_MATURATION_C	LINDSTEDT_DENDRITIC_CELL_MATURATION_C		39	-0.35401207	-1.0928478	0.28846154	0.5360562	1	1820	tags=26%, list=16%, signal=31%
MULLIGHAN_NPM1_SIGNATURE_3_UP	MULLIGHAN_NPM1_SIGNATURE_3_UP		188	-0.28484446	-1.0921332	0.35849056	0.5365759	1	2419	tags=24%, list=22%, signal=31%
KEGG_EPITHELIAL_CELL_SIGNALING_IN_HELICOBACTER_PYLORI_INFECTION	KEGG_EPITHELIAL_CELL_SIGNALING_IN_HELICOBACTER_PYLORI_INFECTION		42	-0.3352906	-1.0912346	0.36363637	0.53807366	1	1482	tags=21%, list=13%, signal=25%
REACTOME_PLATELET_ACTIVATION	REACTOME_PLATELET_ACTIVATION		110	-0.3526175	-1.090949	0.39285713	0.5379402	1	2190	tags=35%, list=20%, signal=43%
VECCHI_GASTRIC_CANCER_ADVANCED_VS_EARLY_UP	VECCHI_GASTRIC_CANCER_ADVANCED_VS_EARLY_UP		105	-0.44542652	-1.0902215	0.4117647	0.53875333	1	1692	tags=38%, list=15%, signal=44%
KEGG_PRIMARY_IMMUNODEFICIENCY	KEGG_PRIMARY_IMMUNODEFICIENCY		25	-0.44230294	-1.0896798	0.38	0.5390482	1	1960	tags=36%, list=18%, signal=44%
KEGG_GNRH_SIGNALING_PATHWAY	KEGG_GNRH_SIGNALING_PATHWAY		71	-0.34676978	-1.0892849	0.31914893	0.5393334	1	3069	tags=35%, list=27%, signal=48%
STEARMAN_LUNG_CANCER_EARLY_VS_LATE_UP	STEARMAN_LUNG_CANCER_EARLY_VS_LATE_UP		90	-0.29402137	-1.0892428	0.37254903	0.5388765	1	3195	tags=34%, list=29%, signal=48%
HUPER_BREAST_BASAL_VS_LUMINAL_UP	HUPER_BREAST_BASAL_VS_LUMINAL_UP		31	-0.53397393	-1.0889711	0.39215687	0.53894925	1	1573	tags=45%, list=14%, signal=52%
ST_B_CELL_ANTIGEN_RECEPTOR	ST_B_CELL_ANTIGEN_RECEPTOR		26	-0.3411456	-1.0888168	0.3653846	0.5386254	1	735	tags=15%, list=7%, signal=16%
BOYAULT_LIVER_CANCER_SUBCLASS_G12_UP	BOYAULT_LIVER_CANCER_SUBCLASS_G12_UP		24	-0.38138154	-1.0887492	0.35714287	0.5381458	1	3847	tags=50%, list=34%, signal=76%
RICKMAN_METASTASIS_DN	RICKMAN_METASTASIS_DN		160	-0.29997173	-1.0885324	0.3469388	0.5378213	1	2589	tags=30%, list=23%, signal=38%
CADWELL_ATG16L1_TARGETS_DN	CADWELL_ATG16L1_TARGETS_DN		36	-0.33844927	-1.0877453	0.29166666	0.5385867	1	607	tags=17%, list=5%, signal=18%
ALCALAY_AML_BY_NPM1_LOCALIZATION_DN	ALCALAY_AML_BY_NPM1_LOCALIZATION_DN		124	-0.3363094	-1.087618	0.33333334	0.5382346	1	2049	tags=25%, list=18%, signal=30%
SWEET_LUNG_CANCER_KRAS_DN	SWEET_LUNG_CANCER_KRAS_DN		324	-0.41496417	-1.0874618	0.3090909	0.5379226	1	1615	tags=29%, list=14%, signal=33%
REACTOME_LATE_PHASE_OF_HIV_LIFE_CYCLE	REACTOME_LATE_PHASE_OF_HIV_LIFE_CYCLE		66	-0.293476	-1.0868131	0.41935483	0.53862846	1	4332	tags=45%, list=39%, signal=74%
DITTMER_PTHLH_TARGETS_UP	DITTMER_PTHLH_TARGETS_UP		84	-0.28634784	-1.086675	0.3448276	0.53828686	1	2893	tags=31%, list=26%, signal=41%
HOFMANN_MYELODYSPLASTIC_SYNDROM_LOW_RISK_DN	HOFMANN_MYELODYSPLASTIC_SYNDROM_LOW_RISK_DN		17	-0.36880016	-1.0866206	0.3392857	0.5378402	1	4336	tags=59%, list=39%, signal=96%
GRADE_COLON_AND_RECTAL_CANCER_DN	GRADE_COLON_AND_RECTAL_CANCER_DN		49	-0.3514668	-1.0861995	0.3392857	0.5380405	1	3414	tags=45%, list=30%, signal=64%
DOANE_BREAST_CANCER_ESR1_UP	DOANE_BREAST_CANCER_ESR1_UP		70	-0.3740212	-1.0855167	0.30357143	0.5386103	1	1390	tags=26%, list=12%, signal=29%
KEGG_BETA_ALANINE_METABOLISM	KEGG_BETA_ALANINE_METABOLISM		19	-0.48274353	-1.0851895	0.41509435	0.53890204	1	2467	tags=37%, list=22%, signal=47%
SU_PLACENTA	SU_PLACENTA		16	-0.43197682	-1.0846304	0.45833334	0.53947043	1	1043	tags=31%, list=9%, signal=34%
ZHAN_MULTIPLE_MYELOMA_HP_UP	ZHAN_MULTIPLE_MYELOMA_HP_UP		26	-0.36774608	-1.0845991	0.37209302	0.53902376	1	3292	tags=42%, list=29%, signal=60%
SENESE_HDAC1_TARGETS_DN	SENESE_HDAC1_TARGETS_DN		134	-0.34835103	-1.0844222	0.42	0.5387739	1	1932	tags=29%, list=17%, signal=35%
RODRIGUES_NTN1_TARGETS_DN	RODRIGUES_NTN1_TARGETS_DN		94	-0.33301786	-1.0841335	0.3272727	0.538693	1	2426	tags=32%, list=22%, signal=40%
HEIDENBLAD_AMPLIFIED_IN_PANCREATIC_CANCER	HEIDENBLAD_AMPLIFIED_IN_PANCREATIC_CANCER		20	-0.3600408	-1.0840693	0.3877551	0.5382969	1	1898	tags=20%, list=17%, signal=24%
AMIT_SERUM_RESPONSE_60_MCF10A	AMIT_SERUM_RESPONSE_60_MCF10A		38	-0.36585453	-1.0838859	0.3488372	0.5380362	1	2404	tags=34%, list=21%, signal=43%
ELVIDGE_HIF1A_AND_HIF2A_TARGETS_DN	ELVIDGE_HIF1A_AND_HIF2A_TARGETS_DN		63	-0.3707519	-1.0838519	0.3859649	0.5376075	1	2434	tags=38%, list=22%, signal=48%
GOZGIT_ESR1_TARGETS_DN	GOZGIT_ESR1_TARGETS_DN		379	-0.32713693	-1.083746	0.35416666	0.53729224	1	1975	tags=28%, list=18%, signal=33%
FONTAINE_FOLLICULAR_THYROID_ADENOMA_UP	FONTAINE_FOLLICULAR_THYROID_ADENOMA_UP		40	-0.2934036	-1.083696	0.3529412	0.5369061	1	3382	tags=43%, list=30%, signal=61%
HUTTMANN_B_CLL_POOR_SURVIVAL_UP	HUTTMANN_B_CLL_POOR_SURVIVAL_UP		167	-0.2946869	-1.0836571	0.35849056	0.53643197	1	2019	tags=26%, list=18%, signal=31%
VANTVEER_BREAST_CANCER_METASTASIS_DN	VANTVEER_BREAST_CANCER_METASTASIS_DN		60	-0.3403456	-1.083303	0.36666667	0.53630525	1	2608	tags=25%, list=23%, signal=32%
VANHARANTA_UTERINE_FIBROID_UP	VANHARANTA_UTERINE_FIBROID_UP		26	-0.43957835	-1.0830226	0.3888889	0.5362877	1	1256	tags=31%, list=11%, signal=35%
RODRIGUES_THYROID_CARCINOMA_ANAPLASTIC_DN	RODRIGUES_THYROID_CARCINOMA_ANAPLASTIC_DN		263	-0.31993812	-1.0828794	0.39583334	0.5360129	1	2481	tags=30%, list=22%, signal=37%
OUELLET_CULTURED_OVARIAN_CANCER_INVASIVE_VS_LMP_UP	OUELLET_CULTURED_OVARIAN_CANCER_INVASIVE_VS_LMP_UP		46	-0.301861	-1.080602	0.34545454	0.53960997	1	2091	tags=24%, list=19%, signal=29%
MOOTHA_FFA_OXYDATION	MOOTHA_FFA_OXYDATION		16	-0.42248595	-1.0804843	0.36206895	0.5392756	1	4093	tags=50%, list=37%, signal=79%
KEGG_LYSINE_DEGRADATION	KEGG_LYSINE_DEGRADATION		28	-0.38585493	-1.0803192	0.4181818	0.53909713	1	2467	tags=32%, list=22%, signal=41%
ZHANG_BREAST_CANCER_PROGENITORS_DN	ZHANG_BREAST_CANCER_PROGENITORS_DN		88	-0.29194432	-1.0797468	0.38181818	0.53962135	1	1692	tags=19%, list=15%, signal=23%
GALE_APL_WITH_FLT3_MUTATED_UP	GALE_APL_WITH_FLT3_MUTATED_UP		23	-0.38894358	-1.0795702	0.3846154	0.53925693	1	2286	tags=30%, list=20%, signal=38%
BLALOCK_ALZHEIMERS_DISEASE_INCIPIENT_UP	BLALOCK_ALZHEIMERS_DISEASE_INCIPIENT_UP		221	-0.26837468	-1.0787625	0.4107143	0.54022706	1	2155	tags=23%, list=19%, signal=27%
GEORGES_TARGETS_OF_MIR192_AND_MIR215	GEORGES_TARGETS_OF_MIR192_AND_MIR215		415	-0.25936082	-1.077547	0.3559322	0.54187673	1	2157	tags=20%, list=19%, signal=24%
REACTOME_ELECTRON_TRANSPORT_CHAIN	REACTOME_ELECTRON_TRANSPORT_CHAIN		52	-0.3329926	-1.0774515	0.4	0.5415049	1	5144	tags=58%, list=46%, signal=106%
REACTOME_ADP_SIGNALLING_THROUGH_P2Y_PURINOCEPTOR_12	REACTOME_ADP_SIGNALLING_THROUGH_P2Y_PURINOCEPTOR_12		17	-0.42981106	-1.0770862	0.375	0.5416044	1	1234	tags=29%, list=11%, signal=33%
DORN_ADENOVIRUS_INFECTION_32HR_DN	DORN_ADENOVIRUS_INFECTION_32HR_DN		27	-0.40510416	-1.0768546	0.44186047	0.5414227	1	2832	tags=41%, list=25%, signal=54%
ELVIDGE_HIF1A_TARGETS_DN	ELVIDGE_HIF1A_TARGETS_DN		58	-0.3848233	-1.0765915	0.4	0.54127777	1	2434	tags=38%, list=22%, signal=48%
KEGG_AMYOTROPHIC_LATERAL_SCLEROSIS_ALS	KEGG_AMYOTROPHIC_LATERAL_SCLEROSIS_ALS		29	-0.34296107	-1.0756685	0.4	0.54245913	1	2130	tags=28%, list=19%, signal=34%
KEGG_GAP_JUNCTION	KEGG_GAP_JUNCTION		51	-0.32265893	-1.0752435	0.34545454	0.5428716	1	3019	tags=49%, list=27%, signal=67%
TAKEDA_TARGETS_OF_NUP98_HOXA9_FUSION_6HR_DN	TAKEDA_TARGETS_OF_NUP98_HOXA9_FUSION_6HR_DN		23	-0.42686808	-1.0750935	0.38636363	0.54257995	1	2911	tags=52%, list=26%, signal=70%
ST_PHOSPHOINOSITIDE_3_KINASE_PATHWAY	ST_PHOSPHOINOSITIDE_3_KINASE_PATHWAY		24	-0.345602	-1.0734042	0.33333334	0.5449104	1	3227	tags=50%, list=29%, signal=70%
HEIDENBLAD_AMPLICON_8Q24_UP	HEIDENBLAD_AMPLICON_8Q24_UP		18	-0.39427057	-1.073308	0.38181818	0.54451656	1	3956	tags=50%, list=35%, signal=77%
SCHLOSSER_SERUM_RESPONSE_UP	SCHLOSSER_SERUM_RESPONSE_UP		77	-0.2855335	-1.0728484	0.36956522	0.5448011	1	2478	tags=27%, list=22%, signal=35%
RICKMAN_HEAD_AND_NECK_CANCER_E	RICKMAN_HEAD_AND_NECK_CANCER_E		44	-0.41911626	-1.0726848	0.3442623	0.5446044	1	1899	tags=34%, list=17%, signal=41%
GENTILE_RESPONSE_CLUSTER_D3	GENTILE_RESPONSE_CLUSTER_D3		35	-0.3450328	-1.0724072	0.42	0.5447899	1	1410	tags=20%, list=13%, signal=23%
WANG_HCP_PROSTATE_CANCER	WANG_HCP_PROSTATE_CANCER		45	-0.35410047	-1.0708352	0.29310346	0.54709417	1	1229	tags=20%, list=11%, signal=22%
MAHADEVAN_IMATINIB_RESISTANCE_DN	MAHADEVAN_IMATINIB_RESISTANCE_DN		16	-0.5131863	-1.068394	0.39215687	0.5507703	1	639	tags=38%, list=6%, signal=40%
LINDGREN_BLADDER_CANCER_CLUSTER_1_DN	LINDGREN_BLADDER_CANCER_CLUSTER_1_DN		238	-0.29166064	-1.0683466	0.3962264	0.55033153	1	2929	tags=32%, list=26%, signal=43%
KEGG_FOCAL_ADHESION	KEGG_FOCAL_ADHESION		123	-0.37557614	-1.0682373	0.37254903	0.5499988	1	3179	tags=50%, list=28%, signal=70%
KEGG_ERBB_SIGNALING_PATHWAY	KEGG_ERBB_SIGNALING_PATHWAY		48	-0.29864368	-1.0682133	0.40677965	0.5494815	1	3019	tags=40%, list=27%, signal=54%
GRAHAM_CML_QUIESCENT_VS_NORMAL_QUIESCENT_DN	GRAHAM_CML_QUIESCENT_VS_NORMAL_QUIESCENT_DN		24	-0.4432828	-1.0671366	0.2888889	0.55064476	1	1899	tags=42%, list=17%, signal=50%
LU_TUMOR_VASCULATURE_UP	LU_TUMOR_VASCULATURE_UP		17	-0.49018884	-1.0670437	0.41509435	0.55025375	1	1849	tags=47%, list=17%, signal=56%
SENESE_HDAC1_AND_HDAC2_TARGETS_DN	SENESE_HDAC1_AND_HDAC2_TARGETS_DN		124	-0.37155432	-1.0669867	0.44444445	0.5498662	1	1932	tags=28%, list=17%, signal=34%
WONG_PROTEASOME_GENE_MODULE	WONG_PROTEASOME_GENE_MODULE		35	-0.34540623	-1.0667744	0.40384614	0.549691	1	4932	tags=63%, list=44%, signal=112%
BREDEMEYER_RAG_SIGNALING_VIA_ATM_NOT_VIA_NFKB_UP	BREDEMEYER_RAG_SIGNALING_VIA_ATM_NOT_VIA_NFKB_UP		26	-0.38641426	-1.0664811	0.33962265	0.5496277	1	2124	tags=38%, list=19%, signal=47%
RIGGI_EWING_SARCOMA_PROGENITOR_UP	RIGGI_EWING_SARCOMA_PROGENITOR_UP		227	-0.35984582	-1.0660986	0.3846154	0.5498638	1	1612	tags=30%, list=14%, signal=34%
GARGALOVIC_RESPONSE_TO_OXIDIZED_PHOSPHOLIPIDS_BLUE_DN	GARGALOVIC_RESPONSE_TO_OXIDIZED_PHOSPHOLIPIDS_BLUE_DN		31	-0.3560581	-1.0660588	0.3846154	0.54938036	1	1223	tags=19%, list=11%, signal=22%
SEITZ_NEOPLASTIC_TRANSFORMATION_BY_8P_DELETION_UP	SEITZ_NEOPLASTIC_TRANSFORMATION_BY_8P_DELETION_UP		47	-0.42220318	-1.0657011	0.38181818	0.549667	1	2097	tags=38%, list=19%, signal=47%
STEIN_ESRRA_TARGETS_RESPONSIVE_TO_ESTROGEN_DN	STEIN_ESRRA_TARGETS_RESPONSIVE_TO_ESTROGEN_DN		24	-0.4026071	-1.0655859	0.36363637	0.54930407	1	795	tags=21%, list=7%, signal=22%
BIOCARTA_GH_PATHWAY	BIOCARTA_GH_PATHWAY		19	-0.3486681	-1.0649846	0.3962264	0.5497979	1	3019	tags=53%, list=27%, signal=72%
PARENT_MTOR_SIGNALING_UP	PARENT_MTOR_SIGNALING_UP		328	-0.2548774	-1.0632416	0.3962264	0.55230576	1	2430	tags=21%, list=22%, signal=26%
WINTER_HYPOXIA_METAGENE	WINTER_HYPOXIA_METAGENE		149	-0.30790195	-1.0625292	0.4181818	0.5531004	1	2640	tags=34%, list=24%, signal=44%
REACTOME_CDC20_PHOSPHO_APC_MEDIATED_DEGRADATION_OF_CYCLIN_A	REACTOME_CDC20_PHOSPHO_APC_MEDIATED_DEGRADATION_OF_CYCLIN_A		51	-0.32239574	-1.0616058	0.39344263	0.5546328	1	5049	tags=59%, list=45%, signal=107%
NEWMAN_ERCC6_TARGETS_UP	NEWMAN_ERCC6_TARGETS_UP		15	-0.45011374	-1.061311	0.46666667	0.5545951	1	1089	tags=27%, list=10%, signal=29%
RUIZ_TNC_TARGETS_DN	RUIZ_TNC_TARGETS_DN		93	-0.36583614	-1.0612748	0.33333334	0.5542178	1	2368	tags=29%, list=21%, signal=37%
BIOCARTA_PDGF_PATHWAY	BIOCARTA_PDGF_PATHWAY		22	-0.35218227	-1.0611969	0.36734694	0.5538166	1	3019	tags=50%, list=27%, signal=68%
UDAYAKUMAR_MED1_TARGETS_DN	UDAYAKUMAR_MED1_TARGETS_DN		146	-0.2842082	-1.059945	0.3272727	0.5553453	1	2549	tags=28%, list=23%, signal=36%
KAAB_FAILED_HEART_VENTRICLE_DN	KAAB_FAILED_HEART_VENTRICLE_DN		29	-0.33523256	-1.0599271	0.45614034	0.5548228	1	2910	tags=28%, list=26%, signal=37%
PEREZ_TP53_AND_TP63_TARGETS	PEREZ_TP53_AND_TP63_TARGETS		100	-0.31298754	-1.0577374	0.4	0.55866635	1	868	tags=16%, list=8%, signal=17%
KRASNOSELSKAYA_ILF3_TARGETS_UP	KRASNOSELSKAYA_ILF3_TARGETS_UP		18	-0.45647138	-1.057709	0.4385965	0.55817026	1	2712	tags=44%, list=24%, signal=59%
BERNARD_PPAPDC1B_TARGETS_DN	BERNARD_PPAPDC1B_TARGETS_DN		23	-0.38610187	-1.0575914	0.35555556	0.5577682	1	1447	tags=26%, list=13%, signal=30%
KEGG_PRIMARY_BILE_ACID_BIOSYNTHESIS	KEGG_PRIMARY_BILE_ACID_BIOSYNTHESIS		15	-0.44402403	-1.0573381	0.36363637	0.5576635	1	729	tags=33%, list=7%, signal=36%
MAYBURD_RESPONSE_TO_L663536_UP	MAYBURD_RESPONSE_TO_L663536_UP		15	-0.34586307	-1.0561966	0.3469388	0.55922294	1	874	tags=20%, list=8%, signal=22%
NATSUME_RESPONSE_TO_INTERFERON_BETA_UP	NATSUME_RESPONSE_TO_INTERFERON_BETA_UP		42	-0.3100981	-1.0559608	0.35849056	0.55918014	1	2736	tags=26%, list=24%, signal=35%
MULLIGHAN_NPM1_MUTATED_SIGNATURE_1_UP	MULLIGHAN_NPM1_MUTATED_SIGNATURE_1_UP		148	-0.27953902	-1.05378	0.33333334	0.56270045	1	2419	tags=26%, list=22%, signal=32%
POMEROY_MEDULLOBLASTOMA_DESMOPLASIC_VS_CLASSIC_UP	POMEROY_MEDULLOBLASTOMA_DESMOPLASIC_VS_CLASSIC_UP		33	-0.3221585	-1.0533184	0.3559322	0.56295276	1	3795	tags=52%, list=34%, signal=78%
POMEROY_MEDULLOBLASTOMA_DESMOPLASIC_VS_CLASSIC_DN	POMEROY_MEDULLOBLASTOMA_DESMOPLASIC_VS_CLASSIC_DN		33	-0.3221585	-1.0533184	0.3559322	0.56242764	1	3795	tags=52%, list=34%, signal=78%
BIOCARTA_CXCR4_PATHWAY	BIOCARTA_CXCR4_PATHWAY		17	-0.38837764	-1.0533037	0.33333334	0.56195897	1	3019	tags=47%, list=27%, signal=64%
KEGG_GLIOMA	KEGG_GLIOMA		32	-0.31663203	-1.0522556	0.3962264	0.56353706	1	3019	tags=47%, list=27%, signal=64%
POOLA_INVASIVE_BREAST_CANCER_DN	POOLA_INVASIVE_BREAST_CANCER_DN		82	-0.3409108	-1.052202	0.42105263	0.5631058	1	1371	tags=22%, list=12%, signal=25%
KEGG_LEUKOCYTE_TRANSENDOTHELIAL_MIGRATION	KEGG_LEUKOCYTE_TRANSENDOTHELIAL_MIGRATION		85	-0.3684717	-1.0521735	0.39285713	0.56265754	1	1482	tags=28%, list=13%, signal=32%
NAKAYAMA_SOFT_TISSUE_TUMORS_PCA2_UP	NAKAYAMA_SOFT_TISSUE_TUMORS_PCA2_UP		59	-0.381043	-1.0517696	0.3508772	0.5628606	1	1824	tags=29%, list=16%, signal=34%
MARKEY_RB1_CHRONIC_LOF_UP	MARKEY_RB1_CHRONIC_LOF_UP		95	-0.33277485	-1.0505005	0.46296296	0.56430995	1	1826	tags=23%, list=16%, signal=27%
ELVIDGE_HIF1A_AND_HIF2A_TARGETS_UP	ELVIDGE_HIF1A_AND_HIF2A_TARGETS_UP		26	-0.36943173	-1.0499322	0.45454547	0.5648003	1	3513	tags=42%, list=31%, signal=62%
DORN_ADENOVIRUS_INFECTION_12HR_UP	DORN_ADENOVIRUS_INFECTION_12HR_UP		18	-0.4358279	-1.0483036	0.40816328	0.56738496	1	2832	tags=50%, list=25%, signal=67%
CHESLER_BRAIN_QTL_CIS	CHESLER_BRAIN_QTL_CIS		56	-0.29656893	-1.048299	0.32692307	0.56687695	1	3545	tags=39%, list=32%, signal=57%
RODRIGUES_THYROID_CARCINOMA_POORLY_DIFFERENTIATED_DN	RODRIGUES_THYROID_CARCINOMA_POORLY_DIFFERENTIATED_DN		385	-0.28237492	-1.0477483	0.44680852	0.56728554	1	2590	tags=29%, list=23%, signal=36%
ZHAN_MULTIPLE_MYELOMA_CD1_VS_CD2_DN	ZHAN_MULTIPLE_MYELOMA_CD1_VS_CD2_DN		23	-0.36663684	-1.0472237	0.48	0.56764394	1	604	tags=13%, list=5%, signal=14%
ZHANG_RESPONSE_TO_IKK_INHIBITOR_AND_TNF_DN	ZHANG_RESPONSE_TO_IKK_INHIBITOR_AND_TNF_DN		36	-0.32009003	-1.0453905	0.3148148	0.5705479	1	1229	tags=19%, list=11%, signal=22%
GENTILE_UV_RESPONSE_CLUSTER_D4	GENTILE_UV_RESPONSE_CLUSTER_D4		26	-0.32788742	-1.0434088	0.375	0.57336766	1	1062	tags=15%, list=9%, signal=17%
BASSO_B_LYMPHOCYTE_NETWORK	BASSO_B_LYMPHOCYTE_NETWORK		85	-0.27149928	-1.0430586	0.39655173	0.57344043	1	3422	tags=27%, list=31%, signal=39%
TURASHVILI_BREAST_LOBULAR_CARCINOMA_VS_LOBULAR_NORMAL_DN	TURASHVILI_BREAST_LOBULAR_CARCINOMA_VS_LOBULAR_NORMAL_DN		42	-0.47254527	-1.0429327	0.44444445	0.5730933	1	2103	tags=45%, list=19%, signal=55%
DAIRKEE_TERT_TARGETS_UP	DAIRKEE_TERT_TARGETS_UP		212	-0.23236673	-1.0412376	0.3275862	0.5757703	1	3717	tags=32%, list=33%, signal=47%
STEIN_ESRRA_TARGETS	STEIN_ESRRA_TARGETS		308	-0.24680014	-1.0411161	0.43636364	0.575492	1	2928	tags=23%, list=26%, signal=30%
KEGG_PARKINSONS_DISEASE	KEGG_PARKINSONS_DISEASE		81	-0.27556026	-1.0408561	0.43636364	0.5753169	1	4729	tags=43%, list=42%, signal=74%
REACTOME_HIV_LIFE_CYCLE	REACTOME_HIV_LIFE_CYCLE		75	-0.2767038	-1.0394452	0.44067797	0.5773329	1	4824	tags=52%, list=43%, signal=91%
BIOCARTA_IL2RB_PATHWAY	BIOCARTA_IL2RB_PATHWAY		23	-0.34346473	-1.0386909	0.42	0.5782385	1	3019	tags=48%, list=27%, signal=65%
KIM_MYC_AMPLIFICATION_TARGETS_UP	KIM_MYC_AMPLIFICATION_TARGETS_UP		106	-0.2647127	-1.0384574	0.4	0.5781087	1	2261	tags=23%, list=20%, signal=28%
BERENJENO_TRANSFORMED_BY_RHOA_FOREVER_DN	BERENJENO_TRANSFORMED_BY_RHOA_FOREVER_DN		24	-0.41761887	-1.0383866	0.3846154	0.5776661	1	2571	tags=42%, list=23%, signal=54%
ACEVEDO_NORMAL_TISSUE_ADJACENT_TO_LIVER_TUMOR_DN	ACEVEDO_NORMAL_TISSUE_ADJACENT_TO_LIVER_TUMOR_DN		236	-0.24951687	-1.0381794	0.48214287	0.57749337	1	3033	tags=30%, list=27%, signal=40%
REACTOME_METABLISM_OF_NUCLEOTIDES	REACTOME_METABLISM_OF_NUCLEOTIDES		52	-0.29722264	-1.0380789	0.41666666	0.577155	1	2368	tags=21%, list=21%, signal=27%
NING_CHRONIC_OBSTRUCTIVE_PULMONARY_DISEASE_DN	NING_CHRONIC_OBSTRUCTIVE_PULMONARY_DISEASE_DN		50	-0.3439616	-1.0374087	0.42857143	0.5780255	1	2475	tags=30%, list=22%, signal=38%
RIZ_ERYTHROID_DIFFERENTIATION_APOBEC2	RIZ_ERYTHROID_DIFFERENTIATION_APOBEC2		18	-0.40327758	-1.0359482	0.42222223	0.5799944	1	1124	tags=22%, list=10%, signal=25%
FOURNIER_ACINAR_DEVELOPMENT_LATE_2	FOURNIER_ACINAR_DEVELOPMENT_LATE_2		179	-0.28806874	-1.0359434	0.43333334	0.5794878	1	2905	tags=27%, list=26%, signal=36%
CROMER_TUMORIGENESIS_DN	CROMER_TUMORIGENESIS_DN		29	-0.40810233	-1.0358132	0.38181818	0.57931566	1	2818	tags=38%, list=25%, signal=51%
SCIBETTA_KDM5B_TARGETS_DN	SCIBETTA_KDM5B_TARGETS_DN		47	-0.32860228	-1.0356718	0.38709676	0.5790124	1	3504	tags=38%, list=31%, signal=56%
VERHAAK_AML_WITH_NPM1_MUTATED_UP	VERHAAK_AML_WITH_NPM1_MUTATED_UP		113	-0.34837657	-1.0356189	0.4375	0.5785806	1	1311	tags=23%, list=12%, signal=26%
OUYANG_PROSTATE_CANCER_PROGRESSION_DN	OUYANG_PROSTATE_CANCER_PROGRESSION_DN		15	-0.37771082	-1.0342622	0.3846154	0.5804396	1	1978	tags=40%, list=18%, signal=49%
GEISS_RESPONSE_TO_DSRNA_UP	GEISS_RESPONSE_TO_DSRNA_UP		25	-0.41912106	-1.0334896	0.43636364	0.5811727	1	2347	tags=44%, list=21%, signal=56%
JAEGER_METASTASIS_DN	JAEGER_METASTASIS_DN		145	-0.3817907	-1.0324274	0.45	0.5824176	1	1826	tags=33%, list=16%, signal=39%
CAIRO_HEPATOBLASTOMA_CLASSES_DN	CAIRO_HEPATOBLASTOMA_CLASSES_DN		118	-0.37493873	-1.0319335	0.509434	0.58273673	1	1818	tags=28%, list=16%, signal=33%
SIG_PIP3_SIGNALING_IN_B_LYMPHOCYTES	SIG_PIP3_SIGNALING_IN_B_LYMPHOCYTES		21	-0.34962305	-1.0315912	0.39534885	0.5827949	1	2927	tags=43%, list=26%, signal=58%
SMITH_LIVER_CANCER	SMITH_LIVER_CANCER		22	-0.38859427	-1.0306147	0.49056605	0.5839516	1	1449	tags=23%, list=13%, signal=26%
BIOCARTA_CTLA4_PATHWAY	BIOCARTA_CTLA4_PATHWAY		15	-0.46259415	-1.0291547	0.44827586	0.58569556	1	1056	tags=27%, list=9%, signal=29%
LASTOWSKA_NEUROBLASTOMA_COPY_NUMBER_UP	LASTOWSKA_NEUROBLASTOMA_COPY_NUMBER_UP		111	-0.25777882	-1.02836	0.38181818	0.5865807	1	2764	tags=24%, list=25%, signal=32%
DORSAM_HOXA9_TARGETS_UP	DORSAM_HOXA9_TARGETS_UP		23	-0.3440013	-1.027401	0.44642857	0.5874389	1	4060	tags=48%, list=36%, signal=75%
CHANDRAN_METASTASIS_DN	CHANDRAN_METASTASIS_DN		57	-0.34969968	-1.0268348	0.49056605	0.5879659	1	1371	tags=26%, list=12%, signal=30%
CADWELL_ATG16L1_TARGETS_UP	CADWELL_ATG16L1_TARGETS_UP		62	-0.39311084	-1.0263304	0.43636364	0.5883305	1	1514	tags=31%, list=14%, signal=35%
MCBRYAN_PUBERTAL_BREAST_5_6WK_DN	MCBRYAN_PUBERTAL_BREAST_5_6WK_DN		85	-0.29705036	-1.0262529	0.3888889	0.58797294	1	3187	tags=39%, list=28%, signal=54%
DE_YY1_TARGETS_DN	DE_YY1_TARGETS_DN		50	-0.30195895	-1.0261004	0.4107143	0.5877921	1	2404	tags=26%, list=21%, signal=33%
KAYO_AGING_MUSCLE_DN	KAYO_AGING_MUSCLE_DN		82	-0.27782458	-1.0260596	0.47272727	0.58738136	1	2814	tags=26%, list=25%, signal=34%
WATANABE_COLON_CANCER_MSI_VS_MSS_DN	WATANABE_COLON_CANCER_MSI_VS_MSS_DN		38	-0.35119778	-1.0257735	0.37931034	0.5872197	1	1640	tags=26%, list=15%, signal=31%
BOYLAN_MULTIPLE_MYELOMA_D_CLUSTER_UP	BOYLAN_MULTIPLE_MYELOMA_D_CLUSTER_UP		18	-0.39985046	-1.0253747	0.42307693	0.5874815	1	2766	tags=50%, list=25%, signal=66%
RIZKI_TUMOR_INVASIVENESS_3D_UP	RIZKI_TUMOR_INVASIVENESS_3D_UP		121	-0.2853593	-1.0253072	0.375	0.5871064	1	1668	tags=20%, list=15%, signal=23%
HELLER_HDAC_TARGETS_SILENCED_BY_METHYLATION_UP	HELLER_HDAC_TARGETS_SILENCED_BY_METHYLATION_UP		242	-0.31337228	-1.0252067	0.46938777	0.5867153	1	1766	tags=24%, list=16%, signal=27%
XU_HGF_TARGETS_REPRESSED_BY_AKT1_DN	XU_HGF_TARGETS_REPRESSED_BY_AKT1_DN		46	-0.3326491	-1.0252017	0.44680852	0.58619183	1	2014	tags=26%, list=18%, signal=32%
JI_METASTASIS_REPRESSED_BY_STK11	JI_METASTASIS_REPRESSED_BY_STK11		17	-0.40159702	-1.0230027	0.44	0.58925545	1	989	tags=24%, list=9%, signal=26%
MATTIOLI_MULTIPLE_MYELOMA_WITH_14Q32_TRANSLOCATIONS	MATTIOLI_MULTIPLE_MYELOMA_WITH_14Q32_TRANSLOCATIONS		21	-0.40448055	-1.0227401	0.4	0.58920413	1	1090	tags=33%, list=10%, signal=37%
REACTOME_GLUCONEOGENESIS	REACTOME_GLUCONEOGENESIS		19	-0.4011352	-1.0213343	0.41666666	0.5910387	1	3535	tags=37%, list=32%, signal=54%
WU_SILENCED_BY_METHYLATION_IN_BLADDER_CANCER	WU_SILENCED_BY_METHYLATION_IN_BLADDER_CANCER		28	-0.42652154	-1.0203791	0.5283019	0.5922134	1	2157	tags=46%, list=19%, signal=57%
ALCALAY_AML_BY_NPM1_LOCALIZATION_UP	ALCALAY_AML_BY_NPM1_LOCALIZATION_UP		96	-0.31060648	-1.020016	0.47272727	0.59229803	1	1582	tags=22%, list=14%, signal=25%
HAHTOLA_MYCOSIS_FUNGOIDES_CD4_DN	HAHTOLA_MYCOSIS_FUNGOIDES_CD4_DN		67	-0.29088652	-1.0191367	0.42372882	0.5932669	1	3848	tags=42%, list=34%, signal=63%
APPIERTO_RESPONSE_TO_FENRETINIDE_UP	APPIERTO_RESPONSE_TO_FENRETINIDE_UP		19	-0.38254878	-1.0189832	0.49019608	0.59306604	1	1938	tags=32%, list=17%, signal=38%
HOSHIDA_LIVER_CANCER_SUBCLASS_S3	HOSHIDA_LIVER_CANCER_SUBCLASS_S3		200	-0.31968376	-1.0181525	0.44067797	0.59409934	1	2467	tags=27%, list=22%, signal=34%
FONTAINE_PAPILLARY_THYROID_CARCINOMA_DN	FONTAINE_PAPILLARY_THYROID_CARCINOMA_DN		47	-0.34937322	-1.0170676	0.41304347	0.5956148	1	496	tags=15%, list=4%, signal=16%
KEGG_VASOPRESSIN_REGULATED_WATER_REABSORPTION	KEGG_VASOPRESSIN_REGULATED_WATER_REABSORPTION		32	-0.32009938	-1.0170617	0.42857143	0.5951211	1	2230	tags=28%, list=20%, signal=35%
SMID_BREAST_CANCER_LUMINAL_A_UP	SMID_BREAST_CANCER_LUMINAL_A_UP		52	-0.44221935	-1.0168638	0.5	0.5948586	1	3033	tags=44%, list=27%, signal=60%
NIKOLSKY_BREAST_CANCER_7Q21_Q22_AMPLICON	NIKOLSKY_BREAST_CANCER_7Q21_Q22_AMPLICON		35	-0.3545925	-1.0167543	0.42592594	0.5945169	1	1423	tags=23%, list=13%, signal=26%
ASTON_MAJOR_DEPRESSIVE_DISORDER_DN	ASTON_MAJOR_DEPRESSIVE_DISORDER_DN		106	-0.2664132	-1.0146835	0.4528302	0.59744847	1	2433	tags=28%, list=22%, signal=36%
YAO_TEMPORAL_RESPONSE_TO_PROGESTERONE_CLUSTER_10	YAO_TEMPORAL_RESPONSE_TO_PROGESTERONE_CLUSTER_10		52	-0.27431673	-1.0133914	0.43636364	0.5994071	1	4698	tags=63%, list=42%, signal=109%
STOSSI_RESPONSE_TO_ESTRADIOL	STOSSI_RESPONSE_TO_ESTRADIOL		26	-0.3775215	-1.013351	0.4107143	0.5989304	1	2366	tags=31%, list=21%, signal=39%
SMID_BREAST_CANCER_BASAL_UP	SMID_BREAST_CANCER_BASAL_UP		390	-0.29095766	-1.0131668	0.40350878	0.59874177	1	1526	tags=21%, list=14%, signal=23%
LUCAS_HNF4A_TARGETS_UP	LUCAS_HNF4A_TARGETS_UP		34	-0.34584653	-1.0121315	0.5319149	0.60001725	1	2347	tags=35%, list=21%, signal=45%
ACEVEDO_LIVER_CANCER_WITH_H3K27ME3_UP	ACEVEDO_LIVER_CANCER_WITH_H3K27ME3_UP		121	-0.3407952	-1.0107832	0.40816328	0.60193396	1	1423	tags=23%, list=13%, signal=26%
GAL_LEUKEMIC_STEM_CELL_UP	GAL_LEUKEMIC_STEM_CELL_UP		58	-0.31729564	-1.0103173	0.47272727	0.6023485	1	1614	tags=24%, list=14%, signal=28%
CROMER_METASTASIS_UP	CROMER_METASTASIS_UP		36	-0.31700054	-1.0102967	0.44230768	0.6018491	1	2433	tags=31%, list=22%, signal=39%
LUI_TARGETS_OF_PAX8_PPARG_FUSION	LUI_TARGETS_OF_PAX8_PPARG_FUSION		23	-0.32976478	-1.0082026	0.46031746	0.6050537	1	602	tags=9%, list=5%, signal=9%
CHIANG_LIVER_CANCER_SUBCLASS_UNANNOTATED_DN	CHIANG_LIVER_CANCER_SUBCLASS_UNANNOTATED_DN		117	-0.278866	-1.0074173	0.47540984	0.60596913	1	2213	tags=20%, list=20%, signal=24%
RAMASWAMY_METASTASIS_DN	RAMASWAMY_METASTASIS_DN		38	-0.36714953	-1.0071453	0.5	0.60584176	1	930	tags=16%, list=8%, signal=17%
TIEN_INTESTINE_PROBIOTICS_2HR_UP	TIEN_INTESTINE_PROBIOTICS_2HR_UP		15	-0.356846	-1.0071065	0.48333332	0.60539883	1	1093	tags=13%, list=10%, signal=15%
KEGG_ACUTE_MYELOID_LEUKEMIA	KEGG_ACUTE_MYELOID_LEUKEMIA		36	-0.27848494	-1.0063293	0.4117647	0.60621256	1	3019	tags=39%, list=27%, signal=53%
REACTOME_RHO_GTPASE_CYCLE	REACTOME_RHO_GTPASE_CYCLE		70	-0.30070898	-1.0063057	0.47058824	0.6057196	1	1390	tags=19%, list=12%, signal=21%
REACTOME_ACTIVATION_OF_NMDA_RECEPTOR_UPON_GLUTAMATE_BINDING_AND_POSTSYNAPTIC_EVENTS	REACTOME_ACTIVATION_OF_NMDA_RECEPTOR_UPON_GLUTAMATE_BINDING_AND_POSTSYNAPTIC_EVENTS		26	-0.3497315	-1.0060161	0.46	0.6056196	1	3058	tags=46%, list=27%, signal=63%
CAFFAREL_RESPONSE_TO_THC_UP	CAFFAREL_RESPONSE_TO_THC_UP		18	-0.32948107	-1.0059882	0.36734694	0.6051737	1	4247	tags=56%, list=38%, signal=89%
KEGG_WNT_SIGNALING_PATHWAY	KEGG_WNT_SIGNALING_PATHWAY		106	-0.28631285	-1.0048261	0.42857143	0.60657114	1	2803	tags=30%, list=25%, signal=40%
SEITZ_NEOPLASTIC_TRANSFORMATION_BY_8P_DELETION_DN	SEITZ_NEOPLASTIC_TRANSFORMATION_BY_8P_DELETION_DN		20	-0.38806242	-1.0033531	0.42857143	0.60870624	1	1659	tags=25%, list=15%, signal=29%
REACTOME_CLASS_A1_RHODOPSIN_LIKE_RECEPTORS	REACTOME_CLASS_A1_RHODOPSIN_LIKE_RECEPTORS		186	-0.32625905	-1.0031254	0.48	0.60863256	1	2259	tags=26%, list=20%, signal=32%
BYSTRYKH_HEMATOPOIESIS_STEM_CELL_AND_BRAIN_QTL_TRANS	BYSTRYKH_HEMATOPOIESIS_STEM_CELL_AND_BRAIN_QTL_TRANS		138	-0.23006557	-1.0027239	0.43548387	0.6087262	1	3208	tags=26%, list=29%, signal=36%
FRASOR_RESPONSE_TO_ESTRADIOL_DN	FRASOR_RESPONSE_TO_ESTRADIOL_DN		40	-0.34494513	-1.0021164	0.48	0.60923815	1	2000	tags=25%, list=18%, signal=30%
RICKMAN_HEAD_AND_NECK_CANCER_A	RICKMAN_HEAD_AND_NECK_CANCER_A		49	-0.37879553	-1.0012395	0.4347826	0.61028695	1	1451	tags=33%, list=13%, signal=37%
RICKMAN_TUMOR_DIFFERENTIATED_WELL_VS_MODERATELY_UP	RICKMAN_TUMOR_DIFFERENTIATED_WELL_VS_MODERATELY_UP		55	-0.29439947	-1.00088	0.46666667	0.6104292	1	2276	tags=35%, list=20%, signal=43%
AMIT_EGF_RESPONSE_60_MCF10A	AMIT_EGF_RESPONSE_60_MCF10A		28	-0.36385784	-1.0006472	0.47916666	0.61030626	1	963	tags=18%, list=9%, signal=19%
GENTILE_UV_RESPONSE_CLUSTER_D7	GENTILE_UV_RESPONSE_CLUSTER_D7		25	-0.32032034	-1.000333	0.44827586	0.61042637	1	1778	tags=20%, list=16%, signal=24%
RODRIGUES_THYROID_CARCINOMA_ANAPLASTIC_UP	RODRIGUES_THYROID_CARCINOMA_ANAPLASTIC_UP		363	-0.2656472	-1.0003086	0.44642857	0.6099425	1	4086	tags=43%, list=36%, signal=66%
IVANOVA_HEMATOPOIESIS_STEM_CELL_AND_PROGENITOR	IVANOVA_HEMATOPOIESIS_STEM_CELL_AND_PROGENITOR		152	-0.2652938	-0.9996382	0.48076922	0.61033136	1	2074	tags=22%, list=19%, signal=26%
RUGO_STRESS_RESPONSE_SUBSET_G	RUGO_STRESS_RESPONSE_SUBSET_G		19	-0.32713196	-0.9986629	0.47272727	0.61124223	1	3824	tags=58%, list=34%, signal=88%
KYNG_DNA_DAMAGE_BY_4NQO_OR_UV	KYNG_DNA_DAMAGE_BY_4NQO_OR_UV		19	-0.32713196	-0.9986629	0.47272727	0.61071616	1	3824	tags=58%, list=34%, signal=88%
MASSARWEH_TAMOXIFEN_RESISTANCE_DN	MASSARWEH_TAMOXIFEN_RESISTANCE_DN		122	-0.27434668	-0.9981435	0.509434	0.6108534	1	1454	tags=20%, list=13%, signal=22%
KEGG_COMPLEMENT_AND_COAGULATION_CASCADES	KEGG_COMPLEMENT_AND_COAGULATION_CASCADES		54	-0.4007817	-0.9976024	0.45901638	0.61140186	1	1169	tags=24%, list=10%, signal=27%
CHESLER_BRAIN_HIGHEST_EXPRESSION	CHESLER_BRAIN_HIGHEST_EXPRESSION		25	-0.34585047	-0.9975792	0.4909091	0.6109287	1	61	tags=8%, list=1%, signal=8%
RASHI_RESPONSE_TO_IONIZING_RADIATION_1	RASHI_RESPONSE_TO_IONIZING_RADIATION_1		31	-0.32115442	-0.9972479	0.41379312	0.61107075	1	3935	tags=39%, list=35%, signal=60%
HOEBEKE_LYMPHOID_STEM_CELL_UP	HOEBEKE_LYMPHOID_STEM_CELL_UP		49	-0.3062888	-0.9968174	0.49122807	0.6113908	1	1279	tags=18%, list=11%, signal=21%
REACTOME_DOWNSTREAM_EVENTS_IN_GPCR_SIGNALING	REACTOME_DOWNSTREAM_EVENTS_IN_GPCR_SIGNALING		289	-0.3008223	-0.9963778	0.42857143	0.6115491	1	1636	tags=19%, list=15%, signal=22%
BIOCARTA_CTCF_PATHWAY	BIOCARTA_CTCF_PATHWAY		15	-0.40567467	-0.99548864	0.37777779	0.6124696	1	3266	tags=47%, list=29%, signal=66%
BROWNE_HCMV_INFECTION_6HR_UP	BROWNE_HCMV_INFECTION_6HR_UP		42	-0.32023707	-0.9943566	0.43137255	0.61393285	1	1974	tags=21%, list=18%, signal=26%
LINDGREN_BLADDER_CANCER_CLUSTER_1_UP	LINDGREN_BLADDER_CANCER_CLUSTER_1_UP		65	-0.26764482	-0.9938985	0.4716981	0.61429167	1	3152	tags=38%, list=28%, signal=53%
VALK_AML_CLUSTER_3	VALK_AML_CLUSTER_3		23	-0.34527442	-0.992974	0.45454547	0.6152302	1	2857	tags=48%, list=26%, signal=64%
KEGG_PEROXISOME	KEGG_PEROXISOME		57	-0.31712466	-0.99294937	0.4181818	0.61472625	1	2078	tags=25%, list=19%, signal=30%
WALLACE_PROSTATE_CANCER_RACE_DN	WALLACE_PROSTATE_CANCER_RACE_DN		42	-0.31332922	-0.9923629	0.48076922	0.61504513	1	1982	tags=29%, list=18%, signal=35%
NAKAJIMA_EOSINOPHIL	NAKAJIMA_EOSINOPHIL		15	-0.41777557	-0.99232537	0.50980395	0.6146269	1	488	tags=20%, list=4%, signal=21%
ROPERO_HDAC2_TARGETS	ROPERO_HDAC2_TARGETS		53	-0.33790776	-0.9920103	0.6037736	0.6146541	1	1984	tags=28%, list=18%, signal=34%
TURASHVILI_BREAST_DUCTAL_CARCINOMA_VS_DUCTAL_NORMAL_UP	TURASHVILI_BREAST_DUCTAL_CARCINOMA_VS_DUCTAL_NORMAL_UP		22	-0.432792	-0.9911045	0.5192308	0.6156559	1	2103	tags=50%, list=19%, signal=61%
REACTOME_NCAM1_INTERACTIONS	REACTOME_NCAM1_INTERACTIONS		34	-0.39991447	-0.9907499	0.5192308	0.6156879	1	3006	tags=44%, list=27%, signal=60%
BOYLAN_MULTIPLE_MYELOMA_D_CLUSTER_DN	BOYLAN_MULTIPLE_MYELOMA_D_CLUSTER_DN		24	-0.3618726	-0.98816943	0.5740741	0.6197366	1	850	tags=21%, list=8%, signal=22%
LEE_METASTASIS_AND_ALTERNATIVE_SPLICING_UP	LEE_METASTASIS_AND_ALTERNATIVE_SPLICING_UP		49	-0.32010207	-0.98805505	0.509434	0.61941093	1	1573	tags=27%, list=14%, signal=31%
DAUER_STAT3_TARGETS_DN	DAUER_STAT3_TARGETS_DN		23	-0.4669345	-0.98702824	0.44444445	0.6208771	1	2097	tags=39%, list=19%, signal=48%
REACTOME_LYSOSOME_VESICLE_BIOGENESIS	REACTOME_LYSOSOME_VESICLE_BIOGENESIS		16	-0.3169268	-0.98681194	0.5185185	0.62075984	1	3451	tags=44%, list=31%, signal=63%
KEGG_SPHINGOLIPID_METABOLISM	KEGG_SPHINGOLIPID_METABOLISM		22	-0.3862162	-0.98551947	0.5319149	0.6222908	1	2469	tags=36%, list=22%, signal=47%
SPIELMAN_LYMPHOBLAST_EUROPEAN_VS_ASIAN_UP	SPIELMAN_LYMPHOBLAST_EUROPEAN_VS_ASIAN_UP		324	-0.21997003	-0.98545915	0.46296296	0.6218609	1	4058	tags=38%, list=36%, signal=57%
ZHANG_RESPONSE_TO_IKK_INHIBITOR_AND_TNF_UP	ZHANG_RESPONSE_TO_IKK_INHIBITOR_AND_TNF_UP		120	-0.3247684	-0.98405313	0.48076922	0.62373376	1	978	tags=18%, list=9%, signal=20%
MCCABE_HOXC6_TARGETS_CANCER_UP	MCCABE_HOXC6_TARGETS_CANCER_UP		19	-0.33266217	-0.983416	0.4680851	0.62440246	1	2439	tags=37%, list=22%, signal=47%
SEKI_INFLAMMATORY_RESPONSE_LPS_UP	SEKI_INFLAMMATORY_RESPONSE_LPS_UP		52	-0.40328223	-0.9831578	0.5217391	0.6242695	1	1795	tags=31%, list=16%, signal=36%
NELSON_RESPONSE_TO_ANDROGEN_UP	NELSON_RESPONSE_TO_ANDROGEN_UP		55	-0.29568496	-0.98302805	0.46551725	0.6239424	1	284	tags=13%, list=3%, signal=13%
GAUSSMANN_MLL_AF4_FUSION_TARGETS_D_UP	GAUSSMANN_MLL_AF4_FUSION_TARGETS_D_UP		18	-0.34770057	-0.9825841	0.41304347	0.6243383	1	2822	tags=50%, list=25%, signal=67%
KONDO_PROSTATE_CANCER_HCP_WITH_H3K27ME3	KONDO_PROSTATE_CANCER_HCP_WITH_H3K27ME3		47	-0.3226484	-0.9824479	0.5	0.6240196	1	2504	tags=26%, list=22%, signal=33%
RIZKI_TUMOR_INVASIVENESS_2D_UP	RIZKI_TUMOR_INVASIVENESS_2D_UP		47	-0.24777198	-0.98233443	0.54545456	0.62369716	1	2099	tags=23%, list=19%, signal=29%
ONKEN_UVEAL_MELANOMA_DN	ONKEN_UVEAL_MELANOMA_DN		330	-0.24427512	-0.98188883	0.47058824	0.6241249	1	2416	tags=23%, list=22%, signal=29%
DER_IFN_GAMMA_RESPONSE_UP	DER_IFN_GAMMA_RESPONSE_UP		46	-0.29279757	-0.98134	0.45454547	0.62459475	1	2886	tags=35%, list=26%, signal=47%
RICKMAN_HEAD_AND_NECK_CANCER_D	RICKMAN_HEAD_AND_NECK_CANCER_D		18	-0.45907778	-0.9812155	0.4909091	0.6241897	1	1476	tags=39%, list=13%, signal=45%
NAKAYAMA_SOFT_TISSUE_TUMORS_PCA2_DN	NAKAYAMA_SOFT_TISSUE_TUMORS_PCA2_DN		52	-0.43199074	-0.980462	0.53846157	0.6248908	1	2886	tags=46%, list=26%, signal=62%
REACTOME_PLATELET_DEGRANULATION	REACTOME_PLATELET_DEGRANULATION		58	-0.36047357	-0.9802791	0.54385966	0.62471753	1	2801	tags=45%, list=25%, signal=59%
FRIDMAN_SENESCENCE_UP	FRIDMAN_SENESCENCE_UP		48	-0.35530335	-0.98014283	0.5	0.6243962	1	1082	tags=27%, list=10%, signal=30%
KEGG_GLYCOSPHINGOLIPID_BIOSYNTHESIS_LACTO_AND_NEOLACTO_SERIES	KEGG_GLYCOSPHINGOLIPID_BIOSYNTHESIS_LACTO_AND_NEOLACTO_SERIES		20	-0.39412278	-0.9800392	0.4883721	0.62401164	1	4538	tags=70%, list=41%, signal=117%
SMID_BREAST_CANCER_RELAPSE_IN_BRAIN_UP	SMID_BREAST_CANCER_RELAPSE_IN_BRAIN_UP		28	-0.36934176	-0.9797348	0.49019608	0.6239609	1	1168	tags=32%, list=10%, signal=36%
WEI_MYCN_TARGETS_WITH_E_BOX	WEI_MYCN_TARGETS_WITH_E_BOX		426	-0.22217245	-0.979394	0.47619048	0.62387663	1	3857	tags=36%, list=34%, signal=53%
DAZARD_UV_RESPONSE_CLUSTER_G2	DAZARD_UV_RESPONSE_CLUSTER_G2		15	-0.47328803	-0.97927344	0.51724136	0.623507	1	1089	tags=27%, list=10%, signal=29%
SABATES_COLORECTAL_ADENOMA_DN	SABATES_COLORECTAL_ADENOMA_DN		154	-0.37228525	-0.97893035	0.5192308	0.62347156	1	1818	tags=29%, list=16%, signal=34%
PRAMOONJAGO_SOX4_TARGETS_UP	PRAMOONJAGO_SOX4_TARGETS_UP		35	-0.34694454	-0.97862375	0.46938777	0.62350833	1	1820	tags=31%, list=16%, signal=37%
RIGGINS_TAMOXIFEN_RESISTANCE_DN	RIGGINS_TAMOXIFEN_RESISTANCE_DN		132	-0.28598028	-0.97859603	0.5833333	0.6231221	1	1826	tags=25%, list=16%, signal=30%
ZHAN_MULTIPLE_MYELOMA_MF_DN	ZHAN_MULTIPLE_MYELOMA_MF_DN		16	-0.39335367	-0.9774492	0.5555556	0.62462664	1	1787	tags=31%, list=16%, signal=37%
CHOI_ATL_STAGE_PREDICTOR	CHOI_ATL_STAGE_PREDICTOR		21	-0.32687363	-0.9766881	0.4915254	0.625668	1	1929	tags=24%, list=17%, signal=29%
SIG_CHEMOTAXIS	SIG_CHEMOTAXIS		31	-0.31383824	-0.97524977	0.42592594	0.62764853	1	3333	tags=42%, list=30%, signal=60%
LEE_RECENT_THYMIC_EMIGRANT	LEE_RECENT_THYMIC_EMIGRANT		65	-0.2842674	-0.97487843	0.537037	0.6276276	1	2346	tags=26%, list=21%, signal=33%
WATTEL_AUTONOMOUS_THYROID_ADENOMA_DN	WATTEL_AUTONOMOUS_THYROID_ADENOMA_DN		16	-0.44212237	-0.97364753	0.46	0.62918633	1	1986	tags=38%, list=18%, signal=46%
TOOKER_GEMCITABINE_RESISTANCE_UP	TOOKER_GEMCITABINE_RESISTANCE_UP		53	-0.24266158	-0.9723958	0.45454547	0.63103485	1	1431	tags=13%, list=13%, signal=15%
TOOKER_RESPONSE_TO_BEXAROTENE_DN	TOOKER_RESPONSE_TO_BEXAROTENE_DN		53	-0.24266158	-0.9723958	0.45454547	0.6305137	1	1431	tags=13%, list=13%, signal=15%
BROWNE_HCMV_INFECTION_48HR_UP	BROWNE_HCMV_INFECTION_48HR_UP		117	-0.2726578	-0.9710533	0.46774194	0.6321477	1	1620	tags=19%, list=14%, signal=22%
RASHI_RESPONSE_TO_IONIZING_RADIATION_2	RASHI_RESPONSE_TO_IONIZING_RADIATION_2		92	-0.29359394	-0.97039354	0.537037	0.6330768	1	2464	tags=29%, list=22%, signal=37%
LE_EGR2_TARGETS_UP	LE_EGR2_TARGETS_UP		75	-0.3614813	-0.97020304	0.46296296	0.63284093	1	973	tags=15%, list=9%, signal=16%
TONKS_TARGETS_OF_RUNX1_RUNX1T1_FUSION_HSC_UP	TONKS_TARGETS_OF_RUNX1_RUNX1T1_FUSION_HSC_UP		109	-0.32512894	-0.96999687	0.5294118	0.6327119	1	2865	tags=41%, list=26%, signal=55%
LIN_NPAS4_TARGETS_UP	LIN_NPAS4_TARGETS_UP		81	-0.25761843	-0.96938026	0.537037	0.63335	1	3475	tags=40%, list=31%, signal=57%
REACTOME_INTEGRATION_OF_ENERGY_METABOLISM	REACTOME_INTEGRATION_OF_ENERGY_METABOLISM		160	-0.24499361	-0.9690572	0.46296296	0.633468	1	4358	tags=36%, list=39%, signal=58%
ST_GA12_PATHWAY	ST_GA12_PATHWAY		16	-0.3423808	-0.9682481	0.5192308	0.6344228	1	3019	tags=38%, list=27%, signal=51%
KEGG_ENDOCYTOSIS	KEGG_ENDOCYTOSIS		100	-0.2566216	-0.9677388	0.47272727	0.63487846	1	3251	tags=34%, list=29%, signal=47%
HSC_MATURE_FETAL	HSC_MATURE_FETAL		16	-0.35194913	-0.96570635	0.53125	0.6379437	1	1983	tags=31%, list=18%, signal=38%
CHO_NR4A1_TARGETS	CHO_NR4A1_TARGETS		16	-0.39867857	-0.9654836	0.5272727	0.6377776	1	363	tags=19%, list=3%, signal=19%
CHIARETTI_T_ALL_REFRACTORY_TO_THERAPY	CHIARETTI_T_ALL_REFRACTORY_TO_THERAPY		20	-0.4101344	-0.9653466	0.5102041	0.63757193	1	3207	tags=50%, list=29%, signal=70%
WU_HBX_TARGETS_1_DN	WU_HBX_TARGETS_1_DN		15	-0.3503982	-0.9651273	0.54347825	0.63726825	1	3505	tags=47%, list=31%, signal=68%
ALONSO_METASTASIS_EMT_UP	ALONSO_METASTASIS_EMT_UP		23	-0.38387248	-0.96489704	0.5185185	0.637069	1	4177	tags=74%, list=37%, signal=118%
RIZKI_TUMOR_INVASIVENESS_2D_DN	RIZKI_TUMOR_INVASIVENESS_2D_DN		46	-0.2806303	-0.9646344	0.5090909	0.63722986	1	3253	tags=37%, list=29%, signal=52%
PETRETTO_CARDIAC_HYPERTROPHY	PETRETTO_CARDIAC_HYPERTROPHY		23	-0.46433133	-0.96419156	0.4909091	0.63743544	1	2103	tags=43%, list=19%, signal=53%
SEMENZA_HIF1_TARGETS	SEMENZA_HIF1_TARGETS		25	-0.3422556	-0.9634045	0.47540984	0.63816464	1	1829	tags=32%, list=16%, signal=38%
GAZDA_DIAMOND_BLACKFAN_ANEMIA_MYELOID_DN	GAZDA_DIAMOND_BLACKFAN_ANEMIA_MYELOID_DN		23	-0.275212	-0.9628982	0.5294118	0.63849795	1	1779	tags=22%, list=16%, signal=26%
CHARAFE_BREAST_CANCER_BASAL_VS_MESENCHYMAL_UP	CHARAFE_BREAST_CANCER_BASAL_VS_MESENCHYMAL_UP		67	-0.37063128	-0.9627731	0.44444445	0.6382133	1	1583	tags=24%, list=14%, signal=28%
KEGG_THYROID_CANCER	KEGG_THYROID_CANCER		16	-0.3590307	-0.96274185	0.5192308	0.63777256	1	2745	tags=31%, list=25%, signal=41%
ZHAN_MULTIPLE_MYELOMA_UP	ZHAN_MULTIPLE_MYELOMA_UP		31	-0.26274067	-0.9613935	0.5	0.63959175	1	3240	tags=32%, list=29%, signal=45%
KEGG_VALINE_LEUCINE_AND_ISOLEUCINE_DEGRADATION	KEGG_VALINE_LEUCINE_AND_ISOLEUCINE_DEGRADATION		35	-0.38890824	-0.9612066	0.47058824	0.63931966	1	4093	tags=43%, list=37%, signal=67%
CREIGHTON_ENDOCRINE_THERAPY_RESISTANCE_1	CREIGHTON_ENDOCRINE_THERAPY_RESISTANCE_1		281	-0.23550765	-0.9604748	0.5263158	0.64007825	1	2342	tags=25%, list=21%, signal=30%
YAGI_AML_WITH_T_8_21_TRANSLOCATION	YAGI_AML_WITH_T_8_21_TRANSLOCATION		228	-0.24841653	-0.96043104	0.5	0.63966143	1	2350	tags=23%, list=21%, signal=29%
LINDGREN_BLADDER_CANCER_CLUSTER_3_DN	LINDGREN_BLADDER_CANCER_CLUSTER_3_DN		125	-0.25293547	-0.9585212	0.50980395	0.64249164	1	2440	tags=23%, list=22%, signal=29%
MAHAJAN_RESPONSE_TO_IL1A_DN	MAHAJAN_RESPONSE_TO_IL1A_DN		40	-0.30474648	-0.9571358	0.5	0.6444494	1	2608	tags=35%, list=23%, signal=45%
CHEOK_RESPONSE_TO_HD_MTX_DN	CHEOK_RESPONSE_TO_HD_MTX_DN		15	-0.34204838	-0.9565268	0.5319149	0.644942	1	3988	tags=47%, list=36%, signal=72%
REACTOME_APOPTOSIS	REACTOME_APOPTOSIS		88	-0.25005883	-0.95637554	0.4814815	0.6446253	1	4300	tags=53%, list=38%, signal=86%
URS_ADIPOCYTE_DIFFERENTIATION_DN	URS_ADIPOCYTE_DIFFERENTIATION_DN		20	-0.48008457	-0.956044	0.5185185	0.6448232	1	1811	tags=35%, list=16%, signal=42%
KEGG_PATHWAYS_IN_CANCER	KEGG_PATHWAYS_IN_CANCER		208	-0.24027528	-0.95477587	0.4489796	0.6465466	1	3042	tags=32%, list=27%, signal=43%
SESTO_RESPONSE_TO_UV_C2	SESTO_RESPONSE_TO_UV_C2		33	-0.29678726	-0.9546739	0.4716981	0.6462221	1	5096	tags=64%, list=46%, signal=116%
SENGUPTA_NASOPHARYNGEAL_CARCINOMA_DN	SENGUPTA_NASOPHARYNGEAL_CARCINOMA_DN		130	-0.30782598	-0.9543289	0.46551725	0.6462304	1	1594	tags=22%, list=14%, signal=26%
COULOUARN_TEMPORAL_TGFB1_SIGNATURE_DN	COULOUARN_TEMPORAL_TGFB1_SIGNATURE_DN		86	-0.28365737	-0.9539613	0.51785713	0.6463103	1	2122	tags=24%, list=19%, signal=30%
BIOCARTA_NO1_PATHWAY	BIOCARTA_NO1_PATHWAY		18	-0.3855348	-0.9535748	0.5283019	0.64651537	1	2474	tags=39%, list=22%, signal=50%
REACTOME_METABOLISM_OF_CARBOHYDRATES	REACTOME_METABOLISM_OF_CARBOHYDRATES		80	-0.26054046	-0.9531783	0.51666665	0.6467213	1	3173	tags=28%, list=28%, signal=38%
JIANG_TIP30_TARGETS_UP	JIANG_TIP30_TARGETS_UP		34	-0.3271537	-0.9529533	0.5471698	0.64659667	1	1820	tags=21%, list=16%, signal=25%
BOHN_PRIMARY_IMMUNODEFICIENCY_SYNDROM_UP	BOHN_PRIMARY_IMMUNODEFICIENCY_SYNDROM_UP		24	-0.30157802	-0.95285094	0.5185185	0.6463089	1	2981	tags=33%, list=27%, signal=45%
TAKEDA_TARGETS_OF_NUP98_HOXA9_FUSION_10D_UP	TAKEDA_TARGETS_OF_NUP98_HOXA9_FUSION_10D_UP		89	-0.36292434	-0.95271593	0.5555556	0.64606345	1	1645	tags=31%, list=15%, signal=37%
VART_KSHV_INFECTION_ANGIOGENIC_MARKERS_UP	VART_KSHV_INFECTION_ANGIOGENIC_MARKERS_UP		122	-0.33029357	-0.9523641	0.5185185	0.646072	1	2400	tags=39%, list=21%, signal=48%
KEGG_AXON_GUIDANCE	KEGG_AXON_GUIDANCE		89	-0.28778398	-0.9517771	0.4716981	0.64679426	1	2466	tags=29%, list=22%, signal=37%
PYEON_CANCER_HEAD_AND_NECK_VS_CERVICAL_DN	PYEON_CANCER_HEAD_AND_NECK_VS_CERVICAL_DN		15	-0.4843388	-0.9513772	0.5272727	0.64695734	1	1226	tags=40%, list=11%, signal=45%
YAO_TEMPORAL_RESPONSE_TO_PROGESTERONE_CLUSTER_0	YAO_TEMPORAL_RESPONSE_TO_PROGESTERONE_CLUSTER_0		57	-0.35373667	-0.95033056	0.59183675	0.6481904	1	1643	tags=23%, list=15%, signal=27%
AMIT_SERUM_RESPONSE_120_MCF10A	AMIT_SERUM_RESPONSE_120_MCF10A		45	-0.3410562	-0.94909364	0.5652174	0.6498821	1	1826	tags=24%, list=16%, signal=29%
KEGG_PURINE_METABOLISM	KEGG_PURINE_METABOLISM		110	-0.22121935	-0.94860303	0.5660377	0.65014076	1	2172	tags=19%, list=19%, signal=23%
HOOI_ST7_TARGETS_DN	HOOI_ST7_TARGETS_DN		51	-0.3054444	-0.94860005	0.54	0.64962274	1	2493	tags=31%, list=22%, signal=40%
ZHOU_INFLAMMATORY_RESPONSE_LIVE_UP	ZHOU_INFLAMMATORY_RESPONSE_LIVE_UP		219	-0.26711	-0.94824904	0.5471698	0.6498236	1	2167	tags=24%, list=19%, signal=29%
ONDER_CDH1_TARGETS_1_DN	ONDER_CDH1_TARGETS_1_DN		88	-0.31002054	-0.9480839	0.5576923	0.6495796	1	1795	tags=24%, list=16%, signal=28%
HINATA_NFKB_TARGETS_FIBROBLAST_UP	HINATA_NFKB_TARGETS_FIBROBLAST_UP		43	-0.3486651	-0.94768643	0.58	0.64974463	1	3271	tags=42%, list=29%, signal=59%
REACTOME_METABOLISM_OF_AMINO_ACIDS	REACTOME_METABOLISM_OF_AMINO_ACIDS		129	-0.26022905	-0.94718117	0.5081967	0.65018296	1	652	tags=10%, list=6%, signal=11%
TENEDINI_MEGAKARYOCYTE_MARKERS	TENEDINI_MEGAKARYOCYTE_MARKERS		29	-0.3133484	-0.94690603	0.5849057	0.6501248	1	2911	tags=38%, list=26%, signal=51%
REACTOME_G_ALPHA_12_13_SIGNALLING_EVENTS	REACTOME_G_ALPHA_12_13_SIGNALLING_EVENTS		37	-0.2949494	-0.94620764	0.51785713	0.6508677	1	1390	tags=16%, list=12%, signal=18%
ZHAN_MULTIPLE_MYELOMA_PR_DN	ZHAN_MULTIPLE_MYELOMA_PR_DN		19	-0.37168112	-0.9458599	0.60465115	0.65094733	1	2349	tags=32%, list=21%, signal=40%
SATO_SILENCED_EPIGENETICALLY_IN_PANCREATIC_CANCER	SATO_SILENCED_EPIGENETICALLY_IN_PANCREATIC_CANCER		27	-0.35212758	-0.94549793	0.5344828	0.6511052	1	1482	tags=30%, list=13%, signal=34%
KEGG_CELL_CYCLE	KEGG_CELL_CYCLE		83	-0.28687084	-0.9452944	0.5283019	0.6509321	1	3441	tags=28%, list=31%, signal=40%
THUM_MIR21_TARGETS_HEART_DISEASE_UP	THUM_MIR21_TARGETS_HEART_DISEASE_UP		15	-0.55284137	-0.94495666	0.59183675	0.651133	1	2103	tags=47%, list=19%, signal=57%
REACTOME_SYNTHESIS_OF_BILE_ACIDS_AND_BILE_SALTS	REACTOME_SYNTHESIS_OF_BILE_ACIDS_AND_BILE_SALTS		18	-0.38545448	-0.94335824	0.5964912	0.65345645	1	729	tags=28%, list=7%, signal=30%
GRAHAM_NORMAL_QUIESCENT_VS_NORMAL_DIVIDING_UP	GRAHAM_NORMAL_QUIESCENT_VS_NORMAL_DIVIDING_UP		35	-0.37860516	-0.9431225	0.5769231	0.6533094	1	918	tags=26%, list=8%, signal=28%
OUELLET_OVARIAN_CANCER_INVASIVE_VS_LMP_UP	OUELLET_OVARIAN_CANCER_INVASIVE_VS_LMP_UP		85	-0.271716	-0.9430045	0.5263158	0.65300626	1	3128	tags=29%, list=28%, signal=41%
BERENJENO_TRANSFORMED_BY_RHOA_UP	BERENJENO_TRANSFORMED_BY_RHOA_UP		385	-0.27728033	-0.9427524	0.48214287	0.65286714	1	2929	tags=24%, list=26%, signal=31%
REACTOME_PEPTIDE_LIGAND_BINDING_RECEPTORS	REACTOME_PEPTIDE_LIGAND_BINDING_RECEPTORS		119	-0.32026336	-0.9422607	0.5882353	0.65321064	1	1285	tags=20%, list=11%, signal=23%
ZHOU_INFLAMMATORY_RESPONSE_FIMA_UP	ZHOU_INFLAMMATORY_RESPONSE_FIMA_UP		235	-0.2705475	-0.9413588	0.5555556	0.654387	1	2167	tags=26%, list=19%, signal=32%
CHEN_HOXA5_TARGETS_9HR_UP	CHEN_HOXA5_TARGETS_9HR_UP		113	-0.25769597	-0.94058967	0.5423729	0.65522176	1	2774	tags=26%, list=25%, signal=34%
YAGI_AML_SURVIVAL	YAGI_AML_SURVIVAL		80	-0.23663452	-0.9402065	0.5254237	0.6552043	1	2714	tags=28%, list=24%, signal=36%
REACTOME_G_ALPHA_Q_SIGNALLING_EVENTS	REACTOME_G_ALPHA_Q_SIGNALLING_EVENTS		99	-0.2795285	-0.93951505	0.44	0.6558899	1	1464	tags=19%, list=13%, signal=22%
ACEVEDO_LIVER_TUMOR_VS_NORMAL_ADJACENT_TISSUE_DN	ACEVEDO_LIVER_TUMOR_VS_NORMAL_ADJACENT_TISSUE_DN		160	-0.27904263	-0.9394094	0.53846157	0.65559095	1	2040	tags=23%, list=18%, signal=28%
MULLIGHAN_NPM1_SIGNATURE_3_DN	MULLIGHAN_NPM1_SIGNATURE_3_DN		84	-0.28458232	-0.9393764	0.5090909	0.6551118	1	1244	tags=18%, list=11%, signal=20%
ACEVEDO_LIVER_CANCER_WITH_H3K9ME3_UP	ACEVEDO_LIVER_CANCER_WITH_H3K9ME3_UP		46	-0.34879556	-0.93934	0.5090909	0.65465885	1	808	tags=15%, list=7%, signal=16%
LUI_THYROID_CANCER_PAX8_PPARG_DN	LUI_THYROID_CANCER_PAX8_PPARG_DN		34	-0.26921585	-0.9393219	0.5645161	0.6541639	1	1304	tags=12%, list=12%, signal=13%
KIM_MYCN_AMPLIFICATION_TARGETS_UP	KIM_MYCN_AMPLIFICATION_TARGETS_UP		42	-0.3150924	-0.93893665	0.4489796	0.65440226	1	1347	tags=19%, list=12%, signal=22%
WONG_ENDMETRIUM_CANCER_DN	WONG_ENDMETRIUM_CANCER_DN		26	-0.43221787	-0.9368091	0.59615386	0.65765876	1	2334	tags=31%, list=21%, signal=39%
GALLUZZI_PERMEABILIZE_MITOCHONDRIA	GALLUZZI_PERMEABILIZE_MITOCHONDRIA		26	-0.29788506	-0.9365462	0.51724136	0.6576786	1	3069	tags=35%, list=27%, signal=48%
REACTOME_ADP_SIGNALLING_THROUGH_P2Y_PURINOCEPTOR_1	REACTOME_ADP_SIGNALLING_THROUGH_P2Y_PURINOCEPTOR_1		18	-0.34495592	-0.93619406	0.5652174	0.6577776	1	1234	tags=28%, list=11%, signal=31%
IIZUKA_LIVER_CANCER_PROGRESSION_G2_G3_UP	IIZUKA_LIVER_CANCER_PROGRESSION_G2_G3_UP		15	-0.36439416	-0.9358286	0.62068963	0.6579243	1	2122	tags=40%, list=19%, signal=49%
REACTOME_SIGNALLING_TO_RAS	REACTOME_SIGNALLING_TO_RAS		18	-0.2954907	-0.93550473	0.5	0.6579829	1	3290	tags=50%, list=29%, signal=71%
MARTINEZ_TP53_TARGETS_DN	MARTINEZ_TP53_TARGETS_DN		406	-0.24236773	-0.9351812	0.5862069	0.6579849	1	2582	tags=29%, list=23%, signal=36%
MULLIGHAN_NPM1_MUTATED_SIGNATURE_1_DN	MULLIGHAN_NPM1_MUTATED_SIGNATURE_1_DN		63	-0.28351614	-0.9346343	0.5925926	0.6583395	1	1830	tags=21%, list=16%, signal=25%
REACTOME_DOWNSTREAM_TCR_SIGNALING	REACTOME_DOWNSTREAM_TCR_SIGNALING		20	-0.35701016	-0.9343911	0.58181816	0.6582007	1	3774	tags=50%, list=34%, signal=75%
REACTOME_GPCR_LIGAND_BINDING	REACTOME_GPCR_LIGAND_BINDING		257	-0.3072186	-0.93380255	0.6	0.65882003	1	2259	tags=25%, list=20%, signal=30%
ZHOU_INFLAMMATORY_RESPONSE_LPS_UP	ZHOU_INFLAMMATORY_RESPONSE_LPS_UP		197	-0.28350106	-0.9334681	0.6415094	0.65900123	1	2167	tags=26%, list=19%, signal=32%
MOOTHA_HUMAN_MITODB_6_2002	MOOTHA_HUMAN_MITODB_6_2002		325	-0.22232343	-0.93264955	0.5263158	0.6600563	1	4272	tags=36%, list=38%, signal=57%
WANG_LMO4_TARGETS_UP	WANG_LMO4_TARGETS_UP		183	-0.21498132	-0.93258566	0.5272727	0.659644	1	2585	tags=26%, list=23%, signal=33%
COLIN_PILOCYTIC_ASTROCYTOMA_VS_GLIOBLASTOMA_UP	COLIN_PILOCYTIC_ASTROCYTOMA_VS_GLIOBLASTOMA_UP		20	-0.39275694	-0.9322587	0.5208333	0.6596894	1	780	tags=25%, list=7%, signal=27%
GRESHOCK_CANCER_COPY_NUMBER_DN	GRESHOCK_CANCER_COPY_NUMBER_DN		208	-0.21559055	-0.93224555	0.60714287	0.6591883	1	2198	tags=19%, list=20%, signal=23%
JI_RESPONSE_TO_FSH_UP	JI_RESPONSE_TO_FSH_UP		44	-0.3000083	-0.93075037	0.5185185	0.6609896	1	2721	tags=39%, list=24%, signal=51%
RADMACHER_AML_PROGNOSIS	RADMACHER_AML_PROGNOSIS		51	-0.32687762	-0.92971706	0.5625	0.6618721	1	1139	tags=22%, list=10%, signal=24%
MOREIRA_RESPONSE_TO_TSA_UP	MOREIRA_RESPONSE_TO_TSA_UP		21	-0.2921477	-0.9296236	0.52380955	0.66150296	1	3810	tags=38%, list=34%, signal=58%
VALK_AML_CLUSTER_6	VALK_AML_CLUSTER_6		19	-0.37151185	-0.929508	0.53571427	0.6611802	1	3012	tags=37%, list=27%, signal=50%
JAZAG_TGFB1_SIGNALING_VIA_SMAD4_UP	JAZAG_TGFB1_SIGNALING_VIA_SMAD4_UP		69	-0.26159692	-0.9290345	0.61403507	0.6616308	1	2353	tags=20%, list=21%, signal=26%
FIRESTEIN_PROLIFERATION	FIRESTEIN_PROLIFERATION		89	-0.2535738	-0.92898864	0.6458333	0.6612031	1	2056	tags=24%, list=18%, signal=29%
WOOD_EBV_EBNA1_TARGETS_UP	WOOD_EBV_EBNA1_TARGETS_UP		75	-0.25603613	-0.92865187	0.63461536	0.66137314	1	2874	tags=29%, list=26%, signal=39%
LU_AGING_BRAIN_UP	LU_AGING_BRAIN_UP		88	-0.26400355	-0.928647	0.5263158	0.6608783	1	4151	tags=50%, list=37%, signal=79%
CROONQUIST_STROMAL_STIMULATION_UP	CROONQUIST_STROMAL_STIMULATION_UP		34	-0.38397628	-0.9256049	0.54385966	0.6654446	1	1490	tags=26%, list=13%, signal=30%
TIEN_INTESTINE_PROBIOTICS_2HR_DN	TIEN_INTESTINE_PROBIOTICS_2HR_DN		42	-0.26580775	-0.92389256	0.63265306	0.6678275	1	3683	tags=40%, list=33%, signal=60%
ICHIBA_GRAFT_VERSUS_HOST_DISEASE_35D_DN	ICHIBA_GRAFT_VERSUS_HOST_DISEASE_35D_DN		42	-0.34749526	-0.9234168	0.5185185	0.6681533	1	1934	tags=36%, list=17%, signal=43%
CROMER_METASTASIS_DN	CROMER_METASTASIS_DN		43	-0.3087264	-0.9232169	0.58928573	0.66797596	1	2914	tags=35%, list=26%, signal=47%
NIKOLSKY_BREAST_CANCER_11Q12_Q14_AMPLICON	NIKOLSKY_BREAST_CANCER_11Q12_Q14_AMPLICON		74	-0.25005925	-0.923215	0.6226415	0.6674645	1	3545	tags=26%, list=32%, signal=37%
LINDSTEDT_DENDRITIC_CELL_MATURATION_B	LINDSTEDT_DENDRITIC_CELL_MATURATION_B		35	-0.29948884	-0.9216672	0.5102041	0.6694003	1	1152	tags=17%, list=10%, signal=19%
MOOTHA_MITOCHONDRIA	MOOTHA_MITOCHONDRIA		330	-0.2149826	-0.9208242	0.5714286	0.6701605	1	4298	tags=37%, list=38%, signal=59%
LIN_NPAS4_TARGETS_DN	LIN_NPAS4_TARGETS_DN		38	-0.30732495	-0.920023	0.5869565	0.67084545	1	3908	tags=47%, list=35%, signal=73%
REACTOME_STEROID_METABOLISM	REACTOME_STEROID_METABOLISM		50	-0.30261132	-0.9186631	0.54385966	0.672633	1	1685	tags=26%, list=15%, signal=30%
BILD_MYC_ONCOGENIC_SIGNATURE	BILD_MYC_ONCOGENIC_SIGNATURE		107	-0.24905606	-0.918626	0.61538464	0.67217	1	2467	tags=21%, list=22%, signal=27%
CONRAD_STEM_CELL	CONRAD_STEM_CELL		24	-0.3444631	-0.91822886	0.67241377	0.6723132	1	1826	tags=25%, list=16%, signal=30%
EINAV_INTERFERON_SIGNATURE_IN_CANCER	EINAV_INTERFERON_SIGNATURE_IN_CANCER		15	-0.46550018	-0.91815037	0.5740741	0.67198235	1	4400	tags=67%, list=39%, signal=110%
RAMALHO_STEMNESS_UP	RAMALHO_STEMNESS_UP		148	-0.24780062	-0.9178157	0.5090909	0.67201626	1	4304	tags=44%, list=38%, signal=70%
REACTOME_G_PROTEIN_BETA_GAMMA_SIGNALLING	REACTOME_G_PROTEIN_BETA_GAMMA_SIGNALLING		19	-0.31927076	-0.9158794	0.62	0.6748119	1	2895	tags=42%, list=26%, signal=57%
ZHAN_MULTIPLE_MYELOMA_LB_UP	ZHAN_MULTIPLE_MYELOMA_LB_UP		21	-0.31745544	-0.9151199	0.61403507	0.67540514	1	1355	tags=24%, list=12%, signal=27%
BROWNE_HCMV_INFECTION_8HR_DN	BROWNE_HCMV_INFECTION_8HR_DN		26	-0.30943635	-0.9141948	0.64705884	0.6762652	1	662	tags=12%, list=6%, signal=12%
EBAUER_TARGETS_OF_PAX3_FOXO1_FUSION_UP	EBAUER_TARGETS_OF_PAX3_FOXO1_FUSION_UP		124	-0.33187884	-0.9135368	0.5471698	0.67677814	1	1684	tags=26%, list=15%, signal=30%
MCCLUNG_DELTA_FOSB_TARGETS_2WK	MCCLUNG_DELTA_FOSB_TARGETS_2WK		34	-0.36231813	-0.91327393	0.7291667	0.67676234	1	2655	tags=41%, list=24%, signal=54%
JIANG_HYPOXIA_VIA_VHL	JIANG_HYPOXIA_VIA_VHL		16	-0.28291482	-0.9129947	0.5344828	0.676803	1	1937	tags=19%, list=17%, signal=23%
XU_GH1_AUTOCRINE_TARGETS_DN	XU_GH1_AUTOCRINE_TARGETS_DN		68	-0.26784402	-0.9108083	0.5614035	0.68019474	1	3062	tags=28%, list=27%, signal=38%
HOSHIDA_LIVER_CANCER_SURVIVAL_DN	HOSHIDA_LIVER_CANCER_SURVIVAL_DN		82	-0.25415474	-0.91026616	0.6	0.68072265	1	2690	tags=23%, list=24%, signal=30%
SMID_BREAST_CANCER_RELAPSE_IN_BONE_UP	SMID_BREAST_CANCER_RELAPSE_IN_BONE_UP		59	-0.30834052	-0.9095272	0.63793105	0.681442	1	671	tags=15%, list=6%, signal=16%
ZHU_CMV_24_HR_DN	ZHU_CMV_24_HR_DN		39	-0.34623694	-0.9088003	0.5510204	0.68245584	1	3281	tags=46%, list=29%, signal=65%
KAAB_HEART_ATRIUM_VS_VENTRICLE_UP	KAAB_HEART_ATRIUM_VS_VENTRICLE_UP		158	-0.29724258	-0.906368	0.6037736	0.686273	1	1725	tags=22%, list=15%, signal=26%
CAIRO_HEPATOBLASTOMA_UP	CAIRO_HEPATOBLASTOMA_UP		121	-0.24699299	-0.90588546	0.625	0.68652236	1	2849	tags=31%, list=25%, signal=42%
GRADE_COLON_AND_RECTAL_CANCER_UP	GRADE_COLON_AND_RECTAL_CANCER_UP		161	-0.2177	-0.90587306	0.5	0.6860362	1	4116	tags=37%, list=37%, signal=58%
REACTOME_CLASS_B2_SECRETIN_FAMILY_RECEPTORS	REACTOME_CLASS_B2_SECRETIN_FAMILY_RECEPTORS		63	-0.31089017	-0.905118	0.62	0.68651783	1	1626	tags=21%, list=15%, signal=24%
DOANE_BREAST_CANCER_ESR1_DN	DOANE_BREAST_CANCER_ESR1_DN		31	-0.35014322	-0.9045751	0.6296296	0.68679935	1	1720	tags=32%, list=15%, signal=38%
SHIPP_DLBCL_VS_FOLLICULAR_LYMPHOMA_UP	SHIPP_DLBCL_VS_FOLLICULAR_LYMPHOMA_UP		35	-0.2479949	-0.9041692	0.53571427	0.6872753	1	4234	tags=46%, list=38%, signal=73%
REACTOME_METABOLISM_OF_BILE_ACIDS_AND_BILE_SALTS	REACTOME_METABOLISM_OF_BILE_ACIDS_AND_BILE_SALTS		21	-0.3517014	-0.9032848	0.6315789	0.68809426	1	729	tags=24%, list=7%, signal=25%
HELLER_HDAC_TARGETS_UP	HELLER_HDAC_TARGETS_UP		163	-0.25363046	-0.9032578	0.5744681	0.6876978	1	1824	tags=18%, list=16%, signal=21%
DAVICIONI_RHABDOMYOSARCOMA_PAX_FOXO1_FUSION_UP	DAVICIONI_RHABDOMYOSARCOMA_PAX_FOXO1_FUSION_UP		34	-0.31771073	-0.9026764	0.64705884	0.688237	1	1390	tags=18%, list=12%, signal=20%
MCBRYAN_PUBERTAL_BREAST_3_4WK_DN	MCBRYAN_PUBERTAL_BREAST_3_4WK_DN		33	-0.3241544	-0.9023369	0.6034483	0.6883875	1	3108	tags=39%, list=28%, signal=54%
REACTOME_SIGNAL_AMPLIFICATION	REACTOME_SIGNAL_AMPLIFICATION		23	-0.34091064	-0.9023251	0.62222224	0.6878719	1	1234	tags=26%, list=11%, signal=29%
VALK_AML_WITH_FLT3_ITD	VALK_AML_WITH_FLT3_ITD		26	-0.32746968	-0.90219873	0.59183675	0.6876202	1	2857	tags=38%, list=26%, signal=52%
TAKEDA_TARGETS_OF_NUP98_HOXA9_FUSION_8D_UP	TAKEDA_TARGETS_OF_NUP98_HOXA9_FUSION_8D_UP		84	-0.3332412	-0.9020432	0.61403507	0.6873291	1	1311	tags=24%, list=12%, signal=27%
YAGI_AML_WITH_INV_16_TRANSLOCATION	YAGI_AML_WITH_INV_16_TRANSLOCATION		253	-0.22182745	-0.90137684	0.6296296	0.687899	1	1795	tags=17%, list=16%, signal=20%
KEGG_BASAL_TRANSCRIPTION_FACTORS	KEGG_BASAL_TRANSCRIPTION_FACTORS		22	-0.27050728	-0.901366	0.55932206	0.68739295	1	4308	tags=55%, list=38%, signal=88%
MULLIGHAN_NPM1_MUTATED_SIGNATURE_2_DN	MULLIGHAN_NPM1_MUTATED_SIGNATURE_2_DN		43	-0.2829989	-0.9012281	0.5686275	0.6871811	1	1225	tags=19%, list=11%, signal=21%
YAMASHITA_LIVER_CANCER_STEM_CELL_UP	YAMASHITA_LIVER_CANCER_STEM_CELL_UP		32	-0.31076616	-0.8999994	0.627451	0.68900275	1	1636	tags=22%, list=15%, signal=26%
TSAI_RESPONSE_TO_RADIATION_THERAPY	TSAI_RESPONSE_TO_RADIATION_THERAPY		22	-0.4071453	-0.897786	0.54901963	0.69219655	1	1490	tags=36%, list=13%, signal=42%
BAELDE_DIABETIC_NEPHROPATHY_DN	BAELDE_DIABETIC_NEPHROPATHY_DN		22	-0.3917847	-0.89725477	0.59615386	0.69266355	1	963	tags=32%, list=9%, signal=35%
JAIN_NFKB_SIGNALING	JAIN_NFKB_SIGNALING		46	-0.2490556	-0.89716923	0.6101695	0.6922271	1	2108	tags=22%, list=19%, signal=27%
TAKEDA_TARGETS_OF_NUP98_HOXA9_FUSION_16D_UP	TAKEDA_TARGETS_OF_NUP98_HOXA9_FUSION_16D_UP		82	-0.32733464	-0.8967584	0.68333334	0.69233906	1	1957	tags=30%, list=17%, signal=37%
FIRESTEIN_CTNNB1_PATHWAY	FIRESTEIN_CTNNB1_PATHWAY		15	-0.33148152	-0.8966048	0.5777778	0.6921422	1	3038	tags=47%, list=27%, signal=64%
ROVERSI_GLIOMA_LOH_REGIONS	ROVERSI_GLIOMA_LOH_REGIONS		28	-0.32602212	-0.8964694	0.6304348	0.69189596	1	1810	tags=29%, list=16%, signal=34%
MMS_MOUSE_LYMPH_HIGH_4HRS_UP	MMS_MOUSE_LYMPH_HIGH_4HRS_UP		31	-0.30576453	-0.8961331	0.55172414	0.69195354	1	2368	tags=19%, list=21%, signal=24%
LIN_MELANOMA_COPY_NUMBER_UP	LIN_MELANOMA_COPY_NUMBER_UP		41	-0.26196602	-0.8960272	0.66071427	0.6916581	1	958	tags=15%, list=9%, signal=16%
ZHAN_MULTIPLE_MYELOMA_CD1_DN	ZHAN_MULTIPLE_MYELOMA_CD1_DN		22	-0.3114166	-0.89594686	0.625	0.6912168	1	1482	tags=18%, list=13%, signal=21%
KEGG_BUTANOATE_METABOLISM	KEGG_BUTANOATE_METABOLISM		24	-0.35472196	-0.8956972	0.6792453	0.69112945	1	2591	tags=33%, list=23%, signal=43%
NAKAYAMA_SOFT_TISSUE_TUMORS_PCA1_DN	NAKAYAMA_SOFT_TISSUE_TUMORS_PCA1_DN		48	-0.33192456	-0.89511174	0.5614035	0.69164866	1	2594	tags=38%, list=23%, signal=49%
GRESHOCK_CANCER_COPY_NUMBER_UP	GRESHOCK_CANCER_COPY_NUMBER_UP		201	-0.20545246	-0.8943543	0.66071427	0.6923102	1	2198	tags=18%, list=20%, signal=22%
ACEVEDO_LIVER_CANCER_DN	ACEVEDO_LIVER_CANCER_DN		330	-0.23508036	-0.8943512	0.6727273	0.69180775	1	2657	tags=26%, list=24%, signal=34%
SCHLOSSER_MYC_TARGETS_REPRESSED_BY_SERUM	SCHLOSSER_MYC_TARGETS_REPRESSED_BY_SERUM		84	-0.24364907	-0.8943052	0.6166667	0.6914175	1	4367	tags=37%, list=39%, signal=60%
REACTOME_SIGNALING_BY_EGFR	REACTOME_SIGNALING_BY_EGFR		38	-0.25045675	-0.892733	0.57894737	0.6936375	1	3019	tags=29%, list=27%, signal=39%
IVANOVA_HEMATOPOIESIS_STEM_CELL	IVANOVA_HEMATOPOIESIS_STEM_CELL		61	-0.27317274	-0.8926974	0.64912283	0.6931739	1	2302	tags=30%, list=21%, signal=37%
DAVICIONI_MOLECULAR_ARMS_VS_ERMS_UP	DAVICIONI_MOLECULAR_ARMS_VS_ERMS_UP		184	-0.20932029	-0.89251316	0.6333333	0.6930573	1	3007	tags=26%, list=27%, signal=34%
BIOCARTA_RAC1_PATHWAY	BIOCARTA_RAC1_PATHWAY		18	-0.35557848	-0.89246994	0.6226415	0.6926491	1	3158	tags=44%, list=28%, signal=62%
ALONSO_METASTASIS_DN	ALONSO_METASTASIS_DN		15	-0.39915565	-0.892432	0.68	0.69220865	1	2060	tags=33%, list=18%, signal=41%
REACTOME_SIGNALLING_TO_ERKS	REACTOME_SIGNALLING_TO_ERKS		21	-0.28741097	-0.89157975	0.5555556	0.6932079	1	3290	tags=48%, list=29%, signal=67%
KOBAYASHI_EGFR_SIGNALING_24HR_UP	KOBAYASHI_EGFR_SIGNALING_24HR_UP		56	-0.28819525	-0.89135134	0.625	0.6930673	1	2822	tags=39%, list=25%, signal=52%
KEGG_ENDOMETRIAL_CANCER	KEGG_ENDOMETRIAL_CANCER		31	-0.29958877	-0.8903783	0.51111114	0.6943534	1	3019	tags=39%, list=27%, signal=53%
MILI_PSEUDOPODIA_HAPTOTAXIS_UP	MILI_PSEUDOPODIA_HAPTOTAXIS_UP		305	-0.24299997	-0.8890586	0.65	0.69622904	1	4462	tags=47%, list=40%, signal=76%
DAVICIONI_PAX_FOXO1_SIGNATURE_IN_ARMS_UP	DAVICIONI_PAX_FOXO1_SIGNATURE_IN_ARMS_UP		34	-0.2848958	-0.8879193	0.5882353	0.69750553	1	798	tags=12%, list=7%, signal=13%
YAO_TEMPORAL_RESPONSE_TO_PROGESTERONE_CLUSTER_15	YAO_TEMPORAL_RESPONSE_TO_PROGESTERONE_CLUSTER_15		29	-0.326723	-0.8877317	0.5769231	0.6973422	1	1935	tags=28%, list=17%, signal=33%
MOOTHA_GLYCOLYSIS	MOOTHA_GLYCOLYSIS		15	-0.3790402	-0.8871347	0.61403507	0.6979581	1	3152	tags=40%, list=28%, signal=56%
MOREAUX_B_LYMPHOCYTE_MATURATION_BY_TACI_UP	MOREAUX_B_LYMPHOCYTE_MATURATION_BY_TACI_UP		41	-0.27578866	-0.88682765	0.6226415	0.6980442	1	1138	tags=17%, list=10%, signal=19%
OUILLETTE_CLL_13Q14_DELETION_DN	OUILLETTE_CLL_13Q14_DELETION_DN		35	-0.28564328	-0.8861219	0.6	0.6987932	1	3737	tags=43%, list=33%, signal=64%
DASU_IL6_SIGNALING_SCAR_UP	DASU_IL6_SIGNALING_SCAR_UP		17	-0.34554598	-0.88560843	0.5744681	0.6992517	1	1006	tags=12%, list=9%, signal=13%
OSWALD_HEMATOPOIETIC_STEM_CELL_IN_COLLAGEN_GEL_UP	OSWALD_HEMATOPOIETIC_STEM_CELL_IN_COLLAGEN_GEL_UP		124	-0.27196714	-0.884833	0.59183675	0.7001195	1	1829	tags=21%, list=16%, signal=25%
OSWALD_HEMATOPOIETIC_STEM_CELL_IN_COLLAGEN_GEL_DN	OSWALD_HEMATOPOIETIC_STEM_CELL_IN_COLLAGEN_GEL_DN		124	-0.27196714	-0.884833	0.59183675	0.6996092	1	1829	tags=21%, list=16%, signal=25%
REACTOME_METABOLISM_OF_LIPIDS_AND_LIPOPROTEINS	REACTOME_METABOLISM_OF_LIPIDS_AND_LIPOPROTEINS		154	-0.26392704	-0.88462806	0.71153843	0.69932663	1	1685	tags=21%, list=15%, signal=24%
CASORELLI_ACUTE_PROMYELOCYTIC_LEUKEMIA_DN	CASORELLI_ACUTE_PROMYELOCYTIC_LEUKEMIA_DN		412	-0.20322147	-0.88435876	0.52380955	0.69922227	1	2796	tags=23%, list=25%, signal=29%
AIGNER_ZEB1_TARGETS	AIGNER_ZEB1_TARGETS		25	-0.42660207	-0.8842267	0.6226415	0.69901705	1	1794	tags=40%, list=16%, signal=48%
LIEN_BREAST_CARCINOMA_METAPLASTIC_VS_DUCTAL_UP	LIEN_BREAST_CARCINOMA_METAPLASTIC_VS_DUCTAL_UP		48	-0.31779093	-0.8842186	0.56363636	0.69850904	1	3319	tags=50%, list=30%, signal=71%
KENNY_CTNNB1_TARGETS_UP	KENNY_CTNNB1_TARGETS_UP		32	-0.29828072	-0.8839121	0.7083333	0.6985528	1	689	tags=13%, list=6%, signal=13%
REACTOME_SYNTHESIS_AND_INTERCONVERSION_OF_NUCLEOTIDE_DI_AND_TRIPHOSPHATES	REACTOME_SYNTHESIS_AND_INTERCONVERSION_OF_NUCLEOTIDE_DI_AND_TRIPHOSPHATES		15	-0.32152575	-0.882733	0.61702126	0.7000351	1	2368	tags=27%, list=21%, signal=34%
DOANE_BREAST_CANCER_CLASSES_UP	DOANE_BREAST_CANCER_CLASSES_UP		41	-0.3134923	-0.88263047	0.62	0.6996492	1	1022	tags=22%, list=9%, signal=24%
MARIADASON_RESPONSE_TO_CURCUMIN_SULINDAC_5	MARIADASON_RESPONSE_TO_CURCUMIN_SULINDAC_5		17	-0.2967964	-0.8825165	0.5692308	0.6993032	1	2093	tags=29%, list=19%, signal=36%
SCHUHMACHER_MYC_TARGETS_UP	SCHUHMACHER_MYC_TARGETS_UP		49	-0.271225	-0.88182116	0.52459013	0.69992465	1	4511	tags=49%, list=40%, signal=82%
REACTOME_CITRIC_ACID_CYCLE	REACTOME_CITRIC_ACID_CYCLE		16	-0.325076	-0.88136077	0.58928573	0.70008725	1	7564	tags=100%, list=68%, signal=308%
REACTOME_G_BETA_GAMMA_SIGNALLING_THROUGH_PI3KGAMMA	REACTOME_G_BETA_GAMMA_SIGNALLING_THROUGH_PI3KGAMMA		17	-0.31897014	-0.88096243	0.6666667	0.7003756	1	1234	tags=24%, list=11%, signal=26%
BROWNE_HCMV_INFECTION_4HR_DN	BROWNE_HCMV_INFECTION_4HR_DN		137	-0.22456719	-0.8803496	0.7169811	0.700852	1	2467	tags=23%, list=22%, signal=30%
MULLIGHAN_NPM1_MUTATED_SIGNATURE_2_UP	MULLIGHAN_NPM1_MUTATED_SIGNATURE_2_UP		80	-0.24512696	-0.8799343	0.68421054	0.70105463	1	2546	tags=24%, list=23%, signal=31%
STARK_PREFRONTAL_CORTEX_22Q11_DELETION_UP	STARK_PREFRONTAL_CORTEX_22Q11_DELETION_UP		93	-0.2505438	-0.8790677	0.5849057	0.7021984	1	1646	tags=16%, list=15%, signal=19%
KEGG_CALCIUM_SIGNALING_PATHWAY	KEGG_CALCIUM_SIGNALING_PATHWAY		117	-0.27223206	-0.87901026	0.625	0.7017399	1	1637	tags=19%, list=15%, signal=22%
POMEROY_MEDULLOBLASTOMA_PROGNOSIS_UP	POMEROY_MEDULLOBLASTOMA_PROGNOSIS_UP		26	-0.28857782	-0.87836426	0.6086956	0.7024711	1	3734	tags=38%, list=33%, signal=58%
KEGG_RNA_POLYMERASE	KEGG_RNA_POLYMERASE		20	-0.30449748	-0.8781166	0.6	0.7026007	1	4935	tags=55%, list=44%, signal=98%
SCHLOSSER_SERUM_RESPONSE_AUGMENTED_BY_MYC	SCHLOSSER_SERUM_RESPONSE_AUGMENTED_BY_MYC		72	-0.22381707	-0.87742966	0.5555556	0.7029949	1	1055	tags=10%, list=9%, signal=11%
TONG_INTERACT_WITH_PTTG1	TONG_INTERACT_WITH_PTTG1		31	-0.27094963	-0.87683	0.57894737	0.7036129	1	2367	tags=23%, list=21%, signal=29%
BONOME_OVARIAN_CANCER_SURVIVAL_OPTIMAL_DEBULKING	BONOME_OVARIAN_CANCER_SURVIVAL_OPTIMAL_DEBULKING		128	-0.22575396	-0.87560475	0.6603774	0.70548356	1	2653	tags=24%, list=24%, signal=31%
BASAKI_YBX1_TARGETS_UP	BASAKI_YBX1_TARGETS_UP		168	-0.2602004	-0.8746514	0.5614035	0.70657027	1	2546	tags=22%, list=23%, signal=28%
SETLUR_PROSTATE_CANCER_TMPRSS2_ERG_FUSION_UP	SETLUR_PROSTATE_CANCER_TMPRSS2_ERG_FUSION_UP		43	-0.26779637	-0.87358934	0.6315789	0.70786047	1	1556	tags=16%, list=14%, signal=19%
REACTOME_CELL_JUNCTION_ORGANIZATION	REACTOME_CELL_JUNCTION_ORGANIZATION		57	-0.30551463	-0.87346524	0.627451	0.70765936	1	1482	tags=23%, list=13%, signal=26%
LEE_LIVER_CANCER_MYC_DN	LEE_LIVER_CANCER_MYC_DN		38	-0.35109234	-0.87199455	0.69491524	0.7096636	1	1275	tags=24%, list=11%, signal=27%
REACTOME_IRS_RELATED_EVENTS	REACTOME_IRS_RELATED_EVENTS		52	-0.2399646	-0.8698852	0.6862745	0.71316314	1	3042	tags=35%, list=27%, signal=47%
ST_G_ALPHA_I_PATHWAY	ST_G_ALPHA_I_PATHWAY		20	-0.30268162	-0.86894715	0.6888889	0.71408606	1	3333	tags=50%, list=30%, signal=71%
GAZDA_DIAMOND_BLACKFAN_ANEMIA_PROGENITOR_DN	GAZDA_DIAMOND_BLACKFAN_ANEMIA_PROGENITOR_DN		35	-0.26842132	-0.86690676	0.6415094	0.71691704	1	3687	tags=49%, list=33%, signal=72%
MARTINEZ_RESPONSE_TO_TRABECTEDIN_DN	MARTINEZ_RESPONSE_TO_TRABECTEDIN_DN		141	-0.21167272	-0.8667357	0.65	0.7165662	1	3849	tags=37%, list=34%, signal=55%
MCCLUNG_CREB1_TARGETS_UP	MCCLUNG_CREB1_TARGETS_UP		76	-0.28442937	-0.8665407	0.7083333	0.7163145	1	2883	tags=37%, list=26%, signal=49%
SHEDDEN_LUNG_CANCER_GOOD_SURVIVAL_A4	SHEDDEN_LUNG_CANCER_GOOD_SURVIVAL_A4		109	-0.26104522	-0.8662274	0.7659575	0.7163475	1	1910	tags=22%, list=17%, signal=26%
HU_ANGIOGENESIS_DN	HU_ANGIOGENESIS_DN		21	-0.30057412	-0.86588466	0.6727273	0.7162988	1	3474	tags=38%, list=31%, signal=55%
NAKAMURA_CANCER_MICROENVIRONMENT_DN	NAKAMURA_CANCER_MICROENVIRONMENT_DN		33	-0.32217175	-0.86535776	0.6851852	0.71665263	1	2771	tags=30%, list=25%, signal=40%
RIZ_ERYTHROID_DIFFERENTIATION_12HR	RIZ_ERYTHROID_DIFFERENTIATION_12HR		31	-0.2938386	-0.8651676	0.67346936	0.7164832	1	2841	tags=39%, list=25%, signal=52%
REACTOME_CDT1_ASSOCIATION_WITH_THE_CDC6_ORC_ORIGIN_COMPLEX	REACTOME_CDT1_ASSOCIATION_WITH_THE_CDC6_ORC_ORIGIN_COMPLEX		45	-0.2734652	-0.8644928	0.59322035	0.71727604	1	4300	tags=53%, list=38%, signal=86%
STARK_PREFRONTAL_CORTEX_22Q11_DELETION_DN	STARK_PREFRONTAL_CORTEX_22Q11_DELETION_DN		345	-0.19584472	-0.8644225	0.6	0.71691483	1	4585	tags=41%, list=41%, signal=67%
LIN_SILENCED_BY_TUMOR_MICROENVIRONMENT	LIN_SILENCED_BY_TUMOR_MICROENVIRONMENT		51	-0.33265698	-0.86415225	0.6964286	0.7169779	1	637	tags=16%, list=6%, signal=17%
ZHU_CMV_ALL_DN	ZHU_CMV_ALL_DN		49	-0.32854876	-0.8620487	0.59574467	0.7204178	1	3281	tags=45%, list=29%, signal=63%
MARTINEZ_RB1_TARGETS_DN	MARTINEZ_RB1_TARGETS_DN		394	-0.23004617	-0.86198854	0.6896552	0.7199978	1	2271	tags=22%, list=20%, signal=27%
WONG_MITOCHONDRIA_GENE_MODULE	WONG_MITOCHONDRIA_GENE_MODULE		158	-0.22257058	-0.8618006	0.6363636	0.7197837	1	4054	tags=37%, list=36%, signal=57%
SMID_BREAST_CANCER_BASAL_DN	SMID_BREAST_CANCER_BASAL_DN		387	-0.26322383	-0.86141604	0.7254902	0.7200969	1	1411	tags=18%, list=13%, signal=20%
REACTOME_TIE2_SIGNALING	REACTOME_TIE2_SIGNALING		16	-0.32137766	-0.8613837	0.6530612	0.7196523	1	2949	tags=38%, list=26%, signal=51%
REACTOME_RNA_POLYMERASE_I_PROMOTER_CLEARANCE	REACTOME_RNA_POLYMERASE_I_PROMOTER_CLEARANCE		24	-0.25383925	-0.8609957	0.64912283	0.71987635	1	3818	tags=38%, list=34%, signal=57%
REACTOME_GLUCAGON_TYPE_LIGAND_RECEPTORS	REACTOME_GLUCAGON_TYPE_LIGAND_RECEPTORS		23	-0.31801715	-0.8596266	0.6585366	0.72207564	1	1626	tags=26%, list=15%, signal=30%
MARTORIATI_MDM4_TARGETS_FETAL_LIVER_DN	MARTORIATI_MDM4_TARGETS_FETAL_LIVER_DN		202	-0.2315944	-0.85904497	0.66071427	0.7224394	1	2493	tags=25%, list=22%, signal=31%
REACTOME_PYRUVATE_METABOLISM_AND_TCA_CYCLE	REACTOME_PYRUVATE_METABOLISM_AND_TCA_CYCLE		29	-0.2539985	-0.8560848	0.60714287	0.7269863	1	4855	tags=52%, list=43%, signal=91%
BROWNE_HCMV_INFECTION_30MIN_UP	BROWNE_HCMV_INFECTION_30MIN_UP		34	-0.31901598	-0.85565555	0.6666667	0.7271361	1	2453	tags=32%, list=22%, signal=41%
REACTOME_RNA_POLYMERASE_II_TRANSCRIPTION	REACTOME_RNA_POLYMERASE_II_TRANSCRIPTION		70	-0.23279591	-0.853876	0.66129035	0.72959995	1	4766	tags=47%, list=43%, signal=82%
BIOCARTA_IL1R_PATHWAY	BIOCARTA_IL1R_PATHWAY		18	-0.28459644	-0.8534691	0.61904764	0.7296592	1	2867	tags=33%, list=26%, signal=45%
BROWNE_HCMV_INFECTION_24HR_UP	BROWNE_HCMV_INFECTION_24HR_UP		99	-0.21478729	-0.85310817	0.68	0.72986186	1	2368	tags=21%, list=21%, signal=27%
WENDT_COHESIN_TARGETS_UP	WENDT_COHESIN_TARGETS_UP		19	-0.30735704	-0.8527824	0.58928573	0.72978073	1	725	tags=11%, list=6%, signal=11%
CHEN_LVAD_SUPPORT_OF_FAILING_HEART_UP	CHEN_LVAD_SUPPORT_OF_FAILING_HEART_UP		69	-0.31901917	-0.8525464	0.74509805	0.7296942	1	2652	tags=30%, list=24%, signal=40%
WATTEL_AUTONOMOUS_THYROID_ADENOMA_UP	WATTEL_AUTONOMOUS_THYROID_ADENOMA_UP		15	-0.37442228	-0.8524842	0.7	0.7293463	1	220	tags=13%, list=2%, signal=14%
KEGG_VASCULAR_SMOOTH_MUSCLE_CONTRACTION	KEGG_VASCULAR_SMOOTH_MUSCLE_CONTRACTION		74	-0.26817366	-0.851823	0.75	0.7300721	1	1268	tags=15%, list=11%, signal=17%
TONKS_TARGETS_OF_RUNX1_RUNX1T1_FUSION_SUSTAINED_IN_MONOCYTE_UP	TONKS_TARGETS_OF_RUNX1_RUNX1T1_FUSION_SUSTAINED_IN_MONOCYTE_UP		15	-0.35813588	-0.8513503	0.6315789	0.7303933	1	1451	tags=27%, list=13%, signal=31%
NEWMAN_ERCC6_TARGETS_DN	NEWMAN_ERCC6_TARGETS_DN		20	-0.3718287	-0.85048175	0.6909091	0.73120916	1	1573	tags=25%, list=14%, signal=29%
LOCKWOOD_AMPLIFIED_IN_LUNG_CANCER	LOCKWOOD_AMPLIFIED_IN_LUNG_CANCER		117	-0.20842706	-0.8503851	0.6862745	0.73090065	1	2893	tags=22%, list=26%, signal=30%
WAMUNYOKOLI_OVARIAN_CANCER_LMP_UP	WAMUNYOKOLI_OVARIAN_CANCER_LMP_UP		154	-0.2479364	-0.8489161	0.65384614	0.7332052	1	3384	tags=34%, list=30%, signal=48%
CREIGHTON_ENDOCRINE_THERAPY_RESISTANCE_4	CREIGHTON_ENDOCRINE_THERAPY_RESISTANCE_4		163	-0.22193564	-0.84847194	0.79591835	0.73334295	1	2485	tags=26%, list=22%, signal=33%
KEGG_DRUG_METABOLISM_OTHER_ENZYMES	KEGG_DRUG_METABOLISM_OTHER_ENZYMES		18	-0.31210172	-0.84744394	0.6938776	0.73448175	1	576	tags=11%, list=5%, signal=12%
KEGG_GLYCINE_SERINE_AND_THREONINE_METABOLISM	KEGG_GLYCINE_SERINE_AND_THREONINE_METABOLISM		22	-0.31814238	-0.8469373	0.6551724	0.73474073	1	2380	tags=36%, list=21%, signal=46%
KEGG_DILATED_CARDIOMYOPATHY	KEGG_DILATED_CARDIOMYOPATHY		63	-0.31588832	-0.84610564	0.62	0.7360634	1	2315	tags=29%, list=21%, signal=36%
LEE_METASTASIS_AND_ALTERNATIVE_SPLICING_DN	LEE_METASTASIS_AND_ALTERNATIVE_SPLICING_DN		29	-0.27853605	-0.84540373	0.66	0.7367382	1	2705	tags=28%, list=24%, signal=36%
LI_CISPLATIN_RESISTANCE_DN	LI_CISPLATIN_RESISTANCE_DN		19	-0.39404958	-0.84442914	0.7169811	0.7377567	1	1987	tags=26%, list=18%, signal=32%
GRAHAM_CML_QUIESCENT_VS_NORMAL_DIVIDING_UP	GRAHAM_CML_QUIESCENT_VS_NORMAL_DIVIDING_UP		35	-0.33365166	-0.8442992	0.6101695	0.73750556	1	1089	tags=20%, list=10%, signal=22%
NIKOLSKY_BREAST_CANCER_16Q24_AMPLICON	NIKOLSKY_BREAST_CANCER_16Q24_AMPLICON		24	-0.26372814	-0.843448	0.7083333	0.73845077	1	1617	tags=17%, list=14%, signal=19%
BANDRES_RESPONSE_TO_CARMUSTIN_MGMT_24HR_DN	BANDRES_RESPONSE_TO_CARMUSTIN_MGMT_24HR_DN		22	-0.30285737	-0.840667	0.6909091	0.74284333	1	3006	tags=41%, list=27%, signal=56%
BROWNE_HCMV_INFECTION_10HR_DN	BROWNE_HCMV_INFECTION_10HR_DN		32	-0.25124973	-0.8402115	0.6603774	0.7429821	1	3029	tags=25%, list=27%, signal=34%
BILBAN_B_CLL_LPL_DN	BILBAN_B_CLL_LPL_DN		25	-0.30681977	-0.8399016	0.6730769	0.7429823	1	3271	tags=40%, list=29%, signal=56%
JAATINEN_HEMATOPOIETIC_STEM_CELL_UP	JAATINEN_HEMATOPOIETIC_STEM_CELL_UP		147	-0.25043866	-0.83937055	0.78723407	0.7433903	1	2235	tags=27%, list=20%, signal=34%
REACTOME_PHASE_II_CONJUGATION	REACTOME_PHASE_II_CONJUGATION		30	-0.3074478	-0.8385675	0.64	0.74427015	1	3253	tags=40%, list=29%, signal=56%
LOPES_METHYLATED_IN_COLON_CANCER_DN	LOPES_METHYLATED_IN_COLON_CANCER_DN		17	-0.30296937	-0.83771056	0.7058824	0.7451104	1	1477	tags=24%, list=13%, signal=27%
BENPORATH_MYC_TARGETS_WITH_EBOX	BENPORATH_MYC_TARGETS_WITH_EBOX		151	-0.18685563	-0.8373913	0.7580645	0.7452974	1	750	tags=7%, list=7%, signal=8%
BROWNE_HCMV_INFECTION_18HR_DN	BROWNE_HCMV_INFECTION_18HR_DN		105	-0.25847554	-0.83548635	0.6964286	0.74819624	1	2458	tags=25%, list=22%, signal=31%
BONOME_OVARIAN_CANCER_POOR_SURVIVAL_UP	BONOME_OVARIAN_CANCER_POOR_SURVIVAL_UP		20	-0.30910394	-0.8353475	0.71153843	0.74805623	1	2157	tags=35%, list=19%, signal=43%
COLDREN_GEFITINIB_RESISTANCE_DN	COLDREN_GEFITINIB_RESISTANCE_DN		123	-0.3127569	-0.8344036	0.61538464	0.7493557	1	1168	tags=20%, list=10%, signal=22%
BIOCARTA_PGC1A_PATHWAY	BIOCARTA_PGC1A_PATHWAY		16	-0.32089496	-0.83336955	0.6666667	0.75042146	1	3571	tags=56%, list=32%, signal=82%
BROWNE_HCMV_INFECTION_20HR_UP	BROWNE_HCMV_INFECTION_20HR_UP		136	-0.20399332	-0.8324524	0.7818182	0.7516765	1	2394	tags=21%, list=21%, signal=26%
WEIGEL_OXIDATIVE_STRESS_RESPONSE	WEIGEL_OXIDATIVE_STRESS_RESPONSE		19	-0.30625352	-0.8322916	0.7647059	0.75149953	1	3325	tags=37%, list=30%, signal=52%
BECKER_TAMOXIFEN_RESISTANCE_DN	BECKER_TAMOXIFEN_RESISTANCE_DN		30	-0.31647182	-0.8321337	0.65957445	0.75124466	1	1944	tags=30%, list=17%, signal=36%
BARIS_THYROID_CANCER_UP	BARIS_THYROID_CANCER_UP		15	-0.2863442	-0.83166057	0.6727273	0.7514014	1	3580	tags=33%, list=32%, signal=49%
LIANG_HEMATOPOIESIS_STEM_CELL_NUMBER_SMALL_VS_HUGE_UP	LIANG_HEMATOPOIESIS_STEM_CELL_NUMBER_SMALL_VS_HUGE_UP		27	-0.27436456	-0.8292182	0.75	0.7549471	1	1719	tags=26%, list=15%, signal=31%
SHEPARD_BMYB_MORPHOLINO_DN	SHEPARD_BMYB_MORPHOLINO_DN		115	-0.26520163	-0.8265973	0.7647059	0.75915384	1	1423	tags=19%, list=13%, signal=22%
KEGG_PPAR_SIGNALING_PATHWAY	KEGG_PPAR_SIGNALING_PATHWAY		51	-0.32666063	-0.8249943	0.71428573	0.7611331	1	1639	tags=24%, list=15%, signal=27%
FERNANDEZ_BOUND_BY_MYC	FERNANDEZ_BOUND_BY_MYC		125	-0.1932238	-0.82441133	0.7936508	0.7617345	1	2411	tags=19%, list=22%, signal=24%
REACTOME_GLUCOSE_REGULATION_OF_INSULIN_SECRETION	REACTOME_GLUCOSE_REGULATION_OF_INSULIN_SECRETION		117	-0.20483401	-0.82424414	0.6440678	0.7616349	1	4729	tags=42%, list=42%, signal=72%
MARTORIATI_MDM4_TARGETS_NEUROEPITHELIUM_DN	MARTORIATI_MDM4_TARGETS_NEUROEPITHELIUM_DN		60	-0.33518085	-0.82262516	0.7586207	0.76418746	1	888	tags=18%, list=8%, signal=20%
FURUKAWA_DUSP6_TARGETS_PCI35_DN	FURUKAWA_DUSP6_TARGETS_PCI35_DN		41	-0.30940524	-0.82213277	0.6666667	0.7644317	1	1634	tags=17%, list=15%, signal=20%
LEE_LIVER_CANCER_E2F1_DN	LEE_LIVER_CANCER_E2F1_DN		41	-0.32524157	-0.8214284	0.6909091	0.76497173	1	1091	tags=15%, list=10%, signal=16%
SHEPARD_CRUSH_AND_BURN_MUTANT_DN	SHEPARD_CRUSH_AND_BURN_MUTANT_DN		100	-0.2468721	-0.8212939	0.6785714	0.76465446	1	1634	tags=18%, list=15%, signal=21%
IVANOVA_HEMATOPOIESIS_EARLY_PROGENITOR	IVANOVA_HEMATOPOIESIS_EARLY_PROGENITOR		86	-0.20232108	-0.82086486	0.67241377	0.765022	1	3053	tags=26%, list=27%, signal=35%
WAMUNYOKOLI_OVARIAN_CANCER_GRADES_1_2_DN	WAMUNYOKOLI_OVARIAN_CANCER_GRADES_1_2_DN		36	-0.3185488	-0.8197927	0.6415094	0.7662387	1	2857	tags=36%, list=26%, signal=48%
BOYAULT_LIVER_CANCER_SUBCLASS_G1_UP	BOYAULT_LIVER_CANCER_SUBCLASS_G1_UP		68	-0.2398385	-0.8188267	0.64912283	0.76754206	1	1759	tags=18%, list=16%, signal=21%
KEGG_ARACHIDONIC_ACID_METABOLISM	KEGG_ARACHIDONIC_ACID_METABOLISM		34	-0.2934829	-0.8181391	0.6603774	0.7681199	1	1830	tags=24%, list=16%, signal=28%
REACTOME_PI3K_AKT_SIGNALLING	REACTOME_PI3K_AKT_SIGNALLING		16	-0.27859446	-0.818069	0.7358491	0.7676986	1	2895	tags=38%, list=26%, signal=51%
ZHAN_MULTIPLE_MYELOMA_CD1_AND_CD2_UP	ZHAN_MULTIPLE_MYELOMA_CD1_AND_CD2_UP		37	-0.27843982	-0.81797886	0.7407407	0.7673125	1	2276	tags=30%, list=20%, signal=37%
BIOCARTA_TCR_PATHWAY	BIOCARTA_TCR_PATHWAY		29	-0.27631068	-0.81711626	0.74	0.76838976	1	3774	tags=52%, list=34%, signal=78%
KEGG_HUNTINGTONS_DISEASE	KEGG_HUNTINGTONS_DISEASE		115	-0.18663605	-0.8166556	0.6785714	0.7685838	1	4729	tags=43%, list=42%, signal=74%
MARTINEZ_RB1_AND_TP53_TARGETS_DN	MARTINEZ_RB1_AND_TP53_TARGETS_DN		399	-0.20704226	-0.8148252	0.7903226	0.77095306	1	2582	tags=26%, list=23%, signal=33%
RHEIN_ALL_GLUCOCORTICOID_THERAPY_DN	RHEIN_ALL_GLUCOCORTICOID_THERAPY_DN		261	-0.21081166	-0.81383854	0.73333335	0.7720891	1	2368	tags=18%, list=21%, signal=23%
MOLENAAR_TARGETS_OF_CCND1_AND_CDK4_UP	MOLENAAR_TARGETS_OF_CCND1_AND_CDK4_UP		28	-0.3163737	-0.8132211	0.71153843	0.7723446	1	1091	tags=18%, list=10%, signal=20%
DACOSTA_UV_RESPONSE_VIA_ERCC3_UP	DACOSTA_UV_RESPONSE_VIA_ERCC3_UP		222	-0.18511805	-0.81306964	0.6666667	0.7720941	1	2660	tags=21%, list=24%, signal=27%
WILCOX_PRESPONSE_TO_ROGESTERONE_UP	WILCOX_PRESPONSE_TO_ROGESTERONE_UP		82	-0.25550875	-0.8130654	0.7592593	0.77158135	1	2625	tags=28%, list=23%, signal=36%
IZADPANAH_STEM_CELL_ADIPOSE_VS_BONE_DN	IZADPANAH_STEM_CELL_ADIPOSE_VS_BONE_DN		65	-0.3200092	-0.8126425	0.6896552	0.7718429	1	2197	tags=29%, list=20%, signal=36%
REACTOME_DIABETES_PATHWAYS	REACTOME_DIABETES_PATHWAYS		263	-0.16796573	-0.81240803	0.68333334	0.7717798	1	3377	tags=26%, list=30%, signal=36%
NUYTTEN_EZH2_TARGETS_DN	NUYTTEN_EZH2_TARGETS_DN		496	-0.19117747	-0.8116464	0.63492066	0.7726124	1	2853	tags=24%, list=25%, signal=31%
NING_CHRONIC_OBSTRUCTIVE_PULMONARY_DISEASE_UP	NING_CHRONIC_OBSTRUCTIVE_PULMONARY_DISEASE_UP		53	-0.24498603	-0.8100758	0.74	0.7748354	1	3070	tags=34%, list=27%, signal=47%
BIOCARTA_INTEGRIN_PATHWAY	BIOCARTA_INTEGRIN_PATHWAY		25	-0.30645463	-0.8099066	0.7407407	0.7745211	1	3019	tags=40%, list=27%, signal=55%
GESERICK_TERT_TARGETS_DN	GESERICK_TERT_TARGETS_DN		17	-0.37238964	-0.80964696	0.76744187	0.7743342	1	2167	tags=41%, list=19%, signal=51%
KEGG_CHRONIC_MYELOID_LEUKEMIA	KEGG_CHRONIC_MYELOID_LEUKEMIA		39	-0.21405	-0.8096135	0.58	0.7738369	1	3534	tags=36%, list=32%, signal=52%
REACTOME_INHIBITION_OF_INSULIN_SECRETION_BY_ADRENALINE_NORADRENALINE	REACTOME_INHIBITION_OF_INSULIN_SECRETION_BY_ADRENALINE_NORADRENALINE		23	-0.29847914	-0.8080152	0.79545456	0.7759388	1	1234	tags=17%, list=11%, signal=20%
REACTOME_DARPP32_EVENTS	REACTOME_DARPP32_EVENTS		17	-0.2597309	-0.80778944	0.70454544	0.77601546	1	2474	tags=24%, list=22%, signal=30%
KEGG_INSULIN_SIGNALING_PATHWAY	KEGG_INSULIN_SIGNALING_PATHWAY		86	-0.22801484	-0.80744696	0.6666667	0.7761009	1	3174	tags=31%, list=28%, signal=43%
ZHAN_MULTIPLE_MYELOMA_MS_UP	ZHAN_MULTIPLE_MYELOMA_MS_UP		26	-0.32270098	-0.80709314	0.72727275	0.7761521	1	2321	tags=35%, list=21%, signal=44%
VARELA_ZMPSTE24_TARGETS_DN	VARELA_ZMPSTE24_TARGETS_DN		37	-0.32503986	-0.80680895	0.754717	0.776163	1	2659	tags=38%, list=24%, signal=49%
CHUANG_OXIDATIVE_STRESS_RESPONSE_UP	CHUANG_OXIDATIVE_STRESS_RESPONSE_UP		18	-0.29075184	-0.80536467	0.74509805	0.7777462	1	1255	tags=22%, list=11%, signal=25%
FERREIRA_EWINGS_SARCOMA_UNSTABLE_VS_STABLE_DN	FERREIRA_EWINGS_SARCOMA_UNSTABLE_VS_STABLE_DN		56	-0.23555355	-0.8052704	0.6666667	0.777414	1	766	tags=11%, list=7%, signal=11%
KEGG_MELANOGENESIS	KEGG_MELANOGENESIS		70	-0.26644197	-0.80498326	0.73913044	0.7772853	1	3019	tags=37%, list=27%, signal=51%
KEGG_VEGF_SIGNALING_PATHWAY	KEGG_VEGF_SIGNALING_PATHWAY		46	-0.23748258	-0.8049145	0.76363635	0.7768558	1	3158	tags=33%, list=28%, signal=45%
VANHARANTA_UTERINE_FIBROID_WITH_7Q_DELETION_UP	VANHARANTA_UTERINE_FIBROID_WITH_7Q_DELETION_UP		40	-0.22683747	-0.8038569	0.64912283	0.77848786	1	4208	tags=38%, list=38%, signal=60%
KIM_WT1_TARGETS_8HR_DN	KIM_WT1_TARGETS_8HR_DN		76	-0.22750029	-0.8027813	0.7735849	0.7797455	1	3091	tags=34%, list=28%, signal=47%
CHIANG_LIVER_CANCER_SUBCLASS_POLYSOMY7_UP	CHIANG_LIVER_CANCER_SUBCLASS_POLYSOMY7_UP		40	-0.27742162	-0.80201286	0.7924528	0.78060174	1	1941	tags=28%, list=17%, signal=33%
LIU_PROSTATE_CANCER_UP	LIU_PROSTATE_CANCER_UP		52	-0.23233214	-0.8019498	0.8269231	0.78018445	1	3396	tags=44%, list=30%, signal=63%
URS_ADIPOCYTE_DIFFERENTIATION_UP	URS_ADIPOCYTE_DIFFERENTIATION_UP		49	-0.27525097	-0.8002461	0.71666664	0.7825496	1	2640	tags=41%, list=24%, signal=53%
AMBROSINI_FLAVOPIRIDOL_TREATMENT_TP53	AMBROSINI_FLAVOPIRIDOL_TREATMENT_TP53		60	-0.24376349	-0.79817873	0.75555557	0.7852872	1	1718	tags=15%, list=15%, signal=18%
LIEN_BREAST_CARCINOMA_METAPLASTIC	LIEN_BREAST_CARCINOMA_METAPLASTIC		19	-0.39763007	-0.7979737	0.7254902	0.78514314	1	2124	tags=37%, list=19%, signal=45%
SIG_IL4RECEPTOR_IN_B_LYPHOCYTES	SIG_IL4RECEPTOR_IN_B_LYPHOCYTES		16	-0.25715834	-0.7974469	0.6923077	0.7854429	1	818	tags=13%, list=7%, signal=13%
KEGG_APOPTOSIS	KEGG_APOPTOSIS		43	-0.23230892	-0.7973231	0.7446808	0.785175	1	3513	tags=40%, list=31%, signal=57%
KEGG_STARCH_AND_SUCROSE_METABOLISM	KEGG_STARCH_AND_SUCROSE_METABOLISM		21	-0.3110237	-0.79708046	0.6730769	0.7850122	1	1829	tags=29%, list=16%, signal=34%
SHIPP_DLBCL_CURED_VS_FATAL_UP	SHIPP_DLBCL_CURED_VS_FATAL_UP		22	-0.3029637	-0.79679525	0.7037037	0.78509694	1	1824	tags=23%, list=16%, signal=27%
RODRIGUES_THYROID_CARCINOMA_DN	RODRIGUES_THYROID_CARCINOMA_DN		32	-0.2852059	-0.7944284	0.78723407	0.788553	1	1908	tags=28%, list=17%, signal=34%
VARELA_ZMPSTE24_TARGETS_UP	VARELA_ZMPSTE24_TARGETS_UP		27	-0.28564435	-0.7941931	0.65217394	0.7883652	1	3284	tags=48%, list=29%, signal=68%
DEBIASI_APOPTOSIS_BY_REOVIRUS_INFECTION_DN	DEBIASI_APOPTOSIS_BY_REOVIRUS_INFECTION_DN		151	-0.20429672	-0.79415494	0.8148148	0.7878696	1	2608	tags=23%, list=23%, signal=30%
TIEN_INTESTINE_PROBIOTICS_24HR_UP	TIEN_INTESTINE_PROBIOTICS_24HR_UP		343	-0.19148892	-0.79322994	0.73015875	0.78892916	1	2724	tags=22%, list=24%, signal=28%
KAYO_AGING_MUSCLE_UP	KAYO_AGING_MUSCLE_UP		116	-0.22822008	-0.79224527	0.7692308	0.78988653	1	1814	tags=16%, list=16%, signal=18%
REACTOME_REGULATION_OF_INSULIN_SECRETION_BY_GLUCAGON_LIKE_PEPTIDE_1	REACTOME_REGULATION_OF_INSULIN_SECRETION_BY_GLUCAGON_LIKE_PEPTIDE_1		40	-0.280867	-0.79198074	0.7659575	0.7897216	1	796	tags=13%, list=7%, signal=13%
REACTOME_OPIOID_SIGNALLING	REACTOME_OPIOID_SIGNALLING		57	-0.23585574	-0.79170895	0.81395346	0.7896977	1	1268	tags=16%, list=11%, signal=18%
BIOCARTA_BIOPEPTIDES_PATHWAY	BIOCARTA_BIOPEPTIDES_PATHWAY		29	-0.28432426	-0.7904076	0.8035714	0.7913613	1	3673	tags=48%, list=33%, signal=72%
DACOSTA_UV_RESPONSE_VIA_ERCC3_COMMON_DN	DACOSTA_UV_RESPONSE_VIA_ERCC3_COMMON_DN		220	-0.18646373	-0.790159	0.7413793	0.7912592	1	2799	tags=24%, list=25%, signal=31%
OUYANG_PROSTATE_CANCER_MARKERS	OUYANG_PROSTATE_CANCER_MARKERS		15	-0.3015246	-0.78790504	0.7368421	0.7943922	1	2526	tags=40%, list=23%, signal=52%
BIOCARTA_RAS_PATHWAY	BIOCARTA_RAS_PATHWAY		17	-0.28225303	-0.78681576	0.6923077	0.79561853	1	3899	tags=59%, list=35%, signal=90%
STEIN_ESRRA_TARGETS_DN	STEIN_ESRRA_TARGETS_DN		58	-0.22706714	-0.7866361	0.86	0.79539806	1	1380	tags=10%, list=12%, signal=12%
KEGG_DRUG_METABOLISM_CYTOCHROME_P450	KEGG_DRUG_METABOLISM_CYTOCHROME_P450		30	-0.31178144	-0.78617835	0.7916667	0.7956352	1	1171	tags=17%, list=10%, signal=19%
TAKEDA_TARGETS_OF_NUP98_HOXA9_FUSION_3D_UP	TAKEDA_TARGETS_OF_NUP98_HOXA9_FUSION_3D_UP		83	-0.3103673	-0.78430295	0.86	0.79859036	1	2477	tags=35%, list=22%, signal=45%
KIM_MYCN_AMPLIFICATION_TARGETS_DN	KIM_MYCN_AMPLIFICATION_TARGETS_DN		45	-0.2395664	-0.78188276	0.8039216	0.80211747	1	2205	tags=20%, list=20%, signal=25%
FERRANDO_T_ALL_WITH_MLL_ENL_FUSION_DN	FERRANDO_T_ALL_WITH_MLL_ENL_FUSION_DN		54	-0.23990786	-0.7793388	0.7592593	0.80605066	1	1893	tags=17%, list=17%, signal=20%
BOGNI_TREATMENT_RELATED_MYELOID_LEUKEMIA_DN	BOGNI_TREATMENT_RELATED_MYELOID_LEUKEMIA_DN		18	-0.2637463	-0.7787308	0.8333333	0.8065886	1	4129	tags=44%, list=37%, signal=70%
DOANE_RESPONSE_TO_ANDROGEN_UP	DOANE_RESPONSE_TO_ANDROGEN_UP		95	-0.21236487	-0.77790815	0.79591835	0.80756676	1	3179	tags=33%, list=28%, signal=45%
SHEPARD_CRUSH_AND_BURN_MUTANT_UP	SHEPARD_CRUSH_AND_BURN_MUTANT_UP		97	-0.21182981	-0.7775974	0.74	0.8075611	1	762	tags=6%, list=7%, signal=7%
REACTOME_PYRIMIDINE_METABOLISM	REACTOME_PYRIMIDINE_METABOLISM		15	-0.30816662	-0.77741194	0.8372093	0.80728143	1	1575	tags=13%, list=14%, signal=15%
NAGASHIMA_EGF_SIGNALING_UP	NAGASHIMA_EGF_SIGNALING_UP		41	-0.30836707	-0.7765976	0.7777778	0.8083729	1	2354	tags=34%, list=21%, signal=43%
GOTTWEIN_TARGETS_OF_KSHV_MIR_K12_11	GOTTWEIN_TARGETS_OF_KSHV_MIR_K12_11		32	-0.22397223	-0.77581084	0.8039216	0.8089052	1	3293	tags=38%, list=29%, signal=53%
CHEMNITZ_RESPONSE_TO_PROSTAGLANDIN_E2_UP	CHEMNITZ_RESPONSE_TO_PROSTAGLANDIN_E2_UP		77	-0.24160333	-0.77454513	0.7037037	0.810107	1	2019	tags=17%, list=18%, signal=20%
GRAHAM_CML_QUIESCENT_VS_NORMAL_QUIESCENT_UP	GRAHAM_CML_QUIESCENT_VS_NORMAL_QUIESCENT_UP		58	-0.2654197	-0.77393806	0.7647059	0.8105159	1	2368	tags=28%, list=21%, signal=35%
DAZARD_RESPONSE_TO_UV_SCC_DN	DAZARD_RESPONSE_TO_UV_SCC_DN		59	-0.20365265	-0.77298707	0.82	0.81133014	1	1778	tags=17%, list=16%, signal=20%
REACTOME_SPHINGOLIPID_METABOLISM	REACTOME_SPHINGOLIPID_METABOLISM		15	-0.31172556	-0.7725931	0.71929824	0.81145686	1	2160	tags=27%, list=19%, signal=33%
ODONNELL_METASTASIS_DN	ODONNELL_METASTASIS_DN		16	-0.28572887	-0.77240425	0.7592593	0.81121016	1	1909	tags=25%, list=17%, signal=30%
DAZARD_RESPONSE_TO_UV_NHEK_UP	DAZARD_RESPONSE_TO_UV_NHEK_UP		108	-0.22063568	-0.7718219	0.7619048	0.8116637	1	1615	tags=15%, list=14%, signal=17%
KEGG_GLYCOSPHINGOLIPID_BIOSYNTHESIS_GANGLIO_SERIES	KEGG_GLYCOSPHINGOLIPID_BIOSYNTHESIS_GANGLIO_SERIES		15	-0.3417951	-0.7704664	0.73913044	0.81341	1	2725	tags=40%, list=24%, signal=53%
CAMPS_COLON_CANCER_COPY_NUMBER_UP	CAMPS_COLON_CANCER_COPY_NUMBER_UP		46	-0.19970454	-0.77011317	0.7818182	0.81334996	1	4060	tags=39%, list=36%, signal=61%
BEGUM_TARGETS_OF_PAX3_FOXO1_FUSION_UP	BEGUM_TARGETS_OF_PAX3_FOXO1_FUSION_UP		33	-0.29899168	-0.77002734	0.8367347	0.8129905	1	1390	tags=24%, list=12%, signal=28%
BROWNE_HCMV_INFECTION_6HR_DN	BROWNE_HCMV_INFECTION_6HR_DN		89	-0.21730097	-0.76965725	0.88235295	0.8130588	1	2546	tags=25%, list=23%, signal=32%
KEGG_PANCREATIC_CANCER	KEGG_PANCREATIC_CANCER		38	-0.23462175	-0.76939535	0.84	0.8129039	1	3290	tags=37%, list=29%, signal=52%
REACTOME_RNA_POLYMERASE_III_TRANSCRIPTION_INITIATION	REACTOME_RNA_POLYMERASE_III_TRANSCRIPTION_INITIATION		17	-0.24784708	-0.7691235	0.80701756	0.8128673	1	3407	tags=41%, list=30%, signal=59%
ADDYA_ERYTHROID_DIFFERENTIATION_BY_HEMIN	ADDYA_ERYTHROID_DIFFERENTIATION_BY_HEMIN		46	-0.23977637	-0.769011	0.8269231	0.8125334	1	1501	tags=17%, list=13%, signal=20%
BERNARD_PPAPDC1B_TARGETS_UP	BERNARD_PPAPDC1B_TARGETS_UP		18	-0.25502166	-0.76865715	0.78	0.8125442	1	4020	tags=33%, list=36%, signal=52%
BROWNE_HCMV_INFECTION_8HR_UP	BROWNE_HCMV_INFECTION_8HR_UP		63	-0.23070644	-0.76817864	0.8363636	0.8126324	1	2184	tags=21%, list=20%, signal=25%
LUI_THYROID_CANCER_CLUSTER_1	LUI_THYROID_CANCER_CLUSTER_1		34	-0.2347601	-0.7668459	0.875	0.8140282	1	2473	tags=24%, list=22%, signal=30%
REACTOME_BIOLOGICAL_OXIDATIONS	REACTOME_BIOLOGICAL_OXIDATIONS		65	-0.26252952	-0.7667024	0.8125	0.8137961	1	1580	tags=18%, list=14%, signal=21%
SIMBULAN_UV_RESPONSE_IMMORTALIZED_DN	SIMBULAN_UV_RESPONSE_IMMORTALIZED_DN		16	-0.29276767	-0.7661996	0.84313726	0.8140227	1	2830	tags=38%, list=25%, signal=50%
WHITEHURST_PACLITAXEL_SENSITIVITY	WHITEHURST_PACLITAXEL_SENSITIVITY		18	-0.28604493	-0.7638661	0.8035714	0.8168717	1	1834	tags=22%, list=16%, signal=27%
GRADE_COLON_CANCER_UP	GRADE_COLON_CANCER_UP		410	-0.15989664	-0.76307666	0.7017544	0.81762	1	2829	tags=20%, list=25%, signal=26%
CHEMNITZ_RESPONSE_TO_PROSTAGLANDIN_E2_DN	CHEMNITZ_RESPONSE_TO_PROSTAGLANDIN_E2_DN		177	-0.21647437	-0.76126945	0.8363636	0.81982714	1	1987	tags=19%, list=18%, signal=23%
MITSIADES_RESPONSE_TO_APLIDIN_DN	MITSIADES_RESPONSE_TO_APLIDIN_DN		128	-0.23689242	-0.7612487	0.6666667	0.8193528	1	2464	tags=19%, list=22%, signal=24%
ROME_INSULIN_TARGETS_IN_MUSCLE_UP	ROME_INSULIN_TARGETS_IN_MUSCLE_UP		56	-0.20080476	-0.7595086	0.7592593	0.82144076	1	4271	tags=50%, list=38%, signal=80%
WINNEPENNINCKX_MELANOMA_METASTASIS_DN	WINNEPENNINCKX_MELANOMA_METASTASIS_DN		26	-0.30071923	-0.7585769	0.84210527	0.82238925	1	2669	tags=38%, list=24%, signal=50%
MCMURRAY_TP53_HRAS_COOPERATION_RESPONSE_UP	MCMURRAY_TP53_HRAS_COOPERATION_RESPONSE_UP		20	-0.37292832	-0.7577195	0.76	0.8237348	1	3330	tags=60%, list=30%, signal=85%
KEGG_PROPANOATE_METABOLISM	KEGG_PROPANOATE_METABOLISM		25	-0.31360066	-0.7576152	0.8	0.8233461	1	2467	tags=28%, list=22%, signal=36%
TAKAO_RESPONSE_TO_UVB_RADIATION_UP	TAKAO_RESPONSE_TO_UVB_RADIATION_UP		51	-0.20369686	-0.7560024	0.73214287	0.82518286	1	3145	tags=31%, list=28%, signal=43%
REACTOME_PHASE_1_FUNCTIONALIZATION_OF_COMPOUNDS	REACTOME_PHASE_1_FUNCTIONALIZATION_OF_COMPOUNDS		35	-0.28654	-0.7559147	0.84782606	0.82485867	1	653	tags=14%, list=6%, signal=15%
BIOCARTA_MTOR_PATHWAY	BIOCARTA_MTOR_PATHWAY		16	-0.27212685	-0.75441974	0.7	0.8269169	1	4358	tags=50%, list=39%, signal=82%
ROSS_AML_WITH_PML_RARA_FUSION	ROSS_AML_WITH_PML_RARA_FUSION		43	-0.27453423	-0.7534008	0.8301887	0.8277413	1	2514	tags=33%, list=22%, signal=42%
NIKOLSKY_BREAST_CANCER_17Q11_Q21_AMPLICON	NIKOLSKY_BREAST_CANCER_17Q11_Q21_AMPLICON		53	-0.23669037	-0.7524168	0.82978725	0.8286887	1	1552	tags=15%, list=14%, signal=17%
CHANG_CORE_SERUM_RESPONSE_UP	CHANG_CORE_SERUM_RESPONSE_UP		48	-0.20841199	-0.7517848	0.8035714	0.8290666	1	2354	tags=19%, list=21%, signal=24%
WNT_SIGNALING	WNT_SIGNALING		67	-0.23225151	-0.7515786	0.86	0.8288882	1	2271	tags=21%, list=20%, signal=26%
REACTOME_PEROXISOMAL_LIPID_METABOLISM	REACTOME_PEROXISOMAL_LIPID_METABOLISM		15	-0.3331877	-0.75128543	0.71428573	0.8287437	1	1639	tags=27%, list=15%, signal=31%
RICKMAN_TUMOR_DIFFERENTIATED_MODERATELY_VS_POORLY_UP	RICKMAN_TUMOR_DIFFERENTIATED_MODERATELY_VS_POORLY_UP		20	-0.27712348	-0.750824	0.76785713	0.82916	1	2111	tags=15%, list=19%, signal=18%
RICKMAN_TUMOR_DIFFERENTIATED_MODERATELY_VS_POORLY_DN	RICKMAN_TUMOR_DIFFERENTIATED_MODERATELY_VS_POORLY_DN		20	-0.27712348	-0.750824	0.76785713	0.8286281	1	2111	tags=15%, list=19%, signal=18%
UZONYI_RESPONSE_TO_LEUKOTRIENE_AND_THROMBIN	UZONYI_RESPONSE_TO_LEUKOTRIENE_AND_THROMBIN		28	-0.32174215	-0.7504405	0.7647059	0.8286411	1	720	tags=14%, list=6%, signal=15%
TAKEDA_TARGETS_OF_NUP98_HOXA9_FUSION_6HR_UP	TAKEDA_TARGETS_OF_NUP98_HOXA9_FUSION_6HR_UP		47	-0.29091665	-0.7503235	0.8913044	0.8282998	1	850	tags=19%, list=8%, signal=21%
BONCI_TARGETS_OF_MIR15A_AND_MIR16_1	BONCI_TARGETS_OF_MIR15A_AND_MIR16_1		53	-0.22651778	-0.7490615	0.8181818	0.82944524	1	2185	tags=21%, list=20%, signal=26%
KEGG_RIG_I_LIKE_RECEPTOR_SIGNALING_PATHWAY	KEGG_RIG_I_LIKE_RECEPTOR_SIGNALING_PATHWAY		34	-0.23270439	-0.74894154	0.75510204	0.8291823	1	4043	tags=47%, list=36%, signal=73%
REACTOME_REGULATION_OF_INSULIN_SECRETION	REACTOME_REGULATION_OF_INSULIN_SECRETION		148	-0.17706248	-0.748824	0.7758621	0.8289088	1	3503	tags=26%, list=31%, signal=38%
KEGG_CITRATE_CYCLE_TCA_CYCLE	KEGG_CITRATE_CYCLE_TCA_CYCLE		24	-0.26017886	-0.74844676	0.6666667	0.8290323	1	4709	tags=42%, list=42%, signal=72%
PAPASPYRIDONOS_UNSTABLE_ATEROSCLEROTIC_PLAQUE_DN	PAPASPYRIDONOS_UNSTABLE_ATEROSCLEROTIC_PLAQUE_DN		27	-0.32765642	-0.7478601	0.7692308	0.8293157	1	2421	tags=37%, list=22%, signal=47%
REACTOME_MUSCLE_CONTRACTION	REACTOME_MUSCLE_CONTRACTION		36	-0.34645835	-0.7462545	0.69491524	0.83119625	1	2718	tags=39%, list=24%, signal=51%
MOOTHA_GLUCONEOGENESIS	MOOTHA_GLUCONEOGENESIS		22	-0.288533	-0.7422828	0.7966102	0.8368146	1	4312	tags=59%, list=39%, signal=96%
LANDIS_ERBB2_BREAST_TUMORS_324_UP	LANDIS_ERBB2_BREAST_TUMORS_324_UP		122	-0.2729306	-0.74132925	0.6792453	0.8377346	1	3499	tags=40%, list=31%, signal=58%
RODWELL_AGING_KIDNEY_DN	RODWELL_AGING_KIDNEY_DN		63	-0.24139902	-0.7408773	0.8	0.8380797	1	1837	tags=24%, list=16%, signal=28%
ST_TUMOR_NECROSIS_FACTOR_PATHWAY	ST_TUMOR_NECROSIS_FACTOR_PATHWAY		18	-0.25175118	-0.7400947	0.7307692	0.8389438	1	3906	tags=44%, list=35%, signal=68%
CHUNG_BLISTER_CYTOTOXICITY_DN	CHUNG_BLISTER_CYTOTOXICITY_DN		21	-0.2875155	-0.7393368	0.7368421	0.8397901	1	2454	tags=33%, list=22%, signal=43%
GARCIA_TARGETS_OF_FLI1_AND_DAX1_DN	GARCIA_TARGETS_OF_FLI1_AND_DAX1_DN		82	-0.2055814	-0.7371454	0.72131145	0.8425256	1	2459	tags=23%, list=22%, signal=29%
LANDIS_ERBB2_BREAST_PRENEOPLASTIC_UP	LANDIS_ERBB2_BREAST_PRENEOPLASTIC_UP		20	-0.3164785	-0.73666734	0.74545455	0.8427159	1	3499	tags=50%, list=31%, signal=73%
WANG_PROSTATE_CANCER_ANDROGEN_INDEPENDENT	WANG_PROSTATE_CANCER_ANDROGEN_INDEPENDENT		35	-0.22172594	-0.7348838	0.7916667	0.84485066	1	989	tags=11%, list=9%, signal=12%
BIOCARTA_ECM_PATHWAY	BIOCARTA_ECM_PATHWAY		17	-0.2823183	-0.7339316	0.7924528	0.8456675	1	3019	tags=35%, list=27%, signal=48%
PAL_PRMT5_TARGETS_UP	PAL_PRMT5_TARGETS_UP		157	-0.21014605	-0.7331174	0.7	0.84650606	1	2461	tags=17%, list=22%, signal=21%
KEGG_OXIDATIVE_PHOSPHORYLATION	KEGG_OXIDATIVE_PHOSPHORYLATION		89	-0.19146234	-0.73038614	0.6909091	0.85063756	1	4354	tags=39%, list=39%, signal=64%
GENTILE_UV_RESPONSE_CLUSTER_D2	GENTILE_UV_RESPONSE_CLUSTER_D2		16	-0.2744235	-0.72955483	0.84615386	0.8513557	1	3105	tags=38%, list=28%, signal=52%
DACOSTA_UV_RESPONSE_VIA_ERCC3_COMMON_UP	DACOSTA_UV_RESPONSE_VIA_ERCC3_COMMON_UP		43	-0.20532404	-0.72841036	0.8596491	0.8524977	1	2915	tags=28%, list=26%, signal=38%
KEGG_ARRHYTHMOGENIC_RIGHT_VENTRICULAR_CARDIOMYOPATHY_ARVC	KEGG_ARRHYTHMOGENIC_RIGHT_VENTRICULAR_CARDIOMYOPATHY_ARVC		55	-0.2626605	-0.7270192	0.7254902	0.8540717	1	2377	tags=27%, list=21%, signal=34%
KEGG_PYRIMIDINE_METABOLISM	KEGG_PYRIMIDINE_METABOLISM		68	-0.2036624	-0.72552526	0.7037037	0.8561025	1	4725	tags=47%, list=42%, signal=81%
BENPORATH_CYCLING_GENES	BENPORATH_CYCLING_GENES		352	-0.19116254	-0.72493017	0.7758621	0.8563481	1	2368	tags=17%, list=21%, signal=21%
REACTOME_TRANSPORT_OF_RIBONUCLEOPROTEINS_INTO_THE_HOST_NUCLEUS	REACTOME_TRANSPORT_OF_RIBONUCLEOPROTEINS_INTO_THE_HOST_NUCLEUS		18	-0.27583274	-0.72435707	0.7241379	0.8565803	1	4259	tags=44%, list=38%, signal=72%
KEGG_ALANINE_ASPARTATE_AND_GLUTAMATE_METABOLISM	KEGG_ALANINE_ASPARTATE_AND_GLUTAMATE_METABOLISM		21	-0.281025	-0.72387993	0.9074074	0.8567576	1	1922	tags=24%, list=17%, signal=29%
EHLERS_ANEUPLOIDY_UP	EHLERS_ANEUPLOIDY_UP		27	-0.2592796	-0.7232487	0.8	0.85704386	1	3107	tags=33%, list=28%, signal=46%
LINDGREN_BLADDER_CANCER_CLUSTER_3_UP	LINDGREN_BLADDER_CANCER_CLUSTER_3_UP		191	-0.20034043	-0.72021925	0.7017544	0.8615445	1	2556	tags=21%, list=23%, signal=27%
XU_GH1_EXOGENOUS_TARGETS_UP	XU_GH1_EXOGENOUS_TARGETS_UP		18	-0.28630525	-0.7190603	0.8125	0.8626029	1	2915	tags=33%, list=26%, signal=45%
BIDUS_METASTASIS_UP	BIDUS_METASTASIS_UP		107	-0.2074357	-0.7178346	0.71666664	0.8639208	1	2951	tags=25%, list=26%, signal=34%
SHEPARD_BMYB_TARGETS	SHEPARD_BMYB_TARGETS		39	-0.27664387	-0.7157689	0.8888889	0.8661754	1	1634	tags=21%, list=15%, signal=24%
HAHTOLA_MYCOSIS_FUNGOIDES_SKIN_DN	HAHTOLA_MYCOSIS_FUNGOIDES_SKIN_DN		17	-0.28676656	-0.71317893	0.8076923	0.86953646	1	1456	tags=29%, list=13%, signal=34%
VECCHI_GASTRIC_CANCER_EARLY_UP	VECCHI_GASTRIC_CANCER_EARLY_UP		231	-0.20283046	-0.7126644	0.7457627	0.8697169	1	2636	tags=20%, list=24%, signal=26%
ROVERSI_GLIOMA_COPY_NUMBER_DN	ROVERSI_GLIOMA_COPY_NUMBER_DN		35	-0.22364528	-0.71115804	0.8301887	0.8711414	1	3726	tags=37%, list=33%, signal=55%
RICKMAN_HEAD_AND_NECK_CANCER_F	RICKMAN_HEAD_AND_NECK_CANCER_F		35	-0.38200772	-0.7094255	0.7254902	0.87281555	1	2921	tags=40%, list=26%, signal=54%
HOSHIDA_LIVER_CANCER_LATE_RECURRENCE_DN	HOSHIDA_LIVER_CANCER_LATE_RECURRENCE_DN		48	-0.22317137	-0.70939165	0.7924528	0.8723219	1	1580	tags=17%, list=14%, signal=19%
NIKOLSKY_BREAST_CANCER_20Q12_Q13_AMPLICON	NIKOLSKY_BREAST_CANCER_20Q12_Q13_AMPLICON		70	-0.17719096	-0.70906556	0.8727273	0.8722608	1	2996	tags=23%, list=27%, signal=31%
GARGALOVIC_RESPONSE_TO_OXIDIZED_PHOSPHOLIPIDS_TURQUOISE_DN	GARGALOVIC_RESPONSE_TO_OXIDIZED_PHOSPHOLIPIDS_TURQUOISE_DN		23	-0.27500862	-0.70615166	0.8269231	0.8760814	1	3826	tags=43%, list=34%, signal=66%
HOSHIDA_LIVER_CANCER_SUBCLASS_S2	HOSHIDA_LIVER_CANCER_SUBCLASS_S2		80	-0.16969463	-0.7055302	0.8196721	0.8763367	1	2865	tags=20%, list=26%, signal=27%
SHEDDEN_LUNG_CANCER_POOR_SURVIVAL_A6	SHEDDEN_LUNG_CANCER_POOR_SURVIVAL_A6		274	-0.2010819	-0.704719	0.7	0.8768425	1	3191	tags=27%, list=28%, signal=37%
CREIGHTON_ENDOCRINE_THERAPY_RESISTANCE_2	CREIGHTON_ENDOCRINE_THERAPY_RESISTANCE_2		146	-0.18923047	-0.70457464	0.96363634	0.8764898	1	3752	tags=38%, list=34%, signal=57%
KEGG_MTOR_SIGNALING_PATHWAY	KEGG_MTOR_SIGNALING_PATHWAY		27	-0.22816125	-0.704378	0.83928573	0.87612677	1	3174	tags=44%, list=28%, signal=62%
BROWNE_HCMV_INFECTION_14HR_DN	BROWNE_HCMV_INFECTION_14HR_DN		164	-0.18973152	-0.7041422	0.92156863	0.87586373	1	2340	tags=19%, list=21%, signal=24%
BANDRES_RESPONSE_TO_CARMUSTIN_MGMT_48HR_DN	BANDRES_RESPONSE_TO_CARMUSTIN_MGMT_48HR_DN		101	-0.21337435	-0.7012314	0.88235295	0.8792989	1	3433	tags=40%, list=31%, signal=57%
MANN_RESPONSE_TO_AMIFOSTINE_UP	MANN_RESPONSE_TO_AMIFOSTINE_UP		15	-0.24430023	-0.7003321	0.88461536	0.8799779	1	3565	tags=33%, list=32%, signal=49%
BROWNE_HCMV_INFECTION_1HR_UP	BROWNE_HCMV_INFECTION_1HR_UP		32	-0.25485235	-0.6995938	0.8947368	0.88020736	1	2302	tags=28%, list=21%, signal=35%
BIOCARTA_KERATINOCYTE_PATHWAY	BIOCARTA_KERATINOCYTE_PATHWAY		25	-0.21867584	-0.69957346	0.82608694	0.8796732	1	3966	tags=48%, list=35%, signal=74%
KEGG_TYPE_II_DIABETES_MELLITUS	KEGG_TYPE_II_DIABETES_MELLITUS		28	-0.23962194	-0.6993298	0.87234044	0.8795126	1	3069	tags=36%, list=27%, signal=49%
EBAUER_MYOGENIC_TARGETS_OF_PAX3_FOXO1_FUSION	EBAUER_MYOGENIC_TARGETS_OF_PAX3_FOXO1_FUSION		38	-0.3375383	-0.69858664	0.79591835	0.87998533	1	2950	tags=47%, list=26%, signal=64%
BOYAULT_LIVER_CANCER_SUBCLASS_G3_DN	BOYAULT_LIVER_CANCER_SUBCLASS_G3_DN		35	-0.27613145	-0.6975114	0.8727273	0.88082933	1	914	tags=14%, list=8%, signal=16%
REACTOME_VPR_MEDIATED_NUCLEAR_IMPORT_OF_PICS	REACTOME_VPR_MEDIATED_NUCLEAR_IMPORT_OF_PICS		20	-0.26427132	-0.69550574	0.7818182	0.88344926	1	3778	tags=35%, list=34%, signal=53%
BIOCARTA_AMI_PATHWAY	BIOCARTA_AMI_PATHWAY		19	-0.32224217	-0.69508237	0.84126985	0.88335246	1	746	tags=16%, list=7%, signal=17%
BOYAULT_LIVER_CANCER_SUBCLASS_G23_UP	BOYAULT_LIVER_CANCER_SUBCLASS_G23_UP		27	-0.27872676	-0.69379437	0.85106385	0.8845321	1	4202	tags=44%, list=38%, signal=71%
NUNODA_RESPONSE_TO_DASATINIB_IMATINIB_UP	NUNODA_RESPONSE_TO_DASATINIB_IMATINIB_UP		21	-0.22252196	-0.693488	0.8076923	0.8842506	1	2091	tags=14%, list=19%, signal=18%
YAUCH_HEDGEHOG_SIGNALING_PARACRINE_UP	YAUCH_HEDGEHOG_SIGNALING_PARACRINE_UP		88	-0.24056257	-0.688415	0.9433962	0.8899623	1	1402	tags=16%, list=13%, signal=18%
COULOUARN_TEMPORAL_TGFB1_SIGNATURE_UP	COULOUARN_TEMPORAL_TGFB1_SIGNATURE_UP		57	-0.22146744	-0.6875638	0.9444444	0.8907962	1	3728	tags=44%, list=33%, signal=65%
KEGG_AMINOACYL_TRNA_BIOSYNTHESIS	KEGG_AMINOACYL_TRNA_BIOSYNTHESIS		18	-0.22721153	-0.6867333	0.81666666	0.8913753	1	2314	tags=22%, list=21%, signal=28%
OLSSON_E2F3_TARGETS_DN	OLSSON_E2F3_TARGETS_DN		15	-0.285825	-0.68629694	0.92156863	0.89153117	1	2368	tags=33%, list=21%, signal=42%
RICKMAN_HEAD_AND_NECK_CANCER_B	RICKMAN_HEAD_AND_NECK_CANCER_B		23	-0.28868234	-0.6855797	0.88235295	0.8918183	1	1573	tags=26%, list=14%, signal=30%
REACTOME_ORC1_REMOVAL_FROM_CHROMATIN	REACTOME_ORC1_REMOVAL_FROM_CHROMATIN		54	-0.21413422	-0.6841247	0.7118644	0.89278144	1	4300	tags=46%, list=38%, signal=75%
MIDORIKAWA_AMPLIFIED_IN_LIVER_CANCER	MIDORIKAWA_AMPLIFIED_IN_LIVER_CANCER		26	-0.23138647	-0.6822396	0.8727273	0.89467776	1	1870	tags=23%, list=17%, signal=28%
NIKOLSKY_BREAST_CANCER_17Q21_Q25_AMPLICON	NIKOLSKY_BREAST_CANCER_17Q21_Q25_AMPLICON		179	-0.18015613	-0.6804433	0.9807692	0.8964062	1	2512	tags=21%, list=22%, signal=27%
CAMPS_COLON_CANCER_COPY_NUMBER_DN	CAMPS_COLON_CANCER_COPY_NUMBER_DN		18	-0.25791186	-0.67980486	0.91071427	0.89678377	1	3962	tags=50%, list=35%, signal=77%
FLECHNER_BIOPSY_KIDNEY_TRANSPLANT_REJECTED_VS_OK_DN	FLECHNER_BIOPSY_KIDNEY_TRANSPLANT_REJECTED_VS_OK_DN		373	-0.18960276	-0.6785498	0.8979592	0.8978147	1	1974	tags=17%, list=18%, signal=20%
KEGG_PYRUVATE_METABOLISM	KEGG_PYRUVATE_METABOLISM		29	-0.2422081	-0.6779238	0.83928573	0.8979696	1	2663	tags=31%, list=24%, signal=41%
REACTOME_FGFR_LIGAND_BINDING_AND_ACTIVATION	REACTOME_FGFR_LIGAND_BINDING_AND_ACTIVATION		20	-0.25007743	-0.67742825	0.8490566	0.8981949	1	114	tags=5%, list=1%, signal=5%
RHODES_CANCER_META_SIGNATURE	RHODES_CANCER_META_SIGNATURE		41	-0.19703017	-0.67721736	0.91071427	0.89784855	1	2208	tags=20%, list=20%, signal=24%
DACOSTA_UV_RESPONSE_VIA_ERCC3_TTD_UP	DACOSTA_UV_RESPONSE_VIA_ERCC3_TTD_UP		33	-0.20130332	-0.6768842	0.7924528	0.8977336	1	2393	tags=18%, list=21%, signal=23%
KRASNOSELSKAYA_ILF3_TARGETS_DN	KRASNOSELSKAYA_ILF3_TARGETS_DN		25	-0.23630175	-0.67553365	0.9074074	0.8985165	1	1418	tags=12%, list=13%, signal=14%
REACTOME_TRNA_AMINOACYLATION	REACTOME_TRNA_AMINOACYLATION		18	-0.22971988	-0.67377365	0.8103448	0.8998628	1	2314	tags=22%, list=21%, signal=28%
LEE_LIVER_CANCER_MYC_TGFA_DN	LEE_LIVER_CANCER_MYC_TGFA_DN		50	-0.29059672	-0.6734611	0.9423077	0.8996764	1	1176	tags=18%, list=11%, signal=20%
GENTILE_UV_RESPONSE_CLUSTER_D8	GENTILE_UV_RESPONSE_CLUSTER_D8		19	-0.268025	-0.6733858	0.9444444	0.8991894	1	1685	tags=16%, list=15%, signal=19%
KEGG_TRYPTOPHAN_METABOLISM	KEGG_TRYPTOPHAN_METABOLISM		27	-0.27232483	-0.6669028	0.9375	0.9066528	1	2467	tags=26%, list=22%, signal=33%
AMIT_EGF_RESPONSE_40_HELA	AMIT_EGF_RESPONSE_40_HELA		26	-0.2370992	-0.666704	0.8490566	0.9063255	1	3271	tags=35%, list=29%, signal=49%
REACTOME_TRANSPORT_OF_THE_SLBP_INDEPENDENT_MATURE_MRNA	REACTOME_TRANSPORT_OF_THE_SLBP_INDEPENDENT_MATURE_MRNA		19	-0.24917851	-0.66449594	0.73770493	0.9083134	1	4259	tags=42%, list=38%, signal=68%
REACTOME_NRAGE_SIGNALS_DEATH_THROUGH_JNK	REACTOME_NRAGE_SIGNALS_DEATH_THROUGH_JNK		30	-0.21983905	-0.6613672	0.94545454	0.9114493	1	701	tags=10%, list=6%, signal=11%
BIOCARTA_ATRBRCA_PATHWAY	BIOCARTA_ATRBRCA_PATHWAY		15	-0.2709832	-0.6598753	0.8125	0.91230756	1	2163	tags=20%, list=19%, signal=25%
AMIT_DELAYED_EARLY_GENES	AMIT_DELAYED_EARLY_GENES		15	-0.262693	-0.65976167	0.78	0.9120686	1	2197	tags=27%, list=20%, signal=33%
MOROSETTI_FACIOSCAPULOHUMERAL_MUSCULAR_DISTROPHY_UP	MOROSETTI_FACIOSCAPULOHUMERAL_MUSCULAR_DISTROPHY_UP		16	-0.33214268	-0.656159	0.9056604	0.9157507	1	2197	tags=38%, list=20%, signal=47%
REACTOME_PLC_BETA_MEDIATED_EVENTS	REACTOME_PLC_BETA_MEDIATED_EVENTS		24	-0.2334704	-0.6550919	0.89361703	0.9162428	1	3333	tags=38%, list=30%, signal=53%
GARGALOVIC_RESPONSE_TO_OXIDIZED_PHOSPHOLIPIDS_YELLOW_UP	GARGALOVIC_RESPONSE_TO_OXIDIZED_PHOSPHOLIPIDS_YELLOW_UP		15	-0.2231443	-0.6538999	0.92727274	0.9168185	1	3219	tags=33%, list=29%, signal=47%
BAELDE_DIABETIC_NEPHROPATHY_UP	BAELDE_DIABETIC_NEPHROPATHY_UP		18	-0.30435565	-0.6538552	0.9122807	0.9162788	1	158	tags=11%, list=1%, signal=11%
KEGG_CYSTEINE_AND_METHIONINE_METABOLISM	KEGG_CYSTEINE_AND_METHIONINE_METABOLISM		25	-0.22375049	-0.65348023	0.92727274	0.91601074	1	2192	tags=20%, list=20%, signal=25%
BIOCARTA_INTRINSIC_PATHWAY	BIOCARTA_INTRINSIC_PATHWAY		23	-0.29941675	-0.6517019	0.85	0.91735214	1	746	tags=13%, list=7%, signal=14%
KEGG_HYPERTROPHIC_CARDIOMYOPATHY_HCM	KEGG_HYPERTROPHIC_CARDIOMYOPATHY_HCM		55	-0.24806471	-0.64974856	0.8958333	0.9191272	1	2315	tags=24%, list=21%, signal=30%
NAKAJIMA_MAST_CELL	NAKAJIMA_MAST_CELL		22	-0.26410866	-0.6451009	0.9433962	0.92344093	1	3601	tags=55%, list=32%, signal=80%
DAIRKEE_CANCER_PRONE_RESPONSE_BPA_E2	DAIRKEE_CANCER_PRONE_RESPONSE_BPA_E2		82	-0.18358153	-0.640163	0.8888889	0.92791	1	3257	tags=30%, list=29%, signal=43%
BIOCARTA_MYOSIN_PATHWAY	BIOCARTA_MYOSIN_PATHWAY		16	-0.24251246	-0.6394833	0.90163934	0.9280936	1	225	tags=6%, list=2%, signal=6%
KEGG_ETHER_LIPID_METABOLISM	KEGG_ETHER_LIPID_METABOLISM		22	-0.24371612	-0.63831955	0.9574468	0.9284917	1	2805	tags=27%, list=25%, signal=36%
BROWNE_HCMV_INFECTION_2HR_UP	BROWNE_HCMV_INFECTION_2HR_UP		21	-0.25522548	-0.63791513	0.94736844	0.9283423	1	915	tags=14%, list=8%, signal=16%
BROWNE_HCMV_INFECTION_16HR_DN	BROWNE_HCMV_INFECTION_16HR_DN		50	-0.22693723	-0.6378942	0.98039216	0.9277869	1	1662	tags=18%, list=15%, signal=21%
REACTOME_CELL_CYCLE_CHECKPOINTS	REACTOME_CELL_CYCLE_CHECKPOINTS		85	-0.19837601	-0.63604844	0.8135593	0.92894095	1	4300	tags=38%, list=38%, signal=61%
DAUER_STAT3_TARGETS_UP	DAUER_STAT3_TARGETS_UP		21	-0.25933078	-0.63127667	0.94736844	0.9324718	1	1266	tags=14%, list=11%, signal=16%
ST_GRANULE_CELL_SURVIVAL_PATHWAY	ST_GRANULE_CELL_SURVIVAL_PATHWAY		15	-0.23037407	-0.6231526	0.88235295	0.9397638	1	2236	tags=20%, list=20%, signal=25%
LEE_LIVER_CANCER_SURVIVAL_DN	LEE_LIVER_CANCER_SURVIVAL_DN		83	-0.17392392	-0.6071274	0.9310345	0.952698	1	3526	tags=34%, list=31%, signal=49%
REACTOME_DUAL_INCISION_REACTION_IN_GG_NER	REACTOME_DUAL_INCISION_REACTION_IN_GG_NER		20	-0.2080176	-0.6055217	0.8214286	0.9535436	1	3818	tags=40%, list=34%, signal=61%
SAKAI_CHRONIC_HEPATITIS_VS_LIVER_CANCER_DN	SAKAI_CHRONIC_HEPATITIS_VS_LIVER_CANCER_DN		21	-0.22935867	-0.6019726	0.96363634	0.9556261	1	2104	tags=24%, list=19%, signal=29%
REACTOME_LOSS_OF_NLP_FROM_MITOTIC_CENTROSOMES	REACTOME_LOSS_OF_NLP_FROM_MITOTIC_CENTROSOMES		31	-0.1933831	-0.60073215	0.875	0.95594174	1	4915	tags=52%, list=44%, signal=92%
FERREIRA_EWINGS_SARCOMA_UNSTABLE_VS_STABLE_UP	FERREIRA_EWINGS_SARCOMA_UNSTABLE_VS_STABLE_UP		74	-0.19831629	-0.6007257	0.9056604	0.9553652	1	2872	tags=26%, list=26%, signal=34%
GRAHAM_CML_DIVIDING_VS_NORMAL_QUIESCENT_UP	GRAHAM_CML_DIVIDING_VS_NORMAL_QUIESCENT_UP		123	-0.21044444	-0.59457153	0.9	0.95954263	1	659	tags=8%, list=6%, signal=9%
CAFFAREL_RESPONSE_TO_THC_DN	CAFFAREL_RESPONSE_TO_THC_DN		19	-0.20816241	-0.59403133	0.962963	0.9593734	1	4497	tags=53%, list=40%, signal=88%
JAZAG_TGFB1_SIGNALING_DN	JAZAG_TGFB1_SIGNALING_DN		26	-0.18234657	-0.59309286	0.96428573	0.9594257	1	2719	tags=23%, list=24%, signal=30%
WEBER_METHYLATED_HCP_IN_FIBROBLAST_DN	WEBER_METHYLATED_HCP_IN_FIBROBLAST_DN		16	-0.24505183	-0.5928231	0.925	0.9589629	1	182	tags=6%, list=2%, signal=6%
REACTOME_RNA_POLYMERASE_I_PROMOTER_ESCAPE	REACTOME_RNA_POLYMERASE_I_PROMOTER_ESCAPE		16	-0.20394999	-0.5884221	0.9056604	0.9615491	1	4550	tags=50%, list=41%, signal=84%
WU_HBX_TARGETS_2_UP	WU_HBX_TARGETS_2_UP		17	-0.20470263	-0.58346516	0.9791667	0.9642456	1	3849	tags=41%, list=34%, signal=63%
WANG_BARRETTS_ESOPHAGUS_UP	WANG_BARRETTS_ESOPHAGUS_UP		32	-0.20879936	-0.5798746	0.96363634	0.9659558	1	2549	tags=22%, list=23%, signal=28%
BACOLOD_RESISTANCE_TO_ALKYLATING_AGENTS_DN	BACOLOD_RESISTANCE_TO_ALKYLATING_AGENTS_DN		25	-0.17629969	-0.57347816	1	0.96939105	1	3278	tags=32%, list=29%, signal=45%
REACTOME_RNA_POLYMERASE_I_TRANSCRIPTION_TERMINATION	REACTOME_RNA_POLYMERASE_I_TRANSCRIPTION_TERMINATION		17	-0.18991755	-0.57331836	0.9245283	0.96891296	1	4550	tags=47%, list=41%, signal=79%
JAERVINEN_AMPLIFIED_IN_LARYNGEAL_CANCER	JAERVINEN_AMPLIFIED_IN_LARYNGEAL_CANCER		20	-0.18393272	-0.573173	0.9649123	0.9684898	1	9143	tags=100%, list=82%, signal=544%
REACTOME_TRANSCRIPTION	REACTOME_TRANSCRIPTION		103	-0.14065354	-0.56461537	0.9047619	0.9728986	1	4766	tags=44%, list=43%, signal=75%
DAZARD_UV_RESPONSE_CLUSTER_G1	DAZARD_UV_RESPONSE_CLUSTER_G1		28	-0.19454001	-0.56383544	0.9491525	0.97274184	1	1388	tags=14%, list=12%, signal=16%
ST_GA13_PATHWAY	ST_GA13_PATHWAY		19	-0.1885459	-0.5570628	0.9791667	0.9759069	1	2895	tags=32%, list=26%, signal=43%
KAAB_FAILED_HEART_ATRIUM_UP	KAAB_FAILED_HEART_ATRIUM_UP		23	-0.20153768	-0.55472076	0.962963	0.97675097	1	1023	tags=9%, list=9%, signal=10%
PUJANA_CHEK2_PCC_NETWORK	PUJANA_CHEK2_PCC_NETWORK		481	-0.14474718	-0.5533188	0.91803277	0.97689676	1	3134	tags=22%, list=28%, signal=29%
REACTOME_CENTROSOME_MATURATION	REACTOME_CENTROSOME_MATURATION		35	-0.1726011	-0.55070645	0.9259259	0.97765857	1	5042	tags=54%, list=45%, signal=98%
REACTOME_RNA_POLYMERASE_I_CHAIN_ELONGATION	REACTOME_RNA_POLYMERASE_I_CHAIN_ELONGATION		18	-0.18244718	-0.55062234	0.9818182	0.9771232	1	4550	tags=44%, list=41%, signal=75%
ST_DIFFERENTIATION_PATHWAY_IN_PC12_CELLS	ST_DIFFERENTIATION_PATHWAY_IN_PC12_CELLS		23	-0.17556283	-0.5498148	1	0.9768338	1	3870	tags=39%, list=35%, signal=60%
BIOCARTA_VEGF_PATHWAY	BIOCARTA_VEGF_PATHWAY		17	-0.18982705	-0.5494268	0.94736844	0.97639245	1	2730	tags=24%, list=24%, signal=31%
REACTOME_FORMATION_AND_MATURATION_OF_MRNA_TRANSCRIPT	REACTOME_FORMATION_AND_MATURATION_OF_MRNA_TRANSCRIPT		99	-0.14559111	-0.54687864	0.8125	0.9771396	1	4332	tags=32%, list=39%, signal=52%
KUNINGER_IGF1_VS_PDGFB_TARGETS_UP	KUNINGER_IGF1_VS_PDGFB_TARGETS_UP		32	-0.27413118	-0.5460085	0.9310345	0.9770893	1	3041	tags=38%, list=27%, signal=51%
ZHANG_BREAST_CANCER_PROGENITORS_UP	ZHANG_BREAST_CANCER_PROGENITORS_UP		234	-0.15516517	-0.5362761	0.95	0.98069006	1	2844	tags=20%, list=25%, signal=26%
SEKI_INFLAMMATORY_RESPONSE_LPS_DN	SEKI_INFLAMMATORY_RESPONSE_LPS_DN		17	-0.24307463	-0.5320559	1	0.9822782	1	3935	tags=47%, list=35%, signal=72%
CHIANG_LIVER_CANCER_SUBCLASS_PROLIFERATION_UP	CHIANG_LIVER_CANCER_SUBCLASS_PROLIFERATION_UP		90	-0.18105994	-0.5257162	0.96153843	0.9842683	1	2235	tags=17%, list=20%, signal=21%
HWANG_PROSTATE_CANCER_MARKERS	HWANG_PROSTATE_CANCER_MARKERS		22	-0.1919583	-0.51885134	0.9818182	0.98625	1	2400	tags=18%, list=21%, signal=23%
PUJANA_BRCA2_PCC_NETWORK	PUJANA_BRCA2_PCC_NETWORK		263	-0.14494	-0.5166502	0.9137931	0.9864024	1	2368	tags=14%, list=21%, signal=18%
MODY_HIPPOCAMPUS_POSTNATAL	MODY_HIPPOCAMPUS_POSTNATAL		22	-0.18314849	-0.5153691	0.98214287	0.98632693	1	3975	tags=32%, list=35%, signal=49%
VERRECCHIA_DELAYED_RESPONSE_TO_TGFB1	VERRECCHIA_DELAYED_RESPONSE_TO_TGFB1		26	-0.19043931	-0.5152041	0.9622642	0.98581994	1	2355	tags=19%, list=21%, signal=24%
LANDIS_BREAST_CANCER_PROGRESSION_UP	LANDIS_BREAST_CANCER_PROGRESSION_UP		42	-0.22023554	-0.50727075	0.85714287	0.98839056	1	3646	tags=40%, list=33%, signal=60%
REACTOME_G1_S_TRANSITION	REACTOME_G1_S_TRANSITION		79	-0.15631951	-0.50383264	0.9310345	0.9887104	1	4550	tags=48%, list=41%, signal=80%
SU_TESTIS	SU_TESTIS		44	-0.16473216	-0.5036479	0.9607843	0.98817325	1	3885	tags=36%, list=35%, signal=55%
RHODES_UNDIFFERENTIATED_CANCER	RHODES_UNDIFFERENTIATED_CANCER		50	-0.17800698	-0.50150716	0.9074074	0.9881395	1	1491	tags=12%, list=13%, signal=14%
ZHAN_VARIABLE_EARLY_DIFFERENTIATION_GENES_DN	ZHAN_VARIABLE_EARLY_DIFFERENTIATION_GENES_DN		20	-0.1506901	-0.4942643	1	0.9896652	1	4331	tags=50%, list=39%, signal=81%
REACTOME_MRNA_SPLICING_MINOR_PATHWAY	REACTOME_MRNA_SPLICING_MINOR_PATHWAY		29	-0.16131677	-0.48681837	0.98333335	0.99120593	1	4332	tags=34%, list=39%, signal=56%
VERNELL_RETINOBLASTOMA_PATHWAY_UP	VERNELL_RETINOBLASTOMA_PATHWAY_UP		29	-0.19206455	-0.4858196	0.962963	0.9909035	1	3978	tags=34%, list=36%, signal=53%
GEORGES_CELL_CYCLE_MIR192_TARGETS	GEORGES_CELL_CYCLE_MIR192_TARGETS		39	-0.15782185	-0.47709024	0.9649123	0.99282944	1	1620	tags=10%, list=14%, signal=12%
RIZ_ERYTHROID_DIFFERENTIATION_CCNE1	RIZ_ERYTHROID_DIFFERENTIATION_CCNE1		32	-0.14673719	-0.4749892	1	0.9928568	1	3141	tags=16%, list=28%, signal=22%
MANALO_HYPOXIA_DN	MANALO_HYPOXIA_DN		173	-0.1391435	-0.4619159	0.94827586	0.9949445	1	4205	tags=35%, list=38%, signal=56%
REACTOME_G2_M_TRANSITION	REACTOME_G2_M_TRANSITION		47	-0.1343406	-0.443271	1	0.9972391	1	4915	tags=49%, list=44%, signal=87%
REACTOME_NUCLEAR_IMPORT_OF_REV_PROTEIN	REACTOME_NUCLEAR_IMPORT_OF_REV_PROTEIN		18	-0.17454523	-0.4389821	0.98214287	0.9974102	1	4259	tags=39%, list=38%, signal=63%
WU_APOPTOSIS_BY_CDKN1A_VIA_TP53	WU_APOPTOSIS_BY_CDKN1A_VIA_TP53		19	-0.20089997	-0.43592682	0.9245283	0.9973188	1	285	tags=5%, list=3%, signal=5%
KEGG_GLYCEROPHOSPHOLIPID_METABOLISM	KEGG_GLYCEROPHOSPHOLIPID_METABOLISM		41	-0.14496563	-0.43172932	1	0.99741215	1	4010	tags=39%, list=36%, signal=61%
REACTOME_ELONGATION_AND_PROCESSING_OF_CAPPED_TRANSCRIPTS	REACTOME_ELONGATION_AND_PROCESSING_OF_CAPPED_TRANSCRIPTS		88	-0.11881188	-0.43039137	0.9375	0.99700713	1	9879	tags=100%, list=88%, signal=842%
REACTOME_NEP_NS2_INTERACTS_WITH_THE_CELLULAR_EXPORT_MACHINERY	REACTOME_NEP_NS2_INTERACTS_WITH_THE_CELLULAR_EXPORT_MACHINERY		17	-0.17112675	-0.4267998	0.9814815	0.9968525	1	4259	tags=35%, list=38%, signal=57%
REACTOME_REV_MEDIATED_NUCLEAR_EXPORT_OF_HIV1_RNA	REACTOME_REV_MEDIATED_NUCLEAR_EXPORT_OF_HIV1_RNA		18	-0.16780038	-0.42180258	0.9818182	0.9968975	1	4259	tags=33%, list=38%, signal=54%
BENPORATH_PROLIFERATION	BENPORATH_PROLIFERATION		89	-0.13712575	-0.40280244	0.9655172	0.99817175	1	2479	tags=18%, list=22%, signal=23%
ZHAN_MULTIPLE_MYELOMA_PR_UP	ZHAN_MULTIPLE_MYELOMA_PR_UP		22	-0.17045455	-0.36684418	0.92727274	0.9993095	1	9294	tags=100%, list=83%, signal=587%
LY_AGING_OLD_DN	LY_AGING_OLD_DN		31	-0.14754388	-0.3387939	1	0.9993442	1	4481	tags=39%, list=40%, signal=64%
