# Supplementary material for: A genomic analysis of mouse models of breast cancer reveals molecular features of mouse models and relationships to human breast cancer
Source: Breast Cancer Res. 2014 Jun 5;16(3):R59. doi: 10.1186/bcr3672 (PMC4078930; doi:10.1186/bcr3672)
Supplement: Additional file 11 — GSEA for mouse models compared to all other models or to mammary gland development. Listed by model. [file bcr3672-S11.zip › AdditionalFile11/Int3/Vs_other_models/C2/Upregulated_in_Int3_vs_other_models.txt]

NAME	GS<br> follow link to MSigDB	GS DETAILS	SIZE	ES	NES	NOM p-val	FDR q-val	FWER p-val	RANK AT MAX	LEADING EDGE
REACTOME_REGULATION_OF_BETA_CELL_DEVELOPMENT	REACTOME_REGULATION_OF_BETA_CELL_DEVELOPMENT	Details ...	68	0.5820434	2.3043416	0	0	0	3379	tags=75%, list=30%, signal=107%
REACTOME_REGULATION_OF_GENE_EXPRESSION_IN_BETA_CELLS	REACTOME_REGULATION_OF_GENE_EXPRESSION_IN_BETA_CELLS	Details ...	61	0.58216816	2.2529635	0	0.001609287	0.01	3379	tags=75%, list=30%, signal=107%
REACTOME_PEPTIDE_CHAIN_ELONGATION	REACTOME_PEPTIDE_CHAIN_ELONGATION	Details ...	53	0.65330696	2.059984	0	0.029494675	0.13	3379	tags=79%, list=30%, signal=113%
KEGG_RIBOSOME	KEGG_RIBOSOME	Details ...	54	0.64975816	2.0438793	0	0.030067923	0.16	3379	tags=78%, list=30%, signal=111%
REACTOME_FORMATION_OF_A_POOL_OF_FREE_40S_SUBUNITS	REACTOME_FORMATION_OF_A_POOL_OF_FREE_40S_SUBUNITS	Details ...	51	0.6513933	2.0075672	0.020833334	0.03578853	0.19	3379	tags=78%, list=30%, signal=112%
CHNG_MULTIPLE_MYELOMA_HYPERPLOID_UP	CHNG_MULTIPLE_MYELOMA_HYPERPLOID_UP	Details ...	34	0.58649427	2.0023932	0.020833334	0.031771563	0.19	2945	tags=59%, list=26%, signal=80%
REACTOME_GTP_HYDROLYSIS_AND_JOINING_OF_THE_60S_RIBOSOMAL_SUBUNIT	REACTOME_GTP_HYDROLYSIS_AND_JOINING_OF_THE_60S_RIBOSOMAL_SUBUNIT	Details ...	56	0.61603457	1.9326929	0.021276595	0.06416822	0.32	3515	tags=75%, list=31%, signal=109%
REACTOME_VIRAL_MRNA_TRANSLATION	REACTOME_VIRAL_MRNA_TRANSLATION	Details ...	53	0.59117806	1.8736392	0.020833334	0.1048527	0.46	3379	tags=77%, list=30%, signal=110%
REACTOME_TRANSLATION	REACTOME_TRANSLATION	Details ...	67	0.5152123	1.8141828	0.019607844	0.16804296	0.63	3713	tags=76%, list=33%, signal=113%
REACTOME_INSULIN_SYNTHESIS_AND_SECRETION	REACTOME_INSULIN_SYNTHESIS_AND_SECRETION	Details ...	87	0.36704618	1.6105735	0.06818182	0.86187065	0.92	3379	tags=55%, list=30%, signal=78%
REACTOME_TRANSLATION_INITIATION_COMPLEX_FORMATION	REACTOME_TRANSLATION_INITIATION_COMPLEX_FORMATION	Details ...	25	0.57325625	1.6023873	0.020833334	0.83327967	0.92	3979	tags=84%, list=36%, signal=130%
REACTOME_INFLUENZA_VIRAL_RNA_TRANSCRIPTION_AND_REPLICATION	REACTOME_INFLUENZA_VIRAL_RNA_TRANSCRIPTION_AND_REPLICATION	Details ...	67	0.44718185	1.5646275	0.06521739	1	0.92	3379	tags=63%, list=30%, signal=89%
REACTOME_FORMATION_OF_THE_TERNARY_COMPLEX_AND_SUBSEQUENTLY_THE_43S_COMPLEX	REACTOME_FORMATION_OF_THE_TERNARY_COMPLEX_AND_SUBSEQUENTLY_THE_43S_COMPLEX	Details ...	22	0.57759243	1.5306526	0.0625	1	0.94	3979	tags=86%, list=36%, signal=134%
RIZ_ERYTHROID_DIFFERENTIATION_6HR	RIZ_ERYTHROID_DIFFERENTIATION_6HR	Details ...	29	0.5196843	1.4955944	0.018518519	1	0.95	1037	tags=41%, list=9%, signal=45%
CERVERA_SDHB_TARGETS_1_DN	CERVERA_SDHB_TARGETS_1_DN	Details ...	20	0.6022319	1.4530528	0.024390243	1	0.97	1810	tags=55%, list=16%, signal=65%
BOYLAN_MULTIPLE_MYELOMA_C_CLUSTER_UP	BOYLAN_MULTIPLE_MYELOMA_C_CLUSTER_UP	Details ...	20	0.54999095	1.4456595	0.078431375	1	0.97	397	tags=20%, list=4%, signal=21%
ZHAN_MULTIPLE_MYELOMA_MF_UP	ZHAN_MULTIPLE_MYELOMA_MF_UP	Details ...	29	0.515726	1.4409851	0.10204082	1	0.97	454	tags=28%, list=4%, signal=29%
KEGG_BIOSYNTHESIS_OF_UNSATURATED_FATTY_ACIDS	KEGG_BIOSYNTHESIS_OF_UNSATURATED_FATTY_ACIDS	Details ...	18	0.49635762	1.4310684	0.104166664	1	0.97	1699	tags=39%, list=15%, signal=46%
RIZ_ERYTHROID_DIFFERENTIATION_HEMGN	RIZ_ERYTHROID_DIFFERENTIATION_HEMGN	Details ...	25	0.4817133	1.4193594	0.023809524	1	0.97	1196	tags=32%, list=11%, signal=36%
BARRIER_CANCER_RELAPSE_NORMAL_SAMPLE_DN	BARRIER_CANCER_RELAPSE_NORMAL_SAMPLE_DN	Details ...	15	0.45336044	1.4092034	0.093023255	1	0.98	569	tags=13%, list=5%, signal=14%
HEDENFALK_BREAST_CANCER_BRACX_UP	HEDENFALK_BREAST_CANCER_BRACX_UP	Details ...	15	0.45028874	1.3901484	0.06818182	1	0.98	2597	tags=47%, list=23%, signal=61%
REACTOME_REGULATION_OF_INSULIN_SECRETION_BY_FREE_FATTY_ACIDS	REACTOME_REGULATION_OF_INSULIN_SECRETION_BY_FREE_FATTY_ACIDS	Details ...	15	0.56782985	1.3866193	0.04	1	0.98	1616	tags=40%, list=14%, signal=47%
REACTOME_GENE_EXPRESSION	REACTOME_GENE_EXPRESSION	Details ...	250	0.28948784	1.3702687	0.25581396	1	0.98	3542	tags=43%, list=32%, signal=61%
REACTOME_METABOLISM_OF_PROTEINS	REACTOME_METABOLISM_OF_PROTEINS	Details ...	128	0.2976635	1.3551775	0.071428575	1	0.99	3317	tags=47%, list=30%, signal=66%
REACTOME_NUCLEAR_RECEPTOR_TRANSCRIPTION_PATHWAY	REACTOME_NUCLEAR_RECEPTOR_TRANSCRIPTION_PATHWAY	Details ...	38	0.45245054	1.3543679	0.17857143	1	0.99	2527	tags=42%, list=23%, signal=54%
REACTOME_EXTENSION_OF_TELOMERES	REACTOME_EXTENSION_OF_TELOMERES	Details ...	20	0.5801144	1.3529539	0.26086956	1	0.99	2502	tags=50%, list=22%, signal=64%
BENPORATH_ES_2	BENPORATH_ES_2	Details ...	22	0.49523497	1.3381346	0.15254237	1	0.99	1829	tags=36%, list=16%, signal=43%
SU_LIVER	SU_LIVER	Details ...	42	0.52984405	1.3354149	0.13461539	1	0.99	2283	tags=57%, list=20%, signal=72%
LEE_LIVER_CANCER	LEE_LIVER_CANCER	Details ...	21	0.5420918	1.3321775	0.14583333	1	0.99	1587	tags=48%, list=14%, signal=55%
LEE_LIVER_CANCER_TOP50	LEE_LIVER_CANCER_TOP50	Details ...	21	0.5420918	1.3321775	0.14583333	1	0.99	1587	tags=48%, list=14%, signal=55%
YEGNASUBRAMANIAN_PROSTATE_CANCER	YEGNASUBRAMANIAN_PROSTATE_CANCER	Details ...	70	0.42697537	1.3285096	0.08163265	1	0.99	2503	tags=46%, list=22%, signal=59%
GARGALOVIC_RESPONSE_TO_OXIDIZED_PHOSPHOLIPIDS_GREY_DN	GARGALOVIC_RESPONSE_TO_OXIDIZED_PHOSPHOLIPIDS_GREY_DN	Details ...	32	0.46976084	1.3176266	0.074074075	1	0.99	1063	tags=22%, list=9%, signal=24%
SLEBOS_HEAD_AND_NECK_CANCER_WITH_HPV_UP	SLEBOS_HEAD_AND_NECK_CANCER_WITH_HPV_UP	Details ...	41	0.41264266	1.3129805	0.16666667	1	0.99	2262	tags=39%, list=20%, signal=49%
ST_ADRENERGIC	ST_ADRENERGIC	Details ...	18	0.47582766	1.3076195	0.13207547	1	0.99	2751	tags=56%, list=25%, signal=74%
VANTVEER_BREAST_CANCER_ESR1_UP	VANTVEER_BREAST_CANCER_ESR1_UP	Details ...	73	0.3569412	1.2792604	0.17307693	1	0.99	1280	tags=27%, list=11%, signal=31%
REACTOME_INORGANIC_CATION_ANION_SLC_TRANSPORTERS	REACTOME_INORGANIC_CATION_ANION_SLC_TRANSPORTERS	Details ...	64	0.4360663	1.275021	0.14814815	1	1	980	tags=31%, list=9%, signal=34%
BENPORATH_NOS_TARGETS	BENPORATH_NOS_TARGETS	Details ...	91	0.34463632	1.2748842	0.104166664	1	1	569	tags=14%, list=5%, signal=15%
KEGG_BLADDER_CANCER	KEGG_BLADDER_CANCER	Details ...	19	0.41826743	1.2652888	0.25	1	1	2193	tags=42%, list=20%, signal=52%
CREIGHTON_AKT1_SIGNALING_VIA_MTOR_UP	CREIGHTON_AKT1_SIGNALING_VIA_MTOR_UP	Details ...	29	0.40846846	1.260149	0.1764706	1	1	1819	tags=31%, list=16%, signal=37%
SHIPP_DLBCL_CURED_VS_FATAL_DN	SHIPP_DLBCL_CURED_VS_FATAL_DN	Details ...	26	0.3949395	1.2586243	0.1590909	1	1	1748	tags=38%, list=16%, signal=45%
MODY_HIPPOCAMPUS_PRENATAL	MODY_HIPPOCAMPUS_PRENATAL	Details ...	21	0.36360607	1.2554954	0.23404256	1	1	3158	tags=57%, list=28%, signal=79%
REACTOME_FRS2MEDIATED_CASCADE	REACTOME_FRS2MEDIATED_CASCADE	Details ...	19	0.47949424	1.2523663	0.23529412	1	1	2798	tags=47%, list=25%, signal=63%
KEGG_NOTCH_SIGNALING_PATHWAY	KEGG_NOTCH_SIGNALING_PATHWAY	Details ...	31	0.38749203	1.2412949	0.23529412	1	1	2188	tags=32%, list=20%, signal=40%
REACTOME_DNA_STRAND_ELONGATION	REACTOME_DNA_STRAND_ELONGATION	Details ...	22	0.5927525	1.2395785	0.26666668	1	1	2600	tags=55%, list=23%, signal=71%
RIGGINS_TAMOXIFEN_RESISTANCE_UP	RIGGINS_TAMOXIFEN_RESISTANCE_UP	Details ...	45	0.41309002	1.2388393	0.1521739	1	1	814	tags=27%, list=7%, signal=29%
WOO_LIVER_CANCER_RECURRENCE_DN	WOO_LIVER_CANCER_RECURRENCE_DN	Details ...	53	0.4156062	1.2372662	0.17777778	1	1	930	tags=25%, list=8%, signal=27%
KEGG_MISMATCH_REPAIR	KEGG_MISMATCH_REPAIR	Details ...	19	0.52389616	1.2319095	0.375	1	1	3378	tags=53%, list=30%, signal=75%
REACTOME_DOWNSTREAM_SIGNALING_OF_ACTIVATED_FGFR	REACTOME_DOWNSTREAM_SIGNALING_OF_ACTIVATED_FGFR	Details ...	29	0.41347343	1.229288	0.17307693	1	1	2798	tags=45%, list=25%, signal=60%
REACTOME_INFLUENZA_LIFE_CYCLE	REACTOME_INFLUENZA_LIFE_CYCLE	Details ...	91	0.31874004	1.2272166	0.30952382	1	1	2945	tags=43%, list=26%, signal=58%
ASGHARZADEH_NEUROBLASTOMA_POOR_SURVIVAL_DN	ASGHARZADEH_NEUROBLASTOMA_POOR_SURVIVAL_DN	Details ...	20	0.45621875	1.2184163	0.18367347	1	1	1952	tags=35%, list=17%, signal=42%
LI_CISPLATIN_RESISTANCE_UP	LI_CISPLATIN_RESISTANCE_UP	Details ...	18	0.521533	1.2182211	0.19148937	1	1	1533	tags=50%, list=14%, signal=58%
ST_MYOCYTE_AD_PATHWAY	ST_MYOCYTE_AD_PATHWAY	Details ...	15	0.46648705	1.2150083	0.2	1	1	1766	tags=40%, list=16%, signal=47%
BEIER_GLIOMA_STEM_CELL_UP	BEIER_GLIOMA_STEM_CELL_UP	Details ...	24	0.44235632	1.2130575	0.22727273	1	1	1835	tags=46%, list=16%, signal=55%
REACTOME_TIGHT_JUNCTION_INTERACTIONS	REACTOME_TIGHT_JUNCTION_INTERACTIONS	Details ...	24	0.4929816	1.2089869	0.32	1	1	1413	tags=42%, list=13%, signal=48%
KEGG_DNA_REPLICATION	KEGG_DNA_REPLICATION	Details ...	26	0.5527136	1.2065779	0.33333334	1	1	2836	tags=58%, list=25%, signal=77%
REN_BOUND_BY_E2F	REN_BOUND_BY_E2F	Details ...	36	0.5172329	1.2051395	0.3125	1	1	2520	tags=39%, list=23%, signal=50%
PENG_RAPAMYCIN_RESPONSE_UP	PENG_RAPAMYCIN_RESPONSE_UP	Details ...	27	0.38474473	1.2046431	0.24444444	1	1	1537	tags=33%, list=14%, signal=39%
REACTOME_REGULATION_OF_INSULIN_SECRETION_BY_ACETYLCHOLINE	REACTOME_REGULATION_OF_INSULIN_SECRETION_BY_ACETYLCHOLINE	Details ...	18	0.5043908	1.1950691	0.18	1	1	1616	tags=33%, list=14%, signal=39%
WOTTON_RUNX_TARGETS_DN	WOTTON_RUNX_TARGETS_DN	Details ...	19	0.4419958	1.1901811	0.16666667	1	1	1095	tags=37%, list=10%, signal=41%
GENTILE_UV_RESPONSE_CLUSTER_D5	GENTILE_UV_RESPONSE_CLUSTER_D5	Details ...	19	0.34113798	1.1886328	0.26086956	1	1	2540	tags=32%, list=23%, signal=41%
KEGG_RENAL_CELL_CARCINOMA	KEGG_RENAL_CELL_CARCINOMA		45	0.32015988	1.183109	0.30612245	1	1	1014	tags=22%, list=9%, signal=24%
KEGG_DORSO_VENTRAL_AXIS_FORMATION	KEGG_DORSO_VENTRAL_AXIS_FORMATION		15	0.45531854	1.1816344	0.20408164	1	1	836	tags=20%, list=7%, signal=22%
AMIT_EGF_RESPONSE_60_HELA	AMIT_EGF_RESPONSE_60_HELA		26	0.4226171	1.1768026	0.3	1	1	1213	tags=31%, list=11%, signal=34%
KEGG_LONG_TERM_DEPRESSION	KEGG_LONG_TERM_DEPRESSION		42	0.39034748	1.1713498	0.26	1	1	1656	tags=29%, list=15%, signal=33%
REACTOME_INTRINSIC_PATHWAY	REACTOME_INTRINSIC_PATHWAY		15	0.488218	1.1655515	0.3469388	1	1	1684	tags=40%, list=15%, signal=47%
LIU_LIVER_CANCER	LIU_LIVER_CANCER		18	0.41991192	1.1613275	0.29166666	1	1	1521	tags=39%, list=14%, signal=45%
CHANG_CYCLING_GENES	CHANG_CYCLING_GENES		29	0.5392225	1.1586856	0.31914893	1	1	1179	tags=17%, list=11%, signal=19%
NIKOLSKY_BREAST_CANCER_12Q13_Q21_AMPLICON	NIKOLSKY_BREAST_CANCER_12Q13_Q21_AMPLICON		20	0.38660577	1.1525646	0.24489796	1	1	861	tags=20%, list=8%, signal=22%
SETLUR_PROSTATE_CANCER_TMPRSS2_ERG_FUSION_DN	SETLUR_PROSTATE_CANCER_TMPRSS2_ERG_FUSION_DN		15	0.48068058	1.1490028	0.19607843	1	1	748	tags=27%, list=7%, signal=29%
LU_TUMOR_ANGIOGENESIS_UP	LU_TUMOR_ANGIOGENESIS_UP		15	0.44954047	1.1368654	0.3181818	1	1	1239	tags=33%, list=11%, signal=37%
HUMMEL_BURKITTS_LYMPHOMA_UP	HUMMEL_BURKITTS_LYMPHOMA_UP		18	0.41106924	1.1330388	0.27272728	1	1	187	tags=17%, list=2%, signal=17%
REACTOME_PHOSPHOLIPASE_CMEDIATED_CASCADE	REACTOME_PHOSPHOLIPASE_CMEDIATED_CASCADE		16	0.46345276	1.1321166	0.3265306	1	1	2798	tags=44%, list=25%, signal=58%
BIOCARTA_IGF1_PATHWAY	BIOCARTA_IGF1_PATHWAY		15	0.4046682	1.1310359	0.34	1	1	836	tags=20%, list=7%, signal=22%
LEE_LIVER_CANCER_CIPROFIBRATE_DN	LEE_LIVER_CANCER_CIPROFIBRATE_DN		50	0.43286708	1.130542	0.37777779	1	1	1405	tags=36%, list=13%, signal=41%
SCHUETZ_BREAST_CANCER_DUCTAL_INVASIVE_DN	SCHUETZ_BREAST_CANCER_DUCTAL_INVASIVE_DN		47	0.38850287	1.1245627	0.27659574	1	1	680	tags=26%, list=6%, signal=27%
KEGG_HISTIDINE_METABOLISM	KEGG_HISTIDINE_METABOLISM		20	0.42529735	1.1219573	0.18181819	1	1	1078	tags=25%, list=10%, signal=28%
JISON_SICKLE_CELL_DISEASE_DN	JISON_SICKLE_CELL_DISEASE_DN		103	0.255236	1.1203843	0.3181818	1	1	2754	tags=40%, list=25%, signal=52%
ST_WNT_CA2_CYCLIC_GMP_PATHWAY	ST_WNT_CA2_CYCLIC_GMP_PATHWAY		15	0.4794965	1.1200438	0.3653846	1	1	2298	tags=53%, list=21%, signal=67%
KEGG_HEDGEHOG_SIGNALING_PATHWAY	KEGG_HEDGEHOG_SIGNALING_PATHWAY		34	0.3938536	1.1166378	0.28301886	1	1	282	tags=15%, list=3%, signal=15%
SU_PANCREAS	SU_PANCREAS		29	0.39207354	1.1146357	0.33333334	1	1	1748	tags=34%, list=16%, signal=41%
REACTOME_NEUROTRANSMITTER_RELEASE_CYCLE	REACTOME_NEUROTRANSMITTER_RELEASE_CYCLE		18	0.45014447	1.1123275	0.3125	1	1	2459	tags=50%, list=22%, signal=64%
REACTOME_LAGGING_STRAND_SYNTHESIS	REACTOME_LAGGING_STRAND_SYNTHESIS		15	0.49693042	1.1090429	0.42222223	1	1	3378	tags=53%, list=30%, signal=76%
LI_WILMS_TUMOR	LI_WILMS_TUMOR		20	0.43462655	1.1085627	0.3090909	1	1	310	tags=25%, list=3%, signal=26%
JIANG_TIP30_TARGETS_DN	JIANG_TIP30_TARGETS_DN		18	0.34006223	1.1056781	0.32	1	1	1243	tags=28%, list=11%, signal=31%
BIOCARTA_ERK_PATHWAY	BIOCARTA_ERK_PATHWAY		16	0.37092498	1.1011004	0.38297874	1	1	836	tags=19%, list=7%, signal=20%
DOANE_BREAST_CANCER_CLASSES_DN	DOANE_BREAST_CANCER_CLASSES_DN		21	0.40269995	1.0986112	0.30612245	1	1	350	tags=24%, list=3%, signal=25%
REACTOME_METABOLISM_OF_MRNA	REACTOME_METABOLISM_OF_MRNA		27	0.36275393	1.0983334	0.3809524	1	1	1165	tags=15%, list=10%, signal=16%
REACTOME_GENES_INVOLVED_IN_APOPTOTIC_CLEAVAGE_OF_CELLULAR_PROTEINS	REACTOME_GENES_INVOLVED_IN_APOPTOTIC_CLEAVAGE_OF_CELLULAR_PROTEINS		24	0.34724545	1.09667	0.33333334	1	1	1746	tags=25%, list=16%, signal=30%
WILLERT_WNT_SIGNALING	WILLERT_WNT_SIGNALING		15	0.38935813	1.0899615	0.31111112	1	1	969	tags=20%, list=9%, signal=22%
LIANG_HEMATOPOIESIS_STEM_CELL_NUMBER_LARGE_VS_TINY_DN	LIANG_HEMATOPOIESIS_STEM_CELL_NUMBER_LARGE_VS_TINY_DN		33	0.35273996	1.088434	0.2888889	1	1	2041	tags=30%, list=18%, signal=37%
TONKS_TARGETS_OF_RUNX1_RUNX1T1_FUSION_GRANULOCYTE_UP	TONKS_TARGETS_OF_RUNX1_RUNX1T1_FUSION_GRANULOCYTE_UP		35	0.38999173	1.0844287	0.33333334	1	1	777	tags=23%, list=7%, signal=24%
RAMASWAMY_METASTASIS_UP	RAMASWAMY_METASTASIS_UP		38	0.3063729	1.084139	0.3809524	1	1	2556	tags=32%, list=23%, signal=41%
YAMASHITA_LIVER_CANCER_WITH_EPCAM_UP	YAMASHITA_LIVER_CANCER_WITH_EPCAM_UP		28	0.3531992	1.0812452	0.36842105	1	1	3964	tags=68%, list=35%, signal=105%
CORRE_MULTIPLE_MYELOMA_UP	CORRE_MULTIPLE_MYELOMA_UP		38	0.38807735	1.080594	0.32608697	1	1	677	tags=26%, list=6%, signal=28%
REACTOME_PI3K_CASCADE	REACTOME_PI3K_CASCADE		26	0.3753798	1.0802882	0.4	1	1	2798	tags=42%, list=25%, signal=56%
YU_MYC_TARGETS_UP	YU_MYC_TARGETS_UP		27	0.4458161	1.0779083	0.3529412	1	1	2387	tags=30%, list=21%, signal=38%
REN_ALVEOLAR_RHABDOMYOSARCOMA_UP	REN_ALVEOLAR_RHABDOMYOSARCOMA_UP		57	0.38655934	1.0768961	0.31111112	1	1	739	tags=21%, list=7%, signal=22%
BIOCARTA_PPARA_PATHWAY	BIOCARTA_PPARA_PATHWAY		35	0.3545916	1.0751563	0.38	1	1	2049	tags=37%, list=18%, signal=45%
KAYO_CALORIE_RESTRICTION_MUSCLE_DN	KAYO_CALORIE_RESTRICTION_MUSCLE_DN		47	0.32052135	1.0741668	0.42222223	1	1	1541	tags=21%, list=14%, signal=25%
KIM_MYC_AMPLIFICATION_TARGETS_DN	KIM_MYC_AMPLIFICATION_TARGETS_DN		37	0.36473483	1.0724282	0.38297874	1	1	2209	tags=32%, list=20%, signal=40%
SATO_SILENCED_BY_DEACETYLATION_IN_PANCREATIC_CANCER	SATO_SILENCED_BY_DEACETYLATION_IN_PANCREATIC_CANCER		28	0.35789162	1.0705891	0.3275862	1	1	665	tags=25%, list=6%, signal=27%
REACTOME_RNA_POLYMERASE_III_TRANSCRIPTION	REACTOME_RNA_POLYMERASE_III_TRANSCRIPTION		22	0.3178108	1.0628806	0.4	1	1	1859	tags=23%, list=17%, signal=27%
IVANOVA_HEMATOPOIESIS_INTERMEDIATE_PROGENITOR	IVANOVA_HEMATOPOIESIS_INTERMEDIATE_PROGENITOR		25	0.32191768	1.0569342	0.425	1	1	407	tags=12%, list=4%, signal=12%
VALK_AML_CLUSTER_2	VALK_AML_CLUSTER_2		17	0.42026323	1.056452	0.40384614	1	1	2389	tags=41%, list=21%, signal=52%
LEE_LIVER_CANCER_MYC_UP	LEE_LIVER_CANCER_MYC_UP		45	0.29680842	1.0512998	0.4117647	1	1	2446	tags=36%, list=22%, signal=45%
ST_GAQ_PATHWAY	ST_GAQ_PATHWAY		17	0.38675967	1.0483469	0.42	1	1	1674	tags=29%, list=15%, signal=35%
TAYLOR_METHYLATED_IN_ACUTE_LYMPHOBLASTIC_LEUKEMIA	TAYLOR_METHYLATED_IN_ACUTE_LYMPHOBLASTIC_LEUKEMIA		39	0.29679307	1.0471709	0.3181818	1	1	1103	tags=15%, list=10%, signal=17%
SMID_BREAST_CANCER_LUMINAL_B_UP	SMID_BREAST_CANCER_LUMINAL_B_UP		96	0.34057993	1.0468513	0.3846154	1	1	1367	tags=27%, list=12%, signal=31%
MASSARWEH_RESPONSE_TO_ESTRADIOL	MASSARWEH_RESPONSE_TO_ESTRADIOL		37	0.32066712	1.0442463	0.41666666	1	1	461	tags=16%, list=4%, signal=17%
HADDAD_T_LYMPHOCYTE_AND_NK_PROGENITOR_UP	HADDAD_T_LYMPHOCYTE_AND_NK_PROGENITOR_UP		44	0.32910666	1.0408106	0.35185185	1	1	777	tags=23%, list=7%, signal=24%
REACTOME_CELL_CELL_ADHESION_SYSTEMS	REACTOME_CELL_CELL_ADHESION_SYSTEMS		42	0.34832197	1.0377744	0.42553192	1	1	1481	tags=33%, list=13%, signal=38%
SMID_BREAST_CANCER_RELAPSE_IN_BONE_DN	SMID_BREAST_CANCER_RELAPSE_IN_BONE_DN		183	0.29876366	1.0346892	0.45652175	1	1	327	tags=13%, list=3%, signal=13%
TIEN_INTESTINE_PROBIOTICS_6HR_UP	TIEN_INTESTINE_PROBIOTICS_6HR_UP		28	0.30125314	1.0342342	0.42	1	1	3506	tags=57%, list=31%, signal=83%
BOYAULT_LIVER_CANCER_SUBCLASS_G123_DN	BOYAULT_LIVER_CANCER_SUBCLASS_G123_DN		34	0.38769963	1.032311	0.46341464	1	1	2189	tags=41%, list=20%, signal=51%
LUI_THYROID_CANCER_CLUSTER_3	LUI_THYROID_CANCER_CLUSTER_3		20	0.33182403	1.0320655	0.4	1	1	2945	tags=45%, list=26%, signal=61%
SMID_BREAST_CANCER_RELAPSE_IN_BRAIN_DN	SMID_BREAST_CANCER_RELAPSE_IN_BRAIN_DN		43	0.34992144	1.0300506	0.3846154	1	1	1730	tags=30%, list=15%, signal=36%
NUTT_GBM_VS_AO_GLIOMA_DN	NUTT_GBM_VS_AO_GLIOMA_DN		28	0.30939916	1.0289958	0.47619048	1	1	3184	tags=39%, list=28%, signal=55%
BENPORATH_ES_1	BENPORATH_ES_1		237	0.26665178	1.0235821	0.4375	1	1	1867	tags=24%, list=17%, signal=28%
BIOCARTA_IGF1R_PATHWAY	BIOCARTA_IGF1R_PATHWAY		15	0.36054644	1.0222039	0.5	1	1	2049	tags=33%, list=18%, signal=41%
REACTOME_AMINO_ACID_AND_OLIGOPEPTIDE_SLC_TRANSPORTERS	REACTOME_AMINO_ACID_AND_OLIGOPEPTIDE_SLC_TRANSPORTERS		36	0.37554887	1.0162373	0.46	1	1	809	tags=28%, list=7%, signal=30%
SNIJDERS_AMPLIFIED_IN_HEAD_AND_NECK_TUMORS	SNIJDERS_AMPLIFIED_IN_HEAD_AND_NECK_TUMORS		19	0.36292228	1.014218	0.42222223	1	1	763	tags=21%, list=7%, signal=23%
REACTOME_SHCMEDIATED_CASCADE	REACTOME_SHCMEDIATED_CASCADE		16	0.39567047	1.012393	0.4489796	1	1	2763	tags=38%, list=25%, signal=50%
WANG_BARRETTS_ESOPHAGUS_AND_ESOPHAGUS_CANCER_UP	WANG_BARRETTS_ESOPHAGUS_AND_ESOPHAGUS_CANCER_UP		19	0.3873549	1.0108149	0.35416666	1	1	594	tags=26%, list=5%, signal=28%
LEE_LIVER_CANCER_SURVIVAL_UP	LEE_LIVER_CANCER_SURVIVAL_UP		94	0.33845553	1.0093944	0.5416667	1	1	937	tags=22%, list=8%, signal=24%
WANG_CISPLATIN_RESPONSE_AND_XPC_UP	WANG_CISPLATIN_RESPONSE_AND_XPC_UP		92	0.28300405	1.0080308	0.525	1	1	614	tags=16%, list=5%, signal=17%
MARTINEZ_RESPONSE_TO_TRABECTEDIN	MARTINEZ_RESPONSE_TO_TRABECTEDIN		26	0.32429445	1.0044788	0.4888889	1	1	2368	tags=31%, list=21%, signal=39%
REACTOME_ASSOCIATION_OF_TRIC_CCT_WITH_TARGET_PROTEINS_DURING_BIOSYNTHESIS	REACTOME_ASSOCIATION_OF_TRIC_CCT_WITH_TARGET_PROTEINS_DURING_BIOSYNTHESIS		20	0.31366393	1.0031705	0.47916666	1	1	2456	tags=30%, list=22%, signal=38%
REACTOME_TRAFFICKING_OF_AMPA_RECEPTORS	REACTOME_TRAFFICKING_OF_AMPA_RECEPTORS		20	0.3965824	0.997195	0.5	1	1	1641	tags=40%, list=15%, signal=47%
REACTOME_CYTOCHROME_P450_ARRANGED_BY_SUBSTRATE_TYPE	REACTOME_CYTOCHROME_P450_ARRANGED_BY_SUBSTRATE_TYPE		22	0.3711259	0.9934268	0.47058824	1	1	1167	tags=32%, list=10%, signal=35%
REACTOME_ACTIVATION_OF_THE_PRE_REPLICATIVE_COMPLEX	REACTOME_ACTIVATION_OF_THE_PRE_REPLICATIVE_COMPLEX		25	0.4676289	0.99334353	0.52272725	1	1	1829	tags=40%, list=16%, signal=48%
KEGG_ALPHA_LINOLENIC_ACID_METABOLISM	KEGG_ALPHA_LINOLENIC_ACID_METABOLISM		15	0.38816398	0.9923838	0.4716981	1	1	2097	tags=33%, list=19%, signal=41%
KEGG_PROXIMAL_TUBULE_BICARBONATE_RECLAMATION	KEGG_PROXIMAL_TUBULE_BICARBONATE_RECLAMATION		16	0.37947834	0.9921885	0.5121951	1	1	547	tags=25%, list=5%, signal=26%
SUNG_METASTASIS_STROMA_DN	SUNG_METASTASIS_STROMA_DN		26	0.34702402	0.9911925	0.49056605	1	1	2175	tags=35%, list=19%, signal=43%
LEE_LIVER_CANCER_ACOX1_DN	LEE_LIVER_CANCER_ACOX1_DN		49	0.3557761	0.9901956	0.44680852	1	1	1347	tags=27%, list=12%, signal=30%
NADERI_BREAST_CANCER_PROGNOSIS_UP	NADERI_BREAST_CANCER_PROGNOSIS_UP		26	0.42101434	0.98578376	0.48979592	1	1	2516	tags=46%, list=22%, signal=59%
LEE_LIVER_CANCER_DENA_DN	LEE_LIVER_CANCER_DENA_DN		57	0.36344546	0.98549116	0.54545456	1	1	1347	tags=32%, list=12%, signal=36%
SAKAI_TUMOR_INFILTRATING_MONOCYTES_UP	SAKAI_TUMOR_INFILTRATING_MONOCYTES_UP		18	0.33691114	0.9850966	0.5283019	1	1	2776	tags=39%, list=25%, signal=52%
FLECHNER_BIOPSY_KIDNEY_TRANSPLANT_OK_VS_DONOR_DN	FLECHNER_BIOPSY_KIDNEY_TRANSPLANT_OK_VS_DONOR_DN		15	0.30841458	0.9845182	0.45652175	1	1	7748	tags=100%, list=69%, signal=324%
BENPORATH_OCT4_TARGETS	BENPORATH_OCT4_TARGETS		150	0.2382619	0.9787306	0.4375	1	1	665	tags=11%, list=6%, signal=12%
SONG_TARGETS_OF_IE86_CMV_PROTEIN	SONG_TARGETS_OF_IE86_CMV_PROTEIN		32	0.4041902	0.9727417	0.4716981	1	1	3185	tags=56%, list=28%, signal=78%
MISSIAGLIA_REGULATED_BY_METHYLATION_DN	MISSIAGLIA_REGULATED_BY_METHYLATION_DN		66	0.35700712	0.97248435	0.52272725	1	1	3378	tags=44%, list=30%, signal=63%
KEGG_TYROSINE_METABOLISM	KEGG_TYROSINE_METABOLISM		27	0.33170846	0.9711815	0.48076922	1	1	1668	tags=33%, list=15%, signal=39%
REACTOME_THROMBOXANE_SIGNALLING_THROUGH_TP_RECEPTOR	REACTOME_THROMBOXANE_SIGNALLING_THROUGH_TP_RECEPTOR		17	0.3619903	0.96956956	0.4909091	1	1	419	tags=18%, list=4%, signal=18%
TAVAZOIE_METASTASIS	TAVAZOIE_METASTASIS		49	0.3399935	0.96904635	0.5102041	1	1	589	tags=18%, list=5%, signal=19%
GRUETZMANN_PANCREATIC_CANCER_DN	GRUETZMANN_PANCREATIC_CANCER_DN		147	0.24279317	0.9630581	0.5	1	1	1810	tags=22%, list=16%, signal=26%
KEGG_RETINOL_METABOLISM	KEGG_RETINOL_METABOLISM		23	0.35874522	0.96251786	0.5625	1	1	2795	tags=48%, list=25%, signal=64%
HEDENFALK_BREAST_CANCER_BRCA1_VS_BRCA2	HEDENFALK_BREAST_CANCER_BRCA1_VS_BRCA2		21	0.29583097	0.9598623	0.5	1	1	569	tags=14%, list=5%, signal=15%
KEGG_GLYCOLYSIS_GLUCONEOGENESIS	KEGG_GLYCOLYSIS_GLUCONEOGENESIS		48	0.30225697	0.9590965	0.4888889	1	1	1078	tags=15%, list=10%, signal=16%
REACTOME_AMINO_ACID_TRANSPORT_ACROSS_THE_PLASMA_MEMBRANE	REACTOME_AMINO_ACID_TRANSPORT_ACROSS_THE_PLASMA_MEMBRANE		23	0.36162582	0.9586275	0.5833333	1	1	809	tags=26%, list=7%, signal=28%
VART_KSHV_INFECTION_ANGIOGENIC_MARKERS_DN	VART_KSHV_INFECTION_ANGIOGENIC_MARKERS_DN		92	0.31934547	0.95334196	0.4489796	1	1	1926	tags=33%, list=17%, signal=39%
GINESTIER_BREAST_CANCER_20Q13_AMPLIFICATION_DN	GINESTIER_BREAST_CANCER_20Q13_AMPLIFICATION_DN		80	0.23644012	0.9533414	0.5102041	1	1	3690	tags=39%, list=33%, signal=57%
RASHI_RESPONSE_TO_IONIZING_RADIATION_3	RASHI_RESPONSE_TO_IONIZING_RADIATION_3		34	0.3043113	0.94949615	0.5416667	1	1	1780	tags=21%, list=16%, signal=24%
POMEROY_MEDULLOBLASTOMA_PROGNOSIS_DN	POMEROY_MEDULLOBLASTOMA_PROGNOSIS_DN		30	0.30670884	0.94779783	0.5609756	1	1	2167	tags=33%, list=19%, signal=41%
FONTAINE_THYROID_TUMOR_UNCERTAIN_MALIGNANCY_UP	FONTAINE_THYROID_TUMOR_UNCERTAIN_MALIGNANCY_UP		18	0.33622777	0.94586796	0.52380955	1	1	541	tags=17%, list=5%, signal=17%
LIU_COMMON_CANCER_GENES	LIU_COMMON_CANCER_GENES		21	0.27755007	0.9408637	0.54285717	1	1	1014	tags=19%, list=9%, signal=21%
KIM_GASTRIC_CANCER_CHEMOSENSITIVITY	KIM_GASTRIC_CANCER_CHEMOSENSITIVITY		60	0.25980705	0.9378556	0.6545454	1	1	3359	tags=45%, list=30%, signal=64%
REACTOME_GLUCOSE_TRANSPORT	REACTOME_GLUCOSE_TRANSPORT		25	0.2955866	0.9357179	0.5106383	1	1	1218	tags=16%, list=11%, signal=18%
REACTOME_DOUBLE_STRAND_BREAK_REPAIR	REACTOME_DOUBLE_STRAND_BREAK_REPAIR		16	0.40351194	0.9345082	0.4893617	1	1	3502	tags=63%, list=31%, signal=91%
TCGA_GLIOBLASTOMA_COPY_NUMBER_UP	TCGA_GLIOBLASTOMA_COPY_NUMBER_UP		34	0.2603352	0.9333345	0.53333336	1	1	1229	tags=18%, list=11%, signal=20%
REACTOME_TRANSMEMBRANE_TRANSPORT_OF_SMALL_MOLECULES	REACTOME_TRANSMEMBRANE_TRANSPORT_OF_SMALL_MOLECULES		145	0.2738747	0.9327349	0.6037736	1	1	1233	tags=21%, list=11%, signal=23%
SESTO_RESPONSE_TO_UV_C1	SESTO_RESPONSE_TO_UV_C1		53	0.2777536	0.93176585	0.5365854	1	1	428	tags=9%, list=4%, signal=10%
AMIT_SERUM_RESPONSE_40_MCF10A	AMIT_SERUM_RESPONSE_40_MCF10A		22	0.39585224	0.93140274	0.5882353	1	1	853	tags=23%, list=8%, signal=25%
CAIRO_HEPATOBLASTOMA_DN	CAIRO_HEPATOBLASTOMA_DN		174	0.28393742	0.92707306	0.6086956	1	1	1584	tags=25%, list=14%, signal=28%
BIOCARTA_MCM_PATHWAY	BIOCARTA_MCM_PATHWAY		16	0.4381799	0.9268314	0.5	1	1	1829	tags=38%, list=16%, signal=45%
YAMASHITA_METHYLATED_IN_PROSTATE_CANCER	YAMASHITA_METHYLATED_IN_PROSTATE_CANCER		44	0.34804666	0.92668134	0.53061223	1	1	970	tags=25%, list=9%, signal=27%
DAIRKEE_CANCER_PRONE_RESPONSE_BPA	DAIRKEE_CANCER_PRONE_RESPONSE_BPA		33	0.27729183	0.9233397	0.5	1	1	2787	tags=30%, list=25%, signal=40%
REACTOME_TELOMERE_MAINTENANCE	REACTOME_TELOMERE_MAINTENANCE		28	0.36339754	0.9231263	0.54761904	1	1	2502	tags=39%, list=22%, signal=50%
BIOCARTA_EDG1_PATHWAY	BIOCARTA_EDG1_PATHWAY		16	0.32419187	0.92143613	0.54901963	1	1	1999	tags=31%, list=18%, signal=38%
REACTOME_THROMBIN_SIGNALLING_THROUGH_PROTEINASE_ACTIVATED_RECEPTORS	REACTOME_THROMBIN_SIGNALLING_THROUGH_PROTEINASE_ACTIVATED_RECEPTORS		20	0.34373692	0.92135334	0.5714286	1	1	1562	tags=30%, list=14%, signal=35%
REACTOME_SLC_MEDIATED_TRANSMEMBRANE_TRANSPORT	REACTOME_SLC_MEDIATED_TRANSMEMBRANE_TRANSPORT		115	0.28669935	0.91794246	0.54385966	1	1	980	tags=21%, list=9%, signal=23%
REACTOME_REGULATION_OF_LIPID_METABOLISM_BY_PEROXISOME_PROLIFERATOR_ACTIVATED_RECEPTOR_ALPHA	REACTOME_REGULATION_OF_LIPID_METABOLISM_BY_PEROXISOME_PROLIFERATOR_ACTIVATED_RECEPTOR_ALPHA		40	0.31736204	0.91750884	0.54545456	1	1	1652	tags=28%, list=15%, signal=32%
KORKOLA_TERATOMA	KORKOLA_TERATOMA		22	0.34213307	0.91439486	0.5555556	1	1	1030	tags=23%, list=9%, signal=25%
KEGG_BASE_EXCISION_REPAIR	KEGG_BASE_EXCISION_REPAIR		21	0.3318716	0.9114253	0.5686275	1	1	3505	tags=57%, list=31%, signal=83%
EBAUER_TARGETS_OF_PAX3_FOXO1_FUSION_DN	EBAUER_TARGETS_OF_PAX3_FOXO1_FUSION_DN		18	0.32772392	0.9113466	0.6122449	1	1	83	tags=11%, list=1%, signal=11%
KEGG_ALDOSTERONE_REGULATED_SODIUM_REABSORPTION	KEGG_ALDOSTERONE_REGULATED_SODIUM_REABSORPTION		25	0.33218244	0.9110594	0.6	1	1	1999	tags=32%, list=18%, signal=39%
HUANG_FOXA2_TARGETS_UP	HUANG_FOXA2_TARGETS_UP		26	0.33325857	0.9104713	0.5882353	1	1	250	tags=15%, list=2%, signal=16%
KEGG_STEROID_HORMONE_BIOSYNTHESIS	KEGG_STEROID_HORMONE_BIOSYNTHESIS		24	0.37125435	0.9085697	0.62	1	1	1167	tags=29%, list=10%, signal=32%
XU_GH1_EXOGENOUS_TARGETS_DN	XU_GH1_EXOGENOUS_TARGETS_DN		56	0.27890262	0.90787387	0.56	1	1	2046	tags=36%, list=18%, signal=43%
VALK_AML_CLUSTER_10	VALK_AML_CLUSTER_10		18	0.3507841	0.90685946	0.64	1	1	2443	tags=39%, list=22%, signal=50%
REACTOME_APOPTOTIC_EXECUTION_PHASE	REACTOME_APOPTOTIC_EXECUTION_PHASE		31	0.27565682	0.9067686	0.51111114	1	1	1746	tags=23%, list=16%, signal=27%
TURASHVILI_BREAST_NORMAL_DUCTAL_VS_LOBULAR_UP	TURASHVILI_BREAST_NORMAL_DUCTAL_VS_LOBULAR_UP		28	0.29717448	0.90611047	0.52272725	1	1	1676	tags=29%, list=15%, signal=34%
BHATTACHARYA_EMBRYONIC_STEM_CELL	BHATTACHARYA_EMBRYONIC_STEM_CELL		50	0.277187	0.9059168	0.5365854	1	1	1727	tags=20%, list=15%, signal=24%
CHIBA_RESPONSE_TO_TSA	CHIBA_RESPONSE_TO_TSA		31	0.24241689	0.90584517	0.55813956	1	1	2304	tags=29%, list=21%, signal=36%
RODWELL_AGING_KIDNEY_NO_BLOOD_DN	RODWELL_AGING_KIDNEY_NO_BLOOD_DN		72	0.27068645	0.9051212	0.64444447	1	1	220	tags=10%, list=2%, signal=10%
ICHIBA_GRAFT_VERSUS_HOST_DISEASE_D7_DN	ICHIBA_GRAFT_VERSUS_HOST_DISEASE_D7_DN		34	0.32054773	0.90500695	0.70731705	1	1	929	tags=26%, list=8%, signal=29%
ZHU_CMV_8_HR_DN	ZHU_CMV_8_HR_DN		19	0.34033376	0.9048252	0.5660377	1	1	665	tags=21%, list=6%, signal=22%
RIZ_ERYTHROID_DIFFERENTIATION_HBZ	RIZ_ERYTHROID_DIFFERENTIATION_HBZ		29	0.32993257	0.90257347	0.64444447	1	1	1405	tags=28%, list=13%, signal=31%
WELCSH_BRCA1_TARGETS_1_DN	WELCSH_BRCA1_TARGETS_1_DN		74	0.23430927	0.9022668	0.64285713	1	1	2978	tags=34%, list=27%, signal=46%
RIZ_ERYTHROID_DIFFERENTIATION	RIZ_ERYTHROID_DIFFERENTIATION		60	0.31682986	0.90156806	0.58536583	1	1	2633	tags=30%, list=24%, signal=39%
CHESLER_BRAIN_HIGHEST_GENETIC_VARIANCE	CHESLER_BRAIN_HIGHEST_GENETIC_VARIANCE		27	0.29302648	0.9013885	0.59183675	1	1	1193	tags=19%, list=11%, signal=21%
MCMURRAY_TP53_HRAS_COOPERATION_RESPONSE_DN	MCMURRAY_TP53_HRAS_COOPERATION_RESPONSE_DN		47	0.32644907	0.9013454	0.5510204	1	1	1403	tags=30%, list=13%, signal=34%
PARK_TRETINOIN_RESPONSE_AND_PML_RARA_FUSION	PARK_TRETINOIN_RESPONSE_AND_PML_RARA_FUSION		21	0.36552694	0.90100425	0.5769231	1	1	785	tags=19%, list=7%, signal=20%
LIU_CDX2_TARGETS_UP	LIU_CDX2_TARGETS_UP		31	0.34053314	0.89958096	0.6818182	1	1	1030	tags=19%, list=9%, signal=21%
LAIHO_COLORECTAL_CANCER_SERRATED_DN	LAIHO_COLORECTAL_CANCER_SERRATED_DN		47	0.24880216	0.898551	0.5714286	1	1	2171	tags=30%, list=19%, signal=37%
BIOCARTA_CARM_ER_PATHWAY	BIOCARTA_CARM_ER_PATHWAY		19	0.30212456	0.8970741	0.6296296	1	1	1652	tags=26%, list=15%, signal=31%
REACTOME_HORMONE_BIOSYNTHESIS	REACTOME_HORMONE_BIOSYNTHESIS		36	0.3355989	0.89631504	0.6226415	1	1	1314	tags=28%, list=12%, signal=31%
MCCLUNG_CREB1_TARGETS_DN	MCCLUNG_CREB1_TARGETS_DN		42	0.27448425	0.89468807	0.64	1	1	311	tags=12%, list=3%, signal=12%
BRUECKNER_TARGETS_OF_MIRLET7A3_UP	BRUECKNER_TARGETS_OF_MIRLET7A3_UP		66	0.2847631	0.89293337	0.6666667	1	1	1804	tags=27%, list=16%, signal=32%
BIOCARTA_MET_PATHWAY	BIOCARTA_MET_PATHWAY		23	0.30852744	0.88929784	0.5833333	1	1	968	tags=22%, list=9%, signal=24%
CHARAFE_BREAST_CANCER_LUMINAL_VS_BASAL_UP	CHARAFE_BREAST_CANCER_LUMINAL_VS_BASAL_UP		162	0.24743645	0.8857335	0.63829786	1	1	1612	tags=22%, list=14%, signal=26%
NOJIMA_SFRP2_TARGETS_UP	NOJIMA_SFRP2_TARGETS_UP		18	0.33124018	0.8849704	0.65957445	1	1	595	tags=17%, list=5%, signal=18%
LEE_TARGETS_OF_PTCH1_AND_SUFU_UP	LEE_TARGETS_OF_PTCH1_AND_SUFU_UP		65	0.31653938	0.8803592	0.61702126	1	1	2024	tags=34%, list=18%, signal=41%
REACTOME_CHAPERONIN_MEDIATED_PROTEIN_FOLDING	REACTOME_CHAPERONIN_MEDIATED_PROTEIN_FOLDING		29	0.2610249	0.87483364	0.6904762	1	1	752	tags=10%, list=7%, signal=11%
VECCHI_GASTRIC_CANCER_ADVANCED_VS_EARLY_DN	VECCHI_GASTRIC_CANCER_ADVANCED_VS_EARLY_DN		78	0.27942386	0.8716126	0.65217394	1	1	1518	tags=24%, list=14%, signal=28%
PEREZ_TP63_TARGETS	PEREZ_TP63_TARGETS		184	0.24457459	0.86668164	0.75	1	1	1447	tags=21%, list=13%, signal=24%
REACTOME_ACTIVATION_OF_KAINATE_RECEPTORS_UPON_GLUTAMATE_BINDING	REACTOME_ACTIVATION_OF_KAINATE_RECEPTORS_UPON_GLUTAMATE_BINDING		22	0.3106736	0.86540663	0.61538464	1	1	1103	tags=27%, list=10%, signal=30%
FRASOR_RESPONSE_TO_SERM_OR_FULVESTRANT_DN	FRASOR_RESPONSE_TO_SERM_OR_FULVESTRANT_DN		35	0.40045455	0.8646649	0.6363636	1	1	3174	tags=54%, list=28%, signal=76%
KEGG_CARDIAC_MUSCLE_CONTRACTION	KEGG_CARDIAC_MUSCLE_CONTRACTION		58	0.27975875	0.8641249	0.6530612	1	1	1394	tags=19%, list=12%, signal=22%
KAUFFMANN_DNA_REPLICATION_GENES	KAUFFMANN_DNA_REPLICATION_GENES		103	0.26154405	0.8640059	0.54545456	1	1	2173	tags=26%, list=19%, signal=32%
PEPPER_CHRONIC_LYMPHOCYTIC_LEUKEMIA_UP	PEPPER_CHRONIC_LYMPHOCYTIC_LEUKEMIA_UP		15	0.3595494	0.8613907	0.6938776	1	1	350	tags=20%, list=3%, signal=21%
REACTOME_PREFOLDIN_MEDIATED_TRANSFER_OF_SUBSTRATE_TO_CCT_TRIC	REACTOME_PREFOLDIN_MEDIATED_TRANSFER_OF_SUBSTRATE_TO_CCT_TRIC		17	0.28780615	0.85961246	0.65	1	1	36	tags=6%, list=0%, signal=6%
BENPORATH_SOX2_TARGETS	BENPORATH_SOX2_TARGETS		399	0.1821896	0.8594862	0.7777778	1	1	2190	tags=22%, list=20%, signal=26%
ZHAN_MULTIPLE_MYELOMA_SPIKED	ZHAN_MULTIPLE_MYELOMA_SPIKED		15	0.36964417	0.8572918	0.6923077	1	1	1079	tags=33%, list=10%, signal=37%
ZHAN_MULTIPLE_MYELOMA_CD2_DN	ZHAN_MULTIPLE_MYELOMA_CD2_DN		22	0.2883271	0.85700434	0.73170733	1	1	417	tags=9%, list=4%, signal=9%
KORKOLA_YOLK_SAC_TUMOR	KORKOLA_YOLK_SAC_TUMOR		32	0.33532107	0.8543507	0.67391306	1	1	492	tags=19%, list=4%, signal=20%
BIOCARTA_PTDINS_PATHWAY	BIOCARTA_PTDINS_PATHWAY		16	0.2656992	0.85262483	0.5744681	1	1	1896	tags=31%, list=17%, signal=38%
BENPORATH_ES_CORE_NINE_CORRELATED	BENPORATH_ES_CORE_NINE_CORRELATED		65	0.23746723	0.85212475	0.6486486	1	1	2498	tags=32%, list=22%, signal=41%
CROONQUIST_NRAS_VS_STROMAL_STIMULATION_DN	CROONQUIST_NRAS_VS_STROMAL_STIMULATION_DN		55	0.30224073	0.84835935	0.6097561	1	1	1608	tags=25%, list=14%, signal=30%
NIKOLSKY_BREAST_CANCER_16P13_AMPLICON	NIKOLSKY_BREAST_CANCER_16P13_AMPLICON		57	0.24134	0.84819734	0.65957445	1	1	2260	tags=25%, list=20%, signal=31%
STREICHER_LSM1_TARGETS_UP	STREICHER_LSM1_TARGETS_UP		25	0.32579204	0.8475289	0.70454544	1	1	960	tags=24%, list=9%, signal=26%
BENPORATH_PRC2_TARGETS	BENPORATH_PRC2_TARGETS		355	0.266461	0.846667	0.6530612	1	1	2109	tags=30%, list=19%, signal=36%
CONCANNON_APOPTOSIS_BY_EPOXOMICIN_DN	CONCANNON_APOPTOSIS_BY_EPOXOMICIN_DN		100	0.22559002	0.841019	0.75	1	1	1926	tags=24%, list=17%, signal=29%
HALMOS_CEBPA_TARGETS_DN	HALMOS_CEBPA_TARGETS_DN		23	0.30460557	0.83940166	0.6666667	1	1	1222	tags=30%, list=11%, signal=34%
LIEN_BREAST_CARCINOMA_METAPLASTIC_VS_DUCTAL_DN	LIEN_BREAST_CARCINOMA_METAPLASTIC_VS_DUCTAL_DN		49	0.29770464	0.83834493	0.6	1	1	1735	tags=35%, list=15%, signal=41%
MOREAUX_MULTIPLE_MYELOMA_BY_TACI_UP	MOREAUX_MULTIPLE_MYELOMA_BY_TACI_UP		213	0.22441012	0.8365116	0.7647059	1	1	2150	tags=26%, list=19%, signal=32%
ACEVEDO_LIVER_CANCER_WITH_H3K27ME3_DN	ACEVEDO_LIVER_CANCER_WITH_H3K27ME3_DN		67	0.24863309	0.8360273	0.7083333	1	1	1826	tags=25%, list=16%, signal=30%
GRAHAM_CML_DIVIDING_VS_NORMAL_QUIESCENT_DN	GRAHAM_CML_DIVIDING_VS_NORMAL_QUIESCENT_DN		50	0.29429477	0.83526856	0.7291667	1	1	236	tags=12%, list=2%, signal=12%
KEGG_HOMOLOGOUS_RECOMBINATION	KEGG_HOMOLOGOUS_RECOMBINATION		24	0.3366473	0.8339121	0.67391306	1	1	3421	tags=50%, list=31%, signal=72%
CHOW_RASSF1_TARGETS_DN	CHOW_RASSF1_TARGETS_DN		18	0.24887596	0.8328267	0.5952381	1	1	1019	tags=11%, list=9%, signal=12%
NIKOLSKY_BREAST_CANCER_20Q11_AMPLICON	NIKOLSKY_BREAST_CANCER_20Q11_AMPLICON		15	0.29032755	0.82941854	0.77272725	1	1	81	tags=7%, list=1%, signal=7%
FALVELLA_SMOKERS_WITH_LUNG_CANCER	FALVELLA_SMOKERS_WITH_LUNG_CANCER		47	0.26284218	0.8258712	0.7837838	1	1	1269	tags=17%, list=11%, signal=19%
ZHONG_RESPONSE_TO_AZACITIDINE_AND_TSA_DN	ZHONG_RESPONSE_TO_AZACITIDINE_AND_TSA_DN		32	0.23677848	0.822299	0.6530612	1	1	2106	tags=25%, list=19%, signal=31%
KEGG_TIGHT_JUNCTION	KEGG_TIGHT_JUNCTION		89	0.2364445	0.8221088	0.7755102	1	1	1761	tags=26%, list=16%, signal=30%
KEGG_METABOLISM_OF_XENOBIOTICS_BY_CYTOCHROME_P450	KEGG_METABOLISM_OF_XENOBIOTICS_BY_CYTOCHROME_P450		28	0.30834457	0.821475	0.6938776	1	1	793	tags=21%, list=7%, signal=23%
SHEN_SMARCA2_TARGETS_DN	SHEN_SMARCA2_TARGETS_DN		181	0.26149526	0.82059145	0.71153843	1	1	2303	tags=33%, list=21%, signal=41%
BANDRES_RESPONSE_TO_CARMUSTIN_WITHOUT_MGMT_48HR_DN	BANDRES_RESPONSE_TO_CARMUSTIN_WITHOUT_MGMT_48HR_DN		20	0.29273355	0.8184618	0.7777778	1	1	776	tags=15%, list=7%, signal=16%
RORIE_TARGETS_OF_EWSR1_FLI1_FUSION_DN	RORIE_TARGETS_OF_EWSR1_FLI1_FUSION_DN		17	0.34617317	0.8160242	0.7659575	1	1	1679	tags=41%, list=15%, signal=48%
BIOCARTA_TPO_PATHWAY	BIOCARTA_TPO_PATHWAY		17	0.3144993	0.8148319	0.7446808	1	1	836	tags=24%, list=7%, signal=25%
REACTOME_G_PROTEIN_ACTIVATION	REACTOME_G_PROTEIN_ACTIVATION		21	0.29300502	0.81394136	0.75	1	1	531	tags=19%, list=5%, signal=20%
BIOCARTA_INSULIN_PATHWAY	BIOCARTA_INSULIN_PATHWAY		15	0.3078551	0.81384856	0.7111111	1	1	1999	tags=33%, list=18%, signal=41%
ROVERSI_GLIOMA_COPY_NUMBER_UP	ROVERSI_GLIOMA_COPY_NUMBER_UP		60	0.24897127	0.8132587	0.6744186	1	1	1777	tags=23%, list=16%, signal=28%
KEGG_GLYCEROLIPID_METABOLISM	KEGG_GLYCEROLIPID_METABOLISM		29	0.29820335	0.8127656	0.71153843	1	1	1179	tags=24%, list=11%, signal=27%
THUM_SYSTOLIC_HEART_FAILURE_DN	THUM_SYSTOLIC_HEART_FAILURE_DN		110	0.21963677	0.81136703	0.76086956	1	1	903	tags=13%, list=8%, signal=14%
REACTOME_TRANSMISSION_ACROSS_CHEMICAL_SYNAPSES	REACTOME_TRANSMISSION_ACROSS_CHEMICAL_SYNAPSES		92	0.25606328	0.8103249	0.6862745	1	1	1367	tags=22%, list=12%, signal=25%
RICKMAN_TUMOR_DIFFERENTIATED_WELL_VS_POORLY_UP	RICKMAN_TUMOR_DIFFERENTIATED_WELL_VS_POORLY_UP		119	0.22451581	0.8093903	0.6666667	1	1	2966	tags=37%, list=26%, signal=50%
REACTOME_AMINE_LIGAND_BINDING_RECEPTORS	REACTOME_AMINE_LIGAND_BINDING_RECEPTORS		27	0.33427632	0.80855054	0.6896552	1	1	1962	tags=26%, list=18%, signal=31%
CHEN_HOXA5_TARGETS_9HR_DN	CHEN_HOXA5_TARGETS_9HR_DN		29	0.26450595	0.8078416	0.7083333	1	1	1529	tags=21%, list=14%, signal=24%
NIKOLSKY_MUTATED_AND_AMPLIFIED_IN_BREAST_CANCER	NIKOLSKY_MUTATED_AND_AMPLIFIED_IN_BREAST_CANCER		38	0.2723677	0.79916483	0.7647059	1	1	1154	tags=18%, list=10%, signal=20%
HSIAO_LIVER_SPECIFIC_GENES	HSIAO_LIVER_SPECIFIC_GENES		179	0.28514287	0.7991197	0.84210527	1	1	1731	tags=31%, list=15%, signal=36%
WATANABE_COLON_CANCER_MSI_VS_MSS_UP	WATANABE_COLON_CANCER_MSI_VS_MSS_UP		17	0.3079752	0.7987243	0.7380952	1	1	2071	tags=29%, list=18%, signal=36%
TONKS_TARGETS_OF_RUNX1_RUNX1T1_FUSION_SUSTAINDED_IN_ERYTHROCYTE_UP	TONKS_TARGETS_OF_RUNX1_RUNX1T1_FUSION_SUSTAINDED_IN_ERYTHROCYTE_UP		30	0.28838938	0.79721916	0.7083333	1	1	920	tags=17%, list=8%, signal=18%
KEGG_BASAL_CELL_CARCINOMA	KEGG_BASAL_CELL_CARCINOMA		39	0.28549656	0.7940324	0.75	1	1	282	tags=10%, list=3%, signal=10%
LEE_NEURAL_CREST_STEM_CELL_DN	LEE_NEURAL_CREST_STEM_CELL_DN		69	0.2627573	0.7914213	0.8043478	1	1	1636	tags=23%, list=15%, signal=27%
REACTOME_P75_NTR_RECEPTOR_MEDIATED_SIGNALLING	REACTOME_P75_NTR_RECEPTOR_MEDIATED_SIGNALLING		53	0.21139638	0.79050577	0.7659575	1	1	2902	tags=34%, list=26%, signal=46%
REACTOME_NEURORANSMITTER_RECEPTOR_BINDING_AND_DOWNSTREAM_TRANSMISSION_IN_THE_POSTSYNAPTIC_CELL	REACTOME_NEURORANSMITTER_RECEPTOR_BINDING_AND_DOWNSTREAM_TRANSMISSION_IN_THE_POSTSYNAPTIC_CELL		59	0.24115755	0.7895666	0.71428573	1	1	1641	tags=25%, list=15%, signal=30%
CHEN_NEUROBLASTOMA_COPY_NUMBER_GAINS	CHEN_NEUROBLASTOMA_COPY_NUMBER_GAINS		30	0.26238796	0.78901947	0.85714287	1	1	1344	tags=27%, list=12%, signal=30%
ACEVEDO_LIVER_CANCER_WITH_H3K9ME3_DN	ACEVEDO_LIVER_CANCER_WITH_H3K9ME3_DN		36	0.2506758	0.7890053	0.8833333	1	1	2139	tags=36%, list=19%, signal=44%
LI_WILMS_TUMOR_VS_FETAL_KIDNEY_1_DN	LI_WILMS_TUMOR_VS_FETAL_KIDNEY_1_DN		111	0.24297963	0.7881417	0.6666667	1	1	2680	tags=32%, list=24%, signal=42%
YAUCH_HEDGEHOG_SIGNALING_PARACRINE_DN	YAUCH_HEDGEHOG_SIGNALING_PARACRINE_DN		142	0.27502176	0.7875174	0.7906977	1	1	1428	tags=23%, list=13%, signal=26%
BIOCARTA_HDAC_PATHWAY	BIOCARTA_HDAC_PATHWAY		18	0.2884032	0.78748953	0.75438595	1	1	201	tags=11%, list=2%, signal=11%
GOLUB_ALL_VS_AML_UP	GOLUB_ALL_VS_AML_UP		18	0.29057357	0.7834228	0.7368421	1	1	1675	tags=28%, list=15%, signal=33%
KONDO_PROSTATE_CANCER_WITH_H3K27ME3	KONDO_PROSTATE_CANCER_WITH_H3K27ME3		81	0.2836899	0.7833734	0.71153843	1	1	1744	tags=31%, list=16%, signal=36%
PENG_GLUTAMINE_DEPRIVATION_DN	PENG_GLUTAMINE_DEPRIVATION_DN		53	0.17711599	0.7819841	0.58536583	1	1	606	tags=8%, list=5%, signal=8%
LEE_LIVER_CANCER_MYC_E2F1_DN	LEE_LIVER_CANCER_MYC_E2F1_DN		45	0.30721372	0.78103375	0.7948718	1	1	1387	tags=31%, list=12%, signal=35%
BIOCARTA_STRESS_PATHWAY	BIOCARTA_STRESS_PATHWAY		15	0.2546412	0.7800839	0.7818182	1	1	2071	tags=20%, list=18%, signal=25%
ONDER_CDH1_TARGETS_3_DN	ONDER_CDH1_TARGETS_3_DN		28	0.3514773	0.778874	0.70454544	1	1	140	tags=14%, list=1%, signal=14%
SCIAN_CELL_CYCLE_TARGETS_OF_TP53_AND_TP73_DN	SCIAN_CELL_CYCLE_TARGETS_OF_TP53_AND_TP73_DN		19	0.33341518	0.77884233	0.63461536	1	1	1898	tags=26%, list=17%, signal=32%
ACEVEDO_METHYLATED_IN_LIVER_CANCER_DN	ACEVEDO_METHYLATED_IN_LIVER_CANCER_DN		317	0.22329204	0.7782247	0.85106385	1	1	1288	tags=20%, list=12%, signal=22%
KEGG_SPLICEOSOME	KEGG_SPLICEOSOME		72	0.2388287	0.777619	0.6857143	1	1	3881	tags=46%, list=35%, signal=70%
GRADE_METASTASIS_DN	GRADE_METASTASIS_DN		33	0.19561128	0.77583283	0.75	1	1	9013	tags=100%, list=80%, signal=511%
REACTOME_LIPOPROTEIN_METABOLISM	REACTOME_LIPOPROTEIN_METABOLISM		18	0.307866	0.7719296	0.64444447	1	1	1777	tags=39%, list=16%, signal=46%
DAZARD_UV_RESPONSE_CLUSTER_G6	DAZARD_UV_RESPONSE_CLUSTER_G6		53	0.23702201	0.7697835	0.73170733	1	1	350	tags=9%, list=3%, signal=10%
MCCLUNG_DELTA_FOSB_TARGETS_8WK	MCCLUNG_DELTA_FOSB_TARGETS_8WK		33	0.26397923	0.76915085	0.75510204	1	1	2012	tags=27%, list=18%, signal=33%
BROWNE_HCMV_INFECTION_12HR_DN	BROWNE_HCMV_INFECTION_12HR_DN		52	0.22891352	0.76888293	0.82222223	1	1	1343	tags=21%, list=12%, signal=24%
CHARAFE_BREAST_CANCER_LUMINAL_VS_MESENCHYMAL_UP	CHARAFE_BREAST_CANCER_LUMINAL_VS_MESENCHYMAL_UP		237	0.23840837	0.7666127	0.6530612	1	1	1381	tags=22%, list=12%, signal=24%
CHIANG_LIVER_CANCER_SUBCLASS_PROLIFERATION_DN	CHIANG_LIVER_CANCER_SUBCLASS_PROLIFERATION_DN		103	0.271436	0.765938	0.8292683	1	1	2283	tags=33%, list=20%, signal=41%
MISHRA_CARCINOMA_ASSOCIATED_FIBROBLAST_DN	MISHRA_CARCINOMA_ASSOCIATED_FIBROBLAST_DN		17	0.31304115	0.76592046	0.7619048	1	1	1341	tags=29%, list=12%, signal=33%
KEGG_TASTE_TRANSDUCTION	KEGG_TASTE_TRANSDUCTION		21	0.30881646	0.7657739	0.78	1	1	1562	tags=29%, list=14%, signal=33%
PRAMOONJAGO_SOX4_TARGETS_DN	PRAMOONJAGO_SOX4_TARGETS_DN		31	0.22847365	0.76263696	0.79545456	1	1	1306	tags=16%, list=12%, signal=18%
VECCHI_GASTRIC_CANCER_EARLY_DN	VECCHI_GASTRIC_CANCER_EARLY_DN		188	0.2693647	0.7613922	0.875	1	1	938	tags=19%, list=8%, signal=20%
PUJANA_BREAST_CANCER_WITH_BRCA1_MUTATED_UP	PUJANA_BREAST_CANCER_WITH_BRCA1_MUTATED_UP		39	0.3206937	0.75885177	0.71428573	1	1	3320	tags=41%, list=30%, signal=58%
CROONQUIST_NRAS_SIGNALING_DN	CROONQUIST_NRAS_SIGNALING_DN		44	0.33676594	0.7559855	0.6956522	1	1	2771	tags=43%, list=25%, signal=57%
REACTOME_AMINE_COMPOUND_SLC_TRANSPORTERS	REACTOME_AMINE_COMPOUND_SLC_TRANSPORTERS		22	0.31230983	0.7466801	0.754717	1	1	778	tags=23%, list=7%, signal=24%
CROONQUIST_IL6_DEPRIVATION_DN	CROONQUIST_IL6_DEPRIVATION_DN		52	0.32562086	0.7452188	0.6875	1	1	2771	tags=40%, list=25%, signal=53%
TIAN_TNF_SIGNALING_VIA_NFKB	TIAN_TNF_SIGNALING_VIA_NFKB		16	0.35995406	0.74303347	0.7906977	1	1	428	tags=19%, list=4%, signal=19%
SHEDDEN_LUNG_CANCER_GOOD_SURVIVAL_A5	SHEDDEN_LUNG_CANCER_GOOD_SURVIVAL_A5		34	0.24517277	0.7383011	0.7906977	1	1	2229	tags=32%, list=20%, signal=40%
YAMASHITA_LIVER_CANCER_STEM_CELL_DN	YAMASHITA_LIVER_CANCER_STEM_CELL_DN		54	0.27809742	0.73766196	0.8695652	1	1	2276	tags=43%, list=20%, signal=53%
HUPER_BREAST_BASAL_VS_LUMINAL_DN	HUPER_BREAST_BASAL_VS_LUMINAL_DN		39	0.2873604	0.7346032	0.8666667	1	1	1372	tags=21%, list=12%, signal=23%
MAYBURD_RESPONSE_TO_L663536_DN	MAYBURD_RESPONSE_TO_L663536_DN		34	0.21096326	0.73015755	0.79545456	1	1	490	tags=9%, list=4%, signal=9%
WAKASUGI_HAVE_ZNF143_BINDING_SITES	WAKASUGI_HAVE_ZNF143_BINDING_SITES		43	0.26401633	0.728547	0.70212764	1	1	3130	tags=42%, list=28%, signal=58%
KEGG_LINOLEIC_ACID_METABOLISM	KEGG_LINOLEIC_ACID_METABOLISM		15	0.30309245	0.7241084	0.9	1	1	3464	tags=53%, list=31%, signal=77%
BREDEMEYER_RAG_SIGNALING_NOT_VIA_ATM_UP	BREDEMEYER_RAG_SIGNALING_NOT_VIA_ATM_UP		29	0.25475004	0.71508044	0.8076923	1	1	1899	tags=31%, list=17%, signal=37%
KAUFFMANN_MELANOMA_RELAPSE_UP	KAUFFMANN_MELANOMA_RELAPSE_UP		44	0.28760576	0.7119378	0.63829786	1	1	2520	tags=30%, list=23%, signal=38%
OUELLET_CULTURED_OVARIAN_CANCER_INVASIVE_VS_LMP_DN	OUELLET_CULTURED_OVARIAN_CANCER_INVASIVE_VS_LMP_DN		15	0.28882417	0.7117763	0.8679245	1	1	1537	tags=33%, list=14%, signal=39%
PUIFFE_INVASION_INHIBITED_BY_ASCITES_UP	PUIFFE_INVASION_INHIBITED_BY_ASCITES_UP		45	0.19127294	0.7083457	0.90909094	1	1	1854	tags=20%, list=17%, signal=24%
KEGG_MELANOMA	KEGG_MELANOMA		40	0.21182223	0.7042018	0.9347826	1	1	325	tags=8%, list=3%, signal=8%
SCHLOSSER_MYC_TARGETS_AND_SERUM_RESPONSE_DN	SCHLOSSER_MYC_TARGETS_AND_SERUM_RESPONSE_DN		31	0.23076913	0.7019944	0.6923077	1	1	8620	tags=100%, list=77%, signal=433%
WEIGEL_OXIDATIVE_STRESS_BY_HNE_AND_H2O2	WEIGEL_OXIDATIVE_STRESS_BY_HNE_AND_H2O2		28	0.19915657	0.7008608	0.9347826	1	1	1564	tags=14%, list=14%, signal=17%
PETRETTO_HEART_MASS_QTL_CIS_UP	PETRETTO_HEART_MASS_QTL_CIS_UP		15	0.28044277	0.7004039	0.8888889	1	1	2560	tags=33%, list=23%, signal=43%
BROWNE_HCMV_INFECTION_1HR_DN	BROWNE_HCMV_INFECTION_1HR_DN		121	0.17189667	0.6958368	0.94	1	1	2308	tags=25%, list=21%, signal=31%
VANTVEER_BREAST_CANCER_METASTASIS_UP	VANTVEER_BREAST_CANCER_METASTASIS_UP		27	0.21752611	0.6955736	0.8863636	1	1	3104	tags=41%, list=28%, signal=56%
REACTOME_CELL_DEATH_SIGNALLING_VIA_NRAGE_NRIF_AND_NADE	REACTOME_CELL_DEATH_SIGNALLING_VIA_NRAGE_NRIF_AND_NADE		38	0.2113395	0.68907595	0.90697676	1	1	2902	tags=39%, list=26%, signal=53%
REACTOME_FORMATION_OF_FIBRIN_CLOT_CLOTTING_CASCADE	REACTOME_FORMATION_OF_FIBRIN_CLOT_CLOTTING_CASCADE		29	0.2923125	0.68724847	0.8918919	1	1	1159	tags=24%, list=10%, signal=27%
ODONNELL_TARGETS_OF_MYC_AND_TFRC_DN	ODONNELL_TARGETS_OF_MYC_AND_TFRC_DN		23	0.31411022	0.6867905	0.627451	1	1	2970	tags=39%, list=27%, signal=53%
SOTIRIOU_BREAST_CANCER_GRADE_1_VS_3_DN	SOTIRIOU_BREAST_CANCER_GRADE_1_VS_3_DN		27	0.2491	0.6797769	0.92	1	1	2034	tags=33%, list=18%, signal=41%
WONG_EMBRYONIC_STEM_CELL_CORE	WONG_EMBRYONIC_STEM_CELL_CORE		255	0.20763975	0.67955077	0.75609756	1	1	2794	tags=28%, list=25%, signal=37%
BLUM_RESPONSE_TO_SALIRASIB_DN	BLUM_RESPONSE_TO_SALIRASIB_DN		253	0.20346437	0.679153	0.75609756	1	1	2368	tags=26%, list=21%, signal=32%
SCIAN_INVERSED_TARGETS_OF_TP53_AND_TP73_DN	SCIAN_INVERSED_TARGETS_OF_TP53_AND_TP73_DN		20	0.20884058	0.6789451	0.86538464	1	1	2529	tags=35%, list=23%, signal=45%
BIOCARTA_PAR1_PATHWAY	BIOCARTA_PAR1_PATHWAY		23	0.21962707	0.6768918	0.9047619	1	1	2902	tags=43%, list=26%, signal=59%
GUENTHER_GROWTH_SPHERICAL_VS_ADHERENT_UP	GUENTHER_GROWTH_SPHERICAL_VS_ADHERENT_UP		16	0.28742564	0.6752025	0.85106385	1	1	1641	tags=31%, list=15%, signal=37%
REACTOME_ACTIVATION_OF_ATR_IN_RESPONSE_TO_REPLICATION_STRESS	REACTOME_ACTIVATION_OF_ATR_IN_RESPONSE_TO_REPLICATION_STRESS		31	0.29170793	0.6748566	0.6818182	1	1	2600	tags=29%, list=23%, signal=38%
BIOCARTA_DEATH_PATHWAY	BIOCARTA_DEATH_PATHWAY		21	0.21894829	0.6733536	0.86	1	1	422	tags=10%, list=4%, signal=10%
GINESTIER_BREAST_CANCER_ZNF217_AMPLIFIED_DN	GINESTIER_BREAST_CANCER_ZNF217_AMPLIFIED_DN		158	0.15735547	0.67275965	0.8679245	1	1	2498	tags=23%, list=22%, signal=29%
KEGG_ADIPOCYTOKINE_SIGNALING_PATHWAY	KEGG_ADIPOCYTOKINE_SIGNALING_PATHWAY		35	0.2095112	0.6718305	0.93877554	1	1	869	tags=11%, list=8%, signal=12%
CHIARETTI_ACUTE_LYMPHOBLASTIC_LEUKEMIA_ZAP70	CHIARETTI_ACUTE_LYMPHOBLASTIC_LEUKEMIA_ZAP70		44	0.20763977	0.6678678	0.90909094	1	1	1372	tags=18%, list=12%, signal=21%
KIM_WT1_TARGETS_DN	KIM_WT1_TARGETS_DN		255	0.18680297	0.66385466	0.88235295	1	1	2188	tags=22%, list=20%, signal=26%
CHENG_IMPRINTED_BY_ESTRADIOL	CHENG_IMPRINTED_BY_ESTRADIOL		54	0.19413188	0.6632011	0.8958333	1	1	2016	tags=20%, list=18%, signal=25%
AMIT_SERUM_RESPONSE_480_MCF10A	AMIT_SERUM_RESPONSE_480_MCF10A		21	0.22638537	0.66097194	0.9047619	1	1	1404	tags=19%, list=13%, signal=22%
VALK_AML_CLUSTER_7	VALK_AML_CLUSTER_7		17	0.28232473	0.6591675	0.9361702	1	1	2168	tags=35%, list=19%, signal=44%
JAEGER_METASTASIS_UP	JAEGER_METASTASIS_UP		28	0.24769212	0.65679914	0.8888889	1	1	2167	tags=32%, list=19%, signal=40%
HORIUCHI_WTAP_TARGETS_DN	HORIUCHI_WTAP_TARGETS_DN		179	0.19136275	0.6438068	0.75	1	1	1905	tags=21%, list=17%, signal=25%
MUELLER_PLURINET	MUELLER_PLURINET		208	0.18694916	0.6429089	0.74418604	1	1	2848	tags=27%, list=25%, signal=35%
KOBAYASHI_EGFR_SIGNALING_24HR_DN	KOBAYASHI_EGFR_SIGNALING_24HR_DN		166	0.23370704	0.64274615	0.7111111	1	1	2415	tags=28%, list=22%, signal=35%
MOREAUX_MULTIPLE_MYELOMA_BY_TACI_DN	MOREAUX_MULTIPLE_MYELOMA_BY_TACI_DN		73	0.19620545	0.6404671	0.81578946	1	1	8612	tags=99%, list=77%, signal=424%
FUJII_YBX1_TARGETS_DN	FUJII_YBX1_TARGETS_DN		94	0.23350793	0.6393555	0.7777778	1	1	2680	tags=33%, list=24%, signal=43%
MORI_LARGE_PRE_BII_LYMPHOCYTE_UP	MORI_LARGE_PRE_BII_LYMPHOCYTE_UP		43	0.23046911	0.63470066	0.78723407	1	1	1905	tags=26%, list=17%, signal=31%
NOUZOVA_METHYLATED_IN_APL	NOUZOVA_METHYLATED_IN_APL		22	0.23933089	0.6331687	0.9056604	1	1	2724	tags=45%, list=24%, signal=60%
ODONNELL_METASTASIS_UP	ODONNELL_METASTASIS_UP		42	0.21624798	0.632071	0.9622642	1	1	3286	tags=45%, list=29%, signal=64%
EGUCHI_CELL_CYCLE_RB1_TARGETS	EGUCHI_CELL_CYCLE_RB1_TARGETS		15	0.35251078	0.6314663	0.79591835	1	1	2600	tags=47%, list=23%, signal=61%
FAELT_B_CLL_WITH_VH3_21_UP	FAELT_B_CLL_WITH_VH3_21_UP		30	0.19191596	0.6235807	0.9375	1	1	3287	tags=33%, list=29%, signal=47%
REACTOME_SYNTHESIS_OF_DNA	REACTOME_SYNTHESIS_OF_DNA		72	0.20351358	0.62271774	0.76744187	1	1	2636	tags=26%, list=24%, signal=34%
PYEON_HPV_POSITIVE_TUMORS_UP	PYEON_HPV_POSITIVE_TUMORS_UP		34	0.22601612	0.6199829	0.8627451	1	1	2262	tags=29%, list=20%, signal=37%
REACTOME_RNA_POLYMERASE_I_III_AND_MITOCHONDRIAL_TRANSCRIPTION	REACTOME_RNA_POLYMERASE_I_III_AND_MITOCHONDRIAL_TRANSCRIPTION		47	0.16517612	0.6197354	0.95348835	1	1	1859	tags=15%, list=17%, signal=18%
MARKEY_RB1_ACUTE_LOF_DN	MARKEY_RB1_ACUTE_LOF_DN		172	0.20283474	0.6176851	0.7380952	1	1	2387	tags=26%, list=21%, signal=33%
TANG_SENESCENCE_TP53_TARGETS_DN	TANG_SENESCENCE_TP53_TARGETS_DN		29	0.2564825	0.61609846	0.8	1	1	3791	tags=52%, list=34%, signal=78%
CAFFAREL_RESPONSE_TO_THC_24HR_5_UP	CAFFAREL_RESPONSE_TO_THC_24HR_5_UP		18	0.1896243	0.6136822	0.90909094	1	1	9077	tags=100%, list=81%, signal=527%
ZHANG_RESPONSE_TO_CANTHARIDIN_DN	ZHANG_RESPONSE_TO_CANTHARIDIN_DN		40	0.18757433	0.612567	0.8292683	1	1	3498	tags=40%, list=31%, signal=58%
REACTOME_STEROID_HORMONES	REACTOME_STEROID_HORMONES		17	0.25626367	0.60994947	0.9622642	1	1	1167	tags=18%, list=10%, signal=20%
LY_AGING_PREMATURE_DN	LY_AGING_PREMATURE_DN		19	0.25749946	0.60957193	0.85714287	1	1	3174	tags=42%, list=28%, signal=59%
REACTOME_GLOBAL_GENOMIC_NER	REACTOME_GLOBAL_GENOMIC_NER		31	0.2090113	0.6095699	0.8095238	1	1	3378	tags=35%, list=30%, signal=51%
HESS_TARGETS_OF_HOXA9_AND_MEIS1_UP	HESS_TARGETS_OF_HOXA9_AND_MEIS1_UP		53	0.18990582	0.6092162	0.9117647	1	1	2732	tags=36%, list=24%, signal=47%
MOREAUX_B_LYMPHOCYTE_MATURATION_BY_TACI_DN	MOREAUX_B_LYMPHOCYTE_MATURATION_BY_TACI_DN		25	0.23154034	0.60759896	0.8648649	1	1	8610	tags=100%, list=77%, signal=432%
REACTOME_DNA_REPLICATION_PRE_INITIATION	REACTOME_DNA_REPLICATION_PRE_INITIATION		63	0.20194997	0.60605884	0.73170733	1	1	2104	tags=21%, list=19%, signal=25%
KORKOLA_CORRELATED_WITH_POU5F1	KORKOLA_CORRELATED_WITH_POU5F1		16	0.23644488	0.6055276	0.98	1	1	2133	tags=31%, list=19%, signal=39%
KEGG_NEUROACTIVE_LIGAND_RECEPTOR_INTERACTION	KEGG_NEUROACTIVE_LIGAND_RECEPTOR_INTERACTION		183	0.21394907	0.60410124	0.96363634	1	1	2288	tags=29%, list=20%, signal=36%
REACTOME_DNA_REPAIR	REACTOME_DNA_REPAIR		78	0.18206614	0.5987125	0.7777778	1	1	2520	tags=26%, list=23%, signal=33%
REACTOME_REGULATION_OF_GLUCOKINASE_BY_GLUCOKINASE_REGULATORY_PROTEIN	REACTOME_REGULATION_OF_GLUCOKINASE_BY_GLUCOKINASE_REGULATORY_PROTEIN		18	0.20659028	0.5953475	0.88372093	1	1	2556	tags=28%, list=23%, signal=36%
PYEON_CANCER_HEAD_AND_NECK_VS_CERVICAL_UP	PYEON_CANCER_HEAD_AND_NECK_VS_CERVICAL_UP		86	0.20582512	0.5943243	0.8292683	1	1	2418	tags=28%, list=22%, signal=35%
ST_FAS_SIGNALING_PATHWAY	ST_FAS_SIGNALING_PATHWAY		39	0.1695421	0.59352845	1	1	1	1216	tags=13%, list=11%, signal=14%
KAUFFMANN_DNA_REPAIR_GENES	KAUFFMANN_DNA_REPAIR_GENES		148	0.17514665	0.5931782	0.84782606	1	1	2520	tags=26%, list=23%, signal=33%
MORI_IMMATURE_B_LYMPHOCYTE_DN	MORI_IMMATURE_B_LYMPHOCYTE_DN		40	0.23473753	0.5926791	0.8125	1	1	1700	tags=28%, list=15%, signal=32%
KEGG_RNA_DEGRADATION	KEGG_RNA_DEGRADATION		34	0.17450015	0.5918042	0.9111111	1	1	1165	tags=9%, list=10%, signal=10%
REACTOME_METABOLISM_OF_RNA	REACTOME_METABOLISM_OF_RNA		56	0.18574783	0.58558357	0.8292683	1	1	2556	tags=20%, list=23%, signal=25%
REACTOME_G2_M_CHECKPOINTS	REACTOME_G2_M_CHECKPOINTS		34	0.25850123	0.584747	0.81395346	1	1	3185	tags=35%, list=28%, signal=49%
SCHLESINGER_H3K27ME3_IN_NORMAL_AND_METHYLATED_IN_CANCER	SCHLESINGER_H3K27ME3_IN_NORMAL_AND_METHYLATED_IN_CANCER		15	0.26053983	0.5833228	0.9230769	1	1	3015	tags=47%, list=27%, signal=64%
REACTOME_E2F_MEDIATED_REGULATION_OF_DNA_REPLICATION	REACTOME_E2F_MEDIATED_REGULATION_OF_DNA_REPLICATION		20	0.23061395	0.5827141	0.92	1	1	2368	tags=25%, list=21%, signal=32%
BOYAULT_LIVER_CANCER_SUBCLASS_G123_UP	BOYAULT_LIVER_CANCER_SUBCLASS_G123_UP		26	0.1920876	0.58063924	0.9777778	1	1	1675	tags=19%, list=15%, signal=23%
LIN_APC_TARGETS	LIN_APC_TARGETS		35	0.1591846	0.57732326	0.9607843	1	1	3401	tags=40%, list=30%, signal=57%
PUJANA_BRCA_CENTERED_NETWORK	PUJANA_BRCA_CENTERED_NETWORK		72	0.21087451	0.57373977	0.7619048	1	1	2774	tags=29%, list=25%, signal=39%
AIYAR_COBRA1_TARGETS_DN	AIYAR_COBRA1_TARGETS_DN		16	0.200389	0.57247335	0.9591837	1	1	261	tags=6%, list=2%, signal=6%
ROSTY_CERVICAL_CANCER_PROLIFERATION_CLUSTER	ROSTY_CERVICAL_CANCER_PROLIFERATION_CLUSTER		84	0.2496943	0.5648468	0.78723407	1	1	2801	tags=31%, list=25%, signal=41%
TOYOTA_TARGETS_OF_MIR34B_AND_MIR34C	TOYOTA_TARGETS_OF_MIR34B_AND_MIR34C		195	0.15940347	0.55643564	0.8666667	1	1	1654	tags=16%, list=15%, signal=19%
REACTOME_MITOTIC_PROMETAPHASE	REACTOME_MITOTIC_PROMETAPHASE		47	0.20331332	0.55607337	0.82222223	1	1	3206	tags=34%, list=29%, signal=47%
MORI_EMU_MYC_LYMPHOMA_BY_ONSET_TIME_UP	MORI_EMU_MYC_LYMPHOMA_BY_ONSET_TIME_UP		68	0.16521142	0.55235523	0.9347826	1	1	3712	tags=46%, list=33%, signal=68%
VERRECCHIA_RESPONSE_TO_TGFB1_C5	VERRECCHIA_RESPONSE_TO_TGFB1_C5		16	0.21409644	0.5501933	0.9591837	1	1	1819	tags=25%, list=16%, signal=30%
HOFFMANN_LARGE_TO_SMALL_PRE_BII_LYMPHOCYTE_UP	HOFFMANN_LARGE_TO_SMALL_PRE_BII_LYMPHOCYTE_UP		70	0.20666412	0.5392136	0.877551	1	1	2520	tags=37%, list=23%, signal=48%
ZHAN_MULTIPLE_MYELOMA_SUBGROUPS	ZHAN_MULTIPLE_MYELOMA_SUBGROUPS		25	0.17757092	0.5377626	0.9285714	1	1	9213	tags=100%, list=82%, signal=563%
KEGG_NUCLEOTIDE_EXCISION_REPAIR	KEGG_NUCLEOTIDE_EXCISION_REPAIR		38	0.16756271	0.536066	0.81395346	1	1	9327	tags=100%, list=83%, signal=596%
MOLENAAR_TARGETS_OF_CCND1_AND_CDK4_DN	MOLENAAR_TARGETS_OF_CCND1_AND_CDK4_DN		31	0.24294272	0.53305477	0.8913044	1	1	2415	tags=32%, list=22%, signal=41%
ROME_INSULIN_TARGETS_IN_MUSCLE_DN	ROME_INSULIN_TARGETS_IN_MUSCLE_DN		27	0.18706162	0.53015226	1	1	1	2199	tags=26%, list=20%, signal=32%
SIG_CD40PATHWAYMAP	SIG_CD40PATHWAYMAP		23	0.17602396	0.52969193	0.98	1	1	2717	tags=30%, list=24%, signal=40%
PUJANA_BREAST_CANCER_LIT_INT_NETWORK	PUJANA_BREAST_CANCER_LIT_INT_NETWORK		64	0.18169785	0.5294758	0.8717949	1	1	3357	tags=36%, list=30%, signal=51%
REACTOME_RNA_POLYMERASE_I_TRANSCRIPTION_INITIATION	REACTOME_RNA_POLYMERASE_I_TRANSCRIPTION_INITIATION		18	0.18032193	0.5289287	0.9148936	1	1	9181	tags=100%, list=82%, signal=554%
REACTOME_M_G1_TRANSITION	REACTOME_M_G1_TRANSITION		52	0.16929846	0.52290195	0.925	1	1	9310	tags=100%, list=83%, signal=590%
WHITEFORD_PEDIATRIC_CANCER_MARKERS	WHITEFORD_PEDIATRIC_CANCER_MARKERS		66	0.1979141	0.5227476	0.87234044	1	1	2502	tags=29%, list=22%, signal=37%
CAIRO_HEPATOBLASTOMA_CLASSES_UP	CAIRO_HEPATOBLASTOMA_CLASSES_UP		371	0.13291119	0.5069059	0.88095236	1	1	2948	tags=27%, list=26%, signal=35%
GRAHAM_NORMAL_QUIESCENT_VS_NORMAL_DIVIDING_DN	GRAHAM_NORMAL_QUIESCENT_VS_NORMAL_DIVIDING_DN		57	0.19661342	0.49714202	0.9583333	1	1	2771	tags=33%, list=25%, signal=44%
REACTOME_MITOTIC_M_M_G1_PHASES	REACTOME_MITOTIC_M_M_G1_PHASES		102	0.16120389	0.48714724	0.875	1	1	2227	tags=19%, list=20%, signal=23%
REACTOME_MRNA_3_END_PROCESSING	REACTOME_MRNA_3_END_PROCESSING		22	0.180467	0.48135778	0.9268293	1	1	3277	tags=36%, list=29%, signal=51%
STARK_HYPPOCAMPUS_22Q11_DELETION_UP	STARK_HYPPOCAMPUS_22Q11_DELETION_UP		24	0.1733082	0.4811791	1	1	1	532	tags=8%, list=5%, signal=9%
REACTOME_BOTULINUM_NEUROTOXICITY	REACTOME_BOTULINUM_NEUROTOXICITY		15	0.19183506	0.4764085	1	1	1	340	tags=7%, list=3%, signal=7%
DANG_REGULATED_BY_MYC_UP	DANG_REGULATED_BY_MYC_UP		48	0.13008179	0.47178778	1	1	1	2092	tags=15%, list=19%, signal=18%
SOTIRIOU_BREAST_CANCER_GRADE_1_VS_3_UP	SOTIRIOU_BREAST_CANCER_GRADE_1_VS_3_UP		88	0.19542792	0.47177055	0.87234044	1	1	2948	tags=30%, list=26%, signal=40%
REACTOME_TRANSCRIPTION_COUPLED_NER	REACTOME_TRANSCRIPTION_COUPLED_NER		40	0.15603767	0.46639612	0.95	1	1	2502	tags=23%, list=22%, signal=29%
PUJANA_XPRSS_INT_NETWORK	PUJANA_XPRSS_INT_NETWORK		107	0.1593431	0.45384333	0.85714287	1	1	2086	tags=19%, list=19%, signal=23%
WINNEPENNINCKX_MELANOMA_METASTASIS_UP	WINNEPENNINCKX_MELANOMA_METASTASIS_UP		88	0.16017933	0.44935057	0.8888889	1	1	2415	tags=22%, list=22%, signal=27%
DANG_MYC_TARGETS_UP	DANG_MYC_TARGETS_UP		87	0.11147245	0.44791597	0.9736842	1	1	2787	tags=24%, list=25%, signal=32%
REACTOME_S_PHASE	REACTOME_S_PHASE		84	0.14221227	0.44074658	0.90697676	1	1	2769	tags=25%, list=25%, signal=33%
AMUNDSON_GAMMA_RADIATION_RESPONSE	AMUNDSON_GAMMA_RADIATION_RESPONSE		25	0.214218	0.43772823	0.9583333	1	1	3552	tags=40%, list=32%, signal=58%
REACTOME_NUCLEOTIDE_EXCISION_REPAIR	REACTOME_NUCLEOTIDE_EXCISION_REPAIR		45	0.13467224	0.43463942	0.9756098	1	1	9695	tags=100%, list=87%, signal=742%
LEE_EARLY_T_LYMPHOCYTE_UP	LEE_EARLY_T_LYMPHOCYTE_UP		43	0.16605358	0.42730355	0.98	1	1	1275	tags=9%, list=11%, signal=10%
SCHLOSSER_MYC_AND_SERUM_RESPONSE_SYNERGY	SCHLOSSER_MYC_AND_SERUM_RESPONSE_SYNERGY		21	0.13449104	0.4081929	0.97727275	1	1	7416	tags=95%, list=66%, signal=281%
REACTOME_MRNA_SPLICING	REACTOME_MRNA_SPLICING		63	0.12572987	0.40156633	0.9459459	1	1	9797	tags=100%, list=87%, signal=795%
XU_AKT1_TARGETS_6HR	XU_AKT1_TARGETS_6HR		17	0.16823187	0.40151572	1	1	1	9316	tags=100%, list=83%, signal=594%
REACTOME_PROCESSING_OF_CAPPED_INTRON_CONTAINING_PRE_MRNA	REACTOME_PROCESSING_OF_CAPPED_INTRON_CONTAINING_PRE_MRNA		82	0.12594473	0.39348635	0.92105263	1	1	9797	tags=100%, list=87%, signal=793%
REACTOME_STRIATED_MUSCLE_CONTRACTION	REACTOME_STRIATED_MUSCLE_CONTRACTION		22	0.19841398	0.38812461	0.975	1	1	2786	tags=36%, list=25%, signal=48%
KANG_DOXORUBICIN_RESISTANCE_UP	KANG_DOXORUBICIN_RESISTANCE_UP		32	0.17573927	0.38315028	0.9777778	1	1	953	tags=9%, list=9%, signal=10%
REACTOME_CELL_CYCLE_MITOTIC	REACTOME_CELL_CYCLE_MITOTIC		194	0.11398384	0.37361717	0.9767442	1	1	2771	tags=21%, list=25%, signal=28%
REACTOME_SNRNP_ASSEMBLY	REACTOME_SNRNP_ASSEMBLY		29	0.12651081	0.3679676	0.97727275	1	1	9784	tags=100%, list=87%, signal=790%
ODONNELL_TFRC_TARGETS_DN	ODONNELL_TFRC_TARGETS_DN		63	0.13328949	0.36595753	1	1	1	1063	tags=10%, list=9%, signal=10%
FARMER_BREAST_CANCER_CLUSTER_2	FARMER_BREAST_CANCER_CLUSTER_2		21	0.18071227	0.3517224	1	1	1	3552	tags=38%, list=32%, signal=56%
REACTOME_TRANSPORT_OF_MATURE_MRNA_DERIVED_FROM_AN_INTRON_CONTAINING_TRANSCRIPT	REACTOME_TRANSPORT_OF_MATURE_MRNA_DERIVED_FROM_AN_INTRON_CONTAINING_TRANSCRIPT		33	0.12655628	0.3455188	0.9722222	0.99907607	1	9784	tags=100%, list=87%, signal=790%
