# Supplementary material for: A genomic analysis of mouse models of breast cancer reveals molecular features of mouse models and relationships to human breast cancer
Source: Breast Cancer Res. 2014 Jun 5;16(3):R59. doi: 10.1186/bcr3672 (PMC4078930; doi:10.1186/bcr3672)
Supplement: Additional file 11 — GSEA for mouse models compared to all other models or to mammary gland development. Listed by model. [file bcr3672-S11.zip › AdditionalFile11/Int3/Vs_other_models/C3/Downregulated_in_Int3_vs_other_models.txt]

NAME	GS<br> follow link to MSigDB	GS DETAILS	SIZE	ES	NES	NOM p-val	FDR q-val	FWER p-val	RANK AT MAX	LEADING EDGE
GTATGAT,MIR-154,MIR-487	GTATGAT,MIR-154,MIR-487	Details ...	36	-0.46714282	-1.6028309	0.057692308	1	0.6	2424	tags=39%, list=22%, signal=49%
RYCACNNRNNRNCAG_UNKNOWN	RYCACNNRNNRNCAG_UNKNOWN	Details ...	34	-0.49700195	-1.5509151	0	1	0.68	1057	tags=21%, list=9%, signal=23%
TCATCTC,MIR-143	TCATCTC,MIR-143	Details ...	70	-0.40231654	-1.5151807	0	1	0.74	1512	tags=20%, list=14%, signal=23%
V$ETS2_B	V$ETS2_B	Details ...	144	-0.43798804	-1.4840299	0.05357143	1	0.82	1893	tags=31%, list=17%, signal=36%
V$PEA3_Q6	V$PEA3_Q6	Details ...	117	-0.42655328	-1.483987	0	1	0.82	2711	tags=41%, list=24%, signal=54%
AGTCTTA,MIR-499	AGTCTTA,MIR-499	Details ...	34	-0.48017654	-1.4812541	0.08510638	1	0.82	2185	tags=35%, list=20%, signal=44%
ACACTCC,MIR-122A	ACACTCC,MIR-122A	Details ...	43	-0.38136312	-1.4542187	0.05357143	1	0.86	3278	tags=42%, list=29%, signal=59%
V$ETS_Q4	V$ETS_Q4	Details ...	130	-0.38823214	-1.4427253	0.016666668	1	0.86	2961	tags=38%, list=26%, signal=51%
V$ICSBP_Q6	V$ICSBP_Q6	Details ...	119	-0.43472397	-1.4414976	0.037037037	1	0.86	1339	tags=25%, list=12%, signal=28%
AAGCACT,MIR-520F	AAGCACT,MIR-520F	Details ...	102	-0.3751883	-1.4363084	0.033898305	1	0.86	3321	tags=36%, list=30%, signal=51%
ATACTGT,MIR-144	ATACTGT,MIR-144	Details ...	107	-0.40668598	-1.4217705	0.08928572	1	0.86	2469	tags=30%, list=22%, signal=38%
V$ELK1_01	V$ELK1_01	Details ...	124	-0.37298128	-1.413765	0.0754717	1	0.86	1683	tags=21%, list=15%, signal=24%
RGAGGAARY_V$PU1_Q6	RGAGGAARY_V$PU1_Q6	Details ...	237	-0.41302752	-1.4099492	0	1	0.86	2376	tags=32%, list=21%, signal=40%
GGCCAGT,MIR-193A,MIR-193B	GGCCAGT,MIR-193A,MIR-193B	Details ...	42	-0.41753334	-1.4040735	0.0754717	1	0.87	2400	tags=36%, list=21%, signal=45%
STTTCRNTTT_V$IRF_Q6	STTTCRNTTT_V$IRF_Q6	Details ...	92	-0.42733192	-1.3996303	0.071428575	1	0.87	2301	tags=36%, list=21%, signal=45%
V$AP1_Q4	V$AP1_Q4	Details ...	137	-0.3885439	-1.3901219	0.033898305	1	0.89	1668	tags=22%, list=15%, signal=25%
V$IRF_Q6	V$IRF_Q6	Details ...	115	-0.42830843	-1.3898073	0.071428575	1	0.89	1474	tags=26%, list=13%, signal=30%
CAGTGTT,MIR-141,MIR-200A	CAGTGTT,MIR-141,MIR-200A	Details ...	160	-0.3518286	-1.3867838	0.01923077	1	0.9	2282	tags=33%, list=20%, signal=40%
GTCTTCC,MIR-7	GTCTTCC,MIR-7	Details ...	79	-0.36592975	-1.3780034	0.09836066	1	0.91	3342	tags=35%, list=30%, signal=50%
V$ISRE_01	V$ISRE_01	Details ...	109	-0.40678215	-1.3754308	0.06896552	1	0.91	1378	tags=25%, list=12%, signal=28%
TTGGAGA,MIR-515-5P,MIR-519E	TTGGAGA,MIR-515-5P,MIR-519E	Details ...	68	-0.36902016	-1.3615751	0.071428575	1	0.91	2402	tags=34%, list=21%, signal=43%
GCTCTTG,MIR-335	GCTCTTG,MIR-335	Details ...	45	-0.3846955	-1.3587158	0.14285715	1	0.91	4169	tags=47%, list=37%, signal=74%
GTGCAAT,MIR-25,MIR-32,MIR-92,MIR-363,MIR-367	GTGCAAT,MIR-25,MIR-32,MIR-92,MIR-363,MIR-367	Details ...	159	-0.33077756	-1.3479495	0.09375	1	0.91	1852	tags=26%, list=17%, signal=30%
ATCTTGC,MIR-31	ATCTTGC,MIR-31	Details ...	33	-0.3874046	-1.3387702	0.05882353	1	0.91	3104	tags=39%, list=28%, signal=54%
V$AP1_Q6	V$AP1_Q6	Details ...	130	-0.39439833	-1.3344573	0.10526316	1	0.91	2136	tags=25%, list=19%, signal=30%
CRGAARNNNNCGA_UNKNOWN	CRGAARNNNNCGA_UNKNOWN	Details ...	25	-0.40644693	-1.3290287	0.13725491	1	0.91	2042	tags=20%, list=18%, signal=24%
V$TCF11_01	V$TCF11_01	Details ...	102	-0.3911672	-1.3230741	0.07017544	1	0.92	1890	tags=28%, list=17%, signal=34%
V$NRF2_01	V$NRF2_01	Details ...	121	-0.31220105	-1.3158973	0.2037037	1	0.92	3651	tags=36%, list=33%, signal=53%
V$SRF_C	V$SRF_C	Details ...	116	-0.3886088	-1.3112735	0.0862069	1	0.92	2190	tags=30%, list=20%, signal=37%
ARGGGTTAA_UNKNOWN	ARGGGTTAA_UNKNOWN	Details ...	69	-0.3769105	-1.3088775	0.12280702	1	0.92	1418	tags=17%, list=13%, signal=20%
V$USF_02	V$USF_02	Details ...	121	-0.31282192	-1.3072553	0.15517241	1	0.92	2515	tags=26%, list=22%, signal=33%
MGGAAGTG_V$GABP_B	MGGAAGTG_V$GABP_B	Details ...	357	-0.319611	-1.3069367	0.1509434	1	0.92	3115	tags=34%, list=28%, signal=46%
V$CETS1P54_01	V$CETS1P54_01	Details ...	128	-0.30819905	-1.3067609	0.11320755	1	0.92	3257	tags=30%, list=29%, signal=42%
V$ERR1_Q2	V$ERR1_Q2	Details ...	124	-0.349125	-1.3032653	0.09259259	1	0.92	2745	tags=30%, list=25%, signal=39%
TGCCTTA,MIR-124A	TGCCTTA,MIR-124A	Details ...	285	-0.30851635	-1.299144	0.09259259	1	0.92	2560	tags=27%, list=23%, signal=34%
V$ETS1_B	V$ETS1_B	Details ...	128	-0.36528945	-1.2987752	0.13559322	1	0.92	1269	tags=21%, list=11%, signal=24%
TGASTMAGC_V$NFE2_01	TGASTMAGC_V$NFE2_01	Details ...	106	-0.3921627	-1.2935553	0.08	1	0.92	2121	tags=25%, list=19%, signal=31%
GTGCCAT,MIR-183	GTGCCAT,MIR-183	Details ...	100	-0.34860468	-1.2874308	0.14285715	1	0.92	3294	tags=37%, list=29%, signal=52%
YGCANTGCR_UNKNOWN	YGCANTGCR_UNKNOWN	Details ...	52	-0.34181666	-1.2873186	0.16071428	1	0.92	2951	tags=35%, list=26%, signal=47%
V$STAT5A_02	V$STAT5A_02	Details ...	66	-0.39748478	-1.2849663	0.14285715	1	0.92	1838	tags=26%, list=16%, signal=31%
ACCAAAG,MIR-9	ACCAAAG,MIR-9	Details ...	255	-0.30536512	-1.2814142	0.08928572	1	0.92	3321	tags=36%, list=30%, signal=50%
V$NFE2_01	V$NFE2_01	Details ...	138	-0.36994246	-1.2801158	0.07692308	1	0.92	2867	tags=33%, list=26%, signal=44%
GCAAGAC,MIR-431	GCAAGAC,MIR-431	Details ...	22	-0.4469226	-1.2718818	0.11764706	1	0.93	2648	tags=36%, list=24%, signal=48%
V$MAF_Q6	V$MAF_Q6	Details ...	144	-0.3440036	-1.2697582	0.16666667	1	0.93	1138	tags=17%, list=10%, signal=18%
TGGTGCT,MIR-29A,MIR-29B,MIR-29C	TGGTGCT,MIR-29A,MIR-29B,MIR-29C	Details ...	251	-0.32706204	-1.2695081	0.15	1	0.93	2149	tags=26%, list=19%, signal=32%
ATTCTTT,MIR-186	ATTCTTT,MIR-186	Details ...	128	-0.31791058	-1.2676008	0.14814815	1	0.93	3270	tags=39%, list=29%, signal=55%
V$AREB6_01	V$AREB6_01	Details ...	127	-0.35946396	-1.262687	0.11666667	1	0.93	1309	tags=20%, list=12%, signal=22%
V$ELF1_Q6	V$ELF1_Q6	Details ...	110	-0.37757707	-1.2581896	0.12068965	1	0.94	3200	tags=43%, list=29%, signal=59%
GGGACCA,MIR-133A,MIR-133B	GGGACCA,MIR-133A,MIR-133B	Details ...	101	-0.3057899	-1.2581537	0.16071428	1	0.94	2149	tags=22%, list=19%, signal=27%
TTCYNRGAA_V$STAT5B_01	TTCYNRGAA_V$STAT5B_01	Details ...	165	-0.3468084	-1.2575046	0.05	1	0.94	2469	tags=31%, list=22%, signal=39%
GGCNRNWCTTYS_UNKNOWN	GGCNRNWCTTYS_UNKNOWN	Details ...	39	-0.3431606	-1.2573605	0.22	1	0.94	1922	tags=26%, list=17%, signal=31%
GAGCCAG,MIR-149	GAGCCAG,MIR-149	Details ...	73	-0.31563348	-1.2546338	0.18644068	1	0.94	1758	tags=15%, list=16%, signal=18%
V$IRF1_Q6	V$IRF1_Q6	Details ...	130	-0.35709515	-1.2511326	0.18644068	1	0.94	1417	tags=22%, list=13%, signal=24%
ACATTCC,MIR-1,MIR-206	ACATTCC,MIR-1,MIR-206	Details ...	140	-0.3072253	-1.2458942	0.21568628	1	0.95	1933	tags=21%, list=17%, signal=26%
V$EGR3_01	V$EGR3_01	Details ...	34	-0.35027173	-1.2389299	0.18	1	0.95	2216	tags=24%, list=20%, signal=29%
CTTTGCA,MIR-527	CTTTGCA,MIR-527	Details ...	129	-0.3241571	-1.2373636	0.20754717	1	0.95	2028	tags=25%, list=18%, signal=30%
TGTYNNNNNRGCARM_UNKNOWN	TGTYNNNNNRGCARM_UNKNOWN	Details ...	27	-0.38769805	-1.2362812	0.1923077	1	0.95	3340	tags=44%, list=30%, signal=63%
AGGAGTG,MIR-483	AGGAGTG,MIR-483	Details ...	32	-0.3646732	-1.234552	0.2037037	1	0.95	3246	tags=44%, list=29%, signal=61%
TAGGTCA,MIR-192,MIR-215	TAGGTCA,MIR-192,MIR-215	Details ...	23	-0.42971262	-1.2339963	0.16666667	1	0.95	4209	tags=57%, list=38%, signal=90%
GCGNNANTTCC_UNKNOWN	GCGNNANTTCC_UNKNOWN	Details ...	63	-0.3309394	-1.2325133	0.22222222	1	0.95	3659	tags=40%, list=33%, signal=59%
V$USF_01	V$USF_01		109	-0.2885231	-1.231866	0.15789473	1	0.95	2515	tags=26%, list=22%, signal=33%
V$BACH2_01	V$BACH2_01		140	-0.33633012	-1.2314763	0.171875	1	0.95	1123	tags=16%, list=10%, signal=17%
TGANNYRGCA_V$TCF11MAFG_01	TGANNYRGCA_V$TCF11MAFG_01		146	-0.31886584	-1.2273648	0.20689656	1	0.96	2475	tags=23%, list=22%, signal=30%
V$NFAT_Q4_01	V$NFAT_Q4_01		135	-0.3406389	-1.2261992	0.15517241	1	0.96	1989	tags=25%, list=18%, signal=30%
TTCCGTT,MIR-191	TTCCGTT,MIR-191		18	-0.47534564	-1.2251253	0.19607843	1	0.96	3540	tags=44%, list=32%, signal=65%
AGGCACT,MIR-515-3P	AGGCACT,MIR-515-3P		42	-0.37619328	-1.2248365	0.23214285	0.9907429	0.96	2104	tags=31%, list=19%, signal=38%
V$SMAD_Q6	V$SMAD_Q6		128	-0.32936606	-1.2238072	0.22222222	0.980819	0.96	2800	tags=30%, list=25%, signal=40%
V$CREB_Q3	V$CREB_Q3		115	-0.2771747	-1.222287	0.1754386	0.97485846	0.96	2832	tags=27%, list=25%, signal=36%
CTGAGCC,MIR-24	CTGAGCC,MIR-24		123	-0.30423394	-1.2218864	0.20634921	0.96276706	0.96	2395	tags=20%, list=21%, signal=26%
ATGAAGG,MIR-205	ATGAAGG,MIR-205		75	-0.38968587	-1.2200099	0.14285715	0.95638126	0.96	2056	tags=33%, list=18%, signal=41%
GKCGCNNNNNNNTGAYG_UNKNOWN	GKCGCNNNNNNNTGAYG_UNKNOWN		32	-0.32997638	-1.217107	0.22916667	0.9582974	0.96	4386	tags=47%, list=39%, signal=77%
AACATTC,MIR-409-3P	AACATTC,MIR-409-3P		63	-0.3634609	-1.212781	0.15384616	0.96239823	0.96	1106	tags=17%, list=10%, signal=19%
TTTGCAG,MIR-518A-2	TTTGCAG,MIR-518A-2		98	-0.31736085	-1.2124752	0.1923077	0.95111936	0.96	2153	tags=28%, list=19%, signal=34%
AAGGGAT,MIR-188	AAGGGAT,MIR-188		41	-0.3248353	-1.2123221	0.17857143	0.9387522	0.96	2946	tags=37%, list=26%, signal=49%
TGCTGCT,MIR-15A,MIR-16,MIR-15B,MIR-195,MIR-424,MIR-497	TGCTGCT,MIR-15A,MIR-16,MIR-15B,MIR-195,MIR-424,MIR-497		295	-0.28137425	-1.2067506	0.17857143	0.9501663	0.96	2765	tags=29%, list=25%, signal=37%
V$OLF1_01	V$OLF1_01		132	-0.3454603	-1.2036518	0.23333333	0.95184034	0.96	1632	tags=23%, list=15%, signal=27%
TGCTTTG,MIR-330	TGCTTTG,MIR-330		145	-0.3318364	-1.2032628	0.2244898	0.94124746	0.96	2424	tags=30%, list=22%, signal=38%
GTGTTGA,MIR-505	GTGTTGA,MIR-505		53	-0.3738722	-1.20163	0.17857143	0.93453294	0.96	2261	tags=34%, list=20%, signal=42%
AACTGGA,MIR-145	AACTGGA,MIR-145		117	-0.30585966	-1.2011697	0.21052632	0.9252837	0.96	2086	tags=22%, list=19%, signal=27%
RACCACAR_V$AML_Q6	RACCACAR_V$AML_Q6		138	-0.33831933	-1.1960231	0.18965517	0.9375074	0.97	2394	tags=34%, list=21%, signal=43%
V$AP1_Q4_01	V$AP1_Q4_01		145	-0.34065303	-1.19425	0.16666667	0.9347915	0.97	2048	tags=23%, list=18%, signal=28%
GTGCCTT,MIR-506	GTGCCTT,MIR-506		359	-0.2766933	-1.19154	0.20967741	0.9351529	0.97	2483	tags=27%, list=22%, signal=33%
GTTRYCATRR_UNKNOWN	GTTRYCATRR_UNKNOWN		67	-0.33929607	-1.1882651	0.21818182	0.9379875	0.97	3227	tags=37%, list=29%, signal=52%
V$AP2GAMMA_01	V$AP2GAMMA_01		119	-0.33203283	-1.1870514	0.20634921	0.9323647	0.97	2468	tags=33%, list=22%, signal=42%
V$AP1_Q2	V$AP1_Q2		142	-0.33908173	-1.1850646	0.17857143	0.93047744	0.97	1668	tags=20%, list=15%, signal=23%
V$IRF1_01	V$IRF1_01		122	-0.3262771	-1.1802218	0.23728813	0.94005346	0.97	1378	tags=20%, list=12%, signal=22%
TCTATGA,MIR-376A,MIR-376B	TCTATGA,MIR-376A,MIR-376B		50	-0.3261578	-1.1800927	0.3018868	0.9293997	0.97	2408	tags=32%, list=22%, signal=41%
V$PU1_Q6	V$PU1_Q6		110	-0.33105937	-1.1788228	0.21818182	0.92462426	0.97	2114	tags=27%, list=19%, signal=33%
ATACCTC,MIR-202	ATACCTC,MIR-202		88	-0.3186076	-1.1776718	0.22033899	0.91897476	0.98	2570	tags=34%, list=23%, signal=44%
TMTCGCGANR_UNKNOWN	TMTCGCGANR_UNKNOWN		72	-0.3044313	-1.1768281	0.31914893	0.91236055	0.98	4496	tags=44%, list=40%, signal=74%
V$COREBINDINGFACTOR_Q6	V$COREBINDINGFACTOR_Q6		138	-0.34064344	-1.1743007	0.2631579	0.91205126	0.98	2185	tags=33%, list=20%, signal=40%
AGGAAGC,MIR-516-3P	AGGAAGC,MIR-516-3P		51	-0.35833842	-1.173737	0.23529412	0.90415263	0.98	2076	tags=33%, list=19%, signal=41%
V$BACH1_01	V$BACH1_01		142	-0.33370242	-1.1728463	0.23333333	0.89720315	0.98	1499	tags=21%, list=13%, signal=24%
ATCATGA,MIR-433	ATCATGA,MIR-433		55	-0.3019525	-1.1725341	0.23529412	0.8885965	0.98	3683	tags=45%, list=33%, signal=67%
GATGKMRGCG_UNKNOWN	GATGKMRGCG_UNKNOWN		31	-0.30629042	-1.165735	0.2857143	0.9063379	0.98	3515	tags=39%, list=31%, signal=56%
V$AP1_01	V$AP1_01		147	-0.3280838	-1.1509237	0.2631579	0.9601147	0.99	2160	tags=24%, list=19%, signal=29%
GTTTGTT,MIR-495	GTTTGTT,MIR-495		116	-0.31553963	-1.1486063	0.25	0.9588231	0.99	2798	tags=30%, list=25%, signal=40%
TTGCACT,MIR-130A,MIR-301,MIR-130B	TTGCACT,MIR-130A,MIR-301,MIR-130B		179	-0.28	-1.1447933	0.24074075	0.9680434	0.99	2520	tags=28%, list=23%, signal=35%
V$STAT5B_01	V$STAT5B_01		125	-0.33216867	-1.1442261	0.25	0.9603821	0.99	2156	tags=29%, list=19%, signal=35%
TAATGTG,MIR-323	TAATGTG,MIR-323		78	-0.28247207	-1.1440299	0.3478261	0.9513901	0.99	3534	tags=41%, list=32%, signal=60%
ATAAGCT,MIR-21	ATAAGCT,MIR-21		69	-0.34793285	-1.1424952	0.3018868	0.9477743	0.99	2185	tags=28%, list=20%, signal=34%
ATAGGAA,MIR-202	ATAGGAA,MIR-202		52	-0.33995053	-1.1412622	0.3137255	0.9432937	0.99	2798	tags=38%, list=25%, signal=51%
CTCAGGG,MIR-125B,MIR-125A	CTCAGGG,MIR-125B,MIR-125A		177	-0.27562517	-1.1403363	0.2982456	0.93876964	0.99	3284	tags=32%, list=29%, signal=44%
V$NERF_Q2	V$NERF_Q2		125	-0.32511398	-1.1380537	0.27118644	0.9379762	0.99	2237	tags=30%, list=20%, signal=38%
WWTAAGGC_UNKNOWN	WWTAAGGC_UNKNOWN		73	-0.37240103	-1.1368309	0.2857143	0.9338411	0.99	2877	tags=40%, list=26%, signal=53%
V$NFKAPPAB_01	V$NFKAPPAB_01		125	-0.34531996	-1.1357168	0.27868852	0.93012667	0.99	2469	tags=30%, list=22%, signal=39%
TCTGATC,MIR-383	TCTGATC,MIR-383		20	-0.3921079	-1.1352403	0.3653846	0.9230868	0.99	2724	tags=35%, list=24%, signal=46%
TCCAGAT,MIR-516-5P	TCCAGAT,MIR-516-5P		50	-0.31731856	-1.1343473	0.32692307	0.91960865	0.99	3221	tags=38%, list=29%, signal=53%
V$NFKB_Q6	V$NFKB_Q6		130	-0.33358052	-1.1338754	0.24561404	0.9125095	0.99	2002	tags=28%, list=18%, signal=33%
GAGCTGG,MIR-337	GAGCTGG,MIR-337		76	-0.30738464	-1.1326617	0.2542373	0.90827507	0.99	2167	tags=22%, list=19%, signal=28%
CTTTGTA,MIR-524	CTTTGTA,MIR-524		227	-0.27918473	-1.1295666	0.28301886	0.91238624	0.99	3231	tags=34%, list=29%, signal=47%
V$NRF1_Q6	V$NRF1_Q6		117	-0.2496359	-1.1248541	0.3090909	0.92216545	0.99	3899	tags=41%, list=35%, signal=62%
ACTGTGA,MIR-27A,MIR-27B	ACTGTGA,MIR-27A,MIR-27B		229	-0.27911443	-1.1214141	0.37037036	0.9281092	0.99	3296	tags=34%, list=29%, signal=48%
V$TEL2_Q6	V$TEL2_Q6		109	-0.2816567	-1.1207762	0.33333334	0.9227734	0.99	3051	tags=34%, list=27%, signal=46%
CCCNNGGGAR_V$OLF1_01	CCCNNGGGAR_V$OLF1_01		153	-0.30385014	-1.1139818	0.26984128	0.9430935	0.99	1632	tags=22%, list=15%, signal=25%
V$NRF2_Q4	V$NRF2_Q4		132	-0.30796805	-1.1129494	0.30357143	0.93927276	0.99	1625	tags=20%, list=15%, signal=23%
V$SREBP1_01	V$SREBP1_01		87	-0.27206835	-1.1128299	0.26666668	0.9313119	0.99	2588	tags=25%, list=23%, signal=33%
TGACATY_UNKNOWN	TGACATY_UNKNOWN		315	-0.2916893	-1.1109275	0.25	0.92909575	0.99	2841	tags=29%, list=25%, signal=37%
AGCATTA,MIR-155	AGCATTA,MIR-155		72	-0.32751694	-1.1094391	0.30612245	0.9278809	0.99	3265	tags=39%, list=29%, signal=55%
ATCMNTCCGY_UNKNOWN	ATCMNTCCGY_UNKNOWN		23	-0.33067465	-1.1024985	0.41509435	0.94514436	0.99	2474	tags=26%, list=22%, signal=33%
V$STAT6_02	V$STAT6_02		126	-0.31732684	-1.101961	0.35849056	0.9388826	0.99	1599	tags=24%, list=14%, signal=27%
TGTTTAC,MIR-30A-5P,MIR-30C,MIR-30D,MIR-30B,MIR-30E-5P	TGTTTAC,MIR-30A-5P,MIR-30C,MIR-30D,MIR-30B,MIR-30E-5P		295	-0.27963915	-1.0973194	0.3137255	0.9504751	0.99	3356	tags=37%, list=30%, signal=51%
V$AP2ALPHA_01	V$AP2ALPHA_01		113	-0.30871445	-1.0969198	0.4262295	0.94468224	0.99	2185	tags=27%, list=20%, signal=34%
GCACTTT,MIR-17-5P,MIR-20A,MIR-106A,MIR-106B,MIR-20B,MIR-519D	GCACTTT,MIR-17-5P,MIR-20A,MIR-106A,MIR-106B,MIR-20B,MIR-519D		272	-0.26011568	-1.0946559	0.2777778	0.9453915	0.99	3321	tags=35%, list=30%, signal=49%
TTTGCAC,MIR-19A,MIR-19B	TTTGCAC,MIR-19A,MIR-19B		245	-0.27364895	-1.0918975	0.35185185	0.9486349	0.99	2473	tags=26%, list=22%, signal=32%
ACTGTAG,MIR-139	ACTGTAG,MIR-139		66	-0.30059242	-1.0915749	0.3508772	0.94253886	0.99	2523	tags=27%, list=23%, signal=35%
V$AP4_Q5	V$AP4_Q5		130	-0.3364975	-1.0884258	0.3846154	0.94759744	0.99	1662	tags=22%, list=15%, signal=25%
V$STAT5A_03	V$STAT5A_03		122	-0.33095735	-1.088042	0.38	0.94218624	0.99	1935	tags=30%, list=17%, signal=35%
V$AP1FJ_Q2	V$AP1FJ_Q2		145	-0.29739216	-1.0873748	0.36842105	0.9381818	0.99	1668	tags=17%, list=15%, signal=19%
V$TCF11MAFG_01	V$TCF11MAFG_01		103	-0.2894087	-1.0856878	0.36363637	0.9374468	0.99	2784	tags=26%, list=25%, signal=35%
GGTGTGT,MIR-329	GGTGTGT,MIR-329		44	-0.30437964	-1.0847393	0.33333334	0.93430936	0.99	2382	tags=25%, list=21%, signal=32%
V$CEBPB_02	V$CEBPB_02		137	-0.30553028	-1.0827127	0.3207547	0.9345317	0.99	2831	tags=33%, list=25%, signal=43%
V$AML_Q6	V$AML_Q6		135	-0.3021441	-1.0792233	0.31034482	0.9394511	0.99	1662	tags=23%, list=15%, signal=27%
V$NFKB_Q6_01	V$NFKB_Q6_01		113	-0.31554654	-1.0791826	0.30508474	0.9326258	0.99	1762	tags=23%, list=16%, signal=27%
V$AP1_Q6_01	V$AP1_Q6_01		134	-0.3114109	-1.0784081	0.44827586	0.9288652	0.99	1625	tags=19%, list=15%, signal=22%
GGGNNTTTCC_V$NFKB_Q6_01	GGGNNTTTCC_V$NFKB_Q6_01		69	-0.3608049	-1.0776467	0.43103448	0.92473763	0.99	1549	tags=25%, list=14%, signal=28%
CAGNYGKNAAA_UNKNOWN	CAGNYGKNAAA_UNKNOWN		37	-0.36462674	-1.0765097	0.36	0.9214479	0.99	2930	tags=35%, list=26%, signal=47%
CGTSACG_V$PAX3_B	CGTSACG_V$PAX3_B		61	-0.27410978	-1.0752125	0.35714287	0.91899115	0.99	3362	tags=36%, list=30%, signal=51%
V$STAT_01	V$STAT_01		133	-0.28284663	-1.0733285	0.35	0.9178582	0.99	2156	tags=23%, list=19%, signal=28%
V$NGFIC_01	V$NGFIC_01		113	-0.27404034	-1.0731883	0.32142857	0.9114622	0.99	2403	tags=22%, list=21%, signal=28%
GGGCATT,MIR-365	GGGCATT,MIR-365		60	-0.30562386	-1.073107	0.31578946	0.9053754	0.99	2588	tags=32%, list=23%, signal=41%
TGACAGNY_V$MEIS1_01	TGACAGNY_V$MEIS1_01		378	-0.2767632	-1.072352	0.33333334	0.90089244	0.99	2521	tags=25%, list=23%, signal=31%
V$TEF1_Q6	V$TEF1_Q6		110	-0.31612906	-1.0699048	0.34545454	0.90323955	0.99	2067	tags=25%, list=18%, signal=30%
CTACCTC,LET-7A,LET-7B,LET-7C,LET-7D,LET-7E,LET-7F,MIR-98,LET-7G,LET-7I	CTACCTC,LET-7A,LET-7B,LET-7C,LET-7D,LET-7E,LET-7F,MIR-98,LET-7G,LET-7I		184	-0.2659433	-1.0656888	0.32142857	0.91137844	0.99	2342	tags=24%, list=21%, signal=30%
ACTGAAA,MIR-30A-3P,MIR-30E-3P	ACTGAAA,MIR-30A-3P,MIR-30E-3P		94	-0.30794236	-1.0643373	0.4090909	0.91039515	0.99	2400	tags=29%, list=21%, signal=36%
V$SRF_01	V$SRF_01		37	-0.36446133	-1.0638158	0.3962264	0.90610284	0.99	3273	tags=43%, list=29%, signal=61%
V$FOXD3_01	V$FOXD3_01		107	-0.3033978	-1.0623581	0.38333333	0.90465915	0.99	1932	tags=26%, list=17%, signal=31%
CCATCCA,MIR-432	CCATCCA,MIR-432		32	-0.335577	-1.0618398	0.43333334	0.90051293	0.99	2691	tags=28%, list=24%, signal=37%
V$USF_Q6_01	V$USF_Q6_01		103	-0.27062324	-1.0590748	0.4	0.9061972	0.99	2961	tags=28%, list=26%, signal=38%
CACTGCC,MIR-34A,MIR-34C,MIR-449	CACTGCC,MIR-34A,MIR-34C,MIR-449		143	-0.25929227	-1.0589784	0.36666667	0.9003445	0.99	2071	tags=20%, list=18%, signal=25%
KMCATNNWGGA_UNKNOWN	KMCATNNWGGA_UNKNOWN		35	-0.3214335	-1.058354	0.4	0.8958163	0.99	2445	tags=26%, list=22%, signal=33%
V$STAT1_01	V$STAT1_01		37	-0.30508357	-1.0546415	0.3846154	0.90472233	0.99	1794	tags=22%, list=16%, signal=26%
TCCAGAG,MIR-518C	TCCAGAG,MIR-518C		69	-0.2927009	-1.0504419	0.375	0.9127402	0.99	1668	tags=17%, list=15%, signal=20%
V$ER_Q6	V$ER_Q6		140	-0.3019234	-1.0484177	0.3888889	0.9129057	0.99	3134	tags=36%, list=28%, signal=49%
ATGCTGG,MIR-338	ATGCTGG,MIR-338		47	-0.2978412	-1.0473821	0.42857143	0.9104958	0.99	2426	tags=28%, list=22%, signal=35%
ACACTAC,MIR-142-3P	ACACTAC,MIR-142-3P		60	-0.28094566	-1.0456907	0.30357143	0.91128546	0.99	3249	tags=30%, list=29%, signal=42%
GACTGTT,MIR-212,MIR-132	GACTGTT,MIR-212,MIR-132		78	-0.27926406	-1.0438603	0.3962264	0.9117692	0.99	2753	tags=26%, list=25%, signal=34%
GGCAGTG,MIR-324-3P	GGCAGTG,MIR-324-3P		48	-0.32720372	-1.0420843	0.45	0.9129582	0.99	3497	tags=42%, list=31%, signal=60%
V$CREB_02	V$CREB_02		122	-0.2655304	-1.0417035	0.3207547	0.9079849	0.99	2646	tags=25%, list=24%, signal=33%
V$E2F_Q2	V$E2F_Q2		79	-0.2756613	-1.0409672	0.37254903	0.905009	0.99	2551	tags=28%, list=23%, signal=36%
GTGACTT,MIR-224	GTGACTT,MIR-224		79	-0.28204453	-1.0406353	0.3773585	0.9003381	0.99	2349	tags=22%, list=21%, signal=27%
TACTTGA,MIR-26A,MIR-26B	TACTTGA,MIR-26A,MIR-26B		144	-0.28241488	-1.0400105	0.36	0.89668524	0.99	2466	tags=30%, list=22%, signal=38%
V$GATA2_01	V$GATA2_01		59	-0.30105564	-1.0387195	0.3877551	0.896127	0.99	1778	tags=22%, list=16%, signal=26%
RCGCANGCGY_V$NRF1_Q6	RCGCANGCGY_V$NRF1_Q6		412	-0.20940217	-1.0349998	0.5	0.9025011	0.99	3737	tags=32%, list=33%, signal=46%
RGAANNTTC_V$HSF1_01	RGAANNTTC_V$HSF1_01		209	-0.27015567	-1.0337566	0.43396226	0.90104216	0.99	1773	tags=20%, list=16%, signal=23%
TGAYRTCA_V$ATF3_Q6	TGAYRTCA_V$ATF3_Q6		259	-0.26647413	-1.032755	0.3090909	0.8984077	0.99	1890	tags=19%, list=17%, signal=22%
V$IRF2_01	V$IRF2_01		55	-0.31508768	-1.0322068	0.3469388	0.894924	0.99	2886	tags=31%, list=26%, signal=41%
AAAYWAACM_V$HFH4_01	AAAYWAACM_V$HFH4_01		125	-0.28917593	-1.029314	0.40677965	0.90036035	0.99	1538	tags=18%, list=14%, signal=21%
GCATTTG,MIR-105	GCATTTG,MIR-105		85	-0.27898473	-1.0282238	0.4117647	0.8991491	0.99	4266	tags=47%, list=38%, signal=75%
ATGTACA,MIR-493	ATGTACA,MIR-493		142	-0.26329115	-1.0236627	0.43396226	0.9084006	0.99	1808	tags=18%, list=16%, signal=22%
ATGTTTC,MIR-494	ATGTTTC,MIR-494		79	-0.2775054	-1.0219105	0.3962264	0.90878177	0.99	2363	tags=24%, list=21%, signal=30%
ATAACCT,MIR-154	ATAACCT,MIR-154		35	-0.3171018	-1.0210406	0.34	0.906513	0.99	2930	tags=34%, list=26%, signal=46%
V$AR_Q6	V$AR_Q6		108	-0.28102747	-1.0189915	0.40677965	0.9087391	0.99	2217	tags=25%, list=20%, signal=31%
TAAYNRNNTCC_UNKNOWN	TAAYNRNNTCC_UNKNOWN		78	-0.313394	-1.018689	0.3898305	0.9043273	0.99	1837	tags=22%, list=16%, signal=26%
TGAGATT,MIR-216	TGAGATT,MIR-216		56	-0.2742002	-1.0159897	0.48	0.909012	0.99	2533	tags=25%, list=23%, signal=32%
V$ER_Q6_01	V$ER_Q6_01		122	-0.27491134	-1.0138423	0.40350878	0.9121573	0.99	3228	tags=32%, list=29%, signal=44%
RNCTGNYNRNCTGNY_UNKNOWN	RNCTGNYNRNCTGNY_UNKNOWN		31	-0.34905776	-1.0128903	0.41379312	0.91058	0.99	1436	tags=26%, list=13%, signal=30%
V$AML1_Q6	V$AML1_Q6		129	-0.3027561	-1.0076362	0.40384614	0.9246552	0.99	2800	tags=36%, list=25%, signal=47%
V$AML1_01	V$AML1_01		129	-0.3027561	-1.0076361	0.40384614	0.91948956	0.99	2800	tags=36%, list=25%, signal=47%
V$E2F1_Q3_01	V$E2F1_Q3_01		123	-0.2619947	-1.0074087	0.47058824	0.91482073	0.99	1857	tags=15%, list=17%, signal=18%
V$HIF1_Q5	V$HIF1_Q5		121	-0.27770612	-1.0068383	0.45	0.91202605	0.99	2445	tags=27%, list=22%, signal=35%
V$AP1_Q2_01	V$AP1_Q2_01		141	-0.27997872	-1.0066991	0.38709676	0.9074327	0.99	2482	tags=26%, list=22%, signal=32%
V$E47_01	V$E47_01		133	-0.28834182	-1.0040076	0.44642857	0.9131082	0.99	1882	tags=24%, list=17%, signal=29%
V$AP1_C	V$AP1_C		157	-0.29372224	-1.0032105	0.44642857	0.9113337	0.99	2048	tags=22%, list=18%, signal=26%
TGCACTT,MIR-519C,MIR-519B,MIR-519A	TGCACTT,MIR-519C,MIR-519B,MIR-519A		209	-0.25622797	-1.0030061	0.38	0.90674347	0.99	3333	tags=39%, list=30%, signal=54%
TGCAAAC,MIR-452	TGCAAAC,MIR-452		55	-0.28057706	-1.0004281	0.42553192	0.9099291	0.99	2360	tags=25%, list=21%, signal=32%
V$ZID_01	V$ZID_01		107	-0.27374765	-0.9960956	0.5714286	0.92005306	0.99	2228	tags=24%, list=20%, signal=30%
V$LBP1_Q6	V$LBP1_Q6		103	-0.3249882	-0.99432373	0.48	0.92236114	0.99	3001	tags=31%, list=27%, signal=42%
V$AP2_Q3	V$AP2_Q3		130	-0.26773286	-0.9923473	0.45614034	0.9238201	0.99	2965	tags=32%, list=26%, signal=42%
TCANNTGAY_V$SREBP1_01	TCANNTGAY_V$SREBP1_01		246	-0.23410001	-0.9896327	0.48076922	0.92824066	0.99	3414	tags=33%, list=30%, signal=46%
GGCACTT,MIR-519E	GGCACTT,MIR-519E		68	-0.2675784	-0.9869378	0.51785713	0.9316402	0.99	2416	tags=29%, list=22%, signal=37%
TTAYRTAA_V$E4BP4_01	TTAYRTAA_V$E4BP4_01		107	-0.26399902	-0.9866391	0.51785713	0.9276801	0.99	1820	tags=21%, list=16%, signal=24%
V$XBP1_01	V$XBP1_01		65	-0.2754034	-0.9865221	0.47272727	0.92317545	0.99	2424	tags=26%, list=22%, signal=33%
AATGTGA,MIR-23A,MIR-23B	AATGTGA,MIR-23A,MIR-23B		213	-0.24694708	-0.98557645	0.48214287	0.92160845	0.99	2496	tags=23%, list=22%, signal=28%
V$LXR_DR4_Q3	V$LXR_DR4_Q3		46	-0.27515873	-0.98540366	0.44615385	0.9173607	0.99	2067	tags=22%, list=18%, signal=27%
GTGCCAA,MIR-96	GTGCCAA,MIR-96		160	-0.25398117	-0.9851891	0.5849057	0.9135471	0.99	2085	tags=23%, list=19%, signal=27%
GTGGTGA,MIR-197	GTGGTGA,MIR-197		34	-0.2931906	-0.9807695	0.49056605	0.92283636	0.99	2497	tags=24%, list=22%, signal=30%
V$AP2_Q6_01	V$AP2_Q6_01		124	-0.2676401	-0.980399	0.5084746	0.9198332	0.99	1862	tags=21%, list=17%, signal=25%
V$STAT5A_01	V$STAT5A_01		129	-0.27754664	-0.980194	0.46774194	0.91607976	0.99	2326	tags=26%, list=21%, signal=33%
V$USF2_Q6	V$USF2_Q6		126	-0.23110993	-0.979395	0.537037	0.9145016	0.99	2586	tags=25%, list=23%, signal=32%
V$AP2_Q6	V$AP2_Q6		127	-0.2361546	-0.97743297	0.46875	0.9164472	0.99	3296	tags=27%, list=29%, signal=38%
TAATAAT,MIR-126	TAATAAT,MIR-126		103	-0.26006737	-0.9771043	0.49019608	0.91311055	0.99	1808	tags=19%, list=16%, signal=23%
V$NFKB_C	V$NFKB_C		136	-0.2721535	-0.9757046	0.46153846	0.913293	0.99	2086	tags=23%, list=19%, signal=28%
V$POU3F2_01	V$POU3F2_01		49	-0.32442087	-0.97453505	0.5	0.9118679	0.99	1147	tags=20%, list=10%, signal=23%
V$SMAD3_Q6	V$SMAD3_Q6		104	-0.3084319	-0.9724156	0.5	0.91445374	0.99	3046	tags=32%, list=27%, signal=43%
CTGTTAC,MIR-194	CTGTTAC,MIR-194		48	-0.27876282	-0.9715651	0.4909091	0.91277236	0.99	2719	tags=35%, list=24%, signal=47%
CAGCACT,MIR-512-3P	CAGCACT,MIR-512-3P		62	-0.2652963	-0.97140235	0.50980395	0.90915227	0.99	3332	tags=35%, list=30%, signal=50%
V$MYCMAX_03	V$MYCMAX_03		116	-0.23520593	-0.9710242	0.50877196	0.9055051	0.99	2652	tags=27%, list=24%, signal=35%
V$CEBP_Q2_01	V$CEBP_Q2_01		139	-0.27525598	-0.96594673	0.57377046	0.9174416	0.99	2404	tags=29%, list=21%, signal=36%
V$TAXCREB_02	V$TAXCREB_02		15	-0.38281563	-0.96398705	0.45614034	0.9191593	0.99	1123	tags=27%, list=10%, signal=30%
V$CREB_Q2_01	V$CREB_Q2_01		101	-0.2625379	-0.96206605	0.53571427	0.92046934	0.99	3362	tags=36%, list=30%, signal=50%
V$AP3_Q6	V$AP3_Q6		122	-0.28251666	-0.959358	0.54545456	0.9254195	0.99	2831	tags=33%, list=25%, signal=43%
V$E4BP4_01	V$E4BP4_01		94	-0.25768986	-0.95783734	0.4909091	0.927586	0.99	1955	tags=20%, list=17%, signal=24%
TATCTGG,MIR-488	TATCTGG,MIR-488		32	-0.31352046	-0.9573445	0.54347825	0.92619056	0.99	2242	tags=31%, list=20%, signal=39%
V$OCT1_B	V$OCT1_B		125	-0.28353712	-0.95565003	0.5714286	0.9273195	0.99	2045	tags=25%, list=18%, signal=30%
TGCGCANK_UNKNOWN	TGCGCANK_UNKNOWN		250	-0.19866778	-0.9537916	0.59615386	0.93004894	0.99	3129	tags=25%, list=28%, signal=34%
V$HFH8_01	V$HFH8_01		108	-0.28448063	-0.95209306	0.6166667	0.93198866	0.99	3092	tags=42%, list=28%, signal=57%
TTGCCAA,MIR-182	TTGCCAA,MIR-182		160	-0.25136292	-0.9507409	0.46938777	0.9322738	0.99	3209	tags=34%, list=29%, signal=47%
TTGCWCAAY_V$CEBPB_02	TTGCWCAAY_V$CEBPB_02		36	-0.31797403	-0.9502002	0.5344828	0.9294535	0.99	1137	tags=19%, list=10%, signal=22%
V$AR_03	V$AR_03		33	-0.30926526	-0.949515	0.46296296	0.9276865	0.99	3770	tags=39%, list=34%, signal=59%
V$TATA_C	V$TATA_C		165	-0.28718755	-0.9492576	0.54545456	0.9243434	0.99	1506	tags=17%, list=13%, signal=19%
V$CREB_Q4_01	V$CREB_Q4_01		103	-0.24457733	-0.9479042	0.5576923	0.924038	0.99	2394	tags=23%, list=21%, signal=29%
V$MTF1_Q4	V$MTF1_Q4		125	-0.26717806	-0.94578457	0.54545456	0.926627	0.99	1861	tags=18%, list=17%, signal=22%
V$HSF1_01	V$HSF1_01		126	-0.26753786	-0.944542	0.5263158	0.9264811	0.99	2600	tags=27%, list=23%, signal=35%
V$SREBP1_02	V$SREBP1_02		47	-0.295208	-0.94352293	0.5535714	0.92564523	0.99	1041	tags=13%, list=9%, signal=14%
V$STAT_Q6	V$STAT_Q6		133	-0.24234441	-0.9406047	0.60784316	0.930632	0.99	1193	tags=12%, list=11%, signal=13%
CACTTTG,MIR-520G,MIR-520H	CACTTTG,MIR-520G,MIR-520H		118	-0.23831484	-0.93997866	0.51785713	0.92835283	0.99	3154	tags=33%, list=28%, signal=46%
V$CP2_02	V$CP2_02		122	-0.25307608	-0.93737787	0.5	0.9324627	0.99	2796	tags=28%, list=25%, signal=37%
YGCGYRCGC_UNKNOWN	YGCGYRCGC_UNKNOWN		139	-0.21941139	-0.9368632	0.5614035	0.92990464	0.99	2601	tags=21%, list=23%, signal=27%
AAACCAC,MIR-140	AAACCAC,MIR-140		54	-0.25865576	-0.9362832	0.6727273	0.927326	0.99	3138	tags=35%, list=28%, signal=49%
V$GABP_B	V$GABP_B		114	-0.23351759	-0.93505436	0.6041667	0.9272966	0.99	4104	tags=32%, list=37%, signal=51%
CAGGTCC,MIR-492	CAGGTCC,MIR-492		28	-0.29673395	-0.93422306	0.5272727	0.925846	0.99	340	tags=7%, list=3%, signal=7%
V$SRF_Q5_01	V$SRF_Q5_01		116	-0.29617414	-0.9328187	0.52	0.92729264	0.99	2118	tags=23%, list=19%, signal=28%
CTTGTAT,MIR-381	CTTGTAT,MIR-381		96	-0.25205365	-0.93070334	0.5	0.92995745	0.99	1931	tags=20%, list=17%, signal=24%
V$TGIF_01	V$TGIF_01		107	-0.27321577	-0.9286147	0.63461536	0.93326306	0.99	2927	tags=28%, list=26%, signal=38%
V$LYF1_01	V$LYF1_01		128	-0.27057254	-0.92722493	0.5344828	0.93357193	0.99	1847	tags=19%, list=16%, signal=22%
AAGCCAT,MIR-135A,MIR-135B	AAGCCAT,MIR-135A,MIR-135B		166	-0.23499507	-0.92677444	0.5283019	0.93133265	0.99	1953	tags=17%, list=17%, signal=20%
TGTGTGA,MIR-377	TGTGTGA,MIR-377		87	-0.23718	-0.9263853	0.5740741	0.92854196	0.99	3350	tags=33%, list=30%, signal=47%
V$RORA1_01	V$RORA1_01		136	-0.25986785	-0.9259988	0.54545456	0.92584556	0.99	3248	tags=32%, list=29%, signal=44%
V$MAX_01	V$MAX_01		116	-0.22097932	-0.9259946	0.537037	0.9219878	0.99	2515	tags=20%, list=22%, signal=25%
V$P53_DECAMER_Q2	V$P53_DECAMER_Q2		126	-0.25322634	-0.92477036	0.65384614	0.92231953	0.99	2801	tags=27%, list=25%, signal=36%
V$HLF_01	V$HLF_01		113	-0.26266	-0.92471683	0.54385966	0.9185408	0.99	1870	tags=19%, list=17%, signal=23%
ATGCTGC,MIR-103,MIR-107	ATGCTGC,MIR-103,MIR-107		113	-0.24954174	-0.921865	0.6545454	0.92359084	0.99	2809	tags=31%, list=25%, signal=41%
RNGTGGGC_UNKNOWN	RNGTGGGC_UNKNOWN		375	-0.23285551	-0.9214741	0.56666666	0.9210129	0.99	1327	tags=14%, list=12%, signal=15%
AGTTCTC,MIR-146A,MIR-146B	AGTTCTC,MIR-146A,MIR-146B		27	-0.2735574	-0.92023194	0.48979592	0.92155176	0.99	1469	tags=19%, list=13%, signal=21%
V$EGR1_01	V$EGR1_01		131	-0.23667829	-0.91996557	0.55172414	0.91839117	0.99	2403	tags=21%, list=21%, signal=27%
V$ER_Q6_02	V$ER_Q6_02		130	-0.25413975	-0.9144744	0.6315789	0.93156505	0.99	2179	tags=22%, list=19%, signal=27%
TGCACTG,MIR-148A,MIR-152,MIR-148B	TGCACTG,MIR-148A,MIR-152,MIR-148B		125	-0.24467874	-0.91445607	0.5576923	0.9278087	0.99	1879	tags=20%, list=17%, signal=24%
ATTACAT,MIR-380-3P	ATTACAT,MIR-380-3P		43	-0.27602395	-0.9134135	0.6122449	0.92753375	0.99	3394	tags=44%, list=30%, signal=63%
V$TBP_01	V$TBP_01		115	-0.28418815	-0.91290826	0.6	0.92528397	0.99	2933	tags=30%, list=26%, signal=41%
V$LEF1_Q6	V$LEF1_Q6		126	-0.2661489	-0.91240734	0.56363636	0.9229071	0.99	1970	tags=20%, list=18%, signal=24%
ACCAATC,MIR-509	ACCAATC,MIR-509		19	-0.34700182	-0.9065663	0.6	0.93887067	0.99	3292	tags=42%, list=29%, signal=60%
V$HNF3ALPHA_Q6	V$HNF3ALPHA_Q6		105	-0.26001477	-0.9061241	0.6034483	0.93742263	0.99	1034	tags=15%, list=9%, signal=17%
V$CEBP_01	V$CEBP_01		120	-0.26015842	-0.9054349	0.58928573	0.93567836	0.99	1844	tags=21%, list=16%, signal=25%
V$ARNT_01	V$ARNT_01		122	-0.2081138	-0.90516657	0.537037	0.932942	0.99	3093	tags=25%, list=28%, signal=35%
V$AP4_Q6_01	V$AP4_Q6_01		126	-0.27993566	-0.90496165	0.58928573	0.9299578	0.99	3100	tags=37%, list=28%, signal=50%
V$HMX1_01	V$HMX1_01		20	-0.3487527	-0.9046381	0.5660377	0.9271262	0.99	546	tags=10%, list=5%, signal=10%
TAGCTTT,MIR-9	TAGCTTT,MIR-9		127	-0.24000233	-0.9030867	0.5555556	0.92804915	0.99	2121	tags=22%, list=19%, signal=27%
V$LEF1_Q2	V$LEF1_Q2		104	-0.23363468	-0.900637	0.61403507	0.9314798	0.99	2381	tags=23%, list=21%, signal=29%
V$MYCMAX_B	V$MYCMAX_B		133	-0.21997708	-0.900509	0.53846157	0.9283331	0.99	2474	tags=21%, list=22%, signal=27%
GTTAAAG,MIR-302B	GTTAAAG,MIR-302B		38	-0.28474322	-0.89974993	0.6451613	0.92697316	0.99	1909	tags=24%, list=17%, signal=28%
CTTTAAR_UNKNOWN	CTTTAAR_UNKNOWN		445	-0.23566267	-0.89957696	0.59322035	0.9237393	0.99	2426	tags=24%, list=22%, signal=29%
GCAAGGA,MIR-502	GCAAGGA,MIR-502		34	-0.27157325	-0.89946944	0.59615386	0.920457	0.99	2814	tags=29%, list=25%, signal=39%
AAGCACA,MIR-218	AAGCACA,MIR-218		166	-0.23413897	-0.89943784	0.627451	0.91712296	0.99	2814	tags=28%, list=25%, signal=37%
CATTTCA,MIR-203	CATTTCA,MIR-203		129	-0.22990572	-0.8965511	0.5576923	0.92318094	0.99	2418	tags=26%, list=22%, signal=32%
V$OCT1_07	V$OCT1_07		68	-0.26291224	-0.8940015	0.6792453	0.9264051	0.99	3097	tags=38%, list=28%, signal=53%
V$ELK1_02	V$ELK1_02		113	-0.20768264	-0.89391667	0.5660377	0.9231684	0.99	4324	tags=35%, list=39%, signal=57%
V$SRF_Q6	V$SRF_Q6		133	-0.29007888	-0.89311373	0.6730769	0.92270666	0.99	2687	tags=30%, list=24%, signal=39%
AAGCAAT,MIR-137	AAGCAAT,MIR-137		94	-0.24017058	-0.893043	0.71153843	0.91952324	0.99	2282	tags=24%, list=20%, signal=30%
ACTGCAG,MIR-17-3P	ACTGCAG,MIR-17-3P		51	-0.24615255	-0.89278764	0.57377046	0.9168003	0.99	3312	tags=35%, list=30%, signal=50%
ACATATC,MIR-190	ACATATC,MIR-190		26	-0.30527622	-0.89211905	0.5740741	0.9152119	0.99	2049	tags=35%, list=18%, signal=42%
GCGSCMNTTT_UNKNOWN	GCGSCMNTTT_UNKNOWN		30	-0.26250857	-0.89192295	0.5081967	0.9123278	0.99	1861	tags=23%, list=17%, signal=28%
GTATTAT,MIR-369-3P	GTATTAT,MIR-369-3P		96	-0.24402002	-0.8913372	0.5217391	0.9102292	0.99	3092	tags=34%, list=28%, signal=47%
TATTATA,MIR-374	TATTATA,MIR-374		145	-0.22754389	-0.8896563	0.63461536	0.9125926	0.99	2151	tags=20%, list=19%, signal=24%
V$HMGIY_Q6	V$HMGIY_Q6		117	-0.27647385	-0.88960785	0.6037736	0.90939015	0.99	2344	tags=27%, list=21%, signal=34%
V$CREBP1_01	V$CREBP1_01		77	-0.23896907	-0.88854873	0.7118644	0.9101035	0.99	2959	tags=31%, list=26%, signal=42%
V$VDR_Q6	V$VDR_Q6		125	-0.2562471	-0.8879444	0.55172414	0.9085532	0.99	2823	tags=29%, list=25%, signal=38%
V$ZIC2_01	V$ZIC2_01		124	-0.25577316	-0.88787234	0.5967742	0.9054494	0.99	2120	tags=21%, list=19%, signal=26%
TTTTGAG,MIR-373	TTTTGAG,MIR-373		116	-0.22256479	-0.8864708	0.5416667	0.90641034	0.99	1853	tags=16%, list=17%, signal=18%
AGCACTT,MIR-93,MIR-302A,MIR-302B,MIR-302C,MIR-302D,MIR-372,MIR-373,MIR-520E,MIR-520A,MIR-526B,MIR-520B,MIR-520C,MIR-520D	AGCACTT,MIR-93,MIR-302A,MIR-302B,MIR-302C,MIR-302D,MIR-372,MIR-373,MIR-520E,MIR-520A,MIR-526B,MIR-520B,MIR-520C,MIR-520D		140	-0.21739696	-0.88615227	0.5925926	0.9047017	0.99	2302	tags=19%, list=21%, signal=24%
V$NKX25_02	V$NKX25_02		115	-0.27071896	-0.8849495	0.60655737	0.90531677	0.99	1668	tags=21%, list=15%, signal=24%
GTGGGTGK_UNKNOWN	GTGGGTGK_UNKNOWN		149	-0.25431034	-0.8829327	0.625	0.90856224	0.99	2127	tags=23%, list=19%, signal=28%
V$CP2_01	V$CP2_01		132	-0.24858256	-0.8824389	0.64912283	0.90677786	0.99	3117	tags=30%, list=28%, signal=41%
V$MYB_Q3	V$MYB_Q3		111	-0.25316986	-0.88048005	0.61538464	0.9128231	1	588	tags=9%, list=5%, signal=9%
V$ATF4_Q2	V$ATF4_Q2		120	-0.22868882	-0.8797127	0.5849057	0.9114732	1	3362	tags=31%, list=30%, signal=44%
V$CEBP_C	V$CEBP_C		93	-0.24861172	-0.87755615	0.71428573	0.9152342	1	3183	tags=32%, list=28%, signal=45%
TGACCTTG_V$SF1_Q6	TGACCTTG_V$SF1_Q6		122	-0.21271454	-0.87720764	0.5689655	0.9131413	1	2601	tags=24%, list=23%, signal=31%
V$MZF1_01	V$MZF1_01		111	-0.26179764	-0.87604856	0.6551724	0.9132907	1	1837	tags=19%, list=16%, signal=22%
V$TAL1BETAITF2_01	V$TAL1BETAITF2_01		120	-0.25800747	-0.87482935	0.6666667	0.91361845	1	2185	tags=26%, list=20%, signal=32%
V$MYC_Q2	V$MYC_Q2		97	-0.21341047	-0.87377423	0.6545454	0.91402125	1	3037	tags=29%, list=27%, signal=39%
GCTTGAA,MIR-498	GCTTGAA,MIR-498		47	-0.266285	-0.8699324	0.6545454	0.92180747	1	2096	tags=21%, list=19%, signal=26%
GACAATC,MIR-219	GACAATC,MIR-219		74	-0.23646468	-0.86834335	0.6166667	0.9226715	1	2454	tags=22%, list=22%, signal=28%
GTGCAAA,MIR-507	GTGCAAA,MIR-507		58	-0.23701249	-0.8681482	0.6551724	0.92013836	1	4040	tags=52%, list=36%, signal=80%
V$EGR_Q6	V$EGR_Q6		134	-0.22312817	-0.867231	0.6440678	0.9201422	1	3101	tags=29%, list=28%, signal=40%
V$CEBPB_01	V$CEBPB_01		135	-0.2540885	-0.8664887	0.64912283	0.9193988	1	2329	tags=27%, list=21%, signal=33%
V$PAX4_04	V$PAX4_04		106	-0.23589142	-0.8652536	0.68421054	0.9191503	1	1735	tags=18%, list=15%, signal=21%
V$GATA1_04	V$GATA1_04		118	-0.28446096	-0.86475784	0.5833333	0.91765314	1	1354	tags=18%, list=12%, signal=20%
V$MYOD_Q6_01	V$MYOD_Q6_01		104	-0.26948982	-0.8634064	0.6315789	0.9177761	1	2153	tags=23%, list=19%, signal=28%
TCTGGAC,MIR-198	TCTGGAC,MIR-198		39	-0.25331014	-0.8632297	0.5964912	0.91520524	1	3153	tags=36%, list=28%, signal=50%
V$MYB_Q5_01	V$MYB_Q5_01		116	-0.24789001	-0.8619946	0.6909091	0.9150578	1	2741	tags=27%, list=24%, signal=35%
V$GATA1_01	V$GATA1_01		127	-0.24093749	-0.8608087	0.6666667	0.9155859	1	2927	tags=29%, list=26%, signal=39%
ATGTCAC,MIR-489	ATGTCAC,MIR-489		42	-0.249948	-0.8594461	0.6964286	0.91637486	1	3046	tags=38%, list=27%, signal=52%
TACAATC,MIR-508	TACAATC,MIR-508		34	-0.25402498	-0.85906035	0.7090909	0.91435117	1	2184	tags=26%, list=20%, signal=33%
CTCTATG,MIR-368	CTCTATG,MIR-368		24	-0.28128728	-0.85860586	0.6727273	0.9126297	1	3887	tags=50%, list=35%, signal=76%
GGGYGTGNY_UNKNOWN	GGGYGTGNY_UNKNOWN		325	-0.2125593	-0.8576615	0.6935484	0.91200274	1	1733	tags=17%, list=15%, signal=19%
V$NFKAPPAB65_01	V$NFKAPPAB65_01		123	-0.23595943	-0.85759556	0.7096774	0.9092351	1	1933	tags=19%, list=17%, signal=22%
V$AP2REP_01	V$AP2REP_01		85	-0.25403517	-0.85543	0.6481481	0.912252	1	2404	tags=25%, list=21%, signal=31%
V$DR3_Q4	V$DR3_Q4		67	-0.24455628	-0.85386413	0.6964286	0.9134038	1	1779	tags=18%, list=16%, signal=21%
ATGTTAA,MIR-302C	ATGTTAA,MIR-302C		126	-0.22026145	-0.8512859	0.6727273	0.9163959	1	3512	tags=37%, list=31%, signal=54%
GTACTGT,MIR-101	GTACTGT,MIR-101		130	-0.22835308	-0.8509189	0.6666667	0.9143881	1	3232	tags=36%, list=29%, signal=50%
V$AREB6_03	V$AREB6_03		111	-0.24026816	-0.85004383	0.7058824	0.91398066	1	1734	tags=16%, list=15%, signal=19%
V$CEBP_Q2	V$CEBP_Q2		112	-0.24483538	-0.8497009	0.6792453	0.9124357	1	1820	tags=20%, list=16%, signal=23%
V$YY1_02	V$YY1_02		113	-0.17907044	-0.84949285	0.6440678	0.9102122	1	4636	tags=47%, list=41%, signal=79%
V$NFAT_Q6	V$NFAT_Q6		125	-0.24330537	-0.84898037	0.6666667	0.9090339	1	1825	tags=22%, list=16%, signal=26%
V$CREBP1CJUN_01	V$CREBP1CJUN_01		119	-0.21926449	-0.8489213	0.6964286	0.9063234	1	2376	tags=23%, list=21%, signal=28%
V$ZF5_01	V$ZF5_01		123	-0.22611895	-0.8485471	0.6727273	0.9042149	1	3321	tags=30%, list=30%, signal=42%
AGGGCAG,MIR-18A	AGGGCAG,MIR-18A		62	-0.2536516	-0.8460284	0.69491524	0.9087095	1	3243	tags=32%, list=29%, signal=45%
V$NFMUE1_Q6	V$NFMUE1_Q6		118	-0.18534085	-0.845563	0.6481481	0.9071486	1	4050	tags=36%, list=36%, signal=55%
V$OSF2_Q6	V$OSF2_Q6		134	-0.23580188	-0.8441184	0.6	0.90830076	1	2317	tags=23%, list=21%, signal=29%
ACCTGTTG_UNKNOWN	ACCTGTTG_UNKNOWN		72	-0.25428098	-0.8440716	0.62711865	0.9055499	1	1767	tags=18%, list=16%, signal=21%
V$ATF_B	V$ATF_B		93	-0.24249884	-0.8436123	0.6862745	0.9038335	1	2474	tags=27%, list=22%, signal=34%
V$PAX6_01	V$PAX6_01		50	-0.27578577	-0.8435616	0.71428573	0.90115213	1	3294	tags=38%, list=29%, signal=54%
V$PAX2_01	V$PAX2_01		20	-0.27401304	-0.84293395	0.6896552	0.90013516	1	3072	tags=30%, list=27%, signal=41%
TTCNRGNNNNTTC_V$HSF_Q6	TTCNRGNNNNTTC_V$HSF_Q6		75	-0.23174082	-0.8402873	0.71666664	0.90721726	1	1939	tags=19%, list=17%, signal=22%
YNGTTNNNATT_UNKNOWN	YNGTTNNNATT_UNKNOWN		170	-0.25386715	-0.8369183	0.78431374	0.91496766	1	3077	tags=33%, list=27%, signal=45%
CATRRAGC_UNKNOWN	CATRRAGC_UNKNOWN		58	-0.27668506	-0.8353588	0.7222222	0.91622466	1	2435	tags=28%, list=22%, signal=35%
V$HNF4_Q6	V$HNF4_Q6		125	-0.24556533	-0.8352299	0.7037037	0.9137612	1	876	tags=13%, list=8%, signal=14%
V$SREBP_Q3	V$SREBP_Q3		116	-0.24420115	-0.833262	0.63793105	0.91728616	1	1913	tags=21%, list=17%, signal=25%
V$ATF6_01	V$ATF6_01		63	-0.23439655	-0.8323483	0.80701756	0.9166045	1	878	tags=10%, list=8%, signal=10%
V$YY1_Q6	V$YY1_Q6		113	-0.17064032	-0.8321878	0.71428573	0.9141514	1	4636	tags=44%, list=41%, signal=75%
V$SPZ1_01	V$SPZ1_01		127	-0.21058375	-0.83029443	0.7090909	0.9161076	1	3177	tags=30%, list=28%, signal=41%
V$SP1_01	V$SP1_01		126	-0.22613917	-0.8291713	0.78571427	0.9163358	1	2590	tags=25%, list=23%, signal=32%
GGCAGCT,MIR-22	GGCAGCT,MIR-22		107	-0.21053457	-0.82874584	0.7037037	0.91446275	1	2549	tags=24%, list=23%, signal=31%
CCACACA,MIR-147	CCACACA,MIR-147		36	-0.25232452	-0.8257285	0.72727275	0.91907597	1	414	tags=8%, list=4%, signal=9%
TAANNYSGCG_UNKNOWN	TAANNYSGCG_UNKNOWN		40	-0.21105328	-0.82569695	0.7962963	0.91655093	1	2327	tags=18%, list=21%, signal=22%
V$CREB_01	V$CREB_01		121	-0.21301125	-0.8240706	0.78846157	0.9176201	1	2658	tags=24%, list=24%, signal=31%
V$MEIS1_01	V$MEIS1_01		117	-0.2292189	-0.8240479	0.7592593	0.9149413	1	1108	tags=14%, list=10%, signal=15%
V$CMYB_01	V$CMYB_01		119	-0.20113187	-0.8240193	0.78431374	0.91227955	1	2261	tags=18%, list=20%, signal=23%
AAAGGAT,MIR-501	AAAGGAT,MIR-501		72	-0.22278875	-0.8239559	0.75	0.90979075	1	2673	tags=24%, list=24%, signal=31%
TGTATGA,MIR-485-3P	TGTATGA,MIR-485-3P		75	-0.21898915	-0.82300806	0.7592593	0.9093302	1	3158	tags=36%, list=28%, signal=50%
V$SRY_02	V$SRY_02		121	-0.24038512	-0.8221163	0.8245614	0.9089101	1	1759	tags=20%, list=16%, signal=23%
V$PAX3_B	V$PAX3_B		44	-0.24976003	-0.82149774	0.7	0.908121	1	1861	tags=20%, list=17%, signal=24%
WTTGKCTG_UNKNOWN	WTTGKCTG_UNKNOWN		235	-0.21001326	-0.817166	0.7413793	0.9166017	1	2474	tags=22%, list=22%, signal=28%
V$MEF2_01	V$MEF2_01		73	-0.2914374	-0.8170153	0.7017544	0.91425717	1	1947	tags=27%, list=17%, signal=33%
GCTGAGT,MIR-512-5P	GCTGAGT,MIR-512-5P		29	-0.25339308	-0.8167799	0.77272725	0.9120125	1	3606	tags=34%, list=32%, signal=51%
V$CACCCBINDINGFACTOR_Q6	V$CACCCBINDINGFACTOR_Q6		146	-0.2205337	-0.81645614	0.68421054	0.91037565	1	3177	tags=31%, list=28%, signal=42%
AAAGGGA,MIR-204,MIR-211	AAAGGGA,MIR-204,MIR-211		119	-0.19612174	-0.81545436	0.7916667	0.9104164	1	3333	tags=34%, list=30%, signal=47%
GTGACGY_V$E4F1_Q6	GTGACGY_V$E4F1_Q6		316	-0.17603123	-0.81539565	0.75	0.90783185	1	3392	tags=29%, list=30%, signal=41%
YTATTTTNR_V$MEF2_02	YTATTTTNR_V$MEF2_02		334	-0.23938136	-0.8153251	0.73214287	0.9053464	1	2412	tags=25%, list=22%, signal=31%
V$MYB_Q6	V$MYB_Q6		116	-0.2503048	-0.8153181	0.6481481	0.9028017	1	1913	tags=19%, list=17%, signal=23%
WTGAAAT_UNKNOWN	WTGAAAT_UNKNOWN		282	-0.22381976	-0.81329095	0.8	0.9065304	1	2496	tags=25%, list=22%, signal=31%
V$TAL1BETAE47_01	V$TAL1BETAE47_01		118	-0.24531	-0.8129442	0.7017544	0.9045051	1	2270	tags=25%, list=20%, signal=32%
V$HIF1_Q3	V$HIF1_Q3		116	-0.21702297	-0.8121635	0.68333334	0.903839	1	2445	tags=23%, list=22%, signal=29%
GAANYNYGACNY_UNKNOWN	GAANYNYGACNY_UNKNOWN		33	-0.2627798	-0.8112045	0.7288136	0.9037976	1	2996	tags=27%, list=27%, signal=37%
YKACATTT_UNKNOWN	YKACATTT_UNKNOWN		121	-0.2012803	-0.8109496	0.76	0.9020173	1	2469	tags=19%, list=22%, signal=24%
CTCTGGA,MIR-520A,MIR-525	CTCTGGA,MIR-520A,MIR-525		80	-0.22777063	-0.8089843	0.7169811	0.9043412	1	3606	tags=38%, list=32%, signal=55%
V$CREL_01	V$CREL_01		136	-0.22303426	-0.8083634	0.7758621	0.90366995	1	2469	tags=25%, list=22%, signal=32%
TTANTCA_UNKNOWN	TTANTCA_UNKNOWN		429	-0.22244234	-0.8072399	0.74545455	0.9049279	1	3144	tags=33%, list=28%, signal=44%
GTTATAT,MIR-410	GTTATAT,MIR-410		48	-0.2492545	-0.80441254	0.627451	0.9089177	1	3341	tags=33%, list=30%, signal=47%
V$AFP1_Q6	V$AFP1_Q6		119	-0.24389458	-0.8043498	0.7413793	0.90666854	1	2108	tags=24%, list=19%, signal=30%
V$SRF_Q4	V$SRF_Q4		115	-0.24195233	-0.8039093	0.754717	0.9053396	1	1095	tags=12%, list=10%, signal=13%
V$PBX1_02	V$PBX1_02		67	-0.24521795	-0.8036865	0.7580645	0.9032817	1	2994	tags=33%, list=27%, signal=45%
AGCTCCT,MIR-28	AGCTCCT,MIR-28		40	-0.24285561	-0.80295914	0.73333335	0.9025664	1	2594	tags=28%, list=23%, signal=36%
V$TTF1_Q6	V$TTF1_Q6		126	-0.2333937	-0.8024306	0.7818182	0.9014093	1	1870	tags=18%, list=17%, signal=22%
ACTTTAT,MIR-142-5P	ACTTTAT,MIR-142-5P		150	-0.20625079	-0.802274	0.71428573	0.8993395	1	1886	tags=17%, list=17%, signal=20%
V$MYOGENIN_Q6	V$MYOGENIN_Q6		112	-0.25666037	-0.79955745	0.71153843	0.90478164	1	1862	tags=21%, list=17%, signal=25%
V$USF_C	V$USF_C		137	-0.18743426	-0.798128	0.8245614	0.90570134	1	3093	tags=24%, list=28%, signal=33%
V$DBP_Q6	V$DBP_Q6		120	-0.23673595	-0.7972519	0.76363635	0.9050792	1	1725	tags=21%, list=15%, signal=24%
CCAGGGG,MIR-331	CCAGGGG,MIR-331		49	-0.2367294	-0.79613894	0.73333335	0.90552264	1	1552	tags=14%, list=14%, signal=17%
V$CEBPA_01	V$CEBPA_01		119	-0.22847168	-0.79579175	0.8076923	0.9041053	1	2456	tags=25%, list=22%, signal=32%
V$FREAC7_01	V$FREAC7_01		84	-0.2306218	-0.7940803	0.9032258	0.9074527	1	3271	tags=36%, list=29%, signal=50%
RTAAACA_V$FREAC2_01	RTAAACA_V$FREAC2_01		456	-0.20227447	-0.7937003	0.852459	0.9057815	1	2839	tags=27%, list=25%, signal=35%
GCANCTGNY_V$MYOD_Q6	GCANCTGNY_V$MYOD_Q6		435	-0.22879964	-0.7896391	0.8035714	0.9133456	1	2217	tags=22%, list=20%, signal=26%
TGGNNNNNNKCCAR_UNKNOWN	TGGNNNNNNKCCAR_UNKNOWN		208	-0.2349824	-0.78813255	0.7924528	0.91451895	1	2665	tags=29%, list=24%, signal=37%
V$MYOGNF1_01	V$MYOGNF1_01		20	-0.3049457	-0.7874681	0.7407407	0.9131717	1	1620	tags=30%, list=14%, signal=35%
CTAWWWATA_V$RSRFC4_Q2	CTAWWWATA_V$RSRFC4_Q2		180	-0.2547027	-0.7865228	0.7017544	0.91288614	1	3093	tags=32%, list=28%, signal=44%
V$PR_02	V$PR_02		72	-0.22995208	-0.78617007	0.7586207	0.91129184	1	3179	tags=29%, list=28%, signal=40%
V$GATA4_Q3	V$GATA4_Q3		113	-0.22202872	-0.78417903	0.8035714	0.9142047	1	1551	tags=15%, list=14%, signal=17%
V$NKX25_01	V$NKX25_01		71	-0.23146598	-0.7822167	0.86206895	0.9165207	1	1619	tags=18%, list=14%, signal=21%
GGTGAAG,MIR-412	GGTGAAG,MIR-412		34	-0.22089736	-0.78213865	0.8125	0.914188	1	2282	tags=15%, list=20%, signal=18%
V$FAC1_01	V$FAC1_01		106	-0.23209642	-0.7806194	0.8	0.91566235	1	1779	tags=20%, list=16%, signal=23%
AACWWCAANK_UNKNOWN	AACWWCAANK_UNKNOWN		70	-0.22306019	-0.7785652	0.8214286	0.91868705	1	3209	tags=29%, list=29%, signal=40%
V$EGR2_01	V$EGR2_01		85	-0.21256828	-0.7781974	0.8064516	0.9177379	1	2418	tags=25%, list=22%, signal=31%
V$HEB_Q6	V$HEB_Q6		123	-0.22522008	-0.7750669	0.8	0.9223551	1	3559	tags=33%, list=32%, signal=48%
ACACTGG,MIR-199A,MIR-199B	ACACTGG,MIR-199A,MIR-199B		80	-0.21151772	-0.77350855	0.7708333	0.92424005	1	2475	tags=28%, list=22%, signal=35%
V$PAX4_02	V$PAX4_02		124	-0.24774566	-0.7728542	0.8125	0.92342085	1	2190	tags=25%, list=20%, signal=31%
V$FOXM1_01	V$FOXM1_01		120	-0.21621902	-0.7713573	0.8727273	0.925231	1	1932	tags=18%, list=17%, signal=22%
V$CEBPGAMMA_Q6	V$CEBPGAMMA_Q6		119	-0.21688622	-0.7711351	0.84	0.92339325	1	1565	tags=16%, list=14%, signal=18%
V$IRF7_01	V$IRF7_01		120	-0.21549398	-0.7678797	0.8305085	0.92716825	1	3138	tags=29%, list=28%, signal=40%
ATGGYGGA_UNKNOWN	ATGGYGGA_UNKNOWN		43	-0.20630772	-0.7674713	0.8035714	0.9258822	1	2426	tags=21%, list=22%, signal=27%
TNCATNTCCYR_UNKNOWN	TNCATNTCCYR_UNKNOWN		53	-0.19026184	-0.76606876	0.7966102	0.92660594	1	2619	tags=21%, list=23%, signal=27%
V$AP4_Q6	V$AP4_Q6		108	-0.24720545	-0.7656551	0.8076923	0.92514133	1	1877	tags=18%, list=17%, signal=21%
V$PPAR_DR1_Q2	V$PPAR_DR1_Q2		127	-0.20906797	-0.7638546	0.8363636	0.9274843	1	1834	tags=15%, list=16%, signal=18%
ATGTAGC,MIR-221,MIR-222	ATGTAGC,MIR-221,MIR-222		56	-0.23491998	-0.76376027	0.73214287	0.92529047	1	3287	tags=41%, list=29%, signal=58%
V$SREBP1_Q6	V$SREBP1_Q6		129	-0.2172558	-0.76182586	0.80701756	0.9280611	1	1041	tags=11%, list=9%, signal=12%
V$ATF3_Q6	V$ATF3_Q6		117	-0.20599024	-0.7587126	0.85106385	0.9323693	1	2131	tags=19%, list=19%, signal=23%
CGGAARNGGCNG_UNKNOWN	CGGAARNGGCNG_UNKNOWN		25	-0.23591141	-0.75849193	0.75	0.9304191	1	4129	tags=40%, list=37%, signal=63%
ACTGCCT,MIR-34B	ACTGCCT,MIR-34B		111	-0.18360786	-0.7569918	0.8301887	0.9308004	1	2590	tags=23%, list=23%, signal=29%
V$RREB1_01	V$RREB1_01		101	-0.19457267	-0.7554505	0.852459	0.93200207	1	1662	tags=12%, list=15%, signal=14%
ACAACCT,MIR-453	ACAACCT,MIR-453		18	-0.28086364	-0.75525135	0.8301887	0.929863	1	4326	tags=56%, list=39%, signal=90%
GGAMTNNNNNTCCY_UNKNOWN	GGAMTNNNNNTCCY_UNKNOWN		55	-0.19122054	-0.7532511	0.82758623	0.93100417	1	2077	tags=18%, list=19%, signal=22%
V$NMYC_01	V$NMYC_01		129	-0.1833167	-0.7532459	0.86206895	0.9287165	1	3382	tags=27%, list=30%, signal=38%
V$SRY_01	V$SRY_01		94	-0.22827148	-0.7528672	0.875	0.9269036	1	2045	tags=19%, list=18%, signal=23%
V$HMEF2_Q6	V$HMEF2_Q6		63	-0.26694483	-0.7518863	0.8181818	0.9268892	1	1898	tags=25%, list=17%, signal=30%
V$TAL1ALPHAE47_01	V$TAL1ALPHAE47_01		119	-0.22919682	-0.7510003	0.91071427	0.9261483	1	2153	tags=26%, list=19%, signal=32%
V$GATA1_02	V$GATA1_02		123	-0.23950095	-0.7504026	0.8518519	0.92521733	1	1837	tags=19%, list=16%, signal=22%
CAGCAGG,MIR-370	CAGCAGG,MIR-370		74	-0.19814691	-0.7478396	0.8490566	0.9290647	1	2415	tags=19%, list=22%, signal=24%
V$PBX1_01	V$PBX1_01		121	-0.2193375	-0.7477569	0.89285713	0.9270052	1	1837	tags=21%, list=16%, signal=25%
V$FOXJ2_01	V$FOXJ2_01		83	-0.22727863	-0.7461223	0.8214286	0.9289693	1	1034	tags=14%, list=9%, signal=16%
V$STAT3_02	V$STAT3_02		63	-0.2315962	-0.74254596	0.7741935	0.934513	1	2424	tags=27%, list=22%, signal=34%
V$MYCMAX_02	V$MYCMAX_02		117	-0.19453791	-0.741108	0.8363636	0.9356523	1	545	tags=6%, list=5%, signal=6%
V$SMAD4_Q6	V$SMAD4_Q6		112	-0.19939443	-0.73729676	0.8666667	0.9418278	1	2832	tags=29%, list=25%, signal=38%
V$YY1_01	V$YY1_01		127	-0.18515907	-0.7371973	0.8867925	0.9397418	1	2794	tags=24%, list=25%, signal=32%
V$PAX2_02	V$PAX2_02		122	-0.21087304	-0.73668617	0.9464286	0.9382221	1	2270	tags=20%, list=20%, signal=24%
V$PIT1_Q6	V$PIT1_Q6		110	-0.23189482	-0.7354935	0.85714287	0.9381512	1	1861	tags=21%, list=17%, signal=25%
GTACAGG,MIR-486	GTACAGG,MIR-486		33	-0.24565122	-0.73454016	0.8333333	0.9381053	1	2996	tags=33%, list=27%, signal=45%
GTCAGGA,MIR-378	GTCAGGA,MIR-378		28	-0.23830315	-0.7309099	0.8367347	0.942734	1	3269	tags=32%, list=29%, signal=45%
V$HSF2_01	V$HSF2_01		116	-0.20303652	-0.72940326	0.87931037	0.94297516	1	1773	tags=15%, list=16%, signal=17%
V$MMEF2_Q6	V$MMEF2_Q6		139	-0.23224658	-0.72758335	0.88461536	0.94520676	1	1898	tags=19%, list=17%, signal=23%
V$PXR_Q2	V$PXR_Q2		122	-0.19407581	-0.72728324	0.9	0.9435727	1	431	tags=6%, list=4%, signal=6%
TTCYRGAA_UNKNOWN	TTCYRGAA_UNKNOWN		144	-0.19466917	-0.7263665	0.9137931	0.94339365	1	2084	tags=19%, list=19%, signal=23%
TTGGGAG,MIR-150	TTGGGAG,MIR-150		49	-0.21242546	-0.7238795	0.94827586	0.9461184	1	3004	tags=29%, list=27%, signal=39%
V$CDC5_01	V$CDC5_01		137	-0.21301654	-0.7225606	0.96428573	0.94609773	1	2809	tags=31%, list=25%, signal=41%
V$ATF1_Q6	V$ATF1_Q6		124	-0.20199916	-0.72231567	0.9245283	0.94440556	1	1304	tags=13%, list=12%, signal=14%
V$ZIC3_01	V$ZIC3_01		137	-0.21968585	-0.7206483	0.82758623	0.94552785	1	1964	tags=20%, list=18%, signal=24%
ATGCAGT,MIR-217	ATGCAGT,MIR-217		51	-0.20817389	-0.71757567	0.8909091	0.94910425	1	3233	tags=37%, list=29%, signal=52%
V$ARNT_02	V$ARNT_02		115	-0.17079121	-0.7162633	0.9245283	0.94871503	1	2310	tags=18%, list=21%, signal=23%
V$RFX1_02	V$RFX1_02		120	-0.18234894	-0.71509606	0.83928573	0.94799364	1	3100	tags=29%, list=28%, signal=40%
RYTGCNWTGGNR_UNKNOWN	RYTGCNWTGGNR_UNKNOWN		52	-0.21805042	-0.7141576	0.91525424	0.947677	1	2853	tags=33%, list=25%, signal=44%
V$VDR_Q3	V$VDR_Q3		112	-0.20630442	-0.71369994	0.8596491	0.9462266	1	2994	tags=26%, list=27%, signal=35%
GCCATNTTG_V$YY1_Q6	GCCATNTTG_V$YY1_Q6		200	-0.14985901	-0.71271724	0.877551	0.9459419	1	4254	tags=35%, list=38%, signal=55%
TCTGATA,MIR-361	TCTGATA,MIR-361		47	-0.2050291	-0.7113646	0.8727273	0.945908	1	1969	tags=17%, list=18%, signal=21%
V$HNF3_Q6	V$HNF3_Q6		95	-0.2195762	-0.7100465	0.92727274	0.9459022	1	2412	tags=25%, list=22%, signal=32%
AAAYRNCTG_UNKNOWN	AAAYRNCTG_UNKNOWN		182	-0.19771196	-0.7089063	0.8679245	0.9453832	1	2280	tags=21%, list=20%, signal=26%
V$SP3_Q3	V$SP3_Q3		110	-0.18629535	-0.7081708	0.9230769	0.9445156	1	1687	tags=14%, list=15%, signal=16%
V$CRX_Q4	V$CRX_Q4		118	-0.21294835	-0.70766556	0.9322034	0.94339025	1	1861	tags=17%, list=17%, signal=20%
V$GNCF_01	V$GNCF_01		37	-0.24552785	-0.70748776	0.9322034	0.9415585	1	2153	tags=24%, list=19%, signal=30%
V$SP1_Q6_01	V$SP1_Q6_01		126	-0.16792163	-0.7040712	0.875	0.9452434	1	3379	tags=29%, list=30%, signal=42%
V$RP58_01	V$RP58_01		115	-0.23011239	-0.7031104	0.8367347	0.94440717	1	2162	tags=24%, list=19%, signal=30%
CCCACAT,MIR-299-3P	CCCACAT,MIR-299-3P		25	-0.24528396	-0.7015394	0.8518519	0.9446673	1	2797	tags=24%, list=25%, signal=32%
CTACTGT,MIR-199A	CTACTGT,MIR-199A		77	-0.2029207	-0.70073944	0.93877554	0.94423825	1	1978	tags=22%, list=18%, signal=27%
V$RSRFC4_01	V$RSRFC4_01		121	-0.22776538	-0.6994399	0.84210527	0.9446581	1	1449	tags=14%, list=13%, signal=16%
CCTGCTG,MIR-214	CCTGCTG,MIR-214		117	-0.1876239	-0.69762224	0.8727273	0.9447048	1	2102	tags=17%, list=19%, signal=21%
TCCATTKW_UNKNOWN	TCCATTKW_UNKNOWN		114	-0.19178706	-0.695759	0.94736844	0.9451673	1	3274	tags=30%, list=29%, signal=42%
CCAWYNNGAAR_UNKNOWN	CCAWYNNGAAR_UNKNOWN		61	-0.18694952	-0.69188577	0.9298246	0.9477768	1	2047	tags=15%, list=18%, signal=18%
V$AP4_01	V$AP4_01		133	-0.20009789	-0.6916472	0.9259259	0.94611907	1	3347	tags=32%, list=30%, signal=45%
V$FOXO1_02	V$FOXO1_02		113	-0.20270343	-0.6904857	0.98	0.9456207	1	3209	tags=30%, list=29%, signal=42%
YCATTAA_UNKNOWN	YCATTAA_UNKNOWN		277	-0.20279424	-0.6902397	0.962963	0.9439432	1	2106	tags=19%, list=19%, signal=23%
AAGWWRNYGGC_UNKNOWN	AAGWWRNYGGC_UNKNOWN		50	-0.17169833	-0.6843758	0.9230769	0.95013815	1	4237	tags=38%, list=38%, signal=61%
GTCNYYATGR_UNKNOWN	GTCNYYATGR_UNKNOWN		36	-0.2149879	-0.6822121	0.91071427	0.95147383	1	2197	tags=25%, list=20%, signal=31%
SNACANNNYSYAGA_UNKNOWN	SNACANNNYSYAGA_UNKNOWN		30	-0.20041129	-0.6794401	0.8979592	0.9535013	1	2560	tags=20%, list=23%, signal=26%
V$GATA6_01	V$GATA6_01		138	-0.22894126	-0.67761356	0.96153843	0.9538689	1	2478	tags=26%, list=22%, signal=33%
CCAWWNAAGG_V$SRF_Q4	CCAWWNAAGG_V$SRF_Q4		48	-0.23595876	-0.6771932	0.94827586	0.95263046	1	3539	tags=40%, list=32%, signal=58%
V$SF1_Q6	V$SF1_Q6		127	-0.16787541	-0.67609024	0.93333334	0.95178527	1	2601	tags=19%, list=23%, signal=24%
CTGCAGY_UNKNOWN	CTGCAGY_UNKNOWN		369	-0.18610561	-0.67244214	0.96153843	0.954459	1	2769	tags=25%, list=25%, signal=32%
ACTWSNACTNY_UNKNOWN	ACTWSNACTNY_UNKNOWN		40	-0.1810929	-0.6723165	0.91071427	0.95246977	1	3352	tags=33%, list=30%, signal=46%
V$USF_Q6	V$USF_Q6		119	-0.15025397	-0.666079	0.96666664	0.9591932	1	2515	tags=18%, list=22%, signal=24%
GTAGGCA,MIR-189	GTAGGCA,MIR-189		17	-0.21164311	-0.66196364	0.754717	0.9618027	1	3615	tags=41%, list=32%, signal=61%
WCTCNATGGY_UNKNOWN	WCTCNATGGY_UNKNOWN		30	-0.20168021	-0.6598449	0.92	0.962478	1	855	tags=10%, list=8%, signal=11%
GGCNNMSMYNTTG_UNKNOWN	GGCNNMSMYNTTG_UNKNOWN		35	-0.17902234	-0.6561956	0.86	0.9634275	1	4237	tags=40%, list=38%, signal=64%
RRAGTTGT_UNKNOWN	RRAGTTGT_UNKNOWN		109	-0.18389003	-0.65066415	1	0.96883833	1	2551	tags=24%, list=23%, signal=31%
GCACCTT,MIR-18A,MIR-18B	GCACCTT,MIR-18A,MIR-18B		53	-0.18194318	-0.6493182	0.9056604	0.96795434	1	3219	tags=28%, list=29%, signal=40%
V$MEF2_02	V$MEF2_02		115	-0.22434579	-0.6493034	0.91071427	0.9659156	1	1931	tags=19%, list=17%, signal=23%
V$TITF1_Q3	V$TITF1_Q3		118	-0.17891914	-0.64633954	1	0.96626943	1	521	tags=6%, list=5%, signal=6%
CCANNAGRKGGC_UNKNOWN	CCANNAGRKGGC_UNKNOWN		55	-0.20886132	-0.6421726	0.96363634	0.96856886	1	1556	tags=13%, list=14%, signal=15%
V$GR_01	V$GR_01		100	-0.18648395	-0.63685274	0.9811321	0.97062755	1	3209	tags=28%, list=29%, signal=39%
CCAATNNSNNNGCG_UNKNOWN	CCAATNNSNNNGCG_UNKNOWN		28	-0.2084288	-0.6366337	0.8867925	0.9686241	1	2689	tags=21%, list=24%, signal=28%
V$LHX3_01	V$LHX3_01		109	-0.22701214	-0.6330136	0.97959185	0.9694437	1	3209	tags=35%, list=29%, signal=48%
GTGTGAG,MIR-342	GTGTGAG,MIR-342		29	-0.1986603	-0.6322418	0.98	0.96783084	1	3249	tags=31%, list=29%, signal=44%
AATGGAG,MIR-136	AATGGAG,MIR-136		41	-0.18584737	-0.63091415	0.9423077	0.9672014	1	2721	tags=27%, list=24%, signal=35%
CCCNNNNNNAAGWT_UNKNOWN	CCCNNNNNNAAGWT_UNKNOWN		53	-0.18323505	-0.6297815	0.96153843	0.96602666	1	3943	tags=34%, list=35%, signal=52%
V$MEF2_Q6_01	V$MEF2_Q6_01		121	-0.20861903	-0.62856066	0.92727274	0.96690106	1	3093	tags=31%, list=28%, signal=43%
V$HEN1_02	V$HEN1_02		86	-0.16411588	-0.612648	0.9622642	0.97781175	1	3546	tags=31%, list=32%, signal=46%
CCAWNWWNNNGGC_UNKNOWN	CCAWNWWNNNGGC_UNKNOWN		32	-0.17485978	-0.6035359	0.9591837	0.98017716	1	3827	tags=41%, list=34%, signal=62%
V$RSRFC4_Q2	V$RSRFC4_Q2		105	-0.19357374	-0.60201746	1	0.978991	1	3056	tags=29%, list=27%, signal=39%
GAGACTG,MIR-452	GAGACTG,MIR-452		44	-0.1712487	-0.58888286	0.98245615	0.9838397	1	4518	tags=45%, list=40%, signal=76%
GGAANCGGAANY_UNKNOWN	GGAANCGGAANY_UNKNOWN		52	-0.14313939	-0.58451504	0.97727275	0.9836719	1	3719	tags=29%, list=33%, signal=43%
MCAATNNNNNGCG_UNKNOWN	MCAATNNNNNGCG_UNKNOWN		50	-0.1590959	-0.58294106	0.9818182	0.9823447	1	3341	tags=26%, list=30%, signal=37%
GGGGCCC,MIR-296	GGGGCCC,MIR-296		37	-0.1910245	-0.5443148	1	0.99176323	1	2701	tags=24%, list=24%, signal=32%
