# Supplementary material for: A genomic analysis of mouse models of breast cancer reveals molecular features of mouse models and relationships to human breast cancer
Source: Breast Cancer Res. 2014 Jun 5;16(3):R59. doi: 10.1186/bcr3672 (PMC4078930; doi:10.1186/bcr3672)
Supplement: Additional file 11 — GSEA for mouse models compared to all other models or to mammary gland development. Listed by model. [file bcr3672-S11.zip › AdditionalFile11/Int3/Vs_other_models/C3/Upregulated_in_Int3_vs_other_models.txt]

NAME	GS<br> follow link to MSigDB	GS DETAILS	SIZE	ES	NES	NOM p-val	FDR q-val	FWER p-val	RANK AT MAX	LEADING EDGE
RNTCANNRNNYNATTW_UNKNOWN	RNTCANNRNNYNATTW_UNKNOWN	Details ...	27	0.616817	1.5326738	0.022727273	1	0.73	1084	tags=33%, list=10%, signal=37%
GGGNRMNNYCAT_UNKNOWN	GGGNRMNNYCAT_UNKNOWN	Details ...	47	0.39827266	1.5152279	0.02	1	0.74	1745	tags=21%, list=16%, signal=25%
SGCGSSAAA_V$E2F1DP2_01	SGCGSSAAA_V$E2F1DP2_01	Details ...	75	0.4112032	1.4962547	0.1	1	0.77	2154	tags=37%, list=19%, signal=46%
KCCGNSWTTT_UNKNOWN	KCCGNSWTTT_UNKNOWN	Details ...	48	0.38486412	1.4459684	0.125	1	0.82	2086	tags=29%, list=19%, signal=36%
YRTCANNRCGC_UNKNOWN	YRTCANNRCGC_UNKNOWN	Details ...	35	0.3942039	1.362925	0.125	1	0.86	1191	tags=23%, list=11%, signal=25%
YWATTWNNRGCT_UNKNOWN	YWATTWNNRGCT_UNKNOWN	Details ...	32	0.43495402	1.3512801	0.08108108	1	0.86	1676	tags=34%, list=15%, signal=40%
RYAAAKNNNNNNTTGW_UNKNOWN	RYAAAKNNNNNNTTGW_UNKNOWN	Details ...	44	0.4254356	1.3037789	0.06521739	1	0.89	1809	tags=41%, list=16%, signal=49%
AAAGACA,MIR-511	AAAGACA,MIR-511	Details ...	103	0.35205686	1.3031105	0.11111111	1	0.89	1605	tags=26%, list=14%, signal=30%
V$PAX8_01	V$PAX8_01	Details ...	15	0.48627314	1.3025309	0.1764706	1	0.89	1654	tags=33%, list=15%, signal=39%
V$HNF1_Q6	V$HNF1_Q6	Details ...	136	0.41375813	1.292281	0.16666667	1	0.9	1949	tags=38%, list=17%, signal=46%
V$E2F_Q3_01	V$E2F_Q3_01	Details ...	106	0.34224004	1.2704076	0.18604651	1	0.9	2600	tags=29%, list=23%, signal=38%
GGTAACC,MIR-409-5P	GGTAACC,MIR-409-5P	Details ...	19	0.39232948	1.2609599	0.17391305	1	0.9	1517	tags=26%, list=14%, signal=30%
V$E2F1_Q6_01	V$E2F1_Q6_01	Details ...	112	0.31219319	1.2587509	0.15686275	1	0.91	2184	tags=30%, list=20%, signal=37%
V$E2F_Q4_01	V$E2F_Q4_01	Details ...	108	0.31817615	1.255418	0.25490198	1	0.91	2839	tags=32%, list=25%, signal=43%
CTCAAGA,MIR-526B	CTCAAGA,MIR-526B	Details ...	38	0.3489314	1.2532165	0.1632653	1	0.91	1724	tags=29%, list=15%, signal=34%
V$HNF1_01	V$HNF1_01	Details ...	129	0.4097134	1.2447166	0.13333334	1	0.91	1785	tags=33%, list=16%, signal=39%
V$OCT1_04	V$OCT1_04	Details ...	122	0.34076115	1.2396334	0.11111111	1	0.92	1995	tags=34%, list=18%, signal=41%
CTCNANGTGNY_UNKNOWN	CTCNANGTGNY_UNKNOWN	Details ...	40	0.40599427	1.234922	0.2195122	1	0.92	1634	tags=33%, list=15%, signal=38%
V$AHR_01	V$AHR_01	Details ...	39	0.33479324	1.2264962	0.13461539	1	0.92	1467	tags=21%, list=13%, signal=24%
V$NFY_Q6	V$NFY_Q6	Details ...	119	0.31287232	1.2215278	0.1509434	1	0.92	2310	tags=29%, list=21%, signal=36%
CAGTCAC,MIR-134	CAGTCAC,MIR-134	Details ...	25	0.34064698	1.2197982	0.2264151	1	0.92	3871	tags=48%, list=35%, signal=73%
V$E2F_Q3	V$E2F_Q3	Details ...	107	0.31652614	1.2177019	0.21276596	1	0.92	2154	tags=26%, list=19%, signal=32%
V$E2F1_Q3	V$E2F1_Q3	Details ...	105	0.31313065	1.2142981	0.20408164	1	0.92	2154	tags=29%, list=19%, signal=35%
V$OCT1_03	V$OCT1_03	Details ...	101	0.33472508	1.2052283	0.23404256	1	0.92	1714	tags=30%, list=15%, signal=35%
ACAWYAAAG_UNKNOWN	ACAWYAAAG_UNKNOWN	Details ...	47	0.3701839	1.1957033	0.18181819	1	0.92	1364	tags=23%, list=12%, signal=27%
V$AREB6_04	V$AREB6_04	Details ...	116	0.32591453	1.1925822	0.2	1	0.92	1734	tags=28%, list=15%, signal=33%
V$E2F1DP1_01	V$E2F1DP1_01	Details ...	96	0.31252483	1.1920928	0.2244898	1	0.92	2154	tags=30%, list=19%, signal=37%
V$E2F4DP2_01	V$E2F4DP2_01	Details ...	96	0.31252483	1.1920928	0.2244898	1	0.92	2154	tags=30%, list=19%, signal=37%
V$E2F1DP2_01	V$E2F1DP2_01	Details ...	96	0.31252474	1.1920924	0.2244898	1	0.92	2154	tags=30%, list=19%, signal=37%
V$E2F_02	V$E2F_02	Details ...	97	0.3107543	1.1877869	0.2244898	1	0.92	2154	tags=30%, list=19%, signal=37%
V$OCT1_02	V$OCT1_02	Details ...	100	0.36213818	1.1827517	0.23529412	1	0.92	1733	tags=32%, list=15%, signal=38%
V$IK3_01	V$IK3_01	Details ...	112	0.3105395	1.1782664	0.17391305	1	0.93	1213	tags=21%, list=11%, signal=24%
GTTGNYNNRGNAAC_UNKNOWN	GTTGNYNNRGNAAC_UNKNOWN	Details ...	44	0.34042218	1.1734568	0.21276596	1	0.93	1368	tags=25%, list=12%, signal=28%
V$FOXJ2_02	V$FOXJ2_02	Details ...	101	0.32869145	1.1727474	0.22222222	1	0.93	1034	tags=19%, list=9%, signal=21%
V$OCT1_01	V$OCT1_01	Details ...	125	0.31676772	1.1677635	0.23404256	1	0.93	1401	tags=22%, list=13%, signal=25%
V$NKX3A_01	V$NKX3A_01	Details ...	101	0.33432034	1.156362	0.26923078	1	0.93	1733	tags=32%, list=15%, signal=37%
V$NKX61_01	V$NKX61_01	Details ...	115	0.3400938	1.1515421	0.23529412	1	0.93	1113	tags=23%, list=10%, signal=26%
V$RORA2_01	V$RORA2_01	Details ...	74	0.3465995	1.1505615	0.23255815	1	0.93	1653	tags=27%, list=15%, signal=31%
V$EVI1_04	V$EVI1_04	Details ...	123	0.29695645	1.1481311	0.18518518	1	0.93	2009	tags=28%, list=18%, signal=34%
V$NF1_Q6_01	V$NF1_Q6_01	Details ...	130	0.31257102	1.1407895	0.22727273	1	0.93	1482	tags=22%, list=13%, signal=25%
V$OCT1_06	V$OCT1_06	Details ...	128	0.32379836	1.1378316	0.18604651	1	0.93	1224	tags=22%, list=11%, signal=24%
V$IK2_01	V$IK2_01	Details ...	140	0.31747296	1.1357247	0.21621622	1	0.93	1401	tags=25%, list=13%, signal=28%
RYTGCNNRGNAAC_V$MIF1_01	RYTGCNNRGNAAC_V$MIF1_01	Details ...	33	0.3558352	1.1354027	0.29166666	1	0.93	785	tags=15%, list=7%, signal=16%
V$PITX2_Q2	V$PITX2_Q2	Details ...	119	0.29772663	1.1313105	0.24390244	1	0.93	875	tags=18%, list=8%, signal=20%
CAATGCA,MIR-33	CAATGCA,MIR-33	Details ...	55	0.3132259	1.1310341	0.21276596	1	0.93	1724	tags=29%, list=15%, signal=34%
V$E2F1_Q6	V$E2F1_Q6	Details ...	103	0.30930477	1.1274102	0.34042552	1	0.93	2154	tags=31%, list=19%, signal=38%
YGTCCTTGR_UNKNOWN	YGTCCTTGR_UNKNOWN	Details ...	43	0.34203583	1.1233865	0.32608697	1	0.93	2011	tags=35%, list=18%, signal=42%
V$POU3F2_02	V$POU3F2_02	Details ...	124	0.32594723	1.1199476	0.2173913	1	0.93	1809	tags=27%, list=16%, signal=32%
AAANWWTGC_UNKNOWN	AAANWWTGC_UNKNOWN	Details ...	104	0.3101172	1.1191627	0.24444444	1	0.93	1230	tags=24%, list=11%, signal=27%
V$HNF1_C	V$HNF1_C	Details ...	120	0.34536773	1.118183	0.21568628	1	0.93	1233	tags=24%, list=11%, signal=27%
V$E2F_Q6	V$E2F_Q6	Details ...	101	0.29622912	1.1179389	0.32	1	0.93	2868	tags=38%, list=26%, signal=50%
CTATGCA,MIR-153	CTATGCA,MIR-153	Details ...	107	0.27629653	1.1162239	0.33333334	1	0.93	1061	tags=17%, list=9%, signal=18%
V$FOXO1_01	V$FOXO1_01	Details ...	124	0.2967668	1.1147083	0.18421052	1	0.93	1710	tags=27%, list=15%, signal=32%
AGTCAGC,MIR-345	AGTCAGC,MIR-345	Details ...	27	0.3577354	1.1072828	0.31914893	1	0.93	1691	tags=22%, list=15%, signal=26%
V$MAZ_Q6	V$MAZ_Q6	Details ...	95	0.27857006	1.1069161	0.33333334	1	0.93	1785	tags=24%, list=16%, signal=29%
GGARNTKYCCA_UNKNOWN	GGARNTKYCCA_UNKNOWN	Details ...	36	0.32822022	1.1032252	0.26086956	1	0.93	1219	tags=17%, list=11%, signal=19%
V$E2F_Q4	V$E2F_Q4	Details ...	102	0.2919668	1.0983413	0.3469388	1	0.93	2868	tags=37%, list=26%, signal=50%
RTTTNNNYTGGM_UNKNOWN	RTTTNNNYTGGM_UNKNOWN	Details ...	84	0.33383933	1.0967909	0.32608697	1	0.93	2739	tags=45%, list=24%, signal=59%
V$OCT1_05	V$OCT1_05	Details ...	115	0.31105736	1.0932763	0.26	1	0.93	1224	tags=21%, list=11%, signal=23%
CTCTAGA,MIR-526C,MIR-518F,MIR-526A	CTCTAGA,MIR-526C,MIR-518F,MIR-526A	Details ...	25	0.3398164	1.0916747	0.36734694	1	0.93	918	tags=20%, list=8%, signal=22%
CAGGGTC,MIR-504	CAGGGTC,MIR-504		44	0.32564032	1.0912672	0.34042552	1	0.93	3274	tags=45%, list=29%, signal=64%
YGACNNYACAR_UNKNOWN	YGACNNYACAR_UNKNOWN		44	0.34967428	1.0900438	0.39130434	1	0.93	1274	tags=25%, list=11%, signal=28%
V$E2F1_Q4_01	V$E2F1_Q4_01		105	0.28476617	1.0885488	0.42553192	1	0.93	2600	tags=29%, list=23%, signal=37%
V$NF1_Q6	V$NF1_Q6		141	0.30526453	1.0861614	0.22222222	1	0.93	1570	tags=24%, list=14%, signal=28%
V$HNF6_Q6	V$HNF6_Q6		110	0.31437105	1.0819924	0.3125	1	0.93	1811	tags=35%, list=16%, signal=42%
CTGYNNCTYTAA_UNKNOWN	CTGYNNCTYTAA_UNKNOWN		37	0.3281209	1.0795181	0.2972973	1	0.93	1735	tags=27%, list=15%, signal=32%
GGATTA_V$PITX2_Q2	GGATTA_V$PITX2_Q2		284	0.2647467	1.0782607	0.2857143	1	0.93	1768	tags=21%, list=16%, signal=25%
V$HNF3B_01	V$HNF3B_01		103	0.3172046	1.0780358	0.33333334	1	0.93	1274	tags=27%, list=11%, signal=30%
YTAAYNGCT_UNKNOWN	YTAAYNGCT_UNKNOWN		77	0.3132754	1.0770702	0.35555556	1	0.94	1700	tags=31%, list=15%, signal=36%
V$AREB6_02	V$AREB6_02		129	0.2928019	1.0655776	0.32608697	1	0.94	1104	tags=16%, list=10%, signal=17%
V$FXR_IR1_Q6	V$FXR_IR1_Q6		61	0.3082359	1.064965	0.32608697	1	0.94	2755	tags=38%, list=25%, signal=50%
CTAGGAA,MIR-384	CTAGGAA,MIR-384		31	0.35703626	1.0625441	0.39215687	1	0.94	1116	tags=26%, list=10%, signal=29%
V$CHX10_01	V$CHX10_01		108	0.31211588	1.058779	0.3809524	1	0.94	1733	tags=27%, list=15%, signal=31%
YNTTTNNNANGCARM_UNKNOWN	YNTTTNNNANGCARM_UNKNOWN		37	0.37170073	1.0518488	0.42222223	1	0.94	1214	tags=24%, list=11%, signal=27%
RACTNNRTTTNC_UNKNOWN	RACTNNRTTTNC_UNKNOWN		58	0.2846859	1.0484006	0.35714287	1	0.94	648	tags=12%, list=6%, signal=13%
V$ZF5_B	V$ZF5_B		117	0.25816536	1.047303	0.4	1	0.94	1916	tags=23%, list=17%, signal=28%
V$HTF_01	V$HTF_01		28	0.31014493	1.0465115	0.38	1	0.94	1067	tags=18%, list=10%, signal=20%
V$HAND1E47_01	V$HAND1E47_01		127	0.2879942	1.0461352	0.3529412	1	0.94	1580	tags=25%, list=14%, signal=29%
V$EFC_Q6	V$EFC_Q6		126	0.27169052	1.0460839	0.375	1	0.94	1084	tags=17%, list=10%, signal=18%
V$CDX2_Q5	V$CDX2_Q5		111	0.30671373	1.0396441	0.41860464	1	0.94	1710	tags=27%, list=15%, signal=32%
GTGTCAA,MIR-514	GTGTCAA,MIR-514		28	0.31479853	1.0387844	0.35714287	1	0.94	2173	tags=39%, list=19%, signal=49%
V$EVI1_03	V$EVI1_03		29	0.36135137	1.0372807	0.40425533	1	0.94	1710	tags=34%, list=15%, signal=41%
GATAAGR_V$GATA_C	GATAAGR_V$GATA_C		161	0.32032415	1.0367593	0.39583334	1	0.94	1809	tags=32%, list=16%, signal=38%
V$POU6F1_01	V$POU6F1_01		117	0.31039646	1.0343239	0.35555556	1	0.94	1806	tags=28%, list=16%, signal=33%
V$MYOD_Q6	V$MYOD_Q6		113	0.29244113	1.0269142	0.41666666	1	0.94	1154	tags=19%, list=10%, signal=21%
V$IK1_01	V$IK1_01		139	0.27711642	1.0257503	0.41860464	1	0.94	1201	tags=19%, list=11%, signal=21%
V$P300_01	V$P300_01		130	0.2472423	1.0251272	0.41304347	1	0.94	1539	tags=22%, list=14%, signal=25%
V$FOX_Q2	V$FOX_Q2		102	0.29177046	1.024186	0.39583334	1	0.94	1809	tags=29%, list=16%, signal=35%
GCCNNNWTAAR_UNKNOWN	GCCNNNWTAAR_UNKNOWN		68	0.30671096	1.0236727	0.4347826	1	0.94	2709	tags=38%, list=24%, signal=50%
V$NKX22_01	V$NKX22_01		79	0.29662585	1.0217496	0.3529412	1	0.94	1406	tags=22%, list=13%, signal=24%
V$E2F_01	V$E2F_01		36	0.30492598	1.021548	0.4390244	1	0.94	2711	tags=31%, list=24%, signal=40%
V$ARP1_01	V$ARP1_01		79	0.3033365	1.0211655	0.3773585	1	0.94	1474	tags=25%, list=13%, signal=29%
V$E2F4DP1_01	V$E2F4DP1_01		101	0.2756057	1.0207715	0.39130434	0.99952126	0.94	2154	tags=28%, list=19%, signal=34%
V$RFX1_01	V$RFX1_01		105	0.25032088	1.0194806	0.40425533	0.9939159	0.94	1096	tags=14%, list=10%, signal=16%
TTANWNANTGGM_UNKNOWN	TTANWNANTGGM_UNKNOWN		29	0.32944113	1.0163492	0.46	0.9965945	0.94	1548	tags=21%, list=14%, signal=24%
V$PR_01	V$PR_01		68	0.3023502	1.0146227	0.4318182	0.99255073	0.94	2275	tags=34%, list=20%, signal=42%
RRCCGTTA_UNKNOWN	RRCCGTTA_UNKNOWN		35	0.2694875	1.0139234	0.44	0.9864079	0.94	1156	tags=17%, list=10%, signal=19%
CAGCTTT,MIR-320	CAGCTTT,MIR-320		121	0.24739298	1.0093987	0.4375	0.99216944	0.94	1727	tags=21%, list=15%, signal=24%
V$FOXO4_02	V$FOXO4_02		125	0.28300068	1.0006808	0.47826087	1	0.95	1787	tags=26%, list=16%, signal=31%
V$CDPCR3HD_01	V$CDPCR3HD_01		112	0.27152047	0.997799	0.41304347	1	0.95	700	tags=13%, list=6%, signal=14%
V$AR_Q2	V$AR_Q2		55	0.3038031	0.9965544	0.4888889	1	0.95	1113	tags=25%, list=10%, signal=28%
V$MYOD_01	V$MYOD_01		110	0.27809548	0.99482477	0.4047619	1	0.95	1768	tags=25%, list=16%, signal=29%
V$TST1_01	V$TST1_01		133	0.27836335	0.99449605	0.45833334	1	0.95	1493	tags=23%, list=13%, signal=26%
V$HFH3_01	V$HFH3_01		88	0.2906251	0.9934015	0.5106383	0.99876606	0.95	1412	tags=23%, list=13%, signal=26%
V$T3R_Q6	V$T3R_Q6		117	0.26710552	0.9908592	0.55	1	0.95	1724	tags=22%, list=15%, signal=26%
CTGRYYYNATT_UNKNOWN	CTGRYYYNATT_UNKNOWN		34	0.316927	0.9895339	0.47058824	0.9964657	0.95	1113	tags=21%, list=10%, signal=23%
V$CREBP1_Q2	V$CREBP1_Q2		118	0.25981838	0.989383	0.5121951	0.98757124	0.95	1428	tags=20%, list=13%, signal=23%
V$LMO2COM_01	V$LMO2COM_01		128	0.26549962	0.988132	0.4473684	0.9829031	0.95	815	tags=15%, list=7%, signal=16%
V$STAT5A_04	V$STAT5A_04		99	0.2862879	0.9871989	0.4390244	0.9775689	0.95	1500	tags=27%, list=13%, signal=31%
V$SOX5_01	V$SOX5_01		113	0.28041828	0.98484045	0.45238096	0.978661	0.95	2518	tags=35%, list=22%, signal=45%
V$E2F1DP1RB_01	V$E2F1DP1RB_01		100	0.2694557	0.98358124	0.5	0.9740107	0.95	2868	tags=36%, list=26%, signal=48%
V$FREAC3_01	V$FREAC3_01		121	0.28276044	0.9833312	0.5	0.96656805	0.95	1771	tags=30%, list=16%, signal=35%
V$OCT1_Q6	V$OCT1_Q6		124	0.27865854	0.9806832	0.44444445	0.96894795	0.95	1224	tags=20%, list=11%, signal=22%
V$STAT6_01	V$STAT6_01		115	0.2658392	0.98027176	0.44680852	0.9617646	0.95	934	tags=17%, list=8%, signal=19%
AACYNNNNTTCCS_UNKNOWN	AACYNNNNTTCCS_UNKNOWN		44	0.26005587	0.9800314	0.4680851	0.9548746	0.95	1896	tags=23%, list=17%, signal=27%
V$COMP1_01	V$COMP1_01		64	0.2967275	0.9777475	0.45652175	0.95292044	0.95	1725	tags=34%, list=15%, signal=40%
V$PAX5_01	V$PAX5_01		73	0.26465374	0.9777258	0.3809524	0.944966	0.95	1150	tags=15%, list=10%, signal=17%
V$AR_01	V$AR_01		72	0.278368	0.97768164	0.5121951	0.93722135	0.95	732	tags=14%, list=7%, signal=15%
V$MEIS1AHOXA9_01	V$MEIS1AHOXA9_01		55	0.31595054	0.97709244	0.46938777	0.9317974	0.95	1999	tags=36%, list=18%, signal=44%
V$GATA1_05	V$GATA1_05		134	0.27370733	0.97617286	0.46	0.92701036	0.95	1569	tags=25%, list=14%, signal=29%
V$CDPCR3_01	V$CDPCR3_01		26	0.3839785	0.97569644	0.537037	0.92317677	0.95	1343	tags=31%, list=12%, signal=35%
V$GFI1_01	V$GFI1_01		135	0.26793343	0.9743859	0.54901963	0.9200727	0.95	1734	tags=27%, list=15%, signal=31%
V$OCT_C	V$OCT_C		129	0.2723995	0.9733989	0.47619048	0.91608644	0.95	612	tags=10%, list=5%, signal=11%
YTTCCNNNGGAMR_UNKNOWN	YTTCCNNNGGAMR_UNKNOWN		22	0.31553832	0.97170097	0.47916666	0.91498816	0.95	763	tags=18%, list=7%, signal=19%
V$DR4_Q2	V$DR4_Q2		118	0.24159612	0.97004646	0.55813956	0.91321295	0.95	1727	tags=24%, list=15%, signal=28%
TTTGTAG,MIR-520D	TTTGTAG,MIR-520D		174	0.22695777	0.9688053	0.5283019	0.91247004	0.95	1697	tags=19%, list=15%, signal=22%
V$E2F_Q6_01	V$E2F_Q6_01		110	0.25696304	0.9653929	0.47826087	0.9169236	0.95	2310	tags=26%, list=21%, signal=33%
V$CDPCR1_01	V$CDPCR1_01		59	0.2820074	0.9645499	0.4375	0.9125891	0.95	1809	tags=24%, list=16%, signal=28%
V$E2F1_Q4	V$E2F1_Q4		115	0.24034359	0.9608914	0.5416667	0.9235669	0.96	2577	tags=30%, list=23%, signal=39%
SMTTTTGT_UNKNOWN	SMTTTTGT_UNKNOWN		196	0.23484865	0.9603823	0.5	0.9187124	0.96	1274	tags=16%, list=11%, signal=18%
V$HP1SITEFACTOR_Q6	V$HP1SITEFACTOR_Q6		113	0.26755762	0.95884037	0.54545456	0.9175855	0.96	2386	tags=32%, list=21%, signal=40%
V$TAXCREB_01	V$TAXCREB_01		70	0.25756168	0.9580472	0.52380955	0.91369337	0.96	416	tags=10%, list=4%, signal=10%
V$WHN_B	V$WHN_B		121	0.24163383	0.95604014	0.5416667	0.9128652	0.96	1744	tags=23%, list=16%, signal=27%
CCGNMNNTNACG_UNKNOWN	CCGNMNNTNACG_UNKNOWN		38	0.23649283	0.9556798	0.4814815	0.9071851	0.96	3682	tags=42%, list=33%, signal=63%
V$CEBP_Q3	V$CEBP_Q3		123	0.25773177	0.95442814	0.51111114	0.90531677	0.96	1571	tags=23%, list=14%, signal=26%
V$COUP_01	V$COUP_01		135	0.24990612	0.9536443	0.5319149	0.90101194	0.96	1548	tags=19%, list=14%, signal=21%
TAATTA_V$CHX10_01	TAATTA_V$CHX10_01		364	0.24449678	0.95224	0.54901963	0.8988653	0.96	1733	tags=23%, list=15%, signal=27%
V$OCT1_Q5_01	V$OCT1_Q5_01		122	0.270215	0.9490817	0.55	0.90293294	0.96	1224	tags=18%, list=11%, signal=20%
V$CART1_01	V$CART1_01		97	0.27898782	0.94896877	0.53061223	0.8966716	0.96	681	tags=16%, list=6%, signal=17%
ACAWNRNSRCGG_UNKNOWN	ACAWNRNSRCGG_UNKNOWN		41	0.23477241	0.9474804	0.5833333	0.8955334	0.96	1191	tags=17%, list=11%, signal=19%
CYTAGCAAY_UNKNOWN	CYTAGCAAY_UNKNOWN		63	0.24718235	0.9457719	0.4893617	0.89541095	0.96	1767	tags=16%, list=16%, signal=19%
V$GATA_Q6	V$GATA_Q6		106	0.31703335	0.94452894	0.4883721	0.8929296	0.96	1725	tags=27%, list=15%, signal=32%
V$IPF1_Q4	V$IPF1_Q4		117	0.2668415	0.9442587	0.5208333	0.8874912	0.96	1727	tags=26%, list=15%, signal=30%
V$E2F_03	V$E2F_03		115	0.23813796	0.9439016	0.48	0.88241607	0.96	3337	tags=37%, list=30%, signal=53%
V$HSF_Q6	V$HSF_Q6		96	0.25995237	0.943263	0.4893617	0.8777372	0.96	1219	tags=19%, list=11%, signal=21%
RGTTAMWNATT_V$HNF1_01	RGTTAMWNATT_V$HNF1_01		43	0.33440802	0.94171953	0.6041667	0.87706184	0.96	772	tags=21%, list=7%, signal=22%
V$ETF_Q6	V$ETF_Q6		50	0.2521014	0.94086945	0.4909091	0.8756453	0.96	712	tags=12%, list=6%, signal=13%
V$CREB_Q4	V$CREB_Q4		115	0.237535	0.93755436	0.5652174	0.8800693	0.96	1376	tags=16%, list=12%, signal=18%
V$TFIII_Q6	V$TFIII_Q6		104	0.24552223	0.93566406	0.59090906	0.8816842	0.96	2710	tags=36%, list=24%, signal=46%
V$PTF1BETA_Q6	V$PTF1BETA_Q6		115	0.23715973	0.93425226	0.61702126	0.88301927	0.96	1562	tags=20%, list=14%, signal=23%
V$MEIS1BHOXA9_01	V$MEIS1BHOXA9_01		71	0.2821599	0.933357	0.5652174	0.8806469	0.96	2376	tags=38%, list=21%, signal=48%
V$E2A_Q2	V$E2A_Q2		107	0.28552222	0.93156475	0.51111114	0.8801368	0.96	754	tags=13%, list=7%, signal=14%
V$HFH4_01	V$HFH4_01		91	0.26555794	0.92870635	0.5714286	0.88254654	0.96	1716	tags=25%, list=15%, signal=30%
AACTGAC,MIR-223	AACTGAC,MIR-223		54	0.26928115	0.92800117	0.5652174	0.87922376	0.96	199	tags=7%, list=2%, signal=8%
V$TEF_Q6	V$TEF_Q6		111	0.26355648	0.925711	0.52380955	0.8820554	0.96	1815	tags=27%, list=16%, signal=32%
CAAGGAT,MIR-362	CAAGGAT,MIR-362		33	0.26438096	0.9249918	0.54761904	0.8789678	0.96	964	tags=15%, list=9%, signal=17%
GTAAGAT,MIR-200A	GTAAGAT,MIR-200A		24	0.30998856	0.9238773	0.5531915	0.876709	0.96	853	tags=13%, list=8%, signal=14%
V$FOXO4_01	V$FOXO4_01		108	0.2410926	0.92346317	0.5555556	0.87238556	0.96	1710	tags=20%, list=15%, signal=24%
V$ATF_01	V$ATF_01		128	0.23442245	0.9228671	0.53061223	0.86879486	0.96	1282	tags=17%, list=11%, signal=19%
AGGTGCA,MIR-500	AGGTGCA,MIR-500		46	0.2731427	0.92285174	0.51111114	0.8634408	0.96	2032	tags=26%, list=18%, signal=32%
V$GR_Q6	V$GR_Q6		122	0.25722548	0.9206436	0.58536583	0.86525595	0.96	2203	tags=30%, list=20%, signal=36%
GGCNKCCATNK_UNKNOWN	GGCNKCCATNK_UNKNOWN		57	0.2222265	0.9179598	0.6086956	0.8689637	0.96	1733	tags=16%, list=15%, signal=19%
V$GRE_C	V$GRE_C		63	0.26367822	0.9160534	0.6136364	0.869563	0.96	732	tags=13%, list=7%, signal=14%
V$NCX_01	V$NCX_01		79	0.2740297	0.9155782	0.7	0.86579216	0.96	1710	tags=25%, list=15%, signal=30%
YAATNANRNNNCAG_UNKNOWN	YAATNANRNNNCAG_UNKNOWN		33	0.29758716	0.9151595	0.6086956	0.8614465	0.96	850	tags=18%, list=8%, signal=20%
V$LFA1_Q6	V$LFA1_Q6		123	0.23560548	0.91400105	0.5714286	0.8592436	0.96	2003	tags=27%, list=18%, signal=32%
ACTACCT,MIR-196A,MIR-196B	ACTACCT,MIR-196A,MIR-196B		60	0.2597666	0.9125126	0.61904764	0.85886216	0.96	1188	tags=18%, list=11%, signal=20%
ACCATTT,MIR-522	ACCATTT,MIR-522		78	0.23499466	0.91177607	0.5744681	0.85562646	0.96	629	tags=8%, list=6%, signal=8%
V$LXR_Q3	V$LXR_Q3		34	0.27189562	0.9113485	0.5555556	0.8516328	0.96	1634	tags=29%, list=15%, signal=34%
V$SOX9_B1	V$SOX9_B1		114	0.25642005	0.9076247	0.6585366	0.86048955	0.97	1230	tags=21%, list=11%, signal=23%
V$CREB_Q2	V$CREB_Q2		124	0.23035991	0.9073386	0.58536583	0.8562889	0.97	1376	tags=15%, list=12%, signal=17%
V$EVI1_05	V$EVI1_05		89	0.27940625	0.9063388	0.6086956	0.8546527	0.97	1097	tags=20%, list=10%, signal=22%
GACAGGG,MIR-339	GACAGGG,MIR-339		31	0.29075488	0.90621567	0.5897436	0.84998095	0.97	1109	tags=23%, list=10%, signal=25%
V$CDP_01	V$CDP_01		37	0.34321886	0.8972676	0.47727272	0.87459487	0.97	648	tags=24%, list=6%, signal=26%
V$NRSF_01	V$NRSF_01		52	0.34502903	0.8967443	0.6666667	0.8712352	0.97	934	tags=19%, list=8%, signal=21%
V$GATA_C	V$GATA_C		137	0.26705384	0.8954687	0.6530612	0.8706924	0.97	1726	tags=28%, list=15%, signal=32%
YYCATTCAWW_UNKNOWN	YYCATTCAWW_UNKNOWN		91	0.2510386	0.8931407	0.625	0.8745162	0.98	676	tags=12%, list=6%, signal=13%
V$SP1_Q4_01	V$SP1_Q4_01		131	0.20452705	0.89291	0.6111111	0.87089646	0.98	2107	tags=24%, list=19%, signal=29%
V$STAT4_01	V$STAT4_01		133	0.24948289	0.89055884	0.65957445	0.8751196	0.98	1276	tags=20%, list=11%, signal=23%
YATTNATC_UNKNOWN	YATTNATC_UNKNOWN		162	0.26786307	0.8903496	0.63829786	0.8711477	0.98	1945	tags=28%, list=17%, signal=33%
V$HNF4_DR1_Q3	V$HNF4_DR1_Q3		139	0.23297687	0.8885269	0.6363636	0.8717668	0.98	2361	tags=30%, list=21%, signal=38%
V$OCT_Q6	V$OCT_Q6		119	0.24085791	0.88795775	0.64444447	0.86859995	0.98	1274	tags=18%, list=11%, signal=20%
V$PR_Q2	V$PR_Q2		117	0.23291883	0.88719213	0.6904762	0.8658796	0.98	1067	tags=16%, list=10%, signal=18%
V$FREAC4_01	V$FREAC4_01		77	0.26833412	0.8856583	0.58536583	0.8657751	0.98	2583	tags=35%, list=23%, signal=45%
GCAAAAA,MIR-129	GCAAAAA,MIR-129		76	0.24231555	0.8855073	0.6666667	0.86147255	0.98	946	tags=17%, list=8%, signal=19%
TCCCCAC,MIR-491	TCCCCAC,MIR-491		31	0.27309972	0.88480896	0.64444447	0.859822	0.98	2957	tags=42%, list=26%, signal=57%
V$P53_02	V$P53_02		112	0.23004933	0.88380635	0.6888889	0.8576129	0.98	1571	tags=21%, list=14%, signal=24%
V$HOXA4_Q2	V$HOXA4_Q2		125	0.246756	0.8836412	0.70454544	0.85336214	0.98	1421	tags=22%, list=13%, signal=24%
V$NFY_01	V$NFY_01		126	0.2332876	0.88229346	0.75	0.8535557	0.98	2274	tags=26%, list=20%, signal=32%
YATGNWAAT_V$OCT_C	YATGNWAAT_V$OCT_C		174	0.23705304	0.8797266	0.625	0.85684055	0.98	1394	tags=18%, list=12%, signal=21%
TGACGTCA_V$ATF3_Q6	TGACGTCA_V$ATF3_Q6		107	0.22356881	0.87906337	0.7234042	0.85396856	0.98	739	tags=11%, list=7%, signal=12%
V$PPARA_01	V$PPARA_01		21	0.3109153	0.87898403	0.6792453	0.8496615	0.98	2214	tags=29%, list=20%, signal=36%
V$FXR_Q3	V$FXR_Q3		48	0.27228945	0.8786086	0.68	0.8460177	0.98	1493	tags=27%, list=13%, signal=31%
YAATNRNNNYNATT_UNKNOWN	YAATNRNNNYNATT_UNKNOWN		51	0.29745662	0.87828964	0.63829786	0.842354	0.98	1987	tags=43%, list=18%, signal=52%
ATATGCA,MIR-448	ATATGCA,MIR-448		105	0.22156753	0.8760541	0.72727275	0.84439987	0.98	1653	tags=19%, list=15%, signal=22%
V$MIF1_01	V$MIF1_01		75	0.22887662	0.8746282	0.7307692	0.8450197	0.98	785	tags=11%, list=7%, signal=11%
V$GATA3_01	V$GATA3_01		117	0.26214445	0.87304825	0.7380952	0.8460652	0.98	1809	tags=27%, list=16%, signal=32%
V$SP1_Q2_01	V$SP1_Q2_01		122	0.20157878	0.8717731	0.6904762	0.84522575	0.98	2084	tags=25%, list=19%, signal=30%
RYTAAWNNNTGAY_UNKNOWN	RYTAAWNNNTGAY_UNKNOWN		37	0.29512426	0.86981064	0.70454544	0.84618115	0.98	1949	tags=30%, list=17%, signal=36%
GCTNWTTGK_UNKNOWN	GCTNWTTGK_UNKNOWN		135	0.23554142	0.864366	0.7173913	0.8577786	0.98	1744	tags=24%, list=16%, signal=29%
TGCCAAR_V$NF1_Q6	TGCCAAR_V$NF1_Q6		343	0.23184541	0.86066216	0.73333335	0.86315733	0.98	1262	tags=17%, list=11%, signal=18%
V$CHOP_01	V$CHOP_01		115	0.21235903	0.859168	0.77272725	0.8634125	0.98	1270	tags=17%, list=11%, signal=18%
V$AMEF2_Q6	V$AMEF2_Q6		123	0.24736042	0.85915667	0.6976744	0.85915923	0.98	875	tags=15%, list=8%, signal=16%
V$MAZR_01	V$MAZR_01		109	0.2095078	0.8591247	0.70212764	0.8549476	0.98	2136	tags=28%, list=19%, signal=34%
V$STAT1_03	V$STAT1_03		116	0.20761563	0.8572316	0.75	0.8574872	0.98	1896	tags=22%, list=17%, signal=26%
V$STAT1_02	V$STAT1_02		117	0.18256846	0.852101	0.7058824	0.870601	0.98	1406	tags=15%, list=13%, signal=16%
V$FREAC2_01	V$FREAC2_01		126	0.21847358	0.8520494	0.82608694	0.8665818	0.98	1020	tags=13%, list=9%, signal=14%
CACCAGC,MIR-138	CACCAGC,MIR-138		103	0.19800508	0.8515662	0.6666667	0.8641073	0.98	1130	tags=14%, list=10%, signal=15%
AGCYRWTTC_UNKNOWN	AGCYRWTTC_UNKNOWN		56	0.25203845	0.85042286	0.7906977	0.8634141	0.98	1691	tags=25%, list=15%, signal=29%
V$PAX_Q6	V$PAX_Q6		128	0.22586781	0.8481151	0.71794873	0.8649336	0.98	1804	tags=23%, list=16%, signal=28%
V$AHR_Q5	V$AHR_Q5		105	0.20532432	0.84686214	0.76744187	0.8647629	0.98	2085	tags=23%, list=19%, signal=28%
CATTGTYY_V$SOX9_B1	CATTGTYY_V$SOX9_B1		181	0.21710834	0.8434425	0.7708333	0.8694632	0.98	1230	tags=17%, list=11%, signal=19%
RAAGNYNNCTTY_UNKNOWN	RAAGNYNNCTTY_UNKNOWN		71	0.25244293	0.84296566	0.76	0.8665075	0.98	1317	tags=24%, list=12%, signal=27%
GTAAACC,MIR-299-5P	GTAAACC,MIR-299-5P		31	0.2603673	0.8427026	0.71428573	0.86322755	0.98	2339	tags=29%, list=21%, signal=37%
CAGCCTC,MIR-485-5P	CAGCCTC,MIR-485-5P		73	0.22006866	0.8424679	0.7058824	0.85974866	0.98	2085	tags=23%, list=19%, signal=28%
V$ZIC1_01	V$ZIC1_01		124	0.23091343	0.84130883	0.70454544	0.858311	0.98	1744	tags=25%, list=16%, signal=29%
V$CEBPDELTA_Q6	V$CEBPDELTA_Q6		122	0.24041249	0.8397595	0.6666667	0.85779446	0.98	1474	tags=23%, list=13%, signal=26%
V$BRN2_01	V$BRN2_01		114	0.23897466	0.83934253	0.74	0.8548468	0.98	2106	tags=30%, list=19%, signal=36%
CCTGAGT,MIR-510	CCTGAGT,MIR-510		22	0.27742648	0.83806187	0.74	0.85434777	0.98	18	tags=5%, list=0%, signal=5%
TGAATGT,MIR-181A,MIR-181B,MIR-181C,MIR-181D	TGAATGT,MIR-181A,MIR-181B,MIR-181C,MIR-181D		216	0.19061759	0.83624524	0.6956522	0.85537267	0.98	1727	tags=19%, list=15%, signal=23%
V$NFY_Q6_01	V$NFY_Q6_01		129	0.19695735	0.8357896	0.74509805	0.85287577	0.98	2274	tags=26%, list=20%, signal=33%
TGTTTGY_V$HNF3_Q6	TGTTTGY_V$HNF3_Q6		356	0.21325663	0.8357871	0.67346936	0.849072	0.98	1778	tags=22%, list=16%, signal=25%
V$GCM_Q2	V$GCM_Q2		111	0.21919504	0.8338023	0.7708333	0.85004467	0.98	1987	tags=23%, list=18%, signal=27%
V$TATA_01	V$TATA_01		144	0.25462496	0.8307916	0.71428573	0.85398346	0.98	1758	tags=24%, list=16%, signal=28%
WGGAATGY_V$TEF1_Q6	WGGAATGY_V$TEF1_Q6		173	0.2231502	0.82741755	0.7777778	0.8589388	0.98	1692	tags=22%, list=15%, signal=25%
V$TCF4_Q5	V$TCF4_Q5		116	0.23583502	0.8272712	0.84090906	0.8557853	0.98	1037	tags=17%, list=9%, signal=19%
V$E47_02	V$E47_02		113	0.24352604	0.8267837	0.70454544	0.8528919	0.98	1214	tags=18%, list=11%, signal=20%
V$NKX62_Q2	V$NKX62_Q2		108	0.24444611	0.82432723	0.7916667	0.85426205	0.98	1726	tags=25%, list=15%, signal=29%
TAAWWATAG_V$RSRFC4_Q2	TAAWWATAG_V$RSRFC4_Q2		77	0.25411665	0.8229784	0.7446808	0.8552624	0.98	2009	tags=26%, list=18%, signal=31%
V$TFIIA_Q6	V$TFIIA_Q6		137	0.21930525	0.8221449	0.7567568	0.85479116	0.98	2709	tags=38%, list=24%, signal=49%
MYAATNNNNNNNGGC_UNKNOWN	MYAATNNNNNNNGGC_UNKNOWN		56	0.21963269	0.81758374	0.7	0.8648234	0.98	1811	tags=21%, list=16%, signal=25%
V$PAX4_01	V$PAX4_01		135	0.19553833	0.8174349	0.7096774	0.8614965	0.98	1916	tags=23%, list=17%, signal=27%
CATGTAA,MIR-496	CATGTAA,MIR-496		92	0.21852222	0.81420416	0.7692308	0.8655733	0.98	2047	tags=26%, list=18%, signal=32%
TTTNNANAGCYR_UNKNOWN	TTTNNANAGCYR_UNKNOWN		55	0.26160422	0.8130356	0.75	0.86469346	0.98	937	tags=18%, list=8%, signal=20%
V$CIZ_01	V$CIZ_01		104	0.23268835	0.8124132	0.7906977	0.8629133	0.98	1995	tags=27%, list=18%, signal=32%
V$HEN1_01	V$HEN1_01		92	0.2189209	0.8100038	0.79591835	0.8652259	0.98	1679	tags=18%, list=15%, signal=22%
KTGGYRSGAA_UNKNOWN	KTGGYRSGAA_UNKNOWN		42	0.22905098	0.807502	0.6037736	0.86790764	0.98	2208	tags=31%, list=20%, signal=38%
V$HNF4_01_B	V$HNF4_01_B		120	0.22393061	0.80694467	0.82222223	0.8661944	0.98	2447	tags=30%, list=22%, signal=38%
CAGGTA_V$AREB6_01	CAGGTA_V$AREB6_01		362	0.20149803	0.8067767	0.82222223	0.86307275	0.98	1679	tags=20%, list=15%, signal=23%
V$SP1_Q6	V$SP1_Q6		128	0.18537663	0.8047501	0.9285714	0.8666225	0.98	2379	tags=25%, list=21%, signal=31%
V$GATA1_03	V$GATA1_03		120	0.22334847	0.8046997	0.82978725	0.8631175	0.98	1537	tags=22%, list=14%, signal=25%
AGGGCCA,MIR-328	AGGGCCA,MIR-328		44	0.22378574	0.8032997	0.74509805	0.8630179	0.98	1315	tags=16%, list=12%, signal=18%
V$EN1_01	V$EN1_01		51	0.24494468	0.8015502	0.79591835	0.8636255	0.98	816	tags=16%, list=7%, signal=17%
V$ALPHACP1_01	V$ALPHACP1_01		127	0.21590078	0.8008958	0.80851066	0.8615602	0.98	2281	tags=27%, list=20%, signal=33%
V$POU1F1_Q6	V$POU1F1_Q6		111	0.22081332	0.7937805	0.75510204	0.8760107	0.98	1809	tags=24%, list=16%, signal=29%
WYAAANNRNNNGCG_UNKNOWN	WYAAANNRNNNGCG_UNKNOWN		25	0.25298277	0.7936254	0.78846157	0.8727797	0.98	1282	tags=24%, list=11%, signal=27%
V$HNF4_01	V$HNF4_01		136	0.21923102	0.79309046	0.8913044	0.8714796	0.98	1809	tags=24%, list=16%, signal=28%
WGTTNNNNNAAA_UNKNOWN	WGTTNNNNNAAA_UNKNOWN		263	0.19628042	0.7927704	0.8636364	0.8685657	0.98	1925	tags=20%, list=17%, signal=24%
ACTAYRNNNCCCR_UNKNOWN	ACTAYRNNNCCCR_UNKNOWN		184	0.16988531	0.791504	0.7090909	0.8672428	0.98	1896	tags=17%, list=17%, signal=21%
V$AHRARNT_01	V$AHRARNT_01		72	0.21007076	0.78936106	0.7346939	0.86837345	0.98	1822	tags=25%, list=16%, signal=30%
V$E4F1_Q6	V$E4F1_Q6		131	0.18708715	0.78874403	0.8333333	0.8659737	0.98	1282	tags=16%, list=11%, signal=18%
V$TCF1P_Q6	V$TCF1P_Q6		112	0.2037188	0.7865835	0.8604651	0.8677194	0.98	1090	tags=14%, list=10%, signal=16%
V$AR_02	V$AR_02		19	0.26003665	0.7849732	0.8	0.86730933	0.98	1710	tags=26%, list=15%, signal=31%
TGCTGAY_UNKNOWN	TGCTGAY_UNKNOWN		259	0.20616448	0.7842164	0.9	0.8653293	0.98	1599	tags=20%, list=14%, signal=22%
CTCCAAG,MIR-432	CTCCAAG,MIR-432		44	0.21391535	0.78416395	0.74	0.8621255	0.98	2377	tags=30%, list=21%, signal=37%
V$GR_Q6_01	V$GR_Q6_01		129	0.21563628	0.7818928	0.8695652	0.86334723	0.98	1270	tags=20%, list=11%, signal=22%
V$LMO2COM_02	V$LMO2COM_02		128	0.22277093	0.7813839	0.8636364	0.86112505	0.98	1761	tags=26%, list=16%, signal=30%
V$E12_Q6	V$E12_Q6		118	0.22924432	0.78010035	0.8636364	0.8606106	0.98	1835	tags=25%, list=16%, signal=29%
TCTCTCC,MIR-185	TCTCTCC,MIR-185		53	0.21957397	0.77940977	0.7173913	0.85861754	0.98	2085	tags=26%, list=19%, signal=32%
V$PAX4_03	V$PAX4_03		133	0.20545374	0.7791537	0.8333333	0.8559694	0.98	1998	tags=22%, list=18%, signal=26%
V$CDP_02	V$CDP_02		54	0.24780576	0.7776248	0.76	0.8562876	0.98	1726	tags=28%, list=15%, signal=33%
V$S8_01	V$S8_01		120	0.22998339	0.774938	0.84090906	0.8576619	0.98	1724	tags=22%, list=15%, signal=25%
CACGTG_V$MYC_Q2	CACGTG_V$MYC_Q2		482	0.15260635	0.77151036	0.9782609	0.862412	0.98	2766	tags=27%, list=25%, signal=35%
CCCAGAG,MIR-326	CCCAGAG,MIR-326		78	0.199398	0.77022606	0.8095238	0.86210454	0.98	1978	tags=22%, list=18%, signal=26%
V$PPARA_02	V$PPARA_02		61	0.23929505	0.7694509	0.8636364	0.8605804	0.98	1316	tags=18%, list=12%, signal=20%
SYATTGTG_UNKNOWN	SYATTGTG_UNKNOWN		100	0.18951294	0.7678115	0.9166667	0.8611402	0.98	1376	tags=16%, list=12%, signal=18%
V$HFH1_01	V$HFH1_01		124	0.22086588	0.76777655	0.8888889	0.85798544	0.98	1230	tags=19%, list=11%, signal=22%
V$PPARG_01	V$PPARG_01		21	0.22764358	0.767592	0.70212764	0.85513467	0.98	2756	tags=33%, list=25%, signal=44%
CAGTATT,MIR-200B,MIR-200C,MIR-429	CAGTATT,MIR-200B,MIR-200C,MIR-429		243	0.18542215	0.7669384	0.84444445	0.85356337	0.98	1745	tags=19%, list=16%, signal=22%
CCTGTGA,MIR-513	CCTGTGA,MIR-513		63	0.21573697	0.7639322	0.76744187	0.85737425	0.98	1724	tags=21%, list=15%, signal=24%
YTCCCRNNAGGY_UNKNOWN	YTCCCRNNAGGY_UNKNOWN		32	0.21179084	0.7630953	0.7924528	0.85648185	0.98	3080	tags=34%, list=28%, signal=47%
V$FOXO3_01	V$FOXO3_01		107	0.21602109	0.75805604	0.90909094	0.8689395	0.99	754	tags=13%, list=7%, signal=14%
V$CACBINDINGPROTEIN_Q6	V$CACBINDINGPROTEIN_Q6		106	0.2040741	0.7528763	0.825	0.8759682	0.99	1899	tags=25%, list=17%, signal=29%
GGCACAT,MIR-455	GGCACAT,MIR-455		28	0.21606867	0.7506673	0.82608694	0.87743944	0.99	3055	tags=36%, list=27%, signal=49%
V$DR1_Q3	V$DR1_Q3		125	0.19629808	0.74966645	0.9375	0.87564933	0.99	2403	tags=26%, list=21%, signal=33%
V$COUP_DR1_Q6	V$COUP_DR1_Q6		124	0.19979782	0.74931806	0.9	0.87292403	0.99	1282	tags=15%, list=11%, signal=17%
ACAACTT,MIR-382	ACAACTT,MIR-382		38	0.22108135	0.74523634	0.8333333	0.8788112	0.99	786	tags=11%, list=7%, signal=11%
CACTGTG,MIR-128A,MIR-128B	CACTGTG,MIR-128A,MIR-128B		168	0.17308776	0.74301136	0.9130435	0.8790831	0.99	2160	tags=21%, list=19%, signal=25%
YRCCAKNNGNCGC_UNKNOWN	YRCCAKNNGNCGC_UNKNOWN		29	0.22556871	0.7331	0.81395346	0.89307845	0.99	2188	tags=31%, list=20%, signal=38%
V$MYCMAX_01	V$MYCMAX_01		121	0.17854525	0.726948	0.8888889	0.8993789	0.99	2787	tags=27%, list=25%, signal=36%
AAGTCCA,MIR-422B,MIR-422A	AAGTCCA,MIR-422B,MIR-422A		28	0.2362908	0.72362036	0.8333333	0.90099514	0.99	1023	tags=11%, list=9%, signal=12%
TGATTTRY_V$GFI1_01	TGATTTRY_V$GFI1_01		147	0.22322993	0.7235278	0.88235295	0.8980328	0.99	2096	tags=29%, list=19%, signal=36%
TAGAACC,MIR-182	TAGAACC,MIR-182		18	0.25676832	0.72241753	0.8	0.8970989	0.99	420	tags=11%, list=4%, signal=12%
ACAGGGT,MIR-10A,MIR-10B	ACAGGGT,MIR-10A,MIR-10B		64	0.21988574	0.7159352	0.8780488	0.9089466	0.99	1945	tags=25%, list=17%, signal=30%
V$PAX8_B	V$PAX8_B		45	0.22300254	0.7158227	0.8863636	0.9061665	0.99	856	tags=16%, list=8%, signal=17%
V$HNF4ALPHA_Q6	V$HNF4ALPHA_Q6		131	0.20408599	0.7148191	0.90697676	0.9049331	0.99	2136	tags=24%, list=19%, signal=30%
TCTAGAG,MIR-517	TCTAGAG,MIR-517		29	0.23841693	0.71273	0.85106385	0.9038046	0.99	2555	tags=38%, list=23%, signal=49%
GAGCCTG,MIR-484	GAGCCTG,MIR-484		52	0.20195358	0.7092613	0.9	0.9094825	1	1697	tags=17%, list=15%, signal=20%
V$MSX1_01	V$MSX1_01		98	0.20638596	0.7017254	0.9574468	0.9155691	1	2031	tags=27%, list=18%, signal=32%
CAGNWMCNNNGAC_UNKNOWN	CAGNWMCNNNGAC_UNKNOWN		45	0.27216485	0.68339705	0.9318182	0.9347484	1	2098	tags=31%, list=19%, signal=38%
V$EVI1_02	V$EVI1_02		63	0.19658335	0.67659515	0.97727275	0.93844503	1	1809	tags=21%, list=16%, signal=24%
WCAANNNYCAG_UNKNOWN	WCAANNNYCAG_UNKNOWN		121	0.16393669	0.671163	0.95652175	0.94170076	1	1978	tags=20%, list=18%, signal=24%
CCTNTMAGA_UNKNOWN	CCTNTMAGA_UNKNOWN		63	0.19092965	0.6709631	0.93877554	0.93856627	1	2672	tags=33%, list=24%, signal=44%
GTTNYYNNGGTNA_UNKNOWN	GTTNYYNNGGTNA_UNKNOWN		33	0.18609531	0.668134	0.85	0.9377203	1	2583	tags=33%, list=23%, signal=43%
V$MZF1_02	V$MZF1_02		110	0.17228994	0.6578535	0.9130435	0.9446438	1	1710	tags=16%, list=15%, signal=19%
YTAATTAA_V$LHX3_01	YTAATTAA_V$LHX3_01		88	0.19243705	0.6574081	1	0.9417162	1	1727	tags=19%, list=15%, signal=23%
GGCKCATGS_UNKNOWN	GGCKCATGS_UNKNOWN		29	0.19461259	0.64860076	0.9818182	0.94547206	1	2068	tags=21%, list=18%, signal=25%
V$NFY_C	V$NFY_C		112	0.16430873	0.64825815	0.97959185	0.94259346	1	2251	tags=24%, list=20%, signal=30%
V$MEF2_03	V$MEF2_03		117	0.20398702	0.6466657	0.975	0.9408509	1	1940	tags=24%, list=17%, signal=29%
CCAGGTT,MIR-490	CCAGGTT,MIR-490		27	0.19212142	0.62129724	0.9302326	0.95559293	1	845	tags=11%, list=8%, signal=12%
GGGATGC,MIR-324-5P	GGGATGC,MIR-324-5P		24	0.2043209	0.60325974	1	0.96266115	1	2428	tags=33%, list=22%, signal=42%
TCCCRNNRTGC_UNKNOWN	TCCCRNNRTGC_UNKNOWN		80	0.10383534	0.4044465	1	0.99981385	1	9565	tags=99%, list=85%, signal=672%
