# Supplementary material for: A genomic analysis of mouse models of breast cancer reveals molecular features of mouse models and relationships to human breast cancer
Source: Breast Cancer Res. 2014 Jun 5;16(3):R59. doi: 10.1186/bcr3672 (PMC4078930; doi:10.1186/bcr3672)
Supplement: Additional file 11 — GSEA for mouse models compared to all other models or to mammary gland development. Listed by model. [file bcr3672-S11.zip › AdditionalFile11/Int3/Vs_other_models/C6/Downregulated_in_Int3_vs_other_models.txt]

NAME	GS<br> follow link to MSigDB	GS DETAILS	SIZE	ES	NES	NOM p-val	FDR q-val	FWER p-val	RANK AT MAX	LEADING EDGE
HOXA9_DN.V1_UP	HOXA9_DN.V1_UP	Details ...	90	-0.6037978	-1.8439193	0	0.035732403	0.026	2096	tags=47%, list=19%, signal=57%
PDGF_UP.V1_UP	PDGF_UP.V1_UP	Details ...	85	-0.4764116	-1.8091718	0	0.036704995	0.049	2091	tags=31%, list=19%, signal=37%
MTOR_UP.N4.V1_UP	MTOR_UP.N4.V1_UP	Details ...	130	-0.45213848	-1.7300118	0	0.07367531	0.12	2353	tags=37%, list=21%, signal=46%
SRC_UP.V1_DN	SRC_UP.V1_DN	Details ...	81	-0.5177919	-1.6712191	0.00174216	0.11398666	0.202	963	tags=28%, list=9%, signal=31%
CAMP_UP.V1_UP	CAMP_UP.V1_UP	Details ...	123	-0.3768812	-1.6531627	0.024482109	0.11186163	0.243	3711	tags=44%, list=33%, signal=65%
STK33_UP	STK33_UP	Details ...	129	-0.52915204	-1.6140066	0.007181329	0.14551905	0.325	2211	tags=40%, list=20%, signal=50%
RPS14_DN.V1_UP	RPS14_DN.V1_UP	Details ...	113	-0.60003185	-1.6071001	0.018450184	0.1337222	0.34	1476	tags=43%, list=13%, signal=49%
STK33_SKM_UP	STK33_SKM_UP	Details ...	129	-0.53768206	-1.5659237	0.022058824	0.18253578	0.425	1680	tags=39%, list=15%, signal=45%
STK33_NOMO_DN	STK33_NOMO_DN	Details ...	122	-0.45593363	-1.5605102	0.003669725	0.17258406	0.432	2052	tags=36%, list=18%, signal=44%
RB_P107_DN.V1_DN	RB_P107_DN.V1_DN	Details ...	86	-0.42966646	-1.5582964	0.046421662	0.15784773	0.44	2670	tags=40%, list=24%, signal=52%
TBK1.DN.48HRS_DN	TBK1.DN.48HRS_DN	Details ...	39	-0.45609337	-1.5561988	0.02037037	0.14622968	0.444	3290	tags=51%, list=29%, signal=72%
TBK1.DF_DN	TBK1.DF_DN	Details ...	157	-0.39376038	-1.5380025	0.024904214	0.16015518	0.489	3001	tags=40%, list=27%, signal=54%
KRAS.DF.V1_UP	KRAS.DF.V1_UP	Details ...	123	-0.49034458	-1.5248454	0.016791046	0.16789751	0.512	1311	tags=31%, list=12%, signal=35%
STK33_NOMO_UP	STK33_NOMO_UP	Details ...	146	-0.5001815	-1.5152624	0.031021899	0.17015743	0.535	2211	tags=39%, list=20%, signal=48%
RB_P130_DN.V1_DN	RB_P130_DN.V1_DN	Details ...	81	-0.46455112	-1.5087192	0.048964217	0.16738752	0.544	2337	tags=40%, list=21%, signal=50%
SIRNA_EIF4GI_DN	SIRNA_EIF4GI_DN	Details ...	50	-0.44965255	-1.5086693	0.027985075	0.15705214	0.544	2784	tags=40%, list=25%, signal=53%
CAMP_UP.V1_DN	CAMP_UP.V1_DN	Details ...	116	-0.41175762	-1.4942464	0.032490976	0.16743329	0.566	2186	tags=28%, list=20%, signal=35%
TBK1.DF_UP	TBK1.DF_UP	Details ...	166	-0.41429925	-1.4921757	0.028725315	0.1607236	0.569	2599	tags=36%, list=23%, signal=46%
EGFR_UP.V1_UP	EGFR_UP.V1_UP	Details ...	121	-0.47206017	-1.4895393	0.033088237	0.15638262	0.573	2080	tags=42%, list=19%, signal=51%
MTOR_UP.N4.V1_DN	MTOR_UP.N4.V1_DN	Details ...	82	-0.387935	-1.4523119	0.03710575	0.20602837	0.642	3045	tags=39%, list=27%, signal=53%
RB_DN.V1_DN	RB_DN.V1_DN		86	-0.47130224	-1.4468503	0.08073395	0.20499317	0.651	2257	tags=41%, list=20%, signal=51%
CSR_EARLY_UP.V1_UP	CSR_EARLY_UP.V1_UP		98	-0.4065141	-1.444088	0.10211946	0.2011707	0.661	3525	tags=45%, list=31%, signal=65%
AKT_UP.V1_UP	AKT_UP.V1_UP		118	-0.44287732	-1.4436129	0.04293381	0.19310047	0.662	2728	tags=47%, list=24%, signal=62%
RAF_UP.V1_UP	RAF_UP.V1_UP		123	-0.44502392	-1.4369366	0.03219697	0.19547103	0.675	2001	tags=37%, list=18%, signal=45%
AKT_UP.V1_DN	AKT_UP.V1_DN		138	-0.46502033	-1.4327422	0.046692606	0.19488475	0.682	1694	tags=36%, list=15%, signal=41%
BCAT_BILD_ET_AL_UP	BCAT_BILD_ET_AL_UP		29	-0.46349323	-1.4233599	0.06715064	0.20104471	0.694	1972	tags=34%, list=18%, signal=42%
AKT_UP_MTOR_DN.V1_UP	AKT_UP_MTOR_DN.V1_UP		127	-0.42917073	-1.414421	0.050816696	0.20862426	0.708	2832	tags=46%, list=25%, signal=61%
PKCA_DN.V1_DN	PKCA_DN.V1_DN		117	-0.43061695	-1.398754	0.029668411	0.22660662	0.727	2373	tags=38%, list=21%, signal=48%
BCAT.100_UP.V1_UP	BCAT.100_UP.V1_UP		32	-0.5046298	-1.3949682	0.054481547	0.2254278	0.732	1662	tags=31%, list=15%, signal=37%
SNF5_DN.V1_UP	SNF5_DN.V1_UP		134	-0.4591425	-1.3859394	0.115523465	0.23276222	0.74	804	tags=23%, list=7%, signal=25%
BCAT_GDS748_UP	BCAT_GDS748_UP		33	-0.4808933	-1.3828658	0.070143886	0.23085709	0.743	915	tags=24%, list=8%, signal=26%
E2F1_UP.V1_DN	E2F1_UP.V1_DN		129	-0.41997287	-1.3636413	0.086142324	0.25902718	0.781	2842	tags=41%, list=25%, signal=54%
E2F3_UP.V1_DN	E2F3_UP.V1_DN		57	-0.42456007	-1.3627372	0.10727273	0.2529112	0.782	1415	tags=19%, list=13%, signal=22%
P53_DN.V1_DN	P53_DN.V1_DN		122	-0.42948186	-1.3533574	0.043715846	0.2615617	0.794	2028	tags=39%, list=18%, signal=47%
MEK_UP.V1_UP	MEK_UP.V1_UP		124	-0.41939646	-1.342425	0.082720585	0.27386093	0.807	1857	tags=37%, list=17%, signal=44%
STK33_DN	STK33_DN		115	-0.38336772	-1.3121761	0.09057971	0.3283098	0.834	2281	tags=35%, list=20%, signal=43%
ATF2_UP.V1_DN	ATF2_UP.V1_DN		113	-0.4318369	-1.3115803	0.096834265	0.32084712	0.835	1694	tags=32%, list=15%, signal=37%
LTE2_UP.V1_DN	LTE2_UP.V1_DN		111	-0.44003296	-1.3105857	0.1360294	0.31414723	0.837	2359	tags=45%, list=21%, signal=57%
ESC_J1_UP_EARLY.V1_DN	ESC_J1_UP_EARLY.V1_DN		124	-0.3845473	-1.3089117	0.08974359	0.30921543	0.837	2421	tags=36%, list=22%, signal=46%
GLI1_UP.V1_UP	GLI1_UP.V1_UP		16	-0.48029587	-1.3070649	0.17919075	0.30541638	0.838	1785	tags=31%, list=16%, signal=37%
AKT_UP_MTOR_DN.V1_DN	AKT_UP_MTOR_DN.V1_DN		138	-0.3839082	-1.3031206	0.115523465	0.30554107	0.839	1694	tags=28%, list=15%, signal=32%
ALK_DN.V1_UP	ALK_DN.V1_UP		89	-0.43320847	-1.292748	0.10634648	0.31927377	0.851	1550	tags=31%, list=14%, signal=36%
ATF2_S_UP.V1_DN	ATF2_S_UP.V1_DN		107	-0.41527733	-1.2666494	0.14180478	0.36452156	0.871	1388	tags=25%, list=12%, signal=29%
EIF4E_DN	EIF4E_DN		44	-0.40399787	-1.2610208	0.14716981	0.3697433	0.877	662	tags=18%, list=6%, signal=19%
ESC_V6.5_UP_EARLY.V1_DN	ESC_V6.5_UP_EARLY.V1_DN		135	-0.44112852	-1.2484832	0.21150278	0.3881256	0.889	1514	tags=30%, list=14%, signal=35%
CYCLIN_D1_KE_.V1_UP	CYCLIN_D1_KE_.V1_UP		115	-0.3473259	-1.2465434	0.14183123	0.38403863	0.89	1908	tags=22%, list=17%, signal=26%
MEL18_DN.V1_UP	MEL18_DN.V1_UP		102	-0.43427938	-1.2433861	0.16819012	0.38257435	0.892	1442	tags=33%, list=13%, signal=38%
BMI1_DN_MEL18_DN.V1_UP	BMI1_DN_MEL18_DN.V1_UP		99	-0.42519128	-1.225269	0.17468806	0.41426307	0.908	1326	tags=31%, list=12%, signal=35%
CAHOY_ASTROGLIAL	CAHOY_ASTROGLIAL		64	-0.4571628	-1.2237754	0.20992367	0.40949768	0.908	1434	tags=34%, list=13%, signal=39%
ESC_V6.5_UP_LATE.V1_DN	ESC_V6.5_UP_LATE.V1_DN		129	-0.3600048	-1.213986	0.1861702	0.42208877	0.911	1532	tags=23%, list=14%, signal=27%
IL15_UP.V1_UP	IL15_UP.V1_UP		103	-0.35089704	-1.2122943	0.1594454	0.41760343	0.912	2376	tags=29%, list=21%, signal=37%
CRX_NRL_DN.V1_UP	CRX_NRL_DN.V1_UP		109	-0.35768098	-1.2063588	0.16489361	0.42238426	0.916	1137	tags=17%, list=10%, signal=19%
KRAS.LUNG_UP.V1_UP	KRAS.LUNG_UP.V1_UP		68	-0.43112198	-1.2040889	0.19964029	0.419541	0.917	1416	tags=26%, list=13%, signal=30%
GCNP_SHH_UP_LATE.V1_DN	GCNP_SHH_UP_LATE.V1_DN		137	-0.3207061	-1.200284	0.18881118	0.4201007	0.92	1899	tags=26%, list=17%, signal=30%
NOTCH_DN.V1_UP	NOTCH_DN.V1_UP		98	-0.364186	-1.1993035	0.1948718	0.41477072	0.921	1648	tags=26%, list=15%, signal=30%
CYCLIN_D1_UP.V1_UP	CYCLIN_D1_UP.V1_UP		123	-0.3452654	-1.1987263	0.23476702	0.4086363	0.921	1209	tags=16%, list=11%, signal=18%
P53_DN.V2_UP	P53_DN.V2_UP		83	-0.40606976	-1.1973792	0.19115044	0.40476087	0.922	1109	tags=22%, list=10%, signal=24%
PRC2_SUZ12_UP.V1_DN	PRC2_SUZ12_UP.V1_DN		100	-0.38440332	-1.1951034	0.20176992	0.4024188	0.922	2127	tags=33%, list=19%, signal=40%
MTOR_UP.V1_DN	MTOR_UP.V1_DN		134	-0.35821718	-1.189745	0.2047532	0.40625736	0.922	2903	tags=39%, list=26%, signal=52%
SNF5_DN.V1_DN	SNF5_DN.V1_DN		119	-0.40732676	-1.1710497	0.2239859	0.4394665	0.934	1899	tags=30%, list=17%, signal=36%
LEF1_UP.V1_DN	LEF1_UP.V1_DN		111	-0.37134296	-1.1687752	0.22522523	0.43702808	0.934	2605	tags=34%, list=23%, signal=44%
MYC_UP.V1_DN	MYC_UP.V1_DN		58	-0.3942082	-1.1627759	0.25539568	0.44314507	0.937	1303	tags=26%, list=12%, signal=29%
BCAT.100_UP.V1_DN	BCAT.100_UP.V1_DN		15	-0.46940917	-1.1558799	0.28273246	0.45082194	0.938	689	tags=20%, list=6%, signal=21%
NRL_DN.V1_DN	NRL_DN.V1_DN		91	-0.34286022	-1.155491	0.23351158	0.44439292	0.938	1767	tags=22%, list=16%, signal=26%
PTEN_DN.V1_DN	PTEN_DN.V1_DN		84	-0.3818207	-1.135256	0.26486486	0.48126158	0.944	796	tags=21%, list=7%, signal=23%
CTIP_DN.V1_DN	CTIP_DN.V1_DN		71	-0.34969574	-1.1335906	0.27334467	0.47727165	0.944	1631	tags=28%, list=15%, signal=33%
RAF_UP.V1_DN	RAF_UP.V1_DN		110	-0.34897828	-1.1241584	0.2675522	0.49059308	0.945	1668	tags=27%, list=15%, signal=32%
IL2_UP.V1_UP	IL2_UP.V1_UP		102	-0.33579856	-1.120909	0.27738515	0.49098745	0.948	1857	tags=24%, list=17%, signal=28%
ESC_J1_UP_EARLY.V1_UP	ESC_J1_UP_EARLY.V1_UP		119	-0.32451546	-1.1108614	0.28158844	0.5060212	0.953	1882	tags=29%, list=17%, signal=34%
STK33_SKM_DN	STK33_SKM_DN		125	-0.33333945	-1.1077628	0.29159212	0.5062864	0.953	2471	tags=34%, list=22%, signal=44%
BCAT_BILD_ET_AL_DN	BCAT_BILD_ET_AL_DN		22	-0.34305197	-1.1010151	0.3180147	0.5135782	0.955	3382	tags=36%, list=30%, signal=52%
BMI1_DN_MEL18_DN.V1_DN	BMI1_DN_MEL18_DN.V1_DN		86	-0.35592932	-1.096313	0.29982364	0.5165359	0.956	1944	tags=35%, list=17%, signal=42%
KRAS.LUNG_UP.V1_DN	KRAS.LUNG_UP.V1_DN		75	-0.383402	-1.0914223	0.34662044	0.52023935	0.956	1476	tags=31%, list=13%, signal=35%
KRAS.KIDNEY_UP.V1_UP	KRAS.KIDNEY_UP.V1_UP		83	-0.38821188	-1.0907372	0.32149202	0.5147928	0.956	743	tags=20%, list=7%, signal=22%
NRL_DN.V1_UP	NRL_DN.V1_UP		111	-0.31209424	-1.0868282	0.32911393	0.5161771	0.958	1137	tags=15%, list=10%, signal=17%
KRAS.LUNG.BREAST_UP.V1_UP	KRAS.LUNG.BREAST_UP.V1_UP		73	-0.396616	-1.0833205	0.3533569	0.51792526	0.96	1283	tags=23%, list=11%, signal=26%
MEK_UP.V1_DN	MEK_UP.V1_DN		98	-0.32478362	-1.0781177	0.32789856	0.52336216	0.963	1668	tags=22%, list=15%, signal=26%
BRCA1_DN.V1_UP	BRCA1_DN.V1_UP		70	-0.3770709	-1.0754213	0.36125654	0.52301335	0.963	922	tags=17%, list=8%, signal=19%
IL21_UP.V1_UP	IL21_UP.V1_UP		118	-0.34827515	-1.0746566	0.35153583	0.5177668	0.963	1345	tags=21%, list=12%, signal=24%
CRX_DN.V1_DN	CRX_DN.V1_DN		113	-0.31726557	-1.0682348	0.36576578	0.524941	0.964	2652	tags=35%, list=24%, signal=46%
CYCLIN_D1_KE_.V1_DN	CYCLIN_D1_KE_.V1_DN		124	-0.3312603	-1.063191	0.37275985	0.52968293	0.966	1110	tags=19%, list=10%, signal=21%
NFE2L2.V2	NFE2L2.V2		212	-0.29725343	-1.0472356	0.39728352	0.5574105	0.97	2456	tags=30%, list=22%, signal=37%
KRAS.LUNG.BREAST_UP.V1_DN	KRAS.LUNG.BREAST_UP.V1_DN		72	-0.35416383	-1.0411466	0.38138688	0.5646943	0.971	1830	tags=29%, list=16%, signal=35%
PTEN_DN.V2_UP	PTEN_DN.V2_UP		70	-0.33389208	-1.0346301	0.38172042	0.57209116	0.973	1183	tags=21%, list=11%, signal=24%
BMI1_DN.V1_UP	BMI1_DN.V1_UP		102	-0.35001227	-1.0330647	0.41048825	0.5691175	0.973	1326	tags=24%, list=12%, signal=26%
MTOR_UP.V1_UP	MTOR_UP.V1_UP		121	-0.29827845	-1.0279734	0.41450778	0.5743834	0.974	2938	tags=35%, list=26%, signal=47%
LEF1_UP.V1_UP	LEF1_UP.V1_UP		124	-0.340523	-1.0257764	0.429078	0.5726621	0.974	1758	tags=28%, list=16%, signal=33%
CSR_EARLY_UP.V1_DN	CSR_EARLY_UP.V1_DN		59	-0.31781778	-1.0256786	0.4031008	0.5663408	0.974	1957	tags=31%, list=17%, signal=37%
PDGF_ERK_DN.V1_UP	PDGF_ERK_DN.V1_UP		81	-0.296592	-1.0213778	0.42682928	0.5685119	0.974	2372	tags=27%, list=21%, signal=34%
KRAS.600_UP.V1_UP	KRAS.600_UP.V1_UP		149	-0.33959633	-1.015009	0.4235501	0.57707006	0.975	1335	tags=21%, list=12%, signal=23%
LTE2_UP.V1_UP	LTE2_UP.V1_UP		120	-0.29401967	-1.014823	0.4270073	0.5710452	0.975	2000	tags=26%, list=18%, signal=31%
KRAS.AMP.LUNG_UP.V1_DN	KRAS.AMP.LUNG_UP.V1_DN		74	-0.32010484	-1.0097141	0.43920144	0.5759213	0.977	663	tags=14%, list=6%, signal=14%
KRAS.600.LUNG.BREAST_UP.V1_UP	KRAS.600.LUNG.BREAST_UP.V1_UP		142	-0.34719017	-1.0095191	0.47027972	0.57020086	0.977	1124	tags=20%, list=10%, signal=22%
VEGF_A_UP.V1_DN	VEGF_A_UP.V1_DN		122	-0.28615835	-1.0075839	0.4388489	0.5678342	0.977	1634	tags=17%, list=15%, signal=20%
PRC2_EZH2_UP.V1_DN	PRC2_EZH2_UP.V1_DN		112	-0.33269116	-0.99763596	0.4703833	0.5838835	0.98	2127	tags=30%, list=19%, signal=37%
KRAS.600_UP.V1_DN	KRAS.600_UP.V1_DN		150	-0.31577823	-0.98808736	0.47711268	0.5977361	0.983	1576	tags=22%, list=14%, signal=25%
KRAS.KIDNEY_UP.V1_DN	KRAS.KIDNEY_UP.V1_DN		78	-0.34806293	-0.9866128	0.48686516	0.59473085	0.984	1317	tags=22%, list=12%, signal=25%
KRAS.PROSTATE_UP.V1_UP	KRAS.PROSTATE_UP.V1_UP		77	-0.33584765	-0.9844133	0.5044405	0.5938991	0.985	1056	tags=18%, list=9%, signal=20%
PRC2_EDD_UP.V1_DN	PRC2_EDD_UP.V1_DN		106	-0.2927776	-0.96695805	0.5153707	0.6270772	0.985	1897	tags=25%, list=17%, signal=29%
GCNP_SHH_UP_EARLY.V1_DN	GCNP_SHH_UP_EARLY.V1_DN		120	-0.27711353	-0.9625819	0.5182609	0.6300449	0.986	2402	tags=29%, list=21%, signal=37%
NOTCH_DN.V1_DN	NOTCH_DN.V1_DN		110	-0.3080092	-0.9528494	0.5510949	0.6465981	0.989	850	tags=17%, list=8%, signal=19%
PRC2_EZH2_UP.V1_UP	PRC2_EZH2_UP.V1_UP		112	-0.26349688	-0.94816124	0.57271093	0.6510611	0.989	1892	tags=19%, list=17%, signal=22%
TGFB_UP.V1_DN	TGFB_UP.V1_DN		108	-0.27616832	-0.94693947	0.56084657	0.6478003	0.989	2732	tags=29%, list=24%, signal=38%
MEL18_DN.V1_DN	MEL18_DN.V1_DN		89	-0.31713575	-0.945433	0.53176045	0.6448007	0.989	1957	tags=33%, list=17%, signal=39%
JNK_DN.V1_UP	JNK_DN.V1_UP		109	-0.3037806	-0.9418666	0.568873	0.6464512	0.989	1746	tags=25%, list=16%, signal=29%
WNT_UP.V1_UP	WNT_UP.V1_UP		133	-0.28500083	-0.9397755	0.5615942	0.6447716	0.989	2831	tags=31%, list=25%, signal=41%
KRAS.600.LUNG.BREAST_UP.V1_DN	KRAS.600.LUNG.BREAST_UP.V1_DN		140	-0.30631346	-0.9350394	0.56330276	0.6491388	0.989	2267	tags=29%, list=20%, signal=36%
CRX_DN.V1_UP	CRX_DN.V1_UP		102	-0.2837231	-0.9279862	0.5824373	0.65811455	0.99	1137	tags=15%, list=10%, signal=16%
PRC2_EDD_UP.V1_UP	PRC2_EDD_UP.V1_UP		111	-0.25807562	-0.91464204	0.60229445	0.6817597	0.99	1124	tags=11%, list=10%, signal=12%
DCA_UP.V1_DN	DCA_UP.V1_DN		81	-0.2650119	-0.9139808	0.6048527	0.6771429	0.99	2163	tags=22%, list=19%, signal=27%
P53_DN.V1_UP	P53_DN.V1_UP		114	-0.29084244	-0.9034652	0.5904936	0.69464517	0.99	1477	tags=21%, list=13%, signal=24%
ESC_V6.5_UP_LATE.V1_UP	ESC_V6.5_UP_LATE.V1_UP		135	-0.27536085	-0.9028534	0.6227758	0.68988836	0.99	2493	tags=30%, list=22%, signal=38%
KRAS.DF.V1_DN	KRAS.DF.V1_DN		102	-0.26913136	-0.89533454	0.65913045	0.70123917	0.991	1826	tags=23%, list=16%, signal=27%
GCNP_SHH_UP_LATE.V1_UP	GCNP_SHH_UP_LATE.V1_UP		121	-0.2373787	-0.87073624	0.6355311	0.7506357	0.992	3606	tags=36%, list=32%, signal=52%
TGFB_UP.V1_UP	TGFB_UP.V1_UP		111	-0.27462447	-0.8685512	0.67805755	0.7498832	0.992	1417	tags=20%, list=13%, signal=22%
KRAS.PROSTATE_UP.V1_DN	KRAS.PROSTATE_UP.V1_DN		80	-0.30043447	-0.8669583	0.67486817	0.746826	0.992	1830	tags=23%, list=16%, signal=27%
PTEN_DN.V2_DN	PTEN_DN.V2_DN		77	-0.25631455	-0.8553892	0.7082601	0.7671959	0.992	684	tags=10%, list=6%, signal=11%
JNK_DN.V1_DN	JNK_DN.V1_DN		115	-0.26105988	-0.84738255	0.7189781	0.77863425	0.993	2481	tags=29%, list=22%, signal=36%
ERB2_UP.V1_DN	ERB2_UP.V1_DN		92	-0.24994612	-0.84667504	0.69439423	0.7737238	0.993	1536	tags=17%, list=14%, signal=20%
WNT_UP.V1_DN	WNT_UP.V1_DN		122	-0.25526842	-0.84366065	0.74221456	0.7735143	0.993	1396	tags=16%, list=12%, signal=19%
RELA_DN.V1_DN	RELA_DN.V1_DN		95	-0.287116	-0.83934957	0.7372014	0.777034	0.994	1542	tags=21%, list=14%, signal=24%
KRAS.BREAST_UP.V1_UP	KRAS.BREAST_UP.V1_UP		74	-0.30280435	-0.8374544	0.7222222	0.7745718	0.994	1839	tags=23%, list=16%, signal=27%
BMI1_DN.V1_DN	BMI1_DN.V1_DN		90	-0.25883174	-0.83718497	0.7589454	0.768914	0.994	2795	tags=38%, list=25%, signal=50%
BCAT_GDS748_DN	BCAT_GDS748_DN		22	-0.2736391	-0.8364807	0.7094862	0.76417965	0.994	644	tags=9%, list=6%, signal=10%
CAHOY_OLIGODENDROCUTIC	CAHOY_OLIGODENDROCUTIC		52	-0.25706384	-0.83488935	0.7294333	0.76105314	0.994	947	tags=12%, list=8%, signal=13%
RAPA_EARLY_UP.V1_UP	RAPA_EARLY_UP.V1_UP		105	-0.23765251	-0.8264862	0.767148	0.77311605	0.994	1625	tags=18%, list=15%, signal=21%
SIRNA_EIF4GI_UP	SIRNA_EIF4GI_UP		65	-0.22993572	-0.82367635	0.6969697	0.77290446	0.994	3460	tags=34%, list=31%, signal=49%
DCA_UP.V1_UP	DCA_UP.V1_UP		86	-0.2564027	-0.8179022	0.771529	0.7793144	0.994	2195	tags=24%, list=20%, signal=30%
GCNP_SHH_UP_EARLY.V1_UP	GCNP_SHH_UP_EARLY.V1_UP		114	-0.21031584	-0.8114197	0.73626375	0.7874275	0.995	733	tags=7%, list=7%, signal=7%
ESC_J1_UP_LATE.V1_DN	ESC_J1_UP_LATE.V1_DN		133	-0.23486367	-0.81014663	0.8189807	0.7839717	0.995	1091	tags=14%, list=10%, signal=15%
CSR_LATE_UP.V1_DN	CSR_LATE_UP.V1_DN		74	-0.2528413	-0.80669737	0.76363635	0.7860366	0.995	2948	tags=34%, list=26%, signal=46%
ESC_J1_UP_LATE.V1_UP	ESC_J1_UP_LATE.V1_UP		140	-0.25281867	-0.799629	0.78734624	0.7944103	0.995	2051	tags=25%, list=18%, signal=30%
BRCA1_DN.V1_DN	BRCA1_DN.V1_DN		70	-0.25964233	-0.7954983	0.79541445	0.79698485	0.995	2925	tags=33%, list=26%, signal=44%
CRX_NRL_DN.V1_DN	CRX_NRL_DN.V1_DN		92	-0.23379122	-0.7637578	0.87130433	0.8559419	0.996	1367	tags=15%, list=12%, signal=17%
CTIP_DN.V1_UP	CTIP_DN.V1_UP		70	-0.2689029	-0.7620368	0.835924	0.8526746	0.996	2067	tags=24%, list=18%, signal=30%
MYC_UP.V1_UP	MYC_UP.V1_UP		82	-0.20721075	-0.7602115	0.82577133	0.849611	0.996	1731	tags=12%, list=15%, signal=14%
VEGF_A_UP.V1_UP	VEGF_A_UP.V1_UP		115	-0.23933254	-0.756407	0.8896552	0.8501109	0.996	1620	tags=18%, list=14%, signal=21%
IL21_UP.V1_DN	IL21_UP.V1_DN		94	-0.25130984	-0.7553199	0.83716816	0.84606797	0.996	2086	tags=23%, list=19%, signal=29%
KRAS.50_UP.V1_UP	KRAS.50_UP.V1_UP		31	-0.30281466	-0.7445627	0.88372093	0.86038274	0.996	569	tags=16%, list=5%, signal=17%
PDGF_ERK_DN.V1_DN	PDGF_ERK_DN.V1_DN		88	-0.1864624	-0.73293763	0.85480946	0.8743421	0.996	3743	tags=33%, list=33%, signal=49%
PRC1_BMI_UP.V1_UP	PRC1_BMI_UP.V1_UP		99	-0.21946459	-0.7197356	0.92239857	0.8905651	0.996	791	tags=9%, list=7%, signal=10%
KRAS.300_UP.V1_DN	KRAS.300_UP.V1_DN		74	-0.24099697	-0.71417516	0.9388489	0.8932726	0.996	1317	tags=15%, list=12%, signal=17%
RB_P107_DN.V1_UP	RB_P107_DN.V1_UP		109	-0.2423638	-0.7075375	0.80907375	0.8966904	0.996	2453	tags=24%, list=22%, signal=30%
ATM_DN.V1_DN	ATM_DN.V1_DN		86	-0.23232444	-0.694124	0.943686	0.90977913	0.998	1632	tags=17%, list=15%, signal=20%
ATM_DN.V1_UP	ATM_DN.V1_UP		90	-0.2193457	-0.6317145	0.9600694	0.96382713	0.999	1592	tags=17%, list=14%, signal=19%
KRAS.AMP.LUNG_UP.V1_UP	KRAS.AMP.LUNG_UP.V1_UP		67	-0.23735812	-0.6236965	0.9528796	0.96276116	0.999	1648	tags=18%, list=15%, signal=21%
