# Supplementary material for: A genomic analysis of mouse models of breast cancer reveals molecular features of mouse models and relationships to human breast cancer
Source: Breast Cancer Res. 2014 Jun 5;16(3):R59. doi: 10.1186/bcr3672 (PMC4078930; doi:10.1186/bcr3672)
Supplement: Additional file 11 — GSEA for mouse models compared to all other models or to mammary gland development. Listed by model. [file bcr3672-S11.zip › AdditionalFile11/Int3/Vs_other_models/C6/Upregulated_in_Int3_vs_other_models.txt]

NAME	GS<br> follow link to MSigDB	GS DETAILS	SIZE	ES	NES	NOM p-val	FDR q-val	FWER p-val	RANK AT MAX	LEADING EDGE
YAP1_DN	YAP1_DN	Details ...	24	0.57602614	1.6453247	0.002207506	0.18453704	0.231	1346	tags=38%, list=12%, signal=43%
PRC2_SUZ12_UP.V1_UP	PRC2_SUZ12_UP.V1_UP	Details ...	114	0.33376995	1.1066824	0.29099306	1	0.906	1432	tags=26%, list=13%, signal=30%
ALK_DN.V1_DN	ALK_DN.V1_DN	Details ...	73	0.35467467	1.0653731	0.35897437	1	0.926	1480	tags=33%, list=13%, signal=38%
PTEN_DN.V1_UP	PTEN_DN.V1_UP	Details ...	101	0.328116	1.0490581	0.37892377	1	0.934	970	tags=23%, list=9%, signal=25%
ATF2_S_UP.V1_UP	ATF2_S_UP.V1_UP	Details ...	108	0.33141083	1.0384996	0.4	1	0.935	1860	tags=31%, list=17%, signal=36%
PIGF_UP.V1_DN	PIGF_UP.V1_DN	Details ...	105	0.31889746	1.0377263	0.4	1	0.935	1901	tags=31%, list=17%, signal=37%
RAPA_EARLY_UP.V1_DN	RAPA_EARLY_UP.V1_DN	Details ...	110	0.2639403	1.0195061	0.40938166	1	0.941	2564	tags=37%, list=23%, signal=48%
ERB2_UP.V1_UP	ERB2_UP.V1_UP	Details ...	118	0.2862039	1.0114886	0.43052393	1	0.944	1024	tags=19%, list=9%, signal=21%
PKCA_DN.V1_UP	PKCA_DN.V1_UP	Details ...	115	0.32527998	0.99004656	0.4631829	1	0.953	1167	tags=29%, list=10%, signal=32%
HOXA9_DN.V1_DN	HOXA9_DN.V1_DN	Details ...	111	0.24948521	0.9274819	0.5900474	1	0.971	1899	tags=24%, list=17%, signal=29%
JAK2_DN.V1_DN	JAK2_DN.V1_DN	Details ...	51	0.26623133	0.9163108	0.5904139	1	0.975	1232	tags=22%, list=11%, signal=24%
E2F3_UP.V1_UP	E2F3_UP.V1_UP	Details ...	100	0.25835332	0.91090846	0.63073397	1	0.978	1651	tags=22%, list=15%, signal=26%
CYCLIN_D1_UP.V1_DN	CYCLIN_D1_UP.V1_DN	Details ...	125	0.24850258	0.90989745	0.6203474	1	0.978	1750	tags=23%, list=16%, signal=27%
EIF4E_UP	EIF4E_UP	Details ...	52	0.24661613	0.8998508	0.6080178	1	0.979	1874	tags=23%, list=17%, signal=28%
RB_P130_DN.V1_UP	RB_P130_DN.V1_UP	Details ...	101	0.25793552	0.8989935	0.61538464	1	0.979	2290	tags=28%, list=20%, signal=35%
ATF2_UP.V1_UP	ATF2_UP.V1_UP	Details ...	107	0.26898277	0.89787275	0.6407323	1	0.979	1278	tags=20%, list=11%, signal=22%
TBK1.DN.48HRS_UP	TBK1.DN.48HRS_UP	Details ...	34	0.24912511	0.88731515	0.5956044	1	0.982	481	tags=9%, list=4%, signal=9%
ESC_V6.5_UP_EARLY.V1_UP	ESC_V6.5_UP_EARLY.V1_UP	Details ...	118	0.26087016	0.87680006	0.64835167	1	0.984	1486	tags=25%, list=13%, signal=28%
PDGF_UP.V1_DN	PDGF_UP.V1_DN	Details ...	70	0.27862674	0.8753702	0.6629464	1	0.984	1432	tags=33%, list=13%, signal=37%
EGFR_UP.V1_DN	EGFR_UP.V1_DN	Details ...	105	0.24681738	0.8639294	0.7260579	1	0.985	1512	tags=25%, list=14%, signal=28%
CAHOY_ASTROCYTIC	CAHOY_ASTROCYTIC		57	0.2723059	0.8438004	0.73660713	1	0.986	595	tags=12%, list=5%, signal=13%
KRAS.300_UP.V1_UP	KRAS.300_UP.V1_UP		80	0.28876802	0.84026456	0.75233644	1	0.987	2155	tags=36%, list=19%, signal=45%
IL2_UP.V1_DN	IL2_UP.V1_DN		99	0.26103097	0.8349888	0.7223427	1	0.987	1725	tags=27%, list=15%, signal=32%
PIGF_UP.V1_UP	PIGF_UP.V1_UP		94	0.23181355	0.8228241	0.7290323	1	0.988	625	tags=10%, list=6%, signal=10%
IL15_UP.V1_DN	IL15_UP.V1_DN		88	0.2589232	0.81220883	0.80875576	1	0.99	653	tags=17%, list=6%, signal=18%
KRAS.BREAST_UP.V1_DN	KRAS.BREAST_UP.V1_DN		77	0.2523102	0.80842876	0.7977273	1	0.99	785	tags=16%, list=7%, signal=17%
RPS14_DN.V1_DN	RPS14_DN.V1_DN		101	0.22160904	0.80602485	0.739229	1	0.991	1573	tags=21%, list=14%, signal=24%
RELA_DN.V1_UP	RELA_DN.V1_UP		86	0.2395861	0.8019818	0.8393665	0.99270946	0.993	961	tags=17%, list=9%, signal=19%
YAP1_UP	YAP1_UP		23	0.24332279	0.7962127	0.7396963	0.975007	0.994	524	tags=9%, list=5%, signal=9%
P53_DN.V2_DN	P53_DN.V2_DN		99	0.23188879	0.7725702	0.8979592	1	0.994	1734	tags=24%, list=15%, signal=28%
PRC1_BMI_UP.V1_DN	PRC1_BMI_UP.V1_DN		95	0.23253706	0.76668197	0.8946188	0.98447293	0.995	2179	tags=31%, list=19%, signal=38%
CAHOY_NEURONAL	CAHOY_NEURONAL		56	0.2720982	0.7472759	0.8378378	0.9989804	0.995	1010	tags=21%, list=9%, signal=23%
JAK2_DN.V1_UP	JAK2_DN.V1_UP		87	0.23923683	0.7436076	0.9130435	0.97678727	0.995	909	tags=18%, list=8%, signal=20%
RB_DN.V1_UP	RB_DN.V1_UP		95	0.19410132	0.719358	0.8686636	0.9953419	0.996	1651	tags=18%, list=15%, signal=21%
SRC_UP.V1_UP	SRC_UP.V1_UP		76	0.2171459	0.7100567	0.8486239	0.98061705	0.996	2830	tags=33%, list=25%, signal=44%
KRAS.50_UP.V1_DN	KRAS.50_UP.V1_DN		23	0.28243026	0.70194006	0.88863635	0.965561	0.996	1358	tags=26%, list=12%, signal=30%
CORDENONSI_YAP_CONSERVED_SIGNATURE	CORDENONSI_YAP_CONSERVED_SIGNATURE		42	0.2276907	0.64085394	0.938326	1	0.997	1213	tags=19%, list=11%, signal=21%
CSR_LATE_UP.V1_UP	CSR_LATE_UP.V1_UP		107	0.16483524	0.5911228	0.93636364	1	0.998	2187	tags=21%, list=20%, signal=25%
E2F1_UP.V1_UP	E2F1_UP.V1_UP		113	0.13776691	0.5190791	1	0.9942106	1	3198	tags=30%, list=29%, signal=42%
