# Supplementary material for: A genomic analysis of mouse models of breast cancer reveals molecular features of mouse models and relationships to human breast cancer
Source: Breast Cancer Res. 2014 Jun 5;16(3):R59. doi: 10.1186/bcr3672 (PMC4078930; doi:10.1186/bcr3672)
Supplement: Additional file 11 — GSEA for mouse models compared to all other models or to mammary gland development. Listed by model. [file bcr3672-S11.zip › AdditionalFile11/LPA/Vs_normal_mammary/C2/Downregulated_in_LPA_vs_NormalMammary.txt]

NAME	GS<br> follow link to MSigDB	GS DETAILS	SIZE	ES	NES	NOM p-val	FDR q-val	FWER p-val	RANK AT MAX	LEADING EDGE
KEGG_PARKINSONS_DISEASE	KEGG_PARKINSONS_DISEASE	Details ...	81	-0.6684603	-1.9155287	0	0.5816897	0.19	2860	tags=77%, list=26%, signal=102%
MCBRYAN_PUBERTAL_BREAST_4_5WK_DN	MCBRYAN_PUBERTAL_BREAST_4_5WK_DN	Details ...	148	-0.6904618	-1.8870068	0	0.44420514	0.26	1945	tags=61%, list=17%, signal=73%
KEGG_HUNTINGTONS_DISEASE	KEGG_HUNTINGTONS_DISEASE	Details ...	115	-0.51792485	-1.8395752	0.018181818	0.60884625	0.4	2789	tags=58%, list=25%, signal=77%
REACTOME_INTEGRATION_OF_ENERGY_METABOLISM	REACTOME_INTEGRATION_OF_ENERGY_METABOLISM	Details ...	160	-0.57160306	-1.8393235	0	0.45663467	0.4	2182	tags=56%, list=19%, signal=69%
ROSS_LEUKEMIA_WITH_MLL_FUSIONS	ROSS_LEUKEMIA_WITH_MLL_FUSIONS	Details ...	49	-0.5262534	-1.822955	0	0.4315088	0.44	2324	tags=49%, list=21%, signal=62%
REACTOME_REGULATION_OF_INSULIN_SECRETION	REACTOME_REGULATION_OF_INSULIN_SECRETION	Details ...	148	-0.51639783	-1.818735	0	0.37953103	0.45	2333	tags=55%, list=21%, signal=69%
LANDIS_ERBB2_BREAST_TUMORS_65_DN	LANDIS_ERBB2_BREAST_TUMORS_65_DN	Details ...	30	-0.8636055	-1.8152121	0	0.34048414	0.46	1229	tags=87%, list=11%, signal=97%
LANDIS_ERBB2_BREAST_TUMORS_324_DN	LANDIS_ERBB2_BREAST_TUMORS_324_DN	Details ...	115	-0.78866744	-1.8151006	0	0.29792362	0.46	1783	tags=79%, list=16%, signal=93%
BONOME_OVARIAN_CANCER_POOR_SURVIVAL_UP	BONOME_OVARIAN_CANCER_POOR_SURVIVAL_UP	Details ...	20	-0.6444624	-1.7944151	0	0.33914414	0.54	3480	tags=80%, list=31%, signal=116%
REACTOME_GLUCOSE_REGULATION_OF_INSULIN_SECRETION	REACTOME_GLUCOSE_REGULATION_OF_INSULIN_SECRETION	Details ...	117	-0.60747313	-1.7833894	0	0.340941	0.6	2333	tags=65%, list=21%, signal=81%
REACTOME_ELECTRON_TRANSPORT_CHAIN	REACTOME_ELECTRON_TRANSPORT_CHAIN	Details ...	52	-0.75677454	-1.780954	0	0.3196027	0.61	2333	tags=88%, list=21%, signal=111%
REACTOME_REGULATION_OF_LIPID_METABOLISM_BY_PEROXISOME_PROLIFERATOR_ACTIVATED_RECEPTOR_ALPHA	REACTOME_REGULATION_OF_LIPID_METABOLISM_BY_PEROXISOME_PROLIFERATOR_ACTIVATED_RECEPTOR_ALPHA	Details ...	40	-0.71739185	-1.763277	0.01724138	0.35456476	0.66	1446	tags=52%, list=13%, signal=60%
LANDIS_BREAST_CANCER_PROGRESSION_DN	LANDIS_BREAST_CANCER_PROGRESSION_DN	Details ...	57	-0.7970091	-1.7620436	0	0.33055913	0.66	1743	tags=81%, list=16%, signal=95%
SWEET_LUNG_CANCER_KRAS_DN	SWEET_LUNG_CANCER_KRAS_DN	Details ...	324	-0.6278869	-1.7613171	0	0.30863026	0.66	1953	tags=53%, list=17%, signal=62%
LANDIS_ERBB2_BREAST_PRENEOPLASTIC_DN	LANDIS_ERBB2_BREAST_PRENEOPLASTIC_DN	Details ...	45	-0.8147052	-1.749016	0.018518519	0.3311652	0.68	1538	tags=82%, list=14%, signal=95%
MCBRYAN_PUBERTAL_BREAST_6_7WK_UP	MCBRYAN_PUBERTAL_BREAST_6_7WK_UP	Details ...	133	-0.50275517	-1.7486569	0	0.3130012	0.68	2179	tags=39%, list=19%, signal=48%
BERTUCCI_INVASIVE_CARCINOMA_DUCTAL_VS_LOBULAR_DN	BERTUCCI_INVASIVE_CARCINOMA_DUCTAL_VS_LOBULAR_DN	Details ...	32	-0.75980264	-1.7450393	0	0.30223358	0.68	1783	tags=66%, list=16%, signal=78%
KEGG_ALZHEIMERS_DISEASE	KEGG_ALZHEIMERS_DISEASE	Details ...	109	-0.5303345	-1.7157958	0.018867925	0.3814482	0.76	2333	tags=56%, list=21%, signal=70%
MOOTHA_VOXPHOS	MOOTHA_VOXPHOS	Details ...	67	-0.6617908	-1.7033955	0.018867925	0.41580257	0.82	2853	tags=81%, list=25%, signal=108%
KEGG_PYRUVATE_METABOLISM	KEGG_PYRUVATE_METABOLISM	Details ...	29	-0.6548243	-1.7008706	0.016666668	0.40912384	0.82	1718	tags=48%, list=15%, signal=57%
LI_WILMS_TUMOR_VS_FETAL_KIDNEY_1_UP	LI_WILMS_TUMOR_VS_FETAL_KIDNEY_1_UP	Details ...	121	-0.49038678	-1.6947926	0.019607844	0.40967274	0.82	1768	tags=39%, list=16%, signal=46%
TURASHVILI_BREAST_DUCTAL_CARCINOMA_VS_LOBULAR_NORMAL_DN	TURASHVILI_BREAST_DUCTAL_CARCINOMA_VS_LOBULAR_NORMAL_DN	Details ...	32	-0.61298347	-1.6854224	0	0.43249798	0.84	511	tags=38%, list=5%, signal=39%
KEGG_OXIDATIVE_PHOSPHORYLATION	KEGG_OXIDATIVE_PHOSPHORYLATION	Details ...	89	-0.55810076	-1.6821301	0.05263158	0.42870715	0.85	2853	tags=69%, list=25%, signal=91%
URS_ADIPOCYTE_DIFFERENTIATION_UP	URS_ADIPOCYTE_DIFFERENTIATION_UP	Details ...	49	-0.57928956	-1.6673208	0	0.47044644	0.87	1005	tags=31%, list=9%, signal=33%
ZHAN_LATE_DIFFERENTIATION_GENES_UP	ZHAN_LATE_DIFFERENTIATION_GENES_UP	Details ...	17	-0.6333781	-1.6639757	0.01923077	0.4682176	0.87	1677	tags=35%, list=15%, signal=41%
KEGG_ADIPOCYTOKINE_SIGNALING_PATHWAY	KEGG_ADIPOCYTOKINE_SIGNALING_PATHWAY	Details ...	35	-0.526001	-1.6631974	0.01754386	0.45419773	0.87	2216	tags=46%, list=20%, signal=57%
SMID_BREAST_CANCER_LUMINAL_A_UP	SMID_BREAST_CANCER_LUMINAL_A_UP	Details ...	52	-0.75853604	-1.6615696	0	0.44347602	0.87	1452	tags=65%, list=13%, signal=75%
MOOTHA_MITOCHONDRIA	MOOTHA_MITOCHONDRIA	Details ...	330	-0.46411568	-1.6612065	0.07017544	0.42994246	0.87	2860	tags=50%, list=26%, signal=66%
KEGG_BIOSYNTHESIS_OF_UNSATURATED_FATTY_ACIDS	KEGG_BIOSYNTHESIS_OF_UNSATURATED_FATTY_ACIDS	Details ...	18	-0.6816815	-1.6596347	0.018181818	0.41969112	0.88	1636	tags=61%, list=15%, signal=71%
NATSUME_RESPONSE_TO_INTERFERON_BETA_UP	NATSUME_RESPONSE_TO_INTERFERON_BETA_UP	Details ...	42	-0.44567752	-1.6550382	0.020833334	0.42500874	0.89	1601	tags=29%, list=14%, signal=33%
MCBRYAN_PUBERTAL_BREAST_3_4WK_DN	MCBRYAN_PUBERTAL_BREAST_3_4WK_DN	Details ...	33	-0.6316283	-1.6502178	0.04	0.4295563	0.89	1743	tags=52%, list=16%, signal=61%
TONKS_TARGETS_OF_RUNX1_RUNX1T1_FUSION_GRANULOCYTE_UP	TONKS_TARGETS_OF_RUNX1_RUNX1T1_FUSION_GRANULOCYTE_UP	Details ...	35	-0.57069373	-1.6486355	0	0.42356792	0.89	898	tags=31%, list=8%, signal=34%
LI_PROSTATE_CANCER_EPIGENETIC	LI_PROSTATE_CANCER_EPIGENETIC	Details ...	15	-0.67029834	-1.6478468	0.018181818	0.41414222	0.89	1788	tags=47%, list=16%, signal=55%
KEGG_VALINE_LEUCINE_AND_ISOLEUCINE_DEGRADATION	KEGG_VALINE_LEUCINE_AND_ISOLEUCINE_DEGRADATION	Details ...	35	-0.733368	-1.6478301	0.037037037	0.40220702	0.89	1575	tags=71%, list=14%, signal=83%
BIDUS_METASTASIS_DN	BIDUS_METASTASIS_DN	Details ...	76	-0.50885814	-1.6468279	0.018181818	0.39426142	0.89	2318	tags=43%, list=21%, signal=54%
WINTER_HYPOXIA_DN	WINTER_HYPOXIA_DN	Details ...	24	-0.78285205	-1.6458282	0	0.3858116	0.89	1501	tags=63%, list=13%, signal=72%
RODRIGUES_THYROID_CARCINOMA_ANAPLASTIC_DN	RODRIGUES_THYROID_CARCINOMA_ANAPLASTIC_DN	Details ...	263	-0.43866318	-1.6453539	0	0.37673166	0.89	1642	tags=30%, list=15%, signal=34%
NIKOLSKY_BREAST_CANCER_20Q11_AMPLICON	NIKOLSKY_BREAST_CANCER_20Q11_AMPLICON	Details ...	15	-0.5311358	-1.6436086	0	0.37159416	0.89	279	tags=13%, list=2%, signal=14%
PETRETTO_HEART_MASS_QTL_CIS_UP	PETRETTO_HEART_MASS_QTL_CIS_UP	Details ...	15	-0.66928416	-1.6433426	0	0.36256012	0.89	299	tags=20%, list=3%, signal=21%
FLECHNER_BIOPSY_KIDNEY_TRANSPLANT_REJECTED_VS_OK_DN	FLECHNER_BIOPSY_KIDNEY_TRANSPLANT_REJECTED_VS_OK_DN	Details ...	373	-0.44912058	-1.6411711	0	0.36163318	0.89	1713	tags=32%, list=15%, signal=37%
VANHARANTA_UTERINE_FIBROID_DN	VANHARANTA_UTERINE_FIBROID_DN	Details ...	38	-0.5763428	-1.6400288	0	0.35703617	0.9	1068	tags=37%, list=10%, signal=41%
KEGG_PROPANOATE_METABOLISM	KEGG_PROPANOATE_METABOLISM	Details ...	25	-0.7189814	-1.6396601	0.03448276	0.34939402	0.9	1364	tags=60%, list=12%, signal=68%
IWANAGA_CARCINOGENESIS_BY_KRAS_PTEN_DN	IWANAGA_CARCINOGENESIS_BY_KRAS_PTEN_DN	Details ...	192	-0.47127843	-1.636626	0	0.34956655	0.9	1728	tags=34%, list=15%, signal=40%
LIU_LIVER_CANCER	LIU_LIVER_CANCER	Details ...	18	-0.5975789	-1.6353166	0.015625	0.34626794	0.9	783	tags=33%, list=7%, signal=36%
FLECHNER_BIOPSY_KIDNEY_TRANSPLANT_OK_VS_DONOR_UP	FLECHNER_BIOPSY_KIDNEY_TRANSPLANT_OK_VS_DONOR_UP	Details ...	340	-0.38592625	-1.628542	0.021276595	0.35930473	0.9	2383	tags=31%, list=21%, signal=39%
DELYS_THYROID_CANCER_DN	DELYS_THYROID_CANCER_DN	Details ...	153	-0.5617794	-1.6233317	0	0.36825874	0.91	1980	tags=47%, list=18%, signal=56%
CROMER_TUMORIGENESIS_DN	CROMER_TUMORIGENESIS_DN	Details ...	29	-0.56520027	-1.6218928	0.016949153	0.3634456	0.91	1364	tags=38%, list=12%, signal=43%
SIG_CD40PATHWAYMAP	SIG_CD40PATHWAYMAP	Details ...	23	-0.5005326	-1.6141721	0	0.3870711	0.91	1776	tags=35%, list=16%, signal=41%
YAO_TEMPORAL_RESPONSE_TO_PROGESTERONE_CLUSTER_12	YAO_TEMPORAL_RESPONSE_TO_PROGESTERONE_CLUSTER_12	Details ...	62	-0.45009536	-1.6140194	0.03448276	0.37934968	0.91	2034	tags=34%, list=18%, signal=41%
SMID_BREAST_CANCER_NORMAL_LIKE_UP	SMID_BREAST_CANCER_NORMAL_LIKE_UP	Details ...	273	-0.5993573	-1.6067878	0.02	0.3928521	0.92	2162	tags=52%, list=19%, signal=63%
KAAB_HEART_ATRIUM_VS_VENTRICLE_DN	KAAB_HEART_ATRIUM_VS_VENTRICLE_DN	Details ...	169	-0.53287655	-1.6038778	0.01724138	0.39475483	0.94	1856	tags=45%, list=17%, signal=53%
NATSUME_RESPONSE_TO_INTERFERON_BETA_DN	NATSUME_RESPONSE_TO_INTERFERON_BETA_DN	Details ...	35	-0.45347664	-1.5994642	0.03508772	0.40043187	0.95	1936	tags=29%, list=17%, signal=34%
LE_EGR2_TARGETS_DN	LE_EGR2_TARGETS_DN	Details ...	84	-0.53104997	-1.5940343	0	0.413283	0.95	1575	tags=40%, list=14%, signal=47%
KEGG_CITRATE_CYCLE_TCA_CYCLE	KEGG_CITRATE_CYCLE_TCA_CYCLE	Details ...	24	-0.76688516	-1.5933523	0	0.40724146	0.95	1743	tags=79%, list=16%, signal=94%
WEST_ADRENOCORTICAL_TUMOR_DN	WEST_ADRENOCORTICAL_TUMOR_DN	Details ...	341	-0.44730103	-1.5919075	0	0.40466946	0.95	1944	tags=35%, list=17%, signal=41%
GOLDRATH_IMMUNE_MEMORY	GOLDRATH_IMMUNE_MEMORY	Details ...	52	-0.53684115	-1.5917144	0	0.3980259	0.95	2828	tags=58%, list=25%, signal=77%
REACTOME_METABOLISM_OF_LIPIDS_AND_LIPOPROTEINS	REACTOME_METABOLISM_OF_LIPIDS_AND_LIPOPROTEINS	Details ...	154	-0.51342726	-1.5914122	0.01754386	0.39290333	0.95	2421	tags=49%, list=22%, signal=61%
TAKEDA_TARGETS_OF_NUP98_HOXA9_FUSION_6HR_UP	TAKEDA_TARGETS_OF_NUP98_HOXA9_FUSION_6HR_UP	Details ...	47	-0.57086354	-1.5912838	0	0.38650423	0.95	1496	tags=43%, list=13%, signal=49%
DAIRKEE_TERT_TARGETS_DN	DAIRKEE_TERT_TARGETS_DN	Details ...	41	-0.5159488	-1.5880668	0	0.38877642	0.95	1797	tags=37%, list=16%, signal=43%
CHEN_LVAD_SUPPORT_OF_FAILING_HEART_UP	CHEN_LVAD_SUPPORT_OF_FAILING_HEART_UP	Details ...	69	-0.49573186	-1.5843488	0	0.39423957	0.95	1754	tags=41%, list=16%, signal=48%
DACOSTA_ERCC3_ALLELE_XPCS_VS_TTD_DN	DACOSTA_ERCC3_ALLELE_XPCS_VS_TTD_DN		17	-0.5836841	-1.5796863	0.020408163	0.40513712	0.97	1074	tags=29%, list=10%, signal=32%
TONKS_TARGETS_OF_RUNX1_RUNX1T1_FUSION_MONOCYTE_DN	TONKS_TARGETS_OF_RUNX1_RUNX1T1_FUSION_MONOCYTE_DN		32	-0.5915899	-1.577126	0.039215688	0.40643916	0.98	2061	tags=44%, list=18%, signal=53%
IWANAGA_CARCINOGENESIS_BY_KRAS_DN	IWANAGA_CARCINOGENESIS_BY_KRAS_DN		71	-0.4653835	-1.5730296	0.03448276	0.41637734	0.98	1626	tags=30%, list=15%, signal=34%
KEGG_FATTY_ACID_METABOLISM	KEGG_FATTY_ACID_METABOLISM		28	-0.66870344	-1.5698402	0.04918033	0.42135137	0.98	1564	tags=64%, list=14%, signal=75%
BOYLAN_MULTIPLE_MYELOMA_D_CLUSTER_UP	BOYLAN_MULTIPLE_MYELOMA_D_CLUSTER_UP		18	-0.59505814	-1.5690483	0	0.41778302	0.99	2172	tags=50%, list=19%, signal=62%
VALK_AML_CLUSTER_4	VALK_AML_CLUSTER_4		18	-0.55951273	-1.5679535	0.03773585	0.41618103	0.99	794	tags=28%, list=7%, signal=30%
BERENJENO_TRANSFORMED_BY_RHOA_FOREVER_UP	BERENJENO_TRANSFORMED_BY_RHOA_FOREVER_UP		15	-0.72535145	-1.5658963	0	0.41609016	0.99	912	tags=53%, list=8%, signal=58%
YAO_HOXA10_TARGETS_VIA_PROGESTERONE_UP	YAO_HOXA10_TARGETS_VIA_PROGESTERONE_UP		62	-0.58808756	-1.5643936	0	0.41426396	0.99	1446	tags=45%, list=13%, signal=52%
KEGG_DRUG_METABOLISM_CYTOCHROME_P450	KEGG_DRUG_METABOLISM_CYTOCHROME_P450		30	-0.6967993	-1.5636152	0.04	0.41081905	0.99	1227	tags=47%, list=11%, signal=52%
VARELA_ZMPSTE24_TARGETS_DN	VARELA_ZMPSTE24_TARGETS_DN		37	-0.6154899	-1.562047	0	0.41022655	0.99	1452	tags=46%, list=13%, signal=53%
CAIRO_HEPATOBLASTOMA_CLASSES_DN	CAIRO_HEPATOBLASTOMA_CLASSES_DN		118	-0.5377127	-1.5584614	0	0.41741508	0.99	1745	tags=43%, list=16%, signal=51%
CADWELL_ATG16L1_TARGETS_UP	CADWELL_ATG16L1_TARGETS_UP		62	-0.5914794	-1.5542701	0.01754386	0.42512766	0.99	782	tags=35%, list=7%, signal=38%
VALK_AML_CLUSTER_10	VALK_AML_CLUSTER_10		18	-0.5866252	-1.5518188	0	0.42638266	0.99	2163	tags=50%, list=19%, signal=62%
MOOTHA_FFA_OXYDATION	MOOTHA_FFA_OXYDATION		16	-0.79846203	-1.549491	0.054545455	0.42887178	0.99	1667	tags=88%, list=15%, signal=103%
LIU_PROSTATE_CANCER_DN	LIU_PROSTATE_CANCER_DN		250	-0.48752463	-1.5427967	0.03846154	0.44757482	0.99	1676	tags=38%, list=15%, signal=44%
NAKAYAMA_SOFT_TISSUE_TUMORS_PCA2_DN	NAKAYAMA_SOFT_TISSUE_TUMORS_PCA2_DN		52	-0.7339242	-1.5406432	0.01724138	0.4486712	0.99	1251	tags=65%, list=11%, signal=73%
PICCALUGA_ANGIOIMMUNOBLASTIC_LYMPHOMA_UP	PICCALUGA_ANGIOIMMUNOBLASTIC_LYMPHOMA_UP		119	-0.56108236	-1.5400732	0.041666668	0.4443739	0.99	1743	tags=45%, list=16%, signal=53%
LIEN_BREAST_CARCINOMA_METAPLASTIC	LIEN_BREAST_CARCINOMA_METAPLASTIC		19	-0.6793728	-1.5366983	0.040816326	0.4491704	0.99	680	tags=32%, list=6%, signal=34%
MARTINEZ_RB1_AND_TP53_TARGETS_UP	MARTINEZ_RB1_AND_TP53_TARGETS_UP		471	-0.4097843	-1.5338603	0	0.4523018	0.99	2090	tags=35%, list=19%, signal=41%
BERENJENO_TRANSFORMED_BY_RHOA_DN	BERENJENO_TRANSFORMED_BY_RHOA_DN		293	-0.42776406	-1.5305985	0.056603774	0.45803246	0.99	1945	tags=30%, list=17%, signal=35%
YAO_TEMPORAL_RESPONSE_TO_PROGESTERONE_CLUSTER_0	YAO_TEMPORAL_RESPONSE_TO_PROGESTERONE_CLUSTER_0		57	-0.50245184	-1.5301567	0	0.45341253	0.99	1649	tags=39%, list=15%, signal=45%
RODWELL_AGING_KIDNEY_NO_BLOOD_DN	RODWELL_AGING_KIDNEY_NO_BLOOD_DN		72	-0.5097996	-1.5293955	0.0754717	0.45033234	0.99	2794	tags=54%, list=25%, signal=72%
STEIN_ESRRA_TARGETS_UP	STEIN_ESRRA_TARGETS_UP		233	-0.4153061	-1.5253714	0.035714287	0.460986	0.99	1928	tags=36%, list=17%, signal=43%
KEGG_PPAR_SIGNALING_PATHWAY	KEGG_PPAR_SIGNALING_PATHWAY		51	-0.65417504	-1.5246934	0.06666667	0.45714885	0.99	1299	tags=51%, list=12%, signal=57%
MOOTHA_HUMAN_MITODB_6_2002	MOOTHA_HUMAN_MITODB_6_2002		325	-0.44085285	-1.5234457	0.071428575	0.45690805	0.99	2346	tags=42%, list=21%, signal=52%
MCCABE_HOXC6_TARGETS_CANCER_UP	MCCABE_HOXC6_TARGETS_CANCER_UP		19	-0.5001101	-1.5188814	0.048387095	0.46953276	0.99	1112	tags=26%, list=10%, signal=29%
LEE_LIVER_CANCER_CIPROFIBRATE_UP	LEE_LIVER_CANCER_CIPROFIBRATE_UP		49	-0.56939	-1.5184995	0.019607844	0.46603796	0.99	1246	tags=43%, list=11%, signal=48%
REACTOME_IMMUNOREGULATORY_INTERACTIONS_BETWEEN_A_LYMPHOID_AND_A_NON_LYMPHOID_CELL	REACTOME_IMMUNOREGULATORY_INTERACTIONS_BETWEEN_A_LYMPHOID_AND_A_NON_LYMPHOID_CELL		33	-0.63935184	-1.5161707	0.078431375	0.4692493	0.99	1712	tags=48%, list=15%, signal=57%
REACTOME_PYRUVATE_METABOLISM_AND_TCA_CYCLE	REACTOME_PYRUVATE_METABOLISM_AND_TCA_CYCLE		29	-0.64661545	-1.514765	0.0754717	0.4679174	0.99	1742	tags=66%, list=16%, signal=77%
REACTOME_DIABETES_PATHWAYS	REACTOME_DIABETES_PATHWAYS		263	-0.3347071	-1.5124114	0.033898305	0.4713408	0.99	1995	tags=31%, list=18%, signal=37%
VALK_AML_CLUSTER_2	VALK_AML_CLUSTER_2		17	-0.51985866	-1.5116677	0.018181818	0.4683459	0.99	2021	tags=41%, list=18%, signal=50%
SAKAI_CHRONIC_HEPATITIS_VS_LIVER_CANCER_UP	SAKAI_CHRONIC_HEPATITIS_VS_LIVER_CANCER_UP		45	-0.4140176	-1.5101447	0.06521739	0.46769688	0.99	1844	tags=31%, list=16%, signal=37%
WONG_ENDMETRIUM_CANCER_DN	WONG_ENDMETRIUM_CANCER_DN		26	-0.66913146	-1.510004	0.03773585	0.46299407	0.99	1615	tags=46%, list=14%, signal=54%
BEGUM_TARGETS_OF_PAX3_FOXO1_FUSION_UP	BEGUM_TARGETS_OF_PAX3_FOXO1_FUSION_UP		33	-0.5989177	-1.5067161	0	0.46692595	0.99	2284	tags=52%, list=20%, signal=65%
MARTINEZ_RESPONSE_TO_TRABECTEDIN	MARTINEZ_RESPONSE_TO_TRABECTEDIN		26	-0.4292983	-1.5045999	0.048780486	0.46711102	0.99	1784	tags=31%, list=16%, signal=37%
LEE_LIVER_CANCER_ACOX1_UP	LEE_LIVER_CANCER_ACOX1_UP		50	-0.52709794	-1.5040181	0	0.4640402	0.99	1307	tags=34%, list=12%, signal=38%
TSUNODA_CISPLATIN_RESISTANCE_DN	TSUNODA_CISPLATIN_RESISTANCE_DN		18	-0.5311542	-1.5035367	0.08	0.4607736	0.99	2686	tags=61%, list=24%, signal=80%
IVANOVA_HEMATOPOIESIS_STEM_CELL_AND_PROGENITOR	IVANOVA_HEMATOPOIESIS_STEM_CELL_AND_PROGENITOR		152	-0.39191198	-1.5026635	0	0.45898747	0.99	1952	tags=32%, list=17%, signal=38%
XU_GH1_EXOGENOUS_TARGETS_UP	XU_GH1_EXOGENOUS_TARGETS_UP		18	-0.65214837	-1.5007167	0.05882353	0.46020207	1	1536	tags=44%, list=14%, signal=51%
LEE_LIVER_CANCER_MYC_TGFA_DN	LEE_LIVER_CANCER_MYC_TGFA_DN		50	-0.6158523	-1.4957429	0.03448276	0.47347632	1	1452	tags=46%, list=13%, signal=53%
VECCHI_GASTRIC_CANCER_EARLY_DN	VECCHI_GASTRIC_CANCER_EARLY_DN		188	-0.54630667	-1.4950339	0.02	0.4714013	1	2321	tags=51%, list=21%, signal=63%
FONTAINE_FOLLICULAR_THYROID_ADENOMA_DN	FONTAINE_FOLLICULAR_THYROID_ADENOMA_DN		39	-0.48505303	-1.4946688	0.036363635	0.46862346	1	1568	tags=36%, list=14%, signal=42%
MARTINEZ_TP53_TARGETS_UP	MARTINEZ_TP53_TARGETS_UP		467	-0.38731426	-1.4918679	0.01754386	0.47488955	1	2076	tags=33%, list=19%, signal=39%
IVANOVA_HEMATOPOIESIS_STEM_CELL_LONG_TERM	IVANOVA_HEMATOPOIESIS_STEM_CELL_LONG_TERM		65	-0.43271187	-1.4826251	0	0.5002153	1	2380	tags=35%, list=21%, signal=45%
GILDEA_METASTASIS	GILDEA_METASTASIS		19	-0.59523976	-1.4821379	0.05882353	0.496721	1	2370	tags=63%, list=21%, signal=80%
BOYAULT_LIVER_CANCER_SUBCLASS_G1_DN	BOYAULT_LIVER_CANCER_SUBCLASS_G1_DN		25	-0.49463418	-1.4788791	0.11627907	0.5043313	1	2315	tags=52%, list=21%, signal=65%
HENDRICKS_SMARCA4_TARGETS_DN	HENDRICKS_SMARCA4_TARGETS_DN		30	-0.5120819	-1.4761118	0.046511628	0.5100128	1	1697	tags=37%, list=15%, signal=43%
MCBRYAN_PUBERTAL_BREAST_5_6WK_UP	MCBRYAN_PUBERTAL_BREAST_5_6WK_UP		83	-0.4589703	-1.474117	0.022727273	0.5115905	1	1809	tags=37%, list=16%, signal=44%
MARTINEZ_RB1_TARGETS_UP	MARTINEZ_RB1_TARGETS_UP		497	-0.3606431	-1.473922	0	0.50719315	1	2076	tags=31%, list=19%, signal=36%
ALONSO_METASTASIS_DN	ALONSO_METASTASIS_DN		15	-0.59274143	-1.4733	0.06666667	0.50411844	1	2315	tags=67%, list=21%, signal=84%
DEURIG_T_CELL_PROLYMPHOCYTIC_LEUKEMIA_DN	DEURIG_T_CELL_PROLYMPHOCYTIC_LEUKEMIA_DN		176	-0.38279462	-1.4728619	0.039215688	0.5010824	1	1987	tags=30%, list=18%, signal=36%
BIOCARTA_PPARA_PATHWAY	BIOCARTA_PPARA_PATHWAY		35	-0.4748388	-1.4716482	0.01754386	0.50083816	1	1490	tags=34%, list=13%, signal=39%
ICHIBA_GRAFT_VERSUS_HOST_DISEASE_35D_DN	ICHIBA_GRAFT_VERSUS_HOST_DISEASE_35D_DN		42	-0.5751181	-1.4696981	0.071428575	0.5020854	1	2315	tags=48%, list=21%, signal=60%
MULLIGHAN_NPM1_SIGNATURE_3_DN	MULLIGHAN_NPM1_SIGNATURE_3_DN		84	-0.39030603	-1.4645518	0.037037037	0.5147377	1	2162	tags=32%, list=19%, signal=40%
MORI_SMALL_PRE_BII_LYMPHOCYTE_DN	MORI_SMALL_PRE_BII_LYMPHOCYTE_DN		46	-0.3901641	-1.4642438	0.055555556	0.5112557	1	920	tags=22%, list=8%, signal=24%
BREDEMEYER_RAG_SIGNALING_VIA_ATM_NOT_VIA_NFKB_DN	BREDEMEYER_RAG_SIGNALING_VIA_ATM_NOT_VIA_NFKB_DN		28	-0.48307744	-1.4628857	0.06	0.5114464	1	1574	tags=39%, list=14%, signal=46%
MCBRYAN_PUBERTAL_BREAST_5_6WK_DN	MCBRYAN_PUBERTAL_BREAST_5_6WK_DN		85	-0.40415874	-1.4628657	0.11320755	0.5070751	1	976	tags=20%, list=9%, signal=22%
GRAHAM_NORMAL_QUIESCENT_VS_NORMAL_DIVIDING_UP	GRAHAM_NORMAL_QUIESCENT_VS_NORMAL_DIVIDING_UP		35	-0.5135584	-1.4610173	0.023255814	0.5086699	1	1684	tags=40%, list=15%, signal=47%
KEGG_ARACHIDONIC_ACID_METABOLISM	KEGG_ARACHIDONIC_ACID_METABOLISM		34	-0.5332714	-1.4601207	0.071428575	0.50718766	1	2065	tags=44%, list=18%, signal=54%
STEIN_ESRRA_TARGETS	STEIN_ESRRA_TARGETS		308	-0.34628558	-1.4597645	0.036363635	0.5040382	1	1856	tags=31%, list=17%, signal=36%
REACTOME_PHASE_1_FUNCTIONALIZATION_OF_COMPOUNDS	REACTOME_PHASE_1_FUNCTIONALIZATION_OF_COMPOUNDS		35	-0.59509104	-1.458222	0.0754717	0.5057476	1	1374	tags=37%, list=12%, signal=42%
WAMUNYOKOLI_OVARIAN_CANCER_GRADES_1_2_DN	WAMUNYOKOLI_OVARIAN_CANCER_GRADES_1_2_DN		36	-0.49765688	-1.4569681	0.04347826	0.5049394	1	1982	tags=44%, list=18%, signal=54%
XU_GH1_AUTOCRINE_TARGETS_DN	XU_GH1_AUTOCRINE_TARGETS_DN		68	-0.4019732	-1.4553922	0.036363635	0.50625545	1	2598	tags=40%, list=23%, signal=51%
KEGG_GLYCEROLIPID_METABOLISM	KEGG_GLYCEROLIPID_METABOLISM		29	-0.5627236	-1.452775	0.06666667	0.51115227	1	2462	tags=48%, list=22%, signal=62%
FINAK_BREAST_CANCER_SDPP_SIGNATURE	FINAK_BREAST_CANCER_SDPP_SIGNATURE		17	-0.6355967	-1.4517691	0.044444446	0.5103888	1	1240	tags=41%, list=11%, signal=46%
CHIANG_LIVER_CANCER_SUBCLASS_CTNNB1_UP	CHIANG_LIVER_CANCER_SUBCLASS_CTNNB1_UP		93	-0.5076142	-1.4516006	0.017857144	0.5069108	1	1711	tags=41%, list=15%, signal=48%
WONG_MITOCHONDRIA_GENE_MODULE	WONG_MITOCHONDRIA_GENE_MODULE		158	-0.46441388	-1.4510643	0.10714286	0.5050694	1	2785	tags=54%, list=25%, signal=71%
KEGG_TRYPTOPHAN_METABOLISM	KEGG_TRYPTOPHAN_METABOLISM		27	-0.59255356	-1.4501116	0.084745765	0.5051002	1	1653	tags=44%, list=15%, signal=52%
REACTOME_SMOOTH_MUSCLE_CONTRACTION	REACTOME_SMOOTH_MUSCLE_CONTRACTION		17	-0.59023374	-1.4463608	0.036363635	0.5133548	1	693	tags=24%, list=6%, signal=25%
KEGG_CARDIAC_MUSCLE_CONTRACTION	KEGG_CARDIAC_MUSCLE_CONTRACTION		58	-0.5294469	-1.4457453	0.09375	0.5116865	1	1839	tags=45%, list=16%, signal=53%
KEGG_INSULIN_SIGNALING_PATHWAY	KEGG_INSULIN_SIGNALING_PATHWAY		86	-0.38319373	-1.4433926	0.050847456	0.51506585	1	1538	tags=22%, list=14%, signal=25%
GAUSSMANN_MLL_AF4_FUSION_TARGETS_F_DN	GAUSSMANN_MLL_AF4_FUSION_TARGETS_F_DN		22	-0.5859234	-1.4416523	0.06382979	0.517532	1	1928	tags=50%, list=17%, signal=60%
FALVELLA_SMOKERS_WITH_LUNG_CANCER	FALVELLA_SMOKERS_WITH_LUNG_CANCER		47	-0.4049758	-1.4396741	0	0.52067566	1	1401	tags=23%, list=13%, signal=27%
REACTOME_BIOLOGICAL_OXIDATIONS	REACTOME_BIOLOGICAL_OXIDATIONS		65	-0.52378803	-1.4391814	0.0877193	0.5186787	1	1374	tags=32%, list=12%, signal=37%
LINDGREN_BLADDER_CANCER_CLUSTER_2A_DN	LINDGREN_BLADDER_CANCER_CLUSTER_2A_DN		80	-0.38635433	-1.4389116	0	0.51527905	1	2388	tags=35%, list=21%, signal=44%
KEGG_ERBB_SIGNALING_PATHWAY	KEGG_ERBB_SIGNALING_PATHWAY		48	-0.36608014	-1.4368604	0.06666667	0.5193978	1	1490	tags=25%, list=13%, signal=29%
RAGHAVACHARI_PLATELET_SPECIFIC_GENES	RAGHAVACHARI_PLATELET_SPECIFIC_GENES		44	-0.45125672	-1.4351268	0.06	0.520583	1	656	tags=18%, list=6%, signal=19%
LEE_LIVER_CANCER_E2F1_DN	LEE_LIVER_CANCER_E2F1_DN		41	-0.55369616	-1.4350295	0.083333336	0.51707137	1	1878	tags=44%, list=17%, signal=53%
MATTIOLI_MULTIPLE_MYELOMA_WITH_14Q32_TRANSLOCATIONS	MATTIOLI_MULTIPLE_MYELOMA_WITH_14Q32_TRANSLOCATIONS		21	-0.5459143	-1.43447	0.08928572	0.5148918	1	1767	tags=48%, list=16%, signal=56%
KEGG_PEROXISOME	KEGG_PEROXISOME		57	-0.4848492	-1.4337683	0.14516129	0.5133661	1	1743	tags=44%, list=16%, signal=52%
CROMER_METASTASIS_UP	CROMER_METASTASIS_UP		36	-0.3856609	-1.4325024	0.0754717	0.51447785	1	2328	tags=39%, list=21%, signal=49%
SANA_TNF_SIGNALING_DN	SANA_TNF_SIGNALING_DN		58	-0.45543495	-1.430591	0.09615385	0.51696205	1	2332	tags=45%, list=21%, signal=56%
GNATENKO_PLATELET_SIGNATURE	GNATENKO_PLATELET_SIGNATURE		20	-0.5472439	-1.4304146	0.1	0.51405585	1	1772	tags=40%, list=16%, signal=47%
REACTOME_CITRIC_ACID_CYCLE	REACTOME_CITRIC_ACID_CYCLE		16	-0.7667425	-1.4290359	0.020408163	0.51534086	1	1682	tags=75%, list=15%, signal=88%
SENESE_HDAC2_TARGETS_DN	SENESE_HDAC2_TARGETS_DN		74	-0.50349593	-1.4288774	0.07692308	0.5119836	1	1655	tags=41%, list=15%, signal=47%
SMID_BREAST_CANCER_RELAPSE_IN_LUNG_DN	SMID_BREAST_CANCER_RELAPSE_IN_LUNG_DN		20	-0.6895514	-1.4273019	0.0877193	0.5133745	1	1234	tags=70%, list=11%, signal=79%
HOFMANN_CELL_LYMPHOMA_DN	HOFMANN_CELL_LYMPHOMA_DN		23	-0.49336407	-1.4242536	0.039215688	0.51912814	1	1780	tags=35%, list=16%, signal=41%
HOQUE_METHYLATED_IN_CANCER	HOQUE_METHYLATED_IN_CANCER		37	-0.44670513	-1.4197217	0.040816326	0.5310395	1	1788	tags=32%, list=16%, signal=38%
CERVERA_SDHB_TARGETS_2	CERVERA_SDHB_TARGETS_2		73	-0.4296834	-1.419079	0.02	0.5298286	1	956	tags=23%, list=9%, signal=25%
KEGG_PROXIMAL_TUBULE_BICARBONATE_RECLAMATION	KEGG_PROXIMAL_TUBULE_BICARBONATE_RECLAMATION		16	-0.60704446	-1.4184529	0.032786883	0.52797085	1	447	tags=31%, list=4%, signal=33%
RICKMAN_HEAD_AND_NECK_CANCER_F	RICKMAN_HEAD_AND_NECK_CANCER_F		35	-0.75036734	-1.4156976	0.12727273	0.5336566	1	1815	tags=77%, list=16%, signal=92%
REACTOME_MTOR_SIGNALLING	REACTOME_MTOR_SIGNALLING		15	-0.500802	-1.415601	0.14035088	0.5304271	1	2569	tags=53%, list=23%, signal=69%
BROWNE_HCMV_INFECTION_16HR_DN	BROWNE_HCMV_INFECTION_16HR_DN		50	-0.45765868	-1.4139735	0.056603774	0.53183055	1	1761	tags=40%, list=16%, signal=47%
CHIARADONNA_NEOPLASTIC_TRANSFORMATION_KRAS_DN	CHIARADONNA_NEOPLASTIC_TRANSFORMATION_KRAS_DN		120	-0.4274469	-1.4135972	0.0754717	0.52966255	1	1580	tags=30%, list=14%, signal=35%
TURASHVILI_BREAST_LOBULAR_CARCINOMA_VS_LOBULAR_NORMAL_UP	TURASHVILI_BREAST_LOBULAR_CARCINOMA_VS_LOBULAR_NORMAL_UP		54	-0.45815748	-1.4131305	0.094339624	0.52773875	1	2158	tags=41%, list=19%, signal=50%
HOSHIDA_LIVER_CANCER_LATE_RECURRENCE_UP	HOSHIDA_LIVER_CANCER_LATE_RECURRENCE_UP		41	-0.4808257	-1.4124187	0.08510638	0.526631	1	2038	tags=34%, list=18%, signal=42%
SCHLESINGER_METHYLATED_DE_NOVO_IN_CANCER	SCHLESINGER_METHYLATED_DE_NOVO_IN_CANCER		60	-0.45432568	-1.4107432	0	0.5290892	1	2158	tags=38%, list=19%, signal=47%
RODRIGUES_DCC_TARGETS_DN	RODRIGUES_DCC_TARGETS_DN		74	-0.42509755	-1.4106619	0.078431375	0.5260563	1	2795	tags=46%, list=25%, signal=61%
WAMUNYOKOLI_OVARIAN_CANCER_LMP_DN	WAMUNYOKOLI_OVARIAN_CANCER_LMP_DN		98	-0.42004472	-1.410377	0.14	0.52386516	1	2170	tags=33%, list=19%, signal=40%
TENEDINI_MEGAKARYOCYTE_MARKERS	TENEDINI_MEGAKARYOCYTE_MARKERS		29	-0.46600157	-1.409556	0.104166664	0.5225507	1	1927	tags=38%, list=17%, signal=46%
SMITH_TERT_TARGETS_DN	SMITH_TERT_TARGETS_DN		49	-0.40905586	-1.4086598	0.0625	0.5226381	1	1976	tags=35%, list=18%, signal=42%
PARENT_MTOR_SIGNALING_UP	PARENT_MTOR_SIGNALING_UP		328	-0.30469534	-1.4034256	0.06779661	0.5365222	1	1911	tags=25%, list=17%, signal=29%
MULLIGHAN_MLL_SIGNATURE_1_DN	MULLIGHAN_MLL_SIGNATURE_1_DN		140	-0.3773652	-1.4029788	0.03846154	0.53483665	1	2094	tags=34%, list=19%, signal=41%
MULLIGHAN_NPM1_MUTATED_SIGNATURE_1_DN	MULLIGHAN_NPM1_MUTATED_SIGNATURE_1_DN		63	-0.37385616	-1.4006354	0.10714286	0.53914195	1	1676	tags=27%, list=15%, signal=32%
BERTUCCI_MEDULLARY_VS_DUCTAL_BREAST_CANCER_DN	BERTUCCI_MEDULLARY_VS_DUCTAL_BREAST_CANCER_DN		78	-0.43086946	-1.4002013	0.019607844	0.5370304	1	1042	tags=24%, list=9%, signal=27%
ALCALAY_AML_BY_NPM1_LOCALIZATION_UP	ALCALAY_AML_BY_NPM1_LOCALIZATION_UP		96	-0.37200856	-1.3999501	0.035714287	0.5347386	1	1363	tags=25%, list=12%, signal=28%
KAYO_CALORIE_RESTRICTION_MUSCLE_UP	KAYO_CALORIE_RESTRICTION_MUSCLE_UP		42	-0.46954575	-1.3991808	0.03773585	0.5332256	1	1680	tags=31%, list=15%, signal=36%
EBAUER_MYOGENIC_TARGETS_OF_PAX3_FOXO1_FUSION	EBAUER_MYOGENIC_TARGETS_OF_PAX3_FOXO1_FUSION		38	-0.62542766	-1.397401	0.125	0.53711116	1	1594	tags=55%, list=14%, signal=64%
TOMLINS_PROSTATE_CANCER_DN	TOMLINS_PROSTATE_CANCER_DN		19	-0.5523296	-1.3973342	0.0754717	0.53399056	1	1203	tags=47%, list=11%, signal=53%
YAGI_AML_WITH_11Q23_REARRANGED	YAGI_AML_WITH_11Q23_REARRANGED		231	-0.30639967	-1.3971905	0.02	0.5311796	1	2170	tags=29%, list=19%, signal=36%
RICKMAN_HEAD_AND_NECK_CANCER_E	RICKMAN_HEAD_AND_NECK_CANCER_E		44	-0.50776166	-1.3962982	0.08695652	0.5313713	1	1243	tags=32%, list=11%, signal=36%
IZADPANAH_STEM_CELL_ADIPOSE_VS_BONE_DN	IZADPANAH_STEM_CELL_ADIPOSE_VS_BONE_DN		65	-0.5207745	-1.3958392	0.08163265	0.52990896	1	2341	tags=58%, list=21%, signal=73%
UZONYI_RESPONSE_TO_LEUKOTRIENE_AND_THROMBIN	UZONYI_RESPONSE_TO_LEUKOTRIENE_AND_THROMBIN		28	-0.4487801	-1.3957502	0.0625	0.52712697	1	1727	tags=39%, list=15%, signal=46%
MARZEC_IL2_SIGNALING_DN	MARZEC_IL2_SIGNALING_DN		21	-0.4915146	-1.3924716	0.055555556	0.5333113	1	694	tags=24%, list=6%, signal=25%
KEGG_BUTANOATE_METABOLISM	KEGG_BUTANOATE_METABOLISM		24	-0.5984662	-1.3901699	0.09090909	0.53773594	1	2399	tags=71%, list=21%, signal=90%
REACTOME_PEROXISOMAL_LIPID_METABOLISM	REACTOME_PEROXISOMAL_LIPID_METABOLISM		15	-0.6139784	-1.3899918	0.16949153	0.53546077	1	1743	tags=73%, list=16%, signal=87%
BAELDE_DIABETIC_NEPHROPATHY_UP	BAELDE_DIABETIC_NEPHROPATHY_UP		18	-0.5984508	-1.3891656	0.12280702	0.5352539	1	1956	tags=56%, list=17%, signal=67%
JI_METASTASIS_REPRESSED_BY_STK11	JI_METASTASIS_REPRESSED_BY_STK11		17	-0.5226003	-1.3887314	0.045454547	0.5333132	1	1152	tags=29%, list=10%, signal=33%
SABATES_COLORECTAL_ADENOMA_DN	SABATES_COLORECTAL_ADENOMA_DN		154	-0.48948547	-1.3872682	0.074074075	0.5347953	1	1528	tags=36%, list=14%, signal=41%
SEKI_INFLAMMATORY_RESPONSE_LPS_DN	SEKI_INFLAMMATORY_RESPONSE_LPS_DN		17	-0.6626592	-1.3860548	0.09090909	0.53563106	1	1474	tags=59%, list=13%, signal=68%
YAO_TEMPORAL_RESPONSE_TO_PROGESTERONE_CLUSTER_1	YAO_TEMPORAL_RESPONSE_TO_PROGESTERONE_CLUSTER_1		58	-0.43892694	-1.3845942	0.08196721	0.5374095	1	2459	tags=50%, list=22%, signal=64%
MOOTHA_PGC	MOOTHA_PGC		263	-0.38151616	-1.3845174	0.12727273	0.5347237	1	1793	tags=30%, list=16%, signal=35%
BIOCARTA_PGC1A_PATHWAY	BIOCARTA_PGC1A_PATHWAY		16	-0.5102382	-1.384152	0.14035088	0.5329416	1	1309	tags=38%, list=12%, signal=42%
BECKER_TAMOXIFEN_RESISTANCE_UP	BECKER_TAMOXIFEN_RESISTANCE_UP		28	-0.49037483	-1.3826396	0.021276595	0.5338504	1	808	tags=39%, list=7%, signal=42%
PAL_PRMT5_TARGETS_DN	PAL_PRMT5_TARGETS_DN		28	-0.48012897	-1.3815664	0.069767445	0.5337062	1	1569	tags=32%, list=14%, signal=37%
KEGG_GLYCEROPHOSPHOLIPID_METABOLISM	KEGG_GLYCEROPHOSPHOLIPID_METABOLISM		41	-0.42299458	-1.3815566	0.050847456	0.53087026	1	2582	tags=41%, list=23%, signal=54%
MCBRYAN_PUBERTAL_BREAST_3_4WK_UP	MCBRYAN_PUBERTAL_BREAST_3_4WK_UP		149	-0.40082285	-1.381258	0.084745765	0.5290513	1	1233	tags=27%, list=11%, signal=30%
YAGI_AML_WITH_T_9_11_TRANSLOCATION	YAGI_AML_WITH_T_9_11_TRANSLOCATION		91	-0.33346832	-1.381009	0.0754717	0.526725	1	1270	tags=19%, list=11%, signal=21%
GAUSSMANN_MLL_AF4_FUSION_TARGETS_E_UP	GAUSSMANN_MLL_AF4_FUSION_TARGETS_E_UP		56	-0.4727125	-1.3799423	0.10638298	0.5272494	1	2473	tags=52%, list=22%, signal=66%
ST_GRANULE_CELL_SURVIVAL_PATHWAY	ST_GRANULE_CELL_SURVIVAL_PATHWAY		15	-0.50251067	-1.37991	0.13559322	0.5246278	1	2769	tags=53%, list=25%, signal=71%
RODWELL_AGING_KIDNEY_DN	RODWELL_AGING_KIDNEY_DN		63	-0.4953563	-1.379638	0.14	0.5223328	1	2220	tags=44%, list=20%, signal=55%
APPIERTO_RESPONSE_TO_FENRETINIDE_DN	APPIERTO_RESPONSE_TO_FENRETINIDE_DN		23	-0.41957426	-1.3789072	0.12962963	0.5210936	1	1995	tags=39%, list=18%, signal=48%
DAVICIONI_MOLECULAR_ARMS_VS_ERMS_DN	DAVICIONI_MOLECULAR_ARMS_VS_ERMS_DN		105	-0.42860863	-1.3777852	0.06521739	0.5209163	1	1772	tags=36%, list=16%, signal=43%
VANTVEER_BREAST_CANCER_METASTASIS_UP	VANTVEER_BREAST_CANCER_METASTASIS_UP		27	-0.44289294	-1.3754398	0.056603774	0.52509123	1	635	tags=26%, list=6%, signal=27%
LEE_LIVER_CANCER_MYC_E2F1_DN	LEE_LIVER_CANCER_MYC_E2F1_DN		45	-0.53444153	-1.370639	0.15517241	0.53713816	1	2315	tags=49%, list=21%, signal=61%
RIGGINS_TAMOXIFEN_RESISTANCE_UP	RIGGINS_TAMOXIFEN_RESISTANCE_UP		45	-0.42327777	-1.3705975	0.0862069	0.5344613	1	1594	tags=31%, list=14%, signal=36%
DACOSTA_ERCC3_ALLELE_XPCS_VS_TTD_UP	DACOSTA_ERCC3_ALLELE_XPCS_VS_TTD_UP		16	-0.5746413	-1.3695631	0.11111111	0.5353298	1	1281	tags=50%, list=11%, signal=56%
KEGG_TYROSINE_METABOLISM	KEGG_TYROSINE_METABOLISM		27	-0.55678403	-1.3687263	0.0877193	0.53571045	1	2290	tags=48%, list=20%, signal=60%
JIANG_HYPOXIA_NORMAL	JIANG_HYPOXIA_NORMAL		154	-0.32875356	-1.367863	0.16363636	0.5350408	1	1732	tags=25%, list=15%, signal=29%
CASORELLI_APL_SECONDARY_VS_DE_NOVO_UP	CASORELLI_APL_SECONDARY_VS_DE_NOVO_UP		19	-0.5462456	-1.3665068	0.16666667	0.536358	1	1956	tags=47%, list=17%, signal=57%
CAVARD_LIVER_CANCER_MALIGNANT_VS_BENIGN	CAVARD_LIVER_CANCER_MALIGNANT_VS_BENIGN		20	-0.5018335	-1.3662637	0.14035088	0.53462386	1	1571	tags=30%, list=14%, signal=35%
BIOCARTA_INTEGRIN_PATHWAY	BIOCARTA_INTEGRIN_PATHWAY		25	-0.4643447	-1.3649968	0.14285715	0.5354951	1	778	tags=16%, list=7%, signal=17%
HAHTOLA_SEZARY_SYNDROM_DN	HAHTOLA_SEZARY_SYNDROM_DN		22	-0.5600698	-1.3633187	0.12765957	0.5370442	1	1527	tags=41%, list=14%, signal=47%
REACTOME_MYOGENESSIS	REACTOME_MYOGENESSIS		19	-0.5171495	-1.3615355	0.056603774	0.538936	1	2124	tags=47%, list=19%, signal=58%
KEGG_NEUROTROPHIN_SIGNALING_PATHWAY	KEGG_NEUROTROPHIN_SIGNALING_PATHWAY		68	-0.33539498	-1.3603297	0.08695652	0.53953093	1	1679	tags=25%, list=15%, signal=29%
BORCZUK_MALIGNANT_MESOTHELIOMA_DN	BORCZUK_MALIGNANT_MESOTHELIOMA_DN		63	-0.40873995	-1.3595376	0.036363635	0.5388777	1	2023	tags=30%, list=18%, signal=37%
LIU_CDX2_TARGETS_UP	LIU_CDX2_TARGETS_UP		31	-0.50174034	-1.359337	0.054545455	0.5370988	1	845	tags=29%, list=8%, signal=31%
TSENG_IRS1_TARGETS_DN	TSENG_IRS1_TARGETS_DN		102	-0.44371602	-1.3591291	0.10638298	0.5352552	1	2397	tags=45%, list=21%, signal=57%
ZHAN_V1_LATE_DIFFERENTIATION_GENES_UP	ZHAN_V1_LATE_DIFFERENTIATION_GENES_UP		25	-0.50506115	-1.3572421	0.18367347	0.53801	1	1429	tags=40%, list=13%, signal=46%
GALLUZZI_PERMEABILIZE_MITOCHONDRIA	GALLUZZI_PERMEABILIZE_MITOCHONDRIA		26	-0.40094852	-1.3552244	0.08	0.54146063	1	1279	tags=27%, list=11%, signal=30%
IIZUKA_LIVER_CANCER_PROGRESSION_G2_G3_UP	IIZUKA_LIVER_CANCER_PROGRESSION_G2_G3_UP		15	-0.5643766	-1.3548174	0.12280702	0.53953916	1	1772	tags=53%, list=16%, signal=63%
ONKEN_UVEAL_MELANOMA_DN	ONKEN_UVEAL_MELANOMA_DN		330	-0.3057915	-1.3528749	0.14814815	0.54325765	1	1803	tags=22%, list=16%, signal=25%
FONTAINE_THYROID_TUMOR_UNCERTAIN_MALIGNANCY_DN	FONTAINE_THYROID_TUMOR_UNCERTAIN_MALIGNANCY_DN		18	-0.5085666	-1.3526361	0.21568628	0.5414616	1	2844	tags=50%, list=25%, signal=67%
YAO_TEMPORAL_RESPONSE_TO_PROGESTERONE_CLUSTER_16	YAO_TEMPORAL_RESPONSE_TO_PROGESTERONE_CLUSTER_16		62	-0.46925747	-1.3517716	0.13725491	0.5416399	1	2357	tags=44%, list=21%, signal=55%
KEGG_METABOLISM_OF_XENOBIOTICS_BY_CYTOCHROME_P450	KEGG_METABOLISM_OF_XENOBIOTICS_BY_CYTOCHROME_P450		28	-0.61567384	-1.3501264	0.12	0.5442277	1	1227	tags=39%, list=11%, signal=44%
PETRETTO_CARDIAC_HYPERTROPHY	PETRETTO_CARDIAC_HYPERTROPHY		23	-0.6319774	-1.3496606	0.10869565	0.54257476	1	2341	tags=65%, list=21%, signal=82%
ST_DIFFERENTIATION_PATHWAY_IN_PC12_CELLS	ST_DIFFERENTIATION_PATHWAY_IN_PC12_CELLS		23	-0.4279122	-1.3480794	0.08	0.54512596	1	2904	tags=48%, list=26%, signal=64%
MENSE_HYPOXIA_UP	MENSE_HYPOXIA_UP		57	-0.42165437	-1.3475039	0.12765957	0.54426205	1	1279	tags=32%, list=11%, signal=35%
KEGG_STARCH_AND_SUCROSE_METABOLISM	KEGG_STARCH_AND_SUCROSE_METABOLISM		21	-0.55431896	-1.3465339	0.11111111	0.544351	1	734	tags=29%, list=7%, signal=31%
BROWNE_HCMV_INFECTION_48HR_DN	BROWNE_HCMV_INFECTION_48HR_DN		276	-0.35228032	-1.3428712	0.02	0.5528425	1	1783	tags=25%, list=16%, signal=29%
LEE_NEURAL_CREST_STEM_CELL_UP	LEE_NEURAL_CREST_STEM_CELL_UP		88	-0.44368118	-1.3385441	0.0754717	0.56339645	1	1638	tags=33%, list=15%, signal=38%
ELVIDGE_HIF1A_TARGETS_UP	ELVIDGE_HIF1A_TARGETS_UP		41	-0.37502065	-1.3380399	0.0952381	0.56285596	1	531	tags=17%, list=5%, signal=18%
JAZAG_TGFB1_SIGNALING_VIA_SMAD4_DN	JAZAG_TGFB1_SIGNALING_VIA_SMAD4_DN		42	-0.4100015	-1.3379687	0.14285715	0.56059706	1	1522	tags=26%, list=14%, signal=30%
KEGG_VASCULAR_SMOOTH_MUSCLE_CONTRACTION	KEGG_VASCULAR_SMOOTH_MUSCLE_CONTRACTION		74	-0.386707	-1.337163	0.10714286	0.56081295	1	1511	tags=23%, list=13%, signal=26%
GAUSSMANN_MLL_AF4_FUSION_TARGETS_F_UP	GAUSSMANN_MLL_AF4_FUSION_TARGETS_F_UP		105	-0.41702494	-1.3352989	0.14285715	0.5647147	1	1943	tags=39%, list=17%, signal=47%
ELVIDGE_HYPOXIA_BY_DMOG_DN	ELVIDGE_HYPOXIA_BY_DMOG_DN		37	-0.4308021	-1.3352444	0.10909091	0.5624994	1	390	tags=19%, list=3%, signal=20%
TARTE_PLASMA_CELL_VS_B_LYMPHOCYTE_DN	TARTE_PLASMA_CELL_VS_B_LYMPHOCYTE_DN		26	-0.5000785	-1.3348486	0.1923077	0.5611486	1	1899	tags=38%, list=17%, signal=46%
ONDER_CDH1_TARGETS_2_UP	ONDER_CDH1_TARGETS_2_UP		159	-0.45089856	-1.3334886	0.11764706	0.56284434	1	1724	tags=38%, list=15%, signal=44%
DORSAM_HOXA9_TARGETS_DN	DORSAM_HOXA9_TARGETS_DN		17	-0.50096625	-1.3318479	0.11111111	0.5663948	1	1287	tags=35%, list=11%, signal=40%
REACTOME_GLUCOSE_METABOLISM	REACTOME_GLUCOSE_METABOLISM		39	-0.55041826	-1.3315228	0.23333333	0.5647932	1	1926	tags=49%, list=17%, signal=59%
LU_AGING_BRAIN_DN	LU_AGING_BRAIN_DN		155	-0.38261935	-1.3313042	0.06382979	0.56308305	1	2324	tags=39%, list=21%, signal=49%
AKL_HTLV1_INFECTION_DN	AKL_HTLV1_INFECTION_DN		33	-0.42097303	-1.3299087	0.06	0.56486225	1	1555	tags=27%, list=14%, signal=32%
LEE_LIVER_CANCER_DENA_DN	LEE_LIVER_CANCER_DENA_DN		57	-0.5641521	-1.3286	0.125	0.56623524	1	1878	tags=39%, list=17%, signal=46%
EBAUER_TARGETS_OF_PAX3_FOXO1_FUSION_UP	EBAUER_TARGETS_OF_PAX3_FOXO1_FUSION_UP		124	-0.4674235	-1.3275115	0.12	0.5680079	1	1651	tags=35%, list=15%, signal=41%
LU_TUMOR_ANGIOGENESIS_UP	LU_TUMOR_ANGIOGENESIS_UP		15	-0.5258545	-1.3267246	0.21153846	0.5682511	1	918	tags=40%, list=8%, signal=44%
RADMACHER_AML_PROGNOSIS	RADMACHER_AML_PROGNOSIS		51	-0.41457817	-1.3227694	0.056603774	0.57728744	1	1281	tags=27%, list=11%, signal=31%
BASSO_CD40_SIGNALING_DN	BASSO_CD40_SIGNALING_DN		40	-0.46127665	-1.3215252	0.12068965	0.57875556	1	1717	tags=43%, list=15%, signal=50%
KEGG_GLYCOLYSIS_GLUCONEOGENESIS	KEGG_GLYCOLYSIS_GLUCONEOGENESIS		48	-0.47442168	-1.3211492	0.11290322	0.5777037	1	1792	tags=38%, list=16%, signal=44%
VANTVEER_BREAST_CANCER_BRCA1_DN	VANTVEER_BREAST_CANCER_BRCA1_DN		18	-0.50908536	-1.3197345	0.13953489	0.5797272	1	1736	tags=50%, list=16%, signal=59%
LEE_LIVER_CANCER_MYC_DN	LEE_LIVER_CANCER_MYC_DN		38	-0.48022535	-1.3179536	0.15873016	0.5826044	1	1636	tags=32%, list=15%, signal=37%
FARMER_BREAST_CANCER_CLUSTER_5	FARMER_BREAST_CANCER_CLUSTER_5		18	-0.72864497	-1.3161654	0.1627907	0.5860812	1	2512	tags=83%, list=22%, signal=107%
TSENG_ADIPOGENIC_POTENTIAL_DN	TSENG_ADIPOGENIC_POTENTIAL_DN		34	-0.53880244	-1.316122	0.19565217	0.5838385	1	2622	tags=62%, list=23%, signal=80%
TCGA_GLIOBLASTOMA_COPY_NUMBER_DN	TCGA_GLIOBLASTOMA_COPY_NUMBER_DN		17	-0.48302582	-1.3157218	0.16	0.58245903	1	3020	tags=65%, list=27%, signal=88%
CHIARADONNA_NEOPLASTIC_TRANSFORMATION_KRAS_CDC25_DN	CHIARADONNA_NEOPLASTIC_TRANSFORMATION_KRAS_CDC25_DN		39	-0.49488145	-1.3148932	0.10869565	0.58225644	1	1534	tags=33%, list=14%, signal=38%
RODRIGUES_THYROID_CARCINOMA_POORLY_DIFFERENTIATED_DN	RODRIGUES_THYROID_CARCINOMA_POORLY_DIFFERENTIATED_DN		385	-0.3153486	-1.3148817	0.14	0.5798799	1	2593	tags=34%, list=23%, signal=42%
BARIS_THYROID_CANCER_UP	BARIS_THYROID_CANCER_UP		15	-0.45883137	-1.3147936	0.125	0.57774097	1	2402	tags=47%, list=21%, signal=59%
GRUETZMANN_PANCREATIC_CANCER_DN	GRUETZMANN_PANCREATIC_CANCER_DN		147	-0.35658577	-1.3122833	0.1	0.58234435	1	1593	tags=25%, list=14%, signal=29%
WINNEPENNINCKX_MELANOMA_METASTASIS_DN	WINNEPENNINCKX_MELANOMA_METASTASIS_DN		26	-0.5060937	-1.3122097	0.12280702	0.5803862	1	2030	tags=46%, list=18%, signal=56%
TANG_SENESCENCE_TP53_TARGETS_UP	TANG_SENESCENCE_TP53_TARGETS_UP		16	-0.5201349	-1.3083657	0.11764706	0.5876543	1	165	tags=19%, list=1%, signal=19%
BONOME_OVARIAN_CANCER_SURVIVAL_SUBOPTIMAL_DEBULKING	BONOME_OVARIAN_CANCER_SURVIVAL_SUBOPTIMAL_DEBULKING		285	-0.31310067	-1.3077722	0.09803922	0.58725244	1	1080	tags=15%, list=10%, signal=17%
RASHI_RESPONSE_TO_IONIZING_RADIATION_5	RASHI_RESPONSE_TO_IONIZING_RADIATION_5		106	-0.33103222	-1.3074592	0.05882353	0.5856437	1	2173	tags=27%, list=19%, signal=34%
ZHAN_MULTIPLE_MYELOMA_CD2_DN	ZHAN_MULTIPLE_MYELOMA_CD2_DN		22	-0.4174507	-1.3066235	0.1509434	0.5858658	1	759	tags=27%, list=7%, signal=29%
RIZ_ERYTHROID_DIFFERENTIATION_APOBEC2	RIZ_ERYTHROID_DIFFERENTIATION_APOBEC2		18	-0.47813645	-1.3064511	0.13114753	0.5842168	1	1602	tags=33%, list=14%, signal=39%
BREDEMEYER_RAG_SIGNALING_NOT_VIA_ATM_UP	BREDEMEYER_RAG_SIGNALING_NOT_VIA_ATM_UP		29	-0.38437232	-1.3056202	0.115384616	0.5840307	1	1644	tags=31%, list=15%, signal=36%
KEGG_LINOLEIC_ACID_METABOLISM	KEGG_LINOLEIC_ACID_METABOLISM		15	-0.5298668	-1.305367	0.13725491	0.5825303	1	274	tags=13%, list=2%, signal=14%
SHAFFER_IRF4_MULTIPLE_MYELOMA_PROGRAM	SHAFFER_IRF4_MULTIPLE_MYELOMA_PROGRAM		25	-0.45129827	-1.3031774	0.125	0.5865652	1	2593	tags=48%, list=23%, signal=62%
KANG_IMMORTALIZED_BY_TERT_DN	KANG_IMMORTALIZED_BY_TERT_DN		67	-0.44451645	-1.3026276	0.12962963	0.5855434	1	2113	tags=42%, list=19%, signal=51%
SIG_IL4RECEPTOR_IN_B_LYPHOCYTES	SIG_IL4RECEPTOR_IN_B_LYPHOCYTES		16	-0.4280015	-1.3026187	0.14583333	0.58342165	1	1513	tags=31%, list=14%, signal=36%
HELLER_HDAC_TARGETS_SILENCED_BY_METHYLATION_UP	HELLER_HDAC_TARGETS_SILENCED_BY_METHYLATION_UP		242	-0.35727313	-1.3007416	0.03508772	0.58643186	1	1299	tags=26%, list=12%, signal=29%
NING_CHRONIC_OBSTRUCTIVE_PULMONARY_DISEASE_UP	NING_CHRONIC_OBSTRUCTIVE_PULMONARY_DISEASE_UP		53	-0.39493775	-1.2992108	0.14285715	0.5889961	1	1158	tags=21%, list=10%, signal=23%
BROWNE_HCMV_INFECTION_18HR_DN	BROWNE_HCMV_INFECTION_18HR_DN		105	-0.39414367	-1.2982482	0.1	0.589533	1	2291	tags=37%, list=20%, signal=46%
KEGG_NOTCH_SIGNALING_PATHWAY	KEGG_NOTCH_SIGNALING_PATHWAY		31	-0.37099892	-1.2980021	0.14583333	0.5880796	1	516	tags=16%, list=5%, signal=17%
WANG_SMARCE1_TARGETS_UP	WANG_SMARCE1_TARGETS_UP		106	-0.45986363	-1.2975868	0.08510638	0.58693445	1	1754	tags=39%, list=16%, signal=45%
BONCI_TARGETS_OF_MIR15A_AND_MIR16_1	BONCI_TARGETS_OF_MIR15A_AND_MIR16_1		53	-0.3697195	-1.297097	0.102564104	0.58637315	1	1697	tags=23%, list=15%, signal=27%
ROY_WOUND_BLOOD_VESSEL_UP	ROY_WOUND_BLOOD_VESSEL_UP		34	-0.5085841	-1.2967042	0.1632653	0.58531445	1	2768	tags=59%, list=25%, signal=78%
NIKOLSKY_MUTATED_AND_AMPLIFIED_IN_BREAST_CANCER	NIKOLSKY_MUTATED_AND_AMPLIFIED_IN_BREAST_CANCER		38	-0.38522768	-1.2960826	0.0862069	0.5850984	1	1401	tags=21%, list=13%, signal=24%
GARGALOVIC_RESPONSE_TO_OXIDIZED_PHOSPHOLIPIDS_BLUE_DN	GARGALOVIC_RESPONSE_TO_OXIDIZED_PHOSPHOLIPIDS_BLUE_DN		31	-0.3839598	-1.2951732	0.12280702	0.5855119	1	2036	tags=35%, list=18%, signal=43%
WANG_ESOPHAGUS_CANCER_VS_NORMAL_DN	WANG_ESOPHAGUS_CANCER_VS_NORMAL_DN		57	-0.36293036	-1.2937572	0.083333336	0.58716583	1	1292	tags=23%, list=12%, signal=26%
GRABARCZYK_BCL11B_TARGETS_DN	GRABARCZYK_BCL11B_TARGETS_DN		30	-0.4045453	-1.2937185	0.13461539	0.5852087	1	787	tags=23%, list=7%, signal=25%
REACTOME_MUSCLE_CONTRACTION	REACTOME_MUSCLE_CONTRACTION		36	-0.6463951	-1.2930868	0.12727273	0.5847135	1	1594	tags=50%, list=14%, signal=58%
XU_HGF_SIGNALING_NOT_VIA_AKT1_48HR_UP	XU_HGF_SIGNALING_NOT_VIA_AKT1_48HR_UP		25	-0.4328061	-1.28767	0.11363637	0.5990555	1	1281	tags=32%, list=11%, signal=36%
LIU_VAV3_PROSTATE_CARCINOGENESIS_UP	LIU_VAV3_PROSTATE_CARCINOGENESIS_UP		62	-0.49180493	-1.2851641	0.11764706	0.604692	1	1790	tags=45%, list=16%, signal=53%
SESTO_RESPONSE_TO_UV_C8	SESTO_RESPONSE_TO_UV_C8		49	-0.41340375	-1.283657	0.2	0.6068119	1	1790	tags=33%, list=16%, signal=39%
HADDAD_T_LYMPHOCYTE_AND_NK_PROGENITOR_UP	HADDAD_T_LYMPHOCYTE_AND_NK_PROGENITOR_UP		44	-0.39668947	-1.2833285	0.17307693	0.6050521	1	1659	tags=30%, list=15%, signal=35%
REACTOME_METABOLISM_OF_VITAMINS_AND_COFACTORS	REACTOME_METABOLISM_OF_VITAMINS_AND_COFACTORS		28	-0.36645547	-1.2832526	0.12727273	0.6030986	1	1032	tags=21%, list=9%, signal=24%
TURASHVILI_BREAST_LOBULAR_CARCINOMA_VS_DUCTAL_NORMAL_DN	TURASHVILI_BREAST_LOBULAR_CARCINOMA_VS_DUCTAL_NORMAL_DN		51	-0.40870062	-1.2801303	0.09090909	0.6097662	1	750	tags=18%, list=7%, signal=19%
FONTAINE_PAPILLARY_THYROID_CARCINOMA_DN	FONTAINE_PAPILLARY_THYROID_CARCINOMA_DN		47	-0.38955683	-1.2800313	0.07272727	0.6080283	1	1455	tags=26%, list=13%, signal=29%
MORI_SMALL_PRE_BII_LYMPHOCYTE_UP	MORI_SMALL_PRE_BII_LYMPHOCYTE_UP		49	-0.36620867	-1.2780188	0.2	0.6108906	1	1307	tags=22%, list=12%, signal=25%
UDAYAKUMAR_MED1_TARGETS_DN	UDAYAKUMAR_MED1_TARGETS_DN		146	-0.32036516	-1.2770381	0.16	0.61167276	1	2077	tags=29%, list=19%, signal=35%
LIN_NPAS4_TARGETS_UP	LIN_NPAS4_TARGETS_UP		81	-0.3107918	-1.2766604	0.09090909	0.6103289	1	1378	tags=19%, list=12%, signal=21%
VERHAAK_AML_WITH_NPM1_MUTATED_DN	VERHAAK_AML_WITH_NPM1_MUTATED_DN		144	-0.39387643	-1.2766154	0.21428572	0.6083116	1	1919	tags=39%, list=17%, signal=46%
RAMASWAMY_METASTASIS_DN	RAMASWAMY_METASTASIS_DN		38	-0.455564	-1.2763278	0.08928572	0.6071609	1	2440	tags=45%, list=22%, signal=57%
ALONSO_METASTASIS_UP	ALONSO_METASTASIS_UP		118	-0.3163861	-1.2754358	0.19642857	0.60740554	1	1792	tags=23%, list=16%, signal=27%
REACTOME_METABOLISM_OF_CARBOHYDRATES	REACTOME_METABOLISM_OF_CARBOHYDRATES		80	-0.41130382	-1.2733525	0.19642857	0.6119342	1	1247	tags=25%, list=11%, signal=28%
CUI_TCF21_TARGETS_UP	CUI_TCF21_TARGETS_UP		22	-0.494173	-1.272922	0.09090909	0.6110236	1	2315	tags=59%, list=21%, signal=74%
SMID_BREAST_CANCER_BASAL_DN	SMID_BREAST_CANCER_BASAL_DN		387	-0.39030057	-1.2728378	0.14035088	0.6090851	1	1869	tags=32%, list=17%, signal=37%
BOYLAN_MULTIPLE_MYELOMA_C_UP	BOYLAN_MULTIPLE_MYELOMA_C_UP		19	-0.43667668	-1.2718095	0.21818182	0.61013985	1	2244	tags=53%, list=20%, signal=66%
HAMAI_APOPTOSIS_VIA_TRAIL_UP	HAMAI_APOPTOSIS_VIA_TRAIL_UP		209	-0.31908143	-1.2717004	0.19565217	0.6086477	1	1851	tags=27%, list=17%, signal=32%
HOSHIDA_LIVER_CANCER_SUBCLASS_S3	HOSHIDA_LIVER_CANCER_SUBCLASS_S3		200	-0.43444118	-1.2716708	0.10526316	0.60669595	1	1987	tags=41%, list=18%, signal=49%
KEGG_VIRAL_MYOCARDITIS	KEGG_VIRAL_MYOCARDITIS		26	-0.5359625	-1.2715225	0.22222222	0.6050349	1	2825	tags=58%, list=25%, signal=77%
BENPORATH_PRC2_TARGETS	BENPORATH_PRC2_TARGETS		355	-0.37063465	-1.2705746	0.10169491	0.60617495	1	1178	tags=21%, list=11%, signal=23%
SMID_BREAST_CANCER_LUMINAL_B_DN	SMID_BREAST_CANCER_LUMINAL_B_DN		339	-0.40132612	-1.2705026	0.13043478	0.604237	1	1842	tags=36%, list=16%, signal=42%
PAPASPYRIDONOS_UNSTABLE_ATEROSCLEROTIC_PLAQUE_DN	PAPASPYRIDONOS_UNSTABLE_ATEROSCLEROTIC_PLAQUE_DN		27	-0.4997385	-1.2703143	0.16981132	0.6027955	1	1792	tags=48%, list=16%, signal=57%
MULLIGHAN_NPM1_MUTATED_SIGNATURE_2_DN	MULLIGHAN_NPM1_MUTATED_SIGNATURE_2_DN		43	-0.35161537	-1.2680308	0.13559322	0.60694885	1	1676	tags=26%, list=15%, signal=30%
BARRIER_CANCER_RELAPSE_NORMAL_SAMPLE_UP	BARRIER_CANCER_RELAPSE_NORMAL_SAMPLE_UP		21	-0.44226977	-1.2673737	0.14583333	0.6073156	1	1899	tags=29%, list=17%, signal=34%
ENGELMANN_CANCER_PROGENITORS_UP	ENGELMANN_CANCER_PROGENITORS_UP		34	-0.42031914	-1.266721	0.16666667	0.60718846	1	1714	tags=41%, list=15%, signal=48%
ROVERSI_GLIOMA_COPY_NUMBER_DN	ROVERSI_GLIOMA_COPY_NUMBER_DN		35	-0.38208714	-1.2664394	0.14893617	0.6059267	1	3177	tags=46%, list=28%, signal=64%
WILLERT_WNT_SIGNALING	WILLERT_WNT_SIGNALING		15	-0.44126052	-1.2663829	0.12962963	0.6040257	1	1442	tags=27%, list=13%, signal=31%
BOYLAN_MULTIPLE_MYELOMA_D_UP	BOYLAN_MULTIPLE_MYELOMA_D_UP		45	-0.39505807	-1.2654258	0.19642857	0.60482794	1	2139	tags=40%, list=19%, signal=49%
KORKOLA_YOLK_SAC_TUMOR	KORKOLA_YOLK_SAC_TUMOR		32	-0.45965528	-1.2650132	0.08510638	0.60417634	1	1953	tags=41%, list=17%, signal=49%
YU_MYC_TARGETS_DN	YU_MYC_TARGETS_DN		42	-0.49160853	-1.2635031	0.21568628	0.6068918	1	1631	tags=36%, list=15%, signal=42%
KEGG_BETA_ALANINE_METABOLISM	KEGG_BETA_ALANINE_METABOLISM		19	-0.5388553	-1.2623274	0.18644068	0.6085546	1	1364	tags=47%, list=12%, signal=54%
WEST_ADRENOCORTICAL_TUMOR_MARKERS_DN	WEST_ADRENOCORTICAL_TUMOR_MARKERS_DN		17	-0.5278897	-1.2620388	0.23076923	0.6073545	1	1837	tags=35%, list=16%, signal=42%
STEIN_ESTROGEN_RESPONSE_NOT_VIA_ESRRA	STEIN_ESTROGEN_RESPONSE_NOT_VIA_ESRRA		15	-0.4818772	-1.2618412	0.1	0.6060465	1	1678	tags=40%, list=15%, signal=47%
KEGG_BLADDER_CANCER	KEGG_BLADDER_CANCER		19	-0.38366857	-1.2598097	0.17073171	0.6106404	1	1767	tags=32%, list=16%, signal=37%
BIOCARTA_CHREBP2_PATHWAY	BIOCARTA_CHREBP2_PATHWAY		26	-0.3822195	-1.2592255	0.18181819	0.6101064	1	1679	tags=23%, list=15%, signal=27%
ST_GAQ_PATHWAY	ST_GAQ_PATHWAY		17	-0.44115418	-1.2565147	0.125	0.61614144	1	1997	tags=47%, list=18%, signal=57%
LINDGREN_BLADDER_CANCER_CLUSTER_2B	LINDGREN_BLADDER_CANCER_CLUSTER_2B		243	-0.4432015	-1.2547417	0.17777778	0.6190687	1	2292	tags=40%, list=20%, signal=49%
KOYAMA_SEMA3B_TARGETS_DN	KOYAMA_SEMA3B_TARGETS_DN		152	-0.29918686	-1.2543279	0.16071428	0.61807823	1	1591	tags=26%, list=14%, signal=30%
MULLIGHAN_MLL_SIGNATURE_2_DN	MULLIGHAN_MLL_SIGNATURE_2_DN		166	-0.32321554	-1.2528688	0.24489796	0.62079436	1	2162	tags=30%, list=19%, signal=37%
MODY_HIPPOCAMPUS_POSTNATAL	MODY_HIPPOCAMPUS_POSTNATAL		22	-0.44306144	-1.251059	0.16666667	0.62413234	1	2932	tags=50%, list=26%, signal=68%
RIGGI_EWING_SARCOMA_PROGENITOR_DN	RIGGI_EWING_SARCOMA_PROGENITOR_DN		114	-0.38487065	-1.2500441	0.21568628	0.62566495	1	1615	tags=37%, list=14%, signal=43%
RASHI_RESPONSE_TO_IONIZING_RADIATION_1	RASHI_RESPONSE_TO_IONIZING_RADIATION_1		31	-0.35492754	-1.2482624	0.14583333	0.6288553	1	659	tags=16%, list=6%, signal=17%
GERY_CEBP_TARGETS	GERY_CEBP_TARGETS		94	-0.3860195	-1.2456701	0.23404256	0.63428473	1	1638	tags=32%, list=15%, signal=37%
CHIARADONNA_NEOPLASTIC_TRANSFORMATION_CDC25_DN	CHIARADONNA_NEOPLASTIC_TRANSFORMATION_CDC25_DN		129	-0.36626157	-1.2440985	0.20754717	0.63654697	1	1708	tags=31%, list=15%, signal=36%
KEGG_RETINOL_METABOLISM	KEGG_RETINOL_METABOLISM		23	-0.52713585	-1.2430731	0.23076923	0.63747406	1	1698	tags=39%, list=15%, signal=46%
HALMOS_CEBPA_TARGETS_UP	HALMOS_CEBPA_TARGETS_UP		29	-0.41450062	-1.2421808	0.2037037	0.63776636	1	2054	tags=45%, list=18%, signal=55%
JI_RESPONSE_TO_FSH_UP	JI_RESPONSE_TO_FSH_UP		44	-0.37479576	-1.241768	0.17073171	0.6369537	1	2463	tags=39%, list=22%, signal=49%
RHEIN_ALL_GLUCOCORTICOID_THERAPY_UP	RHEIN_ALL_GLUCOCORTICOID_THERAPY_UP		47	-0.38992637	-1.2401536	0.14634146	0.63978666	1	1452	tags=34%, list=13%, signal=39%
BIOCARTA_NO1_PATHWAY	BIOCARTA_NO1_PATHWAY		18	-0.48301688	-1.2398064	0.28070176	0.63887143	1	1985	tags=33%, list=18%, signal=40%
OSADA_ASCL1_TARGETS_DN	OSADA_ASCL1_TARGETS_DN		15	-0.5348408	-1.2390543	0.19607843	0.63926667	1	2235	tags=53%, list=20%, signal=67%
REN_ALVEOLAR_RHABDOMYOSARCOMA_UP	REN_ALVEOLAR_RHABDOMYOSARCOMA_UP		57	-0.47716764	-1.2378712	0.1724138	0.64039433	1	1559	tags=37%, list=14%, signal=43%
GARGALOVIC_RESPONSE_TO_OXIDIZED_PHOSPHOLIPIDS_TURQUOISE_UP	GARGALOVIC_RESPONSE_TO_OXIDIZED_PHOSPHOLIPIDS_TURQUOISE_UP		33	-0.39793313	-1.2377572	0.20454545	0.63867956	1	2289	tags=36%, list=20%, signal=46%
POTTI_CYTOXAN_SENSITIVITY	POTTI_CYTOXAN_SENSITIVITY		24	-0.42503548	-1.2377046	0.18181819	0.63691026	1	1089	tags=25%, list=10%, signal=28%
ABE_INNER_EAR	ABE_INNER_EAR		18	-0.51792896	-1.2373186	0.24528302	0.63594	1	1795	tags=50%, list=16%, signal=59%
MOROSETTI_FACIOSCAPULOHUMERAL_MUSCULAR_DISTROPHY_UP	MOROSETTI_FACIOSCAPULOHUMERAL_MUSCULAR_DISTROPHY_UP		16	-0.5297033	-1.2368393	0.22727273	0.63543296	1	808	tags=44%, list=7%, signal=47%
HOFFMANN_SMALL_PRE_BII_TO_IMMATURE_B_LYMPHOCYTE_UP	HOFFMANN_SMALL_PRE_BII_TO_IMMATURE_B_LYMPHOCYTE_UP		35	-0.40788975	-1.2359792	0.2542373	0.63555074	1	1617	tags=34%, list=14%, signal=40%
BOYLAN_MULTIPLE_MYELOMA_PCA1_UP	BOYLAN_MULTIPLE_MYELOMA_PCA1_UP		78	-0.44675326	-1.2359519	0.17777778	0.63372797	1	1312	tags=32%, list=12%, signal=36%
SENGUPTA_NASOPHARYNGEAL_CARCINOMA_WITH_LMP1_UP	SENGUPTA_NASOPHARYNGEAL_CARCINOMA_WITH_LMP1_UP		186	-0.31536123	-1.2336848	0.15	0.63857144	1	1826	tags=26%, list=16%, signal=31%
MARSON_FOXP3_TARGETS_UP	MARSON_FOXP3_TARGETS_UP		50	-0.39708704	-1.2325528	0.25	0.6400068	1	2153	tags=38%, list=19%, signal=47%
KEGG_ETHER_LIPID_METABOLISM	KEGG_ETHER_LIPID_METABOLISM		22	-0.4292412	-1.230851	0.16666667	0.6420725	1	274	tags=14%, list=2%, signal=14%
STOSSI_RESPONSE_TO_ESTRADIOL	STOSSI_RESPONSE_TO_ESTRADIOL		26	-0.4551808	-1.2299699	0.17307693	0.6422903	1	1480	tags=38%, list=13%, signal=44%
HUANG_DASATINIB_RESISTANCE_UP	HUANG_DASATINIB_RESISTANCE_UP		52	-0.4486295	-1.2292725	0.12	0.6423736	1	1727	tags=31%, list=15%, signal=36%
BROWNE_HCMV_INFECTION_24HR_DN	BROWNE_HCMV_INFECTION_24HR_DN		93	-0.37061405	-1.223371	0.20754717	0.6575787	1	2360	tags=42%, list=21%, signal=53%
XU_CREBBP_TARGETS_DN	XU_CREBBP_TARGETS_DN		34	-0.410011	-1.2232379	0.25	0.65608674	1	2457	tags=35%, list=22%, signal=45%
LEE_LIVER_CANCER_ACOX1_DN	LEE_LIVER_CANCER_ACOX1_DN		49	-0.48242286	-1.2210473	0.23214285	0.6609091	1	1268	tags=31%, list=11%, signal=34%
LEE_LIVER_CANCER_CIPROFIBRATE_DN	LEE_LIVER_CANCER_CIPROFIBRATE_DN		50	-0.49484968	-1.2206074	0.18644068	0.6599396	1	1568	tags=30%, list=14%, signal=35%
MAHAJAN_RESPONSE_TO_IL1A_UP	MAHAJAN_RESPONSE_TO_IL1A_UP		45	-0.3865797	-1.2175167	0.13333334	0.6670892	1	2054	tags=40%, list=18%, signal=49%
KEGG_ALPHA_LINOLENIC_ACID_METABOLISM	KEGG_ALPHA_LINOLENIC_ACID_METABOLISM		15	-0.47797668	-1.2169168	0.21153846	0.6667263	1	1975	tags=33%, list=18%, signal=40%
ROSS_AML_OF_FAB_M7_TYPE	ROSS_AML_OF_FAB_M7_TYPE		51	-0.37231493	-1.2161106	0.15384616	0.66666675	1	1170	tags=24%, list=10%, signal=26%
KEGG_FRUCTOSE_AND_MANNOSE_METABOLISM	KEGG_FRUCTOSE_AND_MANNOSE_METABOLISM		23	-0.46710247	-1.2160501	0.33333334	0.6648179	1	1994	tags=43%, list=18%, signal=53%
LINDGREN_BLADDER_CANCER_HIGH_RECURRENCE	LINDGREN_BLADDER_CANCER_HIGH_RECURRENCE		32	-0.44700867	-1.2125536	0.26	0.672479	1	2512	tags=44%, list=22%, signal=56%
REACTOME_DOWNSTREAM_TCR_SIGNALING	REACTOME_DOWNSTREAM_TCR_SIGNALING		20	-0.50481635	-1.2123522	0.29545453	0.67116624	1	2159	tags=40%, list=19%, signal=49%
RUIZ_TNC_TARGETS_UP	RUIZ_TNC_TARGETS_UP		97	-0.36699614	-1.2117549	0.22	0.6709248	1	1496	tags=28%, list=13%, signal=32%
VART_KSHV_INFECTION_ANGIOGENIC_MARKERS_UP	VART_KSHV_INFECTION_ANGIOGENIC_MARKERS_UP		122	-0.3915941	-1.2114885	0.1632653	0.6698628	1	1240	tags=27%, list=11%, signal=30%
BOYAULT_LIVER_CANCER_SUBCLASS_G3_DN	BOYAULT_LIVER_CANCER_SUBCLASS_G3_DN		35	-0.49558026	-1.2114478	0.22807017	0.6679268	1	2145	tags=54%, list=19%, signal=67%
REACTOME_STRIATED_MUSCLE_CONTRACTION	REACTOME_STRIATED_MUSCLE_CONTRACTION		22	-0.7094123	-1.2111192	0.2857143	0.66678625	1	1594	tags=68%, list=14%, signal=79%
YAO_TEMPORAL_RESPONSE_TO_PROGESTERONE_CLUSTER_13	YAO_TEMPORAL_RESPONSE_TO_PROGESTERONE_CLUSTER_13		135	-0.30920133	-1.2106825	0.26415095	0.6662156	1	2015	tags=30%, list=18%, signal=36%
DOUGLAS_BMI1_TARGETS_UP	DOUGLAS_BMI1_TARGETS_UP		331	-0.27906933	-1.2100444	0.14285715	0.66596264	1	1442	tags=20%, list=13%, signal=23%
CHEN_LVAD_SUPPORT_OF_FAILING_HEART_DN	CHEN_LVAD_SUPPORT_OF_FAILING_HEART_DN		33	-0.4514012	-1.208981	0.16981132	0.66738725	1	2596	tags=61%, list=23%, signal=79%
NIKOLSKY_BREAST_CANCER_11Q12_Q14_AMPLICON	NIKOLSKY_BREAST_CANCER_11Q12_Q14_AMPLICON		74	-0.30698976	-1.2088293	0.22580644	0.6659048	1	1296	tags=20%, list=12%, signal=23%
KONDO_EZH2_TARGETS	KONDO_EZH2_TARGETS		82	-0.3832456	-1.2082402	0.17021276	0.66565335	1	1722	tags=29%, list=15%, signal=34%
NADERI_BREAST_CANCER_PROGNOSIS_DN	NADERI_BREAST_CANCER_PROGNOSIS_DN		17	-0.50980186	-1.2079847	0.34	0.6643738	1	1754	tags=47%, list=16%, signal=56%
LEE_LIVER_CANCER_MYC_UP	LEE_LIVER_CANCER_MYC_UP		45	-0.34946147	-1.2074767	0.1509434	0.66418743	1	1175	tags=22%, list=10%, signal=25%
MULLIGHAN_NPM1_MUTATED_SIGNATURE_1_UP	MULLIGHAN_NPM1_MUTATED_SIGNATURE_1_UP		148	-0.28744632	-1.2071081	0.09615385	0.6634074	1	2413	tags=33%, list=22%, signal=42%
WATANABE_RECTAL_CANCER_RADIOTHERAPY_RESPONSIVE_UP	WATANABE_RECTAL_CANCER_RADIOTHERAPY_RESPONSIVE_UP		66	-0.3097033	-1.2050672	0.22222222	0.6676479	1	1819	tags=23%, list=16%, signal=27%
BOYLAN_MULTIPLE_MYELOMA_C_D_DN	BOYLAN_MULTIPLE_MYELOMA_C_D_DN		175	-0.38326526	-1.2048198	0.2	0.66627705	1	1580	tags=31%, list=14%, signal=35%
GEISS_RESPONSE_TO_DSRNA_UP	GEISS_RESPONSE_TO_DSRNA_UP		25	-0.39600387	-1.2033881	0.21568628	0.6686149	1	1471	tags=32%, list=13%, signal=37%
CHEBOTAEV_GR_TARGETS_DN	CHEBOTAEV_GR_TARGETS_DN		73	-0.42423975	-1.202523	0.22222222	0.668502	1	2077	tags=36%, list=19%, signal=43%
BLALOCK_ALZHEIMERS_DISEASE_INCIPIENT_DN	BLALOCK_ALZHEIMERS_DISEASE_INCIPIENT_DN		111	-0.29096743	-1.2006435	0.29090908	0.6722112	1	2359	tags=28%, list=21%, signal=35%
ZHAN_MULTIPLE_MYELOMA_MF_UP	ZHAN_MULTIPLE_MYELOMA_MF_UP		29	-0.45234308	-1.1990825	0.18	0.6753832	1	1169	tags=28%, list=10%, signal=31%
ROSS_AML_WITH_MLL_FUSIONS	ROSS_AML_WITH_MLL_FUSIONS		53	-0.34942213	-1.1987693	0.19642857	0.674672	1	1936	tags=34%, list=17%, signal=41%
BROWNE_HCMV_INFECTION_4HR_UP	BROWNE_HCMV_INFECTION_4HR_UP		34	-0.3885055	-1.1984102	0.18181819	0.6739072	1	1748	tags=38%, list=16%, signal=45%
REACTOME_PI3K_AKT_SIGNALLING	REACTOME_PI3K_AKT_SIGNALLING		16	-0.37249476	-1.1980201	0.18644068	0.67300934	1	2660	tags=50%, list=24%, signal=65%
CHARAFE_BREAST_CANCER_LUMINAL_VS_BASAL_DN	CHARAFE_BREAST_CANCER_LUMINAL_VS_BASAL_DN		258	-0.34160078	-1.1968288	0.19148937	0.6738646	1	2181	tags=31%, list=19%, signal=38%
BROWNE_HCMV_INFECTION_20HR_DN	BROWNE_HCMV_INFECTION_20HR_DN		61	-0.36164814	-1.1943774	0.26415095	0.67936593	1	2050	tags=38%, list=18%, signal=46%
KAYO_CALORIE_RESTRICTION_MUSCLE_DN	KAYO_CALORIE_RESTRICTION_MUSCLE_DN		47	-0.3585736	-1.1940256	0.22222222	0.67851764	1	1987	tags=28%, list=18%, signal=33%
SENESE_HDAC1_AND_HDAC2_TARGETS_DN	SENESE_HDAC1_AND_HDAC2_TARGETS_DN		124	-0.36275682	-1.1933409	0.28846154	0.67863643	1	1254	tags=24%, list=11%, signal=27%
BOYAULT_LIVER_CANCER_SUBCLASS_G6_UP	BOYAULT_LIVER_CANCER_SUBCLASS_G6_UP		41	-0.39097	-1.1929737	0.2413793	0.6778293	1	1851	tags=34%, list=17%, signal=41%
LIANG_HEMATOPOIESIS_STEM_CELL_NUMBER_LARGE_VS_TINY_DN	LIANG_HEMATOPOIESIS_STEM_CELL_NUMBER_LARGE_VS_TINY_DN		33	-0.35542926	-1.1928616	0.18518518	0.676209	1	1655	tags=18%, list=15%, signal=21%
KEGG_FOCAL_ADHESION	KEGG_FOCAL_ADHESION		123	-0.3587993	-1.1909276	0.24528302	0.68020177	1	1945	tags=30%, list=17%, signal=36%
BYSTRYKH_HEMATOPOIESIS_STEM_CELL_QTL_CIS	BYSTRYKH_HEMATOPOIESIS_STEM_CELL_QTL_CIS		105	-0.3235154	-1.1898049	0.26086956	0.6812886	1	1911	tags=31%, list=17%, signal=38%
YAMASHITA_LIVER_CANCER_STEM_CELL_DN	YAMASHITA_LIVER_CANCER_STEM_CELL_DN		54	-0.41561195	-1.1896458	0.31666666	0.6798977	1	2882	tags=41%, list=26%, signal=55%
BOYLAN_MULTIPLE_MYELOMA_PCA3_UP	BOYLAN_MULTIPLE_MYELOMA_PCA3_UP		32	-0.38933626	-1.1880573	0.25490198	0.6822866	1	2652	tags=47%, list=24%, signal=61%
MOOTHA_GLUCONEOGENESIS	MOOTHA_GLUCONEOGENESIS		22	-0.52164817	-1.187913	0.3114754	0.6810352	1	1792	tags=50%, list=16%, signal=59%
HADDAD_B_LYMPHOCYTE_PROGENITOR	HADDAD_B_LYMPHOCYTE_PROGENITOR		144	-0.3164729	-1.1874862	0.15686275	0.6804915	1	2163	tags=32%, list=19%, signal=39%
KIM_MYC_AMPLIFICATION_TARGETS_UP	KIM_MYC_AMPLIFICATION_TARGETS_UP		106	-0.26049855	-1.1871413	0.2037037	0.6797264	1	1772	tags=22%, list=16%, signal=26%
KEGG_PORPHYRIN_AND_CHLOROPHYLL_METABOLISM	KEGG_PORPHYRIN_AND_CHLOROPHYLL_METABOLISM		17	-0.4107647	-1.1867642	0.35714287	0.6787956	1	2853	tags=41%, list=25%, signal=55%
ST_WNT_CA2_CYCLIC_GMP_PATHWAY	ST_WNT_CA2_CYCLIC_GMP_PATHWAY		15	-0.50338435	-1.1861954	0.24561404	0.6788768	1	1784	tags=47%, list=16%, signal=55%
KIM_WT1_TARGETS_8HR_DN	KIM_WT1_TARGETS_8HR_DN		76	-0.29492947	-1.1857331	0.18	0.6782467	1	1575	tags=28%, list=14%, signal=32%
ASTON_MAJOR_DEPRESSIVE_DISORDER_DN	ASTON_MAJOR_DEPRESSIVE_DISORDER_DN		106	-0.2873555	-1.1853455	0.10344828	0.6776439	1	1742	tags=22%, list=16%, signal=25%
REACTOME_ADHERENS_JUNCTIONS_INTERACTIONS	REACTOME_ADHERENS_JUNCTIONS_INTERACTIONS		18	-0.4256762	-1.1851897	0.27083334	0.6762904	1	3159	tags=56%, list=28%, signal=77%
LU_TUMOR_VASCULATURE_UP	LU_TUMOR_VASCULATURE_UP		17	-0.5243449	-1.1842493	0.3243243	0.6770989	1	2556	tags=53%, list=23%, signal=68%
HEIDENBLAD_AMPLICON_8Q24_UP	HEIDENBLAD_AMPLICON_8Q24_UP		18	-0.39847475	-1.1841203	0.25925925	0.67584854	1	1934	tags=44%, list=17%, signal=54%
CHIANG_LIVER_CANCER_SUBCLASS_PROLIFERATION_DN	CHIANG_LIVER_CANCER_SUBCLASS_PROLIFERATION_DN		103	-0.47624823	-1.1840305	0.30508474	0.6743346	1	1985	tags=41%, list=18%, signal=49%
COWLING_MYCN_TARGETS	COWLING_MYCN_TARGETS		26	-0.44861418	-1.183959	0.19607843	0.6727939	1	343	tags=23%, list=3%, signal=24%
MULLIGHAN_NPM1_SIGNATURE_3_UP	MULLIGHAN_NPM1_SIGNATURE_3_UP		188	-0.27427378	-1.1828018	0.094339624	0.67410296	1	2328	tags=30%, list=21%, signal=37%
BOQUEST_STEM_CELL_CULTURED_VS_FRESH_DN	BOQUEST_STEM_CELL_CULTURED_VS_FRESH_DN		18	-0.509015	-1.1825941	0.22	0.67287344	1	1828	tags=50%, list=16%, signal=60%
SCHLOSSER_SERUM_RESPONSE_DN	SCHLOSSER_SERUM_RESPONSE_DN		433	-0.2667649	-1.1812488	0.3255814	0.6749262	1	2542	tags=29%, list=23%, signal=36%
PYEON_CANCER_HEAD_AND_NECK_VS_CERVICAL_DN	PYEON_CANCER_HEAD_AND_NECK_VS_CERVICAL_DN		15	-0.5153355	-1.1806822	0.25	0.67502946	1	528	tags=27%, list=5%, signal=28%
KEGG_HEMATOPOIETIC_CELL_LINEAGE	KEGG_HEMATOPOIETIC_CELL_LINEAGE		53	-0.43645492	-1.1781411	0.34	0.6820637	1	1802	tags=32%, list=16%, signal=38%
GARGALOVIC_RESPONSE_TO_OXIDIZED_PHOSPHOLIPIDS_GREY_DN	GARGALOVIC_RESPONSE_TO_OXIDIZED_PHOSPHOLIPIDS_GREY_DN		32	-0.38451785	-1.1771739	0.15686275	0.6832999	1	1140	tags=34%, list=10%, signal=38%
KEGG_HISTIDINE_METABOLISM	KEGG_HISTIDINE_METABOLISM		20	-0.46020022	-1.1769031	0.23529412	0.68229413	1	2290	tags=45%, list=20%, signal=56%
POOLA_INVASIVE_BREAST_CANCER_DN	POOLA_INVASIVE_BREAST_CANCER_DN		82	-0.39708924	-1.176532	0.25454545	0.6813876	1	2079	tags=38%, list=19%, signal=46%
BYSTRYKH_HEMATOPOIESIS_STEM_CELL_AND_BRAIN_QTL_TRANS	BYSTRYKH_HEMATOPOIESIS_STEM_CELL_AND_BRAIN_QTL_TRANS		138	-0.268958	-1.1751257	0.1754386	0.6841223	1	979	tags=13%, list=9%, signal=14%
ST_T_CELL_SIGNAL_TRANSDUCTION	ST_T_CELL_SIGNAL_TRANSDUCTION		33	-0.4322364	-1.174589	0.23404256	0.68356067	1	2038	tags=39%, list=18%, signal=48%
GRADE_COLON_AND_RECTAL_CANCER_DN	GRADE_COLON_AND_RECTAL_CANCER_DN		49	-0.38421673	-1.1741052	0.27272728	0.6834487	1	1145	tags=22%, list=10%, signal=25%
CHESLER_BRAIN_QTL_CIS	CHESLER_BRAIN_QTL_CIS		56	-0.33460563	-1.1722708	0.23529412	0.68656754	1	1911	tags=27%, list=17%, signal=32%
CROONQUIST_STROMAL_STIMULATION_UP	CROONQUIST_STROMAL_STIMULATION_UP		34	-0.46165076	-1.1719487	0.24444444	0.68601006	1	2270	tags=53%, list=20%, signal=66%
CHIBA_RESPONSE_TO_TSA_UP	CHIBA_RESPONSE_TO_TSA_UP		32	-0.42491874	-1.1717912	0.25	0.68497384	1	1925	tags=41%, list=17%, signal=49%
BIOCARTA_CTLA4_PATHWAY	BIOCARTA_CTLA4_PATHWAY		15	-0.56278366	-1.1717348	0.31914893	0.68344873	1	1490	tags=33%, list=13%, signal=38%
SHIPP_DLBCL_VS_FOLLICULAR_LYMPHOMA_DN	SHIPP_DLBCL_VS_FOLLICULAR_LYMPHOMA_DN		29	-0.44998816	-1.1713971	0.2244898	0.6828789	1	1754	tags=38%, list=16%, signal=45%
STARK_PREFRONTAL_CORTEX_22Q11_DELETION_UP	STARK_PREFRONTAL_CORTEX_22Q11_DELETION_UP		93	-0.31067696	-1.1712922	0.21311475	0.6815823	1	1899	tags=23%, list=17%, signal=27%
RODRIGUES_THYROID_CARCINOMA_DN	RODRIGUES_THYROID_CARCINOMA_DN		32	-0.36385897	-1.1703262	0.20833333	0.6822542	1	1185	tags=22%, list=11%, signal=24%
KEGG_PROTEIN_EXPORT	KEGG_PROTEIN_EXPORT		18	-0.39518556	-1.1696696	0.3265306	0.68230444	1	44	tags=6%, list=0%, signal=6%
RIGGI_EWING_SARCOMA_PROGENITOR_UP	RIGGI_EWING_SARCOMA_PROGENITOR_UP		227	-0.3460961	-1.1687226	0.1923077	0.6831886	1	1744	tags=30%, list=16%, signal=35%
KLEIN_PRIMARY_EFFUSION_LYMPHOMA_UP	KLEIN_PRIMARY_EFFUSION_LYMPHOMA_UP		39	-0.34550512	-1.1682116	0.20833333	0.6831928	1	845	tags=15%, list=8%, signal=17%
ALONSO_METASTASIS_EMT_UP	ALONSO_METASTASIS_EMT_UP		23	-0.4143732	-1.1661642	0.32692307	0.6864158	1	2281	tags=43%, list=20%, signal=54%
LUCAS_HNF4A_TARGETS_UP	LUCAS_HNF4A_TARGETS_UP		34	-0.37306988	-1.1654563	0.22033899	0.68649065	1	1900	tags=41%, list=17%, signal=49%
CHIANG_LIVER_CANCER_SUBCLASS_POLYSOMY7_UP	CHIANG_LIVER_CANCER_SUBCLASS_POLYSOMY7_UP		40	-0.42545623	-1.1652255	0.22950819	0.6854883	1	1649	tags=38%, list=15%, signal=44%
CROMER_METASTASIS_DN	CROMER_METASTASIS_DN		43	-0.33576605	-1.1642802	0.23529412	0.68618155	1	1152	tags=21%, list=10%, signal=23%
KEGG_GLIOMA	KEGG_GLIOMA		32	-0.31338453	-1.1636708	0.2244898	0.68613064	1	1490	tags=28%, list=13%, signal=32%
RIZ_ERYTHROID_DIFFERENTIATION_6HR	RIZ_ERYTHROID_DIFFERENTIATION_6HR		29	-0.41697654	-1.1620868	0.32608697	0.68832237	1	925	tags=24%, list=8%, signal=26%
ICHIBA_GRAFT_VERSUS_HOST_DISEASE_D7_DN	ICHIBA_GRAFT_VERSUS_HOST_DISEASE_D7_DN		34	-0.4473453	-1.1620693	0.25862068	0.68674845	1	1181	tags=29%, list=11%, signal=33%
ST_G_ALPHA_I_PATHWAY	ST_G_ALPHA_I_PATHWAY		20	-0.38369948	-1.1606653	0.2413793	0.6887598	1	2646	tags=45%, list=24%, signal=59%
THUM_SYSTOLIC_HEART_FAILURE_UP	THUM_SYSTOLIC_HEART_FAILURE_UP		251	-0.33101678	-1.160383	0.27450982	0.6877925	1	991	tags=19%, list=9%, signal=20%
BEIER_GLIOMA_STEM_CELL_DN	BEIER_GLIOMA_STEM_CELL_DN		33	-0.37841126	-1.160128	0.30769232	0.68662965	1	2057	tags=36%, list=18%, signal=44%
WOO_LIVER_CANCER_RECURRENCE_DN	WOO_LIVER_CANCER_RECURRENCE_DN		53	-0.46796352	-1.1597059	0.31034482	0.68618953	1	1884	tags=42%, list=17%, signal=50%
KUMAR_TARGETS_OF_MLL_AF9_FUSION	KUMAR_TARGETS_OF_MLL_AF9_FUSION		310	-0.304628	-1.1582513	0.2857143	0.6885702	1	1743	tags=27%, list=16%, signal=31%
CHIANG_LIVER_CANCER_SUBCLASS_INTERFERON_DN	CHIANG_LIVER_CANCER_SUBCLASS_INTERFERON_DN		19	-0.4329989	-1.1580791	0.28846154	0.68734676	1	1659	tags=42%, list=15%, signal=49%
JAZAERI_BREAST_CANCER_BRCA1_VS_BRCA2_DN	JAZAERI_BREAST_CANCER_BRCA1_VS_BRCA2_DN		30	-0.4089268	-1.1577258	0.27083334	0.6864271	1	1260	tags=33%, list=11%, signal=37%
KEGG_NON_SMALL_CELL_LUNG_CANCER	KEGG_NON_SMALL_CELL_LUNG_CANCER		29	-0.30697143	-1.1572728	0.18965517	0.6856101	1	1490	tags=24%, list=13%, signal=28%
VECCHI_GASTRIC_CANCER_ADVANCED_VS_EARLY_UP	VECCHI_GASTRIC_CANCER_ADVANCED_VS_EARLY_UP		105	-0.4075726	-1.1571981	0.29787233	0.68410265	1	1474	tags=31%, list=13%, signal=36%
DITTMER_PTHLH_TARGETS_UP	DITTMER_PTHLH_TARGETS_UP		84	-0.28208613	-1.1560426	0.29787233	0.6854187	1	2399	tags=31%, list=21%, signal=39%
ZHAN_MULTIPLE_MYELOMA_DN	ZHAN_MULTIPLE_MYELOMA_DN		22	-0.46222162	-1.1548264	0.3125	0.6873373	1	1253	tags=23%, list=11%, signal=26%
YAO_TEMPORAL_RESPONSE_TO_PROGESTERONE_CLUSTER_11	YAO_TEMPORAL_RESPONSE_TO_PROGESTERONE_CLUSTER_11		77	-0.2784448	-1.1545241	0.3137255	0.68648696	1	523	tags=9%, list=5%, signal=9%
HELLER_HDAC_TARGETS_UP	HELLER_HDAC_TARGETS_UP		163	-0.3048484	-1.1543508	0.20338982	0.68526524	1	1424	tags=23%, list=13%, signal=26%
REACTOME_COMPLEMENT_CASCADE	REACTOME_COMPLEMENT_CASCADE		15	-0.49122915	-1.1540074	0.3018868	0.68445945	1	484	tags=27%, list=4%, signal=28%
GRAHAM_CML_DIVIDING_VS_NORMAL_QUIESCENT_DN	GRAHAM_CML_DIVIDING_VS_NORMAL_QUIESCENT_DN		50	-0.3762093	-1.1514251	0.27906978	0.68995094	1	1768	tags=38%, list=16%, signal=45%
ROSS_AML_WITH_PML_RARA_FUSION	ROSS_AML_WITH_PML_RARA_FUSION		43	-0.3952918	-1.1506578	0.3272727	0.6902399	1	1673	tags=28%, list=15%, signal=33%
BASSO_HAIRY_CELL_LEUKEMIA_DN	BASSO_HAIRY_CELL_LEUKEMIA_DN		50	-0.36636397	-1.1502998	0.33962265	0.6894022	1	1959	tags=36%, list=17%, signal=43%
AMUNDSON_POOR_SURVIVAL_AFTER_GAMMA_RADIATION_8G	AMUNDSON_POOR_SURVIVAL_AFTER_GAMMA_RADIATION_8G		53	-0.3753391	-1.1493442	0.34	0.69050264	1	2983	tags=42%, list=27%, signal=56%
WEINMANN_ADAPTATION_TO_HYPOXIA_UP	WEINMANN_ADAPTATION_TO_HYPOXIA_UP		18	-0.46749353	-1.1481149	0.28	0.69149595	1	1594	tags=50%, list=14%, signal=58%
MASSARWEH_TAMOXIFEN_RESISTANCE_DN	MASSARWEH_TAMOXIFEN_RESISTANCE_DN		122	-0.29472557	-1.1480546	0.15686275	0.6901563	1	2025	tags=29%, list=18%, signal=35%
ZHANG_ANTIVIRAL_RESPONSE_TO_RIBAVIRIN_DN	ZHANG_ANTIVIRAL_RESPONSE_TO_RIBAVIRIN_DN		28	-0.44609547	-1.1468463	0.30952382	0.6920255	1	1758	tags=39%, list=16%, signal=46%
BOHN_PRIMARY_IMMUNODEFICIENCY_SYNDROM_DN	BOHN_PRIMARY_IMMUNODEFICIENCY_SYNDROM_DN		18	-0.4107374	-1.1461471	0.26923078	0.6924486	1	1440	tags=22%, list=13%, signal=25%
HATADA_METHYLATED_IN_LUNG_CANCER_UP	HATADA_METHYLATED_IN_LUNG_CANCER_UP		178	-0.32289118	-1.1459464	0.22950819	0.6913144	1	2433	tags=33%, list=22%, signal=42%
ST_FAS_SIGNALING_PATHWAY	ST_FAS_SIGNALING_PATHWAY		39	-0.30557793	-1.145904	0.18181819	0.6899782	1	2542	tags=36%, list=23%, signal=46%
FULCHER_INFLAMMATORY_RESPONSE_LECTIN_VS_LPS_DN	FULCHER_INFLAMMATORY_RESPONSE_LECTIN_VS_LPS_DN		235	-0.30701792	-1.1450838	0.21153846	0.6900414	1	1678	tags=26%, list=15%, signal=29%
LEE_TARGETS_OF_PTCH1_AND_SUFU_UP	LEE_TARGETS_OF_PTCH1_AND_SUFU_UP		65	-0.37650156	-1.1448486	0.26666668	0.6890213	1	1899	tags=35%, list=17%, signal=42%
KEGG_ALANINE_ASPARTATE_AND_GLUTAMATE_METABOLISM	KEGG_ALANINE_ASPARTATE_AND_GLUTAMATE_METABOLISM		21	-0.5147594	-1.1442262	0.3018868	0.68906146	1	1052	tags=43%, list=9%, signal=47%
NAKAJIMA_MAST_CELL	NAKAJIMA_MAST_CELL		22	-0.39850748	-1.143875	0.2826087	0.68865275	1	1387	tags=32%, list=12%, signal=36%
KAYO_AGING_MUSCLE_DN	KAYO_AGING_MUSCLE_DN		82	-0.28128797	-1.1435364	0.33333334	0.68791974	1	774	tags=13%, list=7%, signal=14%
KAAB_HEART_ATRIUM_VS_VENTRICLE_UP	KAAB_HEART_ATRIUM_VS_VENTRICLE_UP		158	-0.33495417	-1.1433611	0.21568628	0.6868244	1	2254	tags=32%, list=20%, signal=40%
NAKAYAMA_SOFT_TISSUE_TUMORS_PCA1_DN	NAKAYAMA_SOFT_TISSUE_TUMORS_PCA1_DN		48	-0.4390833	-1.1419977	0.31666666	0.6889207	1	1092	tags=27%, list=10%, signal=30%
CONCANNON_APOPTOSIS_BY_EPOXOMICIN_UP	CONCANNON_APOPTOSIS_BY_EPOXOMICIN_UP		142	-0.28622112	-1.1419961	0.27083334	0.68737596	1	1921	tags=25%, list=17%, signal=29%
DIRMEIER_LMP1_RESPONSE_LATE_UP	DIRMEIER_LMP1_RESPONSE_LATE_UP		28	-0.37051496	-1.141915	0.27272728	0.68594503	1	1852	tags=25%, list=17%, signal=30%
SASSON_RESPONSE_TO_FORSKOLIN_DN	SASSON_RESPONSE_TO_FORSKOLIN_DN		46	-0.33945978	-1.1413281	0.2962963	0.6857977	1	1616	tags=24%, list=14%, signal=28%
TURASHVILI_BREAST_DUCTAL_CARCINOMA_VS_DUCTAL_NORMAL_DN	TURASHVILI_BREAST_DUCTAL_CARCINOMA_VS_DUCTAL_NORMAL_DN		92	-0.34252352	-1.1407833	0.17307693	0.68547237	1	2158	tags=37%, list=19%, signal=45%
ONDER_CDH1_SIGNALING_VIA_CTNNB1	ONDER_CDH1_SIGNALING_VIA_CTNNB1		52	-0.37330955	-1.1399031	0.25	0.6864619	1	2436	tags=42%, list=22%, signal=54%
HOOI_ST7_TARGETS_UP	HOOI_ST7_TARGETS_UP		39	-0.37408736	-1.1379473	0.25531915	0.69036126	1	1816	tags=31%, list=16%, signal=37%
ST_TUMOR_NECROSIS_FACTOR_PATHWAY	ST_TUMOR_NECROSIS_FACTOR_PATHWAY		18	-0.4354873	-1.1375369	0.29545453	0.6897791	1	2593	tags=44%, list=23%, signal=58%
MORI_PRE_BI_LYMPHOCYTE_DN	MORI_PRE_BI_LYMPHOCYTE_DN		49	-0.36351526	-1.1363804	0.3617021	0.6909608	1	1690	tags=27%, list=15%, signal=31%
MARTINEZ_RESPONSE_TO_TRABECTEDIN_UP	MARTINEZ_RESPONSE_TO_TRABECTEDIN_UP		46	-0.31574127	-1.1359035	0.39583334	0.6906016	1	2628	tags=37%, list=23%, signal=48%
CHEMNITZ_RESPONSE_TO_PROSTAGLANDIN_E2_DN	CHEMNITZ_RESPONSE_TO_PROSTAGLANDIN_E2_DN		177	-0.2981172	-1.1349456	0.2413793	0.6914803	1	1864	tags=24%, list=17%, signal=28%
REACTOME_TIE2_SIGNALING	REACTOME_TIE2_SIGNALING		16	-0.40572658	-1.1348379	0.3275862	0.69026965	1	2264	tags=44%, list=20%, signal=55%
BOYLAN_MULTIPLE_MYELOMA_C_CLUSTER_DN	BOYLAN_MULTIPLE_MYELOMA_C_CLUSTER_DN		20	-0.42400286	-1.1345593	0.26666668	0.6894104	1	1265	tags=30%, list=11%, signal=34%
WATTEL_AUTONOMOUS_THYROID_ADENOMA_DN	WATTEL_AUTONOMOUS_THYROID_ADENOMA_DN		16	-0.47081354	-1.1342106	0.3181818	0.6886691	1	463	tags=31%, list=4%, signal=33%
CREIGHTON_ENDOCRINE_THERAPY_RESISTANCE_5	CREIGHTON_ENDOCRINE_THERAPY_RESISTANCE_5		243	-0.28677475	-1.1338936	0.18367347	0.6878369	1	2473	tags=31%, list=22%, signal=39%
WEINMANN_ADAPTATION_TO_HYPOXIA_DN	WEINMANN_ADAPTATION_TO_HYPOXIA_DN		27	-0.43837976	-1.1329055	0.4473684	0.6888347	1	1169	tags=44%, list=10%, signal=50%
URS_ADIPOCYTE_DIFFERENTIATION_DN	URS_ADIPOCYTE_DIFFERENTIATION_DN		20	-0.46999213	-1.132415	0.2857143	0.6888614	1	2270	tags=45%, list=20%, signal=56%
CHARAFE_BREAST_CANCER_LUMINAL_VS_MESENCHYMAL_DN	CHARAFE_BREAST_CANCER_LUMINAL_VS_MESENCHYMAL_DN		258	-0.35114953	-1.1317891	0.32	0.68910164	1	2164	tags=33%, list=19%, signal=40%
KINSEY_TARGETS_OF_EWSR1_FLII_FUSION_DN	KINSEY_TARGETS_OF_EWSR1_FLII_FUSION_DN		171	-0.32575625	-1.1316091	0.30612245	0.6881863	1	1830	tags=27%, list=16%, signal=32%
ST_B_CELL_ANTIGEN_RECEPTOR	ST_B_CELL_ANTIGEN_RECEPTOR		26	-0.33378384	-1.1313087	0.3	0.68733543	1	1684	tags=27%, list=15%, signal=32%
BAELDE_DIABETIC_NEPHROPATHY_DN	BAELDE_DIABETIC_NEPHROPATHY_DN		22	-0.4494725	-1.1312554	0.32	0.6859104	1	1696	tags=41%, list=15%, signal=48%
ST_INTERLEUKIN_4_PATHWAY	ST_INTERLEUKIN_4_PATHWAY		17	-0.38486344	-1.1312397	0.27083334	0.68447536	1	2446	tags=41%, list=22%, signal=53%
GOZGIT_ESR1_TARGETS_DN	GOZGIT_ESR1_TARGETS_DN		379	-0.28169477	-1.1310459	0.22222222	0.6835579	1	1736	tags=24%, list=16%, signal=28%
OUYANG_PROSTATE_CANCER_PROGRESSION_DN	OUYANG_PROSTATE_CANCER_PROGRESSION_DN		15	-0.3998913	-1.1302528	0.21428572	0.68458927	1	1617	tags=27%, list=14%, signal=31%
KEGG_MELANOMA	KEGG_MELANOMA		40	-0.32937858	-1.1296204	0.26530612	0.68443775	1	2186	tags=33%, list=20%, signal=40%
MOLENAAR_TARGETS_OF_CCND1_AND_CDK4_UP	MOLENAAR_TARGETS_OF_CCND1_AND_CDK4_UP		28	-0.39395583	-1.1294812	0.30357143	0.683412	1	1307	tags=25%, list=12%, signal=28%
DAVICIONI_MOLECULAR_ARMS_VS_ERMS_UP	DAVICIONI_MOLECULAR_ARMS_VS_ERMS_UP		184	-0.2432166	-1.1292115	0.25862068	0.68261343	1	1844	tags=20%, list=16%, signal=23%
DAZARD_RESPONSE_TO_UV_SCC_UP	DAZARD_RESPONSE_TO_UV_SCC_UP		57	-0.32132262	-1.1291332	0.3181818	0.68129885	1	1682	tags=30%, list=15%, signal=35%
REACTOME_PHASE_II_CONJUGATION	REACTOME_PHASE_II_CONJUGATION		30	-0.43785548	-1.1289163	0.27272728	0.6804045	1	1247	tags=27%, list=11%, signal=30%
HORIUCHI_WTAP_TARGETS_UP	HORIUCHI_WTAP_TARGETS_UP		160	-0.29792672	-1.128565	0.2777778	0.6796161	1	2106	tags=33%, list=19%, signal=39%
THUM_SYSTOLIC_HEART_FAILURE_DN	THUM_SYSTOLIC_HEART_FAILURE_DN		110	-0.29977754	-1.128306	0.29787233	0.6788173	1	2668	tags=32%, list=24%, signal=41%
KESHELAVA_MULTIPLE_DRUG_RESISTANCE	KESHELAVA_MULTIPLE_DRUG_RESISTANCE		46	-0.29174852	-1.128235	0.2881356	0.6775331	1	1424	tags=17%, list=13%, signal=20%
KEGG_SNARE_INTERACTIONS_IN_VESICULAR_TRANSPORT	KEGG_SNARE_INTERACTIONS_IN_VESICULAR_TRANSPORT		29	-0.315294	-1.1278869	0.3265306	0.67718524	1	2714	tags=28%, list=24%, signal=36%
KAAB_FAILED_HEART_ATRIUM_DN	KAAB_FAILED_HEART_ATRIUM_DN		96	-0.28721362	-1.1271017	0.3617021	0.67795795	1	1900	tags=24%, list=17%, signal=29%
GOZGIT_ESR1_TARGETS_UP	GOZGIT_ESR1_TARGETS_UP		79	-0.30026487	-1.1266608	0.16981132	0.6778173	1	2030	tags=33%, list=18%, signal=40%
DAIRKEE_CANCER_PRONE_RESPONSE_BPA	DAIRKEE_CANCER_PRONE_RESPONSE_BPA		33	-0.345951	-1.1262233	0.3148148	0.67760706	1	2294	tags=33%, list=20%, signal=42%
HAHTOLA_CTCL_CUTANEOUS	HAHTOLA_CTCL_CUTANEOUS		17	-0.3947098	-1.1257684	0.3962264	0.67701066	1	102	tags=12%, list=1%, signal=12%
CORRE_MULTIPLE_MYELOMA_UP	CORRE_MULTIPLE_MYELOMA_UP		38	-0.42507002	-1.1240097	0.31914893	0.68029374	1	2102	tags=39%, list=19%, signal=48%
GENTILE_UV_RESPONSE_CLUSTER_D6	GENTILE_UV_RESPONSE_CLUSTER_D6		17	-0.36012092	-1.1236304	0.25	0.6802847	1	2364	tags=35%, list=21%, signal=45%
ELVIDGE_HYPOXIA_DN	ELVIDGE_HYPOXIA_DN		84	-0.27081525	-1.1234126	0.23076923	0.67956406	1	1848	tags=24%, list=17%, signal=28%
SENESE_HDAC1_TARGETS_DN	SENESE_HDAC1_TARGETS_DN		134	-0.31697044	-1.1231399	0.3137255	0.6788706	1	1605	tags=22%, list=14%, signal=26%
RUTELLA_RESPONSE_TO_HGF_VS_CSF2RB_AND_IL4_UP	RUTELLA_RESPONSE_TO_HGF_VS_CSF2RB_AND_IL4_UP		248	-0.28649557	-1.1231046	0.3018868	0.6776644	1	1381	tags=22%, list=12%, signal=24%
MILI_PSEUDOPODIA	MILI_PSEUDOPODIA		22	-0.3994475	-1.1228569	0.3809524	0.67698956	1	2077	tags=32%, list=19%, signal=39%
VALK_AML_WITH_FLT3_ITD	VALK_AML_WITH_FLT3_ITD		26	-0.40723354	-1.1211181	0.34545454	0.6801892	1	1574	tags=31%, list=14%, signal=36%
BILBAN_B_CLL_LPL_DN	BILBAN_B_CLL_LPL_DN		25	-0.39857447	-1.1209853	0.36363637	0.67917883	1	1307	tags=28%, list=12%, signal=32%
ELVIDGE_HIF1A_AND_HIF2A_TARGETS_UP	ELVIDGE_HIF1A_AND_HIF2A_TARGETS_UP		26	-0.35522813	-1.1201206	0.3409091	0.6802807	1	531	tags=15%, list=5%, signal=16%
ACEVEDO_METHYLATED_IN_LIVER_CANCER_DN	ACEVEDO_METHYLATED_IN_LIVER_CANCER_DN		317	-0.2954385	-1.1193024	0.22222222	0.6809291	1	2530	tags=32%, list=23%, signal=40%
REACTOME_BASIGIN_INTERACTIONS	REACTOME_BASIGIN_INTERACTIONS		21	-0.41203994	-1.1192739	0.3255814	0.6796033	1	1321	tags=29%, list=12%, signal=32%
SASSON_RESPONSE_TO_GONADOTROPHINS_DN	SASSON_RESPONSE_TO_GONADOTROPHINS_DN		46	-0.34016883	-1.1186057	0.25925925	0.67981756	1	1616	tags=24%, list=14%, signal=28%
RORIE_TARGETS_OF_EWSR1_FLI1_FUSION_UP	RORIE_TARGETS_OF_EWSR1_FLI1_FUSION_UP		16	-0.41592088	-1.1183144	0.3478261	0.6791643	1	1150	tags=25%, list=10%, signal=28%
DASU_IL6_SIGNALING_UP	DASU_IL6_SIGNALING_UP		35	-0.3440519	-1.1177	0.26415095	0.67956305	1	1783	tags=34%, list=16%, signal=41%
DACOSTA_UV_RESPONSE_VIA_ERCC3_COMMON_UP	DACOSTA_UV_RESPONSE_VIA_ERCC3_COMMON_UP		43	-0.32284817	-1.1153625	0.32	0.6841524	1	1767	tags=30%, list=16%, signal=36%
MASSARWEH_RESPONSE_TO_ESTRADIOL	MASSARWEH_RESPONSE_TO_ESTRADIOL		37	-0.3566217	-1.1150556	0.34042552	0.6836174	1	2022	tags=38%, list=18%, signal=46%
FERREIRA_EWINGS_SARCOMA_UNSTABLE_VS_STABLE_DN	FERREIRA_EWINGS_SARCOMA_UNSTABLE_VS_STABLE_DN		56	-0.34474063	-1.1148598	0.33333334	0.68278897	1	2068	tags=29%, list=18%, signal=35%
DAIRKEE_CANCER_PRONE_RESPONSE_E2	DAIRKEE_CANCER_PRONE_RESPONSE_E2		18	-0.47071764	-1.114787	0.31034482	0.68154997	1	613	tags=33%, list=5%, signal=35%
YAGI_AML_WITH_INV_16_TRANSLOCATION	YAGI_AML_WITH_INV_16_TRANSLOCATION		253	-0.24357252	-1.1139119	0.25	0.68237215	1	1580	tags=17%, list=14%, signal=20%
REACTOME_SIGNALING_IN_IMMUNE_SYSTEM	REACTOME_SIGNALING_IN_IMMUNE_SYSTEM		203	-0.35820243	-1.1135155	0.3617021	0.682168	1	1634	tags=25%, list=15%, signal=28%
BIOCARTA_CCR3_PATHWAY	BIOCARTA_CCR3_PATHWAY		16	-0.41185734	-1.1103288	0.35185185	0.68928	1	1341	tags=31%, list=12%, signal=35%
KEGG_JAK_STAT_SIGNALING_PATHWAY	KEGG_JAK_STAT_SIGNALING_PATHWAY		88	-0.30279443	-1.1102054	0.39130434	0.6883065	1	2084	tags=24%, list=19%, signal=29%
KEGG_DORSO_VENTRAL_AXIS_FORMATION	KEGG_DORSO_VENTRAL_AXIS_FORMATION		15	-0.41087872	-1.1101522	0.3773585	0.6872103	1	1825	tags=33%, list=16%, signal=40%
HU_ANGIOGENESIS_DN	HU_ANGIOGENESIS_DN		21	-0.35652214	-1.1098437	0.3392857	0.6866629	1	473	tags=14%, list=4%, signal=15%
ZUCCHI_METASTASIS_DN	ZUCCHI_METASTASIS_DN		19	-0.38784322	-1.1091182	0.37931034	0.68680626	1	2054	tags=32%, list=18%, signal=39%
FARMER_BREAST_CANCER_APOCRINE VS LUMINAL	FARMER_BREAST_CANCER_APOCRINE VS LUMINAL		185	-0.28536937	-1.1089008	0.3275862	0.6857997	1	1792	tags=29%, list=16%, signal=34%
MARTORIATI_MDM4_TARGETS_NEUROEPITHELIUM_DN	MARTORIATI_MDM4_TARGETS_NEUROEPITHELIUM_DN		60	-0.39188504	-1.1087558	0.3018868	0.6847119	1	2133	tags=33%, list=19%, signal=41%
OSADA_ASCL1_TARGETS_UP	OSADA_ASCL1_TARGETS_UP		31	-0.40999082	-1.1087519	0.33333334	0.68336666	1	2264	tags=45%, list=20%, signal=56%
BILD_CTNNB1_ONCOGENIC_SIGNATURE	BILD_CTNNB1_ONCOGENIC_SIGNATURE		33	-0.3418267	-1.1083168	0.3409091	0.68315643	1	855	tags=15%, list=8%, signal=16%
HAN_SATB1_TARGETS_UP	HAN_SATB1_TARGETS_UP		183	-0.28457695	-1.1077559	0.2777778	0.68300134	1	2418	tags=34%, list=22%, signal=43%
WNT_SIGNALING	WNT_SIGNALING		67	-0.30563447	-1.1066778	0.32	0.68428385	1	1245	tags=16%, list=11%, signal=18%
BREDEMEYER_RAG_SIGNALING_NOT_VIA_ATM_DN	BREDEMEYER_RAG_SIGNALING_NOT_VIA_ATM_DN		42	-0.3462579	-1.1060361	0.29090908	0.6840513	1	2912	tags=48%, list=26%, signal=64%
ACEVEDO_LIVER_TUMOR_VS_NORMAL_ADJACENT_TISSUE_DN	ACEVEDO_LIVER_TUMOR_VS_NORMAL_ADJACENT_TISSUE_DN		160	-0.32580036	-1.1059822	0.26229507	0.68291056	1	1616	tags=25%, list=14%, signal=29%
KEGG_MAPK_SIGNALING_PATHWAY	KEGG_MAPK_SIGNALING_PATHWAY		172	-0.2973001	-1.105188	0.3877551	0.6835227	1	2186	tags=27%, list=20%, signal=33%
MARCHINI_TRABECTEDIN_RESISTANCE_DN	MARCHINI_TRABECTEDIN_RESISTANCE_DN		33	-0.34799165	-1.1049392	0.35	0.6827918	1	1788	tags=30%, list=16%, signal=36%
BERENJENO_ROCK_SIGNALING_NOT_VIA_RHOA_DN	BERENJENO_ROCK_SIGNALING_NOT_VIA_RHOA_DN		29	-0.37742224	-1.1049263	0.36363637	0.6815331	1	2440	tags=34%, list=22%, signal=44%
KEGG_GAP_JUNCTION	KEGG_GAP_JUNCTION		51	-0.3126992	-1.1039044	0.27450982	0.6827776	1	1419	tags=24%, list=13%, signal=27%
KEGG_ABC_TRANSPORTERS	KEGG_ABC_TRANSPORTERS		27	-0.40706146	-1.1021934	0.35185185	0.6855676	1	2336	tags=41%, list=21%, signal=51%
WALLACE_PROSTATE_CANCER_RACE_UP	WALLACE_PROSTATE_CANCER_RACE_UP		169	-0.39249548	-1.1019392	0.35416666	0.6848685	1	2245	tags=41%, list=20%, signal=50%
WANG_PROSTATE_CANCER_ANDROGEN_INDEPENDENT	WANG_PROSTATE_CANCER_ANDROGEN_INDEPENDENT		35	-0.32838672	-1.1018701	0.33962265	0.68374306	1	1998	tags=29%, list=18%, signal=35%
KEGG_THYROID_CANCER	KEGG_THYROID_CANCER		16	-0.36413205	-1.1014962	0.2962963	0.68325144	1	1888	tags=19%, list=17%, signal=23%
DACOSTA_UV_RESPONSE_VIA_ERCC3_XPCS_DN	DACOSTA_UV_RESPONSE_VIA_ERCC3_XPCS_DN		31	-0.35596547	-1.1003016	0.3181818	0.6848855	1	2119	tags=29%, list=19%, signal=36%
ZHU_CMV_ALL_DN	ZHU_CMV_ALL_DN		49	-0.36754772	-1.1000736	0.34615386	0.6844511	1	1638	tags=33%, list=15%, signal=38%
ASGHARZADEH_NEUROBLASTOMA_POOR_SURVIVAL_DN	ASGHARZADEH_NEUROBLASTOMA_POOR_SURVIVAL_DN		20	-0.381978	-1.0999207	0.29508197	0.68364364	1	1335	tags=30%, list=12%, signal=34%
DAVICIONI_TARGETS_OF_PAX_FOXO1_FUSIONS_UP	DAVICIONI_TARGETS_OF_PAX_FOXO1_FUSIONS_UP		156	-0.32623708	-1.0993518	0.3137255	0.6837019	1	1247	tags=22%, list=11%, signal=24%
GINESTIER_BREAST_CANCER_20Q13_AMPLIFICATION_UP	GINESTIER_BREAST_CANCER_20Q13_AMPLIFICATION_UP		49	-0.29642388	-1.0986404	0.29166666	0.68412924	1	1679	tags=20%, list=15%, signal=24%
KEGG_INTESTINAL_IMMUNE_NETWORK_FOR_IGA_PRODUCTION	KEGG_INTESTINAL_IMMUNE_NETWORK_FOR_IGA_PRODUCTION		26	-0.45516512	-1.0952787	0.34	0.69018316	1	1318	tags=31%, list=12%, signal=35%
BROWNE_HCMV_INFECTION_30MIN_UP	BROWNE_HCMV_INFECTION_30MIN_UP		34	-0.3819017	-1.0950999	0.3090909	0.6895323	1	2017	tags=32%, list=18%, signal=39%
SIG_INSULIN_RECEPTOR_PATHWAY_IN_CARDIAC_MYOCYTES	SIG_INSULIN_RECEPTOR_PATHWAY_IN_CARDIAC_MYOCYTES		35	-0.3219393	-1.0948616	0.3018868	0.6888712	1	1679	tags=23%, list=15%, signal=27%
MCMURRAY_TP53_HRAS_COOPERATION_RESPONSE_DN	MCMURRAY_TP53_HRAS_COOPERATION_RESPONSE_DN		47	-0.38585556	-1.0947479	0.3272727	0.68795836	1	1390	tags=32%, list=12%, signal=36%
REACTOME_CHEMOKINE_RECEPTORS_BIND_CHEMOKINES	REACTOME_CHEMOKINE_RECEPTORS_BIND_CHEMOKINES		42	-0.46402952	-1.0919538	0.3902439	0.6944379	1	1177	tags=36%, list=11%, signal=40%
ST_P38_MAPK_PATHWAY	ST_P38_MAPK_PATHWAY		24	-0.37370536	-1.0917765	0.3877551	0.6934974	1	1538	tags=25%, list=14%, signal=29%
LEE_LIVER_CANCER_SURVIVAL_UP	LEE_LIVER_CANCER_SURVIVAL_UP		94	-0.41712525	-1.0916061	0.37288135	0.6926689	1	1926	tags=39%, list=17%, signal=47%
WOOD_EBV_EBNA1_TARGETS_UP	WOOD_EBV_EBNA1_TARGETS_UP		75	-0.28499374	-1.0913833	0.33333334	0.69204223	1	2151	tags=28%, list=19%, signal=34%
HOSHIDA_LIVER_CANCER_LATE_RECURRENCE_DN	HOSHIDA_LIVER_CANCER_LATE_RECURRENCE_DN		48	-0.33979818	-1.0910342	0.3448276	0.69162375	1	2966	tags=40%, list=26%, signal=54%
KEGG_SMALL_CELL_LUNG_CANCER	KEGG_SMALL_CELL_LUNG_CANCER		48	-0.3115806	-1.0902933	0.3529412	0.69166183	1	2159	tags=33%, list=19%, signal=41%
CHIARADONNA_NEOPLASTIC_TRANSFORMATION_CDC25_UP	CHIARADONNA_NEOPLASTIC_TRANSFORMATION_CDC25_UP		87	-0.3513311	-1.0899955	0.3617021	0.6912382	1	1376	tags=24%, list=12%, signal=27%
KENNY_CTNNB1_TARGETS_DN	KENNY_CTNNB1_TARGETS_DN		28	-0.33401078	-1.0898007	0.2542373	0.6903613	1	1179	tags=21%, list=11%, signal=24%
DANG_REGULATED_BY_MYC_DN	DANG_REGULATED_BY_MYC_DN		167	-0.32478327	-1.0894808	0.39130434	0.689741	1	1638	tags=29%, list=15%, signal=33%
REACTOME_IRS_RELATED_EVENTS	REACTOME_IRS_RELATED_EVENTS		52	-0.2786056	-1.0882883	0.27586207	0.6912213	1	2660	tags=37%, list=24%, signal=48%
CHARAFE_BREAST_CANCER_BASAL_VS_MESENCHYMAL_DN	CHARAFE_BREAST_CANCER_BASAL_VS_MESENCHYMAL_DN		27	-0.4369452	-1.0881023	0.3877551	0.69045925	1	1166	tags=26%, list=10%, signal=29%
REACTOME_INTEGRIN_CELL_SURFACE_INTERACTIONS	REACTOME_INTEGRIN_CELL_SURFACE_INTERACTIONS		53	-0.40285298	-1.0880731	0.44642857	0.68922836	1	1318	tags=26%, list=12%, signal=30%
IWANAGA_CARCINOGENESIS_BY_KRAS_UP	IWANAGA_CARCINOGENESIS_BY_KRAS_UP		108	-0.2652471	-1.0874567	0.2	0.68954575	1	1360	tags=16%, list=12%, signal=18%
PARK_TRETINOIN_RESPONSE_AND_RARA_PLZF_FUSION	PARK_TRETINOIN_RESPONSE_AND_RARA_PLZF_FUSION		16	-0.42083043	-1.0864412	0.3125	0.690726	1	2239	tags=44%, list=20%, signal=55%
GAJATE_RESPONSE_TO_TRABECTEDIN_UP	GAJATE_RESPONSE_TO_TRABECTEDIN_UP		35	-0.384649	-1.0835258	0.39583334	0.6965021	1	1307	tags=26%, list=12%, signal=29%
TAKEDA_TARGETS_OF_NUP98_HOXA9_FUSION_10D_UP	TAKEDA_TARGETS_OF_NUP98_HOXA9_FUSION_10D_UP		89	-0.3374948	-1.0834775	0.32	0.6952988	1	1580	tags=37%, list=14%, signal=43%
REACTOME_CREB_PHOPHORYLATION_THROUGH_THE_ACTIVATION_OF_RAS	REACTOME_CREB_PHOPHORYLATION_THROUGH_THE_ACTIVATION_OF_RAS		17	-0.42279068	-1.0831958	0.40816328	0.6946755	1	1309	tags=29%, list=12%, signal=33%
UEDA_PERIFERAL_CLOCK	UEDA_PERIFERAL_CLOCK		117	-0.26256594	-1.0819807	0.31034482	0.6962505	1	2140	tags=29%, list=19%, signal=36%
ST_JNK_MAPK_PATHWAY	ST_JNK_MAPK_PATHWAY		24	-0.34453705	-1.081308	0.34	0.6967837	1	1376	tags=21%, list=12%, signal=24%
SHEDDEN_LUNG_CANCER_GOOD_SURVIVAL_A4	SHEDDEN_LUNG_CANCER_GOOD_SURVIVAL_A4		109	-0.3071563	-1.081229	0.3773585	0.6957418	1	1708	tags=26%, list=15%, signal=30%
TSAI_RESPONSE_TO_IONIZING_RADIATION	TSAI_RESPONSE_TO_IONIZING_RADIATION		84	-0.33225423	-1.0805104	0.33333334	0.6963028	1	2300	tags=36%, list=21%, signal=45%
VANHARANTA_UTERINE_FIBROID_UP	VANHARANTA_UTERINE_FIBROID_UP		26	-0.4046121	-1.0789154	0.29166666	0.69900537	1	1474	tags=27%, list=13%, signal=31%
SENGUPTA_EBNA1_ANTICORRELATED	SENGUPTA_EBNA1_ANTICORRELATED		73	-0.31381258	-1.0786607	0.35555556	0.6983963	1	3166	tags=41%, list=28%, signal=57%
KEGG_CALCIUM_SIGNALING_PATHWAY	KEGG_CALCIUM_SIGNALING_PATHWAY		117	-0.3245039	-1.078349	0.3090909	0.6978565	1	1784	tags=23%, list=16%, signal=27%
KEGG_MTOR_SIGNALING_PATHWAY	KEGG_MTOR_SIGNALING_PATHWAY		27	-0.3307326	-1.0776521	0.375	0.698357	1	1490	tags=26%, list=13%, signal=30%
REACTOME_CYTOCHROME_P450_ARRANGED_BY_SUBSTRATE_TYPE	REACTOME_CYTOCHROME_P450_ARRANGED_BY_SUBSTRATE_TYPE		22	-0.48426074	-1.0772375	0.33333334	0.69791305	1	2315	tags=36%, list=21%, signal=46%
COLDREN_GEFITINIB_RESISTANCE_UP	COLDREN_GEFITINIB_RESISTANCE_UP		41	-0.30244136	-1.0770227	0.39215687	0.6973581	1	3028	tags=37%, list=27%, signal=50%
SANA_RESPONSE_TO_IFNG_UP	SANA_RESPONSE_TO_IFNG_UP		33	-0.4259473	-1.0770031	0.38636363	0.6961296	1	402	tags=21%, list=4%, signal=22%
SATO_SILENCED_BY_METHYLATION_IN_PANCREATIC_CANCER_2	SATO_SILENCED_BY_METHYLATION_IN_PANCREATIC_CANCER_2		30	-0.357501	-1.0760564	0.3272727	0.69722754	1	1376	tags=30%, list=12%, signal=34%
KEGG_INOSITOL_PHOSPHATE_METABOLISM	KEGG_INOSITOL_PHOSPHATE_METABOLISM		28	-0.28943712	-1.0757371	0.35849056	0.6966496	1	694	tags=14%, list=6%, signal=15%
SCHUETZ_BREAST_CANCER_DUCTAL_INVASIVE_UP	SCHUETZ_BREAST_CANCER_DUCTAL_INVASIVE_UP		223	-0.42722788	-1.0740657	0.41666666	0.69935846	1	1984	tags=40%, list=18%, signal=48%
KAAB_FAILED_HEART_ATRIUM_UP	KAAB_FAILED_HEART_ATRIUM_UP		23	-0.369111	-1.073782	0.3392857	0.6985502	1	1538	tags=26%, list=14%, signal=30%
CREIGHTON_ENDOCRINE_THERAPY_RESISTANCE_1	CREIGHTON_ENDOCRINE_THERAPY_RESISTANCE_1		281	-0.23926431	-1.0736789	0.35849056	0.6975969	1	1523	tags=19%, list=14%, signal=22%
ZHANG_TARGETS_OF_EWSR1_FLI1_FUSION	ZHANG_TARGETS_OF_EWSR1_FLI1_FUSION		57	-0.3092795	-1.0730604	0.3469388	0.6976031	1	1651	tags=28%, list=15%, signal=33%
HARRIS_HYPOXIA	HARRIS_HYPOXIA		53	-0.31688884	-1.0727761	0.3962264	0.69682896	1	1246	tags=23%, list=11%, signal=25%
RUTELLA_RESPONSE_TO_HGF_UP	RUTELLA_RESPONSE_TO_HGF_UP		258	-0.27256718	-1.0721143	0.3207547	0.6974918	1	1856	tags=24%, list=17%, signal=29%
SMIRNOV_CIRCULATING_ENDOTHELIOCYTES_IN_CANCER_UP	SMIRNOV_CIRCULATING_ENDOTHELIOCYTES_IN_CANCER_UP		107	-0.32427418	-1.0718279	0.39130434	0.69699967	1	1390	tags=25%, list=12%, signal=29%
ZHAN_MULTIPLE_MYELOMA_CD2_UP	ZHAN_MULTIPLE_MYELOMA_CD2_UP		20	-0.43419743	-1.0715139	0.41509435	0.69656926	1	1521	tags=35%, list=14%, signal=40%
HUTTMANN_B_CLL_POOR_SURVIVAL_DN	HUTTMANN_B_CLL_POOR_SURVIVAL_DN		36	-0.34473878	-1.0713122	0.36956522	0.69581646	1	1390	tags=28%, list=12%, signal=32%
YAGI_AML_RELAPSE_PROGNOSIS	YAGI_AML_RELAPSE_PROGNOSIS		27	-0.2865966	-1.0704916	0.34	0.696565	1	1257	tags=19%, list=11%, signal=21%
TAKEDA_TARGETS_OF_NUP98_HOXA9_FUSION_8D_DN	TAKEDA_TARGETS_OF_NUP98_HOXA9_FUSION_8D_DN		113	-0.3473264	-1.0693694	0.35416666	0.69805044	1	1826	tags=31%, list=16%, signal=37%
DOANE_BREAST_CANCER_ESR1_UP	DOANE_BREAST_CANCER_ESR1_UP		70	-0.35834432	-1.0683262	0.375	0.69927514	1	1581	tags=30%, list=14%, signal=35%
KUNINGER_IGF1_VS_PDGFB_TARGETS_UP	KUNINGER_IGF1_VS_PDGFB_TARGETS_UP		32	-0.55896616	-1.0675297	0.42592594	0.69993275	1	1571	tags=63%, list=14%, signal=72%
KYNG_DNA_DAMAGE_DN	KYNG_DNA_DAMAGE_DN		68	-0.2916341	-1.0666425	0.33333334	0.700955	1	1844	tags=25%, list=16%, signal=30%
PEREZ_TP53_AND_TP63_TARGETS	PEREZ_TP53_AND_TP63_TARGETS		100	-0.28748035	-1.066635	0.3265306	0.699738	1	1233	tags=20%, list=11%, signal=22%
YAO_TEMPORAL_RESPONSE_TO_PROGESTERONE_CLUSTER_6	YAO_TEMPORAL_RESPONSE_TO_PROGESTERONE_CLUSTER_6		50	-0.36272448	-1.0654532	0.39285713	0.7017819	1	697	tags=22%, list=6%, signal=23%
NIKOLSKY_BREAST_CANCER_8Q12_Q22_AMPLICON	NIKOLSKY_BREAST_CANCER_8Q12_Q22_AMPLICON		69	-0.28586152	-1.0634519	0.4107143	0.7051866	1	1683	tags=22%, list=15%, signal=25%
BERENJENO_TRANSFORMED_BY_RHOA_REVERSIBLY_DN	BERENJENO_TRANSFORMED_BY_RHOA_REVERSIBLY_DN		22	-0.4184372	-1.061523	0.42857143	0.7078992	1	1185	tags=36%, list=11%, signal=41%
WANG_BARRETTS_ESOPHAGUS_AND_ESOPHAGUS_CANCER_DN	WANG_BARRETTS_ESOPHAGUS_AND_ESOPHAGUS_CANCER_DN		24	-0.34684694	-1.0609785	0.36666667	0.7079062	1	742	tags=21%, list=7%, signal=22%
CASORELLI_ACUTE_PROMYELOCYTIC_LEUKEMIA_UP	CASORELLI_ACUTE_PROMYELOCYTIC_LEUKEMIA_UP		97	-0.2879119	-1.0592582	0.3125	0.7108661	1	1724	tags=27%, list=15%, signal=31%
YAGI_AML_FAB_MARKERS	YAGI_AML_FAB_MARKERS		126	-0.26502898	-1.0586139	0.34545454	0.71097195	1	1802	tags=25%, list=16%, signal=30%
KONDO_PROSTATE_CANCER_WITH_H3K27ME3	KONDO_PROSTATE_CANCER_WITH_H3K27ME3		81	-0.37050503	-1.0574406	0.37931034	0.7123421	1	2468	tags=32%, list=22%, signal=41%
GRAHAM_CML_QUIESCENT_VS_NORMAL_QUIESCENT_DN	GRAHAM_CML_QUIESCENT_VS_NORMAL_QUIESCENT_DN		24	-0.40278238	-1.0571308	0.38	0.7120238	1	1712	tags=38%, list=15%, signal=44%
NELSON_RESPONSE_TO_ANDROGEN_UP	NELSON_RESPONSE_TO_ANDROGEN_UP		55	-0.33247706	-1.0563961	0.42222223	0.7124015	1	1727	tags=29%, list=15%, signal=34%
ELVIDGE_HIF1A_TARGETS_DN	ELVIDGE_HIF1A_TARGETS_DN		58	-0.35287926	-1.0562619	0.39583334	0.71143204	1	1996	tags=34%, list=18%, signal=42%
WINTER_HYPOXIA_METAGENE	WINTER_HYPOXIA_METAGENE		149	-0.27465653	-1.0561199	0.35555556	0.7105419	1	2629	tags=34%, list=23%, signal=44%
SATO_SILENCED_BY_METHYLATION_IN_PANCREATIC_CANCER_1	SATO_SILENCED_BY_METHYLATION_IN_PANCREATIC_CANCER_1		249	-0.29819945	-1.0558704	0.40425533	0.7100792	1	1483	tags=22%, list=13%, signal=25%
BROWNE_HCMV_INFECTION_2HR_UP	BROWNE_HCMV_INFECTION_2HR_UP		21	-0.39575934	-1.0557107	0.35849056	0.7092026	1	1815	tags=38%, list=16%, signal=45%
LU_AGING_BRAIN_UP	LU_AGING_BRAIN_UP		88	-0.28671134	-1.0556904	0.3846154	0.7080378	1	2672	tags=30%, list=24%, signal=38%
RICKMAN_HEAD_AND_NECK_CANCER_A	RICKMAN_HEAD_AND_NECK_CANCER_A		49	-0.3559815	-1.0554471	0.40384614	0.70733505	1	1387	tags=27%, list=12%, signal=30%
YEGNASUBRAMANIAN_PROSTATE_CANCER	YEGNASUBRAMANIAN_PROSTATE_CANCER		70	-0.3473753	-1.0554228	0.3508772	0.70615625	1	1794	tags=27%, list=16%, signal=32%
LEE_LIVER_CANCER	LEE_LIVER_CANCER		21	-0.48087624	-1.0552328	0.4074074	0.70544446	1	1357	tags=29%, list=12%, signal=32%
LEE_LIVER_CANCER_TOP50	LEE_LIVER_CANCER_TOP50		21	-0.48087624	-1.0552328	0.4074074	0.7042569	1	1357	tags=29%, list=12%, signal=32%
EBAUER_TARGETS_OF_PAX3_FOXO1_FUSION_DN	EBAUER_TARGETS_OF_PAX3_FOXO1_FUSION_DN		18	-0.3414198	-1.0550433	0.43636364	0.70351267	1	913	tags=17%, list=8%, signal=18%
KEGG_WNT_SIGNALING_PATHWAY	KEGG_WNT_SIGNALING_PATHWAY		106	-0.2778813	-1.0543178	0.45833334	0.70408475	1	1309	tags=15%, list=12%, signal=17%
SMID_BREAST_CANCER_RELAPSE_IN_BRAIN_DN	SMID_BREAST_CANCER_RELAPSE_IN_BRAIN_DN		43	-0.35431555	-1.0528698	0.39215687	0.70607	1	1185	tags=23%, list=11%, signal=26%
ACEVEDO_LIVER_CANCER_WITH_H3K27ME3_UP	ACEVEDO_LIVER_CANCER_WITH_H3K27ME3_UP		121	-0.32245213	-1.0526547	0.36363637	0.70543265	1	1475	tags=22%, list=13%, signal=25%
PARENT_MTOR_SIGNALING_DN	PARENT_MTOR_SIGNALING_DN		26	-0.34924638	-1.052464	0.24444444	0.7049803	1	1803	tags=31%, list=16%, signal=37%
VANTVEER_BREAST_CANCER_ESR1_UP	VANTVEER_BREAST_CANCER_ESR1_UP		73	-0.2902867	-1.0521064	0.33333334	0.7045619	1	1651	tags=27%, list=15%, signal=32%
ZHU_CMV_8_HR_DN	ZHU_CMV_8_HR_DN		19	-0.3787568	-1.0514597	0.42857143	0.70524734	1	1454	tags=32%, list=13%, signal=36%
HOFFMANN_IMMATURE_TO_MATURE_B_LYMPHOCYTE_DN	HOFFMANN_IMMATURE_TO_MATURE_B_LYMPHOCYTE_DN		24	-0.34570268	-1.0507518	0.42307693	0.70562285	1	1577	tags=33%, list=14%, signal=39%
COULOUARN_TEMPORAL_TGFB1_SIGNATURE_DN	COULOUARN_TEMPORAL_TGFB1_SIGNATURE_DN		86	-0.26948732	-1.0505347	0.36	0.7050007	1	1743	tags=26%, list=16%, signal=30%
CHIANG_LIVER_CANCER_SUBCLASS_CTNNB1_DN	CHIANG_LIVER_CANCER_SUBCLASS_CTNNB1_DN		96	-0.34415045	-1.050124	0.375	0.70454466	1	2317	tags=45%, list=21%, signal=56%
BIOCARTA_IL12_PATHWAY	BIOCARTA_IL12_PATHWAY		15	-0.47121933	-1.0500247	0.40425533	0.70363545	1	1827	tags=47%, list=16%, signal=56%
VALK_AML_CLUSTER_8	VALK_AML_CLUSTER_8		15	-0.401718	-1.0496536	0.4	0.7035557	1	2362	tags=40%, list=21%, signal=51%
GRESHOCK_CANCER_COPY_NUMBER_UP	GRESHOCK_CANCER_COPY_NUMBER_UP		201	-0.2292805	-1.0494602	0.3265306	0.7028555	1	1847	tags=19%, list=16%, signal=23%
NOUZOVA_METHYLATED_IN_APL	NOUZOVA_METHYLATED_IN_APL		22	-0.3815854	-1.0494077	0.37037036	0.70188284	1	2686	tags=36%, list=24%, signal=48%
NUYTTEN_NIPP1_TARGETS_UP	NUYTTEN_NIPP1_TARGETS_UP		355	-0.24736236	-1.0489442	0.3478261	0.7018498	1	1747	tags=23%, list=16%, signal=26%
MARTORIATI_MDM4_TARGETS_FETAL_LIVER_DN	MARTORIATI_MDM4_TARGETS_FETAL_LIVER_DN		202	-0.2589476	-1.0482033	0.38181818	0.7021475	1	1817	tags=23%, list=16%, signal=27%
ZHOU_INFLAMMATORY_RESPONSE_FIMA_UP	ZHOU_INFLAMMATORY_RESPONSE_FIMA_UP		235	-0.26794437	-1.0469292	0.33333334	0.7045373	1	1869	tags=28%, list=17%, signal=33%
YOSHIOKA_LIVER_CANCER_EARLY_RECURRENCE_DN	YOSHIOKA_LIVER_CANCER_EARLY_RECURRENCE_DN		33	-0.2852568	-1.0466925	0.4032258	0.7038975	1	2369	tags=30%, list=21%, signal=38%
GAUSSMANN_MLL_AF4_FUSION_TARGETS_B_UP	GAUSSMANN_MLL_AF4_FUSION_TARGETS_B_UP		15	-0.4024666	-1.0463964	0.3846154	0.7033096	1	2166	tags=53%, list=19%, signal=66%
YAGI_AML_SURVIVAL	YAGI_AML_SURVIVAL		80	-0.25339493	-1.0463761	0.35416666	0.702183	1	1314	tags=18%, list=12%, signal=20%
CAIRO_HEPATOBLASTOMA_DN	CAIRO_HEPATOBLASTOMA_DN		174	-0.34511137	-1.0454144	0.43333334	0.7028832	1	1427	tags=26%, list=13%, signal=29%
GRESHOCK_CANCER_COPY_NUMBER_DN	GRESHOCK_CANCER_COPY_NUMBER_DN		208	-0.22928534	-1.044552	0.3877551	0.7033652	1	1869	tags=20%, list=17%, signal=23%
XU_GH1_AUTOCRINE_TARGETS_UP	XU_GH1_AUTOCRINE_TARGETS_UP		93	-0.29653376	-1.0444745	0.44262296	0.7024598	1	2114	tags=30%, list=19%, signal=37%
VALK_AML_CLUSTER_15	VALK_AML_CLUSTER_15		17	-0.4211931	-1.044209	0.47727272	0.70179975	1	1348	tags=35%, list=12%, signal=40%
HOSHIDA_LIVER_CANCER_SURVIVAL_DN	HOSHIDA_LIVER_CANCER_SURVIVAL_DN		82	-0.2964329	-1.043983	0.37288135	0.70100635	1	1364	tags=20%, list=12%, signal=22%
REACTOME_GLUCONEOGENESIS	REACTOME_GLUCONEOGENESIS		19	-0.49588877	-1.0438359	0.3888889	0.7003244	1	1926	tags=53%, list=17%, signal=63%
NAKAYAMA_SOFT_TISSUE_TUMORS_PCA1_UP	NAKAYAMA_SOFT_TISSUE_TUMORS_PCA1_UP		48	-0.45780092	-1.0424727	0.46	0.7023543	1	1281	tags=33%, list=11%, signal=37%
KEGG_HEDGEHOG_SIGNALING_PATHWAY	KEGG_HEDGEHOG_SIGNALING_PATHWAY		34	-0.34735203	-1.0421355	0.37037036	0.70229363	1	1025	tags=15%, list=9%, signal=16%
LAIHO_COLORECTAL_CANCER_SERRATED_UP	LAIHO_COLORECTAL_CANCER_SERRATED_UP		71	-0.30017835	-1.0414853	0.4814815	0.7024271	1	2491	tags=32%, list=22%, signal=41%
ACEVEDO_LIVER_CANCER_DN	ACEVEDO_LIVER_CANCER_DN		330	-0.2758797	-1.0413551	0.47457626	0.7017687	1	2407	tags=32%, list=21%, signal=40%
TCGA_GLIOBLASTOMA_COPY_NUMBER_UP	TCGA_GLIOBLASTOMA_COPY_NUMBER_UP		34	-0.27676973	-1.0412793	0.38636363	0.7008479	1	2554	tags=29%, list=23%, signal=38%
HSIAO_LIVER_SPECIFIC_GENES	HSIAO_LIVER_SPECIFIC_GENES		179	-0.4016274	-1.0406369	0.45614034	0.7009993	1	1272	tags=26%, list=11%, signal=29%
ACEVEDO_NORMAL_TISSUE_ADJACENT_TO_LIVER_TUMOR_DN	ACEVEDO_NORMAL_TISSUE_ADJACENT_TO_LIVER_TUMOR_DN		236	-0.23987237	-1.03925	0.40350878	0.7027974	1	2292	tags=27%, list=20%, signal=33%
KOKKINAKIS_METHIONINE_DEPRIVATION_96HR_UP	KOKKINAKIS_METHIONINE_DEPRIVATION_96HR_UP		75	-0.3145888	-1.0386428	0.39130434	0.70332104	1	1376	tags=21%, list=12%, signal=24%
FRIDMAN_IMMORTALIZATION_DN	FRIDMAN_IMMORTALIZATION_DN		21	-0.40082014	-1.0379109	0.40425533	0.7042557	1	806	tags=24%, list=7%, signal=26%
FRIDMAN_SENESCENCE_UP	FRIDMAN_SENESCENCE_UP		48	-0.3479294	-1.0378162	0.4347826	0.7033118	1	806	tags=15%, list=7%, signal=16%
FERRANDO_T_ALL_WITH_MLL_ENL_FUSION_UP	FERRANDO_T_ALL_WITH_MLL_ENL_FUSION_UP		52	-0.31696415	-1.0374315	0.42857143	0.7035397	1	2769	tags=38%, list=25%, signal=51%
REACTOME_CLASS_B2_SECRETIN_FAMILY_RECEPTORS	REACTOME_CLASS_B2_SECRETIN_FAMILY_RECEPTORS		63	-0.34170637	-1.0373563	0.43137255	0.7024849	1	1233	tags=19%, list=11%, signal=21%
CERVERA_SDHB_TARGETS_1_UP	CERVERA_SDHB_TARGETS_1_UP		55	-0.35676196	-1.0371289	0.4117647	0.7018781	1	1023	tags=25%, list=9%, signal=28%
ENK_UV_RESPONSE_EPIDERMIS_DN	ENK_UV_RESPONSE_EPIDERMIS_DN		350	-0.25823084	-1.0367868	0.38636363	0.70169425	1	2728	tags=33%, list=24%, signal=43%
REACTOME_SIGNALLING_TO_RAS	REACTOME_SIGNALLING_TO_RAS		18	-0.3049419	-1.0361075	0.46296296	0.7020582	1	1679	tags=22%, list=15%, signal=26%
LASTOWSKA_NEUROBLASTOMA_COPY_NUMBER_DN	LASTOWSKA_NEUROBLASTOMA_COPY_NUMBER_DN		387	-0.20693822	-1.0360732	0.3265306	0.7010317	1	2492	tags=24%, list=22%, signal=30%
BIOCARTA_ALK_PATHWAY	BIOCARTA_ALK_PATHWAY		22	-0.37843156	-1.0359733	0.43396226	0.7001148	1	1233	tags=23%, list=11%, signal=25%
KEGG_MELANOGENESIS	KEGG_MELANOGENESIS		70	-0.3071694	-1.0359607	0.3846154	0.6990337	1	1419	tags=21%, list=13%, signal=24%
TAKEDA_TARGETS_OF_NUP98_HOXA9_FUSION_10D_DN	TAKEDA_TARGETS_OF_NUP98_HOXA9_FUSION_10D_DN		81	-0.3381887	-1.0354141	0.39130434	0.699264	1	822	tags=19%, list=7%, signal=20%
SMID_BREAST_CANCER_RELAPSE_IN_LUNG_UP	SMID_BREAST_CANCER_RELAPSE_IN_LUNG_UP		15	-0.41990831	-1.034499	0.40425533	0.70023006	1	1188	tags=33%, list=11%, signal=37%
REACTOME_METABOLISM_OF_AMINO_ACIDS	REACTOME_METABOLISM_OF_AMINO_ACIDS		129	-0.2875463	-1.034229	0.37931034	0.69972944	1	1713	tags=24%, list=15%, signal=28%
SIG_PIP3_SIGNALING_IN_B_LYMPHOCYTES	SIG_PIP3_SIGNALING_IN_B_LYMPHOCYTES		21	-0.32543615	-1.0337927	0.4	0.699608	1	2446	tags=33%, list=22%, signal=43%
SAKAI_CHRONIC_HEPATITIS_VS_LIVER_CANCER_DN	SAKAI_CHRONIC_HEPATITIS_VS_LIVER_CANCER_DN		21	-0.3768272	-1.0330418	0.42857143	0.7004187	1	2293	tags=43%, list=20%, signal=54%
KEGG_T_CELL_RECEPTOR_SIGNALING_PATHWAY	KEGG_T_CELL_RECEPTOR_SIGNALING_PATHWAY		68	-0.31658465	-1.0320385	0.46666667	0.70122296	1	2159	tags=28%, list=19%, signal=34%
SUNG_METASTASIS_STROMA_UP	SUNG_METASTASIS_STROMA_UP		74	-0.289801	-1.0318409	0.42553192	0.70038044	1	1291	tags=22%, list=12%, signal=24%
SHAFFER_IRF4_TARGETS_IN_ACTIVATED_DENDRITIC_CELL	SHAFFER_IRF4_TARGETS_IN_ACTIVATED_DENDRITIC_CELL		43	-0.31897676	-1.0313745	0.3611111	0.7001964	1	2593	tags=42%, list=23%, signal=54%
KIM_WT1_TARGETS_12HR_UP	KIM_WT1_TARGETS_12HR_UP		91	-0.29986733	-1.0310287	0.38297874	0.6999859	1	2057	tags=29%, list=18%, signal=35%
SENESE_HDAC1_AND_HDAC2_TARGETS_UP	SENESE_HDAC1_AND_HDAC2_TARGETS_UP		117	-0.30208012	-1.0291953	0.5	0.70307153	1	2290	tags=29%, list=20%, signal=36%
RIGGINS_TAMOXIFEN_RESISTANCE_DN	RIGGINS_TAMOXIFEN_RESISTANCE_DN		132	-0.26637298	-1.0288982	0.37254903	0.70273095	1	1751	tags=23%, list=16%, signal=28%
JIANG_TIP30_TARGETS_UP	JIANG_TIP30_TARGETS_UP		34	-0.34386596	-1.0284889	0.37209302	0.70258766	1	1783	tags=32%, list=16%, signal=38%
LEE_LIVER_CANCER_E2F1_UP	LEE_LIVER_CANCER_E2F1_UP		48	-0.3275889	-1.0278192	0.44	0.7028422	1	1121	tags=21%, list=10%, signal=23%
YAO_TEMPORAL_RESPONSE_TO_PROGESTERONE_CLUSTER_17	YAO_TEMPORAL_RESPONSE_TO_PROGESTERONE_CLUSTER_17		143	-0.23294353	-1.027766	0.43137255	0.7018756	1	2950	tags=30%, list=26%, signal=40%
AMUNDSON_GENOTOXIC_SIGNATURE	AMUNDSON_GENOTOXIC_SIGNATURE		63	-0.27574238	-1.0264461	0.45652175	0.7037757	1	1540	tags=22%, list=14%, signal=26%
RODWELL_AGING_KIDNEY_NO_BLOOD_UP	RODWELL_AGING_KIDNEY_NO_BLOOD_UP		104	-0.32415828	-1.0262889	0.36363637	0.70314795	1	1774	tags=28%, list=16%, signal=33%
REACTOME_CELL_SURFACE_INTERACTIONS_AT_THE_VASCULAR_WALL	REACTOME_CELL_SURFACE_INTERACTIONS_AT_THE_VASCULAR_WALL		66	-0.36060336	-1.0262321	0.44680852	0.702181	1	1490	tags=27%, list=13%, signal=31%
HOFFMANN_LARGE_TO_SMALL_PRE_BII_LYMPHOCYTE_DN	HOFFMANN_LARGE_TO_SMALL_PRE_BII_LYMPHOCYTE_DN		31	-0.33554742	-1.025765	0.40425533	0.701932	1	2420	tags=35%, list=22%, signal=45%
SESTO_RESPONSE_TO_UV_C6	SESTO_RESPONSE_TO_UV_C6		30	-0.32677373	-1.0255548	0.3265306	0.7013341	1	1726	tags=27%, list=15%, signal=31%
DOANE_BREAST_CANCER_CLASSES_UP	DOANE_BREAST_CANCER_CLASSES_UP		41	-0.4036047	-1.0254315	0.4	0.7005561	1	1696	tags=29%, list=15%, signal=34%
REACTOME_FORMATION_OF_FIBRIN_CLOT_CLOTTING_CASCADE	REACTOME_FORMATION_OF_FIBRIN_CLOT_CLOTTING_CASCADE		29	-0.4273718	-1.025372	0.40983605	0.69965094	1	2676	tags=45%, list=24%, signal=59%
KONDO_PROSTATE_CANCER_HCP_WITH_H3K27ME3	KONDO_PROSTATE_CANCER_HCP_WITH_H3K27ME3		47	-0.30837703	-1.0250769	0.47916666	0.69919795	1	2810	tags=36%, list=25%, signal=48%
WELCSH_BRCA1_TARGETS_1_UP	WELCSH_BRCA1_TARGETS_1_UP		125	-0.25335783	-1.02502	0.35416666	0.69826066	1	2345	tags=27%, list=21%, signal=34%
BIOCARTA_CXCR4_PATHWAY	BIOCARTA_CXCR4_PATHWAY		17	-0.37546965	-1.0241162	0.4375	0.69892603	1	473	tags=18%, list=4%, signal=18%
ST_WNT_BETA_CATENIN_PATHWAY	ST_WNT_BETA_CATENIN_PATHWAY		24	-0.34936553	-1.0237161	0.375	0.6989071	1	2622	tags=42%, list=23%, signal=54%
JAATINEN_HEMATOPOIETIC_STEM_CELL_DN	JAATINEN_HEMATOPOIETIC_STEM_CELL_DN		136	-0.3584855	-1.0225719	0.39130434	0.70008886	1	1450	tags=28%, list=13%, signal=32%
LASTOWSKA_COAMPLIFIED_WITH_MYCN	LASTOWSKA_COAMPLIFIED_WITH_MYCN		22	-0.3270476	-1.0222198	0.45454547	0.69997287	1	2183	tags=36%, list=19%, signal=45%
LEE_LIVER_CANCER_MYC_TGFA_UP	LEE_LIVER_CANCER_MYC_TGFA_UP		46	-0.32012522	-1.0219663	0.44	0.6994887	1	523	tags=13%, list=5%, signal=14%
KIM_WT1_TARGETS_8HR_UP	KIM_WT1_TARGETS_8HR_UP		108	-0.29874992	-1.0210993	0.4	0.7003673	1	1700	tags=21%, list=15%, signal=25%
SHEN_SMARCA2_TARGETS_UP	SHEN_SMARCA2_TARGETS_UP		226	-0.26065415	-1.0182332	0.5	0.7060548	1	3464	tags=33%, list=31%, signal=47%
SMID_BREAST_CANCER_LUMINAL_B_UP	SMID_BREAST_CANCER_LUMINAL_B_UP		96	-0.320624	-1.0175576	0.4516129	0.7065838	1	1639	tags=30%, list=15%, signal=35%
ZHAN_MULTIPLE_MYELOMA_CD1_AND_CD2_DN	ZHAN_MULTIPLE_MYELOMA_CD1_AND_CD2_DN		28	-0.30745262	-1.0166379	0.4117647	0.7078667	1	2057	tags=29%, list=18%, signal=35%
LIN_NPAS4_TARGETS_DN	LIN_NPAS4_TARGETS_DN		38	-0.29334444	-1.0164689	0.35185185	0.70720536	1	2384	tags=32%, list=21%, signal=40%
MANALO_HYPOXIA_UP	MANALO_HYPOXIA_UP		128	-0.31081083	-1.0161611	0.44	0.7069623	1	1754	tags=31%, list=16%, signal=37%
ZHANG_PROLIFERATING_VS_QUIESCENT	ZHANG_PROLIFERATING_VS_QUIESCENT		32	-0.35495445	-1.0157773	0.4	0.70669675	1	1616	tags=22%, list=14%, signal=25%
SHIPP_DLBCL_CURED_VS_FATAL_UP	SHIPP_DLBCL_CURED_VS_FATAL_UP		22	-0.37350708	-1.0148971	0.48333332	0.7073692	1	964	tags=23%, list=9%, signal=25%
KEGG_GNRH_SIGNALING_PATHWAY	KEGG_GNRH_SIGNALING_PATHWAY		71	-0.2760882	-1.0143826	0.39215687	0.707622	1	1419	tags=18%, list=13%, signal=21%
RAMALHO_STEMNESS_DN	RAMALHO_STEMNESS_DN		57	-0.3700119	-1.0133487	0.5	0.7087323	1	1210	tags=23%, list=11%, signal=25%
PASQUALUCCI_LYMPHOMA_BY_GC_STAGE_DN	PASQUALUCCI_LYMPHOMA_BY_GC_STAGE_DN		94	-0.30210575	-1.013092	0.40816328	0.7081658	1	2172	tags=32%, list=19%, signal=39%
NING_CHRONIC_OBSTRUCTIVE_PULMONARY_DISEASE_DN	NING_CHRONIC_OBSTRUCTIVE_PULMONARY_DISEASE_DN		50	-0.3331752	-1.0125916	0.5	0.70824355	1	517	tags=12%, list=5%, signal=13%
HOFFMANN_PRE_BI_TO_LARGE_PRE_BII_LYMPHOCYTE_DN	HOFFMANN_PRE_BI_TO_LARGE_PRE_BII_LYMPHOCYTE_DN		51	-0.3346633	-1.0121859	0.46153846	0.70792794	1	1083	tags=20%, list=10%, signal=22%
ST_GA13_PATHWAY	ST_GA13_PATHWAY		19	-0.3346981	-1.0121007	0.56	0.7071098	1	2952	tags=42%, list=26%, signal=57%
MATSUDA_NATURAL_KILLER_DIFFERENTIATION	MATSUDA_NATURAL_KILLER_DIFFERENTIATION		365	-0.24740577	-1.0112816	0.41666666	0.7078638	1	1758	tags=23%, list=16%, signal=26%
MASSARWEH_TAMOXIFEN_RESISTANCE_UP	MASSARWEH_TAMOXIFEN_RESISTANCE_UP		279	-0.2511515	-1.0112427	0.45652175	0.70695245	1	2644	tags=34%, list=24%, signal=43%
ST_ADRENERGIC	ST_ADRENERGIC		18	-0.37170267	-1.0111979	0.42372882	0.7060007	1	2646	tags=50%, list=24%, signal=65%
HOLLMAN_APOPTOSIS_VIA_CD40_UP	HOLLMAN_APOPTOSIS_VIA_CD40_UP		129	-0.24641661	-1.0108868	0.42857143	0.70583695	1	1427	tags=17%, list=13%, signal=19%
CHIBA_RESPONSE_TO_TSA	CHIBA_RESPONSE_TO_TSA		31	-0.26419973	-1.0102228	0.46938777	0.7063241	1	1246	tags=19%, list=11%, signal=22%
HELLER_SILENCED_BY_METHYLATION_DN	HELLER_SILENCED_BY_METHYLATION_DN		61	-0.28465194	-1.0094821	0.44642857	0.7068504	1	972	tags=18%, list=9%, signal=20%
BIOCARTA_NKCELLS_PATHWAY	BIOCARTA_NKCELLS_PATHWAY		15	-0.40409023	-1.0087335	0.45833334	0.70745355	1	1490	tags=27%, list=13%, signal=31%
UEDA_CENTRAL_CLOCK	UEDA_CENTRAL_CLOCK		66	-0.29936036	-1.0084285	0.41304347	0.7069355	1	1412	tags=21%, list=13%, signal=24%
OKUMURA_INFLAMMATORY_RESPONSE_LPS	OKUMURA_INFLAMMATORY_RESPONSE_LPS		109	-0.25201038	-1.0078856	0.44444445	0.7069245	1	2073	tags=26%, list=19%, signal=31%
ROZANOV_MMP14_TARGETS_UP	ROZANOV_MMP14_TARGETS_UP		159	-0.3042797	-1.0077783	0.5	0.7060491	1	1754	tags=25%, list=16%, signal=29%
MORI_MATURE_B_LYMPHOCYTE_UP	MORI_MATURE_B_LYMPHOCYTE_UP		59	-0.34533036	-1.0074178	0.4528302	0.7057616	1	2147	tags=32%, list=19%, signal=40%
PEREZ_TP63_TARGETS	PEREZ_TP63_TARGETS		184	-0.26692715	-1.0073668	0.42857143	0.70489615	1	1982	tags=25%, list=18%, signal=30%
WANG_SMARCE1_TARGETS_DN	WANG_SMARCE1_TARGETS_DN		205	-0.23053978	-1.0068196	0.41666666	0.70530784	1	1695	tags=23%, list=15%, signal=27%
KEGG_APOPTOSIS	KEGG_APOPTOSIS		43	-0.27032655	-1.0055424	0.4489796	0.70716566	1	1677	tags=26%, list=15%, signal=30%
RIZKI_TUMOR_INVASIVENESS_3D_DN	RIZKI_TUMOR_INVASIVENESS_3D_DN		150	-0.2530092	-1.005475	0.45	0.7063918	1	1826	tags=25%, list=16%, signal=29%
SHAFFER_IRF4_TARGETS_IN_PLASMA_CELL_VS_MATURE_B_LYMPHOCYTE	SHAFFER_IRF4_TARGETS_IN_PLASMA_CELL_VS_MATURE_B_LYMPHOCYTE		48	-0.29724827	-1.005038	0.3809524	0.7061717	1	1727	tags=27%, list=15%, signal=32%
LENAOUR_DENDRITIC_CELL_MATURATION_UP	LENAOUR_DENDRITIC_CELL_MATURATION_UP		65	-0.33800843	-1.0047978	0.4375	0.7057338	1	1568	tags=29%, list=14%, signal=34%
MONNIER_POSTRADIATION_TUMOR_ESCAPE_DN	MONNIER_POSTRADIATION_TUMOR_ESCAPE_DN		228	-0.25155511	-1.0047361	0.44444445	0.7048215	1	2370	tags=31%, list=21%, signal=39%
COLIN_PILOCYTIC_ASTROCYTOMA_VS_GLIOBLASTOMA_DN	COLIN_PILOCYTIC_ASTROCYTOMA_VS_GLIOBLASTOMA_DN		16	-0.4014712	-1.004658	0.4814815	0.7040237	1	2235	tags=38%, list=20%, signal=47%
SASSON_RESPONSE_TO_FORSKOLIN_UP	SASSON_RESPONSE_TO_FORSKOLIN_UP		49	-0.26506472	-1.0042573	0.4509804	0.7038275	1	2191	tags=22%, list=20%, signal=28%
REACTOME_PLATELET_DEGRANULATION	REACTOME_PLATELET_DEGRANULATION		58	-0.3841932	-1.0039318	0.44680852	0.70353895	1	1802	tags=31%, list=16%, signal=37%
DEBIASI_APOPTOSIS_BY_REOVIRUS_INFECTION_UP	DEBIASI_APOPTOSIS_BY_REOVIRUS_INFECTION_UP		141	-0.24551524	-1.0027515	0.36956522	0.70497555	1	1293	tags=15%, list=12%, signal=17%
ZHAN_MULTIPLE_MYELOMA_CD1_AND_CD2_UP	ZHAN_MULTIPLE_MYELOMA_CD1_AND_CD2_UP		37	-0.2964628	-1.0020851	0.3877551	0.7053839	1	702	tags=14%, list=6%, signal=14%
YAO_TEMPORAL_RESPONSE_TO_PROGESTERONE_CLUSTER_8	YAO_TEMPORAL_RESPONSE_TO_PROGESTERONE_CLUSTER_8		31	-0.30633143	-1.0018681	0.4878049	0.7048727	1	1920	tags=29%, list=17%, signal=35%
MCCABE_BOUND_BY_HOXC6	MCCABE_BOUND_BY_HOXC6		180	-0.21929319	-1.0011493	0.4	0.70539373	1	2303	tags=24%, list=21%, signal=30%
KERLEY_RESPONSE_TO_CISPLATIN_UP	KERLEY_RESPONSE_TO_CISPLATIN_UP		29	-0.34318456	-1.0006833	0.44680852	0.70544547	1	191	tags=14%, list=2%, signal=14%
BREDEMEYER_RAG_SIGNALING_VIA_ATM_NOT_VIA_NFKB_UP	BREDEMEYER_RAG_SIGNALING_VIA_ATM_NOT_VIA_NFKB_UP		26	-0.36311868	-0.99989235	0.49056605	0.7062857	1	1712	tags=31%, list=15%, signal=36%
KEGG_NICOTINATE_AND_NICOTINAMIDE_METABOLISM	KEGG_NICOTINATE_AND_NICOTINAMIDE_METABOLISM		16	-0.3577821	-0.9993058	0.4181818	0.7064073	1	1858	tags=38%, list=17%, signal=45%
STARK_PREFRONTAL_CORTEX_22Q11_DELETION_DN	STARK_PREFRONTAL_CORTEX_22Q11_DELETION_DN		345	-0.21417806	-0.9984291	0.49056605	0.707193	1	2830	tags=28%, list=25%, signal=37%
KEGG_GLUTATHIONE_METABOLISM	KEGG_GLUTATHIONE_METABOLISM		34	-0.3602525	-0.99768835	0.509434	0.70761895	1	1978	tags=38%, list=18%, signal=46%
SIG_BCR_SIGNALING_PATHWAY	SIG_BCR_SIGNALING_PATHWAY		30	-0.2983719	-0.99765885	0.45614034	0.7066611	1	1784	tags=23%, list=16%, signal=28%
RIZKI_TUMOR_INVASIVENESS_3D_UP	RIZKI_TUMOR_INVASIVENESS_3D_UP		121	-0.2509049	-0.9974787	0.46938777	0.7060748	1	1840	tags=21%, list=16%, signal=24%
ZHAN_MULTIPLE_MYELOMA_CD1_UP	ZHAN_MULTIPLE_MYELOMA_CD1_UP		28	-0.35356802	-0.9972034	0.38	0.70558846	1	2185	tags=39%, list=20%, signal=49%
VALK_AML_CLUSTER_11	VALK_AML_CLUSTER_11		24	-0.39466202	-0.9967506	0.47916666	0.7056031	1	2152	tags=50%, list=19%, signal=62%
TONKS_TARGETS_OF_RUNX1_RUNX1T1_FUSION_HSC_DN	TONKS_TARGETS_OF_RUNX1_RUNX1T1_FUSION_HSC_DN		121	-0.33405796	-0.9967446	0.41304347	0.70463234	1	2245	tags=32%, list=20%, signal=40%
SMITH_LIVER_CANCER	SMITH_LIVER_CANCER		22	-0.34003478	-0.9966054	0.47540984	0.7038904	1	1569	tags=32%, list=14%, signal=37%
KEGG_CYTOKINE_CYTOKINE_RECEPTOR_INTERACTION	KEGG_CYTOKINE_CYTOKINE_RECEPTOR_INTERACTION		155	-0.34289956	-0.99636525	0.41025642	0.70338684	1	1376	tags=24%, list=12%, signal=27%
YAUCH_HEDGEHOG_SIGNALING_PARACRINE_DN	YAUCH_HEDGEHOG_SIGNALING_PARACRINE_DN		142	-0.32462865	-0.9963337	0.46666667	0.70240724	1	1149	tags=23%, list=10%, signal=25%
RORIE_TARGETS_OF_EWSR1_FLI1_FUSION_DN	RORIE_TARGETS_OF_EWSR1_FLI1_FUSION_DN		17	-0.4312828	-0.9946851	0.5	0.7047928	1	483	tags=18%, list=4%, signal=18%
DACOSTA_UV_RESPONSE_VIA_ERCC3_UP	DACOSTA_UV_RESPONSE_VIA_ERCC3_UP		222	-0.22685744	-0.9942463	0.5283019	0.70465523	1	1319	tags=16%, list=12%, signal=18%
JAATINEN_HEMATOPOIETIC_STEM_CELL_UP	JAATINEN_HEMATOPOIETIC_STEM_CELL_UP		147	-0.26687962	-0.9936805	0.42	0.704957	1	827	tags=16%, list=7%, signal=17%
GARY_CD5_TARGETS_UP	GARY_CD5_TARGETS_UP		292	-0.21366245	-0.9913256	0.5294118	0.7087764	1	1899	tags=18%, list=17%, signal=22%
RUTELLA_RESPONSE_TO_CSF2RB_AND_IL4_UP	RUTELLA_RESPONSE_TO_CSF2RB_AND_IL4_UP		209	-0.25372705	-0.9909345	0.49019608	0.70856774	1	2177	tags=25%, list=19%, signal=31%
PICCALUGA_ANGIOIMMUNOBLASTIC_LYMPHOMA_DN	PICCALUGA_ANGIOIMMUNOBLASTIC_LYMPHOMA_DN		62	-0.29219025	-0.9906445	0.4888889	0.70829856	1	2639	tags=29%, list=24%, signal=38%
REACTOME_SPHINGOLIPID_METABOLISM	REACTOME_SPHINGOLIPID_METABOLISM		15	-0.3531874	-0.99026513	0.42592594	0.7081023	1	2421	tags=33%, list=22%, signal=42%
CHANG_CORE_SERUM_RESPONSE_DN	CHANG_CORE_SERUM_RESPONSE_DN		19	-0.31368512	-0.9900775	0.4814815	0.70751244	1	2097	tags=37%, list=19%, signal=45%
RICKMAN_METASTASIS_UP	RICKMAN_METASTASIS_UP		145	-0.2400131	-0.98962396	0.4509804	0.7075797	1	1080	tags=14%, list=10%, signal=15%
BIOCARTA_HIVNEF_PATHWAY	BIOCARTA_HIVNEF_PATHWAY		33	-0.2869273	-0.9893226	0.46	0.7073242	1	1771	tags=24%, list=16%, signal=29%
REACTOME_BOTULINUM_NEUROTOXICITY	REACTOME_BOTULINUM_NEUROTOXICITY		15	-0.34357622	-0.9893224	0.44	0.70635396	1	4436	tags=73%, list=40%, signal=121%
CHIANG_LIVER_CANCER_SUBCLASS_INTERFERON_UP	CHIANG_LIVER_CANCER_SUBCLASS_INTERFERON_UP		16	-0.41904372	-0.98909223	0.4893617	0.7060285	1	1387	tags=31%, list=12%, signal=36%
BIOCARTA_ECM_PATHWAY	BIOCARTA_ECM_PATHWAY		17	-0.36190644	-0.98879176	0.48979592	0.7055905	1	1490	tags=24%, list=13%, signal=27%
ROZANOV_MMP14_TARGETS_SUBSET	ROZANOV_MMP14_TARGETS_SUBSET		24	-0.42638382	-0.9867774	0.5	0.70902735	1	1945	tags=42%, list=17%, signal=50%
KIM_RESPONSE_TO_TSA_AND_DECITABINE_UP	KIM_RESPONSE_TO_TSA_AND_DECITABINE_UP		76	-0.2839226	-0.98627263	0.4915254	0.70890665	1	1649	tags=25%, list=15%, signal=29%
BIOCARTA_IL2_PATHWAY	BIOCARTA_IL2_PATHWAY		15	-0.3609816	-0.9861634	0.48	0.70821434	1	3179	tags=40%, list=28%, signal=56%
MILI_PSEUDOPODIA_HAPTOTAXIS_UP	MILI_PSEUDOPODIA_HAPTOTAXIS_UP		305	-0.2403368	-0.985683	0.36956522	0.70826024	1	3093	tags=33%, list=28%, signal=44%
ELVIDGE_HIF1A_AND_HIF2A_TARGETS_DN	ELVIDGE_HIF1A_AND_HIF2A_TARGETS_DN		63	-0.31812298	-0.9848605	0.49019608	0.70924234	1	1238	tags=24%, list=11%, signal=27%
LI_CISPLATIN_RESISTANCE_DN	LI_CISPLATIN_RESISTANCE_DN		19	-0.41916388	-0.9847952	0.52	0.70836097	1	1945	tags=37%, list=17%, signal=45%
TAKEDA_TARGETS_OF_NUP98_HOXA9_FUSION_16D_UP	TAKEDA_TARGETS_OF_NUP98_HOXA9_FUSION_16D_UP		82	-0.31841603	-0.984431	0.54545456	0.7081553	1	1006	tags=23%, list=9%, signal=25%
SASSON_RESPONSE_TO_GONADOTROPHINS_UP	SASSON_RESPONSE_TO_GONADOTROPHINS_UP		49	-0.25741443	-0.98439085	0.43137255	0.7072693	1	2432	tags=24%, list=22%, signal=31%
DEBIASI_APOPTOSIS_BY_REOVIRUS_INFECTION_DN	DEBIASI_APOPTOSIS_BY_REOVIRUS_INFECTION_DN		151	-0.24241382	-0.9841033	0.44067797	0.70687747	1	2158	tags=22%, list=19%, signal=27%
KIM_LRRC3B_TARGETS	KIM_LRRC3B_TARGETS		15	-0.40160453	-0.98409605	0.45833334	0.70592356	1	820	tags=40%, list=7%, signal=43%
REACTOME_G_ALPHA_S_SIGNALLING_EVENTS	REACTOME_G_ALPHA_S_SIGNALLING_EVENTS		79	-0.29893717	-0.98399335	0.5	0.7052457	1	1403	tags=18%, list=13%, signal=20%
CAIRO_LIVER_DEVELOPMENT_DN	CAIRO_LIVER_DEVELOPMENT_DN		177	-0.33842593	-0.98242426	0.55	0.70764464	1	1985	tags=33%, list=18%, signal=39%
DORSAM_HOXA9_TARGETS_UP	DORSAM_HOXA9_TARGETS_UP		23	-0.29977673	-0.9822962	0.56	0.7069008	1	1872	tags=22%, list=17%, signal=26%
GU_PDEF_TARGETS_UP	GU_PDEF_TARGETS_UP		47	-0.3606175	-0.98179674	0.5106383	0.7070668	1	2686	tags=43%, list=24%, signal=56%
WOO_LIVER_CANCER_RECURRENCE_UP	WOO_LIVER_CANCER_RECURRENCE_UP		73	-0.34561193	-0.98167884	0.5	0.7062828	1	1354	tags=26%, list=12%, signal=29%
HINATA_NFKB_TARGETS_KERATINOCYTE_UP	HINATA_NFKB_TARGETS_KERATINOCYTE_UP		48	-0.30772963	-0.9808507	0.5208333	0.7068563	1	2686	tags=38%, list=24%, signal=49%
AMIT_SERUM_RESPONSE_240_MCF10A	AMIT_SERUM_RESPONSE_240_MCF10A		42	-0.3040956	-0.9804588	0.4680851	0.70659363	1	2370	tags=36%, list=21%, signal=45%
MCMURRAY_TP53_HRAS_COOPERATION_RESPONSE_UP	MCMURRAY_TP53_HRAS_COOPERATION_RESPONSE_UP		20	-0.4208076	-0.97937024	0.4888889	0.70789045	1	1863	tags=45%, list=17%, signal=54%
LI_WILMS_TUMOR	LI_WILMS_TUMOR		20	-0.37264216	-0.9792735	0.4117647	0.7071609	1	1323	tags=30%, list=12%, signal=34%
CHESLER_BRAIN_HIGHEST_GENETIC_VARIANCE	CHESLER_BRAIN_HIGHEST_GENETIC_VARIANCE		27	-0.29454005	-0.97775817	0.46153846	0.70936674	1	2133	tags=33%, list=19%, signal=41%
KIM_MYCN_AMPLIFICATION_TARGETS_UP	KIM_MYCN_AMPLIFICATION_TARGETS_UP		42	-0.3093173	-0.97769344	0.55932206	0.70860416	1	1266	tags=24%, list=11%, signal=27%
BHATI_G2M_ARREST_BY_2METHOXYESTRADIOL_DN	BHATI_G2M_ARREST_BY_2METHOXYESTRADIOL_DN		76	-0.26558068	-0.9773583	0.42307693	0.70850015	1	1409	tags=16%, list=13%, signal=18%
HOEBEKE_LYMPHOID_STEM_CELL_DN	HOEBEKE_LYMPHOID_STEM_CELL_DN		63	-0.26058087	-0.97727877	0.4716981	0.7076779	1	1349	tags=22%, list=12%, signal=25%
REACTOME_NUCLEAR_RECEPTOR_TRANSCRIPTION_PATHWAY	REACTOME_NUCLEAR_RECEPTOR_TRANSCRIPTION_PATHWAY		38	-0.3232509	-0.9763336	0.5423729	0.70872265	1	2282	tags=29%, list=20%, signal=36%
AMIT_SERUM_RESPONSE_40_MCF10A	AMIT_SERUM_RESPONSE_40_MCF10A		22	-0.33033797	-0.9760219	0.5	0.7084539	1	1593	tags=32%, list=14%, signal=37%
KEGG_PANCREATIC_CANCER	KEGG_PANCREATIC_CANCER		38	-0.28022903	-0.976003	0.4883721	0.70755476	1	2159	tags=34%, list=19%, signal=42%
DAVIES_MULTIPLE_MYELOMA_VS_MGUS_DN	DAVIES_MULTIPLE_MYELOMA_VS_MGUS_DN		18	-0.3779292	-0.97472197	0.46153846	0.7092857	1	94	tags=11%, list=1%, signal=11%
ST_PHOSPHOINOSITIDE_3_KINASE_PATHWAY	ST_PHOSPHOINOSITIDE_3_KINASE_PATHWAY		24	-0.294911	-0.9742891	0.51785713	0.7090352	1	2060	tags=29%, list=18%, signal=36%
DUNNE_TARGETS_OF_AML1_MTG8_FUSION_DN	DUNNE_TARGETS_OF_AML1_MTG8_FUSION_DN		15	-0.425866	-0.97414374	0.5625	0.7083548	1	1984	tags=40%, list=18%, signal=49%
YOSHIOKA_LIVER_CANCER_EARLY_RECURRENCE_UP	YOSHIOKA_LIVER_CANCER_EARLY_RECURRENCE_UP		20	-0.31960875	-0.97376275	0.41666666	0.70802325	1	1990	tags=30%, list=18%, signal=36%
SHAFFER_IRF4_TARGETS_IN_ACTIVATED_B_LYMPHOCYTE	SHAFFER_IRF4_TARGETS_IN_ACTIVATED_B_LYMPHOCYTE		56	-0.26208845	-0.9736329	0.5	0.7073369	1	1743	tags=21%, list=16%, signal=25%
HOUSTIS_ROS	HOUSTIS_ROS		26	-0.31899473	-0.9726127	0.42857143	0.70839685	1	1766	tags=31%, list=16%, signal=36%
NAKAMURA_METASTASIS_MODEL_DN	NAKAMURA_METASTASIS_MODEL_DN		23	-0.36431536	-0.97248256	0.54761904	0.70774895	1	2529	tags=48%, list=23%, signal=62%
MARSON_FOXP3_TARGETS_DN	MARSON_FOXP3_TARGETS_DN		32	-0.3260567	-0.9723035	0.45833334	0.70721346	1	1827	tags=28%, list=16%, signal=34%
CREIGHTON_ENDOCRINE_THERAPY_RESISTANCE_4	CREIGHTON_ENDOCRINE_THERAPY_RESISTANCE_4		163	-0.23685214	-0.9721549	0.5	0.7066158	1	2034	tags=26%, list=18%, signal=32%
TARTE_PLASMA_CELL_VS_PLASMABLAST_UP	TARTE_PLASMA_CELL_VS_PLASMABLAST_UP		240	-0.27618977	-0.97210747	0.5769231	0.70574397	1	2356	tags=30%, list=21%, signal=37%
MARTORIATI_MDM4_TARGETS_FETAL_LIVER_UP	MARTORIATI_MDM4_TARGETS_FETAL_LIVER_UP		76	-0.26010874	-0.9718417	0.47916666	0.7052498	1	954	tags=16%, list=9%, signal=17%
BOYLAN_MULTIPLE_MYELOMA_PCA3_DN	BOYLAN_MULTIPLE_MYELOMA_PCA3_DN		44	-0.28572467	-0.97172457	0.47916666	0.704629	1	1486	tags=23%, list=13%, signal=26%
RICKMAN_TUMOR_DIFFERENTIATED_WELL_VS_MODERATELY_UP	RICKMAN_TUMOR_DIFFERENTIATED_WELL_VS_MODERATELY_UP		55	-0.28141406	-0.971478	0.509434	0.70435303	1	1500	tags=20%, list=13%, signal=23%
REACTOME_TRKA_SIGNALLING_FROM_THE_PLASMA_MEMBRANE	REACTOME_TRKA_SIGNALLING_FROM_THE_PLASMA_MEMBRANE		58	-0.23698884	-0.97126967	0.5272727	0.7038654	1	2159	tags=24%, list=19%, signal=30%
JAERVINEN_AMPLIFIED_IN_LARYNGEAL_CANCER	JAERVINEN_AMPLIFIED_IN_LARYNGEAL_CANCER		20	-0.3111043	-0.96945053	0.537037	0.7066462	1	1622	tags=30%, list=14%, signal=35%
ELVIDGE_HYPOXIA_UP	ELVIDGE_HYPOXIA_UP		104	-0.29181403	-0.9688168	0.5	0.7071358	1	1996	tags=30%, list=18%, signal=36%
BROWNE_HCMV_INFECTION_14HR_DN	BROWNE_HCMV_INFECTION_14HR_DN		164	-0.23218723	-0.96759737	0.50980395	0.7090894	1	1856	tags=26%, list=17%, signal=30%
MAHADEVAN_IMATINIB_RESISTANCE_DN	MAHADEVAN_IMATINIB_RESISTANCE_DN		16	-0.4539804	-0.96753925	0.5686275	0.7082372	1	2275	tags=44%, list=20%, signal=55%
SAGIV_CD24_TARGETS_DN	SAGIV_CD24_TARGETS_DN		30	-0.3409839	-0.967094	0.54901963	0.7081655	1	1281	tags=27%, list=11%, signal=30%
LIU_TARGETS_OF_VMYB_VS_CMYB_DN	LIU_TARGETS_OF_VMYB_VS_CMYB_DN		26	-0.34189814	-0.96668327	0.54347825	0.7080271	1	2077	tags=35%, list=19%, signal=42%
BOYAULT_LIVER_CANCER_SUBCLASS_G123_DN	BOYAULT_LIVER_CANCER_SUBCLASS_G123_DN		34	-0.43250743	-0.96658814	0.54385966	0.70731884	1	1396	tags=35%, list=12%, signal=40%
VART_KSHV_INFECTION_ANGIOGENIC_MARKERS_DN	VART_KSHV_INFECTION_ANGIOGENIC_MARKERS_DN		92	-0.29666767	-0.9664884	0.47826087	0.70665604	1	1790	tags=25%, list=16%, signal=30%
KANG_IMMORTALIZED_BY_TERT_UP	KANG_IMMORTALIZED_BY_TERT_UP		55	-0.29275835	-0.9656917	0.4716981	0.7072391	1	1943	tags=25%, list=17%, signal=31%
MOREAUX_B_LYMPHOCYTE_MATURATION_BY_TACI_UP	MOREAUX_B_LYMPHOCYTE_MATURATION_BY_TACI_UP		41	-0.29483908	-0.96490574	0.5	0.7077228	1	939	tags=15%, list=8%, signal=16%
SNIJDERS_AMPLIFIED_IN_HEAD_AND_NECK_TUMORS	SNIJDERS_AMPLIFIED_IN_HEAD_AND_NECK_TUMORS		19	-0.34507686	-0.9627787	0.5	0.7109269	1	1812	tags=42%, list=16%, signal=50%
YAO_TEMPORAL_RESPONSE_TO_PROGESTERONE_CLUSTER_5	YAO_TEMPORAL_RESPONSE_TO_PROGESTERONE_CLUSTER_5		25	-0.3503468	-0.96143526	0.5102041	0.7125901	1	1281	tags=28%, list=11%, signal=32%
WU_CELL_MIGRATION	WU_CELL_MIGRATION		120	-0.27708572	-0.9592387	0.54347825	0.7163161	1	2500	tags=35%, list=22%, signal=45%
BASAKI_YBX1_TARGETS_DN	BASAKI_YBX1_TARGETS_DN		184	-0.24626732	-0.9577486	0.537037	0.7181811	1	1724	tags=22%, list=15%, signal=25%
TOOKER_GEMCITABINE_RESISTANCE_DN	TOOKER_GEMCITABINE_RESISTANCE_DN		78	-0.2543802	-0.9571725	0.46666667	0.7183707	1	2281	tags=29%, list=20%, signal=37%
TOOKER_RESPONSE_TO_BEXAROTENE_UP	TOOKER_RESPONSE_TO_BEXAROTENE_UP		78	-0.2543802	-0.9571725	0.46666667	0.7174579	1	2281	tags=29%, list=20%, signal=37%
WANG_CISPLATIN_RESPONSE_AND_XPC_DN	WANG_CISPLATIN_RESPONSE_AND_XPC_DN		87	-0.25752914	-0.95695	0.47727272	0.71705985	1	971	tags=14%, list=9%, signal=15%
ZHAN_MULTIPLE_MYELOMA_CD1_VS_CD2_UP	ZHAN_MULTIPLE_MYELOMA_CD1_VS_CD2_UP		43	-0.28878617	-0.9566856	0.5531915	0.7166115	1	2386	tags=37%, list=21%, signal=47%
VANHARANTA_UTERINE_FIBROID_WITH_7Q_DELETION_DN	VANHARANTA_UTERINE_FIBROID_WITH_7Q_DELETION_DN		17	-0.31692132	-0.9553594	0.46666667	0.71817815	1	1055	tags=18%, list=9%, signal=19%
BOYLAN_MULTIPLE_MYELOMA_C_D_UP	BOYLAN_MULTIPLE_MYELOMA_C_D_UP		73	-0.2762795	-0.9545774	0.58181816	0.71924984	1	1721	tags=23%, list=15%, signal=27%
KEGG_SYSTEMIC_LUPUS_ERYTHEMATOSUS	KEGG_SYSTEMIC_LUPUS_ERYTHEMATOSUS		36	-0.3111632	-0.95350385	0.5769231	0.72059774	1	1145	tags=19%, list=10%, signal=22%
THUM_MIR21_TARGETS_HEART_DISEASE_UP	THUM_MIR21_TARGETS_HEART_DISEASE_UP		15	-0.44238704	-0.9532239	0.5744681	0.72041845	1	2341	tags=47%, list=21%, signal=59%
NAKAYAMA_FRA2_TARGETS	NAKAYAMA_FRA2_TARGETS		22	-0.30464444	-0.9519132	0.47916666	0.72223294	1	2061	tags=32%, list=18%, signal=39%
YAGI_AML_WITH_T_8_21_TRANSLOCATION	YAGI_AML_WITH_T_8_21_TRANSLOCATION		228	-0.22374916	-0.9509665	0.5555556	0.72336906	1	1501	tags=18%, list=13%, signal=21%
XU_HGF_TARGETS_REPRESSED_BY_AKT1_DN	XU_HGF_TARGETS_REPRESSED_BY_AKT1_DN		46	-0.28302214	-0.9508637	0.5869565	0.72272354	1	1684	tags=26%, list=15%, signal=31%
REACTOME_HEMOSTASIS	REACTOME_HEMOSTASIS		194	-0.29867238	-0.9502341	0.54901963	0.7231495	1	2289	tags=29%, list=20%, signal=36%
TONKS_TARGETS_OF_RUNX1_RUNX1T1_FUSION_HSC_UP	TONKS_TARGETS_OF_RUNX1_RUNX1T1_FUSION_HSC_UP		109	-0.28382868	-0.9489714	0.6	0.72461206	1	981	tags=17%, list=9%, signal=18%
REACTOME_G_ALPHA_I_SIGNALLING_EVENTS	REACTOME_G_ALPHA_I_SIGNALLING_EVENTS		118	-0.2961159	-0.946754	0.53846157	0.7278189	1	1593	tags=19%, list=14%, signal=22%
BIOCARTA_BIOPEPTIDES_PATHWAY	BIOCARTA_BIOPEPTIDES_PATHWAY		29	-0.3178878	-0.9461642	0.5272727	0.7279945	1	1985	tags=28%, list=18%, signal=33%
WILCOX_PRESPONSE_TO_ROGESTERONE_DN	WILCOX_PRESPONSE_TO_ROGESTERONE_DN		30	-0.36296153	-0.9447665	0.54	0.7302631	1	2341	tags=40%, list=21%, signal=50%
MCGARVEY_SILENCED_BY_METHYLATION_IN_COLON_CANCER	MCGARVEY_SILENCED_BY_METHYLATION_IN_COLON_CANCER		33	-0.3340851	-0.94291204	0.54	0.7329288	1	2158	tags=33%, list=19%, signal=41%
CHENG_IMPRINTED_BY_ESTRADIOL	CHENG_IMPRINTED_BY_ESTRADIOL		54	-0.26250708	-0.94281816	0.5873016	0.7323024	1	1301	tags=17%, list=12%, signal=19%
AGUIRRE_PANCREATIC_CANCER_COPY_NUMBER_UP	AGUIRRE_PANCREATIC_CANCER_COPY_NUMBER_UP		168	-0.20806257	-0.94126946	0.5294118	0.7344578	1	2653	tags=24%, list=24%, signal=32%
KLEIN_PRIMARY_EFFUSION_LYMPHOMA_DN	KLEIN_PRIMARY_EFFUSION_LYMPHOMA_DN		37	-0.37067094	-0.9405786	0.5	0.7349266	1	1899	tags=41%, list=17%, signal=49%
ZHU_CMV_24_HR_DN	ZHU_CMV_24_HR_DN		39	-0.3303707	-0.9388458	0.5283019	0.7373178	1	1638	tags=31%, list=15%, signal=36%
XU_GH1_EXOGENOUS_TARGETS_DN	XU_GH1_EXOGENOUS_TARGETS_DN		56	-0.30167103	-0.93883216	0.5192308	0.7364255	1	1621	tags=21%, list=14%, signal=25%
FRASOR_RESPONSE_TO_ESTRADIOL_DN	FRASOR_RESPONSE_TO_ESTRADIOL_DN		40	-0.29253876	-0.93870735	0.5625	0.7358284	1	1500	tags=28%, list=13%, signal=32%
LINDGREN_BLADDER_CANCER_CLUSTER_3_DN	LINDGREN_BLADDER_CANCER_CLUSTER_3_DN		125	-0.22076562	-0.93748635	0.5769231	0.73744863	1	2462	tags=25%, list=22%, signal=31%
MORI_PLASMA_CELL_DN	MORI_PLASMA_CELL_DN		15	-0.4586925	-0.9373603	0.58	0.736874	1	1265	tags=33%, list=11%, signal=38%
REACTOME_POST_NMDA_RECEPTOR_ACTIVATION_EVENTS	REACTOME_POST_NMDA_RECEPTOR_ACTIVATION_EVENTS		22	-0.33503467	-0.9364614	0.5283019	0.7378377	1	1403	tags=27%, list=13%, signal=31%
BEGUM_TARGETS_OF_PAX3_FOXO1_FUSION_DN	BEGUM_TARGETS_OF_PAX3_FOXO1_FUSION_DN		24	-0.35577494	-0.935544	0.4878049	0.7387666	1	1006	tags=25%, list=9%, signal=27%
REACTOME_PHOSPHOLIPASE_CMEDIATED_CASCADE	REACTOME_PHOSPHOLIPASE_CMEDIATED_CASCADE		16	-0.43098202	-0.93477887	0.64285713	0.73960644	1	2365	tags=38%, list=21%, signal=47%
JAZAG_TGFB1_SIGNALING_UP	JAZAG_TGFB1_SIGNALING_UP		67	-0.23616175	-0.9343767	0.5555556	0.7394301	1	1346	tags=16%, list=12%, signal=19%
REACTOME_NEUROTRANSMITTER_RELEASE_CYCLE	REACTOME_NEUROTRANSMITTER_RELEASE_CYCLE		18	-0.3749166	-0.9318847	0.5254237	0.74385	1	2383	tags=28%, list=21%, signal=35%
OUELLET_CULTURED_OVARIAN_CANCER_INVASIVE_VS_LMP_UP	OUELLET_CULTURED_OVARIAN_CANCER_INVASIVE_VS_LMP_UP		46	-0.24511658	-0.9313328	0.4893617	0.74393743	1	510	tags=9%, list=5%, signal=9%
BIOCARTA_NFAT_PATHWAY	BIOCARTA_NFAT_PATHWAY		31	-0.31328145	-0.93097705	0.6	0.7437968	1	854	tags=16%, list=8%, signal=17%
REACTOME_NCAM1_INTERACTIONS	REACTOME_NCAM1_INTERACTIONS		34	-0.3213074	-0.93060493	0.509434	0.7434525	1	1178	tags=24%, list=11%, signal=26%
BIOCARTA_TCR_PATHWAY	BIOCARTA_TCR_PATHWAY		29	-0.3296775	-0.9304187	0.5531915	0.74291545	1	1490	tags=28%, list=13%, signal=32%
LIU_VMYB_TARGETS_UP	LIU_VMYB_TARGETS_UP		82	-0.24398634	-0.9299533	0.5777778	0.74294853	1	1641	tags=20%, list=15%, signal=23%
CHESLER_BRAIN_HIGHEST_EXPRESSION	CHESLER_BRAIN_HIGHEST_EXPRESSION		25	-0.2846775	-0.92965907	0.5217391	0.7426892	1	1725	tags=20%, list=15%, signal=24%
FARMER_BREAST_CANCER_APOCRINE_VS_BASAL	FARMER_BREAST_CANCER_APOCRINE_VS_BASAL		199	-0.22826472	-0.92889804	0.5272727	0.7431477	1	1829	tags=24%, list=16%, signal=28%
KEGG_CHEMOKINE_SIGNALING_PATHWAY	KEGG_CHEMOKINE_SIGNALING_PATHWAY		129	-0.30123976	-0.92727023	0.54545456	0.7458972	1	1490	tags=21%, list=13%, signal=24%
OHM_METHYLATED_IN_ADULT_CANCERS	OHM_METHYLATED_IN_ADULT_CANCERS		17	-0.30895925	-0.9264725	0.5833333	0.74664664	1	771	tags=18%, list=7%, signal=19%
KEGG_PROSTATE_CANCER	KEGG_PROSTATE_CANCER		50	-0.24522246	-0.92581713	0.5217391	0.74702895	1	2159	tags=26%, list=19%, signal=32%
GAZDA_DIAMOND_BLACKFAN_ANEMIA_PROGENITOR_DN	GAZDA_DIAMOND_BLACKFAN_ANEMIA_PROGENITOR_DN		35	-0.24628866	-0.92477787	0.48	0.747972	1	2357	tags=29%, list=21%, signal=36%
SCHLESINGER_H3K27ME3_IN_NORMAL_AND_METHYLATED_IN_CANCER	SCHLESINGER_H3K27ME3_IN_NORMAL_AND_METHYLATED_IN_CANCER		15	-0.42286205	-0.92460555	0.5689655	0.74746513	1	1465	tags=33%, list=13%, signal=38%
HOEBEKE_LYMPHOID_STEM_CELL_UP	HOEBEKE_LYMPHOID_STEM_CELL_UP		49	-0.25521958	-0.92311937	0.65217394	0.7495314	1	1605	tags=16%, list=14%, signal=19%
REACTOME_GPCR_LIGAND_BINDING	REACTOME_GPCR_LIGAND_BINDING		257	-0.27694103	-0.9222577	0.5925926	0.7504572	1	2079	tags=22%, list=19%, signal=26%
KEGG_CELL_ADHESION_MOLECULES_CAMS	KEGG_CELL_ADHESION_MOLECULES_CAMS		75	-0.28805047	-0.9213165	0.5686275	0.7512949	1	1558	tags=25%, list=14%, signal=29%
ROSS_ACUTE_MYELOID_LEUKEMIA_CBF	ROSS_ACUTE_MYELOID_LEUKEMIA_CBF		50	-0.28720963	-0.9209291	0.5882353	0.75136346	1	1538	tags=24%, list=14%, signal=28%
CHENG_RESPONSE_TO_NICKEL_ACETATE	CHENG_RESPONSE_TO_NICKEL_ACETATE		16	-0.30694237	-0.9206943	0.6981132	0.7509074	1	2223	tags=38%, list=20%, signal=47%
HAMAI_APOPTOSIS_VIA_TRAIL_DN	HAMAI_APOPTOSIS_VIA_TRAIL_DN		91	-0.26569003	-0.9205219	0.60784316	0.7503795	1	1562	tags=22%, list=14%, signal=25%
MOOTHA_GLYCOLYSIS	MOOTHA_GLYCOLYSIS		15	-0.41070843	-0.92006356	0.55	0.7503612	1	1792	tags=40%, list=16%, signal=48%
REACTOME_INNATE_IMMUNITY_SIGNALING	REACTOME_INNATE_IMMUNITY_SIGNALING		68	-0.26045805	-0.9194689	0.6666667	0.75057596	1	1356	tags=15%, list=12%, signal=17%
RUTELLA_RESPONSE_TO_CSF2RB_AND_IL4_DN	RUTELLA_RESPONSE_TO_CSF2RB_AND_IL4_DN		190	-0.2417282	-0.918704	0.64	0.75117856	1	1829	tags=24%, list=16%, signal=28%
MISHRA_CARCINOMA_ASSOCIATED_FIBROBLAST_DN	MISHRA_CARCINOMA_ASSOCIATED_FIBROBLAST_DN		17	-0.3585852	-0.918148	0.56	0.75136477	1	157	tags=12%, list=1%, signal=12%
REACTOME_SIGNALLING_TO_ERKS	REACTOME_SIGNALLING_TO_ERKS		21	-0.26143792	-0.9174941	0.6603774	0.7516904	1	1679	tags=19%, list=15%, signal=22%
TAVAZOIE_METASTASIS	TAVAZOIE_METASTASIS		49	-0.3062319	-0.91722447	0.71929824	0.7513454	1	1387	tags=22%, list=12%, signal=26%
HWANG_PROSTATE_CANCER_MARKERS	HWANG_PROSTATE_CANCER_MARKERS		22	-0.2878279	-0.9159153	0.5652174	0.75317127	1	2810	tags=36%, list=25%, signal=48%
LIEN_BREAST_CARCINOMA_METAPLASTIC_VS_DUCTAL_DN	LIEN_BREAST_CARCINOMA_METAPLASTIC_VS_DUCTAL_DN		49	-0.34261158	-0.91576153	0.625	0.7526192	1	1344	tags=29%, list=12%, signal=32%
SCHUETZ_BREAST_CANCER_DUCTAL_INVASIVE_DN	SCHUETZ_BREAST_CANCER_DUCTAL_INVASIVE_DN		47	-0.2923556	-0.9138521	0.5208333	0.7555824	1	913	tags=19%, list=8%, signal=21%
KEGG_GLYCOSPHINGOLIPID_BIOSYNTHESIS_LACTO_AND_NEOLACTO_SERIES	KEGG_GLYCOSPHINGOLIPID_BIOSYNTHESIS_LACTO_AND_NEOLACTO_SERIES		20	-0.31334382	-0.91382337	0.59574467	0.75472045	1	3246	tags=50%, list=29%, signal=70%
GAZDA_DIAMOND_BLACKFAN_ANEMIA_ERYTHROID_DN	GAZDA_DIAMOND_BLACKFAN_ANEMIA_ERYTHROID_DN		240	-0.19884476	-0.9138048	0.6545454	0.75383437	1	2483	tags=25%, list=22%, signal=31%
OSWALD_HEMATOPOIETIC_STEM_CELL_IN_COLLAGEN_GEL_UP	OSWALD_HEMATOPOIETIC_STEM_CELL_IN_COLLAGEN_GEL_UP		124	-0.24391755	-0.91327566	0.5813953	0.7540703	1	1438	tags=19%, list=13%, signal=22%
OSWALD_HEMATOPOIETIC_STEM_CELL_IN_COLLAGEN_GEL_DN	OSWALD_HEMATOPOIETIC_STEM_CELL_IN_COLLAGEN_GEL_DN		124	-0.24391755	-0.91327566	0.5813953	0.75317895	1	1438	tags=19%, list=13%, signal=22%
HOFFMANN_IMMATURE_TO_MATURE_B_LYMPHOCYTE_UP	HOFFMANN_IMMATURE_TO_MATURE_B_LYMPHOCYTE_UP		19	-0.36465597	-0.91269284	0.5882353	0.753515	1	1882	tags=37%, list=17%, signal=44%
KEGG_LEUKOCYTE_TRANSENDOTHELIAL_MIGRATION	KEGG_LEUKOCYTE_TRANSENDOTHELIAL_MIGRATION		85	-0.28817964	-0.912678	0.5576923	0.7526666	1	1558	tags=25%, list=14%, signal=28%
BILBAN_B_CLL_LPL_UP	BILBAN_B_CLL_LPL_UP		30	-0.29100975	-0.91263986	0.6511628	0.7518337	1	1753	tags=27%, list=16%, signal=32%
ST_INTEGRIN_SIGNALING_PATHWAY	ST_INTEGRIN_SIGNALING_PATHWAY		52	-0.26596054	-0.91222715	0.60784316	0.7515587	1	1776	tags=19%, list=16%, signal=23%
KOBAYASHI_EGFR_SIGNALING_24HR_UP	KOBAYASHI_EGFR_SIGNALING_24HR_UP		56	-0.2692948	-0.9117161	0.5576923	0.7515692	1	1238	tags=18%, list=11%, signal=20%
GENTILE_UV_RESPONSE_CLUSTER_D2	GENTILE_UV_RESPONSE_CLUSTER_D2		16	-0.3364811	-0.9099297	0.54545456	0.7542574	1	1074	tags=19%, list=10%, signal=21%
MELLMAN_TUT1_TARGETS_DN	MELLMAN_TUT1_TARGETS_DN		31	-0.3208194	-0.90988666	0.54901963	0.7534697	1	1687	tags=35%, list=15%, signal=42%
VALK_AML_CLUSTER_1	VALK_AML_CLUSTER_1		16	-0.38689664	-0.909848	0.64705884	0.75271183	1	1568	tags=38%, list=14%, signal=44%
AMIT_EGF_RESPONSE_480_MCF10A	AMIT_EGF_RESPONSE_480_MCF10A		26	-0.30240175	-0.9094125	0.61702126	0.75267357	1	2133	tags=31%, list=19%, signal=38%
REACTOME_TRANSMISSION_ACROSS_CHEMICAL_SYNAPSES	REACTOME_TRANSMISSION_ACROSS_CHEMICAL_SYNAPSES		92	-0.2753881	-0.90905553	0.59322035	0.7523605	1	1403	tags=17%, list=13%, signal=20%
KEGG_ARRHYTHMOGENIC_RIGHT_VENTRICULAR_CARDIOMYOPATHY_ARVC	KEGG_ARRHYTHMOGENIC_RIGHT_VENTRICULAR_CARDIOMYOPATHY_ARVC		55	-0.29858863	-0.90880245	0.703125	0.75193715	1	1235	tags=18%, list=11%, signal=20%
HUANG_FOXA2_TARGETS_DN	HUANG_FOXA2_TARGETS_DN		24	-0.36841932	-0.90873533	0.6	0.7512698	1	2529	tags=58%, list=23%, signal=75%
LU_IL4_SIGNALING	LU_IL4_SIGNALING		46	-0.27845517	-0.9066862	0.63829786	0.75450647	1	1111	tags=17%, list=10%, signal=19%
HAN_SATB1_TARGETS_DN	HAN_SATB1_TARGETS_DN		199	-0.22631961	-0.906305	0.5777778	0.7544345	1	1996	tags=23%, list=18%, signal=27%
ACEVEDO_LIVER_CANCER_WITH_H3K9ME3_UP	ACEVEDO_LIVER_CANCER_WITH_H3K9ME3_UP		46	-0.30464074	-0.9053963	0.63265306	0.75522816	1	958	tags=15%, list=9%, signal=17%
TARTE_PLASMA_CELL_VS_B_LYMPHOCYTE_UP	TARTE_PLASMA_CELL_VS_B_LYMPHOCYTE_UP		60	-0.26431623	-0.9049076	0.5952381	0.75535554	1	1442	tags=18%, list=13%, signal=21%
HEIDENBLAD_AMPLICON_12P11_12_DN	HEIDENBLAD_AMPLICON_12P11_12_DN		17	-0.33733764	-0.90328026	0.59574467	0.7578157	1	2053	tags=29%, list=18%, signal=36%
VALK_AML_CLUSTER_13	VALK_AML_CLUSTER_13		16	-0.36209038	-0.9031826	0.63265306	0.7571079	1	1676	tags=31%, list=15%, signal=37%
REACTOME_PEPTIDE_LIGAND_BINDING_RECEPTORS	REACTOME_PEPTIDE_LIGAND_BINDING_RECEPTORS		119	-0.2962729	-0.9026019	0.627451	0.7574457	1	2149	tags=28%, list=19%, signal=34%
MOREAUX_MULTIPLE_MYELOMA_BY_TACI_UP	MOREAUX_MULTIPLE_MYELOMA_BY_TACI_UP		213	-0.23530453	-0.90225726	0.7	0.75713736	1	2023	tags=22%, list=18%, signal=26%
WEIGEL_OXIDATIVE_STRESS_BY_TBH_AND_H2O2	WEIGEL_OXIDATIVE_STRESS_BY_TBH_AND_H2O2		24	-0.28940883	-0.9019056	0.54545456	0.7570416	1	1677	tags=25%, list=15%, signal=29%
ROVERSI_GLIOMA_LOH_REGIONS	ROVERSI_GLIOMA_LOH_REGIONS		28	-0.31190607	-0.901043	0.625	0.75767004	1	1688	tags=25%, list=15%, signal=29%
ZHAN_MULTIPLE_MYELOMA_PR_DN	ZHAN_MULTIPLE_MYELOMA_PR_DN		19	-0.3282624	-0.90103275	0.625	0.7568378	1	1201	tags=26%, list=11%, signal=29%
BARRIER_COLON_CANCER_RECURRENCE_UP	BARRIER_COLON_CANCER_RECURRENCE_UP		23	-0.28615424	-0.89948887	0.6	0.75948435	1	893	tags=13%, list=8%, signal=14%
REACTOME_MAPK_TARGETS_NUCLEAR_EVENTS_MEDIATED_BY_MAP_KINASES	REACTOME_MAPK_TARGETS_NUCLEAR_EVENTS_MEDIATED_BY_MAP_KINASES		18	-0.3097828	-0.8989047	0.63461536	0.75959176	1	1099	tags=17%, list=10%, signal=18%
TONKS_TARGETS_OF_RUNX1_RUNX1T1_FUSION_ERYTHROCYTE_UP	TONKS_TARGETS_OF_RUNX1_RUNX1T1_FUSION_ERYTHROCYTE_UP		98	-0.28585848	-0.8989032	0.6744186	0.75872064	1	1054	tags=19%, list=9%, signal=21%
GAL_LEUKEMIC_STEM_CELL_UP	GAL_LEUKEMIC_STEM_CELL_UP		58	-0.2532187	-0.8988465	0.7	0.75798225	1	1493	tags=19%, list=13%, signal=22%
LIU_NASOPHARYNGEAL_CARCINOMA	LIU_NASOPHARYNGEAL_CARCINOMA		34	-0.24811165	-0.8987372	0.64705884	0.7573433	1	2146	tags=29%, list=19%, signal=36%
ONDER_CDH1_TARGETS_1_UP	ONDER_CDH1_TARGETS_1_UP		80	-0.2739773	-0.8986241	0.5576923	0.75677824	1	2114	tags=26%, list=19%, signal=32%
MARTINEZ_RB1_TARGETS_DN	MARTINEZ_RB1_TARGETS_DN		394	-0.2024868	-0.8969704	0.7058824	0.75956357	1	2090	tags=23%, list=19%, signal=27%
AMUNDSON_RESPONSE_TO_ARSENITE	AMUNDSON_RESPONSE_TO_ARSENITE		123	-0.20707878	-0.8967685	0.6304348	0.7590947	1	1133	tags=11%, list=10%, signal=13%
SPIRA_SMOKERS_LUNG_CANCER_UP	SPIRA_SMOKERS_LUNG_CANCER_UP		24	-0.3118711	-0.8967614	0.52272725	0.75823015	1	1678	tags=25%, list=15%, signal=29%
GRABARCZYK_BCL11B_TARGETS_UP	GRABARCZYK_BCL11B_TARGETS_UP		41	-0.28374666	-0.89577544	0.64705884	0.7594834	1	1993	tags=34%, list=18%, signal=41%
LIEN_BREAST_CARCINOMA_METAPLASTIC_VS_DUCTAL_UP	LIEN_BREAST_CARCINOMA_METAPLASTIC_VS_DUCTAL_UP		48	-0.2971956	-0.8955398	0.65217394	0.7589926	1	1452	tags=25%, list=13%, signal=29%
REACTOME_REGULATION_OF_INSULIN_SECRETION_BY_FREE_FATTY_ACIDS	REACTOME_REGULATION_OF_INSULIN_SECRETION_BY_FREE_FATTY_ACIDS		15	-0.3533405	-0.89499253	0.55932206	0.7593523	1	2182	tags=33%, list=19%, signal=41%
FOSTER_INFLAMMATORY_RESPONSE_LPS_UP	FOSTER_INFLAMMATORY_RESPONSE_LPS_UP		119	-0.28953725	-0.8943651	0.6	0.7598175	1	1732	tags=26%, list=15%, signal=30%
REACTOME_COSTIMULATION_BY_THE_CD28_FAMILY	REACTOME_COSTIMULATION_BY_THE_CD28_FAMILY		39	-0.30290982	-0.8940631	0.6956522	0.7595272	1	1490	tags=21%, list=13%, signal=24%
ZHANG_BREAST_CANCER_PROGENITORS_DN	ZHANG_BREAST_CANCER_PROGENITORS_DN		88	-0.22673844	-0.8939932	0.5777778	0.7587095	1	1096	tags=14%, list=10%, signal=15%
RODRIGUES_NTN1_TARGETS_DN	RODRIGUES_NTN1_TARGETS_DN		94	-0.24717213	-0.8939154	0.70689654	0.75798017	1	2061	tags=23%, list=18%, signal=28%
BOYLAN_MULTIPLE_MYELOMA_D_CLUSTER_DN	BOYLAN_MULTIPLE_MYELOMA_D_CLUSTER_DN		24	-0.29057303	-0.89318043	0.61538464	0.75848854	1	2162	tags=29%, list=19%, signal=36%
NEWMAN_ERCC6_TARGETS_DN	NEWMAN_ERCC6_TARGETS_DN		20	-0.368829	-0.8926393	0.7169811	0.7585672	1	1841	tags=40%, list=16%, signal=48%
SHEDDEN_LUNG_CANCER_GOOD_SURVIVAL_A12	SHEDDEN_LUNG_CANCER_GOOD_SURVIVAL_A12		166	-0.22622363	-0.892343	0.68333334	0.7583213	1	1355	tags=16%, list=12%, signal=18%
DUTTA_APOPTOSIS_VIA_NFKB	DUTTA_APOPTOSIS_VIA_NFKB		16	-0.35401404	-0.8920417	0.6315789	0.7580528	1	1471	tags=38%, list=13%, signal=43%
NAKAMURA_METASTASIS	NAKAMURA_METASTASIS		27	-0.30569023	-0.89202625	0.6666667	0.75721353	1	1616	tags=22%, list=14%, signal=26%
BERNARD_PPAPDC1B_TARGETS_UP	BERNARD_PPAPDC1B_TARGETS_UP		18	-0.25532362	-0.89188933	0.6226415	0.75669926	1	1310	tags=17%, list=12%, signal=19%
CLASPER_LYMPHATIC_VESSELS_DURING_METASTASIS_DN	CLASPER_LYMPHATIC_VESSELS_DURING_METASTASIS_DN		29	-0.39729658	-0.89142025	0.5416667	0.75677973	1	2341	tags=48%, list=21%, signal=61%
KRIGE_RESPONSE_TO_TOSEDOSTAT_24HR_UP	KRIGE_RESPONSE_TO_TOSEDOSTAT_24HR_UP		349	-0.20763381	-0.89133567	0.64	0.7561095	1	2257	tags=24%, list=20%, signal=29%
KEGG_HYPERTROPHIC_CARDIOMYOPATHY_HCM	KEGG_HYPERTROPHIC_CARDIOMYOPATHY_HCM		55	-0.3313153	-0.8908612	0.75	0.7560587	1	1594	tags=24%, list=14%, signal=27%
LUI_THYROID_CANCER_CLUSTER_2	LUI_THYROID_CANCER_CLUSTER_2		25	-0.30138275	-0.88981545	0.5882353	0.7570627	1	1977	tags=40%, list=18%, signal=48%
TANAKA_METHYLATED_IN_ESOPHAGEAL_CARCINOMA	TANAKA_METHYLATED_IN_ESOPHAGEAL_CARCINOMA		55	-0.26063177	-0.8893686	0.6730769	0.7571362	1	1058	tags=16%, list=9%, signal=18%
CHIARETTI_T_ALL_REFRACTORY_TO_THERAPY	CHIARETTI_T_ALL_REFRACTORY_TO_THERAPY		20	-0.35943523	-0.8888246	0.59574467	0.75699294	1	1712	tags=35%, list=15%, signal=41%
NIKOLSKY_BREAST_CANCER_7Q21_Q22_AMPLICON	NIKOLSKY_BREAST_CANCER_7Q21_Q22_AMPLICON		35	-0.2750142	-0.8885332	0.59574467	0.75671303	1	2652	tags=34%, list=24%, signal=45%
RODRIGUES_NTN1_AND_DCC_TARGETS	RODRIGUES_NTN1_AND_DCC_TARGETS		23	-0.28881067	-0.8881878	0.6111111	0.75650585	1	1348	tags=17%, list=12%, signal=20%
ZHANG_ANTIVIRAL_RESPONSE_TO_RIBAVIRIN_UP	ZHANG_ANTIVIRAL_RESPONSE_TO_RIBAVIRIN_UP		16	-0.36608547	-0.88604313	0.6229508	0.75963366	1	442	tags=25%, list=4%, signal=26%
KEGG_TYPE_II_DIABETES_MELLITUS	KEGG_TYPE_II_DIABETES_MELLITUS		28	-0.25710833	-0.8859236	0.6666667	0.75901747	1	1811	tags=25%, list=16%, signal=30%
RICKMAN_TUMOR_DIFFERENTIATED_WELL_VS_POORLY_UP	RICKMAN_TUMOR_DIFFERENTIATED_WELL_VS_POORLY_UP		119	-0.22583684	-0.8850663	0.72	0.7598531	1	1363	tags=18%, list=12%, signal=20%
GAURNIER_PSMD4_TARGETS	GAURNIER_PSMD4_TARGETS		28	-0.36581874	-0.8844999	0.60465115	0.760197	1	1021	tags=25%, list=9%, signal=27%
BIOCARTA_KERATINOCYTE_PATHWAY	BIOCARTA_KERATINOCYTE_PATHWAY		25	-0.26625925	-0.884487	0.5833333	0.75937563	1	2542	tags=32%, list=23%, signal=41%
REACTOME_PLATELET_ACTIVATION	REACTOME_PLATELET_ACTIVATION		110	-0.29236308	-0.88348943	0.627451	0.7606749	1	2283	tags=28%, list=20%, signal=35%
REACTOME_FORMATION_OF_PLATELET_PLUG	REACTOME_FORMATION_OF_PLATELET_PLUG		125	-0.2830561	-0.88213956	0.6226415	0.7619137	1	2031	tags=24%, list=18%, signal=29%
KEGG_ENDOMETRIAL_CANCER	KEGG_ENDOMETRIAL_CANCER		31	-0.23703507	-0.88059515	0.76	0.76353014	1	1490	tags=19%, list=13%, signal=22%
RASHI_RESPONSE_TO_IONIZING_RADIATION_6	RASHI_RESPONSE_TO_IONIZING_RADIATION_6		70	-0.3018493	-0.8803822	0.60465115	0.7632884	1	2041	tags=29%, list=18%, signal=35%
REACTOME_G_PROTEIN_BETA_GAMMA_SIGNALLING	REACTOME_G_PROTEIN_BETA_GAMMA_SIGNALLING		19	-0.31241846	-0.8795622	0.63793105	0.7639336	1	1155	tags=21%, list=10%, signal=23%
KEGG_BASAL_CELL_CARCINOMA	KEGG_BASAL_CELL_CARCINOMA		39	-0.29324442	-0.87943286	0.63265306	0.76341593	1	1233	tags=15%, list=11%, signal=17%
MARSON_FOXP3_TARGETS_STIMULATED_UP	MARSON_FOXP3_TARGETS_STIMULATED_UP		16	-0.38098633	-0.8763563	0.59574467	0.76857513	1	3103	tags=50%, list=28%, signal=69%
FRASOR_RESPONSE_TO_ESTRADIOL_UP	FRASOR_RESPONSE_TO_ESTRADIOL_UP		24	-0.3232221	-0.87576234	0.7446808	0.7688725	1	2038	tags=33%, list=18%, signal=41%
VALK_AML_CLUSTER_3	VALK_AML_CLUSTER_3		23	-0.29021612	-0.8755256	0.6530612	0.7684051	1	1826	tags=26%, list=16%, signal=31%
ZHOU_INFLAMMATORY_RESPONSE_LIVE_UP	ZHOU_INFLAMMATORY_RESPONSE_LIVE_UP		219	-0.21418606	-0.8749075	0.7777778	0.768714	1	2463	tags=31%, list=22%, signal=39%
REACTOME_G_BETA_GAMMA_SIGNALLING_THROUGH_PLC_BETA	REACTOME_G_BETA_GAMMA_SIGNALLING_THROUGH_PLC_BETA		15	-0.33336118	-0.8713132	0.5535714	0.7745141	1	1867	tags=27%, list=17%, signal=32%
KEGG_COMPLEMENT_AND_COAGULATION_CASCADES	KEGG_COMPLEMENT_AND_COAGULATION_CASCADES		54	-0.32958385	-0.8709757	0.6	0.7744561	1	1985	tags=30%, list=18%, signal=36%
ROME_INSULIN_TARGETS_IN_MUSCLE_UP	ROME_INSULIN_TARGETS_IN_MUSCLE_UP		56	-0.21932872	-0.8702918	0.5882353	0.7749098	1	2174	tags=25%, list=19%, signal=31%
HELLER_HDAC_TARGETS_SILENCED_BY_METHYLATION_DN	HELLER_HDAC_TARGETS_SILENCED_BY_METHYLATION_DN		158	-0.22471833	-0.87020683	0.64444447	0.774163	1	2223	tags=27%, list=20%, signal=33%
NAKAMURA_TUMOR_ZONE_PERIPHERAL_VS_CENTRAL_DN	NAKAMURA_TUMOR_ZONE_PERIPHERAL_VS_CENTRAL_DN		326	-0.20639871	-0.8696272	0.63265306	0.77442455	1	2607	tags=28%, list=23%, signal=35%
REACTOME_CLASS_A1_RHODOPSIN_LIKE_RECEPTORS	REACTOME_CLASS_A1_RHODOPSIN_LIKE_RECEPTORS		186	-0.27442926	-0.8695978	0.7058824	0.7736937	1	2079	tags=23%, list=19%, signal=27%
REACTOME_FRS2MEDIATED_CASCADE	REACTOME_FRS2MEDIATED_CASCADE		19	-0.37160912	-0.86948764	0.78571427	0.7730896	1	2365	tags=32%, list=21%, signal=40%
REACTOME_NCAM_SIGNALING_FOR_NEURITE_OUT_GROWTH	REACTOME_NCAM_SIGNALING_FOR_NEURITE_OUT_GROWTH		46	-0.26982528	-0.8684595	0.6862745	0.7740839	1	1719	tags=24%, list=15%, signal=28%
ASTON_MAJOR_DEPRESSIVE_DISORDER_UP	ASTON_MAJOR_DEPRESSIVE_DISORDER_UP		25	-0.28787422	-0.86799604	0.61403507	0.77412856	1	774	tags=16%, list=7%, signal=17%
CAIRO_LIVER_DEVELOPMENT_UP	CAIRO_LIVER_DEVELOPMENT_UP		107	-0.29551873	-0.867251	0.5952381	0.7745155	1	1700	tags=23%, list=15%, signal=27%
CAFFAREL_RESPONSE_TO_THC_UP	CAFFAREL_RESPONSE_TO_THC_UP		18	-0.23911661	-0.8645193	0.67346936	0.7787564	1	2749	tags=39%, list=25%, signal=51%
TAKAO_RESPONSE_TO_UVB_RADIATION_DN	TAKAO_RESPONSE_TO_UVB_RADIATION_DN		60	-0.23040089	-0.86434543	0.6304348	0.77823687	1	2856	tags=25%, list=26%, signal=33%
ZHAN_MULTIPLE_MYELOMA_MS_UP	ZHAN_MULTIPLE_MYELOMA_MS_UP		26	-0.30074355	-0.86369467	0.6981132	0.7784684	1	2619	tags=38%, list=23%, signal=50%
REACTOME_DOWNSTREAM_EVENTS_IN_GPCR_SIGNALING	REACTOME_DOWNSTREAM_EVENTS_IN_GPCR_SIGNALING		289	-0.24546456	-0.8635523	0.7358491	0.77783924	1	2149	tags=21%, list=19%, signal=25%
ELVIDGE_HYPOXIA_BY_DMOG_UP	ELVIDGE_HYPOXIA_BY_DMOG_UP		85	-0.2702824	-0.86345774	0.65384614	0.77711457	1	1996	tags=29%, list=18%, signal=36%
GOLDRATH_HOMEOSTATIC_PROLIFERATION	GOLDRATH_HOMEOSTATIC_PROLIFERATION		122	-0.22109804	-0.8632669	0.53488374	0.77671325	1	2424	tags=24%, list=22%, signal=30%
ODONNELL_TFRC_TARGETS_UP	ODONNELL_TFRC_TARGETS_UP		186	-0.22698624	-0.8632233	0.7222222	0.77600056	1	1803	tags=23%, list=16%, signal=27%
TIAN_TNF_SIGNALING_VIA_NFKB	TIAN_TNF_SIGNALING_VIA_NFKB		16	-0.39461556	-0.8621308	0.60465115	0.7773933	1	2054	tags=44%, list=18%, signal=54%
VALK_AML_CLUSTER_9	VALK_AML_CLUSTER_9		21	-0.38068843	-0.86180764	0.64285713	0.77710557	1	2235	tags=38%, list=20%, signal=48%
BLALOCK_ALZHEIMERS_DISEASE_INCIPIENT_UP	BLALOCK_ALZHEIMERS_DISEASE_INCIPIENT_UP		221	-0.20022151	-0.86134946	0.6923077	0.7769267	1	2260	tags=23%, list=20%, signal=28%
PROVENZANI_METASTASIS_DN	PROVENZANI_METASTASIS_DN		94	-0.21643244	-0.8598327	0.68421054	0.7793614	1	1726	tags=21%, list=15%, signal=25%
REACTOME_INTEGRIN_ALPHAIIBBETA3_SIGNALING	REACTOME_INTEGRIN_ALPHAIIBBETA3_SIGNALING		17	-0.340474	-0.8597124	0.65	0.7787117	1	1234	tags=18%, list=11%, signal=20%
FLECHNER_PBL_KIDNEY_TRANSPLANT_REJECTED_VS_OK_DN	FLECHNER_PBL_KIDNEY_TRANSPLANT_REJECTED_VS_OK_DN		33	-0.2278796	-0.8588246	0.60465115	0.7795459	1	2302	tags=24%, list=21%, signal=30%
EHLERS_ANEUPLOIDY_UP	EHLERS_ANEUPLOIDY_UP		27	-0.27586976	-0.85876954	0.64444447	0.7788545	1	2060	tags=26%, list=18%, signal=32%
ONKEN_UVEAL_MELANOMA_UP	ONKEN_UVEAL_MELANOMA_UP		449	-0.20463312	-0.85850346	0.64	0.77856326	1	1748	tags=17%, list=16%, signal=20%
KEGG_NOD_LIKE_RECEPTOR_SIGNALING_PATHWAY	KEGG_NOD_LIKE_RECEPTOR_SIGNALING_PATHWAY		30	-0.30456862	-0.85800767	0.6	0.778755	1	1593	tags=27%, list=14%, signal=31%
BIOCARTA_RHO_PATHWAY	BIOCARTA_RHO_PATHWAY		27	-0.26505268	-0.85783434	0.6415094	0.778202	1	1341	tags=19%, list=12%, signal=21%
LEE_DIFFERENTIATING_T_LYMPHOCYTE	LEE_DIFFERENTIATING_T_LYMPHOCYTE		77	-0.3443311	-0.85774916	0.63829786	0.777565	1	2462	tags=31%, list=22%, signal=40%
BROWNE_HCMV_INFECTION_6HR_DN	BROWNE_HCMV_INFECTION_6HR_DN		89	-0.2230743	-0.85761845	0.61702126	0.7769588	1	1608	tags=16%, list=14%, signal=18%
SATO_SILENCED_BY_DEACETYLATION_IN_PANCREATIC_CANCER	SATO_SILENCED_BY_DEACETYLATION_IN_PANCREATIC_CANCER		28	-0.3028473	-0.8573677	0.6363636	0.7764771	1	1092	tags=18%, list=10%, signal=20%
HOSHIDA_LIVER_CANCER_SUBCLASS_S1	HOSHIDA_LIVER_CANCER_SUBCLASS_S1		184	-0.2526989	-0.85670185	0.61538464	0.77696854	1	1753	tags=21%, list=16%, signal=24%
KEGG_PATHWAYS_IN_CANCER	KEGG_PATHWAYS_IN_CANCER		208	-0.20621644	-0.8554293	0.7307692	0.77833885	1	2186	tags=22%, list=20%, signal=27%
ODONNELL_METASTASIS_UP	ODONNELL_METASTASIS_UP		42	-0.2901688	-0.8548585	0.6935484	0.77859455	1	1096	tags=17%, list=10%, signal=18%
LINDSTEDT_DENDRITIC_CELL_MATURATION_C	LINDSTEDT_DENDRITIC_CELL_MATURATION_C		39	-0.26451817	-0.8544252	0.6851852	0.7785916	1	1764	tags=26%, list=16%, signal=30%
IVANOVA_HEMATOPOIESIS_LATE_PROGENITOR	IVANOVA_HEMATOPOIESIS_LATE_PROGENITOR		110	-0.22903834	-0.8541993	0.7173913	0.77824205	1	1272	tags=16%, list=11%, signal=18%
GARCIA_TARGETS_OF_FLI1_AND_DAX1_UP	GARCIA_TARGETS_OF_FLI1_AND_DAX1_UP		22	-0.2903811	-0.85417247	0.6964286	0.7774328	1	2173	tags=27%, list=19%, signal=34%
KEGG_B_CELL_RECEPTOR_SIGNALING_PATHWAY	KEGG_B_CELL_RECEPTOR_SIGNALING_PATHWAY		46	-0.282748	-0.85325515	0.5833333	0.7782326	1	2159	tags=28%, list=19%, signal=35%
RIZ_ERYTHROID_DIFFERENTIATION_HEMGN	RIZ_ERYTHROID_DIFFERENTIATION_HEMGN		25	-0.28301546	-0.85285157	0.78571427	0.77823126	1	1853	tags=28%, list=17%, signal=33%
TAKAO_RESPONSE_TO_UVB_RADIATION_UP	TAKAO_RESPONSE_TO_UVB_RADIATION_UP		51	-0.20572607	-0.8517123	0.58	0.7795117	1	2049	tags=25%, list=18%, signal=31%
CUI_TCF21_TARGETS_DN	CUI_TCF21_TARGETS_DN		21	-0.29626775	-0.8499401	0.67391306	0.7815539	1	2500	tags=38%, list=22%, signal=49%
SHEDDEN_LUNG_CANCER_GOOD_SURVIVAL_A5	SHEDDEN_LUNG_CANCER_GOOD_SURVIVAL_A5		34	-0.26285276	-0.8497277	0.6296296	0.78103864	1	746	tags=12%, list=7%, signal=13%
KEGG_LONG_TERM_DEPRESSION	KEGG_LONG_TERM_DEPRESSION		42	-0.24756144	-0.84945416	0.6923077	0.78070295	1	727	tags=12%, list=6%, signal=13%
CADWELL_ATG16L1_TARGETS_DN	CADWELL_ATG16L1_TARGETS_DN		36	-0.24273196	-0.84715325	0.754717	0.7837592	1	2786	tags=33%, list=25%, signal=44%
STARK_HYPPOCAMPUS_22Q11_DELETION_UP	STARK_HYPPOCAMPUS_22Q11_DELETION_UP		24	-0.2515016	-0.84691846	0.78125	0.78332585	1	3408	tags=42%, list=30%, signal=60%
REACTOME_PLATELET_AGGREGATION_PLUG_FORMATION	REACTOME_PLATELET_AGGREGATION_PLUG_FORMATION		19	-0.31929785	-0.8466571	0.6	0.7829384	1	1234	tags=16%, list=11%, signal=18%
BROWNE_HCMV_INFECTION_18HR_UP	BROWNE_HCMV_INFECTION_18HR_UP		108	-0.21320036	-0.8464929	0.6666667	0.78239745	1	1500	tags=16%, list=13%, signal=18%
HAHTOLA_MYCOSIS_FUNGOIDES_SKIN_UP	HAHTOLA_MYCOSIS_FUNGOIDES_SKIN_UP		117	-0.2417901	-0.8464337	0.7708333	0.7816941	1	2245	tags=26%, list=20%, signal=33%
KEGG_FC_EPSILON_RI_SIGNALING_PATHWAY	KEGG_FC_EPSILON_RI_SIGNALING_PATHWAY		56	-0.24187735	-0.84583724	0.5769231	0.7817888	1	1490	tags=16%, list=13%, signal=18%
REACTOME_G_PROTEIN_ACTIVATION	REACTOME_G_PROTEIN_ACTIVATION		21	-0.27710882	-0.8454847	0.62903225	0.7815187	1	2339	tags=29%, list=21%, signal=36%
KEGG_ECM_RECEPTOR_INTERACTION	KEGG_ECM_RECEPTOR_INTERACTION		53	-0.29347682	-0.8426449	0.6885246	0.7861192	1	2540	tags=40%, list=23%, signal=51%
DOANE_RESPONSE_TO_ANDROGEN_UP	DOANE_RESPONSE_TO_ANDROGEN_UP		95	-0.23594013	-0.840623	0.6851852	0.7886489	1	3149	tags=39%, list=28%, signal=54%
REACTOME_STEROID_METABOLISM	REACTOME_STEROID_METABOLISM		50	-0.25084764	-0.84044343	0.71428573	0.7882299	1	2336	tags=32%, list=21%, signal=40%
NGUYEN_NOTCH1_TARGETS_DN	NGUYEN_NOTCH1_TARGETS_DN		47	-0.25455904	-0.8401558	0.7173913	0.7880552	1	1790	tags=23%, list=16%, signal=28%
GAUSSMANN_MLL_AF4_FUSION_TARGETS_G_UP	GAUSSMANN_MLL_AF4_FUSION_TARGETS_G_UP		108	-0.23747075	-0.8380791	0.78846157	0.79048616	1	2031	tags=24%, list=18%, signal=29%
COLIN_PILOCYTIC_ASTROCYTOMA_VS_GLIOBLASTOMA_UP	COLIN_PILOCYTIC_ASTROCYTOMA_VS_GLIOBLASTOMA_UP		20	-0.32557437	-0.83769363	0.8181818	0.79044366	1	1696	tags=35%, list=15%, signal=41%
TAYLOR_METHYLATED_IN_ACUTE_LYMPHOBLASTIC_LEUKEMIA	TAYLOR_METHYLATED_IN_ACUTE_LYMPHOBLASTIC_LEUKEMIA		39	-0.23035763	-0.83319324	0.74509805	0.79772687	1	1877	tags=21%, list=17%, signal=25%
MILI_PSEUDOPODIA_CHEMOTAXIS_DN	MILI_PSEUDOPODIA_CHEMOTAXIS_DN		312	-0.21226941	-0.83052224	0.72	0.8019836	1	1617	tags=17%, list=14%, signal=19%
KRIGE_RESPONSE_TO_TOSEDOSTAT_6HR_UP	KRIGE_RESPONSE_TO_TOSEDOSTAT_6HR_UP		431	-0.18159558	-0.8298155	0.8	0.80240095	1	2069	tags=20%, list=18%, signal=24%
RIZ_ERYTHROID_DIFFERENTIATION_12HR	RIZ_ERYTHROID_DIFFERENTIATION_12HR		31	-0.26422694	-0.8294288	0.7346939	0.8021673	1	1602	tags=23%, list=14%, signal=26%
REACTOME_G_ALPHA_Q_SIGNALLING_EVENTS	REACTOME_G_ALPHA_Q_SIGNALLING_EVENTS		99	-0.25816163	-0.82810915	0.7288136	0.804093	1	2505	tags=28%, list=22%, signal=36%
KEGG_DILATED_CARDIOMYOPATHY	KEGG_DILATED_CARDIOMYOPATHY		63	-0.3065143	-0.826609	0.73770493	0.8063514	1	1594	tags=22%, list=14%, signal=26%
WANG_LMO4_TARGETS_UP	WANG_LMO4_TARGETS_UP		183	-0.18990141	-0.8262448	0.8	0.8062588	1	2675	tags=29%, list=24%, signal=37%
LEE_METASTASIS_AND_ALTERNATIVE_SPLICING_DN	LEE_METASTASIS_AND_ALTERNATIVE_SPLICING_DN		29	-0.24531111	-0.8258882	0.7586207	0.80603397	1	998	tags=10%, list=9%, signal=11%
WEIGEL_OXIDATIVE_STRESS_BY_HNE_AND_H2O2	WEIGEL_OXIDATIVE_STRESS_BY_HNE_AND_H2O2		28	-0.24431734	-0.8247116	0.7631579	0.80719465	1	1455	tags=18%, list=13%, signal=20%
GENTILE_UV_RESPONSE_CLUSTER_D4	GENTILE_UV_RESPONSE_CLUSTER_D4		26	-0.24976026	-0.8225833	0.6818182	0.809969	1	1235	tags=15%, list=11%, signal=17%
BENPORATH_OCT4_TARGETS	BENPORATH_OCT4_TARGETS		150	-0.20621835	-0.821643	0.80487806	0.8108576	1	1953	tags=21%, list=17%, signal=25%
SENESE_HDAC1_TARGETS_UP	SENESE_HDAC1_TARGETS_UP		219	-0.21087724	-0.8211632	0.75	0.81096315	1	2151	tags=25%, list=19%, signal=30%
GUTIERREZ_CHRONIC_LYMPHOCYTIC_LEUKEMIA_DN	GUTIERREZ_CHRONIC_LYMPHOCYTIC_LEUKEMIA_DN		32	-0.28139523	-0.8203424	0.7254902	0.81178385	1	2763	tags=44%, list=25%, signal=58%
FONTAINE_PAPILLARY_THYROID_CARCINOMA_UP	FONTAINE_PAPILLARY_THYROID_CARCINOMA_UP		35	-0.27106333	-0.8199704	0.6545454	0.8117759	1	2853	tags=37%, list=25%, signal=50%
SESTO_RESPONSE_TO_UV_C2	SESTO_RESPONSE_TO_UV_C2		33	-0.26346806	-0.8198742	0.575	0.81120175	1	3884	tags=42%, list=35%, signal=65%
SEMENZA_HIF1_TARGETS	SEMENZA_HIF1_TARGETS		25	-0.26931563	-0.81934196	0.7169811	0.81108236	1	2062	tags=32%, list=18%, signal=39%
GOTTWEIN_TARGETS_OF_KSHV_MIR_K12_11	GOTTWEIN_TARGETS_OF_KSHV_MIR_K12_11		32	-0.23981304	-0.81720334	0.63829786	0.81359327	1	2375	tags=38%, list=21%, signal=47%
LEE_RECENT_THYMIC_EMIGRANT	LEE_RECENT_THYMIC_EMIGRANT		65	-0.20972173	-0.8170932	0.74509805	0.8129498	1	2177	tags=26%, list=19%, signal=32%
NAGASHIMA_NRG1_SIGNALING_DN	NAGASHIMA_NRG1_SIGNALING_DN		23	-0.26016334	-0.81531286	0.76363635	0.8156066	1	1575	tags=22%, list=14%, signal=25%
SENESE_HDAC2_TARGETS_UP	SENESE_HDAC2_TARGETS_UP		66	-0.23671085	-0.81482446	0.7777778	0.8156924	1	1246	tags=17%, list=11%, signal=19%
MOHANKUMAR_TLX1_TARGETS_DN	MOHANKUMAR_TLX1_TARGETS_DN		82	-0.24205141	-0.8126651	0.877551	0.81829566	1	2652	tags=35%, list=24%, signal=46%
KEGG_STEROID_HORMONE_BIOSYNTHESIS	KEGG_STEROID_HORMONE_BIOSYNTHESIS		24	-0.31233594	-0.8125237	0.75	0.81768197	1	2695	tags=42%, list=24%, signal=55%
LUI_THYROID_CANCER_PAX8_PPARG_DN	LUI_THYROID_CANCER_PAX8_PPARG_DN		34	-0.22082391	-0.8123596	0.6851852	0.8170917	1	2154	tags=26%, list=19%, signal=33%
FRASOR_TAMOXIFEN_RESPONSE_UP	FRASOR_TAMOXIFEN_RESPONSE_UP		32	-0.24821758	-0.811735	0.79591835	0.8173154	1	38	tags=6%, list=0%, signal=6%
KEGG_PENTOSE_PHOSPHATE_PATHWAY	KEGG_PENTOSE_PHOSPHATE_PATHWAY		19	-0.29884505	-0.8105292	0.7222222	0.81892425	1	2183	tags=37%, list=19%, signal=46%
AMIT_SERUM_RESPONSE_120_MCF10A	AMIT_SERUM_RESPONSE_120_MCF10A		45	-0.24571583	-0.8102795	0.7777778	0.81864965	1	808	tags=13%, list=7%, signal=14%
APPEL_IMATINIB_RESPONSE	APPEL_IMATINIB_RESPONSE		23	-0.2835381	-0.80969864	0.8113208	0.81894016	1	2448	tags=35%, list=22%, signal=44%
BIOCARTA_CTCF_PATHWAY	BIOCARTA_CTCF_PATHWAY		15	-0.3004765	-0.8096324	0.6938776	0.818215	1	2564	tags=47%, list=23%, signal=60%
SIG_PIP3_SIGNALING_IN_CARDIAC_MYOCTES	SIG_PIP3_SIGNALING_IN_CARDIAC_MYOCTES		42	-0.22689216	-0.8077742	0.6666667	0.82042783	1	1679	tags=19%, list=15%, signal=22%
HSIAO_HOUSEKEEPING_GENES	HSIAO_HOUSEKEEPING_GENES		275	-0.16958132	-0.80672723	0.6111111	0.8215659	1	1796	tags=16%, list=16%, signal=18%
REACTOME_FGFR_LIGAND_BINDING_AND_ACTIVATION	REACTOME_FGFR_LIGAND_BINDING_AND_ACTIVATION		20	-0.33104372	-0.80605537	0.74545455	0.8218489	1	2365	tags=30%, list=21%, signal=38%
MCCLUNG_CREB1_TARGETS_DN	MCCLUNG_CREB1_TARGETS_DN		42	-0.24069528	-0.80308163	0.7241379	0.82560444	1	2897	tags=33%, list=26%, signal=45%
HEIDENBLAD_AMPLIFIED_IN_PANCREATIC_CANCER	HEIDENBLAD_AMPLIFIED_IN_PANCREATIC_CANCER		20	-0.26108524	-0.8009658	0.70212764	0.82844007	1	1139	tags=15%, list=10%, signal=17%
KEGG_GLYCINE_SERINE_AND_THREONINE_METABOLISM	KEGG_GLYCINE_SERINE_AND_THREONINE_METABOLISM		22	-0.32415593	-0.8007689	0.7288136	0.82785124	1	1214	tags=27%, list=11%, signal=31%
REACTOME_ACTIVATION_OF_NMDA_RECEPTOR_UPON_GLUTAMATE_BINDING_AND_POSTSYNAPTIC_EVENTS	REACTOME_ACTIVATION_OF_NMDA_RECEPTOR_UPON_GLUTAMATE_BINDING_AND_POSTSYNAPTIC_EVENTS		26	-0.29093626	-0.8001697	0.7755102	0.8279588	1	1403	tags=23%, list=13%, signal=26%
GINESTIER_BREAST_CANCER_ZNF217_AMPLIFIED_UP	GINESTIER_BREAST_CANCER_ZNF217_AMPLIFIED_UP		36	-0.24580838	-0.798943	0.6938776	0.82891	1	1271	tags=17%, list=11%, signal=19%
KEGG_GALACTOSE_METABOLISM	KEGG_GALACTOSE_METABOLISM		21	-0.2721728	-0.79600686	0.6779661	0.8329638	1	2104	tags=24%, list=19%, signal=29%
MCCLUNG_DELTA_FOSB_TARGETS_2WK	MCCLUNG_DELTA_FOSB_TARGETS_2WK		34	-0.30012673	-0.79503345	0.76744187	0.83370763	1	2881	tags=44%, list=26%, signal=59%
REACTOME_SYNTHESIS_OF_BILE_ACIDS_AND_BILE_SALTS	REACTOME_SYNTHESIS_OF_BILE_ACIDS_AND_BILE_SALTS		18	-0.3117276	-0.7948556	0.7407407	0.83325154	1	2336	tags=50%, list=21%, signal=63%
GRUETZMANN_PANCREATIC_CANCER_UP	GRUETZMANN_PANCREATIC_CANCER_UP		252	-0.21969439	-0.79473054	0.72	0.83270806	1	1517	tags=17%, list=14%, signal=19%
WILENSKY_RESPONSE_TO_DARAPLADIB	WILENSKY_RESPONSE_TO_DARAPLADIB		18	-0.3594393	-0.79446185	0.64	0.8323648	1	948	tags=22%, list=8%, signal=24%
REACTOME_TRAF6_MEDIATED_INDUCTION_OF_THE_ANTIVIRAL_CYTOKINE_IFN_ALPHA_BETA_CASCADE	REACTOME_TRAF6_MEDIATED_INDUCTION_OF_THE_ANTIVIRAL_CYTOKINE_IFN_ALPHA_BETA_CASCADE		31	-0.2477968	-0.7941247	0.6511628	0.83204114	1	1257	tags=13%, list=11%, signal=14%
POMEROY_MEDULLOBLASTOMA_PROGNOSIS_UP	POMEROY_MEDULLOBLASTOMA_PROGNOSIS_UP		26	-0.24405971	-0.79364526	0.7962963	0.8319876	1	2465	tags=27%, list=22%, signal=34%
LOPES_METHYLATED_IN_COLON_CANCER_DN	LOPES_METHYLATED_IN_COLON_CANCER_DN		17	-0.28595698	-0.7924583	0.8214286	0.83288723	1	1150	tags=18%, list=10%, signal=20%
ASTIER_INTEGRIN_SIGNALING	ASTIER_INTEGRIN_SIGNALING		36	-0.20777951	-0.7913909	0.78431374	0.8338856	1	2023	tags=19%, list=18%, signal=24%
YAMASHITA_METHYLATED_IN_PROSTATE_CANCER	YAMASHITA_METHYLATED_IN_PROSTATE_CANCER		44	-0.30054027	-0.7904563	0.6458333	0.8349809	1	982	tags=23%, list=9%, signal=25%
SENGUPTA_NASOPHARYNGEAL_CARCINOMA_DN	SENGUPTA_NASOPHARYNGEAL_CARCINOMA_DN		130	-0.2469372	-0.78707445	0.8135593	0.8400742	1	2560	tags=34%, list=23%, signal=43%
ELLWOOD_MYC_TARGETS_DN	ELLWOOD_MYC_TARGETS_DN		31	-0.25154075	-0.78643835	0.71929824	0.8403503	1	1146	tags=13%, list=10%, signal=14%
KEGG_SPHINGOLIPID_METABOLISM	KEGG_SPHINGOLIPID_METABOLISM		22	-0.28048694	-0.7861533	0.86206895	0.83990073	1	1932	tags=23%, list=17%, signal=27%
RUTELLA_RESPONSE_TO_HGF_DN	RUTELLA_RESPONSE_TO_HGF_DN		141	-0.21333168	-0.78519857	0.75555557	0.84078413	1	2501	tags=30%, list=22%, signal=38%
MILI_PSEUDOPODIA_CHEMOTAXIS_UP	MILI_PSEUDOPODIA_CHEMOTAXIS_UP		36	-0.25646016	-0.78497446	0.6744186	0.84030825	1	1642	tags=19%, list=15%, signal=23%
SHEPARD_CRUSH_AND_BURN_MUTANT_UP	SHEPARD_CRUSH_AND_BURN_MUTANT_UP		97	-0.19115421	-0.7844014	0.9111111	0.8404519	1	1866	tags=18%, list=17%, signal=21%
BIOCARTA_DEATH_PATHWAY	BIOCARTA_DEATH_PATHWAY		21	-0.24652997	-0.7821838	0.7234042	0.843325	1	1471	tags=24%, list=13%, signal=27%
WENDT_COHESIN_TARGETS_UP	WENDT_COHESIN_TARGETS_UP		19	-0.31945246	-0.7816861	0.75609756	0.8433355	1	2546	tags=26%, list=23%, signal=34%
BIOCARTA_MTOR_PATHWAY	BIOCARTA_MTOR_PATHWAY		16	-0.26806697	-0.78144866	0.75	0.8430031	1	2569	tags=38%, list=23%, signal=49%
ODONNELL_METASTASIS_DN	ODONNELL_METASTASIS_DN		16	-0.2845231	-0.7803365	0.7755102	0.8439718	1	1659	tags=25%, list=15%, signal=29%
REACTOME_TCR_SIGNALING	REACTOME_TCR_SIGNALING		32	-0.3225955	-0.77985245	0.72727275	0.8440633	1	2159	tags=31%, list=19%, signal=39%
SENESE_HDAC3_TARGETS_UP	SENESE_HDAC3_TARGETS_UP		258	-0.20167612	-0.7775442	0.84444445	0.8469245	1	1354	tags=15%, list=12%, signal=16%
STEARMAN_LUNG_CANCER_EARLY_VS_LATE_UP	STEARMAN_LUNG_CANCER_EARLY_VS_LATE_UP		90	-0.18816085	-0.77468127	0.8333333	0.85065866	1	1225	tags=11%, list=11%, signal=12%
BYSTRYKH_HEMATOPOIESIS_STEM_CELL_AND_BRAIN_QTL_CIS	BYSTRYKH_HEMATOPOIESIS_STEM_CELL_AND_BRAIN_QTL_CIS		43	-0.25620824	-0.773783	0.70731705	0.85148776	1	1940	tags=23%, list=17%, signal=28%
YANG_BREAST_CANCER_ESR1_LASER_DN	YANG_BREAST_CANCER_ESR1_LASER_DN		24	-0.24207395	-0.77337766	0.8148148	0.8512929	1	2707	tags=33%, list=24%, signal=44%
REACTOME_NEF_MEDIATES_DOWN_MODULATION_OF_CELL_SURFACE_RECEPTORS_BY_RECRUITING_THEM_TO_CLATHRIN_ADAPTERS	REACTOME_NEF_MEDIATES_DOWN_MODULATION_OF_CELL_SURFACE_RECEPTORS_BY_RECRUITING_THEM_TO_CLATHRIN_ADAPTERS		15	-0.24822855	-0.7728803	0.75510204	0.85134274	1	1409	tags=20%, list=13%, signal=23%
SEIDEN_ONCOGENESIS_BY_MET	SEIDEN_ONCOGENESIS_BY_MET		59	-0.23977974	-0.7723539	0.6976744	0.8513046	1	2251	tags=31%, list=20%, signal=38%
BIOCARTA_WNT_PATHWAY	BIOCARTA_WNT_PATHWAY		18	-0.260644	-0.7716719	0.75609756	0.8513654	1	8285	tags=100%, list=74%, signal=384%
REACTOME_HORMONE_BIOSYNTHESIS	REACTOME_HORMONE_BIOSYNTHESIS		36	-0.27946335	-0.7715803	0.74545455	0.8505667	1	17	tags=6%, list=0%, signal=6%
REN_ALVEOLAR_RHABDOMYOSARCOMA_DN	REN_ALVEOLAR_RHABDOMYOSARCOMA_DN		312	-0.23806688	-0.7710055	0.7254902	0.85063523	1	2111	tags=24%, list=19%, signal=29%
ENK_UV_RESPONSE_KERATINOCYTE_DN	ENK_UV_RESPONSE_KERATINOCYTE_DN		307	-0.19386669	-0.7708326	0.6585366	0.8501393	1	2364	tags=24%, list=21%, signal=29%
BOYLAN_MULTIPLE_MYELOMA_D_DN	BOYLAN_MULTIPLE_MYELOMA_D_DN		51	-0.23588662	-0.77041477	0.75510204	0.8500737	1	2329	tags=31%, list=21%, signal=39%
REACTOME_DOWN_STREAM_SIGNAL_TRANSDUCTION	REACTOME_DOWN_STREAM_SIGNAL_TRANSDUCTION		25	-0.24829167	-0.770302	0.71428573	0.84944695	1	1679	tags=24%, list=15%, signal=28%
JAZAG_TGFB1_SIGNALING_DN	JAZAG_TGFB1_SIGNALING_DN		26	-0.24331966	-0.7699055	0.8148148	0.8493045	1	2385	tags=27%, list=21%, signal=34%
ZHONG_RESPONSE_TO_AZACITIDINE_AND_TSA_UP	ZHONG_RESPONSE_TO_AZACITIDINE_AND_TSA_UP		100	-0.22298892	-0.7694197	0.8541667	0.84906536	1	750	tags=10%, list=7%, signal=11%
RASHI_RESPONSE_TO_IONIZING_RADIATION_4	RASHI_RESPONSE_TO_IONIZING_RADIATION_4		46	-0.23154472	-0.76852447	0.8627451	0.8496219	1	2140	tags=24%, list=19%, signal=29%
TIEN_INTESTINE_PROBIOTICS_2HR_DN	TIEN_INTESTINE_PROBIOTICS_2HR_DN		42	-0.22417055	-0.7667244	0.7446808	0.85163313	1	1414	tags=14%, list=13%, signal=16%
REACTOME_AXON_GUIDANCE	REACTOME_AXON_GUIDANCE		109	-0.22219296	-0.76552755	0.78431374	0.8529273	1	1764	tags=19%, list=16%, signal=23%
BIOCARTA_MAPK_PATHWAY	BIOCARTA_MAPK_PATHWAY		56	-0.20665759	-0.764628	0.73913044	0.8535002	1	1765	tags=18%, list=16%, signal=21%
WATANABE_COLON_CANCER_MSI_VS_MSS_DN	WATANABE_COLON_CANCER_MSI_VS_MSS_DN		38	-0.26253483	-0.76434004	0.8372093	0.85308343	1	1840	tags=26%, list=16%, signal=31%
WEBER_METHYLATED_HCP_IN_FIBROBLAST_DN	WEBER_METHYLATED_HCP_IN_FIBROBLAST_DN		16	-0.30007458	-0.763616	0.7659575	0.8533712	1	1482	tags=13%, list=13%, signal=14%
NGUYEN_NOTCH1_TARGETS_UP	NGUYEN_NOTCH1_TARGETS_UP		15	-0.3182101	-0.76290184	0.76744187	0.85375386	1	1061	tags=20%, list=9%, signal=22%
ALCALA_APOPTOSIS	ALCALA_APOPTOSIS		58	-0.21927187	-0.7624991	0.7916667	0.85376364	1	1749	tags=17%, list=16%, signal=20%
FLECHNER_PBL_KIDNEY_TRANSPLANT_REJECTED_VS_OK_UP	FLECHNER_PBL_KIDNEY_TRANSPLANT_REJECTED_VS_OK_UP		42	-0.23272999	-0.7611468	0.6744186	0.8549639	1	1724	tags=21%, list=15%, signal=25%
YAUCH_HEDGEHOG_SIGNALING_PARACRINE_UP	YAUCH_HEDGEHOG_SIGNALING_PARACRINE_UP		88	-0.23423949	-0.7605496	0.9111111	0.85510194	1	2798	tags=36%, list=25%, signal=48%
MCCLUNG_CREB1_TARGETS_UP	MCCLUNG_CREB1_TARGETS_UP		76	-0.22115533	-0.7600629	0.84313726	0.8549659	1	2090	tags=26%, list=19%, signal=32%
DUNNE_TARGETS_OF_AML1_MTG8_FUSION_UP	DUNNE_TARGETS_OF_AML1_MTG8_FUSION_UP		32	-0.27466542	-0.7594695	0.7708333	0.85500365	1	774	tags=16%, list=7%, signal=17%
MAHADEVAN_IMATINIB_RESISTANCE_UP	MAHADEVAN_IMATINIB_RESISTANCE_UP		15	-0.29805776	-0.7577919	0.8043478	0.8570165	1	806	tags=20%, list=7%, signal=22%
HELLER_SILENCED_BY_METHYLATION_UP	HELLER_SILENCED_BY_METHYLATION_UP		158	-0.23971914	-0.75739783	0.8043478	0.8568625	1	1753	tags=25%, list=16%, signal=29%
BERNARD_PPAPDC1B_TARGETS_DN	BERNARD_PPAPDC1B_TARGETS_DN		23	-0.2544675	-0.7568832	0.8	0.8568198	1	1101	tags=17%, list=10%, signal=19%
REACTOME_CELL_JUNCTION_ORGANIZATION	REACTOME_CELL_JUNCTION_ORGANIZATION		57	-0.22724356	-0.7552248	0.89285713	0.8586545	1	1791	tags=23%, list=16%, signal=27%
REACTOME_REGULATION_OF_INSULIN_SECRETION_BY_ACETYLCHOLINE	REACTOME_REGULATION_OF_INSULIN_SECRETION_BY_ACETYLCHOLINE		18	-0.2974015	-0.7535175	0.76785713	0.86044925	1	2182	tags=33%, list=19%, signal=41%
MIDORIKAWA_AMPLIFIED_IN_LIVER_CANCER	MIDORIKAWA_AMPLIFIED_IN_LIVER_CANCER		26	-0.23041707	-0.7527204	0.8679245	0.86092275	1	1025	tags=8%, list=9%, signal=8%
HANN_RESISTANCE_TO_BCL2_INHIBITOR_UP	HANN_RESISTANCE_TO_BCL2_INHIBITOR_UP		21	-0.28362143	-0.7517358	0.8666667	0.8614794	1	491	tags=14%, list=4%, signal=15%
GRAHAM_CML_QUIESCENT_VS_NORMAL_DIVIDING_UP	GRAHAM_CML_QUIESCENT_VS_NORMAL_DIVIDING_UP		35	-0.26579115	-0.7506136	0.8333333	0.86220443	1	2054	tags=29%, list=18%, signal=35%
RUGO_STRESS_RESPONSE_SUBSET_G	RUGO_STRESS_RESPONSE_SUBSET_G		19	-0.27416188	-0.7482123	0.7173913	0.8646756	1	1376	tags=16%, list=12%, signal=18%
KYNG_DNA_DAMAGE_BY_4NQO_OR_UV	KYNG_DNA_DAMAGE_BY_4NQO_OR_UV		19	-0.27416188	-0.7482123	0.7173913	0.8638613	1	1376	tags=16%, list=12%, signal=18%
REACTOME_LIPOPROTEIN_METABOLISM	REACTOME_LIPOPROTEIN_METABOLISM		18	-0.31092423	-0.7477508	0.8888889	0.8639665	1	2718	tags=39%, list=24%, signal=51%
BIOCARTA_DC_PATHWAY	BIOCARTA_DC_PATHWAY		15	-0.35627517	-0.7472237	0.7906977	0.8639278	1	799	tags=20%, list=7%, signal=22%
LEE_EARLY_T_LYMPHOCYTE_DN	LEE_EARLY_T_LYMPHOCYTE_DN		17	-0.28180456	-0.7463657	0.76785713	0.86429405	1	1753	tags=24%, list=16%, signal=28%
BUYTAERT_PHOTODYNAMIC_THERAPY_STRESS_UP	BUYTAERT_PHOTODYNAMIC_THERAPY_STRESS_UP		428	-0.18471766	-0.7456494	0.85	0.86448723	1	2590	tags=24%, list=23%, signal=30%
THEILGAARD_NEUTROPHIL_AT_SKIN_WOUND_DN	THEILGAARD_NEUTROPHIL_AT_SKIN_WOUND_DN		150	-0.17823413	-0.74375075	0.86	0.86628896	1	2572	tags=21%, list=23%, signal=27%
REACTOME_SHCMEDIATED_CASCADE	REACTOME_SHCMEDIATED_CASCADE		16	-0.3212672	-0.7423975	0.81666666	0.8672781	1	2186	tags=25%, list=20%, signal=31%
RICKMAN_HEAD_AND_NECK_CANCER_B	RICKMAN_HEAD_AND_NECK_CANCER_B		23	-0.29831097	-0.7398462	0.9074074	0.8699006	1	2137	tags=35%, list=19%, signal=43%
BOGNI_TREATMENT_RELATED_MYELOID_LEUKEMIA_DN	BOGNI_TREATMENT_RELATED_MYELOID_LEUKEMIA_DN		18	-0.21859375	-0.7386532	0.7358491	0.8707847	1	2177	tags=22%, list=19%, signal=28%
SIMBULAN_UV_RESPONSE_IMMORTALIZED_DN	SIMBULAN_UV_RESPONSE_IMMORTALIZED_DN		16	-0.26758254	-0.73823404	0.74	0.8706658	1	3108	tags=44%, list=28%, signal=60%
BIOCARTA_MYOSIN_PATHWAY	BIOCARTA_MYOSIN_PATHWAY		16	-0.26731914	-0.7381838	0.90384614	0.8698871	1	1449	tags=25%, list=13%, signal=29%
REACTOME_GS_ALPHA_MEDIATED_EVENTS_IN_GLUCAGON_SIGNALLING	REACTOME_GS_ALPHA_MEDIATED_EVENTS_IN_GLUCAGON_SIGNALLING		19	-0.29444712	-0.7371967	0.76785713	0.87054247	1	1403	tags=21%, list=13%, signal=24%
GENTILE_UV_RESPONSE_CLUSTER_D8	GENTILE_UV_RESPONSE_CLUSTER_D8		19	-0.24689771	-0.7366284	0.8367347	0.87053645	1	1513	tags=21%, list=14%, signal=24%
BIOCARTA_PROTEASOME_PATHWAY	BIOCARTA_PROTEASOME_PATHWAY		17	-0.2617834	-0.73518395	0.7291667	0.8718711	1	8272	tags=100%, list=74%, signal=382%
LIANG_HEMATOPOIESIS_STEM_CELL_NUMBER_SMALL_VS_HUGE_DN	LIANG_HEMATOPOIESIS_STEM_CELL_NUMBER_SMALL_VS_HUGE_DN		23	-0.24489668	-0.7349165	0.85714287	0.8712456	1	1421	tags=17%, list=13%, signal=20%
MULLIGHAN_MLL_SIGNATURE_1_UP	MULLIGHAN_MLL_SIGNATURE_1_UP		233	-0.18250221	-0.73319	0.8269231	0.87261915	1	2241	tags=22%, list=20%, signal=27%
REACTOME_SIGNAL_AMPLIFICATION	REACTOME_SIGNAL_AMPLIFICATION		23	-0.28084022	-0.7311439	0.7735849	0.8745543	1	1155	tags=17%, list=10%, signal=19%
RODWELL_AGING_KIDNEY_UP	RODWELL_AGING_KIDNEY_UP		205	-0.2418889	-0.7303778	0.7777778	0.8747233	1	1774	tags=20%, list=16%, signal=23%
REACTOME_GENERATION_OF_SECOND_MESSENGER_MOLECULES	REACTOME_GENERATION_OF_SECOND_MESSENGER_MOLECULES		16	-0.3799031	-0.7297735	0.7906977	0.8747599	1	1409	tags=31%, list=13%, signal=36%
MORI_EMU_MYC_LYMPHOMA_BY_ONSET_TIME_DN	MORI_EMU_MYC_LYMPHOMA_BY_ONSET_TIME_DN		16	-0.29895207	-0.7286932	0.7368421	0.8754189	1	2223	tags=31%, list=20%, signal=39%
RICKMAN_HEAD_AND_NECK_CANCER_D	RICKMAN_HEAD_AND_NECK_CANCER_D		18	-0.3168022	-0.72737694	0.875	0.8767443	1	1265	tags=28%, list=11%, signal=31%
HEDENFALK_BREAST_CANCER_BRCA1_VS_BRCA2	HEDENFALK_BREAST_CANCER_BRCA1_VS_BRCA2		21	-0.22717541	-0.7237092	0.7962963	0.8807313	1	2208	tags=29%, list=20%, signal=36%
MORI_LARGE_PRE_BII_LYMPHOCYTE_DN	MORI_LARGE_PRE_BII_LYMPHOCYTE_DN		34	-0.30107903	-0.72316086	0.74509805	0.88063776	1	1265	tags=21%, list=11%, signal=23%
FLECHNER_BIOPSY_KIDNEY_TRANSPLANT_REJECTED_VS_OK_UP	FLECHNER_BIOPSY_KIDNEY_TRANSPLANT_REJECTED_VS_OK_UP		64	-0.26930383	-0.72073054	0.6851852	0.883118	1	1531	tags=22%, list=14%, signal=25%
REACTOME_CAM_PATHWAY	REACTOME_CAM_PATHWAY		16	-0.30198163	-0.7198581	0.8245614	0.8832914	1	1403	tags=19%, list=13%, signal=21%
SMID_BREAST_CANCER_RELAPSE_IN_BONE_UP	SMID_BREAST_CANCER_RELAPSE_IN_BONE_UP		59	-0.25404993	-0.71942925	0.8965517	0.88291854	1	1769	tags=27%, list=16%, signal=32%
REACTOME_AMINE_LIGAND_BINDING_RECEPTORS	REACTOME_AMINE_LIGAND_BINDING_RECEPTORS		27	-0.26534498	-0.7187889	0.8333333	0.882891	1	255	tags=7%, list=2%, signal=8%
PARK_TRETINOIN_RESPONSE_AND_PML_RARA_FUSION	PARK_TRETINOIN_RESPONSE_AND_PML_RARA_FUSION		21	-0.28343362	-0.7175279	0.877551	0.8838343	1	637	tags=14%, list=6%, signal=15%
NIKOLSKY_BREAST_CANCER_8P12_P11_AMPLICON	NIKOLSKY_BREAST_CANCER_8P12_P11_AMPLICON		25	-0.2436429	-0.7160005	0.80851066	0.8847226	1	2628	tags=40%, list=23%, signal=52%
BIOCARTA_GSK3_PATHWAY	BIOCARTA_GSK3_PATHWAY		16	-0.26992652	-0.7153176	0.88372093	0.8849701	1	1490	tags=19%, list=13%, signal=22%
WATANABE_RECTAL_CANCER_RADIOTHERAPY_RESPONSIVE_DN	WATANABE_RECTAL_CANCER_RADIOTHERAPY_RESPONSIVE_DN		56	-0.20678192	-0.71269834	0.9791667	0.8880411	1	2341	tags=23%, list=21%, signal=29%
SETLUR_PROSTATE_CANCER_TMPRSS2_ERG_FUSION_DN	SETLUR_PROSTATE_CANCER_TMPRSS2_ERG_FUSION_DN		15	-0.29995328	-0.7125827	0.9032258	0.88738865	1	1122	tags=20%, list=10%, signal=22%
GRADE_COLON_VS_RECTAL_CANCER_UP	GRADE_COLON_VS_RECTAL_CANCER_UP		18	-0.2602707	-0.7114835	0.85106385	0.88778365	1	2424	tags=39%, list=22%, signal=50%
REACTOME_ACTIVATED_TLR4_SIGNALLING	REACTOME_ACTIVATED_TLR4_SIGNALLING		15	-0.27729592	-0.7099675	0.8913044	0.8891007	1	8098	tags=100%, list=72%, signal=361%
LINDGREN_BLADDER_CANCER_CLUSTER_1_UP	LINDGREN_BLADDER_CANCER_CLUSTER_1_UP		65	-0.17982262	-0.7060673	0.9444444	0.8934093	1	508	tags=6%, list=5%, signal=6%
REACTOME_MAP_KINASES_ACTIVATION_IN_TLR_CASCADE	REACTOME_MAP_KINASES_ACTIVATION_IN_TLR_CASCADE		26	-0.23698701	-0.7038213	0.7906977	0.89544624	1	1099	tags=12%, list=10%, signal=13%
REACTOME_STEROID_HORMONES	REACTOME_STEROID_HORMONES		17	-0.30017522	-0.70360106	0.8627451	0.8948334	1	17	tags=6%, list=0%, signal=6%
KEGG_NATURAL_KILLER_CELL_MEDIATED_CYTOTOXICITY	KEGG_NATURAL_KILLER_CELL_MEDIATED_CYTOTOXICITY		64	-0.25387934	-0.7025353	0.78571427	0.89521825	1	1684	tags=20%, list=15%, signal=24%
REACTOME_OPIOID_SIGNALLING	REACTOME_OPIOID_SIGNALLING		57	-0.2019742	-0.7015117	0.852459	0.8956535	1	1867	tags=18%, list=17%, signal=21%
REACTOME_GLUCAGON_SIGNALING_IN_METABOLIC_REGULATION	REACTOME_GLUCAGON_SIGNALING_IN_METABOLIC_REGULATION		22	-0.26942867	-0.700552	0.78571427	0.89594156	1	1403	tags=18%, list=13%, signal=21%
CHAUHAN_RESPONSE_TO_METHOXYESTRADIOL_DN	CHAUHAN_RESPONSE_TO_METHOXYESTRADIOL_DN		78	-0.17745367	-0.69910675	0.74509805	0.89684504	1	2076	tags=21%, list=19%, signal=25%
HUPER_BREAST_BASAL_VS_LUMINAL_UP	HUPER_BREAST_BASAL_VS_LUMINAL_UP		31	-0.2745083	-0.6989064	0.875	0.8961855	1	855	tags=19%, list=8%, signal=21%
FAELT_B_CLL_WITH_VH3_21_UP	FAELT_B_CLL_WITH_VH3_21_UP		30	-0.20865077	-0.69843715	0.8	0.8959661	1	1350	tags=13%, list=12%, signal=15%
BIOCARTA_IL2RB_PATHWAY	BIOCARTA_IL2RB_PATHWAY		23	-0.23030551	-0.69115835	0.81632656	0.9038693	1	3179	tags=39%, list=28%, signal=55%
REACTOME_ADP_SIGNALLING_THROUGH_P2Y_PURINOCEPTOR_12	REACTOME_ADP_SIGNALLING_THROUGH_P2Y_PURINOCEPTOR_12		17	-0.27296582	-0.69080186	0.9019608	0.90349835	1	1867	tags=24%, list=17%, signal=28%
BIOCARTA_RAC1_PATHWAY	BIOCARTA_RAC1_PATHWAY		18	-0.27444077	-0.6905971	0.9583333	0.90291274	1	1490	tags=22%, list=13%, signal=26%
OSMAN_BLADDER_CANCER_UP	OSMAN_BLADDER_CANCER_UP		203	-0.1730974	-0.6902761	0.90697676	0.9023725	1	2456	tags=21%, list=22%, signal=27%
KEGG_ANTIGEN_PROCESSING_AND_PRESENTATION	KEGG_ANTIGEN_PROCESSING_AND_PRESENTATION		34	-0.1931544	-0.6882414	0.8333333	0.90339464	1	1133	tags=12%, list=10%, signal=13%
IVANOVA_HEMATOPOIESIS_STEM_CELL	IVANOVA_HEMATOPOIESIS_STEM_CELL		61	-0.20347601	-0.6859129	0.96428573	0.9049182	1	1412	tags=15%, list=13%, signal=17%
REACTOME_G_BETA_GAMMA_SIGNALLING_THROUGH_PI3KGAMMA	REACTOME_G_BETA_GAMMA_SIGNALLING_THROUGH_PI3KGAMMA		17	-0.25121975	-0.677246	0.9245283	0.9139737	1	1867	tags=24%, list=17%, signal=28%
FONTAINE_THYROID_TUMOR_UNCERTAIN_MALIGNANCY_UP	FONTAINE_THYROID_TUMOR_UNCERTAIN_MALIGNANCY_UP		18	-0.25063968	-0.6728367	0.94736844	0.9178116	1	602	tags=11%, list=5%, signal=12%
KIM_MYCN_AMPLIFICATION_TARGETS_DN	KIM_MYCN_AMPLIFICATION_TARGETS_DN		45	-0.20587967	-0.66449374	0.9411765	0.92516	1	2754	tags=27%, list=25%, signal=35%
REACTOME_NUCLEAR_EVENTS_KINASE_AND_TRANSCRIPTION_FACTOR_ACTIVATION	REACTOME_NUCLEAR_EVENTS_KINASE_AND_TRANSCRIPTION_FACTOR_ACTIVATION		15	-0.25370586	-0.66420674	0.8	0.92455196	1	1099	tags=13%, list=10%, signal=15%
REACTOME_NEURORANSMITTER_RECEPTOR_BINDING_AND_DOWNSTREAM_TRANSMISSION_IN_THE_POSTSYNAPTIC_CELL	REACTOME_NEURORANSMITTER_RECEPTOR_BINDING_AND_DOWNSTREAM_TRANSMISSION_IN_THE_POSTSYNAPTIC_CELL		59	-0.20379327	-0.66222024	0.9433962	0.9257862	1	1403	tags=17%, list=13%, signal=19%
KEGG_ACUTE_MYELOID_LEUKEMIA	KEGG_ACUTE_MYELOID_LEUKEMIA		36	-0.18267262	-0.6608427	0.9230769	0.926314	1	2159	tags=25%, list=19%, signal=31%
REACTOME_PI3K_CASCADE	REACTOME_PI3K_CASCADE		26	-0.218261	-0.6544359	0.96363634	0.93159735	1	2365	tags=31%, list=21%, signal=39%
KEGG_VEGF_SIGNALING_PATHWAY	KEGG_VEGF_SIGNALING_PATHWAY		46	-0.19239722	-0.6539226	1	0.93113315	1	2146	tags=22%, list=19%, signal=27%
JISON_SICKLE_CELL_DISEASE_DN	JISON_SICKLE_CELL_DISEASE_DN		103	-0.14994738	-0.65213984	0.9423077	0.9320295	1	1919	tags=14%, list=17%, signal=16%
REACTOME_INTRINSIC_PATHWAY_FOR_APOPTOSIS	REACTOME_INTRINSIC_PATHWAY_FOR_APOPTOSIS		16	-0.24271964	-0.6511062	0.9111111	0.93209565	1	1679	tags=25%, list=15%, signal=29%
ICHIBA_GRAFT_VERSUS_HOST_DISEASE_D7_UP	ICHIBA_GRAFT_VERSUS_HOST_DISEASE_D7_UP		87	-0.22736768	-0.6508863	0.9411765	0.9315288	1	1257	tags=18%, list=11%, signal=21%
MCCLUNG_DELTA_FOSB_TARGETS_8WK	MCCLUNG_DELTA_FOSB_TARGETS_8WK		33	-0.21604292	-0.6506738	0.91935486	0.93097055	1	2372	tags=27%, list=21%, signal=35%
LINDSTEDT_DENDRITIC_CELL_MATURATION_A	LINDSTEDT_DENDRITIC_CELL_MATURATION_A		39	-0.27000672	-0.64799595	0.8918919	0.9324002	1	2529	tags=33%, list=23%, signal=43%
OSMAN_BLADDER_CANCER_DN	OSMAN_BLADDER_CANCER_DN		175	-0.14078365	-0.6460636	0.9583333	0.93314576	1	1500	tags=11%, list=13%, signal=12%
KEGG_ENDOCYTOSIS	KEGG_ENDOCYTOSIS		100	-0.16237596	-0.6412294	0.98	0.93622255	1	2164	tags=17%, list=19%, signal=21%
BROWNE_HCMV_INFECTION_1HR_UP	BROWNE_HCMV_INFECTION_1HR_UP		32	-0.21280745	-0.6399446	0.9661017	0.93661386	1	2038	tags=25%, list=18%, signal=30%
KEGG_TOLL_LIKE_RECEPTOR_SIGNALING_PATHWAY	KEGG_TOLL_LIKE_RECEPTOR_SIGNALING_PATHWAY		60	-0.20371948	-0.63986397	0.95652175	0.93582594	1	1490	tags=13%, list=13%, signal=15%
KEGG_AMYOTROPHIC_LATERAL_SCLEROSIS_ALS	KEGG_AMYOTROPHIC_LATERAL_SCLEROSIS_ALS		29	-0.21147455	-0.63831127	0.9622642	0.9362992	1	1654	tags=21%, list=15%, signal=24%
BIOCARTA_INTRINSIC_PATHWAY	BIOCARTA_INTRINSIC_PATHWAY		23	-0.2714822	-0.6383018	0.91071427	0.9354779	1	2676	tags=39%, list=24%, signal=51%
DANG_MYC_TARGETS_DN	DANG_MYC_TARGETS_DN		24	-0.23426017	-0.6365561	0.8695652	0.9361221	1	2810	tags=42%, list=25%, signal=56%
SHEN_SMARCA2_TARGETS_DN	SHEN_SMARCA2_TARGETS_DN		181	-0.19653407	-0.6359102	0.98275864	0.93591344	1	1588	tags=15%, list=14%, signal=17%
REACTOME_ADP_SIGNALLING_THROUGH_P2Y_PURINOCEPTOR_1	REACTOME_ADP_SIGNALLING_THROUGH_P2Y_PURINOCEPTOR_1		18	-0.25575152	-0.631565	0.8627451	0.9384785	1	1867	tags=22%, list=17%, signal=27%
DACOSTA_UV_RESPONSE_VIA_ERCC3_TTD_DN	DACOSTA_UV_RESPONSE_VIA_ERCC3_TTD_DN		25	-0.18684979	-0.6289247	0.95555556	0.9397716	1	2119	tags=20%, list=19%, signal=25%
REACTOME_PLC_BETA_MEDIATED_EVENTS	REACTOME_PLC_BETA_MEDIATED_EVENTS		24	-0.24271564	-0.6270647	0.90909094	0.94040877	1	1784	tags=21%, list=16%, signal=25%
FAELT_B_CLL_WITH_VH_REARRANGEMENTS_UP	FAELT_B_CLL_WITH_VH_REARRANGEMENTS_UP		37	-0.16501284	-0.6201844	0.9122807	0.94468975	1	3434	tags=38%, list=31%, signal=54%
CHEN_HOXA5_TARGETS_9HR_UP	CHEN_HOXA5_TARGETS_9HR_UP		113	-0.16179338	-0.61991936	0.9756098	0.94405234	1	2652	tags=23%, list=24%, signal=30%
REACTOME_INTRINSIC_PATHWAY	REACTOME_INTRINSIC_PATHWAY		15	-0.2799253	-0.61891025	0.98245615	0.9439696	1	2256	tags=33%, list=20%, signal=42%
KEGG_TASTE_TRANSDUCTION	KEGG_TASTE_TRANSDUCTION		21	-0.24847579	-0.61578834	0.9677419	0.94546485	1	2664	tags=33%, list=24%, signal=44%
SPIELMAN_LYMPHOBLAST_EUROPEAN_VS_ASIAN_DN	SPIELMAN_LYMPHOBLAST_EUROPEAN_VS_ASIAN_DN		419	-0.14743857	-0.61031413	0.88372093	0.94853866	1	2541	tags=21%, list=23%, signal=26%
NEWMAN_ERCC6_TARGETS_UP	NEWMAN_ERCC6_TARGETS_UP		15	-0.24002954	-0.6093187	0.94871795	0.94822407	1	2588	tags=33%, list=23%, signal=43%
VALK_AML_CLUSTER_7	VALK_AML_CLUSTER_7		17	-0.25383753	-0.6079658	0.9464286	0.9482567	1	1925	tags=29%, list=17%, signal=35%
BIOCARTA_STRESS_PATHWAY	BIOCARTA_STRESS_PATHWAY		15	-0.18381822	-0.60713446	1	0.94793105	1	2542	tags=27%, list=23%, signal=34%
BLUM_RESPONSE_TO_SALIRASIB_UP	BLUM_RESPONSE_TO_SALIRASIB_UP		169	-0.14262702	-0.6017604	0.9268293	0.9507868	1	3431	tags=33%, list=31%, signal=46%
REACTOME_DOWNSTREAM_SIGNALING_OF_ACTIVATED_FGFR	REACTOME_DOWNSTREAM_SIGNALING_OF_ACTIVATED_FGFR		29	-0.1919282	-0.59686995	0.98214287	0.95281035	1	2365	tags=28%, list=21%, signal=35%
REACTOME_PLC_GAMMA1_SIGNALLING	REACTOME_PLC_GAMMA1_SIGNALLING		19	-0.23377158	-0.59643567	0.90909094	0.95209545	1	1784	tags=21%, list=16%, signal=25%
REACTOME_TOLL_RECEPTOR_CASCADES	REACTOME_TOLL_RECEPTOR_CASCADES		53	-0.16839735	-0.58764917	0.9807692	0.9570457	1	1356	tags=11%, list=12%, signal=13%
RAMALHO_STEMNESS_UP	RAMALHO_STEMNESS_UP		148	-0.14116357	-0.583829	0.9302326	0.9584648	1	2943	tags=24%, list=26%, signal=32%
YAO_TEMPORAL_RESPONSE_TO_PROGESTERONE_CLUSTER_10	YAO_TEMPORAL_RESPONSE_TO_PROGESTERONE_CLUSTER_10		52	-0.141564	-0.58214545	0.85714287	0.95841974	1	2424	tags=19%, list=22%, signal=24%
CHUNG_BLISTER_CYTOTOXICITY_DN	CHUNG_BLISTER_CYTOTOXICITY_DN		21	-0.21583967	-0.574588	0.9607843	0.9618709	1	2329	tags=24%, list=21%, signal=30%
NOUZOVA_TRETINOIN_AND_H4_ACETYLATION	NOUZOVA_TRETINOIN_AND_H4_ACETYLATION		78	-0.13560325	-0.5727225	0.98	0.96201164	1	1913	tags=14%, list=17%, signal=17%
REACTOME_TRAFFICKING_OF_AMPA_RECEPTORS	REACTOME_TRAFFICKING_OF_AMPA_RECEPTORS		20	-0.21756302	-0.56830126	0.9818182	0.9633701	1	1309	tags=15%, list=12%, signal=17%
BIOCARTA_PTDINS_PATHWAY	BIOCARTA_PTDINS_PATHWAY		16	-0.21489638	-0.55154645	0.9811321	0.9706082	1	2446	tags=25%, list=22%, signal=32%
YAO_TEMPORAL_RESPONSE_TO_PROGESTERONE_CLUSTER_7	YAO_TEMPORAL_RESPONSE_TO_PROGESTERONE_CLUSTER_7		56	-0.14979777	-0.5470367	0.95652175	0.97169775	1	1279	tags=9%, list=11%, signal=10%
SU_LIVER	SU_LIVER		42	-0.23472275	-0.5425593	0.94827586	0.97246623	1	1396	tags=21%, list=12%, signal=24%
LIN_MELANOMA_COPY_NUMBER_DN	LIN_MELANOMA_COPY_NUMBER_DN		26	-0.15895551	-0.5360493	0.98039216	0.9739435	1	2060	tags=19%, list=18%, signal=24%
HUMMEL_BURKITTS_LYMPHOMA_UP	HUMMEL_BURKITTS_LYMPHOMA_UP		18	-0.23122261	-0.53478944	0.9583333	0.97366077	1	1615	tags=22%, list=14%, signal=26%
KEGG_VASOPRESSIN_REGULATED_WATER_REABSORPTION	KEGG_VASOPRESSIN_REGULATED_WATER_REABSORPTION		32	-0.1489138	-0.52271074	1	0.976833	1	3221	tags=31%, list=29%, signal=44%
SAKAI_TUMOR_INFILTRATING_MONOCYTES_UP	SAKAI_TUMOR_INFILTRATING_MONOCYTES_UP		18	-0.15202813	-0.45800978	1	0.99152845	1	1246	tags=11%, list=11%, signal=12%
KEGG_NEUROACTIVE_LIGAND_RECEPTOR_INTERACTION	KEGG_NEUROACTIVE_LIGAND_RECEPTOR_INTERACTION		183	-0.13824324	-0.4511858	1	0.99174607	1	2505	tags=18%, list=22%, signal=23%
REACTOME_TOLL_LIKE_RECEPTOR_4_CASCADE	REACTOME_TOLL_LIKE_RECEPTOR_4_CASCADE		18	-0.16965091	-0.4485732	1	0.9911281	1	1356	tags=11%, list=12%, signal=13%
