# Supplementary material for: A genomic analysis of mouse models of breast cancer reveals molecular features of mouse models and relationships to human breast cancer
Source: Breast Cancer Res. 2014 Jun 5;16(3):R59. doi: 10.1186/bcr3672 (PMC4078930; doi:10.1186/bcr3672)
Supplement: Additional file 11 — GSEA for mouse models compared to all other models or to mammary gland development. Listed by model. [file bcr3672-S11.zip › AdditionalFile11/LPA/Vs_normal_mammary/C2/Upregulated_in_LPA_vs_NormalMammary.txt]

NAME	GS<br> follow link to MSigDB	GS DETAILS	SIZE	ES	NES	NOM p-val	FDR q-val	FWER p-val	RANK AT MAX	LEADING EDGE
BOYAULT_LIVER_CANCER_SUBCLASS_G23_UP	BOYAULT_LIVER_CANCER_SUBCLASS_G23_UP	Details ...	27	0.7585042	1.8800527	0	0.5687893	0.27	757	tags=44%, list=7%, signal=48%
REACTOME_TELOMERE_MAINTENANCE	REACTOME_TELOMERE_MAINTENANCE	Details ...	28	0.67969424	1.8213416	0.041666668	0.74732345	0.46	2717	tags=71%, list=24%, signal=94%
REACTOME_DNA_REPAIR	REACTOME_DNA_REPAIR	Details ...	78	0.5710682	1.8133932	0	0.550487	0.49	2189	tags=47%, list=20%, signal=59%
CHIANG_LIVER_CANCER_SUBCLASS_PROLIFERATION_UP	CHIANG_LIVER_CANCER_SUBCLASS_PROLIFERATION_UP	Details ...	90	0.68179744	1.8050569	0.018867925	0.46462697	0.51	973	tags=51%, list=9%, signal=56%
REACTOME_NUCLEOTIDE_EXCISION_REPAIR	REACTOME_NUCLEOTIDE_EXCISION_REPAIR	Details ...	45	0.54925644	1.8022848	0	0.39275348	0.51	2189	tags=42%, list=20%, signal=52%
REACTOME_TRANSCRIPTION_COUPLED_NER	REACTOME_TRANSCRIPTION_COUPLED_NER	Details ...	40	0.57449025	1.7996304	0.021276595	0.34083068	0.51	2189	tags=48%, list=20%, signal=59%
FURUKAWA_DUSP6_TARGETS_PCI35_DN	FURUKAWA_DUSP6_TARGETS_PCI35_DN	Details ...	41	0.7754713	1.7958056	0	0.31265393	0.53	888	tags=59%, list=8%, signal=63%
JAEGER_METASTASIS_UP	JAEGER_METASTASIS_UP	Details ...	28	0.7615481	1.7949867	0	0.27731633	0.53	539	tags=43%, list=5%, signal=45%
CROONQUIST_IL6_DEPRIVATION_DN	CROONQUIST_IL6_DEPRIVATION_DN	Details ...	52	0.82056594	1.7891545	0	0.27081475	0.57	1032	tags=73%, list=9%, signal=80%
KAUFFMANN_DNA_REPAIR_GENES	KAUFFMANN_DNA_REPAIR_GENES	Details ...	148	0.550547	1.772866	0.020833334	0.28866467	0.6	2817	tags=53%, list=25%, signal=69%
LE_EGR2_TARGETS_UP	LE_EGR2_TARGETS_UP	Details ...	75	0.74958104	1.7705692	0.018518519	0.26740003	0.6	1116	tags=63%, list=10%, signal=69%
SCHLOSSER_MYC_AND_SERUM_RESPONSE_SYNERGY	SCHLOSSER_MYC_AND_SERUM_RESPONSE_SYNERGY	Details ...	21	0.56281596	1.7675042	0.020408163	0.24989626	0.6	3062	tags=57%, list=27%, signal=79%
VECCHI_GASTRIC_CANCER_EARLY_UP	VECCHI_GASTRIC_CANCER_EARLY_UP	Details ...	231	0.570818	1.7600038	0.019607844	0.25403604	0.61	1995	tags=45%, list=18%, signal=54%
REACTOME_GLOBAL_GENOMIC_NER	REACTOME_GLOBAL_GENOMIC_NER	Details ...	31	0.5988786	1.7591947	0	0.24021748	0.61	2068	tags=45%, list=18%, signal=55%
KEGG_NUCLEOTIDE_EXCISION_REPAIR	KEGG_NUCLEOTIDE_EXCISION_REPAIR	Details ...	38	0.56389195	1.7521744	0	0.24091882	0.62	2068	tags=39%, list=18%, signal=48%
REACTOME_SYNTHESIS_OF_DNA	REACTOME_SYNTHESIS_OF_DNA	Details ...	72	0.57624906	1.7507828	0.02	0.23085672	0.63	1957	tags=38%, list=17%, signal=45%
BIOCARTA_MCM_PATHWAY	BIOCARTA_MCM_PATHWAY	Details ...	16	0.82522637	1.74778	0	0.22775505	0.65	1367	tags=69%, list=12%, signal=78%
KANG_DOXORUBICIN_RESISTANCE_UP	KANG_DOXORUBICIN_RESISTANCE_UP	Details ...	32	0.8180515	1.7417225	0.019607844	0.2350412	0.66	405	tags=63%, list=4%, signal=65%
MUELLER_PLURINET	MUELLER_PLURINET	Details ...	208	0.5432387	1.7417179	0.02	0.2226706	0.66	2873	tags=53%, list=26%, signal=70%
KEGG_PYRIMIDINE_METABOLISM	KEGG_PYRIMIDINE_METABOLISM	Details ...	68	0.49392924	1.7367398	0.06382979	0.22849959	0.72	2189	tags=43%, list=20%, signal=53%
WHITEFORD_PEDIATRIC_CANCER_MARKERS	WHITEFORD_PEDIATRIC_CANCER_MARKERS	Details ...	66	0.71451074	1.7326604	0	0.22992688	0.73	1130	tags=64%, list=10%, signal=70%
LANDIS_ERBB2_BREAST_TUMORS_324_UP	LANDIS_ERBB2_BREAST_TUMORS_324_UP	Details ...	122	0.63617027	1.7283859	0.020408163	0.22861393	0.75	2052	tags=55%, list=18%, signal=67%
SHEDDEN_LUNG_CANCER_POOR_SURVIVAL_A6	SHEDDEN_LUNG_CANCER_POOR_SURVIVAL_A6	Details ...	274	0.5447195	1.7277607	0.056603774	0.2206488	0.75	1467	tags=39%, list=13%, signal=43%
SOTIRIOU_BREAST_CANCER_GRADE_1_VS_3_UP	SOTIRIOU_BREAST_CANCER_GRADE_1_VS_3_UP	Details ...	88	0.7883617	1.7237443	0	0.22204788	0.78	943	tags=61%, list=8%, signal=66%
NAKAYAMA_SOFT_TISSUE_TUMORS_PCA2_UP	NAKAYAMA_SOFT_TISSUE_TUMORS_PCA2_UP	Details ...	59	0.71903163	1.7182754	0.01724138	0.22720987	0.81	768	tags=53%, list=7%, signal=56%
KOBAYASHI_EGFR_SIGNALING_24HR_DN	KOBAYASHI_EGFR_SIGNALING_24HR_DN	Details ...	166	0.7296591	1.7107718	0.01923077	0.2401548	0.85	1306	tags=60%, list=12%, signal=67%
GRAHAM_NORMAL_QUIESCENT_VS_NORMAL_DIVIDING_DN	GRAHAM_NORMAL_QUIESCENT_VS_NORMAL_DIVIDING_DN	Details ...	57	0.750135	1.7079347	0.020408163	0.24071129	0.85	641	tags=58%, list=6%, signal=61%
REACTOME_E2F_MEDIATED_REGULATION_OF_DNA_REPLICATION	REACTOME_E2F_MEDIATED_REGULATION_OF_DNA_REPLICATION	Details ...	20	0.6754982	1.7058583	0.02173913	0.23771156	0.86	576	tags=35%, list=5%, signal=37%
CAFFAREL_RESPONSE_TO_THC_DN	CAFFAREL_RESPONSE_TO_THC_DN	Details ...	19	0.6124215	1.7054752	0.039215688	0.23020825	0.86	1380	tags=42%, list=12%, signal=48%
REACTOME_ACTIVATION_OF_THE_PRE_REPLICATIVE_COMPLEX	REACTOME_ACTIVATION_OF_THE_PRE_REPLICATIVE_COMPLEX	Details ...	25	0.77265203	1.7051597	0.01923077	0.22303584	0.86	1306	tags=64%, list=12%, signal=72%
REACTOME_METABOLISM_OF_PROTEINS	REACTOME_METABOLISM_OF_PROTEINS	Details ...	128	0.41431323	1.7045304	0.057692308	0.21643358	0.86	4574	tags=61%, list=41%, signal=102%
ODONNELL_TFRC_TARGETS_DN	ODONNELL_TFRC_TARGETS_DN	Details ...	63	0.64731956	1.7038475	0	0.21088128	0.86	1092	tags=49%, list=10%, signal=54%
REACTOME_S_PHASE	REACTOME_S_PHASE	Details ...	84	0.58348817	1.702769	0.041666668	0.20730299	0.86	1367	tags=35%, list=12%, signal=39%
REACTOME_CELL_CYCLE_MITOTIC	REACTOME_CELL_CYCLE_MITOTIC	Details ...	194	0.5657992	1.6995898	0.020408163	0.20960462	0.86	1367	tags=34%, list=12%, signal=38%
LINDGREN_BLADDER_CANCER_CLUSTER_3_UP	LINDGREN_BLADDER_CANCER_CLUSTER_3_UP	Details ...	191	0.514646	1.694605	0.040816326	0.21555302	0.86	1420	tags=37%, list=13%, signal=41%
KEGG_SPLICEOSOME	KEGG_SPLICEOSOME	Details ...	72	0.48407155	1.6924622	0.13207547	0.21289459	0.86	3479	tags=53%, list=31%, signal=76%
BENPORATH_PROLIFERATION	BENPORATH_PROLIFERATION	Details ...	89	0.63288224	1.6920654	0.020408163	0.20807259	0.86	1018	tags=35%, list=9%, signal=38%
NADERI_BREAST_CANCER_PROGNOSIS_UP	NADERI_BREAST_CANCER_PROGNOSIS_UP	Details ...	26	0.75960606	1.6910365	0	0.20444322	0.86	921	tags=54%, list=8%, signal=59%
REACTOME_RNA_POLYMERASE_I_TRANSCRIPTION_INITIATION	REACTOME_RNA_POLYMERASE_I_TRANSCRIPTION_INITIATION	Details ...	18	0.56922376	1.6892766	0.06	0.20281838	0.86	4079	tags=78%, list=36%, signal=122%
CHEMNITZ_RESPONSE_TO_PROSTAGLANDIN_E2_UP	CHEMNITZ_RESPONSE_TO_PROSTAGLANDIN_E2_UP	Details ...	77	0.6024165	1.6866175	0.01923077	0.20257492	0.86	697	tags=36%, list=6%, signal=39%
XU_AKT1_TARGETS_6HR	XU_AKT1_TARGETS_6HR	Details ...	17	0.62893736	1.686521	0	0.19792786	0.86	831	tags=35%, list=7%, signal=38%
PUJANA_BREAST_CANCER_WITH_BRCA1_MUTATED_UP	PUJANA_BREAST_CANCER_WITH_BRCA1_MUTATED_UP	Details ...	39	0.6938461	1.684243	0.09615385	0.19868755	0.86	1779	tags=62%, list=16%, signal=73%
CROONQUIST_NRAS_SIGNALING_DN	CROONQUIST_NRAS_SIGNALING_DN	Details ...	44	0.7775975	1.6833851	0.03773585	0.19585268	0.86	1032	tags=66%, list=9%, signal=72%
LEE_EARLY_T_LYMPHOCYTE_UP	LEE_EARLY_T_LYMPHOCYTE_UP	Details ...	43	0.77031046	1.681599	0	0.1937586	0.87	705	tags=56%, list=6%, signal=59%
SHEPARD_BMYB_TARGETS	SHEPARD_BMYB_TARGETS	Details ...	39	0.69036067	1.6814535	0.02173913	0.18956421	0.87	642	tags=46%, list=6%, signal=49%
HOFFMANN_LARGE_TO_SMALL_PRE_BII_LYMPHOCYTE_UP	HOFFMANN_LARGE_TO_SMALL_PRE_BII_LYMPHOCYTE_UP	Details ...	70	0.7198574	1.6792814	0.037037037	0.1897367	0.87	1116	tags=60%, list=10%, signal=66%
REACTOME_CELL_CYCLE_CHECKPOINTS	REACTOME_CELL_CYCLE_CHECKPOINTS	Details ...	85	0.56718665	1.6783562	0.039215688	0.18789412	0.87	1367	tags=31%, list=12%, signal=35%
TANG_SENESCENCE_TP53_TARGETS_DN	TANG_SENESCENCE_TP53_TARGETS_DN	Details ...	29	0.7260101	1.6762564	0.018181818	0.1893122	0.88	487	tags=48%, list=4%, signal=50%
REACTOME_RNA_POLYMERASE_I_PROMOTER_CLEARANCE	REACTOME_RNA_POLYMERASE_I_PROMOTER_CLEARANCE	Details ...	24	0.5541982	1.6673989	0.06521739	0.20194003	0.89	2171	tags=42%, list=19%, signal=52%
ROSTY_CERVICAL_CANCER_PROLIFERATION_CLUSTER	ROSTY_CERVICAL_CANCER_PROLIFERATION_CLUSTER	Details ...	84	0.79715693	1.6622488	0.039215688	0.2089185	0.9	1172	tags=71%, list=10%, signal=79%
REACTOME_RNA_POLYMERASE_I_CHAIN_ELONGATION	REACTOME_RNA_POLYMERASE_I_CHAIN_ELONGATION	Details ...	18	0.5929274	1.6572075	0.041666668	0.21611473	0.9	2171	tags=50%, list=19%, signal=62%
CAIRO_HEPATOBLASTOMA_CLASSES_UP	CAIRO_HEPATOBLASTOMA_CLASSES_UP	Details ...	371	0.48002955	1.654066	0.08	0.22007614	0.9	2873	tags=46%, list=26%, signal=60%
KEGG_DNA_REPLICATION	KEGG_DNA_REPLICATION	Details ...	26	0.7035082	1.6533096	0.08	0.21825829	0.91	1957	tags=65%, list=17%, signal=79%
FARMER_BREAST_CANCER_CLUSTER_2	FARMER_BREAST_CANCER_CLUSTER_2	Details ...	21	0.90999514	1.6522944	0	0.21656458	0.91	487	tags=71%, list=4%, signal=75%
REACTOME_REGULATION_OF_BETA_CELL_DEVELOPMENT	REACTOME_REGULATION_OF_BETA_CELL_DEVELOPMENT	Details ...	68	0.41267142	1.6521689	0.05357143	0.21310051	0.91	4857	tags=69%, list=43%, signal=121%
REACTOME_ACTIVATION_OF_ATR_IN_RESPONSE_TO_REPLICATION_STRESS	REACTOME_ACTIVATION_OF_ATR_IN_RESPONSE_TO_REPLICATION_STRESS	Details ...	31	0.73930424	1.6497592	0.04	0.21355678	0.91	1306	tags=58%, list=12%, signal=66%
REACTOME_REGULATION_OF_GLUCOKINASE_BY_GLUCOKINASE_REGULATORY_PROTEIN	REACTOME_REGULATION_OF_GLUCOKINASE_BY_GLUCOKINASE_REGULATORY_PROTEIN	Details ...	18	0.5602221	1.6478326	0.018181818	0.21356678	0.91	3535	tags=61%, list=32%, signal=89%
REACTOME_RNA_POLYMERASE_I_PROMOTER_ESCAPE	REACTOME_RNA_POLYMERASE_I_PROMOTER_ESCAPE	Details ...	16	0.583511	1.646992	0.05882353	0.21135688	0.91	2171	tags=50%, list=19%, signal=62%
KEGG_MISMATCH_REPAIR	KEGG_MISMATCH_REPAIR	Details ...	19	0.67789036	1.6468463	0.0625	0.2079943	0.91	1957	tags=58%, list=17%, signal=70%
REACTOME_G1_S_TRANSITION	REACTOME_G1_S_TRANSITION	Details ...	79	0.5450933	1.6466737	0.04	0.20498426	0.91	1367	tags=29%, list=12%, signal=33%
REACTOME_G2_M_TRANSITION	REACTOME_G2_M_TRANSITION		47	0.5264649	1.6453831	0.039215688	0.2043874	0.91	3678	tags=62%, list=33%, signal=91%
BIDUS_METASTASIS_UP	BIDUS_METASTASIS_UP		107	0.55415183	1.6453339	0.09615385	0.20109081	0.91	2039	tags=36%, list=18%, signal=44%
REACTOME_EXTENSION_OF_TELOMERES	REACTOME_EXTENSION_OF_TELOMERES		20	0.71453077	1.644727	0.046511628	0.19907117	0.91	1957	tags=70%, list=17%, signal=85%
SONG_TARGETS_OF_IE86_CMV_PROTEIN	SONG_TARGETS_OF_IE86_CMV_PROTEIN		32	0.7814236	1.6439084	0	0.19814743	0.91	1779	tags=81%, list=16%, signal=96%
REACTOME_RNA_POLYMERASE_I_TRANSCRIPTION_TERMINATION	REACTOME_RNA_POLYMERASE_I_TRANSCRIPTION_TERMINATION		17	0.56692547	1.6406528	0.06	0.20212199	0.92	4079	tags=76%, list=36%, signal=120%
WAKASUGI_HAVE_ZNF143_BINDING_SITES	WAKASUGI_HAVE_ZNF143_BINDING_SITES		43	0.53275985	1.6396784	0.02	0.20118766	0.92	3148	tags=53%, list=28%, signal=74%
REN_BOUND_BY_E2F	REN_BOUND_BY_E2F		36	0.74757636	1.6380413	0.02	0.2014938	0.92	2038	tags=69%, list=18%, signal=85%
AMUNDSON_GAMMA_RADIATION_RESPONSE	AMUNDSON_GAMMA_RADIATION_RESPONSE		25	0.78278273	1.635006	0.055555556	0.20306113	0.92	826	tags=72%, list=7%, signal=78%
REACTOME_G2_M_CHECKPOINTS	REACTOME_G2_M_CHECKPOINTS		34	0.7240594	1.634579	0.06	0.20060207	0.92	1306	tags=56%, list=12%, signal=63%
YU_MYC_TARGETS_UP	YU_MYC_TARGETS_UP		27	0.74392474	1.6314574	0.074074075	0.20436302	0.92	405	tags=44%, list=4%, signal=46%
MOLENAAR_TARGETS_OF_CCND1_AND_CDK4_DN	MOLENAAR_TARGETS_OF_CCND1_AND_CDK4_DN		31	0.7571222	1.6300213	0.03846154	0.20308533	0.92	699	tags=61%, list=6%, signal=65%
REACTOME_DNA_STRAND_ELONGATION	REACTOME_DNA_STRAND_ELONGATION		22	0.76089644	1.6287647	0.04255319	0.2040249	0.92	1957	tags=77%, list=17%, signal=93%
MARKEY_RB1_ACUTE_LOF_DN	MARKEY_RB1_ACUTE_LOF_DN		172	0.59513736	1.62776	0.06	0.20336242	0.92	1353	tags=42%, list=12%, signal=48%
XU_CREBBP_TARGETS_UP	XU_CREBBP_TARGETS_UP		20	0.649259	1.6270045	0.021276595	0.20255128	0.92	2972	tags=75%, list=27%, signal=102%
SHEPARD_CRUSH_AND_BURN_MUTANT_DN	SHEPARD_CRUSH_AND_BURN_MUTANT_DN		100	0.50689757	1.6266581	0.022222223	0.20015167	0.92	2005	tags=47%, list=18%, signal=57%
KAUFFMANN_MELANOMA_RELAPSE_UP	KAUFFMANN_MELANOMA_RELAPSE_UP		44	0.70536476	1.622176	0.06122449	0.20813005	0.92	2146	tags=66%, list=19%, signal=81%
MORI_LARGE_PRE_BII_LYMPHOCYTE_UP	MORI_LARGE_PRE_BII_LYMPHOCYTE_UP		43	0.68129426	1.6209409	0.018867925	0.20721997	0.92	2038	tags=70%, list=18%, signal=85%
ZHAN_MULTIPLE_MYELOMA_PR_UP	ZHAN_MULTIPLE_MYELOMA_PR_UP		22	0.8700618	1.618676	0.02	0.2086546	0.93	159	tags=68%, list=1%, signal=69%
WU_APOPTOSIS_BY_CDKN1A_VIA_TP53	WU_APOPTOSIS_BY_CDKN1A_VIA_TP53		19	0.80905294	1.6152205	0.01923077	0.21230352	0.93	657	tags=63%, list=6%, signal=67%
KAUFFMANN_DNA_REPLICATION_GENES	KAUFFMANN_DNA_REPLICATION_GENES		103	0.5176091	1.6133732	0.083333336	0.21413966	0.93	1671	tags=40%, list=15%, signal=46%
PUJANA_BRCA_CENTERED_NETWORK	PUJANA_BRCA_CENTERED_NETWORK		72	0.6184536	1.612679	0.057692308	0.21286435	0.94	2222	tags=54%, list=20%, signal=67%
WONG_EMBRYONIC_STEM_CELL_CORE	WONG_EMBRYONIC_STEM_CELL_CORE		255	0.4848825	1.6123574	0.15384616	0.21082304	0.94	2280	tags=44%, list=20%, signal=53%
SCIAN_CELL_CYCLE_TARGETS_OF_TP53_AND_TP73_DN	SCIAN_CELL_CYCLE_TARGETS_OF_TP53_AND_TP73_DN		19	0.820496	1.6108783	0	0.21055713	0.94	1306	tags=84%, list=12%, signal=95%
FERREIRA_EWINGS_SARCOMA_UNSTABLE_VS_STABLE_UP	FERREIRA_EWINGS_SARCOMA_UNSTABLE_VS_STABLE_UP		74	0.58586586	1.6083739	0.056603774	0.2122544	0.94	2038	tags=49%, list=18%, signal=59%
FOURNIER_ACINAR_DEVELOPMENT_LATE_2	FOURNIER_ACINAR_DEVELOPMENT_LATE_2		179	0.5135078	1.6054289	0.11320755	0.2145735	0.95	2702	tags=47%, list=24%, signal=62%
BLUM_RESPONSE_TO_SALIRASIB_DN	BLUM_RESPONSE_TO_SALIRASIB_DN		253	0.5145969	1.6020999	0.08	0.218018	0.95	1560	tags=40%, list=14%, signal=45%
REACTOME_DNA_REPLICATION_PRE_INITIATION	REACTOME_DNA_REPLICATION_PRE_INITIATION		63	0.5437498	1.6008798	0.08	0.21873021	0.95	1307	tags=29%, list=12%, signal=32%
REACTOME_LAGGING_STRAND_SYNTHESIS	REACTOME_LAGGING_STRAND_SYNTHESIS		15	0.7426542	1.6004857	0.04761905	0.21673165	0.95	1957	tags=73%, list=17%, signal=89%
PUJANA_XPRSS_INT_NETWORK	PUJANA_XPRSS_INT_NETWORK		107	0.58002585	1.5967826	0.09803922	0.22076282	0.95	2222	tags=48%, list=20%, signal=59%
GRAHAM_CML_DIVIDING_VS_NORMAL_QUIESCENT_UP	GRAHAM_CML_DIVIDING_VS_NORMAL_QUIESCENT_UP		123	0.6254118	1.5954031	0.0625	0.22123499	0.95	943	tags=46%, list=8%, signal=49%
FRASOR_RESPONSE_TO_SERM_OR_FULVESTRANT_DN	FRASOR_RESPONSE_TO_SERM_OR_FULVESTRANT_DN		35	0.721911	1.5884904	0.020408163	0.23153621	0.95	740	tags=57%, list=7%, signal=61%
REACTOME_HIV_LIFE_CYCLE	REACTOME_HIV_LIFE_CYCLE		75	0.5004634	1.5877506	0.09803922	0.23043585	0.95	4079	tags=57%, list=36%, signal=90%
VERNELL_RETINOBLASTOMA_PATHWAY_UP	VERNELL_RETINOBLASTOMA_PATHWAY_UP		29	0.71726555	1.5864457	0.039215688	0.23079866	0.95	1478	tags=55%, list=13%, signal=63%
CHANG_CYCLING_GENES	CHANG_CYCLING_GENES		29	0.7526421	1.5834782	0.057692308	0.23336676	0.95	348	tags=52%, list=3%, signal=53%
PUJANA_BRCA2_PCC_NETWORK	PUJANA_BRCA2_PCC_NETWORK		263	0.50567526	1.5802323	0.12962963	0.23656237	0.95	2306	tags=43%, list=21%, signal=53%
REACTOME_MITOTIC_M_M_G1_PHASES	REACTOME_MITOTIC_M_M_G1_PHASES		102	0.58182424	1.5795068	0.04255319	0.235533	0.95	1345	tags=31%, list=12%, signal=35%
REACTOME_DUAL_INCISION_REACTION_IN_TC_NER	REACTOME_DUAL_INCISION_REACTION_IN_TC_NER		26	0.4775333	1.5794626	0.14583333	0.23318346	0.95	2189	tags=38%, list=20%, signal=48%
KEGG_BASE_EXCISION_REPAIR	KEGG_BASE_EXCISION_REPAIR		21	0.6232731	1.5776153	0.071428575	0.23499651	0.95	2817	tags=76%, list=25%, signal=102%
REACTOME_NEP_NS2_INTERACTS_WITH_THE_CELLULAR_EXPORT_MACHINERY	REACTOME_NEP_NS2_INTERACTS_WITH_THE_CELLULAR_EXPORT_MACHINERY		17	0.6110069	1.5760218	0.12280702	0.2355799	0.95	3535	tags=65%, list=32%, signal=94%
REACTOME_DUAL_INCISION_REACTION_IN_GG_NER	REACTOME_DUAL_INCISION_REACTION_IN_GG_NER		20	0.5539331	1.5746953	0.06818182	0.23552042	0.95	2068	tags=40%, list=18%, signal=49%
FUJII_YBX1_TARGETS_DN	FUJII_YBX1_TARGETS_DN		94	0.6049577	1.5736918	0.10638298	0.23547634	0.96	826	tags=47%, list=7%, signal=50%
REACTOME_REV_MEDIATED_NUCLEAR_EXPORT_OF_HIV1_RNA	REACTOME_REV_MEDIATED_NUCLEAR_EXPORT_OF_HIV1_RNA		18	0.6156041	1.5735152	0.125	0.23316775	0.96	3535	tags=67%, list=32%, signal=97%
RUIZ_TNC_TARGETS_DN	RUIZ_TNC_TARGETS_DN		93	0.65125155	1.5733856	0.07692308	0.2310978	0.96	1522	tags=53%, list=14%, signal=60%
REACTOME_TRANSPORT_OF_THE_SLBP_INDEPENDENT_MATURE_MRNA	REACTOME_TRANSPORT_OF_THE_SLBP_INDEPENDENT_MATURE_MRNA		19	0.60048354	1.5727589	0.12280702	0.22992973	0.96	3535	tags=68%, list=32%, signal=100%
NUYTTEN_EZH2_TARGETS_DN	NUYTTEN_EZH2_TARGETS_DN		496	0.3930244	1.5701443	0.040816326	0.23235829	0.96	2590	tags=39%, list=23%, signal=49%
WINNEPENNINCKX_MELANOMA_METASTASIS_UP	WINNEPENNINCKX_MELANOMA_METASTASIS_UP		88	0.6339807	1.5690733	0.078431375	0.2323078	0.96	617	tags=34%, list=6%, signal=36%
REACTOME_SNRNP_ASSEMBLY	REACTOME_SNRNP_ASSEMBLY		29	0.5604617	1.5688124	0.14545454	0.23057087	0.96	3793	tags=69%, list=34%, signal=104%
KEGG_BASAL_TRANSCRIPTION_FACTORS	KEGG_BASAL_TRANSCRIPTION_FACTORS		22	0.5093252	1.5681964	0.09803922	0.22967476	0.96	1733	tags=32%, list=15%, signal=38%
SU_TESTIS	SU_TESTIS		44	0.5425085	1.5672784	0.023255814	0.22890139	0.96	1556	tags=41%, list=14%, signal=47%
REACTOME_MITOTIC_PROMETAPHASE	REACTOME_MITOTIC_PROMETAPHASE		47	0.6278105	1.5609283	0.09803922	0.23965305	0.98	1543	tags=43%, list=14%, signal=49%
HORIUCHI_WTAP_TARGETS_DN	HORIUCHI_WTAP_TARGETS_DN		179	0.53263134	1.55845	0.12244898	0.241437	0.98	1252	tags=36%, list=11%, signal=40%
BOYAULT_LIVER_CANCER_SUBCLASS_G3_UP	BOYAULT_LIVER_CANCER_SUBCLASS_G3_UP		118	0.52488595	1.5577961	0.09615385	0.24060465	0.98	2242	tags=40%, list=20%, signal=49%
TOYOTA_TARGETS_OF_MIR34B_AND_MIR34C	TOYOTA_TARGETS_OF_MIR34B_AND_MIR34C		195	0.45685357	1.5530684	0.06521739	0.24767338	0.98	1551	tags=30%, list=14%, signal=35%
MAYBURD_RESPONSE_TO_L663536_UP	MAYBURD_RESPONSE_TO_L663536_UP		15	0.5691256	1.5516458	0.019607844	0.24814875	0.98	2287	tags=40%, list=20%, signal=50%
LUI_THYROID_CANCER_CLUSTER_1	LUI_THYROID_CANCER_CLUSTER_1		34	0.48152697	1.5502368	0	0.24784076	0.98	2002	tags=41%, list=18%, signal=50%
BARRIER_CANCER_RELAPSE_NORMAL_SAMPLE_DN	BARRIER_CANCER_RELAPSE_NORMAL_SAMPLE_DN		15	0.52302855	1.5488517	0.06666667	0.2479414	0.98	3469	tags=67%, list=31%, signal=96%
NIKOLSKY_BREAST_CANCER_17Q11_Q21_AMPLICON	NIKOLSKY_BREAST_CANCER_17Q11_Q21_AMPLICON		53	0.414651	1.547543	0	0.24757485	0.98	2242	tags=30%, list=20%, signal=38%
KEGG_GLYCOSPHINGOLIPID_BIOSYNTHESIS_GANGLIO_SERIES	KEGG_GLYCOSPHINGOLIPID_BIOSYNTHESIS_GANGLIO_SERIES		15	0.6010056	1.5454258	0	0.24923295	0.98	1437	tags=53%, list=13%, signal=61%
HOFMANN_MYELODYSPLASTIC_SYNDROM_LOW_RISK_DN	HOFMANN_MYELODYSPLASTIC_SYNDROM_LOW_RISK_DN		17	0.5395644	1.5453354	0.08510638	0.2472537	0.98	3460	tags=65%, list=31%, signal=93%
GAUSSMANN_MLL_AF4_FUSION_TARGETS_D_UP	GAUSSMANN_MLL_AF4_FUSION_TARGETS_D_UP		18	0.5404188	1.5449904	0	0.24623062	0.98	1298	tags=50%, list=12%, signal=56%
KEGG_RIBOSOME	KEGG_RIBOSOME		54	0.51793903	1.5400509	0.14545454	0.2543242	0.98	4857	tags=78%, list=43%, signal=137%
MISSIAGLIA_REGULATED_BY_METHYLATION_DN	MISSIAGLIA_REGULATED_BY_METHYLATION_DN		66	0.5889604	1.5396391	0.09803922	0.25318694	0.98	2061	tags=59%, list=18%, signal=72%
REACTOME_LATE_PHASE_OF_HIV_LIFE_CYCLE	REACTOME_LATE_PHASE_OF_HIV_LIFE_CYCLE		66	0.46733764	1.5394266	0.13461539	0.2514332	0.98	4079	tags=53%, list=36%, signal=83%
BASAKI_YBX1_TARGETS_UP	BASAKI_YBX1_TARGETS_UP		168	0.53724223	1.5382771	0.094339624	0.25145414	0.98	686	tags=35%, list=6%, signal=37%
REACTOME_ORC1_REMOVAL_FROM_CHROMATIN	REACTOME_ORC1_REMOVAL_FROM_CHROMATIN		54	0.51657367	1.5381299	0.0625	0.24956042	0.98	1307	tags=24%, list=12%, signal=27%
PUJANA_BREAST_CANCER_LIT_INT_NETWORK	PUJANA_BREAST_CANCER_LIT_INT_NETWORK		64	0.51128334	1.5344307	0.09803922	0.25378716	0.98	2104	tags=38%, list=19%, signal=46%
LANDIS_ERBB2_BREAST_TUMORS_65_UP	LANDIS_ERBB2_BREAST_TUMORS_65_UP		19	0.6710259	1.5331277	0.08163265	0.2542888	0.98	2030	tags=63%, list=18%, signal=77%
RIZ_ERYTHROID_DIFFERENTIATION	RIZ_ERYTHROID_DIFFERENTIATION		60	0.5006967	1.5326272	0.094339624	0.25330356	0.98	1617	tags=37%, list=14%, signal=43%
LI_AMPLIFIED_IN_LUNG_CANCER	LI_AMPLIFIED_IN_LUNG_CANCER		123	0.376357	1.5321444	0.12244898	0.25238532	0.98	3657	tags=47%, list=33%, signal=69%
LI_WILMS_TUMOR_VS_FETAL_KIDNEY_1_DN	LI_WILMS_TUMOR_VS_FETAL_KIDNEY_1_DN		111	0.5104471	1.5316995	0.09090909	0.25118217	0.98	1556	tags=41%, list=14%, signal=48%
GINESTIER_BREAST_CANCER_ZNF217_AMPLIFIED_DN	GINESTIER_BREAST_CANCER_ZNF217_AMPLIFIED_DN		158	0.3203257	1.528844	0.0625	0.255844	0.98	3351	tags=40%, list=30%, signal=56%
FLECHNER_BIOPSY_KIDNEY_TRANSPLANT_OK_VS_DONOR_DN	FLECHNER_BIOPSY_KIDNEY_TRANSPLANT_OK_VS_DONOR_DN		15	0.55296624	1.52799	0.10204082	0.2549325	0.98	2479	tags=40%, list=22%, signal=51%
REACTOME_REGULATION_OF_GENE_EXPRESSION_IN_BETA_CELLS	REACTOME_REGULATION_OF_GENE_EXPRESSION_IN_BETA_CELLS		61	0.43365562	1.527488	0.13461539	0.25393245	0.98	4857	tags=72%, list=43%, signal=127%
REACTOME_CHAPERONIN_MEDIATED_PROTEIN_FOLDING	REACTOME_CHAPERONIN_MEDIATED_PROTEIN_FOLDING		29	0.5022306	1.5268713	0.125	0.25314087	0.98	2566	tags=45%, list=23%, signal=58%
LANDIS_ERBB2_BREAST_PRENEOPLASTIC_UP	LANDIS_ERBB2_BREAST_PRENEOPLASTIC_UP		20	0.7029455	1.5260062	0.06122449	0.25289991	0.98	2688	tags=75%, list=24%, signal=99%
VANTVEER_BREAST_CANCER_METASTASIS_DN	VANTVEER_BREAST_CANCER_METASTASIS_DN		60	0.56415963	1.5255682	0.08	0.25174713	0.98	1039	tags=37%, list=9%, signal=40%
KEGG_CELL_CYCLE	KEGG_CELL_CYCLE		83	0.5461053	1.521216	0.08163265	0.25766197	0.98	1462	tags=39%, list=13%, signal=44%
STEIN_ESRRA_TARGETS_RESPONSIVE_TO_ESTROGEN_DN	STEIN_ESRRA_TARGETS_RESPONSIVE_TO_ESTROGEN_DN		24	0.61332345	1.5195912	0.09615385	0.25834322	0.98	478	tags=46%, list=4%, signal=48%
ZHAN_MULTIPLE_MYELOMA_LB_DN	ZHAN_MULTIPLE_MYELOMA_LB_DN		21	0.6138009	1.5185785	0.06666667	0.2582873	0.98	1066	tags=33%, list=10%, signal=37%
REACTOME_PROCESSING_OF_CAPPED_INTRON_CONTAINING_PRE_MRNA	REACTOME_PROCESSING_OF_CAPPED_INTRON_CONTAINING_PRE_MRNA		82	0.48070735	1.5182275	0.2037037	0.25681636	0.98	3535	tags=54%, list=32%, signal=78%
REACTOME_NUCLEAR_IMPORT_OF_REV_PROTEIN	REACTOME_NUCLEAR_IMPORT_OF_REV_PROTEIN		18	0.5932355	1.5176066	0.16071428	0.25655532	0.98	3535	tags=61%, list=32%, signal=89%
HAHTOLA_MYCOSIS_FUNGOIDES_SKIN_DN	HAHTOLA_MYCOSIS_FUNGOIDES_SKIN_DN		17	0.50241566	1.5167264	0.02173913	0.25626767	0.98	2133	tags=35%, list=19%, signal=44%
BENPORATH_CYCLING_GENES	BENPORATH_CYCLING_GENES		352	0.45655218	1.5155567	0.08	0.25731936	0.98	1803	tags=32%, list=16%, signal=37%
REACTOME_PYRIMIDINE_METABOLISM	REACTOME_PYRIMIDINE_METABOLISM		15	0.6124345	1.5123026	0.045454547	0.26092958	0.98	2094	tags=60%, list=19%, signal=74%
KIM_GASTRIC_CANCER_CHEMOSENSITIVITY	KIM_GASTRIC_CANCER_CHEMOSENSITIVITY		60	0.42944065	1.511786	0	0.26003832	0.98	1055	tags=28%, list=9%, signal=31%
CHIANG_LIVER_CANCER_SUBCLASS_UNANNOTATED_DN	CHIANG_LIVER_CANCER_SUBCLASS_UNANNOTATED_DN		117	0.41729394	1.506476	0.13725491	0.26700425	0.98	2054	tags=29%, list=18%, signal=35%
NAKAMURA_CANCER_MICROENVIRONMENT_DN	NAKAMURA_CANCER_MICROENVIRONMENT_DN		33	0.59069365	1.505485	0.09615385	0.26745245	0.98	1926	tags=45%, list=17%, signal=55%
NUNODA_RESPONSE_TO_DASATINIB_IMATINIB_UP	NUNODA_RESPONSE_TO_DASATINIB_IMATINIB_UP		21	0.51774794	1.504716	0.074074075	0.2666099	0.98	1367	tags=33%, list=12%, signal=38%
REACTOME_CENTROSOME_MATURATION	REACTOME_CENTROSOME_MATURATION		35	0.48805252	1.502905	0.104166664	0.26828814	0.98	3678	tags=60%, list=33%, signal=89%
REACTOME_VIRAL_MRNA_TRANSLATION	REACTOME_VIRAL_MRNA_TRANSLATION		53	0.50499576	1.5016971	0.14545454	0.26920128	0.98	4956	tags=75%, list=44%, signal=135%
REACTOME_INSULIN_SYNTHESIS_AND_SECRETION	REACTOME_INSULIN_SYNTHESIS_AND_SECRETION		87	0.4035591	1.4989794	0.10169491	0.27252033	0.98	4857	tags=69%, list=43%, signal=121%
EGUCHI_CELL_CYCLE_RB1_TARGETS	EGUCHI_CELL_CYCLE_RB1_TARGETS		15	0.87374485	1.4975716	0.02	0.27297878	0.98	826	tags=87%, list=7%, signal=93%
REACTOME_FORMATION_OF_A_POOL_OF_FREE_40S_SUBUNITS	REACTOME_FORMATION_OF_A_POOL_OF_FREE_40S_SUBUNITS		51	0.5132593	1.4953787	0.14545454	0.2746259	0.98	4956	tags=78%, list=44%, signal=140%
REACTOME_PEPTIDE_CHAIN_ELONGATION	REACTOME_PEPTIDE_CHAIN_ELONGATION		53	0.50589395	1.4885796	0.12727273	0.28631487	0.98	4956	tags=75%, list=44%, signal=135%
MITSIADES_RESPONSE_TO_APLIDIN_DN	MITSIADES_RESPONSE_TO_APLIDIN_DN		128	0.51456285	1.4880644	0.08163265	0.2856767	0.98	1570	tags=35%, list=14%, signal=40%
AUNG_GASTRIC_CANCER	AUNG_GASTRIC_CANCER		26	0.4860772	1.4877485	0.018518519	0.28435087	0.98	1795	tags=35%, list=16%, signal=41%
NIKOLSKY_BREAST_CANCER_12Q13_Q21_AMPLICON	NIKOLSKY_BREAST_CANCER_12Q13_Q21_AMPLICON		20	0.43681812	1.4836415	0.0625	0.28965533	0.98	1103	tags=25%, list=10%, signal=28%
DOANE_BREAST_CANCER_ESR1_DN	DOANE_BREAST_CANCER_ESR1_DN		31	0.51427674	1.480577	0.039215688	0.29442742	0.98	1410	tags=42%, list=13%, signal=48%
KEGG_HOMOLOGOUS_RECOMBINATION	KEGG_HOMOLOGOUS_RECOMBINATION		24	0.58521646	1.4762088	0.11111111	0.3011225	0.98	2084	tags=54%, list=19%, signal=66%
REACTOME_TRANSPORT_OF_RIBONUCLEOPROTEINS_INTO_THE_HOST_NUCLEUS	REACTOME_TRANSPORT_OF_RIBONUCLEOPROTEINS_INTO_THE_HOST_NUCLEUS		18	0.562336	1.4736032	0.1724138	0.3046933	0.99	3535	tags=61%, list=32%, signal=89%
REACTOME_DOUBLE_STRAND_BREAK_REPAIR	REACTOME_DOUBLE_STRAND_BREAK_REPAIR		16	0.6976306	1.472552	0.08510638	0.30581117	0.99	2146	tags=75%, list=19%, signal=93%
RHODES_UNDIFFERENTIATED_CANCER	RHODES_UNDIFFERENTIATED_CANCER		50	0.6112639	1.4705735	0.15686275	0.30733556	0.99	2398	tags=60%, list=21%, signal=76%
KOKKINAKIS_METHIONINE_DEPRIVATION_96HR_DN	KOKKINAKIS_METHIONINE_DEPRIVATION_96HR_DN		53	0.48025787	1.4685736	0.08510638	0.30928084	0.99	1452	tags=32%, list=13%, signal=37%
RHODES_CANCER_META_SIGNATURE	RHODES_CANCER_META_SIGNATURE		41	0.43058833	1.46812	0.16666667	0.30822742	0.99	2802	tags=44%, list=25%, signal=58%
LANDIS_BREAST_CANCER_PROGRESSION_UP	LANDIS_BREAST_CANCER_PROGRESSION_UP		42	0.632104	1.4656745	0.09259259	0.3107157	0.99	2052	tags=57%, list=18%, signal=70%
BENPORATH_ES_1	BENPORATH_ES_1		237	0.42164978	1.4645922	0.09803922	0.310821	0.99	2548	tags=43%, list=23%, signal=55%
TURASHVILI_BREAST_DUCTAL_CARCINOMA_VS_LOBULAR_NORMAL_UP	TURASHVILI_BREAST_DUCTAL_CARCINOMA_VS_LOBULAR_NORMAL_UP		39	0.51646024	1.463066	0.06122449	0.31216487	0.99	1077	tags=33%, list=10%, signal=37%
REACTOME_GENE_EXPRESSION	REACTOME_GENE_EXPRESSION		250	0.3329852	1.4627496	0.15686275	0.3113473	0.99	4079	tags=49%, list=36%, signal=75%
RICKMAN_TUMOR_DIFFERENTIATED_MODERATELY_VS_POORLY_UP	RICKMAN_TUMOR_DIFFERENTIATED_MODERATELY_VS_POORLY_UP		20	0.5921085	1.4622686	0.08163265	0.3107819	0.99	2747	tags=55%, list=25%, signal=73%
RICKMAN_TUMOR_DIFFERENTIATED_MODERATELY_VS_POORLY_DN	RICKMAN_TUMOR_DIFFERENTIATED_MODERATELY_VS_POORLY_DN		20	0.5921085	1.4622686	0.08163265	0.30895376	0.99	2747	tags=55%, list=25%, signal=73%
REACTOME_FORMATION_AND_MATURATION_OF_MRNA_TRANSCRIPT	REACTOME_FORMATION_AND_MATURATION_OF_MRNA_TRANSCRIPT		99	0.43639654	1.4607747	0.1764706	0.30987152	0.99	4079	tags=54%, list=36%, signal=83%
REACTOME_HIV1_TRANSCRIPTION_INITIATION	REACTOME_HIV1_TRANSCRIPTION_INITIATION		32	0.47891754	1.4602469	0.125	0.30938977	0.99	4079	tags=56%, list=36%, signal=88%
CROONQUIST_NRAS_VS_STROMAL_STIMULATION_DN	CROONQUIST_NRAS_VS_STROMAL_STIMULATION_DN		55	0.54022175	1.4597542	0.09259259	0.30875114	0.99	557	tags=36%, list=5%, signal=38%
SASAKI_ADULT_T_CELL_LEUKEMIA	SASAKI_ADULT_T_CELL_LEUKEMIA		86	0.39863983	1.45863	0.10909091	0.30898443	0.99	1478	tags=28%, list=13%, signal=32%
MANALO_HYPOXIA_DN	MANALO_HYPOXIA_DN		173	0.45724028	1.4584488	0.19607843	0.30744404	0.99	1994	tags=39%, list=18%, signal=46%
REACTOME_METABLISM_OF_NUCLEOTIDES	REACTOME_METABLISM_OF_NUCLEOTIDES		52	0.4108198	1.4564384	0.08510638	0.30910417	0.99	1294	tags=29%, list=12%, signal=32%
EINAV_INTERFERON_SIGNATURE_IN_CANCER	EINAV_INTERFERON_SIGNATURE_IN_CANCER		15	0.6858727	1.4563589	0.0625	0.3074946	0.99	1511	tags=60%, list=13%, signal=69%
CAFFAREL_RESPONSE_TO_THC_24HR_5_DN	CAFFAREL_RESPONSE_TO_THC_24HR_5_DN		37	0.4596916	1.4497436	0.115384616	0.31749782	0.99	2326	tags=41%, list=21%, signal=51%
NOJIMA_SFRP2_TARGETS_DN	NOJIMA_SFRP2_TARGETS_DN		15	0.5871664	1.444109	0.09615385	0.32777032	0.99	1267	tags=40%, list=11%, signal=45%
GOLDRATH_ANTIGEN_RESPONSE	GOLDRATH_ANTIGEN_RESPONSE		270	0.4743799	1.4379144	0.09615385	0.3395566	0.99	1607	tags=34%, list=14%, signal=39%
LINDGREN_BLADDER_CANCER_CLUSTER_1_DN	LINDGREN_BLADDER_CANCER_CLUSTER_1_DN		238	0.4003177	1.4379075	0.057692308	0.33772415	0.99	1471	tags=32%, list=13%, signal=36%
REACTOME_METABOLISM_OF_RNA	REACTOME_METABOLISM_OF_RNA		56	0.4659206	1.437762	0.18	0.33628964	0.99	3793	tags=57%, list=34%, signal=86%
REACTOME_M_G1_TRANSITION	REACTOME_M_G1_TRANSITION		52	0.4776594	1.4377276	0.14285715	0.33460578	0.99	1307	tags=21%, list=12%, signal=24%
MORI_EMU_MYC_LYMPHOMA_BY_ONSET_TIME_UP	MORI_EMU_MYC_LYMPHOMA_BY_ONSET_TIME_UP		68	0.4488894	1.4374894	0.12244898	0.33316195	0.99	2500	tags=47%, list=22%, signal=60%
REACTOME_INFLUENZA_LIFE_CYCLE	REACTOME_INFLUENZA_LIFE_CYCLE		91	0.44472322	1.4367597	0.1509434	0.33274713	0.99	4876	tags=67%, list=44%, signal=118%
KEGG_VIBRIO_CHOLERAE_INFECTION	KEGG_VIBRIO_CHOLERAE_INFECTION		38	0.48558494	1.4350461	0.0625	0.33490437	0.99	3511	tags=55%, list=31%, signal=80%
ZHANG_BREAST_CANCER_PROGENITORS_UP	ZHANG_BREAST_CANCER_PROGENITORS_UP		234	0.44568712	1.4324508	0.1764706	0.33843395	0.99	2061	tags=37%, list=18%, signal=44%
REACTOME_GLUCOSE_TRANSPORT	REACTOME_GLUCOSE_TRANSPORT		25	0.43350938	1.4315406	0.09259259	0.33806878	0.99	3535	tags=56%, list=32%, signal=82%
VANTVEER_BREAST_CANCER_POOR_PROGNOSIS	VANTVEER_BREAST_CANCER_POOR_PROGNOSIS		26	0.5020479	1.4302028	0.10204082	0.3393146	0.99	484	tags=31%, list=4%, signal=32%
GRADE_COLON_CANCER_UP	GRADE_COLON_CANCER_UP		410	0.29738382	1.4267671	0.12	0.34441835	0.99	3357	tags=39%, list=30%, signal=53%
REACTOME_INFLUENZA_VIRAL_RNA_TRANSCRIPTION_AND_REPLICATION	REACTOME_INFLUENZA_VIRAL_RNA_TRANSCRIPTION_AND_REPLICATION		67	0.45774466	1.4246573	0.1509434	0.3472323	0.99	4956	tags=72%, list=44%, signal=128%
RODRIGUES_THYROID_CARCINOMA_POORLY_DIFFERENTIATED_UP	RODRIGUES_THYROID_CARCINOMA_POORLY_DIFFERENTIATED_UP		336	0.42724073	1.4245108	0.1764706	0.34576523	0.99	2301	tags=34%, list=21%, signal=41%
BENPORATH_ES_2	BENPORATH_ES_2		22	0.4821888	1.4243517	0.05263158	0.34434104	0.99	1380	tags=41%, list=12%, signal=47%
POMEROY_MEDULLOBLASTOMA_PROGNOSIS_DN	POMEROY_MEDULLOBLASTOMA_PROGNOSIS_DN		30	0.45833945	1.4240184	0.046511628	0.3434505	1	2735	tags=40%, list=24%, signal=53%
GEORGES_CELL_CYCLE_MIR192_TARGETS	GEORGES_CELL_CYCLE_MIR192_TARGETS		39	0.60111254	1.4225073	0.12244898	0.34468406	1	1001	tags=36%, list=9%, signal=39%
BERENJENO_TRANSFORMED_BY_RHOA_UP	BERENJENO_TRANSFORMED_BY_RHOA_UP		385	0.47204438	1.4218376	0.16666667	0.34421524	1	1995	tags=43%, list=18%, signal=51%
REACTOME_RNA_POLYMERASE_I_III_AND_MITOCHONDRIAL_TRANSCRIPTION	REACTOME_RNA_POLYMERASE_I_III_AND_MITOCHONDRIAL_TRANSCRIPTION		47	0.4015384	1.4209477	0.13333334	0.34431347	1	2280	tags=36%, list=20%, signal=45%
ODONNELL_TARGETS_OF_MYC_AND_TFRC_DN	ODONNELL_TARGETS_OF_MYC_AND_TFRC_DN		23	0.7053162	1.4194036	0.15384616	0.34616512	1	1032	tags=61%, list=9%, signal=67%
REACTOME_RNA_POL_II_CTD_PHOSPHORYLATION_AND_INTERACTION_WITH_CE	REACTOME_RNA_POL_II_CTD_PHOSPHORYLATION_AND_INTERACTION_WITH_CE		24	0.49455157	1.4185557	0.1521739	0.34634414	1	2189	tags=42%, list=20%, signal=52%
KEGG_PURINE_METABOLISM	KEGG_PURINE_METABOLISM		110	0.31530192	1.4173719	0.11904762	0.34700328	1	2189	tags=30%, list=20%, signal=37%
WATANABE_COLON_CANCER_MSI_VS_MSS_UP	WATANABE_COLON_CANCER_MSI_VS_MSS_UP		17	0.560481	1.4169008	0.13461539	0.34599927	1	2421	tags=47%, list=22%, signal=60%
SMID_BREAST_CANCER_BASAL_UP	SMID_BREAST_CANCER_BASAL_UP		390	0.39234972	1.415599	0.03846154	0.34757897	1	1970	tags=35%, list=18%, signal=41%
KEGG_P53_SIGNALING_PATHWAY	KEGG_P53_SIGNALING_PATHWAY		41	0.47384137	1.4148531	0.14814815	0.3470012	1	2008	tags=46%, list=18%, signal=56%
ZHAN_MULTIPLE_MYELOMA_CD1_VS_CD2_DN	ZHAN_MULTIPLE_MYELOMA_CD1_VS_CD2_DN		23	0.5195567	1.4145759	0.06122449	0.34573352	1	1857	tags=48%, list=17%, signal=57%
REACTOME_ELONGATION_AND_PROCESSING_OF_CAPPED_TRANSCRIPTS	REACTOME_ELONGATION_AND_PROCESSING_OF_CAPPED_TRANSCRIPTS		88	0.43685895	1.4131298	0.2	0.34693936	1	4079	tags=56%, list=36%, signal=87%
BOYLAN_MULTIPLE_MYELOMA_C_DN	BOYLAN_MULTIPLE_MYELOMA_C_DN		26	0.4960327	1.4110675	0.08888889	0.34901267	1	1562	tags=35%, list=14%, signal=40%
ROYLANCE_BREAST_CANCER_16Q_COPY_NUMBER_UP	ROYLANCE_BREAST_CANCER_16Q_COPY_NUMBER_UP		25	0.45273337	1.4109054	0.025641026	0.34754395	1	1662	tags=40%, list=15%, signal=47%
REACTOME_PREFOLDIN_MEDIATED_TRANSFER_OF_SUBSTRATE_TO_CCT_TRIC	REACTOME_PREFOLDIN_MEDIATED_TRANSFER_OF_SUBSTRATE_TO_CCT_TRIC		17	0.5460174	1.4105043	0.16666667	0.34630844	1	4546	tags=82%, list=41%, signal=138%
REACTOME_RNA_POLYMERASE_II_TRANSCRIPTION	REACTOME_RNA_POLYMERASE_II_TRANSCRIPTION		70	0.41328102	1.4100575	0.18518518	0.345571	1	4397	tags=54%, list=39%, signal=89%
REACTOME_GTP_HYDROLYSIS_AND_JOINING_OF_THE_60S_RIBOSOMAL_SUBUNIT	REACTOME_GTP_HYDROLYSIS_AND_JOINING_OF_THE_60S_RIBOSOMAL_SUBUNIT		56	0.487933	1.4097646	0.15384616	0.34437758	1	4956	tags=75%, list=44%, signal=134%
MORI_IMMATURE_B_LYMPHOCYTE_DN	MORI_IMMATURE_B_LYMPHOCYTE_DN		40	0.6337751	1.4095942	0.19607843	0.34295708	1	617	tags=52%, list=6%, signal=55%
KIM_WT1_TARGETS_DN	KIM_WT1_TARGETS_DN		255	0.37355566	1.4070171	0.18518518	0.34522542	1	1528	tags=26%, list=14%, signal=29%
WONG_PROTEASOME_GENE_MODULE	WONG_PROTEASOME_GENE_MODULE		35	0.4158463	1.4068515	0.125	0.34404802	1	572	tags=14%, list=5%, signal=15%
REACTOME_TRANSCRIPTION_OF_THE_HIV_GENOME	REACTOME_TRANSCRIPTION_OF_THE_HIV_GENOME		48	0.42044738	1.4056492	0.15686275	0.34494734	1	4342	tags=52%, list=39%, signal=85%
SHEPARD_BMYB_MORPHOLINO_DN	SHEPARD_BMYB_MORPHOLINO_DN		115	0.46680745	1.4032648	0.046511628	0.3474108	1	1874	tags=45%, list=17%, signal=54%
CREIGHTON_AKT1_SIGNALING_VIA_MTOR_DN	CREIGHTON_AKT1_SIGNALING_VIA_MTOR_DN		18	0.47532877	1.4021826	0.1627907	0.34799698	1	2903	tags=56%, list=26%, signal=75%
SHIPP_DLBCL_VS_FOLLICULAR_LYMPHOMA_UP	SHIPP_DLBCL_VS_FOLLICULAR_LYMPHOMA_UP		35	0.44718412	1.4017183	0.14893617	0.34732956	1	2802	tags=54%, list=25%, signal=72%
REACTOME_TRANSCRIPTION	REACTOME_TRANSCRIPTION		103	0.37292862	1.4014801	0.2	0.34602657	1	4079	tags=50%, list=36%, signal=77%
REACTOME_TRANSPORT_OF_MATURE_MRNA_DERIVED_FROM_AN_INTRON_CONTAINING_TRANSCRIPT	REACTOME_TRANSPORT_OF_MATURE_MRNA_DERIVED_FROM_AN_INTRON_CONTAINING_TRANSCRIPT		33	0.4931284	1.4014083	0.21818182	0.3448881	1	3535	tags=55%, list=32%, signal=79%
LY_AGING_OLD_DN	LY_AGING_OLD_DN		31	0.6179283	1.4013728	0.14285715	0.34341592	1	2326	tags=61%, list=21%, signal=77%
KEGG_PATHOGENIC_ESCHERICHIA_COLI_INFECTION	KEGG_PATHOGENIC_ESCHERICHIA_COLI_INFECTION		37	0.4678345	1.3992696	0.14545454	0.3457189	1	2744	tags=46%, list=25%, signal=61%
KEGG_RNA_DEGRADATION	KEGG_RNA_DEGRADATION		34	0.41811782	1.3991055	0.1923077	0.34449875	1	2414	tags=41%, list=22%, signal=52%
REACTOME_LOSS_OF_NLP_FROM_MITOTIC_CENTROSOMES	REACTOME_LOSS_OF_NLP_FROM_MITOTIC_CENTROSOMES		31	0.4628466	1.3988138	0.18367347	0.34321734	1	3678	tags=55%, list=33%, signal=81%
OUELLET_CULTURED_OVARIAN_CANCER_INVASIVE_VS_LMP_DN	OUELLET_CULTURED_OVARIAN_CANCER_INVASIVE_VS_LMP_DN		15	0.5151585	1.394749	0.04255319	0.3502367	1	1433	tags=33%, list=13%, signal=38%
PUJANA_CHEK2_PCC_NETWORK	PUJANA_CHEK2_PCC_NETWORK		481	0.40508515	1.393649	0.20408164	0.35063237	1	2844	tags=40%, list=25%, signal=51%
BOYAULT_LIVER_CANCER_SUBCLASS_G123_UP	BOYAULT_LIVER_CANCER_SUBCLASS_G123_UP		26	0.48277897	1.3929108	0.10638298	0.3504069	1	3009	tags=58%, list=27%, signal=79%
REACTOME_TRANSLATION	REACTOME_TRANSLATION		67	0.44203046	1.3926494	0.16981132	0.34918776	1	4997	tags=69%, list=45%, signal=123%
GARGALOVIC_RESPONSE_TO_OXIDIZED_PHOSPHOLIPIDS_TURQUOISE_DN	GARGALOVIC_RESPONSE_TO_OXIDIZED_PHOSPHOLIPIDS_TURQUOISE_DN		23	0.5701497	1.3926132	0.0754717	0.3477122	1	1528	tags=48%, list=14%, signal=55%
REACTOME_VPR_MEDIATED_NUCLEAR_IMPORT_OF_PICS	REACTOME_VPR_MEDIATED_NUCLEAR_IMPORT_OF_PICS		20	0.5580654	1.3918283	0.2037037	0.34753105	1	3825	tags=70%, list=34%, signal=106%
CASORELLI_ACUTE_PROMYELOCYTIC_LEUKEMIA_DN	CASORELLI_ACUTE_PROMYELOCYTIC_LEUKEMIA_DN		412	0.332217	1.3898323	0.16666667	0.34943312	1	2114	tags=29%, list=19%, signal=35%
CAFFAREL_RESPONSE_TO_THC_24HR_5_UP	CAFFAREL_RESPONSE_TO_THC_24HR_5_UP		18	0.47522193	1.3862458	0.19642857	0.35473135	1	2052	tags=39%, list=18%, signal=48%
PAL_PRMT5_TARGETS_UP	PAL_PRMT5_TARGETS_UP		157	0.41810915	1.379371	0.18867925	0.36622494	1	641	tags=21%, list=6%, signal=22%
SLEBOS_HEAD_AND_NECK_CANCER_WITH_HPV_UP	SLEBOS_HEAD_AND_NECK_CANCER_WITH_HPV_UP		41	0.4303609	1.3781804	0.11627907	0.3668553	1	2044	tags=44%, list=18%, signal=54%
BROWNE_HCMV_INFECTION_24HR_UP	BROWNE_HCMV_INFECTION_24HR_UP		99	0.30315426	1.372964	0.06	0.37535718	1	3252	tags=39%, list=29%, signal=55%
CONCANNON_APOPTOSIS_BY_EPOXOMICIN_DN	CONCANNON_APOPTOSIS_BY_EPOXOMICIN_DN		100	0.39563462	1.3712882	0.104166664	0.37726268	1	2140	tags=39%, list=19%, signal=48%
CROONQUIST_NRAS_VS_STROMAL_STIMULATION_UP	CROONQUIST_NRAS_VS_STROMAL_STIMULATION_UP		20	0.5728698	1.3712056	0.15686275	0.37587628	1	1222	tags=40%, list=11%, signal=45%
GAL_LEUKEMIC_STEM_CELL_DN	GAL_LEUKEMIC_STEM_CELL_DN		133	0.45601588	1.3701699	0.09090909	0.37661576	1	1929	tags=45%, list=17%, signal=54%
HOOI_ST7_TARGETS_DN	HOOI_ST7_TARGETS_DN		51	0.4093284	1.3677349	0.055555556	0.38004866	1	1518	tags=35%, list=14%, signal=41%
WEST_ADRENOCORTICAL_TUMOR_UP	WEST_ADRENOCORTICAL_TUMOR_UP		199	0.37025443	1.3639836	0.1923077	0.38639832	1	1866	tags=29%, list=17%, signal=34%
CHANG_CORE_SERUM_RESPONSE_UP	CHANG_CORE_SERUM_RESPONSE_UP		48	0.43850657	1.3637841	0.19607843	0.38508078	1	1579	tags=40%, list=14%, signal=46%
COULOUARN_TEMPORAL_TGFB1_SIGNATURE_UP	COULOUARN_TEMPORAL_TGFB1_SIGNATURE_UP		57	0.43603408	1.3594135	0.1509434	0.39296952	1	1593	tags=32%, list=14%, signal=37%
GRAHAM_CML_QUIESCENT_VS_NORMAL_QUIESCENT_UP	GRAHAM_CML_QUIESCENT_VS_NORMAL_QUIESCENT_UP		58	0.48488128	1.3593258	0.1627907	0.39147377	1	979	tags=33%, list=9%, signal=36%
DANG_REGULATED_BY_MYC_UP	DANG_REGULATED_BY_MYC_UP		48	0.39803943	1.3578876	0.18867925	0.39253214	1	2500	tags=40%, list=22%, signal=51%
FIRESTEIN_CTNNB1_PATHWAY	FIRESTEIN_CTNNB1_PATHWAY		15	0.5020906	1.3575617	0.06	0.3918761	1	2502	tags=53%, list=22%, signal=69%
BROWNE_HCMV_INFECTION_6HR_UP	BROWNE_HCMV_INFECTION_6HR_UP		42	0.40358126	1.3562849	0.09615385	0.39270782	1	1476	tags=31%, list=13%, signal=36%
TARTE_PLASMA_CELL_VS_PLASMABLAST_DN	TARTE_PLASMA_CELL_VS_PLASMABLAST_DN		212	0.36335528	1.3562206	0.1923077	0.3912254	1	2590	tags=34%, list=23%, signal=43%
REACTOME_FORMATION_OF_THE_EARLY_ELONGATION_COMPLEX	REACTOME_FORMATION_OF_THE_EARLY_ELONGATION_COMPLEX		28	0.4471206	1.3557991	0.18367347	0.39036265	1	4277	tags=61%, list=38%, signal=98%
REACTOME_MRNA_SPLICING	REACTOME_MRNA_SPLICING		63	0.43659514	1.3555396	0.24	0.38934729	1	3534	tags=51%, list=32%, signal=74%
REACTOME_MRNA_PROCESSING	REACTOME_MRNA_PROCESSING		28	0.44952694	1.3550125	0.14583333	0.3889292	1	2189	tags=39%, list=20%, signal=49%
BENPORATH_ES_CORE_NINE_CORRELATED	BENPORATH_ES_CORE_NINE_CORRELATED		65	0.4086473	1.3495691	0.14285715	0.39802405	1	1995	tags=34%, list=18%, signal=41%
REACTOME_SYNTHESIS_AND_INTERCONVERSION_OF_NUCLEOTIDE_DI_AND_TRIPHOSPHATES	REACTOME_SYNTHESIS_AND_INTERCONVERSION_OF_NUCLEOTIDE_DI_AND_TRIPHOSPHATES		15	0.495229	1.3487346	0.104166664	0.39816198	1	1294	tags=33%, list=12%, signal=38%
SUNG_METASTASIS_STROMA_DN	SUNG_METASTASIS_STROMA_DN		26	0.5723664	1.3482739	0.16	0.397282	1	2181	tags=54%, list=19%, signal=67%
LEE_LIVER_CANCER_SURVIVAL_DN	LEE_LIVER_CANCER_SURVIVAL_DN		83	0.43856174	1.3469965	0.20689656	0.39819735	1	3276	tags=53%, list=29%, signal=74%
REACTOME_SYNTHESIS_OF_GPI_ANCHORED_PROTEINS	REACTOME_SYNTHESIS_OF_GPI_ANCHORED_PROTEINS		15	0.46407422	1.3438014	0.12244898	0.40322906	1	2880	tags=53%, list=26%, signal=72%
REACTOME_HIV1_TRANSCRIPTION_ELONGATION	REACTOME_HIV1_TRANSCRIPTION_ELONGATION		37	0.42303327	1.3430399	0.21568628	0.40282837	1	4342	tags=57%, list=39%, signal=92%
PRAMOONJAGO_SOX4_TARGETS_DN	PRAMOONJAGO_SOX4_TARGETS_DN		31	0.4136954	1.3419945	0.13207547	0.40349972	1	2000	tags=35%, list=18%, signal=43%
MARKEY_RB1_CHRONIC_LOF_UP	MARKEY_RB1_CHRONIC_LOF_UP		95	0.43608424	1.3408636	0.07692308	0.40424633	1	1471	tags=40%, list=13%, signal=46%
REACTOME_ASSOCIATION_OF_TRIC_CCT_WITH_TARGET_PROTEINS_DURING_BIOSYNTHESIS	REACTOME_ASSOCIATION_OF_TRIC_CCT_WITH_TARGET_PROTEINS_DURING_BIOSYNTHESIS		20	0.46105435	1.3297833	0.16666667	0.42445844	1	2566	tags=40%, list=23%, signal=52%
TONG_INTERACT_WITH_PTTG1	TONG_INTERACT_WITH_PTTG1		31	0.40795225	1.3291057	0.13725491	0.42430416	1	1708	tags=35%, list=15%, signal=42%
LIU_PROSTATE_CANCER_UP	LIU_PROSTATE_CANCER_UP		52	0.38240185	1.3271552	0.11764706	0.42682588	1	1488	tags=29%, list=13%, signal=33%
CHOW_RASSF1_TARGETS_DN	CHOW_RASSF1_TARGETS_DN		18	0.4553949	1.3270934	0.12244898	0.4253187	1	3585	tags=44%, list=32%, signal=65%
TURASHVILI_BREAST_NORMAL_DUCTAL_VS_LOBULAR_UP	TURASHVILI_BREAST_NORMAL_DUCTAL_VS_LOBULAR_UP		28	0.47976902	1.3265254	0.13725491	0.4246812	1	1523	tags=25%, list=14%, signal=29%
REACTOME_REGULATION_OF_APC_ACTIVATORS_BETWEEN_G1_S_AND_EARLY_ANAPHASE	REACTOME_REGULATION_OF_APC_ACTIVATORS_BETWEEN_G1_S_AND_EARLY_ANAPHASE		55	0.40640447	1.32626	0.23404256	0.42355913	1	4280	tags=47%, list=38%, signal=76%
APPIERTO_RESPONSE_TO_FENRETINIDE_UP	APPIERTO_RESPONSE_TO_FENRETINIDE_UP		19	0.4800715	1.3248491	0.10638298	0.424771	1	1865	tags=32%, list=17%, signal=38%
BOYLAN_MULTIPLE_MYELOMA_C_CLUSTER_UP	BOYLAN_MULTIPLE_MYELOMA_C_CLUSTER_UP		20	0.4863569	1.3224885	0.15555556	0.42827395	1	1779	tags=45%, list=16%, signal=53%
ZHOU_INFLAMMATORY_RESPONSE_LPS_UP	ZHOU_INFLAMMATORY_RESPONSE_LPS_UP		197	0.3303027	1.3210071	0.07272727	0.4300561	1	2056	tags=29%, list=18%, signal=35%
KOKKINAKIS_METHIONINE_DEPRIVATION_48HR_DN	KOKKINAKIS_METHIONINE_DEPRIVATION_48HR_DN		45	0.39649314	1.3196646	0.17307693	0.43162405	1	1018	tags=24%, list=9%, signal=27%
DER_IFN_ALPHA_RESPONSE_UP	DER_IFN_ALPHA_RESPONSE_UP		43	0.38930732	1.3176764	0.10714286	0.43388322	1	1267	tags=26%, list=11%, signal=29%
BANDRES_RESPONSE_TO_CARMUSTIN_MGMT_24HR_DN	BANDRES_RESPONSE_TO_CARMUSTIN_MGMT_24HR_DN		22	0.45145643	1.3159764	0.11320755	0.43592387	1	2951	tags=41%, list=26%, signal=55%
GINESTIER_BREAST_CANCER_20Q13_AMPLIFICATION_DN	GINESTIER_BREAST_CANCER_20Q13_AMPLIFICATION_DN		80	0.35626423	1.3148289	0.18867925	0.43683818	1	3351	tags=44%, list=30%, signal=62%
STEIN_ESR1_TARGETS	STEIN_ESR1_TARGETS		54	0.39494702	1.3144597	0.074074075	0.43617812	1	1463	tags=31%, list=13%, signal=36%
AIYAR_COBRA1_TARGETS_UP	AIYAR_COBRA1_TARGETS_UP		26	0.48118585	1.3109298	0.1632653	0.44223636	1	324	tags=23%, list=3%, signal=24%
LIAO_METASTASIS	LIAO_METASTASIS		282	0.29152623	1.3094531	0.11320755	0.44340798	1	2523	tags=34%, list=23%, signal=43%
UDAYAKUMAR_MED1_TARGETS_UP	UDAYAKUMAR_MED1_TARGETS_UP		75	0.33508372	1.3089275	0.14814815	0.4424925	1	1447	tags=25%, list=13%, signal=29%
WANG_BARRETTS_ESOPHAGUS_DN	WANG_BARRETTS_ESOPHAGUS_DN		22	0.49072394	1.3063378	0.16666667	0.44656625	1	648	tags=32%, list=6%, signal=34%
RODRIGUES_THYROID_CARCINOMA_ANAPLASTIC_UP	RODRIGUES_THYROID_CARCINOMA_ANAPLASTIC_UP		363	0.36912286	1.3052531	0.16363636	0.44767883	1	2292	tags=31%, list=20%, signal=37%
PUIFFE_INVASION_INHIBITED_BY_ASCITES_UP	PUIFFE_INVASION_INHIBITED_BY_ASCITES_UP		45	0.37040624	1.3042012	0.14	0.44821572	1	756	tags=22%, list=7%, signal=24%
SWEET_KRAS_ONCOGENIC_SIGNATURE	SWEET_KRAS_ONCOGENIC_SIGNATURE		28	0.4584668	1.30305	0.15686275	0.44894078	1	490	tags=25%, list=4%, signal=26%
GESERICK_TERT_TARGETS_DN	GESERICK_TERT_TARGETS_DN		17	0.56900966	1.3028445	0.1764706	0.44776827	1	1450	tags=53%, list=13%, signal=61%
SCIBETTA_KDM5B_TARGETS_DN	SCIBETTA_KDM5B_TARGETS_DN		47	0.42611167	1.2945938	0.18181819	0.46566415	1	758	tags=23%, list=7%, signal=25%
JIANG_HYPOXIA_CANCER	JIANG_HYPOXIA_CANCER		42	0.3291059	1.2939271	0.12280702	0.46558797	1	3430	tags=45%, list=31%, signal=65%
MMS_MOUSE_LYMPH_HIGH_4HRS_UP	MMS_MOUSE_LYMPH_HIGH_4HRS_UP		31	0.45333582	1.2926608	0.26923078	0.4668638	1	2355	tags=42%, list=21%, signal=53%
OLSSON_E2F3_TARGETS_DN	OLSSON_E2F3_TARGETS_DN		15	0.5574218	1.2893806	0.13461539	0.47201854	1	743	tags=47%, list=7%, signal=50%
REACTOME_HIV_INFECTION	REACTOME_HIV_INFECTION		139	0.35605347	1.2855008	0.24489796	0.47854	1	4280	tags=50%, list=38%, signal=79%
WILLIAMS_ESR1_TARGETS_UP	WILLIAMS_ESR1_TARGETS_UP		15	0.5516596	1.2854941	0.06382979	0.4769086	1	637	tags=47%, list=6%, signal=49%
PYEON_CANCER_HEAD_AND_NECK_VS_CERVICAL_UP	PYEON_CANCER_HEAD_AND_NECK_VS_CERVICAL_UP		86	0.43697354	1.2849278	0.24074075	0.47659573	1	2180	tags=43%, list=19%, signal=53%
BIOCARTA_ATRBRCA_PATHWAY	BIOCARTA_ATRBRCA_PATHWAY		15	0.6246844	1.2839712	0.23529412	0.47692442	1	3078	tags=80%, list=27%, signal=110%
YAO_TEMPORAL_RESPONSE_TO_PROGESTERONE_CLUSTER_9	YAO_TEMPORAL_RESPONSE_TO_PROGESTERONE_CLUSTER_9		59	0.36636373	1.2824713	0.17021276	0.478645	1	2647	tags=41%, list=24%, signal=53%
REACTOME_CDC20_PHOSPHO_APC_MEDIATED_DEGRADATION_OF_CYCLIN_A	REACTOME_CDC20_PHOSPHO_APC_MEDIATED_DEGRADATION_OF_CYCLIN_A		51	0.40382347	1.2794077	0.26666668	0.4838153	1	260	tags=10%, list=2%, signal=10%
SMID_BREAST_CANCER_RELAPSE_IN_BONE_DN	SMID_BREAST_CANCER_RELAPSE_IN_BONE_DN		183	0.34592327	1.2791789	0.06666667	0.48276225	1	2033	tags=32%, list=18%, signal=39%
BECKER_TAMOXIFEN_RESISTANCE_DN	BECKER_TAMOXIFEN_RESISTANCE_DN		30	0.4354129	1.2784641	0.10638298	0.4829013	1	1699	tags=43%, list=15%, signal=51%
IVANOVA_HEMATOPOIESIS_EARLY_PROGENITOR	IVANOVA_HEMATOPOIESIS_EARLY_PROGENITOR		86	0.30045992	1.2784233	0.1590909	0.4813093	1	2472	tags=34%, list=22%, signal=43%
KORKOLA_TERATOMA	KORKOLA_TERATOMA		22	0.49544647	1.2780167	0.17307693	0.48041868	1	1166	tags=36%, list=10%, signal=41%
BHATI_G2M_ARREST_BY_2METHOXYESTRADIOL_UP	BHATI_G2M_ARREST_BY_2METHOXYESTRADIOL_UP		68	0.40747285	1.2756773	0.18518518	0.48334596	1	1886	tags=28%, list=17%, signal=33%
NIKOLSKY_BREAST_CANCER_16Q24_AMPLICON	NIKOLSKY_BREAST_CANCER_16Q24_AMPLICON		24	0.37141594	1.2756535	0.17391305	0.48176634	1	1852	tags=33%, list=17%, signal=40%
DER_IFN_BETA_RESPONSE_UP	DER_IFN_BETA_RESPONSE_UP		61	0.39967036	1.2747495	0.1764706	0.48211437	1	1351	tags=26%, list=12%, signal=30%
TIEN_INTESTINE_PROBIOTICS_24HR_UP	TIEN_INTESTINE_PROBIOTICS_24HR_UP		343	0.31246436	1.2743163	0.24528302	0.48130357	1	1959	tags=26%, list=17%, signal=30%
RHEIN_ALL_GLUCOCORTICOID_THERAPY_DN	RHEIN_ALL_GLUCOCORTICOID_THERAPY_DN		261	0.3204304	1.2730416	0.2826087	0.48233673	1	921	tags=19%, list=8%, signal=20%
TAVOR_CEBPA_TARGETS_UP	TAVOR_CEBPA_TARGETS_UP		36	0.46954292	1.2715495	0.14893617	0.484531	1	2095	tags=47%, list=19%, signal=58%
GARCIA_TARGETS_OF_FLI1_AND_DAX1_DN	GARCIA_TARGETS_OF_FLI1_AND_DAX1_DN		82	0.36599502	1.2711622	0.20833333	0.48393288	1	1439	tags=29%, list=13%, signal=33%
ZHONG_RESPONSE_TO_AZACITIDINE_AND_TSA_DN	ZHONG_RESPONSE_TO_AZACITIDINE_AND_TSA_DN		32	0.38331184	1.2682902	0.17777778	0.48817393	1	2246	tags=34%, list=20%, signal=43%
CHO_NR4A1_TARGETS	CHO_NR4A1_TARGETS		16	0.4491691	1.2663116	0.19565217	0.49035886	1	2087	tags=38%, list=19%, signal=46%
REACTOME_POST_TRANSLATIONAL_PROTEIN_MODIFICATION	REACTOME_POST_TRANSLATIONAL_PROTEIN_MODIFICATION		28	0.3788813	1.2659951	0.16666667	0.48955983	1	3184	tags=46%, list=28%, signal=65%
ROME_INSULIN_TARGETS_IN_MUSCLE_DN	ROME_INSULIN_TARGETS_IN_MUSCLE_DN		27	0.45599514	1.2655187	0.21052632	0.48905376	1	2485	tags=41%, list=22%, signal=52%
DANG_MYC_TARGETS_UP	DANG_MYC_TARGETS_UP		87	0.34559172	1.2616765	0.16981132	0.49585816	1	3116	tags=41%, list=28%, signal=57%
BROWNE_HCMV_INFECTION_12HR_UP	BROWNE_HCMV_INFECTION_12HR_UP		58	0.3129875	1.2614784	0.083333336	0.4946726	1	2220	tags=33%, list=20%, signal=41%
COLDREN_GEFITINIB_RESISTANCE_DN	COLDREN_GEFITINIB_RESISTANCE_DN		123	0.42340383	1.2605945	0.2173913	0.49481276	1	2162	tags=41%, list=19%, signal=51%
MISSIAGLIA_REGULATED_BY_METHYLATION_UP	MISSIAGLIA_REGULATED_BY_METHYLATION_UP		68	0.376189	1.2603748	0.16666667	0.49378318	1	2045	tags=38%, list=18%, signal=46%
WEI_MYCN_TARGETS_WITH_E_BOX	WEI_MYCN_TARGETS_WITH_E_BOX		426	0.31922728	1.2596332	0.2857143	0.49337766	1	2886	tags=35%, list=26%, signal=45%
TONKS_TARGETS_OF_RUNX1_RUNX1T1_FUSION_SUSTAINED_IN_MONOCYTE_UP	TONKS_TARGETS_OF_RUNX1_RUNX1T1_FUSION_SUSTAINED_IN_MONOCYTE_UP		15	0.5202016	1.2594414	0.1521739	0.49232608	1	467	tags=33%, list=4%, signal=35%
WU_HBX_TARGETS_2_UP	WU_HBX_TARGETS_2_UP		17	0.4730816	1.2594326	0.1923077	0.49074304	1	1808	tags=35%, list=16%, signal=42%
LIANG_HEMATOPOIESIS_STEM_CELL_NUMBER_LARGE_VS_TINY_UP	LIANG_HEMATOPOIESIS_STEM_CELL_NUMBER_LARGE_VS_TINY_UP		36	0.40836772	1.2592453	0.1521739	0.4896	1	622	tags=22%, list=6%, signal=23%
VANTVEER_BREAST_CANCER_ESR1_DN	VANTVEER_BREAST_CANCER_ESR1_DN		145	0.38116434	1.2589066	0.10638298	0.48857605	1	2791	tags=43%, list=25%, signal=56%
RIZKI_TUMOR_INVASIVENESS_2D_DN	RIZKI_TUMOR_INVASIVENESS_2D_DN		46	0.34003645	1.2569377	0.2	0.49119297	1	1951	tags=28%, list=17%, signal=34%
BROWNE_HCMV_INFECTION_10HR_DN	BROWNE_HCMV_INFECTION_10HR_DN		32	0.38507864	1.2559733	0.17073171	0.4918286	1	1447	tags=22%, list=13%, signal=25%
SMID_BREAST_CANCER_RELAPSE_IN_BRAIN_UP	SMID_BREAST_CANCER_RELAPSE_IN_BRAIN_UP		28	0.41000852	1.2506828	0.12962963	0.5012291	1	1036	tags=29%, list=9%, signal=31%
GRADE_COLON_AND_RECTAL_CANCER_UP	GRADE_COLON_AND_RECTAL_CANCER_UP		161	0.3159671	1.2486889	0.28846154	0.5033265	1	3329	tags=42%, list=30%, signal=59%
KORKOLA_CORRELATED_WITH_POU5F1	KORKOLA_CORRELATED_WITH_POU5F1		16	0.49013937	1.248667	0.22916667	0.501791	1	1295	tags=31%, list=12%, signal=35%
REACTOME_RNA_POLYMERASE_III_TRANSCRIPTION_INITIATION	REACTOME_RNA_POLYMERASE_III_TRANSCRIPTION_INITIATION		17	0.38634446	1.2463243	0.17948718	0.50465584	1	3180	tags=47%, list=28%, signal=66%
IVANOVA_HEMATOPOIESIS_INTERMEDIATE_PROGENITOR	IVANOVA_HEMATOPOIESIS_INTERMEDIATE_PROGENITOR		25	0.3898222	1.2458144	0.19148937	0.5041432	1	1942	tags=36%, list=17%, signal=43%
SEITZ_NEOPLASTIC_TRANSFORMATION_BY_8P_DELETION_DN	SEITZ_NEOPLASTIC_TRANSFORMATION_BY_8P_DELETION_DN		20	0.47408986	1.2450314	0.17857143	0.5045503	1	954	tags=30%, list=9%, signal=33%
BARIS_THYROID_CANCER_DN	BARIS_THYROID_CANCER_DN		43	0.41290316	1.2437433	0.1923077	0.5057425	1	1706	tags=30%, list=15%, signal=36%
CHANG_IMMORTALIZED_BY_HPV31_DN	CHANG_IMMORTALIZED_BY_HPV31_DN		32	0.39909756	1.243053	0.17307693	0.5051572	1	1015	tags=28%, list=9%, signal=31%
REACTOME_MRNA_SPLICING_MINOR_PATHWAY	REACTOME_MRNA_SPLICING_MINOR_PATHWAY		29	0.4383256	1.2421675	0.3529412	0.5053233	1	3464	tags=48%, list=31%, signal=70%
ZHAN_MULTIPLE_MYELOMA_SUBGROUPS	ZHAN_MULTIPLE_MYELOMA_SUBGROUPS		25	0.42680252	1.2376606	0.27083334	0.51420695	1	2326	tags=36%, list=21%, signal=45%
AMIT_SERUM_RESPONSE_60_MCF10A	AMIT_SERUM_RESPONSE_60_MCF10A		38	0.45070934	1.2376273	0.23076923	0.5127034	1	917	tags=29%, list=8%, signal=31%
ZHU_CMV_8_HR_UP	ZHU_CMV_8_HR_UP		21	0.45702687	1.235825	0.17857143	0.5148975	1	1690	tags=43%, list=15%, signal=50%
BROWNE_HCMV_INFECTION_2HR_DN	BROWNE_HCMV_INFECTION_2HR_DN		31	0.4811251	1.2358129	0.19148937	0.5133454	1	587	tags=29%, list=5%, signal=31%
WILCOX_PRESPONSE_TO_ROGESTERONE_UP	WILCOX_PRESPONSE_TO_ROGESTERONE_UP		82	0.38229558	1.2350632	0.25531915	0.5134542	1	303	tags=22%, list=3%, signal=22%
BROWNE_HCMV_INFECTION_20HR_UP	BROWNE_HCMV_INFECTION_20HR_UP		136	0.27165833	1.231433	0.104166664	0.519198	1	1968	tags=24%, list=18%, signal=28%
MORI_MATURE_B_LYMPHOCYTE_DN	MORI_MATURE_B_LYMPHOCYTE_DN		44	0.38566	1.2287767	0.28846154	0.52335536	1	943	tags=30%, list=8%, signal=32%
SESTO_RESPONSE_TO_UV_C7	SESTO_RESPONSE_TO_UV_C7		49	0.36163998	1.2261537	0.24489796	0.5277373	1	763	tags=22%, list=7%, signal=24%
REACTOME_CYCLIN_E_ASSOCIATED_EVENTS_DURING_G1_S_TRANSITION_	REACTOME_CYCLIN_E_ASSOCIATED_EVENTS_DURING_G1_S_TRANSITION_		49	0.4063797	1.2256202	0.2826087	0.5272585	1	4280	tags=53%, list=38%, signal=86%
MOREAUX_B_LYMPHOCYTE_MATURATION_BY_TACI_DN	MOREAUX_B_LYMPHOCYTE_MATURATION_BY_TACI_DN		25	0.45544067	1.224559	0.26415095	0.52798134	1	2017	tags=40%, list=18%, signal=49%
PYEON_HPV_POSITIVE_TUMORS_UP	PYEON_HPV_POSITIVE_TUMORS_UP		34	0.468519	1.22417	0.26785713	0.5271181	1	2180	tags=41%, list=19%, signal=51%
HAHTOLA_SEZARY_SYNDROM_UP	HAHTOLA_SEZARY_SYNDROM_UP		60	0.35471073	1.2228886	0.21568628	0.52796346	1	1512	tags=28%, list=14%, signal=33%
LIANG_SILENCED_BY_METHYLATION_2	LIANG_SILENCED_BY_METHYLATION_2		22	0.4647023	1.2228061	0.14285715	0.52652824	1	831	tags=27%, list=7%, signal=29%
BIOCARTA_INSULIN_PATHWAY	BIOCARTA_INSULIN_PATHWAY		15	0.4361707	1.222173	0.25	0.5263531	1	1877	tags=27%, list=17%, signal=32%
HESS_TARGETS_OF_HOXA9_AND_MEIS1_UP	HESS_TARGETS_OF_HOXA9_AND_MEIS1_UP		53	0.3671466	1.2203124	0.21276596	0.5290804	1	2077	tags=36%, list=19%, signal=44%
KEGG_RNA_POLYMERASE	KEGG_RNA_POLYMERASE		20	0.3867338	1.219277	0.23913044	0.5299699	1	3182	tags=45%, list=28%, signal=63%
HUPER_BREAST_BASAL_VS_LUMINAL_DN	HUPER_BREAST_BASAL_VS_LUMINAL_DN		39	0.38509116	1.2189776	0.18181819	0.52917653	1	1279	tags=33%, list=11%, signal=38%
KENNY_CTNNB1_TARGETS_UP	KENNY_CTNNB1_TARGETS_UP		32	0.41953394	1.2176386	0.20408164	0.53092897	1	1207	tags=28%, list=11%, signal=31%
WOTTON_RUNX_TARGETS_DN	WOTTON_RUNX_TARGETS_DN		19	0.46311224	1.216832	0.19642857	0.53120637	1	1279	tags=32%, list=11%, signal=36%
REACTOME_TRNA_AMINOACYLATION	REACTOME_TRNA_AMINOACYLATION		18	0.39329463	1.2160898	0.3617021	0.5313061	1	4343	tags=72%, list=39%, signal=118%
SABATES_COLORECTAL_ADENOMA_UP	SABATES_COLORECTAL_ADENOMA_UP		70	0.3693032	1.2154003	0.06	0.5311535	1	1131	tags=29%, list=10%, signal=32%
TIEN_INTESTINE_PROBIOTICS_24HR_DN	TIEN_INTESTINE_PROBIOTICS_24HR_DN		128	0.31343728	1.215089	0.25454545	0.5303484	1	3653	tags=45%, list=33%, signal=65%
HOFFMANN_PRE_BI_TO_LARGE_PRE_BII_LYMPHOCYTE_UP	HOFFMANN_PRE_BI_TO_LARGE_PRE_BII_LYMPHOCYTE_UP		15	0.52646077	1.2149168	0.23404256	0.529182	1	488	tags=27%, list=4%, signal=28%
TONKS_TARGETS_OF_RUNX1_RUNX1T1_FUSION_SUSTAINDED_IN_ERYTHROCYTE_UP	TONKS_TARGETS_OF_RUNX1_RUNX1T1_FUSION_SUSTAINDED_IN_ERYTHROCYTE_UP		30	0.47398195	1.2143174	0.2	0.52872545	1	1160	tags=30%, list=10%, signal=33%
GEORGES_TARGETS_OF_MIR192_AND_MIR215	GEORGES_TARGETS_OF_MIR192_AND_MIR215		415	0.29863736	1.2141831	0.16363636	0.5274225	1	2271	tags=29%, list=20%, signal=35%
SCHEIDEREIT_IKK_INTERACTING_PROTEINS	SCHEIDEREIT_IKK_INTERACTING_PROTEINS		15	0.46277633	1.2131419	0.22222222	0.528458	1	680	tags=13%, list=6%, signal=14%
CHNG_MULTIPLE_MYELOMA_HYPERPLOID_UP	CHNG_MULTIPLE_MYELOMA_HYPERPLOID_UP		34	0.38217098	1.2122389	0.28	0.5286586	1	5082	tags=76%, list=45%, signal=140%
CHUANG_OXIDATIVE_STRESS_RESPONSE_UP	CHUANG_OXIDATIVE_STRESS_RESPONSE_UP		18	0.4104869	1.2115816	0.20754717	0.52856845	1	820	tags=22%, list=7%, signal=24%
PENG_RAPAMYCIN_RESPONSE_UP	PENG_RAPAMYCIN_RESPONSE_UP		27	0.39636326	1.2113084	0.28846154	0.52761465	1	1317	tags=30%, list=12%, signal=33%
REACTOME_TRANSLATION_INITIATION_COMPLEX_FORMATION	REACTOME_TRANSLATION_INITIATION_COMPLEX_FORMATION		25	0.4371343	1.2105277	0.2857143	0.5279051	1	4956	tags=64%, list=44%, signal=115%
DEURIG_T_CELL_PROLYMPHOCYTIC_LEUKEMIA_UP	DEURIG_T_CELL_PROLYMPHOCYTIC_LEUKEMIA_UP		216	0.25458607	1.2068383	0.10638298	0.53460354	1	2392	tags=30%, list=21%, signal=37%
LIN_MELANOMA_COPY_NUMBER_UP	LIN_MELANOMA_COPY_NUMBER_UP		41	0.33215052	1.2067436	0.21568628	0.53343916	1	1767	tags=24%, list=16%, signal=29%
LAU_APOPTOSIS_CDKN2A_UP	LAU_APOPTOSIS_CDKN2A_UP		36	0.39614442	1.2049885	0.2777778	0.53607094	1	1831	tags=33%, list=16%, signal=40%
BILD_E2F3_ONCOGENIC_SIGNATURE	BILD_E2F3_ONCOGENIC_SIGNATURE		119	0.29158807	1.2044104	0.17391305	0.5360066	1	1463	tags=26%, list=13%, signal=30%
PENG_GLUTAMINE_DEPRIVATION_DN	PENG_GLUTAMINE_DEPRIVATION_DN		53	0.2844228	1.2031866	0.24528302	0.537884	1	4059	tags=43%, list=36%, signal=68%
IWANAGA_CARCINOGENESIS_BY_KRAS_PTEN_UP	IWANAGA_CARCINOGENESIS_BY_KRAS_PTEN_UP		117	0.2892866	1.2016578	0.10869565	0.53939384	1	2158	tags=25%, list=19%, signal=30%
KEGG_AMINOACYL_TRNA_BIOSYNTHESIS	KEGG_AMINOACYL_TRNA_BIOSYNTHESIS		18	0.3746616	1.2015619	0.3529412	0.53815335	1	4343	tags=67%, list=39%, signal=109%
REACTOME_METABOLISM_OF_MRNA	REACTOME_METABOLISM_OF_MRNA		27	0.39521667	1.2010602	0.19607843	0.53770316	1	3012	tags=41%, list=27%, signal=56%
REACTOME_FORMATION_OF_THE_TERNARY_COMPLEX_AND_SUBSEQUENTLY_THE_43S_COMPLEX	REACTOME_FORMATION_OF_THE_TERNARY_COMPLEX_AND_SUBSEQUENTLY_THE_43S_COMPLEX		22	0.4483604	1.2006624	0.32692307	0.53715324	1	4956	tags=68%, list=44%, signal=122%
KIM_MYC_AMPLIFICATION_TARGETS_DN	KIM_MYC_AMPLIFICATION_TARGETS_DN		37	0.39012736	1.1993629	0.27450982	0.53855306	1	1366	tags=24%, list=12%, signal=28%
GENTILE_UV_RESPONSE_CLUSTER_D5	GENTILE_UV_RESPONSE_CLUSTER_D5		19	0.3686711	1.1988964	0.27118644	0.53810704	1	4026	tags=58%, list=36%, signal=90%
PACHER_TARGETS_OF_IGF1_AND_IGF2_UP	PACHER_TARGETS_OF_IGF1_AND_IGF2_UP		21	0.44742343	1.1983591	0.26415095	0.5374778	1	1326	tags=33%, list=12%, signal=38%
CHANDRAN_METASTASIS_UP	CHANDRAN_METASTASIS_UP		44	0.3837136	1.1978617	0.17777778	0.53714126	1	2398	tags=41%, list=21%, signal=52%
KEGG_ARGININE_AND_PROLINE_METABOLISM	KEGG_ARGININE_AND_PROLINE_METABOLISM		38	0.35704187	1.1969067	0.17021276	0.53783983	1	2501	tags=53%, list=22%, signal=68%
FONTAINE_FOLLICULAR_THYROID_ADENOMA_UP	FONTAINE_FOLLICULAR_THYROID_ADENOMA_UP		40	0.2965277	1.1961688	0.1904762	0.53774506	1	3125	tags=40%, list=28%, signal=55%
CHAUHAN_RESPONSE_TO_METHOXYESTRADIOL_UP	CHAUHAN_RESPONSE_TO_METHOXYESTRADIOL_UP		31	0.3351463	1.1934618	0.26086956	0.54201293	1	2287	tags=32%, list=20%, signal=40%
TIEN_INTESTINE_PROBIOTICS_2HR_UP	TIEN_INTESTINE_PROBIOTICS_2HR_UP		15	0.3678074	1.1928463	0.20512821	0.5418978	1	2245	tags=33%, list=20%, signal=42%
SESTO_RESPONSE_TO_UV_C1	SESTO_RESPONSE_TO_UV_C1		53	0.33924285	1.1925489	0.21428572	0.54114056	1	578	tags=15%, list=5%, signal=16%
KORKOLA_SEMINOMA_UP	KORKOLA_SEMINOMA_UP		31	0.33182123	1.1913381	0.22222222	0.5418121	1	2589	tags=35%, list=23%, signal=46%
RIZ_ERYTHROID_DIFFERENTIATION_CCNE1	RIZ_ERYTHROID_DIFFERENTIATION_CCNE1		32	0.32763073	1.1895347	0.19298245	0.5441902	1	1617	tags=22%, list=14%, signal=25%
PENG_LEUCINE_DEPRIVATION_UP	PENG_LEUCINE_DEPRIVATION_UP		18	0.39807695	1.1885575	0.21276596	0.54475695	1	2217	tags=39%, list=20%, signal=48%
KEGG_UBIQUITIN_MEDIATED_PROTEOLYSIS	KEGG_UBIQUITIN_MEDIATED_PROTEOLYSIS		77	0.28932023	1.1882863	0.24074075	0.54376036	1	3763	tags=42%, list=34%, signal=62%
SENGUPTA_NASOPHARYNGEAL_CARCINOMA_UP	SENGUPTA_NASOPHARYNGEAL_CARCINOMA_UP		146	0.43317145	1.1875165	0.20408164	0.5437884	1	2038	tags=41%, list=18%, signal=50%
WANG_BARRETTS_ESOPHAGUS_AND_ESOPHAGUS_CANCER_UP	WANG_BARRETTS_ESOPHAGUS_AND_ESOPHAGUS_CANCER_UP		19	0.43366596	1.187355	0.2244898	0.54266113	1	2937	tags=47%, list=26%, signal=64%
WU_SILENCED_BY_METHYLATION_IN_BLADDER_CANCER	WU_SILENCED_BY_METHYLATION_IN_BLADDER_CANCER		28	0.41958773	1.1860591	0.20833333	0.54410917	1	875	tags=32%, list=8%, signal=35%
MATTIOLI_MGUS_VS_PCL	MATTIOLI_MGUS_VS_PCL		64	0.36187032	1.1848228	0.32692307	0.5453796	1	2867	tags=41%, list=26%, signal=54%
DAUER_STAT3_TARGETS_DN	DAUER_STAT3_TARGETS_DN		23	0.46693894	1.1822948	0.2264151	0.54933614	1	957	tags=43%, list=9%, signal=47%
ALCALAY_AML_BY_NPM1_LOCALIZATION_DN	ALCALAY_AML_BY_NPM1_LOCALIZATION_DN		124	0.3509692	1.1817214	0.15555556	0.5489274	1	1489	tags=31%, list=13%, signal=36%
WAMUNYOKOLI_OVARIAN_CANCER_GRADES_1_2_UP	WAMUNYOKOLI_OVARIAN_CANCER_GRADES_1_2_UP		84	0.36271265	1.1807593	0.28301886	0.54959553	1	1644	tags=33%, list=15%, signal=39%
DORN_ADENOVIRUS_INFECTION_12HR_DN	DORN_ADENOVIRUS_INFECTION_12HR_DN		21	0.4363907	1.1794666	0.33962265	0.55078727	1	3100	tags=57%, list=28%, signal=79%
KEGG_OOCYTE_MEIOSIS	KEGG_OOCYTE_MEIOSIS		74	0.30738595	1.176099	0.26086956	0.5567916	1	1808	tags=24%, list=16%, signal=29%
STREICHER_LSM1_TARGETS_UP	STREICHER_LSM1_TARGETS_UP		25	0.4072681	1.1737597	0.1764706	0.55977863	1	1116	tags=28%, list=10%, signal=31%
HANN_RESISTANCE_TO_BCL2_INHIBITOR_DN	HANN_RESISTANCE_TO_BCL2_INHIBITOR_DN		30	0.36838773	1.173657	0.18181819	0.5585786	1	1769	tags=33%, list=16%, signal=39%
NAKAJIMA_EOSINOPHIL	NAKAJIMA_EOSINOPHIL		15	0.48735496	1.1732655	0.2	0.55819714	1	913	tags=33%, list=8%, signal=36%
DELYS_THYROID_CANCER_UP	DELYS_THYROID_CANCER_UP		275	0.33618158	1.1728129	0.27083334	0.55779666	1	2000	tags=35%, list=18%, signal=41%
ST_GA12_PATHWAY	ST_GA12_PATHWAY		16	0.46840864	1.1694044	0.23913044	0.5634515	1	2245	tags=31%, list=20%, signal=39%
ZHAN_MULTIPLE_MYELOMA_CD1_DN	ZHAN_MULTIPLE_MYELOMA_CD1_DN		22	0.42551267	1.1684078	0.2857143	0.5634726	1	989	tags=23%, list=9%, signal=25%
SCIAN_INVERSED_TARGETS_OF_TP53_AND_TP73_DN	SCIAN_INVERSED_TARGETS_OF_TP53_AND_TP73_DN		20	0.48363456	1.1681836	0.29787233	0.5626252	1	1818	tags=35%, list=16%, signal=42%
ENK_UV_RESPONSE_EPIDERMIS_UP	ENK_UV_RESPONSE_EPIDERMIS_UP		193	0.2797767	1.167007	0.1632653	0.56353176	1	2737	tags=37%, list=24%, signal=49%
BROWNE_INTERFERON_RESPONSIVE_GENES	BROWNE_INTERFERON_RESPONSIVE_GENES		44	0.45679796	1.1649854	0.3125	0.5664137	1	1573	tags=36%, list=14%, signal=42%
GARGALOVIC_RESPONSE_TO_OXIDIZED_PHOSPHOLIPIDS_BLACK_UP	GARGALOVIC_RESPONSE_TO_OXIDIZED_PHOSPHOLIPIDS_BLACK_UP		20	0.41217119	1.1640021	0.3090909	0.5672034	1	2520	tags=50%, list=23%, signal=64%
FARMER_BREAST_CANCER_BASAL_VS_LULMINAL	FARMER_BREAST_CANCER_BASAL_VS_LULMINAL		192	0.29255718	1.1636316	0.1764706	0.5667651	1	1591	tags=26%, list=14%, signal=30%
REACTOME_RNA_POLYMERASE_III_TRANSCRIPTION	REACTOME_RNA_POLYMERASE_III_TRANSCRIPTION		22	0.3435332	1.1630028	0.26086956	0.56677175	1	3180	tags=50%, list=28%, signal=70%
SCHUHMACHER_MYC_TARGETS_UP	SCHUHMACHER_MYC_TARGETS_UP		49	0.3483568	1.1623093	0.3272727	0.56712663	1	2855	tags=45%, list=25%, signal=60%
SWEET_LUNG_CANCER_KRAS_UP	SWEET_LUNG_CANCER_KRAS_UP		371	0.2763759	1.1599452	0.2173913	0.570744	1	2344	tags=30%, list=21%, signal=37%
LY_AGING_PREMATURE_DN	LY_AGING_PREMATURE_DN		19	0.509727	1.1596098	0.35849056	0.5698258	1	2326	tags=68%, list=21%, signal=86%
CHEBOTAEV_GR_TARGETS_UP	CHEBOTAEV_GR_TARGETS_UP		44	0.3393227	1.158606	0.17391305	0.5707852	1	587	tags=18%, list=5%, signal=19%
LOCKWOOD_AMPLIFIED_IN_LUNG_CANCER	LOCKWOOD_AMPLIFIED_IN_LUNG_CANCER		117	0.23513372	1.1584846	0.21568628	0.56957537	1	2564	tags=30%, list=23%, signal=38%
TIEN_INTESTINE_PROBIOTICS_6HR_UP	TIEN_INTESTINE_PROBIOTICS_6HR_UP		28	0.30774087	1.1484665	0.3220339	0.590121	1	3910	tags=43%, list=35%, signal=66%
LIAN_LIPA_TARGETS_6M	LIAN_LIPA_TARGETS_6M		70	0.45320177	1.1468949	0.26785713	0.5919923	1	1874	tags=44%, list=17%, signal=53%
CAIRO_HEPATOBLASTOMA_UP	CAIRO_HEPATOBLASTOMA_UP		121	0.291948	1.146861	0.3478261	0.5905972	1	1575	tags=26%, list=14%, signal=29%
LI_CISPLATIN_RESISTANCE_UP	LI_CISPLATIN_RESISTANCE_UP		18	0.43522957	1.1463743	0.30357143	0.59005517	1	1066	tags=33%, list=10%, signal=37%
MOREIRA_RESPONSE_TO_TSA_UP	MOREIRA_RESPONSE_TO_TSA_UP		21	0.37794462	1.1436445	0.3529412	0.5951135	1	3018	tags=48%, list=27%, signal=65%
KORKOLA_EMBRYONAL_CARCINOMA_UP	KORKOLA_EMBRYONAL_CARCINOMA_UP		31	0.3827005	1.1435403	0.30232558	0.59392846	1	1930	tags=35%, list=17%, signal=43%
BIOCARTA_PYK2_PATHWAY	BIOCARTA_PYK2_PATHWAY		17	0.46000767	1.1433849	0.32692307	0.5928234	1	1706	tags=29%, list=15%, signal=35%
REACTOME_SCF_SKP2_MEDIATED_DEGRADATION_OF_P27_P21	REACTOME_SCF_SKP2_MEDIATED_DEGRADATION_OF_P27_P21		44	0.3856514	1.1406419	0.33333334	0.59684473	1	4280	tags=50%, list=38%, signal=81%
MARTORIATI_MDM4_TARGETS_NEUROEPITHELIUM_UP	MARTORIATI_MDM4_TARGETS_NEUROEPITHELIUM_UP		76	0.3236628	1.1398094	0.22727273	0.5968919	1	2175	tags=34%, list=19%, signal=42%
BROWNE_HCMV_INFECTION_4HR_DN	BROWNE_HCMV_INFECTION_4HR_DN		137	0.26389706	1.139806	0.14285715	0.5954431	1	2383	tags=28%, list=21%, signal=36%
SCHLOSSER_MYC_TARGETS_AND_SERUM_RESPONSE_DN	SCHLOSSER_MYC_TARGETS_AND_SERUM_RESPONSE_DN		31	0.3861611	1.1396244	0.3207547	0.5943834	1	2873	tags=42%, list=26%, signal=56%
ZHU_CMV_ALL_UP	ZHU_CMV_ALL_UP		42	0.36063015	1.1370496	0.25490198	0.59800446	1	1866	tags=33%, list=17%, signal=40%
GRADE_COLON_VS_RECTAL_CANCER_DN	GRADE_COLON_VS_RECTAL_CANCER_DN		27	0.33222002	1.1342791	0.2972973	0.6026598	1	1328	tags=30%, list=12%, signal=34%
DIRMEIER_LMP1_RESPONSE_EARLY	DIRMEIER_LMP1_RESPONSE_EARLY		36	0.39261952	1.134165	0.32786885	0.60148394	1	1904	tags=31%, list=17%, signal=37%
HALMOS_CEBPA_TARGETS_DN	HALMOS_CEBPA_TARGETS_DN		23	0.39562437	1.1325697	0.23404256	0.6036401	1	1155	tags=35%, list=10%, signal=39%
CHEN_HOXA5_TARGETS_9HR_DN	CHEN_HOXA5_TARGETS_9HR_DN		29	0.36692157	1.1287483	0.27083334	0.6104266	1	763	tags=24%, list=7%, signal=26%
WONG_ENDMETRIUM_CANCER_UP	WONG_ENDMETRIUM_CANCER_UP		15	0.43222845	1.1287023	0.26415095	0.6090478	1	1507	tags=40%, list=13%, signal=46%
AGUIRRE_PANCREATIC_CANCER_COPY_NUMBER_DN	AGUIRRE_PANCREATIC_CANCER_COPY_NUMBER_DN		133	0.26708815	1.1282725	0.3137255	0.60874313	1	3271	tags=36%, list=29%, signal=50%
PENG_LEUCINE_DEPRIVATION_DN	PENG_LEUCINE_DEPRIVATION_DN		36	0.32491532	1.1281391	0.3409091	0.6075236	1	4244	tags=58%, list=38%, signal=94%
ZHAN_V2_LATE_DIFFERENTIATION_GENES	ZHAN_V2_LATE_DIFFERENTIATION_GENES		27	0.33702195	1.1279653	0.33333334	0.60641	1	2113	tags=37%, list=19%, signal=46%
OUILLETTE_CLL_13Q14_DELETION_DN	OUILLETTE_CLL_13Q14_DELETION_DN		35	0.3435633	1.1279051	0.3409091	0.60510296	1	823	tags=23%, list=7%, signal=25%
AMIT_EGF_RESPONSE_40_HELA	AMIT_EGF_RESPONSE_40_HELA		26	0.36377537	1.1275057	0.27450982	0.60462713	1	1578	tags=35%, list=14%, signal=40%
LINDGREN_BLADDER_CANCER_WITH_LOH_IN_CHR9Q	LINDGREN_BLADDER_CANCER_WITH_LOH_IN_CHR9Q		62	0.2534294	1.1247874	0.29090908	0.609508	1	3925	tags=39%, list=35%, signal=59%
JAZAG_TGFB1_SIGNALING_VIA_SMAD4_UP	JAZAG_TGFB1_SIGNALING_VIA_SMAD4_UP		69	0.27547175	1.1244886	0.24489796	0.6089445	1	3555	tags=41%, list=32%, signal=59%
NUTT_GBM_VS_AO_GLIOMA_DN	NUTT_GBM_VS_AO_GLIOMA_DN		28	0.3147135	1.1232358	0.3478261	0.61034787	1	1860	tags=32%, list=17%, signal=38%
LEE_NEURAL_CREST_STEM_CELL_DN	LEE_NEURAL_CREST_STEM_CELL_DN		69	0.34568313	1.1219099	0.25	0.61199236	1	2005	tags=33%, list=18%, signal=40%
MARCHINI_TRABECTEDIN_RESISTANCE_UP	MARCHINI_TRABECTEDIN_RESISTANCE_UP		16	0.4473335	1.1211213	0.33333334	0.61250746	1	2632	tags=50%, list=24%, signal=65%
WHITEHURST_PACLITAXEL_SENSITIVITY	WHITEHURST_PACLITAXEL_SENSITIVITY		18	0.36387414	1.120617	0.35135135	0.6118872	1	1538	tags=28%, list=14%, signal=32%
MODY_HIPPOCAMPUS_PRENATAL	MODY_HIPPOCAMPUS_PRENATAL		21	0.40388	1.118611	0.41509435	0.61527246	1	3461	tags=52%, list=31%, signal=76%
KEGG_PROGESTERONE_MEDIATED_OOCYTE_MATURATION	KEGG_PROGESTERONE_MEDIATED_OOCYTE_MATURATION		56	0.3117042	1.1182916	0.27906978	0.6144662	1	1031	tags=18%, list=9%, signal=20%
RICKMAN_HEAD_AND_NECK_CANCER_C	RICKMAN_HEAD_AND_NECK_CANCER_C		47	0.40295583	1.1164738	0.26785713	0.6168123	1	942	tags=28%, list=8%, signal=30%
ONDER_CDH1_TARGETS_3_DN	ONDER_CDH1_TARGETS_3_DN		28	0.43787235	1.1156328	0.32142857	0.6174031	1	1445	tags=36%, list=13%, signal=41%
ZHANG_RESPONSE_TO_CANTHARIDIN_DN	ZHANG_RESPONSE_TO_CANTHARIDIN_DN		40	0.33393797	1.1149937	0.3809524	0.6174115	1	2068	tags=38%, list=18%, signal=46%
LIU_CMYB_TARGETS_UP	LIU_CMYB_TARGETS_UP		102	0.2689332	1.1135607	0.2037037	0.6191969	1	2220	tags=30%, list=20%, signal=38%
BILD_MYC_ONCOGENIC_SIGNATURE	BILD_MYC_ONCOGENIC_SIGNATURE		107	0.2733775	1.1117518	0.30232558	0.6221378	1	2912	tags=39%, list=26%, signal=53%
CUI_GLUCOSE_DEPRIVATION	CUI_GLUCOSE_DEPRIVATION		35	0.33874905	1.1104878	0.23214285	0.62332284	1	1769	tags=34%, list=16%, signal=41%
FERRANDO_T_ALL_WITH_MLL_ENL_FUSION_DN	FERRANDO_T_ALL_WITH_MLL_ENL_FUSION_DN		54	0.3295638	1.1104345	0.39583334	0.6220855	1	2326	tags=37%, list=21%, signal=47%
REACTOME_CELL_DEATH_SIGNALLING_VIA_NRAGE_NRIF_AND_NADE	REACTOME_CELL_DEATH_SIGNALLING_VIA_NRAGE_NRIF_AND_NADE		38	0.3658618	1.1099949	0.3617021	0.6216578	1	1941	tags=29%, list=17%, signal=35%
BROWNE_HCMV_INFECTION_14HR_UP	BROWNE_HCMV_INFECTION_14HR_UP		86	0.29848307	1.1093693	0.29166666	0.62154734	1	2520	tags=35%, list=23%, signal=45%
MAYBURD_RESPONSE_TO_L663536_DN	MAYBURD_RESPONSE_TO_L663536_DN		34	0.3267499	1.1085957	0.3275862	0.62189823	1	3154	tags=47%, list=28%, signal=65%
REACTOME_P75_NTR_RECEPTOR_MEDIATED_SIGNALLING	REACTOME_P75_NTR_RECEPTOR_MEDIATED_SIGNALLING		53	0.3187088	1.1082149	0.3207547	0.62125456	1	2011	tags=26%, list=18%, signal=32%
GENTILE_RESPONSE_CLUSTER_D3	GENTILE_RESPONSE_CLUSTER_D3		35	0.3744812	1.1075952	0.3272727	0.6213038	1	1032	tags=23%, list=9%, signal=25%
MURAKAMI_UV_RESPONSE_6HR_UP	MURAKAMI_UV_RESPONSE_6HR_UP		22	0.47173166	1.1057333	0.3653846	0.6236344	1	4597	tags=73%, list=41%, signal=123%
REACTOME_UNFOLDED_PROTEIN_RESPONSE	REACTOME_UNFOLDED_PROTEIN_RESPONSE		15	0.49287903	1.105483	0.38181818	0.6228411	1	4495	tags=73%, list=40%, signal=122%
WANG_LMO4_TARGETS_DN	WANG_LMO4_TARGETS_DN		163	0.2595708	1.1039174	0.34545454	0.625013	1	3083	tags=33%, list=28%, signal=44%
KEGG_CYTOSOLIC_DNA_SENSING_PATHWAY	KEGG_CYTOSOLIC_DNA_SENSING_PATHWAY		28	0.40939263	1.1032428	0.3888889	0.62489676	1	1163	tags=25%, list=10%, signal=28%
GRADE_METASTASIS_DN	GRADE_METASTASIS_DN		33	0.30213326	1.1031711	0.38181818	0.62375915	1	2469	tags=30%, list=22%, signal=39%
PUIFFE_INVASION_INHIBITED_BY_ASCITES_DN	PUIFFE_INVASION_INHIBITED_BY_ASCITES_DN		85	0.28257233	1.10284	0.35185185	0.6229324	1	1562	tags=24%, list=14%, signal=27%
MCBRYAN_PUBERTAL_BREAST_6_7WK_DN	MCBRYAN_PUBERTAL_BREAST_6_7WK_DN		62	0.36636576	1.102581	0.3125	0.62208134	1	833	tags=29%, list=7%, signal=31%
BOHN_PRIMARY_IMMUNODEFICIENCY_SYNDROM_UP	BOHN_PRIMARY_IMMUNODEFICIENCY_SYNDROM_UP		24	0.3795391	1.1016946	0.375	0.6227062	1	1494	tags=33%, list=13%, signal=38%
JIANG_HYPOXIA_VIA_VHL	JIANG_HYPOXIA_VIA_VHL		16	0.3694098	1.1006137	0.3043478	0.62329906	1	4512	tags=63%, list=40%, signal=105%
NUTT_GBM_VS_AO_GLIOMA_UP	NUTT_GBM_VS_AO_GLIOMA_UP		30	0.34328222	1.1003804	0.30612245	0.6224768	1	1230	tags=23%, list=11%, signal=26%
NIKOLSKY_BREAST_CANCER_16P13_AMPLICON	NIKOLSKY_BREAST_CANCER_16P13_AMPLICON		57	0.27936876	1.1003677	0.25	0.62112117	1	2914	tags=33%, list=26%, signal=45%
ZHAN_VARIABLE_EARLY_DIFFERENTIATION_GENES_DN	ZHAN_VARIABLE_EARLY_DIFFERENTIATION_GENES_DN		20	0.32207504	1.0978539	0.37254903	0.6251777	1	5685	tags=75%, list=51%, signal=152%
MARTINEZ_RB1_AND_TP53_TARGETS_DN	MARTINEZ_RB1_AND_TP53_TARGETS_DN		399	0.24758258	1.0972859	0.2244898	0.6254886	1	2264	tags=26%, list=20%, signal=32%
WANG_CISPLATIN_RESPONSE_AND_XPC_UP	WANG_CISPLATIN_RESPONSE_AND_XPC_UP		92	0.31644058	1.0968456	0.19607843	0.62498534	1	2000	tags=30%, list=18%, signal=37%
SPIELMAN_LYMPHOBLAST_EUROPEAN_VS_ASIAN_UP	SPIELMAN_LYMPHOBLAST_EUROPEAN_VS_ASIAN_UP		324	0.2241465	1.0967836	0.3207547	0.623732	1	2038	tags=20%, list=18%, signal=24%
DELLA_RESPONSE_TO_TSA_AND_BUTYRATE	DELLA_RESPONSE_TO_TSA_AND_BUTYRATE		15	0.4104316	1.0962272	0.33962265	0.6235501	1	608	tags=27%, list=5%, signal=28%
VERRECCHIA_RESPONSE_TO_TGFB1_C5	VERRECCHIA_RESPONSE_TO_TGFB1_C5		16	0.42126286	1.0961492	0.37254903	0.6222477	1	1302	tags=25%, list=12%, signal=28%
DAZARD_UV_RESPONSE_CLUSTER_G1	DAZARD_UV_RESPONSE_CLUSTER_G1		28	0.32831722	1.0957706	0.26086956	0.62162733	1	614	tags=18%, list=5%, signal=19%
WANG_CLIM2_TARGETS_UP	WANG_CLIM2_TARGETS_UP		110	0.27617094	1.0952718	0.3090909	0.62132204	1	2390	tags=26%, list=21%, signal=33%
CHIARADONNA_NEOPLASTIC_TRANSFORMATION_KRAS_UP	CHIARADONNA_NEOPLASTIC_TRANSFORMATION_KRAS_UP		88	0.4234188	1.0950296	0.3846154	0.620369	1	1556	tags=33%, list=14%, signal=38%
VERRECCHIA_DELAYED_RESPONSE_TO_TGFB1	VERRECCHIA_DELAYED_RESPONSE_TO_TGFB1		26	0.4168338	1.094814	0.3265306	0.6194842	1	2338	tags=38%, list=21%, signal=48%
BANDRES_RESPONSE_TO_CARMUSTIN_WITHOUT_MGMT_48HR_DN	BANDRES_RESPONSE_TO_CARMUSTIN_WITHOUT_MGMT_48HR_DN		20	0.34763488	1.0945156	0.27272728	0.6187517	1	2788	tags=45%, list=25%, signal=60%
DORN_ADENOVIRUS_INFECTION_32HR_DN	DORN_ADENOVIRUS_INFECTION_32HR_DN		27	0.41827878	1.0906669	0.38297874	0.6258186	1	1359	tags=26%, list=12%, signal=29%
HUANG_DASATINIB_RESISTANCE_DN	HUANG_DASATINIB_RESISTANCE_DN		37	0.32947344	1.0883895	0.3181818	0.6298382	1	2301	tags=35%, list=21%, signal=44%
DASU_IL6_SIGNALING_SCAR_UP	DASU_IL6_SIGNALING_SCAR_UP		17	0.36958024	1.08804	0.34042552	0.6290639	1	2094	tags=35%, list=19%, signal=43%
WAMUNYOKOLI_OVARIAN_CANCER_LMP_UP	WAMUNYOKOLI_OVARIAN_CANCER_LMP_UP		154	0.28628904	1.0879426	0.4090909	0.62796146	1	2454	tags=31%, list=22%, signal=39%
FUJII_YBX1_TARGETS_UP	FUJII_YBX1_TARGETS_UP		16	0.42633426	1.0878574	0.3255814	0.62671864	1	1573	tags=44%, list=14%, signal=51%
BERENJENO_TRANSFORMED_BY_RHOA_FOREVER_DN	BERENJENO_TRANSFORMED_BY_RHOA_FOREVER_DN		24	0.45930937	1.0859972	0.42857143	0.6294043	1	1351	tags=46%, list=12%, signal=52%
BORCZUK_MALIGNANT_MESOTHELIOMA_UP	BORCZUK_MALIGNANT_MESOTHELIOMA_UP		200	0.29511774	1.0857481	0.37037036	0.6285695	1	2903	tags=34%, list=26%, signal=44%
CHARAFE_BREAST_CANCER_BASAL_VS_MESENCHYMAL_UP	CHARAFE_BREAST_CANCER_BASAL_VS_MESENCHYMAL_UP		67	0.3698144	1.083469	0.3137255	0.6321336	1	2162	tags=37%, list=19%, signal=46%
NAKAMURA_TUMOR_ZONE_PERIPHERAL_VS_CENTRAL_UP	NAKAMURA_TUMOR_ZONE_PERIPHERAL_VS_CENTRAL_UP		163	0.32662797	1.0832627	0.34615386	0.631078	1	1130	tags=18%, list=10%, signal=20%
SANA_RESPONSE_TO_IFNG_DN	SANA_RESPONSE_TO_IFNG_DN		56	0.32140458	1.0824866	0.3409091	0.631303	1	1160	tags=20%, list=10%, signal=22%
REACTOME_HOST_INTERACTIONS_OF_HIV_FACTORS	REACTOME_HOST_INTERACTIONS_OF_HIV_FACTORS		89	0.29827613	1.0813665	0.38	0.6327865	1	3825	tags=42%, list=34%, signal=63%
OUELLET_OVARIAN_CANCER_INVASIVE_VS_LMP_UP	OUELLET_OVARIAN_CANCER_INVASIVE_VS_LMP_UP		85	0.27348056	1.0774971	0.37288135	0.6403255	1	3948	tags=42%, list=35%, signal=65%
DAUER_STAT3_TARGETS_UP	DAUER_STAT3_TARGETS_UP		21	0.40725827	1.0774332	0.38636363	0.6391805	1	1433	tags=33%, list=13%, signal=38%
BIOCARTA_CDC42RAC_PATHWAY	BIOCARTA_CDC42RAC_PATHWAY		15	0.46003863	1.0770901	0.45454547	0.6386932	1	4378	tags=73%, list=39%, signal=120%
SENESE_HDAC3_TARGETS_DN	SENESE_HDAC3_TARGETS_DN		256	0.2551591	1.0764568	0.3137255	0.63881624	1	2302	tags=27%, list=21%, signal=33%
TAKEDA_TARGETS_OF_NUP98_HOXA9_FUSION_6HR_DN	TAKEDA_TARGETS_OF_NUP98_HOXA9_FUSION_6HR_DN		23	0.44069785	1.0751414	0.33962265	0.6404792	1	913	tags=26%, list=8%, signal=28%
POOLA_INVASIVE_BREAST_CANCER_UP	POOLA_INVASIVE_BREAST_CANCER_UP		169	0.44899994	1.0748589	0.36363637	0.63990974	1	1579	tags=37%, list=14%, signal=42%
REACTOME_REGULATION_OF_INSULIN_SECRETION_BY_GLUCAGON_LIKE_PEPTIDE_1	REACTOME_REGULATION_OF_INSULIN_SECRETION_BY_GLUCAGON_LIKE_PEPTIDE_1		40	0.3158103	1.0744437	0.4347826	0.6395122	1	1384	tags=20%, list=12%, signal=23%
BROWNE_HCMV_INFECTION_16HR_UP	BROWNE_HCMV_INFECTION_16HR_UP		123	0.2758788	1.0743978	0.3529412	0.6382309	1	1512	tags=21%, list=14%, signal=24%
RICKMAN_METASTASIS_DN	RICKMAN_METASTASIS_DN		160	0.28604543	1.0713751	0.32608697	0.64339393	1	2097	tags=26%, list=19%, signal=32%
AMIT_DELAYED_EARLY_GENES	AMIT_DELAYED_EARLY_GENES		15	0.43237454	1.0707055	0.36206895	0.64317954	1	1450	tags=33%, list=13%, signal=38%
ZHOU_INFLAMMATORY_RESPONSE_FIMA_DN	ZHOU_INFLAMMATORY_RESPONSE_FIMA_DN		118	0.2658031	1.0704056	0.2857143	0.64250785	1	1488	tags=21%, list=13%, signal=24%
RASHI_RESPONSE_TO_IONIZING_RADIATION_2	RASHI_RESPONSE_TO_IONIZING_RADIATION_2		92	0.30609342	1.0702939	0.36363637	0.6415342	1	1904	tags=29%, list=17%, signal=35%
STEIN_ESRRA_TARGETS_DN	STEIN_ESRRA_TARGETS_DN		58	0.28034228	1.0686005	0.40816328	0.644172	1	725	tags=12%, list=6%, signal=13%
REACTOME_TAT_MEDIATED_HIV1_ELONGATION_ARREST_AND_RECOVERY	REACTOME_TAT_MEDIATED_HIV1_ELONGATION_ARREST_AND_RECOVERY		27	0.34324145	1.0681334	0.4509804	0.64373064	1	4342	tags=48%, list=39%, signal=78%
REACTOME_MRNA_3_END_PROCESSING	REACTOME_MRNA_3_END_PROCESSING		22	0.38256484	1.0681295	0.36363637	0.6424222	1	4787	tags=64%, list=43%, signal=111%
GAUSSMANN_MLL_AF4_FUSION_TARGETS_G_DN	GAUSSMANN_MLL_AF4_FUSION_TARGETS_G_DN		18	0.3868202	1.0665969	0.36956522	0.6450349	1	1769	tags=44%, list=16%, signal=53%
CORRE_MULTIPLE_MYELOMA_DN	CORRE_MULTIPLE_MYELOMA_DN		32	0.35675928	1.0657086	0.35185185	0.64540213	1	1213	tags=31%, list=11%, signal=35%
TURASHVILI_BREAST_LOBULAR_CARCINOMA_VS_LOBULAR_NORMAL_DN	TURASHVILI_BREAST_LOBULAR_CARCINOMA_VS_LOBULAR_NORMAL_DN		42	0.40035713	1.0622903	0.31578946	0.65204495	1	692	tags=24%, list=6%, signal=25%
MARTINEZ_RESPONSE_TO_TRABECTEDIN_DN	MARTINEZ_RESPONSE_TO_TRABECTEDIN_DN		141	0.29565638	1.0616779	0.39285713	0.6519555	1	2250	tags=26%, list=20%, signal=32%
DAIRKEE_TERT_TARGETS_UP	DAIRKEE_TERT_TARGETS_UP		212	0.21003737	1.0614065	0.3773585	0.65115565	1	2953	tags=30%, list=26%, signal=40%
BUYTAERT_PHOTODYNAMIC_THERAPY_STRESS_DN	BUYTAERT_PHOTODYNAMIC_THERAPY_STRESS_DN		353	0.2345635	1.0611608	0.3529412	0.6504078	1	1595	tags=20%, list=14%, signal=23%
KEGG_EPITHELIAL_CELL_SIGNALING_IN_HELICOBACTER_PYLORI_INFECTION	KEGG_EPITHELIAL_CELL_SIGNALING_IN_HELICOBACTER_PYLORI_INFECTION		42	0.29042402	1.0610468	0.3653846	0.64917475	1	2432	tags=38%, list=22%, signal=48%
KRIGE_AMINO_ACID_DEPRIVATION	KRIGE_AMINO_ACID_DEPRIVATION		19	0.41719288	1.0610027	0.39285713	0.64799523	1	2113	tags=42%, list=19%, signal=52%
DORN_ADENOVIRUS_INFECTION_12HR_UP	DORN_ADENOVIRUS_INFECTION_12HR_UP		18	0.40744537	1.0605215	0.33333334	0.6476814	1	1494	tags=33%, list=13%, signal=38%
BENPORATH_SOX2_TARGETS	BENPORATH_SOX2_TARGETS		399	0.24070655	1.0595034	0.37037036	0.6486575	1	2520	tags=28%, list=23%, signal=35%
WELCSH_BRCA1_TARGETS_1_DN	WELCSH_BRCA1_TARGETS_1_DN		74	0.26586458	1.0579832	0.34042552	0.65056664	1	2973	tags=36%, list=27%, signal=49%
DER_IFN_GAMMA_RESPONSE_UP	DER_IFN_GAMMA_RESPONSE_UP		46	0.32167512	1.0579163	0.39215687	0.6493171	1	1267	tags=24%, list=11%, signal=27%
AMIT_EGF_RESPONSE_60_MCF10A	AMIT_EGF_RESPONSE_60_MCF10A		28	0.4341225	1.0576798	0.40384614	0.6484661	1	3082	tags=57%, list=28%, signal=79%
REACTOME_CDT1_ASSOCIATION_WITH_THE_CDC6_ORC_ORIGIN_COMPLEX	REACTOME_CDT1_ASSOCIATION_WITH_THE_CDC6_ORC_ORIGIN_COMPLEX		45	0.3421191	1.0561515	0.4375	0.6502559	1	4280	tags=42%, list=38%, signal=68%
MOHANKUMAR_TLX1_TARGETS_UP	MOHANKUMAR_TLX1_TARGETS_UP		243	0.23317014	1.0561497	0.41666666	0.6489734	1	1745	tags=21%, list=16%, signal=25%
YAMASHITA_LIVER_CANCER_STEM_CELL_UP	YAMASHITA_LIVER_CANCER_STEM_CELL_UP		32	0.33210778	1.0561429	0.39534885	0.64769596	1	1462	tags=28%, list=13%, signal=32%
LIAO_HAVE_SOX4_BINDING_SITES	LIAO_HAVE_SOX4_BINDING_SITES		24	0.39107367	1.0544273	0.4318182	0.6501411	1	2680	tags=50%, list=24%, signal=66%
DAZARD_UV_RESPONSE_CLUSTER_G6	DAZARD_UV_RESPONSE_CLUSTER_G6		53	0.3392701	1.0531956	0.4107143	0.6514491	1	1281	tags=19%, list=11%, signal=21%
LASTOWSKA_NEUROBLASTOMA_COPY_NUMBER_UP	LASTOWSKA_NEUROBLASTOMA_COPY_NUMBER_UP		111	0.24287848	1.0524653	0.35416666	0.65202785	1	3118	tags=35%, list=28%, signal=48%
SCHLOSSER_MYC_TARGETS_AND_SERUM_RESPONSE_UP	SCHLOSSER_MYC_TARGETS_AND_SERUM_RESPONSE_UP		31	0.26704726	1.0516429	0.3469388	0.6527196	1	2802	tags=42%, list=25%, signal=56%
CAMPS_COLON_CANCER_COPY_NUMBER_DN	CAMPS_COLON_CANCER_COPY_NUMBER_DN		18	0.37462813	1.0505303	0.36	0.6544463	1	1644	tags=33%, list=15%, signal=39%
LIAN_LIPA_TARGETS_3M	LIAN_LIPA_TARGETS_3M		59	0.42928165	1.0495512	0.34545454	0.6556681	1	1762	tags=42%, list=16%, signal=50%
OUYANG_PROSTATE_CANCER_MARKERS	OUYANG_PROSTATE_CANCER_MARKERS		15	0.4277373	1.0483645	0.4	0.657269	1	1367	tags=27%, list=12%, signal=30%
KAAB_FAILED_HEART_VENTRICLE_DN	KAAB_FAILED_HEART_VENTRICLE_DN		29	0.3054295	1.0439208	0.41304347	0.6653224	1	3296	tags=45%, list=29%, signal=63%
KEGG_O_GLYCAN_BIOSYNTHESIS	KEGG_O_GLYCAN_BIOSYNTHESIS		17	0.35518453	1.0434827	0.38333333	0.66478306	1	111	tags=12%, list=1%, signal=12%
BENPORATH_MYC_TARGETS_WITH_EBOX	BENPORATH_MYC_TARGETS_WITH_EBOX		151	0.23807868	1.0426296	0.44444445	0.6654048	1	2220	tags=28%, list=20%, signal=34%
DOANE_RESPONSE_TO_ANDROGEN_DN	DOANE_RESPONSE_TO_ANDROGEN_DN		160	0.26126403	1.0421846	0.3888889	0.6649438	1	1281	tags=19%, list=11%, signal=21%
CASTELLANO_NRAS_TARGETS_UP	CASTELLANO_NRAS_TARGETS_UP		54	0.34036118	1.0412558	0.3529412	0.6655868	1	1200	tags=30%, list=11%, signal=33%
LI_LUNG_CANCER	LI_LUNG_CANCER		29	0.31052697	1.0397584	0.39215687	0.6674693	1	2659	tags=41%, list=24%, signal=54%
ONDER_CDH1_TARGETS_2_DN	ONDER_CDH1_TARGETS_2_DN		264	0.2822555	1.0390135	0.41509435	0.6676183	1	2002	tags=31%, list=18%, signal=37%
BASSO_B_LYMPHOCYTE_NETWORK	BASSO_B_LYMPHOCYTE_NETWORK		85	0.26639095	1.0371141	0.44444445	0.6698221	1	2841	tags=32%, list=25%, signal=42%
COATES_MACROPHAGE_M1_VS_M2_DN	COATES_MACROPHAGE_M1_VS_M2_DN		48	0.3387474	1.0349646	0.3962264	0.67258793	1	3356	tags=50%, list=30%, signal=71%
HOSHIDA_LIVER_CANCER_SUBCLASS_S2	HOSHIDA_LIVER_CANCER_SUBCLASS_S2		80	0.24019144	1.0339509	0.39583334	0.6738059	1	3373	tags=39%, list=30%, signal=55%
CREIGHTON_ENDOCRINE_THERAPY_RESISTANCE_2	CREIGHTON_ENDOCRINE_THERAPY_RESISTANCE_2		146	0.23260707	1.0330776	0.3809524	0.6744024	1	1677	tags=22%, list=15%, signal=25%
HAHTOLA_MYCOSIS_FUNGOIDES_CD4_UP	HAHTOLA_MYCOSIS_FUNGOIDES_CD4_UP		38	0.3658279	1.0315293	0.375	0.67645246	1	1450	tags=37%, list=13%, signal=42%
SMITH_TERT_TARGETS_UP	SMITH_TERT_TARGETS_UP		85	0.27861226	1.0314826	0.42592594	0.67530096	1	2301	tags=27%, list=21%, signal=34%
MONNIER_POSTRADIATION_TUMOR_ESCAPE_UP	MONNIER_POSTRADIATION_TUMOR_ESCAPE_UP		215	0.25506654	1.0311657	0.40384614	0.6746096	1	2886	tags=34%, list=26%, signal=45%
WANG_ESOPHAGUS_CANCER_VS_NORMAL_UP	WANG_ESOPHAGUS_CANCER_VS_NORMAL_UP		82	0.31136635	1.0291601	0.44230768	0.67753834	1	913	tags=26%, list=8%, signal=28%
CHOI_ATL_STAGE_PREDICTOR	CHOI_ATL_STAGE_PREDICTOR		21	0.3658095	1.0274835	0.4347826	0.6801138	1	1575	tags=19%, list=14%, signal=22%
SATO_SILENCED_EPIGENETICALLY_IN_PANCREATIC_CANCER	SATO_SILENCED_EPIGENETICALLY_IN_PANCREATIC_CANCER		27	0.3606098	1.0270193	0.42857143	0.6797073	1	2179	tags=33%, list=19%, signal=41%
REACTOME_REGULATION_OF_ORNITHINE_DECARBOXYLASE	REACTOME_REGULATION_OF_ORNITHINE_DECARBOXYLASE		40	0.31840658	1.0269811	0.5208333	0.6785667	1	4280	tags=45%, list=38%, signal=73%
PROVENZANI_METASTASIS_UP	PROVENZANI_METASTASIS_UP		116	0.25002664	1.0205036	0.43636364	0.6913299	1	2767	tags=33%, list=25%, signal=43%
ONDER_CDH1_TARGETS_1_DN	ONDER_CDH1_TARGETS_1_DN		88	0.3281718	1.0203052	0.48214287	0.690487	1	1130	tags=22%, list=10%, signal=24%
DAZARD_UV_RESPONSE_CLUSTER_G2	DAZARD_UV_RESPONSE_CLUSTER_G2		15	0.44212133	1.0184753	0.4375	0.6926458	1	557	tags=27%, list=5%, signal=28%
DAVICIONI_TARGETS_OF_PAX_FOXO1_FUSIONS_DN	DAVICIONI_TARGETS_OF_PAX_FOXO1_FUSIONS_DN		38	0.3453234	1.017747	0.4716981	0.692776	1	1294	tags=26%, list=12%, signal=30%
GALE_APL_WITH_FLT3_MUTATED_UP	GALE_APL_WITH_FLT3_MUTATED_UP		23	0.35912326	1.0173348	0.45652175	0.69239795	1	589	tags=13%, list=5%, signal=14%
BROWNE_HCMV_INFECTION_48HR_UP	BROWNE_HCMV_INFECTION_48HR_UP		117	0.26934138	1.0169033	0.43396226	0.6920137	1	1417	tags=25%, list=13%, signal=28%
ZHAN_MULTIPLE_MYELOMA_UP	ZHAN_MULTIPLE_MYELOMA_UP		31	0.26607788	1.0154632	0.4074074	0.6936187	1	634	tags=10%, list=6%, signal=10%
IGARASHI_ATF4_TARGETS_DN	IGARASHI_ATF4_TARGETS_DN		48	0.31447595	1.0137348	0.4680851	0.69650877	1	691	tags=19%, list=6%, signal=20%
RAMASWAMY_METASTASIS_UP	RAMASWAMY_METASTASIS_UP		38	0.2822507	1.0127553	0.46938777	0.6972703	1	3376	tags=42%, list=30%, signal=60%
XU_HGF_SIGNALING_NOT_VIA_AKT1_6HR	XU_HGF_SIGNALING_NOT_VIA_AKT1_6HR		17	0.378537	1.0119342	0.4888889	0.69789284	1	1824	tags=41%, list=16%, signal=49%
SEITZ_NEOPLASTIC_TRANSFORMATION_BY_8P_DELETION_UP	SEITZ_NEOPLASTIC_TRANSFORMATION_BY_8P_DELETION_UP		47	0.3630512	1.0116551	0.44230768	0.697184	1	917	tags=28%, list=8%, signal=30%
MCBRYAN_PUBERTAL_BREAST_4_5WK_UP	MCBRYAN_PUBERTAL_BREAST_4_5WK_UP		189	0.32310066	1.0109342	0.46153846	0.69752365	1	1982	tags=38%, list=18%, signal=46%
AIYAR_COBRA1_TARGETS_DN	AIYAR_COBRA1_TARGETS_DN		16	0.37713623	1.0099745	0.4680851	0.6986462	1	608	tags=25%, list=5%, signal=26%
AIGNER_ZEB1_TARGETS	AIGNER_ZEB1_TARGETS		25	0.43033	1.0098745	0.47058824	0.6975507	1	1732	tags=40%, list=15%, signal=47%
PASQUALUCCI_LYMPHOMA_BY_GC_STAGE_UP	PASQUALUCCI_LYMPHOMA_BY_GC_STAGE_UP		183	0.26072297	1.0096017	0.49019608	0.69689405	1	1954	tags=25%, list=17%, signal=30%
BIOCARTA_TNFR1_PATHWAY	BIOCARTA_TNFR1_PATHWAY		19	0.3468615	1.0091228	0.45652175	0.6966022	1	2473	tags=37%, list=22%, signal=47%
GARGALOVIC_RESPONSE_TO_OXIDIZED_PHOSPHOLIPIDS_BLUE_UP	GARGALOVIC_RESPONSE_TO_OXIDIZED_PHOSPHOLIPIDS_BLUE_UP		56	0.2993361	1.0049465	0.43137255	0.70456517	1	1730	tags=23%, list=15%, signal=27%
KEGG_PRIMARY_BILE_ACID_BIOSYNTHESIS	KEGG_PRIMARY_BILE_ACID_BIOSYNTHESIS		15	0.36830825	1.0039229	0.4090909	0.7055251	1	225	tags=13%, list=2%, signal=14%
AMIT_EGF_RESPONSE_480_HELA	AMIT_EGF_RESPONSE_480_HELA		99	0.33341277	1.0031251	0.46	0.7062868	1	2641	tags=35%, list=24%, signal=46%
WEI_MIR34A_TARGETS	WEI_MIR34A_TARGETS		76	0.23999493	1.001618	0.44444445	0.7085594	1	2071	tags=22%, list=18%, signal=27%
CREIGHTON_ENDOCRINE_THERAPY_RESISTANCE_3	CREIGHTON_ENDOCRINE_THERAPY_RESISTANCE_3		341	0.24284369	1.0004395	0.4375	0.70981944	1	1849	tags=24%, list=17%, signal=28%
CONRAD_STEM_CELL	CONRAD_STEM_CELL		24	0.338826	1.0000416	0.3859649	0.7093031	1	1366	tags=33%, list=12%, signal=38%
REACTOME_NRAGE_SIGNALS_DEATH_THROUGH_JNK	REACTOME_NRAGE_SIGNALS_DEATH_THROUGH_JNK		30	0.3617212	0.99836206	0.5	0.71141267	1	1463	tags=20%, list=13%, signal=23%
MUELLER_METHYLATED_IN_GLIOBLASTOMA	MUELLER_METHYLATED_IN_GLIOBLASTOMA		26	0.3419259	0.99620044	0.43396226	0.7150694	1	643	tags=19%, list=6%, signal=20%
REACTOME_GAP_JUNCTION_TRAFFICKING	REACTOME_GAP_JUNCTION_TRAFFICKING		19	0.37289056	0.9941038	0.39215687	0.7181022	1	847	tags=26%, list=8%, signal=28%
TONKS_TARGETS_OF_RUNX1_RUNX1T1_FUSION_MONOCYTE_UP	TONKS_TARGETS_OF_RUNX1_RUNX1T1_FUSION_MONOCYTE_UP		128	0.25489786	0.99349135	0.43103448	0.71815115	1	1218	tags=20%, list=11%, signal=22%
TAKEDA_TARGETS_OF_NUP98_HOXA9_FUSION_8D_UP	TAKEDA_TARGETS_OF_NUP98_HOXA9_FUSION_8D_UP		84	0.29884315	0.9932941	0.41666666	0.71719474	1	1334	tags=30%, list=12%, signal=34%
ENGELMANN_CANCER_PROGENITORS_DN	ENGELMANN_CANCER_PROGENITORS_DN		34	0.29545617	0.99309015	0.52272725	0.71643114	1	950	tags=18%, list=8%, signal=19%
NUYTTEN_NIPP1_TARGETS_DN	NUYTTEN_NIPP1_TARGETS_DN		449	0.22859867	0.9929595	0.49056605	0.7154927	1	2421	tags=28%, list=22%, signal=34%
DITTMER_PTHLH_TARGETS_DN	DITTMER_PTHLH_TARGETS_DN		50	0.25472298	0.9922839	0.42553192	0.71565294	1	2245	tags=30%, list=20%, signal=37%
WALLACE_PROSTATE_CANCER_RACE_DN	WALLACE_PROSTATE_CANCER_RACE_DN		42	0.28897813	0.9916405	0.5714286	0.715758	1	1080	tags=21%, list=10%, signal=24%
SESTO_RESPONSE_TO_UV_C5	SESTO_RESPONSE_TO_UV_C5		29	0.31940413	0.9913941	0.42592594	0.71505535	1	1493	tags=28%, list=13%, signal=32%
DAZARD_RESPONSE_TO_UV_NHEK_UP	DAZARD_RESPONSE_TO_UV_NHEK_UP		108	0.2565078	0.99088675	0.5	0.7150466	1	1160	tags=18%, list=10%, signal=19%
IVANOVA_HEMATOPOIESIS_MATURE_CELL	IVANOVA_HEMATOPOIESIS_MATURE_CELL		88	0.26575243	0.9908439	0.47916666	0.7138841	1	1784	tags=23%, list=16%, signal=27%
SCHLOSSER_SERUM_RESPONSE_UP	SCHLOSSER_SERUM_RESPONSE_UP		77	0.24327917	0.9883024	0.49056605	0.7182835	1	3494	tags=38%, list=31%, signal=54%
ZHAN_MULTIPLE_MYELOMA_HP_UP	ZHAN_MULTIPLE_MYELOMA_HP_UP		26	0.3083437	0.98619604	0.4385965	0.7209291	1	1422	tags=23%, list=13%, signal=26%
FERNANDEZ_BOUND_BY_MYC	FERNANDEZ_BOUND_BY_MYC		125	0.246861	0.9828279	0.5217391	0.7266482	1	2112	tags=30%, list=19%, signal=36%
HUTTMANN_B_CLL_POOR_SURVIVAL_UP	HUTTMANN_B_CLL_POOR_SURVIVAL_UP		167	0.24805571	0.9805284	0.38636363	0.73060024	1	1450	tags=18%, list=13%, signal=20%
HELLEBREKERS_SILENCED_DURING_TUMOR_ANGIOGENESIS	HELLEBREKERS_SILENCED_DURING_TUMOR_ANGIOGENESIS		34	0.37096676	0.97990197	0.44067797	0.7308049	1	877	tags=29%, list=8%, signal=32%
REACTOME_G_ALPHA_12_13_SIGNALLING_EVENTS	REACTOME_G_ALPHA_12_13_SIGNALLING_EVENTS		37	0.31779146	0.97963274	0.40384614	0.73016775	1	2011	tags=24%, list=18%, signal=30%
HENDRICKS_SMARCA4_TARGETS_UP	HENDRICKS_SMARCA4_TARGETS_UP		28	0.34235376	0.97900856	0.5833333	0.73043644	1	2148	tags=39%, list=19%, signal=48%
GOLUB_ALL_VS_AML_UP	GOLUB_ALL_VS_AML_UP		18	0.39610514	0.9789424	0.509434	0.7293043	1	1848	tags=28%, list=17%, signal=33%
HEIDENBLAD_AMPLICON_8Q24_DN	HEIDENBLAD_AMPLICON_8Q24_DN		21	0.3253828	0.9783749	0.5272727	0.7294539	1	1494	tags=24%, list=13%, signal=27%
HOSHIDA_LIVER_CANCER_SURVIVAL_UP	HOSHIDA_LIVER_CANCER_SURVIVAL_UP		50	0.30347335	0.97576886	0.52272725	0.7340231	1	251	tags=14%, list=2%, signal=14%
ENK_UV_RESPONSE_KERATINOCYTE_UP	ENK_UV_RESPONSE_KERATINOCYTE_UP		379	0.2120431	0.975516	0.53846157	0.7333895	1	3121	tags=36%, list=28%, signal=48%
REACTOME_CLATHRIN_DERIVED_VESICLE_BUDDING	REACTOME_CLATHRIN_DERIVED_VESICLE_BUDDING		37	0.25556818	0.9754971	0.5283019	0.73213804	1	4824	tags=49%, list=43%, signal=85%
TSENG_ADIPOGENIC_POTENTIAL_UP	TSENG_ADIPOGENIC_POTENTIAL_UP		25	0.3969214	0.9754264	0.48333332	0.7311938	1	1420	tags=40%, list=13%, signal=46%
TAKEDA_TARGETS_OF_NUP98_HOXA9_FUSION_3D_UP	TAKEDA_TARGETS_OF_NUP98_HOXA9_FUSION_3D_UP		83	0.29888615	0.9753341	0.45833334	0.7300954	1	1366	tags=30%, list=12%, signal=34%
TURASHVILI_BREAST_DUCTAL_CARCINOMA_VS_DUCTAL_NORMAL_UP	TURASHVILI_BREAST_DUCTAL_CARCINOMA_VS_DUCTAL_NORMAL_UP		22	0.40261027	0.9752201	0.5	0.72902334	1	692	tags=23%, list=6%, signal=24%
VARELA_ZMPSTE24_TARGETS_UP	VARELA_ZMPSTE24_TARGETS_UP		27	0.3368346	0.9743371	0.5319149	0.730048	1	1776	tags=30%, list=16%, signal=35%
SETLUR_PROSTATE_CANCER_TMPRSS2_ERG_FUSION_UP	SETLUR_PROSTATE_CANCER_TMPRSS2_ERG_FUSION_UP		43	0.24835719	0.97088146	0.47916666	0.7360558	1	833	tags=14%, list=7%, signal=15%
JISON_SICKLE_CELL_DISEASE_UP	JISON_SICKLE_CELL_DISEASE_UP		121	0.27368683	0.9703321	0.4893617	0.7358872	1	3098	tags=40%, list=28%, signal=54%
YAO_TEMPORAL_RESPONSE_TO_PROGESTERONE_CLUSTER_15	YAO_TEMPORAL_RESPONSE_TO_PROGESTERONE_CLUSTER_15		29	0.36354896	0.96736556	0.46666667	0.7408326	1	446	tags=24%, list=4%, signal=25%
KRASNOSELSKAYA_ILF3_TARGETS_UP	KRASNOSELSKAYA_ILF3_TARGETS_UP		18	0.38690495	0.96687293	0.48979592	0.7406922	1	2143	tags=44%, list=19%, signal=55%
KAN_RESPONSE_TO_ARSENIC_TRIOXIDE	KAN_RESPONSE_TO_ARSENIC_TRIOXIDE		70	0.31405994	0.96584773	0.46938777	0.7417367	1	1294	tags=29%, list=12%, signal=32%
AMIT_EGF_RESPONSE_120_MCF10A	AMIT_EGF_RESPONSE_120_MCF10A		26	0.37468114	0.96551335	0.537037	0.7411327	1	1353	tags=27%, list=12%, signal=31%
BIOCARTA_VEGF_PATHWAY	BIOCARTA_VEGF_PATHWAY		17	0.38966686	0.9645423	0.46153846	0.74199146	1	2245	tags=35%, list=20%, signal=44%
ACEVEDO_LIVER_CANCER_WITH_H3K27ME3_DN	ACEVEDO_LIVER_CANCER_WITH_H3K27ME3_DN		67	0.25725898	0.9637254	0.52	0.7424187	1	2052	tags=27%, list=18%, signal=33%
DORN_ADENOVIRUS_INFECTION_48HR_DN	DORN_ADENOVIRUS_INFECTION_48HR_DN		28	0.34740803	0.9635456	0.56363636	0.74160707	1	850	tags=21%, list=8%, signal=23%
RADAEVA_RESPONSE_TO_IFNA1_UP	RADAEVA_RESPONSE_TO_IFNA1_UP		22	0.36189747	0.9615791	0.53061223	0.74503154	1	1267	tags=23%, list=11%, signal=26%
ACEVEDO_LIVER_TUMOR_VS_NORMAL_ADJACENT_TISSUE_UP	ACEVEDO_LIVER_TUMOR_VS_NORMAL_ADJACENT_TISSUE_UP		488	0.20422597	0.9606898	0.5	0.7459287	1	2185	tags=20%, list=20%, signal=24%
KEGG_AMINO_SUGAR_AND_NUCLEOTIDE_SUGAR_METABOLISM	KEGG_AMINO_SUGAR_AND_NUCLEOTIDE_SUGAR_METABOLISM		32	0.27897012	0.96068865	0.54901963	0.74469864	1	2455	tags=34%, list=22%, signal=44%
BILD_HRAS_ONCOGENIC_SIGNATURE	BILD_HRAS_ONCOGENIC_SIGNATURE		140	0.29560372	0.9605469	0.54	0.7437977	1	1939	tags=32%, list=17%, signal=38%
BIOCARTA_TPO_PATHWAY	BIOCARTA_TPO_PATHWAY		17	0.33109728	0.96017015	0.56	0.7433914	1	2726	tags=35%, list=24%, signal=47%
REACTOME_SCF_BETA_TRCP_MEDIATED_DEGRADATION_OF_EMI1	REACTOME_SCF_BETA_TRCP_MEDIATED_DEGRADATION_OF_EMI1		40	0.30440494	0.9591328	0.63829786	0.74460614	1	4280	tags=43%, list=38%, signal=69%
CROMER_TUMORIGENESIS_UP	CROMER_TUMORIGENESIS_UP		30	0.38886434	0.9587453	0.5084746	0.74435073	1	1326	tags=30%, list=12%, signal=34%
WANG_METHYLATED_IN_BREAST_CANCER	WANG_METHYLATED_IN_BREAST_CANCER		23	0.41925353	0.9578787	0.5744681	0.744928	1	807	tags=30%, list=7%, signal=33%
VERHAAK_AML_WITH_NPM1_MUTATED_UP	VERHAAK_AML_WITH_NPM1_MUTATED_UP		113	0.28640702	0.9563374	0.5090909	0.7468949	1	1776	tags=30%, list=16%, signal=35%
VALK_AML_WITH_CEBPA	VALK_AML_WITH_CEBPA		24	0.28192475	0.9556823	0.5416667	0.74703324	1	1433	tags=29%, list=13%, signal=33%
KHETCHOUMIAN_TRIM24_TARGETS_UP	KHETCHOUMIAN_TRIM24_TARGETS_UP		29	0.3956196	0.9549295	0.4642857	0.7473917	1	1450	tags=31%, list=13%, signal=36%
LEE_LIVER_CANCER_MYC_E2F1_UP	LEE_LIVER_CANCER_MYC_E2F1_UP		41	0.32570344	0.95471203	0.4814815	0.7464604	1	1632	tags=32%, list=15%, signal=37%
KEGG_PRION_DISEASES	KEGG_PRION_DISEASES		20	0.33216396	0.95443386	0.5555556	0.74567395	1	1697	tags=30%, list=15%, signal=35%
MARTINEZ_TP53_TARGETS_DN	MARTINEZ_TP53_TARGETS_DN		406	0.21489479	0.9538751	0.47826087	0.7456534	1	2264	tags=26%, list=20%, signal=31%
CHARAFE_BREAST_CANCER_LUMINAL_VS_MESENCHYMAL_UP	CHARAFE_BREAST_CANCER_LUMINAL_VS_MESENCHYMAL_UP		237	0.28681025	0.9522438	0.5	0.7479479	1	2460	tags=34%, list=22%, signal=42%
SIG_CHEMOTAXIS	SIG_CHEMOTAXIS		31	0.28298327	0.95168203	0.5	0.7477718	1	2174	tags=29%, list=19%, signal=36%
DAVICIONI_RHABDOMYOSARCOMA_PAX_FOXO1_FUSION_UP	DAVICIONI_RHABDOMYOSARCOMA_PAX_FOXO1_FUSION_UP		34	0.34795207	0.95141417	0.5862069	0.7471699	1	251	tags=15%, list=2%, signal=15%
YAO_TEMPORAL_RESPONSE_TO_PROGESTERONE_CLUSTER_14	YAO_TEMPORAL_RESPONSE_TO_PROGESTERONE_CLUSTER_14		97	0.23805566	0.9472113	0.5	0.7547801	1	3186	tags=38%, list=28%, signal=53%
BIOCARTA_IL1R_PATHWAY	BIOCARTA_IL1R_PATHWAY		18	0.33682948	0.9468745	0.5714286	0.7544118	1	2675	tags=39%, list=24%, signal=51%
DOUGLAS_BMI1_TARGETS_DN	DOUGLAS_BMI1_TARGETS_DN		153	0.21457279	0.94649863	0.5272727	0.75425464	1	1375	tags=16%, list=12%, signal=18%
SHEPARD_BMYB_MORPHOLINO_UP	SHEPARD_BMYB_MORPHOLINO_UP		105	0.21479103	0.9461586	0.5681818	0.75380343	1	1160	tags=13%, list=10%, signal=15%
KRASNOSELSKAYA_ILF3_TARGETS_DN	KRASNOSELSKAYA_ILF3_TARGETS_DN		25	0.31523395	0.94551206	0.5	0.7540416	1	1769	tags=40%, list=16%, signal=47%
HEDENFALK_BREAST_CANCER_BRACX_UP	HEDENFALK_BREAST_CANCER_BRACX_UP		15	0.30641294	0.9444794	0.5	0.75484526	1	3085	tags=40%, list=28%, signal=55%
NAGASHIMA_EGF_SIGNALING_UP	NAGASHIMA_EGF_SIGNALING_UP		41	0.36032453	0.9443642	0.5	0.75373876	1	1541	tags=34%, list=14%, signal=39%
CHARAFE_BREAST_CANCER_LUMINAL_VS_BASAL_UP	CHARAFE_BREAST_CANCER_LUMINAL_VS_BASAL_UP		162	0.2485256	0.9440562	0.54545456	0.75296265	1	2460	tags=30%, list=22%, signal=38%
BERTUCCI_MEDULLARY_VS_DUCTAL_BREAST_CANCER_UP	BERTUCCI_MEDULLARY_VS_DUCTAL_BREAST_CANCER_UP		107	0.266332	0.94316673	0.5576923	0.7535264	1	2448	tags=33%, list=22%, signal=41%
REACTOME_ABORTIVE_ELONGATION_OF_HIV1_TRANSCRIPT_IN_THE_ABSENCE_OF_TAT	REACTOME_ABORTIVE_ELONGATION_OF_HIV1_TRANSCRIPT_IN_THE_ABSENCE_OF_TAT		19	0.32315513	0.94209063	0.46938777	0.7545627	1	4876	tags=58%, list=44%, signal=102%
ZHAN_MULTIPLE_MYELOMA_HP_DN	ZHAN_MULTIPLE_MYELOMA_HP_DN		25	0.3316148	0.9417356	0.49056605	0.7540842	1	1614	tags=28%, list=14%, signal=33%
REACTOME_GOLGI_ASSOCIATED_VESICLE_BIOGENESIS	REACTOME_GOLGI_ASSOCIATED_VESICLE_BIOGENESIS		32	0.25892803	0.94172156	0.54901963	0.7528834	1	4824	tags=50%, list=43%, signal=88%
JIANG_VHL_TARGETS	JIANG_VHL_TARGETS		52	0.25221992	0.94122875	0.4528302	0.753081	1	4394	tags=52%, list=39%, signal=85%
GUENTHER_GROWTH_SPHERICAL_VS_ADHERENT_UP	GUENTHER_GROWTH_SPHERICAL_VS_ADHERENT_UP		16	0.39442196	0.93626195	0.5714286	0.76227933	1	2548	tags=56%, list=23%, signal=73%
BROWNE_HCMV_INFECTION_12HR_DN	BROWNE_HCMV_INFECTION_12HR_DN		52	0.26779637	0.9358709	0.62	0.7619523	1	2784	tags=38%, list=25%, signal=51%
WOOD_EBV_EBNA1_TARGETS_DN	WOOD_EBV_EBNA1_TARGETS_DN		32	0.29299492	0.9342277	0.5319149	0.76396155	1	508	tags=13%, list=5%, signal=13%
WEIGEL_OXIDATIVE_STRESS_BY_HNE_AND_TBH	WEIGEL_OXIDATIVE_STRESS_BY_HNE_AND_TBH		38	0.26088402	0.9334085	0.47916666	0.76436377	1	483	tags=11%, list=4%, signal=11%
REACTOME_AUTODEGRADATION_OF_CDH1_BY_CDH1_APC	REACTOME_AUTODEGRADATION_OF_CDH1_BY_CDH1_APC		46	0.2891301	0.9332273	0.59090906	0.7635307	1	4280	tags=41%, list=38%, signal=67%
RASHI_RESPONSE_TO_IONIZING_RADIATION_3	RASHI_RESPONSE_TO_IONIZING_RADIATION_3		34	0.2557347	0.9321763	0.4651163	0.7643191	1	336	tags=9%, list=3%, signal=9%
HOFMANN_CELL_LYMPHOMA_UP	HOFMANN_CELL_LYMPHOMA_UP		26	0.29061884	0.9318119	0.5283019	0.7638765	1	1222	tags=27%, list=11%, signal=30%
LIN_SILENCED_BY_TUMOR_MICROENVIRONMENT	LIN_SILENCED_BY_TUMOR_MICROENVIRONMENT		51	0.28540158	0.9304048	0.5769231	0.7657603	1	1015	tags=18%, list=9%, signal=19%
KEGG_LONG_TERM_POTENTIATION	KEGG_LONG_TERM_POTENTIATION		40	0.25730717	0.9291338	0.5090909	0.76712775	1	1906	tags=28%, list=17%, signal=33%
CHEN_NEUROBLASTOMA_COPY_NUMBER_GAINS	CHEN_NEUROBLASTOMA_COPY_NUMBER_GAINS		30	0.31996828	0.92798716	0.54347825	0.7685757	1	628	tags=17%, list=6%, signal=18%
MARZEC_IL2_SIGNALING_UP	MARZEC_IL2_SIGNALING_UP		65	0.277425	0.9278936	0.6226415	0.7674748	1	1648	tags=23%, list=15%, signal=27%
BIOCARTA_FCER1_PATHWAY	BIOCARTA_FCER1_PATHWAY		24	0.32187566	0.92772776	0.53061223	0.76655966	1	2174	tags=29%, list=19%, signal=36%
PARK_APL_PATHOGENESIS_DN	PARK_APL_PATHOGENESIS_DN		26	0.35613742	0.9263235	0.50877196	0.76824415	1	1410	tags=31%, list=13%, signal=35%
ZHAN_MULTIPLE_MYELOMA_MF_DN	ZHAN_MULTIPLE_MYELOMA_MF_DN		16	0.35841948	0.9262663	0.56	0.7671228	1	1954	tags=38%, list=17%, signal=45%
JAZAERI_BREAST_CANCER_BRCA1_VS_BRCA2_UP	JAZAERI_BREAST_CANCER_BRCA1_VS_BRCA2_UP		35	0.27197793	0.9253004	0.48076922	0.7675267	1	3211	tags=37%, list=29%, signal=52%
BRUECKNER_TARGETS_OF_MIRLET7A3_DN	BRUECKNER_TARGETS_OF_MIRLET7A3_DN		46	0.30686763	0.92490405	0.5471698	0.767124	1	1579	tags=28%, list=14%, signal=33%
REACTOME_TRANSMEMBRANE_TRANSPORT_OF_SMALL_MOLECULES	REACTOME_TRANSMEMBRANE_TRANSPORT_OF_SMALL_MOLECULES		145	0.25001985	0.9247805	0.54761904	0.76633835	1	973	tags=16%, list=9%, signal=17%
DE_YY1_TARGETS_DN	DE_YY1_TARGETS_DN		50	0.32046545	0.92470926	0.5849057	0.76533055	1	1654	tags=20%, list=15%, signal=23%
DAIRKEE_CANCER_PRONE_RESPONSE_BPA_E2	DAIRKEE_CANCER_PRONE_RESPONSE_BPA_E2		82	0.2631488	0.9246107	0.6363636	0.76433945	1	1983	tags=28%, list=18%, signal=34%
KEGG_LYSOSOME	KEGG_LYSOSOME		82	0.23272243	0.9229484	0.49056605	0.76648337	1	3976	tags=39%, list=36%, signal=60%
KLEIN_TARGETS_OF_BCR_ABL1_FUSION	KLEIN_TARGETS_OF_BCR_ABL1_FUSION		21	0.37074518	0.92270315	0.5849057	0.7657819	1	1927	tags=38%, list=17%, signal=46%
MOREAUX_MULTIPLE_MYELOMA_BY_TACI_DN	MOREAUX_MULTIPLE_MYELOMA_BY_TACI_DN		73	0.2898073	0.9220702	0.5686275	0.76589215	1	3766	tags=44%, list=34%, signal=66%
KEGG_AXON_GUIDANCE	KEGG_AXON_GUIDANCE		89	0.253929	0.921935	0.6086956	0.7649236	1	2278	tags=30%, list=20%, signal=38%
HONMA_DOCETAXEL_RESISTANCE	HONMA_DOCETAXEL_RESISTANCE		23	0.25340447	0.9218617	0.5416667	0.76390874	1	1400	tags=17%, list=13%, signal=20%
WU_HBX_TARGETS_1_DN	WU_HBX_TARGETS_1_DN		15	0.36150405	0.9214118	0.627451	0.7635546	1	3844	tags=67%, list=34%, signal=101%
BIOCARTA_BCR_PATHWAY	BIOCARTA_BCR_PATHWAY		20	0.35251483	0.9213402	0.66	0.7624684	1	1706	tags=25%, list=15%, signal=29%
REACTOME_AMINO_ACID_AND_OLIGOPEPTIDE_SLC_TRANSPORTERS	REACTOME_AMINO_ACID_AND_OLIGOPEPTIDE_SLC_TRANSPORTERS		36	0.3303412	0.92091155	0.5833333	0.7622276	1	1619	tags=31%, list=14%, signal=36%
CHUNG_BLISTER_CYTOTOXICITY_UP	CHUNG_BLISTER_CYTOTOXICITY_UP		86	0.2475327	0.9201014	0.59183675	0.76266116	1	416	tags=10%, list=4%, signal=11%
RICKMAN_TUMOR_DIFFERENTIATED_WELL_VS_POORLY_DN	RICKMAN_TUMOR_DIFFERENTIATED_WELL_VS_POORLY_DN		196	0.24816447	0.9199524	0.5272727	0.761818	1	2502	tags=31%, list=22%, signal=39%
NAKAMURA_METASTASIS_MODEL_UP	NAKAMURA_METASTASIS_MODEL_UP		25	0.33973014	0.9198852	0.53571427	0.7608796	1	890	tags=20%, list=8%, signal=22%
WANG_CLIM2_TARGETS_DN	WANG_CLIM2_TARGETS_DN		102	0.20937593	0.9188016	0.5263158	0.76173294	1	1901	tags=19%, list=17%, signal=22%
GARY_CD5_TARGETS_DN	GARY_CD5_TARGETS_DN		254	0.24932185	0.91797477	0.5576923	0.7623261	1	2663	tags=24%, list=24%, signal=31%
DACOSTA_UV_RESPONSE_VIA_ERCC3_TTD_UP	DACOSTA_UV_RESPONSE_VIA_ERCC3_TTD_UP		33	0.25927183	0.9179372	0.5510204	0.76133615	1	2068	tags=30%, list=18%, signal=37%
DAZARD_RESPONSE_TO_UV_SCC_DN	DAZARD_RESPONSE_TO_UV_SCC_DN		59	0.27744773	0.91773844	0.5660377	0.760732	1	2497	tags=24%, list=22%, signal=30%
RICKMAN_TUMOR_DIFFERENTIATED_WELL_VS_MODERATELY_DN	RICKMAN_TUMOR_DIFFERENTIATED_WELL_VS_MODERATELY_DN		57	0.28869888	0.9175032	0.64705884	0.76006144	1	2261	tags=30%, list=20%, signal=37%
REACTOME_LYSOSOME_VESICLE_BIOGENESIS	REACTOME_LYSOSOME_VESICLE_BIOGENESIS		16	0.27613536	0.9168162	0.53488374	0.7603956	1	4824	tags=56%, list=43%, signal=99%
BHATTACHARYA_EMBRYONIC_STEM_CELL	BHATTACHARYA_EMBRYONIC_STEM_CELL		50	0.30098844	0.9157629	0.5510204	0.76145726	1	1430	tags=22%, list=13%, signal=25%
FARMER_BREAST_CANCER_CLUSTER_1	FARMER_BREAST_CANCER_CLUSTER_1		26	0.41152152	0.9156116	0.5614035	0.7605819	1	1414	tags=38%, list=13%, signal=44%
IZADPANAH_STEM_CELL_ADIPOSE_VS_BONE_UP	IZADPANAH_STEM_CELL_ADIPOSE_VS_BONE_UP		76	0.30002066	0.91541874	0.61538464	0.7598686	1	970	tags=24%, list=9%, signal=26%
RUGO_RESPONSE_TO_GAMMA_RADIATION	RUGO_RESPONSE_TO_GAMMA_RADIATION		34	0.29517582	0.9142935	0.5660377	0.7612687	1	271	tags=9%, list=2%, signal=9%
KYNG_DNA_DAMAGE_BY_GAMMA_RADIATION	KYNG_DNA_DAMAGE_BY_GAMMA_RADIATION		34	0.29517582	0.9142935	0.5660377	0.7601204	1	271	tags=9%, list=2%, signal=9%
PRAMOONJAGO_SOX4_TARGETS_UP	PRAMOONJAGO_SOX4_TARGETS_UP		35	0.33138403	0.9139807	0.61538464	0.759525	1	1039	tags=23%, list=9%, signal=25%
TAKEDA_TARGETS_OF_NUP98_HOXA9_FUSION_16D_DN	TAKEDA_TARGETS_OF_NUP98_HOXA9_FUSION_16D_DN		63	0.26024053	0.9136777	0.47368422	0.75897896	1	1677	tags=24%, list=15%, signal=28%
MULLIGHAN_NPM1_MUTATED_SIGNATURE_2_UP	MULLIGHAN_NPM1_MUTATED_SIGNATURE_2_UP		80	0.23332088	0.9125988	0.65909094	0.7603006	1	1744	tags=21%, list=16%, signal=25%
DAZARD_RESPONSE_TO_UV_NHEK_DN	DAZARD_RESPONSE_TO_UV_NHEK_DN		118	0.25559354	0.911874	0.50877196	0.7606637	1	2861	tags=29%, list=26%, signal=38%
REACTOME_TIGHT_JUNCTION_INTERACTIONS	REACTOME_TIGHT_JUNCTION_INTERACTIONS		24	0.37152016	0.9117247	0.6904762	0.75977725	1	1732	tags=29%, list=15%, signal=34%
SEIDEN_MET_SIGNALING	SEIDEN_MET_SIGNALING		16	0.31200755	0.91126096	0.5686275	0.75953	1	4226	tags=63%, list=38%, signal=100%
BEIER_GLIOMA_STEM_CELL_UP	BEIER_GLIOMA_STEM_CELL_UP		24	0.30547497	0.9109001	0.59090906	0.75914633	1	2093	tags=38%, list=19%, signal=46%
REACTOME_CHOLESTEROL_BIOSYNTHESIS	REACTOME_CHOLESTEROL_BIOSYNTHESIS		17	0.33414528	0.910738	0.58181816	0.7584178	1	2209	tags=35%, list=20%, signal=44%
ADDYA_ERYTHROID_DIFFERENTIATION_BY_HEMIN	ADDYA_ERYTHROID_DIFFERENTIATION_BY_HEMIN		46	0.25648758	0.91037416	0.5	0.7580104	1	598	tags=15%, list=5%, signal=16%
TURASHVILI_BREAST_LOBULAR_CARCINOMA_VS_DUCTAL_NORMAL_UP	TURASHVILI_BREAST_LOBULAR_CARCINOMA_VS_DUCTAL_NORMAL_UP		37	0.37540966	0.90725046	0.5964912	0.7632684	1	500	tags=19%, list=4%, signal=20%
BALDWIN_PRKCI_TARGETS_UP	BALDWIN_PRKCI_TARGETS_UP		26	0.29424503	0.90687156	0.58	0.7629309	1	1547	tags=27%, list=14%, signal=31%
MARKEY_RB1_CHRONIC_LOF_DN	MARKEY_RB1_CHRONIC_LOF_DN		90	0.3104313	0.9067681	0.57894737	0.7620499	1	1648	tags=31%, list=15%, signal=36%
KEGG_TGF_BETA_SIGNALING_PATHWAY	KEGG_TGF_BETA_SIGNALING_PATHWAY		51	0.2826566	0.90526885	0.6415094	0.7635837	1	1543	tags=24%, list=14%, signal=27%
CHIARETTI_ACUTE_LYMPHOBLASTIC_LEUKEMIA_ZAP70	CHIARETTI_ACUTE_LYMPHOBLASTIC_LEUKEMIA_ZAP70		44	0.2940051	0.905224	0.65957445	0.7625724	1	2175	tags=32%, list=19%, signal=39%
SWEET_KRAS_TARGETS_DN	SWEET_KRAS_TARGETS_DN		15	0.3598768	0.9047809	0.5535714	0.76233906	1	4059	tags=67%, list=36%, signal=104%
KEGG_OLFACTORY_TRANSDUCTION	KEGG_OLFACTORY_TRANSDUCTION		17	0.28495005	0.9040395	0.67346936	0.7628891	1	1706	tags=29%, list=15%, signal=35%
KIM_WT1_TARGETS_UP	KIM_WT1_TARGETS_UP		133	0.29808888	0.90379936	0.59574467	0.76211876	1	2515	tags=37%, list=22%, signal=47%
BIOCARTA_CARM_ER_PATHWAY	BIOCARTA_CARM_ER_PATHWAY		19	0.28498134	0.90203303	0.58536583	0.7642535	1	2507	tags=32%, list=22%, signal=41%
BIOCARTA_IGF1_PATHWAY	BIOCARTA_IGF1_PATHWAY		15	0.2868041	0.90041417	0.5660377	0.76626605	1	2726	tags=27%, list=24%, signal=35%
BROWNE_HCMV_INFECTION_8HR_DN	BROWNE_HCMV_INFECTION_8HR_DN		26	0.3136161	0.900102	0.5925926	0.7658265	1	720	tags=19%, list=6%, signal=21%
BIOCARTA_P38MAPK_PATHWAY	BIOCARTA_P38MAPK_PATHWAY		26	0.30177757	0.8995718	0.5925926	0.7659555	1	1863	tags=31%, list=17%, signal=37%
SENGUPTA_NASOPHARYNGEAL_CARCINOMA_WITH_LMP1_DN	SENGUPTA_NASOPHARYNGEAL_CARCINOMA_WITH_LMP1_DN		77	0.31500217	0.8988664	0.59574467	0.7664647	1	2264	tags=36%, list=20%, signal=45%
BIOCARTA_HDAC_PATHWAY	BIOCARTA_HDAC_PATHWAY		18	0.31771296	0.89784414	0.53061223	0.767559	1	584	tags=17%, list=5%, signal=18%
ZHANG_RESPONSE_TO_IKK_INHIBITOR_AND_TNF_UP	ZHANG_RESPONSE_TO_IKK_INHIBITOR_AND_TNF_UP		120	0.2965184	0.8976773	0.5555556	0.7667208	1	1920	tags=28%, list=17%, signal=33%
REACTOME_INHIBITION_OF_INSULIN_SECRETION_BY_ADRENALINE_NORADRENALINE	REACTOME_INHIBITION_OF_INSULIN_SECRETION_BY_ADRENALINE_NORADRENALINE		23	0.3015729	0.89715886	0.61702126	0.766795	1	1384	tags=22%, list=12%, signal=25%
REACTOME_THE_ROLE_OF_NEF_IN_HIV1_REPLICATION_AND_DISEASE_PATHOGENESIS	REACTOME_THE_ROLE_OF_NEF_IN_HIV1_REPLICATION_AND_DISEASE_PATHOGENESIS		21	0.31783742	0.89701617	0.5714286	0.7660046	1	3504	tags=52%, list=31%, signal=76%
KUNINGER_IGF1_VS_PDGFB_TARGETS_DN	KUNINGER_IGF1_VS_PDGFB_TARGETS_DN		17	0.41787273	0.8955241	0.64285713	0.7678575	1	2338	tags=53%, list=21%, signal=67%
BIOCARTA_CASPASE_PATHWAY	BIOCARTA_CASPASE_PATHWAY		16	0.34745076	0.8943827	0.6086956	0.7690489	1	1067	tags=25%, list=10%, signal=28%
FURUKAWA_DUSP6_TARGETS_PCI35_UP	FURUKAWA_DUSP6_TARGETS_PCI35_UP		37	0.32393026	0.8942328	0.65909094	0.7681159	1	1795	tags=32%, list=16%, signal=38%
JIANG_TIP30_TARGETS_DN	JIANG_TIP30_TARGETS_DN		18	0.28169307	0.89397186	0.5555556	0.76743984	1	264	tags=11%, list=2%, signal=11%
KEGG_DRUG_METABOLISM_OTHER_ENZYMES	KEGG_DRUG_METABOLISM_OTHER_ENZYMES		18	0.30412984	0.8930644	0.6666667	0.7679983	1	1100	tags=22%, list=10%, signal=25%
TIEN_INTESTINE_PROBIOTICS_6HR_DN	TIEN_INTESTINE_PROBIOTICS_6HR_DN		107	0.21970728	0.8918276	0.65957445	0.76922745	1	1246	tags=16%, list=11%, signal=18%
KEGG_LYSINE_DEGRADATION	KEGG_LYSINE_DEGRADATION		28	0.3210834	0.891132	0.45945945	0.7696011	1	745	tags=21%, list=7%, signal=23%
NIKOLSKY_BREAST_CANCER_20Q12_Q13_AMPLICON	NIKOLSKY_BREAST_CANCER_20Q12_Q13_AMPLICON		70	0.21398981	0.89107364	0.5121951	0.7685546	1	1578	tags=17%, list=14%, signal=20%
KOKKINAKIS_METHIONINE_DEPRIVATION_48HR_UP	KOKKINAKIS_METHIONINE_DEPRIVATION_48HR_UP		83	0.27914155	0.89026505	0.5882353	0.7692354	1	1831	tags=30%, list=16%, signal=36%
ACEVEDO_LIVER_CANCER_WITH_H3K9ME3_DN	ACEVEDO_LIVER_CANCER_WITH_H3K9ME3_DN		36	0.29589385	0.89005524	0.65909094	0.7685654	1	1954	tags=28%, list=17%, signal=34%
DORN_ADENOVIRUS_INFECTION_24HR_DN	DORN_ADENOVIRUS_INFECTION_24HR_DN		32	0.33059177	0.89002484	0.62	0.7675109	1	850	tags=22%, list=8%, signal=24%
CERVERA_SDHB_TARGETS_1_DN	CERVERA_SDHB_TARGETS_1_DN		20	0.36265242	0.88806814	0.5777778	0.7701329	1	1419	tags=25%, list=13%, signal=29%
PEPPER_CHRONIC_LYMPHOCYTIC_LEUKEMIA_UP	PEPPER_CHRONIC_LYMPHOCYTIC_LEUKEMIA_UP		15	0.33434638	0.8874703	0.7	0.77042913	1	1375	tags=33%, list=12%, signal=38%
ODONNELL_TARGETS_OF_MYC_AND_TFRC_UP	ODONNELL_TARGETS_OF_MYC_AND_TFRC_UP		38	0.32365125	0.8859707	0.5471698	0.772475	1	1987	tags=32%, list=18%, signal=38%
LEE_TARGETS_OF_PTCH1_AND_SUFU_DN	LEE_TARGETS_OF_PTCH1_AND_SUFU_DN		39	0.28163144	0.8841808	0.6792453	0.7746232	1	1780	tags=33%, list=16%, signal=39%
MAHAJAN_RESPONSE_TO_IL1A_DN	MAHAJAN_RESPONSE_TO_IL1A_DN		40	0.2733215	0.88411504	0.6	0.77362233	1	772	tags=15%, list=7%, signal=16%
BIOCARTA_RAS_PATHWAY	BIOCARTA_RAS_PATHWAY		17	0.3049484	0.88369167	0.60714287	0.77338415	1	1877	tags=29%, list=17%, signal=35%
WANG_HCP_PROSTATE_CANCER	WANG_HCP_PROSTATE_CANCER		45	0.30165485	0.8834774	0.6666667	0.77269185	1	625	tags=18%, list=6%, signal=19%
BERENJENO_ROCK_SIGNALING_NOT_VIA_RHOA_UP	BERENJENO_ROCK_SIGNALING_NOT_VIA_RHOA_UP		24	0.32742667	0.88312596	0.5813953	0.77251	1	2262	tags=46%, list=20%, signal=57%
SAKAI_TUMOR_INFILTRATING_MONOCYTES_DN	SAKAI_TUMOR_INFILTRATING_MONOCYTES_DN		47	0.25378937	0.88177747	0.58	0.7740572	1	4584	tags=57%, list=41%, signal=97%
WIELAND_UP_BY_HBV_INFECTION	WIELAND_UP_BY_HBV_INFECTION		67	0.3614873	0.8815236	0.64	0.7734509	1	1579	tags=36%, list=14%, signal=41%
ROSS_AML_WITH_AML1_ETO_FUSION	ROSS_AML_WITH_AML1_ETO_FUSION		45	0.26068288	0.88042825	0.63265306	0.774666	1	1703	tags=24%, list=15%, signal=29%
TSENG_IRS1_TARGETS_UP	TSENG_IRS1_TARGETS_UP		86	0.27072307	0.8795618	0.5714286	0.7752446	1	1852	tags=28%, list=17%, signal=33%
CHANDRAN_METASTASIS_DN	CHANDRAN_METASTASIS_DN		57	0.27626228	0.87951106	0.59090906	0.77425045	1	1450	tags=25%, list=13%, signal=28%
ZHANG_RESPONSE_TO_IKK_INHIBITOR_AND_TNF_DN	ZHANG_RESPONSE_TO_IKK_INHIBITOR_AND_TNF_DN		36	0.27392054	0.87673604	0.55932206	0.77863455	1	1208	tags=22%, list=11%, signal=25%
BENPORATH_NOS_TARGETS	BENPORATH_NOS_TARGETS		91	0.22921579	0.8765019	0.6333333	0.77806836	1	2338	tags=27%, list=21%, signal=34%
ICHIBA_GRAFT_VERSUS_HOST_DISEASE_35D_UP	ICHIBA_GRAFT_VERSUS_HOST_DISEASE_35D_UP		115	0.32809186	0.87631094	0.56	0.77734756	1	2193	tags=38%, list=20%, signal=47%
WEIGEL_OXIDATIVE_STRESS_RESPONSE	WEIGEL_OXIDATIVE_STRESS_RESPONSE		19	0.26936355	0.8762229	0.6458333	0.7764265	1	3423	tags=53%, list=31%, signal=76%
BIOCARTA_PDGF_PATHWAY	BIOCARTA_PDGF_PATHWAY		22	0.29619652	0.87420505	0.6	0.779278	1	1211	tags=18%, list=11%, signal=20%
AMBROSINI_FLAVOPIRIDOL_TREATMENT_TP53	AMBROSINI_FLAVOPIRIDOL_TREATMENT_TP53		60	0.2323075	0.87324846	0.70454544	0.7802241	1	2313	tags=27%, list=21%, signal=33%
BIOCARTA_EDG1_PATHWAY	BIOCARTA_EDG1_PATHWAY		16	0.36058918	0.87243557	0.6530612	0.7808795	1	1077	tags=31%, list=10%, signal=35%
WATTEL_AUTONOMOUS_THYROID_ADENOMA_UP	WATTEL_AUTONOMOUS_THYROID_ADENOMA_UP		15	0.3618858	0.8702963	0.7368421	0.7834145	1	433	tags=20%, list=4%, signal=21%
REACTOME_GLUCOSE_AND_OTHER_SUGAR_SLC_TRANSPORTERS	REACTOME_GLUCOSE_AND_OTHER_SUGAR_SLC_TRANSPORTERS		57	0.2722123	0.8701096	0.53333336	0.7828022	1	895	tags=16%, list=8%, signal=17%
KRIGE_RESPONSE_TO_TOSEDOSTAT_6HR_DN	KRIGE_RESPONSE_TO_TOSEDOSTAT_6HR_DN		462	0.18274888	0.8687435	0.5714286	0.7842118	1	2648	tags=27%, list=24%, signal=33%
SILIGAN_BOUND_BY_EWS_FLT1_FUSION	SILIGAN_BOUND_BY_EWS_FLT1_FUSION		28	0.3015663	0.8671739	0.75555557	0.7863116	1	1824	tags=29%, list=16%, signal=34%
BOYAULT_LIVER_CANCER_SUBCLASS_G1_UP	BOYAULT_LIVER_CANCER_SUBCLASS_G1_UP		68	0.2443191	0.86707866	0.6458333	0.78538024	1	3712	tags=46%, list=33%, signal=68%
PENG_RAPAMYCIN_RESPONSE_DN	PENG_RAPAMYCIN_RESPONSE_DN		51	0.22577399	0.86706614	0.5714286	0.7843265	1	3579	tags=41%, list=32%, signal=60%
AMIT_SERUM_RESPONSE_480_MCF10A	AMIT_SERUM_RESPONSE_480_MCF10A		21	0.31041506	0.86705774	0.7254902	0.7832476	1	2264	tags=29%, list=20%, signal=36%
GENTILE_UV_RESPONSE_CLUSTER_D7	GENTILE_UV_RESPONSE_CLUSTER_D7		25	0.2888085	0.86528766	0.6101695	0.7857438	1	4195	tags=52%, list=37%, signal=83%
LIU_SOX4_TARGETS_DN	LIU_SOX4_TARGETS_DN		187	0.20068246	0.8636951	0.6458333	0.7879386	1	3241	tags=34%, list=29%, signal=47%
KEGG_ALDOSTERONE_REGULATED_SODIUM_REABSORPTION	KEGG_ALDOSTERONE_REGULATED_SODIUM_REABSORPTION		25	0.30751488	0.8636028	0.65957445	0.7869746	1	687	tags=20%, list=6%, signal=21%
BILD_SRC_ONCOGENIC_SIGNATURE	BILD_SRC_ONCOGENIC_SIGNATURE		24	0.28286982	0.86299074	0.74	0.7869608	1	895	tags=13%, list=8%, signal=14%
KOYAMA_SEMA3B_TARGETS_UP	KOYAMA_SEMA3B_TARGETS_UP		122	0.22740671	0.86214936	0.75	0.78753024	1	2153	tags=27%, list=19%, signal=33%
VANHARANTA_UTERINE_FIBROID_WITH_7Q_DELETION_UP	VANHARANTA_UTERINE_FIBROID_WITH_7Q_DELETION_UP		40	0.2433072	0.8612928	0.5660377	0.7880237	1	2902	tags=33%, list=26%, signal=44%
BONOME_OVARIAN_CANCER_SURVIVAL_OPTIMAL_DEBULKING	BONOME_OVARIAN_CANCER_SURVIVAL_OPTIMAL_DEBULKING		128	0.18207528	0.8579043	0.7708333	0.79323405	1	1066	tags=13%, list=10%, signal=15%
BIOCARTA_GH_PATHWAY	BIOCARTA_GH_PATHWAY		19	0.31266016	0.8575916	0.6111111	0.7929317	1	1211	tags=21%, list=11%, signal=24%
WINTER_HYPOXIA_UP	WINTER_HYPOXIA_UP		49	0.29160976	0.85683686	0.64705884	0.79323447	1	1857	tags=29%, list=17%, signal=34%
MILI_PSEUDOPODIA_HAPTOTAXIS_DN	MILI_PSEUDOPODIA_HAPTOTAXIS_DN		401	0.21195976	0.85647607	0.61538464	0.79272074	1	3251	tags=35%, list=29%, signal=48%
ZHOU_INFLAMMATORY_RESPONSE_LIVE_DN	ZHOU_INFLAMMATORY_RESPONSE_LIVE_DN		165	0.1967279	0.85622424	0.76744187	0.7921781	1	2577	tags=27%, list=23%, signal=34%
ZHOU_INFLAMMATORY_RESPONSE_LPS_DN	ZHOU_INFLAMMATORY_RESPONSE_LPS_DN		165	0.1967279	0.85622424	0.76744187	0.7911061	1	2577	tags=27%, list=23%, signal=34%
SHAFFER_IRF4_TARGETS_IN_MYELOMA_VS_MATURE_B_LYMPHOCYTE	SHAFFER_IRF4_TARGETS_IN_MYELOMA_VS_MATURE_B_LYMPHOCYTE		69	0.24152528	0.85515505	0.71428573	0.79239327	1	2287	tags=32%, list=20%, signal=40%
FIRESTEIN_PROLIFERATION	FIRESTEIN_PROLIFERATION		89	0.21138604	0.8540148	0.8125	0.7935821	1	1600	tags=19%, list=14%, signal=22%
BIOCARTA_NKT_PATHWAY	BIOCARTA_NKT_PATHWAY		21	0.36331585	0.85297906	0.67241377	0.79471433	1	1752	tags=38%, list=16%, signal=45%
MARIADASON_RESPONSE_TO_CURCUMIN_SULINDAC_5	MARIADASON_RESPONSE_TO_CURCUMIN_SULINDAC_5		17	0.29079756	0.85222185	0.6458333	0.7950812	1	4323	tags=71%, list=39%, signal=115%
PAPASPYRIDONOS_UNSTABLE_ATEROSCLEROTIC_PLAQUE_UP	PAPASPYRIDONOS_UNSTABLE_ATEROSCLEROTIC_PLAQUE_UP		31	0.29665264	0.85209626	0.68	0.7942244	1	1878	tags=32%, list=17%, signal=39%
KEGG_N_GLYCAN_BIOSYNTHESIS	KEGG_N_GLYCAN_BIOSYNTHESIS		28	0.27665392	0.8509004	0.6181818	0.79535544	1	4416	tags=61%, list=39%, signal=100%
SA_B_CELL_RECEPTOR_COMPLEXES	SA_B_CELL_RECEPTOR_COMPLEXES		16	0.32211488	0.8455027	0.61538464	0.8042204	1	1211	tags=19%, list=11%, signal=21%
DAVICIONI_PAX_FOXO1_SIGNATURE_IN_ARMS_UP	DAVICIONI_PAX_FOXO1_SIGNATURE_IN_ARMS_UP		34	0.30258772	0.8442527	0.64705884	0.8052098	1	687	tags=15%, list=6%, signal=16%
SESTO_RESPONSE_TO_UV_C0	SESTO_RESPONSE_TO_UV_C0		80	0.23128505	0.84374136	0.60714287	0.805287	1	2874	tags=29%, list=26%, signal=38%
FAELT_B_CLL_WITH_VH_REARRANGEMENTS_DN	FAELT_B_CLL_WITH_VH_REARRANGEMENTS_DN		27	0.23934026	0.8434969	0.7058824	0.8046683	1	2489	tags=22%, list=22%, signal=29%
HOLLMAN_APOPTOSIS_VIA_CD40_DN	HOLLMAN_APOPTOSIS_VIA_CD40_DN		149	0.20562099	0.8415238	0.67346936	0.8076984	1	2031	tags=21%, list=18%, signal=26%
KIM_WT1_TARGETS_12HR_DN	KIM_WT1_TARGETS_12HR_DN		127	0.23749423	0.84071255	0.6296296	0.80835474	1	2783	tags=33%, list=25%, signal=44%
WILLIAMS_ESR2_TARGETS_UP	WILLIAMS_ESR2_TARGETS_UP		15	0.27837378	0.84071255	0.62222224	0.80727977	1	114	tags=7%, list=1%, signal=7%
REACTOME_AMINO_ACID_TRANSPORT_ACROSS_THE_PLASMA_MEMBRANE	REACTOME_AMINO_ACID_TRANSPORT_ACROSS_THE_PLASMA_MEMBRANE		23	0.32717204	0.8395856	0.6545454	0.80824864	1	973	tags=26%, list=9%, signal=29%
REACTOME_SIGNALLING_BY_NGF	REACTOME_SIGNALLING_BY_NGF		134	0.18587922	0.83941215	0.81632656	0.8075113	1	2085	tags=19%, list=19%, signal=24%
REACTOME_SIGNALING_BY_PDGF	REACTOME_SIGNALING_BY_PDGF		48	0.28144595	0.83903456	0.6862745	0.8070962	1	1222	tags=23%, list=11%, signal=26%
REACTOME_RHO_GTPASE_CYCLE	REACTOME_RHO_GTPASE_CYCLE		70	0.25193062	0.8379967	0.7254902	0.8082262	1	1463	tags=17%, list=13%, signal=20%
SAMOLS_TARGETS_OF_KHSV_MIRNAS_DN	SAMOLS_TARGETS_OF_KHSV_MIRNAS_DN		31	0.28783715	0.8375722	0.71153843	0.8079753	1	835	tags=23%, list=7%, signal=24%
HINATA_NFKB_TARGETS_FIBROBLAST_UP	HINATA_NFKB_TARGETS_FIBROBLAST_UP		43	0.2851072	0.8363179	0.6315789	0.80926013	1	1083	tags=19%, list=10%, signal=21%
GAZDA_DIAMOND_BLACKFAN_ANEMIA_MYELOID_DN	GAZDA_DIAMOND_BLACKFAN_ANEMIA_MYELOID_DN		23	0.22163762	0.8361074	0.65384614	0.80861366	1	2974	tags=35%, list=27%, signal=47%
REACTOME_COLLAGEN_MEDIATED_ACTIVATION_CASCADE	REACTOME_COLLAGEN_MEDIATED_ACTIVATION_CASCADE		15	0.371581	0.8357469	0.65384614	0.8080907	1	1877	tags=27%, list=17%, signal=32%
JAEGER_METASTASIS_DN	JAEGER_METASTASIS_DN		145	0.25078788	0.8357419	0.7619048	0.8070404	1	1544	tags=26%, list=14%, signal=30%
JAIN_NFKB_SIGNALING	JAIN_NFKB_SIGNALING		46	0.21725339	0.83547556	0.7446808	0.806562	1	3099	tags=37%, list=28%, signal=51%
LEE_LIVER_CANCER_DENA_UP	LEE_LIVER_CANCER_DENA_UP		46	0.30088568	0.8351524	0.64	0.80623484	1	1160	tags=24%, list=10%, signal=27%
CROONQUIST_NRAS_SIGNALING_UP	CROONQUIST_NRAS_SIGNALING_UP		20	0.41351548	0.8344599	0.6964286	0.80633986	1	1222	tags=30%, list=11%, signal=34%
REACTOME_METAL_ION_SLC_TRANSPORTERS	REACTOME_METAL_ION_SLC_TRANSPORTERS		16	0.30913526	0.8318606	0.62068963	0.8098752	1	3019	tags=31%, list=27%, signal=43%
AMIT_EGF_RESPONSE_120_HELA	AMIT_EGF_RESPONSE_120_HELA		47	0.2896351	0.82938	0.63793105	0.81324387	1	1855	tags=30%, list=17%, signal=36%
AMIT_EGF_RESPONSE_240_HELA	AMIT_EGF_RESPONSE_240_HELA		42	0.26155552	0.8289127	0.71428573	0.81306547	1	1393	tags=19%, list=12%, signal=22%
KEGG_COLORECTAL_CANCER	KEGG_COLORECTAL_CANCER		36	0.24822563	0.8273755	0.7222222	0.81467545	1	1877	tags=22%, list=17%, signal=27%
MUNSHI_MULTIPLE_MYELOMA_UP	MUNSHI_MULTIPLE_MYELOMA_UP		44	0.244124	0.82727563	0.68	0.81382173	1	2927	tags=34%, list=26%, signal=46%
SU_PANCREAS	SU_PANCREAS		29	0.27361503	0.8252835	0.64285713	0.81672156	1	1319	tags=17%, list=12%, signal=19%
RIZ_ERYTHROID_DIFFERENTIATION_HBZ	RIZ_ERYTHROID_DIFFERENTIATION_HBZ		29	0.2724858	0.82297856	0.72727275	0.819873	1	1838	tags=24%, list=16%, signal=29%
BROCKE_APOPTOSIS_REVERSED_BY_IL6	BROCKE_APOPTOSIS_REVERSED_BY_IL6		78	0.2755637	0.8228728	0.6530612	0.8191399	1	661	tags=12%, list=6%, signal=12%
BIOCARTA_ERK_PATHWAY	BIOCARTA_ERK_PATHWAY		16	0.2865768	0.82269496	0.7380952	0.81840307	1	1211	tags=19%, list=11%, signal=21%
RUGO_ENVIRONMENTAL_STRESS_RESPONSE_UP	RUGO_ENVIRONMENTAL_STRESS_RESPONSE_UP		20	0.32037532	0.82236356	0.7058824	0.81784767	1	1294	tags=20%, list=12%, signal=23%
FLECHNER_PBL_KIDNEY_TRANSPLANT_OK_VS_DONOR_DN	FLECHNER_PBL_KIDNEY_TRANSPLANT_OK_VS_DONOR_DN		28	0.2571265	0.8222337	0.75438595	0.8171357	1	2504	tags=29%, list=22%, signal=37%
KEGG_RENAL_CELL_CARCINOMA	KEGG_RENAL_CELL_CARCINOMA		45	0.25171107	0.8196959	0.75	0.82097316	1	2175	tags=29%, list=19%, signal=36%
DOANE_BREAST_CANCER_CLASSES_DN	DOANE_BREAST_CANCER_CLASSES_DN		21	0.3269449	0.81926566	0.71153843	0.82071865	1	1959	tags=38%, list=17%, signal=46%
BIOCARTA_PAR1_PATHWAY	BIOCARTA_PAR1_PATHWAY		23	0.2822007	0.8181201	0.72	0.82170373	1	2011	tags=26%, list=18%, signal=32%
REACTOME_SLC_MEDIATED_TRANSMEMBRANE_TRANSPORT	REACTOME_SLC_MEDIATED_TRANSMEMBRANE_TRANSPORT		115	0.2392795	0.81723773	0.6976744	0.82216	1	973	tags=16%, list=9%, signal=17%
LINDSTEDT_DENDRITIC_CELL_MATURATION_B	LINDSTEDT_DENDRITIC_CELL_MATURATION_B		35	0.3105802	0.8146112	0.6481481	0.82662165	1	3119	tags=43%, list=28%, signal=59%
LUI_TARGETS_OF_PAX8_PPARG_FUSION	LUI_TARGETS_OF_PAX8_PPARG_FUSION		23	0.24518901	0.81420934	0.6458333	0.82619214	1	3085	tags=39%, list=28%, signal=54%
TOOKER_GEMCITABINE_RESISTANCE_UP	TOOKER_GEMCITABINE_RESISTANCE_UP		53	0.19188432	0.8141268	0.74	0.82525194	1	2500	tags=23%, list=22%, signal=29%
TOOKER_RESPONSE_TO_BEXAROTENE_DN	TOOKER_RESPONSE_TO_BEXAROTENE_DN		53	0.19188432	0.8141268	0.74	0.82419795	1	2500	tags=23%, list=22%, signal=29%
NOJIMA_SFRP2_TARGETS_UP	NOJIMA_SFRP2_TARGETS_UP		18	0.3136301	0.8133934	0.779661	0.82434475	1	2376	tags=39%, list=21%, signal=49%
ZHAN_MULTIPLE_MYELOMA_SPIKED	ZHAN_MULTIPLE_MYELOMA_SPIKED		15	0.34140092	0.81249416	0.7708333	0.82504314	1	1910	tags=33%, list=17%, signal=40%
REACTOME_GLUCAGON_TYPE_LIGAND_RECEPTORS	REACTOME_GLUCAGON_TYPE_LIGAND_RECEPTORS		23	0.2758183	0.8117602	0.7234042	0.82510144	1	2925	tags=35%, list=26%, signal=47%
MULLIGHAN_MLL_SIGNATURE_2_UP	MULLIGHAN_MLL_SIGNATURE_2_UP		242	0.19024771	0.8100467	0.7	0.82708937	1	3395	tags=38%, list=30%, signal=53%
NIKOLSKY_BREAST_CANCER_8Q23_Q24_AMPLICON	NIKOLSKY_BREAST_CANCER_8Q23_Q24_AMPLICON		71	0.2029089	0.80993456	0.84313726	0.82616717	1	2364	tags=27%, list=21%, signal=34%
BRUECKNER_TARGETS_OF_MIRLET7A3_UP	BRUECKNER_TARGETS_OF_MIRLET7A3_UP		66	0.24997766	0.80986917	0.75	0.8252451	1	1294	tags=18%, list=12%, signal=20%
LUI_THYROID_CANCER_PAX8_PPARG_UP	LUI_THYROID_CANCER_PAX8_PPARG_UP		27	0.26878765	0.80955625	0.7592593	0.82470226	1	1987	tags=30%, list=18%, signal=36%
NAGASHIMA_NRG1_SIGNALING_UP	NAGASHIMA_NRG1_SIGNALING_UP		125	0.24241976	0.8074255	0.6727273	0.827284	1	1578	tags=23%, list=14%, signal=27%
SANA_TNF_SIGNALING_UP	SANA_TNF_SIGNALING_UP		47	0.32766205	0.8073264	0.7058824	0.8263591	1	495	tags=21%, list=4%, signal=22%
BIOCARTA_FMLP_PATHWAY	BIOCARTA_FMLP_PATHWAY		25	0.2773555	0.8068857	0.7083333	0.8258434	1	1706	tags=28%, list=15%, signal=33%
KEGG_LEISHMANIA_INFECTION	KEGG_LEISHMANIA_INFECTION		29	0.314963	0.8058589	0.78	0.82623065	1	1927	tags=28%, list=17%, signal=33%
GUENTHER_GROWTH_SPHERICAL_VS_ADHERENT_DN	GUENTHER_GROWTH_SPHERICAL_VS_ADHERENT_DN		21	0.32409653	0.80426353	0.6666667	0.82795537	1	1351	tags=24%, list=12%, signal=27%
SMID_BREAST_CANCER_ERBB2_UP	SMID_BREAST_CANCER_ERBB2_UP		86	0.2389852	0.8034263	0.8541667	0.8283755	1	1528	tags=20%, list=14%, signal=23%
KEGG_FC_GAMMA_R_MEDIATED_PHAGOCYTOSIS	KEGG_FC_GAMMA_R_MEDIATED_PHAGOCYTOSIS		63	0.27609068	0.80097926	0.71153843	0.8313199	1	2827	tags=38%, list=25%, signal=51%
JI_RESPONSE_TO_FSH_DN	JI_RESPONSE_TO_FSH_DN		32	0.26521853	0.80039215	0.704918	0.83138156	1	412	tags=13%, list=4%, signal=13%
BOYAULT_LIVER_CANCER_SUBCLASS_G5_DN	BOYAULT_LIVER_CANCER_SUBCLASS_G5_DN		15	0.35065198	0.80030704	0.625	0.8305636	1	3627	tags=53%, list=32%, signal=79%
LEONARD_HYPOXIA	LEONARD_HYPOXIA		26	0.29879588	0.80022717	0.74509805	0.8296849	1	1653	tags=35%, list=15%, signal=41%
KAYO_AGING_MUSCLE_UP	KAYO_AGING_MUSCLE_UP		116	0.2046131	0.7964796	0.8636364	0.8345499	1	3166	tags=36%, list=28%, signal=50%
REACTOME_EGFR_DOWNREGULATION	REACTOME_EGFR_DOWNREGULATION		20	0.25434244	0.79553986	0.7169811	0.8350208	1	2426	tags=20%, list=22%, signal=25%
KEGG_ADHERENS_JUNCTION	KEGG_ADHERENS_JUNCTION		52	0.26898873	0.795293	0.84	0.83431476	1	2212	tags=29%, list=20%, signal=36%
BANDRES_RESPONSE_TO_CARMUSTIN_MGMT_48HR_DN	BANDRES_RESPONSE_TO_CARMUSTIN_MGMT_48HR_DN		101	0.2118479	0.7940974	0.8717949	0.83545303	1	2683	tags=31%, list=24%, signal=40%
BIOCARTA_GPCR_PATHWAY	BIOCARTA_GPCR_PATHWAY		18	0.2540526	0.7937818	0.72	0.8349501	1	1706	tags=22%, list=15%, signal=26%
REACTOME_METABOLISM_OF_BILE_ACIDS_AND_BILE_SALTS	REACTOME_METABOLISM_OF_BILE_ACIDS_AND_BILE_SALTS		21	0.28109598	0.79336554	0.7111111	0.834515	1	225	tags=10%, list=2%, signal=10%
BIOCARTA_AT1R_PATHWAY	BIOCARTA_AT1R_PATHWAY		20	0.27692908	0.79192424	0.74	0.83568436	1	2726	tags=35%, list=24%, signal=46%
LAIHO_COLORECTAL_CANCER_SERRATED_DN	LAIHO_COLORECTAL_CANCER_SERRATED_DN		47	0.18120864	0.7917535	0.7234042	0.8350273	1	3049	tags=23%, list=27%, signal=32%
BROWNE_HCMV_INFECTION_10HR_UP	BROWNE_HCMV_INFECTION_10HR_UP		59	0.23523678	0.79162776	0.74509805	0.83428997	1	2033	tags=25%, list=18%, signal=31%
YAMASHITA_LIVER_CANCER_WITH_EPCAM_UP	YAMASHITA_LIVER_CANCER_WITH_EPCAM_UP		28	0.23688921	0.7909177	0.84444445	0.8346086	1	2778	tags=32%, list=25%, signal=43%
KEGG_TIGHT_JUNCTION	KEGG_TIGHT_JUNCTION		89	0.23828363	0.7908669	0.8947368	0.8336268	1	2212	tags=31%, list=20%, signal=39%
REACTOME_CD28_CO_STIMULATION	REACTOME_CD28_CO_STIMULATION		19	0.3254923	0.79013187	0.6792453	0.83389837	1	2402	tags=42%, list=21%, signal=54%
STEARMAN_LUNG_CANCER_EARLY_VS_LATE_DN	STEARMAN_LUNG_CANCER_EARLY_VS_LATE_DN		46	0.2715293	0.78959054	0.7735849	0.8339245	1	1751	tags=30%, list=16%, signal=36%
COATES_MACROPHAGE_M1_VS_M2_UP	COATES_MACROPHAGE_M1_VS_M2_UP		47	0.26995775	0.7886241	0.74	0.8340417	1	2192	tags=32%, list=20%, signal=40%
CHNG_MULTIPLE_MYELOMA_HYPERPLOID_DN	CHNG_MULTIPLE_MYELOMA_HYPERPLOID_DN		24	0.2039945	0.78476465	0.7368421	0.83940196	1	1113	tags=8%, list=10%, signal=9%
MITSIADES_RESPONSE_TO_APLIDIN_UP	MITSIADES_RESPONSE_TO_APLIDIN_UP		260	0.19393027	0.78458095	0.8541667	0.8387233	1	1612	tags=18%, list=14%, signal=20%
ZHU_CMV_24_HR_UP	ZHU_CMV_24_HR_UP		28	0.27704254	0.78413755	0.75	0.83840984	1	1866	tags=25%, list=17%, signal=30%
KANNAN_TP53_TARGETS_UP	KANNAN_TP53_TARGETS_UP		27	0.27886277	0.7835387	0.71153843	0.83849245	1	3585	tags=56%, list=32%, signal=82%
HELLER_HDAC_TARGETS_DN	HELLER_HDAC_TARGETS_DN		169	0.21394233	0.780072	0.8245614	0.843503	1	2416	tags=28%, list=22%, signal=36%
NIKOLSKY_BREAST_CANCER_1Q21_AMPLICON	NIKOLSKY_BREAST_CANCER_1Q21_AMPLICON		26	0.22744055	0.77722764	0.74418604	0.84711033	1	3326	tags=38%, list=30%, signal=55%
FULCHER_INFLAMMATORY_RESPONSE_LECTIN_VS_LPS_UP	FULCHER_INFLAMMATORY_RESPONSE_LECTIN_VS_LPS_UP		317	0.22055158	0.7770165	0.7755102	0.8464303	1	1930	tags=23%, list=17%, signal=27%
ZHAN_MULTIPLE_MYELOMA_LB_UP	ZHAN_MULTIPLE_MYELOMA_LB_UP		21	0.29440397	0.7753617	0.8333333	0.84820986	1	1298	tags=24%, list=12%, signal=27%
HADDAD_T_LYMPHOCYTE_AND_NK_PROGENITOR_DN	HADDAD_T_LYMPHOCYTE_AND_NK_PROGENITOR_DN		47	0.30044493	0.77476627	0.6792453	0.8482654	1	1335	tags=26%, list=12%, signal=29%
RUGO_STRESS_RESPONSE_SUBSET_H	RUGO_STRESS_RESPONSE_SUBSET_H		26	0.2900613	0.7733713	0.74509805	0.849846	1	1225	tags=23%, list=11%, signal=26%
KYNG_DNA_DAMAGE_BY_GAMMA_AND_UV_RADIATION	KYNG_DNA_DAMAGE_BY_GAMMA_AND_UV_RADIATION		26	0.2900613	0.7733713	0.74509805	0.8488159	1	1225	tags=23%, list=11%, signal=26%
RUTELLA_RESPONSE_TO_HGF_VS_CSF2RB_AND_IL4_DN	RUTELLA_RESPONSE_TO_HGF_VS_CSF2RB_AND_IL4_DN		151	0.21132153	0.7722701	0.78431374	0.8496641	1	1926	tags=22%, list=17%, signal=26%
SCHLOSSER_MYC_TARGETS_REPRESSED_BY_SERUM	SCHLOSSER_MYC_TARGETS_REPRESSED_BY_SERUM		84	0.19310248	0.7707663	0.66101694	0.8509595	1	4105	tags=45%, list=37%, signal=71%
KYNG_ENVIRONMENTAL_STRESS_RESPONSE_UP	KYNG_ENVIRONMENTAL_STRESS_RESPONSE_UP		22	0.2855673	0.7698506	0.7735849	0.8516647	1	1294	tags=18%, list=12%, signal=21%
REACTOME_APOPTOTIC_EXECUTION_PHASE	REACTOME_APOPTOTIC_EXECUTION_PHASE		31	0.23557742	0.7697063	0.78571427	0.85079515	1	3317	tags=45%, list=30%, signal=64%
KEGG_CYSTEINE_AND_METHIONINE_METABOLISM	KEGG_CYSTEINE_AND_METHIONINE_METABOLISM		25	0.24518493	0.7677594	0.8604651	0.8530737	1	2539	tags=36%, list=23%, signal=46%
CAMPS_COLON_CANCER_COPY_NUMBER_UP	CAMPS_COLON_CANCER_COPY_NUMBER_UP		46	0.19013238	0.7664202	0.84090906	0.8541157	1	2133	tags=24%, list=19%, signal=29%
BROWNE_HCMV_INFECTION_8HR_UP	BROWNE_HCMV_INFECTION_8HR_UP		63	0.20600131	0.7663222	0.8867925	0.853194	1	2660	tags=30%, list=24%, signal=39%
SU_PLACENTA	SU_PLACENTA		16	0.30419803	0.76504165	0.82978725	0.8542844	1	2263	tags=31%, list=20%, signal=39%
MCLACHLAN_DENTAL_CARIES_UP	MCLACHLAN_DENTAL_CARIES_UP		134	0.28876108	0.7638938	0.8035714	0.85493857	1	2294	tags=37%, list=20%, signal=45%
NIKOLSKY_BREAST_CANCER_17Q21_Q25_AMPLICON	NIKOLSKY_BREAST_CANCER_17Q21_Q25_AMPLICON		179	0.17935291	0.762791	0.82857144	0.8557726	1	3112	tags=33%, list=28%, signal=45%
BIOCARTA_MPR_PATHWAY	BIOCARTA_MPR_PATHWAY		22	0.23811673	0.76258355	0.7222222	0.85508174	1	2925	tags=41%, list=26%, signal=55%
ZHAN_MULTIPLE_MYELOMA_MS_DN	ZHAN_MULTIPLE_MYELOMA_MS_DN		18	0.25560224	0.76161796	0.7346939	0.85571337	1	948	tags=17%, list=8%, signal=18%
OUILLETTE_CLL_13Q14_DELETION_UP	OUILLETTE_CLL_13Q14_DELETION_UP		33	0.23143923	0.761234	0.84	0.8554849	1	2866	tags=39%, list=26%, signal=53%
GARGALOVIC_RESPONSE_TO_OXIDIZED_PHOSPHOLIPIDS_YELLOW_UP	GARGALOVIC_RESPONSE_TO_OXIDIZED_PHOSPHOLIPIDS_YELLOW_UP		15	0.32401744	0.7605271	0.8181818	0.85543394	1	2217	tags=33%, list=20%, signal=42%
REACTOME_PURINE_METABOLISM	REACTOME_PURINE_METABOLISM		22	0.21250778	0.7600935	0.76744187	0.8551409	1	3124	tags=41%, list=28%, signal=57%
AMIT_EGF_RESPONSE_60_HELA	AMIT_EGF_RESPONSE_60_HELA		26	0.27063864	0.7600422	0.82758623	0.8542246	1	989	tags=15%, list=9%, signal=17%
SOTIRIOU_BREAST_CANCER_GRADE_1_VS_3_DN	SOTIRIOU_BREAST_CANCER_GRADE_1_VS_3_DN		27	0.23608728	0.75929004	0.8947368	0.85441226	1	1554	tags=19%, list=14%, signal=21%
REACTOME_SEMA4D_INDUCED_CELL_MIGRATION_AND_GROWTH_CONE_COLLAPSE	REACTOME_SEMA4D_INDUCED_CELL_MIGRATION_AND_GROWTH_CONE_COLLAPSE		16	0.28025886	0.7588316	0.73170733	0.85403246	1	2110	tags=31%, list=19%, signal=38%
PELLICCIOTTA_HDAC_IN_ANTIGEN_PRESENTATION_UP	PELLICCIOTTA_HDAC_IN_ANTIGEN_PRESENTATION_UP		49	0.18743458	0.7554065	0.71929824	0.8584371	1	4803	tags=51%, list=43%, signal=89%
RIZKI_TUMOR_INVASIVENESS_2D_UP	RIZKI_TUMOR_INVASIVENESS_2D_UP		47	0.19640166	0.7547069	0.8125	0.85844237	1	2579	tags=26%, list=23%, signal=33%
MORI_IMMATURE_B_LYMPHOCYTE_UP	MORI_IMMATURE_B_LYMPHOCYTE_UP		36	0.2892515	0.7539154	0.7358491	0.85864294	1	2149	tags=31%, list=19%, signal=38%
TSAI_RESPONSE_TO_RADIATION_THERAPY	TSAI_RESPONSE_TO_RADIATION_THERAPY		22	0.31299284	0.7518711	0.7118644	0.8606991	1	1267	tags=27%, list=11%, signal=31%
DACOSTA_UV_RESPONSE_VIA_ERCC3_DN	DACOSTA_UV_RESPONSE_VIA_ERCC3_DN		438	0.18843184	0.7513231	0.80701756	0.8605329	1	2687	tags=25%, list=24%, signal=31%
REACTOME_INORGANIC_CATION_ANION_SLC_TRANSPORTERS	REACTOME_INORGANIC_CATION_ANION_SLC_TRANSPORTERS		64	0.24183023	0.7510702	0.8095238	0.86001337	1	973	tags=17%, list=9%, signal=19%
ROPERO_HDAC2_TARGETS	ROPERO_HDAC2_TARGETS		53	0.22698769	0.7496078	0.8888889	0.8612385	1	2284	tags=28%, list=20%, signal=35%
FLECHNER_PBL_KIDNEY_TRANSPLANT_OK_VS_DONOR_UP	FLECHNER_PBL_KIDNEY_TRANSPLANT_OK_VS_DONOR_UP		98	0.19157428	0.74938244	0.73214287	0.86063564	1	3090	tags=29%, list=28%, signal=39%
REACTOME_SIGNALING_BY_ROBO_RECEPTOR	REACTOME_SIGNALING_BY_ROBO_RECEPTOR		21	0.30161655	0.74921715	0.74509805	0.85976535	1	2726	tags=38%, list=24%, signal=50%
AKL_HTLV1_INFECTION_UP	AKL_HTLV1_INFECTION_UP		21	0.22965018	0.74503505	0.84	0.8655608	1	2802	tags=38%, list=25%, signal=51%
WANG_BARRETTS_ESOPHAGUS_UP	WANG_BARRETTS_ESOPHAGUS_UP		32	0.25002632	0.74398065	0.7826087	0.8661321	1	1880	tags=25%, list=17%, signal=30%
POMEROY_MEDULLOBLASTOMA_DESMOPLASIC_VS_CLASSIC_UP	POMEROY_MEDULLOBLASTOMA_DESMOPLASIC_VS_CLASSIC_UP		33	0.21767831	0.7422383	0.84782606	0.8675325	1	2589	tags=30%, list=23%, signal=39%
POMEROY_MEDULLOBLASTOMA_DESMOPLASIC_VS_CLASSIC_DN	POMEROY_MEDULLOBLASTOMA_DESMOPLASIC_VS_CLASSIC_DN		33	0.21767831	0.7422383	0.84782606	0.86651903	1	2589	tags=30%, list=23%, signal=39%
BIOCARTA_ACTINY_PATHWAY	BIOCARTA_ACTINY_PATHWAY		16	0.2934187	0.7412226	0.7413793	0.8670562	1	4378	tags=69%, list=39%, signal=113%
BIOCARTA_FAS_PATHWAY	BIOCARTA_FAS_PATHWAY		18	0.28339976	0.7405979	0.82	0.8670471	1	4195	tags=61%, list=37%, signal=98%
LIU_SOX4_TARGETS_UP	LIU_SOX4_TARGETS_UP		65	0.1909106	0.7405196	0.8076923	0.8661535	1	2783	tags=28%, list=25%, signal=37%
PODAR_RESPONSE_TO_ADAPHOSTIN_UP	PODAR_RESPONSE_TO_ADAPHOSTIN_UP		87	0.21467875	0.7399987	0.8333333	0.8659477	1	1780	tags=22%, list=16%, signal=26%
KEGG_GLYCOSAMINOGLYCAN_BIOSYNTHESIS_HEPARAN_SULFATE	KEGG_GLYCOSAMINOGLYCAN_BIOSYNTHESIS_HEPARAN_SULFATE		19	0.27363673	0.7394135	0.7755102	0.865737	1	890	tags=16%, list=8%, signal=17%
REACTOME_SEMA4D_IN_SEMAPHORIN_SIGNALING	REACTOME_SEMA4D_IN_SEMAPHORIN_SIGNALING		19	0.28504902	0.73917943	0.7777778	0.8651013	1	2110	tags=32%, list=19%, signal=39%
KEGG_REGULATION_OF_ACTIN_CYTOSKELETON	KEGG_REGULATION_OF_ACTIN_CYTOSKELETON		137	0.20364146	0.7359606	0.9166667	0.8690379	1	2751	tags=31%, list=25%, signal=40%
MARKEY_RB1_ACUTE_LOF_UP	MARKEY_RB1_ACUTE_LOF_UP		186	0.26724035	0.7358873	0.78	0.8681867	1	2264	tags=28%, list=20%, signal=35%
SCHLOSSER_SERUM_RESPONSE_AUGMENTED_BY_MYC	SCHLOSSER_SERUM_RESPONSE_AUGMENTED_BY_MYC		72	0.16489533	0.7338866	0.95454544	0.87008375	1	3515	tags=35%, list=31%, signal=50%
REACTOME_SIGNALING_BY_EGFR	REACTOME_SIGNALING_BY_EGFR		38	0.22529456	0.73264194	0.82	0.8706709	1	2726	tags=26%, list=24%, signal=35%
ACEVEDO_NORMAL_TISSUE_ADJACENT_TO_LIVER_TUMOR_UP	ACEVEDO_NORMAL_TISSUE_ADJACENT_TO_LIVER_TUMOR_UP		88	0.17087112	0.7312431	0.9259259	0.87168264	1	2310	tags=20%, list=21%, signal=26%
TAKEDA_TARGETS_OF_NUP98_HOXA9_FUSION_3D_DN	TAKEDA_TARGETS_OF_NUP98_HOXA9_FUSION_3D_DN		16	0.33588955	0.73090255	0.8035714	0.8710571	1	798	tags=25%, list=7%, signal=27%
REACTOME_MEMBRANE_TRAFFICKING	REACTOME_MEMBRANE_TRAFFICKING		48	0.19500218	0.7307799	0.74545455	0.87021077	1	4824	tags=42%, list=43%, signal=73%
MCLACHLAN_DENTAL_CARIES_DN	MCLACHLAN_DENTAL_CARIES_DN		146	0.2620143	0.73029405	0.8103448	0.8698174	1	2294	tags=34%, list=20%, signal=43%
GUTIERREZ_MULTIPLE_MYELOMA_DN	GUTIERREZ_MULTIPLE_MYELOMA_DN		20	0.22885025	0.72944736	0.7457627	0.8700569	1	1462	tags=15%, list=13%, signal=17%
THEILGAARD_NEUTROPHIL_AT_SKIN_WOUND_UP	THEILGAARD_NEUTROPHIL_AT_SKIN_WOUND_UP		51	0.2512282	0.7265767	0.7083333	0.87302226	1	2768	tags=29%, list=25%, signal=39%
ZHAN_EARLY_DIFFERENTIATION_GENES_DN	ZHAN_EARLY_DIFFERENTIATION_GENES_DN		32	0.23946947	0.726407	0.7719298	0.87231565	1	1779	tags=25%, list=16%, signal=30%
REACTOME_APOPTOSIS	REACTOME_APOPTOSIS		88	0.18376653	0.72201216	0.76785713	0.8775231	1	3773	tags=39%, list=34%, signal=58%
KYNG_DNA_DAMAGE_UP	KYNG_DNA_DAMAGE_UP		66	0.23972692	0.72100943	0.81632656	0.8778876	1	2291	tags=29%, list=20%, signal=36%
HUANG_FOXA2_TARGETS_UP	HUANG_FOXA2_TARGETS_UP		26	0.25858098	0.71948457	0.8947368	0.87887627	1	2147	tags=31%, list=19%, signal=38%
ST_MYOCYTE_AD_PATHWAY	ST_MYOCYTE_AD_PATHWAY		15	0.2888045	0.7190284	0.75	0.8785992	1	1192	tags=27%, list=11%, signal=30%
ROVERSI_GLIOMA_COPY_NUMBER_UP	ROVERSI_GLIOMA_COPY_NUMBER_UP		60	0.21953313	0.7189397	0.95348835	0.8777705	1	2986	tags=32%, list=27%, signal=43%
LIN_APC_TARGETS	LIN_APC_TARGETS		35	0.20011641	0.7178688	0.8	0.87826246	1	1971	tags=20%, list=18%, signal=24%
LUI_THYROID_CANCER_CLUSTER_3	LUI_THYROID_CANCER_CLUSTER_3		20	0.22284424	0.71764517	0.7647059	0.87749743	1	3565	tags=40%, list=32%, signal=59%
BOYAULT_LIVER_CANCER_SUBCLASS_G12_UP	BOYAULT_LIVER_CANCER_SUBCLASS_G12_UP		24	0.20768103	0.7169378	0.85714287	0.8773824	1	766	tags=13%, list=7%, signal=13%
KEGG_CHRONIC_MYELOID_LEUKEMIA	KEGG_CHRONIC_MYELOID_LEUKEMIA		39	0.20819718	0.7164664	0.7735849	0.8770821	1	1429	tags=18%, list=13%, signal=21%
LENAOUR_DENDRITIC_CELL_MATURATION_DN	LENAOUR_DENDRITIC_CELL_MATURATION_DN		72	0.2582949	0.71501446	0.78431374	0.8782849	1	1547	tags=24%, list=14%, signal=27%
VECCHI_GASTRIC_CANCER_ADVANCED_VS_EARLY_DN	VECCHI_GASTRIC_CANCER_ADVANCED_VS_EARLY_DN		78	0.22148852	0.7149457	0.975	0.8773531	1	2491	tags=32%, list=22%, signal=41%
HESS_TARGETS_OF_HOXA9_AND_MEIS1_DN	HESS_TARGETS_OF_HOXA9_AND_MEIS1_DN		62	0.30880845	0.7118834	0.7755102	0.8803069	1	2149	tags=34%, list=19%, signal=42%
GAZDA_DIAMOND_BLACKFAN_ANEMIA_PROGENITOR_UP	GAZDA_DIAMOND_BLACKFAN_ANEMIA_PROGENITOR_UP		22	0.24532883	0.7113124	0.8958333	0.87980884	1	3100	tags=36%, list=28%, signal=50%
VANTVEER_BREAST_CANCER_BRCA1_UP	VANTVEER_BREAST_CANCER_BRCA1_UP		18	0.23742469	0.71080035	0.84210527	0.8795078	1	2751	tags=33%, list=25%, signal=44%
ROSS_AML_WITH_CBFB_MYH11_FUSION	ROSS_AML_WITH_CBFB_MYH11_FUSION		35	0.2856513	0.70880944	0.754717	0.88084024	1	1930	tags=31%, list=17%, signal=38%
BIOCARTA_IGF1R_PATHWAY	BIOCARTA_IGF1R_PATHWAY		15	0.22214642	0.7086933	0.7924528	0.87998146	1	5039	tags=67%, list=45%, signal=121%
REACTOME_P53_INDEPENDENT_DNA_DAMAGE_RESPONSE	REACTOME_P53_INDEPENDENT_DNA_DAMAGE_RESPONSE		37	0.22546089	0.7082344	0.76086956	0.8795777	1	5160	tags=54%, list=46%, signal=100%
ST_ERK1_ERK2_MAPK_PATHWAY	ST_ERK1_ERK2_MAPK_PATHWAY		18	0.19588824	0.70612186	0.8596491	0.8815539	1	1165	tags=11%, list=10%, signal=12%
DIAZ_CHRONIC_MEYLOGENOUS_LEUKEMIA_DN	DIAZ_CHRONIC_MEYLOGENOUS_LEUKEMIA_DN		80	0.23979129	0.70546114	0.88235295	0.88133967	1	2294	tags=31%, list=20%, signal=39%
LEE_METASTASIS_AND_ALTERNATIVE_SPLICING_UP	LEE_METASTASIS_AND_ALTERNATIVE_SPLICING_UP		49	0.20796806	0.7054445	0.9230769	0.8803738	1	3821	tags=47%, list=34%, signal=71%
REACTOME_ACTIVATION_OF_KAINATE_RECEPTORS_UPON_GLUTAMATE_BINDING	REACTOME_ACTIVATION_OF_KAINATE_RECEPTORS_UPON_GLUTAMATE_BINDING		22	0.24061315	0.7007628	0.925	0.8854355	1	1706	tags=23%, list=15%, signal=27%
LIANG_HEMATOPOIESIS_STEM_CELL_NUMBER_SMALL_VS_HUGE_UP	LIANG_HEMATOPOIESIS_STEM_CELL_NUMBER_SMALL_VS_HUGE_UP		27	0.22607568	0.70040745	0.9298246	0.8848781	1	2336	tags=26%, list=21%, signal=33%
BIOCARTA_EGF_PATHWAY	BIOCARTA_EGF_PATHWAY		20	0.23650268	0.69701815	0.82608694	0.8882808	1	1877	tags=20%, list=17%, signal=24%
BIOCARTA_SPPA_PATHWAY	BIOCARTA_SPPA_PATHWAY		17	0.28019917	0.69612926	0.90384614	0.88849884	1	3121	tags=41%, list=28%, signal=57%
REACTOME_SEMAPHORIN_INTERACTIONS	REACTOME_SEMAPHORIN_INTERACTIONS		47	0.2204939	0.6918126	0.88235295	0.8928847	1	2769	tags=32%, list=25%, signal=42%
TOMLINS_PROSTATE_CANCER_UP	TOMLINS_PROSTATE_CANCER_UP		21	0.21104528	0.6898938	0.85714287	0.89435	1	2061	tags=24%, list=18%, signal=29%
REACTOME_CELL_CELL_ADHESION_SYSTEMS	REACTOME_CELL_CELL_ADHESION_SYSTEMS		42	0.22979768	0.68948734	0.97619045	0.89377934	1	1798	tags=19%, list=16%, signal=23%
FLOTHO_PEDIATRIC_ALL_THERAPY_RESPONSE_UP	FLOTHO_PEDIATRIC_ALL_THERAPY_RESPONSE_UP		35	0.21903512	0.68865526	0.8039216	0.89379764	1	4953	tags=60%, list=44%, signal=107%
REACTOME_TOLL_LIKE_RECEPTOR_3_CASCADE	REACTOME_TOLL_LIKE_RECEPTOR_3_CASCADE		37	0.21906629	0.68689877	0.8541667	0.8945378	1	135	tags=5%, list=1%, signal=5%
KEGG_RIG_I_LIKE_RECEPTOR_SIGNALING_PATHWAY	KEGG_RIG_I_LIKE_RECEPTOR_SIGNALING_PATHWAY		34	0.19509047	0.682521	0.9259259	0.89851207	1	380	tags=6%, list=3%, signal=6%
CREIGHTON_AKT1_SIGNALING_VIA_MTOR_UP	CREIGHTON_AKT1_SIGNALING_VIA_MTOR_UP		29	0.21877389	0.67699903	0.8666667	0.9041152	1	3411	tags=45%, list=30%, signal=64%
REACTOME_GENES_INVOLVED_IN_APOPTOTIC_CLEAVAGE_OF_CELLULAR_PROTEINS	REACTOME_GENES_INVOLVED_IN_APOPTOTIC_CLEAVAGE_OF_CELLULAR_PROTEINS		24	0.21765384	0.67656916	0.8703704	0.90355355	1	3317	tags=46%, list=30%, signal=65%
DACOSTA_UV_RESPONSE_VIA_ERCC3_COMMON_DN	DACOSTA_UV_RESPONSE_VIA_ERCC3_COMMON_DN		220	0.16627285	0.6763392	0.89830506	0.9028468	1	2726	tags=24%, list=24%, signal=31%
BROWNE_HCMV_INFECTION_30MIN_DN	BROWNE_HCMV_INFECTION_30MIN_DN		60	0.2002302	0.67591417	0.9787234	0.9022909	1	2246	tags=20%, list=20%, signal=25%
LIU_COMMON_CANCER_GENES	LIU_COMMON_CANCER_GENES		21	0.22000143	0.67325276	0.9375	0.90422064	1	4670	tags=62%, list=42%, signal=106%
FAELT_B_CLL_WITH_VH3_21_DN	FAELT_B_CLL_WITH_VH3_21_DN		36	0.18440755	0.6715298	0.79545456	0.90520114	1	2197	tags=22%, list=20%, signal=28%
VALK_AML_CLUSTER_6	VALK_AML_CLUSTER_6		19	0.25114426	0.6710754	0.9791667	0.9047491	1	1730	tags=21%, list=15%, signal=25%
VERRECCHIA_EARLY_RESPONSE_TO_TGFB1	VERRECCHIA_EARLY_RESPONSE_TO_TGFB1		39	0.26668742	0.6699225	0.8039216	0.9052942	1	1368	tags=21%, list=12%, signal=23%
AMUNDSON_POOR_SURVIVAL_AFTER_GAMMA_RADIATION_2G	AMUNDSON_POOR_SURVIVAL_AFTER_GAMMA_RADIATION_2G		93	0.1997439	0.6694567	0.8627451	0.90477234	1	2552	tags=26%, list=23%, signal=33%
REACTOME_STABILIZATION_OF_P53	REACTOME_STABILIZATION_OF_P53		36	0.21642095	0.6692429	0.84782606	0.9039825	1	5160	tags=53%, list=46%, signal=98%
CHEOK_RESPONSE_TO_HD_MTX_DN	CHEOK_RESPONSE_TO_HD_MTX_DN		15	0.25094363	0.6667185	0.82	0.90580887	1	4591	tags=53%, list=41%, signal=90%
KEGG_PHOSPHATIDYLINOSITOL_SIGNALING_SYSTEM	KEGG_PHOSPHATIDYLINOSITOL_SIGNALING_SYSTEM		36	0.16539775	0.6647635	0.98	0.9068555	1	4211	tags=53%, list=38%, signal=84%
FOSTER_INFLAMMATORY_RESPONSE_LPS_DN	FOSTER_INFLAMMATORY_RESPONSE_LPS_DN		233	0.21628816	0.6592253	0.92	0.9118318	1	1463	tags=18%, list=13%, signal=20%
KEGG_PROTEASOME	KEGG_PROTEASOME		36	0.20755827	0.65517086	0.85106385	0.91508657	1	5160	tags=50%, list=46%, signal=92%
VALK_AML_CLUSTER_12	VALK_AML_CLUSTER_12		23	0.19891715	0.6503758	0.9285714	0.91869795	1	1523	tags=17%, list=14%, signal=20%
STEARMAN_TUMOR_FIELD_EFFECT_UP	STEARMAN_TUMOR_FIELD_EFFECT_UP		34	0.24145646	0.6483522	0.8301887	0.91958547	1	1751	tags=26%, list=16%, signal=31%
SEKI_INFLAMMATORY_RESPONSE_LPS_UP	SEKI_INFLAMMATORY_RESPONSE_LPS_UP		52	0.26875153	0.64773494	0.8	0.91937554	1	1904	tags=27%, list=17%, signal=32%
HAHTOLA_MYCOSIS_FUNGOIDES_CD4_DN	HAHTOLA_MYCOSIS_FUNGOIDES_CD4_DN		67	0.18108675	0.6466277	0.9056604	0.91919875	1	2783	tags=28%, list=25%, signal=38%
BROWNE_HCMV_INFECTION_1HR_DN	BROWNE_HCMV_INFECTION_1HR_DN		121	0.15395449	0.6437777	1	0.92058533	1	3737	tags=36%, list=33%, signal=54%
BIOCARTA_MET_PATHWAY	BIOCARTA_MET_PATHWAY		23	0.21756083	0.637212	0.9259259	0.9259553	1	2726	tags=26%, list=24%, signal=34%
REACTOME_AMINE_COMPOUND_SLC_TRANSPORTERS	REACTOME_AMINE_COMPOUND_SLC_TRANSPORTERS		22	0.26479605	0.6353615	0.9111111	0.92663676	1	728	tags=14%, list=7%, signal=15%
BASSO_CD40_SIGNALING_UP	BASSO_CD40_SIGNALING_UP		63	0.23262522	0.6301184	0.9230769	0.93068457	1	1920	tags=22%, list=17%, signal=27%
REACTOME_VIF_MEDIATED_DEGRADATION_OF_APOBEC3G	REACTOME_VIF_MEDIATED_DEGRADATION_OF_APOBEC3G		39	0.19871269	0.62724745	0.80851066	0.9322022	1	5160	tags=49%, list=46%, signal=90%
BIOCARTA_AGR_PATHWAY	BIOCARTA_AGR_PATHWAY		20	0.2257398	0.62509316	0.9183673	0.93315786	1	2245	tags=35%, list=20%, signal=44%
HSC_MATURE_FETAL	HSC_MATURE_FETAL		16	0.23744942	0.6200852	0.9268293	0.93624955	1	2749	tags=31%, list=25%, signal=41%
BACOLOD_RESISTANCE_TO_ALKYLATING_AGENTS_DN	BACOLOD_RESISTANCE_TO_ALKYLATING_AGENTS_DN		25	0.1842039	0.61949575	0.92727274	0.9357376	1	3803	tags=40%, list=34%, signal=60%
GENTILE_UV_HIGH_DOSE_DN	GENTILE_UV_HIGH_DOSE_DN		158	0.18243882	0.6145572	0.9444444	0.93864644	1	2579	tags=24%, list=23%, signal=31%
REACTOME_SIGNALING_BY_WNT	REACTOME_SIGNALING_BY_WNT		47	0.17172194	0.614356	0.8367347	0.93787265	1	4280	tags=43%, list=38%, signal=69%
MORI_PLASMA_CELL_UP	MORI_PLASMA_CELL_UP		28	0.2246536	0.61043864	0.9074074	0.9397182	1	4589	tags=64%, list=41%, signal=109%
REACTOME_THROMBOXANE_SIGNALLING_THROUGH_TP_RECEPTOR	REACTOME_THROMBOXANE_SIGNALLING_THROUGH_TP_RECEPTOR		17	0.2296932	0.6001632	0.93333334	0.94619995	1	3221	tags=35%, list=29%, signal=49%
REACTOME_DARPP32_EVENTS	REACTOME_DARPP32_EVENTS		17	0.18446346	0.5919058	0.9591837	0.95083255	1	4438	tags=47%, list=40%, signal=78%
REACTOME_PLATELET_ACTIVATION_TRIGGERS	REACTOME_PLATELET_ACTIVATION_TRIGGERS		42	0.21113224	0.58664894	0.9591837	0.9532976	1	3228	tags=33%, list=29%, signal=47%
KEGG_PRIMARY_IMMUNODEFICIENCY	KEGG_PRIMARY_IMMUNODEFICIENCY		25	0.26471117	0.58320934	0.8703704	0.95425826	1	705	tags=16%, list=6%, signal=17%
SHIPP_DLBCL_CURED_VS_FATAL_DN	SHIPP_DLBCL_CURED_VS_FATAL_DN		26	0.1672353	0.57895136	0.9818182	0.9557862	1	1290	tags=12%, list=12%, signal=13%
DING_LUNG_CANCER_EXPRESSION_BY_COPY_NUMBER	DING_LUNG_CANCER_EXPRESSION_BY_COPY_NUMBER		55	0.15818764	0.5789388	0.96363634	0.9547673	1	3284	tags=31%, list=29%, signal=44%
WIKMAN_ASBESTOS_LUNG_CANCER_DN	WIKMAN_ASBESTOS_LUNG_CANCER_DN		16	0.26788622	0.5775479	0.89361703	0.95471954	1	1762	tags=25%, list=16%, signal=30%
CHIARADONNA_NEOPLASTIC_TRANSFORMATION_KRAS_CDC25_UP	CHIARADONNA_NEOPLASTIC_TRANSFORMATION_KRAS_CDC25_UP		44	0.23235029	0.5774031	0.9375	0.9538056	1	460	tags=11%, list=4%, signal=12%
SIG_REGULATION_OF_THE_ACTIN_CYTOSKELETON_BY_RHO_GTPASES	SIG_REGULATION_OF_THE_ACTIN_CYTOSKELETON_BY_RHO_GTPASES		25	0.21067439	0.5737839	0.9583333	0.95477474	1	2541	tags=28%, list=23%, signal=36%
LINDSTEDT_DENDRITIC_CELL_MATURATION_D	LINDSTEDT_DENDRITIC_CELL_MATURATION_D		43	0.21889447	0.5476685	0.9347826	0.96715826	1	2099	tags=28%, list=19%, signal=34%
VALK_AML_CLUSTER_5	VALK_AML_CLUSTER_5		16	0.23789491	0.5435111	0.9591837	0.9680764	1	1762	tags=25%, list=16%, signal=30%
MANN_RESPONSE_TO_AMIFOSTINE_UP	MANN_RESPONSE_TO_AMIFOSTINE_UP		15	0.19425084	0.53931504	0.9791667	0.9687983	1	4601	tags=53%, list=41%, signal=90%
REACTOME_THROMBIN_SIGNALLING_THROUGH_PROTEINASE_ACTIVATED_RECEPTORS	REACTOME_THROMBIN_SIGNALLING_THROUGH_PROTEINASE_ACTIVATED_RECEPTORS		20	0.19208114	0.5005224	0.97727275	0.982201	1	4303	tags=45%, list=38%, signal=73%
BIOCARTA_AMI_PATHWAY	BIOCARTA_AMI_PATHWAY		19	0.21560274	0.48628002	1	0.98536366	1	2143	tags=26%, list=19%, signal=32%
PELLICCIOTTA_HDAC_IN_ANTIGEN_PRESENTATION_DN	PELLICCIOTTA_HDAC_IN_ANTIGEN_PRESENTATION_DN		37	0.14862388	0.48038647	1	0.9855836	1	3207	tags=27%, list=29%, signal=38%
BIOCARTA_TOLL_PATHWAY	BIOCARTA_TOLL_PATHWAY		21	0.15989758	0.46142197	1	0.9885546	1	2591	tags=24%, list=23%, signal=31%
