# Supplementary material for: A genomic analysis of mouse models of breast cancer reveals molecular features of mouse models and relationships to human breast cancer
Source: Breast Cancer Res. 2014 Jun 5;16(3):R59. doi: 10.1186/bcr3672 (PMC4078930; doi:10.1186/bcr3672)
Supplement: Additional file 11 — GSEA for mouse models compared to all other models or to mammary gland development. Listed by model. [file bcr3672-S11.zip › AdditionalFile11/LPA/Vs_normal_mammary/C6/Downregulated_in_LPA_vs_NormalMammary.txt]

NAME	GS<br> follow link to MSigDB	GS DETAILS	SIZE	ES	NES	NOM p-val	FDR q-val	FWER p-val	RANK AT MAX	LEADING EDGE
GLI1_UP.V1_UP	GLI1_UP.V1_UP	Details ...	16	-0.53350776	-1.500517	0.060240965	1	0.548	310	tags=19%, list=3%, signal=19%
AKT_UP.V1_DN	AKT_UP.V1_DN	Details ...	138	-0.45190978	-1.4659508	0.034343433	1	0.611	1840	tags=41%, list=16%, signal=49%
CSR_LATE_UP.V1_DN	CSR_LATE_UP.V1_DN	Details ...	74	-0.45806235	-1.4362881	0.07735849	1	0.666	1724	tags=36%, list=15%, signal=43%
KRAS.PROSTATE_UP.V1_UP	KRAS.PROSTATE_UP.V1_UP	Details ...	77	-0.4911064	-1.4259335	0.030828517	1	0.69	1553	tags=31%, list=14%, signal=36%
MTOR_UP.N4.V1_DN	MTOR_UP.N4.V1_DN	Details ...	82	-0.3831303	-1.4179212	0.06483301	0.94474185	0.703	2367	tags=34%, list=21%, signal=43%
BMI1_DN.V1_DN	BMI1_DN.V1_DN	Details ...	90	-0.42688748	-1.3857692	0.06517312	1	0.765	1821	tags=37%, list=16%, signal=43%
NOTCH_DN.V1_DN	NOTCH_DN.V1_DN	Details ...	110	-0.44266334	-1.381155	0.05703422	0.89690286	0.776	1521	tags=29%, list=14%, signal=33%
STK33_DN	STK33_DN	Details ...	115	-0.36980662	-1.3802421	0.028355388	0.79029846	0.777	1429	tags=28%, list=13%, signal=32%
STK33_SKM_DN	STK33_SKM_DN	Details ...	125	-0.384868	-1.3754731	0.027722772	0.72702706	0.785	1429	tags=29%, list=13%, signal=33%
SNF5_DN.V1_DN	SNF5_DN.V1_DN	Details ...	119	-0.40845874	-1.3410368	0.091816366	0.8415966	0.84	1240	tags=26%, list=11%, signal=29%
KRAS.50_UP.V1_UP	KRAS.50_UP.V1_UP	Details ...	31	-0.486845	-1.3244133	0.0804829	0.85177815	0.857	1797	tags=42%, list=16%, signal=50%
KRAS.LUNG_UP.V1_UP	KRAS.LUNG_UP.V1_UP	Details ...	68	-0.4143903	-1.3232949	0.06782946	0.7865089	0.857	2285	tags=41%, list=20%, signal=51%
PRC2_EDD_UP.V1_DN	PRC2_EDD_UP.V1_DN	Details ...	106	-0.38037655	-1.321386	0.06538462	0.73657036	0.859	1617	tags=27%, list=14%, signal=32%
BCAT_BILD_ET_AL_UP	BCAT_BILD_ET_AL_UP	Details ...	29	-0.39308175	-1.3097801	0.12224449	0.74276245	0.875	1958	tags=34%, list=17%, signal=42%
MTOR_UP.V1_DN	MTOR_UP.V1_DN	Details ...	134	-0.37460124	-1.3049217	0.12851405	0.714667	0.877	1531	tags=29%, list=14%, signal=33%
CAHOY_ASTROCYTIC	CAHOY_ASTROCYTIC	Details ...	57	-0.40446356	-1.2944403	0.087128714	0.72036004	0.883	1815	tags=30%, list=16%, signal=35%
MTOR_UP.N4.V1_UP	MTOR_UP.N4.V1_UP	Details ...	130	-0.3227483	-1.2773904	0.10735586	0.7520292	0.9	2734	tags=39%, list=24%, signal=51%
KRAS.600_UP.V1_UP	KRAS.600_UP.V1_UP	Details ...	149	-0.3948232	-1.2724651	0.10076046	0.7323701	0.903	1821	tags=30%, list=16%, signal=36%
BCAT.100_UP.V1_DN	BCAT.100_UP.V1_DN	Details ...	15	-0.52075315	-1.2714932	0.17460318	0.6976429	0.903	785	tags=20%, list=7%, signal=21%
PKCA_DN.V1_DN	PKCA_DN.V1_DN	Details ...	117	-0.34817868	-1.2674457	0.05108055	0.68109554	0.907	1137	tags=22%, list=10%, signal=24%
PRC1_BMI_UP.V1_UP	PRC1_BMI_UP.V1_UP		99	-0.37131906	-1.2539704	0.1375969	0.7069345	0.916	1329	tags=21%, list=12%, signal=24%
CYCLIN_D1_KE_.V1_DN	CYCLIN_D1_KE_.V1_DN		124	-0.34825855	-1.2360864	0.13786408	0.7531621	0.926	2259	tags=31%, list=20%, signal=39%
AKT_UP_MTOR_DN.V1_DN	AKT_UP_MTOR_DN.V1_DN		138	-0.33056095	-1.2038108	0.19305019	0.864948	0.947	1670	tags=28%, list=15%, signal=32%
CTIP_DN.V1_UP	CTIP_DN.V1_UP		70	-0.41991118	-1.1887292	0.21289062	0.9001539	0.958	1158	tags=26%, list=10%, signal=29%
MEK_UP.V1_UP	MEK_UP.V1_UP		124	-0.3184655	-1.1874127	0.17588933	0.87034327	0.958	1152	tags=23%, list=10%, signal=26%
KRAS.300_UP.V1_UP	KRAS.300_UP.V1_UP		80	-0.38434783	-1.1838403	0.17907445	0.8524291	0.958	1821	tags=31%, list=16%, signal=37%
PDGF_UP.V1_DN	PDGF_UP.V1_DN		70	-0.3616037	-1.1805986	0.19526628	0.83408254	0.958	994	tags=21%, list=9%, signal=23%
ATF2_UP.V1_DN	ATF2_UP.V1_DN		113	-0.3575583	-1.1736615	0.19556452	0.83627224	0.959	1813	tags=31%, list=16%, signal=37%
ATF2_S_UP.V1_DN	ATF2_S_UP.V1_DN		107	-0.35998583	-1.1733527	0.22619048	0.8087787	0.96	1973	tags=36%, list=18%, signal=44%
RB_P107_DN.V1_DN	RB_P107_DN.V1_DN		86	-0.28781417	-1.1671828	0.25813007	0.8080326	0.963	1302	tags=16%, list=12%, signal=18%
BMI1_DN.V1_UP	BMI1_DN.V1_UP		102	-0.34464368	-1.1661649	0.23379175	0.7858265	0.964	1189	tags=26%, list=11%, signal=29%
ESC_J1_UP_LATE.V1_DN	ESC_J1_UP_LATE.V1_DN		133	-0.3300967	-1.1605924	0.26775956	0.7835403	0.966	1624	tags=24%, list=15%, signal=28%
IL2_UP.V1_DN	IL2_UP.V1_DN		99	-0.35235775	-1.1556995	0.22851562	0.78084654	0.97	711	tags=15%, list=6%, signal=16%
PRC2_SUZ12_UP.V1_DN	PRC2_SUZ12_UP.V1_DN		100	-0.33300817	-1.15334	0.21814671	0.7666313	0.971	1385	tags=23%, list=12%, signal=26%
CRX_NRL_DN.V1_DN	CRX_NRL_DN.V1_DN		92	-0.33076277	-1.1489785	0.22593321	0.7606884	0.971	978	tags=18%, list=9%, signal=20%
ESC_J1_UP_EARLY.V1_DN	ESC_J1_UP_EARLY.V1_DN		124	-0.32004955	-1.1438793	0.26810175	0.7592329	0.971	808	tags=17%, list=7%, signal=18%
BRCA1_DN.V1_DN	BRCA1_DN.V1_DN		70	-0.34543866	-1.141557	0.27626458	0.74737567	0.972	1570	tags=24%, list=14%, signal=28%
BMI1_DN_MEL18_DN.V1_DN	BMI1_DN_MEL18_DN.V1_DN		86	-0.34177968	-1.121504	0.272	0.8007354	0.976	2408	tags=42%, list=22%, signal=53%
IL15_UP.V1_DN	IL15_UP.V1_DN		88	-0.34341744	-1.1202116	0.27626458	0.7845411	0.977	2317	tags=27%, list=21%, signal=34%
CSR_EARLY_UP.V1_DN	CSR_EARLY_UP.V1_DN		59	-0.31363878	-1.1163973	0.29980275	0.7788223	0.979	2562	tags=36%, list=23%, signal=46%
KRAS.600.LUNG.BREAST_UP.V1_DN	KRAS.600.LUNG.BREAST_UP.V1_DN		140	-0.35011494	-1.1149663	0.26705652	0.7653958	0.979	1802	tags=27%, list=16%, signal=32%
ESC_V6.5_UP_LATE.V1_UP	ESC_V6.5_UP_LATE.V1_UP		135	-0.32745743	-1.1108605	0.2969697	0.7616359	0.979	1953	tags=28%, list=17%, signal=34%
PKCA_DN.V1_UP	PKCA_DN.V1_UP		115	-0.3746699	-1.1099931	0.29961088	0.7471716	0.979	1742	tags=30%, list=16%, signal=36%
ATM_DN.V1_UP	ATM_DN.V1_UP		90	-0.3644843	-1.1039511	0.3254902	0.7521184	0.98	1332	tags=23%, list=12%, signal=26%
KRAS.BREAST_UP.V1_UP	KRAS.BREAST_UP.V1_UP		74	-0.3850566	-1.1036077	0.31203008	0.73641676	0.98	2593	tags=41%, list=23%, signal=52%
RAF_UP.V1_DN	RAF_UP.V1_DN		110	-0.31411088	-1.0999753	0.28544775	0.7330692	0.98	2089	tags=35%, list=19%, signal=43%
BMI1_DN_MEL18_DN.V1_UP	BMI1_DN_MEL18_DN.V1_UP		99	-0.3335338	-1.0919449	0.30873787	0.74454945	0.981	1812	tags=33%, list=16%, signal=39%
ESC_V6.5_UP_EARLY.V1_DN	ESC_V6.5_UP_EARLY.V1_DN		135	-0.3448109	-1.0909039	0.35686275	0.73239565	0.981	1722	tags=30%, list=15%, signal=35%
LTE2_UP.V1_DN	LTE2_UP.V1_DN		111	-0.30073938	-1.0835938	0.32806325	0.7414874	0.983	1251	tags=23%, list=11%, signal=25%
IL2_UP.V1_UP	IL2_UP.V1_UP		102	-0.28948522	-1.0811659	0.27938342	0.7343026	0.983	1580	tags=21%, list=14%, signal=24%
PTEN_DN.V1_UP	PTEN_DN.V1_UP		101	-0.3535264	-1.0798411	0.3444882	0.7242993	0.983	1432	tags=26%, list=13%, signal=29%
WNT_UP.V1_DN	WNT_UP.V1_DN		122	-0.30316904	-1.0784189	0.31311154	0.7144843	0.983	1803	tags=28%, list=16%, signal=33%
TGFB_UP.V1_UP	TGFB_UP.V1_UP		111	-0.31017378	-1.0782167	0.344294	0.70173013	0.983	2131	tags=31%, list=19%, signal=37%
JNK_DN.V1_UP	JNK_DN.V1_UP		109	-0.3128633	-1.0761248	0.3432836	0.6949226	0.983	1921	tags=28%, list=17%, signal=33%
CAHOY_ASTROGLIAL	CAHOY_ASTROGLIAL		64	-0.35979876	-1.0737003	0.3581489	0.6895495	0.983	1655	tags=31%, list=15%, signal=36%
E2F1_UP.V1_DN	E2F1_UP.V1_DN		129	-0.2903342	-1.0696118	0.34126985	0.68892473	0.983	1945	tags=29%, list=17%, signal=34%
KRAS.LUNG.BREAST_UP.V1_DN	KRAS.LUNG.BREAST_UP.V1_DN		72	-0.34165436	-1.0677186	0.32617188	0.6823851	0.983	1767	tags=29%, list=16%, signal=34%
KRAS.KIDNEY_UP.V1_UP	KRAS.KIDNEY_UP.V1_UP		83	-0.375524	-1.0654832	0.37007874	0.67766255	0.983	1840	tags=31%, list=16%, signal=37%
EGFR_UP.V1_DN	EGFR_UP.V1_DN		105	-0.2790609	-1.063006	0.32007575	0.6737038	0.983	1751	tags=26%, list=16%, signal=30%
LEF1_UP.V1_DN	LEF1_UP.V1_DN		111	-0.29490933	-1.0576112	0.3403846	0.67847604	0.984	2146	tags=34%, list=19%, signal=42%
MEL18_DN.V1_UP	MEL18_DN.V1_UP		102	-0.3255701	-1.0552891	0.3745098	0.674122	0.984	1157	tags=25%, list=10%, signal=27%
GCNP_SHH_UP_LATE.V1_DN	GCNP_SHH_UP_LATE.V1_DN		137	-0.2464394	-1.0529429	0.33089578	0.66955996	0.985	1261	tags=16%, list=11%, signal=18%
MEL18_DN.V1_DN	MEL18_DN.V1_DN		89	-0.32379487	-1.04654	0.36144578	0.67668194	0.987	2466	tags=39%, list=22%, signal=50%
PTEN_DN.V2_UP	PTEN_DN.V2_UP		70	-0.3022443	-1.0457177	0.39376217	0.6684257	0.987	1842	tags=27%, list=16%, signal=32%
RELA_DN.V1_DN	RELA_DN.V1_DN		95	-0.34086096	-1.0368221	0.42300195	0.6818099	0.989	1119	tags=19%, list=10%, signal=21%
VEGF_A_UP.V1_UP	VEGF_A_UP.V1_UP		115	-0.30189955	-1.0349989	0.39562625	0.6769954	0.99	1281	tags=20%, list=11%, signal=22%
KRAS.BREAST_UP.V1_DN	KRAS.BREAST_UP.V1_DN		77	-0.33308387	-1.0341932	0.437751	0.6689653	0.99	1767	tags=29%, list=16%, signal=34%
CYCLIN_D1_UP.V1_UP	CYCLIN_D1_UP.V1_UP		123	-0.27180678	-1.0317327	0.4071856	0.6660508	0.99	2643	tags=30%, list=24%, signal=39%
LEF1_UP.V1_UP	LEF1_UP.V1_UP		124	-0.31265876	-1.0266285	0.41505793	0.6700539	0.99	2020	tags=27%, list=18%, signal=33%
NRL_DN.V1_DN	NRL_DN.V1_DN		91	-0.26974395	-1.0259675	0.39805827	0.6619229	0.99	1272	tags=19%, list=11%, signal=21%
STK33_NOMO_DN	STK33_NOMO_DN		122	-0.26561692	-1.0242329	0.4073359	0.6572349	0.99	2191	tags=33%, list=20%, signal=40%
RAF_UP.V1_UP	RAF_UP.V1_UP		123	-0.27876616	-1.0226424	0.41700405	0.6528839	0.99	1387	tags=22%, list=12%, signal=25%
KRAS.DF.V1_DN	KRAS.DF.V1_DN		102	-0.2818207	-1.0197643	0.39399624	0.6522285	0.991	1555	tags=21%, list=14%, signal=24%
KRAS.KIDNEY_UP.V1_DN	KRAS.KIDNEY_UP.V1_DN		78	-0.30858317	-1.0188129	0.40307102	0.6459273	0.991	1453	tags=21%, list=13%, signal=23%
ALK_DN.V1_DN	ALK_DN.V1_DN		73	-0.33152437	-1.0172995	0.44153225	0.64089334	0.991	1149	tags=16%, list=10%, signal=18%
TGFB_UP.V1_DN	TGFB_UP.V1_DN		108	-0.26935813	-1.0165372	0.40748033	0.6345408	0.991	1442	tags=19%, list=13%, signal=22%
CRX_DN.V1_DN	CRX_DN.V1_DN		113	-0.27283803	-1.014834	0.4235537	0.6310226	0.991	591	tags=12%, list=5%, signal=13%
PRC1_BMI_UP.V1_DN	PRC1_BMI_UP.V1_DN		95	-0.29616553	-1.0140457	0.44421905	0.62507653	0.992	1483	tags=21%, list=13%, signal=24%
CYCLIN_D1_UP.V1_DN	CYCLIN_D1_UP.V1_DN		125	-0.26051542	-1.0135462	0.4224806	0.6183693	0.992	2279	tags=25%, list=20%, signal=31%
RB_P130_DN.V1_DN	RB_P130_DN.V1_DN		81	-0.28910396	-1.0124593	0.39714867	0.6133487	0.992	2281	tags=26%, list=20%, signal=32%
KRAS.PROSTATE_UP.V1_DN	KRAS.PROSTATE_UP.V1_DN		80	-0.34686145	-1.0098611	0.46875	0.61184096	0.992	1386	tags=25%, list=12%, signal=28%
PRC2_EZH2_UP.V1_DN	PRC2_EZH2_UP.V1_DN		112	-0.29474977	-1.0087626	0.44117647	0.6070918	0.992	1492	tags=25%, list=13%, signal=29%
STK33_NOMO_UP	STK33_NOMO_UP		146	-0.29021204	-1.0034995	0.41005802	0.6130204	0.994	2369	tags=33%, list=21%, signal=41%
P53_DN.V2_DN	P53_DN.V2_DN		99	-0.28851724	-0.9968701	0.44660193	0.6214518	0.994	1727	tags=24%, list=15%, signal=28%
JAK2_DN.V1_DN	JAK2_DN.V1_DN		51	-0.28511736	-0.98811215	0.4860558	0.6355567	0.995	1017	tags=16%, list=9%, signal=17%
CTIP_DN.V1_DN	CTIP_DN.V1_DN		71	-0.29044023	-0.98770213	0.47104248	0.62895733	0.995	1740	tags=23%, list=16%, signal=27%
KRAS.600.LUNG.BREAST_UP.V1_UP	KRAS.600.LUNG.BREAST_UP.V1_UP		142	-0.31869978	-0.98281556	0.5206287	0.63396317	0.996	1828	tags=28%, list=16%, signal=33%
JNK_DN.V1_DN	JNK_DN.V1_DN		115	-0.2877982	-0.97534996	0.496	0.64398015	0.996	1653	tags=23%, list=15%, signal=26%
P53_DN.V1_DN	P53_DN.V1_DN		122	-0.29594162	-0.97503155	0.49902913	0.637764	0.996	1112	tags=21%, list=10%, signal=23%
KRAS.AMP.LUNG_UP.V1_UP	KRAS.AMP.LUNG_UP.V1_UP		67	-0.34231073	-0.9746747	0.48577237	0.63158625	0.996	2284	tags=33%, list=20%, signal=41%
PIGF_UP.V1_UP	PIGF_UP.V1_UP		94	-0.2558695	-0.9685162	0.5	0.63865423	0.996	1608	tags=21%, list=14%, signal=25%
LTE2_UP.V1_UP	LTE2_UP.V1_UP		120	-0.2592557	-0.96839225	0.52409637	0.63202274	0.996	1376	tags=18%, list=12%, signal=21%
RB_DN.V1_DN	RB_DN.V1_DN		86	-0.2873213	-0.9651969	0.50398403	0.6324612	0.996	1842	tags=26%, list=16%, signal=30%
PRC2_SUZ12_UP.V1_UP	PRC2_SUZ12_UP.V1_UP		114	-0.2852902	-0.9649057	0.53962266	0.6264243	0.996	2543	tags=34%, list=23%, signal=44%
IL21_UP.V1_DN	IL21_UP.V1_DN		94	-0.27574036	-0.9647164	0.5531496	0.6201101	0.996	1014	tags=15%, list=9%, signal=16%
JAK2_DN.V1_UP	JAK2_DN.V1_UP		87	-0.2931955	-0.9644016	0.52250487	0.6141746	0.996	1400	tags=18%, list=13%, signal=21%
MYC_UP.V1_DN	MYC_UP.V1_DN		58	-0.28099492	-0.96019965	0.53358924	0.6176783	0.996	2267	tags=33%, list=20%, signal=41%
E2F3_UP.V1_UP	E2F3_UP.V1_UP		100	-0.2573662	-0.95568	0.5632184	0.62157065	0.996	2073	tags=29%, list=19%, signal=35%
KRAS.LUNG.BREAST_UP.V1_UP	KRAS.LUNG.BREAST_UP.V1_UP		73	-0.32406545	-0.9518202	0.5559921	0.62387806	0.997	2285	tags=36%, list=20%, signal=44%
GCNP_SHH_UP_EARLY.V1_DN	GCNP_SHH_UP_EARLY.V1_DN		120	-0.25366002	-0.9485379	0.5473888	0.6249605	0.997	2036	tags=26%, list=18%, signal=31%
WNT_UP.V1_UP	WNT_UP.V1_UP		133	-0.26522934	-0.9443247	0.54027504	0.62794214	0.997	1998	tags=25%, list=18%, signal=30%
NOTCH_DN.V1_UP	NOTCH_DN.V1_UP		98	-0.27110592	-0.9407506	0.5790514	0.62988913	0.998	2185	tags=26%, list=20%, signal=31%
ALK_DN.V1_UP	ALK_DN.V1_UP		89	-0.29822993	-0.9365708	0.5553398	0.6334563	0.998	602	tags=16%, list=5%, signal=16%
IL21_UP.V1_UP	IL21_UP.V1_UP		118	-0.29311183	-0.93098325	0.5785288	0.6410624	0.998	2708	tags=34%, list=24%, signal=44%
PDGF_ERK_DN.V1_DN	PDGF_ERK_DN.V1_DN		88	-0.22129805	-0.91824377	0.5797665	0.66431403	0.998	1257	tags=13%, list=11%, signal=14%
SIRNA_EIF4GI_DN	SIRNA_EIF4GI_DN		50	-0.26670527	-0.9083544	0.5742972	0.6811867	0.998	1540	tags=20%, list=14%, signal=23%
MYC_UP.V1_UP	MYC_UP.V1_UP		82	-0.22972086	-0.8972498	0.6168224	0.6994822	0.998	2273	tags=27%, list=20%, signal=33%
ESC_J1_UP_LATE.V1_UP	ESC_J1_UP_LATE.V1_UP		140	-0.2630497	-0.8952405	0.6114398	0.69793797	0.998	2436	tags=30%, list=22%, signal=38%
KRAS.AMP.LUNG_UP.V1_DN	KRAS.AMP.LUNG_UP.V1_DN		74	-0.26544863	-0.8923646	0.66734695	0.69787765	0.998	1382	tags=19%, list=12%, signal=21%
ATM_DN.V1_DN	ATM_DN.V1_DN		86	-0.25739756	-0.8758045	0.7504798	0.7297249	0.999	1212	tags=15%, list=11%, signal=17%
CYCLIN_D1_KE_.V1_UP	CYCLIN_D1_KE_.V1_UP		115	-0.21985258	-0.87511903	0.6766467	0.724767	0.999	2341	tags=23%, list=21%, signal=28%
EIF4E_DN	EIF4E_DN		44	-0.25689846	-0.86909366	0.696	0.7322008	0.999	1732	tags=23%, list=15%, signal=27%
ERB2_UP.V1_UP	ERB2_UP.V1_UP		118	-0.2200893	-0.8635515	0.7403651	0.73825777	0.999	2578	tags=31%, list=23%, signal=40%
IL15_UP.V1_UP	IL15_UP.V1_UP		103	-0.22745875	-0.85785633	0.73913044	0.74504954	0.999	2473	tags=27%, list=22%, signal=35%
CAMP_UP.V1_UP	CAMP_UP.V1_UP		123	-0.18625942	-0.84305054	0.6836935	0.7726899	0.999	2257	tags=24%, list=20%, signal=29%
KRAS.DF.V1_UP	KRAS.DF.V1_UP		123	-0.24533181	-0.84026575	0.72255486	0.77246714	0.999	2177	tags=32%, list=19%, signal=39%
KRAS.50_UP.V1_DN	KRAS.50_UP.V1_DN		23	-0.31713143	-0.8343452	0.73904383	0.77892095	0.999	1296	tags=26%, list=12%, signal=29%
PTEN_DN.V1_DN	PTEN_DN.V1_DN		84	-0.27499476	-0.82823366	0.7237354	0.78536767	0.999	1812	tags=26%, list=16%, signal=31%
RELA_DN.V1_UP	RELA_DN.V1_UP		86	-0.23432928	-0.8218666	0.8513762	0.79221565	0.999	1465	tags=16%, list=13%, signal=19%
RAPA_EARLY_UP.V1_DN	RAPA_EARLY_UP.V1_DN		110	-0.21399654	-0.8191834	0.7852998	0.79168004	0.999	1115	tags=12%, list=10%, signal=13%
YAP1_UP	YAP1_UP		23	-0.26006803	-0.8174393	0.70599616	0.78879756	0.999	2599	tags=30%, list=23%, signal=40%
CAHOY_NEURONAL	CAHOY_NEURONAL		56	-0.29991734	-0.8148373	0.7446808	0.78745234	0.999	2294	tags=29%, list=20%, signal=36%
CRX_DN.V1_UP	CRX_DN.V1_UP		102	-0.22127809	-0.81032926	0.8924303	0.79034805	0.999	828	tags=12%, list=7%, signal=13%
RAPA_EARLY_UP.V1_UP	RAPA_EARLY_UP.V1_UP		105	-0.21025422	-0.8097686	0.83882785	0.7852015	0.999	2359	tags=29%, list=21%, signal=36%
STK33_SKM_UP	STK33_SKM_UP		129	-0.24111603	-0.78775674	0.7895753	0.82197404	0.999	1973	tags=26%, list=18%, signal=32%
PTEN_DN.V2_DN	PTEN_DN.V2_DN		77	-0.19961748	-0.74619937	0.90140843	0.88603127	0.999	2658	tags=31%, list=24%, signal=41%
BRCA1_DN.V1_UP	BRCA1_DN.V1_UP		70	-0.26210853	-0.7343763	0.8754864	0.897477	1	2464	tags=30%, list=22%, signal=38%
CAMP_UP.V1_DN	CAMP_UP.V1_DN		116	-0.17353904	-0.6811345	0.9368836	0.9503455	1	2707	tags=27%, list=24%, signal=35%
HOXA9_DN.V1_UP	HOXA9_DN.V1_UP		90	-0.17707032	-0.5926639	0.98440546	0.9884194	1	411	tags=7%, list=4%, signal=7%
