# Supplementary material for: A genomic analysis of mouse models of breast cancer reveals molecular features of mouse models and relationships to human breast cancer
Source: Breast Cancer Res. 2014 Jun 5;16(3):R59. doi: 10.1186/bcr3672 (PMC4078930; doi:10.1186/bcr3672)
Supplement: Additional file 11 — GSEA for mouse models compared to all other models or to mammary gland development. Listed by model. [file bcr3672-S11.zip › AdditionalFile11/LPA/Vs_normal_mammary/C6/Upregulated_in_LPA_vs_NormalMammary.txt]

NAME	GS<br> follow link to MSigDB	GS DETAILS	SIZE	ES	NES	NOM p-val	FDR q-val	FWER p-val	RANK AT MAX	LEADING EDGE
RB_DN.V1_UP	RB_DN.V1_UP	Details ...	95	0.45221207	1.6570208	0.008230452	0.17594714	0.194	2162	tags=44%, list=19%, signal=54%
RPS14_DN.V1_DN	RPS14_DN.V1_DN	Details ...	101	0.49417412	1.6455523	0.018404908	0.10021613	0.215	994	tags=35%, list=9%, signal=38%
RB_P130_DN.V1_UP	RB_P130_DN.V1_UP	Details ...	101	0.4336311	1.5008718	0.024590164	0.31974247	0.525	1938	tags=35%, list=17%, signal=42%
GCNP_SHH_UP_LATE.V1_UP	GCNP_SHH_UP_LATE.V1_UP	Details ...	121	0.41918007	1.4905032	0.039832287	0.26653242	0.551	2150	tags=35%, list=19%, signal=42%
CSR_LATE_UP.V1_UP	CSR_LATE_UP.V1_UP	Details ...	107	0.44954386	1.4664203	0.09053498	0.26614085	0.617	1247	tags=33%, list=11%, signal=36%
MTOR_UP.V1_UP	MTOR_UP.V1_UP	Details ...	121	0.39990854	1.4511563	0.042682927	0.25283232	0.646	1551	tags=32%, list=14%, signal=37%
E2F1_UP.V1_UP	E2F1_UP.V1_UP	Details ...	113	0.42346856	1.4414989	0.06369427	0.23760389	0.674	2217	tags=37%, list=20%, signal=46%
GCNP_SHH_UP_EARLY.V1_UP	GCNP_SHH_UP_EARLY.V1_UP	Details ...	114	0.38010028	1.3961962	0.08995816	0.29890767	0.754	2860	tags=40%, list=26%, signal=54%
VEGF_A_UP.V1_DN	VEGF_A_UP.V1_DN	Details ...	122	0.38278905	1.3715866	0.06889353	0.31947604	0.782	1736	tags=32%, list=16%, signal=37%
RB_P107_DN.V1_UP	RB_P107_DN.V1_UP	Details ...	109	0.4437312	1.3678821	0.13179916	0.29450864	0.791	1367	tags=41%, list=12%, signal=47%
SRC_UP.V1_DN	SRC_UP.V1_DN	Details ...	81	0.36991566	1.3327031	0.044444446	0.34512758	0.85	1608	tags=31%, list=14%, signal=36%
PRC2_EZH2_UP.V1_UP	PRC2_EZH2_UP.V1_UP	Details ...	112	0.36168098	1.3040476	0.09322034	0.38749674	0.883	943	tags=22%, list=8%, signal=24%
CORDENONSI_YAP_CONSERVED_SIGNATURE	CORDENONSI_YAP_CONSERVED_SIGNATURE	Details ...	42	0.48265934	1.2526008	0.19583334	0.49581122	0.924	877	tags=33%, list=8%, signal=36%
MEK_UP.V1_DN	MEK_UP.V1_DN	Details ...	98	0.33880356	1.2455686	0.1437008	0.4805277	0.926	2005	tags=33%, list=18%, signal=39%
KRAS.300_UP.V1_DN	KRAS.300_UP.V1_DN	Details ...	74	0.36799926	1.2346766	0.1242485	0.4771017	0.936	1619	tags=30%, list=14%, signal=35%
SNF5_DN.V1_UP	SNF5_DN.V1_UP	Details ...	134	0.37669548	1.2299676	0.21341464	0.45978782	0.942	1457	tags=28%, list=13%, signal=32%
ERB2_UP.V1_DN	ERB2_UP.V1_DN	Details ...	92	0.35242254	1.2253089	0.17695473	0.44583055	0.946	1556	tags=28%, list=14%, signal=33%
PRC2_EDD_UP.V1_UP	PRC2_EDD_UP.V1_UP	Details ...	111	0.3300075	1.2167158	0.200409	0.441485	0.949	1528	tags=29%, list=14%, signal=33%
P53_DN.V2_UP	P53_DN.V2_UP	Details ...	83	0.3822322	1.1936238	0.20416667	0.47906822	0.962	1606	tags=34%, list=14%, signal=39%
DCA_UP.V1_UP	DCA_UP.V1_UP	Details ...	86	0.3277962	1.1751767	0.1988417	0.50145507	0.97	2206	tags=30%, list=20%, signal=37%
AKT_UP_MTOR_DN.V1_UP	AKT_UP_MTOR_DN.V1_UP		127	0.31685692	1.1694378	0.20328543	0.49154583	0.972	1412	tags=24%, list=13%, signal=28%
BCAT_BILD_ET_AL_DN	BCAT_BILD_ET_AL_DN		22	0.38136965	1.1443003	0.29166666	0.53417027	0.981	2983	tags=36%, list=27%, signal=49%
AKT_UP.V1_UP	AKT_UP.V1_UP		118	0.31175748	1.1268731	0.2596154	0.5582934	0.984	1368	tags=24%, list=12%, signal=27%
HOXA9_DN.V1_DN	HOXA9_DN.V1_DN		111	0.2786252	1.1176219	0.22100656	0.5584953	0.989	1128	tags=20%, list=10%, signal=22%
NRL_DN.V1_UP	NRL_DN.V1_UP		111	0.28629264	1.1049638	0.22153209	0.5697869	0.991	1165	tags=19%, list=10%, signal=21%
SIRNA_EIF4GI_UP	SIRNA_EIF4GI_UP		65	0.28189355	1.1049337	0.31526104	0.5479365	0.991	1795	tags=29%, list=16%, signal=35%
PDGF_ERK_DN.V1_UP	PDGF_ERK_DN.V1_UP		81	0.284469	1.0830486	0.31790745	0.58381563	0.993	2353	tags=26%, list=21%, signal=33%
ATF2_S_UP.V1_UP	ATF2_S_UP.V1_UP		108	0.31932953	1.0762886	0.32142857	0.5800964	0.994	3051	tags=44%, list=27%, signal=59%
PDGF_UP.V1_UP	PDGF_UP.V1_UP		85	0.26929805	1.0469849	0.37724552	0.63674164	0.997	1367	tags=20%, list=12%, signal=23%
TBK1.DN.48HRS_DN	TBK1.DN.48HRS_DN		39	0.31915185	1.0414344	0.38522953	0.6298278	0.997	662	tags=18%, list=6%, signal=19%
BCAT_GDS748_UP	BCAT_GDS748_UP		33	0.31126562	1.0273912	0.397541	0.6461806	0.998	1579	tags=27%, list=14%, signal=32%
TBK1.DN.48HRS_UP	TBK1.DN.48HRS_UP		34	0.28941783	1.0199488	0.42771083	0.6455918	0.998	2414	tags=24%, list=22%, signal=30%
CRX_NRL_DN.V1_UP	CRX_NRL_DN.V1_UP		109	0.27050433	1.0186459	0.39363816	0.62959343	0.998	1347	tags=23%, list=12%, signal=26%
BCAT_GDS748_DN	BCAT_GDS748_DN		22	0.2935016	0.97500485	0.46320346	0.72612786	0.998	1481	tags=27%, list=13%, signal=31%
KRAS.600_UP.V1_DN	KRAS.600_UP.V1_DN		150	0.28503245	0.9725482	0.51004016	0.7117413	0.998	1619	tags=25%, list=14%, signal=29%
EGFR_UP.V1_UP	EGFR_UP.V1_UP		121	0.2728255	0.96093947	0.4950495	0.72453827	0.999	1579	tags=24%, list=14%, signal=28%
YAP1_DN	YAP1_DN		24	0.2828161	0.9590493	0.5557769	0.70946777	0.999	2519	tags=38%, list=22%, signal=48%
TBK1.DF_UP	TBK1.DF_UP		166	0.25168574	0.9543697	0.52459013	0.70289195	0.999	1455	tags=19%, list=13%, signal=21%
EIF4E_UP	EIF4E_UP		52	0.24760574	0.94981086	0.54043394	0.6968638	0.999	1105	tags=17%, list=10%, signal=19%
P53_DN.V1_UP	P53_DN.V1_UP		114	0.2669802	0.9473084	0.54709417	0.6853805	0.999	1698	tags=27%, list=15%, signal=32%
ESC_V6.5_UP_LATE.V1_DN	ESC_V6.5_UP_LATE.V1_DN		129	0.24831142	0.9463422	0.5464135	0.6711334	0.999	1939	tags=26%, list=17%, signal=31%
ESC_J1_UP_EARLY.V1_UP	ESC_J1_UP_EARLY.V1_UP		119	0.24414846	0.9364839	0.5682281	0.6791807	1	2131	tags=25%, list=19%, signal=31%
BCAT.100_UP.V1_UP	BCAT.100_UP.V1_UP		32	0.30589134	0.915954	0.61649483	0.7138815	1	1429	tags=31%, list=13%, signal=36%
TBK1.DF_DN	TBK1.DF_DN		157	0.23838083	0.91362286	0.5920792	0.7030853	1	1523	tags=20%, list=14%, signal=23%
NFE2L2.V2	NFE2L2.V2		212	0.23874435	0.91165364	0.62271804	0.6917679	1	1000	tags=17%, list=9%, signal=18%
ESC_V6.5_UP_EARLY.V1_UP	ESC_V6.5_UP_EARLY.V1_UP		118	0.22765408	0.8546001	0.7660456	0.8165543	1	2111	tags=28%, list=19%, signal=34%
ATF2_UP.V1_UP	ATF2_UP.V1_UP		107	0.24206027	0.8398615	0.77484787	0.8343468	1	2845	tags=37%, list=25%, signal=50%
CAHOY_OLIGODENDROCUTIC	CAHOY_OLIGODENDROCUTIC		52	0.2364202	0.8329915	0.7768924	0.83363366	1	2747	tags=42%, list=25%, signal=56%
DCA_UP.V1_DN	DCA_UP.V1_DN		81	0.21707688	0.82831055	0.7675351	0.8267511	1	3297	tags=36%, list=29%, signal=50%
PIGF_UP.V1_DN	PIGF_UP.V1_DN		105	0.22329299	0.8066604	0.83507305	0.8582399	1	1710	tags=19%, list=15%, signal=22%
STK33_UP	STK33_UP		129	0.22858125	0.7997932	0.7815126	0.8566925	1	1670	tags=23%, list=15%, signal=27%
KRAS.LUNG_UP.V1_DN	KRAS.LUNG_UP.V1_DN		75	0.24315529	0.78606623	0.8977505	0.8669958	1	2078	tags=29%, list=19%, signal=36%
SRC_UP.V1_UP	SRC_UP.V1_UP		76	0.22157659	0.7289937	0.84381336	0.9447097	1	2731	tags=34%, list=24%, signal=45%
RPS14_DN.V1_UP	RPS14_DN.V1_UP		113	0.24646074	0.7156866	0.825462	0.9451499	1	1950	tags=29%, list=17%, signal=35%
E2F3_UP.V1_DN	E2F3_UP.V1_DN		57	0.18539134	0.68915445	0.9663366	0.9562969	1	2180	tags=25%, list=19%, signal=30%
CSR_EARLY_UP.V1_UP	CSR_EARLY_UP.V1_UP		98	0.14908253	0.5591727	0.97808766	0.9941401	1	2498	tags=21%, list=22%, signal=27%
