# Supplementary material for: A genomic analysis of mouse models of breast cancer reveals molecular features of mouse models and relationships to human breast cancer
Source: Breast Cancer Res. 2014 Jun 5;16(3):R59. doi: 10.1186/bcr3672 (PMC4078930; doi:10.1186/bcr3672)
Supplement: Additional file 11 — GSEA for mouse models compared to all other models or to mammary gland development. Listed by model. [file bcr3672-S11.zip › AdditionalFile11/LPA/Vs_other_models/C2/Downregulated_in_LPA_vs_otherModels.txt]

NAME	GS<br> follow link to MSigDB	GS DETAILS	SIZE	ES	NES	NOM p-val	FDR q-val	FWER p-val	RANK AT MAX	LEADING EDGE
BIOCARTA_PDGF_PATHWAY	BIOCARTA_PDGF_PATHWAY	Details ...	22	-0.6625241	-1.9365755	0	1	0.315	2746	tags=64%, list=25%, signal=84%
BIOCARTA_EGF_PATHWAY	BIOCARTA_EGF_PATHWAY	Details ...	20	-0.6407846	-1.884678	0	1	0.448	2746	tags=60%, list=25%, signal=79%
REACTOME_NOD1_2_SIGNALING_PATHWAY	REACTOME_NOD1_2_SIGNALING_PATHWAY	Details ...	18	-0.67090523	-1.8487267	0	1	0.551	2704	tags=61%, list=24%, signal=80%
BIOCARTA_STRESS_PATHWAY	BIOCARTA_STRESS_PATHWAY	Details ...	15	-0.62604606	-1.8327028	0.003724395	1	0.598	2746	tags=67%, list=25%, signal=88%
JIANG_HYPOXIA_CANCER	JIANG_HYPOXIA_CANCER	Details ...	52	-0.45725515	-1.8315948	0	1	0.599	2750	tags=33%, list=25%, signal=43%
REACTOME_NUCLEOTIDE_BINDING_DOMAIN_LEUCINE_RICH_REPEAT_CONTAINING_RECEPTOR_NLR_SIGNALING_PATHWAYS	REACTOME_NUCLEOTIDE_BINDING_DOMAIN_LEUCINE_RICH_REPEAT_CONTAINING_RECEPTOR_NLR_SIGNALING_PATHWAYS	Details ...	25	-0.6319718	-1.8302491	0	0.9418373	0.602	2806	tags=56%, list=25%, signal=75%
KEGG_GLYCOSAMINOGLYCAN_BIOSYNTHESIS_HEPARAN_SULFATE	KEGG_GLYCOSAMINOGLYCAN_BIOSYNTHESIS_HEPARAN_SULFATE	Details ...	19	-0.6917919	-1.8036784	0	1	0.674	676	tags=32%, list=6%, signal=34%
PID_TAP63PATHWAY	PID_TAP63PATHWAY	Details ...	30	-0.5749932	-1.7497964	0.005769231	1	0.829	1795	tags=33%, list=16%, signal=40%
KEGG_PHOSPHATIDYLINOSITOL_SIGNALING_SYSTEM	KEGG_PHOSPHATIDYLINOSITOL_SIGNALING_SYSTEM	Details ...	36	-0.5241294	-1.7269721	0.003690037	1	0.863	3586	tags=64%, list=32%, signal=94%
OUILLETTE_CLL_13Q14_DELETION_UP	OUILLETTE_CLL_13Q14_DELETION_UP	Details ...	33	-0.5379743	-1.7210292	0.009276438	1	0.872	2408	tags=42%, list=22%, signal=54%
PID_NFAT_TFPATHWAY	PID_NFAT_TFPATHWAY	Details ...	23	-0.5747767	-1.7206794	0.007393715	1	0.872	3190	tags=48%, list=28%, signal=67%
REACTOME_SIGNALING_BY_FGFR1_MUTANTS	REACTOME_SIGNALING_BY_FGFR1_MUTANTS	Details ...	16	-0.6047984	-1.7178171	0.007532957	1	0.878	2479	tags=44%, list=22%, signal=56%
CREIGHTON_AKT1_SIGNALING_VIA_MTOR_UP	CREIGHTON_AKT1_SIGNALING_VIA_MTOR_UP	Details ...	29	-0.5746528	-1.7116303	0.027131783	1	0.889	1738	tags=38%, list=16%, signal=45%
MANTOVANI_VIRAL_GPCR_SIGNALING_DN	MANTOVANI_VIRAL_GPCR_SIGNALING_DN	Details ...	26	-0.5583961	-1.705796	0.001824818	1	0.896	683	tags=27%, list=6%, signal=29%
SHIN_B_CELL_LYMPHOMA_CLUSTER_2	SHIN_B_CELL_LYMPHOMA_CLUSTER_2	Details ...	25	-0.5952419	-1.7030876	0.005524862	1	0.897	2393	tags=52%, list=21%, signal=66%
BILD_CTNNB1_ONCOGENIC_SIGNATURE	BILD_CTNNB1_ONCOGENIC_SIGNATURE	Details ...	32	-0.56025285	-1.699343	0.006849315	1	0.9	2354	tags=53%, list=21%, signal=67%
BIOCARTA_IL2RB_PATHWAY	BIOCARTA_IL2RB_PATHWAY	Details ...	23	-0.581046	-1.6842895	0.001818182	1	0.914	2207	tags=52%, list=20%, signal=65%
PID_REG_GR_PATHWAY	PID_REG_GR_PATHWAY	Details ...	40	-0.49071836	-1.6833078	0.005565863	1	0.915	2477	tags=45%, list=22%, signal=58%
BOYAULT_LIVER_CANCER_SUBCLASS_G1_UP	BOYAULT_LIVER_CANCER_SUBCLASS_G1_UP	Details ...	67	-0.50741273	-1.6832644	0.014732965	1	0.915	1376	tags=31%, list=12%, signal=36%
TURASHVILI_BREAST_LOBULAR_CARCINOMA_VS_DUCTAL_NORMAL_DN	TURASHVILI_BREAST_LOBULAR_CARCINOMA_VS_DUCTAL_NORMAL_DN	Details ...	50	-0.58013403	-1.6637908	0.005444646	1	0.937	1209	tags=44%, list=11%, signal=49%
PID_ERBB4_PATHWAY	PID_ERBB4_PATHWAY	Details ...	19	-0.580312	-1.6551131	0.007285975	1	0.942	2207	tags=53%, list=20%, signal=65%
PID_HIVNEFPATHWAY	PID_HIVNEFPATHWAY	Details ...	22	-0.5320474	-1.6447123	0.03314917	1	0.948	2670	tags=50%, list=24%, signal=66%
REACTOME_SMAD2_SMAD3_SMAD4_HETEROTRIMER_REGULATES_TRANSCRIPTION	REACTOME_SMAD2_SMAD3_SMAD4_HETEROTRIMER_REGULATES_TRANSCRIPTION	Details ...	15	-0.61129165	-1.6444225	0.04587156	1	0.948	2084	tags=47%, list=19%, signal=57%
PID_CERAMIDE_PATHWAY	PID_CERAMIDE_PATHWAY	Details ...	28	-0.4586415	-1.641238	0.030245747	1	0.95	2756	tags=43%, list=25%, signal=57%
BIOCARTA_TPO_PATHWAY	BIOCARTA_TPO_PATHWAY	Details ...	17	-0.5818855	-1.6399019	0.031657357	1	0.952	3755	tags=65%, list=34%, signal=97%
ST_TUMOR_NECROSIS_FACTOR_PATHWAY	ST_TUMOR_NECROSIS_FACTOR_PATHWAY	Details ...	18	-0.59320277	-1.6305869	0.033210333	1	0.957	2746	tags=61%, list=25%, signal=81%
SMID_BREAST_CANCER_RELAPSE_IN_BRAIN_DN	SMID_BREAST_CANCER_RELAPSE_IN_BRAIN_DN	Details ...	42	-0.5679545	-1.6301724	0.009259259	1	0.958	1684	tags=40%, list=15%, signal=47%
MCBRYAN_PUBERTAL_BREAST_4_5WK_UP	MCBRYAN_PUBERTAL_BREAST_4_5WK_UP	Details ...	185	-0.5509489	-1.6114107	0.02443609	1	0.97	2632	tags=57%, list=24%, signal=73%
MCBRYAN_PUBERTAL_BREAST_3_4WK_UP	MCBRYAN_PUBERTAL_BREAST_3_4WK_UP	Details ...	144	-0.53119016	-1.6080514	0.005504587	1	0.971	1580	tags=40%, list=14%, signal=46%
TURASHVILI_BREAST_DUCTAL_CARCINOMA_VS_LOBULAR_NORMAL_DN	TURASHVILI_BREAST_DUCTAL_CARCINOMA_VS_LOBULAR_NORMAL_DN	Details ...	32	-0.64186627	-1.6022022	0.014925373	1	0.973	653	tags=38%, list=6%, signal=40%
REACTOME_CELL_DEATH_SIGNALLING_VIA_NRAGE_NRIF_AND_NADE	REACTOME_CELL_DEATH_SIGNALLING_VIA_NRAGE_NRIF_AND_NADE	Details ...	35	-0.5089113	-1.5986953	0.020220589	1	0.974	2416	tags=40%, list=22%, signal=51%
PID_EPOPATHWAY	PID_EPOPATHWAY	Details ...	20	-0.5524845	-1.5914242	0.012820513	1	0.977	3755	tags=70%, list=34%, signal=105%
SCHUETZ_BREAST_CANCER_DUCTAL_INVASIVE_DN	SCHUETZ_BREAST_CANCER_DUCTAL_INVASIVE_DN	Details ...	48	-0.5510906	-1.5905695	0.010909091	1	0.978	2079	tags=50%, list=19%, signal=61%
GOTTWEIN_TARGETS_OF_KSHV_MIR_K12_11	GOTTWEIN_TARGETS_OF_KSHV_MIR_K12_11	Details ...	33	-0.4607474	-1.5742887	0.042357273	1	0.985	2750	tags=42%, list=25%, signal=56%
PID_IL2_PI3KPATHWAY	PID_IL2_PI3KPATHWAY	Details ...	16	-0.56053644	-1.5741439	0.02434457	1	0.985	2482	tags=56%, list=22%, signal=72%
LIM_MAMMARY_STEM_CELL_DN	LIM_MAMMARY_STEM_CELL_DN	Details ...	256	-0.47752303	-1.5716264	0.071428575	1	0.985	3180	tags=45%, list=28%, signal=61%
LEE_INTRATHYMIC_T_PROGENITOR	LEE_INTRATHYMIC_T_PROGENITOR	Details ...	15	-0.6557204	-1.5715004	0.025641026	1	0.985	525	tags=33%, list=5%, signal=35%
YANG_BREAST_CANCER_ESR1_BULK_UP	YANG_BREAST_CANCER_ESR1_BULK_UP	Details ...	15	-0.6092035	-1.5705473	0.048484847	1	0.986	1666	tags=40%, list=15%, signal=47%
RASHI_RESPONSE_TO_IONIZING_RADIATION_3	RASHI_RESPONSE_TO_IONIZING_RADIATION_3	Details ...	31	-0.48541722	-1.5682421	0.044280443	1	0.986	3343	tags=52%, list=30%, signal=73%
REACTOME_EGFR_DOWNREGULATION	REACTOME_EGFR_DOWNREGULATION	Details ...	19	-0.50512743	-1.5621958	0.04681648	1	0.988	1541	tags=37%, list=14%, signal=43%
GAVIN_FOXP3_TARGETS_CLUSTER_P7	GAVIN_FOXP3_TARGETS_CLUSTER_P7	Details ...	37	-0.5585716	-1.5619645	0.009225092	1	0.988	774	tags=30%, list=7%, signal=32%
VANHARANTA_UTERINE_FIBROID_WITH_7Q_DELETION_UP	VANHARANTA_UTERINE_FIBROID_WITH_7Q_DELETION_UP	Details ...	38	-0.45375723	-1.5585754	0.059386972	1	0.988	2516	tags=39%, list=22%, signal=51%
GINESTIER_BREAST_CANCER_ZNF217_AMPLIFIED_UP	GINESTIER_BREAST_CANCER_ZNF217_AMPLIFIED_UP	Details ...	37	-0.47796828	-1.5581466	0.03717472	1	0.988	2279	tags=35%, list=20%, signal=44%
NEMETH_INFLAMMATORY_RESPONSE_LPS_DN	NEMETH_INFLAMMATORY_RESPONSE_LPS_DN	Details ...	25	-0.5513477	-1.556271	0.02578269	1	0.988	1454	tags=36%, list=13%, signal=41%
KEGG_NOTCH_SIGNALING_PATHWAY	KEGG_NOTCH_SIGNALING_PATHWAY	Details ...	31	-0.49084404	-1.5549634	0.028625954	1	0.988	2068	tags=32%, list=18%, signal=39%
BIOCARTA_INSULIN_PATHWAY	BIOCARTA_INSULIN_PATHWAY	Details ...	15	-0.5619389	-1.5542774	0.04570384	1	0.988	3173	tags=53%, list=28%, signal=74%
PID_AR_TF_PATHWAY	PID_AR_TF_PATHWAY	Details ...	31	-0.47020555	-1.5530428	0.030245747	1	0.988	2430	tags=42%, list=22%, signal=53%
KEGG_CHRONIC_MYELOID_LEUKEMIA	KEGG_CHRONIC_MYELOID_LEUKEMIA	Details ...	39	-0.43900043	-1.5528923	0.046511628	1	0.988	2512	tags=38%, list=22%, signal=49%
REACTOME_NRAGE_SIGNALS_DEATH_THROUGH_JNK	REACTOME_NRAGE_SIGNALS_DEATH_THROUGH_JNK	Details ...	27	-0.53167665	-1.5521197	0.027124774	1	0.988	2416	tags=41%, list=22%, signal=52%
NAKAMURA_METASTASIS_MODEL_DN	NAKAMURA_METASTASIS_MODEL_DN	Details ...	22	-0.5984994	-1.5509845	0.019713262	1	0.988	616	tags=27%, list=6%, signal=29%
CHARAFE_BREAST_CANCER_LUMINAL_VS_MESENCHYMAL_UP	CHARAFE_BREAST_CANCER_LUMINAL_VS_MESENCHYMAL_UP	Details ...	239	-0.49555022	-1.5495082	0.056092843	1	0.988	2430	tags=44%, list=22%, signal=55%
PANGAS_TUMOR_SUPPRESSION_BY_SMAD1_AND_SMAD5_DN	PANGAS_TUMOR_SUPPRESSION_BY_SMAD1_AND_SMAD5_DN	Details ...	88	-0.42564008	-1.5422345	0.010657194	1	0.988	2704	tags=43%, list=24%, signal=56%
PID_FASPATHWAY	PID_FASPATHWAY	Details ...	20	-0.490324	-1.5402735	0.048327137	1	0.988	2670	tags=40%, list=24%, signal=52%
PID_IL2_STAT5PATHWAY	PID_IL2_STAT5PATHWAY	Details ...	18	-0.5468281	-1.5392199	0.053030305	1	0.988	2207	tags=50%, list=20%, signal=62%
MARTINEZ_RESPONSE_TO_TRABECTEDIN	MARTINEZ_RESPONSE_TO_TRABECTEDIN	Details ...	31	-0.49395916	-1.5336579	0.045889102	1	0.988	2630	tags=48%, list=23%, signal=63%
REACTOME_P75_NTR_RECEPTOR_MEDIATED_SIGNALLING	REACTOME_P75_NTR_RECEPTOR_MEDIATED_SIGNALLING	Details ...	50	-0.4274044	-1.5299423	0.026929982	1	0.988	2141	tags=32%, list=19%, signal=39%
PID_IL3_PATHWAY	PID_IL3_PATHWAY	Details ...	20	-0.5416682	-1.5282395	0.036697246	1	0.988	2207	tags=50%, list=20%, signal=62%
PID_NEPHRIN_NEPH1_PATHWAY	PID_NEPHRIN_NEPH1_PATHWAY	Details ...	21	-0.49288416	-1.5249238	0.043636363	1	0.988	2831	tags=43%, list=25%, signal=57%
MCBRYAN_PUBERTAL_TGFB1_TARGETS_DN	MCBRYAN_PUBERTAL_TGFB1_TARGETS_DN	Details ...	52	-0.5415539	-1.5247732	0.018518519	1	0.988	1943	tags=40%, list=17%, signal=49%
LANDIS_BREAST_CANCER_PROGRESSION_UP	LANDIS_BREAST_CANCER_PROGRESSION_UP	Details ...	37	-0.6342017	-1.5212084	0.106930695	1	0.988	1895	tags=46%, list=17%, signal=55%
POTTI_ETOPOSIDE_SENSITIVITY	POTTI_ETOPOSIDE_SENSITIVITY		27	-0.58534986	-1.5202209	0.057803467	1	0.988	1710	tags=48%, list=15%, signal=57%
KEGG_JAK_STAT_SIGNALING_PATHWAY	KEGG_JAK_STAT_SIGNALING_PATHWAY		88	-0.46735474	-1.5171183	0.02962963	1	0.988	2260	tags=40%, list=20%, signal=49%
PID_TNFPATHWAY	PID_TNFPATHWAY		26	-0.49241835	-1.5162123	0.059925094	1	0.989	3459	tags=62%, list=31%, signal=89%
HEIDENBLAD_AMPLICON_12P11_12_UP	HEIDENBLAD_AMPLICON_12P11_12_UP		25	-0.5210211	-1.5125117	0.044145875	1	0.989	1134	tags=24%, list=10%, signal=27%
ZWANG_EGF_INTERVAL_DN	ZWANG_EGF_INTERVAL_DN		112	-0.4176594	-1.5084572	0.035650622	1	0.989	2254	tags=38%, list=20%, signal=48%
PID_CD40_PATHWAY	PID_CD40_PATHWAY		15	-0.59004277	-1.5075485	0.05	1	0.989	2746	tags=60%, list=25%, signal=79%
SAKAI_CHRONIC_HEPATITIS_VS_LIVER_CANCER_UP	SAKAI_CHRONIC_HEPATITIS_VS_LIVER_CANCER_UP		46	-0.46843842	-1.5074668	0.08022388	1	0.989	2399	tags=39%, list=21%, signal=50%
MCBRYAN_PUBERTAL_BREAST_5_6WK_UP	MCBRYAN_PUBERTAL_BREAST_5_6WK_UP		79	-0.5019855	-1.5050144	0.031835206	1	0.989	1696	tags=39%, list=15%, signal=46%
NAKAMURA_METASTASIS	NAKAMURA_METASTASIS		27	-0.57779866	-1.4990554	0.033989266	1	0.99	992	tags=22%, list=9%, signal=24%
BIOCARTA_IGF1_PATHWAY	BIOCARTA_IGF1_PATHWAY		15	-0.54808354	-1.4955335	0.061567165	1	0.99	3173	tags=53%, list=28%, signal=74%
COLDREN_GEFITINIB_RESISTANCE_DN	COLDREN_GEFITINIB_RESISTANCE_DN		122	-0.55403095	-1.4953156	0.058935363	1	0.99	2385	tags=56%, list=21%, signal=70%
CHARAFE_BREAST_CANCER_BASAL_VS_MESENCHYMAL_UP	CHARAFE_BREAST_CANCER_BASAL_VS_MESENCHYMAL_UP		68	-0.58795005	-1.4949832	0.09465021	1	0.99	2209	tags=47%, list=20%, signal=58%
RICKMAN_HEAD_AND_NECK_CANCER_A	RICKMAN_HEAD_AND_NECK_CANCER_A		50	-0.55248123	-1.4928309	0.012173913	1	0.99	1547	tags=46%, list=14%, signal=53%
GAUSSMANN_MLL_AF4_FUSION_TARGETS_C_UP	GAUSSMANN_MLL_AF4_FUSION_TARGETS_C_UP		102	-0.4219245	-1.4910206	0.03214286	1	0.99	3003	tags=47%, list=27%, signal=64%
ZHENG_FOXP3_TARGETS_IN_THYMUS_UP	ZHENG_FOXP3_TARGETS_IN_THYMUS_UP		107	-0.4295743	-1.4856575	0.05464481	1	0.99	2954	tags=43%, list=26%, signal=58%
LINDGREN_BLADDER_CANCER_CLUSTER_1_UP	LINDGREN_BLADDER_CANCER_CLUSTER_1_UP		65	-0.4004707	-1.4849479	0.05185185	1	0.99	2822	tags=35%, list=25%, signal=47%
KEGG_APOPTOSIS	KEGG_APOPTOSIS		43	-0.44484454	-1.4847811	0.058052436	1	0.99	2689	tags=44%, list=24%, signal=58%
NAKAYAMA_FRA2_TARGETS	NAKAYAMA_FRA2_TARGETS		23	-0.5108487	-1.4844291	0.053703703	1	0.99	2608	tags=52%, list=23%, signal=68%
BILD_SRC_ONCOGENIC_SIGNATURE	BILD_SRC_ONCOGENIC_SIGNATURE		25	-0.5208875	-1.4806015	0.040145986	1	0.99	622	tags=24%, list=6%, signal=25%
WAKABAYASHI_ADIPOGENESIS_PPARG_BOUND_36HR	WAKABAYASHI_ADIPOGENESIS_PPARG_BOUND_36HR		18	-0.5002054	-1.4796983	0.06958251	1	0.99	3028	tags=39%, list=27%, signal=53%
BIOCARTA_CTCF_PATHWAY	BIOCARTA_CTCF_PATHWAY		15	-0.6063523	-1.4795136	0.053407	1	0.99	3412	tags=73%, list=30%, signal=105%
BIOCARTA_DEATH_PATHWAY	BIOCARTA_DEATH_PATHWAY		21	-0.5061384	-1.4792082	0.07865169	1	0.99	2689	tags=52%, list=24%, signal=69%
PEREZ_TP53_AND_TP63_TARGETS	PEREZ_TP53_AND_TP63_TARGETS		102	-0.44859606	-1.4781553	0.02631579	1	0.991	1412	tags=29%, list=13%, signal=33%
WANG_CLIM2_TARGETS_UP	WANG_CLIM2_TARGETS_UP		113	-0.39148203	-1.4778708	0.035315987	1	0.991	2462	tags=35%, list=22%, signal=45%
RICKMAN_TUMOR_DIFFERENTIATED_WELL_VS_MODERATELY_UP	RICKMAN_TUMOR_DIFFERENTIATED_WELL_VS_MODERATELY_UP		50	-0.45721102	-1.4737105	0.029850746	1	0.991	1794	tags=36%, list=16%, signal=43%
PID_ERA_GENOMIC_PATHWAY	PID_ERA_GENOMIC_PATHWAY		36	-0.4063009	-1.4732378	0.05214153	1	0.991	2084	tags=31%, list=19%, signal=37%
HOLLEMAN_ASPARAGINASE_RESISTANCE_B_ALL_UP	HOLLEMAN_ASPARAGINASE_RESISTANCE_B_ALL_UP		15	-0.52987576	-1.4726933	0.07630522	1	0.991	2176	tags=27%, list=19%, signal=33%
RICKMAN_TUMOR_DIFFERENTIATED_WELL_VS_POORLY_UP	RICKMAN_TUMOR_DIFFERENTIATED_WELL_VS_POORLY_UP		116	-0.4033102	-1.4722773	0.035971224	1	0.991	2317	tags=33%, list=21%, signal=41%
ZHAN_MULTIPLE_MYELOMA_CD1_DN	ZHAN_MULTIPLE_MYELOMA_CD1_DN		22	-0.5021299	-1.4716755	0.04681648	1	0.991	1738	tags=41%, list=16%, signal=48%
PID_SMAD2_3NUCLEARPATHWAY	PID_SMAD2_3NUCLEARPATHWAY		48	-0.41123247	-1.4713743	0.038043477	1	0.991	2590	tags=35%, list=23%, signal=46%
PID_IL1PATHWAY	PID_IL1PATHWAY		18	-0.52043533	-1.4711453	0.052173913	1	0.991	3089	tags=50%, list=28%, signal=69%
REACTOME_RNA_POL_III_TRANSCRIPTION	REACTOME_RNA_POL_III_TRANSCRIPTION		21	-0.4691393	-1.4705068	0.0945946	1	0.991	3069	tags=43%, list=27%, signal=59%
NIELSEN_GIST	NIELSEN_GIST		46	-0.43740043	-1.4702389	0.049056605	1	0.991	3193	tags=39%, list=29%, signal=55%
TURASHVILI_BREAST_LOBULAR_CARCINOMA_VS_LOBULAR_NORMAL_UP	TURASHVILI_BREAST_LOBULAR_CARCINOMA_VS_LOBULAR_NORMAL_UP		53	-0.5247609	-1.4662541	0.058052436	1	0.991	1422	tags=40%, list=13%, signal=45%
NATSUME_RESPONSE_TO_INTERFERON_BETA_UP	NATSUME_RESPONSE_TO_INTERFERON_BETA_UP		44	-0.45671394	-1.4655201	0.042124543	1	0.991	3388	tags=59%, list=30%, signal=84%
HUANG_DASATINIB_RESISTANCE_DN	HUANG_DASATINIB_RESISTANCE_DN		38	-0.4836047	-1.4626082	0.06007752	1	0.991	3531	tags=63%, list=32%, signal=92%
CHNG_MULTIPLE_MYELOMA_HYPERPLOID_UP	CHNG_MULTIPLE_MYELOMA_HYPERPLOID_UP		35	-0.43911418	-1.4615651	0.13429752	1	0.991	3624	tags=46%, list=32%, signal=67%
BIOCARTA_TNFR1_PATHWAY	BIOCARTA_TNFR1_PATHWAY		19	-0.47843942	-1.4605869	0.10946196	1	0.991	3267	tags=53%, list=29%, signal=74%
SHETH_LIVER_CANCER_VS_TXNIP_LOSS_PAM5	SHETH_LIVER_CANCER_VS_TXNIP_LOSS_PAM5		64	-0.47196624	-1.4567777	0.040998217	1	0.992	1060	tags=28%, list=9%, signal=31%
GEORGANTAS_HSC_MARKERS	GEORGANTAS_HSC_MARKERS		34	-0.51435757	-1.453475	0.054003723	1	0.992	2670	tags=44%, list=24%, signal=58%
BERNARD_PPAPDC1B_TARGETS_DN	BERNARD_PPAPDC1B_TARGETS_DN		24	-0.51528996	-1.4526604	0.041666668	1	0.992	1343	tags=38%, list=12%, signal=43%
LEE_RECENT_THYMIC_EMIGRANT	LEE_RECENT_THYMIC_EMIGRANT		113	-0.389959	-1.4478514	0.044802867	1	0.995	3385	tags=49%, list=30%, signal=69%
KEGG_PRIMARY_IMMUNODEFICIENCY	KEGG_PRIMARY_IMMUNODEFICIENCY		25	-0.5976051	-1.4470088	0.073308274	1	0.995	1973	tags=48%, list=18%, signal=58%
HOFMANN_CELL_LYMPHOMA_DN	HOFMANN_CELL_LYMPHOMA_DN		29	-0.48611778	-1.4451387	0.04537205	1	0.995	1584	tags=28%, list=14%, signal=32%
TCGA_GLIOBLASTOMA_COPY_NUMBER_DN	TCGA_GLIOBLASTOMA_COPY_NUMBER_DN		17	-0.55376476	-1.4441078	0.07156309	1	0.995	1106	tags=35%, list=10%, signal=39%
PECE_MAMMARY_STEM_CELL_DN	PECE_MAMMARY_STEM_CELL_DN		82	-0.37607938	-1.4440982	0.10805501	1	0.995	2225	tags=24%, list=20%, signal=30%
KEGG_ANTIGEN_PROCESSING_AND_PRESENTATION	KEGG_ANTIGEN_PROCESSING_AND_PRESENTATION		34	-0.43838647	-1.4434816	0.075329565	1	0.995	1980	tags=35%, list=18%, signal=43%
PID_PI3KPLCTRKPATHWAY	PID_PI3KPLCTRKPATHWAY		23	-0.47133687	-1.4423739	0.066176474	1	0.995	2207	tags=39%, list=20%, signal=49%
REACTOME_RNA_POL_III_TRANSCRIPTION_INITIATION_FROM_TYPE_3_PROMOTER	REACTOME_RNA_POL_III_TRANSCRIPTION_INITIATION_FROM_TYPE_3_PROMOTER		16	-0.47595203	-1.4399316	0.10982659	1	0.995	2542	tags=38%, list=23%, signal=48%
RODRIGUES_THYROID_CARCINOMA_POORLY_DIFFERENTIATED_DN	RODRIGUES_THYROID_CARCINOMA_POORLY_DIFFERENTIATED_DN		387	-0.37048715	-1.4348371	0.0511883	1	0.995	2477	tags=33%, list=22%, signal=41%
KEGG_ALDOSTERONE_REGULATED_SODIUM_REABSORPTION	KEGG_ALDOSTERONE_REGULATED_SODIUM_REABSORPTION		25	-0.5431295	-1.43232	0.050561797	1	0.995	1248	tags=32%, list=11%, signal=36%
REACTOME_HS_GAG_BIOSYNTHESIS	REACTOME_HS_GAG_BIOSYNTHESIS		19	-0.58211863	-1.4307985	0.066019416	1	0.996	488	tags=21%, list=4%, signal=22%
WAMUNYOKOLI_OVARIAN_CANCER_GRADES_1_2_UP	WAMUNYOKOLI_OVARIAN_CANCER_GRADES_1_2_UP		84	-0.4350798	-1.4299924	0.08237548	1	0.996	2330	tags=33%, list=21%, signal=42%
PID_CD8TCRDOWNSTREAMPATHWAY	PID_CD8TCRDOWNSTREAMPATHWAY		37	-0.47989458	-1.4133487	0.08301887	1	0.996	1602	tags=27%, list=14%, signal=31%
KEGG_N_GLYCAN_BIOSYNTHESIS	KEGG_N_GLYCAN_BIOSYNTHESIS		28	-0.42142978	-1.4118147	0.11742424	1	0.996	4098	tags=57%, list=37%, signal=90%
PID_ARF6_PATHWAY	PID_ARF6_PATHWAY		16	-0.5233541	-1.4116441	0.101886794	1	0.996	1902	tags=50%, list=17%, signal=60%
OUILLETTE_CLL_13Q14_DELETION_DN	OUILLETTE_CLL_13Q14_DELETION_DN		35	-0.45403698	-1.4105984	0.055248618	1	0.996	2193	tags=46%, list=20%, signal=57%
WANG_LMO4_TARGETS_UP	WANG_LMO4_TARGETS_UP		184	-0.33373556	-1.4100959	0.04570384	1	0.996	2538	tags=32%, list=23%, signal=40%
KEGG_UBIQUITIN_MEDIATED_PROTEOLYSIS	KEGG_UBIQUITIN_MEDIATED_PROTEOLYSIS		77	-0.34406987	-1.410041	0.077651516	1	0.996	3171	tags=40%, list=28%, signal=56%
PID_HDAC_CLASSII_PATHWAY	PID_HDAC_CLASSII_PATHWAY		21	-0.44361004	-1.4074377	0.11111111	1	0.996	2878	tags=38%, list=26%, signal=51%
BIOCARTA_CXCR4_PATHWAY	BIOCARTA_CXCR4_PATHWAY		17	-0.5073268	-1.4058919	0.08566108	1	0.996	2207	tags=41%, list=20%, signal=51%
SESTO_RESPONSE_TO_UV_C5	SESTO_RESPONSE_TO_UV_C5		29	-0.4832077	-1.4048568	0.099616855	1	0.996	3162	tags=55%, list=28%, signal=77%
JUBAN_TARGETS_OF_SPI1_AND_FLI1_UP	JUBAN_TARGETS_OF_SPI1_AND_FLI1_UP		65	-0.36840847	-1.4048554	0.073529415	1	0.996	2170	tags=26%, list=19%, signal=32%
AMIT_EGF_RESPONSE_120_MCF10A	AMIT_EGF_RESPONSE_120_MCF10A		27	-0.5207902	-1.4037521	0.09981851	1	0.996	2363	tags=41%, list=21%, signal=52%
HAHTOLA_SEZARY_SYNDROM_DN	HAHTOLA_SEZARY_SYNDROM_DN		22	-0.6107694	-1.4008424	0.09227872	1	0.996	1980	tags=50%, list=18%, signal=61%
LIM_MAMMARY_LUMINAL_MATURE_UP	LIM_MAMMARY_LUMINAL_MATURE_UP		65	-0.46596533	-1.3959846	0.068265684	1	0.996	1201	tags=29%, list=11%, signal=33%
PID_S1P_S1P3_PATHWAY	PID_S1P_S1P3_PATHWAY		15	-0.5776109	-1.3959701	0.10626186	1	0.996	2427	tags=60%, list=22%, signal=76%
SCHAEFFER_PROSTATE_DEVELOPMENT_AND_CANCER_BOX4_DN	SCHAEFFER_PROSTATE_DEVELOPMENT_AND_CANCER_BOX4_DN		15	-0.5220394	-1.3890588	0.117870726	1	0.996	3985	tags=73%, list=36%, signal=114%
WANG_ESOPHAGUS_CANCER_VS_NORMAL_DN	WANG_ESOPHAGUS_CANCER_VS_NORMAL_DN		71	-0.3877728	-1.3883972	0.07749078	1	0.996	2686	tags=35%, list=24%, signal=46%
KIM_GERMINAL_CENTER_T_HELPER_UP	KIM_GERMINAL_CENTER_T_HELPER_UP		31	-0.51224655	-1.3873072	0.10948905	1	0.996	1882	tags=35%, list=17%, signal=43%
PID_GMCSF_PATHWAY	PID_GMCSF_PATHWAY		24	-0.46986362	-1.3868546	0.12867647	1	0.996	2207	tags=38%, list=20%, signal=47%
CHOI_ATL_STAGE_PREDICTOR	CHOI_ATL_STAGE_PREDICTOR		23	-0.46578485	-1.3848872	0.13207547	1	0.996	2827	tags=43%, list=25%, signal=58%
VILIMAS_NOTCH1_TARGETS_UP	VILIMAS_NOTCH1_TARGETS_UP		40	-0.5863426	-1.3847207	0.10885609	1	0.996	2034	tags=52%, list=18%, signal=64%
PEDERSEN_METASTASIS_BY_ERBB2_ISOFORM_7	PEDERSEN_METASTASIS_BY_ERBB2_ISOFORM_7		191	-0.38463172	-1.3844063	0.025044722	1	0.996	1763	tags=30%, list=16%, signal=35%
BIOCARTA_PAR1_PATHWAY	BIOCARTA_PAR1_PATHWAY		23	-0.4661141	-1.3843073	0.06533575	1	0.996	2704	tags=52%, list=24%, signal=69%
REACTOME_PRE_NOTCH_EXPRESSION_AND_PROCESSING	REACTOME_PRE_NOTCH_EXPRESSION_AND_PROCESSING		17	-0.47414416	-1.3829455	0.12569316	1	0.996	3670	tags=53%, list=33%, signal=79%
MCBRYAN_PUBERTAL_TGFB1_TARGETS_UP	MCBRYAN_PUBERTAL_TGFB1_TARGETS_UP		131	-0.4398934	-1.3826154	0.10488246	1	0.996	2103	tags=37%, list=19%, signal=46%
BIOCARTA_HIVNEF_PATHWAY	BIOCARTA_HIVNEF_PATHWAY		33	-0.43392104	-1.3799917	0.1388889	1	0.996	2670	tags=45%, list=24%, signal=60%
REACTOME_NUCLEAR_SIGNALING_BY_ERBB4	REACTOME_NUCLEAR_SIGNALING_BY_ERBB4		21	-0.48041728	-1.3795013	0.09770115	1	0.996	3283	tags=57%, list=29%, signal=81%
MARIADASON_RESPONSE_TO_BUTYRATE_SULINDAC_6	MARIADASON_RESPONSE_TO_BUTYRATE_SULINDAC_6		19	-0.45649928	-1.3788925	0.116541356	1	0.996	1381	tags=32%, list=12%, signal=36%
ONDER_CDH1_TARGETS_2_DN	ONDER_CDH1_TARGETS_2_DN		262	-0.45974568	-1.3780792	0.06737588	1	0.996	2364	tags=43%, list=21%, signal=53%
REACTOME_FORMATION_OF_THE_TERNARY_COMPLEX_AND_SUBSEQUENTLY_THE_43S_COMPLEX	REACTOME_FORMATION_OF_THE_TERNARY_COMPLEX_AND_SUBSEQUENTLY_THE_43S_COMPLEX		22	-0.4979259	-1.3753502	0.16869919	1	0.996	4101	tags=55%, list=37%, signal=86%
REACTOME_SIGNALING_BY_ERBB4	REACTOME_SIGNALING_BY_ERBB4		46	-0.3800239	-1.3726577	0.08522727	1	0.996	3588	tags=50%, list=32%, signal=73%
ZHENG_BOUND_BY_FOXP3	ZHENG_BOUND_BY_FOXP3		250	-0.39668784	-1.3724108	0.09747292	1	0.996	1593	tags=27%, list=14%, signal=31%
BIOCARTA_TOLL_PATHWAY	BIOCARTA_TOLL_PATHWAY		21	-0.47847313	-1.3718055	0.12589929	1	0.996	3203	tags=43%, list=29%, signal=60%
REACTOME_DOWNSTREAM_SIGNAL_TRANSDUCTION	REACTOME_DOWNSTREAM_SIGNAL_TRANSDUCTION		55	-0.38032463	-1.3711594	0.1023766	1	0.996	2450	tags=36%, list=22%, signal=46%
LIU_NASOPHARYNGEAL_CARCINOMA	LIU_NASOPHARYNGEAL_CARCINOMA		37	-0.40874207	-1.3696678	0.0951526	1	0.996	2900	tags=32%, list=26%, signal=44%
ZHANG_BREAST_CANCER_PROGENITORS_UP	ZHANG_BREAST_CANCER_PROGENITORS_UP		216	-0.41039672	-1.369495	0.17485265	1	0.996	4086	tags=57%, list=36%, signal=88%
ZHONG_RESPONSE_TO_AZACITIDINE_AND_TSA_DN	ZHONG_RESPONSE_TO_AZACITIDINE_AND_TSA_DN		33	-0.41340926	-1.3688831	0.1541502	1	0.996	3227	tags=42%, list=29%, signal=59%
LANDIS_ERBB2_BREAST_PRENEOPLASTIC_UP	LANDIS_ERBB2_BREAST_PRENEOPLASTIC_UP		16	-0.642938	-1.3683136	0.16920152	1	0.996	3500	tags=81%, list=31%, signal=118%
REACTOME_TIGHT_JUNCTION_INTERACTIONS	REACTOME_TIGHT_JUNCTION_INTERACTIONS		23	-0.55768514	-1.3680393	0.12623274	1	0.997	1542	tags=48%, list=14%, signal=55%
PYEON_CANCER_HEAD_AND_NECK_VS_CERVICAL_UP	PYEON_CANCER_HEAD_AND_NECK_VS_CERVICAL_UP		85	-0.44217074	-1.367569	0.15839694	1	0.997	2149	tags=36%, list=19%, signal=45%
MCBRYAN_PUBERTAL_BREAST_5_6WK_DN	MCBRYAN_PUBERTAL_BREAST_5_6WK_DN		81	-0.39689687	-1.3652546	0.07832423	1	0.997	2590	tags=40%, list=23%, signal=51%
LOPEZ_TRANSLATION_VIA_FN1_SIGNALING	LOPEZ_TRANSLATION_VIA_FN1_SIGNALING		21	-0.42192012	-1.3643191	0.10396975	1	0.997	4392	tags=62%, list=39%, signal=102%
KEGG_P53_SIGNALING_PATHWAY	KEGG_P53_SIGNALING_PATHWAY		40	-0.44494113	-1.3622969	0.104477614	1	0.997	3160	tags=48%, list=28%, signal=66%
BENPORATH_ES_2	BENPORATH_ES_2		20	-0.50766075	-1.3619485	0.12884615	1	0.997	2549	tags=50%, list=23%, signal=65%
KOBAYASHI_EGFR_SIGNALING_24HR_UP	KOBAYASHI_EGFR_SIGNALING_24HR_UP		56	-0.45606098	-1.3596712	0.09124767	1	0.997	1763	tags=34%, list=16%, signal=40%
PID_HDAC_CLASSI_PATHWAY	PID_HDAC_CLASSI_PATHWAY		33	-0.3668658	-1.3585019	0.1290909	1	0.998	2117	tags=30%, list=19%, signal=37%
KYNG_ENVIRONMENTAL_STRESS_RESPONSE_NOT_BY_4NQO_IN_WS	KYNG_ENVIRONMENTAL_STRESS_RESPONSE_NOT_BY_4NQO_IN_WS		28	-0.43407878	-1.358386	0.13321167	1	0.998	2463	tags=43%, list=22%, signal=55%
LANDIS_ERBB2_BREAST_TUMORS_324_UP	LANDIS_ERBB2_BREAST_TUMORS_324_UP		106	-0.5001171	-1.3567612	0.19923371	1	0.998	2608	tags=45%, list=23%, signal=58%
MILI_PSEUDOPODIA	MILI_PSEUDOPODIA		21	-0.47595218	-1.3561146	0.13717695	1	0.999	3621	tags=57%, list=32%, signal=84%
ACOSTA_PROLIFERATION_INDEPENDENT_MYC_TARGETS_UP	ACOSTA_PROLIFERATION_INDEPENDENT_MYC_TARGETS_UP		52	-0.36788523	-1.3545789	0.09213052	1	0.999	2123	tags=29%, list=19%, signal=35%
STEIN_ESTROGEN_RESPONSE_NOT_VIA_ESRRA	STEIN_ESTROGEN_RESPONSE_NOT_VIA_ESRRA		15	-0.5732848	-1.35397	0.08768657	1	0.999	1160	tags=47%, list=10%, signal=52%
BIOCARTA_GH_PATHWAY	BIOCARTA_GH_PATHWAY		19	-0.46949306	-1.3529836	0.13868614	1	0.999	3755	tags=63%, list=34%, signal=95%
GRAESSMANN_RESPONSE_TO_MC_AND_DOXORUBICIN_DN	GRAESSMANN_RESPONSE_TO_MC_AND_DOXORUBICIN_DN		484	-0.30814603	-1.3524606	0.14835165	1	0.999	2685	tags=29%, list=24%, signal=36%
SCHAEFFER_PROSTATE_DEVELOPMENT_48HR_UP	SCHAEFFER_PROSTATE_DEVELOPMENT_48HR_UP		287	-0.41128546	-1.3497484	0.06560284	1	0.999	2092	tags=36%, list=19%, signal=43%
BURTON_ADIPOGENESIS_12	BURTON_ADIPOGENESIS_12		19	-0.52507234	-1.3486019	0.18595825	1	0.999	4090	tags=84%, list=37%, signal=132%
PID_TCPTP_PATHWAY	PID_TCPTP_PATHWAY		25	-0.45764443	-1.3473122	0.14184397	1	0.999	2756	tags=52%, list=25%, signal=69%
PID_BCR_5PATHWAY	PID_BCR_5PATHWAY		40	-0.45456615	-1.346793	0.13257575	1	0.999	3324	tags=55%, list=30%, signal=78%
DORN_ADENOVIRUS_INFECTION_12HR_UP	DORN_ADENOVIRUS_INFECTION_12HR_UP		20	-0.50172067	-1.3460371	0.09727626	1	0.999	2103	tags=55%, list=19%, signal=68%
MIPS_40S_RIBOSOMAL_SUBUNIT_CYTOPLASMIC	MIPS_40S_RIBOSOMAL_SUBUNIT_CYTOPLASMIC		19	-0.5002264	-1.3452945	0.16492693	1	0.999	4101	tags=53%, list=37%, signal=83%
MARSON_FOXP3_TARGETS_DN	MARSON_FOXP3_TARGETS_DN		31	-0.48426327	-1.3443068	0.12190476	1	0.999	1620	tags=29%, list=14%, signal=34%
ODONNELL_METASTASIS_DN	ODONNELL_METASTASIS_DN		16	-0.500713	-1.3412185	0.09411765	1	0.999	1390	tags=31%, list=12%, signal=36%
HAHTOLA_MYCOSIS_FUNGOIDES_CD4_DN	HAHTOLA_MYCOSIS_FUNGOIDES_CD4_DN		68	-0.38360482	-1.3411479	0.18285714	1	0.999	4096	tags=51%, list=37%, signal=81%
LU_TUMOR_ANGIOGENESIS_UP	LU_TUMOR_ANGIOGENESIS_UP		15	-0.56778437	-1.3375129	0.11401869	1	0.999	602	tags=33%, list=5%, signal=35%
VANTVEER_BREAST_CANCER_ESR1_UP	VANTVEER_BREAST_CANCER_ESR1_UP		80	-0.38162148	-1.337187	0.09393346	1	0.999	2098	tags=31%, list=19%, signal=38%
RASHI_RESPONSE_TO_IONIZING_RADIATION_1	RASHI_RESPONSE_TO_IONIZING_RADIATION_1		29	-0.4362324	-1.3342544	0.12476723	1	0.999	1150	tags=21%, list=10%, signal=23%
HEDENFALK_BREAST_CANCER_BRCA1_VS_BRCA2	HEDENFALK_BREAST_CANCER_BRCA1_VS_BRCA2		103	-0.332595	-1.3341776	0.13182674	1	0.999	4207	tags=49%, list=38%, signal=77%
LINDGREN_BLADDER_CANCER_CLUSTER_3_DN	LINDGREN_BLADDER_CANCER_CLUSTER_3_DN		124	-0.3444259	-1.332635	0.101886794	1	0.999	3031	tags=44%, list=27%, signal=59%
REACTOME_IL_RECEPTOR_SHC_SIGNALING	REACTOME_IL_RECEPTOR_SHC_SIGNALING		19	-0.45853484	-1.3323594	0.13267326	1	0.999	3755	tags=68%, list=34%, signal=103%
REACTOME_G_ALPHA1213_SIGNALLING_EVENTS	REACTOME_G_ALPHA1213_SIGNALLING_EVENTS		51	-0.39316666	-1.3310597	0.113074206	1	0.999	2207	tags=33%, list=20%, signal=41%
CHIARETTI_ACUTE_LYMPHOBLASTIC_LEUKEMIA_ZAP70	CHIARETTI_ACUTE_LYMPHOBLASTIC_LEUKEMIA_ZAP70		44	-0.404287	-1.3309286	0.10912343	1	0.999	767	tags=20%, list=7%, signal=22%
GENTILE_UV_LOW_DOSE_UP	GENTILE_UV_LOW_DOSE_UP		20	-0.45234254	-1.3307166	0.1539924	1	0.999	1205	tags=20%, list=11%, signal=22%
KEGG_INOSITOL_PHOSPHATE_METABOLISM	KEGG_INOSITOL_PHOSPHATE_METABOLISM		28	-0.4027445	-1.33011	0.12737642	1	0.999	3215	tags=43%, list=29%, signal=60%
LEE_CALORIE_RESTRICTION_MUSCLE_DN	LEE_CALORIE_RESTRICTION_MUSCLE_DN		42	-0.36319244	-1.3292089	0.1297989	1	0.999	3256	tags=43%, list=29%, signal=60%
NUMATA_CSF3_SIGNALING_VIA_STAT3	NUMATA_CSF3_SIGNALING_VIA_STAT3		17	-0.52544266	-1.3280843	0.101886794	1	0.999	2512	tags=47%, list=22%, signal=61%
REACTOME_NONSENSE_MEDIATED_DECAY_ENHANCED_BY_THE_EXON_JUNCTION_COMPLEX	REACTOME_NONSENSE_MEDIATED_DECAY_ENHANCED_BY_THE_EXON_JUNCTION_COMPLEX		62	-0.3813522	-1.3251256	0.22689076	1	0.999	5019	tags=66%, list=45%, signal=119%
THILLAINADESAN_ZNF217_TARGETS_UP	THILLAINADESAN_ZNF217_TARGETS_UP		20	-0.4895393	-1.32475	0.156	1	0.999	2475	tags=35%, list=22%, signal=45%
LIU_TARGETS_OF_VMYB_VS_CMYB_DN	LIU_TARGETS_OF_VMYB_VS_CMYB_DN		26	-0.50558937	-1.3240037	0.11818182	1	0.999	1950	tags=38%, list=17%, signal=46%
BILANGES_SERUM_AND_RAPAMYCIN_SENSITIVE_GENES	BILANGES_SERUM_AND_RAPAMYCIN_SENSITIVE_GENES		45	-0.3714623	-1.3235611	0.21230158	1	0.999	4701	tags=60%, list=42%, signal=103%
GROSS_HYPOXIA_VIA_ELK3_UP	GROSS_HYPOXIA_VIA_ELK3_UP		131	-0.3521518	-1.322548	0.13736264	1	0.999	2864	tags=32%, list=26%, signal=43%
LIM_MAMMARY_LUMINAL_PROGENITOR_UP	LIM_MAMMARY_LUMINAL_PROGENITOR_UP		36	-0.575833	-1.3212626	0.14942528	1	0.999	2472	tags=50%, list=22%, signal=64%
SENESE_HDAC1_TARGETS_UP	SENESE_HDAC1_TARGETS_UP		225	-0.365898	-1.3200446	0.1056338	1	0.999	2354	tags=31%, list=21%, signal=38%
AIGNER_ZEB1_TARGETS	AIGNER_ZEB1_TARGETS		27	-0.6176536	-1.3199363	0.16833667	1	0.999	2135	tags=63%, list=19%, signal=78%
LASTOWSKA_NEUROBLASTOMA_COPY_NUMBER_DN	LASTOWSKA_NEUROBLASTOMA_COPY_NUMBER_DN		384	-0.2850049	-1.3199292	0.14661655	1	0.999	3153	tags=32%, list=28%, signal=43%
ST_DIFFERENTIATION_PATHWAY_IN_PC12_CELLS	ST_DIFFERENTIATION_PATHWAY_IN_PC12_CELLS		25	-0.43195605	-1.3196796	0.122262776	1	0.999	2207	tags=44%, list=20%, signal=55%
REACTOME_TRANSCRIPTIONAL_ACTIVITY_OF_SMAD2_SMAD3_SMAD4_HETEROTRIMER	REACTOME_TRANSCRIPTIONAL_ACTIVITY_OF_SMAD2_SMAD3_SMAD4_HETEROTRIMER		19	-0.4656124	-1.3195276	0.16539924	1	0.999	2084	tags=42%, list=19%, signal=52%
TERAO_AOX4_TARGETS_SKIN_UP	TERAO_AOX4_TARGETS_SKIN_UP		24	-0.40343356	-1.3194599	0.15398887	1	0.999	1269	tags=25%, list=11%, signal=28%
BROWNE_HCMV_INFECTION_10HR_UP	BROWNE_HCMV_INFECTION_10HR_UP		59	-0.3930008	-1.3191333	0.10424028	1	0.999	2610	tags=36%, list=23%, signal=46%
KEGG_NOD_LIKE_RECEPTOR_SIGNALING_PATHWAY	KEGG_NOD_LIKE_RECEPTOR_SIGNALING_PATHWAY		30	-0.4737167	-1.3154551	0.15664846	1	0.999	2806	tags=47%, list=25%, signal=62%
KEGG_B_CELL_RECEPTOR_SIGNALING_PATHWAY	KEGG_B_CELL_RECEPTOR_SIGNALING_PATHWAY		46	-0.45637318	-1.3148116	0.15642458	1	0.999	2313	tags=39%, list=21%, signal=49%
TURASHVILI_BREAST_DUCTAL_CARCINOMA_VS_DUCTAL_NORMAL_DN	TURASHVILI_BREAST_DUCTAL_CARCINOMA_VS_DUCTAL_NORMAL_DN		94	-0.4583677	-1.3130474	0.10830325	1	0.999	653	tags=24%, list=6%, signal=26%
ALCALAY_AML_BY_NPM1_LOCALIZATION_UP	ALCALAY_AML_BY_NPM1_LOCALIZATION_UP		94	-0.40619817	-1.3115515	0.09927798	1	0.999	2455	tags=37%, list=22%, signal=47%
CHEOK_RESPONSE_TO_HD_MTX_DN	CHEOK_RESPONSE_TO_HD_MTX_DN		16	-0.4479228	-1.3113651	0.18277311	1	0.999	2208	tags=31%, list=20%, signal=39%
OLSSON_E2F3_TARGETS_UP	OLSSON_E2F3_TARGETS_UP		17	-0.5312158	-1.3109097	0.14913958	1	0.999	1922	tags=41%, list=17%, signal=50%
SCHEIDEREIT_IKK_INTERACTING_PROTEINS	SCHEIDEREIT_IKK_INTERACTING_PROTEINS		36	-0.390147	-1.3107016	0.12862319	1	0.999	3537	tags=50%, list=32%, signal=73%
KEGG_MTOR_SIGNALING_PATHWAY	KEGG_MTOR_SIGNALING_PATHWAY		27	-0.414017	-1.3105903	0.13829787	1	0.999	2462	tags=44%, list=22%, signal=57%
STREICHER_LSM1_TARGETS_UP	STREICHER_LSM1_TARGETS_UP		26	-0.4776994	-1.3094018	0.11710037	1	0.999	2625	tags=54%, list=23%, signal=70%
POTTI_ADRIAMYCIN_SENSITIVITY	POTTI_ADRIAMYCIN_SENSITIVITY		48	-0.42380962	-1.3078436	0.115830116	1	0.999	1895	tags=31%, list=17%, signal=37%
MCCABE_HOXC6_TARGETS_CANCER_UP	MCCABE_HOXC6_TARGETS_CANCER_UP		19	-0.46345413	-1.3071688	0.133829	1	0.999	1220	tags=32%, list=11%, signal=35%
LUI_THYROID_CANCER_CLUSTER_1	LUI_THYROID_CANCER_CLUSTER_1		33	-0.42811763	-1.3066555	0.12195122	1	0.999	1712	tags=33%, list=15%, signal=39%
HALMOS_CEBPA_TARGETS_DN	HALMOS_CEBPA_TARGETS_DN		28	-0.47910863	-1.3065624	0.15370019	1	0.999	3162	tags=57%, list=28%, signal=79%
GABRIELY_MIR21_TARGETS	GABRIELY_MIR21_TARGETS		128	-0.37113914	-1.3057715	0.15591398	1	0.999	3422	tags=44%, list=31%, signal=62%
STAMBOLSKY_RESPONSE_TO_VITAMIN_D3_UP	STAMBOLSKY_RESPONSE_TO_VITAMIN_D3_UP		47	-0.41987282	-1.3052515	0.11050725	1	0.999	2798	tags=45%, list=25%, signal=59%
KEGG_HOMOLOGOUS_RECOMBINATION	KEGG_HOMOLOGOUS_RECOMBINATION		22	-0.4871371	-1.3035867	0.23540856	1	0.999	4066	tags=64%, list=36%, signal=100%
TSAI_RESPONSE_TO_IONIZING_RADIATION	TSAI_RESPONSE_TO_IONIZING_RADIATION		100	-0.39481878	-1.3033305	0.12727273	1	0.999	2455	tags=39%, list=22%, signal=50%
LINDSTEDT_DENDRITIC_CELL_MATURATION_B	LINDSTEDT_DENDRITIC_CELL_MATURATION_B		41	-0.4566666	-1.3021786	0.13653137	1	0.999	2670	tags=46%, list=24%, signal=61%
REACTOME_SIGNALING_BY_NOTCH	REACTOME_SIGNALING_BY_NOTCH		55	-0.366605	-1.3017607	0.1394052	1	0.999	3181	tags=40%, list=28%, signal=56%
REACTOME_SRP_DEPENDENT_COTRANSLATIONAL_PROTEIN_TARGETING_TO_MEMBRANE	REACTOME_SRP_DEPENDENT_COTRANSLATIONAL_PROTEIN_TARGETING_TO_MEMBRANE		70	-0.36809638	-1.3016309	0.2394958	1	0.999	5019	tags=66%, list=45%, signal=118%
REACTOME_ANTIGEN_ACTIVATES_B_CELL_RECEPTOR_LEADING_TO_GENERATION_OF_SECOND_MESSENGERS	REACTOME_ANTIGEN_ACTIVATES_B_CELL_RECEPTOR_LEADING_TO_GENERATION_OF_SECOND_MESSENGERS		19	-0.5168289	-1.3014405	0.1781076	1	0.999	4092	tags=74%, list=37%, signal=116%
ZHAN_MULTIPLE_MYELOMA_MS_UP	ZHAN_MULTIPLE_MYELOMA_MS_UP		26	-0.48866984	-1.3007605	0.12617703	1	0.999	1690	tags=35%, list=15%, signal=41%
MARZEC_IL2_SIGNALING_DN	MARZEC_IL2_SIGNALING_DN		21	-0.46659344	-1.2986656	0.13627993	1	0.999	1748	tags=33%, list=16%, signal=39%
BARIS_THYROID_CANCER_DN	BARIS_THYROID_CANCER_DN		47	-0.39623582	-1.2979605	0.15313654	1	0.999	3326	tags=51%, list=30%, signal=72%
LASTOWSKA_COAMPLIFIED_WITH_MYCN	LASTOWSKA_COAMPLIFIED_WITH_MYCN		23	-0.44768062	-1.2965764	0.1376673	1	0.999	3160	tags=48%, list=28%, signal=66%
KEGG_GLYCOSPHINGOLIPID_BIOSYNTHESIS_LACTO_AND_NEOLACTO_SERIES	KEGG_GLYCOSPHINGOLIPID_BIOSYNTHESIS_LACTO_AND_NEOLACTO_SERIES		20	-0.51701117	-1.2947024	0.15667312	1	0.999	1430	tags=30%, list=13%, signal=34%
COLIN_PILOCYTIC_ASTROCYTOMA_VS_GLIOBLASTOMA_UP	COLIN_PILOCYTIC_ASTROCYTOMA_VS_GLIOBLASTOMA_UP		21	-0.5010564	-1.2924393	0.16007534	1	0.999	1449	tags=43%, list=13%, signal=49%
REACTOME_RNA_POL_I_RNA_POL_III_AND_MITOCHONDRIAL_TRANSCRIPTION	REACTOME_RNA_POL_I_RNA_POL_III_AND_MITOCHONDRIAL_TRANSCRIPTION		45	-0.35303196	-1.2920454	0.21497121	1	0.999	3069	tags=29%, list=27%, signal=40%
KYNG_ENVIRONMENTAL_STRESS_RESPONSE_NOT_BY_GAMMA_IN_OLD	KYNG_ENVIRONMENTAL_STRESS_RESPONSE_NOT_BY_GAMMA_IN_OLD		22	-0.4187045	-1.2905099	0.14869888	1	0.999	3087	tags=55%, list=28%, signal=75%
FLOTHO_PEDIATRIC_ALL_THERAPY_RESPONSE_UP	FLOTHO_PEDIATRIC_ALL_THERAPY_RESPONSE_UP		36	-0.34256098	-1.2885734	0.17590822	1	0.999	3035	tags=33%, list=27%, signal=46%
BENPORATH_ES_CORE_NINE_CORRELATED	BENPORATH_ES_CORE_NINE_CORRELATED		65	-0.3781265	-1.2880173	0.14564832	1	0.999	1923	tags=28%, list=17%, signal=33%
SCHAEFFER_PROSTATE_DEVELOPMENT_6HR_DN	SCHAEFFER_PROSTATE_DEVELOPMENT_6HR_DN		271	-0.30230445	-1.2844169	0.16849817	1	0.999	2895	tags=31%, list=26%, signal=41%
REACTOME_TRANSCRIPTION	REACTOME_TRANSCRIPTION		99	-0.32669416	-1.2814547	0.26550388	1	0.999	3229	tags=32%, list=29%, signal=45%
BIOCARTA_RAS_PATHWAY	BIOCARTA_RAS_PATHWAY		17	-0.46817857	-1.2804363	0.20153551	1	0.999	2207	tags=41%, list=20%, signal=51%
HOWLIN_CITED1_TARGETS_1_DN	HOWLIN_CITED1_TARGETS_1_DN		26	-0.4621228	-1.2793915	0.16856061	1	0.999	2044	tags=35%, list=18%, signal=42%
REACTOME_CELL_JUNCTION_ORGANIZATION	REACTOME_CELL_JUNCTION_ORGANIZATION		54	-0.43097356	-1.2788463	0.13992538	1	0.999	1542	tags=37%, list=14%, signal=43%
PEDERSEN_TARGETS_OF_611CTF_ISOFORM_OF_ERBB2	PEDERSEN_TARGETS_OF_611CTF_ISOFORM_OF_ERBB2		45	-0.43441716	-1.2782289	0.11754069	1	0.999	1296	tags=29%, list=12%, signal=33%
LEE_TARGETS_OF_PTCH1_AND_SUFU_DN	LEE_TARGETS_OF_PTCH1_AND_SUFU_DN		37	-0.43903434	-1.2776012	0.17383178	1	0.999	2991	tags=46%, list=27%, signal=62%
BIOCARTA_FMLP_PATHWAY	BIOCARTA_FMLP_PATHWAY		25	-0.4195579	-1.2773074	0.16117217	1	0.999	1804	tags=24%, list=16%, signal=29%
RUTELLA_RESPONSE_TO_HGF_VS_CSF2RB_AND_IL4_DN	RUTELLA_RESPONSE_TO_HGF_VS_CSF2RB_AND_IL4_DN		149	-0.3718414	-1.2741592	0.1705151	1	0.999	2991	tags=40%, list=27%, signal=53%
SMIRNOV_RESPONSE_TO_IR_2HR_DN	SMIRNOV_RESPONSE_TO_IR_2HR_DN		25	-0.4563582	-1.273482	0.14257812	1	0.999	2857	tags=44%, list=26%, signal=59%
BIOCARTA_CASPASE_PATHWAY	BIOCARTA_CASPASE_PATHWAY		16	-0.4931896	-1.2728484	0.21428572	1	0.999	2670	tags=50%, list=24%, signal=66%
REACTOME_PEPTIDE_CHAIN_ELONGATION	REACTOME_PEPTIDE_CHAIN_ELONGATION		53	-0.40383726	-1.2728143	0.26793247	1	0.999	5165	tags=72%, list=46%, signal=132%
REACTOME_SIGNALING_BY_TGF_BETA_RECEPTOR_COMPLEX	REACTOME_SIGNALING_BY_TGF_BETA_RECEPTOR_COMPLEX		35	-0.38731882	-1.2716674	0.19366853	1	0.999	2482	tags=37%, list=22%, signal=48%
PID_IL12_STAT4PATHWAY	PID_IL12_STAT4PATHWAY		18	-0.5572	-1.2707283	0.18853974	1	0.999	2869	tags=56%, list=26%, signal=75%
KEGG_RIBOSOME	KEGG_RIBOSOME		54	-0.3971664	-1.2707057	0.26359832	1	0.999	5227	tags=72%, list=47%, signal=135%
SHETH_LIVER_CANCER_VS_TXNIP_LOSS_PAM1	SHETH_LIVER_CANCER_VS_TXNIP_LOSS_PAM1		174	-0.3315115	-1.2680088	0.12926391	1	0.999	2462	tags=30%, list=22%, signal=38%
ZHANG_TLX_TARGETS_36HR_DN	ZHANG_TLX_TARGETS_36HR_DN		107	-0.45948234	-1.2675501	0.2748538	1	0.999	3249	tags=48%, list=29%, signal=67%
VANTVEER_BREAST_CANCER_ESR1_DN	VANTVEER_BREAST_CANCER_ESR1_DN		148	-0.3559326	-1.2651356	0.12972973	1	0.999	2266	tags=29%, list=20%, signal=36%
REACTOME_PI_METABOLISM	REACTOME_PI_METABOLISM		24	-0.39942616	-1.2644973	0.21217713	1	0.999	3234	tags=46%, list=29%, signal=64%
REACTOME_AMINE_LIGAND_BINDING_RECEPTORS	REACTOME_AMINE_LIGAND_BINDING_RECEPTORS		24	-0.5079619	-1.2638425	0.21906693	1	0.999	1415	tags=29%, list=13%, signal=33%
REACTOME_DOWNSTREAM_TCR_SIGNALING	REACTOME_DOWNSTREAM_TCR_SIGNALING		19	-0.4928537	-1.2637382	0.22803739	1	0.999	3151	tags=53%, list=28%, signal=73%
GYORFFY_MITOXANTRONE_RESISTANCE	GYORFFY_MITOXANTRONE_RESISTANCE		28	-0.42484772	-1.2636846	0.15891473	1	0.999	761	tags=21%, list=7%, signal=23%
MIPS_RIBOSOME_CYTOPLASMIC	MIPS_RIBOSOME_CYTOPLASMIC		51	-0.40253964	-1.2631853	0.27731094	1	0.999	5165	tags=73%, list=46%, signal=134%
WANG_BARRETTS_ESOPHAGUS_AND_ESOPHAGUS_CANCER_DN	WANG_BARRETTS_ESOPHAGUS_AND_ESOPHAGUS_CANCER_DN		26	-0.5045025	-1.2624577	0.17550275	1	0.999	890	tags=23%, list=8%, signal=25%
PID_CASPASE_PATHWAY	PID_CASPASE_PATHWAY		33	-0.41591716	-1.2618799	0.18234165	1	0.999	2749	tags=48%, list=25%, signal=64%
WAMUNYOKOLI_OVARIAN_CANCER_LMP_UP	WAMUNYOKOLI_OVARIAN_CANCER_LMP_UP		154	-0.33535844	-1.2617358	0.20147875	1	0.999	3016	tags=34%, list=27%, signal=46%
RAY_TUMORIGENESIS_BY_ERBB2_CDC25A_UP	RAY_TUMORIGENESIS_BY_ERBB2_CDC25A_UP		74	-0.41149428	-1.2614819	0.1342155	1	0.999	1297	tags=24%, list=12%, signal=27%
PID_IL2_1PATHWAY	PID_IL2_1PATHWAY		35	-0.40261903	-1.2611808	0.18939394	1	0.999	2562	tags=37%, list=23%, signal=48%
MARCHINI_TRABECTEDIN_RESISTANCE_UP	MARCHINI_TRABECTEDIN_RESISTANCE_UP		16	-0.45647475	-1.259853	0.17933723	1	0.999	2019	tags=38%, list=18%, signal=46%
SHEN_SMARCA2_TARGETS_UP	SHEN_SMARCA2_TARGETS_UP		224	-0.33020836	-1.257684	0.26407766	1	0.999	4151	tags=49%, list=37%, signal=76%
BIOCARTA_KERATINOCYTE_PATHWAY	BIOCARTA_KERATINOCYTE_PATHWAY		25	-0.39395452	-1.2574311	0.20072992	1	0.999	1993	tags=28%, list=18%, signal=34%
MIPS_C_COMPLEX_SPLICEOSOME	MIPS_C_COMPLEX_SPLICEOSOME		43	-0.39997602	-1.2572181	0.28893444	1	0.999	4332	tags=60%, list=39%, signal=98%
ENGELMANN_CANCER_PROGENITORS_DN	ENGELMANN_CANCER_PROGENITORS_DN		33	-0.45597738	-1.2558554	0.17805755	1	0.999	1580	tags=30%, list=14%, signal=35%
OSMAN_BLADDER_CANCER_UP	OSMAN_BLADDER_CANCER_UP		207	-0.30998847	-1.255454	0.21178637	1	0.999	2955	tags=31%, list=26%, signal=41%
GAVIN_FOXP3_TARGETS_CLUSTER_P3	GAVIN_FOXP3_TARGETS_CLUSTER_P3		91	-0.40541413	-1.2546227	0.16485508	1	0.999	2089	tags=38%, list=19%, signal=47%
GAUSSMANN_MLL_AF4_FUSION_TARGETS_B_UP	GAUSSMANN_MLL_AF4_FUSION_TARGETS_B_UP		18	-0.49648538	-1.2542514	0.17967331	1	0.999	774	tags=22%, list=7%, signal=24%
ZHAN_MULTIPLE_MYELOMA_MS_DN	ZHAN_MULTIPLE_MYELOMA_MS_DN		21	-0.43018922	-1.2528147	0.18503937	1	0.999	795	tags=19%, list=7%, signal=20%
CAFFAREL_RESPONSE_TO_THC_24HR_5_UP	CAFFAREL_RESPONSE_TO_THC_24HR_5_UP		22	-0.3733434	-1.2517445	0.22727273	1	0.999	3182	tags=41%, list=28%, signal=57%
MARTINEZ_RESPONSE_TO_TRABECTEDIN_DN	MARTINEZ_RESPONSE_TO_TRABECTEDIN_DN		150	-0.31740627	-1.2496394	0.21722846	1	0.999	3373	tags=37%, list=30%, signal=53%
GINESTIER_BREAST_CANCER_20Q13_AMPLIFICATION_UP	GINESTIER_BREAST_CANCER_20Q13_AMPLIFICATION_UP		55	-0.31829834	-1.2488232	0.20779221	1	0.999	2310	tags=25%, list=21%, signal=32%
SESTO_RESPONSE_TO_UV_C8	SESTO_RESPONSE_TO_UV_C8		48	-0.41515595	-1.2486706	0.18625678	1	0.999	945	tags=23%, list=8%, signal=25%
MANTOVANI_NFKB_TARGETS_UP	MANTOVANI_NFKB_TARGETS_UP		27	-0.4972977	-1.2485338	0.17910448	1	0.999	2853	tags=59%, list=25%, signal=79%
DOANE_RESPONSE_TO_ANDROGEN_DN	DOANE_RESPONSE_TO_ANDROGEN_DN		156	-0.34207013	-1.2479683	0.15963303	1	0.999	1992	tags=26%, list=18%, signal=32%
REACTOME_3_UTR_MEDIATED_TRANSLATIONAL_REGULATION	REACTOME_3_UTR_MEDIATED_TRANSLATIONAL_REGULATION		56	-0.38800114	-1.2477301	0.2672234	1	0.999	5019	tags=66%, list=45%, signal=119%
CHARAFE_BREAST_CANCER_LUMINAL_VS_BASAL_UP	CHARAFE_BREAST_CANCER_LUMINAL_VS_BASAL_UP		162	-0.3504403	-1.2472944	0.16911764	1	0.999	3311	tags=44%, list=30%, signal=62%
WANG_RESPONSE_TO_BEXAROTENE_DN	WANG_RESPONSE_TO_BEXAROTENE_DN		20	-0.48295948	-1.246335	0.21212122	1	0.999	1398	tags=30%, list=12%, signal=34%
MARZEC_IL2_SIGNALING_UP	MARZEC_IL2_SIGNALING_UP		66	-0.37019414	-1.2456151	0.16515426	1	0.999	2685	tags=39%, list=24%, signal=52%
LEE_METASTASIS_AND_ALTERNATIVE_SPLICING_DN	LEE_METASTASIS_AND_ALTERNATIVE_SPLICING_DN		29	-0.40343815	-1.2453526	0.17962962	1	0.999	3402	tags=55%, list=30%, signal=79%
VALK_AML_CLUSTER_2	VALK_AML_CLUSTER_2		17	-0.49527746	-1.2450181	0.18679245	1	0.999	525	tags=24%, list=5%, signal=25%
HOFFMANN_IMMATURE_TO_MATURE_B_LYMPHOCYTE_UP	HOFFMANN_IMMATURE_TO_MATURE_B_LYMPHOCYTE_UP		25	-0.48207164	-1.2443165	0.20075047	1	0.999	1553	tags=36%, list=14%, signal=42%
BIOCARTA_EDG1_PATHWAY	BIOCARTA_EDG1_PATHWAY		16	-0.47914207	-1.2440165	0.19038461	1	0.999	1196	tags=38%, list=11%, signal=42%
SPIRA_SMOKERS_LUNG_CANCER_UP	SPIRA_SMOKERS_LUNG_CANCER_UP		24	-0.46154073	-1.2416234	0.20450282	1	0.999	3152	tags=50%, list=28%, signal=69%
DEURIG_T_CELL_PROLYMPHOCYTIC_LEUKEMIA_DN	DEURIG_T_CELL_PROLYMPHOCYTIC_LEUKEMIA_DN		174	-0.36675698	-1.2400318	0.20035778	1	0.999	2066	tags=29%, list=18%, signal=35%
HERNANDEZ_ABERRANT_MITOSIS_BY_DOCETACEL_2NM_DN	HERNANDEZ_ABERRANT_MITOSIS_BY_DOCETACEL_2NM_DN		16	-0.52155054	-1.2397467	0.2010772	1	0.999	1181	tags=31%, list=11%, signal=35%
KEGG_SMALL_CELL_LUNG_CANCER	KEGG_SMALL_CELL_LUNG_CANCER		48	-0.37887254	-1.2374855	0.20262665	1	0.999	2798	tags=46%, list=25%, signal=61%
RASHI_NFKB1_TARGETS	RASHI_NFKB1_TARGETS		16	-0.52711725	-1.2374618	0.24521072	1	0.999	2974	tags=56%, list=27%, signal=76%
ST_FAS_SIGNALING_PATHWAY	ST_FAS_SIGNALING_PATHWAY		40	-0.354442	-1.2368904	0.20626152	1	0.999	2822	tags=38%, list=25%, signal=50%
REACTOME_INTRINSIC_PATHWAY_FOR_APOPTOSIS	REACTOME_INTRINSIC_PATHWAY_FOR_APOPTOSIS		15	-0.45013046	-1.2368258	0.23062016	1	0.999	2438	tags=33%, list=22%, signal=43%
MCBRYAN_PUBERTAL_BREAST_6_7WK_DN	MCBRYAN_PUBERTAL_BREAST_6_7WK_DN		57	-0.4330084	-1.2364475	0.19784173	1	0.999	1178	tags=28%, list=11%, signal=31%
BIOCARTA_VEGF_PATHWAY	BIOCARTA_VEGF_PATHWAY		17	-0.45017546	-1.2348714	0.23308271	1	0.999	3689	tags=65%, list=33%, signal=96%
DORN_ADENOVIRUS_INFECTION_24HR_DN	DORN_ADENOVIRUS_INFECTION_24HR_DN		33	-0.4106219	-1.2345015	0.21387284	1	0.999	2103	tags=39%, list=19%, signal=48%
LUI_THYROID_CANCER_PAX8_PPARG_UP	LUI_THYROID_CANCER_PAX8_PPARG_UP		26	-0.4261883	-1.2335342	0.19314079	1	0.999	2689	tags=46%, list=24%, signal=61%
WHITFIELD_CELL_CYCLE_G2_M	WHITFIELD_CELL_CYCLE_G2_M		126	-0.34843758	-1.232081	0.2033582	1	0.999	3268	tags=40%, list=29%, signal=55%
REACTOME_CELL_CELL_COMMUNICATION	REACTOME_CELL_CELL_COMMUNICATION		80	-0.3881922	-1.2303816	0.18233083	1	0.999	1542	tags=31%, list=14%, signal=36%
REACTOME_TRANSPORT_OF_VITAMINS_NUCLEOSIDES_AND_RELATED_MOLECULES	REACTOME_TRANSPORT_OF_VITAMINS_NUCLEOSIDES_AND_RELATED_MOLECULES		20	-0.43442643	-1.2297232	0.22348484	1	0.999	2853	tags=50%, list=25%, signal=67%
SIG_BCR_SIGNALING_PATHWAY	SIG_BCR_SIGNALING_PATHWAY		30	-0.40268195	-1.229184	0.23320895	1	0.999	2313	tags=37%, list=21%, signal=46%
PID_ATM_PATHWAY	PID_ATM_PATHWAY		21	-0.43856964	-1.227904	0.28880158	1	0.999	4104	tags=52%, list=37%, signal=83%
WU_CELL_MIGRATION	WU_CELL_MIGRATION		120	-0.42552683	-1.2268384	0.2	1	0.999	2166	tags=38%, list=19%, signal=46%
VALK_AML_CLUSTER_13	VALK_AML_CLUSTER_13		16	-0.488491	-1.2268325	0.21022727	1	0.999	223	tags=19%, list=2%, signal=19%
AMIT_EGF_RESPONSE_120_HELA	AMIT_EGF_RESPONSE_120_HELA		50	-0.41838306	-1.2247475	0.22326455	1	0.999	2034	tags=34%, list=18%, signal=41%
GAVIN_FOXP3_TARGETS_CLUSTER_T4	GAVIN_FOXP3_TARGETS_CLUSTER_T4		53	-0.35498658	-1.2245947	0.19963703	1	0.999	1627	tags=23%, list=15%, signal=26%
PID_SHP2_PATHWAY	PID_SHP2_PATHWAY		34	-0.40357932	-1.2242469	0.2034549	1	0.999	2427	tags=35%, list=22%, signal=45%
HOFMANN_MYELODYSPLASTIC_SYNDROM_LOW_RISK_DN	HOFMANN_MYELODYSPLASTIC_SYNDROM_LOW_RISK_DN		19	-0.4199879	-1.2234379	0.23003802	1	0.999	2240	tags=32%, list=20%, signal=39%
LAU_APOPTOSIS_CDKN2A_UP	LAU_APOPTOSIS_CDKN2A_UP		36	-0.36544943	-1.2225411	0.24074075	1	0.999	4086	tags=56%, list=36%, signal=87%
REACTOME_IL_3_5_AND_GM_CSF_SIGNALING	REACTOME_IL_3_5_AND_GM_CSF_SIGNALING		32	-0.41140714	-1.2221279	0.24482109	1	0.999	3755	tags=63%, list=34%, signal=94%
BOYLAN_MULTIPLE_MYELOMA_C_CLUSTER_DN	BOYLAN_MULTIPLE_MYELOMA_C_CLUSTER_DN		18	-0.48094058	-1.219996	0.22659177	1	0.999	2249	tags=39%, list=20%, signal=49%
WHITFIELD_CELL_CYCLE_G1_S	WHITFIELD_CELL_CYCLE_G1_S		63	-0.3965165	-1.2198728	0.2416357	1	0.999	4545	tags=59%, list=41%, signal=98%
PID_REELINPATHWAY	PID_REELINPATHWAY		16	-0.45703956	-1.2178005	0.23719165	1	0.999	2416	tags=44%, list=22%, signal=56%
REACTOME_TIE2_SIGNALING	REACTOME_TIE2_SIGNALING		16	-0.46095195	-1.2168425	0.20952381	1	0.999	2207	tags=38%, list=20%, signal=47%
BROWNE_HCMV_INFECTION_2HR_DN	BROWNE_HCMV_INFECTION_2HR_DN		31	-0.4471581	-1.215854	0.20484172	1	0.999	1076	tags=26%, list=10%, signal=28%
MORI_SMALL_PRE_BII_LYMPHOCYTE_DN	MORI_SMALL_PRE_BII_LYMPHOCYTE_DN		54	-0.35394958	-1.215521	0.20864661	1	0.999	2590	tags=31%, list=23%, signal=41%
REACTOME_MEIOTIC_RECOMBINATION	REACTOME_MEIOTIC_RECOMBINATION		27	-0.4353039	-1.2144628	0.27480915	1	0.999	4104	tags=63%, list=37%, signal=99%
ST_GAQ_PATHWAY	ST_GAQ_PATHWAY		18	-0.4366735	-1.2140647	0.21824686	1	0.999	1804	tags=39%, list=16%, signal=46%
LIEN_BREAST_CARCINOMA_METAPLASTIC_VS_DUCTAL_DN	LIEN_BREAST_CARCINOMA_METAPLASTIC_VS_DUCTAL_DN		51	-0.45131394	-1.2136092	0.22456814	1	0.999	1633	tags=35%, list=15%, signal=41%
HAMAI_APOPTOSIS_VIA_TRAIL_UP	HAMAI_APOPTOSIS_VIA_TRAIL_UP		294	-0.32697946	-1.2127041	0.21771218	1	0.999	3432	tags=42%, list=31%, signal=59%
PUJANA_BREAST_CANCER_LIT_INT_NETWORK	PUJANA_BREAST_CANCER_LIT_INT_NETWORK		64	-0.36864492	-1.2125745	0.2753346	1	0.999	4104	tags=52%, list=37%, signal=81%
ONGUSAHA_TP53_TARGETS	ONGUSAHA_TP53_TARGETS		29	-0.4799641	-1.2119287	0.25426945	1	0.999	2462	tags=41%, list=22%, signal=53%
BIOCARTA_IL12_PATHWAY	BIOCARTA_IL12_PATHWAY		15	-0.557226	-1.210609	0.2631579	1	0.999	2315	tags=47%, list=21%, signal=59%
PID_WNT_NONCANONICAL_PATHWAY	PID_WNT_NONCANONICAL_PATHWAY		22	-0.40685806	-1.2097108	0.22727273	1	0.999	2704	tags=41%, list=24%, signal=54%
JUBAN_TARGETS_OF_SPI1_AND_FLI1_DN	JUBAN_TARGETS_OF_SPI1_AND_FLI1_DN		56	-0.3139621	-1.2089419	0.2637571	1	0.999	1969	tags=23%, list=18%, signal=28%
KEGG_DORSO_VENTRAL_AXIS_FORMATION	KEGG_DORSO_VENTRAL_AXIS_FORMATION		15	-0.48076633	-1.2077634	0.22532588	1	0.999	169	tags=13%, list=2%, signal=14%
SANA_TNF_SIGNALING_DN	SANA_TNF_SIGNALING_DN		62	-0.41126162	-1.2077068	0.24528302	1	0.999	1753	tags=29%, list=16%, signal=34%
BOHN_PRIMARY_IMMUNODEFICIENCY_SYNDROM_DN	BOHN_PRIMARY_IMMUNODEFICIENCY_SYNDROM_DN		30	-0.41803625	-1.206314	0.25093633	1	0.999	3559	tags=50%, list=32%, signal=73%
REACTOME_SIGNALING_BY_NOTCH1	REACTOME_SIGNALING_BY_NOTCH1		39	-0.3632536	-1.2051271	0.21682243	1	0.999	2068	tags=28%, list=18%, signal=34%
REACTOME_HEPARAN_SULFATE_HEPARIN_HS_GAG_METABOLISM	REACTOME_HEPARAN_SULFATE_HEPARIN_HS_GAG_METABOLISM		32	-0.42229837	-1.2031785	0.22180451	1	0.999	934	tags=16%, list=8%, signal=17%
REACTOME_KINESINS	REACTOME_KINESINS		16	-0.53275335	-1.2027605	0.282	1	0.999	4466	tags=75%, list=40%, signal=125%
ST_INTERLEUKIN_4_PATHWAY	ST_INTERLEUKIN_4_PATHWAY		17	-0.45549944	-1.2017434	0.2650376	1	0.999	3755	tags=65%, list=34%, signal=97%
LIU_CDX2_TARGETS_UP	LIU_CDX2_TARGETS_UP		31	-0.45626378	-1.2017263	0.20934579	1	0.999	2068	tags=42%, list=18%, signal=51%
MAGRANGEAS_MULTIPLE_MYELOMA_IGG_VS_IGA_UP	MAGRANGEAS_MULTIPLE_MYELOMA_IGG_VS_IGA_UP		17	-0.43998116	-1.2011884	0.23404256	1	0.999	2609	tags=47%, list=23%, signal=61%
VERHAAK_GLIOBLASTOMA_CLASSICAL	VERHAAK_GLIOBLASTOMA_CLASSICAL		108	-0.36139053	-1.200674	0.20257826	1	0.999	1138	tags=24%, list=10%, signal=27%
GALLUZZI_PERMEABILIZE_MITOCHONDRIA	GALLUZZI_PERMEABILIZE_MITOCHONDRIA		29	-0.37103853	-1.2001064	0.22580644	1	0.999	3329	tags=38%, list=30%, signal=54%
HENDRICKS_SMARCA4_TARGETS_DN	HENDRICKS_SMARCA4_TARGETS_DN		37	-0.4361273	-1.1994904	0.24181817	1	0.999	2177	tags=38%, list=19%, signal=47%
BOSCO_ALLERGEN_INDUCED_TH2_ASSOCIATED_MODULE	BOSCO_ALLERGEN_INDUCED_TH2_ASSOCIATED_MODULE		84	-0.38379312	-1.1994348	0.21626617	1	0.999	1810	tags=30%, list=16%, signal=35%
ZWANG_CLASS_3_TRANSIENTLY_INDUCED_BY_EGF	ZWANG_CLASS_3_TRANSIENTLY_INDUCED_BY_EGF		133	-0.3745654	-1.1990726	0.22105263	1	0.999	3162	tags=44%, list=28%, signal=61%
PID_ER_NONGENOMIC_PATHWAY	PID_ER_NONGENOMIC_PATHWAY		28	-0.39656743	-1.1985478	0.24444444	1	0.999	2207	tags=32%, list=20%, signal=40%
GALE_APL_WITH_FLT3_MUTATED_UP	GALE_APL_WITH_FLT3_MUTATED_UP		22	-0.4072466	-1.1974479	0.26744187	1	0.999	1383	tags=27%, list=12%, signal=31%
BYSTROEM_CORRELATED_WITH_IL5_DN	BYSTROEM_CORRELATED_WITH_IL5_DN		47	-0.38141608	-1.1961802	0.2522686	1	0.999	3602	tags=51%, list=32%, signal=75%
ENK_UV_RESPONSE_EPIDERMIS_UP	ENK_UV_RESPONSE_EPIDERMIS_UP		187	-0.29817632	-1.1938891	0.20366973	1	0.999	2523	tags=27%, list=23%, signal=34%
HINATA_NFKB_TARGETS_KERATINOCYTE_UP	HINATA_NFKB_TARGETS_KERATINOCYTE_UP		60	-0.43619654	-1.1938853	0.25174826	1	0.999	2034	tags=32%, list=18%, signal=38%
SHIN_B_CELL_LYMPHOMA_CLUSTER_7	SHIN_B_CELL_LYMPHOMA_CLUSTER_7		19	-0.43552616	-1.1930987	0.24282983	1	0.999	2009	tags=32%, list=18%, signal=38%
FLECHNER_PBL_KIDNEY_TRANSPLANT_REJECTED_VS_OK_UP	FLECHNER_PBL_KIDNEY_TRANSPLANT_REJECTED_VS_OK_UP		43	-0.34560698	-1.1927462	0.26728973	1	0.999	3374	tags=42%, list=30%, signal=60%
MIKKELSEN_ES_ICP_WITH_H3K27ME3	MIKKELSEN_ES_ICP_WITH_H3K27ME3		23	-0.485246	-1.1923916	0.26	1	0.999	1824	tags=35%, list=16%, signal=41%
ENK_UV_RESPONSE_KERATINOCYTE_DN	ENK_UV_RESPONSE_KERATINOCYTE_DN		302	-0.29490343	-1.1922765	0.2565543	1	0.999	3656	tags=41%, list=33%, signal=60%
GRAESSMANN_RESPONSE_TO_MC_AND_DOXORUBICIN_UP	GRAESSMANN_RESPONSE_TO_MC_AND_DOXORUBICIN_UP		411	-0.29621732	-1.1894718	0.19859402	1	0.999	2405	tags=28%, list=21%, signal=35%
ONO_FOXP3_TARGETS_UP	ONO_FOXP3_TARGETS_UP		20	-0.51199317	-1.1889302	0.27171904	1	0.999	1831	tags=45%, list=16%, signal=54%
TONKS_TARGETS_OF_RUNX1_RUNX1T1_FUSION_HSC_UP	TONKS_TARGETS_OF_RUNX1_RUNX1T1_FUSION_HSC_UP		110	-0.38838273	-1.1882522	0.23327306	1	0.999	2363	tags=35%, list=21%, signal=44%
CHEMNITZ_RESPONSE_TO_PROSTAGLANDIN_E2_DN	CHEMNITZ_RESPONSE_TO_PROSTAGLANDIN_E2_DN		180	-0.3312625	-1.1880984	0.19789842	1	0.999	2218	tags=31%, list=20%, signal=37%
HADDAD_T_LYMPHOCYTE_AND_NK_PROGENITOR_UP	HADDAD_T_LYMPHOCYTE_AND_NK_PROGENITOR_UP		43	-0.401196	-1.1878982	0.21818182	1	0.999	1415	tags=33%, list=13%, signal=37%
GAL_LEUKEMIC_STEM_CELL_UP	GAL_LEUKEMIC_STEM_CELL_UP		55	-0.37050828	-1.1874563	0.21288015	1	0.999	1454	tags=29%, list=13%, signal=33%
NUYTTEN_NIPP1_TARGETS_DN	NUYTTEN_NIPP1_TARGETS_DN		443	-0.2836194	-1.1869615	0.2153025	1	0.999	2451	tags=27%, list=22%, signal=34%
PASQUALUCCI_LYMPHOMA_BY_GC_STAGE_UP	PASQUALUCCI_LYMPHOMA_BY_GC_STAGE_UP		176	-0.3078752	-1.1869456	0.20466787	1	0.999	2483	tags=31%, list=22%, signal=39%
PID_P75NTRPATHWAY	PID_P75NTRPATHWAY		43	-0.3231707	-1.186903	0.22142857	1	0.999	2670	tags=37%, list=24%, signal=49%
GRAHAM_CML_DIVIDING_VS_NORMAL_QUIESCENT_DN	GRAHAM_CML_DIVIDING_VS_NORMAL_QUIESCENT_DN		50	-0.4338137	-1.1860325	0.24816176	1	0.999	2670	tags=42%, list=24%, signal=55%
BOYLAN_MULTIPLE_MYELOMA_C_DN	BOYLAN_MULTIPLE_MYELOMA_C_DN		22	-0.41971597	-1.184823	0.21978022	1	0.999	2524	tags=36%, list=23%, signal=47%
JAATINEN_HEMATOPOIETIC_STEM_CELL_UP	JAATINEN_HEMATOPOIETIC_STEM_CELL_UP		146	-0.3399418	-1.1846154	0.18264015	1	0.999	2242	tags=34%, list=20%, signal=42%
REACTOME_INFLUENZA_LIFE_CYCLE	REACTOME_INFLUENZA_LIFE_CYCLE		89	-0.2978447	-1.1836737	0.31944445	1	0.999	5019	tags=58%, list=45%, signal=105%
ENK_UV_RESPONSE_EPIDERMIS_DN	ENK_UV_RESPONSE_EPIDERMIS_DN		346	-0.3147899	-1.1831974	0.21043165	1	0.999	2560	tags=32%, list=23%, signal=40%
REACTOME_ACTIVATED_NOTCH1_TRANSMITS_SIGNAL_TO_THE_NUCLEUS	REACTOME_ACTIVATED_NOTCH1_TRANSMITS_SIGNAL_TO_THE_NUCLEUS		18	-0.43518153	-1.1831094	0.2665441	1	0.999	42	tags=11%, list=0%, signal=11%
RASHI_RESPONSE_TO_IONIZING_RADIATION_5	RASHI_RESPONSE_TO_IONIZING_RADIATION_5		102	-0.31688458	-1.1825751	0.21276596	1	0.999	1295	tags=22%, list=12%, signal=24%
XU_CREBBP_TARGETS_DN	XU_CREBBP_TARGETS_DN		30	-0.4164537	-1.1823934	0.27643785	1	0.999	2416	tags=40%, list=22%, signal=51%
DURCHDEWALD_SKIN_CARCINOGENESIS_DN	DURCHDEWALD_SKIN_CARCINOGENESIS_DN		140	-0.34655225	-1.1820998	0.23529412	1	0.999	2560	tags=34%, list=23%, signal=43%
MORI_PRE_BI_LYMPHOCYTE_DN	MORI_PRE_BI_LYMPHOCYTE_DN		51	-0.4232601	-1.1810019	0.30185184	1	0.999	2393	tags=39%, list=21%, signal=50%
PEREZ_TP63_TARGETS	PEREZ_TP63_TARGETS		186	-0.35327572	-1.1806283	0.20212767	1	0.999	1604	tags=25%, list=14%, signal=29%
KUROZUMI_RESPONSE_TO_ONCOCYTIC_VIRUS	KUROZUMI_RESPONSE_TO_ONCOCYTIC_VIRUS		31	-0.5467453	-1.1805596	0.3123878	1	0.999	2399	tags=58%, list=21%, signal=74%
YAO_TEMPORAL_RESPONSE_TO_PROGESTERONE_CLUSTER_15	YAO_TEMPORAL_RESPONSE_TO_PROGESTERONE_CLUSTER_15		26	-0.443991	-1.1799424	0.2527881	1	0.999	2287	tags=38%, list=20%, signal=48%
DOANE_BREAST_CANCER_ESR1_DN	DOANE_BREAST_CANCER_ESR1_DN		31	-0.45808622	-1.1799182	0.22365989	1	0.999	1428	tags=35%, list=13%, signal=41%
DAVICIONI_PAX_FOXO1_SIGNATURE_IN_ARMS_UP	DAVICIONI_PAX_FOXO1_SIGNATURE_IN_ARMS_UP		35	-0.39587924	-1.1789263	0.2243346	1	0.999	795	tags=23%, list=7%, signal=25%
SESTO_RESPONSE_TO_UV_C2	SESTO_RESPONSE_TO_UV_C2		32	-0.36969334	-1.1765296	0.30740038	1	0.999	2930	tags=34%, list=26%, signal=46%
PID_AR_PATHWAY	PID_AR_PATHWAY		32	-0.34816286	-1.1765181	0.2792453	1	0.999	3187	tags=38%, list=28%, signal=52%
PURBEY_TARGETS_OF_CTBP1_NOT_SATB1_DN	PURBEY_TARGETS_OF_CTBP1_NOT_SATB1_DN		246	-0.29468885	-1.1763026	0.19818182	1	0.999	2704	tags=29%, list=24%, signal=37%
REACTOME_TRANSLATION	REACTOME_TRANSLATION		86	-0.3171557	-1.1762264	0.31157896	1	0.999	4701	tags=55%, list=42%, signal=93%
FUJII_YBX1_TARGETS_UP	FUJII_YBX1_TARGETS_UP		22	-0.4828984	-1.174854	0.25093633	1	0.999	1193	tags=32%, list=11%, signal=36%
OHM_METHYLATED_IN_ADULT_CANCERS	OHM_METHYLATED_IN_ADULT_CANCERS		18	-0.43775555	-1.1744988	0.25559703	1	0.999	641	tags=22%, list=6%, signal=24%
LIM_MAMMARY_STEM_CELL_UP	LIM_MAMMARY_STEM_CELL_UP		281	-0.4413209	-1.1743814	0.29444444	1	0.999	1974	tags=38%, list=18%, signal=45%
KAUFFMANN_DNA_REPAIR_GENES	KAUFFMANN_DNA_REPAIR_GENES		155	-0.32788754	-1.1726203	0.28816795	1	0.999	4104	tags=50%, list=37%, signal=77%
ZHAN_V1_LATE_DIFFERENTIATION_GENES_UP	ZHAN_V1_LATE_DIFFERENTIATION_GENES_UP		27	-0.43361485	-1.1726035	0.30811808	1	0.999	2267	tags=41%, list=20%, signal=51%
FINAK_BREAST_CANCER_SDPP_SIGNATURE	FINAK_BREAST_CANCER_SDPP_SIGNATURE		17	-0.5425795	-1.1725143	0.26386234	1	0.999	2050	tags=47%, list=18%, signal=58%
SHIPP_DLBCL_VS_FOLLICULAR_LYMPHOMA_DN	SHIPP_DLBCL_VS_FOLLICULAR_LYMPHOMA_DN		29	-0.4741103	-1.1721766	0.27985075	1	0.999	2692	tags=45%, list=24%, signal=59%
REACTOME_INFLUENZA_VIRAL_RNA_TRANSCRIPTION_AND_REPLICATION	REACTOME_INFLUENZA_VIRAL_RNA_TRANSCRIPTION_AND_REPLICATION		67	-0.32802278	-1.1720631	0.30688936	1	0.999	5019	tags=60%, list=45%, signal=108%
PROVENZANI_METASTASIS_DN	PROVENZANI_METASTASIS_DN		93	-0.33773264	-1.1714599	0.24814814	1	0.999	2073	tags=26%, list=19%, signal=31%
SMITH_TERT_TARGETS_DN	SMITH_TERT_TARGETS_DN		59	-0.38228807	-1.1713142	0.2245283	1	0.999	1742	tags=31%, list=16%, signal=36%
MATZUK_SPERMATID_DIFFERENTIATION	MATZUK_SPERMATID_DIFFERENTIATION		23	-0.4057546	-1.1711193	0.28190476	1	0.999	2063	tags=35%, list=18%, signal=43%
CROMER_METASTASIS_UP	CROMER_METASTASIS_UP		51	-0.3427785	-1.1700062	0.27111983	1	0.999	3762	tags=57%, list=34%, signal=85%
PHONG_TNF_RESPONSE_NOT_VIA_P38	PHONG_TNF_RESPONSE_NOT_VIA_P38		205	-0.3215814	-1.1686617	0.24333926	1	0.999	2798	tags=40%, list=25%, signal=52%
MANN_RESPONSE_TO_AMIFOSTINE_UP	MANN_RESPONSE_TO_AMIFOSTINE_UP		16	-0.3936155	-1.1684885	0.26407766	1	0.999	1499	tags=31%, list=13%, signal=36%
INGRAM_SHH_TARGETS_DN	INGRAM_SHH_TARGETS_DN		40	-0.45184496	-1.1675378	0.2662835	1	0.999	1755	tags=30%, list=16%, signal=35%
PENG_GLUTAMINE_DEPRIVATION_UP	PENG_GLUTAMINE_DEPRIVATION_UP		30	-0.35520557	-1.1666987	0.27095518	1	0.999	3651	tags=50%, list=33%, signal=74%
MARTINEZ_TP53_TARGETS_DN	MARTINEZ_TP53_TARGETS_DN		368	-0.3003987	-1.1664972	0.21571906	1	0.999	2408	tags=32%, list=22%, signal=39%
REACTOME_RNA_POL_I_TRANSCRIPTION_TERMINATION	REACTOME_RNA_POL_I_TRANSCRIPTION_TERMINATION		16	-0.40288445	-1.166382	0.312749	1	0.999	1555	tags=19%, list=14%, signal=22%
AMIT_SERUM_RESPONSE_60_MCF10A	AMIT_SERUM_RESPONSE_60_MCF10A		38	-0.4058571	-1.16633	0.256167	1	0.999	3422	tags=50%, list=31%, signal=72%
GOZGIT_ESR1_TARGETS_DN	GOZGIT_ESR1_TARGETS_DN		378	-0.33730575	-1.165767	0.20774648	1	0.999	1201	tags=22%, list=11%, signal=23%
STEIN_ESRRA_TARGETS_DN	STEIN_ESRRA_TARGETS_DN		58	-0.32550463	-1.1656839	0.22719142	1	0.999	2215	tags=33%, list=20%, signal=41%
GAUSSMANN_MLL_AF4_FUSION_TARGETS_E_UP	GAUSSMANN_MLL_AF4_FUSION_TARGETS_E_UP		58	-0.456472	-1.1648065	0.27549195	1	0.999	837	tags=26%, list=7%, signal=28%
KEGG_CYTOSOLIC_DNA_SENSING_PATHWAY	KEGG_CYTOSOLIC_DNA_SENSING_PATHWAY		28	-0.401634	-1.1645025	0.2754159	1	0.999	2584	tags=46%, list=23%, signal=60%
RODRIGUES_THYROID_CARCINOMA_ANAPLASTIC_DN	RODRIGUES_THYROID_CARCINOMA_ANAPLASTIC_DN		267	-0.32952338	-1.1643322	0.24181817	1	0.999	2477	tags=35%, list=22%, signal=44%
VALK_AML_CLUSTER_10	VALK_AML_CLUSTER_10		18	-0.457117	-1.1642742	0.25612053	1	0.999	2193	tags=50%, list=20%, signal=62%
JAEGER_METASTASIS_DN	JAEGER_METASTASIS_DN		144	-0.43494716	-1.1637275	0.2736842	1	0.999	1975	tags=39%, list=18%, signal=47%
OSMAN_BLADDER_CANCER_DN	OSMAN_BLADDER_CANCER_DN		173	-0.26408887	-1.1634872	0.2825279	1	0.999	4598	tags=53%, list=41%, signal=88%
BEGUM_TARGETS_OF_PAX3_FOXO1_FUSION_UP	BEGUM_TARGETS_OF_PAX3_FOXO1_FUSION_UP		37	-0.44544086	-1.1622	0.27355072	1	0.999	610	tags=24%, list=5%, signal=26%
NAGASHIMA_NRG1_SIGNALING_UP	NAGASHIMA_NRG1_SIGNALING_UP		127	-0.38319978	-1.1618313	0.29520294	1	0.999	2376	tags=34%, list=21%, signal=42%
MANTOVANI_VIRAL_GPCR_SIGNALING_UP	MANTOVANI_VIRAL_GPCR_SIGNALING_UP		51	-0.39167547	-1.1606163	0.21875	1	0.999	2853	tags=43%, list=25%, signal=58%
BOYLAN_MULTIPLE_MYELOMA_C_CLUSTER_UP	BOYLAN_MULTIPLE_MYELOMA_C_CLUSTER_UP		22	-0.416327	-1.160165	0.27788278	1	0.999	2149	tags=36%, list=19%, signal=45%
KEGG_INTESTINAL_IMMUNE_NETWORK_FOR_IGA_PRODUCTION	KEGG_INTESTINAL_IMMUNE_NETWORK_FOR_IGA_PRODUCTION		26	-0.46725532	-1.1586713	0.30363637	1	0.999	3514	tags=65%, list=31%, signal=95%
YAMASHITA_LIVER_CANCER_STEM_CELL_UP	YAMASHITA_LIVER_CANCER_STEM_CELL_UP		32	-0.3952477	-1.1582059	0.25046042	1	0.999	665	tags=22%, list=6%, signal=23%
JOHNSTONE_PARVB_TARGETS_2_DN	JOHNSTONE_PARVB_TARGETS_2_DN		177	-0.300625	-1.157122	0.26992753	1	0.999	2458	tags=30%, list=22%, signal=38%
KRIGE_RESPONSE_TO_TOSEDOSTAT_24HR_UP	KRIGE_RESPONSE_TO_TOSEDOSTAT_24HR_UP		353	-0.30968866	-1.1570519	0.2574074	1	0.999	2472	tags=30%, list=22%, signal=37%
JI_RESPONSE_TO_FSH_DN	JI_RESPONSE_TO_FSH_DN		37	-0.34300512	-1.1562818	0.27985075	1	0.999	2155	tags=24%, list=19%, signal=30%
XU_HGF_TARGETS_REPRESSED_BY_AKT1_DN	XU_HGF_TARGETS_REPRESSED_BY_AKT1_DN		49	-0.37606817	-1.1560073	0.23007247	1	0.999	999	tags=22%, list=9%, signal=25%
WORSCHECH_TUMOR_EVASION_AND_TOLEROGENICITY_UP	WORSCHECH_TUMOR_EVASION_AND_TOLEROGENICITY_UP		22	-0.503974	-1.1554435	0.28060263	1	0.999	1835	tags=36%, list=16%, signal=43%
MORI_MATURE_B_LYMPHOCYTE_UP	MORI_MATURE_B_LYMPHOCYTE_UP		58	-0.42114544	-1.1546308	0.33579335	1	0.999	2964	tags=45%, list=26%, signal=61%
CASORELLI_ACUTE_PROMYELOCYTIC_LEUKEMIA_UP	CASORELLI_ACUTE_PROMYELOCYTIC_LEUKEMIA_UP		96	-0.34210432	-1.1530588	0.25367647	1	0.999	2352	tags=31%, list=21%, signal=39%
REACTOME_SIGNALING_BY_EGFR_IN_CANCER	REACTOME_SIGNALING_BY_EGFR_IN_CANCER		68	-0.29964837	-1.1526104	0.26556778	1	0.999	1871	tags=25%, list=17%, signal=30%
PID_IL23PATHWAY	PID_IL23PATHWAY		19	-0.49555126	-1.1525706	0.3151184	1	0.999	2207	tags=42%, list=20%, signal=52%
BIOCARTA_IL1R_PATHWAY	BIOCARTA_IL1R_PATHWAY		18	-0.3897497	-1.1524247	0.2869875	1	0.999	3412	tags=44%, list=30%, signal=64%
DAVICIONI_MOLECULAR_ARMS_VS_ERMS_UP	DAVICIONI_MOLECULAR_ARMS_VS_ERMS_UP		183	-0.27394313	-1.1512797	0.2267658	1	0.999	1173	tags=17%, list=10%, signal=19%
TOMLINS_PROSTATE_CANCER_UP	TOMLINS_PROSTATE_CANCER_UP		22	-0.3748063	-1.1512237	0.27767694	1	0.999	2750	tags=45%, list=25%, signal=60%
LIU_SOX4_TARGETS_UP	LIU_SOX4_TARGETS_UP		64	-0.31462792	-1.1504414	0.2777778	1	0.999	2802	tags=33%, list=25%, signal=44%
GRADE_COLON_CANCER_DN	GRADE_COLON_CANCER_DN		15	-0.4693587	-1.1499437	0.26779026	1	0.999	1831	tags=33%, list=16%, signal=40%
DORN_ADENOVIRUS_INFECTION_48HR_DN	DORN_ADENOVIRUS_INFECTION_48HR_DN		29	-0.38910922	-1.1490836	0.30019492	1	0.999	2956	tags=45%, list=26%, signal=61%
LIU_PROSTATE_CANCER_UP	LIU_PROSTATE_CANCER_UP		52	-0.3471604	-1.1480261	0.26565465	1	0.999	2632	tags=38%, list=24%, signal=50%
CHESLER_BRAIN_QTL_CIS	CHESLER_BRAIN_QTL_CIS		47	-0.34617966	-1.1473875	0.2920354	1	0.999	2605	tags=38%, list=23%, signal=50%
DOANE_BREAST_CANCER_CLASSES_DN	DOANE_BREAST_CANCER_CLASSES_DN		22	-0.4200737	-1.1469879	0.27041742	1	0.999	1147	tags=27%, list=10%, signal=30%
KEGG_VASCULAR_SMOOTH_MUSCLE_CONTRACTION	KEGG_VASCULAR_SMOOTH_MUSCLE_CONTRACTION		74	-0.3514395	-1.1464568	0.29078013	1	0.999	1738	tags=24%, list=16%, signal=29%
PID_EPHA_FWDPATHWAY	PID_EPHA_FWDPATHWAY		25	-0.41300052	-1.1456983	0.3001912	1	0.999	2116	tags=32%, list=19%, signal=39%
MOHANKUMAR_TLX1_TARGETS_DN	MOHANKUMAR_TLX1_TARGETS_DN		90	-0.3723922	-1.1444037	0.2504472	1	0.999	2348	tags=39%, list=21%, signal=49%
RAO_BOUND_BY_SALL4_ISOFORM_B	RAO_BOUND_BY_SALL4_ISOFORM_B		265	-0.28872856	-1.1430625	0.25668448	1	0.999	2702	tags=32%, list=24%, signal=41%
TENEDINI_MEGAKARYOCYTE_MARKERS	TENEDINI_MEGAKARYOCYTE_MARKERS		39	-0.39664114	-1.1428593	0.29238755	1	0.999	2956	tags=46%, list=26%, signal=62%
BAKKER_FOXO3_TARGETS_UP	BAKKER_FOXO3_TARGETS_UP		34	-0.3902058	-1.142744	0.32007575	1	0.999	1964	tags=32%, list=18%, signal=39%
ZWANG_CLASS_1_TRANSIENTLY_INDUCED_BY_EGF	ZWANG_CLASS_1_TRANSIENTLY_INDUCED_BY_EGF		260	-0.3251538	-1.1425371	0.26156583	1	0.999	2799	tags=33%, list=25%, signal=44%
HOFMANN_CELL_LYMPHOMA_UP	HOFMANN_CELL_LYMPHOMA_UP		30	-0.38058245	-1.1418157	0.29558542	1	0.999	2635	tags=40%, list=24%, signal=52%
SWEET_KRAS_TARGETS_UP	SWEET_KRAS_TARGETS_UP		58	-0.4277085	-1.1410383	0.3020258	1	0.999	2608	tags=41%, list=23%, signal=54%
PID_IL8CXCR1_PATHWAY	PID_IL8CXCR1_PATHWAY		18	-0.44594365	-1.1397	0.32222223	1	0.999	3559	tags=67%, list=32%, signal=98%
BHAT_ESR1_TARGETS_NOT_VIA_AKT1_UP	BHAT_ESR1_TARGETS_NOT_VIA_AKT1_UP		116	-0.3072585	-1.1388854	0.23411979	1	0.999	2317	tags=29%, list=21%, signal=37%
PID_ERBB1_RECEPTOR_PROXIMAL_PATHWAY	PID_ERBB1_RECEPTOR_PROXIMAL_PATHWAY		23	-0.39046645	-1.1386507	0.30392158	1	0.999	3755	tags=57%, list=34%, signal=85%
GARGALOVIC_RESPONSE_TO_OXIDIZED_PHOSPHOLIPIDS_BLUE_DN	GARGALOVIC_RESPONSE_TO_OXIDIZED_PHOSPHOLIPIDS_BLUE_DN		30	-0.3804821	-1.1361165	0.29889297	1	0.999	3300	tags=43%, list=29%, signal=61%
KEGG_T_CELL_RECEPTOR_SIGNALING_PATHWAY	KEGG_T_CELL_RECEPTOR_SIGNALING_PATHWAY		68	-0.35092977	-1.1360085	0.31834534	1	0.999	2213	tags=28%, list=20%, signal=35%
MARTINEZ_RB1_AND_TP53_TARGETS_DN	MARTINEZ_RB1_AND_TP53_TARGETS_DN		362	-0.29663876	-1.135999	0.25649914	1	0.999	2408	tags=31%, list=22%, signal=39%
BIOCARTA_IGF1R_PATHWAY	BIOCARTA_IGF1R_PATHWAY		15	-0.39214814	-1.1357099	0.317757	1	0.999	2207	tags=27%, list=20%, signal=33%
KRIGE_RESPONSE_TO_TOSEDOSTAT_6HR_UP	KRIGE_RESPONSE_TO_TOSEDOSTAT_6HR_UP		435	-0.27657706	-1.134839	0.26714802	1	0.999	2472	tags=28%, list=22%, signal=34%
KORKOLA_TERATOMA	KORKOLA_TERATOMA		27	-0.42627928	-1.1343671	0.27969348	1	0.999	1376	tags=33%, list=12%, signal=38%
ZHAN_MULTIPLE_MYELOMA_CD1_VS_CD2_DN	ZHAN_MULTIPLE_MYELOMA_CD1_VS_CD2_DN		24	-0.39840385	-1.1333212	0.28395063	1	0.999	1842	tags=38%, list=16%, signal=45%
BACOLOD_RESISTANCE_TO_ALKYLATING_AGENTS_DN	BACOLOD_RESISTANCE_TO_ALKYLATING_AGENTS_DN		31	-0.32822195	-1.133169	0.27799228	1	0.999	1734	tags=19%, list=15%, signal=23%
REACTOME_NEGATIVE_REGULATORS_OF_RIG_I_MDA5_SIGNALING	REACTOME_NEGATIVE_REGULATORS_OF_RIG_I_MDA5_SIGNALING		15	-0.40979186	-1.1322411	0.35452795	1	0.999	2989	tags=67%, list=27%, signal=91%
ZHAN_MULTIPLE_MYELOMA_PR_DN	ZHAN_MULTIPLE_MYELOMA_PR_DN		19	-0.42619267	-1.1307144	0.29300568	1	0.999	2096	tags=37%, list=19%, signal=45%
VANASSE_BCL2_TARGETS_DN	VANASSE_BCL2_TARGETS_DN		45	-0.40212056	-1.1302496	0.29872495	1	0.999	2215	tags=33%, list=20%, signal=41%
SILIGAN_BOUND_BY_EWS_FLT1_FUSION	SILIGAN_BOUND_BY_EWS_FLT1_FUSION		29	-0.42372409	-1.1301162	0.29651162	1	0.999	575	tags=21%, list=5%, signal=22%
MCMURRAY_TP53_HRAS_COOPERATION_RESPONSE_DN	MCMURRAY_TP53_HRAS_COOPERATION_RESPONSE_DN		47	-0.42885363	-1.1299877	0.296846	1	0.999	1763	tags=40%, list=16%, signal=48%
MMS_MOUSE_LYMPH_HIGH_4HRS_UP	MMS_MOUSE_LYMPH_HIGH_4HRS_UP		31	-0.3776989	-1.1294149	0.31983805	1	0.999	3160	tags=39%, list=28%, signal=54%
TAVOR_CEBPA_TARGETS_UP	TAVOR_CEBPA_TARGETS_UP		41	-0.3925093	-1.1291479	0.28705442	1	1	2012	tags=32%, list=18%, signal=39%
REACTOME_SIGNALING_BY_ILS	REACTOME_SIGNALING_BY_ILS		69	-0.34622222	-1.128814	0.32830188	1	1	3190	tags=41%, list=28%, signal=56%
CUI_TCF21_TARGETS_2_DN	CUI_TCF21_TARGETS_2_DN		416	-0.34267065	-1.1282043	0.3115942	1	1	2296	tags=32%, list=21%, signal=38%
PECE_MAMMARY_STEM_CELL_UP	PECE_MAMMARY_STEM_CELL_UP		79	-0.34098175	-1.1281475	0.31684983	1	1	2450	tags=33%, list=22%, signal=42%
IWANAGA_E2F1_TARGETS_INDUCED_BY_SERUM	IWANAGA_E2F1_TARGETS_INDUCED_BY_SERUM		15	-0.45907632	-1.1280925	0.31863728	1	1	2412	tags=47%, list=22%, signal=59%
ELVIDGE_HIF1A_TARGETS_UP	ELVIDGE_HIF1A_TARGETS_UP		41	-0.34108037	-1.127777	0.28037384	1	1	2146	tags=27%, list=19%, signal=33%
TANAKA_METHYLATED_IN_ESOPHAGEAL_CARCINOMA	TANAKA_METHYLATED_IN_ESOPHAGEAL_CARCINOMA		55	-0.3224741	-1.1271558	0.270073	1	1	3263	tags=42%, list=29%, signal=59%
LANDIS_ERBB2_BREAST_TUMORS_65_UP	LANDIS_ERBB2_BREAST_TUMORS_65_UP		17	-0.47913137	-1.1261159	0.37159532	1	1	1786	tags=29%, list=16%, signal=35%
SENESE_HDAC1_AND_HDAC2_TARGETS_UP	SENESE_HDAC1_AND_HDAC2_TARGETS_UP		120	-0.36228877	-1.1255442	0.3140351	1	1	1911	tags=30%, list=17%, signal=36%
REACTOME_RNA_POL_I_TRANSCRIPTION_INITIATION	REACTOME_RNA_POL_I_TRANSCRIPTION_INITIATION		17	-0.37861693	-1.125494	0.3359375	1	1	1555	tags=18%, list=14%, signal=20%
KIM_MYC_AMPLIFICATION_TARGETS_DN	KIM_MYC_AMPLIFICATION_TARGETS_DN		42	-0.3829061	-1.1250823	0.30258304	1	1	2455	tags=43%, list=22%, signal=55%
OKUMURA_INFLAMMATORY_RESPONSE_LPS	OKUMURA_INFLAMMATORY_RESPONSE_LPS		108	-0.31872657	-1.1244631	0.28846154	1	1	1570	tags=23%, list=14%, signal=27%
NGUYEN_NOTCH1_TARGETS_UP	NGUYEN_NOTCH1_TARGETS_UP		22	-0.4146765	-1.1239825	0.33773586	1	1	2139	tags=36%, list=19%, signal=45%
TIEN_INTESTINE_PROBIOTICS_6HR_UP	TIEN_INTESTINE_PROBIOTICS_6HR_UP		31	-0.31446552	-1.1238549	0.3251029	1	1	1404	tags=13%, list=13%, signal=15%
BIOCARTA_HDAC_PATHWAY	BIOCARTA_HDAC_PATHWAY		18	-0.4065509	-1.1234188	0.32849365	1	1	999	tags=22%, list=9%, signal=24%
LEE_BMP2_TARGETS_UP	LEE_BMP2_TARGETS_UP		443	-0.34711054	-1.1227138	0.28125	1	1	2362	tags=35%, list=21%, signal=43%
REACTOME_ACTIVATION_OF_THE_MRNA_UPON_BINDING_OF_THE_CAP_BINDING_COMPLEX_AND_EIFS_AND_SUBSEQUENT_BINDING_TO_43S	REACTOME_ACTIVATION_OF_THE_MRNA_UPON_BINDING_OF_THE_CAP_BINDING_COMPLEX_AND_EIFS_AND_SUBSEQUENT_BINDING_TO_43S		26	-0.3735966	-1.1225475	0.36055776	1	1	4101	tags=46%, list=37%, signal=73%
GARGALOVIC_RESPONSE_TO_OXIDIZED_PHOSPHOLIPIDS_BLUE_UP	GARGALOVIC_RESPONSE_TO_OXIDIZED_PHOSPHOLIPIDS_BLUE_UP		57	-0.35088623	-1.1223985	0.33646616	1	1	2516	tags=33%, list=22%, signal=43%
CHEN_ETV5_TARGETS_TESTIS	CHEN_ETV5_TARGETS_TESTIS		19	-0.45151708	-1.1221917	0.35783365	1	1	4066	tags=63%, list=36%, signal=99%
FIRESTEIN_PROLIFERATION	FIRESTEIN_PROLIFERATION		89	-0.31163827	-1.1220818	0.26573426	1	1	2606	tags=33%, list=23%, signal=42%
BENPORATH_ES_1	BENPORATH_ES_1		233	-0.30162472	-1.1219827	0.28158844	1	1	2624	tags=30%, list=23%, signal=38%
PID_IL12_2PATHWAY	PID_IL12_2PATHWAY		39	-0.4422706	-1.1219641	0.3266055	1	1	2315	tags=38%, list=21%, signal=48%
ZHAN_MULTIPLE_MYELOMA_HP_UP	ZHAN_MULTIPLE_MYELOMA_HP_UP		28	-0.37352714	-1.1218941	0.3114754	1	1	3771	tags=54%, list=34%, signal=81%
HOSHIDA_LIVER_CANCER_LATE_RECURRENCE_UP	HOSHIDA_LIVER_CANCER_LATE_RECURRENCE_UP		42	-0.4223271	-1.1213619	0.32447818	1	1	1776	tags=33%, list=16%, signal=39%
BERNARD_PPAPDC1B_TARGETS_UP	BERNARD_PPAPDC1B_TARGETS_UP		18	-0.35583472	-1.1201519	0.34521577	1	1	2499	tags=33%, list=22%, signal=43%
PHONG_TNF_TARGETS_UP	PHONG_TNF_TARGETS_UP		40	-0.42611375	-1.1191533	0.33996382	1	1	2991	tags=48%, list=27%, signal=65%
PID_PDGFRBPATHWAY	PID_PDGFRBPATHWAY		90	-0.30999	-1.1190181	0.34444445	1	1	3871	tags=47%, list=35%, signal=71%
KOKKINAKIS_METHIONINE_DEPRIVATION_48HR_UP	KOKKINAKIS_METHIONINE_DEPRIVATION_48HR_UP		81	-0.34549326	-1.118947	0.2962264	1	1	2924	tags=42%, list=26%, signal=56%
LU_AGING_BRAIN_UP	LU_AGING_BRAIN_UP		156	-0.34536117	-1.1184341	0.29891303	1	1	2479	tags=35%, list=22%, signal=45%
IGARASHI_ATF4_TARGETS_DN	IGARASHI_ATF4_TARGETS_DN		48	-0.34187973	-1.1182746	0.27579737	1	1	1492	tags=29%, list=13%, signal=34%
LINSLEY_MIR16_TARGETS	LINSLEY_MIR16_TARGETS		108	-0.25390828	-1.1172947	0.32846716	1	1	3798	tags=36%, list=34%, signal=54%
HASLINGER_B_CLL_WITH_CHROMOSOME_12_TRISOMY	HASLINGER_B_CLL_WITH_CHROMOSOME_12_TRISOMY		16	-0.44689146	-1.1172074	0.3412844	1	1	1942	tags=38%, list=17%, signal=45%
SMIRNOV_CIRCULATING_ENDOTHELIOCYTES_IN_CANCER_UP	SMIRNOV_CIRCULATING_ENDOTHELIOCYTES_IN_CANCER_UP		107	-0.37966153	-1.1149447	0.32332155	1	1	2073	tags=30%, list=19%, signal=36%
YANG_BREAST_CANCER_ESR1_BULK_DN	YANG_BREAST_CANCER_ESR1_BULK_DN		15	-0.40439823	-1.1148473	0.30797774	1	1	3172	tags=47%, list=28%, signal=65%
PICCALUGA_ANGIOIMMUNOBLASTIC_LYMPHOMA_DN	PICCALUGA_ANGIOIMMUNOBLASTIC_LYMPHOMA_DN		64	-0.35583398	-1.1144731	0.34450653	1	1	3032	tags=34%, list=27%, signal=47%
REACTOME_NEF_MEDIATES_DOWN_MODULATION_OF_CELL_SURFACE_RECEPTORS_BY_RECRUITING_THEM_TO_CLATHRIN_ADAPTERS	REACTOME_NEF_MEDIATES_DOWN_MODULATION_OF_CELL_SURFACE_RECEPTORS_BY_RECRUITING_THEM_TO_CLATHRIN_ADAPTERS		15	-0.3993618	-1.1139061	0.34857142	1	1	1541	tags=20%, list=14%, signal=23%
TIEN_INTESTINE_PROBIOTICS_24HR_DN	TIEN_INTESTINE_PROBIOTICS_24HR_DN		128	-0.25350368	-1.1124432	0.28273246	1	1	2494	tags=26%, list=22%, signal=33%
JAZAG_TGFB1_SIGNALING_UP	JAZAG_TGFB1_SIGNALING_UP		67	-0.30587947	-1.1123481	0.30960855	1	1	837	tags=13%, list=7%, signal=14%
VANTVEER_BREAST_CANCER_POOR_PROGNOSIS	VANTVEER_BREAST_CANCER_POOR_PROGNOSIS		25	-0.40804875	-1.1117662	0.31657356	1	1	2400	tags=36%, list=21%, signal=46%
LIM_MAMMARY_LUMINAL_MATURE_DN	LIM_MAMMARY_LUMINAL_MATURE_DN		63	-0.42548206	-1.1103427	0.3290441	1	1	1785	tags=38%, list=16%, signal=45%
SHEDDEN_LUNG_CANCER_GOOD_SURVIVAL_A5	SHEDDEN_LUNG_CANCER_GOOD_SURVIVAL_A5		32	-0.35734707	-1.1102194	0.33076924	1	1	2853	tags=44%, list=25%, signal=59%
GRABARCZYK_BCL11B_TARGETS_UP	GRABARCZYK_BCL11B_TARGETS_UP		42	-0.35775927	-1.1101012	0.32	1	1	1831	tags=33%, list=16%, signal=40%
REACTOME_CELL_CELL_JUNCTION_ORGANIZATION	REACTOME_CELL_CELL_JUNCTION_ORGANIZATION		41	-0.3872032	-1.1100061	0.2959381	1	1	1542	tags=34%, list=14%, signal=39%
PID_THROMBIN_PAR1_PATHWAY	PID_THROMBIN_PAR1_PATHWAY		30	-0.36284766	-1.1092412	0.3381295	1	1	2207	tags=40%, list=20%, signal=50%
BIOCARTA_IL2_PATHWAY	BIOCARTA_IL2_PATHWAY		15	-0.4340757	-1.108747	0.3693182	1	1	2577	tags=40%, list=23%, signal=52%
AGUIRRE_PANCREATIC_CANCER_COPY_NUMBER_UP	AGUIRRE_PANCREATIC_CANCER_COPY_NUMBER_UP		171	-0.23998435	-1.1085713	0.32246378	1	1	2226	tags=19%, list=20%, signal=24%
REACTOME_POST_TRANSLATIONAL_MODIFICATION_SYNTHESIS_OF_GPI_ANCHORED_PROTEINS	REACTOME_POST_TRANSLATIONAL_MODIFICATION_SYNTHESIS_OF_GPI_ANCHORED_PROTEINS		15	-0.397848	-1.1085622	0.36416185	1	1	3150	tags=40%, list=28%, signal=56%
LOPES_METHYLATED_IN_COLON_CANCER_DN	LOPES_METHYLATED_IN_COLON_CANCER_DN		18	-0.39883524	-1.1083364	0.31009173	1	1	1227	tags=22%, list=11%, signal=25%
ZHANG_TLX_TARGETS_UP	ZHANG_TLX_TARGETS_UP		54	-0.46437135	-1.1078545	0.3984221	1	1	4773	tags=72%, list=43%, signal=125%
SNIJDERS_AMPLIFIED_IN_HEAD_AND_NECK_TUMORS	SNIJDERS_AMPLIFIED_IN_HEAD_AND_NECK_TUMORS		21	-0.40517315	-1.1065809	0.34521577	1	1	553	tags=14%, list=5%, signal=15%
IVANOVA_HEMATOPOIESIS_EARLY_PROGENITOR	IVANOVA_HEMATOPOIESIS_EARLY_PROGENITOR		263	-0.24867347	-1.105947	0.30659536	1	1	2867	tags=28%, list=26%, signal=37%
PID_AJDISS_2PATHWAY	PID_AJDISS_2PATHWAY		32	-0.37584057	-1.1059284	0.3358349	1	1	771	tags=19%, list=7%, signal=20%
HOLLEMAN_ASPARAGINASE_RESISTANCE_ALL_DN	HOLLEMAN_ASPARAGINASE_RESISTANCE_ALL_DN		15	-0.3593968	-1.1056356	0.33826247	1	1	2230	tags=33%, list=20%, signal=42%
MIPS_60S_RIBOSOMAL_SUBUNIT_CYTOPLASMIC	MIPS_60S_RIBOSOMAL_SUBUNIT_CYTOPLASMIC		31	-0.37081504	-1.1048137	0.3726708	1	1	5165	tags=77%, list=46%, signal=143%
HAN_JNK_SINGALING_DN	HAN_JNK_SINGALING_DN		30	-0.47178122	-1.1033795	0.34380776	1	1	747	tags=23%, list=7%, signal=25%
NIKOLSKY_BREAST_CANCER_16P13_AMPLICON	NIKOLSKY_BREAST_CANCER_16P13_AMPLICON		57	-0.30265465	-1.1029348	0.3494424	1	1	1773	tags=19%, list=16%, signal=23%
BASAKI_YBX1_TARGETS_DN	BASAKI_YBX1_TARGETS_DN		187	-0.31354532	-1.1022636	0.29401088	1	1	2463	tags=34%, list=22%, signal=42%
ONO_AML1_TARGETS_DN	ONO_AML1_TARGETS_DN		35	-0.4420019	-1.1022602	0.38593155	1	1	2447	tags=40%, list=22%, signal=51%
MOREAUX_MULTIPLE_MYELOMA_BY_TACI_UP	MOREAUX_MULTIPLE_MYELOMA_BY_TACI_UP		229	-0.30307823	-1.1017923	0.30892858	1	1	1201	tags=21%, list=11%, signal=23%
HUTTMANN_B_CLL_POOR_SURVIVAL_DN	HUTTMANN_B_CLL_POOR_SURVIVAL_DN		36	-0.3715193	-1.1017126	0.3047445	1	1	3540	tags=50%, list=32%, signal=73%
PID_KITPATHWAY	PID_KITPATHWAY		29	-0.36274165	-1.101537	0.3610586	1	1	3755	tags=52%, list=34%, signal=78%
DOANE_BREAST_CANCER_ESR1_UP	DOANE_BREAST_CANCER_ESR1_UP		71	-0.37464595	-1.1014785	0.28596804	1	1	1666	tags=35%, list=15%, signal=41%
LE_NEURONAL_DIFFERENTIATION_DN	LE_NEURONAL_DIFFERENTIATION_DN		15	-0.4668787	-1.1013604	0.37103173	1	1	2864	tags=47%, list=26%, signal=63%
GNATENKO_PLATELET_SIGNATURE	GNATENKO_PLATELET_SIGNATURE		25	-0.4071038	-1.1012294	0.36608863	1	1	857	tags=20%, list=8%, signal=22%
BIOCARTA_ATRBRCA_PATHWAY	BIOCARTA_ATRBRCA_PATHWAY		15	-0.4615852	-1.0998604	0.3863179	1	1	4066	tags=67%, list=36%, signal=105%
GAUSSMANN_MLL_AF4_FUSION_TARGETS_F_UP	GAUSSMANN_MLL_AF4_FUSION_TARGETS_F_UP		114	-0.38320762	-1.0988339	0.34200743	1	1	1240	tags=28%, list=11%, signal=31%
REACTOME_SIGNALING_BY_RHO_GTPASES	REACTOME_SIGNALING_BY_RHO_GTPASES		62	-0.334951	-1.0983673	0.3271028	1	1	1091	tags=18%, list=10%, signal=20%
LIANG_HEMATOPOIESIS_STEM_CELL_NUMBER_LARGE_VS_TINY_DN	LIANG_HEMATOPOIESIS_STEM_CELL_NUMBER_LARGE_VS_TINY_DN		31	-0.34253258	-1.0983156	0.3141264	1	1	2704	tags=29%, list=24%, signal=38%
REACTOME_ACTIVATED_TLR4_SIGNALLING	REACTOME_ACTIVATED_TLR4_SIGNALLING		51	-0.3277151	-1.0974728	0.3518851	1	1	2746	tags=31%, list=25%, signal=41%
PID_IL6_7PATHWAY	PID_IL6_7PATHWAY		32	-0.37157944	-1.096334	0.34317344	1	1	2956	tags=44%, list=26%, signal=59%
PID_VEGFR1_PATHWAY	PID_VEGFR1_PATHWAY		16	-0.43303385	-1.0957489	0.3576779	1	1	2831	tags=56%, list=25%, signal=75%
TONKS_TARGETS_OF_RUNX1_RUNX1T1_FUSION_GRANULOCYTE_UP	TONKS_TARGETS_OF_RUNX1_RUNX1T1_FUSION_GRANULOCYTE_UP		35	-0.41388735	-1.0951848	0.3512476	1	1	1138	tags=26%, list=10%, signal=29%
IVANOVA_HEMATOPOIESIS_STEM_CELL_AND_PROGENITOR	IVANOVA_HEMATOPOIESIS_STEM_CELL_AND_PROGENITOR		326	-0.2679795	-1.0940801	0.27886322	1	1	1690	tags=20%, list=15%, signal=23%
ZHAN_MULTIPLE_MYELOMA_CD2_UP	ZHAN_MULTIPLE_MYELOMA_CD2_UP		22	-0.41352305	-1.0938704	0.34839925	1	1	795	tags=27%, list=7%, signal=29%
GOLUB_ALL_VS_AML_UP	GOLUB_ALL_VS_AML_UP		22	-0.35894814	-1.0936084	0.34307992	1	1	2531	tags=32%, list=23%, signal=41%
MILI_PSEUDOPODIA_CHEMOTAXIS_UP	MILI_PSEUDOPODIA_CHEMOTAXIS_UP		33	-0.3404118	-1.0930449	0.35741445	1	1	3621	tags=45%, list=32%, signal=67%
MASSARWEH_TAMOXIFEN_RESISTANCE_DN	MASSARWEH_TAMOXIFEN_RESISTANCE_DN		125	-0.30993018	-1.0929027	0.31762654	1	1	1350	tags=23%, list=12%, signal=26%
MCBRYAN_PUBERTAL_BREAST_6_7WK_UP	MCBRYAN_PUBERTAL_BREAST_6_7WK_UP		131	-0.33552566	-1.0925237	0.33453888	1	1	2590	tags=33%, list=23%, signal=42%
BAE_BRCA1_TARGETS_UP	BAE_BRCA1_TARGETS_UP		60	-0.2961698	-1.092337	0.33584905	1	1	2009	tags=25%, list=18%, signal=30%
TIAN_TNF_SIGNALING_VIA_NFKB	TIAN_TNF_SIGNALING_VIA_NFKB		21	-0.5099423	-1.0922055	0.40377358	1	1	3518	tags=67%, list=31%, signal=97%
CROMER_TUMORIGENESIS_DN	CROMER_TUMORIGENESIS_DN		34	-0.4273954	-1.0921731	0.3222417	1	1	785	tags=26%, list=7%, signal=28%
JISON_SICKLE_CELL_DISEASE_DN	JISON_SICKLE_CELL_DISEASE_DN		99	-0.2586209	-1.0908989	0.3444227	1	1	3558	tags=36%, list=32%, signal=53%
HOFFMANN_PRE_BI_TO_LARGE_PRE_BII_LYMPHOCYTE_DN	HOFFMANN_PRE_BI_TO_LARGE_PRE_BII_LYMPHOCYTE_DN		57	-0.36524597	-1.090103	0.35336977	1	1	1773	tags=30%, list=16%, signal=35%
GOBERT_CORE_OLIGODENDROCYTE_DIFFERENTIATION	GOBERT_CORE_OLIGODENDROCYTE_DIFFERENTIATION		20	-0.42148408	-1.0897963	0.36044362	1	1	3364	tags=60%, list=30%, signal=86%
MATSUDA_NATURAL_KILLER_DIFFERENTIATION	MATSUDA_NATURAL_KILLER_DIFFERENTIATION		332	-0.30025575	-1.0896362	0.3345588	1	1	2066	tags=27%, list=18%, signal=32%
PID_DELTANP63PATHWAY	PID_DELTANP63PATHWAY		31	-0.37325805	-1.0896227	0.34386617	1	1	3232	tags=55%, list=29%, signal=77%
KEGG_TOLL_LIKE_RECEPTOR_SIGNALING_PATHWAY	KEGG_TOLL_LIKE_RECEPTOR_SIGNALING_PATHWAY		60	-0.36512023	-1.0896213	0.36166364	1	1	2869	tags=37%, list=26%, signal=49%
PHONG_TNF_RESPONSE_VIA_P38_COMPLETE	PHONG_TNF_RESPONSE_VIA_P38_COMPLETE		131	-0.2815626	-1.0894957	0.32616487	1	1	2148	tags=25%, list=19%, signal=31%
AMIT_EGF_RESPONSE_480_MCF10A	AMIT_EGF_RESPONSE_480_MCF10A		26	-0.38824806	-1.0886227	0.36412078	1	1	342	tags=15%, list=3%, signal=16%
HUANG_FOXA2_TARGETS_UP	HUANG_FOXA2_TARGETS_UP		27	-0.41344157	-1.0877773	0.3383743	1	1	1171	tags=33%, list=10%, signal=37%
KEGG_NUCLEOTIDE_EXCISION_REPAIR	KEGG_NUCLEOTIDE_EXCISION_REPAIR		38	-0.33968174	-1.0872207	0.40453687	1	1	4061	tags=53%, list=36%, signal=82%
FARMER_BREAST_CANCER_BASAL_VS_LULMINAL	FARMER_BREAST_CANCER_BASAL_VS_LULMINAL		191	-0.29737726	-1.0863837	0.32446808	1	1	2044	tags=24%, list=18%, signal=29%
VERHAAK_GLIOBLASTOMA_MESENCHYMAL	VERHAAK_GLIOBLASTOMA_MESENCHYMAL		135	-0.2722317	-1.0862932	0.31964287	1	1	2516	tags=25%, list=22%, signal=32%
PID_A6B1_A6B4_INTEGRIN_PATHWAY	PID_A6B1_A6B4_INTEGRIN_PATHWAY		34	-0.382499	-1.0852071	0.33394495	1	1	2438	tags=41%, list=22%, signal=52%
POMEROY_MEDULLOBLASTOMA_DESMOPLASIC_VS_CLASSIC_DN	POMEROY_MEDULLOBLASTOMA_DESMOPLASIC_VS_CLASSIC_DN		41	-0.3850679	-1.0848588	0.3562152	1	1	2177	tags=39%, list=19%, signal=48%
CHEN_HOXA5_TARGETS_9HR_UP	CHEN_HOXA5_TARGETS_9HR_UP		111	-0.30541772	-1.0845242	0.35027224	1	1	2689	tags=30%, list=24%, signal=39%
BROWNE_HCMV_INFECTION_4HR_UP	BROWNE_HCMV_INFECTION_4HR_UP		35	-0.37743962	-1.0841252	0.3321234	1	1	2799	tags=51%, list=25%, signal=68%
TORCHIA_TARGETS_OF_EWSR1_FLI1_FUSION_DN	TORCHIA_TARGETS_OF_EWSR1_FLI1_FUSION_DN		179	-0.3105571	-1.0840963	0.3584559	1	1	2628	tags=34%, list=23%, signal=44%
MODY_HIPPOCAMPUS_PRENATAL	MODY_HIPPOCAMPUS_PRENATAL		30	-0.32032678	-1.0839636	0.37864077	1	1	4427	tags=60%, list=40%, signal=99%
PID_AVB3_INTEGRIN_PATHWAY	PID_AVB3_INTEGRIN_PATHWAY		55	-0.40535387	-1.0837965	0.3643264	1	1	2302	tags=45%, list=21%, signal=57%
KEGG_CYTOKINE_CYTOKINE_RECEPTOR_INTERACTION	KEGG_CYTOKINE_CYTOKINE_RECEPTOR_INTERACTION		155	-0.3844078	-1.0828527	0.36200717	1	1	1953	tags=30%, list=17%, signal=36%
CREIGHTON_ENDOCRINE_THERAPY_RESISTANCE_1	CREIGHTON_ENDOCRINE_THERAPY_RESISTANCE_1		280	-0.268011	-1.0819379	0.2919708	1	1	1861	tags=21%, list=17%, signal=25%
DORN_ADENOVIRUS_INFECTION_32HR_DN	DORN_ADENOVIRUS_INFECTION_32HR_DN		28	-0.36695945	-1.0812383	0.3614931	1	1	2956	tags=46%, list=26%, signal=63%
ZWANG_CLASS_2_TRANSIENTLY_INDUCED_BY_EGF	ZWANG_CLASS_2_TRANSIENTLY_INDUCED_BY_EGF		30	-0.42841017	-1.0807613	0.37297297	1	1	768	tags=20%, list=7%, signal=21%
BIOCARTA_CARM_ER_PATHWAY	BIOCARTA_CARM_ER_PATHWAY		19	-0.35914728	-1.0805862	0.34496123	1	1	1833	tags=21%, list=16%, signal=25%
BROWNE_HCMV_INFECTION_20HR_UP	BROWNE_HCMV_INFECTION_20HR_UP		136	-0.26325622	-1.0805693	0.33392859	1	1	3794	tags=41%, list=34%, signal=62%
BOYLAN_MULTIPLE_MYELOMA_D_CLUSTER_DN	BOYLAN_MULTIPLE_MYELOMA_D_CLUSTER_DN		26	-0.38498488	-1.0804307	0.37686568	1	1	3084	tags=50%, list=28%, signal=69%
FURUKAWA_DUSP6_TARGETS_PCI35_UP	FURUKAWA_DUSP6_TARGETS_PCI35_UP		41	-0.3896755	-1.0802382	0.3448905	1	1	1675	tags=34%, list=15%, signal=40%
VANTVEER_BREAST_CANCER_BRCA1_DN	VANTVEER_BREAST_CANCER_BRCA1_DN		18	-0.4754902	-1.0802367	0.37747034	1	1	1340	tags=33%, list=12%, signal=38%
PID_P53REGULATIONPATHWAY	PID_P53REGULATIONPATHWAY		28	-0.3200445	-1.0802058	0.3857678	1	1	3487	tags=29%, list=31%, signal=41%
ZHAN_MULTIPLE_MYELOMA_MF_UP	ZHAN_MULTIPLE_MYELOMA_MF_UP		27	-0.41639224	-1.0786844	0.36121672	1	1	1436	tags=33%, list=13%, signal=38%
REACTOME_SIGNALING_BY_THE_B_CELL_RECEPTOR_BCR	REACTOME_SIGNALING_BY_THE_B_CELL_RECEPTOR_BCR		80	-0.2815417	-1.0778923	0.38229755	1	1	1992	tags=23%, list=18%, signal=27%
KAUFFMANN_DNA_REPLICATION_GENES	KAUFFMANN_DNA_REPLICATION_GENES		98	-0.3118275	-1.077499	0.38931298	1	1	4057	tags=48%, list=36%, signal=75%
PID_HEDGEHOG_GLIPATHWAY	PID_HEDGEHOG_GLIPATHWAY		29	-0.31997883	-1.077196	0.3786232	1	1	3914	tags=52%, list=35%, signal=79%
MILI_PSEUDOPODIA_HAPTOTAXIS_UP	MILI_PSEUDOPODIA_HAPTOTAXIS_UP		274	-0.30059907	-1.0771016	0.3962264	1	1	3887	tags=44%, list=35%, signal=66%
IWANAGA_CARCINOGENESIS_BY_KRAS_UP	IWANAGA_CARCINOGENESIS_BY_KRAS_UP		92	-0.3227107	-1.0768623	0.3472222	1	1	1912	tags=26%, list=17%, signal=31%
ST_B_CELL_ANTIGEN_RECEPTOR	ST_B_CELL_ANTIGEN_RECEPTOR		27	-0.35496083	-1.0768522	0.3927273	1	1	2313	tags=33%, list=21%, signal=42%
SIG_CD40PATHWAYMAP	SIG_CD40PATHWAYMAP		23	-0.3590315	-1.0768442	0.36022514	1	1	2746	tags=43%, list=25%, signal=57%
REACTOME_TRIF_MEDIATED_TLR3_SIGNALING	REACTOME_TRIF_MEDIATED_TLR3_SIGNALING		42	-0.32082635	-1.0766746	0.36379927	1	1	2746	tags=33%, list=25%, signal=44%
DAZARD_RESPONSE_TO_UV_NHEK_DN	DAZARD_RESPONSE_TO_UV_NHEK_DN		142	-0.29351443	-1.0762613	0.3729128	1	1	3483	tags=42%, list=31%, signal=60%
SCHOEN_NFKB_SIGNALING	SCHOEN_NFKB_SIGNALING		20	-0.48523667	-1.0759412	0.4084249	1	1	2931	tags=45%, list=26%, signal=61%
KIM_WT1_TARGETS_12HR_UP	KIM_WT1_TARGETS_12HR_UP		91	-0.35000017	-1.0758929	0.35714287	1	1	2479	tags=33%, list=22%, signal=42%
ROME_INSULIN_TARGETS_IN_MUSCLE_DN	ROME_INSULIN_TARGETS_IN_MUSCLE_DN		84	-0.30263147	-1.0756807	0.34532374	1	1	2441	tags=31%, list=22%, signal=39%
KEGG_PANCREATIC_CANCER	KEGG_PANCREATIC_CANCER		38	-0.33200786	-1.075409	0.37732342	1	1	2207	tags=32%, list=20%, signal=39%
GREENBAUM_E2A_TARGETS_DN	GREENBAUM_E2A_TARGETS_DN		15	-0.46511617	-1.0746453	0.40891472	1	1	783	tags=27%, list=7%, signal=29%
CHANDRAN_METASTASIS_DN	CHANDRAN_METASTASIS_DN		147	-0.3223411	-1.0738803	0.35211268	1	1	2974	tags=42%, list=27%, signal=57%
WARTERS_RESPONSE_TO_IR_SKIN	WARTERS_RESPONSE_TO_IR_SKIN		37	-0.34920973	-1.073361	0.3456562	1	1	2161	tags=35%, list=19%, signal=43%
REACTOME_SIGNALLING_BY_NGF	REACTOME_SIGNALLING_BY_NGF		132	-0.2659438	-1.0725843	0.366426	1	1	2207	tags=23%, list=20%, signal=29%
BIOCARTA_NKCELLS_PATHWAY	BIOCARTA_NKCELLS_PATHWAY		15	-0.4701919	-1.0722007	0.40661478	1	1	607	tags=27%, list=5%, signal=28%
GINESTIER_BREAST_CANCER_20Q13_AMPLIFICATION_DN	GINESTIER_BREAST_CANCER_20Q13_AMPLIFICATION_DN		76	-0.28124747	-1.0714827	0.37969926	1	1	4359	tags=54%, list=39%, signal=88%
DAWSON_METHYLATED_IN_LYMPHOMA_TCL1	DAWSON_METHYLATED_IN_LYMPHOMA_TCL1		26	-0.4035397	-1.0712249	0.35576922	1	1	2722	tags=46%, list=24%, signal=61%
KEGG_COLORECTAL_CANCER	KEGG_COLORECTAL_CANCER		36	-0.33076614	-1.0708903	0.3709091	1	1	2207	tags=33%, list=20%, signal=41%
GARGALOVIC_RESPONSE_TO_OXIDIZED_PHOSPHOLIPIDS_TURQUOISE_UP	GARGALOVIC_RESPONSE_TO_OXIDIZED_PHOSPHOLIPIDS_TURQUOISE_UP		36	-0.3579632	-1.0701996	0.37288135	1	1	2155	tags=28%, list=19%, signal=34%
MATTIOLI_MGUS_VS_PCL	MATTIOLI_MGUS_VS_PCL		65	-0.28438792	-1.0699878	0.36734694	1	1	3936	tags=38%, list=35%, signal=59%
KYNG_ENVIRONMENTAL_STRESS_RESPONSE_NOT_BY_GAMMA_IN_WS	KYNG_ENVIRONMENTAL_STRESS_RESPONSE_NOT_BY_GAMMA_IN_WS		23	-0.35139012	-1.0694827	0.4047187	1	1	3087	tags=43%, list=28%, signal=60%
REACTOME_METABOLISM_OF_MRNA	REACTOME_METABOLISM_OF_MRNA		132	-0.25563684	-1.0691638	0.40944883	1	1	4000	tags=39%, list=36%, signal=61%
SEKI_INFLAMMATORY_RESPONSE_LPS_UP	SEKI_INFLAMMATORY_RESPONSE_LPS_UP		48	-0.42558822	-1.0690364	0.40550458	1	1	2089	tags=42%, list=19%, signal=51%
KEGG_ERBB_SIGNALING_PATHWAY	KEGG_ERBB_SIGNALING_PATHWAY		48	-0.3119742	-1.069	0.36396396	1	1	2313	tags=33%, list=21%, signal=42%
KEGG_PROSTATE_CANCER	KEGG_PROSTATE_CANCER		50	-0.29752266	-1.0687842	0.3490909	1	1	2562	tags=30%, list=23%, signal=39%
KOHOUTEK_CCNT2_TARGETS	KOHOUTEK_CCNT2_TARGETS		32	-0.36914632	-1.0683221	0.33092225	1	1	1138	tags=22%, list=10%, signal=24%
IVANOVA_HEMATOPOIESIS_STEM_CELL	IVANOVA_HEMATOPOIESIS_STEM_CELL		140	-0.2935948	-1.0680047	0.34513274	1	1	2682	tags=37%, list=24%, signal=48%
TOOKER_GEMCITABINE_RESISTANCE_DN	TOOKER_GEMCITABINE_RESISTANCE_DN		78	-0.29857698	-1.0673162	0.3775701	1	1	2222	tags=27%, list=20%, signal=33%
CHARAFE_BREAST_CANCER_LUMINAL_VS_BASAL_DN	CHARAFE_BREAST_CANCER_LUMINAL_VS_BASAL_DN		259	-0.3392128	-1.067303	0.37931034	1	1	2712	tags=37%, list=24%, signal=47%
KYNG_DNA_DAMAGE_BY_UV	KYNG_DNA_DAMAGE_BY_UV		38	-0.32582036	-1.0669016	0.35571688	1	1	1076	tags=16%, list=10%, signal=17%
PID_INSULIN_PATHWAY	PID_INSULIN_PATHWAY		34	-0.3262493	-1.0666072	0.38129497	1	1	3173	tags=44%, list=28%, signal=61%
LU_IL4_SIGNALING	LU_IL4_SIGNALING		60	-0.3647967	-1.0665569	0.38949275	1	1	1950	tags=32%, list=17%, signal=38%
RIZ_ERYTHROID_DIFFERENTIATION_12HR	RIZ_ERYTHROID_DIFFERENTIATION_12HR		33	-0.36249194	-1.0651476	0.3694853	1	1	2303	tags=30%, list=21%, signal=38%
HU_GENOTOXIC_DAMAGE_24HR	HU_GENOTOXIC_DAMAGE_24HR		22	-0.33578172	-1.0649762	0.38235295	1	1	2782	tags=32%, list=25%, signal=42%
GEORGES_TARGETS_OF_MIR192_AND_MIR215	GEORGES_TARGETS_OF_MIR192_AND_MIR215		414	-0.26981774	-1.0646342	0.35036495	1	1	3037	tags=30%, list=27%, signal=40%
SENGUPTA_NASOPHARYNGEAL_CARCINOMA_UP	SENGUPTA_NASOPHARYNGEAL_CARCINOMA_UP		149	-0.3447827	-1.0641012	0.3683206	1	1	3387	tags=44%, list=30%, signal=63%
MIYAGAWA_TARGETS_OF_EWSR1_ETS_FUSIONS_UP	MIYAGAWA_TARGETS_OF_EWSR1_ETS_FUSIONS_UP		146	-0.33284566	-1.0636858	0.357016	1	1	2500	tags=36%, list=22%, signal=46%
DUTERTRE_ESTRADIOL_RESPONSE_24HR_DN	DUTERTRE_ESTRADIOL_RESPONSE_24HR_DN		264	-0.3097046	-1.0631891	0.3759124	1	1	2740	tags=33%, list=24%, signal=43%
RICKMAN_METASTASIS_UP	RICKMAN_METASTASIS_UP		146	-0.27625147	-1.0627432	0.37657657	1	1	2524	tags=29%, list=23%, signal=37%
STEARMAN_LUNG_CANCER_EARLY_VS_LATE_UP	STEARMAN_LUNG_CANCER_EARLY_VS_LATE_UP		82	-0.29046217	-1.0624233	0.3729128	1	1	3087	tags=34%, list=28%, signal=47%
BAE_BRCA1_TARGETS_DN	BAE_BRCA1_TARGETS_DN		21	-0.35912925	-1.0623552	0.38391224	1	1	2834	tags=38%, list=25%, signal=51%
REACTOME_APOPTOSIS	REACTOME_APOPTOSIS		94	-0.26985106	-1.062297	0.38846153	1	1	2034	tags=21%, list=18%, signal=26%
TAKEDA_TARGETS_OF_NUP98_HOXA9_FUSION_6HR_UP	TAKEDA_TARGETS_OF_NUP98_HOXA9_FUSION_6HR_UP		46	-0.403219	-1.0617836	0.369287	1	1	2047	tags=37%, list=18%, signal=45%
DACOSTA_UV_RESPONSE_VIA_ERCC3_COMMON_DN	DACOSTA_UV_RESPONSE_VIA_ERCC3_COMMON_DN		245	-0.28532	-1.0614712	0.39312977	1	1	3483	tags=42%, list=31%, signal=59%
KLEIN_PRIMARY_EFFUSION_LYMPHOMA_UP	KLEIN_PRIMARY_EFFUSION_LYMPHOMA_UP		39	-0.34228483	-1.0614445	0.37523106	1	1	3744	tags=54%, list=33%, signal=81%
MIPS_MLL1_WDR5_COMPLEX	MIPS_MLL1_WDR5_COMPLEX		16	-0.3782632	-1.0612605	0.3856859	1	1	3201	tags=38%, list=29%, signal=52%
RIZ_ERYTHROID_DIFFERENTIATION	RIZ_ERYTHROID_DIFFERENTIATION		62	-0.33845526	-1.0611401	0.4049904	1	1	4236	tags=50%, list=38%, signal=80%
HERNANDEZ_MITOTIC_ARREST_BY_DOCETAXEL_1_DN	HERNANDEZ_MITOTIC_ARREST_BY_DOCETAXEL_1_DN		23	-0.39039466	-1.060376	0.39770555	1	1	1310	tags=22%, list=12%, signal=25%
DUTERTRE_ESTRADIOL_RESPONSE_6HR_UP	DUTERTRE_ESTRADIOL_RESPONSE_6HR_UP		140	-0.29367474	-1.0602221	0.37667304	1	1	3767	tags=45%, list=34%, signal=67%
HOELZEL_NF1_TARGETS_DN	HOELZEL_NF1_TARGETS_DN		50	-0.390672	-1.0596101	0.35892513	1	1	1115	tags=22%, list=10%, signal=24%
PID_SYNDECAN_1_PATHWAY	PID_SYNDECAN_1_PATHWAY		33	-0.43731683	-1.0590882	0.39805827	1	1	1814	tags=42%, list=16%, signal=50%
MARIADASON_RESPONSE_TO_CURCUMIN_SULINDAC_5	MARIADASON_RESPONSE_TO_CURCUMIN_SULINDAC_5		17	-0.35523975	-1.0586971	0.40618956	1	1	3042	tags=41%, list=27%, signal=56%
HOQUE_METHYLATED_IN_CANCER	HOQUE_METHYLATED_IN_CANCER		37	-0.39009136	-1.0579339	0.3957935	1	1	2456	tags=38%, list=22%, signal=48%
MATZUK_SPERMATOZOA	MATZUK_SPERMATOZOA		73	-0.2974294	-1.0578854	0.36988848	1	1	2596	tags=30%, list=23%, signal=39%
POTTI_5FU_SENSITIVITY	POTTI_5FU_SENSITIVITY		19	-0.37220284	-1.0573332	0.41468254	1	1	2273	tags=32%, list=20%, signal=40%
MA_PITUITARY_FETAL_VS_ADULT_UP	MA_PITUITARY_FETAL_VS_ADULT_UP		17	-0.3800857	-1.0572119	0.3962617	1	1	3461	tags=47%, list=31%, signal=68%
FEVR_CTNNB1_TARGETS_DN	FEVR_CTNNB1_TARGETS_DN		339	-0.29325262	-1.0567837	0.39306358	1	1	3263	tags=36%, list=29%, signal=50%
DURAND_STROMA_MAX_DN	DURAND_STROMA_MAX_DN		84	-0.34595644	-1.0560591	0.35664335	1	1	2714	tags=33%, list=24%, signal=44%
NUYTTEN_EZH2_TARGETS_DN	NUYTTEN_EZH2_TARGETS_DN		491	-0.2573588	-1.0559634	0.38033396	1	1	3232	tags=31%, list=29%, signal=42%
REACTOME_IMMUNOREGULATORY_INTERACTIONS_BETWEEN_A_LYMPHOID_AND_A_NON_LYMPHOID_CELL	REACTOME_IMMUNOREGULATORY_INTERACTIONS_BETWEEN_A_LYMPHOID_AND_A_NON_LYMPHOID_CELL		28	-0.47214693	-1.0555575	0.42242992	1	1	1603	tags=39%, list=14%, signal=46%
MAGRANGEAS_MULTIPLE_MYELOMA_IGLL_VS_IGLK_UP	MAGRANGEAS_MULTIPLE_MYELOMA_IGLL_VS_IGLK_UP		31	-0.35428065	-1.055236	0.3850365	1	1	1962	tags=29%, list=18%, signal=35%
BLALOCK_ALZHEIMERS_DISEASE_INCIPIENT_UP	BLALOCK_ALZHEIMERS_DISEASE_INCIPIENT_UP		222	-0.27634108	-1.0552137	0.37592593	1	1	2548	tags=30%, list=23%, signal=38%
CREIGHTON_ENDOCRINE_THERAPY_RESISTANCE_4	CREIGHTON_ENDOCRINE_THERAPY_RESISTANCE_4		166	-0.280983	-1.0541698	0.37522125	1	1	1723	tags=22%, list=15%, signal=25%
CREIGHTON_AKT1_SIGNALING_VIA_MTOR_DN	CREIGHTON_AKT1_SIGNALING_VIA_MTOR_DN		17	-0.35538852	-1.0535634	0.4054054	1	1	1148	tags=18%, list=10%, signal=20%
ST_ADRENERGIC	ST_ADRENERGIC		20	-0.37916481	-1.0533497	0.39100346	1	1	2381	tags=45%, list=21%, signal=57%
STARK_PREFRONTAL_CORTEX_22Q11_DELETION_UP	STARK_PREFRONTAL_CORTEX_22Q11_DELETION_UP		88	-0.30852807	-1.0528572	0.39252338	1	1	2636	tags=33%, list=24%, signal=43%
BOYAULT_LIVER_CANCER_SUBCLASS_G23_UP	BOYAULT_LIVER_CANCER_SUBCLASS_G23_UP		26	-0.3901266	-1.0527685	0.39388144	1	1	4102	tags=58%, list=37%, signal=91%
WILLIAMS_ESR1_TARGETS_UP	WILLIAMS_ESR1_TARGETS_UP		17	-0.41789326	-1.0520471	0.38715953	1	1	1160	tags=18%, list=10%, signal=20%
ST_JNK_MAPK_PATHWAY	ST_JNK_MAPK_PATHWAY		24	-0.3572401	-1.0518142	0.38686132	1	1	1871	tags=25%, list=17%, signal=30%
GHANDHI_DIRECT_IRRADIATION_DN	GHANDHI_DIRECT_IRRADIATION_DN		15	-0.41720173	-1.0508564	0.40108892	1	1	34	tags=13%, list=0%, signal=13%
NAGASHIMA_EGF_SIGNALING_UP	NAGASHIMA_EGF_SIGNALING_UP		41	-0.4137342	-1.0501599	0.42344046	1	1	2376	tags=39%, list=21%, signal=49%
YANG_BREAST_CANCER_ESR1_LASER_DN	YANG_BREAST_CANCER_ESR1_LASER_DN		33	-0.34594673	-1.0498099	0.38376385	1	1	1699	tags=24%, list=15%, signal=28%
BIOCARTA_FAS_PATHWAY	BIOCARTA_FAS_PATHWAY		18	-0.36271814	-1.0497361	0.41398865	1	1	3789	tags=50%, list=34%, signal=75%
ONKEN_UVEAL_MELANOMA_DN	ONKEN_UVEAL_MELANOMA_DN		328	-0.25326124	-1.0496683	0.3716981	1	1	2928	tags=31%, list=26%, signal=41%
REACTOME_DOUBLE_STRAND_BREAK_REPAIR	REACTOME_DOUBLE_STRAND_BREAK_REPAIR		16	-0.44748408	-1.0494256	0.43650794	1	1	4104	tags=75%, list=37%, signal=118%
REACTOME_IL_2_SIGNALING	REACTOME_IL_2_SIGNALING		30	-0.33061495	-1.0491014	0.41923076	1	1	2207	tags=33%, list=20%, signal=41%
KIM_TIAL1_TARGETS	KIM_TIAL1_TARGETS		20	-0.34275526	-1.0490575	0.39885497	1	1	1024	tags=20%, list=9%, signal=22%
ABRAMSON_INTERACT_WITH_AIRE	ABRAMSON_INTERACT_WITH_AIRE		28	-0.36935487	-1.0488925	0.4251497	1	1	4376	tags=50%, list=39%, signal=82%
POOLA_INVASIVE_BREAST_CANCER_DN	POOLA_INVASIVE_BREAST_CANCER_DN		82	-0.35294116	-1.0487754	0.38376385	1	1	1684	tags=32%, list=15%, signal=37%
REACTOME_NETRIN1_SIGNALING	REACTOME_NETRIN1_SIGNALING		20	-0.41254398	-1.0486803	0.40307102	1	1	1425	tags=30%, list=13%, signal=34%
REACTOME_RIG_I_MDA5_MEDIATED_INDUCTION_OF_IFN_ALPHA_BETA_PATHWAYS	REACTOME_RIG_I_MDA5_MEDIATED_INDUCTION_OF_IFN_ALPHA_BETA_PATHWAYS		35	-0.31961176	-1.048587	0.40754718	1	1	2989	tags=49%, list=27%, signal=66%
ZHOU_INFLAMMATORY_RESPONSE_LIVE_DN	ZHOU_INFLAMMATORY_RESPONSE_LIVE_DN		164	-0.2673734	-1.0482093	0.39514732	1	1	3156	tags=34%, list=28%, signal=47%
SMID_BREAST_CANCER_RELAPSE_IN_BONE_DN	SMID_BREAST_CANCER_RELAPSE_IN_BONE_DN		185	-0.31693578	-1.0481815	0.380137	1	1	1790	tags=23%, list=16%, signal=27%
NAKAMURA_ADIPOGENESIS_LATE_DN	NAKAMURA_ADIPOGENESIS_LATE_DN		29	-0.43708572	-1.0472342	0.41121495	1	1	579	tags=24%, list=5%, signal=25%
GRESHOCK_CANCER_COPY_NUMBER_UP	GRESHOCK_CANCER_COPY_NUMBER_UP		198	-0.25512713	-1.0466344	0.3899821	1	1	2881	tags=32%, list=26%, signal=43%
RICKMAN_METASTASIS_DN	RICKMAN_METASTASIS_DN		162	-0.28598985	-1.0465915	0.3837838	1	1	3466	tags=34%, list=31%, signal=48%
FLECHNER_PBL_KIDNEY_TRANSPLANT_REJECTED_VS_OK_DN	FLECHNER_PBL_KIDNEY_TRANSPLANT_REJECTED_VS_OK_DN		32	-0.29356623	-1.0462562	0.4070632	1	1	3348	tags=41%, list=30%, signal=58%
WIERENGA_STAT5A_TARGETS_GROUP1	WIERENGA_STAT5A_TARGETS_GROUP1		75	-0.31436908	-1.0459123	0.39317775	1	1	2463	tags=29%, list=22%, signal=37%
IKEDA_MIR1_TARGETS_UP	IKEDA_MIR1_TARGETS_UP		32	-0.3664266	-1.0458484	0.4103512	1	1	3145	tags=47%, list=28%, signal=65%
SESTO_RESPONSE_TO_UV_C1	SESTO_RESPONSE_TO_UV_C1		52	-0.3219978	-1.0458218	0.37818182	1	1	2577	tags=35%, list=23%, signal=45%
ZHAN_MULTIPLE_MYELOMA_CD1_AND_CD2_DN	ZHAN_MULTIPLE_MYELOMA_CD1_AND_CD2_DN		29	-0.33561552	-1.0446615	0.39963168	1	1	1973	tags=28%, list=18%, signal=33%
ONO_FOXP3_TARGETS_DN	ONO_FOXP3_TARGETS_DN		30	-0.42577308	-1.0446132	0.42528737	1	1	1769	tags=33%, list=16%, signal=39%
WANG_TUMOR_INVASIVENESS_DN	WANG_TUMOR_INVASIVENESS_DN		138	-0.26078242	-1.0440865	0.39332098	1	1	3288	tags=32%, list=29%, signal=45%
DEBIASI_APOPTOSIS_BY_REOVIRUS_INFECTION_DN	DEBIASI_APOPTOSIS_BY_REOVIRUS_INFECTION_DN		181	-0.26515415	-1.0439348	0.38086644	1	1	2400	tags=27%, list=21%, signal=34%
SPIELMAN_LYMPHOBLAST_EUROPEAN_VS_ASIAN_UP	SPIELMAN_LYMPHOBLAST_EUROPEAN_VS_ASIAN_UP		322	-0.21762076	-1.0435629	0.40485075	1	1	3702	tags=30%, list=33%, signal=44%
REACTOME_LYSOSOME_VESICLE_BIOGENESIS	REACTOME_LYSOSOME_VESICLE_BIOGENESIS		16	-0.3268446	-1.0434792	0.40074906	1	1	811	tags=13%, list=7%, signal=13%
BROWNE_HCMV_INFECTION_16HR_UP	BROWNE_HCMV_INFECTION_16HR_UP		121	-0.25914383	-1.0430157	0.38348624	1	1	2540	tags=28%, list=23%, signal=36%
REACTOME_O_LINKED_GLYCOSYLATION_OF_MUCINS	REACTOME_O_LINKED_GLYCOSYLATION_OF_MUCINS		26	-0.39110136	-1.0428184	0.3866171	1	1	3504	tags=46%, list=31%, signal=67%
ONO_AML1_TARGETS_UP	ONO_AML1_TARGETS_UP		18	-0.4739836	-1.0426744	0.43761638	1	1	1788	tags=44%, list=16%, signal=53%
WATANABE_COLON_CANCER_MSI_VS_MSS_DN	WATANABE_COLON_CANCER_MSI_VS_MSS_DN		44	-0.33231115	-1.0417904	0.3951049	1	1	1863	tags=30%, list=17%, signal=35%
RICKMAN_TUMOR_DIFFERENTIATED_WELL_VS_MODERATELY_DN	RICKMAN_TUMOR_DIFFERENTIATED_WELL_VS_MODERATELY_DN		55	-0.35999477	-1.0416821	0.42727274	1	1	2151	tags=33%, list=19%, signal=40%
BIOCARTA_MAPK_PATHWAY	BIOCARTA_MAPK_PATHWAY		56	-0.28799492	-1.0416291	0.40933573	1	1	3446	tags=38%, list=31%, signal=54%
RIZKI_TUMOR_INVASIVENESS_2D_UP	RIZKI_TUMOR_INVASIVENESS_2D_UP		48	-0.2652229	-1.0411202	0.39961758	1	1	3865	tags=40%, list=35%, signal=60%
CUI_TCF21_TARGETS_UP	CUI_TCF21_TARGETS_UP		22	-0.46339566	-1.0409932	0.41618496	1	1	1037	tags=32%, list=9%, signal=35%
PHONG_TNF_RESPONSE_VIA_P38_PARTIAL	PHONG_TNF_RESPONSE_VIA_P38_PARTIAL		96	-0.35161015	-1.0405194	0.40619308	1	1	2354	tags=31%, list=21%, signal=39%
RUTELLA_RESPONSE_TO_CSF2RB_AND_IL4_UP	RUTELLA_RESPONSE_TO_CSF2RB_AND_IL4_UP		209	-0.2986354	-1.0400381	0.40467626	1	1	2560	tags=30%, list=23%, signal=38%
RODRIGUES_DCC_TARGETS_DN	RODRIGUES_DCC_TARGETS_DN		74	-0.32499218	-1.0398097	0.40262172	1	1	2207	tags=32%, list=20%, signal=40%
REACTOME_PLATELET_HOMEOSTASIS	REACTOME_PLATELET_HOMEOSTASIS		51	-0.33406675	-1.0388764	0.39449543	1	1	2145	tags=27%, list=19%, signal=34%
DAZARD_UV_RESPONSE_CLUSTER_G2	DAZARD_UV_RESPONSE_CLUSTER_G2		17	-0.4554379	-1.0383781	0.40074906	1	1	1073	tags=24%, list=10%, signal=26%
CREIGHTON_ENDOCRINE_THERAPY_RESISTANCE_3	CREIGHTON_ENDOCRINE_THERAPY_RESISTANCE_3		345	-0.26814723	-1.0381936	0.3963964	1	1	2648	tags=30%, list=24%, signal=38%
APPIERTO_RESPONSE_TO_FENRETINIDE_UP	APPIERTO_RESPONSE_TO_FENRETINIDE_UP		21	-0.39071617	-1.0380514	0.42776737	1	1	2273	tags=38%, list=20%, signal=48%
GAVIN_FOXP3_TARGETS_CLUSTER_P2	GAVIN_FOXP3_TARGETS_CLUSTER_P2		40	-0.35920566	-1.0373772	0.40625	1	1	2907	tags=43%, list=26%, signal=57%
BHAT_ESR1_TARGETS_NOT_VIA_AKT1_DN	BHAT_ESR1_TARGETS_NOT_VIA_AKT1_DN		50	-0.33085245	-1.0367202	0.39711192	1	1	2837	tags=38%, list=25%, signal=51%
PID_MYC_REPRESSPATHWAY	PID_MYC_REPRESSPATHWAY		46	-0.32653195	-1.036703	0.4118705	1	1	2463	tags=37%, list=22%, signal=47%
RHODES_CANCER_META_SIGNATURE	RHODES_CANCER_META_SIGNATURE		42	-0.28825557	-1.0357499	0.41472867	1	1	2867	tags=31%, list=26%, signal=41%
DAZARD_UV_RESPONSE_CLUSTER_G6	DAZARD_UV_RESPONSE_CLUSTER_G6		63	-0.3199502	-1.0356014	0.40377358	1	1	3483	tags=46%, list=31%, signal=66%
MIPS_CDC5L_COMPLEX	MIPS_CDC5L_COMPLEX		19	-0.36598796	-1.0354283	0.43538767	1	1	3232	tags=32%, list=29%, signal=44%
CREIGHTON_ENDOCRINE_THERAPY_RESISTANCE_5	CREIGHTON_ENDOCRINE_THERAPY_RESISTANCE_5		246	-0.28621015	-1.0351864	0.39963832	1	1	2456	tags=27%, list=22%, signal=34%
DELPUECH_FOXO3_TARGETS_UP	DELPUECH_FOXO3_TARGETS_UP		49	-0.33885777	-1.0348914	0.40035906	1	1	2420	tags=33%, list=22%, signal=41%
CHICAS_RB1_TARGETS_GROWING	CHICAS_RB1_TARGETS_GROWING		152	-0.32743433	-1.0347599	0.3988658	1	1	2899	tags=40%, list=26%, signal=53%
THEILGAARD_NEUTROPHIL_AT_SKIN_WOUND_DN	THEILGAARD_NEUTROPHIL_AT_SKIN_WOUND_DN		146	-0.28216222	-1.0343919	0.42831215	1	1	3348	tags=36%, list=30%, signal=51%
ZWANG_EGF_PERSISTENTLY_DN	ZWANG_EGF_PERSISTENTLY_DN		33	-0.30056462	-1.0341753	0.3962963	1	1	2287	tags=27%, list=20%, signal=34%
MASSARWEH_TAMOXIFEN_RESISTANCE_UP	MASSARWEH_TAMOXIFEN_RESISTANCE_UP		279	-0.27760223	-1.0339121	0.40106007	1	1	2456	tags=29%, list=22%, signal=36%
FOSTER_TOLERANT_MACROPHAGE_DN	FOSTER_TOLERANT_MACROPHAGE_DN		230	-0.31551087	-1.0338116	0.42440802	1	1	2066	tags=28%, list=18%, signal=33%
AMUNDSON_POOR_SURVIVAL_AFTER_GAMMA_RADIATION_2G	AMUNDSON_POOR_SURVIVAL_AFTER_GAMMA_RADIATION_2G		96	-0.3089038	-1.0335839	0.42201835	1	1	2846	tags=29%, list=25%, signal=39%
MARTORIATI_MDM4_TARGETS_FETAL_LIVER_UP	MARTORIATI_MDM4_TARGETS_FETAL_LIVER_UP		123	-0.28831753	-1.0334584	0.40139616	1	1	1461	tags=18%, list=13%, signal=20%
ASTON_MAJOR_DEPRESSIVE_DISORDER_DN	ASTON_MAJOR_DEPRESSIVE_DISORDER_DN		106	-0.27511582	-1.0334318	0.39454547	1	1	2633	tags=31%, list=24%, signal=40%
OXFORD_RALA_OR_RALB_TARGETS_DN	OXFORD_RALA_OR_RALB_TARGETS_DN		16	-0.41438827	-1.0330149	0.44145873	1	1	662	tags=19%, list=6%, signal=20%
ROESSLER_LIVER_CANCER_METASTASIS_UP	ROESSLER_LIVER_CANCER_METASTASIS_UP		74	-0.27431074	-1.0329286	0.39539006	1	1	1978	tags=24%, list=18%, signal=29%
RIGGINS_TAMOXIFEN_RESISTANCE_DN	RIGGINS_TAMOXIFEN_RESISTANCE_DN		132	-0.30335563	-1.0324172	0.38606402	1	1	1699	tags=27%, list=15%, signal=31%
REACTOME_RNA_POL_II_TRANSCRIPTION	REACTOME_RNA_POL_II_TRANSCRIPTION		68	-0.2825844	-1.0322174	0.42716536	1	1	3347	tags=32%, list=30%, signal=46%
REACTOME_METABOLISM_OF_VITAMINS_AND_COFACTORS	REACTOME_METABOLISM_OF_VITAMINS_AND_COFACTORS		34	-0.3069195	-1.032016	0.44181818	1	1	2201	tags=24%, list=20%, signal=29%
CHEBOTAEV_GR_TARGETS_UP	CHEBOTAEV_GR_TARGETS_UP		42	-0.34773138	-1.030862	0.4054054	1	1	1723	tags=31%, list=15%, signal=36%
JOHNSTONE_PARVB_TARGETS_1_DN	JOHNSTONE_PARVB_TARGETS_1_DN		24	-0.36869973	-1.0305301	0.42335767	1	1	3392	tags=42%, list=30%, signal=60%
GOZGIT_ESR1_TARGETS_UP	GOZGIT_ESR1_TARGETS_UP		77	-0.31929561	-1.0304488	0.3888889	1	1	1462	tags=22%, list=13%, signal=25%
WNT_SIGNALING	WNT_SIGNALING		67	-0.32427958	-1.0301323	0.43140793	1	1	2286	tags=33%, list=20%, signal=41%
MEISSNER_NPC_HCP_WITH_H3K4ME2	MEISSNER_NPC_HCP_WITH_H3K4ME2		265	-0.3117106	-1.0300517	0.4088398	1	1	1474	tags=25%, list=13%, signal=28%
JI_METASTASIS_REPRESSED_BY_STK11	JI_METASTASIS_REPRESSED_BY_STK11		17	-0.41772377	-1.029706	0.42537314	1	1	305	tags=18%, list=3%, signal=18%
ROVERSI_GLIOMA_COPY_NUMBER_UP	ROVERSI_GLIOMA_COPY_NUMBER_UP		66	-0.31124404	-1.028623	0.39667895	1	1	1724	tags=26%, list=15%, signal=30%
PLASARI_TGFB1_SIGNALING_VIA_NFIC_10HR_UP	PLASARI_TGFB1_SIGNALING_VIA_NFIC_10HR_UP		30	-0.41730192	-1.0284891	0.42418772	1	1	1304	tags=33%, list=12%, signal=38%
GAUSSMANN_MLL_AF4_FUSION_TARGETS_A_UP	GAUSSMANN_MLL_AF4_FUSION_TARGETS_A_UP		92	-0.32332897	-1.027824	0.40145984	1	1	2166	tags=32%, list=19%, signal=39%
ROVERSI_GLIOMA_LOH_REGIONS	ROVERSI_GLIOMA_LOH_REGIONS		29	-0.37467074	-1.0277916	0.44852942	1	1	1844	tags=31%, list=16%, signal=37%
GROSS_HYPOXIA_VIA_ELK3_AND_HIF1A_UP	GROSS_HYPOXIA_VIA_ELK3_AND_HIF1A_UP		90	-0.31277335	-1.026552	0.45072994	1	1	2163	tags=27%, list=19%, signal=33%
GENTILE_UV_LOW_DOSE_DN	GENTILE_UV_LOW_DOSE_DN		41	-0.36549902	-1.0259523	0.44234404	1	1	1365	tags=27%, list=12%, signal=30%
CHIANG_LIVER_CANCER_SUBCLASS_UNANNOTATED_UP	CHIANG_LIVER_CANCER_SUBCLASS_UNANNOTATED_UP		38	-0.33852485	-1.0251526	0.41431263	1	1	2742	tags=42%, list=24%, signal=56%
KEGG_CELL_ADHESION_MOLECULES_CAMS	KEGG_CELL_ADHESION_MOLECULES_CAMS		75	-0.35561854	-1.0247271	0.43656716	1	1	1905	tags=33%, list=17%, signal=40%
GRAHAM_CML_QUIESCENT_VS_NORMAL_QUIESCENT_DN	GRAHAM_CML_QUIESCENT_VS_NORMAL_QUIESCENT_DN		24	-0.42563602	-1.0240386	0.42372882	1	1	2628	tags=58%, list=23%, signal=76%
WANG_RESPONSE_TO_GSK3_INHIBITOR_SB216763_UP	WANG_RESPONSE_TO_GSK3_INHIBITOR_SB216763_UP		156	-0.30514342	-1.0235095	0.42857143	1	1	2734	tags=34%, list=24%, signal=44%
REACTOME_PYRIMIDINE_METABOLISM	REACTOME_PYRIMIDINE_METABOLISM		15	-0.380558	-1.0228881	0.4405458	1	1	454	tags=13%, list=4%, signal=14%
PEDRIOLI_MIR31_TARGETS_UP	PEDRIOLI_MIR31_TARGETS_UP		85	-0.3092145	-1.02282	0.4077491	1	1	1520	tags=21%, list=14%, signal=24%
GAURNIER_PSMD4_TARGETS	GAURNIER_PSMD4_TARGETS		38	-0.4691995	-1.0223819	0.47584972	1	1	2990	tags=53%, list=27%, signal=72%
PID_RAC1_REG_PATHWAY	PID_RAC1_REG_PATHWAY		24	-0.36452973	-1.0222982	0.43680298	1	1	771	tags=17%, list=7%, signal=18%
BUYTAERT_PHOTODYNAMIC_THERAPY_STRESS_DN	BUYTAERT_PHOTODYNAMIC_THERAPY_STRESS_DN		354	-0.24710608	-1.021331	0.43137255	1	1	3412	tags=35%, list=30%, signal=49%
FRASOR_TAMOXIFEN_RESPONSE_UP	FRASOR_TAMOXIFEN_RESPONSE_UP		30	-0.3356003	-1.0211288	0.43140793	1	1	517	tags=13%, list=5%, signal=14%
SMIRNOV_RESPONSE_TO_IR_6HR_UP	SMIRNOV_RESPONSE_TO_IR_6HR_UP		84	-0.2881396	-1.0210384	0.4283088	1	1	2548	tags=29%, list=23%, signal=37%
PID_IL4_2PATHWAY	PID_IL4_2PATHWAY		46	-0.35626128	-1.0207206	0.45772058	1	1	2260	tags=39%, list=20%, signal=49%
JECHLINGER_EPITHELIAL_TO_MESENCHYMAL_TRANSITION_DN	JECHLINGER_EPITHELIAL_TO_MESENCHYMAL_TRANSITION_DN		47	-0.33700344	-1.0204289	0.4283019	1	1	2931	tags=36%, list=26%, signal=49%
LIAO_METASTASIS	LIAO_METASTASIS		281	-0.25183108	-1.0198094	0.43314502	1	1	2490	tags=28%, list=22%, signal=36%
DUTERTRE_ESTRADIOL_RESPONSE_6HR_DN	DUTERTRE_ESTRADIOL_RESPONSE_6HR_DN		51	-0.35532218	-1.019055	0.41558442	1	1	2249	tags=33%, list=20%, signal=42%
PID_AR_NONGENOMIC_PATHWAY	PID_AR_NONGENOMIC_PATHWAY		20	-0.35972887	-1.018877	0.4607646	1	1	2313	tags=35%, list=21%, signal=44%
REACTOME_ASPARAGINE_N_LINKED_GLYCOSYLATION	REACTOME_ASPARAGINE_N_LINKED_GLYCOSYLATION		52	-0.26837027	-1.0187593	0.41899443	1	1	4098	tags=50%, list=37%, signal=78%
HAHTOLA_MYCOSIS_FUNGOIDES_SKIN_UP	HAHTOLA_MYCOSIS_FUNGOIDES_SKIN_UP		112	-0.30568054	-1.0187218	0.43542436	1	1	2608	tags=32%, list=23%, signal=41%
SIG_PIP3_SIGNALING_IN_B_LYMPHOCYTES	SIG_PIP3_SIGNALING_IN_B_LYMPHOCYTES		21	-0.34631574	-1.018242	0.43223444	1	1	2313	tags=38%, list=21%, signal=48%
KEGG_LONG_TERM_DEPRESSION	KEGG_LONG_TERM_DEPRESSION		41	-0.32760948	-1.0182214	0.4342857	1	1	1283	tags=22%, list=11%, signal=25%
KUMAR_AUTOPHAGY_NETWORK	KUMAR_AUTOPHAGY_NETWORK		34	-0.33274332	-1.0177754	0.44122967	1	1	689	tags=18%, list=6%, signal=19%
PID_P53DOWNSTREAMPATHWAY	PID_P53DOWNSTREAMPATHWAY		77	-0.28962907	-1.0175825	0.4517857	1	1	3175	tags=36%, list=28%, signal=50%
REACTOME_SYNTHESIS_OF_PIPS_AT_THE_PLASMA_MEMBRANE	REACTOME_SYNTHESIS_OF_PIPS_AT_THE_PLASMA_MEMBRANE		16	-0.36032113	-1.0175089	0.44871795	1	1	3540	tags=56%, list=32%, signal=82%
BHAT_ESR1_TARGETS_VIA_AKT1_UP	BHAT_ESR1_TARGETS_VIA_AKT1_UP		152	-0.26325333	-1.0174414	0.41404805	1	1	2202	tags=24%, list=20%, signal=30%
HELLER_HDAC_TARGETS_SILENCED_BY_METHYLATION_DN	HELLER_HDAC_TARGETS_SILENCED_BY_METHYLATION_DN		159	-0.28635764	-1.0171819	0.4503546	1	1	2524	tags=30%, list=23%, signal=38%
SHIN_B_CELL_LYMPHOMA_CLUSTER_3	SHIN_B_CELL_LYMPHOMA_CLUSTER_3		16	-0.48105565	-1.0170617	0.47977942	1	1	995	tags=31%, list=9%, signal=34%
ELVIDGE_HYPOXIA_BY_DMOG_DN	ELVIDGE_HYPOXIA_BY_DMOG_DN		37	-0.32608292	-1.0169191	0.41153845	1	1	437	tags=14%, list=4%, signal=14%
SARRIO_EPITHELIAL_MESENCHYMAL_TRANSITION_DN	SARRIO_EPITHELIAL_MESENCHYMAL_TRANSITION_DN		103	-0.31035125	-1.0166825	0.40574506	1	1	1975	tags=25%, list=18%, signal=30%
ZHANG_ANTIVIRAL_RESPONSE_TO_RIBAVIRIN_DN	ZHANG_ANTIVIRAL_RESPONSE_TO_RIBAVIRIN_DN		36	-0.39972672	-1.0165164	0.41804788	1	1	1544	tags=28%, list=14%, signal=32%
HOFFMANN_LARGE_TO_SMALL_PRE_BII_LYMPHOCYTE_DN	HOFFMANN_LARGE_TO_SMALL_PRE_BII_LYMPHOCYTE_DN		52	-0.32281247	-1.0153866	0.42780748	1	1	2418	tags=40%, list=22%, signal=51%
GARGALOVIC_RESPONSE_TO_OXIDIZED_PHOSPHOLIPIDS_BLACK_UP	GARGALOVIC_RESPONSE_TO_OXIDIZED_PHOSPHOLIPIDS_BLACK_UP		21	-0.36831152	-1.0153253	0.43453512	1	1	797	tags=19%, list=7%, signal=20%
CHICAS_RB1_TARGETS_SENESCENT	CHICAS_RB1_TARGETS_SENESCENT		320	-0.27609792	-1.0143255	0.4408602	1	1	2562	tags=29%, list=23%, signal=37%
MEISSNER_BRAIN_HCP_WITH_H3K4ME2_AND_H3K27ME3	MEISSNER_BRAIN_HCP_WITH_H3K4ME2_AND_H3K27ME3		37	-0.38087893	-1.014293	0.44283122	1	1	1201	tags=24%, list=11%, signal=27%
PUJANA_BRCA2_PCC_NETWORK	PUJANA_BRCA2_PCC_NETWORK		256	-0.29861853	-1.0138493	0.44874275	1	1	3263	tags=35%, list=29%, signal=48%
BENPORATH_CYCLING_GENES	BENPORATH_CYCLING_GENES		346	-0.26955926	-1.0125846	0.44277674	1	1	4104	tags=46%, list=37%, signal=70%
WEIGEL_OXIDATIVE_STRESS_BY_HNE_AND_H2O2	WEIGEL_OXIDATIVE_STRESS_BY_HNE_AND_H2O2		30	-0.2936999	-1.0122861	0.44007155	1	1	2407	tags=37%, list=21%, signal=47%
AFFAR_YY1_TARGETS_UP	AFFAR_YY1_TARGETS_UP		156	-0.33217555	-1.0121942	0.43150684	1	1	815	tags=20%, list=7%, signal=21%
LIU_PROSTATE_CANCER_DN	LIU_PROSTATE_CANCER_DN		258	-0.3461361	-1.0118828	0.44954127	1	1	2073	tags=32%, list=19%, signal=39%
TIEN_INTESTINE_PROBIOTICS_2HR_UP	TIEN_INTESTINE_PROBIOTICS_2HR_UP		16	-0.3379096	-1.011804	0.4407767	1	1	92	tags=6%, list=1%, signal=6%
WALLACE_PROSTATE_CANCER_UP	WALLACE_PROSTATE_CANCER_UP		15	-0.38655517	-1.0117798	0.47560975	1	1	778	tags=20%, list=7%, signal=21%
SCHLOSSER_SERUM_RESPONSE_DN	SCHLOSSER_SERUM_RESPONSE_DN		433	-0.24030879	-1.0115138	0.44074073	1	1	3489	tags=35%, list=31%, signal=48%
BHATI_G2M_ARREST_BY_2METHOXYESTRADIOL_UP	BHATI_G2M_ARREST_BY_2METHOXYESTRADIOL_UP		68	-0.30362952	-1.0110085	0.45137614	1	1	3646	tags=41%, list=33%, signal=61%
WANG_CISPLATIN_RESPONSE_AND_XPC_UP	WANG_CISPLATIN_RESPONSE_AND_XPC_UP		128	-0.28054315	-1.0109336	0.4344704	1	1	1732	tags=26%, list=15%, signal=30%
PID_PTP1BPATHWAY	PID_PTP1BPATHWAY		36	-0.3490415	-1.010414	0.44770643	1	1	2427	tags=36%, list=22%, signal=46%
SCHLESINGER_METHYLATED_DE_NOVO_IN_CANCER	SCHLESINGER_METHYLATED_DE_NOVO_IN_CANCER		60	-0.3543346	-1.0102555	0.43984962	1	1	972	tags=22%, list=9%, signal=24%
REACTOME_ADP_SIGNALLING_THROUGH_P2RY1	REACTOME_ADP_SIGNALLING_THROUGH_P2RY1		18	-0.37645924	-1.0102293	0.44402277	1	1	1999	tags=39%, list=18%, signal=47%
GEORGES_CELL_CYCLE_MIR192_TARGETS	GEORGES_CELL_CYCLE_MIR192_TARGETS		39	-0.34110042	-1.0097405	0.45801526	1	1	3282	tags=46%, list=29%, signal=65%
BOQUEST_STEM_CELL_DN	BOQUEST_STEM_CELL_DN		124	-0.35044	-1.009728	0.46507353	1	1	1806	tags=29%, list=16%, signal=34%
LU_EZH2_TARGETS_DN	LU_EZH2_TARGETS_DN		185	-0.27723527	-1.0089144	0.4391144	1	1	2169	tags=24%, list=19%, signal=29%
KYNG_WERNER_SYNDROM_AND_NORMAL_AGING_UP	KYNG_WERNER_SYNDROM_AND_NORMAL_AGING_UP		49	-0.29220673	-1.0082204	0.46617916	1	1	1036	tags=14%, list=9%, signal=16%
PARENT_MTOR_SIGNALING_UP	PARENT_MTOR_SIGNALING_UP		325	-0.22404456	-1.0080675	0.4337568	1	1	2791	tags=30%, list=25%, signal=38%
PID_CD8TCRPATHWAY	PID_CD8TCRPATHWAY		36	-0.38674992	-1.0076964	0.48417133	1	1	4092	tags=56%, list=37%, signal=87%
BEIER_GLIOMA_STEM_CELL_DN	BEIER_GLIOMA_STEM_CELL_DN		33	-0.3270804	-1.0073979	0.46296296	1	1	1384	tags=21%, list=12%, signal=24%
DELACROIX_RAR_BOUND_ES	DELACROIX_RAR_BOUND_ES		253	-0.24117437	-1.0073469	0.45921987	1	1	2139	tags=23%, list=19%, signal=27%
SA_B_CELL_RECEPTOR_COMPLEXES	SA_B_CELL_RECEPTOR_COMPLEXES		16	-0.39164016	-1.0071278	0.44547135	1	1	1871	tags=25%, list=17%, signal=30%
PEDERSEN_METASTASIS_BY_ERBB2_ISOFORM_1	PEDERSEN_METASTASIS_BY_ERBB2_ISOFORM_1		28	-0.4052703	-1.0069035	0.45794392	1	1	2931	tags=50%, list=26%, signal=68%
FLECHNER_PBL_KIDNEY_TRANSPLANT_OK_VS_DONOR_UP	FLECHNER_PBL_KIDNEY_TRANSPLANT_OK_VS_DONOR_UP		96	-0.25600687	-1.0066929	0.43879473	1	1	3375	tags=34%, list=30%, signal=49%
DAZARD_RESPONSE_TO_UV_SCC_UP	DAZARD_RESPONSE_TO_UV_SCC_UP		80	-0.28975567	-1.0058529	0.45503598	1	1	2166	tags=25%, list=19%, signal=31%
SANSOM_WNT_PATHWAY_REQUIRE_MYC	SANSOM_WNT_PATHWAY_REQUIRE_MYC		46	-0.36503562	-1.0057892	0.443038	1	1	1837	tags=35%, list=16%, signal=41%
KOKKINAKIS_METHIONINE_DEPRIVATION_96HR_UP	KOKKINAKIS_METHIONINE_DEPRIVATION_96HR_UP		75	-0.3145553	-1.0057533	0.4425612	1	1	2924	tags=39%, list=26%, signal=52%
HEDENFALK_BREAST_CANCER_HEREDITARY_VS_SPORADIC	HEDENFALK_BREAST_CANCER_HEREDITARY_VS_SPORADIC		31	-0.29732278	-1.0055077	0.44847327	1	1	2123	tags=26%, list=19%, signal=32%
KEGG_RIG_I_LIKE_RECEPTOR_SIGNALING_PATHWAY	KEGG_RIG_I_LIKE_RECEPTOR_SIGNALING_PATHWAY		34	-0.3154202	-1.0053442	0.45904762	1	1	2704	tags=44%, list=24%, signal=58%
UDAYAKUMAR_MED1_TARGETS_UP	UDAYAKUMAR_MED1_TARGETS_UP		78	-0.26923746	-1.0052215	0.43609023	1	1	2856	tags=31%, list=26%, signal=41%
WANG_TNF_TARGETS	WANG_TNF_TARGETS		18	-0.42813045	-1.0049225	0.4725898	1	1	1151	tags=33%, list=10%, signal=37%
WAKASUGI_HAVE_ZNF143_BINDING_SITES	WAKASUGI_HAVE_ZNF143_BINDING_SITES		44	-0.33271003	-1.0047581	0.47081712	1	1	3212	tags=39%, list=29%, signal=54%
KEGG_PYRIMIDINE_METABOLISM	KEGG_PYRIMIDINE_METABOLISM		68	-0.279082	-1.0043788	0.44123313	1	1	3276	tags=34%, list=29%, signal=48%
NUNODA_RESPONSE_TO_DASATINIB_IMATINIB_UP	NUNODA_RESPONSE_TO_DASATINIB_IMATINIB_UP		21	-0.33784983	-1.003675	0.45792565	1	1	3212	tags=29%, list=29%, signal=40%
KEGG_PATHWAYS_IN_CANCER	KEGG_PATHWAYS_IN_CANCER		208	-0.2630812	-1.0036297	0.4571949	1	1	2562	tags=31%, list=23%, signal=39%
ZHENG_FOXP3_TARGETS_IN_T_LYMPHOCYTE_DN	ZHENG_FOXP3_TARGETS_IN_T_LYMPHOCYTE_DN		20	-0.41966397	-1.0031073	0.46678966	1	1	769	tags=25%, list=7%, signal=27%
PLASARI_TGFB1_TARGETS_10HR_UP	PLASARI_TGFB1_TARGETS_10HR_UP		134	-0.35477474	-1.0030444	0.46140036	1	1	1305	tags=25%, list=12%, signal=28%
RHEIN_ALL_GLUCOCORTICOID_THERAPY_UP	RHEIN_ALL_GLUCOCORTICOID_THERAPY_UP		47	-0.356489	-1.0025809	0.44808742	1	1	1869	tags=26%, list=17%, signal=31%
KEGG_TASTE_TRANSDUCTION	KEGG_TASTE_TRANSDUCTION		21	-0.38747373	-1.0023168	0.44587156	1	1	1747	tags=29%, list=16%, signal=34%
SMID_BREAST_CANCER_ERBB2_UP	SMID_BREAST_CANCER_ERBB2_UP		86	-0.32158732	-1.0021342	0.4452555	1	1	1675	tags=24%, list=15%, signal=28%
HORIUCHI_WTAP_TARGETS_UP	HORIUCHI_WTAP_TARGETS_UP		163	-0.314829	-1.001949	0.44964027	1	1	1195	tags=20%, list=11%, signal=22%
LEIN_OLIGODENDROCYTE_MARKERS	LEIN_OLIGODENDROCYTE_MARKERS		52	-0.31623667	-1.0019121	0.47037038	1	1	2463	tags=35%, list=22%, signal=44%
TCGA_GLIOBLASTOMA_COPY_NUMBER_UP	TCGA_GLIOBLASTOMA_COPY_NUMBER_UP		34	-0.2894178	-1.0014759	0.44935542	1	1	638	tags=12%, list=6%, signal=12%
GOLDRATH_HOMEOSTATIC_PROLIFERATION	GOLDRATH_HOMEOSTATIC_PROLIFERATION		118	-0.24485372	-1.0010905	0.44230768	1	1	3445	tags=34%, list=31%, signal=48%
NAKAMURA_ADIPOGENESIS_EARLY_UP	NAKAMURA_ADIPOGENESIS_EARLY_UP		36	-0.34355932	-1.0010072	0.4539007	1	1	2709	tags=39%, list=24%, signal=51%
REACTOME_NOTCH1_INTRACELLULAR_DOMAIN_REGULATES_TRANSCRIPTION	REACTOME_NOTCH1_INTRACELLULAR_DOMAIN_REGULATES_TRANSCRIPTION		21	-0.3669653	-1.0009465	0.47070312	1	1	1833	tags=33%, list=16%, signal=40%
MUELLER_COMMON_TARGETS_OF_AML_FUSIONS_DN	MUELLER_COMMON_TARGETS_OF_AML_FUSIONS_DN		16	-0.36613658	-1.0009315	0.4811133	1	1	2233	tags=25%, list=20%, signal=31%
KLEIN_TARGETS_OF_BCR_ABL1_FUSION	KLEIN_TARGETS_OF_BCR_ABL1_FUSION		32	-0.39837712	-1.0008597	0.4732965	1	1	2079	tags=38%, list=19%, signal=46%
SUNG_METASTASIS_STROMA_UP	SUNG_METASTASIS_STROMA_UP		73	-0.31977567	-1.0002534	0.43364486	1	1	1690	tags=25%, list=15%, signal=29%
BILBAN_B_CLL_LPL_DN	BILBAN_B_CLL_LPL_DN		23	-0.3867885	-1.0002171	0.4613936	1	1	2215	tags=35%, list=20%, signal=43%
BREDEMEYER_RAG_SIGNALING_NOT_VIA_ATM_UP	BREDEMEYER_RAG_SIGNALING_NOT_VIA_ATM_UP		26	-0.36733407	-1.0001225	0.4637168	1	1	865	tags=23%, list=8%, signal=25%
REACTOME_NFKB_AND_MAP_KINASES_ACTIVATION_MEDIATED_BY_TLR4_SIGNALING_REPERTOIRE	REACTOME_NFKB_AND_MAP_KINASES_ACTIVATION_MEDIATED_BY_TLR4_SIGNALING_REPERTOIRE		39	-0.3076505	-0.9998565	0.4552239	1	1	2746	tags=28%, list=25%, signal=37%
BLUM_RESPONSE_TO_SALIRASIB_DN	BLUM_RESPONSE_TO_SALIRASIB_DN		244	-0.28718755	-0.9991532	0.4522901	1	1	3653	tags=38%, list=33%, signal=55%
JAZAG_TGFB1_SIGNALING_VIA_SMAD4_DN	JAZAG_TGFB1_SIGNALING_VIA_SMAD4_DN		43	-0.31739515	-0.99899614	0.47619048	1	1	1272	tags=16%, list=11%, signal=18%
MARSHALL_VIRAL_INFECTION_RESPONSE_DN	MARSHALL_VIRAL_INFECTION_RESPONSE_DN		22	-0.40647152	-0.9989848	0.4732965	1	1	3329	tags=45%, list=30%, signal=65%
ZHENG_GLIOBLASTOMA_PLASTICITY_UP	ZHENG_GLIOBLASTOMA_PLASTICITY_UP		166	-0.3041417	-0.99871945	0.43738317	1	1	2565	tags=33%, list=23%, signal=42%
RATTENBACHER_BOUND_BY_CELF1	RATTENBACHER_BOUND_BY_CELF1		192	-0.24988674	-0.9981851	0.48442906	1	1	2170	tags=26%, list=19%, signal=31%
KEGG_PROGESTERONE_MEDIATED_OOCYTE_MATURATION	KEGG_PROGESTERONE_MEDIATED_OOCYTE_MATURATION		56	-0.27831322	-0.9975369	0.45945945	1	1	2890	tags=30%, list=26%, signal=41%
BIOCARTA_NKT_PATHWAY	BIOCARTA_NKT_PATHWAY		22	-0.43927374	-0.99733764	0.47644928	1	1	3412	tags=55%, list=30%, signal=78%
REACTOME_FORMATION_OF_INCISION_COMPLEX_IN_GG_NER	REACTOME_FORMATION_OF_INCISION_COMPLEX_IN_GG_NER		20	-0.34447843	-0.99722075	0.4491363	1	1	4061	tags=50%, list=36%, signal=78%
BIOCARTA_TCR_PATHWAY	BIOCARTA_TCR_PATHWAY		29	-0.3627227	-0.9968861	0.47769517	1	1	3833	tags=48%, list=34%, signal=73%
REACTOME_IL1_SIGNALING	REACTOME_IL1_SIGNALING		22	-0.34506762	-0.9960256	0.4990758	1	1	3089	tags=36%, list=28%, signal=50%
YAGI_AML_WITH_T_9_11_TRANSLOCATION	YAGI_AML_WITH_T_9_11_TRANSLOCATION		90	-0.26860029	-0.9960115	0.4495575	1	1	2590	tags=32%, list=23%, signal=42%
WEBER_METHYLATED_HCP_IN_SPERM_DN	WEBER_METHYLATED_HCP_IN_SPERM_DN		15	-0.42449567	-0.99498314	0.496063	1	1	1100	tags=20%, list=10%, signal=22%
WENDT_COHESIN_TARGETS_UP	WENDT_COHESIN_TARGETS_UP		17	-0.38767558	-0.99456173	0.48242188	1	1	2031	tags=29%, list=18%, signal=36%
BEGUM_TARGETS_OF_PAX3_FOXO1_FUSION_DN	BEGUM_TARGETS_OF_PAX3_FOXO1_FUSION_DN		29	-0.38801083	-0.99398434	0.4863884	1	1	1391	tags=28%, list=12%, signal=31%
NAKAMURA_TUMOR_ZONE_PERIPHERAL_VS_CENTRAL_DN	NAKAMURA_TUMOR_ZONE_PERIPHERAL_VS_CENTRAL_DN		328	-0.2542648	-0.9926382	0.48128343	1	1	2352	tags=25%, list=21%, signal=31%
WINZEN_DEGRADED_VIA_KHSRP	WINZEN_DEGRADED_VIA_KHSRP		64	-0.3652961	-0.9920759	0.48601398	1	1	1782	tags=33%, list=16%, signal=39%
PID_NOTCH_PATHWAY	PID_NOTCH_PATHWAY		40	-0.31468132	-0.99187326	0.4714549	1	1	597	tags=13%, list=5%, signal=13%
KIM_WT1_TARGETS_DN	KIM_WT1_TARGETS_DN		248	-0.25894842	-0.9917172	0.46728972	1	1	3238	tags=38%, list=29%, signal=52%
SIMBULAN_UV_RESPONSE_IMMORTALIZED_DN	SIMBULAN_UV_RESPONSE_IMMORTALIZED_DN		18	-0.37168363	-0.99169517	0.4785047	1	1	4251	tags=61%, list=38%, signal=98%
KYNG_DNA_DAMAGE_UP	KYNG_DNA_DAMAGE_UP		140	-0.27918676	-0.9908974	0.45534152	1	1	2295	tags=29%, list=20%, signal=35%
NAKAMURA_METASTASIS_MODEL_UP	NAKAMURA_METASTASIS_MODEL_UP		25	-0.3943002	-0.9908003	0.4779412	1	1	992	tags=16%, list=9%, signal=18%
REACTOME_GENERIC_TRANSCRIPTION_PATHWAY	REACTOME_GENERIC_TRANSCRIPTION_PATHWAY		89	-0.26611164	-0.9904206	0.47689465	1	1	2435	tags=30%, list=22%, signal=38%
REACTOME_DNA_REPAIR	REACTOME_DNA_REPAIR		77	-0.2967883	-0.9900193	0.4624506	1	1	4104	tags=51%, list=37%, signal=79%
KEGG_O_GLYCAN_BIOSYNTHESIS	KEGG_O_GLYCAN_BIOSYNTHESIS		17	-0.37986705	-0.989522	0.48722628	1	1	3281	tags=47%, list=29%, signal=66%
BIOCARTA_CTLA4_PATHWAY	BIOCARTA_CTLA4_PATHWAY		15	-0.48603725	-0.98937976	0.52230483	1	1	2207	tags=47%, list=20%, signal=58%
FARMER_BREAST_CANCER_APOCRINE_VS_BASAL	FARMER_BREAST_CANCER_APOCRINE_VS_BASAL		196	-0.26366946	-0.9891801	0.46819788	1	1	1826	tags=22%, list=16%, signal=26%
LAIHO_COLORECTAL_CANCER_SERRATED_DN	LAIHO_COLORECTAL_CANCER_SERRATED_DN		44	-0.27767754	-0.98757166	0.49001816	1	1	1861	tags=23%, list=17%, signal=27%
TANG_SENESCENCE_TP53_TARGETS_DN	TANG_SENESCENCE_TP53_TARGETS_DN		39	-0.41129813	-0.987331	0.4831014	1	1	3550	tags=49%, list=32%, signal=71%
SANSOM_APC_TARGETS_UP	SANSOM_APC_TARGETS_UP		86	-0.29106462	-0.98724306	0.49912435	1	1	2664	tags=31%, list=24%, signal=41%
THUM_SYSTOLIC_HEART_FAILURE_DN	THUM_SYSTOLIC_HEART_FAILURE_DN		107	-0.26986933	-0.9871286	0.46603775	1	1	3392	tags=43%, list=30%, signal=61%
JOHANSSON_BRAIN_CANCER_EARLY_VS_LATE_DN	JOHANSSON_BRAIN_CANCER_EARLY_VS_LATE_DN		35	-0.33589658	-0.9865455	0.46753246	1	1	1523	tags=23%, list=14%, signal=26%
BAELDE_DIABETIC_NEPHROPATHY_DN	BAELDE_DIABETIC_NEPHROPATHY_DN		277	-0.270986	-0.98632324	0.45772058	1	1	3045	tags=39%, list=27%, signal=52%
YAO_TEMPORAL_RESPONSE_TO_PROGESTERONE_CLUSTER_2	YAO_TEMPORAL_RESPONSE_TO_PROGESTERONE_CLUSTER_2		63	-0.28492513	-0.9858271	0.4746377	1	1	870	tags=16%, list=8%, signal=17%
KIM_MYCN_AMPLIFICATION_TARGETS_UP	KIM_MYCN_AMPLIFICATION_TARGETS_UP		51	-0.29993653	-0.9855609	0.47260273	1	1	962	tags=18%, list=9%, signal=19%
VANTVEER_BREAST_CANCER_BRCA1_UP	VANTVEER_BREAST_CANCER_BRCA1_UP		19	-0.32184276	-0.9853742	0.464351	1	1	2964	tags=32%, list=26%, signal=43%
RAMALHO_STEMNESS_UP	RAMALHO_STEMNESS_UP		138	-0.2511438	-0.98521763	0.45762712	1	1	2626	tags=27%, list=23%, signal=35%
FERRANDO_T_ALL_WITH_MLL_ENL_FUSION_UP	FERRANDO_T_ALL_WITH_MLL_ENL_FUSION_UP		58	-0.31066293	-0.98496056	0.48722628	1	1	1990	tags=26%, list=18%, signal=31%
FUJII_YBX1_TARGETS_DN	FUJII_YBX1_TARGETS_DN		129	-0.3107518	-0.98466384	0.48757172	1	1	2759	tags=33%, list=25%, signal=44%
PEPPER_CHRONIC_LYMPHOCYTIC_LEUKEMIA_UP	PEPPER_CHRONIC_LYMPHOCYTIC_LEUKEMIA_UP		15	-0.4086839	-0.9846145	0.48339483	1	1	310	tags=13%, list=3%, signal=14%
MULLIGHAN_NPM1_SIGNATURE_3_DN	MULLIGHAN_NPM1_SIGNATURE_3_DN		83	-0.29837874	-0.98370403	0.48507464	1	1	1135	tags=16%, list=10%, signal=17%
STEIN_ESR1_TARGETS	STEIN_ESR1_TARGETS		54	-0.31383637	-0.9828851	0.4766187	1	1	1297	tags=24%, list=12%, signal=27%
REACTOME_METAL_ION_SLC_TRANSPORTERS	REACTOME_METAL_ION_SLC_TRANSPORTERS		16	-0.40234175	-0.98279303	0.4731801	1	1	1666	tags=25%, list=15%, signal=29%
NIKOLSKY_BREAST_CANCER_8Q23_Q24_AMPLICON	NIKOLSKY_BREAST_CANCER_8Q23_Q24_AMPLICON		71	-0.29096627	-0.9825789	0.4730216	1	1	793	tags=13%, list=7%, signal=14%
ZHOU_INFLAMMATORY_RESPONSE_LIVE_UP	ZHOU_INFLAMMATORY_RESPONSE_LIVE_UP		220	-0.28250113	-0.98218364	0.49317408	1	1	2463	tags=30%, list=22%, signal=37%
KYNG_RESPONSE_TO_H2O2_VIA_ERCC6_UP	KYNG_RESPONSE_TO_H2O2_VIA_ERCC6_UP		27	-0.2860046	-0.982077	0.4883721	1	1	2531	tags=26%, list=23%, signal=33%
WILLERT_WNT_SIGNALING	WILLERT_WNT_SIGNALING		16	-0.3526211	-0.981988	0.4846293	1	1	3248	tags=56%, list=29%, signal=79%
AMIT_EGF_RESPONSE_60_HELA	AMIT_EGF_RESPONSE_60_HELA		26	-0.35366756	-0.98198134	0.4699248	1	1	3162	tags=38%, list=28%, signal=53%
COWLING_MYCN_TARGETS	COWLING_MYCN_TARGETS		26	-0.4107967	-0.98049927	0.47927928	1	1	775	tags=31%, list=7%, signal=33%
REACTOME_G_ALPHA_Q_SIGNALLING_EVENTS	REACTOME_G_ALPHA_Q_SIGNALLING_EVENTS		116	-0.31600875	-0.980424	0.4845173	1	1	2066	tags=28%, list=18%, signal=33%
PID_RETINOIC_ACID_PATHWAY	PID_RETINOIC_ACID_PATHWAY		17	-0.3209913	-0.9801738	0.49433962	1	1	2198	tags=35%, list=20%, signal=44%
SCHLOSSER_SERUM_RESPONSE_UP	SCHLOSSER_SERUM_RESPONSE_UP		77	-0.2543519	-0.9796295	0.4766187	1	1	3793	tags=40%, list=34%, signal=60%
APPEL_IMATINIB_RESPONSE	APPEL_IMATINIB_RESPONSE		23	-0.37567455	-0.9786389	0.50760454	1	1	1462	tags=26%, list=13%, signal=30%
REACTOME_RNA_POL_II_PRE_TRANSCRIPTION_EVENTS	REACTOME_RNA_POL_II_PRE_TRANSCRIPTION_EVENTS		48	-0.2664802	-0.978638	0.47470817	1	1	3347	tags=29%, list=30%, signal=41%
IZADPANAH_STEM_CELL_ADIPOSE_VS_BONE_UP	IZADPANAH_STEM_CELL_ADIPOSE_VS_BONE_UP		75	-0.3110793	-0.977391	0.51428574	1	1	1398	tags=25%, list=12%, signal=29%
FIGUEROA_AML_METHYLATION_CLUSTER_3_UP	FIGUEROA_AML_METHYLATION_CLUSTER_3_UP		76	-0.27361068	-0.97738355	0.46630237	1	1	1319	tags=18%, list=12%, signal=21%
MIPS_ALL_1_SUPERCOMPLEX	MIPS_ALL_1_SUPERCOMPLEX		16	-0.3497682	-0.9770876	0.4989899	1	1	2117	tags=25%, list=19%, signal=31%
MUELLER_METHYLATED_IN_GLIOBLASTOMA	MUELLER_METHYLATED_IN_GLIOBLASTOMA		25	-0.3889405	-0.9769294	0.49554366	1	1	1024	tags=28%, list=9%, signal=31%
JIANG_VHL_TARGETS	JIANG_VHL_TARGETS		74	-0.23716326	-0.9764777	0.46857142	1	1	3156	tags=31%, list=28%, signal=43%
GROSS_HYPOXIA_VIA_ELK3_ONLY_DN	GROSS_HYPOXIA_VIA_ELK3_ONLY_DN		33	-0.3307826	-0.97633946	0.5	1	1	2756	tags=33%, list=25%, signal=44%
REACTOME_SIGNAL_AMPLIFICATION	REACTOME_SIGNAL_AMPLIFICATION		23	-0.35169184	-0.97548836	0.49534452	1	1	1999	tags=35%, list=18%, signal=42%
AMUNDSON_POOR_SURVIVAL_AFTER_GAMMA_RADIATION_8G	AMUNDSON_POOR_SURVIVAL_AFTER_GAMMA_RADIATION_8G		58	-0.3281923	-0.9750496	0.48722628	1	1	2134	tags=22%, list=19%, signal=28%
ABE_INNER_EAR	ABE_INNER_EAR		33	-0.35038808	-0.9750419	0.48141265	1	1	2139	tags=30%, list=19%, signal=37%
RAY_TUMORIGENESIS_BY_ERBB2_CDC25A_DN	RAY_TUMORIGENESIS_BY_ERBB2_CDC25A_DN		97	-0.3331496	-0.9746211	0.47718632	1	1	2225	tags=32%, list=20%, signal=40%
REACTOME_PI3K_AKT_ACTIVATION	REACTOME_PI3K_AKT_ACTIVATION		16	-0.33641374	-0.97434926	0.5019231	1	1	3211	tags=50%, list=29%, signal=70%
WORSCHECH_TUMOR_REJECTION_UP	WORSCHECH_TUMOR_REJECTION_UP		41	-0.39929006	-0.97428805	0.5119266	1	1	2089	tags=32%, list=19%, signal=39%
CARD_MIR302A_TARGETS	CARD_MIR302A_TARGETS		45	-0.29330826	-0.974245	0.5072464	1	1	1943	tags=22%, list=17%, signal=27%
WANG_IMMORTALIZED_BY_HOXA9_AND_MEIS1_DN	WANG_IMMORTALIZED_BY_HOXA9_AND_MEIS1_DN		19	-0.43042457	-0.9741398	0.5084112	1	1	1629	tags=32%, list=15%, signal=37%
BOYLAN_MULTIPLE_MYELOMA_C_UP	BOYLAN_MULTIPLE_MYELOMA_C_UP		22	-0.34895664	-0.9731791	0.50448835	1	1	587	tags=14%, list=5%, signal=14%
IWANAGA_CARCINOGENESIS_BY_KRAS_DN	IWANAGA_CARCINOGENESIS_BY_KRAS_DN		69	-0.2954767	-0.9728275	0.47504622	1	1	2264	tags=35%, list=20%, signal=43%
GALINDO_IMMUNE_RESPONSE_TO_ENTEROTOXIN	GALINDO_IMMUNE_RESPONSE_TO_ENTEROTOXIN		63	-0.35488003	-0.9720929	0.50265485	1	1	1842	tags=27%, list=16%, signal=32%
HELLER_HDAC_TARGETS_DN	HELLER_HDAC_TARGETS_DN		172	-0.26880726	-0.97163564	0.5061947	1	1	2302	tags=25%, list=21%, signal=31%
SCHAEFFER_PROSTATE_DEVELOPMENT_12HR_UP	SCHAEFFER_PROSTATE_DEVELOPMENT_12HR_UP		74	-0.34620932	-0.97124666	0.49910873	1	1	2565	tags=42%, list=23%, signal=54%
RASHI_RESPONSE_TO_IONIZING_RADIATION_2	RASHI_RESPONSE_TO_IONIZING_RADIATION_2		87	-0.3076301	-0.97102606	0.4786642	1	1	2839	tags=37%, list=25%, signal=49%
WOOD_EBV_EBNA1_TARGETS_UP	WOOD_EBV_EBNA1_TARGETS_UP		76	-0.257969	-0.97081	0.4805915	1	1	2933	tags=32%, list=26%, signal=42%
MIPS_NOP56P_ASSOCIATED_PRE_RRNA_COMPLEX	MIPS_NOP56P_ASSOCIATED_PRE_RRNA_COMPLEX		68	-0.2580605	-0.9695846	0.44848484	1	1	5019	tags=54%, list=45%, signal=98%
SENGUPTA_EBNA1_ANTICORRELATED	SENGUPTA_EBNA1_ANTICORRELATED		74	-0.29593095	-0.9694779	0.5072727	1	1	2382	tags=32%, list=21%, signal=41%
SATO_SILENCED_BY_METHYLATION_IN_PANCREATIC_CANCER_1	SATO_SILENCED_BY_METHYLATION_IN_PANCREATIC_CANCER_1		247	-0.30637833	-0.96936613	0.5168142	1	1	1846	tags=28%, list=16%, signal=32%
BILD_HRAS_ONCOGENIC_SIGNATURE	BILD_HRAS_ONCOGENIC_SIGNATURE		145	-0.30394402	-0.96927696	0.5044092	1	1	2709	tags=32%, list=24%, signal=41%
REACTOME_G2_M_CHECKPOINTS	REACTOME_G2_M_CHECKPOINTS		27	-0.41317257	-0.96843976	0.5234375	1	1	4376	tags=70%, list=39%, signal=115%
BIOCARTA_DC_PATHWAY	BIOCARTA_DC_PATHWAY		15	-0.4213793	-0.96752334	0.537037	1	1	3299	tags=60%, list=29%, signal=85%
WHITFIELD_CELL_CYCLE_M_G1	WHITFIELD_CELL_CYCLE_M_G1		74	-0.24173804	-0.96749055	0.4890511	1	1	4596	tags=55%, list=41%, signal=93%
PID_VEGFR1_2_PATHWAY	PID_VEGFR1_2_PATHWAY		47	-0.28305522	-0.96717614	0.46950093	1	1	3187	tags=40%, list=28%, signal=56%
WELCSH_BRCA1_TARGETS_DN	WELCSH_BRCA1_TARGETS_DN		84	-0.24424227	-0.9670309	0.48653847	1	1	4312	tags=43%, list=39%, signal=69%
SHIPP_DLBCL_CURED_VS_FATAL_DN	SHIPP_DLBCL_CURED_VS_FATAL_DN		26	-0.31201088	-0.966828	0.50919116	1	1	1426	tags=27%, list=13%, signal=31%
BASSO_CD40_SIGNALING_UP	BASSO_CD40_SIGNALING_UP		64	-0.34101513	-0.9667764	0.5183888	1	1	1831	tags=27%, list=16%, signal=32%
RODRIGUES_NTN1_TARGETS_DN	RODRIGUES_NTN1_TARGETS_DN		93	-0.29187346	-0.9665322	0.50600344	1	1	2026	tags=28%, list=18%, signal=34%
BERTUCCI_MEDULLARY_VS_DUCTAL_BREAST_CANCER_DN	BERTUCCI_MEDULLARY_VS_DUCTAL_BREAST_CANCER_DN		84	-0.32662648	-0.9657747	0.4909091	1	1	1605	tags=24%, list=14%, signal=28%
REACTOME_GASTRIN_CREB_SIGNALLING_PATHWAY_VIA_PKC_AND_MAPK	REACTOME_GASTRIN_CREB_SIGNALLING_PATHWAY_VIA_PKC_AND_MAPK		131	-0.29807234	-0.96544695	0.52554744	1	1	2066	tags=25%, list=18%, signal=31%
YU_MYC_TARGETS_DN	YU_MYC_TARGETS_DN		36	-0.38034904	-0.9650885	0.5147059	1	1	2051	tags=33%, list=18%, signal=41%
SCHAEFFER_PROSTATE_DEVELOPMENT_48HR_DN	SCHAEFFER_PROSTATE_DEVELOPMENT_48HR_DN		229	-0.31105307	-0.96453303	0.5218978	1	1	1200	tags=20%, list=11%, signal=22%
TORCHIA_TARGETS_OF_EWSR1_FLI1_FUSION_UP	TORCHIA_TARGETS_OF_EWSR1_FLI1_FUSION_UP		149	-0.2798113	-0.96372783	0.520354	1	1	1239	tags=19%, list=11%, signal=21%
KEGG_ENDOCYTOSIS	KEGG_ENDOCYTOSIS		99	-0.25103855	-0.96362734	0.51277375	1	1	3142	tags=33%, list=28%, signal=46%
VANHARANTA_UTERINE_FIBROID_UP	VANHARANTA_UTERINE_FIBROID_UP		26	-0.39755103	-0.96327126	0.50884086	1	1	2702	tags=42%, list=24%, signal=56%
KEGG_CHEMOKINE_SIGNALING_PATHWAY	KEGG_CHEMOKINE_SIGNALING_PATHWAY		129	-0.32000595	-0.9632033	0.49557522	1	1	2116	tags=29%, list=19%, signal=36%
KEGG_GLIOMA	KEGG_GLIOMA		32	-0.30611044	-0.9628398	0.49272728	1	1	3755	tags=50%, list=34%, signal=75%
PETROVA_ENDOTHELIUM_LYMPHATIC_VS_BLOOD_UP	PETROVA_ENDOTHELIUM_LYMPHATIC_VS_BLOOD_UP		86	-0.31973147	-0.9626961	0.5173675	1	1	2864	tags=35%, list=26%, signal=47%
HOEBEKE_LYMPHOID_STEM_CELL_UP	HOEBEKE_LYMPHOID_STEM_CELL_UP		49	-0.30156645	-0.96226895	0.50187266	1	1	1720	tags=22%, list=15%, signal=26%
DAVICIONI_RHABDOMYOSARCOMA_PAX_FOXO1_FUSION_UP	DAVICIONI_RHABDOMYOSARCOMA_PAX_FOXO1_FUSION_UP		34	-0.34166908	-0.96202046	0.51449275	1	1	615	tags=21%, list=5%, signal=22%
KIM_LRRC3B_TARGETS	KIM_LRRC3B_TARGETS		15	-0.46690965	-0.9619256	0.5179584	1	1	1205	tags=33%, list=11%, signal=37%
SENESE_HDAC3_TARGETS_UP	SENESE_HDAC3_TARGETS_UP		261	-0.2755009	-0.96173835	0.54316545	1	1	2310	tags=27%, list=21%, signal=33%
JIANG_TIP30_TARGETS_UP	JIANG_TIP30_TARGETS_UP		35	-0.32315633	-0.9615627	0.51083034	1	1	2445	tags=34%, list=22%, signal=44%
AMIT_SERUM_RESPONSE_40_MCF10A	AMIT_SERUM_RESPONSE_40_MCF10A		22	-0.40056652	-0.9610963	0.5173745	1	1	1668	tags=32%, list=15%, signal=37%
ZHAN_MULTIPLE_MYELOMA_DN	ZHAN_MULTIPLE_MYELOMA_DN		30	-0.39302215	-0.96100545	0.52416354	1	1	1675	tags=33%, list=15%, signal=39%
LIU_VMYB_TARGETS_UP	LIU_VMYB_TARGETS_UP		80	-0.2624858	-0.960872	0.5212569	1	1	2928	tags=35%, list=26%, signal=47%
GAJATE_RESPONSE_TO_TRABECTEDIN_UP	GAJATE_RESPONSE_TO_TRABECTEDIN_UP		41	-0.35104665	-0.9605986	0.498062	1	1	2308	tags=37%, list=21%, signal=46%
PODAR_RESPONSE_TO_ADAPHOSTIN_UP	PODAR_RESPONSE_TO_ADAPHOSTIN_UP		88	-0.2846271	-0.9603946	0.4875	1	1	2608	tags=30%, list=23%, signal=38%
HELLER_SILENCED_BY_METHYLATION_UP	HELLER_SILENCED_BY_METHYLATION_UP		168	-0.32602066	-0.9593743	0.5208333	1	1	982	tags=17%, list=9%, signal=19%
HIRSCH_CELLULAR_TRANSFORMATION_SIGNATURE_UP	HIRSCH_CELLULAR_TRANSFORMATION_SIGNATURE_UP		159	-0.28124908	-0.9586741	0.50635207	1	1	2488	tags=27%, list=22%, signal=34%
SAKAI_CHRONIC_HEPATITIS_VS_LIVER_CANCER_DN	SAKAI_CHRONIC_HEPATITIS_VS_LIVER_CANCER_DN		21	-0.37532276	-0.95856524	0.5265082	1	1	1436	tags=29%, list=13%, signal=33%
SENGUPTA_NASOPHARYNGEAL_CARCINOMA_WITH_LMP1_UP	SENGUPTA_NASOPHARYNGEAL_CARCINOMA_WITH_LMP1_UP		192	-0.2813742	-0.9585397	0.5372617	1	1	2048	tags=23%, list=18%, signal=28%
CERVERA_SDHB_TARGETS_2	CERVERA_SDHB_TARGETS_2		74	-0.31445584	-0.9584382	0.5044405	1	1	1171	tags=23%, list=10%, signal=25%
BONCI_TARGETS_OF_MIR15A_AND_MIR16_1	BONCI_TARGETS_OF_MIR15A_AND_MIR16_1		54	-0.28939274	-0.95830286	0.52236134	1	1	2812	tags=33%, list=25%, signal=44%
HUANG_DASATINIB_RESISTANCE_UP	HUANG_DASATINIB_RESISTANCE_UP		55	-0.36523312	-0.9581089	0.5275735	1	1	2008	tags=31%, list=18%, signal=37%
ZHANG_BREAST_CANCER_PROGENITORS_DN	ZHANG_BREAST_CANCER_PROGENITORS_DN		84	-0.25995523	-0.95768464	0.5173042	1	1	2539	tags=27%, list=23%, signal=35%
PID_CXCR4_PATHWAY	PID_CXCR4_PATHWAY		65	-0.30695063	-0.9573221	0.5188679	1	1	3588	tags=54%, list=32%, signal=79%
VERHAAK_AML_WITH_NPM1_MUTATED_DN	VERHAAK_AML_WITH_NPM1_MUTATED_DN		143	-0.32303783	-0.9572242	0.5229358	1	1	2193	tags=29%, list=20%, signal=36%
KYNG_DNA_DAMAGE_BY_GAMMA_AND_UV_RADIATION	KYNG_DNA_DAMAGE_BY_GAMMA_AND_UV_RADIATION		56	-0.29355517	-0.9571532	0.50093806	1	1	1310	tags=23%, list=12%, signal=26%
MULLIGHAN_MLL_SIGNATURE_1_DN	MULLIGHAN_MLL_SIGNATURE_1_DN		141	-0.27251497	-0.9569179	0.51123595	1	1	1050	tags=15%, list=9%, signal=16%
SATO_SILENCED_BY_DEACETYLATION_IN_PANCREATIC_CANCER	SATO_SILENCED_BY_DEACETYLATION_IN_PANCREATIC_CANCER		28	-0.34821534	-0.9565849	0.52272725	1	1	305	tags=18%, list=3%, signal=18%
SAMOLS_TARGETS_OF_KHSV_MIRNAS_DN	SAMOLS_TARGETS_OF_KHSV_MIRNAS_DN		31	-0.34744906	-0.9564269	0.52792794	1	1	531	tags=16%, list=5%, signal=17%
REACTOME_THE_ROLE_OF_NEF_IN_HIV1_REPLICATION_AND_DISEASE_PATHOGENESIS	REACTOME_THE_ROLE_OF_NEF_IN_HIV1_REPLICATION_AND_DISEASE_PATHOGENESIS		21	-0.3407397	-0.95608336	0.5125725	1	1	1541	tags=19%, list=14%, signal=22%
CHIBA_RESPONSE_TO_TSA	CHIBA_RESPONSE_TO_TSA		35	-0.25616458	-0.9559939	0.4942748	1	1	2321	tags=26%, list=21%, signal=32%
FORTSCHEGGER_PHF8_TARGETS_DN	FORTSCHEGGER_PHF8_TARGETS_DN		397	-0.23997265	-0.95592123	0.5202206	1	1	2386	tags=25%, list=21%, signal=31%
CHIARETTI_T_ALL_REFRACTORY_TO_THERAPY	CHIARETTI_T_ALL_REFRACTORY_TO_THERAPY		20	-0.38847297	-0.9558708	0.5359116	1	1	2175	tags=40%, list=19%, signal=50%
CREIGHTON_ENDOCRINE_THERAPY_RESISTANCE_2	CREIGHTON_ENDOCRINE_THERAPY_RESISTANCE_2		139	-0.2653558	-0.95525026	0.54029304	1	1	1976	tags=24%, list=18%, signal=29%
LEE_DIFFERENTIATING_T_LYMPHOCYTE	LEE_DIFFERENTIATING_T_LYMPHOCYTE		96	-0.35126132	-0.9549906	0.5071942	1	1	2622	tags=34%, list=23%, signal=44%
BREDEMEYER_RAG_SIGNALING_VIA_ATM_NOT_VIA_NFKB_UP	BREDEMEYER_RAG_SIGNALING_VIA_ATM_NOT_VIA_NFKB_UP		22	-0.3752689	-0.954637	0.5247706	1	1	2534	tags=50%, list=23%, signal=64%
NOUZOVA_TRETINOIN_AND_H4_ACETYLATION	NOUZOVA_TRETINOIN_AND_H4_ACETYLATION		79	-0.23408836	-0.95361775	0.5058824	1	1	2338	tags=20%, list=21%, signal=25%
FLECHNER_BIOPSY_KIDNEY_TRANSPLANT_OK_VS_DONOR_UP	FLECHNER_BIOPSY_KIDNEY_TRANSPLANT_OK_VS_DONOR_UP		339	-0.24732882	-0.9534852	0.5121951	1	1	3031	tags=31%, list=27%, signal=42%
REACTOME_OPIOID_SIGNALLING	REACTOME_OPIOID_SIGNALLING		53	-0.28216916	-0.95339656	0.5343228	1	1	1999	tags=26%, list=18%, signal=32%
WEIGEL_OXIDATIVE_STRESS_BY_HNE_AND_TBH	WEIGEL_OXIDATIVE_STRESS_BY_HNE_AND_TBH		40	-0.27575696	-0.9532293	0.51544404	1	1	2784	tags=33%, list=25%, signal=43%
DACOSTA_UV_RESPONSE_VIA_ERCC3_DN	DACOSTA_UV_RESPONSE_VIA_ERCC3_DN		431	-0.24097094	-0.9531572	0.50644565	1	1	3483	tags=38%, list=31%, signal=53%
PID_EPHA2_FWDPATHWAY	PID_EPHA2_FWDPATHWAY		17	-0.34204662	-0.95282483	0.5086705	1	1	2207	tags=41%, list=20%, signal=51%
BIOCARTA_MYOSIN_PATHWAY	BIOCARTA_MYOSIN_PATHWAY		16	-0.35551447	-0.9511599	0.5178876	1	1	2416	tags=38%, list=22%, signal=48%
KOHOUTEK_CCNT1_TARGETS	KOHOUTEK_CCNT1_TARGETS		34	-0.339251	-0.9510484	0.53095686	1	1	2120	tags=29%, list=19%, signal=36%
LEE_EARLY_T_LYMPHOCYTE_DN	LEE_EARLY_T_LYMPHOCYTE_DN		22	-0.37022057	-0.95094496	0.5298507	1	1	1831	tags=27%, list=16%, signal=33%
REACTOME_METABOLISM_OF_RNA	REACTOME_METABOLISM_OF_RNA		158	-0.22994721	-0.9502302	0.50695825	1	1	4036	tags=37%, list=36%, signal=57%
REACTOME_MRNA_CAPPING	REACTOME_MRNA_CAPPING		25	-0.3115953	-0.94938654	0.47683397	1	1	2269	tags=24%, list=20%, signal=30%
ZHAN_MULTIPLE_MYELOMA_CD1_VS_CD2_UP	ZHAN_MULTIPLE_MYELOMA_CD1_VS_CD2_UP		43	-0.311794	-0.9492963	0.53818184	1	1	2287	tags=33%, list=20%, signal=41%
WINNEPENNINCKX_MELANOMA_METASTASIS_DN	WINNEPENNINCKX_MELANOMA_METASTASIS_DN		26	-0.37080932	-0.9489816	0.5275311	1	1	611	tags=19%, list=5%, signal=20%
REACTOME_G_PROTEIN_ACTIVATION	REACTOME_G_PROTEIN_ACTIVATION		21	-0.3412713	-0.9480355	0.541744	1	1	1999	tags=38%, list=18%, signal=46%
KEGG_FC_EPSILON_RI_SIGNALING_PATHWAY	KEGG_FC_EPSILON_RI_SIGNALING_PATHWAY		56	-0.2874315	-0.9477678	0.53396225	1	1	2346	tags=29%, list=21%, signal=36%
YANG_BREAST_CANCER_ESR1_UP	YANG_BREAST_CANCER_ESR1_UP		19	-0.3905706	-0.9472752	0.5199241	1	1	1989	tags=42%, list=18%, signal=51%
ST_P38_MAPK_PATHWAY	ST_P38_MAPK_PATHWAY		24	-0.3210577	-0.9469925	0.5247706	1	1	1727	tags=25%, list=15%, signal=29%
REACTOME_PHOSPHOLIPID_METABOLISM	REACTOME_PHOSPHOLIPID_METABOLISM		104	-0.25161475	-0.9464901	0.5293073	1	1	2480	tags=25%, list=22%, signal=32%
BROCKE_APOPTOSIS_REVERSED_BY_IL6	BROCKE_APOPTOSIS_REVERSED_BY_IL6		77	-0.29650265	-0.94644666	0.5159011	1	1	2956	tags=34%, list=26%, signal=46%
LIU_SOX4_TARGETS_DN	LIU_SOX4_TARGETS_DN		184	-0.21450038	-0.94637245	0.5323475	1	1	2685	tags=23%, list=24%, signal=30%
KEGG_PROTEIN_EXPORT	KEGG_PROTEIN_EXPORT		18	-0.3148229	-0.94620836	0.48979592	1	1	4663	tags=56%, list=42%, signal=95%
NGUYEN_NOTCH1_TARGETS_DN	NGUYEN_NOTCH1_TARGETS_DN		64	-0.2731046	-0.94595987	0.5290909	1	1	2215	tags=20%, list=20%, signal=25%
QI_PLASMACYTOMA_UP	QI_PLASMACYTOMA_UP		209	-0.3314853	-0.9459121	0.52612615	1	1	2061	tags=30%, list=18%, signal=36%
KESHELAVA_MULTIPLE_DRUG_RESISTANCE	KESHELAVA_MULTIPLE_DRUG_RESISTANCE		46	-0.26479542	-0.9456639	0.54710144	1	1	2366	tags=28%, list=21%, signal=36%
BONOME_OVARIAN_CANCER_SURVIVAL_SUBOPTIMAL_DEBULKING	BONOME_OVARIAN_CANCER_SURVIVAL_SUBOPTIMAL_DEBULKING		280	-0.24572754	-0.9450011	0.5405904	1	1	1269	tags=14%, list=11%, signal=15%
ZUCCHI_METASTASIS_DN	ZUCCHI_METASTASIS_DN		33	-0.3166578	-0.9447762	0.5278276	1	1	2629	tags=27%, list=23%, signal=36%
DER_IFN_GAMMA_RESPONSE_UP	DER_IFN_GAMMA_RESPONSE_UP		55	-0.29705784	-0.94464767	0.5248619	1	1	1992	tags=27%, list=18%, signal=33%
SMID_BREAST_CANCER_RELAPSE_IN_LUNG_UP	SMID_BREAST_CANCER_RELAPSE_IN_LUNG_UP		15	-0.42102358	-0.94464093	0.5662021	1	1	1017	tags=27%, list=9%, signal=29%
IWANAGA_CARCINOGENESIS_BY_KRAS_PTEN_UP	IWANAGA_CARCINOGENESIS_BY_KRAS_PTEN_UP		98	-0.2711932	-0.94456124	0.55136985	1	1	2868	tags=36%, list=26%, signal=48%
ROSS_ACUTE_MYELOID_LEUKEMIA_CBF	ROSS_ACUTE_MYELOID_LEUKEMIA_CBF		51	-0.30867326	-0.944549	0.5345455	1	1	1649	tags=20%, list=15%, signal=23%
WIEDERSCHAIN_TARGETS_OF_BMI1_AND_PCGF2	WIEDERSCHAIN_TARGETS_OF_BMI1_AND_PCGF2		35	-0.3889073	-0.94433606	0.527881	1	1	2446	tags=34%, list=22%, signal=44%
ZHANG_RESPONSE_TO_CANTHARIDIN_DN	ZHANG_RESPONSE_TO_CANTHARIDIN_DN		46	-0.26612675	-0.9442679	0.50095236	1	1	2207	tags=17%, list=20%, signal=22%
RUTELLA_RESPONSE_TO_HGF_DN	RUTELLA_RESPONSE_TO_HGF_DN		139	-0.28639975	-0.94417256	0.52006984	1	1	2991	tags=37%, list=27%, signal=50%
LINDVALL_IMMORTALIZED_BY_TERT_DN	LINDVALL_IMMORTALIZED_BY_TERT_DN		49	-0.37254763	-0.9441288	0.5473098	1	1	1229	tags=27%, list=11%, signal=30%
MULLIGHAN_MLL_SIGNATURE_2_DN	MULLIGHAN_MLL_SIGNATURE_2_DN		168	-0.26050505	-0.943117	0.5218978	1	1	1893	tags=20%, list=17%, signal=23%
ACEVEDO_FGFR1_TARGETS_IN_PROSTATE_CANCER_MODEL_UP	ACEVEDO_FGFR1_TARGETS_IN_PROSTATE_CANCER_MODEL_UP		175	-0.29399446	-0.9424629	0.562724	1	1	2278	tags=34%, list=20%, signal=42%
WHITEHURST_PACLITAXEL_SENSITIVITY	WHITEHURST_PACLITAXEL_SENSITIVITY		18	-0.3465531	-0.94223875	0.5474061	1	1	488	tags=17%, list=4%, signal=17%
REACTOME_SULFUR_AMINO_ACID_METABOLISM	REACTOME_SULFUR_AMINO_ACID_METABOLISM		21	-0.3279633	-0.9421643	0.5409524	1	1	1524	tags=24%, list=14%, signal=28%
REACTOME_FORMATION_OF_TRANSCRIPTION_COUPLED_NER_TC_NER_REPAIR_COMPLEX	REACTOME_FORMATION_OF_TRANSCRIPTION_COUPLED_NER_TC_NER_REPAIR_COMPLEX		26	-0.28387752	-0.94184047	0.5097656	1	1	2269	tags=23%, list=20%, signal=29%
KIM_WT1_TARGETS_UP	KIM_WT1_TARGETS_UP		131	-0.3007068	-0.94174355	0.5319927	1	1	2479	tags=33%, list=22%, signal=42%
ODONNELL_TARGETS_OF_MYC_AND_TFRC_UP	ODONNELL_TARGETS_OF_MYC_AND_TFRC_UP		40	-0.34840617	-0.94159406	0.53846157	1	1	1156	tags=28%, list=10%, signal=31%
REACTOME_PI3K_EVENTS_IN_ERBB4_SIGNALING	REACTOME_PI3K_EVENTS_IN_ERBB4_SIGNALING		16	-0.33744115	-0.9414742	0.5196998	1	1	2207	tags=38%, list=20%, signal=47%
TRAYNOR_RETT_SYNDROM_UP	TRAYNOR_RETT_SYNDROM_UP		24	-0.38603714	-0.9410567	0.56880736	1	1	1820	tags=42%, list=16%, signal=50%
REACTOME_FORMATION_OF_RNA_POL_II_ELONGATION_COMPLEX_	REACTOME_FORMATION_OF_RNA_POL_II_ELONGATION_COMPLEX_		38	-0.26467168	-0.9410208	0.5233463	1	1	2269	tags=21%, list=20%, signal=26%
LY_AGING_PREMATURE_DN	LY_AGING_PREMATURE_DN		23	-0.36775756	-0.93983734	0.5199241	1	1	4531	tags=57%, list=40%, signal=95%
PID_LYSOPHOSPHOLIPID_PATHWAY	PID_LYSOPHOSPHOLIPID_PATHWAY		39	-0.30581582	-0.93921	0.5435606	1	1	1959	tags=31%, list=17%, signal=37%
MISSIAGLIA_REGULATED_BY_METHYLATION_UP	MISSIAGLIA_REGULATED_BY_METHYLATION_UP		77	-0.302786	-0.93877625	0.52963674	1	1	1735	tags=27%, list=15%, signal=32%
FORTSCHEGGER_PHF8_TARGETS_UP	FORTSCHEGGER_PHF8_TARGETS_UP		151	-0.24914543	-0.93818337	0.573741	1	1	1574	tags=19%, list=14%, signal=22%
DORN_ADENOVIRUS_INFECTION_12HR_DN	DORN_ADENOVIRUS_INFECTION_12HR_DN		23	-0.3145952	-0.93743485	0.54212457	1	1	1907	tags=26%, list=17%, signal=31%
REACTOME_PI3K_EVENTS_IN_ERBB2_SIGNALING	REACTOME_PI3K_EVENTS_IN_ERBB2_SIGNALING		18	-0.31905884	-0.93707925	0.5213358	1	1	2207	tags=33%, list=20%, signal=41%
MATTIOLI_MULTIPLE_MYELOMA_WITH_14Q32_TRANSLOCATIONS	MATTIOLI_MULTIPLE_MYELOMA_WITH_14Q32_TRANSLOCATIONS		21	-0.38247272	-0.9368587	0.5508318	1	1	959	tags=24%, list=9%, signal=26%
KYNG_DNA_DAMAGE_DN	KYNG_DNA_DAMAGE_DN		127	-0.25147745	-0.93657106	0.55950266	1	1	1310	tags=13%, list=12%, signal=15%
HOFFMANN_SMALL_PRE_BII_TO_IMMATURE_B_LYMPHOCYTE_DN	HOFFMANN_SMALL_PRE_BII_TO_IMMATURE_B_LYMPHOCYTE_DN		29	-0.30891818	-0.9354792	0.55349797	1	1	1193	tags=24%, list=11%, signal=27%
DUAN_PRDM5_TARGETS	DUAN_PRDM5_TARGETS		48	-0.29619324	-0.9353016	0.5661765	1	1	2579	tags=29%, list=23%, signal=38%
GRADE_COLON_CANCER_UP	GRADE_COLON_CANCER_UP		480	-0.1846361	-0.9352837	0.50932837	1	1	3613	tags=31%, list=32%, signal=44%
MORI_IMMATURE_B_LYMPHOCYTE_UP	MORI_IMMATURE_B_LYMPHOCYTE_UP		39	-0.3591454	-0.93463606	0.5512104	1	1	2393	tags=33%, list=21%, signal=42%
GUO_HEX_TARGETS_UP	GUO_HEX_TARGETS_UP		55	-0.2942581	-0.93460476	0.5637708	1	1	1779	tags=24%, list=16%, signal=28%
GENTILE_UV_HIGH_DOSE_UP	GENTILE_UV_HIGH_DOSE_UP		18	-0.390476	-0.9331501	0.5464684	1	1	1351	tags=28%, list=12%, signal=32%
PID_BARD1PATHWAY	PID_BARD1PATHWAY		19	-0.35705853	-0.93312806	0.5420744	1	1	4240	tags=63%, list=38%, signal=101%
PURBEY_TARGETS_OF_CTBP1_AND_SATB1_DN	PURBEY_TARGETS_OF_CTBP1_AND_SATB1_DN		101	-0.23142815	-0.93274784	0.5699115	1	1	2149	tags=21%, list=19%, signal=25%
KATSANOU_ELAVL1_TARGETS_UP	KATSANOU_ELAVL1_TARGETS_UP		102	-0.32535607	-0.9325768	0.5355191	1	1	1748	tags=29%, list=16%, signal=35%
RIZKI_TUMOR_INVASIVENESS_2D_DN	RIZKI_TUMOR_INVASIVENESS_2D_DN		50	-0.261796	-0.9323973	0.5432331	1	1	3031	tags=38%, list=27%, signal=52%
KEGG_SPHINGOLIPID_METABOLISM	KEGG_SPHINGOLIPID_METABOLISM		22	-0.34709427	-0.93186796	0.5402098	1	1	3459	tags=45%, list=31%, signal=66%
ZHAN_MULTIPLE_MYELOMA_UP	ZHAN_MULTIPLE_MYELOMA_UP		37	-0.24895093	-0.9316541	0.55801105	1	1	613	tags=11%, list=5%, signal=11%
ZHAN_EARLY_DIFFERENTIATION_GENES_DN	ZHAN_EARLY_DIFFERENTIATION_GENES_DN		33	-0.31396174	-0.9315925	0.55514705	1	1	755	tags=12%, list=7%, signal=13%
MOREAUX_MULTIPLE_MYELOMA_BY_TACI_DN	MOREAUX_MULTIPLE_MYELOMA_BY_TACI_DN		92	-0.26086438	-0.931155	0.5049702	1	1	2932	tags=26%, list=26%, signal=35%
YAO_TEMPORAL_RESPONSE_TO_PROGESTERONE_CLUSTER_9	YAO_TEMPORAL_RESPONSE_TO_PROGESTERONE_CLUSTER_9		55	-0.3025554	-0.9309653	0.5744275	1	1	2560	tags=35%, list=23%, signal=45%
SPIELMAN_LYMPHOBLAST_EUROPEAN_VS_ASIAN_DN	SPIELMAN_LYMPHOBLAST_EUROPEAN_VS_ASIAN_DN		414	-0.21498671	-0.93088365	0.5365854	1	1	3294	tags=31%, list=29%, signal=43%
DARWICHE_PAPILLOMA_RISK_HIGH_UP	DARWICHE_PAPILLOMA_RISK_HIGH_UP		78	-0.2629709	-0.9308063	0.54856116	1	1	633	tags=9%, list=6%, signal=9%
MATZUK_MEIOTIC_AND_DNA_REPAIR	MATZUK_MEIOTIC_AND_DNA_REPAIR		26	-0.3077416	-0.9306129	0.56179774	1	1	3282	tags=46%, list=29%, signal=65%
DACOSTA_UV_RESPONSE_VIA_ERCC3_COMMON_UP	DACOSTA_UV_RESPONSE_VIA_ERCC3_COMMON_UP		53	-0.2673403	-0.9305928	0.5549348	1	1	1656	tags=23%, list=15%, signal=26%
LEIN_ASTROCYTE_MARKERS	LEIN_ASTROCYTE_MARKERS		25	-0.38029334	-0.93043673	0.5394495	1	1	1580	tags=28%, list=14%, signal=33%
NAKAMURA_ADIPOGENESIS_EARLY_DN	NAKAMURA_ADIPOGENESIS_EARLY_DN		30	-0.39562747	-0.9303897	0.53932583	1	1	764	tags=23%, list=7%, signal=25%
BRUINS_UVC_RESPONSE_VIA_TP53_GROUP_B	BRUINS_UVC_RESPONSE_VIA_TP53_GROUP_B		347	-0.2470458	-0.9294415	0.5555556	1	1	1608	tags=20%, list=14%, signal=22%
REACTOME_SMOOTH_MUSCLE_CONTRACTION	REACTOME_SMOOTH_MUSCLE_CONTRACTION		16	-0.37865666	-0.9294084	0.5635359	1	1	1074	tags=19%, list=10%, signal=21%
CUI_TCF21_TARGETS_2_UP	CUI_TCF21_TARGETS_2_UP		246	-0.26185727	-0.92938894	0.5543071	1	1	2445	tags=26%, list=22%, signal=33%
HOELZEL_NF1_TARGETS_UP	HOELZEL_NF1_TARGETS_UP		68	-0.31025356	-0.92923445	0.56684494	1	1	1076	tags=19%, list=10%, signal=21%
HOSHIDA_LIVER_CANCER_SUBCLASS_S2	HOSHIDA_LIVER_CANCER_SUBCLASS_S2		80	-0.23467593	-0.9287614	0.54862386	1	1	3887	tags=39%, list=35%, signal=59%
LI_INDUCED_T_TO_NATURAL_KILLER_UP	LI_INDUCED_T_TO_NATURAL_KILLER_UP		181	-0.30523077	-0.92873305	0.557971	1	1	1980	tags=28%, list=18%, signal=34%
JIANG_AGING_HYPOTHALAMUS_UP	JIANG_AGING_HYPOTHALAMUS_UP		36	-0.2728119	-0.92868054	0.5214844	1	1	4058	tags=36%, list=36%, signal=56%
REACTOME_ACTIVATION_OF_THE_PRE_REPLICATIVE_COMPLEX	REACTOME_ACTIVATION_OF_THE_PRE_REPLICATIVE_COMPLEX		19	-0.44100514	-0.92803204	0.5815739	1	1	4748	tags=84%, list=42%, signal=146%
PUIFFE_INVASION_INHIBITED_BY_ASCITES_DN	PUIFFE_INVASION_INHIBITED_BY_ASCITES_DN		83	-0.24910955	-0.927753	0.5400372	1	1	2608	tags=25%, list=23%, signal=33%
ZHANG_RESPONSE_TO_IKK_INHIBITOR_AND_TNF_UP	ZHANG_RESPONSE_TO_IKK_INHIBITOR_AND_TNF_UP		122	-0.30800423	-0.92682445	0.5590406	1	1	2802	tags=35%, list=25%, signal=46%
DIRMEIER_LMP1_RESPONSE_LATE_UP	DIRMEIER_LMP1_RESPONSE_LATE_UP		33	-0.30603668	-0.92624086	0.54513276	1	1	1043	tags=12%, list=9%, signal=13%
DIRMEIER_LMP1_RESPONSE_EARLY	DIRMEIER_LMP1_RESPONSE_EARLY		42	-0.32232136	-0.9258518	0.56227106	1	1	1841	tags=31%, list=16%, signal=37%
SAFFORD_T_LYMPHOCYTE_ANERGY	SAFFORD_T_LYMPHOCYTE_ANERGY		60	-0.2974742	-0.92519635	0.58480567	1	1	2465	tags=33%, list=22%, signal=43%
RAO_BOUND_BY_SALL4	RAO_BOUND_BY_SALL4		112	-0.24181552	-0.9251907	0.60967183	1	1	2522	tags=28%, list=23%, signal=35%
OSADA_ASCL1_TARGETS_UP	OSADA_ASCL1_TARGETS_UP		31	-0.3298855	-0.925183	0.5725047	1	1	972	tags=26%, list=9%, signal=28%
NOUSHMEHR_GBM_SILENCED_BY_METHYLATION	NOUSHMEHR_GBM_SILENCED_BY_METHYLATION		33	-0.3396369	-0.92501277	0.5681818	1	1	2670	tags=39%, list=24%, signal=52%
RIGGINS_TAMOXIFEN_RESISTANCE_UP	RIGGINS_TAMOXIFEN_RESISTANCE_UP		45	-0.3133181	-0.92481035	0.5744275	1	1	1297	tags=22%, list=12%, signal=25%
PYEON_HPV_POSITIVE_TUMORS_UP	PYEON_HPV_POSITIVE_TUMORS_UP		34	-0.34983188	-0.92454344	0.5497076	1	1	3024	tags=47%, list=27%, signal=64%
BURTON_ADIPOGENESIS_3	BURTON_ADIPOGENESIS_3		76	-0.36167517	-0.9245082	0.5387597	1	1	4373	tags=59%, list=39%, signal=96%
SIG_IL4RECEPTOR_IN_B_LYPHOCYTES	SIG_IL4RECEPTOR_IN_B_LYPHOCYTES		16	-0.3056435	-0.92361265	0.5735027	1	1	3237	tags=44%, list=29%, signal=61%
MIKKELSEN_NPC_HCP_WITH_H3K4ME3_AND_H3K27ME3	MIKKELSEN_NPC_HCP_WITH_H3K4ME3_AND_H3K27ME3		116	-0.29671153	-0.9230959	0.5772812	1	1	1398	tags=23%, list=12%, signal=26%
PASINI_SUZ12_TARGETS_DN	PASINI_SUZ12_TARGETS_DN		200	-0.29548118	-0.92175555	0.5422535	1	1	2614	tags=36%, list=23%, signal=45%
PUJANA_XPRSS_INT_NETWORK	PUJANA_XPRSS_INT_NETWORK		105	-0.30507958	-0.9215481	0.5305343	1	1	3232	tags=38%, list=29%, signal=53%
ZHU_CMV_8_HR_DN	ZHU_CMV_8_HR_DN		33	-0.32675862	-0.9215461	0.5881226	1	1	2636	tags=39%, list=24%, signal=51%
CONRAD_STEM_CELL	CONRAD_STEM_CELL		24	-0.33960065	-0.9212825	0.5796296	1	1	1553	tags=25%, list=14%, signal=29%
CHEN_HOXA5_TARGETS_9HR_DN	CHEN_HOXA5_TARGETS_9HR_DN		29	-0.29526496	-0.92109823	0.5597015	1	1	3077	tags=38%, list=27%, signal=52%
HALMOS_CEBPA_TARGETS_UP	HALMOS_CEBPA_TARGETS_UP		35	-0.3311842	-0.92092454	0.5887681	1	1	820	tags=14%, list=7%, signal=15%
SCHAEFFER_PROSTATE_DEVELOPMENT_6HR_UP	SCHAEFFER_PROSTATE_DEVELOPMENT_6HR_UP		105	-0.30261177	-0.91980135	0.54766357	1	1	1820	tags=21%, list=16%, signal=25%
MITSIADES_RESPONSE_TO_APLIDIN_UP	MITSIADES_RESPONSE_TO_APLIDIN_UP		258	-0.23777637	-0.91921103	0.5627306	1	1	3546	tags=36%, list=32%, signal=52%
GHANDHI_DIRECT_IRRADIATION_UP	GHANDHI_DIRECT_IRRADIATION_UP		52	-0.34189385	-0.91898465	0.58965516	1	1	1570	tags=31%, list=14%, signal=36%
ZHENG_FOXP3_TARGETS_UP	ZHENG_FOXP3_TARGETS_UP		17	-0.38906112	-0.9188532	0.5600739	1	1	749	tags=18%, list=7%, signal=19%
KEGG_PRION_DISEASES	KEGG_PRION_DISEASES		20	-0.3562317	-0.91842926	0.5934664	1	1	1889	tags=30%, list=17%, signal=36%
KYNG_DNA_DAMAGE_BY_4NQO	KYNG_DNA_DAMAGE_BY_4NQO		24	-0.32943672	-0.91773486	0.55637705	1	1	1039	tags=17%, list=9%, signal=18%
REACTOME_GLYCOSPHINGOLIPID_METABOLISM	REACTOME_GLYCOSPHINGOLIPID_METABOLISM		21	-0.33619326	-0.91767806	0.57247704	1	1	979	tags=19%, list=9%, signal=21%
KUROZUMI_RESPONSE_TO_ONCOCYTIC_VIRUS_AND_CYCLIC_RGD	KUROZUMI_RESPONSE_TO_ONCOCYTIC_VIRUS_AND_CYCLIC_RGD		15	-0.43443772	-0.9173625	0.569873	1	1	2315	tags=47%, list=21%, signal=59%
PID_FANCONI_PATHWAY	PID_FANCONI_PATHWAY		29	-0.35898882	-0.9171211	0.57197696	1	1	4538	tags=72%, list=41%, signal=121%
DITTMER_PTHLH_TARGETS_UP	DITTMER_PTHLH_TARGETS_UP		82	-0.24803354	-0.9162221	0.5496324	1	1	2448	tags=28%, list=22%, signal=36%
WHITFIELD_CELL_CYCLE_S	WHITFIELD_CELL_CYCLE_S		68	-0.2839298	-0.9161225	0.55684006	1	1	2569	tags=34%, list=23%, signal=44%
DUTTA_APOPTOSIS_VIA_NFKB	DUTTA_APOPTOSIS_VIA_NFKB		16	-0.3675054	-0.91535324	0.5521583	1	1	615	tags=19%, list=5%, signal=20%
PID_RAC1_PATHWAY	PID_RAC1_PATHWAY		39	-0.2946693	-0.9148522	0.575188	1	1	3820	tags=41%, list=34%, signal=62%
RIZKI_TUMOR_INVASIVENESS_3D_UP	RIZKI_TUMOR_INVASIVENESS_3D_UP		126	-0.24874872	-0.91457534	0.6052632	1	1	2254	tags=25%, list=20%, signal=30%
VART_KSHV_INFECTION_ANGIOGENIC_MARKERS_UP	VART_KSHV_INFECTION_ANGIOGENIC_MARKERS_UP		121	-0.32765615	-0.9143826	0.56643355	1	1	2400	tags=36%, list=21%, signal=45%
REACTOME_GLYCOSAMINOGLYCAN_METABOLISM	REACTOME_GLYCOSAMINOGLYCAN_METABOLISM		66	-0.31089374	-0.91417074	0.5783784	1	1	934	tags=14%, list=8%, signal=15%
VERNELL_RETINOBLASTOMA_PATHWAY_UP	VERNELL_RETINOBLASTOMA_PATHWAY_UP		43	-0.3341833	-0.9141402	0.54474705	1	1	1150	tags=19%, list=10%, signal=21%
PID_P73PATHWAY	PID_P73PATHWAY		43	-0.28076506	-0.91331786	0.59302324	1	1	3283	tags=40%, list=29%, signal=56%
HOLLMANN_APOPTOSIS_VIA_CD40_DN	HOLLMANN_APOPTOSIS_VIA_CD40_DN		150	-0.23082158	-0.91309196	0.5719361	1	1	2763	tags=31%, list=25%, signal=41%
CHEBOTAEV_GR_TARGETS_DN	CHEBOTAEV_GR_TARGETS_DN		70	-0.3512863	-0.91270256	0.59532374	1	1	1577	tags=30%, list=14%, signal=35%
DOUGLAS_BMI1_TARGETS_UP	DOUGLAS_BMI1_TARGETS_UP		330	-0.2370941	-0.91236913	0.5886654	1	1	2303	tags=25%, list=21%, signal=31%
HERNANDEZ_MITOTIC_ARREST_BY_DOCETAXEL_1_UP	HERNANDEZ_MITOTIC_ARREST_BY_DOCETAXEL_1_UP		22	-0.35818028	-0.911902	0.5795247	1	1	1356	tags=27%, list=12%, signal=31%
LEE_LIVER_CANCER_SURVIVAL_DN	LEE_LIVER_CANCER_SURVIVAL_DN		105	-0.25107935	-0.9117553	0.55172414	1	1	2955	tags=29%, list=26%, signal=38%
YAGI_AML_FAB_MARKERS	YAGI_AML_FAB_MARKERS		125	-0.25517446	-0.9115941	0.5924596	1	1	1519	tags=20%, list=14%, signal=23%
SWEET_KRAS_ONCOGENIC_SIGNATURE	SWEET_KRAS_ONCOGENIC_SIGNATURE		56	-0.2627877	-0.911117	0.562387	1	1	2531	tags=29%, list=23%, signal=37%
LEE_DOUBLE_POLAR_THYMOCYTE	LEE_DOUBLE_POLAR_THYMOCYTE		17	-0.36306345	-0.9106021	0.58318096	1	1	656	tags=18%, list=6%, signal=19%
PAPASPYRIDONOS_UNSTABLE_ATEROSCLEROTIC_PLAQUE_DN	PAPASPYRIDONOS_UNSTABLE_ATEROSCLEROTIC_PLAQUE_DN		27	-0.37367225	-0.90983814	0.5816135	1	1	2538	tags=44%, list=23%, signal=57%
OHGUCHI_LIVER_HNF4A_TARGETS_UP	OHGUCHI_LIVER_HNF4A_TARGETS_UP		31	-0.3482875	-0.90983176	0.59489053	1	1	1580	tags=29%, list=14%, signal=34%
AUNG_GASTRIC_CANCER	AUNG_GASTRIC_CANCER		28	-0.29886281	-0.90965986	0.6284153	1	1	1169	tags=21%, list=10%, signal=24%
KEGG_CELL_CYCLE	KEGG_CELL_CYCLE		77	-0.2781106	-0.90902895	0.54562736	1	1	3412	tags=39%, list=30%, signal=56%
ZHANG_RESPONSE_TO_CANTHARIDIN_UP	ZHANG_RESPONSE_TO_CANTHARIDIN_UP		17	-0.36226842	-0.9087553	0.57913667	1	1	680	tags=18%, list=6%, signal=19%
WATANABE_RECTAL_CANCER_RADIOTHERAPY_RESPONSIVE_UP	WATANABE_RECTAL_CANCER_RADIOTHERAPY_RESPONSIVE_UP		68	-0.23715423	-0.90852463	0.57007575	1	1	2890	tags=28%, list=26%, signal=37%
THEODOROU_MAMMARY_TUMORIGENESIS	THEODOROU_MAMMARY_TUMORIGENESIS		16	-0.3624594	-0.9080353	0.60144925	1	1	2996	tags=50%, list=27%, signal=68%
WANG_SMARCE1_TARGETS_UP	WANG_SMARCE1_TARGETS_UP		158	-0.31967428	-0.9078803	0.58148146	1	1	2073	tags=28%, list=19%, signal=34%
FONTAINE_PAPILLARY_THYROID_CARCINOMA_UP	FONTAINE_PAPILLARY_THYROID_CARCINOMA_UP		37	-0.30156827	-0.9078013	0.61496353	1	1	1943	tags=22%, list=17%, signal=26%
BRUECKNER_TARGETS_OF_MIRLET7A3_UP	BRUECKNER_TARGETS_OF_MIRLET7A3_UP		66	-0.2825877	-0.90740454	0.5758123	1	1	1895	tags=27%, list=17%, signal=33%
REACTOME_SIGNALING_BY_FGFR_MUTANTS	REACTOME_SIGNALING_BY_FGFR_MUTANTS		27	-0.2906217	-0.90725434	0.6036364	1	1	2479	tags=26%, list=22%, signal=33%
BIOCARTA_GPCR_PATHWAY	BIOCARTA_GPCR_PATHWAY		18	-0.29278454	-0.90714157	0.546789	1	1	1409	tags=17%, list=13%, signal=19%
REACTOME_ACTIVATION_OF_NF_KAPPAB_IN_B_CELLS	REACTOME_ACTIVATION_OF_NF_KAPPAB_IN_B_CELLS		47	-0.2555865	-0.9064218	0.5452794	1	1	1992	tags=19%, list=18%, signal=23%
PID_MTOR_4PATHWAY	PID_MTOR_4PATHWAY		44	-0.25447872	-0.90641624	0.5480944	1	1	2562	tags=30%, list=23%, signal=38%
PID_WNT_SIGNALING_PATHWAY	PID_WNT_SIGNALING_PATHWAY		22	-0.35349613	-0.90638447	0.6098901	1	1	1791	tags=32%, list=16%, signal=38%
PID_ECADHERIN_KERATINOCYTE_PATHWAY	PID_ECADHERIN_KERATINOCYTE_PATHWAY		15	-0.3408452	-0.90632844	0.558	1	1	3187	tags=53%, list=28%, signal=74%
HELLER_HDAC_TARGETS_UP	HELLER_HDAC_TARGETS_UP		172	-0.24492396	-0.905996	0.5913201	1	1	1368	tags=17%, list=12%, signal=19%
SAKAI_TUMOR_INFILTRATING_MONOCYTES_UP	SAKAI_TUMOR_INFILTRATING_MONOCYTES_UP		18	-0.31757754	-0.90596235	0.5931864	1	1	2812	tags=39%, list=25%, signal=52%
BIOCARTA_MTOR_PATHWAY	BIOCARTA_MTOR_PATHWAY		16	-0.2952242	-0.9059019	0.55813956	0.99953955	1	3446	tags=38%, list=31%, signal=54%
LU_TUMOR_VASCULATURE_UP	LU_TUMOR_VASCULATURE_UP		17	-0.41741407	-0.9053802	0.59409595	1	1	1667	tags=35%, list=15%, signal=41%
KEGG_AXON_GUIDANCE	KEGG_AXON_GUIDANCE		89	-0.27903247	-0.9052533	0.59778595	0.99935776	1	3189	tags=40%, list=28%, signal=56%
HAHTOLA_MYCOSIS_FUNGOIDES_SKIN_DN	HAHTOLA_MYCOSIS_FUNGOIDES_SKIN_DN		17	-0.34256595	-0.90513945	0.5684803	0.9987091	1	474	tags=12%, list=4%, signal=12%
ELVIDGE_HYPOXIA_DN	ELVIDGE_HYPOXIA_DN		85	-0.23130256	-0.9050106	0.59439254	0.9980924	1	2290	tags=21%, list=20%, signal=26%
REACTOME_APOPTOTIC_EXECUTION_PHASE	REACTOME_APOPTOTIC_EXECUTION_PHASE		33	-0.28936106	-0.90489346	0.58381504	0.99742985	1	3369	tags=42%, list=30%, signal=61%
WIERENGA_STAT5A_TARGETS_UP	WIERENGA_STAT5A_TARGETS_UP		123	-0.28731716	-0.9046864	0.61634105	0.99703723	1	2463	tags=30%, list=22%, signal=38%
REACTOME_DEADENYLATION_DEPENDENT_MRNA_DECAY	REACTOME_DEADENYLATION_DEPENDENT_MRNA_DECAY		26	-0.2879835	-0.9046857	0.5553435	0.9961072	1	3029	tags=35%, list=27%, signal=47%
RICKMAN_HEAD_AND_NECK_CANCER_E	RICKMAN_HEAD_AND_NECK_CANCER_E		43	-0.35843864	-0.903916	0.5989933	0.99711955	1	1663	tags=33%, list=15%, signal=38%
MILI_PSEUDOPODIA_HAPTOTAXIS_DN	MILI_PSEUDOPODIA_HAPTOTAXIS_DN		380	-0.2178866	-0.9037716	0.5634058	0.9965563	1	4138	tags=42%, list=37%, signal=64%
KEGG_GLYCEROPHOSPHOLIPID_METABOLISM	KEGG_GLYCEROPHOSPHOLIPID_METABOLISM		41	-0.27870613	-0.9030364	0.60721064	0.9975276	1	1462	tags=17%, list=13%, signal=20%
DACOSTA_UV_RESPONSE_VIA_ERCC3_TTD_DN	DACOSTA_UV_RESPONSE_VIA_ERCC3_TTD_DN		28	-0.3148986	-0.90298474	0.60707635	0.996735	1	2303	tags=32%, list=21%, signal=40%
KOYAMA_SEMA3B_TARGETS_DN	KOYAMA_SEMA3B_TARGETS_DN		196	-0.23187977	-0.902948	0.6135182	0.9959059	1	1804	tags=20%, list=16%, signal=24%
KIM_RESPONSE_TO_TSA_AND_DECITABINE_UP	KIM_RESPONSE_TO_TSA_AND_DECITABINE_UP		76	-0.29145426	-0.90289414	0.59680283	0.99512315	1	2354	tags=29%, list=21%, signal=36%
AMBROSINI_FLAVOPIRIDOL_TREATMENT_TP53	AMBROSINI_FLAVOPIRIDOL_TREATMENT_TP53		59	-0.26891208	-0.902857	0.6332737	0.9942955	1	2622	tags=31%, list=23%, signal=40%
REACTOME_MEIOSIS	REACTOME_MEIOSIS		43	-0.28324184	-0.90274477	0.53072625	0.9936459	1	4104	tags=49%, list=37%, signal=77%
HOWLIN_CITED1_TARGETS_1_UP	HOWLIN_CITED1_TARGETS_1_UP		22	-0.3289365	-0.90222347	0.627451	0.99405944	1	2155	tags=41%, list=19%, signal=51%
REACTOME_RNA_POL_I_TRANSCRIPTION	REACTOME_RNA_POL_I_TRANSCRIPTION		24	-0.28047422	-0.901779	0.54545456	0.99426115	1	2233	tags=17%, list=20%, signal=21%
ST_WNT_BETA_CATENIN_PATHWAY	ST_WNT_BETA_CATENIN_PATHWAY		25	-0.3401894	-0.9014727	0.59292036	0.9941079	1	426	tags=16%, list=4%, signal=17%
TONKS_TARGETS_OF_RUNX1_RUNX1T1_FUSION_MONOCYTE_DN	TONKS_TARGETS_OF_RUNX1_RUNX1T1_FUSION_MONOCYTE_DN		32	-0.36841297	-0.900172	0.5963303	0.9966092	1	783	tags=22%, list=7%, signal=23%
KRIGE_RESPONSE_TO_TOSEDOSTAT_6HR_DN	KRIGE_RESPONSE_TO_TOSEDOSTAT_6HR_DN		464	-0.19100396	-0.9001485	0.5836299	0.99574316	1	3193	tags=28%, list=29%, signal=38%
SABATES_COLORECTAL_ADENOMA_UP	SABATES_COLORECTAL_ADENOMA_UP		71	-0.3279559	-0.9000431	0.6511226	0.99509954	1	1547	tags=28%, list=14%, signal=32%
KEGG_GAP_JUNCTION	KEGG_GAP_JUNCTION		49	-0.27879784	-0.8984872	0.5930657	0.9982376	1	1409	tags=18%, list=13%, signal=21%
GRADE_COLON_VS_RECTAL_CANCER_DN	GRADE_COLON_VS_RECTAL_CANCER_DN		31	-0.29740292	-0.898022	0.6254417	0.9985815	1	1076	tags=16%, list=10%, signal=18%
BIOCARTA_NFAT_PATHWAY	BIOCARTA_NFAT_PATHWAY		31	-0.27887088	-0.89760584	0.62611806	0.9987213	1	2207	tags=26%, list=20%, signal=32%
WILCOX_PRESPONSE_TO_ROGESTERONE_DN	WILCOX_PRESPONSE_TO_ROGESTERONE_DN		31	-0.34725845	-0.89755845	0.5947467	0.9979277	1	2008	tags=42%, list=18%, signal=51%
SENESE_HDAC1_TARGETS_DN	SENESE_HDAC1_TARGETS_DN		137	-0.2757706	-0.8974106	0.58639705	0.9974199	1	1580	tags=23%, list=14%, signal=26%
PUJANA_BRCA_CENTERED_NETWORK	PUJANA_BRCA_CENTERED_NETWORK		79	-0.30928072	-0.89710057	0.5564202	0.9972718	1	3550	tags=42%, list=32%, signal=61%
AMIT_EGF_RESPONSE_60_MCF10A	AMIT_EGF_RESPONSE_60_MCF10A		28	-0.3532241	-0.8970695	0.5690608	0.9964101	1	2376	tags=36%, list=21%, signal=45%
WANG_CLIM2_TARGETS_DN	WANG_CLIM2_TARGETS_DN		109	-0.22205773	-0.89662683	0.5780669	0.99662024	1	1778	tags=17%, list=16%, signal=21%
ZHENG_GLIOBLASTOMA_PLASTICITY_DN	ZHENG_GLIOBLASTOMA_PLASTICITY_DN		42	-0.32086056	-0.89660454	0.6126761	0.99577063	1	2103	tags=40%, list=19%, signal=50%
BRUINS_UVC_RESPONSE_EARLY_LATE	BRUINS_UVC_RESPONSE_EARLY_LATE		173	-0.21941847	-0.8965617	0.6396396	0.9949495	1	3884	tags=39%, list=35%, signal=59%
AGUIRRE_PANCREATIC_CANCER_COPY_NUMBER_DN	AGUIRRE_PANCREATIC_CANCER_COPY_NUMBER_DN		128	-0.21356142	-0.89642763	0.5750916	0.99440426	1	2340	tags=21%, list=21%, signal=26%
PLASARI_TGFB1_SIGNALING_VIA_NFIC_1HR_DN	PLASARI_TGFB1_SIGNALING_VIA_NFIC_1HR_DN		56	-0.303281	-0.89629716	0.6192982	0.9938319	1	1304	tags=25%, list=12%, signal=28%
LABBE_TGFB1_TARGETS_DN	LABBE_TGFB1_TARGETS_DN		78	-0.28201115	-0.89610827	0.6549165	0.9933957	1	1238	tags=22%, list=11%, signal=24%
REACTOME_AUTODEGRADATION_OF_CDH1_BY_CDH1_APC_C	REACTOME_AUTODEGRADATION_OF_CDH1_BY_CDH1_APC_C		44	-0.2741943	-0.8960462	0.546	0.99265337	1	1992	tags=18%, list=18%, signal=22%
WANG_RESPONSE_TO_BEXAROTENE_UP	WANG_RESPONSE_TO_BEXAROTENE_UP		24	-0.2964968	-0.8952701	0.6423221	0.99378043	1	240	tags=8%, list=2%, signal=8%
STAMBOLSKY_TARGETS_OF_MUTATED_TP53_DN	STAMBOLSKY_TARGETS_OF_MUTATED_TP53_DN		20	-0.36451	-0.8950647	0.59117085	0.9933752	1	230	tags=10%, list=2%, signal=10%
RAO_BOUND_BY_SALL4_ISOFORM_A	RAO_BOUND_BY_SALL4_ISOFORM_A		82	-0.26013008	-0.8950512	0.6296296	0.99251056	1	1999	tags=24%, list=18%, signal=29%
PARENT_MTOR_SIGNALING_DN	PARENT_MTOR_SIGNALING_DN		26	-0.31851143	-0.89500326	0.60892856	0.99173534	1	1799	tags=27%, list=16%, signal=32%
ALONSO_METASTASIS_DN	ALONSO_METASTASIS_DN		15	-0.38708907	-0.89457715	0.6121324	0.9919124	1	1383	tags=27%, list=12%, signal=30%
HOSHIDA_LIVER_CANCER_SURVIVAL_UP	HOSHIDA_LIVER_CANCER_SURVIVAL_UP		50	-0.30574256	-0.8942259	0.6301616	0.99182284	1	2492	tags=38%, list=22%, signal=49%
REACTOME_MRNA_PROCESSING	REACTOME_MRNA_PROCESSING		88	-0.24485342	-0.8929392	0.5372849	0.99419475	1	4081	tags=41%, list=36%, signal=64%
SMID_BREAST_CANCER_BASAL_UP	SMID_BREAST_CANCER_BASAL_UP		392	-0.25946486	-0.89286166	0.67132866	0.99346375	1	1574	tags=20%, list=14%, signal=22%
GROSS_HYPOXIA_VIA_HIF1A_DN	GROSS_HYPOXIA_VIA_HIF1A_DN		74	-0.2864489	-0.8927904	0.61974406	0.9927744	1	882	tags=18%, list=8%, signal=19%
ELLWOOD_MYC_TARGETS_DN	ELLWOOD_MYC_TARGETS_DN		29	-0.30108297	-0.89236015	0.59375	0.9929598	1	2982	tags=34%, list=27%, signal=47%
PRAMOONJAGO_SOX4_TARGETS_UP	PRAMOONJAGO_SOX4_TARGETS_UP		36	-0.30916172	-0.8913592	0.60674155	0.9945447	1	2463	tags=33%, list=22%, signal=43%
WIERENGA_STAT5A_TARGETS_DN	WIERENGA_STAT5A_TARGETS_DN		110	-0.28443497	-0.89088875	0.64074075	0.9947802	1	1753	tags=24%, list=16%, signal=28%
SANSOM_APC_TARGETS_REQUIRE_MYC	SANSOM_APC_TARGETS_REQUIRE_MYC		117	-0.23991743	-0.8908829	0.5966851	0.9939003	1	2080	tags=20%, list=19%, signal=24%
STEIN_ESRRA_TARGETS_RESPONSIVE_TO_ESTROGEN_UP	STEIN_ESRRA_TARGETS_RESPONSIVE_TO_ESTROGEN_UP		15	-0.33182314	-0.8908732	0.6194175	0.99303824	1	2689	tags=40%, list=24%, signal=53%
COLINA_TARGETS_OF_4EBP1_AND_4EBP2	COLINA_TARGETS_OF_4EBP1_AND_4EBP2		266	-0.26083317	-0.8903535	0.6173285	0.9935065	1	3622	tags=40%, list=32%, signal=58%
DUTERTRE_ESTRADIOL_RESPONSE_24HR_UP	DUTERTRE_ESTRADIOL_RESPONSE_24HR_UP		184	-0.29291025	-0.89021206	0.5679245	0.9929818	1	4104	tags=51%, list=37%, signal=78%
YOSHIMURA_MAPK8_TARGETS_DN	YOSHIMURA_MAPK8_TARGETS_DN		241	-0.22818325	-0.89019203	0.6220615	0.99216056	1	2494	tags=27%, list=22%, signal=34%
LUI_THYROID_CANCER_PAX8_PPARG_DN	LUI_THYROID_CANCER_PAX8_PPARG_DN		32	-0.25335762	-0.89013475	0.58921933	0.99138534	1	218	tags=6%, list=2%, signal=6%
NELSON_RESPONSE_TO_ANDROGEN_UP	NELSON_RESPONSE_TO_ANDROGEN_UP		58	-0.27399382	-0.89007	0.6462963	0.9906479	1	2635	tags=34%, list=24%, signal=45%
PUJANA_CHEK2_PCC_NETWORK	PUJANA_CHEK2_PCC_NETWORK		474	-0.22876726	-0.8898395	0.5576923	0.9903645	1	3517	tags=32%, list=31%, signal=45%
DEMAGALHAES_AGING_UP	DEMAGALHAES_AGING_UP		33	-0.36167938	-0.8896041	0.60151803	0.99009156	1	457	tags=15%, list=4%, signal=16%
MONNIER_POSTRADIATION_TUMOR_ESCAPE_DN	MONNIER_POSTRADIATION_TUMOR_ESCAPE_DN		208	-0.24139458	-0.88943046	0.61608773	0.98960465	1	2558	tags=28%, list=23%, signal=35%
MCCABE_BOUND_BY_HOXC6	MCCABE_BOUND_BY_HOXC6		178	-0.22283134	-0.8891054	0.67790264	0.9894839	1	3153	tags=34%, list=28%, signal=47%
LEE_CALORIE_RESTRICTION_NEOCORTEX_DN	LEE_CALORIE_RESTRICTION_NEOCORTEX_DN		66	-0.24067788	-0.88870233	0.6162571	0.9895884	1	3267	tags=38%, list=29%, signal=53%
REACTOME_CHEMOKINE_RECEPTORS_BIND_CHEMOKINES	REACTOME_CHEMOKINE_RECEPTORS_BIND_CHEMOKINES		42	-0.39536127	-0.88841975	0.6208791	0.98937994	1	1831	tags=33%, list=16%, signal=40%
RIZ_ERYTHROID_DIFFERENTIATION_HEMGN	RIZ_ERYTHROID_DIFFERENTIATION_HEMGN		25	-0.31020197	-0.8882169	0.6241135	0.98898435	1	2722	tags=32%, list=24%, signal=42%
REACTOME_GAB1_SIGNALOSOME	REACTOME_GAB1_SIGNALOSOME		16	-0.30364773	-0.88791394	0.6082677	0.98887634	1	4161	tags=63%, list=37%, signal=99%
HUPER_BREAST_BASAL_VS_LUMINAL_UP	HUPER_BREAST_BASAL_VS_LUMINAL_UP		31	-0.41608167	-0.88780534	0.62752295	0.9882581	1	2745	tags=45%, list=25%, signal=60%
WEINMANN_ADAPTATION_TO_HYPOXIA_UP	WEINMANN_ADAPTATION_TO_HYPOXIA_UP		22	-0.37146252	-0.8877382	0.6363636	0.98755735	1	1010	tags=27%, list=9%, signal=30%
LEE_LIVER_CANCER_ACOX1_UP	LEE_LIVER_CANCER_ACOX1_UP		49	-0.32123578	-0.88753885	0.5984704	0.9871373	1	853	tags=20%, list=8%, signal=22%
FONTAINE_THYROID_TUMOR_UNCERTAIN_MALIGNANCY_UP	FONTAINE_THYROID_TUMOR_UNCERTAIN_MALIGNANCY_UP		20	-0.32529142	-0.88746053	0.64738804	0.9864516	1	1550	tags=30%, list=14%, signal=35%
PID_ECADHERIN_NASCENTAJ_PATHWAY	PID_ECADHERIN_NASCENTAJ_PATHWAY		28	-0.28395805	-0.88743687	0.5885827	0.9856256	1	3187	tags=36%, list=28%, signal=50%
ZHAN_MULTIPLE_MYELOMA_CD1_AND_CD2_UP	ZHAN_MULTIPLE_MYELOMA_CD1_AND_CD2_UP		39	-0.27783996	-0.886936	0.63129497	0.98602855	1	2955	tags=33%, list=26%, signal=45%
REACTOME_RNA_POL_II_TRANSCRIPTION_PRE_INITIATION_AND_PROMOTER_OPENING	REACTOME_RNA_POL_II_TRANSCRIPTION_PRE_INITIATION_AND_PROMOTER_OPENING		32	-0.2729839	-0.8857454	0.55795676	0.9881098	1	3347	tags=31%, list=30%, signal=44%
REACTOME_MYD88_MAL_CASCADE_INITIATED_ON_PLASMA_MEMBRANE	REACTOME_MYD88_MAL_CASCADE_INITIATED_ON_PLASMA_MEMBRANE		43	-0.2714626	-0.88568085	0.61080074	0.9873969	1	2746	tags=26%, list=25%, signal=34%
PELLICCIOTTA_HDAC_IN_ANTIGEN_PRESENTATION_DN	PELLICCIOTTA_HDAC_IN_ANTIGEN_PRESENTATION_DN		37	-0.27974883	-0.88557315	0.57338554	0.9868021	1	1992	tags=22%, list=18%, signal=26%
DE_YY1_TARGETS_DN	DE_YY1_TARGETS_DN		50	-0.27997476	-0.88557243	0.5963964	0.9859327	1	3412	tags=48%, list=30%, signal=69%
PID_IL8CXCR2_PATHWAY	PID_IL8CXCR2_PATHWAY		24	-0.32795656	-0.8854871	0.5962617	0.98527205	1	3559	tags=50%, list=32%, signal=73%
PID_AVB3_OPN_PATHWAY	PID_AVB3_OPN_PATHWAY		19	-0.34607443	-0.8854396	0.6123595	0.9845233	1	2207	tags=42%, list=20%, signal=52%
BENPORATH_SOX2_TARGETS	BENPORATH_SOX2_TARGETS		392	-0.19822611	-0.88457394	0.66071427	0.9857534	1	2634	tags=23%, list=24%, signal=29%
PATTERSON_DOCETAXEL_RESISTANCE	PATTERSON_DOCETAXEL_RESISTANCE		18	-0.3279989	-0.8845685	0.63031423	0.98489285	1	1148	tags=22%, list=10%, signal=25%
YAMAZAKI_TCEB3_TARGETS_DN	YAMAZAKI_TCEB3_TARGETS_DN		144	-0.23795287	-0.88456446	0.6625442	0.9840318	1	2626	tags=29%, list=23%, signal=38%
DAIRKEE_TERT_TARGETS_DN	DAIRKEE_TERT_TARGETS_DN		50	-0.2902558	-0.8844353	0.6507937	0.9835082	1	2166	tags=30%, list=19%, signal=37%
HOEBEKE_LYMPHOID_STEM_CELL_DN	HOEBEKE_LYMPHOID_STEM_CELL_DN		64	-0.26543596	-0.8841187	0.61290324	0.98339224	1	3035	tags=39%, list=27%, signal=53%
FIGUEROA_AML_METHYLATION_CLUSTER_1_UP	FIGUEROA_AML_METHYLATION_CLUSTER_1_UP		47	-0.28729105	-0.8839603	0.6334587	0.9829564	1	1808	tags=28%, list=16%, signal=33%
LIEN_BREAST_CARCINOMA_METAPLASTIC_VS_DUCTAL_UP	LIEN_BREAST_CARCINOMA_METAPLASTIC_VS_DUCTAL_UP		49	-0.32641497	-0.88392794	0.6325411	0.98218507	1	1491	tags=24%, list=13%, signal=28%
MEISSNER_NPC_HCP_WITH_H3_UNMETHYLATED	MEISSNER_NPC_HCP_WITH_H3_UNMETHYLATED		288	-0.26987293	-0.8829366	0.67210144	0.9838376	1	1478	tags=21%, list=13%, signal=23%
REACTOME_G1_PHASE	REACTOME_G1_PHASE		20	-0.30758137	-0.8826075	0.59923667	0.9837918	1	1555	tags=20%, list=14%, signal=23%
REACTOME_ANTIGEN_PROCESSING_CROSS_PRESENTATION	REACTOME_ANTIGEN_PROCESSING_CROSS_PRESENTATION		55	-0.27144414	-0.88185257	0.57224333	0.9847893	1	2386	tags=22%, list=21%, signal=28%
MOLENAAR_TARGETS_OF_CCND1_AND_CDK4_UP	MOLENAAR_TARGETS_OF_CCND1_AND_CDK4_UP		28	-0.3190492	-0.88176113	0.65464896	0.98414904	1	944	tags=21%, list=8%, signal=23%
WALLACE_PROSTATE_CANCER_RACE_DN	WALLACE_PROSTATE_CANCER_RACE_DN		42	-0.2849645	-0.88099307	0.64849627	0.9851584	1	2796	tags=38%, list=25%, signal=51%
HOFFMANN_SMALL_PRE_BII_TO_IMMATURE_B_LYMPHOCYTE_UP	HOFFMANN_SMALL_PRE_BII_TO_IMMATURE_B_LYMPHOCYTE_UP		53	-0.28017956	-0.88066113	0.5867159	0.9851385	1	1001	tags=15%, list=9%, signal=16%
DARWICHE_PAPILLOMA_RISK_LOW_UP	DARWICHE_PAPILLOMA_RISK_LOW_UP		92	-0.24193764	-0.8802854	0.6551126	0.98517954	1	818	tags=10%, list=7%, signal=10%
WEIGEL_OXIDATIVE_STRESS_BY_TBH_AND_H2O2	WEIGEL_OXIDATIVE_STRESS_BY_TBH_AND_H2O2		24	-0.3108977	-0.87982076	0.6062271	0.985468	1	3175	tags=42%, list=28%, signal=58%
REACTOME_THROMBOXANE_SIGNALLING_THROUGH_TP_RECEPTOR	REACTOME_THROMBOXANE_SIGNALLING_THROUGH_TP_RECEPTOR		17	-0.3180056	-0.87976784	0.61182994	0.984744	1	1999	tags=35%, list=18%, signal=43%
KOINUMA_TARGETS_OF_SMAD2_OR_SMAD3	KOINUMA_TARGETS_OF_SMAD2_OR_SMAD3		449	-0.22489324	-0.8796905	0.6135957	0.98406816	1	2636	tags=25%, list=24%, signal=32%
GOLDRATH_IMMUNE_MEMORY	GOLDRATH_IMMUNE_MEMORY		48	-0.31259683	-0.8793151	0.6143667	0.9841376	1	3486	tags=46%, list=31%, signal=66%
MULLIGHAN_NPM1_SIGNATURE_3_UP	MULLIGHAN_NPM1_SIGNATURE_3_UP		185	-0.22412516	-0.8790484	0.65377855	0.9839423	1	2725	tags=28%, list=24%, signal=36%
SASAI_RESISTANCE_TO_NEOPLASTIC_TRANSFROMATION	SASAI_RESISTANCE_TO_NEOPLASTIC_TRANSFROMATION		45	-0.37626663	-0.8789499	0.619137	0.983343	1	1193	tags=22%, list=11%, signal=25%
REACTOME_CLASS_B_2_SECRETIN_FAMILY_RECEPTORS	REACTOME_CLASS_B_2_SECRETIN_FAMILY_RECEPTORS		63	-0.304033	-0.87824106	0.6501767	0.98425335	1	1999	tags=30%, list=18%, signal=37%
SAKAI_TUMOR_INFILTRATING_MONOCYTES_DN	SAKAI_TUMOR_INFILTRATING_MONOCYTES_DN		47	-0.25510183	-0.87823504	0.6215722	0.9834167	1	2878	tags=28%, list=26%, signal=37%
LIN_MELANOMA_COPY_NUMBER_DN	LIN_MELANOMA_COPY_NUMBER_DN		26	-0.27426735	-0.87811	0.6103647	0.9828651	1	3283	tags=31%, list=29%, signal=43%
SHEDDEN_LUNG_CANCER_GOOD_SURVIVAL_A12	SHEDDEN_LUNG_CANCER_GOOD_SURVIVAL_A12		169	-0.25348115	-0.87756455	0.6791045	0.98329216	1	1638	tags=22%, list=15%, signal=26%
DER_IFN_ALPHA_RESPONSE_UP	DER_IFN_ALPHA_RESPONSE_UP		53	-0.30737004	-0.876653	0.5935728	0.98474944	1	2330	tags=32%, list=21%, signal=40%
KEGG_NEUROTROPHIN_SIGNALING_PATHWAY	KEGG_NEUROTROPHIN_SIGNALING_PATHWAY		68	-0.23862484	-0.87646055	0.6111111	0.98435414	1	873	tags=12%, list=8%, signal=13%
TERAMOTO_OPN_TARGETS_CLUSTER_6	TERAMOTO_OPN_TARGETS_CLUSTER_6		16	-0.36203864	-0.8763335	0.59887004	0.9838024	1	1216	tags=19%, list=11%, signal=21%
CAIRO_HEPATOBLASTOMA_UP	CAIRO_HEPATOBLASTOMA_UP		120	-0.23879479	-0.8761101	0.6593002	0.983503	1	2608	tags=31%, list=23%, signal=40%
FULCHER_INFLAMMATORY_RESPONSE_LECTIN_VS_LPS_UP	FULCHER_INFLAMMATORY_RESPONSE_LECTIN_VS_LPS_UP		315	-0.25052118	-0.87581855	0.638448	0.9833831	1	2691	tags=28%, list=24%, signal=36%
PID_IGF1_PATHWAY	PID_IGF1_PATHWAY		25	-0.288148	-0.8751372	0.6398538	0.9842372	1	2482	tags=36%, list=22%, signal=46%
KONDO_EZH2_TARGETS	KONDO_EZH2_TARGETS		135	-0.28475595	-0.875046	0.66907775	0.98362875	1	1887	tags=26%, list=17%, signal=31%
RIZ_ERYTHROID_DIFFERENTIATION_APOBEC2	RIZ_ERYTHROID_DIFFERENTIATION_APOBEC2		18	-0.35435873	-0.87428415	0.6181818	0.9846328	1	2590	tags=39%, list=23%, signal=51%
HILLION_HMGA1_TARGETS	HILLION_HMGA1_TARGETS		68	-0.23584075	-0.8737914	0.6593002	0.985041	1	1804	tags=19%, list=16%, signal=23%
KAYO_AGING_MUSCLE_UP	KAYO_AGING_MUSCLE_UP		150	-0.242641	-0.8737727	0.67697597	0.9842353	1	1654	tags=23%, list=15%, signal=26%
SMID_BREAST_CANCER_RELAPSE_IN_BRAIN_UP	SMID_BREAST_CANCER_RELAPSE_IN_BRAIN_UP		28	-0.33731082	-0.8735734	0.67228466	0.98387796	1	1412	tags=21%, list=13%, signal=24%
ELVIDGE_HYPOXIA_UP	ELVIDGE_HYPOXIA_UP		105	-0.29347998	-0.8725872	0.65384614	0.98541594	1	1778	tags=26%, list=16%, signal=30%
GAZDA_DIAMOND_BLACKFAN_ANEMIA_ERYTHROID_DN	GAZDA_DIAMOND_BLACKFAN_ANEMIA_ERYTHROID_DN		239	-0.20008746	-0.87215203	0.6821306	0.9856156	1	2273	tags=23%, list=20%, signal=28%
KIM_WT1_TARGETS_8HR_UP	KIM_WT1_TARGETS_8HR_UP		107	-0.2687186	-0.87201655	0.65867156	0.9851018	1	1134	tags=15%, list=10%, signal=16%
SEITZ_NEOPLASTIC_TRANSFORMATION_BY_8P_DELETION_DN	SEITZ_NEOPLASTIC_TRANSFORMATION_BY_8P_DELETION_DN		20	-0.3276039	-0.8717516	0.62989324	0.9849293	1	2462	tags=45%, list=22%, signal=58%
ZHANG_TLX_TARGETS_60HR_DN	ZHANG_TLX_TARGETS_60HR_DN		178	-0.3103813	-0.8716364	0.5815324	0.98434603	1	4379	tags=55%, list=39%, signal=89%
DARWICHE_PAPILLOMA_RISK_HIGH_VS_LOW_DN	DARWICHE_PAPILLOMA_RISK_HIGH_VS_LOW_DN		18	-0.3278941	-0.8714723	0.6536412	0.9838986	1	1959	tags=33%, list=17%, signal=40%
PID_FGF_PATHWAY	PID_FGF_PATHWAY		30	-0.3013185	-0.8710775	0.67086333	0.9840424	1	2479	tags=40%, list=22%, signal=51%
SMID_BREAST_CANCER_LUMINAL_B_DN	SMID_BREAST_CANCER_LUMINAL_B_DN		342	-0.29804462	-0.8710222	0.6708185	0.98335665	1	1875	tags=26%, list=17%, signal=30%
OSWALD_HEMATOPOIETIC_STEM_CELL_IN_COLLAGEN_GEL_DN	OSWALD_HEMATOPOIETIC_STEM_CELL_IN_COLLAGEN_GEL_DN		141	-0.2422117	-0.8708219	0.6564748	0.9830268	1	2377	tags=27%, list=21%, signal=34%
GENTILE_UV_RESPONSE_CLUSTER_D6	GENTILE_UV_RESPONSE_CLUSTER_D6		20	-0.33614236	-0.8707761	0.63567364	0.9823153	1	2860	tags=35%, list=26%, signal=47%
PATIL_LIVER_CANCER	PATIL_LIVER_CANCER		418	-0.20466863	-0.8701928	0.6381818	0.9829237	1	3341	tags=33%, list=30%, signal=45%
ZHANG_RESPONSE_TO_IKK_INHIBITOR_AND_TNF_DN	ZHANG_RESPONSE_TO_IKK_INHIBITOR_AND_TNF_DN		35	-0.28365707	-0.8693387	0.6476015	0.98414856	1	2973	tags=37%, list=27%, signal=50%
DEURIG_T_CELL_PROLYMPHOCYTIC_LEUKEMIA_UP	DEURIG_T_CELL_PROLYMPHOCYTIC_LEUKEMIA_UP		215	-0.2063331	-0.8690303	0.7122302	0.98409677	1	2332	tags=22%, list=21%, signal=28%
REACTOME_SIGNALING_BY_FGFR_IN_DISEASE	REACTOME_SIGNALING_BY_FGFR_IN_DISEASE		72	-0.23340523	-0.8685834	0.66790354	0.98433083	1	2207	tags=24%, list=20%, signal=29%
REACTOME_ACTIVATION_OF_ATR_IN_RESPONSE_TO_REPLICATION_STRESS	REACTOME_ACTIVATION_OF_ATR_IN_RESPONSE_TO_REPLICATION_STRESS		24	-0.3771031	-0.8683074	0.609375	0.9841376	1	4376	tags=67%, list=39%, signal=109%
AMIT_SERUM_RESPONSE_240_MCF10A	AMIT_SERUM_RESPONSE_240_MCF10A		42	-0.31176126	-0.8680123	0.6619217	0.9840145	1	2799	tags=43%, list=25%, signal=57%
REACTOME_CYTOKINE_SIGNALING_IN_IMMUNE_SYSTEM	REACTOME_CYTOKINE_SIGNALING_IN_IMMUNE_SYSTEM		155	-0.2554855	-0.86774373	0.61748636	0.9838498	1	2841	tags=31%, list=25%, signal=41%
BROWNE_HCMV_INFECTION_6HR_UP	BROWNE_HCMV_INFECTION_6HR_UP		42	-0.29058394	-0.8676891	0.65553606	0.9831641	1	1873	tags=26%, list=17%, signal=31%
MIPS_TRBP_CONTAINING_COMPLEX_1	MIPS_TRBP_CONTAINING_COMPLEX_1		16	-0.2978236	-0.86760324	0.605428	0.98254806	1	5324	tags=81%, list=48%, signal=155%
WONG_ENDMETRIUM_CANCER_UP	WONG_ENDMETRIUM_CANCER_UP		18	-0.38349128	-0.8670232	0.6697936	0.98320836	1	1330	tags=33%, list=12%, signal=38%
MULLIGHAN_NPM1_MUTATED_SIGNATURE_1_UP	MULLIGHAN_NPM1_MUTATED_SIGNATURE_1_UP		146	-0.22295548	-0.8667355	0.69755244	0.983086	1	2725	tags=27%, list=24%, signal=36%
BIOCARTA_RAC1_PATHWAY	BIOCARTA_RAC1_PATHWAY		18	-0.34472856	-0.86589175	0.65170556	0.9843372	1	2207	tags=39%, list=20%, signal=48%
SOTIRIOU_BREAST_CANCER_GRADE_1_VS_3_DN	SOTIRIOU_BREAST_CANCER_GRADE_1_VS_3_DN		27	-0.2937797	-0.8646814	0.60828626	0.9864698	1	3488	tags=41%, list=31%, signal=59%
LEE_NEURAL_CREST_STEM_CELL_DN	LEE_NEURAL_CREST_STEM_CELL_DN		71	-0.28806826	-0.8646614	0.6925859	0.9856995	1	1865	tags=30%, list=17%, signal=35%
DELYS_THYROID_CANCER_UP	DELYS_THYROID_CANCER_UP		291	-0.26246604	-0.86449283	0.64223385	0.98526317	1	2625	tags=32%, list=23%, signal=41%
HEIDENBLAD_AMPLICON_8Q24_UP	HEIDENBLAD_AMPLICON_8Q24_UP		19	-0.30302125	-0.8644284	0.6458333	0.984584	1	718	tags=16%, list=6%, signal=17%
HADDAD_B_LYMPHOCYTE_PROGENITOR	HADDAD_B_LYMPHOCYTE_PROGENITOR		148	-0.25118387	-0.8641621	0.6529517	0.9844348	1	1790	tags=26%, list=16%, signal=31%
PENG_GLUTAMINE_DEPRIVATION_DN	PENG_GLUTAMINE_DEPRIVATION_DN		210	-0.19104542	-0.8639183	0.5796545	0.98426527	1	3425	tags=25%, list=31%, signal=35%
ROSS_LEUKEMIA_WITH_MLL_FUSIONS	ROSS_LEUKEMIA_WITH_MLL_FUSIONS		50	-0.28796417	-0.86353207	0.6519337	0.9843534	1	2166	tags=30%, list=19%, signal=37%
BUYTAERT_PHOTODYNAMIC_THERAPY_STRESS_UP	BUYTAERT_PHOTODYNAMIC_THERAPY_STRESS_UP		427	-0.21118836	-0.8627257	0.6580311	0.98545766	1	2222	tags=21%, list=20%, signal=25%
CROMER_METASTASIS_DN	CROMER_METASTASIS_DN		55	-0.2793231	-0.86235964	0.6268382	0.98553425	1	1575	tags=16%, list=14%, signal=19%
SASSON_RESPONSE_TO_FORSKOLIN_UP	SASSON_RESPONSE_TO_FORSKOLIN_UP		63	-0.23762424	-0.8622445	0.6968577	0.98502755	1	3053	tags=32%, list=27%, signal=43%
KASLER_HDAC7_TARGETS_2_DN	KASLER_HDAC7_TARGETS_2_DN		20	-0.30689886	-0.861452	0.649635	0.9861779	1	2190	tags=20%, list=20%, signal=25%
LIN_MELANOMA_COPY_NUMBER_UP	LIN_MELANOMA_COPY_NUMBER_UP		39	-0.25576907	-0.86104506	0.63977486	0.9862874	1	1654	tags=18%, list=15%, signal=21%
BOHN_PRIMARY_IMMUNODEFICIENCY_SYNDROM_UP	BOHN_PRIMARY_IMMUNODEFICIENCY_SYNDROM_UP		28	-0.2746116	-0.86090696	0.6289425	0.98580384	1	1777	tags=21%, list=16%, signal=25%
REACTOME_TCR_SIGNALING	REACTOME_TCR_SIGNALING		31	-0.34123906	-0.86058813	0.6177024	0.9857076	1	3905	tags=48%, list=35%, signal=74%
MULLIGHAN_NPM1_MUTATED_SIGNATURE_2_DN	MULLIGHAN_NPM1_MUTATED_SIGNATURE_2_DN		45	-0.26907533	-0.86006755	0.64107484	0.98617315	1	1527	tags=20%, list=14%, signal=23%
KEGG_VEGF_SIGNALING_PATHWAY	KEGG_VEGF_SIGNALING_PATHWAY		46	-0.25477064	-0.85925514	0.66729325	0.9873569	1	2346	tags=28%, list=21%, signal=36%
WANG_MLL_TARGETS	WANG_MLL_TARGETS		181	-0.30633587	-0.85902864	0.651865	0.9871058	1	1251	tags=23%, list=11%, signal=25%
GRAHAM_NORMAL_QUIESCENT_VS_NORMAL_DIVIDING_UP	GRAHAM_NORMAL_QUIESCENT_VS_NORMAL_DIVIDING_UP		35	-0.34910867	-0.8582008	0.6549165	0.98827046	1	2529	tags=31%, list=23%, signal=40%
RIGGI_EWING_SARCOMA_PROGENITOR_UP	RIGGI_EWING_SARCOMA_PROGENITOR_UP		227	-0.28148896	-0.8581311	0.70035464	0.98763174	1	1604	tags=23%, list=14%, signal=27%
GUTIERREZ_CHRONIC_LYMPHOCYTIC_LEUKEMIA_DN	GUTIERREZ_CHRONIC_LYMPHOCYTIC_LEUKEMIA_DN		31	-0.30534545	-0.8578406	0.6852518	0.98743975	1	2529	tags=42%, list=23%, signal=54%
WANG_LMO4_TARGETS_DN	WANG_LMO4_TARGETS_DN		169	-0.20524214	-0.85779226	0.6088561	0.9867406	1	3168	tags=27%, list=28%, signal=37%
CHIANG_LIVER_CANCER_SUBCLASS_UNANNOTATED_DN	CHIANG_LIVER_CANCER_SUBCLASS_UNANNOTATED_DN		125	-0.23675612	-0.85715085	0.61491936	0.98738706	1	2867	tags=27%, list=26%, signal=36%
CHANDRAN_METASTASIS_TOP50_DN	CHANDRAN_METASTASIS_TOP50_DN		33	-0.2723766	-0.85714304	0.6360225	0.9865889	1	707	tags=12%, list=6%, signal=13%
MATZUK_SPERMATOCYTE	MATZUK_SPERMATOCYTE		49	-0.25906014	-0.8564869	0.6672794	0.98732144	1	3170	tags=35%, list=28%, signal=48%
REACTOME_HIV_LIFE_CYCLE	REACTOME_HIV_LIFE_CYCLE		80	-0.23215629	-0.8563165	0.56116503	0.98693097	1	3368	tags=30%, list=30%, signal=43%
REACTOME_COLLAGEN_FORMATION	REACTOME_COLLAGEN_FORMATION		42	-0.36079016	-0.85604227	0.6193294	0.9867935	1	1814	tags=33%, list=16%, signal=40%
SMIRNOV_RESPONSE_TO_IR_6HR_DN	SMIRNOV_RESPONSE_TO_IR_6HR_DN		67	-0.28035247	-0.8560147	0.67706424	0.9860639	1	2928	tags=37%, list=26%, signal=50%
CAMPS_COLON_CANCER_COPY_NUMBER_UP	CAMPS_COLON_CANCER_COPY_NUMBER_UP		46	-0.21955836	-0.85578835	0.6721311	0.9857715	1	1509	tags=13%, list=13%, signal=15%
FARMER_BREAST_CANCER_CLUSTER_2	FARMER_BREAST_CANCER_CLUSTER_2		21	-0.41086164	-0.8556771	0.63983905	0.9852044	1	3263	tags=38%, list=29%, signal=54%
PID_SYNDECAN_4_PATHWAY	PID_SYNDECAN_4_PATHWAY		24	-0.3210049	-0.85559773	0.66988415	0.9845822	1	626	tags=17%, list=6%, signal=18%
BIOCARTA_PTDINS_PATHWAY	BIOCARTA_PTDINS_PATHWAY		16	-0.27153742	-0.8553114	0.6446125	0.98447645	1	29	tags=6%, list=0%, signal=6%
ACEVEDO_METHYLATED_IN_LIVER_CANCER_DN	ACEVEDO_METHYLATED_IN_LIVER_CANCER_DN		315	-0.23929906	-0.85498184	0.705036	0.98447186	1	1752	tags=23%, list=16%, signal=26%
XU_GH1_AUTOCRINE_TARGETS_DN	XU_GH1_AUTOCRINE_TARGETS_DN		75	-0.24486344	-0.85475624	0.68097013	0.9841906	1	1212	tags=15%, list=11%, signal=16%
REACTOME_G_PROTEIN_BETA_GAMMA_SIGNALLING	REACTOME_G_PROTEIN_BETA_GAMMA_SIGNALLING		19	-0.30812526	-0.854181	0.6582524	0.98478657	1	1999	tags=32%, list=18%, signal=38%
ACEVEDO_FGFR1_TARGETS_IN_PROSTATE_CANCER_MODEL_DN	ACEVEDO_FGFR1_TARGETS_IN_PROSTATE_CANCER_MODEL_DN		192	-0.2934164	-0.85343826	0.6965889	0.9857705	1	616	tags=17%, list=6%, signal=17%
GU_PDEF_TARGETS_UP	GU_PDEF_TARGETS_UP		47	-0.33740753	-0.8531983	0.65735567	0.98554707	1	2400	tags=51%, list=21%, signal=65%
PID_TCR_PATHWAY	PID_TCR_PATHWAY		46	-0.31814903	-0.852354	0.6423358	0.98667556	1	3905	tags=48%, list=35%, signal=73%
BORCZUK_MALIGNANT_MESOTHELIOMA_UP	BORCZUK_MALIGNANT_MESOTHELIOMA_UP		199	-0.21506289	-0.85233593	0.60348165	0.9859152	1	2626	tags=23%, list=23%, signal=29%
HAN_SATB1_TARGETS_UP	HAN_SATB1_TARGETS_UP		220	-0.24297392	-0.8522787	0.7132486	0.9852458	1	1943	tags=25%, list=17%, signal=29%
LINDSTEDT_DENDRITIC_CELL_MATURATION_C	LINDSTEDT_DENDRITIC_CELL_MATURATION_C		47	-0.27966425	-0.85219663	0.6863469	0.9846706	1	1916	tags=23%, list=17%, signal=28%
KEGG_NATURAL_KILLER_CELL_MEDIATED_CYTOTOXICITY	KEGG_NATURAL_KILLER_CELL_MEDIATED_CYTOTOXICITY		64	-0.28855595	-0.8521916	0.64179105	0.9838889	1	2313	tags=27%, list=21%, signal=33%
REACTOME_SIGNALING_BY_SCF_KIT	REACTOME_SIGNALING_BY_SCF_KIT		43	-0.24523762	-0.85104424	0.65328467	0.98583317	1	3588	tags=44%, list=32%, signal=65%
BIOCARTA_P38MAPK_PATHWAY	BIOCARTA_P38MAPK_PATHWAY		26	-0.29231212	-0.8508107	0.66226417	0.98557913	1	3820	tags=50%, list=34%, signal=76%
MEISSNER_NPC_HCP_WITH_H3K4ME3_AND_H3K27ME3	MEISSNER_NPC_HCP_WITH_H3K4ME3_AND_H3K27ME3		72	-0.28460965	-0.85061616	0.6985019	0.9852577	1	1398	tags=22%, list=12%, signal=25%
HUANG_GATA2_TARGETS_DN	HUANG_GATA2_TARGETS_DN		48	-0.26571405	-0.85049033	0.68545455	0.9847576	1	1129	tags=19%, list=10%, signal=21%
CASORELLI_APL_SECONDARY_VS_DE_NOVO_UP	CASORELLI_APL_SECONDARY_VS_DE_NOVO_UP		19	-0.38011584	-0.8500734	0.6599265	0.98489803	1	634	tags=26%, list=6%, signal=28%
KANNAN_TP53_TARGETS_UP	KANNAN_TP53_TARGETS_UP		36	-0.2800221	-0.8498235	0.64444447	0.9846865	1	1524	tags=22%, list=14%, signal=26%
SMID_BREAST_CANCER_NORMAL_LIKE_UP	SMID_BREAST_CANCER_NORMAL_LIKE_UP		277	-0.32794976	-0.8497087	0.6455224	0.98418415	1	1875	tags=29%, list=17%, signal=34%
LUI_TARGETS_OF_PAX8_PPARG_FUSION	LUI_TARGETS_OF_PAX8_PPARG_FUSION		21	-0.2690835	-0.8492504	0.5875486	0.98447627	1	2352	tags=19%, list=21%, signal=24%
KYNG_DNA_DAMAGE_BY_GAMMA_RADIATION	KYNG_DNA_DAMAGE_BY_GAMMA_RADIATION		56	-0.27422893	-0.8492077	0.68904597	0.9837934	1	2295	tags=27%, list=20%, signal=34%
ABBUD_LIF_SIGNALING_1_UP	ABBUD_LIF_SIGNALING_1_UP		33	-0.31023046	-0.8488906	0.67992765	0.9838138	1	1992	tags=33%, list=18%, signal=40%
MCDOWELL_ACUTE_LUNG_INJURY_DN	MCDOWELL_ACUTE_LUNG_INJURY_DN		34	-0.3374343	-0.84856385	0.66727275	0.98384714	1	576	tags=21%, list=5%, signal=22%
HOWLIN_CITED1_TARGETS_2_DN	HOWLIN_CITED1_TARGETS_2_DN		15	-0.35717583	-0.8482157	0.67343175	0.9839079	1	542	tags=20%, list=5%, signal=21%
PID_BETACATENIN_NUC_PATHWAY	PID_BETACATENIN_NUC_PATHWAY		48	-0.28616673	-0.84785223	0.6887299	0.98396116	1	2120	tags=33%, list=19%, signal=41%
SCHAEFFER_SOX9_TARGETS_IN_PROSTATE_DEVELOPMENT_DN	SCHAEFFER_SOX9_TARGETS_IN_PROSTATE_DEVELOPMENT_DN		26	-0.3034984	-0.84717286	0.6691589	0.98480064	1	1450	tags=31%, list=13%, signal=35%
KYNG_WERNER_SYNDROM_AND_NORMAL_AGING_DN	KYNG_WERNER_SYNDROM_AND_NORMAL_AGING_DN		138	-0.20923762	-0.84707904	0.7093236	0.9842527	1	2065	tags=19%, list=18%, signal=23%
TIAN_TNF_SIGNALING_NOT_VIA_NFKB	TIAN_TNF_SIGNALING_NOT_VIA_NFKB		15	-0.38067448	-0.84625804	0.6450382	0.9853631	1	2306	tags=27%, list=21%, signal=34%
LI_INDUCED_T_TO_NATURAL_KILLER_DN	LI_INDUCED_T_TO_NATURAL_KILLER_DN		84	-0.27263275	-0.8456177	0.68421054	0.98606837	1	1418	tags=21%, list=13%, signal=24%
LI_PROSTATE_CANCER_EPIGENETIC	LI_PROSTATE_CANCER_EPIGENETIC		16	-0.37066865	-0.84533715	0.68085104	0.98592126	1	2008	tags=38%, list=18%, signal=46%
SEIDEN_MET_SIGNALING	SEIDEN_MET_SIGNALING		16	-0.29582894	-0.8451379	0.6264591	0.9855695	1	3486	tags=38%, list=31%, signal=54%
MULLIGHAN_NPM1_MUTATED_SIGNATURE_1_DN	MULLIGHAN_NPM1_MUTATED_SIGNATURE_1_DN		63	-0.24830236	-0.8446046	0.67712176	0.9860523	1	1135	tags=14%, list=10%, signal=16%
REACTOME_G_BETA_GAMMA_SIGNALLING_THROUGH_PLC_BETA	REACTOME_G_BETA_GAMMA_SIGNALLING_THROUGH_PLC_BETA		15	-0.32149303	-0.84435153	0.674812	0.9858211	1	1999	tags=33%, list=18%, signal=41%
SHETH_LIVER_CANCER_VS_TXNIP_LOSS_PAM2	SHETH_LIVER_CANCER_VS_TXNIP_LOSS_PAM2		113	-0.24269986	-0.8439934	0.7388193	0.9859056	1	2808	tags=30%, list=25%, signal=40%
KEGG_RNA_POLYMERASE	KEGG_RNA_POLYMERASE		20	-0.28290057	-0.8437033	0.6306818	0.98583126	1	3229	tags=35%, list=29%, signal=49%
MILI_PSEUDOPODIA_CHEMOTAXIS_DN	MILI_PSEUDOPODIA_CHEMOTAXIS_DN		299	-0.2295904	-0.84358156	0.64727956	0.9853431	1	3102	tags=29%, list=28%, signal=40%
FAELT_B_CLL_WITH_VH3_21_DN	FAELT_B_CLL_WITH_VH3_21_DN		35	-0.24866693	-0.8433763	0.6374269	0.9849953	1	3807	tags=51%, list=34%, signal=78%
MARTORIATI_MDM4_TARGETS_FETAL_LIVER_DN	MARTORIATI_MDM4_TARGETS_FETAL_LIVER_DN		304	-0.21338764	-0.8432696	0.7267857	0.98444057	1	2455	tags=26%, list=22%, signal=32%
REACTOME_SIGNALING_BY_PDGF	REACTOME_SIGNALING_BY_PDGF		78	-0.26442438	-0.8432456	0.6666667	0.98371166	1	2450	tags=36%, list=22%, signal=46%
REACTOME_FACTORS_INVOLVED_IN_MEGAKARYOCYTE_DEVELOPMENT_AND_PLATELET_PRODUCTION	REACTOME_FACTORS_INVOLVED_IN_MEGAKARYOCYTE_DEVELOPMENT_AND_PLATELET_PRODUCTION		66	-0.23868628	-0.84324086	0.6513761	0.9829472	1	3077	tags=32%, list=27%, signal=44%
HOLLEMAN_VINCRISTINE_RESISTANCE_B_ALL_UP	HOLLEMAN_VINCRISTINE_RESISTANCE_B_ALL_UP		18	-0.30454877	-0.8429307	0.6550388	0.9829117	1	4201	tags=61%, list=38%, signal=98%
KANG_GIST_WITH_PDGFRA_UP	KANG_GIST_WITH_PDGFRA_UP		31	-0.36704758	-0.8427309	0.64378476	0.98264813	1	296	tags=16%, list=3%, signal=17%
REACTOME_CLEAVAGE_OF_GROWING_TRANSCRIPT_IN_THE_TERMINATION_REGION_	REACTOME_CLEAVAGE_OF_GROWING_TRANSCRIPT_IN_THE_TERMINATION_REGION_		20	-0.30259782	-0.84245455	0.6146245	0.98248255	1	3163	tags=40%, list=28%, signal=56%
PID_WNT_CANONICAL_PATHWAY	PID_WNT_CANONICAL_PATHWAY		16	-0.2874333	-0.8424022	0.66796875	0.9818216	1	3540	tags=44%, list=32%, signal=64%
REACTOME_TOLL_RECEPTOR_CASCADES	REACTOME_TOLL_RECEPTOR_CASCADES		67	-0.25705093	-0.84239966	0.6684685	0.9810512	1	2746	tags=30%, list=25%, signal=39%
NEWMAN_ERCC6_TARGETS_UP	NEWMAN_ERCC6_TARGETS_UP		15	-0.36929476	-0.8418487	0.7041742	0.98154616	1	1675	tags=27%, list=15%, signal=31%
BIOCARTA_CCR3_PATHWAY	BIOCARTA_CCR3_PATHWAY		16	-0.31512251	-0.84162664	0.69509983	0.98126864	1	1151	tags=19%, list=10%, signal=21%
IVANOVA_HEMATOPOIESIS_STEM_CELL_LONG_TERM	IVANOVA_HEMATOPOIESIS_STEM_CELL_LONG_TERM		152	-0.24749705	-0.84156585	0.7392857	0.98062414	1	2144	tags=26%, list=19%, signal=31%
CHANDRAN_METASTASIS_UP	CHANDRAN_METASTASIS_UP		102	-0.211818	-0.8414329	0.7012302	0.9801401	1	2622	tags=26%, list=23%, signal=34%
KAN_RESPONSE_TO_ARSENIC_TRIOXIDE	KAN_RESPONSE_TO_ARSENIC_TRIOXIDE		72	-0.2801518	-0.8413038	0.743007	0.97966635	1	1141	tags=19%, list=10%, signal=22%
SANSOM_APC_MYC_TARGETS	SANSOM_APC_MYC_TARGETS		106	-0.22631755	-0.8406915	0.66730404	0.9803417	1	2194	tags=22%, list=20%, signal=27%
LI_WILMS_TUMOR_VS_FETAL_KIDNEY_2_UP	LI_WILMS_TUMOR_VS_FETAL_KIDNEY_2_UP		20	-0.31107035	-0.84065133	0.66159695	0.9796651	1	2106	tags=30%, list=19%, signal=37%
KRIEG_HYPOXIA_VIA_KDM3A	KRIEG_HYPOXIA_VIA_KDM3A		36	-0.33290154	-0.84054565	0.6942446	0.9791616	1	489	tags=17%, list=4%, signal=17%
RODRIGUES_THYROID_CARCINOMA_DN	RODRIGUES_THYROID_CARCINOMA_DN		32	-0.30263075	-0.8399754	0.682971	0.97969174	1	1882	tags=22%, list=17%, signal=26%
MURAKAMI_UV_RESPONSE_6HR_UP	MURAKAMI_UV_RESPONSE_6HR_UP		24	-0.2845723	-0.8396882	0.6563107	0.9795844	1	2451	tags=29%, list=22%, signal=37%
SENESE_HDAC3_TARGETS_DN	SENESE_HDAC3_TARGETS_DN		260	-0.21314393	-0.83960354	0.72310406	0.97902507	1	2120	tags=22%, list=19%, signal=27%
KIM_MYC_AMPLIFICATION_TARGETS_UP	KIM_MYC_AMPLIFICATION_TARGETS_UP		114	-0.22141975	-0.8392519	0.69298244	0.9790847	1	1834	tags=18%, list=16%, signal=21%
GRUETZMANN_PANCREATIC_CANCER_UP	GRUETZMANN_PANCREATIC_CANCER_UP		258	-0.2437817	-0.83908635	0.65363127	0.9787198	1	3016	tags=34%, list=27%, signal=46%
LIN_NPAS4_TARGETS_DN	LIN_NPAS4_TARGETS_DN		36	-0.28113732	-0.83897173	0.72088724	0.97821385	1	835	tags=19%, list=7%, signal=21%
BURTON_ADIPOGENESIS_11	BURTON_ADIPOGENESIS_11		37	-0.29109722	-0.8385627	0.6333333	0.97835755	1	3960	tags=54%, list=35%, signal=83%
PID_SYNDECAN_2_PATHWAY	PID_SYNDECAN_2_PATHWAY		17	-0.32426482	-0.8381549	0.6837294	0.9785215	1	1738	tags=29%, list=16%, signal=35%
WANG_RESPONSE_TO_GSK3_INHIBITOR_SB216763_DN	WANG_RESPONSE_TO_GSK3_INHIBITOR_SB216763_DN		210	-0.24238522	-0.83750814	0.6455939	0.9791978	1	3506	tags=35%, list=31%, signal=50%
RICKMAN_TUMOR_DIFFERENTIATED_WELL_VS_POORLY_DN	RICKMAN_TUMOR_DIFFERENTIATED_WELL_VS_POORLY_DN		197	-0.24116199	-0.8371885	0.661512	0.9791164	1	2819	tags=27%, list=25%, signal=36%
RIGGI_EWING_SARCOMA_PROGENITOR_DN	RIGGI_EWING_SARCOMA_PROGENITOR_DN		113	-0.2910925	-0.8369736	0.7129799	0.9788236	1	1978	tags=27%, list=18%, signal=33%
KEGG_MISMATCH_REPAIR	KEGG_MISMATCH_REPAIR		19	-0.33996123	-0.8369735	0.64603484	0.9780657	1	4335	tags=63%, list=39%, signal=103%
SHEDDEN_LUNG_CANCER_GOOD_SURVIVAL_A4	SHEDDEN_LUNG_CANCER_GOOD_SURVIVAL_A4		109	-0.25105903	-0.8366382	0.73822975	0.97802126	1	2048	tags=26%, list=18%, signal=31%
ODONNELL_TFRC_TARGETS_UP	ODONNELL_TFRC_TARGETS_UP		194	-0.24723993	-0.83597046	0.7584973	0.9787383	1	1791	tags=23%, list=16%, signal=27%
GRAESSMANN_APOPTOSIS_BY_SERUM_DEPRIVATION_UP	GRAESSMANN_APOPTOSIS_BY_SERUM_DEPRIVATION_UP		368	-0.2293977	-0.8357072	0.7205882	0.97857916	1	2772	tags=32%, list=25%, signal=41%
KONDO_PROSTATE_CANCER_HCP_WITH_H3K27ME3	KONDO_PROSTATE_CANCER_HCP_WITH_H3K27ME3		47	-0.27144146	-0.835065	0.72401434	0.97924536	1	893	tags=19%, list=8%, signal=21%
BOGNI_TREATMENT_RELATED_MYELOID_LEUKEMIA_DN	BOGNI_TREATMENT_RELATED_MYELOID_LEUKEMIA_DN		17	-0.27779487	-0.834897	0.629771	0.9788495	1	3774	tags=53%, list=34%, signal=80%
PID_CDC42_PATHWAY	PID_CDC42_PATHWAY		49	-0.24792928	-0.83454895	0.6684492	0.9788639	1	3253	tags=37%, list=29%, signal=52%
WANG_NEOPLASTIC_TRANSFORMATION_BY_CCND1_MYC	WANG_NEOPLASTIC_TRANSFORMATION_BY_CCND1_MYC		18	-0.35731944	-0.8341519	0.7174312	0.9789644	1	1091	tags=22%, list=10%, signal=25%
ZWANG_DOWN_BY_2ND_EGF_PULSE	ZWANG_DOWN_BY_2ND_EGF_PULSE		69	-0.25260985	-0.8341124	0.77838826	0.9782763	1	1461	tags=22%, list=13%, signal=25%
PLASARI_NFIC_TARGETS_BASAL_UP	PLASARI_NFIC_TARGETS_BASAL_UP		17	-0.3698821	-0.8336787	0.7202925	0.9784606	1	261	tags=24%, list=2%, signal=24%
LI_WILMS_TUMOR	LI_WILMS_TUMOR		20	-0.35033303	-0.83350503	0.7150735	0.9781436	1	860	tags=25%, list=8%, signal=27%
ST_G_ALPHA_I_PATHWAY	ST_G_ALPHA_I_PATHWAY		21	-0.28411052	-0.83330846	0.70567375	0.977839	1	1871	tags=24%, list=17%, signal=29%
BOYLAN_MULTIPLE_MYELOMA_D_DN	BOYLAN_MULTIPLE_MYELOMA_D_DN		47	-0.2780004	-0.83315146	0.702952	0.9774816	1	3084	tags=45%, list=28%, signal=61%
KEGG_HEMATOPOIETIC_CELL_LINEAGE	KEGG_HEMATOPOIETIC_CELL_LINEAGE		53	-0.31986874	-0.83223265	0.6819013	0.9789077	1	3190	tags=45%, list=28%, signal=63%
OUELLET_CULTURED_OVARIAN_CANCER_INVASIVE_VS_LMP_UP	OUELLET_CULTURED_OVARIAN_CANCER_INVASIVE_VS_LMP_UP		44	-0.23113874	-0.8321138	0.68233085	0.9784341	1	3013	tags=25%, list=27%, signal=34%
KEGG_MELANOMA	KEGG_MELANOMA		40	-0.25555378	-0.83155495	0.7168784	0.9789505	1	873	tags=13%, list=8%, signal=14%
PURBEY_TARGETS_OF_CTBP1_NOT_SATB1_UP	PURBEY_TARGETS_OF_CTBP1_NOT_SATB1_UP		187	-0.20972316	-0.8314694	0.7934028	0.97838336	1	627	tags=9%, list=6%, signal=9%
BASAKI_YBX1_TARGETS_UP	BASAKI_YBX1_TARGETS_UP		164	-0.24934787	-0.8312935	0.6387833	0.9780491	1	2864	tags=28%, list=26%, signal=37%
REACTOME_GPCR_DOWNSTREAM_SIGNALING	REACTOME_GPCR_DOWNSTREAM_SIGNALING		306	-0.26056558	-0.831057	0.7109515	0.9778419	1	2080	tags=24%, list=19%, signal=29%
REACTOME_BIOSYNTHESIS_OF_THE_N_GLYCAN_PRECURSOR_DOLICHOL_LIPID_LINKED_OLIGOSACCHARIDE_LLO_AND_TRANSFER_TO_A_NASCENT_PROTEIN	REACTOME_BIOSYNTHESIS_OF_THE_N_GLYCAN_PRECURSOR_DOLICHOL_LIPID_LINKED_OLIGOSACCHARIDE_LLO_AND_TRANSFER_TO_A_NASCENT_PROTEIN		17	-0.2710143	-0.83097684	0.64341086	0.9772687	1	2449	tags=29%, list=22%, signal=38%
ZHOU_INFLAMMATORY_RESPONSE_FIMA_DN	ZHOU_INFLAMMATORY_RESPONSE_FIMA_DN		118	-0.2367461	-0.83025306	0.7712305	0.9782097	1	2737	tags=31%, list=24%, signal=41%
REACTOME_PLC_BETA_MEDIATED_EVENTS	REACTOME_PLC_BETA_MEDIATED_EVENTS		28	-0.2849335	-0.830243	0.6970874	0.9774858	1	1959	tags=25%, list=17%, signal=30%
MULLIGHAN_MLL_SIGNATURE_1_UP	MULLIGHAN_MLL_SIGNATURE_1_UP		230	-0.21144062	-0.83015203	0.6979742	0.9769575	1	2583	tags=23%, list=23%, signal=29%
WILLIAMS_ESR2_TARGETS_UP	WILLIAMS_ESR2_TARGETS_UP		18	-0.27927884	-0.8300701	0.71128106	0.9763861	1	2357	tags=33%, list=21%, signal=42%
LINDGREN_BLADDER_CANCER_CLUSTER_3_UP	LINDGREN_BLADDER_CANCER_CLUSTER_3_UP		189	-0.2304087	-0.8284678	0.6331471	0.97919005	1	2660	tags=25%, list=24%, signal=33%
DACOSTA_UV_RESPONSE_VIA_ERCC3_TTD_UP	DACOSTA_UV_RESPONSE_VIA_ERCC3_TTD_UP		42	-0.23156881	-0.82836044	0.68045115	0.97865164	1	1165	tags=14%, list=10%, signal=16%
MEINHOLD_OVARIAN_CANCER_LOW_GRADE_DN	MEINHOLD_OVARIAN_CANCER_LOW_GRADE_DN		16	-0.27903748	-0.8281726	0.62575454	0.9783099	1	4376	tags=50%, list=39%, signal=82%
REACTOME_NUCLEOTIDE_EXCISION_REPAIR	REACTOME_NUCLEOTIDE_EXCISION_REPAIR		44	-0.25391644	-0.8280119	0.59765625	0.9779097	1	4061	tags=45%, list=36%, signal=71%
KOYAMA_SEMA3B_TARGETS_UP	KOYAMA_SEMA3B_TARGETS_UP		143	-0.22870108	-0.8280059	0.78086954	0.97718793	1	2177	tags=25%, list=19%, signal=31%
CHAUHAN_RESPONSE_TO_METHOXYESTRADIOL_UP	CHAUHAN_RESPONSE_TO_METHOXYESTRADIOL_UP		30	-0.23146509	-0.8271781	0.68248177	0.97836566	1	2445	tags=30%, list=22%, signal=38%
GARY_CD5_TARGETS_DN	GARY_CD5_TARGETS_DN		248	-0.21427473	-0.8271611	0.61710036	0.9776629	1	2869	tags=25%, list=26%, signal=33%
LI_WILMS_TUMOR_VS_FETAL_KIDNEY_1_UP	LI_WILMS_TUMOR_VS_FETAL_KIDNEY_1_UP		120	-0.251814	-0.8268402	0.7015209	0.9776302	1	2313	tags=25%, list=21%, signal=31%
LI_WILMS_TUMOR_VS_FETAL_KIDNEY_2_DN	LI_WILMS_TUMOR_VS_FETAL_KIDNEY_2_DN		35	-0.34864533	-0.82680774	0.6704762	0.9769774	1	1193	tags=26%, list=11%, signal=29%
AMUNDSON_GAMMA_RADIATION_RESPONSE	AMUNDSON_GAMMA_RADIATION_RESPONSE		29	-0.37145278	-0.826661	0.6537678	0.9765461	1	4563	tags=59%, list=41%, signal=99%
REACTOME_DOWNSTREAM_SIGNALING_EVENTS_OF_B_CELL_RECEPTOR_BCR	REACTOME_DOWNSTREAM_SIGNALING_EVENTS_OF_B_CELL_RECEPTOR_BCR		61	-0.2161448	-0.82652044	0.66468257	0.97612053	1	3337	tags=31%, list=30%, signal=44%
LIU_COMMON_CANCER_GENES	LIU_COMMON_CANCER_GENES		31	-0.24761294	-0.8263522	0.7171904	0.9757736	1	2703	tags=26%, list=24%, signal=34%
VALK_AML_CLUSTER_5	VALK_AML_CLUSTER_5		16	-0.35908774	-0.82623893	0.70912546	0.97526866	1	3205	tags=38%, list=29%, signal=52%
WEBER_METHYLATED_HCP_IN_FIBROBLAST_DN	WEBER_METHYLATED_HCP_IN_FIBROBLAST_DN		18	-0.34361854	-0.826177	0.6939571	0.9746653	1	1029	tags=17%, list=9%, signal=18%
HU_ANGIOGENESIS_DN	HU_ANGIOGENESIS_DN		22	-0.26634812	-0.8261028	0.63838387	0.9740895	1	4705	tags=45%, list=42%, signal=78%
BERENJENO_ROCK_SIGNALING_NOT_VIA_RHOA_DN	BERENJENO_ROCK_SIGNALING_NOT_VIA_RHOA_DN		32	-0.29388538	-0.8258039	0.66730404	0.973999	1	3069	tags=38%, list=27%, signal=52%
REACTOME_ADAPTIVE_IMMUNE_SYSTEM	REACTOME_ADAPTIVE_IMMUNE_SYSTEM		311	-0.21122275	-0.82530963	0.6775956	0.97435546	1	3755	tags=36%, list=34%, signal=53%
PEDRIOLI_MIR31_TARGETS_DN	PEDRIOLI_MIR31_TARGETS_DN		194	-0.25733513	-0.8252167	0.75268817	0.9737951	1	1038	tags=17%, list=9%, signal=18%
GILDEA_METASTASIS	GILDEA_METASTASIS		19	-0.39397365	-0.82515204	0.7	0.97320735	1	636	tags=21%, list=6%, signal=22%
KEGG_TIGHT_JUNCTION	KEGG_TIGHT_JUNCTION		89	-0.2566775	-0.8244523	0.74377227	0.9739534	1	1402	tags=20%, list=13%, signal=23%
YAGI_AML_WITH_11Q23_REARRANGED	YAGI_AML_WITH_11Q23_REARRANGED		231	-0.20352425	-0.8239189	0.7110727	0.9744241	1	3104	tags=29%, list=28%, signal=39%
STEIN_ESRRA_TARGETS_RESPONSIVE_TO_ESTROGEN_DN	STEIN_ESRRA_TARGETS_RESPONSIVE_TO_ESTROGEN_DN		24	-0.3204274	-0.8238528	0.68307084	0.97386074	1	2281	tags=25%, list=20%, signal=31%
KEGG_BASAL_CELL_CARCINOMA	KEGG_BASAL_CELL_CARCINOMA		39	-0.29572043	-0.82363063	0.70331585	0.97363764	1	1785	tags=28%, list=16%, signal=33%
NUYTTEN_NIPP1_TARGETS_UP	NUYTTEN_NIPP1_TARGETS_UP		353	-0.2164467	-0.82357925	0.75176054	0.9730116	1	2535	tags=27%, list=23%, signal=34%
RODRIGUES_THYROID_CARCINOMA_ANAPLASTIC_UP	RODRIGUES_THYROID_CARCINOMA_ANAPLASTIC_UP		360	-0.21925248	-0.8235427	0.67790264	0.97235614	1	3282	tags=34%, list=29%, signal=47%
PASQUALUCCI_LYMPHOMA_BY_GC_STAGE_DN	PASQUALUCCI_LYMPHOMA_BY_GC_STAGE_DN		94	-0.26006883	-0.8228296	0.7091562	0.9732334	1	1957	tags=24%, list=17%, signal=29%
MORI_LARGE_PRE_BII_LYMPHOCYTE_DN	MORI_LARGE_PRE_BII_LYMPHOCYTE_DN		38	-0.3501433	-0.8226465	0.6660482	0.97292286	1	1953	tags=29%, list=17%, signal=35%
POMEROY_MEDULLOBLASTOMA_PROGNOSIS_UP	POMEROY_MEDULLOBLASTOMA_PROGNOSIS_UP		33	-0.26435536	-0.82244647	0.7032755	0.9726333	1	737	tags=15%, list=7%, signal=16%
MORI_EMU_MYC_LYMPHOMA_BY_ONSET_TIME_UP	MORI_EMU_MYC_LYMPHOMA_BY_ONSET_TIME_UP		62	-0.23162645	-0.8216986	0.64950496	0.9736107	1	2275	tags=23%, list=20%, signal=28%
TAVOR_CEBPA_TARGETS_DN	TAVOR_CEBPA_TARGETS_DN		18	-0.34966317	-0.8215	0.7037037	0.9733528	1	1129	tags=28%, list=10%, signal=31%
DAZARD_RESPONSE_TO_UV_SCC_DN	DAZARD_RESPONSE_TO_UV_SCC_DN		74	-0.23573987	-0.8212637	0.6802974	0.9731325	1	2656	tags=28%, list=24%, signal=37%
NIELSEN_GIST_VS_SYNOVIAL_SARCOMA_DN	NIELSEN_GIST_VS_SYNOVIAL_SARCOMA_DN		15	-0.3615039	-0.82081515	0.73258007	0.9734406	1	1645	tags=33%, list=15%, signal=39%
BILD_E2F3_ONCOGENIC_SIGNATURE	BILD_E2F3_ONCOGENIC_SIGNATURE		120	-0.22591682	-0.8208109	0.79928315	0.97272146	1	2056	tags=23%, list=18%, signal=28%
ASTON_MAJOR_DEPRESSIVE_DISORDER_UP	ASTON_MAJOR_DEPRESSIVE_DISORDER_UP		25	-0.28095576	-0.8208095	0.7536232	0.97200084	1	1296	tags=24%, list=12%, signal=27%
REACTOME_SIGNALING_BY_GPCR	REACTOME_SIGNALING_BY_GPCR		380	-0.2516214	-0.82010716	0.73960215	0.9728605	1	1848	tags=21%, list=17%, signal=25%
PARK_HSC_AND_MULTIPOTENT_PROGENITORS	PARK_HSC_AND_MULTIPOTENT_PROGENITORS		35	-0.2439182	-0.8197244	0.6886447	0.97299665	1	4049	tags=43%, list=36%, signal=67%
CAIRO_HEPATOBLASTOMA_CLASSES_UP	CAIRO_HEPATOBLASTOMA_CLASSES_UP		369	-0.21241078	-0.819664	0.6344294	0.9724147	1	3519	tags=31%, list=31%, signal=43%
VALK_AML_WITH_FLT3_ITD	VALK_AML_WITH_FLT3_ITD		27	-0.30984667	-0.81930566	0.7227357	0.9724614	1	1444	tags=22%, list=13%, signal=25%
REACTOME_LATE_PHASE_OF_HIV_LIFE_CYCLE	REACTOME_LATE_PHASE_OF_HIV_LIFE_CYCLE		71	-0.22054146	-0.81910616	0.5996169	0.9721631	1	3368	tags=27%, list=30%, signal=38%
PID_MAPKTRKPATHWAY	PID_MAPKTRKPATHWAY		22	-0.27449304	-0.81909543	0.6988848	0.9714752	1	1738	tags=18%, list=16%, signal=21%
REACTOME_HIV_INFECTION	REACTOME_HIV_INFECTION		144	-0.19927874	-0.8189853	0.6158301	0.97101223	1	3368	tags=27%, list=30%, signal=38%
MIPS_SPLICEOSOME	MIPS_SPLICEOSOME		76	-0.22698832	-0.8188597	0.6374502	0.9705276	1	4089	tags=41%, list=37%, signal=64%
SHETH_LIVER_CANCER_VS_TXNIP_LOSS_PAM3	SHETH_LIVER_CANCER_VS_TXNIP_LOSS_PAM3		54	-0.2885708	-0.81854117	0.7236364	0.9705281	1	747	tags=17%, list=7%, signal=18%
KEGG_BASE_EXCISION_REPAIR	KEGG_BASE_EXCISION_REPAIR		21	-0.2872176	-0.81826836	0.6566866	0.97046304	1	4048	tags=52%, list=36%, signal=82%
FOURNIER_ACINAR_DEVELOPMENT_LATE_2	FOURNIER_ACINAR_DEVELOPMENT_LATE_2		175	-0.23319863	-0.81791776	0.6111111	0.97043055	1	2830	tags=27%, list=25%, signal=35%
DOUGLAS_BMI1_TARGETS_DN	DOUGLAS_BMI1_TARGETS_DN		151	-0.20738544	-0.81787354	0.7124774	0.96979576	1	2950	tags=29%, list=26%, signal=39%
ONDER_CDH1_SIGNALING_VIA_CTNNB1	ONDER_CDH1_SIGNALING_VIA_CTNNB1		52	-0.29735208	-0.817611	0.70998114	0.96967226	1	615	tags=15%, list=5%, signal=16%
KEGG_WNT_SIGNALING_PATHWAY	KEGG_WNT_SIGNALING_PATHWAY		106	-0.23811735	-0.81721735	0.7155323	0.9697866	1	2704	tags=30%, list=24%, signal=39%
REACTOME_MRNA_SPLICING_MINOR_PATHWAY	REACTOME_MRNA_SPLICING_MINOR_PATHWAY		26	-0.26673907	-0.81683147	0.6129666	0.96990895	1	3229	tags=35%, list=29%, signal=49%
DURAND_STROMA_MAX_UP	DURAND_STROMA_MAX_UP		160	-0.2857546	-0.81630623	0.7054409	0.9704206	1	2006	tags=29%, list=18%, signal=35%
WELCSH_BRCA1_TARGETS_UP	WELCSH_BRCA1_TARGETS_UP		142	-0.21083064	-0.81617	0.71892923	0.9699808	1	1901	tags=16%, list=17%, signal=19%
PENG_GLUCOSE_DEPRIVATION_DN	PENG_GLUCOSE_DEPRIVATION_DN		108	-0.19093396	-0.81544316	0.7755835	0.9708792	1	3032	tags=26%, list=27%, signal=35%
LEIN_CHOROID_PLEXUS_MARKERS	LEIN_CHOROID_PLEXUS_MARKERS		60	-0.27891323	-0.81519496	0.7419355	0.97075176	1	653	tags=15%, list=6%, signal=16%
HARRIS_HYPOXIA	HARRIS_HYPOXIA		53	-0.26641795	-0.81389874	0.7537037	0.97284037	1	1748	tags=21%, list=16%, signal=24%
CORRE_MULTIPLE_MYELOMA_DN	CORRE_MULTIPLE_MYELOMA_DN		33	-0.30345303	-0.813786	0.755597	0.9723838	1	1969	tags=24%, list=18%, signal=29%
REN_BOUND_BY_E2F	REN_BOUND_BY_E2F		39	-0.3251547	-0.8132653	0.6633663	0.97279453	1	4376	tags=59%, list=39%, signal=96%
BURTON_ADIPOGENESIS_PEAK_AT_24HR	BURTON_ADIPOGENESIS_PEAK_AT_24HR		29	-0.33787304	-0.81323516	0.63126254	0.9721629	1	4104	tags=52%, list=37%, signal=81%
BROWNE_HCMV_INFECTION_48HR_DN	BROWNE_HCMV_INFECTION_48HR_DN		277	-0.22469653	-0.8131441	0.75949365	0.97166115	1	2446	tags=27%, list=22%, signal=33%
ACEVEDO_LIVER_TUMOR_VS_NORMAL_ADJACENT_TISSUE_UP	ACEVEDO_LIVER_TUMOR_VS_NORMAL_ADJACENT_TISSUE_UP		480	-0.1733639	-0.8130955	0.694291	0.97105145	1	3168	tags=26%, list=28%, signal=34%
MOLENAAR_TARGETS_OF_CCND1_AND_CDK4_DN	MOLENAAR_TARGETS_OF_CCND1_AND_CDK4_DN		31	-0.33906165	-0.8127359	0.65225565	0.9710891	1	4466	tags=61%, list=40%, signal=102%
LEE_LIVER_CANCER_MYC_E2F1_UP	LEE_LIVER_CANCER_MYC_E2F1_UP		40	-0.30774608	-0.8125463	0.72727275	0.9707907	1	1730	tags=28%, list=15%, signal=32%
BREDEMEYER_RAG_SIGNALING_NOT_VIA_ATM_DN	BREDEMEYER_RAG_SIGNALING_NOT_VIA_ATM_DN		35	-0.2797276	-0.8118874	0.7754386	0.9714987	1	1980	tags=23%, list=18%, signal=28%
GOTZMANN_EPITHELIAL_TO_MESENCHYMAL_TRANSITION_UP	GOTZMANN_EPITHELIAL_TO_MESENCHYMAL_TRANSITION_UP		56	-0.31857175	-0.81185305	0.6857143	0.97087	1	2931	tags=43%, list=26%, signal=58%
PARK_HSC_MARKERS	PARK_HSC_MARKERS		28	-0.27079493	-0.8116606	0.7219153	0.97057265	1	2516	tags=36%, list=22%, signal=46%
GRABARCZYK_BCL11B_TARGETS_DN	GRABARCZYK_BCL11B_TARGETS_DN		31	-0.278183	-0.81129277	0.7553192	0.9706178	1	941	tags=19%, list=8%, signal=21%
DARWICHE_SQUAMOUS_CELL_CARCINOMA_UP	DARWICHE_SQUAMOUS_CELL_CARCINOMA_UP		79	-0.22821778	-0.8112871	0.7219344	0.9699186	1	591	tags=8%, list=5%, signal=8%
KEGG_ACUTE_MYELOID_LEUKEMIA	KEGG_ACUTE_MYELOID_LEUKEMIA		36	-0.23209837	-0.81011146	0.7406015	0.9717878	1	3992	tags=47%, list=36%, signal=73%
FARMER_BREAST_CANCER_APOCRINE_VS_LUMINAL	FARMER_BREAST_CANCER_APOCRINE_VS_LUMINAL		182	-0.22290671	-0.8099824	0.8122744	0.97140205	1	1025	tags=14%, list=9%, signal=15%
COATES_MACROPHAGE_M1_VS_M2_UP	COATES_MACROPHAGE_M1_VS_M2_UP		45	-0.28889537	-0.809926	0.70863307	0.9708151	1	2036	tags=33%, list=18%, signal=41%
BROWNE_HCMV_INFECTION_6HR_DN	BROWNE_HCMV_INFECTION_6HR_DN		86	-0.2294066	-0.80987394	0.8043478	0.97023726	1	2416	tags=31%, list=22%, signal=40%
CHIANG_LIVER_CANCER_SUBCLASS_CTNNB1_UP	CHIANG_LIVER_CANCER_SUBCLASS_CTNNB1_UP		98	-0.26892558	-0.8097736	0.79379565	0.9697262	1	1892	tags=28%, list=17%, signal=33%
WANG_HCP_PROSTATE_CANCER	WANG_HCP_PROSTATE_CANCER		59	-0.25270912	-0.8091342	0.7903226	0.9704363	1	1895	tags=24%, list=17%, signal=28%
PID_TELOMERASEPATHWAY	PID_TELOMERASEPATHWAY		34	-0.25389236	-0.8085949	0.63529414	0.9708618	1	3903	tags=44%, list=35%, signal=68%
TURASHVILI_BREAST_NORMAL_DUCTAL_VS_LOBULAR_UP	TURASHVILI_BREAST_NORMAL_DUCTAL_VS_LOBULAR_UP		28	-0.27248007	-0.80844575	0.72962964	0.97046775	1	1943	tags=25%, list=17%, signal=30%
MIKKELSEN_MEF_HCP_WITH_H3_UNMETHYLATED	MIKKELSEN_MEF_HCP_WITH_H3_UNMETHYLATED		106	-0.2723594	-0.8074228	0.7346154	0.9719097	1	1618	tags=23%, list=14%, signal=26%
MCLACHLAN_DENTAL_CARIES_DN	MCLACHLAN_DENTAL_CARIES_DN		150	-0.31144184	-0.8070596	0.70363635	0.97198325	1	1153	tags=19%, list=10%, signal=21%
JAIN_NFKB_SIGNALING	JAIN_NFKB_SIGNALING		45	-0.21301296	-0.8068375	0.70566726	0.97179186	1	3276	tags=36%, list=29%, signal=50%
KEGG_GNRH_SIGNALING_PATHWAY	KEGG_GNRH_SIGNALING_PATHWAY		71	-0.24272384	-0.80680895	0.73333335	0.9711488	1	1462	tags=18%, list=13%, signal=21%
KANG_IMMORTALIZED_BY_TERT_UP	KANG_IMMORTALIZED_BY_TERT_UP		55	-0.27854124	-0.80673295	0.7508772	0.97058064	1	1814	tags=25%, list=16%, signal=30%
AIYAR_COBRA1_TARGETS_DN	AIYAR_COBRA1_TARGETS_DN		15	-0.29107824	-0.806496	0.6925926	0.9704182	1	2608	tags=33%, list=23%, signal=43%
PID_ANGIOPOIETINRECEPTOR_PATHWAY	PID_ANGIOPOIETINRECEPTOR_PATHWAY		34	-0.27558917	-0.8063961	0.75842696	0.96992755	1	2583	tags=41%, list=23%, signal=53%
REACTOME_APOPTOTIC_CLEAVAGE_OF_CELLULAR_PROTEINS	REACTOME_APOPTOTIC_CLEAVAGE_OF_CELLULAR_PROTEINS		25	-0.26813364	-0.8059888	0.7027027	0.9700866	1	3369	tags=44%, list=30%, signal=63%
BHAT_ESR1_TARGETS_VIA_AKT1_DN	BHAT_ESR1_TARGETS_VIA_AKT1_DN		47	-0.25914612	-0.80593896	0.768797	0.96949214	1	2226	tags=26%, list=20%, signal=32%
FAELT_B_CLL_WITH_VH_REARRANGEMENTS_DN	FAELT_B_CLL_WITH_VH_REARRANGEMENTS_DN		26	-0.2510586	-0.8056009	0.7013487	0.96949214	1	3110	tags=35%, list=28%, signal=48%
REACTOME_MITOTIC_G2_G2_M_PHASES	REACTOME_MITOTIC_G2_G2_M_PHASES		45	-0.23735948	-0.804775	0.65648854	0.9705242	1	4732	tags=51%, list=42%, signal=88%
WEINMANN_ADAPTATION_TO_HYPOXIA_DN	WEINMANN_ADAPTATION_TO_HYPOXIA_DN		31	-0.32083598	-0.80355793	0.74242425	0.97247636	1	1536	tags=29%, list=14%, signal=34%
BROWNE_HCMV_INFECTION_8HR_DN	BROWNE_HCMV_INFECTION_8HR_DN		24	-0.28922376	-0.8030895	0.79850745	0.9727975	1	2008	tags=21%, list=18%, signal=25%
FRASOR_RESPONSE_TO_ESTRADIOL_DN	FRASOR_RESPONSE_TO_ESTRADIOL_DN		50	-0.26459724	-0.8029163	0.7763401	0.9724758	1	3418	tags=40%, list=31%, signal=57%
REACTOME_CHROMOSOME_MAINTENANCE	REACTOME_CHROMOSOME_MAINTENANCE		45	-0.26857704	-0.8027657	0.6737864	0.9720687	1	4104	tags=47%, list=37%, signal=73%
GENTILE_UV_RESPONSE_CLUSTER_D2	GENTILE_UV_RESPONSE_CLUSTER_D2		20	-0.2882106	-0.80260533	0.7016885	0.97170687	1	2609	tags=30%, list=23%, signal=39%
ZHANG_TLX_TARGETS_60HR_UP	ZHANG_TLX_TARGETS_60HR_UP		207	-0.24551466	-0.80232745	0.7327273	0.9715771	1	2742	tags=29%, list=24%, signal=38%
ALONSO_METASTASIS_EMT_UP	ALONSO_METASTASIS_EMT_UP		23	-0.31260225	-0.80206907	0.72509223	0.97147954	1	1193	tags=22%, list=11%, signal=24%
SENESE_HDAC2_TARGETS_UP	SENESE_HDAC2_TARGETS_UP		66	-0.2654151	-0.8018973	0.75461257	0.97115856	1	2008	tags=23%, list=18%, signal=28%
REACTOME_ER_PHAGOSOME_PATHWAY	REACTOME_ER_PHAGOSOME_PATHWAY		45	-0.24369934	-0.8013132	0.6340509	0.971762	1	3337	tags=29%, list=30%, signal=41%
BIDUS_METASTASIS_UP	BIDUS_METASTASIS_UP		106	-0.24436678	-0.8011571	0.642	0.97142965	1	3360	tags=32%, list=30%, signal=45%
SHAFFER_IRF4_TARGETS_IN_ACTIVATED_DENDRITIC_CELL	SHAFFER_IRF4_TARGETS_IN_ACTIVATED_DENDRITIC_CELL		42	-0.2500228	-0.80013347	0.7708703	0.97292817	1	3672	tags=45%, list=33%, signal=67%
ROSS_AML_WITH_MLL_FUSIONS	ROSS_AML_WITH_MLL_FUSIONS		53	-0.26126072	-0.7988213	0.73134327	0.9749746	1	804	tags=15%, list=7%, signal=16%
HELLER_HDAC_TARGETS_SILENCED_BY_METHYLATION_UP	HELLER_HDAC_TARGETS_SILENCED_BY_METHYLATION_UP		252	-0.23490797	-0.7985558	0.8392226	0.9748137	1	1363	tags=17%, list=12%, signal=19%
LIAO_HAVE_SOX4_BINDING_SITES	LIAO_HAVE_SOX4_BINDING_SITES		25	-0.27749476	-0.7984648	0.7992565	0.97430724	1	2490	tags=40%, list=22%, signal=51%
REACTOME_SPHINGOLIPID_METABOLISM	REACTOME_SPHINGOLIPID_METABOLISM		34	-0.26559916	-0.79818076	0.7274336	0.97421455	1	2480	tags=26%, list=22%, signal=34%
REACTOME_CELL_CYCLE	REACTOME_CELL_CYCLE		213	-0.23752207	-0.7981437	0.6666667	0.97357166	1	4104	tags=41%, list=37%, signal=64%
ROZANOV_MMP14_TARGETS_SUBSET	ROZANOV_MMP14_TARGETS_SUBSET		24	-0.37864065	-0.7978179	0.69114876	0.9735892	1	1734	tags=42%, list=15%, signal=49%
REACTOME_SIGNALING_BY_ERBB2	REACTOME_SIGNALING_BY_ERBB2		53	-0.22086513	-0.7976044	0.74862385	0.97335005	1	1871	tags=21%, list=17%, signal=25%
GRAHAM_CML_QUIESCENT_VS_NORMAL_DIVIDING_UP	GRAHAM_CML_QUIESCENT_VS_NORMAL_DIVIDING_UP		35	-0.3220762	-0.7974266	0.7553957	0.97302914	1	1424	tags=20%, list=13%, signal=23%
REACTOME_EXTENSION_OF_TELOMERES	REACTOME_EXTENSION_OF_TELOMERES		19	-0.32930183	-0.7965474	0.66797644	0.9740677	1	4335	tags=58%, list=39%, signal=94%
KERLEY_RESPONSE_TO_CISPLATIN_UP	KERLEY_RESPONSE_TO_CISPLATIN_UP		30	-0.300105	-0.7964812	0.72445256	0.97350216	1	3090	tags=37%, list=28%, signal=51%
PID_MET_PATHWAY	PID_MET_PATHWAY		56	-0.23204969	-0.795985	0.75287354	0.9737993	1	3187	tags=36%, list=28%, signal=50%
KAAB_FAILED_HEART_ATRIUM_DN	KAAB_FAILED_HEART_ATRIUM_DN		95	-0.20103882	-0.7959629	0.71481484	0.9731614	1	2377	tags=20%, list=21%, signal=25%
EBAUER_TARGETS_OF_PAX3_FOXO1_FUSION_DN	EBAUER_TARGETS_OF_PAX3_FOXO1_FUSION_DN		19	-0.2875684	-0.7956818	0.73255813	0.9730203	1	500	tags=16%, list=4%, signal=16%
BENPORATH_PRC2_TARGETS	BENPORATH_PRC2_TARGETS		354	-0.2591467	-0.7950822	0.787156	0.9735192	1	1072	tags=16%, list=10%, signal=18%
NOUZOVA_METHYLATED_IN_APL	NOUZOVA_METHYLATED_IN_APL		25	-0.2947975	-0.7949405	0.7349624	0.97311527	1	2643	tags=32%, list=24%, signal=42%
MEISSNER_NPC_HCP_WITH_H3K4ME2_AND_H3K27ME3	MEISSNER_NPC_HCP_WITH_H3K4ME2_AND_H3K27ME3		187	-0.25891134	-0.79490614	0.76363635	0.972501	1	1601	tags=21%, list=14%, signal=24%
GARY_CD5_TARGETS_UP	GARY_CD5_TARGETS_UP		289	-0.18754373	-0.7948574	0.7605119	0.97192216	1	2380	tags=21%, list=21%, signal=26%
REACTOME_INNATE_IMMUNE_SYSTEM	REACTOME_INNATE_IMMUNE_SYSTEM		136	-0.23255952	-0.7947559	0.7173524	0.97147226	1	2806	tags=34%, list=25%, signal=45%
HINATA_NFKB_TARGETS_FIBROBLAST_UP	HINATA_NFKB_TARGETS_FIBROBLAST_UP		55	-0.26555085	-0.79470176	0.761658	0.9708925	1	2479	tags=29%, list=22%, signal=37%
MIKKELSEN_IPS_ICP_WITH_H3K4ME3_AND_H327ME3	MIKKELSEN_IPS_ICP_WITH_H3K4ME3_AND_H327ME3		67	-0.2871452	-0.7944262	0.7948244	0.9708234	1	1195	tags=21%, list=11%, signal=23%
MUNSHI_MULTIPLE_MYELOMA_UP	MUNSHI_MULTIPLE_MYELOMA_UP		60	-0.22378027	-0.7943656	0.72988504	0.9702651	1	3646	tags=37%, list=33%, signal=54%
LINDSTEDT_DENDRITIC_CELL_MATURATION_A	LINDSTEDT_DENDRITIC_CELL_MATURATION_A		45	-0.3338289	-0.7937729	0.7292035	0.9707792	1	2898	tags=38%, list=26%, signal=51%
HOLLMANN_APOPTOSIS_VIA_CD40_UP	HOLLMANN_APOPTOSIS_VIA_CD40_UP		127	-0.21332856	-0.79367113	0.7567084	0.970309	1	2780	tags=27%, list=25%, signal=35%
REACTOME_SEMA4D_INDUCED_CELL_MIGRATION_AND_GROWTH_CONE_COLLAPSE	REACTOME_SEMA4D_INDUCED_CELL_MIGRATION_AND_GROWTH_CONE_COLLAPSE		16	-0.30086917	-0.79361826	0.717803	0.96975595	1	2636	tags=31%, list=24%, signal=41%
FERREIRA_EWINGS_SARCOMA_UNSTABLE_VS_STABLE_DN	FERREIRA_EWINGS_SARCOMA_UNSTABLE_VS_STABLE_DN		59	-0.22611497	-0.792098	0.76811594	0.972336	1	2026	tags=22%, list=18%, signal=27%
DELLA_RESPONSE_TO_TSA_AND_BUTYRATE	DELLA_RESPONSE_TO_TSA_AND_BUTYRATE		16	-0.2881217	-0.7914634	0.74128443	0.97299135	1	4161	tags=56%, list=37%, signal=89%
REACTOME_CELL_CYCLE_CHECKPOINTS	REACTOME_CELL_CYCLE_CHECKPOINTS		78	-0.25227925	-0.7913521	0.6393762	0.9725377	1	4057	tags=41%, list=36%, signal=64%
GENTILE_UV_HIGH_DOSE_DN	GENTILE_UV_HIGH_DOSE_DN		192	-0.21183914	-0.7912966	0.7188082	0.971964	1	2956	tags=30%, list=26%, signal=40%
GROSS_ELK3_TARGETS_UP	GROSS_ELK3_TARGETS_UP		16	-0.35393777	-0.7907045	0.74236643	0.97250146	1	2103	tags=38%, list=19%, signal=46%
REACTOME_METABOLISM_OF_PROTEINS	REACTOME_METABOLISM_OF_PROTEINS		252	-0.15695097	-0.79018456	0.69330853	0.97286636	1	4101	tags=36%, list=37%, signal=56%
REACTOME_POST_TRANSLATIONAL_PROTEIN_MODIFICATION	REACTOME_POST_TRANSLATIONAL_PROTEIN_MODIFICATION		105	-0.20896181	-0.78985876	0.77922076	0.9728366	1	3668	tags=38%, list=33%, signal=56%
LI_WILMS_TUMOR_VS_FETAL_KIDNEY_1_DN	LI_WILMS_TUMOR_VS_FETAL_KIDNEY_1_DN		111	-0.24212593	-0.7898407	0.6864245	0.9722013	1	4579	tags=54%, list=41%, signal=91%
WINTER_HYPOXIA_UP	WINTER_HYPOXIA_UP		46	-0.23119761	-0.78974	0.77163905	0.9717496	1	2770	tags=28%, list=25%, signal=37%
WANG_TARGETS_OF_MLL_CBP_FUSION_UP	WANG_TARGETS_OF_MLL_CBP_FUSION_UP		27	-0.29846144	-0.78947085	0.7631103	0.97169614	1	892	tags=19%, list=8%, signal=20%
HILLION_HMGA1B_TARGETS	HILLION_HMGA1B_TARGETS		68	-0.21683921	-0.7891418	0.75714284	0.9717156	1	1804	tags=18%, list=16%, signal=21%
BROWNE_HCMV_INFECTION_24HR_UP	BROWNE_HCMV_INFECTION_24HR_UP		98	-0.2013173	-0.7890411	0.81785715	0.971261	1	3324	tags=34%, list=30%, signal=47%
JOHNSTONE_PARVB_TARGETS_2_UP	JOHNSTONE_PARVB_TARGETS_2_UP		85	-0.23628543	-0.7885721	0.7324723	0.97156066	1	1338	tags=18%, list=12%, signal=20%
WINNEPENNINCKX_MELANOMA_METASTASIS_UP	WINNEPENNINCKX_MELANOMA_METASTASIS_UP		88	-0.27425233	-0.7883843	0.687251	0.9712393	1	4466	tags=48%, list=40%, signal=79%
HOSHIDA_LIVER_CANCER_SUBCLASS_S1	HOSHIDA_LIVER_CANCER_SUBCLASS_S1		184	-0.26126432	-0.7880045	0.6678899	0.9713868	1	2400	tags=29%, list=21%, signal=36%
NAKAYAMA_FGF2_TARGETS	NAKAYAMA_FGF2_TARGETS		18	-0.34090805	-0.7879008	0.70342207	0.97092277	1	475	tags=17%, list=4%, signal=17%
PID_ATR_PATHWAY	PID_ATR_PATHWAY		30	-0.31056112	-0.7877924	0.6762452	0.9704588	1	4335	tags=57%, list=39%, signal=92%
KINSEY_TARGETS_OF_EWSR1_FLII_FUSION_DN	KINSEY_TARGETS_OF_EWSR1_FLII_FUSION_DN		175	-0.24488182	-0.78771716	0.7477314	0.96996707	1	2215	tags=24%, list=20%, signal=29%
THUM_SYSTOLIC_HEART_FAILURE_UP	THUM_SYSTOLIC_HEART_FAILURE_UP		255	-0.25004256	-0.7869523	0.7171533	0.9708801	1	2659	tags=29%, list=24%, signal=38%
TARTE_PLASMA_CELL_VS_B_LYMPHOCYTE_DN	TARTE_PLASMA_CELL_VS_B_LYMPHOCYTE_DN		26	-0.33262953	-0.78671825	0.73260075	0.97070056	1	1012	tags=23%, list=9%, signal=25%
MAHAJAN_RESPONSE_TO_IL1A_UP	MAHAJAN_RESPONSE_TO_IL1A_UP		52	-0.2805571	-0.7858483	0.76021314	0.9717589	1	1153	tags=17%, list=10%, signal=19%
CHANG_CORE_SERUM_RESPONSE_DN	CHANG_CORE_SERUM_RESPONSE_DN		118	-0.22361018	-0.78578466	0.7678245	0.97123665	1	2073	tags=20%, list=19%, signal=25%
ZHANG_TLX_TARGETS_36HR_UP	ZHANG_TLX_TARGETS_36HR_UP		154	-0.23569705	-0.78576535	0.7477639	0.97060055	1	2492	tags=27%, list=22%, signal=35%
MARTINEZ_RB1_TARGETS_UP	MARTINEZ_RB1_TARGETS_UP		459	-0.21222332	-0.7852515	0.81109184	0.97099966	1	1501	tags=16%, list=13%, signal=18%
SESTO_RESPONSE_TO_UV_C0	SESTO_RESPONSE_TO_UV_C0		79	-0.20594378	-0.7849618	0.7214022	0.9709446	1	2308	tags=23%, list=21%, signal=28%
BIOCARTA_FCER1_PATHWAY	BIOCARTA_FCER1_PATHWAY		24	-0.2738134	-0.78423923	0.7438795	0.97172976	1	4092	tags=42%, list=37%, signal=66%
NUTT_GBM_VS_AO_GLIOMA_UP	NUTT_GBM_VS_AO_GLIOMA_UP		30	-0.26315296	-0.7838156	0.71666664	0.9719086	1	1093	tags=17%, list=10%, signal=18%
HIRSCH_CELLULAR_TRANSFORMATION_SIGNATURE_DN	HIRSCH_CELLULAR_TRANSFORMATION_SIGNATURE_DN		64	-0.24775717	-0.7831162	0.77922076	0.97267777	1	3029	tags=38%, list=27%, signal=51%
BROWNE_HCMV_INFECTION_4HR_DN	BROWNE_HCMV_INFECTION_4HR_DN		141	-0.19548754	-0.78273296	0.85813147	0.9727738	1	1361	tags=13%, list=12%, signal=14%
WANG_PROSTATE_CANCER_ANDROGEN_INDEPENDENT	WANG_PROSTATE_CANCER_ANDROGEN_INDEPENDENT		35	-0.2363804	-0.7820276	0.75757575	0.9735688	1	3262	tags=40%, list=29%, signal=56%
CERVERA_SDHB_TARGETS_1_UP	CERVERA_SDHB_TARGETS_1_UP		55	-0.300225	-0.7817593	0.80139375	0.9734614	1	1636	tags=25%, list=15%, signal=30%
GAZDA_DIAMOND_BLACKFAN_ANEMIA_MYELOID_DN	GAZDA_DIAMOND_BLACKFAN_ANEMIA_MYELOID_DN		23	-0.21984552	-0.7809972	0.72131145	0.9743379	1	3168	tags=35%, list=28%, signal=48%
PID_RHOA_REG_PATHWAY	PID_RHOA_REG_PATHWAY		29	-0.256208	-0.7808063	0.8014842	0.9740724	1	2416	tags=24%, list=22%, signal=31%
PETRETTO_HEART_MASS_QTL_CIS_UP	PETRETTO_HEART_MASS_QTL_CIS_UP		16	-0.2954067	-0.7807257	0.7790055	0.97356296	1	3575	tags=44%, list=32%, signal=64%
KEGG_TYPE_II_DIABETES_MELLITUS	KEGG_TYPE_II_DIABETES_MELLITUS		28	-0.26610598	-0.78065956	0.77472526	0.973039	1	2482	tags=32%, list=22%, signal=41%
MIKKELSEN_ES_HCP_WITH_H3K27ME3	MIKKELSEN_ES_HCP_WITH_H3K27ME3		28	-0.31004953	-0.77935696	0.7695238	0.97506297	1	1709	tags=25%, list=15%, signal=29%
CEBALLOS_TARGETS_OF_TP53_AND_MYC_DN	CEBALLOS_TARGETS_OF_TP53_AND_MYC_DN		25	-0.2964742	-0.7788143	0.76965266	0.9755762	1	1393	tags=20%, list=12%, signal=23%
ALCALAY_AML_BY_NPM1_LOCALIZATION_DN	ALCALAY_AML_BY_NPM1_LOCALIZATION_DN		124	-0.23167394	-0.7787472	0.80761904	0.97508585	1	2864	tags=28%, list=26%, signal=38%
KIM_ALL_DISORDERS_CALB1_CORR_DN	KIM_ALL_DISORDERS_CALB1_CORR_DN		25	-0.32487106	-0.77855504	0.7837838	0.9747873	1	3090	tags=52%, list=28%, signal=72%
BILANGES_RAPAMYCIN_SENSITIVE_GENES	BILANGES_RAPAMYCIN_SENSITIVE_GENES		17	-0.26160452	-0.7784512	0.7321063	0.97433543	1	8274	tags=100%, list=74%, signal=382%
RODWELL_AGING_KIDNEY_UP	RODWELL_AGING_KIDNEY_UP		263	-0.2634212	-0.7781332	0.7060998	0.97430676	1	2176	tags=25%, list=19%, signal=31%
WILCOX_PRESPONSE_TO_ROGESTERONE_UP	WILCOX_PRESPONSE_TO_ROGESTERONE_UP		80	-0.24223116	-0.7777373	0.7984645	0.97439635	1	1776	tags=20%, list=16%, signal=24%
SANSOM_APC_TARGETS	SANSOM_APC_TARGETS		104	-0.22633167	-0.77755195	0.8573975	0.9740873	1	1846	tags=21%, list=16%, signal=25%
LIANG_SILENCED_BY_METHYLATION_2	LIANG_SILENCED_BY_METHYLATION_2		35	-0.32686016	-0.77708614	0.7448405	0.974378	1	747	tags=20%, list=7%, signal=21%
ELVIDGE_HYPOXIA_BY_DMOG_UP	ELVIDGE_HYPOXIA_BY_DMOG_UP		85	-0.26450318	-0.77659047	0.7909091	0.9747401	1	1778	tags=25%, list=16%, signal=29%
GINESTIER_BREAST_CANCER_ZNF217_AMPLIFIED_DN	GINESTIER_BREAST_CANCER_ZNF217_AMPLIFIED_DN		155	-0.18472567	-0.7764966	0.666065	0.97426534	1	3827	tags=37%, list=34%, signal=56%
LIANG_HEMATOPOIESIS_STEM_CELL_NUMBER_SMALL_VS_HUGE_DN	LIANG_HEMATOPOIESIS_STEM_CELL_NUMBER_SMALL_VS_HUGE_DN		23	-0.28479025	-0.7760671	0.8077634	0.97447884	1	2445	tags=30%, list=22%, signal=39%
GRADE_COLON_AND_RECTAL_CANCER_UP	GRADE_COLON_AND_RECTAL_CANCER_UP		178	-0.1913888	-0.77486676	0.6967985	0.9760956	1	2552	tags=20%, list=23%, signal=26%
DAZARD_RESPONSE_TO_UV_NHEK_UP	DAZARD_RESPONSE_TO_UV_NHEK_UP		154	-0.19786699	-0.7746203	0.8318891	0.9759555	1	2376	tags=24%, list=21%, signal=30%
CROONQUIST_NRAS_SIGNALING_UP	CROONQUIST_NRAS_SIGNALING_UP		25	-0.36594117	-0.7744742	0.73457944	0.9755932	1	1593	tags=28%, list=14%, signal=33%
DER_IFN_BETA_RESPONSE_UP	DER_IFN_BETA_RESPONSE_UP		74	-0.24750985	-0.77413744	0.70280373	0.975619	1	2798	tags=32%, list=25%, signal=43%
TOYOTA_TARGETS_OF_MIR34B_AND_MIR34C	TOYOTA_TARGETS_OF_MIR34B_AND_MIR34C		190	-0.20706248	-0.77252555	0.6994329	0.9782064	1	3433	tags=34%, list=31%, signal=48%
FONTAINE_FOLLICULAR_THYROID_ADENOMA_DN	FONTAINE_FOLLICULAR_THYROID_ADENOMA_DN		40	-0.2692477	-0.77239174	0.809009	0.9778276	1	3330	tags=40%, list=30%, signal=57%
PID_MYC_ACTIVPATHWAY	PID_MYC_ACTIVPATHWAY		49	-0.22251232	-0.7714691	0.77692306	0.97899556	1	3287	tags=33%, list=29%, signal=46%
ONKEN_UVEAL_MELANOMA_UP	ONKEN_UVEAL_MELANOMA_UP		443	-0.19340566	-0.771411	0.7830882	0.9784546	1	2571	tags=23%, list=23%, signal=28%
BOYLAN_MULTIPLE_MYELOMA_C_D_DN	BOYLAN_MULTIPLE_MYELOMA_C_D_DN		165	-0.2779493	-0.771226	0.7833935	0.9781743	1	1776	tags=27%, list=16%, signal=31%
MONNIER_POSTRADIATION_TUMOR_ESCAPE_UP	MONNIER_POSTRADIATION_TUMOR_ESCAPE_UP		194	-0.19094232	-0.7711625	0.80839413	0.97764933	1	2021	tags=18%, list=18%, signal=21%
KAUFFMANN_MELANOMA_RELAPSE_UP	KAUFFMANN_MELANOMA_RELAPSE_UP		42	-0.30261555	-0.7710601	0.678501	0.9771962	1	4882	tags=62%, list=44%, signal=109%
DAVICIONI_TARGETS_OF_PAX_FOXO1_FUSIONS_UP	DAVICIONI_TARGETS_OF_PAX_FOXO1_FUSIONS_UP		158	-0.24793246	-0.7705771	0.8091743	0.97745156	1	1356	tags=19%, list=12%, signal=21%
WANG_CISPLATIN_RESPONSE_AND_XPC_DN	WANG_CISPLATIN_RESPONSE_AND_XPC_DN		136	-0.21023817	-0.7703948	0.8122807	0.9771343	1	1748	tags=18%, list=16%, signal=21%
VALK_AML_CLUSTER_1	VALK_AML_CLUSTER_1		16	-0.32256183	-0.7682977	0.7992278	0.9804791	1	230	tags=13%, list=2%, signal=13%
WEST_ADRENOCORTICAL_TUMOR_DN	WEST_ADRENOCORTICAL_TUMOR_DN		341	-0.23272543	-0.768041	0.80037314	0.98037344	1	1841	tags=21%, list=16%, signal=24%
BIOCARTA_ECM_PATHWAY	BIOCARTA_ECM_PATHWAY		17	-0.29478112	-0.76794606	0.7328386	0.9799095	1	2207	tags=41%, list=20%, signal=51%
MIKKELSEN_ES_ICP_WITH_H3K4ME3_AND_H3K27ME3	MIKKELSEN_ES_ICP_WITH_H3K4ME3_AND_H3K27ME3		81	-0.2776003	-0.76783043	0.82481754	0.979472	1	796	tags=17%, list=7%, signal=18%
GAVIN_FOXP3_TARGETS_CLUSTER_P4	GAVIN_FOXP3_TARGETS_CLUSTER_P4		54	-0.2587454	-0.7677037	0.7880435	0.9790432	1	1472	tags=22%, list=13%, signal=25%
WANG_LSD1_TARGETS_UP	WANG_LSD1_TARGETS_UP		18	-0.35201472	-0.76724845	0.78610605	0.9793152	1	1526	tags=39%, list=14%, signal=45%
BILANGES_SERUM_SENSITIVE_VIA_TSC1	BILANGES_SERUM_SENSITIVE_VIA_TSC1		15	-0.32187313	-0.76661676	0.7781885	0.97983426	1	1974	tags=40%, list=18%, signal=48%
ROSS_AML_WITH_CBFB_MYH11_FUSION	ROSS_AML_WITH_CBFB_MYH11_FUSION		35	-0.30959204	-0.76649195	0.73595506	0.9794576	1	2830	tags=34%, list=25%, signal=46%
LEI_MYB_TARGETS	LEI_MYB_TARGETS		217	-0.19982883	-0.76593447	0.80615944	0.9798333	1	2499	tags=22%, list=22%, signal=27%
VECCHI_GASTRIC_CANCER_ADVANCED_VS_EARLY_UP	VECCHI_GASTRIC_CANCER_ADVANCED_VS_EARLY_UP		108	-0.3054758	-0.765843	0.7462963	0.9793469	1	908	tags=19%, list=8%, signal=21%
NING_CHRONIC_OBSTRUCTIVE_PULMONARY_DISEASE_UP	NING_CHRONIC_OBSTRUCTIVE_PULMONARY_DISEASE_UP		107	-0.2048361	-0.76563835	0.7661871	0.9791072	1	1494	tags=15%, list=13%, signal=17%
LANDIS_ERBB2_BREAST_TUMORS_65_DN	LANDIS_ERBB2_BREAST_TUMORS_65_DN		30	-0.33740303	-0.7656118	0.73031497	0.9785057	1	890	tags=17%, list=8%, signal=18%
NAKAMURA_TUMOR_ZONE_PERIPHERAL_VS_CENTRAL_UP	NAKAMURA_TUMOR_ZONE_PERIPHERAL_VS_CENTRAL_UP		165	-0.2148116	-0.76498026	0.75409836	0.979087	1	2660	tags=25%, list=24%, signal=32%
ONDER_CDH1_TARGETS_1_UP	ONDER_CDH1_TARGETS_1_UP		79	-0.23191734	-0.7647193	0.82666665	0.9789518	1	2403	tags=29%, list=21%, signal=37%
FLECHNER_PBL_KIDNEY_TRANSPLANT_OK_VS_DONOR_DN	FLECHNER_PBL_KIDNEY_TRANSPLANT_OK_VS_DONOR_DN		28	-0.24465616	-0.76443696	0.72727275	0.9788993	1	3537	tags=39%, list=32%, signal=57%
YAUCH_HEDGEHOG_SIGNALING_PARACRINE_UP	YAUCH_HEDGEHOG_SIGNALING_PARACRINE_UP		80	-0.2648895	-0.7637144	0.82758623	0.97960716	1	1444	tags=23%, list=13%, signal=26%
CONCANNON_APOPTOSIS_BY_EPOXOMICIN_UP	CONCANNON_APOPTOSIS_BY_EPOXOMICIN_UP		142	-0.21780822	-0.76357657	0.8206039	0.97921306	1	2494	tags=25%, list=22%, signal=31%
GREGORY_SYNTHETIC_LETHAL_WITH_IMATINIB	GREGORY_SYNTHETIC_LETHAL_WITH_IMATINIB		73	-0.20904502	-0.76344657	0.8574074	0.97883326	1	2565	tags=27%, list=23%, signal=35%
KLEIN_PRIMARY_EFFUSION_LYMPHOMA_DN	KLEIN_PRIMARY_EFFUSION_LYMPHOMA_DN		37	-0.29887772	-0.7632306	0.7532467	0.9785963	1	2042	tags=30%, list=18%, signal=36%
KEGG_PURINE_METABOLISM	KEGG_PURINE_METABOLISM		109	-0.18325485	-0.76240635	0.8	0.979617	1	3316	tags=31%, list=30%, signal=44%
REACTOME_MRNA_SPLICING	REACTOME_MRNA_SPLICING		55	-0.22648674	-0.76195043	0.6561265	0.9798907	1	4081	tags=44%, list=36%, signal=68%
LIU_VAV3_PROSTATE_CARCINOGENESIS_UP	LIU_VAV3_PROSTATE_CARCINOGENESIS_UP		62	-0.3028008	-0.76177806	0.7967033	0.9795726	1	2399	tags=34%, list=21%, signal=43%
REACTOME_CELL_CYCLE_MITOTIC	REACTOME_CELL_CYCLE_MITOTIC		186	-0.23461822	-0.7617154	0.684	0.97904736	1	4093	tags=42%, list=37%, signal=65%
SCIAN_CELL_CYCLE_TARGETS_OF_TP53_AND_TP73_DN	SCIAN_CELL_CYCLE_TARGETS_OF_TP53_AND_TP73_DN		19	-0.3307501	-0.7615469	0.7069307	0.9786935	1	4376	tags=53%, list=39%, signal=86%
KEGG_MELANOGENESIS	KEGG_MELANOGENESIS		70	-0.24336085	-0.7614447	0.8473968	0.9782695	1	1959	tags=24%, list=17%, signal=29%
ROSS_AML_WITH_AML1_ETO_FUSION	ROSS_AML_WITH_AML1_ETO_FUSION		46	-0.24270187	-0.7613361	0.8280374	0.9778369	1	1020	tags=13%, list=9%, signal=14%
PID_ECADHERIN_STABILIZATION_PATHWAY	PID_ECADHERIN_STABILIZATION_PATHWAY		30	-0.24646033	-0.7608767	0.78158844	0.97807795	1	1730	tags=20%, list=15%, signal=24%
CHESLER_BRAIN_HIGHEST_GENETIC_VARIANCE	CHESLER_BRAIN_HIGHEST_GENETIC_VARIANCE		22	-0.27610686	-0.7606617	0.8051002	0.97787917	1	2590	tags=36%, list=23%, signal=47%
YAMAZAKI_TCEB3_TARGETS_UP	YAMAZAKI_TCEB3_TARGETS_UP		119	-0.23564291	-0.76049584	0.78142077	0.9775239	1	2793	tags=32%, list=25%, signal=42%
YAO_TEMPORAL_RESPONSE_TO_PROGESTERONE_CLUSTER_6	YAO_TEMPORAL_RESPONSE_TO_PROGESTERONE_CLUSTER_6		50	-0.27535746	-0.76048166	0.80265653	0.97690386	1	2931	tags=40%, list=26%, signal=54%
BHATI_G2M_ARREST_BY_2METHOXYESTRADIOL_DN	BHATI_G2M_ARREST_BY_2METHOXYESTRADIOL_DN		77	-0.21707301	-0.7604746	0.86187845	0.9762722	1	2542	tags=27%, list=23%, signal=35%
YAO_TEMPORAL_RESPONSE_TO_PROGESTERONE_CLUSTER_0	YAO_TEMPORAL_RESPONSE_TO_PROGESTERONE_CLUSTER_0		50	-0.27039695	-0.76035976	0.787037	0.9758329	1	2321	tags=30%, list=21%, signal=38%
PID_INTEGRIN_A9B1_PATHWAY	PID_INTEGRIN_A9B1_PATHWAY		17	-0.34865758	-0.7591094	0.78348625	0.9775535	1	1905	tags=35%, list=17%, signal=42%
PID_EPHBFWDPATHWAY	PID_EPHBFWDPATHWAY		30	-0.25948185	-0.75851387	0.74615383	0.97803897	1	2702	tags=40%, list=24%, signal=53%
ROSS_AML_WITH_PML_RARA_FUSION	ROSS_AML_WITH_PML_RARA_FUSION		41	-0.27444088	-0.7583621	0.7940631	0.97767353	1	2782	tags=37%, list=25%, signal=49%
REACTOME_SIGNALING_BY_FGFR	REACTOME_SIGNALING_BY_FGFR		67	-0.20836794	-0.7582489	0.83829	0.9772541	1	1871	tags=19%, list=17%, signal=23%
HUTTMANN_B_CLL_POOR_SURVIVAL_UP	HUTTMANN_B_CLL_POOR_SURVIVAL_UP		164	-0.20725411	-0.7580667	0.85531133	0.97697175	1	783	tags=10%, list=7%, signal=11%
TSUNODA_CISPLATIN_RESISTANCE_DN	TSUNODA_CISPLATIN_RESISTANCE_DN		29	-0.2817523	-0.75776756	0.8111332	0.9769324	1	2411	tags=38%, list=22%, signal=48%
DURCHDEWALD_SKIN_CARCINOGENESIS_UP	DURCHDEWALD_SKIN_CARCINOGENESIS_UP		45	-0.25305694	-0.75754005	0.89084506	0.9767348	1	2445	tags=29%, list=22%, signal=37%
REACTOME_REGULATORY_RNA_PATHWAYS	REACTOME_REGULATORY_RNA_PATHWAYS		15	-0.2566139	-0.75736845	0.7283237	0.97641873	1	3229	tags=40%, list=29%, signal=56%
HUMMERICH_SKIN_CANCER_PROGRESSION_UP	HUMMERICH_SKIN_CANCER_PROGRESSION_UP		66	-0.2704326	-0.7569762	0.77348065	0.9765571	1	1207	tags=18%, list=11%, signal=20%
CHIARADONNA_NEOPLASTIC_TRANSFORMATION_KRAS_UP	CHIARADONNA_NEOPLASTIC_TRANSFORMATION_KRAS_UP		84	-0.25253674	-0.7569313	0.75868374	0.97599334	1	1804	tags=23%, list=16%, signal=27%
CHOW_RASSF1_TARGETS_DN	CHOW_RASSF1_TARGETS_DN		18	-0.2385722	-0.7566975	0.7475149	0.97582126	1	1424	tags=17%, list=13%, signal=19%
JOHNSTONE_PARVB_TARGETS_3_DN	JOHNSTONE_PARVB_TARGETS_3_DN		447	-0.20049682	-0.7563778	0.7200772	0.9757838	1	4244	tags=42%, list=38%, signal=65%
FRIDMAN_IMMORTALIZATION_DN	FRIDMAN_IMMORTALIZATION_DN		21	-0.3223195	-0.75632274	0.75412846	0.9752547	1	636	tags=14%, list=6%, signal=15%
KEGG_SPLICEOSOME	KEGG_SPLICEOSOME		66	-0.21322611	-0.75586355	0.6646091	0.9754758	1	4089	tags=44%, list=37%, signal=69%
PID_IFNGPATHWAY	PID_IFNGPATHWAY		21	-0.25683874	-0.75583476	0.7518382	0.9749039	1	2762	tags=43%, list=25%, signal=57%
BENPORATH_MYC_TARGETS_WITH_EBOX	BENPORATH_MYC_TARGETS_WITH_EBOX		152	-0.16598582	-0.75542635	0.867031	0.9750371	1	3415	tags=30%, list=30%, signal=42%
REACTOME_GLOBAL_GENOMIC_NER_GG_NER	REACTOME_GLOBAL_GENOMIC_NER_GG_NER		30	-0.25667992	-0.75505584	0.69822484	0.9751201	1	4061	tags=47%, list=36%, signal=73%
IKEDA_MIR30_TARGETS_UP	IKEDA_MIR30_TARGETS_UP		61	-0.22557251	-0.7550257	0.79515827	0.9745486	1	3584	tags=41%, list=32%, signal=60%
CHNG_MULTIPLE_MYELOMA_HYPERPLOID_DN	CHNG_MULTIPLE_MYELOMA_HYPERPLOID_DN		24	-0.22028786	-0.7547867	0.76981133	0.97437	1	46	tags=4%, list=0%, signal=4%
GHANDHI_BYSTANDER_IRRADIATION_UP	GHANDHI_BYSTANDER_IRRADIATION_UP		43	-0.29507953	-0.75447077	0.83246076	0.974352	1	1570	tags=26%, list=14%, signal=30%
BROWNE_HCMV_INFECTION_14HR_DN	BROWNE_HCMV_INFECTION_14HR_DN		164	-0.20152786	-0.7544571	0.9035714	0.9737506	1	1454	tags=16%, list=13%, signal=18%
REACTOME_TRANSCRIPTION_COUPLED_NER_TC_NER	REACTOME_TRANSCRIPTION_COUPLED_NER_TC_NER		39	-0.23871575	-0.7542146	0.67193675	0.9735759	1	4057	tags=44%, list=36%, signal=68%
NADLER_HYPERGLYCEMIA_AT_OBESITY	NADLER_HYPERGLYCEMIA_AT_OBESITY		48	-0.21456999	-0.7532612	0.85251796	0.97476894	1	1560	tags=17%, list=14%, signal=19%
REACTOME_ACTIVATION_OF_CHAPERONE_GENES_BY_XBP1S	REACTOME_ACTIVATION_OF_CHAPERONE_GENES_BY_XBP1S		32	-0.21633407	-0.752892	0.74766356	0.97478235	1	2444	tags=25%, list=22%, signal=32%
REACTOME_CLASS_I_MHC_MEDIATED_ANTIGEN_PROCESSING_PRESENTATION	REACTOME_CLASS_I_MHC_MEDIATED_ANTIGEN_PROCESSING_PRESENTATION		147	-0.17661576	-0.75265867	0.7522604	0.9746002	1	3337	tags=30%, list=30%, signal=42%
REACTOME_P53_INDEPENDENT_G1_S_DNA_DAMAGE_CHECKPOINT	REACTOME_P53_INDEPENDENT_G1_S_DNA_DAMAGE_CHECKPOINT		39	-0.23305702	-0.7525938	0.6737864	0.9740882	1	1152	tags=10%, list=10%, signal=11%
DIAZ_CHRONIC_MEYLOGENOUS_LEUKEMIA_DN	DIAZ_CHRONIC_MEYLOGENOUS_LEUKEMIA_DN		80	-0.26627272	-0.75248975	0.8176796	0.9736601	1	2079	tags=26%, list=19%, signal=32%
YU_BAP1_TARGETS	YU_BAP1_TARGETS		22	-0.30650157	-0.7523962	0.7361111	0.9732054	1	1771	tags=23%, list=16%, signal=27%
VANASSE_BCL2_TARGETS_UP	VANASSE_BCL2_TARGETS_UP		22	-0.318123	-0.752247	0.7970205	0.9728367	1	749	tags=18%, list=7%, signal=19%
SWEET_LUNG_CANCER_KRAS_UP	SWEET_LUNG_CANCER_KRAS_UP		344	-0.1956242	-0.7522046	0.84	0.97228605	1	1627	tags=16%, list=15%, signal=18%
KAYO_AGING_MUSCLE_DN	KAYO_AGING_MUSCLE_DN		92	-0.1857559	-0.7521344	0.84375	0.9717755	1	1838	tags=15%, list=16%, signal=18%
RODWELL_AGING_KIDNEY_NO_BLOOD_UP	RODWELL_AGING_KIDNEY_NO_BLOOD_UP		138	-0.26153538	-0.752088	0.747191	0.97124857	1	1463	tags=20%, list=13%, signal=23%
PID_TRKRPATHWAY	PID_TRKRPATHWAY		38	-0.21406719	-0.75193906	0.81754386	0.97090244	1	3755	tags=42%, list=34%, signal=63%
REACTOME_MYOGENESIS	REACTOME_MYOGENESIS		17	-0.30750242	-0.7514947	0.7883895	0.9710904	1	3411	tags=53%, list=30%, signal=76%
DELYS_THYROID_CANCER_DN	DELYS_THYROID_CANCER_DN		158	-0.26516005	-0.75136393	0.84962404	0.97072875	1	1611	tags=24%, list=14%, signal=28%
ZHOU_INFLAMMATORY_RESPONSE_LPS_UP	ZHOU_INFLAMMATORY_RESPONSE_LPS_UP		195	-0.22892703	-0.7497452	0.87857145	0.97303516	1	1905	tags=21%, list=17%, signal=25%
BECKER_TAMOXIFEN_RESISTANCE_DN	BECKER_TAMOXIFEN_RESISTANCE_DN		32	-0.27499834	-0.74877256	0.8536122	0.9741869	1	2730	tags=44%, list=24%, signal=58%
CHEN_NEUROBLASTOMA_COPY_NUMBER_GAINS	CHEN_NEUROBLASTOMA_COPY_NUMBER_GAINS		30	-0.2691291	-0.74860704	0.8547486	0.9738738	1	812	tags=17%, list=7%, signal=18%
GRAHAM_CML_QUIESCENT_VS_NORMAL_QUIESCENT_UP	GRAHAM_CML_QUIESCENT_VS_NORMAL_QUIESCENT_UP		58	-0.25048947	-0.74833935	0.8206107	0.9737211	1	1718	tags=17%, list=15%, signal=20%
COULOUARN_TEMPORAL_TGFB1_SIGNATURE_UP	COULOUARN_TEMPORAL_TGFB1_SIGNATURE_UP		59	-0.23414314	-0.7483138	0.83154124	0.9731446	1	3032	tags=36%, list=27%, signal=49%
GAZDA_DIAMOND_BLACKFAN_ANEMIA_PROGENITOR_DN	GAZDA_DIAMOND_BLACKFAN_ANEMIA_PROGENITOR_DN		36	-0.21735744	-0.7479	0.751434	0.9732633	1	3238	tags=39%, list=29%, signal=55%
WAKABAYASHI_ADIPOGENESIS_PPARG_BOUND_8D	WAKABAYASHI_ADIPOGENESIS_PPARG_BOUND_8D		379	-0.16626541	-0.7476433	0.899635	0.9731077	1	2354	tags=20%, list=21%, signal=24%
GAUSSMANN_MLL_AF4_FUSION_TARGETS_D_UP	GAUSSMANN_MLL_AF4_FUSION_TARGETS_D_UP		19	-0.29001188	-0.74749446	0.8372093	0.9727606	1	961	tags=16%, list=9%, signal=17%
LIN_SILENCED_BY_TUMOR_MICROENVIRONMENT	LIN_SILENCED_BY_TUMOR_MICROENVIRONMENT		51	-0.28364304	-0.74721074	0.82198954	0.9726688	1	1684	tags=25%, list=15%, signal=30%
VANHARANTA_UTERINE_FIBROID_DN	VANHARANTA_UTERINE_FIBROID_DN		39	-0.28970587	-0.74699724	0.79636365	0.97242284	1	2670	tags=36%, list=24%, signal=47%
REACTOME_REGULATION_OF_APOPTOSIS	REACTOME_REGULATION_OF_APOPTOSIS		44	-0.20801441	-0.7469637	0.72047246	0.9718716	1	1161	tags=11%, list=10%, signal=13%
TONG_INTERACT_WITH_PTTG1	TONG_INTERACT_WITH_PTTG1		31	-0.2205362	-0.74656904	0.7556818	0.97196215	1	4158	tags=48%, list=37%, signal=77%
WEIGEL_OXIDATIVE_STRESS_RESPONSE	WEIGEL_OXIDATIVE_STRESS_RESPONSE		22	-0.2443424	-0.7460854	0.8029197	0.9722381	1	282	tags=9%, list=3%, signal=9%
ODONNELL_TARGETS_OF_MYC_AND_TFRC_DN	ODONNELL_TARGETS_OF_MYC_AND_TFRC_DN		23	-0.3336644	-0.7459453	0.7092338	0.97187996	1	3550	tags=39%, list=32%, signal=57%
CHENG_IMPRINTED_BY_ESTRADIOL	CHENG_IMPRINTED_BY_ESTRADIOL		53	-0.22278443	-0.74540293	0.8345324	0.9722456	1	1726	tags=17%, list=15%, signal=20%
YAGI_AML_WITH_T_8_21_TRANSLOCATION	YAGI_AML_WITH_T_8_21_TRANSLOCATION		227	-0.18894938	-0.744893	0.853211	0.9725662	1	1942	tags=18%, list=17%, signal=21%
STOSSI_RESPONSE_TO_ESTRADIOL	STOSSI_RESPONSE_TO_ESTRADIOL		34	-0.26811585	-0.7443127	0.8413793	0.9729788	1	1680	tags=26%, list=15%, signal=31%
REACTOME_TELOMERE_MAINTENANCE	REACTOME_TELOMERE_MAINTENANCE		27	-0.27228522	-0.74388546	0.7134503	0.9730961	1	4335	tags=48%, list=39%, signal=78%
DARWICHE_SKIN_TUMOR_PROMOTER_UP	DARWICHE_SKIN_TUMOR_PROMOTER_UP		79	-0.20939158	-0.74371964	0.8186813	0.9727813	1	1406	tags=10%, list=13%, signal=11%
SASSON_RESPONSE_TO_GONADOTROPHINS_DN	SASSON_RESPONSE_TO_GONADOTROPHINS_DN		60	-0.24423929	-0.7436576	0.82746476	0.9722875	1	2801	tags=30%, list=25%, signal=40%
BHATTACHARYA_EMBRYONIC_STEM_CELL	BHATTACHARYA_EMBRYONIC_STEM_CELL		56	-0.22218436	-0.74364835	0.84501845	0.97169924	1	1604	tags=20%, list=14%, signal=23%
HENDRICKS_SMARCA4_TARGETS_UP	HENDRICKS_SMARCA4_TARGETS_UP		31	-0.25929874	-0.7435866	0.7952468	0.9711903	1	775	tags=16%, list=7%, signal=17%
HOFFMANN_LARGE_TO_SMALL_PRE_BII_LYMPHOCYTE_UP	HOFFMANN_LARGE_TO_SMALL_PRE_BII_LYMPHOCYTE_UP		111	-0.2606836	-0.7421497	0.6952191	0.97321707	1	4118	tags=47%, list=37%, signal=73%
JAZAG_TGFB1_SIGNALING_DN	JAZAG_TGFB1_SIGNALING_DN		26	-0.23473693	-0.7421025	0.82246375	0.97269374	1	2117	tags=27%, list=19%, signal=33%
DAZARD_UV_RESPONSE_CLUSTER_G1	DAZARD_UV_RESPONSE_CLUSTER_G1		51	-0.19648355	-0.7419185	0.8126126	0.9723952	1	3110	tags=35%, list=28%, signal=49%
MULLIGHAN_MLL_SIGNATURE_2_UP	MULLIGHAN_MLL_SIGNATURE_2_UP		238	-0.18520093	-0.7418165	0.809009	0.97196907	1	2253	tags=20%, list=20%, signal=24%
MIKKELSEN_ES_ICP_WITH_H3K4ME3	MIKKELSEN_ES_ICP_WITH_H3K4ME3		371	-0.19972514	-0.74148744	0.92539966	0.97190595	1	1710	tags=18%, list=15%, signal=21%
UEDA_CENTRAL_CLOCK	UEDA_CENTRAL_CLOCK		64	-0.22627622	-0.7414222	0.85261196	0.9714406	1	2417	tags=27%, list=22%, signal=34%
OUELLET_OVARIAN_CANCER_INVASIVE_VS_LMP_UP	OUELLET_OVARIAN_CANCER_INVASIVE_VS_LMP_UP		82	-0.20072362	-0.74030423	0.74854934	0.9728784	1	3380	tags=27%, list=30%, signal=38%
LENAOUR_DENDRITIC_CELL_MATURATION_UP	LENAOUR_DENDRITIC_CELL_MATURATION_UP		78	-0.25726458	-0.74025786	0.82666665	0.9723526	1	2058	tags=26%, list=18%, signal=31%
KEGG_AMINOACYL_TRNA_BIOSYNTHESIS	KEGG_AMINOACYL_TRNA_BIOSYNTHESIS		18	-0.24677995	-0.7399331	0.75633526	0.9723166	1	8440	tags=100%, list=75%, signal=405%
SEKI_INFLAMMATORY_RESPONSE_LPS_DN	SEKI_INFLAMMATORY_RESPONSE_LPS_DN		17	-0.3355891	-0.7398189	0.8244275	0.9719041	1	86	tags=12%, list=1%, signal=12%
FIGUEROA_AML_METHYLATION_CLUSTER_3_DN	FIGUEROA_AML_METHYLATION_CLUSTER_3_DN		17	-0.2755393	-0.7398118	0.7788104	0.97130215	1	3319	tags=41%, list=30%, signal=58%
CHIARADONNA_NEOPLASTIC_TRANSFORMATION_KRAS_CDC25_DN	CHIARADONNA_NEOPLASTIC_TRANSFORMATION_KRAS_CDC25_DN		39	-0.30653292	-0.73967963	0.74531835	0.970926	1	972	tags=21%, list=9%, signal=22%
GROSS_HYPOXIA_VIA_ELK3_AND_HIF1A_DN	GROSS_HYPOXIA_VIA_ELK3_AND_HIF1A_DN		56	-0.20855606	-0.739625	0.84415585	0.9704113	1	2685	tags=27%, list=24%, signal=35%
ONDER_CDH1_TARGETS_1_DN	ONDER_CDH1_TARGETS_1_DN		85	-0.23878506	-0.73901004	0.83821	0.9709003	1	1911	tags=20%, list=17%, signal=24%
MASSARWEH_RESPONSE_TO_ESTRADIOL	MASSARWEH_RESPONSE_TO_ESTRADIOL		38	-0.23625118	-0.7379872	0.8671454	0.9720599	1	305	tags=8%, list=3%, signal=8%
LINDGREN_BLADDER_CANCER_HIGH_RECURRENCE	LINDGREN_BLADDER_CANCER_HIGH_RECURRENCE		32	-0.30336884	-0.7378531	0.73776907	0.9716689	1	1463	tags=19%, list=13%, signal=22%
REACTOME_MITOTIC_G1_G1_S_PHASES	REACTOME_MITOTIC_G1_G1_S_PHASES		88	-0.22208601	-0.737503	0.68871593	0.9717217	1	4057	tags=38%, list=36%, signal=58%
MARSON_BOUND_BY_E2F4_UNSTIMULATED	MARSON_BOUND_BY_E2F4_UNSTIMULATED		342	-0.2208196	-0.73707765	0.71456695	0.97186595	1	4111	tags=42%, list=37%, signal=64%
SHIN_B_CELL_LYMPHOMA_CLUSTER_8	SHIN_B_CELL_LYMPHOMA_CLUSTER_8		24	-0.28306967	-0.73702174	0.8125	0.9713544	1	3282	tags=46%, list=29%, signal=65%
YAN_ESCAPE_FROM_ANOIKIS	YAN_ESCAPE_FROM_ANOIKIS		15	-0.364795	-0.73688555	0.780303	0.9709683	1	764	tags=27%, list=7%, signal=29%
GAVIN_PDE3B_TARGETS	GAVIN_PDE3B_TARGETS		16	-0.3397839	-0.73614234	0.7794677	0.9716608	1	707	tags=25%, list=6%, signal=27%
BOYAULT_LIVER_CANCER_SUBCLASS_G12_UP	BOYAULT_LIVER_CANCER_SUBCLASS_G12_UP		23	-0.24765268	-0.73524714	0.8253676	0.97263	1	3889	tags=52%, list=35%, signal=80%
TONKS_TARGETS_OF_RUNX1_RUNX1T1_FUSION_HSC_DN	TONKS_TARGETS_OF_RUNX1_RUNX1T1_FUSION_HSC_DN		120	-0.2602188	-0.73515975	0.79566	0.9721779	1	2050	tags=27%, list=18%, signal=32%
YAO_TEMPORAL_RESPONSE_TO_PROGESTERONE_CLUSTER_10	YAO_TEMPORAL_RESPONSE_TO_PROGESTERONE_CLUSTER_10		46	-0.18615495	-0.73479503	0.69411767	0.97222173	1	9123	tags=100%, list=81%, signal=537%
REACTOME_RNA_POL_III_TRANSCRIPTION_INITIATION_FROM_TYPE_2_PROMOTER	REACTOME_RNA_POL_III_TRANSCRIPTION_INITIATION_FROM_TYPE_2_PROMOTER		15	-0.24464825	-0.73342025	0.73913044	0.9739338	1	2903	tags=27%, list=26%, signal=36%
ZHOU_INFLAMMATORY_RESPONSE_FIMA_UP	ZHOU_INFLAMMATORY_RESPONSE_FIMA_UP		235	-0.21950899	-0.73299104	0.92082614	0.9740324	1	2492	tags=29%, list=22%, signal=36%
SANA_TNF_SIGNALING_UP	SANA_TNF_SIGNALING_UP		52	-0.3044578	-0.7318556	0.77212805	0.9753866	1	2399	tags=37%, list=21%, signal=46%
BLUM_RESPONSE_TO_SALIRASIB_UP	BLUM_RESPONSE_TO_SALIRASIB_UP		168	-0.1748649	-0.73175406	0.80662984	0.97496325	1	2062	tags=17%, list=18%, signal=20%
GAVIN_FOXP3_TARGETS_CLUSTER_T7	GAVIN_FOXP3_TARGETS_CLUSTER_T7		66	-0.18951128	-0.7317122	0.78727275	0.9744297	1	2215	tags=18%, list=20%, signal=23%
SIG_CHEMOTAXIS	SIG_CHEMOTAXIS		31	-0.23539202	-0.7315745	0.8293135	0.97405714	1	3153	tags=39%, list=28%, signal=54%
CUI_TCF21_TARGETS_DN	CUI_TCF21_TARGETS_DN		20	-0.2812713	-0.73153436	0.85393256	0.9735113	1	1536	tags=20%, list=14%, signal=23%
REACTOME_APC_C_CDH1_MEDIATED_DEGRADATION_OF_CDC20_AND_OTHER_APC_C_CDH1_TARGETED_PROTEINS_IN_LATE_MITOSIS_EARLY_G1	REACTOME_APC_C_CDH1_MEDIATED_DEGRADATION_OF_CDC20_AND_OTHER_APC_C_CDH1_TARGETED_PROTEINS_IN_LATE_MITOSIS_EARLY_G1		50	-0.2252976	-0.7314975	0.68307084	0.97296	1	1992	tags=18%, list=18%, signal=22%
REACTOME_ELONGATION_ARREST_AND_RECOVERY	REACTOME_ELONGATION_ARREST_AND_RECOVERY		28	-0.20680393	-0.7311592	0.72900766	0.97296786	1	8889	tags=100%, list=79%, signal=484%
BYSTROEM_CORRELATED_WITH_IL5_UP	BYSTROEM_CORRELATED_WITH_IL5_UP		42	-0.21963614	-0.7311335	0.8309091	0.9724119	1	2059	tags=21%, list=18%, signal=26%
VANTVEER_BREAST_CANCER_METASTASIS_DN	VANTVEER_BREAST_CANCER_METASTASIS_DN		63	-0.24007472	-0.7307744	0.789272	0.97242653	1	3513	tags=35%, list=31%, signal=51%
VECCHI_GASTRIC_CANCER_EARLY_UP	VECCHI_GASTRIC_CANCER_EARLY_UP		234	-0.20517854	-0.73049444	0.7639405	0.9722864	1	3276	tags=30%, list=29%, signal=41%
IKEDA_MIR133_TARGETS_UP	IKEDA_MIR133_TARGETS_UP		28	-0.23783459	-0.7297714	0.79562044	0.9729163	1	3794	tags=39%, list=34%, signal=59%
ZHU_CMV_8_HR_UP	ZHU_CMV_8_HR_UP		35	-0.27013478	-0.72955805	0.7913534	0.97268283	1	2193	tags=31%, list=20%, signal=39%
LASTOWSKA_NEUROBLASTOMA_COPY_NUMBER_UP	LASTOWSKA_NEUROBLASTOMA_COPY_NUMBER_UP		110	-0.18248679	-0.7295279	0.7777778	0.9721268	1	3232	tags=29%, list=29%, signal=40%
REACTOME_FORMATION_OF_THE_HIV1_EARLY_ELONGATION_COMPLEX	REACTOME_FORMATION_OF_THE_HIV1_EARLY_ELONGATION_COMPLEX		28	-0.22948796	-0.7288936	0.70980394	0.9726107	1	2269	tags=21%, list=20%, signal=27%
RUIZ_TNC_TARGETS_UP	RUIZ_TNC_TARGETS_UP		98	-0.2408246	-0.7284308	0.87615526	0.9727499	1	2641	tags=31%, list=24%, signal=40%
PEART_HDAC_PROLIFERATION_CLUSTER_UP	PEART_HDAC_PROLIFERATION_CLUSTER_UP		44	-0.19907646	-0.7283998	0.8146067	0.97220343	1	3456	tags=34%, list=31%, signal=49%
AKL_HTLV1_INFECTION_DN	AKL_HTLV1_INFECTION_DN		33	-0.26528084	-0.72781116	0.8264151	0.97260666	1	2590	tags=39%, list=23%, signal=51%
CAFFAREL_RESPONSE_TO_THC_24HR_5_DN	CAFFAREL_RESPONSE_TO_THC_24HR_5_DN		39	-0.21313702	-0.72731507	0.82834333	0.9728497	1	3386	tags=33%, list=30%, signal=48%
TAKAO_RESPONSE_TO_UVB_RADIATION_DN	TAKAO_RESPONSE_TO_UVB_RADIATION_DN		65	-0.19286667	-0.7268943	0.81569344	0.9729772	1	2463	tags=25%, list=22%, signal=31%
OSWALD_HEMATOPOIETIC_STEM_CELL_IN_COLLAGEN_GEL_UP	OSWALD_HEMATOPOIETIC_STEM_CELL_IN_COLLAGEN_GEL_UP		130	-0.21674696	-0.7268821	0.895189	0.9723957	1	1464	tags=18%, list=13%, signal=20%
REACTOME_MRNA_3_END_PROCESSING	REACTOME_MRNA_3_END_PROCESSING		15	-0.27305105	-0.72648096	0.74044263	0.97246623	1	3953	tags=53%, list=35%, signal=82%
LEE_LIVER_CANCER_MYC_TGFA_UP	LEE_LIVER_CANCER_MYC_TGFA_UP		46	-0.24762969	-0.726424	0.86923075	0.97196865	1	2518	tags=33%, list=22%, signal=42%
PANGAS_TUMOR_SUPPRESSION_BY_SMAD1_AND_SMAD5_UP	PANGAS_TUMOR_SUPPRESSION_BY_SMAD1_AND_SMAD5_UP		71	-0.2613914	-0.7259446	0.8151571	0.9721815	1	1580	tags=23%, list=14%, signal=26%
SASSON_RESPONSE_TO_GONADOTROPHINS_UP	SASSON_RESPONSE_TO_GONADOTROPHINS_UP		63	-0.19684559	-0.72588104	0.87725633	0.97168404	1	3053	tags=30%, list=27%, signal=41%
BARRIER_CANCER_RELAPSE_NORMAL_SAMPLE_UP	BARRIER_CANCER_RELAPSE_NORMAL_SAMPLE_UP		21	-0.2789578	-0.72300804	0.8375	0.9760055	1	1818	tags=24%, list=16%, signal=28%
MCCLUNG_DELTA_FOSB_TARGETS_8WK	MCCLUNG_DELTA_FOSB_TARGETS_8WK		31	-0.2326603	-0.72248864	0.8742747	0.9762012	1	2416	tags=29%, list=22%, signal=37%
BROWNE_HCMV_INFECTION_16HR_DN	BROWNE_HCMV_INFECTION_16HR_DN		51	-0.2490521	-0.72119623	0.8545455	0.9777426	1	1969	tags=27%, list=18%, signal=33%
DUNNE_TARGETS_OF_AML1_MTG8_FUSION_UP	DUNNE_TARGETS_OF_AML1_MTG8_FUSION_UP		34	-0.27904183	-0.720664	0.7902351	0.9780786	1	1776	tags=24%, list=16%, signal=28%
TIEN_INTESTINE_PROBIOTICS_2HR_DN	TIEN_INTESTINE_PROBIOTICS_2HR_DN		41	-0.22346692	-0.72045314	0.83985764	0.9778373	1	2202	tags=22%, list=20%, signal=27%
REACTOME_ION_TRANSPORT_BY_P_TYPE_ATPASES	REACTOME_ION_TRANSPORT_BY_P_TYPE_ATPASES		17	-0.28081894	-0.7189459	0.86756235	0.97962797	1	1248	tags=12%, list=11%, signal=13%
VERRECCHIA_RESPONSE_TO_TGFB1_C5	VERRECCHIA_RESPONSE_TO_TGFB1_C5		17	-0.27488735	-0.71887505	0.80898875	0.97916156	1	3187	tags=53%, list=28%, signal=74%
FIGUEROA_AML_METHYLATION_CLUSTER_6_DN	FIGUEROA_AML_METHYLATION_CLUSTER_6_DN		15	-0.29682255	-0.7181495	0.79292035	0.9797431	1	1602	tags=27%, list=14%, signal=31%
KIM_WT1_TARGETS_8HR_DN	KIM_WT1_TARGETS_8HR_DN		78	-0.20222153	-0.71768206	0.92087543	0.9799145	1	2175	tags=22%, list=19%, signal=27%
STAEGE_EWING_FAMILY_TUMOR	STAEGE_EWING_FAMILY_TUMOR		20	-0.30795118	-0.7174421	0.875	0.97975063	1	1812	tags=20%, list=16%, signal=24%
BORCZUK_MALIGNANT_MESOTHELIOMA_DN	BORCZUK_MALIGNANT_MESOTHELIOMA_DN		63	-0.23447677	-0.7165335	0.85379064	0.9806537	1	2652	tags=33%, list=24%, signal=43%
JACKSON_DNMT1_TARGETS_UP	JACKSON_DNMT1_TARGETS_UP		58	-0.23997593	-0.71646774	0.8209765	0.9801654	1	1748	tags=21%, list=16%, signal=24%
LINDGREN_BLADDER_CANCER_WITH_LOH_IN_CHR9Q	LINDGREN_BLADDER_CANCER_WITH_LOH_IN_CHR9Q		62	-0.18019475	-0.71640706	0.8093458	0.9796736	1	3483	tags=34%, list=31%, signal=49%
ADDYA_ERYTHROID_DIFFERENTIATION_BY_HEMIN	ADDYA_ERYTHROID_DIFFERENTIATION_BY_HEMIN		52	-0.21255466	-0.71597785	0.9271028	0.97979265	1	860	tags=12%, list=8%, signal=12%
GRAESSMANN_APOPTOSIS_BY_SERUM_DEPRIVATION_DN	GRAESSMANN_APOPTOSIS_BY_SERUM_DEPRIVATION_DN		170	-0.19141762	-0.7141319	0.95652175	0.98224777	1	1847	tags=18%, list=16%, signal=22%
XU_HGF_SIGNALING_NOT_VIA_AKT1_48HR_UP	XU_HGF_SIGNALING_NOT_VIA_AKT1_48HR_UP		26	-0.2611224	-0.7136901	0.90346086	0.98234636	1	3025	tags=42%, list=27%, signal=58%
FIRESTEIN_CTNNB1_PATHWAY	FIRESTEIN_CTNNB1_PATHWAY		16	-0.26804146	-0.7134011	0.852552	0.9822038	1	1391	tags=25%, list=12%, signal=29%
ACEVEDO_NORMAL_TISSUE_ADJACENT_TO_LIVER_TUMOR_UP	ACEVEDO_NORMAL_TISSUE_ADJACENT_TO_LIVER_TUMOR_UP		88	-0.18597722	-0.71302867	0.8813869	0.9821968	1	3812	tags=41%, list=34%, signal=62%
ROSS_AML_OF_FAB_M7_TYPE	ROSS_AML_OF_FAB_M7_TYPE		50	-0.22620948	-0.71295667	0.90405905	0.98170197	1	1129	tags=16%, list=10%, signal=18%
BRUECKNER_TARGETS_OF_MIRLET7A3_DN	BRUECKNER_TARGETS_OF_MIRLET7A3_DN		46	-0.24276902	-0.71221906	0.8579235	0.9823664	1	2547	tags=30%, list=23%, signal=39%
PID_ERBB1_INTERNALIZATION_PATHWAY	PID_ERBB1_INTERNALIZATION_PATHWAY		26	-0.2351687	-0.7120455	0.82894737	0.98204416	1	2207	tags=27%, list=20%, signal=33%
KORKOLA_YOLK_SAC_TUMOR	KORKOLA_YOLK_SAC_TUMOR		34	-0.2684976	-0.7119409	0.8979592	0.98162556	1	2047	tags=32%, list=18%, signal=39%
MIYAGAWA_TARGETS_OF_EWSR1_ETS_FUSIONS_DN	MIYAGAWA_TARGETS_OF_EWSR1_ETS_FUSIONS_DN		115	-0.24904417	-0.7119211	0.8898917	0.98106694	1	1269	tags=20%, list=11%, signal=22%
KUMAR_TARGETS_OF_MLL_AF9_FUSION	KUMAR_TARGETS_OF_MLL_AF9_FUSION		277	-0.20832188	-0.7118582	0.9175627	0.98058385	1	945	tags=12%, list=8%, signal=13%
LA_MEN1_TARGETS	LA_MEN1_TARGETS		17	-0.2985983	-0.7117386	0.8686131	0.98019123	1	718	tags=18%, list=6%, signal=19%
KIM_GLIS2_TARGETS_UP	KIM_GLIS2_TARGETS_UP		59	-0.32790282	-0.71092737	0.7840467	0.9808664	1	1992	tags=34%, list=18%, signal=41%
PAL_PRMT5_TARGETS_UP	PAL_PRMT5_TARGETS_UP		148	-0.20944692	-0.71030384	0.753876	0.98125315	1	2864	tags=29%, list=26%, signal=39%
BIOCARTA_PYK2_PATHWAY	BIOCARTA_PYK2_PATHWAY		17	-0.23905277	-0.70966744	0.78221416	0.98170453	1	3755	tags=41%, list=34%, signal=62%
ROZANOV_MMP14_TARGETS_UP	ROZANOV_MMP14_TARGETS_UP		156	-0.24495266	-0.7092551	0.8327206	0.9817514	1	1569	tags=21%, list=14%, signal=24%
EGUCHI_CELL_CYCLE_RB1_TARGETS	EGUCHI_CELL_CYCLE_RB1_TARGETS		15	-0.3748499	-0.708993	0.7739307	0.9816448	1	4747	tags=67%, list=42%, signal=116%
SU_PLACENTA	SU_PLACENTA		16	-0.28791034	-0.70823395	0.85388994	0.9823311	1	1229	tags=19%, list=11%, signal=21%
BOYAULT_LIVER_CANCER_SUBCLASS_G123_UP	BOYAULT_LIVER_CANCER_SUBCLASS_G123_UP		26	-0.25414765	-0.70812297	0.8263359	0.9819184	1	895	tags=15%, list=8%, signal=17%
REACTOME_SEMA4D_IN_SEMAPHORIN_SIGNALING	REACTOME_SEMA4D_IN_SEMAPHORIN_SIGNALING		19	-0.2710147	-0.7080486	0.8119181	0.9814384	1	2080	tags=26%, list=19%, signal=32%
CHANG_IMMORTALIZED_BY_HPV31_DN	CHANG_IMMORTALIZED_BY_HPV31_DN		44	-0.2672443	-0.7078348	0.83587784	0.9812019	1	2460	tags=32%, list=22%, signal=41%
BOYAULT_LIVER_CANCER_SUBCLASS_G1_DN	BOYAULT_LIVER_CANCER_SUBCLASS_G1_DN		25	-0.25022426	-0.7072882	0.8424015	0.9814781	1	1022	tags=16%, list=9%, signal=18%
PID_RET_PATHWAY	PID_RET_PATHWAY		25	-0.23787625	-0.7070374	0.86007464	0.98126006	1	2450	tags=32%, list=22%, signal=41%
MOHANKUMAR_TLX1_TARGETS_UP	MOHANKUMAR_TLX1_TARGETS_UP		248	-0.15434489	-0.7065831	0.9039855	0.9814023	1	3659	tags=32%, list=33%, signal=47%
CUI_GLUCOSE_DEPRIVATION	CUI_GLUCOSE_DEPRIVATION		44	-0.21158163	-0.7064956	0.90076333	0.980958	1	3960	tags=41%, list=35%, signal=63%
NIKOLSKY_BREAST_CANCER_17Q21_Q25_AMPLICON	NIKOLSKY_BREAST_CANCER_17Q21_Q25_AMPLICON		176	-0.18232736	-0.7063099	0.892922	0.98066115	1	2506	tags=20%, list=22%, signal=26%
REACTOME_MITOTIC_M_M_G1_PHASES	REACTOME_MITOTIC_M_M_G1_PHASES		103	-0.2345179	-0.7062557	0.7233202	0.9801458	1	4086	tags=43%, list=36%, signal=67%
REACTOME_NUCLEAR_RECEPTOR_TRANSCRIPTION_PATHWAY	REACTOME_NUCLEAR_RECEPTOR_TRANSCRIPTION_PATHWAY		36	-0.2445675	-0.7060204	0.8387716	0.9799236	1	972	tags=17%, list=9%, signal=18%
MEDINA_SMARCA4_TARGETS	MEDINA_SMARCA4_TARGETS		24	-0.22798467	-0.70596117	0.8869732	0.97943246	1	3385	tags=33%, list=30%, signal=48%
AFFAR_YY1_TARGETS_DN	AFFAR_YY1_TARGETS_DN		180	-0.22088811	-0.7056435	0.9276438	0.9793583	1	2864	tags=32%, list=26%, signal=43%
MARKEY_RB1_CHRONIC_LOF_UP	MARKEY_RB1_CHRONIC_LOF_UP		96	-0.22509095	-0.70555854	0.8800738	0.9789098	1	2674	tags=31%, list=24%, signal=41%
KOKKINAKIS_METHIONINE_DEPRIVATION_96HR_DN	KOKKINAKIS_METHIONINE_DEPRIVATION_96HR_DN		53	-0.21653424	-0.70553267	0.86101085	0.97835165	1	2008	tags=23%, list=18%, signal=27%
KEGG_FC_GAMMA_R_MEDIATED_PHAGOCYTOSIS	KEGG_FC_GAMMA_R_MEDIATED_PHAGOCYTOSIS		63	-0.23173773	-0.70531285	0.80550456	0.978117	1	3833	tags=44%, list=34%, signal=67%
BREDEMEYER_RAG_SIGNALING_VIA_ATM_NOT_VIA_NFKB_DN	BREDEMEYER_RAG_SIGNALING_VIA_ATM_NOT_VIA_NFKB_DN		24	-0.23693843	-0.70470774	0.85714287	0.97844833	1	2912	tags=38%, list=26%, signal=51%
UDAYAKUMAR_MED1_TARGETS_DN	UDAYAKUMAR_MED1_TARGETS_DN		145	-0.19298252	-0.7032013	0.9353147	0.9802322	1	1836	tags=17%, list=16%, signal=20%
ZHAN_V2_LATE_DIFFERENTIATION_GENES	ZHAN_V2_LATE_DIFFERENTIATION_GENES		36	-0.20445274	-0.7030883	0.8806262	0.97983265	1	1555	tags=14%, list=14%, signal=16%
KEGG_NON_SMALL_CELL_LUNG_CANCER	KEGG_NON_SMALL_CELL_LUNG_CANCER		29	-0.20869333	-0.7029663	0.85	0.9794548	1	3992	tags=41%, list=36%, signal=64%
TIEN_INTESTINE_PROBIOTICS_6HR_DN	TIEN_INTESTINE_PROBIOTICS_6HR_DN		105	-0.17631955	-0.7025598	0.8576642	0.9794825	1	2492	tags=19%, list=22%, signal=24%
PID_ARF6_TRAFFICKINGPATHWAY	PID_ARF6_TRAFFICKINGPATHWAY		29	-0.23669249	-0.70247513	0.868472	0.9790207	1	3187	tags=38%, list=28%, signal=53%
AMUNDSON_GENOTOXIC_SIGNATURE	AMUNDSON_GENOTOXIC_SIGNATURE		75	-0.20662032	-0.7015766	0.9143898	0.9799005	1	2446	tags=27%, list=22%, signal=34%
MIPS_RNA_POLYMERASE_II_HOLOENZYME_COMPLEX	MIPS_RNA_POLYMERASE_II_HOLOENZYME_COMPLEX		21	-0.23288897	-0.70116043	0.7373541	0.97993475	1	8596	tags=100%, list=77%, signal=430%
BONOME_OVARIAN_CANCER_POOR_SURVIVAL_UP	BONOME_OVARIAN_CANCER_POOR_SURVIVAL_UP		19	-0.2765178	-0.70091164	0.8392157	0.97970515	1	1269	tags=21%, list=11%, signal=24%
CONCANNON_APOPTOSIS_BY_EPOXOMICIN_DN	CONCANNON_APOPTOSIS_BY_EPOXOMICIN_DN		100	-0.19509855	-0.6997221	0.9389587	0.98093003	1	2571	tags=27%, list=23%, signal=35%
ZHAN_MULTIPLE_MYELOMA_LB_UP	ZHAN_MULTIPLE_MYELOMA_LB_UP		23	-0.25573102	-0.6993316	0.8626692	0.98090315	1	251	tags=9%, list=2%, signal=9%
CROONQUIST_NRAS_SIGNALING_DN	CROONQUIST_NRAS_SIGNALING_DN		51	-0.28341916	-0.6985616	0.7344961	0.98147863	1	2864	tags=29%, list=26%, signal=39%
DUNNE_TARGETS_OF_AML1_MTG8_FUSION_DN	DUNNE_TARGETS_OF_AML1_MTG8_FUSION_DN		15	-0.32726008	-0.69805384	0.8193202	0.98170936	1	3330	tags=40%, list=30%, signal=57%
BAELDE_DIABETIC_NEPHROPATHY_UP	BAELDE_DIABETIC_NEPHROPATHY_UP		48	-0.25668633	-0.6979272	0.8678899	0.9812993	1	1675	tags=25%, list=15%, signal=29%
MIKKELSEN_NPC_HCP_WITH_H3K27ME3	MIKKELSEN_NPC_HCP_WITH_H3K27ME3		194	-0.23240994	-0.6979268	0.90636706	0.9807197	1	1601	tags=19%, list=14%, signal=22%
PID_NECTIN_PATHWAY	PID_NECTIN_PATHWAY		23	-0.26589942	-0.6979191	0.82095236	0.98014903	1	1196	tags=22%, list=11%, signal=24%
TAKEDA_TARGETS_OF_NUP98_HOXA9_FUSION_10D_DN	TAKEDA_TARGETS_OF_NUP98_HOXA9_FUSION_10D_DN		81	-0.26138553	-0.69759256	0.8681898	0.9800246	1	2065	tags=25%, list=18%, signal=30%
LIU_CMYB_TARGETS_UP	LIU_CMYB_TARGETS_UP		100	-0.18140139	-0.6975015	0.94545454	0.9795617	1	3160	tags=30%, list=28%, signal=41%
LINDGREN_BLADDER_CANCER_CLUSTER_1_DN	LINDGREN_BLADDER_CANCER_CLUSTER_1_DN		236	-0.19221771	-0.6973016	0.8909427	0.97930354	1	3506	tags=34%, list=31%, signal=49%
VALK_AML_CLUSTER_15	VALK_AML_CLUSTER_15		17	-0.2770016	-0.6966017	0.87814313	0.979726	1	753	tags=18%, list=7%, signal=19%
REACTOME_REGULATION_OF_MITOTIC_CELL_CYCLE	REACTOME_REGULATION_OF_MITOTIC_CELL_CYCLE		58	-0.2096407	-0.69590133	0.712	0.9801782	1	3337	tags=28%, list=30%, signal=39%
KEGG_LEUKOCYTE_TRANSENDOTHELIAL_MIGRATION	KEGG_LEUKOCYTE_TRANSENDOTHELIAL_MIGRATION		85	-0.2375937	-0.6951493	0.91544116	0.9807454	1	1138	tags=18%, list=10%, signal=19%
CHARAFE_BREAST_CANCER_LUMINAL_VS_MESENCHYMAL_DN	CHARAFE_BREAST_CANCER_LUMINAL_VS_MESENCHYMAL_DN		260	-0.2321489	-0.69488627	0.8306011	0.98053086	1	2580	tags=29%, list=23%, signal=37%
ST_T_CELL_SIGNAL_TRANSDUCTION	ST_T_CELL_SIGNAL_TRANSDUCTION		34	-0.26041594	-0.6940501	0.8464351	0.98114413	1	1189	tags=15%, list=11%, signal=16%
MOREAUX_B_LYMPHOCYTE_MATURATION_BY_TACI_DN	MOREAUX_B_LYMPHOCYTE_MATURATION_BY_TACI_DN		39	-0.21252824	-0.69394404	0.762279	0.98071325	1	397	tags=5%, list=4%, signal=5%
NOJIMA_SFRP2_TARGETS_DN	NOJIMA_SFRP2_TARGETS_DN		15	-0.31059417	-0.6937348	0.8636364	0.9804265	1	2170	tags=40%, list=19%, signal=50%
GOBERT_OLIGODENDROCYTE_DIFFERENTIATION_UP	GOBERT_OLIGODENDROCYTE_DIFFERENTIATION_UP		298	-0.22725561	-0.6936191	0.75243664	0.9800436	1	4066	tags=44%, list=36%, signal=67%
DACOSTA_UV_RESPONSE_VIA_ERCC3_UP	DACOSTA_UV_RESPONSE_VIA_ERCC3_UP		217	-0.15420544	-0.69327575	0.8913858	0.9800275	1	1748	tags=13%, list=16%, signal=16%
NIKOLSKY_BREAST_CANCER_20Q12_Q13_AMPLICON	NIKOLSKY_BREAST_CANCER_20Q12_Q13_AMPLICON		70	-0.18416752	-0.6931947	0.91078067	0.9795864	1	1533	tags=14%, list=14%, signal=16%
WOOD_EBV_EBNA1_TARGETS_DN	WOOD_EBV_EBNA1_TARGETS_DN		32	-0.24537556	-0.6926439	0.92424244	0.97981906	1	1992	tags=22%, list=18%, signal=27%
JIANG_HYPOXIA_NORMAL	JIANG_HYPOXIA_NORMAL		203	-0.16364235	-0.69179666	0.9130435	0.980474	1	3128	tags=29%, list=28%, signal=39%
PELLICCIOTTA_HDAC_IN_ANTIGEN_PRESENTATION_UP	PELLICCIOTTA_HDAC_IN_ANTIGEN_PRESENTATION_UP		49	-0.18873875	-0.69145846	0.733871	0.9803823	1	3828	tags=33%, list=34%, signal=49%
PID_ENDOTHELINPATHWAY	PID_ENDOTHELINPATHWAY		43	-0.23153876	-0.6898517	0.8979206	0.9821079	1	205	tags=7%, list=2%, signal=7%
MARTENS_TRETINOIN_RESPONSE_DN	MARTENS_TRETINOIN_RESPONSE_DN		411	-0.1400027	-0.6883934	0.9172794	0.9836032	1	2495	tags=17%, list=22%, signal=21%
KEGG_INSULIN_SIGNALING_PATHWAY	KEGG_INSULIN_SIGNALING_PATHWAY		86	-0.18276477	-0.68745697	0.9340463	0.9842999	1	2287	tags=20%, list=20%, signal=25%
HOWLIN_PUBERTAL_MAMMARY_GLAND	HOWLIN_PUBERTAL_MAMMARY_GLAND		50	-0.2845277	-0.6865502	0.9011628	0.985024	1	597	tags=16%, list=5%, signal=17%
GROSS_HYPOXIA_VIA_ELK3_DN	GROSS_HYPOXIA_VIA_ELK3_DN		100	-0.2244528	-0.6864359	0.89784944	0.9846291	1	2463	tags=28%, list=22%, signal=36%
CHEN_LVAD_SUPPORT_OF_FAILING_HEART_DN	CHEN_LVAD_SUPPORT_OF_FAILING_HEART_DN		33	-0.27061203	-0.6861915	0.92537314	0.9843926	1	869	tags=18%, list=8%, signal=20%
MORI_PLASMA_CELL_DN	MORI_PLASMA_CELL_DN		18	-0.3167947	-0.6857144	0.8186916	0.9844896	1	1790	tags=28%, list=16%, signal=33%
WANG_ESOPHAGUS_CANCER_VS_NORMAL_UP	WANG_ESOPHAGUS_CANCER_VS_NORMAL_UP		86	-0.2217333	-0.6855768	0.8884688	0.98408115	1	2413	tags=22%, list=22%, signal=28%
CHYLA_CBFA2T3_TARGETS_UP	CHYLA_CBFA2T3_TARGETS_UP		217	-0.22427396	-0.685487	0.9323583	0.9836157	1	2168	tags=26%, list=19%, signal=32%
TARTE_PLASMA_CELL_VS_PLASMABLAST_UP	TARTE_PLASMA_CELL_VS_PLASMABLAST_UP		244	-0.20877673	-0.6854435	0.95332134	0.9830932	1	1846	tags=21%, list=16%, signal=24%
SEIDEN_ONCOGENESIS_BY_MET	SEIDEN_ONCOGENESIS_BY_MET		58	-0.2094294	-0.68541783	0.7941176	0.9825637	1	2955	tags=26%, list=26%, signal=35%
AMUNDSON_RESPONSE_TO_ARSENITE	AMUNDSON_RESPONSE_TO_ARSENITE		133	-0.16854726	-0.6853362	0.9538745	0.98211265	1	2919	tags=28%, list=26%, signal=37%
WHITFIELD_CELL_CYCLE_LITERATURE	WHITFIELD_CELL_CYCLE_LITERATURE		33	-0.30063844	-0.6850861	0.7764706	0.98188776	1	4376	tags=48%, list=39%, signal=79%
WEST_ADRENOCORTICAL_TUMOR_UP	WEST_ADRENOCORTICAL_TUMOR_UP		194	-0.17422093	-0.6847265	0.8223062	0.98185205	1	3513	tags=29%, list=31%, signal=42%
BIDUS_METASTASIS_DN	BIDUS_METASTASIS_DN		78	-0.2242176	-0.68458825	0.84415585	0.98145294	1	2584	tags=26%, list=23%, signal=33%
REACTOME_TRAF6_MEDIATED_INDUCTION_OF_NFKB_AND_MAP_KINASES_UPON_TLR7_8_OR_9_ACTIVATION	REACTOME_TRAF6_MEDIATED_INDUCTION_OF_NFKB_AND_MAP_KINASES_UPON_TLR7_8_OR_9_ACTIVATION		41	-0.20651627	-0.6841415	0.8752363	0.9814736	1	2746	tags=22%, list=25%, signal=29%
DEBIASI_APOPTOSIS_BY_REOVIRUS_INFECTION_UP	DEBIASI_APOPTOSIS_BY_REOVIRUS_INFECTION_UP		172	-0.19040483	-0.68289495	0.87362635	0.982579	1	2237	tags=22%, list=20%, signal=26%
AMIT_DELAYED_EARLY_GENES	AMIT_DELAYED_EARLY_GENES		15	-0.27782473	-0.6827655	0.8245283	0.98218846	1	3162	tags=40%, list=28%, signal=56%
AMIT_EGF_RESPONSE_40_HELA	AMIT_EGF_RESPONSE_40_HELA		26	-0.2352903	-0.6807434	0.8706564	0.9844122	1	3300	tags=38%, list=29%, signal=54%
ZHANG_TLX_TARGETS_DN	ZHANG_TLX_TARGETS_DN		78	-0.23382705	-0.6804771	0.8959854	0.98419225	1	2471	tags=28%, list=22%, signal=36%
BYSTRYKH_HEMATOPOIESIS_STEM_CELL_QTL_CIS	BYSTRYKH_HEMATOPOIESIS_STEM_CELL_QTL_CIS		91	-0.1914841	-0.6803303	0.8826715	0.9838358	1	2666	tags=25%, list=24%, signal=33%
PID_TOLL_ENDOGENOUS_PATHWAY	PID_TOLL_ENDOGENOUS_PATHWAY		16	-0.2962701	-0.68010443	0.84671533	0.9835643	1	605	tags=13%, list=5%, signal=13%
KAMMINGA_EZH2_TARGETS	KAMMINGA_EZH2_TARGETS		32	-0.29925975	-0.68004453	0.74897116	0.9830933	1	4240	tags=56%, list=38%, signal=90%
KRIEG_HYPOXIA_NOT_VIA_KDM3A	KRIEG_HYPOXIA_NOT_VIA_KDM3A		387	-0.16725957	-0.6796989	0.9700934	0.9829874	1	3294	tags=30%, list=29%, signal=41%
REACTOME_SIGNALLING_TO_RAS	REACTOME_SIGNALLING_TO_RAS		18	-0.22690575	-0.67957443	0.84230053	0.982587	1	2518	tags=22%, list=22%, signal=29%
REACTOME_CROSS_PRESENTATION_OF_SOLUBLE_EXOGENOUS_ANTIGENS_ENDOSOMES	REACTOME_CROSS_PRESENTATION_OF_SOLUBLE_EXOGENOUS_ANTIGENS_ENDOSOMES		39	-0.20967129	-0.6793968	0.77254903	0.98224616	1	1152	tags=10%, list=10%, signal=11%
KEGG_EPITHELIAL_CELL_SIGNALING_IN_HELICOBACTER_PYLORI_INFECTION	KEGG_EPITHELIAL_CELL_SIGNALING_IN_HELICOBACTER_PYLORI_INFECTION		42	-0.21267094	-0.6791805	0.90262175	0.98196346	1	2005	tags=21%, list=18%, signal=26%
AZARE_NEOPLASTIC_TRANSFORMATION_BY_STAT3_DN	AZARE_NEOPLASTIC_TRANSFORMATION_BY_STAT3_DN		70	-0.25741556	-0.67848754	0.8951175	0.9823375	1	1547	tags=21%, list=14%, signal=25%
MARSON_FOXP3_TARGETS_STIMULATED_UP	MARSON_FOXP3_TARGETS_STIMULATED_UP		17	-0.29927537	-0.67841434	0.86	0.9818566	1	3140	tags=41%, list=28%, signal=57%
CHIANG_LIVER_CANCER_SUBCLASS_PROLIFERATION_UP	CHIANG_LIVER_CANCER_SUBCLASS_PROLIFERATION_UP		99	-0.22308534	-0.6777765	0.80602634	0.9821647	1	2982	tags=32%, list=27%, signal=44%
RODRIGUES_THYROID_CARCINOMA_POORLY_DIFFERENTIATED_UP	RODRIGUES_THYROID_CARCINOMA_POORLY_DIFFERENTIATED_UP		324	-0.1855088	-0.6761241	0.8057692	0.98367196	1	2730	tags=25%, list=24%, signal=32%
PID_FAK_PATHWAY	PID_FAK_PATHWAY		41	-0.2187802	-0.6750859	0.8376384	0.98450506	1	3257	tags=39%, list=29%, signal=55%
LINDGREN_BLADDER_CANCER_CLUSTER_2B	LINDGREN_BLADDER_CANCER_CLUSTER_2B		242	-0.24954867	-0.67479557	0.8048327	0.9843024	1	2166	tags=26%, list=19%, signal=32%
AMIT_EGF_RESPONSE_480_HELA	AMIT_EGF_RESPONSE_480_HELA		98	-0.2046246	-0.6736654	0.83114445	0.9852546	1	3268	tags=34%, list=29%, signal=47%
WU_HBX_TARGETS_1_DN	WU_HBX_TARGETS_1_DN		15	-0.24242753	-0.6736136	0.8745318	0.9847623	1	2756	tags=33%, list=25%, signal=44%
BLALOCK_ALZHEIMERS_DISEASE_INCIPIENT_DN	BLALOCK_ALZHEIMERS_DISEASE_INCIPIENT_DN		110	-0.15940168	-0.673043	0.92224234	0.98497564	1	2259	tags=19%, list=20%, signal=24%
MCLACHLAN_DENTAL_CARIES_UP	MCLACHLAN_DENTAL_CARIES_UP		155	-0.26737055	-0.6726351	0.8487085	0.98498625	1	2065	tags=25%, list=18%, signal=30%
KEGG_CALCIUM_SIGNALING_PATHWAY	KEGG_CALCIUM_SIGNALING_PATHWAY		117	-0.21316308	-0.67032456	0.9174147	0.9874016	1	1422	tags=16%, list=13%, signal=18%
MIKKELSEN_NPC_ICP_WITH_H3K4ME3	MIKKELSEN_NPC_ICP_WITH_H3K4ME3		227	-0.17508356	-0.66935927	0.9837545	0.98805773	1	1716	tags=16%, list=15%, signal=19%
WU_APOPTOSIS_BY_CDKN1A_VIA_TP53	WU_APOPTOSIS_BY_CDKN1A_VIA_TP53		30	-0.29597723	-0.668966	0.7841584	0.98797965	1	4590	tags=63%, list=41%, signal=107%
RASHI_RESPONSE_TO_IONIZING_RADIATION_6	RASHI_RESPONSE_TO_IONIZING_RADIATION_6		60	-0.24121836	-0.66885585	0.890681	0.9875564	1	3112	tags=35%, list=28%, signal=48%
KIM_WT1_TARGETS_12HR_DN	KIM_WT1_TARGETS_12HR_DN		123	-0.18210839	-0.66801095	0.95178574	0.9880475	1	2709	tags=24%, list=24%, signal=32%
MULLIGHAN_NPM1_MUTATED_SIGNATURE_2_UP	MULLIGHAN_NPM1_MUTATED_SIGNATURE_2_UP		77	-0.18078007	-0.6660938	0.9489437	0.98991734	1	1645	tags=16%, list=15%, signal=18%
FERREIRA_EWINGS_SARCOMA_UNSTABLE_VS_STABLE_UP	FERREIRA_EWINGS_SARCOMA_UNSTABLE_VS_STABLE_UP		84	-0.21170504	-0.66597944	0.8015564	0.98950756	1	4085	tags=38%, list=36%, signal=60%
LEE_BMP2_TARGETS_DN	LEE_BMP2_TARGETS_DN		487	-0.17389955	-0.6656245	0.805915	0.9893867	1	3380	tags=29%, list=30%, signal=39%
VALK_AML_CLUSTER_12	VALK_AML_CLUSTER_12		23	-0.2325033	-0.66538197	0.9041591	0.98916024	1	1075	tags=17%, list=10%, signal=19%
GARGALOVIC_RESPONSE_TO_OXIDIZED_PHOSPHOLIPIDS_GREY_DN	GARGALOVIC_RESPONSE_TO_OXIDIZED_PHOSPHOLIPIDS_GREY_DN		31	-0.24304673	-0.66498154	0.9468864	0.98908496	1	1690	tags=23%, list=15%, signal=27%
BIOCARTA_CDC42RAC_PATHWAY	BIOCARTA_CDC42RAC_PATHWAY		15	-0.2658975	-0.6646322	0.8326772	0.9889943	1	3153	tags=33%, list=28%, signal=46%
REACTOME_PROCESSING_OF_CAPPED_INTRON_CONTAINING_PRE_MRNA	REACTOME_PROCESSING_OF_CAPPED_INTRON_CONTAINING_PRE_MRNA		73	-0.19371632	-0.66459876	0.7529183	0.98846334	1	4081	tags=40%, list=36%, signal=62%
HOLLEMAN_PREDNISOLONE_RESISTANCE_B_ALL_UP	HOLLEMAN_PREDNISOLONE_RESISTANCE_B_ALL_UP		16	-0.220533	-0.6633525	0.85	0.98940253	1	8733	tags=100%, list=78%, signal=454%
WHITFIELD_CELL_CYCLE_G2	WHITFIELD_CELL_CYCLE_G2		84	-0.19808944	-0.6632284	0.89097744	0.9889743	1	2038	tags=20%, list=18%, signal=25%
MANALO_HYPOXIA_UP	MANALO_HYPOXIA_UP		128	-0.2259437	-0.66284114	0.9237918	0.9888983	1	1923	tags=24%, list=17%, signal=29%
REACTOME_MITOTIC_PROMETAPHASE	REACTOME_MITOTIC_PROMETAPHASE		43	-0.2454151	-0.6627823	0.7663366	0.9884069	1	4086	tags=44%, list=36%, signal=69%
KEGG_DNA_REPLICATION	KEGG_DNA_REPLICATION		26	-0.28149077	-0.66138834	0.7819253	0.9895816	1	4983	tags=77%, list=44%, signal=138%
BERENJENO_TRANSFORMED_BY_RHOA_FOREVER_DN	BERENJENO_TRANSFORMED_BY_RHOA_FOREVER_DN		23	-0.27068996	-0.66088706	0.8909091	0.9896335	1	2140	tags=30%, list=19%, signal=38%
HOOI_ST7_TARGETS_UP	HOOI_ST7_TARGETS_UP		39	-0.23539564	-0.6603898	0.95365417	0.98970973	1	1044	tags=15%, list=9%, signal=17%
JAERVINEN_AMPLIFIED_IN_LARYNGEAL_CANCER	JAERVINEN_AMPLIFIED_IN_LARYNGEAL_CANCER		20	-0.20775259	-0.65996766	0.8787879	0.98963946	1	2660	tags=30%, list=24%, signal=39%
WANG_SMARCE1_TARGETS_DN	WANG_SMARCE1_TARGETS_DN		211	-0.16896498	-0.65939605	0.9710145	0.9897712	1	2450	tags=21%, list=22%, signal=27%
MISSIAGLIA_REGULATED_BY_METHYLATION_DN	MISSIAGLIA_REGULATED_BY_METHYLATION_DN		73	-0.22309566	-0.6590653	0.7519531	0.9896501	1	2799	tags=23%, list=25%, signal=31%
LEIN_CEREBELLUM_MARKERS	LEIN_CEREBELLUM_MARKERS		39	-0.22227335	-0.65905505	0.9411765	0.9890996	1	1710	tags=21%, list=15%, signal=24%
JIANG_HYPOXIA_VIA_VHL	JIANG_HYPOXIA_VIA_VHL		24	-0.20030025	-0.6589509	0.8839458	0.98864704	1	2674	tags=29%, list=24%, signal=38%
BILANGES_SERUM_SENSITIVE_GENES	BILANGES_SERUM_SENSITIVE_GENES		50	-0.20654184	-0.6588368	0.9338374	0.98823893	1	1687	tags=16%, list=15%, signal=19%
WOO_LIVER_CANCER_RECURRENCE_UP	WOO_LIVER_CANCER_RECURRENCE_UP		74	-0.24351223	-0.6587882	0.8981132	0.9877483	1	1134	tags=16%, list=10%, signal=18%
REACTOME_G1_S_TRANSITION	REACTOME_G1_S_TRANSITION		73	-0.20830934	-0.65778244	0.7563851	0.9883883	1	4057	tags=38%, list=36%, signal=60%
GENTILE_UV_RESPONSE_CLUSTER_D4	GENTILE_UV_RESPONSE_CLUSTER_D4		29	-0.19843933	-0.6570216	0.90676415	0.9887223	1	2931	tags=31%, list=26%, signal=42%
MORI_PLASMA_CELL_UP	MORI_PLASMA_CELL_UP		30	-0.20308156	-0.6566971	0.8155515	0.988514	1	3438	tags=37%, list=31%, signal=53%
MIPS_17S_U2_SNRNP	MIPS_17S_U2_SNRNP		19	-0.22766912	-0.6559937	0.8055556	0.9888059	1	4081	tags=47%, list=36%, signal=74%
REACTOME_DAG_AND_IP3_SIGNALING	REACTOME_DAG_AND_IP3_SIGNALING		19	-0.24416953	-0.6553623	0.88030887	0.9889255	1	1738	tags=21%, list=16%, signal=25%
REACTOME_SCFSKP2_MEDIATED_DEGRADATION_OF_P27_P21	REACTOME_SCFSKP2_MEDIATED_DEGRADATION_OF_P27_P21		43	-0.2044823	-0.6550351	0.76861167	0.9887755	1	8918	tags=100%, list=80%, signal=489%
FIGUEROA_AML_METHYLATION_CLUSTER_5_DN	FIGUEROA_AML_METHYLATION_CLUSTER_5_DN		25	-0.25493574	-0.65498936	0.9084507	0.98827446	1	2752	tags=32%, list=25%, signal=42%
UZONYI_RESPONSE_TO_LEUKOTRIENE_AND_THROMBIN	UZONYI_RESPONSE_TO_LEUKOTRIENE_AND_THROMBIN		28	-0.27217922	-0.6539368	0.8903846	0.9889203	1	1195	tags=18%, list=11%, signal=20%
PICCALUGA_ANGIOIMMUNOBLASTIC_LYMPHOMA_UP	PICCALUGA_ANGIOIMMUNOBLASTIC_LYMPHOMA_UP		121	-0.26453713	-0.6539293	0.8477842	0.9883692	1	2455	tags=33%, list=22%, signal=42%
REACTOME_APC_C_CDC20_MEDIATED_DEGRADATION_OF_MITOTIC_PROTEINS	REACTOME_APC_C_CDC20_MEDIATED_DEGRADATION_OF_MITOTIC_PROTEINS		50	-0.19797073	-0.6537363	0.7629482	0.98805135	1	2624	tags=20%, list=23%, signal=26%
VARELA_ZMPSTE24_TARGETS_UP	VARELA_ZMPSTE24_TARGETS_UP		24	-0.22992028	-0.6536687	0.8940754	0.9875836	1	2953	tags=33%, list=26%, signal=45%
MORI_SMALL_PRE_BII_LYMPHOCYTE_UP	MORI_SMALL_PRE_BII_LYMPHOCYTE_UP		63	-0.19024128	-0.65310496	0.94	0.9877046	1	2481	tags=22%, list=22%, signal=28%
NAGASHIMA_NRG1_SIGNALING_DN	NAGASHIMA_NRG1_SIGNALING_DN		24	-0.232012	-0.6511941	0.9532374	0.9893555	1	230	tags=8%, list=2%, signal=8%
VALK_AML_CLUSTER_8	VALK_AML_CLUSTER_8		16	-0.2624568	-0.6511019	0.9227941	0.98889977	1	3117	tags=44%, list=28%, signal=61%
PID_RAS_PATHWAY	PID_RAS_PATHWAY		24	-0.2355397	-0.6506649	0.9104205	0.98882073	1	3755	tags=58%, list=34%, signal=88%
MORI_IMMATURE_B_LYMPHOCYTE_DN	MORI_IMMATURE_B_LYMPHOCYTE_DN		61	-0.23883504	-0.65038425	0.80784315	0.98858553	1	4419	tags=56%, list=39%, signal=92%
IVANOVA_HEMATOPOIESIS_INTERMEDIATE_PROGENITOR	IVANOVA_HEMATOPOIESIS_INTERMEDIATE_PROGENITOR		79	-0.16128245	-0.6487323	0.9037037	0.98996246	1	3639	tags=32%, list=32%, signal=47%
MAYBURD_RESPONSE_TO_L663536_UP	MAYBURD_RESPONSE_TO_L663536_UP		15	-0.22645986	-0.6482545	0.9096154	0.98994875	1	3089	tags=27%, list=28%, signal=37%
REACTOME_DNA_REPLICATION	REACTOME_DNA_REPLICATION		114	-0.2168205	-0.6480095	0.776	0.989665	1	4086	tags=42%, list=36%, signal=66%
JOHNSTONE_PARVB_TARGETS_3_UP	JOHNSTONE_PARVB_TARGETS_3_UP		247	-0.16596973	-0.64782584	0.932971	0.989326	1	2462	tags=19%, list=22%, signal=24%
SHAFFER_IRF4_MULTIPLE_MYELOMA_PROGRAM	SHAFFER_IRF4_MULTIPLE_MYELOMA_PROGRAM		25	-0.23934194	-0.64731765	0.909427	0.9893275	1	3094	tags=36%, list=28%, signal=50%
SASSON_RESPONSE_TO_FORSKOLIN_DN	SASSON_RESPONSE_TO_FORSKOLIN_DN		60	-0.2085075	-0.64715147	0.9320558	0.9889581	1	2918	tags=28%, list=26%, signal=38%
ONDER_CDH1_TARGETS_3_DN	ONDER_CDH1_TARGETS_3_DN		27	-0.29571512	-0.645951	0.92387545	0.989786	1	747	tags=15%, list=7%, signal=16%
BROWNE_HCMV_INFECTION_18HR_UP	BROWNE_HCMV_INFECTION_18HR_UP		109	-0.17622453	-0.64569205	0.9737762	0.98952156	1	3220	tags=31%, list=29%, signal=43%
PID_HIF1_TFPATHWAY	PID_HIF1_TFPATHWAY		44	-0.20824657	-0.64565825	0.95204264	0.9890022	1	2956	tags=34%, list=26%, signal=46%
MUELLER_PLURINET	MUELLER_PLURINET		198	-0.17917445	-0.64457995	0.8066406	0.9896908	1	4066	tags=35%, list=36%, signal=54%
DELPUECH_FOXO3_TARGETS_DN	DELPUECH_FOXO3_TARGETS_DN		31	-0.22584692	-0.6442583	0.90548205	0.9894587	1	4118	tags=35%, list=37%, signal=56%
WUNDER_INFLAMMATORY_RESPONSE_AND_CHOLESTEROL_UP	WUNDER_INFLAMMATORY_RESPONSE_AND_CHOLESTEROL_UP		33	-0.2584216	-0.6432268	0.91650856	0.9899864	1	2438	tags=36%, list=22%, signal=46%
BIOCARTA_RHO_PATHWAY	BIOCARTA_RHO_PATHWAY		27	-0.20637172	-0.6427346	0.8747795	0.98998815	1	3860	tags=41%, list=34%, signal=62%
THEILGAARD_NEUTROPHIL_AT_SKIN_WOUND_UP	THEILGAARD_NEUTROPHIL_AT_SKIN_WOUND_UP		51	-0.20533966	-0.6427107	0.9118705	0.98946357	1	2393	tags=25%, list=21%, signal=32%
TAKEDA_TARGETS_OF_NUP98_HOXA9_FUSION_8D_DN	TAKEDA_TARGETS_OF_NUP98_HOXA9_FUSION_8D_DN		115	-0.24073447	-0.64231014	0.91992885	0.9893799	1	1285	tags=17%, list=11%, signal=19%
REACTOME_DNA_STRAND_ELONGATION	REACTOME_DNA_STRAND_ELONGATION		21	-0.28945854	-0.6420933	0.8	0.9890565	1	4748	tags=76%, list=42%, signal=132%
DOANE_RESPONSE_TO_ANDROGEN_UP	DOANE_RESPONSE_TO_ANDROGEN_UP		95	-0.17033629	-0.6413588	0.97649187	0.98929346	1	1937	tags=16%, list=17%, signal=19%
MARCINIAK_ER_STRESS_RESPONSE_VIA_CHOP	MARCINIAK_ER_STRESS_RESPONSE_VIA_CHOP		20	-0.2144398	-0.640044	0.916501	0.9901398	1	977	tags=10%, list=9%, signal=11%
YAO_TEMPORAL_RESPONSE_TO_PROGESTERONE_CLUSTER_7	YAO_TEMPORAL_RESPONSE_TO_PROGESTERONE_CLUSTER_7		55	-0.17104857	-0.6385474	0.91917294	0.99125975	1	4739	tags=45%, list=42%, signal=78%
ZAMORA_NOS2_TARGETS_UP	ZAMORA_NOS2_TARGETS_UP		48	-0.18158366	-0.6383297	0.8557114	0.9909148	1	2562	tags=21%, list=23%, signal=27%
ZHOU_TNF_SIGNALING_4HR	ZHOU_TNF_SIGNALING_4HR		35	-0.19819644	-0.6374759	0.89694655	0.9912835	1	3960	tags=49%, list=35%, signal=75%
MAHADEVAN_IMATINIB_RESISTANCE_UP	MAHADEVAN_IMATINIB_RESISTANCE_UP		16	-0.27595556	-0.63657796	0.9317343	0.99167216	1	2036	tags=31%, list=18%, signal=38%
MITSIADES_RESPONSE_TO_APLIDIN_DN	MITSIADES_RESPONSE_TO_APLIDIN_DN		129	-0.18970846	-0.6358734	0.8326923	0.9918386	1	3511	tags=35%, list=31%, signal=50%
VANOEVELEN_MYOGENESIS_SIN3A_TARGETS	VANOEVELEN_MYOGENESIS_SIN3A_TARGETS		114	-0.14889048	-0.63577634	0.9592593	0.9913875	1	2653	tags=21%, list=24%, signal=27%
AMIT_EGF_RESPONSE_240_HELA	AMIT_EGF_RESPONSE_240_HELA		41	-0.18946823	-0.63571393	0.9594096	0.9909041	1	1536	tags=12%, list=14%, signal=14%
PID_NFAT_3PATHWAY	PID_NFAT_3PATHWAY		27	-0.19714493	-0.6344669	0.914611	0.99157065	1	2878	tags=26%, list=26%, signal=35%
HAHTOLA_MYCOSIS_FUNGOIDES_CD4_UP	HAHTOLA_MYCOSIS_FUNGOIDES_CD4_UP		38	-0.2271072	-0.6344614	0.9417293	0.9910315	1	783	tags=11%, list=7%, signal=11%
MIKKELSEN_ES_HCP_WITH_H3_UNMETHYLATED	MIKKELSEN_ES_HCP_WITH_H3_UNMETHYLATED		30	-0.24298592	-0.6333828	0.95229006	0.991501	1	2603	tags=37%, list=23%, signal=48%
ASTIER_INTEGRIN_SIGNALING	ASTIER_INTEGRIN_SIGNALING		35	-0.19401845	-0.6333333	0.94981414	0.9910086	1	3428	tags=34%, list=31%, signal=49%
KEGG_OLFACTORY_TRANSDUCTION	KEGG_OLFACTORY_TRANSDUCTION		17	-0.25800204	-0.6326711	0.9273743	0.9911167	1	396	tags=12%, list=4%, signal=12%
FLECHNER_BIOPSY_KIDNEY_TRANSPLANT_REJECTED_VS_OK_UP	FLECHNER_BIOPSY_KIDNEY_TRANSPLANT_REJECTED_VS_OK_UP		63	-0.27199835	-0.6325363	0.8484849	0.99071115	1	2120	tags=25%, list=19%, signal=31%
KYNG_DNA_DAMAGE_BY_4NQO_OR_UV	KYNG_DNA_DAMAGE_BY_4NQO_OR_UV		37	-0.20148721	-0.6321796	0.9588785	0.9904982	1	414	tags=8%, list=4%, signal=8%
KEGG_RENAL_CELL_CARCINOMA	KEGG_RENAL_CELL_CARCINOMA		45	-0.19318753	-0.6298924	0.91525424	0.9922079	1	3755	tags=42%, list=34%, signal=63%
REACTOME_DOWNSTREAM_SIGNALING_OF_ACTIVATED_FGFR	REACTOME_DOWNSTREAM_SIGNALING_OF_ACTIVATED_FGFR		60	-0.17312562	-0.62849885	0.9608209	0.9930294	1	1871	tags=17%, list=17%, signal=20%
SHEPARD_BMYB_TARGETS	SHEPARD_BMYB_TARGETS		38	-0.23085302	-0.62834823	0.95185184	0.9926415	1	1596	tags=18%, list=14%, signal=21%
ZHAN_MULTIPLE_MYELOMA_MF_DN	ZHAN_MULTIPLE_MYELOMA_MF_DN		16	-0.25671428	-0.62822896	0.9444444	0.99221295	1	551	tags=13%, list=5%, signal=13%
PID_TXA2PATHWAY	PID_TXA2PATHWAY		35	-0.21588273	-0.628168	0.9246324	0.9917323	1	3559	tags=43%, list=32%, signal=63%
MORI_PRE_BI_LYMPHOCYTE_UP	MORI_PRE_BI_LYMPHOCYTE_UP		59	-0.20875712	-0.62692523	0.8757062	0.9924458	1	1220	tags=12%, list=11%, signal=13%
CHUNG_BLISTER_CYTOTOXICITY_UP	CHUNG_BLISTER_CYTOTOXICITY_UP		87	-0.16267209	-0.62634754	0.9038113	0.99246866	1	2869	tags=23%, list=26%, signal=31%
FIGUEROA_AML_METHYLATION_CLUSTER_2_UP	FIGUEROA_AML_METHYLATION_CLUSTER_2_UP		20	-0.22097199	-0.62604773	0.95955884	0.99221885	1	1796	tags=20%, list=16%, signal=24%
HU_GENOTOXIC_DAMAGE_4HR	HU_GENOTOXIC_DAMAGE_4HR		25	-0.24845536	-0.6259489	0.86732674	0.99176043	1	3550	tags=44%, list=32%, signal=64%
IVANOVSKA_MIR106B_TARGETS	IVANOVSKA_MIR106B_TARGETS		39	-0.18629752	-0.62493277	0.91039425	0.9921809	1	1976	tags=21%, list=18%, signal=25%
REACTOME_MAP_KINASE_ACTIVATION_IN_TLR_CASCADE	REACTOME_MAP_KINASE_ACTIVATION_IN_TLR_CASCADE		27	-0.20086901	-0.6247648	0.89700377	0.9917953	1	2746	tags=22%, list=25%, signal=29%
KOKKINAKIS_METHIONINE_DEPRIVATION_48HR_DN	KOKKINAKIS_METHIONINE_DEPRIVATION_48HR_DN		47	-0.18869399	-0.6245639	0.95535713	0.9914455	1	2044	tags=21%, list=18%, signal=26%
CHEMNITZ_RESPONSE_TO_PROSTAGLANDIN_E2_UP	CHEMNITZ_RESPONSE_TO_PROSTAGLANDIN_E2_UP		76	-0.19241887	-0.6239981	0.85958254	0.9914328	1	3232	tags=34%, list=29%, signal=48%
REACTOME_SIGNALLING_TO_ERKS	REACTOME_SIGNALLING_TO_ERKS		21	-0.20333531	-0.6213283	0.9075786	0.99332047	1	2518	tags=19%, list=22%, signal=25%
KONG_E2F3_TARGETS	KONG_E2F3_TARGETS		63	-0.2641686	-0.6199278	0.7984032	0.99403113	1	4590	tags=59%, list=41%, signal=99%
BRACHAT_RESPONSE_TO_CAMPTOTHECIN_DN	BRACHAT_RESPONSE_TO_CAMPTOTHECIN_DN		26	-0.18889154	-0.6192409	0.91714835	0.9941254	1	4372	tags=46%, list=39%, signal=76%
QI_HYPOXIA	QI_HYPOXIA		92	-0.1853621	-0.61910266	0.9692586	0.99370563	1	1748	tags=16%, list=16%, signal=19%
BROWNE_HCMV_INFECTION_1HR_UP	BROWNE_HCMV_INFECTION_1HR_UP		33	-0.21837209	-0.618499	0.98568875	0.9937431	1	1680	tags=21%, list=15%, signal=25%
REACTOME_M_G1_TRANSITION	REACTOME_M_G1_TRANSITION		57	-0.20176995	-0.61815464	0.7934363	0.9935308	1	4057	tags=39%, list=36%, signal=60%
GRADE_COLON_VS_RECTAL_CANCER_UP	GRADE_COLON_VS_RECTAL_CANCER_UP		21	-0.23475572	-0.6176084	0.94716984	0.9935046	1	3300	tags=33%, list=29%, signal=47%
PID_HES_HEYPATHWAY	PID_HES_HEYPATHWAY		23	-0.21560748	-0.61750925	0.959854	0.99305475	1	3162	tags=39%, list=28%, signal=54%
VERRECCHIA_EARLY_RESPONSE_TO_TGFB1	VERRECCHIA_EARLY_RESPONSE_TO_TGFB1		43	-0.23312232	-0.6172155	0.8623327	0.9927594	1	2396	tags=26%, list=21%, signal=32%
KEGG_BASAL_TRANSCRIPTION_FACTORS	KEGG_BASAL_TRANSCRIPTION_FACTORS		22	-0.1930901	-0.6171174	0.8967495	0.99230117	1	2566	tags=18%, list=23%, signal=24%
DAVIES_MULTIPLE_MYELOMA_VS_MGUS_DN	DAVIES_MULTIPLE_MYELOMA_VS_MGUS_DN		22	-0.24208641	-0.61595875	0.8954955	0.9927942	1	2636	tags=32%, list=24%, signal=42%
YAO_TEMPORAL_RESPONSE_TO_PROGESTERONE_CLUSTER_14	YAO_TEMPORAL_RESPONSE_TO_PROGESTERONE_CLUSTER_14		95	-0.15341914	-0.6158156	0.8639847	0.9923794	1	2607	tags=15%, list=23%, signal=19%
REACTOME_SIGNALING_BY_ROBO_RECEPTOR	REACTOME_SIGNALING_BY_ROBO_RECEPTOR		19	-0.24764732	-0.61492574	0.93084115	0.9926127	1	1355	tags=16%, list=12%, signal=18%
TAKEDA_TARGETS_OF_NUP98_HOXA9_FUSION_6HR_DN	TAKEDA_TARGETS_OF_NUP98_HOXA9_FUSION_6HR_DN		26	-0.24622247	-0.6135258	0.92830884	0.993279	1	2061	tags=23%, list=18%, signal=28%
REACTOME_ABORTIVE_ELONGATION_OF_HIV1_TRANSCRIPT_IN_THE_ABSENCE_OF_TAT	REACTOME_ABORTIVE_ELONGATION_OF_HIV1_TRANSCRIPT_IN_THE_ABSENCE_OF_TAT		19	-0.20663744	-0.6129496	0.87673956	0.99321556	1	8889	tags=100%, list=79%, signal=484%
LIANG_HEMATOPOIESIS_STEM_CELL_NUMBER_SMALL_VS_HUGE_UP	LIANG_HEMATOPOIESIS_STEM_CELL_NUMBER_SMALL_VS_HUGE_UP		23	-0.20385244	-0.61289257	0.94174755	0.992727	1	2616	tags=22%, list=23%, signal=28%
SCIBETTA_KDM5B_TARGETS_DN	SCIBETTA_KDM5B_TARGETS_DN		47	-0.19109085	-0.6120757	0.9511278	0.9929232	1	888	tags=9%, list=8%, signal=9%
BALDWIN_PRKCI_TARGETS_UP	BALDWIN_PRKCI_TARGETS_UP		27	-0.20907591	-0.6112949	0.9514019	0.9930423	1	1422	tags=19%, list=13%, signal=21%
MEISSNER_BRAIN_HCP_WITH_H3_UNMETHYLATED	MEISSNER_BRAIN_HCP_WITH_H3_UNMETHYLATED		17	-0.24506342	-0.6102084	0.9367816	0.99341655	1	3830	tags=53%, list=34%, signal=80%
DING_LUNG_CANCER_EXPRESSION_BY_COPY_NUMBER	DING_LUNG_CANCER_EXPRESSION_BY_COPY_NUMBER		54	-0.1743932	-0.60925955	0.84803003	0.9936816	1	2610	tags=22%, list=23%, signal=29%
PID_INTEGRIN_CS_PATHWAY	PID_INTEGRIN_CS_PATHWAY		16	-0.2651035	-0.6091478	0.9540441	0.99325174	1	2798	tags=50%, list=25%, signal=67%
BURTON_ADIPOGENESIS_1	BURTON_ADIPOGENESIS_1		26	-0.21423185	-0.6071237	0.94434136	0.99431545	1	1775	tags=23%, list=16%, signal=27%
PID_FCER1PATHWAY	PID_FCER1PATHWAY		39	-0.21847701	-0.6069775	0.9075786	0.99389535	1	2746	tags=31%, list=25%, signal=41%
TIEN_INTESTINE_PROBIOTICS_24HR_UP	TIEN_INTESTINE_PROBIOTICS_24HR_UP		341	-0.14914595	-0.6047101	0.9082218	0.99519485	1	2660	tags=18%, list=24%, signal=23%
VALK_AML_CLUSTER_4	VALK_AML_CLUSTER_4		18	-0.23646513	-0.6041074	0.92115384	0.99509495	1	2968	tags=39%, list=27%, signal=53%
PARK_APL_PATHOGENESIS_DN	PARK_APL_PATHOGENESIS_DN		35	-0.21143529	-0.60410714	0.94384056	0.9945594	1	2477	tags=29%, list=22%, signal=37%
PID_GLYPICAN_1PATHWAY	PID_GLYPICAN_1PATHWAY		15	-0.25725484	-0.60289997	0.9588015	0.9949811	1	3559	tags=53%, list=32%, signal=78%
MARTIN_INTERACT_WITH_HDAC	MARTIN_INTERACT_WITH_HDAC		30	-0.17684591	-0.6023929	0.93869734	0.99485755	1	1804	tags=17%, list=16%, signal=20%
BIOCARTA_MPR_PATHWAY	BIOCARTA_MPR_PATHWAY		22	-0.18678357	-0.60168153	0.9298893	0.9948893	1	2955	tags=23%, list=26%, signal=31%
ISHIDA_E2F_TARGETS	ISHIDA_E2F_TARGETS		37	-0.26591957	-0.5999808	0.8079208	0.9956865	1	4236	tags=59%, list=38%, signal=95%
REACTOME_CYCLIN_E_ASSOCIATED_EVENTS_DURING_G1_S_TRANSITION_	REACTOME_CYCLIN_E_ASSOCIATED_EVENTS_DURING_G1_S_TRANSITION_		50	-0.17799886	-0.59949917	0.82965934	0.99552727	1	3930	tags=30%, list=35%, signal=46%
REACTOME_MHC_CLASS_II_ANTIGEN_PRESENTATION	REACTOME_MHC_CLASS_II_ANTIGEN_PRESENTATION		55	-0.1708486	-0.59937954	0.91493386	0.9950876	1	4958	tags=51%, list=44%, signal=91%
REACTOME_METABOLISM_OF_NON_CODING_RNA	REACTOME_METABOLISM_OF_NON_CODING_RNA		27	-0.20544267	-0.59891737	0.8303748	0.9949087	1	8904	tags=100%, list=80%, signal=487%
BIOCARTA_BCR_PATHWAY	BIOCARTA_BCR_PATHWAY		20	-0.22901942	-0.59878737	0.9033457	0.99445814	1	4092	tags=40%, list=37%, signal=63%
CHANG_CYCLING_GENES	CHANG_CYCLING_GENES		84	-0.23053388	-0.59768456	0.8224852	0.99475265	1	3263	tags=36%, list=29%, signal=50%
REACTOME_RECRUITMENT_OF_MITOTIC_CENTROSOME_PROTEINS_AND_COMPLEXES	REACTOME_RECRUITMENT_OF_MITOTIC_CENTROSOME_PROTEINS_AND_COMPLEXES		31	-0.18137869	-0.5970893	0.9220779	0.99470824	1	4732	tags=52%, list=42%, signal=89%
GUO_HEX_TARGETS_DN	GUO_HEX_TARGETS_DN		46	-0.20532341	-0.5959774	0.95395947	0.994987	1	1022	tags=13%, list=9%, signal=14%
WILENSKY_RESPONSE_TO_DARAPLADIB	WILENSKY_RESPONSE_TO_DARAPLADIB		20	-0.28230616	-0.5950649	0.8788991	0.9951921	1	783	tags=20%, list=7%, signal=21%
KEGG_REGULATION_OF_ACTIN_CYTOSKELETON	KEGG_REGULATION_OF_ACTIN_CYTOSKELETON		137	-0.16906627	-0.5948132	0.9909256	0.9948495	1	2479	tags=23%, list=22%, signal=29%
ZHANG_PROLIFERATING_VS_QUIESCENT	ZHANG_PROLIFERATING_VS_QUIESCENT		32	-0.21680544	-0.59460145	0.9330784	0.9944598	1	1748	tags=22%, list=16%, signal=26%
SONG_TARGETS_OF_IE86_CMV_PROTEIN	SONG_TARGETS_OF_IE86_CMV_PROTEIN		41	-0.23713347	-0.5945436	0.8356436	0.9939727	1	4376	tags=49%, list=39%, signal=80%
HORIUCHI_WTAP_TARGETS_DN	HORIUCHI_WTAP_TARGETS_DN		176	-0.17755543	-0.5936021	0.8914729	0.99410826	1	2864	tags=27%, list=26%, signal=36%
SHAFFER_IRF4_TARGETS_IN_ACTIVATED_B_LYMPHOCYTE	SHAFFER_IRF4_TARGETS_IN_ACTIVATED_B_LYMPHOCYTE		55	-0.17044236	-0.593574	0.9635701	0.9935951	1	3744	tags=42%, list=33%, signal=63%
XU_HGF_SIGNALING_NOT_VIA_AKT1_6HR	XU_HGF_SIGNALING_NOT_VIA_AKT1_6HR		19	-0.23535663	-0.5916652	0.9375	0.9944442	1	3268	tags=37%, list=29%, signal=52%
JOHANSSON_GLIOMAGENESIS_BY_PDGFB_UP	JOHANSSON_GLIOMAGENESIS_BY_PDGFB_UP		30	-0.19996665	-0.59031886	0.9412916	0.99488103	1	3550	tags=40%, list=32%, signal=58%
SCHLOSSER_MYC_TARGETS_AND_SERUM_RESPONSE_UP	SCHLOSSER_MYC_TARGETS_AND_SERUM_RESPONSE_UP		30	-0.17418756	-0.5899075	0.9292543	0.99467444	1	3305	tags=30%, list=30%, signal=42%
GENTILE_UV_RESPONSE_CLUSTER_D5	GENTILE_UV_RESPONSE_CLUSTER_D5		23	-0.17979434	-0.5894333	0.94434136	0.99446607	1	1969	tags=17%, list=18%, signal=21%
MARSON_FOXP3_TARGETS_UP	MARSON_FOXP3_TARGETS_UP		52	-0.2072841	-0.5887343	0.9328358	0.9944371	1	1992	tags=19%, list=18%, signal=23%
YANG_BREAST_CANCER_ESR1_LASER_UP	YANG_BREAST_CANCER_ESR1_LASER_UP		15	-0.22046098	-0.5884134	0.9264151	0.9941266	1	142	tags=7%, list=1%, signal=7%
REACTOME_TRANS_GOLGI_NETWORK_VESICLE_BUDDING	REACTOME_TRANS_GOLGI_NETWORK_VESICLE_BUDDING		37	-0.15843959	-0.584562	0.9348659	0.9962764	1	2162	tags=16%, list=19%, signal=20%
WANG_TUMOR_INVASIVENESS_UP	WANG_TUMOR_INVASIVENESS_UP		248	-0.12244676	-0.5840776	0.94795537	0.9960891	1	3952	tags=31%, list=35%, signal=46%
BARRIER_CANCER_RELAPSE_NORMAL_SAMPLE_DN	BARRIER_CANCER_RELAPSE_NORMAL_SAMPLE_DN		15	-0.1967495	-0.5839219	0.93358636	0.995661	1	1454	tags=13%, list=13%, signal=15%
SHETH_LIVER_CANCER_VS_TXNIP_LOSS_PAM6	SHETH_LIVER_CANCER_VS_TXNIP_LOSS_PAM6		30	-0.21058099	-0.58380175	0.97636366	0.9951974	1	2374	tags=30%, list=21%, signal=38%
REACTOME_TRNA_AMINOACYLATION	REACTOME_TRNA_AMINOACYLATION		20	-0.1900161	-0.5836792	0.8974855	0.99475944	1	9075	tags=100%, list=81%, signal=527%
BOYAULT_LIVER_CANCER_SUBCLASS_G3_UP	BOYAULT_LIVER_CANCER_SUBCLASS_G3_UP		120	-0.17039664	-0.5834749	0.84261036	0.99437195	1	3341	tags=28%, list=30%, signal=39%
ZHOU_CELL_CYCLE_GENES_IN_IR_RESPONSE_6HR	ZHOU_CELL_CYCLE_GENES_IN_IR_RESPONSE_6HR		52	-0.24974187	-0.5833181	0.8386454	0.99397784	1	4448	tags=56%, list=40%, signal=92%
CROONQUIST_IL6_DEPRIVATION_DN	CROONQUIST_IL6_DEPRIVATION_DN		64	-0.23005746	-0.5828836	0.8522954	0.9937242	1	3997	tags=42%, list=36%, signal=65%
KEGG_ETHER_LIPID_METABOLISM	KEGG_ETHER_LIPID_METABOLISM		22	-0.21077314	-0.5803358	0.9734849	0.99490327	1	1462	tags=14%, list=13%, signal=16%
REACTOME_INTERFERON_GAMMA_SIGNALING	REACTOME_INTERFERON_GAMMA_SIGNALING		32	-0.2317139	-0.5797174	0.9135338	0.99480367	1	2762	tags=31%, list=25%, signal=41%
NIELSEN_LIPOSARCOMA_DN	NIELSEN_LIPOSARCOMA_DN		15	-0.23350841	-0.5788246	0.9720149	0.99485224	1	2078	tags=27%, list=19%, signal=33%
PID_FOXM1PATHWAY	PID_FOXM1PATHWAY		25	-0.22128922	-0.57851297	0.86939573	0.9945236	1	3211	tags=32%, list=29%, signal=45%
TARTE_PLASMA_CELL_VS_B_LYMPHOCYTE_UP	TARTE_PLASMA_CELL_VS_B_LYMPHOCYTE_UP		60	-0.17379223	-0.57846373	0.9711191	0.9940327	1	3486	tags=33%, list=31%, signal=48%
MIPS_RNA_POLYMERASE_II	MIPS_RNA_POLYMERASE_II		15	-0.20656355	-0.5784305	0.90945673	0.99353474	1	8889	tags=100%, list=79%, signal=484%
VERRECCHIA_DELAYED_RESPONSE_TO_TGFB1	VERRECCHIA_DELAYED_RESPONSE_TO_TGFB1		29	-0.21169181	-0.5781596	0.94756556	0.9931974	1	3187	tags=45%, list=28%, signal=62%
ODONNELL_TFRC_TARGETS_DN	ODONNELL_TFRC_TARGETS_DN		64	-0.20699936	-0.5771101	0.8994197	0.9932703	1	3232	tags=36%, list=29%, signal=50%
MANALO_HYPOXIA_DN	MANALO_HYPOXIA_DN		169	-0.17232767	-0.576708	0.8549323	0.9930006	1	4376	tags=40%, list=39%, signal=64%
SHEDDEN_LUNG_CANCER_POOR_SURVIVAL_A6	SHEDDEN_LUNG_CANCER_POOR_SURVIVAL_A6		269	-0.17178471	-0.57655257	0.9052224	0.9925687	1	3627	tags=33%, list=32%, signal=48%
PLASARI_TGFB1_TARGETS_10HR_DN	PLASARI_TGFB1_TARGETS_10HR_DN		152	-0.19524579	-0.57623947	0.9962963	0.9922336	1	2799	tags=32%, list=25%, signal=42%
WEI_MYCN_TARGETS_WITH_E_BOX	WEI_MYCN_TARGETS_WITH_E_BOX		421	-0.13371296	-0.5754354	0.95437264	0.99219716	1	2585	tags=19%, list=23%, signal=24%
BIOCARTA_PROTEASOME_PATHWAY	BIOCARTA_PROTEASOME_PATHWAY		25	-0.20415287	-0.5743022	0.8960499	0.9923729	1	8918	tags=100%, list=80%, signal=490%
FRIDMAN_SENESCENCE_UP	FRIDMAN_SENESCENCE_UP		48	-0.2086563	-0.5742952	0.9672727	0.9918571	1	1580	tags=17%, list=14%, signal=19%
DANG_MYC_TARGETS_UP	DANG_MYC_TARGETS_UP		93	-0.14006484	-0.57055604	0.9185606	0.9935494	1	3612	tags=30%, list=32%, signal=44%
STONER_ESOPHAGEAL_CARCINOGENESIS_UP	STONER_ESOPHAGEAL_CARCINOGENESIS_UP		21	-0.17813799	-0.5699451	0.9321357	0.9933995	1	3191	tags=29%, list=28%, signal=40%
GARGALOVIC_RESPONSE_TO_OXIDIZED_PHOSPHOLIPIDS_YELLOW_UP	GARGALOVIC_RESPONSE_TO_OXIDIZED_PHOSPHOLIPIDS_YELLOW_UP		15	-0.2039398	-0.5664759	0.9636015	0.99486476	1	2878	tags=33%, list=26%, signal=45%
MARKEY_RB1_ACUTE_LOF_DN	MARKEY_RB1_ACUTE_LOF_DN		157	-0.17983839	-0.56526345	0.9339806	0.995045	1	3191	tags=30%, list=28%, signal=41%
JAATINEN_HEMATOPOIETIC_STEM_CELL_DN	JAATINEN_HEMATOPOIETIC_STEM_CELL_DN		137	-0.21104594	-0.56510735	0.980427	0.99460506	1	1964	tags=21%, list=18%, signal=25%
MARTENS_BOUND_BY_PML_RARA_FUSION	MARTENS_BOUND_BY_PML_RARA_FUSION		246	-0.1448797	-0.56460863	0.97996354	0.99439925	1	3151	tags=28%, list=28%, signal=39%
RUTELLA_RESPONSE_TO_HGF_UP	RUTELLA_RESPONSE_TO_HGF_UP		257	-0.16786194	-0.56258416	0.992674	0.9950582	1	2512	tags=23%, list=22%, signal=28%
REACTOME_HOST_INTERACTIONS_OF_HIV_FACTORS	REACTOME_HOST_INTERACTIONS_OF_HIV_FACTORS		89	-0.14391623	-0.5602899	0.9111969	0.99573594	1	3368	tags=24%, list=30%, signal=33%
RIZ_ERYTHROID_DIFFERENTIATION_CCNE1	RIZ_ERYTHROID_DIFFERENTIATION_CCNE1		28	-0.17575349	-0.5582357	0.96603775	0.99626434	1	4048	tags=39%, list=36%, signal=61%
REACTOME_COSTIMULATION_BY_THE_CD28_FAMILY	REACTOME_COSTIMULATION_BY_THE_CD28_FAMILY		40	-0.20366861	-0.5553635	0.9647495	0.9972239	1	1681	tags=18%, list=15%, signal=21%
CROONQUIST_NRAS_VS_STROMAL_STIMULATION_UP	CROONQUIST_NRAS_VS_STROMAL_STIMULATION_UP		22	-0.23209874	-0.55213726	0.94085026	0.99834746	1	1650	tags=23%, list=15%, signal=27%
REACTOME_TRANSPORT_OF_RIBONUCLEOPROTEINS_INTO_THE_HOST_NUCLEUS	REACTOME_TRANSPORT_OF_RIBONUCLEOPROTEINS_INTO_THE_HOST_NUCLEUS		17	-0.20525892	-0.5503304	0.91617936	0.9987254	1	8904	tags=100%, list=80%, signal=487%
REACTOME_PI_3K_CASCADE	REACTOME_PI_3K_CASCADE		31	-0.17494899	-0.5501772	0.9921875	0.9982875	1	2479	tags=23%, list=22%, signal=29%
RIZ_ERYTHROID_DIFFERENTIATION_HBZ	RIZ_ERYTHROID_DIFFERENTIATION_HBZ		29	-0.18518223	-0.54650867	0.9907579	0.99951	1	2932	tags=28%, list=26%, signal=37%
REACTOME_DARPP_32_EVENTS	REACTOME_DARPP_32_EVENTS		15	-0.19118506	-0.54621863	0.9699248	0.9991427	1	2213	tags=20%, list=20%, signal=25%
HADDAD_T_LYMPHOCYTE_AND_NK_PROGENITOR_DN	HADDAD_T_LYMPHOCYTE_AND_NK_PROGENITOR_DN		47	-0.21697453	-0.54569924	0.97773653	0.9988762	1	1831	tags=26%, list=16%, signal=30%
CHANG_CORE_SERUM_RESPONSE_UP	CHANG_CORE_SERUM_RESPONSE_UP		136	-0.13577656	-0.5451393	0.9739777	0.99862015	1	3691	tags=30%, list=33%, signal=44%
GARGALOVIC_RESPONSE_TO_OXIDIZED_PHOSPHOLIPIDS_TURQUOISE_DN	GARGALOVIC_RESPONSE_TO_OXIDIZED_PHOSPHOLIPIDS_TURQUOISE_DN		23	-0.20055395	-0.5450517	0.93083006	0.99812865	1	4380	tags=43%, list=39%, signal=71%
FLECHNER_BIOPSY_KIDNEY_TRANSPLANT_OK_VS_DONOR_DN	FLECHNER_BIOPSY_KIDNEY_TRANSPLANT_OK_VS_DONOR_DN		15	-0.1742824	-0.54494715	0.96303505	0.99765354	1	9250	tags=100%, list=83%, signal=574%
REACTOME_NEP_NS2_INTERACTS_WITH_THE_CELLULAR_EXPORT_MACHINERY	REACTOME_NEP_NS2_INTERACTS_WITH_THE_CELLULAR_EXPORT_MACHINERY		16	-0.20524058	-0.54464597	0.9158513	0.997267	1	8904	tags=100%, list=80%, signal=487%
FAELT_B_CLL_WITH_VH3_21_UP	FAELT_B_CLL_WITH_VH3_21_UP		28	-0.17372954	-0.54445463	0.955684	0.99683017	1	3665	tags=36%, list=33%, signal=53%
REACTOME_TRANSPORT_TO_THE_GOLGI_AND_SUBSEQUENT_MODIFICATION	REACTOME_TRANSPORT_TO_THE_GOLGI_AND_SUBSEQUENT_MODIFICATION		21	-0.18162017	-0.5443555	0.9662289	0.9963757	1	3504	tags=33%, list=31%, signal=48%
BENPORATH_PROLIFERATION	BENPORATH_PROLIFERATION		88	-0.18351673	-0.54426944	0.8856016	0.99588746	1	4766	tags=45%, list=43%, signal=79%
GARCIA_TARGETS_OF_FLI1_AND_DAX1_DN	GARCIA_TARGETS_OF_FLI1_AND_DAX1_DN		88	-0.15281834	-0.54260164	0.9812734	0.99612296	1	2786	tags=22%, list=25%, signal=29%
REACTOME_NGF_SIGNALLING_VIA_TRKA_FROM_THE_PLASMA_MEMBRANE	REACTOME_NGF_SIGNALLING_VIA_TRKA_FROM_THE_PLASMA_MEMBRANE		82	-0.14165923	-0.54118013	0.9853211	0.9961976	1	1990	tags=16%, list=18%, signal=19%
PID_AURORA_B_PATHWAY	PID_AURORA_B_PATHWAY		27	-0.20971987	-0.5369667	0.9058116	0.99751824	1	3191	tags=33%, list=28%, signal=47%
BURTON_ADIPOGENESIS_PEAK_AT_16HR	BURTON_ADIPOGENESIS_PEAK_AT_16HR		31	-0.20858322	-0.536526	0.92038834	0.9971725	1	1295	tags=13%, list=12%, signal=15%
HANN_RESISTANCE_TO_BCL2_INHIBITOR_UP	HANN_RESISTANCE_TO_BCL2_INHIBITOR_UP		21	-0.20938863	-0.5359801	0.9868914	0.99688315	1	456	tags=10%, list=4%, signal=10%
WALLACE_PROSTATE_CANCER_RACE_UP	WALLACE_PROSTATE_CANCER_RACE_UP		170	-0.21251902	-0.5347409	0.97769517	0.99689555	1	2050	tags=24%, list=18%, signal=29%
KEGG_OOCYTE_MEIOSIS	KEGG_OOCYTE_MEIOSIS		74	-0.14918423	-0.53154427	0.9847619	0.9976537	1	2864	tags=27%, list=26%, signal=36%
ROSTY_CERVICAL_CANCER_PROLIFERATION_CLUSTER	ROSTY_CERVICAL_CANCER_PROLIFERATION_CLUSTER		84	-0.22270098	-0.5296773	0.87751	0.9978772	1	4371	tags=46%, list=39%, signal=76%
PID_HIF2PATHWAY	PID_HIF2PATHWAY		23	-0.18586917	-0.52820796	0.9835466	0.9979284	1	2599	tags=26%, list=23%, signal=34%
NADERI_BREAST_CANCER_PROGNOSIS_DN	NADERI_BREAST_CANCER_PROGNOSIS_DN		18	-0.22260535	-0.524028	0.97465885	0.9988827	1	2368	tags=28%, list=21%, signal=35%
ZHOU_CELL_CYCLE_GENES_IN_IR_RESPONSE_24HR	ZHOU_CELL_CYCLE_GENES_IN_IR_RESPONSE_24HR		75	-0.19971927	-0.5200219	0.8909091	0.99979067	1	4563	tags=51%, list=41%, signal=85%
AKL_HTLV1_INFECTION_UP	AKL_HTLV1_INFECTION_UP		20	-0.17939161	-0.51904273	0.9726027	0.99958783	1	2968	tags=30%, list=27%, signal=41%
TARTE_PLASMA_CELL_VS_PLASMABLAST_DN	TARTE_PLASMA_CELL_VS_PLASMABLAST_DN		207	-0.13337132	-0.51862514	0.96498054	0.999212	1	3550	tags=27%, list=32%, signal=39%
ROY_WOUND_BLOOD_VESSEL_UP	ROY_WOUND_BLOOD_VESSEL_UP		33	-0.22774541	-0.51394093	0.96380955	1	1	2411	tags=27%, list=22%, signal=35%
PID_RHOA_PATHWAY	PID_RHOA_PATHWAY		34	-0.15809187	-0.51099336	0.9925512	1	1	3860	tags=44%, list=34%, signal=67%
GUTIERREZ_MULTIPLE_MYELOMA_DN	GUTIERREZ_MULTIPLE_MYELOMA_DN		20	-0.15485775	-0.50804806	0.9731286	1	1	9468	tags=100%, list=85%, signal=646%
BERENJENO_TRANSFORMED_BY_RHOA_REVERSIBLY_DN	BERENJENO_TRANSFORMED_BY_RHOA_REVERSIBLY_DN		23	-0.22332056	-0.50477916	0.9797048	1	1	2931	tags=35%, list=26%, signal=47%
OKAMOTO_LIVER_CANCER_MULTICENTRIC_OCCURRENCE_UP	OKAMOTO_LIVER_CANCER_MULTICENTRIC_OCCURRENCE_UP		16	-0.19408238	-0.5043583	0.9645522	1	1	3124	tags=31%, list=28%, signal=43%
FURUKAWA_DUSP6_TARGETS_PCI35_DN	FURUKAWA_DUSP6_TARGETS_PCI35_DN		42	-0.1881427	-0.5031506	0.9607843	1	1	2864	tags=29%, list=26%, signal=38%
MARKEY_RB1_CHRONIC_LOF_DN	MARKEY_RB1_CHRONIC_LOF_DN		85	-0.18466507	-0.5029034	0.9821109	1	1	569	tags=7%, list=5%, signal=7%
REACTOME_ENDOSOMAL_SORTING_COMPLEX_REQUIRED_FOR_TRANSPORT_ESCRT	REACTOME_ENDOSOMAL_SORTING_COMPLEX_REQUIRED_FOR_TRANSPORT_ESCRT		17	-0.16573618	-0.50136185	0.9787234	1	1	1492	tags=12%, list=13%, signal=14%
XU_AKT1_TARGETS_6HR	XU_AKT1_TARGETS_6HR		18	-0.21107543	-0.5005935	0.9548023	1	1	2953	tags=33%, list=26%, signal=45%
ICHIBA_GRAFT_VERSUS_HOST_DISEASE_D7_UP	ICHIBA_GRAFT_VERSUS_HOST_DISEASE_D7_UP		76	-0.20282444	-0.50031585	0.96037734	0.99982864	1	2549	tags=26%, list=23%, signal=34%
BOSCO_EPITHELIAL_DIFFERENTIATION_MODULE	BOSCO_EPITHELIAL_DIFFERENTIATION_MODULE		36	-0.21615939	-0.49995446	0.99636364	0.9994264	1	2628	tags=33%, list=23%, signal=43%
SARRIO_EPITHELIAL_MESENCHYMAL_TRANSITION_UP	SARRIO_EPITHELIAL_MESENCHYMAL_TRANSITION_UP		109	-0.17118108	-0.49884352	0.9723866	0.99921787	1	4104	tags=42%, list=37%, signal=66%
BERENJENO_TRANSFORMED_BY_RHOA_UP	BERENJENO_TRANSFORMED_BY_RHOA_UP		362	-0.14739224	-0.49596193	0.9885057	0.9994925	1	2931	tags=25%, list=26%, signal=32%
NIKOLSKY_BREAST_CANCER_11Q12_Q14_AMPLICON	NIKOLSKY_BREAST_CANCER_11Q12_Q14_AMPLICON		74	-0.13689467	-0.49481472	0.99633026	0.9993024	1	2310	tags=19%, list=21%, signal=24%
BOSCO_TH1_CYTOTOXIC_MODULE	BOSCO_TH1_CYTOTOXIC_MODULE		63	-0.19098713	-0.49444652	0.99640286	0.9988809	1	2066	tags=21%, list=18%, signal=25%
PID_P38ALPHABETAPATHWAY	PID_P38ALPHABETAPATHWAY		23	-0.18455048	-0.492644	0.9810964	0.9988097	1	3559	tags=39%, list=32%, signal=57%
WONG_EMBRYONIC_STEM_CELL_CORE	WONG_EMBRYONIC_STEM_CELL_CORE		252	-0.13975742	-0.49041438	0.9253438	0.998847	1	3232	tags=26%, list=29%, signal=35%
ICHIBA_GRAFT_VERSUS_HOST_DISEASE_35D_UP	ICHIBA_GRAFT_VERSUS_HOST_DISEASE_35D_UP		105	-0.18389228	-0.48667425	0.98870057	0.9992126	1	2485	tags=23%, list=22%, signal=29%
REACTOME_GENERATION_OF_SECOND_MESSENGER_MOLECULES	REACTOME_GENERATION_OF_SECOND_MESSENGER_MOLECULES		16	-0.23729068	-0.4803909	0.9648799	1	1	1602	tags=19%, list=14%, signal=22%
CROONQUIST_NRAS_VS_STROMAL_STIMULATION_DN	CROONQUIST_NRAS_VS_STROMAL_STIMULATION_DN		65	-0.16197832	-0.47912845	0.99246705	0.99993205	1	1804	tags=14%, list=16%, signal=16%
REACTOME_S_PHASE	REACTOME_S_PHASE		77	-0.15305208	-0.47783402	0.93333334	0.9996961	1	4057	tags=36%, list=36%, signal=57%
HSIAO_HOUSEKEEPING_GENES	HSIAO_HOUSEKEEPING_GENES		278	-0.09972281	-0.47741726	0.9643564	0.99929214	1	3224	tags=19%, list=29%, signal=26%
REACTOME_CA_DEPENDENT_EVENTS	REACTOME_CA_DEPENDENT_EVENTS		19	-0.17678198	-0.47194052	0.99425286	0.99987066	1	1738	tags=16%, list=16%, signal=19%
MORI_LARGE_PRE_BII_LYMPHOCYTE_UP	MORI_LARGE_PRE_BII_LYMPHOCYTE_UP		60	-0.1741538	-0.47098663	0.9482072	0.99957	1	4104	tags=48%, list=37%, signal=76%
REACTOME_LOSS_OF_NLP_FROM_MITOTIC_CENTROSOMES	REACTOME_LOSS_OF_NLP_FROM_MITOTIC_CENTROSOMES		27	-0.14989656	-0.4687496	0.97692305	0.99944144	1	4682	tags=48%, list=42%, signal=83%
REACTOME_REGULATION_OF_MRNA_STABILITY_BY_PROTEINS_THAT_BIND_AU_RICH_ELEMENTS	REACTOME_REGULATION_OF_MRNA_STABILITY_BY_PROTEINS_THAT_BIND_AU_RICH_ELEMENTS		55	-0.13002719	-0.46525964	0.9616123	0.9995917	1	3445	tags=25%, list=31%, signal=37%
REACTOME_VIF_MEDIATED_DEGRADATION_OF_APOBEC3G	REACTOME_VIF_MEDIATED_DEGRADATION_OF_APOBEC3G		39	-0.14338277	-0.46435097	0.9590643	0.99927384	1	1152	tags=8%, list=10%, signal=9%
POOLA_INVASIVE_BREAST_CANCER_UP	POOLA_INVASIVE_BREAST_CANCER_UP		171	-0.18093231	-0.46417966	0.99455535	0.9987942	1	3330	tags=36%, list=30%, signal=50%
LY_AGING_OLD_DN	LY_AGING_OLD_DN		37	-0.16477244	-0.44936463	0.9824903	1	1	4766	tags=43%, list=43%, signal=75%
REACTOME_SYNTHESIS_OF_DNA	REACTOME_SYNTHESIS_OF_DNA		64	-0.14636014	-0.4472709	0.9429134	1	1	4057	tags=36%, list=36%, signal=56%
BYSTRYKH_HEMATOPOIESIS_STEM_CELL_AND_BRAIN_QTL_CIS	BYSTRYKH_HEMATOPOIESIS_STEM_CELL_AND_BRAIN_QTL_CIS		38	-0.12558615	-0.44678542	0.99816847	1	1	4692	tags=50%, list=42%, signal=86%
GRAHAM_NORMAL_QUIESCENT_VS_NORMAL_DIVIDING_DN	GRAHAM_NORMAL_QUIESCENT_VS_NORMAL_DIVIDING_DN		56	-0.16288151	-0.4308449	0.96705425	1	1	182	tags=4%, list=2%, signal=4%
RHODES_UNDIFFERENTIATED_CANCER	RHODES_UNDIFFERENTIATED_CANCER		53	-0.1453655	-0.42842644	0.98651254	1	1	4466	tags=45%, list=40%, signal=75%
PID_PLK1_PATHWAY	PID_PLK1_PATHWAY		29	-0.16295102	-0.42690024	0.96837944	1	1	9379	tags=100%, list=84%, signal=614%
REACTOME_P53_DEPENDENT_G1_DNA_DAMAGE_RESPONSE	REACTOME_P53_DEPENDENT_G1_DNA_DAMAGE_RESPONSE		39	-0.13558273	-0.42621964	0.9819277	1	1	1152	tags=8%, list=10%, signal=9%
GRAHAM_CML_DIVIDING_VS_NORMAL_QUIESCENT_UP	GRAHAM_CML_DIVIDING_VS_NORMAL_QUIESCENT_UP		122	-0.1419037	-0.4221494	0.99614644	1	1	1672	tags=11%, list=15%, signal=13%
PUJANA_BREAST_CANCER_WITH_BRCA1_MUTATED_UP	PUJANA_BREAST_CANCER_WITH_BRCA1_MUTATED_UP		38	-0.16791447	-0.42151245	0.9442231	0.99986875	1	4543	tags=45%, list=41%, signal=75%
LIN_APC_TARGETS	LIN_APC_TARGETS		47	-0.11797772	-0.42056945	0.9944238	0.9994375	1	1977	tags=13%, list=18%, signal=15%
SCHLOSSER_MYC_TARGETS_REPRESSED_BY_SERUM	SCHLOSSER_MYC_TARGETS_REPRESSED_BY_SERUM		83	-0.111641996	-0.4190713	0.9824219	0.9990749	1	3731	tags=29%, list=33%, signal=43%
GAVIN_FOXP3_TARGETS_CLUSTER_P6	GAVIN_FOXP3_TARGETS_CLUSTER_P6		57	-0.1534542	-0.41603276	0.9961612	0.9988338	1	3191	tags=30%, list=28%, signal=41%
PID_AURORA_A_PATHWAY	PID_AURORA_A_PATHWAY		20	-0.15829343	-0.4033742	0.9942748	0.99933547	1	2450	tags=20%, list=22%, signal=26%
PID_CDC42_REG_PATHWAY	PID_CDC42_REG_PATHWAY		17	-0.14476636	-0.39177096	0.9981343	0.9995785	1	610	tags=6%, list=5%, signal=6%
SOTIRIOU_BREAST_CANCER_GRADE_1_VS_3_UP	SOTIRIOU_BREAST_CANCER_GRADE_1_VS_3_UP		86	-0.15236971	-0.38028914	0.9559118	0.99969876	1	4563	tags=42%, list=41%, signal=70%
MALONEY_RESPONSE_TO_17AAG_DN	MALONEY_RESPONSE_TO_17AAG_DN		48	-0.101856165	-0.37574482	1	0.99938554	1	783	tags=4%, list=7%, signal=4%
REACTOME_TRANSPORT_OF_MATURE_TRANSCRIPT_TO_CYTOPLASM	REACTOME_TRANSPORT_OF_MATURE_TRANSCRIPT_TO_CYTOPLASM		29	-0.1263898	-0.3685776	0.9960861	0.99917376	1	3368	tags=28%, list=30%, signal=39%
WHITEFORD_PEDIATRIC_CANCER_MARKERS	WHITEFORD_PEDIATRIC_CANCER_MARKERS		73	-0.1328533	-0.3606686	0.98797596	0.9989335	1	3267	tags=27%, list=29%, signal=38%
