# Supplementary material for: A genomic analysis of mouse models of breast cancer reveals molecular features of mouse models and relationships to human breast cancer
Source: Breast Cancer Res. 2014 Jun 5;16(3):R59. doi: 10.1186/bcr3672 (PMC4078930; doi:10.1186/bcr3672)
Supplement: Additional file 11 — GSEA for mouse models compared to all other models or to mammary gland development. Listed by model. [file bcr3672-S11.zip › AdditionalFile11/LPA/Vs_other_models/C2/Upregulated_in_LPA_vs_otherModels.txt]

NAME	GS<br> follow link to MSigDB	GS DETAILS	SIZE	ES	NES	NOM p-val	FDR q-val	FWER p-val	RANK AT MAX	LEADING EDGE
REACTOME_PYRUVATE_METABOLISM_AND_CITRIC_ACID_TCA_CYCLE	REACTOME_PYRUVATE_METABOLISM_AND_CITRIC_ACID_TCA_CYCLE	Details ...	31	0.5765327	1.8340881	0.022821577	1	0.646	2880	tags=48%, list=26%, signal=65%
REACTOME_TCA_CYCLE_AND_RESPIRATORY_ELECTRON_TRANSPORT	REACTOME_TCA_CYCLE_AND_RESPIRATORY_ELECTRON_TRANSPORT	Details ...	93	0.46743864	1.7843924	0.038934425	1	0.775	4341	tags=55%, list=39%, signal=89%
HSIAO_LIVER_SPECIFIC_GENES	HSIAO_LIVER_SPECIFIC_GENES	Details ...	182	0.607955	1.7832646	0.004514673	1	0.777	1518	tags=51%, list=14%, signal=58%
MOOTHA_GLYCOLYSIS	MOOTHA_GLYCOLYSIS	Details ...	15	0.7280786	1.7806882	0.008928572	1	0.783	1822	tags=60%, list=16%, signal=72%
WENG_POR_TARGETS_GLOBAL_UP	WENG_POR_TARGETS_GLOBAL_UP	Details ...	16	0.7074648	1.7707945	0.006147541	1	0.803	822	tags=44%, list=7%, signal=47%
KEGG_FRUCTOSE_AND_MANNOSE_METABOLISM	KEGG_FRUCTOSE_AND_MANNOSE_METABOLISM	Details ...	23	0.5818287	1.7606379	0.006289308	1	0.82	1730	tags=43%, list=15%, signal=51%
REACTOME_INSULIN_SYNTHESIS_AND_PROCESSING	REACTOME_INSULIN_SYNTHESIS_AND_PROCESSING	Details ...	15	0.6141	1.7542789	0.00631579	1	0.836	1318	tags=33%, list=12%, signal=38%
WENG_POR_TARGETS_LIVER_UP	WENG_POR_TARGETS_LIVER_UP	Details ...	29	0.5926966	1.7344558	0.006263048	1	0.861	2836	tags=66%, list=25%, signal=88%
KEGG_HISTIDINE_METABOLISM	KEGG_HISTIDINE_METABOLISM	Details ...	20	0.6650396	1.729269	0.002212389	1	0.872	1092	tags=40%, list=10%, signal=44%
REACTOME_GLYCOLYSIS	REACTOME_GLYCOLYSIS	Details ...	18	0.6634568	1.726604	0.008547009	1	0.875	1822	tags=44%, list=16%, signal=53%
BOYAULT_LIVER_CANCER_SUBCLASS_G3_DN	BOYAULT_LIVER_CANCER_SUBCLASS_G3_DN	Details ...	35	0.6165862	1.7105904	0.004175365	1	0.898	1714	tags=46%, list=15%, signal=54%
LEE_LIVER_CANCER_E2F1_DN	LEE_LIVER_CANCER_E2F1_DN	Details ...	42	0.6187935	1.6913275	0	1	0.923	1607	tags=50%, list=14%, signal=58%
MOOTHA_GLUCONEOGENESIS	MOOTHA_GLUCONEOGENESIS	Details ...	22	0.6346966	1.6887785	0.017094018	1	0.925	1982	tags=50%, list=18%, signal=61%
REACTOME_CITRIC_ACID_CYCLE_TCA_CYCLE	REACTOME_CITRIC_ACID_CYCLE_TCA_CYCLE	Details ...	16	0.6359396	1.6782326	0.03984064	1	0.929	2880	tags=63%, list=26%, signal=84%
BOYAULT_LIVER_CANCER_SUBCLASS_G123_DN	BOYAULT_LIVER_CANCER_SUBCLASS_G123_DN	Details ...	34	0.61554456	1.6668406	0.014957265	1	0.938	1945	tags=59%, list=17%, signal=71%
LEE_LIVER_CANCER_SURVIVAL_UP	LEE_LIVER_CANCER_SURVIVAL_UP	Details ...	112	0.54414076	1.6664033	0.008528785	1	0.939	2303	tags=53%, list=21%, signal=66%
REACTOME_PTM_GAMMA_CARBOXYLATION_HYPUSINE_FORMATION_AND_ARYLSULFATASE_ACTIVATION	REACTOME_PTM_GAMMA_CARBOXYLATION_HYPUSINE_FORMATION_AND_ARYLSULFATASE_ACTIVATION	Details ...	16	0.63007516	1.6522875	0.013605442	1	0.946	2595	tags=56%, list=23%, signal=73%
LEE_LIVER_CANCER_DENA_DN	LEE_LIVER_CANCER_DENA_DN	Details ...	58	0.6156246	1.6419698	0.010869565	1	0.951	1584	tags=45%, list=14%, signal=52%
MOOTHA_FFA_OXYDATION	MOOTHA_FFA_OXYDATION	Details ...	15	0.6561689	1.6363914	0.044	1	0.954	2861	tags=73%, list=26%, signal=98%
KEGG_OXIDATIVE_PHOSPHORYLATION	KEGG_OXIDATIVE_PHOSPHORYLATION	Details ...	89	0.3981397	1.6167742	0.064386316	1	0.965	3587	tags=43%, list=32%, signal=62%
LEE_LIVER_CANCER_ACOX1_DN	LEE_LIVER_CANCER_ACOX1_DN	Details ...	49	0.59706867	1.6111928	0.020454545	1	0.969	1452	tags=47%, list=13%, signal=54%
LEE_LIVER_CANCER_MYC_DN	LEE_LIVER_CANCER_MYC_DN	Details ...	39	0.5929699	1.6098627	0.009029346	1	0.97	1362	tags=46%, list=12%, signal=52%
KEGG_AMINO_SUGAR_AND_NUCLEOTIDE_SUGAR_METABOLISM	KEGG_AMINO_SUGAR_AND_NUCLEOTIDE_SUGAR_METABOLISM	Details ...	32	0.47785714	1.6079271	0.035555556	1	0.97	2229	tags=47%, list=20%, signal=58%
REACTOME_FORMATION_OF_FIBRIN_CLOT_CLOTTING_CASCADE	REACTOME_FORMATION_OF_FIBRIN_CLOT_CLOTTING_CASCADE	Details ...	29	0.6539347	1.6076943	0.022123894	1	0.97	1468	tags=55%, list=13%, signal=63%
KAAB_FAILED_HEART_VENTRICLE_DN	KAAB_FAILED_HEART_VENTRICLE_DN	Details ...	29	0.48885688	1.6044983	0.04338395	1	0.97	3288	tags=52%, list=29%, signal=73%
DAIRKEE_CANCER_PRONE_RESPONSE_BPA_E2	DAIRKEE_CANCER_PRONE_RESPONSE_BPA_E2	Details ...	80	0.42604953	1.5879537	0.030634573	1	0.976	1231	tags=23%, list=11%, signal=25%
KUNINGER_IGF1_VS_PDGFB_TARGETS_UP	KUNINGER_IGF1_VS_PDGFB_TARGETS_UP	Details ...	45	0.716206	1.5789918	0.04585153	1	0.977	808	tags=58%, list=7%, signal=62%
NIKOLSKY_BREAST_CANCER_7Q21_Q22_AMPLICON	NIKOLSKY_BREAST_CANCER_7Q21_Q22_AMPLICON	Details ...	35	0.5228966	1.5727985	0.029345373	1	0.979	1630	tags=31%, list=15%, signal=37%
HOSHIDA_LIVER_CANCER_SURVIVAL_DN	HOSHIDA_LIVER_CANCER_SURVIVAL_DN	Details ...	81	0.40953794	1.5719233	0.01746725	1	0.98	1781	tags=28%, list=16%, signal=34%
HOSHIDA_LIVER_CANCER_SUBCLASS_S3	HOSHIDA_LIVER_CANCER_SUBCLASS_S3	Details ...	198	0.4517609	1.5708742	0.02	1	0.98	1847	tags=36%, list=16%, signal=43%
LEE_LIVER_CANCER_CIPROFIBRATE_DN	LEE_LIVER_CANCER_CIPROFIBRATE_DN	Details ...	49	0.61133826	1.5629135	0.020044543	1	0.981	1362	tags=43%, list=12%, signal=49%
LEE_LIVER_CANCER_MYC_E2F1_DN	LEE_LIVER_CANCER_MYC_E2F1_DN	Details ...	46	0.58394796	1.5500556	0.032397408	1	0.985	1607	tags=50%, list=14%, signal=58%
KEGG_PORPHYRIN_AND_CHLOROPHYLL_METABOLISM	KEGG_PORPHYRIN_AND_CHLOROPHYLL_METABOLISM	Details ...	17	0.5415714	1.5484849	0.041666668	1	0.985	3221	tags=59%, list=29%, signal=82%
WELCH_GATA1_TARGETS	WELCH_GATA1_TARGETS	Details ...	17	0.56474984	1.5392156	0.030107526	1	0.987	3065	tags=59%, list=27%, signal=81%
KEGG_GLYCOLYSIS_GLUCONEOGENESIS	KEGG_GLYCOLYSIS_GLUCONEOGENESIS	Details ...	48	0.48694244	1.5385282	0.024886878	1	0.987	2078	tags=42%, list=19%, signal=51%
KEGG_PEROXISOME	KEGG_PEROXISOME	Details ...	56	0.49738184	1.5366248	0.06147541	1	0.987	2431	tags=41%, list=22%, signal=52%
KEGG_PRIMARY_BILE_ACID_BIOSYNTHESIS	KEGG_PRIMARY_BILE_ACID_BIOSYNTHESIS	Details ...	15	0.60947394	1.526553	0.040598292	1	0.988	1997	tags=53%, list=18%, signal=65%
OHGUCHI_LIVER_HNF4A_TARGETS_DN	OHGUCHI_LIVER_HNF4A_TARGETS_DN	Details ...	95	0.5630394	1.5237886	0.03586498	1	0.988	1795	tags=53%, list=16%, signal=62%
HUMMEL_BURKITTS_LYMPHOMA_UP	HUMMEL_BURKITTS_LYMPHOMA_UP	Details ...	17	0.62079436	1.5187261	0.037815128	1	0.989	1055	tags=47%, list=9%, signal=52%
KEGG_CITRATE_CYCLE_TCA_CYCLE	KEGG_CITRATE_CYCLE_TCA_CYCLE	Details ...	24	0.5239469	1.5160382	0.09542744	1	0.991	2880	tags=50%, list=26%, signal=67%
MCCLUNG_CREB1_TARGETS_UP	MCCLUNG_CREB1_TARGETS_UP	Details ...	74	0.4563357	1.4927042	0.020089285	1	0.994	2248	tags=42%, list=20%, signal=52%
REACTOME_LIPOPROTEIN_METABOLISM	REACTOME_LIPOPROTEIN_METABOLISM	Details ...	19	0.5976241	1.4865189	0.06423983	1	0.994	1037	tags=42%, list=9%, signal=46%
RICKMAN_HEAD_AND_NECK_CANCER_F	RICKMAN_HEAD_AND_NECK_CANCER_F	Details ...	35	0.7335011	1.4841098	0.08869179	1	0.994	1337	tags=66%, list=12%, signal=74%
MODY_HIPPOCAMPUS_NEONATAL	MODY_HIPPOCAMPUS_NEONATAL	Details ...	26	0.51305085	1.4815814	0.064449064	1	0.994	930	tags=27%, list=8%, signal=29%
JIANG_AGING_HYPOTHALAMUS_DN	JIANG_AGING_HYPOTHALAMUS_DN	Details ...	34	0.40990692	1.4745758	0.0787234	1	0.994	2439	tags=35%, list=22%, signal=45%
KEGG_FATTY_ACID_METABOLISM	KEGG_FATTY_ACID_METABOLISM	Details ...	26	0.5694996	1.4698325	0.095032394	1	0.995	2582	tags=58%, list=23%, signal=75%
REACTOME_GLUCOSE_METABOLISM	REACTOME_GLUCOSE_METABOLISM	Details ...	44	0.48630017	1.4683619	0.07725322	1	0.995	1822	tags=36%, list=16%, signal=43%
CHIANG_LIVER_CANCER_SUBCLASS_PROLIFERATION_DN	CHIANG_LIVER_CANCER_SUBCLASS_PROLIFERATION_DN	Details ...	111	0.4882676	1.4642187	0.064989515	1	0.995	1736	tags=46%, list=16%, signal=54%
KEGG_PPAR_SIGNALING_PATHWAY	KEGG_PPAR_SIGNALING_PATHWAY	Details ...	51	0.5444645	1.4637612	0.07375271	1	0.995	1847	tags=43%, list=16%, signal=51%
BROWNE_HCMV_INFECTION_30MIN_UP	BROWNE_HCMV_INFECTION_30MIN_UP	Details ...	34	0.5269574	1.4603032	0.05399568	1	0.995	1313	tags=38%, list=12%, signal=43%
KEGG_PARKINSONS_DISEASE	KEGG_PARKINSONS_DISEASE	Details ...	81	0.35779056	1.4602072	0.11464968	1	0.995	3605	tags=40%, list=32%, signal=58%
PID_HNF3BPATHWAY	PID_HNF3BPATHWAY	Details ...	28	0.5631093	1.4549501	0.052173913	1	0.995	2274	tags=57%, list=20%, signal=72%
WANG_NFKB_TARGETS	WANG_NFKB_TARGETS	Details ...	16	0.683897	1.4522974	0.08888889	1	0.995	615	tags=50%, list=5%, signal=53%
BIOCARTA_AMI_PATHWAY	BIOCARTA_AMI_PATHWAY	Details ...	19	0.60913765	1.4503092	0.06581741	1	0.995	1479	tags=58%, list=13%, signal=67%
KEGG_STEROID_HORMONE_BIOSYNTHESIS	KEGG_STEROID_HORMONE_BIOSYNTHESIS	Details ...	24	0.5727812	1.4502716	0.044303797	1	0.995	1866	tags=46%, list=17%, signal=55%
REACTOME_INTRINSIC_PATHWAY	REACTOME_INTRINSIC_PATHWAY	Details ...	15	0.6393279	1.4485663	0.07439825	1	0.996	1315	tags=53%, list=12%, signal=60%
SUMI_HNF4A_TARGETS	SUMI_HNF4A_TARGETS	Details ...	20	0.5962753	1.443503	0.067653276	1	0.996	1109	tags=45%, list=10%, signal=50%
REACTOME_STRIATED_MUSCLE_CONTRACTION	REACTOME_STRIATED_MUSCLE_CONTRACTION	Details ...	19	0.7457013	1.4395391	0.08695652	1	0.996	1887	tags=79%, list=17%, signal=95%
REACTOME_BOTULINUM_NEUROTOXICITY	REACTOME_BOTULINUM_NEUROTOXICITY	Details ...	15	0.53277105	1.4394836	0.060737528	1	0.996	1298	tags=27%, list=12%, signal=30%
REACTOME_GLUCONEOGENESIS	REACTOME_GLUCONEOGENESIS	Details ...	19	0.56461024	1.4394192	0.064935066	1	0.996	1822	tags=47%, list=16%, signal=56%
REACTOME_RESPIRATORY_ELECTRON_TRANSPORT_ATP_SYNTHESIS_BY_CHEMIOSMOTIC_COUPLING_AND_HEAT_PRODUCTION_BY_UNCOUPLING_PROTEINS_	REACTOME_RESPIRATORY_ELECTRON_TRANSPORT_ATP_SYNTHESIS_BY_CHEMIOSMOTIC_COUPLING_AND_HEAT_PRODUCTION_BY_UNCOUPLING_PROTEINS_		66	0.42981046	1.4356645	0.17586912	1	0.996	4914	tags=73%, list=44%, signal=129%
ZHANG_ANTIVIRAL_RESPONSE_TO_RIBAVIRIN_UP	ZHANG_ANTIVIRAL_RESPONSE_TO_RIBAVIRIN_UP		21	0.5937254	1.435133	0.06837607	1	0.996	1773	tags=57%, list=16%, signal=68%
ROESSLER_LIVER_CANCER_METASTASIS_DN	ROESSLER_LIVER_CANCER_METASTASIS_DN		18	0.50752556	1.4326383	0.074152544	1	0.996	1677	tags=22%, list=15%, signal=26%
MOOTHA_PGC	MOOTHA_PGC		305	0.2992914	1.4317387	0.061363637	1	0.996	3295	tags=40%, list=29%, signal=55%
REACTOME_METABOLISM_OF_STEROID_HORMONES_AND_VITAMINS_A_AND_D	REACTOME_METABOLISM_OF_STEROID_HORMONES_AND_VITAMINS_A_AND_D		27	0.55390674	1.4251397	0.08577406	1	0.997	1852	tags=48%, list=17%, signal=58%
CAIRO_HEPATOBLASTOMA_DN	CAIRO_HEPATOBLASTOMA_DN		175	0.42069113	1.4179912	0.044345897	1	0.997	1847	tags=39%, list=16%, signal=46%
REACTOME_SYNTHESIS_OF_BILE_ACIDS_AND_BILE_SALTS	REACTOME_SYNTHESIS_OF_BILE_ACIDS_AND_BILE_SALTS		18	0.5454409	1.4166654	0.08368201	1	0.997	1997	tags=50%, list=18%, signal=61%
KAAB_HEART_ATRIUM_VS_VENTRICLE_DN	KAAB_HEART_ATRIUM_VS_VENTRICLE_DN		163	0.38867384	1.4098598	0.07466064	1	0.997	2637	tags=41%, list=24%, signal=53%
YORDY_RECIPROCAL_REGULATION_BY_ETS1_AND_SP100_DN	YORDY_RECIPROCAL_REGULATION_BY_ETS1_AND_SP100_DN		37	0.49424067	1.4016412	0.08067941	1	0.998	1702	tags=35%, list=15%, signal=41%
KEGG_COMPLEMENT_AND_COAGULATION_CASCADES	KEGG_COMPLEMENT_AND_COAGULATION_CASCADES		54	0.54887754	1.4013802	0.08425721	1	0.998	2286	tags=57%, list=20%, signal=72%
MIPS_PA700_COMPLEX	MIPS_PA700_COMPLEX		17	0.5153054	1.4000946	0.14570858	1	0.998	4008	tags=71%, list=36%, signal=110%
ROLEF_GLIS3_TARGETS	ROLEF_GLIS3_TARGETS		25	0.553844	1.3958058	0.08714597	1	0.998	932	tags=40%, list=8%, signal=44%
DAIRKEE_CANCER_PRONE_RESPONSE_BPA	DAIRKEE_CANCER_PRONE_RESPONSE_BPA		33	0.42636567	1.3950706	0.115720525	1	0.998	1078	tags=21%, list=10%, signal=23%
REACTOME_CYTOCHROME_P450_ARRANGED_BY_SUBSTRATE_TYPE	REACTOME_CYTOCHROME_P450_ARRANGED_BY_SUBSTRATE_TYPE		22	0.5565688	1.3947028	0.07036247	1	0.998	1495	tags=41%, list=13%, signal=47%
LEE_LIVER_CANCER_MYC_TGFA_DN	LEE_LIVER_CANCER_MYC_TGFA_DN		50	0.52610457	1.3882676	0.07236842	1	0.998	1607	tags=46%, list=14%, signal=53%
MOOTHA_VOXPHOS	MOOTHA_VOXPHOS		68	0.4046263	1.3878527	0.16149068	1	0.998	3587	tags=41%, list=32%, signal=60%
KEGG_CARDIAC_MUSCLE_CONTRACTION	KEGG_CARDIAC_MUSCLE_CONTRACTION		58	0.46985862	1.3856205	0.11494253	1	0.998	2454	tags=40%, list=22%, signal=51%
HEIDENBLAD_AMPLIFIED_IN_PANCREATIC_CANCER	HEIDENBLAD_AMPLIFIED_IN_PANCREATIC_CANCER		16	0.5120782	1.3846108	0.14449541	1	0.998	2195	tags=31%, list=20%, signal=39%
JOSEPH_RESPONSE_TO_SODIUM_BUTYRATE_DN	JOSEPH_RESPONSE_TO_SODIUM_BUTYRATE_DN		41	0.45852372	1.3844006	0.091116175	1	0.999	1244	tags=32%, list=11%, signal=36%
BIOCARTA_INTRINSIC_PATHWAY	BIOCARTA_INTRINSIC_PATHWAY		23	0.5721997	1.3775127	0.10204082	1	0.999	1479	tags=57%, list=13%, signal=65%
MELLMAN_TUT1_TARGETS_DN	MELLMAN_TUT1_TARGETS_DN		31	0.44908312	1.3774017	0.08423326	1	0.999	2448	tags=42%, list=22%, signal=54%
CHEN_LIVER_METABOLISM_QTL_CIS	CHEN_LIVER_METABOLISM_QTL_CIS		54	0.41846448	1.3746064	0.110091746	1	0.999	1556	tags=26%, list=14%, signal=30%
KEGG_ARGININE_AND_PROLINE_METABOLISM	KEGG_ARGININE_AND_PROLINE_METABOLISM		38	0.4596569	1.3719219	0.08108108	1	0.999	1828	tags=42%, list=16%, signal=50%
REACTOME_CREB_PHOSPHORYLATION_THROUGH_THE_ACTIVATION_OF_RAS	REACTOME_CREB_PHOSPHORYLATION_THROUGH_THE_ACTIVATION_OF_RAS		17	0.48984352	1.3623127	0.108843535	1	0.999	466	tags=18%, list=4%, signal=18%
WOO_LIVER_CANCER_RECURRENCE_DN	WOO_LIVER_CANCER_RECURRENCE_DN		52	0.46945566	1.3585823	0.1211499	1	1	1657	tags=35%, list=15%, signal=40%
LEIN_MEDULLA_MARKERS	LEIN_MEDULLA_MARKERS		48	0.42531663	1.3583262	0.095338985	1	1	2626	tags=48%, list=23%, signal=62%
REACTOME_AQUAPORIN_MEDIATED_TRANSPORT	REACTOME_AQUAPORIN_MEDIATED_TRANSPORT		35	0.4602759	1.3547858	0.11328976	1	1	1884	tags=43%, list=17%, signal=51%
MOOTHA_HUMAN_MITODB_6_2002	MOOTHA_HUMAN_MITODB_6_2002		327	0.29629132	1.3530482	0.1663286	1	1	3309	tags=36%, list=30%, signal=50%
REACTOME_RESPIRATORY_ELECTRON_TRANSPORT	REACTOME_RESPIRATORY_ELECTRON_TRANSPORT		51	0.42232177	1.3466079	0.20850202	1	1	4914	tags=78%, list=44%, signal=139%
KEGG_DILATED_CARDIOMYOPATHY	KEGG_DILATED_CARDIOMYOPATHY		63	0.46992356	1.3464605	0.119266056	1	1	2170	tags=44%, list=19%, signal=55%
REACTOME_STEROID_HORMONES	REACTOME_STEROID_HORMONES		21	0.53984106	1.3447313	0.12337662	1	1	1470	tags=43%, list=13%, signal=49%
POMEROY_MEDULLOBLASTOMA_PROGNOSIS_DN	POMEROY_MEDULLOBLASTOMA_PROGNOSIS_DN		33	0.38581243	1.3413197	0.1388889	1	1	1982	tags=27%, list=18%, signal=33%
KEEN_RESPONSE_TO_ROSIGLITAZONE_UP	KEEN_RESPONSE_TO_ROSIGLITAZONE_UP		26	0.45141214	1.3411621	0.16563147	1	1	2618	tags=35%, list=23%, signal=45%
JAZAG_TGFB1_SIGNALING_VIA_SMAD4_UP	JAZAG_TGFB1_SIGNALING_VIA_SMAD4_UP		70	0.35219178	1.3387887	0.081018515	1	1	2482	tags=37%, list=22%, signal=47%
REACTOME_METABOLISM_OF_AMINO_ACIDS_AND_DERIVATIVES	REACTOME_METABOLISM_OF_AMINO_ACIDS_AND_DERIVATIVES		152	0.34105793	1.3348709	0.10403397	1	1	2781	tags=39%, list=25%, signal=51%
BOCHKIS_FOXA2_TARGETS	BOCHKIS_FOXA2_TARGETS		278	0.31799003	1.3327626	0.055309735	1	1	1677	tags=24%, list=15%, signal=27%
URS_ADIPOCYTE_DIFFERENTIATION_DN	URS_ADIPOCYTE_DIFFERENTIATION_DN		16	0.60597426	1.3321452	0.19507186	1	1	275	tags=25%, list=2%, signal=26%
KIM_ALL_DISORDERS_DURATION_CORR_DN	KIM_ALL_DISORDERS_DURATION_CORR_DN		100	0.28547668	1.3301325	0.1431624	1	1	3458	tags=36%, list=31%, signal=52%
EBAUER_MYOGENIC_TARGETS_OF_PAX3_FOXO1_FUSION	EBAUER_MYOGENIC_TARGETS_OF_PAX3_FOXO1_FUSION		38	0.5913266	1.328543	0.1797235	1	1	1283	tags=50%, list=11%, signal=56%
KEGG_GLYCINE_SERINE_AND_THREONINE_METABOLISM	KEGG_GLYCINE_SERINE_AND_THREONINE_METABOLISM		22	0.51557416	1.3276386	0.13276231	1	1	2127	tags=45%, list=19%, signal=56%
BACOLOD_RESISTANCE_TO_ALKYLATING_AGENTS_UP	BACOLOD_RESISTANCE_TO_ALKYLATING_AGENTS_UP		15	0.5621715	1.3253121	0.10920771	1	1	1907	tags=53%, list=17%, signal=64%
REACTOME_ACTIVATION_OF_GENES_BY_ATF4	REACTOME_ACTIVATION_OF_GENES_BY_ATF4		15	0.44858208	1.3241384	0.15565032	1	1	1630	tags=33%, list=15%, signal=39%
ACEVEDO_LIVER_CANCER_DN	ACEVEDO_LIVER_CANCER_DN		328	0.3143794	1.3225712	0.09192825	1	1	2956	tags=39%, list=26%, signal=51%
REACTOME_LIPID_DIGESTION_MOBILIZATION_AND_TRANSPORT	REACTOME_LIPID_DIGESTION_MOBILIZATION_AND_TRANSPORT		32	0.47911057	1.3207211	0.13490364	1	1	1374	tags=38%, list=12%, signal=43%
LEE_AGING_MUSCLE_UP	LEE_AGING_MUSCLE_UP		32	0.4451842	1.3197563	0.14806867	1	1	2691	tags=53%, list=24%, signal=70%
BRIDEAU_IMPRINTED_GENES	BRIDEAU_IMPRINTED_GENES		45	0.45495343	1.3145858	0.11333334	1	1	771	tags=31%, list=7%, signal=33%
GENTILE_UV_RESPONSE_CLUSTER_D9	GENTILE_UV_RESPONSE_CLUSTER_D9		15	0.48663294	1.3145748	0.14410481	1	1	1209	tags=27%, list=11%, signal=30%
KEGG_HYPERTROPHIC_CARDIOMYOPATHY_HCM	KEGG_HYPERTROPHIC_CARDIOMYOPATHY_HCM		55	0.46323997	1.3140899	0.13483146	1	1	2168	tags=44%, list=19%, signal=54%
SCHMIDT_POR_TARGETS_IN_LIMB_BUD_UP	SCHMIDT_POR_TARGETS_IN_LIMB_BUD_UP		18	0.5158855	1.3137536	0.16	1	1	2312	tags=44%, list=21%, signal=56%
ZHANG_GATA6_TARGETS_DN	ZHANG_GATA6_TARGETS_DN		36	0.45872575	1.3106045	0.09576838	1	1	1580	tags=39%, list=14%, signal=45%
HU_GENOTOXIN_ACTION_DIRECT_VS_INDIRECT_24HR	HU_GENOTOXIN_ACTION_DIRECT_VS_INDIRECT_24HR		33	0.34644732	1.310279	0.15317287	1	1	748	tags=12%, list=7%, signal=13%
IIZUKA_LIVER_CANCER_PROGRESSION_G2_G3_UP	IIZUKA_LIVER_CANCER_PROGRESSION_G2_G3_UP		18	0.4718472	1.3099337	0.11087866	1	1	1820	tags=39%, list=16%, signal=46%
GERHOLD_ADIPOGENESIS_UP	GERHOLD_ADIPOGENESIS_UP		36	0.47354817	1.30297	0.19327731	1	1	2743	tags=47%, list=24%, signal=62%
CHUANG_OXIDATIVE_STRESS_RESPONSE_UP	CHUANG_OXIDATIVE_STRESS_RESPONSE_UP		18	0.4701334	1.3026608	0.13015184	1	1	890	tags=28%, list=8%, signal=30%
DAIRKEE_CANCER_PRONE_RESPONSE_E2	DAIRKEE_CANCER_PRONE_RESPONSE_E2		18	0.53861266	1.3026247	0.18181819	1	1	890	tags=39%, list=8%, signal=42%
LEIN_PONS_MARKERS	LEIN_PONS_MARKERS		52	0.393467	1.3025392	0.12809917	1	1	3290	tags=56%, list=29%, signal=79%
MAEKAWA_ATF2_TARGETS	MAEKAWA_ATF2_TARGETS		19	0.48930436	1.3021379	0.12612613	1	1	1840	tags=42%, list=16%, signal=50%
GRADE_METASTASIS_DN	GRADE_METASTASIS_DN		34	0.33828592	1.301682	0.16595745	1	1	3456	tags=38%, list=31%, signal=55%
REACTOME_PLATELET_AGGREGATION_PLUG_FORMATION	REACTOME_PLATELET_AGGREGATION_PLUG_FORMATION		29	0.46126056	1.2992404	0.1431624	1	1	2112	tags=34%, list=19%, signal=42%
MIDORIKAWA_AMPLIFIED_IN_LIVER_CANCER	MIDORIKAWA_AMPLIFIED_IN_LIVER_CANCER		26	0.44859123	1.2881476	0.16926503	1	1	1634	tags=38%, list=15%, signal=45%
SCHLESINGER_H3K27ME3_IN_NORMAL_AND_METHYLATED_IN_CANCER	SCHLESINGER_H3K27ME3_IN_NORMAL_AND_METHYLATED_IN_CANCER		15	0.5591994	1.286906	0.17755102	1	1	1665	tags=33%, list=15%, signal=39%
GUILLAUMOND_KLF10_TARGETS_DN	GUILLAUMOND_KLF10_TARGETS_DN		22	0.46361262	1.2853467	0.18589744	1	1	1031	tags=27%, list=9%, signal=30%
REACTOME_TRANSCRIPTIONAL_REGULATION_OF_WHITE_ADIPOCYTE_DIFFERENTIATION	REACTOME_TRANSCRIPTIONAL_REGULATION_OF_WHITE_ADIPOCYTE_DIFFERENTIATION		35	0.42618224	1.2833251	0.16204691	1	1	3353	tags=54%, list=30%, signal=77%
ICHIBA_GRAFT_VERSUS_HOST_DISEASE_D7_DN	ICHIBA_GRAFT_VERSUS_HOST_DISEASE_D7_DN		29	0.44182935	1.2815415	0.15766738	1	1	648	tags=24%, list=6%, signal=26%
SU_LIVER	SU_LIVER		41	0.52715135	1.2800038	0.20454545	1	1	2137	tags=59%, list=19%, signal=72%
GUO_TARGETS_OF_IRS1_AND_IRS2	GUO_TARGETS_OF_IRS1_AND_IRS2		65	0.35241237	1.2788067	0.13707866	1	1	2358	tags=35%, list=21%, signal=45%
CAIRO_LIVER_DEVELOPMENT_DN	CAIRO_LIVER_DEVELOPMENT_DN		174	0.39465863	1.2763703	0.11529934	1	1	1518	tags=31%, list=14%, signal=35%
ICHIBA_GRAFT_VERSUS_HOST_DISEASE_35D_DN	ICHIBA_GRAFT_VERSUS_HOST_DISEASE_35D_DN		31	0.45908302	1.2746348	0.13978495	1	1	1754	tags=39%, list=16%, signal=46%
CAMPS_COLON_CANCER_COPY_NUMBER_DN	CAMPS_COLON_CANCER_COPY_NUMBER_DN		18	0.46649328	1.2730881	0.15754923	1	1	983	tags=33%, list=9%, signal=36%
ZHENG_IL22_SIGNALING_DN	ZHENG_IL22_SIGNALING_DN		20	0.4639972	1.2681402	0.16239317	1	1	2677	tags=55%, list=24%, signal=72%
DALESSIO_TSA_RESPONSE	DALESSIO_TSA_RESPONSE		16	0.5355071	1.2669243	0.15948276	1	1	1498	tags=50%, list=13%, signal=58%
REN_ALVEOLAR_RHABDOMYOSARCOMA_UP	REN_ALVEOLAR_RHABDOMYOSARCOMA_UP		56	0.46408045	1.2663251	0.18736383	1	1	1753	tags=43%, list=16%, signal=51%
LINDVALL_IMMORTALIZED_BY_TERT_UP	LINDVALL_IMMORTALIZED_BY_TERT_UP		47	0.41179097	1.2658067	0.1670282	1	1	1057	tags=26%, list=9%, signal=28%
REACTOME_NEUROTRANSMITTER_RELEASE_CYCLE	REACTOME_NEUROTRANSMITTER_RELEASE_CYCLE		21	0.49676818	1.2636553	0.18072289	1	1	1932	tags=48%, list=17%, signal=57%
REACTOME_BILE_ACID_AND_BILE_SALT_METABOLISM	REACTOME_BILE_ACID_AND_BILE_SALT_METABOLISM		21	0.4674719	1.2629788	0.17409766	1	1	1495	tags=38%, list=13%, signal=44%
KEGG_TRYPTOPHAN_METABOLISM	KEGG_TRYPTOPHAN_METABOLISM		27	0.46767384	1.2623123	0.15973742	1	1	2398	tags=52%, list=21%, signal=66%
RAMPON_ENRICHED_LEARNING_ENVIRONMENT_LATE_UP	RAMPON_ENRICHED_LEARNING_ENVIRONMENT_LATE_UP		16	0.41298392	1.2579899	0.1978022	1	1	181	tags=13%, list=2%, signal=13%
XU_GH1_EXOGENOUS_TARGETS_DN	XU_GH1_EXOGENOUS_TARGETS_DN		67	0.37629017	1.2497115	0.1388889	1	1	2328	tags=46%, list=21%, signal=58%
GERY_CEBP_TARGETS	GERY_CEBP_TARGETS		87	0.43145365	1.249624	0.19212963	1	1	1703	tags=36%, list=15%, signal=42%
CHARAFE_BREAST_CANCER_BASAL_VS_MESENCHYMAL_DN	CHARAFE_BREAST_CANCER_BASAL_VS_MESENCHYMAL_DN		28	0.47186854	1.2466915	0.20042644	1	1	1998	tags=36%, list=18%, signal=43%
LI_CISPLATIN_RESISTANCE_DN	LI_CISPLATIN_RESISTANCE_DN		19	0.51986074	1.246522	0.19067797	1	1	1226	tags=42%, list=11%, signal=47%
BROWNE_HCMV_INFECTION_8HR_UP	BROWNE_HCMV_INFECTION_8HR_UP		64	0.35610732	1.2456913	0.12445415	1	1	1431	tags=25%, list=13%, signal=28%
REACTOME_DIABETES_PATHWAYS	REACTOME_DIABETES_PATHWAYS		90	0.3091709	1.2432139	0.1723356	1	1	975	tags=18%, list=9%, signal=19%
REACTOME_MUSCLE_CONTRACTION	REACTOME_MUSCLE_CONTRACTION		32	0.53356	1.2421423	0.24074075	1	1	1017	tags=38%, list=9%, signal=41%
DELASERNA_MYOD_TARGETS_UP	DELASERNA_MYOD_TARGETS_UP		57	0.45236364	1.2398728	0.22727273	1	1	1992	tags=42%, list=18%, signal=51%
WANG_LSD1_TARGETS_DN	WANG_LSD1_TARGETS_DN		26	0.43442258	1.2371005	0.16407983	1	1	816	tags=31%, list=7%, signal=33%
YIH_RESPONSE_TO_ARSENITE_C3	YIH_RESPONSE_TO_ARSENITE_C3		22	0.38293198	1.2360102	0.20501138	1	1	1718	tags=18%, list=15%, signal=21%
KEGG_BUTANOATE_METABOLISM	KEGG_BUTANOATE_METABOLISM		24	0.4426291	1.2351942	0.22290389	1	1	2392	tags=42%, list=21%, signal=53%
WAKABAYASHI_ADIPOGENESIS_PPARG_RXRA_BOUND_36HR	WAKABAYASHI_ADIPOGENESIS_PPARG_RXRA_BOUND_36HR		85	0.32273585	1.2320402	0.20974576	1	1	3132	tags=47%, list=28%, signal=65%
KEGG_ALANINE_ASPARTATE_AND_GLUTAMATE_METABOLISM	KEGG_ALANINE_ASPARTATE_AND_GLUTAMATE_METABOLISM		21	0.4401208	1.2316962	0.20545073	1	1	546	tags=29%, list=5%, signal=30%
RUAN_RESPONSE_TO_TROGLITAZONE_UP	RUAN_RESPONSE_TO_TROGLITAZONE_UP		21	0.48042732	1.2309299	0.26131687	1	1	2731	tags=48%, list=24%, signal=63%
KEGG_THYROID_CANCER	KEGG_THYROID_CANCER		16	0.42083025	1.2293932	0.21518987	1	1	707	tags=19%, list=6%, signal=20%
BANDRES_RESPONSE_TO_CARMUSTIN_WITHOUT_MGMT_48HR_DN	BANDRES_RESPONSE_TO_CARMUSTIN_WITHOUT_MGMT_48HR_DN		22	0.43258905	1.2289246	0.22947368	1	1	1783	tags=23%, list=16%, signal=27%
YAMASHITA_METHYLATED_IN_PROSTATE_CANCER	YAMASHITA_METHYLATED_IN_PROSTATE_CANCER		42	0.5019218	1.2283651	0.2091954	1	1	745	tags=36%, list=7%, signal=38%
OUELLET_CULTURED_OVARIAN_CANCER_INVASIVE_VS_LMP_DN	OUELLET_CULTURED_OVARIAN_CANCER_INVASIVE_VS_LMP_DN		15	0.48273382	1.227576	0.20954357	1	1	2413	tags=47%, list=22%, signal=59%
BURTON_ADIPOGENESIS_4	BURTON_ADIPOGENESIS_4		36	0.3916617	1.2227331	0.23160173	1	1	2998	tags=42%, list=27%, signal=57%
CERVERA_SDHB_TARGETS_1_DN	CERVERA_SDHB_TARGETS_1_DN		21	0.50563437	1.2221164	0.20043573	1	1	1230	tags=48%, list=11%, signal=53%
BERENJENO_ROCK_SIGNALING_NOT_VIA_RHOA_UP	BERENJENO_ROCK_SIGNALING_NOT_VIA_RHOA_UP		23	0.4737685	1.2218975	0.19550562	1	1	1553	tags=35%, list=14%, signal=40%
NAKAJIMA_MAST_CELL	NAKAJIMA_MAST_CELL		35	0.46844572	1.2191534	0.23234624	1	1	1956	tags=37%, list=17%, signal=45%
LEE_AGING_CEREBELLUM_DN	LEE_AGING_CEREBELLUM_DN		57	0.4085137	1.2163951	0.20634921	1	1	2476	tags=46%, list=22%, signal=58%
LEIN_NEURON_MARKERS	LEIN_NEURON_MARKERS		41	0.42164606	1.2157317	0.21041214	1	1	937	tags=27%, list=8%, signal=29%
BIOCARTA_INTEGRIN_PATHWAY	BIOCARTA_INTEGRIN_PATHWAY		25	0.4276412	1.2139232	0.25770926	1	1	2868	tags=44%, list=26%, signal=59%
BURTON_ADIPOGENESIS_PEAK_AT_0HR	BURTON_ADIPOGENESIS_PEAK_AT_0HR		46	0.4562476	1.2093695	0.24421053	1	1	1971	tags=37%, list=18%, signal=45%
SERVITJA_LIVER_HNF1A_TARGETS_DN	SERVITJA_LIVER_HNF1A_TARGETS_DN		114	0.40042153	1.2088466	0.19088937	1	1	1970	tags=39%, list=18%, signal=46%
POMEROY_MEDULLOBLASTOMA_DESMOPLASIC_VS_CLASSIC_UP	POMEROY_MEDULLOBLASTOMA_DESMOPLASIC_VS_CLASSIC_UP		41	0.35720012	1.2072928	0.21186441	1	1	3063	tags=46%, list=27%, signal=64%
REACTOME_INTEGRIN_ALPHAIIB_BETA3_SIGNALING	REACTOME_INTEGRIN_ALPHAIIB_BETA3_SIGNALING		21	0.4411547	1.204905	0.21538462	1	1	2778	tags=43%, list=25%, signal=57%
CADWELL_ATG16L1_TARGETS_UP	CADWELL_ATG16L1_TARGETS_UP		59	0.45395112	1.2043581	0.225	1	1	1395	tags=34%, list=12%, signal=39%
LEE_AGING_NEOCORTEX_DN	LEE_AGING_NEOCORTEX_DN		59	0.36399496	1.2022827	0.20087336	1	1	2052	tags=34%, list=18%, signal=41%
YAO_TEMPORAL_RESPONSE_TO_PROGESTERONE_CLUSTER_5	YAO_TEMPORAL_RESPONSE_TO_PROGESTERONE_CLUSTER_5		25	0.4667518	1.2017125	0.23311546	1	1	1850	tags=48%, list=17%, signal=57%
HOUSTIS_ROS	HOUSTIS_ROS		26	0.38274634	1.2008258	0.24789916	1	1	2453	tags=31%, list=22%, signal=39%
MIKKELSEN_MCV6_LCP_WITH_H3K27ME3	MIKKELSEN_MCV6_LCP_WITH_H3K27ME3		15	0.5179147	1.2001245	0.2699784	1	1	1936	tags=47%, list=17%, signal=56%
EBAUER_TARGETS_OF_PAX3_FOXO1_FUSION_UP	EBAUER_TARGETS_OF_PAX3_FOXO1_FUSION_UP		124	0.4131141	1.1994206	0.24705882	1	1	1912	tags=36%, list=17%, signal=43%
ACEVEDO_LIVER_TUMOR_VS_NORMAL_ADJACENT_TISSUE_DN	ACEVEDO_LIVER_TUMOR_VS_NORMAL_ADJACENT_TISSUE_DN		159	0.3271567	1.199065	0.19078948	1	1	2164	tags=32%, list=19%, signal=39%
REACTOME_BIOLOGICAL_OXIDATIONS	REACTOME_BIOLOGICAL_OXIDATIONS		69	0.38746953	1.1978626	0.18695652	1	1	1801	tags=35%, list=16%, signal=41%
ZAMORA_NOS2_TARGETS_DN	ZAMORA_NOS2_TARGETS_DN		75	0.29967642	1.1955862	0.2327189	1	1	2890	tags=35%, list=26%, signal=46%
BURTON_ADIPOGENESIS_6	BURTON_ADIPOGENESIS_6		147	0.3494044	1.1955258	0.252588	1	1	2880	tags=41%, list=26%, signal=54%
BIOCARTA_BIOPEPTIDES_PATHWAY	BIOCARTA_BIOPEPTIDES_PATHWAY		29	0.37753144	1.1950536	0.20319635	1	1	466	tags=17%, list=4%, signal=18%
SERVITJA_ISLET_HNF1A_TARGETS_DN	SERVITJA_ISLET_HNF1A_TARGETS_DN		78	0.41534987	1.1950091	0.21973094	1	1	2169	tags=45%, list=19%, signal=55%
REACTOME_TRANSMISSION_ACROSS_CHEMICAL_SYNAPSES	REACTOME_TRANSMISSION_ACROSS_CHEMICAL_SYNAPSES		128	0.3624446	1.192231	0.23284823	1	1	1691	tags=30%, list=15%, signal=35%
STEGER_ADIPOGENESIS_UP	STEGER_ADIPOGENESIS_UP		18	0.601026	1.1920547	0.30497926	1	1	1746	tags=56%, list=16%, signal=66%
GARCIA_TARGETS_OF_FLI1_AND_DAX1_UP	GARCIA_TARGETS_OF_FLI1_AND_DAX1_UP		25	0.42879725	1.1916411	0.23554604	1	1	660	tags=24%, list=6%, signal=25%
NIELSEN_LIPOSARCOMA_UP	NIELSEN_LIPOSARCOMA_UP		15	0.5304105	1.1878626	0.26666668	1	1	1965	tags=47%, list=18%, signal=57%
REACTOME_COMPLEMENT_CASCADE	REACTOME_COMPLEMENT_CASCADE		19	0.5376242	1.1877398	0.2594235	1	1	2276	tags=47%, list=20%, signal=59%
PID_NCADHERINPATHWAY	PID_NCADHERINPATHWAY		23	0.40456498	1.18766	0.24944812	1	1	607	tags=22%, list=5%, signal=23%
SHETH_LIVER_CANCER_VS_TXNIP_LOSS_PAM4	SHETH_LIVER_CANCER_VS_TXNIP_LOSS_PAM4		193	0.35629484	1.1875565	0.21017699	1	1	2037	tags=30%, list=18%, signal=36%
WONG_MITOCHONDRIA_GENE_MODULE	WONG_MITOCHONDRIA_GENE_MODULE		156	0.28690183	1.1858042	0.34136546	1	1	4098	tags=46%, list=37%, signal=71%
MATZUK_MALE_REPRODUCTION_SERTOLI	MATZUK_MALE_REPRODUCTION_SERTOLI		20	0.41042757	1.1851788	0.23662551	1	1	2913	tags=45%, list=26%, signal=61%
MOROSETTI_FACIOSCAPULOHUMERAL_MUSCULAR_DISTROPHY_UP	MOROSETTI_FACIOSCAPULOHUMERAL_MUSCULAR_DISTROPHY_UP		16	0.5479321	1.1846172	0.2706131	1	1	525	tags=31%, list=5%, signal=33%
ACEVEDO_LIVER_CANCER_WITH_H3K27ME3_DN	ACEVEDO_LIVER_CANCER_WITH_H3K27ME3_DN		66	0.34150264	1.1823452	0.21396397	1	1	1473	tags=29%, list=13%, signal=33%
MOOTHA_MITOCHONDRIA	MOOTHA_MITOCHONDRIA		327	0.2650988	1.1805627	0.26778242	1	1	3309	tags=36%, list=30%, signal=50%
REACTOME_PERK_REGULATED_GENE_EXPRESSION	REACTOME_PERK_REGULATED_GENE_EXPRESSION		18	0.4079251	1.1775111	0.27682403	1	1	1630	tags=28%, list=15%, signal=32%
KEGG_VALINE_LEUCINE_AND_ISOLEUCINE_DEGRADATION	KEGG_VALINE_LEUCINE_AND_ISOLEUCINE_DEGRADATION		35	0.45229572	1.1774476	0.2969697	1	1	2670	tags=43%, list=24%, signal=56%
JISON_SICKLE_CELL_DISEASE_UP	JISON_SICKLE_CELL_DISEASE_UP		123	0.35081154	1.1754941	0.25858122	1	1	2501	tags=38%, list=22%, signal=49%
CHICAS_RB1_TARGETS_LOW_SERUM	CHICAS_RB1_TARGETS_LOW_SERUM		46	0.33331043	1.1728721	0.25751072	1	1	1089	tags=17%, list=10%, signal=19%
SCHUHMACHER_MYC_TARGETS_UP	SCHUHMACHER_MYC_TARGETS_UP		54	0.33352152	1.1720711	0.3131313	1	1	738	tags=9%, list=7%, signal=10%
MIKKELSEN_IPS_WITH_HCP_H3K27ME3	MIKKELSEN_IPS_WITH_HCP_H3K27ME3		60	0.4368766	1.1714029	0.26726058	1	1	2113	tags=47%, list=19%, signal=57%
LEIN_LOCALIZED_TO_PROXIMAL_DENDRITES	LEIN_LOCALIZED_TO_PROXIMAL_DENDRITES		23	0.38976514	1.1711375	0.26200873	1	1	2402	tags=48%, list=21%, signal=61%
REACTOME_TRIGLYCERIDE_BIOSYNTHESIS	REACTOME_TRIGLYCERIDE_BIOSYNTHESIS		17	0.46116328	1.1707587	0.27858627	1	1	1476	tags=29%, list=13%, signal=34%
VILIMAS_NOTCH1_TARGETS_DN	VILIMAS_NOTCH1_TARGETS_DN		18	0.522472	1.1658506	0.30349344	1	1	1799	tags=50%, list=16%, signal=59%
KEGG_LYSINE_DEGRADATION	KEGG_LYSINE_DEGRADATION		28	0.42420578	1.1649947	0.2672414	1	1	2488	tags=39%, list=22%, signal=50%
HOEGERKORP_CD44_TARGETS_TEMPORAL_DN	HOEGERKORP_CD44_TARGETS_TEMPORAL_DN		15	0.4182567	1.1643593	0.2624729	1	1	1953	tags=27%, list=17%, signal=32%
PID_UPA_UPAR_PATHWAY	PID_UPA_UPAR_PATHWAY		30	0.47842583	1.1635425	0.26621923	1	1	2099	tags=47%, list=19%, signal=57%
BIOCARTA_NO1_PATHWAY	BIOCARTA_NO1_PATHWAY		18	0.47147867	1.1633929	0.30365297	1	1	1885	tags=33%, list=17%, signal=40%
CORRE_MULTIPLE_MYELOMA_UP	CORRE_MULTIPLE_MYELOMA_UP		40	0.43255508	1.1622936	0.25213677	1	1	1351	tags=35%, list=12%, signal=40%
KARAKAS_TGFB1_SIGNALING	KARAKAS_TGFB1_SIGNALING		15	0.5009141	1.1614022	0.2948718	1	1	1048	tags=33%, list=9%, signal=37%
REACTOME_GLUCOSE_TRANSPORT	REACTOME_GLUCOSE_TRANSPORT		26	0.36800033	1.159046	0.2924731	1	1	1196	tags=15%, list=11%, signal=17%
ZHAN_MULTIPLE_MYELOMA_CD2_DN	ZHAN_MULTIPLE_MYELOMA_CD2_DN		23	0.3740575	1.1573517	0.24390244	1	1	1485	tags=30%, list=13%, signal=35%
NAKAYAMA_SOFT_TISSUE_TUMORS_PCA2_DN	NAKAYAMA_SOFT_TISSUE_TUMORS_PCA2_DN		53	0.48188144	1.1565623	0.29183674	1	1	2079	tags=45%, list=19%, signal=55%
YANG_MUC2_TARGETS_DUODENUM_3MO_DN	YANG_MUC2_TARGETS_DUODENUM_3MO_DN		15	0.48860234	1.1558528	0.2914046	1	1	2515	tags=53%, list=22%, signal=69%
JIANG_AGING_CEREBRAL_CORTEX_DN	JIANG_AGING_CEREBRAL_CORTEX_DN		40	0.29989433	1.1544024	0.2788671	1	1	985	tags=15%, list=9%, signal=16%
REACTOME_GLUCAGON_SIGNALING_IN_METABOLIC_REGULATION	REACTOME_GLUCAGON_SIGNALING_IN_METABOLIC_REGULATION		22	0.41738155	1.154367	0.28509718	1	1	1683	tags=32%, list=15%, signal=37%
REACTOME_RESPONSE_TO_ELEVATED_PLATELET_CYTOSOLIC_CA2_	REACTOME_RESPONSE_TO_ELEVATED_PLATELET_CYTOSOLIC_CA2_		52	0.39808354	1.1542369	0.28538814	1	1	1492	tags=31%, list=13%, signal=35%
REACTOME_METABOLISM_OF_LIPIDS_AND_LIPOPROTEINS	REACTOME_METABOLISM_OF_LIPIDS_AND_LIPOPROTEINS		290	0.28159788	1.1539887	0.23448277	1	1	1997	tags=27%, list=18%, signal=31%
RICKMAN_HEAD_AND_NECK_CANCER_C	RICKMAN_HEAD_AND_NECK_CANCER_C		44	0.4277903	1.152088	0.23389022	1	1	1574	tags=34%, list=14%, signal=40%
VARELA_ZMPSTE24_TARGETS_DN	VARELA_ZMPSTE24_TARGETS_DN		31	0.42839926	1.1487547	0.25503355	1	1	1407	tags=35%, list=13%, signal=40%
SIG_PIP3_SIGNALING_IN_CARDIAC_MYOCTES	SIG_PIP3_SIGNALING_IN_CARDIAC_MYOCTES		42	0.31980684	1.1455036	0.2706131	1	1	1938	tags=24%, list=17%, signal=29%
REACTOME_PHASE_II_CONJUGATION	REACTOME_PHASE_II_CONJUGATION		35	0.3654331	1.1446612	0.26106194	1	1	2245	tags=37%, list=20%, signal=46%
TSENG_IRS1_TARGETS_DN	TSENG_IRS1_TARGETS_DN		96	0.38125843	1.14433	0.30196938	1	1	1220	tags=26%, list=11%, signal=29%
RICKMAN_HEAD_AND_NECK_CANCER_B	RICKMAN_HEAD_AND_NECK_CANCER_B		23	0.4681886	1.1438272	0.29831934	1	1	975	tags=30%, list=9%, signal=33%
KAYO_CALORIE_RESTRICTION_MUSCLE_DN	KAYO_CALORIE_RESTRICTION_MUSCLE_DN		57	0.31296408	1.1426338	0.28509718	1	1	2543	tags=32%, list=23%, signal=41%
BEIER_GLIOMA_STEM_CELL_UP	BEIER_GLIOMA_STEM_CELL_UP		23	0.42267087	1.1424061	0.2659091	1	1	501	tags=22%, list=4%, signal=23%
HOEGERKORP_CD44_TARGETS_DIRECT_UP	HOEGERKORP_CD44_TARGETS_DIRECT_UP		16	0.49197143	1.1422955	0.26939654	1	1	593	tags=38%, list=5%, signal=40%
PENG_LEUCINE_DEPRIVATION_UP	PENG_LEUCINE_DEPRIVATION_UP		95	0.27718663	1.1418699	0.28265524	1	1	3204	tags=36%, list=29%, signal=50%
REACTOME_NEUROTRANSMITTER_RECEPTOR_BINDING_AND_DOWNSTREAM_TRANSMISSION_IN_THE_POSTSYNAPTIC_CELL	REACTOME_NEUROTRANSMITTER_RECEPTOR_BINDING_AND_DOWNSTREAM_TRANSMISSION_IN_THE_POSTSYNAPTIC_CELL		95	0.34852114	1.1397662	0.30638298	1	1	1259	tags=24%, list=11%, signal=27%
REACTOME_PURINE_METABOLISM	REACTOME_PURINE_METABOLISM		23	0.34106985	1.1396277	0.3131524	1	1	2114	tags=30%, list=19%, signal=37%
NIKOLSKY_MUTATED_AND_AMPLIFIED_IN_BREAST_CANCER	NIKOLSKY_MUTATED_AND_AMPLIFIED_IN_BREAST_CANCER		38	0.37998205	1.1396222	0.30786026	1	1	1322	tags=24%, list=12%, signal=27%
KEGG_BIOSYNTHESIS_OF_UNSATURATED_FATTY_ACIDS	KEGG_BIOSYNTHESIS_OF_UNSATURATED_FATTY_ACIDS		18	0.42400992	1.1390008	0.29083666	1	1	2392	tags=39%, list=21%, signal=49%
BOYLAN_MULTIPLE_MYELOMA_D_CLUSTER_UP	BOYLAN_MULTIPLE_MYELOMA_D_CLUSTER_UP		16	0.42970034	1.1380899	0.28414097	1	1	231	tags=19%, list=2%, signal=19%
PID_P38ALPHABETADOWNSTREAMPATHWAY	PID_P38ALPHABETADOWNSTREAMPATHWAY		22	0.368709	1.1377367	0.33544305	1	1	3180	tags=45%, list=28%, signal=63%
MARCHINI_TRABECTEDIN_RESISTANCE_DN	MARCHINI_TRABECTEDIN_RESISTANCE_DN		35	0.3945099	1.1348171	0.29718006	1	1	2608	tags=40%, list=23%, signal=52%
REACTOME_BASIGIN_INTERACTIONS	REACTOME_BASIGIN_INTERACTIONS		21	0.41270873	1.1332213	0.30567685	1	1	2608	tags=43%, list=23%, signal=56%
CHIANG_LIVER_CANCER_SUBCLASS_POLYSOMY7_UP	CHIANG_LIVER_CANCER_SUBCLASS_POLYSOMY7_UP		44	0.36468643	1.1311119	0.2505263	1	1	2094	tags=41%, list=19%, signal=50%
ST_WNT_CA2_CYCLIC_GMP_PATHWAY	ST_WNT_CA2_CYCLIC_GMP_PATHWAY		16	0.4388449	1.1303992	0.32087913	1	1	700	tags=31%, list=6%, signal=33%
STEIN_ESRRA_TARGETS_UP	STEIN_ESRRA_TARGETS_UP		233	0.25788465	1.1295165	0.2777778	1	1	3345	tags=39%, list=30%, signal=55%
LEIN_MIDBRAIN_MARKERS	LEIN_MIDBRAIN_MARKERS		47	0.37491962	1.1292517	0.30232558	1	1	2251	tags=43%, list=20%, signal=53%
KORKOLA_EMBRYONAL_CARCINOMA_UP	KORKOLA_EMBRYONAL_CARCINOMA_UP		29	0.3937272	1.128956	0.31317493	1	1	1410	tags=28%, list=13%, signal=31%
LIU_LIVER_CANCER	LIU_LIVER_CANCER		20	0.4293488	1.1269895	0.31223628	1	1	1438	tags=35%, list=13%, signal=40%
REACTOME_GAP_JUNCTION_TRAFFICKING	REACTOME_GAP_JUNCTION_TRAFFICKING		19	0.44752428	1.1244663	0.33182845	1	1	1285	tags=32%, list=11%, signal=36%
KRIGE_AMINO_ACID_DEPRIVATION	KRIGE_AMINO_ACID_DEPRIVATION		21	0.41150007	1.1242158	0.30801687	1	1	2041	tags=38%, list=18%, signal=46%
BECKER_TAMOXIFEN_RESISTANCE_UP	BECKER_TAMOXIFEN_RESISTANCE_UP		40	0.39996564	1.1242086	0.31223628	1	1	1390	tags=33%, list=12%, signal=37%
PENG_GLUCOSE_DEPRIVATION_UP	PENG_GLUCOSE_DEPRIVATION_UP		35	0.33875504	1.1234066	0.3030303	1	1	2158	tags=26%, list=19%, signal=32%
REACTOME_PHASE1_FUNCTIONALIZATION_OF_COMPOUNDS	REACTOME_PHASE1_FUNCTIONALIZATION_OF_COMPOUNDS		35	0.4255894	1.1213102	0.3030303	1	1	1495	tags=37%, list=13%, signal=43%
STANELLE_E2F1_TARGETS	STANELLE_E2F1_TARGETS		17	0.41964495	1.1210507	0.3164557	1	1	574	tags=18%, list=5%, signal=19%
ZHAN_MULTIPLE_MYELOMA_SPIKED	ZHAN_MULTIPLE_MYELOMA_SPIKED		18	0.4590244	1.1209681	0.29211086	1	1	470	tags=28%, list=4%, signal=29%
YAUCH_HEDGEHOG_SIGNALING_PARACRINE_DN	YAUCH_HEDGEHOG_SIGNALING_PARACRINE_DN		132	0.38725242	1.1200397	0.325	1	1	1510	tags=36%, list=13%, signal=42%
YAGI_AML_SURVIVAL	YAGI_AML_SURVIVAL		79	0.2799915	1.1196281	0.29540482	1	1	2854	tags=34%, list=25%, signal=46%
BIOCARTA_ERK_PATHWAY	BIOCARTA_ERK_PATHWAY		16	0.39899608	1.1187038	0.3429844	1	1	3600	tags=44%, list=32%, signal=64%
ZHONG_SECRETOME_OF_LUNG_CANCER_AND_ENDOTHELIUM	ZHONG_SECRETOME_OF_LUNG_CANCER_AND_ENDOTHELIUM		44	0.35488895	1.1184391	0.33041576	1	1	1822	tags=27%, list=16%, signal=32%
KEGG_GLYCOSPHINGOLIPID_BIOSYNTHESIS_GANGLIO_SERIES	KEGG_GLYCOSPHINGOLIPID_BIOSYNTHESIS_GANGLIO_SERIES		15	0.460278	1.1167887	0.31355932	1	1	3936	tags=67%, list=35%, signal=103%
REACTOME_FATTY_ACID_TRIACYLGLYCEROL_AND_KETONE_BODY_METABOLISM	REACTOME_FATTY_ACID_TRIACYLGLYCEROL_AND_KETONE_BODY_METABOLISM		102	0.2965656	1.1159278	0.28450108	1	1	2117	tags=28%, list=19%, signal=35%
TOMIDA_METASTASIS_UP	TOMIDA_METASTASIS_UP		15	0.3787091	1.1130122	0.35869566	1	1	2632	tags=27%, list=24%, signal=35%
REACTOME_TRANSPORT_OF_GLUCOSE_AND_OTHER_SUGARS_BILE_SALTS_AND_ORGANIC_ACIDS_METAL_IONS_AND_AMINE_COMPOUNDS	REACTOME_TRANSPORT_OF_GLUCOSE_AND_OTHER_SUGARS_BILE_SALTS_AND_ORGANIC_ACIDS_METAL_IONS_AND_AMINE_COMPOUNDS		63	0.34547085	1.1127343	0.27310926	1	1	2083	tags=38%, list=19%, signal=47%
CLASPER_LYMPHATIC_VESSELS_DURING_METASTASIS_DN	CLASPER_LYMPHATIC_VESSELS_DURING_METASTASIS_DN		28	0.5510496	1.111923	0.38723403	1	1	1995	tags=54%, list=18%, signal=65%
RIZ_ERYTHROID_DIFFERENTIATION_6HR	RIZ_ERYTHROID_DIFFERENTIATION_6HR		29	0.4044853	1.1101508	0.30699775	1	1	1413	tags=28%, list=13%, signal=31%
KEGG_TYROSINE_METABOLISM	KEGG_TYROSINE_METABOLISM		27	0.3958793	1.1099471	0.33962265	1	1	1803	tags=33%, list=16%, signal=40%
SETLUR_PROSTATE_CANCER_TMPRSS2_ERG_FUSION_DN	SETLUR_PROSTATE_CANCER_TMPRSS2_ERG_FUSION_DN		15	0.44605088	1.1086637	0.30252102	1	1	1923	tags=47%, list=17%, signal=56%
CAIRO_HEPATOBLASTOMA_CLASSES_DN	CAIRO_HEPATOBLASTOMA_CLASSES_DN		120	0.36036217	1.1082466	0.30932203	1	1	1736	tags=33%, list=16%, signal=39%
WANG_ADIPOGENIC_GENES_REPRESSED_BY_SIRT1	WANG_ADIPOGENIC_GENES_REPRESSED_BY_SIRT1		22	0.43191397	1.1073734	0.30905077	1	1	2654	tags=50%, list=24%, signal=65%
KEGG_BETA_ALANINE_METABOLISM	KEGG_BETA_ALANINE_METABOLISM		19	0.44374532	1.10709	0.32683983	1	1	3032	tags=63%, list=27%, signal=86%
REACTOME_NEURONAL_SYSTEM	REACTOME_NEURONAL_SYSTEM		183	0.33206183	1.106714	0.33471075	1	1	1694	tags=27%, list=15%, signal=32%
REACTOME_MITOCHONDRIAL_PROTEIN_IMPORT	REACTOME_MITOCHONDRIAL_PROTEIN_IMPORT		34	0.33257508	1.1064893	0.35437882	1	1	2783	tags=38%, list=25%, signal=51%
KEGG_METABOLISM_OF_XENOBIOTICS_BY_CYTOCHROME_P450	KEGG_METABOLISM_OF_XENOBIOTICS_BY_CYTOCHROME_P450		28	0.4183741	1.1064266	0.30638298	1	1	2515	tags=43%, list=22%, signal=55%
GUENTHER_GROWTH_SPHERICAL_VS_ADHERENT_UP	GUENTHER_GROWTH_SPHERICAL_VS_ADHERENT_UP		16	0.4465217	1.1055146	0.336887	1	1	2144	tags=50%, list=19%, signal=62%
REACTOME_REGULATION_OF_WATER_BALANCE_BY_RENAL_AQUAPORINS	REACTOME_REGULATION_OF_WATER_BALANCE_BY_RENAL_AQUAPORINS		30	0.38022366	1.1052848	0.32522124	1	1	1884	tags=37%, list=17%, signal=44%
WESTON_VEGFA_TARGETS_6HR	WESTON_VEGFA_TARGETS_6HR		47	0.43208915	1.1050863	0.3558952	1	1	1761	tags=38%, list=16%, signal=45%
ZHONG_SECRETOME_OF_LUNG_CANCER_AND_FIBROBLAST	ZHONG_SECRETOME_OF_LUNG_CANCER_AND_FIBROBLAST		94	0.27951804	1.1043006	0.33114034	1	1	1828	tags=18%, list=16%, signal=21%
LU_EZH2_TARGETS_UP	LU_EZH2_TARGETS_UP		157	0.25037265	1.1035162	0.30855855	1	1	3118	tags=36%, list=28%, signal=50%
REACTOME_TRANSFERRIN_ENDOCYTOSIS_AND_RECYCLING	REACTOME_TRANSFERRIN_ENDOCYTOSIS_AND_RECYCLING		16	0.3834418	1.1028854	0.356	1	1	2958	tags=50%, list=26%, signal=68%
PARK_TRETINOIN_RESPONSE_AND_RARA_PLZF_FUSION	PARK_TRETINOIN_RESPONSE_AND_RARA_PLZF_FUSION		18	0.4425437	1.1009048	0.34537247	1	1	2853	tags=50%, list=25%, signal=67%
KEGG_GALACTOSE_METABOLISM	KEGG_GALACTOSE_METABOLISM		21	0.35722727	1.1005093	0.33474576	1	1	1712	tags=29%, list=15%, signal=34%
BARRIER_COLON_CANCER_RECURRENCE_UP	BARRIER_COLON_CANCER_RECURRENCE_UP		23	0.3459008	1.0957842	0.3704497	1	1	3169	tags=48%, list=28%, signal=67%
LU_AGING_BRAIN_DN	LU_AGING_BRAIN_DN		88	0.28946257	1.0949643	0.3111639	1	1	2168	tags=27%, list=19%, signal=34%
KONDO_PROSTATE_CANCER_WITH_H3K27ME3	KONDO_PROSTATE_CANCER_WITH_H3K27ME3		81	0.39132535	1.0948308	0.33842796	1	1	1497	tags=33%, list=13%, signal=38%
WENG_POR_TARGETS_GLOBAL_DN	WENG_POR_TARGETS_GLOBAL_DN		17	0.41241565	1.0946859	0.33259913	1	1	2325	tags=41%, list=21%, signal=52%
BILBAN_B_CLL_LPL_UP	BILBAN_B_CLL_LPL_UP		30	0.35109285	1.0928221	0.34334764	1	1	1862	tags=30%, list=17%, signal=36%
MCCLUNG_COCAIN_REWARD_4WK	MCCLUNG_COCAIN_REWARD_4WK		53	0.3160698	1.0918391	0.30309278	1	1	3443	tags=38%, list=31%, signal=54%
REACTOME_ACTIVATION_OF_NMDA_RECEPTOR_UPON_GLUTAMATE_BINDING_AND_POSTSYNAPTIC_EVENTS	REACTOME_ACTIVATION_OF_NMDA_RECEPTOR_UPON_GLUTAMATE_BINDING_AND_POSTSYNAPTIC_EVENTS		26	0.38936445	1.0917319	0.34018266	1	1	1122	tags=23%, list=10%, signal=26%
REACTOME_VOLTAGE_GATED_POTASSIUM_CHANNELS	REACTOME_VOLTAGE_GATED_POTASSIUM_CHANNELS		23	0.44184574	1.0915924	0.3767821	1	1	1299	tags=35%, list=12%, signal=39%
HUANG_FOXA2_TARGETS_DN	HUANG_FOXA2_TARGETS_DN		24	0.4633214	1.0889564	0.36794582	1	1	1954	tags=42%, list=17%, signal=50%
DORSAM_HOXA9_TARGETS_UP	DORSAM_HOXA9_TARGETS_UP		22	0.3659131	1.0866332	0.3731959	1	1	1075	tags=18%, list=10%, signal=20%
GROSS_ELK3_TARGETS_DN	GROSS_ELK3_TARGETS_DN		24	0.4316415	1.0860618	0.35456476	1	1	2025	tags=29%, list=18%, signal=36%
BOYAULT_LIVER_CANCER_SUBCLASS_G6_UP	BOYAULT_LIVER_CANCER_SUBCLASS_G6_UP		42	0.35639384	1.0851916	0.31306306	1	1	2077	tags=31%, list=19%, signal=38%
ROPERO_HDAC2_TARGETS	ROPERO_HDAC2_TARGETS		52	0.3390693	1.0848641	0.33962265	1	1	2001	tags=33%, list=18%, signal=40%
KEGG_ARRHYTHMOGENIC_RIGHT_VENTRICULAR_CARDIOMYOPATHY_ARVC	KEGG_ARRHYTHMOGENIC_RIGHT_VENTRICULAR_CARDIOMYOPATHY_ARVC		55	0.37463835	1.0840027	0.34216335	1	1	2168	tags=38%, list=19%, signal=47%
MIKKELSEN_MCV6_ICP_WITH_H3K4ME3_AND_H3K27ME3	MIKKELSEN_MCV6_ICP_WITH_H3K4ME3_AND_H3K27ME3		19	0.46619573	1.0828223	0.36129034	1	1	1479	tags=53%, list=13%, signal=61%
NUTT_GBM_VS_AO_GLIOMA_DN	NUTT_GBM_VS_AO_GLIOMA_DN		26	0.33037612	1.0827452	0.36344537	1	1	1451	tags=19%, list=13%, signal=22%
GROSS_HIF1A_TARGETS_DN	GROSS_HIF1A_TARGETS_DN		18	0.42983282	1.0819038	0.36051503	1	1	1982	tags=39%, list=18%, signal=47%
NADLER_OBESITY_DN	NADLER_OBESITY_DN		41	0.39605215	1.0817133	0.3710692	1	1	2926	tags=51%, list=26%, signal=69%
SEMENZA_HIF1_TARGETS	SEMENZA_HIF1_TARGETS		25	0.39455548	1.0804046	0.36819172	1	1	1822	tags=32%, list=16%, signal=38%
ST_MYOCYTE_AD_PATHWAY	ST_MYOCYTE_AD_PATHWAY		18	0.43012115	1.0793387	0.36199096	1	1	2170	tags=50%, list=19%, signal=62%
LEE_LIVER_CANCER	LEE_LIVER_CANCER		25	0.44363853	1.0788172	0.39148936	1	1	2169	tags=56%, list=19%, signal=69%
WANG_BARRETTS_ESOPHAGUS_UP	WANG_BARRETTS_ESOPHAGUS_UP		34	0.3658075	1.0782862	0.34913793	1	1	1054	tags=29%, list=9%, signal=32%
MIKKELSEN_MEF_ICP_WITH_H3K4ME3_AND_H3K27ME3	MIKKELSEN_MEF_ICP_WITH_H3K4ME3_AND_H3K27ME3		17	0.45682642	1.0759835	0.36285096	1	1	1985	tags=41%, list=18%, signal=50%
KATSANOU_ELAVL1_TARGETS_DN	KATSANOU_ELAVL1_TARGETS_DN		87	0.3410584	1.0759578	0.34338748	1	1	737	tags=18%, list=7%, signal=20%
MAGRANGEAS_MULTIPLE_MYELOMA_IGG_VS_IGA_DN	MAGRANGEAS_MULTIPLE_MYELOMA_IGG_VS_IGA_DN		19	0.38500252	1.075151	0.34	1	1	1500	tags=26%, list=13%, signal=30%
YEGNASUBRAMANIAN_PROSTATE_CANCER	YEGNASUBRAMANIAN_PROSTATE_CANCER		69	0.34495962	1.074527	0.35147393	1	1	2025	tags=35%, list=18%, signal=42%
FAELT_B_CLL_WITH_VH_REARRANGEMENTS_UP	FAELT_B_CLL_WITH_VH_REARRANGEMENTS_UP		35	0.34928083	1.074148	0.38646287	1	1	2379	tags=34%, list=21%, signal=43%
SESTO_RESPONSE_TO_UV_C7	SESTO_RESPONSE_TO_UV_C7		48	0.32446286	1.0731418	0.3319239	1	1	2836	tags=33%, list=25%, signal=44%
FARMER_BREAST_CANCER_CLUSTER_5	FARMER_BREAST_CANCER_CLUSTER_5		18	0.61688167	1.0714519	0.44747898	1	1	2246	tags=67%, list=20%, signal=83%
COLLER_MYC_TARGETS_UP	COLLER_MYC_TARGETS_UP		18	0.38671666	1.0678097	0.3706721	1	1	2857	tags=44%, list=26%, signal=60%
RODRIGUES_NTN1_AND_DCC_TARGETS	RODRIGUES_NTN1_AND_DCC_TARGETS		23	0.36721665	1.0677097	0.37831858	1	1	1048	tags=26%, list=9%, signal=29%
KEGG_PENTOSE_PHOSPHATE_PATHWAY	KEGG_PENTOSE_PHOSPHATE_PATHWAY		19	0.35414055	1.0670686	0.3899782	1	1	1730	tags=21%, list=15%, signal=25%
WESTON_VEGFA_TARGETS_12HR	WESTON_VEGFA_TARGETS_12HR		29	0.43678144	1.0657343	0.3638298	1	1	617	tags=24%, list=6%, signal=25%
REACTOME_INSULIN_RECEPTOR_RECYCLING	REACTOME_INSULIN_RECEPTOR_RECYCLING		16	0.3764311	1.0645828	0.39539748	1	1	2958	tags=50%, list=26%, signal=68%
NING_CHRONIC_OBSTRUCTIVE_PULMONARY_DISEASE_DN	NING_CHRONIC_OBSTRUCTIVE_PULMONARY_DISEASE_DN		89	0.3092374	1.0640829	0.35955057	1	1	1426	tags=20%, list=13%, signal=23%
LEE_LIVER_CANCER_CIPROFIBRATE_UP	LEE_LIVER_CANCER_CIPROFIBRATE_UP		48	0.37509966	1.063941	0.3607595	1	1	2425	tags=50%, list=22%, signal=64%
NAKAJIMA_EOSINOPHIL	NAKAJIMA_EOSINOPHIL		21	0.43840122	1.0639123	0.3894967	1	1	1632	tags=33%, list=15%, signal=39%
REACTOME_GABA_RECEPTOR_ACTIVATION	REACTOME_GABA_RECEPTOR_ACTIVATION		36	0.36565426	1.0632534	0.38972163	1	1	552	tags=19%, list=5%, signal=20%
EHLERS_ANEUPLOIDY_UP	EHLERS_ANEUPLOIDY_UP		26	0.34545636	1.0628209	0.39262474	1	1	825	tags=19%, list=7%, signal=21%
BONOME_OVARIAN_CANCER_SURVIVAL_OPTIMAL_DEBULKING	BONOME_OVARIAN_CANCER_SURVIVAL_OPTIMAL_DEBULKING		128	0.25822443	1.0602669	0.35412025	1	1	1547	tags=20%, list=14%, signal=22%
BANDRES_RESPONSE_TO_CARMUSTIN_MGMT_48HR_DN	BANDRES_RESPONSE_TO_CARMUSTIN_MGMT_48HR_DN		110	0.30044773	1.0599573	0.37668163	1	1	1327	tags=21%, list=12%, signal=23%
SCHLINGEMANN_SKIN_CARCINOGENESIS_TPA_DN	SCHLINGEMANN_SKIN_CARCINOGENESIS_TPA_DN		22	0.41944742	1.059788	0.4117647	1	1	1883	tags=41%, list=17%, signal=49%
HARRIS_BRAIN_CANCER_PROGENITORS	HARRIS_BRAIN_CANCER_PROGENITORS		24	0.45337293	1.0596125	0.3911205	1	1	1109	tags=38%, list=10%, signal=42%
KIM_BIPOLAR_DISORDER_OLIGODENDROCYTE_DENSITY_CORR_UP	KIM_BIPOLAR_DISORDER_OLIGODENDROCYTE_DENSITY_CORR_UP		469	0.19701721	1.0561954	0.38379532	1	1	3619	tags=35%, list=32%, signal=50%
SATO_SILENCED_EPIGENETICALLY_IN_PANCREATIC_CANCER	SATO_SILENCED_EPIGENETICALLY_IN_PANCREATIC_CANCER		28	0.3840553	1.0558925	0.36442515	1	1	1230	tags=29%, list=11%, signal=32%
ABE_VEGFA_TARGETS_30MIN	ABE_VEGFA_TARGETS_30MIN		21	0.382356	1.055818	0.38197425	1	1	1703	tags=29%, list=15%, signal=34%
FOSTER_KDM1A_TARGETS_UP	FOSTER_KDM1A_TARGETS_UP		140	0.34120378	1.0554504	0.36235294	1	1	974	tags=26%, list=9%, signal=28%
ALFANO_MYC_TARGETS	ALFANO_MYC_TARGETS		165	0.24680427	1.055126	0.36036035	1	1	2168	tags=24%, list=19%, signal=29%
REACTOME_PEROXISOMAL_LIPID_METABOLISM	REACTOME_PEROXISOMAL_LIPID_METABOLISM		15	0.42633384	1.0540812	0.3987976	1	1	1997	tags=33%, list=18%, signal=41%
DACOSTA_ERCC3_ALLELE_XPCS_VS_TTD_UP	DACOSTA_ERCC3_ALLELE_XPCS_VS_TTD_UP		18	0.4393655	1.0539147	0.37124464	1	1	958	tags=33%, list=9%, signal=36%
YAO_TEMPORAL_RESPONSE_TO_PROGESTERONE_CLUSTER_8	YAO_TEMPORAL_RESPONSE_TO_PROGESTERONE_CLUSTER_8		32	0.36732715	1.053633	0.3875803	1	1	1196	tags=22%, list=11%, signal=24%
SHEN_SMARCA2_TARGETS_DN	SHEN_SMARCA2_TARGETS_DN		181	0.33374953	1.053177	0.37254903	1	1	1684	tags=28%, list=15%, signal=33%
VALK_AML_CLUSTER_7	VALK_AML_CLUSTER_7		18	0.43011373	1.052839	0.37662336	1	1	2733	tags=44%, list=24%, signal=59%
REACTOME_NCAM_SIGNALING_FOR_NEURITE_OUT_GROWTH	REACTOME_NCAM_SIGNALING_FOR_NEURITE_OUT_GROWTH		42	0.38295692	1.0528096	0.38146552	1	1	2168	tags=43%, list=19%, signal=53%
VALK_AML_WITH_CEBPA	VALK_AML_WITH_CEBPA		24	0.3755988	1.0519595	0.3860045	1	1	925	tags=25%, list=8%, signal=27%
PACHER_TARGETS_OF_IGF1_AND_IGF2_UP	PACHER_TARGETS_OF_IGF1_AND_IGF2_UP		23	0.36294386	1.051937	0.36382535	1	1	2016	tags=30%, list=18%, signal=37%
PURBEY_TARGETS_OF_CTBP1_AND_SATB1_UP	PURBEY_TARGETS_OF_CTBP1_AND_SATB1_UP		53	0.28164893	1.0503058	0.3627907	1	1	1796	tags=25%, list=16%, signal=29%
BYSTRYKH_HEMATOPOIESIS_STEM_CELL_SCP2_QTL_TRANS	BYSTRYKH_HEMATOPOIESIS_STEM_CELL_SCP2_QTL_TRANS		18	0.37423468	1.0489775	0.39055794	1	1	3613	tags=44%, list=32%, signal=66%
ODONNELL_METASTASIS_UP	ODONNELL_METASTASIS_UP		42	0.3507897	1.047383	0.42543858	1	1	1957	tags=36%, list=17%, signal=43%
MCMURRAY_TP53_HRAS_COOPERATION_RESPONSE_UP	MCMURRAY_TP53_HRAS_COOPERATION_RESPONSE_UP		17	0.4903187	1.0454168	0.39726028	1	1	2659	tags=59%, list=24%, signal=77%
TAKEDA_TARGETS_OF_NUP98_HOXA9_FUSION_16D_UP	TAKEDA_TARGETS_OF_NUP98_HOXA9_FUSION_16D_UP		82	0.37346852	1.0451928	0.37885463	1	1	1414	tags=28%, list=13%, signal=32%
NATSUME_RESPONSE_TO_INTERFERON_BETA_DN	NATSUME_RESPONSE_TO_INTERFERON_BETA_DN		36	0.3125964	1.0437517	0.42391303	1	1	955	tags=17%, list=9%, signal=18%
GYORFFY_DOXORUBICIN_RESISTANCE	GYORFFY_DOXORUBICIN_RESISTANCE		23	0.36708382	1.0415143	0.38562092	1	1	89	tags=13%, list=1%, signal=13%
CERIBELLI_PROMOTERS_INACTIVE_AND_BOUND_BY_NFY	CERIBELLI_PROMOTERS_INACTIVE_AND_BOUND_BY_NFY		20	0.3838176	1.0414484	0.4116331	1	1	2137	tags=45%, list=19%, signal=56%
DACOSTA_UV_RESPONSE_VIA_ERCC3_XPCS_UP	DACOSTA_UV_RESPONSE_VIA_ERCC3_XPCS_UP		15	0.3605338	1.0403384	0.41978022	1	1	374	tags=13%, list=3%, signal=14%
MCCLUNG_DELTA_FOSB_TARGETS_2WK	MCCLUNG_DELTA_FOSB_TARGETS_2WK		30	0.40044236	1.0390587	0.3880266	1	1	2077	tags=40%, list=19%, signal=49%
JAZAERI_BREAST_CANCER_BRCA1_VS_BRCA2_DN	JAZAERI_BREAST_CANCER_BRCA1_VS_BRCA2_DN		28	0.38215902	1.0368409	0.45353982	1	1	1991	tags=39%, list=18%, signal=48%
GRUETZMANN_PANCREATIC_CANCER_DN	GRUETZMANN_PANCREATIC_CANCER_DN		150	0.2615388	1.0359979	0.3888889	1	1	2453	tags=31%, list=22%, signal=39%
GENTILE_UV_RESPONSE_CLUSTER_D7	GENTILE_UV_RESPONSE_CLUSTER_D7		29	0.3139793	1.0357912	0.41309255	1	1	2954	tags=41%, list=26%, signal=56%
KEGG_VIRAL_MYOCARDITIS	KEGG_VIRAL_MYOCARDITIS		26	0.40178552	1.0344967	0.42022473	1	1	1416	tags=35%, list=13%, signal=40%
BOQUEST_STEM_CELL_UP	BOQUEST_STEM_CELL_UP		171	0.4111536	1.0343024	0.41983122	1	1	1995	tags=40%, list=18%, signal=48%
YAMASHITA_LIVER_CANCER_STEM_CELL_DN	YAMASHITA_LIVER_CANCER_STEM_CELL_DN		55	0.36304098	1.0338632	0.42588726	1	1	1442	tags=31%, list=13%, signal=35%
KEGG_STARCH_AND_SUCROSE_METABOLISM	KEGG_STARCH_AND_SUCROSE_METABOLISM		21	0.37903023	1.03367	0.42699116	1	1	2641	tags=48%, list=24%, signal=62%
BROWNE_HCMV_INFECTION_1HR_DN	BROWNE_HCMV_INFECTION_1HR_DN		122	0.25186968	1.032941	0.4108352	1	1	1964	tags=22%, list=18%, signal=27%
REACTOME_TRAFFICKING_OF_AMPA_RECEPTORS	REACTOME_TRAFFICKING_OF_AMPA_RECEPTORS		18	0.3878991	1.0319836	0.42365593	1	1	607	tags=22%, list=5%, signal=23%
KEGG_ADIPOCYTOKINE_SIGNALING_PATHWAY	KEGG_ADIPOCYTOKINE_SIGNALING_PATHWAY		35	0.3290042	1.0312233	0.42197803	1	1	1901	tags=29%, list=17%, signal=34%
WANG_BARRETTS_ESOPHAGUS_AND_ESOPHAGUS_CANCER_UP	WANG_BARRETTS_ESOPHAGUS_AND_ESOPHAGUS_CANCER_UP		20	0.39146948	1.0287446	0.41573033	1	1	894	tags=25%, list=8%, signal=27%
REACTOME_AMINO_ACID_TRANSPORT_ACROSS_THE_PLASMA_MEMBRANE	REACTOME_AMINO_ACID_TRANSPORT_ACROSS_THE_PLASMA_MEMBRANE		23	0.4051193	1.0286287	0.43595505	1	1	2657	tags=48%, list=24%, signal=63%
TAKEDA_TARGETS_OF_NUP98_HOXA9_FUSION_16D_DN	TAKEDA_TARGETS_OF_NUP98_HOXA9_FUSION_16D_DN		62	0.3293959	1.0283598	0.40674156	1	1	1639	tags=26%, list=15%, signal=30%
STEARMAN_TUMOR_FIELD_EFFECT_UP	STEARMAN_TUMOR_FIELD_EFFECT_UP		28	0.4031898	1.0269048	0.4336842	1	1	930	tags=25%, list=8%, signal=27%
PID_HNF3APATHWAY	PID_HNF3APATHWAY		23	0.35228017	1.0251231	0.36933047	1	1	1173	tags=22%, list=10%, signal=24%
REACTOME_INTEGRATION_OF_ENERGY_METABOLISM	REACTOME_INTEGRATION_OF_ENERGY_METABOLISM		76	0.29033127	1.0250487	0.4168565	1	1	1694	tags=22%, list=15%, signal=26%
ST_GA12_PATHWAY	ST_GA12_PATHWAY		17	0.3674977	1.0249268	0.4009009	1	1	381	tags=18%, list=3%, signal=18%
REACTOME_TRANSMEMBRANE_TRANSPORT_OF_SMALL_MOLECULES	REACTOME_TRANSMEMBRANE_TRANSPORT_OF_SMALL_MOLECULES		267	0.27416092	1.0246938	0.4201313	1	1	2657	tags=34%, list=24%, signal=44%
ZHONG_SECRETOME_OF_LUNG_CANCER_AND_MACROPHAGE	ZHONG_SECRETOME_OF_LUNG_CANCER_AND_MACROPHAGE		53	0.2961719	1.0246243	0.43073592	1	1	1822	tags=17%, list=16%, signal=20%
YOSHIOKA_LIVER_CANCER_EARLY_RECURRENCE_UP	YOSHIOKA_LIVER_CANCER_EARLY_RECURRENCE_UP		22	0.3428778	1.0245408	0.40466103	1	1	1527	tags=27%, list=14%, signal=32%
RUAN_RESPONSE_TO_TNF_DN	RUAN_RESPONSE_TO_TNF_DN		71	0.34720746	1.0244523	0.42797494	1	1	2093	tags=35%, list=19%, signal=43%
KANG_IMMORTALIZED_BY_TERT_DN	KANG_IMMORTALIZED_BY_TERT_DN		67	0.35087714	1.0226892	0.4051724	1	1	959	tags=24%, list=9%, signal=26%
BURTON_ADIPOGENESIS_PEAK_AT_8HR	BURTON_ADIPOGENESIS_PEAK_AT_8HR		28	0.35646734	1.022662	0.43572986	1	1	2328	tags=39%, list=21%, signal=49%
URS_ADIPOCYTE_DIFFERENTIATION_UP	URS_ADIPOCYTE_DIFFERENTIATION_UP		46	0.3742048	1.021986	0.41216215	1	1	1912	tags=33%, list=17%, signal=39%
REACTOME_POST_NMDA_RECEPTOR_ACTIVATION_EVENTS	REACTOME_POST_NMDA_RECEPTOR_ACTIVATION_EVENTS		22	0.35318494	1.0219253	0.4	1	1	1647	tags=23%, list=15%, signal=27%
UEDA_PERIFERAL_CLOCK	UEDA_PERIFERAL_CLOCK		110	0.2526714	1.0217092	0.39534885	1	1	1494	tags=17%, list=13%, signal=20%
NIKOLSKY_BREAST_CANCER_16Q24_AMPLICON	NIKOLSKY_BREAST_CANCER_16Q24_AMPLICON		24	0.3081334	1.0200176	0.44635195	1	1	1787	tags=25%, list=16%, signal=30%
ACEVEDO_NORMAL_TISSUE_ADJACENT_TO_LIVER_TUMOR_DN	ACEVEDO_NORMAL_TISSUE_ADJACENT_TO_LIVER_TUMOR_DN		234	0.21984003	1.0185162	0.4161074	1	1	2844	tags=29%, list=25%, signal=38%
RAGHAVACHARI_PLATELET_SPECIFIC_GENES	RAGHAVACHARI_PLATELET_SPECIFIC_GENES		44	0.34344977	1.017393	0.44843048	1	1	1991	tags=30%, list=18%, signal=36%
XU_CREBBP_TARGETS_UP	XU_CREBBP_TARGETS_UP		19	0.3531013	1.0169966	0.4196242	1	1	3304	tags=53%, list=30%, signal=75%
APPIERTO_RESPONSE_TO_FENRETINIDE_DN	APPIERTO_RESPONSE_TO_FENRETINIDE_DN		24	0.30731568	1.0169963	0.42474228	1	1	2659	tags=25%, list=24%, signal=33%
TRACEY_RESISTANCE_TO_IFNA2_DN	TRACEY_RESISTANCE_TO_IFNA2_DN		18	0.37013072	1.0169641	0.42600897	1	1	2041	tags=44%, list=18%, signal=54%
DAUER_STAT3_TARGETS_UP	DAUER_STAT3_TARGETS_UP		28	0.38377324	1.0166516	0.4212963	1	1	796	tags=18%, list=7%, signal=19%
FONTAINE_FOLLICULAR_THYROID_ADENOMA_UP	FONTAINE_FOLLICULAR_THYROID_ADENOMA_UP		38	0.27944207	1.0165589	0.41900647	1	1	765	tags=16%, list=7%, signal=17%
YAO_TEMPORAL_RESPONSE_TO_PROGESTERONE_CLUSTER_16	YAO_TEMPORAL_RESPONSE_TO_PROGESTERONE_CLUSTER_16		61	0.39516315	1.0159181	0.4334086	1	1	1420	tags=25%, list=13%, signal=28%
SERVITJA_LIVER_HNF1A_TARGETS_UP	SERVITJA_LIVER_HNF1A_TARGETS_UP		101	0.30462658	1.0157062	0.42725173	1	1	1657	tags=25%, list=15%, signal=29%
RICKMAN_HEAD_AND_NECK_CANCER_D	RICKMAN_HEAD_AND_NECK_CANCER_D		17	0.45322785	1.0125214	0.42038217	1	1	2434	tags=53%, list=22%, signal=68%
CHO_NR4A1_TARGETS	CHO_NR4A1_TARGETS		22	0.3647121	1.0122265	0.4380531	1	1	2043	tags=41%, list=18%, signal=50%
PETRETTO_CARDIAC_HYPERTROPHY	PETRETTO_CARDIAC_HYPERTROPHY		23	0.48158005	1.0105591	0.48347107	1	1	1850	tags=48%, list=17%, signal=57%
LABBE_TARGETS_OF_TGFB1_AND_WNT3A_DN	LABBE_TARGETS_OF_TGFB1_AND_WNT3A_DN		81	0.30250695	1.01055	0.42105263	1	1	2097	tags=37%, list=19%, signal=45%
KAYO_CALORIE_RESTRICTION_MUSCLE_UP	KAYO_CALORIE_RESTRICTION_MUSCLE_UP		59	0.33980963	1.0102484	0.42608696	1	1	2700	tags=36%, list=24%, signal=47%
KEGG_GLUTATHIONE_METABOLISM	KEGG_GLUTATHIONE_METABOLISM		34	0.32703575	1.0090158	0.4434968	1	1	2973	tags=50%, list=27%, signal=68%
SERVITJA_ISLET_HNF1A_TARGETS_UP	SERVITJA_ISLET_HNF1A_TARGETS_UP		123	0.37694034	1.0082735	0.4211663	1	1	1885	tags=35%, list=17%, signal=42%
KIM_ALL_DISORDERS_CALB1_CORR_UP	KIM_ALL_DISORDERS_CALB1_CORR_UP		365	0.21043286	1.0079281	0.42761692	1	1	2088	tags=19%, list=19%, signal=22%
REACTOME_GABA_B_RECEPTOR_ACTIVATION	REACTOME_GABA_B_RECEPTOR_ACTIVATION		27	0.34291527	1.0073122	0.42701524	1	1	201	tags=15%, list=2%, signal=15%
CAVARD_LIVER_CANCER_MALIGNANT_VS_BENIGN	CAVARD_LIVER_CANCER_MALIGNANT_VS_BENIGN		20	0.38358045	1.0072927	0.4323144	1	1	797	tags=20%, list=7%, signal=21%
MENSE_HYPOXIA_UP	MENSE_HYPOXIA_UP		57	0.33436123	1.0072156	0.45119306	1	1	1819	tags=25%, list=16%, signal=29%
ENGELMANN_CANCER_PROGENITORS_UP	ENGELMANN_CANCER_PROGENITORS_UP		34	0.34708008	1.0057535	0.4340045	1	1	2347	tags=32%, list=21%, signal=41%
REACTOME_LATENT_INFECTION_OF_HOMO_SAPIENS_WITH_MYCOBACTERIUM_TUBERCULOSIS	REACTOME_LATENT_INFECTION_OF_HOMO_SAPIENS_WITH_MYCOBACTERIUM_TUBERCULOSIS		22	0.3677251	1.0056216	0.43949044	1	1	2958	tags=50%, list=26%, signal=68%
ULE_SPLICING_VIA_NOVA2	ULE_SPLICING_VIA_NOVA2		28	0.323447	1.0051848	0.44813278	1	1	1606	tags=29%, list=14%, signal=33%
REACTOME_CHOLESTEROL_BIOSYNTHESIS	REACTOME_CHOLESTEROL_BIOSYNTHESIS		17	0.40586787	1.0030569	0.4623218	1	1	2853	tags=53%, list=25%, signal=71%
REACTOME_INHIBITION_OF_VOLTAGE_GATED_CA2_CHANNELS_VIA_GBETA_GAMMA_SUBUNITS	REACTOME_INHIBITION_OF_VOLTAGE_GATED_CA2_CHANNELS_VIA_GBETA_GAMMA_SUBUNITS		17	0.3707972	1.0009739	0.45918366	1	1	201	tags=18%, list=2%, signal=18%
HOFFMANN_PRE_BI_TO_LARGE_PRE_BII_LYMPHOCYTE_UP	HOFFMANN_PRE_BI_TO_LARGE_PRE_BII_LYMPHOCYTE_UP		28	0.31669283	1.0000482	0.4474273	1	1	484	tags=14%, list=4%, signal=15%
CHIARADONNA_NEOPLASTIC_TRANSFORMATION_CDC25_DN	CHIARADONNA_NEOPLASTIC_TRANSFORMATION_CDC25_DN		127	0.30429617	0.9968358	0.45833334	1	1	2515	tags=31%, list=22%, signal=40%
DARWICHE_PAPILLOMA_RISK_HIGH_DN	DARWICHE_PAPILLOMA_RISK_HIGH_DN		100	0.25613534	0.99406004	0.45221445	1	1	1817	tags=25%, list=16%, signal=30%
MODY_HIPPOCAMPUS_POSTNATAL	MODY_HIPPOCAMPUS_POSTNATAL		51	0.28951073	0.9939651	0.4525862	1	1	2088	tags=27%, list=19%, signal=34%
MISHRA_CARCINOMA_ASSOCIATED_FIBROBLAST_DN	MISHRA_CARCINOMA_ASSOCIATED_FIBROBLAST_DN		16	0.41118187	0.99084544	0.48712447	1	1	1714	tags=44%, list=15%, signal=52%
BRUINS_UVC_RESPONSE_VIA_TP53_GROUP_A	BRUINS_UVC_RESPONSE_VIA_TP53_GROUP_A		475	0.26988032	0.98951954	0.45862883	1	1	1697	tags=24%, list=15%, signal=27%
MIKKELSEN_ES_LCP_WITH_H3K4ME3	MIKKELSEN_ES_LCP_WITH_H3K4ME3		73	0.32310218	0.9880581	0.46436286	1	1	2482	tags=38%, list=22%, signal=49%
KARLSSON_TGFB1_TARGETS_UP	KARLSSON_TGFB1_TARGETS_UP		72	0.29019502	0.98722	0.46868688	1	1	3561	tags=36%, list=32%, signal=53%
KEGG_RETINOL_METABOLISM	KEGG_RETINOL_METABOLISM		23	0.36766	0.98637515	0.47638604	1	1	1852	tags=30%, list=17%, signal=36%
HANN_RESISTANCE_TO_BCL2_INHIBITOR_DN	HANN_RESISTANCE_TO_BCL2_INHIBITOR_DN		31	0.33199343	0.9853082	0.45338982	1	1	2274	tags=42%, list=20%, signal=52%
BIOCARTA_SPPA_PATHWAY	BIOCARTA_SPPA_PATHWAY		17	0.3766697	0.98516667	0.47689074	1	1	2642	tags=47%, list=24%, signal=61%
PUIFFE_INVASION_INHIBITED_BY_ASCITES_UP	PUIFFE_INVASION_INHIBITED_BY_ASCITES_UP		48	0.2730846	0.9845169	0.47566372	1	1	1889	tags=21%, list=17%, signal=25%
REACTOME_RECYCLING_PATHWAY_OF_L1	REACTOME_RECYCLING_PATHWAY_OF_L1		19	0.3230982	0.98394805	0.4826884	1	1	3199	tags=42%, list=29%, signal=59%
REACTOME_DEGRADATION_OF_THE_EXTRACELLULAR_MATRIX	REACTOME_DEGRADATION_OF_THE_EXTRACELLULAR_MATRIX		21	0.43779534	0.98380834	0.4935065	1	1	1631	tags=43%, list=15%, signal=50%
PID_INTEGRIN2_PATHWAY	PID_INTEGRIN2_PATHWAY		23	0.4321452	0.98374736	0.4988764	1	1	1023	tags=39%, list=9%, signal=43%
ACEVEDO_LIVER_CANCER_WITH_H3K27ME3_UP	ACEVEDO_LIVER_CANCER_WITH_H3K27ME3_UP		121	0.30652508	0.98297834	0.46952596	1	1	1890	tags=32%, list=17%, signal=38%
ASGHARZADEH_NEUROBLASTOMA_POOR_SURVIVAL_DN	ASGHARZADEH_NEUROBLASTOMA_POOR_SURVIVAL_DN		25	0.3489783	0.9823963	0.47863248	1	1	2479	tags=52%, list=22%, signal=67%
ZHU_CMV_24_HR_UP	ZHU_CMV_24_HR_UP		64	0.2768929	0.9822737	0.45628998	1	1	3221	tags=38%, list=29%, signal=52%
MAYBURD_RESPONSE_TO_L663536_DN	MAYBURD_RESPONSE_TO_L663536_DN		33	0.2827741	0.9812671	0.46860987	1	1	1064	tags=15%, list=10%, signal=17%
PILON_KLF1_TARGETS_UP	PILON_KLF1_TARGETS_UP		279	0.27785236	0.9784288	0.47272727	1	1	1420	tags=23%, list=13%, signal=25%
WESTON_VEGFA_TARGETS	WESTON_VEGFA_TARGETS		78	0.35492533	0.97802234	0.48337027	1	1	1447	tags=28%, list=13%, signal=32%
WESTON_VEGFA_TARGETS_3HR	WESTON_VEGFA_TARGETS_3HR		52	0.33392033	0.9767404	0.48131868	1	1	1447	tags=25%, list=13%, signal=29%
CHIBA_RESPONSE_TO_TSA_UP	CHIBA_RESPONSE_TO_TSA_UP		36	0.3684982	0.9745118	0.48237884	1	1	2236	tags=36%, list=20%, signal=45%
REACTOME_NUCLEAR_EVENTS_KINASE_AND_TRANSCRIPTION_FACTOR_ACTIVATION	REACTOME_NUCLEAR_EVENTS_KINASE_AND_TRANSCRIPTION_FACTOR_ACTIVATION		15	0.36276567	0.9744893	0.5	1	1	3600	tags=47%, list=32%, signal=69%
KEGG_DRUG_METABOLISM_CYTOCHROME_P450	KEGG_DRUG_METABOLISM_CYTOCHROME_P450		30	0.37033087	0.9741272	0.50829875	1	1	2515	tags=43%, list=22%, signal=56%
JAZAERI_BREAST_CANCER_BRCA1_VS_BRCA2_UP	JAZAERI_BREAST_CANCER_BRCA1_VS_BRCA2_UP		35	0.27482316	0.9720717	0.45824412	1	1	2873	tags=31%, list=26%, signal=42%
GESERICK_TERT_TARGETS_DN	GESERICK_TERT_TARGETS_DN		18	0.42103383	0.9705618	0.48240167	1	1	1754	tags=39%, list=16%, signal=46%
ANASTASSIOU_CANCER_MESENCHYMAL_TRANSITION_SIGNATURE	ANASTASSIOU_CANCER_MESENCHYMAL_TRANSITION_SIGNATURE		48	0.48194826	0.970318	0.50537634	1	1	1883	tags=52%, list=17%, signal=62%
JAEGER_METASTASIS_UP	JAEGER_METASTASIS_UP		28	0.36858565	0.97018474	0.47379914	1	1	768	tags=21%, list=7%, signal=23%
BIOCARTA_AGR_PATHWAY	BIOCARTA_AGR_PATHWAY		20	0.38378254	0.9685684	0.5040486	1	1	2553	tags=50%, list=23%, signal=65%
GOLUB_ALL_VS_AML_DN	GOLUB_ALL_VS_AML_DN		17	0.36975953	0.96843094	0.5021739	1	1	1956	tags=35%, list=17%, signal=43%
WAMUNYOKOLI_OVARIAN_CANCER_GRADES_1_2_DN	WAMUNYOKOLI_OVARIAN_CANCER_GRADES_1_2_DN		34	0.3542597	0.9681952	0.4926931	1	1	1189	tags=29%, list=11%, signal=33%
LUI_THYROID_CANCER_CLUSTER_2	LUI_THYROID_CANCER_CLUSTER_2		25	0.33630845	0.96770006	0.51116073	1	1	601	tags=16%, list=5%, signal=17%
KEGG_ECM_RECEPTOR_INTERACTION	KEGG_ECM_RECEPTOR_INTERACTION		53	0.3663364	0.9675382	0.4852941	1	1	1585	tags=34%, list=14%, signal=39%
REACTOME_PPARA_ACTIVATES_GENE_EXPRESSION	REACTOME_PPARA_ACTIVATES_GENE_EXPRESSION		65	0.26189572	0.966838	0.4813278	1	1	1911	tags=25%, list=17%, signal=30%
REACTOME_AMINE_COMPOUND_SLC_TRANSPORTERS	REACTOME_AMINE_COMPOUND_SLC_TRANSPORTERS		20	0.3903692	0.9655235	0.5142276	1	1	2083	tags=35%, list=19%, signal=43%
KAMIKUBO_MYELOID_CEBPA_NETWORK	KAMIKUBO_MYELOID_CEBPA_NETWORK		25	0.3973885	0.96537316	0.5147059	1	1	1498	tags=40%, list=13%, signal=46%
IVANOVA_HEMATOPOIESIS_MATURE_CELL	IVANOVA_HEMATOPOIESIS_MATURE_CELL		149	0.25373715	0.9645925	0.4851936	1	1	3047	tags=38%, list=27%, signal=51%
FLECHNER_BIOPSY_KIDNEY_TRANSPLANT_REJECTED_VS_OK_DN	FLECHNER_BIOPSY_KIDNEY_TRANSPLANT_REJECTED_VS_OK_DN		367	0.24391225	0.96417785	0.46846846	1	1	2079	tags=25%, list=19%, signal=29%
KUROKAWA_LIVER_CANCER_CHEMOTHERAPY_DN	KUROKAWA_LIVER_CANCER_CHEMOTHERAPY_DN		28	0.2890241	0.96403694	0.4965035	1	1	252	tags=11%, list=2%, signal=11%
MORI_MATURE_B_LYMPHOCYTE_DN	MORI_MATURE_B_LYMPHOCYTE_DN		55	0.2755425	0.9637524	0.51096493	1	1	3030	tags=36%, list=27%, signal=50%
BURTON_ADIPOGENESIS_5	BURTON_ADIPOGENESIS_5		84	0.24217518	0.9631831	0.46761134	1	1	2731	tags=31%, list=24%, signal=41%
VANLOO_SP3_TARGETS_DN	VANLOO_SP3_TARGETS_DN		58	0.2989806	0.9616793	0.51508623	1	1	3204	tags=43%, list=29%, signal=60%
REACTOME_ABC_FAMILY_PROTEINS_MEDIATED_TRANSPORT	REACTOME_ABC_FAMILY_PROTEINS_MEDIATED_TRANSPORT		19	0.33298343	0.9601012	0.512035	1	1	1482	tags=26%, list=13%, signal=30%
PETROVA_ENDOTHELIUM_LYMPHATIC_VS_BLOOD_DN	PETROVA_ENDOTHELIUM_LYMPHATIC_VS_BLOOD_DN		106	0.34087265	0.9600744	0.49247313	1	1	1982	tags=31%, list=18%, signal=37%
BAUS_TFF2_TARGETS_UP	BAUS_TFF2_TARGETS_UP		24	0.37595874	0.95910877	0.5218341	1	1	1061	tags=25%, list=9%, signal=28%
MENSSEN_MYC_TARGETS	MENSSEN_MYC_TARGETS		39	0.2688091	0.9569967	0.47128713	1	1	3063	tags=28%, list=27%, signal=39%
HOOI_ST7_TARGETS_DN	HOOI_ST7_TARGETS_DN		55	0.30331635	0.95632064	0.53563714	1	1	1412	tags=24%, list=13%, signal=27%
KIM_BIPOLAR_DISORDER_OLIGODENDROCYTE_DENSITY_CORR_DN	KIM_BIPOLAR_DISORDER_OLIGODENDROCYTE_DENSITY_CORR_DN		55	0.33449116	0.95560914	0.51583713	1	1	1730	tags=35%, list=15%, signal=41%
REACTOME_G_BETA_GAMMA_SIGNALLING_THROUGH_PI3KGAMMA	REACTOME_G_BETA_GAMMA_SIGNALLING_THROUGH_PI3KGAMMA		17	0.339841	0.9548456	0.5135135	1	1	1683	tags=29%, list=15%, signal=35%
MEISSNER_NPC_HCP_WITH_H3K27ME3	MEISSNER_NPC_HCP_WITH_H3K27ME3		52	0.33941633	0.95408624	0.5273973	1	1	1774	tags=33%, list=16%, signal=39%
HOSHIDA_LIVER_CANCER_LATE_RECURRENCE_DN	HOSHIDA_LIVER_CANCER_LATE_RECURRENCE_DN		49	0.2936315	0.9534793	0.52747256	1	1	1793	tags=29%, list=16%, signal=34%
RICKMAN_TUMOR_DIFFERENTIATED_MODERATELY_VS_POORLY_UP	RICKMAN_TUMOR_DIFFERENTIATED_MODERATELY_VS_POORLY_UP		66	0.2984611	0.9523014	0.50222224	1	1	2114	tags=24%, list=19%, signal=30%
KEGG_NEUROACTIVE_LIGAND_RECEPTOR_INTERACTION	KEGG_NEUROACTIVE_LIGAND_RECEPTOR_INTERACTION		183	0.32496253	0.9521399	0.50955415	1	1	1800	tags=30%, list=16%, signal=35%
HERNANDEZ_MITOTIC_ARREST_BY_DOCETAXEL_2_UP	HERNANDEZ_MITOTIC_ARREST_BY_DOCETAXEL_2_UP		36	0.3202915	0.9517044	0.52863437	1	1	2689	tags=47%, list=24%, signal=62%
RUAN_RESPONSE_TO_TNF_TROGLITAZONE_DN	RUAN_RESPONSE_TO_TNF_TROGLITAZONE_DN		34	0.34703615	0.95159614	0.5137421	1	1	2236	tags=38%, list=20%, signal=48%
PID_MYC_PATHWAY	PID_MYC_PATHWAY		16	0.31467608	0.95136106	0.5089109	1	1	4153	tags=50%, list=37%, signal=79%
PID_P38_MK2PATHWAY	PID_P38_MK2PATHWAY		16	0.33511814	0.9510207	0.53404254	1	1	1738	tags=25%, list=16%, signal=30%
ROME_INSULIN_TARGETS_IN_MUSCLE_UP	ROME_INSULIN_TARGETS_IN_MUSCLE_UP		251	0.20723435	0.9510125	0.51224947	1	1	2373	tags=22%, list=21%, signal=27%
BROWNE_HCMV_INFECTION_30MIN_DN	BROWNE_HCMV_INFECTION_30MIN_DN		60	0.29345948	0.950811	0.52690583	1	1	2126	tags=32%, list=19%, signal=39%
REACTOME_GLUCAGON_TYPE_LIGAND_RECEPTORS	REACTOME_GLUCAGON_TYPE_LIGAND_RECEPTORS		23	0.3543099	0.95059854	0.5176715	1	1	1683	tags=30%, list=15%, signal=36%
MIKKELSEN_NPC_LCP_WITH_H3K4ME3	MIKKELSEN_NPC_LCP_WITH_H3K4ME3		30	0.314974	0.95008737	0.5212766	1	1	2084	tags=37%, list=19%, signal=45%
BROWNE_HCMV_INFECTION_14HR_UP	BROWNE_HCMV_INFECTION_14HR_UP		86	0.2447676	0.9488713	0.5188679	1	1	2072	tags=24%, list=19%, signal=30%
WATANABE_COLON_CANCER_MSI_VS_MSS_UP	WATANABE_COLON_CANCER_MSI_VS_MSS_UP		16	0.36615968	0.9478928	0.56092435	1	1	1882	tags=44%, list=17%, signal=53%
SHAFFER_IRF4_TARGETS_IN_MYELOMA_VS_MATURE_B_LYMPHOCYTE	SHAFFER_IRF4_TARGETS_IN_MYELOMA_VS_MATURE_B_LYMPHOCYTE		70	0.25174645	0.9471227	0.5391499	1	1	1270	tags=17%, list=11%, signal=19%
CHESLER_BRAIN_HIGHEST_EXPRESSION	CHESLER_BRAIN_HIGHEST_EXPRESSION		25	0.29294893	0.94470084	0.5305677	1	1	1147	tags=16%, list=10%, signal=18%
KENNY_CTNNB1_TARGETS_DN	KENNY_CTNNB1_TARGETS_DN		29	0.29903787	0.9446008	0.5193133	1	1	818	tags=14%, list=7%, signal=15%
WANG_BARRETTS_ESOPHAGUS_DN	WANG_BARRETTS_ESOPHAGUS_DN		22	0.36510208	0.9444971	0.54385966	1	1	2267	tags=36%, list=20%, signal=46%
CADWELL_ATG16L1_TARGETS_DN	CADWELL_ATG16L1_TARGETS_DN		31	0.312521	0.9444058	0.53930134	1	1	1270	tags=26%, list=11%, signal=29%
KAMMINGA_SENESCENCE	KAMMINGA_SENESCENCE		25	0.32437855	0.94418263	0.53047407	1	1	822	tags=16%, list=7%, signal=17%
BURTON_ADIPOGENESIS_8	BURTON_ADIPOGENESIS_8		67	0.32421616	0.9439219	0.5031315	1	1	2671	tags=37%, list=24%, signal=49%
REACTOME_REGULATION_OF_BETA_CELL_DEVELOPMENT	REACTOME_REGULATION_OF_BETA_CELL_DEVELOPMENT		16	0.39216596	0.94136626	0.5301455	1	1	2097	tags=38%, list=19%, signal=46%
VERHAAK_GLIOBLASTOMA_PRONEURAL	VERHAAK_GLIOBLASTOMA_PRONEURAL		110	0.25780648	0.94085926	0.572327	1	1	2213	tags=30%, list=20%, signal=37%
BIOCARTA_ALK_PATHWAY	BIOCARTA_ALK_PATHWAY		22	0.3222395	0.9397838	0.5493274	1	1	110	tags=9%, list=1%, signal=9%
LEE_LIVER_CANCER_DENA_UP	LEE_LIVER_CANCER_DENA_UP		46	0.3495345	0.9397629	0.5575221	1	1	1130	tags=33%, list=10%, signal=36%
HU_GENOTOXIN_ACTION_DIRECT_VS_INDIRECT_4HR	HU_GENOTOXIN_ACTION_DIRECT_VS_INDIRECT_4HR		27	0.32004976	0.9393862	0.54545456	1	1	1018	tags=19%, list=9%, signal=20%
PID_AMB2_NEUTROPHILS_PATHWAY	PID_AMB2_NEUTROPHILS_PATHWAY		24	0.388283	0.9385878	0.52880657	1	1	1261	tags=38%, list=11%, signal=42%
BURTON_ADIPOGENESIS_10	BURTON_ADIPOGENESIS_10		23	0.3233436	0.93817294	0.5344468	1	1	2958	tags=39%, list=26%, signal=53%
LEE_NEURAL_CREST_STEM_CELL_UP	LEE_NEURAL_CREST_STEM_CELL_UP		88	0.32731652	0.9378057	0.5302013	1	1	2274	tags=38%, list=20%, signal=47%
KEGG_SNARE_INTERACTIONS_IN_VESICULAR_TRANSPORT	KEGG_SNARE_INTERACTIONS_IN_VESICULAR_TRANSPORT		29	0.28679922	0.93647784	0.512987	1	1	3702	tags=41%, list=33%, signal=62%
KEGG_TGF_BETA_SIGNALING_PATHWAY	KEGG_TGF_BETA_SIGNALING_PATHWAY		51	0.29720914	0.93554145	0.5495495	1	1	1255	tags=22%, list=11%, signal=24%
NADLER_OBESITY_UP	NADLER_OBESITY_UP		47	0.36947793	0.9351893	0.53361344	1	1	3883	tags=55%, list=35%, signal=84%
COLDREN_GEFITINIB_RESISTANCE_UP	COLDREN_GEFITINIB_RESISTANCE_UP		40	0.28198102	0.93515664	0.5464363	1	1	1451	tags=23%, list=13%, signal=26%
HUNSBERGER_EXERCISE_REGULATED_GENES	HUNSBERGER_EXERCISE_REGULATED_GENES		19	0.345007	0.9350185	0.54880697	1	1	899	tags=21%, list=8%, signal=23%
VANDESLUIS_COMMD1_TARGETS_GROUP_3_DN	VANDESLUIS_COMMD1_TARGETS_GROUP_3_DN		27	0.38583323	0.93409336	0.54260087	1	1	2060	tags=41%, list=18%, signal=50%
BIOCARTA_CHREBP2_PATHWAY	BIOCARTA_CHREBP2_PATHWAY		26	0.27833006	0.9330916	0.53978497	1	1	4295	tags=54%, list=38%, signal=87%
KUNINGER_IGF1_VS_PDGFB_TARGETS_DN	KUNINGER_IGF1_VS_PDGFB_TARGETS_DN		31	0.3680266	0.93274164	0.54831463	1	1	1885	tags=32%, list=17%, signal=39%
REACTOME_PREFOLDIN_MEDIATED_TRANSFER_OF_SUBSTRATE_TO_CCT_TRIC	REACTOME_PREFOLDIN_MEDIATED_TRANSFER_OF_SUBSTRATE_TO_CCT_TRIC		15	0.34421095	0.9325451	0.54320985	1	1	3162	tags=33%, list=28%, signal=46%
LABBE_WNT3A_TARGETS_DN	LABBE_WNT3A_TARGETS_DN		76	0.30132356	0.9305462	0.5733945	1	1	1982	tags=30%, list=18%, signal=37%
KEGG_SYSTEMIC_LUPUS_ERYTHEMATOSUS	KEGG_SYSTEMIC_LUPUS_ERYTHEMATOSUS		36	0.31508848	0.93007374	0.55	1	1	2276	tags=28%, list=20%, signal=35%
MULLIGAN_NTF3_SIGNALING_VIA_INSR_AND_IGF1R_UP	MULLIGAN_NTF3_SIGNALING_VIA_INSR_AND_IGF1R_UP		16	0.35172752	0.9299666	0.55333334	1	1	1699	tags=19%, list=15%, signal=22%
KAAB_FAILED_HEART_ATRIUM_UP	KAAB_FAILED_HEART_ATRIUM_UP		23	0.3104925	0.9295555	0.54525864	1	1	378	tags=13%, list=3%, signal=13%
MCGARVEY_SILENCED_BY_METHYLATION_IN_COLON_CANCER	MCGARVEY_SILENCED_BY_METHYLATION_IN_COLON_CANCER		33	0.3540832	0.9292923	0.5634744	1	1	600	tags=21%, list=5%, signal=22%
ZHANG_INTERFERON_RESPONSE	ZHANG_INTERFERON_RESPONSE		16	0.47111675	0.9291272	0.57438016	1	1	1731	tags=38%, list=15%, signal=44%
REACTOME_SIGNALING_BY_INSULIN_RECEPTOR	REACTOME_SIGNALING_BY_INSULIN_RECEPTOR		71	0.2301962	0.92714345	0.55679286	1	1	2634	tags=31%, list=24%, signal=40%
REACTOME_ACTIVATION_OF_KAINATE_RECEPTORS_UPON_GLUTAMATE_BINDING	REACTOME_ACTIVATION_OF_KAINATE_RECEPTORS_UPON_GLUTAMATE_BINDING		22	0.30805045	0.9252518	0.57051283	1	1	1683	tags=27%, list=15%, signal=32%
WANG_CLASSIC_ADIPOGENIC_TARGETS_OF_PPARG	WANG_CLASSIC_ADIPOGENIC_TARGETS_OF_PPARG		21	0.4239076	0.92492074	0.5289256	1	1	2743	tags=52%, list=24%, signal=69%
KEGG_BLADDER_CANCER	KEGG_BLADDER_CANCER		19	0.32130924	0.9242848	0.5473684	1	1	2596	tags=37%, list=23%, signal=48%
BROWNE_HCMV_INFECTION_12HR_DN	BROWNE_HCMV_INFECTION_12HR_DN		52	0.2841705	0.9238842	0.5857461	1	1	1515	tags=21%, list=14%, signal=24%
WU_SILENCED_BY_METHYLATION_IN_BLADDER_CANCER	WU_SILENCED_BY_METHYLATION_IN_BLADDER_CANCER		35	0.36658713	0.92183924	0.5462366	1	1	2096	tags=49%, list=19%, signal=60%
REACTOME_NCAM1_INTERACTIONS	REACTOME_NCAM1_INTERACTIONS		31	0.37505046	0.9217998	0.55818963	1	1	2168	tags=48%, list=19%, signal=60%
GAUSSMANN_MLL_AF4_FUSION_TARGETS_A_DN	GAUSSMANN_MLL_AF4_FUSION_TARGETS_A_DN		47	0.2977601	0.92177415	0.57019436	1	1	1128	tags=19%, list=10%, signal=21%
SANA_RESPONSE_TO_IFNG_DN	SANA_RESPONSE_TO_IFNG_DN		59	0.24735443	0.9212776	0.522293	1	1	1255	tags=14%, list=11%, signal=15%
MCCLUNG_CREB1_TARGETS_DN	MCCLUNG_CREB1_TARGETS_DN		39	0.28788763	0.9206374	0.5705263	1	1	2067	tags=28%, list=18%, signal=34%
GAUSSMANN_MLL_AF4_FUSION_TARGETS_G_UP	GAUSSMANN_MLL_AF4_FUSION_TARGETS_G_UP		118	0.27176452	0.91938776	0.61538464	1	1	692	tags=14%, list=6%, signal=15%
ZHAN_LATE_DIFFERENTIATION_GENES_UP	ZHAN_LATE_DIFFERENTIATION_GENES_UP		22	0.36166242	0.91900283	0.55693585	1	1	1270	tags=27%, list=11%, signal=31%
JECHLINGER_EPITHELIAL_TO_MESENCHYMAL_TRANSITION_UP	JECHLINGER_EPITHELIAL_TO_MESENCHYMAL_TRANSITION_UP		55	0.3798941	0.9162759	0.5442765	1	1	1773	tags=33%, list=16%, signal=39%
LIN_NPAS4_TARGETS_UP	LIN_NPAS4_TARGETS_UP		73	0.23717673	0.9159947	0.5981735	1	1	1834	tags=25%, list=16%, signal=29%
LIU_SMARCA4_TARGETS	LIU_SMARCA4_TARGETS		36	0.34316555	0.91470075	0.552521	1	1	1572	tags=31%, list=14%, signal=35%
KORKOLA_SEMINOMA_UP	KORKOLA_SEMINOMA_UP		30	0.28730363	0.91428614	0.53421634	1	1	2963	tags=40%, list=26%, signal=54%
STAMBOLSKY_TARGETS_OF_MUTATED_TP53_UP	STAMBOLSKY_TARGETS_OF_MUTATED_TP53_UP		26	0.27928576	0.91288424	0.59381896	1	1	2286	tags=35%, list=20%, signal=43%
PETROVA_PROX1_TARGETS_UP	PETROVA_PROX1_TARGETS_UP		20	0.35583055	0.9127181	0.5824176	1	1	1796	tags=30%, list=16%, signal=36%
MALONEY_RESPONSE_TO_17AAG_UP	MALONEY_RESPONSE_TO_17AAG_UP		29	0.301507	0.91271627	0.58515286	1	1	1754	tags=24%, list=16%, signal=29%
KYNG_RESPONSE_TO_H2O2	KYNG_RESPONSE_TO_H2O2		55	0.25439838	0.91232806	0.5691964	1	1	883	tags=9%, list=8%, signal=10%
WINTER_HYPOXIA_METAGENE	WINTER_HYPOXIA_METAGENE		151	0.25965464	0.9117636	0.5730594	1	1	1995	tags=26%, list=18%, signal=31%
VANDESLUIS_COMMD1_TARGETS_GROUP_3_UP	VANDESLUIS_COMMD1_TARGETS_GROUP_3_UP		64	0.28737023	0.91087055	0.59866965	1	1	1307	tags=27%, list=12%, signal=30%
RODWELL_AGING_KIDNEY_DN	RODWELL_AGING_KIDNEY_DN		70	0.2703722	0.91004413	0.5780886	1	1	2581	tags=37%, list=23%, signal=48%
POTTI_DOCETAXEL_SENSITIVITY	POTTI_DOCETAXEL_SENSITIVITY		30	0.24837394	0.9090312	0.5639413	1	1	3612	tags=47%, list=32%, signal=69%
NAKAYAMA_SOFT_TISSUE_TUMORS_PCA1_UP	NAKAYAMA_SOFT_TISSUE_TUMORS_PCA1_UP		50	0.4242065	0.9089373	0.56567794	1	1	2276	tags=42%, list=20%, signal=52%
SMID_BREAST_CANCER_RELAPSE_IN_LUNG_DN	SMID_BREAST_CANCER_RELAPSE_IN_LUNG_DN		20	0.4077452	0.9087816	0.5826087	1	1	1777	tags=45%, list=16%, signal=53%
REACTOME_G_ALPHA_I_SIGNALLING_EVENTS	REACTOME_G_ALPHA_I_SIGNALLING_EVENTS		129	0.30106744	0.9082216	0.5633188	1	1	2046	tags=31%, list=18%, signal=38%
SABATES_COLORECTAL_ADENOMA_DN	SABATES_COLORECTAL_ADENOMA_DN		156	0.32101625	0.90804243	0.5981735	1	1	1147	tags=30%, list=10%, signal=33%
RORIE_TARGETS_OF_EWSR1_FLI1_FUSION_DN	RORIE_TARGETS_OF_EWSR1_FLI1_FUSION_DN		22	0.36823663	0.90765893	0.60169494	1	1	1049	tags=32%, list=9%, signal=35%
MARTINEZ_TP53_TARGETS_UP	MARTINEZ_TP53_TARGETS_UP		419	0.24473974	0.9070064	0.5776256	1	1	1995	tags=24%, list=18%, signal=28%
SARTIPY_BLUNTED_BY_INSULIN_RESISTANCE_UP	SARTIPY_BLUNTED_BY_INSULIN_RESISTANCE_UP		16	0.3944008	0.9061495	0.56808513	1	1	1194	tags=25%, list=11%, signal=28%
KEGG_HEDGEHOG_SIGNALING_PATHWAY	KEGG_HEDGEHOG_SIGNALING_PATHWAY		34	0.33189046	0.9060607	0.60310423	1	1	1840	tags=32%, list=16%, signal=39%
WONG_ENDMETRIUM_CANCER_DN	WONG_ENDMETRIUM_CANCER_DN		46	0.3860888	0.9057166	0.5826271	1	1	1329	tags=33%, list=12%, signal=37%
SMID_BREAST_CANCER_LUMINAL_B_UP	SMID_BREAST_CANCER_LUMINAL_B_UP		98	0.28561017	0.9053621	0.61605203	1	1	1846	tags=32%, list=16%, signal=38%
BRUINS_UVC_RESPONSE_VIA_TP53_GROUP_D	BRUINS_UVC_RESPONSE_VIA_TP53_GROUP_D		142	0.2483575	0.90516376	0.6061947	1	1	1885	tags=26%, list=17%, signal=31%
FERRANDO_T_ALL_WITH_MLL_ENL_FUSION_DN	FERRANDO_T_ALL_WITH_MLL_ENL_FUSION_DN		59	0.2593588	0.9042737	0.5955285	1	1	1231	tags=15%, list=11%, signal=17%
POTTI_CYTOXAN_SENSITIVITY	POTTI_CYTOXAN_SENSITIVITY		25	0.30958036	0.9032925	0.5911111	1	1	1057	tags=20%, list=9%, signal=22%
DELACROIX_RAR_TARGETS_UP	DELACROIX_RAR_TARGETS_UP		40	0.29614246	0.9032461	0.58643323	1	1	1572	tags=20%, list=14%, signal=23%
BOQUEST_STEM_CELL_CULTURED_VS_FRESH_DN	BOQUEST_STEM_CELL_CULTURED_VS_FRESH_DN		18	0.41393456	0.902957	0.57569295	1	1	591	tags=22%, list=5%, signal=23%
FONTAINE_PAPILLARY_THYROID_CARCINOMA_DN	FONTAINE_PAPILLARY_THYROID_CARCINOMA_DN		47	0.3002005	0.9017688	0.60264903	1	1	925	tags=19%, list=8%, signal=21%
BASSO_HAIRY_CELL_LEUKEMIA_DN	BASSO_HAIRY_CELL_LEUKEMIA_DN		50	0.2863826	0.90150726	0.5910064	1	1	1529	tags=24%, list=14%, signal=28%
TAKEDA_TARGETS_OF_NUP98_HOXA9_FUSION_10D_UP	TAKEDA_TARGETS_OF_NUP98_HOXA9_FUSION_10D_UP		89	0.3303271	0.90094346	0.5995475	1	1	1435	tags=30%, list=13%, signal=35%
LUCAS_HNF4A_TARGETS_UP	LUCAS_HNF4A_TARGETS_UP		37	0.27587596	0.8995288	0.61275625	1	1	2097	tags=32%, list=19%, signal=40%
LIANG_SILENCED_BY_METHYLATION_UP	LIANG_SILENCED_BY_METHYLATION_UP		20	0.3970256	0.8995149	0.58258927	1	1	966	tags=35%, list=9%, signal=38%
IZADPANAH_STEM_CELL_ADIPOSE_VS_BONE_DN	IZADPANAH_STEM_CELL_ADIPOSE_VS_BONE_DN		65	0.32985473	0.89765793	0.58154505	1	1	1458	tags=28%, list=13%, signal=32%
KEGG_FOCAL_ADHESION	KEGG_FOCAL_ADHESION		123	0.28697342	0.89751166	0.5720721	1	1	1659	tags=26%, list=15%, signal=30%
NAKAYAMA_SOFT_TISSUE_TUMORS_PCA1_DN	NAKAYAMA_SOFT_TISSUE_TUMORS_PCA1_DN		48	0.32799304	0.89732164	0.61915886	1	1	1945	tags=40%, list=17%, signal=48%
BRUNO_HEMATOPOIESIS	BRUNO_HEMATOPOIESIS		53	0.29261258	0.8971403	0.6272727	1	1	1752	tags=28%, list=16%, signal=33%
REACTOME_REGULATION_OF_INSULIN_SECRETION	REACTOME_REGULATION_OF_INSULIN_SECRETION		56	0.26502413	0.89549285	0.59569895	1	1	1694	tags=23%, list=15%, signal=27%
PID_CONE_PATHWAY	PID_CONE_PATHWAY		15	0.37978575	0.89542645	0.6234568	1	1	1923	tags=27%, list=17%, signal=32%
LABBE_TGFB1_TARGETS_UP	LABBE_TGFB1_TARGETS_UP		74	0.2867337	0.8952523	0.62723213	1	1	907	tags=22%, list=8%, signal=23%
TANG_SENESCENCE_TP53_TARGETS_UP	TANG_SENESCENCE_TP53_TARGETS_UP		21	0.34642673	0.8949304	0.6187215	1	1	2235	tags=38%, list=20%, signal=48%
KIM_HYPOXIA	KIM_HYPOXIA		18	0.35246748	0.8948158	0.56827307	1	1	1351	tags=22%, list=12%, signal=25%
REACTOME_THROMBIN_SIGNALLING_THROUGH_PROTEINASE_ACTIVATED_RECEPTORS_PARS	REACTOME_THROMBIN_SIGNALLING_THROUGH_PROTEINASE_ACTIVATED_RECEPTORS_PARS		21	0.31545025	0.894311	0.583691	1	1	201	tags=14%, list=2%, signal=15%
SMID_BREAST_CANCER_RELAPSE_IN_BONE_UP	SMID_BREAST_CANCER_RELAPSE_IN_BONE_UP		58	0.30053568	0.8939699	0.6340909	1	1	1983	tags=34%, list=18%, signal=42%
BURTON_ADIPOGENESIS_7	BURTON_ADIPOGENESIS_7		39	0.36568496	0.89282715	0.5631692	1	1	2067	tags=33%, list=18%, signal=41%
COLIN_PILOCYTIC_ASTROCYTOMA_VS_GLIOBLASTOMA_DN	COLIN_PILOCYTIC_ASTROCYTOMA_VS_GLIOBLASTOMA_DN		16	0.34808564	0.891333	0.5856833	1	1	2104	tags=38%, list=19%, signal=46%
FEVR_CTNNB1_TARGETS_UP	FEVR_CTNNB1_TARGETS_UP		421	0.22887298	0.8905725	0.6589327	1	1	1782	tags=23%, list=16%, signal=26%
VECCHI_GASTRIC_CANCER_ADVANCED_VS_EARLY_DN	VECCHI_GASTRIC_CANCER_ADVANCED_VS_EARLY_DN		77	0.27981526	0.89057076	0.56696427	1	1	1374	tags=23%, list=12%, signal=26%
GRAESSMANN_RESPONSE_TO_MC_AND_SERUM_DEPRIVATION_DN	GRAESSMANN_RESPONSE_TO_MC_AND_SERUM_DEPRIVATION_DN		65	0.25599548	0.88882965	0.6229117	1	1	1252	tags=15%, list=11%, signal=17%
REACTOME_AMYLOIDS	REACTOME_AMYLOIDS		21	0.3345247	0.88879883	0.62472886	1	1	686	tags=24%, list=6%, signal=25%
MIKKELSEN_IPS_ICP_WITH_H3K27ME3	MIKKELSEN_IPS_ICP_WITH_H3K27ME3		30	0.343537	0.8886101	0.6353712	1	1	1508	tags=30%, list=13%, signal=35%
DELACROIX_RARG_BOUND_MEF	DELACROIX_RARG_BOUND_MEF		239	0.23343605	0.88743424	0.6143498	1	1	1928	tags=22%, list=17%, signal=26%
KRASNOSELSKAYA_ILF3_TARGETS_UP	KRASNOSELSKAYA_ILF3_TARGETS_UP		23	0.36579582	0.8873967	0.57758623	1	1	2135	tags=43%, list=19%, signal=54%
HWANG_PROSTATE_CANCER_MARKERS	HWANG_PROSTATE_CANCER_MARKERS		22	0.3198819	0.88658684	0.6080508	1	1	2541	tags=32%, list=23%, signal=41%
TURASHVILI_BREAST_LOBULAR_CARCINOMA_VS_LOBULAR_NORMAL_DN	TURASHVILI_BREAST_LOBULAR_CARCINOMA_VS_LOBULAR_NORMAL_DN		46	0.37699392	0.8860777	0.5726496	1	1	1883	tags=37%, list=17%, signal=44%
KEGG_ARACHIDONIC_ACID_METABOLISM	KEGG_ARACHIDONIC_ACID_METABOLISM		34	0.31703487	0.8858837	0.62340426	1	1	1956	tags=38%, list=17%, signal=46%
BYSTRYKH_HEMATOPOIESIS_STEM_CELL_AND_BRAIN_QTL_TRANS	BYSTRYKH_HEMATOPOIESIS_STEM_CELL_AND_BRAIN_QTL_TRANS		126	0.20107868	0.88498896	0.6780488	1	1	2137	tags=21%, list=19%, signal=25%
WEI_MIR34A_TARGETS	WEI_MIR34A_TARGETS		76	0.22764282	0.884758	0.64	1	1	609	tags=11%, list=5%, signal=11%
RAMASWAMY_METASTASIS_DN	RAMASWAMY_METASTASIS_DN		38	0.30323845	0.8847338	0.60183066	1	1	828	tags=18%, list=7%, signal=20%
FALVELLA_SMOKERS_WITH_LUNG_CANCER	FALVELLA_SMOKERS_WITH_LUNG_CANCER		47	0.27891824	0.88415277	0.66	1	1	1607	tags=23%, list=14%, signal=27%
YE_METASTATIC_LIVER_CANCER	YE_METASTATIC_LIVER_CANCER		17	0.33094922	0.88219696	0.6160714	1	1	1452	tags=29%, list=13%, signal=34%
SMID_BREAST_CANCER_BASAL_DN	SMID_BREAST_CANCER_BASAL_DN		388	0.25469652	0.88167197	0.66511625	1	1	1985	tags=28%, list=18%, signal=33%
CROONQUIST_STROMAL_STIMULATION_UP	CROONQUIST_STROMAL_STIMULATION_UP		43	0.35897824	0.8815507	0.5821206	1	1	2654	tags=42%, list=24%, signal=55%
NIKOLSKY_BREAST_CANCER_8P12_P11_AMPLICON	NIKOLSKY_BREAST_CANCER_8P12_P11_AMPLICON		25	0.294594	0.8812872	0.62276787	1	1	2771	tags=36%, list=25%, signal=48%
FIGUEROA_AML_METHYLATION_CLUSTER_4_UP	FIGUEROA_AML_METHYLATION_CLUSTER_4_UP		57	0.25613967	0.88126	0.6369565	1	1	2559	tags=33%, list=23%, signal=43%
DASU_IL6_SIGNALING_UP	DASU_IL6_SIGNALING_UP		36	0.31807935	0.88107	0.61605203	1	1	1329	tags=22%, list=12%, signal=25%
YAO_TEMPORAL_RESPONSE_TO_PROGESTERONE_CLUSTER_1	YAO_TEMPORAL_RESPONSE_TO_PROGESTERONE_CLUSTER_1		50	0.3040574	0.8807994	0.63492066	1	1	1553	tags=24%, list=14%, signal=28%
LEE_LIVER_CANCER_E2F1_UP	LEE_LIVER_CANCER_E2F1_UP		48	0.31200722	0.8788328	0.6304802	1	1	1498	tags=29%, list=13%, signal=34%
PID_ALPHASYNUCLEIN_PATHWAY	PID_ALPHASYNUCLEIN_PATHWAY		25	0.30608627	0.8780714	0.6454545	1	1	2539	tags=36%, list=23%, signal=46%
MOREAUX_B_LYMPHOCYTE_MATURATION_BY_TACI_UP	MOREAUX_B_LYMPHOCYTE_MATURATION_BY_TACI_UP		49	0.26830012	0.87739336	0.6473214	1	1	2869	tags=45%, list=26%, signal=60%
MARTORIATI_MDM4_TARGETS_NEUROEPITHELIUM_DN	MARTORIATI_MDM4_TARGETS_NEUROEPITHELIUM_DN		94	0.29325002	0.87720984	0.64108354	1	1	1665	tags=28%, list=15%, signal=32%
MURATA_VIRULENCE_OF_H_PILORI	MURATA_VIRULENCE_OF_H_PILORI		17	0.36647174	0.8766942	0.6340956	1	1	1575	tags=29%, list=14%, signal=34%
BOYLAN_MULTIPLE_MYELOMA_C_D_UP	BOYLAN_MULTIPLE_MYELOMA_C_D_UP		80	0.25368613	0.87612104	0.64551425	1	1	707	tags=14%, list=6%, signal=15%
TURASHVILI_BREAST_DUCTAL_CARCINOMA_VS_DUCTAL_NORMAL_UP	TURASHVILI_BREAST_DUCTAL_CARCINOMA_VS_DUCTAL_NORMAL_UP		21	0.3830652	0.8754351	0.60337555	1	1	1850	tags=33%, list=17%, signal=40%
PASINI_SUZ12_TARGETS_UP	PASINI_SUZ12_TARGETS_UP		65	0.2726933	0.8753678	0.6566125	1	1	1187	tags=20%, list=11%, signal=22%
KEGG_ALPHA_LINOLENIC_ACID_METABOLISM	KEGG_ALPHA_LINOLENIC_ACID_METABOLISM		15	0.348651	0.87411505	0.6308017	1	1	1853	tags=40%, list=17%, signal=48%
MIKKELSEN_MEF_LCP_WITH_H3K4ME3	MIKKELSEN_MEF_LCP_WITH_H3K4ME3		82	0.32457244	0.8740653	0.6004415	1	1	1498	tags=23%, list=13%, signal=27%
DARWICHE_SKIN_TUMOR_PROMOTER_DN	DARWICHE_SKIN_TUMOR_PROMOTER_DN		99	0.22309017	0.8728304	0.6536585	1	1	1817	tags=26%, list=16%, signal=31%
MARTINEZ_RB1_TARGETS_DN	MARTINEZ_RB1_TARGETS_DN		344	0.21919972	0.8725399	0.67424244	1	1	1447	tags=18%, list=13%, signal=20%
AMIT_SERUM_RESPONSE_120_MCF10A	AMIT_SERUM_RESPONSE_120_MCF10A		43	0.30198228	0.8725047	0.6	1	1	1991	tags=30%, list=18%, signal=37%
FIGUEROA_AML_METHYLATION_CLUSTER_7_UP	FIGUEROA_AML_METHYLATION_CLUSTER_7_UP		51	0.25436288	0.872389	0.66004413	1	1	2559	tags=33%, list=23%, signal=43%
MARTINEZ_RB1_AND_TP53_TARGETS_UP	MARTINEZ_RB1_AND_TP53_TARGETS_UP		425	0.23711264	0.87199396	0.63901347	1	1	1995	tags=24%, list=18%, signal=28%
DARWICHE_SQUAMOUS_CELL_CARCINOMA_DN	DARWICHE_SQUAMOUS_CELL_CARCINOMA_DN		99	0.22199488	0.87142944	0.66741574	1	1	1894	tags=24%, list=17%, signal=29%
REACTOME_PROTEIN_FOLDING	REACTOME_PROTEIN_FOLDING		30	0.24208264	0.8703622	0.6175869	1	1	4509	tags=53%, list=40%, signal=89%
SCHAEFFER_PROSTATE_DEVELOPMENT_12HR_DN	SCHAEFFER_PROSTATE_DEVELOPMENT_12HR_DN		37	0.3305285	0.8700667	0.66444445	1	1	2058	tags=49%, list=18%, signal=59%
BENPORATH_OCT4_TARGETS	BENPORATH_OCT4_TARGETS		148	0.21792623	0.86976665	0.7230047	1	1	1596	tags=16%, list=14%, signal=19%
SATO_SILENCED_BY_METHYLATION_IN_PANCREATIC_CANCER_2	SATO_SILENCED_BY_METHYLATION_IN_PANCREATIC_CANCER_2		31	0.33310923	0.8696643	0.654185	1	1	1409	tags=35%, list=13%, signal=40%
MIKKELSEN_IPS_HCP_WITH_H3_UNMETHYLATED	MIKKELSEN_IPS_HCP_WITH_H3_UNMETHYLATED		40	0.32528082	0.86958236	0.6361746	1	1	1641	tags=33%, list=15%, signal=38%
RADAEVA_RESPONSE_TO_IFNA1_UP	RADAEVA_RESPONSE_TO_IFNA1_UP		37	0.37674215	0.86908746	0.6013072	1	1	2046	tags=30%, list=18%, signal=36%
DACOSTA_UV_RESPONSE_VIA_ERCC3_XPCS_DN	DACOSTA_UV_RESPONSE_VIA_ERCC3_XPCS_DN		36	0.28072894	0.8688978	0.6475771	1	1	407	tags=8%, list=4%, signal=9%
KEGG_VASOPRESSIN_REGULATED_WATER_REABSORPTION	KEGG_VASOPRESSIN_REGULATED_WATER_REABSORPTION		32	0.2607636	0.8684728	0.6695843	1	1	3260	tags=50%, list=29%, signal=70%
YANG_BCL3_TARGETS_UP	YANG_BCL3_TARGETS_UP		230	0.25841784	0.8679017	0.7202797	1	1	1492	tags=21%, list=13%, signal=24%
HERNANDEZ_ABERRANT_MITOSIS_BY_DOCETACEL_2NM_UP	HERNANDEZ_ABERRANT_MITOSIS_BY_DOCETACEL_2NM_UP		46	0.29080668	0.8677959	0.6419214	1	1	888	tags=22%, list=8%, signal=24%
GRADE_COLON_AND_RECTAL_CANCER_DN	GRADE_COLON_AND_RECTAL_CANCER_DN		54	0.275761	0.8676853	0.6696629	1	1	1345	tags=24%, list=12%, signal=27%
BIOCARTA_PPARA_PATHWAY	BIOCARTA_PPARA_PATHWAY		35	0.28094488	0.8666971	0.6330472	1	1	1419	tags=23%, list=13%, signal=26%
REACTOME_METABOLISM_OF_CARBOHYDRATES	REACTOME_METABOLISM_OF_CARBOHYDRATES		152	0.22991784	0.86522776	0.66588235	1	1	1940	tags=21%, list=17%, signal=25%
TAKEDA_TARGETS_OF_NUP98_HOXA9_FUSION_3D_DN	TAKEDA_TARGETS_OF_NUP98_HOXA9_FUSION_3D_DN		17	0.40557683	0.8649624	0.6420323	1	1	2766	tags=53%, list=25%, signal=70%
CHANGOLKAR_H2AFY_TARGETS_UP	CHANGOLKAR_H2AFY_TARGETS_UP		21	0.27984726	0.86493105	0.65367967	1	1	930	tags=14%, list=8%, signal=16%
VALK_AML_CLUSTER_9	VALK_AML_CLUSTER_9		21	0.33909503	0.8644117	0.64468086	1	1	2339	tags=38%, list=21%, signal=48%
SHIPP_DLBCL_VS_FOLLICULAR_LYMPHOMA_UP	SHIPP_DLBCL_VS_FOLLICULAR_LYMPHOMA_UP		35	0.24826929	0.86361617	0.6166667	1	1	4065	tags=46%, list=36%, signal=72%
ISSAEVA_MLL2_TARGETS	ISSAEVA_MLL2_TARGETS		39	0.3459098	0.8634953	0.62416106	1	1	872	tags=28%, list=8%, signal=30%
PID_EPHRINBREVPATHWAY	PID_EPHRINBREVPATHWAY		24	0.3123855	0.8634816	0.6588983	1	1	1530	tags=33%, list=14%, signal=39%
HUPER_BREAST_BASAL_VS_LUMINAL_DN	HUPER_BREAST_BASAL_VS_LUMINAL_DN		39	0.31344065	0.86243033	0.6827731	1	1	507	tags=18%, list=5%, signal=19%
CHEN_PDGF_TARGETS	CHEN_PDGF_TARGETS		15	0.33420202	0.8623314	0.6495727	1	1	456	tags=13%, list=4%, signal=14%
PID_INTEGRIN1_PATHWAY	PID_INTEGRIN1_PATHWAY		48	0.34769514	0.8618851	0.62167686	1	1	1948	tags=40%, list=17%, signal=48%
PLASARI_TGFB1_SIGNALING_VIA_NFIC_1HR_UP	PLASARI_TGFB1_SIGNALING_VIA_NFIC_1HR_UP		18	0.37000853	0.8618575	0.6283186	1	1	1530	tags=39%, list=14%, signal=45%
REACTOME_CELL_SURFACE_INTERACTIONS_AT_THE_VASCULAR_WALL	REACTOME_CELL_SURFACE_INTERACTIONS_AT_THE_VASCULAR_WALL		61	0.30354467	0.86182904	0.6383442	1	1	2608	tags=43%, list=23%, signal=55%
ACEVEDO_LIVER_CANCER_WITH_H3K9ME3_DN	ACEVEDO_LIVER_CANCER_WITH_H3K9ME3_DN		34	0.28727266	0.8610065	0.6814159	1	1	2605	tags=38%, list=23%, signal=50%
SWEET_KRAS_TARGETS_DN	SWEET_KRAS_TARGETS_DN		44	0.2593366	0.86049724	0.6960557	1	1	563	tags=11%, list=5%, signal=12%
HUMMERICH_SKIN_CANCER_PROGRESSION_DN	HUMMERICH_SKIN_CANCER_PROGRESSION_DN		79	0.28470844	0.8600667	0.6353468	1	1	1883	tags=29%, list=17%, signal=35%
KEGG_PATHOGENIC_ESCHERICHIA_COLI_INFECTION	KEGG_PATHOGENIC_ESCHERICHIA_COLI_INFECTION		35	0.2698384	0.85913193	0.63225806	1	1	907	tags=11%, list=8%, signal=12%
TONKS_TARGETS_OF_RUNX1_RUNX1T1_FUSION_SUSTAINED_IN_MONOCYTE_UP	TONKS_TARGETS_OF_RUNX1_RUNX1T1_FUSION_SUSTAINED_IN_MONOCYTE_UP		16	0.3430968	0.85717916	0.7184035	1	1	172	tags=13%, list=2%, signal=13%
PAL_PRMT5_TARGETS_DN	PAL_PRMT5_TARGETS_DN		25	0.30739412	0.8570191	0.6869369	1	1	1754	tags=32%, list=16%, signal=38%
RIZKI_TUMOR_INVASIVENESS_3D_DN	RIZKI_TUMOR_INVASIVENESS_3D_DN		171	0.21572351	0.85659635	0.6976744	1	1	2057	tags=22%, list=18%, signal=27%
HESS_TARGETS_OF_HOXA9_AND_MEIS1_DN	HESS_TARGETS_OF_HOXA9_AND_MEIS1_DN		56	0.3478182	0.85635686	0.6084071	1	1	2263	tags=39%, list=20%, signal=49%
LANG_MYB_FAMILY_TARGETS	LANG_MYB_FAMILY_TARGETS		20	0.27710736	0.856267	0.6257796	1	1	3745	tags=45%, list=33%, signal=67%
STEGER_ADIPOGENESIS_DN	STEGER_ADIPOGENESIS_DN		24	0.42597407	0.8545659	0.627907	1	1	1919	tags=50%, list=17%, signal=60%
TAKEDA_TARGETS_OF_NUP98_HOXA9_FUSION_3D_UP	TAKEDA_TARGETS_OF_NUP98_HOXA9_FUSION_3D_UP		83	0.31127477	0.85451484	0.65924275	1	1	1773	tags=31%, list=16%, signal=37%
LIAN_NEUTROPHIL_GRANULE_CONSTITUENTS	LIAN_NEUTROPHIL_GRANULE_CONSTITUENTS		19	0.35673445	0.8545066	0.64362854	1	1	2425	tags=37%, list=22%, signal=47%
BOYLAN_MULTIPLE_MYELOMA_D_UP	BOYLAN_MULTIPLE_MYELOMA_D_UP		39	0.2635379	0.8543608	0.69716775	1	1	1375	tags=18%, list=12%, signal=20%
TAVAZOIE_METASTASIS	TAVAZOIE_METASTASIS		49	0.28535128	0.8539087	0.7177778	1	1	1385	tags=24%, list=12%, signal=28%
MCDOWELL_ACUTE_LUNG_INJURY_UP	MCDOWELL_ACUTE_LUNG_INJURY_UP		33	0.33306822	0.8534163	0.67102396	1	1	2329	tags=39%, list=21%, signal=50%
KORKOLA_CORRELATED_WITH_POU5F1	KORKOLA_CORRELATED_WITH_POU5F1		16	0.32729307	0.85319996	0.6659483	1	1	1436	tags=31%, list=13%, signal=36%
DELASERNA_MYOD_TARGETS_DN	DELASERNA_MYOD_TARGETS_DN		34	0.31270447	0.85305274	0.63125	1	1	888	tags=18%, list=8%, signal=19%
KEGG_LYSOSOME	KEGG_LYSOSOME		82	0.2324513	0.85303015	0.6051502	1	1	3938	tags=54%, list=35%, signal=82%
CHIANG_LIVER_CANCER_SUBCLASS_INTERFERON_DN	CHIANG_LIVER_CANCER_SUBCLASS_INTERFERON_DN		25	0.31443995	0.8529779	0.6949891	1	1	1997	tags=28%, list=18%, signal=34%
DAVICIONI_TARGETS_OF_PAX_FOXO1_FUSIONS_DN	DAVICIONI_TARGETS_OF_PAX_FOXO1_FUSIONS_DN		37	0.3130545	0.85293144	0.6535088	1	1	1381	tags=30%, list=12%, signal=34%
SENGUPTA_NASOPHARYNGEAL_CARCINOMA_WITH_LMP1_DN	SENGUPTA_NASOPHARYNGEAL_CARCINOMA_WITH_LMP1_DN		76	0.30833378	0.8523583	0.7232558	1	1	1268	tags=28%, list=11%, signal=31%
BENNETT_SYSTEMIC_LUPUS_ERYTHEMATOSUS	BENNETT_SYSTEMIC_LUPUS_ERYTHEMATOSUS		18	0.4120738	0.8523439	0.6359833	1	1	2135	tags=50%, list=19%, signal=62%
BRUINS_UVC_RESPONSE_MIDDLE	BRUINS_UVC_RESPONSE_MIDDLE		60	0.22482377	0.8521183	0.66590387	1	1	1201	tags=13%, list=11%, signal=15%
ZHU_CMV_ALL_DN	ZHU_CMV_ALL_DN		88	0.30045477	0.8520156	0.63238513	1	1	745	tags=17%, list=7%, signal=18%
SENGUPTA_NASOPHARYNGEAL_CARCINOMA_DN	SENGUPTA_NASOPHARYNGEAL_CARCINOMA_DN		130	0.26758447	0.85200465	0.7219731	1	1	1320	tags=23%, list=12%, signal=26%
WEST_ADRENOCORTICAL_TUMOR_MARKERS_DN	WEST_ADRENOCORTICAL_TUMOR_MARKERS_DN		17	0.3759652	0.851327	0.65961945	1	1	2077	tags=47%, list=19%, signal=58%
RASHI_RESPONSE_TO_IONIZING_RADIATION_4	RASHI_RESPONSE_TO_IONIZING_RADIATION_4		39	0.2504911	0.85052025	0.72283816	1	1	2637	tags=28%, list=24%, signal=37%
MADAN_DPPA4_TARGETS	MADAN_DPPA4_TARGETS		22	0.33756804	0.85029286	0.6659483	1	1	1002	tags=18%, list=9%, signal=20%
MARTENS_TRETINOIN_RESPONSE_UP	MARTENS_TRETINOIN_RESPONSE_UP		408	0.25762722	0.85008633	0.6769231	1	1	1722	tags=25%, list=15%, signal=28%
DANG_REGULATED_BY_MYC_UP	DANG_REGULATED_BY_MYC_UP		49	0.22706006	0.84913254	0.6336207	1	1	3406	tags=41%, list=30%, signal=58%
GOTZMANN_EPITHELIAL_TO_MESENCHYMAL_TRANSITION_DN	GOTZMANN_EPITHELIAL_TO_MESENCHYMAL_TRANSITION_DN		160	0.21516381	0.84901744	0.6931818	1	1	2515	tags=27%, list=22%, signal=34%
WOTTON_RUNX_TARGETS_DN	WOTTON_RUNX_TARGETS_DN		20	0.3230222	0.8480573	0.7092511	1	1	525	tags=15%, list=5%, signal=16%
PID_FRA_PATHWAY	PID_FRA_PATHWAY		19	0.34616202	0.84775573	0.6363636	1	1	3019	tags=42%, list=27%, signal=58%
LABBE_TARGETS_OF_TGFB1_AND_WNT3A_UP	LABBE_TARGETS_OF_TGFB1_AND_WNT3A_UP		87	0.28619832	0.8477196	0.6792453	1	1	910	tags=20%, list=8%, signal=21%
CHIANG_LIVER_CANCER_SUBCLASS_CTNNB1_DN	CHIANG_LIVER_CANCER_SUBCLASS_CTNNB1_DN		105	0.29933983	0.8476735	0.6909091	1	1	1521	tags=25%, list=14%, signal=28%
REACTOME_DEVELOPMENTAL_BIOLOGY	REACTOME_DEVELOPMENTAL_BIOLOGY		243	0.23357475	0.84724987	0.6964286	1	1	2339	tags=28%, list=21%, signal=35%
PIONTEK_PKD1_TARGETS_UP	PIONTEK_PKD1_TARGETS_UP		25	0.30181062	0.84713936	0.7148847	1	1	1984	tags=28%, list=18%, signal=34%
BURTON_ADIPOGENESIS_9	BURTON_ADIPOGENESIS_9		73	0.28090307	0.8469847	0.6515151	1	1	2110	tags=27%, list=19%, signal=34%
GAZDA_DIAMOND_BLACKFAN_ANEMIA_PROGENITOR_UP	GAZDA_DIAMOND_BLACKFAN_ANEMIA_PROGENITOR_UP		23	0.28214636	0.84655553	0.6577181	1	1	2708	tags=35%, list=24%, signal=46%
TURASHVILI_BREAST_LOBULAR_CARCINOMA_VS_DUCTAL_NORMAL_UP	TURASHVILI_BREAST_LOBULAR_CARCINOMA_VS_DUCTAL_NORMAL_UP		38	0.38370737	0.8464978	0.62291664	1	1	1883	tags=34%, list=17%, signal=41%
REACTOME_INWARDLY_RECTIFYING_K_CHANNELS	REACTOME_INWARDLY_RECTIFYING_K_CHANNELS		22	0.31114024	0.84584105	0.6609442	1	1	1694	tags=32%, list=15%, signal=37%
WILSON_PROTEASES_AT_TUMOR_BONE_INTERFACE_UP	WILSON_PROTEASES_AT_TUMOR_BONE_INTERFACE_UP		15	0.35937676	0.84581476	0.6686992	1	1	2137	tags=33%, list=19%, signal=41%
JACKSON_DNMT1_TARGETS_DN	JACKSON_DNMT1_TARGETS_DN		21	0.3206336	0.844957	0.6850716	1	1	771	tags=19%, list=7%, signal=20%
BANDRES_RESPONSE_TO_CARMUSTIN_MGMT_24HR_DN	BANDRES_RESPONSE_TO_CARMUSTIN_MGMT_24HR_DN		26	0.27173805	0.8441273	0.69161	1	1	1535	tags=19%, list=14%, signal=22%
KEGG_CYSTEINE_AND_METHIONINE_METABOLISM	KEGG_CYSTEINE_AND_METHIONINE_METABOLISM		25	0.26909593	0.8437208	0.6729958	1	1	2025	tags=28%, list=18%, signal=34%
COATES_MACROPHAGE_M1_VS_M2_DN	COATES_MACROPHAGE_M1_VS_M2_DN		42	0.29213333	0.8424254	0.6712963	1	1	2906	tags=43%, list=26%, signal=58%
STARK_HYPPOCAMPUS_22Q11_DELETION_UP	STARK_HYPPOCAMPUS_22Q11_DELETION_UP		23	0.29752663	0.8420988	0.6577869	1	1	2760	tags=48%, list=25%, signal=63%
MATZUK_CENTRAL_FOR_FEMALE_FERTILITY	MATZUK_CENTRAL_FOR_FEMALE_FERTILITY		16	0.30842805	0.8418945	0.6815145	1	1	1277	tags=31%, list=11%, signal=35%
BORLAK_LIVER_CANCER_EGF_UP	BORLAK_LIVER_CANCER_EGF_UP		41	0.3022307	0.84185684	0.7152034	1	1	955	tags=24%, list=9%, signal=27%
KUMAR_PATHOGEN_LOAD_BY_MACROPHAGES	KUMAR_PATHOGEN_LOAD_BY_MACROPHAGES		116	0.20509543	0.84073746	0.73239434	1	1	1487	tags=16%, list=13%, signal=18%
EINAV_INTERFERON_SIGNATURE_IN_CANCER	EINAV_INTERFERON_SIGNATURE_IN_CANCER		15	0.41983995	0.8400046	0.6376518	1	1	2135	tags=40%, list=19%, signal=49%
MAHADEVAN_IMATINIB_RESISTANCE_DN	MAHADEVAN_IMATINIB_RESISTANCE_DN		16	0.37177843	0.83979034	0.6632017	1	1	1258	tags=31%, list=11%, signal=35%
CHIARADONNA_NEOPLASTIC_TRANSFORMATION_KRAS_DN	CHIARADONNA_NEOPLASTIC_TRANSFORMATION_KRAS_DN		116	0.28094628	0.83970183	0.6522678	1	1	1572	tags=22%, list=14%, signal=26%
PID_RHODOPSIN_PATHWAY	PID_RHODOPSIN_PATHWAY		19	0.31373996	0.8394321	0.6395112	1	1	2642	tags=32%, list=24%, signal=41%
REACTOME_SLC_MEDIATED_TRANSMEMBRANE_TRANSPORT	REACTOME_SLC_MEDIATED_TRANSMEMBRANE_TRANSPORT		163	0.22922823	0.8391462	0.71881604	1	1	2311	tags=28%, list=21%, signal=35%
REACTOME_REGULATION_OF_INSULIN_SECRETION_BY_GLUCAGON_LIKE_PEPTIDE1	REACTOME_REGULATION_OF_INSULIN_SECRETION_BY_GLUCAGON_LIKE_PEPTIDE1		24	0.29077503	0.83910775	0.68874174	1	1	2786	tags=42%, list=25%, signal=55%
PID_INTEGRIN3_PATHWAY	PID_INTEGRIN3_PATHWAY		32	0.3334057	0.838506	0.7010989	1	1	1479	tags=38%, list=13%, signal=43%
ZHOU_TNF_SIGNALING_30MIN	ZHOU_TNF_SIGNALING_30MIN		37	0.25055885	0.83840454	0.6329897	1	1	355	tags=11%, list=3%, signal=11%
MIPS_55S_RIBOSOME_MITOCHONDRIAL	MIPS_55S_RIBOSOME_MITOCHONDRIAL		69	0.25290295	0.83727956	0.597166	1	1	4032	tags=46%, list=36%, signal=72%
PID_CMYB_PATHWAY	PID_CMYB_PATHWAY		46	0.24840778	0.8370787	0.7050691	1	1	3309	tags=41%, list=30%, signal=58%
KEGG_RNA_DEGRADATION	KEGG_RNA_DEGRADATION		34	0.24527931	0.83702207	0.63225806	1	1	326	tags=9%, list=3%, signal=9%
TSENG_IRS1_TARGETS_UP	TSENG_IRS1_TARGETS_UP		81	0.26081893	0.83692974	0.6910755	1	1	1761	tags=22%, list=16%, signal=26%
ACOSTA_PROLIFERATION_INDEPENDENT_MYC_TARGETS_DN	ACOSTA_PROLIFERATION_INDEPENDENT_MYC_TARGETS_DN		81	0.25071743	0.8369145	0.66972476	1	1	2050	tags=25%, list=18%, signal=30%
LE_EGR2_TARGETS_DN	LE_EGR2_TARGETS_DN		82	0.2652975	0.8365077	0.7118644	1	1	1928	tags=29%, list=17%, signal=35%
ZHONG_RESPONSE_TO_AZACITIDINE_AND_TSA_UP	ZHONG_RESPONSE_TO_AZACITIDINE_AND_TSA_UP		99	0.23839527	0.83642805	0.75	1	1	3082	tags=39%, list=28%, signal=54%
ONDER_CDH1_TARGETS_2_UP	ONDER_CDH1_TARGETS_2_UP		159	0.30837652	0.8355863	0.6381579	1	1	1572	tags=28%, list=14%, signal=32%
PENG_RAPAMYCIN_RESPONSE_UP	PENG_RAPAMYCIN_RESPONSE_UP		125	0.21538062	0.8350775	0.7117904	1	1	2721	tags=28%, list=24%, signal=37%
DARWICHE_PAPILLOMA_RISK_LOW_DN	DARWICHE_PAPILLOMA_RISK_LOW_DN		86	0.22069535	0.8338094	0.7755102	1	1	1817	tags=23%, list=16%, signal=28%
MARIADASON_REGULATED_BY_HISTONE_ACETYLATION_UP	MARIADASON_REGULATED_BY_HISTONE_ACETYLATION_UP		46	0.23198526	0.8337558	0.7051282	1	1	641	tags=11%, list=6%, signal=11%
WIERENGA_STAT5A_TARGETS_GROUP2	WIERENGA_STAT5A_TARGETS_GROUP2		36	0.34017915	0.8330324	0.6810934	1	1	1771	tags=31%, list=16%, signal=36%
TSAI_RESPONSE_TO_RADIATION_THERAPY	TSAI_RESPONSE_TO_RADIATION_THERAPY		22	0.36678028	0.83216816	0.6738661	1	1	1152	tags=32%, list=10%, signal=35%
WONG_IFNA2_RESISTANCE_DN	WONG_IFNA2_RESISTANCE_DN		20	0.2673957	0.83161765	0.7219917	1	1	1023	tags=10%, list=9%, signal=11%
FERNANDEZ_BOUND_BY_MYC	FERNANDEZ_BOUND_BY_MYC		126	0.1918188	0.8314246	0.7694064	1	1	2022	tags=20%, list=18%, signal=24%
KEGG_ABC_TRANSPORTERS	KEGG_ABC_TRANSPORTERS		27	0.27648547	0.8304029	0.6995614	1	1	1482	tags=22%, list=13%, signal=26%
MOREIRA_RESPONSE_TO_TSA_UP	MOREIRA_RESPONSE_TO_TSA_UP		21	0.2730034	0.8299442	0.6651885	1	1	1849	tags=14%, list=17%, signal=17%
NIKOLSKY_BREAST_CANCER_1Q21_AMPLICON	NIKOLSKY_BREAST_CANCER_1Q21_AMPLICON		25	0.26884383	0.82871485	0.6788793	1	1	93	tags=8%, list=1%, signal=8%
HAN_SATB1_TARGETS_DN	HAN_SATB1_TARGETS_DN		254	0.21796861	0.82829535	0.7596372	1	1	2159	tags=24%, list=19%, signal=29%
MOSERLE_IFNA_RESPONSE	MOSERLE_IFNA_RESPONSE		15	0.4909077	0.8282342	0.6827731	1	1	2848	tags=67%, list=25%, signal=89%
XU_GH1_EXOGENOUS_TARGETS_UP	XU_GH1_EXOGENOUS_TARGETS_UP		36	0.2742637	0.8275027	0.7369614	1	1	1712	tags=25%, list=15%, signal=29%
VART_KSHV_INFECTION_ANGIOGENIC_MARKERS_DN	VART_KSHV_INFECTION_ANGIOGENIC_MARKERS_DN		93	0.27319768	0.82746387	0.7432432	1	1	1530	tags=23%, list=14%, signal=26%
MIPS_28S_RIBOSOMAL_SUBUNIT_MITOCHONDRIAL	MIPS_28S_RIBOSOMAL_SUBUNIT_MITOCHONDRIAL		26	0.28574324	0.8270435	0.6270161	1	1	4653	tags=62%, list=42%, signal=105%
SAGIV_CD24_TARGETS_DN	SAGIV_CD24_TARGETS_DN		31	0.3068863	0.826999	0.6976242	1	1	2009	tags=35%, list=18%, signal=43%
REACTOME_ASSOCIATION_OF_TRIC_CCT_WITH_TARGET_PROTEINS_DURING_BIOSYNTHESIS	REACTOME_ASSOCIATION_OF_TRIC_CCT_WITH_TARGET_PROTEINS_DURING_BIOSYNTHESIS		19	0.25628415	0.82684404	0.63527054	1	1	8332	tags=100%, list=74%, signal=390%
MIKKELSEN_MCV6_ICP_WITH_H3K27ME3	MIKKELSEN_MCV6_ICP_WITH_H3K27ME3		37	0.30653697	0.8262022	0.72587717	1	1	1695	tags=27%, list=15%, signal=32%
HESS_TARGETS_OF_HOXA9_AND_MEIS1_UP	HESS_TARGETS_OF_HOXA9_AND_MEIS1_UP		50	0.24139726	0.82592505	0.70408165	1	1	2792	tags=28%, list=25%, signal=37%
HANSON_HRAS_SIGNALING_VIA_NFKB	HANSON_HRAS_SIGNALING_VIA_NFKB		18	0.349324	0.8256229	0.71557564	1	1	1611	tags=33%, list=14%, signal=39%
ZHAN_VARIABLE_EARLY_DIFFERENTIATION_GENES_DN	ZHAN_VARIABLE_EARLY_DIFFERENTIATION_GENES_DN		22	0.25000015	0.8250688	0.66188526	1	1	8403	tags=100%, list=75%, signal=400%
BROWNE_HCMV_INFECTION_18HR_DN	BROWNE_HCMV_INFECTION_18HR_DN		104	0.25113145	0.8249627	0.6948775	1	1	2818	tags=34%, list=25%, signal=45%
GENTILE_UV_RESPONSE_CLUSTER_D8	GENTILE_UV_RESPONSE_CLUSTER_D8		23	0.29137743	0.82474744	0.6581197	1	1	2671	tags=35%, list=24%, signal=46%
BILANGES_SERUM_RESPONSE_TRANSLATION	BILANGES_SERUM_RESPONSE_TRANSLATION		21	0.29575542	0.8245341	0.6639344	1	1	1845	tags=19%, list=16%, signal=23%
REACTOME_G_ALPHA_Z_SIGNALLING_EVENTS	REACTOME_G_ALPHA_Z_SIGNALLING_EVENTS		31	0.268131	0.8243463	0.7257019	1	1	1259	tags=16%, list=11%, signal=18%
WARTERS_IR_RESPONSE_5GY	WARTERS_IR_RESPONSE_5GY		21	0.2948386	0.82400346	0.7112526	1	1	1314	tags=19%, list=12%, signal=22%
GEISS_RESPONSE_TO_DSRNA_UP	GEISS_RESPONSE_TO_DSRNA_UP		28	0.3319214	0.8238429	0.6765376	1	1	1702	tags=32%, list=15%, signal=38%
REACTOME_ADHERENS_JUNCTIONS_INTERACTIONS	REACTOME_ADHERENS_JUNCTIONS_INTERACTIONS		18	0.31924295	0.8223264	0.74946004	1	1	1560	tags=33%, list=14%, signal=39%
POTTI_PACLITAXEL_SENSITIVITY	POTTI_PACLITAXEL_SENSITIVITY		23	0.26520008	0.8220398	0.7285383	1	1	812	tags=17%, list=7%, signal=19%
NIKOLSKY_BREAST_CANCER_8Q12_Q22_AMPLICON	NIKOLSKY_BREAST_CANCER_8Q12_Q22_AMPLICON		69	0.24004734	0.82141846	0.7434211	1	1	1825	tags=20%, list=16%, signal=24%
MIPS_39S_RIBOSOMAL_SUBUNIT_MITOCHONDRIAL	MIPS_39S_RIBOSOMAL_SUBUNIT_MITOCHONDRIAL		43	0.2526692	0.81981546	0.6242424	1	1	4032	tags=49%, list=36%, signal=76%
SWEET_LUNG_CANCER_KRAS_DN	SWEET_LUNG_CANCER_KRAS_DN		312	0.28978947	0.8195826	0.6768559	1	1	1435	tags=25%, list=13%, signal=28%
ST_PHOSPHOINOSITIDE_3_KINASE_PATHWAY	ST_PHOSPHOINOSITIDE_3_KINASE_PATHWAY		26	0.2550037	0.8192663	0.7257019	1	1	1738	tags=23%, list=16%, signal=27%
MCBRYAN_PUBERTAL_BREAST_4_5WK_DN	MCBRYAN_PUBERTAL_BREAST_4_5WK_DN		136	0.24777119	0.8180683	0.7270789	1	1	3155	tags=41%, list=28%, signal=57%
DOANE_BREAST_CANCER_CLASSES_UP	DOANE_BREAST_CANCER_CLASSES_UP		41	0.2831466	0.81762123	0.7398721	1	1	1686	tags=27%, list=15%, signal=31%
PID_E2F_PATHWAY	PID_E2F_PATHWAY		41	0.26619714	0.8164354	0.6432866	1	1	2236	tags=24%, list=20%, signal=30%
LEE_METASTASIS_AND_ALTERNATIVE_SPLICING_UP	LEE_METASTASIS_AND_ALTERNATIVE_SPLICING_UP		49	0.25925714	0.81634045	0.68454933	1	1	1462	tags=22%, list=13%, signal=26%
GUILLAUMOND_KLF10_TARGETS_UP	GUILLAUMOND_KLF10_TARGETS_UP		39	0.2696547	0.8133578	0.7700422	1	1	1951	tags=33%, list=17%, signal=40%
ABBUD_LIF_SIGNALING_1_DN	ABBUD_LIF_SIGNALING_1_DN		16	0.3090449	0.81324697	0.73804575	1	1	1365	tags=25%, list=12%, signal=28%
LI_CISPLATIN_RESISTANCE_UP	LI_CISPLATIN_RESISTANCE_UP		18	0.34744394	0.81318957	0.75	1	1	1978	tags=33%, list=18%, signal=40%
WATANABE_RECTAL_CANCER_RADIOTHERAPY_RESPONSIVE_DN	WATANABE_RECTAL_CANCER_RADIOTHERAPY_RESPONSIVE_DN		57	0.25276074	0.81312865	0.6969072	1	1	1850	tags=26%, list=17%, signal=31%
KEGG_LONG_TERM_POTENTIATION	KEGG_LONG_TERM_POTENTIATION		40	0.23761074	0.8121768	0.75593954	1	1	2622	tags=38%, list=23%, signal=49%
KEGG_AMYOTROPHIC_LATERAL_SCLEROSIS_ALS	KEGG_AMYOTROPHIC_LATERAL_SCLEROSIS_ALS		29	0.24775772	0.8114344	0.75427353	1	1	3125	tags=41%, list=28%, signal=57%
XU_GH1_AUTOCRINE_TARGETS_UP	XU_GH1_AUTOCRINE_TARGETS_UP		121	0.22187033	0.81127506	0.783105	1	1	2758	tags=31%, list=25%, signal=40%
TSENG_ADIPOGENIC_POTENTIAL_UP	TSENG_ADIPOGENIC_POTENTIAL_UP		26	0.32112703	0.8107709	0.72460496	1	1	841	tags=23%, list=8%, signal=25%
SENESE_HDAC1_AND_HDAC2_TARGETS_DN	SENESE_HDAC1_AND_HDAC2_TARGETS_DN		124	0.26884452	0.81062245	0.7245119	1	1	1223	tags=21%, list=11%, signal=23%
BRUINS_UVC_RESPONSE_VIA_TP53_GROUP_C	BRUINS_UVC_RESPONSE_VIA_TP53_GROUP_C		44	0.26824498	0.8088488	0.7775378	1	1	2872	tags=43%, list=26%, signal=58%
WIERENGA_PML_INTERACTOME	WIERENGA_PML_INTERACTOME		25	0.22858189	0.80875117	0.67484665	1	1	2998	tags=36%, list=27%, signal=49%
REACTOME_PLATELET_ACTIVATION_SIGNALING_AND_AGGREGATION	REACTOME_PLATELET_ACTIVATION_SIGNALING_AND_AGGREGATION		137	0.24142076	0.80688715	0.735426	1	1	2112	tags=26%, list=19%, signal=32%
ACEVEDO_LIVER_CANCER_WITH_H3K9ME3_UP	ACEVEDO_LIVER_CANCER_WITH_H3K9ME3_UP		45	0.27756727	0.80680454	0.76309794	1	1	2257	tags=29%, list=20%, signal=36%
KEGG_PROPANOATE_METABOLISM	KEGG_PROPANOATE_METABOLISM		25	0.33344904	0.8066233	0.68058455	1	1	3032	tags=48%, list=27%, signal=66%
ST_GA13_PATHWAY	ST_GA13_PATHWAY		21	0.27170423	0.8061679	0.69361705	1	1	2352	tags=38%, list=21%, signal=48%
PEDERSEN_METASTASIS_BY_ERBB2_ISOFORM_4	PEDERSEN_METASTASIS_BY_ERBB2_ISOFORM_4		65	0.25960818	0.806059	0.7743363	1	1	1771	tags=28%, list=16%, signal=33%
HELLEBREKERS_SILENCED_DURING_TUMOR_ANGIOGENESIS	HELLEBREKERS_SILENCED_DURING_TUMOR_ANGIOGENESIS		51	0.3032232	0.8058576	0.69196427	1	1	1731	tags=31%, list=15%, signal=37%
DORSEY_GAB2_TARGETS	DORSEY_GAB2_TARGETS		20	0.3208423	0.80547434	0.7011494	1	1	1367	tags=20%, list=12%, signal=23%
NEWMAN_ERCC6_TARGETS_DN	NEWMAN_ERCC6_TARGETS_DN		21	0.32974604	0.805212	0.73596674	1	1	3083	tags=52%, list=28%, signal=72%
LENAOUR_DENDRITIC_CELL_MATURATION_DN	LENAOUR_DENDRITIC_CELL_MATURATION_DN		86	0.27854174	0.8045671	0.6732892	1	1	2263	tags=30%, list=20%, signal=38%
REACTOME_PKB_MEDIATED_EVENTS	REACTOME_PKB_MEDIATED_EVENTS		15	0.27157936	0.8044175	0.69473684	1	1	1101	tags=20%, list=10%, signal=22%
SCHRAETS_MLL_TARGETS_UP	SCHRAETS_MLL_TARGETS_UP		24	0.31978646	0.80361414	0.7239915	1	1	1053	tags=25%, list=9%, signal=28%
PID_INSULIN_GLUCOSE_PATHWAY	PID_INSULIN_GLUCOSE_PATHWAY		17	0.28433314	0.8036007	0.7155172	1	1	2537	tags=35%, list=23%, signal=46%
ZHU_CMV_24_HR_DN	ZHU_CMV_24_HR_DN		63	0.3010032	0.8033476	0.70742357	1	1	1887	tags=30%, list=17%, signal=36%
PETROVA_PROX1_TARGETS_DN	PETROVA_PROX1_TARGETS_DN		39	0.33459437	0.8028763	0.71651787	1	1	2139	tags=36%, list=19%, signal=44%
BENPORATH_NOS_TARGETS	BENPORATH_NOS_TARGETS		89	0.21736073	0.8019431	0.7878788	1	1	1852	tags=19%, list=17%, signal=23%
REACTOME_ION_CHANNEL_TRANSPORT	REACTOME_ION_CHANNEL_TRANSPORT		31	0.2936692	0.80161977	0.7157676	1	1	2518	tags=32%, list=22%, signal=42%
VALK_AML_CLUSTER_6	VALK_AML_CLUSTER_6		19	0.30122122	0.8007642	0.7604396	1	1	1407	tags=26%, list=13%, signal=30%
ZHANG_TARGETS_OF_EWSR1_FLI1_FUSION	ZHANG_TARGETS_OF_EWSR1_FLI1_FUSION		56	0.24366637	0.8006912	0.80561554	1	1	353	tags=9%, list=3%, signal=9%
LI_DCP2_BOUND_MRNA	LI_DCP2_BOUND_MRNA		63	0.2019255	0.80046487	0.6591376	1	1	3649	tags=40%, list=33%, signal=59%
KIM_MYCN_AMPLIFICATION_TARGETS_DN	KIM_MYCN_AMPLIFICATION_TARGETS_DN		50	0.24154834	0.799593	0.8191721	1	1	1639	tags=24%, list=15%, signal=28%
REACTOME_AMINO_ACID_AND_OLIGOPEPTIDE_SLC_TRANSPORTERS	REACTOME_AMINO_ACID_AND_OLIGOPEPTIDE_SLC_TRANSPORTERS		37	0.28557223	0.7994598	0.7710583	1	1	2762	tags=41%, list=25%, signal=54%
VECCHI_GASTRIC_CANCER_EARLY_DN	VECCHI_GASTRIC_CANCER_EARLY_DN		189	0.26880166	0.79929173	0.794702	1	1	1897	tags=32%, list=17%, signal=38%
ZHAN_MULTIPLE_MYELOMA_CD1_UP	ZHAN_MULTIPLE_MYELOMA_CD1_UP		28	0.2878024	0.79867536	0.8004435	1	1	1089	tags=21%, list=10%, signal=24%
REACTOME_SIGNAL_TRANSDUCTION_BY_L1	REACTOME_SIGNAL_TRANSDUCTION_BY_L1		25	0.2646852	0.7984671	0.67820776	1	1	3580	tags=60%, list=32%, signal=88%
RADMACHER_AML_PROGNOSIS	RADMACHER_AML_PROGNOSIS		52	0.26196152	0.7983921	0.7694013	1	1	2216	tags=29%, list=20%, signal=36%
HOFFMANN_IMMATURE_TO_MATURE_B_LYMPHOCYTE_DN	HOFFMANN_IMMATURE_TO_MATURE_B_LYMPHOCYTE_DN		38	0.2442988	0.7982948	0.75870067	1	1	1108	tags=16%, list=10%, signal=17%
KEGG_VIBRIO_CHOLERAE_INFECTION	KEGG_VIBRIO_CHOLERAE_INFECTION		38	0.22900057	0.79814744	0.7222222	1	1	2634	tags=29%, list=24%, signal=38%
REACTOME_FRS2_MEDIATED_CASCADE	REACTOME_FRS2_MEDIATED_CASCADE		26	0.26883888	0.79659164	0.7190776	1	1	2620	tags=31%, list=23%, signal=40%
PID_PS1PATHWAY	PID_PS1PATHWAY		25	0.23833121	0.7959198	0.75555557	1	1	11	tags=4%, list=0%, signal=4%
RODWELL_AGING_KIDNEY_NO_BLOOD_DN	RODWELL_AGING_KIDNEY_NO_BLOOD_DN		82	0.22692837	0.79534507	0.768559	1	1	2842	tags=37%, list=25%, signal=49%
CAFFAREL_RESPONSE_TO_THC_UP	CAFFAREL_RESPONSE_TO_THC_UP		20	0.24768211	0.79481655	0.72837025	1	1	1898	tags=25%, list=17%, signal=30%
REACTOME_PEPTIDE_LIGAND_BINDING_RECEPTORS	REACTOME_PEPTIDE_LIGAND_BINDING_RECEPTORS		126	0.2747424	0.79478353	0.7456522	1	1	2046	tags=31%, list=18%, signal=37%
ST_GRANULE_CELL_SURVIVAL_PATHWAY	ST_GRANULE_CELL_SURVIVAL_PATHWAY		16	0.2871371	0.7937769	0.7312775	1	1	1908	tags=31%, list=17%, signal=38%
ROVERSI_GLIOMA_COPY_NUMBER_DN	ROVERSI_GLIOMA_COPY_NUMBER_DN		35	0.22946726	0.7937102	0.7817372	1	1	1136	tags=11%, list=10%, signal=13%
PLASARI_TGFB1_SIGNALING_VIA_NFIC_10HR_DN	PLASARI_TGFB1_SIGNALING_VIA_NFIC_10HR_DN		17	0.3404134	0.79306316	0.7218543	1	1	2019	tags=41%, list=18%, signal=50%
GAUSSMANN_MLL_AF4_FUSION_TARGETS_F_DN	GAUSSMANN_MLL_AF4_FUSION_TARGETS_F_DN		23	0.33360603	0.7925231	0.7722096	1	1	3507	tags=57%, list=31%, signal=82%
HAN_JNK_SINGALING_UP	HAN_JNK_SINGALING_UP		28	0.33001187	0.7923634	0.7133891	1	1	2265	tags=43%, list=20%, signal=54%
DAVICIONI_MOLECULAR_ARMS_VS_ERMS_DN	DAVICIONI_MOLECULAR_ARMS_VS_ERMS_DN		107	0.2567647	0.79216194	0.7033195	1	1	1375	tags=22%, list=12%, signal=25%
BOYLAN_MULTIPLE_MYELOMA_PCA3_UP	BOYLAN_MULTIPLE_MYELOMA_PCA3_UP		32	0.27392825	0.7918141	0.79818594	1	1	2091	tags=31%, list=19%, signal=38%
QI_PLASMACYTOMA_DN	QI_PLASMACYTOMA_DN		75	0.23972397	0.7914976	0.7346939	1	1	1883	tags=23%, list=17%, signal=27%
NAKAYAMA_SOFT_TISSUE_TUMORS_PCA2_UP	NAKAYAMA_SOFT_TISSUE_TUMORS_PCA2_UP		59	0.2927962	0.7913297	0.75395036	1	1	2126	tags=27%, list=19%, signal=33%
BIOCARTA_GSK3_PATHWAY	BIOCARTA_GSK3_PATHWAY		16	0.28188336	0.7913124	0.7439825	1	1	40	tags=6%, list=0%, signal=6%
DACOSTA_ERCC3_ALLELE_XPCS_VS_TTD_DN	DACOSTA_ERCC3_ALLELE_XPCS_VS_TTD_DN		22	0.3242531	0.79127383	0.7383592	1	1	1420	tags=32%, list=13%, signal=36%
FIGUEROA_AML_METHYLATION_CLUSTER_6_UP	FIGUEROA_AML_METHYLATION_CLUSTER_6_UP		67	0.20542012	0.79118264	0.81209505	1	1	1440	tags=15%, list=13%, signal=17%
JEPSEN_SMRT_TARGETS	JEPSEN_SMRT_TARGETS		23	0.29825294	0.7910073	0.74660635	1	1	1520	tags=35%, list=14%, signal=40%
SCHRAETS_MLL_TARGETS_DN	SCHRAETS_MLL_TARGETS_DN		26	0.3491603	0.7903172	0.6924829	1	1	2325	tags=38%, list=21%, signal=48%
WAMUNYOKOLI_OVARIAN_CANCER_LMP_DN	WAMUNYOKOLI_OVARIAN_CANCER_LMP_DN		100	0.2538331	0.790198	0.7356077	1	1	1521	tags=21%, list=14%, signal=24%
REACTOME_ADP_SIGNALLING_THROUGH_P2RY12	REACTOME_ADP_SIGNALLING_THROUGH_P2RY12		17	0.2920261	0.7899118	0.7398721	1	1	1683	tags=24%, list=15%, signal=28%
KEGG_GLYCEROLIPID_METABOLISM	KEGG_GLYCEROLIPID_METABOLISM		29	0.2913842	0.78950316	0.7451404	1	1	1525	tags=31%, list=14%, signal=36%
LEE_CALORIE_RESTRICTION_NEOCORTEX_UP	LEE_CALORIE_RESTRICTION_NEOCORTEX_UP		60	0.23342848	0.7889179	0.7968397	1	1	2768	tags=30%, list=25%, signal=40%
SCHLINGEMANN_SKIN_CARCINOGENESIS_TPA_UP	SCHLINGEMANN_SKIN_CARCINOGENESIS_TPA_UP		30	0.27287334	0.7881475	0.7254902	1	1	259	tags=10%, list=2%, signal=10%
YAGI_AML_WITH_INV_16_TRANSLOCATION	YAGI_AML_WITH_INV_16_TRANSLOCATION		252	0.18498576	0.78779787	0.8943662	1	1	2056	tags=21%, list=18%, signal=25%
REACTOME_MEMBRANE_TRAFFICKING	REACTOME_MEMBRANE_TRAFFICKING		82	0.1785577	0.78752905	0.73589164	1	1	1811	tags=15%, list=16%, signal=17%
OSADA_ASCL1_TARGETS_DN	OSADA_ASCL1_TARGETS_DN		15	0.37724072	0.78751224	0.7270642	1	1	352	tags=13%, list=3%, signal=14%
HATADA_METHYLATED_IN_LUNG_CANCER_UP	HATADA_METHYLATED_IN_LUNG_CANCER_UP		181	0.22562216	0.7873433	0.83928573	1	1	1714	tags=23%, list=15%, signal=26%
HAHTOLA_CTCL_CUTANEOUS	HAHTOLA_CTCL_CUTANEOUS		18	0.2715616	0.7870763	0.74530274	1	1	2835	tags=44%, list=25%, signal=59%
CHANG_IMMORTALIZED_BY_HPV31_UP	CHANG_IMMORTALIZED_BY_HPV31_UP		33	0.2521536	0.7863324	0.77676535	1	1	635	tags=12%, list=6%, signal=13%
REACTOME_INTEGRIN_CELL_SURFACE_INTERACTIONS	REACTOME_INTEGRIN_CELL_SURFACE_INTERACTIONS		53	0.28562766	0.78614795	0.75170845	1	1	2112	tags=36%, list=19%, signal=44%
LI_LUNG_CANCER	LI_LUNG_CANCER		29	0.24307716	0.78590286	0.75569355	1	1	3137	tags=38%, list=28%, signal=53%
YAO_HOXA10_TARGETS_VIA_PROGESTERONE_UP	YAO_HOXA10_TARGETS_VIA_PROGESTERONE_UP		59	0.28475332	0.7845004	0.77310926	1	1	1754	tags=29%, list=16%, signal=34%
WU_HBX_TARGETS_2_UP	WU_HBX_TARGETS_2_UP		17	0.2719468	0.78428924	0.7606838	1	1	2965	tags=41%, list=26%, signal=56%
SARTIPY_NORMAL_AT_INSULIN_RESISTANCE_UP	SARTIPY_NORMAL_AT_INSULIN_RESISTANCE_UP		21	0.31202564	0.7836001	0.7133621	1	1	981	tags=19%, list=9%, signal=21%
TOMLINS_PROSTATE_CANCER_DN	TOMLINS_PROSTATE_CANCER_DN		19	0.3312259	0.7834131	0.74898785	1	1	1404	tags=32%, list=13%, signal=36%
AIYAR_COBRA1_TARGETS_UP	AIYAR_COBRA1_TARGETS_UP		26	0.28435403	0.7833307	0.80818963	1	1	2445	tags=38%, list=22%, signal=49%
COULOUARN_TEMPORAL_TGFB1_SIGNATURE_DN	COULOUARN_TEMPORAL_TGFB1_SIGNATURE_DN		93	0.22618179	0.78242254	0.8449074	1	1	564	tags=11%, list=5%, signal=11%
BROWNE_HCMV_INFECTION_48HR_UP	BROWNE_HCMV_INFECTION_48HR_UP		118	0.2139447	0.78230405	0.886747	1	1	839	tags=12%, list=7%, signal=13%
LI_AMPLIFIED_IN_LUNG_CANCER	LI_AMPLIFIED_IN_LUNG_CANCER		132	0.18785395	0.78129387	0.7737069	1	1	1558	tags=12%, list=14%, signal=14%
JI_RESPONSE_TO_FSH_UP	JI_RESPONSE_TO_FSH_UP		53	0.23042417	0.78072333	0.8008475	1	1	567	tags=11%, list=5%, signal=12%
LEE_TARGETS_OF_PTCH1_AND_SUFU_UP	LEE_TARGETS_OF_PTCH1_AND_SUFU_UP		61	0.2680182	0.7804594	0.8173913	1	1	2144	tags=31%, list=19%, signal=38%
SMITH_LIVER_CANCER	SMITH_LIVER_CANCER		31	0.25233132	0.78007776	0.8149688	1	1	1165	tags=16%, list=10%, signal=18%
CHIANG_LIVER_CANCER_SUBCLASS_INTERFERON_UP	CHIANG_LIVER_CANCER_SUBCLASS_INTERFERON_UP		16	0.3346275	0.7797696	0.7827957	1	1	1382	tags=38%, list=12%, signal=43%
BROWN_MYELOID_CELL_DEVELOPMENT_DN	BROWN_MYELOID_CELL_DEVELOPMENT_DN		78	0.20617773	0.7797552	0.8348416	1	1	1400	tags=14%, list=13%, signal=16%
LUI_THYROID_CANCER_CLUSTER_3	LUI_THYROID_CANCER_CLUSTER_3		19	0.25250694	0.7792021	0.7103718	1	1	1031	tags=11%, list=9%, signal=12%
DARWICHE_PAPILLOMA_PROGRESSION_RISK	DARWICHE_PAPILLOMA_PROGRESSION_RISK		43	0.22543423	0.7789473	0.8396226	1	1	1711	tags=21%, list=15%, signal=25%
WATTEL_AUTONOMOUS_THYROID_ADENOMA_UP	WATTEL_AUTONOMOUS_THYROID_ADENOMA_UP		40	0.2532779	0.7789174	0.8359551	1	1	1060	tags=18%, list=9%, signal=19%
BASSO_B_LYMPHOCYTE_NETWORK	BASSO_B_LYMPHOCYTE_NETWORK		83	0.19510515	0.77832156	0.71428573	1	1	4205	tags=48%, list=38%, signal=77%
BIOCARTA_PGC1A_PATHWAY	BIOCARTA_PGC1A_PATHWAY		16	0.2962765	0.7779248	0.7595506	1	1	3204	tags=50%, list=29%, signal=70%
SANSOM_APC_TARGETS_DN	SANSOM_APC_TARGETS_DN		271	0.23881286	0.7778172	0.7719298	1	1	2096	tags=26%, list=19%, signal=31%
ZHENG_IL22_SIGNALING_UP	ZHENG_IL22_SIGNALING_UP		36	0.3103263	0.7770309	0.75333333	1	1	2445	tags=44%, list=22%, signal=57%
LIAN_LIPA_TARGETS_6M	LIAN_LIPA_TARGETS_6M		59	0.32257646	0.77676475	0.68623024	1	1	1661	tags=31%, list=15%, signal=36%
SIG_INSULIN_RECEPTOR_PATHWAY_IN_CARDIAC_MYOCYTES	SIG_INSULIN_RECEPTOR_PATHWAY_IN_CARDIAC_MYOCYTES		35	0.22705121	0.77620804	0.7744875	1	1	2339	tags=26%, list=21%, signal=32%
STEIN_ESRRA_TARGETS	STEIN_ESRRA_TARGETS		309	0.16867112	0.7761609	0.8286334	1	1	3227	tags=33%, list=29%, signal=45%
GAL_LEUKEMIC_STEM_CELL_DN	GAL_LEUKEMIC_STEM_CELL_DN		129	0.24986024	0.7751879	0.78458047	1	1	2692	tags=34%, list=24%, signal=44%
TONKS_TARGETS_OF_RUNX1_RUNX1T1_FUSION_ERYTHROCYTE_UP	TONKS_TARGETS_OF_RUNX1_RUNX1T1_FUSION_ERYTHROCYTE_UP		97	0.2645547	0.77399325	0.79350346	1	1	1771	tags=25%, list=16%, signal=29%
RUAN_RESPONSE_TO_TNF_TROGLITAZONE_UP	RUAN_RESPONSE_TO_TNF_TROGLITAZONE_UP		15	0.34189707	0.77368957	0.7505285	1	1	1956	tags=40%, list=17%, signal=48%
REACTOME_INHIBITION_OF_INSULIN_SECRETION_BY_ADRENALINE_NORADRENALINE	REACTOME_INHIBITION_OF_INSULIN_SECRETION_BY_ADRENALINE_NORADRENALINE		19	0.2697897	0.7735455	0.7663158	1	1	2642	tags=37%, list=24%, signal=48%
TURASHVILI_BREAST_DUCTAL_CARCINOMA_VS_LOBULAR_NORMAL_UP	TURASHVILI_BREAST_DUCTAL_CARCINOMA_VS_LOBULAR_NORMAL_UP		37	0.26678458	0.77224517	0.77661794	1	1	2135	tags=32%, list=19%, signal=40%
REACTOME_PI3K_CASCADE	REACTOME_PI3K_CASCADE		44	0.21354847	0.7719853	0.8531915	1	1	1485	tags=18%, list=13%, signal=21%
REACTOME_POTASSIUM_CHANNELS	REACTOME_POTASSIUM_CHANNELS		59	0.26695865	0.7709283	0.7261411	1	1	1694	tags=25%, list=15%, signal=30%
SMID_BREAST_CANCER_LUMINAL_A_UP	SMID_BREAST_CANCER_LUMINAL_A_UP		52	0.31808499	0.77069616	0.7719298	1	1	1497	tags=33%, list=13%, signal=38%
CHYLA_CBFA2T3_TARGETS_DN	CHYLA_CBFA2T3_TARGETS_DN		124	0.2240937	0.7705612	0.88470066	1	1	2487	tags=31%, list=22%, signal=40%
NIELSEN_GIST_AND_SYNOVIAL_SARCOMA_DN	NIELSEN_GIST_AND_SYNOVIAL_SARCOMA_DN		18	0.3704836	0.7696101	0.72087914	1	1	2692	tags=50%, list=24%, signal=66%
LOCKWOOD_AMPLIFIED_IN_LUNG_CANCER	LOCKWOOD_AMPLIFIED_IN_LUNG_CANCER		139	0.16459988	0.76918256	0.8067416	1	1	3226	tags=34%, list=29%, signal=47%
SHIPP_DLBCL_CURED_VS_FATAL_UP	SHIPP_DLBCL_CURED_VS_FATAL_UP		23	0.2956769	0.76802224	0.8071279	1	1	1998	tags=35%, list=18%, signal=42%
BROWNE_HCMV_INFECTION_20HR_DN	BROWNE_HCMV_INFECTION_20HR_DN		55	0.2466509	0.76783204	0.80465114	1	1	2757	tags=38%, list=25%, signal=50%
LANDIS_BREAST_CANCER_PROGRESSION_DN	LANDIS_BREAST_CANCER_PROGRESSION_DN		56	0.3407051	0.76750726	0.7012195	1	1	2286	tags=38%, list=20%, signal=47%
DANG_REGULATED_BY_MYC_DN	DANG_REGULATED_BY_MYC_DN		172	0.23709525	0.7670294	0.7833698	1	1	2112	tags=25%, list=19%, signal=30%
TONKS_TARGETS_OF_RUNX1_RUNX1T1_FUSION_MONOCYTE_UP	TONKS_TARGETS_OF_RUNX1_RUNX1T1_FUSION_MONOCYTE_UP		130	0.1993746	0.76697594	0.8450704	1	1	2873	tags=30%, list=26%, signal=40%
GERHOLD_ADIPOGENESIS_DN	GERHOLD_ADIPOGENESIS_DN		50	0.2601949	0.76694894	0.7201646	1	1	1198	tags=18%, list=11%, signal=20%
IVANOVA_HEMATOPOIESIS_LATE_PROGENITOR	IVANOVA_HEMATOPOIESIS_LATE_PROGENITOR		271	0.19565327	0.7662192	0.8004587	1	1	2072	tags=21%, list=19%, signal=26%
TSENG_ADIPOGENIC_POTENTIAL_DN	TSENG_ADIPOGENIC_POTENTIAL_DN		34	0.31597233	0.7658797	0.7526205	1	1	2814	tags=47%, list=25%, signal=63%
CAIRO_LIVER_DEVELOPMENT_UP	CAIRO_LIVER_DEVELOPMENT_UP		106	0.266592	0.7653337	0.7300216	1	1	1258	tags=19%, list=11%, signal=21%
YIH_RESPONSE_TO_ARSENITE_C1	YIH_RESPONSE_TO_ARSENITE_C1		16	0.2768614	0.7649516	0.7826087	1	1	2022	tags=31%, list=18%, signal=38%
SHEPARD_BMYB_MORPHOLINO_DN	SHEPARD_BMYB_MORPHOLINO_DN		122	0.22567427	0.76436585	0.88990825	1	1	1889	tags=27%, list=17%, signal=32%
MIKKELSEN_MCV6_HCP_WITH_H3K27ME3	MIKKELSEN_MCV6_HCP_WITH_H3K27ME3		227	0.24516003	0.7643071	0.8059072	1	1	2116	tags=28%, list=19%, signal=34%
KEGG_HUNTINGTONS_DISEASE	KEGG_HUNTINGTONS_DISEASE		115	0.16987047	0.76380104	0.6652452	1	1	3619	tags=37%, list=32%, signal=53%
RUTELLA_RESPONSE_TO_CSF2RB_AND_IL4_DN	RUTELLA_RESPONSE_TO_CSF2RB_AND_IL4_DN		187	0.22878344	0.7632904	0.77130044	1	1	2766	tags=33%, list=25%, signal=43%
KAAB_HEART_ATRIUM_VS_VENTRICLE_UP	KAAB_HEART_ATRIUM_VS_VENTRICLE_UP		156	0.22946109	0.7630703	0.8177677	1	1	1714	tags=22%, list=15%, signal=26%
LANDIS_ERBB2_BREAST_PRENEOPLASTIC_DN	LANDIS_ERBB2_BREAST_PRENEOPLASTIC_DN		45	0.28559843	0.76259863	0.6966527	1	1	3156	tags=47%, list=28%, signal=65%
LEE_CALORIE_RESTRICTION_MUSCLE_UP	LEE_CALORIE_RESTRICTION_MUSCLE_UP		29	0.25748357	0.76183283	0.7834395	1	1	2700	tags=34%, list=24%, signal=45%
LIEN_BREAST_CARCINOMA_METAPLASTIC	LIEN_BREAST_CARCINOMA_METAPLASTIC		21	0.35333458	0.7617861	0.70208335	1	1	1220	tags=29%, list=11%, signal=32%
WANG_METHYLATED_IN_BREAST_CANCER	WANG_METHYLATED_IN_BREAST_CANCER		25	0.30111286	0.76134926	0.79481643	1	1	2249	tags=28%, list=20%, signal=35%
REACTOME_METABOLISM_OF_NUCLEOTIDES	REACTOME_METABOLISM_OF_NUCLEOTIDES		50	0.20108564	0.7611126	0.8129032	1	1	2385	tags=22%, list=21%, signal=28%
CHIN_BREAST_CANCER_COPY_NUMBER_UP	CHIN_BREAST_CANCER_COPY_NUMBER_UP		17	0.27328938	0.7610177	0.8040816	1	1	1436	tags=18%, list=13%, signal=20%
PID_BMPPATHWAY	PID_BMPPATHWAY		19	0.27197692	0.7606639	0.81512606	1	1	410	tags=16%, list=4%, signal=16%
BASSO_CD40_SIGNALING_DN	BASSO_CD40_SIGNALING_DN		40	0.28429586	0.7604689	0.7888631	1	1	1785	tags=28%, list=16%, signal=33%
PID_RXR_VDR_PATHWAY	PID_RXR_VDR_PATHWAY		18	0.2579717	0.75968504	0.77484787	1	1	1763	tags=22%, list=16%, signal=26%
KEGG_LINOLEIC_ACID_METABOLISM	KEGG_LINOLEIC_ACID_METABOLISM		15	0.31104934	0.75941306	0.7916667	1	1	1853	tags=40%, list=17%, signal=48%
ZHU_CMV_ALL_UP	ZHU_CMV_ALL_UP		85	0.21333914	0.7593102	0.7700422	1	1	3135	tags=36%, list=28%, signal=50%
REACTOME_G_ALPHA_S_SIGNALLING_EVENTS	REACTOME_G_ALPHA_S_SIGNALLING_EVENTS		76	0.2466092	0.7585252	0.8100437	1	1	1683	tags=22%, list=15%, signal=26%
REACTOME_GPCR_LIGAND_BINDING	REACTOME_GPCR_LIGAND_BINDING		260	0.2493839	0.75831854	0.8	1	1	1800	tags=26%, list=16%, signal=30%
MIPS_PA700_20S_PA28_COMPLEX	MIPS_PA700_20S_PA28_COMPLEX		31	0.25495407	0.75797373	0.6998012	1	1	4082	tags=52%, list=36%, signal=81%
PID_AP1_PATHWAY	PID_AP1_PATHWAY		38	0.25751606	0.75780207	0.8017817	1	1	1492	tags=18%, list=13%, signal=21%
KYNG_RESPONSE_TO_H2O2_VIA_ERCC6_DN	KYNG_RESPONSE_TO_H2O2_VIA_ERCC6_DN		33	0.19606256	0.757423	0.78556263	1	1	2131	tags=21%, list=19%, signal=26%
BIOCARTA_WNT_PATHWAY	BIOCARTA_WNT_PATHWAY		18	0.24977039	0.7571512	0.75	1	1	40	tags=6%, list=0%, signal=6%
BOUDOUKHA_BOUND_BY_IGF2BP2	BOUDOUKHA_BOUND_BY_IGF2BP2		82	0.18963182	0.7569766	0.7977778	1	1	2164	tags=18%, list=19%, signal=23%
CHUNG_BLISTER_CYTOTOXICITY_DN	CHUNG_BLISTER_CYTOTOXICITY_DN		22	0.2705237	0.75657296	0.7782609	1	1	771	tags=14%, list=7%, signal=15%
SETLUR_PROSTATE_CANCER_TMPRSS2_ERG_FUSION_UP	SETLUR_PROSTATE_CANCER_TMPRSS2_ERG_FUSION_UP		43	0.22474034	0.75642294	0.861678	1	1	3047	tags=35%, list=27%, signal=48%
MEISSNER_BRAIN_HCP_WITH_H3K27ME3	MEISSNER_BRAIN_HCP_WITH_H3K27ME3		182	0.25175676	0.7562058	0.8206278	1	1	2153	tags=32%, list=19%, signal=39%
REACTOME_CD28_CO_STIMULATION	REACTOME_CD28_CO_STIMULATION		20	0.28616148	0.75509894	0.75625	1	1	2272	tags=35%, list=20%, signal=44%
SENESE_HDAC2_TARGETS_DN	SENESE_HDAC2_TARGETS_DN		76	0.274247	0.75476193	0.77754235	1	1	1371	tags=26%, list=12%, signal=30%
REACTOME_CLASS_A1_RHODOPSIN_LIKE_RECEPTORS	REACTOME_CLASS_A1_RHODOPSIN_LIKE_RECEPTORS		189	0.2567663	0.75440973	0.7982262	1	1	1800	tags=26%, list=16%, signal=31%
REACTOME_INSULIN_RECEPTOR_SIGNALLING_CASCADE	REACTOME_INSULIN_RECEPTOR_SIGNALLING_CASCADE		56	0.1990832	0.75427204	0.83741647	1	1	2620	tags=27%, list=23%, signal=35%
VALK_AML_CLUSTER_3	VALK_AML_CLUSTER_3		23	0.25966996	0.7537191	0.84821427	1	1	919	tags=17%, list=8%, signal=19%
CHEN_LVAD_SUPPORT_OF_FAILING_HEART_UP	CHEN_LVAD_SUPPORT_OF_FAILING_HEART_UP		69	0.26100066	0.7537137	0.78634363	1	1	1294	tags=20%, list=12%, signal=23%
REACTOME_AXON_GUIDANCE	REACTOME_AXON_GUIDANCE		164	0.21785268	0.75341755	0.8315335	1	1	2339	tags=29%, list=21%, signal=36%
PRAMOONJAGO_SOX4_TARGETS_DN	PRAMOONJAGO_SOX4_TARGETS_DN		31	0.22727695	0.75291353	0.7653509	1	1	738	tags=13%, list=7%, signal=14%
BROWNE_INTERFERON_RESPONSIVE_GENES	BROWNE_INTERFERON_RESPONSIVE_GENES		44	0.33352712	0.7526241	0.7167382	1	1	2342	tags=45%, list=21%, signal=57%
SU_PANCREAS	SU_PANCREAS		26	0.26490745	0.75104034	0.802521	1	1	2785	tags=42%, list=25%, signal=56%
MIKKELSEN_MCV6_LCP_WITH_H3K4ME3	MIKKELSEN_MCV6_LCP_WITH_H3K4ME3		102	0.2301619	0.750306	0.88812786	1	1	1097	tags=16%, list=10%, signal=17%
SIMBULAN_PARP1_TARGETS_UP	SIMBULAN_PARP1_TARGETS_UP		26	0.34422183	0.7497769	0.7270789	1	1	1752	tags=35%, list=16%, signal=41%
ENK_UV_RESPONSE_KERATINOCYTE_UP	ENK_UV_RESPONSE_KERATINOCYTE_UP		378	0.16422756	0.749643	0.8472222	1	1	2878	tags=27%, list=26%, signal=35%
ZHAN_MULTIPLE_MYELOMA_HP_DN	ZHAN_MULTIPLE_MYELOMA_HP_DN		25	0.27723864	0.7494096	0.79193205	1	1	208	tags=8%, list=2%, signal=8%
MCBRYAN_PUBERTAL_BREAST_3_4WK_DN	MCBRYAN_PUBERTAL_BREAST_3_4WK_DN		26	0.25810602	0.7489703	0.80686694	1	1	2025	tags=27%, list=18%, signal=33%
HAMAI_APOPTOSIS_VIA_TRAIL_DN	HAMAI_APOPTOSIS_VIA_TRAIL_DN		121	0.21688887	0.74846655	0.8783784	1	1	2279	tags=25%, list=20%, signal=31%
ELVIDGE_HIF1A_TARGETS_DN	ELVIDGE_HIF1A_TARGETS_DN		58	0.2704838	0.74814224	0.80487806	1	1	1721	tags=24%, list=15%, signal=28%
TAKEDA_TARGETS_OF_NUP98_HOXA9_FUSION_8D_UP	TAKEDA_TARGETS_OF_NUP98_HOXA9_FUSION_8D_UP		86	0.26049975	0.74740607	0.8648069	1	1	1773	tags=29%, list=16%, signal=34%
DIRMEIER_LMP1_RESPONSE_LATE_DN	DIRMEIER_LMP1_RESPONSE_LATE_DN		20	0.27060905	0.74739146	0.75330395	1	1	1893	tags=20%, list=17%, signal=24%
REACTOME_SYNTHESIS_OF_PA	REACTOME_SYNTHESIS_OF_PA		16	0.28770715	0.74738073	0.82563025	1	1	1494	tags=31%, list=13%, signal=36%
POS_HISTAMINE_RESPONSE_NETWORK	POS_HISTAMINE_RESPONSE_NETWORK		20	0.2824374	0.74684817	0.8	1	1	3325	tags=50%, list=30%, signal=71%
FOSTER_KDM1A_TARGETS_DN	FOSTER_KDM1A_TARGETS_DN		134	0.16463213	0.746609	0.8876405	1	1	3067	tags=31%, list=27%, signal=42%
PID_ERBB2ERBB3PATHWAY	PID_ERBB2ERBB3PATHWAY		22	0.23724428	0.74619347	0.8066667	1	1	2596	tags=32%, list=23%, signal=41%
ABE_VEGFA_TARGETS_2HR	ABE_VEGFA_TARGETS_2HR		21	0.27164042	0.74552953	0.81473213	1	1	2860	tags=33%, list=26%, signal=45%
RUTELLA_RESPONSE_TO_HGF_VS_CSF2RB_AND_IL4_UP	RUTELLA_RESPONSE_TO_HGF_VS_CSF2RB_AND_IL4_UP		247	0.21969141	0.745124	0.8288288	1	1	2522	tags=28%, list=23%, signal=36%
BAKKER_FOXO3_TARGETS_DN	BAKKER_FOXO3_TARGETS_DN		106	0.1698348	0.74482524	0.9225513	1	1	2503	tags=26%, list=22%, signal=34%
SESTO_RESPONSE_TO_UV_C6	SESTO_RESPONSE_TO_UV_C6		30	0.23511602	0.7436415	0.8364389	1	1	1375	tags=20%, list=12%, signal=23%
ZUCCHI_METASTASIS_UP	ZUCCHI_METASTASIS_UP		25	0.24310347	0.74302983	0.7714286	1	1	478	tags=8%, list=4%, signal=8%
SHAFFER_IRF4_TARGETS_IN_PLASMA_CELL_VS_MATURE_B_LYMPHOCYTE	SHAFFER_IRF4_TARGETS_IN_PLASMA_CELL_VS_MATURE_B_LYMPHOCYTE		48	0.22849299	0.7428027	0.8663697	1	1	1057	tags=17%, list=9%, signal=18%
LINDSTEDT_DENDRITIC_CELL_MATURATION_D	LINDSTEDT_DENDRITIC_CELL_MATURATION_D		51	0.26983333	0.74201196	0.74623656	1	1	2096	tags=31%, list=19%, signal=38%
RUAN_RESPONSE_TO_TROGLITAZONE_DN	RUAN_RESPONSE_TO_TROGLITAZONE_DN		17	0.29315135	0.741773	0.76829267	1	1	2385	tags=41%, list=21%, signal=52%
SU_TESTIS	SU_TESTIS		43	0.24668162	0.7411524	0.8041667	1	1	2574	tags=30%, list=23%, signal=39%
BERENJENO_TRANSFORMED_BY_RHOA_DN	BERENJENO_TRANSFORMED_BY_RHOA_DN		282	0.22483158	0.74096984	0.7908497	1	1	2637	tags=31%, list=24%, signal=40%
CHICAS_RB1_TARGETS_CONFLUENT	CHICAS_RB1_TARGETS_CONFLUENT		329	0.22706744	0.74083877	0.81400436	1	1	1588	tags=21%, list=14%, signal=24%
IWANAGA_CARCINOGENESIS_BY_KRAS_PTEN_DN	IWANAGA_CARCINOGENESIS_BY_KRAS_PTEN_DN		178	0.22304174	0.7401965	0.8497758	1	1	1887	tags=24%, list=17%, signal=28%
REACTOME_HEMOSTASIS	REACTOME_HEMOSTASIS		297	0.2072936	0.738991	0.8819444	1	1	2173	tags=25%, list=19%, signal=31%
GUENTHER_GROWTH_SPHERICAL_VS_ADHERENT_DN	GUENTHER_GROWTH_SPHERICAL_VS_ADHERENT_DN		21	0.2985787	0.736819	0.78414094	1	1	1547	tags=29%, list=14%, signal=33%
WAKABAYASHI_ADIPOGENESIS_PPARG_RXRA_BOUND_8D	WAKABAYASHI_ADIPOGENESIS_PPARG_RXRA_BOUND_8D		500	0.15839687	0.7353839	0.8907923	1	1	2718	tags=25%, list=24%, signal=32%
KEGG_ADHERENS_JUNCTION	KEGG_ADHERENS_JUNCTION		52	0.23848043	0.73536074	0.8419865	1	1	1075	tags=15%, list=10%, signal=17%
STEARMAN_LUNG_CANCER_EARLY_VS_LATE_DN	STEARMAN_LUNG_CANCER_EARLY_VS_LATE_DN		44	0.2440807	0.73424244	0.81179136	1	1	1459	tags=18%, list=13%, signal=21%
REACTOME_FGFR_LIGAND_BINDING_AND_ACTIVATION	REACTOME_FGFR_LIGAND_BINDING_AND_ACTIVATION		16	0.30512485	0.7341344	0.81557375	1	1	2620	tags=38%, list=23%, signal=49%
KHETCHOUMIAN_TRIM24_TARGETS_UP	KHETCHOUMIAN_TRIM24_TARGETS_UP		29	0.31422076	0.7339807	0.77087796	1	1	1771	tags=34%, list=16%, signal=41%
LEE_AGING_NEOCORTEX_UP	LEE_AGING_NEOCORTEX_UP		66	0.20568244	0.7335416	0.8325792	1	1	1711	tags=17%, list=15%, signal=20%
INGRAM_SHH_TARGETS_UP	INGRAM_SHH_TARGETS_UP		90	0.24249773	0.73313326	0.87339056	1	1	1798	tags=22%, list=16%, signal=26%
CASTELLANO_NRAS_TARGETS_UP	CASTELLANO_NRAS_TARGETS_UP		50	0.25349483	0.7316888	0.8248945	1	1	1147	tags=20%, list=10%, signal=22%
VERHAAK_GLIOBLASTOMA_NEURAL	VERHAAK_GLIOBLASTOMA_NEURAL		139	0.25049457	0.73125166	0.78636366	1	1	2688	tags=33%, list=24%, signal=43%
SUBTIL_PROGESTIN_TARGETS	SUBTIL_PROGESTIN_TARGETS		22	0.2434881	0.7307721	0.81759655	1	1	1165	tags=14%, list=10%, signal=15%
REACTOME_GPVI_MEDIATED_ACTIVATION_CASCADE	REACTOME_GPVI_MEDIATED_ACTIVATION_CASCADE		23	0.29403555	0.73026186	0.7659575	1	1	2099	tags=39%, list=19%, signal=48%
KASLER_HDAC7_TARGETS_1_UP	KASLER_HDAC7_TARGETS_1_UP		130	0.19003583	0.72919494	0.8836689	1	1	2094	tags=21%, list=19%, signal=25%
YOSHIOKA_LIVER_CANCER_EARLY_RECURRENCE_DN	YOSHIOKA_LIVER_CANCER_EARLY_RECURRENCE_DN		33	0.20605923	0.7287559	0.83766234	1	1	4106	tags=52%, list=37%, signal=81%
REACTOME_EXTRACELLULAR_MATRIX_ORGANIZATION	REACTOME_EXTRACELLULAR_MATRIX_ORGANIZATION		63	0.28541696	0.7285118	0.8133047	1	1	1631	tags=30%, list=15%, signal=35%
CHENG_RESPONSE_TO_NICKEL_ACETATE	CHENG_RESPONSE_TO_NICKEL_ACETATE		25	0.217762	0.72607255	0.81127983	1	1	3228	tags=44%, list=29%, signal=62%
QI_HYPOXIA_TARGETS_OF_HIF1A_AND_FOXA2	QI_HYPOXIA_TARGETS_OF_HIF1A_AND_FOXA2		28	0.24244986	0.7259044	0.8058455	1	1	2998	tags=39%, list=27%, signal=54%
SMIRNOV_RESPONSE_TO_IR_2HR_UP	SMIRNOV_RESPONSE_TO_IR_2HR_UP		28	0.25894648	0.7240913	0.80210525	1	1	796	tags=11%, list=7%, signal=12%
VANHARANTA_UTERINE_FIBROID_WITH_7Q_DELETION_DN	VANHARANTA_UTERINE_FIBROID_WITH_7Q_DELETION_DN		17	0.25838178	0.7237473	0.8056769	1	1	91	tags=6%, list=1%, signal=6%
NIKOLSKY_BREAST_CANCER_20Q11_AMPLICON	NIKOLSKY_BREAST_CANCER_20Q11_AMPLICON		15	0.24765116	0.72374594	0.8172043	1	1	2747	tags=33%, list=25%, signal=44%
HAHTOLA_SEZARY_SYNDROM_UP	HAHTOLA_SEZARY_SYNDROM_UP		60	0.20637015	0.72325253	0.8826185	1	1	2915	tags=35%, list=26%, signal=47%
BURTON_ADIPOGENESIS_PEAK_AT_2HR	BURTON_ADIPOGENESIS_PEAK_AT_2HR		39	0.28189027	0.7223561	0.7846154	1	1	1702	tags=21%, list=15%, signal=24%
HUANG_GATA2_TARGETS_UP	HUANG_GATA2_TARGETS_UP		95	0.242965	0.7213713	0.75	1	1	2634	tags=34%, list=24%, signal=44%
LEE_AGING_CEREBELLUM_UP	LEE_AGING_CEREBELLUM_UP		58	0.23213306	0.7212339	0.85087717	1	1	2757	tags=38%, list=25%, signal=50%
DANG_MYC_TARGETS_DN	DANG_MYC_TARGETS_DN		24	0.25342	0.7207878	0.82300884	1	1	1273	tags=21%, list=11%, signal=23%
MIKKELSEN_MEF_HCP_WITH_H3K27ME3	MIKKELSEN_MEF_HCP_WITH_H3K27ME3		325	0.2381502	0.71996087	0.82254696	1	1	2795	tags=38%, list=25%, signal=50%
PID_LIS1PATHWAY	PID_LIS1PATHWAY		23	0.23429844	0.7197796	0.81930184	1	1	3703	tags=43%, list=33%, signal=65%
HELLER_SILENCED_BY_METHYLATION_DN	HELLER_SILENCED_BY_METHYLATION_DN		64	0.21129392	0.71971864	0.9334764	1	1	2152	tags=23%, list=19%, signal=29%
REACTOME_ANTIVIRAL_MECHANISM_BY_IFN_STIMULATED_GENES	REACTOME_ANTIVIRAL_MECHANISM_BY_IFN_STIMULATED_GENES		36	0.23301566	0.7195319	0.70947367	1	1	3560	tags=42%, list=32%, signal=61%
ROYLANCE_BREAST_CANCER_16Q_COPY_NUMBER_UP	ROYLANCE_BREAST_CANCER_16Q_COPY_NUMBER_UP		29	0.22125481	0.7188748	0.8491379	1	1	2206	tags=24%, list=20%, signal=30%
BROWNE_HCMV_INFECTION_2HR_UP	BROWNE_HCMV_INFECTION_2HR_UP		21	0.2769667	0.7173036	0.8447894	1	1	1841	tags=33%, list=16%, signal=40%
REACTOME_SYNTHESIS_AND_INTERCONVERSION_OF_NUCLEOTIDE_DI_AND_TRIPHOSPHATES	REACTOME_SYNTHESIS_AND_INTERCONVERSION_OF_NUCLEOTIDE_DI_AND_TRIPHOSPHATES		15	0.24501336	0.71698076	0.8427948	1	1	1054	tags=13%, list=9%, signal=15%
NOJIMA_SFRP2_TARGETS_UP	NOJIMA_SFRP2_TARGETS_UP		19	0.2619112	0.71644914	0.86725664	1	1	1230	tags=21%, list=11%, signal=24%
DASU_IL6_SIGNALING_SCAR_UP	DASU_IL6_SIGNALING_SCAR_UP		17	0.26512122	0.71542895	0.85806453	1	1	748	tags=18%, list=7%, signal=19%
WIKMAN_ASBESTOS_LUNG_CANCER_DN	WIKMAN_ASBESTOS_LUNG_CANCER_DN		16	0.3106912	0.7153926	0.7804878	1	1	1054	tags=19%, list=9%, signal=21%
BIOCARTA_MET_PATHWAY	BIOCARTA_MET_PATHWAY		23	0.23957403	0.712471	0.83509517	1	1	1294	tags=17%, list=12%, signal=20%
PID_PI3KCIAKTPATHWAY	PID_PI3KCIAKTPATHWAY		16	0.23713478	0.71211636	0.78483605	1	1	4009	tags=56%, list=36%, signal=87%
CHIARADONNA_NEOPLASTIC_TRANSFORMATION_KRAS_CDC25_UP	CHIARADONNA_NEOPLASTIC_TRANSFORMATION_KRAS_CDC25_UP		37	0.27544695	0.71185315	0.79726654	1	1	2227	tags=35%, list=20%, signal=44%
GRAESSMANN_RESPONSE_TO_MC_AND_SERUM_DEPRIVATION_UP	GRAESSMANN_RESPONSE_TO_MC_AND_SERUM_DEPRIVATION_UP		138	0.23124968	0.70998675	0.86469346	1	1	1447	tags=20%, list=13%, signal=22%
FOSTER_TOLERANT_MACROPHAGE_UP	FOSTER_TOLERANT_MACROPHAGE_UP		98	0.24650174	0.70985097	0.8289786	1	1	2407	tags=34%, list=21%, signal=43%
MIKKELSEN_MEF_ICP_WITH_H3K27ME3	MIKKELSEN_MEF_ICP_WITH_H3K27ME3		101	0.25014204	0.7097618	0.810989	1	1	1523	tags=23%, list=14%, signal=26%
REACTOME_SHC_MEDIATED_CASCADE	REACTOME_SHC_MEDIATED_CASCADE		22	0.25914723	0.70958465	0.8586724	1	1	2620	tags=32%, list=23%, signal=41%
KYNG_RESPONSE_TO_H2O2_VIA_ERCC6	KYNG_RESPONSE_TO_H2O2_VIA_ERCC6		15	0.23935775	0.70915043	0.8390558	1	1	883	tags=13%, list=8%, signal=14%
KEGG_DRUG_METABOLISM_OTHER_ENZYMES	KEGG_DRUG_METABOLISM_OTHER_ENZYMES		18	0.25090986	0.7088925	0.86558044	1	1	8	tags=6%, list=0%, signal=6%
OXFORD_RALA_OR_RALB_TARGETS_UP	OXFORD_RALA_OR_RALB_TARGETS_UP		32	0.26630357	0.70888746	0.7298387	1	1	2836	tags=28%, list=25%, signal=38%
APRELIKOVA_BRCA1_TARGETS	APRELIKOVA_BRCA1_TARGETS		34	0.23448935	0.70812577	0.85714287	1	1	2529	tags=26%, list=23%, signal=34%
KRASNOSELSKAYA_ILF3_TARGETS_DN	KRASNOSELSKAYA_ILF3_TARGETS_DN		27	0.2470618	0.7067339	0.8784067	1	1	1995	tags=26%, list=18%, signal=31%
BOQUEST_STEM_CELL_CULTURED_VS_FRESH_UP	BOQUEST_STEM_CELL_CULTURED_VS_FRESH_UP		269	0.22806133	0.70589983	0.9201774	1	1	1778	tags=22%, list=16%, signal=26%
KEEN_RESPONSE_TO_ROSIGLITAZONE_DN	KEEN_RESPONSE_TO_ROSIGLITAZONE_DN		79	0.25328025	0.7058778	0.82102907	1	1	2276	tags=33%, list=20%, signal=41%
WATTEL_AUTONOMOUS_THYROID_ADENOMA_DN	WATTEL_AUTONOMOUS_THYROID_ADENOMA_DN		32	0.2682225	0.70564795	0.88520974	1	1	1555	tags=28%, list=14%, signal=33%
LEONARD_HYPOXIA	LEONARD_HYPOXIA		32	0.2619845	0.70443213	0.87445885	1	1	1270	tags=19%, list=11%, signal=21%
BROWNE_HCMV_INFECTION_24HR_DN	BROWNE_HCMV_INFECTION_24HR_DN		93	0.22324821	0.7021837	0.90578157	1	1	1588	tags=22%, list=14%, signal=25%
SHEPARD_BMYB_MORPHOLINO_UP	SHEPARD_BMYB_MORPHOLINO_UP		124	0.15896212	0.70076054	0.97235024	1	1	1091	tags=11%, list=10%, signal=12%
MA_MYELOID_DIFFERENTIATION_DN	MA_MYELOID_DIFFERENTIATION_DN		35	0.22060332	0.6997937	0.9081197	1	1	2659	tags=34%, list=24%, signal=45%
SCHLOSSER_MYC_TARGETS_AND_SERUM_RESPONSE_DN	SCHLOSSER_MYC_TARGETS_AND_SERUM_RESPONSE_DN		31	0.21993373	0.6991497	0.754	1	1	8741	tags=100%, list=78%, signal=454%
GAUSSMANN_MLL_AF4_FUSION_TARGETS_G_DN	GAUSSMANN_MLL_AF4_FUSION_TARGETS_G_DN		19	0.25894108	0.69875175	0.916309	1	1	2339	tags=26%, list=21%, signal=33%
CAFFAREL_RESPONSE_TO_THC_DN	CAFFAREL_RESPONSE_TO_THC_DN		18	0.24979256	0.696749	0.78678036	1	1	1939	tags=22%, list=17%, signal=27%
REACTOME_YAP1_AND_WWTR1_TAZ_STIMULATED_GENE_EXPRESSION	REACTOME_YAP1_AND_WWTR1_TAZ_STIMULATED_GENE_EXPRESSION		15	0.2464926	0.696485	0.86815417	1	1	2117	tags=27%, list=19%, signal=33%
SEITZ_NEOPLASTIC_TRANSFORMATION_BY_8P_DELETION_UP	SEITZ_NEOPLASTIC_TRANSFORMATION_BY_8P_DELETION_UP		46	0.27960363	0.69578433	0.8522484	1	1	1731	tags=35%, list=15%, signal=41%
SHEPARD_CRUSH_AND_BURN_MUTANT_DN	SHEPARD_CRUSH_AND_BURN_MUTANT_DN		106	0.20726626	0.69576913	0.92650336	1	1	1840	tags=22%, list=16%, signal=26%
KEGG_PROTEASOME	KEGG_PROTEASOME		36	0.20862578	0.6928726	0.7403651	1	1	3417	tags=39%, list=31%, signal=56%
KEGG_MAPK_SIGNALING_PATHWAY	KEGG_MAPK_SIGNALING_PATHWAY		172	0.18773903	0.69239026	0.9441964	1	1	2746	tags=29%, list=25%, signal=38%
BOSCO_INTERFERON_INDUCED_ANTIVIRAL_MODULE	BOSCO_INTERFERON_INDUCED_ANTIVIRAL_MODULE		42	0.28721714	0.69141793	0.78846157	1	1	2316	tags=36%, list=21%, signal=45%
REACTOME_GLYCEROPHOSPHOLIPID_BIOSYNTHESIS	REACTOME_GLYCEROPHOSPHOLIPID_BIOSYNTHESIS		47	0.20632282	0.6900631	0.90254235	1	1	2392	tags=28%, list=21%, signal=35%
VANTVEER_BREAST_CANCER_METASTASIS_UP	VANTVEER_BREAST_CANCER_METASTASIS_UP		29	0.2333839	0.6895624	0.9204301	1	1	2440	tags=24%, list=22%, signal=31%
JIANG_AGING_CEREBRAL_CORTEX_UP	JIANG_AGING_CEREBRAL_CORTEX_UP		27	0.21003333	0.6890604	0.8636364	1	1	769	tags=11%, list=7%, signal=12%
LEE_AGING_MUSCLE_DN	LEE_AGING_MUSCLE_DN		33	0.2293087	0.68876255	0.8814655	1	1	1420	tags=24%, list=13%, signal=28%
KARLSSON_TGFB1_TARGETS_DN	KARLSSON_TGFB1_TARGETS_DN		134	0.17325045	0.68737465	0.91612905	1	1	1623	tags=16%, list=14%, signal=18%
KANNAN_TP53_TARGETS_DN	KANNAN_TP53_TARGETS_DN		15	0.2582682	0.6871674	0.92871284	1	1	1942	tags=27%, list=17%, signal=32%
PID_ATF2_PATHWAY	PID_ATF2_PATHWAY		33	0.22773981	0.6870086	0.91471213	1	1	1602	tags=18%, list=14%, signal=21%
REACTOME_ANTIGEN_PROCESSING_UBIQUITINATION_PROTEASOME_DEGRADATION	REACTOME_ANTIGEN_PROCESSING_UBIQUITINATION_PROTEASOME_DEGRADATION		121	0.15719493	0.6860469	0.8464912	1	1	357	tags=5%, list=3%, signal=5%
WAKABAYASHI_ADIPOGENESIS_PPARG_RXRA_BOUND_WITH_H4K20ME1_MARK	WAKABAYASHI_ADIPOGENESIS_PPARG_RXRA_BOUND_WITH_H4K20ME1_MARK		84	0.1958813	0.68587875	0.85507244	1	1	3114	tags=31%, list=28%, signal=43%
YOKOE_CANCER_TESTIS_ANTIGENS	YOKOE_CANCER_TESTIS_ANTIGENS		20	0.25682336	0.6857288	0.8993135	1	1	489	tags=10%, list=4%, signal=10%
MIKKELSEN_IPS_LCP_WITH_H3K4ME3	MIKKELSEN_IPS_LCP_WITH_H3K4ME3		94	0.21412738	0.68552196	0.941048	1	1	1367	tags=19%, list=12%, signal=22%
GENTILE_RESPONSE_CLUSTER_D3	GENTILE_RESPONSE_CLUSTER_D3		44	0.21591468	0.68516034	0.85714287	1	1	525	tags=9%, list=5%, signal=10%
REACTOME_NEGATIVE_REGULATION_OF_FGFR_SIGNALING	REACTOME_NEGATIVE_REGULATION_OF_FGFR_SIGNALING		23	0.2507516	0.68428075	0.89224136	1	1	1069	tags=17%, list=10%, signal=19%
LEE_LIVER_CANCER_MYC_UP	LEE_LIVER_CANCER_MYC_UP		45	0.20021781	0.68343693	0.95238096	1	1	930	tags=13%, list=8%, signal=14%
NIKOLSKY_BREAST_CANCER_12Q13_Q21_AMPLICON	NIKOLSKY_BREAST_CANCER_12Q13_Q21_AMPLICON		20	0.22948274	0.68272996	0.86041665	1	1	1510	tags=20%, list=13%, signal=23%
LAIHO_COLORECTAL_CANCER_SERRATED_UP	LAIHO_COLORECTAL_CANCER_SERRATED_UP		72	0.21236528	0.68224466	0.79831934	1	1	2846	tags=29%, list=25%, signal=39%
KRIEG_KDM3A_TARGETS_NOT_HYPOXIA	KRIEG_KDM3A_TARGETS_NOT_HYPOXIA		106	0.17179209	0.6820932	0.94078946	1	1	2394	tags=23%, list=21%, signal=29%
DAIRKEE_TERT_TARGETS_UP	DAIRKEE_TERT_TARGETS_UP		237	0.13916694	0.68207544	0.9227373	1	1	3406	tags=32%, list=30%, signal=45%
ELVIDGE_HIF1A_AND_HIF2A_TARGETS_DN	ELVIDGE_HIF1A_AND_HIF2A_TARGETS_DN		63	0.23978336	0.6814103	0.89624727	1	1	1532	tags=22%, list=14%, signal=26%
CHANGOLKAR_H2AFY_TARGETS_DN	CHANGOLKAR_H2AFY_TARGETS_DN		22	0.22466461	0.68026507	0.9069264	1	1	1841	tags=23%, list=16%, signal=27%
VALK_AML_CLUSTER_11	VALK_AML_CLUSTER_11		24	0.26184037	0.68018705	0.8941685	1	1	1189	tags=21%, list=11%, signal=23%
DELACROIX_RAR_TARGETS_DN	DELACROIX_RAR_TARGETS_DN		19	0.2788974	0.679748	0.8813187	1	1	1771	tags=26%, list=16%, signal=31%
MARIADASON_REGULATED_BY_HISTONE_ACETYLATION_DN	MARIADASON_REGULATED_BY_HISTONE_ACETYLATION_DN		28	0.22093847	0.67940813	0.90174675	1	1	3299	tags=39%, list=29%, signal=56%
REACTOME_L1CAM_INTERACTIONS	REACTOME_L1CAM_INTERACTIONS		55	0.19489436	0.67916465	0.9121339	1	1	3027	tags=36%, list=27%, signal=50%
YAGI_AML_RELAPSE_PROGNOSIS	YAGI_AML_RELAPSE_PROGNOSIS		27	0.20567238	0.67812294	0.8291572	1	1	2854	tags=44%, list=25%, signal=60%
PID_INTEGRIN_A4B1_PATHWAY	PID_INTEGRIN_A4B1_PATHWAY		23	0.25028482	0.6774823	0.8453608	1	1	907	tags=13%, list=8%, signal=14%
LINDGREN_BLADDER_CANCER_CLUSTER_2A_DN	LINDGREN_BLADDER_CANCER_CLUSTER_2A_DN		80	0.20711093	0.676974	0.8980892	1	1	2270	tags=24%, list=20%, signal=30%
BERTUCCI_INVASIVE_CARCINOMA_DUCTAL_VS_LOBULAR_DN	BERTUCCI_INVASIVE_CARCINOMA_DUCTAL_VS_LOBULAR_DN		32	0.30298993	0.6759151	0.8406709	1	1	1746	tags=31%, list=16%, signal=37%
KEGG_PYRUVATE_METABOLISM	KEGG_PYRUVATE_METABOLISM		29	0.2371669	0.6747138	0.8319502	1	1	2078	tags=21%, list=19%, signal=25%
REACTOME_REGULATION_OF_ORNITHINE_DECARBOXYLASE_ODC	REACTOME_REGULATION_OF_ORNITHINE_DECARBOXYLASE_ODC		40	0.198073	0.6747092	0.756	1	1	3417	tags=40%, list=31%, signal=57%
PID_RB_1PATHWAY	PID_RB_1PATHWAY		38	0.19155322	0.6718084	0.91235954	1	1	1595	tags=13%, list=14%, signal=15%
RAMALHO_STEMNESS_DN	RAMALHO_STEMNESS_DN		52	0.24656133	0.6690441	0.845815	1	1	2765	tags=35%, list=25%, signal=46%
BARIS_THYROID_CANCER_UP	BARIS_THYROID_CANCER_UP		17	0.20652784	0.6682211	0.8814655	1	1	121	tags=6%, list=1%, signal=6%
REACTOME_UNFOLDED_PROTEIN_RESPONSE	REACTOME_UNFOLDED_PROTEIN_RESPONSE		54	0.17331639	0.66645706	0.8394794	1	1	888	tags=9%, list=8%, signal=10%
REACTOME_SEMAPHORIN_INTERACTIONS	REACTOME_SEMAPHORIN_INTERACTIONS		47	0.21785897	0.6661565	0.8869936	1	1	1049	tags=15%, list=9%, signal=16%
PID_LYMPHANGIOGENESIS_PATHWAY	PID_LYMPHANGIOGENESIS_PATHWAY		17	0.27763227	0.6661295	0.8580786	1	1	1946	tags=29%, list=17%, signal=36%
HEIDENBLAD_AMPLICON_8Q24_DN	HEIDENBLAD_AMPLICON_8Q24_DN		25	0.20569034	0.66579765	0.8930958	1	1	13	tags=4%, list=0%, signal=4%
YAO_TEMPORAL_RESPONSE_TO_PROGESTERONE_CLUSTER_12	YAO_TEMPORAL_RESPONSE_TO_PROGESTERONE_CLUSTER_12		61	0.19227417	0.6657392	0.92456895	1	1	2879	tags=25%, list=26%, signal=33%
JIANG_TIP30_TARGETS_DN	JIANG_TIP30_TARGETS_DN		19	0.21833268	0.66537327	0.8508065	1	1	694	tags=11%, list=6%, signal=11%
DORSAM_HOXA9_TARGETS_DN	DORSAM_HOXA9_TARGETS_DN		17	0.25129765	0.66461945	0.9028078	1	1	1564	tags=24%, list=14%, signal=27%
MAHAJAN_RESPONSE_TO_IL1A_DN	MAHAJAN_RESPONSE_TO_IL1A_DN		47	0.20146094	0.66456157	0.9240781	1	1	2582	tags=28%, list=23%, signal=36%
ALONSO_METASTASIS_UP	ALONSO_METASTASIS_UP		126	0.16243704	0.6635635	0.902439	1	1	1888	tags=17%, list=17%, signal=20%
CASORELLI_ACUTE_PROMYELOCYTIC_LEUKEMIA_DN	CASORELLI_ACUTE_PROMYELOCYTIC_LEUKEMIA_DN		401	0.15440382	0.66294855	0.9131403	1	1	3084	tags=29%, list=28%, signal=39%
NIKOLSKY_BREAST_CANCER_17Q11_Q21_AMPLICON	NIKOLSKY_BREAST_CANCER_17Q11_Q21_AMPLICON		53	0.19578248	0.6625532	0.9537445	1	1	1865	tags=17%, list=17%, signal=20%
PID_FOXOPATHWAY	PID_FOXOPATHWAY		30	0.19033572	0.6617684	0.91071427	1	1	668	tags=10%, list=6%, signal=11%
STARK_PREFRONTAL_CORTEX_22Q11_DELETION_DN	STARK_PREFRONTAL_CORTEX_22Q11_DELETION_DN		316	0.13674992	0.6611124	0.8201285	1	1	3678	tags=32%, list=33%, signal=47%
NAKAMURA_CANCER_MICROENVIRONMENT_DN	NAKAMURA_CANCER_MICROENVIRONMENT_DN		33	0.2328537	0.661089	0.8431772	1	1	2025	tags=18%, list=18%, signal=22%
WALLACE_JAK2_TARGETS_UP	WALLACE_JAK2_TARGETS_UP		15	0.25249434	0.66064984	0.8645833	1	1	1867	tags=27%, list=17%, signal=32%
SLEBOS_HEAD_AND_NECK_CANCER_WITH_HPV_UP	SLEBOS_HEAD_AND_NECK_CANCER_WITH_HPV_UP		40	0.2191424	0.6595267	0.8488613	1	1	1103	tags=15%, list=10%, signal=17%
TAYLOR_METHYLATED_IN_ACUTE_LYMPHOBLASTIC_LEUKEMIA	TAYLOR_METHYLATED_IN_ACUTE_LYMPHOBLASTIC_LEUKEMIA		41	0.19195162	0.6593549	0.9421296	1	1	1057	tags=10%, list=9%, signal=11%
ZWANG_EGF_INTERVAL_UP	ZWANG_EGF_INTERVAL_UP		24	0.22001617	0.6581407	0.95218295	1	1	1728	tags=21%, list=15%, signal=25%
BRACHAT_RESPONSE_TO_CAMPTOTHECIN_UP	BRACHAT_RESPONSE_TO_CAMPTOTHECIN_UP		19	0.22968295	0.65678364	0.90772533	1	1	1333	tags=16%, list=12%, signal=18%
REACTOME_BMAL1_CLOCK_NPAS2_ACTIVATES_CIRCADIAN_EXPRESSION	REACTOME_BMAL1_CLOCK_NPAS2_ACTIVATES_CIRCADIAN_EXPRESSION		24	0.22390549	0.6562284	0.92433536	1	1	1389	tags=17%, list=12%, signal=19%
PID_TGFBRPATHWAY	PID_TGFBRPATHWAY		35	0.19927838	0.6562097	0.8815789	1	1	3659	tags=40%, list=33%, signal=59%
SASAKI_ADULT_T_CELL_LEUKEMIA	SASAKI_ADULT_T_CELL_LEUKEMIA		105	0.17337061	0.6556845	0.91921395	1	1	2639	tags=26%, list=24%, signal=33%
PARK_TRETINOIN_RESPONSE_AND_PML_RARA_FUSION	PARK_TRETINOIN_RESPONSE_AND_PML_RARA_FUSION		25	0.25205144	0.6547663	0.89726025	1	1	1971	tags=28%, list=18%, signal=34%
DITTMER_PTHLH_TARGETS_DN	DITTMER_PTHLH_TARGETS_DN		51	0.17466217	0.65193045	0.9303944	1	1	3365	tags=29%, list=30%, signal=42%
BILD_MYC_ONCOGENIC_SIGNATURE	BILD_MYC_ONCOGENIC_SIGNATURE		108	0.1626515	0.6518361	0.96103895	1	1	1264	tags=12%, list=11%, signal=13%
SCHLOSSER_SERUM_RESPONSE_AUGMENTED_BY_MYC	SCHLOSSER_SERUM_RESPONSE_AUGMENTED_BY_MYC		72	0.157507	0.6514346	0.907173	1	1	4086	tags=47%, list=36%, signal=74%
MARTINEZ_RESPONSE_TO_TRABECTEDIN_UP	MARTINEZ_RESPONSE_TO_TRABECTEDIN_UP		49	0.17893757	0.65117717	0.89439654	1	1	1130	tags=10%, list=10%, signal=11%
CHAUHAN_RESPONSE_TO_METHOXYESTRADIOL_DN	CHAUHAN_RESPONSE_TO_METHOXYESTRADIOL_DN		77	0.17210737	0.6502312	0.8704104	1	1	604	tags=6%, list=5%, signal=7%
KEGG_PROXIMAL_TUBULE_BICARBONATE_RECLAMATION	KEGG_PROXIMAL_TUBULE_BICARBONATE_RECLAMATION		16	0.26523626	0.6498258	0.9153675	1	1	2439	tags=31%, list=22%, signal=40%
BOYLAN_MULTIPLE_MYELOMA_PCA3_DN	BOYLAN_MULTIPLE_MYELOMA_PCA3_DN		42	0.21272999	0.6492041	0.9571106	1	1	1804	tags=21%, list=16%, signal=25%
POTTI_TOPOTECAN_SENSITIVITY	POTTI_TOPOTECAN_SENSITIVITY		73	0.22856104	0.64738876	0.87396693	1	1	1057	tags=14%, list=9%, signal=15%
CHIARADONNA_NEOPLASTIC_TRANSFORMATION_CDC25_UP	CHIARADONNA_NEOPLASTIC_TRANSFORMATION_CDC25_UP		83	0.2283807	0.6467076	0.9278132	1	1	2015	tags=23%, list=18%, signal=28%
TOOKER_GEMCITABINE_RESISTANCE_UP	TOOKER_GEMCITABINE_RESISTANCE_UP		53	0.1585168	0.6457237	0.9340909	1	1	3309	tags=34%, list=30%, signal=48%
HEDENFALK_BREAST_CANCER_BRACX_UP	HEDENFALK_BREAST_CANCER_BRACX_UP		15	0.21681195	0.64534354	0.8982036	1	1	1949	tags=20%, list=17%, signal=24%
PEART_HDAC_PROLIFERATION_CLUSTER_DN	PEART_HDAC_PROLIFERATION_CLUSTER_DN		54	0.19838205	0.6452601	0.8577406	1	1	2041	tags=20%, list=18%, signal=25%
PROVENZANI_METASTASIS_UP	PROVENZANI_METASTASIS_UP		116	0.15563768	0.6449925	0.9705882	1	1	2661	tags=25%, list=24%, signal=32%
REACTOME_TRANSPORT_OF_INORGANIC_CATIONS_ANIONS_AND_AMINO_ACIDS_OLIGOPEPTIDES	REACTOME_TRANSPORT_OF_INORGANIC_CATIONS_ANIONS_AND_AMINO_ACIDS_OLIGOPEPTIDES		63	0.21382676	0.64475983	0.9676026	1	1	2956	tags=37%, list=26%, signal=49%
YAO_TEMPORAL_RESPONSE_TO_PROGESTERONE_CLUSTER_13	YAO_TEMPORAL_RESPONSE_TO_PROGESTERONE_CLUSTER_13		121	0.156635	0.64367115	0.8	1	1	3605	tags=30%, list=32%, signal=43%
LABBE_WNT3A_TARGETS_UP	LABBE_WNT3A_TARGETS_UP		91	0.19695589	0.64342076	0.9802632	1	1	1057	tags=12%, list=9%, signal=13%
IGLESIAS_E2F_TARGETS_UP	IGLESIAS_E2F_TARGETS_UP		126	0.22679342	0.6433439	0.8308668	1	1	2276	tags=29%, list=20%, signal=36%
FRASOR_RESPONSE_TO_ESTRADIOL_UP	FRASOR_RESPONSE_TO_ESTRADIOL_UP		27	0.22522926	0.6426532	0.9606127	1	1	1804	tags=26%, list=16%, signal=31%
TAKAO_RESPONSE_TO_UVB_RADIATION_UP	TAKAO_RESPONSE_TO_UVB_RADIATION_UP		60	0.14762062	0.64263755	0.8932238	1	1	3568	tags=33%, list=32%, signal=49%
MIPS_26S_PROTEASOME	MIPS_26S_PROTEASOME		20	0.23835552	0.6418329	0.828125	1	1	3395	tags=45%, list=30%, signal=64%
REN_ALVEOLAR_RHABDOMYOSARCOMA_DN	REN_ALVEOLAR_RHABDOMYOSARCOMA_DN		311	0.20533684	0.6380583	0.8030303	1	1	2102	tags=21%, list=19%, signal=25%
BOYLAN_MULTIPLE_MYELOMA_PCA1_UP	BOYLAN_MULTIPLE_MYELOMA_PCA1_UP		70	0.24314138	0.63628125	0.9414414	1	1	1950	tags=29%, list=17%, signal=34%
GROSS_HYPOXIA_VIA_HIF1A_UP	GROSS_HYPOXIA_VIA_HIF1A_UP		43	0.1787389	0.63583404	0.90425533	1	1	2086	tags=19%, list=19%, signal=23%
REACTOME_PHOSPHOLIPASE_C_MEDIATED_CASCADE	REACTOME_PHOSPHOLIPASE_C_MEDIATED_CASCADE		35	0.2082556	0.6346292	0.9577167	1	1	1122	tags=14%, list=10%, signal=16%
FULCHER_INFLAMMATORY_RESPONSE_LECTIN_VS_LPS_DN	FULCHER_INFLAMMATORY_RESPONSE_LECTIN_VS_LPS_DN		233	0.19654705	0.63310045	0.9350649	1	1	2507	tags=26%, list=22%, signal=32%
PID_PI3KCIPATHWAY	PID_PI3KCIPATHWAY		30	0.2193444	0.6312974	0.8888889	1	1	2099	tags=23%, list=19%, signal=29%
KEGG_ALZHEIMERS_DISEASE	KEGG_ALZHEIMERS_DISEASE		109	0.14098327	0.6307948	0.9136842	1	1	3587	tags=33%, list=32%, signal=48%
CHANDRAN_METASTASIS_TOP50_UP	CHANDRAN_METASTASIS_TOP50_UP		16	0.21949296	0.6302024	0.85064936	1	1	292	tags=6%, list=3%, signal=6%
VERHAAK_AML_WITH_NPM1_MUTATED_UP	VERHAAK_AML_WITH_NPM1_MUTATED_UP		114	0.20447424	0.6256151	0.9721578	1	1	2906	tags=36%, list=26%, signal=48%
ZHAN_MULTIPLE_MYELOMA_SUBGROUPS	ZHAN_MULTIPLE_MYELOMA_SUBGROUPS		26	0.20788503	0.62486106	0.82653064	1	1	3744	tags=46%, list=33%, signal=69%
LIAN_LIPA_TARGETS_3M	LIAN_LIPA_TARGETS_3M		48	0.2667495	0.62438416	0.8733032	1	1	2766	tags=40%, list=25%, signal=52%
LANDIS_ERBB2_BREAST_TUMORS_324_DN	LANDIS_ERBB2_BREAST_TUMORS_324_DN		113	0.24010837	0.6237564	0.85921323	1	1	2286	tags=30%, list=20%, signal=37%
ST_INTEGRIN_SIGNALING_PATHWAY	ST_INTEGRIN_SIGNALING_PATHWAY		54	0.18399791	0.62315255	0.95454544	1	1	2181	tags=22%, list=19%, signal=27%
SUNG_METASTASIS_STROMA_DN	SUNG_METASTASIS_STROMA_DN		26	0.22351617	0.62225497	0.89896905	1	1	2065	tags=23%, list=18%, signal=28%
KIM_GASTRIC_CANCER_CHEMOSENSITIVITY	KIM_GASTRIC_CANCER_CHEMOSENSITIVITY		59	0.16774462	0.62162596	0.98165137	1	1	972	tags=8%, list=9%, signal=9%
ZHAN_MULTIPLE_MYELOMA_LB_DN	ZHAN_MULTIPLE_MYELOMA_LB_DN		21	0.27205193	0.6202462	0.84632033	1	1	1190	tags=19%, list=11%, signal=21%
PID_NETRIN_PATHWAY	PID_NETRIN_PATHWAY		20	0.22045854	0.61964643	0.90416664	1	1	2866	tags=35%, list=26%, signal=47%
MIKKELSEN_MEF_LCP_WITH_H3K27ME3	MIKKELSEN_MEF_LCP_WITH_H3K27ME3		39	0.23726147	0.61883634	0.9085239	1	1	1374	tags=21%, list=12%, signal=23%
KEGG_ENDOMETRIAL_CANCER	KEGG_ENDOMETRIAL_CANCER		31	0.19154184	0.61762565	0.93709326	1	1	1273	tags=13%, list=11%, signal=15%
SCHUETZ_BREAST_CANCER_DUCTAL_INVASIVE_UP	SCHUETZ_BREAST_CANCER_DUCTAL_INVASIVE_UP		222	0.25391465	0.6167999	0.85562634	1	1	1989	tags=30%, list=18%, signal=36%
REACTOME_IRON_UPTAKE_AND_TRANSPORT	REACTOME_IRON_UPTAKE_AND_TRANSPORT		23	0.21553728	0.61626667	0.93153524	1	1	2958	tags=43%, list=26%, signal=59%
SCIAN_INVERSED_TARGETS_OF_TP53_AND_TP73_DN	SCIAN_INVERSED_TARGETS_OF_TP53_AND_TP73_DN		21	0.22019273	0.6153629	0.90869564	1	1	796	tags=10%, list=7%, signal=10%
DAUER_STAT3_TARGETS_DN	DAUER_STAT3_TARGETS_DN		31	0.26500806	0.61401725	0.8989899	1	1	2373	tags=45%, list=21%, signal=57%
NAKAMURA_ADIPOGENESIS_LATE_UP	NAKAMURA_ADIPOGENESIS_LATE_UP		64	0.18796247	0.6132667	0.9639066	1	1	2918	tags=31%, list=26%, signal=42%
MARTORIATI_MDM4_TARGETS_NEUROEPITHELIUM_UP	MARTORIATI_MDM4_TARGETS_NEUROEPITHELIUM_UP		100	0.1741664	0.61277443	0.9775281	1	1	1945	tags=20%, list=17%, signal=24%
TONKS_TARGETS_OF_RUNX1_RUNX1T1_FUSION_SUSTAINDED_IN_ERYTHROCYTE_UP	TONKS_TARGETS_OF_RUNX1_RUNX1T1_FUSION_SUSTAINDED_IN_ERYTHROCYTE_UP		31	0.23286808	0.6124571	0.96794873	1	1	1369	tags=19%, list=12%, signal=22%
PID_LKB1_PATHWAY	PID_LKB1_PATHWAY		22	0.19233009	0.6106863	0.8908297	1	1	3831	tags=50%, list=34%, signal=76%
REACTOME_MAPK_TARGETS_NUCLEAR_EVENTS_MEDIATED_BY_MAP_KINASES	REACTOME_MAPK_TARGETS_NUCLEAR_EVENTS_MEDIATED_BY_MAP_KINASES		18	0.21315202	0.61043096	0.91558444	1	1	2699	tags=28%, list=24%, signal=37%
SHEPARD_CRUSH_AND_BURN_MUTANT_UP	SHEPARD_CRUSH_AND_BURN_MUTANT_UP		112	0.14442098	0.61008316	0.98929334	1	1	1000	tags=8%, list=9%, signal=9%
REACTOME_INTERFERON_ALPHA_BETA_SIGNALING	REACTOME_INTERFERON_ALPHA_BETA_SIGNALING		39	0.25336713	0.6091712	0.8125	1	1	2135	tags=26%, list=19%, signal=32%
REACTOME_KERATAN_SULFATE_BIOSYNTHESIS	REACTOME_KERATAN_SULFATE_BIOSYNTHESIS		21	0.2530071	0.60599595	0.9781659	1	1	412	tags=10%, list=4%, signal=10%
HONMA_DOCETAXEL_RESISTANCE	HONMA_DOCETAXEL_RESISTANCE		26	0.18080683	0.6052891	0.88408643	1	1	3311	tags=35%, list=30%, signal=49%
BROWN_MYELOID_CELL_DEVELOPMENT_UP	BROWN_MYELOID_CELL_DEVELOPMENT_UP		104	0.20931856	0.60334724	0.9376392	1	1	2448	tags=32%, list=22%, signal=40%
AMIT_SERUM_RESPONSE_480_MCF10A	AMIT_SERUM_RESPONSE_480_MCF10A		20	0.21070479	0.60290426	0.9364035	1	1	2330	tags=30%, list=21%, signal=38%
SANA_RESPONSE_TO_IFNG_UP	SANA_RESPONSE_TO_IFNG_UP		39	0.25389692	0.6024016	0.9142857	1	1	2265	tags=36%, list=20%, signal=45%
VERRECCHIA_RESPONSE_TO_TGFB1_C2	VERRECCHIA_RESPONSE_TO_TGFB1_C2		17	0.27295148	0.60102123	0.84583336	1	1	2350	tags=41%, list=21%, signal=52%
BURTON_ADIPOGENESIS_2	BURTON_ADIPOGENESIS_2		57	0.19562757	0.5983897	0.9546436	1	1	2076	tags=21%, list=19%, signal=26%
PAPASPYRIDONOS_UNSTABLE_ATEROSCLEROTIC_PLAQUE_UP	PAPASPYRIDONOS_UNSTABLE_ATEROSCLEROTIC_PLAQUE_UP		30	0.21666609	0.5957947	0.9150327	1	1	2329	tags=27%, list=21%, signal=34%
NEMETH_INFLAMMATORY_RESPONSE_LPS_UP	NEMETH_INFLAMMATORY_RESPONSE_LPS_UP		64	0.19853689	0.5955188	0.93626374	1	1	2671	tags=31%, list=24%, signal=41%
REACTOME_SIGNALING_BY_WNT	REACTOME_SIGNALING_BY_WNT		48	0.16270368	0.5949575	0.8586066	1	1	3799	tags=42%, list=34%, signal=63%
REACTOME_TRANSPORT_OF_MATURE_MRNA_DERIVED_FROM_AN_INTRONLESS_TRANSCRIPT	REACTOME_TRANSPORT_OF_MATURE_MRNA_DERIVED_FROM_AN_INTRONLESS_TRANSCRIPT		21	0.21615309	0.59321547	0.8706365	1	1	3512	tags=43%, list=31%, signal=62%
DEN_INTERACT_WITH_LCA5	DEN_INTERACT_WITH_LCA5		21	0.18241082	0.5914967	0.91511387	1	1	1738	tags=14%, list=16%, signal=17%
KEGG_NICOTINATE_AND_NICOTINAMIDE_METABOLISM	KEGG_NICOTINATE_AND_NICOTINAMIDE_METABOLISM		16	0.21966933	0.58792436	0.9478079	1	1	3095	tags=38%, list=28%, signal=52%
YAO_TEMPORAL_RESPONSE_TO_PROGESTERONE_CLUSTER_11	YAO_TEMPORAL_RESPONSE_TO_PROGESTERONE_CLUSTER_11		67	0.15461329	0.58725464	0.93670887	1	1	2577	tags=22%, list=23%, signal=29%
BROWNE_HCMV_INFECTION_12HR_UP	BROWNE_HCMV_INFECTION_12HR_UP		57	0.16665263	0.58705443	0.99101126	1	1	1630	tags=16%, list=15%, signal=18%
IRITANI_MAD1_TARGETS_DN	IRITANI_MAD1_TARGETS_DN		33	0.18644963	0.5847516	0.864	1	1	688	tags=9%, list=6%, signal=10%
REACTOME_MEIOTIC_SYNAPSIS	REACTOME_MEIOTIC_SYNAPSIS		20	0.19958857	0.5839554	0.9746835	1	1	8966	tags=100%, list=80%, signal=501%
MIPS_CEN_COMPLEX	MIPS_CEN_COMPLEX		20	0.21560208	0.58394194	0.85375494	1	1	8787	tags=100%, list=78%, signal=464%
SCHLOSSER_MYC_AND_SERUM_RESPONSE_SYNERGY	SCHLOSSER_MYC_AND_SERUM_RESPONSE_SYNERGY		21	0.19766188	0.5834002	0.87152034	1	1	4122	tags=43%, list=37%, signal=68%
BERTUCCI_MEDULLARY_VS_DUCTAL_BREAST_CANCER_UP	BERTUCCI_MEDULLARY_VS_DUCTAL_BREAST_CANCER_UP		108	0.16151886	0.58006287	0.97167754	1	1	2364	tags=24%, list=21%, signal=30%
LIANG_HEMATOPOIESIS_STEM_CELL_NUMBER_LARGE_VS_TINY_UP	LIANG_HEMATOPOIESIS_STEM_CELL_NUMBER_LARGE_VS_TINY_UP		31	0.1935577	0.5800482	0.9779736	1	1	3519	tags=48%, list=31%, signal=70%
REACTOME_CIRCADIAN_CLOCK	REACTOME_CIRCADIAN_CLOCK		34	0.18562526	0.5774943	0.9894737	1	1	1389	tags=15%, list=12%, signal=17%
ELVIDGE_HIF1A_AND_HIF2A_TARGETS_UP	ELVIDGE_HIF1A_AND_HIF2A_TARGETS_UP		26	0.18623932	0.5773192	0.98268396	1	1	1679	tags=19%, list=15%, signal=23%
PENG_RAPAMYCIN_RESPONSE_DN	PENG_RAPAMYCIN_RESPONSE_DN		169	0.12705715	0.5736163	0.88842106	1	1	4089	tags=41%, list=37%, signal=63%
SMITH_TERT_TARGETS_UP	SMITH_TERT_TARGETS_UP		94	0.14089042	0.5730379	0.9935484	1	1	2279	tags=16%, list=20%, signal=20%
KYNG_ENVIRONMENTAL_STRESS_RESPONSE_UP	KYNG_ENVIRONMENTAL_STRESS_RESPONSE_UP		38	0.15832776	0.5721562	0.9623894	1	1	2986	tags=32%, list=27%, signal=43%
BIOCARTA_ACTINY_PATHWAY	BIOCARTA_ACTINY_PATHWAY		16	0.2074681	0.5694379	0.93541664	1	1	3571	tags=38%, list=32%, signal=55%
YAMASHITA_LIVER_CANCER_WITH_EPCAM_UP	YAMASHITA_LIVER_CANCER_WITH_EPCAM_UP		29	0.18311216	0.5674345	0.955414	1	1	11	tags=3%, list=0%, signal=3%
REACTOME_A_TETRASACCHARIDE_LINKER_SEQUENCE_IS_REQUIRED_FOR_GAG_SYNTHESIS	REACTOME_A_TETRASACCHARIDE_LINKER_SEQUENCE_IS_REQUIRED_FOR_GAG_SYNTHESIS		16	0.23856409	0.5673862	0.96666664	1	1	921	tags=13%, list=8%, signal=14%
FIGUEROA_AML_METHYLATION_CLUSTER_1_DN	FIGUEROA_AML_METHYLATION_CLUSTER_1_DN		16	0.21741672	0.5670741	0.969697	1	1	1869	tags=19%, list=17%, signal=22%
WANG_IMMORTALIZED_BY_HOXA9_AND_MEIS1_UP	WANG_IMMORTALIZED_BY_HOXA9_AND_MEIS1_UP		20	0.2321565	0.56107813	0.9685393	1	1	3437	tags=50%, list=31%, signal=72%
MACLACHLAN_BRCA1_TARGETS_UP	MACLACHLAN_BRCA1_TARGETS_UP		15	0.22503293	0.55840033	0.95957446	1	1	2866	tags=40%, list=26%, signal=54%
PLASARI_TGFB1_TARGETS_1HR_UP	PLASARI_TGFB1_TARGETS_1HR_UP		22	0.22918418	0.5579863	0.9631236	1	1	1754	tags=23%, list=16%, signal=27%
JOSEPH_RESPONSE_TO_SODIUM_BUTYRATE_UP	JOSEPH_RESPONSE_TO_SODIUM_BUTYRATE_UP		26	0.1660808	0.55611855	0.9762931	1	1	3734	tags=42%, list=33%, signal=63%
REACTOME_KERATAN_SULFATE_KERATIN_METABOLISM	REACTOME_KERATAN_SULFATE_KERATIN_METABOLISM		24	0.22273567	0.5545138	0.98497856	1	1	412	tags=8%, list=4%, signal=9%
MARKEY_RB1_ACUTE_LOF_UP	MARKEY_RB1_ACUTE_LOF_UP		164	0.20027106	0.55392015	0.93201756	1	1	2329	tags=26%, list=21%, signal=32%
RHEIN_ALL_GLUCOCORTICOID_THERAPY_DN	RHEIN_ALL_GLUCOCORTICOID_THERAPY_DN		262	0.13501932	0.5501571	0.9678068	1	1	2283	tags=16%, list=20%, signal=20%
MCCLUNG_COCAINE_REWARD_5D	MCCLUNG_COCAINE_REWARD_5D		61	0.15952216	0.54861283	0.9956522	1	1	3027	tags=31%, list=27%, signal=42%
REACTOME_GOLGI_ASSOCIATED_VESICLE_BIOGENESIS	REACTOME_GOLGI_ASSOCIATED_VESICLE_BIOGENESIS		32	0.14540061	0.5474457	0.9456067	1	1	1811	tags=16%, list=16%, signal=19%
GOLDRATH_ANTIGEN_RESPONSE	GOLDRATH_ANTIGEN_RESPONSE		251	0.15780093	0.54706144	0.98237884	1	1	1797	tags=17%, list=16%, signal=19%
SIG_REGULATION_OF_THE_ACTIN_CYTOSKELETON_BY_RHO_GTPASES	SIG_REGULATION_OF_THE_ACTIN_CYTOSKELETON_BY_RHO_GTPASES		25	0.19079372	0.5455606	0.94860816	1	1	2270	tags=24%, list=20%, signal=30%
PID_CXCR3PATHWAY	PID_CXCR3PATHWAY		28	0.197684	0.54460573	0.9814815	1	1	2725	tags=32%, list=24%, signal=42%
FARMER_BREAST_CANCER_CLUSTER_1	FARMER_BREAST_CANCER_CLUSTER_1		27	0.2650124	0.5445307	0.95154184	1	1	1731	tags=30%, list=15%, signal=35%
OLSSON_E2F3_TARGETS_DN	OLSSON_E2F3_TARGETS_DN		24	0.20376535	0.54334486	0.97863245	1	1	2943	tags=33%, list=26%, signal=45%
CROMER_TUMORIGENESIS_UP	CROMER_TUMORIGENESIS_UP		39	0.23411229	0.5422209	0.9655914	1	1	1850	tags=23%, list=17%, signal=28%
ALCALA_APOPTOSIS	ALCALA_APOPTOSIS		58	0.15542577	0.5414365	0.9678801	1	1	3332	tags=36%, list=30%, signal=51%
MA_MYELOID_DIFFERENTIATION_UP	MA_MYELOID_DIFFERENTIATION_UP		27	0.17392121	0.5398067	0.972103	1	1	166	tags=4%, list=1%, signal=4%
WANG_TARGETS_OF_MLL_CBP_FUSION_DN	WANG_TARGETS_OF_MLL_CBP_FUSION_DN		36	0.15062658	0.539331	0.9809322	1	1	3690	tags=39%, list=33%, signal=58%
BROWNE_HCMV_INFECTION_10HR_DN	BROWNE_HCMV_INFECTION_10HR_DN		31	0.17094956	0.5382966	0.9866667	1	1	2358	tags=26%, list=21%, signal=33%
RAMASWAMY_METASTASIS_UP	RAMASWAMY_METASTASIS_UP		38	0.14646414	0.53487825	0.9654471	1	1	3625	tags=39%, list=32%, signal=58%
RORIE_TARGETS_OF_EWSR1_FLI1_FUSION_UP	RORIE_TARGETS_OF_EWSR1_FLI1_FUSION_UP		17	0.23177418	0.53477836	0.9803063	1	1	2025	tags=29%, list=18%, signal=36%
ALTEMEIER_RESPONSE_TO_LPS_WITH_MECHANICAL_VENTILATION	ALTEMEIER_RESPONSE_TO_LPS_WITH_MECHANICAL_VENTILATION		96	0.22193487	0.5345306	0.9735099	1	1	1608	tags=24%, list=14%, signal=28%
ST_ERK1_ERK2_MAPK_PATHWAY	ST_ERK1_ERK2_MAPK_PATHWAY		19	0.16361462	0.52540284	0.9721627	1	1	2825	tags=37%, list=25%, signal=49%
LE_EGR2_TARGETS_UP	LE_EGR2_TARGETS_UP		73	0.18863988	0.5235987	0.9618644	1	1	1108	tags=12%, list=10%, signal=14%
KEGG_LEISHMANIA_INFECTION	KEGG_LEISHMANIA_INFECTION		29	0.20032302	0.5217785	0.9709172	1	1	1527	tags=17%, list=14%, signal=20%
REACTOME_DESTABILIZATION_OF_MRNA_BY_AUF1_HNRNP_D0	REACTOME_DESTABILIZATION_OF_MRNA_BY_AUF1_HNRNP_D0		37	0.15688172	0.5209871	0.91	1	1	4082	tags=46%, list=36%, signal=72%
REACTOME_AUTODEGRADATION_OF_THE_E3_UBIQUITIN_LIGASE_COP1	REACTOME_AUTODEGRADATION_OF_THE_E3_UBIQUITIN_LIGASE_COP1		36	0.15758821	0.51541954	0.9218437	1	1	4082	tags=47%, list=36%, signal=74%
LEE_EARLY_T_LYMPHOCYTE_UP	LEE_EARLY_T_LYMPHOCYTE_UP		51	0.19412671	0.515271	0.95501024	1	1	1366	tags=14%, list=12%, signal=16%
FARDIN_HYPOXIA_11	FARDIN_HYPOXIA_11		19	0.1923566	0.51440984	0.9726891	1	1	1351	tags=16%, list=12%, signal=18%
WONG_PROTEASOME_GENE_MODULE	WONG_PROTEASOME_GENE_MODULE		35	0.15195866	0.51400936	0.951417	1	1	2848	tags=26%, list=25%, signal=34%
PID_PRLSIGNALINGEVENTSPATHWAY	PID_PRLSIGNALINGEVENTSPATHWAY		16	0.18205832	0.51098686	0.97890294	1	1	3137	tags=38%, list=28%, signal=52%
REACTOME_INTERFERON_SIGNALING	REACTOME_INTERFERON_SIGNALING		85	0.16570038	0.50665003	0.95218295	1	1	2893	tags=27%, list=26%, signal=36%
RUIZ_TNC_TARGETS_DN	RUIZ_TNC_TARGETS_DN		90	0.16761172	0.50302833	0.97727275	1	1	1939	tags=17%, list=17%, signal=20%
PID_ERBB1_DOWNSTREAM_PATHWAY	PID_ERBB1_DOWNSTREAM_PATHWAY		77	0.13358214	0.5024012	0.98956156	1	1	2718	tags=23%, list=24%, signal=31%
ZHAN_MULTIPLE_MYELOMA_PR_UP	ZHAN_MULTIPLE_MYELOMA_PR_UP		22	0.23783118	0.5016255	0.891129	1	1	8539	tags=100%, list=76%, signal=420%
YAO_TEMPORAL_RESPONSE_TO_PROGESTERONE_CLUSTER_17	YAO_TEMPORAL_RESPONSE_TO_PROGESTERONE_CLUSTER_17		134	0.11572975	0.5006957	0.95869565	1	1	3290	tags=29%, list=29%, signal=41%
KENNY_CTNNB1_TARGETS_UP	KENNY_CTNNB1_TARGETS_UP		31	0.17101435	0.49569172	0.9935065	1	1	1426	tags=13%, list=13%, signal=15%
REACTOME_CHONDROITIN_SULFATE_DERMATAN_SULFATE_METABOLISM	REACTOME_CHONDROITIN_SULFATE_DERMATAN_SULFATE_METABOLISM		23	0.19293118	0.49421477	0.99375	1	1	1935	tags=17%, list=17%, signal=21%
PID_ALK1PATHWAY	PID_ALK1PATHWAY		20	0.17693347	0.4907601	0.98526317	1	1	1255	tags=15%, list=11%, signal=17%
REACTOME_REGULATION_OF_GLUCOKINASE_BY_GLUCOKINASE_REGULATORY_PROTEIN	REACTOME_REGULATION_OF_GLUCOKINASE_BY_GLUCOKINASE_REGULATORY_PROTEIN		17	0.17046297	0.48777914	0.97325104	1	1	3512	tags=35%, list=31%, signal=51%
BIOCARTA_AT1R_PATHWAY	BIOCARTA_AT1R_PATHWAY		20	0.169099	0.48723125	0.9852941	1	1	3470	tags=30%, list=31%, signal=43%
PENG_LEUCINE_DEPRIVATION_DN	PENG_LEUCINE_DEPRIVATION_DN		126	0.11320257	0.48695168	0.9628866	0.9999272	1	1152	tags=6%, list=10%, signal=7%
REACTOME_CDK_MEDIATED_PHOSPHORYLATION_AND_REMOVAL_OF_CDC6	REACTOME_CDK_MEDIATED_PHOSPHORYLATION_AND_REMOVAL_OF_CDC6		38	0.14921904	0.48503134	0.9539078	0.9995114	1	3417	tags=37%, list=31%, signal=53%
YU_MYC_TARGETS_UP	YU_MYC_TARGETS_UP		22	0.20839734	0.48284757	0.92445326	0.9991591	1	87	tags=5%, list=1%, signal=5%
REACTOME_SCF_BETA_TRCP_MEDIATED_DEGRADATION_OF_EMI1	REACTOME_SCF_BETA_TRCP_MEDIATED_DEGRADATION_OF_EMI1		39	0.14334348	0.47915736	0.95696723	0.99915415	1	3417	tags=36%, list=31%, signal=51%
BILANGES_RAPAMYCIN_SENSITIVE_VIA_TSC1_AND_TSC2	BILANGES_RAPAMYCIN_SENSITIVE_VIA_TSC1_AND_TSC2		40	0.12583409	0.47445253	0.96259844	0.99933034	1	8414	tags=95%, list=75%, signal=381%
FONTAINE_THYROID_TUMOR_UNCERTAIN_MALIGNANCY_DN	FONTAINE_THYROID_TUMOR_UNCERTAIN_MALIGNANCY_DN		18	0.1935422	0.47392103	0.9977827	0.9985556	1	2176	tags=28%, list=19%, signal=34%
KANG_DOXORUBICIN_RESISTANCE_UP	KANG_DOXORUBICIN_RESISTANCE_UP		32	0.20410179	0.47289154	0.92871284	0.9978906	1	8918	tags=100%, list=80%, signal=490%
REACTOME_CDT1_ASSOCIATION_WITH_THE_CDC6_ORC_ORIGIN_COMPLEX	REACTOME_CDT1_ASSOCIATION_WITH_THE_CDC6_ORC_ORIGIN_COMPLEX		39	0.1459587	0.47143832	0.9558233	0.9972668	1	3417	tags=36%, list=31%, signal=51%
NADERI_BREAST_CANCER_PROGNOSIS_UP	NADERI_BREAST_CANCER_PROGNOSIS_UP		27	0.18569995	0.46310586	0.9811321	0.99803346	1	2065	tags=22%, list=18%, signal=27%
REACTOME_INTERACTIONS_OF_VPR_WITH_HOST_CELLULAR_PROTEINS	REACTOME_INTERACTIONS_OF_VPR_WITH_HOST_CELLULAR_PROTEINS		21	0.16374202	0.45837194	0.9791232	0.9979928	1	3560	tags=38%, list=32%, signal=56%
WIELAND_UP_BY_HBV_INFECTION	WIELAND_UP_BY_HBV_INFECTION		67	0.178032	0.45763588	0.97863245	0.9972227	1	2689	tags=27%, list=24%, signal=35%
PID_ILK_PATHWAY	PID_ILK_PATHWAY		30	0.1467157	0.43077657	0.9855967	1	1	3586	tags=40%, list=32%, signal=59%
GROSS_HYPOXIA_VIA_ELK3_ONLY_UP	GROSS_HYPOXIA_VIA_ELK3_ONLY_UP		25	0.1700948	0.43028578	1	0.9994264	1	3359	tags=40%, list=30%, signal=57%
WINTER_HYPOXIA_DN	WINTER_HYPOXIA_DN		24	0.20561318	0.42443252	0.99570817	0.9991528	1	2899	tags=38%, list=26%, signal=50%
GREENBAUM_E2A_TARGETS_UP	GREENBAUM_E2A_TARGETS_UP		25	0.18035842	0.40786147	0.99157894	0.99984235	1	1089	tags=8%, list=10%, signal=9%
REACTOME_ASSEMBLY_OF_THE_PRE_REPLICATIVE_COMPLEX	REACTOME_ASSEMBLY_OF_THE_PRE_REPLICATIVE_COMPLEX		46	0.12350731	0.3920314	0.98380566	1	1	3417	tags=33%, list=31%, signal=47%
KOBAYASHI_EGFR_SIGNALING_24HR_DN	KOBAYASHI_EGFR_SIGNALING_24HR_DN		159	0.13716657	0.39168152	0.99188644	0.99916583	1	364	tags=4%, list=3%, signal=4%
FRASOR_RESPONSE_TO_SERM_OR_FULVESTRANT_DN	FRASOR_RESPONSE_TO_SERM_OR_FULVESTRANT_DN		40	0.14930995	0.38215896	0.97319585	0.9987733	1	9531	tags=100%, list=85%, signal=669%
REACTOME_ORC1_REMOVAL_FROM_CHROMATIN	REACTOME_ORC1_REMOVAL_FROM_CHROMATIN		47	0.11159671	0.36113283	0.9901768	0.9987709	1	3417	tags=32%, list=31%, signal=46%
