# Supplementary material for: A genomic analysis of mouse models of breast cancer reveals molecular features of mouse models and relationships to human breast cancer
Source: Breast Cancer Res. 2014 Jun 5;16(3):R59. doi: 10.1186/bcr3672 (PMC4078930; doi:10.1186/bcr3672)
Supplement: Additional file 11 — GSEA for mouse models compared to all other models or to mammary gland development. Listed by model. [file bcr3672-S11.zip › AdditionalFile11/LPA/Vs_other_models/C6/Downregulated_in_LPA_vs_otherModels.txt]

NAME	GS<br> follow link to MSigDB	GS DETAILS	SIZE	ES	NES	NOM p-val	FDR q-val	FWER p-val	RANK AT MAX	LEADING EDGE
BCAT_BILD_ET_AL_UP	BCAT_BILD_ET_AL_UP	Details ...	29	-0.4719443	-1.4385203	0.06390978	1	0.64	1785	tags=34%, list=16%, signal=41%
BCAT_BILD_ET_AL_DN	BCAT_BILD_ET_AL_DN	Details ...	22	-0.44909254	-1.4107075	0.07358491	1	0.678	3336	tags=55%, list=30%, signal=78%
GCNP_SHH_UP_LATE.V1_UP	GCNP_SHH_UP_LATE.V1_UP	Details ...	121	-0.364524	-1.3516717	0.091976516	1	0.764	3428	tags=45%, list=31%, signal=65%
TBK1.DF_DN	TBK1.DF_DN	Details ...	157	-0.3483747	-1.3419056	0.069767445	1	0.769	3060	tags=38%, list=27%, signal=52%
ERB2_UP.V1_UP	ERB2_UP.V1_UP	Details ...	118	-0.37516806	-1.3103249	0.0873606	1	0.798	1723	tags=29%, list=15%, signal=34%
TBK1.DN.48HRS_DN	TBK1.DN.48HRS_DN	Details ...	39	-0.37010083	-1.2681311	0.17726398	1	0.837	2208	tags=33%, list=20%, signal=41%
RB_P130_DN.V1_DN	RB_P130_DN.V1_DN	Details ...	81	-0.3884802	-1.2602494	0.18042226	1	0.845	2664	tags=35%, list=24%, signal=45%
PDGF_ERK_DN.V1_DN	PDGF_ERK_DN.V1_DN	Details ...	88	-0.31181863	-1.2274054	0.19681908	1	0.871	2352	tags=30%, list=21%, signal=37%
MTOR_UP.N4.V1_DN	MTOR_UP.N4.V1_DN	Details ...	82	-0.32147023	-1.1992489	0.19656488	1	0.896	3023	tags=38%, list=27%, signal=51%
IL15_UP.V1_UP	IL15_UP.V1_UP	Details ...	103	-0.34513763	-1.1850446	0.21003717	1	0.902	1889	tags=27%, list=17%, signal=32%
RB_DN.V1_UP	RB_DN.V1_UP	Details ...	95	-0.32119125	-1.1618938	0.26526716	1	0.91	1522	tags=21%, list=14%, signal=24%
SRC_UP.V1_DN	SRC_UP.V1_DN	Details ...	81	-0.36034587	-1.1593006	0.22326455	1	0.912	1200	tags=21%, list=11%, signal=23%
BMI1_DN_MEL18_DN.V1_UP	BMI1_DN_MEL18_DN.V1_UP	Details ...	99	-0.40523317	-1.1525341	0.2706767	1	0.913	1044	tags=25%, list=9%, signal=28%
BMI1_DN.V1_UP	BMI1_DN.V1_UP	Details ...	102	-0.3866594	-1.1342025	0.30210325	1	0.92	1410	tags=28%, list=13%, signal=32%
IL2_UP.V1_UP	IL2_UP.V1_UP	Details ...	102	-0.33955726	-1.132987	0.2659176	1	0.921	2006	tags=29%, list=18%, signal=36%
MEL18_DN.V1_UP	MEL18_DN.V1_UP	Details ...	102	-0.39340895	-1.116389	0.3065134	1	0.925	1470	tags=29%, list=13%, signal=34%
KRAS.DF.V1_DN	KRAS.DF.V1_DN	Details ...	102	-0.3357733	-1.1118985	0.27106228	1	0.928	2175	tags=33%, list=19%, signal=41%
EIF4E_DN	EIF4E_DN	Details ...	44	-0.35453606	-1.1041098	0.29847908	1	0.933	3378	tags=45%, list=30%, signal=65%
STK33_NOMO_DN	STK33_NOMO_DN	Details ...	122	-0.31801906	-1.0954899	0.28228784	1	0.937	1979	tags=28%, list=18%, signal=33%
ESC_V6.5_UP_EARLY.V1_UP	ESC_V6.5_UP_EARLY.V1_UP	Details ...	118	-0.32179666	-1.0681846	0.34567901	1	0.946	1637	tags=27%, list=15%, signal=31%
IL2_UP.V1_DN	IL2_UP.V1_DN		99	-0.34347433	-1.0562123	0.41113105	1	0.949	1892	tags=31%, list=17%, signal=37%
ESC_J1_UP_EARLY.V1_DN	ESC_J1_UP_EARLY.V1_DN		124	-0.3010084	-1.046	0.38113207	1	0.949	2625	tags=31%, list=23%, signal=41%
E2F3_UP.V1_DN	E2F3_UP.V1_DN		57	-0.3306376	-1.0341395	0.40719697	1	0.954	835	tags=16%, list=7%, signal=17%
CAHOY_ASTROGLIAL	CAHOY_ASTROGLIAL		64	-0.37808633	-1.0301331	0.42352942	1	0.955	2413	tags=44%, list=22%, signal=55%
GLI1_UP.V1_UP	GLI1_UP.V1_UP		16	-0.37135777	-1.0260534	0.44333997	1	0.958	2214	tags=31%, list=20%, signal=39%
MEK_UP.V1_UP	MEK_UP.V1_UP		124	-0.31245965	-1.0146161	0.42883548	1	0.96	2249	tags=30%, list=20%, signal=37%
STK33_DN	STK33_DN		115	-0.29462227	-1.0138052	0.42857143	1	0.96	1044	tags=18%, list=9%, signal=20%
NRL_DN.V1_UP	NRL_DN.V1_UP		111	-0.29610935	-1.0082327	0.46082088	1	0.962	2026	tags=27%, list=18%, signal=33%
BMI1_DN.V1_DN	BMI1_DN.V1_DN		90	-0.30275112	-0.9936382	0.44486693	1	0.968	1645	tags=24%, list=15%, signal=28%
CSR_EARLY_UP.V1_DN	CSR_EARLY_UP.V1_DN		59	-0.30584702	-0.99130285	0.4619883	1	0.968	2041	tags=31%, list=18%, signal=37%
CRX_DN.V1_UP	CRX_DN.V1_UP		102	-0.30444357	-0.98847973	0.5027322	1	0.968	1323	tags=19%, list=12%, signal=21%
CAMP_UP.V1_UP	CAMP_UP.V1_UP		123	-0.22084033	-0.9789695	0.4604743	1	0.971	3417	tags=28%, list=31%, signal=41%
BCAT_GDS748_UP	BCAT_GDS748_UP		33	-0.33738792	-0.9697864	0.4990792	1	0.972	2512	tags=39%, list=22%, signal=51%
STK33_SKM_DN	STK33_SKM_DN		125	-0.28874776	-0.9681175	0.48523986	1	0.973	1531	tags=23%, list=14%, signal=27%
RAF_UP.V1_UP	RAF_UP.V1_UP		123	-0.29030514	-0.96693194	0.5046382	1	0.974	2061	tags=31%, list=18%, signal=37%
CSR_LATE_UP.V1_DN	CSR_LATE_UP.V1_DN		74	-0.30488282	-0.96375215	0.49705306	1	0.974	1842	tags=30%, list=16%, signal=35%
PIGF_UP.V1_UP	PIGF_UP.V1_UP		94	-0.2733595	-0.9562836	0.5111524	1	0.974	2444	tags=31%, list=22%, signal=39%
PRC1_BMI_UP.V1_UP	PRC1_BMI_UP.V1_UP		99	-0.2915102	-0.95557725	0.52846974	1	0.975	1267	tags=20%, list=11%, signal=23%
LTE2_UP.V1_UP	LTE2_UP.V1_UP		120	-0.2778501	-0.9547668	0.5397412	1	0.975	941	tags=14%, list=8%, signal=15%
AKT_UP.V1_UP	AKT_UP.V1_UP		118	-0.2899579	-0.9511299	0.5425331	1	0.976	2135	tags=31%, list=19%, signal=37%
TBK1.DF_UP	TBK1.DF_UP		166	-0.25497684	-0.93200374	0.55327106	1	0.978	1719	tags=20%, list=15%, signal=24%
TBK1.DN.48HRS_UP	TBK1.DN.48HRS_UP		34	-0.2689336	-0.929287	0.54389316	1	0.979	3502	tags=44%, list=31%, signal=64%
PKCA_DN.V1_DN	PKCA_DN.V1_DN		117	-0.28211805	-0.92011577	0.6131907	1	0.979	1770	tags=25%, list=16%, signal=29%
KRAS.LUNG_UP.V1_DN	KRAS.LUNG_UP.V1_DN		75	-0.3212652	-0.9153839	0.60535717	1	0.981	1790	tags=32%, list=16%, signal=38%
ATF2_UP.V1_DN	ATF2_UP.V1_DN		113	-0.3000594	-0.91292506	0.5819209	1	0.981	1526	tags=25%, list=14%, signal=28%
PRC2_SUZ12_UP.V1_DN	PRC2_SUZ12_UP.V1_DN		100	-0.28386313	-0.8892959	0.6258865	1	0.983	1137	tags=20%, list=10%, signal=22%
NOTCH_DN.V1_DN	NOTCH_DN.V1_DN		110	-0.28416368	-0.886169	0.6466302	1	0.983	1107	tags=19%, list=10%, signal=21%
YAP1_UP	YAP1_UP		23	-0.27710915	-0.8800786	0.6504673	1	0.985	1684	tags=22%, list=15%, signal=26%
GCNP_SHH_UP_EARLY.V1_DN	GCNP_SHH_UP_EARLY.V1_DN		120	-0.2557451	-0.8777352	0.68773234	1	0.985	1418	tags=20%, list=13%, signal=23%
NRL_DN.V1_DN	NRL_DN.V1_DN		91	-0.25656146	-0.87594754	0.7099099	1	0.985	2236	tags=25%, list=20%, signal=31%
JNK_DN.V1_DN	JNK_DN.V1_DN		115	-0.2737175	-0.8746747	0.6528029	1	0.985	1550	tags=23%, list=14%, signal=26%
STK33_UP	STK33_UP		129	-0.28585064	-0.87423503	0.6201117	1	0.985	2008	tags=26%, list=18%, signal=32%
STK33_SKM_UP	STK33_SKM_UP		129	-0.29753923	-0.8621594	0.65436894	1	0.986	2008	tags=29%, list=18%, signal=35%
JAK2_DN.V1_DN	JAK2_DN.V1_DN		51	-0.26350015	-0.8613549	0.6814159	1	0.986	2074	tags=27%, list=19%, signal=34%
PRC2_EZH2_UP.V1_UP	PRC2_EZH2_UP.V1_UP		112	-0.23613001	-0.8555552	0.72796935	1	0.988	2625	tags=29%, list=23%, signal=37%
CRX_DN.V1_DN	CRX_DN.V1_DN		113	-0.25704643	-0.85529447	0.69201523	1	0.988	1993	tags=25%, list=18%, signal=30%
EGFR_UP.V1_UP	EGFR_UP.V1_UP		121	-0.26817364	-0.8520874	0.7162162	1	0.988	1593	tags=21%, list=14%, signal=25%
ESC_V6.5_UP_LATE.V1_UP	ESC_V6.5_UP_LATE.V1_UP		135	-0.25909886	-0.85011464	0.7119565	1	0.988	1810	tags=27%, list=16%, signal=32%
STK33_NOMO_UP	STK33_NOMO_UP		146	-0.28128552	-0.84887713	0.66409266	0.9878317	0.988	2008	tags=24%, list=18%, signal=29%
KRAS.KIDNEY_UP.V1_UP	KRAS.KIDNEY_UP.V1_UP		83	-0.30615476	-0.84521	0.6904762	0.981836	0.988	1645	tags=31%, list=15%, signal=36%
GCNP_SHH_UP_EARLY.V1_UP	GCNP_SHH_UP_EARLY.V1_UP		114	-0.22001772	-0.844873	0.65564203	0.9665688	0.988	3051	tags=32%, list=27%, signal=43%
DCA_UP.V1_UP	DCA_UP.V1_UP		86	-0.25986695	-0.8325731	0.7340425	0.9879129	0.99	2107	tags=33%, list=19%, signal=40%
BMI1_DN_MEL18_DN.V1_DN	BMI1_DN_MEL18_DN.V1_DN		86	-0.27015495	-0.8287826	0.7794393	0.982941	0.99	2079	tags=30%, list=19%, signal=37%
CTIP_DN.V1_DN	CTIP_DN.V1_DN		71	-0.25617725	-0.8242891	0.7606383	0.9803747	0.992	1223	tags=18%, list=11%, signal=20%
KRAS.LUNG.BREAST_UP.V1_DN	KRAS.LUNG.BREAST_UP.V1_DN		72	-0.28591746	-0.8234101	0.75238097	0.96749735	0.992	1645	tags=32%, list=15%, signal=37%
RB_P107_DN.V1_DN	RB_P107_DN.V1_DN		86	-0.22562136	-0.821909	0.6569201	0.95759785	0.993	2009	tags=17%, list=18%, signal=21%
CYCLIN_D1_KE_.V1_DN	CYCLIN_D1_KE_.V1_DN		124	-0.25206554	-0.8156028	0.7582418	0.9607013	0.993	1435	tags=17%, list=13%, signal=19%
NOTCH_DN.V1_UP	NOTCH_DN.V1_UP		98	-0.25114903	-0.81242955	0.78664196	0.95501447	0.993	2094	tags=23%, list=19%, signal=29%
IL15_UP.V1_DN	IL15_UP.V1_DN		88	-0.2653511	-0.81163526	0.7733813	0.94292545	0.993	1748	tags=23%, list=16%, signal=27%
PTEN_DN.V2_UP	PTEN_DN.V2_UP		70	-0.26271626	-0.81033456	0.79082566	0.9329793	0.994	2387	tags=30%, list=21%, signal=38%
AKT_UP_MTOR_DN.V1_UP	AKT_UP_MTOR_DN.V1_UP		127	-0.24533963	-0.80923295	0.79096043	0.92257434	0.994	2003	tags=24%, list=18%, signal=29%
WNT_UP.V1_UP	WNT_UP.V1_UP		133	-0.24512072	-0.8061234	0.7825312	0.91833955	0.994	2280	tags=26%, list=20%, signal=33%
ESC_J1_UP_EARLY.V1_UP	ESC_J1_UP_EARLY.V1_UP		119	-0.23409286	-0.8045097	0.8345725	0.9106307	0.994	2488	tags=28%, list=22%, signal=35%
KRAS.600_UP.V1_DN	KRAS.600_UP.V1_DN		150	-0.25948814	-0.8011553	0.8076923	0.9075246	0.994	1185	tags=21%, list=11%, signal=24%
RAPA_EARLY_UP.V1_DN	RAPA_EARLY_UP.V1_DN		110	-0.21562262	-0.7992881	0.8264151	0.9005401	0.994	2170	tags=25%, list=19%, signal=30%
MEL18_DN.V1_DN	MEL18_DN.V1_DN		89	-0.26791218	-0.79267913	0.84171325	0.90503377	0.994	1218	tags=18%, list=11%, signal=20%
ATF2_S_UP.V1_DN	ATF2_S_UP.V1_DN		107	-0.26397255	-0.79145086	0.7942857	0.8959439	0.994	1178	tags=21%, list=11%, signal=24%
PDGF_UP.V1_UP	PDGF_UP.V1_UP		85	-0.2066098	-0.7854838	0.8188679	0.89891154	0.995	2891	tags=28%, list=26%, signal=38%
PRC1_BMI_UP.V1_DN	PRC1_BMI_UP.V1_DN		95	-0.25059643	-0.78070617	0.85612786	0.897886	0.995	1504	tags=22%, list=13%, signal=25%
TGFB_UP.V1_DN	TGFB_UP.V1_DN		108	-0.22435041	-0.7798745	0.88129497	0.8889131	0.995	3159	tags=36%, list=28%, signal=50%
LEF1_UP.V1_DN	LEF1_UP.V1_DN		111	-0.24735346	-0.7754367	0.8541667	0.8879869	0.995	2193	tags=28%, list=20%, signal=34%
P53_DN.V2_UP	P53_DN.V2_UP		83	-0.25868222	-0.75678086	0.8745174	0.9205182	0.996	1893	tags=27%, list=17%, signal=32%
PRC2_EZH2_UP.V1_DN	PRC2_EZH2_UP.V1_DN		112	-0.25091633	-0.74377686	0.9009346	0.93579656	0.997	850	tags=15%, list=8%, signal=16%
AKT_UP_MTOR_DN.V1_DN	AKT_UP_MTOR_DN.V1_DN		138	-0.21948938	-0.7341561	0.90978885	0.9449421	0.998	2194	tags=23%, list=20%, signal=28%
MYC_UP.V1_DN	MYC_UP.V1_DN		58	-0.253022	-0.73405474	0.8670412	0.9340233	0.998	1657	tags=19%, list=15%, signal=22%
CAMP_UP.V1_DN	CAMP_UP.V1_DN		116	-0.2032553	-0.73047966	0.860735	0.9302257	0.998	2760	tags=30%, list=25%, signal=40%
BCAT_GDS748_DN	BCAT_GDS748_DN		22	-0.23290806	-0.72217244	0.8490566	0.93485427	0.998	3278	tags=45%, list=29%, signal=64%
HOXA9_DN.V1_UP	HOXA9_DN.V1_UP		90	-0.2297755	-0.7153288	0.85515875	0.9340793	0.998	1976	tags=21%, list=18%, signal=25%
PDGF_UP.V1_DN	PDGF_UP.V1_DN		70	-0.23790044	-0.7102577	0.9266917	0.9314588	0.998	1167	tags=16%, list=10%, signal=17%
RAF_UP.V1_DN	RAF_UP.V1_DN		110	-0.22063796	-0.7029416	0.943609	0.9322547	0.998	1823	tags=22%, list=16%, signal=26%
VEGF_A_UP.V1_DN	VEGF_A_UP.V1_DN		122	-0.19673802	-0.6882317	0.9192913	0.94278526	0.998	2864	tags=30%, list=26%, signal=39%
PRC2_EDD_UP.V1_UP	PRC2_EDD_UP.V1_UP		111	-0.18121916	-0.65462255	0.9519038	0.9706369	0.998	2674	tags=24%, list=24%, signal=32%
E2F1_UP.V1_UP	E2F1_UP.V1_UP		113	-0.17262109	-0.6355723	0.9516129	0.9763732	0.998	3305	tags=28%, list=30%, signal=40%
CSR_LATE_UP.V1_UP	CSR_LATE_UP.V1_UP		107	-0.17177615	-0.612027	0.9502982	0.9802747	0.998	2674	tags=24%, list=24%, signal=32%
RPS14_DN.V1_UP	RPS14_DN.V1_UP		113	-0.21267903	-0.5882095	0.9749518	0.98109865	0.998	2399	tags=28%, list=21%, signal=36%
