# Supplementary material for: A genomic analysis of mouse models of breast cancer reveals molecular features of mouse models and relationships to human breast cancer
Source: Breast Cancer Res. 2014 Jun 5;16(3):R59. doi: 10.1186/bcr3672 (PMC4078930; doi:10.1186/bcr3672)
Supplement: Additional file 11 — GSEA for mouse models compared to all other models or to mammary gland development. Listed by model. [file bcr3672-S11.zip › AdditionalFile11/LPA/Vs_other_models/C6/Upregulated_in_LPA_vs_otherModels.txt]

NAME	GS<br> follow link to MSigDB	GS DETAILS	SIZE	ES	NES	NOM p-val	FDR q-val	FWER p-val	RANK AT MAX	LEADING EDGE
KRAS.50_UP.V1_DN	KRAS.50_UP.V1_DN	Details ...	23	0.6274108	1.5338693	0.027713627	1	0.443	1972	tags=70%, list=18%, signal=84%
CAHOY_NEURONAL	CAHOY_NEURONAL	Details ...	56	0.53612274	1.4475828	0.043763675	1	0.603	445	tags=29%, list=4%, signal=30%
EIF4E_UP	EIF4E_UP	Details ...	52	0.3521085	1.2721757	0.17710583	1	0.808	2725	tags=33%, list=24%, signal=43%
RELA_DN.V1_DN	RELA_DN.V1_DN	Details ...	95	0.40361878	1.2217242	0.16557734	1	0.842	1515	tags=36%, list=14%, signal=41%
KRAS.AMP.LUNG_UP.V1_UP	KRAS.AMP.LUNG_UP.V1_UP	Details ...	67	0.4267294	1.1576374	0.2780269	1	0.875	2263	tags=46%, list=20%, signal=58%
ESC_J1_UP_LATE.V1_UP	ESC_J1_UP_LATE.V1_UP	Details ...	140	0.35499844	1.1538509	0.23451327	1	0.879	1350	tags=26%, list=12%, signal=30%
ATM_DN.V1_DN	ATM_DN.V1_DN	Details ...	86	0.3715578	1.1449459	0.22345133	1	0.887	1314	tags=30%, list=12%, signal=34%
KRAS.LUNG.BREAST_UP.V1_UP	KRAS.LUNG.BREAST_UP.V1_UP	Details ...	73	0.40762365	1.1434306	0.2733189	1	0.888	1703	tags=44%, list=15%, signal=51%
ALK_DN.V1_DN	ALK_DN.V1_DN	Details ...	73	0.37820864	1.1377938	0.2613391	1	0.891	1731	tags=33%, list=15%, signal=39%
KRAS.600.LUNG.BREAST_UP.V1_UP	KRAS.600.LUNG.BREAST_UP.V1_UP	Details ...	142	0.3823313	1.124106	0.30921054	1	0.897	1703	tags=37%, list=15%, signal=43%
NFE2L2.V2	NFE2L2.V2	Details ...	212	0.2986074	1.0796397	0.32110092	1	0.919	2078	tags=31%, list=19%, signal=37%
PTEN_DN.V1_DN	PTEN_DN.V1_DN	Details ...	84	0.34391642	1.078511	0.29850745	1	0.919	609	tags=18%, list=5%, signal=19%
KRAS.KIDNEY_UP.V1_DN	KRAS.KIDNEY_UP.V1_DN	Details ...	78	0.37002972	1.0704378	0.36486486	1	0.922	2083	tags=38%, list=19%, signal=47%
BRCA1_DN.V1_DN	BRCA1_DN.V1_DN	Details ...	70	0.34173712	1.0662229	0.38084632	1	0.924	1653	tags=31%, list=15%, signal=37%
RB_P130_DN.V1_UP	RB_P130_DN.V1_UP	Details ...	101	0.31347844	1.0616678	0.36876357	1	0.925	1468	tags=21%, list=13%, signal=24%
MEK_UP.V1_DN	MEK_UP.V1_DN	Details ...	98	0.31836835	1.0603564	0.3559322	1	0.926	1855	tags=28%, list=17%, signal=33%
PKCA_DN.V1_UP	PKCA_DN.V1_UP	Details ...	115	0.3472857	1.0601544	0.36343116	1	0.926	2380	tags=41%, list=21%, signal=51%
SIRNA_EIF4GI_DN	SIRNA_EIF4GI_DN	Details ...	50	0.30363396	1.0407877	0.4215886	1	0.934	2411	tags=32%, list=22%, signal=41%
PDGF_ERK_DN.V1_UP	PDGF_ERK_DN.V1_UP	Details ...	81	0.29828933	1.0367073	0.3846154	1	0.937	2218	tags=27%, list=20%, signal=34%
KRAS.LUNG_UP.V1_UP	KRAS.LUNG_UP.V1_UP	Details ...	68	0.36316684	1.0336636	0.4059829	1	0.94	1885	tags=37%, list=17%, signal=44%
P53_DN.V1_DN	P53_DN.V1_DN		122	0.32000118	1.0318245	0.396861	1	0.941	1521	tags=25%, list=14%, signal=29%
JNK_DN.V1_UP	JNK_DN.V1_UP		109	0.31705105	1.020851	0.41972476	1	0.947	1804	tags=32%, list=16%, signal=38%
CRX_NRL_DN.V1_DN	CRX_NRL_DN.V1_DN		92	0.3018883	1.0133749	0.4145786	1	0.948	692	tags=17%, list=6%, signal=18%
KRAS.PROSTATE_UP.V1_DN	KRAS.PROSTATE_UP.V1_DN		80	0.34172097	1.009132	0.43249428	1	0.948	1521	tags=26%, list=14%, signal=30%
PIGF_UP.V1_DN	PIGF_UP.V1_DN		105	0.30740643	1.0017635	0.43949044	1	0.949	1259	tags=22%, list=11%, signal=24%
LTE2_UP.V1_DN	LTE2_UP.V1_DN		111	0.33026254	0.99761575	0.45603272	1	0.95	2135	tags=36%, list=19%, signal=44%
CTIP_DN.V1_UP	CTIP_DN.V1_UP		70	0.342106	0.98862064	0.46608314	1	0.955	1420	tags=36%, list=13%, signal=41%
RAPA_EARLY_UP.V1_UP	RAPA_EARLY_UP.V1_UP		105	0.2754713	0.98848027	0.4514039	1	0.955	1987	tags=27%, list=18%, signal=32%
CYCLIN_D1_KE_.V1_UP	CYCLIN_D1_KE_.V1_UP		115	0.26856756	0.9870353	0.4680851	1	0.955	2286	tags=25%, list=20%, signal=31%
KRAS.BREAST_UP.V1_DN	KRAS.BREAST_UP.V1_DN		77	0.3084304	0.983008	0.47692308	1	0.956	1972	tags=35%, list=18%, signal=42%
SNF5_DN.V1_DN	SNF5_DN.V1_DN		119	0.334584	0.9810021	0.46822035	1	0.958	1621	tags=32%, list=14%, signal=37%
ESC_J1_UP_LATE.V1_DN	ESC_J1_UP_LATE.V1_DN		133	0.27616102	0.98093414	0.4766147	1	0.958	1351	tags=18%, list=12%, signal=20%
BCAT.100_UP.V1_UP	BCAT.100_UP.V1_UP		32	0.34323803	0.96893966	0.5157658	1	0.961	726	tags=22%, list=6%, signal=23%
KRAS.BREAST_UP.V1_UP	KRAS.BREAST_UP.V1_UP		74	0.3417733	0.9670693	0.5055679	1	0.961	1555	tags=32%, list=14%, signal=37%
BRCA1_DN.V1_UP	BRCA1_DN.V1_UP		70	0.3383932	0.9638812	0.508658	1	0.963	2324	tags=36%, list=21%, signal=45%
ALK_DN.V1_UP	ALK_DN.V1_UP		89	0.31361952	0.9604074	0.50429183	1	0.963	1761	tags=31%, list=16%, signal=37%
CAHOY_OLIGODENDROCUTIC	CAHOY_OLIGODENDROCUTIC		52	0.2853923	0.95552975	0.5262055	1	0.964	1223	tags=23%, list=11%, signal=26%
MTOR_UP.V1_UP	MTOR_UP.V1_UP		121	0.2744997	0.95519054	0.50537634	0.9872495	0.964	1679	tags=23%, list=15%, signal=27%
VEGF_A_UP.V1_UP	VEGF_A_UP.V1_UP		115	0.29204103	0.9429438	0.5379464	1	0.966	1482	tags=23%, list=13%, signal=27%
ESC_V6.5_UP_LATE.V1_DN	ESC_V6.5_UP_LATE.V1_DN		129	0.27409703	0.9369578	0.5539112	1	0.967	2053	tags=28%, list=18%, signal=34%
PRC2_EDD_UP.V1_DN	PRC2_EDD_UP.V1_DN		106	0.27419645	0.93431944	0.5563063	0.9907653	0.968	1640	tags=21%, list=15%, signal=24%
P53_DN.V2_DN	P53_DN.V2_DN		99	0.2773933	0.9325174	0.5603448	0.9727714	0.968	1972	tags=29%, list=18%, signal=35%
ATM_DN.V1_UP	ATM_DN.V1_UP		90	0.31304798	0.9259313	0.5503212	0.97429585	0.969	1795	tags=29%, list=16%, signal=34%
P53_DN.V1_UP	P53_DN.V1_UP		114	0.29254875	0.9255627	0.5532359	0.9530331	0.969	1588	tags=29%, list=14%, signal=33%
KRAS.300_UP.V1_DN	KRAS.300_UP.V1_DN		74	0.30299094	0.91737944	0.58389264	0.9599624	0.969	1972	tags=39%, list=18%, signal=47%
MTOR_UP.N4.V1_UP	MTOR_UP.N4.V1_UP		130	0.23519033	0.9161022	0.623608	0.9430934	0.969	1375	tags=18%, list=12%, signal=21%
PTEN_DN.V1_UP	PTEN_DN.V1_UP		101	0.28936368	0.90732205	0.62142855	0.9521554	0.973	1713	tags=35%, list=15%, signal=41%
YAP1_DN	YAP1_DN		24	0.31602913	0.89910865	0.6057269	0.96054024	0.975	2249	tags=38%, list=20%, signal=47%
KRAS.PROSTATE_UP.V1_UP	KRAS.PROSTATE_UP.V1_UP		77	0.29314068	0.8961596	0.6080178	0.9503662	0.975	2096	tags=32%, list=19%, signal=40%
RB_DN.V1_DN	RB_DN.V1_DN		86	0.28861904	0.8961545	0.5807771	0.9313588	0.975	1270	tags=20%, list=11%, signal=22%
SIRNA_EIF4GI_UP	SIRNA_EIF4GI_UP		65	0.24607332	0.8896979	0.5824847	0.9341891	0.976	2488	tags=29%, list=22%, signal=37%
CAHOY_ASTROCYTIC	CAHOY_ASTROCYTIC		57	0.28726572	0.880075	0.6941432	0.94770324	0.978	2032	tags=35%, list=18%, signal=43%
SRC_UP.V1_UP	SRC_UP.V1_UP		76	0.2639503	0.8748029	0.63991326	0.9467313	0.978	2254	tags=29%, list=20%, signal=36%
RB_P107_DN.V1_UP	RB_P107_DN.V1_UP		109	0.30466384	0.8681629	0.59481037	0.9499582	0.98	1473	tags=20%, list=13%, signal=23%
JAK2_DN.V1_UP	JAK2_DN.V1_UP		87	0.27969086	0.86810017	0.6689038	0.9328761	0.98	2037	tags=29%, list=18%, signal=35%
KRAS.AMP.LUNG_UP.V1_DN	KRAS.AMP.LUNG_UP.V1_DN		74	0.2709872	0.86167425	0.6673684	0.9362906	0.981	1641	tags=23%, list=15%, signal=27%
ATF2_S_UP.V1_UP	ATF2_S_UP.V1_UP		108	0.27697942	0.8605484	0.6968326	0.92326784	0.981	1330	tags=20%, list=12%, signal=23%
EGFR_UP.V1_DN	EGFR_UP.V1_DN		105	0.25212944	0.85715276	0.6928105	0.9176312	0.981	1846	tags=24%, list=16%, signal=28%
KRAS.600_UP.V1_UP	KRAS.600_UP.V1_UP		149	0.27332217	0.85057175	0.74669605	0.92175967	0.981	1351	tags=26%, list=12%, signal=29%
E2F3_UP.V1_UP	E2F3_UP.V1_UP		100	0.24759646	0.8439914	0.7612903	0.9264493	0.982	1103	tags=17%, list=10%, signal=19%
HOXA9_DN.V1_DN	HOXA9_DN.V1_DN		111	0.22751078	0.84383196	0.76890755	0.9118188	0.982	802	tags=13%, list=7%, signal=13%
ESC_V6.5_UP_EARLY.V1_DN	ESC_V6.5_UP_EARLY.V1_DN		135	0.29190254	0.8362064	0.6633267	0.9223836	0.983	1786	tags=31%, list=16%, signal=37%
KRAS.300_UP.V1_UP	KRAS.300_UP.V1_UP		80	0.28321934	0.8357137	0.78651685	0.9096363	0.983	1054	tags=23%, list=9%, signal=25%
IL21_UP.V1_UP	IL21_UP.V1_UP		118	0.26482233	0.83150685	0.7632184	0.90772504	0.983	1631	tags=25%, list=15%, signal=28%
RPS14_DN.V1_DN	RPS14_DN.V1_DN		101	0.23269685	0.8270413	0.6909091	0.90561396	0.983	1436	tags=16%, list=13%, signal=18%
PTEN_DN.V2_DN	PTEN_DN.V2_DN		77	0.24096964	0.8209087	0.7375	0.9082052	0.983	2238	tags=30%, list=20%, signal=37%
KRAS.50_UP.V1_UP	KRAS.50_UP.V1_UP		31	0.31685674	0.8163348	0.75	0.90756875	0.983	2096	tags=39%, list=19%, signal=47%
AKT_UP.V1_DN	AKT_UP.V1_DN		138	0.2513197	0.80287933	0.78012687	0.9312191	0.985	1434	tags=24%, list=13%, signal=27%
ERB2_UP.V1_DN	ERB2_UP.V1_DN		92	0.2367919	0.8007151	0.78401726	0.92425907	0.986	1846	tags=22%, list=16%, signal=26%
KRAS.600.LUNG.BREAST_UP.V1_DN	KRAS.600.LUNG.BREAST_UP.V1_DN		140	0.25398356	0.7949558	0.8125	0.92482877	0.986	1972	tags=31%, list=18%, signal=37%
WNT_UP.V1_DN	WNT_UP.V1_DN		122	0.23781492	0.7912687	0.8728448	0.9210748	0.986	2314	tags=30%, list=21%, signal=38%
CRX_NRL_DN.V1_UP	CRX_NRL_DN.V1_UP		109	0.23014128	0.78770196	0.864745	0.9178306	0.988	1493	tags=20%, list=13%, signal=23%
GCNP_SHH_UP_LATE.V1_DN	GCNP_SHH_UP_LATE.V1_DN		137	0.20786092	0.78649366	0.8187633	0.9081542	0.988	2267	tags=25%, list=20%, signal=31%
TGFB_UP.V1_UP	TGFB_UP.V1_UP		111	0.24773258	0.7792591	0.8061002	0.9129798	0.989	2085	tags=26%, list=19%, signal=32%
PRC2_SUZ12_UP.V1_UP	PRC2_SUZ12_UP.V1_UP		114	0.23500122	0.77456635	0.84322035	0.91198766	0.989	2435	tags=32%, list=22%, signal=41%
CYCLIN_D1_UP.V1_DN	CYCLIN_D1_UP.V1_DN		125	0.20734079	0.7699403	0.8438914	0.90980273	0.989	1563	tags=18%, list=14%, signal=21%
CORDENONSI_YAP_CONSERVED_SIGNATURE	CORDENONSI_YAP_CONSERVED_SIGNATURE		42	0.28291854	0.7676042	0.7753906	0.903504	0.989	2757	tags=36%, list=25%, signal=47%
IL21_UP.V1_DN	IL21_UP.V1_DN		94	0.25092682	0.75662893	0.83878505	0.91717964	0.989	2087	tags=35%, list=19%, signal=43%
SNF5_DN.V1_UP	SNF5_DN.V1_UP		134	0.24522771	0.7543906	0.778	0.9097858	0.989	1924	tags=21%, list=17%, signal=25%
LEF1_UP.V1_UP	LEF1_UP.V1_UP		124	0.24449706	0.75165004	0.88958335	0.90387297	0.989	1354	tags=19%, list=12%, signal=22%
CSR_EARLY_UP.V1_UP	CSR_EARLY_UP.V1_UP		98	0.20817402	0.7473302	0.7644628	0.90039545	0.989	2387	tags=24%, list=21%, signal=31%
CYCLIN_D1_UP.V1_UP	CYCLIN_D1_UP.V1_UP		123	0.20917816	0.74569803	0.8677686	0.89254797	0.989	828	tags=12%, list=7%, signal=13%
MTOR_UP.V1_DN	MTOR_UP.V1_DN		134	0.21985668	0.74264324	0.8893443	0.88844645	0.99	1567	tags=19%, list=14%, signal=21%
MYC_UP.V1_UP	MYC_UP.V1_UP		82	0.1993927	0.73852015	0.88075316	0.8859992	0.991	887	tags=10%, list=8%, signal=11%
BCAT.100_UP.V1_DN	BCAT.100_UP.V1_DN		15	0.28865466	0.7350295	0.8278008	0.8824871	0.991	1783	tags=33%, list=16%, signal=40%
KRAS.DF.V1_UP	KRAS.DF.V1_UP		123	0.22661738	0.72450644	0.8956159	0.8908501	0.992	1930	tags=22%, list=17%, signal=26%
RELA_DN.V1_UP	RELA_DN.V1_UP		86	0.21919884	0.7209611	0.9411765	0.8860808	0.992	1315	tags=17%, list=12%, signal=20%
E2F1_UP.V1_DN	E2F1_UP.V1_DN		129	0.20823306	0.68537897	0.91701245	0.9280086	0.992	1777	tags=20%, list=16%, signal=24%
DCA_UP.V1_DN	DCA_UP.V1_DN		81	0.17696902	0.6269478	0.9746835	0.9727328	0.993	2108	tags=21%, list=19%, signal=26%
ATF2_UP.V1_UP	ATF2_UP.V1_UP		107	0.18451265	0.6092548	0.99327356	0.97190577	0.993	2901	tags=32%, list=26%, signal=42%
