# Supplementary material for: A genomic analysis of mouse models of breast cancer reveals molecular features of mouse models and relationships to human breast cancer
Source: Breast Cancer Res. 2014 Jun 5;16(3):R59. doi: 10.1186/bcr3672 (PMC4078930; doi:10.1186/bcr3672)
Supplement: Additional file 11 — GSEA for mouse models compared to all other models or to mammary gland development. Listed by model. [file bcr3672-S11.zip › AdditionalFile11/Met/Vs_normal_mammary/C2/Downregulated_in_MET_vs_normalMammary.txt]

NAME	GS<br> follow link to MSigDB	GS DETAILS	SIZE	ES	NES	NOM p-val	FDR q-val	FWER p-val	RANK AT MAX	LEADING EDGE
MCBRYAN_PUBERTAL_BREAST_4_5WK_DN	MCBRYAN_PUBERTAL_BREAST_4_5WK_DN	Details ...	148	-0.68103147	-2.0931427	0	0.09383118	0.03	1809	tags=56%, list=16%, signal=66%
KEGG_PARKINSONS_DISEASE	KEGG_PARKINSONS_DISEASE	Details ...	81	-0.6874651	-2.0895557	0	0.04691559	0.03	2287	tags=69%, list=20%, signal=86%
REACTOME_INTEGRATION_OF_ENERGY_METABOLISM	REACTOME_INTEGRATION_OF_ENERGY_METABOLISM	Details ...	160	-0.5999348	-2.047068	0	0.080597445	0.06	2341	tags=58%, list=21%, signal=72%
KEGG_PYRUVATE_METABOLISM	KEGG_PYRUVATE_METABOLISM	Details ...	29	-0.6602863	-2.0015762	0	0.10165694	0.08	1816	tags=52%, list=16%, signal=62%
LEE_LIVER_CANCER_MYC_E2F1_DN	LEE_LIVER_CANCER_MYC_E2F1_DN	Details ...	45	-0.6604337	-1.9535002	0	0.14871313	0.16	1011	tags=38%, list=9%, signal=41%
REACTOME_GLUCOSE_REGULATION_OF_INSULIN_SECRETION	REACTOME_GLUCOSE_REGULATION_OF_INSULIN_SECRETION	Details ...	117	-0.640373	-1.9506247	0	0.12673572	0.16	2437	tags=67%, list=22%, signal=84%
REACTOME_ELECTRON_TRANSPORT_CHAIN	REACTOME_ELECTRON_TRANSPORT_CHAIN	Details ...	52	-0.76707834	-1.9473509	0.025	0.11365149	0.17	2401	tags=92%, list=21%, signal=117%
LANDIS_ERBB2_BREAST_TUMORS_324_DN	LANDIS_ERBB2_BREAST_TUMORS_324_DN	Details ...	115	-0.8056148	-1.9471618	0	0.09944506	0.17	1624	tags=77%, list=15%, signal=90%
LANDIS_ERBB2_BREAST_TUMORS_65_DN	LANDIS_ERBB2_BREAST_TUMORS_65_DN	Details ...	30	-0.86644536	-1.9267193	0	0.11117156	0.22	1241	tags=87%, list=11%, signal=97%
LEE_LIVER_CANCER_E2F1_DN	LEE_LIVER_CANCER_E2F1_DN	Details ...	41	-0.6877836	-1.9088789	0	0.1182189	0.28	817	tags=34%, list=7%, signal=37%
KEGG_GLYCEROLIPID_METABOLISM	KEGG_GLYCEROLIPID_METABOLISM	Details ...	29	-0.65469	-1.8997836	0	0.11704721	0.3	1736	tags=45%, list=16%, signal=53%
KEGG_ALZHEIMERS_DISEASE	KEGG_ALZHEIMERS_DISEASE	Details ...	109	-0.5441706	-1.8924432	0.025	0.11682434	0.31	2287	tags=57%, list=20%, signal=71%
LEE_LIVER_CANCER_MYC_DN	LEE_LIVER_CANCER_MYC_DN	Details ...	38	-0.6424858	-1.8793033	0	0.1302632	0.36	1273	tags=34%, list=11%, signal=38%
MOOTHA_VOXPHOS	MOOTHA_VOXPHOS	Details ...	67	-0.6887541	-1.8694073	0.025	0.12989794	0.4	2265	tags=72%, list=20%, signal=89%
MOOTHA_MITOCHONDRIA	MOOTHA_MITOCHONDRIA	Details ...	330	-0.47409174	-1.866089	0.051282052	0.12815166	0.4	2428	tags=45%, list=22%, signal=56%
SWEET_LUNG_CANCER_KRAS_DN	SWEET_LUNG_CANCER_KRAS_DN	Details ...	324	-0.65207464	-1.8655213	0	0.12062	0.4	1430	tags=48%, list=13%, signal=53%
LEE_LIVER_CANCER_MYC_TGFA_DN	LEE_LIVER_CANCER_MYC_TGFA_DN	Details ...	50	-0.68594635	-1.8552858	0	0.124323264	0.4	987	tags=42%, list=9%, signal=46%
KAAB_HEART_ATRIUM_VS_VENTRICLE_DN	KAAB_HEART_ATRIUM_VS_VENTRICLE_DN	Details ...	169	-0.5568727	-1.8477569	0	0.12596616	0.43	2034	tags=49%, list=18%, signal=59%
REACTOME_REGULATION_OF_INSULIN_SECRETION	REACTOME_REGULATION_OF_INSULIN_SECRETION	Details ...	148	-0.5252395	-1.8290663	0.023255814	0.14706652	0.47	2437	tags=55%, list=22%, signal=70%
LEE_LIVER_CANCER_DENA_DN	LEE_LIVER_CANCER_DENA_DN	Details ...	57	-0.6413101	-1.8248774	0	0.14930661	0.5	1051	tags=33%, list=9%, signal=37%
BERTUCCI_INVASIVE_CARCINOMA_DUCTAL_VS_LOBULAR_DN	BERTUCCI_INVASIVE_CARCINOMA_DUCTAL_VS_LOBULAR_DN	Details ...	32	-0.7893862	-1.8215914	0	0.1468337	0.5	1293	tags=63%, list=12%, signal=70%
LI_PROSTATE_CANCER_EPIGENETIC	LI_PROSTATE_CANCER_EPIGENETIC	Details ...	15	-0.7546735	-1.8191087	0	0.14498977	0.51	1180	tags=47%, list=11%, signal=52%
REACTOME_REGULATION_OF_LIPID_METABOLISM_BY_PEROXISOME_PROLIFERATOR_ACTIVATED_RECEPTOR_ALPHA	REACTOME_REGULATION_OF_LIPID_METABOLISM_BY_PEROXISOME_PROLIFERATOR_ACTIVATED_RECEPTOR_ALPHA	Details ...	40	-0.72629	-1.8148513	0	0.14581971	0.54	1604	tags=55%, list=14%, signal=64%
KEGG_OXIDATIVE_PHOSPHORYLATION	KEGG_OXIDATIVE_PHOSPHORYLATION	Details ...	89	-0.58693695	-1.8098384	0.02631579	0.14845215	0.56	2287	tags=60%, list=20%, signal=74%
KEGG_ADIPOCYTOKINE_SIGNALING_PATHWAY	KEGG_ADIPOCYTOKINE_SIGNALING_PATHWAY	Details ...	35	-0.5546801	-1.8061382	0	0.14622979	0.57	1664	tags=29%, list=15%, signal=33%
LEE_LIVER_CANCER_CIPROFIBRATE_DN	LEE_LIVER_CANCER_CIPROFIBRATE_DN	Details ...	50	-0.61994	-1.8030756	0	0.14254941	0.57	1337	tags=30%, list=12%, signal=34%
IWANAGA_CARCINOGENESIS_BY_KRAS_DN	IWANAGA_CARCINOGENESIS_BY_KRAS_DN	Details ...	71	-0.4955593	-1.7986612	0	0.14625233	0.63	1784	tags=27%, list=16%, signal=32%
XU_GH1_EXOGENOUS_TARGETS_UP	XU_GH1_EXOGENOUS_TARGETS_UP	Details ...	18	-0.7417471	-1.798096	0	0.14211428	0.63	2085	tags=61%, list=19%, signal=75%
LEE_LIVER_CANCER_ACOX1_DN	LEE_LIVER_CANCER_ACOX1_DN	Details ...	49	-0.5760824	-1.788655	0	0.14798388	0.64	981	tags=31%, list=9%, signal=33%
LIU_LIVER_CANCER	LIU_LIVER_CANCER	Details ...	18	-0.6591563	-1.7871354	0	0.1440107	0.64	639	tags=33%, list=6%, signal=35%
REACTOME_METABOLISM_OF_LIPIDS_AND_LIPOPROTEINS	REACTOME_METABOLISM_OF_LIPIDS_AND_LIPOPROTEINS	Details ...	154	-0.5397393	-1.7807314	0	0.146236	0.65	1859	tags=42%, list=17%, signal=50%
ICHIBA_GRAFT_VERSUS_HOST_DISEASE_35D_DN	ICHIBA_GRAFT_VERSUS_HOST_DISEASE_35D_DN	Details ...	42	-0.6751364	-1.7790514	0	0.14374411	0.65	2454	tags=60%, list=22%, signal=76%
URS_ADIPOCYTE_DIFFERENTIATION_UP	URS_ADIPOCYTE_DIFFERENTIATION_UP	Details ...	49	-0.63546896	-1.7771012	0	0.14272216	0.65	1764	tags=45%, list=16%, signal=53%
MOOTHA_HUMAN_MITODB_6_2002	MOOTHA_HUMAN_MITODB_6_2002	Details ...	325	-0.46178862	-1.7763817	0.02631579	0.13916375	0.66	2423	tags=44%, list=22%, signal=55%
DELYS_THYROID_CANCER_DN	DELYS_THYROID_CANCER_DN	Details ...	153	-0.58741087	-1.7757967	0	0.13663799	0.66	1349	tags=41%, list=12%, signal=46%
KEGG_CITRATE_CYCLE_TCA_CYCLE	KEGG_CITRATE_CYCLE_TCA_CYCLE	Details ...	24	-0.74913585	-1.7745013	0.023255814	0.13498843	0.67	2044	tags=79%, list=18%, signal=97%
KEGG_PPAR_SIGNALING_PATHWAY	KEGG_PPAR_SIGNALING_PATHWAY	Details ...	51	-0.6917714	-1.7737627	0	0.13211742	0.67	987	tags=49%, list=9%, signal=54%
KEGG_VALINE_LEUCINE_AND_ISOLEUCINE_DEGRADATION	KEGG_VALINE_LEUCINE_AND_ISOLEUCINE_DEGRADATION	Details ...	35	-0.7096345	-1.7725513	0.04761905	0.13021842	0.67	2338	tags=83%, list=21%, signal=104%
CAIRO_HEPATOBLASTOMA_CLASSES_DN	CAIRO_HEPATOBLASTOMA_CLASSES_DN	Details ...	118	-0.58435637	-1.7717543	0	0.1277652	0.67	1744	tags=42%, list=16%, signal=49%
KEGG_STARCH_AND_SUCROSE_METABOLISM	KEGG_STARCH_AND_SUCROSE_METABOLISM	Details ...	21	-0.581126	-1.7670064	0	0.1292919	0.68	1211	tags=33%, list=11%, signal=37%
SANA_TNF_SIGNALING_DN	SANA_TNF_SIGNALING_DN	Details ...	58	-0.541028	-1.7662786	0	0.12653257	0.68	1408	tags=38%, list=13%, signal=43%
MULLIGHAN_NPM1_SIGNATURE_3_DN	MULLIGHAN_NPM1_SIGNATURE_3_DN	Details ...	84	-0.4582666	-1.7649448	0	0.12405813	0.68	1712	tags=30%, list=15%, signal=35%
PAL_PRMT5_TARGETS_DN	PAL_PRMT5_TARGETS_DN	Details ...	28	-0.59294856	-1.763858	0	0.12201964	0.68	1562	tags=36%, list=14%, signal=41%
WEST_ADRENOCORTICAL_TUMOR_DN	WEST_ADRENOCORTICAL_TUMOR_DN	Details ...	341	-0.49334395	-1.7638286	0	0.119246475	0.68	1869	tags=37%, list=17%, signal=43%
KEGG_HUNTINGTONS_DISEASE	KEGG_HUNTINGTONS_DISEASE	Details ...	115	-0.49911478	-1.762663	0.027777778	0.11772475	0.68	2317	tags=50%, list=21%, signal=63%
IWANAGA_CARCINOGENESIS_BY_KRAS_PTEN_DN	IWANAGA_CARCINOGENESIS_BY_KRAS_PTEN_DN	Details ...	192	-0.52799237	-1.762178	0	0.11516551	0.68	1152	tags=29%, list=10%, signal=32%
TSENG_ADIPOGENIC_POTENTIAL_DN	TSENG_ADIPOGENIC_POTENTIAL_DN	Details ...	34	-0.65822357	-1.7617431	0	0.11294305	0.68	1435	tags=59%, list=13%, signal=67%
FLECHNER_BIOPSY_KIDNEY_TRANSPLANT_REJECTED_VS_OK_DN	FLECHNER_BIOPSY_KIDNEY_TRANSPLANT_REJECTED_VS_OK_DN	Details ...	373	-0.43700534	-1.7615731	0	0.11079069	0.68	2123	tags=34%, list=19%, signal=41%
VECCHI_GASTRIC_CANCER_EARLY_DN	VECCHI_GASTRIC_CANCER_EARLY_DN	Details ...	188	-0.59752494	-1.7574947	0	0.11239372	0.68	2030	tags=49%, list=18%, signal=59%
CADWELL_ATG16L1_TARGETS_UP	CADWELL_ATG16L1_TARGETS_UP	Details ...	62	-0.6564562	-1.7515845	0.022727273	0.11602464	0.69	840	tags=39%, list=8%, signal=42%
TSENG_IRS1_TARGETS_DN	TSENG_IRS1_TARGETS_DN	Details ...	102	-0.5145595	-1.7506077	0	0.11480418	0.69	2334	tags=49%, list=21%, signal=61%
KEGG_TRYPTOPHAN_METABOLISM	KEGG_TRYPTOPHAN_METABOLISM	Details ...	27	-0.6553395	-1.7491802	0	0.11396745	0.69	1722	tags=52%, list=15%, signal=61%
REACTOME_METABOLISM_OF_CARBOHYDRATES	REACTOME_METABOLISM_OF_CARBOHYDRATES	Details ...	80	-0.49304855	-1.7465847	0.023809524	0.11416393	0.69	1211	tags=28%, list=11%, signal=31%
CROMER_TUMORIGENESIS_DN	CROMER_TUMORIGENESIS_DN	Details ...	29	-0.6202131	-1.7441025	0	0.11499264	0.71	2412	tags=59%, list=22%, signal=75%
LANDIS_BREAST_CANCER_PROGRESSION_DN	LANDIS_BREAST_CANCER_PROGRESSION_DN	Details ...	57	-0.80345386	-1.7430236	0	0.1143584	0.71	1624	tags=79%, list=15%, signal=92%
NATSUME_RESPONSE_TO_INTERFERON_BETA_DN	NATSUME_RESPONSE_TO_INTERFERON_BETA_DN	Details ...	35	-0.5225104	-1.741566	0	0.11431995	0.73	1967	tags=34%, list=18%, signal=41%
YAO_HOXA10_TARGETS_VIA_PROGESTERONE_UP	YAO_HOXA10_TARGETS_VIA_PROGESTERONE_UP	Details ...	62	-0.63037086	-1.7393279	0	0.11487436	0.74	1058	tags=40%, list=9%, signal=44%
ZHAN_V1_LATE_DIFFERENTIATION_GENES_UP	ZHAN_V1_LATE_DIFFERENTIATION_GENES_UP	Details ...	25	-0.5704924	-1.7366611	0.018867925	0.115752526	0.74	1239	tags=40%, list=11%, signal=45%
RODWELL_AGING_KIDNEY_NO_BLOOD_DN	RODWELL_AGING_KIDNEY_NO_BLOOD_DN	Details ...	72	-0.52034014	-1.7364353	0.06	0.11434357	0.75	2204	tags=44%, list=20%, signal=55%
MARTINEZ_RB1_TARGETS_UP	MARTINEZ_RB1_TARGETS_UP	Details ...	497	-0.3969817	-1.7354894	0	0.11393514	0.75	1958	tags=30%, list=17%, signal=35%
LEE_LIVER_CANCER_CIPROFIBRATE_UP	LEE_LIVER_CANCER_CIPROFIBRATE_UP		49	-0.63865405	-1.7348679	0	0.11331724	0.76	1045	tags=39%, list=9%, signal=43%
KEGG_PROPANOATE_METABOLISM	KEGG_PROPANOATE_METABOLISM		25	-0.7175847	-1.7347353	0.023809524	0.111489534	0.76	1722	tags=64%, list=15%, signal=75%
NAKAYAMA_SOFT_TISSUE_TUMORS_PCA2_DN	NAKAYAMA_SOFT_TISSUE_TUMORS_PCA2_DN		52	-0.8104654	-1.7342321	0	0.109841205	0.76	1126	tags=71%, list=10%, signal=79%
PICCALUGA_ANGIOIMMUNOBLASTIC_LYMPHOMA_UP	PICCALUGA_ANGIOIMMUNOBLASTIC_LYMPHOMA_UP		119	-0.61298037	-1.7310522	0	0.11051434	0.77	1765	tags=50%, list=16%, signal=59%
REACTOME_BIOLOGICAL_OXIDATIONS	REACTOME_BIOLOGICAL_OXIDATIONS		65	-0.57555926	-1.7290927	0	0.11104917	0.77	1840	tags=42%, list=16%, signal=49%
KEGG_FATTY_ACID_METABOLISM	KEGG_FATTY_ACID_METABOLISM		28	-0.7029762	-1.7285907	0	0.1100366	0.77	1970	tags=79%, list=18%, signal=95%
MCBRYAN_PUBERTAL_BREAST_6_7WK_UP	MCBRYAN_PUBERTAL_BREAST_6_7WK_UP		133	-0.5043826	-1.7278969	0	0.10988326	0.77	1828	tags=35%, list=16%, signal=42%
MCBRYAN_PUBERTAL_BREAST_3_4WK_DN	MCBRYAN_PUBERTAL_BREAST_3_4WK_DN		33	-0.6442639	-1.7274213	0	0.10862339	0.77	1275	tags=36%, list=11%, signal=41%
MARTINEZ_RB1_AND_TP53_TARGETS_UP	MARTINEZ_RB1_AND_TP53_TARGETS_UP		471	-0.4493047	-1.7247739	0	0.10939468	0.77	1958	tags=34%, list=17%, signal=39%
LANDIS_ERBB2_BREAST_PRENEOPLASTIC_DN	LANDIS_ERBB2_BREAST_PRENEOPLASTIC_DN		45	-0.8043736	-1.723463	0	0.10863858	0.77	1699	tags=80%, list=15%, signal=94%
LI_WILMS_TUMOR_VS_FETAL_KIDNEY_1_UP	LI_WILMS_TUMOR_VS_FETAL_KIDNEY_1_UP		121	-0.46290705	-1.7165418	0	0.11274583	0.79	1700	tags=38%, list=15%, signal=44%
MULLIGHAN_NPM1_MUTATED_SIGNATURE_2_DN	MULLIGHAN_NPM1_MUTATED_SIGNATURE_2_DN		43	-0.4804229	-1.7162611	0.02	0.11129062	0.79	1601	tags=28%, list=14%, signal=32%
SABATES_COLORECTAL_ADENOMA_DN	SABATES_COLORECTAL_ADENOMA_DN		154	-0.5684307	-1.7108516	0	0.115382954	0.82	2228	tags=52%, list=20%, signal=64%
KEGG_GLYCOLYSIS_GLUCONEOGENESIS	KEGG_GLYCOLYSIS_GLUCONEOGENESIS		48	-0.5483928	-1.7088358	0.02173913	0.115494356	0.82	1816	tags=38%, list=16%, signal=45%
BIDUS_METASTASIS_DN	BIDUS_METASTASIS_DN		76	-0.52572185	-1.7085973	0.018181818	0.114484176	0.82	2150	tags=42%, list=19%, signal=52%
CHEN_LVAD_SUPPORT_OF_FAILING_HEART_UP	CHEN_LVAD_SUPPORT_OF_FAILING_HEART_UP		69	-0.55078924	-1.6939559	0	0.12896246	0.86	1401	tags=41%, list=13%, signal=46%
LEE_NEURAL_CREST_STEM_CELL_UP	LEE_NEURAL_CREST_STEM_CELL_UP		88	-0.54231507	-1.6925592	0	0.12950104	0.86	1787	tags=39%, list=16%, signal=46%
LE_EGR2_TARGETS_DN	LE_EGR2_TARGETS_DN		84	-0.5396965	-1.6911098	0	0.12934545	0.87	1820	tags=44%, list=16%, signal=52%
BONOME_OVARIAN_CANCER_POOR_SURVIVAL_UP	BONOME_OVARIAN_CANCER_POOR_SURVIVAL_UP		20	-0.6548902	-1.6855557	0	0.13358463	0.87	2651	tags=50%, list=24%, signal=65%
BOYAULT_LIVER_CANCER_SUBCLASS_G3_DN	BOYAULT_LIVER_CANCER_SUBCLASS_G3_DN		35	-0.6131237	-1.684814	0.020408163	0.13267146	0.87	1072	tags=49%, list=10%, signal=54%
MULLIGHAN_NPM1_MUTATED_SIGNATURE_1_DN	MULLIGHAN_NPM1_MUTATED_SIGNATURE_1_DN		63	-0.44020987	-1.6835119	0.02	0.13221373	0.87	1712	tags=30%, list=15%, signal=35%
MARTINEZ_TP53_TARGETS_UP	MARTINEZ_TP53_TARGETS_UP		467	-0.42751586	-1.682289	0	0.1323415	0.87	1958	tags=33%, list=17%, signal=38%
JI_METASTASIS_REPRESSED_BY_STK11	JI_METASTASIS_REPRESSED_BY_STK11		17	-0.5922582	-1.682266	0.025	0.13084304	0.87	547	tags=24%, list=5%, signal=25%
SCHLESINGER_METHYLATED_DE_NOVO_IN_CANCER	SCHLESINGER_METHYLATED_DE_NOVO_IN_CANCER		60	-0.5458996	-1.6821344	0	0.12946741	0.87	1544	tags=33%, list=14%, signal=38%
MOOTHA_FFA_OXYDATION	MOOTHA_FFA_OXYDATION		16	-0.78582275	-1.6781533	0.022727273	0.13154832	0.88	974	tags=69%, list=9%, signal=75%
YAO_TEMPORAL_RESPONSE_TO_PROGESTERONE_CLUSTER_12	YAO_TEMPORAL_RESPONSE_TO_PROGESTERONE_CLUSTER_12		62	-0.48201934	-1.6735276	0.046511628	0.13372032	0.88	1801	tags=34%, list=16%, signal=40%
PETRETTO_HEART_MASS_QTL_CIS_UP	PETRETTO_HEART_MASS_QTL_CIS_UP		15	-0.6394751	-1.6730574	0	0.13268636	0.88	525	tags=20%, list=5%, signal=21%
LEE_LIVER_CANCER_ACOX1_UP	LEE_LIVER_CANCER_ACOX1_UP		50	-0.58513695	-1.6713909	0.020833334	0.13340522	0.88	996	tags=30%, list=9%, signal=33%
LIU_PROSTATE_CANCER_DN	LIU_PROSTATE_CANCER_DN		250	-0.52087975	-1.6703451	0	0.1338995	0.89	1494	tags=37%, list=13%, signal=42%
BERENJENO_TRANSFORMED_BY_RHOA_FOREVER_UP	BERENJENO_TRANSFORMED_BY_RHOA_FOREVER_UP		15	-0.7102216	-1.6683503	0	0.13471216	0.89	1469	tags=67%, list=13%, signal=77%
TSUNODA_CISPLATIN_RESISTANCE_DN	TSUNODA_CISPLATIN_RESISTANCE_DN		18	-0.60687274	-1.6628398	0	0.13836412	0.89	2123	tags=50%, list=19%, signal=62%
IVANOVA_HEMATOPOIESIS_STEM_CELL_AND_PROGENITOR	IVANOVA_HEMATOPOIESIS_STEM_CELL_AND_PROGENITOR		152	-0.40337	-1.6602893	0.019607844	0.13943866	0.89	1434	tags=25%, list=13%, signal=28%
REACTOME_PYRUVATE_METABOLISM_AND_TCA_CYCLE	REACTOME_PYRUVATE_METABOLISM_AND_TCA_CYCLE		29	-0.65076745	-1.6563553	0.048780486	0.14322329	0.91	2044	tags=69%, list=18%, signal=84%
VANHARANTA_UTERINE_FIBROID_DN	VANHARANTA_UTERINE_FIBROID_DN		38	-0.5893612	-1.653125	0	0.14543782	0.91	1230	tags=42%, list=11%, signal=47%
CHIANG_LIVER_CANCER_SUBCLASS_CTNNB1_UP	CHIANG_LIVER_CANCER_SUBCLASS_CTNNB1_UP		93	-0.54801714	-1.6528075	0	0.14432186	0.91	1177	tags=32%, list=11%, signal=36%
KAYO_CALORIE_RESTRICTION_MUSCLE_UP	KAYO_CALORIE_RESTRICTION_MUSCLE_UP		42	-0.52710766	-1.6512021	0.03773585	0.14419633	0.91	1562	tags=31%, list=14%, signal=36%
KEGG_PROXIMAL_TUBULE_BICARBONATE_RECLAMATION	KEGG_PROXIMAL_TUBULE_BICARBONATE_RECLAMATION		16	-0.6165558	-1.6449465	0	0.15132962	0.93	1193	tags=44%, list=11%, signal=49%
REACTOME_GLUCOSE_METABOLISM	REACTOME_GLUCOSE_METABOLISM		39	-0.62736166	-1.6428815	0.023255814	0.15250689	0.95	1211	tags=41%, list=11%, signal=46%
OSADA_ASCL1_TARGETS_DN	OSADA_ASCL1_TARGETS_DN		15	-0.7048321	-1.6416618	0	0.15234609	0.95	1381	tags=60%, list=12%, signal=68%
REN_ALVEOLAR_RHABDOMYOSARCOMA_UP	REN_ALVEOLAR_RHABDOMYOSARCOMA_UP		57	-0.5647349	-1.6411145	0.02173913	0.15189295	0.95	1338	tags=39%, list=12%, signal=44%
KEGG_CARDIAC_MUSCLE_CONTRACTION	KEGG_CARDIAC_MUSCLE_CONTRACTION		58	-0.557706	-1.6393818	0.022727273	0.15267	0.95	2244	tags=53%, list=20%, signal=66%
CHIANG_LIVER_CANCER_SUBCLASS_PROLIFERATION_DN	CHIANG_LIVER_CANCER_SUBCLASS_PROLIFERATION_DN		103	-0.5617206	-1.6391541	0	0.15144238	0.95	1758	tags=43%, list=16%, signal=50%
TONKS_TARGETS_OF_RUNX1_RUNX1T1_FUSION_GRANULOCYTE_UP	TONKS_TARGETS_OF_RUNX1_RUNX1T1_FUSION_GRANULOCYTE_UP		35	-0.5755166	-1.6390363	0	0.15022275	0.95	989	tags=34%, list=9%, signal=37%
TURASHVILI_BREAST_DUCTAL_CARCINOMA_VS_LOBULAR_NORMAL_DN	TURASHVILI_BREAST_DUCTAL_CARCINOMA_VS_LOBULAR_NORMAL_DN		32	-0.6176841	-1.6385432	0	0.14969644	0.95	629	tags=38%, list=6%, signal=40%
SMID_BREAST_CANCER_LUMINAL_A_UP	SMID_BREAST_CANCER_LUMINAL_A_UP		52	-0.7634255	-1.6359797	0	0.15111238	0.96	1340	tags=62%, list=12%, signal=70%
KEGG_BLADDER_CANCER	KEGG_BLADDER_CANCER		19	-0.52908397	-1.635959	0.021276595	0.1496868	0.96	1065	tags=32%, list=10%, signal=35%
LEE_LIVER_CANCER_SURVIVAL_UP	LEE_LIVER_CANCER_SURVIVAL_UP		94	-0.5380906	-1.6353463	0	0.14865492	0.96	1462	tags=37%, list=13%, signal=42%
KEGG_DRUG_METABOLISM_CYTOCHROME_P450	KEGG_DRUG_METABOLISM_CYTOCHROME_P450		30	-0.7143187	-1.6305151	0	0.15402395	0.96	1779	tags=53%, list=16%, signal=63%
SEKI_INFLAMMATORY_RESPONSE_LPS_DN	SEKI_INFLAMMATORY_RESPONSE_LPS_DN		17	-0.7862173	-1.6249298	0	0.16015056	0.96	954	tags=59%, list=9%, signal=64%
RIZ_ERYTHROID_DIFFERENTIATION_APOBEC2	RIZ_ERYTHROID_DIFFERENTIATION_APOBEC2		18	-0.53002065	-1.6238557	0	0.15960823	0.96	1201	tags=33%, list=11%, signal=37%
PETRETTO_CARDIAC_HYPERTROPHY	PETRETTO_CARDIAC_HYPERTROPHY		23	-0.7334838	-1.622586	0.019607844	0.15972216	0.96	1249	tags=61%, list=11%, signal=68%
BARRIER_CANCER_RELAPSE_NORMAL_SAMPLE_UP	BARRIER_CANCER_RELAPSE_NORMAL_SAMPLE_UP		21	-0.5551165	-1.6202668	0.022222223	0.16139847	0.96	1486	tags=33%, list=13%, signal=38%
BROWNE_HCMV_INFECTION_18HR_DN	BROWNE_HCMV_INFECTION_18HR_DN		105	-0.44167563	-1.6201073	0	0.16005656	0.96	2237	tags=36%, list=20%, signal=45%
WOO_LIVER_CANCER_RECURRENCE_DN	WOO_LIVER_CANCER_RECURRENCE_DN		53	-0.5620917	-1.6178313	0.020408163	0.16297302	0.96	1755	tags=47%, list=16%, signal=56%
GNATENKO_PLATELET_SIGNATURE	GNATENKO_PLATELET_SIGNATURE		20	-0.6174261	-1.6139495	0.033898305	0.16810538	0.97	1677	tags=40%, list=15%, signal=47%
BROWNE_HCMV_INFECTION_48HR_DN	BROWNE_HCMV_INFECTION_48HR_DN		276	-0.39393976	-1.6132768	0	0.16765083	0.97	1142	tags=20%, list=10%, signal=21%
KEGG_BUTANOATE_METABOLISM	KEGG_BUTANOATE_METABOLISM		24	-0.61103225	-1.6099766	0.025641026	0.17186874	0.97	1983	tags=67%, list=18%, signal=81%
MOOTHA_GLUCONEOGENESIS	MOOTHA_GLUCONEOGENESIS		22	-0.6244351	-1.6080583	0.046511628	0.17357084	0.97	1096	tags=36%, list=10%, signal=40%
WONG_MITOCHONDRIA_GENE_MODULE	WONG_MITOCHONDRIA_GENE_MODULE		158	-0.46538627	-1.6075379	0.054054055	0.1726687	0.97	2985	tags=58%, list=27%, signal=78%
JAZAG_TGFB1_SIGNALING_VIA_SMAD4_DN	JAZAG_TGFB1_SIGNALING_VIA_SMAD4_DN		42	-0.44130808	-1.6032122	0.02173913	0.1773631	0.97	1539	tags=26%, list=14%, signal=30%
VALK_AML_CLUSTER_10	VALK_AML_CLUSTER_10		18	-0.6008278	-1.6023268	0	0.17727397	0.97	1787	tags=50%, list=16%, signal=59%
REACTOME_CITRIC_ACID_CYCLE	REACTOME_CITRIC_ACID_CYCLE		16	-0.772114	-1.5989003	0.025	0.1804485	0.97	2044	tags=81%, list=18%, signal=99%
YAO_TEMPORAL_RESPONSE_TO_PROGESTERONE_CLUSTER_1	YAO_TEMPORAL_RESPONSE_TO_PROGESTERONE_CLUSTER_1		58	-0.5008921	-1.5900667	0	0.19137505	0.97	1198	tags=31%, list=11%, signal=35%
KENNY_CTNNB1_TARGETS_DN	KENNY_CTNNB1_TARGETS_DN		28	-0.43578067	-1.5868268	0	0.19516152	0.97	1278	tags=25%, list=11%, signal=28%
BIOCARTA_IL2_PATHWAY	BIOCARTA_IL2_PATHWAY		15	-0.5382865	-1.5858577	0.06	0.1946869	0.97	1253	tags=33%, list=11%, signal=37%
SMID_BREAST_CANCER_NORMAL_LIKE_UP	SMID_BREAST_CANCER_NORMAL_LIKE_UP		273	-0.6224284	-1.5856521	0	0.19329514	0.97	1680	tags=47%, list=15%, signal=54%
RICKMAN_HEAD_AND_NECK_CANCER_F	RICKMAN_HEAD_AND_NECK_CANCER_F		35	-0.7826663	-1.5829307	0.06382979	0.19559982	0.97	1545	tags=77%, list=14%, signal=89%
MATTIOLI_MULTIPLE_MYELOMA_WITH_14Q32_TRANSLOCATIONS	MATTIOLI_MULTIPLE_MYELOMA_WITH_14Q32_TRANSLOCATIONS		21	-0.64099914	-1.582047	0	0.1952945	0.97	977	tags=43%, list=9%, signal=47%
VANTVEER_BREAST_CANCER_BRCA1_DN	VANTVEER_BREAST_CANCER_BRCA1_DN		18	-0.63328034	-1.5819834	0.040816326	0.19378059	0.97	1998	tags=67%, list=18%, signal=81%
REACTOME_PHASE_1_FUNCTIONALIZATION_OF_COMPOUNDS	REACTOME_PHASE_1_FUNCTIONALIZATION_OF_COMPOUNDS		35	-0.64779466	-1.5786186	0	0.19745833	0.97	2453	tags=60%, list=22%, signal=77%
ALONSO_METASTASIS_DN	ALONSO_METASTASIS_DN		15	-0.6727849	-1.5773373	0.023255814	0.19748034	0.97	2237	tags=60%, list=20%, signal=75%
KORKOLA_YOLK_SAC_TUMOR	KORKOLA_YOLK_SAC_TUMOR		32	-0.5396883	-1.5768806	0.02	0.19621314	0.97	1038	tags=31%, list=9%, signal=34%
FALVELLA_SMOKERS_WITH_LUNG_CANCER	FALVELLA_SMOKERS_WITH_LUNG_CANCER		47	-0.4618729	-1.5721297	0	0.20215373	0.98	2022	tags=36%, list=18%, signal=44%
KEGG_METABOLISM_OF_XENOBIOTICS_BY_CYTOCHROME_P450	KEGG_METABOLISM_OF_XENOBIOTICS_BY_CYTOCHROME_P450		28	-0.66557467	-1.5712917	0	0.20168728	0.98	1779	tags=46%, list=16%, signal=55%
WAMUNYOKOLI_OVARIAN_CANCER_LMP_DN	WAMUNYOKOLI_OVARIAN_CANCER_LMP_DN		98	-0.46072876	-1.5699936	0.040816326	0.20269026	0.98	1562	tags=31%, list=14%, signal=35%
KEGG_VIRAL_MYOCARDITIS	KEGG_VIRAL_MYOCARDITIS		26	-0.6069707	-1.5690674	0.01923077	0.20286928	0.98	1842	tags=46%, list=16%, signal=55%
WINTER_HYPOXIA_DN	WINTER_HYPOXIA_DN		24	-0.7780114	-1.5687108	0.02	0.20157292	0.98	961	tags=54%, list=9%, signal=59%
MULLIGHAN_MLL_SIGNATURE_1_DN	MULLIGHAN_MLL_SIGNATURE_1_DN		140	-0.4049998	-1.5673944	0	0.20217796	0.98	1795	tags=29%, list=16%, signal=34%
LIEN_BREAST_CARCINOMA_METAPLASTIC	LIEN_BREAST_CARCINOMA_METAPLASTIC		19	-0.7564748	-1.5661168	0	0.2024106	0.98	1331	tags=53%, list=12%, signal=60%
KEGG_RETINOL_METABOLISM	KEGG_RETINOL_METABOLISM		23	-0.6100813	-1.5640543	0.04761905	0.20311819	0.98	2001	tags=52%, list=18%, signal=63%
HOQUE_METHYLATED_IN_CANCER	HOQUE_METHYLATED_IN_CANCER		37	-0.53040445	-1.5639187	0	0.20167762	0.98	1543	tags=35%, list=14%, signal=41%
GOLDRATH_IMMUNE_MEMORY	GOLDRATH_IMMUNE_MEMORY		52	-0.5483812	-1.5620652	0.057692308	0.20351917	0.98	1796	tags=40%, list=16%, signal=48%
YAGI_AML_WITH_INV_16_TRANSLOCATION	YAGI_AML_WITH_INV_16_TRANSLOCATION		253	-0.3218118	-1.5607884	0.02	0.20430775	0.98	1616	tags=19%, list=14%, signal=22%
STARK_HYPPOCAMPUS_22Q11_DELETION_UP	STARK_HYPPOCAMPUS_22Q11_DELETION_UP		24	-0.48717692	-1.5606735	0.020408163	0.20310543	0.98	2947	tags=50%, list=26%, signal=68%
MULLIGHAN_MLL_SIGNATURE_2_DN	MULLIGHAN_MLL_SIGNATURE_2_DN		166	-0.36523816	-1.5586462	0.01923077	0.20469405	0.98	1795	tags=25%, list=16%, signal=30%
BAELDE_DIABETIC_NEPHROPATHY_UP	BAELDE_DIABETIC_NEPHROPATHY_UP		18	-0.66665304	-1.5574719	0.021276595	0.20499109	0.98	1712	tags=61%, list=15%, signal=72%
RODWELL_AGING_KIDNEY_DN	RODWELL_AGING_KIDNEY_DN		63	-0.4934747	-1.5557384	0.06666667	0.20632602	0.98	2204	tags=43%, list=20%, signal=53%
YAO_TEMPORAL_RESPONSE_TO_PROGESTERONE_CLUSTER_0	YAO_TEMPORAL_RESPONSE_TO_PROGESTERONE_CLUSTER_0		57	-0.5112467	-1.554931	0.02	0.20693767	0.98	1511	tags=35%, list=13%, signal=40%
REACTOME_DIABETES_PATHWAYS	REACTOME_DIABETES_PATHWAYS		263	-0.34650072	-1.5548227	0.08695652	0.20561582	0.98	2437	tags=35%, list=22%, signal=43%
BARIS_THYROID_CANCER_UP	BARIS_THYROID_CANCER_UP		15	-0.5497907	-1.5517236	0.094339624	0.20954125	0.98	2014	tags=40%, list=18%, signal=49%
KEGG_VASCULAR_SMOOTH_MUSCLE_CONTRACTION	KEGG_VASCULAR_SMOOTH_MUSCLE_CONTRACTION		74	-0.4103283	-1.550988	0	0.20935121	0.98	1231	tags=22%, list=11%, signal=24%
EBAUER_MYOGENIC_TARGETS_OF_PAX3_FOXO1_FUSION	EBAUER_MYOGENIC_TARGETS_OF_PAX3_FOXO1_FUSION		38	-0.66632056	-1.550154	0.08	0.20942056	0.98	1546	tags=61%, list=14%, signal=70%
REACTOME_COMPLEMENT_CASCADE	REACTOME_COMPLEMENT_CASCADE		15	-0.67142045	-1.5499425	0.02173913	0.20829377	0.98	765	tags=33%, list=7%, signal=36%
REACTOME_CYTOCHROME_P450_ARRANGED_BY_SUBSTRATE_TYPE	REACTOME_CYTOCHROME_P450_ARRANGED_BY_SUBSTRATE_TYPE		22	-0.6181554	-1.5486561	0	0.20916918	0.98	2453	tags=50%, list=22%, signal=64%
ST_GRANULE_CELL_SURVIVAL_PATHWAY	ST_GRANULE_CELL_SURVIVAL_PATHWAY		15	-0.53480786	-1.5483949	0.06521739	0.2083896	0.98	2497	tags=33%, list=22%, signal=43%
BIOCARTA_PPARA_PATHWAY	BIOCARTA_PPARA_PATHWAY		35	-0.48799515	-1.5480057	0.040816326	0.2073993	0.98	1506	tags=34%, list=13%, signal=39%
LINDGREN_BLADDER_CANCER_CLUSTER_2B	LINDGREN_BLADDER_CANCER_CLUSTER_2B		243	-0.50383735	-1.5458897	0.05263158	0.20948565	0.98	1909	tags=41%, list=17%, signal=48%
CUI_TCF21_TARGETS_UP	CUI_TCF21_TARGETS_UP		22	-0.596675	-1.5445137	0.03846154	0.20946966	0.98	1840	tags=59%, list=16%, signal=71%
REACTOME_SMOOTH_MUSCLE_CONTRACTION	REACTOME_SMOOTH_MUSCLE_CONTRACTION		17	-0.62277067	-1.5431546	0.0754717	0.21007116	0.98	137	tags=18%, list=1%, signal=18%
CHIARADONNA_NEOPLASTIC_TRANSFORMATION_CDC25_DN	CHIARADONNA_NEOPLASTIC_TRANSFORMATION_CDC25_DN		129	-0.43389016	-1.5417379	0.05	0.21080393	0.98	1801	tags=36%, list=16%, signal=43%
TENEDINI_MEGAKARYOCYTE_MARKERS	TENEDINI_MEGAKARYOCYTE_MARKERS		29	-0.47329286	-1.5415162	0.01923077	0.2097549	0.98	2348	tags=41%, list=21%, signal=52%
KEGG_FRUCTOSE_AND_MANNOSE_METABOLISM	KEGG_FRUCTOSE_AND_MANNOSE_METABOLISM		23	-0.5110671	-1.53974	0.06521739	0.21187973	0.98	955	tags=26%, list=9%, signal=28%
LINDGREN_BLADDER_CANCER_CLUSTER_2A_DN	LINDGREN_BLADDER_CANCER_CLUSTER_2A_DN		80	-0.42787525	-1.5396436	0.01724138	0.21066685	0.98	1694	tags=29%, list=15%, signal=34%
REACTOME_GLUCONEOGENESIS	REACTOME_GLUCONEOGENESIS		19	-0.6247096	-1.5394483	0.046511628	0.20968309	0.98	752	tags=37%, list=7%, signal=39%
RAMASWAMY_METASTASIS_DN	RAMASWAMY_METASTASIS_DN		38	-0.48534667	-1.5386838	0	0.2094443	0.98	1647	tags=32%, list=15%, signal=37%
GRUETZMANN_PANCREATIC_CANCER_DN	GRUETZMANN_PANCREATIC_CANCER_DN		147	-0.38453725	-1.5351125	0	0.21386579	0.98	1077	tags=19%, list=10%, signal=21%
BEGUM_TARGETS_OF_PAX3_FOXO1_FUSION_UP	BEGUM_TARGETS_OF_PAX3_FOXO1_FUSION_UP		33	-0.5952181	-1.5339217	0.02173913	0.21438369	0.98	1707	tags=48%, list=15%, signal=57%
GAUSSMANN_MLL_AF4_FUSION_TARGETS_F_DN	GAUSSMANN_MLL_AF4_FUSION_TARGETS_F_DN		22	-0.5834204	-1.533241	0.018867925	0.2143962	0.98	1920	tags=55%, list=17%, signal=66%
WONG_ENDMETRIUM_CANCER_DN	WONG_ENDMETRIUM_CANCER_DN		26	-0.6640011	-1.5311857	0.03773585	0.21679309	0.98	1352	tags=38%, list=12%, signal=44%
STEIN_ESRRA_TARGETS_UP	STEIN_ESRRA_TARGETS_UP		233	-0.3959595	-1.5304501	0.071428575	0.21673329	0.98	2155	tags=38%, list=19%, signal=46%
SIG_CD40PATHWAYMAP	SIG_CD40PATHWAYMAP		23	-0.508035	-1.5295464	0.041666668	0.2167451	0.98	1921	tags=35%, list=17%, signal=42%
TOMLINS_PROSTATE_CANCER_DN	TOMLINS_PROSTATE_CANCER_DN		19	-0.66562843	-1.5291786	0	0.21623635	0.98	767	tags=47%, list=7%, signal=51%
TURASHVILI_BREAST_LOBULAR_CARCINOMA_VS_LOBULAR_NORMAL_UP	TURASHVILI_BREAST_LOBULAR_CARCINOMA_VS_LOBULAR_NORMAL_UP		54	-0.49686137	-1.5278971	0	0.21755996	0.98	1340	tags=31%, list=12%, signal=36%
KEGG_TYROSINE_METABOLISM	KEGG_TYROSINE_METABOLISM		27	-0.5863542	-1.5262542	0.04347826	0.21951352	0.98	667	tags=26%, list=6%, signal=28%
VALK_AML_CLUSTER_4	VALK_AML_CLUSTER_4		18	-0.5273636	-1.5258858	0.06666667	0.21903396	0.98	1724	tags=39%, list=15%, signal=46%
KAAB_HEART_ATRIUM_VS_VENTRICLE_UP	KAAB_HEART_ATRIUM_VS_VENTRICLE_UP		158	-0.4148745	-1.5248669	0.0754717	0.21943894	0.98	1573	tags=27%, list=14%, signal=30%
RODRIGUES_THYROID_CARCINOMA_ANAPLASTIC_DN	RODRIGUES_THYROID_CARCINOMA_ANAPLASTIC_DN		263	-0.3958882	-1.5247618	0	0.21824965	0.98	1767	tags=29%, list=16%, signal=34%
SENESE_HDAC2_TARGETS_DN	SENESE_HDAC2_TARGETS_DN		74	-0.5367758	-1.5243698	0	0.21751663	0.98	1569	tags=42%, list=14%, signal=48%
MOOTHA_PGC	MOOTHA_PGC		263	-0.40384847	-1.5231955	0.05	0.21868008	0.98	2119	tags=34%, list=19%, signal=41%
BIOCARTA_INTEGRIN_PATHWAY	BIOCARTA_INTEGRIN_PATHWAY		25	-0.5542249	-1.5219954	0.05357143	0.21933497	0.98	484	tags=16%, list=4%, signal=17%
NIKOLSKY_BREAST_CANCER_20Q11_AMPLICON	NIKOLSKY_BREAST_CANCER_20Q11_AMPLICON		15	-0.48060963	-1.519708	0.046511628	0.22177929	0.98	340	tags=13%, list=3%, signal=14%
VARELA_ZMPSTE24_TARGETS_DN	VARELA_ZMPSTE24_TARGETS_DN		37	-0.5574439	-1.5178719	0	0.2243114	0.98	1748	tags=43%, list=16%, signal=51%
ROSS_LEUKEMIA_WITH_MLL_FUSIONS	ROSS_LEUKEMIA_WITH_MLL_FUSIONS		49	-0.47027296	-1.5175697	0.071428575	0.22350417	0.98	1994	tags=49%, list=18%, signal=59%
IZADPANAH_STEM_CELL_ADIPOSE_VS_BONE_DN	IZADPANAH_STEM_CELL_ADIPOSE_VS_BONE_DN		65	-0.5207466	-1.5144439	0.04	0.22745927	0.98	1545	tags=49%, list=14%, signal=57%
BASSO_CD40_SIGNALING_DN	BASSO_CD40_SIGNALING_DN		40	-0.5412434	-1.5124755	0	0.23031116	0.98	1419	tags=38%, list=13%, signal=43%
CASORELLI_APL_SECONDARY_VS_DE_NOVO_UP	CASORELLI_APL_SECONDARY_VS_DE_NOVO_UP		19	-0.6427438	-1.5108032	0.057692308	0.23192751	0.98	1712	tags=58%, list=15%, signal=68%
NING_CHRONIC_OBSTRUCTIVE_PULMONARY_DISEASE_UP	NING_CHRONIC_OBSTRUCTIVE_PULMONARY_DISEASE_UP		53	-0.4254836	-1.509594	0.08	0.2329431	0.98	1328	tags=23%, list=12%, signal=26%
REACTOME_FORMATION_OF_FIBRIN_CLOT_CLOTTING_CASCADE	REACTOME_FORMATION_OF_FIBRIN_CLOT_CLOTTING_CASCADE		29	-0.5772648	-1.5076429	0.02	0.23480259	0.98	2321	tags=55%, list=21%, signal=69%
SMID_BREAST_CANCER_BASAL_DN	SMID_BREAST_CANCER_BASAL_DN		387	-0.42300388	-1.5068723	0	0.23520611	0.98	1674	tags=30%, list=15%, signal=34%
KEGG_LINOLEIC_ACID_METABOLISM	KEGG_LINOLEIC_ACID_METABOLISM		15	-0.6249589	-1.5068693	0.045454547	0.23401251	0.98	333	tags=13%, list=3%, signal=14%
MCCABE_HOXC6_TARGETS_CANCER_UP	MCCABE_HOXC6_TARGETS_CANCER_UP		19	-0.48528963	-1.5038459	0.02173913	0.23836471	0.98	2550	tags=37%, list=23%, signal=48%
KEGG_BIOSYNTHESIS_OF_UNSATURATED_FATTY_ACIDS	KEGG_BIOSYNTHESIS_OF_UNSATURATED_FATTY_ACIDS		18	-0.6435115	-1.5002288	0.023809524	0.24371192	0.98	2390	tags=67%, list=21%, signal=85%
BONOME_OVARIAN_CANCER_SURVIVAL_SUBOPTIMAL_DEBULKING	BONOME_OVARIAN_CANCER_SURVIVAL_SUBOPTIMAL_DEBULKING		285	-0.3427492	-1.4984468	0	0.24517508	0.99	1834	tags=22%, list=16%, signal=25%
REACTOME_MUSCLE_CONTRACTION	REACTOME_MUSCLE_CONTRACTION		36	-0.69110656	-1.4983943	0.06122449	0.24391128	0.99	1321	tags=50%, list=12%, signal=57%
BERENJENO_TRANSFORMED_BY_RHOA_DN	BERENJENO_TRANSFORMED_BY_RHOA_DN		293	-0.44185248	-1.4970504	0.040816326	0.24488546	0.99	2090	tags=33%, list=19%, signal=40%
KEGG_BETA_ALANINE_METABOLISM	KEGG_BETA_ALANINE_METABOLISM		19	-0.55731225	-1.4922186	0.04761905	0.25090718	0.99	1722	tags=58%, list=15%, signal=68%
VERHAAK_AML_WITH_NPM1_MUTATED_DN	VERHAAK_AML_WITH_NPM1_MUTATED_DN		144	-0.45138827	-1.4886532	0.02	0.25589836	0.99	1694	tags=39%, list=15%, signal=45%
MCBRYAN_PUBERTAL_BREAST_5_6WK_UP	MCBRYAN_PUBERTAL_BREAST_5_6WK_UP		83	-0.43798086	-1.4879427	0.021276595	0.25589076	0.99	1177	tags=25%, list=11%, signal=28%
REACTOME_NUCLEAR_RECEPTOR_TRANSCRIPTION_PATHWAY	REACTOME_NUCLEAR_RECEPTOR_TRANSCRIPTION_PATHWAY		38	-0.43271196	-1.486924	0	0.2564081	0.99	1878	tags=32%, list=17%, signal=38%
EBAUER_TARGETS_OF_PAX3_FOXO1_FUSION_UP	EBAUER_TARGETS_OF_PAX3_FOXO1_FUSION_UP		124	-0.49195725	-1.4866325	0.022727273	0.2557093	0.99	1674	tags=37%, list=15%, signal=43%
WANG_SMARCE1_TARGETS_UP	WANG_SMARCE1_TARGETS_UP		106	-0.49725097	-1.4858156	0	0.25617844	0.99	1273	tags=34%, list=11%, signal=38%
KANG_IMMORTALIZED_BY_TERT_DN	KANG_IMMORTALIZED_BY_TERT_DN		67	-0.51385623	-1.4855049	0.044444446	0.25568295	0.99	2355	tags=51%, list=21%, signal=64%
DACOSTA_ERCC3_ALLELE_XPCS_VS_TTD_UP	DACOSTA_ERCC3_ALLELE_XPCS_VS_TTD_UP		16	-0.6208623	-1.4831067	0.1	0.25864115	0.99	1419	tags=50%, list=13%, signal=57%
REACTOME_PLATELET_DEGRANULATION	REACTOME_PLATELET_DEGRANULATION		58	-0.4813253	-1.4814858	0.037037037	0.2600678	0.99	1860	tags=36%, list=17%, signal=43%
HOSHIDA_LIVER_CANCER_LATE_RECURRENCE_DN	HOSHIDA_LIVER_CANCER_LATE_RECURRENCE_DN		48	-0.41916835	-1.4814405	0	0.25891066	0.99	2283	tags=35%, list=20%, signal=44%
HOSHIDA_LIVER_CANCER_SUBCLASS_S3	HOSHIDA_LIVER_CANCER_SUBCLASS_S3		200	-0.47702104	-1.4813269	0.025641026	0.2580411	0.99	2036	tags=43%, list=18%, signal=52%
RASHI_RESPONSE_TO_IONIZING_RADIATION_5	RASHI_RESPONSE_TO_IONIZING_RADIATION_5		106	-0.37100396	-1.4807235	0	0.25788546	0.99	2536	tags=39%, list=23%, signal=50%
RADMACHER_AML_PROGNOSIS	RADMACHER_AML_PROGNOSIS		51	-0.48014113	-1.4803948	0.04255319	0.2571573	0.99	1875	tags=39%, list=17%, signal=47%
BROWNE_HCMV_INFECTION_24HR_DN	BROWNE_HCMV_INFECTION_24HR_DN		93	-0.42633066	-1.4800159	0.056603774	0.25644815	0.99	1651	tags=32%, list=15%, signal=38%
KEGG_ARACHIDONIC_ACID_METABOLISM	KEGG_ARACHIDONIC_ACID_METABOLISM		34	-0.56353545	-1.4796586	0.04347826	0.25575292	0.99	1434	tags=35%, list=13%, signal=40%
LIN_NPAS4_TARGETS_UP	LIN_NPAS4_TARGETS_UP		81	-0.34578863	-1.4792143	0.020408163	0.25519356	0.99	1498	tags=20%, list=13%, signal=23%
DAVICIONI_MOLECULAR_ARMS_VS_ERMS_DN	DAVICIONI_MOLECULAR_ARMS_VS_ERMS_DN		105	-0.457515	-1.4776843	0.039215688	0.25642034	0.99	1653	tags=35%, list=15%, signal=41%
CHIARADONNA_NEOPLASTIC_TRANSFORMATION_KRAS_DN	CHIARADONNA_NEOPLASTIC_TRANSFORMATION_KRAS_DN		120	-0.46497905	-1.4767622	0.019607844	0.25699952	0.99	1573	tags=33%, list=14%, signal=38%
CHIARADONNA_NEOPLASTIC_TRANSFORMATION_KRAS_CDC25_DN	CHIARADONNA_NEOPLASTIC_TRANSFORMATION_KRAS_CDC25_DN		39	-0.517668	-1.4766468	0.037037037	0.25607908	0.99	1047	tags=31%, list=9%, signal=34%
GILDEA_METASTASIS	GILDEA_METASTASIS		19	-0.62096924	-1.4764822	0.05882353	0.25523207	0.99	1331	tags=47%, list=12%, signal=54%
HSIAO_LIVER_SPECIFIC_GENES	HSIAO_LIVER_SPECIFIC_GENES		179	-0.4952119	-1.474425	0.048780486	0.25666887	0.99	1774	tags=37%, list=16%, signal=44%
ONDER_CDH1_TARGETS_2_UP	ONDER_CDH1_TARGETS_2_UP		159	-0.49012193	-1.4734142	0.056603774	0.25728124	0.99	1765	tags=41%, list=16%, signal=48%
VANTVEER_BREAST_CANCER_METASTASIS_UP	VANTVEER_BREAST_CANCER_METASTASIS_UP		27	-0.47037685	-1.472368	0.02631579	0.25732583	0.99	746	tags=26%, list=7%, signal=28%
FONTAINE_FOLLICULAR_THYROID_ADENOMA_DN	FONTAINE_FOLLICULAR_THYROID_ADENOMA_DN		39	-0.49184734	-1.471788	0.06666667	0.25710762	0.99	1290	tags=28%, list=12%, signal=32%
ENGELMANN_CANCER_PROGENITORS_UP	ENGELMANN_CANCER_PROGENITORS_UP		34	-0.47510573	-1.4703823	0.035714287	0.2581308	0.99	1743	tags=47%, list=16%, signal=56%
IIZUKA_LIVER_CANCER_PROGRESSION_G2_G3_UP	IIZUKA_LIVER_CANCER_PROGRESSION_G2_G3_UP		15	-0.5881001	-1.4686147	0.07317073	0.2597809	0.99	1290	tags=40%, list=12%, signal=45%
VALK_AML_CLUSTER_2	VALK_AML_CLUSTER_2		17	-0.5451297	-1.4683185	0.055555556	0.25903428	0.99	2676	tags=53%, list=24%, signal=69%
REACTOME_INTEGRIN_CELL_SURFACE_INTERACTIONS	REACTOME_INTEGRIN_CELL_SURFACE_INTERACTIONS		53	-0.49339056	-1.4674952	0.033898305	0.2590981	0.99	1378	tags=34%, list=12%, signal=39%
GRADE_COLON_AND_RECTAL_CANCER_DN	GRADE_COLON_AND_RECTAL_CANCER_DN		49	-0.42011184	-1.4666047	0.02	0.260022	0.99	1557	tags=29%, list=14%, signal=33%
REACTOME_INTEGRIN_ALPHAIIBBETA3_SIGNALING	REACTOME_INTEGRIN_ALPHAIIBBETA3_SIGNALING		17	-0.5112528	-1.4590443	0.039215688	0.27157256	0.99	1378	tags=29%, list=12%, signal=33%
ASGHARZADEH_NEUROBLASTOMA_POOR_SURVIVAL_DN	ASGHARZADEH_NEUROBLASTOMA_POOR_SURVIVAL_DN		20	-0.48991	-1.4578598	0.02	0.272254	0.99	1583	tags=40%, list=14%, signal=47%
LU_AGING_BRAIN_DN	LU_AGING_BRAIN_DN		155	-0.3957164	-1.4571081	0	0.27225745	0.99	1820	tags=32%, list=16%, signal=38%
FONTAINE_PAPILLARY_THYROID_CARCINOMA_DN	FONTAINE_PAPILLARY_THYROID_CARCINOMA_DN		47	-0.4350009	-1.4547611	0.023255814	0.2752415	0.99	1374	tags=26%, list=12%, signal=29%
REACTOME_STRIATED_MUSCLE_CONTRACTION	REACTOME_STRIATED_MUSCLE_CONTRACTION		22	-0.7714165	-1.4547598	0.1	0.27403957	0.99	1545	tags=77%, list=14%, signal=89%
WAMUNYOKOLI_OVARIAN_CANCER_GRADES_1_2_DN	WAMUNYOKOLI_OVARIAN_CANCER_GRADES_1_2_DN		36	-0.5405762	-1.4540303	0.09090909	0.27429864	0.99	1343	tags=39%, list=12%, signal=44%
DACOSTA_ERCC3_ALLELE_XPCS_VS_TTD_DN	DACOSTA_ERCC3_ALLELE_XPCS_VS_TTD_DN		17	-0.58733696	-1.4534873	0.039215688	0.27401787	0.99	407	tags=24%, list=4%, signal=24%
RICKMAN_HEAD_AND_NECK_CANCER_E	RICKMAN_HEAD_AND_NECK_CANCER_E		44	-0.5109282	-1.4531587	0.02	0.27368036	0.99	1025	tags=23%, list=9%, signal=25%
STEIN_ESRRA_TARGETS	STEIN_ESRRA_TARGETS		308	-0.33909598	-1.4526587	0.07317073	0.27337962	0.99	2155	tags=34%, list=19%, signal=41%
HELLER_HDAC_TARGETS_SILENCED_BY_METHYLATION_UP	HELLER_HDAC_TARGETS_SILENCED_BY_METHYLATION_UP		242	-0.38084126	-1.4515512	0	0.27418336	0.99	1604	tags=30%, list=14%, signal=34%
COLIN_PILOCYTIC_ASTROCYTOMA_VS_GLIOBLASTOMA_DN	COLIN_PILOCYTIC_ASTROCYTOMA_VS_GLIOBLASTOMA_DN		16	-0.6078644	-1.4511983	0.11111111	0.27341408	0.99	1640	tags=38%, list=15%, signal=44%
KEGG_INSULIN_SIGNALING_PATHWAY	KEGG_INSULIN_SIGNALING_PATHWAY		86	-0.377002	-1.4509562	0.057692308	0.27271894	0.99	1938	tags=22%, list=17%, signal=27%
MARTORIATI_MDM4_TARGETS_NEUROEPITHELIUM_DN	MARTORIATI_MDM4_TARGETS_NEUROEPITHELIUM_DN		60	-0.49314928	-1.4495616	0.019607844	0.27397892	0.99	1195	tags=30%, list=11%, signal=33%
HAHTOLA_CTCL_CUTANEOUS	HAHTOLA_CTCL_CUTANEOUS		17	-0.48807532	-1.4492841	0.022727273	0.27330312	0.99	569	tags=18%, list=5%, signal=19%
REACTOME_PLATELET_AGGREGATION_PLUG_FORMATION	REACTOME_PLATELET_AGGREGATION_PLUG_FORMATION		19	-0.49759927	-1.4492593	0.06122449	0.2721596	0.99	1378	tags=26%, list=12%, signal=30%
REACTOME_PHASE_II_CONJUGATION	REACTOME_PHASE_II_CONJUGATION		30	-0.47544175	-1.4488461	0.08510638	0.27174863	0.99	1721	tags=33%, list=15%, signal=39%
WEST_ADRENOCORTICAL_TUMOR_MARKERS_DN	WEST_ADRENOCORTICAL_TUMOR_MARKERS_DN		17	-0.64214826	-1.4485613	0.056603774	0.27106228	0.99	2673	tags=59%, list=24%, signal=77%
FLECHNER_BIOPSY_KIDNEY_TRANSPLANT_OK_VS_DONOR_UP	FLECHNER_BIOPSY_KIDNEY_TRANSPLANT_OK_VS_DONOR_UP		340	-0.3444166	-1.4443197	0.12765957	0.27731246	0.99	1604	tags=19%, list=14%, signal=22%
CROONQUIST_STROMAL_STIMULATION_UP	CROONQUIST_STROMAL_STIMULATION_UP		34	-0.5290258	-1.4442104	0.10344828	0.27649364	0.99	1331	tags=41%, list=12%, signal=47%
KONDO_PROSTATE_CANCER_WITH_H3K27ME3	KONDO_PROSTATE_CANCER_WITH_H3K27ME3		81	-0.4813254	-1.4438215	0	0.2759676	0.99	1670	tags=32%, list=15%, signal=37%
BROWNE_HCMV_INFECTION_16HR_DN	BROWNE_HCMV_INFECTION_16HR_DN		50	-0.45400247	-1.4434139	0.05882353	0.27549782	0.99	2360	tags=44%, list=21%, signal=56%
BOQUEST_STEM_CELL_CULTURED_VS_FRESH_DN	BOQUEST_STEM_CELL_CULTURED_VS_FRESH_DN		18	-0.59992594	-1.4431612	0.12962963	0.27470472	0.99	2219	tags=61%, list=20%, signal=76%
BYSTRYKH_HEMATOPOIESIS_STEM_CELL_AND_BRAIN_QTL_TRANS	BYSTRYKH_HEMATOPOIESIS_STEM_CELL_AND_BRAIN_QTL_TRANS		138	-0.33157992	-1.4380107	0	0.2833342	0.99	1999	tags=22%, list=18%, signal=27%
TONKS_TARGETS_OF_RUNX1_RUNX1T1_FUSION_MONOCYTE_DN	TONKS_TARGETS_OF_RUNX1_RUNX1T1_FUSION_MONOCYTE_DN		32	-0.5929508	-1.4371631	0	0.28393996	0.99	2182	tags=47%, list=19%, signal=58%
YAO_TEMPORAL_RESPONSE_TO_PROGESTERONE_CLUSTER_16	YAO_TEMPORAL_RESPONSE_TO_PROGESTERONE_CLUSTER_16		62	-0.5108469	-1.4365046	0.078431375	0.28389928	0.99	1331	tags=35%, list=12%, signal=40%
CHIANG_LIVER_CANCER_SUBCLASS_POLYSOMY7_UP	CHIANG_LIVER_CANCER_SUBCLASS_POLYSOMY7_UP		40	-0.46025974	-1.4362496	0.04347826	0.2834424	0.99	1955	tags=40%, list=17%, signal=48%
DAIRKEE_TERT_TARGETS_DN	DAIRKEE_TERT_TARGETS_DN		41	-0.44397098	-1.4330798	0.06122449	0.2881713	0.99	1937	tags=37%, list=17%, signal=44%
LU_AGING_BRAIN_UP	LU_AGING_BRAIN_UP		88	-0.35690537	-1.4283516	0	0.29486483	0.99	2124	tags=23%, list=19%, signal=28%
ROY_WOUND_BLOOD_VESSEL_UP	ROY_WOUND_BLOOD_VESSEL_UP		34	-0.54999566	-1.4281777	0.12	0.29388964	0.99	1539	tags=38%, list=14%, signal=44%
KEGG_HISTIDINE_METABOLISM	KEGG_HISTIDINE_METABOLISM		20	-0.5433191	-1.4277893	0.02173913	0.29379585	0.99	2308	tags=55%, list=21%, signal=69%
HENDRICKS_SMARCA4_TARGETS_DN	HENDRICKS_SMARCA4_TARGETS_DN		30	-0.5039983	-1.4251574	0.02	0.29762533	1	2414	tags=43%, list=22%, signal=55%
KEGG_PORPHYRIN_AND_CHLOROPHYLL_METABOLISM	KEGG_PORPHYRIN_AND_CHLOROPHYLL_METABOLISM		17	-0.5346744	-1.4248976	0.11904762	0.29692885	1	2148	tags=41%, list=19%, signal=51%
BERTUCCI_MEDULLARY_VS_DUCTAL_BREAST_CANCER_DN	BERTUCCI_MEDULLARY_VS_DUCTAL_BREAST_CANCER_DN		78	-0.4163242	-1.4230874	0.019607844	0.29896483	1	1420	tags=26%, list=13%, signal=29%
NAKAYAMA_SOFT_TISSUE_TUMORS_PCA1_DN	NAKAYAMA_SOFT_TISSUE_TUMORS_PCA1_DN		48	-0.5318236	-1.421197	0.055555556	0.30187294	1	1166	tags=38%, list=10%, signal=42%
YAMASHITA_LIVER_CANCER_STEM_CELL_DN	YAMASHITA_LIVER_CANCER_STEM_CELL_DN		54	-0.4499795	-1.4209605	0.08888889	0.30110508	1	1351	tags=24%, list=12%, signal=27%
VANHARANTA_UTERINE_FIBROID_UP	VANHARANTA_UTERINE_FIBROID_UP		26	-0.5044586	-1.4197233	0.078431375	0.30260015	1	1301	tags=35%, list=12%, signal=39%
KINSEY_TARGETS_OF_EWSR1_FLII_FUSION_DN	KINSEY_TARGETS_OF_EWSR1_FLII_FUSION_DN		171	-0.38724235	-1.419178	0.05172414	0.30265567	1	1544	tags=27%, list=14%, signal=31%
ZHAN_LATE_DIFFERENTIATION_GENES_UP	ZHAN_LATE_DIFFERENTIATION_GENES_UP		17	-0.597978	-1.418484	0.1	0.30263776	1	216	tags=18%, list=2%, signal=18%
NAKAYAMA_SOFT_TISSUE_TUMORS_PCA1_UP	NAKAYAMA_SOFT_TISSUE_TUMORS_PCA1_UP		48	-0.58439255	-1.4176954	0.09259259	0.3026364	1	1778	tags=46%, list=16%, signal=54%
TANG_SENESCENCE_TP53_TARGETS_UP	TANG_SENESCENCE_TP53_TARGETS_UP		16	-0.52515906	-1.4150915	0.104166664	0.30622426	1	841	tags=25%, list=8%, signal=27%
GAUSSMANN_MLL_AF4_FUSION_TARGETS_F_UP	GAUSSMANN_MLL_AF4_FUSION_TARGETS_F_UP		105	-0.4125505	-1.4143573	0.018518519	0.30661866	1	1471	tags=32%, list=13%, signal=37%
KLEIN_PRIMARY_EFFUSION_LYMPHOMA_UP	KLEIN_PRIMARY_EFFUSION_LYMPHOMA_UP		39	-0.40030494	-1.41294	0.06	0.30801857	1	1767	tags=26%, list=16%, signal=30%
PYEON_CANCER_HEAD_AND_NECK_VS_CERVICAL_DN	PYEON_CANCER_HEAD_AND_NECK_VS_CERVICAL_DN		15	-0.5945361	-1.411986	0.08695652	0.3085879	1	1376	tags=40%, list=12%, signal=46%
MOLENAAR_TARGETS_OF_CCND1_AND_CDK4_UP	MOLENAAR_TARGETS_OF_CCND1_AND_CDK4_UP		28	-0.50575435	-1.4115441	0	0.30811423	1	1498	tags=32%, list=13%, signal=37%
BIOCARTA_CHREBP2_PATHWAY	BIOCARTA_CHREBP2_PATHWAY		26	-0.42153123	-1.4114505	0.12765957	0.30708322	1	1931	tags=27%, list=17%, signal=32%
ICHIBA_GRAFT_VERSUS_HOST_DISEASE_D7_DN	ICHIBA_GRAFT_VERSUS_HOST_DISEASE_D7_DN		34	-0.47640568	-1.4109092	0.075	0.3069383	1	1306	tags=29%, list=12%, signal=33%
POOLA_INVASIVE_BREAST_CANCER_DN	POOLA_INVASIVE_BREAST_CANCER_DN		82	-0.43744558	-1.4097766	0.056603774	0.30778998	1	1829	tags=37%, list=16%, signal=43%
RAGHAVACHARI_PLATELET_SPECIFIC_GENES	RAGHAVACHARI_PLATELET_SPECIFIC_GENES		44	-0.4533756	-1.4076369	0.13043478	0.31021678	1	1757	tags=27%, list=16%, signal=32%
ABE_INNER_EAR	ABE_INNER_EAR		18	-0.53631943	-1.4075639	0.078431375	0.30914652	1	1573	tags=50%, list=14%, signal=58%
BROWNE_HCMV_INFECTION_30MIN_UP	BROWNE_HCMV_INFECTION_30MIN_UP		34	-0.46979702	-1.4073911	0.05357143	0.30821276	1	1320	tags=26%, list=12%, signal=30%
REACTOME_IMMUNOREGULATORY_INTERACTIONS_BETWEEN_A_LYMPHOID_AND_A_NON_LYMPHOID_CELL	REACTOME_IMMUNOREGULATORY_INTERACTIONS_BETWEEN_A_LYMPHOID_AND_A_NON_LYMPHOID_CELL		33	-0.62931556	-1.4066933	0.18	0.3083209	1	2173	tags=45%, list=19%, signal=56%
KEGG_HEMATOPOIETIC_CELL_LINEAGE	KEGG_HEMATOPOIETIC_CELL_LINEAGE		53	-0.50385237	-1.4053308	0.06122449	0.3098144	1	1623	tags=32%, list=14%, signal=37%
TAKEDA_TARGETS_OF_NUP98_HOXA9_FUSION_6HR_UP	TAKEDA_TARGETS_OF_NUP98_HOXA9_FUSION_6HR_UP		47	-0.53318965	-1.4029175	0.021276595	0.31330135	1	1384	tags=40%, list=12%, signal=46%
MARCHINI_TRABECTEDIN_RESISTANCE_DN	MARCHINI_TRABECTEDIN_RESISTANCE_DN		33	-0.48727655	-1.402559	0.11111111	0.3127593	1	1341	tags=33%, list=12%, signal=38%
KEGG_ALANINE_ASPARTATE_AND_GLUTAMATE_METABOLISM	KEGG_ALANINE_ASPARTATE_AND_GLUTAMATE_METABOLISM		21	-0.5553902	-1.4008267	0.075	0.3147963	1	1776	tags=57%, list=16%, signal=68%
KEGG_PEROXISOME	KEGG_PEROXISOME		57	-0.4712256	-1.4008251	0.1627907	0.31367204	1	2531	tags=49%, list=23%, signal=63%
JIANG_HYPOXIA_NORMAL	JIANG_HYPOXIA_NORMAL		154	-0.3425598	-1.4004792	0.0754717	0.31305972	1	1346	tags=20%, list=12%, signal=23%
SMID_BREAST_CANCER_LUMINAL_B_DN	SMID_BREAST_CANCER_LUMINAL_B_DN		339	-0.44330943	-1.3993453	0.046511628	0.31421816	1	1565	tags=35%, list=14%, signal=39%
LEE_LIVER_CANCER	LEE_LIVER_CANCER		21	-0.5506745	-1.3979709	0.10638298	0.31482065	1	1859	tags=38%, list=17%, signal=46%
LEE_LIVER_CANCER_TOP50	LEE_LIVER_CANCER_TOP50		21	-0.5506745	-1.3979709	0.10638298	0.31371215	1	1859	tags=38%, list=17%, signal=46%
COWLING_MYCN_TARGETS	COWLING_MYCN_TARGETS		26	-0.52644736	-1.3970321	0.11111111	0.3141743	1	952	tags=35%, list=9%, signal=38%
SHAFFER_IRF4_MULTIPLE_MYELOMA_PROGRAM	SHAFFER_IRF4_MULTIPLE_MYELOMA_PROGRAM		25	-0.48885062	-1.3947365	0.12962963	0.31705838	1	2024	tags=40%, list=18%, signal=49%
XU_GH1_AUTOCRINE_TARGETS_DN	XU_GH1_AUTOCRINE_TARGETS_DN		68	-0.35856506	-1.3946083	0.04	0.3162022	1	1700	tags=25%, list=15%, signal=29%
BENPORATH_PRC2_TARGETS	BENPORATH_PRC2_TARGETS		355	-0.40154114	-1.3934563	0	0.31729773	1	1723	tags=26%, list=15%, signal=30%
MOOTHA_GLYCOLYSIS	MOOTHA_GLYCOLYSIS		15	-0.5653946	-1.3927689	0.12765957	0.31719103	1	752	tags=27%, list=7%, signal=29%
KEGG_INTESTINAL_IMMUNE_NETWORK_FOR_IGA_PRODUCTION	KEGG_INTESTINAL_IMMUNE_NETWORK_FOR_IGA_PRODUCTION		26	-0.56179565	-1.3901843	0.14	0.3203767	1	1514	tags=38%, list=14%, signal=44%
CAVARD_LIVER_CANCER_MALIGNANT_VS_BENIGN	CAVARD_LIVER_CANCER_MALIGNANT_VS_BENIGN		20	-0.5436468	-1.3884625	0.046511628	0.32206854	1	2209	tags=35%, list=20%, signal=44%
KUNINGER_IGF1_VS_PDGFB_TARGETS_UP	KUNINGER_IGF1_VS_PDGFB_TARGETS_UP		32	-0.63089085	-1.3883446	0.14814815	0.32118827	1	1546	tags=69%, list=14%, signal=80%
KEGG_STEROID_HORMONE_BIOSYNTHESIS	KEGG_STEROID_HORMONE_BIOSYNTHESIS		24	-0.48524353	-1.3878999	0.0952381	0.32063186	1	2428	tags=54%, list=22%, signal=69%
YAGI_AML_WITH_11Q23_REARRANGED	YAGI_AML_WITH_11Q23_REARRANGED		231	-0.30729157	-1.3854936	0.03508772	0.32400987	1	1919	tags=25%, list=17%, signal=29%
CERVERA_SDHB_TARGETS_2	CERVERA_SDHB_TARGETS_2		73	-0.40851474	-1.38109	0.04255319	0.3310622	1	1769	tags=34%, list=16%, signal=40%
KEGG_GLYCEROPHOSPHOLIPID_METABOLISM	KEGG_GLYCEROPHOSPHOLIPID_METABOLISM		41	-0.41299015	-1.3806086	0.07317073	0.3310272	1	1793	tags=29%, list=16%, signal=35%
CROMER_METASTASIS_UP	CROMER_METASTASIS_UP		36	-0.3582094	-1.3790157	0.09259259	0.3326422	1	552	tags=11%, list=5%, signal=12%
CAIRO_HEPATOBLASTOMA_DN	CAIRO_HEPATOBLASTOMA_DN		174	-0.39863506	-1.3779855	0.044444446	0.33307892	1	1774	tags=32%, list=16%, signal=37%
SENESE_HDAC1_AND_HDAC2_TARGETS_DN	SENESE_HDAC1_AND_HDAC2_TARGETS_DN		124	-0.41053495	-1.3761827	0.11111111	0.3358702	1	1569	tags=32%, list=14%, signal=37%
DORSAM_HOXA9_TARGETS_DN	DORSAM_HOXA9_TARGETS_DN		17	-0.5133608	-1.3760333	0.0625	0.33495057	1	1230	tags=29%, list=11%, signal=33%
ROSS_AML_OF_FAB_M7_TYPE	ROSS_AML_OF_FAB_M7_TYPE		51	-0.3844818	-1.3759087	0	0.33393583	1	1243	tags=22%, list=11%, signal=24%
KEGG_FOCAL_ADHESION	KEGG_FOCAL_ADHESION		123	-0.40405625	-1.3756548	0.09259259	0.33336544	1	1796	tags=31%, list=16%, signal=36%
LIANG_HEMATOPOIESIS_STEM_CELL_NUMBER_LARGE_VS_TINY_DN	LIANG_HEMATOPOIESIS_STEM_CELL_NUMBER_LARGE_VS_TINY_DN		33	-0.38516298	-1.3748709	0.08163265	0.33375493	1	1650	tags=15%, list=15%, signal=18%
KEGG_SYSTEMIC_LUPUS_ERYTHEMATOSUS	KEGG_SYSTEMIC_LUPUS_ERYTHEMATOSUS		36	-0.4243611	-1.374735	0.06122449	0.33297056	1	532	tags=19%, list=5%, signal=20%
BECKER_TAMOXIFEN_RESISTANCE_UP	BECKER_TAMOXIFEN_RESISTANCE_UP		28	-0.46596095	-1.3746134	0.083333336	0.33196345	1	866	tags=39%, list=8%, signal=42%
KONDO_EZH2_TARGETS	KONDO_EZH2_TARGETS		82	-0.39505148	-1.3744415	0.04347826	0.33102795	1	1331	tags=22%, list=12%, signal=25%
CORRE_MULTIPLE_MYELOMA_UP	CORRE_MULTIPLE_MYELOMA_UP		38	-0.51433074	-1.3737477	0.08888889	0.33125508	1	2314	tags=50%, list=21%, signal=63%
MOROSETTI_FACIOSCAPULOHUMERAL_MUSCULAR_DISTROPHY_UP	MOROSETTI_FACIOSCAPULOHUMERAL_MUSCULAR_DISTROPHY_UP		16	-0.6050784	-1.3736418	0.08	0.33038804	1	1147	tags=56%, list=10%, signal=63%
RIZKI_TUMOR_INVASIVENESS_3D_UP	RIZKI_TUMOR_INVASIVENESS_3D_UP		121	-0.3288654	-1.3677567	0.04347826	0.3391853	1	1712	tags=22%, list=15%, signal=26%
SASSON_RESPONSE_TO_GONADOTROPHINS_UP	SASSON_RESPONSE_TO_GONADOTROPHINS_UP		49	-0.35107994	-1.367691	0.11764706	0.33829498	1	1938	tags=27%, list=17%, signal=32%
URS_ADIPOCYTE_DIFFERENTIATION_DN	URS_ADIPOCYTE_DIFFERENTIATION_DN		20	-0.59647435	-1.367672	0.22222222	0.33727482	1	1434	tags=45%, list=13%, signal=52%
LIU_VAV3_PROSTATE_CARCINOGENESIS_UP	LIU_VAV3_PROSTATE_CARCINOGENESIS_UP		62	-0.5048757	-1.3662884	0.09615385	0.33865306	1	1682	tags=42%, list=15%, signal=49%
FARMER_BREAST_CANCER_CLUSTER_5	FARMER_BREAST_CANCER_CLUSTER_5		18	-0.7780508	-1.3661325	0.06122449	0.3377857	1	2096	tags=89%, list=19%, signal=109%
ACEVEDO_LIVER_CANCER_DN	ACEVEDO_LIVER_CANCER_DN		330	-0.32079786	-1.3660715	0.0625	0.33689716	1	1983	tags=27%, list=18%, signal=32%
APPIERTO_RESPONSE_TO_FENRETINIDE_DN	APPIERTO_RESPONSE_TO_FENRETINIDE_DN		23	-0.4474617	-1.3651428	0.15384616	0.33759034	1	2197	tags=48%, list=20%, signal=59%
ALONSO_METASTASIS_UP	ALONSO_METASTASIS_UP		118	-0.3311202	-1.362792	0.15686275	0.34124443	1	2407	tags=29%, list=21%, signal=36%
MCBRYAN_PUBERTAL_BREAST_5_6WK_DN	MCBRYAN_PUBERTAL_BREAST_5_6WK_DN		85	-0.3891705	-1.3621238	0.12	0.3414532	1	1828	tags=31%, list=16%, signal=36%
SENESE_HDAC1_TARGETS_DN	SENESE_HDAC1_TARGETS_DN		134	-0.3780257	-1.3619348	0.104166664	0.34082285	1	2092	tags=31%, list=19%, signal=38%
MAHADEVAN_IMATINIB_RESISTANCE_UP	MAHADEVAN_IMATINIB_RESISTANCE_UP		15	-0.51522374	-1.3610443	0.05882353	0.34162846	1	1381	tags=40%, list=12%, signal=46%
NING_CHRONIC_OBSTRUCTIVE_PULMONARY_DISEASE_DN	NING_CHRONIC_OBSTRUCTIVE_PULMONARY_DISEASE_DN		50	-0.41854292	-1.3607974	0.078431375	0.34104753	1	1765	tags=24%, list=16%, signal=28%
CHIBA_RESPONSE_TO_TSA_UP	CHIBA_RESPONSE_TO_TSA_UP		32	-0.52093613	-1.3591677	0.104166664	0.34322378	1	1068	tags=34%, list=10%, signal=38%
SMID_BREAST_CANCER_RELAPSE_IN_LUNG_DN	SMID_BREAST_CANCER_RELAPSE_IN_LUNG_DN		20	-0.63998026	-1.3590796	0.06122449	0.34240934	1	1092	tags=60%, list=10%, signal=66%
WOOD_EBV_EBNA1_TARGETS_UP	WOOD_EBV_EBNA1_TARGETS_UP		75	-0.36046192	-1.3562973	0.083333336	0.34693828	1	573	tags=15%, list=5%, signal=15%
REACTOME_MYOGENESSIS	REACTOME_MYOGENESSIS		19	-0.52590007	-1.3562549	0.09756097	0.3460219	1	1426	tags=37%, list=13%, signal=42%
REACTOME_MTOR_SIGNALLING	REACTOME_MTOR_SIGNALLING		15	-0.53189015	-1.3556037	0.11111111	0.34595537	1	2530	tags=40%, list=23%, signal=52%
SHAFFER_IRF4_TARGETS_IN_ACTIVATED_DENDRITIC_CELL	SHAFFER_IRF4_TARGETS_IN_ACTIVATED_DENDRITIC_CELL		43	-0.40079606	-1.3555725	0.08928572	0.34502026	1	1735	tags=28%, list=15%, signal=33%
JAZAERI_BREAST_CANCER_BRCA1_VS_BRCA2_DN	JAZAERI_BREAST_CANCER_BRCA1_VS_BRCA2_DN		30	-0.45552155	-1.3547261	0.12765957	0.34519088	1	1617	tags=37%, list=14%, signal=43%
LEE_LIVER_CANCER_MYC_UP	LEE_LIVER_CANCER_MYC_UP		45	-0.3922171	-1.3540944	0.046511628	0.34505916	1	758	tags=18%, list=7%, signal=19%
SENGUPTA_EBNA1_ANTICORRELATED	SENGUPTA_EBNA1_ANTICORRELATED		73	-0.37109077	-1.3521613	0.12765957	0.34775007	1	1590	tags=21%, list=14%, signal=24%
MORI_SMALL_PRE_BII_LYMPHOCYTE_UP	MORI_SMALL_PRE_BII_LYMPHOCYTE_UP		49	-0.3931063	-1.351908	0.05882353	0.34712976	1	1486	tags=24%, list=13%, signal=28%
KIM_MYC_AMPLIFICATION_TARGETS_UP	KIM_MYC_AMPLIFICATION_TARGETS_UP		106	-0.3197313	-1.3514321	0.115384616	0.34691554	1	1891	tags=25%, list=17%, signal=30%
STARK_PREFRONTAL_CORTEX_22Q11_DELETION_UP	STARK_PREFRONTAL_CORTEX_22Q11_DELETION_UP		93	-0.3451135	-1.3513777	0.074074075	0.34597397	1	1789	tags=23%, list=16%, signal=27%
BIOCARTA_PGC1A_PATHWAY	BIOCARTA_PGC1A_PATHWAY		16	-0.5001969	-1.3509057	0.13725491	0.34609893	1	1207	tags=31%, list=11%, signal=35%
RODRIGUES_DCC_TARGETS_DN	RODRIGUES_DCC_TARGETS_DN		74	-0.3833839	-1.3500664	0.06382979	0.34679535	1	1694	tags=28%, list=15%, signal=33%
TURASHVILI_BREAST_DUCTAL_CARCINOMA_VS_DUCTAL_NORMAL_DN	TURASHVILI_BREAST_DUCTAL_CARCINOMA_VS_DUCTAL_NORMAL_DN		92	-0.39934132	-1.3494496	0.02	0.34698227	1	1676	tags=34%, list=15%, signal=39%
DAIRKEE_CANCER_PRONE_RESPONSE_BPA	DAIRKEE_CANCER_PRONE_RESPONSE_BPA		33	-0.4169074	-1.3493501	0.075	0.34618664	1	1771	tags=30%, list=16%, signal=36%
RIZKI_TUMOR_INVASIVENESS_3D_DN	RIZKI_TUMOR_INVASIVENESS_3D_DN		150	-0.3246045	-1.3491997	0.06122449	0.34537512	1	1515	tags=23%, list=14%, signal=27%
BOYLAN_MULTIPLE_MYELOMA_D_UP	BOYLAN_MULTIPLE_MYELOMA_D_UP		45	-0.43222407	-1.3476523	0.14	0.34711787	1	2026	tags=36%, list=18%, signal=43%
KANG_IMMORTALIZED_BY_TERT_UP	KANG_IMMORTALIZED_BY_TERT_UP		55	-0.4155586	-1.345238	0.09615385	0.35114178	1	2110	tags=35%, list=19%, signal=42%
ST_WNT_BETA_CATENIN_PATHWAY	ST_WNT_BETA_CATENIN_PATHWAY		24	-0.4649863	-1.3432497	0.12280702	0.35351717	1	1848	tags=33%, list=17%, signal=40%
SMITH_TERT_TARGETS_DN	SMITH_TERT_TARGETS_DN		49	-0.41545215	-1.3421719	0.08695652	0.35509545	1	1701	tags=33%, list=15%, signal=38%
OSADA_ASCL1_TARGETS_UP	OSADA_ASCL1_TARGETS_UP		31	-0.48938608	-1.3418484	0.12820514	0.35460576	1	1599	tags=39%, list=14%, signal=45%
CHEN_LVAD_SUPPORT_OF_FAILING_HEART_DN	CHEN_LVAD_SUPPORT_OF_FAILING_HEART_DN		33	-0.48928148	-1.3413286	0.10638298	0.3545996	1	1731	tags=48%, list=15%, signal=57%
HATADA_METHYLATED_IN_LUNG_CANCER_UP	HATADA_METHYLATED_IN_LUNG_CANCER_UP		178	-0.36972114	-1.3406254	0.06122449	0.354738	1	1587	tags=25%, list=14%, signal=28%
HAHTOLA_SEZARY_SYNDROM_DN	HAHTOLA_SEZARY_SYNDROM_DN		22	-0.5596743	-1.3400279	0.11320755	0.3547648	1	1680	tags=41%, list=15%, signal=48%
ST_T_CELL_SIGNAL_TRANSDUCTION	ST_T_CELL_SIGNAL_TRANSDUCTION		33	-0.4834474	-1.3395369	0.2	0.3547183	1	1946	tags=36%, list=17%, signal=44%
ONKEN_UVEAL_MELANOMA_DN	ONKEN_UVEAL_MELANOMA_DN		330	-0.30223837	-1.3391765	0.041666668	0.35432565	1	2037	tags=23%, list=18%, signal=27%
GERY_CEBP_TARGETS	GERY_CEBP_TARGETS		94	-0.42043248	-1.3388075	0.0625	0.35421333	1	1014	tags=28%, list=9%, signal=30%
KAAB_FAILED_HEART_ATRIUM_UP	KAAB_FAILED_HEART_ATRIUM_UP		23	-0.46324372	-1.3387464	0.15384616	0.35346624	1	2118	tags=35%, list=19%, signal=43%
KEGG_COMPLEMENT_AND_COAGULATION_CASCADES	KEGG_COMPLEMENT_AND_COAGULATION_CASCADES		54	-0.49075332	-1.3385184	0.094339624	0.35296625	1	2182	tags=43%, list=19%, signal=53%
FINAK_BREAST_CANCER_SDPP_SIGNATURE	FINAK_BREAST_CANCER_SDPP_SIGNATURE		17	-0.6029894	-1.3382939	0.10204082	0.35233802	1	2055	tags=47%, list=18%, signal=58%
ACEVEDO_LIVER_TUMOR_VS_NORMAL_ADJACENT_TISSUE_DN	ACEVEDO_LIVER_TUMOR_VS_NORMAL_ADJACENT_TISSUE_DN		160	-0.37390396	-1.338037	0.040816326	0.3519626	1	2007	tags=31%, list=18%, signal=37%
SASSON_RESPONSE_TO_FORSKOLIN_UP	SASSON_RESPONSE_TO_FORSKOLIN_UP		49	-0.35438555	-1.33802	0.09803922	0.35096553	1	1938	tags=27%, list=17%, signal=32%
PARENT_MTOR_SIGNALING_UP	PARENT_MTOR_SIGNALING_UP		328	-0.29409254	-1.3377869	0.10869565	0.35061884	1	1983	tags=23%, list=18%, signal=27%
SATO_SILENCED_BY_METHYLATION_IN_PANCREATIC_CANCER_1	SATO_SILENCED_BY_METHYLATION_IN_PANCREATIC_CANCER_1		249	-0.36601478	-1.3370905	0.03773585	0.35067958	1	1880	tags=30%, list=17%, signal=35%
DASU_IL6_SIGNALING_UP	DASU_IL6_SIGNALING_UP		35	-0.47902536	-1.3347595	0.2037037	0.35436085	1	952	tags=34%, list=9%, signal=37%
ST_P38_MAPK_PATHWAY	ST_P38_MAPK_PATHWAY		24	-0.4045645	-1.3338217	0.09259259	0.35499233	1	1464	tags=29%, list=13%, signal=33%
ELVIDGE_HIF1A_TARGETS_UP	ELVIDGE_HIF1A_TARGETS_UP		41	-0.37886995	-1.3309138	0.14285715	0.35941082	1	1108	tags=20%, list=10%, signal=22%
PARK_TRETINOIN_RESPONSE_AND_RARA_PLZF_FUSION	PARK_TRETINOIN_RESPONSE_AND_RARA_PLZF_FUSION		16	-0.5351224	-1.3294855	0.16666667	0.36129972	1	1834	tags=50%, list=16%, signal=60%
REACTOME_ADHERENS_JUNCTIONS_INTERACTIONS	REACTOME_ADHERENS_JUNCTIONS_INTERACTIONS		18	-0.47271445	-1.3274765	0.10638298	0.3634311	1	2082	tags=39%, list=19%, signal=48%
ZHU_CMV_ALL_DN	ZHU_CMV_ALL_DN		49	-0.4540763	-1.3263553	0.1521739	0.3644233	1	1150	tags=31%, list=10%, signal=34%
JI_RESPONSE_TO_FSH_UP	JI_RESPONSE_TO_FSH_UP		44	-0.38314906	-1.3259447	0.08888889	0.36406744	1	1795	tags=30%, list=16%, signal=35%
BONCI_TARGETS_OF_MIR15A_AND_MIR16_1	BONCI_TARGETS_OF_MIR15A_AND_MIR16_1		53	-0.36699694	-1.3238027	0.13333334	0.3662862	1	1014	tags=17%, list=9%, signal=19%
KEGG_MAPK_SIGNALING_PATHWAY	KEGG_MAPK_SIGNALING_PATHWAY		172	-0.3123248	-1.3235874	0.057692308	0.3654413	1	2159	tags=27%, list=19%, signal=33%
KUMAR_TARGETS_OF_MLL_AF9_FUSION	KUMAR_TARGETS_OF_MLL_AF9_FUSION		310	-0.34275675	-1.322353	0.07017544	0.3663882	1	1924	tags=31%, list=17%, signal=36%
LEE_LIVER_CANCER_MYC_TGFA_UP	LEE_LIVER_CANCER_MYC_TGFA_UP		46	-0.3938681	-1.3215353	0.10204082	0.3667641	1	801	tags=13%, list=7%, signal=14%
NAKAJIMA_MAST_CELL	NAKAJIMA_MAST_CELL		22	-0.49363005	-1.3213603	0.14634146	0.36606652	1	2258	tags=55%, list=20%, signal=68%
REACTOME_SIGNALING_IN_IMMUNE_SYSTEM	REACTOME_SIGNALING_IN_IMMUNE_SYSTEM		203	-0.3990192	-1.3209183	0.115384616	0.3658894	1	1087	tags=20%, list=10%, signal=21%
VALK_AML_CLUSTER_11	VALK_AML_CLUSTER_11		24	-0.44928703	-1.3199128	0.056603774	0.36614627	1	2026	tags=46%, list=18%, signal=56%
VALK_AML_CLUSTER_15	VALK_AML_CLUSTER_15		17	-0.45373172	-1.3195076	0.078431375	0.36574614	1	1404	tags=35%, list=13%, signal=40%
IVANOVA_HEMATOPOIESIS_STEM_CELL_LONG_TERM	IVANOVA_HEMATOPOIESIS_STEM_CELL_LONG_TERM		65	-0.37165022	-1.3192896	0.02	0.3650993	1	2718	tags=40%, list=24%, signal=53%
DEURIG_T_CELL_PROLYMPHOCYTIC_LEUKEMIA_DN	DEURIG_T_CELL_PROLYMPHOCYTIC_LEUKEMIA_DN		176	-0.33963615	-1.3191228	0.16666667	0.36426923	1	1856	tags=27%, list=17%, signal=32%
MARSON_FOXP3_TARGETS_UP	MARSON_FOXP3_TARGETS_UP		50	-0.4250304	-1.3191202	0.17307693	0.36329266	1	2121	tags=38%, list=19%, signal=47%
DAIRKEE_CANCER_PRONE_RESPONSE_E2	DAIRKEE_CANCER_PRONE_RESPONSE_E2		18	-0.55823404	-1.318353	0.12765957	0.3634249	1	1722	tags=50%, list=15%, signal=59%
GARCIA_TARGETS_OF_FLI1_AND_DAX1_UP	GARCIA_TARGETS_OF_FLI1_AND_DAX1_UP		22	-0.46507695	-1.3183371	0.12280702	0.36248147	1	1282	tags=23%, list=11%, signal=26%
HWANG_PROSTATE_CANCER_MARKERS	HWANG_PROSTATE_CANCER_MARKERS		22	-0.4487659	-1.3179538	0.1	0.3623289	1	1768	tags=36%, list=16%, signal=43%
KAYO_CALORIE_RESTRICTION_MUSCLE_DN	KAYO_CALORIE_RESTRICTION_MUSCLE_DN		47	-0.36093384	-1.3162543	0.13043478	0.3649124	1	1800	tags=26%, list=16%, signal=30%
SESTO_RESPONSE_TO_UV_C8	SESTO_RESPONSE_TO_UV_C8		49	-0.43790787	-1.315909	0.11764706	0.36486474	1	1870	tags=35%, list=17%, signal=41%
BREDEMEYER_RAG_SIGNALING_NOT_VIA_ATM_UP	BREDEMEYER_RAG_SIGNALING_NOT_VIA_ATM_UP		29	-0.38746658	-1.315753	0.07692308	0.36415744	1	1478	tags=24%, list=13%, signal=28%
ROSS_AML_WITH_PML_RARA_FUSION	ROSS_AML_WITH_PML_RARA_FUSION		43	-0.47384253	-1.3150275	0.104166664	0.36464372	1	1776	tags=35%, list=16%, signal=41%
CHEBOTAEV_GR_TARGETS_DN	CHEBOTAEV_GR_TARGETS_DN		73	-0.43901843	-1.3138367	0.0625	0.36594832	1	1606	tags=32%, list=14%, signal=37%
RUTELLA_RESPONSE_TO_HGF_VS_CSF2RB_AND_IL4_UP	RUTELLA_RESPONSE_TO_HGF_VS_CSF2RB_AND_IL4_UP		248	-0.3400995	-1.3136694	0.037037037	0.36539662	1	1770	tags=29%, list=16%, signal=33%
ZHAN_MULTIPLE_MYELOMA_MF_UP	ZHAN_MULTIPLE_MYELOMA_MF_UP		29	-0.46136132	-1.3133281	0.20408164	0.36498752	1	1366	tags=28%, list=12%, signal=31%
KEGG_NOTCH_SIGNALING_PATHWAY	KEGG_NOTCH_SIGNALING_PATHWAY		31	-0.39710367	-1.3111211	0.1509434	0.368594	1	1102	tags=19%, list=10%, signal=21%
MAHADEVAN_IMATINIB_RESISTANCE_DN	MAHADEVAN_IMATINIB_RESISTANCE_DN		16	-0.59180266	-1.3110415	0.15555556	0.36779845	1	2195	tags=56%, list=20%, signal=70%
SCHUETZ_BREAST_CANCER_DUCTAL_INVASIVE_UP	SCHUETZ_BREAST_CANCER_DUCTAL_INVASIVE_UP		223	-0.4914949	-1.3106441	0.16666667	0.3674793	1	1869	tags=43%, list=17%, signal=51%
STOSSI_RESPONSE_TO_ESTRADIOL	STOSSI_RESPONSE_TO_ESTRADIOL		26	-0.4611531	-1.3084785	0.093023255	0.3707578	1	1888	tags=42%, list=17%, signal=51%
DAVICIONI_MOLECULAR_ARMS_VS_ERMS_UP	DAVICIONI_MOLECULAR_ARMS_VS_ERMS_UP		184	-0.2723404	-1.3081182	0.041666668	0.37033272	1	1852	tags=21%, list=17%, signal=25%
WANG_ESOPHAGUS_CANCER_VS_NORMAL_DN	WANG_ESOPHAGUS_CANCER_VS_NORMAL_DN		57	-0.35720855	-1.3066391	0.17391305	0.37192374	1	1707	tags=28%, list=15%, signal=33%
GRAHAM_NORMAL_QUIESCENT_VS_NORMAL_DIVIDING_UP	GRAHAM_NORMAL_QUIESCENT_VS_NORMAL_DIVIDING_UP		35	-0.4757466	-1.3046979	0.2	0.3741639	1	1518	tags=34%, list=14%, signal=40%
RIGGI_EWING_SARCOMA_PROGENITOR_UP	RIGGI_EWING_SARCOMA_PROGENITOR_UP		227	-0.36269158	-1.3041481	0.078431375	0.3742526	1	1785	tags=32%, list=16%, signal=37%
MARZEC_IL2_SIGNALING_DN	MARZEC_IL2_SIGNALING_DN		21	-0.43700188	-1.3038032	0.1	0.37399268	1	1148	tags=24%, list=10%, signal=26%
ROVERSI_GLIOMA_COPY_NUMBER_DN	ROVERSI_GLIOMA_COPY_NUMBER_DN		35	-0.3421249	-1.3037444	0.125	0.37314942	1	3384	tags=43%, list=30%, signal=61%
TSAI_RESPONSE_TO_IONIZING_RADIATION	TSAI_RESPONSE_TO_IONIZING_RADIATION		84	-0.35217872	-1.3019583	0.16363636	0.37550297	1	1300	tags=24%, list=12%, signal=27%
MAHAJAN_RESPONSE_TO_IL1A_UP	MAHAJAN_RESPONSE_TO_IL1A_UP		45	-0.43328014	-1.3017988	0.0625	0.3748706	1	1734	tags=31%, list=15%, signal=37%
HOSHIDA_LIVER_CANCER_SURVIVAL_DN	HOSHIDA_LIVER_CANCER_SURVIVAL_DN		82	-0.3463859	-1.3005415	0.13043478	0.37641168	1	1586	tags=23%, list=14%, signal=27%
XU_GH1_EXOGENOUS_TARGETS_DN	XU_GH1_EXOGENOUS_TARGETS_DN		56	-0.40691733	-1.3002673	0.14285715	0.37612966	1	2013	tags=30%, list=18%, signal=37%
KAYO_AGING_MUSCLE_DN	KAYO_AGING_MUSCLE_DN		82	-0.3108499	-1.2996213	0.08510638	0.3766809	1	1586	tags=21%, list=14%, signal=24%
VART_KSHV_INFECTION_ANGIOGENIC_MARKERS_UP	VART_KSHV_INFECTION_ANGIOGENIC_MARKERS_UP		122	-0.42668822	-1.2988969	0.055555556	0.3774628	1	1494	tags=32%, list=13%, signal=36%
XU_HGF_SIGNALING_NOT_VIA_AKT1_48HR_UP	XU_HGF_SIGNALING_NOT_VIA_AKT1_48HR_UP		25	-0.44200763	-1.2986785	0.094339624	0.37687054	1	1419	tags=32%, list=13%, signal=37%
VECCHI_GASTRIC_CANCER_ADVANCED_VS_EARLY_UP	VECCHI_GASTRIC_CANCER_ADVANCED_VS_EARLY_UP		105	-0.45510003	-1.2977564	0.08	0.37787664	1	1648	tags=40%, list=15%, signal=46%
BOYLAN_MULTIPLE_MYELOMA_C_UP	BOYLAN_MULTIPLE_MYELOMA_C_UP		19	-0.46668383	-1.2964275	0.11627907	0.3797545	1	1980	tags=47%, list=18%, signal=57%
KESHELAVA_MULTIPLE_DRUG_RESISTANCE	KESHELAVA_MULTIPLE_DRUG_RESISTANCE		46	-0.31881544	-1.2952201	0.14285715	0.3810234	1	1068	tags=15%, list=10%, signal=17%
LEE_LIVER_CANCER_E2F1_UP	LEE_LIVER_CANCER_E2F1_UP		48	-0.4207445	-1.2948613	0.13207547	0.38067424	1	673	tags=21%, list=6%, signal=22%
PAPASPYRIDONOS_UNSTABLE_ATEROSCLEROTIC_PLAQUE_DN	PAPASPYRIDONOS_UNSTABLE_ATEROSCLEROTIC_PLAQUE_DN		27	-0.5073679	-1.2942334	0.12962963	0.38083714	1	1249	tags=41%, list=11%, signal=46%
SASSON_RESPONSE_TO_FORSKOLIN_DN	SASSON_RESPONSE_TO_FORSKOLIN_DN		46	-0.3762745	-1.293408	0.09090909	0.38168973	1	1246	tags=22%, list=11%, signal=24%
BREDEMEYER_RAG_SIGNALING_NOT_VIA_ATM_DN	BREDEMEYER_RAG_SIGNALING_NOT_VIA_ATM_DN		42	-0.38129634	-1.2903992	0.13207547	0.38630787	1	2675	tags=36%, list=24%, signal=47%
MULLIGHAN_NPM1_MUTATED_SIGNATURE_1_UP	MULLIGHAN_NPM1_MUTATED_SIGNATURE_1_UP		148	-0.29107735	-1.2885759	0.07272727	0.38866827	1	2054	tags=28%, list=18%, signal=34%
TARTE_PLASMA_CELL_VS_PLASMABLAST_UP	TARTE_PLASMA_CELL_VS_PLASMABLAST_UP		240	-0.3521085	-1.2885686	0.056603774	0.387718	1	2123	tags=30%, list=19%, signal=37%
NADERI_BREAST_CANCER_PROGNOSIS_DN	NADERI_BREAST_CANCER_PROGNOSIS_DN		17	-0.5096418	-1.2875438	0.16666667	0.38862523	1	1198	tags=35%, list=11%, signal=39%
HUANG_DASATINIB_RESISTANCE_UP	HUANG_DASATINIB_RESISTANCE_UP		52	-0.42937678	-1.2864826	0.2	0.3895423	1	1729	tags=35%, list=15%, signal=41%
ST_TUMOR_NECROSIS_FACTOR_PATHWAY	ST_TUMOR_NECROSIS_FACTOR_PATHWAY		18	-0.41682267	-1.2862449	0.21276596	0.38896483	1	2389	tags=39%, list=21%, signal=49%
BOYLAN_MULTIPLE_MYELOMA_D_CLUSTER_UP	BOYLAN_MULTIPLE_MYELOMA_D_CLUSTER_UP		18	-0.5088945	-1.2861729	0.06382979	0.38817653	1	2002	tags=44%, list=18%, signal=54%
REACTOME_NEUROTRANSMITTER_RELEASE_CYCLE	REACTOME_NEUROTRANSMITTER_RELEASE_CYCLE		18	-0.4955237	-1.2857256	0.15686275	0.38814133	1	2980	tags=50%, list=27%, signal=68%
REACTOME_METABOLISM_OF_AMINO_ACIDS	REACTOME_METABOLISM_OF_AMINO_ACIDS		129	-0.3399133	-1.2850225	0.16666667	0.38872123	1	1776	tags=27%, list=16%, signal=32%
REACTOME_BOTULINUM_NEUROTOXICITY	REACTOME_BOTULINUM_NEUROTOXICITY		15	-0.49946186	-1.284916	0.12244898	0.3880362	1	3625	tags=67%, list=32%, signal=98%
HU_ANGIOGENESIS_DN	HU_ANGIOGENESIS_DN		21	-0.4100015	-1.2844788	0.19607843	0.38794613	1	322	tags=14%, list=3%, signal=15%
BIOCARTA_NO1_PATHWAY	BIOCARTA_NO1_PATHWAY		18	-0.49074966	-1.284327	0.1764706	0.38739595	1	1860	tags=28%, list=17%, signal=33%
TONKS_TARGETS_OF_RUNX1_RUNX1T1_FUSION_HSC_DN	TONKS_TARGETS_OF_RUNX1_RUNX1T1_FUSION_HSC_DN		121	-0.40930817	-1.2842549	0.19607843	0.38649073	1	2397	tags=36%, list=21%, signal=46%
ROSS_AML_WITH_MLL_FUSIONS	ROSS_AML_WITH_MLL_FUSIONS		53	-0.40416548	-1.2834753	0.12244898	0.38694364	1	1994	tags=42%, list=18%, signal=50%
BOYLAN_MULTIPLE_MYELOMA_PCA3_UP	BOYLAN_MULTIPLE_MYELOMA_PCA3_UP		32	-0.42408246	-1.2828518	0.15384616	0.38695696	1	1776	tags=38%, list=16%, signal=44%
REACTOME_DOWNSTREAM_TCR_SIGNALING	REACTOME_DOWNSTREAM_TCR_SIGNALING		20	-0.49002957	-1.2815009	0.23809524	0.38881782	1	3384	tags=50%, list=30%, signal=72%
YOSHIOKA_LIVER_CANCER_EARLY_RECURRENCE_DN	YOSHIOKA_LIVER_CANCER_EARLY_RECURRENCE_DN		33	-0.33057696	-1.2813617	0.11111111	0.38819242	1	1455	tags=21%, list=13%, signal=24%
KEGG_HYPERTROPHIC_CARDIOMYOPATHY_HCM	KEGG_HYPERTROPHIC_CARDIOMYOPATHY_HCM		55	-0.42869946	-1.2810766	0.16666667	0.38772452	1	1952	tags=31%, list=17%, signal=37%
KEGG_CALCIUM_SIGNALING_PATHWAY	KEGG_CALCIUM_SIGNALING_PATHWAY		117	-0.35511014	-1.2786562	0.14583333	0.39122874	1	1294	tags=21%, list=12%, signal=24%
TURASHVILI_BREAST_LOBULAR_CARCINOMA_VS_DUCTAL_NORMAL_DN	TURASHVILI_BREAST_LOBULAR_CARCINOMA_VS_DUCTAL_NORMAL_DN		51	-0.41084337	-1.2777796	0.10638298	0.39171603	1	543	tags=18%, list=5%, signal=18%
HOSHIDA_LIVER_CANCER_LATE_RECURRENCE_UP	HOSHIDA_LIVER_CANCER_LATE_RECURRENCE_UP		41	-0.4342788	-1.2771524	0.11111111	0.39225686	1	1675	tags=29%, list=15%, signal=34%
RHEIN_ALL_GLUCOCORTICOID_THERAPY_UP	RHEIN_ALL_GLUCOCORTICOID_THERAPY_UP		47	-0.38110346	-1.2760217	0.07692308	0.3932426	1	1511	tags=34%, list=13%, signal=39%
LIU_CDX2_TARGETS_UP	LIU_CDX2_TARGETS_UP		31	-0.4384718	-1.2757921	0.12765957	0.39261225	1	1350	tags=32%, list=12%, signal=37%
ZHANG_ANTIVIRAL_RESPONSE_TO_RIBAVIRIN_DN	ZHANG_ANTIVIRAL_RESPONSE_TO_RIBAVIRIN_DN		28	-0.45323613	-1.2756484	0.17857143	0.39200172	1	1830	tags=50%, list=16%, signal=60%
JAATINEN_HEMATOPOIETIC_STEM_CELL_DN	JAATINEN_HEMATOPOIETIC_STEM_CELL_DN		136	-0.44083273	-1.2749279	0.14893617	0.39217	1	1830	tags=36%, list=16%, signal=43%
LUCAS_HNF4A_TARGETS_UP	LUCAS_HNF4A_TARGETS_UP		34	-0.3897134	-1.2744565	0.1521739	0.39228725	1	1968	tags=41%, list=18%, signal=50%
CHARAFE_BREAST_CANCER_LUMINAL_VS_MESENCHYMAL_DN	CHARAFE_BREAST_CANCER_LUMINAL_VS_MESENCHYMAL_DN		258	-0.372283	-1.2742345	0.15789473	0.39171594	1	1686	tags=29%, list=15%, signal=34%
KEGG_ETHER_LIPID_METABOLISM	KEGG_ETHER_LIPID_METABOLISM		22	-0.4482951	-1.2721003	0.12195122	0.39451262	1	333	tags=14%, list=3%, signal=14%
RODWELL_AGING_KIDNEY_NO_BLOOD_UP	RODWELL_AGING_KIDNEY_NO_BLOOD_UP		104	-0.37538964	-1.2704324	0.13207547	0.3963548	1	1869	tags=31%, list=17%, signal=37%
CAIRO_LIVER_DEVELOPMENT_DN	CAIRO_LIVER_DEVELOPMENT_DN		177	-0.3928417	-1.2702771	0.10638298	0.39574283	1	2348	tags=41%, list=21%, signal=51%
BOYLAN_MULTIPLE_MYELOMA_PCA1_UP	BOYLAN_MULTIPLE_MYELOMA_PCA1_UP		78	-0.48063007	-1.2700415	0.13333334	0.39533675	1	1829	tags=41%, list=16%, signal=49%
MCGARVEY_SILENCED_BY_METHYLATION_IN_COLON_CANCER	MCGARVEY_SILENCED_BY_METHYLATION_IN_COLON_CANCER		33	-0.4487371	-1.2697037	0.11320755	0.3949204	1	1381	tags=27%, list=12%, signal=31%
RICKMAN_HEAD_AND_NECK_CANCER_B	RICKMAN_HEAD_AND_NECK_CANCER_B		23	-0.47223642	-1.2694935	0.13725491	0.39435568	1	741	tags=30%, list=7%, signal=33%
DOUGLAS_BMI1_TARGETS_UP	DOUGLAS_BMI1_TARGETS_UP		331	-0.28877875	-1.2690443	0.10869565	0.39436382	1	2484	tags=33%, list=22%, signal=41%
HELLER_HDAC_TARGETS_UP	HELLER_HDAC_TARGETS_UP		163	-0.33005682	-1.2677495	0.12962963	0.39577267	1	1225	tags=22%, list=11%, signal=24%
MCBRYAN_PUBERTAL_BREAST_3_4WK_UP	MCBRYAN_PUBERTAL_BREAST_3_4WK_UP		149	-0.37915236	-1.2671286	0.1632653	0.39612594	1	1538	tags=28%, list=14%, signal=31%
BORCZUK_MALIGNANT_MESOTHELIOMA_DN	BORCZUK_MALIGNANT_MESOTHELIOMA_DN		63	-0.4083212	-1.2670721	0.08888889	0.39530188	1	2670	tags=35%, list=24%, signal=46%
CROMER_METASTASIS_DN	CROMER_METASTASIS_DN		43	-0.36575857	-1.266919	0.16363636	0.39464152	1	547	tags=16%, list=5%, signal=17%
WINNEPENNINCKX_MELANOMA_METASTASIS_DN	WINNEPENNINCKX_MELANOMA_METASTASIS_DN		26	-0.5073994	-1.2665879	0.1764706	0.39428675	1	1434	tags=38%, list=13%, signal=44%
REACTOME_INTRINSIC_PATHWAY	REACTOME_INTRINSIC_PATHWAY		15	-0.49276564	-1.2663277	0.18181819	0.39379886	1	2561	tags=47%, list=23%, signal=60%
HOFFMANN_SMALL_PRE_BII_TO_IMMATURE_B_LYMPHOCYTE_UP	HOFFMANN_SMALL_PRE_BII_TO_IMMATURE_B_LYMPHOCYTE_UP		35	-0.40966603	-1.264243	0.19298245	0.39689723	1	1987	tags=34%, list=18%, signal=42%
YOSHIOKA_LIVER_CANCER_EARLY_RECURRENCE_UP	YOSHIOKA_LIVER_CANCER_EARLY_RECURRENCE_UP		20	-0.437894	-1.2639	0.12244898	0.39667508	1	924	tags=20%, list=8%, signal=22%
ALCALAY_AML_BY_NPM1_LOCALIZATION_UP	ALCALAY_AML_BY_NPM1_LOCALIZATION_UP		96	-0.3484991	-1.2636207	0.12962963	0.39635882	1	1602	tags=26%, list=14%, signal=30%
CHIANG_LIVER_CANCER_SUBCLASS_INTERFERON_DN	CHIANG_LIVER_CANCER_SUBCLASS_INTERFERON_DN		19	-0.45638743	-1.2624354	0.14	0.39752924	1	1388	tags=32%, list=12%, signal=36%
DOANE_RESPONSE_TO_ANDROGEN_UP	DOANE_RESPONSE_TO_ANDROGEN_UP		95	-0.33126834	-1.2620398	0.18367347	0.39730498	1	1833	tags=27%, list=16%, signal=32%
WEINMANN_ADAPTATION_TO_HYPOXIA_DN	WEINMANN_ADAPTATION_TO_HYPOXIA_DN		27	-0.46693155	-1.2616274	0.17307693	0.39695233	1	1200	tags=41%, list=11%, signal=46%
GU_PDEF_TARGETS_UP	GU_PDEF_TARGETS_UP		47	-0.47050464	-1.2614607	0.17021276	0.39640447	1	1426	tags=38%, list=13%, signal=44%
REACTOME_PHOSPHOLIPASE_CMEDIATED_CASCADE	REACTOME_PHOSPHOLIPASE_CMEDIATED_CASCADE		16	-0.47485092	-1.2607136	0.14893617	0.39709026	1	2594	tags=31%, list=23%, signal=41%
HADDAD_B_LYMPHOCYTE_PROGENITOR	HADDAD_B_LYMPHOCYTE_PROGENITOR		144	-0.31536543	-1.2548735	0.09090909	0.40628383	1	1897	tags=26%, list=17%, signal=31%
ACEVEDO_LIVER_CANCER_WITH_H3K27ME3_UP	ACEVEDO_LIVER_CANCER_WITH_H3K27ME3_UP		121	-0.37057987	-1.2543247	0.12244898	0.40640363	1	1822	tags=28%, list=16%, signal=33%
GEISS_RESPONSE_TO_DSRNA_UP	GEISS_RESPONSE_TO_DSRNA_UP		25	-0.41673708	-1.2540891	0.16	0.4061158	1	1657	tags=36%, list=15%, signal=42%
MENSE_HYPOXIA_UP	MENSE_HYPOXIA_UP		57	-0.39907458	-1.2538145	0.14285715	0.40558308	1	1880	tags=37%, list=17%, signal=44%
ST_GAQ_PATHWAY	ST_GAQ_PATHWAY		17	-0.45465228	-1.2536161	0.1875	0.4048808	1	1938	tags=41%, list=17%, signal=50%
BOYLAN_MULTIPLE_MYELOMA_C_D_DN	BOYLAN_MULTIPLE_MYELOMA_C_D_DN		175	-0.41473195	-1.2535361	0.125	0.40415922	1	1557	tags=33%, list=14%, signal=37%
SMIRNOV_CIRCULATING_ENDOTHELIOCYTES_IN_CANCER_UP	SMIRNOV_CIRCULATING_ENDOTHELIOCYTES_IN_CANCER_UP		107	-0.36402947	-1.2533184	0.05882353	0.40364525	1	1397	tags=28%, list=12%, signal=32%
MORI_SMALL_PRE_BII_LYMPHOCYTE_DN	MORI_SMALL_PRE_BII_LYMPHOCYTE_DN		46	-0.3547369	-1.2523144	0.1632653	0.40456235	1	1047	tags=20%, list=9%, signal=21%
YAO_TEMPORAL_RESPONSE_TO_PROGESTERONE_CLUSTER_13	YAO_TEMPORAL_RESPONSE_TO_PROGESTERONE_CLUSTER_13		135	-0.32421064	-1.2512008	0.31707317	0.40564305	1	2592	tags=33%, list=23%, signal=43%
BOYAULT_LIVER_CANCER_SUBCLASS_G123_DN	BOYAULT_LIVER_CANCER_SUBCLASS_G123_DN		34	-0.4536879	-1.2506956	0.1590909	0.4055871	1	1758	tags=41%, list=16%, signal=49%
MODY_HIPPOCAMPUS_POSTNATAL	MODY_HIPPOCAMPUS_POSTNATAL		22	-0.40294912	-1.250216	0.13725491	0.40591493	1	2341	tags=36%, list=21%, signal=46%
KAAB_FAILED_HEART_ATRIUM_DN	KAAB_FAILED_HEART_ATRIUM_DN		96	-0.30158874	-1.2489383	0.21818182	0.40753514	1	1757	tags=22%, list=16%, signal=26%
KEGG_DILATED_CARDIOMYOPATHY	KEGG_DILATED_CARDIOMYOPATHY		63	-0.412414	-1.248707	0.19607843	0.40706894	1	1952	tags=32%, list=17%, signal=38%
BOYAULT_LIVER_CANCER_SUBCLASS_G1_DN	BOYAULT_LIVER_CANCER_SUBCLASS_G1_DN		25	-0.42920446	-1.2481755	0.2173913	0.40713182	1	2026	tags=44%, list=18%, signal=54%
ACEVEDO_METHYLATED_IN_LIVER_CANCER_DN	ACEVEDO_METHYLATED_IN_LIVER_CANCER_DN		317	-0.30475324	-1.2479304	0.056603774	0.4066547	1	2198	tags=28%, list=20%, signal=34%
KOYAMA_SEMA3B_TARGETS_DN	KOYAMA_SEMA3B_TARGETS_DN		152	-0.29666862	-1.2473562	0.074074075	0.40711275	1	1773	tags=28%, list=16%, signal=32%
ACEVEDO_LIVER_CANCER_WITH_H3K9ME3_UP	ACEVEDO_LIVER_CANCER_WITH_H3K9ME3_UP		46	-0.39388332	-1.2461866	0.125	0.40823758	1	1281	tags=17%, list=11%, signal=20%
SASSON_RESPONSE_TO_GONADOTROPHINS_DN	SASSON_RESPONSE_TO_GONADOTROPHINS_DN		46	-0.37869394	-1.2461345	0.078431375	0.4074533	1	1246	tags=22%, list=11%, signal=24%
CHARAFE_BREAST_CANCER_BASAL_VS_MESENCHYMAL_DN	CHARAFE_BREAST_CANCER_BASAL_VS_MESENCHYMAL_DN		27	-0.45472902	-1.245641	0.1923077	0.40747997	1	1163	tags=30%, list=10%, signal=33%
WINTER_HYPOXIA_METAGENE	WINTER_HYPOXIA_METAGENE		149	-0.3302649	-1.2455249	0.14	0.40669033	1	1890	tags=29%, list=17%, signal=34%
ZHAN_MULTIPLE_MYELOMA_CD2_UP	ZHAN_MULTIPLE_MYELOMA_CD2_UP		20	-0.4748583	-1.2454259	0.14285715	0.40606174	1	1435	tags=30%, list=13%, signal=34%
ZHAN_MULTIPLE_MYELOMA_CD2_DN	ZHAN_MULTIPLE_MYELOMA_CD2_DN		22	-0.42983198	-1.2442328	0.1627907	0.407845	1	1423	tags=27%, list=13%, signal=31%
REACTOME_METABOLISM_OF_VITAMINS_AND_COFACTORS	REACTOME_METABOLISM_OF_VITAMINS_AND_COFACTORS		28	-0.36132845	-1.2426419	0.18421052	0.40953583	1	1077	tags=21%, list=10%, signal=24%
BIOCARTA_CTLA4_PATHWAY	BIOCARTA_CTLA4_PATHWAY		15	-0.5931416	-1.24216	0.27659574	0.40969786	1	1623	tags=33%, list=14%, signal=39%
YAGI_AML_WITH_T_8_21_TRANSLOCATION	YAGI_AML_WITH_T_8_21_TRANSLOCATION		228	-0.2761179	-1.2408444	0.1754386	0.41144353	1	1653	tags=20%, list=15%, signal=23%
TAKEDA_TARGETS_OF_NUP98_HOXA9_FUSION_10D_DN	TAKEDA_TARGETS_OF_NUP98_HOXA9_FUSION_10D_DN		81	-0.40143788	-1.2397778	0.22222222	0.41238353	1	1273	tags=26%, list=11%, signal=29%
POTTI_CYTOXAN_SENSITIVITY	POTTI_CYTOXAN_SENSITIVITY		24	-0.41677436	-1.2389029	0.18181819	0.41315708	1	1220	tags=25%, list=11%, signal=28%
FONTAINE_THYROID_TUMOR_UNCERTAIN_MALIGNANCY_DN	FONTAINE_THYROID_TUMOR_UNCERTAIN_MALIGNANCY_DN		18	-0.479769	-1.2387359	0.25531915	0.4125936	1	809	tags=22%, list=7%, signal=24%
DOANE_BREAST_CANCER_ESR1_UP	DOANE_BREAST_CANCER_ESR1_UP		70	-0.3681714	-1.2381961	0.11111111	0.41288257	1	1988	tags=37%, list=18%, signal=45%
RIGGI_EWING_SARCOMA_PROGENITOR_DN	RIGGI_EWING_SARCOMA_PROGENITOR_DN		114	-0.3724371	-1.2376473	0.16949153	0.41307208	1	1486	tags=32%, list=13%, signal=37%
REACTOME_BASIGIN_INTERACTIONS	REACTOME_BASIGIN_INTERACTIONS		21	-0.45925444	-1.2373363	0.18367347	0.41285616	1	969	tags=24%, list=9%, signal=26%
RIGGINS_TAMOXIFEN_RESISTANCE_UP	RIGGINS_TAMOXIFEN_RESISTANCE_UP		45	-0.3777356	-1.2371517	0.16	0.41229466	1	983	tags=22%, list=9%, signal=24%
FERRANDO_T_ALL_WITH_MLL_ENL_FUSION_UP	FERRANDO_T_ALL_WITH_MLL_ENL_FUSION_UP		52	-0.37076882	-1.2346976	0.18518518	0.41599414	1	1426	tags=23%, list=13%, signal=26%
YAGI_AML_WITH_T_9_11_TRANSLOCATION	YAGI_AML_WITH_T_9_11_TRANSLOCATION		91	-0.3091847	-1.2343298	0.14814815	0.41579452	1	2230	tags=27%, list=20%, signal=34%
REACTOME_HEMOSTASIS	REACTOME_HEMOSTASIS		194	-0.35543585	-1.2330889	0.14545454	0.41732666	1	1765	tags=26%, list=16%, signal=30%
LU_TUMOR_ANGIOGENESIS_UP	LU_TUMOR_ANGIOGENESIS_UP		15	-0.5004856	-1.2322801	0.26	0.41813377	1	1102	tags=40%, list=10%, signal=44%
SENGUPTA_NASOPHARYNGEAL_CARCINOMA_WITH_LMP1_UP	SENGUPTA_NASOPHARYNGEAL_CARCINOMA_WITH_LMP1_UP		186	-0.3223711	-1.2317942	0.12765957	0.4180363	1	1561	tags=23%, list=14%, signal=26%
UDAYAKUMAR_MED1_TARGETS_DN	UDAYAKUMAR_MED1_TARGETS_DN		146	-0.3003588	-1.2315291	0.10344828	0.41778675	1	1531	tags=21%, list=14%, signal=24%
REACTOME_G_ALPHA_S_SIGNALLING_EVENTS	REACTOME_G_ALPHA_S_SIGNALLING_EVENTS		79	-0.34654123	-1.2315015	0.15384616	0.41698635	1	1990	tags=27%, list=18%, signal=32%
MARTORIATI_MDM4_TARGETS_FETAL_LIVER_DN	MARTORIATI_MDM4_TARGETS_FETAL_LIVER_DN		202	-0.3097873	-1.2313479	0.1875	0.41643488	1	1950	tags=25%, list=17%, signal=30%
ACEVEDO_NORMAL_TISSUE_ADJACENT_TO_LIVER_TUMOR_DN	ACEVEDO_NORMAL_TISSUE_ADJACENT_TO_LIVER_TUMOR_DN		236	-0.26287198	-1.2307475	0.24444444	0.41642824	1	2283	tags=26%, list=20%, signal=32%
FULCHER_INFLAMMATORY_RESPONSE_LECTIN_VS_LPS_DN	FULCHER_INFLAMMATORY_RESPONSE_LECTIN_VS_LPS_DN		235	-0.33214408	-1.2301987	0.13461539	0.4163697	1	1694	tags=27%, list=15%, signal=31%
GAUSSMANN_MLL_AF4_FUSION_TARGETS_E_UP	GAUSSMANN_MLL_AF4_FUSION_TARGETS_E_UP		56	-0.46135893	-1.2296116	0.16666667	0.41640937	1	1857	tags=48%, list=17%, signal=58%
LINDGREN_BLADDER_CANCER_HIGH_RECURRENCE	LINDGREN_BLADDER_CANCER_HIGH_RECURRENCE		32	-0.4682196	-1.2281148	0.18181819	0.4179402	1	2090	tags=41%, list=19%, signal=50%
RUTELLA_RESPONSE_TO_HGF_UP	RUTELLA_RESPONSE_TO_HGF_UP		258	-0.3169845	-1.2257559	0.14035088	0.42164388	1	2072	tags=29%, list=19%, signal=35%
HOUSTIS_ROS	HOUSTIS_ROS		26	-0.3879611	-1.225467	0.25	0.42119485	1	2316	tags=46%, list=21%, signal=58%
YU_MYC_TARGETS_DN	YU_MYC_TARGETS_DN		42	-0.4592611	-1.2252854	0.2982456	0.42077625	1	1275	tags=29%, list=11%, signal=32%
VALK_AML_CLUSTER_13	VALK_AML_CLUSTER_13		16	-0.45738623	-1.2247664	0.23636363	0.4209621	1	1349	tags=31%, list=12%, signal=35%
MARTINEZ_RESPONSE_TO_TRABECTEDIN_UP	MARTINEZ_RESPONSE_TO_TRABECTEDIN_UP		46	-0.32273844	-1.2241518	0.25925925	0.42124638	1	1922	tags=28%, list=17%, signal=34%
WANG_PROSTATE_CANCER_ANDROGEN_INDEPENDENT	WANG_PROSTATE_CANCER_ANDROGEN_INDEPENDENT		35	-0.35824168	-1.2235618	0.19607843	0.4213544	1	1605	tags=26%, list=14%, signal=30%
RIZ_ERYTHROID_DIFFERENTIATION_6HR	RIZ_ERYTHROID_DIFFERENTIATION_6HR		29	-0.4139914	-1.2227911	0.24444444	0.42207792	1	2613	tags=45%, list=23%, signal=58%
COLDREN_GEFITINIB_RESISTANCE_UP	COLDREN_GEFITINIB_RESISTANCE_UP		41	-0.3446383	-1.2225108	0.1754386	0.42185938	1	1816	tags=20%, list=16%, signal=23%
MELLMAN_TUT1_TARGETS_DN	MELLMAN_TUT1_TARGETS_DN		31	-0.37817836	-1.2207566	0.2244898	0.42452547	1	2308	tags=42%, list=21%, signal=53%
YAO_TEMPORAL_RESPONSE_TO_PROGESTERONE_CLUSTER_6	YAO_TEMPORAL_RESPONSE_TO_PROGESTERONE_CLUSTER_6		50	-0.38967174	-1.2203318	0.1509434	0.42441016	1	818	tags=22%, list=7%, signal=24%
REACTOME_CELL_SURFACE_INTERACTIONS_AT_THE_VASCULAR_WALL	REACTOME_CELL_SURFACE_INTERACTIONS_AT_THE_VASCULAR_WALL		66	-0.40943113	-1.2196368	0.13725491	0.4245891	1	1071	tags=24%, list=10%, signal=27%
XU_GH1_AUTOCRINE_TARGETS_UP	XU_GH1_AUTOCRINE_TARGETS_UP		93	-0.33004948	-1.2185879	0.14583333	0.42566577	1	1458	tags=27%, list=13%, signal=31%
SHEDDEN_LUNG_CANCER_GOOD_SURVIVAL_A12	SHEDDEN_LUNG_CANCER_GOOD_SURVIVAL_A12		166	-0.3037299	-1.2179443	0.06	0.4257723	1	2009	tags=25%, list=18%, signal=30%
REACTOME_HORMONE_BIOSYNTHESIS	REACTOME_HORMONE_BIOSYNTHESIS		36	-0.4168504	-1.215662	0.1764706	0.42884424	1	1782	tags=25%, list=16%, signal=30%
ASTON_MAJOR_DEPRESSIVE_DISORDER_DN	ASTON_MAJOR_DEPRESSIVE_DISORDER_DN		106	-0.28963253	-1.215594	0.1	0.42811108	1	787	tags=14%, list=7%, signal=15%
HAN_SATB1_TARGETS_UP	HAN_SATB1_TARGETS_UP		183	-0.31669345	-1.2146316	0.16666667	0.42918372	1	1475	tags=26%, list=13%, signal=29%
KEGG_ALPHA_LINOLENIC_ACID_METABOLISM	KEGG_ALPHA_LINOLENIC_ACID_METABOLISM		15	-0.48818782	-1.2143205	0.17391305	0.42904934	1	2102	tags=33%, list=19%, signal=41%
ZHANG_TARGETS_OF_EWSR1_FLI1_FUSION	ZHANG_TARGETS_OF_EWSR1_FLI1_FUSION		57	-0.35918182	-1.2141907	0.21052632	0.42855912	1	1511	tags=28%, list=13%, signal=32%
HADDAD_T_LYMPHOCYTE_AND_NK_PROGENITOR_UP	HADDAD_T_LYMPHOCYTE_AND_NK_PROGENITOR_UP		44	-0.38139933	-1.2127428	0.13207547	0.43069497	1	1028	tags=23%, list=9%, signal=25%
REACTOME_FRS2MEDIATED_CASCADE	REACTOME_FRS2MEDIATED_CASCADE		19	-0.41606626	-1.211068	0.28	0.43302378	1	1008	tags=16%, list=9%, signal=17%
JIANG_TIP30_TARGETS_UP	JIANG_TIP30_TARGETS_UP		34	-0.40949628	-1.2109404	0.21153846	0.43239194	1	1102	tags=29%, list=10%, signal=33%
MARTINEZ_RB1_TARGETS_DN	MARTINEZ_RB1_TARGETS_DN		394	-0.2770927	-1.2091208	0.08510638	0.4349743	1	2249	tags=27%, list=20%, signal=32%
RORIE_TARGETS_OF_EWSR1_FLI1_FUSION_DN	RORIE_TARGETS_OF_EWSR1_FLI1_FUSION_DN		17	-0.5121026	-1.2087574	0.17021276	0.43486464	1	2199	tags=35%, list=20%, signal=44%
VALK_AML_CLUSTER_9	VALK_AML_CLUSTER_9		21	-0.48612484	-1.2086018	0.23076923	0.43424731	1	1736	tags=38%, list=16%, signal=45%
THUM_SYSTOLIC_HEART_FAILURE_UP	THUM_SYSTOLIC_HEART_FAILURE_UP		251	-0.32441866	-1.2085819	0.23214285	0.4334288	1	1408	tags=20%, list=13%, signal=23%
BYSTRYKH_HEMATOPOIESIS_STEM_CELL_QTL_CIS	BYSTRYKH_HEMATOPOIESIS_STEM_CELL_QTL_CIS		105	-0.32643208	-1.2084912	0.2173913	0.4326787	1	2090	tags=29%, list=19%, signal=35%
ZHOU_INFLAMMATORY_RESPONSE_FIMA_UP	ZHOU_INFLAMMATORY_RESPONSE_FIMA_UP		235	-0.30628148	-1.2070463	0.115384616	0.43442893	1	1835	tags=26%, list=16%, signal=30%
XU_CREBBP_TARGETS_DN	XU_CREBBP_TARGETS_DN		34	-0.37935314	-1.2066097	0.24528302	0.43436435	1	2738	tags=41%, list=24%, signal=54%
RAMALHO_STEMNESS_DN	RAMALHO_STEMNESS_DN		57	-0.4468938	-1.2064648	0.27450982	0.43392575	1	1445	tags=30%, list=13%, signal=34%
TARTE_PLASMA_CELL_VS_B_LYMPHOCYTE_DN	TARTE_PLASMA_CELL_VS_B_LYMPHOCYTE_DN		26	-0.46814144	-1.2035633	0.26415095	0.43868253	1	2176	tags=42%, list=19%, signal=52%
SHIPP_DLBCL_VS_FOLLICULAR_LYMPHOMA_DN	SHIPP_DLBCL_VS_FOLLICULAR_LYMPHOMA_DN		29	-0.48184854	-1.2034025	0.24	0.43810454	1	1623	tags=38%, list=14%, signal=44%
KEGG_GLUTATHIONE_METABOLISM	KEGG_GLUTATHIONE_METABOLISM		34	-0.40967432	-1.2027884	0.20833333	0.43828177	1	1425	tags=32%, list=13%, signal=37%
YAO_TEMPORAL_RESPONSE_TO_PROGESTERONE_CLUSTER_5	YAO_TEMPORAL_RESPONSE_TO_PROGESTERONE_CLUSTER_5		25	-0.45851386	-1.2019273	0.23255815	0.43899322	1	1419	tags=32%, list=13%, signal=37%
CHENG_RESPONSE_TO_NICKEL_ACETATE	CHENG_RESPONSE_TO_NICKEL_ACETATE		16	-0.3851237	-1.2014724	0.19148937	0.43897122	1	2148	tags=38%, list=19%, signal=46%
KIM_WT1_TARGETS_8HR_DN	KIM_WT1_TARGETS_8HR_DN		76	-0.31011036	-1.1991032	0.14035088	0.44237286	1	1536	tags=24%, list=14%, signal=27%
WEINMANN_ADAPTATION_TO_HYPOXIA_UP	WEINMANN_ADAPTATION_TO_HYPOXIA_UP		18	-0.47384852	-1.1989799	0.1509434	0.4418643	1	1200	tags=39%, list=11%, signal=43%
REACTOME_TIE2_SIGNALING	REACTOME_TIE2_SIGNALING		16	-0.4183888	-1.1983536	0.29411766	0.44217637	1	716	tags=25%, list=6%, signal=27%
YAMASHITA_METHYLATED_IN_PROSTATE_CANCER	YAMASHITA_METHYLATED_IN_PROSTATE_CANCER		44	-0.44526082	-1.1982915	0.18	0.4414851	1	2021	tags=45%, list=18%, signal=55%
BLALOCK_ALZHEIMERS_DISEASE_INCIPIENT_DN	BLALOCK_ALZHEIMERS_DISEASE_INCIPIENT_DN		111	-0.2759881	-1.1974549	0.2037037	0.44203922	1	2283	tags=23%, list=20%, signal=29%
SHIPP_DLBCL_CURED_VS_FATAL_UP	SHIPP_DLBCL_CURED_VS_FATAL_UP		22	-0.40391377	-1.1952311	0.18518518	0.44562745	1	1004	tags=23%, list=9%, signal=25%
HOOI_ST7_TARGETS_UP	HOOI_ST7_TARGETS_UP		39	-0.40670025	-1.1945753	0.18867925	0.44610837	1	1921	tags=36%, list=17%, signal=43%
LIN_NPAS4_TARGETS_DN	LIN_NPAS4_TARGETS_DN		38	-0.34906846	-1.1934283	0.26666668	0.44738856	1	2026	tags=32%, list=18%, signal=38%
BASSO_HAIRY_CELL_LEUKEMIA_DN	BASSO_HAIRY_CELL_LEUKEMIA_DN		50	-0.37713644	-1.1930985	0.1764706	0.4472413	1	1974	tags=32%, list=18%, signal=39%
MCCLUNG_CREB1_TARGETS_DN	MCCLUNG_CREB1_TARGETS_DN		42	-0.35212618	-1.1918613	0.22807017	0.44841996	1	1617	tags=21%, list=14%, signal=25%
YAUCH_HEDGEHOG_SIGNALING_PARACRINE_DN	YAUCH_HEDGEHOG_SIGNALING_PARACRINE_DN		142	-0.36149862	-1.1891112	0.19565217	0.45317364	1	937	tags=23%, list=8%, signal=24%
KEGG_THYROID_CANCER	KEGG_THYROID_CANCER		16	-0.37642974	-1.1890075	0.21428572	0.45248273	1	36	tags=6%, list=0%, signal=6%
REACTOME_CHEMOKINE_RECEPTORS_BIND_CHEMOKINES	REACTOME_CHEMOKINE_RECEPTORS_BIND_CHEMOKINES		42	-0.49750152	-1.1882014	0.3125	0.4533498	1	1039	tags=33%, list=9%, signal=37%
KEGG_ERBB_SIGNALING_PATHWAY	KEGG_ERBB_SIGNALING_PATHWAY		48	-0.2931964	-1.1879696	0.22	0.452862	1	1796	tags=23%, list=16%, signal=27%
NIKOLSKY_MUTATED_AND_AMPLIFIED_IN_BREAST_CANCER	NIKOLSKY_MUTATED_AND_AMPLIFIED_IN_BREAST_CANCER		38	-0.38096365	-1.186748	0.2264151	0.45466372	1	2022	tags=29%, list=18%, signal=35%
AMUNDSON_GENOTOXIC_SIGNATURE	AMUNDSON_GENOTOXIC_SIGNATURE		63	-0.28979632	-1.1866999	0.19642857	0.45389363	1	1068	tags=17%, list=10%, signal=19%
REACTOME_ACTIVATED_TLR4_SIGNALLING	REACTOME_ACTIVATED_TLR4_SIGNALLING		15	-0.4640302	-1.1866509	0.2777778	0.45318583	1	3037	tags=53%, list=27%, signal=73%
KOKKINAKIS_METHIONINE_DEPRIVATION_96HR_UP	KOKKINAKIS_METHIONINE_DEPRIVATION_96HR_UP		75	-0.32607406	-1.1849532	0.14583333	0.45531493	1	1343	tags=21%, list=12%, signal=24%
BIOCARTA_IL12_PATHWAY	BIOCARTA_IL12_PATHWAY		15	-0.52607846	-1.1831323	0.13636364	0.4575775	1	1623	tags=47%, list=14%, signal=55%
ST_GA13_PATHWAY	ST_GA13_PATHWAY		19	-0.3847195	-1.1827526	0.24489796	0.45738316	1	1938	tags=26%, list=17%, signal=32%
WILCOX_PRESPONSE_TO_ROGESTERONE_DN	WILCOX_PRESPONSE_TO_ROGESTERONE_DN		30	-0.46250686	-1.1820446	0.23913044	0.4577872	1	1897	tags=43%, list=17%, signal=52%
ALONSO_METASTASIS_EMT_UP	ALONSO_METASTASIS_EMT_UP		23	-0.4212396	-1.1819175	0.3	0.45712686	1	1331	tags=30%, list=12%, signal=34%
TAVAZOIE_METASTASIS	TAVAZOIE_METASTASIS		49	-0.38737118	-1.1819066	0.21568628	0.4563528	1	2595	tags=43%, list=23%, signal=56%
SESTO_RESPONSE_TO_UV_C6	SESTO_RESPONSE_TO_UV_C6		30	-0.36640745	-1.1809387	0.26923078	0.45771492	1	1775	tags=30%, list=16%, signal=36%
BERENJENO_ROCK_SIGNALING_NOT_VIA_RHOA_DN	BERENJENO_ROCK_SIGNALING_NOT_VIA_RHOA_DN		29	-0.3928802	-1.180206	0.25925925	0.4579251	1	1331	tags=28%, list=12%, signal=31%
BOYAULT_LIVER_CANCER_SUBCLASS_G6_UP	BOYAULT_LIVER_CANCER_SUBCLASS_G6_UP		41	-0.36584553	-1.1790218	0.25	0.45935133	1	889	tags=20%, list=8%, signal=21%
RODRIGUES_THYROID_CARCINOMA_POORLY_DIFFERENTIATED_DN	RODRIGUES_THYROID_CARCINOMA_POORLY_DIFFERENTIATED_DN		385	-0.2816486	-1.1783519	0.25	0.4597635	1	1753	tags=23%, list=16%, signal=26%
ELVIDGE_HYPOXIA_BY_DMOG_DN	ELVIDGE_HYPOXIA_BY_DMOG_DN		37	-0.3851142	-1.1782297	0.26415095	0.45919326	1	1108	tags=22%, list=10%, signal=24%
REACTOME_INNATE_IMMUNITY_SIGNALING	REACTOME_INNATE_IMMUNITY_SIGNALING		68	-0.3164945	-1.177206	0.24074075	0.46043712	1	1664	tags=18%, list=15%, signal=21%
SATO_SILENCED_BY_METHYLATION_IN_PANCREATIC_CANCER_2	SATO_SILENCED_BY_METHYLATION_IN_PANCREATIC_CANCER_2		30	-0.43510386	-1.1769015	0.2037037	0.4602977	1	2170	tags=43%, list=19%, signal=54%
ZHAN_MULTIPLE_MYELOMA_CD1_UP	ZHAN_MULTIPLE_MYELOMA_CD1_UP		28	-0.4013076	-1.1763151	0.25	0.4603005	1	1539	tags=36%, list=14%, signal=41%
LEE_TARGETS_OF_PTCH1_AND_SUFU_UP	LEE_TARGETS_OF_PTCH1_AND_SUFU_UP		65	-0.37378666	-1.1759685	0.19565217	0.46038035	1	1674	tags=34%, list=15%, signal=40%
BOHN_PRIMARY_IMMUNODEFICIENCY_SYNDROM_DN	BOHN_PRIMARY_IMMUNODEFICIENCY_SYNDROM_DN		18	-0.4678007	-1.1759592	0.38181818	0.45959905	1	977	tags=22%, list=9%, signal=24%
KLEIN_PRIMARY_EFFUSION_LYMPHOMA_DN	KLEIN_PRIMARY_EFFUSION_LYMPHOMA_DN		37	-0.44435534	-1.1756824	0.34042552	0.45923078	1	1649	tags=41%, list=15%, signal=47%
GRESHOCK_CANCER_COPY_NUMBER_UP	GRESHOCK_CANCER_COPY_NUMBER_UP		201	-0.23432937	-1.17548	0.21818182	0.4588058	1	1448	tags=15%, list=13%, signal=17%
ZHAN_MULTIPLE_MYELOMA_DN	ZHAN_MULTIPLE_MYELOMA_DN		22	-0.48611003	-1.1734016	0.25454545	0.46230057	1	881	tags=23%, list=8%, signal=25%
WALLACE_PROSTATE_CANCER_RACE_UP	WALLACE_PROSTATE_CANCER_RACE_UP		169	-0.43549815	-1.1732974	0.25	0.46173546	1	1707	tags=34%, list=15%, signal=40%
VALK_AML_WITH_FLT3_ITD	VALK_AML_WITH_FLT3_ITD		26	-0.4331401	-1.1730444	0.30769232	0.46155447	1	1350	tags=35%, list=12%, signal=39%
PEREZ_TP63_TARGETS	PEREZ_TP63_TARGETS		184	-0.31103823	-1.1729066	0.24528302	0.46098825	1	2050	tags=29%, list=18%, signal=35%
KONDO_PROSTATE_CANCER_HCP_WITH_H3K27ME3	KONDO_PROSTATE_CANCER_HCP_WITH_H3K27ME3		47	-0.34567523	-1.1725023	0.24444444	0.46088457	1	2705	tags=34%, list=24%, signal=45%
CHIANG_LIVER_CANCER_SUBCLASS_CTNNB1_DN	CHIANG_LIVER_CANCER_SUBCLASS_CTNNB1_DN		96	-0.38695127	-1.1679509	0.19607843	0.46855357	1	1475	tags=33%, list=13%, signal=38%
MULLIGHAN_NPM1_SIGNATURE_3_UP	MULLIGHAN_NPM1_SIGNATURE_3_UP		188	-0.27324796	-1.1670476	0.11111111	0.4697861	1	1937	tags=26%, list=17%, signal=30%
YAGI_AML_SURVIVAL	YAGI_AML_SURVIVAL		80	-0.2808957	-1.1668245	0.24489796	0.46934053	1	3077	tags=40%, list=27%, signal=55%
MIDORIKAWA_AMPLIFIED_IN_LIVER_CANCER	MIDORIKAWA_AMPLIFIED_IN_LIVER_CANCER		26	-0.36320165	-1.1657027	0.25925925	0.47046033	1	463	tags=8%, list=4%, signal=8%
AKL_HTLV1_INFECTION_DN	AKL_HTLV1_INFECTION_DN		33	-0.4009626	-1.1647669	0.27083334	0.47139335	1	1195	tags=24%, list=11%, signal=27%
SMID_BREAST_CANCER_LUMINAL_B_UP	SMID_BREAST_CANCER_LUMINAL_B_UP		96	-0.3307148	-1.1635233	0.2	0.47321364	1	1674	tags=30%, list=15%, signal=35%
ZHU_CMV_8_HR_DN	ZHU_CMV_8_HR_DN		19	-0.4176729	-1.1622897	0.25	0.47463825	1	1150	tags=26%, list=10%, signal=29%
BROWNE_HCMV_INFECTION_2HR_UP	BROWNE_HCMV_INFECTION_2HR_UP		21	-0.43101844	-1.1616709	0.22	0.47501728	1	1434	tags=38%, list=13%, signal=44%
DANG_REGULATED_BY_MYC_DN	DANG_REGULATED_BY_MYC_DN		167	-0.33111715	-1.1615924	0.2631579	0.47436082	1	1768	tags=29%, list=16%, signal=34%
HAMAI_APOPTOSIS_VIA_TRAIL_DN	HAMAI_APOPTOSIS_VIA_TRAIL_DN		91	-0.32996917	-1.1612217	0.18867925	0.47417402	1	1038	tags=20%, list=9%, signal=22%
MANALO_HYPOXIA_UP	MANALO_HYPOXIA_UP		128	-0.35184586	-1.1608486	0.2962963	0.4739848	1	1768	tags=35%, list=16%, signal=41%
COULOUARN_TEMPORAL_TGFB1_SIGNATURE_DN	COULOUARN_TEMPORAL_TGFB1_SIGNATURE_DN		86	-0.31349495	-1.160674	0.23404256	0.47353736	1	1319	tags=21%, list=12%, signal=24%
CLASPER_LYMPHATIC_VESSELS_DURING_METASTASIS_DN	CLASPER_LYMPHATIC_VESSELS_DURING_METASTASIS_DN		29	-0.5388612	-1.1605042	0.30612245	0.4731451	1	1071	tags=45%, list=10%, signal=49%
TAKEDA_TARGETS_OF_NUP98_HOXA9_FUSION_8D_DN	TAKEDA_TARGETS_OF_NUP98_HOXA9_FUSION_8D_DN		113	-0.40326604	-1.159619	0.25	0.47429603	1	1731	tags=31%, list=15%, signal=36%
DOANE_BREAST_CANCER_CLASSES_UP	DOANE_BREAST_CANCER_CLASSES_UP		41	-0.4348824	-1.1591969	0.22916667	0.47417724	1	2374	tags=46%, list=21%, signal=59%
DEBIASI_APOPTOSIS_BY_REOVIRUS_INFECTION_DN	DEBIASI_APOPTOSIS_BY_REOVIRUS_INFECTION_DN		151	-0.29595822	-1.1572016	0.22	0.47672355	1	1914	tags=22%, list=17%, signal=26%
YAO_TEMPORAL_RESPONSE_TO_PROGESTERONE_CLUSTER_11	YAO_TEMPORAL_RESPONSE_TO_PROGESTERONE_CLUSTER_11		77	-0.3100813	-1.1569072	0.3043478	0.4765287	1	636	tags=10%, list=6%, signal=11%
REACTOME_FGFR_LIGAND_BINDING_AND_ACTIVATION	REACTOME_FGFR_LIGAND_BINDING_AND_ACTIVATION		20	-0.41156465	-1.1558442	0.26	0.4780149	1	1008	tags=15%, list=9%, signal=16%
WATTEL_AUTONOMOUS_THYROID_ADENOMA_DN	WATTEL_AUTONOMOUS_THYROID_ADENOMA_DN		16	-0.50873595	-1.1544951	0.29166666	0.47930536	1	705	tags=31%, list=6%, signal=33%
ZHANG_PROLIFERATING_VS_QUIESCENT	ZHANG_PROLIFERATING_VS_QUIESCENT		32	-0.37346232	-1.1543895	0.19298245	0.47867116	1	1038	tags=19%, list=9%, signal=21%
MCCABE_BOUND_BY_HOXC6	MCCABE_BOUND_BY_HOXC6		180	-0.2548258	-1.1541698	0.19148937	0.47826365	1	1950	tags=21%, list=17%, signal=24%
RUTELLA_RESPONSE_TO_CSF2RB_AND_IL4_UP	RUTELLA_RESPONSE_TO_CSF2RB_AND_IL4_UP		209	-0.29717663	-1.1526853	0.23214285	0.48038515	1	2072	tags=26%, list=19%, signal=31%
ST_WNT_CA2_CYCLIC_GMP_PATHWAY	ST_WNT_CA2_CYCLIC_GMP_PATHWAY		15	-0.4228085	-1.1526482	0.27272728	0.47957778	1	1237	tags=33%, list=11%, signal=37%
NIKOLSKY_BREAST_CANCER_11Q12_Q14_AMPLICON	NIKOLSKY_BREAST_CANCER_11Q12_Q14_AMPLICON		74	-0.29845884	-1.1525261	0.32	0.47900712	1	1420	tags=19%, list=13%, signal=22%
ONDER_CDH1_SIGNALING_VIA_CTNNB1	ONDER_CDH1_SIGNALING_VIA_CTNNB1		52	-0.38671374	-1.1514452	0.3137255	0.48049018	1	1768	tags=33%, list=16%, signal=39%
HELLER_SILENCED_BY_METHYLATION_DN	HELLER_SILENCED_BY_METHYLATION_DN		61	-0.324655	-1.1514213	0.23529412	0.4797268	1	957	tags=16%, list=9%, signal=18%
KEGG_CELL_ADHESION_MOLECULES_CAMS	KEGG_CELL_ADHESION_MOLECULES_CAMS		75	-0.344864	-1.1484449	0.1923077	0.48413587	1	1676	tags=31%, list=15%, signal=36%
RIGGINS_TAMOXIFEN_RESISTANCE_DN	RIGGINS_TAMOXIFEN_RESISTANCE_DN		132	-0.29311973	-1.1477807	0.17857143	0.48444104	1	1932	tags=28%, list=17%, signal=33%
LENAOUR_DENDRITIC_CELL_MATURATION_UP	LENAOUR_DENDRITIC_CELL_MATURATION_UP		65	-0.37780547	-1.1463107	0.2777778	0.4863281	1	1133	tags=23%, list=10%, signal=26%
SU_LIVER	SU_LIVER		42	-0.4231388	-1.1462793	0.25581396	0.48557135	1	1687	tags=33%, list=15%, signal=39%
KEGG_CYTOKINE_CYTOKINE_RECEPTOR_INTERACTION	KEGG_CYTOKINE_CYTOKINE_RECEPTOR_INTERACTION		155	-0.36370033	-1.1453583	0.26530612	0.48675588	1	1651	tags=25%, list=15%, signal=29%
HEIDENBLAD_AMPLICON_8Q24_UP	HEIDENBLAD_AMPLICON_8Q24_UP		18	-0.4109492	-1.1452539	0.26190478	0.4863208	1	1880	tags=39%, list=17%, signal=47%
GRESHOCK_CANCER_COPY_NUMBER_DN	GRESHOCK_CANCER_COPY_NUMBER_DN		208	-0.23328835	-1.1448727	0.23529412	0.48645514	1	1448	tags=15%, list=13%, signal=17%
OKUMURA_INFLAMMATORY_RESPONSE_LPS	OKUMURA_INFLAMMATORY_RESPONSE_LPS		109	-0.28937775	-1.144847	0.19642857	0.48569918	1	2636	tags=38%, list=24%, signal=49%
ELVIDGE_HYPOXIA_DN	ELVIDGE_HYPOXIA_DN		84	-0.27307364	-1.1436948	0.2	0.4870052	1	1108	tags=14%, list=10%, signal=16%
HORIUCHI_WTAP_TARGETS_UP	HORIUCHI_WTAP_TARGETS_UP		160	-0.3080982	-1.1421957	0.25490198	0.4889313	1	1518	tags=24%, list=14%, signal=28%
HOFMANN_CELL_LYMPHOMA_DN	HOFMANN_CELL_LYMPHOMA_DN		23	-0.36647806	-1.1418837	0.27586207	0.48858204	1	2345	tags=35%, list=21%, signal=44%
REACTOME_COSTIMULATION_BY_THE_CD28_FAMILY	REACTOME_COSTIMULATION_BY_THE_CD28_FAMILY		39	-0.39859617	-1.14182	0.29787233	0.48799014	1	809	tags=18%, list=7%, signal=19%
GAJATE_RESPONSE_TO_TRABECTEDIN_UP	GAJATE_RESPONSE_TO_TRABECTEDIN_UP		35	-0.38469848	-1.1396071	0.3265306	0.4916855	1	2024	tags=37%, list=18%, signal=45%
BROWNE_HCMV_INFECTION_48HR_UP	BROWNE_HCMV_INFECTION_48HR_UP		117	-0.3016173	-1.1387225	0.29787233	0.49235064	1	1399	tags=23%, list=12%, signal=26%
CHARAFE_BREAST_CANCER_LUMINAL_VS_BASAL_DN	CHARAFE_BREAST_CANCER_LUMINAL_VS_BASAL_DN		258	-0.31880066	-1.1384823	0.25	0.4919594	1	1734	tags=24%, list=15%, signal=28%
REACTOME_FORMATION_OF_PLATELET_PLUG	REACTOME_FORMATION_OF_PLATELET_PLUG		125	-0.326924	-1.1358517	0.2777778	0.49611223	1	2124	tags=27%, list=19%, signal=33%
DACOSTA_UV_RESPONSE_VIA_ERCC3_COMMON_UP	DACOSTA_UV_RESPONSE_VIA_ERCC3_COMMON_UP		43	-0.30407462	-1.135821	0.2826087	0.4953301	1	1562	tags=23%, list=14%, signal=27%
FRIDMAN_IMMORTALIZATION_DN	FRIDMAN_IMMORTALIZATION_DN		21	-0.42618197	-1.1346611	0.3137255	0.49688593	1	1331	tags=29%, list=12%, signal=32%
YAGI_AML_FAB_MARKERS	YAGI_AML_FAB_MARKERS		126	-0.27521992	-1.133967	0.21568628	0.4973414	1	1887	tags=27%, list=17%, signal=32%
KEGG_PENTOSE_PHOSPHATE_PATHWAY	KEGG_PENTOSE_PHOSPHATE_PATHWAY		19	-0.3512797	-1.1338595	0.25714287	0.49686882	1	2412	tags=42%, list=22%, signal=54%
KEGG_GLYCINE_SERINE_AND_THREONINE_METABOLISM	KEGG_GLYCINE_SERINE_AND_THREONINE_METABOLISM		22	-0.3970139	-1.1337478	0.2857143	0.49619466	1	1105	tags=27%, list=10%, signal=30%
MISHRA_CARCINOMA_ASSOCIATED_FIBROBLAST_DN	MISHRA_CARCINOMA_ASSOCIATED_FIBROBLAST_DN		17	-0.44325352	-1.1331947	0.28	0.4963861	1	1581	tags=29%, list=14%, signal=34%
KEGG_NICOTINATE_AND_NICOTINAMIDE_METABOLISM	KEGG_NICOTINATE_AND_NICOTINAMIDE_METABOLISM		16	-0.37985474	-1.1324492	0.3	0.49736017	1	1911	tags=31%, list=17%, signal=38%
ROSS_ACUTE_MYELOID_LEUKEMIA_CBF	ROSS_ACUTE_MYELOID_LEUKEMIA_CBF		50	-0.34955862	-1.1319673	0.2962963	0.4975871	1	1486	tags=26%, list=13%, signal=30%
ZHANG_BREAST_CANCER_PROGENITORS_DN	ZHANG_BREAST_CANCER_PROGENITORS_DN		88	-0.26289403	-1.1319113	0.21052632	0.49682498	1	1869	tags=22%, list=17%, signal=26%
LI_WILMS_TUMOR	LI_WILMS_TUMOR		20	-0.44740278	-1.1315751	0.3018868	0.49677604	1	1350	tags=35%, list=12%, signal=40%
KEGG_ECM_RECEPTOR_INTERACTION	KEGG_ECM_RECEPTOR_INTERACTION		53	-0.40742514	-1.1311862	0.33333334	0.49663088	1	1499	tags=30%, list=13%, signal=35%
HAMAI_APOPTOSIS_VIA_TRAIL_UP	HAMAI_APOPTOSIS_VIA_TRAIL_UP		209	-0.29275402	-1.129675	0.32	0.49892455	1	1736	tags=21%, list=16%, signal=24%
GOZGIT_ESR1_TARGETS_UP	GOZGIT_ESR1_TARGETS_UP		79	-0.30790874	-1.1291214	0.18	0.49905273	1	2330	tags=37%, list=21%, signal=46%
CHESLER_BRAIN_QTL_CIS	CHESLER_BRAIN_QTL_CIS		56	-0.31087238	-1.1265819	0.2826087	0.5025404	1	1701	tags=25%, list=15%, signal=29%
FRIDMAN_SENESCENCE_UP	FRIDMAN_SENESCENCE_UP		48	-0.35661218	-1.1238801	0.37254903	0.50677246	1	2308	tags=31%, list=21%, signal=39%
UEDA_PERIFERAL_CLOCK	UEDA_PERIFERAL_CLOCK		117	-0.27261603	-1.123721	0.27586207	0.5062089	1	2361	tags=32%, list=21%, signal=41%
YEGNASUBRAMANIAN_PROSTATE_CANCER	YEGNASUBRAMANIAN_PROSTATE_CANCER		70	-0.34454024	-1.1230409	0.27272728	0.5067098	1	1932	tags=33%, list=17%, signal=39%
KIM_RESPONSE_TO_TSA_AND_DECITABINE_UP	KIM_RESPONSE_TO_TSA_AND_DECITABINE_UP		76	-0.317844	-1.1206273	0.26	0.51092535	1	1922	tags=32%, list=17%, signal=38%
REACTOME_SHCMEDIATED_CASCADE	REACTOME_SHCMEDIATED_CASCADE		16	-0.398357	-1.1205137	0.24444444	0.51027304	1	1984	tags=19%, list=18%, signal=23%
BIOCARTA_INTRINSIC_PATHWAY	BIOCARTA_INTRINSIC_PATHWAY		23	-0.4495604	-1.1203997	0.2888889	0.5096646	1	2561	tags=61%, list=23%, signal=79%
REACTOME_NCAM_SIGNALING_FOR_NEURITE_OUT_GROWTH	REACTOME_NCAM_SIGNALING_FOR_NEURITE_OUT_GROWTH		46	-0.3585686	-1.1198634	0.30357143	0.50981206	1	1821	tags=35%, list=16%, signal=41%
FERREIRA_EWINGS_SARCOMA_UNSTABLE_VS_STABLE_DN	FERREIRA_EWINGS_SARCOMA_UNSTABLE_VS_STABLE_DN		56	-0.36712137	-1.1195438	0.32608697	0.5094916	1	1355	tags=20%, list=12%, signal=22%
BOYLAN_MULTIPLE_MYELOMA_PCA3_DN	BOYLAN_MULTIPLE_MYELOMA_PCA3_DN		44	-0.33566692	-1.1188748	0.3137255	0.5100034	1	622	tags=18%, list=6%, signal=19%
MASSARWEH_TAMOXIFEN_RESISTANCE_DN	MASSARWEH_TAMOXIFEN_RESISTANCE_DN		122	-0.27988166	-1.1177661	0.26	0.5115966	1	1506	tags=20%, list=13%, signal=23%
CUI_TCF21_TARGETS_DN	CUI_TCF21_TARGETS_DN		21	-0.4034462	-1.1170192	0.35416666	0.5122156	1	1857	tags=38%, list=17%, signal=46%
BOYLAN_MULTIPLE_MYELOMA_C_CLUSTER_DN	BOYLAN_MULTIPLE_MYELOMA_C_CLUSTER_DN		20	-0.41084048	-1.1159965	0.26923078	0.5132951	1	1017	tags=30%, list=9%, signal=33%
RORIE_TARGETS_OF_EWSR1_FLI1_FUSION_UP	RORIE_TARGETS_OF_EWSR1_FLI1_FUSION_UP		16	-0.4267341	-1.1147512	0.2631579	0.51475435	1	1682	tags=31%, list=15%, signal=37%
CADWELL_ATG16L1_TARGETS_DN	CADWELL_ATG16L1_TARGETS_DN		36	-0.3095416	-1.1140763	0.3	0.51541626	1	1344	tags=17%, list=12%, signal=19%
KEGG_SNARE_INTERACTIONS_IN_VESICULAR_TRANSPORT	KEGG_SNARE_INTERACTIONS_IN_VESICULAR_TRANSPORT		29	-0.34737334	-1.1137679	0.36734694	0.5151926	1	3625	tags=45%, list=32%, signal=66%
SANA_RESPONSE_TO_IFNG_UP	SANA_RESPONSE_TO_IFNG_UP		33	-0.4436954	-1.11245	0.35849056	0.5168462	1	924	tags=30%, list=8%, signal=33%
SHAFFER_IRF4_TARGETS_IN_PLASMA_CELL_VS_MATURE_B_LYMPHOCYTE	SHAFFER_IRF4_TARGETS_IN_PLASMA_CELL_VS_MATURE_B_LYMPHOCYTE		48	-0.3189357	-1.1114998	0.28070176	0.5178468	1	2024	tags=29%, list=18%, signal=35%
REACTOME_AXON_GUIDANCE	REACTOME_AXON_GUIDANCE		109	-0.30964854	-1.1103681	0.3148148	0.5190715	1	1821	tags=26%, list=16%, signal=30%
RICKMAN_HEAD_AND_NECK_CANCER_D	RICKMAN_HEAD_AND_NECK_CANCER_D		18	-0.47502798	-1.1101044	0.29787233	0.51869285	1	2021	tags=50%, list=18%, signal=61%
BHATI_G2M_ARREST_BY_2METHOXYESTRADIOL_DN	BHATI_G2M_ARREST_BY_2METHOXYESTRADIOL_DN		76	-0.31196535	-1.1096836	0.2857143	0.5187207	1	908	tags=14%, list=8%, signal=16%
NATSUME_RESPONSE_TO_INTERFERON_BETA_UP	NATSUME_RESPONSE_TO_INTERFERON_BETA_UP		42	-0.31804374	-1.1096156	0.28846154	0.51799464	1	881	tags=14%, list=8%, signal=15%
REACTOME_PLATELET_ACTIVATION	REACTOME_PLATELET_ACTIVATION		110	-0.32956937	-1.1095085	0.29090908	0.517275	1	2124	tags=29%, list=19%, signal=36%
ZHU_CMV_24_HR_DN	ZHU_CMV_24_HR_DN		39	-0.38592005	-1.1084033	0.3137255	0.51874644	1	1059	tags=26%, list=9%, signal=28%
ST_DIFFERENTIATION_PATHWAY_IN_PC12_CELLS	ST_DIFFERENTIATION_PATHWAY_IN_PC12_CELLS		23	-0.3303806	-1.1068552	0.27450982	0.52101225	1	3216	tags=39%, list=29%, signal=55%
JAATINEN_HEMATOPOIETIC_STEM_CELL_UP	JAATINEN_HEMATOPOIETIC_STEM_CELL_UP		147	-0.3077974	-1.106391	0.3478261	0.5212153	1	1569	tags=24%, list=14%, signal=27%
THUM_SYSTOLIC_HEART_FAILURE_DN	THUM_SYSTOLIC_HEART_FAILURE_DN		110	-0.28226355	-1.1058415	0.29545453	0.5214385	1	1554	tags=16%, list=14%, signal=19%
VART_KSHV_INFECTION_ANGIOGENIC_MARKERS_DN	VART_KSHV_INFECTION_ANGIOGENIC_MARKERS_DN		92	-0.32479554	-1.1055821	0.30769232	0.5212672	1	1363	tags=23%, list=12%, signal=26%
GOZGIT_ESR1_TARGETS_DN	GOZGIT_ESR1_TARGETS_DN		379	-0.2722992	-1.105508	0.25	0.52059	1	1543	tags=21%, list=14%, signal=24%
SAKAI_CHRONIC_HEPATITIS_VS_LIVER_CANCER_DN	SAKAI_CHRONIC_HEPATITIS_VS_LIVER_CANCER_DN		21	-0.40401176	-1.1054736	0.33333334	0.51984286	1	1664	tags=33%, list=15%, signal=39%
WILLERT_WNT_SIGNALING	WILLERT_WNT_SIGNALING		15	-0.41402072	-1.1039515	0.22916667	0.5217654	1	1509	tags=27%, list=13%, signal=31%
WELCSH_BRCA1_TARGETS_1_UP	WELCSH_BRCA1_TARGETS_1_UP		125	-0.26569024	-1.1039382	0.32	0.5209736	1	1290	tags=15%, list=12%, signal=17%
BROWNE_HCMV_INFECTION_20HR_DN	BROWNE_HCMV_INFECTION_20HR_DN		61	-0.3150991	-1.1037034	0.31034482	0.5207068	1	1759	tags=28%, list=16%, signal=33%
REACTOME_TRANSMISSION_ACROSS_CHEMICAL_SYNAPSES	REACTOME_TRANSMISSION_ACROSS_CHEMICAL_SYNAPSES		92	-0.30788028	-1.103029	0.30612245	0.5209788	1	2649	tags=30%, list=24%, signal=40%
REACTOME_NCAM1_INTERACTIONS	REACTOME_NCAM1_INTERACTIONS		34	-0.40320563	-1.1028545	0.3090909	0.5204044	1	1301	tags=35%, list=12%, signal=40%
SENESE_HDAC1_AND_HDAC2_TARGETS_UP	SENESE_HDAC1_AND_HDAC2_TARGETS_UP		117	-0.30835932	-1.1025541	0.2857143	0.5200951	1	1218	tags=18%, list=11%, signal=20%
WATANABE_RECTAL_CANCER_RADIOTHERAPY_RESPONSIVE_UP	WATANABE_RECTAL_CANCER_RADIOTHERAPY_RESPONSIVE_UP		66	-0.2848775	-1.1023595	0.3529412	0.51957095	1	1220	tags=15%, list=11%, signal=17%
REACTOME_NEF_MEDIATES_DOWN_MODULATION_OF_CELL_SURFACE_RECEPTORS_BY_RECRUITING_THEM_TO_CLATHRIN_ADAPTERS	REACTOME_NEF_MEDIATES_DOWN_MODULATION_OF_CELL_SURFACE_RECEPTORS_BY_RECRUITING_THEM_TO_CLATHRIN_ADAPTERS		15	-0.36282754	-1.1022396	0.28846154	0.5189719	1	797	tags=13%, list=7%, signal=14%
BAELDE_DIABETIC_NEPHROPATHY_DN	BAELDE_DIABETIC_NEPHROPATHY_DN		22	-0.4268769	-1.10219	0.30357143	0.5183556	1	1932	tags=45%, list=17%, signal=55%
NEWMAN_ERCC6_TARGETS_DN	NEWMAN_ERCC6_TARGETS_DN		20	-0.45012763	-1.0970753	0.36206895	0.52683884	1	1869	tags=45%, list=17%, signal=54%
REACTOME_AMINO_ACID_TRANSPORT_ACROSS_THE_PLASMA_MEMBRANE	REACTOME_AMINO_ACID_TRANSPORT_ACROSS_THE_PLASMA_MEMBRANE		23	-0.43669277	-1.0960453	0.4	0.5278385	1	635	tags=22%, list=6%, signal=23%
CHIARADONNA_NEOPLASTIC_TRANSFORMATION_CDC25_UP	CHIARADONNA_NEOPLASTIC_TRANSFORMATION_CDC25_UP		87	-0.34584302	-1.0955119	0.31578946	0.5279245	1	1106	tags=21%, list=10%, signal=23%
SETLUR_PROSTATE_CANCER_TMPRSS2_ERG_FUSION_DN	SETLUR_PROSTATE_CANCER_TMPRSS2_ERG_FUSION_DN		15	-0.39979276	-1.0940874	0.22	0.5300886	1	352	tags=13%, list=3%, signal=14%
SAKAI_CHRONIC_HEPATITIS_VS_LIVER_CANCER_UP	SAKAI_CHRONIC_HEPATITIS_VS_LIVER_CANCER_UP		45	-0.2981094	-1.0934134	0.29411766	0.5303104	1	2116	tags=27%, list=19%, signal=33%
RUIZ_TNC_TARGETS_UP	RUIZ_TNC_TARGETS_UP		97	-0.3230321	-1.0930927	0.3508772	0.53026927	1	1632	tags=27%, list=15%, signal=31%
RUTELLA_RESPONSE_TO_CSF2RB_AND_IL4_DN	RUTELLA_RESPONSE_TO_CSF2RB_AND_IL4_DN		190	-0.2828849	-1.0929933	0.33333334	0.52975905	1	1770	tags=26%, list=16%, signal=30%
CREIGHTON_ENDOCRINE_THERAPY_RESISTANCE_5	CREIGHTON_ENDOCRINE_THERAPY_RESISTANCE_5		243	-0.27233577	-1.0908735	0.31914893	0.5328194	1	1767	tags=21%, list=16%, signal=24%
REACTOME_PEROXISOMAL_LIPID_METABOLISM	REACTOME_PEROXISOMAL_LIPID_METABOLISM		15	-0.47279045	-1.0898973	0.45652175	0.53353065	1	1755	tags=53%, list=16%, signal=63%
NIKOLSKY_BREAST_CANCER_7Q21_Q22_AMPLICON	NIKOLSKY_BREAST_CANCER_7Q21_Q22_AMPLICON		35	-0.3238208	-1.0898576	0.26923078	0.5328367	1	2800	tags=37%, list=25%, signal=49%
VALK_AML_CLUSTER_3	VALK_AML_CLUSTER_3		23	-0.3578176	-1.0897093	0.30612245	0.53227156	1	1800	tags=26%, list=16%, signal=31%
LI_CISPLATIN_RESISTANCE_DN	LI_CISPLATIN_RESISTANCE_DN		19	-0.47765726	-1.0891936	0.27083334	0.5326411	1	2880	tags=53%, list=26%, signal=71%
SCHLESINGER_H3K27ME3_IN_NORMAL_AND_METHYLATED_IN_CANCER	SCHLESINGER_H3K27ME3_IN_NORMAL_AND_METHYLATED_IN_CANCER		15	-0.4871169	-1.0879865	0.35416666	0.5344255	1	1894	tags=47%, list=17%, signal=56%
KEGG_ABC_TRANSPORTERS	KEGG_ABC_TRANSPORTERS		27	-0.39567396	-1.086986	0.3962264	0.53572327	1	2347	tags=37%, list=21%, signal=47%
TAKEDA_TARGETS_OF_NUP98_HOXA9_FUSION_10D_UP	TAKEDA_TARGETS_OF_NUP98_HOXA9_FUSION_10D_UP		89	-0.34529108	-1.0869682	0.3207547	0.53496534	1	945	tags=28%, list=8%, signal=30%
KEGG_GNRH_SIGNALING_PATHWAY	KEGG_GNRH_SIGNALING_PATHWAY		71	-0.277555	-1.0864798	0.32608697	0.535087	1	1800	tags=21%, list=16%, signal=25%
BROWNE_HCMV_INFECTION_14HR_DN	BROWNE_HCMV_INFECTION_14HR_DN		164	-0.2516448	-1.0864105	0.3469388	0.5343614	1	1150	tags=18%, list=10%, signal=19%
HUANG_FOXA2_TARGETS_DN	HUANG_FOXA2_TARGETS_DN		24	-0.43189108	-1.0862505	0.37254903	0.53387517	1	2484	tags=63%, list=22%, signal=80%
MARTINEZ_RESPONSE_TO_TRABECTEDIN	MARTINEZ_RESPONSE_TO_TRABECTEDIN		26	-0.33469683	-1.0859582	0.3478261	0.53386515	1	1602	tags=27%, list=14%, signal=31%
REACTOME_CREB_PHOPHORYLATION_THROUGH_THE_ACTIVATION_OF_RAS	REACTOME_CREB_PHOPHORYLATION_THROUGH_THE_ACTIVATION_OF_RAS		17	-0.3995834	-1.0856801	0.3877551	0.53357244	1	1031	tags=24%, list=9%, signal=26%
REACTOME_LIPOPROTEIN_METABOLISM	REACTOME_LIPOPROTEIN_METABOLISM		18	-0.40908232	-1.0853648	0.3	0.5332857	1	2806	tags=44%, list=25%, signal=59%
TARTE_PLASMA_CELL_VS_B_LYMPHOCYTE_UP	TARTE_PLASMA_CELL_VS_B_LYMPHOCYTE_UP		60	-0.32451072	-1.0846325	0.3529412	0.5339295	1	2009	tags=25%, list=18%, signal=30%
KEGG_LEUKOCYTE_TRANSENDOTHELIAL_MIGRATION	KEGG_LEUKOCYTE_TRANSENDOTHELIAL_MIGRATION		85	-0.315991	-1.0845656	0.3137255	0.5333508	1	1885	tags=29%, list=17%, signal=35%
OHM_METHYLATED_IN_ADULT_CANCERS	OHM_METHYLATED_IN_ADULT_CANCERS		17	-0.41336486	-1.0836952	0.35714287	0.53412724	1	1055	tags=29%, list=9%, signal=32%
MCCLUNG_CREB1_TARGETS_UP	MCCLUNG_CREB1_TARGETS_UP		76	-0.29919302	-1.0824964	0.26530612	0.53611434	1	3191	tags=49%, list=28%, signal=68%
HOFFMANN_IMMATURE_TO_MATURE_B_LYMPHOCYTE_DN	HOFFMANN_IMMATURE_TO_MATURE_B_LYMPHOCYTE_DN		24	-0.38428313	-1.0816752	0.38297874	0.53708494	1	1150	tags=25%, list=10%, signal=28%
CREIGHTON_ENDOCRINE_THERAPY_RESISTANCE_1	CREIGHTON_ENDOCRINE_THERAPY_RESISTANCE_1		281	-0.25698373	-1.0814002	0.31707317	0.5368486	1	1609	tags=20%, list=14%, signal=23%
DAVICIONI_TARGETS_OF_PAX_FOXO1_FUSIONS_UP	DAVICIONI_TARGETS_OF_PAX_FOXO1_FUSIONS_UP		156	-0.32063988	-1.0810506	0.30769232	0.5366688	1	1803	tags=28%, list=16%, signal=33%
ZHONG_RESPONSE_TO_AZACITIDINE_AND_TSA_UP	ZHONG_RESPONSE_TO_AZACITIDINE_AND_TSA_UP		100	-0.2819273	-1.0783116	0.28070176	0.5412689	1	635	tags=11%, list=6%, signal=12%
KEGG_CHEMOKINE_SIGNALING_PATHWAY	KEGG_CHEMOKINE_SIGNALING_PATHWAY		129	-0.3126745	-1.0774027	0.3137255	0.5423127	1	1231	tags=18%, list=11%, signal=20%
ZHANG_ANTIVIRAL_RESPONSE_TO_RIBAVIRIN_UP	ZHANG_ANTIVIRAL_RESPONSE_TO_RIBAVIRIN_UP		16	-0.4336015	-1.0766594	0.30612245	0.5430241	1	1216	tags=38%, list=11%, signal=42%
IWANAGA_CARCINOGENESIS_BY_KRAS_UP	IWANAGA_CARCINOGENESIS_BY_KRAS_UP		108	-0.28098503	-1.0764239	0.2777778	0.5426919	1	1692	tags=19%, list=15%, signal=22%
GARGALOVIC_RESPONSE_TO_OXIDIZED_PHOSPHOLIPIDS_BLUE_DN	GARGALOVIC_RESPONSE_TO_OXIDIZED_PHOSPHOLIPIDS_BLUE_DN		31	-0.30610865	-1.0764216	0.36206895	0.54191554	1	2196	tags=32%, list=20%, signal=40%
WOO_LIVER_CANCER_RECURRENCE_UP	WOO_LIVER_CANCER_RECURRENCE_UP		73	-0.37154877	-1.0756376	0.42857143	0.5426849	1	1235	tags=26%, list=11%, signal=29%
JAZAG_TGFB1_SIGNALING_UP	JAZAG_TGFB1_SIGNALING_UP		67	-0.2677591	-1.0752367	0.3877551	0.54279023	1	1300	tags=16%, list=12%, signal=18%
TONKS_TARGETS_OF_RUNX1_RUNX1T1_FUSION_MONOCYTE_UP	TONKS_TARGETS_OF_RUNX1_RUNX1T1_FUSION_MONOCYTE_UP		128	-0.2734037	-1.0742472	0.3888889	0.5439599	1	742	tags=14%, list=7%, signal=15%
FONTAINE_PAPILLARY_THYROID_CARCINOMA_UP	FONTAINE_PAPILLARY_THYROID_CARCINOMA_UP		35	-0.34217757	-1.0734873	0.36	0.54479367	1	2259	tags=29%, list=20%, signal=36%
REACTOME_STEROID_HORMONES	REACTOME_STEROID_HORMONES		17	-0.42345345	-1.0729898	0.39534885	0.5450037	1	1782	tags=29%, list=16%, signal=35%
WU_CELL_MIGRATION	WU_CELL_MIGRATION		120	-0.31231302	-1.072289	0.4	0.5458672	1	1787	tags=28%, list=16%, signal=33%
ZHAN_MULTIPLE_MYELOMA_LB_UP	ZHAN_MULTIPLE_MYELOMA_LB_UP		21	-0.36684036	-1.0706999	0.31914893	0.54810905	1	1917	tags=33%, list=17%, signal=40%
HOLLMAN_APOPTOSIS_VIA_CD40_UP	HOLLMAN_APOPTOSIS_VIA_CD40_UP		129	-0.2587266	-1.0706588	0.28846154	0.5473776	1	1447	tags=16%, list=13%, signal=18%
BILBAN_B_CLL_LPL_UP	BILBAN_B_CLL_LPL_UP		30	-0.33687744	-1.0706389	0.37254903	0.5466153	1	1422	tags=23%, list=13%, signal=27%
PEREZ_TP53_AND_TP63_TARGETS	PEREZ_TP53_AND_TP63_TARGETS		100	-0.28263977	-1.0702852	0.35416666	0.5466065	1	2050	tags=29%, list=18%, signal=35%
KEGG_WNT_SIGNALING_PATHWAY	KEGG_WNT_SIGNALING_PATHWAY		106	-0.28143921	-1.0701543	0.39583334	0.5461546	1	1237	tags=15%, list=11%, signal=17%
MUNSHI_MULTIPLE_MYELOMA_UP	MUNSHI_MULTIPLE_MYELOMA_UP		44	-0.28724346	-1.0689328	0.4181818	0.5475284	1	1827	tags=25%, list=16%, signal=30%
KYNG_DNA_DAMAGE_DN	KYNG_DNA_DAMAGE_DN		68	-0.30713394	-1.0686779	0.35714287	0.54730505	1	1428	tags=19%, list=13%, signal=22%
BERENJENO_TRANSFORMED_BY_RHOA_REVERSIBLY_DN	BERENJENO_TRANSFORMED_BY_RHOA_REVERSIBLY_DN		22	-0.447128	-1.0682473	0.3559322	0.5472172	1	1171	tags=36%, list=10%, signal=41%
KEGG_JAK_STAT_SIGNALING_PATHWAY	KEGG_JAK_STAT_SIGNALING_PATHWAY		88	-0.28644058	-1.0681928	0.36206895	0.5465617	1	1285	tags=18%, list=11%, signal=20%
WATTEL_AUTONOMOUS_THYROID_ADENOMA_UP	WATTEL_AUTONOMOUS_THYROID_ADENOMA_UP		15	-0.42988643	-1.0680479	0.3137255	0.5459478	1	968	tags=33%, list=9%, signal=36%
SHEDDEN_LUNG_CANCER_GOOD_SURVIVAL_A4	SHEDDEN_LUNG_CANCER_GOOD_SURVIVAL_A4		109	-0.31606898	-1.0679303	0.32	0.5454198	1	2328	tags=32%, list=21%, signal=40%
SHEDDEN_LUNG_CANCER_GOOD_SURVIVAL_A5	SHEDDEN_LUNG_CANCER_GOOD_SURVIVAL_A5		34	-0.29813027	-1.066786	0.32692307	0.5466068	1	1561	tags=21%, list=14%, signal=24%
ODONNELL_METASTASIS_UP	ODONNELL_METASTASIS_UP		42	-0.32025433	-1.0666585	0.34042552	0.54599893	1	2032	tags=26%, list=18%, signal=32%
HALMOS_CEBPA_TARGETS_UP	HALMOS_CEBPA_TARGETS_UP		29	-0.36457816	-1.0656095	0.3148148	0.547156	1	1547	tags=28%, list=14%, signal=32%
MCMURRAY_TP53_HRAS_COOPERATION_RESPONSE_DN	MCMURRAY_TP53_HRAS_COOPERATION_RESPONSE_DN		47	-0.35408667	-1.065488	0.3409091	0.5465489	1	1250	tags=26%, list=11%, signal=29%
GARGALOVIC_RESPONSE_TO_OXIDIZED_PHOSPHOLIPIDS_GREY_DN	GARGALOVIC_RESPONSE_TO_OXIDIZED_PHOSPHOLIPIDS_GREY_DN		32	-0.38749805	-1.0653728	0.3888889	0.54594046	1	1052	tags=34%, list=9%, signal=38%
GRABARCZYK_BCL11B_TARGETS_DN	GRABARCZYK_BCL11B_TARGETS_DN		30	-0.356783	-1.0646349	0.37777779	0.54661536	1	1284	tags=27%, list=11%, signal=30%
BERENJENO_ROCK_SIGNALING_NOT_VIA_RHOA_UP	BERENJENO_ROCK_SIGNALING_NOT_VIA_RHOA_UP		24	-0.3967802	-1.0632029	0.40384614	0.54844505	1	748	tags=25%, list=7%, signal=27%
KEGG_SMALL_CELL_LUNG_CANCER	KEGG_SMALL_CELL_LUNG_CANCER		48	-0.2945536	-1.0623372	0.3	0.54926664	1	1815	tags=25%, list=16%, signal=30%
NOUZOVA_METHYLATED_IN_APL	NOUZOVA_METHYLATED_IN_APL		22	-0.3993593	-1.0618645	0.37254903	0.54940736	1	2165	tags=27%, list=19%, signal=34%
DAVIES_MULTIPLE_MYELOMA_VS_MGUS_DN	DAVIES_MULTIPLE_MYELOMA_VS_MGUS_DN		18	-0.42859757	-1.0612653	0.4	0.549844	1	1376	tags=28%, list=12%, signal=32%
WANG_ESOPHAGUS_CANCER_VS_NORMAL_UP	WANG_ESOPHAGUS_CANCER_VS_NORMAL_UP		82	-0.30648488	-1.060971	0.3220339	0.5497049	1	1694	tags=27%, list=15%, signal=31%
HOEBEKE_LYMPHOID_STEM_CELL_UP	HOEBEKE_LYMPHOID_STEM_CELL_UP		49	-0.29964447	-1.0601014	0.3275862	0.550589	1	706	tags=10%, list=6%, signal=11%
EBAUER_TARGETS_OF_PAX3_FOXO1_FUSION_DN	EBAUER_TARGETS_OF_PAX3_FOXO1_FUSION_DN		18	-0.3280027	-1.0599712	0.40425533	0.54999536	1	2233	tags=28%, list=20%, signal=35%
MASSARWEH_RESPONSE_TO_ESTRADIOL	MASSARWEH_RESPONSE_TO_ESTRADIOL		37	-0.31665868	-1.0594976	0.3962264	0.5502883	1	2369	tags=32%, list=21%, signal=41%
WANG_CISPLATIN_RESPONSE_AND_XPC_DN	WANG_CISPLATIN_RESPONSE_AND_XPC_DN		87	-0.27295482	-1.0591832	0.4	0.55016917	1	1557	tags=18%, list=14%, signal=21%
SATO_SILENCED_BY_DEACETYLATION_IN_PANCREATIC_CANCER	SATO_SILENCED_BY_DEACETYLATION_IN_PANCREATIC_CANCER		28	-0.36147422	-1.0589826	0.36956522	0.5499479	1	877	tags=21%, list=8%, signal=23%
GAZDA_DIAMOND_BLACKFAN_ANEMIA_ERYTHROID_DN	GAZDA_DIAMOND_BLACKFAN_ANEMIA_ERYTHROID_DN		240	-0.22359051	-1.0585839	0.33962265	0.54994863	1	2407	tags=25%, list=21%, signal=31%
BIOCARTA_CXCR4_PATHWAY	BIOCARTA_CXCR4_PATHWAY		17	-0.36998814	-1.0579295	0.3529412	0.55030096	1	544	tags=18%, list=5%, signal=19%
LUI_THYROID_CANCER_CLUSTER_2	LUI_THYROID_CANCER_CLUSTER_2		25	-0.34478408	-1.0567783	0.3888889	0.5516804	1	1539	tags=28%, list=14%, signal=32%
BENPORATH_OCT4_TARGETS	BENPORATH_OCT4_TARGETS		150	-0.2557757	-1.0551904	0.29411766	0.55425596	1	1834	tags=22%, list=16%, signal=26%
ONDER_CDH1_TARGETS_1_UP	ONDER_CDH1_TARGETS_1_UP		80	-0.30820137	-1.0546948	0.4	0.55473447	1	2079	tags=26%, list=19%, signal=32%
RASHI_RESPONSE_TO_IONIZING_RADIATION_6	RASHI_RESPONSE_TO_IONIZING_RADIATION_6		70	-0.34170082	-1.054312	0.39215687	0.554693	1	1675	tags=21%, list=15%, signal=25%
REACTOME_CAM_PATHWAY	REACTOME_CAM_PATHWAY		16	-0.39368036	-1.0532482	0.40384614	0.5559428	1	1800	tags=25%, list=16%, signal=30%
VECCHI_GASTRIC_CANCER_ADVANCED_VS_EARLY_DN	VECCHI_GASTRIC_CANCER_ADVANCED_VS_EARLY_DN		78	-0.29864603	-1.052555	0.30232558	0.5565013	1	2014	tags=26%, list=18%, signal=31%
LEE_DIFFERENTIATING_T_LYMPHOCYTE	LEE_DIFFERENTIATING_T_LYMPHOCYTE		77	-0.39635637	-1.0522625	0.3529412	0.55631673	1	2176	tags=27%, list=19%, signal=34%
BIOCARTA_TCR_PATHWAY	BIOCARTA_TCR_PATHWAY		29	-0.3657549	-1.0513395	0.42222223	0.557248	1	1623	tags=31%, list=14%, signal=36%
CONCANNON_APOPTOSIS_BY_EPOXOMICIN_UP	CONCANNON_APOPTOSIS_BY_EPOXOMICIN_UP		142	-0.27022004	-1.0512238	0.35185185	0.55674195	1	1767	tags=20%, list=16%, signal=24%
REACTOME_GENERATION_OF_SECOND_MESSENGER_MOLECULES	REACTOME_GENERATION_OF_SECOND_MESSENGER_MOLECULES		16	-0.49599388	-1.0510262	0.39583334	0.5563331	1	1623	tags=38%, list=14%, signal=44%
SMID_BREAST_CANCER_RELAPSE_IN_BRAIN_DN	SMID_BREAST_CANCER_RELAPSE_IN_BRAIN_DN		43	-0.33492798	-1.0499488	0.44680852	0.55799943	1	1643	tags=26%, list=15%, signal=30%
PARENT_MTOR_SIGNALING_DN	PARENT_MTOR_SIGNALING_DN		26	-0.3382871	-1.0490184	0.34545454	0.5590981	1	2186	tags=31%, list=20%, signal=38%
DUNNE_TARGETS_OF_AML1_MTG8_FUSION_DN	DUNNE_TARGETS_OF_AML1_MTG8_FUSION_DN		15	-0.43160564	-1.0487639	0.3529412	0.5589697	1	751	tags=27%, list=7%, signal=29%
BIOCARTA_CCR3_PATHWAY	BIOCARTA_CCR3_PATHWAY		16	-0.3746513	-1.0484747	0.37209302	0.5587588	1	1148	tags=25%, list=10%, signal=28%
ZHAN_MULTIPLE_MYELOMA_CD1_VS_CD2_UP	ZHAN_MULTIPLE_MYELOMA_CD1_VS_CD2_UP		43	-0.32913706	-1.0484151	0.46666667	0.5580352	1	1539	tags=30%, list=14%, signal=35%
JAZAG_TGFB1_SIGNALING_DN	JAZAG_TGFB1_SIGNALING_DN		26	-0.3362923	-1.0483007	0.2857143	0.5574692	1	2222	tags=27%, list=20%, signal=34%
TIAN_TNF_SIGNALING_VIA_NFKB	TIAN_TNF_SIGNALING_VIA_NFKB		16	-0.46077728	-1.0475062	0.44444445	0.5579944	1	2024	tags=38%, list=18%, signal=46%
OUYANG_PROSTATE_CANCER_PROGRESSION_DN	OUYANG_PROSTATE_CANCER_PROGRESSION_DN		15	-0.38143545	-1.0470024	0.37777779	0.55834246	1	2012	tags=33%, list=18%, signal=41%
NELSON_RESPONSE_TO_ANDROGEN_UP	NELSON_RESPONSE_TO_ANDROGEN_UP		55	-0.32908398	-1.0461165	0.40350878	0.5592521	1	1768	tags=31%, list=16%, signal=37%
UZONYI_RESPONSE_TO_LEUKOTRIENE_AND_THROMBIN	UZONYI_RESPONSE_TO_LEUKOTRIENE_AND_THROMBIN		28	-0.35072172	-1.0458503	0.42857143	0.55891615	1	1768	tags=32%, list=16%, signal=38%
XU_HGF_TARGETS_REPRESSED_BY_AKT1_DN	XU_HGF_TARGETS_REPRESSED_BY_AKT1_DN		46	-0.29965183	-1.0458376	0.4	0.5582111	1	1508	tags=20%, list=13%, signal=23%
RASHI_RESPONSE_TO_IONIZING_RADIATION_1	RASHI_RESPONSE_TO_IONIZING_RADIATION_1		31	-0.3033759	-1.0448301	0.4	0.55933845	1	1412	tags=23%, list=13%, signal=26%
KEGG_MELANOGENESIS	KEGG_MELANOGENESIS		70	-0.27380553	-1.0431088	0.3877551	0.561878	1	663	tags=13%, list=6%, signal=14%
ROSS_AML_WITH_AML1_ETO_FUSION	ROSS_AML_WITH_AML1_ETO_FUSION		45	-0.30965215	-1.0427303	0.4385965	0.5618024	1	1996	tags=29%, list=18%, signal=35%
CHANG_CORE_SERUM_RESPONSE_DN	CHANG_CORE_SERUM_RESPONSE_DN		19	-0.36520964	-1.0418191	0.4181818	0.5627248	1	2396	tags=37%, list=21%, signal=47%
BROWNE_HCMV_INFECTION_4HR_UP	BROWNE_HCMV_INFECTION_4HR_UP		34	-0.33288974	-1.0411226	0.33333334	0.56322485	1	1468	tags=26%, list=13%, signal=30%
FARMER_BREAST_CANCER_APOCRINE VS LUMINAL	FARMER_BREAST_CANCER_APOCRINE VS LUMINAL		185	-0.26051936	-1.0403113	0.38	0.5639201	1	2036	tags=29%, list=18%, signal=35%
HELLER_HDAC_TARGETS_SILENCED_BY_METHYLATION_DN	HELLER_HDAC_TARGETS_SILENCED_BY_METHYLATION_DN		158	-0.2615738	-1.0397834	0.4	0.5641933	1	1426	tags=20%, list=13%, signal=22%
YAO_TEMPORAL_RESPONSE_TO_PROGESTERONE_CLUSTER_15	YAO_TEMPORAL_RESPONSE_TO_PROGESTERONE_CLUSTER_15		29	-0.37479442	-1.0384927	0.3962264	0.56614417	1	792	tags=24%, list=7%, signal=26%
HADDAD_T_LYMPHOCYTE_AND_NK_PROGENITOR_DN	HADDAD_T_LYMPHOCYTE_AND_NK_PROGENITOR_DN		47	-0.37945777	-1.0382825	0.40384614	0.5657392	1	575	tags=19%, list=5%, signal=20%
HAN_SATB1_TARGETS_DN	HAN_SATB1_TARGETS_DN		199	-0.26513183	-1.0382476	0.3508772	0.565097	1	2282	tags=26%, list=20%, signal=32%
SUNG_METASTASIS_STROMA_UP	SUNG_METASTASIS_STROMA_UP		74	-0.29738313	-1.0378146	0.4	0.5652634	1	1764	tags=28%, list=16%, signal=33%
TAKAO_RESPONSE_TO_UVB_RADIATION_DN	TAKAO_RESPONSE_TO_UVB_RADIATION_DN		60	-0.26879337	-1.0377072	0.4	0.56470156	1	2024	tags=18%, list=18%, signal=22%
HOFFMANN_LARGE_TO_SMALL_PRE_BII_LYMPHOCYTE_DN	HOFFMANN_LARGE_TO_SMALL_PRE_BII_LYMPHOCYTE_DN		31	-0.31045467	-1.0367538	0.40816328	0.56576896	1	1044	tags=16%, list=9%, signal=18%
KEGG_ARRHYTHMOGENIC_RIGHT_VENTRICULAR_CARDIOMYOPATHY_ARVC	KEGG_ARRHYTHMOGENIC_RIGHT_VENTRICULAR_CARDIOMYOPATHY_ARVC		55	-0.3356105	-1.0365208	0.42592594	0.56543446	1	1952	tags=25%, list=17%, signal=31%
THUM_MIR21_TARGETS_HEART_DISEASE_UP	THUM_MIR21_TARGETS_HEART_DISEASE_UP		15	-0.52644795	-1.0363828	0.4909091	0.5649873	1	1797	tags=53%, list=16%, signal=63%
CERVERA_SDHB_TARGETS_1_UP	CERVERA_SDHB_TARGETS_1_UP		55	-0.3329104	-1.0361394	0.34615386	0.5647204	1	1293	tags=25%, list=12%, signal=29%
RODWELL_AGING_KIDNEY_UP	RODWELL_AGING_KIDNEY_UP		205	-0.31104746	-1.0354025	0.36363637	0.5653963	1	1869	tags=25%, list=17%, signal=29%
FLECHNER_BIOPSY_KIDNEY_TRANSPLANT_REJECTED_VS_OK_UP	FLECHNER_BIOPSY_KIDNEY_TRANSPLANT_REJECTED_VS_OK_UP		64	-0.40050316	-1.0348164	0.39215687	0.56565285	1	1829	tags=33%, list=16%, signal=39%
FRASOR_RESPONSE_TO_ESTRADIOL_UP	FRASOR_RESPONSE_TO_ESTRADIOL_UP		24	-0.33865002	-1.0341272	0.4	0.5663059	1	2123	tags=29%, list=19%, signal=36%
MOHANKUMAR_TLX1_TARGETS_UP	MOHANKUMAR_TLX1_TARGETS_UP		243	-0.22952472	-1.0340927	0.3846154	0.56563616	1	1801	tags=21%, list=16%, signal=24%
CREIGHTON_ENDOCRINE_THERAPY_RESISTANCE_4	CREIGHTON_ENDOCRINE_THERAPY_RESISTANCE_4		163	-0.2503948	-1.0338337	0.4117647	0.56543845	1	1659	tags=21%, list=15%, signal=24%
TANAKA_METHYLATED_IN_ESOPHAGEAL_CARCINOMA	TANAKA_METHYLATED_IN_ESOPHAGEAL_CARCINOMA		55	-0.2703877	-1.0333395	0.375	0.56551665	1	1807	tags=24%, list=16%, signal=28%
MCCLUNG_DELTA_FOSB_TARGETS_2WK	MCCLUNG_DELTA_FOSB_TARGETS_2WK		34	-0.38710666	-1.0326922	0.4489796	0.56603044	1	2710	tags=41%, list=24%, signal=54%
DORSAM_HOXA9_TARGETS_UP	DORSAM_HOXA9_TARGETS_UP		23	-0.31794366	-1.031947	0.47916666	0.5669009	1	1915	tags=17%, list=17%, signal=21%
VALK_AML_WITH_CEBPA	VALK_AML_WITH_CEBPA		24	-0.33543846	-1.0318052	0.38	0.56641597	1	1897	tags=29%, list=17%, signal=35%
REACTOME_POST_NMDA_RECEPTOR_ACTIVATION_EVENTS	REACTOME_POST_NMDA_RECEPTOR_ACTIVATION_EVENTS		22	-0.3331435	-1.0311118	0.4528302	0.5671481	1	1231	tags=23%, list=11%, signal=25%
ENK_UV_RESPONSE_EPIDERMIS_DN	ENK_UV_RESPONSE_EPIDERMIS_DN		350	-0.2572522	-1.0302625	0.48076922	0.56784207	1	2113	tags=26%, list=19%, signal=31%
DITTMER_PTHLH_TARGETS_UP	DITTMER_PTHLH_TARGETS_UP		84	-0.27885208	-1.03023	0.4	0.5672009	1	2125	tags=30%, list=19%, signal=36%
GENTILE_UV_RESPONSE_CLUSTER_D2	GENTILE_UV_RESPONSE_CLUSTER_D2		16	-0.38118976	-1.0299555	0.3478261	0.56680894	1	2513	tags=50%, list=22%, signal=64%
DACOSTA_UV_RESPONSE_VIA_ERCC3_XPCS_DN	DACOSTA_UV_RESPONSE_VIA_ERCC3_XPCS_DN		31	-0.3125634	-1.0299019	0.33333334	0.56619275	1	2345	tags=26%, list=21%, signal=33%
MCMURRAY_TP53_HRAS_COOPERATION_RESPONSE_UP	MCMURRAY_TP53_HRAS_COOPERATION_RESPONSE_UP		20	-0.4238183	-1.0292588	0.3962264	0.566568	1	1734	tags=40%, list=15%, signal=47%
COLIN_PILOCYTIC_ASTROCYTOMA_VS_GLIOBLASTOMA_UP	COLIN_PILOCYTIC_ASTROCYTOMA_VS_GLIOBLASTOMA_UP		20	-0.37857476	-1.0291721	0.4	0.56599563	1	1543	tags=40%, list=14%, signal=46%
AMUNDSON_POOR_SURVIVAL_AFTER_GAMMA_RADIATION_8G	AMUNDSON_POOR_SURVIVAL_AFTER_GAMMA_RADIATION_8G		53	-0.32577717	-1.0287353	0.42307693	0.56594735	1	2258	tags=26%, list=20%, signal=33%
YAO_TEMPORAL_RESPONSE_TO_PROGESTERONE_CLUSTER_17	YAO_TEMPORAL_RESPONSE_TO_PROGESTERONE_CLUSTER_17		143	-0.24493401	-1.02733	0.37209302	0.56778985	1	1965	tags=19%, list=18%, signal=23%
GALLUZZI_PERMEABILIZE_MITOCHONDRIA	GALLUZZI_PERMEABILIZE_MITOCHONDRIA		26	-0.31533998	-1.0264186	0.40384614	0.56859815	1	1538	tags=23%, list=14%, signal=27%
VALK_AML_CLUSTER_8	VALK_AML_CLUSTER_8		15	-0.37699792	-1.0262356	0.3773585	0.5682492	1	1484	tags=27%, list=13%, signal=31%
LI_LUNG_CANCER	LI_LUNG_CANCER		29	-0.30615434	-1.024744	0.40816328	0.5702469	1	559	tags=10%, list=5%, signal=11%
YAGI_AML_RELAPSE_PROGNOSIS	YAGI_AML_RELAPSE_PROGNOSIS		27	-0.2937649	-1.0246849	0.3877551	0.5696264	1	3484	tags=44%, list=31%, signal=64%
MATSUDA_NATURAL_KILLER_DIFFERENTIATION	MATSUDA_NATURAL_KILLER_DIFFERENTIATION		365	-0.26452798	-1.0245435	0.46	0.5691979	1	1427	tags=18%, list=13%, signal=20%
MORI_PRE_BI_LYMPHOCYTE_DN	MORI_PRE_BI_LYMPHOCYTE_DN		49	-0.31415418	-1.0244399	0.42307693	0.568674	1	2228	tags=29%, list=20%, signal=36%
ROZANOV_MMP14_TARGETS_UP	ROZANOV_MMP14_TARGETS_UP		159	-0.321283	-1.0243384	0.45454547	0.56819385	1	1830	tags=26%, list=16%, signal=30%
RODRIGUES_THYROID_CARCINOMA_DN	RODRIGUES_THYROID_CARCINOMA_DN		32	-0.34571257	-1.023691	0.4528302	0.5685001	1	1295	tags=25%, list=12%, signal=28%
FLECHNER_PBL_KIDNEY_TRANSPLANT_REJECTED_VS_OK_DN	FLECHNER_PBL_KIDNEY_TRANSPLANT_REJECTED_VS_OK_DN		33	-0.24952494	-1.0236875	0.39285713	0.5677877	1	1775	tags=18%, list=16%, signal=22%
AMUNDSON_RESPONSE_TO_ARSENITE	AMUNDSON_RESPONSE_TO_ARSENITE		123	-0.23248212	-1.0236222	0.39215687	0.5671929	1	926	tags=10%, list=8%, signal=11%
MOREAUX_MULTIPLE_MYELOMA_BY_TACI_UP	MOREAUX_MULTIPLE_MYELOMA_BY_TACI_UP		213	-0.25558168	-1.0207838	0.40425533	0.5724728	1	2190	tags=25%, list=20%, signal=30%
REACTOME_SPHINGOLIPID_METABOLISM	REACTOME_SPHINGOLIPID_METABOLISM		15	-0.34845147	-1.020098	0.34042552	0.57320154	1	524	tags=13%, list=5%, signal=14%
BEIER_GLIOMA_STEM_CELL_DN	BEIER_GLIOMA_STEM_CELL_DN		33	-0.33849168	-1.0199498	0.4489796	0.5728128	1	1834	tags=33%, list=16%, signal=40%
YAUCH_HEDGEHOG_SIGNALING_PARACRINE_UP	YAUCH_HEDGEHOG_SIGNALING_PARACRINE_UP		88	-0.31572637	-1.0186995	0.38636363	0.57421684	1	2404	tags=31%, list=21%, signal=39%
SHAFFER_IRF4_TARGETS_IN_ACTIVATED_B_LYMPHOCYTE	SHAFFER_IRF4_TARGETS_IN_ACTIVATED_B_LYMPHOCYTE		56	-0.28324905	-1.0183316	0.3773585	0.5741539	1	1795	tags=23%, list=16%, signal=28%
SHEPARD_CRUSH_AND_BURN_MUTANT_UP	SHEPARD_CRUSH_AND_BURN_MUTANT_UP		97	-0.2395438	-1.0176549	0.45652175	0.5744575	1	1615	tags=18%, list=14%, signal=20%
DIRMEIER_LMP1_RESPONSE_LATE_UP	DIRMEIER_LMP1_RESPONSE_LATE_UP		28	-0.34064385	-1.016688	0.45652175	0.57533234	1	3789	tags=54%, list=34%, signal=81%
LASTOWSKA_COAMPLIFIED_WITH_MYCN	LASTOWSKA_COAMPLIFIED_WITH_MYCN		22	-0.33862707	-1.0155572	0.42	0.576884	1	2233	tags=41%, list=20%, signal=51%
SHEN_SMARCA2_TARGETS_DN	SHEN_SMARCA2_TARGETS_DN		181	-0.29110715	-1.0127192	0.46153846	0.5813488	1	2518	tags=29%, list=22%, signal=36%
AMIT_SERUM_RESPONSE_40_MCF10A	AMIT_SERUM_RESPONSE_40_MCF10A		22	-0.35685295	-1.0118456	0.4375	0.5820189	1	822	tags=23%, list=7%, signal=24%
KEGG_MTOR_SIGNALING_PATHWAY	KEGG_MTOR_SIGNALING_PATHWAY		27	-0.3093694	-1.0092766	0.44642857	0.5857273	1	713	tags=15%, list=6%, signal=16%
SIG_INSULIN_RECEPTOR_PATHWAY_IN_CARDIAC_MYOCYTES	SIG_INSULIN_RECEPTOR_PATHWAY_IN_CARDIAC_MYOCYTES		35	-0.28268114	-1.0086889	0.48076922	0.5862171	1	2055	tags=20%, list=18%, signal=24%
MARTINEZ_TP53_TARGETS_DN	MARTINEZ_TP53_TARGETS_DN		406	-0.22906454	-1.0074126	0.42	0.5877847	1	2082	tags=22%, list=19%, signal=26%
BARRIER_COLON_CANCER_RECURRENCE_UP	BARRIER_COLON_CANCER_RECURRENCE_UP		23	-0.29831842	-1.0073776	0.4074074	0.58708453	1	1177	tags=13%, list=11%, signal=15%
DACOSTA_UV_RESPONSE_VIA_ERCC3_UP	DACOSTA_UV_RESPONSE_VIA_ERCC3_UP		222	-0.23751648	-1.0072272	0.39583334	0.5866443	1	1573	tags=17%, list=14%, signal=19%
TAKEDA_TARGETS_OF_NUP98_HOXA9_FUSION_16D_UP	TAKEDA_TARGETS_OF_NUP98_HOXA9_FUSION_16D_UP		82	-0.32332057	-1.0070497	0.43636364	0.5861986	1	1422	tags=28%, list=13%, signal=32%
CHESLER_BRAIN_HIGHEST_GENETIC_VARIANCE	CHESLER_BRAIN_HIGHEST_GENETIC_VARIANCE		27	-0.29677963	-1.0062567	0.5	0.5869414	1	2138	tags=37%, list=19%, signal=46%
FRASOR_RESPONSE_TO_ESTRADIOL_DN	FRASOR_RESPONSE_TO_ESTRADIOL_DN		40	-0.31891698	-1.0057138	0.48076922	0.58728886	1	1433	tags=33%, list=13%, signal=37%
MARSON_FOXP3_TARGETS_DN	MARSON_FOXP3_TARGETS_DN		32	-0.32283175	-1.005457	0.42307693	0.58727884	1	910	tags=19%, list=8%, signal=20%
REACTOME_MAPK_TARGETS_NUCLEAR_EVENTS_MEDIATED_BY_MAP_KINASES	REACTOME_MAPK_TARGETS_NUCLEAR_EVENTS_MEDIATED_BY_MAP_KINASES		18	-0.3203414	-1.0037585	0.4909091	0.5896199	1	2116	tags=28%, list=19%, signal=34%
HARRIS_HYPOXIA	HARRIS_HYPOXIA		53	-0.30907848	-1.0035818	0.41666666	0.5891517	1	1537	tags=21%, list=14%, signal=24%
REACTOME_G_ALPHA_I_SIGNALLING_EVENTS	REACTOME_G_ALPHA_I_SIGNALLING_EVENTS		118	-0.32731456	-1.0033756	0.45652175	0.5886923	1	1316	tags=18%, list=12%, signal=20%
MASSARWEH_TAMOXIFEN_RESISTANCE_UP	MASSARWEH_TAMOXIFEN_RESISTANCE_UP		279	-0.24731909	-1.0030953	0.45652175	0.58857524	1	2215	tags=27%, list=20%, signal=32%
REACTOME_TCR_SIGNALING	REACTOME_TCR_SIGNALING		32	-0.36181408	-1.0026817	0.40816328	0.5883834	1	1623	tags=22%, list=14%, signal=26%
BREDEMEYER_RAG_SIGNALING_VIA_ATM_NOT_VIA_NFKB_UP	BREDEMEYER_RAG_SIGNALING_VIA_ATM_NOT_VIA_NFKB_UP		26	-0.38360333	-1.0024545	0.40425533	0.588203	1	2395	tags=38%, list=21%, signal=49%
TAYLOR_METHYLATED_IN_ACUTE_LYMPHOBLASTIC_LEUKEMIA	TAYLOR_METHYLATED_IN_ACUTE_LYMPHOBLASTIC_LEUKEMIA		39	-0.29776862	-1.001714	0.44827586	0.58867717	1	2113	tags=23%, list=19%, signal=28%
KEGG_NEUROTROPHIN_SIGNALING_PATHWAY	KEGG_NEUROTROPHIN_SIGNALING_PATHWAY		68	-0.24888359	-0.9993375	0.3962264	0.5921259	1	1880	tags=19%, list=17%, signal=23%
BIOCARTA_MPR_PATHWAY	BIOCARTA_MPR_PATHWAY		22	-0.30236056	-0.99904245	0.43636364	0.5918456	1	322	tags=9%, list=3%, signal=9%
KEGG_TIGHT_JUNCTION	KEGG_TIGHT_JUNCTION		89	-0.2951685	-0.9986049	0.5217391	0.5921292	1	1885	tags=29%, list=17%, signal=35%
HOSHIDA_LIVER_CANCER_SUBCLASS_S1	HOSHIDA_LIVER_CANCER_SUBCLASS_S1		184	-0.30628225	-0.99544024	0.54901963	0.59751874	1	1686	tags=23%, list=15%, signal=27%
APPEL_IMATINIB_RESPONSE	APPEL_IMATINIB_RESPONSE		23	-0.35706916	-0.99491894	0.48214287	0.5979115	1	3331	tags=48%, list=30%, signal=68%
REACTOME_INORGANIC_CATION_ANION_SLC_TRANSPORTERS	REACTOME_INORGANIC_CATION_ANION_SLC_TRANSPORTERS		64	-0.3047309	-0.9942942	0.4893617	0.59845966	1	635	tags=13%, list=6%, signal=13%
HOFFMANN_PRE_BI_TO_LARGE_PRE_BII_LYMPHOCYTE_DN	HOFFMANN_PRE_BI_TO_LARGE_PRE_BII_LYMPHOCYTE_DN		51	-0.3198208	-0.99332595	0.43396226	0.5997219	1	1900	tags=29%, list=17%, signal=35%
RUGO_STRESS_RESPONSE_SUBSET_G	RUGO_STRESS_RESPONSE_SUBSET_G		19	-0.34292436	-0.99327266	0.4375	0.5990755	1	1734	tags=21%, list=15%, signal=25%
KYNG_DNA_DAMAGE_BY_4NQO_OR_UV	KYNG_DNA_DAMAGE_BY_4NQO_OR_UV		19	-0.34292436	-0.99327266	0.4375	0.5983572	1	1734	tags=21%, list=15%, signal=25%
ZHAN_MULTIPLE_MYELOMA_CD1_AND_CD2_DN	ZHAN_MULTIPLE_MYELOMA_CD1_AND_CD2_DN		28	-0.2949813	-0.9923986	0.46153846	0.59903324	1	1834	tags=25%, list=16%, signal=30%
SENGUPTA_NASOPHARYNGEAL_CARCINOMA_DN	SENGUPTA_NASOPHARYNGEAL_CARCINOMA_DN		130	-0.28811872	-0.99216574	0.48979592	0.5987319	1	2228	tags=31%, list=20%, signal=38%
BYSTRYKH_HEMATOPOIESIS_STEM_CELL_AND_BRAIN_QTL_CIS	BYSTRYKH_HEMATOPOIESIS_STEM_CELL_AND_BRAIN_QTL_CIS		43	-0.27265924	-0.9904519	0.49056605	0.6011398	1	2090	tags=23%, list=19%, signal=28%
RUGO_STRESS_RESPONSE_SUBSET_H	RUGO_STRESS_RESPONSE_SUBSET_H		26	-0.31186116	-0.9898928	0.42	0.60141337	1	1596	tags=27%, list=14%, signal=31%
KYNG_DNA_DAMAGE_BY_GAMMA_AND_UV_RADIATION	KYNG_DNA_DAMAGE_BY_GAMMA_AND_UV_RADIATION		26	-0.31186116	-0.9898928	0.42	0.60069656	1	1596	tags=27%, list=14%, signal=31%
AMIT_SERUM_RESPONSE_120_MCF10A	AMIT_SERUM_RESPONSE_120_MCF10A		45	-0.31061587	-0.9892887	0.48	0.6012327	1	1014	tags=16%, list=9%, signal=17%
UEDA_CENTRAL_CLOCK	UEDA_CENTRAL_CLOCK		66	-0.27780113	-0.9885178	0.4375	0.6019586	1	1809	tags=26%, list=16%, signal=31%
NAKAMURA_METASTASIS_MODEL_DN	NAKAMURA_METASTASIS_MODEL_DN		23	-0.32918423	-0.98834664	0.42857143	0.60156626	1	1805	tags=30%, list=16%, signal=36%
COATES_MACROPHAGE_M1_VS_M2_UP	COATES_MACROPHAGE_M1_VS_M2_UP		47	-0.3077545	-0.9876815	0.50980395	0.60204524	1	1249	tags=26%, list=11%, signal=29%
KEGG_DORSO_VENTRAL_AXIS_FORMATION	KEGG_DORSO_VENTRAL_AXIS_FORMATION		15	-0.35371485	-0.98711896	0.53061223	0.6022942	1	2896	tags=40%, list=26%, signal=54%
LINDGREN_BLADDER_CANCER_CLUSTER_3_DN	LINDGREN_BLADDER_CANCER_CLUSTER_3_DN		125	-0.22024794	-0.9854873	0.5	0.6046178	1	2387	tags=24%, list=21%, signal=30%
PASQUALUCCI_LYMPHOMA_BY_GC_STAGE_DN	PASQUALUCCI_LYMPHOMA_BY_GC_STAGE_DN		94	-0.31306657	-0.9848822	0.5	0.6050713	1	1649	tags=24%, list=15%, signal=28%
MARSON_FOXP3_TARGETS_STIMULATED_UP	MARSON_FOXP3_TARGETS_STIMULATED_UP		16	-0.4340271	-0.98465294	0.4893617	0.6046483	1	2576	tags=44%, list=23%, signal=57%
DIAZ_CHRONIC_MEYLOGENOUS_LEUKEMIA_DN	DIAZ_CHRONIC_MEYLOGENOUS_LEUKEMIA_DN		80	-0.31357852	-0.9835066	0.5102041	0.60569185	1	1718	tags=28%, list=15%, signal=32%
KAAB_FAILED_HEART_VENTRICLE_DN	KAAB_FAILED_HEART_VENTRICLE_DN		29	-0.31111458	-0.983093	0.5744681	0.6058866	1	1241	tags=17%, list=11%, signal=19%
IVANOVA_HEMATOPOIESIS_MATURE_CELL	IVANOVA_HEMATOPOIESIS_MATURE_CELL		88	-0.27512193	-0.9827127	0.48979592	0.6057453	1	2140	tags=30%, list=19%, signal=36%
REACTOME_AMINO_ACID_AND_OLIGOPEPTIDE_SLC_TRANSPORTERS	REACTOME_AMINO_ACID_AND_OLIGOPEPTIDE_SLC_TRANSPORTERS		36	-0.34805328	-0.9822156	0.45652175	0.60564417	1	635	tags=17%, list=6%, signal=18%
HAHTOLA_MYCOSIS_FUNGOIDES_SKIN_UP	HAHTOLA_MYCOSIS_FUNGOIDES_SKIN_UP		117	-0.26079893	-0.9807913	0.43137255	0.6077413	1	1711	tags=21%, list=15%, signal=25%
KRASNOSELSKAYA_ILF3_TARGETS_DN	KRASNOSELSKAYA_ILF3_TARGETS_DN		25	-0.3189932	-0.98014855	0.41509435	0.6080281	1	1029	tags=24%, list=9%, signal=26%
HUTTMANN_B_CLL_POOR_SURVIVAL_UP	HUTTMANN_B_CLL_POOR_SURVIVAL_UP		167	-0.24227539	-0.9801265	0.48387095	0.60731614	1	1627	tags=19%, list=15%, signal=22%
HINATA_NFKB_TARGETS_KERATINOCYTE_UP	HINATA_NFKB_TARGETS_KERATINOCYTE_UP		48	-0.30702084	-0.97855335	0.43396226	0.60926026	1	2306	tags=29%, list=21%, signal=37%
BOYLAN_MULTIPLE_MYELOMA_D_DN	BOYLAN_MULTIPLE_MYELOMA_D_DN		51	-0.3012273	-0.97700787	0.509434	0.61160886	1	1573	tags=27%, list=14%, signal=32%
CHEMNITZ_RESPONSE_TO_PROSTAGLANDIN_E2_DN	CHEMNITZ_RESPONSE_TO_PROSTAGLANDIN_E2_DN		177	-0.25696257	-0.97648394	0.4909091	0.6119138	1	1285	tags=18%, list=11%, signal=19%
BROWNE_HCMV_INFECTION_30MIN_DN	BROWNE_HCMV_INFECTION_30MIN_DN		60	-0.28573754	-0.9744971	0.53846157	0.6153066	1	1029	tags=15%, list=9%, signal=16%
ELVIDGE_HIF1A_TARGETS_DN	ELVIDGE_HIF1A_TARGETS_DN		58	-0.32236025	-0.97247195	0.44444445	0.6180057	1	1880	tags=29%, list=17%, signal=35%
GARGALOVIC_RESPONSE_TO_OXIDIZED_PHOSPHOLIPIDS_TURQUOISE_UP	GARGALOVIC_RESPONSE_TO_OXIDIZED_PHOSPHOLIPIDS_TURQUOISE_UP		33	-0.3291984	-0.9723618	0.5106383	0.6173917	1	1820	tags=30%, list=16%, signal=36%
FAELT_B_CLL_WITH_VH3_21_UP	FAELT_B_CLL_WITH_VH3_21_UP		30	-0.28946146	-0.9715555	0.41509435	0.6183273	1	635	tags=10%, list=6%, signal=11%
GRAHAM_CML_DIVIDING_VS_NORMAL_QUIESCENT_DN	GRAHAM_CML_DIVIDING_VS_NORMAL_QUIESCENT_DN		50	-0.31557694	-0.9712023	0.45454547	0.61816156	1	1686	tags=32%, list=15%, signal=38%
CHENG_IMPRINTED_BY_ESTRADIOL	CHENG_IMPRINTED_BY_ESTRADIOL		54	-0.25950456	-0.97076315	0.52	0.6183152	1	479	tags=9%, list=4%, signal=10%
WATANABE_RECTAL_CANCER_RADIOTHERAPY_RESPONSIVE_DN	WATANABE_RECTAL_CANCER_RADIOTHERAPY_RESPONSIVE_DN		56	-0.27473244	-0.9700736	0.4909091	0.6188076	1	2482	tags=29%, list=22%, signal=37%
ADDYA_ERYTHROID_DIFFERENTIATION_BY_HEMIN	ADDYA_ERYTHROID_DIFFERENTIATION_BY_HEMIN		46	-0.2860341	-0.9700654	0.4909091	0.61809224	1	1300	tags=24%, list=12%, signal=27%
LU_TUMOR_VASCULATURE_UP	LU_TUMOR_VASCULATURE_UP		17	-0.39937386	-0.9690352	0.43137255	0.6194537	1	1433	tags=29%, list=13%, signal=34%
TSENG_IRS1_TARGETS_UP	TSENG_IRS1_TARGETS_UP		86	-0.28244898	-0.96850175	0.4814815	0.6197995	1	1060	tags=16%, list=9%, signal=18%
SENESE_HDAC2_TARGETS_UP	SENESE_HDAC2_TARGETS_UP		66	-0.28581032	-0.9680586	0.5192308	0.620006	1	1267	tags=17%, list=11%, signal=19%
AGUIRRE_PANCREATIC_CANCER_COPY_NUMBER_UP	AGUIRRE_PANCREATIC_CANCER_COPY_NUMBER_UP		168	-0.21680923	-0.9671559	0.5882353	0.6208732	1	2497	tags=23%, list=22%, signal=29%
KERLEY_RESPONSE_TO_CISPLATIN_UP	KERLEY_RESPONSE_TO_CISPLATIN_UP		29	-0.344964	-0.9658273	0.51111114	0.62278277	1	627	tags=17%, list=6%, signal=18%
REACTOME_CLASS_A1_RHODOPSIN_LIKE_RECEPTORS	REACTOME_CLASS_A1_RHODOPSIN_LIKE_RECEPTORS		186	-0.32079345	-0.9652562	0.51111114	0.62308407	1	2058	tags=25%, list=18%, signal=30%
GAUSSMANN_MLL_AF4_FUSION_TARGETS_G_UP	GAUSSMANN_MLL_AF4_FUSION_TARGETS_G_UP		108	-0.2744856	-0.965111	0.51111114	0.6226308	1	1813	tags=24%, list=16%, signal=28%
CHIARETTI_T_ALL_REFRACTORY_TO_THERAPY	CHIARETTI_T_ALL_REFRACTORY_TO_THERAPY		20	-0.38850898	-0.96431047	0.48	0.62341803	1	2668	tags=40%, list=24%, signal=52%
ROZANOV_MMP14_TARGETS_SUBSET	ROZANOV_MMP14_TARGETS_SUBSET		24	-0.43025142	-0.96386945	0.55	0.6234715	1	1494	tags=33%, list=13%, signal=38%
ASTON_MAJOR_DEPRESSIVE_DISORDER_UP	ASTON_MAJOR_DEPRESSIVE_DISORDER_UP		25	-0.30600858	-0.96342057	0.5576923	0.6234875	1	1571	tags=24%, list=14%, signal=28%
KEGG_T_CELL_RECEPTOR_SIGNALING_PATHWAY	KEGG_T_CELL_RECEPTOR_SIGNALING_PATHWAY		68	-0.28489608	-0.9615805	0.53333336	0.62625855	1	1880	tags=22%, list=17%, signal=26%
STEIN_ESTROGEN_RESPONSE_NOT_VIA_ESRRA	STEIN_ESTROGEN_RESPONSE_NOT_VIA_ESRRA		15	-0.3872748	-0.9612994	0.43636364	0.6259897	1	2123	tags=40%, list=19%, signal=49%
SAGIV_CD24_TARGETS_DN	SAGIV_CD24_TARGETS_DN		30	-0.3329865	-0.960936	0.47368422	0.62597954	1	2110	tags=40%, list=19%, signal=49%
REACTOME_STEROID_METABOLISM	REACTOME_STEROID_METABOLISM		50	-0.2794392	-0.9606351	0.52380955	0.62588906	1	2453	tags=40%, list=22%, signal=51%
DUNNE_TARGETS_OF_AML1_MTG8_FUSION_UP	DUNNE_TARGETS_OF_AML1_MTG8_FUSION_UP		32	-0.3472918	-0.96052986	0.5471698	0.6253804	1	1657	tags=28%, list=15%, signal=33%
REACTOME_SEMAPHORIN_INTERACTIONS	REACTOME_SEMAPHORIN_INTERACTIONS		47	-0.266796	-0.95970577	0.47368422	0.6261666	1	1777	tags=19%, list=16%, signal=23%
KEGG_PROTEIN_EXPORT	KEGG_PROTEIN_EXPORT		18	-0.32241982	-0.95964044	0.5192308	0.6255917	1	165	tags=6%, list=1%, signal=6%
REACTOME_DOWNSTREAM_EVENTS_IN_GPCR_SIGNALING	REACTOME_DOWNSTREAM_EVENTS_IN_GPCR_SIGNALING		289	-0.27722058	-0.9596169	0.5555556	0.6249439	1	2058	tags=23%, list=18%, signal=27%
BIOCARTA_NKT_PATHWAY	BIOCARTA_NKT_PATHWAY		21	-0.35306713	-0.95898247	0.47457626	0.6252515	1	1547	tags=29%, list=14%, signal=33%
VERHAAK_AML_WITH_NPM1_MUTATED_UP	VERHAAK_AML_WITH_NPM1_MUTATED_UP		113	-0.2641934	-0.9589631	0.4909091	0.6246062	1	1805	tags=26%, list=16%, signal=30%
MORI_PLASMA_CELL_DN	MORI_PLASMA_CELL_DN		15	-0.46761397	-0.9586956	0.5531915	0.62446964	1	1924	tags=33%, list=17%, signal=40%
ST_JNK_MAPK_PATHWAY	ST_JNK_MAPK_PATHWAY		24	-0.29736125	-0.957442	0.5208333	0.626141	1	2116	tags=25%, list=19%, signal=31%
ST_FAS_SIGNALING_PATHWAY	ST_FAS_SIGNALING_PATHWAY		39	-0.23425704	-0.9571102	0.5283019	0.62609833	1	1702	tags=21%, list=15%, signal=24%
ONKEN_UVEAL_MELANOMA_UP	ONKEN_UVEAL_MELANOMA_UP		449	-0.22063853	-0.9564367	0.53571427	0.6265647	1	1819	tags=19%, list=16%, signal=22%
RODRIGUES_NTN1_AND_DCC_TARGETS	RODRIGUES_NTN1_AND_DCC_TARGETS		23	-0.3188493	-0.95610666	0.46	0.6266241	1	663	tags=13%, list=6%, signal=14%
REACTOME_GPCR_LIGAND_BINDING	REACTOME_GPCR_LIGAND_BINDING		257	-0.29806545	-0.95173514	0.5555556	0.63337326	1	2172	tags=24%, list=19%, signal=29%
GINESTIER_BREAST_CANCER_20Q13_AMPLIFICATION_UP	GINESTIER_BREAST_CANCER_20Q13_AMPLIFICATION_UP		49	-0.28422844	-0.9509618	0.54	0.6339796	1	915	tags=12%, list=8%, signal=13%
TURASHVILI_BREAST_LOBULAR_CARCINOMA_VS_DUCTAL_NORMAL_UP	TURASHVILI_BREAST_LOBULAR_CARCINOMA_VS_DUCTAL_NORMAL_UP		37	-0.3683374	-0.9500604	0.6	0.6348483	1	2096	tags=43%, list=19%, signal=53%
SHAFFER_IRF4_TARGETS_IN_MYELOMA_VS_MATURE_B_LYMPHOCYTE	SHAFFER_IRF4_TARGETS_IN_MYELOMA_VS_MATURE_B_LYMPHOCYTE		69	-0.24964409	-0.9499825	0.52	0.634329	1	338	tags=7%, list=3%, signal=7%
HOFMANN_CELL_LYMPHOMA_UP	HOFMANN_CELL_LYMPHOMA_UP		26	-0.29708275	-0.9494685	0.49056605	0.63475025	1	622	tags=12%, list=6%, signal=12%
REACTOME_PEPTIDE_LIGAND_BINDING_RECEPTORS	REACTOME_PEPTIDE_LIGAND_BINDING_RECEPTORS		119	-0.3416971	-0.94838053	0.54761904	0.6361907	1	2058	tags=27%, list=18%, signal=33%
REACTOME_NUCLEAR_EVENTS_KINASE_AND_TRANSCRIPTION_FACTOR_ACTIVATION	REACTOME_NUCLEAR_EVENTS_KINASE_AND_TRANSCRIPTION_FACTOR_ACTIVATION		15	-0.3305454	-0.9483749	0.6	0.6354815	1	1253	tags=20%, list=11%, signal=22%
NAKAYAMA_FRA2_TARGETS	NAKAYAMA_FRA2_TARGETS		22	-0.3035132	-0.94643277	0.6	0.6385427	1	1707	tags=23%, list=15%, signal=27%
BOYLAN_MULTIPLE_MYELOMA_C_D_UP	BOYLAN_MULTIPLE_MYELOMA_C_D_UP		73	-0.2600211	-0.94597673	0.58	0.63854873	1	2372	tags=32%, list=21%, signal=40%
LEE_LIVER_CANCER_DENA_UP	LEE_LIVER_CANCER_DENA_UP		46	-0.33451387	-0.9449426	0.54901963	0.6398993	1	881	tags=20%, list=8%, signal=21%
ST_INTEGRIN_SIGNALING_PATHWAY	ST_INTEGRIN_SIGNALING_PATHWAY		52	-0.24793607	-0.9447778	0.50877196	0.6394509	1	1888	tags=17%, list=17%, signal=21%
ST_INTERLEUKIN_4_PATHWAY	ST_INTERLEUKIN_4_PATHWAY		17	-0.31217626	-0.9446271	0.6111111	0.6390272	1	1796	tags=29%, list=16%, signal=35%
MILI_PSEUDOPODIA_CHEMOTAXIS_DN	MILI_PSEUDOPODIA_CHEMOTAXIS_DN		312	-0.2309296	-0.9431865	0.53571427	0.6409502	1	1786	tags=19%, list=16%, signal=22%
ELVIDGE_HIF1A_AND_HIF2A_TARGETS_UP	ELVIDGE_HIF1A_AND_HIF2A_TARGETS_UP		26	-0.2982601	-0.9426011	0.5090909	0.64125323	1	420	tags=12%, list=4%, signal=12%
NIKOLSKY_BREAST_CANCER_17Q21_Q25_AMPLICON	NIKOLSKY_BREAST_CANCER_17Q21_Q25_AMPLICON		179	-0.2232908	-0.94246197	0.58	0.6408219	1	2251	tags=21%, list=20%, signal=26%
LASTOWSKA_NEUROBLASTOMA_COPY_NUMBER_DN	LASTOWSKA_NEUROBLASTOMA_COPY_NUMBER_DN		387	-0.1917588	-0.9424339	0.53488374	0.6401682	1	2013	tags=16%, list=18%, signal=18%
GARY_CD5_TARGETS_UP	GARY_CD5_TARGETS_UP		292	-0.20293981	-0.9423795	0.52	0.6395887	1	2103	tags=20%, list=19%, signal=24%
NOJIMA_SFRP2_TARGETS_UP	NOJIMA_SFRP2_TARGETS_UP		18	-0.34289077	-0.9413843	0.64444447	0.6403747	1	447	tags=11%, list=4%, signal=12%
BROWNE_HCMV_INFECTION_6HR_DN	BROWNE_HCMV_INFECTION_6HR_DN		89	-0.23477724	-0.9389496	0.64705884	0.64423156	1	1367	tags=15%, list=12%, signal=17%
HELLEBREKERS_SILENCED_DURING_TUMOR_ANGIOGENESIS	HELLEBREKERS_SILENCED_DURING_TUMOR_ANGIOGENESIS		34	-0.332842	-0.9387593	0.5471698	0.6440057	1	2096	tags=41%, list=19%, signal=51%
BIOCARTA_AMI_PATHWAY	BIOCARTA_AMI_PATHWAY		19	-0.40657955	-0.9383968	0.5283019	0.64380515	1	2321	tags=53%, list=21%, signal=66%
VANTVEER_BREAST_CANCER_ESR1_UP	VANTVEER_BREAST_CANCER_ESR1_UP		73	-0.26365104	-0.9379362	0.5777778	0.6439584	1	1755	tags=23%, list=16%, signal=27%
BERNARD_PPAPDC1B_TARGETS_DN	BERNARD_PPAPDC1B_TARGETS_DN		23	-0.29752278	-0.93789476	0.64285713	0.6433124	1	1590	tags=26%, list=14%, signal=30%
REN_ALVEOLAR_RHABDOMYOSARCOMA_DN	REN_ALVEOLAR_RHABDOMYOSARCOMA_DN		312	-0.27879456	-0.9372966	0.56363636	0.6435439	1	1765	tags=21%, list=16%, signal=25%
KEGG_GLYCOSPHINGOLIPID_BIOSYNTHESIS_LACTO_AND_NEOLACTO_SERIES	KEGG_GLYCOSPHINGOLIPID_BIOSYNTHESIS_LACTO_AND_NEOLACTO_SERIES		20	-0.34669578	-0.9368928	0.54901963	0.64376354	1	1255	tags=20%, list=11%, signal=22%
REACTOME_CELL_JUNCTION_ORGANIZATION	REACTOME_CELL_JUNCTION_ORGANIZATION		57	-0.28403822	-0.93653643	0.5652174	0.6435726	1	2082	tags=32%, list=19%, signal=39%
TONKS_TARGETS_OF_RUNX1_RUNX1T1_FUSION_ERYTHROCYTE_UP	TONKS_TARGETS_OF_RUNX1_RUNX1T1_FUSION_ERYTHROCYTE_UP		98	-0.29871723	-0.93466157	0.60714287	0.6459821	1	1350	tags=22%, list=12%, signal=25%
BROWNE_HCMV_INFECTION_18HR_UP	BROWNE_HCMV_INFECTION_18HR_UP		108	-0.23400645	-0.9339565	0.5714286	0.6466705	1	1411	tags=15%, list=13%, signal=17%
HUTTMANN_B_CLL_POOR_SURVIVAL_DN	HUTTMANN_B_CLL_POOR_SURVIVAL_DN		36	-0.29965824	-0.93334985	0.5714286	0.6470473	1	2347	tags=39%, list=21%, signal=49%
BILBAN_B_CLL_LPL_DN	BILBAN_B_CLL_LPL_DN		25	-0.34094787	-0.9316281	0.5925926	0.6495879	1	1332	tags=24%, list=12%, signal=27%
CHANDRAN_METASTASIS_DN	CHANDRAN_METASTASIS_DN		57	-0.30950293	-0.93106216	0.6122449	0.649782	1	1554	tags=26%, list=14%, signal=30%
GRUETZMANN_PANCREATIC_CANCER_UP	GRUETZMANN_PANCREATIC_CANCER_UP		252	-0.2554576	-0.9302567	0.54	0.6508321	1	1419	tags=18%, list=13%, signal=20%
SCHLOSSER_SERUM_RESPONSE_DN	SCHLOSSER_SERUM_RESPONSE_DN		433	-0.21322483	-0.9292286	0.5652174	0.65197116	1	2041	tags=19%, list=18%, signal=23%
BIOCARTA_BIOPEPTIDES_PATHWAY	BIOCARTA_BIOPEPTIDES_PATHWAY		29	-0.29138973	-0.92891335	0.5833333	0.65208185	1	2476	tags=34%, list=22%, signal=44%
LAIHO_COLORECTAL_CANCER_SERRATED_UP	LAIHO_COLORECTAL_CANCER_SERRATED_UP		71	-0.26366124	-0.92842776	0.53571427	0.6522182	1	1426	tags=15%, list=13%, signal=18%
IVANOVA_HEMATOPOIESIS_LATE_PROGENITOR	IVANOVA_HEMATOPOIESIS_LATE_PROGENITOR		110	-0.2549634	-0.9278441	0.59183675	0.6527027	1	1362	tags=17%, list=12%, signal=19%
LIEN_BREAST_CARCINOMA_METAPLASTIC_VS_DUCTAL_UP	LIEN_BREAST_CARCINOMA_METAPLASTIC_VS_DUCTAL_UP		48	-0.31191954	-0.9265933	0.5576923	0.654212	1	1110	tags=21%, list=10%, signal=23%
RICKMAN_METASTASIS_UP	RICKMAN_METASTASIS_UP		145	-0.21978511	-0.92657846	0.56	0.6535347	1	1155	tags=13%, list=10%, signal=14%
CHIANG_LIVER_CANCER_SUBCLASS_INTERFERON_UP	CHIANG_LIVER_CANCER_SUBCLASS_INTERFERON_UP		16	-0.41039792	-0.92521197	0.6122449	0.6555291	1	906	tags=25%, list=8%, signal=27%
BIOCARTA_MYOSIN_PATHWAY	BIOCARTA_MYOSIN_PATHWAY		16	-0.2983071	-0.9245267	0.64285713	0.65591073	1	1668	tags=31%, list=15%, signal=37%
FONTAINE_THYROID_TUMOR_UNCERTAIN_MALIGNANCY_UP	FONTAINE_THYROID_TUMOR_UNCERTAIN_MALIGNANCY_UP		18	-0.33057943	-0.9241191	0.5744681	0.65601355	1	2235	tags=33%, list=20%, signal=42%
OSWALD_HEMATOPOIETIC_STEM_CELL_IN_COLLAGEN_GEL_UP	OSWALD_HEMATOPOIETIC_STEM_CELL_IN_COLLAGEN_GEL_UP		124	-0.24130227	-0.92397624	0.59574467	0.655602	1	2096	tags=26%, list=19%, signal=31%
OSWALD_HEMATOPOIETIC_STEM_CELL_IN_COLLAGEN_GEL_DN	OSWALD_HEMATOPOIETIC_STEM_CELL_IN_COLLAGEN_GEL_DN		124	-0.24130227	-0.92397624	0.59574467	0.6548993	1	2096	tags=26%, list=19%, signal=31%
RODRIGUES_NTN1_TARGETS_DN	RODRIGUES_NTN1_TARGETS_DN		94	-0.25932166	-0.9227532	0.63829786	0.65635824	1	1971	tags=22%, list=18%, signal=27%
STEARMAN_LUNG_CANCER_EARLY_VS_LATE_DN	STEARMAN_LUNG_CANCER_EARLY_VS_LATE_DN		46	-0.31712866	-0.92140025	0.6363636	0.65799546	1	2095	tags=26%, list=19%, signal=32%
GRAHAM_CML_QUIESCENT_VS_NORMAL_QUIESCENT_DN	GRAHAM_CML_QUIESCENT_VS_NORMAL_QUIESCENT_DN		24	-0.34968954	-0.92117345	0.5283019	0.6578335	1	587	tags=21%, list=5%, signal=22%
REACTOME_IRS_RELATED_EVENTS	REACTOME_IRS_RELATED_EVENTS		52	-0.22663698	-0.9206192	0.625	0.65799516	1	1984	tags=19%, list=18%, signal=23%
MOHANKUMAR_TLX1_TARGETS_DN	MOHANKUMAR_TLX1_TARGETS_DN		82	-0.26905793	-0.92053497	0.6530612	0.65741307	1	2233	tags=35%, list=20%, signal=44%
KIM_WT1_TARGETS_12HR_UP	KIM_WT1_TARGETS_12HR_UP		91	-0.26814434	-0.92026216	0.5740741	0.6571596	1	2235	tags=32%, list=20%, signal=39%
DAVICIONI_TARGETS_OF_PAX_FOXO1_FUSIONS_DN	DAVICIONI_TARGETS_OF_PAX_FOXO1_FUSIONS_DN		38	-0.3185719	-0.9178935	0.66	0.66114074	1	1599	tags=29%, list=14%, signal=34%
ACEVEDO_LIVER_CANCER_WITH_H3K27ME3_DN	ACEVEDO_LIVER_CANCER_WITH_H3K27ME3_DN		67	-0.24001472	-0.91688657	0.61538464	0.6624816	1	1362	tags=16%, list=12%, signal=19%
WATANABE_COLON_CANCER_MSI_VS_MSS_DN	WATANABE_COLON_CANCER_MSI_VS_MSS_DN		38	-0.28287074	-0.91573113	0.6086956	0.66391706	1	1166	tags=18%, list=10%, signal=20%
MORI_LARGE_PRE_BII_LYMPHOCYTE_DN	MORI_LARGE_PRE_BII_LYMPHOCYTE_DN		34	-0.37310845	-0.9150588	0.5740741	0.66446364	1	1216	tags=24%, list=11%, signal=26%
LIU_VMYB_TARGETS_UP	LIU_VMYB_TARGETS_UP		82	-0.2222443	-0.91478646	0.59615386	0.664231	1	2331	tags=28%, list=21%, signal=35%
GAURNIER_PSMD4_TARGETS	GAURNIER_PSMD4_TARGETS		28	-0.381935	-0.91433454	0.53061223	0.66447365	1	803	tags=21%, list=7%, signal=23%
MORI_MATURE_B_LYMPHOCYTE_UP	MORI_MATURE_B_LYMPHOCYTE_UP		59	-0.31275952	-0.9133166	0.5576923	0.6656169	1	2600	tags=34%, list=23%, signal=44%
VANHARANTA_UTERINE_FIBROID_WITH_7Q_DELETION_DN	VANHARANTA_UTERINE_FIBROID_WITH_7Q_DELETION_DN		17	-0.32352486	-0.9113032	0.5769231	0.6685193	1	3140	tags=35%, list=28%, signal=49%
FLECHNER_PBL_KIDNEY_TRANSPLANT_REJECTED_VS_OK_UP	FLECHNER_PBL_KIDNEY_TRANSPLANT_REJECTED_VS_OK_UP		42	-0.26320806	-0.91088676	0.54901963	0.6685616	1	208	tags=7%, list=2%, signal=7%
BOYLAN_MULTIPLE_MYELOMA_D_CLUSTER_DN	BOYLAN_MULTIPLE_MYELOMA_D_CLUSTER_DN		24	-0.3045479	-0.9106696	0.537037	0.6681953	1	1282	tags=21%, list=11%, signal=23%
ZHAN_MULTIPLE_MYELOMA_MS_UP	ZHAN_MULTIPLE_MYELOMA_MS_UP		26	-0.31306195	-0.91063184	0.52	0.6675607	1	1385	tags=23%, list=12%, signal=26%
NIKOLSKY_BREAST_CANCER_8Q12_Q22_AMPLICON	NIKOLSKY_BREAST_CANCER_8Q12_Q22_AMPLICON		69	-0.26465183	-0.9089546	0.6923077	0.66958255	1	1659	tags=22%, list=15%, signal=25%
REACTOME_TRAF6_MEDIATED_INDUCTION_OF_THE_ANTIVIRAL_CYTOKINE_IFN_ALPHA_BETA_CASCADE	REACTOME_TRAF6_MEDIATED_INDUCTION_OF_THE_ANTIVIRAL_CYTOKINE_IFN_ALPHA_BETA_CASCADE		31	-0.24931343	-0.90816396	0.51724136	0.6703489	1	1664	tags=16%, list=15%, signal=19%
WILENSKY_RESPONSE_TO_DARAPLADIB	WILENSKY_RESPONSE_TO_DARAPLADIB		18	-0.39579833	-0.90691674	0.5576923	0.671883	1	822	tags=17%, list=7%, signal=18%
STEARMAN_TUMOR_FIELD_EFFECT_UP	STEARMAN_TUMOR_FIELD_EFFECT_UP		34	-0.34213495	-0.90606433	0.61403507	0.6726432	1	2523	tags=29%, list=23%, signal=38%
MOREAUX_B_LYMPHOCYTE_MATURATION_BY_TACI_UP	MOREAUX_B_LYMPHOCYTE_MATURATION_BY_TACI_UP		41	-0.29265895	-0.90507007	0.5531915	0.6736291	1	2110	tags=27%, list=19%, signal=33%
BIOCARTA_NKCELLS_PATHWAY	BIOCARTA_NKCELLS_PATHWAY		15	-0.366449	-0.9046945	0.5964912	0.6737066	1	643	tags=13%, list=6%, signal=14%
BIOCARTA_MAPK_PATHWAY	BIOCARTA_MAPK_PATHWAY		56	-0.21530129	-0.90350354	0.60784316	0.6750766	1	2482	tags=23%, list=22%, signal=30%
LIEN_BREAST_CARCINOMA_METAPLASTIC_VS_DUCTAL_DN	LIEN_BREAST_CARCINOMA_METAPLASTIC_VS_DUCTAL_DN		49	-0.32261157	-0.90348786	0.71428573	0.674398	1	1336	tags=27%, list=12%, signal=30%
LU_IL4_SIGNALING	LU_IL4_SIGNALING		46	-0.28362328	-0.90321285	0.6481481	0.67409676	1	2494	tags=33%, list=22%, signal=42%
LINDSTEDT_DENDRITIC_CELL_MATURATION_D	LINDSTEDT_DENDRITIC_CELL_MATURATION_D		43	-0.29891056	-0.9022757	0.537037	0.67497903	1	1830	tags=26%, list=16%, signal=30%
ST_B_CELL_ANTIGEN_RECEPTOR	ST_B_CELL_ANTIGEN_RECEPTOR		26	-0.28628212	-0.9020616	0.6041667	0.67455333	1	1237	tags=19%, list=11%, signal=22%
MONNIER_POSTRADIATION_TUMOR_ESCAPE_DN	MONNIER_POSTRADIATION_TUMOR_ESCAPE_DN		228	-0.22242312	-0.90141755	0.6415094	0.6748237	1	2194	tags=27%, list=20%, signal=33%
STARK_PREFRONTAL_CORTEX_22Q11_DELETION_DN	STARK_PREFRONTAL_CORTEX_22Q11_DELETION_DN		345	-0.19456273	-0.90136683	0.5	0.6741906	1	2888	tags=26%, list=26%, signal=33%
POMEROY_MEDULLOBLASTOMA_PROGNOSIS_UP	POMEROY_MEDULLOBLASTOMA_PROGNOSIS_UP		26	-0.30110577	-0.9012234	0.6122449	0.6737451	1	1543	tags=19%, list=14%, signal=22%
RUTELLA_RESPONSE_TO_HGF_DN	RUTELLA_RESPONSE_TO_HGF_DN		141	-0.23301882	-0.89970535	0.6363636	0.6761455	1	1770	tags=21%, list=16%, signal=24%
HOFFMANN_IMMATURE_TO_MATURE_B_LYMPHOCYTE_UP	HOFFMANN_IMMATURE_TO_MATURE_B_LYMPHOCYTE_UP		19	-0.3530622	-0.8992952	0.6363636	0.67624205	1	2348	tags=42%, list=21%, signal=53%
KIM_WT1_TARGETS_8HR_UP	KIM_WT1_TARGETS_8HR_UP		108	-0.26524746	-0.8992717	0.60714287	0.67561007	1	1700	tags=23%, list=15%, signal=27%
RIZ_ERYTHROID_DIFFERENTIATION_12HR	RIZ_ERYTHROID_DIFFERENTIATION_12HR		31	-0.26632628	-0.89680594	0.5849057	0.67927533	1	2093	tags=35%, list=19%, signal=44%
PARK_TRETINOIN_RESPONSE_AND_PML_RARA_FUSION	PARK_TRETINOIN_RESPONSE_AND_PML_RARA_FUSION		21	-0.30667707	-0.8963767	0.54	0.67937124	1	173	tags=10%, list=2%, signal=10%
HEDENFALK_BREAST_CANCER_BRCA1_VS_BRCA2	HEDENFALK_BREAST_CANCER_BRCA1_VS_BRCA2		21	-0.27914503	-0.8948333	0.65909094	0.6812587	1	2222	tags=29%, list=20%, signal=36%
GUTIERREZ_CHRONIC_LYMPHOCYTIC_LEUKEMIA_DN	GUTIERREZ_CHRONIC_LYMPHOCYTIC_LEUKEMIA_DN		32	-0.3009973	-0.8942308	0.5744681	0.68162346	1	1506	tags=28%, list=13%, signal=32%
HSC_MATURE_FETAL	HSC_MATURE_FETAL		16	-0.33863014	-0.8917666	0.575	0.68537503	1	2161	tags=38%, list=19%, signal=46%
REACTOME_SEMA4D_INDUCED_CELL_MIGRATION_AND_GROWTH_CONE_COLLAPSE	REACTOME_SEMA4D_INDUCED_CELL_MIGRATION_AND_GROWTH_CONE_COLLAPSE		16	-0.28733063	-0.89154744	0.67346936	0.6850679	1	1777	tags=19%, list=16%, signal=22%
KOBAYASHI_EGFR_SIGNALING_24HR_UP	KOBAYASHI_EGFR_SIGNALING_24HR_UP		56	-0.27222392	-0.89152837	0.5714286	0.6844018	1	1932	tags=27%, list=17%, signal=32%
REACTOME_GLUCAGON_SIGNALING_IN_METABOLIC_REGULATION	REACTOME_GLUCAGON_SIGNALING_IN_METABOLIC_REGULATION		22	-0.28460342	-0.8910712	0.6181818	0.6846422	1	3599	tags=45%, list=32%, signal=67%
WILLIAMS_ESR2_TARGETS_UP	WILLIAMS_ESR2_TARGETS_UP		15	-0.289332	-0.8905985	0.6296296	0.684837	1	2736	tags=40%, list=24%, signal=53%
BIOCARTA_NFAT_PATHWAY	BIOCARTA_NFAT_PATHWAY		31	-0.26502922	-0.88995576	0.625	0.6853492	1	1363	tags=16%, list=12%, signal=18%
CAIRO_LIVER_DEVELOPMENT_UP	CAIRO_LIVER_DEVELOPMENT_UP		107	-0.29921147	-0.88954663	0.74418604	0.6854467	1	1557	tags=22%, list=14%, signal=26%
HELLER_SILENCED_BY_METHYLATION_UP	HELLER_SILENCED_BY_METHYLATION_UP		158	-0.26696792	-0.8891877	0.54901963	0.6853951	1	2159	tags=32%, list=19%, signal=39%
KEGG_SPHINGOLIPID_METABOLISM	KEGG_SPHINGOLIPID_METABOLISM		22	-0.2971757	-0.8846307	0.63829786	0.69264483	1	1164	tags=14%, list=10%, signal=15%
MILI_PSEUDOPODIA	MILI_PSEUDOPODIA		22	-0.315291	-0.884498	0.5744681	0.6921773	1	2769	tags=36%, list=25%, signal=48%
KEGG_MELANOMA	KEGG_MELANOMA		40	-0.2447631	-0.8837532	0.6037736	0.692834	1	2570	tags=28%, list=23%, signal=36%
BREDEMEYER_RAG_SIGNALING_VIA_ATM_NOT_VIA_NFKB_DN	BREDEMEYER_RAG_SIGNALING_VIA_ATM_NOT_VIA_NFKB_DN		28	-0.30784455	-0.8829611	0.5614035	0.6936867	1	2822	tags=43%, list=25%, signal=57%
REACTOME_SEMA4D_IN_SEMAPHORIN_SIGNALING	REACTOME_SEMA4D_IN_SEMAPHORIN_SIGNALING		19	-0.28134128	-0.8813043	0.64	0.6960536	1	1777	tags=21%, list=16%, signal=25%
REACTOME_ACTIVATION_OF_NMDA_RECEPTOR_UPON_GLUTAMATE_BINDING_AND_POSTSYNAPTIC_EVENTS	REACTOME_ACTIVATION_OF_NMDA_RECEPTOR_UPON_GLUTAMATE_BINDING_AND_POSTSYNAPTIC_EVENTS		26	-0.29753682	-0.8803204	0.6666667	0.69695127	1	1231	tags=19%, list=11%, signal=22%
ENGELMANN_CANCER_PROGENITORS_DN	ENGELMANN_CANCER_PROGENITORS_DN		34	-0.27015027	-0.8797597	0.7083333	0.69708556	1	1198	tags=21%, list=11%, signal=23%
GAZDA_DIAMOND_BLACKFAN_ANEMIA_PROGENITOR_DN	GAZDA_DIAMOND_BLACKFAN_ANEMIA_PROGENITOR_DN		35	-0.26260146	-0.87887573	0.7	0.6981878	1	1407	tags=20%, list=13%, signal=23%
BIOCARTA_GPCR_PATHWAY	BIOCARTA_GPCR_PATHWAY		18	-0.25555825	-0.87885743	0.6666667	0.69749486	1	1253	tags=17%, list=11%, signal=19%
HELLER_HDAC_TARGETS_DN	HELLER_HDAC_TARGETS_DN		169	-0.22529104	-0.87630576	0.65384614	0.70155483	1	1426	tags=18%, list=13%, signal=20%
KEGG_LYSINE_DEGRADATION	KEGG_LYSINE_DEGRADATION		28	-0.31177977	-0.87366235	0.74418604	0.70563394	1	1722	tags=32%, list=15%, signal=38%
DEBIASI_APOPTOSIS_BY_REOVIRUS_INFECTION_UP	DEBIASI_APOPTOSIS_BY_REOVIRUS_INFECTION_UP		141	-0.21785782	-0.8734551	0.6226415	0.70531315	1	2024	tags=19%, list=18%, signal=23%
HEIDENBLAD_AMPLIFIED_IN_PANCREATIC_CANCER	HEIDENBLAD_AMPLIFIED_IN_PANCREATIC_CANCER		20	-0.30257103	-0.87217325	0.6792453	0.7069869	1	1024	tags=15%, list=9%, signal=16%
REACTOME_GS_ALPHA_MEDIATED_EVENTS_IN_GLUCAGON_SIGNALLING	REACTOME_GS_ALPHA_MEDIATED_EVENTS_IN_GLUCAGON_SIGNALLING		19	-0.30158505	-0.8710994	0.61538464	0.70826125	1	3310	tags=42%, list=30%, signal=60%
LIANG_HEMATOPOIESIS_STEM_CELL_NUMBER_SMALL_VS_HUGE_DN	LIANG_HEMATOPOIESIS_STEM_CELL_NUMBER_SMALL_VS_HUGE_DN		23	-0.2888717	-0.87104696	0.6415094	0.70767236	1	1498	tags=22%, list=13%, signal=25%
WEIGEL_OXIDATIVE_STRESS_RESPONSE	WEIGEL_OXIDATIVE_STRESS_RESPONSE		19	-0.2804771	-0.87012315	0.6727273	0.70872575	1	1971	tags=32%, list=18%, signal=38%
CHIBA_RESPONSE_TO_TSA	CHIBA_RESPONSE_TO_TSA		31	-0.24224176	-0.8700466	0.66101694	0.7081191	1	1561	tags=23%, list=14%, signal=26%
ROSS_AML_WITH_CBFB_MYH11_FUSION	ROSS_AML_WITH_CBFB_MYH11_FUSION		35	-0.30983844	-0.86987555	0.58	0.7077845	1	1617	tags=29%, list=14%, signal=33%
KEGG_LEISHMANIA_INFECTION	KEGG_LEISHMANIA_INFECTION		29	-0.30218908	-0.86832815	0.59615386	0.7099227	1	2691	tags=31%, list=24%, signal=41%
ZHAN_MULTIPLE_MYELOMA_SPIKED	ZHAN_MULTIPLE_MYELOMA_SPIKED		15	-0.34703842	-0.86809355	0.6481481	0.7096598	1	1781	tags=40%, list=16%, signal=48%
VANTVEER_BREAST_CANCER_BRCA1_UP	VANTVEER_BREAST_CANCER_BRCA1_UP		18	-0.28121093	-0.8671614	0.5849057	0.7104567	1	977	tags=17%, list=9%, signal=18%
KEGG_PATHWAYS_IN_CANCER	KEGG_PATHWAYS_IN_CANCER		208	-0.20290132	-0.8667456	0.6862745	0.7106991	1	1664	tags=15%, list=15%, signal=17%
REACTOME_CLASS_B2_SECRETIN_FAMILY_RECEPTORS	REACTOME_CLASS_B2_SECRETIN_FAMILY_RECEPTORS		63	-0.2677686	-0.8651286	0.7358491	0.712702	1	857	tags=11%, list=8%, signal=12%
SCHLOSSER_SERUM_RESPONSE_AUGMENTED_BY_MYC	SCHLOSSER_SERUM_RESPONSE_AUGMENTED_BY_MYC		72	-0.20978135	-0.8646173	0.7083333	0.71306753	1	2014	tags=18%, list=18%, signal=22%
MARKEY_RB1_CHRONIC_LOF_DN	MARKEY_RB1_CHRONIC_LOF_DN		90	-0.28366634	-0.8645963	0.64912283	0.7124152	1	1536	tags=21%, list=14%, signal=24%
POMEROY_MEDULLOBLASTOMA_DESMOPLASIC_VS_CLASSIC_UP	POMEROY_MEDULLOBLASTOMA_DESMOPLASIC_VS_CLASSIC_UP		33	-0.27065295	-0.8623792	0.59090906	0.7153646	1	2272	tags=27%, list=20%, signal=34%
POMEROY_MEDULLOBLASTOMA_DESMOPLASIC_VS_CLASSIC_DN	POMEROY_MEDULLOBLASTOMA_DESMOPLASIC_VS_CLASSIC_DN		33	-0.27065295	-0.8623792	0.59090906	0.71465355	1	2272	tags=27%, list=20%, signal=34%
BEIER_GLIOMA_STEM_CELL_UP	BEIER_GLIOMA_STEM_CELL_UP		24	-0.30203408	-0.8618263	0.75	0.7147841	1	1741	tags=33%, list=16%, signal=39%
WNT_SIGNALING	WNT_SIGNALING		67	-0.2346819	-0.8606798	0.8679245	0.7162501	1	775	tags=9%, list=7%, signal=10%
HSIAO_HOUSEKEEPING_GENES	HSIAO_HOUSEKEEPING_GENES		275	-0.19216982	-0.86012024	0.6	0.7168229	1	1768	tags=14%, list=16%, signal=16%
BLALOCK_ALZHEIMERS_DISEASE_INCIPIENT_UP	BLALOCK_ALZHEIMERS_DISEASE_INCIPIENT_UP		221	-0.1924096	-0.85966265	0.6727273	0.7169085	1	2347	tags=21%, list=21%, signal=26%
LIU_TARGETS_OF_VMYB_VS_CMYB_DN	LIU_TARGETS_OF_VMYB_VS_CMYB_DN		26	-0.29003403	-0.85946214	0.78431374	0.7164774	1	1613	tags=23%, list=14%, signal=27%
KEGG_HEDGEHOG_SIGNALING_PATHWAY	KEGG_HEDGEHOG_SIGNALING_PATHWAY		34	-0.2812753	-0.8568188	0.6851852	0.7201766	1	463	tags=9%, list=4%, signal=9%
WOOD_EBV_EBNA1_TARGETS_DN	WOOD_EBV_EBNA1_TARGETS_DN		32	-0.27016664	-0.8513232	0.7037037	0.7292468	1	1778	tags=25%, list=16%, signal=30%
REACTOME_SLC_MEDIATED_TRANSMEMBRANE_TRANSPORT	REACTOME_SLC_MEDIATED_TRANSMEMBRANE_TRANSPORT		115	-0.24293889	-0.850925	0.79591835	0.7291732	1	635	tags=10%, list=6%, signal=10%
FOSTER_INFLAMMATORY_RESPONSE_LPS_UP	FOSTER_INFLAMMATORY_RESPONSE_LPS_UP		119	-0.2764696	-0.84833467	0.7090909	0.73315716	1	2422	tags=32%, list=22%, signal=40%
REACTOME_TOLL_LIKE_RECEPTOR_4_CASCADE	REACTOME_TOLL_LIKE_RECEPTOR_4_CASCADE		18	-0.3294809	-0.8477584	0.6296296	0.7332661	1	3037	tags=44%, list=27%, signal=61%
KEGG_GAP_JUNCTION	KEGG_GAP_JUNCTION		51	-0.23441085	-0.84627	0.77272725	0.73520464	1	2110	tags=25%, list=19%, signal=31%
HESS_TARGETS_OF_HOXA9_AND_MEIS1_DN	HESS_TARGETS_OF_HOXA9_AND_MEIS1_DN		62	-0.3253593	-0.84454095	0.6545454	0.7375414	1	1768	tags=29%, list=16%, signal=34%
ELVIDGE_HIF1A_AND_HIF2A_TARGETS_DN	ELVIDGE_HIF1A_AND_HIF2A_TARGETS_DN		63	-0.27222624	-0.8445085	0.63793105	0.7368374	1	1880	tags=27%, list=17%, signal=32%
ZHOU_INFLAMMATORY_RESPONSE_LIVE_UP	ZHOU_INFLAMMATORY_RESPONSE_LIVE_UP		219	-0.21576014	-0.8442396	0.85714287	0.73659164	1	2600	tags=32%, list=23%, signal=41%
TIEN_INTESTINE_PROBIOTICS_2HR_DN	TIEN_INTESTINE_PROBIOTICS_2HR_DN		42	-0.25500122	-0.8435255	0.6976744	0.7370744	1	1696	tags=21%, list=15%, signal=25%
SMITH_LIVER_CANCER	SMITH_LIVER_CANCER		22	-0.30642307	-0.8423489	0.70212764	0.73825824	1	3183	tags=45%, list=28%, signal=63%
BIOCARTA_DC_PATHWAY	BIOCARTA_DC_PATHWAY		15	-0.32874694	-0.8422689	0.7090909	0.7376109	1	925	tags=20%, list=8%, signal=22%
ZHAN_MULTIPLE_MYELOMA_PR_DN	ZHAN_MULTIPLE_MYELOMA_PR_DN		19	-0.29974416	-0.8420622	0.74	0.73720306	1	1171	tags=21%, list=10%, signal=23%
CROMER_TUMORIGENESIS_UP	CROMER_TUMORIGENESIS_UP		30	-0.3518428	-0.84173375	0.6315789	0.7370376	1	1331	tags=27%, list=12%, signal=30%
SMID_BREAST_CANCER_RELAPSE_IN_BONE_UP	SMID_BREAST_CANCER_RELAPSE_IN_BONE_UP		59	-0.27190802	-0.8410839	0.8367347	0.7373643	1	1493	tags=24%, list=13%, signal=27%
RASHI_RESPONSE_TO_IONIZING_RADIATION_4	RASHI_RESPONSE_TO_IONIZING_RADIATION_4		46	-0.25834188	-0.84060824	0.7755102	0.7375157	1	2808	tags=35%, list=25%, signal=46%
TAKAO_RESPONSE_TO_UVB_RADIATION_UP	TAKAO_RESPONSE_TO_UVB_RADIATION_UP		51	-0.2249958	-0.84037447	0.5769231	0.737362	1	2317	tags=27%, list=21%, signal=34%
BANDRES_RESPONSE_TO_CARMUSTIN_MGMT_48HR_DN	BANDRES_RESPONSE_TO_CARMUSTIN_MGMT_48HR_DN		101	-0.24011043	-0.8402444	0.72	0.73694843	1	2096	tags=25%, list=19%, signal=30%
CASORELLI_ACUTE_PROMYELOCYTIC_LEUKEMIA_UP	CASORELLI_ACUTE_PROMYELOCYTIC_LEUKEMIA_UP		97	-0.22504212	-0.83958864	0.7962963	0.7372523	1	1887	tags=23%, list=17%, signal=27%
TURASHVILI_BREAST_DUCTAL_CARCINOMA_VS_DUCTAL_NORMAL_UP	TURASHVILI_BREAST_DUCTAL_CARCINOMA_VS_DUCTAL_NORMAL_UP		22	-0.33186415	-0.8358944	0.64285713	0.7427623	1	1797	tags=36%, list=16%, signal=43%
WIKMAN_ASBESTOS_LUNG_CANCER_DN	WIKMAN_ASBESTOS_LUNG_CANCER_DN		16	-0.34880167	-0.8357837	0.6041667	0.74230343	1	1390	tags=19%, list=12%, signal=21%
GRADE_COLON_VS_RECTAL_CANCER_UP	GRADE_COLON_VS_RECTAL_CANCER_UP		18	-0.31218874	-0.83422905	0.7346939	0.7445897	1	1229	tags=22%, list=11%, signal=25%
WANG_BARRETTS_ESOPHAGUS_UP	WANG_BARRETTS_ESOPHAGUS_UP		32	-0.2861279	-0.83401793	0.6730769	0.7441676	1	2143	tags=31%, list=19%, signal=39%
LEE_LIVER_CANCER_MYC_E2F1_UP	LEE_LIVER_CANCER_MYC_E2F1_UP		41	-0.2786892	-0.83018035	0.7647059	0.7501346	1	709	tags=17%, list=6%, signal=18%
THEILGAARD_NEUTROPHIL_AT_SKIN_WOUND_DN	THEILGAARD_NEUTROPHIL_AT_SKIN_WOUND_DN		150	-0.19050016	-0.82899404	0.76785713	0.7517591	1	2281	tags=20%, list=20%, signal=25%
KIM_MYCN_AMPLIFICATION_TARGETS_UP	KIM_MYCN_AMPLIFICATION_TARGETS_UP		42	-0.2407286	-0.8268748	0.85714287	0.7550314	1	2338	tags=33%, list=21%, signal=42%
KEGG_GALACTOSE_METABOLISM	KEGG_GALACTOSE_METABOLISM		21	-0.2931198	-0.8267516	0.6666667	0.7545506	1	2502	tags=29%, list=22%, signal=37%
WEBER_METHYLATED_HCP_IN_FIBROBLAST_DN	WEBER_METHYLATED_HCP_IN_FIBROBLAST_DN		16	-0.30535567	-0.82639647	0.63829786	0.75430447	1	2817	tags=38%, list=25%, signal=50%
CHAUHAN_RESPONSE_TO_METHOXYESTRADIOL_DN	CHAUHAN_RESPONSE_TO_METHOXYESTRADIOL_DN		78	-0.2195057	-0.8252708	0.6666667	0.75550973	1	2238	tags=24%, list=20%, signal=30%
KYNG_DNA_DAMAGE_UP	KYNG_DNA_DAMAGE_UP		66	-0.23032813	-0.82229507	0.66071427	0.75966674	1	797	tags=11%, list=7%, signal=11%
BENPORATH_NOS_TARGETS	BENPORATH_NOS_TARGETS		91	-0.21483524	-0.8219546	0.78	0.7594665	1	2327	tags=24%, list=21%, signal=30%
SMID_BREAST_CANCER_RELAPSE_IN_LUNG_UP	SMID_BREAST_CANCER_RELAPSE_IN_LUNG_UP		15	-0.34324083	-0.82133543	0.7346939	0.7596685	1	918	tags=20%, list=8%, signal=22%
MCLACHLAN_DENTAL_CARIES_DN	MCLACHLAN_DENTAL_CARIES_DN		146	-0.2855846	-0.8206206	0.7058824	0.7602035	1	2407	tags=34%, list=21%, signal=42%
SENESE_HDAC1_TARGETS_UP	SENESE_HDAC1_TARGETS_UP		219	-0.22007121	-0.820125	0.75510204	0.76039207	1	1735	tags=21%, list=15%, signal=24%
SAMOLS_TARGETS_OF_KHSV_MIRNAS_DN	SAMOLS_TARGETS_OF_KHSV_MIRNAS_DN		31	-0.27190143	-0.8165106	0.7346939	0.76548594	1	2347	tags=29%, list=21%, signal=37%
REACTOME_G_ALPHA_Q_SIGNALLING_EVENTS	REACTOME_G_ALPHA_Q_SIGNALLING_EVENTS		99	-0.2503307	-0.81563735	0.6818182	0.76610416	1	2172	tags=23%, list=19%, signal=29%
BALDWIN_PRKCI_TARGETS_UP	BALDWIN_PRKCI_TARGETS_UP		26	-0.2708906	-0.8152969	0.76	0.76594484	1	793	tags=15%, list=7%, signal=17%
REACTOME_CELL_CELL_ADHESION_SYSTEMS	REACTOME_CELL_CELL_ADHESION_SYSTEMS		42	-0.25947845	-0.81461215	0.7291667	0.76629895	1	2082	tags=33%, list=19%, signal=41%
BIOCARTA_RHO_PATHWAY	BIOCARTA_RHO_PATHWAY		27	-0.25399795	-0.8139599	0.7169811	0.7666761	1	1777	tags=19%, list=16%, signal=22%
KEGG_BASAL_CELL_CARCINOMA	KEGG_BASAL_CELL_CARCINOMA		39	-0.27501333	-0.80842584	0.8235294	0.7756695	1	463	tags=10%, list=4%, signal=11%
STEARMAN_LUNG_CANCER_EARLY_VS_LATE_UP	STEARMAN_LUNG_CANCER_EARLY_VS_LATE_UP		90	-0.21255037	-0.80807513	0.7924528	0.77546966	1	873	tags=9%, list=8%, signal=10%
TCGA_GLIOBLASTOMA_COPY_NUMBER_UP	TCGA_GLIOBLASTOMA_COPY_NUMBER_UP		34	-0.21713382	-0.807454	0.7647059	0.7756755	1	2800	tags=26%, list=25%, signal=35%
AMIT_SERUM_RESPONSE_240_MCF10A	AMIT_SERUM_RESPONSE_240_MCF10A		42	-0.2522283	-0.802586	0.87234044	0.78283924	1	890	tags=14%, list=8%, signal=15%
ST_ADRENERGIC	ST_ADRENERGIC		18	-0.28797066	-0.80234504	0.81395346	0.78244597	1	1938	tags=28%, list=17%, signal=34%
KEGG_ADHERENS_JUNCTION	KEGG_ADHERENS_JUNCTION		52	-0.24478838	-0.80174327	0.7962963	0.7825929	1	484	tags=8%, list=4%, signal=8%
LEE_METASTASIS_AND_ALTERNATIVE_SPLICING_DN	LEE_METASTASIS_AND_ALTERNATIVE_SPLICING_DN		29	-0.2421974	-0.8006515	0.8367347	0.78366953	1	690	tags=10%, list=6%, signal=11%
GAL_LEUKEMIC_STEM_CELL_UP	GAL_LEUKEMIC_STEM_CELL_UP		58	-0.23377529	-0.7996614	0.82978725	0.7845911	1	2095	tags=26%, list=19%, signal=32%
HUPER_BREAST_BASAL_VS_LUMINAL_UP	HUPER_BREAST_BASAL_VS_LUMINAL_UP		31	-0.35234493	-0.7989244	0.7058824	0.78504723	1	1833	tags=32%, list=16%, signal=38%
VALK_AML_CLUSTER_5	VALK_AML_CLUSTER_5		16	-0.31196678	-0.7985885	0.7169811	0.78481823	1	74	tags=6%, list=1%, signal=6%
WEIGEL_OXIDATIVE_STRESS_BY_TBH_AND_H2O2	WEIGEL_OXIDATIVE_STRESS_BY_TBH_AND_H2O2		24	-0.27441302	-0.7983037	0.754717	0.7845736	1	1724	tags=25%, list=15%, signal=29%
NIKOLSKY_BREAST_CANCER_20Q12_Q13_AMPLICON	NIKOLSKY_BREAST_CANCER_20Q12_Q13_AMPLICON		70	-0.20588008	-0.797401	0.72	0.7854889	1	2388	tags=23%, list=21%, signal=29%
JISON_SICKLE_CELL_DISEASE_DN	JISON_SICKLE_CELL_DISEASE_DN		103	-0.1644062	-0.7913528	0.6727273	0.7943515	1	1659	tags=11%, list=15%, signal=12%
ZUCCHI_METASTASIS_DN	ZUCCHI_METASTASIS_DN		19	-0.2829753	-0.79016554	0.75	0.7954059	1	1683	tags=21%, list=15%, signal=25%
ST_PHOSPHOINOSITIDE_3_KINASE_PATHWAY	ST_PHOSPHOINOSITIDE_3_KINASE_PATHWAY		24	-0.21583351	-0.7874619	0.8545455	0.798593	1	1880	tags=21%, list=17%, signal=25%
WEIGEL_OXIDATIVE_STRESS_BY_HNE_AND_H2O2	WEIGEL_OXIDATIVE_STRESS_BY_HNE_AND_H2O2		28	-0.23944724	-0.7861073	0.779661	0.8000463	1	1478	tags=18%, list=13%, signal=21%
KEGG_CYSTEINE_AND_METHIONINE_METABOLISM	KEGG_CYSTEINE_AND_METHIONINE_METABOLISM		25	-0.2471378	-0.7846878	0.75609756	0.80140525	1	29	tags=4%, list=0%, signal=4%
DAIRKEE_TERT_TARGETS_UP	DAIRKEE_TERT_TARGETS_UP		212	-0.1677164	-0.7846375	0.71153843	0.80082	1	2423	tags=23%, list=22%, signal=28%
REACTOME_PLC_GAMMA1_SIGNALLING	REACTOME_PLC_GAMMA1_SIGNALLING		19	-0.2765627	-0.78459114	0.66	0.8001246	1	1800	tags=21%, list=16%, signal=25%
MULLIGHAN_MLL_SIGNATURE_1_UP	MULLIGHAN_MLL_SIGNATURE_1_UP		233	-0.18288457	-0.7810399	0.83928573	0.80455977	1	2130	tags=20%, list=19%, signal=24%
BROWNE_HCMV_INFECTION_1HR_DN	BROWNE_HCMV_INFECTION_1HR_DN		121	-0.19052377	-0.77952933	0.9148936	0.8062676	1	2379	tags=24%, list=21%, signal=30%
REACTOME_TRKA_SIGNALLING_FROM_THE_PLASMA_MEMBRANE	REACTOME_TRKA_SIGNALLING_FROM_THE_PLASMA_MEMBRANE		58	-0.18865715	-0.77521515	0.81632656	0.8118082	1	1888	tags=16%, list=17%, signal=19%
REACTOME_PURINE_METABOLISM	REACTOME_PURINE_METABOLISM		22	-0.21024859	-0.77448106	0.7735849	0.8122785	1	2471	tags=32%, list=22%, signal=41%
VERRECCHIA_EARLY_RESPONSE_TO_TGFB1	VERRECCHIA_EARLY_RESPONSE_TO_TGFB1		39	-0.27378246	-0.77305293	0.754717	0.8135388	1	914	tags=15%, list=8%, signal=17%
KEGG_LONG_TERM_DEPRESSION	KEGG_LONG_TERM_DEPRESSION		42	-0.22576322	-0.7720051	0.82222223	0.81437117	1	1148	tags=12%, list=10%, signal=13%
MULLIGHAN_MLL_SIGNATURE_2_UP	MULLIGHAN_MLL_SIGNATURE_2_UP		242	-0.17954174	-0.77142787	0.8909091	0.814494	1	1627	tags=16%, list=15%, signal=18%
ROPERO_HDAC2_TARGETS	ROPERO_HDAC2_TARGETS		53	-0.23702478	-0.7710003	0.82	0.8144723	1	1632	tags=21%, list=15%, signal=24%
JAERVINEN_AMPLIFIED_IN_LARYNGEAL_CANCER	JAERVINEN_AMPLIFIED_IN_LARYNGEAL_CANCER		20	-0.24224904	-0.7694835	0.78723407	0.8156817	1	2379	tags=30%, list=21%, signal=38%
REACTOME_G_BETA_GAMMA_SIGNALLING_THROUGH_PLC_BETA	REACTOME_G_BETA_GAMMA_SIGNALLING_THROUGH_PLC_BETA		15	-0.28442124	-0.76911944	0.7916667	0.81539273	1	3599	tags=47%, list=32%, signal=69%
KEGG_NEUROACTIVE_LIGAND_RECEPTOR_INTERACTION	KEGG_NEUROACTIVE_LIGAND_RECEPTOR_INTERACTION		183	-0.22649032	-0.7652206	0.74509805	0.8209839	1	2058	tags=19%, list=18%, signal=23%
BIOCARTA_HIVNEF_PATHWAY	BIOCARTA_HIVNEF_PATHWAY		33	-0.21079017	-0.7642983	0.8076923	0.8217083	1	2482	tags=27%, list=22%, signal=35%
NIKOLSKY_BREAST_CANCER_8P12_P11_AMPLICON	NIKOLSKY_BREAST_CANCER_8P12_P11_AMPLICON		25	-0.24932814	-0.76154643	0.80701756	0.8252281	1	2259	tags=28%, list=20%, signal=35%
LEE_METASTASIS_AND_ALTERNATIVE_SPLICING_UP	LEE_METASTASIS_AND_ALTERNATIVE_SPLICING_UP		49	-0.22974338	-0.7597134	0.9019608	0.82676715	1	1617	tags=20%, list=14%, signal=24%
REACTOME_MAP_KINASES_ACTIVATION_IN_TLR_CASCADE	REACTOME_MAP_KINASES_ACTIVATION_IN_TLR_CASCADE		26	-0.21993981	-0.75841665	0.7894737	0.82797	1	2116	tags=19%, list=19%, signal=24%
DAVICIONI_RHABDOMYOSARCOMA_PAX_FOXO1_FUSION_UP	DAVICIONI_RHABDOMYOSARCOMA_PAX_FOXO1_FUSION_UP		34	-0.26183942	-0.7581289	0.86	0.82766086	1	2233	tags=35%, list=20%, signal=44%
GUENTHER_GROWTH_SPHERICAL_VS_ADHERENT_UP	GUENTHER_GROWTH_SPHERICAL_VS_ADHERENT_UP		16	-0.29608947	-0.75754225	0.80851066	0.827747	1	1006	tags=19%, list=9%, signal=21%
GENTILE_UV_RESPONSE_CLUSTER_D6	GENTILE_UV_RESPONSE_CLUSTER_D6		17	-0.26230884	-0.7566994	0.82539684	0.8281258	1	1030	tags=12%, list=9%, signal=13%
GENTILE_UV_RESPONSE_CLUSTER_D4	GENTILE_UV_RESPONSE_CLUSTER_D4		26	-0.2467156	-0.7537101	0.8125	0.83150685	1	1230	tags=15%, list=11%, signal=17%
KEGG_PRIMARY_IMMUNODEFICIENCY	KEGG_PRIMARY_IMMUNODEFICIENCY		25	-0.3015392	-0.7528189	0.7234042	0.8319789	1	1897	tags=36%, list=17%, signal=43%
MCLACHLAN_DENTAL_CARIES_UP	MCLACHLAN_DENTAL_CARIES_UP		134	-0.2677	-0.7525934	0.74509805	0.8315224	1	2407	tags=34%, list=21%, signal=42%
REACTOME_CD28_CO_STIMULATION	REACTOME_CD28_CO_STIMULATION		19	-0.28173298	-0.74825376	0.8333333	0.8372992	1	797	tags=16%, list=7%, signal=17%
REACTOME_G_PROTEIN_ACTIVATION	REACTOME_G_PROTEIN_ACTIVATION		21	-0.24636452	-0.7479398	0.88235295	0.836954	1	3310	tags=38%, list=30%, signal=54%
SEMENZA_HIF1_TARGETS	SEMENZA_HIF1_TARGETS		25	-0.28753635	-0.7471907	0.8367347	0.8373504	1	1531	tags=24%, list=14%, signal=28%
NIKOLSKY_BREAST_CANCER_1Q21_AMPLICON	NIKOLSKY_BREAST_CANCER_1Q21_AMPLICON		26	-0.24114026	-0.7471158	0.85714287	0.8367409	1	1841	tags=19%, list=16%, signal=23%
REACTOME_TRAFFICKING_OF_AMPA_RECEPTORS	REACTOME_TRAFFICKING_OF_AMPA_RECEPTORS		20	-0.24972872	-0.7432715	0.7962963	0.84147793	1	2476	tags=25%, list=22%, signal=32%
LENAOUR_DENDRITIC_CELL_MATURATION_DN	LENAOUR_DENDRITIC_CELL_MATURATION_DN		72	-0.24686734	-0.74148107	0.75	0.84335065	1	1468	tags=19%, list=13%, signal=22%
TCGA_GLIOBLASTOMA_COPY_NUMBER_DN	TCGA_GLIOBLASTOMA_COPY_NUMBER_DN		17	-0.28282714	-0.73891526	0.8076923	0.84599173	1	1527	tags=24%, list=14%, signal=27%
KLEIN_TARGETS_OF_BCR_ABL1_FUSION	KLEIN_TARGETS_OF_BCR_ABL1_FUSION		21	-0.3127157	-0.73862594	0.78846157	0.8456124	1	155	tags=10%, list=1%, signal=10%
REACTOME_OPIOID_SIGNALLING	REACTOME_OPIOID_SIGNALLING		57	-0.20398541	-0.73832804	0.85106385	0.8452072	1	1231	tags=12%, list=11%, signal=14%
HUMMEL_BURKITTS_LYMPHOMA_UP	HUMMEL_BURKITTS_LYMPHOMA_UP		18	-0.28801477	-0.7343835	0.85	0.8499935	1	1833	tags=28%, list=16%, signal=33%
BIOCARTA_AGR_PATHWAY	BIOCARTA_AGR_PATHWAY		20	-0.27426672	-0.7341669	0.8979592	0.8495092	1	1497	tags=15%, list=13%, signal=17%
LIU_NASOPHARYNGEAL_CARCINOMA	LIU_NASOPHARYNGEAL_CARCINOMA		34	-0.1902923	-0.7312992	0.8679245	0.85241634	1	1282	tags=15%, list=11%, signal=17%
KEGG_VASOPRESSIN_REGULATED_WATER_REABSORPTION	KEGG_VASOPRESSIN_REGULATED_WATER_REABSORPTION		32	-0.2064831	-0.7302901	0.84	0.8529622	1	3547	tags=44%, list=32%, signal=64%
GAZDA_DIAMOND_BLACKFAN_ANEMIA_MYELOID_DN	GAZDA_DIAMOND_BLACKFAN_ANEMIA_MYELOID_DN		23	-0.20914166	-0.7299484	0.75510204	0.852678	1	1722	tags=17%, list=15%, signal=21%
BIOCARTA_ALK_PATHWAY	BIOCARTA_ALK_PATHWAY		22	-0.24399938	-0.72847205	0.8367347	0.85381776	1	2345	tags=27%, list=21%, signal=34%
KEGG_TASTE_TRANSDUCTION	KEGG_TASTE_TRANSDUCTION		21	-0.26481166	-0.7224302	0.81632656	0.86101526	1	451	tags=10%, list=4%, signal=10%
BIOCARTA_KERATINOCYTE_PATHWAY	BIOCARTA_KERATINOCYTE_PATHWAY		25	-0.21714841	-0.72242445	0.9268293	0.860244	1	2701	tags=28%, list=24%, signal=37%
REACTOME_GAP_JUNCTION_TRAFFICKING	REACTOME_GAP_JUNCTION_TRAFFICKING		19	-0.2929784	-0.7211167	0.875	0.8611818	1	2478	tags=32%, list=22%, signal=40%
KEGG_ENDOCYTOSIS	KEGG_ENDOCYTOSIS		100	-0.17488082	-0.7150747	0.8909091	0.8684888	1	1245	tags=11%, list=11%, signal=12%
BIOCARTA_ECM_PATHWAY	BIOCARTA_ECM_PATHWAY		17	-0.26498356	-0.7111607	0.8035714	0.87244374	1	912	tags=12%, list=8%, signal=13%
KEGG_B_CELL_RECEPTOR_SIGNALING_PATHWAY	KEGG_B_CELL_RECEPTOR_SIGNALING_PATHWAY		46	-0.22521733	-0.706303	0.82222223	0.8779168	1	1796	tags=22%, list=16%, signal=26%
FAELT_B_CLL_WITH_VH_REARRANGEMENTS_UP	FAELT_B_CLL_WITH_VH_REARRANGEMENTS_UP		37	-0.2127522	-0.70577615	0.84782606	0.877704	1	1909	tags=16%, list=17%, signal=19%
KEGG_NATURAL_KILLER_CELL_MEDIATED_CYTOTOXICITY	KEGG_NATURAL_KILLER_CELL_MEDIATED_CYTOTOXICITY		64	-0.23293689	-0.70516545	0.8979592	0.87789166	1	1953	tags=20%, list=17%, signal=24%
GRAHAM_CML_QUIESCENT_VS_NORMAL_DIVIDING_UP	GRAHAM_CML_QUIESCENT_VS_NORMAL_DIVIDING_UP		35	-0.261521	-0.69941944	0.877551	0.8837256	1	1734	tags=23%, list=15%, signal=27%
SIG_PIP3_SIGNALING_IN_B_LYMPHOCYTES	SIG_PIP3_SIGNALING_IN_B_LYMPHOCYTES		21	-0.22065309	-0.689879	0.8545455	0.89402765	1	3384	tags=48%, list=30%, signal=68%
PICCALUGA_ANGIOIMMUNOBLASTIC_LYMPHOMA_DN	PICCALUGA_ANGIOIMMUNOBLASTIC_LYMPHOMA_DN		62	-0.20104836	-0.6820129	1	0.9015194	1	2417	tags=23%, list=22%, signal=29%
KEGG_TOLL_LIKE_RECEPTOR_SIGNALING_PATHWAY	KEGG_TOLL_LIKE_RECEPTOR_SIGNALING_PATHWAY		60	-0.19489345	-0.6788701	0.9807692	0.9039299	1	2526	tags=23%, list=23%, signal=30%
CAFFAREL_RESPONSE_TO_THC_UP	CAFFAREL_RESPONSE_TO_THC_UP		18	-0.19321287	-0.6779815	0.8039216	0.9041433	1	2771	tags=33%, list=25%, signal=44%
REACTOME_G_PROTEIN_BETA_GAMMA_SIGNALLING	REACTOME_G_PROTEIN_BETA_GAMMA_SIGNALLING		19	-0.24402562	-0.6756013	0.9183673	0.9057547	1	1148	tags=16%, list=10%, signal=18%
BIOCARTA_WNT_PATHWAY	BIOCARTA_WNT_PATHWAY		18	-0.21672629	-0.67532474	0.85714287	0.90523934	1	8776	tags=100%, list=78%, signal=462%
NUTT_GBM_VS_AO_GLIOMA_DN	NUTT_GBM_VS_AO_GLIOMA_DN		28	-0.20195232	-0.6751025	0.9259259	0.9046409	1	2034	tags=21%, list=18%, signal=26%
CHESLER_BRAIN_HIGHEST_EXPRESSION	CHESLER_BRAIN_HIGHEST_EXPRESSION		25	-0.2166806	-0.6713034	0.8627451	0.90762156	1	3347	tags=36%, list=30%, signal=51%
MCCLUNG_DELTA_FOSB_TARGETS_8WK	MCCLUNG_DELTA_FOSB_TARGETS_8WK		33	-0.23088387	-0.6709254	0.97959185	0.907208	1	2237	tags=24%, list=20%, signal=30%
LUI_THYROID_CANCER_PAX8_PPARG_DN	LUI_THYROID_CANCER_PAX8_PPARG_DN		34	-0.19826844	-0.6668989	0.8235294	0.91037	1	2461	tags=26%, list=22%, signal=34%
FURUKAWA_DUSP6_TARGETS_PCI35_UP	FURUKAWA_DUSP6_TARGETS_PCI35_UP		37	-0.22523025	-0.66095364	0.9464286	0.9147228	1	1898	tags=24%, list=17%, signal=29%
BOYAULT_LIVER_CANCER_SUBCLASS_G5_DN	BOYAULT_LIVER_CANCER_SUBCLASS_G5_DN		15	-0.29303658	-0.65830094	0.84313726	0.91641945	1	1596	tags=33%, list=14%, signal=39%
REACTOME_SIGNALLING_TO_RAS	REACTOME_SIGNALLING_TO_RAS		18	-0.21384583	-0.6582868	0.9361702	0.91564333	1	2468	tags=22%, list=22%, signal=28%
REACTOME_TOLL_RECEPTOR_CASCADES	REACTOME_TOLL_RECEPTOR_CASCADES		53	-0.18772857	-0.6571265	0.9259259	0.9157967	1	3099	tags=30%, list=28%, signal=42%
BIOCARTA_TOLL_PATHWAY	BIOCARTA_TOLL_PATHWAY		21	-0.21229714	-0.6552096	0.8545455	0.91662383	1	2482	tags=29%, list=22%, signal=37%
LINDSTEDT_DENDRITIC_CELL_MATURATION_A	LINDSTEDT_DENDRITIC_CELL_MATURATION_A		39	-0.24903336	-0.6534912	0.91071427	0.9174691	1	1718	tags=21%, list=15%, signal=24%
VALK_AML_CLUSTER_7	VALK_AML_CLUSTER_7		17	-0.2718132	-0.6528178	0.9130435	0.9172159	1	989	tags=18%, list=9%, signal=19%
REACTOME_SIGNALLING_TO_ERKS	REACTOME_SIGNALLING_TO_ERKS		21	-0.19022661	-0.6465344	0.9259259	0.9213868	1	2468	tags=19%, list=22%, signal=24%
REACTOME_INHIBITION_OF_INSULIN_SECRETION_BY_ADRENALINE_NORADRENALINE	REACTOME_INHIBITION_OF_INSULIN_SECRETION_BY_ADRENALINE_NORADRENALINE		23	-0.22224517	-0.6464886	0.94	0.92061836	1	3310	tags=39%, list=30%, signal=55%
CERVERA_SDHB_TARGETS_1_DN	CERVERA_SDHB_TARGETS_1_DN		20	-0.25240692	-0.6439251	0.9	0.9218644	1	2294	tags=35%, list=20%, signal=44%
REACTOME_AMINE_COMPOUND_SLC_TRANSPORTERS	REACTOME_AMINE_COMPOUND_SLC_TRANSPORTERS		22	-0.25689533	-0.6419049	0.94545454	0.9227453	1	1587	tags=18%, list=14%, signal=21%
HONMA_DOCETAXEL_RESISTANCE	HONMA_DOCETAXEL_RESISTANCE		23	-0.20492543	-0.62479055	0.8727273	0.9349574	1	2059	tags=22%, list=18%, signal=27%
KEGG_ANTIGEN_PROCESSING_AND_PRESENTATION	KEGG_ANTIGEN_PROCESSING_AND_PRESENTATION		34	-0.17368604	-0.6016799	0.9444444	0.95024055	1	680	tags=6%, list=6%, signal=6%
YANG_BREAST_CANCER_ESR1_LASER_DN	YANG_BREAST_CANCER_ESR1_LASER_DN		24	-0.1957231	-0.5879431	0.9811321	0.9573903	1	1890	tags=17%, list=17%, signal=20%
LEE_EARLY_T_LYMPHOCYTE_DN	LEE_EARLY_T_LYMPHOCYTE_DN		17	-0.22870053	-0.56028086	1	0.96944153	1	2885	tags=41%, list=26%, signal=55%
REACTOME_G_BETA_GAMMA_SIGNALLING_THROUGH_PI3KGAMMA	REACTOME_G_BETA_GAMMA_SIGNALLING_THROUGH_PI3KGAMMA		17	-0.20773171	-0.5578225	0.98	0.9697631	1	857	tags=12%, list=8%, signal=13%
REACTOME_AMINE_LIGAND_BINDING_RECEPTORS	REACTOME_AMINE_LIGAND_BINDING_RECEPTORS		27	-0.19909225	-0.53830856	0.98039216	0.9759647	1	517	tags=7%, list=5%, signal=8%
SHEN_SMARCA2_TARGETS_UP	SHEN_SMARCA2_TARGETS_UP		226	-0.12926352	-0.5327018	0.9056604	0.97691846	1	1979	tags=11%, list=18%, signal=13%
YAO_TEMPORAL_RESPONSE_TO_PROGESTERONE_CLUSTER_10	YAO_TEMPORAL_RESPONSE_TO_PROGESTERONE_CLUSTER_10		52	-0.13023576	-0.49948868	0.97727275	0.9849873	1	2317	tags=17%, list=21%, signal=22%
KEGG_LYSOSOME	KEGG_LYSOSOME		82	-0.12998942	-0.47587168	0.9818182	0.9891944	1	3449	tags=29%, list=31%, signal=42%
CHUNG_BLISTER_CYTOTOXICITY_DN	CHUNG_BLISTER_CYTOTOXICITY_DN		21	-0.17410128	-0.46692368	1	0.98973703	1	2235	tags=24%, list=20%, signal=30%
LUI_THYROID_CANCER_CLUSTER_3	LUI_THYROID_CANCER_CLUSTER_3		20	-0.14736944	-0.45046958	1	0.99150115	1	2461	tags=20%, list=22%, signal=26%
