# Supplementary material for: A genomic analysis of mouse models of breast cancer reveals molecular features of mouse models and relationships to human breast cancer
Source: Breast Cancer Res. 2014 Jun 5;16(3):R59. doi: 10.1186/bcr3672 (PMC4078930; doi:10.1186/bcr3672)
Supplement: Additional file 11 — GSEA for mouse models compared to all other models or to mammary gland development. Listed by model. [file bcr3672-S11.zip › AdditionalFile11/Met/Vs_normal_mammary/C2/Upregulated_in_MET_vs_normalMammary.txt]

NAME	GS<br> follow link to MSigDB	GS DETAILS	SIZE	ES	NES	NOM p-val	FDR q-val	FWER p-val	RANK AT MAX	LEADING EDGE
KEGG_NUCLEOTIDE_EXCISION_REPAIR	KEGG_NUCLEOTIDE_EXCISION_REPAIR	Details ...	38	0.6299693	1.9824067	0	0.17312184	0.1	2136	tags=47%, list=19%, signal=58%
FURUKAWA_DUSP6_TARGETS_PCI35_DN	FURUKAWA_DUSP6_TARGETS_PCI35_DN	Details ...	41	0.76298964	1.9540733	0	0.1448862	0.17	964	tags=59%, list=9%, signal=64%
KAUFFMANN_DNA_REPAIR_GENES	KAUFFMANN_DNA_REPAIR_GENES	Details ...	148	0.5474726	1.9513011	0	0.10321045	0.18	2827	tags=52%, list=25%, signal=69%
REACTOME_DNA_REPAIR	REACTOME_DNA_REPAIR	Details ...	78	0.5837142	1.9393065	0	0.09057642	0.21	3192	tags=60%, list=29%, signal=84%
BIDUS_METASTASIS_UP	BIDUS_METASTASIS_UP	Details ...	107	0.5942016	1.9178975	0	0.09994906	0.29	2052	tags=44%, list=18%, signal=53%
REACTOME_NUCLEOTIDE_EXCISION_REPAIR	REACTOME_NUCLEOTIDE_EXCISION_REPAIR	Details ...	45	0.5868883	1.9173408	0	0.084451035	0.29	2136	tags=47%, list=19%, signal=57%
REACTOME_RNA_POLYMERASE_I_CHAIN_ELONGATION	REACTOME_RNA_POLYMERASE_I_CHAIN_ELONGATION	Details ...	18	0.6418361	1.8998094	0	0.09247857	0.32	2037	tags=56%, list=18%, signal=68%
REACTOME_GLOBAL_GENOMIC_NER	REACTOME_GLOBAL_GENOMIC_NER	Details ...	31	0.6448327	1.8840151	0	0.095010966	0.36	2136	tags=52%, list=19%, signal=64%
REACTOME_S_PHASE	REACTOME_S_PHASE	Details ...	84	0.6048842	1.8746046	0	0.09600821	0.4	2173	tags=44%, list=19%, signal=54%
CAIRO_HEPATOBLASTOMA_CLASSES_UP	CAIRO_HEPATOBLASTOMA_CLASSES_UP	Details ...	371	0.49876294	1.8742133	0	0.086964436	0.4	2553	tags=42%, list=23%, signal=53%
GEORGES_CELL_CYCLE_MIR192_TARGETS	GEORGES_CELL_CYCLE_MIR192_TARGETS	Details ...	39	0.61693025	1.8602066	0	0.09331192	0.43	1113	tags=38%, list=10%, signal=43%
REACTOME_CELL_CYCLE_MITOTIC	REACTOME_CELL_CYCLE_MITOTIC	Details ...	194	0.5715004	1.8586317	0	0.08666487	0.43	2202	tags=44%, list=20%, signal=54%
REACTOME_TRANSCRIPTION_COUPLED_NER	REACTOME_TRANSCRIPTION_COUPLED_NER	Details ...	40	0.6162098	1.8515701	0	0.08660805	0.44	2136	tags=52%, list=19%, signal=65%
KEGG_PYRIMIDINE_METABOLISM	KEGG_PYRIMIDINE_METABOLISM	Details ...	68	0.539607	1.8484756	0	0.0845331	0.46	2136	tags=43%, list=19%, signal=52%
JAEGER_METASTASIS_UP	JAEGER_METASTASIS_UP	Details ...	28	0.7860509	1.8484155	0	0.078897566	0.46	556	tags=43%, list=5%, signal=45%
KEGG_SPLICEOSOME	KEGG_SPLICEOSOME	Details ...	72	0.4803375	1.8465205	0.020833334	0.07436359	0.46	4409	tags=69%, list=39%, signal=114%
HORIUCHI_WTAP_TARGETS_DN	HORIUCHI_WTAP_TARGETS_DN	Details ...	179	0.5494908	1.840887	0	0.075217456	0.47	1205	tags=34%, list=11%, signal=38%
REACTOME_RNA_POLYMERASE_I_PROMOTER_CLEARANCE	REACTOME_RNA_POLYMERASE_I_PROMOTER_CLEARANCE	Details ...	24	0.59524584	1.8399204	0	0.071348175	0.47	2110	tags=50%, list=19%, signal=61%
MUELLER_PLURINET	MUELLER_PLURINET	Details ...	208	0.5432733	1.8379582	0	0.06871194	0.49	3165	tags=59%, list=28%, signal=80%
CHEMNITZ_RESPONSE_TO_PROSTAGLANDIN_E2_UP	CHEMNITZ_RESPONSE_TO_PROSTAGLANDIN_E2_UP	Details ...	77	0.60451275	1.834454	0	0.07121447	0.49	638	tags=35%, list=6%, signal=37%
SHEPARD_BMYB_TARGETS	SHEPARD_BMYB_TARGETS	Details ...	39	0.6888301	1.8301657	0	0.070431665	0.49	902	tags=49%, list=8%, signal=53%
LE_EGR2_TARGETS_UP	LE_EGR2_TARGETS_UP	Details ...	75	0.74600995	1.8287376	0	0.067630656	0.49	1108	tags=65%, list=10%, signal=72%
REACTOME_ACTIVATION_OF_THE_PRE_REPLICATIVE_COMPLEX	REACTOME_ACTIVATION_OF_THE_PRE_REPLICATIVE_COMPLEX	Details ...	25	0.8115852	1.8227662	0	0.07101321	0.54	972	tags=64%, list=9%, signal=70%
KEGG_HOMOLOGOUS_RECOMBINATION	KEGG_HOMOLOGOUS_RECOMBINATION	Details ...	24	0.61904675	1.8213196	0.020408163	0.07020381	0.54	2432	tags=63%, list=22%, signal=80%
LEE_EARLY_T_LYMPHOCYTE_UP	LEE_EARLY_T_LYMPHOCYTE_UP	Details ...	43	0.7206517	1.8161212	0	0.07010654	0.54	661	tags=51%, list=6%, signal=54%
MOLENAAR_TARGETS_OF_CCND1_AND_CDK4_DN	MOLENAAR_TARGETS_OF_CCND1_AND_CDK4_DN	Details ...	31	0.751543	1.8156096	0	0.06793599	0.54	958	tags=65%, list=9%, signal=70%
REACTOME_CELL_CYCLE_CHECKPOINTS	REACTOME_CELL_CYCLE_CHECKPOINTS	Details ...	85	0.5888797	1.8154029	0.019607844	0.065419845	0.54	1540	tags=34%, list=14%, signal=39%
SONG_TARGETS_OF_IE86_CMV_PROTEIN	SONG_TARGETS_OF_IE86_CMV_PROTEIN	Details ...	32	0.77850777	1.8137864	0	0.06337287	0.55	1864	tags=81%, list=17%, signal=97%
REACTOME_G1_S_TRANSITION	REACTOME_G1_S_TRANSITION	Details ...	79	0.56494933	1.8137525	0.019607844	0.061187603	0.55	2173	tags=38%, list=19%, signal=47%
XU_AKT1_TARGETS_6HR	XU_AKT1_TARGETS_6HR	Details ...	17	0.69980085	1.8125616	0.018867925	0.06100603	0.57	816	tags=41%, list=7%, signal=44%
REACTOME_ACTIVATION_OF_ATR_IN_RESPONSE_TO_REPLICATION_STRESS	REACTOME_ACTIVATION_OF_ATR_IN_RESPONSE_TO_REPLICATION_STRESS	Details ...	31	0.7510332	1.8122152	0	0.05903809	0.57	1540	tags=61%, list=14%, signal=71%
COULOUARN_TEMPORAL_TGFB1_SIGNATURE_UP	COULOUARN_TEMPORAL_TGFB1_SIGNATURE_UP	Details ...	57	0.5239646	1.8119622	0.022222223	0.057193153	0.57	1982	tags=44%, list=18%, signal=53%
REACTOME_RNA_POLYMERASE_I_TRANSCRIPTION_TERMINATION	REACTOME_RNA_POLYMERASE_I_TRANSCRIPTION_TERMINATION	Details ...	17	0.6015225	1.810574	0.039215688	0.056799978	0.57	2037	tags=53%, list=18%, signal=65%
VECCHI_GASTRIC_CANCER_EARLY_UP	VECCHI_GASTRIC_CANCER_EARLY_UP	Details ...	231	0.570846	1.8086594	0	0.056039505	0.57	1911	tags=45%, list=17%, signal=53%
ROSTY_CERVICAL_CANCER_PROLIFERATION_CLUSTER	ROSTY_CERVICAL_CANCER_PROLIFERATION_CLUSTER	Details ...	84	0.8037204	1.8079491	0	0.055109046	0.58	972	tags=68%, list=9%, signal=74%
REACTOME_HIV_LIFE_CYCLE	REACTOME_HIV_LIFE_CYCLE	Details ...	75	0.52606267	1.8072585	0	0.05376064	0.58	3413	tags=55%, list=30%, signal=78%
GRAHAM_CML_DIVIDING_VS_NORMAL_QUIESCENT_UP	GRAHAM_CML_DIVIDING_VS_NORMAL_QUIESCENT_UP	Details ...	123	0.63912135	1.8062215	0	0.052993633	0.58	1015	tags=48%, list=9%, signal=52%
REACTOME_RNA_POLYMERASE_I_PROMOTER_ESCAPE	REACTOME_RNA_POLYMERASE_I_PROMOTER_ESCAPE	Details ...	16	0.6311679	1.8035874	0.020408163	0.052079443	0.58	2037	tags=56%, list=18%, signal=69%
REACTOME_RNA_POLYMERASE_I_TRANSCRIPTION_INITIATION	REACTOME_RNA_POLYMERASE_I_TRANSCRIPTION_INITIATION	Details ...	18	0.5943404	1.8008223	0.05882353	0.053084623	0.58	2037	tags=50%, list=18%, signal=61%
REACTOME_G2_M_CHECKPOINTS	REACTOME_G2_M_CHECKPOINTS	Details ...	34	0.73689574	1.7991327	0	0.053044055	0.58	1540	tags=59%, list=14%, signal=68%
LANDIS_ERBB2_BREAST_TUMORS_324_UP	LANDIS_ERBB2_BREAST_TUMORS_324_UP	Details ...	122	0.69176614	1.7978046	0	0.05369445	0.58	2322	tags=68%, list=21%, signal=85%
FARMER_BREAST_CANCER_CLUSTER_2	FARMER_BREAST_CANCER_CLUSTER_2	Details ...	21	0.87676835	1.7969937	0	0.052757222	0.58	661	tags=71%, list=6%, signal=76%
VERNELL_RETINOBLASTOMA_PATHWAY_UP	VERNELL_RETINOBLASTOMA_PATHWAY_UP	Details ...	29	0.720452	1.7969912	0	0.05153031	0.58	1356	tags=59%, list=12%, signal=67%
SOTIRIOU_BREAST_CANCER_GRADE_1_VS_3_UP	SOTIRIOU_BREAST_CANCER_GRADE_1_VS_3_UP	Details ...	88	0.7874967	1.7961335	0	0.050359163	0.58	895	tags=60%, list=8%, signal=65%
REACTOME_LATE_PHASE_OF_HIV_LIFE_CYCLE	REACTOME_LATE_PHASE_OF_HIV_LIFE_CYCLE	Details ...	66	0.5043618	1.7944984	0	0.049363855	0.58	3965	tags=59%, list=35%, signal=91%
PUJANA_BREAST_CANCER_WITH_BRCA1_MUTATED_UP	PUJANA_BREAST_CANCER_WITH_BRCA1_MUTATED_UP	Details ...	39	0.6944378	1.7924303	0	0.050025277	0.58	1864	tags=67%, list=17%, signal=80%
BLUM_RESPONSE_TO_SALIRASIB_DN	BLUM_RESPONSE_TO_SALIRASIB_DN	Details ...	253	0.5228599	1.7922623	0	0.04896091	0.58	1106	tags=36%, list=10%, signal=39%
REACTOME_FORMATION_AND_MATURATION_OF_MRNA_TRANSCRIPT	REACTOME_FORMATION_AND_MATURATION_OF_MRNA_TRANSCRIPT	Details ...	99	0.48963478	1.7905513	0.020408163	0.048732553	0.58	4027	tags=60%, list=36%, signal=92%
ZHAN_MULTIPLE_MYELOMA_PR_UP	ZHAN_MULTIPLE_MYELOMA_PR_UP	Details ...	22	0.8466059	1.7872097	0	0.050375655	0.6	286	tags=68%, list=3%, signal=70%
KOBAYASHI_EGFR_SIGNALING_24HR_DN	KOBAYASHI_EGFR_SIGNALING_24HR_DN	Details ...	166	0.7160805	1.786024	0	0.049740404	0.6	1154	tags=57%, list=10%, signal=62%
PUJANA_XPRSS_INT_NETWORK	PUJANA_XPRSS_INT_NETWORK	Details ...	107	0.5733914	1.7806914	0	0.051497623	0.63	2602	tags=59%, list=23%, signal=76%
CHIANG_LIVER_CANCER_SUBCLASS_PROLIFERATION_UP	CHIANG_LIVER_CANCER_SUBCLASS_PROLIFERATION_UP	Details ...	90	0.6570027	1.779729	0	0.052177332	0.63	1115	tags=53%, list=10%, signal=59%
REACTOME_DNA_REPLICATION_PRE_INITIATION	REACTOME_DNA_REPLICATION_PRE_INITIATION	Details ...	63	0.58639354	1.7764738	0.020833334	0.053439558	0.64	972	tags=29%, list=9%, signal=31%
REACTOME_DUAL_INCISION_REACTION_IN_GG_NER	REACTOME_DUAL_INCISION_REACTION_IN_GG_NER	Details ...	20	0.607138	1.7708439	0	0.055690728	0.64	2037	tags=45%, list=18%, signal=55%
NAKAMURA_CANCER_MICROENVIRONMENT_DN	NAKAMURA_CANCER_MICROENVIRONMENT_DN	Details ...	33	0.61069924	1.7705277	0	0.055324294	0.64	1795	tags=45%, list=16%, signal=54%
PUJANA_BRCA_CENTERED_NETWORK	PUJANA_BRCA_CENTERED_NETWORK	Details ...	72	0.5979691	1.7704463	0	0.05433636	0.64	2602	tags=63%, list=23%, signal=81%
SHEDDEN_LUNG_CANCER_POOR_SURVIVAL_A6	SHEDDEN_LUNG_CANCER_POOR_SURVIVAL_A6	Details ...	274	0.55444723	1.7691226	0	0.053864297	0.64	1051	tags=34%, list=9%, signal=36%
KAUFFMANN_MELANOMA_RELAPSE_UP	KAUFFMANN_MELANOMA_RELAPSE_UP	Details ...	44	0.7205004	1.7602977	0	0.058136497	0.67	2342	tags=73%, list=21%, signal=92%
REACTOME_SYNTHESIS_OF_DNA	REACTOME_SYNTHESIS_OF_DNA	Details ...	72	0.589399	1.7550654	0.021276595	0.06036264	0.68	2173	tags=40%, list=19%, signal=50%
KANG_DOXORUBICIN_RESISTANCE_UP	KANG_DOXORUBICIN_RESISTANCE_UP	Details ...	32	0.8118168	1.7536172	0	0.06047037	0.69	626	tags=63%, list=6%, signal=66%
AMUNDSON_GAMMA_RADIATION_RESPONSE	AMUNDSON_GAMMA_RADIATION_RESPONSE		25	0.7800506	1.7530123	0	0.059822004	0.69	622	tags=68%, list=6%, signal=72%
REACTOME_MITOTIC_M_M_G1_PHASES	REACTOME_MITOTIC_M_M_G1_PHASES		102	0.57585216	1.7513345	0	0.059422486	0.69	1099	tags=30%, list=10%, signal=33%
BENPORATH_PROLIFERATION	BENPORATH_PROLIFERATION		89	0.6135326	1.750827	0	0.05892243	0.69	783	tags=31%, list=7%, signal=34%
REN_BOUND_BY_E2F	REN_BOUND_BY_E2F		36	0.74778104	1.748498	0	0.059189934	0.7	1355	tags=58%, list=12%, signal=66%
REACTOME_E2F_MEDIATED_REGULATION_OF_DNA_REPLICATION	REACTOME_E2F_MEDIATED_REGULATION_OF_DNA_REPLICATION		20	0.6940106	1.7483008	0	0.058399647	0.7	1356	tags=40%, list=12%, signal=45%
KAUFFMANN_DNA_REPLICATION_GENES	KAUFFMANN_DNA_REPLICATION_GENES		103	0.49315763	1.7473902	0	0.057653088	0.7	1797	tags=38%, list=16%, signal=45%
ODONNELL_TFRC_TARGETS_DN	ODONNELL_TFRC_TARGETS_DN		63	0.66750723	1.7462538	0	0.057406038	0.7	661	tags=44%, list=6%, signal=47%
HOFFMANN_LARGE_TO_SMALL_PRE_BII_LYMPHOCYTE_UP	HOFFMANN_LARGE_TO_SMALL_PRE_BII_LYMPHOCYTE_UP		70	0.71089363	1.7455164	0	0.056983713	0.7	766	tags=54%, list=7%, signal=58%
REACTOME_TRANSPORT_OF_MATURE_MRNA_DERIVED_FROM_AN_INTRON_CONTAINING_TRANSCRIPT	REACTOME_TRANSPORT_OF_MATURE_MRNA_DERIVED_FROM_AN_INTRON_CONTAINING_TRANSCRIPT		33	0.5530962	1.7452712	0	0.05659606	0.7	3681	tags=64%, list=33%, signal=95%
BIOCARTA_MCM_PATHWAY	BIOCARTA_MCM_PATHWAY		16	0.82447636	1.743383	0	0.05618876	0.7	1356	tags=69%, list=12%, signal=78%
REACTOME_DOUBLE_STRAND_BREAK_REPAIR	REACTOME_DOUBLE_STRAND_BREAK_REPAIR		16	0.79386663	1.7425977	0	0.055829316	0.7	1540	tags=75%, list=14%, signal=87%
VANTVEER_BREAST_CANCER_METASTASIS_DN	VANTVEER_BREAST_CANCER_METASTASIS_DN		60	0.5809414	1.7424713	0	0.05525852	0.7	893	tags=37%, list=8%, signal=40%
REACTOME_MRNA_SPLICING	REACTOME_MRNA_SPLICING		63	0.49358433	1.742344	0.06	0.054581568	0.7	4027	tags=63%, list=36%, signal=99%
WHITEFORD_PEDIATRIC_CANCER_MARKERS	WHITEFORD_PEDIATRIC_CANCER_MARKERS		66	0.66551244	1.7410592	0	0.054679565	0.7	1113	tags=58%, list=10%, signal=64%
REACTOME_TELOMERE_MAINTENANCE	REACTOME_TELOMERE_MAINTENANCE		28	0.66888475	1.7402778	0	0.05426127	0.7	2290	tags=64%, list=20%, signal=81%
GRAHAM_NORMAL_QUIESCENT_VS_NORMAL_DIVIDING_DN	GRAHAM_NORMAL_QUIESCENT_VS_NORMAL_DIVIDING_DN		57	0.7227261	1.7350907	0	0.05675426	0.74	1108	tags=61%, list=10%, signal=68%
NAKAYAMA_SOFT_TISSUE_TUMORS_PCA2_UP	NAKAYAMA_SOFT_TISSUE_TUMORS_PCA2_UP		59	0.724958	1.731958	0.02173913	0.057999704	0.75	719	tags=54%, list=6%, signal=58%
REACTOME_SYNTHESIS_OF_GPI_ANCHORED_PROTEINS	REACTOME_SYNTHESIS_OF_GPI_ANCHORED_PROTEINS		15	0.5705474	1.7313882	0	0.057612687	0.75	3838	tags=73%, list=34%, signal=111%
KEGG_CELL_CYCLE	KEGG_CELL_CYCLE		83	0.54055727	1.7274731	0	0.058786374	0.76	2573	tags=55%, list=23%, signal=71%
FOURNIER_ACINAR_DEVELOPMENT_LATE_2	FOURNIER_ACINAR_DEVELOPMENT_LATE_2		179	0.5406603	1.7260336	0	0.058692623	0.76	2806	tags=53%, list=25%, signal=69%
REACTOME_INFLUENZA_LIFE_CYCLE	REACTOME_INFLUENZA_LIFE_CYCLE		91	0.4483745	1.7204864	0.09615385	0.0617131	0.77	4723	tags=64%, list=42%, signal=109%
CROONQUIST_IL6_DEPRIVATION_DN	CROONQUIST_IL6_DEPRIVATION_DN		52	0.8029962	1.7174759	0	0.06241845	0.77	846	tags=65%, list=8%, signal=70%
FUJII_YBX1_TARGETS_DN	FUJII_YBX1_TARGETS_DN		94	0.6142889	1.7138218	0	0.06427572	0.77	958	tags=47%, list=9%, signal=51%
REACTOME_PROCESSING_OF_CAPPED_INTRON_CONTAINING_PRE_MRNA	REACTOME_PROCESSING_OF_CAPPED_INTRON_CONTAINING_PRE_MRNA		82	0.51146615	1.7133914	0.02	0.063790396	0.77	4027	tags=65%, list=36%, signal=100%
YU_MYC_TARGETS_UP	YU_MYC_TARGETS_UP		27	0.74716794	1.7116202	0	0.06444437	0.77	896	tags=48%, list=8%, signal=52%
REACTOME_ELONGATION_AND_PROCESSING_OF_CAPPED_TRANSCRIPTS	REACTOME_ELONGATION_AND_PROCESSING_OF_CAPPED_TRANSCRIPTS		88	0.480571	1.7076919	0.021276595	0.06598573	0.77	4027	tags=58%, list=36%, signal=90%
REACTOME_G2_M_TRANSITION	REACTOME_G2_M_TRANSITION		47	0.51427597	1.7049237	0	0.0671299	0.77	2336	tags=45%, list=21%, signal=56%
CHIANG_LIVER_CANCER_SUBCLASS_UNANNOTATED_DN	CHIANG_LIVER_CANCER_SUBCLASS_UNANNOTATED_DN		117	0.4663778	1.7041949	0.03773585	0.06667744	0.77	2670	tags=38%, list=24%, signal=49%
MORI_LARGE_PRE_BII_LYMPHOCYTE_UP	MORI_LARGE_PRE_BII_LYMPHOCYTE_UP		43	0.6420216	1.7034805	0	0.06647863	0.77	1576	tags=60%, list=14%, signal=70%
TANG_SENESCENCE_TP53_TARGETS_DN	TANG_SENESCENCE_TP53_TARGETS_DN		29	0.7157291	1.6995608	0	0.069200754	0.79	710	tags=52%, list=6%, signal=55%
PUJANA_CHEK2_PCC_NETWORK	PUJANA_CHEK2_PCC_NETWORK		481	0.41939434	1.6979911	0.036363635	0.0693444	0.79	2602	tags=41%, list=23%, signal=51%
REACTOME_RNA_POLYMERASE_I_III_AND_MITOCHONDRIAL_TRANSCRIPTION	REACTOME_RNA_POLYMERASE_I_III_AND_MITOCHONDRIAL_TRANSCRIPTION		47	0.47167015	1.6970565	0	0.06911912	0.79	2129	tags=43%, list=19%, signal=52%
WU_APOPTOSIS_BY_CDKN1A_VIA_TP53	WU_APOPTOSIS_BY_CDKN1A_VIA_TP53		19	0.7959514	1.6963309	0	0.069120765	0.81	578	tags=63%, list=5%, signal=66%
REACTOME_GTP_HYDROLYSIS_AND_JOINING_OF_THE_60S_RIBOSOMAL_SUBUNIT	REACTOME_GTP_HYDROLYSIS_AND_JOINING_OF_THE_60S_RIBOSOMAL_SUBUNIT		56	0.47444278	1.6961933	0.10909091	0.0685385	0.81	5025	tags=70%, list=45%, signal=126%
MITSIADES_RESPONSE_TO_APLIDIN_DN	MITSIADES_RESPONSE_TO_APLIDIN_DN		128	0.51457876	1.69568	0	0.06804372	0.81	2115	tags=43%, list=19%, signal=52%
BIOCARTA_TNFR1_PATHWAY	BIOCARTA_TNFR1_PATHWAY		19	0.5415685	1.6947073	0	0.06846165	0.81	1727	tags=42%, list=15%, signal=50%
NUYTTEN_EZH2_TARGETS_DN	NUYTTEN_EZH2_TARGETS_DN		496	0.39504874	1.690306	0	0.070007056	0.81	2524	tags=39%, list=23%, signal=48%
LANDIS_ERBB2_BREAST_TUMORS_65_UP	LANDIS_ERBB2_BREAST_TUMORS_65_UP		19	0.7659531	1.6898154	0	0.06978095	0.81	1109	tags=58%, list=10%, signal=64%
REACTOME_SNRNP_ASSEMBLY	REACTOME_SNRNP_ASSEMBLY		29	0.5992337	1.6876097	0	0.07022926	0.81	2602	tags=55%, list=23%, signal=72%
REACTOME_TRANSCRIPTION	REACTOME_TRANSCRIPTION		103	0.4270717	1.6866528	0.020408163	0.069923446	0.81	3888	tags=52%, list=35%, signal=80%
PUJANA_BRCA2_PCC_NETWORK	PUJANA_BRCA2_PCC_NETWORK		263	0.50663143	1.679678	0	0.074236706	0.82	2602	tags=51%, list=23%, signal=64%
TOYOTA_TARGETS_OF_MIR34B_AND_MIR34C	TOYOTA_TARGETS_OF_MIR34B_AND_MIR34C		195	0.43424723	1.6795151	0	0.073574804	0.82	2203	tags=35%, list=20%, signal=43%
KEGG_DNA_REPLICATION	KEGG_DNA_REPLICATION		26	0.72588986	1.6773348	0	0.074580915	0.83	2342	tags=77%, list=21%, signal=97%
REACTOME_LAGGING_STRAND_SYNTHESIS	REACTOME_LAGGING_STRAND_SYNTHESIS		15	0.7139215	1.6735182	0	0.07673727	0.83	2098	tags=67%, list=19%, signal=82%
REACTOME_INFLUENZA_VIRAL_RNA_TRANSCRIPTION_AND_REPLICATION	REACTOME_INFLUENZA_VIRAL_RNA_TRANSCRIPTION_AND_REPLICATION		67	0.45426533	1.6730599	0.13207547	0.076150715	0.83	5025	tags=70%, list=45%, signal=126%
WONG_EMBRYONIC_STEM_CELL_CORE	WONG_EMBRYONIC_STEM_CELL_CORE		255	0.48256522	1.6729689	0	0.07543231	0.83	2130	tags=42%, list=19%, signal=51%
LINDGREN_BLADDER_CANCER_CLUSTER_3_UP	LINDGREN_BLADDER_CANCER_CLUSTER_3_UP		191	0.5032629	1.6728759	0.02	0.074727334	0.83	1660	tags=38%, list=15%, signal=44%
WAKASUGI_HAVE_ZNF143_BINDING_SITES	WAKASUGI_HAVE_ZNF143_BINDING_SITES		43	0.5515483	1.6714067	0.06818182	0.07534263	0.84	2514	tags=47%, list=22%, signal=60%
REACTOME_VIRAL_MRNA_TRANSLATION	REACTOME_VIRAL_MRNA_TRANSLATION		53	0.49558946	1.6705128	0.11764706	0.075291686	0.84	5025	tags=72%, list=45%, signal=129%
WINNEPENNINCKX_MELANOMA_METASTASIS_UP	WINNEPENNINCKX_MELANOMA_METASTASIS_UP		88	0.63057584	1.6680177	0.019607844	0.07688628	0.84	661	tags=34%, list=6%, signal=36%
MISSIAGLIA_REGULATED_BY_METHYLATION_DN	MISSIAGLIA_REGULATED_BY_METHYLATION_DN		66	0.5801831	1.6668885	0	0.07717436	0.86	1998	tags=61%, list=18%, signal=73%
REACTOME_MITOTIC_PROMETAPHASE	REACTOME_MITOTIC_PROMETAPHASE		47	0.6165886	1.6626955	0	0.07928184	0.86	561	tags=34%, list=5%, signal=36%
REACTOME_TRANSPORT_OF_THE_SLBP_INDEPENDENT_MATURE_MRNA	REACTOME_TRANSPORT_OF_THE_SLBP_INDEPENDENT_MATURE_MRNA		19	0.6225483	1.6622126	0	0.07912229	0.86	2530	tags=58%, list=23%, signal=75%
RIZ_ERYTHROID_DIFFERENTIATION	RIZ_ERYTHROID_DIFFERENTIATION		60	0.52240264	1.6595898	0.020408163	0.08089079	0.86	2342	tags=45%, list=21%, signal=57%
REACTOME_TRANSCRIPTION_OF_THE_HIV_GENOME	REACTOME_TRANSCRIPTION_OF_THE_HIV_GENOME		48	0.4624903	1.6594276	0.040816326	0.08018739	0.86	4116	tags=56%, list=37%, signal=89%
EINAV_INTERFERON_SIGNATURE_IN_CANCER	EINAV_INTERFERON_SIGNATURE_IN_CANCER		15	0.6870852	1.658758	0.04255319	0.08027954	0.86	1070	tags=53%, list=10%, signal=59%
REACTOME_REV_MEDIATED_NUCLEAR_EXPORT_OF_HIV1_RNA	REACTOME_REV_MEDIATED_NUCLEAR_EXPORT_OF_HIV1_RNA		18	0.64025253	1.6558548	0	0.08175715	0.87	2530	tags=61%, list=23%, signal=79%
FRASOR_RESPONSE_TO_SERM_OR_FULVESTRANT_DN	FRASOR_RESPONSE_TO_SERM_OR_FULVESTRANT_DN		35	0.70499605	1.6553553	0	0.08162083	0.87	874	tags=57%, list=8%, signal=62%
KEGG_RIBOSOME	KEGG_RIBOSOME		54	0.5041414	1.6548957	0.09615385	0.081289195	0.87	5025	tags=76%, list=45%, signal=137%
NADERI_BREAST_CANCER_PROGNOSIS_UP	NADERI_BREAST_CANCER_PROGNOSIS_UP		26	0.70705014	1.6544226	0	0.08107955	0.87	462	tags=42%, list=4%, signal=44%
CROONQUIST_NRAS_SIGNALING_DN	CROONQUIST_NRAS_SIGNALING_DN		44	0.74802524	1.6531333	0	0.08133209	0.88	763	tags=57%, list=7%, signal=61%
ZHANG_BREAST_CANCER_PROGENITORS_UP	ZHANG_BREAST_CANCER_PROGENITORS_UP		234	0.5237609	1.6523781	0.03773585	0.081530616	0.88	1989	tags=39%, list=18%, signal=46%
REACTOME_EXTENSION_OF_TELOMERES	REACTOME_EXTENSION_OF_TELOMERES		20	0.7151752	1.6514664	0	0.081661396	0.89	2136	tags=70%, list=19%, signal=86%
RHODES_UNDIFFERENTIATED_CANCER	RHODES_UNDIFFERENTIATED_CANCER		50	0.6326048	1.6485114	0	0.08344921	0.9	972	tags=44%, list=9%, signal=48%
RICKMAN_TUMOR_DIFFERENTIATED_MODERATELY_VS_POORLY_UP	RICKMAN_TUMOR_DIFFERENTIATED_MODERATELY_VS_POORLY_UP		20	0.6178714	1.64165	0	0.0889582	0.93	2407	tags=60%, list=21%, signal=76%
RICKMAN_TUMOR_DIFFERENTIATED_MODERATELY_VS_POORLY_DN	RICKMAN_TUMOR_DIFFERENTIATED_MODERATELY_VS_POORLY_DN		20	0.6178714	1.64165	0	0.08825219	0.93	2407	tags=60%, list=21%, signal=76%
MARKEY_RB1_ACUTE_LOF_DN	MARKEY_RB1_ACUTE_LOF_DN		172	0.55267406	1.6378828	0	0.08995837	0.93	1659	tags=45%, list=15%, signal=52%
REACTOME_METABOLISM_OF_RNA	REACTOME_METABOLISM_OF_RNA		56	0.52084506	1.6349857	0.019607844	0.09137175	0.94	2602	tags=48%, list=23%, signal=62%
BOYAULT_LIVER_CANCER_SUBCLASS_G23_UP	BOYAULT_LIVER_CANCER_SUBCLASS_G23_UP		27	0.6484678	1.6347532	0	0.09083291	0.94	832	tags=41%, list=7%, signal=44%
SCIAN_CELL_CYCLE_TARGETS_OF_TP53_AND_TP73_DN	SCIAN_CELL_CYCLE_TARGETS_OF_TP53_AND_TP73_DN		19	0.7729588	1.6346875	0	0.0901342	0.94	845	tags=74%, list=8%, signal=80%
BENPORATH_CYCLING_GENES	BENPORATH_CYCLING_GENES		352	0.45709878	1.6345801	0	0.089556955	0.94	1913	tags=35%, list=17%, signal=41%
ZHAN_MULTIPLE_MYELOMA_CD1_DN	ZHAN_MULTIPLE_MYELOMA_CD1_DN		22	0.54431105	1.6290509	0.04	0.09373608	0.94	1809	tags=41%, list=16%, signal=49%
KEGG_MISMATCH_REPAIR	KEGG_MISMATCH_REPAIR		19	0.6832164	1.6283863	0	0.093501106	0.94	2098	tags=63%, list=19%, signal=78%
REACTOME_NEP_NS2_INTERACTS_WITH_THE_CELLULAR_EXPORT_MACHINERY	REACTOME_NEP_NS2_INTERACTS_WITH_THE_CELLULAR_EXPORT_MACHINERY		17	0.63114417	1.6262658	0	0.0944801	0.94	2530	tags=59%, list=23%, signal=76%
REACTOME_HIV1_TRANSCRIPTION_INITIATION	REACTOME_HIV1_TRANSCRIPTION_INITIATION		32	0.53101194	1.6259288	0.041666668	0.094043575	0.94	3326	tags=63%, list=30%, signal=89%
BENPORATH_ES_1	BENPORATH_ES_1		237	0.4554437	1.6253216	0.018867925	0.093928	0.94	1998	tags=40%, list=18%, signal=48%
KEGG_P53_SIGNALING_PATHWAY	KEGG_P53_SIGNALING_PATHWAY		41	0.5017202	1.6250697	0.02	0.09324239	0.94	1463	tags=37%, list=13%, signal=42%
LI_WILMS_TUMOR_VS_FETAL_KIDNEY_1_DN	LI_WILMS_TUMOR_VS_FETAL_KIDNEY_1_DN		111	0.5219673	1.6227304	0	0.09475081	0.95	1377	tags=43%, list=12%, signal=49%
LANDIS_ERBB2_BREAST_PRENEOPLASTIC_UP	LANDIS_ERBB2_BREAST_PRENEOPLASTIC_UP		20	0.77062124	1.6214325	0	0.09554445	0.96	623	tags=50%, list=6%, signal=53%
KEGG_BASE_EXCISION_REPAIR	KEGG_BASE_EXCISION_REPAIR		21	0.620957	1.6195025	0.039215688	0.096163966	0.96	2235	tags=71%, list=20%, signal=89%
REACTOME_ORC1_REMOVAL_FROM_CHROMATIN	REACTOME_ORC1_REMOVAL_FROM_CHROMATIN		54	0.51895297	1.618265	0.021276595	0.096252844	0.96	904	tags=22%, list=8%, signal=24%
REACTOME_MRNA_PROCESSING	REACTOME_MRNA_PROCESSING		28	0.49350557	1.6147543	0.08163265	0.09861129	0.96	2129	tags=43%, list=19%, signal=53%
CHANG_CYCLING_GENES	CHANG_CYCLING_GENES		29	0.7310862	1.6128441	0.02173913	0.09974202	0.96	944	tags=59%, list=8%, signal=64%
PUJANA_BREAST_CANCER_LIT_INT_NETWORK	PUJANA_BREAST_CANCER_LIT_INT_NETWORK		64	0.49980536	1.6109848	0.06122449	0.101543084	0.96	1798	tags=36%, list=16%, signal=43%
BIOCARTA_ATRBRCA_PATHWAY	BIOCARTA_ATRBRCA_PATHWAY		15	0.68950313	1.610597	0.07692308	0.10121299	0.96	1419	tags=53%, list=13%, signal=61%
FERREIRA_EWINGS_SARCOMA_UNSTABLE_VS_STABLE_UP	FERREIRA_EWINGS_SARCOMA_UNSTABLE_VS_STABLE_UP		74	0.566605	1.6083117	0.021276595	0.10297008	0.96	2829	tags=59%, list=25%, signal=79%
GENTILE_RESPONSE_CLUSTER_D3	GENTILE_RESPONSE_CLUSTER_D3		35	0.5332932	1.6067783	0.021276595	0.10409904	0.96	1982	tags=43%, list=18%, signal=52%
REACTOME_DUAL_INCISION_REACTION_IN_TC_NER	REACTOME_DUAL_INCISION_REACTION_IN_TC_NER		26	0.5091073	1.6063586	0.03846154	0.10384267	0.96	2129	tags=42%, list=19%, signal=52%
BASAKI_YBX1_TARGETS_UP	BASAKI_YBX1_TARGETS_UP		168	0.5296212	1.6053921	0	0.10404137	0.96	1154	tags=38%, list=10%, signal=42%
MANALO_HYPOXIA_DN	MANALO_HYPOXIA_DN		173	0.45541027	1.6050423	0.036363635	0.10369574	0.96	2094	tags=40%, list=19%, signal=48%
REACTOME_DNA_STRAND_ELONGATION	REACTOME_DNA_STRAND_ELONGATION		22	0.7341446	1.6047963	0	0.103243925	0.96	2342	tags=77%, list=21%, signal=98%
KOKKINAKIS_METHIONINE_DEPRIVATION_96HR_DN	KOKKINAKIS_METHIONINE_DEPRIVATION_96HR_DN		53	0.4927516	1.5994127	0.02173913	0.10737874	0.96	2040	tags=42%, list=18%, signal=51%
REACTOME_METABOLISM_OF_PROTEINS	REACTOME_METABOLISM_OF_PROTEINS		128	0.3771893	1.5993165	0.08695652	0.10671675	0.96	4819	tags=62%, list=43%, signal=107%
SHEPARD_CRUSH_AND_BURN_MUTANT_DN	SHEPARD_CRUSH_AND_BURN_MUTANT_DN		100	0.4890121	1.5991803	0.02	0.10632897	0.96	1289	tags=34%, list=12%, signal=38%
SU_TESTIS	SU_TESTIS		44	0.54847556	1.5986589	0	0.10641446	0.96	1308	tags=36%, list=12%, signal=41%
REACTOME_NUCLEAR_IMPORT_OF_REV_PROTEIN	REACTOME_NUCLEAR_IMPORT_OF_REV_PROTEIN		18	0.61345434	1.5979903	0.018867925	0.10618056	0.96	2530	tags=56%, list=23%, signal=72%
CAFFAREL_RESPONSE_TO_THC_DN	CAFFAREL_RESPONSE_TO_THC_DN		19	0.5884262	1.5962018	0.01923077	0.10702076	0.96	1011	tags=37%, list=9%, signal=40%
KEGG_BASAL_TRANSCRIPTION_FACTORS	KEGG_BASAL_TRANSCRIPTION_FACTORS		22	0.5573218	1.5960447	0.021276595	0.10644362	0.96	3606	tags=68%, list=32%, signal=100%
REACTOME_FORMATION_OF_A_POOL_OF_FREE_40S_SUBUNITS	REACTOME_FORMATION_OF_A_POOL_OF_FREE_40S_SUBUNITS		51	0.49662146	1.5913717	0.12244898	0.110539064	0.96	5025	tags=73%, list=45%, signal=131%
SUNG_METASTASIS_STROMA_DN	SUNG_METASTASIS_STROMA_DN		26	0.60402215	1.5903828	0.021276595	0.11085091	0.96	1734	tags=58%, list=15%, signal=68%
GOLDRATH_ANTIGEN_RESPONSE	GOLDRATH_ANTIGEN_RESPONSE		270	0.4634705	1.5875294	0	0.11260559	0.96	1341	tags=32%, list=12%, signal=35%
RODRIGUES_THYROID_CARCINOMA_POORLY_DIFFERENTIATED_UP	RODRIGUES_THYROID_CARCINOMA_POORLY_DIFFERENTIATED_UP		336	0.44038638	1.5869427	0.03773585	0.11236083	0.96	2498	tags=39%, list=22%, signal=48%
REACTOME_VPR_MEDIATED_NUCLEAR_IMPORT_OF_PICS	REACTOME_VPR_MEDIATED_NUCLEAR_IMPORT_OF_PICS		20	0.61335593	1.5867397	0	0.111957416	0.96	2742	tags=60%, list=24%, signal=79%
REACTOME_M_G1_TRANSITION	REACTOME_M_G1_TRANSITION		52	0.5033684	1.5832134	0.020833334	0.114781596	0.96	904	tags=21%, list=8%, signal=23%
REACTOME_TRANSLATION_INITIATION_COMPLEX_FORMATION	REACTOME_TRANSLATION_INITIATION_COMPLEX_FORMATION		25	0.48755416	1.5819373	0.09090909	0.11528772	0.96	4689	tags=56%, list=42%, signal=96%
REACTOME_PEPTIDE_CHAIN_ELONGATION	REACTOME_PEPTIDE_CHAIN_ELONGATION		53	0.49547502	1.5796841	0.125	0.11638871	0.96	5025	tags=72%, list=45%, signal=129%
SENGUPTA_NASOPHARYNGEAL_CARCINOMA_UP	SENGUPTA_NASOPHARYNGEAL_CARCINOMA_UP		146	0.49108088	1.5793368	0.021276595	0.11587605	0.96	1306	tags=38%, list=12%, signal=43%
REACTOME_RNA_POLYMERASE_II_TRANSCRIPTION	REACTOME_RNA_POLYMERASE_II_TRANSCRIPTION		70	0.4668125	1.5791239	0.045454547	0.11524412	0.96	3326	tags=49%, list=30%, signal=69%
EGUCHI_CELL_CYCLE_RB1_TARGETS	EGUCHI_CELL_CYCLE_RB1_TARGETS		15	0.8742503	1.5768806	0	0.11676818	0.96	763	tags=87%, list=7%, signal=93%
APPIERTO_RESPONSE_TO_FENRETINIDE_UP	APPIERTO_RESPONSE_TO_FENRETINIDE_UP		19	0.52428	1.5744525	0.022222223	0.118018135	0.96	1440	tags=32%, list=13%, signal=36%
TARTE_PLASMA_CELL_VS_PLASMABLAST_DN	TARTE_PLASMA_CELL_VS_PLASMABLAST_DN		212	0.3878667	1.5729822	0.03773585	0.11886705	0.96	1904	tags=30%, list=17%, signal=36%
VANTVEER_BREAST_CANCER_POOR_PROGNOSIS	VANTVEER_BREAST_CANCER_POOR_PROGNOSIS		26	0.52670926	1.5690219	0.02173913	0.12211822	0.96	537	tags=31%, list=5%, signal=32%
VANTVEER_BREAST_CANCER_ESR1_DN	VANTVEER_BREAST_CANCER_ESR1_DN		145	0.44036987	1.5674757	0.020833334	0.123024374	0.96	1354	tags=31%, list=12%, signal=35%
TONG_INTERACT_WITH_PTTG1	TONG_INTERACT_WITH_PTTG1		31	0.40877554	1.56323	0.0952381	0.12699074	0.96	3605	tags=65%, list=32%, signal=95%
AMIT_SERUM_RESPONSE_60_MCF10A	AMIT_SERUM_RESPONSE_60_MCF10A		38	0.539471	1.5603268	0.022222223	0.12877567	0.96	1993	tags=47%, list=18%, signal=57%
BERENJENO_TRANSFORMED_BY_RHOA_UP	BERENJENO_TRANSFORMED_BY_RHOA_UP		385	0.47952834	1.5600544	0	0.12851268	0.96	1925	tags=43%, list=17%, signal=50%
REACTOME_PYRIMIDINE_METABOLISM	REACTOME_PYRIMIDINE_METABOLISM		15	0.62621135	1.5590692	0.044444446	0.12930416	0.96	429	tags=33%, list=4%, signal=35%
GARGALOVIC_RESPONSE_TO_OXIDIZED_PHOSPHOLIPIDS_TURQUOISE_DN	GARGALOVIC_RESPONSE_TO_OXIDIZED_PHOSPHOLIPIDS_TURQUOISE_DN		23	0.5471424	1.5580133	0.09259259	0.12952669	0.96	1355	tags=43%, list=12%, signal=49%
REACTOME_TRANSPORT_OF_RIBONUCLEOPROTEINS_INTO_THE_HOST_NUCLEUS	REACTOME_TRANSPORT_OF_RIBONUCLEOPROTEINS_INTO_THE_HOST_NUCLEUS		18	0.60849285	1.5569829	0.037037037	0.13013461	0.96	2530	tags=56%, list=23%, signal=72%
STEIN_ESRRA_TARGETS_RESPONSIVE_TO_ESTROGEN_DN	STEIN_ESRRA_TARGETS_RESPONSIVE_TO_ESTROGEN_DN		24	0.60382974	1.5546645	0.040816326	0.13253	0.96	1080	tags=50%, list=10%, signal=55%
REACTOME_LOSS_OF_NLP_FROM_MITOTIC_CENTROSOMES	REACTOME_LOSS_OF_NLP_FROM_MITOTIC_CENTROSOMES		31	0.4560462	1.5544325	0.06122449	0.13196173	0.96	3822	tags=61%, list=34%, signal=93%
RIZKI_TUMOR_INVASIVENESS_2D_DN	RIZKI_TUMOR_INVASIVENESS_2D_DN		46	0.39499938	1.5494946	0.021276595	0.13631667	0.96	993	tags=24%, list=9%, signal=26%
MAYBURD_RESPONSE_TO_L663536_UP	MAYBURD_RESPONSE_TO_L663536_UP		15	0.52615315	1.5480334	0.06	0.13705063	0.96	2142	tags=33%, list=19%, signal=41%
SCHLOSSER_MYC_AND_SERUM_RESPONSE_SYNERGY	SCHLOSSER_MYC_AND_SERUM_RESPONSE_SYNERGY		21	0.5046839	1.5471675	0.04255319	0.13748227	0.96	1842	tags=33%, list=16%, signal=40%
REACTOME_RNA_POL_II_CTD_PHOSPHORYLATION_AND_INTERACTION_WITH_CE	REACTOME_RNA_POL_II_CTD_PHOSPHORYLATION_AND_INTERACTION_WITH_CE		24	0.52436733	1.546381	0.09803922	0.13767321	0.96	3965	tags=71%, list=35%, signal=109%
GOLUB_ALL_VS_AML_UP	GOLUB_ALL_VS_AML_UP		18	0.526935	1.5455801	0.08	0.13755374	0.96	1891	tags=44%, list=17%, signal=53%
ZHAN_MULTIPLE_MYELOMA_CD1_VS_CD2_DN	ZHAN_MULTIPLE_MYELOMA_CD1_VS_CD2_DN		23	0.584069	1.5453844	0.01923077	0.1369482	0.96	957	tags=39%, list=9%, signal=43%
BOYAULT_LIVER_CANCER_SUBCLASS_G3_UP	BOYAULT_LIVER_CANCER_SUBCLASS_G3_UP		118	0.509651	1.5434388	0.01923077	0.13804923	0.96	1203	tags=31%, list=11%, signal=34%
REACTOME_CENTROSOME_MATURATION	REACTOME_CENTROSOME_MATURATION		35	0.46681988	1.5418134	0.044444446	0.13891467	0.96	3822	tags=63%, list=34%, signal=95%
GESERICK_TERT_TARGETS_DN	GESERICK_TERT_TARGETS_DN		17	0.64947975	1.5406228	0	0.13986433	0.96	943	tags=53%, list=8%, signal=58%
REACTOME_FORMATION_OF_THE_EARLY_ELONGATION_COMPLEX	REACTOME_FORMATION_OF_THE_EARLY_ELONGATION_COMPLEX		28	0.49279377	1.5397314	0.104166664	0.13992774	0.96	2129	tags=39%, list=19%, signal=48%
REACTOME_TRANSLATION	REACTOME_TRANSLATION		67	0.411377	1.5372162	0.21568628	0.14224182	0.96	5025	tags=64%, list=45%, signal=116%
REACTOME_METABLISM_OF_NUCLEOTIDES	REACTOME_METABLISM_OF_NUCLEOTIDES		52	0.41821292	1.5357616	0.06521739	0.1431468	0.96	2040	tags=35%, list=18%, signal=42%
SEITZ_NEOPLASTIC_TRANSFORMATION_BY_8P_DELETION_DN	SEITZ_NEOPLASTIC_TRANSFORMATION_BY_8P_DELETION_DN		20	0.54205096	1.5343764	0.035714287	0.14413956	0.97	682	tags=35%, list=6%, signal=37%
REACTOME_REGULATION_OF_APC_ACTIVATORS_BETWEEN_G1_S_AND_EARLY_ANAPHASE	REACTOME_REGULATION_OF_APC_ACTIVATORS_BETWEEN_G1_S_AND_EARLY_ANAPHASE		55	0.43460956	1.53225	0.12244898	0.14550503	0.97	3260	tags=35%, list=29%, signal=48%
PAL_PRMT5_TARGETS_UP	PAL_PRMT5_TARGETS_UP		157	0.43012396	1.5303689	0.078431375	0.14666773	0.97	1163	tags=28%, list=10%, signal=31%
KIM_WT1_TARGETS_DN	KIM_WT1_TARGETS_DN		255	0.38956487	1.5279249	0.039215688	0.14876844	0.97	1795	tags=30%, list=16%, signal=35%
AMIT_EGF_RESPONSE_60_MCF10A	AMIT_EGF_RESPONSE_60_MCF10A		28	0.55410147	1.5273068	0.041666668	0.1485993	0.97	1440	tags=46%, list=13%, signal=53%
UDAYAKUMAR_MED1_TARGETS_UP	UDAYAKUMAR_MED1_TARGETS_UP		75	0.38057208	1.5269486	0.021276595	0.14852247	0.97	2441	tags=37%, list=22%, signal=47%
MORI_IMMATURE_B_LYMPHOCYTE_DN	MORI_IMMATURE_B_LYMPHOCYTE_DN		40	0.60363823	1.5269018	0.01923077	0.14786553	0.97	1030	tags=60%, list=9%, signal=66%
REACTOME_HIV_INFECTION	REACTOME_HIV_INFECTION		139	0.3913488	1.5257143	0.12765957	0.14857769	0.97	3413	tags=42%, list=30%, signal=60%
HAHTOLA_MYCOSIS_FUNGOIDES_SKIN_DN	HAHTOLA_MYCOSIS_FUNGOIDES_SKIN_DN		17	0.5343556	1.5246649	0.022222223	0.14894031	0.97	3860	tags=71%, list=34%, signal=108%
WILLIAMS_ESR1_TARGETS_UP	WILLIAMS_ESR1_TARGETS_UP		15	0.60019153	1.5238235	0.021276595	0.1491637	0.97	771	tags=53%, list=7%, signal=57%
REACTOME_HIV1_TRANSCRIPTION_ELONGATION	REACTOME_HIV1_TRANSCRIPTION_ELONGATION		37	0.4347951	1.5192273	0.10204082	0.1545385	0.98	4116	tags=51%, list=37%, signal=81%
LANDIS_BREAST_CANCER_PROGRESSION_UP	LANDIS_BREAST_CANCER_PROGRESSION_UP		42	0.6503015	1.5164752	0.06122449	0.15746309	0.98	2019	tags=62%, list=18%, signal=75%
REACTOME_GENE_EXPRESSION	REACTOME_GENE_EXPRESSION		250	0.31360883	1.5153904	0.09615385	0.15822108	0.99	4723	tags=58%, list=42%, signal=98%
PYEON_CANCER_HEAD_AND_NECK_VS_CERVICAL_UP	PYEON_CANCER_HEAD_AND_NECK_VS_CERVICAL_UP		86	0.48353818	1.514962	0.040816326	0.1580125	0.99	1947	tags=45%, list=17%, signal=54%
RUIZ_TNC_TARGETS_DN	RUIZ_TNC_TARGETS_DN		93	0.6088994	1.5132303	0.039215688	0.15924862	0.99	1356	tags=48%, list=12%, signal=55%
ODONNELL_TARGETS_OF_MYC_AND_TFRC_DN	ODONNELL_TARGETS_OF_MYC_AND_TFRC_DN		23	0.70684195	1.512677	0	0.15933517	0.99	421	tags=52%, list=4%, signal=54%
GRAHAM_CML_QUIESCENT_VS_NORMAL_QUIESCENT_UP	GRAHAM_CML_QUIESCENT_VS_NORMAL_QUIESCENT_UP		58	0.46936354	1.512514	0.016949153	0.15877563	0.99	710	tags=29%, list=6%, signal=31%
LUI_THYROID_CANCER_CLUSTER_1	LUI_THYROID_CANCER_CLUSTER_1		34	0.47424814	1.5102679	0.06818182	0.16059698	0.99	2363	tags=44%, list=21%, signal=56%
BROWNE_HCMV_INFECTION_10HR_DN	BROWNE_HCMV_INFECTION_10HR_DN		32	0.4340494	1.5094188	0.021276595	0.16078402	0.99	3763	tags=47%, list=34%, signal=70%
REACTOME_REGULATION_OF_GLUCOKINASE_BY_GLUCOKINASE_REGULATORY_PROTEIN	REACTOME_REGULATION_OF_GLUCOKINASE_BY_GLUCOKINASE_REGULATORY_PROTEIN		18	0.540179	1.5073347	0.057692308	0.16238984	0.99	2530	tags=56%, list=23%, signal=72%
REACTOME_CDC20_PHOSPHO_APC_MEDIATED_DEGRADATION_OF_CYCLIN_A	REACTOME_CDC20_PHOSPHO_APC_MEDIATED_DEGRADATION_OF_CYCLIN_A		51	0.4278121	1.506801	0.11764706	0.1622228	0.99	3260	tags=33%, list=29%, signal=47%
RODRIGUES_THYROID_CARCINOMA_ANAPLASTIC_UP	RODRIGUES_THYROID_CARCINOMA_ANAPLASTIC_UP		363	0.40374944	1.5063215	0.019607844	0.16193585	0.99	2619	tags=39%, list=23%, signal=50%
CROONQUIST_NRAS_VS_STROMAL_STIMULATION_DN	CROONQUIST_NRAS_VS_STROMAL_STIMULATION_DN		55	0.5120174	1.5051538	0.020833334	0.16208228	0.99	763	tags=36%, list=7%, signal=39%
LEE_LIVER_CANCER_SURVIVAL_DN	LEE_LIVER_CANCER_SURVIVAL_DN		83	0.45901576	1.5027823	0.03846154	0.16413324	0.99	2992	tags=48%, list=27%, signal=65%
REACTOME_SYNTHESIS_AND_INTERCONVERSION_OF_NUCLEOTIDE_DI_AND_TRIPHOSPHATES	REACTOME_SYNTHESIS_AND_INTERCONVERSION_OF_NUCLEOTIDE_DI_AND_TRIPHOSPHATES		15	0.51361084	1.4978353	0.08510638	0.1690685	0.99	1708	tags=33%, list=15%, signal=39%
XU_CREBBP_TARGETS_UP	XU_CREBBP_TARGETS_UP		20	0.5693491	1.4957811	0.041666668	0.17094246	0.99	2493	tags=55%, list=22%, signal=71%
DORN_ADENOVIRUS_INFECTION_32HR_DN	DORN_ADENOVIRUS_INFECTION_32HR_DN		27	0.50856256	1.4949849	0.024390243	0.17107034	0.99	943	tags=26%, list=8%, signal=28%
MURAKAMI_UV_RESPONSE_6HR_UP	MURAKAMI_UV_RESPONSE_6HR_UP		22	0.55182946	1.4932957	0.06122449	0.17216036	0.99	3381	tags=59%, list=30%, signal=84%
ZHONG_RESPONSE_TO_AZACITIDINE_AND_TSA_DN	ZHONG_RESPONSE_TO_AZACITIDINE_AND_TSA_DN		32	0.4162223	1.4921706	0.09803922	0.17247108	0.99	2463	tags=34%, list=22%, signal=44%
BROWNE_HCMV_INFECTION_2HR_DN	BROWNE_HCMV_INFECTION_2HR_DN		31	0.48071545	1.4901137	0.022727273	0.17448987	0.99	841	tags=32%, list=8%, signal=35%
SMITH_TERT_TARGETS_UP	SMITH_TERT_TARGETS_UP		85	0.3697049	1.4897078	0.019607844	0.17417248	0.99	2173	tags=33%, list=19%, signal=41%
BARRIER_CANCER_RELAPSE_NORMAL_SAMPLE_DN	BARRIER_CANCER_RELAPSE_NORMAL_SAMPLE_DN		15	0.51862526	1.4881908	0.083333336	0.17491911	0.99	3788	tags=60%, list=34%, signal=91%
CHANG_CORE_SERUM_RESPONSE_UP	CHANG_CORE_SERUM_RESPONSE_UP		48	0.4752353	1.4872419	0.055555556	0.17543913	0.99	1806	tags=48%, list=16%, signal=57%
PYEON_HPV_POSITIVE_TUMORS_UP	PYEON_HPV_POSITIVE_TUMORS_UP		34	0.4922826	1.4826152	0	0.1804528	0.99	2827	tags=53%, list=25%, signal=71%
KEGG_O_GLYCAN_BIOSYNTHESIS	KEGG_O_GLYCAN_BIOSYNTHESIS		17	0.47302228	1.4796427	0.04255319	0.18403286	0.99	579	tags=24%, list=5%, signal=25%
BIOCARTA_INSULIN_PATHWAY	BIOCARTA_INSULIN_PATHWAY		15	0.5222842	1.4765235	0.051282052	0.18736456	0.99	1262	tags=27%, list=11%, signal=30%
ZHAN_MULTIPLE_MYELOMA_LB_DN	ZHAN_MULTIPLE_MYELOMA_LB_DN		21	0.57293516	1.4751338	0.07317073	0.18833154	0.99	1469	tags=43%, list=13%, signal=49%
GEORGES_TARGETS_OF_MIR192_AND_MIR215	GEORGES_TARGETS_OF_MIR192_AND_MIR215		415	0.33944765	1.4729649	0.020408163	0.19059725	0.99	1780	tags=26%, list=16%, signal=30%
DORN_ADENOVIRUS_INFECTION_12HR_UP	DORN_ADENOVIRUS_INFECTION_12HR_UP		18	0.49171734	1.4676204	0.07317073	0.1971482	0.99	2746	tags=56%, list=25%, signal=73%
LINDGREN_BLADDER_CANCER_CLUSTER_1_DN	LINDGREN_BLADDER_CANCER_CLUSTER_1_DN		238	0.3689906	1.4673781	0.055555556	0.19667079	0.99	1478	tags=30%, list=13%, signal=34%
WEST_ADRENOCORTICAL_TUMOR_UP	WEST_ADRENOCORTICAL_TUMOR_UP		199	0.36947817	1.4632198	0.09803922	0.20142907	0.99	2319	tags=35%, list=21%, signal=43%
CONCANNON_APOPTOSIS_BY_EPOXOMICIN_DN	CONCANNON_APOPTOSIS_BY_EPOXOMICIN_DN		100	0.38605994	1.4631057	0	0.20077619	0.99	1302	tags=31%, list=12%, signal=35%
RHEIN_ALL_GLUCOCORTICOID_THERAPY_DN	RHEIN_ALL_GLUCOCORTICOID_THERAPY_DN		261	0.33852926	1.4624586	0.0754717	0.20064853	0.99	1904	tags=29%, list=17%, signal=34%
BROWNE_HCMV_INFECTION_20HR_UP	BROWNE_HCMV_INFECTION_20HR_UP		136	0.32791215	1.4621187	0.02173913	0.20029457	0.99	1098	tags=19%, list=10%, signal=21%
KEGG_PURINE_METABOLISM	KEGG_PURINE_METABOLISM		110	0.32531953	1.46067	0.040816326	0.20151567	0.99	2136	tags=32%, list=19%, signal=39%
SHEPARD_BMYB_MORPHOLINO_DN	SHEPARD_BMYB_MORPHOLINO_DN		115	0.4245753	1.4589227	0.057692308	0.2033163	0.99	1134	tags=35%, list=10%, signal=38%
REACTOME_MRNA_SPLICING_MINOR_PATHWAY	REACTOME_MRNA_SPLICING_MINOR_PATHWAY		29	0.48398697	1.4514984	0.14	0.21385516	0.99	4027	tags=62%, list=36%, signal=97%
SLEBOS_HEAD_AND_NECK_CANCER_WITH_HPV_UP	SLEBOS_HEAD_AND_NECK_CANCER_WITH_HPV_UP		41	0.46872798	1.4503344	0.06896552	0.21499671	0.99	1476	tags=39%, list=13%, signal=45%
WATANABE_COLON_CANCER_MSI_VS_MSS_UP	WATANABE_COLON_CANCER_MSI_VS_MSS_UP		17	0.5610031	1.4446489	0.055555556	0.22270416	0.99	963	tags=35%, list=9%, signal=39%
KIM_GASTRIC_CANCER_CHEMOSENSITIVITY	KIM_GASTRIC_CANCER_CHEMOSENSITIVITY		60	0.4090637	1.4438697	0.04255319	0.22240947	0.99	1281	tags=30%, list=11%, signal=34%
REACTOME_FORMATION_OF_THE_TERNARY_COMPLEX_AND_SUBSEQUENTLY_THE_43S_COMPLEX	REACTOME_FORMATION_OF_THE_TERNARY_COMPLEX_AND_SUBSEQUENTLY_THE_43S_COMPLEX		22	0.50172	1.4422063	0.1	0.22386524	0.99	4689	tags=59%, list=42%, signal=101%
REACTOME_MRNA_3_END_PROCESSING	REACTOME_MRNA_3_END_PROCESSING		22	0.48390505	1.441845	0.08163265	0.22344078	0.99	3142	tags=50%, list=28%, signal=69%
DAZARD_UV_RESPONSE_CLUSTER_G6	DAZARD_UV_RESPONSE_CLUSTER_G6		53	0.43218648	1.4416604	0.044444446	0.22256428	0.99	2395	tags=34%, list=21%, signal=43%
KEGG_PATHOGENIC_ESCHERICHIA_COLI_INFECTION	KEGG_PATHOGENIC_ESCHERICHIA_COLI_INFECTION		37	0.47555804	1.4407234	0.1	0.22287329	0.99	2792	tags=49%, list=25%, signal=65%
WEI_MYCN_TARGETS_WITH_E_BOX	WEI_MYCN_TARGETS_WITH_E_BOX		426	0.34938556	1.44035	0.03846154	0.22257231	0.99	2635	tags=35%, list=24%, signal=44%
VANHARANTA_UTERINE_FIBROID_WITH_7Q_DELETION_UP	VANHARANTA_UTERINE_FIBROID_WITH_7Q_DELETION_UP		40	0.38565463	1.4382993	0.13725491	0.22451974	0.99	3496	tags=48%, list=31%, signal=69%
WONG_PROTEASOME_GENE_MODULE	WONG_PROTEASOME_GENE_MODULE		35	0.39377326	1.4363495	0.08888889	0.22649214	0.99	771	tags=14%, list=7%, signal=15%
GRADE_COLON_AND_RECTAL_CANCER_UP	GRADE_COLON_AND_RECTAL_CANCER_UP		161	0.34565973	1.4354383	0.14814815	0.22684321	0.99	2028	tags=29%, list=18%, signal=35%
REACTOME_UNFOLDED_PROTEIN_RESPONSE	REACTOME_UNFOLDED_PROTEIN_RESPONSE		15	0.6056879	1.434455	0.08	0.2278429	0.99	3152	tags=73%, list=28%, signal=102%
TURASHVILI_BREAST_NORMAL_DUCTAL_VS_LOBULAR_UP	TURASHVILI_BREAST_NORMAL_DUCTAL_VS_LOBULAR_UP		28	0.4895503	1.4343978	0.04	0.22707252	0.99	846	tags=18%, list=8%, signal=19%
MORI_EMU_MYC_LYMPHOMA_BY_ONSET_TIME_UP	MORI_EMU_MYC_LYMPHOMA_BY_ONSET_TIME_UP		68	0.3902642	1.4342717	0.09803922	0.22620453	0.99	2905	tags=49%, list=26%, signal=65%
BIOCARTA_VEGF_PATHWAY	BIOCARTA_VEGF_PATHWAY		17	0.54549867	1.4339051	0.13043478	0.22563194	0.99	2884	tags=47%, list=26%, signal=63%
NOJIMA_SFRP2_TARGETS_DN	NOJIMA_SFRP2_TARGETS_DN		15	0.62368685	1.4338378	0.08163265	0.22484978	0.99	1403	tags=47%, list=13%, signal=53%
DER_IFN_BETA_RESPONSE_UP	DER_IFN_BETA_RESPONSE_UP		61	0.41395405	1.4338156	0.1	0.22397487	0.99	1332	tags=26%, list=12%, signal=30%
DER_IFN_ALPHA_RESPONSE_UP	DER_IFN_ALPHA_RESPONSE_UP		43	0.4219499	1.4335953	0.17948718	0.22339706	0.99	1270	tags=28%, list=11%, signal=31%
BENPORATH_ES_CORE_NINE_CORRELATED	BENPORATH_ES_CORE_NINE_CORRELATED		65	0.426849	1.43006	0.04347826	0.22771083	0.99	3066	tags=48%, list=27%, signal=65%
ROYLANCE_BREAST_CANCER_16Q_COPY_NUMBER_UP	ROYLANCE_BREAST_CANCER_16Q_COPY_NUMBER_UP		25	0.4191858	1.4274586	0.039215688	0.23078834	0.99	2681	tags=52%, list=24%, signal=68%
DOANE_BREAST_CANCER_ESR1_DN	DOANE_BREAST_CANCER_ESR1_DN		31	0.5459107	1.4244299	0.02	0.23415308	0.99	1308	tags=39%, list=12%, signal=44%
BIOCARTA_PYK2_PATHWAY	BIOCARTA_PYK2_PATHWAY		17	0.54403627	1.421138	0.14285715	0.2385877	0.99	2002	tags=35%, list=18%, signal=43%
DORN_ADENOVIRUS_INFECTION_12HR_DN	DORN_ADENOVIRUS_INFECTION_12HR_DN		21	0.46575826	1.4210459	0.0625	0.23775528	0.99	843	tags=24%, list=8%, signal=26%
STEIN_ESRRA_TARGETS_DN	STEIN_ESRRA_TARGETS_DN		58	0.35721493	1.4193453	0.041666668	0.23930699	0.99	2226	tags=33%, list=20%, signal=41%
REACTOME_DOWN_STREAM_SIGNAL_TRANSDUCTION	REACTOME_DOWN_STREAM_SIGNAL_TRANSDUCTION		25	0.386851	1.4184377	0.08695652	0.24001294	0.99	2002	tags=32%, list=18%, signal=39%
KEGG_AMINOACYL_TRNA_BIOSYNTHESIS	KEGG_AMINOACYL_TRNA_BIOSYNTHESIS		18	0.43829927	1.4180143	0.15686275	0.23983991	0.99	4595	tags=72%, list=41%, signal=122%
LY_AGING_OLD_DN	LY_AGING_OLD_DN		31	0.6213111	1.4171605	0.04255319	0.23970635	0.99	1904	tags=61%, list=17%, signal=74%
TONKS_TARGETS_OF_RUNX1_RUNX1T1_FUSION_SUSTAINED_IN_MONOCYTE_UP	TONKS_TARGETS_OF_RUNX1_RUNX1T1_FUSION_SUSTAINED_IN_MONOCYTE_UP		15	0.5560997	1.415442	0.10638298	0.2414571	0.99	524	tags=33%, list=5%, signal=35%
LIU_PROSTATE_CANCER_UP	LIU_PROSTATE_CANCER_UP		52	0.41527778	1.4144785	0	0.24188171	0.99	1346	tags=31%, list=12%, signal=35%
REACTOME_RNA_POLYMERASE_III_TRANSCRIPTION_INITIATION	REACTOME_RNA_POLYMERASE_III_TRANSCRIPTION_INITIATION		17	0.44103777	1.4142071	0.12	0.24142161	0.99	2902	tags=47%, list=26%, signal=63%
NAGASHIMA_EGF_SIGNALING_UP	NAGASHIMA_EGF_SIGNALING_UP		41	0.47583932	1.4133487	0.08510638	0.24155697	0.99	1787	tags=49%, list=16%, signal=58%
GINESTIER_BREAST_CANCER_20Q13_AMPLIFICATION_DN	GINESTIER_BREAST_CANCER_20Q13_AMPLIFICATION_DN		80	0.33812264	1.4127511	0.12244898	0.24133813	0.99	2886	tags=38%, list=26%, signal=50%
BHATI_G2M_ARREST_BY_2METHOXYESTRADIOL_UP	BHATI_G2M_ARREST_BY_2METHOXYESTRADIOL_UP		68	0.45429862	1.4104278	0.022222223	0.24419037	0.99	1947	tags=35%, list=17%, signal=42%
CAFFAREL_RESPONSE_TO_THC_24HR_5_UP	CAFFAREL_RESPONSE_TO_THC_24HR_5_UP		18	0.46549955	1.4096977	0.15555556	0.24434273	0.99	206	tags=17%, list=2%, signal=17%
HENDRICKS_SMARCA4_TARGETS_UP	HENDRICKS_SMARCA4_TARGETS_UP		28	0.45216805	1.4040233	0.08888889	0.25164053	0.99	1730	tags=39%, list=15%, signal=46%
MMS_MOUSE_LYMPH_HIGH_4HRS_UP	MMS_MOUSE_LYMPH_HIGH_4HRS_UP		31	0.51981354	1.4040186	0.16666667	0.25078872	0.99	1747	tags=39%, list=16%, signal=46%
WAMUNYOKOLI_OVARIAN_CANCER_GRADES_1_2_UP	WAMUNYOKOLI_OVARIAN_CANCER_GRADES_1_2_UP		84	0.43627477	1.4037267	0.125	0.25016162	0.99	1574	tags=36%, list=14%, signal=41%
ZHAN_MULTIPLE_MYELOMA_SUBGROUPS	ZHAN_MULTIPLE_MYELOMA_SUBGROUPS		25	0.53953964	1.4029013	0.14	0.25058964	0.99	1904	tags=40%, list=17%, signal=48%
CHEOK_RESPONSE_TO_HD_MTX_DN	CHEOK_RESPONSE_TO_HD_MTX_DN		15	0.49802446	1.4022249	0.13953489	0.2507867	0.99	3346	tags=60%, list=30%, signal=85%
TURASHVILI_BREAST_DUCTAL_CARCINOMA_VS_LOBULAR_NORMAL_UP	TURASHVILI_BREAST_DUCTAL_CARCINOMA_VS_LOBULAR_NORMAL_UP		39	0.46261093	1.4017369	0.093023255	0.25071678	0.99	587	tags=26%, list=5%, signal=27%
BORCZUK_MALIGNANT_MESOTHELIOMA_UP	BORCZUK_MALIGNANT_MESOTHELIOMA_UP		200	0.3539899	1.4000155	0.2264151	0.2525451	0.99	2502	tags=34%, list=22%, signal=43%
SCIBETTA_KDM5B_TARGETS_DN	SCIBETTA_KDM5B_TARGETS_DN		47	0.40018663	1.3997607	0.06	0.25215936	0.99	676	tags=21%, list=6%, signal=23%
BIOCARTA_IGF1R_PATHWAY	BIOCARTA_IGF1R_PATHWAY		15	0.41406712	1.3990037	0.0754717	0.25257346	0.99	4784	tags=60%, list=43%, signal=105%
CASORELLI_ACUTE_PROMYELOCYTIC_LEUKEMIA_DN	CASORELLI_ACUTE_PROMYELOCYTIC_LEUKEMIA_DN		412	0.32039312	1.3986915	0.14545454	0.25196975	0.99	1947	tags=27%, list=17%, signal=31%
DAZARD_RESPONSE_TO_UV_NHEK_DN	DAZARD_RESPONSE_TO_UV_NHEK_DN		118	0.357289	1.3941907	0.08	0.25761843	0.99	2167	tags=29%, list=19%, signal=35%
REACTOME_CYCLIN_E_ASSOCIATED_EVENTS_DURING_G1_S_TRANSITION_	REACTOME_CYCLIN_E_ASSOCIATED_EVENTS_DURING_G1_S_TRANSITION_		49	0.40770495	1.3935885	0.17021276	0.2575755	0.99	3863	tags=45%, list=34%, signal=68%
BOYLAN_MULTIPLE_MYELOMA_C_CLUSTER_UP	BOYLAN_MULTIPLE_MYELOMA_C_CLUSTER_UP		20	0.45370507	1.3926274	0.036363635	0.25820303	0.99	1087	tags=35%, list=10%, signal=39%
KIM_MYC_AMPLIFICATION_TARGETS_DN	KIM_MYC_AMPLIFICATION_TARGETS_DN		37	0.44658196	1.390122	0.0625	0.26079744	0.99	2294	tags=41%, list=20%, signal=51%
BIOCARTA_CDC42RAC_PATHWAY	BIOCARTA_CDC42RAC_PATHWAY		15	0.5830665	1.3898685	0.19148937	0.26043412	0.99	2758	tags=60%, list=25%, signal=79%
MARZEC_IL2_SIGNALING_UP	MARZEC_IL2_SIGNALING_UP		65	0.3742443	1.3841382	0.11904762	0.26889932	0.99	2028	tags=35%, list=18%, signal=43%
AUNG_GASTRIC_CANCER	AUNG_GASTRIC_CANCER		26	0.46370795	1.383621	0.04347826	0.2688979	0.99	1878	tags=38%, list=17%, signal=46%
DANG_REGULATED_BY_MYC_UP	DANG_REGULATED_BY_MYC_UP		48	0.39492974	1.3820416	0.09803922	0.27033457	0.99	1759	tags=29%, list=16%, signal=34%
HUANG_DASATINIB_RESISTANCE_DN	HUANG_DASATINIB_RESISTANCE_DN		37	0.4455639	1.3809761	0.11111111	0.27099574	0.99	2380	tags=43%, list=21%, signal=55%
AMIT_EGF_RESPONSE_40_HELA	AMIT_EGF_RESPONSE_40_HELA		26	0.43912295	1.3807566	0.08695652	0.270428	0.99	2307	tags=50%, list=21%, signal=63%
MODY_HIPPOCAMPUS_PRENATAL	MODY_HIPPOCAMPUS_PRENATAL		21	0.45910648	1.3804312	0.13461539	0.270259	0.99	694	tags=19%, list=6%, signal=20%
ZHU_CMV_8_HR_UP	ZHU_CMV_8_HR_UP		21	0.48421666	1.3803922	0.08695652	0.26943278	0.99	1096	tags=33%, list=10%, signal=37%
BANDRES_RESPONSE_TO_CARMUSTIN_MGMT_24HR_DN	BANDRES_RESPONSE_TO_CARMUSTIN_MGMT_24HR_DN		22	0.4724511	1.3784531	0.039215688	0.27196884	0.99	1572	tags=27%, list=14%, signal=32%
IVANOVA_HEMATOPOIESIS_EARLY_PROGENITOR	IVANOVA_HEMATOPOIESIS_EARLY_PROGENITOR		86	0.33929396	1.376189	0.10714286	0.27476653	0.99	3534	tags=50%, list=32%, signal=72%
SMID_BREAST_CANCER_BASAL_UP	SMID_BREAST_CANCER_BASAL_UP		390	0.41028228	1.3758243	0.06382979	0.2742632	0.99	1252	tags=29%, list=11%, signal=31%
GRADE_COLON_CANCER_UP	GRADE_COLON_CANCER_UP		410	0.2884789	1.3748751	0.1509434	0.27470472	0.99	3731	tags=43%, list=33%, signal=62%
AIYAR_COBRA1_TARGETS_UP	AIYAR_COBRA1_TARGETS_UP		26	0.4943916	1.3729242	0.14893617	0.27759063	1	1307	tags=35%, list=12%, signal=39%
CAFFAREL_RESPONSE_TO_THC_24HR_5_DN	CAFFAREL_RESPONSE_TO_THC_24HR_5_DN		37	0.44626483	1.3728818	0.1	0.27677256	1	2754	tags=51%, list=25%, signal=68%
KEGG_RNA_POLYMERASE	KEGG_RNA_POLYMERASE		20	0.4467844	1.3726127	0.16981132	0.27621162	1	2129	tags=40%, list=19%, signal=49%
TIEN_INTESTINE_PROBIOTICS_24HR_UP	TIEN_INTESTINE_PROBIOTICS_24HR_UP		343	0.33329117	1.3722558	0.14285715	0.27587813	1	2342	tags=31%, list=21%, signal=38%
MARKEY_RB1_CHRONIC_LOF_UP	MARKEY_RB1_CHRONIC_LOF_UP		95	0.4149784	1.3719435	0.040816326	0.2755702	1	1205	tags=39%, list=11%, signal=43%
CREIGHTON_AKT1_SIGNALING_VIA_MTOR_DN	CREIGHTON_AKT1_SIGNALING_VIA_MTOR_DN		18	0.5377198	1.3719218	0.19148937	0.27468553	1	1030	tags=33%, list=9%, signal=37%
REACTOME_TRNA_AMINOACYLATION	REACTOME_TRNA_AMINOACYLATION		18	0.44572288	1.3690127	0.14814815	0.2780185	1	4595	tags=72%, list=41%, signal=122%
DAUER_STAT3_TARGETS_DN	DAUER_STAT3_TARGETS_DN		23	0.505678	1.3689289	0.11111111	0.2771852	1	1095	tags=52%, list=10%, signal=58%
LAU_APOPTOSIS_CDKN2A_UP	LAU_APOPTOSIS_CDKN2A_UP		36	0.4556269	1.3670171	0.13333334	0.27909738	1	2561	tags=50%, list=23%, signal=65%
REACTOME_RNA_POLYMERASE_III_TRANSCRIPTION	REACTOME_RNA_POLYMERASE_III_TRANSCRIPTION		22	0.40623555	1.3657404	0.17307693	0.28042638	1	2902	tags=50%, list=26%, signal=67%
POMEROY_MEDULLOBLASTOMA_PROGNOSIS_DN	POMEROY_MEDULLOBLASTOMA_PROGNOSIS_DN		30	0.39826027	1.3643286	0.08163265	0.28150007	1	578	tags=17%, list=5%, signal=18%
REACTOME_INSULIN_SYNTHESIS_AND_SECRETION	REACTOME_INSULIN_SYNTHESIS_AND_SECRETION		87	0.3600822	1.3633546	0.22222222	0.28203648	1	5230	tags=70%, list=47%, signal=131%
SCHEIDEREIT_IKK_INTERACTING_PROTEINS	SCHEIDEREIT_IKK_INTERACTING_PROTEINS		15	0.43803343	1.3631669	0.10638298	0.28129634	1	496	tags=13%, list=4%, signal=14%
NUNODA_RESPONSE_TO_DASATINIB_IMATINIB_UP	NUNODA_RESPONSE_TO_DASATINIB_IMATINIB_UP		21	0.46848992	1.3627251	0.08510638	0.28116035	1	1356	tags=33%, list=12%, signal=38%
TAVOR_CEBPA_TARGETS_UP	TAVOR_CEBPA_TARGETS_UP		36	0.44979966	1.361271	0.08510638	0.28225467	1	2842	tags=56%, list=25%, signal=74%
PASQUALUCCI_LYMPHOMA_BY_GC_STAGE_UP	PASQUALUCCI_LYMPHOMA_BY_GC_STAGE_UP		183	0.30758682	1.3611505	0.04761905	0.28157207	1	2095	tags=30%, list=19%, signal=36%
BIOCARTA_EDG1_PATHWAY	BIOCARTA_EDG1_PATHWAY		16	0.53402096	1.3608286	0.06818182	0.28117448	1	1283	tags=44%, list=11%, signal=49%
DELLA_RESPONSE_TO_TSA_AND_BUTYRATE	DELLA_RESPONSE_TO_TSA_AND_BUTYRATE		15	0.5183493	1.360729	0.125	0.28042027	1	1673	tags=47%, list=15%, signal=55%
CHIARADONNA_NEOPLASTIC_TRANSFORMATION_KRAS_UP	CHIARADONNA_NEOPLASTIC_TRANSFORMATION_KRAS_UP		88	0.4357193	1.3600175	0.06382979	0.2808298	1	1341	tags=33%, list=12%, signal=37%
YAO_TEMPORAL_RESPONSE_TO_PROGESTERONE_CLUSTER_9	YAO_TEMPORAL_RESPONSE_TO_PROGESTERONE_CLUSTER_9		59	0.41125837	1.3587073	0.15686275	0.28217518	1	1122	tags=24%, list=10%, signal=26%
REACTOME_G_ALPHA_12_13_SIGNALLING_EVENTS	REACTOME_G_ALPHA_12_13_SIGNALLING_EVENTS		37	0.4263172	1.3557205	0.041666668	0.2861438	1	2614	tags=35%, list=23%, signal=46%
CROONQUIST_NRAS_VS_STROMAL_STIMULATION_UP	CROONQUIST_NRAS_VS_STROMAL_STIMULATION_UP		20	0.53961015	1.3548014	0.13333334	0.28668687	1	1051	tags=30%, list=9%, signal=33%
BERENJENO_TRANSFORMED_BY_RHOA_FOREVER_DN	BERENJENO_TRANSFORMED_BY_RHOA_FOREVER_DN		24	0.5311614	1.35159	0.093023255	0.29070517	1	749	tags=46%, list=7%, signal=49%
REACTOME_METABOLISM_OF_MRNA	REACTOME_METABOLISM_OF_MRNA		27	0.4595216	1.3510189	0.14285715	0.29071	1	2261	tags=41%, list=20%, signal=51%
KOKKINAKIS_METHIONINE_DEPRIVATION_48HR_DN	KOKKINAKIS_METHIONINE_DEPRIVATION_48HR_DN		45	0.39867863	1.3486662	0.13207547	0.2931842	1	2040	tags=36%, list=18%, signal=43%
ST_GA12_PATHWAY	ST_GA12_PATHWAY		16	0.49708158	1.347162	0.18	0.29414415	1	2395	tags=38%, list=21%, signal=48%
AMIT_DELAYED_EARLY_GENES	AMIT_DELAYED_EARLY_GENES		15	0.495187	1.3460077	0.17307693	0.29500303	1	3266	tags=60%, list=29%, signal=85%
MATTIOLI_MGUS_VS_PCL	MATTIOLI_MGUS_VS_PCL		64	0.33112264	1.3459935	0.115384616	0.29410362	1	2457	tags=33%, list=22%, signal=42%
GALE_APL_WITH_FLT3_MUTATED_UP	GALE_APL_WITH_FLT3_MUTATED_UP		23	0.4613382	1.344909	0.22	0.2952084	1	734	tags=22%, list=7%, signal=23%
FLECHNER_BIOPSY_KIDNEY_TRANSPLANT_OK_VS_DONOR_DN	FLECHNER_BIOPSY_KIDNEY_TRANSPLANT_OK_VS_DONOR_DN		15	0.5025945	1.3448646	0.20833333	0.29445127	1	4783	tags=80%, list=43%, signal=139%
DIRMEIER_LMP1_RESPONSE_EARLY	DIRMEIER_LMP1_RESPONSE_EARLY		36	0.43820095	1.3436832	0.08510638	0.2954776	1	1797	tags=36%, list=16%, signal=43%
COLDREN_GEFITINIB_RESISTANCE_DN	COLDREN_GEFITINIB_RESISTANCE_DN		123	0.46238542	1.3435045	0.12244898	0.29476637	1	2597	tags=53%, list=23%, signal=68%
RIZ_ERYTHROID_DIFFERENTIATION_CCNE1	RIZ_ERYTHROID_DIFFERENTIATION_CCNE1		32	0.37795088	1.3421721	0.09615385	0.2959399	1	2278	tags=31%, list=20%, signal=39%
SESTO_RESPONSE_TO_UV_C5	SESTO_RESPONSE_TO_UV_C5		29	0.42393747	1.3421571	0.13636364	0.29507774	1	1737	tags=34%, list=16%, signal=41%
SASAKI_ADULT_T_CELL_LEUKEMIA	SASAKI_ADULT_T_CELL_LEUKEMIA		86	0.37825096	1.3418981	0.12244898	0.2944694	1	661	tags=20%, list=6%, signal=21%
WU_HBX_TARGETS_2_UP	WU_HBX_TARGETS_2_UP		17	0.48537612	1.3393824	0.12	0.2981725	1	2208	tags=41%, list=20%, signal=51%
REACTOME_POST_TRANSLATIONAL_PROTEIN_MODIFICATION	REACTOME_POST_TRANSLATIONAL_PROTEIN_MODIFICATION		28	0.40100023	1.3362923	0.14634146	0.3020546	1	3878	tags=54%, list=35%, signal=82%
BOYAULT_LIVER_CANCER_SUBCLASS_G123_UP	BOYAULT_LIVER_CANCER_SUBCLASS_G123_UP		26	0.48577896	1.3338219	0.15789473	0.30542403	1	2602	tags=54%, list=23%, signal=70%
MOREAUX_B_LYMPHOCYTE_MATURATION_BY_TACI_DN	MOREAUX_B_LYMPHOCYTE_MATURATION_BY_TACI_DN		25	0.45058876	1.3334745	0.15686275	0.30494094	1	1841	tags=40%, list=16%, signal=48%
BIOCARTA_GH_PATHWAY	BIOCARTA_GH_PATHWAY		19	0.4639464	1.3327823	0.13636364	0.30509835	1	2002	tags=37%, list=18%, signal=45%
DAZARD_UV_RESPONSE_CLUSTER_G2	DAZARD_UV_RESPONSE_CLUSTER_G2		15	0.5862595	1.3281851	0.16	0.31216723	1	1403	tags=47%, list=13%, signal=53%
BIOCARTA_TPO_PATHWAY	BIOCARTA_TPO_PATHWAY		17	0.48158595	1.3257236	0.1875	0.31526566	1	2104	tags=35%, list=19%, signal=43%
REACTOME_CHAPERONIN_MEDIATED_PROTEIN_FOLDING	REACTOME_CHAPERONIN_MEDIATED_PROTEIN_FOLDING		29	0.42939037	1.3255914	0.11320755	0.31439817	1	2466	tags=41%, list=22%, signal=53%
BIOCARTA_PDGF_PATHWAY	BIOCARTA_PDGF_PATHWAY		22	0.4325309	1.3254055	0.0952381	0.31371883	1	1469	tags=27%, list=13%, signal=31%
TONKS_TARGETS_OF_RUNX1_RUNX1T1_FUSION_SUSTAINDED_IN_ERYTHROCYTE_UP	TONKS_TARGETS_OF_RUNX1_RUNX1T1_FUSION_SUSTAINDED_IN_ERYTHROCYTE_UP		30	0.53097725	1.321966	0.125	0.31862774	1	655	tags=27%, list=6%, signal=28%
SWEET_KRAS_ONCOGENIC_SIGNATURE	SWEET_KRAS_ONCOGENIC_SIGNATURE		28	0.45080987	1.3212295	0.21276596	0.31911784	1	906	tags=25%, list=8%, signal=27%
JIANG_HYPOXIA_CANCER	JIANG_HYPOXIA_CANCER		42	0.36897537	1.3202759	0.12	0.31986988	1	395	tags=14%, list=4%, signal=15%
MARTORIATI_MDM4_TARGETS_NEUROEPITHELIUM_UP	MARTORIATI_MDM4_TARGETS_NEUROEPITHELIUM_UP		76	0.38732386	1.3195102	0.13636364	0.3201825	1	1897	tags=34%, list=17%, signal=41%
BROCKE_APOPTOSIS_REVERSED_BY_IL6	BROCKE_APOPTOSIS_REVERSED_BY_IL6		78	0.36169216	1.3179896	0.1590909	0.3226103	1	2503	tags=37%, list=22%, signal=48%
TIEN_INTESTINE_PROBIOTICS_2HR_UP	TIEN_INTESTINE_PROBIOTICS_2HR_UP		15	0.4078558	1.3176758	0.14634146	0.32222196	1	2395	tags=33%, list=21%, signal=42%
CHOW_RASSF1_TARGETS_DN	CHOW_RASSF1_TARGETS_DN		18	0.43687665	1.3160542	0.22222222	0.32394162	1	2390	tags=33%, list=21%, signal=42%
BIOCARTA_IGF1_PATHWAY	BIOCARTA_IGF1_PATHWAY		15	0.42961794	1.3155822	0.13953489	0.3240989	1	2002	tags=27%, list=18%, signal=32%
LY_AGING_PREMATURE_DN	LY_AGING_PREMATURE_DN		19	0.5633396	1.3141809	0.22	0.32561535	1	1904	tags=68%, list=17%, signal=82%
WANG_LMO4_TARGETS_DN	WANG_LMO4_TARGETS_DN		163	0.31779906	1.3125062	0.11764706	0.32748178	1	2648	tags=33%, list=24%, signal=42%
KENNY_CTNNB1_TARGETS_UP	KENNY_CTNNB1_TARGETS_UP		32	0.4171485	1.3113446	0.06122449	0.32876676	1	1074	tags=31%, list=10%, signal=34%
SCHLOSSER_MYC_TARGETS_AND_SERUM_RESPONSE_DN	SCHLOSSER_MYC_TARGETS_AND_SERUM_RESPONSE_DN		31	0.38952425	1.3073866	0.18867925	0.334476	1	3454	tags=52%, list=31%, signal=74%
KEGG_CYTOSOLIC_DNA_SENSING_PATHWAY	KEGG_CYTOSOLIC_DNA_SENSING_PATHWAY		28	0.39564383	1.3056053	0.06521739	0.33632937	1	1797	tags=29%, list=16%, signal=34%
FARMER_BREAST_CANCER_BASAL_VS_LULMINAL	FARMER_BREAST_CANCER_BASAL_VS_LULMINAL		192	0.33963707	1.3048198	0.10204082	0.3368085	1	1356	tags=26%, list=12%, signal=29%
BENPORATH_ES_2	BENPORATH_ES_2		22	0.50394416	1.3043225	0.12	0.33684576	1	1909	tags=55%, list=17%, signal=66%
DORN_ADENOVIRUS_INFECTION_48HR_DN	DORN_ADENOVIRUS_INFECTION_48HR_DN		28	0.43335643	1.3023075	0.17073171	0.33945027	1	943	tags=25%, list=8%, signal=27%
HOFFMANN_PRE_BI_TO_LARGE_PRE_BII_LYMPHOCYTE_UP	HOFFMANN_PRE_BI_TO_LARGE_PRE_BII_LYMPHOCYTE_UP		15	0.5660043	1.3012531	0.1627907	0.3404951	1	2176	tags=60%, list=19%, signal=74%
BROWNE_INTERFERON_RESPONSIVE_GENES	BROWNE_INTERFERON_RESPONSIVE_GENES		44	0.49577907	1.2990507	0.15384616	0.34336588	1	1096	tags=34%, list=10%, signal=38%
BIOCARTA_FCER1_PATHWAY	BIOCARTA_FCER1_PATHWAY		24	0.40700394	1.2974012	0.17021276	0.34532383	1	2312	tags=33%, list=21%, signal=42%
MARTINEZ_RESPONSE_TO_TRABECTEDIN_DN	MARTINEZ_RESPONSE_TO_TRABECTEDIN_DN		141	0.34680817	1.296651	0.17021276	0.3454982	1	2308	tags=31%, list=21%, signal=39%
REACTOME_CELL_DEATH_SIGNALLING_VIA_NRAGE_NRIF_AND_NADE	REACTOME_CELL_DEATH_SIGNALLING_VIA_NRAGE_NRIF_AND_NADE		38	0.42197105	1.2954311	0.08888889	0.3470227	1	2614	tags=37%, list=23%, signal=48%
ZHOU_INFLAMMATORY_RESPONSE_LPS_UP	ZHOU_INFLAMMATORY_RESPONSE_LPS_UP		197	0.33503932	1.2943298	0.08888889	0.34826526	1	1374	tags=23%, list=12%, signal=26%
CHOI_ATL_STAGE_PREDICTOR	CHOI_ATL_STAGE_PREDICTOR		21	0.4074361	1.2917409	0.16	0.35173547	1	2732	tags=38%, list=24%, signal=50%
GRADE_METASTASIS_DN	GRADE_METASTASIS_DN		33	0.33761004	1.2916716	0.23529412	0.3508107	1	2451	tags=36%, list=22%, signal=46%
KORKOLA_TERATOMA	KORKOLA_TERATOMA		22	0.50368685	1.291334	0.17391305	0.35067376	1	821	tags=36%, list=7%, signal=39%
DORN_ADENOVIRUS_INFECTION_24HR_DN	DORN_ADENOVIRUS_INFECTION_24HR_DN		32	0.4194897	1.2910308	0.14285715	0.35002178	1	943	tags=25%, list=8%, signal=27%
NIKOLSKY_BREAST_CANCER_17Q11_Q21_AMPLICON	NIKOLSKY_BREAST_CANCER_17Q11_Q21_AMPLICON		53	0.3300018	1.28964	0.06382979	0.3514568	1	2308	tags=25%, list=21%, signal=31%
REACTOME_GLUCOSE_TRANSPORT	REACTOME_GLUCOSE_TRANSPORT		25	0.43809342	1.2895297	0.08510638	0.35078883	1	2530	tags=44%, list=23%, signal=57%
AMIT_EGF_RESPONSE_480_HELA	AMIT_EGF_RESPONSE_480_HELA		99	0.40320474	1.2892562	0.2173913	0.35043424	1	2326	tags=33%, list=21%, signal=42%
WHITEHURST_PACLITAXEL_SENSITIVITY	WHITEHURST_PACLITAXEL_SENSITIVITY		18	0.4043398	1.2859594	0.13207547	0.3550719	1	3513	tags=50%, list=31%, signal=73%
AIGNER_ZEB1_TARGETS	AIGNER_ZEB1_TARGETS		25	0.4915929	1.2857723	0.23529412	0.3544948	1	2351	tags=60%, list=21%, signal=76%
PROVENZANI_METASTASIS_UP	PROVENZANI_METASTASIS_UP		116	0.31177032	1.2849951	0.17777778	0.3551013	1	1035	tags=21%, list=9%, signal=23%
MOREAUX_MULTIPLE_MYELOMA_BY_TACI_DN	MOREAUX_MULTIPLE_MYELOMA_BY_TACI_DN		73	0.34533715	1.2843481	0.20408164	0.3555392	1	4012	tags=52%, list=36%, signal=81%
GARGALOVIC_RESPONSE_TO_OXIDIZED_PHOSPHOLIPIDS_BLUE_UP	GARGALOVIC_RESPONSE_TO_OXIDIZED_PHOSPHOLIPIDS_BLUE_UP		56	0.39734596	1.2826312	0.17391305	0.357538	1	2190	tags=32%, list=20%, signal=40%
DAZARD_RESPONSE_TO_UV_SCC_DN	DAZARD_RESPONSE_TO_UV_SCC_DN		59	0.3419416	1.2819262	0.21568628	0.35764974	1	2145	tags=29%, list=19%, signal=35%
BOYAULT_LIVER_CANCER_SUBCLASS_G1_UP	BOYAULT_LIVER_CANCER_SUBCLASS_G1_UP		68	0.35285038	1.2816166	0.23913044	0.35709026	1	2661	tags=44%, list=24%, signal=58%
REACTOME_CDT1_ASSOCIATION_WITH_THE_CDC6_ORC_ORIGIN_COMPLEX	REACTOME_CDT1_ASSOCIATION_WITH_THE_CDC6_ORC_ORIGIN_COMPLEX		45	0.37862805	1.2801898	0.32	0.3584712	1	3863	tags=38%, list=34%, signal=57%
SMID_BREAST_CANCER_RELAPSE_IN_BONE_DN	SMID_BREAST_CANCER_RELAPSE_IN_BONE_DN		183	0.38159814	1.2773618	0.16	0.36294276	1	1413	tags=27%, list=13%, signal=30%
BROWNE_HCMV_INFECTION_12HR_UP	BROWNE_HCMV_INFECTION_12HR_UP		58	0.32464364	1.2771735	0.115384616	0.36245996	1	2435	tags=38%, list=22%, signal=48%
WILCOX_PRESPONSE_TO_ROGESTERONE_UP	WILCOX_PRESPONSE_TO_ROGESTERONE_UP		82	0.3614159	1.2762512	0.08510638	0.3629855	1	924	tags=26%, list=8%, signal=28%
PRAMOONJAGO_SOX4_TARGETS_DN	PRAMOONJAGO_SOX4_TARGETS_DN		31	0.3644727	1.2753996	0.16981132	0.36370656	1	1197	tags=26%, list=11%, signal=29%
REACTOME_EGFR_DOWNREGULATION	REACTOME_EGFR_DOWNREGULATION		20	0.40463653	1.2748792	0.19607843	0.3635922	1	3383	tags=40%, list=30%, signal=57%
OUELLET_CULTURED_OVARIAN_CANCER_INVASIVE_VS_LMP_DN	OUELLET_CULTURED_OVARIAN_CANCER_INVASIVE_VS_LMP_DN		15	0.48900878	1.2748389	0.08888889	0.3627099	1	1289	tags=33%, list=12%, signal=38%
STREICHER_LSM1_TARGETS_UP	STREICHER_LSM1_TARGETS_UP		25	0.43781638	1.2683475	0.14893617	0.37476575	1	2009	tags=40%, list=18%, signal=49%
GAL_LEUKEMIC_STEM_CELL_DN	GAL_LEUKEMIC_STEM_CELL_DN		133	0.37739128	1.267521	0.115384616	0.37538594	1	1466	tags=30%, list=13%, signal=34%
REACTOME_SCF_SKP2_MEDIATED_DEGRADATION_OF_P27_P21	REACTOME_SCF_SKP2_MEDIATED_DEGRADATION_OF_P27_P21		44	0.39472967	1.2672881	0.25	0.37491158	1	5105	tags=68%, list=46%, signal=125%
REACTOME_REGULATION_OF_BETA_CELL_DEVELOPMENT	REACTOME_REGULATION_OF_BETA_CELL_DEVELOPMENT		68	0.34484366	1.2641008	0.19565217	0.37927902	1	5025	tags=63%, list=45%, signal=114%
ZHANG_RESPONSE_TO_CANTHARIDIN_DN	ZHANG_RESPONSE_TO_CANTHARIDIN_DN		40	0.34577575	1.262937	0.19298245	0.38033932	1	1961	tags=35%, list=18%, signal=42%
DE_YY1_TARGETS_DN	DE_YY1_TARGETS_DN		50	0.36032096	1.262164	0.21153846	0.38087764	1	1990	tags=30%, list=18%, signal=36%
VERRECCHIA_DELAYED_RESPONSE_TO_TGFB1	VERRECCHIA_DELAYED_RESPONSE_TO_TGFB1		26	0.45232606	1.2619236	0.225	0.38033238	1	2064	tags=42%, list=18%, signal=52%
BARIS_THYROID_CANCER_DN	BARIS_THYROID_CANCER_DN		43	0.35255307	1.2616371	0.18181819	0.38015655	1	2828	tags=42%, list=25%, signal=56%
REACTOME_HOST_INTERACTIONS_OF_HIV_FACTORS	REACTOME_HOST_INTERACTIONS_OF_HIV_FACTORS		89	0.31736434	1.2616009	0.22916667	0.37922922	1	3599	tags=38%, list=32%, signal=56%
KEGG_PROGESTERONE_MEDIATED_OOCYTE_MATURATION	KEGG_PROGESTERONE_MEDIATED_OOCYTE_MATURATION		56	0.3334998	1.2614019	0.125	0.37866566	1	845	tags=18%, list=8%, signal=19%
STEIN_ESR1_TARGETS	STEIN_ESR1_TARGETS		54	0.37400222	1.2611264	0.13043478	0.378253	1	846	tags=26%, list=8%, signal=28%
REACTOME_AUTODEGRADATION_OF_CDH1_BY_CDH1_APC	REACTOME_AUTODEGRADATION_OF_CDH1_BY_CDH1_APC		46	0.3448504	1.260926	0.3	0.37755954	1	5265	tags=65%, list=47%, signal=123%
KEGG_PHOSPHATIDYLINOSITOL_SIGNALING_SYSTEM	KEGG_PHOSPHATIDYLINOSITOL_SIGNALING_SYSTEM		36	0.32116777	1.2586995	0.12244898	0.3809512	1	2606	tags=33%, list=23%, signal=43%
RHODES_CANCER_META_SIGNATURE	RHODES_CANCER_META_SIGNATURE		41	0.3656032	1.2581695	0.1923077	0.38087255	1	3938	tags=59%, list=35%, signal=90%
ZHAN_MULTIPLE_MYELOMA_MS_DN	ZHAN_MULTIPLE_MYELOMA_MS_DN		18	0.40056574	1.2571392	0.22222222	0.38197902	1	1344	tags=22%, list=12%, signal=25%
BHATTACHARYA_EMBRYONIC_STEM_CELL	BHATTACHARYA_EMBRYONIC_STEM_CELL		50	0.35702747	1.2570113	0.21052632	0.38136694	1	1304	tags=26%, list=12%, signal=29%
KEGG_UBIQUITIN_MEDIATED_PROTEOLYSIS	KEGG_UBIQUITIN_MEDIATED_PROTEOLYSIS		77	0.31001574	1.2513965	0.24	0.39059567	1	2408	tags=26%, list=22%, signal=33%
BOYLAN_MULTIPLE_MYELOMA_C_DN	BOYLAN_MULTIPLE_MYELOMA_C_DN		26	0.42607158	1.2502912	0.1632653	0.39157426	1	1140	tags=31%, list=10%, signal=34%
MAYBURD_RESPONSE_TO_L663536_DN	MAYBURD_RESPONSE_TO_L663536_DN		34	0.37751067	1.2487049	0.23636363	0.39323488	1	2630	tags=38%, list=23%, signal=50%
KEGG_RNA_DEGRADATION	KEGG_RNA_DEGRADATION		34	0.38680065	1.2474083	0.19607843	0.39465147	1	2261	tags=41%, list=20%, signal=51%
TIEN_INTESTINE_PROBIOTICS_24HR_DN	TIEN_INTESTINE_PROBIOTICS_24HR_DN		128	0.3178265	1.2457972	0.19148937	0.3969198	1	3348	tags=41%, list=30%, signal=57%
SESTO_RESPONSE_TO_UV_C1	SESTO_RESPONSE_TO_UV_C1		53	0.38295183	1.2440269	0.1875	0.3984592	1	2732	tags=42%, list=24%, signal=55%
REACTOME_REGULATION_OF_GENE_EXPRESSION_IN_BETA_CELLS	REACTOME_REGULATION_OF_GENE_EXPRESSION_IN_BETA_CELLS		61	0.34854522	1.2436906	0.36	0.39805236	1	5025	tags=66%, list=45%, signal=118%
LEE_NEURAL_CREST_STEM_CELL_DN	LEE_NEURAL_CREST_STEM_CELL_DN		69	0.39504546	1.2424948	0.08510638	0.3988041	1	1568	tags=30%, list=14%, signal=35%
BUYTAERT_PHOTODYNAMIC_THERAPY_STRESS_DN	BUYTAERT_PHOTODYNAMIC_THERAPY_STRESS_DN		353	0.27236834	1.2424468	0.044444446	0.39785868	1	1622	tags=23%, list=14%, signal=26%
NAKAMURA_TUMOR_ZONE_PERIPHERAL_VS_CENTRAL_UP	NAKAMURA_TUMOR_ZONE_PERIPHERAL_VS_CENTRAL_UP		163	0.3342808	1.2389512	0.1521739	0.4037444	1	1080	tags=20%, list=10%, signal=21%
WANG_CISPLATIN_RESPONSE_AND_XPC_UP	WANG_CISPLATIN_RESPONSE_AND_XPC_UP		92	0.34958112	1.238507	0.15686275	0.40346357	1	796	tags=23%, list=7%, signal=24%
WU_SILENCED_BY_METHYLATION_IN_BLADDER_CANCER	WU_SILENCED_BY_METHYLATION_IN_BLADDER_CANCER		28	0.44551483	1.23633	0.19565217	0.40599892	1	359	tags=29%, list=3%, signal=29%
PUIFFE_INVASION_INHIBITED_BY_ASCITES_UP	PUIFFE_INVASION_INHIBITED_BY_ASCITES_UP		45	0.35980374	1.2353387	0.15384616	0.40661815	1	2088	tags=33%, list=19%, signal=41%
TIEN_INTESTINE_PROBIOTICS_6HR_DN	TIEN_INTESTINE_PROBIOTICS_6HR_DN		107	0.28152525	1.2343943	0.19607843	0.4074368	1	2283	tags=30%, list=20%, signal=37%
KEGG_VIBRIO_CHOLERAE_INFECTION	KEGG_VIBRIO_CHOLERAE_INFECTION		38	0.45501772	1.2339624	0.22222222	0.40709388	1	3527	tags=53%, list=31%, signal=77%
OUELLET_OVARIAN_CANCER_INVASIVE_VS_LMP_UP	OUELLET_OVARIAN_CANCER_INVASIVE_VS_LMP_UP		85	0.32153013	1.2338753	0.2857143	0.4063186	1	2683	tags=29%, list=24%, signal=38%
KEGG_N_GLYCAN_BIOSYNTHESIS	KEGG_N_GLYCAN_BIOSYNTHESIS		28	0.37021714	1.2312555	0.31578946	0.41058528	1	4478	tags=64%, list=40%, signal=107%
REACTOME_PREFOLDIN_MEDIATED_TRANSFER_OF_SUBSTRATE_TO_CCT_TRIC	REACTOME_PREFOLDIN_MEDIATED_TRANSFER_OF_SUBSTRATE_TO_CCT_TRIC		17	0.49640834	1.2290516	0.26	0.41411996	1	4163	tags=71%, list=37%, signal=112%
REACTOME_TAT_MEDIATED_HIV1_ELONGATION_ARREST_AND_RECOVERY	REACTOME_TAT_MEDIATED_HIV1_ELONGATION_ARREST_AND_RECOVERY		27	0.36169848	1.2281998	0.29166666	0.41427475	1	4995	tags=59%, list=45%, signal=107%
HALMOS_CEBPA_TARGETS_DN	HALMOS_CEBPA_TARGETS_DN		23	0.43949243	1.2265267	0.12195122	0.41617486	1	1787	tags=48%, list=16%, signal=57%
REACTOME_NRAGE_SIGNALS_DEATH_THROUGH_JNK	REACTOME_NRAGE_SIGNALS_DEATH_THROUGH_JNK		30	0.43877056	1.2250764	0.14893617	0.4176466	1	2614	tags=33%, list=23%, signal=43%
SCIAN_INVERSED_TARGETS_OF_TP53_AND_TP73_DN	SCIAN_INVERSED_TARGETS_OF_TP53_AND_TP73_DN		20	0.4544518	1.2232933	0.3409091	0.41993627	1	2260	tags=45%, list=20%, signal=56%
BROWNE_HCMV_INFECTION_16HR_UP	BROWNE_HCMV_INFECTION_16HR_UP		123	0.30036426	1.2216227	0.17391305	0.42185763	1	2151	tags=28%, list=19%, signal=35%
FIRESTEIN_CTNNB1_PATHWAY	FIRESTEIN_CTNNB1_PATHWAY		15	0.4340154	1.2195078	0.19148937	0.42521903	1	2295	tags=47%, list=20%, signal=59%
LEONARD_HYPOXIA	LEONARD_HYPOXIA		26	0.42187902	1.2168459	0.20930232	0.42967594	1	1693	tags=46%, list=15%, signal=54%
KEGG_PRIMARY_BILE_ACID_BIOSYNTHESIS	KEGG_PRIMARY_BILE_ACID_BIOSYNTHESIS		15	0.45274866	1.2158986	0.22413793	0.43024024	1	127	tags=13%, list=1%, signal=13%
KEGG_GLYCOSAMINOGLYCAN_BIOSYNTHESIS_HEPARAN_SULFATE	KEGG_GLYCOSAMINOGLYCAN_BIOSYNTHESIS_HEPARAN_SULFATE		19	0.47974002	1.2153193	0.22916667	0.43030062	1	703	tags=21%, list=6%, signal=22%
MISSIAGLIA_REGULATED_BY_METHYLATION_UP	MISSIAGLIA_REGULATED_BY_METHYLATION_UP		68	0.3974391	1.2128261	0.24390244	0.43423694	1	1415	tags=32%, list=13%, signal=37%
SESTO_RESPONSE_TO_UV_C7	SESTO_RESPONSE_TO_UV_C7		49	0.38447714	1.2125641	0.23404256	0.43375823	1	1726	tags=35%, list=15%, signal=41%
WANG_BARRETTS_ESOPHAGUS_DN	WANG_BARRETTS_ESOPHAGUS_DN		22	0.47104782	1.2125416	0.26923078	0.43280888	1	1382	tags=41%, list=12%, signal=47%
FAELT_B_CLL_WITH_VH3_21_DN	FAELT_B_CLL_WITH_VH3_21_DN		36	0.3342181	1.2117379	0.2888889	0.43348688	1	2828	tags=39%, list=25%, signal=52%
DER_IFN_GAMMA_RESPONSE_UP	DER_IFN_GAMMA_RESPONSE_UP		46	0.34477404	1.2111058	0.23255815	0.43374974	1	1332	tags=26%, list=12%, signal=29%
AMIT_EGF_RESPONSE_120_HELA	AMIT_EGF_RESPONSE_120_HELA		47	0.4161942	1.2107275	0.25	0.433602	1	2674	tags=49%, list=24%, signal=64%
BIOCARTA_EGF_PATHWAY	BIOCARTA_EGF_PATHWAY		20	0.37615559	1.2102607	0.19565217	0.43327254	1	2002	tags=30%, list=18%, signal=36%
CHANG_IMMORTALIZED_BY_HPV31_DN	CHANG_IMMORTALIZED_BY_HPV31_DN		32	0.4255322	1.2101141	0.20833333	0.4326583	1	816	tags=28%, list=7%, signal=30%
HUPER_BREAST_BASAL_VS_LUMINAL_DN	HUPER_BREAST_BASAL_VS_LUMINAL_DN		39	0.43409678	1.2087913	0.2195122	0.43431982	1	979	tags=31%, list=9%, signal=34%
CHIARETTI_ACUTE_LYMPHOBLASTIC_LEUKEMIA_ZAP70	CHIARETTI_ACUTE_LYMPHOBLASTIC_LEUKEMIA_ZAP70		44	0.3343489	1.2068883	0.16666667	0.43712708	1	1757	tags=32%, list=16%, signal=38%
LIANG_SILENCED_BY_METHYLATION_2	LIANG_SILENCED_BY_METHYLATION_2		22	0.4394579	1.2067652	0.1627907	0.43643385	1	243	tags=23%, list=2%, signal=23%
DANG_MYC_TARGETS_UP	DANG_MYC_TARGETS_UP		87	0.3097915	1.2064695	0.30357143	0.43597546	1	3600	tags=46%, list=32%, signal=67%
CASTELLANO_NRAS_TARGETS_UP	CASTELLANO_NRAS_TARGETS_UP		54	0.38485238	1.2064017	0.22727273	0.43517864	1	941	tags=30%, list=8%, signal=32%
SIG_CHEMOTAXIS	SIG_CHEMOTAXIS		31	0.35283303	1.205601	0.25531915	0.43562782	1	2064	tags=29%, list=18%, signal=35%
GAUSSMANN_MLL_AF4_FUSION_TARGETS_D_UP	GAUSSMANN_MLL_AF4_FUSION_TARGETS_D_UP		18	0.44738787	1.2024446	0.19565217	0.44103202	1	1256	tags=39%, list=11%, signal=44%
KEGG_DRUG_METABOLISM_OTHER_ENZYMES	KEGG_DRUG_METABOLISM_OTHER_ENZYMES		18	0.41713905	1.2003231	0.1632653	0.4445332	1	569	tags=22%, list=5%, signal=23%
OLSSON_E2F3_TARGETS_DN	OLSSON_E2F3_TARGETS_DN		15	0.4897048	1.2001631	0.3469388	0.44386923	1	412	tags=40%, list=4%, signal=41%
WANG_CLIM2_TARGETS_UP	WANG_CLIM2_TARGETS_UP		110	0.3069736	1.1995239	0.25	0.4439871	1	2828	tags=35%, list=25%, signal=47%
IGARASHI_ATF4_TARGETS_DN	IGARASHI_ATF4_TARGETS_DN		48	0.3477079	1.1989844	0.18867925	0.44427776	1	1354	tags=25%, list=12%, signal=28%
REACTOME_P75_NTR_RECEPTOR_MEDIATED_SIGNALLING	REACTOME_P75_NTR_RECEPTOR_MEDIATED_SIGNALLING		53	0.34570977	1.1987973	0.25	0.44360724	1	2614	tags=32%, list=23%, signal=42%
KIM_WT1_TARGETS_UP	KIM_WT1_TARGETS_UP		133	0.3767509	1.1983448	0.2	0.44360122	1	2100	tags=35%, list=19%, signal=43%
GARCIA_TARGETS_OF_FLI1_AND_DAX1_DN	GARCIA_TARGETS_OF_FLI1_AND_DAX1_DN		82	0.32287568	1.1972771	0.22807017	0.44465372	1	1356	tags=26%, list=12%, signal=29%
ACEVEDO_LIVER_TUMOR_VS_NORMAL_ADJACENT_TISSUE_UP	ACEVEDO_LIVER_TUMOR_VS_NORMAL_ADJACENT_TISSUE_UP		488	0.23647818	1.1959945	0.23529412	0.4461514	1	2038	tags=22%, list=18%, signal=25%
CHNG_MULTIPLE_MYELOMA_HYPERPLOID_UP	CHNG_MULTIPLE_MYELOMA_HYPERPLOID_UP		34	0.34686962	1.1933897	0.34	0.45014346	1	4808	tags=71%, list=43%, signal=123%
WANG_METHYLATED_IN_BREAST_CANCER	WANG_METHYLATED_IN_BREAST_CANCER		23	0.4818729	1.1914847	0.26190478	0.45298132	1	1463	tags=43%, list=13%, signal=50%
TIEN_INTESTINE_PROBIOTICS_6HR_UP	TIEN_INTESTINE_PROBIOTICS_6HR_UP		28	0.33280215	1.1913179	0.31111112	0.45219913	1	4723	tags=54%, list=42%, signal=92%
LIAO_METASTASIS	LIAO_METASTASIS		282	0.26173648	1.1910746	0.20833333	0.45167094	1	2292	tags=29%, list=20%, signal=36%
GINESTIER_BREAST_CANCER_ZNF217_AMPLIFIED_DN	GINESTIER_BREAST_CANCER_ZNF217_AMPLIFIED_DN		158	0.27410537	1.190856	0.3255814	0.45101488	1	3682	tags=40%, list=33%, signal=59%
CAIRO_HEPATOBLASTOMA_UP	CAIRO_HEPATOBLASTOMA_UP		121	0.28685665	1.189113	0.09803922	0.45316306	1	1540	tags=25%, list=14%, signal=28%
BECKER_TAMOXIFEN_RESISTANCE_DN	BECKER_TAMOXIFEN_RESISTANCE_DN		30	0.45869985	1.1852309	0.2826087	0.45941266	1	1172	tags=37%, list=10%, signal=41%
PUIFFE_INVASION_INHIBITED_BY_ASCITES_DN	PUIFFE_INVASION_INHIBITED_BY_ASCITES_DN		85	0.32973987	1.1825117	0.2888889	0.4632759	1	2121	tags=31%, list=19%, signal=37%
SHIPP_DLBCL_VS_FOLLICULAR_LYMPHOMA_UP	SHIPP_DLBCL_VS_FOLLICULAR_LYMPHOMA_UP		35	0.39909735	1.1817012	0.30612245	0.46384537	1	1726	tags=31%, list=15%, signal=37%
LI_AMPLIFIED_IN_LUNG_CANCER	LI_AMPLIFIED_IN_LUNG_CANCER		123	0.31397095	1.1802423	0.26530612	0.4657306	1	3528	tags=40%, list=32%, signal=58%
DASU_IL6_SIGNALING_SCAR_UP	DASU_IL6_SIGNALING_SCAR_UP		17	0.38368788	1.1800086	0.21153846	0.46508917	1	578	tags=18%, list=5%, signal=19%
SAKAI_TUMOR_INFILTRATING_MONOCYTES_DN	SAKAI_TUMOR_INFILTRATING_MONOCYTES_DN		47	0.31862098	1.1795086	0.2777778	0.46500143	1	3058	tags=36%, list=27%, signal=50%
REACTOME_ASSOCIATION_OF_TRIC_CCT_WITH_TARGET_PROTEINS_DURING_BIOSYNTHESIS	REACTOME_ASSOCIATION_OF_TRIC_CCT_WITH_TARGET_PROTEINS_DURING_BIOSYNTHESIS		20	0.3817209	1.1794894	0.25	0.46400356	1	2378	tags=35%, list=21%, signal=44%
SHEPARD_BMYB_MORPHOLINO_UP	SHEPARD_BMYB_MORPHOLINO_UP		105	0.2623331	1.1767172	0.1923077	0.4683564	1	1304	tags=15%, list=12%, signal=17%
REACTOME_SIGNALING_BY_EGFR	REACTOME_SIGNALING_BY_EGFR		38	0.339652	1.1746713	0.23404256	0.47134903	1	4102	tags=50%, list=37%, signal=79%
PACHER_TARGETS_OF_IGF1_AND_IGF2_UP	PACHER_TARGETS_OF_IGF1_AND_IGF2_UP		21	0.42530867	1.1741124	0.3207547	0.47156173	1	2061	tags=38%, list=18%, signal=47%
AGUIRRE_PANCREATIC_CANCER_COPY_NUMBER_DN	AGUIRRE_PANCREATIC_CANCER_COPY_NUMBER_DN		133	0.27059928	1.1729273	0.28	0.4729416	1	3128	tags=35%, list=28%, signal=48%
POOLA_INVASIVE_BREAST_CANCER_UP	POOLA_INVASIVE_BREAST_CANCER_UP		169	0.4015975	1.1719601	0.26923078	0.4736621	1	1205	tags=30%, list=11%, signal=33%
BENPORATH_SOX2_TARGETS	BENPORATH_SOX2_TARGETS		399	0.24595487	1.1718075	0.13725491	0.4730177	1	2658	tags=31%, list=24%, signal=39%
DELYS_THYROID_CANCER_UP	DELYS_THYROID_CANCER_UP		275	0.31944895	1.1717379	0.17391305	0.47219172	1	2214	tags=35%, list=20%, signal=43%
WEIGEL_OXIDATIVE_STRESS_BY_HNE_AND_TBH	WEIGEL_OXIDATIVE_STRESS_BY_HNE_AND_TBH		38	0.31979498	1.1713289	0.3137255	0.47203952	1	272	tags=11%, list=2%, signal=11%
CHEBOTAEV_GR_TARGETS_UP	CHEBOTAEV_GR_TARGETS_UP		44	0.37813634	1.1708711	0.2	0.4720413	1	779	tags=23%, list=7%, signal=24%
NUYTTEN_NIPP1_TARGETS_DN	NUYTTEN_NIPP1_TARGETS_DN		449	0.26220983	1.1680808	0.29787233	0.47645906	1	1626	tags=23%, list=15%, signal=26%
DAZARD_UV_RESPONSE_CLUSTER_G1	DAZARD_UV_RESPONSE_CLUSTER_G1		28	0.3355627	1.1679748	0.24489796	0.47578427	1	272	tags=14%, list=2%, signal=15%
WOTTON_RUNX_TARGETS_DN	WOTTON_RUNX_TARGETS_DN		19	0.4403529	1.16771	0.2195122	0.47529286	1	371	tags=21%, list=3%, signal=22%
AMIT_EGF_RESPONSE_120_MCF10A	AMIT_EGF_RESPONSE_120_MCF10A		26	0.43213922	1.1675982	0.3478261	0.474543	1	1795	tags=31%, list=16%, signal=37%
DAZARD_RESPONSE_TO_UV_NHEK_UP	DAZARD_RESPONSE_TO_UV_NHEK_UP		108	0.31953603	1.1653426	0.22727273	0.4778202	1	1440	tags=23%, list=13%, signal=26%
BIOCARTA_PROTEASOME_PATHWAY	BIOCARTA_PROTEASOME_PATHWAY		17	0.42130244	1.1652459	0.3137255	0.47694787	1	4999	tags=76%, list=45%, signal=138%
HAHTOLA_SEZARY_SYNDROM_UP	HAHTOLA_SEZARY_SYNDROM_UP		60	0.32247293	1.1647614	0.17857143	0.47678167	1	1474	tags=28%, list=13%, signal=32%
GOTTWEIN_TARGETS_OF_KSHV_MIR_K12_11	GOTTWEIN_TARGETS_OF_KSHV_MIR_K12_11		32	0.30845797	1.1636094	0.28846154	0.47814316	1	339	tags=9%, list=3%, signal=10%
LEE_TARGETS_OF_PTCH1_AND_SUFU_DN	LEE_TARGETS_OF_PTCH1_AND_SUFU_DN		39	0.32926577	1.1624938	0.1875	0.4793991	1	2545	tags=49%, list=23%, signal=63%
PRAMOONJAGO_SOX4_TARGETS_UP	PRAMOONJAGO_SOX4_TARGETS_UP		35	0.38234693	1.1618028	0.2820513	0.47976005	1	2405	tags=40%, list=21%, signal=51%
HAHTOLA_MYCOSIS_FUNGOIDES_CD4_DN	HAHTOLA_MYCOSIS_FUNGOIDES_CD4_DN		67	0.30200028	1.1610923	0.24489796	0.48017183	1	2591	tags=33%, list=23%, signal=42%
BIOCARTA_PAR1_PATHWAY	BIOCARTA_PAR1_PATHWAY		23	0.37851515	1.1609555	0.2857143	0.47930267	1	2705	tags=43%, list=24%, signal=57%
MORI_MATURE_B_LYMPHOCYTE_DN	MORI_MATURE_B_LYMPHOCYTE_DN		44	0.34503558	1.1593734	0.2857143	0.48125744	1	1322	tags=34%, list=12%, signal=39%
KEGG_OOCYTE_MEIOSIS	KEGG_OOCYTE_MEIOSIS		74	0.29476717	1.1592475	0.3181818	0.48055828	1	514	tags=14%, list=5%, signal=14%
LINDGREN_BLADDER_CANCER_CLUSTER_1_UP	LINDGREN_BLADDER_CANCER_CLUSTER_1_UP		65	0.27892828	1.1580329	0.19607843	0.4816447	1	1864	tags=23%, list=17%, signal=28%
JISON_SICKLE_CELL_DISEASE_UP	JISON_SICKLE_CELL_DISEASE_UP		121	0.3049943	1.1575167	0.20454545	0.48155713	1	1358	tags=23%, list=12%, signal=26%
BROWNE_HCMV_INFECTION_14HR_UP	BROWNE_HCMV_INFECTION_14HR_UP		86	0.30567488	1.1566203	0.24528302	0.48250696	1	2852	tags=40%, list=25%, signal=53%
ALCALAY_AML_BY_NPM1_LOCALIZATION_DN	ALCALAY_AML_BY_NPM1_LOCALIZATION_DN		124	0.30832335	1.155805	0.17777778	0.48319623	1	622	tags=19%, list=6%, signal=20%
KIM_LRRC3B_TARGETS	KIM_LRRC3B_TARGETS		15	0.47834027	1.1525218	0.3	0.4882077	1	725	tags=33%, list=6%, signal=36%
HOFMANN_MYELODYSPLASTIC_SYNDROM_LOW_RISK_DN	HOFMANN_MYELODYSPLASTIC_SYNDROM_LOW_RISK_DN		17	0.458335	1.1502999	0.34146342	0.4917577	1	3418	tags=53%, list=31%, signal=76%
GARY_CD5_TARGETS_DN	GARY_CD5_TARGETS_DN		254	0.2981268	1.1501818	0.40816328	0.4909246	1	2926	tags=31%, list=26%, signal=41%
BILD_E2F3_ONCOGENIC_SIGNATURE	BILD_E2F3_ONCOGENIC_SIGNATURE		119	0.28850415	1.149845	0.08888889	0.49056035	1	1609	tags=26%, list=14%, signal=30%
ENK_UV_RESPONSE_EPIDERMIS_UP	ENK_UV_RESPONSE_EPIDERMIS_UP		193	0.2744524	1.1486487	0.21153846	0.49193755	1	2513	tags=34%, list=22%, signal=43%
JIANG_VHL_TARGETS	JIANG_VHL_TARGETS		52	0.32505366	1.1475295	0.42222223	0.4932762	1	4141	tags=52%, list=37%, signal=82%
WAMUNYOKOLI_OVARIAN_CANCER_LMP_UP	WAMUNYOKOLI_OVARIAN_CANCER_LMP_UP		154	0.30442315	1.1468462	0.35416666	0.4934381	1	1983	tags=28%, list=18%, signal=33%
ZHU_CMV_ALL_UP	ZHU_CMV_ALL_UP		42	0.35554454	1.1463157	0.3488372	0.4936654	1	1947	tags=31%, list=17%, signal=37%
BROWNE_HCMV_INFECTION_6HR_UP	BROWNE_HCMV_INFECTION_6HR_UP		42	0.37321392	1.1453307	0.20833333	0.49451858	1	1092	tags=26%, list=10%, signal=29%
BASAKI_YBX1_TARGETS_DN	BASAKI_YBX1_TARGETS_DN		184	0.3177285	1.14454	0.24390244	0.4949375	1	1814	tags=33%, list=16%, signal=39%
JIANG_HYPOXIA_VIA_VHL	JIANG_HYPOXIA_VIA_VHL		16	0.41651946	1.1443046	0.39583334	0.49433702	1	5010	tags=75%, list=45%, signal=136%
HOOI_ST7_TARGETS_DN	HOOI_ST7_TARGETS_DN		51	0.34245974	1.1432518	0.24489796	0.4951636	1	965	tags=29%, list=9%, signal=32%
BIOCARTA_STRESS_PATHWAY	BIOCARTA_STRESS_PATHWAY		15	0.35381988	1.1426076	0.26666668	0.49537736	1	983	tags=20%, list=9%, signal=22%
PENG_LEUCINE_DEPRIVATION_DN	PENG_LEUCINE_DEPRIVATION_DN		36	0.31926322	1.1406382	0.36585367	0.4976797	1	1891	tags=28%, list=17%, signal=33%
KEGG_ALDOSTERONE_REGULATED_SODIUM_REABSORPTION	KEGG_ALDOSTERONE_REGULATED_SODIUM_REABSORPTION		25	0.38889143	1.1372553	0.3207547	0.50309926	1	610	tags=24%, list=5%, signal=25%
ZHAN_MULTIPLE_MYELOMA_UP	ZHAN_MULTIPLE_MYELOMA_UP		31	0.30159682	1.1350008	0.31707317	0.5066462	1	996	tags=13%, list=9%, signal=14%
SOTIRIOU_BREAST_CANCER_GRADE_1_VS_3_DN	SOTIRIOU_BREAST_CANCER_GRADE_1_VS_3_DN		27	0.3444396	1.1340445	0.3090909	0.50788474	1	2958	tags=37%, list=26%, signal=50%
BROWNE_HCMV_INFECTION_24HR_UP	BROWNE_HCMV_INFECTION_24HR_UP		99	0.2864417	1.1340207	0.2888889	0.50693107	1	2411	tags=29%, list=22%, signal=37%
MONNIER_POSTRADIATION_TUMOR_ESCAPE_UP	MONNIER_POSTRADIATION_TUMOR_ESCAPE_UP		215	0.24396686	1.130672	0.24	0.51250803	1	2555	tags=30%, list=23%, signal=38%
LINDGREN_BLADDER_CANCER_WITH_LOH_IN_CHR9Q	LINDGREN_BLADDER_CANCER_WITH_LOH_IN_CHR9Q		62	0.26239002	1.1292413	0.29545453	0.5144716	1	2542	tags=27%, list=23%, signal=35%
VERRECCHIA_RESPONSE_TO_TGFB1_C5	VERRECCHIA_RESPONSE_TO_TGFB1_C5		16	0.40709594	1.128798	0.27272728	0.5142671	1	2064	tags=38%, list=18%, signal=46%
BIOCARTA_HDAC_PATHWAY	BIOCARTA_HDAC_PATHWAY		18	0.38990068	1.1239121	0.3125	0.52272505	1	2573	tags=44%, list=23%, signal=58%
SWEET_LUNG_CANCER_KRAS_UP	SWEET_LUNG_CANCER_KRAS_UP		371	0.2785664	1.123536	0.24	0.5223165	1	1609	tags=22%, list=14%, signal=25%
REACTOME_SCF_BETA_TRCP_MEDIATED_DEGRADATION_OF_EMI1	REACTOME_SCF_BETA_TRCP_MEDIATED_DEGRADATION_OF_EMI1		40	0.34421423	1.1235133	0.38636363	0.52134293	1	5105	tags=65%, list=46%, signal=119%
TAKEDA_TARGETS_OF_NUP98_HOXA9_FUSION_6HR_DN	TAKEDA_TARGETS_OF_NUP98_HOXA9_FUSION_6HR_DN		23	0.39671722	1.1223171	0.3043478	0.52297604	1	1797	tags=30%, list=16%, signal=36%
COATES_MACROPHAGE_M1_VS_M2_DN	COATES_MACROPHAGE_M1_VS_M2_DN		48	0.36656418	1.1198807	0.275	0.52669007	1	1816	tags=29%, list=16%, signal=35%
SMID_BREAST_CANCER_RELAPSE_IN_BRAIN_UP	SMID_BREAST_CANCER_RELAPSE_IN_BRAIN_UP		28	0.37809452	1.1181847	0.28846154	0.5289149	1	812	tags=21%, list=7%, signal=23%
KRIGE_AMINO_ACID_DEPRIVATION	KRIGE_AMINO_ACID_DEPRIVATION		19	0.3656831	1.1160226	0.325	0.532991	1	906	tags=21%, list=8%, signal=23%
PENG_LEUCINE_DEPRIVATION_UP	PENG_LEUCINE_DEPRIVATION_UP		18	0.39567122	1.1149268	0.34042552	0.5339586	1	1232	tags=28%, list=11%, signal=31%
WANG_SMARCE1_TARGETS_DN	WANG_SMARCE1_TARGETS_DN		205	0.26774937	1.1148483	0.27450982	0.5330453	1	1947	tags=26%, list=17%, signal=31%
BIOCARTA_RAS_PATHWAY	BIOCARTA_RAS_PATHWAY		17	0.3899833	1.1147662	0.31914893	0.5322792	1	1262	tags=24%, list=11%, signal=26%
OUILLETTE_CLL_13Q14_DELETION_DN	OUILLETTE_CLL_13Q14_DELETION_DN		35	0.34908274	1.1132426	0.34042552	0.5340488	1	519	tags=17%, list=5%, signal=18%
NAKAMURA_METASTASIS	NAKAMURA_METASTASIS		27	0.40157694	1.1120505	0.45	0.535271	1	528	tags=15%, list=5%, signal=16%
OUYANG_PROSTATE_CANCER_MARKERS	OUYANG_PROSTATE_CANCER_MARKERS		15	0.4474937	1.1118594	0.35185185	0.53459626	1	2483	tags=40%, list=22%, signal=51%
LINDSTEDT_DENDRITIC_CELL_MATURATION_B	LINDSTEDT_DENDRITIC_CELL_MATURATION_B		35	0.36071253	1.1103815	0.27083334	0.53703004	1	1141	tags=23%, list=10%, signal=25%
SEITZ_NEOPLASTIC_TRANSFORMATION_BY_8P_DELETION_UP	SEITZ_NEOPLASTIC_TRANSFORMATION_BY_8P_DELETION_UP		47	0.3701233	1.1101887	0.2820513	0.5362797	1	816	tags=26%, list=7%, signal=27%
ST_ERK1_ERK2_MAPK_PATHWAY	ST_ERK1_ERK2_MAPK_PATHWAY		18	0.30331692	1.1086221	0.26923078	0.53829366	1	2002	tags=22%, list=18%, signal=27%
GARGALOVIC_RESPONSE_TO_OXIDIZED_PHOSPHOLIPIDS_YELLOW_UP	GARGALOVIC_RESPONSE_TO_OXIDIZED_PHOSPHOLIPIDS_YELLOW_UP		15	0.38624117	1.1081549	0.3529412	0.53834414	1	2412	tags=47%, list=22%, signal=59%
GARGALOVIC_RESPONSE_TO_OXIDIZED_PHOSPHOLIPIDS_BLACK_UP	GARGALOVIC_RESPONSE_TO_OXIDIZED_PHOSPHOLIPIDS_BLACK_UP		20	0.39885873	1.1065805	0.36363637	0.54071695	1	1609	tags=30%, list=14%, signal=35%
MARCHINI_TRABECTEDIN_RESISTANCE_UP	MARCHINI_TRABECTEDIN_RESISTANCE_UP		16	0.42619956	1.1062558	0.35416666	0.5404705	1	2170	tags=44%, list=19%, signal=54%
MCBRYAN_PUBERTAL_BREAST_4_5WK_UP	MCBRYAN_PUBERTAL_BREAST_4_5WK_UP		189	0.3658893	1.1054	0.33333334	0.541068	1	1591	tags=38%, list=14%, signal=43%
SATO_SILENCED_EPIGENETICALLY_IN_PANCREATIC_CANCER	SATO_SILENCED_EPIGENETICALLY_IN_PANCREATIC_CANCER		27	0.37840754	1.1050934	0.3207547	0.5406103	1	2011	tags=44%, list=18%, signal=54%
MCBRYAN_PUBERTAL_BREAST_6_7WK_DN	MCBRYAN_PUBERTAL_BREAST_6_7WK_DN		62	0.34543934	1.1048799	0.21276596	0.54003894	1	965	tags=31%, list=9%, signal=33%
KORKOLA_SEMINOMA_UP	KORKOLA_SEMINOMA_UP		31	0.3420256	1.1039531	0.27450982	0.54074335	1	3194	tags=35%, list=29%, signal=50%
SEIDEN_ONCOGENESIS_BY_MET	SEIDEN_ONCOGENESIS_BY_MET		59	0.32321835	1.1027606	0.3846154	0.5419759	1	1879	tags=24%, list=17%, signal=28%
ONDER_CDH1_TARGETS_2_DN	ONDER_CDH1_TARGETS_2_DN		264	0.3415412	1.101016	0.29787233	0.5441208	1	1609	tags=32%, list=14%, signal=37%
ONDER_CDH1_TARGETS_1_DN	ONDER_CDH1_TARGETS_1_DN		88	0.36453152	1.1004317	0.32	0.5443571	1	1437	tags=27%, list=13%, signal=31%
AIYAR_COBRA1_TARGETS_DN	AIYAR_COBRA1_TARGETS_DN		16	0.3780953	1.0998564	0.33333334	0.5442636	1	796	tags=31%, list=7%, signal=34%
BIOCARTA_CARM_ER_PATHWAY	BIOCARTA_CARM_ER_PATHWAY		19	0.3501057	1.0998279	0.33333334	0.54333377	1	2860	tags=42%, list=26%, signal=56%
HAHTOLA_MYCOSIS_FUNGOIDES_CD4_UP	HAHTOLA_MYCOSIS_FUNGOIDES_CD4_UP		38	0.3481272	1.0990012	0.3529412	0.543847	1	2190	tags=39%, list=20%, signal=49%
MARTORIATI_MDM4_TARGETS_FETAL_LIVER_UP	MARTORIATI_MDM4_TARGETS_FETAL_LIVER_UP		76	0.29452792	1.0985166	0.3488372	0.5437858	1	1749	tags=28%, list=16%, signal=33%
RASHI_RESPONSE_TO_IONIZING_RADIATION_2	RASHI_RESPONSE_TO_IONIZING_RADIATION_2		92	0.2907082	1.0981365	0.31914893	0.54327506	1	1970	tags=28%, list=18%, signal=34%
IZADPANAH_STEM_CELL_ADIPOSE_VS_BONE_UP	IZADPANAH_STEM_CELL_ADIPOSE_VS_BONE_UP		76	0.31761217	1.0972569	0.2857143	0.54393405	1	1750	tags=30%, list=16%, signal=36%
HOLLMAN_APOPTOSIS_VIA_CD40_DN	HOLLMAN_APOPTOSIS_VIA_CD40_DN		149	0.25301147	1.0972099	0.2244898	0.5430837	1	1783	tags=22%, list=16%, signal=26%
REACTOME_REGULATION_OF_ORNITHINE_DECARBOXYLASE	REACTOME_REGULATION_OF_ORNITHINE_DECARBOXYLASE		40	0.34329718	1.0948334	0.42857143	0.5468266	1	5105	tags=63%, list=46%, signal=114%
LINDSTEDT_DENDRITIC_CELL_MATURATION_C	LINDSTEDT_DENDRITIC_CELL_MATURATION_C		39	0.32697862	1.0943606	0.26666668	0.54670835	1	1106	tags=26%, list=10%, signal=28%
MUELLER_METHYLATED_IN_GLIOBLASTOMA	MUELLER_METHYLATED_IN_GLIOBLASTOMA		26	0.40118742	1.0937456	0.30612245	0.5469408	1	1362	tags=35%, list=12%, signal=39%
GAUSSMANN_MLL_AF4_FUSION_TARGETS_G_DN	GAUSSMANN_MLL_AF4_FUSION_TARGETS_G_DN		18	0.42466375	1.0932142	0.3469388	0.54689133	1	1100	tags=39%, list=10%, signal=43%
IVANOVA_HEMATOPOIESIS_INTERMEDIATE_PROGENITOR	IVANOVA_HEMATOPOIESIS_INTERMEDIATE_PROGENITOR		25	0.32727268	1.0918103	0.33333334	0.5486962	1	2387	tags=40%, list=21%, signal=51%
NAGASHIMA_NRG1_SIGNALING_UP	NAGASHIMA_NRG1_SIGNALING_UP		125	0.33450612	1.09025	0.275	0.55066097	1	2568	tags=40%, list=23%, signal=51%
KOKKINAKIS_METHIONINE_DEPRIVATION_48HR_UP	KOKKINAKIS_METHIONINE_DEPRIVATION_48HR_UP		83	0.30517036	1.0896147	0.3617021	0.55088526	1	1463	tags=30%, list=13%, signal=34%
DEURIG_T_CELL_PROLYMPHOCYTIC_LEUKEMIA_UP	DEURIG_T_CELL_PROLYMPHOCYTIC_LEUKEMIA_UP		216	0.23457631	1.0895734	0.23913044	0.5499213	1	1252	tags=16%, list=11%, signal=17%
YAMASHITA_LIVER_CANCER_STEM_CELL_UP	YAMASHITA_LIVER_CANCER_STEM_CELL_UP		32	0.3411772	1.089417	0.29787233	0.5493341	1	1115	tags=28%, list=10%, signal=31%
FUJII_YBX1_TARGETS_UP	FUJII_YBX1_TARGETS_UP		16	0.44271764	1.0885918	0.3	0.5501385	1	733	tags=38%, list=7%, signal=40%
WANG_HCP_PROSTATE_CANCER	WANG_HCP_PROSTATE_CANCER		45	0.337173	1.0884254	0.34545454	0.5494139	1	1556	tags=27%, list=14%, signal=31%
RICKMAN_TUMOR_DIFFERENTIATED_WELL_VS_MODERATELY_UP	RICKMAN_TUMOR_DIFFERENTIATED_WELL_VS_MODERATELY_UP		55	0.30592218	1.0881736	0.30769232	0.54897594	1	652	tags=16%, list=6%, signal=17%
CHEN_HOXA5_TARGETS_9HR_DN	CHEN_HOXA5_TARGETS_9HR_DN		29	0.34516773	1.0878844	0.33962265	0.5486151	1	1197	tags=24%, list=11%, signal=27%
ZHANG_RESPONSE_TO_IKK_INHIBITOR_AND_TNF_UP	ZHANG_RESPONSE_TO_IKK_INHIBITOR_AND_TNF_UP		120	0.3321249	1.0865222	0.2888889	0.5502386	1	1818	tags=28%, list=16%, signal=32%
KEGG_GLIOMA	KEGG_GLIOMA		32	0.28390244	1.0862273	0.39130434	0.5497453	1	2002	tags=28%, list=18%, signal=34%
AMIT_EGF_RESPONSE_60_HELA	AMIT_EGF_RESPONSE_60_HELA		26	0.35303813	1.0858516	0.31914893	0.549729	1	1440	tags=23%, list=13%, signal=26%
DOUGLAS_BMI1_TARGETS_DN	DOUGLAS_BMI1_TARGETS_DN		153	0.24949132	1.0852882	0.29166666	0.54970866	1	1082	tags=15%, list=10%, signal=16%
NIKOLSKY_BREAST_CANCER_12Q13_Q21_AMPLICON	NIKOLSKY_BREAST_CANCER_12Q13_Q21_AMPLICON		20	0.3397909	1.0845201	0.3653846	0.55013883	1	1633	tags=25%, list=15%, signal=29%
SPIELMAN_LYMPHOBLAST_EUROPEAN_VS_ASIAN_UP	SPIELMAN_LYMPHOBLAST_EUROPEAN_VS_ASIAN_UP		324	0.22950602	1.0830103	0.3617021	0.55183196	1	2308	tags=23%, list=21%, signal=28%
WU_HBX_TARGETS_1_DN	WU_HBX_TARGETS_1_DN		15	0.38001117	1.0829942	0.3409091	0.5508925	1	3362	tags=67%, list=30%, signal=95%
DOANE_BREAST_CANCER_CLASSES_DN	DOANE_BREAST_CANCER_CLASSES_DN		21	0.3813746	1.0828363	0.31707317	0.5501668	1	769	tags=24%, list=7%, signal=26%
CHO_NR4A1_TARGETS	CHO_NR4A1_TARGETS		16	0.45330176	1.0827936	0.4	0.5493153	1	2279	tags=44%, list=20%, signal=55%
BIOCARTA_FAS_PATHWAY	BIOCARTA_FAS_PATHWAY		18	0.3803899	1.082183	0.45833334	0.5494474	1	2056	tags=33%, list=18%, signal=41%
KORKOLA_CORRELATED_WITH_POU5F1	KORKOLA_CORRELATED_WITH_POU5F1		16	0.42944723	1.0804689	0.33333334	0.55187994	1	2882	tags=50%, list=26%, signal=67%
LIN_MELANOMA_COPY_NUMBER_UP	LIN_MELANOMA_COPY_NUMBER_UP		41	0.30753976	1.0792974	0.3488372	0.5533472	1	2900	tags=34%, list=26%, signal=46%
BOHN_PRIMARY_IMMUNODEFICIENCY_SYNDROM_UP	BOHN_PRIMARY_IMMUNODEFICIENCY_SYNDROM_UP		24	0.34440896	1.0791094	0.34146342	0.55264044	1	1408	tags=29%, list=13%, signal=33%
FRASOR_TAMOXIFEN_RESPONSE_UP	FRASOR_TAMOXIFEN_RESPONSE_UP		32	0.34579483	1.0755749	0.35416666	0.55857295	1	1700	tags=34%, list=15%, signal=40%
IVANOVA_HEMATOPOIESIS_STEM_CELL	IVANOVA_HEMATOPOIESIS_STEM_CELL		61	0.28721365	1.0753086	0.2857143	0.55815387	1	915	tags=18%, list=8%, signal=20%
VALK_AML_CLUSTER_1	VALK_AML_CLUSTER_1		16	0.41034642	1.0750291	0.30769232	0.5576916	1	443	tags=31%, list=4%, signal=32%
GENTILE_UV_HIGH_DOSE_DN	GENTILE_UV_HIGH_DOSE_DN		158	0.26499638	1.0745196	0.3265306	0.55770445	1	2568	tags=32%, list=23%, signal=40%
MAHAJAN_RESPONSE_TO_IL1A_DN	MAHAJAN_RESPONSE_TO_IL1A_DN		40	0.29956624	1.073818	0.33333334	0.558061	1	1389	tags=20%, list=12%, signal=23%
LIANG_HEMATOPOIESIS_STEM_CELL_NUMBER_LARGE_VS_TINY_UP	LIANG_HEMATOPOIESIS_STEM_CELL_NUMBER_LARGE_VS_TINY_UP		36	0.32951078	1.0726827	0.2888889	0.5595276	1	591	tags=17%, list=5%, signal=18%
CORRE_MULTIPLE_MYELOMA_DN	CORRE_MULTIPLE_MYELOMA_DN		32	0.3632011	1.0717472	0.29545453	0.5603328	1	370	tags=25%, list=3%, signal=26%
RICKMAN_METASTASIS_DN	RICKMAN_METASTASIS_DN		160	0.26684326	1.0708643	0.3617021	0.56113666	1	2931	tags=33%, list=26%, signal=43%
REACTOME_PI3K_AKT_SIGNALLING	REACTOME_PI3K_AKT_SIGNALLING		16	0.32362917	1.0680859	0.40384614	0.56621736	1	523	tags=13%, list=5%, signal=13%
IWANAGA_CARCINOGENESIS_BY_KRAS_PTEN_UP	IWANAGA_CARCINOGENESIS_BY_KRAS_PTEN_UP		117	0.27072155	1.0679624	0.4117647	0.5655385	1	2480	tags=30%, list=22%, signal=38%
CHANDRAN_METASTASIS_UP	CHANDRAN_METASTASIS_UP		44	0.32863075	1.0634862	0.3846154	0.5734973	1	2457	tags=41%, list=22%, signal=52%
CHARAFE_BREAST_CANCER_BASAL_VS_MESENCHYMAL_UP	CHARAFE_BREAST_CANCER_BASAL_VS_MESENCHYMAL_UP		67	0.3960533	1.061668	0.375	0.57589936	1	2430	tags=48%, list=22%, signal=61%
BIOCARTA_IL2RB_PATHWAY	BIOCARTA_IL2RB_PATHWAY		23	0.30637	1.0611097	0.3902439	0.5760601	1	2002	tags=22%, list=18%, signal=26%
HOEBEKE_LYMPHOID_STEM_CELL_DN	HOEBEKE_LYMPHOID_STEM_CELL_DN		63	0.27673656	1.060673	0.30769232	0.57583755	1	2176	tags=37%, list=19%, signal=45%
WANG_CLIM2_TARGETS_DN	WANG_CLIM2_TARGETS_DN		102	0.2543043	1.0593401	0.40816328	0.5774302	1	2319	tags=26%, list=21%, signal=33%
TAKEDA_TARGETS_OF_NUP98_HOXA9_FUSION_3D_UP	TAKEDA_TARGETS_OF_NUP98_HOXA9_FUSION_3D_UP		83	0.34135422	1.0585492	0.3469388	0.5779622	1	1292	tags=34%, list=12%, signal=38%
SIMBULAN_UV_RESPONSE_IMMORTALIZED_DN	SIMBULAN_UV_RESPONSE_IMMORTALIZED_DN		16	0.37229377	1.057642	0.32608697	0.57871	1	328	tags=13%, list=3%, signal=13%
CHARAFE_BREAST_CANCER_LUMINAL_VS_MESENCHYMAL_UP	CHARAFE_BREAST_CANCER_LUMINAL_VS_MESENCHYMAL_UP		237	0.32661375	1.0571879	0.4	0.57881904	1	1589	tags=28%, list=14%, signal=32%
CUI_GLUCOSE_DEPRIVATION	CUI_GLUCOSE_DEPRIVATION		35	0.32001084	1.0568455	0.4	0.5785092	1	1679	tags=31%, list=15%, signal=37%
KEGG_TYPE_II_DIABETES_MELLITUS	KEGG_TYPE_II_DIABETES_MELLITUS		28	0.30780163	1.056821	0.4	0.5775754	1	1673	tags=25%, list=15%, signal=29%
BROWNE_HCMV_INFECTION_10HR_UP	BROWNE_HCMV_INFECTION_10HR_UP		59	0.28557637	1.0538267	0.35555556	0.5824259	1	2591	tags=39%, list=23%, signal=50%
SENESE_HDAC3_TARGETS_DN	SENESE_HDAC3_TARGETS_DN		256	0.24975385	1.0531368	0.30612245	0.5825068	1	1366	tags=19%, list=12%, signal=21%
HESS_TARGETS_OF_HOXA9_AND_MEIS1_UP	HESS_TARGETS_OF_HOXA9_AND_MEIS1_UP		53	0.28734675	1.0498998	0.43636364	0.5885058	1	2203	tags=32%, list=20%, signal=40%
KORKOLA_EMBRYONAL_CARCINOMA_UP	KORKOLA_EMBRYONAL_CARCINOMA_UP		31	0.35004795	1.0493506	0.3	0.5886194	1	1544	tags=26%, list=14%, signal=30%
WALLACE_PROSTATE_CANCER_RACE_DN	WALLACE_PROSTATE_CANCER_RACE_DN		42	0.29031643	1.0485902	0.38636363	0.5890996	1	1577	tags=26%, list=14%, signal=30%
BILD_HRAS_ONCOGENIC_SIGNATURE	BILD_HRAS_ONCOGENIC_SIGNATURE		140	0.3195421	1.0471529	0.35555556	0.59103733	1	1873	tags=34%, list=17%, signal=40%
KEGG_EPITHELIAL_CELL_SIGNALING_IN_HELICOBACTER_PYLORI_INFECTION	KEGG_EPITHELIAL_CELL_SIGNALING_IN_HELICOBACTER_PYLORI_INFECTION		42	0.31971037	1.0467582	0.39215687	0.590665	1	1946	tags=31%, list=17%, signal=37%
BROWNE_HCMV_INFECTION_8HR_UP	BROWNE_HCMV_INFECTION_8HR_UP		63	0.27768236	1.0449824	0.3809524	0.5930435	1	1982	tags=30%, list=18%, signal=36%
NAGASHIMA_NRG1_SIGNALING_DN	NAGASHIMA_NRG1_SIGNALING_DN		23	0.35621613	1.0440758	0.35416666	0.5938313	1	1993	tags=39%, list=18%, signal=48%
PENG_GLUTAMINE_DEPRIVATION_DN	PENG_GLUTAMINE_DEPRIVATION_DN		53	0.25900933	1.0415692	0.40816328	0.59733087	1	3777	tags=42%, list=34%, signal=62%
KEGG_FC_GAMMA_R_MEDIATED_PHAGOCYTOSIS	KEGG_FC_GAMMA_R_MEDIATED_PHAGOCYTOSIS		63	0.32070073	1.0393523	0.4117647	0.6004562	1	2758	tags=41%, list=25%, signal=54%
TAKEDA_TARGETS_OF_NUP98_HOXA9_FUSION_8D_UP	TAKEDA_TARGETS_OF_NUP98_HOXA9_FUSION_8D_UP		84	0.32782957	1.0392495	0.39583334	0.59960866	1	899	tags=26%, list=8%, signal=28%
SANA_TNF_SIGNALING_UP	SANA_TNF_SIGNALING_UP		47	0.37032092	1.0370522	0.40425533	0.60266984	1	1192	tags=34%, list=11%, signal=38%
REACTOME_APOPTOSIS	REACTOME_APOPTOSIS		88	0.24462324	1.0356424	0.4	0.60486645	1	3260	tags=34%, list=29%, signal=48%
LIU_CMYB_TARGETS_UP	LIU_CMYB_TARGETS_UP		102	0.25353932	1.0343789	0.33333334	0.6067799	1	1873	tags=27%, list=17%, signal=33%
SIG_IL4RECEPTOR_IN_B_LYPHOCYTES	SIG_IL4RECEPTOR_IN_B_LYPHOCYTES		16	0.29606754	1.0343422	0.4375	0.6059048	1	2002	tags=25%, list=18%, signal=30%
WANG_LMO4_TARGETS_UP	WANG_LMO4_TARGETS_UP		183	0.22854435	1.0341517	0.41304347	0.60530066	1	2505	tags=26%, list=22%, signal=33%
ZHOU_INFLAMMATORY_RESPONSE_FIMA_DN	ZHOU_INFLAMMATORY_RESPONSE_FIMA_DN		118	0.26082912	1.0340488	0.47058824	0.6045162	1	2261	tags=31%, list=20%, signal=38%
BIOCARTA_P38MAPK_PATHWAY	BIOCARTA_P38MAPK_PATHWAY		26	0.3136961	1.03397	0.40384614	0.6036166	1	2571	tags=42%, list=23%, signal=55%
ZHANG_RESPONSE_TO_IKK_INHIBITOR_AND_TNF_DN	ZHANG_RESPONSE_TO_IKK_INHIBITOR_AND_TNF_DN		36	0.30494314	1.0334005	0.42307693	0.6038475	1	904	tags=19%, list=8%, signal=21%
ACEVEDO_NORMAL_TISSUE_ADJACENT_TO_LIVER_TUMOR_UP	ACEVEDO_NORMAL_TISSUE_ADJACENT_TO_LIVER_TUMOR_UP		88	0.23259376	1.0327492	0.40384614	0.6041028	1	2624	tags=28%, list=23%, signal=37%
MORI_PLASMA_CELL_UP	MORI_PLASMA_CELL_UP		28	0.3287918	1.0316485	0.36734694	0.605642	1	3761	tags=64%, list=34%, signal=97%
TSENG_ADIPOGENIC_POTENTIAL_UP	TSENG_ADIPOGENIC_POTENTIAL_UP		25	0.40045	1.0308586	0.44680852	0.60631037	1	1216	tags=40%, list=11%, signal=45%
CHEN_HOXA5_TARGETS_9HR_UP	CHEN_HOXA5_TARGETS_9HR_UP		113	0.25791335	1.0300801	0.30612245	0.6068438	1	1474	tags=19%, list=13%, signal=22%
FARMER_BREAST_CANCER_APOCRINE_VS_BASAL	FARMER_BREAST_CANCER_APOCRINE_VS_BASAL		199	0.25438714	1.0280731	0.39215687	0.6101387	1	893	tags=16%, list=8%, signal=17%
SABATES_COLORECTAL_ADENOMA_UP	SABATES_COLORECTAL_ADENOMA_UP		70	0.34675613	1.0263282	0.34615386	0.6128456	1	1432	tags=34%, list=13%, signal=39%
DACOSTA_UV_RESPONSE_VIA_ERCC3_COMMON_DN	DACOSTA_UV_RESPONSE_VIA_ERCC3_COMMON_DN		220	0.24392718	1.0260557	0.42	0.6123758	1	2495	tags=26%, list=22%, signal=33%
LIAO_HAVE_SOX4_BINDING_SITES	LIAO_HAVE_SOX4_BINDING_SITES		24	0.357673	1.0258291	0.3773585	0.6118506	1	2038	tags=38%, list=18%, signal=46%
WINTER_HYPOXIA_UP	WINTER_HYPOXIA_UP		49	0.34079427	1.0244327	0.43137255	0.6137191	1	2225	tags=39%, list=20%, signal=48%
SEKI_INFLAMMATORY_RESPONSE_LPS_UP	SEKI_INFLAMMATORY_RESPONSE_LPS_UP		52	0.35273775	1.0222944	0.35714287	0.61709166	1	2260	tags=35%, list=20%, signal=43%
BIOCARTA_CASPASE_PATHWAY	BIOCARTA_CASPASE_PATHWAY		16	0.3773051	1.0214028	0.45454547	0.6178875	1	2208	tags=38%, list=20%, signal=47%
CAMPS_COLON_CANCER_COPY_NUMBER_DN	CAMPS_COLON_CANCER_COPY_NUMBER_DN		18	0.37388366	1.020722	0.40384614	0.61826974	1	1226	tags=28%, list=11%, signal=31%
NGUYEN_NOTCH1_TARGETS_DN	NGUYEN_NOTCH1_TARGETS_DN		47	0.29835826	1.0196618	0.5	0.61924976	1	2201	tags=32%, list=20%, signal=40%
SESTO_RESPONSE_TO_UV_C0	SESTO_RESPONSE_TO_UV_C0		80	0.30101424	1.0188966	0.47058824	0.6199352	1	2993	tags=38%, list=27%, signal=51%
RUGO_RESPONSE_TO_GAMMA_RADIATION	RUGO_RESPONSE_TO_GAMMA_RADIATION		34	0.3109417	1.0183991	0.36956522	0.6197772	1	206	tags=9%, list=2%, signal=9%
KYNG_DNA_DAMAGE_BY_GAMMA_RADIATION	KYNG_DNA_DAMAGE_BY_GAMMA_RADIATION		34	0.3109417	1.0183991	0.36956522	0.6187919	1	206	tags=9%, list=2%, signal=9%
TONKS_TARGETS_OF_RUNX1_RUNX1T1_FUSION_HSC_UP	TONKS_TARGETS_OF_RUNX1_RUNX1T1_FUSION_HSC_UP		109	0.28441	1.0182067	0.47826087	0.6182349	1	1309	tags=24%, list=12%, signal=27%
ODONNELL_TARGETS_OF_MYC_AND_TFRC_UP	ODONNELL_TARGETS_OF_MYC_AND_TFRC_UP		38	0.36726043	1.0145364	0.45238096	0.6246517	1	1970	tags=37%, list=18%, signal=45%
WANG_BARRETTS_ESOPHAGUS_AND_ESOPHAGUS_CANCER_DN	WANG_BARRETTS_ESOPHAGUS_AND_ESOPHAGUS_CANCER_DN		24	0.35142675	1.0143669	0.44	0.623944	1	614	tags=17%, list=5%, signal=18%
WIELAND_UP_BY_HBV_INFECTION	WIELAND_UP_BY_HBV_INFECTION		67	0.32319126	1.0120995	0.4375	0.627635	1	1200	tags=25%, list=11%, signal=28%
KEGG_PROSTATE_CANCER	KEGG_PROSTATE_CANCER		50	0.2721054	1.0105969	0.47826087	0.62961626	1	1356	tags=18%, list=12%, signal=20%
MITSIADES_RESPONSE_TO_APLIDIN_UP	MITSIADES_RESPONSE_TO_APLIDIN_UP		260	0.2335352	1.0104166	0.45454547	0.62903124	1	2338	tags=27%, list=21%, signal=33%
ZHOU_INFLAMMATORY_RESPONSE_LIVE_DN	ZHOU_INFLAMMATORY_RESPONSE_LIVE_DN		165	0.2455506	1.0102843	0.44	0.6282976	1	1787	tags=24%, list=16%, signal=28%
ZHOU_INFLAMMATORY_RESPONSE_LPS_DN	ZHOU_INFLAMMATORY_RESPONSE_LPS_DN		165	0.2455506	1.0102843	0.44	0.6273113	1	1787	tags=24%, list=16%, signal=28%
LIAN_LIPA_TARGETS_6M	LIAN_LIPA_TARGETS_6M		70	0.3781941	1.0098791	0.42857143	0.6269616	1	2273	tags=41%, list=20%, signal=52%
RIZ_ERYTHROID_DIFFERENTIATION_HBZ	RIZ_ERYTHROID_DIFFERENTIATION_HBZ		29	0.3311907	1.0094246	0.43396226	0.6269991	1	1355	tags=24%, list=12%, signal=27%
BIOCARTA_BCR_PATHWAY	BIOCARTA_BCR_PATHWAY		20	0.36219525	1.0090936	0.43636364	0.62678725	1	2312	tags=35%, list=21%, signal=44%
SWEET_KRAS_TARGETS_DN	SWEET_KRAS_TARGETS_DN		15	0.35841012	1.0083607	0.42857143	0.6268738	1	2645	tags=40%, list=24%, signal=52%
XU_HGF_SIGNALING_NOT_VIA_AKT1_6HR	XU_HGF_SIGNALING_NOT_VIA_AKT1_6HR		17	0.37620255	1.0058644	0.44444445	0.63062495	1	798	tags=24%, list=7%, signal=25%
KEGG_GLYCOSPHINGOLIPID_BIOSYNTHESIS_GANGLIO_SERIES	KEGG_GLYCOSPHINGOLIPID_BIOSYNTHESIS_GANGLIO_SERIES		15	0.3666903	1.0056647	0.48076922	0.6299993	1	2795	tags=53%, list=25%, signal=71%
NOUZOVA_TRETINOIN_AND_H4_ACETYLATION	NOUZOVA_TRETINOIN_AND_H4_ACETYLATION		78	0.22099392	1.004297	0.39215687	0.63193727	1	2474	tags=22%, list=22%, signal=28%
LUI_THYROID_CANCER_PAX8_PPARG_UP	LUI_THYROID_CANCER_PAX8_PPARG_UP		27	0.32967854	1.0033233	0.41304347	0.6329544	1	2121	tags=37%, list=19%, signal=46%
REACTOME_SIGNALING_BY_PDGF	REACTOME_SIGNALING_BY_PDGF		48	0.31575426	1.0030677	0.42857143	0.63245577	1	1262	tags=25%, list=11%, signal=28%
MILI_PSEUDOPODIA_HAPTOTAXIS_DN	MILI_PSEUDOPODIA_HAPTOTAXIS_DN		401	0.23043437	1.002286	0.46666667	0.632876	1	2545	tags=29%, list=23%, signal=36%
BROWNE_HCMV_INFECTION_4HR_DN	BROWNE_HCMV_INFECTION_4HR_DN		137	0.23888987	1.0017635	0.4090909	0.6329598	1	2999	tags=35%, list=27%, signal=47%
LASTOWSKA_NEUROBLASTOMA_COPY_NUMBER_UP	LASTOWSKA_NEUROBLASTOMA_COPY_NUMBER_UP		111	0.23401691	1.0014485	0.43137255	0.63255805	1	1548	tags=20%, list=14%, signal=23%
SANA_RESPONSE_TO_IFNG_DN	SANA_RESPONSE_TO_IFNG_DN		56	0.27603254	1.0012017	0.40816328	0.63219416	1	1192	tags=18%, list=11%, signal=20%
JI_RESPONSE_TO_FSH_DN	JI_RESPONSE_TO_FSH_DN		32	0.31589952	1.0002397	0.44444445	0.63282794	1	374	tags=13%, list=3%, signal=13%
DOANE_RESPONSE_TO_ANDROGEN_DN	DOANE_RESPONSE_TO_ANDROGEN_DN		160	0.24864443	0.9994809	0.42553192	0.63334876	1	660	tags=14%, list=6%, signal=14%
CREIGHTON_ENDOCRINE_THERAPY_RESISTANCE_3	CREIGHTON_ENDOCRINE_THERAPY_RESISTANCE_3		341	0.25359887	0.9989283	0.5	0.63346404	1	2374	tags=29%, list=21%, signal=36%
KHETCHOUMIAN_TRIM24_TARGETS_UP	KHETCHOUMIAN_TRIM24_TARGETS_UP		29	0.39052388	0.99772114	0.45	0.6346638	1	1111	tags=31%, list=10%, signal=34%
DAZARD_RESPONSE_TO_UV_SCC_UP	DAZARD_RESPONSE_TO_UV_SCC_UP		57	0.2827485	0.9975745	0.5	0.6340613	1	1430	tags=25%, list=13%, signal=28%
ONDER_CDH1_TARGETS_3_DN	ONDER_CDH1_TARGETS_3_DN		28	0.43780166	0.9972981	0.5106383	0.6338743	1	1339	tags=32%, list=12%, signal=36%
KRASNOSELSKAYA_ILF3_TARGETS_UP	KRASNOSELSKAYA_ILF3_TARGETS_UP		18	0.40067402	0.9944613	0.46666667	0.6382532	1	816	tags=33%, list=7%, signal=36%
BRUECKNER_TARGETS_OF_MIRLET7A3_DN	BRUECKNER_TARGETS_OF_MIRLET7A3_DN		46	0.31195852	0.99342185	0.39534885	0.63935745	1	1273	tags=26%, list=11%, signal=29%
REACTOME_INTRINSIC_PATHWAY_FOR_APOPTOSIS	REACTOME_INTRINSIC_PATHWAY_FOR_APOPTOSIS		16	0.32171637	0.992874	0.5106383	0.63936126	1	2144	tags=31%, list=19%, signal=39%
ODONNELL_TFRC_TARGETS_UP	ODONNELL_TFRC_TARGETS_UP		186	0.25013566	0.9914671	0.4893617	0.6412591	1	1609	tags=22%, list=14%, signal=25%
REACTOME_ABORTIVE_ELONGATION_OF_HIV1_TRANSCRIPT_IN_THE_ABSENCE_OF_TAT	REACTOME_ABORTIVE_ELONGATION_OF_HIV1_TRANSCRIPT_IN_THE_ABSENCE_OF_TAT		19	0.33532897	0.9910189	0.52272725	0.64106506	1	2129	tags=26%, list=19%, signal=32%
KEGG_RIG_I_LIKE_RECEPTOR_SIGNALING_PATHWAY	KEGG_RIG_I_LIKE_RECEPTOR_SIGNALING_PATHWAY		34	0.26208666	0.9905243	0.49019608	0.6412762	1	3214	tags=32%, list=29%, signal=45%
JAZAG_TGFB1_SIGNALING_VIA_SMAD4_UP	JAZAG_TGFB1_SIGNALING_VIA_SMAD4_UP		69	0.24642615	0.98971653	0.4074074	0.6418466	1	2056	tags=25%, list=18%, signal=30%
FOSTER_INFLAMMATORY_RESPONSE_LPS_DN	FOSTER_INFLAMMATORY_RESPONSE_LPS_DN		233	0.27471453	0.9895895	0.4871795	0.64106536	1	1721	tags=24%, list=15%, signal=27%
NUYTTEN_NIPP1_TARGETS_UP	NUYTTEN_NIPP1_TARGETS_UP		355	0.233023	0.9894383	0.3877551	0.64048034	1	1766	tags=22%, list=16%, signal=25%
DACOSTA_UV_RESPONSE_VIA_ERCC3_DN	DACOSTA_UV_RESPONSE_VIA_ERCC3_DN		438	0.23017623	0.98878336	0.5	0.6406719	1	2495	tags=25%, list=22%, signal=31%
NAKAMURA_TUMOR_ZONE_PERIPHERAL_VS_CENTRAL_DN	NAKAMURA_TUMOR_ZONE_PERIPHERAL_VS_CENTRAL_DN		326	0.2305428	0.98751926	0.4375	0.6420568	1	1750	tags=23%, list=16%, signal=27%
PARK_APL_PATHOGENESIS_DN	PARK_APL_PATHOGENESIS_DN		26	0.3179575	0.9874834	0.42592594	0.64119905	1	2260	tags=35%, list=20%, signal=43%
KAN_RESPONSE_TO_ARSENIC_TRIOXIDE	KAN_RESPONSE_TO_ARSENIC_TRIOXIDE		70	0.30510548	0.9871612	0.5263158	0.6407885	1	1326	tags=26%, list=12%, signal=29%
HOSHIDA_LIVER_CANCER_SURVIVAL_UP	HOSHIDA_LIVER_CANCER_SURVIVAL_UP		50	0.29929796	0.9868854	0.46153846	0.6403922	1	1115	tags=20%, list=10%, signal=22%
REACTOME_P53_INDEPENDENT_DNA_DAMAGE_RESPONSE	REACTOME_P53_INDEPENDENT_DNA_DAMAGE_RESPONSE		37	0.30023023	0.98543936	0.54545456	0.64204234	1	5105	tags=62%, list=46%, signal=114%
SILIGAN_BOUND_BY_EWS_FLT1_FUSION	SILIGAN_BOUND_BY_EWS_FLT1_FUSION		28	0.34414142	0.9853542	0.52272725	0.6412733	1	620	tags=18%, list=6%, signal=19%
ROME_INSULIN_TARGETS_IN_MUSCLE_DN	ROME_INSULIN_TARGETS_IN_MUSCLE_DN		27	0.3590283	0.98505306	0.54	0.6411322	1	3770	tags=48%, list=34%, signal=72%
REACTOME_TIGHT_JUNCTION_INTERACTIONS	REACTOME_TIGHT_JUNCTION_INTERACTIONS		24	0.41770115	0.9849394	0.45454547	0.64032805	1	1516	tags=42%, list=14%, signal=48%
KRIGE_RESPONSE_TO_TOSEDOSTAT_6HR_UP	KRIGE_RESPONSE_TO_TOSEDOSTAT_6HR_UP		431	0.20645253	0.9847948	0.47619048	0.639668	1	2387	tags=26%, list=21%, signal=32%
GENTILE_UV_RESPONSE_CLUSTER_D5	GENTILE_UV_RESPONSE_CLUSTER_D5		19	0.31571156	0.9825339	0.5192308	0.6427529	1	2824	tags=37%, list=25%, signal=49%
BIOCARTA_CTCF_PATHWAY	BIOCARTA_CTCF_PATHWAY		15	0.33638886	0.9814927	0.48979592	0.6435988	1	1865	tags=27%, list=17%, signal=32%
FERRANDO_T_ALL_WITH_MLL_ENL_FUSION_DN	FERRANDO_T_ALL_WITH_MLL_ENL_FUSION_DN		54	0.27464813	0.97823983	0.50980395	0.6487974	1	895	tags=19%, list=8%, signal=20%
HUANG_FOXA2_TARGETS_UP	HUANG_FOXA2_TARGETS_UP		26	0.35493696	0.97793525	0.42	0.6484503	1	1100	tags=27%, list=10%, signal=30%
SCHUETZ_BREAST_CANCER_DUCTAL_INVASIVE_DN	SCHUETZ_BREAST_CANCER_DUCTAL_INVASIVE_DN		47	0.3297104	0.9777197	0.47727272	0.6480563	1	1736	tags=34%, list=16%, signal=40%
RIZ_ERYTHROID_DIFFERENTIATION_HEMGN	RIZ_ERYTHROID_DIFFERENTIATION_HEMGN		25	0.3275421	0.9774625	0.5106383	0.64771336	1	1080	tags=24%, list=10%, signal=27%
KEGG_AXON_GUIDANCE	KEGG_AXON_GUIDANCE		89	0.26272562	0.97739017	0.50980395	0.6468745	1	2035	tags=27%, list=18%, signal=33%
KEGG_ACUTE_MYELOID_LEUKEMIA	KEGG_ACUTE_MYELOID_LEUKEMIA		36	0.265017	0.9757031	0.5	0.649107	1	2002	tags=22%, list=18%, signal=27%
KEGG_LONG_TERM_POTENTIATION	KEGG_LONG_TERM_POTENTIATION		40	0.27574438	0.9735538	0.53061223	0.65240157	1	2312	tags=30%, list=21%, signal=38%
SCHLOSSER_MYC_TARGETS_REPRESSED_BY_SERUM	SCHLOSSER_MYC_TARGETS_REPRESSED_BY_SERUM		84	0.25962922	0.9728859	0.5	0.6529676	1	4183	tags=54%, list=37%, signal=85%
KRIGE_RESPONSE_TO_TOSEDOSTAT_6HR_DN	KRIGE_RESPONSE_TO_TOSEDOSTAT_6HR_DN		462	0.18578202	0.9713417	0.5	0.6547944	1	2555	tags=26%, list=23%, signal=32%
BERTUCCI_MEDULLARY_VS_DUCTAL_BREAST_CANCER_UP	BERTUCCI_MEDULLARY_VS_DUCTAL_BREAST_CANCER_UP		107	0.2349089	0.97082263	0.4909091	0.65489894	1	2952	tags=39%, list=26%, signal=53%
KEGG_ARGININE_AND_PROLINE_METABOLISM	KEGG_ARGININE_AND_PROLINE_METABOLISM		38	0.3069138	0.97067505	0.5	0.6541774	1	798	tags=24%, list=7%, signal=25%
FIRESTEIN_PROLIFERATION	FIRESTEIN_PROLIFERATION		89	0.23980917	0.9705085	0.51724136	0.65350163	1	1536	tags=22%, list=14%, signal=26%
AMIT_EGF_RESPONSE_240_HELA	AMIT_EGF_RESPONSE_240_HELA		42	0.2725621	0.9683179	0.51111114	0.6572044	1	3350	tags=38%, list=30%, signal=54%
RAMASWAMY_METASTASIS_UP	RAMASWAMY_METASTASIS_UP		38	0.26074457	0.96611774	0.6037736	0.66048545	1	3599	tags=47%, list=32%, signal=70%
NUTT_GBM_VS_AO_GLIOMA_UP	NUTT_GBM_VS_AO_GLIOMA_UP		30	0.2899145	0.9637369	0.54347825	0.6646399	1	2547	tags=30%, list=23%, signal=39%
KOYAMA_SEMA3B_TARGETS_UP	KOYAMA_SEMA3B_TARGETS_UP		122	0.25148362	0.9596592	0.5208333	0.6715407	1	1590	tags=21%, list=14%, signal=25%
OUILLETTE_CLL_13Q14_DELETION_UP	OUILLETTE_CLL_13Q14_DELETION_UP		33	0.29856348	0.95962286	0.51111114	0.67072994	1	1835	tags=30%, list=16%, signal=36%
BILD_SRC_ONCOGENIC_SIGNATURE	BILD_SRC_ONCOGENIC_SIGNATURE		24	0.2929769	0.959534	0.49019608	0.6699383	1	126	tags=8%, list=1%, signal=8%
SETLUR_PROSTATE_CANCER_TMPRSS2_ERG_FUSION_UP	SETLUR_PROSTATE_CANCER_TMPRSS2_ERG_FUSION_UP		43	0.2520612	0.95943874	0.5744681	0.66917443	1	1377	tags=19%, list=12%, signal=21%
THEILGAARD_NEUTROPHIL_AT_SKIN_WOUND_UP	THEILGAARD_NEUTROPHIL_AT_SKIN_WOUND_UP		51	0.3050291	0.95731986	0.47727272	0.6720915	1	1943	tags=22%, list=17%, signal=26%
ENK_UV_RESPONSE_KERATINOCYTE_DN	ENK_UV_RESPONSE_KERATINOCYTE_DN		307	0.22564739	0.95698714	0.46	0.6717062	1	2513	tags=26%, list=22%, signal=33%
REACTOME_VIF_MEDIATED_DEGRADATION_OF_APOBEC3G	REACTOME_VIF_MEDIATED_DEGRADATION_OF_APOBEC3G		39	0.28297666	0.9564847	0.5106383	0.67197496	1	5105	tags=56%, list=46%, signal=103%
HANN_RESISTANCE_TO_BCL2_INHIBITOR_DN	HANN_RESISTANCE_TO_BCL2_INHIBITOR_DN		30	0.323345	0.9559046	0.5769231	0.6720069	1	1897	tags=37%, list=17%, signal=44%
GRADE_COLON_VS_RECTAL_CANCER_DN	GRADE_COLON_VS_RECTAL_CANCER_DN		27	0.2862986	0.9551702	0.5833333	0.6724363	1	1773	tags=30%, list=16%, signal=35%
ZHAN_MULTIPLE_MYELOMA_CD1_AND_CD2_UP	ZHAN_MULTIPLE_MYELOMA_CD1_AND_CD2_UP		37	0.285308	0.9551037	0.5	0.67153764	1	2374	tags=41%, list=21%, signal=51%
REACTOME_SYNTHESIS_OF_BILE_ACIDS_AND_BILE_SALTS	REACTOME_SYNTHESIS_OF_BILE_ACIDS_AND_BILE_SALTS		18	0.35913602	0.9547161	0.5	0.6712395	1	127	tags=11%, list=1%, signal=11%
MARTINEZ_RB1_AND_TP53_TARGETS_DN	MARTINEZ_RB1_AND_TP53_TARGETS_DN		399	0.22815007	0.9543748	0.5	0.670743	1	2070	tags=22%, list=18%, signal=26%
WEI_MIR34A_TARGETS	WEI_MIR34A_TARGETS		76	0.23497017	0.9542534	0.53333336	0.6699606	1	2064	tags=24%, list=18%, signal=29%
BROWNE_HCMV_INFECTION_1HR_UP	BROWNE_HCMV_INFECTION_1HR_UP		32	0.3070011	0.95383465	0.50980395	0.66960335	1	975	tags=16%, list=9%, signal=17%
RAMALHO_STEMNESS_UP	RAMALHO_STEMNESS_UP		148	0.21686456	0.95339596	0.4814815	0.66930354	1	2794	tags=31%, list=25%, signal=41%
VARELA_ZMPSTE24_TARGETS_UP	VARELA_ZMPSTE24_TARGETS_UP		27	0.31984055	0.9523846	0.63265306	0.67001396	1	2296	tags=37%, list=21%, signal=46%
RADAEVA_RESPONSE_TO_IFNA1_UP	RADAEVA_RESPONSE_TO_IFNA1_UP		22	0.35156393	0.9523353	0.5	0.6691307	1	1096	tags=27%, list=10%, signal=30%
CHARAFE_BREAST_CANCER_LUMINAL_VS_BASAL_UP	CHARAFE_BREAST_CANCER_LUMINAL_VS_BASAL_UP		162	0.25489873	0.951594	0.5217391	0.66971713	1	1116	tags=16%, list=10%, signal=18%
ZHAN_VARIABLE_EARLY_DIFFERENTIATION_GENES_DN	ZHAN_VARIABLE_EARLY_DIFFERENTIATION_GENES_DN		20	0.2731622	0.9504195	0.5777778	0.6711569	1	4989	tags=65%, list=45%, signal=117%
NAKAMURA_METASTASIS_MODEL_UP	NAKAMURA_METASTASIS_MODEL_UP		25	0.34118727	0.9468479	0.51111114	0.67736393	1	528	tags=16%, list=5%, signal=17%
REACTOME_RHO_GTPASE_CYCLE	REACTOME_RHO_GTPASE_CYCLE		70	0.259306	0.94684297	0.5319149	0.6764293	1	1285	tags=16%, list=11%, signal=18%
LI_CISPLATIN_RESISTANCE_UP	LI_CISPLATIN_RESISTANCE_UP		18	0.37094525	0.9445976	0.54901963	0.67948216	1	981	tags=28%, list=9%, signal=30%
RICKMAN_TUMOR_DIFFERENTIATED_WELL_VS_POORLY_DN	RICKMAN_TUMOR_DIFFERENTIATED_WELL_VS_POORLY_DN		196	0.25341982	0.9440556	0.47916666	0.6794665	1	2350	tags=30%, list=21%, signal=37%
EHLERS_ANEUPLOIDY_UP	EHLERS_ANEUPLOIDY_UP		27	0.2934063	0.9439863	0.5625	0.6786445	1	1680	tags=26%, list=15%, signal=30%
FULCHER_INFLAMMATORY_RESPONSE_LECTIN_VS_LPS_UP	FULCHER_INFLAMMATORY_RESPONSE_LECTIN_VS_LPS_UP		317	0.23307166	0.9430161	0.5555556	0.67978716	1	897	tags=14%, list=8%, signal=15%
BROWNE_HCMV_INFECTION_12HR_DN	BROWNE_HCMV_INFECTION_12HR_DN		52	0.26241192	0.9418133	0.5555556	0.681461	1	1608	tags=25%, list=14%, signal=29%
REACTOME_PI3K_CASCADE	REACTOME_PI3K_CASCADE		26	0.29161125	0.9414243	0.53061223	0.6813668	1	523	tags=12%, list=5%, signal=12%
BROWNE_HCMV_INFECTION_8HR_DN	BROWNE_HCMV_INFECTION_8HR_DN		26	0.3111647	0.9402651	0.5833333	0.68239677	1	628	tags=19%, list=6%, signal=20%
DAUER_STAT3_TARGETS_UP	DAUER_STAT3_TARGETS_UP		21	0.36431545	0.9398076	0.6	0.6823301	1	1706	tags=38%, list=15%, signal=45%
YAO_TEMPORAL_RESPONSE_TO_PROGESTERONE_CLUSTER_14	YAO_TEMPORAL_RESPONSE_TO_PROGESTERONE_CLUSTER_14		97	0.24339043	0.9396346	0.49019608	0.681663	1	2474	tags=32%, list=22%, signal=41%
DUTTA_APOPTOSIS_VIA_NFKB	DUTTA_APOPTOSIS_VIA_NFKB		16	0.33404693	0.93814313	0.509434	0.6833702	1	56	tags=13%, list=1%, signal=13%
KEGG_COLORECTAL_CANCER	KEGG_COLORECTAL_CANCER		36	0.2537734	0.9379005	0.5555556	0.68284225	1	2576	tags=28%, list=23%, signal=36%
ZHAN_EARLY_DIFFERENTIATION_GENES_DN	ZHAN_EARLY_DIFFERENTIATION_GENES_DN		32	0.28490055	0.9365034	0.52	0.68468696	1	1864	tags=31%, list=17%, signal=37%
MORI_IMMATURE_B_LYMPHOCYTE_UP	MORI_IMMATURE_B_LYMPHOCYTE_UP		36	0.31649455	0.93478334	0.5714286	0.68707824	1	1285	tags=22%, list=11%, signal=25%
ZHAN_MULTIPLE_MYELOMA_MF_DN	ZHAN_MULTIPLE_MYELOMA_MF_DN		16	0.35243416	0.93357885	0.5192308	0.68883926	1	3320	tags=56%, list=30%, signal=80%
KEGG_PROTEASOME	KEGG_PROTEASOME		36	0.28756943	0.9334588	0.6086956	0.68807334	1	5105	tags=61%, list=46%, signal=112%
GAUSSMANN_MLL_AF4_FUSION_TARGETS_B_UP	GAUSSMANN_MLL_AF4_FUSION_TARGETS_B_UP		15	0.35867053	0.93299156	0.5882353	0.6879855	1	481	tags=20%, list=4%, signal=21%
LOCKWOOD_AMPLIFIED_IN_LUNG_CANCER	LOCKWOOD_AMPLIFIED_IN_LUNG_CANCER		117	0.21442498	0.93166566	0.5416667	0.68948424	1	2094	tags=23%, list=19%, signal=28%
WELCSH_BRCA1_TARGETS_1_DN	WELCSH_BRCA1_TARGETS_1_DN		74	0.23472711	0.93018085	0.56	0.69142973	1	3393	tags=45%, list=30%, signal=64%
SCHUHMACHER_MYC_TARGETS_UP	SCHUHMACHER_MYC_TARGETS_UP		49	0.27565265	0.9292587	0.54545456	0.6919036	1	3345	tags=51%, list=30%, signal=72%
REACTOME_STABILIZATION_OF_P53	REACTOME_STABILIZATION_OF_P53		36	0.2921934	0.92881155	0.5555556	0.6919102	1	5105	tags=61%, list=46%, signal=112%
TOOKER_GEMCITABINE_RESISTANCE_DN	TOOKER_GEMCITABINE_RESISTANCE_DN		78	0.23394988	0.9287551	0.4680851	0.69107056	1	1352	tags=19%, list=12%, signal=22%
TOOKER_RESPONSE_TO_BEXAROTENE_UP	TOOKER_RESPONSE_TO_BEXAROTENE_UP		78	0.23394988	0.9287551	0.4680851	0.69013035	1	1352	tags=19%, list=12%, signal=22%
KIM_WT1_TARGETS_12HR_DN	KIM_WT1_TARGETS_12HR_DN		127	0.23620947	0.9281491	0.47826087	0.6903123	1	2415	tags=31%, list=22%, signal=39%
LEE_RECENT_THYMIC_EMIGRANT	LEE_RECENT_THYMIC_EMIGRANT		65	0.22981551	0.9268215	0.5833333	0.69212353	1	2786	tags=38%, list=25%, signal=51%
RICKMAN_HEAD_AND_NECK_CANCER_C	RICKMAN_HEAD_AND_NECK_CANCER_C		47	0.35901406	0.92672586	0.5102041	0.6913347	1	981	tags=23%, list=9%, signal=26%
SCHLOSSER_SERUM_RESPONSE_UP	SCHLOSSER_SERUM_RESPONSE_UP		77	0.21175563	0.92564845	0.627451	0.69259113	1	3456	tags=39%, list=31%, signal=56%
BENPORATH_MYC_TARGETS_WITH_EBOX	BENPORATH_MYC_TARGETS_WITH_EBOX		151	0.2032732	0.9253135	0.6111111	0.6923828	1	3264	tags=39%, list=29%, signal=54%
GUENTHER_GROWTH_SPHERICAL_VS_ADHERENT_DN	GUENTHER_GROWTH_SPHERICAL_VS_ADHERENT_DN		21	0.33459002	0.9240522	0.53333336	0.69379246	1	248	tags=14%, list=2%, signal=15%
HEIDENBLAD_AMPLICON_8Q24_DN	HEIDENBLAD_AMPLICON_8Q24_DN		21	0.3070384	0.9235712	0.58536583	0.6936859	1	2659	tags=33%, list=24%, signal=44%
KEGG_NOD_LIKE_RECEPTOR_SIGNALING_PATHWAY	KEGG_NOD_LIKE_RECEPTOR_SIGNALING_PATHWAY		30	0.31550354	0.9234119	0.54	0.69313717	1	546	tags=17%, list=5%, signal=17%
BASSO_B_LYMPHOCYTE_NETWORK	BASSO_B_LYMPHOCYTE_NETWORK		85	0.24723165	0.9228457	0.51111114	0.6934455	1	2516	tags=27%, list=22%, signal=35%
BRUECKNER_TARGETS_OF_MIRLET7A3_UP	BRUECKNER_TARGETS_OF_MIRLET7A3_UP		66	0.27355886	0.9193944	0.5	0.69918495	1	843	tags=15%, list=8%, signal=16%
FAELT_B_CLL_WITH_VH_REARRANGEMENTS_DN	FAELT_B_CLL_WITH_VH_REARRANGEMENTS_DN		27	0.26914904	0.9180524	0.5714286	0.7007704	1	1579	tags=19%, list=14%, signal=22%
CREIGHTON_ENDOCRINE_THERAPY_RESISTANCE_2	CREIGHTON_ENDOCRINE_THERAPY_RESISTANCE_2		146	0.2216531	0.9160862	0.6086956	0.7037514	1	2369	tags=29%, list=21%, signal=37%
KRIGE_RESPONSE_TO_TOSEDOSTAT_24HR_UP	KRIGE_RESPONSE_TO_TOSEDOSTAT_24HR_UP		349	0.20429267	0.9159251	0.6923077	0.70297605	1	2371	tags=24%, list=21%, signal=30%
NAKAJIMA_EOSINOPHIL	NAKAJIMA_EOSINOPHIL		15	0.36412418	0.9150748	0.54545456	0.7035745	1	1797	tags=33%, list=16%, signal=40%
GENTILE_UV_RESPONSE_CLUSTER_D7	GENTILE_UV_RESPONSE_CLUSTER_D7		25	0.27605087	0.9128891	0.58536583	0.7067685	1	3255	tags=48%, list=29%, signal=68%
ZHAN_V2_LATE_DIFFERENTIATION_GENES	ZHAN_V2_LATE_DIFFERENTIATION_GENES		27	0.27934074	0.9126101	0.59574467	0.7062583	1	2452	tags=41%, list=22%, signal=52%
LIU_SOX4_TARGETS_UP	LIU_SOX4_TARGETS_UP		65	0.23885424	0.9118909	0.59090906	0.70692384	1	2629	tags=29%, list=23%, signal=38%
ELVIDGE_HYPOXIA_BY_DMOG_UP	ELVIDGE_HYPOXIA_BY_DMOG_UP		85	0.28653258	0.91113675	0.575	0.70729625	1	1708	tags=29%, list=15%, signal=34%
KEGG_VEGF_SIGNALING_PATHWAY	KEGG_VEGF_SIGNALING_PATHWAY		46	0.2545971	0.9105044	0.6666667	0.7076485	1	1262	tags=17%, list=11%, signal=20%
BILD_MYC_ONCOGENIC_SIGNATURE	BILD_MYC_ONCOGENIC_SIGNATURE		107	0.21063262	0.9093693	0.54	0.708805	1	2633	tags=35%, list=24%, signal=45%
LIAN_LIPA_TARGETS_3M	LIAN_LIPA_TARGETS_3M		59	0.3480292	0.9085722	0.58	0.7098062	1	2273	tags=41%, list=20%, signal=51%
MARIADASON_RESPONSE_TO_CURCUMIN_SULINDAC_5	MARIADASON_RESPONSE_TO_CURCUMIN_SULINDAC_5		17	0.31740633	0.9080433	0.6041667	0.709644	1	3963	tags=65%, list=35%, signal=100%
SIG_BCR_SIGNALING_PATHWAY	SIG_BCR_SIGNALING_PATHWAY		30	0.28631824	0.90776813	0.66	0.70925486	1	523	tags=10%, list=5%, signal=10%
PENG_RAPAMYCIN_RESPONSE_UP	PENG_RAPAMYCIN_RESPONSE_UP		27	0.29382372	0.9068882	0.5319149	0.7099243	1	996	tags=19%, list=9%, signal=20%
VALK_AML_CLUSTER_6	VALK_AML_CLUSTER_6		19	0.31995162	0.90656495	0.627907	0.7095008	1	727	tags=16%, list=6%, signal=17%
SENGUPTA_NASOPHARYNGEAL_CARCINOMA_WITH_LMP1_DN	SENGUPTA_NASOPHARYNGEAL_CARCINOMA_WITH_LMP1_DN		77	0.32176873	0.90654194	0.625	0.708639	1	903	tags=21%, list=8%, signal=22%
KEGG_TGF_BETA_SIGNALING_PATHWAY	KEGG_TGF_BETA_SIGNALING_PATHWAY		51	0.27693468	0.9054865	0.6041667	0.7099749	1	831	tags=16%, list=7%, signal=17%
HOSHIDA_LIVER_CANCER_SUBCLASS_S2	HOSHIDA_LIVER_CANCER_SUBCLASS_S2		80	0.2198745	0.9039568	0.5777778	0.71201503	1	3348	tags=40%, list=30%, signal=57%
YAO_TEMPORAL_RESPONSE_TO_PROGESTERONE_CLUSTER_8	YAO_TEMPORAL_RESPONSE_TO_PROGESTERONE_CLUSTER_8		31	0.29037806	0.9032256	0.627451	0.71238834	1	974	tags=16%, list=9%, signal=18%
ACEVEDO_LIVER_CANCER_WITH_H3K9ME3_DN	ACEVEDO_LIVER_CANCER_WITH_H3K9ME3_DN		36	0.28718528	0.9026562	0.68085104	0.7125099	1	2110	tags=31%, list=19%, signal=38%
ST_G_ALPHA_I_PATHWAY	ST_G_ALPHA_I_PATHWAY		20	0.27923164	0.9020958	0.63076925	0.7127301	1	239	tags=10%, list=2%, signal=10%
JIANG_TIP30_TARGETS_DN	JIANG_TIP30_TARGETS_DN		18	0.31206515	0.90000844	0.62	0.7159105	1	354	tags=11%, list=3%, signal=11%
SPIELMAN_LYMPHOBLAST_EUROPEAN_VS_ASIAN_DN	SPIELMAN_LYMPHOBLAST_EUROPEAN_VS_ASIAN_DN		419	0.20112324	0.89780164	0.58	0.7193038	1	3428	tags=36%, list=31%, signal=49%
SPIRA_SMOKERS_LUNG_CANCER_UP	SPIRA_SMOKERS_LUNG_CANCER_UP		24	0.33623087	0.8967292	0.5714286	0.720279	1	1680	tags=33%, list=15%, signal=39%
ROVERSI_GLIOMA_COPY_NUMBER_UP	ROVERSI_GLIOMA_COPY_NUMBER_UP		60	0.25883824	0.8962195	0.6666667	0.7202531	1	196	tags=8%, list=2%, signal=8%
KEGG_PANCREATIC_CANCER	KEGG_PANCREATIC_CANCER		38	0.24816558	0.8956735	0.6888889	0.7205477	1	1036	tags=16%, list=9%, signal=17%
REACTOME_CHOLESTEROL_BIOSYNTHESIS	REACTOME_CHOLESTEROL_BIOSYNTHESIS		17	0.3384751	0.8954534	0.5625	0.72014034	1	1625	tags=29%, list=15%, signal=34%
ZHAN_MULTIPLE_MYELOMA_HP_UP	ZHAN_MULTIPLE_MYELOMA_HP_UP		26	0.28142563	0.89501137	0.63414633	0.7202545	1	2844	tags=38%, list=25%, signal=51%
PODAR_RESPONSE_TO_ADAPHOSTIN_UP	PODAR_RESPONSE_TO_ADAPHOSTIN_UP		87	0.24646822	0.8950008	0.6976744	0.7193239	1	1783	tags=24%, list=16%, signal=28%
TURASHVILI_BREAST_LOBULAR_CARCINOMA_VS_LOBULAR_NORMAL_DN	TURASHVILI_BREAST_LOBULAR_CARCINOMA_VS_LOBULAR_NORMAL_DN		42	0.33781084	0.8948749	0.6136364	0.71864647	1	963	tags=24%, list=9%, signal=26%
MARKEY_RB1_ACUTE_LOF_UP	MARKEY_RB1_ACUTE_LOF_UP		186	0.25947386	0.89440125	0.59090906	0.7186426	1	2144	tags=30%, list=19%, signal=37%
KANNAN_TP53_TARGETS_UP	KANNAN_TP53_TARGETS_UP		27	0.28293484	0.8938225	0.6304348	0.71879643	1	2914	tags=41%, list=26%, signal=55%
BOYAULT_LIVER_CANCER_SUBCLASS_G12_UP	BOYAULT_LIVER_CANCER_SUBCLASS_G12_UP		24	0.2508991	0.89364487	0.6976744	0.7181805	1	1807	tags=25%, list=16%, signal=30%
GRABARCZYK_BCL11B_TARGETS_UP	GRABARCZYK_BCL11B_TARGETS_UP		41	0.270593	0.8931194	0.60465115	0.7182477	1	2561	tags=41%, list=23%, signal=54%
REACTOME_METABOLISM_OF_BILE_ACIDS_AND_BILE_SALTS	REACTOME_METABOLISM_OF_BILE_ACIDS_AND_BILE_SALTS		21	0.32469827	0.89075756	0.5849057	0.72190934	1	127	tags=10%, list=1%, signal=10%
MOREIRA_RESPONSE_TO_TSA_UP	MOREIRA_RESPONSE_TO_TSA_UP		21	0.3047619	0.8906331	0.58181816	0.7212101	1	3369	tags=52%, list=30%, signal=75%
AMIT_EGF_RESPONSE_480_MCF10A	AMIT_EGF_RESPONSE_480_MCF10A		26	0.30054036	0.8903923	0.7297297	0.72071123	1	223	tags=12%, list=2%, signal=12%
LIN_SILENCED_BY_TUMOR_MICROENVIRONMENT	LIN_SILENCED_BY_TUMOR_MICROENVIRONMENT		51	0.3162348	0.8897757	0.66	0.7210275	1	1562	tags=24%, list=14%, signal=27%
KEGG_CHRONIC_MYELOID_LEUKEMIA	KEGG_CHRONIC_MYELOID_LEUKEMIA		39	0.2659365	0.88911813	0.6888889	0.7211913	1	2571	tags=28%, list=23%, signal=36%
CONRAD_STEM_CELL	CONRAD_STEM_CELL		24	0.32811794	0.88858014	0.6	0.7212949	1	617	tags=21%, list=6%, signal=22%
NIKOLSKY_BREAST_CANCER_16Q24_AMPLICON	NIKOLSKY_BREAST_CANCER_16Q24_AMPLICON		24	0.2529017	0.8863607	0.5555556	0.72476435	1	2111	tags=33%, list=19%, signal=41%
REACTOME_SIGNALING_BY_ROBO_RECEPTOR	REACTOME_SIGNALING_BY_ROBO_RECEPTOR		21	0.33474272	0.8861755	0.5686275	0.72421974	1	2716	tags=48%, list=24%, signal=63%
OUELLET_CULTURED_OVARIAN_CANCER_INVASIVE_VS_LMP_UP	OUELLET_CULTURED_OVARIAN_CANCER_INVASIVE_VS_LMP_UP		46	0.22961925	0.88563323	0.54545456	0.7243448	1	1570	tags=22%, list=14%, signal=25%
RICKMAN_TUMOR_DIFFERENTIATED_WELL_VS_POORLY_UP	RICKMAN_TUMOR_DIFFERENTIATED_WELL_VS_POORLY_UP		119	0.23070218	0.88529086	0.6938776	0.72415364	1	2632	tags=32%, list=24%, signal=41%
DITTMER_PTHLH_TARGETS_DN	DITTMER_PTHLH_TARGETS_DN		50	0.22579765	0.88491744	0.6666667	0.7241099	1	1954	tags=24%, list=17%, signal=29%
REACTOME_COLLAGEN_MEDIATED_ACTIVATION_CASCADE	REACTOME_COLLAGEN_MEDIATED_ACTIVATION_CASCADE		15	0.3529102	0.88480645	0.67391306	0.7234046	1	2373	tags=33%, list=21%, signal=42%
REACTOME_SIGNALLING_BY_NGF	REACTOME_SIGNALLING_BY_NGF		134	0.20153159	0.8826735	0.6888889	0.72653335	1	1751	tags=16%, list=16%, signal=18%
ICHIBA_GRAFT_VERSUS_HOST_DISEASE_D7_UP	ICHIBA_GRAFT_VERSUS_HOST_DISEASE_D7_UP		87	0.27122536	0.8765903	0.65217394	0.7368635	1	1692	tags=21%, list=15%, signal=24%
WANG_BARRETTS_ESOPHAGUS_AND_ESOPHAGUS_CANCER_UP	WANG_BARRETTS_ESOPHAGUS_AND_ESOPHAGUS_CANCER_UP		19	0.34584856	0.8759773	0.6226415	0.7370613	1	1837	tags=26%, list=16%, signal=31%
ELVIDGE_HYPOXIA_UP	ELVIDGE_HYPOXIA_UP		104	0.26207298	0.87528193	0.6097561	0.73748076	1	1708	tags=28%, list=15%, signal=33%
BONOME_OVARIAN_CANCER_SURVIVAL_OPTIMAL_DEBULKING	BONOME_OVARIAN_CANCER_SURVIVAL_OPTIMAL_DEBULKING		128	0.18896219	0.8750275	0.71153843	0.7371685	1	1711	tags=18%, list=15%, signal=21%
HINATA_NFKB_TARGETS_FIBROBLAST_UP	HINATA_NFKB_TARGETS_FIBROBLAST_UP		43	0.26854005	0.87391394	0.65217394	0.7382007	1	2405	tags=26%, list=21%, signal=32%
NIKOLSKY_BREAST_CANCER_16P13_AMPLICON	NIKOLSKY_BREAST_CANCER_16P13_AMPLICON		57	0.24687311	0.87388414	0.5686275	0.7373129	1	1596	tags=18%, list=14%, signal=20%
KEGG_ENDOMETRIAL_CANCER	KEGG_ENDOMETRIAL_CANCER		31	0.21794541	0.8735855	0.71428573	0.73694646	1	1262	tags=16%, list=11%, signal=18%
OSMAN_BLADDER_CANCER_UP	OSMAN_BLADDER_CANCER_UP		203	0.20199315	0.873177	0.66	0.73671937	1	2002	tags=20%, list=18%, signal=24%
PELLICCIOTTA_HDAC_IN_ANTIGEN_PRESENTATION_UP	PELLICCIOTTA_HDAC_IN_ANTIGEN_PRESENTATION_UP		49	0.22783285	0.8713891	0.53488374	0.7395939	1	4330	tags=45%, list=39%, signal=73%
SEIDEN_MET_SIGNALING	SEIDEN_MET_SIGNALING		16	0.30996647	0.87117386	0.625	0.73898417	1	4185	tags=69%, list=37%, signal=110%
SU_PANCREAS	SU_PANCREAS		29	0.28315204	0.8693801	0.6730769	0.7415075	1	2137	tags=28%, list=19%, signal=34%
HANN_RESISTANCE_TO_BCL2_INHIBITOR_UP	HANN_RESISTANCE_TO_BCL2_INHIBITOR_UP		21	0.30049112	0.8670379	0.7254902	0.74500644	1	2006	tags=33%, list=18%, signal=41%
TAKEDA_TARGETS_OF_NUP98_HOXA9_FUSION_16D_DN	TAKEDA_TARGETS_OF_NUP98_HOXA9_FUSION_16D_DN		63	0.25928557	0.86667067	0.6666667	0.74472153	1	1403	tags=22%, list=13%, signal=25%
KEGG_NON_SMALL_CELL_LUNG_CANCER	KEGG_NON_SMALL_CELL_LUNG_CANCER		29	0.25794807	0.8660433	0.70454544	0.74484175	1	1262	tags=21%, list=11%, signal=23%
CHAUHAN_RESPONSE_TO_METHOXYESTRADIOL_UP	CHAUHAN_RESPONSE_TO_METHOXYESTRADIOL_UP		31	0.22834729	0.8654769	0.5777778	0.7450027	1	3333	tags=39%, list=30%, signal=55%
JAEGER_METASTASIS_DN	JAEGER_METASTASIS_DN		145	0.28979287	0.8652613	0.73913044	0.74459493	1	1911	tags=32%, list=17%, signal=38%
REACTOME_PLATELET_ACTIVATION_TRIGGERS	REACTOME_PLATELET_ACTIVATION_TRIGGERS		42	0.27756602	0.8652451	0.67346936	0.74372876	1	1899	tags=26%, list=17%, signal=31%
BIOCARTA_PTDINS_PATHWAY	BIOCARTA_PTDINS_PATHWAY		16	0.32774755	0.8647777	0.54347825	0.7436468	1	1409	tags=19%, list=13%, signal=21%
RIZKI_TUMOR_INVASIVENESS_2D_UP	RIZKI_TUMOR_INVASIVENESS_2D_UP		47	0.20497788	0.86477065	0.72	0.74272984	1	2381	tags=26%, list=21%, signal=32%
GAZDA_DIAMOND_BLACKFAN_ANEMIA_PROGENITOR_UP	GAZDA_DIAMOND_BLACKFAN_ANEMIA_PROGENITOR_UP		22	0.27067298	0.8643632	0.6862745	0.7425301	1	2730	tags=36%, list=24%, signal=48%
KEGG_INOSITOL_PHOSPHATE_METABOLISM	KEGG_INOSITOL_PHOSPHATE_METABOLISM		28	0.23195839	0.8587459	0.67391306	0.7525652	1	2606	tags=36%, list=23%, signal=46%
CHUNG_BLISTER_CYTOTOXICITY_UP	CHUNG_BLISTER_CYTOTOXICITY_UP		86	0.21798262	0.85843617	0.5833333	0.7523163	1	1541	tags=19%, list=14%, signal=21%
LIU_SOX4_TARGETS_DN	LIU_SOX4_TARGETS_DN		187	0.19069432	0.85787594	0.62	0.7525361	1	2528	tags=24%, list=23%, signal=31%
ALCALA_APOPTOSIS	ALCALA_APOPTOSIS		58	0.22526553	0.85744196	0.6666667	0.75219446	1	816	tags=10%, list=7%, signal=11%
REACTOME_CLATHRIN_DERIVED_VESICLE_BUDDING	REACTOME_CLATHRIN_DERIVED_VESICLE_BUDDING		37	0.23482361	0.8567315	0.54545456	0.752404	1	840	tags=8%, list=8%, signal=9%
BIOCARTA_SPPA_PATHWAY	BIOCARTA_SPPA_PATHWAY		17	0.31385124	0.8540734	0.7708333	0.75635046	1	2705	tags=41%, list=24%, signal=54%
REACTOME_TOLL_LIKE_RECEPTOR_3_CASCADE	REACTOME_TOLL_LIKE_RECEPTOR_3_CASCADE		37	0.25229692	0.85377324	0.6744186	0.7560291	1	95	tags=5%, list=1%, signal=5%
YAO_TEMPORAL_RESPONSE_TO_PROGESTERONE_CLUSTER_7	YAO_TEMPORAL_RESPONSE_TO_PROGESTERONE_CLUSTER_7		56	0.24799164	0.85290563	0.5555556	0.7568049	1	2705	tags=30%, list=24%, signal=40%
SIG_REGULATION_OF_THE_ACTIN_CYTOSKELETON_BY_RHO_GTPASES	SIG_REGULATION_OF_THE_ACTIN_CYTOSKELETON_BY_RHO_GTPASES		25	0.28904995	0.8519551	0.62222224	0.75741786	1	2792	tags=36%, list=25%, signal=48%
KEGG_RENAL_CELL_CARCINOMA	KEGG_RENAL_CELL_CARCINOMA		45	0.25064513	0.85151017	0.64	0.7573231	1	2112	tags=27%, list=19%, signal=33%
ODONNELL_METASTASIS_DN	ODONNELL_METASTASIS_DN		16	0.28223443	0.85086924	0.71428573	0.75757396	1	429	tags=13%, list=4%, signal=13%
SIG_PIP3_SIGNALING_IN_CARDIAC_MYOCTES	SIG_PIP3_SIGNALING_IN_CARDIAC_MYOCTES		42	0.213574	0.8504042	0.70454544	0.7575529	1	2573	tags=31%, list=23%, signal=40%
KAYO_AGING_MUSCLE_UP	KAYO_AGING_MUSCLE_UP		116	0.21754804	0.8474915	0.8181818	0.7614941	1	2064	tags=26%, list=18%, signal=31%
WONG_ENDMETRIUM_CANCER_UP	WONG_ENDMETRIUM_CANCER_UP		15	0.37056112	0.8474421	0.75	0.76066035	1	727	tags=27%, list=6%, signal=28%
BERNARD_PPAPDC1B_TARGETS_UP	BERNARD_PPAPDC1B_TARGETS_UP		18	0.25443715	0.84729815	0.7169811	0.7600689	1	2909	tags=39%, list=26%, signal=52%
JAIN_NFKB_SIGNALING	JAIN_NFKB_SIGNALING		46	0.2215625	0.8470459	0.74	0.7596291	1	2236	tags=22%, list=20%, signal=27%
LOPES_METHYLATED_IN_COLON_CANCER_DN	LOPES_METHYLATED_IN_COLON_CANCER_DN		17	0.28378808	0.84657323	0.68	0.75941706	1	1111	tags=24%, list=10%, signal=26%
REACTOME_REGULATION_OF_INSULIN_SECRETION_BY_ACETYLCHOLINE	REACTOME_REGULATION_OF_INSULIN_SECRETION_BY_ACETYLCHOLINE		18	0.3254758	0.846049	0.6956522	0.75923556	1	1707	tags=28%, list=15%, signal=33%
BIOCARTA_AT1R_PATHWAY	BIOCARTA_AT1R_PATHWAY		20	0.28824762	0.8454574	0.74509805	0.7593988	1	2395	tags=35%, list=21%, signal=44%
BOGNI_TREATMENT_RELATED_MYELOID_LEUKEMIA_DN	BOGNI_TREATMENT_RELATED_MYELOID_LEUKEMIA_DN		18	0.29736337	0.8449787	0.6956522	0.759245	1	1906	tags=28%, list=17%, signal=33%
JAZAERI_BREAST_CANCER_BRCA1_VS_BRCA2_UP	JAZAERI_BREAST_CANCER_BRCA1_VS_BRCA2_UP		35	0.24065435	0.84459966	0.7111111	0.7589729	1	2206	tags=29%, list=20%, signal=35%
DANG_MYC_TARGETS_DN	DANG_MYC_TARGETS_DN		24	0.28658396	0.84441525	0.6904762	0.7583785	1	1309	tags=21%, list=12%, signal=24%
KEGG_PRION_DISEASES	KEGG_PRION_DISEASES		20	0.27550918	0.8442005	0.7307692	0.757871	1	1551	tags=30%, list=14%, signal=35%
RASHI_RESPONSE_TO_IONIZING_RADIATION_3	RASHI_RESPONSE_TO_IONIZING_RADIATION_3		34	0.26709694	0.8436091	0.5681818	0.7579813	1	2588	tags=24%, list=23%, signal=31%
AMBROSINI_FLAVOPIRIDOL_TREATMENT_TP53	AMBROSINI_FLAVOPIRIDOL_TREATMENT_TP53		60	0.22760145	0.84350854	0.8372093	0.7572855	1	1959	tags=25%, list=17%, signal=30%
MULLIGHAN_NPM1_MUTATED_SIGNATURE_2_UP	MULLIGHAN_NPM1_MUTATED_SIGNATURE_2_UP		80	0.21363525	0.84261984	0.73913044	0.7578554	1	2522	tags=29%, list=23%, signal=37%
FERNANDEZ_BOUND_BY_MYC	FERNANDEZ_BOUND_BY_MYC		125	0.21130191	0.841829	0.7916667	0.75845706	1	3264	tags=42%, list=29%, signal=58%
REACTOME_DOWNSTREAM_SIGNALING_OF_ACTIVATED_FGFR	REACTOME_DOWNSTREAM_SIGNALING_OF_ACTIVATED_FGFR		29	0.2609996	0.840342	0.65957445	0.7600807	1	523	tags=10%, list=5%, signal=11%
RICKMAN_TUMOR_DIFFERENTIATED_WELL_VS_MODERATELY_DN	RICKMAN_TUMOR_DIFFERENTIATED_WELL_VS_MODERATELY_DN		57	0.26927653	0.83977866	0.6875	0.75996995	1	2250	tags=30%, list=20%, signal=37%
DING_LUNG_CANCER_EXPRESSION_BY_COPY_NUMBER	DING_LUNG_CANCER_EXPRESSION_BY_COPY_NUMBER		55	0.23532468	0.83651036	0.6415094	0.7647664	1	2380	tags=24%, list=21%, signal=30%
TOOKER_GEMCITABINE_RESISTANCE_UP	TOOKER_GEMCITABINE_RESISTANCE_UP		53	0.21439566	0.836036	0.65957445	0.7647177	1	1424	tags=15%, list=13%, signal=17%
TOOKER_RESPONSE_TO_BEXAROTENE_DN	TOOKER_RESPONSE_TO_BEXAROTENE_DN		53	0.21439566	0.836036	0.65957445	0.76381165	1	1424	tags=15%, list=13%, signal=17%
CHIARADONNA_NEOPLASTIC_TRANSFORMATION_KRAS_CDC25_UP	CHIARADONNA_NEOPLASTIC_TRANSFORMATION_KRAS_CDC25_UP		44	0.2740206	0.8349371	0.71428573	0.7649126	1	2336	tags=30%, list=21%, signal=37%
SMID_BREAST_CANCER_ERBB2_UP	SMID_BREAST_CANCER_ERBB2_UP		86	0.25543812	0.8335114	0.7758621	0.76649547	1	840	tags=16%, list=8%, signal=17%
PROVENZANI_METASTASIS_DN	PROVENZANI_METASTASIS_DN		94	0.23602746	0.8325794	0.6744186	0.76708305	1	1641	tags=22%, list=15%, signal=26%
CHEN_NEUROBLASTOMA_COPY_NUMBER_GAINS	CHEN_NEUROBLASTOMA_COPY_NUMBER_GAINS		30	0.28138041	0.8315846	0.7358491	0.7675912	1	495	tags=13%, list=4%, signal=14%
AKL_HTLV1_INFECTION_UP	AKL_HTLV1_INFECTION_UP		21	0.27631366	0.8283888	0.6888889	0.77220714	1	1083	tags=24%, list=10%, signal=26%
LAIHO_COLORECTAL_CANCER_SERRATED_DN	LAIHO_COLORECTAL_CANCER_SERRATED_DN		47	0.21641296	0.82806057	0.68292683	0.77179706	1	3949	tags=36%, list=35%, signal=56%
RUTELLA_RESPONSE_TO_HGF_VS_CSF2RB_AND_IL4_DN	RUTELLA_RESPONSE_TO_HGF_VS_CSF2RB_AND_IL4_DN		151	0.21475998	0.8266419	0.72727275	0.7737614	1	2307	tags=26%, list=21%, signal=32%
DAVICIONI_PAX_FOXO1_SIGNATURE_IN_ARMS_UP	DAVICIONI_PAX_FOXO1_SIGNATURE_IN_ARMS_UP		34	0.27366933	0.82525104	0.82978725	0.77525324	1	906	tags=18%, list=8%, signal=19%
KUNINGER_IGF1_VS_PDGFB_TARGETS_DN	KUNINGER_IGF1_VS_PDGFB_TARGETS_DN		17	0.3636032	0.82509696	0.5652174	0.7745527	1	1899	tags=35%, list=17%, signal=42%
GINESTIER_BREAST_CANCER_ZNF217_AMPLIFIED_UP	GINESTIER_BREAST_CANCER_ZNF217_AMPLIFIED_UP		36	0.24443854	0.8227172	0.6511628	0.777888	1	3122	tags=39%, list=28%, signal=54%
CROONQUIST_NRAS_SIGNALING_UP	CROONQUIST_NRAS_SIGNALING_UP		20	0.33340165	0.82261556	0.64	0.7772279	1	2214	tags=40%, list=20%, signal=50%
TSAI_RESPONSE_TO_RADIATION_THERAPY	TSAI_RESPONSE_TO_RADIATION_THERAPY		22	0.31358308	0.81652933	0.627451	0.7866881	1	1440	tags=36%, list=13%, signal=42%
REACTOME_THE_ROLE_OF_NEF_IN_HIV1_REPLICATION_AND_DISEASE_PATHOGENESIS	REACTOME_THE_ROLE_OF_NEF_IN_HIV1_REPLICATION_AND_DISEASE_PATHOGENESIS		21	0.27759856	0.815057	0.72727275	0.7880878	1	2464	tags=33%, list=22%, signal=43%
BIOCARTA_GSK3_PATHWAY	BIOCARTA_GSK3_PATHWAY		16	0.26376045	0.8143988	0.7647059	0.7883492	1	523	tags=13%, list=5%, signal=13%
ICHIBA_GRAFT_VERSUS_HOST_DISEASE_35D_UP	ICHIBA_GRAFT_VERSUS_HOST_DISEASE_35D_UP		115	0.26157263	0.8135959	0.73913044	0.78869694	1	1572	tags=24%, list=14%, signal=28%
CREIGHTON_AKT1_SIGNALING_VIA_MTOR_UP	CREIGHTON_AKT1_SIGNALING_VIA_MTOR_UP		29	0.27474022	0.8134401	0.6122449	0.7879916	1	2746	tags=41%, list=25%, signal=55%
ZHAN_MULTIPLE_MYELOMA_HP_DN	ZHAN_MULTIPLE_MYELOMA_HP_DN		25	0.2695069	0.81070095	0.78723407	0.7920018	1	2200	tags=32%, list=20%, signal=40%
YAMASHITA_LIVER_CANCER_WITH_EPCAM_UP	YAMASHITA_LIVER_CANCER_WITH_EPCAM_UP		28	0.23119906	0.80991095	0.7924528	0.79230934	1	1053	tags=14%, list=9%, signal=16%
FLECHNER_PBL_KIDNEY_TRANSPLANT_OK_VS_DONOR_UP	FLECHNER_PBL_KIDNEY_TRANSPLANT_OK_VS_DONOR_UP		98	0.20312357	0.8083863	0.675	0.79386	1	4330	tags=48%, list=39%, signal=78%
CHUANG_OXIDATIVE_STRESS_RESPONSE_UP	CHUANG_OXIDATIVE_STRESS_RESPONSE_UP		18	0.26472425	0.8075608	0.8301887	0.7941573	1	1309	tags=22%, list=12%, signal=25%
BIOCARTA_FMLP_PATHWAY	BIOCARTA_FMLP_PATHWAY		25	0.26056874	0.80659264	0.78846157	0.7949488	1	2705	tags=44%, list=24%, signal=58%
ZHU_CMV_24_HR_UP	ZHU_CMV_24_HR_UP		28	0.26487568	0.8060051	0.7	0.79493123	1	1947	tags=25%, list=17%, signal=30%
SU_PLACENTA	SU_PLACENTA		16	0.3193206	0.80201477	0.7307692	0.8006265	1	1576	tags=19%, list=14%, signal=22%
BIOCARTA_MET_PATHWAY	BIOCARTA_MET_PATHWAY		23	0.2516589	0.80170155	0.7619048	0.800176	1	2395	tags=26%, list=21%, signal=33%
FARMER_BREAST_CANCER_CLUSTER_1	FARMER_BREAST_CANCER_CLUSTER_1		26	0.3501662	0.7998665	0.78431374	0.80243176	1	816	tags=27%, list=7%, signal=29%
HEDENFALK_BREAST_CANCER_BRACX_UP	HEDENFALK_BREAST_CANCER_BRACX_UP		15	0.2507822	0.7997406	0.7735849	0.801637	1	2630	tags=33%, list=23%, signal=44%
SENESE_HDAC3_TARGETS_UP	SENESE_HDAC3_TARGETS_UP		258	0.20649579	0.79889655	0.78571427	0.8021107	1	2351	tags=26%, list=21%, signal=33%
ENK_UV_RESPONSE_KERATINOCYTE_UP	ENK_UV_RESPONSE_KERATINOCYTE_UP		379	0.18590726	0.796454	0.7916667	0.8053153	1	1466	tags=16%, list=13%, signal=17%
BEGUM_TARGETS_OF_PAX3_FOXO1_FUSION_DN	BEGUM_TARGETS_OF_PAX3_FOXO1_FUSION_DN		24	0.29510647	0.7961298	0.7307692	0.8049441	1	1851	tags=33%, list=17%, signal=40%
REACTOME_SIGNAL_AMPLIFICATION	REACTOME_SIGNAL_AMPLIFICATION		23	0.27710176	0.7924606	0.75	0.80950737	1	1707	tags=26%, list=15%, signal=31%
BASSO_CD40_SIGNALING_UP	BASSO_CD40_SIGNALING_UP		63	0.24128126	0.7919696	0.7083333	0.80941343	1	1970	tags=22%, list=18%, signal=27%
OSMAN_BLADDER_CANCER_DN	OSMAN_BLADDER_CANCER_DN		175	0.1595244	0.7860469	0.81632656	0.818242	1	3426	tags=34%, list=31%, signal=48%
DAIRKEE_CANCER_PRONE_RESPONSE_BPA_E2	DAIRKEE_CANCER_PRONE_RESPONSE_BPA_E2		82	0.22922575	0.78597105	0.73333335	0.81744134	1	1972	tags=26%, list=18%, signal=31%
SA_B_CELL_RECEPTOR_COMPLEXES	SA_B_CELL_RECEPTOR_COMPLEXES		16	0.2936115	0.7851456	0.7307692	0.8179125	1	2373	tags=31%, list=21%, signal=40%
SCHLOSSER_MYC_TARGETS_AND_SERUM_RESPONSE_UP	SCHLOSSER_MYC_TARGETS_AND_SERUM_RESPONSE_UP		31	0.2350855	0.78255004	0.71428573	0.8214002	1	3443	tags=48%, list=31%, signal=70%
REACTOME_TRANSMEMBRANE_TRANSPORT_OF_SMALL_MOLECULES	REACTOME_TRANSMEMBRANE_TRANSPORT_OF_SMALL_MOLECULES		145	0.20893985	0.7798734	0.93877554	0.8252283	1	1655	tags=21%, list=15%, signal=25%
REACTOME_PLC_BETA_MEDIATED_EVENTS	REACTOME_PLC_BETA_MEDIATED_EVENTS		24	0.26274687	0.778897	0.78846157	0.82599247	1	1751	tags=25%, list=16%, signal=30%
REACTOME_APOPTOTIC_EXECUTION_PHASE	REACTOME_APOPTOTIC_EXECUTION_PHASE		31	0.24107581	0.77824897	0.70212764	0.82620543	1	3214	tags=42%, list=29%, signal=59%
AMUNDSON_POOR_SURVIVAL_AFTER_GAMMA_RADIATION_2G	AMUNDSON_POOR_SURVIVAL_AFTER_GAMMA_RADIATION_2G		93	0.2029594	0.77757835	0.8	0.8263612	1	1175	tags=13%, list=10%, signal=14%
KEGG_APOPTOSIS	KEGG_APOPTOSIS		43	0.19148774	0.77684027	0.8695652	0.82672036	1	1727	tags=19%, list=15%, signal=22%
MANN_RESPONSE_TO_AMIFOSTINE_UP	MANN_RESPONSE_TO_AMIFOSTINE_UP		15	0.25946206	0.77627933	0.7446808	0.8267308	1	4900	tags=53%, list=44%, signal=95%
LIN_MELANOMA_COPY_NUMBER_DN	LIN_MELANOMA_COPY_NUMBER_DN		26	0.24252166	0.7760067	0.66	0.8262457	1	4398	tags=50%, list=39%, signal=82%
REACTOME_GENES_INVOLVED_IN_APOPTOTIC_CLEAVAGE_OF_CELLULAR_PROTEINS	REACTOME_GENES_INVOLVED_IN_APOPTOTIC_CLEAVAGE_OF_CELLULAR_PROTEINS		24	0.23961176	0.7755293	0.82978725	0.8260818	1	3214	tags=46%, list=29%, signal=64%
BACOLOD_RESISTANCE_TO_ALKYLATING_AGENTS_DN	BACOLOD_RESISTANCE_TO_ALKYLATING_AGENTS_DN		25	0.23532008	0.77357644	0.81395346	0.8282151	1	3148	tags=44%, list=28%, signal=61%
TAKEDA_TARGETS_OF_NUP98_HOXA9_FUSION_3D_DN	TAKEDA_TARGETS_OF_NUP98_HOXA9_FUSION_3D_DN		16	0.3380985	0.7726983	0.7446808	0.8287619	1	1851	tags=38%, list=17%, signal=45%
LUI_TARGETS_OF_PAX8_PPARG_FUSION	LUI_TARGETS_OF_PAX8_PPARG_FUSION		23	0.26034003	0.77026254	0.75609756	0.83150077	1	3142	tags=35%, list=28%, signal=48%
SNIJDERS_AMPLIFIED_IN_HEAD_AND_NECK_TUMORS	SNIJDERS_AMPLIFIED_IN_HEAD_AND_NECK_TUMORS		19	0.28449315	0.769154	0.87234044	0.83231175	1	1416	tags=21%, list=13%, signal=24%
BIOCARTA_IL1R_PATHWAY	BIOCARTA_IL1R_PATHWAY		18	0.25189734	0.7671469	0.7222222	0.8343228	1	2679	tags=39%, list=24%, signal=51%
BILD_CTNNB1_ONCOGENIC_SIGNATURE	BILD_CTNNB1_ONCOGENIC_SIGNATURE		33	0.2334926	0.7637747	0.8666667	0.8384801	1	2824	tags=36%, list=25%, signal=48%
ASTIER_INTEGRIN_SIGNALING	ASTIER_INTEGRIN_SIGNALING		36	0.19449703	0.76063216	0.79591835	0.8420708	1	2683	tags=28%, list=24%, signal=36%
PENG_RAPAMYCIN_RESPONSE_DN	PENG_RAPAMYCIN_RESPONSE_DN		51	0.20290358	0.75945383	0.68085104	0.84272516	1	3600	tags=39%, list=32%, signal=58%
LIU_COMMON_CANCER_GENES	LIU_COMMON_CANCER_GENES		21	0.24697466	0.7591114	0.8333333	0.8422499	1	4134	tags=43%, list=37%, signal=68%
PAPASPYRIDONOS_UNSTABLE_ATEROSCLEROTIC_PLAQUE_UP	PAPASPYRIDONOS_UNSTABLE_ATEROSCLEROTIC_PLAQUE_UP		31	0.26593047	0.7551699	0.80851066	0.8473913	1	1850	tags=26%, list=17%, signal=31%
REACTOME_THROMBOXANE_SIGNALLING_THROUGH_TP_RECEPTOR	REACTOME_THROMBOXANE_SIGNALLING_THROUGH_TP_RECEPTOR		17	0.26771218	0.7531407	0.73913044	0.848889	1	2908	tags=35%, list=26%, signal=48%
DACOSTA_UV_RESPONSE_VIA_ERCC3_TTD_UP	DACOSTA_UV_RESPONSE_VIA_ERCC3_TTD_UP		33	0.24563129	0.750581	0.8372093	0.8517839	1	2112	tags=30%, list=19%, signal=37%
REACTOME_GLUCAGON_TYPE_LIGAND_RECEPTORS	REACTOME_GLUCAGON_TYPE_LIGAND_RECEPTORS		23	0.25279784	0.7471771	0.84444445	0.8556736	1	2908	tags=30%, list=26%, signal=41%
MILI_PSEUDOPODIA_CHEMOTAXIS_UP	MILI_PSEUDOPODIA_CHEMOTAXIS_UP		36	0.2301504	0.74717575	0.8367347	0.85472393	1	2414	tags=28%, list=22%, signal=35%
KEGG_AMYOTROPHIC_LATERAL_SCLEROSIS_ALS	KEGG_AMYOTROPHIC_LATERAL_SCLEROSIS_ALS		29	0.24519195	0.7454945	0.8035714	0.85610336	1	2579	tags=34%, list=23%, signal=45%
PEPPER_CHRONIC_LYMPHOCYTIC_LEUKEMIA_UP	PEPPER_CHRONIC_LYMPHOCYTIC_LEUKEMIA_UP		15	0.29070657	0.7445374	0.7962963	0.8563651	1	1349	tags=33%, list=12%, signal=38%
KEGG_REGULATION_OF_ACTIN_CYTOSKELETON	KEGG_REGULATION_OF_ACTIN_CYTOSKELETON		137	0.1966029	0.74314797	0.902439	0.85734946	1	2792	tags=31%, list=25%, signal=41%
FONTAINE_FOLLICULAR_THYROID_ADENOMA_UP	FONTAINE_FOLLICULAR_THYROID_ADENOMA_UP		40	0.20024598	0.7403431	0.8125	0.86065656	1	2672	tags=28%, list=24%, signal=36%
BIOCARTA_ACTINY_PATHWAY	BIOCARTA_ACTINY_PATHWAY		16	0.29757443	0.73694265	0.7755102	0.86459976	1	3854	tags=69%, list=34%, signal=105%
BUYTAERT_PHOTODYNAMIC_THERAPY_STRESS_UP	BUYTAERT_PHOTODYNAMIC_THERAPY_STRESS_UP		428	0.17265302	0.736927	0.90697676	0.86368036	1	2421	tags=24%, list=22%, signal=29%
RICKMAN_HEAD_AND_NECK_CANCER_A	RICKMAN_HEAD_AND_NECK_CANCER_A		49	0.2611618	0.7362918	0.98	0.8637003	1	1272	tags=20%, list=11%, signal=23%
BIOCARTA_ERK_PATHWAY	BIOCARTA_ERK_PATHWAY		16	0.23827372	0.72967535	0.7826087	0.8719101	1	2705	tags=31%, list=24%, signal=41%
BIOCARTA_RAC1_PATHWAY	BIOCARTA_RAC1_PATHWAY		18	0.28382146	0.72717226	0.8	0.87446284	1	1450	tags=28%, list=13%, signal=32%
BIOCARTA_MTOR_PATHWAY	BIOCARTA_MTOR_PATHWAY		16	0.23460135	0.72467333	0.8125	0.8766786	1	1972	tags=19%, list=18%, signal=23%
ST_MYOCYTE_AD_PATHWAY	ST_MYOCYTE_AD_PATHWAY		15	0.3423382	0.723224	0.7916667	0.8777576	1	1036	tags=20%, list=9%, signal=22%
REACTOME_REGULATION_OF_INSULIN_SECRETION_BY_GLUCAGON_LIKE_PEPTIDE_1	REACTOME_REGULATION_OF_INSULIN_SECRETION_BY_GLUCAGON_LIKE_PEPTIDE_1		40	0.21184307	0.72237927	0.9302326	0.87798375	1	1283	tags=13%, list=11%, signal=14%
PELLICCIOTTA_HDAC_IN_ANTIGEN_PRESENTATION_DN	PELLICCIOTTA_HDAC_IN_ANTIGEN_PRESENTATION_DN		37	0.2145544	0.720582	0.65957445	0.87923515	1	2279	tags=19%, list=20%, signal=24%
FLECHNER_PBL_KIDNEY_TRANSPLANT_OK_VS_DONOR_DN	FLECHNER_PBL_KIDNEY_TRANSPLANT_OK_VS_DONOR_DN		28	0.23051266	0.7198602	0.81395346	0.8791621	1	2482	tags=29%, list=22%, signal=37%
GUTIERREZ_MULTIPLE_MYELOMA_DN	GUTIERREZ_MULTIPLE_MYELOMA_DN		20	0.21692431	0.7182715	0.8235294	0.88031065	1	816	tags=10%, list=7%, signal=11%
REACTOME_ADP_SIGNALLING_THROUGH_P2Y_PURINOCEPTOR_1	REACTOME_ADP_SIGNALLING_THROUGH_P2Y_PURINOCEPTOR_1		18	0.26794472	0.7151362	0.87234044	0.8834328	1	2908	tags=39%, list=26%, signal=52%
TOMLINS_PROSTATE_CANCER_UP	TOMLINS_PROSTATE_CANCER_UP		21	0.2446725	0.7113031	0.82051283	0.8875574	1	1899	tags=24%, list=17%, signal=29%
CHNG_MULTIPLE_MYELOMA_HYPERPLOID_DN	CHNG_MULTIPLE_MYELOMA_HYPERPLOID_DN		24	0.21454062	0.70628995	0.80851066	0.8929421	1	839	tags=8%, list=7%, signal=9%
NIKOLSKY_BREAST_CANCER_8Q23_Q24_AMPLICON	NIKOLSKY_BREAST_CANCER_8Q23_Q24_AMPLICON		71	0.18443556	0.7061553	0.9444444	0.8920989	1	2620	tags=28%, list=23%, signal=37%
KIM_MYCN_AMPLIFICATION_TARGETS_DN	KIM_MYCN_AMPLIFICATION_TARGETS_DN		45	0.21847664	0.70417726	0.9285714	0.89362234	1	1641	tags=20%, list=15%, signal=23%
SHIPP_DLBCL_CURED_VS_FATAL_DN	SHIPP_DLBCL_CURED_VS_FATAL_DN		26	0.21328	0.70150936	0.9074074	0.895398	1	3238	tags=46%, list=29%, signal=65%
ELLWOOD_MYC_TARGETS_DN	ELLWOOD_MYC_TARGETS_DN		31	0.22844897	0.6999061	0.8043478	0.89604014	1	2019	tags=23%, list=18%, signal=27%
ROME_INSULIN_TARGETS_IN_MUSCLE_UP	ROME_INSULIN_TARGETS_IN_MUSCLE_UP		56	0.18431963	0.69729424	0.8367347	0.89831114	1	2176	tags=20%, list=19%, signal=24%
REACTOME_GLUCOSE_AND_OTHER_SUGAR_SLC_TRANSPORTERS	REACTOME_GLUCOSE_AND_OTHER_SUGAR_SLC_TRANSPORTERS		57	0.21659699	0.69717956	0.8979592	0.8974315	1	1493	tags=19%, list=13%, signal=22%
REACTOME_MEMBRANE_TRAFFICKING	REACTOME_MEMBRANE_TRAFFICKING		48	0.18768708	0.6954144	0.7619048	0.8987028	1	840	tags=6%, list=8%, signal=7%
REACTOME_GOLGI_ASSOCIATED_VESICLE_BIOGENESIS	REACTOME_GOLGI_ASSOCIATED_VESICLE_BIOGENESIS		32	0.19839251	0.69428813	0.75	0.89932853	1	840	tags=6%, list=8%, signal=7%
LIN_APC_TARGETS	LIN_APC_TARGETS		35	0.2006072	0.6928602	0.78723407	0.90008867	1	2927	tags=29%, list=26%, signal=39%
KEGG_OLFACTORY_TRANSDUCTION	KEGG_OLFACTORY_TRANSDUCTION		17	0.237783	0.69043005	0.8913044	0.90183115	1	1008	tags=18%, list=9%, signal=19%
REACTOME_SIGNALING_BY_WNT	REACTOME_SIGNALING_BY_WNT		47	0.1860058	0.6902125	0.68	0.901196	1	5105	tags=62%, list=46%, signal=113%
REACTOME_DARPP32_EVENTS	REACTOME_DARPP32_EVENTS		17	0.20954266	0.68916655	0.90909094	0.9013251	1	2687	tags=29%, list=24%, signal=39%
KEGG_AMINO_SUGAR_AND_NUCLEOTIDE_SUGAR_METABOLISM	KEGG_AMINO_SUGAR_AND_NUCLEOTIDE_SUGAR_METABOLISM		32	0.20720728	0.68334776	0.83928573	0.9062637	1	1978	tags=22%, list=18%, signal=26%
MORI_EMU_MYC_LYMPHOMA_BY_ONSET_TIME_DN	MORI_EMU_MYC_LYMPHOMA_BY_ONSET_TIME_DN		16	0.24226636	0.6792973	0.87234044	0.90972835	1	402	tags=13%, list=4%, signal=13%
GENTILE_UV_RESPONSE_CLUSTER_D8	GENTILE_UV_RESPONSE_CLUSTER_D8		19	0.2699446	0.67780685	0.8863636	0.91023	1	2327	tags=37%, list=21%, signal=46%
REACTOME_NEURORANSMITTER_RECEPTOR_BINDING_AND_DOWNSTREAM_TRANSMISSION_IN_THE_POSTSYNAPTIC_CELL	REACTOME_NEURORANSMITTER_RECEPTOR_BINDING_AND_DOWNSTREAM_TRANSMISSION_IN_THE_POSTSYNAPTIC_CELL		59	0.18137363	0.6718334	1	0.9155798	1	1283	tags=14%, list=11%, signal=15%
FLOTHO_PEDIATRIC_ALL_THERAPY_RESPONSE_UP	FLOTHO_PEDIATRIC_ALL_THERAPY_RESPONSE_UP		35	0.18805175	0.6715242	0.902439	0.9150005	1	5025	tags=71%, list=45%, signal=129%
HEIDENBLAD_AMPLICON_12P11_12_DN	HEIDENBLAD_AMPLICON_12P11_12_DN		17	0.25373992	0.6702208	0.92156863	0.9153989	1	1540	tags=24%, list=14%, signal=27%
KEGG_FC_EPSILON_RI_SIGNALING_PATHWAY	KEGG_FC_EPSILON_RI_SIGNALING_PATHWAY		56	0.18896762	0.65923226	0.962963	0.92423254	1	2579	tags=23%, list=23%, signal=30%
BANDRES_RESPONSE_TO_CARMUSTIN_WITHOUT_MGMT_48HR_DN	BANDRES_RESPONSE_TO_CARMUSTIN_WITHOUT_MGMT_48HR_DN		20	0.22180758	0.6546959	0.95454544	0.9273284	1	2716	tags=35%, list=24%, signal=46%
VALK_AML_CLUSTER_12	VALK_AML_CLUSTER_12		23	0.200512	0.6495317	0.9777778	0.9311835	1	3855	tags=48%, list=34%, signal=73%
MILI_PSEUDOPODIA_HAPTOTAXIS_UP	MILI_PSEUDOPODIA_HAPTOTAXIS_UP		305	0.16954803	0.64184666	0.7090909	0.93664217	1	2429	tags=21%, list=22%, signal=26%
CAMPS_COLON_CANCER_COPY_NUMBER_UP	CAMPS_COLON_CANCER_COPY_NUMBER_UP		46	0.15680835	0.64074445	0.96428573	0.9365186	1	3082	tags=30%, list=28%, signal=42%
REACTOME_METAL_ION_SLC_TRANSPORTERS	REACTOME_METAL_ION_SLC_TRANSPORTERS		16	0.23268633	0.6383629	0.88235295	0.93738925	1	1493	tags=19%, list=13%, signal=22%
REACTOME_ADP_SIGNALLING_THROUGH_P2Y_PURINOCEPTOR_12	REACTOME_ADP_SIGNALLING_THROUGH_P2Y_PURINOCEPTOR_12		17	0.22612529	0.6321571	0.9777778	0.9410869	1	3217	tags=41%, list=29%, signal=58%
BLUM_RESPONSE_TO_SALIRASIB_UP	BLUM_RESPONSE_TO_SALIRASIB_UP		169	0.14682445	0.63070977	0.9591837	0.94126755	1	2541	tags=22%, list=23%, signal=28%
AMIT_SERUM_RESPONSE_480_MCF10A	AMIT_SERUM_RESPONSE_480_MCF10A		21	0.22790018	0.6291345	0.8888889	0.9412501	1	2541	tags=29%, list=23%, signal=37%
REACTOME_REGULATION_OF_INSULIN_SECRETION_BY_FREE_FATTY_ACIDS	REACTOME_REGULATION_OF_INSULIN_SECRETION_BY_FREE_FATTY_ACIDS		15	0.23732257	0.62170756	0.875	0.94548273	1	1707	tags=20%, list=15%, signal=24%
LIANG_HEMATOPOIESIS_STEM_CELL_NUMBER_SMALL_VS_HUGE_UP	LIANG_HEMATOPOIESIS_STEM_CELL_NUMBER_SMALL_VS_HUGE_UP		27	0.21968615	0.61633915	0.9423077	0.9484452	1	644	tags=11%, list=6%, signal=12%
BIOCARTA_DEATH_PATHWAY	BIOCARTA_DEATH_PATHWAY		21	0.20432435	0.60797846	0.97959185	0.9531346	1	3214	tags=38%, list=29%, signal=53%
REACTOME_THROMBIN_SIGNALLING_THROUGH_PROTEINASE_ACTIVATED_RECEPTORS	REACTOME_THROMBIN_SIGNALLING_THROUGH_PROTEINASE_ACTIVATED_RECEPTORS		20	0.22205123	0.6072667	0.95238096	0.9525449	1	2908	tags=35%, list=26%, signal=47%
NEWMAN_ERCC6_TARGETS_UP	NEWMAN_ERCC6_TARGETS_UP		15	0.24227627	0.5957415	0.97959185	0.9587626	1	1322	tags=20%, list=12%, signal=23%
RUGO_ENVIRONMENTAL_STRESS_RESPONSE_UP	RUGO_ENVIRONMENTAL_STRESS_RESPONSE_UP		20	0.20785671	0.5935113	0.9166667	0.9590785	1	2834	tags=35%, list=25%, signal=47%
REACTOME_ACTIVATION_OF_KAINATE_RECEPTORS_UPON_GLUTAMATE_BINDING	REACTOME_ACTIVATION_OF_KAINATE_RECEPTORS_UPON_GLUTAMATE_BINDING		22	0.18174261	0.5820892	1	0.9638874	1	2908	tags=27%, list=26%, signal=37%
NGUYEN_NOTCH1_TARGETS_UP	NGUYEN_NOTCH1_TARGETS_UP		15	0.24530144	0.5662788	0.902439	0.97030413	1	3352	tags=47%, list=30%, signal=67%
GOLDRATH_HOMEOSTATIC_PROLIFERATION	GOLDRATH_HOMEOSTATIC_PROLIFERATION		122	0.14895645	0.5639194	0.9375	0.9702976	1	3506	tags=34%, list=31%, signal=50%
WENDT_COHESIN_TARGETS_UP	WENDT_COHESIN_TARGETS_UP		19	0.20215285	0.5595994	0.92	0.9711544	1	3743	tags=47%, list=33%, signal=71%
DACOSTA_UV_RESPONSE_VIA_ERCC3_TTD_DN	DACOSTA_UV_RESPONSE_VIA_ERCC3_TTD_DN		25	0.16211562	0.5245093	1	0.9829908	1	3568	tags=36%, list=32%, signal=53%
KYNG_ENVIRONMENTAL_STRESS_RESPONSE_UP	KYNG_ENVIRONMENTAL_STRESS_RESPONSE_UP		22	0.17884274	0.5204139	1	0.98297155	1	2834	tags=32%, list=25%, signal=43%
SAKAI_TUMOR_INFILTRATING_MONOCYTES_UP	SAKAI_TUMOR_INFILTRATING_MONOCYTES_UP		18	0.1750343	0.51330245	1	0.9840111	1	3455	tags=39%, list=31%, signal=56%
REACTOME_LYSOSOME_VESICLE_BIOGENESIS	REACTOME_LYSOSOME_VESICLE_BIOGENESIS		16	0.17855658	0.5087812	1	0.9842306	1	436	tags=6%, list=4%, signal=6%
ROVERSI_GLIOMA_LOH_REGIONS	ROVERSI_GLIOMA_LOH_REGIONS		28	0.14822455	0.42434287	1	0.9969878	1	1608	tags=11%, list=14%, signal=12%
SESTO_RESPONSE_TO_UV_C2	SESTO_RESPONSE_TO_UV_C2		33	0.117650196	0.36814517	1	0.99883413	1	4141	tags=33%, list=37%, signal=53%
