# Supplementary material for: A genomic analysis of mouse models of breast cancer reveals molecular features of mouse models and relationships to human breast cancer
Source: Breast Cancer Res. 2014 Jun 5;16(3):R59. doi: 10.1186/bcr3672 (PMC4078930; doi:10.1186/bcr3672)
Supplement: Additional file 11 — GSEA for mouse models compared to all other models or to mammary gland development. Listed by model. [file bcr3672-S11.zip › AdditionalFile11/Met/Vs_normal_mammary/C3/Downregulated_in_MET_vs_normalMammary.txt]

NAME	GS<br> follow link to MSigDB	GS DETAILS	SIZE	ES	NES	NOM p-val	FDR q-val	FWER p-val	RANK AT MAX	LEADING EDGE
GCTCTTG,MIR-335	GCTCTTG,MIR-335	Details ...	45	-0.47738257	-1.7918822	0	0.49604306	0.206	1283	tags=24%, list=11%, signal=27%
V$TCF11_01	V$TCF11_01	Details ...	102	-0.48556843	-1.7811211	0	0.27798313	0.227	1548	tags=32%, list=14%, signal=37%
V$TBP_01	V$TBP_01	Details ...	115	-0.5087538	-1.7058809	0.001984127	0.4637452	0.402	1363	tags=30%, list=12%, signal=33%
V$TATA_01	V$TATA_01	Details ...	144	-0.5165161	-1.6876166	0	0.438033	0.456	1408	tags=27%, list=13%, signal=31%
V$SRF_Q4	V$SRF_Q4	Details ...	115	-0.49541062	-1.6452336	0.005747126	0.5645157	0.564	1545	tags=33%, list=14%, signal=38%
TTCNRGNNNNTTC_V$HSF_Q6	TTCNRGNNNNTTC_V$HSF_Q6	Details ...	75	-0.47085223	-1.6425031	0.010288066	0.48477066	0.572	1475	tags=27%, list=13%, signal=31%
CTAWWWATA_V$RSRFC4_Q2	CTAWWWATA_V$RSRFC4_Q2	Details ...	180	-0.54426914	-1.6392713	0.024439918	0.431277	0.58	2227	tags=44%, list=20%, signal=55%
V$GATA1_03	V$GATA1_03	Details ...	120	-0.46829072	-1.6355503	0.001901141	0.39468136	0.594	2124	tags=34%, list=19%, signal=42%
GACAGGG,MIR-339	GACAGGG,MIR-339	Details ...	31	-0.4930094	-1.6342578	0.02	0.3553577	0.596	1878	tags=29%, list=17%, signal=35%
V$HMEF2_Q6	V$HMEF2_Q6	Details ...	63	-0.57267773	-1.6281216	0.022357723	0.33877313	0.607	1913	tags=43%, list=17%, signal=51%
V$SRF_Q5_01	V$SRF_Q5_01	Details ...	116	-0.48752692	-1.6243215	0.007751938	0.31904423	0.613	1541	tags=34%, list=14%, signal=40%
TGCCAAR_V$NF1_Q6	TGCCAAR_V$NF1_Q6	Details ...	343	-0.4313812	-1.6192869	0.002053388	0.30681494	0.622	1428	tags=27%, list=13%, signal=30%
V$SRF_C	V$SRF_C	Details ...	116	-0.4677653	-1.6150866	0.01004016	0.29517987	0.628	1545	tags=31%, list=14%, signal=36%
YAATNANRNNNCAG_UNKNOWN	YAATNANRNNNCAG_UNKNOWN	Details ...	33	-0.50363785	-1.6091856	0.007797271	0.29005292	0.637	1086	tags=24%, list=10%, signal=27%
V$MEF2_03	V$MEF2_03	Details ...	117	-0.50294363	-1.6000292	0.014256619	0.29588374	0.656	1388	tags=32%, list=12%, signal=36%
V$SRF_Q6	V$SRF_Q6	Details ...	133	-0.5010098	-1.5944421	0.021825397	0.29381397	0.673	1545	tags=34%, list=14%, signal=39%
CCTNTMAGA_UNKNOWN	CCTNTMAGA_UNKNOWN	Details ...	63	-0.45071504	-1.5815252	0.007766991	0.31298256	0.697	1401	tags=29%, list=13%, signal=32%
V$MEF2_02	V$MEF2_02	Details ...	115	-0.52317643	-1.5809227	0.032128513	0.29795095	0.698	1545	tags=34%, list=14%, signal=39%
V$STAT4_01	V$STAT4_01	Details ...	133	-0.45225844	-1.5751545	0.009615385	0.29787722	0.71	1682	tags=30%, list=15%, signal=35%
ACTGAAA,MIR-30A-3P,MIR-30E-3P	ACTGAAA,MIR-30A-3P,MIR-30E-3P	Details ...	94	-0.4105632	-1.573261	0.022633744	0.287571	0.714	1682	tags=26%, list=15%, signal=30%
V$MEF2_Q6_01	V$MEF2_Q6_01	Details ...	121	-0.5066749	-1.5666479	0.034836065	0.2919735	0.726	1185	tags=28%, list=11%, signal=31%
V$MEF2_01	V$MEF2_01	Details ...	73	-0.5294274	-1.5626588	0.01996008	0.2912137	0.737	2252	tags=47%, list=20%, signal=58%
V$LHX3_01	V$LHX3_01	Details ...	109	-0.4799947	-1.5613344	0.009633912	0.2826893	0.74	1691	tags=35%, list=15%, signal=41%
V$GATA3_01	V$GATA3_01	Details ...	117	-0.47984156	-1.5434115	0.009784736	0.31868047	0.773	1182	tags=26%, list=11%, signal=29%
V$SREBP_Q3	V$SREBP_Q3	Details ...	116	-0.4195978	-1.5427084	0.008	0.3079282	0.774	1507	tags=23%, list=13%, signal=27%
TCCAGAG,MIR-518C	TCCAGAG,MIR-518C	Details ...	69	-0.39240912	-1.5411309	0.01629328	0.30041075	0.779	1298	tags=26%, list=12%, signal=29%
V$MMEF2_Q6	V$MMEF2_Q6	Details ...	139	-0.45842397	-1.5393468	0.019880716	0.29370824	0.781	1711	tags=31%, list=15%, signal=36%
YATTNATC_UNKNOWN	YATTNATC_UNKNOWN	Details ...	162	-0.43309656	-1.5386915	0	0.2848589	0.783	1150	tags=22%, list=10%, signal=24%
V$TCF4_Q5	V$TCF4_Q5	Details ...	116	-0.43504086	-1.5372751	0.001926782	0.27875197	0.79	1599	tags=23%, list=14%, signal=27%
V$NKX61_01	V$NKX61_01	Details ...	115	-0.4449597	-1.5230281	0.011494253	0.3093768	0.804	1562	tags=31%, list=14%, signal=36%
V$ATF4_Q2	V$ATF4_Q2	Details ...	120	-0.34835944	-1.5213758	0.007952286	0.30350435	0.804	2463	tags=29%, list=22%, signal=37%
V$GFI1_01	V$GFI1_01	Details ...	135	-0.40436736	-1.5189774	0.009708738	0.30061206	0.807	1838	tags=27%, list=16%, signal=32%
V$PBX1_02	V$PBX1_02	Details ...	67	-0.44758114	-1.5146362	0.009940358	0.30245158	0.81	1878	tags=33%, list=17%, signal=39%
CTCTATG,MIR-368	CTCTATG,MIR-368	Details ...	24	-0.5219905	-1.5135397	0.03006012	0.2963548	0.811	1926	tags=42%, list=17%, signal=50%
V$GATA1_04	V$GATA1_04	Details ...	118	-0.46707174	-1.5117064	0.013592233	0.29191488	0.812	1788	tags=35%, list=16%, signal=41%
V$HFH1_01	V$HFH1_01	Details ...	124	-0.40941772	-1.5112225	0.006060606	0.28476238	0.813	1902	tags=31%, list=17%, signal=37%
WTGAAAT_UNKNOWN	WTGAAAT_UNKNOWN	Details ...	282	-0.37802285	-1.4981551	0.003853565	0.31050146	0.83	2004	tags=28%, list=18%, signal=33%
V$LMO2COM_02	V$LMO2COM_02	Details ...	128	-0.42348137	-1.4970658	0.002028398	0.30517775	0.832	1984	tags=32%, list=18%, signal=38%
V$TAL1ALPHAE47_01	V$TAL1ALPHAE47_01	Details ...	119	-0.4069471	-1.4969908	0.02457467	0.29768077	0.833	2238	tags=30%, list=20%, signal=37%
YNGTTNNNATT_UNKNOWN	YNGTTNNNATT_UNKNOWN	Details ...	170	-0.40205216	-1.4963905	0.00203666	0.29197153	0.833	1437	tags=26%, list=13%, signal=30%
V$VDR_Q3	V$VDR_Q3	Details ...	112	-0.37975505	-1.4947882	0.023166023	0.28926814	0.836	1878	tags=24%, list=17%, signal=29%
CATTGTYY_V$SOX9_B1	CATTGTYY_V$SOX9_B1	Details ...	181	-0.36788237	-1.4898648	0.007874016	0.29363734	0.838	1426	tags=23%, list=13%, signal=26%
V$OCT1_02	V$OCT1_02	Details ...	100	-0.4395233	-1.485655	0.009451796	0.29698414	0.843	2087	tags=32%, list=19%, signal=39%
V$STAT5B_01	V$STAT5B_01	Details ...	125	-0.4156885	-1.4825488	0.02851711	0.29724297	0.845	1397	tags=24%, list=12%, signal=27%
GATAAGR_V$GATA_C	GATAAGR_V$GATA_C	Details ...	161	-0.43686464	-1.4755552	0.00967118	0.30756745	0.859	2006	tags=34%, list=18%, signal=41%
V$RSRFC4_01	V$RSRFC4_01	Details ...	121	-0.47950262	-1.4727097	0.062626265	0.30828524	0.868	2252	tags=39%, list=20%, signal=48%
V$STAT5A_02	V$STAT5A_02	Details ...	66	-0.42099997	-1.467838	0.02357564	0.31366065	0.872	1642	tags=26%, list=15%, signal=30%
RGAANNTTC_V$HSF1_01	RGAANNTTC_V$HSF1_01	Details ...	209	-0.35566774	-1.4613904	0.0186722	0.32388636	0.878	1431	tags=20%, list=13%, signal=23%
V$NKX3A_01	V$NKX3A_01	Details ...	101	-0.42876327	-1.4591284	0.036259543	0.3230104	0.882	2252	tags=36%, list=20%, signal=44%
YTATTTTNR_V$MEF2_02	YTATTTTNR_V$MEF2_02	Details ...	334	-0.38739505	-1.4568903	0.040816326	0.32195988	0.883	1746	tags=27%, list=16%, signal=31%
V$IPF1_Q4	V$IPF1_Q4	Details ...	117	-0.381212	-1.4564004	0.026422765	0.31722277	0.884	1576	tags=23%, list=14%, signal=27%
GGGNNTTTCC_V$NFKB_Q6_01	GGGNNTTTCC_V$NFKB_Q6_01	Details ...	69	-0.46741033	-1.4549854	0.06560636	0.31495607	0.884	1371	tags=30%, list=12%, signal=34%
V$PR_02	V$PR_02	Details ...	72	-0.41023546	-1.4545329	0.0407767	0.31008577	0.884	1915	tags=28%, list=17%, signal=33%
V$HOXA4_Q2	V$HOXA4_Q2	Details ...	125	-0.40191603	-1.4544752	0.024291499	0.30447158	0.884	1562	tags=26%, list=14%, signal=30%
GAANYNYGACNY_UNKNOWN	GAANYNYGACNY_UNKNOWN	Details ...	33	-0.46094167	-1.4530003	0.048262548	0.30220973	0.884	1834	tags=33%, list=16%, signal=40%
V$AMEF2_Q6	V$AMEF2_Q6	Details ...	123	-0.41606018	-1.4526504	0.027777778	0.29761392	0.886	1984	tags=32%, list=18%, signal=38%
V$STAT6_01	V$STAT6_01	Details ...	115	-0.38511083	-1.4518627	0.020408163	0.29419452	0.887	1968	tags=30%, list=18%, signal=36%
V$TFIIA_Q6	V$TFIIA_Q6	Details ...	137	-0.36342144	-1.4471867	0.013513514	0.29977265	0.897	1850	tags=29%, list=17%, signal=35%
V$AP3_Q6	V$AP3_Q6	Details ...	122	-0.3801521	-1.4461207	0.022177419	0.29716095	0.898	1364	tags=25%, list=12%, signal=28%
V$USF2_Q6	V$USF2_Q6	Details ...	126	-0.33843398	-1.4446446	0.028957529	0.29543558	0.9	2736	tags=33%, list=24%, signal=43%
V$HEB_Q6	V$HEB_Q6		123	-0.396646	-1.4426552	0.044624746	0.29524052	0.9	2463	tags=37%, list=22%, signal=47%
V$STAT6_02	V$STAT6_02		126	-0.37455255	-1.4422354	0.023121387	0.29148823	0.901	1437	tags=21%, list=13%, signal=23%
V$EVI1_04	V$EVI1_04		123	-0.3717559	-1.440919	0.021868788	0.2898528	0.904	1572	tags=26%, list=14%, signal=30%
V$P53_DECAMER_Q2	V$P53_DECAMER_Q2		126	-0.3646849	-1.4398094	0.023157895	0.28753707	0.904	1583	tags=23%, list=14%, signal=27%
V$RSRFC4_Q2	V$RSRFC4_Q2		105	-0.46307215	-1.4394218	0.08450704	0.2841728	0.904	2252	tags=37%, list=20%, signal=46%
V$AP4_Q6	V$AP4_Q6		108	-0.41916937	-1.4375803	0.043032788	0.28375497	0.905	2701	tags=41%, list=24%, signal=53%
V$CDX2_Q5	V$CDX2_Q5		111	-0.43334016	-1.435622	0.048417132	0.28364757	0.908	1568	tags=29%, list=14%, signal=33%
TGATTTRY_V$GFI1_01	TGATTTRY_V$GFI1_01		147	-0.40968043	-1.4352323	0.021568628	0.28015745	0.909	1704	tags=29%, list=15%, signal=33%
TAAWWATAG_V$RSRFC4_Q2	TAAWWATAG_V$RSRFC4_Q2		77	-0.4328342	-1.434377	0.06720977	0.27775562	0.909	2351	tags=39%, list=21%, signal=49%
V$ARP1_01	V$ARP1_01		79	-0.43052122	-1.433471	0.047524754	0.27573606	0.91	1636	tags=27%, list=15%, signal=31%
YAATNRNNNYNATT_UNKNOWN	YAATNRNNNYNATT_UNKNOWN		51	-0.45153037	-1.4328119	0.046277665	0.2732508	0.911	931	tags=22%, list=8%, signal=23%
V$HSF2_01	V$HSF2_01		116	-0.37993437	-1.4305847	0.056	0.274996	0.913	1401	tags=22%, list=13%, signal=24%
V$CEBPDELTA_Q6	V$CEBPDELTA_Q6		122	-0.3985018	-1.4298749	0.02534113	0.2726393	0.913	1924	tags=30%, list=17%, signal=35%
GCANCTGNY_V$MYOD_Q6	GCANCTGNY_V$MYOD_Q6		435	-0.35743994	-1.4294248	0.01178782	0.26978156	0.913	1470	tags=23%, list=13%, signal=26%
V$POU3F2_02	V$POU3F2_02		124	-0.37699658	-1.4284905	0.017307693	0.26795074	0.913	2005	tags=28%, list=18%, signal=34%
V$EN1_01	V$EN1_01		51	-0.45453283	-1.4270912	0.059961315	0.26716632	0.914	1426	tags=27%, list=13%, signal=31%
V$HNF4_01_B	V$HNF4_01_B		120	-0.373088	-1.4248779	0.029126214	0.26799715	0.916	1685	tags=28%, list=15%, signal=33%
V$GR_Q6	V$GR_Q6		122	-0.4017866	-1.4243863	0.035785288	0.26543236	0.916	1665	tags=30%, list=15%, signal=34%
CCAWWNAAGG_V$SRF_Q4	CCAWWNAAGG_V$SRF_Q4		48	-0.5145241	-1.4234438	0.09297521	0.26378524	0.917	1545	tags=40%, list=14%, signal=46%
V$STAT5A_01	V$STAT5A_01		129	-0.37126508	-1.4228749	0.040618956	0.2617526	0.918	1378	tags=22%, list=12%, signal=24%
V$FOX_Q2	V$FOX_Q2		102	-0.3940673	-1.4210758	0.041749503	0.26233065	0.92	2315	tags=34%, list=21%, signal=43%
TGAYRTCA_V$ATF3_Q6	TGAYRTCA_V$ATF3_Q6		259	-0.3339611	-1.4201877	0.008	0.26088977	0.92	1981	tags=26%, list=18%, signal=31%
V$PAX4_04	V$PAX4_04		106	-0.35051093	-1.4198556	0.04233871	0.25851676	0.921	1469	tags=22%, list=13%, signal=25%
YNTTTNNNANGCARM_UNKNOWN	YNTTTNNNANGCARM_UNKNOWN		37	-0.4684445	-1.4185587	0.037623763	0.25769112	0.922	1028	tags=19%, list=9%, signal=21%
TGACATY_UNKNOWN	TGACATY_UNKNOWN		315	-0.34672713	-1.4169852	0.012422361	0.25765714	0.923	1968	tags=26%, list=18%, signal=31%
V$TAL1BETAITF2_01	V$TAL1BETAITF2_01		120	-0.40661037	-1.4160115	0.06187625	0.25628152	0.924	2252	tags=27%, list=20%, signal=33%
V$RORA2_01	V$RORA2_01		74	-0.40427315	-1.4152235	0.03265306	0.25494045	0.924	1255	tags=23%, list=11%, signal=26%
GTGTCAA,MIR-514	GTGTCAA,MIR-514		28	-0.41006196	-1.4130018	0.02972399	0.2563255	0.926	1139	tags=21%, list=10%, signal=24%
V$NFE2_01	V$NFE2_01		138	-0.35544527	-1.4113935	0.044660196	0.2567696	0.929	2457	tags=33%, list=22%, signal=41%
V$NF1_Q6_01	V$NF1_Q6_01		130	-0.36904612	-1.4113908	0.026	0.25391662	0.929	2381	tags=33%, list=21%, signal=42%
V$CEBP_Q2_01	V$CEBP_Q2_01		139	-0.37152463	-1.410474	0.024	0.25265712	0.929	2165	tags=35%, list=19%, signal=42%
V$CDP_02	V$CDP_02		54	-0.47996286	-1.4103193	0.08867925	0.25034034	0.929	1682	tags=33%, list=15%, signal=39%
V$MEIS1BHOXA9_01	V$MEIS1BHOXA9_01		71	-0.42090717	-1.4078215	0.03632887	0.2527311	0.931	2238	tags=35%, list=20%, signal=44%
V$CEBP_C	V$CEBP_C		93	-0.35941792	-1.4065155	0.04771372	0.252476	0.931	1249	tags=22%, list=11%, signal=24%
V$CEBPB_01	V$CEBPB_01		135	-0.3812088	-1.4064538	0.029411765	0.2499804	0.931	1954	tags=36%, list=17%, signal=43%
RNTCANNRNNYNATTW_UNKNOWN	RNTCANNRNNYNATTW_UNKNOWN		27	-0.53258103	-1.406194	0.09823183	0.2477587	0.931	1237	tags=37%, list=11%, signal=42%
V$MZF1_01	V$MZF1_01		111	-0.37517425	-1.4056839	0.061185468	0.24615867	0.931	2238	tags=32%, list=20%, signal=39%
V$E2A_Q2	V$E2A_Q2		107	-0.40293652	-1.4052244	0.0708502	0.24457449	0.931	1470	tags=23%, list=13%, signal=27%
V$FOXO4_02	V$FOXO4_02		125	-0.35735178	-1.4019268	0.01968504	0.24813926	0.934	1683	tags=27%, list=15%, signal=32%
V$ATF1_Q6	V$ATF1_Q6		124	-0.3530974	-1.3981838	0.044624746	0.25207403	0.938	1765	tags=25%, list=16%, signal=29%
TTAYRTAA_V$E4BP4_01	TTAYRTAA_V$E4BP4_01		107	-0.33876374	-1.3968847	0.02	0.25183824	0.939	1562	tags=20%, list=14%, signal=23%
V$GRE_C	V$GRE_C		63	-0.40362167	-1.3937291	0.051587302	0.25543296	0.942	1494	tags=27%, list=13%, signal=31%
V$AR_01	V$AR_01		72	-0.37904558	-1.3924974	0.043912176	0.25515404	0.943	975	tags=19%, list=9%, signal=21%
V$HSF1_01	V$HSF1_01		126	-0.35979632	-1.3921052	0.053784862	0.25352648	0.943	1421	tags=23%, list=13%, signal=26%
V$AR_Q2	V$AR_Q2		55	-0.4068095	-1.3912448	0.046277665	0.2529981	0.943	1636	tags=29%, list=15%, signal=34%
V$AHRARNT_01	V$AHRARNT_01		72	-0.3599425	-1.3902756	0.02851711	0.25229588	0.943	1364	tags=21%, list=12%, signal=24%
V$POU1F1_Q6	V$POU1F1_Q6		111	-0.389451	-1.3899577	0.036679536	0.25066015	0.943	1834	tags=29%, list=16%, signal=34%
V$AR_Q6	V$AR_Q6		108	-0.36742532	-1.3883082	0.03557312	0.25139645	0.944	1898	tags=29%, list=17%, signal=34%
V$COUP_DR1_Q6	V$COUP_DR1_Q6		124	-0.34201443	-1.3876463	0.03442029	0.25027665	0.945	1609	tags=24%, list=14%, signal=28%
V$AP4_Q5	V$AP4_Q5		130	-0.36623996	-1.3872023	0.03846154	0.24871707	0.945	1323	tags=22%, list=12%, signal=25%
RTAAACA_V$FREAC2_01	RTAAACA_V$FREAC2_01		456	-0.31784645	-1.3838509	0.01863354	0.25283137	0.946	1683	tags=23%, list=15%, signal=26%
WWTAAGGC_UNKNOWN	WWTAAGGC_UNKNOWN		73	-0.41442195	-1.3822074	0.07100592	0.25367546	0.946	1801	tags=34%, list=16%, signal=41%
TTCYNRGAA_V$STAT5B_01	TTCYNRGAA_V$STAT5B_01		165	-0.35024643	-1.381582	0.03937008	0.2529036	0.948	1397	tags=21%, list=12%, signal=23%
V$PAX8_B	V$PAX8_B		45	-0.44538683	-1.3808211	0.0877193	0.25189152	0.948	1350	tags=27%, list=12%, signal=30%
V$MTF1_Q4	V$MTF1_Q4		125	-0.35535353	-1.3795586	0.038986355	0.25196567	0.948	2032	tags=28%, list=18%, signal=34%
V$LBP1_Q6	V$LBP1_Q6		103	-0.38959554	-1.3793598	0.08134921	0.25001296	0.948	1555	tags=26%, list=14%, signal=30%
V$HNF1_Q6	V$HNF1_Q6		136	-0.4173133	-1.3787553	0.035433073	0.24887069	0.948	1708	tags=29%, list=15%, signal=33%
V$ER_Q6_01	V$ER_Q6_01		122	-0.3302939	-1.3781371	0.029296875	0.24797201	0.948	2119	tags=29%, list=19%, signal=35%
ACAACTT,MIR-382	ACAACTT,MIR-382		38	-0.40477824	-1.3747739	0.0927835	0.25185558	0.949	2002	tags=26%, list=18%, signal=32%
V$FOXJ2_01	V$FOXJ2_01		83	-0.39757153	-1.3730905	0.044444446	0.2527093	0.949	2256	tags=39%, list=20%, signal=48%
V$TAXCREB_01	V$TAXCREB_01		70	-0.36703756	-1.3724496	0.0761523	0.25191325	0.949	2529	tags=34%, list=23%, signal=44%
V$HNF4_01	V$HNF4_01		136	-0.36009854	-1.3709493	0.034951456	0.2523162	0.949	1704	tags=25%, list=15%, signal=29%
CTCNANGTGNY_UNKNOWN	CTCNANGTGNY_UNKNOWN		40	-0.44016534	-1.370277	0.07279693	0.25139442	0.95	1449	tags=28%, list=13%, signal=31%
V$LEF1_Q6	V$LEF1_Q6		126	-0.36239493	-1.3699654	0.039772727	0.24984157	0.95	1477	tags=22%, list=13%, signal=25%
YGTCCTTGR_UNKNOWN	YGTCCTTGR_UNKNOWN		43	-0.38495648	-1.3695446	0.084645666	0.24856858	0.95	1878	tags=28%, list=17%, signal=33%
V$AP1_Q6_01	V$AP1_Q6_01		134	-0.37054706	-1.3658493	0.072265625	0.25259337	0.952	2373	tags=31%, list=21%, signal=38%
AGGAGTG,MIR-483	AGGAGTG,MIR-483		32	-0.39264977	-1.3655151	0.097165994	0.25108162	0.952	2476	tags=31%, list=22%, signal=40%
CCTGAGT,MIR-510	CCTGAGT,MIR-510		22	-0.44455695	-1.3634137	0.076767676	0.25289112	0.954	1421	tags=27%, list=13%, signal=31%
V$PPAR_DR1_Q2	V$PPAR_DR1_Q2		127	-0.33872285	-1.3624862	0.034136545	0.25253442	0.954	1585	tags=23%, list=14%, signal=26%
RGAGGAARY_V$PU1_Q6	RGAGGAARY_V$PU1_Q6		237	-0.34641796	-1.3611276	0.07821229	0.25286362	0.955	1912	tags=26%, list=17%, signal=31%
V$IK2_01	V$IK2_01		140	-0.35195917	-1.3602604	0.028629856	0.2525278	0.955	2085	tags=31%, list=19%, signal=37%
V$AP2REP_01	V$AP2REP_01		85	-0.35061604	-1.3572307	0.07915058	0.2557772	0.956	1857	tags=26%, list=17%, signal=31%
TGACGTCA_V$ATF3_Q6	TGACGTCA_V$ATF3_Q6		107	-0.3339078	-1.3559544	0.055009823	0.25612625	0.956	1954	tags=27%, list=17%, signal=33%
V$GR_01	V$GR_01		100	-0.3698196	-1.3557494	0.05894309	0.25455528	0.956	774	tags=15%, list=7%, signal=16%
GGATTA_V$PITX2_Q2	GGATTA_V$PITX2_Q2		284	-0.31907463	-1.3547496	0.042857144	0.25460133	0.956	2118	tags=24%, list=19%, signal=29%
V$PAX4_02	V$PAX4_02		124	-0.3755805	-1.3535938	0.045908183	0.25480837	0.957	1798	tags=28%, list=16%, signal=33%
V$NFAT_Q4_01	V$NFAT_Q4_01		135	-0.34550908	-1.3530926	0.043392505	0.2540003	0.958	1682	tags=25%, list=15%, signal=29%
V$NFKB_Q6	V$NFKB_Q6		130	-0.36105782	-1.3525006	0.07114624	0.25313646	0.958	1300	tags=22%, list=12%, signal=25%
V$GATA_Q6	V$GATA_Q6		106	-0.44318408	-1.3510331	0.09375	0.25367433	0.959	2003	tags=32%, list=18%, signal=39%
V$HP1SITEFACTOR_Q6	V$HP1SITEFACTOR_Q6		113	-0.34920743	-1.3503495	0.027944112	0.25298777	0.959	1682	tags=25%, list=15%, signal=29%
V$OCT1_03	V$OCT1_03		101	-0.3686362	-1.3501699	0.05836576	0.2515316	0.96	1428	tags=24%, list=13%, signal=27%
CTCTAGA,MIR-526C,MIR-518F,MIR-526A	CTCTAGA,MIR-526C,MIR-518F,MIR-526A		25	-0.39883295	-1.3493342	0.10838446	0.2511266	0.96	878	tags=16%, list=8%, signal=17%
V$FOXO3_01	V$FOXO3_01		107	-0.3527169	-1.3476336	0.04819277	0.25212312	0.961	1843	tags=29%, list=16%, signal=34%
ATGAAGG,MIR-205	ATGAAGG,MIR-205		75	-0.37160078	-1.3445061	0.09741551	0.25548667	0.962	1910	tags=31%, list=17%, signal=37%
ATACTGT,MIR-144	ATACTGT,MIR-144		107	-0.36232966	-1.3440571	0.06431536	0.254508	0.962	1729	tags=28%, list=15%, signal=33%
YTAAYNGCT_UNKNOWN	YTAAYNGCT_UNKNOWN		77	-0.37378412	-1.343941	0.05479452	0.25290665	0.962	1577	tags=25%, list=14%, signal=29%
V$SP3_Q3	V$SP3_Q3		110	-0.3349706	-1.3436239	0.071428575	0.2517457	0.962	1664	tags=21%, list=15%, signal=24%
V$OCT1_05	V$OCT1_05		115	-0.37413865	-1.3424302	0.073076926	0.25221667	0.963	2064	tags=34%, list=18%, signal=41%
V$EVI1_05	V$EVI1_05		89	-0.38628846	-1.3418024	0.07968128	0.25164923	0.963	1364	tags=25%, list=12%, signal=28%
V$DBP_Q6	V$DBP_Q6		120	-0.33528677	-1.3410064	0.03285421	0.2513315	0.963	1645	tags=25%, list=15%, signal=29%
V$HNF3_Q6	V$HNF3_Q6		95	-0.37465096	-1.3393064	0.055776894	0.25269255	0.963	2256	tags=37%, list=20%, signal=46%
CTTTAAR_UNKNOWN	CTTTAAR_UNKNOWN		445	-0.30811286	-1.3372707	0.02918288	0.25441894	0.963	1857	tags=22%, list=17%, signal=26%
V$NF1_Q6	V$NF1_Q6		141	-0.35569265	-1.3366306	0.053149607	0.25389895	0.963	1797	tags=26%, list=16%, signal=31%
V$RORA1_01	V$RORA1_01		136	-0.33962026	-1.3364074	0.06138614	0.25256997	0.963	1416	tags=22%, list=13%, signal=25%
TACAATC,MIR-508	TACAATC,MIR-508		34	-0.38130015	-1.3335915	0.096837945	0.25592005	0.963	1405	tags=18%, list=13%, signal=20%
V$AFP1_Q6	V$AFP1_Q6		119	-0.37382403	-1.3328595	0.071428575	0.25562176	0.965	1477	tags=23%, list=13%, signal=26%
V$STAT5A_03	V$STAT5A_03		122	-0.36958775	-1.3327161	0.09126984	0.25427935	0.965	1927	tags=28%, list=17%, signal=33%
YATGNWAAT_V$OCT_C	YATGNWAAT_V$OCT_C		174	-0.35813528	-1.3320957	0.0665362	0.25368538	0.965	2190	tags=29%, list=20%, signal=35%
CTCCAAG,MIR-432	CTCCAAG,MIR-432		44	-0.3684559	-1.3311188	0.07707911	0.25368845	0.965	3044	tags=41%, list=27%, signal=56%
ACAGGGT,MIR-10A,MIR-10B	ACAGGGT,MIR-10A,MIR-10B		64	-0.35044572	-1.3299261	0.08070866	0.25389755	0.967	2840	tags=38%, list=25%, signal=50%
V$E47_02	V$E47_02		113	-0.37282127	-1.3295244	0.08747515	0.2530145	0.967	1085	tags=20%, list=10%, signal=22%
V$TAL1BETAE47_01	V$TAL1BETAE47_01		118	-0.36592498	-1.3289858	0.08383234	0.25232604	0.967	2252	tags=27%, list=20%, signal=34%
AACATTC,MIR-409-3P	AACATTC,MIR-409-3P		63	-0.3759803	-1.3279687	0.09698276	0.25249755	0.968	1295	tags=17%, list=12%, signal=20%
V$CREB_Q2_01	V$CREB_Q2_01		101	-0.31032863	-1.3267581	0.05154639	0.25315893	0.969	1107	tags=16%, list=10%, signal=17%
TCTAGAG,MIR-517	TCTAGAG,MIR-517		29	-0.41814747	-1.326167	0.116541356	0.25246698	0.969	1544	tags=24%, list=14%, signal=28%
GTCNYYATGR_UNKNOWN	GTCNYYATGR_UNKNOWN		36	-0.35472772	-1.3261328	0.07	0.25099555	0.969	2019	tags=28%, list=18%, signal=34%
V$CEBPGAMMA_Q6	V$CEBPGAMMA_Q6		119	-0.31413588	-1.323998	0.040567953	0.25295785	0.97	1736	tags=25%, list=16%, signal=30%
GGGGCCC,MIR-296	GGGGCCC,MIR-296		37	-0.39145645	-1.3213347	0.16091955	0.25657576	0.972	2755	tags=30%, list=25%, signal=39%
V$ZIC2_01	V$ZIC2_01		124	-0.32967398	-1.319877	0.07581967	0.2574549	0.973	2648	tags=31%, list=24%, signal=41%
TGASTMAGC_V$NFE2_01	TGASTMAGC_V$NFE2_01		106	-0.34627494	-1.3185496	0.103238866	0.25831655	0.973	1546	tags=23%, list=14%, signal=26%
GTGTTGA,MIR-505	GTGTTGA,MIR-505		53	-0.37021282	-1.3125812	0.111788616	0.26682678	0.975	2798	tags=40%, list=25%, signal=53%
TGTTTGY_V$HNF3_Q6	TGTTTGY_V$HNF3_Q6		356	-0.31894326	-1.3115127	0.044444446	0.26733848	0.977	1924	tags=26%, list=17%, signal=30%
AGCYRWTTC_UNKNOWN	AGCYRWTTC_UNKNOWN		56	-0.4185897	-1.311438	0.10638298	0.26600805	0.977	1690	tags=29%, list=15%, signal=33%
V$GATA_C	V$GATA_C		137	-0.37257183	-1.3093364	0.08946322	0.2682867	0.977	2006	tags=29%, list=18%, signal=35%
AAAYWAACM_V$HFH4_01	AAAYWAACM_V$HFH4_01		125	-0.343521	-1.30891	0.06626506	0.26762238	0.977	2113	tags=27%, list=19%, signal=33%
V$CEBP_Q2	V$CEBP_Q2		112	-0.35270506	-1.3082156	0.11632653	0.26724586	0.977	1878	tags=29%, list=17%, signal=34%
V$HNF1_01	V$HNF1_01		129	-0.3914656	-1.3065784	0.09055877	0.2682659	0.977	1728	tags=27%, list=15%, signal=32%
V$HFH3_01	V$HFH3_01		88	-0.34833118	-1.3062602	0.07926829	0.2673026	0.977	1344	tags=24%, list=12%, signal=27%
V$T3R_Q6	V$T3R_Q6		117	-0.3310795	-1.3054657	0.079457365	0.26725316	0.977	1030	tags=14%, list=9%, signal=15%
V$HNF1_C	V$HNF1_C		120	-0.40216705	-1.3050871	0.12007874	0.26637667	0.977	1986	tags=27%, list=18%, signal=32%
V$WHN_B	V$WHN_B		121	-0.3153328	-1.3042175	0.09411765	0.26637667	0.977	2129	tags=24%, list=19%, signal=29%
V$TATA_C	V$TATA_C		165	-0.36495522	-1.3030785	0.09784736	0.26682976	0.977	2084	tags=27%, list=19%, signal=33%
V$NMYC_01	V$NMYC_01		129	-0.2958947	-1.2997725	0.06909789	0.27091593	0.977	1461	tags=19%, list=13%, signal=21%
V$OCT1_Q6	V$OCT1_Q6		124	-0.3606693	-1.299744	0.083333336	0.2695216	0.977	2075	tags=34%, list=19%, signal=41%
V$TST1_01	V$TST1_01		133	-0.3658894	-1.2993551	0.09437751	0.26877278	0.977	2507	tags=34%, list=22%, signal=43%
V$NFAT_Q6	V$NFAT_Q6		125	-0.34315678	-1.2968221	0.12175649	0.27142933	0.978	2006	tags=28%, list=18%, signal=34%
V$E12_Q6	V$E12_Q6		118	-0.3497668	-1.2968149	0.06827309	0.2699941	0.978	2200	tags=31%, list=20%, signal=39%
V$ICSBP_Q6	V$ICSBP_Q6		119	-0.3478794	-1.2955257	0.11198428	0.27096212	0.979	1138	tags=18%, list=10%, signal=20%
V$MYCMAX_02	V$MYCMAX_02		117	-0.33586422	-1.2933635	0.124304265	0.27323803	0.979	1426	tags=23%, list=13%, signal=26%
V$FOXO1_02	V$FOXO1_02		113	-0.33055097	-1.2926381	0.072289154	0.2730385	0.979	2165	tags=36%, list=19%, signal=45%
V$COUP_01	V$COUP_01		135	-0.3203061	-1.2924846	0.084	0.27185124	0.979	1682	tags=24%, list=15%, signal=28%
V$MEIS1_01	V$MEIS1_01		117	-0.31420106	-1.2921338	0.08921162	0.27104643	0.979	1409	tags=21%, list=13%, signal=24%
V$AREB6_01	V$AREB6_01		127	-0.3279214	-1.2920327	0.06464647	0.26985848	0.979	1594	tags=20%, list=14%, signal=24%
V$OCT1_07	V$OCT1_07		68	-0.36745778	-1.291902	0.08396947	0.26870343	0.979	1562	tags=25%, list=14%, signal=29%
V$CDC5_01	V$CDC5_01		137	-0.31662413	-1.2916516	0.064257026	0.26780513	0.979	1421	tags=22%, list=13%, signal=25%
V$MYB_Q6	V$MYB_Q6		116	-0.34284905	-1.2907621	0.11545988	0.26795083	0.98	2006	tags=28%, list=18%, signal=34%
V$FREAC3_01	V$FREAC3_01		121	-0.34936613	-1.2901926	0.06916996	0.2675953	0.981	1350	tags=22%, list=12%, signal=25%
V$CIZ_01	V$CIZ_01		104	-0.33741438	-1.2876363	0.11046512	0.27067232	0.982	2659	tags=36%, list=24%, signal=46%
V$ATF_B	V$ATF_B		93	-0.33043122	-1.2855116	0.08080808	0.27293175	0.982	2219	tags=31%, list=20%, signal=39%
V$DR3_Q4	V$DR3_Q4		67	-0.3366739	-1.2812607	0.09090909	0.27886048	0.982	2110	tags=30%, list=19%, signal=37%
V$CREBP1CJUN_01	V$CREBP1CJUN_01		119	-0.3054787	-1.2785186	0.08588957	0.28208736	0.983	1954	tags=25%, list=17%, signal=30%
CAGNYGKNAAA_UNKNOWN	CAGNYGKNAAA_UNKNOWN		37	-0.3868117	-1.2784469	0.12701613	0.28080967	0.983	2194	tags=35%, list=20%, signal=44%
ATCATGA,MIR-433	ATCATGA,MIR-433		55	-0.32517502	-1.2760625	0.1440501	0.2835929	0.983	1417	tags=16%, list=13%, signal=19%
CATRRAGC_UNKNOWN	CATRRAGC_UNKNOWN		58	-0.36823946	-1.2757765	0.11683168	0.2827449	0.983	2507	tags=36%, list=22%, signal=46%
V$LYF1_01	V$LYF1_01		128	-0.31804398	-1.2729216	0.069815196	0.2865613	0.983	1477	tags=21%, list=13%, signal=24%
V$HFH8_01	V$HFH8_01		108	-0.32579458	-1.2721553	0.053497944	0.2863712	0.984	1805	tags=28%, list=16%, signal=33%
V$HLF_01	V$HLF_01		113	-0.3368679	-1.2686116	0.12653062	0.29103017	0.984	1924	tags=27%, list=17%, signal=32%
V$COMP1_01	V$COMP1_01		64	-0.36888623	-1.2681324	0.0952381	0.2903069	0.984	1477	tags=23%, list=13%, signal=27%
V$MYOD_Q6	V$MYOD_Q6		113	-0.3498807	-1.2679615	0.125	0.289222	0.984	2376	tags=38%, list=21%, signal=48%
WGTTNNNNNAAA_UNKNOWN	WGTTNNNNNAAA_UNKNOWN		263	-0.29474962	-1.2679116	0.078	0.28792226	0.984	1682	tags=23%, list=15%, signal=27%
GTTATAT,MIR-410	GTTATAT,MIR-410		48	-0.39949262	-1.2672595	0.18393235	0.28766617	0.984	1649	tags=27%, list=15%, signal=32%
V$HNF4ALPHA_Q6	V$HNF4ALPHA_Q6		131	-0.32856154	-1.264388	0.1259542	0.2911692	0.986	1469	tags=21%, list=13%, signal=23%
V$GATA6_01	V$GATA6_01		138	-0.36956698	-1.2642107	0.09580839	0.29019478	0.986	1798	tags=28%, list=16%, signal=33%
TGGNNNNNNKCCAR_UNKNOWN	TGGNNNNNNKCCAR_UNKNOWN		208	-0.3384247	-1.2638725	0.08979592	0.28937462	0.986	1809	tags=25%, list=16%, signal=29%
CTGYNNCTYTAA_UNKNOWN	CTGYNNCTYTAA_UNKNOWN		37	-0.40522823	-1.2625002	0.11904762	0.2903077	0.986	1428	tags=27%, list=13%, signal=31%
V$RP58_01	V$RP58_01		115	-0.35717902	-1.2622161	0.13226452	0.28943616	0.986	1704	tags=28%, list=15%, signal=32%
V$GATA1_02	V$GATA1_02		123	-0.35693	-1.261723	0.09657948	0.28902352	0.987	1743	tags=26%, list=16%, signal=30%
V$NKX62_Q2	V$NKX62_Q2		108	-0.3401663	-1.2611363	0.10700389	0.2886574	0.987	1477	tags=24%, list=13%, signal=27%
V$SRF_01	V$SRF_01		37	-0.4213509	-1.2609135	0.21765913	0.28774598	0.987	2244	tags=32%, list=20%, signal=40%
V$AP4_Q6_01	V$AP4_Q6_01		126	-0.34858572	-1.2584033	0.14229248	0.29061726	0.989	1448	tags=23%, list=13%, signal=26%
V$CREBP1_Q2	V$CREBP1_Q2		118	-0.31007805	-1.2547245	0.125	0.29601413	0.989	1954	tags=25%, list=17%, signal=30%
CTGCAGY_UNKNOWN	CTGCAGY_UNKNOWN		369	-0.30269316	-1.2537248	0.12403101	0.29650268	0.989	1515	tags=20%, list=14%, signal=22%
V$OCT1_Q5_01	V$OCT1_Q5_01		122	-0.34604064	-1.2530047	0.108829565	0.29645404	0.989	2709	tags=36%, list=24%, signal=47%
V$OCT1_06	V$OCT1_06		128	-0.33565494	-1.252269	0.12055336	0.29650974	0.989	2156	tags=31%, list=19%, signal=38%
TTANTCA_UNKNOWN	TTANTCA_UNKNOWN		429	-0.30437657	-1.2502286	0.08183633	0.29902846	0.99	1813	tags=23%, list=16%, signal=26%
V$CP2_01	V$CP2_01		132	-0.32355565	-1.2500122	0.13480885	0.2981748	0.99	1784	tags=23%, list=16%, signal=27%
V$CRX_Q4	V$CRX_Q4		118	-0.33834168	-1.2486832	0.1456693	0.29925343	0.99	1569	tags=23%, list=14%, signal=26%
V$PAX4_01	V$PAX4_01		135	-0.27314863	-1.2476687	0.10700389	0.2997701	0.99	990	tags=13%, list=9%, signal=14%
V$ERR1_Q2	V$ERR1_Q2		124	-0.31075814	-1.2461077	0.1574642	0.3012935	0.99	2201	tags=28%, list=20%, signal=35%
V$FOXJ2_02	V$FOXJ2_02		101	-0.33844772	-1.246103	0.10714286	0.29998353	0.99	2044	tags=28%, list=18%, signal=34%
V$IK1_01	V$IK1_01		139	-0.3096691	-1.2438704	0.10282258	0.30267102	0.99	2085	tags=26%, list=19%, signal=31%
ATGTAGC,MIR-221,MIR-222	ATGTAGC,MIR-221,MIR-222		56	-0.370095	-1.2432874	0.19387755	0.30237833	0.99	1664	tags=27%, list=15%, signal=31%
V$P300_01	V$P300_01		130	-0.2951883	-1.2431945	0.10331384	0.30124405	0.99	1507	tags=19%, list=13%, signal=22%
CCAGGGG,MIR-331	CCAGGGG,MIR-331		49	-0.3374975	-1.2426696	0.18410853	0.30099162	0.99	1428	tags=20%, list=13%, signal=23%
TCTGGAC,MIR-198	TCTGGAC,MIR-198		39	-0.33471644	-1.24245	0.120162934	0.3001045	0.99	1712	tags=21%, list=15%, signal=24%
CTCAGGG,MIR-125B,MIR-125A	CTCAGGG,MIR-125B,MIR-125A		177	-0.25435168	-1.2421522	0.088477366	0.29938853	0.99	1723	tags=17%, list=15%, signal=20%
V$PITX2_Q2	V$PITX2_Q2		119	-0.3183742	-1.2402942	0.111801244	0.3013685	0.99	2301	tags=30%, list=21%, signal=38%
V$CREB_Q3	V$CREB_Q3		115	-0.27202538	-1.2385428	0.112426035	0.30339044	0.99	1838	tags=22%, list=16%, signal=26%
TGACCTTG_V$SF1_Q6	TGACCTTG_V$SF1_Q6		122	-0.2884767	-1.2375791	0.1557377	0.30374557	0.99	2476	tags=31%, list=22%, signal=40%
TTTNNANAGCYR_UNKNOWN	TTTNNANAGCYR_UNKNOWN		55	-0.37082127	-1.236455	0.13654618	0.304427	0.99	1649	tags=24%, list=15%, signal=28%
V$ER_Q6_02	V$ER_Q6_02		130	-0.2896129	-1.2361377	0.08151093	0.30373374	0.99	2014	tags=25%, list=18%, signal=31%
RYTAAWNNNTGAY_UNKNOWN	RYTAAWNNNTGAY_UNKNOWN		37	-0.40869302	-1.233302	0.17175573	0.30758977	0.99	1030	tags=22%, list=9%, signal=24%
TTGCACT,MIR-130A,MIR-301,MIR-130B	TTGCACT,MIR-130A,MIR-301,MIR-130B		179	-0.27777782	-1.2308567	0.14075631	0.31083485	0.99	2487	tags=28%, list=22%, signal=36%
V$S8_01	V$S8_01		120	-0.33505788	-1.2291752	0.14531548	0.31251094	0.99	1691	tags=24%, list=15%, signal=28%
YRTCANNRCGC_UNKNOWN	YRTCANNRCGC_UNKNOWN		35	-0.3380428	-1.2279655	0.1783567	0.31320012	0.99	1021	tags=14%, list=9%, signal=16%
CAGGGTC,MIR-504	CAGGGTC,MIR-504		44	-0.3331023	-1.2277594	0.17357002	0.31230772	0.99	1154	tags=16%, list=10%, signal=18%
V$CDPCR3_01	V$CDPCR3_01		26	-0.4578284	-1.2263684	0.2128514	0.31356335	0.99	2050	tags=38%, list=18%, signal=47%
TAAYNRNNTCC_UNKNOWN	TAAYNRNNTCC_UNKNOWN		78	-0.36649993	-1.22345	0.17058824	0.31764585	0.99	1736	tags=28%, list=16%, signal=33%
GCCNNNWTAAR_UNKNOWN	GCCNNNWTAAR_UNKNOWN		68	-0.3539877	-1.2219765	0.17943548	0.31902567	0.99	2110	tags=31%, list=19%, signal=38%
V$STAT_01	V$STAT_01		133	-0.29910797	-1.221957	0.102970295	0.3177673	0.99	1397	tags=19%, list=12%, signal=21%
V$AREB6_04	V$AREB6_04		116	-0.32675013	-1.2194695	0.14770459	0.32126155	0.99	1154	tags=19%, list=10%, signal=21%
AAAYRNCTG_UNKNOWN	AAAYRNCTG_UNKNOWN		182	-0.3074962	-1.2184685	0.13414635	0.32178614	0.99	2256	tags=28%, list=20%, signal=35%
V$HMGIY_Q6	V$HMGIY_Q6		117	-0.32499108	-1.2183244	0.11984283	0.32077897	0.99	1798	tags=23%, list=16%, signal=27%
CTAGGAA,MIR-384	CTAGGAA,MIR-384		31	-0.38278517	-1.2181693	0.22178988	0.31980273	0.99	1866	tags=23%, list=17%, signal=27%
V$LEF1_Q2	V$LEF1_Q2		104	-0.30558658	-1.2180055	0.13958333	0.3189019	0.99	1028	tags=13%, list=9%, signal=15%
GGTGTGT,MIR-329	GGTGTGT,MIR-329		44	-0.33327836	-1.2177355	0.18087319	0.31815863	0.99	2219	tags=20%, list=20%, signal=25%
V$CREB_Q4_01	V$CREB_Q4_01		103	-0.28384712	-1.2160558	0.14663951	0.31961206	0.99	1091	tags=15%, list=10%, signal=16%
V$ATF3_Q6	V$ATF3_Q6		117	-0.2828083	-1.2144741	0.12840466	0.32154155	0.992	1515	tags=19%, list=14%, signal=22%
TGCACTG,MIR-148A,MIR-152,MIR-148B	TGCACTG,MIR-148A,MIR-152,MIR-148B		125	-0.29199386	-1.2135637	0.14522822	0.32185355	0.992	1633	tags=19%, list=15%, signal=22%
RYTGCNNRGNAAC_V$MIF1_01	RYTGCNNRGNAAC_V$MIF1_01		33	-0.35711312	-1.2107064	0.20309478	0.32595563	0.992	656	tags=18%, list=6%, signal=19%
TGACAGNY_V$MEIS1_01	TGACAGNY_V$MEIS1_01		378	-0.2631497	-1.2103611	0.10123967	0.32529375	0.992	1950	tags=23%, list=17%, signal=27%
V$E47_01	V$E47_01		133	-0.30880213	-1.2090993	0.17063493	0.32646433	0.992	2156	tags=26%, list=19%, signal=31%
ATACCTC,MIR-202	ATACCTC,MIR-202		88	-0.31328827	-1.2070639	0.16938776	0.329012	0.992	1539	tags=20%, list=14%, signal=24%
TGCTGAY_UNKNOWN	TGCTGAY_UNKNOWN		259	-0.2732414	-1.2064971	0.13562752	0.32897317	0.992	1428	tags=19%, list=13%, signal=22%
V$NKX25_01	V$NKX25_01		71	-0.32444018	-1.2041517	0.16033755	0.33225903	0.993	2145	tags=28%, list=19%, signal=35%
GGCNRNWCTTYS_UNKNOWN	GGCNRNWCTTYS_UNKNOWN		39	-0.32238722	-1.2001793	0.24756335	0.3385477	0.993	1767	tags=21%, list=16%, signal=24%
WGGAATGY_V$TEF1_Q6	WGGAATGY_V$TEF1_Q6		173	-0.3071264	-1.2001402	0.17206478	0.33738995	0.993	1798	tags=27%, list=16%, signal=31%
V$AP1FJ_Q2	V$AP1FJ_Q2		145	-0.31046912	-1.1985705	0.16427104	0.33898136	0.993	1787	tags=26%, list=16%, signal=30%
V$CEBPB_02	V$CEBPB_02		137	-0.29650447	-1.1975749	0.13267326	0.33949375	0.993	1924	tags=28%, list=17%, signal=33%
V$SP1_01	V$SP1_01		126	-0.28453106	-1.197439	0.1845238	0.33853567	0.993	1784	tags=22%, list=16%, signal=26%
RAAGNYNNCTTY_UNKNOWN	RAAGNYNNCTTY_UNKNOWN		71	-0.3451622	-1.1967509	0.18984963	0.33849216	0.993	2110	tags=27%, list=19%, signal=33%
V$AP1_01	V$AP1_01		147	-0.30231383	-1.1964699	0.16730769	0.33781374	0.993	1828	tags=22%, list=16%, signal=26%
V$YY1_01	V$YY1_01		127	-0.26644516	-1.1957893	0.18541667	0.33791044	0.993	2132	tags=21%, list=19%, signal=26%
TCTGATC,MIR-383	TCTGATC,MIR-383		20	-0.37143102	-1.1939869	0.20486815	0.34005845	0.993	698	tags=15%, list=6%, signal=16%
V$OCT_C	V$OCT_C		129	-0.3160551	-1.1909864	0.15655577	0.34425122	0.993	2512	tags=33%, list=22%, signal=41%
V$PPARA_01	V$PPARA_01		21	-0.42847064	-1.1903708	0.24539877	0.3441695	0.993	994	tags=24%, list=9%, signal=26%
V$SMAD3_Q6	V$SMAD3_Q6		104	-0.3219036	-1.1891296	0.20152092	0.34520692	0.994	1367	tags=20%, list=12%, signal=23%
V$GCM_Q2	V$GCM_Q2		111	-0.30953395	-1.189022	0.22072937	0.34418395	0.994	2299	tags=29%, list=21%, signal=36%
V$USF_Q6_01	V$USF_Q6_01		103	-0.27653074	-1.1888345	0.20194174	0.34330052	0.994	1350	tags=17%, list=12%, signal=20%
V$SREBP1_02	V$SREBP1_02		47	-0.3476239	-1.18823	0.22727273	0.3431845	0.994	2201	tags=28%, list=20%, signal=34%
V$HMX1_01	V$HMX1_01		20	-0.4163283	-1.1880465	0.27011493	0.34232467	0.994	1185	tags=20%, list=11%, signal=22%
V$HFH4_01	V$HFH4_01		91	-0.33702412	-1.1869583	0.15247525	0.34313378	0.994	1586	tags=27%, list=14%, signal=32%
CAGGTCC,MIR-492	CAGGTCC,MIR-492		28	-0.36346295	-1.1867055	0.24796748	0.34248447	0.994	1631	tags=18%, list=15%, signal=21%
V$NFKB_C	V$NFKB_C		136	-0.29948568	-1.1862942	0.21584159	0.34207958	0.994	1431	tags=18%, list=13%, signal=20%
AAANWWTGC_UNKNOWN	AAANWWTGC_UNKNOWN		104	-0.33192933	-1.185781	0.20328543	0.3418368	0.994	2092	tags=31%, list=19%, signal=37%
V$MYCMAX_03	V$MYCMAX_03		116	-0.27853802	-1.1856765	0.1910569	0.34082273	0.994	2904	tags=34%, list=26%, signal=46%
V$SF1_Q6	V$SF1_Q6		127	-0.28163245	-1.1855754	0.20833333	0.33982933	0.994	2476	tags=31%, list=22%, signal=40%
GTGCCTT,MIR-506	GTGCCTT,MIR-506		359	-0.25523847	-1.185555	0.18774703	0.3386761	0.994	1641	tags=18%, list=15%, signal=20%
STTTCRNTTT_V$IRF_Q6	STTTCRNTTT_V$IRF_Q6		92	-0.34028107	-1.1846917	0.2238193	0.3390063	0.994	1682	tags=24%, list=15%, signal=28%
TTTGCAG,MIR-518A-2	TTTGCAG,MIR-518A-2		98	-0.3039345	-1.1844523	0.20703934	0.33834782	0.994	1295	tags=13%, list=12%, signal=15%
V$PR_Q2	V$PR_Q2		117	-0.2927797	-1.1817567	0.16452992	0.34218895	0.994	1598	tags=21%, list=14%, signal=25%
V$PAX5_01	V$PAX5_01		73	-0.3061195	-1.1813334	0.17819707	0.34177774	0.994	1927	tags=22%, list=17%, signal=26%
V$E2F1_Q3_01	V$E2F1_Q3_01		123	-0.26825064	-1.1812166	0.15631263	0.34084964	0.994	1347	tags=17%, list=12%, signal=19%
V$BACH1_01	V$BACH1_01		142	-0.31370965	-1.1800615	0.21611002	0.3419232	0.994	2487	tags=30%, list=22%, signal=38%
V$ISRE_01	V$ISRE_01		109	-0.31348696	-1.1794581	0.17979798	0.34181404	0.994	1648	tags=25%, list=15%, signal=29%
CAGTATT,MIR-200B,MIR-200C,MIR-429	CAGTATT,MIR-200B,MIR-200C,MIR-429		243	-0.30288872	-1.179385	0.21181263	0.34078783	0.994	1649	tags=20%, list=15%, signal=23%
V$CDP_01	V$CDP_01		37	-0.4201906	-1.1787448	0.22543353	0.34092918	0.994	1864	tags=32%, list=17%, signal=39%
RACTNNRTTTNC_UNKNOWN	RACTNNRTTTNC_UNKNOWN		58	-0.32978117	-1.1778911	0.222	0.3413589	0.995	1093	tags=17%, list=10%, signal=19%
ACATTCC,MIR-1,MIR-206	ACATTCC,MIR-1,MIR-206		140	-0.27831092	-1.1778072	0.20696722	0.34033406	0.995	1041	tags=14%, list=9%, signal=15%
V$FXR_Q3	V$FXR_Q3		48	-0.34806064	-1.1771952	0.19767442	0.34048048	0.995	2481	tags=35%, list=22%, signal=45%
V$MYC_Q2	V$MYC_Q2		97	-0.2850303	-1.1746566	0.21235521	0.34390345	0.996	2736	tags=31%, list=24%, signal=41%
TGANNYRGCA_V$TCF11MAFG_01	TGANNYRGCA_V$TCF11MAFG_01		146	-0.28604412	-1.1721152	0.21280992	0.3477149	0.996	2138	tags=22%, list=19%, signal=27%
YGACNNYACAR_UNKNOWN	YGACNNYACAR_UNKNOWN		44	-0.37387645	-1.1696438	0.27613413	0.35108063	0.996	2186	tags=27%, list=20%, signal=34%
V$SOX9_B1	V$SOX9_B1		114	-0.31129646	-1.1693921	0.21714285	0.3504144	0.996	1349	tags=21%, list=12%, signal=24%
V$PTF1BETA_Q6	V$PTF1BETA_Q6		115	-0.2847259	-1.1677591	0.21138212	0.3521224	0.996	1878	tags=22%, list=17%, signal=26%
V$CREB_01	V$CREB_01		121	-0.282436	-1.1677042	0.19517103	0.35110703	0.996	1954	tags=25%, list=17%, signal=30%
SMTTTTGT_UNKNOWN	SMTTTTGT_UNKNOWN		196	-0.26073137	-1.1665746	0.14531548	0.3521771	0.996	1479	tags=19%, list=13%, signal=22%
CAATGCA,MIR-33	CAATGCA,MIR-33		55	-0.31380475	-1.1665332	0.19688109	0.3511399	0.996	1335	tags=22%, list=12%, signal=25%
V$GATA1_05	V$GATA1_05		134	-0.32266384	-1.1662385	0.20523138	0.35047358	0.996	2301	tags=32%, list=21%, signal=40%
V$HSF_Q6	V$HSF_Q6		96	-0.30395472	-1.1661278	0.21301775	0.34952894	0.996	2121	tags=25%, list=19%, signal=31%
V$SRY_02	V$SRY_02		121	-0.3024914	-1.1656617	0.18962076	0.3492285	0.996	1500	tags=22%, list=13%, signal=25%
V$PBX1_01	V$PBX1_01		121	-0.30283803	-1.1640682	0.19111969	0.35095328	0.996	1162	tags=17%, list=10%, signal=19%
V$POU6F1_01	V$POU6F1_01		117	-0.33393443	-1.1637145	0.21611002	0.35041797	0.997	1562	tags=26%, list=14%, signal=29%
V$FREAC2_01	V$FREAC2_01		126	-0.27770045	-1.1632719	0.16255145	0.34999627	0.997	2054	tags=29%, list=18%, signal=36%
V$HNF3B_01	V$HNF3B_01		103	-0.30419517	-1.1628758	0.16221374	0.3495531	0.997	1670	tags=23%, list=15%, signal=27%
GTTTGTT,MIR-495	GTTTGTT,MIR-495		116	-0.28835884	-1.1622745	0.20454545	0.34955844	0.997	1668	tags=22%, list=15%, signal=26%
V$PEA3_Q6	V$PEA3_Q6		117	-0.30307043	-1.1584419	0.2358871	0.35550073	0.998	1343	tags=18%, list=12%, signal=20%
V$TEF1_Q6	V$TEF1_Q6		110	-0.30414137	-1.1583892	0.2389937	0.35447708	0.998	1245	tags=18%, list=11%, signal=20%
V$AHR_Q5	V$AHR_Q5		105	-0.2618565	-1.157475	0.19578947	0.35517213	0.998	1134	tags=11%, list=10%, signal=13%
TCTGATA,MIR-361	TCTGATA,MIR-361		47	-0.35415867	-1.1571717	0.24782608	0.35466197	0.998	1800	tags=23%, list=16%, signal=28%
SYATTGTG_UNKNOWN	SYATTGTG_UNKNOWN		100	-0.28603786	-1.1553046	0.21747573	0.3569666	0.998	1834	tags=20%, list=16%, signal=24%
V$PR_01	V$PR_01		68	-0.32593617	-1.1541157	0.20792079	0.3579038	0.998	1657	tags=24%, list=15%, signal=27%
V$AREB6_03	V$AREB6_03		111	-0.2817863	-1.1537335	0.19642857	0.35750738	0.998	2145	tags=27%, list=19%, signal=33%
V$CEBPA_01	V$CEBPA_01		119	-0.2955903	-1.1527076	0.23715416	0.35830754	0.998	2167	tags=28%, list=19%, signal=34%
YCATTAA_UNKNOWN	YCATTAA_UNKNOWN		277	-0.2877294	-1.1521579	0.2	0.35828072	0.998	1708	tags=22%, list=15%, signal=26%
ATGCTGG,MIR-338	ATGCTGG,MIR-338		47	-0.2949482	-1.1520098	0.2556701	0.35741827	0.998	720	tags=11%, list=6%, signal=11%
ATAAGCT,MIR-21	ATAAGCT,MIR-21		69	-0.31672585	-1.1516119	0.24180327	0.35698816	0.998	1797	tags=26%, list=16%, signal=31%
V$ER_Q6	V$ER_Q6		140	-0.30349866	-1.1512038	0.2033195	0.35665172	0.998	2200	tags=26%, list=20%, signal=32%
GGARNTKYCCA_UNKNOWN	GGARNTKYCCA_UNKNOWN		36	-0.3502541	-1.1511427	0.24615385	0.35569417	0.998	2114	tags=28%, list=19%, signal=34%
TGTYNNNNNRGCARM_UNKNOWN	TGTYNNNNNRGCARM_UNKNOWN		27	-0.35627663	-1.1501067	0.26104417	0.35655272	0.998	663	tags=19%, list=6%, signal=20%
V$EVI1_03	V$EVI1_03		29	-0.37579617	-1.1498802	0.2509434	0.35591117	0.998	2252	tags=34%, list=20%, signal=43%
V$MYOGENIN_Q6	V$MYOGENIN_Q6		112	-0.3126261	-1.1493084	0.2430279	0.35590327	0.998	2145	tags=31%, list=19%, signal=38%
V$EVI1_02	V$EVI1_02		63	-0.31133756	-1.1489625	0.2303263	0.35549	0.998	2252	tags=27%, list=20%, signal=34%
V$OCT_Q6	V$OCT_Q6		119	-0.3079454	-1.1489334	0.21400778	0.3544681	0.998	2709	tags=35%, list=24%, signal=46%
ATGTTTC,MIR-494	ATGTTTC,MIR-494		79	-0.2864256	-1.1486789	0.23434344	0.3538607	0.998	1682	tags=20%, list=15%, signal=24%
V$LFA1_Q6	V$LFA1_Q6		123	-0.28881297	-1.1484709	0.23984526	0.3531597	0.998	2005	tags=22%, list=18%, signal=26%
YYCATTCAWW_UNKNOWN	YYCATTCAWW_UNKNOWN		91	-0.3068252	-1.1470599	0.23298968	0.35478973	0.998	2219	tags=27%, list=20%, signal=34%
V$FXR_IR1_Q6	V$FXR_IR1_Q6		61	-0.30954373	-1.1383455	0.24584104	0.36894807	0.998	1350	tags=16%, list=12%, signal=19%
V$HEN1_01	V$HEN1_01		92	-0.30573973	-1.1375221	0.2549801	0.3694081	0.998	2196	tags=26%, list=20%, signal=32%
V$OCT1_B	V$OCT1_B		125	-0.31508112	-1.1366897	0.25443786	0.3697924	0.998	2709	tags=37%, list=24%, signal=48%
RYCACNNRNNRNCAG_UNKNOWN	RYCACNNRNNRNCAG_UNKNOWN		34	-0.33921078	-1.1331341	0.29980275	0.37537766	0.998	2826	tags=41%, list=25%, signal=55%
ARGGGTTAA_UNKNOWN	ARGGGTTAA_UNKNOWN		69	-0.2958803	-1.1329575	0.2430279	0.37459174	0.998	2129	tags=30%, list=19%, signal=37%
TGTTTAC,MIR-30A-5P,MIR-30C,MIR-30D,MIR-30B,MIR-30E-5P	TGTTTAC,MIR-30A-5P,MIR-30C,MIR-30D,MIR-30B,MIR-30E-5P		295	-0.25797716	-1.1326596	0.2195122	0.37402812	0.998	1729	tags=18%, list=15%, signal=21%
CCANNAGRKGGC_UNKNOWN	CCANNAGRKGGC_UNKNOWN		55	-0.34085426	-1.1316549	0.2701613	0.37490916	0.998	2215	tags=31%, list=20%, signal=38%
V$TTF1_Q6	V$TTF1_Q6		126	-0.27852756	-1.1315496	0.23540856	0.37397748	0.998	1236	tags=16%, list=11%, signal=18%
V$TCF11MAFG_01	V$TCF11MAFG_01		103	-0.26194343	-1.1312512	0.23408625	0.3734443	0.998	2415	tags=23%, list=22%, signal=29%
AGGGCAG,MIR-18A	AGGGCAG,MIR-18A		62	-0.30476138	-1.1310967	0.25048545	0.37259287	0.998	1295	tags=18%, list=12%, signal=20%
AGTCAGC,MIR-345	AGTCAGC,MIR-345		27	-0.34505823	-1.1294531	0.32780084	0.3747467	0.999	2822	tags=41%, list=25%, signal=54%
V$HIF1_Q3	V$HIF1_Q3		116	-0.2854158	-1.1294494	0.26806083	0.3736785	0.999	1360	tags=16%, list=12%, signal=18%
V$USF_Q6	V$USF_Q6		119	-0.24965963	-1.1293396	0.22834645	0.37279272	0.999	862	tags=11%, list=8%, signal=12%
V$EFC_Q6	V$EFC_Q6		126	-0.29510236	-1.1277457	0.26853707	0.3745021	0.999	1372	tags=17%, list=12%, signal=20%
TAATTA_V$CHX10_01	TAATTA_V$CHX10_01		364	-0.27027768	-1.1255202	0.20736434	0.37754428	0.999	2074	tags=26%, list=19%, signal=30%
V$VDR_Q6	V$VDR_Q6		125	-0.279669	-1.1249555	0.2769231	0.3775322	0.999	2030	tags=21%, list=18%, signal=25%
V$ELF1_Q6	V$ELF1_Q6		110	-0.29083222	-1.1208185	0.27701375	0.38418308	0.999	2497	tags=28%, list=22%, signal=36%
TCANNTGAY_V$SREBP1_01	TCANNTGAY_V$SREBP1_01		246	-0.22953361	-1.1204623	0.19517103	0.38370043	0.999	1251	tags=12%, list=11%, signal=13%
V$AP4_01	V$AP4_01		133	-0.27871698	-1.1153204	0.2661448	0.39212787	0.999	1984	tags=24%, list=18%, signal=29%
V$OCT1_01	V$OCT1_01		125	-0.27921262	-1.1140223	0.2662835	0.39332676	0.999	2190	tags=26%, list=20%, signal=32%
V$AP2_Q6_01	V$AP2_Q6_01		124	-0.2731749	-1.1136501	0.2976939	0.39291233	0.999	1648	tags=19%, list=15%, signal=22%
CCCNNGGGAR_V$OLF1_01	CCCNNGGGAR_V$OLF1_01		153	-0.2802133	-1.1112438	0.26574802	0.39630038	0.999	2030	tags=25%, list=18%, signal=31%
V$ARNT_02	V$ARNT_02		115	-0.25334358	-1.1084245	0.27875245	0.4003074	0.999	1760	tags=18%, list=16%, signal=21%
V$HNF6_Q6	V$HNF6_Q6		110	-0.3176034	-1.1078871	0.2893701	0.40017062	0.999	1704	tags=24%, list=15%, signal=28%
CAGGTA_V$AREB6_01	CAGGTA_V$AREB6_01		362	-0.2604294	-1.1064305	0.23505977	0.40190765	0.999	1401	tags=16%, list=13%, signal=17%
V$MZF1_02	V$MZF1_02		110	-0.2493107	-1.1063987	0.27911276	0.40087697	0.999	1056	tags=11%, list=9%, signal=12%
V$TEF_Q6	V$TEF_Q6		111	-0.28518987	-1.1042111	0.2624521	0.4040631	0.999	1098	tags=15%, list=10%, signal=17%
TAGAACC,MIR-182	TAGAACC,MIR-182		18	-0.39093614	-1.1035335	0.34055117	0.4042537	0.999	2006	tags=33%, list=18%, signal=41%
V$P53_02	V$P53_02		112	-0.2690139	-1.1030471	0.2821577	0.40409875	0.999	1431	tags=19%, list=13%, signal=21%
V$HNF3ALPHA_Q6	V$HNF3ALPHA_Q6		105	-0.2885746	-1.0998161	0.27447218	0.4090832	1	2184	tags=29%, list=20%, signal=35%
ATTCTTT,MIR-186	ATTCTTT,MIR-186		128	-0.28296882	-1.0998155	0.3305955	0.40797156	1	3129	tags=35%, list=28%, signal=48%
TGCTGCT,MIR-15A,MIR-16,MIR-15B,MIR-195,MIR-424,MIR-497	TGCTGCT,MIR-15A,MIR-16,MIR-15B,MIR-195,MIR-424,MIR-497		295	-0.23196112	-1.0974847	0.25	0.4112578	1	1850	tags=18%, list=17%, signal=21%
V$PIT1_Q6	V$PIT1_Q6		110	-0.30353424	-1.0959969	0.29601517	0.4128371	1	1350	tags=22%, list=12%, signal=25%
V$AP1_Q2	V$AP1_Q2		142	-0.2881486	-1.0953758	0.26968503	0.4130171	1	1691	tags=22%, list=15%, signal=25%
CTTGTAT,MIR-381	CTTGTAT,MIR-381		96	-0.29868004	-1.0952791	0.32845187	0.41205296	1	1295	tags=16%, list=12%, signal=18%
ACACTGG,MIR-199A,MIR-199B	ACACTGG,MIR-199A,MIR-199B		80	-0.3000446	-1.09467	0.34475374	0.4122017	1	1700	tags=20%, list=15%, signal=23%
V$DR4_Q2	V$DR4_Q2		118	-0.26234865	-1.0936793	0.27027026	0.4130113	1	1141	tags=15%, list=10%, signal=17%
V$AP2ALPHA_01	V$AP2ALPHA_01		113	-0.26655352	-1.0916971	0.304	0.4157643	1	2463	tags=27%, list=22%, signal=34%
YTAATTAA_V$LHX3_01	YTAATTAA_V$LHX3_01		88	-0.29397625	-1.0911988	0.28599605	0.4155457	1	1691	tags=25%, list=15%, signal=29%
V$HAND1E47_01	V$HAND1E47_01		127	-0.2941179	-1.0910764	0.31477928	0.4146821	1	1364	tags=17%, list=12%, signal=20%
V$AP1_C	V$AP1_C		157	-0.28194976	-1.0885623	0.3064833	0.41857192	1	1562	tags=17%, list=14%, signal=20%
V$ETS2_B	V$ETS2_B		144	-0.2900062	-1.0874097	0.336714	0.41971377	1	890	tags=14%, list=8%, signal=15%
YGCGYRCGC_UNKNOWN	YGCGYRCGC_UNKNOWN		139	-0.22637282	-1.0861495	0.30785123	0.4211313	1	1439	tags=15%, list=13%, signal=17%
V$HNF4_DR1_Q3	V$HNF4_DR1_Q3		139	-0.2592483	-1.0858314	0.27431905	0.4207011	1	1594	tags=18%, list=14%, signal=21%
V$MEIS1AHOXA9_01	V$MEIS1AHOXA9_01		55	-0.3181994	-1.0846056	0.30228138	0.42183912	1	1384	tags=27%, list=12%, signal=31%
ACAWYAAAG_UNKNOWN	ACAWYAAAG_UNKNOWN		47	-0.31728232	-1.0803097	0.3365949	0.42942643	1	1274	tags=17%, list=11%, signal=19%
V$SP1_Q2_01	V$SP1_Q2_01		122	-0.2509192	-1.0784988	0.32135728	0.43224046	1	3115	tags=37%, list=28%, signal=51%
V$AP1_Q4	V$AP1_Q4		137	-0.2803809	-1.0747981	0.3444227	0.43827918	1	1787	tags=25%, list=16%, signal=29%
V$GATA1_01	V$GATA1_01		127	-0.24767837	-1.0725139	0.2965235	0.44179916	1	1477	tags=18%, list=13%, signal=21%
V$FOXO4_01	V$FOXO4_01		108	-0.261051	-1.0722437	0.30237153	0.44116172	1	2054	tags=28%, list=18%, signal=34%
V$STAT_Q6	V$STAT_Q6		133	-0.24527954	-1.0709718	0.2930328	0.44252336	1	1397	tags=16%, list=12%, signal=18%
V$FREAC4_01	V$FREAC4_01		77	-0.30440488	-1.0702429	0.31440163	0.44283345	1	1099	tags=16%, list=10%, signal=17%
ACCAATC,MIR-509	ACCAATC,MIR-509		19	-0.3766229	-1.0699967	0.3806706	0.44219434	1	639	tags=16%, list=6%, signal=17%
V$AP1_Q2_01	V$AP1_Q2_01		141	-0.26666945	-1.0698988	0.31746033	0.44127506	1	1954	tags=21%, list=17%, signal=25%
V$MAZR_01	V$MAZR_01		109	-0.2579859	-1.0697429	0.34570312	0.44041842	1	1569	tags=15%, list=14%, signal=17%
V$CACCCBINDINGFACTOR_Q6	V$CACCCBINDINGFACTOR_Q6		146	-0.25543612	-1.0688571	0.3339806	0.44099677	1	1434	tags=17%, list=13%, signal=19%
V$ZF5_B	V$ZF5_B		117	-0.24553497	-1.0685477	0.34319526	0.44048128	1	2872	tags=32%, list=26%, signal=43%
V$SREBP1_Q6	V$SREBP1_Q6		129	-0.27951506	-1.0685124	0.33333334	0.43942314	1	1898	tags=22%, list=17%, signal=26%
V$TITF1_Q3	V$TITF1_Q3		118	-0.2645586	-1.0658787	0.3398058	0.4435694	1	1834	tags=20%, list=16%, signal=24%
V$NFKAPPAB65_01	V$NFKAPPAB65_01		123	-0.26690698	-1.0657856	0.34879032	0.44262984	1	1477	tags=18%, list=13%, signal=20%
V$BACH2_01	V$BACH2_01		140	-0.2609862	-1.065649	0.3265306	0.44180572	1	1014	tags=14%, list=9%, signal=15%
V$E4BP4_01	V$E4BP4_01		94	-0.26839244	-1.0648041	0.33939394	0.44222125	1	1528	tags=19%, list=14%, signal=22%
CACGTG_V$MYC_Q2	CACGTG_V$MYC_Q2		482	-0.21250543	-1.0633582	0.30268198	0.44404143	1	2736	tags=27%, list=24%, signal=34%
YKACATTT_UNKNOWN	YKACATTT_UNKNOWN		121	-0.24284743	-1.0621234	0.31528047	0.4454368	1	1054	tags=12%, list=9%, signal=14%
V$NCX_01	V$NCX_01		79	-0.31956112	-1.0604432	0.35892513	0.44784272	1	2945	tags=35%, list=26%, signal=48%
V$RREB1_01	V$RREB1_01		101	-0.24532686	-1.0597831	0.33870968	0.44795734	1	1668	tags=17%, list=15%, signal=20%
V$CART1_01	V$CART1_01		97	-0.27970278	-1.0588143	0.34468937	0.4487239	1	1068	tags=16%, list=10%, signal=18%
V$OCT1_04	V$OCT1_04		122	-0.27044654	-1.0586472	0.33739838	0.4479639	1	1364	tags=19%, list=12%, signal=21%
V$CEBP_01	V$CEBP_01		120	-0.28015435	-1.0582919	0.33	0.44753087	1	1494	tags=17%, list=13%, signal=19%
V$NKX25_02	V$NKX25_02		115	-0.30440247	-1.0576262	0.35629922	0.4477831	1	2042	tags=26%, list=18%, signal=32%
V$MAZ_Q6	V$MAZ_Q6		95	-0.26044628	-1.0566303	0.3694779	0.44861025	1	1028	tags=11%, list=9%, signal=11%
V$SRY_01	V$SRY_01		94	-0.27179238	-1.0536195	0.37301588	0.45362413	1	1657	tags=22%, list=15%, signal=26%
V$NERF_Q2	V$NERF_Q2		125	-0.2852856	-1.0521533	0.3709369	0.45534018	1	1933	tags=24%, list=17%, signal=29%
AAAGGAT,MIR-501	AAAGGAT,MIR-501		72	-0.2461553	-1.0502605	0.34615386	0.4579518	1	2235	tags=22%, list=20%, signal=28%
V$NFKAPPAB_01	V$NFKAPPAB_01		125	-0.29176387	-1.0466819	0.388	0.46424395	1	1371	tags=19%, list=12%, signal=22%
RACCACAR_V$AML_Q6	RACCACAR_V$AML_Q6		138	-0.26786187	-1.0453777	0.37911025	0.4657691	1	2030	tags=25%, list=18%, signal=31%
CCACACA,MIR-147	CCACACA,MIR-147		36	-0.28063104	-1.0436753	0.41379312	0.4682703	1	2740	tags=33%, list=24%, signal=44%
V$STAT1_03	V$STAT1_03		116	-0.23100448	-1.043004	0.35573122	0.4684459	1	1085	tags=12%, list=10%, signal=13%
RNGTGGGC_UNKNOWN	RNGTGGGC_UNKNOWN		375	-0.2270294	-1.0425338	0.34469697	0.46819845	1	1950	tags=20%, list=17%, signal=23%
V$NRF2_Q4	V$NRF2_Q4		132	-0.2536155	-1.0417432	0.4032258	0.46868762	1	2373	tags=27%, list=21%, signal=34%
RTTTNNNYTGGM_UNKNOWN	RTTTNNNYTGGM_UNKNOWN		84	-0.2873796	-1.0415564	0.39508507	0.46787262	1	1480	tags=24%, list=13%, signal=27%
V$BRN2_01	V$BRN2_01		114	-0.26675498	-1.0411272	0.37270877	0.46768734	1	2635	tags=36%, list=24%, signal=47%
V$HEN1_02	V$HEN1_02		86	-0.25076962	-1.0407885	0.38506877	0.46725094	1	2196	tags=24%, list=20%, signal=30%
TTCYRGAA_UNKNOWN	TTCYRGAA_UNKNOWN		144	-0.25944224	-1.040524	0.366	0.46664262	1	2550	tags=29%, list=23%, signal=37%
V$CREL_01	V$CREL_01		136	-0.2644982	-1.0402521	0.38036808	0.46605152	1	2370	tags=29%, list=21%, signal=36%
ACACTCC,MIR-122A	ACACTCC,MIR-122A		43	-0.2811359	-1.0400229	0.37119675	0.4653775	1	2399	tags=26%, list=21%, signal=32%
V$E4F1_Q6	V$E4F1_Q6		131	-0.23216908	-1.0382206	0.38866398	0.4680341	1	2404	tags=21%, list=21%, signal=27%
CAGTGTT,MIR-141,MIR-200A	CAGTGTT,MIR-141,MIR-200A		160	-0.23890404	-1.0338509	0.3814433	0.47596818	1	1475	tags=16%, list=13%, signal=18%
TGCCTTA,MIR-124A	TGCCTTA,MIR-124A		285	-0.22480054	-1.0338438	0.39375	0.474858	1	1968	tags=20%, list=18%, signal=23%
V$MIF1_01	V$MIF1_01		75	-0.24885699	-1.0324936	0.40128756	0.4764639	1	1496	tags=17%, list=13%, signal=20%
V$CDPCR1_01	V$CDPCR1_01		59	-0.27887794	-1.030572	0.3838384	0.47937214	1	2006	tags=27%, list=18%, signal=33%
V$PXR_Q2	V$PXR_Q2		122	-0.24745771	-1.0288041	0.39029127	0.48181757	1	1439	tags=16%, list=13%, signal=19%
V$PPARA_02	V$PPARA_02		61	-0.28559524	-1.0270414	0.4257028	0.48433688	1	2110	tags=23%, list=19%, signal=28%
GTACAGG,MIR-486	GTACAGG,MIR-486		33	-0.30058476	-1.026608	0.40567952	0.48400941	1	1668	tags=24%, list=15%, signal=28%
V$CACBINDINGPROTEIN_Q6	V$CACBINDINGPROTEIN_Q6		106	-0.26357386	-1.023509	0.41821945	0.48917738	1	1668	tags=18%, list=15%, signal=21%
TTCCGTT,MIR-191	TTCCGTT,MIR-191		18	-0.3678438	-1.0234421	0.402863	0.4881536	1	1308	tags=28%, list=12%, signal=31%
CCCNNNNNNAAGWT_UNKNOWN	CCCNNNNNNAAGWT_UNKNOWN		53	-0.2686678	-1.0217421	0.4052953	0.49073327	1	1063	tags=15%, list=9%, signal=17%
V$IRF_Q6	V$IRF_Q6		115	-0.28919807	-1.020581	0.436	0.49189004	1	2054	tags=26%, list=18%, signal=32%
V$NFKB_Q6_01	V$NFKB_Q6_01		113	-0.2809818	-1.0179627	0.43141153	0.4961302	1	1477	tags=19%, list=13%, signal=22%
KMCATNNWGGA_UNKNOWN	KMCATNNWGGA_UNKNOWN		35	-0.3004278	-1.0178841	0.4336842	0.49518144	1	1445	tags=20%, list=13%, signal=23%
RYAAAKNNNNNNTTGW_UNKNOWN	RYAAAKNNNNNNTTGW_UNKNOWN		44	-0.3158119	-1.0131619	0.4375	0.50432926	1	1174	tags=25%, list=10%, signal=28%
V$GATA4_Q3	V$GATA4_Q3		113	-0.24512456	-1.0131425	0.42178217	0.50321513	1	1649	tags=19%, list=15%, signal=22%
ACTTTAT,MIR-142-5P	ACTTTAT,MIR-142-5P		150	-0.23533992	-1.0118804	0.43313372	0.5046984	1	2830	tags=31%, list=25%, signal=40%
V$IRF1_Q6	V$IRF1_Q6		130	-0.25912753	-1.0110278	0.43822393	0.5052741	1	2126	tags=24%, list=19%, signal=29%
V$AML_Q6	V$AML_Q6		135	-0.26142904	-1.007344	0.43700787	0.51207256	1	2012	tags=25%, list=18%, signal=30%
ATGTTAA,MIR-302C	ATGTTAA,MIR-302C		126	-0.2602102	-1.0054104	0.4222689	0.5150303	1	1428	tags=16%, list=13%, signal=18%
V$PAX6_01	V$PAX6_01		50	-0.28742686	-1.0003121	0.46303502	0.52482444	1	1426	tags=18%, list=13%, signal=21%
TCCCCAC,MIR-491	TCCCCAC,MIR-491		31	-0.32306433	-0.9995897	0.44642857	0.52541655	1	1401	tags=23%, list=13%, signal=26%
V$MSX1_01	V$MSX1_01		98	-0.28386506	-0.9993341	0.46183953	0.5248506	1	2213	tags=30%, list=20%, signal=37%
V$HIF1_Q5	V$HIF1_Q5		121	-0.24562305	-0.99861264	0.4990099	0.52502924	1	1360	tags=16%, list=12%, signal=18%
V$SOX5_01	V$SOX5_01		113	-0.26128194	-0.9979822	0.43145162	0.52519166	1	1562	tags=21%, list=14%, signal=24%
V$MYOD_Q6_01	V$MYOD_Q6_01		104	-0.27377555	-0.9973257	0.44311377	0.5255745	1	2173	tags=25%, list=19%, signal=31%
V$MYB_Q3	V$MYB_Q3		111	-0.25164318	-0.99730396	0.46492985	0.5244668	1	1773	tags=21%, list=16%, signal=24%
YWATTWNNRGCT_UNKNOWN	YWATTWNNRGCT_UNKNOWN		32	-0.3351308	-0.9936376	0.4562118	0.53145117	1	985	tags=19%, list=9%, signal=20%
CTGTTAC,MIR-194	CTGTTAC,MIR-194		48	-0.28401712	-0.99349785	0.48412699	0.5305798	1	1668	tags=25%, list=15%, signal=29%
GAGCCTG,MIR-484	GAGCCTG,MIR-484		52	-0.25555038	-0.98983	0.48765433	0.5372993	1	1802	tags=23%, list=16%, signal=27%
V$ALPHACP1_01	V$ALPHACP1_01		127	-0.23726204	-0.9870661	0.451417	0.54223007	1	2042	tags=24%, list=18%, signal=30%
TAATAAT,MIR-126	TAATAAT,MIR-126		103	-0.23398395	-0.98533946	0.48228347	0.54497445	1	2482	tags=23%, list=22%, signal=30%
V$PAX4_03	V$PAX4_03		133	-0.23285969	-0.98483914	0.47140038	0.54490703	1	2901	tags=31%, list=26%, signal=41%
V$FOXD3_01	V$FOXD3_01		107	-0.26098344	-0.9841463	0.5020161	0.5451333	1	1388	tags=23%, list=12%, signal=26%
V$GR_Q6_01	V$GR_Q6_01		129	-0.25401133	-0.9821659	0.45318353	0.5480959	1	2172	tags=26%, list=19%, signal=31%
GTTAAAG,MIR-302B	GTTAAAG,MIR-302B		38	-0.2816304	-0.9815362	0.49382716	0.54820013	1	2826	tags=32%, list=25%, signal=42%
V$IRF1_01	V$IRF1_01		122	-0.2765463	-0.98003876	0.47357723	0.5503002	1	1682	tags=19%, list=15%, signal=22%
MYAATNNNNNNNGGC_UNKNOWN	MYAATNNNNNNNGGC_UNKNOWN		56	-0.2538724	-0.97405314	0.52030945	0.56220824	1	500	tags=9%, list=4%, signal=9%
V$STAT5A_04	V$STAT5A_04		99	-0.2673013	-0.97376966	0.5019763	0.5615816	1	2290	tags=26%, list=20%, signal=33%
GGGNRMNNYCAT_UNKNOWN	GGGNRMNNYCAT_UNKNOWN		47	-0.2569914	-0.97281176	0.4898374	0.5625556	1	1247	tags=17%, list=11%, signal=19%
V$MYB_Q5_01	V$MYB_Q5_01		116	-0.25854433	-0.972088	0.53162056	0.56283814	1	1388	tags=18%, list=12%, signal=20%
V$LXR_DR4_Q3	V$LXR_DR4_Q3		46	-0.25929025	-0.96950996	0.50509167	0.56724834	1	2659	tags=35%, list=24%, signal=45%
RGTTAMWNATT_V$HNF1_01	RGTTAMWNATT_V$HNF1_01		43	-0.33669272	-0.969088	0.5269461	0.5669597	1	1885	tags=26%, list=17%, signal=31%
V$IK3_01	V$IK3_01		112	-0.24544086	-0.9684057	0.5436508	0.56720144	1	1463	tags=14%, list=13%, signal=16%
GGAMTNNNNNTCCY_UNKNOWN	GGAMTNNNNNTCCY_UNKNOWN		55	-0.23189934	-0.968385	0.51252407	0.5660155	1	1838	tags=20%, list=16%, signal=24%
TGCGCANK_UNKNOWN	TGCGCANK_UNKNOWN		250	-0.19997041	-0.9658553	0.48140496	0.57041764	1	1328	tags=12%, list=12%, signal=14%
V$LMO2COM_01	V$LMO2COM_01		128	-0.23983936	-0.9653852	0.5322896	0.5702258	1	2200	tags=24%, list=20%, signal=30%
V$IRF7_01	V$IRF7_01		120	-0.2348304	-0.9634265	0.53515625	0.57370657	1	2030	tags=20%, list=18%, signal=24%
TAGCTTT,MIR-9	TAGCTTT,MIR-9		127	-0.24748388	-0.96080625	0.48637316	0.578128	1	2822	tags=28%, list=25%, signal=36%
V$PAX2_02	V$PAX2_02		122	-0.25285587	-0.95841044	0.5041494	0.58223647	1	1562	tags=21%, list=14%, signal=24%
V$FOXM1_01	V$FOXM1_01		120	-0.24862	-0.95639044	0.5390782	0.5855612	1	2933	tags=33%, list=26%, signal=44%
GTGCCAT,MIR-183	GTGCCAT,MIR-183		100	-0.25834125	-0.9529155	0.5080645	0.59210443	1	1383	tags=16%, list=12%, signal=18%
V$DR1_Q3	V$DR1_Q3		125	-0.2365799	-0.95034087	0.56626505	0.5964669	1	1770	tags=22%, list=16%, signal=25%
V$CDPCR3HD_01	V$CDPCR3HD_01		112	-0.24808161	-0.9499324	0.552	0.595867	1	1787	tags=21%, list=16%, signal=25%
GACTGTT,MIR-212,MIR-132	GACTGTT,MIR-212,MIR-132		78	-0.25476283	-0.9498525	0.51417005	0.59484226	1	1613	tags=17%, list=14%, signal=19%
V$SMAD4_Q6	V$SMAD4_Q6		112	-0.22906952	-0.949454	0.54414785	0.5944548	1	1439	tags=19%, list=13%, signal=21%
V$PPARG_01	V$PPARG_01		21	-0.29210597	-0.94828993	0.51937985	0.59593993	1	1770	tags=24%, list=16%, signal=28%
GGCAGTG,MIR-324-3P	GGCAGTG,MIR-324-3P		48	-0.2643347	-0.94765157	0.5078125	0.5959821	1	1213	tags=13%, list=11%, signal=14%
GACAATC,MIR-219	GACAATC,MIR-219		74	-0.24249344	-0.9412724	0.5297741	0.609344	1	1700	tags=19%, list=15%, signal=22%
V$AP2_Q3	V$AP2_Q3		130	-0.21337911	-0.9406187	0.53488374	0.609588	1	2513	tags=25%, list=22%, signal=31%
ACAWNRNSRCGG_UNKNOWN	ACAWNRNSRCGG_UNKNOWN		41	-0.22784927	-0.93648267	0.5315682	0.61773545	1	482	tags=7%, list=4%, signal=8%
AAGCACT,MIR-520F	AAGCACT,MIR-520F		102	-0.2307214	-0.93569773	0.56494844	0.61834747	1	1890	tags=19%, list=17%, signal=22%
TGAATGT,MIR-181A,MIR-181B,MIR-181C,MIR-181D	TGAATGT,MIR-181A,MIR-181B,MIR-181C,MIR-181D		216	-0.21919578	-0.93454635	0.557652	0.6196339	1	1649	tags=16%, list=15%, signal=18%
AAGCACA,MIR-218	AAGCACA,MIR-218		166	-0.20903185	-0.9341087	0.58455116	0.6193721	1	2362	tags=20%, list=21%, signal=26%
GTGGGTGK_UNKNOWN	GTGGGTGK_UNKNOWN		149	-0.23368393	-0.93339926	0.58097166	0.6197398	1	2310	tags=21%, list=21%, signal=27%
AGGGCCA,MIR-328	AGGGCCA,MIR-328		44	-0.24337703	-0.9313065	0.5913978	0.62329775	1	2807	tags=39%, list=25%, signal=51%
AATGTGA,MIR-23A,MIR-23B	AATGTGA,MIR-23A,MIR-23B		213	-0.2168079	-0.92977965	0.5983437	0.6255251	1	1427	tags=15%, list=13%, signal=17%
V$CREB_Q4	V$CREB_Q4		115	-0.21785747	-0.92941666	0.6087824	0.62502533	1	2529	tags=25%, list=23%, signal=32%
CCTGCTG,MIR-214	CCTGCTG,MIR-214		117	-0.22059362	-0.9267837	0.58506227	0.62999564	1	1529	tags=16%, list=14%, signal=19%
V$MYCMAX_B	V$MYCMAX_B		133	-0.20847145	-0.9267203	0.58565736	0.628893	1	2522	tags=22%, list=23%, signal=28%
V$COREBINDINGFACTOR_Q6	V$COREBINDINGFACTOR_Q6		138	-0.24549009	-0.92378974	0.58285713	0.6344188	1	2030	tags=25%, list=18%, signal=31%
V$ZIC1_01	V$ZIC1_01		124	-0.23575416	-0.9234372	0.58237547	0.63390726	1	2184	tags=22%, list=20%, signal=27%
CCAWNWWNNNGGC_UNKNOWN	CCAWNWWNNNGGC_UNKNOWN		32	-0.24201474	-0.92282873	0.58928573	0.63396823	1	1765	tags=16%, list=16%, signal=18%
AACTGGA,MIR-145	AACTGGA,MIR-145		117	-0.22415578	-0.91919345	0.58486706	0.6411309	1	2807	tags=30%, list=25%, signal=40%
TATCTGG,MIR-488	TATCTGG,MIR-488		32	-0.29651594	-0.918356	0.5702128	0.64165115	1	1138	tags=13%, list=10%, signal=14%
V$CEBP_Q3	V$CEBP_Q3		123	-0.23446637	-0.9170418	0.60248446	0.6434475	1	2201	tags=25%, list=20%, signal=31%
V$TFIII_Q6	V$TFIII_Q6		104	-0.23812053	-0.9152152	0.5813008	0.64625597	1	1878	tags=18%, list=17%, signal=22%
CYTAGCAAY_UNKNOWN	CYTAGCAAY_UNKNOWN		63	-0.21899565	-0.91404456	0.6131078	0.6477499	1	1496	tags=13%, list=13%, signal=15%
TNCATNTCCYR_UNKNOWN	TNCATNTCCYR_UNKNOWN		53	-0.23074712	-0.91289663	0.6008316	0.64920306	1	931	tags=9%, list=8%, signal=10%
AGTTCTC,MIR-146A,MIR-146B	AGTTCTC,MIR-146A,MIR-146B		27	-0.26964056	-0.9123661	0.59956235	0.6492008	1	2843	tags=26%, list=25%, signal=35%
GGCAGCT,MIR-22	GGCAGCT,MIR-22		107	-0.21135575	-0.9102917	0.6206226	0.6527079	1	1433	tags=14%, list=13%, signal=16%
V$MAF_Q6	V$MAF_Q6		144	-0.21547161	-0.9098966	0.659919	0.6521776	1	1765	tags=18%, list=16%, signal=21%
V$PAX2_01	V$PAX2_01		20	-0.27621382	-0.90798527	0.6264591	0.65500367	1	1857	tags=25%, list=17%, signal=30%
ACTACCT,MIR-196A,MIR-196B	ACTACCT,MIR-196A,MIR-196B		60	-0.24633244	-0.9054603	0.576699	0.6593471	1	2165	tags=22%, list=19%, signal=27%
V$EGR_Q6	V$EGR_Q6		134	-0.20390745	-0.9017518	0.63056093	0.6668686	1	2705	tags=25%, list=24%, signal=32%
TAATGTG,MIR-323	TAATGTG,MIR-323		78	-0.2339142	-0.8991126	0.5991984	0.6718631	1	2771	tags=28%, list=25%, signal=37%
AAGCCAT,MIR-135A,MIR-135B	AAGCCAT,MIR-135A,MIR-135B		166	-0.2143158	-0.89698875	0.62906724	0.67544687	1	1494	tags=16%, list=13%, signal=18%
CCTGTGA,MIR-513	CCTGTGA,MIR-513		63	-0.22013362	-0.89486706	0.71875	0.6788975	1	2593	tags=25%, list=23%, signal=33%
GTGCCAA,MIR-96	GTGCCAA,MIR-96		160	-0.20307158	-0.8931949	0.7028689	0.6812527	1	1670	tags=16%, list=15%, signal=18%
V$TCF1P_Q6	V$TCF1P_Q6		112	-0.2246459	-0.8924801	0.668008	0.6815678	1	1989	tags=24%, list=18%, signal=29%
AAGCAAT,MIR-137	AAGCAAT,MIR-137		94	-0.23241022	-0.8924277	0.6577869	0.6803491	1	1421	tags=16%, list=13%, signal=18%
V$EGR2_01	V$EGR2_01		85	-0.22080496	-0.8920111	0.6425926	0.6799427	1	1097	tags=14%, list=10%, signal=16%
V$CREB_Q2	V$CREB_Q2		124	-0.20200628	-0.8916216	0.6893004	0.6794508	1	1834	tags=18%, list=16%, signal=21%
V$OSF2_Q6	V$OSF2_Q6		134	-0.21213654	-0.8902424	0.70658684	0.6812928	1	1562	tags=16%, list=14%, signal=18%
V$NKX22_01	V$NKX22_01		79	-0.2368331	-0.886429	0.67913383	0.6887741	1	2145	tags=22%, list=19%, signal=26%
V$SP1_Q4_01	V$SP1_Q4_01		131	-0.19864549	-0.88428915	0.6877637	0.6923431	1	1768	tags=17%, list=16%, signal=20%
V$ZIC3_01	V$ZIC3_01		137	-0.22845048	-0.88415015	0.6633663	0.6913114	1	2138	tags=23%, list=19%, signal=28%
GCACTTT,MIR-17-5P,MIR-20A,MIR-106A,MIR-106B,MIR-20B,MIR-519D	GCACTTT,MIR-17-5P,MIR-20A,MIR-106A,MIR-106B,MIR-20B,MIR-519D		272	-0.19478384	-0.88256794	0.7053942	0.6936019	1	2402	tags=23%, list=21%, signal=29%
TGCACTT,MIR-519C,MIR-519B,MIR-519A	TGCACTT,MIR-519C,MIR-519B,MIR-519A		209	-0.20559667	-0.88105315	0.65189874	0.6955701	1	2585	tags=26%, list=23%, signal=34%
CTACCTC,LET-7A,LET-7B,LET-7C,LET-7D,LET-7E,LET-7F,MIR-98,LET-7G,LET-7I	CTACCTC,LET-7A,LET-7B,LET-7C,LET-7D,LET-7E,LET-7F,MIR-98,LET-7G,LET-7I		184	-0.18597545	-0.87914485	0.7455969	0.6986025	1	2504	tags=22%, list=22%, signal=28%
V$SP1_Q6	V$SP1_Q6		128	-0.20925225	-0.8782512	0.6177686	0.69932014	1	2120	tags=20%, list=19%, signal=24%
V$CREB_02	V$CREB_02		122	-0.2029483	-0.87781024	0.6726547	0.6990525	1	1476	tags=14%, list=13%, signal=16%
ATGTCAC,MIR-489	ATGTCAC,MIR-489		42	-0.24645048	-0.8777845	0.673428	0.69778347	1	1527	tags=17%, list=14%, signal=19%
ACTGCAG,MIR-17-3P	ACTGCAG,MIR-17-3P		51	-0.24389659	-0.8741668	0.61328125	0.70460016	1	2402	tags=22%, list=21%, signal=27%
V$PAX_Q6	V$PAX_Q6		128	-0.21745533	-0.8706148	0.71705425	0.71130073	1	2310	tags=24%, list=21%, signal=30%
GTATGAT,MIR-154,MIR-487	GTATGAT,MIR-154,MIR-487		36	-0.24494104	-0.8704909	0.6380753	0.7102646	1	763	tags=11%, list=7%, signal=12%
CAGCACT,MIR-512-3P	CAGCACT,MIR-512-3P		62	-0.22417869	-0.8697202	0.6586433	0.71063215	1	1554	tags=18%, list=14%, signal=20%
ATGCAGT,MIR-217	ATGCAGT,MIR-217		51	-0.26077965	-0.86820424	0.64842105	0.7127612	1	1372	tags=16%, list=12%, signal=18%
V$CHX10_01	V$CHX10_01		108	-0.24027376	-0.8668786	0.7051793	0.71438366	1	2436	tags=27%, list=22%, signal=34%
GCTNWTTGK_UNKNOWN	GCTNWTTGK_UNKNOWN		135	-0.22516343	-0.8666299	0.708	0.7136118	1	1565	tags=17%, list=14%, signal=20%
V$USF_C	V$USF_C		137	-0.18949693	-0.8645518	0.7475538	0.7168474	1	2366	tags=23%, list=21%, signal=28%
CTTTGCA,MIR-527	CTTTGCA,MIR-527		129	-0.20065956	-0.8609472	0.7331933	0.7238824	1	1934	tags=17%, list=17%, signal=20%
ATCTTGC,MIR-31	ATCTTGC,MIR-31		33	-0.26153266	-0.8601013	0.67617106	0.72457683	1	1148	tags=12%, list=10%, signal=13%
CACTGTG,MIR-128A,MIR-128B	CACTGTG,MIR-128A,MIR-128B		168	-0.18246044	-0.85446143	0.77254903	0.73561925	1	2740	tags=24%, list=24%, signal=32%
GAGACTG,MIR-452	GAGACTG,MIR-452		44	-0.21857297	-0.8540837	0.6939655	0.73509943	1	1431	tags=16%, list=13%, signal=18%
V$IRF2_01	V$IRF2_01		55	-0.25997534	-0.8470275	0.6832298	0.74982345	1	2184	tags=22%, list=20%, signal=27%
V$MAX_01	V$MAX_01		116	-0.20118657	-0.84506696	0.7035573	0.7527588	1	1538	tags=16%, list=14%, signal=18%
GCAAGAC,MIR-431	GCAAGAC,MIR-431		22	-0.2789939	-0.84296757	0.69758064	0.75624853	1	239	tags=9%, list=2%, signal=9%
GGGACCA,MIR-133A,MIR-133B	GGGACCA,MIR-133A,MIR-133B		101	-0.18343729	-0.8362318	0.76171875	0.769251	1	1511	tags=12%, list=13%, signal=14%
GTATTAT,MIR-369-3P	GTATTAT,MIR-369-3P		96	-0.2176167	-0.834178	0.6993737	0.7725326	1	1401	tags=15%, list=13%, signal=17%
TGGTGCT,MIR-29A,MIR-29B,MIR-29C	TGGTGCT,MIR-29A,MIR-29B,MIR-29C		251	-0.1936154	-0.8314301	0.78163266	0.7774038	1	2272	tags=21%, list=20%, signal=25%
GCGSCMNTTT_UNKNOWN	GCGSCMNTTT_UNKNOWN		30	-0.2558151	-0.8305402	0.66541356	0.77799416	1	1471	tags=17%, list=13%, signal=19%
GTGCAAT,MIR-25,MIR-32,MIR-92,MIR-363,MIR-367	GTGCAAT,MIR-25,MIR-32,MIR-92,MIR-363,MIR-367		159	-0.18732572	-0.8286801	0.82974136	0.7805135	1	1648	tags=15%, list=15%, signal=17%
V$CMYB_01	V$CMYB_01		119	-0.17662273	-0.82210946	0.8525641	0.7930813	1	2123	tags=18%, list=19%, signal=23%
V$AP1_Q4_01	V$AP1_Q4_01		145	-0.21306887	-0.819782	0.78340083	0.7967279	1	1641	tags=14%, list=15%, signal=17%
ACTGTGA,MIR-27A,MIR-27B	ACTGTGA,MIR-27A,MIR-27B		229	-0.18636586	-0.8187505	0.8644764	0.79746103	1	2362	tags=22%, list=21%, signal=27%
ATTACAT,MIR-380-3P	ATTACAT,MIR-380-3P		43	-0.2527239	-0.8185234	0.71165645	0.79654473	1	1405	tags=19%, list=13%, signal=21%
V$AML1_01	V$AML1_01		129	-0.210866	-0.8158822	0.82857144	0.8004939	1	1548	tags=16%, list=14%, signal=19%
V$AML1_Q6	V$AML1_Q6		129	-0.210866	-0.8158822	0.82857144	0.7990437	1	1548	tags=16%, list=14%, signal=19%
TTTGCAC,MIR-19A,MIR-19B	TTTGCAC,MIR-19A,MIR-19B		245	-0.17464738	-0.81154794	0.8459959	0.8067578	1	2471	tags=22%, list=22%, signal=27%
AAGTCCA,MIR-422B,MIR-422A	AAGTCCA,MIR-422B,MIR-422A		28	-0.23214945	-0.808632	0.75141245	0.8112786	1	1477	tags=14%, list=13%, signal=16%
V$GATA2_01	V$GATA2_01		59	-0.20868257	-0.8022852	0.8131417	0.822488	1	1809	tags=19%, list=16%, signal=22%
ATGTACA,MIR-493	ATGTACA,MIR-493		142	-0.19313616	-0.7973856	0.8272138	0.83062184	1	2030	tags=18%, list=18%, signal=22%
CACTGCC,MIR-34A,MIR-34C,MIR-449	CACTGCC,MIR-34A,MIR-34C,MIR-449		143	-0.1757046	-0.79626	0.87525564	0.8313137	1	2765	tags=28%, list=25%, signal=37%
V$NRSF_01	V$NRSF_01		52	-0.27552137	-0.7884	0.752495	0.8451624	1	2129	tags=25%, list=19%, signal=31%
GTGACGY_V$E4F1_Q6	GTGACGY_V$E4F1_Q6		316	-0.16856326	-0.7865166	0.8634538	0.8471178	1	2354	tags=20%, list=21%, signal=25%
V$MYOGNF1_01	V$MYOGNF1_01		20	-0.27976003	-0.7780601	0.7735471	0.8613636	1	1136	tags=20%, list=10%, signal=22%
AGCTCCT,MIR-28	AGCTCCT,MIR-28		40	-0.22387755	-0.7748835	0.794971	0.8656797	1	110	tags=5%, list=1%, signal=5%
V$MYCMAX_01	V$MYCMAX_01		121	-0.192399	-0.77440995	0.849711	0.86496794	1	1449	tags=12%, list=13%, signal=14%
CACTTTG,MIR-520G,MIR-520H	CACTTTG,MIR-520G,MIR-520H		118	-0.17650972	-0.7718182	0.90585774	0.86824405	1	2620	tags=24%, list=23%, signal=31%
ACTGCCT,MIR-34B	ACTGCCT,MIR-34B		111	-0.16717808	-0.77074194	0.91767067	0.8686108	1	2190	tags=18%, list=20%, signal=22%
TGAGATT,MIR-216	TGAGATT,MIR-216		56	-0.20505732	-0.77012014	0.7782427	0.8680345	1	3480	tags=34%, list=31%, signal=49%
V$NGFIC_01	V$NGFIC_01		113	-0.16224104	-0.76523614	0.9262948	0.8750755	1	2110	tags=17%, list=19%, signal=21%
V$ZF5_01	V$ZF5_01		123	-0.17494658	-0.76454943	0.9050505	0.8747024	1	1213	tags=9%, list=11%, signal=10%
ATATGCA,MIR-448	ATATGCA,MIR-448		105	-0.21074282	-0.75957453	0.85812354	0.881319	1	861	tags=10%, list=8%, signal=10%
TGTATGA,MIR-485-3P	TGTATGA,MIR-485-3P		75	-0.19902526	-0.75861263	0.87048835	0.8813479	1	1102	tags=11%, list=10%, signal=12%
V$FAC1_01	V$FAC1_01		106	-0.19107437	-0.75560105	0.91549295	0.88470906	1	1682	tags=16%, list=15%, signal=19%
GTACTGT,MIR-101	GTACTGT,MIR-101		130	-0.19466613	-0.7499074	0.9098532	0.8924427	1	1405	tags=15%, list=13%, signal=17%
V$PAX8_01	V$PAX8_01		15	-0.2574224	-0.7483013	0.8486708	0.89330983	1	890	tags=13%, list=8%, signal=14%
CAGNWMCNNNGAC_UNKNOWN	CAGNWMCNNNGAC_UNKNOWN		45	-0.26065966	-0.74823964	0.822	0.8918204	1	2194	tags=29%, list=20%, signal=36%
TTTGTAG,MIR-520D	TTTGTAG,MIR-520D		174	-0.17941137	-0.74414086	0.90756303	0.8962184	1	1368	tags=12%, list=12%, signal=14%
V$ETS1_B	V$ETS1_B		128	-0.19106443	-0.74406415	0.87007874	0.89477324	1	2175	tags=20%, list=19%, signal=24%
CATGTAA,MIR-496	CATGTAA,MIR-496		92	-0.20130415	-0.73867065	0.87238497	0.9010432	1	2581	tags=27%, list=23%, signal=35%
V$AP2GAMMA_01	V$AP2GAMMA_01		119	-0.1799553	-0.7331023	0.94931775	0.9073227	1	2463	tags=24%, list=22%, signal=30%
YGCANTGCR_UNKNOWN	YGCANTGCR_UNKNOWN		52	-0.17971544	-0.7264928	0.90082645	0.91458976	1	3625	tags=35%, list=32%, signal=51%
TGCTTTG,MIR-330	TGCTTTG,MIR-330		145	-0.17565265	-0.72252154	0.94926006	0.9177037	1	2847	tags=27%, list=25%, signal=36%
WCTCNATGGY_UNKNOWN	WCTCNATGGY_UNKNOWN		30	-0.20954925	-0.7152372	0.8560461	0.9249331	1	2264	tags=27%, list=20%, signal=33%
TTTTGAG,MIR-373	TTTTGAG,MIR-373		116	-0.17687185	-0.7142258	0.886076	0.9244875	1	2501	tags=24%, list=22%, signal=31%
AGCATTA,MIR-155	AGCATTA,MIR-155		72	-0.20122653	-0.7117637	0.8800813	0.9256379	1	1295	tags=11%, list=12%, signal=12%
CCAGGTT,MIR-490	CCAGGTT,MIR-490		27	-0.2107115	-0.7058948	0.9032258	0.9302458	1	861	tags=7%, list=8%, signal=8%
ACACTAC,MIR-142-3P	ACACTAC,MIR-142-3P		60	-0.20662208	-0.7043952	0.8397436	0.9301706	1	1150	tags=12%, list=10%, signal=13%
GGCNKCCATNK_UNKNOWN	GGCNKCCATNK_UNKNOWN		57	-0.17827633	-0.7000885	0.88065845	0.9329171	1	2801	tags=28%, list=25%, signal=37%
V$ETS_Q4	V$ETS_Q4		130	-0.17767218	-0.6875344	0.9032258	0.94347525	1	2278	tags=22%, list=20%, signal=27%
TCTCTCC,MIR-185	TCTCTCC,MIR-185		53	-0.17297728	-0.6799934	0.9628906	0.9484499	1	2513	tags=23%, list=22%, signal=29%
V$PAX3_B	V$PAX3_B		44	-0.18307039	-0.64926934	0.9612245	0.9685868	1	2186	tags=18%, list=20%, signal=23%
TTANWNANTGGM_UNKNOWN	TTANWNANTGGM_UNKNOWN		29	-0.1944975	-0.64596933	0.945591	0.9686731	1	2945	tags=34%, list=26%, signal=47%
GTAAACC,MIR-299-5P	GTAAACC,MIR-299-5P		31	-0.21072903	-0.63250214	0.8782051	0.97370225	1	937	tags=10%, list=8%, signal=11%
CAGTCAC,MIR-134	CAGTCAC,MIR-134		25	-0.17488588	-0.6172916	0.93970895	0.9783598	1	9245	tags=100%, list=83%, signal=572%
GCTTGAA,MIR-498	GCTTGAA,MIR-498		47	-0.13123432	-0.4847504	1	0.9981245	1	2900	tags=23%, list=26%, signal=31%
