# Supplementary material for: A genomic analysis of mouse models of breast cancer reveals molecular features of mouse models and relationships to human breast cancer
Source: Breast Cancer Res. 2014 Jun 5;16(3):R59. doi: 10.1186/bcr3672 (PMC4078930; doi:10.1186/bcr3672)
Supplement: Additional file 11 — GSEA for mouse models compared to all other models or to mammary gland development. Listed by model. [file bcr3672-S11.zip › AdditionalFile11/Met/Vs_normal_mammary/C3/Upregulated_in_MET_vs_normalMammary.txt]

NAME	GS<br> follow link to MSigDB	GS DETAILS	SIZE	ES	NES	NOM p-val	FDR q-val	FWER p-val	RANK AT MAX	LEADING EDGE
KTGGYRSGAA_UNKNOWN	KTGGYRSGAA_UNKNOWN	Details ...	42	0.5970745	1.7627017	0.016194332	0.27202576	0.29	2098	tags=52%, list=19%, signal=64%
RNCTGNYNRNCTGNY_UNKNOWN	RNCTGNYNRNCTGNY_UNKNOWN	Details ...	31	0.54856116	1.6126846	0.011257036	0.67072606	0.651	1232	tags=35%, list=11%, signal=40%
GCGNNANTTCC_UNKNOWN	GCGNNANTTCC_UNKNOWN	Details ...	63	0.41072798	1.5814941	0.016791046	0.59909284	0.705	3090	tags=37%, list=28%, signal=50%
V$E2F1DP1_01	V$E2F1DP1_01	Details ...	96	0.426792	1.5284097	0.046	0.7247118	0.806	1494	tags=30%, list=13%, signal=35%
V$E2F1DP2_01	V$E2F1DP2_01	Details ...	96	0.426792	1.5284097	0.046	0.57976943	0.806	1494	tags=30%, list=13%, signal=35%
V$E2F4DP2_01	V$E2F4DP2_01	Details ...	96	0.426792	1.5284097	0.046	0.48314115	0.806	1494	tags=30%, list=13%, signal=35%
V$E2F_02	V$E2F_02	Details ...	97	0.4245912	1.523591	0.047904193	0.43164974	0.812	1494	tags=30%, list=13%, signal=34%
V$E2F4DP1_01	V$E2F4DP1_01	Details ...	101	0.4243312	1.5164689	0.059304703	0.40110508	0.823	1494	tags=32%, list=13%, signal=36%
V$E2F_03	V$E2F_03	Details ...	115	0.42177242	1.4937304	0.07258064	0.43582496	0.858	2098	tags=34%, list=19%, signal=41%
V$E2F1_Q6	V$E2F1_Q6	Details ...	103	0.4188007	1.4906561	0.058	0.40277833	0.86	2418	tags=41%, list=22%, signal=52%
SGCGSSAAA_V$E2F1DP2_01	SGCGSSAAA_V$E2F1DP2_01	Details ...	75	0.43497285	1.4905043	0.078313254	0.36693752	0.86	2390	tags=41%, list=21%, signal=52%
V$E2F1DP1RB_01	V$E2F1DP1RB_01	Details ...	100	0.40281168	1.4698491	0.08677686	0.39947823	0.875	1341	tags=28%, list=12%, signal=32%
KCCGNSWTTT_UNKNOWN	KCCGNSWTTT_UNKNOWN	Details ...	48	0.4470141	1.4659989	0.08364312	0.38052362	0.878	4381	tags=58%, list=39%, signal=95%
V$E2F_Q4_01	V$E2F_Q4_01	Details ...	108	0.4117366	1.4648553	0.097087376	0.3565566	0.88	2418	tags=39%, list=22%, signal=49%
GTGGTGA,MIR-197	GTGGTGA,MIR-197	Details ...	34	0.41324365	1.463208	0.033333335	0.33709908	0.881	2099	tags=29%, list=19%, signal=36%
V$E2F_Q3_01	V$E2F_Q3_01	Details ...	106	0.39012077	1.460681	0.09108527	0.32209486	0.884	2995	tags=43%, list=27%, signal=59%
V$E2F1_Q3	V$E2F1_Q3	Details ...	105	0.3852878	1.4591035	0.0562249	0.30714384	0.886	1814	tags=33%, list=16%, signal=39%
V$E2F1_Q4_01	V$E2F1_Q4_01	Details ...	105	0.3993611	1.4573697	0.098	0.2943294	0.887	2995	tags=42%, list=27%, signal=57%
V$E2F_Q6	V$E2F_Q6	Details ...	101	0.40433002	1.457036	0.09146342	0.27955776	0.887	1341	tags=27%, list=12%, signal=30%
V$E2F_Q6_01	V$E2F_Q6_01	Details ...	110	0.406663	1.4481351	0.0877551	0.2861547	0.899	2418	tags=41%, list=22%, signal=52%
TTGCWCAAY_V$CEBPB_02	TTGCWCAAY_V$CEBPB_02	Details ...	36	0.42536646	1.4478314	0.020183487	0.27320257	0.899	893	tags=25%, list=8%, signal=27%
V$E2F_Q4	V$E2F_Q4	Details ...	102	0.4027226	1.4467239	0.10121457	0.26287463	0.899	1341	tags=26%, list=12%, signal=30%
V$EGR3_01	V$EGR3_01	Details ...	34	0.39645413	1.4422748	0.055666003	0.26142886	0.904	2184	tags=29%, list=20%, signal=36%
V$E2F_01	V$E2F_01	Details ...	36	0.41503757	1.4391339	0.07007576	0.25654292	0.904	1982	tags=33%, list=18%, signal=40%
V$E2F1_Q6_01	V$E2F1_Q6_01	Details ...	112	0.39076293	1.4350896	0.08829175	0.25389463	0.905	2418	tags=38%, list=22%, signal=48%
WYAAANNRNNNGCG_UNKNOWN	WYAAANNRNNNGCG_UNKNOWN	Details ...	25	0.4403695	1.4120442	0.070564516	0.28883517	0.924	532	tags=20%, list=5%, signal=21%
V$E2F_Q3	V$E2F_Q3	Details ...	107	0.3495715	1.3524445	0.14228457	0.42104158	0.958	1854	tags=29%, list=17%, signal=34%
ACCTGTTG_UNKNOWN	ACCTGTTG_UNKNOWN	Details ...	72	0.3548169	1.3516178	0.065868266	0.40819156	0.958	2447	tags=36%, list=22%, signal=46%
CGGAARNGGCNG_UNKNOWN	CGGAARNGGCNG_UNKNOWN	Details ...	25	0.42252767	1.3457001	0.1502783	0.40997097	0.96	2435	tags=40%, list=22%, signal=51%
CAGCAGG,MIR-370	CAGCAGG,MIR-370	Details ...	74	0.34950957	1.3389626	0.057361376	0.41413602	0.962	2354	tags=30%, list=21%, signal=37%
CACCAGC,MIR-138	CACCAGC,MIR-138	Details ...	103	0.32803714	1.338224	0.091603056	0.40252006	0.962	2629	tags=35%, list=23%, signal=45%
CCATCCA,MIR-432	CCATCCA,MIR-432	Details ...	32	0.4026008	1.3381122	0.10018553	0.39014265	0.962	2604	tags=41%, list=23%, signal=53%
V$ATF6_01	V$ATF6_01	Details ...	63	0.3412102	1.3071226	0.08576998	0.46250364	0.972	2044	tags=29%, list=18%, signal=35%
GTTGNYNNRGNAAC_UNKNOWN	GTTGNYNNRGNAAC_UNKNOWN	Details ...	44	0.36945227	1.2995727	0.16205534	0.47148484	0.975	3281	tags=45%, list=29%, signal=64%
AACWWCAANK_UNKNOWN	AACWWCAANK_UNKNOWN	Details ...	70	0.34380597	1.2921644	0.084812626	0.47981748	0.976	1222	tags=23%, list=11%, signal=25%
TCCCRNNRTGC_UNKNOWN	TCCCRNNRTGC_UNKNOWN	Details ...	80	0.3360006	1.2915219	0.19267823	0.46829134	0.976	2082	tags=28%, list=19%, signal=34%
MCAATNNNNNGCG_UNKNOWN	MCAATNNNNNGCG_UNKNOWN	Details ...	50	0.37428212	1.2713003	0.17307693	0.51638937	0.982	2924	tags=52%, list=26%, signal=70%
CTGRYYYNATT_UNKNOWN	CTGRYYYNATT_UNKNOWN	Details ...	34	0.39704135	1.2662231	0.118236475	0.51849616	0.982	2032	tags=38%, list=18%, signal=47%
GGTGAAG,MIR-412	GGTGAAG,MIR-412	Details ...	34	0.40547505	1.262434	0.17082533	0.5162115	0.982	1879	tags=24%, list=17%, signal=28%
GATGKMRGCG_UNKNOWN	GATGKMRGCG_UNKNOWN	Details ...	31	0.3466436	1.2555413	0.24264705	0.5240361	0.983	2170	tags=26%, list=19%, signal=32%
V$TAXCREB_02	V$TAXCREB_02	Details ...	15	0.47202164	1.2532451	0.2208589	0.51814866	0.984	592	tags=20%, list=5%, signal=21%
CCAATNNSNNNGCG_UNKNOWN	CCAATNNSNNNGCG_UNKNOWN	Details ...	28	0.37452352	1.240448	0.18415841	0.5454628	0.984	1628	tags=29%, list=15%, signal=33%
ACTWSNACTNY_UNKNOWN	ACTWSNACTNY_UNKNOWN	Details ...	40	0.3339939	1.2331282	0.17330678	0.5559833	0.985	2057	tags=35%, list=18%, signal=43%
WCAANNNYCAG_UNKNOWN	WCAANNNYCAG_UNKNOWN	Details ...	121	0.27350557	1.2314694	0.12185687	0.5488529	0.985	2777	tags=36%, list=25%, signal=47%
CAGCCTC,MIR-485-5P	CAGCCTC,MIR-485-5P	Details ...	73	0.31772083	1.2247266	0.17953669	0.55785507	0.985	2547	tags=32%, list=23%, signal=41%
CRGAARNNNNCGA_UNKNOWN	CRGAARNNNNCGA_UNKNOWN	Details ...	25	0.38304028	1.2220405	0.22095238	0.55434734	0.986	4047	tags=44%, list=36%, signal=69%
V$NRF1_Q6	V$NRF1_Q6	Details ...	117	0.27977917	1.2180681	0.20801526	0.5550642	0.988	2378	tags=28%, list=21%, signal=35%
V$GABP_B	V$GABP_B	Details ...	114	0.2822982	1.2164785	0.25	0.5484386	0.988	3369	tags=38%, list=30%, signal=53%
TCCAGAT,MIR-516-5P	TCCAGAT,MIR-516-5P	Details ...	50	0.3625642	1.213967	0.23908919	0.5449586	0.989	2301	tags=36%, list=21%, signal=45%
V$FREAC7_01	V$FREAC7_01	Details ...	84	0.32752293	1.2110716	0.10958904	0.54309744	0.989	2212	tags=30%, list=20%, signal=37%
TAANNYSGCG_UNKNOWN	TAANNYSGCG_UNKNOWN	Details ...	40	0.34065267	1.1981564	0.23752496	0.57245564	0.99	1898	tags=25%, list=17%, signal=30%
V$TEL2_Q6	V$TEL2_Q6	Details ...	109	0.27720472	1.1883007	0.23224568	0.59313947	0.992	3307	tags=36%, list=30%, signal=50%
AAGGGAT,MIR-188	AAGGGAT,MIR-188	Details ...	41	0.32778686	1.1585258	0.2800752	0.6828136	0.997	2201	tags=34%, list=20%, signal=42%
CTGAGCC,MIR-24	CTGAGCC,MIR-24	Details ...	123	0.26642686	1.1405802	0.23251028	0.7342795	0.998	2981	tags=31%, list=27%, signal=42%
V$FOXO1_01	V$FOXO1_01	Details ...	124	0.27445313	1.1206441	0.222	0.79566544	0.998	1591	tags=22%, list=14%, signal=25%
ACTAYRNNNCCCR_UNKNOWN	ACTAYRNNNCCCR_UNKNOWN	Details ...	184	0.24842781	1.1176884	0.33457944	0.79287905	0.998	3829	tags=42%, list=34%, signal=63%
V$XBP1_01	V$XBP1_01	Details ...	65	0.3013843	1.1149131	0.30078125	0.78904724	0.998	2524	tags=35%, list=23%, signal=45%
V$NRF2_01	V$NRF2_01	Details ...	121	0.2529122	1.11439	0.34469697	0.77729344	0.998	4430	tags=53%, list=40%, signal=87%
V$TGIF_01	V$TGIF_01	Details ...	107	0.28031546	1.1007829	0.2630561	0.8144363	0.998	1438	tags=20%, list=13%, signal=22%
RRCCGTTA_UNKNOWN	RRCCGTTA_UNKNOWN	Details ...	35	0.30887005	1.092151	0.33130082	0.8335446	0.998	2717	tags=37%, list=24%, signal=49%
V$HTF_01	V$HTF_01		28	0.31286573	1.0903379	0.31178707	0.8270852	0.998	1993	tags=21%, list=18%, signal=26%
CAGCTTT,MIR-320	CAGCTTT,MIR-320		121	0.27239466	1.0878717	0.33020636	0.8234776	0.998	2032	tags=26%, list=18%, signal=31%
V$E2F1_Q4	V$E2F1_Q4		115	0.2627963	1.0834867	0.332	0.8277002	0.998	1341	tags=16%, list=12%, signal=18%
YRCCAKNNGNCGC_UNKNOWN	YRCCAKNNGNCGC_UNKNOWN		29	0.3192851	1.0817813	0.33529413	0.82103485	0.998	3001	tags=38%, list=27%, signal=52%
TACTTGA,MIR-26A,MIR-26B	TACTTGA,MIR-26A,MIR-26B		144	0.2734212	1.0787219	0.32695985	0.819931	0.998	2301	tags=28%, list=21%, signal=35%
CCCACAT,MIR-299-3P	CCCACAT,MIR-299-3P		25	0.32882336	1.060773	0.3752418	0.8757645	0.998	2524	tags=28%, list=23%, signal=36%
ACCATTT,MIR-522	ACCATTT,MIR-522		78	0.28735122	1.0562704	0.37087378	0.8798792	0.999	2545	tags=28%, list=23%, signal=36%
V$ZID_01	V$ZID_01		107	0.24458757	1.0560656	0.32128513	0.86777407	0.999	1380	tags=18%, list=12%, signal=20%
RCGCANGCGY_V$NRF1_Q6	RCGCANGCGY_V$NRF1_Q6		412	0.21803647	1.0543324	0.39245284	0.86205924	0.999	2482	tags=23%, list=22%, signal=29%
TCATCTC,MIR-143	TCATCTC,MIR-143		70	0.27522376	1.0510687	0.40571427	0.86213964	0.999	2151	tags=27%, list=19%, signal=33%
V$ELK1_01	V$ELK1_01		124	0.24800715	1.0499375	0.37924528	0.8540519	0.999	3167	tags=35%, list=28%, signal=49%
V$HNF4_Q6	V$HNF4_Q6		125	0.25658366	1.0466881	0.35365853	0.8548248	0.999	1492	tags=19%, list=13%, signal=22%
TATTATA,MIR-374	TATTATA,MIR-374		145	0.2544487	1.0465163	0.35648996	0.8436269	0.999	2495	tags=28%, list=22%, signal=36%
V$NFY_C	V$NFY_C		112	0.26179913	1.0446205	0.3646833	0.8391214	0.999	1869	tags=22%, list=17%, signal=27%
GGCCAGT,MIR-193A,MIR-193B	GGCCAGT,MIR-193A,MIR-193B		42	0.27969494	1.0393325	0.4073359	0.846976	0.999	3107	tags=31%, list=28%, signal=43%
WTTGKCTG_UNKNOWN	WTTGKCTG_UNKNOWN		235	0.23404469	1.03427	0.3530572	0.8541419	0.999	1306	tags=16%, list=12%, signal=18%
V$SREBP1_01	V$SREBP1_01		87	0.25385168	1.0336885	0.4197292	0.84513277	0.999	2908	tags=37%, list=26%, signal=49%
CGTSACG_V$PAX3_B	CGTSACG_V$PAX3_B		61	0.262969	1.0334616	0.39691713	0.83514506	0.999	3383	tags=39%, list=30%, signal=56%
V$CP2_02	V$CP2_02		122	0.2488683	1.0253323	0.42217898	0.8529916	0.999	1578	tags=20%, list=14%, signal=24%
CTACTGT,MIR-199A	CTACTGT,MIR-199A		77	0.28231114	1.0251516	0.43106797	0.84294915	0.999	999	tags=14%, list=9%, signal=16%
GGGCATT,MIR-365	GGGCATT,MIR-365		60	0.28468412	1.0243534	0.4074074	0.83545804	0.999	1373	tags=17%, list=12%, signal=19%
AGTCTTA,MIR-499	AGTCTTA,MIR-499		34	0.34652779	1.014262	0.4519774	0.86040497	0.999	3110	tags=50%, list=28%, signal=69%
V$CREBP1_01	V$CREBP1_01		77	0.2520477	1.0120404	0.43452382	0.8576575	0.999	2142	tags=26%, list=19%, signal=32%
CCAWYNNGAAR_UNKNOWN	CCAWYNNGAAR_UNKNOWN		61	0.249542	1.0111225	0.41735536	0.8507051	0.999	2288	tags=33%, list=20%, signal=41%
V$SMAD_Q6	V$SMAD_Q6		128	0.24110042	1.0092705	0.42886597	0.8473391	0.999	1925	tags=21%, list=17%, signal=25%
GCTGAGT,MIR-512-5P	GCTGAGT,MIR-512-5P		29	0.29633737	1.0062445	0.4625984	0.84808934	0.999	2535	tags=28%, list=23%, signal=36%
V$RFX1_02	V$RFX1_02		120	0.23464558	1.0019077	0.44578314	0.8532268	0.999	1545	tags=19%, list=14%, signal=22%
YTCCCRNNAGGY_UNKNOWN	YTCCCRNNAGGY_UNKNOWN		32	0.2667916	0.99872124	0.45297503	0.8549761	0.999	1679	tags=25%, list=15%, signal=29%
GGGYGTGNY_UNKNOWN	GGGYGTGNY_UNKNOWN		325	0.22478141	0.9974904	0.42610365	0.8494144	0.999	1346	tags=16%, list=12%, signal=18%
AACTGAC,MIR-223	AACTGAC,MIR-223		54	0.2858771	0.996247	0.4249012	0.84422123	0.999	1134	tags=20%, list=10%, signal=23%
V$NFMUE1_Q6	V$NFMUE1_Q6		118	0.24596804	0.99556905	0.47297296	0.83736414	0.999	3565	tags=34%, list=32%, signal=49%
GGCKCATGS_UNKNOWN	GGCKCATGS_UNKNOWN		29	0.29922754	0.99136853	0.4846154	0.84207714	0.999	1854	tags=31%, list=17%, signal=37%
RRAGTTGT_UNKNOWN	RRAGTTGT_UNKNOWN		109	0.25758362	0.98348624	0.48303393	0.8599428	0.999	1051	tags=19%, list=9%, signal=21%
ATAGGAA,MIR-202	ATAGGAA,MIR-202		52	0.27293515	0.98098713	0.46389893	0.8593296	0.999	2283	tags=29%, list=20%, signal=36%
V$AREB6_02	V$AREB6_02		129	0.23883355	0.9800088	0.46718147	0.85345477	0.999	1494	tags=24%, list=13%, signal=27%
CTCTGGA,MIR-520A,MIR-525	CTCTGGA,MIR-520A,MIR-525		80	0.23963246	0.9776672	0.49619773	0.8523161	0.999	1088	tags=14%, list=10%, signal=15%
CCGNMNNTNACG_UNKNOWN	CCGNMNNTNACG_UNKNOWN		38	0.2356505	0.97544754	0.49325627	0.8512126	0.999	2223	tags=24%, list=20%, signal=29%
GCATTTG,MIR-105	GCATTTG,MIR-105		85	0.24706796	0.9735636	0.4914611	0.8488022	0.999	1940	tags=21%, list=17%, signal=25%
AGCACTT,MIR-93,MIR-302A,MIR-302B,MIR-302C,MIR-302D,MIR-372,MIR-373,MIR-520E,MIR-520A,MIR-526B,MIR-520B,MIR-520C,MIR-520D	AGCACTT,MIR-93,MIR-302A,MIR-302B,MIR-302C,MIR-302D,MIR-372,MIR-373,MIR-520E,MIR-520A,MIR-526B,MIR-520B,MIR-520C,MIR-520D		140	0.22207756	0.97132194	0.4889299	0.8480347	0.999	958	tags=14%, list=9%, signal=15%
GAGCCAG,MIR-149	GAGCCAG,MIR-149		73	0.23437981	0.9634945	0.5294118	0.8650504	0.999	2541	tags=32%, list=23%, signal=40%
V$AR_03	V$AR_03		33	0.27244422	0.95946497	0.50501	0.8699517	0.999	2421	tags=33%, list=22%, signal=42%
GGCACTT,MIR-519E	GGCACTT,MIR-519E		68	0.2641132	0.95774937	0.53932583	0.8669043	0.999	2115	tags=22%, list=19%, signal=27%
V$USF_02	V$USF_02		121	0.22238018	0.95558316	0.5086042	0.8655788	0.999	1993	tags=21%, list=18%, signal=26%
AAACCAC,MIR-140	AAACCAC,MIR-140		54	0.24898197	0.95471686	0.54980844	0.86013985	0.999	1168	tags=17%, list=10%, signal=19%
GCAAAAA,MIR-129	GCAAAAA,MIR-129		76	0.26325092	0.9520699	0.5156863	0.860701	0.999	3504	tags=43%, list=31%, signal=63%
V$NFY_01	V$NFY_01		126	0.23865962	0.950998	0.5179283	0.85597956	0.999	1163	tags=15%, list=10%, signal=17%
V$NFY_Q6	V$NFY_Q6		119	0.23171046	0.95008653	0.52880657	0.8507776	0.999	1063	tags=13%, list=9%, signal=14%
MGGAAGTG_V$GABP_B	MGGAAGTG_V$GABP_B		357	0.20690857	0.9468803	0.54442346	0.8536005	0.999	2223	tags=23%, list=20%, signal=28%
ATCMNTCCGY_UNKNOWN	ATCMNTCCGY_UNKNOWN		23	0.3059453	0.94517756	0.52115387	0.8513486	0.999	2908	tags=39%, list=26%, signal=53%
V$USF_01	V$USF_01		109	0.20669094	0.9434298	0.5262136	0.8491654	0.999	2012	tags=21%, list=18%, signal=25%
TCTATGA,MIR-376A,MIR-376B	TCTATGA,MIR-376A,MIR-376B		50	0.25416905	0.9405773	0.55492425	0.85111403	0.999	2259	tags=24%, list=20%, signal=30%
GAGCTGG,MIR-337	GAGCTGG,MIR-337		76	0.24205387	0.9366156	0.5308642	0.85592204	0.999	2135	tags=25%, list=19%, signal=31%
V$STAT1_02	V$STAT1_02		117	0.1980805	0.92827994	0.5699797	0.87470555	1	2876	tags=30%, list=26%, signal=40%
V$ATF_01	V$ATF_01		128	0.21745878	0.9256533	0.5972222	0.8751072	1	1656	tags=20%, list=15%, signal=24%
V$GNCF_01	V$GNCF_01		37	0.29503936	0.92563283	0.6143411	0.8675526	1	1296	tags=19%, list=12%, signal=21%
RYTGCNWTGGNR_UNKNOWN	RYTGCNWTGGNR_UNKNOWN		52	0.24991848	0.92552453	0.5581854	0.86038107	1	2908	tags=50%, list=26%, signal=67%
GCACCTT,MIR-18A,MIR-18B	GCACCTT,MIR-18A,MIR-18B		53	0.24502574	0.91657364	0.56007755	0.8805488	1	3419	tags=34%, list=31%, signal=49%
GCCATNTTG_V$YY1_Q6	GCCATNTTG_V$YY1_Q6		200	0.2062371	0.913997	0.5371429	0.8809896	1	3497	tags=31%, list=31%, signal=44%
ACAACCT,MIR-453	ACAACCT,MIR-453		18	0.30935237	0.91310436	0.58679247	0.87615645	1	446	tags=11%, list=4%, signal=12%
V$CHOP_01	V$CHOP_01		115	0.21202204	0.8988878	0.7049505	0.91256726	1	2585	tags=30%, list=23%, signal=38%
CAAGGAT,MIR-362	CAAGGAT,MIR-362		33	0.2550804	0.89765155	0.610998	0.9090489	1	906	tags=12%, list=8%, signal=13%
GTGACTT,MIR-224	GTGACTT,MIR-224		79	0.23331912	0.8964506	0.62896824	0.9056198	1	2948	tags=32%, list=26%, signal=43%
TMTCGCGANR_UNKNOWN	TMTCGCGANR_UNKNOWN		72	0.24230425	0.88688606	0.5700389	0.92719144	1	4312	tags=49%, list=39%, signal=79%
V$RFX1_01	V$RFX1_01		105	0.22170268	0.8845548	0.67178506	0.92669564	1	2350	tags=28%, list=21%, signal=35%
GGCACAT,MIR-455	GGCACAT,MIR-455		28	0.25762546	0.881238	0.6347305	0.9295749	1	3894	tags=46%, list=35%, signal=71%
V$CETS1P54_01	V$CETS1P54_01		128	0.19782113	0.8812271	0.6588694	0.92225343	1	4405	tags=46%, list=39%, signal=75%
TCCATTKW_UNKNOWN	TCCATTKW_UNKNOWN		114	0.21562982	0.88120854	0.70137525	0.91504395	1	1061	tags=11%, list=9%, signal=12%
AACYNNNNTTCCS_UNKNOWN	AACYNNNNTTCCS_UNKNOWN		44	0.24694872	0.8808386	0.6134122	0.9090474	1	2688	tags=30%, list=24%, signal=39%
V$ELK1_02	V$ELK1_02		113	0.20859174	0.8799513	0.57604563	0.9044658	1	4486	tags=44%, list=40%, signal=73%
ACTGTAG,MIR-139	ACTGTAG,MIR-139		66	0.23961794	0.871384	0.64136624	0.92348534	1	1608	tags=18%, list=14%, signal=21%
V$MYOD_01	V$MYOD_01		110	0.21879362	0.8645856	0.7070707	0.936661	1	2112	tags=25%, list=19%, signal=30%
V$NFY_Q6_01	V$NFY_Q6_01		129	0.20516916	0.8638672	0.77079105	0.9316468	1	2056	tags=22%, list=18%, signal=27%
TGCAAAC,MIR-452	TGCAAAC,MIR-452		55	0.21555343	0.8491951	0.7307692	0.96697104	1	2808	tags=29%, list=25%, signal=39%
TTGGGAG,MIR-150	TTGGGAG,MIR-150		49	0.23496889	0.84744304	0.7504873	0.96464545	1	721	tags=14%, list=6%, signal=15%
V$POU3F2_01	V$POU3F2_01		49	0.25304165	0.84654003	0.73060346	0.9599271	1	1527	tags=20%, list=14%, signal=24%
GTGTGAG,MIR-342	GTGTGAG,MIR-342		29	0.22935526	0.84598404	0.71128106	0.95428175	1	931	tags=14%, list=8%, signal=15%
AAGWWRNYGGC_UNKNOWN	AAGWWRNYGGC_UNKNOWN		50	0.22287196	0.84512067	0.6480447	0.94979984	1	3752	tags=38%, list=34%, signal=57%
V$PU1_Q6	V$PU1_Q6		110	0.20562263	0.8426851	0.7851406	0.94962305	1	1398	tags=15%, list=12%, signal=17%
V$SP1_Q6_01	V$SP1_Q6_01		126	0.19300564	0.8422393	0.7264151	0.94396514	1	2757	tags=29%, list=25%, signal=37%
AATGGAG,MIR-136	AATGGAG,MIR-136		41	0.23696762	0.8406736	0.71132076	0.9415808	1	1571	tags=17%, list=14%, signal=20%
V$AP1_Q6	V$AP1_Q6		130	0.20828223	0.8379636	0.7798354	0.9422209	1	1595	tags=18%, list=14%, signal=21%
TGTGTGA,MIR-377	TGTGTGA,MIR-377		87	0.1927873	0.83121043	0.7850288	0.9536051	1	1943	tags=21%, list=17%, signal=25%
TAGGTCA,MIR-192,MIR-215	TAGGTCA,MIR-192,MIR-215		23	0.26132515	0.83075774	0.7242063	0.9480737	1	2924	tags=30%, list=26%, signal=41%
GTGCAAA,MIR-507	GTGCAAA,MIR-507		58	0.21284652	0.8220504	0.7431694	0.96392304	1	2333	tags=24%, list=21%, signal=30%
GTAGGCA,MIR-189	GTAGGCA,MIR-189		17	0.28148165	0.8205586	0.7226415	0.9610488	1	2824	tags=29%, list=25%, signal=39%
CTCAAGA,MIR-526B	CTCAAGA,MIR-526B		38	0.25106996	0.8185041	0.74363995	0.9598985	1	2052	tags=21%, list=18%, signal=26%
CTATGCA,MIR-153	CTATGCA,MIR-153		107	0.19774371	0.81729275	0.81007755	0.9562983	1	1737	tags=18%, list=16%, signal=21%
V$AHR_01	V$AHR_01		39	0.22748241	0.81149	0.7718631	0.964038	1	952	tags=13%, list=9%, signal=14%
V$AR_02	V$AR_02		19	0.27665007	0.8102269	0.7045908	0.96052057	1	485	tags=11%, list=4%, signal=11%
V$OLF1_01	V$OLF1_01		132	0.20370367	0.8097329	0.8607595	0.95536226	1	1852	tags=18%, list=17%, signal=22%
V$STAT1_01	V$STAT1_01		37	0.22793753	0.8096691	0.76506025	0.94915974	1	3099	tags=35%, list=28%, signal=48%
V$ETF_Q6	V$ETF_Q6		50	0.21701472	0.80599344	0.7683168	0.9514443	1	2013	tags=24%, list=18%, signal=29%
V$STAT3_02	V$STAT3_02		63	0.22360712	0.80399024	0.8016878	0.9501794	1	1366	tags=17%, list=12%, signal=20%
GTCAGGA,MIR-378	GTCAGGA,MIR-378		28	0.23991087	0.8026534	0.77203065	0.9473287	1	1625	tags=25%, list=15%, signal=29%
GTTRYCATRR_UNKNOWN	GTTRYCATRR_UNKNOWN		67	0.20221369	0.80243695	0.7614314	0.94189	1	3235	tags=33%, list=29%, signal=46%
GTTNYYNNGGTNA_UNKNOWN	GTTNYYNNGGTNA_UNKNOWN		33	0.2182637	0.7998929	0.7480769	0.9414615	1	272	tags=6%, list=2%, signal=6%
AGGAAGC,MIR-516-3P	AGGAAGC,MIR-516-3P		51	0.2189686	0.798749	0.81584156	0.9379445	1	2645	tags=27%, list=24%, signal=36%
GGAANCGGAANY_UNKNOWN	GGAANCGGAANY_UNKNOWN		52	0.204699	0.79838586	0.66866267	0.9327631	1	3681	tags=38%, list=33%, signal=57%
AGGTGCA,MIR-500	AGGTGCA,MIR-500		46	0.21366814	0.7972079	0.860687	0.9294365	1	2889	tags=28%, list=26%, signal=38%
V$LXR_Q3	V$LXR_Q3		34	0.22622234	0.79356676	0.80943024	0.93168104	1	1983	tags=24%, list=18%, signal=29%
ATGCTGC,MIR-103,MIR-107	ATGCTGC,MIR-103,MIR-107		113	0.18228504	0.7930225	0.8891051	0.9270089	1	3295	tags=36%, list=29%, signal=51%
V$AP2_Q6	V$AP2_Q6		127	0.17181017	0.7905872	0.85020244	0.926442	1	2038	tags=19%, list=18%, signal=23%
V$E2F_Q2	V$E2F_Q2		79	0.1955362	0.77893806	0.87712663	0.94473326	1	2705	tags=30%, list=24%, signal=40%
AGGCACT,MIR-515-3P	AGGCACT,MIR-515-3P		42	0.22273493	0.7776718	0.8239845	0.9416957	1	4308	tags=48%, list=38%, signal=77%
GKCGCNNNNNNNTGAYG_UNKNOWN	GKCGCNNNNNNNTGAYG_UNKNOWN		32	0.20626017	0.7769002	0.72360843	0.93755126	1	3027	tags=31%, list=27%, signal=43%
CATTTCA,MIR-203	CATTTCA,MIR-203		129	0.19391553	0.77641135	0.7903226	0.93283457	1	2421	tags=26%, list=22%, signal=32%
GGGATGC,MIR-324-5P	GGGATGC,MIR-324-5P		24	0.23150685	0.7719456	0.8319328	0.93568397	1	1527	tags=21%, list=14%, signal=24%
V$SPZ1_01	V$SPZ1_01		127	0.1814178	0.7714442	0.8873239	0.9310554	1	1373	tags=13%, list=12%, signal=14%
YTTCCNNNGGAMR_UNKNOWN	YTTCCNNNGGAMR_UNKNOWN		22	0.24644484	0.7703182	0.8052209	0.92771024	1	1196	tags=18%, list=11%, signal=20%
ATAACCT,MIR-154	ATAACCT,MIR-154		35	0.25038302	0.7618161	0.75339806	0.9376792	1	3843	tags=40%, list=34%, signal=61%
GTCTTCC,MIR-7	GTCTTCC,MIR-7		79	0.20215136	0.75841945	0.84440225	0.938105	1	2395	tags=23%, list=21%, signal=29%
ATGGYGGA_UNKNOWN	ATGGYGGA_UNKNOWN		43	0.20306788	0.75814086	0.8310413	0.93308485	1	3352	tags=30%, list=30%, signal=43%
CTTTGTA,MIR-524	CTTTGTA,MIR-524		227	0.18211319	0.75617486	0.8780037	0.93105483	1	2571	tags=24%, list=23%, signal=30%
TTGGAGA,MIR-515-5P,MIR-519E	TTGGAGA,MIR-515-5P,MIR-519E		68	0.20781879	0.7544559	0.83870965	0.92860806	1	2034	tags=19%, list=18%, signal=23%
V$ARNT_01	V$ARNT_01		122	0.16986983	0.7511514	0.8982036	0.9285572	1	2463	tags=23%, list=22%, signal=29%
ACCAAAG,MIR-9	ACCAAAG,MIR-9		255	0.17193341	0.74604505	0.8927875	0.9312934	1	1346	tags=14%, list=12%, signal=16%
ACATATC,MIR-190	ACATATC,MIR-190		26	0.24465491	0.7437266	0.84675837	0.9295942	1	2855	tags=31%, list=25%, signal=41%
CCCAGAG,MIR-326	CCCAGAG,MIR-326		78	0.16997083	0.74088067	0.93509126	0.92860544	1	613	tags=8%, list=5%, signal=8%
TTGCCAA,MIR-182	TTGCCAA,MIR-182		160	0.1831482	0.73850167	0.8503788	0.926773	1	2250	tags=23%, list=20%, signal=29%
SNACANNNYSYAGA_UNKNOWN	SNACANNNYSYAGA_UNKNOWN		30	0.21107362	0.7338904	0.8399247	0.9279914	1	1635	tags=17%, list=15%, signal=19%
AAAGACA,MIR-511	AAAGACA,MIR-511		103	0.18162066	0.7170129	0.9337232	0.9447626	1	592	tags=7%, list=5%, signal=7%
V$YY1_02	V$YY1_02		113	0.15883002	0.6944133	0.86285716	0.964405	1	3166	tags=29%, list=28%, signal=40%
GCAAGGA,MIR-502	GCAAGGA,MIR-502		34	0.20564513	0.69077927	0.91148776	0.96256137	1	1302	tags=15%, list=12%, signal=17%
GGCNNMSMYNTTG_UNKNOWN	GGCNNMSMYNTTG_UNKNOWN		35	0.20167847	0.6866798	0.83076924	0.96096873	1	3565	tags=34%, list=32%, signal=50%
GTAAGAT,MIR-200A	GTAAGAT,MIR-200A		24	0.24835807	0.6851904	0.8199234	0.9571078	1	180	tags=8%, list=2%, signal=8%
AAAGGGA,MIR-204,MIR-211	AAAGGGA,MIR-204,MIR-211		119	0.16517337	0.68160963	0.9737828	0.9547566	1	2604	tags=24%, list=23%, signal=30%
V$EGR1_01	V$EGR1_01		131	0.15024993	0.67202204	0.9834025	0.95727634	1	2185	tags=18%, list=20%, signal=22%
V$YY1_Q6	V$YY1_Q6		113	0.1551552	0.65410155	0.8974855	0.9644987	1	3352	tags=30%, list=30%, signal=43%
GGTAACC,MIR-409-5P	GGTAACC,MIR-409-5P		19	0.20648302	0.602105	0.9163498	0.98226494	1	2610	tags=32%, list=23%, signal=41%
