# Supplementary material for: A genomic analysis of mouse models of breast cancer reveals molecular features of mouse models and relationships to human breast cancer
Source: Breast Cancer Res. 2014 Jun 5;16(3):R59. doi: 10.1186/bcr3672 (PMC4078930; doi:10.1186/bcr3672)
Supplement: Additional file 11 — GSEA for mouse models compared to all other models or to mammary gland development. Listed by model. [file bcr3672-S11.zip › AdditionalFile11/Met/Vs_normal_mammary/C6/Downregulated_in_MET_vs_normalMammary.txt]

NAME	GS<br> follow link to MSigDB	GS DETAILS	SIZE	ES	NES	NOM p-val	FDR q-val	FWER p-val	RANK AT MAX	LEADING EDGE
MTOR_UP.N4.V1_DN	MTOR_UP.N4.V1_DN	Details ...	82	-0.43147838	-1.6453289	0.01	0.54913336	0.236	1909	tags=28%, list=17%, signal=34%
PKCA_DN.V1_UP	PKCA_DN.V1_UP	Details ...	115	-0.52232987	-1.6127484	0	0.3960478	0.296	2006	tags=37%, list=18%, signal=44%
CAHOY_ASTROCYTIC	CAHOY_ASTROCYTIC	Details ...	57	-0.50755787	-1.588021	0.009784736	0.34738785	0.347	1056	tags=28%, list=9%, signal=31%
AKT_UP.V1_DN	AKT_UP.V1_DN	Details ...	138	-0.48346758	-1.582773	0.014028057	0.2755586	0.358	1492	tags=37%, list=13%, signal=42%
KRAS.PROSTATE_UP.V1_UP	KRAS.PROSTATE_UP.V1_UP	Details ...	77	-0.53164965	-1.5584407	0.01192843	0.28331792	0.411	1439	tags=32%, list=13%, signal=37%
NOTCH_DN.V1_DN	NOTCH_DN.V1_DN	Details ...	110	-0.49302903	-1.5449957	0.010162601	0.26632422	0.436	1185	tags=26%, list=11%, signal=29%
STK33_DN	STK33_DN	Details ...	115	-0.391901	-1.5007405	0.005714286	0.33651045	0.531	1776	tags=34%, list=16%, signal=40%
BMI1_DN.V1_DN	BMI1_DN.V1_DN	Details ...	90	-0.43234897	-1.4847584	0.01632653	0.34189543	0.562	1787	tags=36%, list=16%, signal=42%
GLI1_UP.V1_UP	GLI1_UP.V1_UP	Details ...	16	-0.5346737	-1.4805661	0.08418891	0.31781703	0.571	410	tags=19%, list=4%, signal=19%
MTOR_UP.V1_DN	MTOR_UP.V1_DN	Details ...	134	-0.4253289	-1.472538	0.028169014	0.30513763	0.586	1694	tags=31%, list=15%, signal=36%
ATF2_S_UP.V1_DN	ATF2_S_UP.V1_DN	Details ...	107	-0.44579396	-1.4639468	0.03359684	0.2985446	0.61	1636	tags=36%, list=15%, signal=42%
STK33_SKM_DN	STK33_SKM_DN	Details ...	125	-0.3843355	-1.4206042	0.02357564	0.39372566	0.693	1924	tags=36%, list=17%, signal=43%
BRCA1_DN.V1_DN	BRCA1_DN.V1_DN	Details ...	70	-0.42968726	-1.4144417	0.036144577	0.38083336	0.698	2062	tags=33%, list=18%, signal=40%
CYCLIN_D1_KE_.V1_DN	CYCLIN_D1_KE_.V1_DN	Details ...	124	-0.38938466	-1.4117979	0.033398822	0.36187926	0.706	1017	tags=18%, list=9%, signal=19%
KRAS.50_UP.V1_UP	KRAS.50_UP.V1_UP	Details ...	31	-0.5001312	-1.3970342	0.0256917	0.37964016	0.737	1493	tags=45%, list=13%, signal=52%
CSR_LATE_UP.V1_DN	CSR_LATE_UP.V1_DN	Details ...	74	-0.45796973	-1.394934	0.09166667	0.36318892	0.744	1795	tags=35%, list=16%, signal=42%
BCAT.100_UP.V1_DN	BCAT.100_UP.V1_DN	Details ...	15	-0.55335355	-1.3879093	0.09780439	0.36032623	0.76	2325	tags=33%, list=21%, signal=42%
KRAS.KIDNEY_UP.V1_DN	KRAS.KIDNEY_UP.V1_DN	Details ...	78	-0.42241848	-1.3868093	0.05719921	0.3421607	0.762	1908	tags=29%, list=17%, signal=35%
CTIP_DN.V1_UP	CTIP_DN.V1_UP	Details ...	70	-0.48103663	-1.3846455	0.08113591	0.3292801	0.765	1345	tags=31%, list=12%, signal=35%
RELA_DN.V1_DN	RELA_DN.V1_DN	Details ...	95	-0.4408108	-1.3820063	0.05858586	0.31889704	0.771	2379	tags=38%, list=21%, signal=48%
KRAS.LUNG_UP.V1_UP	KRAS.LUNG_UP.V1_UP		68	-0.43421894	-1.3795696	0.050880626	0.30980158	0.776	1843	tags=34%, list=16%, signal=40%
ALK_DN.V1_DN	ALK_DN.V1_DN		73	-0.430216	-1.3766823	0.061507937	0.30194092	0.779	818	tags=18%, list=7%, signal=19%
BCAT_BILD_ET_AL_UP	BCAT_BILD_ET_AL_UP		29	-0.4048448	-1.3744584	0.070726916	0.29260778	0.782	1538	tags=31%, list=14%, signal=36%
ATF2_UP.V1_DN	ATF2_UP.V1_DN		113	-0.407187	-1.3679799	0.057971016	0.29383165	0.788	1468	tags=30%, list=13%, signal=34%
AKT_UP_MTOR_DN.V1_DN	AKT_UP_MTOR_DN.V1_DN		138	-0.37665027	-1.3543851	0.076	0.3094526	0.811	1210	tags=25%, list=11%, signal=27%
KRAS.AMP.LUNG_UP.V1_UP	KRAS.AMP.LUNG_UP.V1_UP		67	-0.45386776	-1.3460689	0.08582834	0.31474608	0.82	1674	tags=30%, list=15%, signal=35%
PRC2_EDD_UP.V1_DN	PRC2_EDD_UP.V1_DN		106	-0.39051047	-1.3403147	0.06986028	0.31646368	0.825	1753	tags=30%, list=16%, signal=35%
ESC_V6.5_UP_LATE.V1_UP	ESC_V6.5_UP_LATE.V1_UP		135	-0.38029394	-1.3367712	0.09126984	0.312146	0.827	1993	tags=30%, list=18%, signal=37%
KRAS.PROSTATE_UP.V1_DN	KRAS.PROSTATE_UP.V1_DN		80	-0.43451738	-1.3330574	0.1124498	0.3097968	0.831	2273	tags=40%, list=20%, signal=50%
PRC1_BMI_UP.V1_UP	PRC1_BMI_UP.V1_UP		99	-0.40272492	-1.329371	0.098	0.30721834	0.84	2121	tags=28%, list=19%, signal=35%
BMI1_DN_MEL18_DN.V1_DN	BMI1_DN_MEL18_DN.V1_DN		86	-0.38749307	-1.3281296	0.0480167	0.29980496	0.842	1769	tags=35%, list=16%, signal=41%
P53_DN.V1_DN	P53_DN.V1_DN		122	-0.39429924	-1.3273417	0.09205021	0.29225653	0.843	1892	tags=36%, list=17%, signal=43%
KRAS.BREAST_UP.V1_DN	KRAS.BREAST_UP.V1_DN		77	-0.40156713	-1.3240967	0.064449064	0.28957275	0.848	1126	tags=23%, list=10%, signal=26%
PTEN_DN.V1_UP	PTEN_DN.V1_UP		101	-0.40777427	-1.3220532	0.08514851	0.2848753	0.851	1797	tags=30%, list=16%, signal=35%
KRAS.600_UP.V1_UP	KRAS.600_UP.V1_UP		149	-0.41393107	-1.3217342	0.06720977	0.27744246	0.852	1674	tags=30%, list=15%, signal=35%
PKCA_DN.V1_DN	PKCA_DN.V1_DN		117	-0.3694358	-1.3208977	0.03373016	0.27155414	0.853	2159	tags=32%, list=19%, signal=40%
ESC_J1_UP_LATE.V1_DN	ESC_J1_UP_LATE.V1_DN		133	-0.36933166	-1.2952046	0.13207547	0.3143023	0.878	1610	tags=26%, list=14%, signal=30%
IL21_UP.V1_UP	IL21_UP.V1_UP		118	-0.40527645	-1.2863928	0.09016393	0.32304734	0.884	2591	tags=42%, list=23%, signal=55%
PRC2_SUZ12_UP.V1_UP	PRC2_SUZ12_UP.V1_UP		114	-0.37273863	-1.272731	0.08958333	0.34286126	0.898	2259	tags=32%, list=20%, signal=39%
SNF5_DN.V1_DN	SNF5_DN.V1_DN		119	-0.40686992	-1.2723396	0.118644066	0.3352859	0.898	1860	tags=30%, list=17%, signal=36%
KRAS.600.LUNG.BREAST_UP.V1_DN	KRAS.600.LUNG.BREAST_UP.V1_DN		140	-0.3768621	-1.2604012	0.08401639	0.35405195	0.911	1352	tags=24%, list=12%, signal=26%
CYCLIN_D1_UP.V1_UP	CYCLIN_D1_UP.V1_UP		123	-0.34252182	-1.2555969	0.15286624	0.35561022	0.919	1952	tags=28%, list=17%, signal=33%
MEL18_DN.V1_DN	MEL18_DN.V1_DN		89	-0.3692178	-1.2500747	0.0985325	0.3595507	0.921	1805	tags=34%, list=16%, signal=40%
E2F1_UP.V1_DN	E2F1_UP.V1_DN		129	-0.34220204	-1.2459424	0.16393442	0.35996345	0.925	1273	tags=22%, list=11%, signal=24%
KRAS.BREAST_UP.V1_UP	KRAS.BREAST_UP.V1_UP		74	-0.4119578	-1.2420793	0.13562752	0.36011392	0.928	2240	tags=41%, list=20%, signal=50%
CSR_EARLY_UP.V1_DN	CSR_EARLY_UP.V1_DN		59	-0.35736334	-1.239786	0.142	0.3567235	0.93	2385	tags=37%, list=21%, signal=47%
KRAS.LUNG.BREAST_UP.V1_DN	KRAS.LUNG.BREAST_UP.V1_DN		72	-0.39219132	-1.2372781	0.11434511	0.35401905	0.931	1352	tags=28%, list=12%, signal=31%
MEK_UP.V1_UP	MEK_UP.V1_UP		124	-0.3533666	-1.2353835	0.14046122	0.35029018	0.932	1767	tags=31%, list=16%, signal=37%
CRX_DN.V1_DN	CRX_DN.V1_DN		113	-0.34823087	-1.2311671	0.14498934	0.35144415	0.936	1045	tags=19%, list=9%, signal=21%
KRAS.600.LUNG.BREAST_UP.V1_UP	KRAS.600.LUNG.BREAST_UP.V1_UP		142	-0.38321498	-1.2247624	0.15463917	0.35699221	0.938	2218	tags=39%, list=20%, signal=48%
ATM_DN.V1_UP	ATM_DN.V1_UP		90	-0.4026433	-1.2238477	0.1707819	0.35194388	0.939	2007	tags=28%, list=18%, signal=34%
IL21_UP.V1_DN	IL21_UP.V1_DN		94	-0.34236357	-1.2211704	0.11740891	0.3501772	0.939	793	tags=16%, list=7%, signal=17%
NOTCH_DN.V1_UP	NOTCH_DN.V1_UP		98	-0.33701798	-1.2205789	0.13250518	0.34502968	0.939	1462	tags=20%, list=13%, signal=23%
KRAS.300_UP.V1_UP	KRAS.300_UP.V1_UP		80	-0.3966372	-1.2157931	0.121212125	0.34836197	0.942	1664	tags=33%, list=15%, signal=38%
CYCLIN_D1_UP.V1_DN	CYCLIN_D1_UP.V1_DN		125	-0.30051547	-1.2156171	0.15384616	0.3426652	0.942	2175	tags=23%, list=19%, signal=28%
ESC_J1_UP_EARLY.V1_DN	ESC_J1_UP_EARLY.V1_DN		124	-0.33469275	-1.2133493	0.19077568	0.34053674	0.944	826	tags=17%, list=7%, signal=18%
KRAS.KIDNEY_UP.V1_UP	KRAS.KIDNEY_UP.V1_UP		83	-0.40537146	-1.2129091	0.1746988	0.33521888	0.944	1974	tags=39%, list=18%, signal=46%
LEF1_UP.V1_UP	LEF1_UP.V1_UP		124	-0.37305856	-1.2128495	0.16059957	0.3295578	0.944	1618	tags=26%, list=14%, signal=30%
ALK_DN.V1_UP	ALK_DN.V1_UP		89	-0.3947652	-1.2079785	0.18181819	0.3325808	0.944	952	tags=21%, list=9%, signal=23%
JAK2_DN.V1_UP	JAK2_DN.V1_UP		87	-0.35454196	-1.2068502	0.12757201	0.32951248	0.946	2144	tags=29%, list=19%, signal=35%
RAF_UP.V1_DN	RAF_UP.V1_DN		110	-0.33961475	-1.2046249	0.13219616	0.32824692	0.948	1613	tags=29%, list=14%, signal=34%
JNK_DN.V1_DN	JNK_DN.V1_DN		115	-0.3648712	-1.204555	0.20416667	0.32311162	0.948	1649	tags=27%, list=15%, signal=31%
CAHOY_NEURONAL	CAHOY_NEURONAL		56	-0.4293152	-1.198873	0.20841683	0.32892698	0.949	2172	tags=38%, list=19%, signal=46%
BRCA1_DN.V1_UP	BRCA1_DN.V1_UP		70	-0.41358843	-1.1914527	0.23673469	0.33746463	0.953	2176	tags=34%, list=19%, signal=42%
CTIP_DN.V1_DN	CTIP_DN.V1_DN		71	-0.33332402	-1.1903769	0.13219616	0.33398807	0.954	1860	tags=21%, list=17%, signal=25%
CAHOY_OLIGODENDROCUTIC	CAHOY_OLIGODENDROCUTIC		52	-0.32758132	-1.1892974	0.16901408	0.33087677	0.954	1931	tags=33%, list=17%, signal=39%
BMI1_DN.V1_UP	BMI1_DN.V1_UP		102	-0.39056528	-1.1890577	0.22384937	0.3263552	0.954	1428	tags=29%, list=13%, signal=33%
CYCLIN_D1_KE_.V1_UP	CYCLIN_D1_KE_.V1_UP		115	-0.30299103	-1.1885653	0.18061674	0.32238936	0.954	1776	tags=20%, list=16%, signal=24%
GCNP_SHH_UP_LATE.V1_DN	GCNP_SHH_UP_LATE.V1_DN		137	-0.28564683	-1.1870927	0.16386555	0.32036543	0.956	1596	tags=21%, list=14%, signal=24%
YAP1_UP	YAP1_UP		23	-0.35910574	-1.1862475	0.23966943	0.31722075	0.957	1572	tags=22%, list=14%, signal=25%
ESC_J1_UP_LATE.V1_UP	ESC_J1_UP_LATE.V1_UP		140	-0.34831598	-1.1810141	0.21775898	0.32119313	0.959	1769	tags=25%, list=16%, signal=29%
WNT_UP.V1_UP	WNT_UP.V1_UP		133	-0.3328735	-1.1796005	0.20040485	0.31884155	0.959	2209	tags=29%, list=20%, signal=36%
VEGF_A_UP.V1_UP	VEGF_A_UP.V1_UP		115	-0.34440565	-1.1784288	0.20523138	0.3164202	0.959	1960	tags=29%, list=18%, signal=34%
STK33_NOMO_UP	STK33_NOMO_UP		146	-0.330793	-1.1765195	0.24144869	0.31519014	0.961	1877	tags=25%, list=17%, signal=29%
KRAS.LUNG.BREAST_UP.V1_UP	KRAS.LUNG.BREAST_UP.V1_UP		73	-0.39226598	-1.1762701	0.20454545	0.31131604	0.961	2042	tags=40%, list=18%, signal=48%
JAK2_DN.V1_DN	JAK2_DN.V1_DN		51	-0.3277796	-1.1739973	0.20833333	0.31096098	0.961	2531	tags=29%, list=23%, signal=38%
MYC_UP.V1_UP	MYC_UP.V1_UP		82	-0.300132	-1.1715355	0.23469388	0.31052348	0.961	814	tags=13%, list=7%, signal=14%
EGFR_UP.V1_DN	EGFR_UP.V1_DN		105	-0.3065805	-1.16723	0.16502947	0.31313387	0.963	1778	tags=27%, list=16%, signal=31%
PRC2_SUZ12_UP.V1_DN	PRC2_SUZ12_UP.V1_DN		100	-0.32991597	-1.1635655	0.17745303	0.3149774	0.966	2537	tags=35%, list=23%, signal=45%
IL2_UP.V1_DN	IL2_UP.V1_DN		99	-0.34662476	-1.1572765	0.23517382	0.32105845	0.968	850	tags=15%, list=8%, signal=16%
IL15_UP.V1_DN	IL15_UP.V1_DN		88	-0.34499848	-1.1538994	0.2413088	0.32253575	0.968	1676	tags=22%, list=15%, signal=25%
NFE2L2.V2	NFE2L2.V2		212	-0.30491483	-1.1538746	0.2096436	0.31867927	0.968	1563	tags=24%, list=14%, signal=27%
TGFB_UP.V1_UP	TGFB_UP.V1_UP		111	-0.33283195	-1.1536212	0.22903885	0.31529683	0.968	1399	tags=22%, list=12%, signal=24%
KRAS.50_UP.V1_DN	KRAS.50_UP.V1_DN		23	-0.42721093	-1.1474901	0.24634655	0.32186478	0.972	1449	tags=30%, list=13%, signal=35%
PRC1_BMI_UP.V1_DN	PRC1_BMI_UP.V1_DN		95	-0.3296588	-1.1460402	0.2274678	0.3204175	0.972	1434	tags=22%, list=13%, signal=25%
P53_DN.V2_DN	P53_DN.V2_DN		99	-0.33249205	-1.1449138	0.2345679	0.3186256	0.972	1202	tags=18%, list=11%, signal=20%
ESC_V6.5_UP_EARLY.V1_DN	ESC_V6.5_UP_EARLY.V1_DN		135	-0.3838975	-1.1438588	0.29752067	0.31677213	0.973	1767	tags=30%, list=16%, signal=36%
WNT_UP.V1_DN	WNT_UP.V1_DN		122	-0.3118563	-1.1428933	0.22964509	0.31504342	0.974	1010	tags=18%, list=9%, signal=20%
CRX_NRL_DN.V1_DN	CRX_NRL_DN.V1_DN		92	-0.31296965	-1.1390556	0.20883535	0.31738412	0.974	1594	tags=20%, list=14%, signal=23%
CRX_NRL_DN.V1_UP	CRX_NRL_DN.V1_UP		109	-0.2968834	-1.1329501	0.19678715	0.32418552	0.974	2042	tags=31%, list=18%, signal=38%
TGFB_UP.V1_DN	TGFB_UP.V1_DN		108	-0.3019844	-1.1267635	0.22403258	0.3311733	0.975	1726	tags=23%, list=15%, signal=27%
JNK_DN.V1_UP	JNK_DN.V1_UP		109	-0.33254337	-1.123177	0.2634855	0.33363464	0.975	1545	tags=22%, list=14%, signal=25%
PDGF_UP.V1_DN	PDGF_UP.V1_DN		70	-0.3373066	-1.1228877	0.27620968	0.33050716	0.975	1892	tags=29%, list=17%, signal=34%
MTOR_UP.N4.V1_UP	MTOR_UP.N4.V1_UP		130	-0.2879137	-1.1115851	0.29141715	0.3474362	0.977	2034	tags=26%, list=18%, signal=32%
ATF2_UP.V1_UP	ATF2_UP.V1_UP		107	-0.3182071	-1.0917686	0.31545064	0.37748063	0.983	1862	tags=28%, list=17%, signal=33%
PTEN_DN.V2_UP	PTEN_DN.V2_UP		70	-0.3289246	-1.086254	0.3072165	0.38305545	0.983	1547	tags=26%, list=14%, signal=30%
RB_P107_DN.V1_DN	RB_P107_DN.V1_DN		86	-0.27787966	-1.0815012	0.34257427	0.38792378	0.985	1149	tags=15%, list=10%, signal=17%
CAHOY_ASTROGLIAL	CAHOY_ASTROGLIAL		64	-0.36279342	-1.0628184	0.36494845	0.41828704	0.99	856	tags=22%, list=8%, signal=24%
RAPA_EARLY_UP.V1_UP	RAPA_EARLY_UP.V1_UP		105	-0.27713266	-1.0587696	0.35625	0.42229465	0.993	2042	tags=25%, list=18%, signal=30%
BMI1_DN_MEL18_DN.V1_UP	BMI1_DN_MEL18_DN.V1_UP		99	-0.34712574	-1.048952	0.3908524	0.43717223	0.993	1736	tags=32%, list=16%, signal=38%
ATM_DN.V1_DN	ATM_DN.V1_DN		86	-0.30946863	-1.0486895	0.37119675	0.4334639	0.993	1916	tags=22%, list=17%, signal=26%
E2F3_UP.V1_UP	E2F3_UP.V1_UP		100	-0.28192818	-1.0419203	0.36174637	0.44244775	0.993	1484	tags=23%, list=13%, signal=26%
CRX_DN.V1_UP	CRX_DN.V1_UP		102	-0.27817774	-1.0394987	0.3566879	0.44294763	0.993	1853	tags=25%, list=17%, signal=29%
ESC_V6.5_UP_LATE.V1_DN	ESC_V6.5_UP_LATE.V1_DN		129	-0.2828725	-1.0341934	0.40086207	0.44924825	0.994	1071	tags=17%, list=10%, signal=19%
IL2_UP.V1_UP	IL2_UP.V1_UP		102	-0.27903348	-1.019713	0.42505133	0.47228846	0.994	1565	tags=22%, list=14%, signal=25%
STK33_NOMO_DN	STK33_NOMO_DN		122	-0.26291502	-1.0130558	0.41580042	0.48095766	0.994	1594	tags=25%, list=14%, signal=29%
RAPA_EARLY_UP.V1_DN	RAPA_EARLY_UP.V1_DN		110	-0.26624396	-1.0127534	0.40246406	0.47700593	0.994	1698	tags=16%, list=15%, signal=19%
PTEN_DN.V1_DN	PTEN_DN.V1_DN		84	-0.31639364	-0.9989406	0.4389234	0.50128603	0.996	2173	tags=33%, list=19%, signal=41%
EIF4E_DN	EIF4E_DN		44	-0.2914681	-0.99315053	0.47928995	0.50765723	0.998	1475	tags=20%, list=13%, signal=23%
P53_DN.V1_UP	P53_DN.V1_UP		114	-0.29143274	-0.992279	0.45905173	0.5049491	0.998	1806	tags=27%, list=16%, signal=32%
BCAT.100_UP.V1_UP	BCAT.100_UP.V1_UP		32	-0.33851203	-0.9896732	0.43153527	0.50601065	0.998	274	tags=13%, list=2%, signal=13%
MEL18_DN.V1_UP	MEL18_DN.V1_UP		102	-0.32583562	-0.9871558	0.48962656	0.50687546	0.998	1325	tags=25%, list=12%, signal=29%
SRC_UP.V1_UP	SRC_UP.V1_UP		76	-0.30084324	-0.98703545	0.4826176	0.50269574	0.998	1082	tags=16%, list=10%, signal=17%
SIRNA_EIF4GI_DN	SIRNA_EIF4GI_DN		50	-0.2750182	-0.9868759	0.50727654	0.49856552	0.998	1367	tags=18%, list=12%, signal=20%
KRAS.AMP.LUNG_UP.V1_DN	KRAS.AMP.LUNG_UP.V1_DN		74	-0.29390866	-0.9775592	0.4831683	0.51344764	0.998	1993	tags=28%, list=18%, signal=34%
PRC2_EZH2_UP.V1_DN	PRC2_EZH2_UP.V1_DN		112	-0.2843686	-0.97411233	0.5020747	0.517122	0.998	1587	tags=25%, list=14%, signal=29%
RB_DN.V1_DN	RB_DN.V1_DN		86	-0.29907396	-0.9692348	0.48913044	0.5228951	0.998	2161	tags=30%, list=19%, signal=37%
LTE2_UP.V1_DN	LTE2_UP.V1_DN		111	-0.29164997	-0.9619926	0.5010225	0.53338206	0.998	1366	tags=23%, list=12%, signal=26%
LEF1_UP.V1_DN	LEF1_UP.V1_DN		111	-0.27193537	-0.9547213	0.5513627	0.54392374	0.998	1581	tags=23%, list=14%, signal=27%
ERB2_UP.V1_UP	ERB2_UP.V1_UP		118	-0.24754067	-0.9530204	0.5557895	0.542658	0.998	1768	tags=25%, list=16%, signal=30%
PIGF_UP.V1_DN	PIGF_UP.V1_DN		105	-0.27578476	-0.9529244	0.50829875	0.53844523	0.998	1378	tags=16%, list=12%, signal=18%
KRAS.DF.V1_DN	KRAS.DF.V1_DN		102	-0.26374522	-0.949174	0.5665962	0.5414635	0.998	1774	tags=21%, list=16%, signal=24%
RAF_UP.V1_UP	RAF_UP.V1_UP		123	-0.25078583	-0.93246907	0.5790514	0.5708394	0.998	1596	tags=22%, list=14%, signal=25%
LTE2_UP.V1_UP	LTE2_UP.V1_UP		120	-0.25253206	-0.9214178	0.619802	0.5897416	0.998	1596	tags=23%, list=14%, signal=26%
GCNP_SHH_UP_EARLY.V1_DN	GCNP_SHH_UP_EARLY.V1_DN		120	-0.24926619	-0.9186791	0.6043011	0.5912345	0.998	1288	tags=18%, list=12%, signal=20%
ESC_V6.5_UP_EARLY.V1_UP	ESC_V6.5_UP_EARLY.V1_UP		118	-0.24466254	-0.9039395	0.6306483	0.61726934	0.999	1347	tags=17%, list=12%, signal=19%
MYC_UP.V1_DN	MYC_UP.V1_DN		58	-0.27304062	-0.90352714	0.627957	0.61336124	0.999	1539	tags=21%, list=14%, signal=24%
PTEN_DN.V2_DN	PTEN_DN.V2_DN		77	-0.24703541	-0.9025158	0.65564203	0.61051154	0.999	3022	tags=35%, list=27%, signal=48%
EIF4E_UP	EIF4E_UP		52	-0.23854417	-0.8863795	0.6487603	0.6399322	0.999	2584	tags=33%, list=23%, signal=42%
STK33_SKM_UP	STK33_SKM_UP		129	-0.26323384	-0.8782549	0.6388309	0.65204763	0.999	1831	tags=26%, list=16%, signal=30%
CAMP_UP.V1_DN	CAMP_UP.V1_DN		116	-0.21334997	-0.8628166	0.68172485	0.6787096	0.999	2237	tags=23%, list=20%, signal=29%
RELA_DN.V1_UP	RELA_DN.V1_UP		86	-0.24190228	-0.8564602	0.73913044	0.6866745	0.999	2036	tags=22%, list=18%, signal=27%
E2F3_UP.V1_DN	E2F3_UP.V1_DN		57	-0.24448127	-0.8523952	0.6940928	0.68975765	0.999	1227	tags=12%, list=11%, signal=14%
RPS14_DN.V1_UP	RPS14_DN.V1_UP		113	-0.27233335	-0.8214404	0.69512194	0.74697804	1	1830	tags=27%, list=16%, signal=31%
HOXA9_DN.V1_UP	HOXA9_DN.V1_UP		90	-0.20608455	-0.7195988	0.9050505	0.9145789	1	1830	tags=17%, list=16%, signal=20%
DCA_UP.V1_DN	DCA_UP.V1_DN		81	-0.1851916	-0.68982035	0.9628099	0.9390806	1	1469	tags=12%, list=13%, signal=14%
