# Supplementary material for: A genomic analysis of mouse models of breast cancer reveals molecular features of mouse models and relationships to human breast cancer
Source: Breast Cancer Res. 2014 Jun 5;16(3):R59. doi: 10.1186/bcr3672 (PMC4078930; doi:10.1186/bcr3672)
Supplement: Additional file 11 — GSEA for mouse models compared to all other models or to mammary gland development. Listed by model. [file bcr3672-S11.zip › AdditionalFile11/Met/Vs_normal_mammary/C6/Upregulated_in_MET_vs_normalMammary.txt]

NAME	GS<br> follow link to MSigDB	GS DETAILS	SIZE	ES	NES	NOM p-val	FDR q-val	FWER p-val	RANK AT MAX	LEADING EDGE
RB_DN.V1_UP	RB_DN.V1_UP	Details ...	95	0.46557668	1.6479713	0.00189394	0.17704363	0.237	1862	tags=41%, list=17%, signal=49%
GCNP_SHH_UP_LATE.V1_UP	GCNP_SHH_UP_LATE.V1_UP	Details ...	121	0.43976206	1.5022212	0.0498155	0.42963597	0.568	1527	tags=31%, list=14%, signal=35%
CSR_LATE_UP.V1_UP	CSR_LATE_UP.V1_UP	Details ...	107	0.4673053	1.4957902	0.07251909	0.3061327	0.583	2098	tags=46%, list=19%, signal=56%
SRC_UP.V1_DN	SRC_UP.V1_DN	Details ...	81	0.42578033	1.4610798	0.019157087	0.3123645	0.647	1924	tags=37%, list=17%, signal=44%
GCNP_SHH_UP_EARLY.V1_UP	GCNP_SHH_UP_EARLY.V1_UP	Details ...	114	0.40083307	1.4573116	0.057581574	0.25791207	0.653	2541	tags=39%, list=23%, signal=51%
RB_P130_DN.V1_UP	RB_P130_DN.V1_UP	Details ...	101	0.42501855	1.4501672	0.02946593	0.23030272	0.673	721	tags=23%, list=6%, signal=24%
MTOR_UP.V1_UP	MTOR_UP.V1_UP	Details ...	121	0.40210953	1.4360152	0.046728972	0.22491246	0.713	1724	tags=35%, list=15%, signal=41%
BCAT_BILD_ET_AL_DN	BCAT_BILD_ET_AL_DN	Details ...	22	0.47966504	1.4025525	0.12331407	0.25408584	0.763	2804	tags=45%, list=25%, signal=61%
RPS14_DN.V1_DN	RPS14_DN.V1_DN	Details ...	101	0.42731202	1.3767592	0.10606061	0.27240032	0.793	991	tags=31%, list=9%, signal=33%
PRC2_EZH2_UP.V1_UP	PRC2_EZH2_UP.V1_UP	Details ...	112	0.37523988	1.3677188	0.07962963	0.26280424	0.808	846	tags=21%, list=8%, signal=22%
E2F1_UP.V1_UP	E2F1_UP.V1_UP	Details ...	113	0.3902313	1.3447647	0.13747646	0.28258353	0.836	2507	tags=39%, list=22%, signal=50%
ERB2_UP.V1_DN	ERB2_UP.V1_DN	Details ...	92	0.39172208	1.3107933	0.129771	0.3273744	0.876	1766	tags=30%, list=16%, signal=36%
MEK_UP.V1_DN	MEK_UP.V1_DN	Details ...	98	0.38231784	1.299848	0.12	0.32381654	0.883	1147	tags=24%, list=10%, signal=27%
VEGF_A_UP.V1_DN	VEGF_A_UP.V1_DN	Details ...	122	0.3467307	1.2368337	0.18042226	0.4462962	0.935	1827	tags=30%, list=16%, signal=35%
SNF5_DN.V1_UP	SNF5_DN.V1_UP	Details ...	134	0.36594492	1.1944388	0.22348484	0.5261993	0.951	1424	tags=28%, list=13%, signal=32%
SIRNA_EIF4GI_UP	SIRNA_EIF4GI_UP	Details ...	65	0.31949162	1.1805769	0.24045801	0.5327218	0.96	1790	tags=29%, list=16%, signal=35%
AKT_UP.V1_UP	AKT_UP.V1_UP	Details ...	118	0.3212599	1.1666167	0.18390805	0.5399744	0.967	860	tags=18%, list=8%, signal=19%
PDGF_ERK_DN.V1_UP	PDGF_ERK_DN.V1_UP	Details ...	81	0.30439165	1.155481	0.2141527	0.5407063	0.969	1726	tags=23%, list=15%, signal=28%
PDGF_UP.V1_UP	PDGF_UP.V1_UP	Details ...	85	0.287471	1.1261431	0.2840909	0.59404534	0.977	1960	tags=27%, list=18%, signal=33%
HOXA9_DN.V1_DN	HOXA9_DN.V1_DN	Details ...	111	0.2891515	1.1199392	0.23091976	0.58047277	0.977	1720	tags=29%, list=15%, signal=34%
ATF2_S_UP.V1_UP	ATF2_S_UP.V1_UP		108	0.3347713	1.1111982	0.2723949	0.5760875	0.978	1707	tags=28%, list=15%, signal=32%
RB_P107_DN.V1_UP	RB_P107_DN.V1_UP		109	0.36802185	1.0934768	0.36549166	0.5966689	0.983	972	tags=34%, list=9%, signal=37%
CORDENONSI_YAP_CONSERVED_SIGNATURE	CORDENONSI_YAP_CONSERVED_SIGNATURE		42	0.39282408	1.0852259	0.34191176	0.59221494	0.984	720	tags=26%, list=6%, signal=28%
AKT_UP_MTOR_DN.V1_UP	AKT_UP_MTOR_DN.V1_UP		127	0.30355284	1.0780091	0.31190926	0.58668375	0.986	2174	tags=30%, list=19%, signal=37%
PDGF_ERK_DN.V1_DN	PDGF_ERK_DN.V1_DN		88	0.25992385	1.070177	0.34552103	0.5826067	0.987	1141	tags=18%, list=10%, signal=20%
TBK1.DF_DN	TBK1.DF_DN		157	0.2831456	1.0595317	0.35968378	0.58721405	0.988	1768	tags=24%, list=16%, signal=28%
TBK1.DN.48HRS_DN	TBK1.DN.48HRS_DN		39	0.33894813	1.0440419	0.40272373	0.6029982	0.989	1707	tags=26%, list=15%, signal=30%
EGFR_UP.V1_UP	EGFR_UP.V1_UP		121	0.30611202	1.0416094	0.3889943	0.5876578	0.99	2465	tags=38%, list=22%, signal=48%
DCA_UP.V1_UP	DCA_UP.V1_UP		86	0.29537562	1.0335108	0.39332098	0.5884305	0.991	941	tags=16%, list=8%, signal=18%
YAP1_DN	YAP1_DN		24	0.31226963	1.0308255	0.3804143	0.5755191	0.992	55	tags=8%, list=0%, signal=8%
KRAS.300_UP.V1_DN	KRAS.300_UP.V1_DN		74	0.3095588	1.0262237	0.3938224	0.5676924	0.992	1852	tags=30%, list=17%, signal=35%
TBK1.DN.48HRS_UP	TBK1.DN.48HRS_UP		34	0.28629383	1.00864	0.44045368	0.59297204	0.994	2395	tags=26%, list=21%, signal=34%
NRL_DN.V1_UP	NRL_DN.V1_UP		111	0.26277128	1.0031792	0.43984962	0.5882828	0.994	991	tags=16%, list=9%, signal=18%
KRAS.LUNG_UP.V1_DN	KRAS.LUNG_UP.V1_DN		75	0.3178112	0.9936159	0.44423077	0.5928567	0.994	531	tags=16%, list=5%, signal=17%
NRL_DN.V1_DN	NRL_DN.V1_DN		91	0.26401785	0.9861782	0.47859922	0.59229535	0.994	2080	tags=30%, list=19%, signal=36%
STK33_UP	STK33_UP		129	0.2595099	0.9218316	0.57714283	0.73151904	0.999	2041	tags=29%, list=18%, signal=35%
BCAT_GDS748_DN	BCAT_GDS748_DN		22	0.28260824	0.91200036	0.5722656	0.7359204	1	1054	tags=23%, list=9%, signal=25%
P53_DN.V2_UP	P53_DN.V2_UP		83	0.29567546	0.9081894	0.6103647	0.72594696	1	1611	tags=27%, list=14%, signal=31%
ESC_J1_UP_EARLY.V1_UP	ESC_J1_UP_EARLY.V1_UP		119	0.23795992	0.89805263	0.67052025	0.73325	1	1705	tags=21%, list=15%, signal=25%
KRAS.600_UP.V1_DN	KRAS.600_UP.V1_DN		150	0.256172	0.89385337	0.66972476	0.724738	1	1865	tags=27%, list=17%, signal=32%
KRAS.DF.V1_UP	KRAS.DF.V1_UP		123	0.2590204	0.88470393	0.65636367	0.7286486	1	981	tags=18%, list=9%, signal=19%
TBK1.DF_UP	TBK1.DF_UP		166	0.22748868	0.8793087	0.6635338	0.7233847	1	1820	tags=20%, list=16%, signal=24%
PRC2_EDD_UP.V1_UP	PRC2_EDD_UP.V1_UP		111	0.24179626	0.85400784	0.65384614	0.7631478	1	647	tags=14%, list=6%, signal=14%
CAMP_UP.V1_UP	CAMP_UP.V1_UP		123	0.19233584	0.8318969	0.6797753	0.7944552	1	2279	tags=23%, list=20%, signal=28%
IL15_UP.V1_UP	IL15_UP.V1_UP		103	0.21857777	0.8291383	0.83584905	0.7824561	1	2568	tags=34%, list=23%, signal=44%
RB_P130_DN.V1_DN	RB_P130_DN.V1_DN		81	0.24568582	0.81949	0.6791745	0.7864037	1	1063	tags=16%, list=9%, signal=18%
BCAT_GDS748_UP	BCAT_GDS748_UP		33	0.26476157	0.80498797	0.79737335	0.7992543	1	1609	tags=21%, list=14%, signal=25%
PIGF_UP.V1_UP	PIGF_UP.V1_UP		94	0.2105448	0.75950146	0.8326693	0.8642852	1	1437	tags=17%, list=13%, signal=19%
CSR_EARLY_UP.V1_UP	CSR_EARLY_UP.V1_UP		98	0.19834524	0.7166933	0.8197674	0.9075431	1	2711	tags=24%, list=24%, signal=32%
