# Supplementary material for: A genomic analysis of mouse models of breast cancer reveals molecular features of mouse models and relationships to human breast cancer
Source: Breast Cancer Res. 2014 Jun 5;16(3):R59. doi: 10.1186/bcr3672 (PMC4078930; doi:10.1186/bcr3672)
Supplement: Additional file 11 — GSEA for mouse models compared to all other models or to mammary gland development. Listed by model. [file bcr3672-S11.zip › AdditionalFile11/Met/Vs_other_models/C2/Downregulated_in_MET_vs_OtherModels.txt]

NAME	GS<br> follow link to MSigDB	GS DETAILS	SIZE	ES	NES	NOM p-val	FDR q-val	FWER p-val	RANK AT MAX	LEADING EDGE
OUILLETTE_CLL_13Q14_DELETION_DN	OUILLETTE_CLL_13Q14_DELETION_DN	Details ...	35	-0.6210768	-2.0197423	0	0.8157964	0.18	2241	tags=43%, list=20%, signal=53%
REACTOME_RNA_POLYMERASE_III_TRANSCRIPTION	REACTOME_RNA_POLYMERASE_III_TRANSCRIPTION	Details ...	22	-0.6220767	-2.008601	0	0.4780467	0.2	2612	tags=59%, list=23%, signal=77%
FIRESTEIN_PROLIFERATION	FIRESTEIN_PROLIFERATION	Details ...	89	-0.533873	-1.93142	0	0.9440942	0.33	2309	tags=37%, list=21%, signal=46%
REACTOME_RNA_POLYMERASE_III_TRANSCRIPTION_INITIATION	REACTOME_RNA_POLYMERASE_III_TRANSCRIPTION_INITIATION	Details ...	17	-0.59645	-1.9063833	0.01724138	0.921139	0.39	2612	tags=53%, list=23%, signal=69%
REACTOME_MAPK_TARGETS_NUCLEAR_EVENTS_MEDIATED_BY_MAP_KINASES	REACTOME_MAPK_TARGETS_NUCLEAR_EVENTS_MEDIATED_BY_MAP_KINASES	Details ...	18	-0.61186004	-1.8662335	0	1	0.52	2970	tags=50%, list=27%, signal=68%
STARK_HYPPOCAMPUS_22Q11_DELETION_UP	STARK_HYPPOCAMPUS_22Q11_DELETION_UP	Details ...	24	-0.640792	-1.8403598	0	1	0.59	1811	tags=42%, list=16%, signal=50%
KEGG_TIGHT_JUNCTION	KEGG_TIGHT_JUNCTION	Details ...	89	-0.54460156	-1.8285961	0	1	0.6	2047	tags=36%, list=18%, signal=44%
ZHAN_MULTIPLE_MYELOMA_CD1_VS_CD2_DN	ZHAN_MULTIPLE_MYELOMA_CD1_VS_CD2_DN	Details ...	23	-0.66090065	-1.8200141	0	1	0.6	2491	tags=57%, list=22%, signal=73%
ZHAN_MULTIPLE_MYELOMA_LB_UP	ZHAN_MULTIPLE_MYELOMA_LB_UP	Details ...	21	-0.6616031	-1.8190861	0	0.9666375	0.6	1631	tags=43%, list=15%, signal=50%
SHEPARD_BMYB_TARGETS	SHEPARD_BMYB_TARGETS	Details ...	39	-0.61604095	-1.8162429	0	0.8957623	0.6	2418	tags=59%, list=22%, signal=75%
REACTOME_MAP_KINASES_ACTIVATION_IN_TLR_CASCADE	REACTOME_MAP_KINASES_ACTIVATION_IN_TLR_CASCADE	Details ...	26	-0.55282587	-1.8161969	0	0.8143294	0.6	2970	tags=46%, list=27%, signal=63%
REACTOME_APOPTOTIC_EXECUTION_PHASE	REACTOME_APOPTOTIC_EXECUTION_PHASE	Details ...	31	-0.54195905	-1.8096733	0	0.80305016	0.63	2514	tags=39%, list=22%, signal=50%
REACTOME_RNA_POLYMERASE_I_III_AND_MITOCHONDRIAL_TRANSCRIPTION	REACTOME_RNA_POLYMERASE_I_III_AND_MITOCHONDRIAL_TRANSCRIPTION	Details ...	47	-0.48684564	-1.7958689	0.016949153	0.8327995	0.64	2736	tags=45%, list=24%, signal=59%
VANHARANTA_UTERINE_FIBROID_WITH_7Q_DELETION_DN	VANHARANTA_UTERINE_FIBROID_WITH_7Q_DELETION_DN	Details ...	17	-0.6171265	-1.7956988	0.041666668	0.7756895	0.64	2280	tags=53%, list=20%, signal=66%
REACTOME_NUCLEAR_EVENTS_KINASE_AND_TRANSCRIPTION_FACTOR_ACTIVATION	REACTOME_NUCLEAR_EVENTS_KINASE_AND_TRANSCRIPTION_FACTOR_ACTIVATION	Details ...	15	-0.6327098	-1.7903326	0	0.75930095	0.66	2341	tags=40%, list=21%, signal=51%
BIOCARTA_HDAC_PATHWAY	BIOCARTA_HDAC_PATHWAY	Details ...	18	-0.6196991	-1.7892675	0.01923077	0.7212151	0.67	1818	tags=39%, list=16%, signal=46%
LE_EGR2_TARGETS_UP	LE_EGR2_TARGETS_UP	Details ...	75	-0.58647865	-1.7855519	0.04	0.70912594	0.67	2965	tags=63%, list=26%, signal=85%
BLALOCK_ALZHEIMERS_DISEASE_INCIPIENT_UP	BLALOCK_ALZHEIMERS_DISEASE_INCIPIENT_UP	Details ...	221	-0.42740956	-1.7815483	0	0.694138	0.68	2591	tags=34%, list=23%, signal=44%
LY_AGING_OLD_DN	LY_AGING_OLD_DN	Details ...	31	-0.62119555	-1.7746944	0.023255814	0.70055044	0.71	1779	tags=42%, list=16%, signal=50%
DOANE_RESPONSE_TO_ANDROGEN_DN	DOANE_RESPONSE_TO_ANDROGEN_DN	Details ...	160	-0.44973454	-1.7697195	0	0.69662744	0.71	2567	tags=35%, list=23%, signal=45%
VECCHI_GASTRIC_CANCER_EARLY_UP	VECCHI_GASTRIC_CANCER_EARLY_UP	Details ...	231	-0.4370223	-1.7621223	0.018181818	0.70883375	0.73	3008	tags=42%, list=27%, signal=56%
SHEDDEN_LUNG_CANCER_GOOD_SURVIVAL_A5	SHEDDEN_LUNG_CANCER_GOOD_SURVIVAL_A5	Details ...	34	-0.5458316	-1.7585982	0.01923077	0.697365	0.73	2783	tags=47%, list=25%, signal=62%
KEGG_PURINE_METABOLISM	KEGG_PURINE_METABOLISM	Details ...	110	-0.42879766	-1.7543048	0	0.6865534	0.76	3834	tags=43%, list=34%, signal=64%
VANTVEER_BREAST_CANCER_ESR1_DN	VANTVEER_BREAST_CANCER_ESR1_DN	Details ...	145	-0.45084468	-1.7507067	0	0.6745473	0.77	2653	tags=39%, list=24%, signal=50%
ENK_UV_RESPONSE_EPIDERMIS_UP	ENK_UV_RESPONSE_EPIDERMIS_UP	Details ...	193	-0.41160327	-1.749345	0	0.6534319	0.78	3570	tags=45%, list=32%, signal=64%
BILBAN_B_CLL_LPL_UP	BILBAN_B_CLL_LPL_UP	Details ...	30	-0.5760241	-1.7474022	0	0.63490605	0.79	1565	tags=30%, list=14%, signal=35%
KEGG_ACUTE_MYELOID_LEUKEMIA	KEGG_ACUTE_MYELOID_LEUKEMIA	Details ...	36	-0.499675	-1.7425075	0.03773585	0.6355345	0.79	3198	tags=39%, list=29%, signal=54%
STARK_PREFRONTAL_CORTEX_22Q11_DELETION_UP	STARK_PREFRONTAL_CORTEX_22Q11_DELETION_UP	Details ...	93	-0.52220994	-1.7415493	0	0.6171551	0.79	2371	tags=41%, list=21%, signal=51%
CONCANNON_APOPTOSIS_BY_EPOXOMICIN_DN	CONCANNON_APOPTOSIS_BY_EPOXOMICIN_DN	Details ...	100	-0.47443268	-1.7389208	0	0.6080835	0.79	2653	tags=43%, list=24%, signal=56%
DANG_REGULATED_BY_MYC_UP	DANG_REGULATED_BY_MYC_UP	Details ...	48	-0.4363206	-1.7387685	0	0.58781403	0.79	2554	tags=35%, list=23%, signal=46%
OUILLETTE_CLL_13Q14_DELETION_UP	OUILLETTE_CLL_13Q14_DELETION_UP	Details ...	33	-0.5435819	-1.7262976	0	0.62747836	0.83	2293	tags=39%, list=20%, signal=49%
TOMLINS_PROSTATE_CANCER_UP	TOMLINS_PROSTATE_CANCER_UP	Details ...	21	-0.5829411	-1.7260777	0	0.60856354	0.84	801	tags=24%, list=7%, signal=26%
LI_AMPLIFIED_IN_LUNG_CANCER	LI_AMPLIFIED_IN_LUNG_CANCER	Details ...	123	-0.3944922	-1.7209033	0	0.61424774	0.84	2765	tags=34%, list=25%, signal=45%
MARTINEZ_RB1_AND_TP53_TARGETS_DN	MARTINEZ_RB1_AND_TP53_TARGETS_DN	Details ...	399	-0.4471106	-1.7203977	0	0.5980538	0.84	3122	tags=43%, list=28%, signal=57%
WATANABE_COLON_CANCER_MSI_VS_MSS_DN	WATANABE_COLON_CANCER_MSI_VS_MSS_DN	Details ...	38	-0.5754387	-1.7200863	0	0.5829253	0.84	1810	tags=42%, list=16%, signal=50%
ALCALAY_AML_BY_NPM1_LOCALIZATION_DN	ALCALAY_AML_BY_NPM1_LOCALIZATION_DN	Details ...	124	-0.44961846	-1.7183639	0	0.5794483	0.86	2707	tags=39%, list=24%, signal=50%
BROWNE_HCMV_INFECTION_10HR_UP	BROWNE_HCMV_INFECTION_10HR_UP	Details ...	59	-0.4812931	-1.7149719	0	0.58369875	0.86	2623	tags=44%, list=23%, signal=57%
KEGG_CHRONIC_MYELOID_LEUKEMIA	KEGG_CHRONIC_MYELOID_LEUKEMIA	Details ...	39	-0.51326084	-1.7144074	0	0.5730647	0.87	3106	tags=44%, list=28%, signal=60%
ZHAN_MULTIPLE_MYELOMA_CD1_DN	ZHAN_MULTIPLE_MYELOMA_CD1_DN	Details ...	22	-0.5836213	-1.7118783	0	0.5675962	0.87	2905	tags=50%, list=26%, signal=67%
RUGO_RESPONSE_TO_GAMMA_RADIATION	RUGO_RESPONSE_TO_GAMMA_RADIATION	Details ...	34	-0.5606775	-1.7113506	0.037037037	0.5560749	0.87	1352	tags=29%, list=12%, signal=33%
KYNG_DNA_DAMAGE_BY_GAMMA_RADIATION	KYNG_DNA_DAMAGE_BY_GAMMA_RADIATION	Details ...	34	-0.5606775	-1.7113506	0.037037037	0.5425121	0.87	1352	tags=29%, list=12%, signal=33%
IWANAGA_CARCINOGENESIS_BY_KRAS_PTEN_UP	IWANAGA_CARCINOGENESIS_BY_KRAS_PTEN_UP	Details ...	117	-0.47180718	-1.7103636	0	0.5344862	0.87	3094	tags=48%, list=28%, signal=65%
SWEET_LUNG_CANCER_KRAS_UP	SWEET_LUNG_CANCER_KRAS_UP	Details ...	371	-0.40366605	-1.7095567	0	0.5255842	0.87	2717	tags=35%, list=24%, signal=44%
RUTELLA_RESPONSE_TO_HGF_DN	RUTELLA_RESPONSE_TO_HGF_DN	Details ...	141	-0.4864138	-1.7066994	0	0.5228161	0.87	2634	tags=41%, list=24%, signal=53%
BIOCARTA_MAPK_PATHWAY	BIOCARTA_MAPK_PATHWAY	Details ...	56	-0.45648456	-1.7060406	0	0.51552176	0.87	3106	tags=41%, list=28%, signal=57%
ZHOU_INFLAMMATORY_RESPONSE_LIVE_DN	ZHOU_INFLAMMATORY_RESPONSE_LIVE_DN	Details ...	165	-0.40657103	-1.6991585	0.020408163	0.53417724	0.88	2387	tags=30%, list=21%, signal=37%
ZHOU_INFLAMMATORY_RESPONSE_LPS_DN	ZHOU_INFLAMMATORY_RESPONSE_LPS_DN	Details ...	165	-0.40657103	-1.6991585	0.020408163	0.5228118	0.88	2387	tags=30%, list=21%, signal=37%
VALK_AML_CLUSTER_2	VALK_AML_CLUSTER_2	Details ...	17	-0.6783462	-1.6980538	0	0.5142009	0.88	2615	tags=53%, list=23%, signal=69%
HOSHIDA_LIVER_CANCER_SUBCLASS_S2	HOSHIDA_LIVER_CANCER_SUBCLASS_S2	Details ...	80	-0.42621782	-1.69573	0.01923077	0.5138906	0.89	2773	tags=40%, list=25%, signal=53%
DACOSTA_UV_RESPONSE_VIA_ERCC3_TTD_DN	DACOSTA_UV_RESPONSE_VIA_ERCC3_TTD_DN	Details ...	25	-0.549831	-1.6954688	0.01923077	0.5045848	0.89	634	tags=20%, list=6%, signal=21%
PEREZ_TP53_AND_TP63_TARGETS	PEREZ_TP53_AND_TP63_TARGETS	Details ...	100	-0.519363	-1.6939524	0	0.49823153	0.89	2502	tags=45%, list=22%, signal=57%
REACTOME_DARPP32_EVENTS	REACTOME_DARPP32_EVENTS	Details ...	17	-0.54723704	-1.6918073	0.01923077	0.49656132	0.89	3866	tags=59%, list=35%, signal=90%
THEILGAARD_NEUTROPHIL_AT_SKIN_WOUND_DN	THEILGAARD_NEUTROPHIL_AT_SKIN_WOUND_DN	Details ...	150	-0.42493942	-1.6904278	0.02173913	0.4937852	0.9	4126	tags=53%, list=37%, signal=83%
BIOCARTA_CARM_ER_PATHWAY	BIOCARTA_CARM_ER_PATHWAY	Details ...	19	-0.5414555	-1.6896123	0	0.48847568	0.91	1040	tags=26%, list=9%, signal=29%
BROWNE_HCMV_INFECTION_4HR_DN	BROWNE_HCMV_INFECTION_4HR_DN	Details ...	137	-0.4091065	-1.6882633	0	0.48337513	0.91	3645	tags=44%, list=33%, signal=64%
BENPORATH_SOX2_TARGETS	BENPORATH_SOX2_TARGETS	Details ...	399	-0.3657383	-1.6875433	0	0.47676045	0.91	2807	tags=31%, list=25%, signal=40%
ZHAN_MULTIPLE_MYELOMA_MS_UP	ZHAN_MULTIPLE_MYELOMA_MS_UP	Details ...	26	-0.6580172	-1.6823806	0.02173913	0.48955002	0.93	533	tags=35%, list=5%, signal=36%
LINDGREN_BLADDER_CANCER_CLUSTER_3_DN	LINDGREN_BLADDER_CANCER_CLUSTER_3_DN	Details ...	125	-0.4052096	-1.681454	0	0.48443586	0.93	2738	tags=37%, list=24%, signal=48%
SHEPARD_BMYB_MORPHOLINO_DN	SHEPARD_BMYB_MORPHOLINO_DN	Details ...	115	-0.48003358	-1.6791812	0	0.48587015	0.93	2439	tags=41%, list=22%, signal=52%
VALK_AML_CLUSTER_5	VALK_AML_CLUSTER_5	Details ...	16	-0.6500862	-1.6789992	0.03846154	0.47838953	0.93	2542	tags=69%, list=23%, signal=89%
REACTOME_COLLAGEN_MEDIATED_ACTIVATION_CASCADE	REACTOME_COLLAGEN_MEDIATED_ACTIVATION_CASCADE		15	-0.7081305	-1.676646	0.020408163	0.47837812	0.93	1756	tags=60%, list=16%, signal=71%
ZHONG_RESPONSE_TO_AZACITIDINE_AND_TSA_DN	ZHONG_RESPONSE_TO_AZACITIDINE_AND_TSA_DN		32	-0.4948762	-1.676257	0.09090909	0.47231126	0.93	2198	tags=34%, list=20%, signal=43%
CAFFAREL_RESPONSE_TO_THC_24HR_5_DN	CAFFAREL_RESPONSE_TO_THC_24HR_5_DN		37	-0.4829596	-1.6757048	0.044444446	0.4684062	0.93	1410	tags=27%, list=13%, signal=31%
COATES_MACROPHAGE_M1_VS_M2_UP	COATES_MACROPHAGE_M1_VS_M2_UP		47	-0.5502274	-1.6674372	0.022727273	0.49390855	0.94	2223	tags=43%, list=20%, signal=53%
REACTOME_TRAF6_MEDIATED_INDUCTION_OF_THE_ANTIVIRAL_CYTOKINE_IFN_ALPHA_BETA_CASCADE	REACTOME_TRAF6_MEDIATED_INDUCTION_OF_THE_ANTIVIRAL_CYTOKINE_IFN_ALPHA_BETA_CASCADE		31	-0.49564093	-1.6636671	0	0.50000817	0.94	3106	tags=42%, list=28%, signal=58%
BOYAULT_LIVER_CANCER_SUBCLASS_G1_UP	BOYAULT_LIVER_CANCER_SUBCLASS_G1_UP		68	-0.4668423	-1.6632918	0.01754386	0.49414065	0.94	4349	tags=65%, list=39%, signal=105%
CHEBOTAEV_GR_TARGETS_UP	CHEBOTAEV_GR_TARGETS_UP		44	-0.56639725	-1.6630502	0	0.4867654	0.94	2448	tags=50%, list=22%, signal=64%
REACTOME_PYRIMIDINE_METABOLISM	REACTOME_PYRIMIDINE_METABOLISM		15	-0.66225475	-1.6629385	0.018181818	0.4796071	0.94	1319	tags=47%, list=12%, signal=53%
MCBRYAN_PUBERTAL_BREAST_4_5WK_UP	MCBRYAN_PUBERTAL_BREAST_4_5WK_UP		189	-0.5489498	-1.6627513	0.01923077	0.47265628	0.94	2483	tags=56%, list=22%, signal=70%
CREIGHTON_AKT1_SIGNALING_VIA_MTOR_UP	CREIGHTON_AKT1_SIGNALING_VIA_MTOR_UP		29	-0.5771856	-1.6610284	0.018867925	0.4709348	0.94	2011	tags=48%, list=18%, signal=59%
MARTORIATI_MDM4_TARGETS_NEUROEPITHELIUM_DN	MARTORIATI_MDM4_TARGETS_NEUROEPITHELIUM_DN		60	-0.5817524	-1.6598254	0	0.46793747	0.95	1175	tags=33%, list=10%, signal=37%
STEIN_ESRRA_TARGETS_DN	STEIN_ESRRA_TARGETS_DN		58	-0.44951576	-1.6565729	0	0.4716654	0.95	3664	tags=45%, list=33%, signal=66%
LIAO_METASTASIS	LIAO_METASTASIS		282	-0.3847275	-1.6536559	0	0.47244632	0.95	3555	tags=44%, list=32%, signal=63%
GRADE_COLON_CANCER_UP	GRADE_COLON_CANCER_UP		410	-0.31565228	-1.6523883	0.01923077	0.47094733	0.95	4728	tags=42%, list=42%, signal=71%
DAVICIONI_PAX_FOXO1_SIGNATURE_IN_ARMS_UP	DAVICIONI_PAX_FOXO1_SIGNATURE_IN_ARMS_UP		34	-0.522151	-1.6521102	0	0.46614623	0.95	1650	tags=32%, list=15%, signal=38%
REACTOME_TOLL_LIKE_RECEPTOR_3_CASCADE	REACTOME_TOLL_LIKE_RECEPTOR_3_CASCADE		37	-0.46697646	-1.650445	0	0.4646994	0.95	3106	tags=41%, list=28%, signal=56%
WAMUNYOKOLI_OVARIAN_CANCER_LMP_UP	WAMUNYOKOLI_OVARIAN_CANCER_LMP_UP		154	-0.42521152	-1.6502271	0.01724138	0.458835	0.95	2819	tags=36%, list=25%, signal=48%
KEGG_UBIQUITIN_MEDIATED_PROTEOLYSIS	KEGG_UBIQUITIN_MEDIATED_PROTEOLYSIS		77	-0.37436387	-1.6490535	0.054545455	0.45681977	0.95	2653	tags=29%, list=24%, signal=37%
CROONQUIST_NRAS_VS_STROMAL_STIMULATION_UP	CROONQUIST_NRAS_VS_STROMAL_STIMULATION_UP		20	-0.6356493	-1.6486118	0	0.45308718	0.95	2021	tags=60%, list=18%, signal=73%
RUTELLA_RESPONSE_TO_HGF_VS_CSF2RB_AND_IL4_DN	RUTELLA_RESPONSE_TO_HGF_VS_CSF2RB_AND_IL4_DN		151	-0.45297548	-1.6482644	0	0.4487006	0.95	2897	tags=42%, list=26%, signal=56%
FARMER_BREAST_CANCER_BASAL_VS_LULMINAL	FARMER_BREAST_CANCER_BASAL_VS_LULMINAL		192	-0.45131052	-1.6459397	0	0.44975743	0.95	2546	tags=39%, list=23%, signal=50%
REACTOME_TOLL_RECEPTOR_CASCADES	REACTOME_TOLL_RECEPTOR_CASCADES		53	-0.4765053	-1.6448176	0	0.44647378	0.95	3106	tags=43%, list=28%, signal=60%
LEE_RECENT_THYMIC_EMIGRANT	LEE_RECENT_THYMIC_EMIGRANT		65	-0.4511471	-1.6444747	0	0.4421174	0.95	2212	tags=31%, list=20%, signal=38%
BIOCARTA_INSULIN_PATHWAY	BIOCARTA_INSULIN_PATHWAY		15	-0.59428585	-1.6441438	0.020833334	0.43732977	0.95	3112	tags=60%, list=28%, signal=83%
PROVENZANI_METASTASIS_UP	PROVENZANI_METASTASIS_UP		116	-0.3904543	-1.6440642	0	0.43218473	0.95	3923	tags=44%, list=35%, signal=67%
LANDIS_ERBB2_BREAST_PRENEOPLASTIC_UP	LANDIS_ERBB2_BREAST_PRENEOPLASTIC_UP		20	-0.7537181	-1.643964	0.036363635	0.42793533	0.95	1889	tags=75%, list=17%, signal=90%
BIOCARTA_FAS_PATHWAY	BIOCARTA_FAS_PATHWAY		18	-0.54308695	-1.6433488	0.06122449	0.42430753	0.95	689	tags=22%, list=6%, signal=24%
LIANG_HEMATOPOIESIS_STEM_CELL_NUMBER_SMALL_VS_HUGE_DN	LIANG_HEMATOPOIESIS_STEM_CELL_NUMBER_SMALL_VS_HUGE_DN		23	-0.5740373	-1.6427809	0	0.42121395	0.95	2648	tags=48%, list=24%, signal=63%
LINDGREN_BLADDER_CANCER_CLUSTER_1_UP	LINDGREN_BLADDER_CANCER_CLUSTER_1_UP		65	-0.42088026	-1.6416368	0	0.421412	0.95	2973	tags=34%, list=27%, signal=46%
REACTOME_METABLISM_OF_NUCLEOTIDES	REACTOME_METABLISM_OF_NUCLEOTIDES		52	-0.4574907	-1.6401787	0	0.42254883	0.95	3788	tags=46%, list=34%, signal=69%
REACTOME_INNATE_IMMUNITY_SIGNALING	REACTOME_INNATE_IMMUNITY_SIGNALING		68	-0.4790006	-1.6387053	0.01923077	0.42234173	0.95	3106	tags=44%, list=28%, signal=61%
XU_HGF_TARGETS_REPRESSED_BY_AKT1_DN	XU_HGF_TARGETS_REPRESSED_BY_AKT1_DN		46	-0.51855576	-1.6385142	0	0.41846836	0.95	2611	tags=43%, list=23%, signal=56%
PASQUALUCCI_LYMPHOMA_BY_GC_STAGE_UP	PASQUALUCCI_LYMPHOMA_BY_GC_STAGE_UP		183	-0.42628092	-1.6380831	0.020833334	0.41482353	0.95	3041	tags=43%, list=27%, signal=58%
KEGG_ABC_TRANSPORTERS	KEGG_ABC_TRANSPORTERS		27	-0.53400517	-1.6374986	0.018181818	0.41288683	0.95	2567	tags=44%, list=23%, signal=58%
BENPORATH_ES_1	BENPORATH_ES_1		237	-0.41591728	-1.6372489	0.019607844	0.4097549	0.95	3187	tags=40%, list=28%, signal=55%
REACTOME_GENES_INVOLVED_IN_APOPTOTIC_CLEAVAGE_OF_CELLULAR_PROTEINS	REACTOME_GENES_INVOLVED_IN_APOPTOTIC_CLEAVAGE_OF_CELLULAR_PROTEINS		24	-0.5390117	-1.6349378	0.02	0.41073784	0.95	2437	tags=38%, list=22%, signal=48%
REACTOME_GLUCOSE_AND_OTHER_SUGAR_SLC_TRANSPORTERS	REACTOME_GLUCOSE_AND_OTHER_SUGAR_SLC_TRANSPORTERS		57	-0.5105471	-1.6336278	0.02	0.41026878	0.95	2279	tags=37%, list=20%, signal=46%
YAMASHITA_LIVER_CANCER_STEM_CELL_UP	YAMASHITA_LIVER_CANCER_STEM_CELL_UP		32	-0.5464814	-1.633475	0.0625	0.406632	0.95	2457	tags=53%, list=22%, signal=68%
LINDGREN_BLADDER_CANCER_WITH_LOH_IN_CHR9Q	LINDGREN_BLADDER_CANCER_WITH_LOH_IN_CHR9Q		62	-0.3835842	-1.6334369	0.040816326	0.40252462	0.95	3516	tags=42%, list=31%, signal=61%
CHIANG_LIVER_CANCER_SUBCLASS_PROLIFERATION_UP	CHIANG_LIVER_CANCER_SUBCLASS_PROLIFERATION_UP		90	-0.5076956	-1.6325182	0.04255319	0.40099645	0.96	2824	tags=56%, list=25%, signal=74%
BROWNE_HCMV_INFECTION_20HR_UP	BROWNE_HCMV_INFECTION_20HR_UP		136	-0.40939242	-1.6312238	0	0.39925793	0.96	3505	tags=40%, list=31%, signal=57%
VALK_AML_CLUSTER_6	VALK_AML_CLUSTER_6		19	-0.62159884	-1.6307281	0	0.39696103	0.96	694	tags=32%, list=6%, signal=34%
ODONNELL_TARGETS_OF_MYC_AND_TFRC_UP	ODONNELL_TARGETS_OF_MYC_AND_TFRC_UP		38	-0.5627069	-1.6302536	0	0.39536124	0.96	2142	tags=45%, list=19%, signal=55%
LEE_TARGETS_OF_PTCH1_AND_SUFU_UP	LEE_TARGETS_OF_PTCH1_AND_SUFU_UP		65	-0.5847352	-1.6291982	0	0.39472252	0.96	2575	tags=51%, list=23%, signal=66%
DELYS_THYROID_CANCER_UP	DELYS_THYROID_CANCER_UP		275	-0.47303692	-1.6281217	0	0.39546323	0.96	2760	tags=44%, list=25%, signal=56%
YAGI_AML_WITH_11Q23_REARRANGED	YAGI_AML_WITH_11Q23_REARRANGED		231	-0.37738624	-1.6277889	0	0.39305675	0.96	2803	tags=32%, list=25%, signal=41%
BROWNE_HCMV_INFECTION_10HR_DN	BROWNE_HCMV_INFECTION_10HR_DN		32	-0.5493571	-1.6260978	0	0.39388025	0.96	1507	tags=31%, list=13%, signal=36%
BIOCARTA_FCER1_PATHWAY	BIOCARTA_FCER1_PATHWAY		24	-0.53848225	-1.6249614	0.041666668	0.39272422	0.96	3038	tags=50%, list=27%, signal=68%
LIU_PROSTATE_CANCER_UP	LIU_PROSTATE_CANCER_UP		52	-0.50795966	-1.623574	0	0.3922703	0.96	3782	tags=58%, list=34%, signal=87%
KEGG_COLORECTAL_CANCER	KEGG_COLORECTAL_CANCER		36	-0.49030298	-1.6226038	0.017857144	0.39188063	0.96	2155	tags=33%, list=19%, signal=41%
SMID_BREAST_CANCER_BASAL_UP	SMID_BREAST_CANCER_BASAL_UP		390	-0.4430089	-1.622389	0	0.38854536	0.96	2436	tags=38%, list=22%, signal=47%
IWANAGA_CARCINOGENESIS_BY_KRAS_UP	IWANAGA_CARCINOGENESIS_BY_KRAS_UP		108	-0.45776868	-1.6210133	0	0.38851124	0.96	2677	tags=42%, list=24%, signal=54%
SMID_BREAST_CANCER_RELAPSE_IN_BONE_DN	SMID_BREAST_CANCER_RELAPSE_IN_BONE_DN		183	-0.46576282	-1.6209735	0	0.3850731	0.96	2453	tags=39%, list=22%, signal=50%
LIU_SOX4_TARGETS_DN	LIU_SOX4_TARGETS_DN		187	-0.34985754	-1.6204882	0.01923077	0.3824465	0.96	3742	tags=40%, list=33%, signal=58%
JIANG_HYPOXIA_CANCER	JIANG_HYPOXIA_CANCER		42	-0.41142374	-1.6200696	0.032258064	0.3797857	0.96	4325	tags=48%, list=39%, signal=77%
REACTOME_PLATELET_ACTIVATION_TRIGGERS	REACTOME_PLATELET_ACTIVATION_TRIGGERS		42	-0.5039381	-1.6194932	0.04761905	0.3770001	0.96	1756	tags=36%, list=16%, signal=42%
SIG_BCR_SIGNALING_PATHWAY	SIG_BCR_SIGNALING_PATHWAY		30	-0.5046902	-1.6188946	0.020408163	0.37478518	0.96	3391	tags=50%, list=30%, signal=72%
SENESE_HDAC3_TARGETS_DN	SENESE_HDAC3_TARGETS_DN		256	-0.38505504	-1.618438	0	0.37261966	0.96	4046	tags=46%, list=36%, signal=70%
LIN_MELANOMA_COPY_NUMBER_UP	LIN_MELANOMA_COPY_NUMBER_UP		41	-0.43877584	-1.6182851	0.05357143	0.36983815	0.96	1204	tags=24%, list=11%, signal=27%
REACTOME_OPIOID_SIGNALLING	REACTOME_OPIOID_SIGNALLING		57	-0.44424587	-1.6172968	0	0.36872557	0.96	3866	tags=47%, list=35%, signal=72%
NIKOLSKY_BREAST_CANCER_20Q12_Q13_AMPLICON	NIKOLSKY_BREAST_CANCER_20Q12_Q13_AMPLICON		70	-0.4356371	-1.6153075	0.020833334	0.3720121	0.96	4878	tags=64%, list=44%, signal=113%
KEGG_PYRIMIDINE_METABOLISM	KEGG_PYRIMIDINE_METABOLISM		68	-0.47078168	-1.6146733	0.03846154	0.37023938	0.96	2863	tags=38%, list=26%, signal=51%
MCBRYAN_PUBERTAL_BREAST_3_4WK_UP	MCBRYAN_PUBERTAL_BREAST_3_4WK_UP		149	-0.5221801	-1.6134241	0	0.37082216	0.96	1906	tags=42%, list=17%, signal=49%
MARTINEZ_TP53_TARGETS_DN	MARTINEZ_TP53_TARGETS_DN		406	-0.42701617	-1.613291	0.020408163	0.36783168	0.96	3104	tags=42%, list=28%, signal=56%
NAKAYAMA_SOFT_TISSUE_TUMORS_PCA2_UP	NAKAYAMA_SOFT_TISSUE_TUMORS_PCA2_UP		59	-0.54860795	-1.6118984	0.019607844	0.3700547	0.96	2376	tags=56%, list=21%, signal=71%
RICKMAN_METASTASIS_DN	RICKMAN_METASTASIS_DN		160	-0.4035558	-1.6103467	0	0.37108037	0.96	2728	tags=34%, list=24%, signal=44%
PEREZ_TP63_TARGETS	PEREZ_TP63_TARGETS		184	-0.48334965	-1.6096354	0	0.36953023	0.96	2696	tags=45%, list=24%, signal=58%
ZHANG_BREAST_CANCER_PROGENITORS_DN	ZHANG_BREAST_CANCER_PROGENITORS_DN		88	-0.42699528	-1.6082954	0.03773585	0.37024146	0.96	2375	tags=35%, list=21%, signal=44%
BOYLAN_MULTIPLE_MYELOMA_C_CLUSTER_UP	BOYLAN_MULTIPLE_MYELOMA_C_CLUSTER_UP		20	-0.59347767	-1.6082193	0	0.36747232	0.96	1909	tags=50%, list=17%, signal=60%
KEGG_MTOR_SIGNALING_PATHWAY	KEGG_MTOR_SIGNALING_PATHWAY		27	-0.4767892	-1.6064813	0.037037037	0.36780122	0.96	2240	tags=33%, list=20%, signal=42%
NUYTTEN_EZH2_TARGETS_DN	NUYTTEN_EZH2_TARGETS_DN		496	-0.38492098	-1.6063414	0	0.3654868	0.96	3116	tags=36%, list=28%, signal=47%
MCMURRAY_TP53_HRAS_COOPERATION_RESPONSE_DN	MCMURRAY_TP53_HRAS_COOPERATION_RESPONSE_DN		47	-0.6110825	-1.606303	0	0.36271796	0.96	2090	tags=57%, list=19%, signal=70%
REACTOME_AXON_GUIDANCE	REACTOME_AXON_GUIDANCE		109	-0.4624149	-1.6054738	0	0.36153102	0.96	3063	tags=43%, list=27%, signal=59%
REACTOME_BOTULINUM_NEUROTOXICITY	REACTOME_BOTULINUM_NEUROTOXICITY		15	-0.5983374	-1.6042181	0	0.36123532	0.96	2456	tags=53%, list=22%, signal=68%
REACTOME_SIGNALLING_BY_NGF	REACTOME_SIGNALLING_BY_NGF		134	-0.3870601	-1.603382	0	0.36118385	0.97	3866	tags=42%, list=35%, signal=63%
YAO_TEMPORAL_RESPONSE_TO_PROGESTERONE_CLUSTER_9	YAO_TEMPORAL_RESPONSE_TO_PROGESTERONE_CLUSTER_9		59	-0.49127492	-1.602794	0	0.36024168	0.97	1168	tags=25%, list=10%, signal=28%
CHOI_ATL_STAGE_PREDICTOR	CHOI_ATL_STAGE_PREDICTOR		21	-0.50062436	-1.6023997	0.02	0.35844955	0.97	3522	tags=52%, list=31%, signal=76%
CHEN_HOXA5_TARGETS_9HR_DN	CHEN_HOXA5_TARGETS_9HR_DN		29	-0.50516504	-1.6015615	0.03846154	0.35766035	0.97	2379	tags=34%, list=21%, signal=44%
HENDRICKS_SMARCA4_TARGETS_UP	HENDRICKS_SMARCA4_TARGETS_UP		28	-0.5009928	-1.6008042	0.035714287	0.3567031	0.97	1357	tags=32%, list=12%, signal=36%
AMUNDSON_POOR_SURVIVAL_AFTER_GAMMA_RADIATION_2G	AMUNDSON_POOR_SURVIVAL_AFTER_GAMMA_RADIATION_2G		93	-0.43487546	-1.6004713	0	0.3545872	0.97	2698	tags=35%, list=24%, signal=46%
BANDRES_RESPONSE_TO_CARMUSTIN_MGMT_24HR_DN	BANDRES_RESPONSE_TO_CARMUSTIN_MGMT_24HR_DN		22	-0.5580898	-1.598565	0	0.3569175	0.97	2083	tags=36%, list=19%, signal=45%
BASAKI_YBX1_TARGETS_DN	BASAKI_YBX1_TARGETS_DN		184	-0.43879527	-1.5971991	0	0.35777345	0.97	3210	tags=44%, list=29%, signal=61%
HOFFMANN_SMALL_PRE_BII_TO_IMMATURE_B_LYMPHOCYTE_UP	HOFFMANN_SMALL_PRE_BII_TO_IMMATURE_B_LYMPHOCYTE_UP		35	-0.52941865	-1.5960097	0.093023255	0.3588424	0.97	2760	tags=49%, list=25%, signal=64%
WILLIAMS_ESR1_TARGETS_UP	WILLIAMS_ESR1_TARGETS_UP		15	-0.6215279	-1.5942732	0.02	0.35984302	0.97	2653	tags=60%, list=24%, signal=79%
COLDREN_GEFITINIB_RESISTANCE_DN	COLDREN_GEFITINIB_RESISTANCE_DN		123	-0.58850265	-1.5938246	0	0.35888246	0.98	2546	tags=58%, list=23%, signal=74%
BIOCARTA_TPO_PATHWAY	BIOCARTA_TPO_PATHWAY		17	-0.5506987	-1.5935086	0.039215688	0.35704932	0.98	3038	tags=59%, list=27%, signal=81%
BIOCARTA_PDGF_PATHWAY	BIOCARTA_PDGF_PATHWAY		22	-0.5361367	-1.5931445	0.057692308	0.35524967	0.98	3271	tags=64%, list=29%, signal=90%
SENGUPTA_NASOPHARYNGEAL_CARCINOMA_UP	SENGUPTA_NASOPHARYNGEAL_CARCINOMA_UP		146	-0.48972392	-1.5918086	0.02173913	0.35546017	0.98	2479	tags=44%, list=22%, signal=56%
CASORELLI_ACUTE_PROMYELOCYTIC_LEUKEMIA_DN	CASORELLI_ACUTE_PROMYELOCYTIC_LEUKEMIA_DN		412	-0.348117	-1.5911596	0.04	0.35425988	0.98	3553	tags=37%, list=32%, signal=52%
RICKMAN_TUMOR_DIFFERENTIATED_WELL_VS_POORLY_UP	RICKMAN_TUMOR_DIFFERENTIATED_WELL_VS_POORLY_UP		119	-0.43203494	-1.5892466	0	0.35618237	0.98	3794	tags=47%, list=34%, signal=70%
MATSUDA_NATURAL_KILLER_DIFFERENTIATION	MATSUDA_NATURAL_KILLER_DIFFERENTIATION		365	-0.422686	-1.5881013	0	0.35695302	0.98	2989	tags=40%, list=27%, signal=53%
KYNG_DNA_DAMAGE_DN	KYNG_DNA_DAMAGE_DN		68	-0.46856558	-1.5879112	0.040816326	0.35545874	0.98	1352	tags=26%, list=12%, signal=30%
REACTOME_CELL_DEATH_SIGNALLING_VIA_NRAGE_NRIF_AND_NADE	REACTOME_CELL_DEATH_SIGNALLING_VIA_NRAGE_NRIF_AND_NADE		38	-0.4690416	-1.5850736	0.037037037	0.35805085	0.98	2082	tags=34%, list=19%, signal=42%
KEGG_T_CELL_RECEPTOR_SIGNALING_PATHWAY	KEGG_T_CELL_RECEPTOR_SIGNALING_PATHWAY		68	-0.48361	-1.584413	0	0.35694787	0.98	3106	tags=43%, list=28%, signal=59%
HEDENFALK_BREAST_CANCER_BRCA1_VS_BRCA2	HEDENFALK_BREAST_CANCER_BRCA1_VS_BRCA2		21	-0.4918026	-1.5839384	0.040816326	0.35651207	0.98	2659	tags=33%, list=24%, signal=44%
ZHAN_MULTIPLE_MYELOMA_DN	ZHAN_MULTIPLE_MYELOMA_DN		22	-0.6413797	-1.5812194	0.06666667	0.35914326	0.98	2362	tags=59%, list=21%, signal=75%
MARCHINI_TRABECTEDIN_RESISTANCE_UP	MARCHINI_TRABECTEDIN_RESISTANCE_UP		16	-0.55848694	-1.579766	0.019607844	0.360217	0.98	3378	tags=50%, list=30%, signal=71%
KEGG_TYPE_II_DIABETES_MELLITUS	KEGG_TYPE_II_DIABETES_MELLITUS		28	-0.54153657	-1.5797614	0	0.35793713	0.98	3106	tags=57%, list=28%, signal=79%
SHEPARD_CRUSH_AND_BURN_MUTANT_DN	SHEPARD_CRUSH_AND_BURN_MUTANT_DN		100	-0.45796686	-1.5793761	0	0.35627794	0.98	2909	tags=42%, list=26%, signal=56%
GINESTIER_BREAST_CANCER_ZNF217_AMPLIFIED_DN	GINESTIER_BREAST_CANCER_ZNF217_AMPLIFIED_DN		158	-0.3685248	-1.5793387	0.037037037	0.35420114	0.98	4132	tags=46%, list=37%, signal=71%
WEIGEL_OXIDATIVE_STRESS_RESPONSE	WEIGEL_OXIDATIVE_STRESS_RESPONSE		19	-0.5077852	-1.5781877	0	0.3541447	0.98	2236	tags=47%, list=20%, signal=59%
PUIFFE_INVASION_INHIBITED_BY_ASCITES_UP	PUIFFE_INVASION_INHIBITED_BY_ASCITES_UP		45	-0.43467948	-1.5781308	0.057692308	0.35227534	0.98	4170	tags=51%, list=37%, signal=81%
BLUM_RESPONSE_TO_SALIRASIB_DN	BLUM_RESPONSE_TO_SALIRASIB_DN		253	-0.43331102	-1.5756419	0.10204082	0.35561842	0.98	2482	tags=36%, list=22%, signal=45%
CORRE_MULTIPLE_MYELOMA_DN	CORRE_MULTIPLE_MYELOMA_DN		32	-0.5549584	-1.5749383	0.021276595	0.35527608	0.98	2221	tags=50%, list=20%, signal=62%
BIOCARTA_GPCR_PATHWAY	BIOCARTA_GPCR_PATHWAY		18	-0.51771545	-1.5728014	0.06122449	0.35880625	0.98	3866	tags=61%, list=35%, signal=93%
HUANG_DASATINIB_RESISTANCE_DN	HUANG_DASATINIB_RESISTANCE_DN		37	-0.5170794	-1.5727192	0.041666668	0.3567604	0.98	3012	tags=51%, list=27%, signal=70%
PAPASPYRIDONOS_UNSTABLE_ATEROSCLEROTIC_PLAQUE_DN	PAPASPYRIDONOS_UNSTABLE_ATEROSCLEROTIC_PLAQUE_DN		27	-0.614195	-1.5687991	0.023255814	0.36474612	0.98	1093	tags=30%, list=10%, signal=33%
HUTTMANN_B_CLL_POOR_SURVIVAL_UP	HUTTMANN_B_CLL_POOR_SURVIVAL_UP		167	-0.39329317	-1.568549	0.033898305	0.3633061	0.98	3990	tags=44%, list=36%, signal=68%
ACEVEDO_NORMAL_TISSUE_ADJACENT_TO_LIVER_TUMOR_UP	ACEVEDO_NORMAL_TISSUE_ADJACENT_TO_LIVER_TUMOR_UP		88	-0.4035742	-1.5684811	0.01923077	0.3613405	0.98	2503	tags=32%, list=22%, signal=41%
IVANOVA_HEMATOPOIESIS_MATURE_CELL	IVANOVA_HEMATOPOIESIS_MATURE_CELL		88	-0.44656563	-1.5683776	0.057692308	0.35946152	0.98	3094	tags=42%, list=28%, signal=58%
LEE_LIVER_CANCER_MYC_UP	LEE_LIVER_CANCER_MYC_UP		45	-0.45026535	-1.5678902	0.02	0.35863206	0.98	2898	tags=33%, list=26%, signal=45%
THUM_SYSTOLIC_HEART_FAILURE_DN	THUM_SYSTOLIC_HEART_FAILURE_DN		110	-0.43511263	-1.5670271	0.018867925	0.35820386	0.98	2946	tags=42%, list=26%, signal=56%
SIG_PIP3_SIGNALING_IN_B_LYMPHOCYTES	SIG_PIP3_SIGNALING_IN_B_LYMPHOCYTES		21	-0.5131242	-1.5666078	0.04	0.35700879	0.98	3274	tags=52%, list=29%, signal=74%
HOEBEKE_LYMPHOID_STEM_CELL_UP	HOEBEKE_LYMPHOID_STEM_CELL_UP		49	-0.4526369	-1.5655704	0.041666668	0.35794201	0.98	2933	tags=47%, list=26%, signal=63%
KEGG_LYSOSOME	KEGG_LYSOSOME		82	-0.39166728	-1.564843	0.10344828	0.35768926	0.98	4591	tags=51%, list=41%, signal=86%
BIOCARTA_MTOR_PATHWAY	BIOCARTA_MTOR_PATHWAY		16	-0.521439	-1.5641207	0.035714287	0.35715485	0.98	1171	tags=25%, list=10%, signal=28%
BIOCARTA_DC_PATHWAY	BIOCARTA_DC_PATHWAY		15	-0.6755853	-1.5634886	0	0.35631165	0.98	1553	tags=40%, list=14%, signal=46%
REACTOME_DOWN_STREAM_SIGNAL_TRANSDUCTION	REACTOME_DOWN_STREAM_SIGNAL_TRANSDUCTION		25	-0.48109686	-1.5627159	0.084745765	0.35539865	0.98	4287	tags=68%, list=38%, signal=110%
REACTOME_P75_NTR_RECEPTOR_MEDIATED_SIGNALLING	REACTOME_P75_NTR_RECEPTOR_MEDIATED_SIGNALLING		53	-0.41856277	-1.5619472	0.036363635	0.35500884	0.98	3813	tags=47%, list=34%, signal=71%
MCBRYAN_PUBERTAL_BREAST_5_6WK_UP	MCBRYAN_PUBERTAL_BREAST_5_6WK_UP		83	-0.49455196	-1.561518	0.036363635	0.35383317	0.98	1259	tags=30%, list=11%, signal=34%
REACTOME_TRANSMEMBRANE_TRANSPORT_OF_SMALL_MOLECULES	REACTOME_TRANSMEMBRANE_TRANSPORT_OF_SMALL_MOLECULES		145	-0.4577072	-1.5611924	0	0.35244152	0.98	2279	tags=34%, list=20%, signal=43%
GRAHAM_CML_QUIESCENT_VS_NORMAL_QUIESCENT_UP	GRAHAM_CML_QUIESCENT_VS_NORMAL_QUIESCENT_UP		58	-0.50044745	-1.5609566	0.020833334	0.35083324	0.98	2430	tags=43%, list=22%, signal=55%
LASTOWSKA_NEUROBLASTOMA_COPY_NUMBER_DN	LASTOWSKA_NEUROBLASTOMA_COPY_NUMBER_DN		387	-0.3097674	-1.5596691	0.055555556	0.352148	0.98	4439	tags=38%, list=40%, signal=61%
LIANG_HEMATOPOIESIS_STEM_CELL_NUMBER_LARGE_VS_TINY_UP	LIANG_HEMATOPOIESIS_STEM_CELL_NUMBER_LARGE_VS_TINY_UP		36	-0.501937	-1.5594888	0.023809524	0.3507241	0.98	2276	tags=39%, list=20%, signal=49%
IVANOVA_HEMATOPOIESIS_STEM_CELL_LONG_TERM	IVANOVA_HEMATOPOIESIS_STEM_CELL_LONG_TERM		65	-0.48911253	-1.5579726	0.037037037	0.3519639	0.99	2810	tags=38%, list=25%, signal=51%
JAZAG_TGFB1_SIGNALING_DN	JAZAG_TGFB1_SIGNALING_DN		26	-0.50450826	-1.5565362	0.04761905	0.35345614	0.99	2614	tags=38%, list=23%, signal=50%
CHEMNITZ_RESPONSE_TO_PROSTAGLANDIN_E2_UP	CHEMNITZ_RESPONSE_TO_PROSTAGLANDIN_E2_UP		77	-0.44990063	-1.5556514	0.12	0.35385054	0.99	2860	tags=44%, list=26%, signal=59%
DAVICIONI_TARGETS_OF_PAX_FOXO1_FUSIONS_DN	DAVICIONI_TARGETS_OF_PAX_FOXO1_FUSIONS_DN		38	-0.55225724	-1.5544419	0.022727273	0.35518405	0.99	2607	tags=53%, list=23%, signal=68%
MODY_HIPPOCAMPUS_POSTNATAL	MODY_HIPPOCAMPUS_POSTNATAL		22	-0.54905903	-1.552686	0.021276595	0.35797235	0.99	2462	tags=36%, list=22%, signal=47%
REACTOME_SEMAPHORIN_INTERACTIONS	REACTOME_SEMAPHORIN_INTERACTIONS		47	-0.4827388	-1.5522641	0.04347826	0.35754517	0.99	3063	tags=43%, list=27%, signal=58%
AUNG_GASTRIC_CANCER	AUNG_GASTRIC_CANCER		26	-0.47270876	-1.5522538	0.02173913	0.35573676	0.99	1331	tags=27%, list=12%, signal=30%
MARZEC_IL2_SIGNALING_DN	MARZEC_IL2_SIGNALING_DN		21	-0.57564104	-1.5522538	0.06521739	0.35388398	0.99	1997	tags=48%, list=18%, signal=58%
ZHAN_MULTIPLE_MYELOMA_PR_DN	ZHAN_MULTIPLE_MYELOMA_PR_DN		19	-0.5881822	-1.5519638	0.08695652	0.35221827	0.99	2491	tags=42%, list=22%, signal=54%
WALLACE_PROSTATE_CANCER_RACE_DN	WALLACE_PROSTATE_CANCER_RACE_DN		42	-0.49554318	-1.5505757	0.03773585	0.3539308	0.99	2593	tags=48%, list=23%, signal=62%
REACTOME_NCAM1_INTERACTIONS	REACTOME_NCAM1_INTERACTIONS		34	-0.5757811	-1.550139	0	0.35358894	0.99	2472	tags=53%, list=22%, signal=68%
BILD_CTNNB1_ONCOGENIC_SIGNATURE	BILD_CTNNB1_ONCOGENIC_SIGNATURE		33	-0.5034225	-1.5498536	0.02173913	0.35227454	0.99	3911	tags=55%, list=35%, signal=84%
ODONNELL_TFRC_TARGETS_UP	ODONNELL_TFRC_TARGETS_UP		186	-0.44647777	-1.5489267	0	0.3522345	0.99	2289	tags=34%, list=20%, signal=42%
BERNARD_PPAPDC1B_TARGETS_DN	BERNARD_PPAPDC1B_TARGETS_DN		23	-0.54218084	-1.5483475	0.035714287	0.35130835	0.99	2204	tags=43%, list=20%, signal=54%
KEGG_INTESTINAL_IMMUNE_NETWORK_FOR_IGA_PRODUCTION	KEGG_INTESTINAL_IMMUNE_NETWORK_FOR_IGA_PRODUCTION		26	-0.607836	-1.5477585	0.022222223	0.35059285	0.99	1992	tags=50%, list=18%, signal=61%
ONKEN_UVEAL_MELANOMA_UP	ONKEN_UVEAL_MELANOMA_UP		449	-0.3518421	-1.5469385	0.07272727	0.350721	0.99	2700	tags=29%, list=24%, signal=37%
BIOCARTA_BCR_PATHWAY	BIOCARTA_BCR_PATHWAY		20	-0.5277984	-1.545731	0.019607844	0.3516952	0.99	3551	tags=55%, list=32%, signal=80%
KEGG_PROSTATE_CANCER	KEGG_PROSTATE_CANCER		50	-0.41590753	-1.5453876	0.033333335	0.35086888	0.99	3106	tags=34%, list=28%, signal=47%
CHEN_NEUROBLASTOMA_COPY_NUMBER_GAINS	CHEN_NEUROBLASTOMA_COPY_NUMBER_GAINS		30	-0.5359111	-1.5452169	0.07272727	0.34983975	0.99	2773	tags=50%, list=25%, signal=66%
CHANG_IMMORTALIZED_BY_HPV31_DN	CHANG_IMMORTALIZED_BY_HPV31_DN		32	-0.58004546	-1.5441972	0.037037037	0.35032642	0.99	2231	tags=53%, list=20%, signal=66%
KEGG_ALDOSTERONE_REGULATED_SODIUM_REABSORPTION	KEGG_ALDOSTERONE_REGULATED_SODIUM_REABSORPTION		25	-0.6100091	-1.543164	0.05357143	0.35048893	1	1532	tags=44%, list=14%, signal=51%
MCBRYAN_PUBERTAL_BREAST_6_7WK_DN	MCBRYAN_PUBERTAL_BREAST_6_7WK_DN		62	-0.50305164	-1.542849	0.022222223	0.34980977	1	2182	tags=45%, list=19%, signal=56%
BIOCARTA_GH_PATHWAY	BIOCARTA_GH_PATHWAY		19	-0.524674	-1.5425818	0.054545455	0.348426	1	3112	tags=53%, list=28%, signal=73%
KEGG_NEUROTROPHIN_SIGNALING_PATHWAY	KEGG_NEUROTROPHIN_SIGNALING_PATHWAY		68	-0.3829126	-1.5424112	0	0.34773216	1	3274	tags=35%, list=29%, signal=50%
STREICHER_LSM1_TARGETS_UP	STREICHER_LSM1_TARGETS_UP		25	-0.56062996	-1.542236	0.019607844	0.34632653	1	1907	tags=44%, list=17%, signal=53%
GRESHOCK_CANCER_COPY_NUMBER_DN	GRESHOCK_CANCER_COPY_NUMBER_DN		208	-0.3498564	-1.5422108	0	0.34467736	1	3282	tags=34%, list=29%, signal=47%
LEE_EARLY_T_LYMPHOCYTE_UP	LEE_EARLY_T_LYMPHOCYTE_UP		43	-0.56550974	-1.5406532	0.093023255	0.34533432	1	3402	tags=70%, list=30%, signal=100%
HELLER_HDAC_TARGETS_DN	HELLER_HDAC_TARGETS_DN		169	-0.39055997	-1.5404882	0.06122449	0.34395322	1	2557	tags=33%, list=23%, signal=42%
MARTINEZ_RB1_TARGETS_DN	MARTINEZ_RB1_TARGETS_DN		394	-0.40371227	-1.5381259	0.01923077	0.34814623	1	3099	tags=40%, list=28%, signal=53%
REACTOME_THE_ROLE_OF_NEF_IN_HIV1_REPLICATION_AND_DISEASE_PATHOGENESIS	REACTOME_THE_ROLE_OF_NEF_IN_HIV1_REPLICATION_AND_DISEASE_PATHOGENESIS		21	-0.5174939	-1.5372063	0.055555556	0.34892395	1	1333	tags=29%, list=12%, signal=32%
LEE_METASTASIS_AND_ALTERNATIVE_SPLICING_UP	LEE_METASTASIS_AND_ALTERNATIVE_SPLICING_UP		49	-0.46697137	-1.5349233	0.03773585	0.35324186	1	3218	tags=43%, list=29%, signal=60%
IGARASHI_ATF4_TARGETS_DN	IGARASHI_ATF4_TARGETS_DN		48	-0.4494685	-1.5338976	0	0.35400033	1	2819	tags=42%, list=25%, signal=55%
HELLER_HDAC_TARGETS_SILENCED_BY_METHYLATION_DN	HELLER_HDAC_TARGETS_SILENCED_BY_METHYLATION_DN		158	-0.38900715	-1.5333554	0.040816326	0.35372895	1	3006	tags=37%, list=27%, signal=49%
CROONQUIST_IL6_DEPRIVATION_DN	CROONQUIST_IL6_DEPRIVATION_DN		52	-0.6073685	-1.533212	0.104166664	0.35244	1	2454	tags=62%, list=22%, signal=78%
ZHAN_MULTIPLE_MYELOMA_HP_UP	ZHAN_MULTIPLE_MYELOMA_HP_UP		26	-0.51935714	-1.5314568	0.040816326	0.35569772	1	1519	tags=38%, list=14%, signal=44%
LIU_CMYB_TARGETS_UP	LIU_CMYB_TARGETS_UP		102	-0.38916478	-1.5299563	0	0.35741568	1	2684	tags=35%, list=24%, signal=46%
ASTON_MAJOR_DEPRESSIVE_DISORDER_UP	ASTON_MAJOR_DEPRESSIVE_DISORDER_UP		25	-0.53462833	-1.5297583	0.019607844	0.35610726	1	3245	tags=48%, list=29%, signal=67%
KHETCHOUMIAN_TRIM24_TARGETS_UP	KHETCHOUMIAN_TRIM24_TARGETS_UP		29	-0.6219724	-1.5296851	0.08510638	0.35455784	1	2274	tags=55%, list=20%, signal=69%
GOLUB_ALL_VS_AML_UP	GOLUB_ALL_VS_AML_UP		18	-0.48215848	-1.5295782	0.02173913	0.35307792	1	3809	tags=56%, list=34%, signal=84%
NUNODA_RESPONSE_TO_DASATINIB_IMATINIB_UP	NUNODA_RESPONSE_TO_DASATINIB_IMATINIB_UP		21	-0.4800129	-1.5292594	0.022727273	0.3518692	1	4245	tags=57%, list=38%, signal=92%
REACTOME_NCAM_SIGNALING_FOR_NEURITE_OUT_GROWTH	REACTOME_NCAM_SIGNALING_FOR_NEURITE_OUT_GROWTH		46	-0.48949763	-1.5288069	0.018181818	0.3510953	1	2472	tags=41%, list=22%, signal=53%
LUI_THYROID_CANCER_PAX8_PPARG_UP	LUI_THYROID_CANCER_PAX8_PPARG_UP		27	-0.5211428	-1.528734	0.03846154	0.34970984	1	3570	tags=63%, list=32%, signal=92%
BUYTAERT_PHOTODYNAMIC_THERAPY_STRESS_DN	BUYTAERT_PHOTODYNAMIC_THERAPY_STRESS_DN		353	-0.34613562	-1.5283992	0.02173913	0.34902292	1	3846	tags=40%, list=34%, signal=59%
REACTOME_TRANSCRIPTION	REACTOME_TRANSCRIPTION		103	-0.37180966	-1.5281147	0.12727273	0.3478663	1	3757	tags=37%, list=34%, signal=55%
MARTINEZ_RESPONSE_TO_TRABECTEDIN_DN	MARTINEZ_RESPONSE_TO_TRABECTEDIN_DN		141	-0.3816364	-1.5267787	0.083333336	0.34949684	1	4146	tags=45%, list=37%, signal=70%
MULLIGHAN_MLL_SIGNATURE_1_UP	MULLIGHAN_MLL_SIGNATURE_1_UP		233	-0.3520251	-1.5254784	0.04347826	0.35043073	1	2787	tags=32%, list=25%, signal=41%
KEGG_LEISHMANIA_INFECTION	KEGG_LEISHMANIA_INFECTION		29	-0.5502413	-1.5249084	0.04255319	0.34968993	1	2572	tags=55%, list=23%, signal=71%
BOYLAN_MULTIPLE_MYELOMA_PCA3_DN	BOYLAN_MULTIPLE_MYELOMA_PCA3_DN		44	-0.48509622	-1.5233058	0.0625	0.35120824	1	3579	tags=57%, list=32%, signal=83%
MULLIGHAN_NPM1_SIGNATURE_3_DN	MULLIGHAN_NPM1_SIGNATURE_3_DN		84	-0.41341048	-1.5204401	0	0.3568243	1	2447	tags=31%, list=22%, signal=39%
LANDIS_BREAST_CANCER_PROGRESSION_UP	LANDIS_BREAST_CANCER_PROGRESSION_UP		42	-0.6497959	-1.5184411	0.054545455	0.3602283	1	2042	tags=62%, list=18%, signal=75%
LI_WILMS_TUMOR_VS_FETAL_KIDNEY_1_DN	LI_WILMS_TUMOR_VS_FETAL_KIDNEY_1_DN		111	-0.4420104	-1.5182827	0.06382979	0.3592674	1	3774	tags=53%, list=34%, signal=79%
DOUGLAS_BMI1_TARGETS_UP	DOUGLAS_BMI1_TARGETS_UP		331	-0.37219402	-1.5180929	0.02	0.3581159	1	3056	tags=34%, list=27%, signal=46%
SA_B_CELL_RECEPTOR_COMPLEXES	SA_B_CELL_RECEPTOR_COMPLEXES		16	-0.5415445	-1.5178915	0.02173913	0.35688406	1	3368	tags=63%, list=30%, signal=89%
NIKOLSKY_BREAST_CANCER_8Q23_Q24_AMPLICON	NIKOLSKY_BREAST_CANCER_8Q23_Q24_AMPLICON		71	-0.40451723	-1.5172669	0.019607844	0.356807	1	2436	tags=30%, list=22%, signal=38%
SHEPARD_BMYB_MORPHOLINO_UP	SHEPARD_BMYB_MORPHOLINO_UP		105	-0.3484366	-1.5170944	0.021276595	0.35584328	1	3399	tags=35%, list=30%, signal=50%
CHARAFE_BREAST_CANCER_BASAL_VS_MESENCHYMAL_UP	CHARAFE_BREAST_CANCER_BASAL_VS_MESENCHYMAL_UP		67	-0.5806786	-1.5165925	0	0.3556712	1	2491	tags=51%, list=22%, signal=65%
HOOI_ST7_TARGETS_DN	HOOI_ST7_TARGETS_DN		51	-0.4691839	-1.5152992	0	0.3573254	1	2535	tags=43%, list=23%, signal=56%
HOFMANN_MYELODYSPLASTIC_SYNDROM_LOW_RISK_DN	HOFMANN_MYELODYSPLASTIC_SYNDROM_LOW_RISK_DN		17	-0.49804908	-1.5147839	0.044444446	0.35667014	1	3583	tags=41%, list=32%, signal=60%
GRESHOCK_CANCER_COPY_NUMBER_UP	GRESHOCK_CANCER_COPY_NUMBER_UP		201	-0.342526	-1.5131321	0	0.3586997	1	3282	tags=33%, list=29%, signal=46%
LU_AGING_BRAIN_UP	LU_AGING_BRAIN_UP		88	-0.40245408	-1.5129206	0.03508772	0.35787115	1	3117	tags=41%, list=28%, signal=56%
RIZKI_TUMOR_INVASIVENESS_2D_DN	RIZKI_TUMOR_INVASIVENESS_2D_DN		46	-0.42194518	-1.512314	0.03773585	0.3579553	1	4105	tags=50%, list=37%, signal=79%
FLECHNER_BIOPSY_KIDNEY_TRANSPLANT_OK_VS_DONOR_DN	FLECHNER_BIOPSY_KIDNEY_TRANSPLANT_OK_VS_DONOR_DN		15	-0.46617055	-1.5119356	0.071428575	0.35728672	1	4250	tags=53%, list=38%, signal=86%
BIOCARTA_EGF_PATHWAY	BIOCARTA_EGF_PATHWAY		20	-0.50685793	-1.5118247	0.054545455	0.35631067	1	3271	tags=60%, list=29%, signal=85%
OHM_METHYLATED_IN_ADULT_CANCERS	OHM_METHYLATED_IN_ADULT_CANCERS		17	-0.5898223	-1.510547	0.041666668	0.3574064	1	1974	tags=35%, list=18%, signal=43%
BACOLOD_RESISTANCE_TO_ALKYLATING_AGENTS_DN	BACOLOD_RESISTANCE_TO_ALKYLATING_AGENTS_DN		25	-0.46270683	-1.5102835	0.039215688	0.35681	1	1564	tags=24%, list=14%, signal=28%
BOHN_PRIMARY_IMMUNODEFICIENCY_SYNDROM_UP	BOHN_PRIMARY_IMMUNODEFICIENCY_SYNDROM_UP		24	-0.47037545	-1.5089141	0.040816326	0.35919598	1	1410	tags=25%, list=13%, signal=29%
BIOCARTA_IGF1_PATHWAY	BIOCARTA_IGF1_PATHWAY		15	-0.5643245	-1.5077101	0.09803922	0.3599	1	3112	tags=53%, list=28%, signal=74%
ENGELMANN_CANCER_PROGENITORS_DN	ENGELMANN_CANCER_PROGENITORS_DN		34	-0.55118847	-1.5065774	0	0.36035573	1	2866	tags=56%, list=26%, signal=75%
BROWNE_HCMV_INFECTION_14HR_UP	BROWNE_HCMV_INFECTION_14HR_UP		86	-0.3964723	-1.5061659	0.018867925	0.36024097	1	2642	tags=30%, list=24%, signal=39%
WILCOX_PRESPONSE_TO_ROGESTERONE_DN	WILCOX_PRESPONSE_TO_ROGESTERONE_DN		30	-0.57438093	-1.5059532	0.02173913	0.3590945	1	1725	tags=37%, list=15%, signal=43%
GINESTIER_BREAST_CANCER_20Q13_AMPLIFICATION_DN	GINESTIER_BREAST_CANCER_20Q13_AMPLIFICATION_DN		80	-0.3981475	-1.5047807	0.0625	0.36018476	1	4096	tags=50%, list=37%, signal=78%
MAHAJAN_RESPONSE_TO_IL1A_DN	MAHAJAN_RESPONSE_TO_IL1A_DN		40	-0.46502712	-1.5040532	0.06	0.36051536	1	2116	tags=33%, list=19%, signal=40%
ASTON_MAJOR_DEPRESSIVE_DISORDER_DN	ASTON_MAJOR_DEPRESSIVE_DISORDER_DN		106	-0.410071	-1.5013567	0.020833334	0.364751	1	2537	tags=33%, list=23%, signal=42%
BIOCARTA_CTCF_PATHWAY	BIOCARTA_CTCF_PATHWAY		15	-0.6552477	-1.5007329	0.040816326	0.364235	1	2200	tags=47%, list=20%, signal=58%
POOLA_INVASIVE_BREAST_CANCER_UP	POOLA_INVASIVE_BREAST_CANCER_UP		169	-0.5301386	-1.5005112	0.11363637	0.36314967	1	2653	tags=50%, list=24%, signal=65%
KAAB_FAILED_HEART_VENTRICLE_DN	KAAB_FAILED_HEART_VENTRICLE_DN		29	-0.43778265	-1.4992517	0.0625	0.3645781	1	3094	tags=38%, list=28%, signal=52%
LIU_SOX4_TARGETS_UP	LIU_SOX4_TARGETS_UP		65	-0.41595072	-1.4990844	0.03773585	0.36336792	1	4927	tags=58%, list=44%, signal=104%
YAGI_AML_WITH_INV_16_TRANSLOCATION	YAGI_AML_WITH_INV_16_TRANSLOCATION		253	-0.35597348	-1.4990786	0.017857144	0.361981	1	3138	tags=34%, list=28%, signal=46%
CERVERA_SDHB_TARGETS_1_UP	CERVERA_SDHB_TARGETS_1_UP		55	-0.5469212	-1.4976373	0.019607844	0.36390018	1	1226	tags=38%, list=11%, signal=43%
BEIER_GLIOMA_STEM_CELL_UP	BEIER_GLIOMA_STEM_CELL_UP		24	-0.56001526	-1.4975905	0	0.36256942	1	2730	tags=46%, list=24%, signal=60%
BIOCARTA_TOLL_PATHWAY	BIOCARTA_TOLL_PATHWAY		21	-0.5139051	-1.496642	0.06	0.3629486	1	3106	tags=48%, list=28%, signal=66%
CHEMNITZ_RESPONSE_TO_PROSTAGLANDIN_E2_DN	CHEMNITZ_RESPONSE_TO_PROSTAGLANDIN_E2_DN		177	-0.4117258	-1.4965854	0.036363635	0.36168888	1	2822	tags=38%, list=25%, signal=50%
KRIGE_RESPONSE_TO_TOSEDOSTAT_6HR_DN	KRIGE_RESPONSE_TO_TOSEDOSTAT_6HR_DN		462	-0.2946721	-1.4960386	0.05882353	0.36192253	1	3628	tags=32%, list=32%, signal=45%
GAL_LEUKEMIC_STEM_CELL_DN	GAL_LEUKEMIC_STEM_CELL_DN		133	-0.45243406	-1.4930257	0.06382979	0.3671233	1	2662	tags=47%, list=24%, signal=60%
LI_CISPLATIN_RESISTANCE_UP	LI_CISPLATIN_RESISTANCE_UP		18	-0.6656382	-1.4922594	0.06	0.36725444	1	2883	tags=67%, list=26%, signal=90%
KEGG_LEUKOCYTE_TRANSENDOTHELIAL_MIGRATION	KEGG_LEUKOCYTE_TRANSENDOTHELIAL_MIGRATION		85	-0.4643241	-1.4922	0.041666668	0.36621064	1	2717	tags=38%, list=24%, signal=49%
LANDIS_ERBB2_BREAST_TUMORS_324_UP	LANDIS_ERBB2_BREAST_TUMORS_324_UP		122	-0.563885	-1.49167	0.14814815	0.36619502	1	2116	tags=47%, list=19%, signal=57%
SPIELMAN_LYMPHOBLAST_EUROPEAN_VS_ASIAN_UP	SPIELMAN_LYMPHOBLAST_EUROPEAN_VS_ASIAN_UP		324	-0.2863497	-1.4909368	0.07692308	0.36637005	1	3670	tags=30%, list=33%, signal=44%
MASSARWEH_TAMOXIFEN_RESISTANCE_DN	MASSARWEH_TAMOXIFEN_RESISTANCE_DN		122	-0.42723566	-1.4909071	0.021276595	0.36507103	1	2892	tags=41%, list=26%, signal=55%
GOZGIT_ESR1_TARGETS_DN	GOZGIT_ESR1_TARGETS_DN		379	-0.42893085	-1.490545	0.03846154	0.36488223	1	2469	tags=37%, list=22%, signal=45%
PRAMOONJAGO_SOX4_TARGETS_DN	PRAMOONJAGO_SOX4_TARGETS_DN		31	-0.4200968	-1.4903649	0.04	0.36393678	1	5219	tags=61%, list=47%, signal=114%
PARK_APL_PATHOGENESIS_DN	PARK_APL_PATHOGENESIS_DN		26	-0.5187118	-1.4901954	0.041666668	0.36321092	1	2485	tags=50%, list=22%, signal=64%
MCGARVEY_SILENCED_BY_METHYLATION_IN_COLON_CANCER	MCGARVEY_SILENCED_BY_METHYLATION_IN_COLON_CANCER		33	-0.57281125	-1.4897513	0.083333336	0.3626367	1	975	tags=36%, list=9%, signal=40%
OLSSON_E2F3_TARGETS_DN	OLSSON_E2F3_TARGETS_DN		15	-0.5687513	-1.4897205	0.06382979	0.36133224	1	1465	tags=33%, list=13%, signal=38%
BOYLAN_MULTIPLE_MYELOMA_D_DN	BOYLAN_MULTIPLE_MYELOMA_D_DN		51	-0.47337425	-1.489124	0	0.3613799	1	3579	tags=53%, list=32%, signal=77%
RHODES_CANCER_META_SIGNATURE	RHODES_CANCER_META_SIGNATURE		41	-0.37897342	-1.4890454	0.05882353	0.36028472	1	4691	tags=61%, list=42%, signal=105%
KIM_WT1_TARGETS_DN	KIM_WT1_TARGETS_DN		255	-0.3730065	-1.4879751	0.083333336	0.3612286	1	3025	tags=33%, list=27%, signal=44%
TURASHVILI_BREAST_NORMAL_DUCTAL_VS_LOBULAR_UP	TURASHVILI_BREAST_NORMAL_DUCTAL_VS_LOBULAR_UP		28	-0.49107528	-1.4877889	0.083333336	0.3604398	1	2588	tags=43%, list=23%, signal=56%
LEE_DIFFERENTIATING_T_LYMPHOCYTE	LEE_DIFFERENTIATING_T_LYMPHOCYTE		77	-0.5615785	-1.4873152	0.093023255	0.3602864	1	3282	tags=58%, list=29%, signal=82%
OUYANG_PROSTATE_CANCER_MARKERS	OUYANG_PROSTATE_CANCER_MARKERS		15	-0.574636	-1.4870505	0.020408163	0.35947064	1	185	tags=20%, list=2%, signal=20%
KEGG_CELL_ADHESION_MOLECULES_CAMS	KEGG_CELL_ADHESION_MOLECULES_CAMS		75	-0.49761656	-1.4869635	0	0.35820934	1	2710	tags=43%, list=24%, signal=56%
DEBIASI_APOPTOSIS_BY_REOVIRUS_INFECTION_DN	DEBIASI_APOPTOSIS_BY_REOVIRUS_INFECTION_DN		151	-0.3876542	-1.4869252	0.03846154	0.3569974	1	3668	tags=42%, list=33%, signal=62%
KEGG_ERBB_SIGNALING_PATHWAY	KEGG_ERBB_SIGNALING_PATHWAY		48	-0.41393173	-1.4850866	0.054545455	0.3597831	1	3274	tags=46%, list=29%, signal=64%
WANG_BARRETTS_ESOPHAGUS_AND_ESOPHAGUS_CANCER_UP	WANG_BARRETTS_ESOPHAGUS_AND_ESOPHAGUS_CANCER_UP		19	-0.5866386	-1.4847354	0.104166664	0.35927567	1	2133	tags=37%, list=19%, signal=45%
DACOSTA_UV_RESPONSE_VIA_ERCC3_COMMON_DN	DACOSTA_UV_RESPONSE_VIA_ERCC3_COMMON_DN		220	-0.3870328	-1.4843285	0.10909091	0.358759	1	2621	tags=30%, list=23%, signal=39%
WAMUNYOKOLI_OVARIAN_CANCER_GRADES_1_2_UP	WAMUNYOKOLI_OVARIAN_CANCER_GRADES_1_2_UP		84	-0.44626054	-1.4841925	0.056603774	0.35787582	1	2967	tags=40%, list=26%, signal=55%
REACTOME_CD28_CO_STIMULATION	REACTOME_CD28_CO_STIMULATION		19	-0.5690209	-1.4836793	0.03773585	0.35724074	1	1118	tags=32%, list=10%, signal=35%
LINDGREN_BLADDER_CANCER_CLUSTER_1_DN	LINDGREN_BLADDER_CANCER_CLUSTER_1_DN		238	-0.38338244	-1.4827905	0.022727273	0.3578233	1	3015	tags=37%, list=27%, signal=50%
GAUSSMANN_MLL_AF4_FUSION_TARGETS_B_UP	GAUSSMANN_MLL_AF4_FUSION_TARGETS_B_UP		15	-0.5965792	-1.4827633	0.018181818	0.3566497	1	347	tags=20%, list=3%, signal=21%
BROWNE_HCMV_INFECTION_48HR_UP	BROWNE_HCMV_INFECTION_48HR_UP		117	-0.38834763	-1.4813474	0	0.35874447	1	2777	tags=38%, list=25%, signal=51%
GAZDA_DIAMOND_BLACKFAN_ANEMIA_ERYTHROID_DN	GAZDA_DIAMOND_BLACKFAN_ANEMIA_ERYTHROID_DN		240	-0.32187793	-1.4808631	0	0.35858253	1	3885	tags=40%, list=35%, signal=59%
RADMACHER_AML_PROGNOSIS	RADMACHER_AML_PROGNOSIS		51	-0.47230837	-1.4806808	0.04255319	0.35764048	1	2279	tags=37%, list=20%, signal=47%
DAIRKEE_CANCER_PRONE_RESPONSE_BPA	DAIRKEE_CANCER_PRONE_RESPONSE_BPA		33	-0.46316478	-1.4804629	0.08510638	0.35695773	1	649	tags=15%, list=6%, signal=16%
LINDSTEDT_DENDRITIC_CELL_MATURATION_B	LINDSTEDT_DENDRITIC_CELL_MATURATION_B		35	-0.5000763	-1.4800365	0.08510638	0.35676947	1	1992	tags=34%, list=18%, signal=42%
RODRIGUES_THYROID_CARCINOMA_POORLY_DIFFERENTIATED_DN	RODRIGUES_THYROID_CARCINOMA_POORLY_DIFFERENTIATED_DN		385	-0.3921698	-1.4798404	0.04255319	0.35632837	1	2806	tags=34%, list=25%, signal=44%
VARELA_ZMPSTE24_TARGETS_UP	VARELA_ZMPSTE24_TARGETS_UP		27	-0.4648868	-1.4789622	0.07017544	0.3567801	1	3518	tags=44%, list=31%, signal=65%
FURUKAWA_DUSP6_TARGETS_PCI35_DN	FURUKAWA_DUSP6_TARGETS_PCI35_DN		41	-0.58009046	-1.4788251	0.11904762	0.35567924	1	2430	tags=61%, list=22%, signal=78%
RASHI_RESPONSE_TO_IONIZING_RADIATION_5	RASHI_RESPONSE_TO_IONIZING_RADIATION_5		106	-0.3980313	-1.4788102	0.03846154	0.35466874	1	2946	tags=39%, list=26%, signal=52%
BIOCARTA_ERK_PATHWAY	BIOCARTA_ERK_PATHWAY		16	-0.5076926	-1.4780717	0.078431375	0.3552574	1	3431	tags=44%, list=31%, signal=63%
MOREIRA_RESPONSE_TO_TSA_UP	MOREIRA_RESPONSE_TO_TSA_UP		21	-0.4289683	-1.4778962	0.04	0.3543542	1	4144	tags=52%, list=37%, signal=83%
ROSTY_CERVICAL_CANCER_PROLIFERATION_CLUSTER	ROSTY_CERVICAL_CANCER_PROLIFERATION_CLUSTER		84	-0.59786713	-1.4771123	0.14285715	0.35480875	1	2653	tags=58%, list=24%, signal=76%
YAMASHITA_LIVER_CANCER_WITH_EPCAM_UP	YAMASHITA_LIVER_CANCER_WITH_EPCAM_UP		28	-0.44322744	-1.4762193	0.07692308	0.355212	1	2765	tags=36%, list=25%, signal=47%
BIOCARTA_MET_PATHWAY	BIOCARTA_MET_PATHWAY		23	-0.48389134	-1.4757903	0.08	0.35483623	1	3038	tags=48%, list=27%, signal=65%
KRASNOSELSKAYA_ILF3_TARGETS_DN	KRASNOSELSKAYA_ILF3_TARGETS_DN		25	-0.46478477	-1.475118	0.08695652	0.3551104	1	1761	tags=32%, list=16%, signal=38%
RODRIGUES_NTN1_TARGETS_DN	RODRIGUES_NTN1_TARGETS_DN		94	-0.43066272	-1.473499	0.020408163	0.35701978	1	2680	tags=41%, list=24%, signal=54%
BROWNE_HCMV_INFECTION_24HR_UP	BROWNE_HCMV_INFECTION_24HR_UP		99	-0.37906292	-1.4734452	0	0.3558681	1	2430	tags=32%, list=22%, signal=41%
HUPER_BREAST_BASAL_VS_LUMINAL_DN	HUPER_BREAST_BASAL_VS_LUMINAL_DN		39	-0.5147932	-1.4723608	0.05263158	0.35686937	1	1583	tags=33%, list=14%, signal=39%
BOYLAN_MULTIPLE_MYELOMA_C_DN	BOYLAN_MULTIPLE_MYELOMA_C_DN		26	-0.5440752	-1.4722011	0.03846154	0.35611096	1	3478	tags=58%, list=31%, signal=83%
REACTOME_NRAGE_SIGNALS_DEATH_THROUGH_JNK	REACTOME_NRAGE_SIGNALS_DEATH_THROUGH_JNK		30	-0.46917167	-1.4703892	0.056603774	0.3587907	1	1860	tags=33%, list=17%, signal=40%
JAEGER_METASTASIS_UP	JAEGER_METASTASIS_UP		28	-0.56032825	-1.4697796	0.01923077	0.35911602	1	1884	tags=43%, list=17%, signal=51%
GRAHAM_CML_DIVIDING_VS_NORMAL_QUIESCENT_UP	GRAHAM_CML_DIVIDING_VS_NORMAL_QUIESCENT_UP		123	-0.4689674	-1.4697328	0.10869565	0.35812998	1	2454	tags=40%, list=22%, signal=50%
MARTORIATI_MDM4_TARGETS_FETAL_LIVER_DN	MARTORIATI_MDM4_TARGETS_FETAL_LIVER_DN		202	-0.3984569	-1.4696171	0	0.35706756	1	2773	tags=37%, list=25%, signal=48%
HUTTMANN_B_CLL_POOR_SURVIVAL_DN	HUTTMANN_B_CLL_POOR_SURVIVAL_DN		36	-0.4786583	-1.4679853	0	0.35929304	1	2289	tags=36%, list=20%, signal=45%
BECKER_TAMOXIFEN_RESISTANCE_DN	BECKER_TAMOXIFEN_RESISTANCE_DN		30	-0.5237474	-1.4672637	0.04347826	0.35938287	1	2158	tags=43%, list=19%, signal=54%
CROONQUIST_NRAS_SIGNALING_DN	CROONQUIST_NRAS_SIGNALING_DN		44	-0.5889333	-1.4667151	0.1632653	0.359026	1	2653	tags=61%, list=24%, signal=80%
DANG_MYC_TARGETS_UP	DANG_MYC_TARGETS_UP		87	-0.35439152	-1.4666985	0.04	0.35790408	1	4598	tags=49%, list=41%, signal=83%
MORI_PLASMA_CELL_UP	MORI_PLASMA_CELL_UP		28	-0.43511873	-1.4662397	0.13559322	0.3574037	1	4172	tags=57%, list=37%, signal=91%
FERRANDO_T_ALL_WITH_MLL_ENL_FUSION_DN	FERRANDO_T_ALL_WITH_MLL_ENL_FUSION_DN		54	-0.39442214	-1.4648014	0.06382979	0.35938832	1	2430	tags=30%, list=22%, signal=38%
BIOCARTA_PAR1_PATHWAY	BIOCARTA_PAR1_PATHWAY		23	-0.48796773	-1.4647416	0.054545455	0.35827568	1	1694	tags=39%, list=15%, signal=46%
REACTOME_DOWNSTREAM_TCR_SIGNALING	REACTOME_DOWNSTREAM_TCR_SIGNALING		20	-0.5930696	-1.4640007	0.06382979	0.35919306	1	851	tags=20%, list=8%, signal=22%
MORI_EMU_MYC_LYMPHOMA_BY_ONSET_TIME_DN	MORI_EMU_MYC_LYMPHOMA_BY_ONSET_TIME_DN		16	-0.56917006	-1.4635392	0.040816326	0.35875934	1	2267	tags=50%, list=20%, signal=63%
BENPORATH_CYCLING_GENES	BENPORATH_CYCLING_GENES		352	-0.35903028	-1.4632629	0.15686275	0.35828194	1	4454	tags=48%, list=40%, signal=77%
BILD_E2F3_ONCOGENIC_SIGNATURE	BILD_E2F3_ONCOGENIC_SIGNATURE		119	-0.38169542	-1.460952	0	0.36112896	1	2512	tags=31%, list=22%, signal=40%
RASHI_RESPONSE_TO_IONIZING_RADIATION_3	RASHI_RESPONSE_TO_IONIZING_RADIATION_3		34	-0.44755363	-1.4603965	0.07692308	0.3614083	1	2313	tags=38%, list=21%, signal=48%
FRASOR_RESPONSE_TO_SERM_OR_FULVESTRANT_DN	FRASOR_RESPONSE_TO_SERM_OR_FULVESTRANT_DN		35	-0.53826684	-1.4597039	0.2	0.36170888	1	3827	tags=69%, list=34%, signal=104%
LUI_THYROID_CANCER_PAX8_PPARG_DN	LUI_THYROID_CANCER_PAX8_PPARG_DN		34	-0.38772544	-1.4591016	0.10344828	0.36184332	1	4605	tags=53%, list=41%, signal=90%
DOANE_RESPONSE_TO_ANDROGEN_UP	DOANE_RESPONSE_TO_ANDROGEN_UP		95	-0.394705	-1.4589375	0.04255319	0.36117807	1	2585	tags=29%, list=23%, signal=38%
KEGG_FC_GAMMA_R_MEDIATED_PHAGOCYTOSIS	KEGG_FC_GAMMA_R_MEDIATED_PHAGOCYTOSIS		63	-0.44661495	-1.4581798	0.08888889	0.36197352	1	2317	tags=35%, list=21%, signal=44%
NAKAYAMA_SOFT_TISSUE_TUMORS_PCA1_DN	NAKAYAMA_SOFT_TISSUE_TUMORS_PCA1_DN		48	-0.5348141	-1.4580095	0.040816326	0.36112434	1	1308	tags=38%, list=12%, signal=42%
HOFFMANN_LARGE_TO_SMALL_PRE_BII_LYMPHOCYTE_DN	HOFFMANN_LARGE_TO_SMALL_PRE_BII_LYMPHOCYTE_DN		31	-0.4835251	-1.4574773	0.056603774	0.3614013	1	1561	tags=29%, list=14%, signal=34%
RIGGI_EWING_SARCOMA_PROGENITOR_UP	RIGGI_EWING_SARCOMA_PROGENITOR_UP		227	-0.46343657	-1.455435	0.021276595	0.3650874	1	2581	tags=40%, list=23%, signal=51%
REACTOME_G_PROTEIN_BETA_GAMMA_SIGNALLING	REACTOME_G_PROTEIN_BETA_GAMMA_SIGNALLING		19	-0.4656205	-1.4551206	0.06	0.36452475	1	1506	tags=26%, list=13%, signal=30%
RIZKI_TUMOR_INVASIVENESS_2D_UP	RIZKI_TUMOR_INVASIVENESS_2D_UP		47	-0.36303937	-1.4549005	0.05172414	0.3637552	1	2799	tags=30%, list=25%, signal=40%
SESTO_RESPONSE_TO_UV_C5	SESTO_RESPONSE_TO_UV_C5		29	-0.5096207	-1.454561	0.10204082	0.36340404	1	3354	tags=52%, list=30%, signal=74%
FARMER_BREAST_CANCER_CLUSTER_2	FARMER_BREAST_CANCER_CLUSTER_2		21	-0.70370704	-1.4543602	0.13953489	0.36285496	1	2985	tags=86%, list=27%, signal=117%
ROSS_ACUTE_MYELOID_LEUKEMIA_CBF	ROSS_ACUTE_MYELOID_LEUKEMIA_CBF		50	-0.42174023	-1.4542092	0.037037037	0.36216262	1	3448	tags=44%, list=31%, signal=63%
BIOCARTA_P38MAPK_PATHWAY	BIOCARTA_P38MAPK_PATHWAY		26	-0.46220252	-1.4540502	0.057692308	0.36136094	1	3038	tags=46%, list=27%, signal=63%
SCHLOSSER_SERUM_RESPONSE_UP	SCHLOSSER_SERUM_RESPONSE_UP		77	-0.3604692	-1.4539082	0.09803922	0.36050433	1	4395	tags=47%, list=39%, signal=76%
DIAZ_CHRONIC_MEYLOGENOUS_LEUKEMIA_DN	DIAZ_CHRONIC_MEYLOGENOUS_LEUKEMIA_DN		80	-0.46832412	-1.4538717	0.045454547	0.35948807	1	3817	tags=56%, list=34%, signal=85%
WANG_CISPLATIN_RESPONSE_AND_XPC_UP	WANG_CISPLATIN_RESPONSE_AND_XPC_UP		92	-0.4108152	-1.4535458	0	0.35883006	1	2158	tags=30%, list=19%, signal=37%
DEURIG_T_CELL_PROLYMPHOCYTIC_LEUKEMIA_UP	DEURIG_T_CELL_PROLYMPHOCYTIC_LEUKEMIA_UP		216	-0.34299588	-1.4534651	0	0.3580204	1	2764	tags=30%, list=25%, signal=39%
FLECHNER_PBL_KIDNEY_TRANSPLANT_OK_VS_DONOR_UP	FLECHNER_PBL_KIDNEY_TRANSPLANT_OK_VS_DONOR_UP		98	-0.3556385	-1.4530995	0.039215688	0.357853	1	4786	tags=51%, list=43%, signal=88%
REACTOME_NEURORANSMITTER_RECEPTOR_BINDING_AND_DOWNSTREAM_TRANSMISSION_IN_THE_POSTSYNAPTIC_CELL	REACTOME_NEURORANSMITTER_RECEPTOR_BINDING_AND_DOWNSTREAM_TRANSMISSION_IN_THE_POSTSYNAPTIC_CELL		59	-0.44361094	-1.4524995	0.020408163	0.35816014	1	3611	tags=44%, list=32%, signal=65%
CREIGHTON_ENDOCRINE_THERAPY_RESISTANCE_3	CREIGHTON_ENDOCRINE_THERAPY_RESISTANCE_3		341	-0.3884046	-1.4518968	0.06122449	0.35811654	1	2973	tags=35%, list=27%, signal=46%
RICKMAN_METASTASIS_UP	RICKMAN_METASTASIS_UP		145	-0.37769246	-1.4514892	0.11111111	0.3581645	1	2588	tags=29%, list=23%, signal=37%
REACTOME_SLC_MEDIATED_TRANSMEMBRANE_TRANSPORT	REACTOME_SLC_MEDIATED_TRANSMEMBRANE_TRANSPORT		115	-0.46214163	-1.4513702	0.0754717	0.35744736	1	2279	tags=37%, list=20%, signal=45%
HOLLMAN_APOPTOSIS_VIA_CD40_DN	HOLLMAN_APOPTOSIS_VIA_CD40_DN		149	-0.35741714	-1.4505248	0.06122449	0.35813916	1	2648	tags=29%, list=24%, signal=37%
ROSS_AML_WITH_CBFB_MYH11_FUSION	ROSS_AML_WITH_CBFB_MYH11_FUSION		35	-0.5088913	-1.4489951	0.09090909	0.3597563	1	1952	tags=34%, list=17%, signal=41%
BERTUCCI_MEDULLARY_VS_DUCTAL_BREAST_CANCER_DN	BERTUCCI_MEDULLARY_VS_DUCTAL_BREAST_CANCER_DN		78	-0.4776444	-1.4486868	0.056603774	0.3594163	1	3769	tags=58%, list=34%, signal=86%
PUJANA_BRCA2_PCC_NETWORK	PUJANA_BRCA2_PCC_NETWORK		263	-0.40029323	-1.4481883	0.13725491	0.35921574	1	3550	tags=41%, list=32%, signal=58%
SCIBETTA_KDM5B_TARGETS_DN	SCIBETTA_KDM5B_TARGETS_DN		47	-0.43408486	-1.447669	0.11111111	0.35956913	1	2455	tags=38%, list=22%, signal=49%
COLIN_PILOCYTIC_ASTROCYTOMA_VS_GLIOBLASTOMA_UP	COLIN_PILOCYTIC_ASTROCYTOMA_VS_GLIOBLASTOMA_UP		20	-0.60099924	-1.4476603	0.057692308	0.3585591	1	581	tags=30%, list=5%, signal=32%
MULLIGHAN_MLL_SIGNATURE_2_UP	MULLIGHAN_MLL_SIGNATURE_2_UP		242	-0.33163658	-1.4470906	0.04347826	0.35879645	1	3197	tags=35%, list=29%, signal=48%
KAYO_AGING_MUSCLE_DN	KAYO_AGING_MUSCLE_DN		82	-0.3594127	-1.4462767	0.057692308	0.35850385	1	2226	tags=27%, list=20%, signal=33%
KEGG_BASE_EXCISION_REPAIR	KEGG_BASE_EXCISION_REPAIR		21	-0.48563665	-1.4457772	0.15686275	0.35847527	1	4598	tags=67%, list=41%, signal=113%
REACTOME_INHIBITION_OF_INSULIN_SECRETION_BY_ADRENALINE_NORADRENALINE	REACTOME_INHIBITION_OF_INSULIN_SECRETION_BY_ADRENALINE_NORADRENALINE		23	-0.47667053	-1.4452627	0.04	0.3583959	1	1346	tags=26%, list=12%, signal=30%
WELCSH_BRCA1_TARGETS_1_DN	WELCSH_BRCA1_TARGETS_1_DN		74	-0.35910437	-1.4450796	0.14	0.357596	1	4691	tags=54%, list=42%, signal=92%
XU_GH1_EXOGENOUS_TARGETS_UP	XU_GH1_EXOGENOUS_TARGETS_UP		18	-0.58279395	-1.4449271	0.0754717	0.3567237	1	1763	tags=33%, list=16%, signal=39%
SAMOLS_TARGETS_OF_KHSV_MIRNAS_DN	SAMOLS_TARGETS_OF_KHSV_MIRNAS_DN		31	-0.50816464	-1.4448572	0.074074075	0.35595712	1	1889	tags=35%, list=17%, signal=43%
ST_PHOSPHOINOSITIDE_3_KINASE_PATHWAY	ST_PHOSPHOINOSITIDE_3_KINASE_PATHWAY		24	-0.46104214	-1.4431512	0.074074075	0.3593722	1	2352	tags=33%, list=21%, signal=42%
DAIRKEE_TERT_TARGETS_UP	DAIRKEE_TERT_TARGETS_UP		212	-0.28474042	-1.44304	0.07272727	0.3585916	1	4071	tags=33%, list=36%, signal=52%
DACOSTA_UV_RESPONSE_VIA_ERCC3_DN	DACOSTA_UV_RESPONSE_VIA_ERCC3_DN		438	-0.3488513	-1.4429295	0.10344828	0.35772428	1	2762	tags=28%, list=25%, signal=36%
SOTIRIOU_BREAST_CANCER_GRADE_1_VS_3_DN	SOTIRIOU_BREAST_CANCER_GRADE_1_VS_3_DN		27	-0.50109357	-1.4429258	0.10526316	0.35674956	1	1570	tags=30%, list=14%, signal=34%
KEGG_PHOSPHATIDYLINOSITOL_SIGNALING_SYSTEM	KEGG_PHOSPHATIDYLINOSITOL_SIGNALING_SYSTEM		36	-0.4236859	-1.4421719	0.078431375	0.35726056	1	3551	tags=47%, list=32%, signal=69%
HOFFMANN_IMMATURE_TO_MATURE_B_LYMPHOCYTE_DN	HOFFMANN_IMMATURE_TO_MATURE_B_LYMPHOCYTE_DN		24	-0.4698809	-1.441371	0.045454547	0.3576803	1	3287	tags=42%, list=29%, signal=59%
ONDER_CDH1_TARGETS_2_DN	ONDER_CDH1_TARGETS_2_DN		264	-0.48310074	-1.4409664	0.021276595	0.3575472	1	2052	tags=42%, list=18%, signal=50%
KUMAR_TARGETS_OF_MLL_AF9_FUSION	KUMAR_TARGETS_OF_MLL_AF9_FUSION		310	-0.40744942	-1.4403037	0.022727273	0.3577798	1	3215	tags=39%, list=29%, signal=53%
THUM_SYSTOLIC_HEART_FAILURE_UP	THUM_SYSTOLIC_HEART_FAILURE_UP		251	-0.43065268	-1.439688	0.046511628	0.3585986	1	2618	tags=37%, list=23%, signal=48%
ZHOU_INFLAMMATORY_RESPONSE_FIMA_DN	ZHOU_INFLAMMATORY_RESPONSE_FIMA_DN		118	-0.39336306	-1.4393579	0.057692308	0.3582638	1	2780	tags=35%, list=25%, signal=46%
BREDEMEYER_RAG_SIGNALING_NOT_VIA_ATM_DN	BREDEMEYER_RAG_SIGNALING_NOT_VIA_ATM_DN		42	-0.45415267	-1.4383925	0.02	0.3591981	1	2691	tags=38%, list=24%, signal=50%
ST_G_ALPHA_I_PATHWAY	ST_G_ALPHA_I_PATHWAY		20	-0.5207634	-1.4377277	0.037037037	0.35908332	1	3051	tags=45%, list=27%, signal=62%
ACEVEDO_LIVER_CANCER_WITH_H3K27ME3_DN	ACEVEDO_LIVER_CANCER_WITH_H3K27ME3_DN		67	-0.42782828	-1.4367524	0	0.3601882	1	2122	tags=27%, list=19%, signal=33%
FURUKAWA_DUSP6_TARGETS_PCI35_UP	FURUKAWA_DUSP6_TARGETS_PCI35_UP		37	-0.5328072	-1.4363644	0.037037037	0.3596063	1	1964	tags=46%, list=18%, signal=56%
SENESE_HDAC1_TARGETS_DN	SENESE_HDAC1_TARGETS_DN		134	-0.42162237	-1.4363025	0.078431375	0.35869318	1	2594	tags=35%, list=23%, signal=45%
MATTIOLI_MGUS_VS_PCL	MATTIOLI_MGUS_VS_PCL		64	-0.33072826	-1.4355093	0.09803922	0.35967678	1	4674	tags=48%, list=42%, signal=83%
CAFFAREL_RESPONSE_TO_THC_24HR_5_UP	CAFFAREL_RESPONSE_TO_THC_24HR_5_UP		18	-0.40411055	-1.4347486	0.08163265	0.36038306	1	3382	tags=39%, list=30%, signal=56%
VERHAAK_AML_WITH_NPM1_MUTATED_DN	VERHAAK_AML_WITH_NPM1_MUTATED_DN		144	-0.4367498	-1.4346917	0.023255814	0.359471	1	3254	tags=45%, list=29%, signal=63%
STEARMAN_LUNG_CANCER_EARLY_VS_LATE_DN	STEARMAN_LUNG_CANCER_EARLY_VS_LATE_DN		46	-0.50585306	-1.4346429	0.083333336	0.35852996	1	2404	tags=46%, list=21%, signal=58%
BIOCARTA_FMLP_PATHWAY	BIOCARTA_FMLP_PATHWAY		25	-0.44187552	-1.4342105	0.078431375	0.35852423	1	3551	tags=52%, list=32%, signal=76%
WANG_LMO4_TARGETS_UP	WANG_LMO4_TARGETS_UP		183	-0.33199114	-1.4339333	0.040816326	0.35787228	1	3866	tags=38%, list=35%, signal=57%
LIN_SILENCED_BY_TUMOR_MICROENVIRONMENT	LIN_SILENCED_BY_TUMOR_MICROENVIRONMENT		51	-0.54482543	-1.4338921	0.12	0.3570069	1	1987	tags=41%, list=18%, signal=50%
MARSON_FOXP3_TARGETS_UP	MARSON_FOXP3_TARGETS_UP		50	-0.44804746	-1.4337988	0.16	0.35617346	1	2223	tags=38%, list=20%, signal=47%
LINDGREN_BLADDER_CANCER_CLUSTER_3_UP	LINDGREN_BLADDER_CANCER_CLUSTER_3_UP		191	-0.4087422	-1.4334267	0.10638298	0.35593185	1	3947	tags=50%, list=35%, signal=76%
BIOCARTA_NFAT_PATHWAY	BIOCARTA_NFAT_PATHWAY		31	-0.4140087	-1.4328482	0.09259259	0.3560977	1	1254	tags=23%, list=11%, signal=25%
DOUGLAS_BMI1_TARGETS_DN	DOUGLAS_BMI1_TARGETS_DN		153	-0.35752746	-1.4324431	0.078431375	0.35620743	1	2052	tags=23%, list=18%, signal=28%
MASSARWEH_TAMOXIFEN_RESISTANCE_UP	MASSARWEH_TAMOXIFEN_RESISTANCE_UP		279	-0.39106894	-1.4317563	0.0625	0.35662612	1	2893	tags=36%, list=26%, signal=47%
KEGG_B_CELL_RECEPTOR_SIGNALING_PATHWAY	KEGG_B_CELL_RECEPTOR_SIGNALING_PATHWAY		46	-0.46544543	-1.4313295	0.08888889	0.3563581	1	3391	tags=46%, list=30%, signal=65%
LAIHO_COLORECTAL_CANCER_SERRATED_DN	LAIHO_COLORECTAL_CANCER_SERRATED_DN		47	-0.44707358	-1.4305738	0.1	0.35648432	1	5361	tags=77%, list=48%, signal=146%
KEGG_GLYCOSAMINOGLYCAN_BIOSYNTHESIS_HEPARAN_SULFATE	KEGG_GLYCOSAMINOGLYCAN_BIOSYNTHESIS_HEPARAN_SULFATE		19	-0.54295623	-1.4301519	0.115384616	0.35624155	1	2191	tags=42%, list=20%, signal=52%
REACTOME_COSTIMULATION_BY_THE_CD28_FAMILY	REACTOME_COSTIMULATION_BY_THE_CD28_FAMILY		39	-0.5040695	-1.4297036	0.18367347	0.35574812	1	3080	tags=44%, list=28%, signal=60%
SMID_BREAST_CANCER_RELAPSE_IN_BRAIN_UP	SMID_BREAST_CANCER_RELAPSE_IN_BRAIN_UP		28	-0.5491971	-1.4293897	0	0.35576567	1	1397	tags=39%, list=12%, signal=45%
RIZ_ERYTHROID_DIFFERENTIATION	RIZ_ERYTHROID_DIFFERENTIATION		60	-0.43856832	-1.4293636	0.11111111	0.35486725	1	2749	tags=38%, list=25%, signal=51%
HORIUCHI_WTAP_TARGETS_DN	HORIUCHI_WTAP_TARGETS_DN		179	-0.4113444	-1.4292521	0.12765957	0.35430893	1	3172	tags=37%, list=28%, signal=51%
BLALOCK_ALZHEIMERS_DISEASE_INCIPIENT_DN	BLALOCK_ALZHEIMERS_DISEASE_INCIPIENT_DN		111	-0.3140113	-1.4290243	0.040816326	0.35392493	1	3716	tags=35%, list=33%, signal=52%
ADDYA_ERYTHROID_DIFFERENTIATION_BY_HEMIN	ADDYA_ERYTHROID_DIFFERENTIATION_BY_HEMIN		46	-0.44016576	-1.428977	0	0.35306782	1	2544	tags=35%, list=23%, signal=45%
SIG_PIP3_SIGNALING_IN_CARDIAC_MYOCTES	SIG_PIP3_SIGNALING_IN_CARDIAC_MYOCTES		42	-0.41811326	-1.4282544	0.09615385	0.35328245	1	2352	tags=26%, list=21%, signal=33%
GRABARCZYK_BCL11B_TARGETS_DN	GRABARCZYK_BCL11B_TARGETS_DN		30	-0.48264456	-1.4273	0.040816326	0.35436922	1	3342	tags=57%, list=30%, signal=81%
ST_GAQ_PATHWAY	ST_GAQ_PATHWAY		17	-0.506853	-1.4270505	0.074074075	0.3538615	1	2590	tags=53%, list=23%, signal=69%
GEORGES_TARGETS_OF_MIR192_AND_MIR215	GEORGES_TARGETS_OF_MIR192_AND_MIR215		415	-0.34893525	-1.4269526	0.078431375	0.35298344	1	2470	tags=29%, list=22%, signal=36%
NAKAYAMA_FRA2_TARGETS	NAKAYAMA_FRA2_TARGETS		22	-0.49442598	-1.4267231	0.09090909	0.35238418	1	2177	tags=45%, list=19%, signal=56%
RICKMAN_HEAD_AND_NECK_CANCER_A	RICKMAN_HEAD_AND_NECK_CANCER_A		49	-0.54859924	-1.4245073	0.04347826	0.35601348	1	2502	tags=47%, list=22%, signal=60%
KEGG_INSULIN_SIGNALING_PATHWAY	KEGG_INSULIN_SIGNALING_PATHWAY		86	-0.3693284	-1.4242455	0.056603774	0.35561302	1	4909	tags=55%, list=44%, signal=97%
KEGG_FC_EPSILON_RI_SIGNALING_PATHWAY	KEGG_FC_EPSILON_RI_SIGNALING_PATHWAY		56	-0.42343292	-1.4237001	0.04	0.35560113	1	3368	tags=43%, list=30%, signal=61%
HOFMANN_CELL_LYMPHOMA_UP	HOFMANN_CELL_LYMPHOMA_UP		26	-0.4485624	-1.4229387	0.056603774	0.356489	1	2988	tags=42%, list=27%, signal=58%
BIOCARTA_IL1R_PATHWAY	BIOCARTA_IL1R_PATHWAY		18	-0.517527	-1.4228286	0.05882353	0.35572696	1	3106	tags=50%, list=28%, signal=69%
BYSTRYKH_HEMATOPOIESIS_STEM_CELL_AND_BRAIN_QTL_TRANS	BYSTRYKH_HEMATOPOIESIS_STEM_CELL_AND_BRAIN_QTL_TRANS		138	-0.34396258	-1.4216644	0	0.357366	1	3532	tags=35%, list=32%, signal=50%
BYSTRYKH_HEMATOPOIESIS_STEM_CELL_AND_BRAIN_QTL_CIS	BYSTRYKH_HEMATOPOIESIS_STEM_CELL_AND_BRAIN_QTL_CIS		43	-0.38597354	-1.4213381	0.08510638	0.35696527	1	4785	tags=58%, list=43%, signal=101%
BANDRES_RESPONSE_TO_CARMUSTIN_MGMT_48HR_DN	BANDRES_RESPONSE_TO_CARMUSTIN_MGMT_48HR_DN		101	-0.43151143	-1.4213003	0.041666668	0.35613275	1	4323	tags=50%, list=39%, signal=80%
KEGG_ENDOCYTOSIS	KEGG_ENDOCYTOSIS		100	-0.356886	-1.4202765	0.054545455	0.3568704	1	2072	tags=24%, list=19%, signal=29%
DOANE_BREAST_CANCER_ESR1_DN	DOANE_BREAST_CANCER_ESR1_DN		31	-0.5502815	-1.4202757	0.020408163	0.3560084	1	1348	tags=32%, list=12%, signal=37%
WINNEPENNINCKX_MELANOMA_METASTASIS_UP	WINNEPENNINCKX_MELANOMA_METASTASIS_UP		88	-0.46436936	-1.4199823	0.17391305	0.35571423	1	2418	tags=39%, list=22%, signal=49%
CHARAFE_BREAST_CANCER_LUMINAL_VS_MESENCHYMAL_UP	CHARAFE_BREAST_CANCER_LUMINAL_VS_MESENCHYMAL_UP		237	-0.49109277	-1.4199027	0.083333336	0.35494977	1	2875	tags=48%, list=26%, signal=63%
REACTOME_INTRINSIC_PATHWAY_FOR_APOPTOSIS	REACTOME_INTRINSIC_PATHWAY_FOR_APOPTOSIS		16	-0.5068921	-1.4196861	0.13725491	0.3545803	1	2230	tags=38%, list=20%, signal=47%
MOHANKUMAR_TLX1_TARGETS_DN	MOHANKUMAR_TLX1_TARGETS_DN		82	-0.45393607	-1.4195478	0.019607844	0.3540841	1	1657	tags=30%, list=15%, signal=36%
TANG_SENESCENCE_TP53_TARGETS_DN	TANG_SENESCENCE_TP53_TARGETS_DN		29	-0.564679	-1.4191642	0.08888889	0.35348022	1	2985	tags=62%, list=27%, signal=84%
MARTINEZ_RESPONSE_TO_TRABECTEDIN_UP	MARTINEZ_RESPONSE_TO_TRABECTEDIN_UP		46	-0.37811226	-1.4190451	0.057692308	0.35270664	1	642	tags=13%, list=6%, signal=14%
BIOCARTA_IL2RB_PATHWAY	BIOCARTA_IL2RB_PATHWAY		23	-0.5132084	-1.4190146	0.078431375	0.35190004	1	3038	tags=48%, list=27%, signal=65%
TURASHVILI_BREAST_DUCTAL_CARCINOMA_VS_LOBULAR_NORMAL_UP	TURASHVILI_BREAST_DUCTAL_CARCINOMA_VS_LOBULAR_NORMAL_UP		39	-0.47439483	-1.4188585	0.06521739	0.35148805	1	1740	tags=38%, list=16%, signal=45%
CHESLER_BRAIN_QTL_CIS	CHESLER_BRAIN_QTL_CIS		56	-0.39385894	-1.4188343	0.083333336	0.35068682	1	4676	tags=57%, list=42%, signal=98%
TURASHVILI_BREAST_LOBULAR_CARCINOMA_VS_DUCTAL_NORMAL_DN	TURASHVILI_BREAST_LOBULAR_CARCINOMA_VS_DUCTAL_NORMAL_DN		51	-0.47802913	-1.4180644	0.10204082	0.35143256	1	2670	tags=43%, list=24%, signal=56%
GRAHAM_NORMAL_QUIESCENT_VS_NORMAL_DIVIDING_DN	GRAHAM_NORMAL_QUIESCENT_VS_NORMAL_DIVIDING_DN		57	-0.5362144	-1.4163636	0.1590909	0.3537046	1	2454	tags=51%, list=22%, signal=65%
WEI_MIR34A_TARGETS	WEI_MIR34A_TARGETS		76	-0.36713293	-1.4154339	0	0.35482	1	3218	tags=33%, list=29%, signal=46%
SATO_SILENCED_BY_DEACETYLATION_IN_PANCREATIC_CANCER	SATO_SILENCED_BY_DEACETYLATION_IN_PANCREATIC_CANCER		28	-0.50749034	-1.4154208	0.08510638	0.35398903	1	2688	tags=46%, list=24%, signal=61%
DAVICIONI_RHABDOMYOSARCOMA_PAX_FOXO1_FUSION_UP	DAVICIONI_RHABDOMYOSARCOMA_PAX_FOXO1_FUSION_UP		34	-0.5018048	-1.4150949	0.019607844	0.35372838	1	2283	tags=35%, list=20%, signal=44%
NATSUME_RESPONSE_TO_INTERFERON_BETA_UP	NATSUME_RESPONSE_TO_INTERFERON_BETA_UP		42	-0.43834382	-1.4147868	0	0.35343796	1	3857	tags=55%, list=34%, signal=83%
RIZKI_TUMOR_INVASIVENESS_3D_DN	RIZKI_TUMOR_INVASIVENESS_3D_DN		150	-0.34020346	-1.4147497	0.041666668	0.352616	1	4085	tags=41%, list=36%, signal=63%
LUI_THYROID_CANCER_CLUSTER_1	LUI_THYROID_CANCER_CLUSTER_1		34	-0.4855708	-1.414677	0.12	0.3518553	1	3570	tags=53%, list=32%, signal=77%
SCHEIDEREIT_IKK_INTERACTING_PROTEINS	SCHEIDEREIT_IKK_INTERACTING_PROTEINS		15	-0.51339906	-1.4144701	0.1764706	0.35130367	1	1118	tags=27%, list=10%, signal=30%
SNIJDERS_AMPLIFIED_IN_HEAD_AND_NECK_TUMORS	SNIJDERS_AMPLIFIED_IN_HEAD_AND_NECK_TUMORS		19	-0.5339735	-1.4144555	0	0.35049233	1	696	tags=26%, list=6%, signal=28%
MULLIGHAN_MLL_SIGNATURE_1_DN	MULLIGHAN_MLL_SIGNATURE_1_DN		140	-0.37274724	-1.4141065	0.040816326	0.35006577	1	2322	tags=29%, list=21%, signal=36%
REACTOME_ACTIVATION_OF_KAINATE_RECEPTORS_UPON_GLUTAMATE_BINDING	REACTOME_ACTIVATION_OF_KAINATE_RECEPTORS_UPON_GLUTAMATE_BINDING		22	-0.44455642	-1.4138949	0.04255319	0.3495486	1	3792	tags=45%, list=34%, signal=69%
CHARAFE_BREAST_CANCER_LUMINAL_VS_BASAL_UP	CHARAFE_BREAST_CANCER_LUMINAL_VS_BASAL_UP		162	-0.42438284	-1.413086	0.01923077	0.3505358	1	2891	tags=40%, list=26%, signal=52%
KRIGE_RESPONSE_TO_TOSEDOSTAT_6HR_UP	KRIGE_RESPONSE_TO_TOSEDOSTAT_6HR_UP		431	-0.31511444	-1.4125034	0.039215688	0.35092154	1	3789	tags=39%, list=34%, signal=56%
KEGG_RIG_I_LIKE_RECEPTOR_SIGNALING_PATHWAY	KEGG_RIG_I_LIKE_RECEPTOR_SIGNALING_PATHWAY		34	-0.44445556	-1.4123338	0.0877193	0.35057747	1	3388	tags=44%, list=30%, signal=63%
REACTOME_G_BETA_GAMMA_SIGNALLING_THROUGH_PI3KGAMMA	REACTOME_G_BETA_GAMMA_SIGNALLING_THROUGH_PI3KGAMMA		17	-0.47967663	-1.4118087	0.083333336	0.35087892	1	1346	tags=24%, list=12%, signal=27%
KEGG_P53_SIGNALING_PATHWAY	KEGG_P53_SIGNALING_PATHWAY		41	-0.4062705	-1.4117703	0.11320755	0.35014096	1	2557	tags=27%, list=23%, signal=35%
TURASHVILI_BREAST_DUCTAL_CARCINOMA_VS_DUCTAL_NORMAL_UP	TURASHVILI_BREAST_DUCTAL_CARCINOMA_VS_DUCTAL_NORMAL_UP		22	-0.5764799	-1.4116613	0.13043478	0.34952405	1	3490	tags=73%, list=31%, signal=105%
RIZ_ERYTHROID_DIFFERENTIATION_HBZ	RIZ_ERYTHROID_DIFFERENTIATION_HBZ		29	-0.47573498	-1.4115999	0.07692308	0.3489987	1	3483	tags=52%, list=31%, signal=75%
HELLER_SILENCED_BY_METHYLATION_UP	HELLER_SILENCED_BY_METHYLATION_UP		158	-0.4597962	-1.4114804	0.07317073	0.34841156	1	2256	tags=37%, list=20%, signal=45%
HOLLMAN_APOPTOSIS_VIA_CD40_UP	HOLLMAN_APOPTOSIS_VIA_CD40_UP		129	-0.3544978	-1.4113547	0.08163265	0.3478089	1	1840	tags=22%, list=16%, signal=27%
WANG_ESOPHAGUS_CANCER_VS_NORMAL_UP	WANG_ESOPHAGUS_CANCER_VS_NORMAL_UP		82	-0.4371212	-1.4111682	0.08695652	0.34715757	1	2710	tags=38%, list=24%, signal=50%
REACTOME_CELL_CELL_ADHESION_SYSTEMS	REACTOME_CELL_CELL_ADHESION_SYSTEMS		42	-0.50945854	-1.4110882	0.10638298	0.3464991	1	3167	tags=45%, list=28%, signal=63%
BOYAULT_LIVER_CANCER_SUBCLASS_G5_DN	BOYAULT_LIVER_CANCER_SUBCLASS_G5_DN		15	-0.61229455	-1.4110241	0.19565217	0.34578964	1	2682	tags=53%, list=24%, signal=70%
REACTOME_TOLL_LIKE_RECEPTOR_4_CASCADE	REACTOME_TOLL_LIKE_RECEPTOR_4_CASCADE		18	-0.5144454	-1.4100922	0.14285715	0.3467195	1	4126	tags=61%, list=37%, signal=97%
MCCABE_BOUND_BY_HOXC6	MCCABE_BOUND_BY_HOXC6		180	-0.33662033	-1.409719	0.036363635	0.34656516	1	3860	tags=38%, list=34%, signal=57%
KEGG_PATHWAYS_IN_CANCER	KEGG_PATHWAYS_IN_CANCER		208	-0.3619675	-1.4092522	0.04	0.346988	1	3384	tags=36%, list=30%, signal=50%
RUTELLA_RESPONSE_TO_CSF2RB_AND_IL4_DN	RUTELLA_RESPONSE_TO_CSF2RB_AND_IL4_DN		190	-0.38564166	-1.409115	0.07692308	0.34654674	1	2426	tags=34%, list=22%, signal=42%
GENTILE_UV_RESPONSE_CLUSTER_D2	GENTILE_UV_RESPONSE_CLUSTER_D2		16	-0.53996795	-1.4085844	0.078947365	0.34712678	1	170	tags=19%, list=2%, signal=19%
TOYOTA_TARGETS_OF_MIR34B_AND_MIR34C	TOYOTA_TARGETS_OF_MIR34B_AND_MIR34C		195	-0.3692396	-1.4079285	0.08888889	0.34731022	1	4351	tags=48%, list=39%, signal=77%
AMUNDSON_POOR_SURVIVAL_AFTER_GAMMA_RADIATION_8G	AMUNDSON_POOR_SURVIVAL_AFTER_GAMMA_RADIATION_8G		53	-0.4368622	-1.4076952	0.11320755	0.34677085	1	2240	tags=34%, list=20%, signal=42%
REACTOME_CLATHRIN_DERIVED_VESICLE_BUDDING	REACTOME_CLATHRIN_DERIVED_VESICLE_BUDDING		37	-0.38753036	-1.4069684	0.12962963	0.3476569	1	3299	tags=35%, list=29%, signal=50%
GOTTWEIN_TARGETS_OF_KSHV_MIR_K12_11	GOTTWEIN_TARGETS_OF_KSHV_MIR_K12_11		32	-0.38977802	-1.4065717	0.074074075	0.34725812	1	4769	tags=56%, list=43%, signal=98%
MORI_MATURE_B_LYMPHOCYTE_UP	MORI_MATURE_B_LYMPHOCYTE_UP		59	-0.45314002	-1.4065645	0.125	0.34649825	1	3177	tags=47%, list=28%, signal=66%
YAGI_AML_WITH_T_8_21_TRANSLOCATION	YAGI_AML_WITH_T_8_21_TRANSLOCATION		228	-0.33641472	-1.4063609	0.08	0.34620988	1	2897	tags=29%, list=26%, signal=38%
ZHAN_MULTIPLE_MYELOMA_CD1_AND_CD2_UP	ZHAN_MULTIPLE_MYELOMA_CD1_AND_CD2_UP		37	-0.44148463	-1.4055634	0.04	0.3466407	1	806	tags=19%, list=7%, signal=20%
CROONQUIST_NRAS_SIGNALING_UP	CROONQUIST_NRAS_SIGNALING_UP		20	-0.61043835	-1.4036	0.20930232	0.34943095	1	1068	tags=40%, list=10%, signal=44%
HOFFMANN_IMMATURE_TO_MATURE_B_LYMPHOCYTE_UP	HOFFMANN_IMMATURE_TO_MATURE_B_LYMPHOCYTE_UP		19	-0.5596223	-1.4031365	0.044444446	0.34925067	1	3129	tags=63%, list=28%, signal=88%
KAUFFMANN_DNA_REPLICATION_GENES	KAUFFMANN_DNA_REPLICATION_GENES		103	-0.39103118	-1.4017253	0.14285715	0.35118723	1	3522	tags=45%, list=31%, signal=65%
BROWNE_HCMV_INFECTION_8HR_DN	BROWNE_HCMV_INFECTION_8HR_DN		26	-0.47922724	-1.4002752	0.018518519	0.35285962	1	2506	tags=35%, list=22%, signal=44%
TAVAZOIE_METASTASIS	TAVAZOIE_METASTASIS		49	-0.47719374	-1.4001718	0.018518519	0.3522645	1	2233	tags=41%, list=20%, signal=51%
TOOKER_GEMCITABINE_RESISTANCE_UP	TOOKER_GEMCITABINE_RESISTANCE_UP		53	-0.34295136	-1.398074	0.08	0.35611415	1	3556	tags=34%, list=32%, signal=50%
TOOKER_RESPONSE_TO_BEXAROTENE_DN	TOOKER_RESPONSE_TO_BEXAROTENE_DN		53	-0.34295136	-1.398074	0.08	0.35534996	1	3556	tags=34%, list=32%, signal=50%
KIM_WT1_TARGETS_12HR_UP	KIM_WT1_TARGETS_12HR_UP		91	-0.43276176	-1.3976952	0.09803922	0.3552766	1	2230	tags=34%, list=20%, signal=42%
TARTE_PLASMA_CELL_VS_PLASMABLAST_UP	TARTE_PLASMA_CELL_VS_PLASMABLAST_UP		240	-0.39287534	-1.3970195	0.022727273	0.3562246	1	2628	tags=33%, list=23%, signal=42%
CROONQUIST_NRAS_VS_STROMAL_STIMULATION_DN	CROONQUIST_NRAS_VS_STROMAL_STIMULATION_DN		55	-0.45024908	-1.3967884	0.054054055	0.3560551	1	2436	tags=45%, list=22%, signal=58%
LEE_NEURAL_CREST_STEM_CELL_DN	LEE_NEURAL_CREST_STEM_CELL_DN		69	-0.4684136	-1.3965596	0.019607844	0.3556147	1	1300	tags=25%, list=12%, signal=28%
BOYLAN_MULTIPLE_MYELOMA_D_CLUSTER_DN	BOYLAN_MULTIPLE_MYELOMA_D_CLUSTER_DN		24	-0.48199213	-1.3965276	0.08695652	0.3549197	1	3579	tags=54%, list=32%, signal=79%
MCLACHLAN_DENTAL_CARIES_DN	MCLACHLAN_DENTAL_CARIES_DN		146	-0.49957868	-1.3959057	0.14285715	0.3554123	1	2682	tags=49%, list=24%, signal=63%
OSADA_ASCL1_TARGETS_UP	OSADA_ASCL1_TARGETS_UP		31	-0.4748397	-1.3958817	0.06521739	0.35472956	1	2891	tags=39%, list=26%, signal=52%
TAVOR_CEBPA_TARGETS_UP	TAVOR_CEBPA_TARGETS_UP		36	-0.45951307	-1.3947912	0.11627907	0.35613626	1	2982	tags=47%, list=27%, signal=64%
REACTOME_GOLGI_ASSOCIATED_VESICLE_BIOGENESIS	REACTOME_GOLGI_ASSOCIATED_VESICLE_BIOGENESIS		32	-0.39111105	-1.3933064	0.11320755	0.3584001	1	1982	tags=25%, list=18%, signal=30%
MCBRYAN_PUBERTAL_BREAST_6_7WK_UP	MCBRYAN_PUBERTAL_BREAST_6_7WK_UP		133	-0.4220082	-1.3930062	0.11320755	0.3581327	1	3676	tags=49%, list=33%, signal=72%
LEE_LIVER_CANCER_MYC_E2F1_UP	LEE_LIVER_CANCER_MYC_E2F1_UP		41	-0.5230158	-1.3925414	0.06	0.35812265	1	1757	tags=34%, list=16%, signal=40%
FERRANDO_T_ALL_WITH_MLL_ENL_FUSION_UP	FERRANDO_T_ALL_WITH_MLL_ENL_FUSION_UP		52	-0.40727022	-1.3924726	0.15555556	0.35740325	1	5025	tags=75%, list=45%, signal=135%
LIAO_HAVE_SOX4_BINDING_SITES	LIAO_HAVE_SOX4_BINDING_SITES		24	-0.49742872	-1.3923029	0.1	0.35695937	1	3506	tags=58%, list=31%, signal=85%
KEGG_PYRUVATE_METABOLISM	KEGG_PYRUVATE_METABOLISM		29	-0.4688541	-1.3922575	0.10204082	0.35631317	1	1397	tags=24%, list=12%, signal=28%
KOBAYASHI_EGFR_SIGNALING_24HR_UP	KOBAYASHI_EGFR_SIGNALING_24HR_UP		56	-0.45364267	-1.3922465	0.125	0.35557237	1	2001	tags=34%, list=18%, signal=41%
WIELAND_UP_BY_HBV_INFECTION	WIELAND_UP_BY_HBV_INFECTION		67	-0.48119414	-1.3919448	0.16363636	0.35537758	1	1485	tags=31%, list=13%, signal=36%
DUNNE_TARGETS_OF_AML1_MTG8_FUSION_UP	DUNNE_TARGETS_OF_AML1_MTG8_FUSION_UP		32	-0.5007422	-1.3910736	0.11363637	0.35633042	1	2787	tags=47%, list=25%, signal=62%
MAHADEVAN_IMATINIB_RESISTANCE_UP	MAHADEVAN_IMATINIB_RESISTANCE_UP		15	-0.6311749	-1.3909854	0.13043478	0.3557781	1	2551	tags=67%, list=23%, signal=86%
LIAN_LIPA_TARGETS_6M	LIAN_LIPA_TARGETS_6M		70	-0.58070743	-1.3900635	0.15	0.35684413	1	2574	tags=61%, list=23%, signal=79%
BENPORATH_NOS_TARGETS	BENPORATH_NOS_TARGETS		91	-0.38328648	-1.3898993	0	0.3565062	1	2795	tags=33%, list=25%, signal=44%
JAATINEN_HEMATOPOIETIC_STEM_CELL_UP	JAATINEN_HEMATOPOIETIC_STEM_CELL_UP		147	-0.39205953	-1.3889061	0.021276595	0.35745454	1	3008	tags=35%, list=27%, signal=48%
KIM_MYC_AMPLIFICATION_TARGETS_DN	KIM_MYC_AMPLIFICATION_TARGETS_DN		37	-0.49093565	-1.3877249	0.1590909	0.35895982	1	3183	tags=46%, list=28%, signal=64%
MARTINEZ_RB1_TARGETS_UP	MARTINEZ_RB1_TARGETS_UP		497	-0.3658447	-1.3873554	0.08163265	0.35869983	1	3329	tags=38%, list=30%, signal=52%
ST_ERK1_ERK2_MAPK_PATHWAY	ST_ERK1_ERK2_MAPK_PATHWAY		18	-0.41615367	-1.3869448	0.13207547	0.35866404	1	1584	tags=22%, list=14%, signal=26%
ENK_UV_RESPONSE_KERATINOCYTE_DN	ENK_UV_RESPONSE_KERATINOCYTE_DN		307	-0.34001958	-1.3868408	0.20754717	0.35829082	1	3866	tags=40%, list=35%, signal=59%
KEGG_CELL_CYCLE	KEGG_CELL_CYCLE		83	-0.3856181	-1.3867406	0.19148937	0.35769728	1	4053	tags=42%, list=36%, signal=66%
KONDO_PROSTATE_CANCER_HCP_WITH_H3K27ME3	KONDO_PROSTATE_CANCER_HCP_WITH_H3K27ME3		47	-0.44730878	-1.3857182	0.1	0.3583976	1	3304	tags=43%, list=30%, signal=60%
RUGO_STRESS_RESPONSE_SUBSET_H	RUGO_STRESS_RESPONSE_SUBSET_H		26	-0.47421592	-1.385641	0.13953489	0.35777304	1	4153	tags=62%, list=37%, signal=98%
KYNG_DNA_DAMAGE_BY_GAMMA_AND_UV_RADIATION	KYNG_DNA_DAMAGE_BY_GAMMA_AND_UV_RADIATION		26	-0.47421592	-1.385641	0.13953489	0.35705027	1	4153	tags=62%, list=37%, signal=98%
BROWNE_HCMV_INFECTION_16HR_UP	BROWNE_HCMV_INFECTION_16HR_UP		123	-0.34927386	-1.3855448	0.02	0.3564508	1	3010	tags=32%, list=27%, signal=43%
REACTOME_TIGHT_JUNCTION_INTERACTIONS	REACTOME_TIGHT_JUNCTION_INTERACTIONS		24	-0.57379013	-1.3854603	0.10204082	0.3558918	1	2617	tags=46%, list=23%, signal=60%
STEIN_ESRRA_TARGETS	STEIN_ESRRA_TARGETS		308	-0.31483436	-1.3847755	0.12	0.3566501	1	3664	tags=33%, list=33%, signal=48%
MARKEY_RB1_CHRONIC_LOF_DN	MARKEY_RB1_CHRONIC_LOF_DN		90	-0.46926364	-1.3845671	0.20408164	0.3561823	1	3894	tags=58%, list=35%, signal=88%
KRIGE_RESPONSE_TO_TOSEDOSTAT_24HR_UP	KRIGE_RESPONSE_TO_TOSEDOSTAT_24HR_UP		349	-0.33525902	-1.3836871	0.055555556	0.35688242	1	3804	tags=42%, list=34%, signal=62%
KAN_RESPONSE_TO_ARSENIC_TRIOXIDE	KAN_RESPONSE_TO_ARSENIC_TRIOXIDE		70	-0.44541955	-1.3836378	0.07692308	0.3561701	1	3742	tags=51%, list=33%, signal=77%
SETLUR_PROSTATE_CANCER_TMPRSS2_ERG_FUSION_UP	SETLUR_PROSTATE_CANCER_TMPRSS2_ERG_FUSION_UP		43	-0.4085995	-1.3831946	0.084745765	0.3566512	1	2668	tags=33%, list=24%, signal=43%
FARMER_BREAST_CANCER_APOCRINE VS LUMINAL	FARMER_BREAST_CANCER_APOCRINE VS LUMINAL		185	-0.3831435	-1.3829461	0.054545455	0.35625806	1	2903	tags=36%, list=26%, signal=47%
HADDAD_B_LYMPHOCYTE_PROGENITOR	HADDAD_B_LYMPHOCYTE_PROGENITOR		144	-0.3798823	-1.3827361	0.13043478	0.3561693	1	3830	tags=44%, list=34%, signal=67%
SCHUETZ_BREAST_CANCER_DUCTAL_INVASIVE_DN	SCHUETZ_BREAST_CANCER_DUCTAL_INVASIVE_DN		47	-0.5042269	-1.3817475	0.11764706	0.35710648	1	1878	tags=36%, list=17%, signal=43%
GRADE_METASTASIS_DN	GRADE_METASTASIS_DN		33	-0.3721477	-1.3809444	0.118644066	0.35784823	1	3138	tags=27%, list=28%, signal=38%
TONKS_TARGETS_OF_RUNX1_RUNX1T1_FUSION_HSC_DN	TONKS_TARGETS_OF_RUNX1_RUNX1T1_FUSION_HSC_DN		121	-0.4587178	-1.380762	0.13953489	0.3574895	1	2118	tags=36%, list=19%, signal=43%
KOYAMA_SEMA3B_TARGETS_DN	KOYAMA_SEMA3B_TARGETS_DN		152	-0.3562477	-1.3804932	0.041666668	0.3574078	1	2665	tags=32%, list=24%, signal=42%
PROVENZANI_METASTASIS_DN	PROVENZANI_METASTASIS_DN		94	-0.39613432	-1.3804737	0.05882353	0.35670564	1	2562	tags=33%, list=23%, signal=42%
PYEON_CANCER_HEAD_AND_NECK_VS_CERVICAL_UP	PYEON_CANCER_HEAD_AND_NECK_VS_CERVICAL_UP		86	-0.44113508	-1.3799137	0.083333336	0.35726914	1	2965	tags=40%, list=26%, signal=53%
BROWNE_HCMV_INFECTION_6HR_UP	BROWNE_HCMV_INFECTION_6HR_UP		42	-0.46966293	-1.379558	0.04347826	0.35702	1	2875	tags=48%, list=26%, signal=64%
ZHANG_TARGETS_OF_EWSR1_FLI1_FUSION	ZHANG_TARGETS_OF_EWSR1_FLI1_FUSION		57	-0.41092214	-1.3786103	0.08888889	0.35779613	1	2581	tags=37%, list=23%, signal=48%
FLECHNER_PBL_KIDNEY_TRANSPLANT_OK_VS_DONOR_DN	FLECHNER_PBL_KIDNEY_TRANSPLANT_OK_VS_DONOR_DN		28	-0.41981098	-1.3785821	0.16666667	0.35715395	1	2506	tags=32%, list=22%, signal=41%
MAHADEVAN_IMATINIB_RESISTANCE_DN	MAHADEVAN_IMATINIB_RESISTANCE_DN		16	-0.61179936	-1.3784276	0.13636364	0.3568976	1	2545	tags=56%, list=23%, signal=73%
ROSS_AML_WITH_MLL_FUSIONS	ROSS_AML_WITH_MLL_FUSIONS		53	-0.3919751	-1.3778169	0.09803922	0.357815	1	3089	tags=43%, list=28%, signal=60%
KEGG_ADHERENS_JUNCTION	KEGG_ADHERENS_JUNCTION		52	-0.45330504	-1.3776191	0.06521739	0.357492	1	2773	tags=38%, list=25%, signal=51%
WIKMAN_ASBESTOS_LUNG_CANCER_DN	WIKMAN_ASBESTOS_LUNG_CANCER_DN		16	-0.5524014	-1.3774978	0.1875	0.35710195	1	1673	tags=38%, list=15%, signal=44%
GAUSSMANN_MLL_AF4_FUSION_TARGETS_G_UP	GAUSSMANN_MLL_AF4_FUSION_TARGETS_G_UP		108	-0.41846302	-1.3774742	0.020833334	0.35641256	1	2544	tags=38%, list=23%, signal=49%
NADERI_BREAST_CANCER_PROGNOSIS_UP	NADERI_BREAST_CANCER_PROGNOSIS_UP		26	-0.57190895	-1.37682	0.11904762	0.35687277	1	2860	tags=54%, list=26%, signal=72%
REACTOME_TRKA_SIGNALLING_FROM_THE_PLASMA_MEMBRANE	REACTOME_TRKA_SIGNALLING_FROM_THE_PLASMA_MEMBRANE		58	-0.38630706	-1.376384	0.0862069	0.35703835	1	5083	tags=55%, list=45%, signal=101%
BREDEMEYER_RAG_SIGNALING_NOT_VIA_ATM_UP	BREDEMEYER_RAG_SIGNALING_NOT_VIA_ATM_UP		29	-0.4883391	-1.3763669	0.074074075	0.35637856	1	2902	tags=52%, list=26%, signal=70%
CHOW_RASSF1_TARGETS_DN	CHOW_RASSF1_TARGETS_DN		18	-0.42015556	-1.375615	0.09259259	0.3571726	1	4110	tags=44%, list=37%, signal=70%
BENPORATH_ES_CORE_NINE_CORRELATED	BENPORATH_ES_CORE_NINE_CORRELATED		65	-0.35798466	-1.3749182	0.071428575	0.35756856	1	3153	tags=32%, list=28%, signal=45%
CHESLER_BRAIN_HIGHEST_GENETIC_VARIANCE	CHESLER_BRAIN_HIGHEST_GENETIC_VARIANCE		27	-0.44458717	-1.3747083	0.069767445	0.3571276	1	2607	tags=41%, list=23%, signal=53%
FLECHNER_BIOPSY_KIDNEY_TRANSPLANT_REJECTED_VS_OK_UP	FLECHNER_BIOPSY_KIDNEY_TRANSPLANT_REJECTED_VS_OK_UP		64	-0.5188424	-1.3739928	0.15555556	0.3576463	1	2239	tags=42%, list=20%, signal=52%
BIOCARTA_ALK_PATHWAY	BIOCARTA_ALK_PATHWAY		22	-0.48663816	-1.3737417	0.13207547	0.35709345	1	2642	tags=41%, list=24%, signal=53%
KEGG_RNA_DEGRADATION	KEGG_RNA_DEGRADATION		34	-0.39191303	-1.3731195	0.15384616	0.35740757	1	5014	tags=59%, list=45%, signal=106%
MULLIGHAN_NPM1_MUTATED_SIGNATURE_1_UP	MULLIGHAN_NPM1_MUTATED_SIGNATURE_1_UP		148	-0.33836505	-1.3723158	0.03846154	0.3581797	1	3654	tags=34%, list=33%, signal=50%
JAZAG_TGFB1_SIGNALING_VIA_SMAD4_UP	JAZAG_TGFB1_SIGNALING_VIA_SMAD4_UP		69	-0.3632197	-1.3713012	0.054545455	0.35995102	1	3565	tags=38%, list=32%, signal=55%
RIZ_ERYTHROID_DIFFERENTIATION_CCNE1	RIZ_ERYTHROID_DIFFERENTIATION_CCNE1		32	-0.37529412	-1.3712788	0.11111111	0.35932165	1	2294	tags=31%, list=20%, signal=39%
ZHU_CMV_24_HR_DN	ZHU_CMV_24_HR_DN		39	-0.5278394	-1.3706889	0.11111111	0.36000463	1	2182	tags=38%, list=19%, signal=48%
RICKMAN_TUMOR_DIFFERENTIATED_WELL_VS_MODERATELY_UP	RICKMAN_TUMOR_DIFFERENTIATED_WELL_VS_MODERATELY_UP		55	-0.40610498	-1.3700194	0.104166664	0.3605274	1	2567	tags=36%, list=23%, signal=47%
HAHTOLA_MYCOSIS_FUNGOIDES_SKIN_DN	HAHTOLA_MYCOSIS_FUNGOIDES_SKIN_DN		17	-0.4852479	-1.3697699	0.125	0.36021712	1	2187	tags=29%, list=20%, signal=36%
ST_INTERLEUKIN_4_PATHWAY	ST_INTERLEUKIN_4_PATHWAY		17	-0.47058907	-1.369215	0.16	0.36044446	1	3271	tags=41%, list=29%, signal=58%
BONOME_OVARIAN_CANCER_SURVIVAL_OPTIMAL_DEBULKING	BONOME_OVARIAN_CANCER_SURVIVAL_OPTIMAL_DEBULKING		128	-0.35378322	-1.3689715	0.05172414	0.36022556	1	3769	tags=39%, list=34%, signal=58%
GOLDRATH_ANTIGEN_RESPONSE	GOLDRATH_ANTIGEN_RESPONSE		270	-0.3756691	-1.3687187	0.069767445	0.35996476	1	3017	tags=36%, list=27%, signal=48%
SAKAI_TUMOR_INFILTRATING_MONOCYTES_DN	SAKAI_TUMOR_INFILTRATING_MONOCYTES_DN		47	-0.39850911	-1.368134	0.11363637	0.3602682	1	1941	tags=23%, list=17%, signal=28%
TONKS_TARGETS_OF_RUNX1_RUNX1T1_FUSION_HSC_UP	TONKS_TARGETS_OF_RUNX1_RUNX1T1_FUSION_HSC_UP		109	-0.45186275	-1.3680226	0.08	0.35973117	1	2607	tags=40%, list=23%, signal=52%
BIOCARTA_IL2_PATHWAY	BIOCARTA_IL2_PATHWAY		15	-0.50654286	-1.3672998	0.13725491	0.36028826	1	3038	tags=53%, list=27%, signal=73%
VERRECCHIA_EARLY_RESPONSE_TO_TGFB1	VERRECCHIA_EARLY_RESPONSE_TO_TGFB1		39	-0.48854312	-1.3669375	0.21153846	0.36049944	1	2373	tags=36%, list=21%, signal=45%
ROSS_AML_WITH_AML1_ETO_FUSION	ROSS_AML_WITH_AML1_ETO_FUSION		45	-0.390659	-1.3655529	0.0952381	0.36249733	1	3046	tags=38%, list=27%, signal=52%
LU_IL4_SIGNALING	LU_IL4_SIGNALING		46	-0.4690104	-1.3655099	0.14893617	0.36187306	1	1656	tags=30%, list=15%, signal=36%
RAMALHO_STEMNESS_DN	RAMALHO_STEMNESS_DN		57	-0.5070893	-1.3654166	0.09090909	0.36122963	1	1741	tags=37%, list=16%, signal=43%
BYSTRYKH_HEMATOPOIESIS_STEM_CELL_QTL_CIS	BYSTRYKH_HEMATOPOIESIS_STEM_CELL_QTL_CIS		105	-0.3536251	-1.3653356	0.048780486	0.36074555	1	4780	tags=53%, list=43%, signal=92%
ZHAN_MULTIPLE_MYELOMA_CD1_AND_CD2_DN	ZHAN_MULTIPLE_MYELOMA_CD1_AND_CD2_DN		28	-0.39146772	-1.3650998	0.10204082	0.36058584	1	3019	tags=39%, list=27%, signal=54%
SMID_BREAST_CANCER_ERBB2_UP	SMID_BREAST_CANCER_ERBB2_UP		86	-0.44403645	-1.36457	0.06	0.3607237	1	2757	tags=38%, list=25%, signal=51%
TOOKER_GEMCITABINE_RESISTANCE_DN	TOOKER_GEMCITABINE_RESISTANCE_DN		78	-0.3733993	-1.3644806	0.1521739	0.36029896	1	4158	tags=46%, list=37%, signal=73%
TOOKER_RESPONSE_TO_BEXAROTENE_UP	TOOKER_RESPONSE_TO_BEXAROTENE_UP		78	-0.3733993	-1.3644806	0.1521739	0.35964146	1	4158	tags=46%, list=37%, signal=73%
KEGG_GLYCOSPHINGOLIPID_BIOSYNTHESIS_LACTO_AND_NEOLACTO_SERIES	KEGG_GLYCOSPHINGOLIPID_BIOSYNTHESIS_LACTO_AND_NEOLACTO_SERIES		20	-0.55394393	-1.3635793	0.056603774	0.36065406	1	568	tags=25%, list=5%, signal=26%
MCCLUNG_DELTA_FOSB_TARGETS_8WK	MCCLUNG_DELTA_FOSB_TARGETS_8WK		33	-0.47173923	-1.3628645	0.08888889	0.3610617	1	2799	tags=42%, list=25%, signal=56%
KOKKINAKIS_METHIONINE_DEPRIVATION_48HR_DN	KOKKINAKIS_METHIONINE_DEPRIVATION_48HR_DN		45	-0.39656553	-1.3625512	0.12280702	0.361032	1	2642	tags=40%, list=24%, signal=52%
REACTOME_SIGNALING_BY_PDGF	REACTOME_SIGNALING_BY_PDGF		48	-0.46008557	-1.362415	0.17307693	0.36068103	1	2757	tags=46%, list=25%, signal=61%
KEGG_RNA_POLYMERASE	KEGG_RNA_POLYMERASE		20	-0.47867683	-1.3620888	0.11320755	0.3605427	1	2605	tags=35%, list=23%, signal=46%
ZHANG_BREAST_CANCER_PROGENITORS_UP	ZHANG_BREAST_CANCER_PROGENITORS_UP		234	-0.40913212	-1.3618783	0.17391305	0.36021253	1	4162	tags=47%, list=37%, signal=73%
KEGG_PATHOGENIC_ESCHERICHIA_COLI_INFECTION	KEGG_PATHOGENIC_ESCHERICHIA_COLI_INFECTION		37	-0.42787135	-1.3617243	0.10869565	0.35968328	1	2657	tags=35%, list=24%, signal=46%
SOTIRIOU_BREAST_CANCER_GRADE_1_VS_3_UP	SOTIRIOU_BREAST_CANCER_GRADE_1_VS_3_UP		88	-0.51298535	-1.3612685	0.26	0.35998374	1	3159	tags=55%, list=28%, signal=75%
LOPES_METHYLATED_IN_COLON_CANCER_DN	LOPES_METHYLATED_IN_COLON_CANCER_DN		17	-0.4985588	-1.3605928	0.13333334	0.36034122	1	2040	tags=35%, list=18%, signal=43%
MUELLER_PLURINET	MUELLER_PLURINET		208	-0.35726258	-1.3602054	0.20408164	0.3602022	1	3917	tags=40%, list=35%, signal=60%
WU_APOPTOSIS_BY_CDKN1A_VIA_TP53	WU_APOPTOSIS_BY_CDKN1A_VIA_TP53		19	-0.5529622	-1.359798	0.22	0.3602347	1	3774	tags=74%, list=34%, signal=111%
HAMAI_APOPTOSIS_VIA_TRAIL_UP	HAMAI_APOPTOSIS_VIA_TRAIL_UP		209	-0.37594453	-1.3597733	0.10204082	0.35959142	1	2687	tags=32%, list=24%, signal=41%
RODWELL_AGING_KIDNEY_UP	RODWELL_AGING_KIDNEY_UP		205	-0.41622782	-1.3590224	0.13636364	0.36031684	1	3361	tags=45%, list=30%, signal=64%
LIU_NASOPHARYNGEAL_CARCINOMA	LIU_NASOPHARYNGEAL_CARCINOMA		34	-0.37487295	-1.358411	0.09615385	0.3607839	1	4479	tags=50%, list=40%, signal=83%
KEGG_APOPTOSIS	KEGG_APOPTOSIS		43	-0.3857304	-1.3580881	0.1509434	0.36065188	1	3866	tags=47%, list=35%, signal=71%
CHESLER_BRAIN_HIGHEST_EXPRESSION	CHESLER_BRAIN_HIGHEST_EXPRESSION		25	-0.45227304	-1.3577238	0.1764706	0.3607925	1	753	tags=20%, list=7%, signal=21%
REACTOME_TRAFFICKING_OF_AMPA_RECEPTORS	REACTOME_TRAFFICKING_OF_AMPA_RECEPTORS		20	-0.50334316	-1.3574917	0.09803922	0.36067203	1	3119	tags=50%, list=28%, signal=69%
REACTOME_SMOOTH_MUSCLE_CONTRACTION	REACTOME_SMOOTH_MUSCLE_CONTRACTION		17	-0.52540505	-1.3566362	0.09090909	0.36128557	1	4033	tags=65%, list=36%, signal=101%
SHIPP_DLBCL_CURED_VS_FATAL_DN	SHIPP_DLBCL_CURED_VS_FATAL_DN		26	-0.42598146	-1.3544077	0.14035088	0.36455554	1	3658	tags=50%, list=33%, signal=74%
NAKAMURA_METASTASIS_MODEL_UP	NAKAMURA_METASTASIS_MODEL_UP		25	-0.46701303	-1.3541834	0.1	0.36446118	1	1583	tags=24%, list=14%, signal=28%
TURASHVILI_BREAST_LOBULAR_CARCINOMA_VS_LOBULAR_NORMAL_UP	TURASHVILI_BREAST_LOBULAR_CARCINOMA_VS_LOBULAR_NORMAL_UP		54	-0.4899163	-1.3540092	0.06521739	0.3640512	1	1357	tags=28%, list=12%, signal=31%
REACTOME_PLATELET_ACTIVATION	REACTOME_PLATELET_ACTIVATION		110	-0.3984003	-1.3537307	0.14893617	0.36385548	1	2496	tags=35%, list=22%, signal=44%
GU_PDEF_TARGETS_UP	GU_PDEF_TARGETS_UP		47	-0.5139099	-1.3534746	0.17307693	0.36368296	1	2638	tags=49%, list=24%, signal=64%
KIM_MYC_AMPLIFICATION_TARGETS_UP	KIM_MYC_AMPLIFICATION_TARGETS_UP		106	-0.3211554	-1.3528129	0.0754717	0.36393806	1	2732	tags=27%, list=24%, signal=36%
REACTOME_G_ALPHA_Q_SIGNALLING_EVENTS	REACTOME_G_ALPHA_Q_SIGNALLING_EVENTS		99	-0.43203765	-1.352294	0.10204082	0.36424628	1	3431	tags=42%, list=31%, signal=61%
CUI_GLUCOSE_DEPRIVATION	CUI_GLUCOSE_DEPRIVATION		35	-0.42466432	-1.3521532	0.11363637	0.36389664	1	1851	tags=26%, list=17%, signal=31%
KEGG_JAK_STAT_SIGNALING_PATHWAY	KEGG_JAK_STAT_SIGNALING_PATHWAY		88	-0.3966687	-1.351619	0.094339624	0.36401945	1	3038	tags=40%, list=27%, signal=54%
LY_AGING_PREMATURE_DN	LY_AGING_PREMATURE_DN		19	-0.48147452	-1.351138	0.20454545	0.3640547	1	1779	tags=32%, list=16%, signal=37%
WANG_CLIM2_TARGETS_UP	WANG_CLIM2_TARGETS_UP		110	-0.35157064	-1.3510333	0.08510638	0.3636239	1	3470	tags=38%, list=31%, signal=55%
REACTOME_MEMBRANE_TRAFFICKING	REACTOME_MEMBRANE_TRAFFICKING		48	-0.347749	-1.3507327	0.1509434	0.36355275	1	3299	tags=31%, list=29%, signal=44%
IVANOVA_HEMATOPOIESIS_EARLY_PROGENITOR	IVANOVA_HEMATOPOIESIS_EARLY_PROGENITOR		86	-0.33292353	-1.3505795	0.10869565	0.36314327	1	4837	tags=44%, list=43%, signal=77%
STEARMAN_TUMOR_FIELD_EFFECT_UP	STEARMAN_TUMOR_FIELD_EFFECT_UP		34	-0.51647794	-1.3501226	0.14893617	0.36372977	1	2481	tags=47%, list=22%, signal=60%
IZADPANAH_STEM_CELL_ADIPOSE_VS_BONE_DN	IZADPANAH_STEM_CELL_ADIPOSE_VS_BONE_DN		65	-0.4847496	-1.3491157	0.18367347	0.36499673	1	2901	tags=45%, list=26%, signal=60%
UDAYAKUMAR_MED1_TARGETS_UP	UDAYAKUMAR_MED1_TARGETS_UP		75	-0.37734917	-1.3489404	0.08163265	0.36488834	1	3905	tags=41%, list=35%, signal=63%
PASQUALUCCI_LYMPHOMA_BY_GC_STAGE_DN	PASQUALUCCI_LYMPHOMA_BY_GC_STAGE_DN		94	-0.40305734	-1.3487703	0.14285715	0.36461034	1	2387	tags=31%, list=21%, signal=39%
YAO_TEMPORAL_RESPONSE_TO_PROGESTERONE_CLUSTER_15	YAO_TEMPORAL_RESPONSE_TO_PROGESTERONE_CLUSTER_15		29	-0.5014856	-1.3485329	0.069767445	0.36438996	1	1677	tags=38%, list=15%, signal=44%
CAIRO_HEPATOBLASTOMA_CLASSES_UP	CAIRO_HEPATOBLASTOMA_CLASSES_UP		371	-0.3434404	-1.3485157	0.1764706	0.36376706	1	4355	tags=43%, list=39%, signal=68%
WANG_LMO4_TARGETS_DN	WANG_LMO4_TARGETS_DN		163	-0.31745538	-1.3478516	0.1764706	0.3641266	1	4345	tags=37%, list=39%, signal=60%
BILD_SRC_ONCOGENIC_SIGNATURE	BILD_SRC_ONCOGENIC_SIGNATURE		24	-0.47582382	-1.3476963	0.13333334	0.363773	1	3171	tags=42%, list=28%, signal=58%
FARMER_BREAST_CANCER_APOCRINE_VS_BASAL	FARMER_BREAST_CANCER_APOCRINE_VS_BASAL		199	-0.37861234	-1.3475076	0	0.36360458	1	2824	tags=36%, list=25%, signal=47%
CHNG_MULTIPLE_MYELOMA_HYPERPLOID_DN	CHNG_MULTIPLE_MYELOMA_HYPERPLOID_DN		24	-0.39822578	-1.3457619	0.1764706	0.3661158	1	2166	tags=21%, list=19%, signal=26%
RIZ_ERYTHROID_DIFFERENTIATION_12HR	RIZ_ERYTHROID_DIFFERENTIATION_12HR		31	-0.48941106	-1.3456807	0.13333334	0.3657005	1	3153	tags=48%, list=28%, signal=67%
BIOCARTA_RAC1_PATHWAY	BIOCARTA_RAC1_PATHWAY		18	-0.5321375	-1.3443134	0.10638298	0.36746883	1	1277	tags=39%, list=11%, signal=44%
KINSEY_TARGETS_OF_EWSR1_FLII_FUSION_DN	KINSEY_TARGETS_OF_EWSR1_FLII_FUSION_DN		171	-0.38306195	-1.3442132	0.16981132	0.3669985	1	2806	tags=34%, list=25%, signal=45%
FULCHER_INFLAMMATORY_RESPONSE_LECTIN_VS_LPS_UP	FULCHER_INFLAMMATORY_RESPONSE_LECTIN_VS_LPS_UP		317	-0.34459144	-1.3441956	0.1764706	0.3663796	1	2956	tags=33%, list=26%, signal=43%
WANG_ESOPHAGUS_CANCER_VS_NORMAL_DN	WANG_ESOPHAGUS_CANCER_VS_NORMAL_DN		57	-0.36874828	-1.3437414	0.06666667	0.36679024	1	3862	tags=44%, list=34%, signal=67%
KEGG_NOTCH_SIGNALING_PATHWAY	KEGG_NOTCH_SIGNALING_PATHWAY		31	-0.42867002	-1.3425707	0.1521739	0.36842197	1	2925	tags=39%, list=26%, signal=52%
ALCALAY_AML_BY_NPM1_LOCALIZATION_UP	ALCALAY_AML_BY_NPM1_LOCALIZATION_UP		96	-0.40676022	-1.3417268	0.13043478	0.3693959	1	1626	tags=28%, list=15%, signal=33%
BEIER_GLIOMA_STEM_CELL_DN	BEIER_GLIOMA_STEM_CELL_DN		33	-0.45585558	-1.3412353	0.10869565	0.36948773	1	3399	tags=45%, list=30%, signal=65%
MULLIGHAN_NPM1_SIGNATURE_3_UP	MULLIGHAN_NPM1_SIGNATURE_3_UP		188	-0.3239215	-1.3408345	0.071428575	0.3695794	1	4119	tags=39%, list=37%, signal=61%
BROWNE_HCMV_INFECTION_12HR_UP	BROWNE_HCMV_INFECTION_12HR_UP		58	-0.38119963	-1.340221	0.078431375	0.37009215	1	3215	tags=34%, list=29%, signal=48%
BENPORATH_PROLIFERATION	BENPORATH_PROLIFERATION		89	-0.4094428	-1.3400621	0.18867925	0.36975375	1	2410	tags=29%, list=22%, signal=37%
MITSIADES_RESPONSE_TO_APLIDIN_DN	MITSIADES_RESPONSE_TO_APLIDIN_DN		128	-0.40358794	-1.3400607	0.24444444	0.36913854	1	2454	tags=35%, list=22%, signal=45%
KANG_IMMORTALIZED_BY_TERT_UP	KANG_IMMORTALIZED_BY_TERT_UP		55	-0.44527668	-1.3396213	0.08888889	0.36932898	1	3055	tags=45%, list=27%, signal=62%
KEGG_CALCIUM_SIGNALING_PATHWAY	KEGG_CALCIUM_SIGNALING_PATHWAY		117	-0.43785623	-1.3387909	0.06382979	0.3703534	1	3611	tags=48%, list=32%, signal=70%
TONKS_TARGETS_OF_RUNX1_RUNX1T1_FUSION_MONOCYTE_UP	TONKS_TARGETS_OF_RUNX1_RUNX1T1_FUSION_MONOCYTE_UP		128	-0.34496918	-1.3385142	0.074074075	0.37012556	1	4401	tags=45%, list=39%, signal=74%
BOYLAN_MULTIPLE_MYELOMA_C_UP	BOYLAN_MULTIPLE_MYELOMA_C_UP		19	-0.4325234	-1.3381363	0.13043478	0.37013772	1	3623	tags=53%, list=32%, signal=78%
NUYTTEN_NIPP1_TARGETS_DN	NUYTTEN_NIPP1_TARGETS_DN		449	-0.311746	-1.3381157	0.09259259	0.36952692	1	3423	tags=34%, list=31%, signal=46%
GOZGIT_ESR1_TARGETS_UP	GOZGIT_ESR1_TARGETS_UP		79	-0.39444914	-1.3378611	0.021276595	0.36947584	1	2596	tags=32%, list=23%, signal=41%
FRASOR_TAMOXIFEN_RESPONSE_UP	FRASOR_TAMOXIFEN_RESPONSE_UP		32	-0.4263086	-1.3377215	0.11320755	0.36901307	1	786	tags=19%, list=7%, signal=20%
REACTOME_RNA_POLYMERASE_I_TRANSCRIPTION_INITIATION	REACTOME_RNA_POLYMERASE_I_TRANSCRIPTION_INITIATION		18	-0.43146613	-1.3371929	0.14545454	0.3693274	1	3705	tags=44%, list=33%, signal=66%
LIAN_LIPA_TARGETS_3M	LIAN_LIPA_TARGETS_3M		59	-0.58088744	-1.3368071	0.175	0.3694152	1	2362	tags=58%, list=21%, signal=73%
BOYAULT_LIVER_CANCER_SUBCLASS_G23_UP	BOYAULT_LIVER_CANCER_SUBCLASS_G23_UP		27	-0.4722049	-1.3368042	0.12244898	0.3688106	1	3306	tags=52%, list=30%, signal=73%
MARKEY_RB1_ACUTE_LOF_UP	MARKEY_RB1_ACUTE_LOF_UP		186	-0.4470035	-1.3362881	0.16363636	0.36904162	1	3017	tags=45%, list=27%, signal=61%
REACTOME_MRNA_3_END_PROCESSING	REACTOME_MRNA_3_END_PROCESSING		22	-0.47435725	-1.3350296	0.20454545	0.37065417	1	3757	tags=45%, list=34%, signal=68%
DUNNE_TARGETS_OF_AML1_MTG8_FUSION_DN	DUNNE_TARGETS_OF_AML1_MTG8_FUSION_DN		15	-0.58987546	-1.3348761	0.10638298	0.37023142	1	660	tags=33%, list=6%, signal=35%
REACTOME_INSULIN_SYNTHESIS_AND_SECRETION	REACTOME_INSULIN_SYNTHESIS_AND_SECRETION		87	-0.3317701	-1.334705	0.1764706	0.36999688	1	6497	tags=74%, list=58%, signal=174%
PARENT_MTOR_SIGNALING_UP	PARENT_MTOR_SIGNALING_UP		328	-0.28593743	-1.3346517	0.11111111	0.36949003	1	4245	tags=41%, list=38%, signal=63%
NAKAMURA_TUMOR_ZONE_PERIPHERAL_VS_CENTRAL_DN	NAKAMURA_TUMOR_ZONE_PERIPHERAL_VS_CENTRAL_DN		326	-0.34260663	-1.3342199	0.08510638	0.37004614	1	2964	tags=33%, list=26%, signal=44%
OSMAN_BLADDER_CANCER_DN	OSMAN_BLADDER_CANCER_DN		175	-0.29513335	-1.334173	0.1521739	0.3695039	1	4469	tags=42%, list=40%, signal=68%
REACTOME_SIGNALING_IN_IMMUNE_SYSTEM	REACTOME_SIGNALING_IN_IMMUNE_SYSTEM		203	-0.40732846	-1.3334107	0.15555556	0.37025166	1	2757	tags=35%, list=25%, signal=46%
REACTOME_G_ALPHA_12_13_SIGNALLING_EVENTS	REACTOME_G_ALPHA_12_13_SIGNALLING_EVENTS		37	-0.4194684	-1.3332192	0.0625	0.3701691	1	3804	tags=49%, list=34%, signal=73%
VANHARANTA_UTERINE_FIBROID_WITH_7Q_DELETION_UP	VANHARANTA_UTERINE_FIBROID_WITH_7Q_DELETION_UP		40	-0.38145742	-1.3331871	0.17307693	0.3696687	1	1937	tags=23%, list=17%, signal=27%
SPIELMAN_LYMPHOBLAST_EUROPEAN_VS_ASIAN_DN	SPIELMAN_LYMPHOBLAST_EUROPEAN_VS_ASIAN_DN		419	-0.30564502	-1.3324267	0.1764706	0.37022015	1	4957	tags=45%, list=44%, signal=77%
REACTOME_PLC_BETA_MEDIATED_EVENTS	REACTOME_PLC_BETA_MEDIATED_EVENTS		24	-0.48036298	-1.3322284	0.1	0.36984232	1	4165	tags=63%, list=37%, signal=99%
TURASHVILI_BREAST_DUCTAL_CARCINOMA_VS_DUCTAL_NORMAL_DN	TURASHVILI_BREAST_DUCTAL_CARCINOMA_VS_DUCTAL_NORMAL_DN		92	-0.45796514	-1.3313422	0.10869565	0.37088865	1	2604	tags=41%, list=23%, signal=53%
BIOCARTA_EDG1_PATHWAY	BIOCARTA_EDG1_PATHWAY		16	-0.5394079	-1.3313175	0.14285715	0.3703718	1	1732	tags=38%, list=15%, signal=44%
MONNIER_POSTRADIATION_TUMOR_ESCAPE_UP	MONNIER_POSTRADIATION_TUMOR_ESCAPE_UP		215	-0.2977153	-1.3310162	0.16666667	0.37034947	1	3798	tags=39%, list=34%, signal=57%
WILLERT_WNT_SIGNALING	WILLERT_WNT_SIGNALING		15	-0.5019743	-1.3304023	0.12765957	0.37075627	1	3623	tags=60%, list=32%, signal=89%
BASSO_HAIRY_CELL_LEUKEMIA_DN	BASSO_HAIRY_CELL_LEUKEMIA_DN		50	-0.41128567	-1.3297596	0.13636364	0.37147662	1	1971	tags=30%, list=18%, signal=36%
DAUER_STAT3_TARGETS_UP	DAUER_STAT3_TARGETS_UP		21	-0.49654517	-1.3296849	0.118644066	0.3710213	1	2806	tags=38%, list=25%, signal=51%
XU_GH1_AUTOCRINE_TARGETS_DN	XU_GH1_AUTOCRINE_TARGETS_DN		68	-0.39826575	-1.329376	0.13043478	0.3708228	1	1691	tags=24%, list=15%, signal=28%
REACTOME_TCR_SIGNALING	REACTOME_TCR_SIGNALING		32	-0.52777374	-1.3293297	0.16666667	0.37025577	1	1265	tags=25%, list=11%, signal=28%
OSMAN_BLADDER_CANCER_UP	OSMAN_BLADDER_CANCER_UP		203	-0.33043084	-1.3289778	0.13461539	0.37032837	1	4035	tags=42%, list=36%, signal=64%
REACTOME_SYNTHESIS_OF_GPI_ANCHORED_PROTEINS	REACTOME_SYNTHESIS_OF_GPI_ANCHORED_PROTEINS		15	-0.45027176	-1.3287421	0.2037037	0.37031242	1	3475	tags=53%, list=31%, signal=77%
KEGG_DILATED_CARDIOMYOPATHY	KEGG_DILATED_CARDIOMYOPATHY		63	-0.4528779	-1.3285837	0.1	0.3700198	1	1487	tags=29%, list=13%, signal=33%
YAUCH_HEDGEHOG_SIGNALING_PARACRINE_DN	YAUCH_HEDGEHOG_SIGNALING_PARACRINE_DN		142	-0.47281283	-1.3276198	0.17307693	0.3712012	1	1968	tags=30%, list=18%, signal=36%
MCCLUNG_CREB1_TARGETS_UP	MCCLUNG_CREB1_TARGETS_UP		76	-0.40363848	-1.3274399	0.020408163	0.37094063	1	2759	tags=33%, list=25%, signal=43%
GRUETZMANN_PANCREATIC_CANCER_DN	GRUETZMANN_PANCREATIC_CANCER_DN		147	-0.33671877	-1.3263445	0.05882353	0.37228885	1	2787	tags=31%, list=25%, signal=41%
MCLACHLAN_DENTAL_CARIES_UP	MCLACHLAN_DENTAL_CARIES_UP		134	-0.48477432	-1.326248	0.1627907	0.3717647	1	2682	tags=48%, list=24%, signal=62%
MCBRYAN_PUBERTAL_BREAST_5_6WK_DN	MCBRYAN_PUBERTAL_BREAST_5_6WK_DN		85	-0.41355437	-1.326246	0.14583333	0.3711829	1	3522	tags=48%, list=31%, signal=70%
KEGG_LYSINE_DEGRADATION	KEGG_LYSINE_DEGRADATION		28	-0.45961675	-1.3260981	0.16981132	0.37081107	1	3371	tags=46%, list=30%, signal=66%
TURASHVILI_BREAST_LOBULAR_CARCINOMA_VS_LOBULAR_NORMAL_DN	TURASHVILI_BREAST_LOBULAR_CARCINOMA_VS_LOBULAR_NORMAL_DN		42	-0.54856294	-1.3257974	0.22222222	0.3707766	1	2827	tags=55%, list=25%, signal=73%
KIM_RESPONSE_TO_TSA_AND_DECITABINE_UP	KIM_RESPONSE_TO_TSA_AND_DECITABINE_UP		76	-0.41728854	-1.3257755	0.07692308	0.37027976	1	3136	tags=42%, list=28%, signal=58%
REACTOME_METABOLISM_OF_MRNA	REACTOME_METABOLISM_OF_MRNA		27	-0.39696926	-1.3255678	0.104166664	0.37003502	1	4192	tags=56%, list=37%, signal=89%
WATANABE_RECTAL_CANCER_RADIOTHERAPY_RESPONSIVE_DN	WATANABE_RECTAL_CANCER_RADIOTHERAPY_RESPONSIVE_DN		56	-0.3859688	-1.3246546	0.1	0.37123662	1	2845	tags=29%, list=25%, signal=38%
MOLENAAR_TARGETS_OF_CCND1_AND_CDK4_UP	MOLENAAR_TARGETS_OF_CCND1_AND_CDK4_UP		28	-0.46831667	-1.3244131	0.11764706	0.37117895	1	2159	tags=32%, list=19%, signal=40%
KEGG_RENAL_CELL_CARCINOMA	KEGG_RENAL_CELL_CARCINOMA		45	-0.3965975	-1.3241241	0.10204082	0.37100664	1	2279	tags=31%, list=20%, signal=39%
REACTOME_LYSOSOME_VESICLE_BIOGENESIS	REACTOME_LYSOSOME_VESICLE_BIOGENESIS		16	-0.40398902	-1.3235388	0.13333334	0.37137887	1	4172	tags=44%, list=37%, signal=70%
WEIGEL_OXIDATIVE_STRESS_BY_TBH_AND_H2O2	WEIGEL_OXIDATIVE_STRESS_BY_TBH_AND_H2O2		24	-0.4396362	-1.3234534	0.20930232	0.37101436	1	2475	tags=38%, list=22%, signal=48%
KRASNOSELSKAYA_ILF3_TARGETS_UP	KRASNOSELSKAYA_ILF3_TARGETS_UP		18	-0.57298774	-1.3234129	0.15384616	0.37052265	1	1500	tags=39%, list=13%, signal=45%
REACTOME_G_PROTEIN_ACTIVATION	REACTOME_G_PROTEIN_ACTIVATION		21	-0.4681196	-1.32318	0.16666667	0.3703824	1	1346	tags=24%, list=12%, signal=27%
BOYLAN_MULTIPLE_MYELOMA_C_D_UP	BOYLAN_MULTIPLE_MYELOMA_C_D_UP		73	-0.35341173	-1.3230244	0.08	0.3700801	1	3796	tags=47%, list=34%, signal=70%
WOOD_EBV_EBNA1_TARGETS_UP	WOOD_EBV_EBNA1_TARGETS_UP		75	-0.3287367	-1.3229176	0.17021276	0.3696482	1	3811	tags=41%, list=34%, signal=62%
FRASOR_RESPONSE_TO_ESTRADIOL_DN	FRASOR_RESPONSE_TO_ESTRADIOL_DN		40	-0.43817887	-1.3228811	0.0754717	0.3690821	1	2806	tags=48%, list=25%, signal=63%
YAUCH_HEDGEHOG_SIGNALING_PARACRINE_UP	YAUCH_HEDGEHOG_SIGNALING_PARACRINE_UP		88	-0.46527836	-1.3225311	0.11111111	0.369152	1	1657	tags=28%, list=15%, signal=33%
KEGG_NATURAL_KILLER_CELL_MEDIATED_CYTOTOXICITY	KEGG_NATURAL_KILLER_CELL_MEDIATED_CYTOTOXICITY		64	-0.44155744	-1.3224224	0.11111111	0.36880532	1	3570	tags=44%, list=32%, signal=64%
MULLIGHAN_MLL_SIGNATURE_2_DN	MULLIGHAN_MLL_SIGNATURE_2_DN		166	-0.34342915	-1.3220825	0.13333334	0.36865887	1	3046	tags=32%, list=27%, signal=43%
MATTIOLI_MULTIPLE_MYELOMA_WITH_14Q32_TRANSLOCATIONS	MATTIOLI_MULTIPLE_MYELOMA_WITH_14Q32_TRANSLOCATIONS		21	-0.48210108	-1.3219028	0.12244898	0.36864206	1	2557	tags=48%, list=23%, signal=62%
LEE_TARGETS_OF_PTCH1_AND_SUFU_DN	LEE_TARGETS_OF_PTCH1_AND_SUFU_DN		39	-0.41750774	-1.3217729	0.12	0.36824268	1	3099	tags=38%, list=28%, signal=53%
GENTILE_UV_RESPONSE_CLUSTER_D4	GENTILE_UV_RESPONSE_CLUSTER_D4		26	-0.4022847	-1.3210467	0.17307693	0.36906716	1	1903	tags=27%, list=17%, signal=32%
GEORGES_CELL_CYCLE_MIR192_TARGETS	GEORGES_CELL_CYCLE_MIR192_TARGETS		39	-0.4519476	-1.3205837	0.20408164	0.36945164	1	3949	tags=49%, list=35%, signal=75%
KEGG_LONG_TERM_DEPRESSION	KEGG_LONG_TERM_DEPRESSION		42	-0.44003615	-1.3200687	0.09615385	0.36980647	1	3055	tags=38%, list=27%, signal=52%
KEGG_AXON_GUIDANCE	KEGG_AXON_GUIDANCE		89	-0.4194768	-1.3194149	0.083333336	0.37002775	1	3129	tags=40%, list=28%, signal=56%
REACTOME_REGULATION_OF_BETA_CELL_DEVELOPMENT	REACTOME_REGULATION_OF_BETA_CELL_DEVELOPMENT		68	-0.34438398	-1.318939	0.16666667	0.37032926	1	6479	tags=75%, list=58%, signal=177%
AKL_HTLV1_INFECTION_DN	AKL_HTLV1_INFECTION_DN		33	-0.43566987	-1.3188257	0.14583333	0.36994585	1	2421	tags=33%, list=22%, signal=42%
SMITH_TERT_TARGETS_DN	SMITH_TERT_TARGETS_DN		49	-0.4171988	-1.3184923	0.11904762	0.3700131	1	3331	tags=43%, list=30%, signal=61%
NIKOLSKY_BREAST_CANCER_16Q24_AMPLICON	NIKOLSKY_BREAST_CANCER_16Q24_AMPLICON		24	-0.39874074	-1.3181407	0.17857143	0.37019312	1	4100	tags=46%, list=37%, signal=72%
BIOCARTA_NKT_PATHWAY	BIOCARTA_NKT_PATHWAY		21	-0.53302586	-1.3176209	0.1923077	0.37038922	1	2844	tags=57%, list=25%, signal=76%
HAHTOLA_MYCOSIS_FUNGOIDES_CD4_DN	HAHTOLA_MYCOSIS_FUNGOIDES_CD4_DN		67	-0.35725018	-1.3172529	0.19148937	0.37055647	1	2255	tags=27%, list=20%, signal=33%
ONDER_CDH1_TARGETS_1_UP	ONDER_CDH1_TARGETS_1_UP		80	-0.37798256	-1.3169233	0.13207547	0.37065917	1	3015	tags=35%, list=27%, signal=48%
DAVICIONI_MOLECULAR_ARMS_VS_ERMS_UP	DAVICIONI_MOLECULAR_ARMS_VS_ERMS_UP		184	-0.3197101	-1.3164096	0.03846154	0.37096396	1	3544	tags=35%, list=32%, signal=51%
LIU_VMYB_TARGETS_UP	LIU_VMYB_TARGETS_UP		82	-0.35415852	-1.3160883	0.08	0.37094763	1	2448	tags=28%, list=22%, signal=36%
ZHU_CMV_ALL_DN	ZHU_CMV_ALL_DN		49	-0.4931827	-1.31574	0.1521739	0.37103248	1	2182	tags=37%, list=19%, signal=45%
WU_HBX_TARGETS_1_DN	WU_HBX_TARGETS_1_DN		15	-0.4927787	-1.3157321	0.1	0.3704812	1	2485	tags=33%, list=22%, signal=43%
KLEIN_TARGETS_OF_BCR_ABL1_FUSION	KLEIN_TARGETS_OF_BCR_ABL1_FUSION		21	-0.50240195	-1.315711	0.125	0.37002686	1	2579	tags=48%, list=23%, signal=62%
ICHIBA_GRAFT_VERSUS_HOST_DISEASE_35D_UP	ICHIBA_GRAFT_VERSUS_HOST_DISEASE_35D_UP		115	-0.44248363	-1.3150895	0.22	0.3703865	1	2276	tags=38%, list=20%, signal=48%
REACTOME_GENE_EXPRESSION	REACTOME_GENE_EXPRESSION		250	-0.27203712	-1.3146858	0.23529412	0.37040204	1	6320	tags=56%, list=56%, signal=127%
SESTO_RESPONSE_TO_UV_C8	SESTO_RESPONSE_TO_UV_C8		49	-0.4415627	-1.3145592	0.08695652	0.36997357	1	2628	tags=41%, list=23%, signal=53%
TIEN_INTESTINE_PROBIOTICS_24HR_UP	TIEN_INTESTINE_PROBIOTICS_24HR_UP		343	-0.3177637	-1.3142833	0.20833333	0.36981952	1	3550	tags=31%, list=32%, signal=44%
KAUFFMANN_DNA_REPAIR_GENES	KAUFFMANN_DNA_REPAIR_GENES		148	-0.36174005	-1.3141295	0.2244898	0.36947933	1	4029	tags=43%, list=36%, signal=66%
CAIRO_LIVER_DEVELOPMENT_DN	CAIRO_LIVER_DEVELOPMENT_DN		177	-0.41909945	-1.3139596	0.083333336	0.36913332	1	2509	tags=32%, list=22%, signal=41%
WU_CELL_MIGRATION	WU_CELL_MIGRATION		120	-0.42806527	-1.3136673	0.14	0.36899275	1	2274	tags=37%, list=20%, signal=46%
KEGG_OOCYTE_MEIOSIS	KEGG_OOCYTE_MEIOSIS		74	-0.34852	-1.31339	0.16666667	0.36887664	1	3830	tags=41%, list=34%, signal=61%
RHEIN_ALL_GLUCOCORTICOID_THERAPY_UP	RHEIN_ALL_GLUCOCORTICOID_THERAPY_UP		47	-0.42994004	-1.3130134	0.13461539	0.36890376	1	3715	tags=51%, list=33%, signal=76%
DASU_IL6_SIGNALING_SCAR_UP	DASU_IL6_SIGNALING_SCAR_UP		17	-0.48103774	-1.3125217	0.18518518	0.36887416	1	2512	tags=47%, list=22%, signal=61%
SIG_CHEMOTAXIS	SIG_CHEMOTAXIS		31	-0.4108336	-1.3123384	0.19565217	0.3686916	1	2904	tags=39%, list=26%, signal=52%
BIOCARTA_PTDINS_PATHWAY	BIOCARTA_PTDINS_PATHWAY		16	-0.4093512	-1.3120219	0.16981132	0.3687525	1	2462	tags=25%, list=22%, signal=32%
FINAK_BREAST_CANCER_SDPP_SIGNATURE	FINAK_BREAST_CANCER_SDPP_SIGNATURE		17	-0.6100442	-1.3113238	0.08888889	0.36944506	1	1475	tags=41%, list=13%, signal=47%
MORI_LARGE_PRE_BII_LYMPHOCYTE_DN	MORI_LARGE_PRE_BII_LYMPHOCYTE_DN		34	-0.5054583	-1.3105527	0.2888889	0.37038985	1	2286	tags=41%, list=20%, signal=52%
SENESE_HDAC1_TARGETS_UP	SENESE_HDAC1_TARGETS_UP		219	-0.3403312	-1.309906	0.1509434	0.3708641	1	3894	tags=44%, list=35%, signal=67%
REACTOME_METABOLISM_OF_VITAMINS_AND_COFACTORS	REACTOME_METABOLISM_OF_VITAMINS_AND_COFACTORS		28	-0.39741775	-1.3090352	0.1724138	0.37151107	1	2305	tags=32%, list=21%, signal=40%
BIOCARTA_IGF1R_PATHWAY	BIOCARTA_IGF1R_PATHWAY		15	-0.46109527	-1.3087676	0.16071428	0.37141353	1	3866	tags=47%, list=35%, signal=71%
FONTAINE_PAPILLARY_THYROID_CARCINOMA_DN	FONTAINE_PAPILLARY_THYROID_CARCINOMA_DN		47	-0.42359012	-1.308323	0.11111111	0.37168777	1	3274	tags=43%, list=29%, signal=60%
REACTOME_RNA_POLYMERASE_I_PROMOTER_CLEARANCE	REACTOME_RNA_POLYMERASE_I_PROMOTER_CLEARANCE		24	-0.38919955	-1.3081318	0.16071428	0.3714261	1	3705	tags=42%, list=33%, signal=62%
KIM_MYCN_AMPLIFICATION_TARGETS_DN	KIM_MYCN_AMPLIFICATION_TARGETS_DN		45	-0.40656525	-1.3078262	0.17073171	0.37141246	1	2757	tags=38%, list=25%, signal=50%
WEI_MYCN_TARGETS_WITH_E_BOX	WEI_MYCN_TARGETS_WITH_E_BOX		426	-0.29690483	-1.3072784	0.1632653	0.37184802	1	4020	tags=34%, list=36%, signal=51%
BROWNE_HCMV_INFECTION_30MIN_DN	BROWNE_HCMV_INFECTION_30MIN_DN		60	-0.3976266	-1.3071651	0.08163265	0.37146798	1	2162	tags=25%, list=19%, signal=31%
TIEN_INTESTINE_PROBIOTICS_24HR_DN	TIEN_INTESTINE_PROBIOTICS_24HR_DN		128	-0.30762324	-1.3069452	0.13725491	0.37131536	1	2748	tags=28%, list=25%, signal=37%
AGUIRRE_PANCREATIC_CANCER_COPY_NUMBER_UP	AGUIRRE_PANCREATIC_CANCER_COPY_NUMBER_UP		168	-0.26978177	-1.3068762	0.17391305	0.37096387	1	3543	tags=29%, list=32%, signal=42%
RHODES_UNDIFFERENTIATED_CANCER	RHODES_UNDIFFERENTIATED_CANCER		50	-0.40328917	-1.3066622	0.17307693	0.37077588	1	4746	tags=68%, list=42%, signal=117%
KEGG_SPLICEOSOME	KEGG_SPLICEOSOME		72	-0.34150988	-1.3065672	0.22	0.3703165	1	4695	tags=43%, list=42%, signal=74%
HESS_TARGETS_OF_HOXA9_AND_MEIS1_UP	HESS_TARGETS_OF_HOXA9_AND_MEIS1_UP		53	-0.36741716	-1.3062506	0.0877193	0.37018237	1	5030	tags=57%, list=45%, signal=102%
REACTOME_PURINE_METABOLISM	REACTOME_PURINE_METABOLISM		22	-0.40846044	-1.3061755	0.10638298	0.36978748	1	4146	tags=41%, list=37%, signal=65%
AMUNDSON_GENOTOXIC_SIGNATURE	AMUNDSON_GENOTOXIC_SIGNATURE		63	-0.3341303	-1.3055065	0.1590909	0.3705325	1	3978	tags=46%, list=36%, signal=71%
LENAOUR_DENDRITIC_CELL_MATURATION_UP	LENAOUR_DENDRITIC_CELL_MATURATION_UP		65	-0.40677983	-1.3054507	0.1904762	0.37009797	1	2557	tags=38%, list=23%, signal=50%
REACTOME_SEMA4D_IN_SEMAPHORIN_SIGNALING	REACTOME_SEMA4D_IN_SEMAPHORIN_SIGNALING		19	-0.4683563	-1.3053573	0.11111111	0.3697001	1	3063	tags=42%, list=27%, signal=58%
KEGG_TOLL_LIKE_RECEPTOR_SIGNALING_PATHWAY	KEGG_TOLL_LIKE_RECEPTOR_SIGNALING_PATHWAY		60	-0.42525604	-1.3052486	0.12	0.36943814	1	3106	tags=42%, list=28%, signal=57%
SMID_BREAST_CANCER_RELAPSE_IN_BONE_UP	SMID_BREAST_CANCER_RELAPSE_IN_BONE_UP		59	-0.4298935	-1.3049937	0.11320755	0.36937866	1	1427	tags=27%, list=13%, signal=31%
SHEDDEN_LUNG_CANCER_POOR_SURVIVAL_A6	SHEDDEN_LUNG_CANCER_POOR_SURVIVAL_A6		274	-0.37276626	-1.3049221	0.2	0.36897305	1	2454	tags=30%, list=22%, signal=37%
CADWELL_ATG16L1_TARGETS_DN	CADWELL_ATG16L1_TARGETS_DN		36	-0.4324789	-1.3047531	0.1	0.36873752	1	3128	tags=42%, list=28%, signal=58%
HOFFMANN_LARGE_TO_SMALL_PRE_BII_LYMPHOCYTE_UP	HOFFMANN_LARGE_TO_SMALL_PRE_BII_LYMPHOCYTE_UP		70	-0.49260053	-1.3042659	0.20408164	0.36920294	1	2418	tags=44%, list=22%, signal=56%
SCHLOSSER_SERUM_RESPONSE_DN	SCHLOSSER_SERUM_RESPONSE_DN		433	-0.3088643	-1.3042008	0.1923077	0.36879167	1	4432	tags=40%, list=40%, signal=63%
BANDRES_RESPONSE_TO_CARMUSTIN_WITHOUT_MGMT_48HR_DN	BANDRES_RESPONSE_TO_CARMUSTIN_WITHOUT_MGMT_48HR_DN		20	-0.43801418	-1.3037115	0.13207547	0.369112	1	3507	tags=35%, list=31%, signal=51%
KEGG_ARRHYTHMOGENIC_RIGHT_VENTRICULAR_CARDIOMYOPATHY_ARVC	KEGG_ARRHYTHMOGENIC_RIGHT_VENTRICULAR_CARDIOMYOPATHY_ARVC		55	-0.45802295	-1.3032982	0.12765957	0.3691105	1	1474	tags=27%, list=13%, signal=31%
REACTOME_ACTIVATION_OF_NMDA_RECEPTOR_UPON_GLUTAMATE_BINDING_AND_POSTSYNAPTIC_EVENTS	REACTOME_ACTIVATION_OF_NMDA_RECEPTOR_UPON_GLUTAMATE_BINDING_AND_POSTSYNAPTIC_EVENTS		26	-0.45286208	-1.3027955	0.13207547	0.3693046	1	3611	tags=50%, list=32%, signal=74%
FARMER_BREAST_CANCER_CLUSTER_1	FARMER_BREAST_CANCER_CLUSTER_1		26	-0.6718501	-1.3024173	0.125	0.36952734	1	1382	tags=46%, list=12%, signal=53%
REACTOME_PLC_GAMMA1_SIGNALLING	REACTOME_PLC_GAMMA1_SIGNALLING		19	-0.487614	-1.3021014	0.1	0.36962146	1	4165	tags=63%, list=37%, signal=100%
CREIGHTON_ENDOCRINE_THERAPY_RESISTANCE_5	CREIGHTON_ENDOCRINE_THERAPY_RESISTANCE_5		243	-0.36710215	-1.3020709	0.14	0.3691818	1	3190	tags=36%, list=28%, signal=50%
BIOCARTA_TCR_PATHWAY	BIOCARTA_TCR_PATHWAY		29	-0.45850673	-1.3012304	0.1521739	0.36982942	1	1581	tags=28%, list=14%, signal=32%
HAHTOLA_MYCOSIS_FUNGOIDES_SKIN_UP	HAHTOLA_MYCOSIS_FUNGOIDES_SKIN_UP		117	-0.3491696	-1.3005219	0.1875	0.37028506	1	3171	tags=35%, list=28%, signal=48%
KEGG_HYPERTROPHIC_CARDIOMYOPATHY_HCM	KEGG_HYPERTROPHIC_CARDIOMYOPATHY_HCM		55	-0.44249994	-1.2992342	0.12765957	0.37145638	1	1474	tags=27%, list=13%, signal=31%
BIOCARTA_CCR3_PATHWAY	BIOCARTA_CCR3_PATHWAY		16	-0.47672346	-1.2987208	0.15384616	0.37188882	1	3431	tags=50%, list=31%, signal=72%
VERHAAK_AML_WITH_NPM1_MUTATED_UP	VERHAAK_AML_WITH_NPM1_MUTATED_UP		113	-0.39662147	-1.2984163	0.20408164	0.37177515	1	3116	tags=42%, list=28%, signal=58%
KEGG_VEGF_SIGNALING_PATHWAY	KEGG_VEGF_SIGNALING_PATHWAY		46	-0.38410324	-1.2981257	0.11320755	0.37203565	1	2739	tags=33%, list=24%, signal=43%
GAZDA_DIAMOND_BLACKFAN_ANEMIA_MYELOID_DN	GAZDA_DIAMOND_BLACKFAN_ANEMIA_MYELOID_DN		23	-0.3757724	-1.2976464	0.16666667	0.3723357	1	2633	tags=26%, list=24%, signal=34%
REACTOME_ACTIVATED_TLR4_SIGNALLING	REACTOME_ACTIVATED_TLR4_SIGNALLING		15	-0.47409132	-1.2975372	0.18367347	0.37200904	1	4126	tags=53%, list=37%, signal=84%
HEIDENBLAD_AMPLICON_8Q24_DN	HEIDENBLAD_AMPLICON_8Q24_DN		21	-0.45020917	-1.2974149	0.17948718	0.37173653	1	4219	tags=52%, list=38%, signal=84%
IWANAGA_CARCINOGENESIS_BY_KRAS_PTEN_DN	IWANAGA_CARCINOGENESIS_BY_KRAS_PTEN_DN		192	-0.37812853	-1.2958472	0.14	0.37406603	1	2426	tags=32%, list=22%, signal=40%
NGUYEN_NOTCH1_TARGETS_UP	NGUYEN_NOTCH1_TARGETS_UP		15	-0.53218347	-1.2953936	0.14285715	0.37434644	1	2182	tags=40%, list=19%, signal=50%
ONKEN_UVEAL_MELANOMA_DN	ONKEN_UVEAL_MELANOMA_DN		330	-0.31193098	-1.295113	0.125	0.37437654	1	3466	tags=33%, list=31%, signal=46%
RODRIGUES_DCC_TARGETS_DN	RODRIGUES_DCC_TARGETS_DN		74	-0.36911702	-1.2942438	0.10204082	0.37537658	1	4353	tags=50%, list=39%, signal=81%
REACTOME_FORMATION_OF_PLATELET_PLUG	REACTOME_FORMATION_OF_PLATELET_PLUG		125	-0.3795138	-1.294007	0.18181819	0.37524036	1	2496	tags=33%, list=22%, signal=42%
WANG_CLIM2_TARGETS_DN	WANG_CLIM2_TARGETS_DN		102	-0.3194217	-1.2937135	0.14814815	0.37515143	1	1972	tags=22%, list=18%, signal=26%
CHUNG_BLISTER_CYTOTOXICITY_DN	CHUNG_BLISTER_CYTOTOXICITY_DN		21	-0.46343672	-1.2931136	0.19148937	0.37566447	1	4462	tags=67%, list=40%, signal=111%
KEGG_GLYCOSPHINGOLIPID_BIOSYNTHESIS_GANGLIO_SERIES	KEGG_GLYCOSPHINGOLIPID_BIOSYNTHESIS_GANGLIO_SERIES		15	-0.5254251	-1.2924845	0.14	0.3759735	1	1996	tags=40%, list=18%, signal=49%
BOHN_PRIMARY_IMMUNODEFICIENCY_SYNDROM_DN	BOHN_PRIMARY_IMMUNODEFICIENCY_SYNDROM_DN		18	-0.47286534	-1.2924719	0.025641026	0.37546197	1	2688	tags=50%, list=24%, signal=66%
FERREIRA_EWINGS_SARCOMA_UNSTABLE_VS_STABLE_UP	FERREIRA_EWINGS_SARCOMA_UNSTABLE_VS_STABLE_UP		74	-0.42601848	-1.2924387	0.1521739	0.37499532	1	3106	tags=38%, list=28%, signal=52%
SENGUPTA_NASOPHARYNGEAL_CARCINOMA_WITH_LMP1_DN	SENGUPTA_NASOPHARYNGEAL_CARCINOMA_WITH_LMP1_DN		77	-0.4751367	-1.2922755	0.12	0.37495336	1	1996	tags=38%, list=18%, signal=46%
LEE_LIVER_CANCER_DENA_UP	LEE_LIVER_CANCER_DENA_UP		46	-0.46108523	-1.2916559	0.093023255	0.37566093	1	3439	tags=52%, list=31%, signal=75%
BIOCARTA_BIOPEPTIDES_PATHWAY	BIOCARTA_BIOPEPTIDES_PATHWAY		29	-0.40441996	-1.2910022	0.17307693	0.37624636	1	3551	tags=48%, list=32%, signal=71%
BROWNE_HCMV_INFECTION_6HR_DN	BROWNE_HCMV_INFECTION_6HR_DN		89	-0.36823156	-1.2908784	0.11320755	0.3760765	1	2588	tags=28%, list=23%, signal=36%
MULLIGHAN_NPM1_MUTATED_SIGNATURE_2_UP	MULLIGHAN_NPM1_MUTATED_SIGNATURE_2_UP		80	-0.3439554	-1.2908043	0.13461539	0.37568772	1	3654	tags=36%, list=33%, signal=53%
CHIARETTI_T_ALL_REFRACTORY_TO_THERAPY	CHIARETTI_T_ALL_REFRACTORY_TO_THERAPY		20	-0.5048669	-1.2901706	0.15686275	0.3764996	1	4158	tags=70%, list=37%, signal=111%
REACTOME_GLUCOSE_TRANSPORT	REACTOME_GLUCOSE_TRANSPORT		25	-0.42324114	-1.2900223	0.15384616	0.37635407	1	2279	tags=28%, list=20%, signal=35%
TSENG_IRS1_TARGETS_UP	TSENG_IRS1_TARGETS_UP		86	-0.3889817	-1.2898691	0.14893617	0.37603447	1	3038	tags=34%, list=27%, signal=46%
ROVERSI_GLIOMA_LOH_REGIONS	ROVERSI_GLIOMA_LOH_REGIONS		28	-0.48821673	-1.2897863	0.14285715	0.37562624	1	2402	tags=39%, list=21%, signal=50%
MORI_SMALL_PRE_BII_LYMPHOCYTE_UP	MORI_SMALL_PRE_BII_LYMPHOCYTE_UP		49	-0.3607547	-1.2885652	0.18518518	0.37668648	1	4761	tags=57%, list=43%, signal=99%
KEGG_PROGESTERONE_MEDIATED_OOCYTE_MATURATION	KEGG_PROGESTERONE_MEDIATED_OOCYTE_MATURATION		56	-0.3432959	-1.2883999	0.12	0.3764671	1	4986	tags=48%, list=45%, signal=86%
ZHAN_MULTIPLE_MYELOMA_CD1_VS_CD2_UP	ZHAN_MULTIPLE_MYELOMA_CD1_VS_CD2_UP		43	-0.39607713	-1.2882711	0.040816326	0.37634495	1	2748	tags=40%, list=25%, signal=52%
KIM_WT1_TARGETS_12HR_DN	KIM_WT1_TARGETS_12HR_DN		127	-0.33329383	-1.2880341	0.12962963	0.3761327	1	2294	tags=25%, list=20%, signal=31%
AGUIRRE_PANCREATIC_CANCER_COPY_NUMBER_DN	AGUIRRE_PANCREATIC_CANCER_COPY_NUMBER_DN		133	-0.2969609	-1.2877588	0.125	0.37593588	1	2550	tags=23%, list=23%, signal=30%
REACTOME_REGULATION_OF_GENE_EXPRESSION_IN_BETA_CELLS	REACTOME_REGULATION_OF_GENE_EXPRESSION_IN_BETA_CELLS		61	-0.3424311	-1.287651	0.18367347	0.3758753	1	6479	tags=74%, list=58%, signal=174%
REACTOME_SEMA4D_INDUCED_CELL_MIGRATION_AND_GROWTH_CONE_COLLAPSE	REACTOME_SEMA4D_INDUCED_CELL_MIGRATION_AND_GROWTH_CONE_COLLAPSE		16	-0.46794182	-1.2876318	0.1627907	0.37545925	1	3063	tags=44%, list=27%, signal=60%
WELCSH_BRCA1_TARGETS_1_UP	WELCSH_BRCA1_TARGETS_1_UP		125	-0.32920444	-1.2873424	0.17021276	0.37548557	1	2437	tags=26%, list=22%, signal=32%
WOOD_EBV_EBNA1_TARGETS_DN	WOOD_EBV_EBNA1_TARGETS_DN		32	-0.43084177	-1.2871504	0.1	0.3755765	1	3300	tags=34%, list=29%, signal=49%
AIGNER_ZEB1_TARGETS	AIGNER_ZEB1_TARGETS		25	-0.5983493	-1.2870339	0.26086956	0.37513614	1	2268	tags=60%, list=20%, signal=75%
WEST_ADRENOCORTICAL_TUMOR_UP	WEST_ADRENOCORTICAL_TUMOR_UP		199	-0.32481918	-1.2867252	0.19607843	0.37506896	1	2454	tags=25%, list=22%, signal=31%
MOLENAAR_TARGETS_OF_CCND1_AND_CDK4_DN	MOLENAAR_TARGETS_OF_CCND1_AND_CDK4_DN		31	-0.5109141	-1.2862375	0.24	0.37576014	1	3963	tags=68%, list=35%, signal=105%
YU_MYC_TARGETS_DN	YU_MYC_TARGETS_DN		42	-0.47140205	-1.286066	0.18604651	0.37570578	1	2604	tags=40%, list=23%, signal=53%
CHAUHAN_RESPONSE_TO_METHOXYESTRADIOL_UP	CHAUHAN_RESPONSE_TO_METHOXYESTRADIOL_UP		31	-0.3373571	-1.2858773	0.11764706	0.37559825	1	3733	tags=35%, list=33%, signal=53%
REACTOME_APOPTOSIS	REACTOME_APOPTOSIS		88	-0.3237472	-1.2858561	0.2	0.37510404	1	2598	tags=23%, list=23%, signal=29%
KEGG_ANTIGEN_PROCESSING_AND_PRESENTATION	KEGG_ANTIGEN_PROCESSING_AND_PRESENTATION		34	-0.39729124	-1.2852243	0.17307693	0.37568584	1	5546	tags=62%, list=50%, signal=122%
CREIGHTON_ENDOCRINE_THERAPY_RESISTANCE_4	CREIGHTON_ENDOCRINE_THERAPY_RESISTANCE_4		163	-0.3386023	-1.2849411	0.04255319	0.37564582	1	2892	tags=31%, list=26%, signal=42%
IVANOVA_HEMATOPOIESIS_STEM_CELL_AND_PROGENITOR	IVANOVA_HEMATOPOIESIS_STEM_CELL_AND_PROGENITOR		152	-0.32623285	-1.2848872	0.05882353	0.3752372	1	3539	tags=36%, list=32%, signal=51%
TAKEDA_TARGETS_OF_NUP98_HOXA9_FUSION_16D_DN	TAKEDA_TARGETS_OF_NUP98_HOXA9_FUSION_16D_DN		63	-0.40576142	-1.2843225	0.13207547	0.37558442	1	2303	tags=33%, list=21%, signal=42%
NIKOLSKY_BREAST_CANCER_7Q21_Q22_AMPLICON	NIKOLSKY_BREAST_CANCER_7Q21_Q22_AMPLICON		35	-0.44311967	-1.28398	0.13333334	0.3757879	1	1885	tags=29%, list=17%, signal=34%
LIEN_BREAST_CARCINOMA_METAPLASTIC_VS_DUCTAL_DN	LIEN_BREAST_CARCINOMA_METAPLASTIC_VS_DUCTAL_DN		49	-0.53135234	-1.2838748	0.13043478	0.37559152	1	2268	tags=45%, list=20%, signal=56%
SHEDDEN_LUNG_CANCER_GOOD_SURVIVAL_A12	SHEDDEN_LUNG_CANCER_GOOD_SURVIVAL_A12		166	-0.3665198	-1.2835902	0.1	0.37559572	1	3596	tags=40%, list=32%, signal=58%
SENESE_HDAC3_TARGETS_UP	SENESE_HDAC3_TARGETS_UP		258	-0.35288617	-1.2832268	0.13461539	0.37570617	1	3810	tags=43%, list=34%, signal=64%
IVANOVA_HEMATOPOIESIS_LATE_PROGENITOR	IVANOVA_HEMATOPOIESIS_LATE_PROGENITOR		110	-0.3250288	-1.282637	0.2037037	0.3761337	1	2545	tags=29%, list=23%, signal=37%
FOSTER_INFLAMMATORY_RESPONSE_LPS_DN	FOSTER_INFLAMMATORY_RESPONSE_LPS_DN		233	-0.37009373	-1.2821198	0.13725491	0.37635472	1	2710	tags=35%, list=24%, signal=45%
RUTELLA_RESPONSE_TO_CSF2RB_AND_IL4_UP	RUTELLA_RESPONSE_TO_CSF2RB_AND_IL4_UP		209	-0.35881826	-1.2816783	0.07692308	0.37658077	1	2897	tags=33%, list=26%, signal=43%
KOKKINAKIS_METHIONINE_DEPRIVATION_96HR_DN	KOKKINAKIS_METHIONINE_DEPRIVATION_96HR_DN		53	-0.37863314	-1.2813802	0.11320755	0.37646884	1	2642	tags=36%, list=24%, signal=47%
REACTOME_SIGNALING_BY_EGFR	REACTOME_SIGNALING_BY_EGFR		38	-0.37546244	-1.2809248	0.18181819	0.3768485	1	3259	tags=37%, list=29%, signal=52%
SCIAN_CELL_CYCLE_TARGETS_OF_TP53_AND_TP73_DN	SCIAN_CELL_CYCLE_TARGETS_OF_TP53_AND_TP73_DN		19	-0.56436616	-1.2805096	0.24444444	0.3767561	1	4672	tags=89%, list=42%, signal=153%
BIDUS_METASTASIS_UP	BIDUS_METASTASIS_UP		107	-0.38201323	-1.2804985	0.31111112	0.37626997	1	3879	tags=43%, list=35%, signal=65%
SHIPP_DLBCL_VS_FOLLICULAR_LYMPHOMA_UP	SHIPP_DLBCL_VS_FOLLICULAR_LYMPHOMA_UP		35	-0.36067474	-1.2804221	0.2	0.3758252	1	4143	tags=49%, list=37%, signal=77%
KOKKINAKIS_METHIONINE_DEPRIVATION_96HR_UP	KOKKINAKIS_METHIONINE_DEPRIVATION_96HR_UP		75	-0.3788197	-1.2803448	0.25	0.37539735	1	2295	tags=32%, list=20%, signal=40%
KAAB_HEART_ATRIUM_VS_VENTRICLE_UP	KAAB_HEART_ATRIUM_VS_VENTRICLE_UP		158	-0.37778756	-1.2798935	0.2244898	0.37571597	1	2840	tags=34%, list=25%, signal=45%
APPEL_IMATINIB_RESPONSE	APPEL_IMATINIB_RESPONSE		23	-0.46347672	-1.2795212	0.18367347	0.37577888	1	4564	tags=65%, list=41%, signal=110%
REACTOME_INTEGRIN_CELL_SURFACE_INTERACTIONS	REACTOME_INTEGRIN_CELL_SURFACE_INTERACTIONS		53	-0.44459307	-1.279082	0.17307693	0.3759834	1	2429	tags=40%, list=22%, signal=50%
REACTOME_POST_TRANSLATIONAL_PROTEIN_MODIFICATION	REACTOME_POST_TRANSLATIONAL_PROTEIN_MODIFICATION		28	-0.37037644	-1.2787933	0.1923077	0.3760108	1	3475	tags=46%, list=31%, signal=67%
BILD_MYC_ONCOGENIC_SIGNATURE	BILD_MYC_ONCOGENIC_SIGNATURE		107	-0.30876914	-1.2777342	0.14	0.3774112	1	4599	tags=44%, list=41%, signal=74%
LANDIS_ERBB2_BREAST_TUMORS_65_UP	LANDIS_ERBB2_BREAST_TUMORS_65_UP		19	-0.5611243	-1.2776281	0.2264151	0.37712723	1	1357	tags=37%, list=12%, signal=42%
MORI_MATURE_B_LYMPHOCYTE_DN	MORI_MATURE_B_LYMPHOCYTE_DN		44	-0.3702609	-1.2762883	0.11627907	0.37881497	1	840	tags=18%, list=8%, signal=20%
KEGG_WNT_SIGNALING_PATHWAY	KEGG_WNT_SIGNALING_PATHWAY		106	-0.3748001	-1.2756687	0.1	0.3793441	1	2764	tags=33%, list=25%, signal=43%
WANG_CISPLATIN_RESPONSE_AND_XPC_DN	WANG_CISPLATIN_RESPONSE_AND_XPC_DN		87	-0.3267077	-1.27463	0.13953489	0.3804175	1	5130	tags=55%, list=46%, signal=101%
BUYTAERT_PHOTODYNAMIC_THERAPY_STRESS_UP	BUYTAERT_PHOTODYNAMIC_THERAPY_STRESS_UP		428	-0.3147207	-1.2738628	0.16363636	0.3812466	1	2821	tags=29%, list=25%, signal=37%
REACTOME_CELL_JUNCTION_ORGANIZATION	REACTOME_CELL_JUNCTION_ORGANIZATION		57	-0.45447147	-1.2730848	0.16666667	0.38227198	1	2717	tags=39%, list=24%, signal=51%
SATO_SILENCED_BY_METHYLATION_IN_PANCREATIC_CANCER_1	SATO_SILENCED_BY_METHYLATION_IN_PANCREATIC_CANCER_1		249	-0.3786427	-1.2730465	0.11764706	0.38194802	1	2516	tags=33%, list=22%, signal=42%
RIGGINS_TAMOXIFEN_RESISTANCE_UP	RIGGINS_TAMOXIFEN_RESISTANCE_UP		45	-0.42485395	-1.2725871	0.15384616	0.38236573	1	1744	tags=29%, list=16%, signal=34%
KEGG_GALACTOSE_METABOLISM	KEGG_GALACTOSE_METABOLISM		21	-0.41782427	-1.2725393	0.15686275	0.38203797	1	2462	tags=33%, list=22%, signal=43%
KEGG_TGF_BETA_SIGNALING_PATHWAY	KEGG_TGF_BETA_SIGNALING_PATHWAY		51	-0.3991032	-1.2725064	0.0754717	0.3815851	1	2748	tags=37%, list=25%, signal=49%
RIZ_ERYTHROID_DIFFERENTIATION_6HR	RIZ_ERYTHROID_DIFFERENTIATION_6HR		29	-0.42362216	-1.2721936	0.08163265	0.38162938	1	1372	tags=28%, list=12%, signal=31%
WANG_PROSTATE_CANCER_ANDROGEN_INDEPENDENT	WANG_PROSTATE_CANCER_ANDROGEN_INDEPENDENT		35	-0.36799967	-1.2716289	0.10638298	0.38230625	1	5127	tags=60%, list=46%, signal=110%
JAATINEN_HEMATOPOIETIC_STEM_CELL_DN	JAATINEN_HEMATOPOIETIC_STEM_CELL_DN		136	-0.46180978	-1.2715753	0.2	0.3818644	1	2649	tags=40%, list=24%, signal=52%
CHUNG_BLISTER_CYTOTOXICITY_UP	CHUNG_BLISTER_CYTOTOXICITY_UP		86	-0.29958767	-1.2707212	0.14893617	0.38273415	1	1790	tags=19%, list=16%, signal=22%
BHATTACHARYA_EMBRYONIC_STEM_CELL	BHATTACHARYA_EMBRYONIC_STEM_CELL		50	-0.35811254	-1.2701817	0.13953489	0.38290328	1	3935	tags=50%, list=35%, signal=77%
LINDSTEDT_DENDRITIC_CELL_MATURATION_D	LINDSTEDT_DENDRITIC_CELL_MATURATION_D		43	-0.4768759	-1.2695371	0.2888889	0.3836397	1	2717	tags=47%, list=24%, signal=61%
HENDRICKS_SMARCA4_TARGETS_DN	HENDRICKS_SMARCA4_TARGETS_DN		30	-0.4549771	-1.2695359	0.19148937	0.3831833	1	1873	tags=33%, list=17%, signal=40%
ZHAN_EARLY_DIFFERENTIATION_GENES_DN	ZHAN_EARLY_DIFFERENTIATION_GENES_DN		32	-0.39738393	-1.2682861	0.1904762	0.38476497	1	1808	tags=28%, list=16%, signal=33%
GOLDRATH_IMMUNE_MEMORY	GOLDRATH_IMMUNE_MEMORY		52	-0.40229237	-1.267468	0.19148937	0.3852585	1	2281	tags=29%, list=20%, signal=36%
REACTOME_REGULATION_OF_INSULIN_SECRETION_BY_ACETYLCHOLINE	REACTOME_REGULATION_OF_INSULIN_SECRETION_BY_ACETYLCHOLINE		18	-0.5193139	-1.2671254	0.2413793	0.38536608	1	3402	tags=56%, list=30%, signal=80%
ALCALA_APOPTOSIS	ALCALA_APOPTOSIS		58	-0.34624916	-1.2663649	0.22222222	0.38631877	1	3774	tags=38%, list=34%, signal=57%
BOYLAN_MULTIPLE_MYELOMA_C_D_DN	BOYLAN_MULTIPLE_MYELOMA_C_D_DN		175	-0.4274919	-1.266047	0.22727273	0.38623062	1	3125	tags=42%, list=28%, signal=58%
TANG_SENESCENCE_TP53_TARGETS_UP	TANG_SENESCENCE_TP53_TARGETS_UP		16	-0.54351676	-1.2654433	0.14	0.38674033	1	4436	tags=69%, list=40%, signal=114%
KEGG_THYROID_CANCER	KEGG_THYROID_CANCER		16	-0.43880078	-1.2649324	0.18965517	0.38704357	1	160	tags=13%, list=1%, signal=13%
CHIANG_LIVER_CANCER_SUBCLASS_INTERFERON_UP	CHIANG_LIVER_CANCER_SUBCLASS_INTERFERON_UP		16	-0.5472889	-1.2643274	0.19148937	0.38760275	1	906	tags=31%, list=8%, signal=34%
LIU_COMMON_CANCER_GENES	LIU_COMMON_CANCER_GENES		21	-0.43517655	-1.2639236	0.15517241	0.38781035	1	3994	tags=48%, list=36%, signal=74%
DOANE_BREAST_CANCER_ESR1_UP	DOANE_BREAST_CANCER_ESR1_UP		70	-0.4448479	-1.2639163	0.1509434	0.38733098	1	3653	tags=44%, list=33%, signal=65%
BROWNE_HCMV_INFECTION_48HR_DN	BROWNE_HCMV_INFECTION_48HR_DN		276	-0.33314556	-1.2632886	0.16666667	0.38750282	1	4349	tags=44%, list=39%, signal=70%
HADDAD_T_LYMPHOCYTE_AND_NK_PROGENITOR_UP	HADDAD_T_LYMPHOCYTE_AND_NK_PROGENITOR_UP		44	-0.4128162	-1.2631227	0.1875	0.38726258	1	3158	tags=41%, list=28%, signal=57%
YOSHIOKA_LIVER_CANCER_EARLY_RECURRENCE_DN	YOSHIOKA_LIVER_CANCER_EARLY_RECURRENCE_DN		33	-0.35807762	-1.2628101	0.23404256	0.38730997	1	2671	tags=36%, list=24%, signal=48%
NUYTTEN_NIPP1_TARGETS_UP	NUYTTEN_NIPP1_TARGETS_UP		355	-0.31825212	-1.2623984	0.16666667	0.3875883	1	2617	tags=27%, list=23%, signal=34%
MORI_IMMATURE_B_LYMPHOCYTE_UP	MORI_IMMATURE_B_LYMPHOCYTE_UP		36	-0.44916707	-1.2615137	0.2	0.38812	1	4908	tags=64%, list=44%, signal=113%
HU_ANGIOGENESIS_DN	HU_ANGIOGENESIS_DN		21	-0.39508602	-1.2611638	0.24489796	0.38788134	1	3598	tags=38%, list=32%, signal=56%
CREIGHTON_ENDOCRINE_THERAPY_RESISTANCE_1	CREIGHTON_ENDOCRINE_THERAPY_RESISTANCE_1		281	-0.30076647	-1.2606254	0.16666667	0.3885025	1	3834	tags=38%, list=34%, signal=56%
WHITEFORD_PEDIATRIC_CANCER_MARKERS	WHITEFORD_PEDIATRIC_CANCER_MARKERS		66	-0.41919813	-1.2605613	0.24489796	0.3882603	1	2989	tags=47%, list=27%, signal=64%
ODONNELL_TFRC_TARGETS_DN	ODONNELL_TFRC_TARGETS_DN		63	-0.47682002	-1.2604291	0.275	0.38807186	1	3331	tags=54%, list=30%, signal=76%
BIOCARTA_RHO_PATHWAY	BIOCARTA_RHO_PATHWAY		27	-0.3842754	-1.2595795	0.22222222	0.38886932	1	3569	tags=41%, list=32%, signal=60%
WEIGEL_OXIDATIVE_STRESS_BY_HNE_AND_H2O2	WEIGEL_OXIDATIVE_STRESS_BY_HNE_AND_H2O2		28	-0.36619812	-1.2592582	0.20930232	0.3889157	1	2762	tags=32%, list=25%, signal=43%
FLECHNER_PBL_KIDNEY_TRANSPLANT_REJECTED_VS_OK_UP	FLECHNER_PBL_KIDNEY_TRANSPLANT_REJECTED_VS_OK_UP		42	-0.38386202	-1.2591963	0.18367347	0.388531	1	3375	tags=40%, list=30%, signal=58%
KEGG_LONG_TERM_POTENTIATION	KEGG_LONG_TERM_POTENTIATION		40	-0.36703935	-1.2587982	0.14814815	0.38863686	1	3611	tags=45%, list=32%, signal=66%
MILI_PSEUDOPODIA_HAPTOTAXIS_DN	MILI_PSEUDOPODIA_HAPTOTAXIS_DN		401	-0.28347412	-1.2579997	0.2264151	0.38990545	1	4592	tags=46%, list=41%, signal=75%
MULLIGHAN_NPM1_MUTATED_SIGNATURE_2_DN	MULLIGHAN_NPM1_MUTATED_SIGNATURE_2_DN		43	-0.3646187	-1.2579746	0.25531915	0.38949662	1	3059	tags=35%, list=27%, signal=48%
KEGG_PRION_DISEASES	KEGG_PRION_DISEASES		20	-0.47994128	-1.2576971	0.19565217	0.38940752	1	2216	tags=35%, list=20%, signal=44%
RUGO_STRESS_RESPONSE_SUBSET_G	RUGO_STRESS_RESPONSE_SUBSET_G		19	-0.42826372	-1.257199	0.2037037	0.3900166	1	3131	tags=47%, list=28%, signal=66%
KYNG_DNA_DAMAGE_BY_4NQO_OR_UV	KYNG_DNA_DAMAGE_BY_4NQO_OR_UV		19	-0.42826372	-1.257199	0.2037037	0.389545	1	3131	tags=47%, list=28%, signal=66%
MORI_LARGE_PRE_BII_LYMPHOCYTE_UP	MORI_LARGE_PRE_BII_LYMPHOCYTE_UP		43	-0.4359058	-1.2563783	0.24	0.3906814	1	4143	tags=60%, list=37%, signal=96%
KONDO_EZH2_TARGETS	KONDO_EZH2_TARGETS		82	-0.40815625	-1.2553518	0.15555556	0.3919197	1	1697	tags=29%, list=15%, signal=34%
GUTIERREZ_MULTIPLE_MYELOMA_DN	GUTIERREZ_MULTIPLE_MYELOMA_DN		20	-0.38151345	-1.2550937	0.16666667	0.39189544	1	1451	tags=15%, list=13%, signal=17%
NAKAMURA_METASTASIS	NAKAMURA_METASTASIS		27	-0.44080898	-1.2546322	0.14285715	0.39200917	1	1927	tags=30%, list=17%, signal=36%
YEGNASUBRAMANIAN_PROSTATE_CANCER	YEGNASUBRAMANIAN_PROSTATE_CANCER		70	-0.42999005	-1.2545758	0.09803922	0.39160073	1	2635	tags=36%, list=24%, signal=46%
REACTOME_CENTROSOME_MATURATION	REACTOME_CENTROSOME_MATURATION		35	-0.38281718	-1.2545582	0.25490198	0.39120147	1	4674	tags=49%, list=42%, signal=83%
KEGG_CYTOSOLIC_DNA_SENSING_PATHWAY	KEGG_CYTOSOLIC_DNA_SENSING_PATHWAY		28	-0.4238084	-1.2544446	0.27272728	0.3909269	1	3106	tags=43%, list=28%, signal=59%
JAEGER_METASTASIS_DN	JAEGER_METASTASIS_DN		145	-0.46352017	-1.2544429	0.24489796	0.39047167	1	2496	tags=43%, list=22%, signal=54%
TARTE_PLASMA_CELL_VS_PLASMABLAST_DN	TARTE_PLASMA_CELL_VS_PLASMABLAST_DN		212	-0.3119256	-1.254401	0.17021276	0.39007327	1	2682	tags=27%, list=24%, signal=35%
WOO_LIVER_CANCER_RECURRENCE_UP	WOO_LIVER_CANCER_RECURRENCE_UP		73	-0.42520332	-1.254225	0.13725491	0.38981357	1	2394	tags=40%, list=21%, signal=50%
WNT_SIGNALING	WNT_SIGNALING		67	-0.40312707	-1.2540951	0.17307693	0.3896034	1	2764	tags=34%, list=25%, signal=45%
BASAKI_YBX1_TARGETS_UP	BASAKI_YBX1_TARGETS_UP		168	-0.3473571	-1.253903	0.22727273	0.389594	1	2506	tags=29%, list=22%, signal=37%
KAYO_AGING_MUSCLE_UP	KAYO_AGING_MUSCLE_UP		116	-0.34102646	-1.2536618	0.11320755	0.38980892	1	3331	tags=40%, list=30%, signal=56%
HEIDENBLAD_AMPLICON_12P11_12_DN	HEIDENBLAD_AMPLICON_12P11_12_DN		17	-0.4398693	-1.2530034	0.12244898	0.3902671	1	4146	tags=71%, list=37%, signal=112%
OUYANG_PROSTATE_CANCER_PROGRESSION_DN	OUYANG_PROSTATE_CANCER_PROGRESSION_DN		15	-0.47592595	-1.2527956	0.1632653	0.39020684	1	3518	tags=60%, list=31%, signal=87%
KEGG_VIBRIO_CHOLERAE_INFECTION	KEGG_VIBRIO_CHOLERAE_INFECTION		38	-0.36840796	-1.2513468	0.22	0.39256975	1	4909	tags=55%, list=44%, signal=98%
POMEROY_MEDULLOBLASTOMA_PROGNOSIS_DN	POMEROY_MEDULLOBLASTOMA_PROGNOSIS_DN		30	-0.36441618	-1.2508818	0.18	0.3927373	1	5849	tags=70%, list=52%, signal=146%
MCCLUNG_CREB1_TARGETS_DN	MCCLUNG_CREB1_TARGETS_DN		42	-0.41231662	-1.2507907	0.15686275	0.3925507	1	3414	tags=40%, list=30%, signal=58%
KLEIN_PRIMARY_EFFUSION_LYMPHOMA_UP	KLEIN_PRIMARY_EFFUSION_LYMPHOMA_UP		39	-0.39887345	-1.2507896	0.18	0.39208668	1	1388	tags=26%, list=12%, signal=29%
DIRMEIER_LMP1_RESPONSE_LATE_UP	DIRMEIER_LMP1_RESPONSE_LATE_UP		28	-0.38969076	-1.2507398	0.27083334	0.39171234	1	2168	tags=21%, list=19%, signal=27%
WONG_EMBRYONIC_STEM_CELL_CORE	WONG_EMBRYONIC_STEM_CELL_CORE		255	-0.33648098	-1.2506776	0.24489796	0.3914395	1	3774	tags=36%, list=34%, signal=54%
LIU_VAV3_PROSTATE_CARCINOGENESIS_UP	LIU_VAV3_PROSTATE_CARCINOGENESIS_UP		62	-0.49821553	-1.2505355	0.14285715	0.39125493	1	2602	tags=44%, list=23%, signal=56%
LUCAS_HNF4A_TARGETS_UP	LUCAS_HNF4A_TARGETS_UP		34	-0.40081692	-1.2499477	0.125	0.39170757	1	1562	tags=21%, list=14%, signal=24%
SMID_BREAST_CANCER_LUMINAL_B_UP	SMID_BREAST_CANCER_LUMINAL_B_UP		96	-0.42536363	-1.2494762	0.12	0.39215392	1	1906	tags=27%, list=17%, signal=32%
TANAKA_METHYLATED_IN_ESOPHAGEAL_CARCINOMA	TANAKA_METHYLATED_IN_ESOPHAGEAL_CARCINOMA		55	-0.36381477	-1.2485753	0.15686275	0.39282477	1	2638	tags=27%, list=24%, signal=36%
MARTINEZ_TP53_TARGETS_UP	MARTINEZ_TP53_TARGETS_UP		467	-0.34269476	-1.2481174	0.1521739	0.39292732	1	3329	tags=36%, list=30%, signal=49%
BIOCARTA_RAS_PATHWAY	BIOCARTA_RAS_PATHWAY		17	-0.4280026	-1.2479817	0.22222222	0.3927164	1	4159	tags=47%, list=37%, signal=75%
GUTIERREZ_CHRONIC_LYMPHOCYTIC_LEUKEMIA_DN	GUTIERREZ_CHRONIC_LYMPHOCYTIC_LEUKEMIA_DN		32	-0.41632393	-1.2471557	0.10909091	0.39337036	1	4008	tags=50%, list=36%, signal=78%
BENPORATH_MYC_TARGETS_WITH_EBOX	BENPORATH_MYC_TARGETS_WITH_EBOX		151	-0.25174814	-1.2470204	0.10869565	0.39312217	1	2778	tags=23%, list=25%, signal=30%
GARY_CD5_TARGETS_DN	GARY_CD5_TARGETS_DN		254	-0.31139144	-1.2467756	0.23529412	0.39311436	1	2491	tags=23%, list=22%, signal=29%
HOSHIDA_LIVER_CANCER_SUBCLASS_S1	HOSHIDA_LIVER_CANCER_SUBCLASS_S1		184	-0.36337507	-1.2466024	0.24489796	0.39293334	1	2738	tags=32%, list=24%, signal=42%
NAKAMURA_TUMOR_ZONE_PERIPHERAL_VS_CENTRAL_UP	NAKAMURA_TUMOR_ZONE_PERIPHERAL_VS_CENTRAL_UP		163	-0.36387685	-1.2463678	0.17777778	0.39302865	1	2473	tags=29%, list=22%, signal=36%
MCCABE_HOXC6_TARGETS_CANCER_UP	MCCABE_HOXC6_TARGETS_CANCER_UP		19	-0.4343683	-1.2461506	0.13636364	0.3929593	1	3430	tags=47%, list=31%, signal=68%
VECCHI_GASTRIC_CANCER_ADVANCED_VS_EARLY_UP	VECCHI_GASTRIC_CANCER_ADVANCED_VS_EARLY_UP		105	-0.47640923	-1.2458614	0.20454545	0.393003	1	2781	tags=43%, list=25%, signal=56%
ACEVEDO_LIVER_TUMOR_VS_NORMAL_ADJACENT_TISSUE_UP	ACEVEDO_LIVER_TUMOR_VS_NORMAL_ADJACENT_TISSUE_UP		488	-0.25896376	-1.2455394	0.21568628	0.39299914	1	4798	tags=40%, list=43%, signal=67%
KEGG_MAPK_SIGNALING_PATHWAY	KEGG_MAPK_SIGNALING_PATHWAY		172	-0.3462651	-1.2455381	0.13043478	0.39254376	1	3112	tags=34%, list=28%, signal=46%
BROWNE_HCMV_INFECTION_16HR_DN	BROWNE_HCMV_INFECTION_16HR_DN		50	-0.39693147	-1.2450662	0.2264151	0.39293855	1	2760	tags=32%, list=25%, signal=42%
LASTOWSKA_NEUROBLASTOMA_COPY_NUMBER_UP	LASTOWSKA_NEUROBLASTOMA_COPY_NUMBER_UP		111	-0.29997003	-1.2443726	0.21276596	0.39383826	1	4298	tags=41%, list=38%, signal=65%
SU_PANCREAS	SU_PANCREAS		29	-0.4222122	-1.2440956	0.1923077	0.39374176	1	5484	tags=72%, list=49%, signal=142%
ROPERO_HDAC2_TARGETS	ROPERO_HDAC2_TARGETS		53	-0.3976868	-1.2440566	0.14	0.39333555	1	2455	tags=28%, list=22%, signal=36%
WANG_BARRETTS_ESOPHAGUS_AND_ESOPHAGUS_CANCER_DN	WANG_BARRETTS_ESOPHAGUS_AND_ESOPHAGUS_CANCER_DN		24	-0.4723949	-1.2438531	0.115384616	0.39322078	1	548	tags=17%, list=5%, signal=17%
KEGG_GLIOMA	KEGG_GLIOMA		32	-0.36082003	-1.2432462	0.17307693	0.3939373	1	4183	tags=44%, list=37%, signal=70%
REACTOME_REGULATION_OF_INSULIN_SECRETION_BY_FREE_FATTY_ACIDS	REACTOME_REGULATION_OF_INSULIN_SECRETION_BY_FREE_FATTY_ACIDS		15	-0.5241589	-1.2429014	0.2542373	0.39401358	1	3402	tags=53%, list=30%, signal=77%
REACTOME_G2_M_TRANSITION	REACTOME_G2_M_TRANSITION		47	-0.38792604	-1.2425783	0.3181818	0.39419845	1	4424	tags=49%, list=40%, signal=81%
REACTOME_TRANSMISSION_ACROSS_CHEMICAL_SYNAPSES	REACTOME_TRANSMISSION_ACROSS_CHEMICAL_SYNAPSES		92	-0.39809662	-1.2424747	0.16	0.39390838	1	3611	tags=40%, list=32%, signal=59%
PRAMOONJAGO_SOX4_TARGETS_UP	PRAMOONJAGO_SOX4_TARGETS_UP		35	-0.44460154	-1.2416958	0.18181819	0.39474502	1	2614	tags=46%, list=23%, signal=59%
FERREIRA_EWINGS_SARCOMA_UNSTABLE_VS_STABLE_DN	FERREIRA_EWINGS_SARCOMA_UNSTABLE_VS_STABLE_DN		56	-0.33541143	-1.2414962	0.22916667	0.3945847	1	3400	tags=39%, list=30%, signal=56%
REACTOME_DUAL_INCISION_REACTION_IN_TC_NER	REACTOME_DUAL_INCISION_REACTION_IN_TC_NER		26	-0.37562206	-1.2413406	0.22413793	0.39454773	1	3565	tags=35%, list=32%, signal=51%
REACTOME_METABOLISM_OF_PROTEINS	REACTOME_METABOLISM_OF_PROTEINS		128	-0.27966738	-1.2406648	0.25	0.39510524	1	5871	tags=59%, list=52%, signal=122%
REACTOME_AMINE_COMPOUND_SLC_TRANSPORTERS	REACTOME_AMINE_COMPOUND_SLC_TRANSPORTERS		22	-0.5212828	-1.2400222	0.08	0.39556068	1	1966	tags=32%, list=18%, signal=39%
FUJII_YBX1_TARGETS_DN	FUJII_YBX1_TARGETS_DN		94	-0.40791574	-1.2399004	0.33333334	0.39529914	1	4351	tags=57%, list=39%, signal=93%
BIOCARTA_TNFR1_PATHWAY	BIOCARTA_TNFR1_PATHWAY		19	-0.4005784	-1.2395841	0.23529412	0.3955125	1	5340	tags=58%, list=48%, signal=110%
REACTOME_IRS_RELATED_EVENTS	REACTOME_IRS_RELATED_EVENTS		52	-0.32703567	-1.2394298	0.10909091	0.3953721	1	3775	tags=35%, list=34%, signal=52%
GARY_CD5_TARGETS_UP	GARY_CD5_TARGETS_UP		292	-0.2750224	-1.2390082	0.09615385	0.3955182	1	3586	tags=33%, list=32%, signal=48%
REACTOME_RNA_POLYMERASE_I_TRANSCRIPTION_TERMINATION	REACTOME_RNA_POLYMERASE_I_TRANSCRIPTION_TERMINATION		17	-0.40622735	-1.2374356	0.1923077	0.39743868	1	3705	tags=41%, list=33%, signal=61%
ST_T_CELL_SIGNAL_TRANSDUCTION	ST_T_CELL_SIGNAL_TRANSDUCTION		33	-0.44375944	-1.2373147	0.27659574	0.397101	1	2590	tags=36%, list=23%, signal=47%
PUJANA_CHEK2_PCC_NETWORK	PUJANA_CHEK2_PCC_NETWORK		481	-0.3076073	-1.236887	0.25	0.39737093	1	3847	tags=34%, list=34%, signal=50%
HAN_SATB1_TARGETS_UP	HAN_SATB1_TARGETS_UP		183	-0.32494876	-1.23548	0.18518518	0.3993939	1	3579	tags=39%, list=32%, signal=57%
KORKOLA_EMBRYONAL_CARCINOMA_UP	KORKOLA_EMBRYONAL_CARCINOMA_UP		31	-0.41598505	-1.2351652	0.22916667	0.39943543	1	1758	tags=29%, list=16%, signal=34%
REACTOME_EGFR_DOWNREGULATION	REACTOME_EGFR_DOWNREGULATION		20	-0.4024413	-1.2347322	0.18181819	0.3996295	1	5439	tags=60%, list=49%, signal=116%
BROWNE_HCMV_INFECTION_1HR_DN	BROWNE_HCMV_INFECTION_1HR_DN		121	-0.30472958	-1.2346514	0.19642857	0.39933902	1	3063	tags=29%, list=27%, signal=39%
KORKOLA_SEMINOMA_UP	KORKOLA_SEMINOMA_UP		31	-0.39437217	-1.2339464	0.1923077	0.39994478	1	1758	tags=29%, list=16%, signal=34%
PENG_LEUCINE_DEPRIVATION_DN	PENG_LEUCINE_DEPRIVATION_DN		36	-0.31144688	-1.2338545	0.19607843	0.39970267	1	3951	tags=33%, list=35%, signal=51%
HORIUCHI_WTAP_TARGETS_UP	HORIUCHI_WTAP_TARGETS_UP		160	-0.37573266	-1.2337263	0.14583333	0.39950424	1	2408	tags=33%, list=22%, signal=42%
KEGG_NICOTINATE_AND_NICOTINAMIDE_METABOLISM	KEGG_NICOTINATE_AND_NICOTINAMIDE_METABOLISM		16	-0.44153622	-1.233618	0.22	0.3992391	1	1505	tags=31%, list=13%, signal=36%
ST_B_CELL_ANTIGEN_RECEPTOR	ST_B_CELL_ANTIGEN_RECEPTOR		26	-0.40433317	-1.2333647	0.22222222	0.39908403	1	3274	tags=38%, list=29%, signal=54%
APPIERTO_RESPONSE_TO_FENRETINIDE_UP	APPIERTO_RESPONSE_TO_FENRETINIDE_UP		19	-0.47505742	-1.2332668	0.1509434	0.39881715	1	3611	tags=53%, list=32%, signal=78%
HOQUE_METHYLATED_IN_CANCER	HOQUE_METHYLATED_IN_CANCER		37	-0.45286626	-1.2332339	0.24489796	0.3984494	1	2688	tags=41%, list=24%, signal=53%
YANG_BREAST_CANCER_ESR1_LASER_DN	YANG_BREAST_CANCER_ESR1_LASER_DN		24	-0.43947288	-1.2332032	0.2264151	0.39806196	1	3436	tags=38%, list=31%, signal=54%
RIGGINS_TAMOXIFEN_RESISTANCE_DN	RIGGINS_TAMOXIFEN_RESISTANCE_DN		132	-0.3556386	-1.2331979	0.21153846	0.39763498	1	2421	tags=27%, list=22%, signal=33%
MITSIADES_RESPONSE_TO_APLIDIN_UP	MITSIADES_RESPONSE_TO_APLIDIN_UP		260	-0.29161596	-1.2331694	0.1764706	0.39720666	1	2511	tags=24%, list=22%, signal=31%
MARTORIATI_MDM4_TARGETS_NEUROEPITHELIUM_UP	MARTORIATI_MDM4_TARGETS_NEUROEPITHELIUM_UP		76	-0.3631941	-1.2331005	0.25	0.3968178	1	3748	tags=42%, list=33%, signal=63%
BALDWIN_PRKCI_TARGETS_UP	BALDWIN_PRKCI_TARGETS_UP		26	-0.44290754	-1.2330576	0.14893617	0.39641878	1	4105	tags=50%, list=37%, signal=79%
BROWNE_HCMV_INFECTION_4HR_UP	BROWNE_HCMV_INFECTION_4HR_UP		34	-0.4244698	-1.2329507	0.22916667	0.39617363	1	2077	tags=35%, list=19%, signal=43%
BROCKE_APOPTOSIS_REVERSED_BY_IL6	BROCKE_APOPTOSIS_REVERSED_BY_IL6		78	-0.36854112	-1.2325845	0.18181819	0.39641756	1	4159	tags=49%, list=37%, signal=77%
REACTOME_MTOR_SIGNALLING	REACTOME_MTOR_SIGNALLING		15	-0.4245823	-1.2319598	0.30612245	0.39683884	1	1112	tags=13%, list=10%, signal=15%
REACTOME_LOSS_OF_NLP_FROM_MITOTIC_CENTROSOMES	REACTOME_LOSS_OF_NLP_FROM_MITOTIC_CENTROSOMES		31	-0.38634416	-1.2316904	0.30769232	0.39675057	1	5851	tags=65%, list=52%, signal=135%
POOLA_INVASIVE_BREAST_CANCER_DN	POOLA_INVASIVE_BREAST_CANCER_DN		82	-0.4095333	-1.2305133	0.1632653	0.3982154	1	2421	tags=37%, list=22%, signal=46%
BIOCARTA_CTLA4_PATHWAY	BIOCARTA_CTLA4_PATHWAY		15	-0.6263328	-1.2305132	0.31111112	0.3977759	1	1079	tags=33%, list=10%, signal=37%
JI_RESPONSE_TO_FSH_DN	JI_RESPONSE_TO_FSH_DN		32	-0.41094315	-1.229635	0.26530612	0.39863896	1	898	tags=22%, list=8%, signal=24%
CHENG_RESPONSE_TO_NICKEL_ACETATE	CHENG_RESPONSE_TO_NICKEL_ACETATE		16	-0.43591535	-1.2291081	0.2	0.39915755	1	4221	tags=56%, list=38%, signal=90%
KEGG_VASCULAR_SMOOTH_MUSCLE_CONTRACTION	KEGG_VASCULAR_SMOOTH_MUSCLE_CONTRACTION		74	-0.37926182	-1.2284093	0.16	0.39979294	1	3717	tags=38%, list=33%, signal=56%
MORI_EMU_MYC_LYMPHOMA_BY_ONSET_TIME_UP	MORI_EMU_MYC_LYMPHOMA_BY_ONSET_TIME_UP		68	-0.33214298	-1.2275243	0.28	0.40075698	1	2454	tags=26%, list=22%, signal=34%
KOKKINAKIS_METHIONINE_DEPRIVATION_48HR_UP	KOKKINAKIS_METHIONINE_DEPRIVATION_48HR_UP		83	-0.35579696	-1.2271597	0.22222222	0.40076363	1	2605	tags=31%, list=23%, signal=41%
HOEBEKE_LYMPHOID_STEM_CELL_DN	HOEBEKE_LYMPHOID_STEM_CELL_DN		63	-0.34302884	-1.2270567	0.18867925	0.4004303	1	3384	tags=32%, list=30%, signal=45%
REACTOME_MRNA_SPLICING	REACTOME_MRNA_SPLICING		63	-0.34256643	-1.2263055	0.29411766	0.4012556	1	4695	tags=41%, list=42%, signal=71%
ZHAN_MULTIPLE_MYELOMA_MF_DN	ZHAN_MULTIPLE_MYELOMA_MF_DN		16	-0.48866388	-1.2258179	0.09615385	0.40159816	1	1191	tags=38%, list=11%, signal=42%
TAKEDA_TARGETS_OF_NUP98_HOXA9_FUSION_8D_DN	TAKEDA_TARGETS_OF_NUP98_HOXA9_FUSION_8D_DN		113	-0.42914313	-1.2257617	0.20930232	0.40122795	1	2781	tags=42%, list=25%, signal=56%
XU_CREBBP_TARGETS_DN	XU_CREBBP_TARGETS_DN		34	-0.43146503	-1.2245612	0.13953489	0.40304053	1	3857	tags=59%, list=34%, signal=89%
FLOTHO_PEDIATRIC_ALL_THERAPY_RESPONSE_UP	FLOTHO_PEDIATRIC_ALL_THERAPY_RESPONSE_UP		35	-0.33414003	-1.22394	0.23404256	0.40356633	1	2539	tags=29%, list=23%, signal=37%
BIOCARTA_MYOSIN_PATHWAY	BIOCARTA_MYOSIN_PATHWAY		16	-0.46581495	-1.2236309	0.24074075	0.40363455	1	3676	tags=56%, list=33%, signal=84%
CHANDRAN_METASTASIS_DN	CHANDRAN_METASTASIS_DN		57	-0.40425882	-1.2235593	0.20930232	0.4032115	1	2638	tags=37%, list=24%, signal=48%
BROWNE_HCMV_INFECTION_2HR_DN	BROWNE_HCMV_INFECTION_2HR_DN		31	-0.45290846	-1.223389	0.27272728	0.40315786	1	3356	tags=42%, list=30%, signal=60%
REACTOME_AMINO_ACID_AND_OLIGOPEPTIDE_SLC_TRANSPORTERS	REACTOME_AMINO_ACID_AND_OLIGOPEPTIDE_SLC_TRANSPORTERS		36	-0.48504978	-1.2231525	0.16981132	0.40318418	1	1904	tags=42%, list=17%, signal=50%
WALLACE_PROSTATE_CANCER_RACE_UP	WALLACE_PROSTATE_CANCER_RACE_UP		169	-0.4363637	-1.2230352	0.23404256	0.40295985	1	2545	tags=34%, list=23%, signal=44%
KEGG_PANCREATIC_CANCER	KEGG_PANCREATIC_CANCER		38	-0.35379794	-1.2223984	0.15789473	0.40340576	1	4395	tags=53%, list=39%, signal=86%
SIG_CD40PATHWAYMAP	SIG_CD40PATHWAYMAP		23	-0.41956145	-1.2216974	0.25490198	0.40386346	1	1943	tags=35%, list=17%, signal=42%
WU_HBX_TARGETS_2_UP	WU_HBX_TARGETS_2_UP		17	-0.44397202	-1.2215327	0.16363636	0.40364614	1	649	tags=18%, list=6%, signal=19%
KEGG_ARGININE_AND_PROLINE_METABOLISM	KEGG_ARGININE_AND_PROLINE_METABOLISM		38	-0.40846622	-1.2215087	0.20408164	0.40323994	1	1502	tags=24%, list=13%, signal=27%
GRADE_COLON_AND_RECTAL_CANCER_UP	GRADE_COLON_AND_RECTAL_CANCER_UP		161	-0.28449643	-1.2213149	0.26530612	0.4031894	1	4000	tags=34%, list=36%, signal=52%
RICKMAN_TUMOR_DIFFERENTIATED_WELL_VS_POORLY_DN	RICKMAN_TUMOR_DIFFERENTIATED_WELL_VS_POORLY_DN		196	-0.36074257	-1.2202158	0.17777778	0.40497798	1	3329	tags=36%, list=30%, signal=51%
MORI_IMMATURE_B_LYMPHOCYTE_DN	MORI_IMMATURE_B_LYMPHOCYTE_DN		40	-0.48088214	-1.2192888	0.22222222	0.40574226	1	2343	tags=43%, list=21%, signal=54%
COLDREN_GEFITINIB_RESISTANCE_UP	COLDREN_GEFITINIB_RESISTANCE_UP		41	-0.3588055	-1.2188927	0.2244898	0.40595746	1	4356	tags=46%, list=39%, signal=76%
CREIGHTON_AKT1_SIGNALING_VIA_MTOR_DN	CREIGHTON_AKT1_SIGNALING_VIA_MTOR_DN		18	-0.40796384	-1.2188202	0.26530612	0.4056184	1	5395	tags=67%, list=48%, signal=128%
CASORELLI_ACUTE_PROMYELOCYTIC_LEUKEMIA_UP	CASORELLI_ACUTE_PROMYELOCYTIC_LEUKEMIA_UP		97	-0.35218078	-1.2181764	0.19148937	0.40617198	1	2648	tags=33%, list=24%, signal=43%
EGUCHI_CELL_CYCLE_RB1_TARGETS	EGUCHI_CELL_CYCLE_RB1_TARGETS		15	-0.6170607	-1.2166473	0.31111112	0.40822488	1	3718	tags=87%, list=33%, signal=130%
RODRIGUES_THYROID_CARCINOMA_ANAPLASTIC_DN	RODRIGUES_THYROID_CARCINOMA_ANAPLASTIC_DN		263	-0.34358904	-1.216448	0.2244898	0.40823522	1	3586	tags=38%, list=32%, signal=54%
MMS_MOUSE_LYMPH_HIGH_4HRS_UP	MMS_MOUSE_LYMPH_HIGH_4HRS_UP		31	-0.395816	-1.2161572	0.23529412	0.4083375	1	1163	tags=23%, list=10%, signal=25%
REACTOME_CAM_PATHWAY	REACTOME_CAM_PATHWAY		16	-0.45948422	-1.216001	0.22222222	0.40819874	1	4613	tags=63%, list=41%, signal=106%
BARIS_THYROID_CANCER_DN	BARIS_THYROID_CANCER_DN		43	-0.3751617	-1.2157022	0.24489796	0.4082231	1	2760	tags=37%, list=25%, signal=49%
BEGUM_TARGETS_OF_PAX3_FOXO1_FUSION_DN	BEGUM_TARGETS_OF_PAX3_FOXO1_FUSION_DN		24	-0.4778598	-1.2151743	0.26923078	0.4084079	1	2193	tags=42%, list=20%, signal=52%
GOLDRATH_HOMEOSTATIC_PROLIFERATION	GOLDRATH_HOMEOSTATIC_PROLIFERATION		122	-0.29718354	-1.2151334	0.29411766	0.40802875	1	4354	tags=38%, list=39%, signal=61%
ST_ADRENERGIC	ST_ADRENERGIC		18	-0.44422275	-1.2150211	0.2413793	0.4078923	1	3402	tags=44%, list=30%, signal=64%
BIOCARTA_CXCR4_PATHWAY	BIOCARTA_CXCR4_PATHWAY		17	-0.4381112	-1.2149878	0.18518518	0.40754965	1	899	tags=24%, list=8%, signal=26%
COATES_MACROPHAGE_M1_VS_M2_DN	COATES_MACROPHAGE_M1_VS_M2_DN		48	-0.43092248	-1.2140439	0.17307693	0.4084537	1	4437	tags=65%, list=40%, signal=107%
NELSON_RESPONSE_TO_ANDROGEN_UP	NELSON_RESPONSE_TO_ANDROGEN_UP		55	-0.37746575	-1.2129658	0.19607843	0.40952864	1	4288	tags=51%, list=38%, signal=82%
REACTOME_ASSOCIATION_OF_TRIC_CCT_WITH_TARGET_PROTEINS_DURING_BIOSYNTHESIS	REACTOME_ASSOCIATION_OF_TRIC_CCT_WITH_TARGET_PROTEINS_DURING_BIOSYNTHESIS		20	-0.40454233	-1.2123514	0.29310346	0.41013032	1	4412	tags=55%, list=39%, signal=91%
SCHLOSSER_SERUM_RESPONSE_AUGMENTED_BY_MYC	SCHLOSSER_SERUM_RESPONSE_AUGMENTED_BY_MYC		72	-0.32351592	-1.2123252	0.1627907	0.40972158	1	4347	tags=42%, list=39%, signal=68%
REACTOME_INORGANIC_CATION_ANION_SLC_TRANSPORTERS	REACTOME_INORGANIC_CATION_ANION_SLC_TRANSPORTERS		64	-0.4356541	-1.2122921	0.18867925	0.40936458	1	3072	tags=45%, list=27%, signal=62%
LU_AGING_BRAIN_DN	LU_AGING_BRAIN_DN		155	-0.3681503	-1.2122416	0.22	0.4090576	1	2483	tags=30%, list=22%, signal=38%
DAIRKEE_CANCER_PRONE_RESPONSE_E2	DAIRKEE_CANCER_PRONE_RESPONSE_E2		18	-0.49397832	-1.211956	0.22727273	0.40912846	1	1319	tags=28%, list=12%, signal=31%
NIKOLSKY_BREAST_CANCER_17Q21_Q25_AMPLICON	NIKOLSKY_BREAST_CANCER_17Q21_Q25_AMPLICON		179	-0.31286168	-1.2114794	0.19565217	0.40922502	1	3518	tags=34%, list=31%, signal=48%
BASSO_CD40_SIGNALING_UP	BASSO_CD40_SIGNALING_UP		63	-0.42586035	-1.2114754	0.23684211	0.4088099	1	3068	tags=41%, list=27%, signal=57%
KOBAYASHI_EGFR_SIGNALING_24HR_DN	KOBAYASHI_EGFR_SIGNALING_24HR_DN		166	-0.39087597	-1.2113079	0.32	0.40863708	1	2985	tags=39%, list=27%, signal=52%
ST_GA12_PATHWAY	ST_GA12_PATHWAY		16	-0.43262422	-1.2112343	0.17391305	0.4083939	1	1920	tags=38%, list=17%, signal=45%
ZHAN_MULTIPLE_MYELOMA_MF_UP	ZHAN_MULTIPLE_MYELOMA_MF_UP		29	-0.4407679	-1.2112328	0.22222222	0.40796533	1	893	tags=21%, list=8%, signal=22%
TSENG_ADIPOGENIC_POTENTIAL_UP	TSENG_ADIPOGENIC_POTENTIAL_UP		25	-0.46166512	-1.2109228	0.21276596	0.40808898	1	1343	tags=28%, list=12%, signal=32%
COULOUARN_TEMPORAL_TGFB1_SIGNATURE_DN	COULOUARN_TEMPORAL_TGFB1_SIGNATURE_DN		86	-0.35420525	-1.2102712	0.18367347	0.40872633	1	4817	tags=52%, list=43%, signal=91%
AMBROSINI_FLAVOPIRIDOL_TREATMENT_TP53	AMBROSINI_FLAVOPIRIDOL_TREATMENT_TP53		60	-0.34011498	-1.2096412	0.17307693	0.40949214	1	2621	tags=33%, list=23%, signal=43%
SHAFFER_IRF4_TARGETS_IN_MYELOMA_VS_MATURE_B_LYMPHOCYTE	SHAFFER_IRF4_TARGETS_IN_MYELOMA_VS_MATURE_B_LYMPHOCYTE		69	-0.33574218	-1.2093306	0.18367347	0.40965378	1	3128	tags=35%, list=28%, signal=48%
REACTOME_TIE2_SIGNALING	REACTOME_TIE2_SIGNALING		16	-0.4272029	-1.2084427	0.2173913	0.41054454	1	3038	tags=38%, list=27%, signal=51%
SMID_BREAST_CANCER_BASAL_DN	SMID_BREAST_CANCER_BASAL_DN		387	-0.3607539	-1.2082318	0.16666667	0.410514	1	2903	tags=33%, list=26%, signal=43%
SENESE_HDAC2_TARGETS_UP	SENESE_HDAC2_TARGETS_UP		66	-0.3606738	-1.2081845	0.20754717	0.41019523	1	3197	tags=39%, list=29%, signal=55%
KONDO_PROSTATE_CANCER_WITH_H3K27ME3	KONDO_PROSTATE_CANCER_WITH_H3K27ME3		81	-0.45487088	-1.2079011	0.18867925	0.4101697	1	2692	tags=40%, list=24%, signal=52%
KEGG_AMINO_SUGAR_AND_NUCLEOTIDE_SUGAR_METABOLISM	KEGG_AMINO_SUGAR_AND_NUCLEOTIDE_SUGAR_METABOLISM		32	-0.36023372	-1.2077507	0.14814815	0.40988192	1	1873	tags=25%, list=17%, signal=30%
SENESE_HDAC1_AND_HDAC2_TARGETS_DN	SENESE_HDAC1_AND_HDAC2_TARGETS_DN		124	-0.40724707	-1.2075696	0.21276596	0.4098349	1	2506	tags=36%, list=22%, signal=46%
REACTOME_GENERATION_OF_SECOND_MESSENGER_MOLECULES	REACTOME_GENERATION_OF_SECOND_MESSENGER_MOLECULES		16	-0.58068115	-1.2073488	0.36363637	0.4097271	1	1265	tags=31%, list=11%, signal=35%
ZHU_CMV_8_HR_DN	ZHU_CMV_8_HR_DN		19	-0.47936016	-1.2072859	0.25490198	0.4094168	1	1041	tags=21%, list=9%, signal=23%
BONOME_OVARIAN_CANCER_SURVIVAL_SUBOPTIMAL_DEBULKING	BONOME_OVARIAN_CANCER_SURVIVAL_SUBOPTIMAL_DEBULKING		285	-0.31166774	-1.2071933	0.18181819	0.40910244	1	3676	tags=35%, list=33%, signal=51%
KEGG_PENTOSE_PHOSPHATE_PATHWAY	KEGG_PENTOSE_PHOSPHATE_PATHWAY		19	-0.38876453	-1.2071545	0.20930232	0.40873516	1	3502	tags=42%, list=31%, signal=61%
ENK_UV_RESPONSE_EPIDERMIS_DN	ENK_UV_RESPONSE_EPIDERMIS_DN		350	-0.31964418	-1.206095	0.1875	0.40987998	1	3412	tags=35%, list=30%, signal=49%
VERNELL_RETINOBLASTOMA_PATHWAY_UP	VERNELL_RETINOBLASTOMA_PATHWAY_UP		29	-0.4271313	-1.2060397	0.28	0.4094704	1	2303	tags=41%, list=21%, signal=52%
GENTILE_UV_RESPONSE_CLUSTER_D5	GENTILE_UV_RESPONSE_CLUSTER_D5		19	-0.36042005	-1.2057489	0.18181819	0.4094048	1	5345	tags=53%, list=48%, signal=101%
CHIANG_LIVER_CANCER_SUBCLASS_POLYSOMY7_UP	CHIANG_LIVER_CANCER_SUBCLASS_POLYSOMY7_UP		40	-0.38283333	-1.204774	0.1632653	0.41095033	1	1644	tags=25%, list=15%, signal=29%
RIZ_ERYTHROID_DIFFERENTIATION_APOBEC2	RIZ_ERYTHROID_DIFFERENTIATION_APOBEC2		18	-0.51511043	-1.2041357	0.24	0.41162637	1	3250	tags=56%, list=29%, signal=78%
REACTOME_G_BETA_GAMMA_SIGNALLING_THROUGH_PLC_BETA	REACTOME_G_BETA_GAMMA_SIGNALLING_THROUGH_PLC_BETA		15	-0.42384842	-1.2034956	0.27906978	0.41239288	1	1506	tags=27%, list=13%, signal=31%
FOURNIER_ACINAR_DEVELOPMENT_LATE_2	FOURNIER_ACINAR_DEVELOPMENT_LATE_2		179	-0.33011553	-1.2032585	0.28	0.41229	1	4170	tags=41%, list=37%, signal=64%
KAAB_FAILED_HEART_ATRIUM_UP	KAAB_FAILED_HEART_ATRIUM_UP		23	-0.39749187	-1.201508	0.26	0.41508558	1	3935	tags=52%, list=35%, signal=80%
HELLER_HDAC_TARGETS_SILENCED_BY_METHYLATION_UP	HELLER_HDAC_TARGETS_SILENCED_BY_METHYLATION_UP		242	-0.33661556	-1.2010496	0.14583333	0.41532794	1	2061	tags=26%, list=18%, signal=31%
CHANDRAN_METASTASIS_UP	CHANDRAN_METASTASIS_UP		44	-0.36547005	-1.1999097	0.23529412	0.41668907	1	4159	tags=50%, list=37%, signal=79%
REACTOME_REGULATION_OF_INSULIN_SECRETION_BY_GLUCAGON_LIKE_PEPTIDE_1	REACTOME_REGULATION_OF_INSULIN_SECRETION_BY_GLUCAGON_LIKE_PEPTIDE_1		40	-0.38770783	-1.199904	0.21818182	0.416263	1	4220	tags=48%, list=38%, signal=76%
STEIN_ESRRA_TARGETS_RESPONSIVE_TO_ESTROGEN_DN	STEIN_ESRRA_TARGETS_RESPONSIVE_TO_ESTROGEN_DN		24	-0.43851337	-1.1997621	0.22916667	0.41599753	1	5596	tags=75%, list=50%, signal=150%
ROME_INSULIN_TARGETS_IN_MUSCLE_UP	ROME_INSULIN_TARGETS_IN_MUSCLE_UP		56	-0.2971662	-1.1991271	0.21153846	0.41676086	1	4238	tags=30%, list=38%, signal=49%
HATADA_METHYLATED_IN_LUNG_CANCER_UP	HATADA_METHYLATED_IN_LUNG_CANCER_UP		178	-0.35527143	-1.1989721	0.14583333	0.41660455	1	3441	tags=38%, list=31%, signal=54%
HELLER_HDAC_TARGETS_UP	HELLER_HDAC_TARGETS_UP		163	-0.3065574	-1.1987506	0.16666667	0.416572	1	4965	tags=53%, list=44%, signal=93%
KEGG_ENDOMETRIAL_CANCER	KEGG_ENDOMETRIAL_CANCER		31	-0.39666194	-1.198304	0.33333334	0.41693783	1	460	tags=13%, list=4%, signal=13%
COWLING_MYCN_TARGETS	COWLING_MYCN_TARGETS		26	-0.4774467	-1.1975012	0.2244898	0.41821337	1	2394	tags=42%, list=21%, signal=54%
MARZEC_IL2_SIGNALING_UP	MARZEC_IL2_SIGNALING_UP		65	-0.3411508	-1.1973143	0.18181819	0.4180748	1	2607	tags=25%, list=23%, signal=32%
KEGG_DORSO_VENTRAL_AXIS_FORMATION	KEGG_DORSO_VENTRAL_AXIS_FORMATION		15	-0.48501456	-1.1966223	0.25	0.41867653	1	2174	tags=40%, list=19%, signal=50%
MANALO_HYPOXIA_UP	MANALO_HYPOXIA_UP		128	-0.38370934	-1.1952708	0.20408164	0.4205211	1	2001	tags=28%, list=18%, signal=34%
SHAFFER_IRF4_TARGETS_IN_ACTIVATED_DENDRITIC_CELL	SHAFFER_IRF4_TARGETS_IN_ACTIVATED_DENDRITIC_CELL		43	-0.36795044	-1.1950831	0.25490198	0.4204353	1	1565	tags=26%, list=14%, signal=30%
KIM_MYCN_AMPLIFICATION_TARGETS_UP	KIM_MYCN_AMPLIFICATION_TARGETS_UP		42	-0.39131552	-1.1944245	0.20754717	0.42151803	1	2948	tags=36%, list=26%, signal=48%
SIG_INSULIN_RECEPTOR_PATHWAY_IN_CARDIAC_MYOCYTES	SIG_INSULIN_RECEPTOR_PATHWAY_IN_CARDIAC_MYOCYTES		35	-0.37560678	-1.1943935	0.24	0.4212012	1	3038	tags=31%, list=27%, signal=43%
SANA_RESPONSE_TO_IFNG_DN	SANA_RESPONSE_TO_IFNG_DN		56	-0.32648778	-1.1943561	0.25531915	0.42089164	1	2958	tags=29%, list=26%, signal=39%
SMID_BREAST_CANCER_RELAPSE_IN_BRAIN_DN	SMID_BREAST_CANCER_RELAPSE_IN_BRAIN_DN		43	-0.44942626	-1.1941926	0.2	0.4206478	1	3653	tags=51%, list=33%, signal=76%
FONTAINE_FOLLICULAR_THYROID_ADENOMA_UP	FONTAINE_FOLLICULAR_THYROID_ADENOMA_UP		40	-0.31010947	-1.1939809	0.1764706	0.42048427	1	5705	tags=68%, list=51%, signal=137%
ACEVEDO_METHYLATED_IN_LIVER_CANCER_DN	ACEVEDO_METHYLATED_IN_LIVER_CANCER_DN		317	-0.34516713	-1.1935136	0.17021276	0.42092055	1	3112	tags=32%, list=28%, signal=44%
BIOCARTA_AT1R_PATHWAY	BIOCARTA_AT1R_PATHWAY		20	-0.39259264	-1.1931618	0.24074075	0.42100814	1	3551	tags=45%, list=32%, signal=66%
RUTELLA_RESPONSE_TO_HGF_VS_CSF2RB_AND_IL4_UP	RUTELLA_RESPONSE_TO_HGF_VS_CSF2RB_AND_IL4_UP		248	-0.3159148	-1.1930879	0.18518518	0.42072237	1	2426	tags=27%, list=22%, signal=34%
VECCHI_GASTRIC_CANCER_EARLY_DN	VECCHI_GASTRIC_CANCER_EARLY_DN		188	-0.41021442	-1.1928258	0.22916667	0.42074528	1	3120	tags=42%, list=28%, signal=57%
TONKS_TARGETS_OF_RUNX1_RUNX1T1_FUSION_SUSTAINDED_IN_ERYTHROCYTE_UP	TONKS_TARGETS_OF_RUNX1_RUNX1T1_FUSION_SUSTAINDED_IN_ERYTHROCYTE_UP		30	-0.45926487	-1.192708	0.25	0.420485	1	2607	tags=40%, list=23%, signal=52%
MARIADASON_RESPONSE_TO_CURCUMIN_SULINDAC_5	MARIADASON_RESPONSE_TO_CURCUMIN_SULINDAC_5		17	-0.3995451	-1.191763	0.2777778	0.42144707	1	1415	tags=18%, list=13%, signal=20%
PARENT_MTOR_SIGNALING_DN	PARENT_MTOR_SIGNALING_DN		26	-0.4034227	-1.1912407	0.24528302	0.42188728	1	2102	tags=27%, list=19%, signal=33%
HOSHIDA_LIVER_CANCER_SURVIVAL_UP	HOSHIDA_LIVER_CANCER_SURVIVAL_UP		50	-0.3812488	-1.1907178	0.31914893	0.42234078	1	2380	tags=32%, list=21%, signal=40%
HAHTOLA_SEZARY_SYNDROM_UP	HAHTOLA_SEZARY_SYNDROM_UP		60	-0.32725412	-1.1902105	0.2	0.42261416	1	3998	tags=42%, list=36%, signal=64%
ST_DIFFERENTIATION_PATHWAY_IN_PC12_CELLS	ST_DIFFERENTIATION_PATHWAY_IN_PC12_CELLS		23	-0.39536497	-1.1896495	0.3090909	0.4231869	1	2216	tags=30%, list=20%, signal=38%
ZHAN_MULTIPLE_MYELOMA_MS_DN	ZHAN_MULTIPLE_MYELOMA_MS_DN		18	-0.37386516	-1.1892618	0.2173913	0.42341572	1	4407	tags=39%, list=39%, signal=64%
WAKASUGI_HAVE_ZNF143_BINDING_SITES	WAKASUGI_HAVE_ZNF143_BINDING_SITES		43	-0.37986356	-1.1873254	0.3265306	0.42674202	1	4617	tags=49%, list=41%, signal=83%
REACTOME_SIGNALLING_TO_ERKS	REACTOME_SIGNALLING_TO_ERKS		21	-0.3845835	-1.1872643	0.28070176	0.42647582	1	5083	tags=62%, list=45%, signal=113%
WILLIAMS_ESR2_TARGETS_UP	WILLIAMS_ESR2_TARGETS_UP		15	-0.42806628	-1.1870425	0.1923077	0.42649424	1	3637	tags=47%, list=32%, signal=69%
REACTOME_COMPLEMENT_CASCADE	REACTOME_COMPLEMENT_CASCADE		15	-0.59162056	-1.1869931	0.34146342	0.42615908	1	1245	tags=40%, list=11%, signal=45%
WU_SILENCED_BY_METHYLATION_IN_BLADDER_CANCER	WU_SILENCED_BY_METHYLATION_IN_BLADDER_CANCER		28	-0.4680621	-1.1869794	0.19565217	0.42573673	1	2545	tags=43%, list=23%, signal=55%
BOYLAN_MULTIPLE_MYELOMA_PCA3_UP	BOYLAN_MULTIPLE_MYELOMA_PCA3_UP		32	-0.40986076	-1.1869317	0.2173913	0.4253974	1	3362	tags=47%, list=30%, signal=67%
KEGG_GAP_JUNCTION	KEGG_GAP_JUNCTION		51	-0.37467918	-1.186925	0.24	0.42500165	1	4183	tags=47%, list=37%, signal=75%
XU_AKT1_TARGETS_6HR	XU_AKT1_TARGETS_6HR		17	-0.49852347	-1.1869159	0.26785713	0.42460644	1	4729	tags=71%, list=42%, signal=122%
CROMER_METASTASIS_UP	CROMER_METASTASIS_UP		36	-0.372229	-1.1867843	0.30232558	0.42446452	1	1761	tags=22%, list=16%, signal=26%
TSAI_RESPONSE_TO_RADIATION_THERAPY	TSAI_RESPONSE_TO_RADIATION_THERAPY		22	-0.49798054	-1.1853119	0.24528302	0.4269908	1	2153	tags=32%, list=19%, signal=39%
AIYAR_COBRA1_TARGETS_UP	AIYAR_COBRA1_TARGETS_UP		26	-0.42239305	-1.184776	0.22	0.42732042	1	3455	tags=46%, list=31%, signal=67%
VANTVEER_BREAST_CANCER_METASTASIS_DN	VANTVEER_BREAST_CANCER_METASTASIS_DN		60	-0.3612009	-1.184707	0.28301886	0.42698497	1	4061	tags=50%, list=36%, signal=78%
SENGUPTA_NASOPHARYNGEAL_CARCINOMA_WITH_LMP1_UP	SENGUPTA_NASOPHARYNGEAL_CARCINOMA_WITH_LMP1_UP		186	-0.35421437	-1.1845503	0.12	0.42680368	1	3048	tags=34%, list=27%, signal=46%
KEGG_SPHINGOLIPID_METABOLISM	KEGG_SPHINGOLIPID_METABOLISM		22	-0.45561844	-1.1841633	0.25	0.42692226	1	2403	tags=36%, list=21%, signal=46%
RICKMAN_HEAD_AND_NECK_CANCER_C	RICKMAN_HEAD_AND_NECK_CANCER_C		47	-0.4388113	-1.1832411	0.2264151	0.42770013	1	2960	tags=51%, list=26%, signal=69%
ST_FAS_SIGNALING_PATHWAY	ST_FAS_SIGNALING_PATHWAY		39	-0.33384502	-1.1828579	0.26	0.42800128	1	4280	tags=44%, list=38%, signal=70%
KEGG_FOCAL_ADHESION	KEGG_FOCAL_ADHESION		123	-0.36450613	-1.182502	0.24444444	0.4281473	1	2728	tags=34%, list=24%, signal=45%
CHANG_CYCLING_GENES	CHANG_CYCLING_GENES		29	-0.50636214	-1.1816964	0.29166666	0.42915648	1	4729	tags=72%, list=42%, signal=125%
SASAKI_ADULT_T_CELL_LEUKEMIA	SASAKI_ADULT_T_CELL_LEUKEMIA		86	-0.33162358	-1.1816732	0.23809524	0.42874756	1	2605	tags=29%, list=23%, signal=38%
BARRIER_CANCER_RELAPSE_NORMAL_SAMPLE_UP	BARRIER_CANCER_RELAPSE_NORMAL_SAMPLE_UP		21	-0.40752506	-1.1813235	0.17021276	0.4290638	1	3611	tags=43%, list=32%, signal=63%
REACTOME_ADHERENS_JUNCTIONS_INTERACTIONS	REACTOME_ADHERENS_JUNCTIONS_INTERACTIONS		18	-0.4836993	-1.1810852	0.25531915	0.42896998	1	3167	tags=44%, list=28%, signal=62%
ZHONG_RESPONSE_TO_AZACITIDINE_AND_TSA_UP	ZHONG_RESPONSE_TO_AZACITIDINE_AND_TSA_UP		100	-0.34647816	-1.1810725	0.16666667	0.42855188	1	2596	tags=29%, list=23%, signal=37%
PAL_PRMT5_TARGETS_UP	PAL_PRMT5_TARGETS_UP		157	-0.33002195	-1.1808846	0.26666668	0.42842758	1	3724	tags=38%, list=33%, signal=56%
JIANG_TIP30_TARGETS_UP	JIANG_TIP30_TARGETS_UP		34	-0.41026637	-1.1800805	0.2962963	0.42937276	1	1595	tags=26%, list=14%, signal=31%
JISON_SICKLE_CELL_DISEASE_DN	JISON_SICKLE_CELL_DISEASE_DN		103	-0.27179524	-1.1784823	0.18	0.43203568	1	4112	tags=38%, list=37%, signal=59%
ROSS_AML_WITH_PML_RARA_FUSION	ROSS_AML_WITH_PML_RARA_FUSION		43	-0.39299718	-1.1774963	0.25581396	0.43303892	1	2783	tags=33%, list=25%, signal=43%
REACTOME_METAL_ION_SLC_TRANSPORTERS	REACTOME_METAL_ION_SLC_TRANSPORTERS		16	-0.43222952	-1.1770412	0.23076923	0.43353382	1	3869	tags=50%, list=35%, signal=76%
NAGASHIMA_NRG1_SIGNALING_DN	NAGASHIMA_NRG1_SIGNALING_DN		23	-0.41033417	-1.176797	0.25925925	0.43369383	1	2479	tags=26%, list=22%, signal=33%
DAIRKEE_CANCER_PRONE_RESPONSE_BPA_E2	DAIRKEE_CANCER_PRONE_RESPONSE_BPA_E2		82	-0.3154696	-1.1758227	0.23913044	0.43486804	1	1223	tags=16%, list=11%, signal=18%
KEGG_CARDIAC_MUSCLE_CONTRACTION	KEGG_CARDIAC_MUSCLE_CONTRACTION		58	-0.40038544	-1.1758183	0.24489796	0.43444747	1	1532	tags=21%, list=14%, signal=24%
TAKEDA_TARGETS_OF_NUP98_HOXA9_FUSION_6HR_DN	TAKEDA_TARGETS_OF_NUP98_HOXA9_FUSION_6HR_DN		23	-0.41931406	-1.175811	0.23529412	0.43402773	1	5175	tags=74%, list=46%, signal=137%
KEGG_ECM_RECEPTOR_INTERACTION	KEGG_ECM_RECEPTOR_INTERACTION		53	-0.4496638	-1.1755948	0.21276596	0.43405902	1	2429	tags=43%, list=22%, signal=55%
MILI_PSEUDOPODIA_CHEMOTAXIS_DN	MILI_PSEUDOPODIA_CHEMOTAXIS_DN		312	-0.29848918	-1.1749569	0.22	0.43468398	1	4148	tags=42%, list=37%, signal=65%
MOREAUX_MULTIPLE_MYELOMA_BY_TACI_UP	MOREAUX_MULTIPLE_MYELOMA_BY_TACI_UP		213	-0.33926076	-1.1746004	0.24	0.4348864	1	3135	tags=35%, list=28%, signal=47%
MOREAUX_B_LYMPHOCYTE_MATURATION_BY_TACI_DN	MOREAUX_B_LYMPHOCYTE_MATURATION_BY_TACI_DN		25	-0.39111495	-1.1744457	0.3529412	0.4347161	1	1779	tags=20%, list=16%, signal=24%
LEE_METASTASIS_AND_ALTERNATIVE_SPLICING_DN	LEE_METASTASIS_AND_ALTERNATIVE_SPLICING_DN		29	-0.38445273	-1.1739563	0.3018868	0.43524218	1	1039	tags=17%, list=9%, signal=19%
PUJANA_XPRSS_INT_NETWORK	PUJANA_XPRSS_INT_NETWORK		107	-0.3873276	-1.1739407	0.3469388	0.43487123	1	3550	tags=46%, list=32%, signal=66%
KEGG_BASAL_CELL_CARCINOMA	KEGG_BASAL_CELL_CARCINOMA		39	-0.44865447	-1.1737456	0.2173913	0.43493468	1	929	tags=18%, list=8%, signal=20%
CASTELLANO_NRAS_TARGETS_UP	CASTELLANO_NRAS_TARGETS_UP		54	-0.41128013	-1.1736333	0.29166666	0.43469048	1	3565	tags=52%, list=32%, signal=76%
ZHOU_INFLAMMATORY_RESPONSE_LIVE_UP	ZHOU_INFLAMMATORY_RESPONSE_LIVE_UP		219	-0.32037956	-1.173621	0.24	0.4342899	1	2908	tags=33%, list=26%, signal=44%
REACTOME_TRANSPORT_OF_MATURE_MRNA_DERIVED_FROM_AN_INTRON_CONTAINING_TRANSCRIPT	REACTOME_TRANSPORT_OF_MATURE_MRNA_DERIVED_FROM_AN_INTRON_CONTAINING_TRANSCRIPT		33	-0.36734053	-1.1729738	0.38	0.43477824	1	3873	tags=33%, list=35%, signal=51%
SABATES_COLORECTAL_ADENOMA_UP	SABATES_COLORECTAL_ADENOMA_UP		70	-0.4255065	-1.1727873	0.18181819	0.43469158	1	2791	tags=46%, list=25%, signal=61%
REACTOME_LIPOPROTEIN_METABOLISM	REACTOME_LIPOPROTEIN_METABOLISM		18	-0.47533506	-1.1719669	0.33333334	0.43560866	1	2845	tags=39%, list=25%, signal=52%
RODRIGUES_THYROID_CARCINOMA_ANAPLASTIC_UP	RODRIGUES_THYROID_CARCINOMA_ANAPLASTIC_UP		363	-0.3118109	-1.1715561	0.2244898	0.43568954	1	3792	tags=37%, list=34%, signal=55%
BIOCARTA_SPPA_PATHWAY	BIOCARTA_SPPA_PATHWAY		17	-0.44134724	-1.1710232	0.19148937	0.43599543	1	3431	tags=53%, list=31%, signal=76%
REACTOME_THROMBIN_SIGNALLING_THROUGH_PROTEINASE_ACTIVATED_RECEPTORS	REACTOME_THROMBIN_SIGNALLING_THROUGH_PROTEINASE_ACTIVATED_RECEPTORS		20	-0.42286104	-1.1702833	0.25	0.43669817	1	1694	tags=30%, list=15%, signal=35%
KEGG_CHEMOKINE_SIGNALING_PATHWAY	KEGG_CHEMOKINE_SIGNALING_PATHWAY		129	-0.36301577	-1.1701573	0.24444444	0.43644536	1	1883	tags=26%, list=17%, signal=31%
CREIGHTON_ENDOCRINE_THERAPY_RESISTANCE_2	CREIGHTON_ENDOCRINE_THERAPY_RESISTANCE_2		146	-0.31156504	-1.1684952	0.1764706	0.43902487	1	5009	tags=49%, list=45%, signal=87%
EBAUER_TARGETS_OF_PAX3_FOXO1_FUSION_UP	EBAUER_TARGETS_OF_PAX3_FOXO1_FUSION_UP		124	-0.4205866	-1.1683865	0.2888889	0.4387192	1	2745	tags=36%, list=25%, signal=48%
BROWNE_HCMV_INFECTION_14HR_DN	BROWNE_HCMV_INFECTION_14HR_DN		164	-0.30489567	-1.1681582	0.16666667	0.43870288	1	4305	tags=43%, list=38%, signal=69%
BHATI_G2M_ARREST_BY_2METHOXYESTRADIOL_UP	BHATI_G2M_ARREST_BY_2METHOXYESTRADIOL_UP		68	-0.3365182	-1.1677272	0.22222222	0.438962	1	5564	tags=62%, list=50%, signal=122%
KEGG_AMYOTROPHIC_LATERAL_SCLEROSIS_ALS	KEGG_AMYOTROPHIC_LATERAL_SCLEROSIS_ALS		29	-0.3850139	-1.1674422	0.21276596	0.43895152	1	2145	tags=28%, list=19%, signal=34%
DACOSTA_UV_RESPONSE_VIA_ERCC3_TTD_UP	DACOSTA_UV_RESPONSE_VIA_ERCC3_TTD_UP		33	-0.33443755	-1.1663208	0.31914893	0.44038332	1	4875	tags=61%, list=44%, signal=107%
IWANAGA_CARCINOGENESIS_BY_KRAS_DN	IWANAGA_CARCINOGENESIS_BY_KRAS_DN		71	-0.34956375	-1.1662958	0.26530612	0.43997818	1	3704	tags=48%, list=33%, signal=71%
ROYLANCE_BREAST_CANCER_16Q_COPY_NUMBER_UP	ROYLANCE_BREAST_CANCER_16Q_COPY_NUMBER_UP		25	-0.3571038	-1.1662928	0.2037037	0.4395627	1	5155	tags=56%, list=46%, signal=104%
RODWELL_AGING_KIDNEY_NO_BLOOD_DN	RODWELL_AGING_KIDNEY_NO_BLOOD_DN		72	-0.34670717	-1.166224	0.26	0.4392388	1	3138	tags=32%, list=28%, signal=44%
SMIRNOV_CIRCULATING_ENDOTHELIOCYTES_IN_CANCER_UP	SMIRNOV_CIRCULATING_ENDOTHELIOCYTES_IN_CANCER_UP		107	-0.37823528	-1.1658528	0.22916667	0.43936542	1	3402	tags=44%, list=30%, signal=62%
KEGG_REGULATION_OF_ACTIN_CYTOSKELETON	KEGG_REGULATION_OF_ACTIN_CYTOSKELETON		137	-0.318743	-1.1656749	0.2682927	0.43920237	1	4014	tags=42%, list=36%, signal=64%
NUTT_GBM_VS_AO_GLIOMA_UP	NUTT_GBM_VS_AO_GLIOMA_UP		30	-0.37911668	-1.1654524	0.26923078	0.4390598	1	4076	tags=47%, list=36%, signal=73%
NAKAMURA_METASTASIS_MODEL_DN	NAKAMURA_METASTASIS_MODEL_DN		23	-0.40817028	-1.1651579	0.21276596	0.43923384	1	3092	tags=43%, list=28%, signal=60%
REACTOME_THROMBOXANE_SIGNALLING_THROUGH_TP_RECEPTOR	REACTOME_THROMBOXANE_SIGNALLING_THROUGH_TP_RECEPTOR		17	-0.42936563	-1.1648229	0.25	0.43934125	1	1346	tags=24%, list=12%, signal=27%
CHANG_CORE_SERUM_RESPONSE_DN	CHANG_CORE_SERUM_RESPONSE_DN		19	-0.4097386	-1.1647688	0.28	0.43902078	1	3553	tags=42%, list=32%, signal=62%
SILIGAN_BOUND_BY_EWS_FLT1_FUSION	SILIGAN_BOUND_BY_EWS_FLT1_FUSION		28	-0.43421295	-1.1647081	0.3018868	0.43882388	1	3735	tags=50%, list=33%, signal=75%
ST_JNK_MAPK_PATHWAY	ST_JNK_MAPK_PATHWAY		24	-0.39171743	-1.1642058	0.2826087	0.43920502	1	2970	tags=38%, list=27%, signal=51%
MARKEY_RB1_CHRONIC_LOF_UP	MARKEY_RB1_CHRONIC_LOF_UP		95	-0.34878457	-1.1639663	0.26	0.43930596	1	2482	tags=35%, list=22%, signal=44%
KEGG_EPITHELIAL_CELL_SIGNALING_IN_HELICOBACTER_PYLORI_INFECTION	KEGG_EPITHELIAL_CELL_SIGNALING_IN_HELICOBACTER_PYLORI_INFECTION		42	-0.3555184	-1.1633694	0.22222222	0.44004732	1	3274	tags=40%, list=29%, signal=57%
MISHRA_CARCINOMA_ASSOCIATED_FIBROBLAST_DN	MISHRA_CARCINOMA_ASSOCIATED_FIBROBLAST_DN		17	-0.5224683	-1.163264	0.30952382	0.43987918	1	3008	tags=59%, list=27%, signal=80%
KEGG_NON_SMALL_CELL_LUNG_CANCER	KEGG_NON_SMALL_CELL_LUNG_CANCER		29	-0.35155216	-1.1626903	0.23214285	0.44034475	1	4477	tags=45%, list=40%, signal=74%
HADDAD_T_LYMPHOCYTE_AND_NK_PROGENITOR_DN	HADDAD_T_LYMPHOCYTE_AND_NK_PROGENITOR_DN		47	-0.42613733	-1.1626116	0.23255815	0.44000307	1	3213	tags=49%, list=29%, signal=68%
VERRECCHIA_DELAYED_RESPONSE_TO_TGFB1	VERRECCHIA_DELAYED_RESPONSE_TO_TGFB1		26	-0.42390347	-1.162095	0.2888889	0.44065073	1	2692	tags=38%, list=24%, signal=51%
GRUETZMANN_PANCREATIC_CANCER_UP	GRUETZMANN_PANCREATIC_CANCER_UP		252	-0.31318954	-1.1620505	0.26530612	0.44031528	1	3360	tags=35%, list=30%, signal=48%
MISSIAGLIA_REGULATED_BY_METHYLATION_DN	MISSIAGLIA_REGULATED_BY_METHYLATION_DN		66	-0.39074433	-1.1615617	0.33333334	0.44078472	1	2454	tags=33%, list=22%, signal=42%
BRUECKNER_TARGETS_OF_MIRLET7A3_DN	BRUECKNER_TARGETS_OF_MIRLET7A3_DN		46	-0.38664767	-1.1613061	0.3392857	0.4408392	1	1008	tags=22%, list=9%, signal=24%
FIRESTEIN_CTNNB1_PATHWAY	FIRESTEIN_CTNNB1_PATHWAY		15	-0.44011885	-1.1607324	0.26415095	0.44132707	1	2484	tags=40%, list=22%, signal=51%
BROWNE_HCMV_INFECTION_8HR_UP	BROWNE_HCMV_INFECTION_8HR_UP		63	-0.34710056	-1.160306	0.2826087	0.4418131	1	2567	tags=30%, list=23%, signal=39%
RODWELL_AGING_KIDNEY_DN	RODWELL_AGING_KIDNEY_DN		63	-0.36546466	-1.1602696	0.21568628	0.44145495	1	1889	tags=24%, list=17%, signal=28%
KEGG_INOSITOL_PHOSPHATE_METABOLISM	KEGG_INOSITOL_PHOSPHATE_METABOLISM		28	-0.32491866	-1.160183	0.31666666	0.44115147	1	4544	tags=50%, list=41%, signal=84%
GALE_APL_WITH_FLT3_MUTATED_UP	GALE_APL_WITH_FLT3_MUTATED_UP		23	-0.39668655	-1.1598891	0.27272728	0.44122007	1	3904	tags=48%, list=35%, signal=73%
MAYBURD_RESPONSE_TO_L663536_UP	MAYBURD_RESPONSE_TO_L663536_UP		15	-0.4181616	-1.1595308	0.33333334	0.4415177	1	2594	tags=40%, list=23%, signal=52%
YAGI_AML_WITH_T_9_11_TRANSLOCATION	YAGI_AML_WITH_T_9_11_TRANSLOCATION		91	-0.2898398	-1.1594883	0.21568628	0.44116306	1	4613	tags=47%, list=41%, signal=80%
VALK_AML_WITH_FLT3_ITD	VALK_AML_WITH_FLT3_ITD		26	-0.43550122	-1.1594203	0.26	0.440827	1	2960	tags=42%, list=26%, signal=57%
BROWNE_HCMV_INFECTION_18HR_UP	BROWNE_HCMV_INFECTION_18HR_UP		108	-0.29860875	-1.1589215	0.23636363	0.44118276	1	4334	tags=44%, list=39%, signal=72%
GARGALOVIC_RESPONSE_TO_OXIDIZED_PHOSPHOLIPIDS_TURQUOISE_DN	GARGALOVIC_RESPONSE_TO_OXIDIZED_PHOSPHOLIPIDS_TURQUOISE_DN		23	-0.4051731	-1.1577355	0.3148148	0.4425026	1	4347	tags=61%, list=39%, signal=99%
BIOCARTA_PYK2_PATHWAY	BIOCARTA_PYK2_PATHWAY		17	-0.38515463	-1.1570095	0.23214285	0.44336528	1	4191	tags=53%, list=37%, signal=84%
PENG_GLUTAMINE_DEPRIVATION_DN	PENG_GLUTAMINE_DEPRIVATION_DN		53	-0.27287287	-1.1569066	0.28070176	0.44311398	1	2728	tags=21%, list=24%, signal=27%
KEGG_SNARE_INTERACTIONS_IN_VESICULAR_TRANSPORT	KEGG_SNARE_INTERACTIONS_IN_VESICULAR_TRANSPORT		29	-0.35403132	-1.1561812	0.30769232	0.44363874	1	4138	tags=45%, list=37%, signal=71%
YAO_TEMPORAL_RESPONSE_TO_PROGESTERONE_CLUSTER_7	YAO_TEMPORAL_RESPONSE_TO_PROGESTERONE_CLUSTER_7		56	-0.3097437	-1.1555747	0.34042552	0.44441387	1	1801	tags=18%, list=16%, signal=21%
HWANG_PROSTATE_CANCER_MARKERS	HWANG_PROSTATE_CANCER_MARKERS		22	-0.4377936	-1.15542	0.23404256	0.44429386	1	2724	tags=32%, list=24%, signal=42%
YAGI_AML_FAB_MARKERS	YAGI_AML_FAB_MARKERS		126	-0.30853713	-1.1553273	0.26666668	0.44411623	1	2295	tags=25%, list=20%, signal=31%
VALK_AML_CLUSTER_11	VALK_AML_CLUSTER_11		24	-0.42386824	-1.1547682	0.3207547	0.44461742	1	3015	tags=38%, list=27%, signal=51%
SANA_TNF_SIGNALING_DN	SANA_TNF_SIGNALING_DN		58	-0.40147123	-1.1542268	0.2857143	0.44517395	1	2802	tags=40%, list=25%, signal=53%
VANHARANTA_UTERINE_FIBROID_UP	VANHARANTA_UTERINE_FIBROID_UP		26	-0.4786135	-1.1541381	0.27272728	0.44481787	1	2170	tags=35%, list=19%, signal=43%
CHAUHAN_RESPONSE_TO_METHOXYESTRADIOL_DN	CHAUHAN_RESPONSE_TO_METHOXYESTRADIOL_DN		78	-0.28741968	-1.1540717	0.25	0.44454455	1	5138	tags=49%, list=46%, signal=89%
DOANE_BREAST_CANCER_CLASSES_UP	DOANE_BREAST_CANCER_CLASSES_UP		41	-0.4365281	-1.1539315	0.32	0.44436023	1	1494	tags=27%, list=13%, signal=31%
SCHUETZ_BREAST_CANCER_DUCTAL_INVASIVE_UP	SCHUETZ_BREAST_CANCER_DUCTAL_INVASIVE_UP		223	-0.4337352	-1.1536872	0.29787233	0.44429922	1	2557	tags=41%, list=23%, signal=52%
BIOCARTA_KERATINOCYTE_PATHWAY	BIOCARTA_KERATINOCYTE_PATHWAY		25	-0.36378333	-1.153426	0.29787233	0.44433874	1	1992	tags=28%, list=18%, signal=34%
AMIT_EGF_RESPONSE_480_HELA	AMIT_EGF_RESPONSE_480_HELA		99	-0.3101267	-1.1530803	0.31578946	0.44444838	1	3676	tags=38%, list=33%, signal=57%
KYNG_DNA_DAMAGE_UP	KYNG_DNA_DAMAGE_UP		66	-0.33819246	-1.1529835	0.24489796	0.4441242	1	3947	tags=47%, list=35%, signal=72%
CHNG_MULTIPLE_MYELOMA_HYPERPLOID_UP	CHNG_MULTIPLE_MYELOMA_HYPERPLOID_UP		34	-0.3517134	-1.1526736	0.3137255	0.44412953	1	2823	tags=35%, list=25%, signal=47%
GRADE_COLON_VS_RECTAL_CANCER_DN	GRADE_COLON_VS_RECTAL_CANCER_DN		27	-0.36649877	-1.1526133	0.2826087	0.44392258	1	3050	tags=41%, list=27%, signal=56%
SHIPP_DLBCL_VS_FOLLICULAR_LYMPHOMA_DN	SHIPP_DLBCL_VS_FOLLICULAR_LYMPHOMA_DN		29	-0.44100532	-1.1524923	0.30232558	0.44369557	1	3282	tags=34%, list=29%, signal=49%
POMEROY_MEDULLOBLASTOMA_PROGNOSIS_UP	POMEROY_MEDULLOBLASTOMA_PROGNOSIS_UP		26	-0.36290398	-1.1522294	0.2826087	0.44395515	1	2467	tags=31%, list=22%, signal=39%
LEE_NEURAL_CREST_STEM_CELL_UP	LEE_NEURAL_CREST_STEM_CELL_UP		88	-0.40031648	-1.1521367	0.21276596	0.44375247	1	1554	tags=26%, list=14%, signal=30%
GAL_LEUKEMIC_STEM_CELL_UP	GAL_LEUKEMIC_STEM_CELL_UP		58	-0.37930277	-1.1519306	0.33333334	0.44371906	1	4700	tags=53%, list=42%, signal=92%
REACTOME_HEMOSTASIS	REACTOME_HEMOSTASIS		194	-0.348561	-1.1516904	0.30232558	0.4436757	1	2544	tags=31%, list=23%, signal=39%
CAIRO_HEPATOBLASTOMA_UP	CAIRO_HEPATOBLASTOMA_UP		121	-0.32417387	-1.1511363	0.23913044	0.44418666	1	5023	tags=52%, list=45%, signal=93%
MORI_PRE_BI_LYMPHOCYTE_DN	MORI_PRE_BI_LYMPHOCYTE_DN		49	-0.37727445	-1.1504269	0.28846154	0.44484743	1	1792	tags=22%, list=16%, signal=27%
VART_KSHV_INFECTION_ANGIOGENIC_MARKERS_DN	VART_KSHV_INFECTION_ANGIOGENIC_MARKERS_DN		92	-0.3832071	-1.1504031	0.21153846	0.44448087	1	2794	tags=35%, list=25%, signal=46%
WEIGEL_OXIDATIVE_STRESS_BY_HNE_AND_TBH	WEIGEL_OXIDATIVE_STRESS_BY_HNE_AND_TBH		38	-0.3296669	-1.1501839	0.23214285	0.44457045	1	3664	tags=34%, list=33%, signal=51%
AIYAR_COBRA1_TARGETS_DN	AIYAR_COBRA1_TARGETS_DN		16	-0.3711134	-1.1496181	0.26530612	0.44522345	1	3483	tags=44%, list=31%, signal=63%
KLEIN_PRIMARY_EFFUSION_LYMPHOMA_DN	KLEIN_PRIMARY_EFFUSION_LYMPHOMA_DN		37	-0.4223543	-1.1494951	0.36363637	0.44510695	1	2491	tags=43%, list=22%, signal=55%
HOOI_ST7_TARGETS_UP	HOOI_ST7_TARGETS_UP		39	-0.40065572	-1.149347	0.29166666	0.44491267	1	4356	tags=51%, list=39%, signal=84%
WANG_BARRETTS_ESOPHAGUS_DN	WANG_BARRETTS_ESOPHAGUS_DN		22	-0.44090527	-1.1492006	0.29166666	0.4447146	1	3008	tags=41%, list=27%, signal=56%
ZHAN_MULTIPLE_MYELOMA_SPIKED	ZHAN_MULTIPLE_MYELOMA_SPIKED		15	-0.49861604	-1.1490239	0.25	0.4445056	1	4104	tags=60%, list=37%, signal=95%
TONKS_TARGETS_OF_RUNX1_RUNX1T1_FUSION_ERYTHROCYTE_UP	TONKS_TARGETS_OF_RUNX1_RUNX1T1_FUSION_ERYTHROCYTE_UP		98	-0.37522337	-1.1489756	0.2857143	0.44417742	1	2998	tags=39%, list=27%, signal=52%
BOYAULT_LIVER_CANCER_SUBCLASS_G3_UP	BOYAULT_LIVER_CANCER_SUBCLASS_G3_UP		118	-0.3295036	-1.1487068	0.3469388	0.44421452	1	4716	tags=47%, list=42%, signal=81%
OKUMURA_INFLAMMATORY_RESPONSE_LPS	OKUMURA_INFLAMMATORY_RESPONSE_LPS		109	-0.31100142	-1.14858	0.18367347	0.44402322	1	2880	tags=31%, list=26%, signal=42%
TURASHVILI_BREAST_DUCTAL_CARCINOMA_VS_LOBULAR_NORMAL_DN	TURASHVILI_BREAST_DUCTAL_CARCINOMA_VS_LOBULAR_NORMAL_DN		32	-0.43072572	-1.1484425	0.20833333	0.4438776	1	752	tags=25%, list=7%, signal=27%
ROVERSI_GLIOMA_COPY_NUMBER_UP	ROVERSI_GLIOMA_COPY_NUMBER_UP		60	-0.35889298	-1.1480256	0.24489796	0.4442975	1	2744	tags=38%, list=25%, signal=51%
SIG_IL4RECEPTOR_IN_B_LYPHOCYTES	SIG_IL4RECEPTOR_IN_B_LYPHOCYTES		16	-0.39053196	-1.1477612	0.27586207	0.44438043	1	3271	tags=38%, list=29%, signal=53%
REACTOME_RHO_GTPASE_CYCLE	REACTOME_RHO_GTPASE_CYCLE		70	-0.32449034	-1.1476527	0.19148937	0.44412586	1	4076	tags=44%, list=36%, signal=69%
DAVIES_MULTIPLE_MYELOMA_VS_MGUS_DN	DAVIES_MULTIPLE_MYELOMA_VS_MGUS_DN		18	-0.4253939	-1.1472341	0.28301886	0.44439426	1	2717	tags=44%, list=24%, signal=59%
ACEVEDO_NORMAL_TISSUE_ADJACENT_TO_LIVER_TUMOR_DN	ACEVEDO_NORMAL_TISSUE_ADJACENT_TO_LIVER_TUMOR_DN		236	-0.25190938	-1.1470206	0.27083334	0.44436088	1	4144	tags=32%, list=37%, signal=50%
MARTINEZ_RB1_AND_TP53_TARGETS_UP	MARTINEZ_RB1_AND_TP53_TARGETS_UP		471	-0.31243643	-1.1468846	0.22916667	0.44416088	1	3104	tags=32%, list=28%, signal=43%
ZHOU_INFLAMMATORY_RESPONSE_LPS_UP	ZHOU_INFLAMMATORY_RESPONSE_LPS_UP		197	-0.3469901	-1.1463072	0.22	0.44485673	1	2644	tags=34%, list=24%, signal=43%
ZHAN_MULTIPLE_MYELOMA_PR_UP	ZHAN_MULTIPLE_MYELOMA_PR_UP		22	-0.5589339	-1.146173	0.35555556	0.44475946	1	2454	tags=68%, list=22%, signal=87%
LINDSTEDT_DENDRITIC_CELL_MATURATION_C	LINDSTEDT_DENDRITIC_CELL_MATURATION_C		39	-0.36416733	-1.1460583	0.26923078	0.44458047	1	2605	tags=46%, list=23%, signal=60%
HANN_RESISTANCE_TO_BCL2_INHIBITOR_UP	HANN_RESISTANCE_TO_BCL2_INHIBITOR_UP		21	-0.4174329	-1.145807	0.26	0.44460443	1	2974	tags=33%, list=27%, signal=45%
HESS_TARGETS_OF_HOXA9_AND_MEIS1_DN	HESS_TARGETS_OF_HOXA9_AND_MEIS1_DN		62	-0.455903	-1.1456147	0.37209302	0.44451386	1	3177	tags=50%, list=28%, signal=69%
LEE_LIVER_CANCER_SURVIVAL_DN	LEE_LIVER_CANCER_SURVIVAL_DN		83	-0.30424052	-1.1454059	0.27272728	0.44448867	1	3756	tags=37%, list=34%, signal=56%
RODWELL_AGING_KIDNEY_NO_BLOOD_UP	RODWELL_AGING_KIDNEY_NO_BLOOD_UP		104	-0.38949996	-1.145163	0.2857143	0.44447154	1	3921	tags=49%, list=35%, signal=75%
BIOCARTA_IL12_PATHWAY	BIOCARTA_IL12_PATHWAY		15	-0.52481127	-1.1448969	0.3137255	0.4444299	1	1252	tags=27%, list=11%, signal=30%
FOSTER_INFLAMMATORY_RESPONSE_LPS_UP	FOSTER_INFLAMMATORY_RESPONSE_LPS_UP		119	-0.4003865	-1.1446229	0.31111112	0.44453466	1	2840	tags=39%, list=25%, signal=52%
KEGG_ALZHEIMERS_DISEASE	KEGG_ALZHEIMERS_DISEASE		109	-0.25502053	-1.1439062	0.3469388	0.4451819	1	2603	tags=18%, list=23%, signal=24%
KEGG_BETA_ALANINE_METABOLISM	KEGG_BETA_ALANINE_METABOLISM		19	-0.42888495	-1.1429493	0.24489796	0.44669765	1	1305	tags=21%, list=12%, signal=24%
ACEVEDO_LIVER_CANCER_WITH_H3K27ME3_UP	ACEVEDO_LIVER_CANCER_WITH_H3K27ME3_UP		121	-0.36509746	-1.1427284	0.29166666	0.446625	1	3625	tags=42%, list=32%, signal=62%
BIOCARTA_MPR_PATHWAY	BIOCARTA_MPR_PATHWAY		22	-0.38338417	-1.1425211	0.31707317	0.44649315	1	5061	tags=55%, list=45%, signal=99%
KEGG_CYTOKINE_CYTOKINE_RECEPTOR_INTERACTION	KEGG_CYTOKINE_CYTOKINE_RECEPTOR_INTERACTION		155	-0.37923747	-1.1425114	0.30612245	0.44611633	1	2913	tags=37%, list=26%, signal=49%
CAVARD_LIVER_CANCER_MALIGNANT_VS_BENIGN	CAVARD_LIVER_CANCER_MALIGNANT_VS_BENIGN		20	-0.40304282	-1.1424631	0.25	0.44577524	1	2223	tags=40%, list=20%, signal=50%
PICCALUGA_ANGIOIMMUNOBLASTIC_LYMPHOMA_UP	PICCALUGA_ANGIOIMMUNOBLASTIC_LYMPHOMA_UP		119	-0.43142095	-1.1420251	0.3409091	0.44606233	1	2990	tags=41%, list=27%, signal=56%
CHIANG_LIVER_CANCER_SUBCLASS_CTNNB1_DN	CHIANG_LIVER_CANCER_SUBCLASS_CTNNB1_DN		96	-0.40479362	-1.1412417	0.31111112	0.44684336	1	2575	tags=35%, list=23%, signal=46%
FERNANDEZ_BOUND_BY_MYC	FERNANDEZ_BOUND_BY_MYC		125	-0.2537333	-1.1406441	0.17021276	0.44752038	1	4476	tags=36%, list=40%, signal=59%
JIANG_HYPOXIA_NORMAL	JIANG_HYPOXIA_NORMAL		154	-0.26373857	-1.1405644	0.24074075	0.4472342	1	3905	tags=37%, list=35%, signal=56%
SHEN_SMARCA2_TARGETS_UP	SHEN_SMARCA2_TARGETS_UP		226	-0.30605853	-1.1405585	0.32	0.4468587	1	4831	tags=43%, list=43%, signal=75%
REACTOME_PI3K_CASCADE	REACTOME_PI3K_CASCADE		26	-0.38333657	-1.1400615	0.33333334	0.44734153	1	3775	tags=46%, list=34%, signal=69%
GAUSSMANN_MLL_AF4_FUSION_TARGETS_E_UP	GAUSSMANN_MLL_AF4_FUSION_TARGETS_E_UP		56	-0.43185842	-1.1398233	0.39130434	0.44734967	1	2463	tags=41%, list=22%, signal=52%
REACTOME_DOWNSTREAM_EVENTS_IN_GPCR_SIGNALING	REACTOME_DOWNSTREAM_EVENTS_IN_GPCR_SIGNALING		289	-0.34734952	-1.1398035	0.32	0.44703287	1	3891	tags=41%, list=35%, signal=61%
GINESTIER_BREAST_CANCER_20Q13_AMPLIFICATION_UP	GINESTIER_BREAST_CANCER_20Q13_AMPLIFICATION_UP		49	-0.31912082	-1.1397693	0.30612245	0.44666058	1	5104	tags=53%, list=46%, signal=97%
KEGG_BASAL_TRANSCRIPTION_FACTORS	KEGG_BASAL_TRANSCRIPTION_FACTORS		22	-0.3487843	-1.1395351	0.375	0.44657508	1	2093	tags=18%, list=19%, signal=22%
MORI_SMALL_PRE_BII_LYMPHOCYTE_DN	MORI_SMALL_PRE_BII_LYMPHOCYTE_DN		46	-0.32050943	-1.1394681	0.2195122	0.44630688	1	3280	tags=30%, list=29%, signal=43%
VANTVEER_BREAST_CANCER_ESR1_UP	VANTVEER_BREAST_CANCER_ESR1_UP		73	-0.341429	-1.1393789	0.3018868	0.4460881	1	2105	tags=22%, list=19%, signal=27%
ONDER_CDH1_SIGNALING_VIA_CTNNB1	ONDER_CDH1_SIGNALING_VIA_CTNNB1		52	-0.41239956	-1.1393605	0.3043478	0.44578993	1	2840	tags=46%, list=25%, signal=62%
REACTOME_REGULATION_OF_GLUCOKINASE_BY_GLUCOKINASE_REGULATORY_PROTEIN	REACTOME_REGULATION_OF_GLUCOKINASE_BY_GLUCOKINASE_REGULATORY_PROTEIN		18	-0.3998631	-1.1390791	0.27659574	0.44585273	1	2252	tags=22%, list=20%, signal=28%
FLECHNER_PBL_KIDNEY_TRANSPLANT_REJECTED_VS_OK_DN	FLECHNER_PBL_KIDNEY_TRANSPLANT_REJECTED_VS_OK_DN		33	-0.31989717	-1.1382059	0.31914893	0.4467885	1	2453	tags=21%, list=22%, signal=27%
TIEN_INTESTINE_PROBIOTICS_6HR_DN	TIEN_INTESTINE_PROBIOTICS_6HR_DN		107	-0.2775435	-1.1377115	0.29090908	0.44727224	1	4245	tags=38%, list=38%, signal=61%
REACTOME_CELL_SURFACE_INTERACTIONS_AT_THE_VASCULAR_WALL	REACTOME_CELL_SURFACE_INTERACTIONS_AT_THE_VASCULAR_WALL		66	-0.4058105	-1.1375611	0.2820513	0.4471362	1	2757	tags=41%, list=25%, signal=54%
MOHANKUMAR_TLX1_TARGETS_UP	MOHANKUMAR_TLX1_TARGETS_UP		243	-0.2581827	-1.1375389	0.2173913	0.44677553	1	3834	tags=30%, list=34%, signal=45%
BENPORATH_OCT4_TARGETS	BENPORATH_OCT4_TARGETS		150	-0.2890658	-1.1374766	0.26415095	0.44654748	1	2210	tags=22%, list=20%, signal=27%
LUI_THYROID_CANCER_CLUSTER_2	LUI_THYROID_CANCER_CLUSTER_2		25	-0.38171828	-1.1371908	0.23404256	0.44665554	1	3921	tags=52%, list=35%, signal=80%
REACTOME_MRNA_SPLICING_MINOR_PATHWAY	REACTOME_MRNA_SPLICING_MINOR_PATHWAY		29	-0.3708009	-1.1370348	0.23404256	0.44643712	1	4695	tags=45%, list=42%, signal=77%
BOYLAN_MULTIPLE_MYELOMA_C_CLUSTER_DN	BOYLAN_MULTIPLE_MYELOMA_C_CLUSTER_DN		20	-0.4331285	-1.1365637	0.25925925	0.44671625	1	3478	tags=45%, list=31%, signal=65%
RUIZ_TNC_TARGETS_UP	RUIZ_TNC_TARGETS_UP		97	-0.3708831	-1.136511	0.29166666	0.4463995	1	3171	tags=42%, list=28%, signal=58%
ZHAN_MULTIPLE_MYELOMA_UP	ZHAN_MULTIPLE_MYELOMA_UP		31	-0.30772054	-1.1352334	0.28	0.44798282	1	3733	tags=35%, list=33%, signal=53%
LEE_EARLY_T_LYMPHOCYTE_DN	LEE_EARLY_T_LYMPHOCYTE_DN		17	-0.45755014	-1.134785	0.30952382	0.44833708	1	2776	tags=41%, list=25%, signal=55%
PENG_RAPAMYCIN_RESPONSE_UP	PENG_RAPAMYCIN_RESPONSE_UP		27	-0.3810327	-1.1346391	0.25	0.44823635	1	5101	tags=56%, list=46%, signal=102%
SHEDDEN_LUNG_CANCER_GOOD_SURVIVAL_A4	SHEDDEN_LUNG_CANCER_GOOD_SURVIVAL_A4		109	-0.3314366	-1.1336837	0.27083334	0.4493692	1	3610	tags=40%, list=32%, signal=59%
BIOCARTA_PGC1A_PATHWAY	BIOCARTA_PGC1A_PATHWAY		16	-0.42720613	-1.1336538	0.36	0.44901878	1	1818	tags=25%, list=16%, signal=30%
AMUNDSON_RESPONSE_TO_ARSENITE	AMUNDSON_RESPONSE_TO_ARSENITE		123	-0.2538399	-1.1336501	0.21818182	0.44863564	1	2682	tags=24%, list=24%, signal=32%
KEGG_NEUROACTIVE_LIGAND_RECEPTOR_INTERACTION	KEGG_NEUROACTIVE_LIGAND_RECEPTOR_INTERACTION		183	-0.39964545	-1.1330924	0.33333334	0.44918537	1	3383	tags=39%, list=30%, signal=55%
TARTE_PLASMA_CELL_VS_B_LYMPHOCYTE_UP	TARTE_PLASMA_CELL_VS_B_LYMPHOCYTE_UP		60	-0.3120207	-1.1327617	0.34042552	0.4492847	1	4013	tags=42%, list=36%, signal=65%
DELLA_RESPONSE_TO_TSA_AND_BUTYRATE	DELLA_RESPONSE_TO_TSA_AND_BUTYRATE		15	-0.403773	-1.1327394	0.23404256	0.4489431	1	2653	tags=33%, list=24%, signal=44%
FULCHER_INFLAMMATORY_RESPONSE_LECTIN_VS_LPS_DN	FULCHER_INFLAMMATORY_RESPONSE_LECTIN_VS_LPS_DN		235	-0.35474244	-1.1326534	0.25490198	0.4486699	1	3094	tags=36%, list=28%, signal=48%
REACTOME_SYNTHESIS_AND_INTERCONVERSION_OF_NUCLEOTIDE_DI_AND_TRIPHOSPHATES	REACTOME_SYNTHESIS_AND_INTERCONVERSION_OF_NUCLEOTIDE_DI_AND_TRIPHOSPHATES		15	-0.37821946	-1.132155	0.28301886	0.44900027	1	5026	tags=53%, list=45%, signal=97%
VALK_AML_CLUSTER_1	VALK_AML_CLUSTER_1		16	-0.47905236	-1.1319324	0.26530612	0.44918954	1	2491	tags=38%, list=22%, signal=48%
REACTOME_DUAL_INCISION_REACTION_IN_GG_NER	REACTOME_DUAL_INCISION_REACTION_IN_GG_NER		20	-0.3822	-1.1311358	0.36842105	0.45056793	1	3565	tags=35%, list=32%, signal=51%
COLIN_PILOCYTIC_ASTROCYTOMA_VS_GLIOBLASTOMA_DN	COLIN_PILOCYTIC_ASTROCYTOMA_VS_GLIOBLASTOMA_DN		16	-0.45289788	-1.1308324	0.3478261	0.45060244	1	4403	tags=44%, list=39%, signal=72%
CUI_TCF21_TARGETS_UP	CUI_TCF21_TARGETS_UP		22	-0.48438266	-1.1306823	0.37777779	0.45057037	1	1443	tags=32%, list=13%, signal=36%
NAKAJIMA_EOSINOPHIL	NAKAJIMA_EOSINOPHIL		15	-0.47011873	-1.1302782	0.3529412	0.45090124	1	5175	tags=73%, list=46%, signal=136%
CHIANG_LIVER_CANCER_SUBCLASS_UNANNOTATED_DN	CHIANG_LIVER_CANCER_SUBCLASS_UNANNOTATED_DN		117	-0.28181538	-1.1302762	0.35185185	0.4505201	1	4344	tags=38%, list=39%, signal=62%
MUNSHI_MULTIPLE_MYELOMA_UP	MUNSHI_MULTIPLE_MYELOMA_UP		44	-0.3112835	-1.1299566	0.31111112	0.45065892	1	4719	tags=48%, list=42%, signal=82%
REACTOME_POST_NMDA_RECEPTOR_ACTIVATION_EVENTS	REACTOME_POST_NMDA_RECEPTOR_ACTIVATION_EVENTS		22	-0.3846009	-1.1295211	0.3137255	0.45093238	1	3611	tags=41%, list=32%, signal=60%
BIOCARTA_PPARA_PATHWAY	BIOCARTA_PPARA_PATHWAY		35	-0.36554018	-1.1293745	0.3265306	0.45083445	1	3866	tags=46%, list=35%, signal=70%
PAPASPYRIDONOS_UNSTABLE_ATEROSCLEROTIC_PLAQUE_UP	PAPASPYRIDONOS_UNSTABLE_ATEROSCLEROTIC_PLAQUE_UP		31	-0.3783017	-1.129234	0.3	0.45076612	1	4524	tags=55%, list=40%, signal=92%
MORI_PLASMA_CELL_DN	MORI_PLASMA_CELL_DN		15	-0.5109775	-1.1281686	0.2826087	0.45218357	1	4633	tags=67%, list=41%, signal=114%
BEGUM_TARGETS_OF_PAX3_FOXO1_FUSION_UP	BEGUM_TARGETS_OF_PAX3_FOXO1_FUSION_UP		33	-0.44075176	-1.1267934	0.2857143	0.45398957	1	2537	tags=42%, list=23%, signal=55%
ASGHARZADEH_NEUROBLASTOMA_POOR_SURVIVAL_DN	ASGHARZADEH_NEUROBLASTOMA_POOR_SURVIVAL_DN		20	-0.42997813	-1.1263859	0.36363637	0.45429802	1	4361	tags=55%, list=39%, signal=90%
MARKEY_RB1_ACUTE_LOF_DN	MARKEY_RB1_ACUTE_LOF_DN		172	-0.34468898	-1.125616	0.31914893	0.4550473	1	2485	tags=32%, list=22%, signal=40%
LIN_MELANOMA_COPY_NUMBER_DN	LIN_MELANOMA_COPY_NUMBER_DN		26	-0.3462227	-1.1243297	0.33962265	0.45704383	1	5476	tags=54%, list=49%, signal=105%
VALK_AML_CLUSTER_8	VALK_AML_CLUSTER_8		15	-0.44435862	-1.1238812	0.32142857	0.45724437	1	3063	tags=40%, list=27%, signal=55%
BIOCARTA_GSK3_PATHWAY	BIOCARTA_GSK3_PATHWAY		16	-0.4421518	-1.1238732	0.42857143	0.4568614	1	5067	tags=50%, list=45%, signal=91%
DACOSTA_UV_RESPONSE_VIA_ERCC3_XPCS_DN	DACOSTA_UV_RESPONSE_VIA_ERCC3_XPCS_DN		31	-0.37816906	-1.1234583	0.28333333	0.45712346	1	3794	tags=35%, list=34%, signal=54%
ST_MYOCYTE_AD_PATHWAY	ST_MYOCYTE_AD_PATHWAY		15	-0.4675957	-1.1233541	0.2857143	0.45685482	1	2496	tags=40%, list=22%, signal=51%
HANN_RESISTANCE_TO_BCL2_INHIBITOR_DN	HANN_RESISTANCE_TO_BCL2_INHIBITOR_DN		30	-0.39084792	-1.1233348	0.3409091	0.456504	1	2710	tags=37%, list=24%, signal=48%
SMID_BREAST_CANCER_LUMINAL_B_DN	SMID_BREAST_CANCER_LUMINAL_B_DN		339	-0.36407563	-1.1227304	0.29545453	0.45712432	1	2436	tags=32%, list=22%, signal=40%
PUJANA_BREAST_CANCER_WITH_BRCA1_MUTATED_UP	PUJANA_BREAST_CANCER_WITH_BRCA1_MUTATED_UP		39	-0.42940968	-1.1222317	0.38297874	0.45743912	1	3302	tags=51%, list=29%, signal=72%
BIOCARTA_VEGF_PATHWAY	BIOCARTA_VEGF_PATHWAY		17	-0.39796305	-1.1215605	0.34615386	0.45824188	1	2728	tags=35%, list=24%, signal=47%
LOCKWOOD_AMPLIFIED_IN_LUNG_CANCER	LOCKWOOD_AMPLIFIED_IN_LUNG_CANCER		117	-0.25263187	-1.1206017	0.33333334	0.45916924	1	2972	tags=21%, list=27%, signal=29%
DITTMER_PTHLH_TARGETS_UP	DITTMER_PTHLH_TARGETS_UP		84	-0.2880393	-1.1203524	0.2777778	0.4593557	1	3911	tags=36%, list=35%, signal=54%
FLECHNER_BIOPSY_KIDNEY_TRANSPLANT_REJECTED_VS_OK_DN	FLECHNER_BIOPSY_KIDNEY_TRANSPLANT_REJECTED_VS_OK_DN		373	-0.29731852	-1.1202822	0.3043478	0.45914757	1	2108	tags=20%, list=19%, signal=23%
REACTOME_TRANSPORT_OF_RIBONUCLEOPROTEINS_INTO_THE_HOST_NUCLEUS	REACTOME_TRANSPORT_OF_RIBONUCLEOPROTEINS_INTO_THE_HOST_NUCLEUS		18	-0.39238593	-1.1198732	0.42857143	0.45950323	1	2252	tags=22%, list=20%, signal=28%
JAZAG_TGFB1_SIGNALING_VIA_SMAD4_DN	JAZAG_TGFB1_SIGNALING_VIA_SMAD4_DN		42	-0.31779474	-1.1191924	0.26086956	0.4604432	1	2249	tags=29%, list=20%, signal=36%
CHEBOTAEV_GR_TARGETS_DN	CHEBOTAEV_GR_TARGETS_DN		73	-0.40601078	-1.1188238	0.3	0.46062678	1	2212	tags=33%, list=20%, signal=41%
TONKS_TARGETS_OF_RUNX1_RUNX1T1_FUSION_GRANULOCYTE_UP	TONKS_TARGETS_OF_RUNX1_RUNX1T1_FUSION_GRANULOCYTE_UP		35	-0.42265666	-1.118797	0.20833333	0.4603529	1	3008	tags=40%, list=27%, signal=55%
BROWNE_INTERFERON_RESPONSIVE_GENES	BROWNE_INTERFERON_RESPONSIVE_GENES		44	-0.52301854	-1.1182035	0.3529412	0.46089378	1	2289	tags=43%, list=20%, signal=54%
WINTER_HYPOXIA_UP	WINTER_HYPOXIA_UP		49	-0.34331024	-1.1175188	0.3125	0.46167135	1	3156	tags=35%, list=28%, signal=48%
YAO_TEMPORAL_RESPONSE_TO_PROGESTERONE_CLUSTER_6	YAO_TEMPORAL_RESPONSE_TO_PROGESTERONE_CLUSTER_6		50	-0.39905924	-1.1174293	0.31111112	0.4614761	1	1606	tags=28%, list=14%, signal=33%
CHIANG_LIVER_CANCER_SUBCLASS_INTERFERON_DN	CHIANG_LIVER_CANCER_SUBCLASS_INTERFERON_DN		19	-0.43851054	-1.1173302	0.3125	0.4612425	1	1421	tags=21%, list=13%, signal=24%
PYEON_HPV_POSITIVE_TUMORS_UP	PYEON_HPV_POSITIVE_TUMORS_UP		34	-0.39950007	-1.1164764	0.3478261	0.46238986	1	2541	tags=35%, list=23%, signal=46%
REACTOME_MITOTIC_PROMETAPHASE	REACTOME_MITOTIC_PROMETAPHASE		47	-0.37534332	-1.1161553	0.38	0.46264237	1	2653	tags=32%, list=24%, signal=42%
RODRIGUES_THYROID_CARCINOMA_POORLY_DIFFERENTIATED_UP	RODRIGUES_THYROID_CARCINOMA_POORLY_DIFFERENTIATED_UP		336	-0.2961039	-1.1156572	0.3529412	0.46298718	1	3911	tags=34%, list=35%, signal=50%
REACTOME_DOWNSTREAM_SIGNALING_OF_ACTIVATED_FGFR	REACTOME_DOWNSTREAM_SIGNALING_OF_ACTIVATED_FGFR		29	-0.37510037	-1.1155626	0.32	0.46273836	1	3775	tags=45%, list=34%, signal=67%
YAO_TEMPORAL_RESPONSE_TO_PROGESTERONE_CLUSTER_0	YAO_TEMPORAL_RESPONSE_TO_PROGESTERONE_CLUSTER_0		57	-0.38460276	-1.1125212	0.3653846	0.46782997	1	2852	tags=35%, list=25%, signal=47%
FAELT_B_CLL_WITH_VH_REARRANGEMENTS_UP	FAELT_B_CLL_WITH_VH_REARRANGEMENTS_UP		37	-0.31775615	-1.1116546	0.3	0.4687815	1	2545	tags=27%, list=23%, signal=35%
SHIPP_DLBCL_CURED_VS_FATAL_UP	SHIPP_DLBCL_CURED_VS_FATAL_UP		22	-0.4377268	-1.1116047	0.35185185	0.46849635	1	3869	tags=50%, list=35%, signal=76%
GARCIA_TARGETS_OF_FLI1_AND_DAX1_UP	GARCIA_TARGETS_OF_FLI1_AND_DAX1_UP		22	-0.37882823	-1.1109312	0.30612245	0.46928546	1	1161	tags=18%, list=10%, signal=20%
VART_KSHV_INFECTION_ANGIOGENIC_MARKERS_UP	VART_KSHV_INFECTION_ANGIOGENIC_MARKERS_UP		122	-0.3721305	-1.1108426	0.29166666	0.46906886	1	3059	tags=37%, list=27%, signal=50%
LIANG_HEMATOPOIESIS_STEM_CELL_NUMBER_LARGE_VS_TINY_DN	LIANG_HEMATOPOIESIS_STEM_CELL_NUMBER_LARGE_VS_TINY_DN		33	-0.3520248	-1.109708	0.33962265	0.4705691	1	2455	tags=27%, list=22%, signal=35%
KEGG_HOMOLOGOUS_RECOMBINATION	KEGG_HOMOLOGOUS_RECOMBINATION		24	-0.41591814	-1.1088994	0.4090909	0.4715299	1	5253	tags=63%, list=47%, signal=117%
NAKAMURA_CANCER_MICROENVIRONMENT_DN	NAKAMURA_CANCER_MICROENVIRONMENT_DN		33	-0.3974804	-1.1070436	0.3478261	0.47424662	1	685	tags=18%, list=6%, signal=19%
SABATES_COLORECTAL_ADENOMA_DN	SABATES_COLORECTAL_ADENOMA_DN		154	-0.39439353	-1.106722	0.31914893	0.47443122	1	2564	tags=34%, list=23%, signal=43%
SAKAI_CHRONIC_HEPATITIS_VS_LIVER_CANCER_DN	SAKAI_CHRONIC_HEPATITIS_VS_LIVER_CANCER_DN		21	-0.42981598	-1.1060553	0.32	0.47494823	1	3174	tags=48%, list=28%, signal=66%
VALK_AML_CLUSTER_9	VALK_AML_CLUSTER_9		21	-0.444889	-1.1056638	0.30952382	0.47529653	1	2266	tags=33%, list=20%, signal=42%
REACTOME_CHAPERONIN_MEDIATED_PROTEIN_FOLDING	REACTOME_CHAPERONIN_MEDIATED_PROTEIN_FOLDING		29	-0.3330718	-1.105576	0.3220339	0.47507194	1	5666	tags=62%, list=51%, signal=125%
REACTOME_INFLUENZA_LIFE_CYCLE	REACTOME_INFLUENZA_LIFE_CYCLE		91	-0.30375555	-1.1054956	0.4390244	0.47485128	1	2823	tags=25%, list=25%, signal=34%
GAJATE_RESPONSE_TO_TRABECTEDIN_UP	GAJATE_RESPONSE_TO_TRABECTEDIN_UP		35	-0.37730366	-1.105367	0.30952382	0.47473428	1	3857	tags=43%, list=34%, signal=65%
WILENSKY_RESPONSE_TO_DARAPLADIB	WILENSKY_RESPONSE_TO_DARAPLADIB		18	-0.5152091	-1.1045414	0.2857143	0.4756327	1	1549	tags=50%, list=14%, signal=58%
REACTOME_IMMUNOREGULATORY_INTERACTIONS_BETWEEN_A_LYMPHOID_AND_A_NON_LYMPHOID_CELL	REACTOME_IMMUNOREGULATORY_INTERACTIONS_BETWEEN_A_LYMPHOID_AND_A_NON_LYMPHOID_CELL		33	-0.43487397	-1.1042475	0.34	0.47561795	1	651	tags=15%, list=6%, signal=16%
REACTOME_PROCESSING_OF_CAPPED_INTRON_CONTAINING_PRE_MRNA	REACTOME_PROCESSING_OF_CAPPED_INTRON_CONTAINING_PRE_MRNA		82	-0.30509296	-1.1042446	0.44	0.4752319	1	3951	tags=32%, list=35%, signal=49%
ST_WNT_BETA_CATENIN_PATHWAY	ST_WNT_BETA_CATENIN_PATHWAY		24	-0.41739026	-1.1036624	0.36	0.47577432	1	2345	tags=25%, list=21%, signal=32%
PETRETTO_HEART_MASS_QTL_CIS_UP	PETRETTO_HEART_MASS_QTL_CIS_UP		15	-0.3975932	-1.1034938	0.33333334	0.47575498	1	1780	tags=33%, list=16%, signal=40%
VALK_AML_CLUSTER_3	VALK_AML_CLUSTER_3		23	-0.38905326	-1.1034168	0.3018868	0.47547105	1	1505	tags=26%, list=13%, signal=30%
LEE_LIVER_CANCER_MYC_TGFA_UP	LEE_LIVER_CANCER_MYC_TGFA_UP		46	-0.35686043	-1.1027386	0.33333334	0.4763335	1	1895	tags=26%, list=17%, signal=31%
BAELDE_DIABETIC_NEPHROPATHY_DN	BAELDE_DIABETIC_NEPHROPATHY_DN		22	-0.45832685	-1.1025689	0.34	0.4762044	1	760	tags=23%, list=7%, signal=24%
KANG_DOXORUBICIN_RESISTANCE_UP	KANG_DOXORUBICIN_RESISTANCE_UP		32	-0.4707825	-1.1022377	0.42553192	0.47629282	1	2653	tags=56%, list=24%, signal=74%
GAUSSMANN_MLL_AF4_FUSION_TARGETS_F_UP	GAUSSMANN_MLL_AF4_FUSION_TARGETS_F_UP		105	-0.3841408	-1.1016047	0.33333334	0.47711074	1	3547	tags=47%, list=32%, signal=68%
MONNIER_POSTRADIATION_TUMOR_ESCAPE_DN	MONNIER_POSTRADIATION_TUMOR_ESCAPE_DN		228	-0.28396156	-1.10131	0.3	0.477177	1	2506	tags=23%, list=22%, signal=29%
HALMOS_CEBPA_TARGETS_DN	HALMOS_CEBPA_TARGETS_DN		23	-0.39869204	-1.1001271	0.28	0.47881076	1	3160	tags=39%, list=28%, signal=54%
NIKOLSKY_BREAST_CANCER_8P12_P11_AMPLICON	NIKOLSKY_BREAST_CANCER_8P12_P11_AMPLICON		25	-0.37156242	-1.0992454	0.39583334	0.47989774	1	3106	tags=36%, list=28%, signal=50%
RUIZ_TNC_TARGETS_DN	RUIZ_TNC_TARGETS_DN		93	-0.36165494	-1.0991665	0.3125	0.47965696	1	2541	tags=34%, list=23%, signal=44%
FAELT_B_CLL_WITH_VH_REARRANGEMENTS_DN	FAELT_B_CLL_WITH_VH_REARRANGEMENTS_DN		27	-0.34609476	-1.0985016	0.36734694	0.48037532	1	2335	tags=26%, list=21%, signal=33%
SCHLOSSER_MYC_TARGETS_AND_SERUM_RESPONSE_UP	SCHLOSSER_MYC_TARGETS_AND_SERUM_RESPONSE_UP		31	-0.31283712	-1.0979236	0.4	0.4810299	1	2988	tags=26%, list=27%, signal=35%
THUM_MIR21_TARGETS_HEART_DISEASE_UP	THUM_MIR21_TARGETS_HEART_DISEASE_UP		15	-0.6176474	-1.097231	0.4473684	0.48152947	1	3490	tags=73%, list=31%, signal=106%
ZHANG_RESPONSE_TO_CANTHARIDIN_DN	ZHANG_RESPONSE_TO_CANTHARIDIN_DN		40	-0.30852607	-1.0971568	0.2962963	0.48128614	1	4076	tags=35%, list=36%, signal=55%
AMUNDSON_GAMMA_RADIATION_RESPONSE	AMUNDSON_GAMMA_RADIATION_RESPONSE		25	-0.46274477	-1.0969076	0.41666666	0.48130172	1	3774	tags=64%, list=34%, signal=96%
REACTOME_ADP_SIGNALLING_THROUGH_P2Y_PURINOCEPTOR_1	REACTOME_ADP_SIGNALLING_THROUGH_P2Y_PURINOCEPTOR_1		18	-0.39286304	-1.0965109	0.34146342	0.4816673	1	3792	tags=44%, list=34%, signal=67%
BROWNE_HCMV_INFECTION_1HR_UP	BROWNE_HCMV_INFECTION_1HR_UP		32	-0.3751088	-1.0964552	0.35714287	0.48138115	1	1188	tags=28%, list=11%, signal=31%
ZHAN_MULTIPLE_MYELOMA_LB_DN	ZHAN_MULTIPLE_MYELOMA_LB_DN		21	-0.4831675	-1.0964185	0.35849056	0.48105684	1	3088	tags=48%, list=28%, signal=66%
HAN_SATB1_TARGETS_DN	HAN_SATB1_TARGETS_DN		199	-0.28486574	-1.095495	0.29090908	0.4821742	1	4175	tags=41%, list=37%, signal=64%
BOYAULT_LIVER_CANCER_SUBCLASS_G123_UP	BOYAULT_LIVER_CANCER_SUBCLASS_G123_UP		26	-0.3712013	-1.0952356	0.36734694	0.48231456	1	3296	tags=46%, list=29%, signal=65%
MARSON_FOXP3_TARGETS_DN	MARSON_FOXP3_TARGETS_DN		32	-0.36598778	-1.0950533	0.44680852	0.4823373	1	4172	tags=47%, list=37%, signal=74%
DITTMER_PTHLH_TARGETS_DN	DITTMER_PTHLH_TARGETS_DN		50	-0.29109755	-1.0934513	0.3220339	0.48465988	1	2090	tags=22%, list=19%, signal=27%
SONG_TARGETS_OF_IE86_CMV_PROTEIN	SONG_TARGETS_OF_IE86_CMV_PROTEIN		32	-0.43498164	-1.0933055	0.3653846	0.4845446	1	4019	tags=56%, list=36%, signal=87%
CHIARETTI_ACUTE_LYMPHOBLASTIC_LEUKEMIA_ZAP70	CHIARETTI_ACUTE_LYMPHOBLASTIC_LEUKEMIA_ZAP70		44	-0.30219236	-1.0927799	0.30357143	0.4849131	1	3957	tags=41%, list=35%, signal=63%
KENNY_CTNNB1_TARGETS_DN	KENNY_CTNNB1_TARGETS_DN		28	-0.3698962	-1.0915997	0.36734694	0.48648316	1	2295	tags=25%, list=20%, signal=31%
BERTUCCI_MEDULLARY_VS_DUCTAL_BREAST_CANCER_UP	BERTUCCI_MEDULLARY_VS_DUCTAL_BREAST_CANCER_UP		107	-0.27804118	-1.0913795	0.29411766	0.48640907	1	2376	tags=21%, list=21%, signal=26%
REACTOME_RNA_POLYMERASE_I_PROMOTER_ESCAPE	REACTOME_RNA_POLYMERASE_I_PROMOTER_ESCAPE		16	-0.3745201	-1.090533	0.38	0.48745817	1	3705	tags=38%, list=33%, signal=56%
ZHAN_MULTIPLE_MYELOMA_CD2_DN	ZHAN_MULTIPLE_MYELOMA_CD2_DN		22	-0.34752434	-1.0903527	0.3611111	0.4873347	1	906	tags=18%, list=8%, signal=20%
LUI_TARGETS_OF_PAX8_PPARG_FUSION	LUI_TARGETS_OF_PAX8_PPARG_FUSION		23	-0.3595384	-1.0900364	0.42857143	0.48755005	1	4552	tags=48%, list=41%, signal=80%
STEIN_ESRRA_TARGETS_UP	STEIN_ESRRA_TARGETS_UP		233	-0.25634366	-1.0892284	0.34	0.48843944	1	3857	tags=30%, list=34%, signal=46%
REACTOME_HIV_INFECTION	REACTOME_HIV_INFECTION		139	-0.25685763	-1.0882672	0.37254903	0.4893939	1	6351	tags=53%, list=57%, signal=120%
WHITEHURST_PACLITAXEL_SENSITIVITY	WHITEHURST_PACLITAXEL_SENSITIVITY		18	-0.41594905	-1.0880554	0.28846154	0.48941183	1	3156	tags=39%, list=28%, signal=54%
KIM_WT1_TARGETS_8HR_DN	KIM_WT1_TARGETS_8HR_DN		76	-0.31306288	-1.0870988	0.32	0.49036193	1	3348	tags=39%, list=30%, signal=56%
MISSIAGLIA_REGULATED_BY_METHYLATION_UP	MISSIAGLIA_REGULATED_BY_METHYLATION_UP		68	-0.35489124	-1.0866556	0.36	0.4908139	1	2346	tags=31%, list=21%, signal=39%
NIKOLSKY_BREAST_CANCER_11Q12_Q14_AMPLICON	NIKOLSKY_BREAST_CANCER_11Q12_Q14_AMPLICON		74	-0.27839336	-1.0865028	0.34545454	0.49064568	1	3590	tags=24%, list=32%, signal=36%
MOREAUX_B_LYMPHOCYTE_MATURATION_BY_TACI_UP	MOREAUX_B_LYMPHOCYTE_MATURATION_BY_TACI_UP		41	-0.33210716	-1.0856466	0.25925925	0.49178603	1	3668	tags=39%, list=33%, signal=58%
ELVIDGE_HYPOXIA_DN	ELVIDGE_HYPOXIA_DN		84	-0.26429155	-1.0854783	0.35185185	0.49159786	1	2653	tags=21%, list=24%, signal=28%
REACTOME_NEF_MEDIATES_DOWN_MODULATION_OF_CELL_SURFACE_RECEPTORS_BY_RECRUITING_THEM_TO_CLATHRIN_ADAPTERS	REACTOME_NEF_MEDIATES_DOWN_MODULATION_OF_CELL_SURFACE_RECEPTORS_BY_RECRUITING_THEM_TO_CLATHRIN_ADAPTERS		15	-0.39198816	-1.085424	0.34615386	0.49125355	1	4994	tags=53%, list=45%, signal=96%
NOJIMA_SFRP2_TARGETS_UP	NOJIMA_SFRP2_TARGETS_UP		18	-0.4357882	-1.0852529	0.3529412	0.49117306	1	2748	tags=44%, list=25%, signal=59%
LIU_CDX2_TARGETS_UP	LIU_CDX2_TARGETS_UP		31	-0.41417336	-1.0850728	0.3469388	0.49107933	1	1552	tags=29%, list=14%, signal=34%
ASTIER_INTEGRIN_SIGNALING	ASTIER_INTEGRIN_SIGNALING		36	-0.31650737	-1.0846974	0.30612245	0.4913337	1	1941	tags=19%, list=17%, signal=23%
RUTELLA_RESPONSE_TO_HGF_UP	RUTELLA_RESPONSE_TO_HGF_UP		258	-0.29559797	-1.0843427	0.33333334	0.49153537	1	2897	tags=30%, list=26%, signal=39%
ROZANOV_MMP14_TARGETS_UP	ROZANOV_MMP14_TARGETS_UP		159	-0.33733943	-1.0836699	0.29166666	0.49205092	1	2024	tags=25%, list=18%, signal=30%
RICKMAN_TUMOR_DIFFERENTIATED_MODERATELY_VS_POORLY_UP	RICKMAN_TUMOR_DIFFERENTIATED_MODERATELY_VS_POORLY_UP		20	-0.40659118	-1.0832719	0.37777779	0.49252895	1	4347	tags=50%, list=39%, signal=82%
RICKMAN_TUMOR_DIFFERENTIATED_MODERATELY_VS_POORLY_DN	RICKMAN_TUMOR_DIFFERENTIATED_MODERATELY_VS_POORLY_DN		20	-0.40659118	-1.0832719	0.37777779	0.49214357	1	4347	tags=50%, list=39%, signal=82%
SENGUPTA_NASOPHARYNGEAL_CARCINOMA_DN	SENGUPTA_NASOPHARYNGEAL_CARCINOMA_DN		130	-0.35140353	-1.082962	0.34	0.49233767	1	2331	tags=31%, list=21%, signal=38%
DEURIG_T_CELL_PROLYMPHOCYTIC_LEUKEMIA_DN	DEURIG_T_CELL_PROLYMPHOCYTIC_LEUKEMIA_DN		176	-0.31803742	-1.082583	0.41304347	0.49244872	1	2633	tags=26%, list=24%, signal=33%
PENG_RAPAMYCIN_RESPONSE_DN	PENG_RAPAMYCIN_RESPONSE_DN		51	-0.2578904	-1.0818794	0.4	0.49310374	1	2885	tags=20%, list=26%, signal=26%
REACTOME_FORMATION_AND_MATURATION_OF_MRNA_TRANSCRIPT	REACTOME_FORMATION_AND_MATURATION_OF_MRNA_TRANSCRIPT		99	-0.26832038	-1.0812751	0.38181818	0.4938042	1	6595	tags=57%, list=59%, signal=136%
KEGG_GLYCOLYSIS_GLUCONEOGENESIS	KEGG_GLYCOLYSIS_GLUCONEOGENESIS		48	-0.33170632	-1.0809363	0.36	0.49392834	1	1397	tags=21%, list=12%, signal=24%
WANG_SMARCE1_TARGETS_DN	WANG_SMARCE1_TARGETS_DN		205	-0.27514005	-1.0806459	0.2857143	0.49419144	1	2308	tags=21%, list=21%, signal=27%
REACTOME_ELONGATION_AND_PROCESSING_OF_CAPPED_TRANSCRIPTS	REACTOME_ELONGATION_AND_PROCESSING_OF_CAPPED_TRANSCRIPTS		88	-0.2786975	-1.0805237	0.42592594	0.49396372	1	3757	tags=30%, list=34%, signal=44%
DE_YY1_TARGETS_DN	DE_YY1_TARGETS_DN		50	-0.3386553	-1.0805088	0.3469388	0.49361166	1	3645	tags=32%, list=33%, signal=47%
REACTOME_RNA_POLYMERASE_I_CHAIN_ELONGATION	REACTOME_RNA_POLYMERASE_I_CHAIN_ELONGATION		18	-0.35350394	-1.0804409	0.34	0.49325487	1	3705	tags=33%, list=33%, signal=50%
TURASHVILI_BREAST_LOBULAR_CARCINOMA_VS_DUCTAL_NORMAL_UP	TURASHVILI_BREAST_LOBULAR_CARCINOMA_VS_DUCTAL_NORMAL_UP		37	-0.47747973	-1.0799284	0.4090909	0.49396533	1	2827	tags=49%, list=25%, signal=65%
NOUZOVA_METHYLATED_IN_APL	NOUZOVA_METHYLATED_IN_APL		22	-0.42322403	-1.0796101	0.38181818	0.49401012	1	2670	tags=45%, list=24%, signal=60%
KIM_WT1_TARGETS_UP	KIM_WT1_TARGETS_UP		133	-0.3194342	-1.0791843	0.33333334	0.49445993	1	3015	tags=33%, list=27%, signal=45%
MILI_PSEUDOPODIA	MILI_PSEUDOPODIA		22	-0.3648735	-1.0791297	0.34615386	0.4941923	1	3300	tags=36%, list=29%, signal=51%
GRABARCZYK_BCL11B_TARGETS_UP	GRABARCZYK_BCL11B_TARGETS_UP		41	-0.34466934	-1.0789843	0.4090909	0.4940342	1	1776	tags=24%, list=16%, signal=29%
KEGG_DRUG_METABOLISM_OTHER_ENZYMES	KEGG_DRUG_METABOLISM_OTHER_ENZYMES		18	-0.38795057	-1.07704	0.32142857	0.49751025	1	2418	tags=33%, list=22%, signal=42%
BILBAN_B_CLL_LPL_DN	BILBAN_B_CLL_LPL_DN		25	-0.39149392	-1.0764484	0.46341464	0.49805933	1	3716	tags=56%, list=33%, signal=84%
KAUFFMANN_MELANOMA_RELAPSE_UP	KAUFFMANN_MELANOMA_RELAPSE_UP		44	-0.40737823	-1.0754757	0.40816328	0.499403	1	4053	tags=55%, list=36%, signal=85%
CHENG_IMPRINTED_BY_ESTRADIOL	CHENG_IMPRINTED_BY_ESTRADIOL		54	-0.34271216	-1.0753498	0.37254903	0.49929085	1	4030	tags=48%, list=36%, signal=75%
KORKOLA_TERATOMA	KORKOLA_TERATOMA		22	-0.40345848	-1.074805	0.39130434	0.4997544	1	1552	tags=32%, list=14%, signal=37%
XU_GH1_AUTOCRINE_TARGETS_UP	XU_GH1_AUTOCRINE_TARGETS_UP		93	-0.28931546	-1.0733145	0.34042552	0.50193965	1	1504	tags=17%, list=13%, signal=20%
KEGG_VASOPRESSIN_REGULATED_WATER_REABSORPTION	KEGG_VASOPRESSIN_REGULATED_WATER_REABSORPTION		32	-0.32569322	-1.0732691	0.3846154	0.50156426	1	2316	tags=25%, list=21%, signal=31%
CHUANG_OXIDATIVE_STRESS_RESPONSE_UP	CHUANG_OXIDATIVE_STRESS_RESPONSE_UP		18	-0.3979937	-1.0726466	0.33962265	0.50216705	1	2140	tags=28%, list=19%, signal=34%
GARGALOVIC_RESPONSE_TO_OXIDIZED_PHOSPHOLIPIDS_TURQUOISE_UP	GARGALOVIC_RESPONSE_TO_OXIDIZED_PHOSPHOLIPIDS_TURQUOISE_UP		33	-0.3729376	-1.0725511	0.42307693	0.5019453	1	3525	tags=42%, list=31%, signal=62%
JI_RESPONSE_TO_FSH_UP	JI_RESPONSE_TO_FSH_UP		44	-0.33673486	-1.0720652	0.33962265	0.50262016	1	2463	tags=27%, list=22%, signal=35%
ST_P38_MAPK_PATHWAY	ST_P38_MAPK_PATHWAY		24	-0.33427438	-1.0709977	0.39534885	0.5040133	1	1538	tags=25%, list=14%, signal=29%
REACTOME_DNA_REPAIR	REACTOME_DNA_REPAIR		78	-0.3288165	-1.0701257	0.36734694	0.50533605	1	2965	tags=32%, list=26%, signal=43%
SMID_BREAST_CANCER_RELAPSE_IN_LUNG_UP	SMID_BREAST_CANCER_RELAPSE_IN_LUNG_UP		15	-0.48486024	-1.0698512	0.4	0.5054994	1	2308	tags=47%, list=21%, signal=59%
KEGG_PROPANOATE_METABOLISM	KEGG_PROPANOATE_METABOLISM		25	-0.40737024	-1.0696268	0.3877551	0.5054136	1	1397	tags=20%, list=12%, signal=23%
LAU_APOPTOSIS_CDKN2A_UP	LAU_APOPTOSIS_CDKN2A_UP		36	-0.3216154	-1.0695564	0.36956522	0.50509477	1	2463	tags=25%, list=22%, signal=32%
BROWNE_HCMV_INFECTION_24HR_DN	BROWNE_HCMV_INFECTION_24HR_DN		93	-0.3170282	-1.0694108	0.30769232	0.5050659	1	3999	tags=37%, list=36%, signal=56%
MANALO_HYPOXIA_DN	MANALO_HYPOXIA_DN		173	-0.30076787	-1.0691524	0.46153846	0.5051024	1	4746	tags=42%, list=42%, signal=71%
JAZAERI_BREAST_CANCER_BRCA1_VS_BRCA2_UP	JAZAERI_BREAST_CANCER_BRCA1_VS_BRCA2_UP		35	-0.3048431	-1.0687563	0.33333334	0.5053312	1	4117	tags=40%, list=37%, signal=63%
DAZARD_RESPONSE_TO_UV_NHEK_DN	DAZARD_RESPONSE_TO_UV_NHEK_DN		118	-0.2933259	-1.0685558	0.37254903	0.50531185	1	3794	tags=35%, list=34%, signal=52%
REACTOME_METABOLISM_OF_AMINO_ACIDS	REACTOME_METABOLISM_OF_AMINO_ACIDS		129	-0.3001815	-1.0682403	0.36734694	0.505445	1	1502	tags=16%, list=13%, signal=18%
ODONNELL_TARGETS_OF_MYC_AND_TFRC_DN	ODONNELL_TARGETS_OF_MYC_AND_TFRC_DN		23	-0.47088096	-1.0680966	0.44680852	0.5052929	1	1331	tags=30%, list=12%, signal=34%
DAZARD_UV_RESPONSE_CLUSTER_G1	DAZARD_UV_RESPONSE_CLUSTER_G1		28	-0.338018	-1.0676147	0.34	0.50557417	1	4734	tags=50%, list=42%, signal=86%
BROWNE_HCMV_INFECTION_12HR_DN	BROWNE_HCMV_INFECTION_12HR_DN		52	-0.33354586	-1.0673609	0.33962265	0.50554836	1	1410	tags=17%, list=13%, signal=20%
KEGG_MELANOGENESIS	KEGG_MELANOGENESIS		70	-0.3388794	-1.0673251	0.3137255	0.5052245	1	3611	tags=36%, list=32%, signal=52%
REACTOME_SPHINGOLIPID_METABOLISM	REACTOME_SPHINGOLIPID_METABOLISM		15	-0.4149818	-1.0669069	0.3114754	0.5054662	1	2783	tags=33%, list=25%, signal=44%
HSIAO_HOUSEKEEPING_GENES	HSIAO_HOUSEKEEPING_GENES		275	-0.22178447	-1.0666846	0.39215687	0.505459	1	6064	tags=49%, list=54%, signal=104%
LU_TUMOR_ANGIOGENESIS_UP	LU_TUMOR_ANGIOGENESIS_UP		15	-0.42893726	-1.0666176	0.3478261	0.50522596	1	2557	tags=40%, list=23%, signal=52%
GUENTHER_GROWTH_SPHERICAL_VS_ADHERENT_UP	GUENTHER_GROWTH_SPHERICAL_VS_ADHERENT_UP		16	-0.47740996	-1.0663071	0.38297874	0.5053073	1	3961	tags=56%, list=35%, signal=87%
RASHI_RESPONSE_TO_IONIZING_RADIATION_4	RASHI_RESPONSE_TO_IONIZING_RADIATION_4		46	-0.29979345	-1.0658386	0.3265306	0.5056436	1	6199	tags=63%, list=55%, signal=141%
TIEN_INTESTINE_PROBIOTICS_6HR_UP	TIEN_INTESTINE_PROBIOTICS_6HR_UP		28	-0.32080436	-1.065693	0.38636363	0.50545126	1	2628	tags=29%, list=23%, signal=37%
STEARMAN_LUNG_CANCER_EARLY_VS_LATE_UP	STEARMAN_LUNG_CANCER_EARLY_VS_LATE_UP		90	-0.28856397	-1.0645275	0.36363637	0.5069721	1	4812	tags=46%, list=43%, signal=79%
SCHLESINGER_H3K27ME3_IN_NORMAL_AND_METHYLATED_IN_CANCER	SCHLESINGER_H3K27ME3_IN_NORMAL_AND_METHYLATED_IN_CANCER		15	-0.47133642	-1.0645124	0.4107143	0.5066185	1	3077	tags=47%, list=27%, signal=64%
ZHAN_VARIABLE_EARLY_DIFFERENTIATION_GENES_DN	ZHAN_VARIABLE_EARLY_DIFFERENTIATION_GENES_DN		20	-0.31678426	-1.0642923	0.36734694	0.50647783	1	1821	tags=20%, list=16%, signal=24%
TAKEDA_TARGETS_OF_NUP98_HOXA9_FUSION_10D_DN	TAKEDA_TARGETS_OF_NUP98_HOXA9_FUSION_10D_DN		81	-0.37871513	-1.0642788	0.42857143	0.5061193	1	2738	tags=42%, list=24%, signal=55%
PUIFFE_INVASION_INHIBITED_BY_ASCITES_DN	PUIFFE_INVASION_INHIBITED_BY_ASCITES_DN		85	-0.2738119	-1.0637037	0.4117647	0.50654846	1	4949	tags=46%, list=44%, signal=82%
GUENTHER_GROWTH_SPHERICAL_VS_ADHERENT_DN	GUENTHER_GROWTH_SPHERICAL_VS_ADHERENT_DN		21	-0.42318746	-1.0635526	0.4181818	0.5063391	1	2373	tags=38%, list=21%, signal=48%
TONG_INTERACT_WITH_PTTG1	TONG_INTERACT_WITH_PTTG1		31	-0.31934804	-1.0632577	0.44230768	0.506362	1	4730	tags=42%, list=42%, signal=72%
BOYLAN_MULTIPLE_MYELOMA_PCA1_UP	BOYLAN_MULTIPLE_MYELOMA_PCA1_UP		78	-0.39802068	-1.0632061	0.27083334	0.50604343	1	3062	tags=38%, list=27%, signal=53%
BERENJENO_TRANSFORMED_BY_RHOA_DN	BERENJENO_TRANSFORMED_BY_RHOA_DN		293	-0.3047823	-1.0631893	0.36734694	0.5056732	1	2614	tags=27%, list=23%, signal=34%
LINDGREN_BLADDER_CANCER_CLUSTER_2B	LINDGREN_BLADDER_CANCER_CLUSTER_2B		243	-0.35547423	-1.0631117	0.37777779	0.5053947	1	2887	tags=35%, list=26%, signal=46%
KEGG_HEMATOPOIETIC_CELL_LINEAGE	KEGG_HEMATOPOIETIC_CELL_LINEAGE		53	-0.39977846	-1.0630265	0.36956522	0.5051928	1	1378	tags=25%, list=12%, signal=28%
MANN_RESPONSE_TO_AMIFOSTINE_UP	MANN_RESPONSE_TO_AMIFOSTINE_UP		15	-0.34119728	-1.0610421	0.41666666	0.50819266	1	5420	tags=60%, list=48%, signal=116%
REN_BOUND_BY_E2F	REN_BOUND_BY_E2F		36	-0.42182243	-1.0610342	0.4347826	0.5078221	1	4019	tags=56%, list=36%, signal=86%
SUNG_METASTASIS_STROMA_UP	SUNG_METASTASIS_STROMA_UP		74	-0.32135648	-1.0599469	0.30769232	0.5090899	1	3645	tags=35%, list=33%, signal=52%
HELLEBREKERS_SILENCED_DURING_TUMOR_ANGIOGENESIS	HELLEBREKERS_SILENCED_DURING_TUMOR_ANGIOGENESIS		34	-0.41170827	-1.0593346	0.42553192	0.50974274	1	2933	tags=41%, list=26%, signal=56%
PUJANA_BRCA_CENTERED_NETWORK	PUJANA_BRCA_CENTERED_NETWORK		72	-0.3616826	-1.0590292	0.41666666	0.50996715	1	3522	tags=44%, list=31%, signal=64%
IVANOVA_HEMATOPOIESIS_STEM_CELL	IVANOVA_HEMATOPOIESIS_STEM_CELL		61	-0.3378488	-1.0582988	0.41666666	0.5108724	1	1970	tags=26%, list=18%, signal=32%
VALK_AML_CLUSTER_7	VALK_AML_CLUSTER_7		17	-0.43460903	-1.0581508	0.39655173	0.5106955	1	3524	tags=47%, list=31%, signal=69%
KEGG_N_GLYCAN_BIOSYNTHESIS	KEGG_N_GLYCAN_BIOSYNTHESIS		28	-0.3268817	-1.0580304	0.43137255	0.51054037	1	5876	tags=64%, list=52%, signal=135%
THEILGAARD_NEUTROPHIL_AT_SKIN_WOUND_UP	THEILGAARD_NEUTROPHIL_AT_SKIN_WOUND_UP		51	-0.3257118	-1.058009	0.39534885	0.51024556	1	2844	tags=29%, list=25%, signal=39%
REACTOME_CELL_CYCLE_MITOTIC	REACTOME_CELL_CYCLE_MITOTIC		194	-0.3081274	-1.057767	0.4489796	0.5103318	1	3956	tags=36%, list=35%, signal=55%
NIKOLSKY_BREAST_CANCER_17Q11_Q21_AMPLICON	NIKOLSKY_BREAST_CANCER_17Q11_Q21_AMPLICON		53	-0.3274761	-1.0573695	0.33333334	0.51046014	1	3010	tags=32%, list=27%, signal=44%
CAFFAREL_RESPONSE_TO_THC_DN	CAFFAREL_RESPONSE_TO_THC_DN		19	-0.3593901	-1.0571576	0.40816328	0.51041013	1	4674	tags=53%, list=42%, signal=90%
LINDGREN_BLADDER_CANCER_HIGH_RECURRENCE	LINDGREN_BLADDER_CANCER_HIGH_RECURRENCE		32	-0.43386158	-1.05709	0.41860464	0.5100732	1	4963	tags=66%, list=44%, signal=118%
GAUSSMANN_MLL_AF4_FUSION_TARGETS_G_DN	GAUSSMANN_MLL_AF4_FUSION_TARGETS_G_DN		18	-0.3930653	-1.0565578	0.3272727	0.51049984	1	1584	tags=33%, list=14%, signal=39%
LIU_PROSTATE_CANCER_DN	LIU_PROSTATE_CANCER_DN		250	-0.3575271	-1.0562494	0.33333334	0.5106198	1	2638	tags=32%, list=24%, signal=41%
ZHAN_MULTIPLE_MYELOMA_CD1_UP	ZHAN_MULTIPLE_MYELOMA_CD1_UP		28	-0.36521113	-1.056076	0.375	0.51050174	1	2748	tags=39%, list=25%, signal=52%
JAERVINEN_AMPLIFIED_IN_LARYNGEAL_CANCER	JAERVINEN_AMPLIFIED_IN_LARYNGEAL_CANCER		20	-0.33386275	-1.0553881	0.4047619	0.5112041	1	685	tags=10%, list=6%, signal=11%
KEGG_PROXIMAL_TUBULE_BICARBONATE_RECLAMATION	KEGG_PROXIMAL_TUBULE_BICARBONATE_RECLAMATION		16	-0.44754708	-1.0551457	0.3962264	0.51118845	1	2131	tags=38%, list=19%, signal=46%
REACTOME_CREB_PHOPHORYLATION_THROUGH_THE_ACTIVATION_OF_RAS	REACTOME_CREB_PHOPHORYLATION_THROUGH_THE_ACTIVATION_OF_RAS		17	-0.38292643	-1.0534909	0.39534885	0.51336855	1	3551	tags=41%, list=32%, signal=60%
RICKMAN_HEAD_AND_NECK_CANCER_D	RICKMAN_HEAD_AND_NECK_CANCER_D		18	-0.49324146	-1.0531466	0.42857143	0.51353955	1	2463	tags=39%, list=22%, signal=50%
REACTOME_SHCMEDIATED_CASCADE	REACTOME_SHCMEDIATED_CASCADE		16	-0.40942517	-1.052501	0.42553192	0.5143809	1	3634	tags=50%, list=32%, signal=74%
REACTOME_MRNA_PROCESSING	REACTOME_MRNA_PROCESSING		28	-0.30866942	-1.0524743	0.44642857	0.5140293	1	3724	tags=32%, list=33%, signal=48%
RAMASWAMY_METASTASIS_UP	RAMASWAMY_METASTASIS_UP		38	-0.28834307	-1.0523307	0.36734694	0.5138923	1	2909	tags=26%, list=26%, signal=35%
BOYAULT_LIVER_CANCER_SUBCLASS_G3_DN	BOYAULT_LIVER_CANCER_SUBCLASS_G3_DN		35	-0.39103574	-1.0523064	0.4375	0.51354015	1	525	tags=14%, list=5%, signal=15%
KEGG_BLADDER_CANCER	KEGG_BLADDER_CANCER		19	-0.35198548	-1.0513376	0.3469388	0.5144827	1	2728	tags=32%, list=24%, signal=42%
BORCZUK_MALIGNANT_MESOTHELIOMA_UP	BORCZUK_MALIGNANT_MESOTHELIOMA_UP		200	-0.27165753	-1.0510237	0.38297874	0.5145911	1	4170	tags=37%, list=37%, signal=57%
ALONSO_METASTASIS_UP	ALONSO_METASTASIS_UP		118	-0.25711542	-1.0507989	0.45833334	0.5143946	1	4146	tags=33%, list=37%, signal=52%
KEGG_SMALL_CELL_LUNG_CANCER	KEGG_SMALL_CELL_LUNG_CANCER		48	-0.31498578	-1.0497319	0.3846154	0.5157192	1	4083	tags=35%, list=36%, signal=56%
MCCLUNG_DELTA_FOSB_TARGETS_2WK	MCCLUNG_DELTA_FOSB_TARGETS_2WK		34	-0.38656193	-1.0489774	0.3877551	0.516773	1	3490	tags=41%, list=31%, signal=60%
YAO_TEMPORAL_RESPONSE_TO_PROGESTERONE_CLUSTER_1	YAO_TEMPORAL_RESPONSE_TO_PROGESTERONE_CLUSTER_1		58	-0.36646625	-1.0485004	0.4	0.51716393	1	2430	tags=34%, list=22%, signal=44%
TARTE_PLASMA_CELL_VS_B_LYMPHOCYTE_DN	TARTE_PLASMA_CELL_VS_B_LYMPHOCYTE_DN		26	-0.40787745	-1.0479847	0.4	0.517729	1	2272	tags=38%, list=20%, signal=48%
BREDEMEYER_RAG_SIGNALING_VIA_ATM_NOT_VIA_NFKB_DN	BREDEMEYER_RAG_SIGNALING_VIA_ATM_NOT_VIA_NFKB_DN		28	-0.34020117	-1.0476904	0.36842105	0.51781416	1	1595	tags=18%, list=14%, signal=21%
HOSHIDA_LIVER_CANCER_LATE_RECURRENCE_UP	HOSHIDA_LIVER_CANCER_LATE_RECURRENCE_UP		41	-0.3648033	-1.0475338	0.41666666	0.51763755	1	2545	tags=32%, list=23%, signal=41%
MULLIGHAN_NPM1_MUTATED_SIGNATURE_1_DN	MULLIGHAN_NPM1_MUTATED_SIGNATURE_1_DN		63	-0.2937363	-1.0468545	0.45833334	0.5182051	1	3059	tags=25%, list=27%, signal=35%
JIANG_VHL_TARGETS	JIANG_VHL_TARGETS		52	-0.2719887	-1.0467854	0.5106383	0.5179652	1	4055	tags=33%, list=36%, signal=51%
DAVICIONI_TARGETS_OF_PAX_FOXO1_FUSIONS_UP	DAVICIONI_TARGETS_OF_PAX_FOXO1_FUSIONS_UP		156	-0.31640977	-1.0466967	0.38	0.5176942	1	2557	tags=29%, list=23%, signal=37%
VECCHI_GASTRIC_CANCER_ADVANCED_VS_EARLY_DN	VECCHI_GASTRIC_CANCER_ADVANCED_VS_EARLY_DN		78	-0.34841937	-1.046123	0.38181818	0.5182416	1	2530	tags=29%, list=23%, signal=38%
LIEN_BREAST_CARCINOMA_METAPLASTIC	LIEN_BREAST_CARCINOMA_METAPLASTIC		19	-0.49458587	-1.046062	0.4489796	0.5179513	1	2770	tags=42%, list=25%, signal=56%
BONOME_OVARIAN_CANCER_POOR_SURVIVAL_UP	BONOME_OVARIAN_CANCER_POOR_SURVIVAL_UP		20	-0.40524203	-1.0458562	0.375	0.5179254	1	3047	tags=30%, list=27%, signal=41%
ZHOU_INFLAMMATORY_RESPONSE_FIMA_UP	ZHOU_INFLAMMATORY_RESPONSE_FIMA_UP		235	-0.31256256	-1.0441599	0.37209302	0.5202631	1	2979	tags=33%, list=27%, signal=44%
KEGG_OLFACTORY_TRANSDUCTION	KEGG_OLFACTORY_TRANSDUCTION		17	-0.40718046	-1.0433248	0.45238096	0.5209681	1	3611	tags=47%, list=32%, signal=69%
MILI_PSEUDOPODIA_HAPTOTAXIS_UP	MILI_PSEUDOPODIA_HAPTOTAXIS_UP		305	-0.28348237	-1.0432647	0.42857143	0.5206338	1	2762	tags=24%, list=25%, signal=31%
REACTOME_HOST_INTERACTIONS_OF_HIV_FACTORS	REACTOME_HOST_INTERACTIONS_OF_HIV_FACTORS		89	-0.26036942	-1.0429606	0.3877551	0.52089244	1	3998	tags=28%, list=36%, signal=43%
KEGG_O_GLYCAN_BIOSYNTHESIS	KEGG_O_GLYCAN_BIOSYNTHESIS		17	-0.3969531	-1.0429256	0.3448276	0.5206008	1	2819	tags=41%, list=25%, signal=55%
ACEVEDO_LIVER_CANCER_WITH_H3K9ME3_DN	ACEVEDO_LIVER_CANCER_WITH_H3K9ME3_DN		36	-0.3412851	-1.04243	0.37037036	0.5210743	1	3253	tags=33%, list=29%, signal=47%
KEGG_GNRH_SIGNALING_PATHWAY	KEGG_GNRH_SIGNALING_PATHWAY		71	-0.30172127	-1.04222	0.36363637	0.52106464	1	4191	tags=41%, list=37%, signal=65%
RASHI_RESPONSE_TO_IONIZING_RADIATION_6	RASHI_RESPONSE_TO_IONIZING_RADIATION_6		70	-0.35233408	-1.0410655	0.41860464	0.5224463	1	3369	tags=40%, list=30%, signal=57%
WEBER_METHYLATED_HCP_IN_FIBROBLAST_DN	WEBER_METHYLATED_HCP_IN_FIBROBLAST_DN		16	-0.4419827	-1.0409505	0.5	0.5222979	1	3521	tags=38%, list=31%, signal=55%
REACTOME_INFLUENZA_VIRAL_RNA_TRANSCRIPTION_AND_REPLICATION	REACTOME_INFLUENZA_VIRAL_RNA_TRANSCRIPTION_AND_REPLICATION		67	-0.3243273	-1.0396168	0.4047619	0.5240989	1	2823	tags=28%, list=25%, signal=38%
SENGUPTA_EBNA1_ANTICORRELATED	SENGUPTA_EBNA1_ANTICORRELATED		73	-0.31275976	-1.0381539	0.36	0.5259926	1	3375	tags=33%, list=30%, signal=47%
RODRIGUES_NTN1_AND_DCC_TARGETS	RODRIGUES_NTN1_AND_DCC_TARGETS		23	-0.3621047	-1.0373669	0.42553192	0.5269153	1	3299	tags=43%, list=29%, signal=62%
WINNEPENNINCKX_MELANOMA_METASTASIS_DN	WINNEPENNINCKX_MELANOMA_METASTASIS_DN		26	-0.37979347	-1.0372493	0.39215687	0.5267373	1	2960	tags=35%, list=26%, signal=47%
ICHIBA_GRAFT_VERSUS_HOST_DISEASE_D7_UP	ICHIBA_GRAFT_VERSUS_HOST_DISEASE_D7_UP		87	-0.39940667	-1.0371045	0.44	0.52662927	1	2276	tags=34%, list=20%, signal=43%
KUNINGER_IGF1_VS_PDGFB_TARGETS_DN	KUNINGER_IGF1_VS_PDGFB_TARGETS_DN		17	-0.46584654	-1.0367892	0.42553192	0.52677244	1	2119	tags=41%, list=19%, signal=51%
REACTOME_NUCLEAR_RECEPTOR_TRANSCRIPTION_PATHWAY	REACTOME_NUCLEAR_RECEPTOR_TRANSCRIPTION_PATHWAY		38	-0.37204182	-1.0367345	0.49056605	0.5264757	1	4956	tags=55%, list=44%, signal=99%
DIRMEIER_LMP1_RESPONSE_EARLY	DIRMEIER_LMP1_RESPONSE_EARLY		36	-0.34131008	-1.0366092	0.41666666	0.526336	1	700	tags=17%, list=6%, signal=18%
REACTOME_NUCLEOTIDE_EXCISION_REPAIR	REACTOME_NUCLEOTIDE_EXCISION_REPAIR		45	-0.3090818	-1.0365729	0.42592594	0.5260056	1	2605	tags=27%, list=23%, signal=35%
LEE_LIVER_CANCER_MYC_DN	LEE_LIVER_CANCER_MYC_DN		38	-0.39195734	-1.0363078	0.42857143	0.52615094	1	2233	tags=29%, list=20%, signal=36%
MODY_HIPPOCAMPUS_PRENATAL	MODY_HIPPOCAMPUS_PRENATAL		21	-0.3254326	-1.0362424	0.4528302	0.5259895	1	6810	tags=76%, list=61%, signal=194%
RICKMAN_HEAD_AND_NECK_CANCER_B	RICKMAN_HEAD_AND_NECK_CANCER_B		23	-0.44470838	-1.0360657	0.38	0.5259825	1	2297	tags=35%, list=21%, signal=44%
KEGG_NUCLEOTIDE_EXCISION_REPAIR	KEGG_NUCLEOTIDE_EXCISION_REPAIR		38	-0.31092933	-1.0352035	0.4074074	0.5273225	1	3565	tags=39%, list=32%, signal=58%
REACTOME_RNA_POLYMERASE_II_TRANSCRIPTION	REACTOME_RNA_POLYMERASE_II_TRANSCRIPTION		70	-0.27742076	-1.0346717	0.40384614	0.52786213	1	3757	tags=27%, list=34%, signal=41%
UEDA_PERIFERAL_CLOCK	UEDA_PERIFERAL_CLOCK		117	-0.26054785	-1.0346485	0.3137255	0.5275178	1	2142	tags=18%, list=19%, signal=22%
CERVERA_SDHB_TARGETS_2	CERVERA_SDHB_TARGETS_2		73	-0.34540924	-1.034003	0.375	0.52831924	1	2575	tags=36%, list=23%, signal=46%
ST_INTEGRIN_SIGNALING_PATHWAY	ST_INTEGRIN_SIGNALING_PATHWAY		52	-0.28580913	-1.0332562	0.37931034	0.5290567	1	1943	tags=23%, list=17%, signal=28%
SEMENZA_HIF1_TARGETS	SEMENZA_HIF1_TARGETS		25	-0.39733067	-1.0326718	0.43137255	0.529539	1	1177	tags=24%, list=11%, signal=27%
CHIANG_LIVER_CANCER_SUBCLASS_CTNNB1_UP	CHIANG_LIVER_CANCER_SUBCLASS_CTNNB1_UP		93	-0.3295811	-1.0324798	0.3773585	0.5295287	1	2683	tags=30%, list=24%, signal=39%
ELLWOOD_MYC_TARGETS_DN	ELLWOOD_MYC_TARGETS_DN		31	-0.33428895	-1.0321938	0.45833334	0.5295585	1	2863	tags=26%, list=26%, signal=35%
REACTOME_DOUBLE_STRAND_BREAK_REPAIR	REACTOME_DOUBLE_STRAND_BREAK_REPAIR		16	-0.45199952	-1.0321621	0.47826087	0.5292328	1	4746	tags=63%, list=42%, signal=108%
VARELA_ZMPSTE24_TARGETS_DN	VARELA_ZMPSTE24_TARGETS_DN		37	-0.37682185	-1.0317665	0.4074074	0.5294268	1	477	tags=14%, list=4%, signal=14%
FONTAINE_FOLLICULAR_THYROID_ADENOMA_DN	FONTAINE_FOLLICULAR_THYROID_ADENOMA_DN		39	-0.34230328	-1.0316094	0.46296296	0.52925044	1	2195	tags=31%, list=20%, signal=38%
ZHANG_ANTIVIRAL_RESPONSE_TO_RIBAVIRIN_DN	ZHANG_ANTIVIRAL_RESPONSE_TO_RIBAVIRIN_DN		28	-0.3968359	-1.0314347	0.47727272	0.5291961	1	2572	tags=36%, list=23%, signal=46%
FUJII_YBX1_TARGETS_UP	FUJII_YBX1_TARGETS_UP		16	-0.43186623	-1.0310223	0.47916666	0.5296581	1	2239	tags=44%, list=20%, signal=55%
DAZARD_RESPONSE_TO_UV_SCC_UP	DAZARD_RESPONSE_TO_UV_SCC_UP		57	-0.32004628	-1.0306531	0.4680851	0.5298514	1	1074	tags=14%, list=10%, signal=15%
BIOCARTA_INTRINSIC_PATHWAY	BIOCARTA_INTRINSIC_PATHWAY		23	-0.43304	-1.0304807	0.44444445	0.5298075	1	2109	tags=39%, list=19%, signal=48%
LASTOWSKA_COAMPLIFIED_WITH_MYCN	LASTOWSKA_COAMPLIFIED_WITH_MYCN		22	-0.3580996	-1.030446	0.46	0.52950114	1	823	tags=14%, list=7%, signal=15%
CROMER_TUMORIGENESIS_UP	CROMER_TUMORIGENESIS_UP		30	-0.43430588	-1.0303519	0.3888889	0.52926505	1	2717	tags=40%, list=24%, signal=53%
BIOCARTA_WNT_PATHWAY	BIOCARTA_WNT_PATHWAY		18	-0.36562288	-1.0302974	0.44	0.5289474	1	5067	tags=44%, list=45%, signal=81%
KEGG_PORPHYRIN_AND_CHLOROPHYLL_METABOLISM	KEGG_PORPHYRIN_AND_CHLOROPHYLL_METABOLISM		17	-0.3503073	-1.0300071	0.49019608	0.5290039	1	3048	tags=29%, list=27%, signal=40%
BIDUS_METASTASIS_DN	BIDUS_METASTASIS_DN		76	-0.32969657	-1.029368	0.3846154	0.5294869	1	3047	tags=32%, list=27%, signal=43%
BIOCARTA_CHREBP2_PATHWAY	BIOCARTA_CHREBP2_PATHWAY		26	-0.2924538	-1.02908	0.4074074	0.52957153	1	2341	tags=27%, list=21%, signal=34%
BILD_HRAS_ONCOGENIC_SIGNATURE	BILD_HRAS_ONCOGENIC_SIGNATURE		140	-0.30460158	-1.0288572	0.3653846	0.52955216	1	3183	tags=34%, list=28%, signal=46%
BIOCARTA_AGR_PATHWAY	BIOCARTA_AGR_PATHWAY		20	-0.39122745	-1.0279895	0.4883721	0.53042746	1	2373	tags=25%, list=21%, signal=32%
ALONSO_METASTASIS_EMT_UP	ALONSO_METASTASIS_EMT_UP		23	-0.39293402	-1.0274233	0.44680852	0.5310187	1	4105	tags=39%, list=37%, signal=62%
SESTO_RESPONSE_TO_UV_C1	SESTO_RESPONSE_TO_UV_C1		53	-0.32000855	-1.0272747	0.3962264	0.53098655	1	5222	tags=53%, list=47%, signal=99%
YAO_TEMPORAL_RESPONSE_TO_PROGESTERONE_CLUSTER_14	YAO_TEMPORAL_RESPONSE_TO_PROGESTERONE_CLUSTER_14		97	-0.24889395	-1.0267804	0.4	0.53144795	1	5812	tags=51%, list=52%, signal=104%
POMEROY_MEDULLOBLASTOMA_DESMOPLASIC_VS_CLASSIC_UP	POMEROY_MEDULLOBLASTOMA_DESMOPLASIC_VS_CLASSIC_UP		33	-0.32351705	-1.0267394	0.5106383	0.53113186	1	3014	tags=30%, list=27%, signal=41%
POMEROY_MEDULLOBLASTOMA_DESMOPLASIC_VS_CLASSIC_DN	POMEROY_MEDULLOBLASTOMA_DESMOPLASIC_VS_CLASSIC_DN		33	-0.32351705	-1.0267394	0.5106383	0.5307581	1	3014	tags=30%, list=27%, signal=41%
MARTINEZ_RESPONSE_TO_TRABECTEDIN	MARTINEZ_RESPONSE_TO_TRABECTEDIN		26	-0.34367794	-1.0258436	0.46938777	0.5318981	1	2628	tags=31%, list=23%, signal=40%
REACTOME_ACTIVATION_OF_THE_PRE_REPLICATIVE_COMPLEX	REACTOME_ACTIVATION_OF_THE_PRE_REPLICATIVE_COMPLEX		25	-0.42995194	-1.0255519	0.4489796	0.5319351	1	4289	tags=56%, list=38%, signal=91%
SWEET_KRAS_ONCOGENIC_SIGNATURE	SWEET_KRAS_ONCOGENIC_SIGNATURE		28	-0.3179021	-1.0252967	0.4	0.5319978	1	2643	tags=25%, list=24%, signal=33%
REACTOME_MITOTIC_M_M_G1_PHASES	REACTOME_MITOTIC_M_M_G1_PHASES		102	-0.3036584	-1.0244266	0.3962264	0.53266484	1	3557	tags=31%, list=32%, signal=46%
NOJIMA_SFRP2_TARGETS_DN	NOJIMA_SFRP2_TARGETS_DN		15	-0.43904626	-1.0243533	0.509434	0.53239113	1	4320	tags=67%, list=39%, signal=108%
DORN_ADENOVIRUS_INFECTION_12HR_DN	DORN_ADENOVIRUS_INFECTION_12HR_DN		21	-0.35140678	-1.0241241	0.45762712	0.53229815	1	3177	tags=43%, list=28%, signal=60%
AMIT_SERUM_RESPONSE_240_MCF10A	AMIT_SERUM_RESPONSE_240_MCF10A		42	-0.37845278	-1.0234517	0.40816328	0.53306687	1	1987	tags=24%, list=18%, signal=29%
GARCIA_TARGETS_OF_FLI1_AND_DAX1_DN	GARCIA_TARGETS_OF_FLI1_AND_DAX1_DN		82	-0.28912356	-1.022992	0.46296296	0.5335666	1	2076	tags=21%, list=19%, signal=25%
WONG_PROTEASOME_GENE_MODULE	WONG_PROTEASOME_GENE_MODULE		35	-0.3033628	-1.0226781	0.44	0.53361267	1	3557	tags=29%, list=32%, signal=42%
LINDGREN_BLADDER_CANCER_CLUSTER_2A_DN	LINDGREN_BLADDER_CANCER_CLUSTER_2A_DN		80	-0.2813831	-1.0225959	0.3653846	0.53329694	1	4105	tags=41%, list=37%, signal=65%
MILI_PSEUDOPODIA_CHEMOTAXIS_UP	MILI_PSEUDOPODIA_CHEMOTAXIS_UP		36	-0.31003135	-1.0225233	0.38	0.5329676	1	5960	tags=64%, list=53%, signal=136%
HUPER_BREAST_BASAL_VS_LUMINAL_UP	HUPER_BREAST_BASAL_VS_LUMINAL_UP		31	-0.4692609	-1.022512	0.47916666	0.5326072	1	3321	tags=52%, list=30%, signal=73%
BIOCARTA_STRESS_PATHWAY	BIOCARTA_STRESS_PATHWAY		15	-0.38637826	-1.0220616	0.4347826	0.5328133	1	5220	tags=67%, list=47%, signal=125%
JAZAG_TGFB1_SIGNALING_UP	JAZAG_TGFB1_SIGNALING_UP		67	-0.26274592	-1.0215783	0.4074074	0.53329754	1	3449	tags=31%, list=31%, signal=45%
KIM_GASTRIC_CANCER_CHEMOSENSITIVITY	KIM_GASTRIC_CANCER_CHEMOSENSITIVITY		60	-0.29400742	-1.0198402	0.46153846	0.53583807	1	4822	tags=50%, list=43%, signal=87%
BIOCARTA_MCM_PATHWAY	BIOCARTA_MCM_PATHWAY		16	-0.44619715	-1.019818	0.46938777	0.53548545	1	4053	tags=56%, list=36%, signal=88%
TCGA_GLIOBLASTOMA_COPY_NUMBER_DN	TCGA_GLIOBLASTOMA_COPY_NUMBER_DN		17	-0.42910662	-1.0197053	0.45945945	0.5353142	1	2241	tags=24%, list=20%, signal=29%
MARSON_FOXP3_TARGETS_STIMULATED_UP	MARSON_FOXP3_TARGETS_STIMULATED_UP		16	-0.4365088	-1.0181103	0.4888889	0.53771454	1	2212	tags=31%, list=20%, signal=39%
ELVIDGE_HYPOXIA_UP	ELVIDGE_HYPOXIA_UP		104	-0.32413813	-1.01802	0.44230768	0.5374848	1	2723	tags=33%, list=24%, signal=43%
SAKAI_CHRONIC_HEPATITIS_VS_LIVER_CANCER_UP	SAKAI_CHRONIC_HEPATITIS_VS_LIVER_CANCER_UP		45	-0.32744473	-1.0177587	0.44444445	0.53753585	1	2852	tags=27%, list=25%, signal=36%
MIDORIKAWA_AMPLIFIED_IN_LIVER_CANCER	MIDORIKAWA_AMPLIFIED_IN_LIVER_CANCER		26	-0.33733872	-1.0176686	0.46153846	0.5374068	1	3693	tags=38%, list=33%, signal=57%
SASSON_RESPONSE_TO_FORSKOLIN_UP	SASSON_RESPONSE_TO_FORSKOLIN_UP		49	-0.30553272	-1.0174122	0.4074074	0.53743243	1	2350	tags=27%, list=21%, signal=33%
WATTEL_AUTONOMOUS_THYROID_ADENOMA_UP	WATTEL_AUTONOMOUS_THYROID_ADENOMA_UP		15	-0.40554842	-1.0165862	0.4318182	0.53833103	1	2978	tags=40%, list=27%, signal=54%
NOUZOVA_TRETINOIN_AND_H4_ACETYLATION	NOUZOVA_TRETINOIN_AND_H4_ACETYLATION		78	-0.22772951	-1.0161474	0.3773585	0.5387511	1	5155	tags=44%, list=46%, signal=80%
REACTOME_METABOLISM_OF_RNA	REACTOME_METABOLISM_OF_RNA		56	-0.28785765	-1.0161129	0.42857143	0.53843236	1	5076	tags=46%, list=45%, signal=84%
REACTOME_NEUROTRANSMITTER_RELEASE_CYCLE	REACTOME_NEUROTRANSMITTER_RELEASE_CYCLE		18	-0.41044405	-1.0156212	0.4181818	0.53887784	1	1899	tags=28%, list=17%, signal=33%
YAO_TEMPORAL_RESPONSE_TO_PROGESTERONE_CLUSTER_8	YAO_TEMPORAL_RESPONSE_TO_PROGESTERONE_CLUSTER_8		31	-0.34582803	-1.014573	0.375	0.5404991	1	1172	tags=19%, list=10%, signal=22%
SENESE_HDAC1_AND_HDAC2_TARGETS_UP	SENESE_HDAC1_AND_HDAC2_TARGETS_UP		117	-0.30956012	-1.0144273	0.40425533	0.54037577	1	3727	tags=44%, list=33%, signal=65%
DELYS_THYROID_CANCER_DN	DELYS_THYROID_CANCER_DN		153	-0.35328302	-1.0141145	0.47727272	0.5407235	1	2789	tags=33%, list=25%, signal=43%
SENESE_HDAC2_TARGETS_DN	SENESE_HDAC2_TARGETS_DN		74	-0.37099028	-1.0134268	0.52380955	0.5414602	1	3008	tags=41%, list=27%, signal=55%
REACTOME_VIRAL_MRNA_TRANSLATION	REACTOME_VIRAL_MRNA_TRANSLATION		53	-0.34147227	-1.0133134	0.42857143	0.54116744	1	6479	tags=74%, list=58%, signal=174%
LIN_APC_TARGETS	LIN_APC_TARGETS		35	-0.28762954	-1.0132428	0.4716981	0.5409139	1	6142	tags=66%, list=55%, signal=145%
HOFFMANN_PRE_BI_TO_LARGE_PRE_BII_LYMPHOCYTE_UP	HOFFMANN_PRE_BI_TO_LARGE_PRE_BII_LYMPHOCYTE_UP		15	-0.40021342	-1.0129545	0.4	0.54111046	1	4761	tags=67%, list=43%, signal=116%
LE_EGR2_TARGETS_DN	LE_EGR2_TARGETS_DN		84	-0.3179453	-1.0122949	0.53061223	0.54188555	1	2545	tags=30%, list=23%, signal=38%
NIKOLSKY_BREAST_CANCER_16P13_AMPLICON	NIKOLSKY_BREAST_CANCER_16P13_AMPLICON		57	-0.29586494	-1.0120538	0.42307693	0.5417983	1	3054	tags=28%, list=27%, signal=38%
HARRIS_HYPOXIA	HARRIS_HYPOXIA		53	-0.3298752	-1.0118474	0.42307693	0.54181284	1	3738	tags=43%, list=33%, signal=65%
KENNY_CTNNB1_TARGETS_UP	KENNY_CTNNB1_TARGETS_UP		32	-0.3278288	-1.0115955	0.44186047	0.54182595	1	3306	tags=34%, list=30%, signal=49%
ONDER_CDH1_TARGETS_2_UP	ONDER_CDH1_TARGETS_2_UP		159	-0.350212	-1.0115896	0.4375	0.54145455	1	2303	tags=34%, list=21%, signal=42%
SETLUR_PROSTATE_CANCER_TMPRSS2_ERG_FUSION_DN	SETLUR_PROSTATE_CANCER_TMPRSS2_ERG_FUSION_DN		15	-0.42416275	-1.0115069	0.42592594	0.5411989	1	1834	tags=33%, list=16%, signal=40%
KESHELAVA_MULTIPLE_DRUG_RESISTANCE	KESHELAVA_MULTIPLE_DRUG_RESISTANCE		46	-0.26587972	-1.010887	0.47058824	0.5418447	1	4095	tags=28%, list=37%, signal=44%
MURAKAMI_UV_RESPONSE_6HR_UP	MURAKAMI_UV_RESPONSE_6HR_UP		22	-0.31724787	-1.0106932	0.53061223	0.5418594	1	4362	tags=41%, list=39%, signal=67%
BIOCARTA_ATRBRCA_PATHWAY	BIOCARTA_ATRBRCA_PATHWAY		15	-0.42241746	-1.0100905	0.54	0.5423607	1	766	tags=13%, list=7%, signal=14%
MASSARWEH_RESPONSE_TO_ESTRADIOL	MASSARWEH_RESPONSE_TO_ESTRADIOL		37	-0.3180732	-1.0099367	0.46	0.5422306	1	904	tags=16%, list=8%, signal=18%
WANG_SMARCE1_TARGETS_UP	WANG_SMARCE1_TARGETS_UP		106	-0.37804496	-1.0089616	0.47727272	0.5433319	1	2908	tags=42%, list=26%, signal=57%
KEGG_CYSTEINE_AND_METHIONINE_METABOLISM	KEGG_CYSTEINE_AND_METHIONINE_METABOLISM		25	-0.3359945	-1.0083507	0.44444445	0.5439788	1	1659	tags=20%, list=15%, signal=23%
NIKOLSKY_BREAST_CANCER_8Q12_Q22_AMPLICON	NIKOLSKY_BREAST_CANCER_8Q12_Q22_AMPLICON		69	-0.30974355	-1.0071473	0.35555556	0.5455796	1	3221	tags=29%, list=29%, signal=40%
FLECHNER_BIOPSY_KIDNEY_TRANSPLANT_OK_VS_DONOR_UP	FLECHNER_BIOPSY_KIDNEY_TRANSPLANT_OK_VS_DONOR_UP		340	-0.25706443	-1.0060347	0.40384614	0.5469356	1	2463	tags=21%, list=22%, signal=26%
CHARAFE_BREAST_CANCER_LUMINAL_VS_MESENCHYMAL_DN	CHARAFE_BREAST_CANCER_LUMINAL_VS_MESENCHYMAL_DN		258	-0.30912995	-1.0053409	0.4090909	0.54786247	1	2792	tags=31%, list=25%, signal=40%
CHIBA_RESPONSE_TO_TSA	CHIBA_RESPONSE_TO_TSA		31	-0.25492495	-1.0049185	0.40384614	0.54821754	1	2710	tags=26%, list=24%, signal=34%
LEE_LIVER_CANCER_SURVIVAL_UP	LEE_LIVER_CANCER_SURVIVAL_UP		94	-0.34139675	-1.0044713	0.5283019	0.548723	1	2109	tags=23%, list=19%, signal=29%
ZHAN_V2_LATE_DIFFERENTIATION_GENES	ZHAN_V2_LATE_DIFFERENTIATION_GENES		27	-0.28237233	-1.0042984	0.5192308	0.5486426	1	4786	tags=52%, list=43%, signal=90%
VANTVEER_BREAST_CANCER_POOR_PROGNOSIS	VANTVEER_BREAST_CANCER_POOR_PROGNOSIS		26	-0.3367943	-1.0041596	0.35185185	0.54849356	1	2343	tags=31%, list=21%, signal=39%
KOYAMA_SEMA3B_TARGETS_UP	KOYAMA_SEMA3B_TARGETS_UP		122	-0.28062886	-1.0040222	0.39215687	0.5483001	1	3857	tags=39%, list=34%, signal=58%
BASSO_CD40_SIGNALING_DN	BASSO_CD40_SIGNALING_DN		40	-0.3472491	-1.0030717	0.44444445	0.5494982	1	2554	tags=38%, list=23%, signal=48%
AMIT_SERUM_RESPONSE_480_MCF10A	AMIT_SERUM_RESPONSE_480_MCF10A		21	-0.35014585	-1.0026159	0.42	0.5499837	1	2303	tags=33%, list=21%, signal=42%
CERVERA_SDHB_TARGETS_1_DN	CERVERA_SDHB_TARGETS_1_DN		20	-0.42888367	-1.0025371	0.4489796	0.5497476	1	3999	tags=50%, list=36%, signal=78%
REACTOME_DNA_STRAND_ELONGATION	REACTOME_DNA_STRAND_ELONGATION		22	-0.4337163	-1.0021336	0.47826087	0.5500332	1	3159	tags=55%, list=28%, signal=76%
BOYAULT_LIVER_CANCER_SUBCLASS_G12_UP	BOYAULT_LIVER_CANCER_SUBCLASS_G12_UP		24	-0.32371017	-1.0019914	0.47368422	0.5498724	1	6372	tags=75%, list=57%, signal=174%
FRIDMAN_IMMORTALIZATION_DN	FRIDMAN_IMMORTALIZATION_DN		21	-0.43735155	-1.0018514	0.45833334	0.54963243	1	2105	tags=43%, list=19%, signal=53%
REACTOME_SIGNALLING_TO_RAS	REACTOME_SIGNALLING_TO_RAS		18	-0.3290161	-1.0012187	0.43103448	0.5503873	1	5785	tags=67%, list=52%, signal=138%
SU_TESTIS	SU_TESTIS		44	-0.32508078	-1.001091	0.3877551	0.5501721	1	4890	tags=61%, list=44%, signal=109%
VALK_AML_WITH_CEBPA	VALK_AML_WITH_CEBPA		24	-0.33312958	-0.99980277	0.4375	0.5519949	1	5030	tags=63%, list=45%, signal=113%
WINTER_HYPOXIA_METAGENE	WINTER_HYPOXIA_METAGENE		149	-0.28592783	-0.9989201	0.46	0.5532037	1	2806	tags=30%, list=25%, signal=39%
JIANG_TIP30_TARGETS_DN	JIANG_TIP30_TARGETS_DN		18	-0.33819005	-0.9976551	0.46	0.55517805	1	1348	tags=22%, list=12%, signal=25%
CROMER_METASTASIS_DN	CROMER_METASTASIS_DN		43	-0.30943483	-0.9976377	0.50980395	0.55483407	1	3570	tags=37%, list=32%, signal=54%
DANG_REGULATED_BY_MYC_DN	DANG_REGULATED_BY_MYC_DN		167	-0.30004895	-0.9975652	0.46938777	0.55460274	1	2473	tags=27%, list=22%, signal=34%
SASSON_RESPONSE_TO_GONADOTROPHINS_UP	SASSON_RESPONSE_TO_GONADOTROPHINS_UP		49	-0.29974556	-0.9966644	0.42592594	0.55567175	1	3866	tags=41%, list=35%, signal=62%
WOTTON_RUNX_TARGETS_DN	WOTTON_RUNX_TARGETS_DN		19	-0.38139644	-0.99624926	0.42307693	0.5560977	1	2402	tags=37%, list=21%, signal=47%
CROMER_TUMORIGENESIS_DN	CROMER_TUMORIGENESIS_DN		29	-0.39902645	-0.9961252	0.4651163	0.55593675	1	1840	tags=31%, list=16%, signal=37%
JISON_SICKLE_CELL_DISEASE_UP	JISON_SICKLE_CELL_DISEASE_UP		121	-0.28985828	-0.99534893	0.48214287	0.55686074	1	2326	tags=21%, list=21%, signal=27%
MUELLER_METHYLATED_IN_GLIOBLASTOMA	MUELLER_METHYLATED_IN_GLIOBLASTOMA		26	-0.37077928	-0.9948156	0.5	0.5574685	1	3254	tags=46%, list=29%, signal=65%
ELVIDGE_HIF1A_AND_HIF2A_TARGETS_DN	ELVIDGE_HIF1A_AND_HIF2A_TARGETS_DN		63	-0.31863362	-0.9941639	0.51785713	0.55828243	1	2423	tags=29%, list=22%, signal=36%
KEGG_MELANOMA	KEGG_MELANOMA		40	-0.30073652	-0.9940391	0.4528302	0.55813813	1	4183	tags=38%, list=37%, signal=60%
EINAV_INTERFERON_SIGNATURE_IN_CANCER	EINAV_INTERFERON_SIGNATURE_IN_CANCER		15	-0.5086773	-0.99369943	0.49019608	0.5583129	1	4072	tags=60%, list=36%, signal=94%
HALMOS_CEBPA_TARGETS_UP	HALMOS_CEBPA_TARGETS_UP		29	-0.35189992	-0.9936395	0.5531915	0.5580145	1	2303	tags=34%, list=21%, signal=43%
REACTOME_METABOLISM_OF_BILE_ACIDS_AND_BILE_SALTS	REACTOME_METABOLISM_OF_BILE_ACIDS_AND_BILE_SALTS		21	-0.36982566	-0.99325085	0.43548387	0.5583868	1	5313	tags=57%, list=47%, signal=109%
YU_MYC_TARGETS_UP	YU_MYC_TARGETS_UP		27	-0.43422854	-0.993075	0.53488374	0.5582951	1	4395	tags=56%, list=39%, signal=91%
REACTOME_FORMATION_OF_A_POOL_OF_FREE_40S_SUBUNITS	REACTOME_FORMATION_OF_A_POOL_OF_FREE_40S_SUBUNITS		51	-0.33249155	-0.99277836	0.5	0.5583273	1	6479	tags=73%, list=58%, signal=171%
REACTOME_G2_M_CHECKPOINTS	REACTOME_G2_M_CHECKPOINTS		34	-0.39229792	-0.99277574	0.4375	0.5579551	1	4053	tags=56%, list=36%, signal=87%
ENK_UV_RESPONSE_KERATINOCYTE_UP	ENK_UV_RESPONSE_KERATINOCYTE_UP		379	-0.21742882	-0.9921759	0.4375	0.5586088	1	4746	tags=41%, list=42%, signal=68%
KAAB_FAILED_HEART_ATRIUM_DN	KAAB_FAILED_HEART_ATRIUM_DN		96	-0.24828343	-0.99182224	0.44230768	0.5587212	1	4095	tags=33%, list=37%, signal=52%
LIEN_BREAST_CARCINOMA_METAPLASTIC_VS_DUCTAL_UP	LIEN_BREAST_CARCINOMA_METAPLASTIC_VS_DUCTAL_UP		48	-0.34735483	-0.9903297	0.3773585	0.5608124	1	2683	tags=33%, list=24%, signal=44%
REACTOME_SIGNALING_BY_ROBO_RECEPTOR	REACTOME_SIGNALING_BY_ROBO_RECEPTOR		21	-0.38970435	-0.9902517	0.47727272	0.5606383	1	2897	tags=38%, list=26%, signal=51%
CHANG_CORE_SERUM_RESPONSE_UP	CHANG_CORE_SERUM_RESPONSE_UP		48	-0.2711647	-0.99006206	0.45454547	0.5606924	1	815	tags=10%, list=7%, signal=11%
ST_GRANULE_CELL_SURVIVAL_PATHWAY	ST_GRANULE_CELL_SURVIVAL_PATHWAY		15	-0.39141887	-0.9900205	0.5283019	0.5603741	1	1943	tags=33%, list=17%, signal=40%
REACTOME_FORMATION_OF_THE_TERNARY_COMPLEX_AND_SUBSEQUENTLY_THE_43S_COMPLEX	REACTOME_FORMATION_OF_THE_TERNARY_COMPLEX_AND_SUBSEQUENTLY_THE_43S_COMPLEX		22	-0.37265447	-0.9899993	0.4318182	0.5600188	1	2778	tags=32%, list=25%, signal=42%
REACTOME_FGFR_LIGAND_BINDING_AND_ACTIVATION	REACTOME_FGFR_LIGAND_BINDING_AND_ACTIVATION		20	-0.3920832	-0.9897553	0.5	0.56010634	1	3634	tags=50%, list=32%, signal=74%
CUI_TCF21_TARGETS_DN	CUI_TCF21_TARGETS_DN		21	-0.37955672	-0.98784655	0.44186047	0.562881	1	4679	tags=57%, list=42%, signal=98%
REACTOME_AMINE_LIGAND_BINDING_RECEPTORS	REACTOME_AMINE_LIGAND_BINDING_RECEPTORS		27	-0.42969677	-0.9870338	0.5116279	0.5637367	1	3383	tags=44%, list=30%, signal=64%
ELVIDGE_HYPOXIA_BY_DMOG_UP	ELVIDGE_HYPOXIA_BY_DMOG_UP		85	-0.33222386	-0.9865474	0.5294118	0.5641195	1	2423	tags=31%, list=22%, signal=39%
CAIRO_HEPATOBLASTOMA_DN	CAIRO_HEPATOBLASTOMA_DN		174	-0.29359347	-0.9862584	0.44067797	0.5643748	1	4479	tags=44%, list=40%, signal=72%
KAYO_CALORIE_RESTRICTION_MUSCLE_DN	KAYO_CALORIE_RESTRICTION_MUSCLE_DN		47	-0.27713877	-0.9860161	0.41304347	0.5643529	1	3693	tags=32%, list=33%, signal=47%
OSWALD_HEMATOPOIETIC_STEM_CELL_IN_COLLAGEN_GEL_UP	OSWALD_HEMATOPOIETIC_STEM_CELL_IN_COLLAGEN_GEL_UP		124	-0.29544944	-0.9856062	0.5	0.5647248	1	3177	tags=33%, list=28%, signal=46%
OSWALD_HEMATOPOIETIC_STEM_CELL_IN_COLLAGEN_GEL_DN	OSWALD_HEMATOPOIETIC_STEM_CELL_IN_COLLAGEN_GEL_DN		124	-0.29544944	-0.9856062	0.5	0.56435204	1	3177	tags=33%, list=28%, signal=46%
KEGG_COMPLEMENT_AND_COAGULATION_CASCADES	KEGG_COMPLEMENT_AND_COAGULATION_CASCADES		54	-0.38716957	-0.98477304	0.44680852	0.5654147	1	1568	tags=26%, list=14%, signal=30%
ACEVEDO_LIVER_CANCER_DN	ACEVEDO_LIVER_CANCER_DN		330	-0.22854897	-0.9838023	0.48979592	0.56679267	1	2888	tags=22%, list=26%, signal=28%
REACTOME_G1_S_TRANSITION	REACTOME_G1_S_TRANSITION		79	-0.28657612	-0.98353463	0.46296296	0.5668332	1	4309	tags=35%, list=38%, signal=57%
CAMPS_COLON_CANCER_COPY_NUMBER_UP	CAMPS_COLON_CANCER_COPY_NUMBER_UP		46	-0.26587203	-0.9832675	0.42307693	0.56695455	1	4972	tags=48%, list=44%, signal=86%
UDAYAKUMAR_MED1_TARGETS_DN	UDAYAKUMAR_MED1_TARGETS_DN		146	-0.2653623	-0.9828277	0.48979592	0.56714076	1	4158	tags=36%, list=37%, signal=56%
KEGG_RIBOSOME	KEGG_RIBOSOME		54	-0.32896456	-0.9825017	0.47727272	0.5673878	1	6479	tags=72%, list=58%, signal=171%
PARK_TRETINOIN_RESPONSE_AND_RARA_PLZF_FUSION	PARK_TRETINOIN_RESPONSE_AND_RARA_PLZF_FUSION		16	-0.4001955	-0.9823264	0.54347825	0.5673931	1	2049	tags=31%, list=18%, signal=38%
REACTOME_SIGNAL_AMPLIFICATION	REACTOME_SIGNAL_AMPLIFICATION		23	-0.34980425	-0.9818824	0.47368422	0.5677136	1	3792	tags=39%, list=34%, signal=59%
NIKOLSKY_MUTATED_AND_AMPLIFIED_IN_BREAST_CANCER	NIKOLSKY_MUTATED_AND_AMPLIFIED_IN_BREAST_CANCER		38	-0.32887018	-0.9810387	0.5	0.5687073	1	3823	tags=37%, list=34%, signal=56%
RUGO_ENVIRONMENTAL_STRESS_RESPONSE_UP	RUGO_ENVIRONMENTAL_STRESS_RESPONSE_UP		20	-0.3626429	-0.9795478	0.44680852	0.57076657	1	2313	tags=35%, list=21%, signal=44%
RIGGI_EWING_SARCOMA_PROGENITOR_DN	RIGGI_EWING_SARCOMA_PROGENITOR_DN		114	-0.31964186	-0.9795361	0.41666666	0.57040894	1	2677	tags=35%, list=24%, signal=46%
BIOCARTA_NKCELLS_PATHWAY	BIOCARTA_NKCELLS_PATHWAY		15	-0.42842484	-0.9784834	0.5106383	0.5717743	1	1756	tags=27%, list=16%, signal=32%
CAFFAREL_RESPONSE_TO_THC_UP	CAFFAREL_RESPONSE_TO_THC_UP		18	-0.32974514	-0.978332	0.5217391	0.57174283	1	2905	tags=28%, list=26%, signal=37%
HOFMANN_CELL_LYMPHOMA_DN	HOFMANN_CELL_LYMPHOMA_DN		23	-0.32322842	-0.97821325	0.42553192	0.57156277	1	4898	tags=39%, list=44%, signal=69%
YAO_TEMPORAL_RESPONSE_TO_PROGESTERONE_CLUSTER_12	YAO_TEMPORAL_RESPONSE_TO_PROGESTERONE_CLUSTER_12		62	-0.29499498	-0.9782099	0.5681818	0.57120013	1	2866	tags=27%, list=26%, signal=37%
SMID_BREAST_CANCER_NORMAL_LIKE_UP	SMID_BREAST_CANCER_NORMAL_LIKE_UP		273	-0.34943634	-0.9768188	0.41025642	0.5729157	1	2463	tags=31%, list=22%, signal=39%
WEST_ADRENOCORTICAL_TUMOR_DN	WEST_ADRENOCORTICAL_TUMOR_DN		341	-0.2846636	-0.97670525	0.47916666	0.57271904	1	3091	tags=30%, list=28%, signal=41%
SHEPARD_CRUSH_AND_BURN_MUTANT_UP	SHEPARD_CRUSH_AND_BURN_MUTANT_UP		97	-0.238801	-0.97457224	0.54761904	0.5759467	1	920	tags=9%, list=8%, signal=10%
SESTO_RESPONSE_TO_UV_C7	SESTO_RESPONSE_TO_UV_C7		49	-0.2687016	-0.97274077	0.47916666	0.57888156	1	4418	tags=41%, list=39%, signal=67%
WATANABE_RECTAL_CANCER_RADIOTHERAPY_RESPONSIVE_UP	WATANABE_RECTAL_CANCER_RADIOTHERAPY_RESPONSIVE_UP		66	-0.2425159	-0.97224224	0.39583334	0.57924366	1	4548	tags=38%, list=41%, signal=63%
FONTAINE_PAPILLARY_THYROID_CARCINOMA_UP	FONTAINE_PAPILLARY_THYROID_CARCINOMA_UP		35	-0.31502458	-0.9719046	0.54	0.5793792	1	4138	tags=51%, list=37%, signal=81%
REACTOME_G_ALPHA_S_SIGNALLING_EVENTS	REACTOME_G_ALPHA_S_SIGNALLING_EVENTS		79	-0.32040864	-0.9713499	0.5	0.58032584	1	4679	tags=47%, list=42%, signal=80%
BOQUEST_STEM_CELL_CULTURED_VS_FRESH_DN	BOQUEST_STEM_CELL_CULTURED_VS_FRESH_DN		18	-0.4559185	-0.9699011	0.4888889	0.5823611	1	3455	tags=56%, list=31%, signal=80%
KEGG_PRIMARY_BILE_ACID_BIOSYNTHESIS	KEGG_PRIMARY_BILE_ACID_BIOSYNTHESIS		15	-0.40099338	-0.9693516	0.58181816	0.5827722	1	5313	tags=67%, list=47%, signal=127%
XU_GH1_EXOGENOUS_TARGETS_DN	XU_GH1_EXOGENOUS_TARGETS_DN		56	-0.3101752	-0.96841997	0.47058824	0.58395565	1	4614	tags=43%, list=41%, signal=73%
REACTOME_CELL_CYCLE_CHECKPOINTS	REACTOME_CELL_CYCLE_CHECKPOINTS		85	-0.28791207	-0.9680988	0.4528302	0.5842121	1	4194	tags=36%, list=37%, signal=58%
ZHANG_ANTIVIRAL_RESPONSE_TO_RIBAVIRIN_UP	ZHANG_ANTIVIRAL_RESPONSE_TO_RIBAVIRIN_UP		16	-0.39417338	-0.9669015	0.5102041	0.5857005	1	1348	tags=25%, list=12%, signal=28%
OUELLET_CULTURED_OVARIAN_CANCER_INVASIVE_VS_LMP_DN	OUELLET_CULTURED_OVARIAN_CANCER_INVASIVE_VS_LMP_DN		15	-0.42049614	-0.96679294	0.5681818	0.5855195	1	2231	tags=27%, list=20%, signal=33%
REACTOME_NUCLEAR_IMPORT_OF_REV_PROTEIN	REACTOME_NUCLEAR_IMPORT_OF_REV_PROTEIN		18	-0.3486281	-0.9666554	0.5	0.5854945	1	2252	tags=22%, list=20%, signal=28%
STEIN_ESTROGEN_RESPONSE_NOT_VIA_ESRRA	STEIN_ESTROGEN_RESPONSE_NOT_VIA_ESRRA		15	-0.4023283	-0.9660989	0.5084746	0.58594894	1	2105	tags=40%, list=19%, signal=49%
YAO_TEMPORAL_RESPONSE_TO_PROGESTERONE_CLUSTER_11	YAO_TEMPORAL_RESPONSE_TO_PROGESTERONE_CLUSTER_11		77	-0.24655467	-0.9656914	0.53846157	0.5862671	1	4713	tags=35%, list=42%, signal=60%
LIANG_HEMATOPOIESIS_STEM_CELL_NUMBER_SMALL_VS_HUGE_UP	LIANG_HEMATOPOIESIS_STEM_CELL_NUMBER_SMALL_VS_HUGE_UP		27	-0.34637216	-0.964998	0.48979592	0.5873374	1	2402	tags=22%, list=21%, signal=28%
OUELLET_CULTURED_OVARIAN_CANCER_INVASIVE_VS_LMP_UP	OUELLET_CULTURED_OVARIAN_CANCER_INVASIVE_VS_LMP_UP		46	-0.25104082	-0.9639553	0.54	0.5887472	1	5233	tags=48%, list=47%, signal=89%
BIOCARTA_DEATH_PATHWAY	BIOCARTA_DEATH_PATHWAY		21	-0.34141687	-0.9636881	0.509434	0.58877784	1	4126	tags=43%, list=37%, signal=68%
AMIT_SERUM_RESPONSE_60_MCF10A	AMIT_SERUM_RESPONSE_60_MCF10A		38	-0.31919864	-0.96339184	0.4489796	0.5887357	1	3620	tags=34%, list=32%, signal=50%
DAZARD_RESPONSE_TO_UV_NHEK_UP	DAZARD_RESPONSE_TO_UV_NHEK_UP		108	-0.26518843	-0.9632692	0.46	0.5885841	1	2378	tags=23%, list=21%, signal=29%
DAUER_STAT3_TARGETS_DN	DAUER_STAT3_TARGETS_DN		23	-0.45273513	-0.96273446	0.52	0.58904046	1	1382	tags=30%, list=12%, signal=35%
REACTOME_E2F_MEDIATED_REGULATION_OF_DNA_REPLICATION	REACTOME_E2F_MEDIATED_REGULATION_OF_DNA_REPLICATION		20	-0.38125062	-0.96242064	0.47058824	0.58914363	1	5216	tags=60%, list=47%, signal=112%
WEINMANN_ADAPTATION_TO_HYPOXIA_DN	WEINMANN_ADAPTATION_TO_HYPOXIA_DN		27	-0.36875743	-0.9620873	0.5106383	0.5894115	1	1128	tags=26%, list=10%, signal=29%
RAMASWAMY_METASTASIS_DN	RAMASWAMY_METASTASIS_DN		38	-0.3252703	-0.9616822	0.5102041	0.58972085	1	716	tags=13%, list=6%, signal=14%
FAELT_B_CLL_WITH_VH3_21_UP	FAELT_B_CLL_WITH_VH3_21_UP		30	-0.27834728	-0.9606801	0.48076922	0.5907504	1	4838	tags=57%, list=43%, signal=100%
RADAEVA_RESPONSE_TO_IFNA1_UP	RADAEVA_RESPONSE_TO_IFNA1_UP		22	-0.42248932	-0.9598711	0.5925926	0.5917362	1	2799	tags=32%, list=25%, signal=42%
BROWNE_HCMV_INFECTION_20HR_DN	BROWNE_HCMV_INFECTION_20HR_DN		61	-0.29961082	-0.959739	0.6086956	0.5915539	1	2454	tags=28%, list=22%, signal=35%
LEE_LIVER_CANCER_E2F1_UP	LEE_LIVER_CANCER_E2F1_UP		48	-0.34211177	-0.9592928	0.47727272	0.59198904	1	1242	tags=19%, list=11%, signal=21%
LI_WILMS_TUMOR	LI_WILMS_TUMOR		20	-0.3957581	-0.9592321	0.4509804	0.5916988	1	2960	tags=45%, list=26%, signal=61%
REACTOME_PEPTIDE_CHAIN_ELONGATION	REACTOME_PEPTIDE_CHAIN_ELONGATION		53	-0.32023105	-0.9578665	0.54545456	0.59380615	1	6666	tags=74%, list=60%, signal=181%
REACTOME_TRANSLATION	REACTOME_TRANSLATION		67	-0.28761145	-0.9578633	0.45652175	0.59343624	1	6730	tags=70%, list=60%, signal=175%
BIOCARTA_ECM_PATHWAY	BIOCARTA_ECM_PATHWAY		17	-0.35944948	-0.95763874	0.52	0.5933606	1	460	tags=12%, list=4%, signal=12%
BHATI_G2M_ARREST_BY_2METHOXYESTRADIOL_DN	BHATI_G2M_ARREST_BY_2METHOXYESTRADIOL_DN		76	-0.25807363	-0.95611846	0.46296296	0.59569067	1	4217	tags=41%, list=38%, signal=65%
SATO_SILENCED_BY_METHYLATION_IN_PANCREATIC_CANCER_2	SATO_SILENCED_BY_METHYLATION_IN_PANCREATIC_CANCER_2		30	-0.38961533	-0.95522064	0.45833334	0.5970218	1	2472	tags=30%, list=22%, signal=38%
KEGG_VIRAL_MYOCARDITIS	KEGG_VIRAL_MYOCARDITIS		26	-0.3559462	-0.954762	0.5	0.5974001	1	1355	tags=23%, list=12%, signal=26%
REACTOME_G_ALPHA_I_SIGNALLING_EVENTS	REACTOME_G_ALPHA_I_SIGNALLING_EVENTS		118	-0.31035337	-0.9543056	0.5283019	0.59769374	1	1346	tags=18%, list=12%, signal=20%
REACTOME_DIABETES_PATHWAYS	REACTOME_DIABETES_PATHWAYS		263	-0.19725609	-0.95372874	0.39583334	0.5983506	1	4383	tags=31%, list=39%, signal=49%
GRADE_COLON_AND_RECTAL_CANCER_DN	GRADE_COLON_AND_RECTAL_CANCER_DN		49	-0.30795476	-0.9536387	0.5	0.59816915	1	2649	tags=27%, list=24%, signal=35%
TSUNODA_CISPLATIN_RESISTANCE_DN	TSUNODA_CISPLATIN_RESISTANCE_DN		18	-0.3743083	-0.95358217	0.50980395	0.59790635	1	2272	tags=39%, list=20%, signal=49%
KEGG_SYSTEMIC_LUPUS_ERYTHEMATOSUS	KEGG_SYSTEMIC_LUPUS_ERYTHEMATOSUS		36	-0.3245964	-0.9532044	0.46153846	0.59811777	1	1044	tags=17%, list=9%, signal=18%
REACTOME_GTP_HYDROLYSIS_AND_JOINING_OF_THE_60S_RIBOSOMAL_SUBUNIT	REACTOME_GTP_HYDROLYSIS_AND_JOINING_OF_THE_60S_RIBOSOMAL_SUBUNIT		56	-0.31626183	-0.95242614	0.5	0.59884554	1	6479	tags=73%, list=58%, signal=173%
KANG_IMMORTALIZED_BY_TERT_DN	KANG_IMMORTALIZED_BY_TERT_DN		67	-0.31726867	-0.9523745	0.45454547	0.5985686	1	2266	tags=27%, list=20%, signal=33%
COULOUARN_TEMPORAL_TGFB1_SIGNATURE_UP	COULOUARN_TEMPORAL_TGFB1_SIGNATURE_UP		57	-0.2829183	-0.95192885	0.5471698	0.5989619	1	3550	tags=35%, list=32%, signal=51%
DAZARD_UV_RESPONSE_CLUSTER_G6	DAZARD_UV_RESPONSE_CLUSTER_G6		53	-0.3043667	-0.95116407	0.4716981	0.5998627	1	1722	tags=19%, list=15%, signal=22%
SATO_SILENCED_EPIGENETICALLY_IN_PANCREATIC_CANCER	SATO_SILENCED_EPIGENETICALLY_IN_PANCREATIC_CANCER		27	-0.34652233	-0.9491938	0.5416667	0.6028396	1	2308	tags=30%, list=21%, signal=37%
KYNG_ENVIRONMENTAL_STRESS_RESPONSE_UP	KYNG_ENVIRONMENTAL_STRESS_RESPONSE_UP		22	-0.3385281	-0.9491261	0.46938777	0.6025704	1	2313	tags=32%, list=21%, signal=40%
KEGG_PRIMARY_IMMUNODEFICIENCY	KEGG_PRIMARY_IMMUNODEFICIENCY		25	-0.40350184	-0.94843113	0.4888889	0.6032869	1	5500	tags=60%, list=49%, signal=118%
REACTOME_PLATELET_DEGRANULATION	REACTOME_PLATELET_DEGRANULATION		58	-0.32440308	-0.94803387	0.4489796	0.6034456	1	2463	tags=29%, list=22%, signal=37%
LEONARD_HYPOXIA	LEONARD_HYPOXIA		26	-0.3666178	-0.94790006	0.48076922	0.60326153	1	3128	tags=42%, list=28%, signal=59%
DACOSTA_ERCC3_ALLELE_XPCS_VS_TTD_UP	DACOSTA_ERCC3_ALLELE_XPCS_VS_TTD_UP		16	-0.3942413	-0.9474692	0.53333336	0.60367215	1	2303	tags=38%, list=21%, signal=47%
TAKEDA_TARGETS_OF_NUP98_HOXA9_FUSION_16D_UP	TAKEDA_TARGETS_OF_NUP98_HOXA9_FUSION_16D_UP		82	-0.33497247	-0.945657	0.51111114	0.6062123	1	2696	tags=38%, list=24%, signal=49%
BIOCARTA_HIVNEF_PATHWAY	BIOCARTA_HIVNEF_PATHWAY		33	-0.27723145	-0.9450903	0.5	0.606952	1	5340	tags=48%, list=48%, signal=92%
REACTOME_HIV_LIFE_CYCLE	REACTOME_HIV_LIFE_CYCLE		75	-0.2521059	-0.9450275	0.5	0.6066006	1	6351	tags=55%, list=57%, signal=125%
KANNAN_TP53_TARGETS_UP	KANNAN_TP53_TARGETS_UP		27	-0.31062353	-0.944334	0.51785713	0.607526	1	4597	tags=52%, list=41%, signal=88%
ZHANG_RESPONSE_TO_IKK_INHIBITOR_AND_TNF_UP	ZHANG_RESPONSE_TO_IKK_INHIBITOR_AND_TNF_UP		120	-0.29998517	-0.94330686	0.5849057	0.6089264	1	3694	tags=39%, list=33%, signal=58%
BIOCARTA_CASPASE_PATHWAY	BIOCARTA_CASPASE_PATHWAY		16	-0.35297033	-0.94268745	0.5555556	0.6094385	1	2514	tags=25%, list=22%, signal=32%
DAIRKEE_TERT_TARGETS_DN	DAIRKEE_TERT_TARGETS_DN		41	-0.3210068	-0.94257116	0.56363636	0.6093888	1	2514	tags=24%, list=22%, signal=31%
REACTOME_ADP_SIGNALLING_THROUGH_P2Y_PURINOCEPTOR_12	REACTOME_ADP_SIGNALLING_THROUGH_P2Y_PURINOCEPTOR_12		17	-0.34611237	-0.9425055	0.5	0.609146	1	1346	tags=18%, list=12%, signal=20%
YAO_TEMPORAL_RESPONSE_TO_PROGESTERONE_CLUSTER_17	YAO_TEMPORAL_RESPONSE_TO_PROGESTERONE_CLUSTER_17		143	-0.21583214	-0.94193715	0.44	0.6097371	1	4849	tags=32%, list=43%, signal=56%
HOSHIDA_LIVER_CANCER_SURVIVAL_DN	HOSHIDA_LIVER_CANCER_SURVIVAL_DN		82	-0.24944162	-0.9417986	0.5882353	0.6095205	1	1733	tags=18%, list=15%, signal=21%
ODONNELL_METASTASIS_UP	ODONNELL_METASTASIS_UP		42	-0.3271426	-0.94138235	0.56	0.6100002	1	5553	tags=64%, list=50%, signal=127%
BIOCARTA_CDC42RAC_PATHWAY	BIOCARTA_CDC42RAC_PATHWAY		15	-0.37746155	-0.94033355	0.54545456	0.61152005	1	689	tags=13%, list=6%, signal=14%
REACTOME_GAP_JUNCTION_TRAFFICKING	REACTOME_GAP_JUNCTION_TRAFFICKING		19	-0.37097785	-0.93978184	0.47826087	0.61214966	1	1389	tags=16%, list=12%, signal=18%
CHIARADONNA_NEOPLASTIC_TRANSFORMATION_KRAS_UP	CHIARADONNA_NEOPLASTIC_TRANSFORMATION_KRAS_UP		88	-0.3056531	-0.93885565	0.54761904	0.6134718	1	2119	tags=27%, list=19%, signal=33%
PELLICCIOTTA_HDAC_IN_ANTIGEN_PRESENTATION_UP	PELLICCIOTTA_HDAC_IN_ANTIGEN_PRESENTATION_UP		49	-0.24831748	-0.93879026	0.5294118	0.6131657	1	5730	tags=49%, list=51%, signal=100%
HUANG_FOXA2_TARGETS_UP	HUANG_FOXA2_TARGETS_UP		26	-0.36092523	-0.93757635	0.5319149	0.61496764	1	914	tags=23%, list=8%, signal=25%
CAIRO_LIVER_DEVELOPMENT_UP	CAIRO_LIVER_DEVELOPMENT_UP		107	-0.30285078	-0.93741125	0.4528302	0.61487424	1	3490	tags=35%, list=31%, signal=50%
TAKEDA_TARGETS_OF_NUP98_HOXA9_FUSION_10D_UP	TAKEDA_TARGETS_OF_NUP98_HOXA9_FUSION_10D_UP		89	-0.34606665	-0.9367467	0.54347825	0.6158196	1	2665	tags=33%, list=24%, signal=42%
REACTOME_INTRINSIC_PATHWAY	REACTOME_INTRINSIC_PATHWAY		15	-0.40141156	-0.9365839	0.5882353	0.61573845	1	2989	tags=40%, list=27%, signal=54%
SWEET_KRAS_TARGETS_DN	SWEET_KRAS_TARGETS_DN		15	-0.34198838	-0.93643117	0.6101695	0.61564386	1	5785	tags=53%, list=52%, signal=110%
WANG_BARRETTS_ESOPHAGUS_UP	WANG_BARRETTS_ESOPHAGUS_UP		32	-0.30944297	-0.9363375	0.53488374	0.61538893	1	3716	tags=41%, list=33%, signal=61%
RORIE_TARGETS_OF_EWSR1_FLI1_FUSION_UP	RORIE_TARGETS_OF_EWSR1_FLI1_FUSION_UP		16	-0.40107834	-0.9346248	0.5833333	0.6181442	1	1497	tags=31%, list=13%, signal=36%
PARK_TRETINOIN_RESPONSE_AND_PML_RARA_FUSION	PARK_TRETINOIN_RESPONSE_AND_PML_RARA_FUSION		21	-0.3749611	-0.93392587	0.5555556	0.61908126	1	2286	tags=38%, list=20%, signal=48%
KEGG_HUNTINGTONS_DISEASE	KEGG_HUNTINGTONS_DISEASE		115	-0.19841176	-0.93345463	0.49056605	0.61970997	1	3370	tags=21%, list=30%, signal=30%
BONCI_TARGETS_OF_MIR15A_AND_MIR16_1	BONCI_TARGETS_OF_MIR15A_AND_MIR16_1		53	-0.3003173	-0.93309075	0.6122449	0.61990476	1	4191	tags=34%, list=37%, signal=54%
VANTVEER_BREAST_CANCER_BRCA1_DN	VANTVEER_BREAST_CANCER_BRCA1_DN		18	-0.41035953	-0.9324704	0.5744681	0.6205719	1	2404	tags=39%, list=21%, signal=49%
BRUECKNER_TARGETS_OF_MIRLET7A3_UP	BRUECKNER_TARGETS_OF_MIRLET7A3_UP		66	-0.29298648	-0.93223244	0.53846157	0.62064725	1	1951	tags=24%, list=17%, signal=29%
SESTO_RESPONSE_TO_UV_C6	SESTO_RESPONSE_TO_UV_C6		30	-0.29511344	-0.9319168	0.5744681	0.6208039	1	2159	tags=23%, list=19%, signal=29%
ICHIBA_GRAFT_VERSUS_HOST_DISEASE_D7_DN	ICHIBA_GRAFT_VERSUS_HOST_DISEASE_D7_DN		34	-0.32416797	-0.93188804	0.6296296	0.6204756	1	1373	tags=18%, list=12%, signal=20%
VALK_AML_CLUSTER_13	VALK_AML_CLUSTER_13		16	-0.3750702	-0.93144894	0.5714286	0.62097263	1	674	tags=19%, list=6%, signal=20%
REACTOME_HIV1_TRANSCRIPTION_INITIATION	REACTOME_HIV1_TRANSCRIPTION_INITIATION		32	-0.27428684	-0.93009317	0.537037	0.62281424	1	2605	tags=19%, list=23%, signal=24%
GINESTIER_BREAST_CANCER_ZNF217_AMPLIFIED_UP	GINESTIER_BREAST_CANCER_ZNF217_AMPLIFIED_UP		36	-0.29700822	-0.92946136	0.51111114	0.6233893	1	4561	tags=44%, list=41%, signal=75%
BLUM_RESPONSE_TO_SALIRASIB_UP	BLUM_RESPONSE_TO_SALIRASIB_UP		169	-0.21654762	-0.92917246	0.5185185	0.623404	1	4406	tags=36%, list=39%, signal=59%
KEGG_DNA_REPLICATION	KEGG_DNA_REPLICATION		26	-0.38647485	-0.9284701	0.5106383	0.62429357	1	3340	tags=50%, list=30%, signal=71%
JIANG_HYPOXIA_VIA_VHL	JIANG_HYPOXIA_VIA_VHL		16	-0.30061942	-0.9283151	0.5744681	0.6241924	1	4591	tags=44%, list=41%, signal=74%
REACTOME_SYNTHESIS_OF_BILE_ACIDS_AND_BILE_SALTS	REACTOME_SYNTHESIS_OF_BILE_ACIDS_AND_BILE_SALTS		18	-0.36915594	-0.92701757	0.55172414	0.62625664	1	5313	tags=56%, list=47%, signal=106%
ACEVEDO_LIVER_TUMOR_VS_NORMAL_ADJACENT_TISSUE_DN	ACEVEDO_LIVER_TUMOR_VS_NORMAL_ADJACENT_TISSUE_DN		160	-0.24942273	-0.9267988	0.63265306	0.6261828	1	3371	tags=30%, list=30%, signal=42%
REACTOME_ACTIVATION_OF_ATR_IN_RESPONSE_TO_REPLICATION_STRESS	REACTOME_ACTIVATION_OF_ATR_IN_RESPONSE_TO_REPLICATION_STRESS		31	-0.36639974	-0.92641914	0.53061223	0.6263628	1	4053	tags=52%, list=36%, signal=81%
GAZDA_DIAMOND_BLACKFAN_ANEMIA_PROGENITOR_DN	GAZDA_DIAMOND_BLACKFAN_ANEMIA_PROGENITOR_DN		35	-0.25725162	-0.9261688	0.47826087	0.6263211	1	5546	tags=51%, list=50%, signal=102%
BASSO_B_LYMPHOCYTE_NETWORK	BASSO_B_LYMPHOCYTE_NETWORK		85	-0.24091595	-0.92570513	0.5652174	0.62670904	1	4504	tags=38%, list=40%, signal=62%
TCGA_GLIOBLASTOMA_COPY_NUMBER_UP	TCGA_GLIOBLASTOMA_COPY_NUMBER_UP		34	-0.26660767	-0.9256985	0.5	0.6263302	1	2979	tags=26%, list=27%, signal=36%
ROZANOV_MMP14_TARGETS_SUBSET	ROZANOV_MMP14_TARGETS_SUBSET		24	-0.40691	-0.9247804	0.58	0.6271921	1	1755	tags=25%, list=16%, signal=30%
TIEN_INTESTINE_PROBIOTICS_2HR_DN	TIEN_INTESTINE_PROBIOTICS_2HR_DN		42	-0.26713857	-0.9246896	0.5	0.62698495	1	2473	tags=26%, list=22%, signal=33%
YAMASHITA_LIVER_CANCER_STEM_CELL_DN	YAMASHITA_LIVER_CANCER_STEM_CELL_DN		54	-0.3432322	-0.9230653	0.56363636	0.6291376	1	2204	tags=26%, list=20%, signal=32%
SHAFFER_IRF4_TARGETS_IN_ACTIVATED_B_LYMPHOCYTE	SHAFFER_IRF4_TARGETS_IN_ACTIVATED_B_LYMPHOCYTE		56	-0.25804403	-0.9223483	0.52	0.63025844	1	2844	tags=29%, list=25%, signal=38%
BARRIER_CANCER_RELAPSE_NORMAL_SAMPLE_DN	BARRIER_CANCER_RELAPSE_NORMAL_SAMPLE_DN		15	-0.312944	-0.9213317	0.5090909	0.63168246	1	6424	tags=67%, list=57%, signal=156%
ZHANG_RESPONSE_TO_IKK_INHIBITOR_AND_TNF_DN	ZHANG_RESPONSE_TO_IKK_INHIBITOR_AND_TNF_DN		36	-0.2971816	-0.921091	0.5531915	0.6316044	1	2891	tags=31%, list=26%, signal=41%
FRIDMAN_SENESCENCE_UP	FRIDMAN_SENESCENCE_UP		48	-0.3258566	-0.9208885	0.61702126	0.63154364	1	2394	tags=25%, list=21%, signal=32%
PODAR_RESPONSE_TO_ADAPHOSTIN_UP	PODAR_RESPONSE_TO_ADAPHOSTIN_UP		87	-0.2740956	-0.9207294	0.5882353	0.63137084	1	2607	tags=26%, list=23%, signal=34%
MAYBURD_RESPONSE_TO_L663536_DN	MAYBURD_RESPONSE_TO_L663536_DN		34	-0.26981014	-0.92070365	0.627907	0.6310295	1	3299	tags=24%, list=29%, signal=33%
BERENJENO_ROCK_SIGNALING_NOT_VIA_RHOA_UP	BERENJENO_ROCK_SIGNALING_NOT_VIA_RHOA_UP		24	-0.35654503	-0.9201658	0.59090906	0.6316684	1	1163	tags=25%, list=10%, signal=28%
LENAOUR_DENDRITIC_CELL_MATURATION_DN	LENAOUR_DENDRITIC_CELL_MATURATION_DN		72	-0.30376193	-0.9197055	0.5116279	0.63214815	1	3775	tags=43%, list=34%, signal=65%
RORIE_TARGETS_OF_EWSR1_FLI1_FUSION_DN	RORIE_TARGETS_OF_EWSR1_FLI1_FUSION_DN		17	-0.40280768	-0.9194738	0.627451	0.6321461	1	2465	tags=29%, list=22%, signal=38%
RIZ_ERYTHROID_DIFFERENTIATION_HEMGN	RIZ_ERYTHROID_DIFFERENTIATION_HEMGN		25	-0.30529806	-0.9192917	0.5555556	0.63212323	1	1842	tags=20%, list=16%, signal=24%
SCHUHMACHER_MYC_TARGETS_UP	SCHUHMACHER_MYC_TARGETS_UP		49	-0.2611948	-0.9190771	0.52	0.6322882	1	4144	tags=35%, list=37%, signal=55%
CHEOK_RESPONSE_TO_HD_MTX_DN	CHEOK_RESPONSE_TO_HD_MTX_DN		15	-0.3388707	-0.91870767	0.5681818	0.6326755	1	4340	tags=40%, list=39%, signal=65%
MCBRYAN_PUBERTAL_BREAST_4_5WK_DN	MCBRYAN_PUBERTAL_BREAST_4_5WK_DN		148	-0.26815385	-0.91843635	0.51111114	0.6328971	1	2445	tags=24%, list=22%, signal=31%
LEE_LIVER_CANCER_DENA_DN	LEE_LIVER_CANCER_DENA_DN		57	-0.34004736	-0.9173617	0.61538464	0.6347209	1	783	tags=14%, list=7%, signal=15%
REACTOME_TRANSLATION_INITIATION_COMPLEX_FORMATION	REACTOME_TRANSLATION_INITIATION_COMPLEX_FORMATION		25	-0.31915456	-0.9170872	0.4680851	0.63476247	1	6444	tags=72%, list=58%, signal=169%
MOOTHA_MITOCHONDRIA	MOOTHA_MITOCHONDRIA		330	-0.19756936	-0.9154234	0.5	0.6374928	1	1905	tags=12%, list=17%, signal=13%
SU_PLACENTA	SU_PLACENTA		16	-0.36706707	-0.91523045	0.5925926	0.63744843	1	4180	tags=50%, list=37%, signal=80%
BENPORATH_PRC2_TARGETS	BENPORATH_PRC2_TARGETS		355	-0.30149326	-0.9142511	0.54	0.6387309	1	3491	tags=33%, list=31%, signal=46%
REACTOME_UNFOLDED_PROTEIN_RESPONSE	REACTOME_UNFOLDED_PROTEIN_RESPONSE		15	-0.39654985	-0.91351026	0.5416667	0.6394771	1	2675	tags=27%, list=24%, signal=35%
LUI_THYROID_CANCER_CLUSTER_3	LUI_THYROID_CANCER_CLUSTER_3		20	-0.29782453	-0.91291493	0.54901963	0.64013875	1	6151	tags=60%, list=55%, signal=133%
WOO_LIVER_CANCER_RECURRENCE_DN	WOO_LIVER_CANCER_RECURRENCE_DN		53	-0.3024883	-0.9123824	0.6111111	0.64045894	1	2760	tags=28%, list=25%, signal=37%
RHEIN_ALL_GLUCOCORTICOID_THERAPY_DN	RHEIN_ALL_GLUCOCORTICOID_THERAPY_DN		261	-0.22066696	-0.91231483	0.5	0.6401595	1	3360	tags=24%, list=30%, signal=33%
ZHAN_V1_LATE_DIFFERENTIATION_GENES_UP	ZHAN_V1_LATE_DIFFERENTIATION_GENES_UP		25	-0.305977	-0.91182035	0.51111114	0.640487	1	4848	tags=52%, list=43%, signal=91%
DACOSTA_UV_RESPONSE_VIA_ERCC3_UP	DACOSTA_UV_RESPONSE_VIA_ERCC3_UP		222	-0.18901084	-0.91176325	0.5714286	0.64019567	1	4951	tags=40%, list=44%, signal=70%
FONTAINE_THYROID_TUMOR_UNCERTAIN_MALIGNANCY_DN	FONTAINE_THYROID_TUMOR_UNCERTAIN_MALIGNANCY_DN		18	-0.36590627	-0.9116256	0.5744681	0.6400907	1	3274	tags=39%, list=29%, signal=55%
REACTOME_PREFOLDIN_MEDIATED_TRANSFER_OF_SUBSTRATE_TO_CCT_TRIC	REACTOME_PREFOLDIN_MEDIATED_TRANSFER_OF_SUBSTRATE_TO_CCT_TRIC		17	-0.34554264	-0.9116223	0.55813956	0.639703	1	5666	tags=65%, list=51%, signal=131%
YAO_TEMPORAL_RESPONSE_TO_PROGESTERONE_CLUSTER_16	YAO_TEMPORAL_RESPONSE_TO_PROGESTERONE_CLUSTER_16		62	-0.33223176	-0.9115603	0.59183675	0.6394728	1	2717	tags=32%, list=24%, signal=42%
LIANG_SILENCED_BY_METHYLATION_2	LIANG_SILENCED_BY_METHYLATION_2		22	-0.40349454	-0.91118026	0.5833333	0.63984406	1	2308	tags=41%, list=21%, signal=51%
REACTOME_TRANSCRIPTION_COUPLED_NER	REACTOME_TRANSCRIPTION_COUPLED_NER		40	-0.27264905	-0.9106676	0.5263158	0.6401482	1	3565	tags=33%, list=32%, signal=48%
FONTAINE_THYROID_TUMOR_UNCERTAIN_MALIGNANCY_UP	FONTAINE_THYROID_TUMOR_UNCERTAIN_MALIGNANCY_UP		18	-0.33587933	-0.9104696	0.6	0.64008135	1	2316	tags=33%, list=21%, signal=42%
REACTOME_MUSCLE_CONTRACTION	REACTOME_MUSCLE_CONTRACTION		36	-0.40840462	-0.90975475	0.6136364	0.64078677	1	4033	tags=47%, list=36%, signal=74%
REACTOME_CLASS_A1_RHODOPSIN_LIKE_RECEPTORS	REACTOME_CLASS_A1_RHODOPSIN_LIKE_RECEPTORS		186	-0.31226546	-0.9096672	0.58	0.64054394	1	3891	tags=38%, list=35%, signal=58%
DOANE_BREAST_CANCER_CLASSES_DN	DOANE_BREAST_CANCER_CLASSES_DN		21	-0.33469567	-0.9095072	0.5	0.6403604	1	2696	tags=33%, list=24%, signal=44%
REACTOME_PEPTIDE_LIGAND_BINDING_RECEPTORS	REACTOME_PEPTIDE_LIGAND_BINDING_RECEPTORS		119	-0.3189408	-0.90907985	0.63265306	0.64059937	1	2564	tags=27%, list=23%, signal=35%
VERRECCHIA_RESPONSE_TO_TGFB1_C5	VERRECCHIA_RESPONSE_TO_TGFB1_C5		16	-0.35459477	-0.90877324	0.5777778	0.6407533	1	2692	tags=31%, list=24%, signal=41%
GILDEA_METASTASIS	GILDEA_METASTASIS		19	-0.39638394	-0.90828925	0.5102041	0.6412069	1	3715	tags=47%, list=33%, signal=71%
BENPORATH_ES_2	BENPORATH_ES_2		22	-0.3559091	-0.908235	0.5576923	0.6408524	1	5335	tags=68%, list=48%, signal=130%
KEGG_AMINOACYL_TRNA_BIOSYNTHESIS	KEGG_AMINOACYL_TRNA_BIOSYNTHESIS		18	-0.29657316	-0.9073635	0.5614035	0.6420012	1	6433	tags=61%, list=57%, signal=143%
CHIARADONNA_NEOPLASTIC_TRANSFORMATION_KRAS_DN	CHIARADONNA_NEOPLASTIC_TRANSFORMATION_KRAS_DN		120	-0.28751323	-0.9060286	0.5294118	0.6438863	1	3072	tags=31%, list=27%, signal=42%
SHAFFER_IRF4_TARGETS_IN_PLASMA_CELL_VS_MATURE_B_LYMPHOCYTE	SHAFFER_IRF4_TARGETS_IN_PLASMA_CELL_VS_MATURE_B_LYMPHOCYTE		48	-0.28062153	-0.9049804	0.59183675	0.64504826	1	3006	tags=31%, list=27%, signal=43%
KAAB_HEART_ATRIUM_VS_VENTRICLE_DN	KAAB_HEART_ATRIUM_VS_VENTRICLE_DN		169	-0.24210447	-0.90418154	0.6666667	0.64609414	1	2979	tags=22%, list=27%, signal=30%
LU_TUMOR_VASCULATURE_UP	LU_TUMOR_VASCULATURE_UP		17	-0.37839776	-0.90403396	0.5882353	0.64603436	1	1876	tags=35%, list=17%, signal=42%
SWEET_LUNG_CANCER_KRAS_DN	SWEET_LUNG_CANCER_KRAS_DN		324	-0.30398834	-0.90199786	0.5555556	0.64895654	1	2802	tags=31%, list=25%, signal=40%
IZADPANAH_STEM_CELL_ADIPOSE_VS_BONE_UP	IZADPANAH_STEM_CELL_ADIPOSE_VS_BONE_UP		76	-0.26613298	-0.9014337	0.5535714	0.6495433	1	1429	tags=17%, list=13%, signal=19%
YAO_TEMPORAL_RESPONSE_TO_PROGESTERONE_CLUSTER_10	YAO_TEMPORAL_RESPONSE_TO_PROGESTERONE_CLUSTER_10		52	-0.21905144	-0.90012187	0.509434	0.6514613	1	6033	tags=48%, list=54%, signal=104%
SEITZ_NEOPLASTIC_TRANSFORMATION_BY_8P_DELETION_UP	SEITZ_NEOPLASTIC_TRANSFORMATION_BY_8P_DELETION_UP		47	-0.38081557	-0.9000399	0.6	0.65120596	1	2679	tags=40%, list=24%, signal=53%
BOGNI_TREATMENT_RELATED_MYELOID_LEUKEMIA_DN	BOGNI_TREATMENT_RELATED_MYELOID_LEUKEMIA_DN		18	-0.31246594	-0.8994066	0.59615386	0.6518548	1	3570	tags=33%, list=32%, signal=49%
LI_LUNG_CANCER	LI_LUNG_CANCER		29	-0.27797797	-0.89885473	0.5714286	0.6524792	1	4836	tags=38%, list=43%, signal=67%
HAMAI_APOPTOSIS_VIA_TRAIL_DN	HAMAI_APOPTOSIS_VIA_TRAIL_DN		91	-0.26704517	-0.8970088	0.64	0.65524894	1	2933	tags=30%, list=26%, signal=40%
BIOCARTA_AMI_PATHWAY	BIOCARTA_AMI_PATHWAY		19	-0.3854162	-0.89471036	0.68421054	0.65884334	1	1742	tags=32%, list=16%, signal=37%
ALONSO_METASTASIS_DN	ALONSO_METASTASIS_DN		15	-0.36757994	-0.8944918	0.67391306	0.65884423	1	5394	tags=60%, list=48%, signal=116%
HUANG_DASATINIB_RESISTANCE_UP	HUANG_DASATINIB_RESISTANCE_UP		52	-0.30330256	-0.89396924	0.509434	0.6593635	1	4072	tags=48%, list=36%, signal=75%
SMID_BREAST_CANCER_LUMINAL_A_UP	SMID_BREAST_CANCER_LUMINAL_A_UP		52	-0.37725312	-0.89383656	0.63414633	0.6591812	1	1061	tags=23%, list=9%, signal=25%
REACTOME_MYOGENESSIS	REACTOME_MYOGENESSIS		19	-0.36321506	-0.89309317	0.6304348	0.66009206	1	2554	tags=26%, list=23%, signal=34%
REACTOME_LAGGING_STRAND_SYNTHESIS	REACTOME_LAGGING_STRAND_SYNTHESIS		15	-0.3773582	-0.89236623	0.48	0.66080153	1	1973	tags=33%, list=18%, signal=40%
RAMALHO_STEMNESS_UP	RAMALHO_STEMNESS_UP		148	-0.23807067	-0.89044535	0.5	0.66386956	1	4483	tags=34%, list=40%, signal=56%
REACTOME_FRS2MEDIATED_CASCADE	REACTOME_FRS2MEDIATED_CASCADE		19	-0.35509273	-0.8900436	0.6458333	0.66414225	1	3634	tags=47%, list=32%, signal=70%
REACTOME_ORC1_REMOVAL_FROM_CHROMATIN	REACTOME_ORC1_REMOVAL_FROM_CHROMATIN		54	-0.25811744	-0.8897947	0.5090909	0.6641614	1	5842	tags=48%, list=52%, signal=100%
BERENJENO_TRANSFORMED_BY_RHOA_UP	BERENJENO_TRANSFORMED_BY_RHOA_UP		385	-0.2549937	-0.88939065	0.5777778	0.6642917	1	2717	tags=25%, list=24%, signal=32%
WILCOX_PRESPONSE_TO_ROGESTERONE_UP	WILCOX_PRESPONSE_TO_ROGESTERONE_UP		82	-0.27639487	-0.8890518	0.6818182	0.6644065	1	2824	tags=30%, list=25%, signal=40%
REACTOME_CLASS_B2_SECRETIN_FAMILY_RECEPTORS	REACTOME_CLASS_B2_SECRETIN_FAMILY_RECEPTORS		63	-0.29089847	-0.8884825	0.6666667	0.6648413	1	1346	tags=16%, list=12%, signal=18%
WANG_HCP_PROSTATE_CANCER	WANG_HCP_PROSTATE_CANCER		45	-0.29339615	-0.8876874	0.61538464	0.6658759	1	2447	tags=29%, list=22%, signal=37%
ROSS_LEUKEMIA_WITH_MLL_FUSIONS	ROSS_LEUKEMIA_WITH_MLL_FUSIONS		49	-0.26540798	-0.8874093	0.63829786	0.665996	1	2652	tags=31%, list=24%, signal=40%
UEDA_CENTRAL_CLOCK	UEDA_CENTRAL_CLOCK		66	-0.24713488	-0.8866966	0.6181818	0.6665632	1	3128	tags=29%, list=28%, signal=40%
MOREAUX_MULTIPLE_MYELOMA_BY_TACI_DN	MOREAUX_MULTIPLE_MYELOMA_BY_TACI_DN		73	-0.2449453	-0.8865511	0.5	0.66639584	1	5901	tags=51%, list=53%, signal=106%
PACHER_TARGETS_OF_IGF1_AND_IGF2_UP	PACHER_TARGETS_OF_IGF1_AND_IGF2_UP		21	-0.32219005	-0.8844125	0.6666667	0.6699441	1	1957	tags=24%, list=17%, signal=29%
GALLUZZI_PERMEABILIZE_MITOCHONDRIA	GALLUZZI_PERMEABILIZE_MITOCHONDRIA		26	-0.2710275	-0.88429546	0.60784316	0.6697512	1	1879	tags=19%, list=17%, signal=23%
CONCANNON_APOPTOSIS_BY_EPOXOMICIN_UP	CONCANNON_APOPTOSIS_BY_EPOXOMICIN_UP		142	-0.23466891	-0.88322437	0.58928573	0.671054	1	3868	tags=36%, list=35%, signal=54%
URS_ADIPOCYTE_DIFFERENTIATION_UP	URS_ADIPOCYTE_DIFFERENTIATION_UP		49	-0.3271329	-0.8831977	0.71428573	0.67075145	1	2604	tags=29%, list=23%, signal=37%
NING_CHRONIC_OBSTRUCTIVE_PULMONARY_DISEASE_UP	NING_CHRONIC_OBSTRUCTIVE_PULMONARY_DISEASE_UP		53	-0.23407824	-0.8826854	0.7254902	0.6713395	1	2660	tags=25%, list=24%, signal=32%
REACTOME_GLUCAGON_SIGNALING_IN_METABOLIC_REGULATION	REACTOME_GLUCAGON_SIGNALING_IN_METABOLIC_REGULATION		22	-0.31184354	-0.88261396	0.66	0.67105705	1	4974	tags=55%, list=44%, signal=98%
JAIN_NFKB_SIGNALING	JAIN_NFKB_SIGNALING		46	-0.23198709	-0.8822964	0.5090909	0.6712755	1	4477	tags=37%, list=40%, signal=61%
RODRIGUES_THYROID_CARCINOMA_DN	RODRIGUES_THYROID_CARCINOMA_DN		32	-0.29162878	-0.88169676	0.59183675	0.67189807	1	156	tags=9%, list=1%, signal=9%
MCBRYAN_PUBERTAL_BREAST_3_4WK_DN	MCBRYAN_PUBERTAL_BREAST_3_4WK_DN		33	-0.29065096	-0.881122	0.6875	0.672618	1	2892	tags=30%, list=26%, signal=41%
GAUSSMANN_MLL_AF4_FUSION_TARGETS_D_UP	GAUSSMANN_MLL_AF4_FUSION_TARGETS_D_UP		18	-0.33897483	-0.8807847	0.6086956	0.6728325	1	2445	tags=33%, list=22%, signal=43%
BAELDE_DIABETIC_NEPHROPATHY_UP	BAELDE_DIABETIC_NEPHROPATHY_UP		18	-0.37578472	-0.88014996	0.5744681	0.6735961	1	2492	tags=39%, list=22%, signal=50%
STARK_PREFRONTAL_CORTEX_22Q11_DELETION_DN	STARK_PREFRONTAL_CORTEX_22Q11_DELETION_DN		345	-0.17786795	-0.8797025	0.50980395	0.6739159	1	2907	tags=16%, list=26%, signal=21%
REACTOME_GPCR_LIGAND_BINDING	REACTOME_GPCR_LIGAND_BINDING		257	-0.29557043	-0.8796463	0.61702126	0.67364675	1	3891	tags=36%, list=35%, signal=54%
YAO_TEMPORAL_RESPONSE_TO_PROGESTERONE_CLUSTER_13	YAO_TEMPORAL_RESPONSE_TO_PROGESTERONE_CLUSTER_13		135	-0.19940783	-0.8784512	0.56	0.6751225	1	4086	tags=24%, list=36%, signal=38%
KORKOLA_YOLK_SAC_TUMOR	KORKOLA_YOLK_SAC_TUMOR		32	-0.3178289	-0.8775471	0.56	0.676166	1	1932	tags=22%, list=17%, signal=26%
BOYLAN_MULTIPLE_MYELOMA_D_UP	BOYLAN_MULTIPLE_MYELOMA_D_UP		45	-0.25224158	-0.87580925	0.7692308	0.67884606	1	4778	tags=42%, list=43%, signal=73%
HAHTOLA_CTCL_CUTANEOUS	HAHTOLA_CTCL_CUTANEOUS		17	-0.29414636	-0.87426156	0.5365854	0.68092173	1	551	tags=12%, list=5%, signal=12%
REACTOME_DNA_REPLICATION_PRE_INITIATION	REACTOME_DNA_REPLICATION_PRE_INITIATION		63	-0.27106014	-0.8710012	0.5185185	0.68643886	1	4289	tags=33%, list=38%, signal=54%
BOYAULT_LIVER_CANCER_SUBCLASS_G6_UP	BOYAULT_LIVER_CANCER_SUBCLASS_G6_UP		41	-0.28889677	-0.8708112	0.6851852	0.68641055	1	1368	tags=15%, list=12%, signal=17%
SIG_REGULATION_OF_THE_ACTIN_CYTOSKELETON_BY_RHO_GTPASES	SIG_REGULATION_OF_THE_ACTIN_CYTOSKELETON_BY_RHO_GTPASES		25	-0.31637064	-0.8701852	0.6136364	0.68704677	1	4825	tags=56%, list=43%, signal=98%
POTTI_CYTOXAN_SENSITIVITY	POTTI_CYTOXAN_SENSITIVITY		24	-0.2892422	-0.8672176	0.7254902	0.69213593	1	3050	tags=33%, list=27%, signal=46%
TAKEDA_TARGETS_OF_NUP98_HOXA9_FUSION_3D_UP	TAKEDA_TARGETS_OF_NUP98_HOXA9_FUSION_3D_UP		83	-0.32440802	-0.86711234	0.62	0.6919266	1	2723	tags=34%, list=24%, signal=44%
STEIN_ESR1_TARGETS	STEIN_ESR1_TARGETS		54	-0.27180824	-0.86517775	0.62222224	0.6949347	1	2909	tags=37%, list=26%, signal=50%
TONKS_TARGETS_OF_RUNX1_RUNX1T1_FUSION_SUSTAINED_IN_MONOCYTE_UP	TONKS_TARGETS_OF_RUNX1_RUNX1T1_FUSION_SUSTAINED_IN_MONOCYTE_UP		15	-0.34681687	-0.86390984	0.66101694	0.6965744	1	3894	tags=53%, list=35%, signal=82%
REACTOME_STEROID_HORMONES	REACTOME_STEROID_HORMONES		17	-0.36052823	-0.86334497	0.6666667	0.6971646	1	4177	tags=47%, list=37%, signal=75%
HELLER_SILENCED_BY_METHYLATION_DN	HELLER_SILENCED_BY_METHYLATION_DN		61	-0.24418859	-0.8622226	0.6481481	0.6983916	1	3171	tags=28%, list=28%, signal=39%
KIM_WT1_TARGETS_8HR_UP	KIM_WT1_TARGETS_8HR_UP		108	-0.24415413	-0.8619989	0.62068963	0.69839406	1	2962	tags=26%, list=26%, signal=35%
TAYLOR_METHYLATED_IN_ACUTE_LYMPHOBLASTIC_LEUKEMIA	TAYLOR_METHYLATED_IN_ACUTE_LYMPHOBLASTIC_LEUKEMIA		39	-0.24894287	-0.86165947	0.70454544	0.6985433	1	386	tags=8%, list=3%, signal=8%
LEE_LIVER_CANCER_E2F1_DN	LEE_LIVER_CANCER_E2F1_DN		41	-0.30461025	-0.8603439	0.63461536	0.70017666	1	906	tags=15%, list=8%, signal=16%
DER_IFN_ALPHA_RESPONSE_UP	DER_IFN_ALPHA_RESPONSE_UP		43	-0.29677904	-0.857937	0.53846157	0.70390195	1	4965	tags=51%, list=44%, signal=92%
GRAHAM_CML_DIVIDING_VS_NORMAL_QUIESCENT_DN	GRAHAM_CML_DIVIDING_VS_NORMAL_QUIESCENT_DN		50	-0.30461735	-0.85768056	0.59574467	0.7039258	1	3017	tags=34%, list=27%, signal=46%
REACTOME_TRANSCRIPTION_OF_THE_HIV_GENOME	REACTOME_TRANSCRIPTION_OF_THE_HIV_GENOME		48	-0.22934933	-0.856617	0.6181818	0.70561785	1	6351	tags=52%, list=57%, signal=120%
WONG_ENDMETRIUM_CANCER_DN	WONG_ENDMETRIUM_CANCER_DN		26	-0.35792264	-0.8562663	0.64285713	0.70593214	1	2914	tags=42%, list=26%, signal=57%
LIN_NPAS4_TARGETS_DN	LIN_NPAS4_TARGETS_DN		38	-0.2765431	-0.855486	0.66	0.706899	1	2451	tags=24%, list=22%, signal=30%
SASSON_RESPONSE_TO_FORSKOLIN_DN	SASSON_RESPONSE_TO_FORSKOLIN_DN		46	-0.26619565	-0.8551903	0.6181818	0.70696515	1	4054	tags=39%, list=36%, signal=61%
WATANABE_COLON_CANCER_MSI_VS_MSS_UP	WATANABE_COLON_CANCER_MSI_VS_MSS_UP		17	-0.33727992	-0.85464823	0.6862745	0.707571	1	2572	tags=29%, list=23%, signal=38%
REACTOME_AMINO_ACID_TRANSPORT_ACROSS_THE_PLASMA_MEMBRANE	REACTOME_AMINO_ACID_TRANSPORT_ACROSS_THE_PLASMA_MEMBRANE		23	-0.35317492	-0.85415024	0.6923077	0.7081171	1	3547	tags=48%, list=32%, signal=70%
EHLERS_ANEUPLOIDY_UP	EHLERS_ANEUPLOIDY_UP		27	-0.28415588	-0.8522133	0.625	0.71082634	1	2662	tags=22%, list=24%, signal=29%
HOFFMANN_PRE_BI_TO_LARGE_PRE_BII_LYMPHOCYTE_DN	HOFFMANN_PRE_BI_TO_LARGE_PRE_BII_LYMPHOCYTE_DN		51	-0.26597062	-0.85169	0.6363636	0.71136117	1	2933	tags=29%, list=26%, signal=40%
VANTVEER_BREAST_CANCER_BRCA1_UP	VANTVEER_BREAST_CANCER_BRCA1_UP		18	-0.2583753	-0.85120976	0.65909094	0.7118749	1	1820	tags=17%, list=16%, signal=20%
TAKEDA_TARGETS_OF_NUP98_HOXA9_FUSION_6HR_UP	TAKEDA_TARGETS_OF_NUP98_HOXA9_FUSION_6HR_UP		47	-0.31559813	-0.8509822	0.6976744	0.7119246	1	4711	tags=55%, list=42%, signal=95%
SHEN_SMARCA2_TARGETS_DN	SHEN_SMARCA2_TARGETS_DN		181	-0.27954713	-0.8507112	0.6862745	0.7119795	1	1640	tags=17%, list=15%, signal=20%
TAKAO_RESPONSE_TO_UVB_RADIATION_UP	TAKAO_RESPONSE_TO_UVB_RADIATION_UP		51	-0.19719712	-0.85052305	0.6666667	0.7118354	1	6342	tags=51%, list=57%, signal=117%
ST_GA13_PATHWAY	ST_GA13_PATHWAY		19	-0.28119197	-0.85010225	0.66	0.7120513	1	4825	tags=53%, list=43%, signal=92%
DAVICIONI_MOLECULAR_ARMS_VS_ERMS_DN	DAVICIONI_MOLECULAR_ARMS_VS_ERMS_DN		105	-0.27336118	-0.84919626	0.59574467	0.71328706	1	2472	tags=26%, list=22%, signal=33%
CHARAFE_BREAST_CANCER_LUMINAL_VS_BASAL_DN	CHARAFE_BREAST_CANCER_LUMINAL_VS_BASAL_DN		258	-0.2456662	-0.84845424	0.62	0.7142527	1	2791	tags=27%, list=25%, signal=35%
NUTT_GBM_VS_AO_GLIOMA_DN	NUTT_GBM_VS_AO_GLIOMA_DN		28	-0.264418	-0.8464189	0.625	0.71717167	1	1603	tags=14%, list=14%, signal=17%
BORCZUK_MALIGNANT_MESOTHELIOMA_DN	BORCZUK_MALIGNANT_MESOTHELIOMA_DN		63	-0.281482	-0.8447794	0.64705884	0.7193932	1	4096	tags=40%, list=37%, signal=62%
RICKMAN_TUMOR_DIFFERENTIATED_WELL_VS_MODERATELY_DN	RICKMAN_TUMOR_DIFFERENTIATED_WELL_VS_MODERATELY_DN		57	-0.27813882	-0.84461933	0.6818182	0.71922535	1	2736	tags=28%, list=24%, signal=37%
AMIT_EGF_RESPONSE_60_MCF10A	AMIT_EGF_RESPONSE_60_MCF10A		28	-0.31732786	-0.84446406	0.625	0.71894497	1	3190	tags=36%, list=28%, signal=50%
LEE_LIVER_CANCER_ACOX1_DN	LEE_LIVER_CANCER_ACOX1_DN		49	-0.32300195	-0.8437388	0.72	0.7198093	1	4817	tags=51%, list=43%, signal=89%
CHO_NR4A1_TARGETS	CHO_NR4A1_TARGETS		16	-0.3209981	-0.8431771	0.7	0.7203729	1	1286	tags=19%, list=11%, signal=21%
BROWNE_HCMV_INFECTION_18HR_DN	BROWNE_HCMV_INFECTION_18HR_DN		105	-0.24430066	-0.8426796	0.65957445	0.72068024	1	4230	tags=37%, list=38%, signal=59%
CAIRO_HEPATOBLASTOMA_CLASSES_DN	CAIRO_HEPATOBLASTOMA_CLASSES_DN		118	-0.25563857	-0.84168583	0.6785714	0.72229135	1	2770	tags=29%, list=25%, signal=38%
VALK_AML_CLUSTER_15	VALK_AML_CLUSTER_15		17	-0.30373096	-0.84073824	0.70454544	0.7237586	1	4804	tags=59%, list=43%, signal=103%
CHEN_LVAD_SUPPORT_OF_FAILING_HEART_DN	CHEN_LVAD_SUPPORT_OF_FAILING_HEART_DN		33	-0.3159097	-0.8407058	0.75510204	0.7233643	1	3171	tags=36%, list=28%, signal=51%
KEGG_NOD_LIKE_RECEPTOR_SIGNALING_PATHWAY	KEGG_NOD_LIKE_RECEPTOR_SIGNALING_PATHWAY		30	-0.29146248	-0.8402303	0.6086956	0.7237405	1	2306	tags=30%, list=21%, signal=38%
PICCALUGA_ANGIOIMMUNOBLASTIC_LYMPHOMA_DN	PICCALUGA_ANGIOIMMUNOBLASTIC_LYMPHOMA_DN		62	-0.274939	-0.8401649	0.6888889	0.7233906	1	2371	tags=23%, list=21%, signal=28%
WONG_ENDMETRIUM_CANCER_UP	WONG_ENDMETRIUM_CANCER_UP		15	-0.39621145	-0.8396817	0.71428573	0.72362304	1	1366	tags=33%, list=12%, signal=38%
TAKEDA_TARGETS_OF_NUP98_HOXA9_FUSION_8D_UP	TAKEDA_TARGETS_OF_NUP98_HOXA9_FUSION_8D_UP		84	-0.31122375	-0.83913124	0.6304348	0.7244082	1	2665	tags=31%, list=24%, signal=40%
YAGI_AML_SURVIVAL	YAGI_AML_SURVIVAL		80	-0.21019605	-0.83788496	0.6888889	0.7260795	1	2797	tags=25%, list=25%, signal=33%
KEGG_GLYCEROLIPID_METABOLISM	KEGG_GLYCEROLIPID_METABOLISM		29	-0.3025881	-0.83721304	0.6458333	0.7267065	1	2679	tags=28%, list=24%, signal=36%
ODONNELL_METASTASIS_DN	ODONNELL_METASTASIS_DN		16	-0.31039783	-0.8356407	0.625	0.7285996	1	2307	tags=25%, list=21%, signal=31%
MARCHINI_TRABECTEDIN_RESISTANCE_DN	MARCHINI_TRABECTEDIN_RESISTANCE_DN		33	-0.29236728	-0.8355197	0.73333335	0.72831416	1	3384	tags=36%, list=30%, signal=52%
SAKAI_TUMOR_INFILTRATING_MONOCYTES_UP	SAKAI_TUMOR_INFILTRATING_MONOCYTES_UP		18	-0.31109306	-0.8354543	0.6938776	0.7280019	1	2274	tags=22%, list=20%, signal=28%
LEE_LIVER_CANCER_CIPROFIBRATE_UP	LEE_LIVER_CANCER_CIPROFIBRATE_UP		49	-0.28783315	-0.83314997	0.6666667	0.73175275	1	2445	tags=27%, list=22%, signal=34%
SCHLESINGER_METHYLATED_DE_NOVO_IN_CANCER	SCHLESINGER_METHYLATED_DE_NOVO_IN_CANCER		60	-0.28215352	-0.83290994	0.7619048	0.73181164	1	2693	tags=28%, list=24%, signal=37%
SEITZ_NEOPLASTIC_TRANSFORMATION_BY_8P_DELETION_DN	SEITZ_NEOPLASTIC_TRANSFORMATION_BY_8P_DELETION_DN		20	-0.2939308	-0.8327804	0.7037037	0.7315883	1	1217	tags=20%, list=11%, signal=22%
REACTOME_TRNA_AMINOACYLATION	REACTOME_TRNA_AMINOACYLATION		18	-0.27694556	-0.83206993	0.6727273	0.73232174	1	6433	tags=56%, list=57%, signal=130%
ZHAN_MULTIPLE_MYELOMA_HP_DN	ZHAN_MULTIPLE_MYELOMA_HP_DN		25	-0.29152465	-0.8315874	0.6666667	0.73280835	1	2776	tags=28%, list=25%, signal=37%
VALK_AML_CLUSTER_10	VALK_AML_CLUSTER_10		18	-0.33147073	-0.8314959	0.6904762	0.73248875	1	5089	tags=50%, list=45%, signal=92%
DING_LUNG_CANCER_EXPRESSION_BY_COPY_NUMBER	DING_LUNG_CANCER_EXPRESSION_BY_COPY_NUMBER		55	-0.24983294	-0.8295358	0.59574467	0.73561317	1	4949	tags=45%, list=44%, signal=81%
LEE_LIVER_CANCER_MYC_E2F1_DN	LEE_LIVER_CANCER_MYC_E2F1_DN		45	-0.3121284	-0.8289529	0.7	0.7361145	1	961	tags=16%, list=9%, signal=17%
REACTOME_PI3K_AKT_SIGNALLING	REACTOME_PI3K_AKT_SIGNALLING		16	-0.29511937	-0.82680625	0.66101694	0.7392765	1	268	tags=6%, list=2%, signal=6%
TENEDINI_MEGAKARYOCYTE_MARKERS	TENEDINI_MEGAKARYOCYTE_MARKERS		29	-0.25977996	-0.8264684	0.68085104	0.73954535	1	4304	tags=48%, list=38%, signal=78%
REACTOME_NEP_NS2_INTERACTS_WITH_THE_CELLULAR_EXPORT_MACHINERY	REACTOME_NEP_NS2_INTERACTS_WITH_THE_CELLULAR_EXPORT_MACHINERY		17	-0.2960228	-0.82495934	0.6458333	0.74206316	1	2252	tags=18%, list=20%, signal=22%
RIZKI_TUMOR_INVASIVENESS_3D_UP	RIZKI_TUMOR_INVASIVENESS_3D_UP		121	-0.21564665	-0.8239447	0.8863636	0.743423	1	5150	tags=43%, list=46%, signal=79%
OUELLET_OVARIAN_CANCER_INVASIVE_VS_LMP_UP	OUELLET_OVARIAN_CANCER_INVASIVE_VS_LMP_UP		85	-0.21563049	-0.82257795	0.63461536	0.7451823	1	5113	tags=36%, list=46%, signal=67%
LIN_NPAS4_TARGETS_UP	LIN_NPAS4_TARGETS_UP		81	-0.2263718	-0.82099175	0.62	0.74760044	1	4544	tags=37%, list=41%, signal=62%
KEGG_FRUCTOSE_AND_MANNOSE_METABOLISM	KEGG_FRUCTOSE_AND_MANNOSE_METABOLISM		23	-0.26748002	-0.8202416	0.6938776	0.7482827	1	3539	tags=35%, list=32%, signal=51%
XU_CREBBP_TARGETS_UP	XU_CREBBP_TARGETS_UP		20	-0.28693023	-0.818461	0.7368421	0.7506856	1	6402	tags=80%, list=57%, signal=186%
KUNINGER_IGF1_VS_PDGFB_TARGETS_UP	KUNINGER_IGF1_VS_PDGFB_TARGETS_UP		32	-0.389177	-0.8179228	0.68085104	0.7512287	1	880	tags=16%, list=8%, signal=17%
PAL_PRMT5_TARGETS_DN	PAL_PRMT5_TARGETS_DN		28	-0.2698234	-0.8172073	0.8	0.7517532	1	3188	tags=29%, list=28%, signal=40%
JAZAERI_BREAST_CANCER_BRCA1_VS_BRCA2_DN	JAZAERI_BREAST_CANCER_BRCA1_VS_BRCA2_DN		30	-0.2866425	-0.8168176	0.79545456	0.75221145	1	4784	tags=43%, list=43%, signal=75%
KEGG_GLUTATHIONE_METABOLISM	KEGG_GLUTATHIONE_METABOLISM		34	-0.2618756	-0.81680304	0.58	0.7518187	1	2903	tags=26%, list=26%, signal=36%
RASHI_RESPONSE_TO_IONIZING_RADIATION_2	RASHI_RESPONSE_TO_IONIZING_RADIATION_2		92	-0.24665152	-0.81674737	0.68	0.75144005	1	3485	tags=29%, list=31%, signal=42%
SASSON_RESPONSE_TO_GONADOTROPHINS_DN	SASSON_RESPONSE_TO_GONADOTROPHINS_DN		46	-0.2600311	-0.8150263	0.6851852	0.7538106	1	4054	tags=37%, list=36%, signal=58%
SCHLOSSER_MYC_TARGETS_AND_SERUM_RESPONSE_DN	SCHLOSSER_MYC_TARGETS_AND_SERUM_RESPONSE_DN		31	-0.25145948	-0.81474876	0.56	0.7538777	1	6399	tags=55%, list=57%, signal=128%
YOSHIOKA_LIVER_CANCER_EARLY_RECURRENCE_UP	YOSHIOKA_LIVER_CANCER_EARLY_RECURRENCE_UP		20	-0.27682397	-0.8140568	0.7446808	0.75492716	1	2363	tags=25%, list=21%, signal=32%
ELVIDGE_HIF1A_TARGETS_DN	ELVIDGE_HIF1A_TARGETS_DN		58	-0.2768707	-0.8133144	0.75	0.7557272	1	2423	tags=26%, list=22%, signal=33%
BERNARD_PPAPDC1B_TARGETS_UP	BERNARD_PPAPDC1B_TARGETS_UP		18	-0.2722867	-0.8127773	0.6862745	0.7562923	1	2450	tags=28%, list=22%, signal=36%
REACTOME_GLOBAL_GENOMIC_NER	REACTOME_GLOBAL_GENOMIC_NER		31	-0.26329777	-0.8118229	0.6481481	0.7573287	1	2273	tags=23%, list=20%, signal=28%
ZHANG_PROLIFERATING_VS_QUIESCENT	ZHANG_PROLIFERATING_VS_QUIESCENT		32	-0.27266443	-0.81159437	0.62222224	0.7571849	1	2557	tags=22%, list=23%, signal=28%
DER_IFN_BETA_RESPONSE_UP	DER_IFN_BETA_RESPONSE_UP		61	-0.25920123	-0.81079626	0.66	0.75818497	1	4874	tags=51%, list=44%, signal=89%
ONDER_CDH1_TARGETS_1_DN	ONDER_CDH1_TARGETS_1_DN		88	-0.26237053	-0.80964756	0.7708333	0.76005167	1	3354	tags=33%, list=30%, signal=47%
REACTOME_LATE_PHASE_OF_HIV_LIFE_CYCLE	REACTOME_LATE_PHASE_OF_HIV_LIFE_CYCLE		66	-0.22214451	-0.80845153	0.68	0.76179826	1	6351	tags=50%, list=57%, signal=115%
LINDSTEDT_DENDRITIC_CELL_MATURATION_A	LINDSTEDT_DENDRITIC_CELL_MATURATION_A		39	-0.33988082	-0.8080963	0.6818182	0.76191396	1	2467	tags=33%, list=22%, signal=43%
REACTOME_REV_MEDIATED_NUCLEAR_EXPORT_OF_HIV1_RNA	REACTOME_REV_MEDIATED_NUCLEAR_EXPORT_OF_HIV1_RNA		18	-0.29052305	-0.80746424	0.67391306	0.7626531	1	2252	tags=17%, list=20%, signal=21%
TSENG_IRS1_TARGETS_DN	TSENG_IRS1_TARGETS_DN		102	-0.25236267	-0.80736464	0.78	0.76235247	1	2445	tags=24%, list=22%, signal=30%
HONMA_DOCETAXEL_RESISTANCE	HONMA_DOCETAXEL_RESISTANCE		23	-0.24810119	-0.8065508	0.64705884	0.76330495	1	1713	tags=13%, list=15%, signal=15%
CHIANG_LIVER_CANCER_SUBCLASS_PROLIFERATION_DN	CHIANG_LIVER_CANCER_SUBCLASS_PROLIFERATION_DN		103	-0.28082755	-0.8065451	0.78431374	0.76288766	1	1494	tags=17%, list=13%, signal=19%
KEGG_TASTE_TRANSDUCTION	KEGG_TASTE_TRANSDUCTION		21	-0.31808496	-0.80606717	0.7358491	0.7631378	1	4165	tags=38%, list=37%, signal=61%
REACTOME_VPR_MEDIATED_NUCLEAR_IMPORT_OF_PICS	REACTOME_VPR_MEDIATED_NUCLEAR_IMPORT_OF_PICS		20	-0.29130816	-0.8059117	0.6122449	0.7629918	1	2271	tags=20%, list=20%, signal=25%
GAZDA_DIAMOND_BLACKFAN_ANEMIA_PROGENITOR_UP	GAZDA_DIAMOND_BLACKFAN_ANEMIA_PROGENITOR_UP		22	-0.2658922	-0.8028371	0.6923077	0.7679015	1	2286	tags=23%, list=20%, signal=29%
REACTOME_EXTENSION_OF_TELOMERES	REACTOME_EXTENSION_OF_TELOMERES		20	-0.34057266	-0.802685	0.62222224	0.7676914	1	2040	tags=30%, list=18%, signal=37%
KEGG_PROTEIN_EXPORT	KEGG_PROTEIN_EXPORT		18	-0.26094845	-0.80079716	0.63461536	0.7701178	1	5509	tags=67%, list=49%, signal=131%
BIOCARTA_NO1_PATHWAY	BIOCARTA_NO1_PATHWAY		18	-0.34894866	-0.7999762	0.72727275	0.7710737	1	525	tags=17%, list=5%, signal=17%
PUJANA_BREAST_CANCER_LIT_INT_NETWORK	PUJANA_BREAST_CANCER_LIT_INT_NETWORK		64	-0.24646208	-0.79952496	0.5714286	0.7714588	1	4395	tags=41%, list=39%, signal=66%
CHEN_LVAD_SUPPORT_OF_FAILING_HEART_UP	CHEN_LVAD_SUPPORT_OF_FAILING_HEART_UP		69	-0.2769805	-0.79900205	0.7254902	0.77206266	1	2473	tags=26%, list=22%, signal=33%
NEWMAN_ERCC6_TARGETS_DN	NEWMAN_ERCC6_TARGETS_DN		20	-0.35237446	-0.7986371	0.7692308	0.7724691	1	3000	tags=40%, list=27%, signal=55%
BIOCARTA_PROTEASOME_PATHWAY	BIOCARTA_PROTEASOME_PATHWAY		17	-0.2849885	-0.79793227	0.7058824	0.77315307	1	6518	tags=59%, list=58%, signal=141%
CHIARADONNA_NEOPLASTIC_TRANSFORMATION_KRAS_CDC25_DN	CHIARADONNA_NEOPLASTIC_TRANSFORMATION_KRAS_CDC25_DN		39	-0.31153008	-0.7974919	0.67346936	0.77348906	1	2723	tags=33%, list=24%, signal=44%
TAKEDA_TARGETS_OF_NUP98_HOXA9_FUSION_3D_DN	TAKEDA_TARGETS_OF_NUP98_HOXA9_FUSION_3D_DN		16	-0.37715256	-0.79653674	0.7209302	0.77452964	1	2645	tags=50%, list=24%, signal=65%
SCHLOSSER_MYC_AND_SERUM_RESPONSE_SYNERGY	SCHLOSSER_MYC_AND_SERUM_RESPONSE_SYNERGY		21	-0.27030253	-0.79629576	0.6530612	0.77443093	1	7015	tags=67%, list=63%, signal=178%
BERENJENO_ROCK_SIGNALING_NOT_VIA_RHOA_DN	BERENJENO_ROCK_SIGNALING_NOT_VIA_RHOA_DN		29	-0.27981076	-0.7954895	0.74509805	0.7751886	1	1742	tags=17%, list=16%, signal=20%
IVANOVA_HEMATOPOIESIS_INTERMEDIATE_PROGENITOR	IVANOVA_HEMATOPOIESIS_INTERMEDIATE_PROGENITOR		25	-0.234841	-0.7951935	0.73333335	0.7753259	1	6620	tags=68%, list=59%, signal=166%
KAYO_CALORIE_RESTRICTION_MUSCLE_UP	KAYO_CALORIE_RESTRICTION_MUSCLE_UP		42	-0.26361656	-0.7931483	0.74	0.77850777	1	4587	tags=48%, list=41%, signal=80%
YAGI_AML_RELAPSE_PROGNOSIS	YAGI_AML_RELAPSE_PROGNOSIS		27	-0.23534186	-0.79265624	0.6363636	0.7788488	1	4575	tags=41%, list=41%, signal=69%
GENTILE_UV_RESPONSE_CLUSTER_D8	GENTILE_UV_RESPONSE_CLUSTER_D8		19	-0.31179	-0.7925814	0.6938776	0.7785742	1	741	tags=11%, list=7%, signal=11%
YAO_HOXA10_TARGETS_VIA_PROGESTERONE_UP	YAO_HOXA10_TARGETS_VIA_PROGESTERONE_UP		62	-0.27931476	-0.7915238	0.7916667	0.7797444	1	1500	tags=21%, list=13%, signal=24%
NIKOLSKY_BREAST_CANCER_1Q21_AMPLICON	NIKOLSKY_BREAST_CANCER_1Q21_AMPLICON		26	-0.24455	-0.7906194	0.75	0.78064984	1	1258	tags=15%, list=11%, signal=17%
SESTO_RESPONSE_TO_UV_C0	SESTO_RESPONSE_TO_UV_C0		80	-0.20316163	-0.79026806	0.71428573	0.7807736	1	2107	tags=16%, list=19%, signal=20%
SEKI_INFLAMMATORY_RESPONSE_LPS_DN	SEKI_INFLAMMATORY_RESPONSE_LPS_DN		17	-0.34884867	-0.7869726	0.70454544	0.78619796	1	2581	tags=35%, list=23%, signal=46%
MELLMAN_TUT1_TARGETS_DN	MELLMAN_TUT1_TARGETS_DN		31	-0.2645204	-0.7863099	0.8363636	0.7868147	1	3397	tags=32%, list=30%, signal=46%
ELVIDGE_HYPOXIA_BY_DMOG_DN	ELVIDGE_HYPOXIA_BY_DMOG_DN		37	-0.23761496	-0.7837156	0.78571427	0.79029775	1	2568	tags=24%, list=23%, signal=31%
REACTOME_GLUCAGON_TYPE_LIGAND_RECEPTORS	REACTOME_GLUCAGON_TYPE_LIGAND_RECEPTORS		23	-0.29758412	-0.78358126	0.8039216	0.79014254	1	5230	tags=57%, list=47%, signal=106%
VALK_AML_CLUSTER_12	VALK_AML_CLUSTER_12		23	-0.2560763	-0.7832387	0.8518519	0.7903407	1	4832	tags=43%, list=43%, signal=76%
HEIDENBLAD_AMPLICON_8Q24_UP	HEIDENBLAD_AMPLICON_8Q24_UP		18	-0.2924612	-0.78053325	0.75	0.794431	1	825	tags=17%, list=7%, signal=18%
KEGG_MISMATCH_REPAIR	KEGG_MISMATCH_REPAIR		19	-0.31365943	-0.77845955	0.66	0.79802173	1	1973	tags=26%, list=18%, signal=32%
ST_WNT_CA2_CYCLIC_GMP_PATHWAY	ST_WNT_CA2_CYCLIC_GMP_PATHWAY		15	-0.30824354	-0.77761006	0.7586207	0.7990325	1	4606	tags=67%, list=41%, signal=113%
REACTOME_SYNTHESIS_OF_DNA	REACTOME_SYNTHESIS_OF_DNA		72	-0.23445155	-0.77735084	0.6481481	0.7990411	1	4309	tags=35%, list=38%, signal=56%
REACTOME_SNRNP_ASSEMBLY	REACTOME_SNRNP_ASSEMBLY		29	-0.25669375	-0.775556	0.66	0.8018969	1	7223	tags=69%, list=65%, signal=194%
REACTOME_HIV1_TRANSCRIPTION_ELONGATION	REACTOME_HIV1_TRANSCRIPTION_ELONGATION		37	-0.2288821	-0.7754527	0.7169811	0.8015996	1	6723	tags=59%, list=60%, signal=148%
SMITH_TERT_TARGETS_UP	SMITH_TERT_TARGETS_UP		85	-0.200934	-0.77361655	0.8333333	0.80442727	1	4500	tags=36%, list=40%, signal=61%
PETRETTO_CARDIAC_HYPERTROPHY	PETRETTO_CARDIAC_HYPERTROPHY		23	-0.34619322	-0.7721624	0.6875	0.80633914	1	2345	tags=30%, list=21%, signal=38%
REACTOME_PHOSPHOLIPASE_CMEDIATED_CASCADE	REACTOME_PHOSPHOLIPASE_CMEDIATED_CASCADE		16	-0.32611576	-0.77140754	0.78723407	0.8071651	1	3634	tags=44%, list=32%, signal=65%
REACTOME_RNA_POL_II_CTD_PHOSPHORYLATION_AND_INTERACTION_WITH_CE	REACTOME_RNA_POL_II_CTD_PHOSPHORYLATION_AND_INTERACTION_WITH_CE		24	-0.25810358	-0.77000517	0.6851852	0.80888337	1	6723	tags=58%, list=60%, signal=146%
REACTOME_M_G1_TRANSITION	REACTOME_M_G1_TRANSITION		52	-0.23590034	-0.767865	0.63461536	0.8119538	1	4194	tags=31%, list=37%, signal=49%
NIKOLSKY_BREAST_CANCER_12Q13_Q21_AMPLICON	NIKOLSKY_BREAST_CANCER_12Q13_Q21_AMPLICON		20	-0.26885748	-0.7674604	0.8039216	0.8122708	1	921	tags=10%, list=8%, signal=11%
MOOTHA_HUMAN_MITODB_6_2002	MOOTHA_HUMAN_MITODB_6_2002		325	-0.16969736	-0.7653094	0.74	0.81524503	1	1725	tags=10%, list=15%, signal=11%
KEGG_ADIPOCYTOKINE_SIGNALING_PATHWAY	KEGG_ADIPOCYTOKINE_SIGNALING_PATHWAY		35	-0.23683491	-0.763806	0.7755102	0.8173529	1	3106	tags=26%, list=28%, signal=35%
FAELT_B_CLL_WITH_VH3_21_DN	FAELT_B_CLL_WITH_VH3_21_DN		36	-0.22783509	-0.7635884	0.7291667	0.81729096	1	5538	tags=47%, list=49%, signal=93%
KIM_LRRC3B_TARGETS	KIM_LRRC3B_TARGETS		15	-0.39939606	-0.76268363	0.8076923	0.8183685	1	1382	tags=33%, list=12%, signal=38%
HEIDENBLAD_AMPLIFIED_IN_PANCREATIC_CANCER	HEIDENBLAD_AMPLIFIED_IN_PANCREATIC_CANCER		20	-0.2639897	-0.7626358	0.78	0.8180095	1	1141	tags=15%, list=10%, signal=17%
NAKAYAMA_SOFT_TISSUE_TUMORS_PCA1_UP	NAKAYAMA_SOFT_TISSUE_TUMORS_PCA1_UP		48	-0.34777972	-0.76180273	0.71428573	0.8188792	1	2233	tags=31%, list=20%, signal=39%
GARGALOVIC_RESPONSE_TO_OXIDIZED_PHOSPHOLIPIDS_BLACK_UP	GARGALOVIC_RESPONSE_TO_OXIDIZED_PHOSPHOLIPIDS_BLACK_UP		20	-0.2752249	-0.75853056	0.83928573	0.8237832	1	2464	tags=25%, list=22%, signal=32%
CHIARADONNA_NEOPLASTIC_TRANSFORMATION_CDC25_UP	CHIARADONNA_NEOPLASTIC_TRANSFORMATION_CDC25_UP		87	-0.2594605	-0.75726265	0.7826087	0.8255113	1	2723	tags=29%, list=24%, signal=38%
BROWNE_HCMV_INFECTION_2HR_UP	BROWNE_HCMV_INFECTION_2HR_UP		21	-0.2807674	-0.7533003	0.8333333	0.83120584	1	2770	tags=29%, list=25%, signal=38%
ROSS_AML_OF_FAB_M7_TYPE	ROSS_AML_OF_FAB_M7_TYPE		51	-0.23430389	-0.75329185	0.8727273	0.83075386	1	4819	tags=41%, list=43%, signal=72%
HOSHIDA_LIVER_CANCER_LATE_RECURRENCE_DN	HOSHIDA_LIVER_CANCER_LATE_RECURRENCE_DN		48	-0.24340412	-0.7530168	0.8979592	0.8307566	1	3619	tags=31%, list=32%, signal=46%
REN_ALVEOLAR_RHABDOMYOSARCOMA_DN	REN_ALVEOLAR_RHABDOMYOSARCOMA_DN		312	-0.23413026	-0.7499642	0.7659575	0.8349145	1	3834	tags=32%, list=34%, signal=47%
MOROSETTI_FACIOSCAPULOHUMERAL_MUSCULAR_DISTROPHY_UP	MOROSETTI_FACIOSCAPULOHUMERAL_MUSCULAR_DISTROPHY_UP		16	-0.34695575	-0.7498944	0.85	0.834588	1	2221	tags=38%, list=20%, signal=47%
GRAHAM_CML_QUIESCENT_VS_NORMAL_DIVIDING_UP	GRAHAM_CML_QUIESCENT_VS_NORMAL_DIVIDING_UP		35	-0.29589385	-0.74977356	0.8076923	0.8343581	1	2303	tags=26%, list=21%, signal=32%
SLEBOS_HEAD_AND_NECK_CANCER_WITH_HPV_UP	SLEBOS_HEAD_AND_NECK_CANCER_WITH_HPV_UP		41	-0.24941722	-0.7492904	0.7307692	0.8346692	1	2541	tags=24%, list=23%, signal=31%
WINTER_HYPOXIA_DN	WINTER_HYPOXIA_DN		24	-0.33511874	-0.7481283	0.70731705	0.8358418	1	4207	tags=50%, list=38%, signal=80%
LIU_TARGETS_OF_VMYB_VS_CMYB_DN	LIU_TARGETS_OF_VMYB_VS_CMYB_DN		26	-0.28123358	-0.74728614	0.9230769	0.83682936	1	2478	tags=27%, list=22%, signal=34%
EBAUER_TARGETS_OF_PAX3_FOXO1_FUSION_DN	EBAUER_TARGETS_OF_PAX3_FOXO1_FUSION_DN		18	-0.27105448	-0.7467794	0.8103448	0.8371302	1	6493	tags=72%, list=58%, signal=172%
REACTOME_S_PHASE	REACTOME_S_PHASE		84	-0.2272038	-0.7426464	0.63461536	0.84293586	1	4309	tags=33%, list=38%, signal=54%
DUTTA_APOPTOSIS_VIA_NFKB	DUTTA_APOPTOSIS_VIA_NFKB		16	-0.28162274	-0.7411335	0.7962963	0.84472454	1	2040	tags=19%, list=18%, signal=23%
PENG_LEUCINE_DEPRIVATION_UP	PENG_LEUCINE_DEPRIVATION_UP		18	-0.25125435	-0.7408204	0.8043478	0.84478986	1	5385	tags=61%, list=48%, signal=118%
ELVIDGE_HIF1A_TARGETS_UP	ELVIDGE_HIF1A_TARGETS_UP		41	-0.2170189	-0.7398153	0.8214286	0.8459568	1	5177	tags=41%, list=46%, signal=77%
DAZARD_RESPONSE_TO_UV_SCC_DN	DAZARD_RESPONSE_TO_UV_SCC_DN		59	-0.21189864	-0.73903555	0.82	0.84674835	1	3774	tags=31%, list=34%, signal=46%
REACTOME_REGULATION_OF_INSULIN_SECRETION	REACTOME_REGULATION_OF_INSULIN_SECRETION		148	-0.16736701	-0.738357	0.84313726	0.8473457	1	3619	tags=21%, list=32%, signal=31%
REACTOME_FORMATION_OF_THE_EARLY_ELONGATION_COMPLEX	REACTOME_FORMATION_OF_THE_EARLY_ELONGATION_COMPLEX		28	-0.23870528	-0.73594534	0.76363635	0.85055125	1	6723	tags=57%, list=60%, signal=143%
REACTOME_GS_ALPHA_MEDIATED_EVENTS_IN_GLUCAGON_SIGNALLING	REACTOME_GS_ALPHA_MEDIATED_EVENTS_IN_GLUCAGON_SIGNALLING		19	-0.26970026	-0.73352647	0.86	0.8536506	1	1346	tags=16%, list=12%, signal=18%
GENTILE_UV_RESPONSE_CLUSTER_D6	GENTILE_UV_RESPONSE_CLUSTER_D6		17	-0.27198923	-0.7329349	0.85714287	0.8542001	1	3406	tags=35%, list=30%, signal=51%
TAKAO_RESPONSE_TO_UVB_RADIATION_DN	TAKAO_RESPONSE_TO_UVB_RADIATION_DN		60	-0.19832952	-0.7321341	0.81632656	0.8551582	1	5003	tags=42%, list=45%, signal=75%
WENDT_COHESIN_TARGETS_UP	WENDT_COHESIN_TARGETS_UP		19	-0.30024537	-0.7320046	0.81632656	0.8548616	1	3016	tags=32%, list=27%, signal=43%
AMIT_EGF_RESPONSE_480_MCF10A	AMIT_EGF_RESPONSE_480_MCF10A		26	-0.25567377	-0.73157275	0.86	0.85502225	1	3338	tags=27%, list=30%, signal=38%
BOYAULT_LIVER_CANCER_SUBCLASS_G123_DN	BOYAULT_LIVER_CANCER_SUBCLASS_G123_DN		34	-0.27335656	-0.72927827	0.8596491	0.8581185	1	2494	tags=24%, list=22%, signal=30%
REACTOME_TRANSPORT_OF_THE_SLBP_INDEPENDENT_MATURE_MRNA	REACTOME_TRANSPORT_OF_THE_SLBP_INDEPENDENT_MATURE_MRNA		19	-0.26340353	-0.72895265	0.7708333	0.85820603	1	3873	tags=26%, list=35%, signal=40%
ACEVEDO_LIVER_CANCER_WITH_H3K9ME3_UP	ACEVEDO_LIVER_CANCER_WITH_H3K9ME3_UP		46	-0.2673298	-0.7289485	0.84313726	0.85776013	1	1726	tags=17%, list=15%, signal=20%
CONRAD_STEM_CELL	CONRAD_STEM_CELL		24	-0.25514808	-0.7265289	0.8367347	0.8608914	1	1653	tags=21%, list=15%, signal=24%
FRASOR_RESPONSE_TO_ESTRADIOL_UP	FRASOR_RESPONSE_TO_ESTRADIOL_UP		24	-0.25600815	-0.72625965	0.9130435	0.86093116	1	4767	tags=54%, list=43%, signal=94%
DACOSTA_UV_RESPONSE_VIA_ERCC3_COMMON_UP	DACOSTA_UV_RESPONSE_VIA_ERCC3_COMMON_UP		43	-0.20616518	-0.7248389	0.78723407	0.8626502	1	3565	tags=26%, list=32%, signal=37%
LI_WILMS_TUMOR_VS_FETAL_KIDNEY_1_UP	LI_WILMS_TUMOR_VS_FETAL_KIDNEY_1_UP		121	-0.21508652	-0.7234959	0.8125	0.86426836	1	2544	tags=21%, list=23%, signal=26%
ZHU_CMV_ALL_UP	ZHU_CMV_ALL_UP		42	-0.24828653	-0.7231825	0.78	0.864239	1	4965	tags=48%, list=44%, signal=85%
KEGG_GLYCEROPHOSPHOLIPID_METABOLISM	KEGG_GLYCEROPHOSPHOLIPID_METABOLISM		41	-0.22305128	-0.721812	0.8035714	0.8657881	1	4427	tags=41%, list=40%, signal=68%
TONKS_TARGETS_OF_RUNX1_RUNX1T1_FUSION_MONOCYTE_DN	TONKS_TARGETS_OF_RUNX1_RUNX1T1_FUSION_MONOCYTE_DN		32	-0.28023118	-0.7216909	0.84210527	0.865455	1	4527	tags=50%, list=40%, signal=84%
IIZUKA_LIVER_CANCER_PROGRESSION_G2_G3_UP	IIZUKA_LIVER_CANCER_PROGRESSION_G2_G3_UP		15	-0.27738926	-0.72046924	0.88235295	0.8670146	1	2770	tags=33%, list=25%, signal=44%
MAHAJAN_RESPONSE_TO_IL1A_UP	MAHAJAN_RESPONSE_TO_IL1A_UP		45	-0.2543419	-0.7197634	0.90697676	0.86769617	1	3704	tags=47%, list=33%, signal=69%
VALK_AML_CLUSTER_4	VALK_AML_CLUSTER_4		18	-0.24959257	-0.7196978	0.9130435	0.86730546	1	2764	tags=28%, list=25%, signal=37%
LEE_LIVER_CANCER_CIPROFIBRATE_DN	LEE_LIVER_CANCER_CIPROFIBRATE_DN		50	-0.2941897	-0.7195798	0.8695652	0.8670365	1	5192	tags=54%, list=46%, signal=100%
AMIT_EGF_RESPONSE_60_HELA	AMIT_EGF_RESPONSE_60_HELA		26	-0.24545203	-0.71864635	0.86	0.86802125	1	2180	tags=19%, list=19%, signal=24%
TOMLINS_PROSTATE_CANCER_DN	TOMLINS_PROSTATE_CANCER_DN		19	-0.2985289	-0.7178206	0.84	0.86871445	1	3245	tags=26%, list=29%, signal=37%
HOSHIDA_LIVER_CANCER_SUBCLASS_S3	HOSHIDA_LIVER_CANCER_SUBCLASS_S3		200	-0.20568524	-0.7155849	0.9375	0.87140846	1	1871	tags=16%, list=17%, signal=18%
MOOTHA_PGC	MOOTHA_PGC		263	-0.15321478	-0.7150697	0.85106385	0.8716553	1	2353	tags=13%, list=21%, signal=16%
MARTORIATI_MDM4_TARGETS_FETAL_LIVER_UP	MARTORIATI_MDM4_TARGETS_FETAL_LIVER_UP		76	-0.2055946	-0.71240866	0.82978725	0.87459993	1	3223	tags=29%, list=29%, signal=40%
BREDEMEYER_RAG_SIGNALING_VIA_ATM_NOT_VIA_NFKB_UP	BREDEMEYER_RAG_SIGNALING_VIA_ATM_NOT_VIA_NFKB_UP		26	-0.2588045	-0.7101331	0.84090906	0.87727576	1	2426	tags=23%, list=22%, signal=29%
GRAHAM_CML_QUIESCENT_VS_NORMAL_QUIESCENT_DN	GRAHAM_CML_QUIESCENT_VS_NORMAL_QUIESCENT_DN		24	-0.28805268	-0.7097291	0.90909094	0.8775513	1	4158	tags=50%, list=37%, signal=79%
BROWNE_HCMV_INFECTION_30MIN_UP	BROWNE_HCMV_INFECTION_30MIN_UP		34	-0.24796355	-0.706748	0.88	0.8811582	1	2598	tags=26%, list=23%, signal=34%
AMIT_SERUM_RESPONSE_120_MCF10A	AMIT_SERUM_RESPONSE_120_MCF10A		45	-0.2647539	-0.70442015	0.9047619	0.8840947	1	1992	tags=20%, list=18%, signal=24%
BERENJENO_TRANSFORMED_BY_RHOA_FOREVER_DN	BERENJENO_TRANSFORMED_BY_RHOA_FOREVER_DN		24	-0.29997483	-0.7037864	0.8679245	0.8844354	1	3306	tags=38%, list=30%, signal=53%
DEBIASI_APOPTOSIS_BY_REOVIRUS_INFECTION_UP	DEBIASI_APOPTOSIS_BY_REOVIRUS_INFECTION_UP		141	-0.19448876	-0.7034598	0.83928573	0.88447464	1	1645	tags=12%, list=15%, signal=14%
DORSAM_HOXA9_TARGETS_UP	DORSAM_HOXA9_TARGETS_UP		23	-0.22769798	-0.7027239	0.7924528	0.8851019	1	81	tags=4%, list=1%, signal=4%
EBAUER_MYOGENIC_TARGETS_OF_PAX3_FOXO1_FUSION	EBAUER_MYOGENIC_TARGETS_OF_PAX3_FOXO1_FUSION		38	-0.30857483	-0.69905865	0.71428573	0.8898861	1	2919	tags=32%, list=26%, signal=43%
REACTOME_CHEMOKINE_RECEPTORS_BIND_CHEMOKINES	REACTOME_CHEMOKINE_RECEPTORS_BIND_CHEMOKINES		42	-0.27991912	-0.6975356	0.86	0.8913872	1	1330	tags=19%, list=12%, signal=22%
SANA_TNF_SIGNALING_UP	SANA_TNF_SIGNALING_UP		47	-0.29437667	-0.69730425	0.8	0.89133626	1	2679	tags=34%, list=24%, signal=45%
AMIT_EGF_RESPONSE_40_HELA	AMIT_EGF_RESPONSE_40_HELA		26	-0.22391985	-0.6946578	0.82978725	0.89465237	1	660	tags=12%, list=6%, signal=12%
NADERI_BREAST_CANCER_PROGNOSIS_DN	NADERI_BREAST_CANCER_PROGNOSIS_DN		17	-0.29531503	-0.6940846	0.8367347	0.8948982	1	1763	tags=24%, list=16%, signal=28%
MOOTHA_GLUCONEOGENESIS	MOOTHA_GLUCONEOGENESIS		22	-0.25248128	-0.69397306	0.8333333	0.8945628	1	1397	tags=14%, list=12%, signal=16%
FARMER_BREAST_CANCER_CLUSTER_5	FARMER_BREAST_CANCER_CLUSTER_5		18	-0.39175743	-0.69281113	0.7804878	0.89537215	1	4963	tags=72%, list=44%, signal=130%
REACTOME_CDC20_PHOSPHO_APC_MEDIATED_DEGRADATION_OF_CYCLIN_A	REACTOME_CDC20_PHOSPHO_APC_MEDIATED_DEGRADATION_OF_CYCLIN_A		51	-0.20634095	-0.69206357	0.6666667	0.8957826	1	4309	tags=27%, list=38%, signal=44%
STOSSI_RESPONSE_TO_ESTRADIOL	STOSSI_RESPONSE_TO_ESTRADIOL		26	-0.24364105	-0.69174397	0.8888889	0.8957638	1	5139	tags=50%, list=46%, signal=92%
ROVERSI_GLIOMA_COPY_NUMBER_DN	ROVERSI_GLIOMA_COPY_NUMBER_DN		35	-0.22028026	-0.69086623	0.90909094	0.896429	1	2832	tags=26%, list=25%, signal=34%
REACTOME_REGULATION_OF_APC_ACTIVATORS_BETWEEN_G1_S_AND_EARLY_ANAPHASE	REACTOME_REGULATION_OF_APC_ACTIVATORS_BETWEEN_G1_S_AND_EARLY_ANAPHASE		55	-0.20242171	-0.69082665	0.7083333	0.89598143	1	4309	tags=27%, list=38%, signal=44%
ROME_INSULIN_TARGETS_IN_MUSCLE_DN	ROME_INSULIN_TARGETS_IN_MUSCLE_DN		27	-0.25107455	-0.6905337	0.8913044	0.8959312	1	1081	tags=15%, list=10%, signal=16%
AKL_HTLV1_INFECTION_UP	AKL_HTLV1_INFECTION_UP		21	-0.2300981	-0.6900787	0.8636364	0.8961378	1	3726	tags=38%, list=33%, signal=57%
DER_IFN_GAMMA_RESPONSE_UP	DER_IFN_GAMMA_RESPONSE_UP		46	-0.20867524	-0.6892264	0.88461536	0.8966174	1	4874	tags=48%, list=44%, signal=84%
ZHAN_MULTIPLE_MYELOMA_CD2_UP	ZHAN_MULTIPLE_MYELOMA_CD2_UP		20	-0.25093305	-0.6861326	0.85	0.9003265	1	6305	tags=65%, list=56%, signal=148%
TSAI_RESPONSE_TO_IONIZING_RADIATION	TSAI_RESPONSE_TO_IONIZING_RADIATION		84	-0.18836424	-0.6858417	0.9361702	0.90016824	1	4956	tags=37%, list=44%, signal=66%
GRADE_COLON_VS_RECTAL_CANCER_UP	GRADE_COLON_VS_RECTAL_CANCER_UP		18	-0.26209795	-0.6843618	0.88095236	0.9015164	1	2972	tags=28%, list=27%, signal=38%
ST_TUMOR_NECROSIS_FACTOR_PATHWAY	ST_TUMOR_NECROSIS_FACTOR_PATHWAY		18	-0.24190475	-0.68430465	0.89361703	0.90113074	1	4191	tags=39%, list=37%, signal=62%
HINATA_NFKB_TARGETS_KERATINOCYTE_UP	HINATA_NFKB_TARGETS_KERATINOCYTE_UP		48	-0.24703024	-0.6835861	0.85106385	0.90145767	1	929	tags=13%, list=8%, signal=14%
REACTOME_METABOLISM_OF_CARBOHYDRATES	REACTOME_METABOLISM_OF_CARBOHYDRATES		80	-0.18675567	-0.6825508	0.90909094	0.9023621	1	2889	tags=21%, list=26%, signal=28%
REACTOME_PHASE_II_CONJUGATION	REACTOME_PHASE_II_CONJUGATION		30	-0.24002564	-0.6822877	0.8545455	0.9020911	1	2683	tags=27%, list=24%, signal=35%
CAMPS_COLON_CANCER_COPY_NUMBER_DN	CAMPS_COLON_CANCER_COPY_NUMBER_DN		18	-0.2600538	-0.6797059	0.84444445	0.9046989	1	1653	tags=17%, list=15%, signal=20%
PEPPER_CHRONIC_LYMPHOCYTIC_LEUKEMIA_UP	PEPPER_CHRONIC_LYMPHOCYTIC_LEUKEMIA_UP		15	-0.30177978	-0.6782824	0.9111111	0.9061281	1	1938	tags=27%, list=17%, signal=32%
NIKOLSKY_BREAST_CANCER_20Q11_AMPLICON	NIKOLSKY_BREAST_CANCER_20Q11_AMPLICON		15	-0.22788283	-0.67677814	0.875	0.9073227	1	1323	tags=13%, list=12%, signal=15%
REN_ALVEOLAR_RHABDOMYOSARCOMA_UP	REN_ALVEOLAR_RHABDOMYOSARCOMA_UP		57	-0.24794634	-0.67595184	0.96	0.90776694	1	965	tags=11%, list=9%, signal=11%
CHEN_HOXA5_TARGETS_9HR_UP	CHEN_HOXA5_TARGETS_9HR_UP		113	-0.19661894	-0.6758658	0.84782606	0.9073575	1	702	tags=9%, list=6%, signal=9%
SIMBULAN_UV_RESPONSE_IMMORTALIZED_DN	SIMBULAN_UV_RESPONSE_IMMORTALIZED_DN		16	-0.2397167	-0.6745816	0.9361702	0.9083571	1	5138	tags=56%, list=46%, signal=104%
ABE_INNER_EAR	ABE_INNER_EAR		18	-0.27204603	-0.6721973	0.87234044	0.91061145	1	4612	tags=56%, list=41%, signal=94%
SCIAN_INVERSED_TARGETS_OF_TP53_AND_TP73_DN	SCIAN_INVERSED_TARGETS_OF_TP53_AND_TP73_DN		20	-0.23177607	-0.6721773	0.8363636	0.9101552	1	5003	tags=45%, list=45%, signal=81%
LEE_LIVER_CANCER_ACOX1_UP	LEE_LIVER_CANCER_ACOX1_UP		50	-0.22182444	-0.66786927	0.95652175	0.91458106	1	2159	tags=20%, list=19%, signal=25%
HOUSTIS_ROS	HOUSTIS_ROS		26	-0.21053644	-0.6672698	0.85714287	0.91492265	1	3947	tags=27%, list=35%, signal=41%
TIEN_INTESTINE_PROBIOTICS_2HR_UP	TIEN_INTESTINE_PROBIOTICS_2HR_UP		15	-0.23509659	-0.6658475	0.8979592	0.9159904	1	5450	tags=67%, list=49%, signal=130%
ZHAN_MULTIPLE_MYELOMA_SUBGROUPS	ZHAN_MULTIPLE_MYELOMA_SUBGROUPS		25	-0.21975473	-0.664026	0.8	0.91743267	1	6149	tags=60%, list=55%, signal=133%
NING_CHRONIC_OBSTRUCTIVE_PULMONARY_DISEASE_DN	NING_CHRONIC_OBSTRUCTIVE_PULMONARY_DISEASE_DN		50	-0.20703737	-0.6627349	0.8863636	0.91849387	1	3280	tags=26%, list=29%, signal=37%
LI_PROSTATE_CANCER_EPIGENETIC	LI_PROSTATE_CANCER_EPIGENETIC		15	-0.28951094	-0.662418	0.8695652	0.9183195	1	2557	tags=33%, list=23%, signal=43%
GENTILE_UV_HIGH_DOSE_DN	GENTILE_UV_HIGH_DOSE_DN		158	-0.16917877	-0.66127115	0.9607843	0.91900843	1	3544	tags=24%, list=32%, signal=35%
SUNG_METASTASIS_STROMA_DN	SUNG_METASTASIS_STROMA_DN		26	-0.22120471	-0.6610805	0.85714287	0.91871333	1	4672	tags=42%, list=42%, signal=72%
WEST_ADRENOCORTICAL_TUMOR_MARKERS_DN	WEST_ADRENOCORTICAL_TUMOR_MARKERS_DN		17	-0.28915864	-0.6606008	0.95238096	0.91877985	1	3737	tags=47%, list=33%, signal=71%
SCHLOSSER_MYC_TARGETS_REPRESSED_BY_SERUM	SCHLOSSER_MYC_TARGETS_REPRESSED_BY_SERUM		84	-0.16811158	-0.65721595	0.7358491	0.9218919	1	3527	tags=20%, list=31%, signal=29%
REACTOME_TELOMERE_MAINTENANCE	REACTOME_TELOMERE_MAINTENANCE		28	-0.24816246	-0.6555959	0.7777778	0.9230089	1	6584	tags=82%, list=59%, signal=199%
RICKMAN_HEAD_AND_NECK_CANCER_F	RICKMAN_HEAD_AND_NECK_CANCER_F		35	-0.33928806	-0.6522009	0.85714287	0.9258764	1	2096	tags=20%, list=19%, signal=25%
BERTUCCI_INVASIVE_CARCINOMA_DUCTAL_VS_LOBULAR_DN	BERTUCCI_INVASIVE_CARCINOMA_DUCTAL_VS_LOBULAR_DN		32	-0.2868154	-0.6517316	0.85714287	0.9257857	1	2445	tags=28%, list=22%, signal=36%
KEGG_STEROID_HORMONE_BIOSYNTHESIS	KEGG_STEROID_HORMONE_BIOSYNTHESIS		24	-0.26757258	-0.65099174	0.9298246	0.9260289	1	1951	tags=21%, list=17%, signal=25%
ZHU_CMV_24_HR_UP	ZHU_CMV_24_HR_UP		28	-0.21543674	-0.6497861	0.8979592	0.9266133	1	4965	tags=39%, list=44%, signal=70%
HUANG_FOXA2_TARGETS_DN	HUANG_FOXA2_TARGETS_DN		24	-0.2647122	-0.64828396	0.8372093	0.92752105	1	2744	tags=38%, list=25%, signal=50%
ONDER_CDH1_TARGETS_3_DN	ONDER_CDH1_TARGETS_3_DN		28	-0.28963745	-0.6444284	0.9019608	0.9306298	1	1996	tags=29%, list=18%, signal=35%
AMIT_EGF_RESPONSE_240_HELA	AMIT_EGF_RESPONSE_240_HELA		42	-0.20440303	-0.6437681	0.9347826	0.93070096	1	4136	tags=33%, list=37%, signal=53%
ZHU_CMV_8_HR_UP	ZHU_CMV_8_HR_UP		21	-0.2684289	-0.643651	0.8679245	0.93027824	1	4965	tags=62%, list=44%, signal=111%
CLASPER_LYMPHATIC_VESSELS_DURING_METASTASIS_DN	CLASPER_LYMPHATIC_VESSELS_DURING_METASTASIS_DN		29	-0.30390036	-0.643413	0.8181818	0.93014914	1	1761	tags=28%, list=16%, signal=33%
URS_ADIPOCYTE_DIFFERENTIATION_DN	URS_ADIPOCYTE_DIFFERENTIATION_DN		20	-0.30047604	-0.6380061	0.85365856	0.9345547	1	5481	tags=50%, list=49%, signal=98%
ELVIDGE_HIF1A_AND_HIF2A_TARGETS_UP	ELVIDGE_HIF1A_AND_HIF2A_TARGETS_UP		26	-0.20069769	-0.632702	0.93333334	0.93881994	1	5177	tags=46%, list=46%, signal=86%
KEGG_ETHER_LIPID_METABOLISM	KEGG_ETHER_LIPID_METABOLISM		22	-0.23746221	-0.6326777	0.9583333	0.9383353	1	4028	tags=41%, list=36%, signal=64%
REACTOME_CYCLIN_E_ASSOCIATED_EVENTS_DURING_G1_S_TRANSITION_	REACTOME_CYCLIN_E_ASSOCIATED_EVENTS_DURING_G1_S_TRANSITION_		49	-0.19692907	-0.6311252	0.75510204	0.9392635	1	7100	tags=57%, list=63%, signal=155%
HSC_MATURE_FETAL	HSC_MATURE_FETAL		16	-0.22923525	-0.6294889	0.91803277	0.9404282	1	5423	tags=50%, list=48%, signal=97%
HSIAO_LIVER_SPECIFIC_GENES	HSIAO_LIVER_SPECIFIC_GENES		179	-0.20633073	-0.6288056	0.96363634	0.94039243	1	2632	tags=21%, list=24%, signal=27%
REACTOME_SIGNALING_BY_WNT	REACTOME_SIGNALING_BY_WNT		47	-0.18867081	-0.6286313	0.75510204	0.94007146	1	3557	tags=21%, list=32%, signal=31%
REACTOME_STRIATED_MUSCLE_CONTRACTION	REACTOME_STRIATED_MUSCLE_CONTRACTION		22	-0.34389463	-0.6270082	0.8372093	0.94102985	1	4761	tags=45%, list=43%, signal=79%
BARRIER_COLON_CANCER_RECURRENCE_UP	BARRIER_COLON_CANCER_RECURRENCE_UP		23	-0.20185854	-0.6256539	0.9444444	0.9416152	1	4711	tags=30%, list=42%, signal=52%
LEE_LIVER_CANCER_MYC_TGFA_DN	LEE_LIVER_CANCER_MYC_TGFA_DN		50	-0.24031827	-0.6155286	0.9767442	0.94975525	1	2632	tags=24%, list=24%, signal=31%
SESTO_RESPONSE_TO_UV_C2	SESTO_RESPONSE_TO_UV_C2		33	-0.19221039	-0.6136457	0.8518519	0.9505922	1	2892	tags=18%, list=26%, signal=24%
BARIS_THYROID_CANCER_UP	BARIS_THYROID_CANCER_UP		15	-0.22265726	-0.611292	0.93333334	0.95215976	1	3565	tags=27%, list=32%, signal=39%
SPIRA_SMOKERS_LUNG_CANCER_UP	SPIRA_SMOKERS_LUNG_CANCER_UP		24	-0.23535101	-0.60983026	0.9361702	0.9526735	1	1889	tags=21%, list=17%, signal=25%
SU_LIVER	SU_LIVER		42	-0.24733739	-0.6064195	0.96428573	0.95458585	1	4778	tags=43%, list=43%, signal=74%
KEGG_BUTANOATE_METABOLISM	KEGG_BUTANOATE_METABOLISM		24	-0.20884563	-0.60488665	0.9782609	0.9550128	1	1074	tags=8%, list=10%, signal=9%
CHIBA_RESPONSE_TO_TSA_UP	CHIBA_RESPONSE_TO_TSA_UP		32	-0.2343478	-0.60458255	0.9512195	0.9547133	1	2535	tags=22%, list=23%, signal=28%
REACTOME_TAT_MEDIATED_HIV1_ELONGATION_ARREST_AND_RECOVERY	REACTOME_TAT_MEDIATED_HIV1_ELONGATION_ARREST_AND_RECOVERY		27	-0.17729823	-0.5973082	0.88	0.95902187	1	6595	tags=52%, list=59%, signal=126%
BOYLAN_MULTIPLE_MYELOMA_D_CLUSTER_UP	BOYLAN_MULTIPLE_MYELOMA_D_CLUSTER_UP		18	-0.21663386	-0.596868	1	0.95876	1	5271	tags=39%, list=47%, signal=73%
VANTVEER_BREAST_CANCER_METASTASIS_UP	VANTVEER_BREAST_CANCER_METASTASIS_UP		27	-0.21404392	-0.5953242	0.95652175	0.95907855	1	2875	tags=22%, list=26%, signal=30%
SEIDEN_ONCOGENESIS_BY_MET	SEIDEN_ONCOGENESIS_BY_MET		59	-0.17191608	-0.59432524	0.9074074	0.9591931	1	3510	tags=25%, list=31%, signal=37%
REACTOME_HORMONE_BIOSYNTHESIS	REACTOME_HORMONE_BIOSYNTHESIS		36	-0.23113827	-0.5934759	0.95454544	0.9593135	1	4177	tags=33%, list=37%, signal=53%
KEGG_HEDGEHOG_SIGNALING_PATHWAY	KEGG_HEDGEHOG_SIGNALING_PATHWAY		34	-0.20866698	-0.58714765	1	0.9622075	1	1484	tags=12%, list=13%, signal=14%
LI_CISPLATIN_RESISTANCE_DN	LI_CISPLATIN_RESISTANCE_DN		19	-0.22886136	-0.577775	0.9818182	0.9667155	1	906	tags=11%, list=8%, signal=11%
APPIERTO_RESPONSE_TO_FENRETINIDE_DN	APPIERTO_RESPONSE_TO_FENRETINIDE_DN		23	-0.16907737	-0.5766861	0.9583333	0.96686345	1	4602	tags=30%, list=41%, signal=52%
SANA_RESPONSE_TO_IFNG_UP	SANA_RESPONSE_TO_IFNG_UP		33	-0.24893951	-0.5762946	0.96428573	0.9665645	1	2679	tags=30%, list=24%, signal=40%
PYEON_CANCER_HEAD_AND_NECK_VS_CERVICAL_DN	PYEON_CANCER_HEAD_AND_NECK_VS_CERVICAL_DN		15	-0.25841743	-0.5580906	1	0.9754412	1	3216	tags=33%, list=29%, signal=47%
REACTOME_INTEGRIN_ALPHAIIBBETA3_SIGNALING	REACTOME_INTEGRIN_ALPHAIIBBETA3_SIGNALING		17	-0.2095853	-0.5540211	0.9649123	0.9768364	1	5315	tags=53%, list=47%, signal=101%
REACTOME_CDT1_ASSOCIATION_WITH_THE_CDC6_ORC_ORIGIN_COMPLEX	REACTOME_CDT1_ASSOCIATION_WITH_THE_CDC6_ORC_ORIGIN_COMPLEX		45	-0.17123938	-0.5535941	0.84615386	0.9765147	1	8176	tags=78%, list=73%, signal=287%
HINATA_NFKB_TARGETS_FIBROBLAST_UP	HINATA_NFKB_TARGETS_FIBROBLAST_UP		43	-0.18166503	-0.54771197	1	0.9785058	1	3053	tags=23%, list=27%, signal=32%
REACTOME_SCF_SKP2_MEDIATED_DEGRADATION_OF_P27_P21	REACTOME_SCF_SKP2_MEDIATED_DEGRADATION_OF_P27_P21		44	-0.17721394	-0.5440093	0.9148936	0.97949284	1	7766	tags=66%, list=69%, signal=214%
REACTOME_ABORTIVE_ELONGATION_OF_HIV1_TRANSCRIPT_IN_THE_ABSENCE_OF_TAT	REACTOME_ABORTIVE_ELONGATION_OF_HIV1_TRANSCRIPT_IN_THE_ABSENCE_OF_TAT		19	-0.18559155	-0.5376619	0.9411765	0.9815721	1	4450	tags=26%, list=40%, signal=44%
XU_HGF_SIGNALING_NOT_VIA_AKT1_6HR	XU_HGF_SIGNALING_NOT_VIA_AKT1_6HR		17	-0.21311618	-0.5349014	0.95	0.9822968	1	3570	tags=29%, list=32%, signal=43%
DORSAM_HOXA9_TARGETS_DN	DORSAM_HOXA9_TARGETS_DN		17	-0.2118481	-0.5336322	0.9787234	0.98218226	1	4819	tags=35%, list=43%, signal=62%
GENTILE_UV_RESPONSE_CLUSTER_D7	GENTILE_UV_RESPONSE_CLUSTER_D7		25	-0.16163999	-0.52845556	0.93333334	0.98348016	1	6461	tags=56%, list=58%, signal=132%
REACTOME_SCF_BETA_TRCP_MEDIATED_DEGRADATION_OF_EMI1	REACTOME_SCF_BETA_TRCP_MEDIATED_DEGRADATION_OF_EMI1		40	-0.17618428	-0.528305	0.85106385	0.98303944	1	7030	tags=52%, list=63%, signal=141%
ICHIBA_GRAFT_VERSUS_HOST_DISEASE_35D_DN	ICHIBA_GRAFT_VERSUS_HOST_DISEASE_35D_DN		42	-0.20440625	-0.5246197	1	0.98366636	1	1354	tags=12%, list=12%, signal=13%
ROY_WOUND_BLOOD_VESSEL_UP	ROY_WOUND_BLOOD_VESSEL_UP		34	-0.22218567	-0.52431864	1	0.9832197	1	3823	tags=32%, list=34%, signal=49%
HAHTOLA_SEZARY_SYNDROM_DN	HAHTOLA_SEZARY_SYNDROM_DN		22	-0.21674758	-0.5106505	0.9814815	0.98697406	1	2115	tags=18%, list=19%, signal=22%
REACTOME_AUTODEGRADATION_OF_CDH1_BY_CDH1_APC	REACTOME_AUTODEGRADATION_OF_CDH1_BY_CDH1_APC		46	-0.16327527	-0.49998918	0.8913044	0.989004	1	7030	tags=52%, list=63%, signal=140%
REACTOME_PLATELET_AGGREGATION_PLUG_FORMATION	REACTOME_PLATELET_AGGREGATION_PLUG_FORMATION		19	-0.17952247	-0.49651617	1	0.98941845	1	6227	tags=63%, list=56%, signal=142%
DORN_ADENOVIRUS_INFECTION_12HR_UP	DORN_ADENOVIRUS_INFECTION_12HR_UP		18	-0.17843603	-0.48894107	1	0.99110866	1	2011	tags=11%, list=18%, signal=14%
KEGG_PROTEASOME	KEGG_PROTEASOME		36	-0.16145115	-0.48636487	0.9375	0.9910382	1	6129	tags=39%, list=55%, signal=86%
GARGALOVIC_RESPONSE_TO_OXIDIZED_PHOSPHOLIPIDS_BLUE_DN	GARGALOVIC_RESPONSE_TO_OXIDIZED_PHOSPHOLIPIDS_BLUE_DN		31	-0.1564227	-0.4850917	1	0.99084413	1	5396	tags=42%, list=48%, signal=81%
REACTOME_REGULATION_OF_ORNITHINE_DECARBOXYLASE	REACTOME_REGULATION_OF_ORNITHINE_DECARBOXYLASE		40	-0.1597162	-0.48094288	0.9166667	0.99131054	1	7030	tags=50%, list=63%, signal=134%
KORKOLA_CORRELATED_WITH_POU5F1	KORKOLA_CORRELATED_WITH_POU5F1		16	-0.2014557	-0.47247717	0.97727275	0.99243706	1	2807	tags=19%, list=25%, signal=25%
REACTOME_P53_INDEPENDENT_DNA_DAMAGE_RESPONSE	REACTOME_P53_INDEPENDENT_DNA_DAMAGE_RESPONSE		37	-0.15432106	-0.4520948	0.9574468	0.99516594	1	7030	tags=51%, list=63%, signal=138%
REACTOME_STEROID_METABOLISM	REACTOME_STEROID_METABOLISM		50	-0.14639509	-0.44887257	1	0.9950089	1	5313	tags=38%, list=47%, signal=72%
BIOCARTA_INTEGRIN_PATHWAY	BIOCARTA_INTEGRIN_PATHWAY		25	-0.14429833	-0.43679333	1	0.9958872	1	4014	tags=32%, list=36%, signal=50%
REACTOME_STABILIZATION_OF_P53	REACTOME_STABILIZATION_OF_P53		36	-0.14539567	-0.42022225	0.9375	0.996939	1	8176	tags=75%, list=73%, signal=277%
REACTOME_VIF_MEDIATED_DEGRADATION_OF_APOBEC3G	REACTOME_VIF_MEDIATED_DEGRADATION_OF_APOBEC3G		39	-0.13563584	-0.37709814	1	0.9989163	1	7030	tags=51%, list=63%, signal=137%
PELLICCIOTTA_HDAC_IN_ANTIGEN_PRESENTATION_DN	PELLICCIOTTA_HDAC_IN_ANTIGEN_PRESENTATION_DN		37	-0.10347513	-0.29590318	1	0.9998515	1	7321	tags=51%, list=65%, signal=148%
