# Supplementary material for: A genomic analysis of mouse models of breast cancer reveals molecular features of mouse models and relationships to human breast cancer
Source: Breast Cancer Res. 2014 Jun 5;16(3):R59. doi: 10.1186/bcr3672 (PMC4078930; doi:10.1186/bcr3672)
Supplement: Additional file 11 — GSEA for mouse models compared to all other models or to mammary gland development. Listed by model. [file bcr3672-S11.zip › AdditionalFile11/Met/Vs_other_models/C2/Upregulated_in_MET_vs_OtherModels.txt]

NAME	GS<br> follow link to MSigDB	GS DETAILS	SIZE	ES	NES	NOM p-val	FDR q-val	FWER p-val	RANK AT MAX	LEADING EDGE
LANDIS_ERBB2_BREAST_PRENEOPLASTIC_DN	LANDIS_ERBB2_BREAST_PRENEOPLASTIC_DN	Details ...	45	0.6827613	1.8392823	0	0.37240234	0.54	1085	tags=60%, list=10%, signal=66%
LANDIS_ERBB2_BREAST_TUMORS_65_DN	LANDIS_ERBB2_BREAST_TUMORS_65_DN	Details ...	30	0.679532	1.5248884	0.03773585	1	0.99	1150	tags=53%, list=10%, signal=59%
BERENJENO_TRANSFORMED_BY_RHOA_FOREVER_UP	BERENJENO_TRANSFORMED_BY_RHOA_FOREVER_UP	Details ...	15	0.68398756	1.5177509	0.03508772	1	0.99	716	tags=53%, list=6%, signal=57%
MOOTHA_FFA_OXYDATION	MOOTHA_FFA_OXYDATION	Details ...	16	0.5627961	1.4755601	0.094339624	1	0.99	1186	tags=44%, list=11%, signal=49%
KEGG_TYROSINE_METABOLISM	KEGG_TYROSINE_METABOLISM	Details ...	27	0.511536	1.421666	0.08163265	1	0.99	462	tags=30%, list=4%, signal=31%
WATTEL_AUTONOMOUS_THYROID_ADENOMA_DN	WATTEL_AUTONOMOUS_THYROID_ADENOMA_DN	Details ...	16	0.57332903	1.371946	0.10169491	1	1	367	tags=38%, list=3%, signal=39%
REACTOME_CITRIC_ACID_CYCLE	REACTOME_CITRIC_ACID_CYCLE	Details ...	16	0.48164275	1.3571044	0.21428572	1	1	1154	tags=38%, list=10%, signal=42%
REACTOME_CHOLESTEROL_BIOSYNTHESIS	REACTOME_CHOLESTEROL_BIOSYNTHESIS	Details ...	17	0.5470921	1.3136493	0.2244898	1	1	1187	tags=41%, list=11%, signal=46%
GEISS_RESPONSE_TO_DSRNA_UP	GEISS_RESPONSE_TO_DSRNA_UP	Details ...	25	0.52067435	1.3104776	0.16981132	1	1	831	tags=44%, list=7%, signal=47%
LANDIS_ERBB2_BREAST_TUMORS_324_DN	LANDIS_ERBB2_BREAST_TUMORS_324_DN	Details ...	115	0.50569254	1.3047824	0.1724138	1	1	1177	tags=47%, list=11%, signal=52%
MCMURRAY_TP53_HRAS_COOPERATION_RESPONSE_UP	MCMURRAY_TP53_HRAS_COOPERATION_RESPONSE_UP	Details ...	20	0.57762325	1.2945434	0.25925925	1	1	705	tags=55%, list=6%, signal=59%
LANDIS_BREAST_CANCER_PROGRESSION_DN	LANDIS_BREAST_CANCER_PROGRESSION_DN	Details ...	57	0.5420618	1.2778454	0.23333333	1	1	1042	tags=53%, list=9%, signal=58%
KEGG_VALINE_LEUCINE_AND_ISOLEUCINE_DEGRADATION	KEGG_VALINE_LEUCINE_AND_ISOLEUCINE_DEGRADATION	Details ...	35	0.47014052	1.2741362	0.21153846	1	1	1287	tags=46%, list=11%, signal=51%
REACTOME_ELECTRON_TRANSPORT_CHAIN	REACTOME_ELECTRON_TRANSPORT_CHAIN	Details ...	52	0.38027212	1.2587438	0.23913044	1	1	1800	tags=48%, list=16%, signal=57%
KEGG_DRUG_METABOLISM_CYTOCHROME_P450	KEGG_DRUG_METABOLISM_CYTOCHROME_P450	Details ...	30	0.4763604	1.2412107	0.21153846	1	1	462	tags=30%, list=4%, signal=31%
KEGG_METABOLISM_OF_XENOBIOTICS_BY_CYTOCHROME_P450	KEGG_METABOLISM_OF_XENOBIOTICS_BY_CYTOCHROME_P450	Details ...	28	0.45105863	1.2233752	0.23529412	1	1	368	tags=29%, list=3%, signal=29%
KEGG_TRYPTOPHAN_METABOLISM	KEGG_TRYPTOPHAN_METABOLISM	Details ...	27	0.44640177	1.1860366	0.26086956	1	1	476	tags=30%, list=4%, signal=31%
KEGG_HISTIDINE_METABOLISM	KEGG_HISTIDINE_METABOLISM	Details ...	20	0.44705015	1.1368618	0.3272727	1	1	905	tags=30%, list=8%, signal=33%
GAUSSMANN_MLL_AF4_FUSION_TARGETS_F_DN	GAUSSMANN_MLL_AF4_FUSION_TARGETS_F_DN	Details ...	22	0.45632917	1.1220866	0.30357143	1	1	947	tags=45%, list=8%, signal=50%
KEGG_CITRATE_CYCLE_TCA_CYCLE	KEGG_CITRATE_CYCLE_TCA_CYCLE	Details ...	24	0.3715251	1.1208917	0.37254903	1	1	1759	tags=46%, list=16%, signal=54%
HEDENFALK_BREAST_CANCER_BRACX_UP	HEDENFALK_BREAST_CANCER_BRACX_UP	Details ...	15	0.3917553	1.0926793	0.26086956	1	1	6816	tags=100%, list=61%, signal=255%
GERY_CEBP_TARGETS	GERY_CEBP_TARGETS	Details ...	94	0.3558412	1.0406753	0.38181818	1	1	705	tags=31%, list=6%, signal=33%
NAKAYAMA_SOFT_TISSUE_TUMORS_PCA2_DN	NAKAYAMA_SOFT_TISSUE_TUMORS_PCA2_DN	Details ...	52	0.43743834	1.0390966	0.43103448	1	1	462	tags=31%, list=4%, signal=32%
KEGG_FATTY_ACID_METABOLISM	KEGG_FATTY_ACID_METABOLISM	Details ...	28	0.3577338	1.0368494	0.38181818	1	1	1186	tags=43%, list=11%, signal=48%
NAGASHIMA_EGF_SIGNALING_UP	NAGASHIMA_EGF_SIGNALING_UP	Details ...	41	0.40032035	1.0363401	0.43636364	1	1	421	tags=22%, list=4%, signal=23%
KEGG_ALPHA_LINOLENIC_ACID_METABOLISM	KEGG_ALPHA_LINOLENIC_ACID_METABOLISM	Details ...	15	0.4276216	1.0244308	0.47916666	1	1	893	tags=33%, list=8%, signal=36%
ENGELMANN_CANCER_PROGENITORS_UP	ENGELMANN_CANCER_PROGENITORS_UP	Details ...	34	0.36029223	1.0229031	0.40425533	1	1	891	tags=35%, list=8%, signal=38%
WANG_METHYLATED_IN_BREAST_CANCER	WANG_METHYLATED_IN_BREAST_CANCER	Details ...	23	0.3907925	0.9596048	0.51111114	1	1	372	tags=22%, list=3%, signal=22%
ZUCCHI_METASTASIS_DN	ZUCCHI_METASTASIS_DN	Details ...	19	0.36207747	0.95049554	0.53061223	1	1	582	tags=32%, list=5%, signal=33%
KEGG_ALANINE_ASPARTATE_AND_GLUTAMATE_METABOLISM	KEGG_ALANINE_ASPARTATE_AND_GLUTAMATE_METABOLISM	Details ...	21	0.3418431	0.9419273	0.5416667	1	1	1384	tags=38%, list=12%, signal=43%
XU_HGF_SIGNALING_NOT_VIA_AKT1_48HR_UP	XU_HGF_SIGNALING_NOT_VIA_AKT1_48HR_UP	Details ...	25	0.32312906	0.9390121	0.5652174	1	1	1226	tags=40%, list=11%, signal=45%
KEGG_LINOLEIC_ACID_METABOLISM	KEGG_LINOLEIC_ACID_METABOLISM	Details ...	15	0.41078937	0.9274041	0.6086956	1	1	893	tags=33%, list=8%, signal=36%
UZONYI_RESPONSE_TO_LEUKOTRIENE_AND_THROMBIN	UZONYI_RESPONSE_TO_LEUKOTRIENE_AND_THROMBIN	Details ...	28	0.41307688	0.9264174	0.6530612	1	1	471	tags=29%, list=4%, signal=30%
SAGIV_CD24_TARGETS_DN	SAGIV_CD24_TARGETS_DN	Details ...	30	0.32752255	0.8847525	0.5106383	1	1	1018	tags=33%, list=9%, signal=37%
REACTOME_PYRUVATE_METABOLISM_AND_TCA_CYCLE	REACTOME_PYRUVATE_METABOLISM_AND_TCA_CYCLE	Details ...	29	0.28722796	0.8828048	0.59183675	1	1	655	tags=24%, list=6%, signal=26%
KEGG_RETINOL_METABOLISM	KEGG_RETINOL_METABOLISM	Details ...	23	0.32923704	0.87839335	0.5660377	1	1	608	tags=26%, list=5%, signal=28%
AMIT_SERUM_RESPONSE_40_MCF10A	AMIT_SERUM_RESPONSE_40_MCF10A	Details ...	22	0.35832167	0.8688399	0.6666667	1	1	471	tags=23%, list=4%, signal=24%
GARGALOVIC_RESPONSE_TO_OXIDIZED_PHOSPHOLIPIDS_YELLOW_UP	GARGALOVIC_RESPONSE_TO_OXIDIZED_PHOSPHOLIPIDS_YELLOW_UP	Details ...	15	0.31536117	0.85861295	0.6415094	1	1	435	tags=20%, list=4%, signal=21%
SEKI_INFLAMMATORY_RESPONSE_LPS_UP	SEKI_INFLAMMATORY_RESPONSE_LPS_UP	Details ...	52	0.32856402	0.84646815	0.59615386	1	1	848	tags=33%, list=8%, signal=35%
NAKAJIMA_MAST_CELL	NAKAJIMA_MAST_CELL	Details ...	22	0.34496734	0.8395333	0.7090909	1	1	912	tags=27%, list=8%, signal=30%
BOYAULT_LIVER_CANCER_SUBCLASS_G1_DN	BOYAULT_LIVER_CANCER_SUBCLASS_G1_DN	Details ...	25	0.28086865	0.81854904	0.67391306	1	1	435	tags=20%, list=4%, signal=21%
REACTOME_GLUCOSE_REGULATION_OF_INSULIN_SECRETION	REACTOME_GLUCOSE_REGULATION_OF_INSULIN_SECRETION	Details ...	117	0.18230991	0.8170802	0.7	1	1	1236	tags=22%, list=11%, signal=25%
TIAN_TNF_SIGNALING_VIA_NFKB	TIAN_TNF_SIGNALING_VIA_NFKB	Details ...	16	0.3923796	0.7962259	0.67346936	1	1	906	tags=56%, list=8%, signal=61%
TSENG_ADIPOGENIC_POTENTIAL_DN	TSENG_ADIPOGENIC_POTENTIAL_DN	Details ...	34	0.32100174	0.7949763	0.6785714	1	1	612	tags=29%, list=5%, signal=31%
SMID_BREAST_CANCER_RELAPSE_IN_LUNG_DN	SMID_BREAST_CANCER_RELAPSE_IN_LUNG_DN	Details ...	20	0.3522528	0.79158366	0.7457627	1	1	1042	tags=40%, list=9%, signal=44%
REACTOME_GLUCONEOGENESIS	REACTOME_GLUCONEOGENESIS	Details ...	19	0.31969276	0.78580016	0.7368421	1	1	704	tags=16%, list=6%, signal=17%
AMIT_EGF_RESPONSE_120_MCF10A	AMIT_EGF_RESPONSE_120_MCF10A	Details ...	26	0.2985826	0.7839079	0.72727275	1	1	1155	tags=31%, list=10%, signal=34%
REACTOME_BASIGIN_INTERACTIONS	REACTOME_BASIGIN_INTERACTIONS	Details ...	21	0.30019268	0.78356063	0.75510204	1	1	573	tags=24%, list=5%, signal=25%
WEINMANN_ADAPTATION_TO_HYPOXIA_UP	WEINMANN_ADAPTATION_TO_HYPOXIA_UP	Details ...	18	0.32945502	0.78303134	0.7916667	1	1	218	tags=22%, list=2%, signal=23%
REACTOME_INTEGRATION_OF_ENERGY_METABOLISM	REACTOME_INTEGRATION_OF_ENERGY_METABOLISM	Details ...	160	0.17085415	0.78011596	0.8269231	1	1	863	tags=18%, list=8%, signal=19%
MOOTHA_VOXPHOS	MOOTHA_VOXPHOS	Details ...	67	0.20362605	0.7791499	0.59615386	1	1	1342	tags=25%, list=12%, signal=29%
AMIT_DELAYED_EARLY_GENES	AMIT_DELAYED_EARLY_GENES	Details ...	15	0.30602297	0.7770114	0.6909091	1	1	421	tags=20%, list=4%, signal=21%
ZHAN_LATE_DIFFERENTIATION_GENES_UP	ZHAN_LATE_DIFFERENTIATION_GENES_UP	Details ...	17	0.33852023	0.7741208	0.7222222	1	1	816	tags=35%, list=7%, signal=38%
DAZARD_UV_RESPONSE_CLUSTER_G2	DAZARD_UV_RESPONSE_CLUSTER_G2	Details ...	15	0.3489257	0.77057296	0.7735849	1	1	582	tags=20%, list=5%, signal=21%
CASORELLI_APL_SECONDARY_VS_DE_NOVO_UP	CASORELLI_APL_SECONDARY_VS_DE_NOVO_UP	Details ...	19	0.33504832	0.763126	0.8113208	1	1	433	tags=26%, list=4%, signal=27%
AMIT_EGF_RESPONSE_120_HELA	AMIT_EGF_RESPONSE_120_HELA	Details ...	47	0.26570573	0.76274234	0.7173913	1	1	317	tags=15%, list=3%, signal=15%
WAMUNYOKOLI_OVARIAN_CANCER_GRADES_1_2_DN	WAMUNYOKOLI_OVARIAN_CANCER_GRADES_1_2_DN	Details ...	36	0.27465606	0.76070625	0.76	1	1	487	tags=17%, list=4%, signal=17%
KRIGE_AMINO_ACID_DEPRIVATION	KRIGE_AMINO_ACID_DEPRIVATION	Details ...	19	0.27875403	0.7604999	0.76	1	1	1062	tags=32%, list=9%, signal=35%
MOOTHA_GLYCOLYSIS	MOOTHA_GLYCOLYSIS	Details ...	15	0.324453	0.75969326	0.75	1	1	1087	tags=27%, list=10%, signal=29%
HUMMEL_BURKITTS_LYMPHOMA_UP	HUMMEL_BURKITTS_LYMPHOMA_UP	Details ...	18	0.29505917	0.75932753	0.7692308	1	1	536	tags=22%, list=5%, signal=23%
FALVELLA_SMOKERS_WITH_LUNG_CANCER	FALVELLA_SMOKERS_WITH_LUNG_CANCER		47	0.23704578	0.7499116	0.8269231	1	1	832	tags=23%, list=7%, signal=25%
RAGHAVACHARI_PLATELET_SPECIFIC_GENES	RAGHAVACHARI_PLATELET_SPECIFIC_GENES		44	0.23455797	0.74542	0.7407407	1	1	339	tags=11%, list=3%, signal=12%
CHARAFE_BREAST_CANCER_BASAL_VS_MESENCHYMAL_DN	CHARAFE_BREAST_CANCER_BASAL_VS_MESENCHYMAL_DN		27	0.26896065	0.7441759	0.8333333	1	1	775	tags=30%, list=7%, signal=32%
JI_METASTASIS_REPRESSED_BY_STK11	JI_METASTASIS_REPRESSED_BY_STK11		17	0.28406617	0.7418497	0.8076923	1	1	506	tags=24%, list=5%, signal=25%
CADWELL_ATG16L1_TARGETS_UP	CADWELL_ATG16L1_TARGETS_UP		62	0.26968244	0.7383736	0.83928573	1	1	433	tags=19%, list=4%, signal=20%
NEWMAN_ERCC6_TARGETS_UP	NEWMAN_ERCC6_TARGETS_UP		15	0.31784108	0.734729	0.877551	1	1	488	tags=33%, list=4%, signal=35%
KERLEY_RESPONSE_TO_CISPLATIN_UP	KERLEY_RESPONSE_TO_CISPLATIN_UP		29	0.2570426	0.72860765	0.7058824	1	1	809	tags=24%, list=7%, signal=26%
DASU_IL6_SIGNALING_UP	DASU_IL6_SIGNALING_UP		35	0.2502961	0.71396345	0.84615386	1	1	725	tags=23%, list=6%, signal=24%
MENSE_HYPOXIA_UP	MENSE_HYPOXIA_UP		57	0.24186301	0.7070304	0.7659575	1	1	763	tags=21%, list=7%, signal=22%
VANHARANTA_UTERINE_FIBROID_DN	VANHARANTA_UTERINE_FIBROID_DN		38	0.27075532	0.7070152	0.8113208	1	1	540	tags=24%, list=5%, signal=25%
REACTOME_PHASE_1_FUNCTIONALIZATION_OF_COMPOUNDS	REACTOME_PHASE_1_FUNCTIONALIZATION_OF_COMPOUNDS		35	0.27187243	0.7059944	0.9444444	1	1	507	tags=20%, list=5%, signal=21%
REACTOME_BIOLOGICAL_OXIDATIONS	REACTOME_BIOLOGICAL_OXIDATIONS		65	0.24058947	0.7040198	0.9574468	1	1	507	tags=18%, list=5%, signal=19%
CROONQUIST_STROMAL_STIMULATION_UP	CROONQUIST_STROMAL_STIMULATION_UP		34	0.28770995	0.70253396	0.81666666	1	1	421	tags=21%, list=4%, signal=21%
GARGALOVIC_RESPONSE_TO_OXIDIZED_PHOSPHOLIPIDS_GREY_DN	GARGALOVIC_RESPONSE_TO_OXIDIZED_PHOSPHOLIPIDS_GREY_DN		32	0.23975097	0.69421613	0.9245283	1	1	486	tags=25%, list=4%, signal=26%
CHIARADONNA_NEOPLASTIC_TRANSFORMATION_CDC25_DN	CHIARADONNA_NEOPLASTIC_TRANSFORMATION_CDC25_DN		129	0.21004201	0.69328356	0.81632656	1	1	946	tags=22%, list=8%, signal=24%
REACTOME_PEROXISOMAL_LIPID_METABOLISM	REACTOME_PEROXISOMAL_LIPID_METABOLISM		15	0.27654076	0.689712	0.7916667	1	1	1220	tags=33%, list=11%, signal=37%
KEGG_GLYCINE_SERINE_AND_THREONINE_METABOLISM	KEGG_GLYCINE_SERINE_AND_THREONINE_METABOLISM		22	0.29494327	0.6876219	0.86	1	1	462	tags=27%, list=4%, signal=28%
GRAHAM_NORMAL_QUIESCENT_VS_NORMAL_DIVIDING_UP	GRAHAM_NORMAL_QUIESCENT_VS_NORMAL_DIVIDING_UP		35	0.2613095	0.68484646	0.92156863	1	1	862	tags=23%, list=8%, signal=25%
KEGG_STARCH_AND_SUCROSE_METABOLISM	KEGG_STARCH_AND_SUCROSE_METABOLISM		21	0.2543455	0.68323696	0.875	1	1	296	tags=19%, list=3%, signal=20%
RICKMAN_HEAD_AND_NECK_CANCER_E	RICKMAN_HEAD_AND_NECK_CANCER_E		44	0.27570757	0.6808205	0.9607843	1	1	416	tags=20%, list=4%, signal=21%
KEGG_PEROXISOME	KEGG_PEROXISOME		57	0.20426239	0.67599815	0.8863636	1	1	1085	tags=23%, list=10%, signal=25%
NAGASHIMA_NRG1_SIGNALING_UP	NAGASHIMA_NRG1_SIGNALING_UP		125	0.21978396	0.6756938	0.86	1	1	779	tags=21%, list=7%, signal=22%
HAHTOLA_MYCOSIS_FUNGOIDES_CD4_UP	HAHTOLA_MYCOSIS_FUNGOIDES_CD4_UP		38	0.24948663	0.675079	0.8979592	1	1	317	tags=13%, list=3%, signal=13%
DACOSTA_ERCC3_ALLELE_XPCS_VS_TTD_DN	DACOSTA_ERCC3_ALLELE_XPCS_VS_TTD_DN		17	0.290099	0.6736408	0.8301887	1	1	1012	tags=41%, list=9%, signal=45%
RASHI_RESPONSE_TO_IONIZING_RADIATION_1	RASHI_RESPONSE_TO_IONIZING_RADIATION_1		31	0.22314093	0.66458476	0.91071427	1	1	791	tags=16%, list=7%, signal=17%
YAMASHITA_METHYLATED_IN_PROSTATE_CANCER	YAMASHITA_METHYLATED_IN_PROSTATE_CANCER		44	0.26342547	0.6624107	0.9444444	1	1	545	tags=23%, list=5%, signal=24%
BECKER_TAMOXIFEN_RESISTANCE_UP	BECKER_TAMOXIFEN_RESISTANCE_UP		28	0.25176114	0.6590363	0.9411765	1	1	421	tags=14%, list=4%, signal=15%
GAURNIER_PSMD4_TARGETS	GAURNIER_PSMD4_TARGETS		28	0.30603716	0.6561784	0.8301887	1	1	906	tags=36%, list=8%, signal=39%
CORRE_MULTIPLE_MYELOMA_UP	CORRE_MULTIPLE_MYELOMA_UP		38	0.24634954	0.653243	0.9807692	1	1	809	tags=21%, list=7%, signal=23%
REACTOME_GLUCOSE_METABOLISM	REACTOME_GLUCOSE_METABOLISM		39	0.21732098	0.6513264	0.87931037	1	1	1087	tags=21%, list=10%, signal=23%
KEGG_ARACHIDONIC_ACID_METABOLISM	KEGG_ARACHIDONIC_ACID_METABOLISM		34	0.22815467	0.6477516	0.9661017	1	1	620	tags=18%, list=6%, signal=19%
KEGG_BIOSYNTHESIS_OF_UNSATURATED_FATTY_ACIDS	KEGG_BIOSYNTHESIS_OF_UNSATURATED_FATTY_ACIDS		18	0.25270164	0.6307081	0.9047619	1	1	876	tags=17%, list=8%, signal=18%
REACTOME_CYTOCHROME_P450_ARRANGED_BY_SUBSTRATE_TYPE	REACTOME_CYTOCHROME_P450_ARRANGED_BY_SUBSTRATE_TYPE		22	0.25369868	0.629466	0.9807692	1	1	507	tags=18%, list=5%, signal=19%
DORN_ADENOVIRUS_INFECTION_24HR_DN	DORN_ADENOVIRUS_INFECTION_24HR_DN		32	0.21792786	0.6277193	0.9347826	1	1	773	tags=22%, list=7%, signal=23%
SMITH_LIVER_CANCER	SMITH_LIVER_CANCER		22	0.23393515	0.626637	0.9444444	1	1	831	tags=27%, list=7%, signal=29%
REACTOME_METABOLISM_OF_LIPIDS_AND_LIPOPROTEINS	REACTOME_METABOLISM_OF_LIPIDS_AND_LIPOPROTEINS		154	0.16755609	0.6259122	0.98	1	1	1281	tags=25%, list=11%, signal=27%
CHIARADONNA_NEOPLASTIC_TRANSFORMATION_KRAS_CDC25_UP	CHIARADONNA_NEOPLASTIC_TRANSFORMATION_KRAS_CDC25_UP		44	0.23513067	0.6233231	0.95348835	1	1	1178	tags=27%, list=11%, signal=30%
WONG_MITOCHONDRIA_GENE_MODULE	WONG_MITOCHONDRIA_GENE_MODULE		158	0.1518372	0.6173867	0.7916667	1	1	1287	tags=22%, list=11%, signal=24%
OSADA_ASCL1_TARGETS_DN	OSADA_ASCL1_TARGETS_DN		15	0.30050856	0.61672544	0.94736844	1	1	492	tags=20%, list=4%, signal=21%
SEIDEN_MET_SIGNALING	SEIDEN_MET_SIGNALING		16	0.2156195	0.60779214	0.8596491	1	1	4	tags=6%, list=0%, signal=6%
REACTOME_REGULATION_OF_LIPID_METABOLISM_BY_PEROXISOME_PROLIFERATOR_ACTIVATED_RECEPTOR_ALPHA	REACTOME_REGULATION_OF_LIPID_METABOLISM_BY_PEROXISOME_PROLIFERATOR_ACTIVATED_RECEPTOR_ALPHA		40	0.21597698	0.60450786	0.9807692	1	1	1085	tags=30%, list=10%, signal=33%
KEGG_PARKINSONS_DISEASE	KEGG_PARKINSONS_DISEASE		81	0.14345141	0.5978067	0.7924528	1	1	1236	tags=20%, list=11%, signal=22%
NATSUME_RESPONSE_TO_INTERFERON_BETA_DN	NATSUME_RESPONSE_TO_INTERFERON_BETA_DN		35	0.17065684	0.59602976	0.89285713	1	1	1253	tags=23%, list=11%, signal=26%
NGUYEN_NOTCH1_TARGETS_DN	NGUYEN_NOTCH1_TARGETS_DN		47	0.18949811	0.58621794	0.98	1	1	254	tags=11%, list=2%, signal=11%
REACTOME_FORMATION_OF_FIBRIN_CLOT_CLOTTING_CASCADE	REACTOME_FORMATION_OF_FIBRIN_CLOT_CLOTTING_CASCADE		29	0.23508126	0.5741993	1	1	1	151	tags=14%, list=1%, signal=14%
GENTILE_RESPONSE_CLUSTER_D3	GENTILE_RESPONSE_CLUSTER_D3		35	0.17440931	0.57016546	0.8909091	1	1	1208	tags=23%, list=11%, signal=26%
WAMUNYOKOLI_OVARIAN_CANCER_LMP_DN	WAMUNYOKOLI_OVARIAN_CANCER_LMP_DN		98	0.17708832	0.5541869	1	1	1	431	tags=10%, list=4%, signal=11%
DORN_ADENOVIRUS_INFECTION_48HR_DN	DORN_ADENOVIRUS_INFECTION_48HR_DN		28	0.18891016	0.55248475	0.9166667	1	1	773	tags=21%, list=7%, signal=23%
KEGG_PPAR_SIGNALING_PATHWAY	KEGG_PPAR_SIGNALING_PATHWAY		51	0.19226955	0.5419143	1	1	1	1085	tags=27%, list=10%, signal=30%
DANG_MYC_TARGETS_DN	DANG_MYC_TARGETS_DN		24	0.18616983	0.536233	0.9464286	1	1	888	tags=17%, list=8%, signal=18%
GESERICK_TERT_TARGETS_DN	GESERICK_TERT_TARGETS_DN		17	0.24714808	0.5347549	0.9622642	1	1	377	tags=18%, list=3%, signal=18%
KEGG_OXIDATIVE_PHOSPHORYLATION	KEGG_OXIDATIVE_PHOSPHORYLATION		89	0.12228344	0.5222832	0.92156863	1	1	1236	tags=20%, list=11%, signal=23%
LIU_LIVER_CANCER	LIU_LIVER_CANCER		18	0.19760738	0.51892346	0.94545454	1	1	910	tags=22%, list=8%, signal=24%
LAIHO_COLORECTAL_CANCER_SERRATED_UP	LAIHO_COLORECTAL_CANCER_SERRATED_UP		71	0.17183049	0.5173969	0.97959185	1	1	1172	tags=20%, list=10%, signal=22%
BIOCARTA_ACTINY_PATHWAY	BIOCARTA_ACTINY_PATHWAY		16	0.19200498	0.51027083	0.9444444	1	1	9050	tags=100%, list=81%, signal=521%
YAO_TEMPORAL_RESPONSE_TO_PROGESTERONE_CLUSTER_5	YAO_TEMPORAL_RESPONSE_TO_PROGESTERONE_CLUSTER_5		25	0.18980883	0.50236315	1	1	1	724	tags=16%, list=6%, signal=17%
GARGALOVIC_RESPONSE_TO_OXIDIZED_PHOSPHOLIPIDS_BLUE_UP	GARGALOVIC_RESPONSE_TO_OXIDIZED_PHOSPHOLIPIDS_BLUE_UP		56	0.16649704	0.5004713	1	1	1	665	tags=14%, list=6%, signal=15%
SHAFFER_IRF4_MULTIPLE_MYELOMA_PROGRAM	SHAFFER_IRF4_MULTIPLE_MYELOMA_PROGRAM		25	0.18331032	0.4911956	1	1	1	831	tags=16%, list=7%, signal=17%
GNATENKO_PLATELET_SIGNATURE	GNATENKO_PLATELET_SIGNATURE		20	0.1977863	0.47924075	0.98039216	1	1	339	tags=10%, list=3%, signal=10%
LEE_LIVER_CANCER	LEE_LIVER_CANCER		21	0.19736648	0.46645424	1	1	1	7892	tags=95%, list=70%, signal=322%
LEE_LIVER_CANCER_TOP50	LEE_LIVER_CANCER_TOP50		21	0.19736648	0.46645424	1	1	1	7892	tags=95%, list=70%, signal=322%
BERENJENO_TRANSFORMED_BY_RHOA_REVERSIBLY_DN	BERENJENO_TRANSFORMED_BY_RHOA_REVERSIBLY_DN		22	0.20873548	0.46134195	1	0.99976885	1	322	tags=14%, list=3%, signal=14%
DORN_ADENOVIRUS_INFECTION_32HR_DN	DORN_ADENOVIRUS_INFECTION_32HR_DN		27	0.1653872	0.45287427	1	0.9927848	1	773	tags=19%, list=7%, signal=20%
