# Supplementary material for: A genomic analysis of mouse models of breast cancer reveals molecular features of mouse models and relationships to human breast cancer
Source: Breast Cancer Res. 2014 Jun 5;16(3):R59. doi: 10.1186/bcr3672 (PMC4078930; doi:10.1186/bcr3672)
Supplement: Additional file 11 — GSEA for mouse models compared to all other models or to mammary gland development. Listed by model. [file bcr3672-S11.zip › AdditionalFile11/Met/Vs_other_models/C3/Downregulated_in_MET_vs_OtherModels.txt]

NAME	GS<br> follow link to MSigDB	GS DETAILS	SIZE	ES	NES	NOM p-val	FDR q-val	FWER p-val	RANK AT MAX	LEADING EDGE
MYAATNNNNNNNGGC_UNKNOWN	MYAATNNNNNNNGGC_UNKNOWN	Details ...	56	-0.54719675	-2.0169785	0	0.011597015	0.01	3115	tags=54%, list=28%, signal=74%
CTCTAGA,MIR-526C,MIR-518F,MIR-526A	CTCTAGA,MIR-526C,MIR-518F,MIR-526A	Details ...	25	-0.610614	-1.9316146	0	0.085954145	0.09	2781	tags=44%, list=25%, signal=58%
ATGGYGGA_UNKNOWN	ATGGYGGA_UNKNOWN	Details ...	43	-0.5242757	-1.9223607	0.018867925	0.05730276	0.09	3951	tags=56%, list=35%, signal=86%
TCATCTC,MIR-143	TCATCTC,MIR-143	Details ...	70	-0.5142161	-1.9032335	0	0.046055518	0.1	789	tags=24%, list=7%, signal=26%
ACCATTT,MIR-522	ACCATTT,MIR-522	Details ...	78	-0.49053073	-1.9027812	0	0.036844414	0.1	2371	tags=40%, list=21%, signal=50%
GGGCATT,MIR-365	GGGCATT,MIR-365	Details ...	60	-0.53988206	-1.8411084	0	0.06896391	0.16	3338	tags=55%, list=30%, signal=78%
GCTTGAA,MIR-498	GCTTGAA,MIR-498	Details ...	47	-0.53224754	-1.8399665	0	0.059111916	0.16	2347	tags=43%, list=21%, signal=54%
CTCAGGG,MIR-125B,MIR-125A	CTCAGGG,MIR-125B,MIR-125A	Details ...	177	-0.43434277	-1.8291894	0	0.067227855	0.21	3544	tags=45%, list=32%, signal=64%
AGCACTT,MIR-93,MIR-302A,MIR-302B,MIR-302C,MIR-302D,MIR-372,MIR-373,MIR-520E,MIR-520A,MIR-526B,MIR-520B,MIR-520C,MIR-520D	AGCACTT,MIR-93,MIR-302A,MIR-302B,MIR-302C,MIR-302D,MIR-372,MIR-373,MIR-520E,MIR-520A,MIR-526B,MIR-520B,MIR-520C,MIR-520D	Details ...	140	-0.43019068	-1.8273964	0	0.059758093	0.21	2575	tags=34%, list=23%, signal=44%
CAGCAGG,MIR-370	CAGCAGG,MIR-370	Details ...	74	-0.5129698	-1.8224448	0	0.06434551	0.24	3534	tags=53%, list=32%, signal=76%
ATGCTGG,MIR-338	ATGCTGG,MIR-338	Details ...	47	-0.4869157	-1.8213247	0	0.0594479	0.24	2417	tags=38%, list=22%, signal=49%
AACWWCAANK_UNKNOWN	AACWWCAANK_UNKNOWN	Details ...	70	-0.5008348	-1.8189855	0	0.058681335	0.26	2529	tags=40%, list=23%, signal=51%
GAGCCTG,MIR-484	GAGCCTG,MIR-484	Details ...	52	-0.4962569	-1.7834059	0	0.08083119	0.32	2327	tags=37%, list=21%, signal=46%
CAGCTTT,MIR-320	CAGCTTT,MIR-320	Details ...	121	-0.43910342	-1.771322	0	0.08214763	0.34	3192	tags=36%, list=29%, signal=49%
YRTCANNRCGC_UNKNOWN	YRTCANNRCGC_UNKNOWN	Details ...	35	-0.47611973	-1.7636279	0	0.082191624	0.34	3702	tags=49%, list=33%, signal=72%
AGGAAGC,MIR-516-3P	AGGAAGC,MIR-516-3P	Details ...	51	-0.5148422	-1.7632958	0	0.0777554	0.35	3006	tags=49%, list=27%, signal=67%
AGGTGCA,MIR-500	AGGTGCA,MIR-500	Details ...	46	-0.5262324	-1.7631729	0	0.073181555	0.35	3897	tags=54%, list=35%, signal=83%
GTACAGG,MIR-486	GTACAGG,MIR-486	Details ...	33	-0.52320385	-1.7594285	0	0.07364668	0.35	2658	tags=39%, list=24%, signal=52%
ACTGCCT,MIR-34B	ACTGCCT,MIR-34B	Details ...	111	-0.4242847	-1.7507422	0	0.07493965	0.36	3835	tags=48%, list=34%, signal=72%
TGTGTGA,MIR-377	TGTGTGA,MIR-377	Details ...	87	-0.45617342	-1.7488863	0	0.07363901	0.36	3769	tags=51%, list=34%, signal=76%
GTACTGT,MIR-101	GTACTGT,MIR-101	Details ...	130	-0.45365635	-1.7458367	0	0.071214646	0.36	2784	tags=40%, list=25%, signal=53%
GTTGNYNNRGNAAC_UNKNOWN	GTTGNYNNRGNAAC_UNKNOWN	Details ...	44	-0.5105202	-1.7357757	0.018181818	0.073800825	0.36	1352	tags=27%, list=12%, signal=31%
YGCGYRCGC_UNKNOWN	YGCGYRCGC_UNKNOWN	Details ...	139	-0.37535295	-1.7314436	0	0.074330226	0.37	3522	tags=40%, list=31%, signal=57%
V$USF_C	V$USF_C	Details ...	137	-0.3825016	-1.7171233	0	0.08314769	0.37	4061	tags=42%, list=36%, signal=64%
GCCATNTTG_V$YY1_Q6	GCCATNTTG_V$YY1_Q6	Details ...	200	-0.3540365	-1.7092708	0.01754386	0.08450319	0.37	4728	tags=47%, list=42%, signal=80%
GGGATGC,MIR-324-5P	GGGATGC,MIR-324-5P	Details ...	24	-0.5499972	-1.7065802	0	0.088532075	0.37	2122	tags=33%, list=19%, signal=41%
CCAWNWWNNNGGC_UNKNOWN	CCAWNWWNNNGGC_UNKNOWN	Details ...	32	-0.49912924	-1.7048833	0	0.08688599	0.38	3494	tags=47%, list=31%, signal=68%
AAGCCAT,MIR-135A,MIR-135B	AAGCCAT,MIR-135A,MIR-135B	Details ...	166	-0.40778354	-1.6983199	0	0.09090902	0.39	2661	tags=32%, list=24%, signal=41%
GGCAGCT,MIR-22	GGCAGCT,MIR-22	Details ...	107	-0.44242674	-1.6963675	0	0.09048341	0.39	2371	tags=36%, list=21%, signal=45%
TCCAGAT,MIR-516-5P	TCCAGAT,MIR-516-5P	Details ...	50	-0.4603798	-1.6875787	0	0.09576889	0.4	4034	tags=50%, list=36%, signal=78%
V$NKX22_01	V$NKX22_01	Details ...	79	-0.48803937	-1.6873788	0	0.09267957	0.4	3259	tags=46%, list=29%, signal=64%
CTCTGGA,MIR-520A,MIR-525	CTCTGGA,MIR-520A,MIR-525	Details ...	80	-0.44087362	-1.6855508	0.01923077	0.09238265	0.41	2227	tags=31%, list=20%, signal=39%
V$PR_Q2	V$PR_Q2	Details ...	117	-0.45044896	-1.6843435	0	0.090218246	0.41	1577	tags=26%, list=14%, signal=31%
V$STAT1_01	V$STAT1_01	Details ...	37	-0.47800174	-1.6839713	0	0.087564774	0.41	4268	tags=57%, list=38%, signal=91%
AAGTCCA,MIR-422B,MIR-422A	AAGTCCA,MIR-422B,MIR-422A	Details ...	28	-0.52167666	-1.6781123	0.018518519	0.09214365	0.42	2505	tags=43%, list=22%, signal=55%
AATGGAG,MIR-136	AATGGAG,MIR-136	Details ...	41	-0.51680624	-1.678076	0	0.0895841	0.42	2532	tags=39%, list=23%, signal=50%
GAGCTGG,MIR-337	GAGCTGG,MIR-337	Details ...	76	-0.44558948	-1.6719968	0	0.09239062	0.42	2940	tags=43%, list=26%, signal=58%
TTTGTAG,MIR-520D	TTTGTAG,MIR-520D	Details ...	174	-0.40035814	-1.6684517	0.018181818	0.09188066	0.42	1810	tags=27%, list=16%, signal=32%
V$YY1_Q6	V$YY1_Q6	Details ...	113	-0.3530702	-1.6678126	0	0.08998275	0.42	4713	tags=47%, list=42%, signal=80%
AAACCAC,MIR-140	AAACCAC,MIR-140	Details ...	54	-0.4660284	-1.658833	0	0.09437446	0.44	1709	tags=33%, list=15%, signal=39%
TTGGGAG,MIR-150	TTGGGAG,MIR-150	Details ...	49	-0.5085559	-1.6541752	0	0.097852215	0.46	2668	tags=47%, list=24%, signal=61%
CACCAGC,MIR-138	CACCAGC,MIR-138	Details ...	103	-0.43847257	-1.65398	0	0.095522396	0.46	3554	tags=46%, list=32%, signal=66%
TGAATGT,MIR-181A,MIR-181B,MIR-181C,MIR-181D	TGAATGT,MIR-181A,MIR-181B,MIR-181C,MIR-181D	Details ...	216	-0.39003456	-1.6516215	0	0.09461352	0.46	3534	tags=39%, list=32%, signal=56%
V$MYCMAX_01	V$MYCMAX_01	Details ...	121	-0.3997149	-1.6512722	0.02173913	0.092701204	0.46	3056	tags=34%, list=27%, signal=46%
V$GR_Q6_01	V$GR_Q6_01	Details ...	129	-0.4512414	-1.646728	0	0.096687205	0.49	1995	tags=30%, list=18%, signal=36%
V$CHOP_01	V$CHOP_01	Details ...	115	-0.4217043	-1.6460092	0	0.095204614	0.49	3167	tags=38%, list=28%, signal=53%
CATGTAA,MIR-496	CATGTAA,MIR-496	Details ...	92	-0.4527043	-1.6429998	0.022222223	0.09735104	0.5	3016	tags=38%, list=27%, signal=52%
ACACTCC,MIR-122A	ACACTCC,MIR-122A	Details ...	43	-0.45029265	-1.6401095	0.018518519	0.09680532	0.5	4174	tags=53%, list=37%, signal=85%
GTGTGAG,MIR-342	GTGTGAG,MIR-342	Details ...	29	-0.50076866	-1.6384538	0.020833334	0.097616166	0.51	2028	tags=34%, list=18%, signal=42%
CACGTG_V$MYC_Q2	CACGTG_V$MYC_Q2	Details ...	482	-0.3233574	-1.637389	0	0.0962983	0.51	3563	tags=32%, list=32%, signal=45%
CACTGCC,MIR-34A,MIR-34C,MIR-449	CACTGCC,MIR-34A,MIR-34C,MIR-449	Details ...	143	-0.39950293	-1.6368525	0.017857144	0.09441009	0.51	2611	tags=34%, list=23%, signal=43%
TGTTTAC,MIR-30A-5P,MIR-30C,MIR-30D,MIR-30B,MIR-30E-5P	TGTTTAC,MIR-30A-5P,MIR-30C,MIR-30D,MIR-30B,MIR-30E-5P	Details ...	295	-0.3822779	-1.6362829	0	0.09355825	0.51	2347	tags=28%, list=21%, signal=35%
V$MAF_Q6	V$MAF_Q6	Details ...	144	-0.4226834	-1.6338224	0	0.093772225	0.52	3292	tags=40%, list=29%, signal=55%
V$SOX9_B1	V$SOX9_B1	Details ...	114	-0.42297763	-1.6326712	0	0.09292341	0.52	1917	tags=26%, list=17%, signal=31%
ACTGTGA,MIR-27A,MIR-27B	ACTGTGA,MIR-27A,MIR-27B	Details ...	229	-0.3941594	-1.6309414	0	0.094190076	0.53	3115	tags=33%, list=28%, signal=45%
V$NFY_Q6	V$NFY_Q6	Details ...	119	-0.42497614	-1.6285223	0	0.09434826	0.54	4305	tags=50%, list=38%, signal=81%
CTCTATG,MIR-368	CTCTATG,MIR-368	Details ...	24	-0.51603013	-1.6280665	0	0.09269303	0.54	3698	tags=50%, list=33%, signal=74%
SMTTTTGT_UNKNOWN	SMTTTTGT_UNKNOWN	Details ...	196	-0.41737276	-1.6226876	0	0.09562128	0.55	2641	tags=35%, list=24%, signal=45%
TTTGCAC,MIR-19A,MIR-19B	TTTGCAC,MIR-19A,MIR-19B	Details ...	245	-0.39995426	-1.6218483	0	0.094483174	0.56	2905	tags=34%, list=26%, signal=45%
TGCTGCT,MIR-15A,MIR-16,MIR-15B,MIR-195,MIR-424,MIR-497	TGCTGCT,MIR-15A,MIR-16,MIR-15B,MIR-195,MIR-424,MIR-497	Details ...	295	-0.36730993	-1.6217301	0.018181818	0.09310438	0.56	2648	tags=29%, list=24%, signal=37%
CTACTGT,MIR-199A	CTACTGT,MIR-199A		77	-0.45836532	-1.6203288	0.018518519	0.09328802	0.58	3459	tags=48%, list=31%, signal=69%
SYATTGTG_UNKNOWN	SYATTGTG_UNKNOWN		100	-0.39977634	-1.6192003	0	0.09248834	0.58	3115	tags=42%, list=28%, signal=58%
V$SP1_Q2_01	V$SP1_Q2_01		122	-0.39654332	-1.6167823	0.01754386	0.09392441	0.59	3190	tags=36%, list=28%, signal=50%
V$CART1_01	V$CART1_01		97	-0.46740302	-1.6160927	0	0.09353491	0.59	2979	tags=41%, list=27%, signal=56%
GTCTTCC,MIR-7	GTCTTCC,MIR-7		79	-0.42422864	-1.6139789	0	0.09421032	0.6	1810	tags=27%, list=16%, signal=31%
AGCATTA,MIR-155	AGCATTA,MIR-155		72	-0.43615744	-1.6111052	0	0.09523453	0.6	2006	tags=33%, list=18%, signal=40%
YNTTTNNNANGCARM_UNKNOWN	YNTTTNNNANGCARM_UNKNOWN		37	-0.5440623	-1.6104534	0	0.09447394	0.61	1936	tags=35%, list=17%, signal=42%
GAGCCAG,MIR-149	GAGCCAG,MIR-149		73	-0.44863373	-1.6045053	0	0.10001724	0.61	4469	tags=63%, list=40%, signal=104%
CACTTTG,MIR-520G,MIR-520H	CACTTTG,MIR-520G,MIR-520H		118	-0.4056227	-1.5984491	0	0.10466119	0.64	2017	tags=29%, list=18%, signal=35%
V$PEA3_Q6	V$PEA3_Q6		117	-0.4671951	-1.598102	0.03773585	0.10331685	0.64	2737	tags=37%, list=24%, signal=48%
V$E4BP4_01	V$E4BP4_01		94	-0.4179683	-1.5954695	0	0.10417137	0.64	2471	tags=30%, list=22%, signal=38%
V$NMYC_01	V$NMYC_01		129	-0.36706316	-1.591473	0	0.10686337	0.66	3832	tags=41%, list=34%, signal=62%
YGCANTGCR_UNKNOWN	YGCANTGCR_UNKNOWN		52	-0.40766865	-1.5908388	0.01754386	0.10586709	0.66	2089	tags=29%, list=19%, signal=35%
V$STAT_Q6	V$STAT_Q6		133	-0.40650907	-1.5874237	0	0.106684625	0.66	4128	tags=49%, list=37%, signal=76%
YTTCCNNNGGAMR_UNKNOWN	YTTCCNNNGGAMR_UNKNOWN		22	-0.5001192	-1.5873834	0.039215688	0.10526217	0.66	4793	tags=64%, list=43%, signal=111%
V$HNF4_Q6	V$HNF4_Q6		125	-0.44891164	-1.5854719	0	0.106472135	0.66	3676	tags=48%, list=33%, signal=71%
ATGCTGC,MIR-103,MIR-107	ATGCTGC,MIR-103,MIR-107		113	-0.42731157	-1.5853891	0	0.10508938	0.66	3115	tags=40%, list=28%, signal=55%
V$NFKB_C	V$NFKB_C		136	-0.41144565	-1.5841647	0	0.10510832	0.67	1975	tags=26%, list=18%, signal=31%
V$NFY_C	V$NFY_C		112	-0.40319714	-1.5819584	0	0.10853299	0.67	4310	tags=49%, list=38%, signal=79%
V$STAT1_03	V$STAT1_03		116	-0.3772327	-1.5819536	0	0.107176326	0.67	2294	tags=27%, list=20%, signal=33%
V$NFMUE1_Q6	V$NFMUE1_Q6		118	-0.34649533	-1.5800828	0.050847456	0.10830147	0.69	4222	tags=41%, list=38%, signal=65%
GCACTTT,MIR-17-5P,MIR-20A,MIR-106A,MIR-106B,MIR-20B,MIR-519D	GCACTTT,MIR-17-5P,MIR-20A,MIR-106A,MIR-106B,MIR-20B,MIR-519D		272	-0.3844633	-1.578024	0.01754386	0.10882327	0.69	2633	tags=31%, list=24%, signal=40%
GTGCAAA,MIR-507	GTGCAAA,MIR-507		58	-0.42600617	-1.5766389	0	0.10802617	0.69	2905	tags=36%, list=26%, signal=49%
ATGTTAA,MIR-302C	ATGTTAA,MIR-302C		126	-0.40204382	-1.5762805	0.056603774	0.10740799	0.69	2985	tags=35%, list=27%, signal=47%
V$NKX25_01	V$NKX25_01		71	-0.45190793	-1.5751951	0.019607844	0.10642454	0.69	3070	tags=44%, list=27%, signal=60%
CCTGCTG,MIR-214	CCTGCTG,MIR-214		117	-0.397658	-1.5692773	0	0.112683535	0.7	3584	tags=40%, list=32%, signal=58%
TGAGATT,MIR-216	TGAGATT,MIR-216		56	-0.4028052	-1.5692221	0.018518519	0.11138832	0.7	1946	tags=25%, list=17%, signal=30%
TGTYNNNNNRGCARM_UNKNOWN	TGTYNNNNNRGCARM_UNKNOWN		27	-0.49568477	-1.5653772	0.01923077	0.11411281	0.71	3119	tags=48%, list=28%, signal=67%
CTTTGCA,MIR-527	CTTTGCA,MIR-527		129	-0.4044964	-1.5653067	0	0.11283063	0.71	3534	tags=40%, list=32%, signal=58%
WTTGKCTG_UNKNOWN	WTTGKCTG_UNKNOWN		235	-0.38639784	-1.5642365	0	0.111982316	0.71	2697	tags=33%, list=24%, signal=42%
GKCGCNNNNNNNTGAYG_UNKNOWN	GKCGCNNNNNNNTGAYG_UNKNOWN		32	-0.41665804	-1.5630577	0.057692308	0.11160194	0.71	4237	tags=47%, list=38%, signal=75%
AAAGGAT,MIR-501	AAAGGAT,MIR-501		72	-0.40407798	-1.5623366	0	0.110976286	0.71	2352	tags=31%, list=21%, signal=38%
V$HP1SITEFACTOR_Q6	V$HP1SITEFACTOR_Q6		113	-0.4468438	-1.560099	0	0.111092374	0.71	2393	tags=35%, list=21%, signal=45%
CATTTCA,MIR-203	CATTTCA,MIR-203		129	-0.3745821	-1.5599173	0.019607844	0.11015188	0.71	2449	tags=32%, list=22%, signal=40%
CATTGTYY_V$SOX9_B1	CATTGTYY_V$SOX9_B1		181	-0.41122916	-1.5598888	0.018867925	0.10899239	0.71	2698	tags=35%, list=24%, signal=45%
GCAAGAC,MIR-431	GCAAGAC,MIR-431		22	-0.5066919	-1.559481	0	0.10807085	0.71	4956	tags=73%, list=44%, signal=130%
AATGTGA,MIR-23A,MIR-23B	AATGTGA,MIR-23A,MIR-23B		213	-0.36618853	-1.5580761	0	0.108201854	0.71	2231	tags=26%, list=20%, signal=32%
V$NFAT_Q4_01	V$NFAT_Q4_01		135	-0.4023599	-1.5579118	0	0.107721105	0.71	2946	tags=35%, list=26%, signal=47%
AGTTCTC,MIR-146A,MIR-146B	AGTTCTC,MIR-146A,MIR-146B		27	-0.4728039	-1.5557517	0.03508772	0.109497175	0.71	3494	tags=48%, list=31%, signal=70%
ACAACTT,MIR-382	ACAACTT,MIR-382		38	-0.47518516	-1.5539156	0.021276595	0.10989176	0.71	3541	tags=47%, list=32%, signal=69%
V$OCT1_04	V$OCT1_04		122	-0.44946572	-1.5518278	0	0.11177115	0.71	3448	tags=44%, list=31%, signal=63%
V$PAX2_02	V$PAX2_02		122	-0.4256829	-1.5515035	0	0.11078529	0.71	3819	tags=49%, list=34%, signal=74%
V$SRY_01	V$SRY_01		94	-0.4265789	-1.550834	0	0.11038948	0.71	3072	tags=36%, list=27%, signal=49%
V$IK1_01	V$IK1_01		139	-0.42645776	-1.5508052	0	0.10932805	0.71	2717	tags=35%, list=24%, signal=45%
V$MZF1_01	V$MZF1_01		111	-0.41858268	-1.5492897	0.039215688	0.10960736	0.71	2972	tags=40%, list=27%, signal=53%
TCCATTKW_UNKNOWN	TCCATTKW_UNKNOWN		114	-0.39702484	-1.5474721	0.018518519	0.10961941	0.71	3483	tags=39%, list=31%, signal=55%
V$GATA1_01	V$GATA1_01		127	-0.39763194	-1.5466509	0.01923077	0.10997517	0.71	2811	tags=36%, list=25%, signal=48%
V$PXR_Q2	V$PXR_Q2		122	-0.39103964	-1.5451521	0.01724138	0.111229084	0.71	2715	tags=32%, list=24%, signal=42%
V$GATA2_01	V$GATA2_01		59	-0.43674982	-1.5439509	0	0.11138006	0.71	2811	tags=37%, list=25%, signal=50%
GCAAAAA,MIR-129	GCAAAAA,MIR-129		76	-0.42964327	-1.5419841	0.035714287	0.11219015	0.71	3601	tags=51%, list=32%, signal=75%
V$MAX_01	V$MAX_01		116	-0.3566402	-1.5416653	0.016949153	0.111624286	0.71	4128	tags=41%, list=37%, signal=65%
CTTTGTA,MIR-524	CTTTGTA,MIR-524		227	-0.3710183	-1.5413523	0.037037037	0.110820815	0.71	3499	tags=37%, list=31%, signal=53%
V$T3R_Q6	V$T3R_Q6		117	-0.39732832	-1.5401236	0	0.11170655	0.73	2260	tags=31%, list=20%, signal=38%
GGCNKCCATNK_UNKNOWN	GGCNKCCATNK_UNKNOWN		57	-0.39091235	-1.5380436	0.05172414	0.11209144	0.73	2582	tags=30%, list=23%, signal=39%
V$ZID_01	V$ZID_01		107	-0.40817663	-1.5379018	0.020833334	0.11131381	0.73	4116	tags=49%, list=37%, signal=76%
GACAATC,MIR-219	GACAATC,MIR-219		74	-0.43578914	-1.5377533	0.018867925	0.11045417	0.73	3558	tags=46%, list=32%, signal=67%
V$HFH4_01	V$HFH4_01		91	-0.45048898	-1.5354954	0	0.1114635	0.73	3008	tags=41%, list=27%, signal=55%
V$STAT_01	V$STAT_01		133	-0.38254082	-1.5348296	0	0.11109987	0.73	3855	tags=45%, list=34%, signal=68%
RNGTGGGC_UNKNOWN	RNGTGGGC_UNKNOWN		375	-0.36482805	-1.5331732	0	0.11150701	0.73	3704	tags=38%, list=33%, signal=55%
TCCCCAC,MIR-491	TCCCCAC,MIR-491		31	-0.507329	-1.5330217	0	0.11057779	0.73	2793	tags=48%, list=25%, signal=64%
CAAGGAT,MIR-362	CAAGGAT,MIR-362		33	-0.46973845	-1.5323285	0.040816326	0.110239506	0.73	3807	tags=45%, list=34%, signal=69%
ACTAYRNNNCCCR_UNKNOWN	ACTAYRNNNCCCR_UNKNOWN		184	-0.328338	-1.5314823	0.01724138	0.11061005	0.74	4367	tags=40%, list=39%, signal=65%
ACTGTAG,MIR-139	ACTGTAG,MIR-139		66	-0.4264602	-1.531253	0.03448276	0.10988742	0.74	2960	tags=32%, list=26%, signal=43%
V$ZIC2_01	V$ZIC2_01		124	-0.41498843	-1.530491	0.057692308	0.1095656	0.74	4158	tags=49%, list=37%, signal=77%
V$SREBP1_Q6	V$SREBP1_Q6		129	-0.4185188	-1.5300198	0.03773585	0.109183274	0.74	3051	tags=40%, list=27%, signal=54%
AAGCACA,MIR-218	AAGCACA,MIR-218		166	-0.38306496	-1.5291009	0	0.109177895	0.74	3534	tags=38%, list=32%, signal=55%
V$FOXM1_01	V$FOXM1_01		120	-0.39857098	-1.528991	0.016666668	0.108487375	0.74	4098	tags=47%, list=37%, signal=73%
AGGCACT,MIR-515-3P	AGGCACT,MIR-515-3P		42	-0.4706013	-1.5252172	0.03508772	0.11043844	0.74	2701	tags=45%, list=24%, signal=59%
GGARNTKYCCA_UNKNOWN	GGARNTKYCCA_UNKNOWN		36	-0.4905489	-1.5246459	0.041666668	0.110843405	0.74	2835	tags=39%, list=25%, signal=52%
TGCAAAC,MIR-452	TGCAAAC,MIR-452		55	-0.41539997	-1.5237948	0.016949153	0.1108101	0.75	782	tags=15%, list=7%, signal=16%
ATCATGA,MIR-433	ATCATGA,MIR-433		55	-0.39137354	-1.5236025	0.032786883	0.11016478	0.76	2001	tags=25%, list=18%, signal=31%
V$GATA1_02	V$GATA1_02		123	-0.4469803	-1.523176	0	0.10950267	0.76	1834	tags=32%, list=16%, signal=38%
V$AREB6_02	V$AREB6_02		129	-0.43422315	-1.5231234	0	0.10875809	0.76	2541	tags=36%, list=23%, signal=46%
V$NRF1_Q6	V$NRF1_Q6		117	-0.35469994	-1.5219605	0.017857144	0.10953771	0.77	3983	tags=42%, list=36%, signal=64%
V$HSF1_01	V$HSF1_01		126	-0.41007295	-1.5212424	0.06	0.1093879	0.77	3927	tags=45%, list=35%, signal=69%
ATAGGAA,MIR-202	ATAGGAA,MIR-202		52	-0.45589462	-1.5201136	0.03773585	0.10898767	0.78	4287	tags=58%, list=38%, signal=93%
ARGGGTTAA_UNKNOWN	ARGGGTTAA_UNKNOWN		69	-0.44635257	-1.5188466	0.018518519	0.10991807	0.78	2177	tags=30%, list=19%, signal=38%
V$HAND1E47_01	V$HAND1E47_01		127	-0.41363105	-1.518503	0.018181818	0.10927312	0.78	3698	tags=40%, list=33%, signal=59%
RTTTNNNYTGGM_UNKNOWN	RTTTNNNYTGGM_UNKNOWN		84	-0.43805936	-1.5173633	0	0.109972306	0.79	2537	tags=36%, list=23%, signal=46%
V$P53_02	V$P53_02		112	-0.41317245	-1.5151169	0.018867925	0.11094566	0.79	3520	tags=43%, list=31%, signal=62%
CTATGCA,MIR-153	CTATGCA,MIR-153		107	-0.39109448	-1.514672	0.056603774	0.110230014	0.79	2347	tags=26%, list=21%, signal=33%
GTTTGTT,MIR-495	GTTTGTT,MIR-495		116	-0.4036706	-1.5144149	0	0.10973959	0.79	3518	tags=40%, list=31%, signal=57%
V$USF_Q6	V$USF_Q6		119	-0.32482657	-1.5131712	0	0.10983756	0.79	3966	tags=40%, list=35%, signal=62%
TGCGCANK_UNKNOWN	TGCGCANK_UNKNOWN		250	-0.3092132	-1.5118557	0.03448276	0.111005984	0.79	5110	tags=50%, list=46%, signal=91%
TTCYNRGAA_V$STAT5B_01	TTCYNRGAA_V$STAT5B_01		165	-0.38103113	-1.5092965	0	0.112223014	0.79	4018	tags=46%, list=36%, signal=71%
V$LEF1_Q2	V$LEF1_Q2		104	-0.3850711	-1.5089544	0	0.1118126	0.79	689	tags=14%, list=6%, signal=15%
CTGAGCC,MIR-24	CTGAGCC,MIR-24		123	-0.37737668	-1.5071346	0.033898305	0.112363555	0.79	2360	tags=28%, list=21%, signal=35%
V$LXR_DR4_Q3	V$LXR_DR4_Q3		46	-0.43363467	-1.5020978	0.08064516	0.115884855	0.79	2682	tags=35%, list=24%, signal=46%
V$OCT1_02	V$OCT1_02		100	-0.4627237	-1.5019554	0	0.11526184	0.79	2371	tags=32%, list=21%, signal=40%
V$OSF2_Q6	V$OSF2_Q6		134	-0.38371956	-1.5013286	0	0.11463016	0.79	2535	tags=28%, list=23%, signal=36%
V$EGR1_01	V$EGR1_01		131	-0.38141766	-1.5012769	0.036363635	0.11387103	0.79	4100	tags=44%, list=37%, signal=68%
CTACCTC,LET-7A,LET-7B,LET-7C,LET-7D,LET-7E,LET-7F,MIR-98,LET-7G,LET-7I	CTACCTC,LET-7A,LET-7B,LET-7C,LET-7D,LET-7E,LET-7F,MIR-98,LET-7G,LET-7I		184	-0.3594479	-1.4991131	0.01923077	0.114730716	0.8	2807	tags=32%, list=25%, signal=42%
V$NFAT_Q6	V$NFAT_Q6		125	-0.39160708	-1.4989369	0.04	0.114222735	0.8	3058	tags=36%, list=27%, signal=49%
TTAYRTAA_V$E4BP4_01	TTAYRTAA_V$E4BP4_01		107	-0.40348947	-1.4976172	0	0.114498965	0.8	2537	tags=32%, list=23%, signal=41%
V$SP1_01	V$SP1_01		126	-0.37058836	-1.496157	0.054545455	0.11523876	0.8	2972	tags=33%, list=27%, signal=44%
V$SOX5_01	V$SOX5_01		113	-0.4046744	-1.4961557	0.017857144	0.11450005	0.8	3901	tags=46%, list=35%, signal=70%
V$PPAR_DR1_Q2	V$PPAR_DR1_Q2		127	-0.37414697	-1.4933693	0.06122449	0.11660668	0.81	2499	tags=30%, list=22%, signal=38%
ATACTGT,MIR-144	ATACTGT,MIR-144		107	-0.4124467	-1.4930499	0.05882353	0.1161336	0.81	3558	tags=44%, list=32%, signal=64%
TATTATA,MIR-374	TATTATA,MIR-374		145	-0.37848976	-1.4920379	0.037037037	0.115866944	0.81	3558	tags=42%, list=32%, signal=61%
V$TITF1_Q3	V$TITF1_Q3		118	-0.41820988	-1.4912392	0.03773585	0.11532184	0.81	4273	tags=52%, list=38%, signal=83%
V$CEBP_01	V$CEBP_01		120	-0.42480987	-1.4904053	0.04255319	0.11506898	0.81	3088	tags=40%, list=28%, signal=55%
V$FOXD3_01	V$FOXD3_01		107	-0.42981377	-1.4903598	0	0.11435868	0.81	2640	tags=35%, list=24%, signal=45%
V$IK2_01	V$IK2_01		140	-0.41146764	-1.4902425	0.02173913	0.11365708	0.81	2717	tags=35%, list=24%, signal=46%
V$ERR1_Q2	V$ERR1_Q2		124	-0.4056395	-1.4893368	0.022222223	0.11394188	0.81	2661	tags=32%, list=24%, signal=42%
ACATTCC,MIR-1,MIR-206	ACATTCC,MIR-1,MIR-206		140	-0.3657339	-1.4882956	0.05882353	0.11479125	0.81	3829	tags=41%, list=34%, signal=61%
V$CEBP_C	V$CEBP_C		93	-0.40652803	-1.4876134	0.046511628	0.11456358	0.81	2569	tags=32%, list=23%, signal=42%
AGGGCAG,MIR-18A	AGGGCAG,MIR-18A		62	-0.42660818	-1.4855479	0.018867925	0.11659672	0.81	2421	tags=32%, list=22%, signal=41%
V$FOXO1_01	V$FOXO1_01		124	-0.4160186	-1.4843216	0.017857144	0.11688684	0.81	3468	tags=44%, list=31%, signal=64%
TTGCCAA,MIR-182	TTGCCAA,MIR-182		160	-0.38854775	-1.4795915	0.017857144	0.121266894	0.81	3542	tags=40%, list=32%, signal=58%
V$MYCMAX_B	V$MYCMAX_B		133	-0.34745705	-1.4765607	0.056603774	0.124021105	0.82	4454	tags=45%, list=40%, signal=74%
TACTTGA,MIR-26A,MIR-26B	TACTTGA,MIR-26A,MIR-26B		144	-0.39487928	-1.4751629	0	0.12506428	0.82	3653	tags=44%, list=33%, signal=65%
AAAGACA,MIR-511	AAAGACA,MIR-511		103	-0.386955	-1.4732656	0.041666668	0.12680194	0.83	4609	tags=47%, list=41%, signal=78%
AAANWWTGC_UNKNOWN	AAANWWTGC_UNKNOWN		104	-0.42515898	-1.4729401	0.022222223	0.12634644	0.83	2742	tags=40%, list=24%, signal=53%
TGGTGCT,MIR-29A,MIR-29B,MIR-29C	TGGTGCT,MIR-29A,MIR-29B,MIR-29C		251	-0.36504558	-1.4726869	0.03846154	0.12592487	0.83	3534	tags=39%, list=32%, signal=56%
TGCACTT,MIR-519C,MIR-519B,MIR-519A	TGCACTT,MIR-519C,MIR-519B,MIR-519A		209	-0.37663627	-1.4724789	0.05	0.1252807	0.83	2628	tags=32%, list=23%, signal=40%
V$YY1_02	V$YY1_02		113	-0.32812068	-1.4719917	0.07017544	0.12501518	0.83	4159	tags=39%, list=37%, signal=61%
V$STAT1_02	V$STAT1_02		117	-0.32911512	-1.4704745	0.016949153	0.12566337	0.83	5961	tags=59%, list=53%, signal=125%
GGCCAGT,MIR-193A,MIR-193B	GGCCAGT,MIR-193A,MIR-193B		42	-0.43798378	-1.4702848	0.035714287	0.12525433	0.84	3309	tags=52%, list=30%, signal=74%
YTCCCRNNAGGY_UNKNOWN	YTCCCRNNAGGY_UNKNOWN		32	-0.44658124	-1.4700228	0.056603774	0.12467328	0.84	1462	tags=22%, list=13%, signal=25%
V$DR1_Q3	V$DR1_Q3		125	-0.37735403	-1.4698845	0.020833334	0.12411099	0.84	2499	tags=29%, list=22%, signal=37%
V$E12_Q6	V$E12_Q6		118	-0.43341887	-1.4679521	0	0.12567751	0.85	3063	tags=42%, list=27%, signal=57%
TTGCACT,MIR-130A,MIR-301,MIR-130B	TTGCACT,MIR-130A,MIR-301,MIR-130B		179	-0.37805662	-1.466716	0.056603774	0.12602748	0.85	4038	tags=46%, list=36%, signal=71%
V$CACBINDINGPROTEIN_Q6	V$CACBINDINGPROTEIN_Q6		106	-0.3954947	-1.46654	0.04347826	0.12544186	0.85	2518	tags=31%, list=22%, signal=40%
V$AREB6_04	V$AREB6_04		116	-0.39965487	-1.4662689	0	0.12500764	0.85	2537	tags=36%, list=23%, signal=46%
ATGTCAC,MIR-489	ATGTCAC,MIR-489		42	-0.4211879	-1.4652721	0.03846154	0.12613761	0.85	2982	tags=40%, list=27%, signal=55%
V$RREB1_01	V$RREB1_01		101	-0.3737753	-1.464198	0.03773585	0.12586325	0.85	3634	tags=38%, list=32%, signal=55%
TCTCTCC,MIR-185	TCTCTCC,MIR-185		53	-0.4006439	-1.4639754	0.040816326	0.12539779	0.85	2239	tags=28%, list=20%, signal=35%
V$SP1_Q6_01	V$SP1_Q6_01		126	-0.34317082	-1.461892	0.05882353	0.12729572	0.85	4061	tags=43%, list=36%, signal=66%
CCCNNNNNNAAGWT_UNKNOWN	CCCNNNNNNAAGWT_UNKNOWN		53	-0.3963468	-1.4617002	0.02	0.12682965	0.85	4125	tags=47%, list=37%, signal=74%
V$ZF5_01	V$ZF5_01		123	-0.3591718	-1.4606546	0.14285715	0.12720074	0.85	3522	tags=37%, list=31%, signal=54%
TTTTGAG,MIR-373	TTTTGAG,MIR-373		116	-0.34381148	-1.4605385	0.040816326	0.12653477	0.85	3757	tags=34%, list=34%, signal=50%
V$CEBPGAMMA_Q6	V$CEBPGAMMA_Q6		119	-0.41351327	-1.4599416	0	0.12674615	0.86	2991	tags=38%, list=27%, signal=51%
GTGGTGA,MIR-197	GTGGTGA,MIR-197		34	-0.4463225	-1.4591471	0.05357143	0.12652108	0.86	2028	tags=32%, list=18%, signal=39%
V$AP3_Q6	V$AP3_Q6		122	-0.39963135	-1.458588	0.018181818	0.12639815	0.86	2473	tags=32%, list=22%, signal=41%
TGACAGNY_V$MEIS1_01	TGACAGNY_V$MEIS1_01		378	-0.3401538	-1.4566782	0.06779661	0.12736842	0.86	4385	tags=44%, list=39%, signal=70%
ATTCTTT,MIR-186	ATTCTTT,MIR-186		128	-0.37128642	-1.4540678	0.018518519	0.12912138	0.86	2972	tags=31%, list=27%, signal=42%
ACTTTAT,MIR-142-5P	ACTTTAT,MIR-142-5P		150	-0.35946718	-1.4523369	0.037037037	0.13042033	0.86	5020	tags=52%, list=45%, signal=93%
GTGCCAT,MIR-183	GTGCCAT,MIR-183		100	-0.38281748	-1.4520417	0	0.13010788	0.86	2371	tags=27%, list=21%, signal=34%
V$COUP_01	V$COUP_01		135	-0.38023144	-1.4514201	0.045454547	0.12980224	0.86	2611	tags=33%, list=23%, signal=42%
RGAANNTTC_V$HSF1_01	RGAANNTTC_V$HSF1_01		209	-0.3773649	-1.4513483	0.020408163	0.12915325	0.86	2638	tags=30%, list=24%, signal=38%
GGCNRNWCTTYS_UNKNOWN	GGCNRNWCTTYS_UNKNOWN		39	-0.4155936	-1.4508415	0.09259259	0.12908664	0.86	4323	tags=46%, list=39%, signal=75%
V$HLF_01	V$HLF_01		113	-0.39332792	-1.450613	0.0625	0.12854892	0.86	2059	tags=27%, list=18%, signal=32%
AAGGGAT,MIR-188	AAGGGAT,MIR-188		41	-0.42215627	-1.4501852	0.09090909	0.12837236	0.86	3534	tags=46%, list=32%, signal=67%
AACYNNNNTTCCS_UNKNOWN	AACYNNNNTTCCS_UNKNOWN		44	-0.39714992	-1.4492704	0.056603774	0.12866539	0.86	4273	tags=52%, list=38%, signal=84%
ACCAAAG,MIR-9	ACCAAAG,MIR-9		255	-0.35164812	-1.4475728	0	0.12964348	0.86	3978	tags=43%, list=36%, signal=65%
V$TAL1ALPHAE47_01	V$TAL1ALPHAE47_01		119	-0.4114806	-1.4469945	0.020408163	0.12975301	0.86	2088	tags=27%, list=19%, signal=33%
TAATTA_V$CHX10_01	TAATTA_V$CHX10_01		364	-0.38405994	-1.4458643	0.04	0.1304087	0.86	2261	tags=28%, list=20%, signal=34%
ACAGGGT,MIR-10A,MIR-10B	ACAGGGT,MIR-10A,MIR-10B		64	-0.4202788	-1.4452513	0.06521739	0.13026974	0.87	1760	tags=30%, list=16%, signal=35%
GGAMTNNNNNTCCY_UNKNOWN	GGAMTNNNNNTCCY_UNKNOWN		55	-0.37959653	-1.4452449	0.037037037	0.12964644	0.87	4116	tags=45%, list=37%, signal=72%
V$EVI1_05	V$EVI1_05		89	-0.446904	-1.4433755	0	0.13017005	0.87	2591	tags=30%, list=23%, signal=39%
V$ALPHACP1_01	V$ALPHACP1_01		127	-0.38235804	-1.4426111	0.020408163	0.13005044	0.87	4096	tags=44%, list=37%, signal=69%
V$POU1F1_Q6	V$POU1F1_Q6		111	-0.4062243	-1.4419403	0.06382979	0.12970689	0.87	2200	tags=27%, list=20%, signal=33%
V$FOXO1_02	V$FOXO1_02		113	-0.4166016	-1.4418958	0.03773585	0.12909795	0.87	2861	tags=40%, list=26%, signal=53%
V$NRF2_01	V$NRF2_01		121	-0.34649757	-1.4418149	0.07272727	0.12854484	0.87	4964	tags=48%, list=44%, signal=85%
V$EGR_Q6	V$EGR_Q6		134	-0.3613516	-1.4415848	0.055555556	0.12800749	0.87	2624	tags=28%, list=23%, signal=36%
CAGGTA_V$AREB6_01	CAGGTA_V$AREB6_01		362	-0.37305453	-1.4410235	0.071428575	0.128371	0.88	2698	tags=31%, list=24%, signal=40%
GCGNNANTTCC_UNKNOWN	GCGNNANTTCC_UNKNOWN		63	-0.3753495	-1.4392545	0.09677419	0.12927881	0.88	4323	tags=49%, list=39%, signal=80%
V$MEIS1_01	V$MEIS1_01		117	-0.39971688	-1.4376116	0.021276595	0.12995784	0.88	3459	tags=42%, list=31%, signal=60%
TCCCRNNRTGC_UNKNOWN	TCCCRNNRTGC_UNKNOWN		80	-0.34549174	-1.437344	0.083333336	0.12959632	0.88	3056	tags=34%, list=27%, signal=46%
V$AP2GAMMA_01	V$AP2GAMMA_01		119	-0.38949552	-1.4365641	0.09090909	0.12985094	0.88	3128	tags=38%, list=28%, signal=52%
AAGCAAT,MIR-137	AAGCAAT,MIR-137		94	-0.3691946	-1.435678	0.039215688	0.1297887	0.88	2940	tags=32%, list=26%, signal=43%
V$FREAC3_01	V$FREAC3_01		121	-0.41706496	-1.4344072	0.018181818	0.13054228	0.88	2537	tags=33%, list=23%, signal=42%
RRCCGTTA_UNKNOWN	RRCCGTTA_UNKNOWN		35	-0.39498955	-1.4339199	0.046875	0.13045183	0.88	4280	tags=51%, list=38%, signal=83%
V$GATA4_Q3	V$GATA4_Q3		113	-0.3718738	-1.4327731	0.04	0.13081138	0.88	3977	tags=45%, list=36%, signal=69%
V$YY1_01	V$YY1_01		127	-0.34187454	-1.4325857	0.039215688	0.13032296	0.88	3696	tags=36%, list=33%, signal=53%
GGTAACC,MIR-409-5P	GGTAACC,MIR-409-5P		19	-0.4531263	-1.4308493	0.07272727	0.1312595	0.89	2294	tags=42%, list=20%, signal=53%
GAGACTG,MIR-452	GAGACTG,MIR-452		44	-0.4208456	-1.4302034	0.057692308	0.13140641	0.89	4298	tags=50%, list=38%, signal=81%
V$DR4_Q2	V$DR4_Q2		118	-0.38665244	-1.4300808	0.035714287	0.13102649	0.89	2760	tags=33%, list=25%, signal=43%
CTGYNNCTYTAA_UNKNOWN	CTGYNNCTYTAA_UNKNOWN		37	-0.45402703	-1.427522	0.03773585	0.13301124	0.89	743	tags=22%, list=7%, signal=23%
ATAAGCT,MIR-21	ATAAGCT,MIR-21		69	-0.410646	-1.4263103	0.06896552	0.13370667	0.89	2344	tags=29%, list=21%, signal=36%
CAGTGTT,MIR-141,MIR-200A	CAGTGTT,MIR-141,MIR-200A		160	-0.3588813	-1.4257791	0.037037037	0.13383085	0.89	4495	tags=49%, list=40%, signal=81%
V$MYOGENIN_Q6	V$MYOGENIN_Q6		112	-0.4079618	-1.4230527	0.13725491	0.13493511	0.89	2244	tags=32%, list=20%, signal=40%
V$PR_02	V$PR_02		72	-0.40361828	-1.4223188	0.020833334	0.13476583	0.89	3115	tags=33%, list=28%, signal=46%
V$STAT5A_01	V$STAT5A_01		129	-0.3653041	-1.4219017	0.07017544	0.1344727	0.89	4018	tags=47%, list=36%, signal=72%
V$HTF_01	V$HTF_01		28	-0.43985006	-1.4214967	0.08163265	0.13419724	0.89	3055	tags=46%, list=27%, signal=64%
V$LEF1_Q6	V$LEF1_Q6		126	-0.39557895	-1.4214063	0.03846154	0.13368052	0.89	2882	tags=36%, list=26%, signal=48%
V$EVI1_04	V$EVI1_04		123	-0.38971835	-1.4211894	0.041666668	0.13325197	0.89	3555	tags=39%, list=32%, signal=57%
V$MAZ_Q6	V$MAZ_Q6		95	-0.36916026	-1.4206873	0.08888889	0.13321768	0.89	3985	tags=43%, list=36%, signal=66%
GTGGGTGK_UNKNOWN	GTGGGTGK_UNKNOWN		149	-0.38000795	-1.420145	0.078431375	0.13296275	0.89	3190	tags=36%, list=28%, signal=50%
V$E2F_Q6_01	V$E2F_Q6_01		110	-0.38449967	-1.4195137	0.15789473	0.13259728	0.89	4113	tags=50%, list=37%, signal=78%
V$NFKB_Q6	V$NFKB_Q6		130	-0.3674721	-1.4194652	0.05357143	0.13204707	0.89	2793	tags=31%, list=25%, signal=41%
GATGKMRGCG_UNKNOWN	GATGKMRGCG_UNKNOWN		31	-0.3772326	-1.4191414	0.12698413	0.13186505	0.89	5791	tags=68%, list=52%, signal=140%
GCTGAGT,MIR-512-5P	GCTGAGT,MIR-512-5P		29	-0.46504346	-1.4188015	0.08695652	0.13151029	0.89	2597	tags=41%, list=23%, signal=54%
V$FOXJ2_01	V$FOXJ2_01		83	-0.41326877	-1.418361	0	0.13162787	0.89	3135	tags=40%, list=28%, signal=55%
CCCNNGGGAR_V$OLF1_01	CCCNNGGGAR_V$OLF1_01		153	-0.37474766	-1.4159372	0.03846154	0.1331121	0.89	2619	tags=29%, list=23%, signal=38%
TAGCTTT,MIR-9	TAGCTTT,MIR-9		127	-0.3649961	-1.4157184	0.1	0.13267802	0.89	3549	tags=41%, list=32%, signal=59%
V$E2F1_Q6_01	V$E2F1_Q6_01		112	-0.3703718	-1.4154086	0.14285715	0.13232808	0.89	4113	tags=49%, list=37%, signal=77%
V$DR3_Q4	V$DR3_Q4		67	-0.42061397	-1.4151858	0.022222223	0.13196708	0.89	2175	tags=33%, list=19%, signal=41%
RCGCANGCGY_V$NRF1_Q6	RCGCANGCGY_V$NRF1_Q6		412	-0.2814007	-1.4148158	0.07272727	0.13157763	0.89	5007	tags=42%, list=45%, signal=73%
V$TCF11_01	V$TCF11_01		102	-0.40210515	-1.4145973	0.04255319	0.13115355	0.89	3525	tags=42%, list=31%, signal=61%
TTGGAGA,MIR-515-5P,MIR-519E	TTGGAGA,MIR-515-5P,MIR-519E		68	-0.39022115	-1.4137709	0.08928572	0.13130914	0.89	2453	tags=35%, list=22%, signal=45%
YCATTAA_UNKNOWN	YCATTAA_UNKNOWN		277	-0.39953423	-1.4112747	0	0.13345514	0.89	3682	tags=42%, list=33%, signal=60%
TGCTGAY_UNKNOWN	TGCTGAY_UNKNOWN		259	-0.37070128	-1.4110703	0.020408163	0.13319957	0.89	2562	tags=28%, list=23%, signal=36%
V$IRF1_Q6	V$IRF1_Q6		130	-0.3739268	-1.4105983	0.05263158	0.13327488	0.89	2861	tags=33%, list=26%, signal=44%
V$TGIF_01	V$TGIF_01		107	-0.39304796	-1.410163	0.037037037	0.13292903	0.89	4450	tags=49%, list=40%, signal=80%
V$LXR_Q3	V$LXR_Q3		34	-0.45334435	-1.4100819	0.06	0.13240977	0.89	3987	tags=56%, list=36%, signal=87%
V$ARNT_01	V$ARNT_01		122	-0.32891095	-1.409714	0.050847456	0.13208796	0.89	3757	tags=36%, list=34%, signal=54%
GGTGTGT,MIR-329	GGTGTGT,MIR-329		44	-0.3681408	-1.407787	0.078431375	0.13281022	0.89	4159	tags=50%, list=37%, signal=79%
V$SREBP1_02	V$SREBP1_02		47	-0.45233443	-1.4074515	0.08	0.13244976	0.89	2698	tags=36%, list=24%, signal=47%
GGCACTT,MIR-519E	GGCACTT,MIR-519E		68	-0.40148917	-1.4073764	0.055555556	0.1320192	0.89	3063	tags=40%, list=27%, signal=54%
TAATAAT,MIR-126	TAATAAT,MIR-126		103	-0.3538356	-1.4072555	0.045454547	0.13156852	0.89	2144	tags=25%, list=19%, signal=31%
V$PAX2_01	V$PAX2_01		20	-0.44696614	-1.4069988	0.07272727	0.13128832	0.89	670	tags=15%, list=6%, signal=16%
TTANTCA_UNKNOWN	TTANTCA_UNKNOWN		429	-0.35790494	-1.4065056	0.06122449	0.13116883	0.89	3523	tags=38%, list=31%, signal=53%
V$AP1_Q6	V$AP1_Q6		130	-0.38426444	-1.4063257	0.057692308	0.1307184	0.89	1510	tags=22%, list=13%, signal=25%
V$SMAD4_Q6	V$SMAD4_Q6		112	-0.38283435	-1.4044417	0.06382979	0.13142246	0.89	3775	tags=39%, list=34%, signal=59%
GGATTA_V$PITX2_Q2	GGATTA_V$PITX2_Q2		284	-0.3576718	-1.4043354	0.10204082	0.13100564	0.89	2964	tags=33%, list=26%, signal=44%
AGCTCCT,MIR-28	AGCTCCT,MIR-28		40	-0.3961719	-1.4036677	0.093023255	0.13106516	0.89	3138	tags=43%, list=28%, signal=59%
TGTTTGY_V$HNF3_Q6	TGTTTGY_V$HNF3_Q6		356	-0.3783499	-1.4026498	0.06122449	0.13144103	0.9	3209	tags=36%, list=29%, signal=49%
V$CEBP_Q3	V$CEBP_Q3		123	-0.3619727	-1.4013586	0.044444446	0.13204072	0.9	4697	tags=48%, list=42%, signal=82%
YGTCCTTGR_UNKNOWN	YGTCCTTGR_UNKNOWN		43	-0.41329408	-1.4007785	0.06666667	0.13217042	0.9	2226	tags=30%, list=20%, signal=38%
V$AML_Q6	V$AML_Q6		135	-0.38715476	-1.4001849	0.01923077	0.1322238	0.9	2700	tags=33%, list=24%, signal=43%
V$CREL_01	V$CREL_01		136	-0.37010625	-1.4000806	0.057692308	0.13177624	0.9	2941	tags=33%, list=26%, signal=44%
V$ICSBP_Q6	V$ICSBP_Q6		119	-0.39678922	-1.3987389	0.09615385	0.13207692	0.9	2905	tags=40%, list=26%, signal=54%
CCCACAT,MIR-299-3P	CCCACAT,MIR-299-3P		25	-0.46332157	-1.3984574	0.13725491	0.13179268	0.9	2639	tags=36%, list=24%, signal=47%
TAATGTG,MIR-323	TAATGTG,MIR-323		78	-0.3589462	-1.3975017	0.0754717	0.13201328	0.9	2909	tags=27%, list=26%, signal=36%
ATGTTTC,MIR-494	ATGTTTC,MIR-494		79	-0.3801686	-1.3956565	0.037037037	0.13418551	0.91	3230	tags=33%, list=29%, signal=46%
AAAGGGA,MIR-204,MIR-211	AAAGGGA,MIR-204,MIR-211		119	-0.35338616	-1.3956394	0.07017544	0.13370109	0.91	4038	tags=44%, list=36%, signal=68%
TGGNNNNNNKCCAR_UNKNOWN	TGGNNNNNNKCCAR_UNKNOWN		208	-0.37954307	-1.3950794	0.083333336	0.13372877	0.91	2476	tags=31%, list=22%, signal=39%
V$E2F1_Q4_01	V$E2F1_Q4_01		105	-0.3646506	-1.3950148	0.15517241	0.13324945	0.91	4727	tags=54%, list=42%, signal=93%
V$HFH8_01	V$HFH8_01		108	-0.41204864	-1.3947884	0.03773585	0.13306893	0.91	2972	tags=43%, list=27%, signal=57%
GTGCCAA,MIR-96	GTGCCAA,MIR-96		160	-0.34635502	-1.3940794	0.094339624	0.13329044	0.91	3974	tags=44%, list=35%, signal=67%
V$CREBP1_01	V$CREBP1_01		77	-0.39270413	-1.3937685	0.06122449	0.13303427	0.91	2692	tags=29%, list=24%, signal=37%
V$HNF4_DR1_Q3	V$HNF4_DR1_Q3		139	-0.36018628	-1.3934505	0.08888889	0.1327657	0.91	2659	tags=31%, list=24%, signal=40%
GTGCCTT,MIR-506	GTGCCTT,MIR-506		359	-0.3089565	-1.3920431	0.083333336	0.13316657	0.91	5105	tags=50%, list=46%, signal=89%
V$MEIS1AHOXA9_01	V$MEIS1AHOXA9_01		55	-0.44858375	-1.3916669	0.07692308	0.13322517	0.91	4609	tags=60%, list=41%, signal=101%
V$CEBPB_02	V$CEBPB_02		137	-0.36715856	-1.3916664	0.039215688	0.13275935	0.91	2633	tags=32%, list=24%, signal=41%
V$MYB_Q5_01	V$MYB_Q5_01		116	-0.3632417	-1.3915858	0.056603774	0.13237923	0.91	2619	tags=28%, list=23%, signal=37%
V$AP4_Q5	V$AP4_Q5		130	-0.40333328	-1.3888333	0.06382979	0.13386415	0.91	2794	tags=35%, list=25%, signal=46%
V$AP1_C	V$AP1_C		157	-0.37517086	-1.3883837	0.0754717	0.13387795	0.91	1789	tags=27%, list=16%, signal=31%
V$AR_03	V$AR_03		33	-0.42977536	-1.3880107	0.040816326	0.1336427	0.91	1228	tags=21%, list=11%, signal=24%
GCANCTGNY_V$MYOD_Q6	GCANCTGNY_V$MYOD_Q6		435	-0.37445763	-1.3878961	0.08163265	0.13336875	0.91	2557	tags=29%, list=23%, signal=36%
V$GATA3_01	V$GATA3_01		117	-0.40876088	-1.3874865	0.0625	0.13325384	0.91	2746	tags=38%, list=25%, signal=49%
V$OLF1_01	V$OLF1_01		132	-0.3829435	-1.3835115	0.06382979	0.13619596	0.91	2334	tags=25%, list=21%, signal=31%
V$OCT1_06	V$OCT1_06		128	-0.373811	-1.3834372	0	0.13577439	0.91	4100	tags=43%, list=37%, signal=67%
RACCACAR_V$AML_Q6	RACCACAR_V$AML_Q6		138	-0.38716906	-1.3831409	0.041666668	0.13546668	0.91	2692	tags=30%, list=24%, signal=39%
RTAAACA_V$FREAC2_01	RTAAACA_V$FREAC2_01		456	-0.34072247	-1.382452	0.039215688	0.13558553	0.91	3841	tags=39%, list=34%, signal=57%
V$LMO2COM_01	V$LMO2COM_01		128	-0.38194188	-1.3819343	0.08163265	0.13556853	0.91	2271	tags=27%, list=20%, signal=33%
V$FREAC7_01	V$FREAC7_01		84	-0.40020737	-1.38106	0.074074075	0.1360212	0.91	3220	tags=44%, list=29%, signal=61%
ATCMNTCCGY_UNKNOWN	ATCMNTCCGY_UNKNOWN		23	-0.4359638	-1.380456	0.1	0.13581762	0.91	3819	tags=43%, list=34%, signal=66%
RRAGTTGT_UNKNOWN	RRAGTTGT_UNKNOWN		109	-0.3753195	-1.3793448	0.02	0.13664035	0.91	2389	tags=29%, list=21%, signal=37%
V$MYB_Q6	V$MYB_Q6		116	-0.38564533	-1.3773254	0.06521739	0.13810006	0.91	3459	tags=39%, list=31%, signal=56%
ACCTGTTG_UNKNOWN	ACCTGTTG_UNKNOWN		72	-0.42202523	-1.3763481	0.08	0.13869107	0.91	3418	tags=43%, list=31%, signal=62%
TTANWNANTGGM_UNKNOWN	TTANWNANTGGM_UNKNOWN		29	-0.44327042	-1.3758738	0.10638298	0.13849197	0.91	3897	tags=48%, list=35%, signal=74%
V$IPF1_Q4	V$IPF1_Q4		117	-0.39567924	-1.3747997	0.08	0.13895155	0.91	2885	tags=36%, list=26%, signal=48%
GTCAGGA,MIR-378	GTCAGGA,MIR-378		28	-0.45964	-1.3747633	0.07692308	0.138496	0.91	3758	tags=43%, list=34%, signal=64%
AAGWWRNYGGC_UNKNOWN	AAGWWRNYGGC_UNKNOWN		50	-0.35542083	-1.3741081	0.07017544	0.13861917	0.91	1764	tags=22%, list=16%, signal=26%
V$USF_02	V$USF_02		121	-0.32466647	-1.3731378	0.05172414	0.13905284	0.91	2997	tags=28%, list=27%, signal=38%
V$STAT6_01	V$STAT6_01		115	-0.36668998	-1.3729124	0.04255319	0.13895166	0.91	2717	tags=30%, list=24%, signal=40%
WCAANNNYCAG_UNKNOWN	WCAANNNYCAG_UNKNOWN		121	-0.32996574	-1.3727738	0.054545455	0.13859943	0.91	3194	tags=32%, list=29%, signal=45%
CTGRYYYNATT_UNKNOWN	CTGRYYYNATT_UNKNOWN		34	-0.44115534	-1.3721102	0.044444446	0.13841677	0.91	2394	tags=32%, list=21%, signal=41%
V$E2F_Q2	V$E2F_Q2		79	-0.37229177	-1.3712168	0.03448276	0.13836224	0.91	4061	tags=44%, list=36%, signal=69%
V$COMP1_01	V$COMP1_01		64	-0.42936054	-1.3707814	0.06382979	0.13830678	0.91	3361	tags=42%, list=30%, signal=60%
CAGGTCC,MIR-492	CAGGTCC,MIR-492		28	-0.43723312	-1.3700403	0.13461539	0.13823467	0.91	3769	tags=54%, list=34%, signal=81%
TGCTTTG,MIR-330	TGCTTTG,MIR-330		145	-0.36129597	-1.3696146	0.09090909	0.13816907	0.91	3448	tags=34%, list=31%, signal=48%
V$GR_01	V$GR_01		100	-0.36139962	-1.3695103	0.11666667	0.13777798	0.91	3383	tags=38%, list=30%, signal=54%
V$RFX1_02	V$RFX1_02		120	-0.34861875	-1.3680913	0.09803922	0.13906714	0.91	3089	tags=31%, list=28%, signal=42%
ATGTACA,MIR-493	ATGTACA,MIR-493		142	-0.34547785	-1.366655	0.02	0.1394623	0.91	3523	tags=35%, list=31%, signal=51%
V$E2F_03	V$E2F_03		115	-0.35914475	-1.3664894	0.13114753	0.13928263	0.91	4529	tags=47%, list=40%, signal=78%
V$NCX_01	V$NCX_01		79	-0.4154051	-1.3655212	0.044444446	0.13995433	0.91	2008	tags=25%, list=18%, signal=31%
GGGYGTGNY_UNKNOWN	GGGYGTGNY_UNKNOWN		325	-0.31634438	-1.3644542	0.11320755	0.14004122	0.91	3551	tags=34%, list=32%, signal=49%
V$MYC_Q2	V$MYC_Q2		97	-0.3137975	-1.3613484	0.055555556	0.14182836	0.91	2997	tags=27%, list=27%, signal=36%
V$TAL1BETAE47_01	V$TAL1BETAE47_01		118	-0.38453224	-1.3608083	0.04255319	0.14194807	0.91	1885	tags=25%, list=17%, signal=29%
AAGCACT,MIR-520F	AAGCACT,MIR-520F		102	-0.3448839	-1.3592046	0.10909091	0.1429065	0.91	2597	tags=30%, list=23%, signal=39%
ACAWNRNSRCGG_UNKNOWN	ACAWNRNSRCGG_UNKNOWN		41	-0.37645674	-1.3577442	0.13461539	0.14378	0.91	5859	tags=68%, list=52%, signal=143%
TTTGCAG,MIR-518A-2	TTTGCAG,MIR-518A-2		98	-0.34920684	-1.3572681	0.071428575	0.14382194	0.91	3427	tags=36%, list=31%, signal=51%
CCCAGAG,MIR-326	CCCAGAG,MIR-326		78	-0.38403362	-1.35685	0.07692308	0.14383678	0.91	3554	tags=41%, list=32%, signal=60%
V$PAX4_01	V$PAX4_01		135	-0.3309392	-1.3565959	0.10204082	0.14353107	0.91	3363	tags=35%, list=30%, signal=49%
GCAAGGA,MIR-502	GCAAGGA,MIR-502		34	-0.38834348	-1.3562527	0.09615385	0.14337172	0.91	4240	tags=44%, list=38%, signal=71%
V$RORA1_01	V$RORA1_01		136	-0.3706956	-1.3553283	0.12962963	0.14368042	0.91	2271	tags=26%, list=20%, signal=33%
CTTTAAR_UNKNOWN	CTTTAAR_UNKNOWN		445	-0.33568272	-1.3537555	0.078431375	0.14403728	0.91	3476	tags=35%, list=31%, signal=49%
CCATCCA,MIR-432	CCATCCA,MIR-432		32	-0.41652554	-1.3536853	0.0877193	0.14360212	0.91	4856	tags=59%, list=43%, signal=105%
V$SP1_Q4_01	V$SP1_Q4_01		131	-0.33867943	-1.3534188	0.09803922	0.14337683	0.91	4061	tags=40%, list=36%, signal=62%
V$TEL2_Q6	V$TEL2_Q6		109	-0.31429172	-1.3533148	0.092307694	0.14304386	0.91	5001	tags=45%, list=45%, signal=80%
V$AP2_Q6	V$AP2_Q6		127	-0.32739407	-1.3520255	0.0754717	0.14414561	0.92	4169	tags=39%, list=37%, signal=62%
V$AR_01	V$AR_01		72	-0.37401628	-1.3491964	0.078431375	0.14567116	0.92	2529	tags=31%, list=23%, signal=39%
YYCATTCAWW_UNKNOWN	YYCATTCAWW_UNKNOWN		91	-0.3866232	-1.348717	0.069767445	0.14617263	0.92	2465	tags=32%, list=22%, signal=41%
CCAGGTT,MIR-490	CCAGGTT,MIR-490		27	-0.40921438	-1.3483948	0.16071428	0.14605756	0.92	3466	tags=33%, list=31%, signal=48%
ATGTAGC,MIR-221,MIR-222	ATGTAGC,MIR-221,MIR-222		56	-0.400983	-1.3480477	0.11111111	0.14590196	0.92	3601	tags=39%, list=32%, signal=58%
V$FOXO4_02	V$FOXO4_02		125	-0.3824005	-1.3465645	0.07692308	0.14653547	0.92	2861	tags=38%, list=26%, signal=50%
V$SRY_02	V$SRY_02		121	-0.39107314	-1.3464726	0	0.14613554	0.92	3522	tags=39%, list=31%, signal=56%
V$SREBP_Q3	V$SREBP_Q3		116	-0.36553317	-1.3460746	0.056603774	0.14619522	0.92	4189	tags=45%, list=37%, signal=71%
CAGTATT,MIR-200B,MIR-200C,MIR-429	CAGTATT,MIR-200B,MIR-200C,MIR-429		243	-0.33817208	-1.3460697	0.11764706	0.14576776	0.92	3611	tags=37%, list=32%, signal=54%
TGACCTTG_V$SF1_Q6	TGACCTTG_V$SF1_Q6		122	-0.32501286	-1.3457161	0.12244898	0.14572564	0.92	2652	tags=25%, list=24%, signal=32%
V$USF2_Q6	V$USF2_Q6		126	-0.30110884	-1.3446133	0.06122449	0.14660263	0.92	2997	tags=26%, list=27%, signal=35%
V$FREAC2_01	V$FREAC2_01		126	-0.3661974	-1.3445606	0.06521739	0.14621909	0.92	3801	tags=44%, list=34%, signal=65%
V$FAC1_01	V$FAC1_01		106	-0.38044253	-1.3443372	0.078431375	0.14595893	0.92	3190	tags=35%, list=28%, signal=48%
V$PU1_Q6	V$PU1_Q6		110	-0.34665915	-1.3443052	0.11111111	0.14557496	0.92	3271	tags=34%, list=29%, signal=47%
V$NKX62_Q2	V$NKX62_Q2		108	-0.37692174	-1.3440208	0.11764706	0.14534225	0.92	2633	tags=32%, list=24%, signal=42%
TGACATY_UNKNOWN	TGACATY_UNKNOWN		315	-0.33726636	-1.3434713	0.1	0.14528547	0.92	3693	tags=37%, list=33%, signal=53%
GTGCAAT,MIR-25,MIR-32,MIR-92,MIR-363,MIR-367	GTGCAAT,MIR-25,MIR-32,MIR-92,MIR-363,MIR-367		159	-0.34968778	-1.3430516	0.094339624	0.1450685	0.92	3177	tags=36%, list=28%, signal=50%
V$HNF3ALPHA_Q6	V$HNF3ALPHA_Q6		105	-0.38021934	-1.3427109	0.06666667	0.14501356	0.92	3153	tags=37%, list=28%, signal=51%
V$CP2_01	V$CP2_01		132	-0.3713953	-1.3417114	0.06122449	0.14562076	0.92	2793	tags=32%, list=25%, signal=42%
V$E47_02	V$E47_02		113	-0.378986	-1.3396089	0.074074075	0.14727148	0.93	2089	tags=27%, list=19%, signal=32%
WGGAATGY_V$TEF1_Q6	WGGAATGY_V$TEF1_Q6		173	-0.3641869	-1.3371862	0.07692308	0.14894211	0.93	2822	tags=33%, list=25%, signal=43%
GGGGCCC,MIR-296	GGGGCCC,MIR-296		37	-0.41358516	-1.3368182	0.14285715	0.14877146	0.93	3112	tags=32%, list=28%, signal=45%
V$ER_Q6_02	V$ER_Q6_02		130	-0.3600068	-1.3366493	0.06122449	0.14838643	0.93	1539	tags=18%, list=14%, signal=21%
CTGTTAC,MIR-194	CTGTTAC,MIR-194		48	-0.3937821	-1.3352442	0.078431375	0.14914317	0.93	2793	tags=35%, list=25%, signal=47%
ATCTTGC,MIR-31	ATCTTGC,MIR-31		33	-0.43820885	-1.3346983	0.09259259	0.14907746	0.93	2251	tags=36%, list=20%, signal=45%
GCTNWTTGK_UNKNOWN	GCTNWTTGK_UNKNOWN		135	-0.35360968	-1.3344659	0.05882353	0.14872876	0.93	3855	tags=40%, list=34%, signal=60%
V$E2F_Q3	V$E2F_Q3		107	-0.36615118	-1.3344551	0.12962963	0.14831561	0.93	4500	tags=50%, list=40%, signal=82%
GTGTCAA,MIR-514	GTGTCAA,MIR-514		28	-0.41263202	-1.3339288	0.15555556	0.14833315	0.93	4966	tags=64%, list=44%, signal=115%
V$E2F_Q3_01	V$E2F_Q3_01		106	-0.3438675	-1.3322394	0.18644068	0.14907575	0.93	4727	tags=54%, list=42%, signal=92%
V$ELF1_Q6	V$ELF1_Q6		110	-0.37156826	-1.33206	0.0862069	0.14884081	0.93	4342	tags=50%, list=39%, signal=81%
V$TAL1BETAITF2_01	V$TAL1BETAITF2_01		120	-0.37984538	-1.3306983	0.040816326	0.14999285	0.93	2453	tags=28%, list=22%, signal=36%
V$NFKAPPAB65_01	V$NFKAPPAB65_01		123	-0.35473752	-1.3304118	0.05882353	0.14981031	0.93	2941	tags=32%, list=26%, signal=43%
KCCGNSWTTT_UNKNOWN	KCCGNSWTTT_UNKNOWN		48	-0.3702874	-1.3300986	0.23076923	0.14977272	0.93	5312	tags=58%, list=47%, signal=111%
CCAGGGG,MIR-331	CCAGGGG,MIR-331		49	-0.38924703	-1.3298088	0.13725491	0.1496033	0.93	2244	tags=24%, list=20%, signal=30%
STTTCRNTTT_V$IRF_Q6	STTTCRNTTT_V$IRF_Q6		92	-0.39723837	-1.3286328	0.1509434	0.15003145	0.93	2861	tags=38%, list=26%, signal=51%
TAAWWATAG_V$RSRFC4_Q2	TAAWWATAG_V$RSRFC4_Q2		77	-0.40890247	-1.3281709	0.14583333	0.15008867	0.93	3609	tags=38%, list=32%, signal=55%
V$AML1_01	V$AML1_01		129	-0.3752721	-1.3269229	0.071428575	0.15060896	0.93	2700	tags=33%, list=24%, signal=43%
V$AML1_Q6	V$AML1_Q6		129	-0.3752721	-1.3269229	0.071428575	0.150203	0.93	2700	tags=33%, list=24%, signal=43%
V$MYOD_01	V$MYOD_01		110	-0.36511117	-1.3265942	0.09803922	0.15005499	0.93	2834	tags=30%, list=25%, signal=40%
GACTGTT,MIR-212,MIR-132	GACTGTT,MIR-212,MIR-132		78	-0.35693485	-1.3260399	0.09090909	0.1501357	0.93	1930	tags=24%, list=17%, signal=29%
V$RORA2_01	V$RORA2_01		74	-0.40516618	-1.3255165	0.04	0.15027082	0.93	2700	tags=32%, list=24%, signal=42%
V$SPZ1_01	V$SPZ1_01		127	-0.3365406	-1.3252106	0.09615385	0.15037091	0.93	3226	tags=33%, list=29%, signal=46%
GTTRYCATRR_UNKNOWN	GTTRYCATRR_UNKNOWN		67	-0.3471217	-1.3240844	0.1	0.1508862	0.93	3031	tags=31%, list=27%, signal=43%
GGCAGTG,MIR-324-3P	GGCAGTG,MIR-324-3P		48	-0.39991242	-1.3238987	0.13559322	0.15069559	0.93	5046	tags=56%, list=45%, signal=102%
V$HFH1_01	V$HFH1_01		124	-0.37430865	-1.3232968	0.069767445	0.15077898	0.93	2972	tags=35%, list=27%, signal=47%
V$DBP_Q6	V$DBP_Q6		120	-0.38155788	-1.3215568	0.0625	0.15154153	0.93	3483	tags=41%, list=31%, signal=59%
V$RFX1_01	V$RFX1_01		105	-0.34643036	-1.3213533	0.07692308	0.15126793	0.93	3819	tags=41%, list=34%, signal=62%
CAGGGTC,MIR-504	CAGGGTC,MIR-504		44	-0.3853595	-1.318031	0.06382979	0.15436976	0.93	3518	tags=45%, list=31%, signal=66%
V$HSF2_01	V$HSF2_01		116	-0.35736042	-1.3178385	0.13636364	0.1540819	0.93	3997	tags=43%, list=36%, signal=66%
V$STAT6_02	V$STAT6_02		126	-0.34805444	-1.3177837	0.071428575	0.15375295	0.93	2905	tags=36%, list=26%, signal=48%
V$SP1_Q6	V$SP1_Q6		128	-0.32357714	-1.3163599	0.11764706	0.15438111	0.93	3459	tags=35%, list=31%, signal=50%
YNGTTNNNATT_UNKNOWN	YNGTTNNNATT_UNKNOWN		170	-0.37653118	-1.315952	0.0625	0.15442355	0.93	2543	tags=32%, list=23%, signal=41%
V$TEF_Q6	V$TEF_Q6		111	-0.3569964	-1.3149084	0.045454547	0.15507591	0.93	3798	tags=41%, list=34%, signal=62%
V$NFY_Q6_01	V$NFY_Q6_01		129	-0.33530614	-1.3147584	0.02	0.15479182	0.93	4693	tags=48%, list=42%, signal=82%
V$TCF4_Q5	V$TCF4_Q5		116	-0.38388097	-1.3137362	0.12244898	0.15555291	0.93	2882	tags=31%, list=26%, signal=41%
V$FXR_Q3	V$FXR_Q3		48	-0.4131603	-1.3129896	0.09090909	0.15550618	0.93	2272	tags=29%, list=20%, signal=36%
V$GATA1_03	V$GATA1_03		120	-0.37583134	-1.3124324	0.11764706	0.15536803	0.93	2371	tags=26%, list=21%, signal=32%
V$MEF2_02	V$MEF2_02		115	-0.43911994	-1.3122357	0.14583333	0.15511443	0.93	2961	tags=37%, list=26%, signal=49%
V$ZF5_B	V$ZF5_B		117	-0.32267737	-1.3120532	0.12727273	0.15486245	0.93	4776	tags=46%, list=43%, signal=80%
V$VDR_Q6	V$VDR_Q6		125	-0.35765943	-1.3117645	0.10869565	0.15487273	0.93	3953	tags=44%, list=35%, signal=67%
V$EGR2_01	V$EGR2_01		85	-0.34794185	-1.3100082	0.125	0.15638739	0.93	4070	tags=42%, list=36%, signal=66%
TAGGTCA,MIR-192,MIR-215	TAGGTCA,MIR-192,MIR-215		23	-0.48874146	-1.3099985	0.1923077	0.15601821	0.93	2892	tags=48%, list=26%, signal=64%
V$CDC5_01	V$CDC5_01		137	-0.37053505	-1.3095852	0.057692308	0.15603678	0.93	3682	tags=42%, list=33%, signal=61%
AACTGAC,MIR-223	AACTGAC,MIR-223		54	-0.4029669	-1.3093432	0.16071428	0.1558595	0.93	2985	tags=31%, list=27%, signal=43%
V$CDPCR3HD_01	V$CDPCR3HD_01		112	-0.38269192	-1.3092269	0.06382979	0.1555318	0.93	3119	tags=37%, list=28%, signal=50%
RYTGCNWTGGNR_UNKNOWN	RYTGCNWTGGNR_UNKNOWN		52	-0.39334506	-1.3088213	0.17391305	0.15546568	0.93	2988	tags=35%, list=27%, signal=47%
CAATGCA,MIR-33	CAATGCA,MIR-33		55	-0.38709083	-1.3074355	0.044444446	0.15629251	0.93	2564	tags=29%, list=23%, signal=38%
CAGTCAC,MIR-134	CAGTCAC,MIR-134		25	-0.3801247	-1.3067322	0.19148937	0.15666908	0.93	4988	tags=60%, list=45%, signal=108%
V$PAX4_02	V$PAX4_02		124	-0.38753513	-1.3056155	0.09803922	0.15702452	0.93	2371	tags=31%, list=21%, signal=38%
V$MEF2_03	V$MEF2_03		117	-0.41824475	-1.304495	0.10869565	0.15779153	0.93	2961	tags=37%, list=26%, signal=49%
V$SF1_Q6	V$SF1_Q6		127	-0.30759436	-1.3042748	0.13461539	0.15754479	0.93	4648	tags=41%, list=42%, signal=69%
WTGAAAT_UNKNOWN	WTGAAAT_UNKNOWN		282	-0.33656305	-1.3020427	0.08695652	0.15936872	0.93	3707	tags=37%, list=33%, signal=54%
TGAYRTCA_V$ATF3_Q6	TGAYRTCA_V$ATF3_Q6		259	-0.323137	-1.3013293	0.12765957	0.15956722	0.93	3810	tags=38%, list=34%, signal=56%
V$LMO2COM_02	V$LMO2COM_02		128	-0.38920972	-1.3001826	0.13207547	0.16009252	0.93	3551	tags=41%, list=32%, signal=59%
GCATTTG,MIR-105	GCATTTG,MIR-105		85	-0.34153473	-1.3001118	0.14545454	0.15970014	0.93	2597	tags=31%, list=23%, signal=40%
AAAYWAACM_V$HFH4_01	AAAYWAACM_V$HFH4_01		125	-0.36658052	-1.2998258	0.07692308	0.1597542	0.93	3190	tags=35%, list=28%, signal=49%
GATAAGR_V$GATA_C	GATAAGR_V$GATA_C		161	-0.40212435	-1.2996657	0.1521739	0.15943737	0.93	2926	tags=36%, list=26%, signal=48%
YTAAYNGCT_UNKNOWN	YTAAYNGCT_UNKNOWN		77	-0.40300944	-1.2993648	0.08	0.15927567	0.93	2557	tags=31%, list=23%, signal=40%
CYTAGCAAY_UNKNOWN	CYTAGCAAY_UNKNOWN		63	-0.33691594	-1.2985628	0.18181819	0.15958336	0.93	4892	tags=49%, list=44%, signal=87%
V$OCT1_07	V$OCT1_07		68	-0.38271365	-1.2980049	0.056603774	0.15991999	0.93	1506	tags=21%, list=13%, signal=24%
YTATTTTNR_V$MEF2_02	YTATTTTNR_V$MEF2_02		334	-0.3679887	-1.296515	0.10869565	0.16106418	0.93	2616	tags=28%, list=23%, signal=36%
V$HNF4_01	V$HNF4_01		136	-0.34865943	-1.2945615	0.09615385	0.16251668	0.93	3757	tags=41%, list=34%, signal=61%
V$GRE_C	V$GRE_C		63	-0.38582167	-1.2936941	0.125	0.16288835	0.93	4044	tags=43%, list=36%, signal=67%
CAGNWMCNNNGAC_UNKNOWN	CAGNWMCNNNGAC_UNKNOWN		45	-0.48095274	-1.2936633	0.23404256	0.16249771	0.93	3430	tags=49%, list=31%, signal=70%
V$E2F1DP1RB_01	V$E2F1DP1RB_01		100	-0.34579855	-1.292693	0.20967741	0.16297983	0.93	4113	tags=46%, list=37%, signal=72%
V$CACCCBINDINGFACTOR_Q6	V$CACCCBINDINGFACTOR_Q6		146	-0.32453597	-1.2910737	0.1509434	0.1643311	0.93	2366	tags=25%, list=21%, signal=31%
V$GFI1_01	V$GFI1_01		135	-0.35537094	-1.2902207	0.09803922	0.16470315	0.93	2665	tags=31%, list=24%, signal=40%
V$TEF1_Q6	V$TEF1_Q6		110	-0.34998173	-1.2896274	0.15384616	0.16462183	0.93	2986	tags=33%, list=27%, signal=44%
RGAGGAARY_V$PU1_Q6	RGAGGAARY_V$PU1_Q6		237	-0.34183195	-1.287815	0.11320755	0.16569653	0.93	3245	tags=36%, list=29%, signal=49%
V$SMAD_Q6	V$SMAD_Q6		128	-0.3354368	-1.2877423	0.12727273	0.16549657	0.93	1644	tags=20%, list=15%, signal=24%
GGTGAAG,MIR-412	GGTGAAG,MIR-412		34	-0.38093007	-1.2859856	0.12727273	0.16716036	0.94	1328	tags=21%, list=12%, signal=23%
TGTATGA,MIR-485-3P	TGTATGA,MIR-485-3P		75	-0.3432852	-1.2859641	0.10909091	0.16682681	0.94	2240	tags=27%, list=20%, signal=33%
CTCCAAG,MIR-432	CTCCAAG,MIR-432		44	-0.34972173	-1.2858193	0.05357143	0.16645987	0.94	1358	tags=20%, list=12%, signal=23%
V$CEBP_Q2	V$CEBP_Q2		112	-0.3585571	-1.2855821	0.06666667	0.1662973	0.94	2679	tags=33%, list=24%, signal=43%
GCACCTT,MIR-18A,MIR-18B	GCACCTT,MIR-18A,MIR-18B		53	-0.39159968	-1.2826962	0.10714286	0.16824311	0.94	2254	tags=28%, list=20%, signal=35%
V$AP1_Q2	V$AP1_Q2		142	-0.34123015	-1.282327	0.17307693	0.16829565	0.94	4298	tags=44%, list=38%, signal=71%
V$E2F1_Q4	V$E2F1_Q4		115	-0.32977507	-1.2819036	0.18644068	0.16838484	0.94	2366	tags=27%, list=21%, signal=34%
TCANNTGAY_V$SREBP1_01	TCANNTGAY_V$SREBP1_01		246	-0.28945294	-1.2808586	0.125	0.16903146	0.94	3522	tags=30%, list=31%, signal=43%
V$ETF_Q6	V$ETF_Q6		50	-0.36546963	-1.2798885	0.16363636	0.16955045	0.94	2025	tags=26%, list=18%, signal=32%
V$CEBPA_01	V$CEBPA_01		119	-0.336855	-1.2771552	0.1	0.17129211	0.94	2638	tags=28%, list=24%, signal=36%
V$MSX1_01	V$MSX1_01		98	-0.37985095	-1.2765723	0.14	0.17154805	0.94	2447	tags=31%, list=22%, signal=39%
V$AP1_Q2_01	V$AP1_Q2_01		141	-0.33777428	-1.2747493	0.12962963	0.17255375	0.94	1775	tags=22%, list=16%, signal=26%
V$MYCMAX_03	V$MYCMAX_03		116	-0.29781377	-1.2734078	0.115384616	0.1733045	0.94	3751	tags=34%, list=33%, signal=51%
V$ELK1_01	V$ELK1_01		124	-0.31685066	-1.2718493	0.18181819	0.17413945	0.94	4611	tags=43%, list=41%, signal=72%
V$ATF6_01	V$ATF6_01		63	-0.3619479	-1.2715383	0.09803922	0.17396271	0.94	3789	tags=43%, list=34%, signal=64%
V$LYF1_01	V$LYF1_01		128	-0.36407757	-1.2703824	0.10869565	0.17491104	0.94	2677	tags=31%, list=24%, signal=41%
V$GNCF_01	V$GNCF_01		37	-0.41951868	-1.2681074	0.17021276	0.17627819	0.94	743	tags=19%, list=7%, signal=20%
V$PTF1BETA_Q6	V$PTF1BETA_Q6		115	-0.31759772	-1.2678454	0.15686275	0.17616527	0.94	3516	tags=39%, list=31%, signal=56%
TCCAGAG,MIR-518C	TCCAGAG,MIR-518C		69	-0.34542802	-1.2673061	0.16129032	0.17628911	0.94	3038	tags=38%, list=27%, signal=51%
V$AREB6_01	V$AREB6_01		127	-0.34500512	-1.2672579	0.15686275	0.175979	0.94	2467	tags=28%, list=22%, signal=36%
CACTGTG,MIR-128A,MIR-128B	CACTGTG,MIR-128A,MIR-128B		168	-0.30361015	-1.2664438	0.1509434	0.17636417	0.94	2895	tags=25%, list=26%, signal=33%
V$E2F_Q4_01	V$E2F_Q4_01		108	-0.3414492	-1.2656578	0.24561404	0.17694058	0.94	4113	tags=44%, list=37%, signal=70%
GTAGGCA,MIR-189	GTAGGCA,MIR-189		17	-0.3997653	-1.2653415	0.17021276	0.17686346	0.94	4540	tags=53%, list=41%, signal=89%
V$CETS1P54_01	V$CETS1P54_01		128	-0.29015484	-1.2643304	0.2	0.17763491	0.94	4689	tags=41%, list=42%, signal=69%
TGCACTG,MIR-148A,MIR-152,MIR-148B	TGCACTG,MIR-148A,MIR-152,MIR-148B		125	-0.31824479	-1.2630935	0.14035088	0.17800836	0.94	4030	tags=38%, list=36%, signal=59%
V$HOXA4_Q2	V$HOXA4_Q2		125	-0.3658574	-1.2627199	0.13636364	0.17784739	0.94	2322	tags=26%, list=21%, signal=33%
V$IK3_01	V$IK3_01		112	-0.33468312	-1.2615311	0.104166664	0.1786216	0.94	3634	tags=35%, list=32%, signal=51%
ACACTGG,MIR-199A,MIR-199B	ACACTGG,MIR-199A,MIR-199B		80	-0.3307267	-1.2611426	0.14814815	0.17841324	0.94	4172	tags=48%, list=37%, signal=75%
V$LFA1_Q6	V$LFA1_Q6		123	-0.34073907	-1.2606642	0.13725491	0.17834648	0.94	3880	tags=38%, list=35%, signal=58%
CCAATNNSNNNGCG_UNKNOWN	CCAATNNSNNNGCG_UNKNOWN		28	-0.38468087	-1.2601036	0.18333334	0.17833087	0.94	2960	tags=32%, list=26%, signal=44%
V$STAT5A_04	V$STAT5A_04		99	-0.35455778	-1.2600396	0.12280702	0.17793804	0.94	2861	tags=33%, list=26%, signal=44%
AACTGGA,MIR-145	AACTGGA,MIR-145		117	-0.32461563	-1.2595894	0.14814815	0.17800033	0.94	2375	tags=28%, list=21%, signal=35%
ATAACCT,MIR-154	ATAACCT,MIR-154		35	-0.40471384	-1.2592739	0.18644068	0.1780571	0.94	4016	tags=46%, list=36%, signal=71%
V$AP4_01	V$AP4_01		133	-0.34744933	-1.259163	0.1632653	0.1777207	0.94	1839	tags=20%, list=16%, signal=24%
AAAYRNCTG_UNKNOWN	AAAYRNCTG_UNKNOWN		182	-0.3377797	-1.2585672	0.13725491	0.17795265	0.94	1885	tags=20%, list=17%, signal=23%
TGCCTTA,MIR-124A	TGCCTTA,MIR-124A		285	-0.29604083	-1.2576622	0.10344828	0.17835747	0.94	4191	tags=40%, list=37%, signal=63%
V$HIF1_Q5	V$HIF1_Q5		121	-0.30940384	-1.2569805	0.14814815	0.17839804	0.94	3473	tags=36%, list=31%, signal=51%
V$CRX_Q4	V$CRX_Q4		118	-0.36248574	-1.2569674	0.12244898	0.1780766	0.94	4273	tags=49%, list=38%, signal=79%
V$PAX4_03	V$PAX4_03		133	-0.32570925	-1.2567891	0.12	0.17779388	0.94	4189	tags=41%, list=37%, signal=64%
V$ARNT_02	V$ARNT_02		115	-0.28964978	-1.255331	0.12962963	0.17924044	0.94	3119	tags=28%, list=28%, signal=38%
V$AP1FJ_Q2	V$AP1FJ_Q2		145	-0.33385655	-1.2552888	0.18518518	0.17890859	0.94	4298	tags=44%, list=38%, signal=71%
V$E2F1DP1_01	V$E2F1DP1_01		96	-0.34605333	-1.2545125	0.20338982	0.17929563	0.94	4113	tags=46%, list=37%, signal=72%
V$E2F1DP2_01	V$E2F1DP2_01		96	-0.34605333	-1.2545125	0.20338982	0.17891088	0.94	4113	tags=46%, list=37%, signal=72%
V$E2F4DP2_01	V$E2F4DP2_01		96	-0.34605333	-1.2545125	0.20338982	0.17852777	0.94	4113	tags=46%, list=37%, signal=72%
V$E2F_02	V$E2F_02		97	-0.34507865	-1.2541906	0.20338982	0.17871778	0.94	4113	tags=45%, list=37%, signal=71%
YATTNATC_UNKNOWN	YATTNATC_UNKNOWN		162	-0.3649626	-1.2531314	0.08695652	0.17937416	0.94	3119	tags=34%, list=28%, signal=46%
V$PIT1_Q6	V$PIT1_Q6		110	-0.38027215	-1.2530403	0.11111111	0.17904745	0.94	3483	tags=40%, list=31%, signal=57%
V$P53_DECAMER_Q2	V$P53_DECAMER_Q2		126	-0.31992814	-1.2530329	0.15	0.17866729	0.94	2972	tags=29%, list=27%, signal=40%
CAGCACT,MIR-512-3P	CAGCACT,MIR-512-3P		62	-0.3418916	-1.2521646	0.11320755	0.17900254	0.94	1744	tags=18%, list=16%, signal=21%
GGCKCATGS_UNKNOWN	GGCKCATGS_UNKNOWN		29	-0.38526458	-1.2515392	0.14893617	0.17942926	0.94	4116	tags=52%, list=37%, signal=82%
TGCCAAR_V$NF1_Q6	TGCCAAR_V$NF1_Q6		343	-0.33774993	-1.2514428	0.10638298	0.17915216	0.94	2552	tags=29%, list=23%, signal=37%
V$GCM_Q2	V$GCM_Q2		111	-0.3350075	-1.2512046	0.18965517	0.17883071	0.94	4046	tags=40%, list=36%, signal=61%
V$BRN2_01	V$BRN2_01		114	-0.35144627	-1.2498243	0.11764706	0.18001524	0.94	2588	tags=28%, list=23%, signal=36%
V$PAX4_04	V$PAX4_04		106	-0.34207833	-1.2494208	0.14814815	0.1800059	0.94	3483	tags=39%, list=31%, signal=56%
TTGCWCAAY_V$CEBPB_02	TTGCWCAAY_V$CEBPB_02		36	-0.40288115	-1.2487943	0.13461539	0.18023767	0.94	2633	tags=36%, list=24%, signal=47%
WGTTNNNNNAAA_UNKNOWN	WGTTNNNNNAAA_UNKNOWN		263	-0.3157946	-1.2487217	0.11320755	0.17988773	0.94	2596	tags=28%, list=23%, signal=36%
AGGAGTG,MIR-483	AGGAGTG,MIR-483		32	-0.36286223	-1.2478474	0.2	0.18019283	0.94	2624	tags=34%, list=23%, signal=45%
ATATGCA,MIR-448	ATATGCA,MIR-448		105	-0.3419351	-1.2468865	0.11111111	0.1807179	0.94	2543	tags=28%, list=23%, signal=35%
V$E47_01	V$E47_01		133	-0.3446918	-1.2445602	0.16363636	0.18273161	0.94	3651	tags=37%, list=33%, signal=54%
V$E2A_Q2	V$E2A_Q2		107	-0.36377838	-1.2435294	0.18367347	0.18364182	0.94	3077	tags=32%, list=27%, signal=43%
V$HNF4ALPHA_Q6	V$HNF4ALPHA_Q6		131	-0.35832343	-1.2434157	0.11904762	0.18335088	0.94	2593	tags=31%, list=23%, signal=40%
V$HEN1_01	V$HEN1_01		92	-0.35297847	-1.2431753	0.2	0.18309495	0.94	3941	tags=41%, list=35%, signal=63%
V$ER_Q6_01	V$ER_Q6_01		122	-0.32546836	-1.2424704	0.125	0.18396954	0.94	4694	tags=44%, list=42%, signal=75%
V$LBP1_Q6	V$LBP1_Q6		103	-0.38110116	-1.2418693	0.2	0.18407029	0.94	3125	tags=34%, list=28%, signal=47%
V$OCT1_03	V$OCT1_03		101	-0.36249065	-1.2410424	0.14	0.18433735	0.94	2835	tags=30%, list=25%, signal=39%
V$NKX3A_01	V$NKX3A_01		101	-0.35115787	-1.2409433	0.125	0.18401688	0.94	2471	tags=25%, list=22%, signal=31%
V$PAX_Q6	V$PAX_Q6		128	-0.33604714	-1.2409049	0.15686275	0.18369968	0.94	2665	tags=30%, list=24%, signal=39%
V$AP2REP_01	V$AP2REP_01		85	-0.33173862	-1.2406199	0.1764706	0.1835554	0.94	3735	tags=35%, list=33%, signal=53%
V$NGFIC_01	V$NGFIC_01		113	-0.32187763	-1.2404735	0.15686275	0.18329966	0.94	4220	tags=40%, list=38%, signal=63%
V$MYB_Q3	V$MYB_Q3		111	-0.34022224	-1.2403283	0.1875	0.18317199	0.94	4258	tags=44%, list=38%, signal=71%
CAGCCTC,MIR-485-5P	CAGCCTC,MIR-485-5P		73	-0.366007	-1.2394471	0.13333334	0.18366377	0.94	4340	tags=44%, list=39%, signal=71%
V$RSRFC4_01	V$RSRFC4_01		121	-0.4002105	-1.2386173	0.1875	0.18402292	0.94	2961	tags=36%, list=26%, signal=48%
YRCCAKNNGNCGC_UNKNOWN	YRCCAKNNGNCGC_UNKNOWN		29	-0.44021997	-1.2385609	0.16666667	0.18365192	0.94	2925	tags=45%, list=26%, signal=61%
ACTWSNACTNY_UNKNOWN	ACTWSNACTNY_UNKNOWN		40	-0.3276905	-1.2384347	0.14545454	0.18355048	0.94	4273	tags=43%, list=38%, signal=68%
MGGAAGTG_V$GABP_B	MGGAAGTG_V$GABP_B		357	-0.27485597	-1.2375463	0.18032786	0.1840969	0.94	2767	tags=25%, list=25%, signal=32%
V$E2F1_Q3	V$E2F1_Q3		105	-0.34754252	-1.237367	0.2037037	0.18392548	0.94	4165	tags=47%, list=37%, signal=74%
ATTACAT,MIR-380-3P	ATTACAT,MIR-380-3P		43	-0.38668016	-1.2369323	0.18181819	0.18402658	0.94	3459	tags=37%, list=31%, signal=54%
V$NFY_01	V$NFY_01		126	-0.3216665	-1.2357922	0.18181819	0.18501152	0.94	4334	tags=40%, list=39%, signal=65%
CAGNYGKNAAA_UNKNOWN	CAGNYGKNAAA_UNKNOWN		37	-0.40856996	-1.235608	0.2	0.18497363	0.94	2648	tags=35%, list=24%, signal=46%
TCTGATC,MIR-383	TCTGATC,MIR-383		20	-0.4052254	-1.2348552	0.13333334	0.18523778	0.94	21	tags=10%, list=0%, signal=10%
CCTNTMAGA_UNKNOWN	CCTNTMAGA_UNKNOWN		63	-0.36248985	-1.2339956	0.14	0.18555747	0.94	3190	tags=41%, list=28%, signal=57%
V$ATF3_Q6	V$ATF3_Q6		117	-0.31712702	-1.2339417	0.16	0.18526852	0.94	2537	tags=30%, list=23%, signal=38%
V$MAZR_01	V$MAZR_01		109	-0.31371182	-1.232127	0.2037037	0.1866815	0.94	3417	tags=34%, list=31%, signal=48%
V$COREBINDINGFACTOR_Q6	V$COREBINDINGFACTOR_Q6		138	-0.3556229	-1.2321157	0.17307693	0.18631329	0.94	2663	tags=30%, list=24%, signal=38%
V$HEB_Q6	V$HEB_Q6		123	-0.3283883	-1.2298499	0.16666667	0.18884087	0.94	3689	tags=39%, list=33%, signal=58%
V$RSRFC4_Q2	V$RSRFC4_Q2		105	-0.3831765	-1.2297357	0.19148937	0.18862855	0.94	2134	tags=26%, list=19%, signal=31%
SGCGSSAAA_V$E2F1DP2_01	SGCGSSAAA_V$E2F1DP2_01		75	-0.3656732	-1.2288964	0.21428572	0.18969703	0.94	4113	tags=48%, list=37%, signal=75%
V$HMGIY_Q6	V$HMGIY_Q6		117	-0.3481381	-1.227926	0.13043478	0.1905387	0.94	4557	tags=51%, list=41%, signal=86%
V$PR_01	V$PR_01		68	-0.3429968	-1.227758	0.1509434	0.19028182	0.94	3373	tags=35%, list=30%, signal=50%
V$FOXJ2_02	V$FOXJ2_02		101	-0.35324797	-1.2275891	0.11764706	0.19021446	0.94	2371	tags=28%, list=21%, signal=35%
V$MTF1_Q4	V$MTF1_Q4		125	-0.3260172	-1.2264647	0.16666667	0.19111727	0.94	4326	tags=45%, list=39%, signal=72%
V$OCT1_01	V$OCT1_01		125	-0.3341627	-1.22606	0.19148937	0.1912709	0.94	4273	tags=46%, list=38%, signal=74%
V$AP2ALPHA_01	V$AP2ALPHA_01		113	-0.33612785	-1.2237914	0.2037037	0.19318959	0.94	2366	tags=27%, list=21%, signal=33%
YKACATTT_UNKNOWN	YKACATTT_UNKNOWN		121	-0.3029626	-1.222779	0.16981132	0.19379352	0.94	4611	tags=42%, list=41%, signal=71%
V$NFKB_Q6_01	V$NFKB_Q6_01		113	-0.3338963	-1.2227623	0.14035088	0.1935036	0.94	2896	tags=30%, list=26%, signal=40%
V$HNF6_Q6	V$HNF6_Q6		110	-0.36268964	-1.222519	0.16666667	0.19355997	0.94	4756	tags=52%, list=42%, signal=89%
V$POU6F1_01	V$POU6F1_01		117	-0.36623725	-1.2224873	0.1632653	0.19318774	0.94	3483	tags=38%, list=31%, signal=54%
V$MIF1_01	V$MIF1_01		75	-0.32847688	-1.2219855	0.17391305	0.19314297	0.94	4137	tags=39%, list=37%, signal=61%
V$GABP_B	V$GABP_B		114	-0.289977	-1.2208413	0.21052632	0.19420074	0.94	6527	tags=65%, list=58%, signal=154%
V$CEBPB_01	V$CEBPB_01		135	-0.3427458	-1.2192347	0.15555556	0.19549356	0.94	2699	tags=30%, list=24%, signal=39%
V$MEF2_Q6_01	V$MEF2_Q6_01		121	-0.39193326	-1.2184333	0.17777778	0.1957797	0.94	2979	tags=33%, list=27%, signal=45%
V$CREB_Q3	V$CREB_Q3		115	-0.2930214	-1.217914	0.1627907	0.1958168	0.94	4118	tags=40%, list=37%, signal=63%
CGTSACG_V$PAX3_B	CGTSACG_V$PAX3_B		61	-0.3067445	-1.2174963	0.2037037	0.19579539	0.94	3950	tags=36%, list=35%, signal=55%
GGAANCGGAANY_UNKNOWN	GGAANCGGAANY_UNKNOWN		52	-0.2905695	-1.2154477	0.27450982	0.19809413	0.94	5653	tags=50%, list=50%, signal=101%
CCTGTGA,MIR-513	CCTGTGA,MIR-513		63	-0.3550431	-1.2150643	0.19298245	0.19815736	0.94	2511	tags=30%, list=22%, signal=39%
V$HFH3_01	V$HFH3_01		88	-0.36157766	-1.2140108	0.14285715	0.19893855	0.94	3190	tags=36%, list=28%, signal=50%
V$SREBP1_01	V$SREBP1_01		87	-0.28375876	-1.209401	0.2037037	0.20351925	0.94	3885	tags=32%, list=35%, signal=49%
GTATTAT,MIR-369-3P	GTATTAT,MIR-369-3P		96	-0.34240305	-1.2093837	0.14814815	0.2031549	0.94	3510	tags=36%, list=31%, signal=53%
V$STAT5A_02	V$STAT5A_02		66	-0.3621514	-1.2091686	0.14583333	0.20294416	0.94	3104	tags=38%, list=28%, signal=52%
YAATNRNNNYNATT_UNKNOWN	YAATNRNNNYNATT_UNKNOWN		51	-0.38976517	-1.2062694	0.2	0.20550592	0.94	3476	tags=33%, list=31%, signal=48%
V$SP3_Q3	V$SP3_Q3		110	-0.31483787	-1.2061186	0.23404256	0.20521855	0.94	3047	tags=30%, list=27%, signal=41%
V$AP1_01	V$AP1_01		147	-0.33700088	-1.2049757	0.20408164	0.20603283	0.94	1789	tags=21%, list=16%, signal=25%
V$STAT5A_03	V$STAT5A_03		122	-0.3342031	-1.2047874	0.20833333	0.20592524	0.94	2717	tags=30%, list=24%, signal=39%
ACTACCT,MIR-196A,MIR-196B	ACTACCT,MIR-196A,MIR-196B		60	-0.3222733	-1.2043623	0.10526316	0.20594567	0.94	3331	tags=37%, list=30%, signal=52%
V$AP2_Q3	V$AP2_Q3		130	-0.31525674	-1.2038113	0.24528302	0.20622984	0.94	4158	tags=38%, list=37%, signal=60%
V$HNF3_Q6	V$HNF3_Q6		95	-0.34834683	-1.2037094	0.1590909	0.20601271	0.94	3190	tags=33%, list=28%, signal=45%
V$AP4_Q6_01	V$AP4_Q6_01		126	-0.3503625	-1.2006104	0.16	0.20883435	0.95	2557	tags=27%, list=23%, signal=35%
V$PAX5_01	V$PAX5_01		73	-0.34533924	-1.2004423	0.14634146	0.2085155	0.95	3832	tags=37%, list=34%, signal=56%
V$HNF3B_01	V$HNF3B_01		103	-0.36830103	-1.1987805	0.26190478	0.20995878	0.95	3812	tags=49%, list=34%, signal=73%
V$S8_01	V$S8_01		120	-0.3464735	-1.1985934	0.15555556	0.20973839	0.95	3448	tags=38%, list=31%, signal=54%
V$AFP1_Q6	V$AFP1_Q6		119	-0.36687276	-1.1976545	0.1875	0.20995012	0.95	2645	tags=30%, list=24%, signal=39%
TCTATGA,MIR-376A,MIR-376B	TCTATGA,MIR-376A,MIR-376B		50	-0.331833	-1.1968141	0.2264151	0.21038482	0.95	2144	tags=16%, list=19%, signal=20%
V$E2F4DP1_01	V$E2F4DP1_01		101	-0.32680014	-1.196185	0.3	0.21047123	0.95	4113	tags=43%, list=37%, signal=67%
V$TBP_01	V$TBP_01		115	-0.36269426	-1.1952621	0.17021276	0.21090584	0.95	3897	tags=42%, list=35%, signal=63%
V$ZIC1_01	V$ZIC1_01		124	-0.33110783	-1.1949949	0.16	0.21084945	0.95	3245	tags=33%, list=29%, signal=46%
V$PBX1_01	V$PBX1_01		121	-0.33568078	-1.194723	0.12765957	0.21070461	0.95	4425	tags=45%, list=40%, signal=74%
ACAACCT,MIR-453	ACAACCT,MIR-453		18	-0.4391821	-1.1940159	0.25	0.21109486	0.95	5833	tags=78%, list=52%, signal=162%
V$HEN1_02	V$HEN1_02		86	-0.3293825	-1.1904887	0.15555556	0.21498197	0.95	3987	tags=40%, list=36%, signal=61%
CCANNAGRKGGC_UNKNOWN	CCANNAGRKGGC_UNKNOWN		55	-0.34852722	-1.1901345	0.23214285	0.21498714	0.95	740	tags=15%, list=7%, signal=15%
V$GATA6_01	V$GATA6_01		138	-0.37550935	-1.1899016	0.20408164	0.21480551	0.95	2680	tags=31%, list=24%, signal=40%
V$TTF1_Q6	V$TTF1_Q6		126	-0.3289803	-1.189306	0.1521739	0.21510446	0.95	2506	tags=26%, list=22%, signal=33%
V$NFE2_01	V$NFE2_01		138	-0.31256038	-1.1873341	0.22	0.2169748	0.95	3997	tags=36%, list=36%, signal=56%
V$STAT5B_01	V$STAT5B_01		125	-0.32737908	-1.1861238	0.18367347	0.21799034	0.95	4018	tags=42%, list=36%, signal=64%
V$ETS_Q4	V$ETS_Q4		130	-0.30670422	-1.1858954	0.20338982	0.21803012	0.95	4793	tags=47%, list=43%, signal=81%
TATCTGG,MIR-488	TATCTGG,MIR-488		32	-0.38232973	-1.1852276	0.18	0.21851428	0.95	2279	tags=31%, list=20%, signal=39%
V$ATF4_Q2	V$ATF4_Q2		120	-0.3017674	-1.1847538	0.2244898	0.21858843	0.95	4386	tags=43%, list=39%, signal=70%
V$USF_01	V$USF_01		109	-0.27513343	-1.1831734	0.22222222	0.2204758	0.96	4061	tags=36%, list=36%, signal=56%
V$OCT1_Q6	V$OCT1_Q6		124	-0.33792058	-1.1822023	0.16666667	0.22113174	0.96	3990	tags=42%, list=36%, signal=64%
ATGAAGG,MIR-205	ATGAAGG,MIR-205		75	-0.33833	-1.1814905	0.25925925	0.22151424	0.96	2597	tags=28%, list=23%, signal=36%
TNCATNTCCYR_UNKNOWN	TNCATNTCCYR_UNKNOWN		53	-0.30586496	-1.1793466	0.25	0.22366937	0.97	6122	tags=68%, list=55%, signal=149%
V$MEF2_01	V$MEF2_01		73	-0.39733505	-1.1790628	0.21568628	0.22360823	0.97	3245	tags=40%, list=29%, signal=56%
V$EVI1_03	V$EVI1_03		29	-0.43208545	-1.1790168	0.19565217	0.22325437	0.97	2591	tags=34%, list=23%, signal=45%
RAAGNYNNCTTY_UNKNOWN	RAAGNYNNCTTY_UNKNOWN		71	-0.3646803	-1.1756351	0.21276596	0.22681256	0.97	2309	tags=32%, list=21%, signal=41%
V$ZIC3_01	V$ZIC3_01		137	-0.32377654	-1.1750493	0.19642857	0.22692288	0.97	3175	tags=31%, list=28%, signal=43%
V$CDP_02	V$CDP_02		54	-0.37760437	-1.174476	0.19565217	0.22705615	0.97	3385	tags=43%, list=30%, signal=61%
V$BACH2_01	V$BACH2_01		140	-0.31833413	-1.1743308	0.20833333	0.22701587	0.97	2363	tags=26%, list=21%, signal=32%
V$AHRARNT_01	V$AHRARNT_01		72	-0.34567413	-1.1731048	0.21276596	0.22797352	0.97	2065	tags=22%, list=18%, signal=27%
CCAWYNNGAAR_UNKNOWN	CCAWYNNGAAR_UNKNOWN		61	-0.3174918	-1.1722687	0.21818182	0.22825003	0.97	3664	tags=34%, list=33%, signal=51%
V$HNF4_01_B	V$HNF4_01_B		120	-0.3220727	-1.1719224	0.19148937	0.2282647	0.97	4122	tags=42%, list=37%, signal=65%
V$OCT_C	V$OCT_C		129	-0.33086905	-1.1715739	0.23913044	0.22830266	0.97	2496	tags=26%, list=22%, signal=34%
V$COUP_DR1_Q6	V$COUP_DR1_Q6		124	-0.3089255	-1.171076	0.17021276	0.2283518	0.97	2896	tags=27%, list=26%, signal=37%
GTGACGY_V$E4F1_Q6	GTGACGY_V$E4F1_Q6		316	-0.2507127	-1.1701542	0.33962265	0.22874151	0.97	3794	tags=32%, list=34%, signal=47%
V$CIZ_01	V$CIZ_01		104	-0.34247425	-1.1691072	0.18867925	0.22931816	0.97	2972	tags=32%, list=27%, signal=43%
V$E2F_Q6	V$E2F_Q6		101	-0.32929432	-1.1683161	0.2881356	0.2300158	0.97	4113	tags=45%, list=37%, signal=70%
V$MYOD_Q6_01	V$MYOD_Q6_01		104	-0.34264573	-1.1671698	0.27659574	0.23085122	0.97	3354	tags=35%, list=30%, signal=49%
V$MZF1_02	V$MZF1_02		110	-0.30634636	-1.1653482	0.25490198	0.23243421	0.97	3000	tags=29%, list=27%, signal=39%
CTGCAGY_UNKNOWN	CTGCAGY_UNKNOWN		369	-0.2975658	-1.1647679	0.18367347	0.23263001	0.97	3199	tags=30%, list=29%, signal=41%
V$CREBP1_Q2	V$CREBP1_Q2		118	-0.31340498	-1.1634419	0.23404256	0.23372452	0.97	2756	tags=31%, list=25%, signal=40%
V$FXR_IR1_Q6	V$FXR_IR1_Q6		61	-0.332586	-1.1629435	0.22807017	0.23397554	0.97	2196	tags=25%, list=20%, signal=30%
TCTGGAC,MIR-198	TCTGGAC,MIR-198		39	-0.32983014	-1.1618781	0.27659574	0.23471072	0.97	4038	tags=36%, list=36%, signal=56%
V$IRF_Q6	V$IRF_Q6		115	-0.34085515	-1.161109	0.29090908	0.23561867	0.97	3557	tags=42%, list=32%, signal=61%
V$CDPCR3_01	V$CDPCR3_01		26	-0.41160008	-1.1598606	0.2857143	0.23688677	0.97	2177	tags=38%, list=19%, signal=48%
V$TFIII_Q6	V$TFIII_Q6		104	-0.30518323	-1.1590722	0.23529412	0.2372843	0.97	3936	tags=38%, list=35%, signal=59%
V$ETS2_B	V$ETS2_B		144	-0.3111916	-1.1580615	0.25490198	0.23770595	0.97	4836	tags=49%, list=43%, signal=84%
TTCYRGAA_UNKNOWN	TTCYRGAA_UNKNOWN		144	-0.28049877	-1.1571363	0.21428572	0.23807046	0.97	4273	tags=40%, list=38%, signal=63%
V$TCF11MAFG_01	V$TCF11MAFG_01		103	-0.30024552	-1.1566055	0.2244898	0.23852047	0.97	2904	tags=28%, list=26%, signal=38%
V$FOX_Q2	V$FOX_Q2		102	-0.3130086	-1.1555924	0.26	0.23921871	0.97	3676	tags=35%, list=33%, signal=52%
YATGNWAAT_V$OCT_C	YATGNWAAT_V$OCT_C		174	-0.317191	-1.154496	0.22	0.24039376	0.97	4219	tags=44%, list=38%, signal=69%
V$E2F1_Q6	V$E2F1_Q6		103	-0.3300928	-1.1541321	0.3090909	0.24047938	0.97	4113	tags=44%, list=37%, signal=68%
V$AP1_Q4	V$AP1_Q4		137	-0.3178568	-1.1536547	0.2173913	0.24075782	0.97	2298	tags=24%, list=21%, signal=30%
V$EVI1_02	V$EVI1_02		63	-0.33703685	-1.1532221	0.25	0.24095273	0.97	2591	tags=27%, list=23%, signal=35%
TMTCGCGANR_UNKNOWN	TMTCGCGANR_UNKNOWN		72	-0.27700835	-1.150923	0.33898306	0.24274924	0.97	5849	tags=50%, list=52%, signal=104%
GTATGAT,MIR-154,MIR-487	GTATGAT,MIR-154,MIR-487		36	-0.3492058	-1.1463207	0.22807017	0.24738577	0.97	2403	tags=28%, list=21%, signal=35%
TGANNYRGCA_V$TCF11MAFG_01	TGANNYRGCA_V$TCF11MAFG_01		146	-0.2974335	-1.1459894	0.23404256	0.24738243	0.97	3914	tags=34%, list=35%, signal=51%
GTTATAT,MIR-410	GTTATAT,MIR-410		48	-0.34553444	-1.1459283	0.2857143	0.24703921	0.97	2575	tags=27%, list=23%, signal=35%
GGCNNMSMYNTTG_UNKNOWN	GGCNNMSMYNTTG_UNKNOWN		35	-0.3110005	-1.1458862	0.33870968	0.24664728	0.97	2518	tags=29%, list=22%, signal=37%
V$TATA_C	V$TATA_C		165	-0.3392538	-1.144839	0.27659574	0.24753033	0.97	3292	tags=35%, list=29%, signal=49%
CTCAAGA,MIR-526B	CTCAAGA,MIR-526B		38	-0.362636	-1.1412826	0.29545453	0.25101405	0.97	3539	tags=39%, list=32%, signal=58%
V$IRF7_01	V$IRF7_01		120	-0.29996902	-1.1385098	0.27450982	0.2539982	0.97	2925	tags=28%, list=26%, signal=37%
V$CMYB_01	V$CMYB_01		119	-0.2733844	-1.138176	0.27272728	0.25406253	0.97	4162	tags=39%, list=37%, signal=62%
V$FOXO3_01	V$FOXO3_01		107	-0.32007965	-1.1356573	0.22807017	0.25746524	0.98	4105	tags=47%, list=37%, signal=73%
V$GATA_C	V$GATA_C		137	-0.3549607	-1.1340318	0.27906978	0.25900054	0.98	3167	tags=35%, list=28%, signal=48%
TTCCGTT,MIR-191	TTCCGTT,MIR-191		18	-0.418033	-1.1339936	0.2857143	0.2585903	0.98	2575	tags=33%, list=23%, signal=43%
V$AHR_Q5	V$AHR_Q5		105	-0.28049254	-1.1312213	0.3018868	0.26204622	0.98	3392	tags=33%, list=30%, signal=47%
RNTCANNRNNYNATTW_UNKNOWN	RNTCANNRNNYNATTW_UNKNOWN		27	-0.40848148	-1.1290547	0.2857143	0.2646164	0.98	2929	tags=37%, list=26%, signal=50%
V$STAT4_01	V$STAT4_01		133	-0.32360053	-1.1289195	0.27083334	0.26427057	0.98	3912	tags=41%, list=35%, signal=62%
V$FOXO4_01	V$FOXO4_01		108	-0.30981353	-1.1287792	0.23636363	0.2640631	0.98	3807	tags=40%, list=34%, signal=60%
RNCTGNYNRNCTGNY_UNKNOWN	RNCTGNYNRNCTGNY_UNKNOWN		31	-0.40319476	-1.1260903	0.25	0.26722097	0.98	2972	tags=35%, list=27%, signal=48%
V$IRF1_01	V$IRF1_01		122	-0.30833974	-1.125812	0.23636363	0.26729506	0.98	4113	tags=41%, list=37%, signal=64%
ACTGAAA,MIR-30A-3P,MIR-30E-3P	ACTGAAA,MIR-30A-3P,MIR-30E-3P		94	-0.30946738	-1.1255149	0.26190478	0.26715645	0.98	2632	tags=29%, list=24%, signal=37%
TCTAGAG,MIR-517	TCTAGAG,MIR-517		29	-0.39419743	-1.1252009	0.25	0.26697144	0.98	1272	tags=21%, list=11%, signal=23%
V$WHN_B	V$WHN_B		121	-0.27620324	-1.1238853	0.2857143	0.26815644	0.98	1578	tags=16%, list=14%, signal=18%
V$ELK1_02	V$ELK1_02		113	-0.2613535	-1.1228163	0.37037036	0.2690159	0.98	4796	tags=40%, list=43%, signal=69%
V$CEBP_Q2_01	V$CEBP_Q2_01		139	-0.29942605	-1.1216412	0.2264151	0.26990727	0.98	3138	tags=31%, list=28%, signal=42%
V$CEBPDELTA_Q6	V$CEBPDELTA_Q6		122	-0.33161542	-1.1213931	0.26190478	0.26958904	0.98	2679	tags=27%, list=24%, signal=35%
V$AP2_Q6_01	V$AP2_Q6_01		124	-0.27708316	-1.1196421	0.30769232	0.2711508	0.98	3122	tags=31%, list=28%, signal=42%
V$POU3F2_02	V$POU3F2_02		124	-0.30966517	-1.1182865	0.25	0.27267516	0.98	3380	tags=38%, list=30%, signal=54%
V$MEIS1BHOXA9_01	V$MEIS1BHOXA9_01		71	-0.36011514	-1.1164186	0.2195122	0.2752342	0.98	5056	tags=48%, list=45%, signal=87%
CCACACA,MIR-147	CCACACA,MIR-147		36	-0.3458298	-1.1159763	0.3148148	0.27529025	0.98	3448	tags=33%, list=31%, signal=48%
V$E2F1_Q3_01	V$E2F1_Q3_01		123	-0.2732827	-1.1153548	0.27586207	0.27569133	0.98	3827	tags=33%, list=34%, signal=49%
YTAATTAA_V$LHX3_01	YTAATTAA_V$LHX3_01		88	-0.34625039	-1.1150963	0.23255815	0.27559724	0.98	3187	tags=36%, list=28%, signal=50%
V$E2F_Q4	V$E2F_Q4		102	-0.30971226	-1.1134521	0.3114754	0.27710438	0.98	4973	tags=53%, list=44%, signal=94%
AGCYRWTTC_UNKNOWN	AGCYRWTTC_UNKNOWN		56	-0.34744522	-1.1130905	0.32	0.2771834	0.98	2714	tags=27%, list=24%, signal=35%
GTGTTGA,MIR-505	GTGTTGA,MIR-505		53	-0.3326096	-1.1129905	0.32692307	0.2769406	0.98	3119	tags=28%, list=28%, signal=39%
GTAAACC,MIR-299-5P	GTAAACC,MIR-299-5P		31	-0.32662943	-1.1118609	0.27586207	0.27800745	0.98	3494	tags=42%, list=31%, signal=61%
V$AR_Q2	V$AR_Q2		55	-0.3403407	-1.1112267	0.2195122	0.27828783	0.98	4689	tags=44%, list=42%, signal=75%
CTAWWWATA_V$RSRFC4_Q2	CTAWWWATA_V$RSRFC4_Q2		180	-0.34118864	-1.1090114	0.3137255	0.2804012	0.98	2991	tags=31%, list=27%, signal=42%
V$NRF2_Q4	V$NRF2_Q4		132	-0.28354988	-1.1079744	0.32692307	0.2819163	0.98	3630	tags=33%, list=32%, signal=48%
MCAATNNNNNGCG_UNKNOWN	MCAATNNNNNGCG_UNKNOWN		50	-0.31310004	-1.1066302	0.31578946	0.28368556	0.98	4727	tags=46%, list=42%, signal=79%
V$TCF1P_Q6	V$TCF1P_Q6		112	-0.31098115	-1.1052368	0.32	0.2858581	0.98	3153	tags=31%, list=28%, signal=43%
V$ATF_01	V$ATF_01		128	-0.2825948	-1.1038175	0.33333334	0.28691962	0.98	3789	tags=38%, list=34%, signal=56%
V$OCT1_05	V$OCT1_05		115	-0.31650642	-1.1031021	0.27659574	0.28718552	0.98	3977	tags=37%, list=36%, signal=57%
V$AREB6_03	V$AREB6_03		111	-0.31821308	-1.1024375	0.29411766	0.28784394	0.98	3208	tags=36%, list=29%, signal=50%
V$FREAC4_01	V$FREAC4_01		77	-0.3365003	-1.1023	0.3	0.28757143	0.98	3801	tags=45%, list=34%, signal=68%
V$ISRE_01	V$ISRE_01		109	-0.31617218	-1.1016079	0.29090908	0.2881604	0.98	2692	tags=28%, list=24%, signal=37%
V$STAT3_02	V$STAT3_02		63	-0.31049716	-1.1015159	0.3265306	0.28784853	0.98	3331	tags=33%, list=30%, signal=47%
V$HSF_Q6	V$HSF_Q6		96	-0.29317912	-1.1007649	0.39534885	0.2881111	0.98	3476	tags=33%, list=31%, signal=48%
V$TST1_01	V$TST1_01		133	-0.30457866	-1.0997071	0.31111112	0.28895703	0.98	4956	tags=52%, list=44%, signal=92%
TCTGATA,MIR-361	TCTGATA,MIR-361		47	-0.34054646	-1.0990974	0.30357143	0.28931695	0.98	4378	tags=45%, list=39%, signal=73%
V$MYOGNF1_01	V$MYOGNF1_01		20	-0.4052338	-1.0972668	0.35897437	0.29121146	0.98	1977	tags=30%, list=18%, signal=36%
TGACGTCA_V$ATF3_Q6	TGACGTCA_V$ATF3_Q6		107	-0.28605562	-1.0942614	0.2857143	0.29448825	0.98	3778	tags=38%, list=34%, signal=57%
V$PITX2_Q2	V$PITX2_Q2		119	-0.3100122	-1.0936196	0.23529412	0.29448068	0.98	3483	tags=37%, list=31%, signal=53%
V$NKX25_02	V$NKX25_02		115	-0.33176932	-1.0926156	0.2173913	0.29503834	0.98	2692	tags=30%, list=24%, signal=39%
V$CREB_Q4_01	V$CREB_Q4_01		103	-0.28328466	-1.0924339	0.3265306	0.2947411	0.98	3927	tags=42%, list=35%, signal=64%
V$CREB_Q4	V$CREB_Q4		115	-0.28528887	-1.0870609	0.28	0.30039546	0.98	2785	tags=30%, list=25%, signal=39%
V$EGR3_01	V$EGR3_01		34	-0.3180072	-1.0868363	0.37037036	0.3002425	0.98	4673	tags=44%, list=42%, signal=75%
V$AP1_Q6_01	V$AP1_Q6_01		134	-0.3150425	-1.0832828	0.3617021	0.30488962	0.98	1786	tags=19%, list=16%, signal=23%
CTTGTAT,MIR-381	CTTGTAT,MIR-381		96	-0.3143868	-1.0824139	0.3478261	0.30544513	0.98	3332	tags=34%, list=30%, signal=49%
V$MYOD_Q6	V$MYOD_Q6		113	-0.33610633	-1.0807035	0.36956522	0.30691856	0.98	2596	tags=26%, list=23%, signal=33%
V$NRSF_01	V$NRSF_01		52	-0.42985886	-1.0787948	0.4318182	0.30890006	0.98	3459	tags=46%, list=31%, signal=66%
ACACTAC,MIR-142-3P	ACACTAC,MIR-142-3P		60	-0.31037426	-1.0773295	0.40350878	0.31010738	0.98	2271	tags=25%, list=20%, signal=31%
RACTNNRTTTNC_UNKNOWN	RACTNNRTTTNC_UNKNOWN		58	-0.28264275	-1.0772936	0.34545454	0.30965254	0.98	3885	tags=34%, list=35%, signal=53%
V$CREB_02	V$CREB_02		122	-0.26280782	-1.0766327	0.33333334	0.3101701	0.98	5001	tags=52%, list=45%, signal=92%
GTTAAAG,MIR-302B	GTTAAAG,MIR-302B		38	-0.34864488	-1.0758148	0.27659574	0.31061614	0.98	3663	tags=39%, list=33%, signal=58%
V$LHX3_01	V$LHX3_01		109	-0.33885142	-1.0753112	0.31111112	0.31102738	0.98	3338	tags=39%, list=30%, signal=54%
GGGNNTTTCC_V$NFKB_Q6_01	GGGNNTTTCC_V$NFKB_Q6_01		69	-0.3243729	-1.0746913	0.22807017	0.31146342	0.98	2905	tags=29%, list=26%, signal=39%
V$TAXCREB_02	V$TAXCREB_02		15	-0.43803176	-1.0729176	0.375	0.31301183	0.98	2614	tags=33%, list=23%, signal=43%
V$CP2_02	V$CP2_02		122	-0.28897646	-1.0718427	0.33898306	0.313785	0.98	2822	tags=25%, list=25%, signal=33%
V$PPARA_01	V$PPARA_01		21	-0.37251186	-1.0712967	0.36363637	0.31403437	0.98	4500	tags=38%, list=40%, signal=64%
KTGGYRSGAA_UNKNOWN	KTGGYRSGAA_UNKNOWN		42	-0.34250784	-1.0708426	0.33333334	0.31413364	0.98	4898	tags=62%, list=44%, signal=110%
V$GATA1_05	V$GATA1_05		134	-0.30967033	-1.0702972	0.3962264	0.31444287	0.98	3977	tags=40%, list=36%, signal=62%
GTCNYYATGR_UNKNOWN	GTCNYYATGR_UNKNOWN		36	-0.3035771	-1.0699359	0.3125	0.3142612	0.98	3627	tags=36%, list=32%, signal=53%
V$NFKAPPAB_01	V$NFKAPPAB_01		125	-0.29838923	-1.0688069	0.33962265	0.3152812	0.98	2793	tags=27%, list=25%, signal=36%
GGGACCA,MIR-133A,MIR-133B	GGGACCA,MIR-133A,MIR-133B		101	-0.25086293	-1.0676787	0.36206895	0.31649786	0.98	4340	tags=39%, list=39%, signal=62%
V$PAX6_01	V$PAX6_01		50	-0.3124541	-1.0669968	0.33333334	0.31688067	0.98	3483	tags=32%, list=31%, signal=46%
GGGNRMNNYCAT_UNKNOWN	GGGNRMNNYCAT_UNKNOWN		47	-0.28532475	-1.0654811	0.3392857	0.31799644	0.98	2596	tags=21%, list=23%, signal=28%
V$CREB_01	V$CREB_01		121	-0.27573875	-1.0635369	0.36956522	0.32033166	0.98	3778	tags=37%, list=34%, signal=56%
V$GR_Q6	V$GR_Q6		122	-0.30113065	-1.063306	0.47826087	0.32031134	0.98	1597	tags=17%, list=14%, signal=20%
V$BACH1_01	V$BACH1_01		142	-0.3030835	-1.0625223	0.27272728	0.32104725	0.98	2591	tags=25%, list=23%, signal=33%
V$PPARG_01	V$PPARG_01		21	-0.32331234	-1.0606142	0.38636363	0.32364652	0.98	5057	tags=52%, list=45%, signal=95%
V$NF1_Q6	V$NF1_Q6		141	-0.29458097	-1.0597993	0.33333334	0.32456258	0.98	2261	tags=23%, list=20%, signal=29%
V$XBP1_01	V$XBP1_01		65	-0.27649912	-1.0572648	0.35714287	0.32756117	0.98	3476	tags=32%, list=31%, signal=47%
V$AR_02	V$AR_02		19	-0.35934296	-1.0557812	0.38	0.32934296	0.98	2861	tags=32%, list=26%, signal=42%
V$NF1_Q6_01	V$NF1_Q6_01		130	-0.2842559	-1.0544833	0.3409091	0.33053574	0.98	2261	tags=22%, list=20%, signal=27%
V$ATF_B	V$ATF_B		93	-0.29477537	-1.0483612	0.38636363	0.33889565	0.98	3778	tags=41%, list=34%, signal=61%
V$ER_Q6	V$ER_Q6		140	-0.29193312	-1.0481749	0.34	0.33860442	0.98	1228	tags=14%, list=11%, signal=16%
TGATTTRY_V$GFI1_01	TGATTTRY_V$GFI1_01		147	-0.31866914	-1.0471572	0.42222223	0.33943447	0.98	3952	tags=40%, list=35%, signal=61%
GACAGGG,MIR-339	GACAGGG,MIR-339		31	-0.33047026	-1.0470033	0.33333334	0.3390877	0.98	4058	tags=45%, list=36%, signal=71%
V$AP1_Q4_01	V$AP1_Q4_01		145	-0.27806324	-1.0462931	0.35849056	0.33958927	0.98	1789	tags=21%, list=16%, signal=24%
V$HNF1_01	V$HNF1_01		129	-0.35797995	-1.0461072	0.4473684	0.3393317	0.98	1885	tags=22%, list=17%, signal=26%
V$OCT1_Q5_01	V$OCT1_Q5_01		122	-0.29088187	-1.0458744	0.36	0.33894727	0.98	3977	tags=37%, list=36%, signal=57%
V$POU3F2_01	V$POU3F2_01		49	-0.32805043	-1.0436647	0.3877551	0.34207696	0.98	4000	tags=41%, list=36%, signal=63%
V$CREB_Q2_01	V$CREB_Q2_01		101	-0.28702646	-1.0421268	0.39534885	0.34395203	0.98	3789	tags=41%, list=34%, signal=61%
RYCACNNRNNRNCAG_UNKNOWN	RYCACNNRNNRNCAG_UNKNOWN		34	-0.3332363	-1.0413419	0.3529412	0.3446247	0.98	861	tags=12%, list=8%, signal=13%
GGCACAT,MIR-455	GGCACAT,MIR-455		28	-0.32958564	-1.0393867	0.43548387	0.34709108	0.98	2382	tags=32%, list=21%, signal=41%
V$NKX61_01	V$NKX61_01		115	-0.31350437	-1.0378102	0.45652175	0.3490283	0.98	3483	tags=34%, list=31%, signal=49%
V$CREBP1CJUN_01	V$CREBP1CJUN_01		119	-0.27297607	-1.037782	0.4090909	0.34855306	0.98	3778	tags=36%, list=34%, signal=54%
CCGNMNNTNACG_UNKNOWN	CCGNMNNTNACG_UNKNOWN		38	-0.26711416	-1.0357176	0.3888889	0.35134614	0.98	1187	tags=13%, list=11%, signal=15%
V$PAX8_01	V$PAX8_01		15	-0.37356552	-1.0330794	0.39534885	0.35460722	0.98	2717	tags=33%, list=24%, signal=44%
V$E2F_01	V$E2F_01		36	-0.29314238	-1.0329953	0.36842105	0.35411248	0.98	5739	tags=53%, list=51%, signal=108%
V$AMEF2_Q6	V$AMEF2_Q6		123	-0.3223721	-1.0322636	0.37777779	0.35466486	0.98	2737	tags=28%, list=24%, signal=36%
V$MMEF2_Q6	V$MMEF2_Q6		139	-0.31391174	-1.0314686	0.36363637	0.35556915	0.98	2633	tags=26%, list=24%, signal=33%
V$ATF1_Q6	V$ATF1_Q6		124	-0.2821792	-1.0289592	0.33333334	0.35846764	0.98	3906	tags=43%, list=35%, signal=65%
V$ARP1_01	V$ARP1_01		79	-0.32428268	-1.0281615	0.39130434	0.35939783	0.98	2065	tags=23%, list=18%, signal=28%
ATACCTC,MIR-202	ATACCTC,MIR-202		88	-0.2635216	-1.0278963	0.4181818	0.35928884	0.98	3823	tags=35%, list=34%, signal=53%
GTGACTT,MIR-224	GTGACTT,MIR-224		79	-0.27928764	-1.027781	0.38181818	0.35895872	0.98	3230	tags=30%, list=29%, signal=42%
GCCNNNWTAAR_UNKNOWN	GCCNNNWTAAR_UNKNOWN		68	-0.32826138	-1.0268734	0.42307693	0.3600591	0.98	3483	tags=35%, list=31%, signal=51%
ACATATC,MIR-190	ACATATC,MIR-190		26	-0.34276125	-1.0253251	0.3529412	0.3617768	0.98	2176	tags=27%, list=19%, signal=33%
V$OCT_Q6	V$OCT_Q6		119	-0.28630683	-1.0252594	0.4489796	0.36135706	0.98	3977	tags=38%, list=36%, signal=58%
V$AR_Q6	V$AR_Q6		108	-0.2867995	-1.0240445	0.42	0.3622464	0.98	3553	tags=32%, list=32%, signal=47%
V$E4F1_Q6	V$E4F1_Q6		131	-0.25153393	-1.0189984	0.47727272	0.36932504	0.98	2756	tags=23%, list=25%, signal=30%
GTTNYYNNGGTNA_UNKNOWN	GTTNYYNNGGTNA_UNKNOWN		33	-0.28492627	-1.0183523	0.4107143	0.36977032	0.98	5196	tags=48%, list=46%, signal=90%
SNACANNNYSYAGA_UNKNOWN	SNACANNNYSYAGA_UNKNOWN		30	-0.28689614	-1.0075057	0.4915254	0.38438693	0.98	6372	tags=60%, list=57%, signal=139%
V$CREB_Q2	V$CREB_Q2		124	-0.26506215	-1.0067472	0.4489796	0.3849072	0.98	3789	tags=35%, list=34%, signal=53%
V$HNF1_Q6	V$HNF1_Q6		136	-0.32618675	-1.0065821	0.44186047	0.38495436	0.98	2557	tags=26%, list=23%, signal=34%
TGASTMAGC_V$NFE2_01	TGASTMAGC_V$NFE2_01		106	-0.26992643	-1.0029701	0.42105263	0.3904133	0.98	1789	tags=18%, list=16%, signal=21%
RGTTAMWNATT_V$HNF1_01	RGTTAMWNATT_V$HNF1_01		43	-0.35045698	-1.0027115	0.4	0.39027596	0.98	2882	tags=33%, list=26%, signal=44%
V$RP58_01	V$RP58_01		115	-0.2935771	-1.0001041	0.4716981	0.39447162	0.98	4116	tags=37%, list=37%, signal=59%
V$GATA1_04	V$GATA1_04		118	-0.31230095	-0.9928723	0.5	0.4050146	0.98	2506	tags=25%, list=22%, signal=32%
ACTGCAG,MIR-17-3P	ACTGCAG,MIR-17-3P		51	-0.28715053	-0.9924037	0.46	0.40525433	0.98	4877	tags=39%, list=44%, signal=69%
V$ETS1_B	V$ETS1_B		128	-0.2557503	-0.98988265	0.4181818	0.40829524	0.98	4215	tags=38%, list=38%, signal=61%
ACAWYAAAG_UNKNOWN	ACAWYAAAG_UNKNOWN		47	-0.28995943	-0.98778754	0.4074074	0.41130945	0.98	2613	tags=30%, list=23%, signal=39%
V$CDPCR1_01	V$CDPCR1_01		59	-0.28899574	-0.98636675	0.5625	0.4128879	0.98	4253	tags=42%, list=38%, signal=68%
ATGCAGT,MIR-217	ATGCAGT,MIR-217		51	-0.29349852	-0.9839568	0.51666665	0.41720173	0.98	2756	tags=27%, list=25%, signal=36%
V$NERF_Q2	V$NERF_Q2		125	-0.28288594	-0.98197645	0.4878049	0.420257	0.98	4287	tags=38%, list=38%, signal=60%
V$SRF_C	V$SRF_C		116	-0.2847166	-0.9814477	0.47826087	0.4208172	0.98	3491	tags=35%, list=31%, signal=51%
TAANNYSGCG_UNKNOWN	TAANNYSGCG_UNKNOWN		40	-0.25831717	-0.97865635	0.46666667	0.42629063	0.98	2642	tags=25%, list=24%, signal=33%
V$MYCMAX_02	V$MYCMAX_02		117	-0.24523818	-0.9765698	0.55932206	0.4295397	0.98	4128	tags=32%, list=37%, signal=51%
V$SRF_Q6	V$SRF_Q6		133	-0.29716772	-0.97126436	0.4651163	0.43780693	0.98	3404	tags=34%, list=30%, signal=48%
RYTAAWNNNTGAY_UNKNOWN	RYTAAWNNNTGAY_UNKNOWN		37	-0.35219	-0.96910715	0.5652174	0.44076422	0.98	2929	tags=35%, list=26%, signal=47%
AACATTC,MIR-409-3P	AACATTC,MIR-409-3P		63	-0.28835452	-0.9674319	0.5576923	0.44288146	0.98	3751	tags=35%, list=33%, signal=52%
TTTNNANAGCYR_UNKNOWN	TTTNNANAGCYR_UNKNOWN		55	-0.30906343	-0.9672215	0.4888889	0.4425082	0.98	2835	tags=27%, list=25%, signal=36%
AGGGCCA,MIR-328	AGGGCCA,MIR-328		44	-0.28180626	-0.9651513	0.4642857	0.44582963	0.98	5833	tags=59%, list=52%, signal=123%
V$HIF1_Q3	V$HIF1_Q3		116	-0.22649944	-0.9639104	0.54545456	0.44757456	0.98	3563	tags=32%, list=32%, signal=46%
V$GATA_Q6	V$GATA_Q6		106	-0.32101226	-0.9512747	0.5208333	0.46831852	0.99	4784	tags=51%, list=43%, signal=88%
CCAWWNAAGG_V$SRF_Q4	CCAWWNAAGG_V$SRF_Q4		48	-0.33212045	-0.9512161	0.59090906	0.4677397	0.99	3380	tags=40%, list=30%, signal=56%
WYAAANNRNNNGCG_UNKNOWN	WYAAANNRNNNGCG_UNKNOWN		25	-0.2987426	-0.94747406	0.516129	0.4739492	0.99	4951	tags=48%, list=44%, signal=86%
RYAAAKNNNNNNTTGW_UNKNOWN	RYAAAKNNNNNNTTGW_UNKNOWN		44	-0.31929132	-0.9465193	0.5	0.4747874	0.99	3083	tags=30%, list=28%, signal=41%
CTAGGAA,MIR-384	CTAGGAA,MIR-384		31	-0.3188987	-0.94645625	0.46666667	0.47425923	0.99	2347	tags=23%, list=21%, signal=28%
V$TFIIA_Q6	V$TFIIA_Q6		137	-0.24546158	-0.93948144	0.50980395	0.48615783	0.99	4848	tags=46%, list=43%, signal=80%
AGTCTTA,MIR-499	AGTCTTA,MIR-499		34	-0.29743	-0.93698245	0.509434	0.48995456	0.99	5723	tags=59%, list=51%, signal=120%
V$PAX8_B	V$PAX8_B		45	-0.3079423	-0.93682855	0.6122449	0.48958647	0.99	4648	tags=47%, list=42%, signal=79%
V$TAXCREB_01	V$TAXCREB_01		70	-0.26154655	-0.93601024	0.5102041	0.49017695	0.99	1896	tags=21%, list=17%, signal=26%
V$AP4_Q6	V$AP4_Q6		108	-0.27481666	-0.9244718	0.5686275	0.5104124	0.99	4219	tags=39%, list=38%, signal=62%
V$SRF_01	V$SRF_01		37	-0.30930537	-0.91664875	0.5714286	0.5254077	0.99	3380	tags=38%, list=30%, signal=54%
V$EFC_Q6	V$EFC_Q6		126	-0.25205007	-0.9061246	0.5652174	0.5452699	1	5094	tags=42%, list=45%, signal=76%
YGACNNYACAR_UNKNOWN	YGACNNYACAR_UNKNOWN		44	-0.2732881	-0.90239483	0.64444447	0.55263054	1	5126	tags=45%, list=46%, signal=83%
V$SMAD3_Q6	V$SMAD3_Q6		104	-0.2615052	-0.90136975	0.59183675	0.55378526	1	4364	tags=39%, list=39%, signal=64%
V$CHX10_01	V$CHX10_01		108	-0.27837184	-0.8995233	0.65957445	0.55744666	1	2449	tags=25%, list=22%, signal=32%
CTCNANGTGNY_UNKNOWN	CTCNANGTGNY_UNKNOWN		40	-0.2813978	-0.89469635	0.59615386	0.5664227	1	3047	tags=28%, list=27%, signal=38%
V$HMEF2_Q6	V$HMEF2_Q6		63	-0.2991873	-0.89103305	0.56	0.57377386	1	3000	tags=29%, list=27%, signal=39%
V$CDP_01	V$CDP_01		37	-0.35066625	-0.88618517	0.6666667	0.5822704	1	4756	tags=54%, list=42%, signal=94%
V$SRF_Q5_01	V$SRF_Q5_01		116	-0.26169002	-0.8846026	0.6136364	0.58449167	1	3245	tags=30%, list=29%, signal=42%
V$EN1_01	V$EN1_01		51	-0.27756235	-0.87815315	0.6304348	0.5952514	1	3693	tags=33%, list=33%, signal=50%
V$P300_01	V$P300_01		130	-0.22844313	-0.87543046	0.6666667	0.6004516	1	3977	tags=32%, list=36%, signal=48%
GCGSCMNTTT_UNKNOWN	GCGSCMNTTT_UNKNOWN		30	-0.25187254	-0.86782485	0.65384614	0.6163141	1	4728	tags=43%, list=42%, signal=75%
V$TATA_01	V$TATA_01		144	-0.25942007	-0.85627955	0.68085104	0.64049673	1	2023	tags=19%, list=18%, signal=23%
TACAATC,MIR-508	TACAATC,MIR-508		34	-0.253726	-0.851793	0.6956522	0.6491205	1	3383	tags=29%, list=30%, signal=42%
V$CDX2_Q5	V$CDX2_Q5		111	-0.26243186	-0.8397371	0.775	0.67356074	1	4258	tags=38%, list=38%, signal=60%
V$SRF_Q4	V$SRF_Q4		115	-0.25682443	-0.83079594	0.74358976	0.69198817	1	3404	tags=30%, list=30%, signal=43%
V$HNF1_C	V$HNF1_C		120	-0.26612824	-0.82683057	0.6888889	0.70003104	1	2316	tags=24%, list=21%, signal=30%
V$OCT1_B	V$OCT1_B		125	-0.23105508	-0.8230563	0.75	0.70595294	1	4070	tags=34%, list=36%, signal=52%
V$USF_Q6_01	V$USF_Q6_01		103	-0.19765726	-0.8221671	0.8363636	0.7069384	1	3760	tags=28%, list=34%, signal=42%
GTAAGAT,MIR-200A	GTAAGAT,MIR-200A		24	-0.27862653	-0.82152164	0.7254902	0.7071418	1	5198	tags=54%, list=46%, signal=101%
TAAYNRNNTCC_UNKNOWN	TAAYNRNNTCC_UNKNOWN		78	-0.24730729	-0.82150835	0.7692308	0.706228	1	5127	tags=53%, list=46%, signal=96%
CATRRAGC_UNKNOWN	CATRRAGC_UNKNOWN		58	-0.2628074	-0.82000595	0.6904762	0.7078364	1	5368	tags=50%, list=48%, signal=96%
CRGAARNNNNCGA_UNKNOWN	CRGAARNNNNCGA_UNKNOWN		25	-0.2848798	-0.81991535	0.6779661	0.70724314	1	2972	tags=24%, list=27%, signal=33%
V$AHR_01	V$AHR_01		39	-0.22845209	-0.80608606	0.7058824	0.7343895	1	2642	tags=23%, list=24%, signal=30%
V$PAX3_B	V$PAX3_B		44	-0.22809877	-0.8008368	0.8	0.74353623	1	6166	tags=59%, list=55%, signal=131%
V$PBX1_02	V$PBX1_02		67	-0.23189959	-0.79294074	0.8518519	0.75883156	1	5109	tags=45%, list=46%, signal=82%
KMCATNNWGGA_UNKNOWN	KMCATNNWGGA_UNKNOWN		35	-0.23227736	-0.7845968	0.8245614	0.77390796	1	4340	tags=34%, list=39%, signal=56%
WWTAAGGC_UNKNOWN	WWTAAGGC_UNKNOWN		73	-0.22675678	-0.7845563	0.8125	0.77295715	1	3535	tags=32%, list=32%, signal=46%
V$HMX1_01	V$HMX1_01		20	-0.28344035	-0.7834113	0.82978725	0.77437586	1	4161	tags=35%, list=37%, signal=56%
TTCNRGNNNNTTC_V$HSF_Q6	TTCNRGNNNNTTC_V$HSF_Q6		75	-0.21584527	-0.78124696	0.8125	0.7777174	1	2641	tags=20%, list=24%, signal=26%
ACCAATC,MIR-509	ACCAATC,MIR-509		19	-0.27742058	-0.7757309	0.8035714	0.7878784	1	2784	tags=32%, list=25%, signal=42%
GAANYNYGACNY_UNKNOWN	GAANYNYGACNY_UNKNOWN		33	-0.23897038	-0.77477896	0.8076923	0.7885151	1	5425	tags=55%, list=48%, signal=105%
CCTGAGT,MIR-510	CCTGAGT,MIR-510		22	-0.2318892	-0.7703719	0.84313726	0.7951118	1	2355	tags=27%, list=21%, signal=34%
CGGAARNGGCNG_UNKNOWN	CGGAARNGGCNG_UNKNOWN		25	-0.22051814	-0.7624362	0.7894737	0.807632	1	6272	tags=72%, list=56%, signal=163%
TAGAACC,MIR-182	TAGAACC,MIR-182		18	-0.25829694	-0.7544089	0.88372093	0.8224757	1	5804	tags=61%, list=52%, signal=127%
YAATNANRNNNCAG_UNKNOWN	YAATNANRNNNCAG_UNKNOWN		33	-0.24398786	-0.7542441	0.84090906	0.8216177	1	2674	tags=21%, list=24%, signal=28%
YWATTWNNRGCT_UNKNOWN	YWATTWNNRGCT_UNKNOWN		32	-0.25972044	-0.7299742	0.88	0.86082226	1	728	tags=13%, list=7%, signal=13%
V$PPARA_02	V$PPARA_02		61	-0.22138098	-0.7297742	0.8679245	0.8599612	1	4141	tags=36%, list=37%, signal=57%
V$IRF2_01	V$IRF2_01		55	-0.2201199	-0.7114844	0.8333333	0.8842964	1	3330	tags=25%, list=30%, signal=36%
V$VDR_Q3	V$VDR_Q3		112	-0.1948643	-0.6840168	0.9	0.9157534	1	3827	tags=31%, list=34%, signal=47%
