# Supplementary material for: A genomic analysis of mouse models of breast cancer reveals molecular features of mouse models and relationships to human breast cancer
Source: Breast Cancer Res. 2014 Jun 5;16(3):R59. doi: 10.1186/bcr3672 (PMC4078930; doi:10.1186/bcr3672)
Supplement: Additional file 11 — GSEA for mouse models compared to all other models or to mammary gland development. Listed by model. [file bcr3672-S11.zip › AdditionalFile11/Met/Vs_other_models/C3/Upregulated_in_MET_vs_OtherModels.txt]

NAME	GS<br> follow link to MSigDB	GS DETAILS	SIZE	ES	NES	NOM p-val	FDR q-val	FWER p-val	RANK AT MAX	LEADING EDGE
AGTCAGC,MIR-345	AGTCAGC,MIR-345	Details ...	27	0.24220571	0.80751246	0.7962963	1	1	1196	tags=33%, list=11%, signal=37%
GCTCTTG,MIR-335	GCTCTTG,MIR-335	Details ...	45	0.20120972	0.71628994	0.84444445	1	1	508	tags=13%, list=5%, signal=14%
WCTCNATGGY_UNKNOWN	WCTCNATGGY_UNKNOWN	Details ...	30	0.1946633	0.6600561	0.89361703	1	1	9023	tags=100%, list=81%, signal=513%
RYTGCNNRGNAAC_V$MIF1_01	RYTGCNNRGNAAC_V$MIF1_01	Details ...	33	0.17544797	0.55872583	0.9830508	0.991061	1	771	tags=18%, list=7%, signal=19%
