# Supplementary material for: A genomic analysis of mouse models of breast cancer reveals molecular features of mouse models and relationships to human breast cancer
Source: Breast Cancer Res. 2014 Jun 5;16(3):R59. doi: 10.1186/bcr3672 (PMC4078930; doi:10.1186/bcr3672)
Supplement: Additional file 11 — GSEA for mouse models compared to all other models or to mammary gland development. Listed by model. [file bcr3672-S11.zip › AdditionalFile11/Met/Vs_other_models/C6/Downregulated_in_MET_vs_OtherModels.txt]

NAME	GS<br> follow link to MSigDB	GS DETAILS	SIZE	ES	NES	NOM p-val	FDR q-val	FWER p-val	RANK AT MAX	LEADING EDGE
GCNP_SHH_UP_EARLY.V1_UP	GCNP_SHH_UP_EARLY.V1_UP	Details ...	114	-0.45379025	-1.7499015	0.006024096	0.2250078	0.09	3821	tags=52%, list=34%, signal=78%
GCNP_SHH_UP_LATE.V1_UP	GCNP_SHH_UP_LATE.V1_UP	Details ...	121	-0.45342726	-1.6709168	0.013565891	0.31585613	0.219	4032	tags=53%, list=36%, signal=82%
GCNP_SHH_UP_EARLY.V1_DN	GCNP_SHH_UP_EARLY.V1_DN	Details ...	120	-0.48117808	-1.6525166	0	0.25277525	0.249	2142	tags=37%, list=19%, signal=45%
ERB2_UP.V1_UP	ERB2_UP.V1_UP	Details ...	118	-0.45731932	-1.628347	0.003976143	0.23965603	0.293	2751	tags=44%, list=25%, signal=58%
E2F1_UP.V1_UP	E2F1_UP.V1_UP	Details ...	113	-0.44572648	-1.6237619	0.016	0.20205559	0.302	2942	tags=38%, list=26%, signal=51%
RAF_UP.V1_UP	RAF_UP.V1_UP	Details ...	123	-0.47579312	-1.5728921	0.014056225	0.27932426	0.399	2506	tags=38%, list=22%, signal=49%
STK33_NOMO_DN	STK33_NOMO_DN	Details ...	122	-0.4531365	-1.5623074	0.005780347	0.26824465	0.422	2650	tags=38%, list=24%, signal=49%
TBK1.DN.48HRS_UP	TBK1.DN.48HRS_UP	Details ...	34	-0.4467617	-1.5610186	0.03550296	0.23725261	0.425	1472	tags=29%, list=13%, signal=34%
BCAT_GDS748_UP	BCAT_GDS748_UP	Details ...	33	-0.536816	-1.5550483	0.015209125	0.2247076	0.438	1794	tags=39%, list=16%, signal=47%
ESC_V6.5_UP_EARLY.V1_UP	ESC_V6.5_UP_EARLY.V1_UP	Details ...	118	-0.46157667	-1.5444889	0.011320755	0.22288454	0.457	3956	tags=57%, list=35%, signal=87%
ESC_J1_UP_EARLY.V1_UP	ESC_J1_UP_EARLY.V1_UP	Details ...	119	-0.4425353	-1.5189745	0.007722008	0.25856128	0.498	3216	tags=45%, list=29%, signal=63%
TBK1.DN.48HRS_DN	TBK1.DN.48HRS_DN	Details ...	39	-0.44338226	-1.513703	0.035490606	0.2511888	0.508	2643	tags=38%, list=24%, signal=50%
YAP1_UP	YAP1_UP	Details ...	23	-0.47384584	-1.5076798	0.049689442	0.24368837	0.518	1981	tags=30%, list=18%, signal=37%
LTE2_UP.V1_UP	LTE2_UP.V1_UP	Details ...	120	-0.42706814	-1.5064955	0.028409092	0.22862822	0.52	2628	tags=37%, list=23%, signal=47%
MEK_UP.V1_DN	MEK_UP.V1_DN	Details ...	98	-0.453374	-1.5002593	0.033195022	0.22562568	0.533	2047	tags=32%, list=18%, signal=38%
KRAS.KIDNEY_UP.V1_UP	KRAS.KIDNEY_UP.V1_UP	Details ...	83	-0.52341497	-1.4573991	0.018761726	0.31036246	0.603	2946	tags=52%, list=26%, signal=70%
MEL18_DN.V1_DN	MEL18_DN.V1_DN	Details ...	89	-0.4797237	-1.4479918	0.024528302	0.3156478	0.617	3368	tags=49%, list=30%, signal=70%
RAPA_EARLY_UP.V1_DN	RAPA_EARLY_UP.V1_DN	Details ...	110	-0.3856929	-1.4300838	0.02534113	0.34272048	0.653	2028	tags=28%, list=18%, signal=34%
PRC2_EDD_UP.V1_UP	PRC2_EDD_UP.V1_UP	Details ...	111	-0.39329153	-1.4247447	0.06212425	0.33687377	0.66	3008	tags=37%, list=27%, signal=50%
CAMP_UP.V1_DN	CAMP_UP.V1_DN	Details ...	116	-0.3929331	-1.4174765	0.06889353	0.3394278	0.675	3792	tags=45%, list=34%, signal=67%
ATF2_UP.V1_UP	ATF2_UP.V1_UP		107	-0.43475845	-1.4079072	0.038535647	0.3466165	0.686	3712	tags=50%, list=33%, signal=75%
BMI1_DN_MEL18_DN.V1_DN	BMI1_DN_MEL18_DN.V1_DN		86	-0.4558919	-1.4035609	0.042145595	0.34229827	0.696	3368	tags=49%, list=30%, signal=69%
PDGF_ERK_DN.V1_UP	PDGF_ERK_DN.V1_UP		81	-0.40187785	-1.3820953	0.04892368	0.3790242	0.725	2594	tags=35%, list=23%, signal=45%
NRL_DN.V1_UP	NRL_DN.V1_UP		111	-0.39599591	-1.3636885	0.05421687	0.4157623	0.747	4032	tags=44%, list=36%, signal=68%
EGFR_UP.V1_DN	EGFR_UP.V1_DN		105	-0.39080366	-1.3590727	0.04761905	0.41439477	0.75	2047	tags=26%, list=18%, signal=31%
PRC2_EZH2_UP.V1_UP	PRC2_EZH2_UP.V1_UP		112	-0.37613732	-1.3581709	0.053359684	0.40121993	0.753	2421	tags=29%, list=22%, signal=37%
DCA_UP.V1_UP	DCA_UP.V1_UP		86	-0.42419454	-1.3539479	0.04887218	0.397044	0.756	2314	tags=36%, list=21%, signal=45%
SNF5_DN.V1_UP	SNF5_DN.V1_UP		134	-0.4539215	-1.352656	0.13473684	0.3859906	0.758	2517	tags=39%, list=22%, signal=49%
ATF2_S_UP.V1_DN	ATF2_S_UP.V1_DN		107	-0.44660455	-1.3493665	0.072106265	0.38090333	0.76	2313	tags=39%, list=21%, signal=49%
JAK2_DN.V1_DN	JAK2_DN.V1_DN		51	-0.4055779	-1.3486879	0.084848486	0.37022832	0.761	2794	tags=33%, list=25%, signal=44%
RPS14_DN.V1_DN	RPS14_DN.V1_DN		101	-0.37805766	-1.3475323	0.11372549	0.36163035	0.763	2430	tags=30%, list=22%, signal=38%
IL15_UP.V1_UP	IL15_UP.V1_UP		103	-0.39048728	-1.3454275	0.0651341	0.3549345	0.768	2344	tags=32%, list=21%, signal=40%
PRC2_SUZ12_UP.V1_UP	PRC2_SUZ12_UP.V1_UP		114	-0.42599824	-1.3441662	0.06769826	0.34686083	0.769	3561	tags=42%, list=32%, signal=61%
P53_DN.V2_UP	P53_DN.V2_UP		83	-0.45175794	-1.3430046	0.07061069	0.3389328	0.77	2535	tags=40%, list=23%, signal=51%
MEK_UP.V1_UP	MEK_UP.V1_UP		124	-0.41161266	-1.3426788	0.0882353	0.32993823	0.77	2682	tags=38%, list=24%, signal=49%
PRC2_EZH2_UP.V1_DN	PRC2_EZH2_UP.V1_DN		112	-0.433346	-1.3388684	0.08655617	0.32840976	0.773	2251	tags=40%, list=20%, signal=50%
KRAS.LUNG_UP.V1_DN	KRAS.LUNG_UP.V1_DN		75	-0.46611965	-1.3362719	0.076045625	0.3251096	0.777	1782	tags=31%, list=16%, signal=36%
NRL_DN.V1_DN	NRL_DN.V1_DN		91	-0.39051732	-1.330892	0.064257026	0.32854483	0.782	2662	tags=32%, list=24%, signal=41%
TBK1.DF_UP	TBK1.DF_UP		166	-0.36650202	-1.3282825	0.12280702	0.3252311	0.784	3017	tags=37%, list=27%, signal=50%
P53_DN.V2_DN	P53_DN.V2_DN		99	-0.41803485	-1.3282479	0.07736944	0.31715262	0.784	2608	tags=35%, list=23%, signal=46%
TBK1.DF_DN	TBK1.DF_DN		157	-0.3385979	-1.3281163	0.12190083	0.3098938	0.784	3190	tags=33%, list=28%, signal=46%
CYCLIN_D1_KE_.V1_DN	CYCLIN_D1_KE_.V1_DN		124	-0.41257608	-1.3279041	0.0805501	0.30288902	0.785	4476	tags=59%, list=40%, signal=97%
ESC_V6.5_UP_LATE.V1_UP	ESC_V6.5_UP_LATE.V1_UP		135	-0.39847597	-1.3273665	0.07465619	0.2968782	0.786	3846	tags=50%, list=34%, signal=75%
ATF2_UP.V1_DN	ATF2_UP.V1_DN		113	-0.4321838	-1.3260728	0.081871346	0.29242358	0.787	2313	tags=35%, list=21%, signal=44%
KRAS.BREAST_UP.V1_DN	KRAS.BREAST_UP.V1_DN		77	-0.4264042	-1.3225193	0.079457365	0.29210064	0.791	1371	tags=25%, list=12%, signal=28%
RB_DN.V1_UP	RB_DN.V1_UP		95	-0.365002	-1.3193616	0.12316176	0.29224116	0.795	3101	tags=32%, list=28%, signal=43%
KRAS.600_UP.V1_DN	KRAS.600_UP.V1_DN		150	-0.42337263	-1.3192894	0.08365019	0.28610232	0.795	2645	tags=35%, list=24%, signal=45%
IL21_UP.V1_UP	IL21_UP.V1_UP		118	-0.42994392	-1.3162777	0.09039548	0.28619927	0.798	2481	tags=36%, list=22%, signal=46%
CYCLIN_D1_UP.V1_DN	CYCLIN_D1_UP.V1_DN		125	-0.36759174	-1.3148321	0.12	0.282692	0.8	3616	tags=39%, list=32%, signal=57%
CRX_DN.V1_UP	CRX_DN.V1_UP		102	-0.40080214	-1.3112671	0.08846154	0.2840068	0.806	1696	tags=22%, list=15%, signal=25%
LEF1_UP.V1_DN	LEF1_UP.V1_DN		111	-0.40720278	-1.3087965	0.10240964	0.28321913	0.81	2866	tags=41%, list=26%, signal=54%
P53_DN.V1_UP	P53_DN.V1_UP		114	-0.41771668	-1.308623	0.10784314	0.27807227	0.811	2710	tags=36%, list=24%, signal=47%
ERB2_UP.V1_DN	ERB2_UP.V1_DN		92	-0.3777847	-1.3052869	0.12989691	0.2798771	0.817	1447	tags=23%, list=13%, signal=26%
STK33_DN	STK33_DN		115	-0.37325493	-1.3050535	0.07366482	0.2751061	0.817	3563	tags=41%, list=32%, signal=59%
SRC_UP.V1_DN	SRC_UP.V1_DN		81	-0.39537278	-1.2979964	0.10227273	0.28288037	0.824	3823	tags=46%, list=34%, signal=69%
CAHOY_NEURONAL	CAHOY_NEURONAL		56	-0.4986216	-1.2946478	0.13926499	0.28429058	0.827	1032	tags=25%, list=9%, signal=27%
EIF4E_UP	EIF4E_UP		52	-0.3662907	-1.2936502	0.1532567	0.28110027	0.828	5220	tags=52%, list=47%, signal=97%
E2F3_UP.V1_UP	E2F3_UP.V1_UP		100	-0.37834775	-1.2874783	0.08253359	0.28648174	0.834	2468	tags=32%, list=22%, signal=41%
CAMP_UP.V1_UP	CAMP_UP.V1_UP		123	-0.29902086	-1.2820519	0.17791411	0.29159325	0.838	1905	tags=17%, list=17%, signal=20%
RB_P130_DN.V1_UP	RB_P130_DN.V1_UP		101	-0.37566882	-1.2820026	0.109433964	0.286769	0.838	2824	tags=37%, list=25%, signal=49%
PTEN_DN.V2_DN	PTEN_DN.V2_DN		77	-0.3881309	-1.2783844	0.113131315	0.28769177	0.841	2974	tags=34%, list=27%, signal=46%
KRAS.300_UP.V1_DN	KRAS.300_UP.V1_DN		74	-0.4301084	-1.2677736	0.10805501	0.300526	0.848	1489	tags=27%, list=13%, signal=31%
CAHOY_OLIGODENDROCUTIC	CAHOY_OLIGODENDROCUTIC		52	-0.3875536	-1.267629	0.12643678	0.29595926	0.848	3656	tags=46%, list=33%, signal=68%
KRAS.LUNG.BREAST_UP.V1_DN	KRAS.LUNG.BREAST_UP.V1_DN		72	-0.43535462	-1.2613688	0.12966602	0.30275372	0.852	1785	tags=29%, list=16%, signal=34%
RAF_UP.V1_DN	RAF_UP.V1_DN		110	-0.38554952	-1.2577711	0.13173653	0.30532095	0.854	2105	tags=30%, list=19%, signal=37%
CORDENONSI_YAP_CONSERVED_SIGNATURE	CORDENONSI_YAP_CONSERVED_SIGNATURE		42	-0.45453846	-1.2526233	0.18699187	0.30941883	0.859	2653	tags=48%, list=24%, signal=62%
JNK_DN.V1_DN	JNK_DN.V1_DN		115	-0.39598742	-1.2503325	0.14455445	0.30867124	0.862	3044	tags=37%, list=27%, signal=51%
CRX_NRL_DN.V1_UP	CRX_NRL_DN.V1_UP		109	-0.3689469	-1.2500312	0.11394892	0.30443573	0.862	4032	tags=41%, list=36%, signal=64%
GCNP_SHH_UP_LATE.V1_DN	GCNP_SHH_UP_LATE.V1_DN		137	-0.33445555	-1.2469124	0.13385826	0.30554795	0.865	4189	tags=43%, list=37%, signal=68%
ESC_J1_UP_LATE.V1_UP	ESC_J1_UP_LATE.V1_UP		140	-0.38701382	-1.2445382	0.15163147	0.30502567	0.867	4117	tags=53%, list=37%, signal=83%
BCAT.100_UP.V1_UP	BCAT.100_UP.V1_UP		32	-0.44603986	-1.238023	0.1695238	0.31205815	0.874	2982	tags=47%, list=27%, signal=64%
CTIP_DN.V1_UP	CTIP_DN.V1_UP		70	-0.4443501	-1.2325873	0.1743295	0.3165079	0.876	2608	tags=44%, list=23%, signal=57%
PTEN_DN.V1_UP	PTEN_DN.V1_UP		101	-0.4017241	-1.23142	0.14122137	0.3140906	0.876	2596	tags=30%, list=23%, signal=38%
HOXA9_DN.V1_DN	HOXA9_DN.V1_DN		111	-0.3432759	-1.2313792	0.13833992	0.30988184	0.876	2764	tags=32%, list=25%, signal=43%
VEGF_A_UP.V1_DN	VEGF_A_UP.V1_DN		122	-0.3449962	-1.2309942	0.18650794	0.3062201	0.876	2909	tags=36%, list=26%, signal=48%
PRC2_SUZ12_UP.V1_DN	PRC2_SUZ12_UP.V1_DN		100	-0.39887503	-1.2245649	0.17601547	0.31176743	0.879	3229	tags=38%, list=29%, signal=53%
PIGF_UP.V1_DN	PIGF_UP.V1_DN		105	-0.38650537	-1.2238201	0.19253439	0.3090929	0.881	2887	tags=36%, list=26%, signal=48%
PRC1_BMI_UP.V1_DN	PRC1_BMI_UP.V1_DN		95	-0.39222145	-1.2236506	0.15057915	0.30546933	0.881	2817	tags=34%, list=25%, signal=45%
KRAS.KIDNEY_UP.V1_DN	KRAS.KIDNEY_UP.V1_DN		78	-0.433381	-1.2140532	0.20338982	0.31785205	0.887	1374	tags=28%, list=12%, signal=32%
IL2_UP.V1_DN	IL2_UP.V1_DN		99	-0.39772603	-1.2037414	0.20040485	0.3319717	0.894	2716	tags=32%, list=24%, signal=42%
CRX_DN.V1_DN	CRX_DN.V1_DN		113	-0.3536389	-1.2036899	0.1875	0.3279724	0.894	3068	tags=35%, list=27%, signal=48%
STK33_SKM_DN	STK33_SKM_DN		125	-0.35827002	-1.1922714	0.18113208	0.34333283	0.902	2888	tags=34%, list=26%, signal=46%
CTIP_DN.V1_DN	CTIP_DN.V1_DN		71	-0.36534202	-1.1884199	0.20112781	0.346433	0.905	1538	tags=18%, list=14%, signal=21%
ALK_DN.V1_DN	ALK_DN.V1_DN		73	-0.40378198	-1.1870344	0.22030652	0.34472078	0.905	3891	tags=49%, list=35%, signal=75%
CSR_EARLY_UP.V1_DN	CSR_EARLY_UP.V1_DN		59	-0.36556184	-1.1862657	0.20366599	0.34223005	0.908	3031	tags=41%, list=27%, signal=55%
P53_DN.V1_DN	P53_DN.V1_DN		122	-0.37587848	-1.1836424	0.19712526	0.34221363	0.91	3730	tags=41%, list=33%, signal=61%
RPS14_DN.V1_UP	RPS14_DN.V1_UP		113	-0.44293573	-1.1832495	0.27388534	0.33898708	0.91	2787	tags=44%, list=25%, signal=58%
MTOR_UP.N4.V1_DN	MTOR_UP.N4.V1_DN		82	-0.31378987	-1.1773281	0.22199592	0.34540254	0.911	3245	tags=32%, list=29%, signal=44%
ATF2_S_UP.V1_UP	ATF2_S_UP.V1_UP		108	-0.387595	-1.1710445	0.2205029	0.35229108	0.917	2852	tags=35%, list=25%, signal=47%
BMI1_DN.V1_UP	BMI1_DN.V1_UP		102	-0.39273512	-1.1668186	0.23952095	0.35565078	0.918	3007	tags=37%, list=27%, signal=50%
EGFR_UP.V1_UP	EGFR_UP.V1_UP		121	-0.3625407	-1.1664242	0.24091779	0.3523643	0.92	2134	tags=28%, list=19%, signal=34%
CSR_LATE_UP.V1_UP	CSR_LATE_UP.V1_UP		107	-0.3274735	-1.1653181	0.2989899	0.35034642	0.92	3827	tags=37%, list=34%, signal=56%
IL2_UP.V1_UP	IL2_UP.V1_UP		102	-0.34947562	-1.1641419	0.22884615	0.34856886	0.921	2516	tags=30%, list=22%, signal=39%
LTE2_UP.V1_DN	LTE2_UP.V1_DN		111	-0.38110337	-1.1638515	0.24505928	0.3452232	0.921	1626	tags=23%, list=15%, signal=27%
AKT_UP.V1_UP	AKT_UP.V1_UP		118	-0.3481094	-1.1599226	0.23168316	0.3478891	0.921	2405	tags=30%, list=21%, signal=37%
YAP1_DN	YAP1_DN		24	-0.40178025	-1.1551129	0.27235773	0.3522146	0.922	3946	tags=42%, list=35%, signal=64%
WNT_UP.V1_UP	WNT_UP.V1_UP		133	-0.35254213	-1.1535648	0.26487523	0.35129556	0.923	3858	tags=39%, list=34%, signal=59%
STK33_UP	STK33_UP		129	-0.38268137	-1.1456488	0.2968421	0.36069587	0.925	2905	tags=40%, list=26%, signal=53%
NFE2L2.V2	NFE2L2.V2		212	-0.32841888	-1.1452906	0.22762646	0.35759598	0.925	2840	tags=29%, list=25%, signal=38%
EIF4E_DN	EIF4E_DN		44	-0.36588666	-1.1415548	0.26868686	0.36031616	0.925	2530	tags=39%, list=23%, signal=50%
CAHOY_ASTROCYTIC	CAHOY_ASTROCYTIC		57	-0.37973055	-1.1398098	0.2317757	0.35951206	0.926	2190	tags=32%, list=20%, signal=39%
RELA_DN.V1_DN	RELA_DN.V1_DN		95	-0.39313698	-1.1326144	0.27599245	0.36749583	0.928	1872	tags=25%, list=17%, signal=30%
KRAS.600.LUNG.BREAST_UP.V1_DN	KRAS.600.LUNG.BREAST_UP.V1_DN		140	-0.36957863	-1.1269392	0.26487523	0.37387997	0.93	1833	tags=25%, list=16%, signal=30%
CAHOY_ASTROGLIAL	CAHOY_ASTROGLIAL		64	-0.40933868	-1.1243247	0.2936345	0.3747969	0.931	2476	tags=33%, list=22%, signal=42%
PTEN_DN.V2_UP	PTEN_DN.V2_UP		70	-0.35962704	-1.1149747	0.2907662	0.38708857	0.934	3672	tags=47%, list=33%, signal=70%
BCAT_BILD_ET_AL_DN	BCAT_BILD_ET_AL_DN		22	-0.3585139	-1.1145693	0.32572615	0.38406748	0.934	3218	tags=32%, list=29%, signal=45%
HOXA9_DN.V1_UP	HOXA9_DN.V1_UP		90	-0.36175862	-1.1139973	0.32150313	0.381323	0.934	2628	tags=32%, list=23%, signal=42%
KRAS.AMP.LUNG_UP.V1_UP	KRAS.AMP.LUNG_UP.V1_UP		67	-0.42265093	-1.0865822	0.39019608	0.4284214	0.941	2475	tags=33%, list=22%, signal=42%
KRAS.DF.V1_DN	KRAS.DF.V1_DN		102	-0.32211396	-1.0781336	0.35952848	0.4405559	0.942	3715	tags=38%, list=33%, signal=57%
AKT_UP_MTOR_DN.V1_DN	AKT_UP_MTOR_DN.V1_DN		138	-0.31301206	-1.0661232	0.33203885	0.46045932	0.947	3990	tags=39%, list=36%, signal=60%
RAPA_EARLY_UP.V1_UP	RAPA_EARLY_UP.V1_UP		105	-0.3059009	-1.0648307	0.34412956	0.4587218	0.947	5030	tags=50%, list=45%, signal=91%
PRC2_EDD_UP.V1_DN	PRC2_EDD_UP.V1_DN		106	-0.32596308	-1.0623423	0.3372093	0.45921797	0.947	2736	tags=33%, list=24%, signal=43%
STK33_NOMO_UP	STK33_NOMO_UP		146	-0.3528659	-1.0582058	0.38574424	0.46237856	0.949	2905	tags=38%, list=26%, signal=50%
TGFB_UP.V1_DN	TGFB_UP.V1_DN		108	-0.30510476	-1.0562288	0.37159532	0.4617005	0.95	3215	tags=33%, list=29%, signal=46%
IL15_UP.V1_DN	IL15_UP.V1_DN		88	-0.34086382	-1.0531524	0.37307692	0.4635443	0.951	2990	tags=35%, list=27%, signal=48%
MEL18_DN.V1_UP	MEL18_DN.V1_UP		102	-0.3717541	-1.0515438	0.37029287	0.46285823	0.953	3007	tags=37%, list=27%, signal=50%
MTOR_UP.V1_UP	MTOR_UP.V1_UP		121	-0.3022811	-1.0514493	0.36242884	0.45915622	0.953	2898	tags=26%, list=26%, signal=35%
BRCA1_DN.V1_UP	BRCA1_DN.V1_UP		70	-0.37763232	-1.0499996	0.38963532	0.4578231	0.953	2401	tags=29%, list=21%, signal=36%
PDGF_UP.V1_UP	PDGF_UP.V1_UP		85	-0.26450908	-1.0467775	0.3553875	0.45992061	0.954	2614	tags=22%, list=23%, signal=29%
WNT_UP.V1_DN	WNT_UP.V1_DN		122	-0.3195075	-1.03887	0.37274548	0.4706536	0.957	2827	tags=31%, list=25%, signal=41%
MYC_UP.V1_DN	MYC_UP.V1_DN		58	-0.35404763	-1.0364172	0.40763053	0.47166473	0.959	2274	tags=28%, list=20%, signal=34%
SIRNA_EIF4GI_UP	SIRNA_EIF4GI_UP		65	-0.2804016	-1.0238632	0.43568465	0.49174327	0.962	2039	tags=23%, list=18%, signal=28%
PTEN_DN.V1_DN	PTEN_DN.V1_DN		84	-0.34261683	-1.0230045	0.4187867	0.48962542	0.962	3324	tags=37%, list=30%, signal=52%
PRC1_BMI_UP.V1_UP	PRC1_BMI_UP.V1_UP		99	-0.3114123	-1.0177087	0.4213592	0.49671328	0.963	4082	tags=42%, list=36%, signal=66%
STK33_SKM_UP	STK33_SKM_UP		129	-0.35237786	-1.0156024	0.42647058	0.49710348	0.964	2905	tags=35%, list=26%, signal=47%
BCAT_BILD_ET_AL_UP	BCAT_BILD_ET_AL_UP		29	-0.3345875	-1.0115317	0.44989774	0.5013886	0.965	5314	tags=66%, list=47%, signal=124%
BMI1_DN_MEL18_DN.V1_UP	BMI1_DN_MEL18_DN.V1_UP		99	-0.35293964	-1.01146	0.45381525	0.49767736	0.966	3007	tags=36%, list=27%, signal=49%
BRCA1_DN.V1_DN	BRCA1_DN.V1_DN		70	-0.33482376	-1.0107462	0.4632207	0.49542123	0.967	2382	tags=26%, list=21%, signal=32%
CRX_NRL_DN.V1_DN	CRX_NRL_DN.V1_DN		92	-0.31055272	-1.0084109	0.4547244	0.49593204	0.967	3652	tags=37%, list=33%, signal=54%
DCA_UP.V1_DN	DCA_UP.V1_DN		81	-0.2884765	-1.0025508	0.44752476	0.5028705	0.968	5302	tags=56%, list=47%, signal=105%
BCAT.100_UP.V1_DN	BCAT.100_UP.V1_DN		15	-0.40748385	-1.001746	0.45849803	0.50028443	0.968	2412	tags=27%, list=22%, signal=34%
E2F3_UP.V1_DN	E2F3_UP.V1_DN		57	-0.31784344	-1.0002	0.45542637	0.49926993	0.968	3977	tags=37%, list=36%, signal=57%
JAK2_DN.V1_UP	JAK2_DN.V1_UP		87	-0.32914385	-0.99904674	0.47858474	0.49790603	0.968	2697	tags=28%, list=24%, signal=36%
NOTCH_DN.V1_UP	NOTCH_DN.V1_UP		98	-0.30652913	-0.9883439	0.49317738	0.5146446	0.972	2451	tags=31%, list=22%, signal=39%
ESC_V6.5_UP_LATE.V1_DN	ESC_V6.5_UP_LATE.V1_DN		129	-0.28564572	-0.97993094	0.46796116	0.5270028	0.974	3322	tags=33%, list=30%, signal=47%
CYCLIN_D1_KE_.V1_UP	CYCLIN_D1_KE_.V1_UP		115	-0.26968086	-0.97768587	0.47884616	0.52712846	0.974	3898	tags=35%, list=35%, signal=53%
BCAT_GDS748_DN	BCAT_GDS748_DN		22	-0.31199908	-0.9758584	0.49015749	0.52674055	0.975	6796	tags=77%, list=61%, signal=196%
AKT_UP.V1_DN	AKT_UP.V1_DN		138	-0.31270185	-0.9752922	0.46666667	0.52389574	0.975	2383	tags=25%, list=21%, signal=31%
RELA_DN.V1_UP	RELA_DN.V1_UP		86	-0.3035062	-0.9737581	0.50574714	0.5231116	0.975	4126	tags=42%, list=37%, signal=66%
IL21_UP.V1_DN	IL21_UP.V1_DN		94	-0.32327276	-0.96931475	0.4913295	0.52775294	0.975	3265	tags=36%, list=29%, signal=51%
KRAS.DF.V1_UP	KRAS.DF.V1_UP		123	-0.30640963	-0.9680475	0.48178136	0.52606046	0.975	2336	tags=27%, list=21%, signal=34%
LEF1_UP.V1_UP	LEF1_UP.V1_UP		124	-0.3133492	-0.95464903	0.50766283	0.5495183	0.978	2974	tags=30%, list=27%, signal=40%
MYC_UP.V1_UP	MYC_UP.V1_UP		82	-0.255657	-0.95156413	0.50766283	0.5521554	0.978	4599	tags=43%, list=41%, signal=72%
CSR_LATE_UP.V1_DN	CSR_LATE_UP.V1_DN		74	-0.29318324	-0.94364893	0.5290698	0.5643165	0.979	2473	tags=28%, list=22%, signal=36%
NOTCH_DN.V1_DN	NOTCH_DN.V1_DN		110	-0.30385524	-0.94226277	0.56037736	0.5627956	0.979	1679	tags=20%, list=15%, signal=23%
BMI1_DN.V1_DN	BMI1_DN.V1_DN		90	-0.2841306	-0.9389245	0.5647969	0.5651734	0.979	4105	tags=38%, list=37%, signal=59%
E2F1_UP.V1_DN	E2F1_UP.V1_DN		129	-0.28061196	-0.9333152	0.5121951	0.57267493	0.981	2795	tags=29%, list=25%, signal=39%
MTOR_UP.V1_DN	MTOR_UP.V1_DN		134	-0.28391305	-0.93154866	0.5392354	0.5719677	0.981	2608	tags=25%, list=23%, signal=33%
PKCA_DN.V1_DN	PKCA_DN.V1_DN		117	-0.28133863	-0.92050654	0.60078275	0.5900667	0.981	2886	tags=31%, list=26%, signal=41%
SNF5_DN.V1_DN	SNF5_DN.V1_DN		119	-0.3139687	-0.90964013	0.60877866	0.60748726	0.982	3055	tags=37%, list=27%, signal=50%
VEGF_A_UP.V1_UP	VEGF_A_UP.V1_UP		115	-0.2888691	-0.90715367	0.6086956	0.60843354	0.983	3891	tags=35%, list=35%, signal=53%
ESC_J1_UP_EARLY.V1_DN	ESC_J1_UP_EARLY.V1_DN		124	-0.2579824	-0.89907086	0.6344969	0.6209941	0.983	3069	tags=31%, list=27%, signal=42%
KRAS.300_UP.V1_UP	KRAS.300_UP.V1_UP		80	-0.31888077	-0.89891064	0.64859813	0.6174635	0.983	3017	tags=36%, list=27%, signal=49%
KRAS.600_UP.V1_UP	KRAS.600_UP.V1_UP		149	-0.30330017	-0.8970264	0.63846153	0.6171894	0.983	3017	tags=31%, list=27%, signal=42%
PIGF_UP.V1_UP	PIGF_UP.V1_UP		94	-0.2438848	-0.8730164	0.638	0.6647231	0.986	2547	tags=21%, list=23%, signal=27%
ATM_DN.V1_UP	ATM_DN.V1_UP		90	-0.30845207	-0.86445594	0.66091955	0.68047863	0.986	4236	tags=39%, list=38%, signal=62%
RB_P130_DN.V1_DN	RB_P130_DN.V1_DN		81	-0.25800085	-0.854822	0.61715484	0.6984454	0.986	3422	tags=28%, list=31%, signal=41%
RB_P107_DN.V1_UP	RB_P107_DN.V1_UP		109	-0.29332885	-0.8537909	0.63817096	0.69638026	0.986	3738	tags=38%, list=33%, signal=56%
KRAS.PROSTATE_UP.V1_DN	KRAS.PROSTATE_UP.V1_DN		80	-0.29725677	-0.85027254	0.6895238	0.6988084	0.987	1506	tags=19%, list=13%, signal=22%
JNK_DN.V1_UP	JNK_DN.V1_UP		109	-0.27139273	-0.8359195	0.71929824	0.7271821	0.988	2197	tags=21%, list=20%, signal=26%
KRAS.AMP.LUNG_UP.V1_DN	KRAS.AMP.LUNG_UP.V1_DN		74	-0.2690055	-0.8333929	0.737475	0.72776484	0.988	5464	tags=49%, list=49%, signal=94%
PKCA_DN.V1_UP	PKCA_DN.V1_UP		115	-0.28508806	-0.8319994	0.73069304	0.7262318	0.988	2933	tags=29%, list=26%, signal=38%
PDGF_UP.V1_DN	PDGF_UP.V1_DN		70	-0.2745769	-0.8279587	0.7418738	0.73113596	0.99	4667	tags=49%, list=42%, signal=83%
TGFB_UP.V1_UP	TGFB_UP.V1_UP		111	-0.2559621	-0.8086326	0.7689243	0.76859194	0.99	3290	tags=31%, list=29%, signal=43%
SRC_UP.V1_UP	SRC_UP.V1_UP		76	-0.25362822	-0.8040622	0.7265469	0.7735172	0.99	5262	tags=51%, list=47%, signal=96%
KRAS.600.LUNG.BREAST_UP.V1_UP	KRAS.600.LUNG.BREAST_UP.V1_UP		142	-0.28019267	-0.7994042	0.77475727	0.7786789	0.99	3017	tags=29%, list=27%, signal=39%
KRAS.PROSTATE_UP.V1_UP	KRAS.PROSTATE_UP.V1_UP		77	-0.27282614	-0.79704237	0.81714284	0.7792834	0.99	1878	tags=18%, list=17%, signal=22%
ATM_DN.V1_DN	ATM_DN.V1_DN		86	-0.26369345	-0.7832831	0.8108108	0.80456674	0.992	3912	tags=37%, list=35%, signal=57%
ESC_V6.5_UP_EARLY.V1_DN	ESC_V6.5_UP_EARLY.V1_DN		135	-0.26963705	-0.76732355	0.7484536	0.83252937	0.992	2723	tags=26%, list=24%, signal=34%
SIRNA_EIF4GI_DN	SIRNA_EIF4GI_DN		50	-0.21729489	-0.75313824	0.8117155	0.85718894	0.994	5817	tags=54%, list=52%, signal=112%
AKT_UP_MTOR_DN.V1_UP	AKT_UP_MTOR_DN.V1_UP		127	-0.2251233	-0.74701035	0.8992095	0.8630378	0.994	4729	tags=43%, list=42%, signal=73%
CYCLIN_D1_UP.V1_UP	CYCLIN_D1_UP.V1_UP		123	-0.21548581	-0.74198174	0.85686654	0.86728966	0.995	4015	tags=33%, list=36%, signal=50%
ESC_J1_UP_LATE.V1_DN	ESC_J1_UP_LATE.V1_DN		133	-0.2110838	-0.73637867	0.91067964	0.8727373	0.995	3319	tags=25%, list=30%, signal=35%
ALK_DN.V1_UP	ALK_DN.V1_UP		89	-0.24791048	-0.7307741	0.9085714	0.878516	0.995	3850	tags=38%, list=34%, signal=58%
KRAS.LUNG_UP.V1_UP	KRAS.LUNG_UP.V1_UP		68	-0.26067957	-0.7281957	0.8680688	0.8779754	0.996	3017	tags=31%, list=27%, signal=42%
PDGF_ERK_DN.V1_DN	PDGF_ERK_DN.V1_DN		88	-0.17722936	-0.71344614	0.91423005	0.8968471	0.997	2231	tags=15%, list=20%, signal=18%
KRAS.50_UP.V1_UP	KRAS.50_UP.V1_UP		31	-0.2783292	-0.69938	0.9429658	0.91316724	0.998	2581	tags=35%, list=23%, signal=46%
MTOR_UP.N4.V1_UP	MTOR_UP.N4.V1_UP		130	-0.18456623	-0.6971023	0.95951414	0.91102046	0.998	4550	tags=38%, list=41%, signal=63%
KRAS.BREAST_UP.V1_UP	KRAS.BREAST_UP.V1_UP		74	-0.24575311	-0.6796483	0.9524715	0.928161	0.998	2594	tags=23%, list=23%, signal=30%
CSR_EARLY_UP.V1_UP	CSR_EARLY_UP.V1_UP		98	-0.18327183	-0.67004216	0.8732106	0.93407595	0.998	4819	tags=39%, list=43%, signal=67%
RB_DN.V1_DN	RB_DN.V1_DN		86	-0.19337085	-0.5969562	0.9724951	0.9776118	0.998	2887	tags=26%, list=26%, signal=34%
