# Supplementary material for: A genomic analysis of mouse models of breast cancer reveals molecular features of mouse models and relationships to human breast cancer
Source: Breast Cancer Res. 2014 Jun 5;16(3):R59. doi: 10.1186/bcr3672 (PMC4078930; doi:10.1186/bcr3672)
Supplement: Additional file 11 — GSEA for mouse models compared to all other models or to mammary gland development. Listed by model. [file bcr3672-S11.zip › AdditionalFile11/Met/Vs_other_models/C6/Upregulated_in_MET_vs_OtherModels.txt]

NAME	GS<br> follow link to MSigDB	GS DETAILS	SIZE	ES	NES	NOM p-val	FDR q-val	FWER p-val	RANK AT MAX	LEADING EDGE
RB_P107_DN.V1_DN	RB_P107_DN.V1_DN	Details ...	86	0.21526575	0.80455256	0.68609023	1	0.996	824	tags=17%, list=7%, signal=19%
GLI1_UP.V1_UP	GLI1_UP.V1_UP	Details ...	16	0.26093492	0.7149583	0.78669274	1	0.999	280	tags=13%, list=3%, signal=13%
KRAS.LUNG.BREAST_UP.V1_UP	KRAS.LUNG.BREAST_UP.V1_UP	Details ...	73	0.25725615	0.7103418	0.9266247	1	0.999	724	tags=25%, list=6%, signal=26%
KRAS.50_UP.V1_DN	KRAS.50_UP.V1_DN	Details ...	23	0.27901536	0.6629512	0.92931396	0.9373402	0.999	377	tags=17%, list=3%, signal=18%
