# Supplementary material for: A genomic analysis of mouse models of breast cancer reveals molecular features of mouse models and relationships to human breast cancer
Source: Breast Cancer Res. 2014 Jun 5;16(3):R59. doi: 10.1186/bcr3672 (PMC4078930; doi:10.1186/bcr3672)
Supplement: Additional file 11 — GSEA for mouse models compared to all other models or to mammary gland development. Listed by model. [file bcr3672-S11.zip › AdditionalFile11/Myc/Vs_normal_mammary/C2/Downregulated_in_Myc_vs_normalMammary.txt]

NAME	GS<br> follow link to MSigDB	GS DETAILS	SIZE	ES	NES	NOM p-val	FDR q-val	FWER p-val	RANK AT MAX	LEADING EDGE
KEGG_PARKINSONS_DISEASE	KEGG_PARKINSONS_DISEASE	Details ...	81	-0.68386996	-2.255715	0	0.020495428	0.02	2777	tags=77%, list=25%, signal=101%
REACTOME_GLUCOSE_REGULATION_OF_INSULIN_SECRETION	REACTOME_GLUCOSE_REGULATION_OF_INSULIN_SECRETION	Details ...	117	-0.64030516	-2.246535	0	0.010247714	0.02	2702	tags=71%, list=24%, signal=93%
REACTOME_INTEGRATION_OF_ENERGY_METABOLISM	REACTOME_INTEGRATION_OF_ENERGY_METABOLISM	Details ...	160	-0.60639924	-2.2462199	0	0.006831809	0.02	2702	tags=66%, list=24%, signal=85%
KEGG_OXIDATIVE_PHOSPHORYLATION	KEGG_OXIDATIVE_PHOSPHORYLATION	Details ...	89	-0.60299724	-2.2280147	0	0.007835396	0.02	2702	tags=69%, list=24%, signal=90%
REACTOME_REGULATION_OF_INSULIN_SECRETION	REACTOME_REGULATION_OF_INSULIN_SECRETION	Details ...	148	-0.5511792	-2.207841	0	0.010930364	0.03	2702	tags=62%, list=24%, signal=81%
REACTOME_ELECTRON_TRANSPORT_CHAIN	REACTOME_ELECTRON_TRANSPORT_CHAIN	Details ...	52	-0.7702278	-2.117482	0	0.033307172	0.06	2182	tags=88%, list=19%, signal=109%
KEGG_HUNTINGTONS_DISEASE	KEGG_HUNTINGTONS_DISEASE	Details ...	115	-0.52554494	-2.1165507	0	0.028549004	0.06	2702	tags=57%, list=24%, signal=75%
MOOTHA_VOXPHOS	MOOTHA_VOXPHOS	Details ...	67	-0.6835428	-2.1001298	0	0.02633615	0.06	2777	tags=81%, list=25%, signal=107%
KEGG_CITRATE_CYCLE_TCA_CYCLE	KEGG_CITRATE_CYCLE_TCA_CYCLE	Details ...	24	-0.7785174	-2.091188	0	0.024615038	0.06	1961	tags=83%, list=18%, signal=101%
KEGG_ALZHEIMERS_DISEASE	KEGG_ALZHEIMERS_DISEASE	Details ...	109	-0.54916584	-2.038165	0	0.058679584	0.13	2702	tags=61%, list=24%, signal=80%
MCBRYAN_PUBERTAL_BREAST_4_5WK_DN	MCBRYAN_PUBERTAL_BREAST_4_5WK_DN	Details ...	148	-0.6658843	-1.9126558	0	0.16262554	0.34	2258	tags=62%, list=20%, signal=77%
REACTOME_PYRUVATE_METABOLISM_AND_TCA_CYCLE	REACTOME_PYRUVATE_METABOLISM_AND_TCA_CYCLE	Details ...	29	-0.6699573	-1.8954929	0	0.18191789	0.37	1961	tags=72%, list=18%, signal=88%
KAAB_HEART_ATRIUM_VS_VENTRICLE_DN	KAAB_HEART_ATRIUM_VS_VENTRICLE_DN	Details ...	169	-0.55605614	-1.8747783	0.01923077	0.20668799	0.43	2578	tags=56%, list=23%, signal=71%
WONG_MITOCHONDRIA_GENE_MODULE	WONG_MITOCHONDRIA_GENE_MODULE	Details ...	158	-0.48010418	-1.8703227	0.036363635	0.20686638	0.43	2777	tags=54%, list=25%, signal=71%
MOOTHA_FFA_OXYDATION	MOOTHA_FFA_OXYDATION	Details ...	16	-0.79932034	-1.8540196	0.02173913	0.21673036	0.46	2261	tags=100%, list=20%, signal=125%
REACTOME_CITRIC_ACID_CYCLE	REACTOME_CITRIC_ACID_CYCLE	Details ...	16	-0.79964733	-1.8488674	0	0.21207716	0.47	1961	tags=81%, list=18%, signal=98%
REACTOME_REGULATION_OF_LIPID_METABOLISM_BY_PEROXISOME_PROLIFERATOR_ACTIVATED_RECEPTOR_ALPHA	REACTOME_REGULATION_OF_LIPID_METABOLISM_BY_PEROXISOME_PROLIFERATOR_ACTIVATED_RECEPTOR_ALPHA	Details ...	40	-0.6924229	-1.8387539	0	0.21417372	0.47	2115	tags=60%, list=19%, signal=74%
LANDIS_ERBB2_BREAST_PRENEOPLASTIC_DN	LANDIS_ERBB2_BREAST_PRENEOPLASTIC_DN	Details ...	45	-0.8089981	-1.8298244	0	0.22261716	0.48	1486	tags=80%, list=13%, signal=92%
KEGG_PPAR_SIGNALING_PATHWAY	KEGG_PPAR_SIGNALING_PATHWAY	Details ...	51	-0.7114913	-1.8138633	0	0.2370172	0.52	2105	tags=69%, list=19%, signal=84%
MOOTHA_MITOCHONDRIA	MOOTHA_MITOCHONDRIA	Details ...	330	-0.46811086	-1.7878327	0.02	0.28549498	0.66	2704	tags=48%, list=24%, signal=61%
STEIN_ESRRA_TARGETS_UP	STEIN_ESRRA_TARGETS_UP	Details ...	233	-0.43368843	-1.7672418	0.018867925	0.3151637	0.69	1740	tags=35%, list=16%, signal=40%
KEGG_FATTY_ACID_METABOLISM	KEGG_FATTY_ACID_METABOLISM	Details ...	28	-0.70034117	-1.7638615	0	0.3059618	0.7	2194	tags=75%, list=20%, signal=93%
REACTOME_METABOLISM_OF_LIPIDS_AND_LIPOPROTEINS	REACTOME_METABOLISM_OF_LIPIDS_AND_LIPOPROTEINS	Details ...	154	-0.5412748	-1.762843	0	0.2942947	0.7	2210	tags=47%, list=20%, signal=57%
LEE_LIVER_CANCER_MYC_TGFA_DN	LEE_LIVER_CANCER_MYC_TGFA_DN	Details ...	50	-0.6820292	-1.7401265	0	0.34092996	0.73	1440	tags=48%, list=13%, signal=55%
LEE_LIVER_CANCER_E2F1_DN	LEE_LIVER_CANCER_E2F1_DN	Details ...	41	-0.6412166	-1.7246847	0.019607844	0.38004985	0.78	1432	tags=41%, list=13%, signal=47%
NAKAYAMA_SOFT_TISSUE_TUMORS_PCA2_DN	NAKAYAMA_SOFT_TISSUE_TUMORS_PCA2_DN	Details ...	52	-0.7986354	-1.7236933	0	0.3675625	0.78	1080	tags=69%, list=10%, signal=76%
MOOTHA_PGC	MOOTHA_PGC	Details ...	263	-0.41026935	-1.7200599	0.022222223	0.36332703	0.78	2308	tags=36%, list=21%, signal=44%
KEGG_GLYCOLYSIS_GLUCONEOGENESIS	KEGG_GLYCOLYSIS_GLUCONEOGENESIS	Details ...	48	-0.5920373	-1.712734	0	0.36764318	0.79	1624	tags=42%, list=15%, signal=49%
VALK_AML_CLUSTER_4	VALK_AML_CLUSTER_4	Details ...	18	-0.6287221	-1.7052232	0	0.37513402	0.83	1455	tags=39%, list=13%, signal=45%
KEGG_PEROXISOME	KEGG_PEROXISOME	Details ...	57	-0.5738572	-1.704185	0	0.36352897	0.83	2433	tags=54%, list=22%, signal=69%
KEGG_VALINE_LEUCINE_AND_ISOLEUCINE_DEGRADATION	KEGG_VALINE_LEUCINE_AND_ISOLEUCINE_DEGRADATION	Details ...	35	-0.7254327	-1.7004659	0.041666668	0.36358812	0.83	2739	tags=91%, list=24%, signal=121%
REACTOME_GLUCOSE_METABOLISM	REACTOME_GLUCOSE_METABOLISM	Details ...	39	-0.63017666	-1.695434	0.04255319	0.37448928	0.84	1445	tags=44%, list=13%, signal=50%
KEGG_BIOSYNTHESIS_OF_UNSATURATED_FATTY_ACIDS	KEGG_BIOSYNTHESIS_OF_UNSATURATED_FATTY_ACIDS	Details ...	18	-0.7186596	-1.6917787	0	0.37564746	0.85	2121	tags=72%, list=19%, signal=89%
LANDIS_ERBB2_BREAST_TUMORS_324_DN	LANDIS_ERBB2_BREAST_TUMORS_324_DN	Details ...	115	-0.7693598	-1.6916515	0	0.36459902	0.85	1702	tags=72%, list=15%, signal=84%
FLECHNER_BIOPSY_KIDNEY_TRANSPLANT_REJECTED_VS_OK_DN	FLECHNER_BIOPSY_KIDNEY_TRANSPLANT_REJECTED_VS_OK_DN	Details ...	373	-0.4648691	-1.6908877	0	0.3552317	0.85	2037	tags=37%, list=18%, signal=43%
KEGG_PROPANOATE_METABOLISM	KEGG_PROPANOATE_METABOLISM	Details ...	25	-0.7360986	-1.6900594	0.03846154	0.34633663	0.85	1922	tags=68%, list=17%, signal=82%
KEGG_PYRUVATE_METABOLISM	KEGG_PYRUVATE_METABOLISM	Details ...	29	-0.67445004	-1.6891452	0	0.33882713	0.85	1705	tags=52%, list=15%, signal=61%
KEGG_CARDIAC_MUSCLE_CONTRACTION	KEGG_CARDIAC_MUSCLE_CONTRACTION	Details ...	58	-0.58324087	-1.6829132	0	0.34724033	0.85	1874	tags=48%, list=17%, signal=58%
MOOTHA_HUMAN_MITODB_6_2002	MOOTHA_HUMAN_MITODB_6_2002	Details ...	325	-0.4468758	-1.6719087	0.06382979	0.36768967	0.86	2194	tags=40%, list=20%, signal=48%
LEE_LIVER_CANCER_MYC_E2F1_DN	LEE_LIVER_CANCER_MYC_E2F1_DN	Details ...	45	-0.65269357	-1.6667068	0	0.37189105	0.86	1486	tags=42%, list=13%, signal=48%
ICHIBA_GRAFT_VERSUS_HOST_DISEASE_35D_DN	ICHIBA_GRAFT_VERSUS_HOST_DISEASE_35D_DN	Details ...	42	-0.61749595	-1.6572082	0	0.3941719	0.88	2000	tags=48%, list=18%, signal=58%
LANDIS_ERBB2_BREAST_TUMORS_65_DN	LANDIS_ERBB2_BREAST_TUMORS_65_DN	Details ...	30	-0.8173984	-1.6564815	0	0.3872719	0.88	1557	tags=83%, list=14%, signal=97%
VARELA_ZMPSTE24_TARGETS_DN	VARELA_ZMPSTE24_TARGETS_DN	Details ...	37	-0.6240932	-1.6502587	0	0.39695212	0.9	1176	tags=43%, list=11%, signal=48%
KEGG_ADIPOCYTOKINE_SIGNALING_PATHWAY	KEGG_ADIPOCYTOKINE_SIGNALING_PATHWAY	Details ...	35	-0.5381754	-1.6453849	0	0.40306547	0.91	1965	tags=37%, list=18%, signal=45%
WINTER_HYPOXIA_DN	WINTER_HYPOXIA_DN	Details ...	24	-0.79866004	-1.6339126	0.024390243	0.42932194	0.94	1497	tags=63%, list=13%, signal=72%
LEE_LIVER_CANCER_DENA_DN	LEE_LIVER_CANCER_DENA_DN	Details ...	57	-0.6197092	-1.6261075	0	0.44413108	0.94	2115	tags=46%, list=19%, signal=56%
BERTUCCI_INVASIVE_CARCINOMA_DUCTAL_VS_LOBULAR_DN	BERTUCCI_INVASIVE_CARCINOMA_DUCTAL_VS_LOBULAR_DN	Details ...	32	-0.75063854	-1.6246575	0	0.43688706	0.94	892	tags=47%, list=8%, signal=51%
BOYAULT_LIVER_CANCER_SUBCLASS_G123_DN	BOYAULT_LIVER_CANCER_SUBCLASS_G123_DN	Details ...	34	-0.56877536	-1.6243668	0.04	0.42825428	0.94	1257	tags=38%, list=11%, signal=43%
SWEET_LUNG_CANCER_KRAS_DN	SWEET_LUNG_CANCER_KRAS_DN	Details ...	324	-0.6240965	-1.6240366	0	0.42033887	0.94	1530	tags=44%, list=14%, signal=50%
KEGG_TYROSINE_METABOLISM	KEGG_TYROSINE_METABOLISM	Details ...	27	-0.57754236	-1.6204189	0	0.42511272	0.94	1003	tags=33%, list=9%, signal=37%
HOSHIDA_LIVER_CANCER_SUBCLASS_S3	HOSHIDA_LIVER_CANCER_SUBCLASS_S3	Details ...	200	-0.48598522	-1.6104169	0.021276595	0.44768354	0.95	2228	tags=49%, list=20%, signal=59%
MOOTHA_GLUCONEOGENESIS	MOOTHA_GLUCONEOGENESIS	Details ...	22	-0.6530466	-1.6029615	0.021276595	0.4611551	0.95	1705	tags=55%, list=15%, signal=64%
KEGG_TRYPTOPHAN_METABOLISM	KEGG_TRYPTOPHAN_METABOLISM	Details ...	27	-0.6558977	-1.6024725	0.04	0.4538758	0.95	981	tags=41%, list=9%, signal=45%
REACTOME_BIOLOGICAL_OXIDATIONS	REACTOME_BIOLOGICAL_OXIDATIONS	Details ...	65	-0.5721913	-1.5991689	0	0.45451224	0.95	2081	tags=45%, list=19%, signal=54%
LEE_LIVER_CANCER_CIPROFIBRATE_UP	LEE_LIVER_CANCER_CIPROFIBRATE_UP	Details ...	49	-0.5898551	-1.5990366	0.024390243	0.44651031	0.95	1310	tags=43%, list=12%, signal=48%
SMID_BREAST_CANCER_LUMINAL_A_UP	SMID_BREAST_CANCER_LUMINAL_A_UP	Details ...	52	-0.72807616	-1.5985606	0	0.44019976	0.95	1760	tags=65%, list=16%, signal=77%
MCBRYAN_PUBERTAL_BREAST_3_4WK_DN	MCBRYAN_PUBERTAL_BREAST_3_4WK_DN	Details ...	33	-0.5964861	-1.5973041	0.04347826	0.43706444	0.95	1363	tags=42%, list=12%, signal=48%
CHIANG_LIVER_CANCER_SUBCLASS_PROLIFERATION_DN	CHIANG_LIVER_CANCER_SUBCLASS_PROLIFERATION_DN	Details ...	103	-0.5453696	-1.5952492	0	0.436317	0.95	2210	tags=47%, list=20%, signal=58%
REN_ALVEOLAR_RHABDOMYOSARCOMA_UP	REN_ALVEOLAR_RHABDOMYOSARCOMA_UP	Details ...	57	-0.6067728	-1.5939518	0	0.43186867	0.95	1072	tags=40%, list=10%, signal=44%
CADWELL_ATG16L1_TARGETS_UP	CADWELL_ATG16L1_TARGETS_UP	Details ...	62	-0.6185344	-1.5934019	0.022727273	0.4262858	0.95	1185	tags=37%, list=11%, signal=41%
LANDIS_BREAST_CANCER_PROGRESSION_DN	LANDIS_BREAST_CANCER_PROGRESSION_DN		57	-0.8010532	-1.5891802	0	0.43097615	0.95	1486	tags=75%, list=13%, signal=87%
KEGG_DRUG_METABOLISM_CYTOCHROME_P450	KEGG_DRUG_METABOLISM_CYTOCHROME_P450		30	-0.6897344	-1.5868542	0.02173913	0.43254498	0.95	2081	tags=57%, list=19%, signal=69%
BONOME_OVARIAN_CANCER_POOR_SURVIVAL_UP	BONOME_OVARIAN_CANCER_POOR_SURVIVAL_UP		20	-0.624071	-1.5857311	0.057692308	0.4291966	0.95	2650	tags=60%, list=24%, signal=78%
REACTOME_METABOLISM_OF_CARBOHYDRATES	REACTOME_METABOLISM_OF_CARBOHYDRATES		80	-0.45718867	-1.5786077	0.08695652	0.44616747	0.95	1705	tags=31%, list=15%, signal=37%
REACTOME_PHASE_1_FUNCTIONALIZATION_OF_COMPOUNDS	REACTOME_PHASE_1_FUNCTIONALIZATION_OF_COMPOUNDS		35	-0.6229522	-1.5736737	0	0.45719326	0.95	1632	tags=40%, list=15%, signal=47%
CAIRO_HEPATOBLASTOMA_CLASSES_DN	CAIRO_HEPATOBLASTOMA_CLASSES_DN		118	-0.5635781	-1.5725363	0	0.45354632	0.95	1602	tags=42%, list=14%, signal=48%
RODWELL_AGING_KIDNEY_NO_BLOOD_DN	RODWELL_AGING_KIDNEY_NO_BLOOD_DN		72	-0.51845396	-1.5677927	0.039215688	0.46086422	0.95	2777	tags=58%, list=25%, signal=77%
RICKMAN_HEAD_AND_NECK_CANCER_F	RICKMAN_HEAD_AND_NECK_CANCER_F		35	-0.7995427	-1.5677578	0.11111111	0.4540868	0.95	1072	tags=71%, list=10%, signal=79%
VANHARANTA_UTERINE_FIBROID_DN	VANHARANTA_UTERINE_FIBROID_DN		38	-0.58289707	-1.5669372	0.083333336	0.45086038	0.95	1502	tags=39%, list=13%, signal=45%
LEE_LIVER_CANCER_ACOX1_UP	LEE_LIVER_CANCER_ACOX1_UP		50	-0.5612908	-1.5664406	0.021276595	0.445563	0.95	1510	tags=40%, list=13%, signal=46%
PETRETTO_HEART_MASS_QTL_CIS_UP	PETRETTO_HEART_MASS_QTL_CIS_UP		15	-0.67543256	-1.5651131	0	0.44368106	0.95	263	tags=20%, list=2%, signal=20%
VECCHI_GASTRIC_CANCER_EARLY_DN	VECCHI_GASTRIC_CANCER_EARLY_DN		188	-0.58078116	-1.556741	0.041666668	0.46526676	0.95	1456	tags=40%, list=13%, signal=46%
URS_ADIPOCYTE_DIFFERENTIATION_UP	URS_ADIPOCYTE_DIFFERENTIATION_UP		49	-0.5852003	-1.5498939	0	0.4814822	0.95	2105	tags=47%, list=19%, signal=58%
XU_GH1_EXOGENOUS_TARGETS_UP	XU_GH1_EXOGENOUS_TARGETS_UP		18	-0.6304321	-1.544574	0.041666668	0.49307904	0.95	2279	tags=44%, list=20%, signal=56%
KEGG_BUTANOATE_METABOLISM	KEGG_BUTANOATE_METABOLISM		24	-0.6235245	-1.5406978	0.020833334	0.49938682	0.95	2194	tags=63%, list=20%, signal=78%
SEKI_INFLAMMATORY_RESPONSE_LPS_DN	SEKI_INFLAMMATORY_RESPONSE_LPS_DN		17	-0.70419645	-1.5338354	0.039215688	0.51528496	0.95	1848	tags=65%, list=17%, signal=77%
REACTOME_DIABETES_PATHWAYS	REACTOME_DIABETES_PATHWAYS		263	-0.32852516	-1.5275346	0.078431375	0.52878624	0.96	2702	tags=40%, list=24%, signal=51%
KEGG_STARCH_AND_SUCROSE_METABOLISM	KEGG_STARCH_AND_SUCROSE_METABOLISM		21	-0.55708456	-1.526574	0.02	0.52663	0.96	1247	tags=33%, list=11%, signal=37%
BERENJENO_TRANSFORMED_BY_RHOA_FOREVER_UP	BERENJENO_TRANSFORMED_BY_RHOA_FOREVER_UP		15	-0.7465992	-1.5227834	0.04347826	0.53234	0.97	723	tags=53%, list=6%, signal=57%
CHIANG_LIVER_CANCER_SUBCLASS_CTNNB1_UP	CHIANG_LIVER_CANCER_SUBCLASS_CTNNB1_UP		93	-0.52059525	-1.5202646	0	0.534321	0.97	1602	tags=38%, list=14%, signal=44%
KEGG_PORPHYRIN_AND_CHLOROPHYLL_METABOLISM	KEGG_PORPHYRIN_AND_CHLOROPHYLL_METABOLISM		17	-0.54566395	-1.518583	0.05172414	0.53375214	0.97	1642	tags=35%, list=15%, signal=41%
REACTOME_PEROXISOMAL_LIPID_METABOLISM	REACTOME_PEROXISOMAL_LIPID_METABOLISM		15	-0.6711468	-1.5181278	0.03773585	0.5287157	0.97	2159	tags=80%, list=19%, signal=99%
YAO_HOXA10_TARGETS_VIA_PROGESTERONE_UP	YAO_HOXA10_TARGETS_VIA_PROGESTERONE_UP		62	-0.5962827	-1.5172896	0.022222223	0.52518535	0.97	1417	tags=42%, list=13%, signal=48%
DAIRKEE_TERT_TARGETS_DN	DAIRKEE_TERT_TARGETS_DN		41	-0.55281514	-1.5153099	0.022222223	0.5242144	0.97	1513	tags=39%, list=14%, signal=45%
KEGG_RETINOL_METABOLISM	KEGG_RETINOL_METABOLISM		23	-0.58383644	-1.5149474	0.039215688	0.5185182	0.97	1605	tags=39%, list=14%, signal=46%
SMID_BREAST_CANCER_NORMAL_LIKE_UP	SMID_BREAST_CANCER_NORMAL_LIKE_UP		273	-0.5760943	-1.5137248	0.022222223	0.5163837	0.97	2101	tags=49%, list=19%, signal=59%
CAVARD_LIVER_CANCER_MALIGNANT_VS_BENIGN	CAVARD_LIVER_CANCER_MALIGNANT_VS_BENIGN		20	-0.5921963	-1.505096	0.04347826	0.53641605	0.97	2037	tags=45%, list=18%, signal=55%
KEGG_VIRAL_MYOCARDITIS	KEGG_VIRAL_MYOCARDITIS		26	-0.6288644	-1.501552	0.046511628	0.54198635	0.97	1746	tags=50%, list=16%, signal=59%
LEE_LIVER_CANCER_SURVIVAL_UP	LEE_LIVER_CANCER_SURVIVAL_UP		94	-0.5080539	-1.4966656	0.06	0.55412096	0.97	2015	tags=45%, list=18%, signal=54%
REACTOME_GLUCONEOGENESIS	REACTOME_GLUCONEOGENESIS		19	-0.6105436	-1.4959555	0.0625	0.55017376	0.97	732	tags=37%, list=7%, signal=39%
BIOCARTA_INTEGRIN_PATHWAY	BIOCARTA_INTEGRIN_PATHWAY		25	-0.5806187	-1.4952066	0.057692308	0.54711235	0.97	308	tags=16%, list=3%, signal=16%
KEGG_PROXIMAL_TUBULE_BICARBONATE_RECLAMATION	KEGG_PROXIMAL_TUBULE_BICARBONATE_RECLAMATION		16	-0.61506337	-1.4949467	0.01923077	0.54175526	0.97	493	tags=31%, list=4%, signal=33%
LE_EGR2_TARGETS_DN	LE_EGR2_TARGETS_DN		84	-0.54221785	-1.4926808	0.02173913	0.54450977	0.97	1889	tags=45%, list=17%, signal=54%
REACTOME_MUSCLE_CONTRACTION	REACTOME_MUSCLE_CONTRACTION		36	-0.72343624	-1.4924812	0.06	0.5396667	0.97	1324	tags=56%, list=12%, signal=63%
KEGG_GLYCEROLIPID_METABOLISM	KEGG_GLYCEROLIPID_METABOLISM		29	-0.60425836	-1.4923432	0	0.53453594	0.97	2067	tags=48%, list=18%, signal=59%
BARIS_THYROID_CANCER_UP	BARIS_THYROID_CANCER_UP		15	-0.48653737	-1.490774	0.05263158	0.5339703	0.97	2182	tags=47%, list=19%, signal=58%
ROVERSI_GLIOMA_COPY_NUMBER_DN	ROVERSI_GLIOMA_COPY_NUMBER_DN		35	-0.4188067	-1.4881943	0.016666668	0.5363915	0.97	2867	tags=40%, list=26%, signal=54%
KEGG_METABOLISM_OF_XENOBIOTICS_BY_CYTOCHROME_P450	KEGG_METABOLISM_OF_XENOBIOTICS_BY_CYTOCHROME_P450		28	-0.62120336	-1.4867823	0.04347826	0.5360444	0.97	1047	tags=36%, list=9%, signal=39%
EBAUER_MYOGENIC_TARGETS_OF_PAX3_FOXO1_FUSION	EBAUER_MYOGENIC_TARGETS_OF_PAX3_FOXO1_FUSION		38	-0.71392184	-1.4855753	0.09090909	0.53421926	0.98	1324	tags=63%, list=12%, signal=71%
PAL_PRMT5_TARGETS_DN	PAL_PRMT5_TARGETS_DN		28	-0.5130991	-1.4849324	0	0.5308921	0.98	2023	tags=36%, list=18%, signal=43%
BIOCARTA_PGC1A_PATHWAY	BIOCARTA_PGC1A_PATHWAY		16	-0.59208786	-1.4835099	0.055555556	0.53170395	0.98	1899	tags=44%, list=17%, signal=53%
CHIANG_LIVER_CANCER_SUBCLASS_POLYSOMY7_UP	CHIANG_LIVER_CANCER_SUBCLASS_POLYSOMY7_UP		40	-0.50513333	-1.4830654	0.020408163	0.52838045	0.98	1947	tags=43%, list=17%, signal=51%
GOLDRATH_IMMUNE_MEMORY	GOLDRATH_IMMUNE_MEMORY		52	-0.5175359	-1.4788479	0	0.53646195	0.98	1331	tags=35%, list=12%, signal=39%
WONG_ENDMETRIUM_CANCER_DN	WONG_ENDMETRIUM_CANCER_DN		26	-0.64991385	-1.4741653	0.06818182	0.5480096	0.98	2219	tags=54%, list=20%, signal=67%
REACTOME_IMMUNOREGULATORY_INTERACTIONS_BETWEEN_A_LYMPHOID_AND_A_NON_LYMPHOID_CELL	REACTOME_IMMUNOREGULATORY_INTERACTIONS_BETWEEN_A_LYMPHOID_AND_A_NON_LYMPHOID_CELL		33	-0.6114608	-1.4739661	0.0952381	0.5435133	0.98	2195	tags=48%, list=20%, signal=60%
WOO_LIVER_CANCER_RECURRENCE_DN	WOO_LIVER_CANCER_RECURRENCE_DN		53	-0.543544	-1.4685999	0.06666667	0.5562663	0.98	2159	tags=51%, list=19%, signal=63%
ZHAN_LATE_DIFFERENTIATION_GENES_UP	ZHAN_LATE_DIFFERENTIATION_GENES_UP		17	-0.66017985	-1.4678185	0	0.554537	0.98	1319	tags=29%, list=12%, signal=33%
LIEN_BREAST_CARCINOMA_METAPLASTIC	LIEN_BREAST_CARCINOMA_METAPLASTIC		19	-0.68165153	-1.4597398	0.071428575	0.57876575	0.98	488	tags=32%, list=4%, signal=33%
RODWELL_AGING_KIDNEY_DN	RODWELL_AGING_KIDNEY_DN		63	-0.49571344	-1.458676	0.08163265	0.57761216	0.98	2824	tags=57%, list=25%, signal=76%
LIU_LIVER_CANCER	LIU_LIVER_CANCER		18	-0.5790112	-1.4538949	0.02	0.58965963	0.99	938	tags=33%, list=8%, signal=36%
DELYS_THYROID_CANCER_DN	DELYS_THYROID_CANCER_DN		153	-0.54622614	-1.4529238	0.021276595	0.5876321	0.99	1574	tags=39%, list=14%, signal=45%
NATSUME_RESPONSE_TO_INTERFERON_BETA_DN	NATSUME_RESPONSE_TO_INTERFERON_BETA_DN		35	-0.42262763	-1.4528873	0.078431375	0.5825512	0.99	2255	tags=31%, list=20%, signal=39%
BOYAULT_LIVER_CANCER_SUBCLASS_G3_DN	BOYAULT_LIVER_CANCER_SUBCLASS_G3_DN		35	-0.60006195	-1.4486542	0.051282052	0.5964887	0.99	1486	tags=51%, list=13%, signal=59%
WEST_ADRENOCORTICAL_TUMOR_DN	WEST_ADRENOCORTICAL_TUMOR_DN		341	-0.46281913	-1.4475504	0	0.5945729	0.99	1869	tags=34%, list=17%, signal=40%
LI_PROSTATE_CANCER_EPIGENETIC	LI_PROSTATE_CANCER_EPIGENETIC		15	-0.6500464	-1.4450349	0.09090909	0.6005342	0.99	1125	tags=33%, list=10%, signal=37%
REACTOME_STRIATED_MUSCLE_CONTRACTION	REACTOME_STRIATED_MUSCLE_CONTRACTION		22	-0.7891192	-1.4448689	0.09803922	0.59623873	0.99	1324	tags=77%, list=12%, signal=87%
BOYLAN_MULTIPLE_MYELOMA_D_CLUSTER_UP	BOYLAN_MULTIPLE_MYELOMA_D_CLUSTER_UP		18	-0.560473	-1.4426588	0.044444446	0.599948	0.99	2268	tags=56%, list=20%, signal=70%
SIG_CD40PATHWAYMAP	SIG_CD40PATHWAYMAP		23	-0.4498766	-1.4409572	0.10909091	0.60230005	0.99	2204	tags=30%, list=20%, signal=38%
BIDUS_METASTASIS_DN	BIDUS_METASTASIS_DN		76	-0.4898447	-1.440101	0.08695652	0.6009376	0.99	2529	tags=42%, list=23%, signal=54%
SABATES_COLORECTAL_ADENOMA_DN	SABATES_COLORECTAL_ADENOMA_DN		154	-0.54512006	-1.437267	0.02	0.60758036	0.99	1953	tags=44%, list=17%, signal=53%
NIKOLSKY_BREAST_CANCER_20Q11_AMPLICON	NIKOLSKY_BREAST_CANCER_20Q11_AMPLICON		15	-0.50780743	-1.4364301	0.0625	0.604803	0.99	234	tags=13%, list=2%, signal=14%
STEIN_ESRRA_TARGETS	STEIN_ESRRA_TARGETS		308	-0.3373758	-1.4251337	0.039215688	0.6391245	0.99	2004	tags=31%, list=18%, signal=37%
REACTOME_ADHERENS_JUNCTIONS_INTERACTIONS	REACTOME_ADHERENS_JUNCTIONS_INTERACTIONS		18	-0.55581623	-1.4234316	0.11111111	0.64084464	0.99	2196	tags=33%, list=20%, signal=41%
REACTOME_MTOR_SIGNALLING	REACTOME_MTOR_SIGNALLING		15	-0.49512526	-1.4206052	0.14285715	0.64772236	0.99	3450	tags=73%, list=31%, signal=106%
RODRIGUES_THYROID_CARCINOMA_ANAPLASTIC_DN	RODRIGUES_THYROID_CARCINOMA_ANAPLASTIC_DN		263	-0.4222494	-1.4181826	0.056603774	0.65344155	0.99	1336	tags=25%, list=12%, signal=28%
MOOTHA_GLYCOLYSIS	MOOTHA_GLYCOLYSIS		15	-0.61263543	-1.4177184	0.10204082	0.6505333	0.99	1445	tags=40%, list=13%, signal=46%
LI_WILMS_TUMOR_VS_FETAL_KIDNEY_1_UP	LI_WILMS_TUMOR_VS_FETAL_KIDNEY_1_UP		121	-0.47234544	-1.4160997	0.04347826	0.6505706	0.99	2315	tags=43%, list=21%, signal=54%
ST_GRANULE_CELL_SURVIVAL_PATHWAY	ST_GRANULE_CELL_SURVIVAL_PATHWAY		15	-0.52793145	-1.4137493	0.17391305	0.6550757	0.99	2026	tags=33%, list=18%, signal=41%
YAO_TEMPORAL_RESPONSE_TO_PROGESTERONE_CLUSTER_13	YAO_TEMPORAL_RESPONSE_TO_PROGESTERONE_CLUSTER_13		135	-0.33035517	-1.4134005	0.19642857	0.6518381	0.99	2090	tags=30%, list=19%, signal=37%
YAO_TEMPORAL_RESPONSE_TO_PROGESTERONE_CLUSTER_12	YAO_TEMPORAL_RESPONSE_TO_PROGESTERONE_CLUSTER_12		62	-0.44157147	-1.4132787	0.045454547	0.6473603	0.99	1474	tags=27%, list=13%, signal=31%
REACTOME_FORMATION_OF_FIBRIN_CLOT_CLOTTING_CASCADE	REACTOME_FORMATION_OF_FIBRIN_CLOT_CLOTTING_CASCADE		29	-0.57701075	-1.4125054	0.044444446	0.644773	0.99	1923	tags=48%, list=17%, signal=58%
KEGG_FRUCTOSE_AND_MANNOSE_METABOLISM	KEGG_FRUCTOSE_AND_MANNOSE_METABOLISM		23	-0.5109949	-1.4120941	0.08510638	0.6416475	1	1445	tags=35%, list=13%, signal=40%
KEGG_INSULIN_SIGNALING_PATHWAY	KEGG_INSULIN_SIGNALING_PATHWAY		86	-0.3879146	-1.409898	0.056603774	0.64421874	1	1480	tags=21%, list=13%, signal=24%
TENEDINI_MEGAKARYOCYTE_MARKERS	TENEDINI_MEGAKARYOCYTE_MARKERS		29	-0.47105289	-1.4095325	0.11111111	0.64062893	1	2592	tags=41%, list=23%, signal=54%
BAELDE_DIABETIC_NEPHROPATHY_UP	BAELDE_DIABETIC_NEPHROPATHY_UP		18	-0.641699	-1.40587	0.17021276	0.65238696	1	1309	tags=50%, list=12%, signal=57%
CHEN_LVAD_SUPPORT_OF_FAILING_HEART_UP	CHEN_LVAD_SUPPORT_OF_FAILING_HEART_UP		69	-0.49400085	-1.4058157	0.06122449	0.6477493	1	1155	tags=32%, list=10%, signal=35%
LEE_LIVER_CANCER_MYC_DN	LEE_LIVER_CANCER_MYC_DN		38	-0.5169493	-1.4034023	0.019607844	0.65129	1	1478	tags=29%, list=13%, signal=33%
BIOCARTA_PPARA_PATHWAY	BIOCARTA_PPARA_PATHWAY		35	-0.48604953	-1.4031497	0.06521739	0.64741135	1	2204	tags=43%, list=20%, signal=53%
GNATENKO_PLATELET_SIGNATURE	GNATENKO_PLATELET_SIGNATURE		20	-0.55945855	-1.4029002	0.093023255	0.6434914	1	2511	tags=50%, list=22%, signal=64%
KEGG_ALANINE_ASPARTATE_AND_GLUTAMATE_METABOLISM	KEGG_ALANINE_ASPARTATE_AND_GLUTAMATE_METABOLISM		21	-0.5522199	-1.3998283	0.125	0.65057904	1	1179	tags=43%, list=11%, signal=48%
REACTOME_PHASE_II_CONJUGATION	REACTOME_PHASE_II_CONJUGATION		30	-0.5118071	-1.3987826	0.078431375	0.6490993	1	1993	tags=43%, list=18%, signal=53%
IIZUKA_LIVER_CANCER_PROGRESSION_G2_G3_UP	IIZUKA_LIVER_CANCER_PROGRESSION_G2_G3_UP		15	-0.59765697	-1.3947135	0.06382979	0.65872204	1	2015	tags=60%, list=18%, signal=73%
WAMUNYOKOLI_OVARIAN_CANCER_GRADES_1_2_DN	WAMUNYOKOLI_OVARIAN_CANCER_GRADES_1_2_DN		36	-0.5355715	-1.3945508	0.08	0.65485257	1	1478	tags=39%, list=13%, signal=45%
SCHLESINGER_METHYLATED_DE_NOVO_IN_CANCER	SCHLESINGER_METHYLATED_DE_NOVO_IN_CANCER		60	-0.49579948	-1.3925403	0	0.65806943	1	1142	tags=28%, list=10%, signal=31%
KEGG_HISTIDINE_METABOLISM	KEGG_HISTIDINE_METABOLISM		20	-0.5745523	-1.390031	0.039215688	0.6617803	1	1093	tags=35%, list=10%, signal=39%
GAUSSMANN_MLL_AF4_FUSION_TARGETS_F_DN	GAUSSMANN_MLL_AF4_FUSION_TARGETS_F_DN		22	-0.60684174	-1.3896949	0.0625	0.657936	1	1477	tags=45%, list=13%, signal=52%
LEE_LIVER_CANCER_ACOX1_DN	LEE_LIVER_CANCER_ACOX1_DN		49	-0.53332555	-1.3851578	0.083333336	0.66823393	1	2148	tags=45%, list=19%, signal=55%
SMID_BREAST_CANCER_RELAPSE_IN_LUNG_DN	SMID_BREAST_CANCER_RELAPSE_IN_LUNG_DN		20	-0.6716352	-1.3841252	0.06382979	0.6674579	1	1070	tags=55%, list=10%, signal=61%
IWANAGA_CARCINOGENESIS_BY_KRAS_PTEN_DN	IWANAGA_CARCINOGENESIS_BY_KRAS_PTEN_DN		192	-0.4338103	-1.3821282	0.06382979	0.67086625	1	1157	tags=24%, list=10%, signal=27%
BOYAULT_LIVER_CANCER_SUBCLASS_G1_DN	BOYAULT_LIVER_CANCER_SUBCLASS_G1_DN		25	-0.5086595	-1.3802701	0.1509434	0.67254835	1	1335	tags=32%, list=12%, signal=36%
CASORELLI_APL_SECONDARY_VS_DE_NOVO_UP	CASORELLI_APL_SECONDARY_VS_DE_NOVO_UP		19	-0.63244855	-1.3801222	0.08163265	0.668746	1	1441	tags=47%, list=13%, signal=54%
TSENG_ADIPOGENIC_POTENTIAL_DN	TSENG_ADIPOGENIC_POTENTIAL_DN		34	-0.5883134	-1.3774365	0.104166664	0.67241806	1	856	tags=38%, list=8%, signal=41%
HSIAO_LIVER_SPECIFIC_GENES	HSIAO_LIVER_SPECIFIC_GENES		179	-0.48218253	-1.3759658	0.08510638	0.6735294	1	2159	tags=46%, list=19%, signal=56%
YAO_TEMPORAL_RESPONSE_TO_PROGESTERONE_CLUSTER_0	YAO_TEMPORAL_RESPONSE_TO_PROGESTERONE_CLUSTER_0		57	-0.48038775	-1.375602	0.040816326	0.66993046	1	1195	tags=28%, list=11%, signal=31%
GRUETZMANN_PANCREATIC_CANCER_DN	GRUETZMANN_PANCREATIC_CANCER_DN		147	-0.36939695	-1.3752666	0.08	0.6664131	1	1408	tags=23%, list=13%, signal=26%
LEE_LIVER_CANCER	LEE_LIVER_CANCER		21	-0.55389965	-1.3737401	0.01923077	0.6667861	1	2468	tags=52%, list=22%, signal=67%
LEE_LIVER_CANCER_TOP50	LEE_LIVER_CANCER_TOP50		21	-0.55389965	-1.3737401	0.01923077	0.66253906	1	2468	tags=52%, list=22%, signal=67%
EBAUER_TARGETS_OF_PAX3_FOXO1_FUSION_UP	EBAUER_TARGETS_OF_PAX3_FOXO1_FUSION_UP		124	-0.49292848	-1.372973	0.10714286	0.66046643	1	1554	tags=35%, list=14%, signal=41%
FALVELLA_SMOKERS_WITH_LUNG_CANCER	FALVELLA_SMOKERS_WITH_LUNG_CANCER		47	-0.45178133	-1.3673481	0.0952381	0.6777742	1	1962	tags=36%, list=18%, signal=44%
MODY_HIPPOCAMPUS_POSTNATAL	MODY_HIPPOCAMPUS_POSTNATAL		22	-0.48957098	-1.3664764	0.057692308	0.67597467	1	2314	tags=41%, list=21%, signal=51%
BREDEMEYER_RAG_SIGNALING_VIA_ATM_NOT_VIA_NFKB_DN	BREDEMEYER_RAG_SIGNALING_VIA_ATM_NOT_VIA_NFKB_DN		28	-0.4502496	-1.3650099	0.13725491	0.67756706	1	2791	tags=50%, list=25%, signal=66%
MOROSETTI_FACIOSCAPULOHUMERAL_MUSCULAR_DISTROPHY_UP	MOROSETTI_FACIOSCAPULOHUMERAL_MUSCULAR_DISTROPHY_UP		16	-0.66174537	-1.3636676	0.10869565	0.6787718	1	537	tags=50%, list=5%, signal=52%
NADERI_BREAST_CANCER_PROGNOSIS_DN	NADERI_BREAST_CANCER_PROGNOSIS_DN		17	-0.6182313	-1.3626267	0.1632653	0.6782972	1	1695	tags=53%, list=15%, signal=62%
RORIE_TARGETS_OF_EWSR1_FLI1_FUSION_DN	RORIE_TARGETS_OF_EWSR1_FLI1_FUSION_DN		17	-0.5670356	-1.3621155	0.057692308	0.6761843	1	2405	tags=41%, list=21%, signal=52%
ROSS_LEUKEMIA_WITH_MLL_FUSIONS	ROSS_LEUKEMIA_WITH_MLL_FUSIONS		49	-0.50022924	-1.3609118	0.093023255	0.6760014	1	2376	tags=47%, list=21%, signal=59%
MCBRYAN_PUBERTAL_BREAST_6_7WK_UP	MCBRYAN_PUBERTAL_BREAST_6_7WK_UP		133	-0.45763126	-1.3602233	0.14893617	0.6743437	1	2612	tags=41%, list=23%, signal=53%
BERENJENO_TRANSFORMED_BY_RHOA_DN	BERENJENO_TRANSFORMED_BY_RHOA_DN		293	-0.43813163	-1.3546371	0.12244898	0.68827313	1	1702	tags=29%, list=15%, signal=33%
LINDGREN_BLADDER_CANCER_CLUSTER_2A_DN	LINDGREN_BLADDER_CANCER_CLUSTER_2A_DN		80	-0.4154836	-1.353567	0.06122449	0.68861425	1	2036	tags=34%, list=18%, signal=41%
LEE_LIVER_CANCER_CIPROFIBRATE_DN	LEE_LIVER_CANCER_CIPROFIBRATE_DN		50	-0.55473405	-1.3499486	0.04255319	0.69762355	1	1413	tags=32%, list=13%, signal=36%
BIOCARTA_INTRINSIC_PATHWAY	BIOCARTA_INTRINSIC_PATHWAY		23	-0.5753659	-1.3498567	0.06122449	0.69377834	1	1923	tags=52%, list=17%, signal=63%
CROMER_TUMORIGENESIS_DN	CROMER_TUMORIGENESIS_DN		29	-0.57427883	-1.3472807	0.09803922	0.69893456	1	1603	tags=38%, list=14%, signal=44%
KAYO_CALORIE_RESTRICTION_MUSCLE_UP	KAYO_CALORIE_RESTRICTION_MUSCLE_UP		42	-0.47394374	-1.3459877	0.10204082	0.6991587	1	2178	tags=33%, list=19%, signal=41%
ICHIBA_GRAFT_VERSUS_HOST_DISEASE_D7_DN	ICHIBA_GRAFT_VERSUS_HOST_DISEASE_D7_DN		34	-0.4851441	-1.3446988	0.10204082	0.6988765	1	2002	tags=41%, list=18%, signal=50%
TSENG_IRS1_TARGETS_DN	TSENG_IRS1_TARGETS_DN		102	-0.45915335	-1.3446647	0.12244898	0.6949028	1	2496	tags=44%, list=22%, signal=56%
WEST_ADRENOCORTICAL_TUMOR_MARKERS_DN	WEST_ADRENOCORTICAL_TUMOR_MARKERS_DN		17	-0.63173574	-1.3446461	0.11764706	0.6909319	1	2604	tags=53%, list=23%, signal=69%
NING_CHRONIC_OBSTRUCTIVE_PULMONARY_DISEASE_UP	NING_CHRONIC_OBSTRUCTIVE_PULMONARY_DISEASE_UP		53	-0.3958834	-1.34403	0.09259259	0.68926704	1	1488	tags=26%, list=13%, signal=30%
DORSAM_HOXA9_TARGETS_DN	DORSAM_HOXA9_TARGETS_DN		17	-0.51225394	-1.3402114	0.16	0.6984489	1	1319	tags=35%, list=12%, signal=40%
DACOSTA_ERCC3_ALLELE_XPCS_VS_TTD_UP	DACOSTA_ERCC3_ALLELE_XPCS_VS_TTD_UP		16	-0.61178213	-1.3387188	0.19512194	0.7010928	1	1683	tags=56%, list=15%, signal=66%
IWANAGA_CARCINOGENESIS_BY_KRAS_DN	IWANAGA_CARCINOGENESIS_BY_KRAS_DN		71	-0.42193103	-1.3376372	0.05882353	0.7013245	1	1842	tags=28%, list=16%, signal=34%
OSADA_ASCL1_TARGETS_DN	OSADA_ASCL1_TARGETS_DN		15	-0.60420763	-1.3275987	0.13333334	0.7346384	1	665	tags=33%, list=6%, signal=35%
PICCALUGA_ANGIOIMMUNOBLASTIC_LYMPHOMA_UP	PICCALUGA_ANGIOIMMUNOBLASTIC_LYMPHOMA_UP		119	-0.51810026	-1.3266643	0.20408164	0.7336238	1	1766	tags=43%, list=16%, signal=50%
BEGUM_TARGETS_OF_PAX3_FOXO1_FUSION_UP	BEGUM_TARGETS_OF_PAX3_FOXO1_FUSION_UP		33	-0.55598044	-1.3241833	0.0952381	0.7388434	1	2789	tags=58%, list=25%, signal=76%
TAKEDA_TARGETS_OF_NUP98_HOXA9_FUSION_6HR_UP	TAKEDA_TARGETS_OF_NUP98_HOXA9_FUSION_6HR_UP		47	-0.5263918	-1.3219533	0.08695652	0.74395823	1	1401	tags=38%, list=13%, signal=44%
REACTOME_CYTOCHROME_P450_ARRANGED_BY_SUBSTRATE_TYPE	REACTOME_CYTOCHROME_P450_ARRANGED_BY_SUBSTRATE_TYPE		22	-0.538036	-1.3167456	0.045454547	0.75893575	1	2840	tags=45%, list=25%, signal=61%
KANG_IMMORTALIZED_BY_TERT_DN	KANG_IMMORTALIZED_BY_TERT_DN		67	-0.48578262	-1.3143208	0.08510638	0.76408523	1	1520	tags=34%, list=14%, signal=39%
REACTOME_BOTULINUM_NEUROTOXICITY	REACTOME_BOTULINUM_NEUROTOXICITY		15	-0.5409793	-1.3105313	0.14814815	0.77266276	1	3883	tags=80%, list=35%, signal=122%
KEGG_BETA_ALANINE_METABOLISM	KEGG_BETA_ALANINE_METABOLISM		19	-0.57084113	-1.3086013	0.11320755	0.7759918	1	981	tags=42%, list=9%, signal=46%
FLECHNER_BIOPSY_KIDNEY_TRANSPLANT_OK_VS_DONOR_UP	FLECHNER_BIOPSY_KIDNEY_TRANSPLANT_OK_VS_DONOR_UP		340	-0.3530904	-1.3069206	0.18181819	0.7775976	1	1604	tags=20%, list=14%, signal=23%
RAMASWAMY_METASTASIS_DN	RAMASWAMY_METASTASIS_DN		38	-0.48241225	-1.3039917	0.104166664	0.78492045	1	2350	tags=45%, list=21%, signal=56%
VALK_AML_CLUSTER_10	VALK_AML_CLUSTER_10		18	-0.521187	-1.3034976	0.1875	0.7823917	1	1104	tags=28%, list=10%, signal=31%
CHIARADONNA_NEOPLASTIC_TRANSFORMATION_KRAS_DN	CHIARADONNA_NEOPLASTIC_TRANSFORMATION_KRAS_DN		120	-0.45155612	-1.3032016	0.26530612	0.77956766	1	1539	tags=31%, list=14%, signal=35%
BIOCARTA_NO1_PATHWAY	BIOCARTA_NO1_PATHWAY		18	-0.5445702	-1.3027564	0.10909091	0.77663076	1	1295	tags=28%, list=12%, signal=31%
GILDEA_METASTASIS	GILDEA_METASTASIS		19	-0.61909723	-1.3025786	0.19607843	0.77337366	1	2604	tags=68%, list=23%, signal=89%
RADMACHER_AML_PROGNOSIS	RADMACHER_AML_PROGNOSIS		51	-0.4247369	-1.2984587	0.12765957	0.7853075	1	1683	tags=29%, list=15%, signal=34%
UZONYI_RESPONSE_TO_LEUKOTRIENE_AND_THROMBIN	UZONYI_RESPONSE_TO_LEUKOTRIENE_AND_THROMBIN		28	-0.46495557	-1.2981962	0.13636364	0.7824521	1	2038	tags=39%, list=18%, signal=48%
IVANOVA_HEMATOPOIESIS_STEM_CELL_AND_PROGENITOR	IVANOVA_HEMATOPOIESIS_STEM_CELL_AND_PROGENITOR		152	-0.3525869	-1.2970792	0.12244898	0.78299475	1	2838	tags=40%, list=25%, signal=53%
KEGG_GLYCEROPHOSPHOLIPID_METABOLISM	KEGG_GLYCEROPHOSPHOLIPID_METABOLISM		41	-0.41286987	-1.2946146	0.1923077	0.7883735	1	2468	tags=41%, list=22%, signal=53%
REACTOME_SMOOTH_MUSCLE_CONTRACTION	REACTOME_SMOOTH_MUSCLE_CONTRACTION		17	-0.56266123	-1.2942944	0.2244898	0.7858842	1	1324	tags=29%, list=12%, signal=33%
FARMER_BREAST_CANCER_CLUSTER_5	FARMER_BREAST_CANCER_CLUSTER_5		18	-0.7323547	-1.2931504	0.19148937	0.786307	1	2730	tags=83%, list=24%, signal=110%
GRAHAM_NORMAL_QUIESCENT_VS_NORMAL_DIVIDING_UP	GRAHAM_NORMAL_QUIESCENT_VS_NORMAL_DIVIDING_UP		35	-0.46211857	-1.2927389	0.14285715	0.78367585	1	1115	tags=29%, list=10%, signal=32%
YAO_TEMPORAL_RESPONSE_TO_PROGESTERONE_CLUSTER_1	YAO_TEMPORAL_RESPONSE_TO_PROGESTERONE_CLUSTER_1		58	-0.45514554	-1.290654	0.075	0.7868148	1	2921	tags=57%, list=26%, signal=77%
YAMASHITA_LIVER_CANCER_STEM_CELL_DN	YAMASHITA_LIVER_CANCER_STEM_CELL_DN		54	-0.47469875	-1.2895737	0.09090909	0.7870751	1	2210	tags=37%, list=20%, signal=46%
GALLUZZI_PERMEABILIZE_MITOCHONDRIA	GALLUZZI_PERMEABILIZE_MITOCHONDRIA		26	-0.4042736	-1.2891616	0.11320755	0.7849996	1	802	tags=19%, list=7%, signal=21%
LIU_PROSTATE_CANCER_DN	LIU_PROSTATE_CANCER_DN		250	-0.46549308	-1.2878395	0.09090909	0.78600055	1	1951	tags=39%, list=17%, signal=46%
BROWNE_HCMV_INFECTION_18HR_DN	BROWNE_HCMV_INFECTION_18HR_DN		105	-0.41000253	-1.2861468	0.16	0.7892519	1	2890	tags=44%, list=26%, signal=58%
ST_WNT_CA2_CYCLIC_GMP_PATHWAY	ST_WNT_CA2_CYCLIC_GMP_PATHWAY		15	-0.524214	-1.2837116	0.19298245	0.7950032	1	993	tags=33%, list=9%, signal=37%
MOLENAAR_TARGETS_OF_CCND1_AND_CDK4_UP	MOLENAAR_TARGETS_OF_CCND1_AND_CDK4_UP		28	-0.48221037	-1.2835424	0.16363636	0.79175854	1	2161	tags=43%, list=19%, signal=53%
APPIERTO_RESPONSE_TO_FENRETINIDE_DN	APPIERTO_RESPONSE_TO_FENRETINIDE_DN		23	-0.45773435	-1.2830042	0.15789473	0.78965724	1	1706	tags=39%, list=15%, signal=46%
MCBRYAN_PUBERTAL_BREAST_5_6WK_DN	MCBRYAN_PUBERTAL_BREAST_5_6WK_DN		85	-0.38623834	-1.282811	0.21276596	0.78653705	1	785	tags=19%, list=7%, signal=20%
TURASHVILI_BREAST_LOBULAR_CARCINOMA_VS_LOBULAR_NORMAL_UP	TURASHVILI_BREAST_LOBULAR_CARCINOMA_VS_LOBULAR_NORMAL_UP		54	-0.47351936	-1.2804947	0.18367347	0.7910549	1	2036	tags=39%, list=18%, signal=47%
COWLING_MYCN_TARGETS	COWLING_MYCN_TARGETS		26	-0.56694746	-1.2800248	0.1875	0.7894809	1	1196	tags=35%, list=11%, signal=39%
TOMLINS_PROSTATE_CANCER_DN	TOMLINS_PROSTATE_CANCER_DN		19	-0.54330647	-1.2793165	0.22916667	0.7881443	1	1371	tags=47%, list=12%, signal=54%
PETRETTO_CARDIAC_HYPERTROPHY	PETRETTO_CARDIAC_HYPERTROPHY		23	-0.6510148	-1.278947	0.2244898	0.78554684	1	1399	tags=48%, list=12%, signal=55%
KUNINGER_IGF1_VS_PDGFB_TARGETS_UP	KUNINGER_IGF1_VS_PDGFB_TARGETS_UP		32	-0.6560212	-1.2788475	0.1923077	0.78220654	1	1322	tags=69%, list=12%, signal=78%
CHIARADONNA_NEOPLASTIC_TRANSFORMATION_KRAS_CDC25_DN	CHIARADONNA_NEOPLASTIC_TRANSFORMATION_KRAS_CDC25_DN		39	-0.5079934	-1.2761027	0.2173913	0.7873325	1	1766	tags=36%, list=16%, signal=42%
BROWNE_HCMV_INFECTION_16HR_DN	BROWNE_HCMV_INFECTION_16HR_DN		50	-0.4405829	-1.2733684	0.13043478	0.7931875	1	1921	tags=40%, list=17%, signal=48%
KAYO_CALORIE_RESTRICTION_MUSCLE_DN	KAYO_CALORIE_RESTRICTION_MUSCLE_DN		47	-0.38679424	-1.2733275	0.20408164	0.78970027	1	2420	tags=34%, list=22%, signal=43%
LIU_CDX2_TARGETS_UP	LIU_CDX2_TARGETS_UP		31	-0.4646	-1.2731203	0.17857143	0.7865751	1	1443	tags=32%, list=13%, signal=37%
FONTAINE_FOLLICULAR_THYROID_ADENOMA_DN	FONTAINE_FOLLICULAR_THYROID_ADENOMA_DN		39	-0.45552826	-1.2723427	0.14634146	0.78484964	1	1366	tags=31%, list=12%, signal=35%
GEISS_RESPONSE_TO_DSRNA_UP	GEISS_RESPONSE_TO_DSRNA_UP		25	-0.4778429	-1.2722919	0.19565217	0.78152186	1	1034	tags=28%, list=9%, signal=31%
ST_GAQ_PATHWAY	ST_GAQ_PATHWAY		17	-0.4408662	-1.2708377	0.21568628	0.7830674	1	2448	tags=47%, list=22%, signal=60%
IZADPANAH_STEM_CELL_ADIPOSE_VS_BONE_DN	IZADPANAH_STEM_CELL_ADIPOSE_VS_BONE_DN		65	-0.49216035	-1.2699605	0.2	0.7834503	1	2464	tags=52%, list=22%, signal=67%
JI_METASTASIS_REPRESSED_BY_STK11	JI_METASTASIS_REPRESSED_BY_STK11		17	-0.53079605	-1.2687106	0.04761905	0.78463566	1	1015	tags=29%, list=9%, signal=32%
ACEVEDO_LIVER_TUMOR_VS_NORMAL_ADJACENT_TISSUE_DN	ACEVEDO_LIVER_TUMOR_VS_NORMAL_ADJACENT_TISSUE_DN		160	-0.36804238	-1.2679647	0.08510638	0.7844659	1	1970	tags=30%, list=18%, signal=36%
DEURIG_T_CELL_PROLYMPHOCYTIC_LEUKEMIA_DN	DEURIG_T_CELL_PROLYMPHOCYTIC_LEUKEMIA_DN		176	-0.3535128	-1.2661387	0.125	0.78660095	1	2006	tags=27%, list=18%, signal=33%
DACOSTA_ERCC3_ALLELE_XPCS_VS_TTD_DN	DACOSTA_ERCC3_ALLELE_XPCS_VS_TTD_DN		17	-0.52369255	-1.2648506	0.20930232	0.78781724	1	1545	tags=29%, list=14%, signal=34%
SENESE_HDAC2_TARGETS_DN	SENESE_HDAC2_TARGETS_DN		74	-0.50200665	-1.2626354	0.1923077	0.79233843	1	1518	tags=38%, list=14%, signal=43%
TSUNODA_CISPLATIN_RESISTANCE_DN	TSUNODA_CISPLATIN_RESISTANCE_DN		18	-0.55464935	-1.2623891	0.13333334	0.78968877	1	2448	tags=56%, list=22%, signal=71%
MARTORIATI_MDM4_TARGETS_NEUROEPITHELIUM_DN	MARTORIATI_MDM4_TARGETS_NEUROEPITHELIUM_DN		60	-0.4721179	-1.2619916	0.2	0.78794926	1	1380	tags=27%, list=12%, signal=30%
BOYAULT_LIVER_CANCER_SUBCLASS_G6_UP	BOYAULT_LIVER_CANCER_SUBCLASS_G6_UP		41	-0.43030483	-1.2594359	0.1875	0.79318815	1	1428	tags=29%, list=13%, signal=33%
WATANABE_RECTAL_CANCER_RADIOTHERAPY_RESPONSIVE_UP	WATANABE_RECTAL_CANCER_RADIOTHERAPY_RESPONSIVE_UP		66	-0.33299828	-1.259152	0.20833333	0.7906184	1	1557	tags=20%, list=14%, signal=23%
MCBRYAN_PUBERTAL_BREAST_5_6WK_UP	MCBRYAN_PUBERTAL_BREAST_5_6WK_UP		83	-0.4317474	-1.2590444	0.16	0.7875703	1	660	tags=19%, list=6%, signal=20%
WATTEL_AUTONOMOUS_THYROID_ADENOMA_DN	WATTEL_AUTONOMOUS_THYROID_ADENOMA_DN		16	-0.5464647	-1.257999	0.125	0.78784835	1	419	tags=31%, list=4%, signal=32%
BECKER_TAMOXIFEN_RESISTANCE_UP	BECKER_TAMOXIFEN_RESISTANCE_UP		28	-0.4850504	-1.2569008	0.13043478	0.788148	1	1341	tags=39%, list=12%, signal=45%
SMID_BREAST_CANCER_BASAL_DN	SMID_BREAST_CANCER_BASAL_DN		387	-0.39019904	-1.2558678	0.15555556	0.78860825	1	1972	tags=31%, list=18%, signal=37%
MARCHINI_TRABECTEDIN_RESISTANCE_DN	MARCHINI_TRABECTEDIN_RESISTANCE_DN		33	-0.41410023	-1.254767	0.2195122	0.7897039	1	1484	tags=30%, list=13%, signal=35%
REACTOME_DOWNSTREAM_TCR_SIGNALING	REACTOME_DOWNSTREAM_TCR_SIGNALING		20	-0.45293567	-1.2542691	0.29787233	0.7877826	1	2574	tags=40%, list=23%, signal=52%
ALONSO_METASTASIS_UP	ALONSO_METASTASIS_UP		118	-0.33114603	-1.2535183	0.18	0.7871741	1	2034	tags=26%, list=18%, signal=32%
MENSE_HYPOXIA_UP	MENSE_HYPOXIA_UP		57	-0.40874946	-1.2524152	0.19565217	0.78760976	1	1470	tags=30%, list=13%, signal=34%
RAGHAVACHARI_PLATELET_SPECIFIC_GENES	RAGHAVACHARI_PLATELET_SPECIFIC_GENES		44	-0.4352414	-1.2512385	0.2173913	0.787988	1	1691	tags=27%, list=15%, signal=32%
SHAFFER_IRF4_MULTIPLE_MYELOMA_PROGRAM	SHAFFER_IRF4_MULTIPLE_MYELOMA_PROGRAM		25	-0.4334054	-1.2512091	0.20833333	0.78478515	1	2252	tags=40%, list=20%, signal=50%
KONDO_PROSTATE_CANCER_WITH_H3K27ME3	KONDO_PROSTATE_CANCER_WITH_H3K27ME3		81	-0.45944694	-1.249904	0.15384616	0.78566164	1	2326	tags=38%, list=21%, signal=48%
FERREIRA_EWINGS_SARCOMA_UNSTABLE_VS_STABLE_DN	FERREIRA_EWINGS_SARCOMA_UNSTABLE_VS_STABLE_DN		56	-0.37106514	-1.2463317	0.12244898	0.79502845	1	2208	tags=30%, list=20%, signal=38%
ENGELMANN_CANCER_PROGENITORS_UP	ENGELMANN_CANCER_PROGENITORS_UP		34	-0.46479675	-1.2462978	0.15384616	0.79195374	1	1823	tags=44%, list=16%, signal=53%
REACTOME_PLATELET_DEGRANULATION	REACTOME_PLATELET_DEGRANULATION		58	-0.4387644	-1.2451657	0.18	0.7921267	1	1645	tags=31%, list=15%, signal=36%
REACTOME_MYOGENESSIS	REACTOME_MYOGENESSIS		19	-0.5416188	-1.244919	0.22222222	0.78968006	1	1455	tags=37%, list=13%, signal=42%
TONKS_TARGETS_OF_RUNX1_RUNX1T1_FUSION_MONOCYTE_DN	TONKS_TARGETS_OF_RUNX1_RUNX1T1_FUSION_MONOCYTE_DN		32	-0.51020163	-1.2432886	0.23076923	0.79161185	1	1939	tags=38%, list=17%, signal=45%
XU_GH1_AUTOCRINE_TARGETS_DN	XU_GH1_AUTOCRINE_TARGETS_DN		68	-0.38388607	-1.2409029	0.14583333	0.79563326	1	2254	tags=37%, list=20%, signal=46%
CERVERA_SDHB_TARGETS_2	CERVERA_SDHB_TARGETS_2		73	-0.42427015	-1.2399151	0.11764706	0.7957434	1	1060	tags=26%, list=9%, signal=29%
BROWNE_HCMV_INFECTION_30MIN_UP	BROWNE_HCMV_INFECTION_30MIN_UP		34	-0.45576975	-1.2393274	0.21276596	0.7948394	1	1899	tags=32%, list=17%, signal=39%
BYSTRYKH_HEMATOPOIESIS_STEM_CELL_AND_BRAIN_QTL_TRANS	BYSTRYKH_HEMATOPOIESIS_STEM_CELL_AND_BRAIN_QTL_TRANS		138	-0.29745483	-1.2389518	0.12195122	0.79289424	1	1218	tags=16%, list=11%, signal=18%
MARTINEZ_RB1_AND_TP53_TARGETS_UP	MARTINEZ_RB1_AND_TP53_TARGETS_UP		471	-0.40299666	-1.2384162	0.071428575	0.7916066	1	1786	tags=30%, list=16%, signal=34%
CHIBA_RESPONSE_TO_TSA_UP	CHIBA_RESPONSE_TO_TSA_UP		32	-0.44349733	-1.236042	0.24489796	0.7982817	1	1865	tags=38%, list=17%, signal=45%
KEGG_ARACHIDONIC_ACID_METABOLISM	KEGG_ARACHIDONIC_ACID_METABOLISM		34	-0.47591135	-1.2355075	0.14893617	0.7973684	1	2680	tags=50%, list=24%, signal=66%
WAMUNYOKOLI_OVARIAN_CANCER_LMP_DN	WAMUNYOKOLI_OVARIAN_CANCER_LMP_DN		98	-0.4273099	-1.2349833	0.25490198	0.79627097	1	1257	tags=21%, list=11%, signal=24%
BIOCARTA_CTLA4_PATHWAY	BIOCARTA_CTLA4_PATHWAY		15	-0.5651105	-1.2348143	0.23404256	0.7935707	1	2326	tags=47%, list=21%, signal=59%
WINNEPENNINCKX_MELANOMA_METASTASIS_DN	WINNEPENNINCKX_MELANOMA_METASTASIS_DN		26	-0.5116867	-1.2325095	0.23684211	0.7977992	1	3087	tags=58%, list=28%, signal=79%
HELLER_HDAC_TARGETS_SILENCED_BY_METHYLATION_UP	HELLER_HDAC_TARGETS_SILENCED_BY_METHYLATION_UP		242	-0.374283	-1.2320641	0.11363637	0.79636353	1	1526	tags=29%, list=14%, signal=33%
MULLIGHAN_NPM1_MUTATED_SIGNATURE_1_DN	MULLIGHAN_NPM1_MUTATED_SIGNATURE_1_DN		63	-0.39485806	-1.2318802	0.13953489	0.7938696	1	1149	tags=24%, list=10%, signal=26%
ZHAN_V1_LATE_DIFFERENTIATION_GENES_UP	ZHAN_V1_LATE_DIFFERENTIATION_GENES_UP		25	-0.44753715	-1.2310531	0.27083334	0.7934395	1	1958	tags=44%, list=17%, signal=53%
AMUNDSON_GENOTOXIC_SIGNATURE	AMUNDSON_GENOTOXIC_SIGNATURE		63	-0.33523187	-1.230874	0.23076923	0.7909738	1	1585	tags=25%, list=14%, signal=29%
GERY_CEBP_TARGETS	GERY_CEBP_TARGETS		94	-0.41331375	-1.2303772	0.2173913	0.7899887	1	1142	tags=27%, list=10%, signal=29%
HOSHIDA_LIVER_CANCER_LATE_RECURRENCE_DN	HOSHIDA_LIVER_CANCER_LATE_RECURRENCE_DN		48	-0.38577345	-1.2297082	0.22222222	0.7890198	1	2701	tags=42%, list=24%, signal=55%
NIKOLSKY_BREAST_CANCER_7Q21_Q22_AMPLICON	NIKOLSKY_BREAST_CANCER_7Q21_Q22_AMPLICON		35	-0.3873535	-1.2288877	0.12727273	0.78903633	1	2134	tags=31%, list=19%, signal=39%
ACEVEDO_LIVER_CANCER_DN	ACEVEDO_LIVER_CANCER_DN		330	-0.30554575	-1.2263356	0.16	0.793461	1	2670	tags=35%, list=24%, signal=45%
IVANOVA_HEMATOPOIESIS_STEM_CELL_LONG_TERM	IVANOVA_HEMATOPOIESIS_STEM_CELL_LONG_TERM		65	-0.3917193	-1.2257451	0.12962963	0.79259324	1	2483	tags=40%, list=22%, signal=51%
TURASHVILI_BREAST_DUCTAL_CARCINOMA_VS_LOBULAR_NORMAL_DN	TURASHVILI_BREAST_DUCTAL_CARCINOMA_VS_LOBULAR_NORMAL_DN		32	-0.5607681	-1.2255075	0.18604651	0.7905624	1	1092	tags=34%, list=10%, signal=38%
BORCZUK_MALIGNANT_MESOTHELIOMA_DN	BORCZUK_MALIGNANT_MESOTHELIOMA_DN		63	-0.3916985	-1.2228675	0.13953489	0.79618543	1	1368	tags=21%, list=12%, signal=23%
ALONSO_METASTASIS_DN	ALONSO_METASTASIS_DN		15	-0.512312	-1.221395	0.21276596	0.79694736	1	2313	tags=47%, list=21%, signal=59%
SANA_TNF_SIGNALING_DN	SANA_TNF_SIGNALING_DN		58	-0.45077983	-1.2213103	0.1627907	0.7942434	1	1157	tags=29%, list=10%, signal=33%
KORKOLA_YOLK_SAC_TUMOR	KORKOLA_YOLK_SAC_TUMOR		32	-0.48500186	-1.2199224	0.17021276	0.79559076	1	1571	tags=34%, list=14%, signal=40%
MATTIOLI_MULTIPLE_MYELOMA_WITH_14Q32_TRANSLOCATIONS	MATTIOLI_MULTIPLE_MYELOMA_WITH_14Q32_TRANSLOCATIONS		21	-0.50189185	-1.2180421	0.2173913	0.79866815	1	1193	tags=38%, list=11%, signal=43%
RICKMAN_HEAD_AND_NECK_CANCER_E	RICKMAN_HEAD_AND_NECK_CANCER_E		44	-0.5192282	-1.2172552	0.21276596	0.7980511	1	1799	tags=36%, list=16%, signal=43%
JIANG_HYPOXIA_NORMAL	JIANG_HYPOXIA_NORMAL		154	-0.31931046	-1.2166919	0.20454545	0.7968295	1	2129	tags=27%, list=19%, signal=32%
CHIARADONNA_NEOPLASTIC_TRANSFORMATION_CDC25_DN	CHIARADONNA_NEOPLASTIC_TRANSFORMATION_CDC25_DN		129	-0.39268702	-1.2133431	0.29545453	0.80444235	1	1885	tags=33%, list=17%, signal=39%
DAIRKEE_CANCER_PRONE_RESPONSE_E2	DAIRKEE_CANCER_PRONE_RESPONSE_E2		18	-0.5261962	-1.21214	0.20754717	0.805643	1	1922	tags=56%, list=17%, signal=67%
NING_CHRONIC_OBSTRUCTIVE_PULMONARY_DISEASE_DN	NING_CHRONIC_OBSTRUCTIVE_PULMONARY_DISEASE_DN		50	-0.39503467	-1.2114192	0.1875	0.805015	1	296	tags=10%, list=3%, signal=10%
CROONQUIST_STROMAL_STIMULATION_UP	CROONQUIST_STROMAL_STIMULATION_UP		34	-0.46014404	-1.2093896	0.24489796	0.8085921	1	2633	tags=53%, list=24%, signal=69%
LIU_VAV3_PROSTATE_CARCINOGENESIS_UP	LIU_VAV3_PROSTATE_CARCINOGENESIS_UP		62	-0.48084077	-1.2081151	0.23913044	0.8097231	1	1510	tags=37%, list=13%, signal=43%
LI_CISPLATIN_RESISTANCE_DN	LI_CISPLATIN_RESISTANCE_DN		19	-0.5170596	-1.2069702	0.225	0.81036055	1	2258	tags=47%, list=20%, signal=59%
VANTVEER_BREAST_CANCER_METASTASIS_UP	VANTVEER_BREAST_CANCER_METASTASIS_UP		27	-0.4471286	-1.2069278	0.20930232	0.80770725	1	774	tags=26%, list=7%, signal=28%
ONKEN_UVEAL_MELANOMA_DN	ONKEN_UVEAL_MELANOMA_DN		330	-0.29037783	-1.2063403	0.25925925	0.80702394	1	1603	tags=20%, list=14%, signal=22%
CHEN_LVAD_SUPPORT_OF_FAILING_HEART_DN	CHEN_LVAD_SUPPORT_OF_FAILING_HEART_DN		33	-0.49739048	-1.2059817	0.25581396	0.80560344	1	2138	tags=52%, list=19%, signal=63%
GARGALOVIC_RESPONSE_TO_OXIDIZED_PHOSPHOLIPIDS_BLUE_DN	GARGALOVIC_RESPONSE_TO_OXIDIZED_PHOSPHOLIPIDS_BLUE_DN		31	-0.43095452	-1.2013798	0.23913044	0.81832224	1	800	tags=26%, list=7%, signal=28%
MARZEC_IL2_SIGNALING_DN	MARZEC_IL2_SIGNALING_DN		21	-0.48114303	-1.1996632	0.22916667	0.8202124	1	339	tags=19%, list=3%, signal=20%
MARTINEZ_TP53_TARGETS_UP	MARTINEZ_TP53_TARGETS_UP		467	-0.37980956	-1.199306	0.18181819	0.8185535	1	1786	tags=28%, list=16%, signal=32%
KEGG_HYPERTROPHIC_CARDIOMYOPATHY_HCM	KEGG_HYPERTROPHIC_CARDIOMYOPATHY_HCM		55	-0.4295129	-1.1990569	0.21428572	0.81649333	1	1830	tags=33%, list=16%, signal=39%
MARTINEZ_RESPONSE_TO_TRABECTEDIN_UP	MARTINEZ_RESPONSE_TO_TRABECTEDIN_UP		46	-0.31114462	-1.1979085	0.22916667	0.8167796	1	2417	tags=30%, list=22%, signal=39%
YAO_TEMPORAL_RESPONSE_TO_PROGESTERONE_CLUSTER_16	YAO_TEMPORAL_RESPONSE_TO_PROGESTERONE_CLUSTER_16		62	-0.46054396	-1.1979039	0.32	0.81395334	1	1456	tags=29%, list=13%, signal=33%
CHARAFE_BREAST_CANCER_BASAL_VS_MESENCHYMAL_DN	CHARAFE_BREAST_CANCER_BASAL_VS_MESENCHYMAL_DN		27	-0.4634703	-1.1974126	0.26	0.812715	1	2746	tags=44%, list=25%, signal=59%
NOUZOVA_METHYLATED_IN_APL	NOUZOVA_METHYLATED_IN_APL		22	-0.4394102	-1.196145	0.24074075	0.8142476	1	1437	tags=23%, list=13%, signal=26%
FINAK_BREAST_CANCER_SDPP_SIGNATURE	FINAK_BREAST_CANCER_SDPP_SIGNATURE		17	-0.517222	-1.1947759	0.29787233	0.8154216	1	2317	tags=47%, list=21%, signal=59%
PYEON_CANCER_HEAD_AND_NECK_VS_CERVICAL_DN	PYEON_CANCER_HEAD_AND_NECK_VS_CERVICAL_DN		15	-0.54267377	-1.1922666	0.2888889	0.821115	1	1451	tags=40%, list=13%, signal=46%
ZHAN_MULTIPLE_MYELOMA_CD2_UP	ZHAN_MULTIPLE_MYELOMA_CD2_UP		20	-0.4538715	-1.1919622	0.3617021	0.8191398	1	2200	tags=40%, list=20%, signal=50%
SASSON_RESPONSE_TO_FORSKOLIN_DN	SASSON_RESPONSE_TO_FORSKOLIN_DN		46	-0.4028742	-1.1909701	0.29545453	0.8194484	1	1520	tags=28%, list=14%, signal=33%
ROY_WOUND_BLOOD_VESSEL_UP	ROY_WOUND_BLOOD_VESSEL_UP		34	-0.5024114	-1.1905845	0.26190478	0.81792724	1	2163	tags=47%, list=19%, signal=58%
NAKAYAMA_SOFT_TISSUE_TUMORS_PCA1_DN	NAKAYAMA_SOFT_TISSUE_TUMORS_PCA1_DN		48	-0.4776467	-1.1898106	0.26086956	0.8180695	1	1230	tags=31%, list=11%, signal=35%
VALK_AML_CLUSTER_11	VALK_AML_CLUSTER_11		24	-0.4429874	-1.1890601	0.18367347	0.81787103	1	2164	tags=50%, list=19%, signal=62%
XU_GH1_EXOGENOUS_TARGETS_DN	XU_GH1_EXOGENOUS_TARGETS_DN		56	-0.38919055	-1.1889808	0.18181819	0.815471	1	2308	tags=30%, list=21%, signal=38%
TANG_SENESCENCE_TP53_TARGETS_UP	TANG_SENESCENCE_TP53_TARGETS_UP		16	-0.5702812	-1.1851768	0.22916667	0.8240763	1	544	tags=19%, list=5%, signal=20%
GRADE_COLON_AND_RECTAL_CANCER_DN	GRADE_COLON_AND_RECTAL_CANCER_DN		49	-0.40249404	-1.1849048	0.24489796	0.82237095	1	1887	tags=31%, list=17%, signal=37%
HENDRICKS_SMARCA4_TARGETS_DN	HENDRICKS_SMARCA4_TARGETS_DN		30	-0.4443746	-1.1831224	0.24528302	0.8255427	1	2195	tags=33%, list=20%, signal=41%
LEE_NEURAL_CREST_STEM_CELL_UP	LEE_NEURAL_CREST_STEM_CELL_UP		88	-0.4408405	-1.1796665	0.25531915	0.8342381	1	2633	tags=45%, list=24%, signal=59%
TONKS_TARGETS_OF_RUNX1_RUNX1T1_FUSION_GRANULOCYTE_UP	TONKS_TARGETS_OF_RUNX1_RUNX1T1_FUSION_GRANULOCYTE_UP		35	-0.4447838	-1.1787546	0.24444444	0.83458114	1	1753	tags=34%, list=16%, signal=41%
RODRIGUES_DCC_TARGETS_DN	RODRIGUES_DCC_TARGETS_DN		74	-0.390497	-1.1746573	0.23529412	0.8444158	1	2815	tags=39%, list=25%, signal=52%
POOLA_INVASIVE_BREAST_CANCER_DN	POOLA_INVASIVE_BREAST_CANCER_DN		82	-0.4126338	-1.1746002	0.3125	0.84176874	1	2096	tags=37%, list=19%, signal=45%
VERHAAK_AML_WITH_NPM1_MUTATED_DN	VERHAAK_AML_WITH_NPM1_MUTATED_DN		144	-0.3991963	-1.1743201	0.20930232	0.83985925	1	1598	tags=33%, list=14%, signal=38%
YU_MYC_TARGETS_DN	YU_MYC_TARGETS_DN		42	-0.46767807	-1.1742532	0.33333334	0.8371324	1	2023	tags=40%, list=18%, signal=49%
ASTON_MAJOR_DEPRESSIVE_DISORDER_DN	ASTON_MAJOR_DEPRESSIVE_DISORDER_DN		106	-0.32167068	-1.1736343	0.2037037	0.8359378	1	1337	tags=20%, list=12%, signal=22%
MULLIGHAN_MLL_SIGNATURE_1_DN	MULLIGHAN_MLL_SIGNATURE_1_DN		140	-0.3295299	-1.1728954	0.22222222	0.8352437	1	1965	tags=27%, list=18%, signal=33%
BOYLAN_MULTIPLE_MYELOMA_PCA1_UP	BOYLAN_MULTIPLE_MYELOMA_PCA1_UP		78	-0.44941652	-1.1712723	0.22222222	0.8369226	1	1969	tags=40%, list=18%, signal=48%
STOSSI_RESPONSE_TO_ESTRADIOL	STOSSI_RESPONSE_TO_ESTRADIOL		26	-0.42695358	-1.1700714	0.16666667	0.8376327	1	2325	tags=46%, list=21%, signal=58%
REACTOME_CREB_PHOPHORYLATION_THROUGH_THE_ACTIVATION_OF_RAS	REACTOME_CREB_PHOPHORYLATION_THROUGH_THE_ACTIVATION_OF_RAS		17	-0.4172698	-1.164598	0.2777778	0.8521133	1	1014	tags=24%, list=9%, signal=26%
KLEIN_PRIMARY_EFFUSION_LYMPHOMA_UP	KLEIN_PRIMARY_EFFUSION_LYMPHOMA_UP		39	-0.35959277	-1.1640782	0.22222222	0.8515667	1	1311	tags=21%, list=12%, signal=23%
LIN_NPAS4_TARGETS_UP	LIN_NPAS4_TARGETS_UP		81	-0.31986865	-1.1638403	0.28301886	0.84935224	1	1648	tags=20%, list=15%, signal=23%
BROWNE_HCMV_INFECTION_48HR_DN	BROWNE_HCMV_INFECTION_48HR_DN		276	-0.33245128	-1.1637071	0.24528302	0.8470949	1	2058	tags=27%, list=18%, signal=32%
KEGG_NEUROTROPHIN_SIGNALING_PATHWAY	KEGG_NEUROTROPHIN_SIGNALING_PATHWAY		68	-0.32706833	-1.1632802	0.33333334	0.84556854	1	1899	tags=24%, list=17%, signal=28%
HOSHIDA_LIVER_CANCER_SURVIVAL_DN	HOSHIDA_LIVER_CANCER_SURVIVAL_DN		82	-0.32950288	-1.16253	0.25925925	0.8454009	1	2161	tags=29%, list=19%, signal=36%
KEGG_DORSO_VENTRAL_AXIS_FORMATION	KEGG_DORSO_VENTRAL_AXIS_FORMATION		15	-0.46278533	-1.1614343	0.27450982	0.84596705	1	2473	tags=33%, list=22%, signal=43%
PAPASPYRIDONOS_UNSTABLE_ATEROSCLEROTIC_PLAQUE_DN	PAPASPYRIDONOS_UNSTABLE_ATEROSCLEROTIC_PLAQUE_DN		27	-0.5305938	-1.160324	0.29166666	0.8474558	1	1328	tags=41%, list=12%, signal=46%
ACEVEDO_NORMAL_TISSUE_ADJACENT_TO_LIVER_TUMOR_DN	ACEVEDO_NORMAL_TISSUE_ADJACENT_TO_LIVER_TUMOR_DN		236	-0.26877558	-1.1574074	0.18367347	0.85330623	1	2213	tags=25%, list=20%, signal=31%
CAIRO_HEPATOBLASTOMA_DN	CAIRO_HEPATOBLASTOMA_DN		174	-0.36664736	-1.1568757	0.21428572	0.8525813	1	2224	tags=33%, list=20%, signal=41%
LU_AGING_BRAIN_DN	LU_AGING_BRAIN_DN		155	-0.3774201	-1.1565638	0.2857143	0.8506745	1	1603	tags=28%, list=14%, signal=32%
NIKOLSKY_MUTATED_AND_AMPLIFIED_IN_BREAST_CANCER	NIKOLSKY_MUTATED_AND_AMPLIFIED_IN_BREAST_CANCER		38	-0.38741386	-1.1564298	0.3	0.8485369	1	941	tags=18%, list=8%, signal=20%
WANG_SMARCE1_TARGETS_UP	WANG_SMARCE1_TARGETS_UP		106	-0.44815123	-1.1550894	0.29166666	0.85113674	1	2319	tags=45%, list=21%, signal=57%
MULLIGHAN_NPM1_SIGNATURE_3_DN	MULLIGHAN_NPM1_SIGNATURE_3_DN		84	-0.36242425	-1.1532438	0.2826087	0.8536086	1	2050	tags=29%, list=18%, signal=35%
BONOME_OVARIAN_CANCER_SURVIVAL_SUBOPTIMAL_DEBULKING	BONOME_OVARIAN_CANCER_SURVIVAL_SUBOPTIMAL_DEBULKING		285	-0.29881036	-1.152022	0.21276596	0.855211	1	1341	tags=17%, list=12%, signal=19%
CHESLER_BRAIN_HIGHEST_EXPRESSION	CHESLER_BRAIN_HIGHEST_EXPRESSION		25	-0.3911617	-1.1514897	0.25925925	0.85400087	1	2104	tags=24%, list=19%, signal=29%
LUCAS_HNF4A_TARGETS_UP	LUCAS_HNF4A_TARGETS_UP		34	-0.39155245	-1.1508546	0.19565217	0.85326403	1	2788	tags=62%, list=25%, signal=82%
YAGI_AML_WITH_T_9_11_TRANSLOCATION	YAGI_AML_WITH_T_9_11_TRANSLOCATION		91	-0.31479394	-1.150644	0.26415095	0.8513544	1	1892	tags=23%, list=17%, signal=28%
MORI_SMALL_PRE_BII_LYMPHOCYTE_DN	MORI_SMALL_PRE_BII_LYMPHOCYTE_DN		46	-0.34394827	-1.1503526	0.22916667	0.8497801	1	1530	tags=26%, list=14%, signal=30%
MARTINEZ_RB1_TARGETS_UP	MARTINEZ_RB1_TARGETS_UP		497	-0.3551338	-1.1483815	0.27906978	0.8540552	1	1475	tags=23%, list=13%, signal=25%
CROMER_METASTASIS_UP	CROMER_METASTASIS_UP		36	-0.39361122	-1.1473904	0.3653846	0.85533243	1	1691	tags=28%, list=15%, signal=33%
REACTOME_COSTIMULATION_BY_THE_CD28_FAMILY	REACTOME_COSTIMULATION_BY_THE_CD28_FAMILY		39	-0.40695715	-1.1473032	0.26086956	0.85300386	1	857	tags=18%, list=8%, signal=19%
BOYLAN_MULTIPLE_MYELOMA_PCA3_UP	BOYLAN_MULTIPLE_MYELOMA_PCA3_UP		32	-0.4201537	-1.1464186	0.2888889	0.85347563	1	3174	tags=63%, list=28%, signal=87%
MCCABE_HOXC6_TARGETS_CANCER_UP	MCCABE_HOXC6_TARGETS_CANCER_UP		19	-0.39056602	-1.14601	0.24489796	0.8521957	1	522	tags=16%, list=5%, signal=17%
FONTAINE_PAPILLARY_THYROID_CARCINOMA_DN	FONTAINE_PAPILLARY_THYROID_CARCINOMA_DN		47	-0.39117756	-1.1458969	0.24	0.85007745	1	1746	tags=28%, list=16%, signal=33%
SAKAI_CHRONIC_HEPATITIS_VS_LIVER_CANCER_UP	SAKAI_CHRONIC_HEPATITIS_VS_LIVER_CANCER_UP		45	-0.33730125	-1.1455075	0.26785713	0.84860826	1	2620	tags=33%, list=23%, signal=43%
SASSON_RESPONSE_TO_GONADOTROPHINS_DN	SASSON_RESPONSE_TO_GONADOTROPHINS_DN		46	-0.39287156	-1.1451873	0.33333334	0.8474164	1	1212	tags=24%, list=11%, signal=27%
KEGG_THYROID_CANCER	KEGG_THYROID_CANCER		16	-0.4002429	-1.1433933	0.29090908	0.85144484	1	1408	tags=19%, list=13%, signal=21%
BOQUEST_STEM_CELL_CULTURED_VS_FRESH_DN	BOQUEST_STEM_CELL_CULTURED_VS_FRESH_DN		18	-0.53283465	-1.1431954	0.3877551	0.8495804	1	2320	tags=56%, list=21%, signal=70%
BASSO_CD40_SIGNALING_DN	BASSO_CD40_SIGNALING_DN		40	-0.42511305	-1.1430501	0.23809524	0.8474517	1	2058	tags=43%, list=18%, signal=52%
BLALOCK_ALZHEIMERS_DISEASE_INCIPIENT_DN	BLALOCK_ALZHEIMERS_DISEASE_INCIPIENT_DN		111	-0.27505508	-1.1430315	0.3653846	0.8450852	1	2198	tags=23%, list=20%, signal=28%
VALK_AML_CLUSTER_15	VALK_AML_CLUSTER_15		17	-0.4397577	-1.1430157	0.24489796	0.84267205	1	1949	tags=41%, list=17%, signal=50%
SENGUPTA_EBNA1_ANTICORRELATED	SENGUPTA_EBNA1_ANTICORRELATED		73	-0.35222614	-1.141508	0.3255814	0.84497553	1	915	tags=15%, list=8%, signal=16%
ONDER_CDH1_TARGETS_2_UP	ONDER_CDH1_TARGETS_2_UP		159	-0.4307273	-1.1410536	0.34	0.8439143	1	1873	tags=36%, list=17%, signal=42%
ROSS_AML_WITH_MLL_FUSIONS	ROSS_AML_WITH_MLL_FUSIONS		53	-0.3983247	-1.1402885	0.30952382	0.84385234	1	2125	tags=38%, list=19%, signal=46%
RIZ_ERYTHROID_DIFFERENTIATION_APOBEC2	RIZ_ERYTHROID_DIFFERENTIATION_APOBEC2		18	-0.47603387	-1.1366615	0.36842105	0.85175514	1	669	tags=28%, list=6%, signal=29%
ELVIDGE_HYPOXIA_BY_DMOG_DN	ELVIDGE_HYPOXIA_BY_DMOG_DN		37	-0.37950686	-1.1359377	0.27906978	0.85143626	1	1258	tags=22%, list=11%, signal=24%
STARK_PREFRONTAL_CORTEX_22Q11_DELETION_DN	STARK_PREFRONTAL_CORTEX_22Q11_DELETION_DN		345	-0.24084918	-1.1344066	0.31578946	0.85443795	1	2715	tags=27%, list=24%, signal=34%
BIOCARTA_CHREBP2_PATHWAY	BIOCARTA_CHREBP2_PATHWAY		26	-0.3894418	-1.1339434	0.31111112	0.8534243	1	785	tags=15%, list=7%, signal=17%
RAMALHO_STEMNESS_DN	RAMALHO_STEMNESS_DN		57	-0.4231346	-1.1328217	0.34	0.85436124	1	1093	tags=23%, list=10%, signal=25%
DACOSTA_UV_RESPONSE_VIA_ERCC3_XPCS_DN	DACOSTA_UV_RESPONSE_VIA_ERCC3_XPCS_DN		31	-0.3842078	-1.1325903	0.29411766	0.85290337	1	1280	tags=23%, list=11%, signal=25%
BARRIER_CANCER_RELAPSE_NORMAL_SAMPLE_UP	BARRIER_CANCER_RELAPSE_NORMAL_SAMPLE_UP		21	-0.4423152	-1.1323658	0.3181818	0.8511274	1	964	tags=19%, list=9%, signal=21%
TCGA_GLIOBLASTOMA_COPY_NUMBER_DN	TCGA_GLIOBLASTOMA_COPY_NUMBER_DN		17	-0.45141873	-1.1322515	0.36	0.84896564	1	1161	tags=24%, list=10%, signal=26%
CORRE_MULTIPLE_MYELOMA_UP	CORRE_MULTIPLE_MYELOMA_UP		38	-0.42716435	-1.1314933	0.19512194	0.8490067	1	2611	tags=47%, list=23%, signal=62%
MORI_SMALL_PRE_BII_LYMPHOCYTE_UP	MORI_SMALL_PRE_BII_LYMPHOCYTE_UP		49	-0.3405732	-1.1301816	0.29545453	0.85069966	1	646	tags=16%, list=6%, signal=17%
HELLER_HDAC_TARGETS_UP	HELLER_HDAC_TARGETS_UP		163	-0.31908843	-1.1292496	0.29545453	0.85126096	1	1574	tags=25%, list=14%, signal=29%
KEGG_COMPLEMENT_AND_COAGULATION_CASCADES	KEGG_COMPLEMENT_AND_COAGULATION_CASCADES		54	-0.43347815	-1.1286778	0.31111112	0.85081077	1	1923	tags=39%, list=17%, signal=47%
HAHTOLA_SEZARY_SYNDROM_DN	HAHTOLA_SEZARY_SYNDROM_DN		22	-0.49597895	-1.1286465	0.3181818	0.8486651	1	1177	tags=27%, list=11%, signal=30%
SANA_RESPONSE_TO_IFNG_UP	SANA_RESPONSE_TO_IFNG_UP		33	-0.49189872	-1.1276122	0.31111112	0.84903425	1	1532	tags=33%, list=14%, signal=39%
BHATI_G2M_ARREST_BY_2METHOXYESTRADIOL_DN	BHATI_G2M_ARREST_BY_2METHOXYESTRADIOL_DN		76	-0.3335014	-1.1268849	0.3043478	0.8490383	1	639	tags=14%, list=6%, signal=15%
LINDGREN_BLADDER_CANCER_CLUSTER_2B	LINDGREN_BLADDER_CANCER_CLUSTER_2B		243	-0.3909263	-1.1247951	0.3617021	0.852922	1	1883	tags=30%, list=17%, signal=36%
ROSS_AML_OF_FAB_M7_TYPE	ROSS_AML_OF_FAB_M7_TYPE		51	-0.37346694	-1.1244855	0.30357143	0.8511808	1	1787	tags=29%, list=16%, signal=35%
MULLIGHAN_NPM1_MUTATED_SIGNATURE_1_UP	MULLIGHAN_NPM1_MUTATED_SIGNATURE_1_UP		148	-0.3000197	-1.1237371	0.25	0.8510369	1	1544	tags=22%, list=14%, signal=26%
YAGI_AML_WITH_11Q23_REARRANGED	YAGI_AML_WITH_11Q23_REARRANGED		231	-0.29517326	-1.1233921	0.3265306	0.8496784	1	2125	tags=27%, list=19%, signal=32%
BERTUCCI_MEDULLARY_VS_DUCTAL_BREAST_CANCER_DN	BERTUCCI_MEDULLARY_VS_DUCTAL_BREAST_CANCER_DN		78	-0.38278002	-1.1232541	0.34	0.8478485	1	1325	tags=24%, list=12%, signal=27%
MULLIGHAN_NPM1_SIGNATURE_3_UP	MULLIGHAN_NPM1_SIGNATURE_3_UP		188	-0.30029318	-1.1216915	0.25	0.850686	1	1544	tags=22%, list=14%, signal=25%
CAIRO_LIVER_DEVELOPMENT_DN	CAIRO_LIVER_DEVELOPMENT_DN		177	-0.36898285	-1.1215562	0.25641027	0.84880406	1	2000	tags=34%, list=18%, signal=41%
SMID_BREAST_CANCER_LUMINAL_B_DN	SMID_BREAST_CANCER_LUMINAL_B_DN		339	-0.4044001	-1.1210686	0.275	0.8481985	1	1570	tags=31%, list=14%, signal=35%
YAO_TEMPORAL_RESPONSE_TO_PROGESTERONE_CLUSTER_5	YAO_TEMPORAL_RESPONSE_TO_PROGESTERONE_CLUSTER_5		25	-0.410773	-1.1206234	0.2820513	0.84699553	1	1969	tags=36%, list=18%, signal=44%
BEIER_GLIOMA_STEM_CELL_DN	BEIER_GLIOMA_STEM_CELL_DN		33	-0.35830057	-1.1204361	0.275	0.84538555	1	1865	tags=33%, list=17%, signal=40%
TARTE_PLASMA_CELL_VS_B_LYMPHOCYTE_DN	TARTE_PLASMA_CELL_VS_B_LYMPHOCYTE_DN		26	-0.4532274	-1.1200247	0.35714287	0.8445056	1	1361	tags=27%, list=12%, signal=31%
JAZAG_TGFB1_SIGNALING_VIA_SMAD4_DN	JAZAG_TGFB1_SIGNALING_VIA_SMAD4_DN		42	-0.35303667	-1.1184092	0.26190478	0.8469062	1	1818	tags=26%, list=16%, signal=31%
HOQUE_METHYLATED_IN_CANCER	HOQUE_METHYLATED_IN_CANCER		37	-0.41293964	-1.1177827	0.30357143	0.8470559	1	1876	tags=30%, list=17%, signal=36%
ASGHARZADEH_NEUROBLASTOMA_POOR_SURVIVAL_DN	ASGHARZADEH_NEUROBLASTOMA_POOR_SURVIVAL_DN		20	-0.42272845	-1.1169846	0.35849056	0.84674054	1	1670	tags=40%, list=15%, signal=47%
KEGG_FOCAL_ADHESION	KEGG_FOCAL_ADHESION		123	-0.36809745	-1.1147187	0.35849056	0.8507119	1	1320	tags=23%, list=12%, signal=26%
DAVICIONI_MOLECULAR_ARMS_VS_ERMS_DN	DAVICIONI_MOLECULAR_ARMS_VS_ERMS_DN		105	-0.3929428	-1.1138442	0.38	0.85108364	1	2132	tags=40%, list=19%, signal=49%
PARENT_MTOR_SIGNALING_UP	PARENT_MTOR_SIGNALING_UP		328	-0.2607351	-1.113619	0.27083334	0.8497835	1	1782	tags=20%, list=16%, signal=23%
SHAFFER_IRF4_TARGETS_IN_ACTIVATED_DENDRITIC_CELL	SHAFFER_IRF4_TARGETS_IN_ACTIVATED_DENDRITIC_CELL		43	-0.3237277	-1.1127053	0.33962265	0.850242	1	1808	tags=30%, list=16%, signal=36%
BASSO_HAIRY_CELL_LEUKEMIA_DN	BASSO_HAIRY_CELL_LEUKEMIA_DN		50	-0.37773615	-1.1116084	0.38	0.85154617	1	2200	tags=36%, list=20%, signal=45%
LU_TUMOR_VASCULATURE_UP	LU_TUMOR_VASCULATURE_UP		17	-0.47032422	-1.1101907	0.3469388	0.8532225	1	1732	tags=41%, list=15%, signal=49%
SESTO_RESPONSE_TO_UV_C8	SESTO_RESPONSE_TO_UV_C8		49	-0.39460546	-1.1092151	0.35897437	0.85394686	1	2103	tags=35%, list=19%, signal=43%
OUYANG_PROSTATE_CANCER_PROGRESSION_DN	OUYANG_PROSTATE_CANCER_PROGRESSION_DN		15	-0.44084916	-1.1081772	0.3392857	0.85534596	1	760	tags=20%, list=7%, signal=21%
KEGG_INTESTINAL_IMMUNE_NETWORK_FOR_IGA_PRODUCTION	KEGG_INTESTINAL_IMMUNE_NETWORK_FOR_IGA_PRODUCTION		26	-0.4466563	-1.1070284	0.3488372	0.8570116	1	1992	tags=38%, list=18%, signal=47%
BENPORATH_PRC2_TARGETS	BENPORATH_PRC2_TARGETS		355	-0.37696794	-1.1054744	0.36956522	0.85907894	1	2079	tags=29%, list=19%, signal=34%
YEGNASUBRAMANIAN_PROSTATE_CANCER	YEGNASUBRAMANIAN_PROSTATE_CANCER		70	-0.36164448	-1.1052485	0.3207547	0.85764515	1	2595	tags=39%, list=23%, signal=50%
FONTAINE_THYROID_TUMOR_UNCERTAIN_MALIGNANCY_DN	FONTAINE_THYROID_TUMOR_UNCERTAIN_MALIGNANCY_DN		18	-0.43868074	-1.1050637	0.375	0.85582334	1	2486	tags=39%, list=22%, signal=50%
KEGG_DILATED_CARDIOMYOPATHY	KEGG_DILATED_CARDIOMYOPATHY		63	-0.40279064	-1.1043682	0.3653846	0.855382	1	1870	tags=32%, list=17%, signal=38%
RIZ_ERYTHROID_DIFFERENTIATION_6HR	RIZ_ERYTHROID_DIFFERENTIATION_6HR		29	-0.4148563	-1.1037532	0.3448276	0.85516095	1	2681	tags=41%, list=24%, signal=54%
JAZAERI_BREAST_CANCER_BRCA1_VS_BRCA2_DN	JAZAERI_BREAST_CANCER_BRCA1_VS_BRCA2_DN		30	-0.39266503	-1.1035944	0.3265306	0.8533987	1	1547	tags=30%, list=14%, signal=35%
LEE_TARGETS_OF_PTCH1_AND_SUFU_UP	LEE_TARGETS_OF_PTCH1_AND_SUFU_UP		65	-0.39474282	-1.1035051	0.33333334	0.851391	1	2724	tags=46%, list=24%, signal=61%
SHEDDEN_LUNG_CANCER_GOOD_SURVIVAL_A4	SHEDDEN_LUNG_CANCER_GOOD_SURVIVAL_A4		109	-0.34897557	-1.1033647	0.25	0.8495754	1	1785	tags=27%, list=16%, signal=31%
KONDO_EZH2_TARGETS	KONDO_EZH2_TARGETS		82	-0.38867962	-1.1028565	0.4	0.8488351	1	1906	tags=28%, list=17%, signal=34%
REACTOME_INTEGRIN_CELL_SURFACE_INTERACTIONS	REACTOME_INTEGRIN_CELL_SURFACE_INTERACTIONS		53	-0.41923532	-1.1010625	0.3809524	0.8524776	1	2509	tags=40%, list=22%, signal=51%
KEGG_HEMATOPOIETIC_CELL_LINEAGE	KEGG_HEMATOPOIETIC_CELL_LINEAGE		53	-0.4037415	-1.1003014	0.35714287	0.8527255	1	1672	tags=30%, list=15%, signal=35%
LEE_LIVER_CANCER_MYC_UP	LEE_LIVER_CANCER_MYC_UP		45	-0.34704104	-1.1002151	0.29411766	0.850769	1	1279	tags=24%, list=11%, signal=27%
TAKEDA_TARGETS_OF_NUP98_HOXA9_FUSION_10D_UP	TAKEDA_TARGETS_OF_NUP98_HOXA9_FUSION_10D_UP		89	-0.43306056	-1.1000202	0.3181818	0.84915334	1	1239	tags=34%, list=11%, signal=38%
ACEVEDO_LIVER_CANCER_WITH_H3K27ME3_UP	ACEVEDO_LIVER_CANCER_WITH_H3K27ME3_UP		121	-0.35425276	-1.0996585	0.29787233	0.8482685	1	1819	tags=27%, list=16%, signal=32%
RHEIN_ALL_GLUCOCORTICOID_THERAPY_UP	RHEIN_ALL_GLUCOCORTICOID_THERAPY_UP		47	-0.37395337	-1.0981667	0.33333334	0.85026205	1	1803	tags=36%, list=16%, signal=43%
KAAB_HEART_ATRIUM_VS_VENTRICLE_UP	KAAB_HEART_ATRIUM_VS_VENTRICLE_UP		158	-0.3665915	-1.0963643	0.3265306	0.85304105	1	1532	tags=24%, list=14%, signal=27%
KONDO_PROSTATE_CANCER_HCP_WITH_H3K27ME3	KONDO_PROSTATE_CANCER_HCP_WITH_H3K27ME3		47	-0.38008335	-1.0951226	0.36	0.85455716	1	2613	tags=38%, list=23%, signal=50%
UDAYAKUMAR_MED1_TARGETS_DN	UDAYAKUMAR_MED1_TARGETS_DN		146	-0.304781	-1.0942178	0.3409091	0.8548562	1	1498	tags=19%, list=13%, signal=22%
RODRIGUES_THYROID_CARCINOMA_POORLY_DIFFERENTIATED_DN	RODRIGUES_THYROID_CARCINOMA_POORLY_DIFFERENTIATED_DN		385	-0.28059825	-1.0908446	0.3275862	0.86262727	1	1830	tags=23%, list=16%, signal=27%
SIG_IL4RECEPTOR_IN_B_LYPHOCYTES	SIG_IL4RECEPTOR_IN_B_LYPHOCYTES		16	-0.34202546	-1.0903841	0.3888889	0.86185765	1	1364	tags=25%, list=12%, signal=28%
KEGG_MAPK_SIGNALING_PATHWAY	KEGG_MAPK_SIGNALING_PATHWAY		172	-0.30458128	-1.0903828	0.46	0.85973483	1	1852	tags=22%, list=17%, signal=25%
KEGG_STEROID_HORMONE_BIOSYNTHESIS	KEGG_STEROID_HORMONE_BIOSYNTHESIS		24	-0.45022318	-1.090166	0.40816328	0.85837346	1	2840	tags=50%, list=25%, signal=67%
GARGALOVIC_RESPONSE_TO_OXIDIZED_PHOSPHOLIPIDS_GREY_DN	GARGALOVIC_RESPONSE_TO_OXIDIZED_PHOSPHOLIPIDS_GREY_DN		32	-0.4087988	-1.0888914	0.37777779	0.8598663	1	1126	tags=34%, list=10%, signal=38%
ZHAN_MULTIPLE_MYELOMA_CD1_AND_CD2_UP	ZHAN_MULTIPLE_MYELOMA_CD1_AND_CD2_UP		37	-0.33815426	-1.0884682	0.36842105	0.8588811	1	771	tags=19%, list=7%, signal=20%
RIZKI_TUMOR_INVASIVENESS_3D_UP	RIZKI_TUMOR_INVASIVENESS_3D_UP		121	-0.28451717	-1.0875748	0.3137255	0.85961825	1	2116	tags=25%, list=19%, signal=30%
REACTOME_COMPLEMENT_CASCADE	REACTOME_COMPLEMENT_CASCADE		15	-0.5278459	-1.0872629	0.45833334	0.85800964	1	707	tags=33%, list=6%, signal=36%
LU_AGING_BRAIN_UP	LU_AGING_BRAIN_UP		88	-0.31805572	-1.0855684	0.29787233	0.86165136	1	2505	tags=26%, list=22%, signal=33%
HOSHIDA_LIVER_CANCER_LATE_RECURRENCE_UP	HOSHIDA_LIVER_CANCER_LATE_RECURRENCE_UP		41	-0.4264324	-1.0854491	0.32608697	0.85983354	1	2729	tags=37%, list=24%, signal=48%
MULLIGHAN_NPM1_MUTATED_SIGNATURE_2_DN	MULLIGHAN_NPM1_MUTATED_SIGNATURE_2_DN		43	-0.35611877	-1.0837555	0.30232558	0.86280066	1	1445	tags=23%, list=13%, signal=27%
NIKOLSKY_BREAST_CANCER_11Q12_Q14_AMPLICON	NIKOLSKY_BREAST_CANCER_11Q12_Q14_AMPLICON		74	-0.28993735	-1.0828835	0.32	0.8633028	1	1931	tags=24%, list=17%, signal=29%
REACTOME_METABOLISM_OF_AMINO_ACIDS	REACTOME_METABOLISM_OF_AMINO_ACIDS		129	-0.2973139	-1.0827042	0.3	0.86172837	1	1129	tags=19%, list=10%, signal=21%
DOANE_RESPONSE_TO_ANDROGEN_UP	DOANE_RESPONSE_TO_ANDROGEN_UP		95	-0.29017618	-1.0826694	0.34	0.85979295	1	2050	tags=27%, list=18%, signal=33%
HOFFMANN_SMALL_PRE_BII_TO_IMMATURE_B_LYMPHOCYTE_UP	HOFFMANN_SMALL_PRE_BII_TO_IMMATURE_B_LYMPHOCYTE_UP		35	-0.37595093	-1.082326	0.35714287	0.8588612	1	1792	tags=31%, list=16%, signal=37%
MELLMAN_TUT1_TARGETS_DN	MELLMAN_TUT1_TARGETS_DN		31	-0.37178892	-1.0814214	0.3529412	0.85985595	1	2335	tags=42%, list=21%, signal=53%
SENESE_HDAC1_AND_HDAC2_TARGETS_DN	SENESE_HDAC1_AND_HDAC2_TARGETS_DN		124	-0.38894477	-1.0813872	0.34	0.85798496	1	1399	tags=27%, list=12%, signal=30%
BOYLAN_MULTIPLE_MYELOMA_D_UP	BOYLAN_MULTIPLE_MYELOMA_D_UP		45	-0.35025716	-1.0808733	0.35555556	0.8574194	1	2063	tags=33%, list=18%, signal=41%
HUANG_DASATINIB_RESISTANCE_UP	HUANG_DASATINIB_RESISTANCE_UP		52	-0.405063	-1.0807177	0.40816328	0.85604775	1	1125	tags=19%, list=10%, signal=21%
REACTOME_CELL_SURFACE_INTERACTIONS_AT_THE_VASCULAR_WALL	REACTOME_CELL_SURFACE_INTERACTIONS_AT_THE_VASCULAR_WALL		66	-0.37373203	-1.0802424	0.31914893	0.85517746	1	2283	tags=38%, list=20%, signal=47%
LEE_LIVER_CANCER_E2F1_UP	LEE_LIVER_CANCER_E2F1_UP		48	-0.40679178	-1.0775009	0.3255814	0.8606358	1	1510	tags=27%, list=13%, signal=31%
DITTMER_PTHLH_TARGETS_UP	DITTMER_PTHLH_TARGETS_UP		84	-0.3036015	-1.0765818	0.3888889	0.8612434	1	2366	tags=33%, list=21%, signal=42%
ZHAN_MULTIPLE_MYELOMA_CD2_DN	ZHAN_MULTIPLE_MYELOMA_CD2_DN		22	-0.3946896	-1.0748708	0.4318182	0.8635158	1	2198	tags=45%, list=20%, signal=56%
BOYLAN_MULTIPLE_MYELOMA_C_UP	BOYLAN_MULTIPLE_MYELOMA_C_UP		19	-0.3853291	-1.0747886	0.3392857	0.86174446	1	2570	tags=53%, list=23%, signal=68%
HOUSTIS_ROS	HOUSTIS_ROS		26	-0.37220713	-1.0737898	0.42857143	0.86282504	1	1470	tags=31%, list=13%, signal=35%
ELVIDGE_HIF1A_TARGETS_UP	ELVIDGE_HIF1A_TARGETS_UP		41	-0.31827912	-1.0733685	0.3469388	0.8620931	1	1118	tags=17%, list=10%, signal=19%
ODONNELL_METASTASIS_UP	ODONNELL_METASTASIS_UP		42	-0.361437	-1.0727123	0.31914893	0.8618325	1	1605	tags=21%, list=14%, signal=25%
WALLACE_PROSTATE_CANCER_RACE_UP	WALLACE_PROSTATE_CANCER_RACE_UP		169	-0.39692074	-1.0726349	0.34146342	0.8600467	1	2326	tags=39%, list=21%, signal=49%
ZHANG_ANTIVIRAL_RESPONSE_TO_RIBAVIRIN_UP	ZHANG_ANTIVIRAL_RESPONSE_TO_RIBAVIRIN_UP		16	-0.50196975	-1.0723633	0.37209302	0.8585862	1	483	tags=31%, list=4%, signal=33%
BOYLAN_MULTIPLE_MYELOMA_C_D_DN	BOYLAN_MULTIPLE_MYELOMA_C_D_DN		175	-0.38560957	-1.072145	0.3	0.8572819	1	1983	tags=35%, list=18%, signal=42%
RODRIGUES_NTN1_AND_DCC_TARGETS	RODRIGUES_NTN1_AND_DCC_TARGETS		23	-0.36288425	-1.0713062	0.35849056	0.857365	1	1155	tags=22%, list=10%, signal=24%
SMITH_TERT_TARGETS_DN	SMITH_TERT_TARGETS_DN		49	-0.37149906	-1.0712634	0.30952382	0.85552067	1	1669	tags=27%, list=15%, signal=31%
KEGG_BLADDER_CANCER	KEGG_BLADDER_CANCER		19	-0.37475213	-1.070485	0.3469388	0.85607004	1	1945	tags=32%, list=17%, signal=38%
KEGG_ARRHYTHMOGENIC_RIGHT_VENTRICULAR_CARDIOMYOPATHY_ARVC	KEGG_ARRHYTHMOGENIC_RIGHT_VENTRICULAR_CARDIOMYOPATHY_ARVC		55	-0.40136003	-1.0703542	0.33962265	0.85451746	1	1746	tags=29%, list=16%, signal=34%
DAIRKEE_CANCER_PRONE_RESPONSE_BPA	DAIRKEE_CANCER_PRONE_RESPONSE_BPA		33	-0.38655195	-1.0701442	0.43396226	0.8532147	1	1218	tags=24%, list=11%, signal=27%
REACTOME_PLATELET_AGGREGATION_PLUG_FORMATION	REACTOME_PLATELET_AGGREGATION_PLUG_FORMATION		19	-0.39483237	-1.0690138	0.36734694	0.85427135	1	2509	tags=32%, list=22%, signal=41%
REACTOME_PHOSPHOLIPASE_CMEDIATED_CASCADE	REACTOME_PHOSPHOLIPASE_CMEDIATED_CASCADE		16	-0.43827263	-1.0689212	0.40384614	0.8525975	1	2218	tags=38%, list=20%, signal=47%
ONDER_CDH1_SIGNALING_VIA_CTNNB1	ONDER_CDH1_SIGNALING_VIA_CTNNB1		52	-0.38600042	-1.0674728	0.36585367	0.85462713	1	2219	tags=38%, list=20%, signal=48%
KENNY_CTNNB1_TARGETS_DN	KENNY_CTNNB1_TARGETS_DN		28	-0.36118066	-1.0673404	0.3392857	0.853047	1	1865	tags=29%, list=17%, signal=34%
AKL_HTLV1_INFECTION_DN	AKL_HTLV1_INFECTION_DN		33	-0.394659	-1.0658437	0.44230768	0.8557137	1	2646	tags=42%, list=24%, signal=55%
KEGG_SNARE_INTERACTIONS_IN_VESICULAR_TRANSPORT	KEGG_SNARE_INTERACTIONS_IN_VESICULAR_TRANSPORT		29	-0.37257951	-1.0651684	0.43396226	0.85573304	1	3883	tags=52%, list=35%, signal=79%
HATADA_METHYLATED_IN_LUNG_CANCER_UP	HATADA_METHYLATED_IN_LUNG_CANCER_UP		178	-0.32062373	-1.0650368	0.31914893	0.8542094	1	1669	tags=22%, list=15%, signal=25%
NAKAYAMA_FRA2_TARGETS	NAKAYAMA_FRA2_TARGETS		22	-0.3391094	-1.064483	0.3529412	0.85377616	1	367	tags=14%, list=3%, signal=14%
SCHLOSSER_SERUM_RESPONSE_DN	SCHLOSSER_SERUM_RESPONSE_DN		433	-0.24867533	-1.063687	0.40350878	0.8538078	1	2612	tags=27%, list=23%, signal=34%
NAKAYAMA_SOFT_TISSUE_TUMORS_PCA1_UP	NAKAYAMA_SOFT_TISSUE_TUMORS_PCA1_UP		48	-0.47857732	-1.0633113	0.4390244	0.85291666	1	838	tags=29%, list=7%, signal=31%
BONCI_TARGETS_OF_MIR15A_AND_MIR16_1	BONCI_TARGETS_OF_MIR15A_AND_MIR16_1		53	-0.3433189	-1.0631514	0.39215687	0.85175425	1	2442	tags=28%, list=22%, signal=36%
UEDA_PERIFERAL_CLOCK	UEDA_PERIFERAL_CLOCK		117	-0.27288303	-1.0624892	0.3265306	0.8517474	1	2751	tags=36%, list=25%, signal=47%
VALK_AML_CLUSTER_1	VALK_AML_CLUSTER_1		16	-0.4392837	-1.0619167	0.3478261	0.85122645	1	1488	tags=31%, list=13%, signal=36%
ROSS_AML_WITH_PML_RARA_FUSION	ROSS_AML_WITH_PML_RARA_FUSION		43	-0.37154818	-1.0618691	0.40816328	0.8494882	1	2258	tags=33%, list=20%, signal=41%
BROWNE_HCMV_INFECTION_2HR_UP	BROWNE_HCMV_INFECTION_2HR_UP		21	-0.4196914	-1.0617945	0.37209302	0.84783393	1	1785	tags=33%, list=16%, signal=40%
KEGG_GALACTOSE_METABOLISM	KEGG_GALACTOSE_METABOLISM		21	-0.33786947	-1.0614942	0.36363637	0.8469713	1	1247	tags=19%, list=11%, signal=21%
YAO_TEMPORAL_RESPONSE_TO_PROGESTERONE_CLUSTER_6	YAO_TEMPORAL_RESPONSE_TO_PROGESTERONE_CLUSTER_6		50	-0.40358657	-1.0611526	0.37777779	0.8459362	1	488	tags=20%, list=4%, signal=21%
KEGG_SYSTEMIC_LUPUS_ERYTHEMATOSUS	KEGG_SYSTEMIC_LUPUS_ERYTHEMATOSUS		36	-0.3616309	-1.0610819	0.4489796	0.844237	1	840	tags=19%, list=8%, signal=21%
BIOCARTA_AMI_PATHWAY	BIOCARTA_AMI_PATHWAY		19	-0.46285343	-1.059329	0.35416666	0.8475613	1	2086	tags=47%, list=19%, signal=58%
KAAB_FAILED_HEART_ATRIUM_UP	KAAB_FAILED_HEART_ATRIUM_UP		23	-0.3692553	-1.0586901	0.3617021	0.8473403	1	2216	tags=35%, list=20%, signal=43%
CHANG_CORE_SERUM_RESPONSE_DN	CHANG_CORE_SERUM_RESPONSE_DN		19	-0.4008437	-1.0575249	0.39583334	0.8485851	1	2378	tags=42%, list=21%, signal=53%
ZHU_CMV_ALL_DN	ZHU_CMV_ALL_DN		49	-0.3947564	-1.0566002	0.3859649	0.84929806	1	1958	tags=41%, list=17%, signal=49%
ACEVEDO_LIVER_CANCER_WITH_H3K9ME3_UP	ACEVEDO_LIVER_CANCER_WITH_H3K9ME3_UP		46	-0.37283286	-1.0555369	0.3898305	0.85041267	1	567	tags=15%, list=5%, signal=16%
REACTOME_SIGNALING_IN_IMMUNE_SYSTEM	REACTOME_SIGNALING_IN_IMMUNE_SYSTEM		203	-0.34869856	-1.0535136	0.47619048	0.8543307	1	2204	tags=28%, list=20%, signal=34%
DACOSTA_UV_RESPONSE_VIA_ERCC3_UP	DACOSTA_UV_RESPONSE_VIA_ERCC3_UP		222	-0.22988133	-1.0533729	0.3181818	0.85306805	1	1452	tags=17%, list=13%, signal=19%
KEGG_GLUTATHIONE_METABOLISM	KEGG_GLUTATHIONE_METABOLISM		34	-0.36656618	-1.0527568	0.3773585	0.8527568	1	1419	tags=29%, list=13%, signal=34%
RASHI_RESPONSE_TO_IONIZING_RADIATION_5	RASHI_RESPONSE_TO_IONIZING_RADIATION_5		106	-0.30160016	-1.0521533	0.375	0.852713	1	2256	tags=26%, list=20%, signal=33%
ZHANG_ANTIVIRAL_RESPONSE_TO_RIBAVIRIN_DN	ZHANG_ANTIVIRAL_RESPONSE_TO_RIBAVIRIN_DN		28	-0.4253286	-1.0520566	0.4893617	0.8511243	1	1430	tags=32%, list=13%, signal=37%
YAO_TEMPORAL_RESPONSE_TO_PROGESTERONE_CLUSTER_17	YAO_TEMPORAL_RESPONSE_TO_PROGESTERONE_CLUSTER_17		143	-0.25048873	-1.0518324	0.3773585	0.850086	1	2191	tags=22%, list=20%, signal=27%
BIOCARTA_BIOPEPTIDES_PATHWAY	BIOCARTA_BIOPEPTIDES_PATHWAY		29	-0.35857418	-1.0509531	0.49019608	0.8507189	1	1899	tags=31%, list=17%, signal=37%
BIOCARTA_CCR3_PATHWAY	BIOCARTA_CCR3_PATHWAY		16	-0.40958363	-1.0501199	0.4893617	0.850513	1	491	tags=19%, list=4%, signal=20%
GAUSSMANN_MLL_AF4_FUSION_TARGETS_E_UP	GAUSSMANN_MLL_AF4_FUSION_TARGETS_E_UP		56	-0.4451441	-1.0497475	0.39130434	0.84952515	1	3267	tags=66%, list=29%, signal=93%
DAVICIONI_MOLECULAR_ARMS_VS_ERMS_UP	DAVICIONI_MOLECULAR_ARMS_VS_ERMS_UP		184	-0.2579683	-1.0495005	0.3859649	0.8484017	1	1984	tags=21%, list=18%, signal=25%
GINESTIER_BREAST_CANCER_20Q13_AMPLIFICATION_UP	GINESTIER_BREAST_CANCER_20Q13_AMPLIFICATION_UP		49	-0.29823524	-1.0494697	0.4814815	0.84668493	1	2163	tags=22%, list=19%, signal=28%
URS_ADIPOCYTE_DIFFERENTIATION_DN	URS_ADIPOCYTE_DIFFERENTIATION_DN		20	-0.48806554	-1.0481689	0.46296296	0.84878266	1	1702	tags=35%, list=15%, signal=41%
DOANE_BREAST_CANCER_CLASSES_UP	DOANE_BREAST_CANCER_CLASSES_UP		41	-0.37181354	-1.0477705	0.4	0.8478988	1	1972	tags=32%, list=18%, signal=38%
REACTOME_PI3K_AKT_SIGNALLING	REACTOME_PI3K_AKT_SIGNALLING		16	-0.34706014	-1.0476575	0.44444445	0.8465624	1	3146	tags=50%, list=28%, signal=69%
HAN_SATB1_TARGETS_UP	HAN_SATB1_TARGETS_UP		183	-0.30645227	-1.0460305	0.37777779	0.8491835	1	1594	tags=26%, list=14%, signal=29%
DACOSTA_UV_RESPONSE_VIA_ERCC3_COMMON_UP	DACOSTA_UV_RESPONSE_VIA_ERCC3_COMMON_UP		43	-0.2915846	-1.0437766	0.3962264	0.8535497	1	1266	tags=19%, list=11%, signal=21%
KEGG_ALPHA_LINOLENIC_ACID_METABOLISM	KEGG_ALPHA_LINOLENIC_ACID_METABOLISM		15	-0.4279839	-1.0436085	0.44444445	0.8521697	1	1123	tags=27%, list=10%, signal=30%
REACTOME_IRS_RELATED_EVENTS	REACTOME_IRS_RELATED_EVENTS		52	-0.29247618	-1.0420358	0.42592594	0.85385233	1	2307	tags=33%, list=21%, signal=41%
RIGGI_EWING_SARCOMA_PROGENITOR_UP	RIGGI_EWING_SARCOMA_PROGENITOR_UP		227	-0.3575367	-1.0411533	0.40816328	0.8542631	1	1317	tags=25%, list=12%, signal=28%
XU_HGF_SIGNALING_NOT_VIA_AKT1_48HR_UP	XU_HGF_SIGNALING_NOT_VIA_AKT1_48HR_UP		25	-0.37474868	-1.0392735	0.4090909	0.85728544	1	1280	tags=28%, list=11%, signal=32%
TAKEDA_TARGETS_OF_NUP98_HOXA9_FUSION_16D_UP	TAKEDA_TARGETS_OF_NUP98_HOXA9_FUSION_16D_UP		82	-0.38749415	-1.0389489	0.45454547	0.85652804	1	1104	tags=26%, list=10%, signal=28%
ABE_INNER_EAR	ABE_INNER_EAR		18	-0.44080964	-1.0386229	0.40425533	0.85539716	1	1362	tags=33%, list=12%, signal=38%
BREDEMEYER_RAG_SIGNALING_NOT_VIA_ATM_UP	BREDEMEYER_RAG_SIGNALING_NOT_VIA_ATM_UP		29	-0.36636895	-1.0366839	0.42372882	0.8588071	1	1490	tags=31%, list=13%, signal=36%
BROWNE_HCMV_INFECTION_4HR_UP	BROWNE_HCMV_INFECTION_4HR_UP		34	-0.3594047	-1.0366801	0.37777779	0.85705864	1	1996	tags=32%, list=18%, signal=39%
ST_P38_MAPK_PATHWAY	ST_P38_MAPK_PATHWAY		24	-0.3326007	-1.0363426	0.45833334	0.85638386	1	2026	tags=29%, list=18%, signal=36%
KESHELAVA_MULTIPLE_DRUG_RESISTANCE	KESHELAVA_MULTIPLE_DRUG_RESISTANCE		46	-0.29598585	-1.0362614	0.3469388	0.8548194	1	939	tags=15%, list=8%, signal=17%
HADDAD_T_LYMPHOCYTE_AND_NK_PROGENITOR_UP	HADDAD_T_LYMPHOCYTE_AND_NK_PROGENITOR_UP		44	-0.36971262	-1.036187	0.42	0.8533362	1	1380	tags=25%, list=12%, signal=28%
REACTOME_INTEGRIN_ALPHAIIBBETA3_SIGNALING	REACTOME_INTEGRIN_ALPHAIIBBETA3_SIGNALING		17	-0.41163278	-1.0360712	0.4318182	0.8518981	1	2509	tags=35%, list=22%, signal=45%
REACTOME_G_ALPHA_I_SIGNALLING_EVENTS	REACTOME_G_ALPHA_I_SIGNALLING_EVENTS		118	-0.3460662	-1.0356917	0.4375	0.8511698	1	1992	tags=26%, list=18%, signal=32%
ALCALAY_AML_BY_NPM1_LOCALIZATION_UP	ALCALAY_AML_BY_NPM1_LOCALIZATION_UP		96	-0.3418088	-1.0350296	0.4347826	0.85110927	1	669	tags=17%, list=6%, signal=18%
ST_DIFFERENTIATION_PATHWAY_IN_PC12_CELLS	ST_DIFFERENTIATION_PATHWAY_IN_PC12_CELLS		23	-0.33060753	-1.0345517	0.4716981	0.8504104	1	2204	tags=22%, list=20%, signal=27%
JI_RESPONSE_TO_FSH_UP	JI_RESPONSE_TO_FSH_UP		44	-0.37725157	-1.033854	0.40425533	0.8504543	1	2408	tags=36%, list=22%, signal=46%
RICKMAN_HEAD_AND_NECK_CANCER_B	RICKMAN_HEAD_AND_NECK_CANCER_B		23	-0.44818053	-1.0310495	0.42105263	0.8562789	1	1399	tags=30%, list=12%, signal=35%
WANG_ESOPHAGUS_CANCER_VS_NORMAL_DN	WANG_ESOPHAGUS_CANCER_VS_NORMAL_DN		57	-0.30716944	-1.0307658	0.39130434	0.85511273	1	1281	tags=21%, list=11%, signal=24%
DASU_IL6_SIGNALING_UP	DASU_IL6_SIGNALING_UP		35	-0.3783604	-1.0303329	0.45454547	0.85446316	1	1702	tags=34%, list=15%, signal=40%
GAUSSMANN_MLL_AF4_FUSION_TARGETS_F_UP	GAUSSMANN_MLL_AF4_FUSION_TARGETS_F_UP		105	-0.3960772	-1.030157	0.45454547	0.8533423	1	1897	tags=33%, list=17%, signal=40%
ALONSO_METASTASIS_EMT_UP	ALONSO_METASTASIS_EMT_UP		23	-0.40415445	-1.0298615	0.4074074	0.85269314	1	2034	tags=39%, list=18%, signal=48%
GARCIA_TARGETS_OF_FLI1_AND_DAX1_UP	GARCIA_TARGETS_OF_FLI1_AND_DAX1_UP		22	-0.37273023	-1.0294962	0.5	0.8521309	1	1743	tags=23%, list=16%, signal=27%
HOOI_ST7_TARGETS_UP	HOOI_ST7_TARGETS_UP		39	-0.3797338	-1.0276332	0.41463414	0.85507387	1	1438	tags=26%, list=13%, signal=29%
SENGUPTA_NASOPHARYNGEAL_CARCINOMA_DN	SENGUPTA_NASOPHARYNGEAL_CARCINOMA_DN		130	-0.32398826	-1.0275024	0.42553192	0.85367507	1	1672	tags=25%, list=15%, signal=29%
BIOCARTA_ALK_PATHWAY	BIOCARTA_ALK_PATHWAY		22	-0.40099838	-1.0231242	0.45833334	0.8628229	1	1049	tags=23%, list=9%, signal=25%
ST_T_CELL_SIGNAL_TRANSDUCTION	ST_T_CELL_SIGNAL_TRANSDUCTION		33	-0.37175062	-1.0226632	0.4893617	0.86249393	1	1785	tags=30%, list=16%, signal=36%
RASHI_RESPONSE_TO_IONIZING_RADIATION_1	RASHI_RESPONSE_TO_IONIZING_RADIATION_1		31	-0.3008998	-1.0207678	0.44230768	0.86529696	1	419	tags=13%, list=4%, signal=13%
VANHARANTA_UTERINE_FIBROID_WITH_7Q_DELETION_DN	VANHARANTA_UTERINE_FIBROID_WITH_7Q_DELETION_DN		17	-0.3759033	-1.0199617	0.5090909	0.86613	1	2948	tags=41%, list=26%, signal=56%
VALK_AML_WITH_FLT3_ITD	VALK_AML_WITH_FLT3_ITD		26	-0.40236574	-1.0189885	0.42553192	0.86683625	1	2118	tags=35%, list=19%, signal=43%
FRIDMAN_SENESCENCE_UP	FRIDMAN_SENESCENCE_UP		48	-0.3660111	-1.017258	0.44444445	0.8694059	1	1211	tags=17%, list=11%, signal=19%
RIGGINS_TAMOXIFEN_RESISTANCE_UP	RIGGINS_TAMOXIFEN_RESISTANCE_UP		45	-0.35712132	-1.0172479	0.5	0.86769444	1	1972	tags=36%, list=18%, signal=43%
HAHTOLA_CTCL_CUTANEOUS	HAHTOLA_CTCL_CUTANEOUS		17	-0.36013427	-1.0161549	0.4117647	0.86914325	1	1080	tags=18%, list=10%, signal=20%
SENGUPTA_NASOPHARYNGEAL_CARCINOMA_WITH_LMP1_UP	SENGUPTA_NASOPHARYNGEAL_CARCINOMA_WITH_LMP1_UP		186	-0.30056113	-1.0154052	0.44680852	0.86941177	1	1564	tags=22%, list=14%, signal=25%
COLIN_PILOCYTIC_ASTROCYTOMA_VS_GLIOBLASTOMA_DN	COLIN_PILOCYTIC_ASTROCYTOMA_VS_GLIOBLASTOMA_DN		16	-0.44588467	-1.0149635	0.55813956	0.86887896	1	3353	tags=56%, list=30%, signal=80%
NUTT_GBM_VS_AO_GLIOMA_DN	NUTT_GBM_VS_AO_GLIOMA_DN		28	-0.30885926	-1.0146291	0.46551725	0.8681798	1	1122	tags=21%, list=10%, signal=24%
OSADA_ASCL1_TARGETS_UP	OSADA_ASCL1_TARGETS_UP		31	-0.37067434	-1.0140206	0.4347826	0.86791795	1	1948	tags=32%, list=17%, signal=39%
ACEVEDO_METHYLATED_IN_LIVER_CANCER_DN	ACEVEDO_METHYLATED_IN_LIVER_CANCER_DN		317	-0.30329716	-1.0138253	0.45833334	0.86677575	1	1838	tags=22%, list=16%, signal=26%
MARSON_FOXP3_TARGETS_STIMULATED_UP	MARSON_FOXP3_TARGETS_STIMULATED_UP		16	-0.4474007	-1.0132982	0.46666667	0.86633587	1	3054	tags=50%, list=27%, signal=69%
SESTO_RESPONSE_TO_UV_C6	SESTO_RESPONSE_TO_UV_C6		30	-0.34902546	-1.0127888	0.44230768	0.86588514	1	1121	tags=23%, list=10%, signal=26%
RODRIGUES_THYROID_CARCINOMA_DN	RODRIGUES_THYROID_CARCINOMA_DN		32	-0.35947546	-1.0116007	0.39215687	0.867071	1	771	tags=16%, list=7%, signal=17%
KEGG_VASCULAR_SMOOTH_MUSCLE_CONTRACTION	KEGG_VASCULAR_SMOOTH_MUSCLE_CONTRACTION		74	-0.313082	-1.0114232	0.42	0.8656761	1	2465	tags=28%, list=22%, signal=36%
HWANG_PROSTATE_CANCER_MARKERS	HWANG_PROSTATE_CANCER_MARKERS		22	-0.3879978	-1.0104022	0.47727272	0.8666262	1	2705	tags=45%, list=24%, signal=60%
KAYO_AGING_MUSCLE_DN	KAYO_AGING_MUSCLE_DN		82	-0.28580242	-1.0102139	0.5208333	0.8654552	1	2620	tags=32%, list=23%, signal=41%
YAGI_AML_WITH_INV_16_TRANSLOCATION	YAGI_AML_WITH_INV_16_TRANSLOCATION		253	-0.25588286	-1.0100197	0.44680852	0.8642405	1	1616	tags=17%, list=14%, signal=19%
FARMER_BREAST_CANCER_APOCRINE VS LUMINAL	FARMER_BREAST_CANCER_APOCRINE VS LUMINAL		185	-0.28873053	-1.0098487	0.45454547	0.86303157	1	1988	tags=28%, list=18%, signal=34%
BROWNE_HCMV_INFECTION_20HR_DN	BROWNE_HCMV_INFECTION_20HR_DN		61	-0.35656878	-1.0095097	0.52272725	0.862265	1	1534	tags=28%, list=14%, signal=32%
TSAI_RESPONSE_TO_IONIZING_RADIATION	TSAI_RESPONSE_TO_IONIZING_RADIATION		84	-0.28217924	-1.0086265	0.46938777	0.86279356	1	1785	tags=26%, list=16%, signal=31%
BOHN_PRIMARY_IMMUNODEFICIENCY_SYNDROM_DN	BOHN_PRIMARY_IMMUNODEFICIENCY_SYNDROM_DN		18	-0.39034635	-1.0085727	0.4651163	0.8613815	1	1193	tags=22%, list=11%, signal=25%
REACTOME_CHEMOKINE_RECEPTORS_BIND_CHEMOKINES	REACTOME_CHEMOKINE_RECEPTORS_BIND_CHEMOKINES		42	-0.42177972	-1.0077323	0.47619048	0.861977	1	798	tags=29%, list=7%, signal=31%
REACTOME_NEUROTRANSMITTER_RELEASE_CYCLE	REACTOME_NEUROTRANSMITTER_RELEASE_CYCLE		18	-0.39464304	-1.0072291	0.48214287	0.86160964	1	3941	tags=67%, list=35%, signal=103%
ST_TUMOR_NECROSIS_FACTOR_PATHWAY	ST_TUMOR_NECROSIS_FACTOR_PATHWAY		18	-0.3234204	-1.0067728	0.41379312	0.8610235	1	2137	tags=33%, list=19%, signal=41%
WOOD_EBV_EBNA1_TARGETS_UP	WOOD_EBV_EBNA1_TARGETS_UP		75	-0.2889734	-1.0064152	0.45833334	0.86020494	1	409	tags=12%, list=4%, signal=12%
BROWNE_HCMV_INFECTION_24HR_DN	BROWNE_HCMV_INFECTION_24HR_DN		93	-0.35504326	-1.0043991	0.47727272	0.86403	1	2666	tags=43%, list=24%, signal=56%
KEGG_NON_SMALL_CELL_LUNG_CANCER	KEGG_NON_SMALL_CELL_LUNG_CANCER		29	-0.29300666	-1.0043828	0.46153846	0.8624446	1	1600	tags=21%, list=14%, signal=24%
HADDAD_B_LYMPHOCYTE_PROGENITOR	HADDAD_B_LYMPHOCYTE_PROGENITOR		144	-0.31244767	-1.0034748	0.4883721	0.8630463	1	2532	tags=34%, list=23%, signal=43%
SATO_SILENCED_BY_METHYLATION_IN_PANCREATIC_CANCER_2	SATO_SILENCED_BY_METHYLATION_IN_PANCREATIC_CANCER_2		30	-0.41894287	-1.0028148	0.38636363	0.86297804	1	2222	tags=47%, list=20%, signal=58%
KIM_RESPONSE_TO_TSA_AND_DECITABINE_UP	KIM_RESPONSE_TO_TSA_AND_DECITABINE_UP		76	-0.32489148	-1.0026168	0.41666666	0.86206895	1	1822	tags=28%, list=16%, signal=33%
DEBIASI_APOPTOSIS_BY_REOVIRUS_INFECTION_UP	DEBIASI_APOPTOSIS_BY_REOVIRUS_INFECTION_UP		141	-0.26805645	-1.0022504	0.45454547	0.86147034	1	2576	tags=25%, list=23%, signal=32%
CREIGHTON_ENDOCRINE_THERAPY_RESISTANCE_5	CREIGHTON_ENDOCRINE_THERAPY_RESISTANCE_5		243	-0.2922016	-1.001376	0.4489796	0.86240405	1	1708	tags=21%, list=15%, signal=25%
TAYLOR_METHYLATED_IN_ACUTE_LYMPHOBLASTIC_LEUKEMIA	TAYLOR_METHYLATED_IN_ACUTE_LYMPHOBLASTIC_LEUKEMIA		39	-0.2934008	-1.001064	0.39215687	0.8615152	1	1622	tags=21%, list=14%, signal=24%
KOYAMA_SEMA3B_TARGETS_DN	KOYAMA_SEMA3B_TARGETS_DN		152	-0.28072277	-1.000638	0.46	0.860918	1	1597	tags=24%, list=14%, signal=27%
KUMAR_TARGETS_OF_MLL_AF9_FUSION	KUMAR_TARGETS_OF_MLL_AF9_FUSION		310	-0.2982139	-1.0003163	0.41463414	0.86025184	1	2326	tags=33%, list=21%, signal=40%
MCMURRAY_TP53_HRAS_COOPERATION_RESPONSE_UP	MCMURRAY_TP53_HRAS_COOPERATION_RESPONSE_UP		20	-0.46839103	-0.99998146	0.5	0.8595373	1	1022	tags=30%, list=9%, signal=33%
ELVIDGE_HIF1A_AND_HIF2A_TARGETS_UP	ELVIDGE_HIF1A_AND_HIF2A_TARGETS_UP		26	-0.35936713	-0.999574	0.5294118	0.8590592	1	745	tags=15%, list=7%, signal=16%
BILBAN_B_CLL_LPL_DN	BILBAN_B_CLL_LPL_DN		25	-0.3679297	-0.9991043	0.4888889	0.8588772	1	960	tags=20%, list=9%, signal=22%
LU_TUMOR_ANGIOGENESIS_UP	LU_TUMOR_ANGIOGENESIS_UP		15	-0.446493	-0.99910396	0.47826087	0.8572955	1	996	tags=33%, list=9%, signal=37%
TAKEDA_TARGETS_OF_NUP98_HOXA9_FUSION_3D_UP	TAKEDA_TARGETS_OF_NUP98_HOXA9_FUSION_3D_UP		83	-0.38118878	-0.9977259	0.46938777	0.85902226	1	1034	tags=24%, list=9%, signal=26%
KIM_WT1_TARGETS_8HR_DN	KIM_WT1_TARGETS_8HR_DN		76	-0.29464194	-0.9973959	0.5	0.8584041	1	1562	tags=25%, list=14%, signal=29%
REACTOME_G_ALPHA_S_SIGNALLING_EVENTS	REACTOME_G_ALPHA_S_SIGNALLING_EVENTS		79	-0.3329358	-0.99673593	0.45833334	0.8583697	1	1907	tags=25%, list=17%, signal=30%
PICCALUGA_ANGIOIMMUNOBLASTIC_LYMPHOMA_DN	PICCALUGA_ANGIOIMMUNOBLASTIC_LYMPHOMA_DN		62	-0.2728865	-0.9964174	0.44230768	0.85753196	1	2660	tags=26%, list=24%, signal=34%
AMUNDSON_POOR_SURVIVAL_AFTER_GAMMA_RADIATION_8G	AMUNDSON_POOR_SURVIVAL_AFTER_GAMMA_RADIATION_8G		53	-0.3406124	-0.99627686	0.54347825	0.85629374	1	2568	tags=36%, list=23%, signal=46%
BERENJENO_ROCK_SIGNALING_NOT_VIA_RHOA_DN	BERENJENO_ROCK_SIGNALING_NOT_VIA_RHOA_DN		29	-0.3404533	-0.9952209	0.42857143	0.85778326	1	2678	tags=34%, list=24%, signal=45%
CHENG_RESPONSE_TO_NICKEL_ACETATE	CHENG_RESPONSE_TO_NICKEL_ACETATE		16	-0.33977094	-0.9951584	0.41509435	0.8563482	1	1292	tags=25%, list=12%, signal=28%
REACTOME_BASIGIN_INTERACTIONS	REACTOME_BASIGIN_INTERACTIONS		21	-0.35544825	-0.9941833	0.4090909	0.8566882	1	2195	tags=38%, list=20%, signal=47%
MARSON_FOXP3_TARGETS_UP	MARSON_FOXP3_TARGETS_UP		50	-0.34544984	-0.9929697	0.5652174	0.858418	1	2881	tags=40%, list=26%, signal=54%
LIU_TARGETS_OF_VMYB_VS_CMYB_DN	LIU_TARGETS_OF_VMYB_VS_CMYB_DN		26	-0.3542093	-0.99222004	0.41860464	0.85884494	1	645	tags=15%, list=6%, signal=16%
KEGG_ERBB_SIGNALING_PATHWAY	KEGG_ERBB_SIGNALING_PATHWAY		48	-0.29637566	-0.9919701	0.4814815	0.8576915	1	1988	tags=23%, list=18%, signal=28%
BERENJENO_TRANSFORMED_BY_RHOA_REVERSIBLY_DN	BERENJENO_TRANSFORMED_BY_RHOA_REVERSIBLY_DN		22	-0.4217976	-0.99173576	0.42553192	0.8567487	1	936	tags=32%, list=8%, signal=35%
SENESE_HDAC1_TARGETS_DN	SENESE_HDAC1_TARGETS_DN		134	-0.33487523	-0.99149925	0.5416667	0.85596985	1	1689	tags=25%, list=15%, signal=29%
BIOCARTA_IL12_PATHWAY	BIOCARTA_IL12_PATHWAY		15	-0.43652987	-0.98894364	0.5	0.86099565	1	1936	tags=47%, list=17%, signal=56%
LAIHO_COLORECTAL_CANCER_SERRATED_UP	LAIHO_COLORECTAL_CANCER_SERRATED_UP		71	-0.29995248	-0.98854434	0.5217391	0.8605734	1	2191	tags=25%, list=20%, signal=31%
WANG_SMARCE1_TARGETS_DN	WANG_SMARCE1_TARGETS_DN		205	-0.25107455	-0.9877392	0.3469388	0.8610349	1	2125	tags=27%, list=19%, signal=33%
ST_WNT_BETA_CATENIN_PATHWAY	ST_WNT_BETA_CATENIN_PATHWAY		24	-0.40324757	-0.98720396	0.55	0.8607376	1	2069	tags=29%, list=18%, signal=36%
REACTOME_FRS2MEDIATED_CASCADE	REACTOME_FRS2MEDIATED_CASCADE		19	-0.38258776	-0.9869185	0.47058824	0.85988414	1	2218	tags=32%, list=20%, signal=39%
GRABARCZYK_BCL11B_TARGETS_DN	GRABARCZYK_BCL11B_TARGETS_DN		30	-0.37252003	-0.98686147	0.5217391	0.8585372	1	1865	tags=30%, list=17%, signal=36%
HSC_MATURE_FETAL	HSC_MATURE_FETAL		16	-0.34972945	-0.9865022	0.51724136	0.8578447	1	2325	tags=44%, list=21%, signal=55%
CHEBOTAEV_GR_TARGETS_DN	CHEBOTAEV_GR_TARGETS_DN		73	-0.38967478	-0.9859227	0.54545456	0.85744494	1	1092	tags=25%, list=10%, signal=27%
CONCANNON_APOPTOSIS_BY_EPOXOMICIN_UP	CONCANNON_APOPTOSIS_BY_EPOXOMICIN_UP		142	-0.2770426	-0.9858653	0.47368422	0.856126	1	1144	tags=18%, list=10%, signal=19%
SCHUETZ_BREAST_CANCER_DUCTAL_INVASIVE_UP	SCHUETZ_BREAST_CANCER_DUCTAL_INVASIVE_UP		223	-0.40048635	-0.9858139	0.44680852	0.8548828	1	1766	tags=35%, list=16%, signal=40%
KLEIN_PRIMARY_EFFUSION_LYMPHOMA_DN	KLEIN_PRIMARY_EFFUSION_LYMPHOMA_DN		37	-0.3769706	-0.9853633	0.5121951	0.8545273	1	1680	tags=38%, list=15%, signal=44%
GAJATE_RESPONSE_TO_TRABECTEDIN_UP	GAJATE_RESPONSE_TO_TRABECTEDIN_UP		35	-0.35291508	-0.9849388	0.44444445	0.854143	1	1669	tags=23%, list=15%, signal=27%
BROWNE_HCMV_INFECTION_48HR_UP	BROWNE_HCMV_INFECTION_48HR_UP		117	-0.27116093	-0.9846623	0.5	0.85318434	1	1165	tags=18%, list=10%, signal=20%
XU_GH1_AUTOCRINE_TARGETS_UP	XU_GH1_AUTOCRINE_TARGETS_UP		93	-0.289453	-0.984292	0.46153846	0.85239816	1	2434	tags=32%, list=22%, signal=41%
MCCLUNG_CREB1_TARGETS_UP	MCCLUNG_CREB1_TARGETS_UP		76	-0.31549105	-0.9839468	0.5090909	0.8519654	1	3160	tags=46%, list=28%, signal=64%
NIKOLSKY_BREAST_CANCER_8Q12_Q22_AMPLICON	NIKOLSKY_BREAST_CANCER_8Q12_Q22_AMPLICON		69	-0.29507825	-0.98363537	0.4528302	0.85144687	1	2572	tags=32%, list=23%, signal=41%
YAGI_AML_FAB_MARKERS	YAGI_AML_FAB_MARKERS		126	-0.28091407	-0.9827794	0.5	0.8523455	1	1949	tags=30%, list=17%, signal=36%
RICKMAN_HEAD_AND_NECK_CANCER_D	RICKMAN_HEAD_AND_NECK_CANCER_D		18	-0.44435665	-0.9825822	0.46153846	0.8513778	1	3011	tags=50%, list=27%, signal=68%
ZHAN_MULTIPLE_MYELOMA_DN	ZHAN_MULTIPLE_MYELOMA_DN		22	-0.41812629	-0.9825296	0.45	0.8500447	1	712	tags=18%, list=6%, signal=19%
HUANG_FOXA2_TARGETS_DN	HUANG_FOXA2_TARGETS_DN		24	-0.41906315	-0.98160434	0.46153846	0.85056716	1	3020	tags=63%, list=27%, signal=85%
RIGGI_EWING_SARCOMA_PROGENITOR_DN	RIGGI_EWING_SARCOMA_PROGENITOR_DN		114	-0.35908973	-0.98159593	0.47727272	0.8490931	1	1766	tags=34%, list=16%, signal=40%
REACTOME_INTRINSIC_PATHWAY	REACTOME_INTRINSIC_PATHWAY		15	-0.42153445	-0.98141253	0.48076922	0.8481476	1	2350	tags=47%, list=21%, signal=59%
ST_GA13_PATHWAY	ST_GA13_PATHWAY		19	-0.32804558	-0.9812773	0.45833334	0.8470874	1	2915	tags=32%, list=26%, signal=43%
KEGG_LINOLEIC_ACID_METABOLISM	KEGG_LINOLEIC_ACID_METABOLISM		15	-0.41835523	-0.981274	0.48979592	0.84562683	1	893	tags=13%, list=8%, signal=14%
KINSEY_TARGETS_OF_EWSR1_FLII_FUSION_DN	KINSEY_TARGETS_OF_EWSR1_FLII_FUSION_DN		171	-0.3088339	-0.9805994	0.5	0.8459262	1	1630	tags=23%, list=15%, signal=26%
TAKEDA_TARGETS_OF_NUP98_HOXA9_FUSION_8D_UP	TAKEDA_TARGETS_OF_NUP98_HOXA9_FUSION_8D_UP		84	-0.35649863	-0.98052484	0.48	0.84465426	1	2324	tags=43%, list=21%, signal=54%
KEGG_MELANOMA	KEGG_MELANOMA		40	-0.30219358	-0.97982	0.49019608	0.8449725	1	2643	tags=35%, list=24%, signal=46%
CADWELL_ATG16L1_TARGETS_DN	CADWELL_ATG16L1_TARGETS_DN		36	-0.31979975	-0.9796728	0.4909091	0.84394693	1	949	tags=14%, list=8%, signal=15%
LIANG_HEMATOPOIESIS_STEM_CELL_NUMBER_LARGE_VS_TINY_DN	LIANG_HEMATOPOIESIS_STEM_CELL_NUMBER_LARGE_VS_TINY_DN		33	-0.3044446	-0.97967273	0.44444445	0.8425042	1	1429	tags=15%, list=13%, signal=17%
LINDSTEDT_DENDRITIC_CELL_MATURATION_C	LINDSTEDT_DENDRITIC_CELL_MATURATION_C		39	-0.3251309	-0.97941005	0.5625	0.84160835	1	1511	tags=26%, list=13%, signal=30%
DAVICIONI_TARGETS_OF_PAX_FOXO1_FUSIONS_UP	DAVICIONI_TARGETS_OF_PAX_FOXO1_FUSIONS_UP		156	-0.32947832	-0.97892934	0.46	0.8413278	1	1534	tags=24%, list=14%, signal=28%
JIANG_TIP30_TARGETS_UP	JIANG_TIP30_TARGETS_UP		34	-0.34723943	-0.9788889	0.5106383	0.84005296	1	1169	tags=26%, list=10%, signal=29%
MOHANKUMAR_TLX1_TARGETS_UP	MOHANKUMAR_TLX1_TARGETS_UP		243	-0.22065765	-0.9783026	0.5	0.84003955	1	1308	tags=17%, list=12%, signal=19%
CHIARADONNA_NEOPLASTIC_TRANSFORMATION_CDC25_UP	CHIARADONNA_NEOPLASTIC_TRANSFORMATION_CDC25_UP		87	-0.3552311	-0.97801435	0.53333336	0.83911777	1	1024	tags=21%, list=9%, signal=23%
MORI_PRE_BI_LYMPHOCYTE_DN	MORI_PRE_BI_LYMPHOCYTE_DN		49	-0.29260507	-0.97763413	0.5416667	0.838464	1	1748	tags=24%, list=16%, signal=29%
RIZKI_TUMOR_INVASIVENESS_3D_DN	RIZKI_TUMOR_INVASIVENESS_3D_DN		150	-0.2702522	-0.97737545	0.53061223	0.83772206	1	1564	tags=22%, list=14%, signal=25%
PARK_TRETINOIN_RESPONSE_AND_RARA_PLZF_FUSION	PARK_TRETINOIN_RESPONSE_AND_RARA_PLZF_FUSION		16	-0.40311545	-0.9752101	0.5	0.84095067	1	2539	tags=44%, list=23%, signal=56%
SHIPP_DLBCL_VS_FOLLICULAR_LYMPHOMA_DN	SHIPP_DLBCL_VS_FOLLICULAR_LYMPHOMA_DN		29	-0.38803753	-0.97463447	0.5	0.8411743	1	1403	tags=28%, list=13%, signal=31%
BOYLAN_MULTIPLE_MYELOMA_C_CLUSTER_DN	BOYLAN_MULTIPLE_MYELOMA_C_CLUSTER_DN		20	-0.40982118	-0.9745394	0.4	0.83992827	1	1138	tags=30%, list=10%, signal=33%
GENTILE_UV_RESPONSE_CLUSTER_D2	GENTILE_UV_RESPONSE_CLUSTER_D2		16	-0.37548217	-0.97410196	0.54	0.8395805	1	360	tags=13%, list=3%, signal=13%
REACTOME_HEMOSTASIS	REACTOME_HEMOSTASIS		194	-0.30804145	-0.9734714	0.5217391	0.839805	1	2573	tags=34%, list=23%, signal=43%
SIG_INSULIN_RECEPTOR_PATHWAY_IN_CARDIAC_MYOCYTES	SIG_INSULIN_RECEPTOR_PATHWAY_IN_CARDIAC_MYOCYTES		35	-0.30811593	-0.9727787	0.4893617	0.84010434	1	1542	tags=20%, list=14%, signal=23%
CHIANG_LIVER_CANCER_SUBCLASS_INTERFERON_DN	CHIANG_LIVER_CANCER_SUBCLASS_INTERFERON_DN		19	-0.4136431	-0.972777	0.45833334	0.83871555	1	1117	tags=32%, list=10%, signal=35%
TONKS_TARGETS_OF_RUNX1_RUNX1T1_FUSION_MONOCYTE_UP	TONKS_TARGETS_OF_RUNX1_RUNX1T1_FUSION_MONOCYTE_UP		128	-0.25067088	-0.9726015	0.45833334	0.8378055	1	1509	tags=21%, list=13%, signal=24%
CHIANG_LIVER_CANCER_SUBCLASS_CTNNB1_DN	CHIANG_LIVER_CANCER_SUBCLASS_CTNNB1_DN		96	-0.3380297	-0.9725929	0.47826087	0.83641154	1	1528	tags=29%, list=14%, signal=33%
CHIARETTI_T_ALL_REFRACTORY_TO_THERAPY	CHIARETTI_T_ALL_REFRACTORY_TO_THERAPY		20	-0.37495655	-0.9716007	0.44	0.8377486	1	2463	tags=45%, list=22%, signal=58%
ZHAN_MULTIPLE_MYELOMA_MF_UP	ZHAN_MULTIPLE_MYELOMA_MF_UP		29	-0.36565596	-0.97152764	0.4375	0.8366358	1	1127	tags=24%, list=10%, signal=27%
KAAB_FAILED_HEART_ATRIUM_DN	KAAB_FAILED_HEART_ATRIUM_DN		96	-0.251662	-0.9711994	0.53061223	0.83585155	1	1576	tags=19%, list=14%, signal=22%
DOUGLAS_BMI1_TARGETS_UP	DOUGLAS_BMI1_TARGETS_UP		331	-0.24908932	-0.97114205	0.5	0.8346694	1	1324	tags=18%, list=12%, signal=20%
YAUCH_HEDGEHOG_SIGNALING_PARACRINE_DN	YAUCH_HEDGEHOG_SIGNALING_PARACRINE_DN		142	-0.35954353	-0.9706503	0.45454547	0.8342866	1	1402	tags=25%, list=13%, signal=28%
SMID_BREAST_CANCER_LUMINAL_B_UP	SMID_BREAST_CANCER_LUMINAL_B_UP		96	-0.3087507	-0.9686442	0.5272727	0.8374402	1	1524	tags=25%, list=14%, signal=29%
JAATINEN_HEMATOPOIETIC_STEM_CELL_DN	JAATINEN_HEMATOPOIETIC_STEM_CELL_DN		136	-0.35791826	-0.9684783	0.47619048	0.8365487	1	1822	tags=32%, list=16%, signal=37%
VECCHI_GASTRIC_CANCER_ADVANCED_VS_EARLY_UP	VECCHI_GASTRIC_CANCER_ADVANCED_VS_EARLY_UP		105	-0.3621855	-0.9682286	0.40384614	0.8356557	1	1883	tags=35%, list=17%, signal=42%
HELLER_SILENCED_BY_METHYLATION_DN	HELLER_SILENCED_BY_METHYLATION_DN		61	-0.28281847	-0.9655413	0.55	0.8402481	1	1114	tags=18%, list=10%, signal=20%
POTTI_CYTOXAN_SENSITIVITY	POTTI_CYTOXAN_SENSITIVITY		24	-0.3558971	-0.9644671	0.53061223	0.84113324	1	508	tags=17%, list=5%, signal=17%
NAKAJIMA_MAST_CELL	NAKAJIMA_MAST_CELL		22	-0.403854	-0.96264446	0.53333336	0.8443595	1	2918	tags=59%, list=26%, signal=80%
VART_KSHV_INFECTION_ANGIOGENIC_MARKERS_UP	VART_KSHV_INFECTION_ANGIOGENIC_MARKERS_UP		122	-0.3409788	-0.96137524	0.53333336	0.8454524	1	2574	tags=38%, list=23%, signal=48%
HUMMEL_BURKITTS_LYMPHOMA_UP	HUMMEL_BURKITTS_LYMPHOMA_UP		18	-0.3732138	-0.96078473	0.509434	0.845271	1	2201	tags=44%, list=20%, signal=55%
KEGG_PENTOSE_PHOSPHATE_PATHWAY	KEGG_PENTOSE_PHOSPHATE_PATHWAY		19	-0.35153735	-0.96063435	0.49019608	0.84426314	1	1651	tags=32%, list=15%, signal=37%
SATO_SILENCED_BY_METHYLATION_IN_PANCREATIC_CANCER_1	SATO_SILENCED_BY_METHYLATION_IN_PANCREATIC_CANCER_1		249	-0.30878362	-0.9602363	0.54347825	0.8437719	1	2106	tags=29%, list=19%, signal=35%
KIM_MYC_AMPLIFICATION_TARGETS_UP	KIM_MYC_AMPLIFICATION_TARGETS_UP		106	-0.24158745	-0.9599232	0.5	0.8431416	1	1023	tags=14%, list=9%, signal=15%
MCBRYAN_PUBERTAL_BREAST_3_4WK_UP	MCBRYAN_PUBERTAL_BREAST_3_4WK_UP		149	-0.346886	-0.9598442	0.5	0.84195644	1	1687	tags=28%, list=15%, signal=33%
CHEMNITZ_RESPONSE_TO_PROSTAGLANDIN_E2_DN	CHEMNITZ_RESPONSE_TO_PROSTAGLANDIN_E2_DN		177	-0.28875205	-0.95968294	0.47826087	0.8409863	1	1201	tags=16%, list=11%, signal=18%
SMITH_LIVER_CANCER	SMITH_LIVER_CANCER		22	-0.3897897	-0.95898604	0.5208333	0.8415086	1	2666	tags=45%, list=24%, signal=60%
BROWNE_HCMV_INFECTION_6HR_DN	BROWNE_HCMV_INFECTION_6HR_DN		89	-0.26830384	-0.95813733	0.537037	0.842562	1	736	tags=11%, list=7%, signal=12%
THUM_SYSTOLIC_HEART_FAILURE_DN	THUM_SYSTOLIC_HEART_FAILURE_DN		110	-0.2734417	-0.95803475	0.50877196	0.8414303	1	1519	tags=16%, list=14%, signal=19%
NELSON_RESPONSE_TO_ANDROGEN_UP	NELSON_RESPONSE_TO_ANDROGEN_UP		55	-0.30598387	-0.95716006	0.509434	0.84235615	1	2447	tags=36%, list=22%, signal=46%
TARTE_PLASMA_CELL_VS_PLASMABLAST_UP	TARTE_PLASMA_CELL_VS_PLASMABLAST_UP		240	-0.29102975	-0.9571294	0.53333336	0.8411235	1	2580	tags=32%, list=23%, signal=41%
ZHU_CMV_24_HR_DN	ZHU_CMV_24_HR_DN		39	-0.37188438	-0.9570758	0.5090909	0.8399257	1	1873	tags=38%, list=17%, signal=46%
FULCHER_INFLAMMATORY_RESPONSE_LECTIN_VS_LPS_DN	FULCHER_INFLAMMATORY_RESPONSE_LECTIN_VS_LPS_DN		235	-0.29879934	-0.956338	0.5	0.8402115	1	1619	tags=22%, list=14%, signal=25%
TARTE_PLASMA_CELL_VS_B_LYMPHOCYTE_UP	TARTE_PLASMA_CELL_VS_B_LYMPHOCYTE_UP		60	-0.27891198	-0.95605516	0.48979592	0.83955264	1	2050	tags=23%, list=18%, signal=28%
MCCLUNG_DELTA_FOSB_TARGETS_2WK	MCCLUNG_DELTA_FOSB_TARGETS_2WK		34	-0.35103893	-0.95486933	0.5510204	0.84085983	1	2464	tags=38%, list=22%, signal=49%
HOFMANN_CELL_LYMPHOMA_DN	HOFMANN_CELL_LYMPHOMA_DN		23	-0.33784494	-0.9547946	0.5294118	0.83961904	1	2279	tags=30%, list=20%, signal=38%
LEE_LIVER_CANCER_MYC_TGFA_UP	LEE_LIVER_CANCER_MYC_TGFA_UP		46	-0.32393208	-0.95475596	0.53333336	0.83846676	1	448	tags=11%, list=4%, signal=11%
ST_ADRENERGIC	ST_ADRENERGIC		18	-0.34019378	-0.9531048	0.54901963	0.8413285	1	2448	tags=39%, list=22%, signal=50%
KEGG_AMYOTROPHIC_LATERAL_SCLEROSIS_ALS	KEGG_AMYOTROPHIC_LATERAL_SCLEROSIS_ALS		29	-0.31149814	-0.9530753	0.4642857	0.84011364	1	2113	tags=31%, list=19%, signal=38%
HEIDENBLAD_AMPLICON_8Q24_UP	HEIDENBLAD_AMPLICON_8Q24_UP		18	-0.33312592	-0.95268863	0.48979592	0.83953285	1	2129	tags=39%, list=19%, signal=48%
CHESLER_BRAIN_QTL_CIS	CHESLER_BRAIN_QTL_CIS		56	-0.2814732	-0.9524305	0.5660377	0.83882797	1	1901	tags=25%, list=17%, signal=30%
BYSTRYKH_HEMATOPOIESIS_STEM_CELL_QTL_CIS	BYSTRYKH_HEMATOPOIESIS_STEM_CELL_QTL_CIS		105	-0.27379343	-0.95125973	0.59090906	0.84031373	1	1658	tags=21%, list=15%, signal=24%
REACTOME_NCAM_SIGNALING_FOR_NEURITE_OUT_GROWTH	REACTOME_NCAM_SIGNALING_FOR_NEURITE_OUT_GROWTH		46	-0.3564492	-0.9511945	0.5416667	0.83912325	1	1702	tags=28%, list=15%, signal=33%
BERENJENO_ROCK_SIGNALING_NOT_VIA_RHOA_UP	BERENJENO_ROCK_SIGNALING_NOT_VIA_RHOA_UP		24	-0.37221253	-0.950067	0.56	0.8403357	1	1436	tags=29%, list=13%, signal=33%
TURASHVILI_BREAST_LOBULAR_CARCINOMA_VS_DUCTAL_NORMAL_DN	TURASHVILI_BREAST_LOBULAR_CARCINOMA_VS_DUCTAL_NORMAL_DN		51	-0.3506135	-0.9493489	0.5208333	0.8408387	1	1676	tags=24%, list=15%, signal=28%
WELCSH_BRCA1_TARGETS_1_UP	WELCSH_BRCA1_TARGETS_1_UP		125	-0.26086938	-0.9486077	0.59615386	0.840834	1	2218	tags=24%, list=20%, signal=30%
SASSON_RESPONSE_TO_GONADOTROPHINS_UP	SASSON_RESPONSE_TO_GONADOTROPHINS_UP		49	-0.27423167	-0.9472716	0.53333336	0.8429574	1	1883	tags=20%, list=17%, signal=24%
RORIE_TARGETS_OF_EWSR1_FLI1_FUSION_UP	RORIE_TARGETS_OF_EWSR1_FLI1_FUSION_UP		16	-0.41568777	-0.94656384	0.44186047	0.8434406	1	1672	tags=31%, list=15%, signal=37%
RUTELLA_RESPONSE_TO_HGF_VS_CSF2RB_AND_IL4_UP	RUTELLA_RESPONSE_TO_HGF_VS_CSF2RB_AND_IL4_UP		248	-0.29150835	-0.9463643	0.54761904	0.8425356	1	1672	tags=25%, list=15%, signal=28%
GAUSSMANN_MLL_AF4_FUSION_TARGETS_B_UP	GAUSSMANN_MLL_AF4_FUSION_TARGETS_B_UP		15	-0.40855926	-0.94591427	0.54545456	0.84215915	1	1544	tags=33%, list=14%, signal=39%
THUM_SYSTOLIC_HEART_FAILURE_UP	THUM_SYSTOLIC_HEART_FAILURE_UP		251	-0.30415368	-0.94541806	0.5869565	0.8419943	1	1691	tags=22%, list=15%, signal=25%
RASHI_RESPONSE_TO_IONIZING_RADIATION_6	RASHI_RESPONSE_TO_IONIZING_RADIATION_6		70	-0.32227477	-0.94528943	0.54545456	0.84098727	1	1662	tags=23%, list=15%, signal=27%
DOANE_BREAST_CANCER_ESR1_UP	DOANE_BREAST_CANCER_ESR1_UP		70	-0.317457	-0.94251347	0.4642857	0.84577906	1	1962	tags=30%, list=18%, signal=36%
CHARAFE_BREAST_CANCER_LUMINAL_VS_BASAL_DN	CHARAFE_BREAST_CANCER_LUMINAL_VS_BASAL_DN		258	-0.30561528	-0.94238603	0.5652174	0.84484124	1	1334	tags=19%, list=12%, signal=21%
KEGG_ABC_TRANSPORTERS	KEGG_ABC_TRANSPORTERS		27	-0.33236486	-0.94237757	0.5744681	0.8435566	1	2636	tags=37%, list=24%, signal=48%
ROME_INSULIN_TARGETS_IN_MUSCLE_UP	ROME_INSULIN_TARGETS_IN_MUSCLE_UP		56	-0.24595752	-0.9421051	0.49056605	0.84310925	1	1730	tags=18%, list=15%, signal=21%
DIRMEIER_LMP1_RESPONSE_LATE_UP	DIRMEIER_LMP1_RESPONSE_LATE_UP		28	-0.28689522	-0.94054043	0.52272725	0.8448709	1	2261	tags=25%, list=20%, signal=31%
NATSUME_RESPONSE_TO_INTERFERON_BETA_UP	NATSUME_RESPONSE_TO_INTERFERON_BETA_UP		42	-0.30019766	-0.9401039	0.5652174	0.8443894	1	2751	tags=33%, list=25%, signal=44%
NEWMAN_ERCC6_TARGETS_DN	NEWMAN_ERCC6_TARGETS_DN		20	-0.3987715	-0.939347	0.59183675	0.844854	1	1399	tags=30%, list=12%, signal=34%
BIOCARTA_AGR_PATHWAY	BIOCARTA_AGR_PATHWAY		20	-0.38925973	-0.93907106	0.5283019	0.84401834	1	804	tags=15%, list=7%, signal=16%
TURASHVILI_BREAST_DUCTAL_CARCINOMA_VS_DUCTAL_NORMAL_DN	TURASHVILI_BREAST_DUCTAL_CARCINOMA_VS_DUCTAL_NORMAL_DN		92	-0.35496193	-0.93846256	0.54545456	0.84405446	1	1993	tags=33%, list=18%, signal=39%
MARTINEZ_RESPONSE_TO_TRABECTEDIN	MARTINEZ_RESPONSE_TO_TRABECTEDIN		26	-0.31892204	-0.9374396	0.50877196	0.84527296	1	1955	tags=27%, list=17%, signal=33%
ST_G_ALPHA_I_PATHWAY	ST_G_ALPHA_I_PATHWAY		20	-0.31486046	-0.9372139	0.5714286	0.8445709	1	1500	tags=25%, list=13%, signal=29%
FRASOR_RESPONSE_TO_ESTRADIOL_DN	FRASOR_RESPONSE_TO_ESTRADIOL_DN		40	-0.31506202	-0.93704545	0.5714286	0.84364325	1	1478	tags=30%, list=13%, signal=34%
MCMURRAY_TP53_HRAS_COOPERATION_RESPONSE_DN	MCMURRAY_TP53_HRAS_COOPERATION_RESPONSE_DN		47	-0.3964548	-0.9366133	0.53333336	0.843425	1	1143	tags=28%, list=10%, signal=31%
FONTAINE_THYROID_TUMOR_UNCERTAIN_MALIGNANCY_UP	FONTAINE_THYROID_TUMOR_UNCERTAIN_MALIGNANCY_UP		18	-0.36494038	-0.93599004	0.54	0.8435758	1	1675	tags=33%, list=15%, signal=39%
SHAFFER_IRF4_TARGETS_IN_ACTIVATED_B_LYMPHOCYTE	SHAFFER_IRF4_TARGETS_IN_ACTIVATED_B_LYMPHOCYTE		56	-0.2430298	-0.9342175	0.4489796	0.84635067	1	1865	tags=21%, list=17%, signal=26%
KEGG_ENDOMETRIAL_CANCER	KEGG_ENDOMETRIAL_CANCER		31	-0.31063956	-0.9341497	0.5849057	0.84517336	1	1600	tags=26%, list=14%, signal=30%
WINTER_HYPOXIA_METAGENE	WINTER_HYPOXIA_METAGENE		149	-0.27639475	-0.93409	0.60465115	0.84407145	1	1808	tags=23%, list=16%, signal=27%
GOZGIT_ESR1_TARGETS_UP	GOZGIT_ESR1_TARGETS_UP		79	-0.2759311	-0.9340182	0.6	0.8430073	1	2168	tags=32%, list=19%, signal=39%
KEGG_ECM_RECEPTOR_INTERACTION	KEGG_ECM_RECEPTOR_INTERACTION		53	-0.34752187	-0.9338069	0.4909091	0.84212154	1	1769	tags=30%, list=16%, signal=36%
MAHADEVAN_IMATINIB_RESISTANCE_UP	MAHADEVAN_IMATINIB_RESISTANCE_UP		15	-0.4239551	-0.93357277	0.5625	0.84129983	1	665	tags=20%, list=6%, signal=21%
ZHAN_MULTIPLE_MYELOMA_SPIKED	ZHAN_MULTIPLE_MYELOMA_SPIKED		15	-0.41270438	-0.933507	0.5106383	0.8401703	1	1962	tags=40%, list=18%, signal=48%
KANG_IMMORTALIZED_BY_TERT_UP	KANG_IMMORTALIZED_BY_TERT_UP		55	-0.33779722	-0.93287724	0.6097561	0.84040695	1	891	tags=15%, list=8%, signal=16%
KEGG_LYSINE_DEGRADATION	KEGG_LYSINE_DEGRADATION		28	-0.34328395	-0.9325612	0.537037	0.8399966	1	981	tags=21%, list=9%, signal=23%
SAGIV_CD24_TARGETS_DN	SAGIV_CD24_TARGETS_DN		30	-0.35133937	-0.9324578	0.64444447	0.83909386	1	1689	tags=30%, list=15%, signal=35%
VALK_AML_CLUSTER_9	VALK_AML_CLUSTER_9		21	-0.3854674	-0.93215734	0.51111114	0.83839154	1	1520	tags=29%, list=14%, signal=33%
TAKEDA_TARGETS_OF_NUP98_HOXA9_FUSION_8D_DN	TAKEDA_TARGETS_OF_NUP98_HOXA9_FUSION_8D_DN		113	-0.33219925	-0.931849	0.55813956	0.83808774	1	1376	tags=24%, list=12%, signal=27%
DORSAM_HOXA9_TARGETS_UP	DORSAM_HOXA9_TARGETS_UP		23	-0.33062986	-0.93042636	0.47916666	0.8404261	1	2451	tags=26%, list=22%, signal=33%
GARGALOVIC_RESPONSE_TO_OXIDIZED_PHOSPHOLIPIDS_TURQUOISE_UP	GARGALOVIC_RESPONSE_TO_OXIDIZED_PHOSPHOLIPIDS_TURQUOISE_UP		33	-0.31691936	-0.93032026	0.5777778	0.8393656	1	2860	tags=39%, list=26%, signal=53%
WANG_PROSTATE_CANCER_ANDROGEN_INDEPENDENT	WANG_PROSTATE_CANCER_ANDROGEN_INDEPENDENT		35	-0.29104975	-0.9298916	0.6041667	0.8390801	1	2108	tags=29%, list=19%, signal=35%
BILBAN_B_CLL_LPL_UP	BILBAN_B_CLL_LPL_UP		30	-0.30580842	-0.9282936	0.47916666	0.8414908	1	1789	tags=27%, list=16%, signal=32%
REACTOME_PLATELET_ACTIVATION	REACTOME_PLATELET_ACTIVATION		110	-0.2978986	-0.92643183	0.6086956	0.84493196	1	2573	tags=34%, list=23%, signal=43%
RASHI_RESPONSE_TO_IONIZING_RADIATION_4	RASHI_RESPONSE_TO_IONIZING_RADIATION_4		46	-0.2757662	-0.92612875	0.5862069	0.84444773	1	2610	tags=30%, list=23%, signal=40%
KEGG_ETHER_LIPID_METABOLISM	KEGG_ETHER_LIPID_METABOLISM		22	-0.35352597	-0.9260381	0.65384614	0.8434363	1	893	tags=14%, list=8%, signal=15%
KEGG_CALCIUM_SIGNALING_PATHWAY	KEGG_CALCIUM_SIGNALING_PATHWAY		117	-0.30432686	-0.92568487	0.60784316	0.84270406	1	1899	tags=21%, list=17%, signal=25%
WEINMANN_ADAPTATION_TO_HYPOXIA_DN	WEINMANN_ADAPTATION_TO_HYPOXIA_DN		27	-0.38342592	-0.92314863	0.58536583	0.8471323	1	1958	tags=48%, list=17%, signal=58%
EHLERS_ANEUPLOIDY_UP	EHLERS_ANEUPLOIDY_UP		27	-0.29976535	-0.92312604	0.57894737	0.84595627	1	583	tags=11%, list=5%, signal=12%
HU_ANGIOGENESIS_DN	HU_ANGIOGENESIS_DN		21	-0.32017154	-0.9220923	0.5576923	0.8469478	1	1512	tags=19%, list=14%, signal=22%
KEGG_PROTEIN_EXPORT	KEGG_PROTEIN_EXPORT		18	-0.316066	-0.921548	0.5	0.8469691	1	113	tags=6%, list=1%, signal=6%
IVANOVA_HEMATOPOIESIS_LATE_PROGENITOR	IVANOVA_HEMATOPOIESIS_LATE_PROGENITOR		110	-0.264298	-0.9211336	0.5652174	0.8467293	1	813	tags=14%, list=7%, signal=15%
LENAOUR_DENDRITIC_CELL_MATURATION_UP	LENAOUR_DENDRITIC_CELL_MATURATION_UP		65	-0.3264124	-0.9209994	0.68292683	0.84558266	1	1648	tags=28%, list=15%, signal=32%
WILLERT_WNT_SIGNALING	WILLERT_WNT_SIGNALING		15	-0.34434158	-0.9199973	0.6304348	0.84669	1	1211	tags=20%, list=11%, signal=22%
BOYLAN_MULTIPLE_MYELOMA_PCA3_DN	BOYLAN_MULTIPLE_MYELOMA_PCA3_DN		44	-0.32425436	-0.919943	0.6	0.8455334	1	1455	tags=25%, list=13%, signal=29%
UEDA_CENTRAL_CLOCK	UEDA_CENTRAL_CLOCK		66	-0.2631377	-0.9198911	0.63265306	0.8443613	1	1142	tags=17%, list=10%, signal=18%
STEIN_ESTROGEN_RESPONSE_NOT_VIA_ESRRA	STEIN_ESTROGEN_RESPONSE_NOT_VIA_ESRRA		15	-0.39893946	-0.91966456	0.5882353	0.84365225	1	2465	tags=47%, list=22%, signal=60%
HOFFMANN_IMMATURE_TO_MATURE_B_LYMPHOCYTE_DN	HOFFMANN_IMMATURE_TO_MATURE_B_LYMPHOCYTE_DN		24	-0.31168044	-0.9193064	0.58	0.8434135	1	1405	tags=25%, list=13%, signal=29%
SATO_SILENCED_BY_DEACETYLATION_IN_PANCREATIC_CANCER	SATO_SILENCED_BY_DEACETYLATION_IN_PANCREATIC_CANCER		28	-0.34227788	-0.91653234	0.65909094	0.84887093	1	904	tags=21%, list=8%, signal=23%
LI_WILMS_TUMOR	LI_WILMS_TUMOR		20	-0.3807672	-0.9159217	0.60465115	0.8486451	1	1517	tags=30%, list=14%, signal=35%
VALK_AML_CLUSTER_2	VALK_AML_CLUSTER_2		17	-0.38888627	-0.9158892	0.6744186	0.8475067	1	3653	tags=65%, list=33%, signal=96%
MANALO_HYPOXIA_UP	MANALO_HYPOXIA_UP		128	-0.3146467	-0.9142441	0.53488374	0.8499844	1	1753	tags=30%, list=16%, signal=36%
BIOCARTA_TCR_PATHWAY	BIOCARTA_TCR_PATHWAY		29	-0.32373995	-0.9141394	0.5769231	0.8489528	1	2204	tags=31%, list=20%, signal=39%
RODRIGUES_NTN1_TARGETS_DN	RODRIGUES_NTN1_TARGETS_DN		94	-0.26450425	-0.9140534	0.59183675	0.8480084	1	1279	tags=17%, list=11%, signal=19%
XU_CREBBP_TARGETS_DN	XU_CREBBP_TARGETS_DN		34	-0.3238273	-0.9138248	0.59574467	0.84728014	1	1813	tags=21%, list=16%, signal=24%
YOSHIOKA_LIVER_CANCER_EARLY_RECURRENCE_DN	YOSHIOKA_LIVER_CANCER_EARLY_RECURRENCE_DN		33	-0.28004542	-0.91381997	0.6296296	0.8461058	1	2379	tags=30%, list=21%, signal=38%
WILCOX_PRESPONSE_TO_ROGESTERONE_DN	WILCOX_PRESPONSE_TO_ROGESTERONE_DN		30	-0.3530586	-0.91330445	0.6458333	0.84609455	1	1786	tags=30%, list=16%, signal=36%
MAHAJAN_RESPONSE_TO_IL1A_UP	MAHAJAN_RESPONSE_TO_IL1A_UP		45	-0.30024782	-0.91294074	0.55263156	0.8458033	1	1956	tags=29%, list=17%, signal=35%
ELVIDGE_HYPOXIA_DN	ELVIDGE_HYPOXIA_DN		84	-0.2287117	-0.9125345	0.537037	0.84535176	1	1413	tags=15%, list=13%, signal=18%
SHIPP_DLBCL_CURED_VS_FATAL_UP	SHIPP_DLBCL_CURED_VS_FATAL_UP		22	-0.33747905	-0.9125051	0.5319149	0.8442052	1	1279	tags=23%, list=11%, signal=26%
TCGA_GLIOBLASTOMA_COPY_NUMBER_UP	TCGA_GLIOBLASTOMA_COPY_NUMBER_UP		34	-0.2647362	-0.9115009	0.56666666	0.84510714	1	2643	tags=38%, list=24%, signal=50%
KERLEY_RESPONSE_TO_CISPLATIN_UP	KERLEY_RESPONSE_TO_CISPLATIN_UP		29	-0.31604087	-0.9112921	0.58536583	0.8442317	1	345	tags=14%, list=3%, signal=14%
DANG_REGULATED_BY_MYC_DN	DANG_REGULATED_BY_MYC_DN		167	-0.29399207	-0.9108511	0.627907	0.84405166	1	2570	tags=36%, list=23%, signal=46%
BIOCARTA_NFAT_PATHWAY	BIOCARTA_NFAT_PATHWAY		31	-0.2927541	-0.9104028	0.61538464	0.843855	1	2204	tags=26%, list=20%, signal=32%
TONKS_TARGETS_OF_RUNX1_RUNX1T1_FUSION_HSC_DN	TONKS_TARGETS_OF_RUNX1_RUNX1T1_FUSION_HSC_DN		121	-0.31243065	-0.90912277	0.5510204	0.8452824	1	1502	tags=24%, list=13%, signal=27%
ZHAN_MULTIPLE_MYELOMA_CD1_UP	ZHAN_MULTIPLE_MYELOMA_CD1_UP		28	-0.35872132	-0.90853393	0.58536583	0.84525913	1	2679	tags=39%, list=24%, signal=52%
REACTOME_CLASS_A1_RHODOPSIN_LIKE_RECEPTORS	REACTOME_CLASS_A1_RHODOPSIN_LIKE_RECEPTORS		186	-0.3113256	-0.90846986	0.65957445	0.8442649	1	1992	tags=25%, list=18%, signal=30%
CHARAFE_BREAST_CANCER_LUMINAL_VS_MESENCHYMAL_DN	CHARAFE_BREAST_CANCER_LUMINAL_VS_MESENCHYMAL_DN		258	-0.31270814	-0.90772676	0.5555556	0.84452206	1	1956	tags=28%, list=17%, signal=33%
REACTOME_STEROID_METABOLISM	REACTOME_STEROID_METABOLISM		50	-0.30202535	-0.9068448	0.5882353	0.8454999	1	2372	tags=34%, list=21%, signal=43%
CHIANG_LIVER_CANCER_SUBCLASS_INTERFERON_UP	CHIANG_LIVER_CANCER_SUBCLASS_INTERFERON_UP		16	-0.38443992	-0.9051303	0.5555556	0.8479424	1	1231	tags=25%, list=11%, signal=28%
ONDER_CDH1_TARGETS_1_UP	ONDER_CDH1_TARGETS_1_UP		80	-0.26820576	-0.90438855	0.5744681	0.8483762	1	2804	tags=35%, list=25%, signal=46%
CHESLER_BRAIN_HIGHEST_GENETIC_VARIANCE	CHESLER_BRAIN_HIGHEST_GENETIC_VARIANCE		27	-0.3076585	-0.90381646	0.56363636	0.84817404	1	1486	tags=26%, list=13%, signal=30%
SENESE_HDAC1_AND_HDAC2_TARGETS_UP	SENESE_HDAC1_AND_HDAC2_TARGETS_UP		117	-0.29785156	-0.9035792	0.5952381	0.8476166	1	1688	tags=22%, list=15%, signal=26%
VALK_AML_CLUSTER_8	VALK_AML_CLUSTER_8		15	-0.3781344	-0.90313137	0.6744186	0.8475042	1	1380	tags=27%, list=12%, signal=30%
VANTVEER_BREAST_CANCER_BRCA1_DN	VANTVEER_BREAST_CANCER_BRCA1_DN		18	-0.40300056	-0.90188515	0.5964912	0.84923935	1	1738	tags=39%, list=16%, signal=46%
YAGI_AML_SURVIVAL	YAGI_AML_SURVIVAL		80	-0.23745179	-0.9018726	0.63265306	0.8480811	1	3159	tags=36%, list=28%, signal=50%
HEIDENBLAD_AMPLIFIED_IN_PANCREATIC_CANCER	HEIDENBLAD_AMPLIFIED_IN_PANCREATIC_CANCER		20	-0.32032797	-0.9017994	0.5	0.8469847	1	2477	tags=30%, list=22%, signal=38%
GRAHAM_CML_QUIESCENT_VS_NORMAL_QUIESCENT_DN	GRAHAM_CML_QUIESCENT_VS_NORMAL_QUIESCENT_DN		24	-0.3634309	-0.90168625	0.5681818	0.84605896	1	1115	tags=25%, list=10%, signal=28%
DUNNE_TARGETS_OF_AML1_MTG8_FUSION_DN	DUNNE_TARGETS_OF_AML1_MTG8_FUSION_DN		15	-0.437844	-0.9013879	0.63461536	0.8456586	1	1544	tags=33%, list=14%, signal=39%
MULLIGHAN_MLL_SIGNATURE_2_DN	MULLIGHAN_MLL_SIGNATURE_2_DN		166	-0.2596541	-0.90108997	0.6666667	0.8453715	1	1965	tags=22%, list=18%, signal=27%
REACTOME_FORMATION_OF_PLATELET_PLUG	REACTOME_FORMATION_OF_PLATELET_PLUG		125	-0.2910982	-0.89961785	0.6666667	0.8475668	1	2573	tags=33%, list=23%, signal=42%
CLASPER_LYMPHATIC_VESSELS_DURING_METASTASIS_DN	CLASPER_LYMPHATIC_VESSELS_DURING_METASTASIS_DN		29	-0.4074064	-0.8993301	0.52	0.84702975	1	2730	tags=52%, list=24%, signal=68%
RUIZ_TNC_TARGETS_UP	RUIZ_TNC_TARGETS_UP		97	-0.3098191	-0.899202	0.66	0.84617066	1	1518	tags=24%, list=14%, signal=27%
MCCLUNG_CREB1_TARGETS_DN	MCCLUNG_CREB1_TARGETS_DN		42	-0.28875542	-0.8989301	0.5849057	0.84548646	1	2877	tags=31%, list=26%, signal=41%
EBAUER_TARGETS_OF_PAX3_FOXO1_FUSION_DN	EBAUER_TARGETS_OF_PAX3_FOXO1_FUSION_DN		18	-0.35063413	-0.8983549	0.63265306	0.84562314	1	1887	tags=22%, list=17%, signal=27%
KOKKINAKIS_METHIONINE_DEPRIVATION_96HR_UP	KOKKINAKIS_METHIONINE_DEPRIVATION_96HR_UP		75	-0.28394184	-0.8980181	0.60784316	0.8450672	1	1049	tags=17%, list=9%, signal=19%
WEINMANN_ADAPTATION_TO_HYPOXIA_UP	WEINMANN_ADAPTATION_TO_HYPOXIA_UP		18	-0.40643978	-0.8977765	0.6041667	0.84441054	1	1958	tags=44%, list=17%, signal=54%
HORIUCHI_WTAP_TARGETS_UP	HORIUCHI_WTAP_TARGETS_UP		160	-0.28382123	-0.8962159	0.5952381	0.8465072	1	2528	tags=32%, list=23%, signal=41%
PASQUALUCCI_LYMPHOMA_BY_GC_STAGE_DN	PASQUALUCCI_LYMPHOMA_BY_GC_STAGE_DN		94	-0.29262573	-0.89590275	0.59183675	0.84622747	1	2477	tags=35%, list=22%, signal=45%
HAMAI_APOPTOSIS_VIA_TRAIL_UP	HAMAI_APOPTOSIS_VIA_TRAIL_UP		209	-0.25596082	-0.89568007	0.6363636	0.8457325	1	2204	tags=25%, list=20%, signal=30%
RUTELLA_RESPONSE_TO_HGF_UP	RUTELLA_RESPONSE_TO_HGF_UP		258	-0.26120645	-0.89536554	0.627907	0.8453322	1	1567	tags=21%, list=14%, signal=24%
LEE_DIFFERENTIATING_T_LYMPHOCYTE	LEE_DIFFERENTIATING_T_LYMPHOCYTE		77	-0.31982243	-0.8950256	0.54545456	0.8449226	1	1497	tags=21%, list=13%, signal=24%
TAKEDA_TARGETS_OF_NUP98_HOXA9_FUSION_10D_DN	TAKEDA_TARGETS_OF_NUP98_HOXA9_FUSION_10D_DN		81	-0.3221281	-0.8942183	0.58536583	0.8454099	1	1478	tags=23%, list=13%, signal=27%
BIOCARTA_NKCELLS_PATHWAY	BIOCARTA_NKCELLS_PATHWAY		15	-0.38545287	-0.89419174	0.5714286	0.8443302	1	2204	tags=33%, list=20%, signal=41%
WANG_CISPLATIN_RESPONSE_AND_XPC_DN	WANG_CISPLATIN_RESPONSE_AND_XPC_DN		87	-0.254193	-0.8940345	0.64705884	0.8434214	1	1173	tags=15%, list=10%, signal=17%
HALMOS_CEBPA_TARGETS_UP	HALMOS_CEBPA_TARGETS_UP		29	-0.32912776	-0.8930871	0.6511628	0.8442246	1	2611	tags=34%, list=23%, signal=45%
KEGG_CELL_ADHESION_MOLECULES_CAMS	KEGG_CELL_ADHESION_MOLECULES_CAMS		75	-0.31156188	-0.8929827	0.627907	0.8432484	1	2049	tags=29%, list=18%, signal=36%
MISHRA_CARCINOMA_ASSOCIATED_FIBROBLAST_DN	MISHRA_CARCINOMA_ASSOCIATED_FIBROBLAST_DN		17	-0.40977868	-0.8919601	0.66	0.84421617	1	1993	tags=29%, list=18%, signal=36%
ELVIDGE_HIF1A_TARGETS_DN	ELVIDGE_HIF1A_TARGETS_DN		58	-0.31737226	-0.8910987	0.6511628	0.8450509	1	1364	tags=24%, list=12%, signal=27%
REACTOME_NCAM1_INTERACTIONS	REACTOME_NCAM1_INTERACTIONS		34	-0.36985046	-0.890697	0.6530612	0.8450309	1	1702	tags=29%, list=15%, signal=35%
ALCALA_APOPTOSIS	ALCALA_APOPTOSIS		58	-0.2537251	-0.88890415	0.5555556	0.84789884	1	1961	tags=22%, list=18%, signal=27%
BREDEMEYER_RAG_SIGNALING_VIA_ATM_NOT_VIA_NFKB_UP	BREDEMEYER_RAG_SIGNALING_VIA_ATM_NOT_VIA_NFKB_UP		26	-0.34236482	-0.8885293	0.6041667	0.8475537	1	2049	tags=31%, list=18%, signal=38%
REACTOME_PEPTIDE_LIGAND_BINDING_RECEPTORS	REACTOME_PEPTIDE_LIGAND_BINDING_RECEPTORS		119	-0.3171296	-0.8881809	0.7209302	0.84717005	1	1992	tags=28%, list=18%, signal=33%
VANTVEER_BREAST_CANCER_ESR1_UP	VANTVEER_BREAST_CANCER_ESR1_UP		73	-0.27130052	-0.88693136	0.6666667	0.84861803	1	2560	tags=34%, list=23%, signal=44%
MILI_PSEUDOPODIA	MILI_PSEUDOPODIA		22	-0.32786626	-0.8854969	0.5769231	0.8505049	1	1977	tags=23%, list=18%, signal=28%
GRAHAM_CML_DIVIDING_VS_NORMAL_QUIESCENT_DN	GRAHAM_CML_DIVIDING_VS_NORMAL_QUIESCENT_DN		50	-0.2840124	-0.8852489	0.59090906	0.8498751	1	2136	tags=36%, list=19%, signal=44%
KIM_MYCN_AMPLIFICATION_TARGETS_UP	KIM_MYCN_AMPLIFICATION_TARGETS_UP		42	-0.28902513	-0.8833481	0.6226415	0.8526015	1	1038	tags=19%, list=9%, signal=21%
CASTELLANO_NRAS_TARGETS_UP	CASTELLANO_NRAS_TARGETS_UP		54	-0.32126683	-0.8830792	0.63461536	0.8517925	1	1069	tags=26%, list=10%, signal=29%
SHAFFER_IRF4_TARGETS_IN_PLASMA_CELL_VS_MATURE_B_LYMPHOCYTE	SHAFFER_IRF4_TARGETS_IN_PLASMA_CELL_VS_MATURE_B_LYMPHOCYTE		48	-0.26634386	-0.8828027	0.64285713	0.8511049	1	1408	tags=21%, list=13%, signal=24%
ZHANG_TARGETS_OF_EWSR1_FLI1_FUSION	ZHANG_TARGETS_OF_EWSR1_FLI1_FUSION		57	-0.29594463	-0.8823559	0.6	0.85086024	1	1436	tags=23%, list=13%, signal=26%
MAHADEVAN_IMATINIB_RESISTANCE_DN	MAHADEVAN_IMATINIB_RESISTANCE_DN		16	-0.4269595	-0.88210374	0.5952381	0.85020655	1	2590	tags=50%, list=23%, signal=65%
BENPORATH_OCT4_TARGETS	BENPORATH_OCT4_TARGETS		150	-0.23289166	-0.8815462	0.6458333	0.85038614	1	1880	tags=22%, list=17%, signal=26%
ST_INTEGRIN_SIGNALING_PATHWAY	ST_INTEGRIN_SIGNALING_PATHWAY		52	-0.2854091	-0.88123816	0.5833333	0.8500695	1	1212	tags=13%, list=11%, signal=15%
REACTOME_POST_NMDA_RECEPTOR_ACTIVATION_EVENTS	REACTOME_POST_NMDA_RECEPTOR_ACTIVATION_EVENTS		22	-0.32278818	-0.8807356	0.7058824	0.84993637	1	1899	tags=27%, list=17%, signal=33%
ENK_UV_RESPONSE_EPIDERMIS_DN	ENK_UV_RESPONSE_EPIDERMIS_DN		350	-0.2401332	-0.87980855	0.54545456	0.8509026	1	2404	tags=26%, list=21%, signal=32%
REACTOME_NUCLEAR_RECEPTOR_TRANSCRIPTION_PATHWAY	REACTOME_NUCLEAR_RECEPTOR_TRANSCRIPTION_PATHWAY		38	-0.2955325	-0.8759317	0.625	0.8585209	1	3250	tags=42%, list=29%, signal=59%
CUI_TCF21_TARGETS_UP	CUI_TCF21_TARGETS_UP		22	-0.42341617	-0.8745652	0.6	0.8604876	1	1702	tags=41%, list=15%, signal=48%
YAGI_AML_WITH_T_8_21_TRANSLOCATION	YAGI_AML_WITH_T_8_21_TRANSLOCATION		228	-0.23219824	-0.8744717	0.7	0.8597135	1	1892	tags=21%, list=17%, signal=24%
ZHAN_MULTIPLE_MYELOMA_CD1_VS_CD2_UP	ZHAN_MULTIPLE_MYELOMA_CD1_VS_CD2_UP		43	-0.30474308	-0.8740826	0.70454544	0.8594624	1	2515	tags=35%, list=22%, signal=45%
OHM_METHYLATED_IN_ADULT_CANCERS	OHM_METHYLATED_IN_ADULT_CANCERS		17	-0.3584098	-0.8739125	0.6530612	0.85861015	1	421	tags=18%, list=4%, signal=18%
HOLLMAN_APOPTOSIS_VIA_CD40_UP	HOLLMAN_APOPTOSIS_VIA_CD40_UP		129	-0.23897666	-0.8737211	0.75	0.8580533	1	1539	tags=19%, list=14%, signal=21%
REACTOME_TCR_SIGNALING	REACTOME_TCR_SIGNALING		32	-0.30159992	-0.8736901	0.60784316	0.8570214	1	2574	tags=34%, list=23%, signal=45%
HOFFMANN_LARGE_TO_SMALL_PRE_BII_LYMPHOCYTE_DN	HOFFMANN_LARGE_TO_SMALL_PRE_BII_LYMPHOCYTE_DN		31	-0.29862192	-0.8700049	0.74358976	0.8632171	1	2591	tags=35%, list=23%, signal=46%
KEGG_SMALL_CELL_LUNG_CANCER	KEGG_SMALL_CELL_LUNG_CANCER		48	-0.26534352	-0.8699911	0.61538464	0.8620902	1	2204	tags=29%, list=20%, signal=36%
MASSARWEH_TAMOXIFEN_RESISTANCE_DN	MASSARWEH_TAMOXIFEN_RESISTANCE_DN		122	-0.26159522	-0.8698836	0.6862745	0.861158	1	1588	tags=23%, list=14%, signal=26%
WOO_LIVER_CANCER_RECURRENCE_UP	WOO_LIVER_CANCER_RECURRENCE_UP		73	-0.3116652	-0.86953676	0.68085104	0.86097795	1	1125	tags=21%, list=10%, signal=23%
REACTOME_SYNTHESIS_OF_BILE_ACIDS_AND_BILE_SALTS	REACTOME_SYNTHESIS_OF_BILE_ACIDS_AND_BILE_SALTS		18	-0.3604165	-0.8691817	0.6818182	0.86053187	1	2372	tags=50%, list=21%, signal=63%
BIOCARTA_WNT_PATHWAY	BIOCARTA_WNT_PATHWAY		18	-0.31268755	-0.86799884	0.6226415	0.86204153	1	2069	tags=22%, list=18%, signal=27%
AGUIRRE_PANCREATIC_CANCER_COPY_NUMBER_UP	AGUIRRE_PANCREATIC_CANCER_COPY_NUMBER_UP		168	-0.18960555	-0.86799294	0.6666667	0.8609234	1	2364	tags=21%, list=21%, signal=27%
REACTOME_TRANSMISSION_ACROSS_CHEMICAL_SYNAPSES	REACTOME_TRANSMISSION_ACROSS_CHEMICAL_SYNAPSES		92	-0.26550364	-0.8670763	0.7017544	0.8619574	1	1899	tags=21%, list=17%, signal=25%
BIOCARTA_MYOSIN_PATHWAY	BIOCARTA_MYOSIN_PATHWAY		16	-0.33690923	-0.8662672	0.5294118	0.8629081	1	1222	tags=25%, list=11%, signal=28%
TOOKER_GEMCITABINE_RESISTANCE_DN	TOOKER_GEMCITABINE_RESISTANCE_DN		78	-0.24649712	-0.8658548	0.6888889	0.8626257	1	2447	tags=29%, list=22%, signal=37%
TOOKER_RESPONSE_TO_BEXAROTENE_UP	TOOKER_RESPONSE_TO_BEXAROTENE_UP		78	-0.24649712	-0.8658548	0.6888889	0.8615127	1	2447	tags=29%, list=22%, signal=37%
WEIGEL_OXIDATIVE_STRESS_BY_HNE_AND_H2O2	WEIGEL_OXIDATIVE_STRESS_BY_HNE_AND_H2O2		28	-0.2491373	-0.8657312	0.6363636	0.8606144	1	1037	tags=14%, list=9%, signal=16%
LUI_THYROID_CANCER_CLUSTER_2	LUI_THYROID_CANCER_CLUSTER_2		25	-0.30948418	-0.8643419	0.6511628	0.8625355	1	2532	tags=44%, list=23%, signal=57%
SCHLESINGER_H3K27ME3_IN_NORMAL_AND_METHYLATED_IN_CANCER	SCHLESINGER_H3K27ME3_IN_NORMAL_AND_METHYLATED_IN_CANCER		15	-0.39336976	-0.86369884	0.7291667	0.862769	1	1949	tags=33%, list=17%, signal=40%
VALK_AML_WITH_CEBPA	VALK_AML_WITH_CEBPA		24	-0.29731092	-0.8633372	0.6744186	0.8622717	1	1455	tags=21%, list=13%, signal=24%
TAKAO_RESPONSE_TO_UVB_RADIATION_UP	TAKAO_RESPONSE_TO_UVB_RADIATION_UP		51	-0.22703198	-0.8620092	0.5849057	0.86399555	1	2517	tags=27%, list=22%, signal=35%
YAMASHITA_METHYLATED_IN_PROSTATE_CANCER	YAMASHITA_METHYLATED_IN_PROSTATE_CANCER		44	-0.35546267	-0.86188114	0.5869565	0.8632872	1	1080	tags=23%, list=10%, signal=25%
REACTOME_GPCR_LIGAND_BINDING	REACTOME_GPCR_LIGAND_BINDING		257	-0.3033512	-0.8614902	0.7209302	0.862976	1	1994	tags=24%, list=18%, signal=28%
KEGG_T_CELL_RECEPTOR_SIGNALING_PATHWAY	KEGG_T_CELL_RECEPTOR_SIGNALING_PATHWAY		68	-0.269789	-0.8611234	0.70212764	0.8628381	1	1965	tags=24%, list=18%, signal=28%
CERVERA_SDHB_TARGETS_1_UP	CERVERA_SDHB_TARGETS_1_UP		55	-0.3448029	-0.8608424	0.67346936	0.8622687	1	1578	tags=27%, list=14%, signal=32%
REACTOME_ACTIVATION_OF_NMDA_RECEPTOR_UPON_GLUTAMATE_BINDING_AND_POSTSYNAPTIC_EVENTS	REACTOME_ACTIVATION_OF_NMDA_RECEPTOR_UPON_GLUTAMATE_BINDING_AND_POSTSYNAPTIC_EVENTS		26	-0.31975845	-0.86067355	0.6415094	0.86154985	1	1899	tags=27%, list=17%, signal=32%
NUYTTEN_NIPP1_TARGETS_UP	NUYTTEN_NIPP1_TARGETS_UP		355	-0.22245435	-0.8590345	0.70212764	0.86381465	1	2284	tags=25%, list=20%, signal=30%
BROWNE_HCMV_INFECTION_14HR_DN	BROWNE_HCMV_INFECTION_14HR_DN		164	-0.23907602	-0.85818857	0.76	0.8644573	1	2196	tags=29%, list=20%, signal=35%
KEGG_GLYCINE_SERINE_AND_THREONINE_METABOLISM	KEGG_GLYCINE_SERINE_AND_THREONINE_METABOLISM		22	-0.34027997	-0.8580945	0.6938776	0.86359155	1	1495	tags=32%, list=13%, signal=37%
MASSARWEH_RESPONSE_TO_ESTRADIOL	MASSARWEH_RESPONSE_TO_ESTRADIOL		37	-0.282241	-0.8572833	0.73333335	0.8640648	1	1588	tags=30%, list=14%, signal=35%
KEGG_NOTCH_SIGNALING_PATHWAY	KEGG_NOTCH_SIGNALING_PATHWAY		31	-0.26649237	-0.8566788	0.7234042	0.86467254	1	1463	tags=16%, list=13%, signal=19%
RIGGINS_TAMOXIFEN_RESISTANCE_DN	RIGGINS_TAMOXIFEN_RESISTANCE_DN		132	-0.2679233	-0.85648626	0.5416667	0.8638824	1	1708	tags=22%, list=15%, signal=26%
LOPES_METHYLATED_IN_COLON_CANCER_DN	LOPES_METHYLATED_IN_COLON_CANCER_DN		17	-0.3396389	-0.85523623	0.66071427	0.86543614	1	1038	tags=18%, list=9%, signal=19%
JAERVINEN_AMPLIFIED_IN_LARYNGEAL_CANCER	JAERVINEN_AMPLIFIED_IN_LARYNGEAL_CANCER		20	-0.28767163	-0.85473484	0.6981132	0.8654179	1	1891	tags=30%, list=17%, signal=36%
CROMER_METASTASIS_DN	CROMER_METASTASIS_DN		43	-0.29978228	-0.8536471	0.5952381	0.86664695	1	1498	tags=23%, list=13%, signal=27%
TAKAO_RESPONSE_TO_UVB_RADIATION_DN	TAKAO_RESPONSE_TO_UVB_RADIATION_DN		60	-0.24752273	-0.8533078	0.6363636	0.86633736	1	998	tags=10%, list=9%, signal=11%
REACTOME_METABOLISM_OF_VITAMINS_AND_COFACTORS	REACTOME_METABOLISM_OF_VITAMINS_AND_COFACTORS		28	-0.2762724	-0.8531769	0.7058824	0.8654685	1	846	tags=18%, list=8%, signal=19%
YOSHIOKA_LIVER_CANCER_EARLY_RECURRENCE_UP	YOSHIOKA_LIVER_CANCER_EARLY_RECURRENCE_UP		20	-0.3316591	-0.85166395	0.6888889	0.867232	1	1535	tags=25%, list=14%, signal=29%
VALK_AML_CLUSTER_3	VALK_AML_CLUSTER_3		23	-0.30322292	-0.85032	0.7708333	0.86910146	1	1870	tags=26%, list=17%, signal=31%
FERRANDO_T_ALL_WITH_MLL_ENL_FUSION_UP	FERRANDO_T_ALL_WITH_MLL_ENL_FUSION_UP		52	-0.28308108	-0.84960616	0.6744186	0.8693822	1	2324	tags=27%, list=21%, signal=34%
SHEDDEN_LUNG_CANCER_GOOD_SURVIVAL_A12	SHEDDEN_LUNG_CANCER_GOOD_SURVIVAL_A12		166	-0.23638545	-0.8493282	0.7254902	0.8689512	1	1683	tags=20%, list=15%, signal=23%
REACTOME_TIE2_SIGNALING	REACTOME_TIE2_SIGNALING		16	-0.34481576	-0.8488902	0.71428573	0.868899	1	2283	tags=38%, list=20%, signal=47%
STARK_PREFRONTAL_CORTEX_22Q11_DELETION_UP	STARK_PREFRONTAL_CORTEX_22Q11_DELETION_UP		93	-0.2600015	-0.8476534	0.73170733	0.8704889	1	1300	tags=15%, list=12%, signal=17%
MASSARWEH_TAMOXIFEN_RESISTANCE_UP	MASSARWEH_TAMOXIFEN_RESISTANCE_UP		279	-0.24448678	-0.84755826	0.625	0.8695405	1	2520	tags=29%, list=23%, signal=36%
YAO_TEMPORAL_RESPONSE_TO_PROGESTERONE_CLUSTER_8	YAO_TEMPORAL_RESPONSE_TO_PROGESTERONE_CLUSTER_8		31	-0.30118424	-0.8472686	0.7446808	0.8689428	1	1534	tags=26%, list=14%, signal=30%
KEGG_TGF_BETA_SIGNALING_PATHWAY	KEGG_TGF_BETA_SIGNALING_PATHWAY		51	-0.30426875	-0.84712034	0.6938776	0.86822295	1	1534	tags=22%, list=14%, signal=25%
FRIDMAN_IMMORTALIZATION_DN	FRIDMAN_IMMORTALIZATION_DN		21	-0.33360645	-0.84647864	0.5952381	0.86829305	1	2761	tags=43%, list=25%, signal=57%
SASSON_RESPONSE_TO_FORSKOLIN_UP	SASSON_RESPONSE_TO_FORSKOLIN_UP		49	-0.25501806	-0.84630066	0.74418604	0.8674852	1	1883	tags=18%, list=17%, signal=22%
HAN_SATB1_TARGETS_DN	HAN_SATB1_TARGETS_DN		199	-0.22908214	-0.8449388	0.8095238	0.8690644	1	1752	tags=19%, list=16%, signal=22%
REACTOME_GENERATION_OF_SECOND_MESSENGER_MOLECULES	REACTOME_GENERATION_OF_SECOND_MESSENGER_MOLECULES		16	-0.38987222	-0.8447027	0.63829786	0.8685399	1	2326	tags=44%, list=21%, signal=55%
SIG_PIP3_SIGNALING_IN_CARDIAC_MYOCTES	SIG_PIP3_SIGNALING_IN_CARDIAC_MYOCTES		42	-0.24140652	-0.84418136	0.67346936	0.86845005	1	1542	tags=17%, list=14%, signal=19%
BYSTRYKH_HEMATOPOIESIS_STEM_CELL_AND_BRAIN_QTL_CIS	BYSTRYKH_HEMATOPOIESIS_STEM_CELL_AND_BRAIN_QTL_CIS		43	-0.21946536	-0.8439961	0.6296296	0.8679091	1	2162	tags=19%, list=19%, signal=23%
ELVIDGE_HIF1A_AND_HIF2A_TARGETS_DN	ELVIDGE_HIF1A_AND_HIF2A_TARGETS_DN		63	-0.29616055	-0.8431616	0.68292683	0.86859876	1	1364	tags=24%, list=12%, signal=27%
LIN_NPAS4_TARGETS_DN	LIN_NPAS4_TARGETS_DN		38	-0.26652083	-0.8428626	0.8125	0.8681036	1	1999	tags=24%, list=18%, signal=29%
ZHU_CMV_8_HR_DN	ZHU_CMV_8_HR_DN		19	-0.3382505	-0.8426523	0.64705884	0.86753565	1	1958	tags=37%, list=17%, signal=45%
COLIN_PILOCYTIC_ASTROCYTOMA_VS_GLIOBLASTOMA_UP	COLIN_PILOCYTIC_ASTROCYTOMA_VS_GLIOBLASTOMA_UP		20	-0.34381318	-0.84239286	0.66	0.86678934	1	1854	tags=35%, list=17%, signal=42%
BIOCARTA_ECM_PATHWAY	BIOCARTA_ECM_PATHWAY		17	-0.35259384	-0.8421155	0.7	0.86642814	1	2204	tags=29%, list=20%, signal=37%
BREDEMEYER_RAG_SIGNALING_NOT_VIA_ATM_DN	BREDEMEYER_RAG_SIGNALING_NOT_VIA_ATM_DN		42	-0.2773749	-0.8411285	0.6818182	0.8674552	1	1539	tags=19%, list=14%, signal=22%
HAMAI_APOPTOSIS_VIA_TRAIL_DN	HAMAI_APOPTOSIS_VIA_TRAIL_DN		91	-0.25067285	-0.8405506	0.76	0.86760145	1	1472	tags=20%, list=13%, signal=23%
VALK_AML_CLUSTER_13	VALK_AML_CLUSTER_13		16	-0.33500576	-0.839859	0.65957445	0.86751956	1	1280	tags=25%, list=11%, signal=28%
LINDGREN_BLADDER_CANCER_HIGH_RECURRENCE	LINDGREN_BLADDER_CANCER_HIGH_RECURRENCE		32	-0.3420526	-0.83958316	0.6923077	0.86686003	1	2524	tags=38%, list=23%, signal=48%
DUNNE_TARGETS_OF_AML1_MTG8_FUSION_UP	DUNNE_TARGETS_OF_AML1_MTG8_FUSION_UP		32	-0.31233284	-0.83874124	0.6818182	0.8674823	1	1022	tags=22%, list=9%, signal=24%
DAIRKEE_CANCER_PRONE_RESPONSE_BPA_E2	DAIRKEE_CANCER_PRONE_RESPONSE_BPA_E2		82	-0.24750163	-0.8377397	0.64	0.8684199	1	1535	tags=22%, list=14%, signal=25%
MORI_PLASMA_CELL_DN	MORI_PLASMA_CELL_DN		15	-0.39555582	-0.837395	0.61904764	0.86814517	1	1488	tags=27%, list=13%, signal=31%
IWANAGA_CARCINOGENESIS_BY_KRAS_UP	IWANAGA_CARCINOGENESIS_BY_KRAS_UP		108	-0.25612146	-0.8368729	0.7291667	0.8682838	1	1332	tags=17%, list=12%, signal=19%
VART_KSHV_INFECTION_ANGIOGENIC_MARKERS_DN	VART_KSHV_INFECTION_ANGIOGENIC_MARKERS_DN		92	-0.29503673	-0.83578694	0.76086956	0.8694165	1	1049	tags=16%, list=9%, signal=18%
GARY_CD5_TARGETS_UP	GARY_CD5_TARGETS_UP		292	-0.18961924	-0.8343119	0.65217394	0.87159586	1	1575	tags=15%, list=14%, signal=17%
AMIT_SERUM_RESPONSE_120_MCF10A	AMIT_SERUM_RESPONSE_120_MCF10A		45	-0.30396208	-0.8341516	0.68085104	0.8709241	1	1034	tags=16%, list=9%, signal=17%
ROZANOV_MMP14_TARGETS_SUBSET	ROZANOV_MMP14_TARGETS_SUBSET		24	-0.390501	-0.8321024	0.6458333	0.87376964	1	1766	tags=38%, list=16%, signal=44%
HONMA_DOCETAXEL_RESISTANCE	HONMA_DOCETAXEL_RESISTANCE		23	-0.26957482	-0.8318641	0.64705884	0.87318826	1	2531	tags=30%, list=23%, signal=39%
ASTON_MAJOR_DEPRESSIVE_DISORDER_UP	ASTON_MAJOR_DEPRESSIVE_DISORDER_UP		25	-0.3051965	-0.83082104	0.73214287	0.8741841	1	1127	tags=20%, list=10%, signal=22%
BROWNE_HCMV_INFECTION_8HR_UP	BROWNE_HCMV_INFECTION_8HR_UP		63	-0.24579231	-0.83067125	0.82222223	0.87337786	1	2460	tags=27%, list=22%, signal=34%
DAZARD_RESPONSE_TO_UV_SCC_UP	DAZARD_RESPONSE_TO_UV_SCC_UP		57	-0.24903011	-0.830213	0.7291667	0.87339264	1	2572	tags=35%, list=23%, signal=45%
GU_PDEF_TARGETS_UP	GU_PDEF_TARGETS_UP		47	-0.32133472	-0.83016276	0.66	0.8724552	1	2730	tags=45%, list=24%, signal=59%
LU_IL4_SIGNALING	LU_IL4_SIGNALING		46	-0.2725412	-0.8298836	0.6818182	0.8719939	1	1298	tags=17%, list=12%, signal=20%
KEGG_TIGHT_JUNCTION	KEGG_TIGHT_JUNCTION		89	-0.29954755	-0.82882625	0.75	0.8730555	1	1716	tags=28%, list=15%, signal=33%
REACTOME_G_BETA_GAMMA_SIGNALLING_THROUGH_PLC_BETA	REACTOME_G_BETA_GAMMA_SIGNALLING_THROUGH_PLC_BETA		15	-0.320289	-0.82807374	0.6875	0.873568	1	2573	tags=40%, list=23%, signal=52%
SHEDDEN_LUNG_CANCER_GOOD_SURVIVAL_A5	SHEDDEN_LUNG_CANCER_GOOD_SURVIVAL_A5		34	-0.2654234	-0.82785255	0.71153843	0.8729651	1	1480	tags=18%, list=13%, signal=20%
REACTOME_CAM_PATHWAY	REACTOME_CAM_PATHWAY		16	-0.33137077	-0.8242517	0.65957445	0.8786907	1	1870	tags=25%, list=17%, signal=30%
LIEN_BREAST_CARCINOMA_METAPLASTIC_VS_DUCTAL_UP	LIEN_BREAST_CARCINOMA_METAPLASTIC_VS_DUCTAL_UP		48	-0.3023646	-0.8241402	0.7380952	0.87781465	1	1176	tags=23%, list=11%, signal=25%
ZHANG_PROLIFERATING_VS_QUIESCENT	ZHANG_PROLIFERATING_VS_QUIESCENT		32	-0.30176848	-0.82326907	0.74418604	0.8784387	1	2195	tags=31%, list=20%, signal=39%
MCCABE_BOUND_BY_HOXC6	MCCABE_BOUND_BY_HOXC6		180	-0.20387787	-0.8232275	0.7924528	0.87749374	1	1512	tags=16%, list=14%, signal=18%
REACTOME_CLASS_B2_SECRETIN_FAMILY_RECEPTORS	REACTOME_CLASS_B2_SECRETIN_FAMILY_RECEPTORS		63	-0.29627544	-0.8221442	0.74	0.87884396	1	2705	tags=32%, list=24%, signal=42%
MORI_MATURE_B_LYMPHOCYTE_UP	MORI_MATURE_B_LYMPHOCYTE_UP		59	-0.27374887	-0.82112193	0.64444447	0.8798861	1	2049	tags=25%, list=18%, signal=31%
SHEN_SMARCA2_TARGETS_DN	SHEN_SMARCA2_TARGETS_DN		181	-0.26358792	-0.8209591	0.7291667	0.8791947	1	1702	tags=19%, list=15%, signal=22%
REACTOME_STEROID_HORMONES	REACTOME_STEROID_HORMONES		17	-0.34854344	-0.8199786	0.6888889	0.880189	1	1786	tags=24%, list=16%, signal=28%
DEBIASI_APOPTOSIS_BY_REOVIRUS_INFECTION_DN	DEBIASI_APOPTOSIS_BY_REOVIRUS_INFECTION_DN		151	-0.21214257	-0.8198823	0.78723407	0.87934345	1	1438	tags=15%, list=13%, signal=16%
ST_PHOSPHOINOSITIDE_3_KINASE_PATHWAY	ST_PHOSPHOINOSITIDE_3_KINASE_PATHWAY		24	-0.25478864	-0.8196698	0.6603774	0.8787096	1	1542	tags=21%, list=14%, signal=24%
SU_LIVER	SU_LIVER		42	-0.33737478	-0.8193876	0.7	0.87840956	1	2000	tags=33%, list=18%, signal=40%
KEGG_MELANOGENESIS	KEGG_MELANOGENESIS		70	-0.28351718	-0.8189704	0.6938776	0.87798154	1	2026	tags=26%, list=18%, signal=31%
ZHANG_BREAST_CANCER_PROGENITORS_DN	ZHANG_BREAST_CANCER_PROGENITORS_DN		88	-0.22633243	-0.81895584	0.61538464	0.8770233	1	1179	tags=14%, list=11%, signal=15%
PEREZ_TP63_TARGETS	PEREZ_TP63_TARGETS		184	-0.26042086	-0.818287	0.7659575	0.87704706	1	1786	tags=22%, list=16%, signal=25%
RICKMAN_METASTASIS_UP	RICKMAN_METASTASIS_UP		145	-0.21881835	-0.8178941	0.71929824	0.8770043	1	1363	tags=14%, list=12%, signal=16%
BIOCARTA_IL2_PATHWAY	BIOCARTA_IL2_PATHWAY		15	-0.3168814	-0.81693053	0.7708333	0.87779045	1	1511	tags=20%, list=13%, signal=23%
SAKAI_CHRONIC_HEPATITIS_VS_LIVER_CANCER_DN	SAKAI_CHRONIC_HEPATITIS_VS_LIVER_CANCER_DN		21	-0.31469092	-0.81603885	0.7586207	0.8783701	1	2317	tags=33%, list=21%, signal=42%
REACTOME_LIPOPROTEIN_METABOLISM	REACTOME_LIPOPROTEIN_METABOLISM		18	-0.3358337	-0.81528467	0.7894737	0.87907374	1	2468	tags=39%, list=22%, signal=50%
ST_FAS_SIGNALING_PATHWAY	ST_FAS_SIGNALING_PATHWAY		39	-0.24910823	-0.8145913	0.75510204	0.87943834	1	3107	tags=38%, list=28%, signal=53%
KEGG_INOSITOL_PHOSPHATE_METABOLISM	KEGG_INOSITOL_PHOSPHATE_METABOLISM		28	-0.24836813	-0.814457	0.7058824	0.87871647	1	526	tags=11%, list=5%, signal=11%
MONNIER_POSTRADIATION_TUMOR_ESCAPE_DN	MONNIER_POSTRADIATION_TUMOR_ESCAPE_DN		228	-0.22856364	-0.8138424	0.6862745	0.8787684	1	2723	tags=34%, list=24%, signal=44%
ST_B_CELL_ANTIGEN_RECEPTOR	ST_B_CELL_ANTIGEN_RECEPTOR		26	-0.25814277	-0.813537	0.6938776	0.8784286	1	2204	tags=23%, list=20%, signal=29%
VANHARANTA_UTERINE_FIBROID_UP	VANHARANTA_UTERINE_FIBROID_UP		26	-0.3141313	-0.8134051	0.70212764	0.8776285	1	1310	tags=23%, list=12%, signal=26%
REACTOME_SIGNALLING_TO_RAS	REACTOME_SIGNALLING_TO_RAS		18	-0.2700189	-0.8127314	0.7222222	0.87800175	1	2039	tags=22%, list=18%, signal=27%
MARTORIATI_MDM4_TARGETS_FETAL_LIVER_DN	MARTORIATI_MDM4_TARGETS_FETAL_LIVER_DN		202	-0.23574236	-0.8116796	0.8076923	0.8789542	1	1222	tags=14%, list=11%, signal=16%
CREIGHTON_ENDOCRINE_THERAPY_RESISTANCE_2	CREIGHTON_ENDOCRINE_THERAPY_RESISTANCE_2		146	-0.21716067	-0.81100607	0.86206895	0.87949103	1	1549	tags=18%, list=14%, signal=20%
MORI_LARGE_PRE_BII_LYMPHOCYTE_DN	MORI_LARGE_PRE_BII_LYMPHOCYTE_DN		34	-0.2956965	-0.8108535	0.6511628	0.8786896	1	1580	tags=24%, list=14%, signal=27%
REACTOME_GS_ALPHA_MEDIATED_EVENTS_IN_GLUCAGON_SIGNALLING	REACTOME_GS_ALPHA_MEDIATED_EVENTS_IN_GLUCAGON_SIGNALLING		19	-0.33310813	-0.8105227	0.73170733	0.8783203	1	3160	tags=47%, list=28%, signal=66%
DAUER_STAT3_TARGETS_DN	DAUER_STAT3_TARGETS_DN		23	-0.3954466	-0.810435	0.71153843	0.8774824	1	537	tags=22%, list=5%, signal=23%
KEGG_NICOTINATE_AND_NICOTINAMIDE_METABOLISM	KEGG_NICOTINATE_AND_NICOTINAMIDE_METABOLISM		16	-0.3188286	-0.8088425	0.7380952	0.87966424	1	2109	tags=38%, list=19%, signal=46%
REACTOME_CELL_JUNCTION_ORGANIZATION	REACTOME_CELL_JUNCTION_ORGANIZATION		57	-0.30623698	-0.8087436	0.6744186	0.8790073	1	1716	tags=26%, list=15%, signal=31%
ZUCCHI_METASTASIS_DN	ZUCCHI_METASTASIS_DN		19	-0.32745734	-0.8083246	0.7	0.87881136	1	2944	tags=37%, list=26%, signal=50%
HOEBEKE_LYMPHOID_STEM_CELL_UP	HOEBEKE_LYMPHOID_STEM_CELL_UP		49	-0.24935815	-0.807174	0.85106385	0.8795829	1	951	tags=10%, list=8%, signal=11%
OUELLET_CULTURED_OVARIAN_CANCER_INVASIVE_VS_LMP_UP	OUELLET_CULTURED_OVARIAN_CANCER_INVASIVE_VS_LMP_UP		46	-0.2196975	-0.807055	0.7346939	0.87884694	1	2159	tags=22%, list=19%, signal=27%
SEMENZA_HIF1_TARGETS	SEMENZA_HIF1_TARGETS		25	-0.294886	-0.8053021	0.6904762	0.881615	1	1445	tags=24%, list=13%, signal=27%
REACTOME_FGFR_LIGAND_BINDING_AND_ACTIVATION	REACTOME_FGFR_LIGAND_BINDING_AND_ACTIVATION		20	-0.3132612	-0.80527216	0.6923077	0.8806852	1	2218	tags=30%, list=20%, signal=37%
MULLIGHAN_NPM1_MUTATED_SIGNATURE_2_UP	MULLIGHAN_NPM1_MUTATED_SIGNATURE_2_UP		80	-0.21553805	-0.8040191	0.72131145	0.88207096	1	2177	tags=24%, list=19%, signal=29%
BOYAULT_LIVER_CANCER_SUBCLASS_G12_UP	BOYAULT_LIVER_CANCER_SUBCLASS_G12_UP		24	-0.2454359	-0.8028169	0.76363635	0.883105	1	834	tags=13%, list=7%, signal=13%
ELLWOOD_MYC_TARGETS_DN	ELLWOOD_MYC_TARGETS_DN		31	-0.27354184	-0.8023977	0.6666667	0.8826186	1	1137	tags=10%, list=10%, signal=11%
ZHAN_MULTIPLE_MYELOMA_MS_UP	ZHAN_MULTIPLE_MYELOMA_MS_UP		26	-0.32124522	-0.8020595	0.754717	0.8822988	1	2155	tags=31%, list=19%, signal=38%
ST_MYOCYTE_AD_PATHWAY	ST_MYOCYTE_AD_PATHWAY		15	-0.35178486	-0.80173784	0.7659575	0.88195556	1	1500	tags=27%, list=13%, signal=31%
BEGUM_TARGETS_OF_PAX3_FOXO1_FUSION_DN	BEGUM_TARGETS_OF_PAX3_FOXO1_FUSION_DN		24	-0.32895315	-0.80169034	0.7173913	0.8810729	1	1175	tags=25%, list=10%, signal=28%
WALLACE_PROSTATE_CANCER_RACE_DN	WALLACE_PROSTATE_CANCER_RACE_DN		42	-0.26456404	-0.8016525	0.8148148	0.8802045	1	1257	tags=19%, list=11%, signal=21%
OKUMURA_INFLAMMATORY_RESPONSE_LPS	OKUMURA_INFLAMMATORY_RESPONSE_LPS		109	-0.22487102	-0.8007931	0.84	0.8808005	1	2604	tags=31%, list=23%, signal=40%
COLDREN_GEFITINIB_RESISTANCE_UP	COLDREN_GEFITINIB_RESISTANCE_UP		41	-0.23823768	-0.8007375	0.8367347	0.87993515	1	3022	tags=29%, list=27%, signal=40%
HOFFMANN_PRE_BI_TO_LARGE_PRE_BII_LYMPHOCYTE_DN	HOFFMANN_PRE_BI_TO_LARGE_PRE_BII_LYMPHOCYTE_DN		51	-0.27665868	-0.80058944	0.7692308	0.8793177	1	2152	tags=29%, list=19%, signal=36%
FRASOR_RESPONSE_TO_ESTRADIOL_UP	FRASOR_RESPONSE_TO_ESTRADIOL_UP		24	-0.28264284	-0.7997381	0.8679245	0.8797755	1	1127	tags=21%, list=10%, signal=23%
GAURNIER_PSMD4_TARGETS	GAURNIER_PSMD4_TARGETS		28	-0.34473908	-0.7989669	0.71794873	0.88035405	1	895	tags=21%, list=8%, signal=23%
FARMER_BREAST_CANCER_APOCRINE_VS_BASAL	FARMER_BREAST_CANCER_APOCRINE_VS_BASAL		199	-0.22098169	-0.7988023	0.9056604	0.87963706	1	2105	tags=25%, list=19%, signal=30%
BASAKI_YBX1_TARGETS_DN	BASAKI_YBX1_TARGETS_DN		184	-0.23502605	-0.79834056	0.81632656	0.8796119	1	1364	tags=17%, list=12%, signal=19%
GENTILE_UV_RESPONSE_CLUSTER_D6	GENTILE_UV_RESPONSE_CLUSTER_D6		17	-0.32089135	-0.7976288	0.6875	0.87989944	1	2022	tags=29%, list=18%, signal=36%
NAKAMURA_METASTASIS_MODEL_DN	NAKAMURA_METASTASIS_MODEL_DN		23	-0.2875577	-0.79758173	0.76744187	0.8789838	1	2301	tags=39%, list=21%, signal=49%
KEGG_HEDGEHOG_SIGNALING_PATHWAY	KEGG_HEDGEHOG_SIGNALING_PATHWAY		34	-0.3440189	-0.7967489	0.74418604	0.87958276	1	2705	tags=32%, list=24%, signal=43%
SUNG_METASTASIS_STROMA_UP	SUNG_METASTASIS_STROMA_UP		74	-0.26495606	-0.7940901	0.76086956	0.88401395	1	2196	tags=27%, list=20%, signal=33%
GAUSSMANN_MLL_AF4_FUSION_TARGETS_G_UP	GAUSSMANN_MLL_AF4_FUSION_TARGETS_G_UP		108	-0.25495887	-0.7939713	0.7826087	0.88323295	1	1640	tags=22%, list=15%, signal=26%
ROSS_AML_WITH_AML1_ETO_FUSION	ROSS_AML_WITH_AML1_ETO_FUSION		45	-0.24450573	-0.79389536	0.7659575	0.88242304	1	2232	tags=29%, list=20%, signal=36%
CHENG_IMPRINTED_BY_ESTRADIOL	CHENG_IMPRINTED_BY_ESTRADIOL		54	-0.25756562	-0.79388887	0.80851066	0.881436	1	1049	tags=13%, list=9%, signal=14%
VECCHI_GASTRIC_CANCER_ADVANCED_VS_EARLY_DN	VECCHI_GASTRIC_CANCER_ADVANCED_VS_EARLY_DN		78	-0.24498168	-0.7938032	0.84313726	0.88070977	1	2310	tags=28%, list=21%, signal=35%
REACTOME_HORMONE_BIOSYNTHESIS	REACTOME_HORMONE_BIOSYNTHESIS		36	-0.30360603	-0.7927122	0.77272725	0.88179153	1	1786	tags=22%, list=16%, signal=26%
KEGG_PRIMARY_BILE_ACID_BIOSYNTHESIS	KEGG_PRIMARY_BILE_ACID_BIOSYNTHESIS		15	-0.32324925	-0.7926083	0.74	0.88095355	1	2372	tags=47%, list=21%, signal=59%
SMIRNOV_CIRCULATING_ENDOTHELIOCYTES_IN_CANCER_UP	SMIRNOV_CIRCULATING_ENDOTHELIOCYTES_IN_CANCER_UP		107	-0.27172753	-0.7925182	0.68421054	0.8801257	1	1653	tags=23%, list=15%, signal=27%
REACTOME_DOWNSTREAM_EVENTS_IN_GPCR_SIGNALING	REACTOME_DOWNSTREAM_EVENTS_IN_GPCR_SIGNALING		289	-0.2535122	-0.79250115	0.79545456	0.87915814	1	1992	tags=21%, list=18%, signal=25%
KEGG_LEUKOCYTE_TRANSENDOTHELIAL_MIGRATION	KEGG_LEUKOCYTE_TRANSENDOTHELIAL_MIGRATION		85	-0.2796802	-0.7917374	0.81395346	0.8795225	1	1716	tags=24%, list=15%, signal=28%
MCGARVEY_SILENCED_BY_METHYLATION_IN_COLON_CANCER	MCGARVEY_SILENCED_BY_METHYLATION_IN_COLON_CANCER		33	-0.3078841	-0.791525	0.7692308	0.87894857	1	2523	tags=36%, list=23%, signal=47%
BOYLAN_MULTIPLE_MYELOMA_D_CLUSTER_DN	BOYLAN_MULTIPLE_MYELOMA_D_CLUSTER_DN		24	-0.30841702	-0.79040235	0.7826087	0.8800941	1	1743	tags=29%, list=16%, signal=34%
ZHOU_INFLAMMATORY_RESPONSE_FIMA_UP	ZHOU_INFLAMMATORY_RESPONSE_FIMA_UP		235	-0.23587145	-0.78999364	0.8979592	0.8798587	1	2814	tags=36%, list=25%, signal=47%
LASTOWSKA_COAMPLIFIED_WITH_MYCN	LASTOWSKA_COAMPLIFIED_WITH_MYCN		22	-0.28428978	-0.78951484	0.8113208	0.87979704	1	1892	tags=32%, list=17%, signal=38%
GOZGIT_ESR1_TARGETS_DN	GOZGIT_ESR1_TARGETS_DN		379	-0.24247663	-0.7891544	0.85106385	0.87952936	1	1768	tags=20%, list=16%, signal=23%
TONKS_TARGETS_OF_RUNX1_RUNX1T1_FUSION_ERYTHROCYTE_UP	TONKS_TARGETS_OF_RUNX1_RUNX1T1_FUSION_ERYTHROCYTE_UP		98	-0.26951295	-0.78869194	0.8695652	0.879393	1	1950	tags=28%, list=17%, signal=33%
BIOCARTA_RHO_PATHWAY	BIOCARTA_RHO_PATHWAY		27	-0.26227534	-0.78743505	0.7735849	0.88036406	1	1222	tags=15%, list=11%, signal=17%
RUTELLA_RESPONSE_TO_CSF2RB_AND_IL4_DN	RUTELLA_RESPONSE_TO_CSF2RB_AND_IL4_DN		190	-0.24937816	-0.7869828	0.8	0.8800786	1	1672	tags=23%, list=15%, signal=26%
SETLUR_PROSTATE_CANCER_TMPRSS2_ERG_FUSION_DN	SETLUR_PROSTATE_CANCER_TMPRSS2_ERG_FUSION_DN		15	-0.32145482	-0.78652847	0.7758621	0.87980115	1	1953	tags=27%, list=17%, signal=32%
LASTOWSKA_NEUROBLASTOMA_COPY_NUMBER_DN	LASTOWSKA_NEUROBLASTOMA_COPY_NUMBER_DN		387	-0.16700263	-0.78649324	0.6981132	0.8789535	1	1712	tags=14%, list=15%, signal=16%
SHEN_SMARCA2_TARGETS_UP	SHEN_SMARCA2_TARGETS_UP		226	-0.21382196	-0.7864223	0.66101694	0.8780832	1	2445	tags=18%, list=22%, signal=22%
SENGUPTA_NASOPHARYNGEAL_CARCINOMA_WITH_LMP1_DN	SENGUPTA_NASOPHARYNGEAL_CARCINOMA_WITH_LMP1_DN		77	-0.30336154	-0.78607154	0.79545456	0.87769663	1	1458	tags=25%, list=13%, signal=28%
HUTTMANN_B_CLL_POOR_SURVIVAL_DN	HUTTMANN_B_CLL_POOR_SURVIVAL_DN		36	-0.2722098	-0.78539914	0.82	0.87786794	1	2075	tags=31%, list=19%, signal=37%
ODONNELL_TFRC_TARGETS_UP	ODONNELL_TFRC_TARGETS_UP		186	-0.23242143	-0.7847191	0.8039216	0.878	1	1144	tags=16%, list=10%, signal=18%
YAUCH_HEDGEHOG_SIGNALING_PARACRINE_UP	YAUCH_HEDGEHOG_SIGNALING_PARACRINE_UP		88	-0.27962816	-0.78382087	0.80851066	0.87858593	1	2684	tags=34%, list=24%, signal=44%
TSAI_RESPONSE_TO_RADIATION_THERAPY	TSAI_RESPONSE_TO_RADIATION_THERAPY		22	-0.3575479	-0.7814854	0.78723407	0.8818556	1	2604	tags=59%, list=23%, signal=77%
BAELDE_DIABETIC_NEPHROPATHY_DN	BAELDE_DIABETIC_NEPHROPATHY_DN		22	-0.339142	-0.78050625	0.8	0.88263166	1	1526	tags=23%, list=14%, signal=26%
BIOCARTA_DC_PATHWAY	BIOCARTA_DC_PATHWAY		15	-0.35336107	-0.78031063	0.7111111	0.8820179	1	922	tags=20%, list=8%, signal=22%
ROPERO_HDAC2_TARGETS	ROPERO_HDAC2_TARGETS		53	-0.26420814	-0.78004986	0.79591835	0.8816324	1	1569	tags=21%, list=14%, signal=24%
BENPORATH_NOS_TARGETS	BENPORATH_NOS_TARGETS		91	-0.22632279	-0.77833104	0.81632656	0.88348716	1	1983	tags=23%, list=18%, signal=28%
FONTAINE_PAPILLARY_THYROID_CARCINOMA_UP	FONTAINE_PAPILLARY_THYROID_CARCINOMA_UP		35	-0.2670426	-0.7782801	0.73913044	0.8827062	1	1455	tags=17%, list=13%, signal=20%
CUI_TCF21_TARGETS_DN	CUI_TCF21_TARGETS_DN		21	-0.3073192	-0.77777195	0.84444445	0.8829259	1	2548	tags=43%, list=23%, signal=55%
HINATA_NFKB_TARGETS_KERATINOCYTE_UP	HINATA_NFKB_TARGETS_KERATINOCYTE_UP		48	-0.26432332	-0.7769989	0.8095238	0.88338244	1	2137	tags=23%, list=19%, signal=28%
MATSUDA_NATURAL_KILLER_DIFFERENTIATION	MATSUDA_NATURAL_KILLER_DIFFERENTIATION		365	-0.22298564	-0.7766166	0.82222223	0.8831383	1	1630	tags=19%, list=15%, signal=22%
KEGG_TASTE_TRANSDUCTION	KEGG_TASTE_TRANSDUCTION		21	-0.2705783	-0.7763567	0.75	0.88270736	1	3312	tags=43%, list=30%, signal=61%
KEGG_CYTOKINE_CYTOKINE_RECEPTOR_INTERACTION	KEGG_CYTOKINE_CYTOKINE_RECEPTOR_INTERACTION		155	-0.26664445	-0.7760803	0.8095238	0.8823675	1	908	tags=16%, list=8%, signal=17%
REACTOME_TRKA_SIGNALLING_FROM_THE_PLASMA_MEMBRANE	REACTOME_TRKA_SIGNALLING_FROM_THE_PLASMA_MEMBRANE		58	-0.22233565	-0.7752276	0.7291667	0.88300574	1	2574	tags=26%, list=23%, signal=33%
WATTEL_AUTONOMOUS_THYROID_ADENOMA_UP	WATTEL_AUTONOMOUS_THYROID_ADENOMA_UP		15	-0.33609584	-0.7751298	0.7105263	0.8821375	1	1945	tags=40%, list=17%, signal=48%
RODWELL_AGING_KIDNEY_NO_BLOOD_UP	RODWELL_AGING_KIDNEY_NO_BLOOD_UP		104	-0.26448107	-0.773938	0.7446808	0.88325274	1	1462	tags=18%, list=13%, signal=21%
ZHAN_MULTIPLE_MYELOMA_CD1_AND_CD2_DN	ZHAN_MULTIPLE_MYELOMA_CD1_AND_CD2_DN		28	-0.2770649	-0.77215385	0.85365856	0.88555384	1	1846	tags=25%, list=16%, signal=30%
TAVAZOIE_METASTASIS	TAVAZOIE_METASTASIS		49	-0.26242733	-0.7721304	0.9782609	0.8846026	1	2987	tags=43%, list=27%, signal=58%
BIOCARTA_ACTINY_PATHWAY	BIOCARTA_ACTINY_PATHWAY		16	-0.3044191	-0.7720545	0.7962963	0.88378316	1	161	tags=6%, list=1%, signal=6%
SIG_PIP3_SIGNALING_IN_B_LYMPHOCYTES	SIG_PIP3_SIGNALING_IN_B_LYMPHOCYTES		21	-0.24787636	-0.7718997	0.75555557	0.8829875	1	2574	tags=29%, list=23%, signal=37%
LIU_VMYB_TARGETS_UP	LIU_VMYB_TARGETS_UP		82	-0.2186764	-0.77123016	0.8596491	0.8831045	1	2566	tags=28%, list=23%, signal=36%
PARENT_MTOR_SIGNALING_DN	PARENT_MTOR_SIGNALING_DN		26	-0.2601707	-0.7707468	0.7818182	0.8830271	1	1521	tags=19%, list=14%, signal=22%
ROZANOV_MMP14_TARGETS_UP	ROZANOV_MMP14_TARGETS_UP		159	-0.25977162	-0.7702281	0.70454544	0.8829346	1	1775	tags=23%, list=16%, signal=27%
CASORELLI_ACUTE_PROMYELOCYTIC_LEUKEMIA_UP	CASORELLI_ACUTE_PROMYELOCYTIC_LEUKEMIA_UP		97	-0.23330948	-0.7690545	0.80851066	0.88399255	1	2320	tags=27%, list=21%, signal=34%
PEREZ_TP53_AND_TP63_TARGETS	PEREZ_TP53_AND_TP63_TARGETS		100	-0.24660066	-0.76653624	0.84	0.88756067	1	2046	tags=27%, list=18%, signal=33%
GRABARCZYK_BCL11B_TARGETS_UP	GRABARCZYK_BCL11B_TARGETS_UP		41	-0.25159457	-0.7646104	0.7916667	0.88984525	1	2199	tags=37%, list=20%, signal=45%
REACTOME_SHCMEDIATED_CASCADE	REACTOME_SHCMEDIATED_CASCADE		16	-0.29246473	-0.7638276	0.7592593	0.89042395	1	2218	tags=25%, list=20%, signal=31%
KYNG_DNA_DAMAGE_DN	KYNG_DNA_DAMAGE_DN		68	-0.24043423	-0.7633946	0.81632656	0.89033365	1	1653	tags=22%, list=15%, signal=26%
RUTELLA_RESPONSE_TO_CSF2RB_AND_IL4_UP	RUTELLA_RESPONSE_TO_CSF2RB_AND_IL4_UP		209	-0.21961255	-0.7626349	0.8372093	0.890521	1	1567	tags=17%, list=14%, signal=20%
REACTOME_NUCLEAR_EVENTS_KINASE_AND_TRANSCRIPTION_FACTOR_ACTIVATION	REACTOME_NUCLEAR_EVENTS_KINASE_AND_TRANSCRIPTION_FACTOR_ACTIVATION		15	-0.3107533	-0.76034325	0.725	0.8933465	1	951	tags=13%, list=8%, signal=15%
HOLLMAN_APOPTOSIS_VIA_CD40_DN	HOLLMAN_APOPTOSIS_VIA_CD40_DN		149	-0.19041759	-0.7600158	0.8545455	0.89284617	1	1741	tags=17%, list=16%, signal=20%
BOYLAN_MULTIPLE_MYELOMA_D_DN	BOYLAN_MULTIPLE_MYELOMA_D_DN		51	-0.2887044	-0.7592296	0.8888889	0.89314646	1	2101	tags=31%, list=19%, signal=38%
BIOCARTA_HIVNEF_PATHWAY	BIOCARTA_HIVNEF_PATHWAY		33	-0.23427579	-0.7586891	0.7692308	0.893163	1	2137	tags=24%, list=19%, signal=30%
OSWALD_HEMATOPOIETIC_STEM_CELL_IN_COLLAGEN_GEL_UP	OSWALD_HEMATOPOIETIC_STEM_CELL_IN_COLLAGEN_GEL_UP		124	-0.22532439	-0.75858784	0.94871795	0.8923469	1	2095	tags=25%, list=19%, signal=30%
OSWALD_HEMATOPOIETIC_STEM_CELL_IN_COLLAGEN_GEL_DN	OSWALD_HEMATOPOIETIC_STEM_CELL_IN_COLLAGEN_GEL_DN		124	-0.22532439	-0.75858784	0.94871795	0.8914056	1	2095	tags=25%, list=19%, signal=30%
LUI_THYROID_CANCER_PAX8_PPARG_DN	LUI_THYROID_CANCER_PAX8_PPARG_DN		34	-0.21918562	-0.7582333	0.81632656	0.89110714	1	2366	tags=32%, list=21%, signal=41%
SENESE_HDAC2_TARGETS_UP	SENESE_HDAC2_TARGETS_UP		66	-0.2413687	-0.7579124	0.7173913	0.8907499	1	1226	tags=18%, list=11%, signal=20%
SMID_BREAST_CANCER_RELAPSE_IN_LUNG_UP	SMID_BREAST_CANCER_RELAPSE_IN_LUNG_UP		15	-0.34507355	-0.7567806	0.86	0.891473	1	1990	tags=40%, list=18%, signal=49%
REACTOME_SPHINGOLIPID_METABOLISM	REACTOME_SPHINGOLIPID_METABOLISM		15	-0.31615403	-0.7548964	0.775	0.89403445	1	670	tags=13%, list=6%, signal=14%
BEIER_GLIOMA_STEM_CELL_UP	BEIER_GLIOMA_STEM_CELL_UP		24	-0.3159247	-0.754673	0.85106385	0.89341974	1	1462	tags=25%, list=13%, signal=29%
GAZDA_DIAMOND_BLACKFAN_ANEMIA_PROGENITOR_DN	GAZDA_DIAMOND_BLACKFAN_ANEMIA_PROGENITOR_DN		35	-0.22223334	-0.75456405	0.7017544	0.8925462	1	2836	tags=34%, list=25%, signal=46%
ADDYA_ERYTHROID_DIFFERENTIATION_BY_HEMIN	ADDYA_ERYTHROID_DIFFERENTIATION_BY_HEMIN		46	-0.2388813	-0.754435	0.9047619	0.8917885	1	1438	tags=22%, list=13%, signal=25%
REACTOME_NEF_MEDIATES_DOWN_MODULATION_OF_CELL_SURFACE_RECEPTORS_BY_RECRUITING_THEM_TO_CLATHRIN_ADAPTERS	REACTOME_NEF_MEDIATES_DOWN_MODULATION_OF_CELL_SURFACE_RECEPTORS_BY_RECRUITING_THEM_TO_CLATHRIN_ADAPTERS		15	-0.24099459	-0.7540916	0.7708333	0.89130926	1	840	tags=13%, list=8%, signal=14%
REACTOME_METABOLISM_OF_BILE_ACIDS_AND_BILE_SALTS	REACTOME_METABOLISM_OF_BILE_ACIDS_AND_BILE_SALTS		21	-0.29117063	-0.75396377	0.79591835	0.8906799	1	2372	tags=43%, list=21%, signal=54%
KIM_WT1_TARGETS_8HR_UP	KIM_WT1_TARGETS_8HR_UP		108	-0.24855448	-0.750514	0.775	0.8961059	1	1179	tags=15%, list=11%, signal=16%
KEGG_GNRH_SIGNALING_PATHWAY	KEGG_GNRH_SIGNALING_PATHWAY		71	-0.22828521	-0.749871	0.8703704	0.89623713	1	2465	tags=25%, list=22%, signal=32%
JAATINEN_HEMATOPOIETIC_STEM_CELL_UP	JAATINEN_HEMATOPOIETIC_STEM_CELL_UP		147	-0.23165351	-0.7495735	0.9591837	0.8958388	1	1949	tags=23%, list=17%, signal=28%
AMIT_SERUM_RESPONSE_240_MCF10A	AMIT_SERUM_RESPONSE_240_MCF10A		42	-0.2716446	-0.74552584	0.84782606	0.9013867	1	2588	tags=36%, list=23%, signal=46%
TOOKER_GEMCITABINE_RESISTANCE_UP	TOOKER_GEMCITABINE_RESISTANCE_UP		53	-0.1996628	-0.7439777	0.84313726	0.9032302	1	1737	tags=17%, list=16%, signal=20%
TOOKER_RESPONSE_TO_BEXAROTENE_DN	TOOKER_RESPONSE_TO_BEXAROTENE_DN		53	-0.1996628	-0.7439777	0.84313726	0.90229225	1	1737	tags=17%, list=16%, signal=20%
GAL_LEUKEMIC_STEM_CELL_UP	GAL_LEUKEMIC_STEM_CELL_UP		58	-0.2381896	-0.7427177	0.82222223	0.9036267	1	2259	tags=26%, list=20%, signal=32%
FARMER_BREAST_CANCER_CLUSTER_1	FARMER_BREAST_CANCER_CLUSTER_1		26	-0.34833604	-0.7425025	0.7173913	0.9031811	1	1530	tags=38%, list=14%, signal=44%
KEGG_MTOR_SIGNALING_PATHWAY	KEGG_MTOR_SIGNALING_PATHWAY		27	-0.23854357	-0.7416499	0.78	0.9035012	1	2500	tags=33%, list=22%, signal=43%
FAELT_B_CLL_WITH_VH_REARRANGEMENTS_UP	FAELT_B_CLL_WITH_VH_REARRANGEMENTS_UP		37	-0.23384412	-0.74140555	0.7346939	0.9030065	1	3058	tags=30%, list=27%, signal=41%
RIZ_ERYTHROID_DIFFERENTIATION_HEMGN	RIZ_ERYTHROID_DIFFERENTIATION_HEMGN		25	-0.25759453	-0.7401828	0.88	0.90433264	1	2320	tags=28%, list=21%, signal=35%
NAKAMURA_TUMOR_ZONE_PERIPHERAL_VS_CENTRAL_DN	NAKAMURA_TUMOR_ZONE_PERIPHERAL_VS_CENTRAL_DN		326	-0.20745482	-0.7395698	0.8292683	0.9042459	1	2140	tags=22%, list=19%, signal=27%
KIM_LRRC3B_TARGETS	KIM_LRRC3B_TARGETS		15	-0.3650394	-0.7393136	0.78	0.9036873	1	1510	tags=33%, list=13%, signal=38%
ROVERSI_GLIOMA_LOH_REGIONS	ROVERSI_GLIOMA_LOH_REGIONS		28	-0.26555172	-0.73825175	0.9137931	0.9046153	1	2232	tags=29%, list=20%, signal=36%
VALK_AML_CLUSTER_6	VALK_AML_CLUSTER_6		19	-0.2990899	-0.7376806	0.84615386	0.9046131	1	2132	tags=47%, list=19%, signal=58%
KRASNOSELSKAYA_ILF3_TARGETS_UP	KRASNOSELSKAYA_ILF3_TARGETS_UP		18	-0.32503194	-0.736735	0.85106385	0.90507567	1	816	tags=17%, list=7%, signal=18%
WOOD_EBV_EBNA1_TARGETS_DN	WOOD_EBV_EBNA1_TARGETS_DN		32	-0.2703685	-0.73644894	0.85106385	0.90466595	1	2650	tags=34%, list=24%, signal=45%
FOSTER_INFLAMMATORY_RESPONSE_LPS_UP	FOSTER_INFLAMMATORY_RESPONSE_LPS_UP		119	-0.2617089	-0.73571444	0.74418604	0.9048101	1	2258	tags=28%, list=20%, signal=34%
MITSIADES_RESPONSE_TO_APLIDIN_UP	MITSIADES_RESPONSE_TO_APLIDIN_UP		260	-0.17962447	-0.7352255	0.8541667	0.90440744	1	1140	tags=10%, list=10%, signal=11%
KIM_WT1_TARGETS_12HR_UP	KIM_WT1_TARGETS_12HR_UP		91	-0.24706122	-0.7334784	0.88372093	0.90651035	1	1258	tags=18%, list=11%, signal=20%
SIG_BCR_SIGNALING_PATHWAY	SIG_BCR_SIGNALING_PATHWAY		30	-0.22325525	-0.7325501	0.90697676	0.90696305	1	1430	tags=17%, list=13%, signal=19%
ROSS_ACUTE_MYELOID_LEUKEMIA_CBF	ROSS_ACUTE_MYELOID_LEUKEMIA_CBF		50	-0.23011239	-0.73244625	0.90697676	0.90627515	1	2511	tags=28%, list=22%, signal=36%
WEBER_METHYLATED_HCP_IN_FIBROBLAST_DN	WEBER_METHYLATED_HCP_IN_FIBROBLAST_DN		16	-0.316181	-0.731991	0.7818182	0.9059592	1	3208	tags=44%, list=29%, signal=61%
GOLDRATH_HOMEOSTATIC_PROLIFERATION	GOLDRATH_HOMEOSTATIC_PROLIFERATION		122	-0.1809259	-0.7315488	0.7758621	0.9056861	1	1983	tags=17%, list=18%, signal=21%
SEITZ_NEOPLASTIC_TRANSFORMATION_BY_8P_DELETION_UP	SEITZ_NEOPLASTIC_TRANSFORMATION_BY_8P_DELETION_UP		47	-0.31220767	-0.7310027	0.875	0.90572906	1	1946	tags=30%, list=17%, signal=36%
LIEN_BREAST_CARCINOMA_METAPLASTIC_VS_DUCTAL_DN	LIEN_BREAST_CARCINOMA_METAPLASTIC_VS_DUCTAL_DN		49	-0.28893614	-0.7286931	0.88235295	0.9084856	1	2369	tags=37%, list=21%, signal=46%
BARRIER_COLON_CANCER_RECURRENCE_UP	BARRIER_COLON_CANCER_RECURRENCE_UP		23	-0.22731036	-0.7284203	0.89361703	0.90810025	1	925	tags=9%, list=8%, signal=9%
ELVIDGE_HYPOXIA_UP	ELVIDGE_HYPOXIA_UP		104	-0.2427832	-0.7276118	0.8974359	0.9083428	1	1476	tags=21%, list=13%, signal=24%
SMID_BREAST_CANCER_RELAPSE_IN_BONE_UP	SMID_BREAST_CANCER_RELAPSE_IN_BONE_UP		59	-0.2524824	-0.7271702	0.93333334	0.90802604	1	2791	tags=36%, list=25%, signal=47%
KEGG_GLYCOSPHINGOLIPID_BIOSYNTHESIS_LACTO_AND_NEOLACTO_SERIES	KEGG_GLYCOSPHINGOLIPID_BIOSYNTHESIS_LACTO_AND_NEOLACTO_SERIES		20	-0.30052337	-0.72536707	0.85714287	0.909773	1	767	tags=15%, list=7%, signal=16%
REACTOME_CELL_CELL_ADHESION_SYSTEMS	REACTOME_CELL_CELL_ADHESION_SYSTEMS		42	-0.28769988	-0.7230068	0.8863636	0.91232044	1	1716	tags=26%, list=15%, signal=31%
REACTOME_GLUCAGON_SIGNALING_IN_METABOLIC_REGULATION	REACTOME_GLUCAGON_SIGNALING_IN_METABOLIC_REGULATION		22	-0.2848436	-0.72202444	0.88095236	0.9125876	1	3398	tags=45%, list=30%, signal=65%
DIAZ_CHRONIC_MEYLOGENOUS_LEUKEMIA_DN	DIAZ_CHRONIC_MEYLOGENOUS_LEUKEMIA_DN		80	-0.24354848	-0.7215089	0.9285714	0.912351	1	1789	tags=25%, list=16%, signal=30%
REACTOME_INNATE_IMMUNITY_SIGNALING	REACTOME_INNATE_IMMUNITY_SIGNALING		68	-0.24148616	-0.72145456	0.85106385	0.9114642	1	951	tags=10%, list=8%, signal=11%
GUTIERREZ_CHRONIC_LYMPHOCYTIC_LEUKEMIA_DN	GUTIERREZ_CHRONIC_LYMPHOCYTIC_LEUKEMIA_DN		32	-0.26705593	-0.7210633	0.8490566	0.91101456	1	2495	tags=34%, list=22%, signal=44%
HANN_RESISTANCE_TO_BCL2_INHIBITOR_UP	HANN_RESISTANCE_TO_BCL2_INHIBITOR_UP		21	-0.29820907	-0.7209293	0.94871795	0.9103655	1	2278	tags=33%, list=20%, signal=42%
KEGG_JAK_STAT_SIGNALING_PATHWAY	KEGG_JAK_STAT_SIGNALING_PATHWAY		88	-0.21198246	-0.72082543	0.9791667	0.9096059	1	2266	tags=23%, list=20%, signal=28%
ST_INTERLEUKIN_4_PATHWAY	ST_INTERLEUKIN_4_PATHWAY		17	-0.26099777	-0.7206433	0.72	0.90889305	1	857	tags=18%, list=8%, signal=19%
SMID_BREAST_CANCER_RELAPSE_IN_BRAIN_DN	SMID_BREAST_CANCER_RELAPSE_IN_BRAIN_DN		43	-0.25625134	-0.7206117	0.94	0.9081297	1	1955	tags=26%, list=17%, signal=31%
KEGG_GAP_JUNCTION	KEGG_GAP_JUNCTION		51	-0.22586392	-0.7200516	0.85106385	0.9080653	1	2448	tags=27%, list=22%, signal=35%
FLECHNER_BIOPSY_KIDNEY_TRANSPLANT_REJECTED_VS_OK_UP	FLECHNER_BIOPSY_KIDNEY_TRANSPLANT_REJECTED_VS_OK_UP		64	-0.27423516	-0.72000337	0.77272725	0.90724206	1	1170	tags=19%, list=10%, signal=21%
BIOCARTA_RAC1_PATHWAY	BIOCARTA_RAC1_PATHWAY		18	-0.29631838	-0.7198491	0.86538464	0.9065092	1	491	tags=11%, list=4%, signal=12%
MARTINEZ_RB1_TARGETS_DN	MARTINEZ_RB1_TARGETS_DN		394	-0.20326924	-0.7177516	0.9361702	0.90845156	1	1977	tags=20%, list=18%, signal=23%
CAFFAREL_RESPONSE_TO_THC_UP	CAFFAREL_RESPONSE_TO_THC_UP		18	-0.23672342	-0.71735096	0.78723407	0.9080019	1	3301	tags=50%, list=29%, signal=71%
REACTOME_CD28_CO_STIMULATION	REACTOME_CD28_CO_STIMULATION		19	-0.27076268	-0.71707	0.89361703	0.9075429	1	857	tags=16%, list=8%, signal=17%
BANDRES_RESPONSE_TO_CARMUSTIN_MGMT_48HR_DN	BANDRES_RESPONSE_TO_CARMUSTIN_MGMT_48HR_DN		101	-0.21817294	-0.71627414	0.84313726	0.9081453	1	2355	tags=25%, list=21%, signal=31%
ZHONG_RESPONSE_TO_AZACITIDINE_AND_TSA_UP	ZHONG_RESPONSE_TO_AZACITIDINE_AND_TSA_UP		100	-0.20835403	-0.71419054	0.95454544	0.9099158	1	495	tags=7%, list=4%, signal=7%
MOREAUX_MULTIPLE_MYELOMA_BY_TACI_UP	MOREAUX_MULTIPLE_MYELOMA_BY_TACI_UP		213	-0.1961518	-0.7137309	0.96153843	0.90981174	1	3038	tags=33%, list=27%, signal=45%
WILLIAMS_ESR2_TARGETS_UP	WILLIAMS_ESR2_TARGETS_UP		15	-0.27499655	-0.71371967	0.8627451	0.90890735	1	3362	tags=40%, list=30%, signal=57%
CAIRO_LIVER_DEVELOPMENT_UP	CAIRO_LIVER_DEVELOPMENT_UP		107	-0.25782466	-0.71132785	0.877551	0.9119099	1	1741	tags=21%, list=16%, signal=25%
GRAHAM_CML_QUIESCENT_VS_NORMAL_DIVIDING_UP	GRAHAM_CML_QUIESCENT_VS_NORMAL_DIVIDING_UP		35	-0.27755404	-0.71092564	0.969697	0.91147643	1	1956	tags=26%, list=17%, signal=31%
LINDSTEDT_DENDRITIC_CELL_MATURATION_A	LINDSTEDT_DENDRITIC_CELL_MATURATION_A		39	-0.2793016	-0.7089041	0.8095238	0.9134145	1	2086	tags=28%, list=19%, signal=35%
REACTOME_AXON_GUIDANCE	REACTOME_AXON_GUIDANCE		109	-0.23635086	-0.70850563	0.8979592	0.91305834	1	1702	tags=18%, list=15%, signal=21%
REACTOME_G_PROTEIN_ACTIVATION	REACTOME_G_PROTEIN_ACTIVATION		21	-0.25773102	-0.7060755	0.82978725	0.91572535	1	2867	tags=38%, list=26%, signal=51%
DITTMER_PTHLH_TARGETS_DN	DITTMER_PTHLH_TARGETS_DN		50	-0.19288118	-0.70575297	0.90909094	0.9151963	1	2554	tags=28%, list=23%, signal=36%
TIAN_TNF_SIGNALING_VIA_NFKB	TIAN_TNF_SIGNALING_VIA_NFKB		16	-0.30369186	-0.7054365	0.84090906	0.9148492	1	2142	tags=38%, list=19%, signal=46%
CAMPS_COLON_CANCER_COPY_NUMBER_DN	CAMPS_COLON_CANCER_COPY_NUMBER_DN		18	-0.27515498	-0.7048575	0.8518519	0.9148574	1	1680	tags=28%, list=15%, signal=33%
KOBAYASHI_EGFR_SIGNALING_24HR_UP	KOBAYASHI_EGFR_SIGNALING_24HR_UP		56	-0.25686988	-0.70475346	0.8	0.91407764	1	1510	tags=20%, list=13%, signal=23%
KEGG_CHEMOKINE_SIGNALING_PATHWAY	KEGG_CHEMOKINE_SIGNALING_PATHWAY		129	-0.23730911	-0.70455986	0.95	0.91344315	1	2383	tags=26%, list=21%, signal=33%
MILI_PSEUDOPODIA_CHEMOTAXIS_UP	MILI_PSEUDOPODIA_CHEMOTAXIS_UP		36	-0.22185475	-0.7045473	0.85714287	0.9125513	1	2551	tags=25%, list=23%, signal=32%
KIM_MYCN_AMPLIFICATION_TARGETS_DN	KIM_MYCN_AMPLIFICATION_TARGETS_DN		45	-0.22691315	-0.7044328	0.94545454	0.91180295	1	1319	tags=16%, list=12%, signal=18%
THUM_MIR21_TARGETS_HEART_DISEASE_UP	THUM_MIR21_TARGETS_HEART_DISEASE_UP		15	-0.37641498	-0.7027864	0.8333333	0.9132995	1	2464	tags=40%, list=22%, signal=51%
KEGG_TYPE_II_DIABETES_MELLITUS	KEGG_TYPE_II_DIABETES_MELLITUS		28	-0.237163	-0.701865	0.9259259	0.91356266	1	2204	tags=29%, list=20%, signal=35%
ENK_UV_RESPONSE_KERATINOCYTE_DN	ENK_UV_RESPONSE_KERATINOCYTE_DN		307	-0.17420153	-0.70109576	0.875	0.9136231	1	2146	tags=19%, list=19%, signal=22%
LINDGREN_BLADDER_CANCER_CLUSTER_3_DN	LINDGREN_BLADDER_CANCER_CLUSTER_3_DN		125	-0.19919483	-0.6980053	0.8888889	0.9166576	1	1028	tags=10%, list=9%, signal=10%
VALK_AML_CLUSTER_7	VALK_AML_CLUSTER_7		17	-0.29544094	-0.6974947	0.92	0.91638064	1	1541	tags=29%, list=14%, signal=34%
REACTOME_TRAFFICKING_OF_AMPA_RECEPTORS	REACTOME_TRAFFICKING_OF_AMPA_RECEPTORS		20	-0.26458314	-0.6942737	0.9166667	0.9199994	1	2637	tags=30%, list=24%, signal=39%
KEGG_OLFACTORY_TRANSDUCTION	KEGG_OLFACTORY_TRANSDUCTION		17	-0.2981595	-0.69401395	0.9591837	0.9193155	1	1899	tags=24%, list=17%, signal=28%
WENDT_COHESIN_TARGETS_UP	WENDT_COHESIN_TARGETS_UP		19	-0.25393465	-0.6937143	0.70689654	0.9188909	1	2886	tags=26%, list=26%, signal=35%
ROVERSI_GLIOMA_COPY_NUMBER_UP	ROVERSI_GLIOMA_COPY_NUMBER_UP		60	-0.21339205	-0.6934399	0.9464286	0.91839206	1	1551	tags=15%, list=14%, signal=17%
KEGG_LONG_TERM_POTENTIATION	KEGG_LONG_TERM_POTENTIATION		40	-0.23027968	-0.6924384	0.86538464	0.91873306	1	2448	tags=28%, list=22%, signal=35%
WEIGEL_OXIDATIVE_STRESS_BY_TBH_AND_H2O2	WEIGEL_OXIDATIVE_STRESS_BY_TBH_AND_H2O2		24	-0.24787627	-0.6921275	0.8958333	0.91839975	1	1735	tags=25%, list=15%, signal=30%
JISON_SICKLE_CELL_DISEASE_UP	JISON_SICKLE_CELL_DISEASE_UP		121	-0.22040856	-0.6911227	0.82222223	0.9188885	1	1631	tags=17%, list=15%, signal=20%
HAHTOLA_MYCOSIS_FUNGOIDES_SKIN_UP	HAHTOLA_MYCOSIS_FUNGOIDES_SKIN_UP		117	-0.19475164	-0.69065285	0.98214287	0.91872674	1	1538	tags=15%, list=14%, signal=17%
AMIT_EGF_RESPONSE_480_MCF10A	AMIT_EGF_RESPONSE_480_MCF10A		26	-0.25702304	-0.6906294	0.9130435	0.91788065	1	2393	tags=35%, list=21%, signal=44%
POMEROY_MEDULLOBLASTOMA_PROGNOSIS_UP	POMEROY_MEDULLOBLASTOMA_PROGNOSIS_UP		26	-0.23626786	-0.68963563	0.87234044	0.91863275	1	1149	tags=12%, list=10%, signal=13%
KEGG_NATURAL_KILLER_CELL_MEDIATED_CYTOTOXICITY	KEGG_NATURAL_KILLER_CELL_MEDIATED_CYTOTOXICITY		64	-0.22328824	-0.6892143	0.8541667	0.9182823	1	1654	tags=19%, list=15%, signal=22%
REACTOME_AMINE_COMPOUND_SLC_TRANSPORTERS	REACTOME_AMINE_COMPOUND_SLC_TRANSPORTERS		22	-0.27927923	-0.6887195	0.9183673	0.9179299	1	1668	tags=23%, list=15%, signal=27%
MIDORIKAWA_AMPLIFIED_IN_LIVER_CANCER	MIDORIKAWA_AMPLIFIED_IN_LIVER_CANCER		26	-0.24123296	-0.6886463	0.84090906	0.91709137	1	680	tags=8%, list=6%, signal=8%
HELLER_SILENCED_BY_METHYLATION_UP	HELLER_SILENCED_BY_METHYLATION_UP		158	-0.2328761	-0.68857104	0.902439	0.91625136	1	1526	tags=19%, list=14%, signal=22%
KEGG_REGULATION_OF_ACTIN_CYTOSKELETON	KEGG_REGULATION_OF_ACTIN_CYTOSKELETON		137	-0.20466393	-0.6877002	0.9	0.916445	1	1551	tags=15%, list=14%, signal=17%
BRUECKNER_TARGETS_OF_MIRLET7A3_UP	BRUECKNER_TARGETS_OF_MIRLET7A3_UP		66	-0.22602116	-0.68648523	0.9591837	0.917431	1	2575	tags=30%, list=23%, signal=39%
WU_CELL_MIGRATION	WU_CELL_MIGRATION		120	-0.25004748	-0.68570286	0.88372093	0.9176846	1	1675	tags=22%, list=15%, signal=25%
TONKS_TARGETS_OF_RUNX1_RUNX1T1_FUSION_HSC_UP	TONKS_TARGETS_OF_RUNX1_RUNX1T1_FUSION_HSC_UP		109	-0.23052561	-0.6853065	0.9375	0.9173623	1	1178	tags=16%, list=11%, signal=17%
REACTOME_PI3K_CASCADE	REACTOME_PI3K_CASCADE		26	-0.2510936	-0.684743	0.90384614	0.9173022	1	2218	tags=31%, list=20%, signal=38%
ST_JNK_MAPK_PATHWAY	ST_JNK_MAPK_PATHWAY		24	-0.23794605	-0.6823564	0.9047619	0.9194775	1	2313	tags=21%, list=21%, signal=26%
JAZAG_TGFB1_SIGNALING_DN	JAZAG_TGFB1_SIGNALING_DN		26	-0.23929563	-0.68115324	0.86	0.919921	1	1383	tags=15%, list=12%, signal=18%
KYNG_DNA_DAMAGE_UP	KYNG_DNA_DAMAGE_UP		66	-0.22189714	-0.6810187	0.90697676	0.91913766	1	1178	tags=12%, list=11%, signal=13%
REN_ALVEOLAR_RHABDOMYOSARCOMA_DN	REN_ALVEOLAR_RHABDOMYOSARCOMA_DN		312	-0.2263291	-0.6797227	0.8125	0.92009103	1	1873	tags=20%, list=17%, signal=24%
STEARMAN_LUNG_CANCER_EARLY_VS_LATE_DN	STEARMAN_LUNG_CANCER_EARLY_VS_LATE_DN		46	-0.2407843	-0.6788287	0.93877554	0.92041177	1	1482	tags=20%, list=13%, signal=22%
KEGG_WNT_SIGNALING_PATHWAY	KEGG_WNT_SIGNALING_PATHWAY		106	-0.22335164	-0.67842036	0.88372093	0.92008835	1	1899	tags=16%, list=17%, signal=19%
MILI_PSEUDOPODIA_HAPTOTAXIS_UP	MILI_PSEUDOPODIA_HAPTOTAXIS_UP		305	-0.1897549	-0.6782879	0.73333335	0.91944176	1	2316	tags=20%, list=21%, signal=25%
KEGG_VASOPRESSIN_REGULATED_WATER_REABSORPTION	KEGG_VASOPRESSIN_REGULATED_WATER_REABSORPTION		32	-0.22284982	-0.67825854	0.9130435	0.9185858	1	2026	tags=19%, list=18%, signal=23%
REACTOME_G_PROTEIN_BETA_GAMMA_SIGNALLING	REACTOME_G_PROTEIN_BETA_GAMMA_SIGNALLING		19	-0.26873222	-0.6740967	0.90697676	0.92240936	1	2573	tags=37%, list=23%, signal=48%
REACTOME_SIGNALLING_TO_ERKS	REACTOME_SIGNALLING_TO_ERKS		21	-0.23467037	-0.6730739	0.84	0.92277944	1	2039	tags=19%, list=18%, signal=23%
PARK_TRETINOIN_RESPONSE_AND_PML_RARA_FUSION	PARK_TRETINOIN_RESPONSE_AND_PML_RARA_FUSION		21	-0.27827862	-0.6726109	0.84615386	0.92257077	1	1363	tags=19%, list=12%, signal=22%
BALDWIN_PRKCI_TARGETS_UP	BALDWIN_PRKCI_TARGETS_UP		26	-0.24637082	-0.6725036	0.9130435	0.9217221	1	2148	tags=27%, list=19%, signal=33%
ZHU_CMV_24_HR_UP	ZHU_CMV_24_HR_UP		28	-0.23411289	-0.66965055	0.9285714	0.92419386	1	1785	tags=18%, list=16%, signal=21%
RICKMAN_HEAD_AND_NECK_CANCER_A	RICKMAN_HEAD_AND_NECK_CANCER_A		49	-0.25831136	-0.6688478	0.98214287	0.92441565	1	2455	tags=35%, list=22%, signal=44%
GRADE_COLON_VS_RECTAL_CANCER_UP	GRADE_COLON_VS_RECTAL_CANCER_UP		18	-0.25925085	-0.6675138	0.94871795	0.92496777	1	800	tags=17%, list=7%, signal=18%
BIOCARTA_GSK3_PATHWAY	BIOCARTA_GSK3_PATHWAY		16	-0.2565657	-0.6631518	0.8039216	0.9292296	1	2956	tags=38%, list=26%, signal=51%
WATANABE_RECTAL_CANCER_RADIOTHERAPY_RESPONSIVE_DN	WATANABE_RECTAL_CANCER_RADIOTHERAPY_RESPONSIVE_DN		56	-0.22810322	-0.66281295	0.9302326	0.92872596	1	2628	tags=32%, list=23%, signal=42%
KRIGE_RESPONSE_TO_TOSEDOSTAT_24HR_UP	KRIGE_RESPONSE_TO_TOSEDOSTAT_24HR_UP		349	-0.17797507	-0.6594566	0.90909094	0.9315843	1	1743	tags=16%, list=16%, signal=18%
NIKOLSKY_BREAST_CANCER_1Q21_AMPLICON	NIKOLSKY_BREAST_CANCER_1Q21_AMPLICON		26	-0.21008253	-0.65898806	0.877551	0.9312725	1	2483	tags=27%, list=22%, signal=35%
LIU_SOX4_TARGETS_UP	LIU_SOX4_TARGETS_UP		65	-0.17985016	-0.6560884	0.87931037	0.933696	1	1683	tags=14%, list=15%, signal=16%
MCCLUNG_DELTA_FOSB_TARGETS_8WK	MCCLUNG_DELTA_FOSB_TARGETS_8WK		33	-0.21416144	-0.6559627	0.94545454	0.9329453	1	1700	tags=18%, list=15%, signal=21%
CONRAD_STEM_CELL	CONRAD_STEM_CELL		24	-0.24815097	-0.65494746	0.95555556	0.93334836	1	294	tags=8%, list=3%, signal=9%
BONOME_OVARIAN_CANCER_SURVIVAL_OPTIMAL_DEBULKING	BONOME_OVARIAN_CANCER_SURVIVAL_OPTIMAL_DEBULKING		128	-0.17191224	-0.65298826	0.9583333	0.9342161	1	1683	tags=13%, list=15%, signal=15%
REACTOME_MAPK_TARGETS_NUCLEAR_EVENTS_MEDIATED_BY_MAP_KINASES	REACTOME_MAPK_TARGETS_NUCLEAR_EVENTS_MEDIATED_BY_MAP_KINASES		18	-0.24682365	-0.6510011	0.8372093	0.9355832	1	1852	tags=17%, list=17%, signal=20%
KEGG_B_CELL_RECEPTOR_SIGNALING_PATHWAY	KEGG_B_CELL_RECEPTOR_SIGNALING_PATHWAY		46	-0.20119075	-0.64623696	0.9166667	0.93952906	1	2301	tags=24%, list=21%, signal=30%
STEARMAN_LUNG_CANCER_EARLY_VS_LATE_UP	STEARMAN_LUNG_CANCER_EARLY_VS_LATE_UP		90	-0.17912154	-0.64418834	0.9444444	0.94048166	1	1753	tags=13%, list=16%, signal=16%
REACTOME_ADP_SIGNALLING_THROUGH_P2Y_PURINOCEPTOR_12	REACTOME_ADP_SIGNALLING_THROUGH_P2Y_PURINOCEPTOR_12		17	-0.26564223	-0.6420367	0.9285714	0.94163287	1	2573	tags=35%, list=23%, signal=46%
WNT_SIGNALING	WNT_SIGNALING		67	-0.22138436	-0.6394241	0.9375	0.9438047	1	1516	tags=15%, list=14%, signal=17%
KEGG_ADHERENS_JUNCTION	KEGG_ADHERENS_JUNCTION		52	-0.23381384	-0.63863903	0.8979592	0.94379544	1	1455	tags=15%, list=13%, signal=18%
HEIDENBLAD_AMPLICON_12P11_12_DN	HEIDENBLAD_AMPLICON_12P11_12_DN		17	-0.2452812	-0.63813114	0.96153843	0.943358	1	2034	tags=24%, list=18%, signal=29%
KEGG_BASAL_CELL_CARCINOMA	KEGG_BASAL_CELL_CARCINOMA		39	-0.25708508	-0.63728726	0.97727275	0.9432342	1	2705	tags=31%, list=24%, signal=40%
STARK_HYPPOCAMPUS_22Q11_DELETION_UP	STARK_HYPPOCAMPUS_22Q11_DELETION_UP		24	-0.2312593	-0.6368043	0.9056604	0.9427528	1	3513	tags=50%, list=31%, signal=73%
MILI_PSEUDOPODIA_CHEMOTAXIS_DN	MILI_PSEUDOPODIA_CHEMOTAXIS_DN		312	-0.17766096	-0.636414	0.9111111	0.942163	1	1484	tags=14%, list=13%, signal=16%
REACTOME_G_BETA_GAMMA_SIGNALLING_THROUGH_PI3KGAMMA	REACTOME_G_BETA_GAMMA_SIGNALLING_THROUGH_PI3KGAMMA		17	-0.2564548	-0.628077	0.95348835	0.94950044	1	2573	tags=35%, list=23%, signal=46%
GAZDA_DIAMOND_BLACKFAN_ANEMIA_PROGENITOR_UP	GAZDA_DIAMOND_BLACKFAN_ANEMIA_PROGENITOR_UP		22	-0.21755631	-0.62743586	0.85714287	0.94935864	1	2548	tags=27%, list=23%, signal=35%
POMEROY_MEDULLOBLASTOMA_DESMOPLASIC_VS_CLASSIC_UP	POMEROY_MEDULLOBLASTOMA_DESMOPLASIC_VS_CLASSIC_UP		33	-0.20766318	-0.62709945	0.96153843	0.94882387	1	1419	tags=15%, list=13%, signal=17%
POMEROY_MEDULLOBLASTOMA_DESMOPLASIC_VS_CLASSIC_DN	POMEROY_MEDULLOBLASTOMA_DESMOPLASIC_VS_CLASSIC_DN		33	-0.20766318	-0.62709945	0.96153843	0.9479445	1	1419	tags=15%, list=13%, signal=17%
CERVERA_SDHB_TARGETS_1_DN	CERVERA_SDHB_TARGETS_1_DN		20	-0.26759627	-0.6230537	0.9622642	0.9507563	1	1910	tags=30%, list=17%, signal=36%
CHAUHAN_RESPONSE_TO_METHOXYESTRADIOL_DN	CHAUHAN_RESPONSE_TO_METHOXYESTRADIOL_DN		78	-0.16536164	-0.62289244	0.92156863	0.95001036	1	2412	tags=23%, list=22%, signal=29%
GENTILE_UV_RESPONSE_CLUSTER_D8	GENTILE_UV_RESPONSE_CLUSTER_D8		19	-0.24318105	-0.6227432	0.875	0.94921726	1	2535	tags=32%, list=23%, signal=41%
VALK_AML_CLUSTER_12	VALK_AML_CLUSTER_12		23	-0.20698571	-0.62005395	0.9130435	0.95119107	1	1752	tags=17%, list=16%, signal=21%
BOGNI_TREATMENT_RELATED_MYELOID_LEUKEMIA_DN	BOGNI_TREATMENT_RELATED_MYELOID_LEUKEMIA_DN		18	-0.20089643	-0.61286646	0.875	0.956329	1	2145	tags=22%, list=19%, signal=27%
REACTOME_G_ALPHA_Q_SIGNALLING_EVENTS	REACTOME_G_ALPHA_Q_SIGNALLING_EVENTS		99	-0.1956002	-0.6106295	0.9787234	0.95731354	1	3251	tags=35%, list=29%, signal=49%
SPIRA_SMOKERS_LUNG_CANCER_UP	SPIRA_SMOKERS_LUNG_CANCER_UP		24	-0.22269256	-0.61019665	0.97727275	0.9567206	1	2369	tags=29%, list=21%, signal=37%
KEGG_PATHWAYS_IN_CANCER	KEGG_PATHWAYS_IN_CANCER		208	-0.17282666	-0.6099111	0.98	0.95597935	1	2664	tags=25%, list=24%, signal=33%
REACTOME_SIGNALING_BY_WNT	REACTOME_SIGNALING_BY_WNT		47	-0.16689071	-0.6079081	0.877193	0.9565928	1	68	tags=2%, list=1%, signal=2%
REACTOME_TRAF6_MEDIATED_INDUCTION_OF_THE_ANTIVIRAL_CYTOKINE_IFN_ALPHA_BETA_CASCADE	REACTOME_TRAF6_MEDIATED_INDUCTION_OF_THE_ANTIVIRAL_CYTOKINE_IFN_ALPHA_BETA_CASCADE		31	-0.18539414	-0.60335004	0.8490566	0.95883065	1	1852	tags=13%, list=17%, signal=15%
HOFFMANN_IMMATURE_TO_MATURE_B_LYMPHOCYTE_UP	HOFFMANN_IMMATURE_TO_MATURE_B_LYMPHOCYTE_UP		19	-0.2696682	-0.60264206	0.9047619	0.95857966	1	2592	tags=37%, list=23%, signal=48%
NIKOLSKY_BREAST_CANCER_8P12_P11_AMPLICON	NIKOLSKY_BREAST_CANCER_8P12_P11_AMPLICON		25	-0.21131074	-0.5987852	0.92	0.96124345	1	2619	tags=32%, list=23%, signal=42%
KEGG_NEUROACTIVE_LIGAND_RECEPTOR_INTERACTION	KEGG_NEUROACTIVE_LIGAND_RECEPTOR_INTERACTION		183	-0.20652123	-0.5987338	0.94	0.960413	1	3381	tags=32%, list=30%, signal=45%
LEE_METASTASIS_AND_ALTERNATIVE_SPLICING_DN	LEE_METASTASIS_AND_ALTERNATIVE_SPLICING_DN		29	-0.20377535	-0.5985748	0.9807692	0.9596551	1	383	tags=7%, list=3%, signal=7%
ASTIER_INTEGRIN_SIGNALING	ASTIER_INTEGRIN_SIGNALING		36	-0.18824615	-0.5969498	1	0.9599952	1	2445	tags=22%, list=22%, signal=28%
ICHIBA_GRAFT_VERSUS_HOST_DISEASE_D7_UP	ICHIBA_GRAFT_VERSUS_HOST_DISEASE_D7_UP		87	-0.21268375	-0.5923319	0.9130435	0.9618699	1	1543	tags=20%, list=14%, signal=22%
NEWMAN_ERCC6_TARGETS_UP	NEWMAN_ERCC6_TARGETS_UP		15	-0.2607548	-0.5910562	0.94736844	0.961921	1	2105	tags=20%, list=19%, signal=25%
DING_LUNG_CANCER_EXPRESSION_BY_COPY_NUMBER	DING_LUNG_CANCER_EXPRESSION_BY_COPY_NUMBER		55	-0.16941704	-0.5870477	0.8703704	0.9636834	1	2235	tags=24%, list=20%, signal=29%
WANG_BARRETTS_ESOPHAGUS_UP	WANG_BARRETTS_ESOPHAGUS_UP		32	-0.21361683	-0.5850172	0.9791667	0.96410257	1	2757	tags=34%, list=25%, signal=45%
REACTOME_DOWNSTREAM_SIGNALING_OF_ACTIVATED_FGFR	REACTOME_DOWNSTREAM_SIGNALING_OF_ACTIVATED_FGFR		29	-0.21064845	-0.58044463	0.9807692	0.9659801	1	2218	tags=28%, list=20%, signal=34%
REACTOME_ACTIVATION_OF_KAINATE_RECEPTORS_UPON_GLUTAMATE_BINDING	REACTOME_ACTIVATION_OF_KAINATE_RECEPTORS_UPON_GLUTAMATE_BINDING		22	-0.19793205	-0.57579666	0.9649123	0.9681817	1	2962	tags=36%, list=26%, signal=49%
BILD_CTNNB1_ONCOGENIC_SIGNATURE	BILD_CTNNB1_ONCOGENIC_SIGNATURE		33	-0.193154	-0.56688404	0.9347826	0.97318506	1	1666	tags=15%, list=15%, signal=18%
REACTOME_ADP_SIGNALLING_THROUGH_P2Y_PURINOCEPTOR_1	REACTOME_ADP_SIGNALLING_THROUGH_P2Y_PURINOCEPTOR_1		18	-0.2229202	-0.56512326	0.95555556	0.9732722	1	2573	tags=33%, list=23%, signal=43%
REACTOME_ACTIVATED_TLR4_SIGNALLING	REACTOME_ACTIVATED_TLR4_SIGNALLING		15	-0.23715405	-0.5620644	0.9056604	0.9740684	1	3029	tags=33%, list=27%, signal=46%
SESTO_RESPONSE_TO_UV_C2	SESTO_RESPONSE_TO_UV_C2		33	-0.17802213	-0.5594875	0.96153843	0.9747207	1	4053	tags=39%, list=36%, signal=62%
REACTOME_AMINE_LIGAND_BINDING_RECEPTORS	REACTOME_AMINE_LIGAND_BINDING_RECEPTORS		27	-0.21284422	-0.55470055	0.962963	0.97623813	1	683	tags=7%, list=6%, signal=8%
RIZ_ERYTHROID_DIFFERENTIATION_12HR	RIZ_ERYTHROID_DIFFERENTIATION_12HR		31	-0.19115518	-0.55261093	1	0.97639537	1	3091	tags=35%, list=28%, signal=49%
STEARMAN_TUMOR_FIELD_EFFECT_UP	STEARMAN_TUMOR_FIELD_EFFECT_UP		34	-0.2239674	-0.55048275	0.9782609	0.9766836	1	2068	tags=21%, list=18%, signal=25%
REACTOME_MAP_KINASES_ACTIVATION_IN_TLR_CASCADE	REACTOME_MAP_KINASES_ACTIVATION_IN_TLR_CASCADE		26	-0.18023156	-0.54308754	0.96	0.97921187	1	951	tags=8%, list=8%, signal=8%
REACTOME_OPIOID_SIGNALLING	REACTOME_OPIOID_SIGNALLING		57	-0.16404237	-0.54111224	1	0.97930545	1	2573	tags=25%, list=23%, signal=32%
REACTOME_SIGNAL_AMPLIFICATION	REACTOME_SIGNAL_AMPLIFICATION		23	-0.20820099	-0.5405773	0.9777778	0.97872645	1	2573	tags=30%, list=23%, signal=39%
BIOCARTA_PTDINS_PATHWAY	BIOCARTA_PTDINS_PATHWAY		16	-0.17464119	-0.53580713	1	0.98014975	1	2258	tags=19%, list=20%, signal=23%
REACTOME_INHIBITION_OF_INSULIN_SECRETION_BY_ADRENALINE_NORADRENALINE	REACTOME_INHIBITION_OF_INSULIN_SECRETION_BY_ADRENALINE_NORADRENALINE		23	-0.19705696	-0.530322	1	0.98162466	1	3160	tags=39%, list=28%, signal=54%
ACEVEDO_LIVER_CANCER_WITH_H3K27ME3_DN	ACEVEDO_LIVER_CANCER_WITH_H3K27ME3_DN		67	-0.16121858	-0.5265876	1	0.98188114	1	605	tags=7%, list=5%, signal=8%
SAKAI_TUMOR_INFILTRATING_MONOCYTES_UP	SAKAI_TUMOR_INFILTRATING_MONOCYTES_UP		18	-0.17332457	-0.52289015	0.97959185	0.98254144	1	2890	tags=28%, list=26%, signal=37%
REACTOME_TOLL_LIKE_RECEPTOR_3_CASCADE	REACTOME_TOLL_LIKE_RECEPTOR_3_CASCADE		37	-0.15731883	-0.5161541	0.97959185	0.9841762	1	1954	tags=14%, list=17%, signal=16%
KEGG_SPHINGOLIPID_METABOLISM	KEGG_SPHINGOLIPID_METABOLISM		22	-0.19893801	-0.5149014	1	0.9837531	1	2850	tags=27%, list=25%, signal=37%
CHUNG_BLISTER_CYTOTOXICITY_DN	CHUNG_BLISTER_CYTOTOXICITY_DN		21	-0.20921963	-0.5112369	1	0.9841243	1	134	tags=5%, list=1%, signal=5%
KEGG_LONG_TERM_DEPRESSION	KEGG_LONG_TERM_DEPRESSION		42	-0.169343	-0.51017076	1	0.98365796	1	3038	tags=33%, list=27%, signal=46%
BIOCARTA_KERATINOCYTE_PATHWAY	BIOCARTA_KERATINOCYTE_PATHWAY		25	-0.16507336	-0.5034988	0.98	0.9849306	1	1965	tags=16%, list=18%, signal=19%
APPEL_IMATINIB_RESPONSE	APPEL_IMATINIB_RESPONSE		23	-0.20150156	-0.50106144	1	0.98483795	1	2670	tags=30%, list=24%, signal=40%
BIOCARTA_MAPK_PATHWAY	BIOCARTA_MAPK_PATHWAY		56	-0.14355561	-0.50038135	0.9591837	0.984168	1	1954	tags=14%, list=17%, signal=17%
REACTOME_SIGNALING_BY_ROBO_RECEPTOR	REACTOME_SIGNALING_BY_ROBO_RECEPTOR		21	-0.2031677	-0.4986078	1	0.98367447	1	2684	tags=29%, list=24%, signal=38%
DACOSTA_UV_RESPONSE_VIA_ERCC3_TTD_DN	DACOSTA_UV_RESPONSE_VIA_ERCC3_TTD_DN		25	-0.17302674	-0.49623755	1	0.98327684	1	1309	tags=12%, list=12%, signal=14%
SIG_REGULATION_OF_THE_ACTIN_CYTOSKELETON_BY_RHO_GTPASES	SIG_REGULATION_OF_THE_ACTIN_CYTOSKELETON_BY_RHO_GTPASES		25	-0.1815765	-0.49377316	1	0.98329437	1	1023	tags=8%, list=9%, signal=9%
REACTOME_SEMA4D_INDUCED_CELL_MIGRATION_AND_GROWTH_CONE_COLLAPSE	REACTOME_SEMA4D_INDUCED_CELL_MIGRATION_AND_GROWTH_CONE_COLLAPSE		16	-0.18171439	-0.49271545	1	0.9827915	1	483	tags=6%, list=4%, signal=7%
MANN_RESPONSE_TO_AMIFOSTINE_UP	MANN_RESPONSE_TO_AMIFOSTINE_UP		15	-0.1614957	-0.45982185	0.9818182	0.98948705	1	815	tags=7%, list=7%, signal=7%
KEGG_TOLL_LIKE_RECEPTOR_SIGNALING_PATHWAY	KEGG_TOLL_LIKE_RECEPTOR_SIGNALING_PATHWAY		60	-0.1522452	-0.45459765	1	0.9894457	1	857	tags=7%, list=8%, signal=7%
REACTOME_GLUCAGON_TYPE_LIGAND_RECEPTORS	REACTOME_GLUCAGON_TYPE_LIGAND_RECEPTORS		23	-0.1844862	-0.4542137	0.9574468	0.9886619	1	2953	tags=30%, list=26%, signal=41%
