# Supplementary material for: A genomic analysis of mouse models of breast cancer reveals molecular features of mouse models and relationships to human breast cancer
Source: Breast Cancer Res. 2014 Jun 5;16(3):R59. doi: 10.1186/bcr3672 (PMC4078930; doi:10.1186/bcr3672)
Supplement: Additional file 11 — GSEA for mouse models compared to all other models or to mammary gland development. Listed by model. [file bcr3672-S11.zip › AdditionalFile11/Myc/Vs_normal_mammary/C2/Upregulated_in_Myc_vs_normalMammary.txt]

NAME	GS<br> follow link to MSigDB	GS DETAILS	SIZE	ES	NES	NOM p-val	FDR q-val	FWER p-val	RANK AT MAX	LEADING EDGE
REACTOME_S_PHASE	REACTOME_S_PHASE	Details ...	84	0.64541817	2.2841065	0	0.04887781	0.01	1791	tags=44%, list=16%, signal=52%
MUELLER_PLURINET	MUELLER_PLURINET	Details ...	208	0.5751258	2.2335851	0	0.06587309	0.02	2176	tags=48%, list=19%, signal=59%
REACTOME_G1_S_TRANSITION	REACTOME_G1_S_TRANSITION	Details ...	79	0.61626834	2.2216923	0	0.06474777	0.03	1791	tags=38%, list=16%, signal=45%
KAUFFMANN_DNA_REPAIR_GENES	KAUFFMANN_DNA_REPAIR_GENES	Details ...	148	0.57761586	2.1893175	0	0.09743863	0.03	2503	tags=53%, list=22%, signal=67%
REACTOME_CELL_CYCLE_MITOTIC	REACTOME_CELL_CYCLE_MITOTIC	Details ...	194	0.58188814	2.1768496	0.02173913	0.09642009	0.03	2484	tags=46%, list=22%, signal=58%
REACTOME_TRANSCRIPTION_COUPLED_NER	REACTOME_TRANSCRIPTION_COUPLED_NER	Details ...	40	0.621127	2.1439478	0.02	0.11300668	0.07	2315	tags=55%, list=21%, signal=69%
CAIRO_HEPATOBLASTOMA_CLASSES_UP	CAIRO_HEPATOBLASTOMA_CLASSES_UP	Details ...	371	0.5277546	2.138446	0.022222223	0.10508324	0.07	2389	tags=46%, list=21%, signal=57%
REACTOME_HIV_LIFE_CYCLE	REACTOME_HIV_LIFE_CYCLE	Details ...	75	0.5267928	2.1284862	0.020408163	0.09500271	0.07	3422	tags=55%, list=31%, signal=78%
RHODES_CANCER_META_SIGNATURE	RHODES_CANCER_META_SIGNATURE	Details ...	41	0.49221718	2.1247332	0	0.08444685	0.07	3233	tags=59%, list=29%, signal=82%
REACTOME_DNA_REPAIR	REACTOME_DNA_REPAIR	Details ...	78	0.6165912	2.1215923	0	0.082167655	0.07	2408	tags=56%, list=22%, signal=71%
REACTOME_SYNTHESIS_OF_DNA	REACTOME_SYNTHESIS_OF_DNA	Details ...	72	0.6259992	2.1071646	0.023255814	0.08054599	0.07	1791	tags=40%, list=16%, signal=48%
WINNEPENNINCKX_MELANOMA_METASTASIS_UP	WINNEPENNINCKX_MELANOMA_METASTASIS_UP	Details ...	88	0.66136295	2.1029332	0.022727273	0.0758704	0.07	2406	tags=60%, list=21%, signal=76%
MARKEY_RB1_ACUTE_LOF_DN	MARKEY_RB1_ACUTE_LOF_DN	Details ...	172	0.59537655	2.0821273	0.020408163	0.08392356	0.09	1936	tags=53%, list=17%, signal=63%
VECCHI_GASTRIC_CANCER_EARLY_UP	VECCHI_GASTRIC_CANCER_EARLY_UP	Details ...	231	0.59127396	2.0818026	0	0.07792903	0.09	2145	tags=52%, list=19%, signal=63%
BOYAULT_LIVER_CANCER_SUBCLASS_G23_UP	BOYAULT_LIVER_CANCER_SUBCLASS_G23_UP	Details ...	27	0.75494707	2.080918	0	0.07273376	0.09	622	tags=44%, list=6%, signal=47%
REACTOME_CELL_CYCLE_CHECKPOINTS	REACTOME_CELL_CYCLE_CHECKPOINTS	Details ...	85	0.6004308	2.0792546	0.023809524	0.0681879	0.09	1791	tags=36%, list=16%, signal=43%
KOBAYASHI_EGFR_SIGNALING_24HR_DN	KOBAYASHI_EGFR_SIGNALING_24HR_DN	Details ...	166	0.73385894	2.0711362	0	0.06601559	0.1	1459	tags=65%, list=13%, signal=74%
KEGG_SPLICEOSOME	KEGG_SPLICEOSOME	Details ...	72	0.5221348	2.0593407	0.02173913	0.06751119	0.11	3593	tags=60%, list=32%, signal=87%
REACTOME_RNA_POLYMERASE_I_CHAIN_ELONGATION	REACTOME_RNA_POLYMERASE_I_CHAIN_ELONGATION	Details ...	18	0.70858514	2.0560222	0	0.065850325	0.12	2021	tags=56%, list=18%, signal=68%
LE_EGR2_TARGETS_UP	LE_EGR2_TARGETS_UP	Details ...	75	0.76599926	2.0550647	0	0.06255782	0.12	892	tags=64%, list=8%, signal=69%
REACTOME_ORC1_REMOVAL_FROM_CHROMATIN	REACTOME_ORC1_REMOVAL_FROM_CHROMATIN	Details ...	54	0.5594149	2.05478	0.02173913	0.059578866	0.12	1791	tags=30%, list=16%, signal=35%
CHEMNITZ_RESPONSE_TO_PROSTAGLANDIN_E2_UP	CHEMNITZ_RESPONSE_TO_PROSTAGLANDIN_E2_UP	Details ...	77	0.620188	2.0468364	0	0.061401065	0.12	1078	tags=42%, list=10%, signal=46%
REACTOME_NUCLEOTIDE_EXCISION_REPAIR	REACTOME_NUCLEOTIDE_EXCISION_REPAIR	Details ...	45	0.58515096	2.041806	0.022222223	0.061179884	0.13	2315	tags=49%, list=21%, signal=61%
REACTOME_PROCESSING_OF_CAPPED_INTRON_CONTAINING_PRE_MRNA	REACTOME_PROCESSING_OF_CAPPED_INTRON_CONTAINING_PRE_MRNA	Details ...	82	0.523653	2.040868	0.021276595	0.058630724	0.13	3872	tags=67%, list=35%, signal=102%
WHITEFORD_PEDIATRIC_CANCER_MARKERS	WHITEFORD_PEDIATRIC_CANCER_MARKERS	Details ...	66	0.7138208	2.0408633	0.021276595	0.056285493	0.13	996	tags=62%, list=9%, signal=68%
KEGG_NUCLEOTIDE_EXCISION_REPAIR	KEGG_NUCLEOTIDE_EXCISION_REPAIR	Details ...	38	0.597376	2.0358374	0	0.05489685	0.13	2315	tags=47%, list=21%, signal=60%
REACTOME_MITOTIC_M_M_G1_PHASES	REACTOME_MITOTIC_M_M_G1_PHASES	Details ...	102	0.6008863	2.0341935	0.023255814	0.053226966	0.13	912	tags=28%, list=8%, signal=31%
REACTOME_RNA_POLYMERASE_I_PROMOTER_ESCAPE	REACTOME_RNA_POLYMERASE_I_PROMOTER_ESCAPE	Details ...	16	0.73268974	2.0266154	0	0.05368525	0.16	1670	tags=56%, list=15%, signal=66%
REACTOME_FORMATION_AND_MATURATION_OF_MRNA_TRANSCRIPT	REACTOME_FORMATION_AND_MATURATION_OF_MRNA_TRANSCRIPT	Details ...	99	0.4930012	2.0205667	0.023255814	0.053063292	0.17	4832	tags=79%, list=43%, signal=137%
REACTOME_RNA_POLYMERASE_I_TRANSCRIPTION_TERMINATION	REACTOME_RNA_POLYMERASE_I_TRANSCRIPTION_TERMINATION	Details ...	17	0.7002839	2.0136986	0	0.052644454	0.18	1670	tags=53%, list=15%, signal=62%
KEGG_BASE_EXCISION_REPAIR	KEGG_BASE_EXCISION_REPAIR	Details ...	21	0.6731445	2.0125935	0	0.050946243	0.18	2721	tags=81%, list=24%, signal=107%
KEGG_PYRIMIDINE_METABOLISM	KEGG_PYRIMIDINE_METABOLISM	Details ...	68	0.5363998	2.0115416	0	0.051316783	0.19	1863	tags=44%, list=17%, signal=53%
HOFFMANN_LARGE_TO_SMALL_PRE_BII_LYMPHOCYTE_UP	HOFFMANN_LARGE_TO_SMALL_PRE_BII_LYMPHOCYTE_UP	Details ...	70	0.7195496	2.006803	0.022222223	0.052239474	0.21	914	tags=59%, list=8%, signal=63%
CHIANG_LIVER_CANCER_SUBCLASS_PROLIFERATION_UP	CHIANG_LIVER_CANCER_SUBCLASS_PROLIFERATION_UP	Details ...	90	0.6773402	2.0037239	0	0.05197832	0.22	958	tags=52%, list=9%, signal=57%
REACTOME_INFLUENZA_LIFE_CYCLE	REACTOME_INFLUENZA_LIFE_CYCLE	Details ...	91	0.5191921	2.002857	0.02173913	0.05110585	0.22	3872	tags=65%, list=35%, signal=98%
GRAHAM_NORMAL_QUIESCENT_VS_NORMAL_DIVIDING_DN	GRAHAM_NORMAL_QUIESCENT_VS_NORMAL_DIVIDING_DN	Details ...	57	0.74868846	2.0022576	0	0.049686246	0.22	905	tags=63%, list=8%, signal=68%
FARMER_BREAST_CANCER_CLUSTER_2	FARMER_BREAST_CANCER_CLUSTER_2	Details ...	21	0.8892801	1.9972584	0	0.05045827	0.22	438	tags=71%, list=4%, signal=74%
SHEDDEN_LUNG_CANCER_POOR_SURVIVAL_A6	SHEDDEN_LUNG_CANCER_POOR_SURVIVAL_A6	Details ...	274	0.57290095	1.9962498	0	0.049889345	0.22	1553	tags=42%, list=14%, signal=47%
BENPORATH_PROLIFERATION	BENPORATH_PROLIFERATION	Details ...	89	0.6374904	1.9951943	0.023255814	0.048610132	0.22	996	tags=36%, list=9%, signal=39%
CROONQUIST_IL6_DEPRIVATION_DN	CROONQUIST_IL6_DEPRIVATION_DN	Details ...	52	0.82718307	1.9933575	0	0.047665596	0.22	996	tags=73%, list=9%, signal=80%
REACTOME_RNA_POLYMERASE_I_PROMOTER_CLEARANCE	REACTOME_RNA_POLYMERASE_I_PROMOTER_CLEARANCE	Details ...	24	0.6275159	1.9927344	0.022727273	0.04650302	0.22	2021	tags=46%, list=18%, signal=56%
KAUFFMANN_MELANOMA_RELAPSE_UP	KAUFFMANN_MELANOMA_RELAPSE_UP	Details ...	44	0.7163242	1.9885217	0.022222223	0.046205103	0.22	2424	tags=75%, list=22%, signal=95%
RHODES_UNDIFFERENTIATED_CANCER	RHODES_UNDIFFERENTIATED_CANCER	Details ...	50	0.6492982	1.9856969	0	0.046414774	0.22	1863	tags=56%, list=17%, signal=67%
REACTOME_DNA_REPLICATION_PRE_INITIATION	REACTOME_DNA_REPLICATION_PRE_INITIATION	Details ...	63	0.6062892	1.9835651	0.023809524	0.045518417	0.23	1791	tags=37%, list=16%, signal=43%
REACTOME_METABOLISM_OF_PROTEINS	REACTOME_METABOLISM_OF_PROTEINS	Details ...	128	0.4365795	1.9759341	0	0.045699183	0.26	4163	tags=61%, list=37%, signal=96%
HORIUCHI_WTAP_TARGETS_DN	HORIUCHI_WTAP_TARGETS_DN	Details ...	179	0.5472906	1.9758515	0	0.04470572	0.26	1002	tags=35%, list=9%, signal=37%
FURUKAWA_DUSP6_TARGETS_PCI35_DN	FURUKAWA_DUSP6_TARGETS_PCI35_DN	Details ...	41	0.7514762	1.9727182	0	0.04518707	0.26	1024	tags=59%, list=9%, signal=64%
REACTOME_RNA_POLYMERASE_I_TRANSCRIPTION_INITIATION	REACTOME_RNA_POLYMERASE_I_TRANSCRIPTION_INITIATION	Details ...	18	0.6695505	1.9710479	0.02173913	0.044245675	0.26	1670	tags=50%, list=15%, signal=59%
BIDUS_METASTASIS_UP	BIDUS_METASTASIS_UP	Details ...	107	0.5471855	1.9690627	0.024390243	0.043603458	0.26	905	tags=27%, list=8%, signal=29%
PUJANA_BRCA_CENTERED_NETWORK	PUJANA_BRCA_CENTERED_NETWORK	Details ...	72	0.6064273	1.9688107	0.020833334	0.042974863	0.27	3031	tags=68%, list=27%, signal=93%
BOYAULT_LIVER_CANCER_SUBCLASS_G3_UP	BOYAULT_LIVER_CANCER_SUBCLASS_G3_UP	Details ...	118	0.56010276	1.9682719	0	0.042132217	0.27	2158	tags=44%, list=19%, signal=54%
REACTOME_TELOMERE_MAINTENANCE	REACTOME_TELOMERE_MAINTENANCE	Details ...	28	0.67775834	1.9662669	0	0.041922987	0.27	2361	tags=68%, list=21%, signal=86%
FOURNIER_ACINAR_DEVELOPMENT_LATE_2	FOURNIER_ACINAR_DEVELOPMENT_LATE_2	Details ...	179	0.549707	1.9603319	0	0.04303562	0.27	3072	tags=57%, list=27%, signal=77%
REACTOME_ELONGATION_AND_PROCESSING_OF_CAPPED_TRANSCRIPTS	REACTOME_ELONGATION_AND_PROCESSING_OF_CAPPED_TRANSCRIPTS	Details ...	88	0.49473196	1.9596193	0.023255814	0.042762004	0.28	4832	tags=81%, list=43%, signal=141%
LEE_EARLY_T_LYMPHOCYTE_UP	LEE_EARLY_T_LYMPHOCYTE_UP	Details ...	43	0.76093894	1.9583616	0	0.04255225	0.28	594	tags=56%, list=5%, signal=59%
GRAHAM_CML_DIVIDING_VS_NORMAL_QUIESCENT_UP	GRAHAM_CML_DIVIDING_VS_NORMAL_QUIESCENT_UP	Details ...	123	0.6471407	1.957504	0	0.04179239	0.28	972	tags=48%, list=9%, signal=52%
LINDGREN_BLADDER_CANCER_CLUSTER_3_UP	LINDGREN_BLADDER_CANCER_CLUSTER_3_UP	Details ...	191	0.52783334	1.9464535	0	0.04334445	0.28	1296	tags=37%, list=12%, signal=41%
REACTOME_GENE_EXPRESSION	REACTOME_GENE_EXPRESSION	Details ...	250	0.40464234	1.9351214	0	0.044059724	0.29	3998	tags=58%, list=36%, signal=88%
REACTOME_ACTIVATION_OF_ATR_IN_RESPONSE_TO_REPLICATION_STRESS	REACTOME_ACTIVATION_OF_ATR_IN_RESPONSE_TO_REPLICATION_STRESS	Details ...	31	0.72875893	1.9328777	0.022222223	0.04364454	0.29	1264	tags=58%, list=11%, signal=65%
GEORGES_CELL_CYCLE_MIR192_TARGETS	GEORGES_CELL_CYCLE_MIR192_TARGETS	Details ...	39	0.6360644	1.9275827	0	0.043651436	0.29	1523	tags=44%, list=14%, signal=50%
CHNG_MULTIPLE_MYELOMA_HYPERPLOID_UP	CHNG_MULTIPLE_MYELOMA_HYPERPLOID_UP		34	0.53863734	1.9256445	0.021276595	0.043336477	0.29	3630	tags=71%, list=32%, signal=104%
ZHAN_MULTIPLE_MYELOMA_PR_UP	ZHAN_MULTIPLE_MYELOMA_PR_UP		22	0.86315566	1.9242581	0.02173913	0.0426375	0.29	117	tags=68%, list=1%, signal=69%
REN_BOUND_BY_E2F	REN_BOUND_BY_E2F		36	0.77831024	1.9237224	0.022727273	0.0421326	0.29	1251	tags=64%, list=11%, signal=72%
KAUFFMANN_DNA_REPLICATION_GENES	KAUFFMANN_DNA_REPLICATION_GENES		103	0.5597497	1.9237219	0	0.041474283	0.29	1818	tags=45%, list=16%, signal=53%
PUJANA_BRCA2_PCC_NETWORK	PUJANA_BRCA2_PCC_NETWORK		263	0.5213402	1.913593	0	0.042520776	0.3	2809	tags=54%, list=25%, signal=70%
REACTOME_TRANSPORT_OF_MATURE_MRNA_DERIVED_FROM_AN_INTRON_CONTAINING_TRANSCRIPT	REACTOME_TRANSPORT_OF_MATURE_MRNA_DERIVED_FROM_AN_INTRON_CONTAINING_TRANSCRIPT		33	0.61881113	1.9127803	0	0.042007808	0.3	3647	tags=79%, list=33%, signal=116%
REACTOME_LATE_PHASE_OF_HIV_LIFE_CYCLE	REACTOME_LATE_PHASE_OF_HIV_LIFE_CYCLE		66	0.5001884	1.9074574	0.044444446	0.04241899	0.31	4796	tags=74%, list=43%, signal=129%
REACTOME_GLOBAL_GENOMIC_NER	REACTOME_GLOBAL_GENOMIC_NER		31	0.6244767	1.9073317	0.022727273	0.04179518	0.31	2315	tags=55%, list=21%, signal=69%
SOTIRIOU_BREAST_CANCER_GRADE_1_VS_3_UP	SOTIRIOU_BREAST_CANCER_GRADE_1_VS_3_UP		88	0.7773991	1.8991287	0.024390243	0.04338217	0.33	996	tags=63%, list=9%, signal=68%
CROONQUIST_NRAS_SIGNALING_DN	CROONQUIST_NRAS_SIGNALING_DN		44	0.79050046	1.8967307	0.023255814	0.042993184	0.33	996	tags=66%, list=9%, signal=72%
TOYOTA_TARGETS_OF_MIR34B_AND_MIR34C	TOYOTA_TARGETS_OF_MIR34B_AND_MIR34C		195	0.47828692	1.8953315	0	0.042998966	0.34	2506	tags=44%, list=22%, signal=55%
SONG_TARGETS_OF_IE86_CMV_PROTEIN	SONG_TARGETS_OF_IE86_CMV_PROTEIN		32	0.82231456	1.8915017	0	0.043689292	0.35	996	tags=75%, list=9%, signal=82%
PUJANA_XPRSS_INT_NETWORK	PUJANA_XPRSS_INT_NETWORK		107	0.59080523	1.8880484	0.023255814	0.043677516	0.36	2795	tags=62%, list=25%, signal=81%
REACTOME_MITOTIC_PROMETAPHASE	REACTOME_MITOTIC_PROMETAPHASE		47	0.6421105	1.8878677	0.023809524	0.043178994	0.36	912	tags=36%, list=8%, signal=39%
REACTOME_E2F_MEDIATED_REGULATION_OF_DNA_REPLICATION	REACTOME_E2F_MEDIATED_REGULATION_OF_DNA_REPLICATION		20	0.7072139	1.8872494	0	0.042603273	0.36	1553	tags=45%, list=14%, signal=52%
REACTOME_G2_M_CHECKPOINTS	REACTOME_G2_M_CHECKPOINTS		34	0.71701443	1.8835849	0.023255814	0.043796778	0.37	701	tags=50%, list=6%, signal=53%
KEGG_CELL_CYCLE	KEGG_CELL_CYCLE		83	0.55215067	1.8826766	0	0.043227986	0.37	1670	tags=42%, list=15%, signal=49%
REACTOME_M_G1_TRANSITION	REACTOME_M_G1_TRANSITION		52	0.52745783	1.8816575	0.022727273	0.043080036	0.37	1791	tags=27%, list=16%, signal=32%
ODONNELL_TFRC_TARGETS_DN	ODONNELL_TFRC_TARGETS_DN		63	0.63619167	1.8787048	0.022727273	0.04370428	0.37	438	tags=41%, list=4%, signal=43%
WAKASUGI_HAVE_ZNF143_BINDING_SITES	WAKASUGI_HAVE_ZNF143_BINDING_SITES		43	0.59594417	1.8750365	0.027027028	0.04377874	0.37	1767	tags=44%, list=16%, signal=52%
MOLENAAR_TARGETS_OF_CCND1_AND_CDK4_DN	MOLENAAR_TARGETS_OF_CCND1_AND_CDK4_DN		31	0.77421427	1.8743627	0	0.043396004	0.37	857	tags=65%, list=8%, signal=70%
REACTOME_MRNA_SPLICING	REACTOME_MRNA_SPLICING		63	0.504075	1.8715442	0.046511628	0.04400257	0.37	4190	tags=71%, list=37%, signal=113%
ROSTY_CERVICAL_CANCER_PROLIFERATION_CLUSTER	ROSTY_CERVICAL_CANCER_PROLIFERATION_CLUSTER		84	0.8041203	1.8696842	0.025	0.044079117	0.38	1002	tags=71%, list=9%, signal=78%
TANG_SENESCENCE_TP53_TARGETS_DN	TANG_SENESCENCE_TP53_TARGETS_DN		29	0.7587442	1.8672584	0.02173913	0.044534937	0.38	1113	tags=59%, list=10%, signal=65%
REACTOME_REGULATION_OF_APC_ACTIVATORS_BETWEEN_G1_S_AND_EARLY_ANAPHASE	REACTOME_REGULATION_OF_APC_ACTIVATORS_BETWEEN_G1_S_AND_EARLY_ANAPHASE		55	0.46098816	1.8619426	0.045454547	0.044755083	0.38	2220	tags=24%, list=20%, signal=29%
BLUM_RESPONSE_TO_SALIRASIB_DN	BLUM_RESPONSE_TO_SALIRASIB_DN		253	0.54193217	1.857984	0	0.04531845	0.39	1291	tags=39%, list=12%, signal=43%
PUJANA_BREAST_CANCER_WITH_BRCA1_MUTATED_UP	PUJANA_BREAST_CANCER_WITH_BRCA1_MUTATED_UP		39	0.66679865	1.8550419	0.02173913	0.045393813	0.39	1791	tags=64%, list=16%, signal=76%
REACTOME_RNA_POLYMERASE_II_TRANSCRIPTION	REACTOME_RNA_POLYMERASE_II_TRANSCRIPTION		70	0.47160515	1.8548282	0.045454547	0.045014117	0.4	4796	tags=76%, list=43%, signal=132%
FERREIRA_EWINGS_SARCOMA_UNSTABLE_VS_STABLE_UP	FERREIRA_EWINGS_SARCOMA_UNSTABLE_VS_STABLE_UP		74	0.5883034	1.8536961	0.023255814	0.044961523	0.4	1810	tags=49%, list=16%, signal=58%
WONG_EMBRYONIC_STEM_CELL_CORE	WONG_EMBRYONIC_STEM_CELL_CORE		255	0.5023267	1.8536409	0.046511628	0.04446195	0.4	2461	tags=50%, list=22%, signal=62%
LEE_LIVER_CANCER_SURVIVAL_DN	LEE_LIVER_CANCER_SURVIVAL_DN		83	0.46378523	1.853235	0	0.04424192	0.4	3336	tags=55%, list=30%, signal=78%
NADERI_BREAST_CANCER_PROGNOSIS_UP	NADERI_BREAST_CANCER_PROGNOSIS_UP		26	0.7465674	1.8512273	0	0.04454427	0.42	996	tags=54%, list=9%, signal=59%
BASAKI_YBX1_TARGETS_UP	BASAKI_YBX1_TARGETS_UP		168	0.5513994	1.847725	0	0.04515972	0.44	868	tags=37%, list=8%, signal=39%
REACTOME_TRANSPORT_OF_THE_SLBP_INDEPENDENT_MATURE_MRNA	REACTOME_TRANSPORT_OF_THE_SLBP_INDEPENDENT_MATURE_MRNA		19	0.6405841	1.8475695	0.02173913	0.0448018	0.44	3647	tags=79%, list=33%, signal=117%
PUJANA_CHEK2_PCC_NETWORK	PUJANA_CHEK2_PCC_NETWORK		481	0.44148484	1.8401499	0.023809524	0.046714753	0.46	2467	tags=40%, list=22%, signal=50%
KANG_DOXORUBICIN_RESISTANCE_UP	KANG_DOXORUBICIN_RESISTANCE_UP		32	0.80195856	1.8355147	0.023809524	0.047550574	0.48	958	tags=72%, list=9%, signal=78%
CAFFAREL_RESPONSE_TO_THC_DN	CAFFAREL_RESPONSE_TO_THC_DN		19	0.65231526	1.8340025	0	0.04762787	0.48	1854	tags=47%, list=17%, signal=57%
MORI_LARGE_PRE_BII_LYMPHOCYTE_UP	MORI_LARGE_PRE_BII_LYMPHOCYTE_UP		43	0.6425717	1.8301574	0.022222223	0.04943742	0.48	637	tags=47%, list=6%, signal=49%
REACTOME_HIV_INFECTION	REACTOME_HIV_INFECTION		139	0.38641042	1.8293321	0.044444446	0.049318235	0.49	3998	tags=50%, list=36%, signal=76%
PUJANA_BREAST_CANCER_LIT_INT_NETWORK	PUJANA_BREAST_CANCER_LIT_INT_NETWORK		64	0.52995324	1.8271301	0.044444446	0.04944854	0.5	2424	tags=45%, list=22%, signal=58%
REACTOME_SNRNP_ASSEMBLY	REACTOME_SNRNP_ASSEMBLY		29	0.6329739	1.8214468	0.025	0.05081392	0.51	3647	tags=79%, list=33%, signal=117%
MANALO_HYPOXIA_DN	MANALO_HYPOXIA_DN		173	0.50086534	1.821063	0.04255319	0.050594788	0.51	2251	tags=48%, list=20%, signal=59%
YU_MYC_TARGETS_UP	YU_MYC_TARGETS_UP		27	0.73316795	1.8206923	0.05	0.05030323	0.52	438	tags=44%, list=4%, signal=46%
REACTOME_DUAL_INCISION_REACTION_IN_TC_NER	REACTOME_DUAL_INCISION_REACTION_IN_TC_NER		26	0.5307163	1.8195819	0.022222223	0.050195113	0.52	2238	tags=42%, list=20%, signal=53%
REACTOME_ACTIVATION_OF_THE_PRE_REPLICATIVE_COMPLEX	REACTOME_ACTIVATION_OF_THE_PRE_REPLICATIVE_COMPLEX		25	0.79010016	1.8186529	0.022222223	0.049837884	0.52	1791	tags=76%, list=16%, signal=90%
REACTOME_METABOLISM_OF_RNA	REACTOME_METABOLISM_OF_RNA		56	0.552268	1.8185077	0.05263158	0.049367715	0.52	3112	tags=57%, list=28%, signal=79%
REACTOME_EXTENSION_OF_TELOMERES	REACTOME_EXTENSION_OF_TELOMERES		20	0.743056	1.817442	0.022727273	0.04945921	0.52	2315	tags=85%, list=21%, signal=107%
REACTOME_INSULIN_SYNTHESIS_AND_SECRETION	REACTOME_INSULIN_SYNTHESIS_AND_SECRETION		87	0.43664843	1.8164653	0.021276595	0.049269427	0.52	3841	tags=59%, list=34%, signal=89%
DANG_REGULATED_BY_MYC_UP	DANG_REGULATED_BY_MYC_UP		48	0.4783277	1.8140664	0	0.04959029	0.54	1795	tags=40%, list=16%, signal=47%
REACTOME_DUAL_INCISION_REACTION_IN_GG_NER	REACTOME_DUAL_INCISION_REACTION_IN_GG_NER		20	0.6131124	1.8134758	0.022222223	0.049244158	0.54	1773	tags=45%, list=16%, signal=53%
REACTOME_RNA_POLYMERASE_I_III_AND_MITOCHONDRIAL_TRANSCRIPTION	REACTOME_RNA_POLYMERASE_I_III_AND_MITOCHONDRIAL_TRANSCRIPTION		47	0.4944252	1.810538	0.024390243	0.049672246	0.56	2045	tags=43%, list=18%, signal=52%
MORI_EMU_MYC_LYMPHOMA_BY_ONSET_TIME_UP	MORI_EMU_MYC_LYMPHOMA_BY_ONSET_TIME_UP		68	0.48167643	1.8092955	0	0.04949004	0.56	2408	tags=54%, list=22%, signal=69%
KEGG_RIBOSOME	KEGG_RIBOSOME		54	0.5641461	1.8079758	0.06818182	0.049377542	0.56	3841	tags=74%, list=34%, signal=112%
KEGG_DNA_REPLICATION	KEGG_DNA_REPLICATION		26	0.74431574	1.8077434	0.02173913	0.04922833	0.56	2350	tags=85%, list=21%, signal=107%
REACTOME_INFLUENZA_VIRAL_RNA_TRANSCRIPTION_AND_REPLICATION	REACTOME_INFLUENZA_VIRAL_RNA_TRANSCRIPTION_AND_REPLICATION		67	0.5247213	1.8065401	0.04761905	0.049016457	0.58	3958	tags=67%, list=35%, signal=103%
REACTOME_DOUBLE_STRAND_BREAK_REPAIR	REACTOME_DOUBLE_STRAND_BREAK_REPAIR		16	0.7747505	1.8049254	0.02173913	0.04897579	0.58	2060	tags=88%, list=18%, signal=107%
REACTOME_LAGGING_STRAND_SYNTHESIS	REACTOME_LAGGING_STRAND_SYNTHESIS		15	0.73573446	1.8048047	0.02173913	0.048557192	0.58	1773	tags=73%, list=16%, signal=87%
FUJII_YBX1_TARGETS_DN	FUJII_YBX1_TARGETS_DN		94	0.6469343	1.8033181	0	0.04879942	0.58	1290	tags=54%, list=12%, signal=61%
REACTOME_TRANSCRIPTION_OF_THE_HIV_GENOME	REACTOME_TRANSCRIPTION_OF_THE_HIV_GENOME		48	0.4830283	1.8020462	0.023255814	0.04864307	0.58	4796	tags=73%, list=43%, signal=127%
BENPORATH_CYCLING_GENES	BENPORATH_CYCLING_GENES		352	0.4781605	1.8010327	0	0.04876005	0.59	1815	tags=34%, list=16%, signal=40%
REACTOME_VPR_MEDIATED_NUCLEAR_IMPORT_OF_PICS	REACTOME_VPR_MEDIATED_NUCLEAR_IMPORT_OF_PICS		20	0.60364	1.796053	0.040816326	0.04913993	0.61	3647	tags=80%, list=33%, signal=118%
REACTOME_GTP_HYDROLYSIS_AND_JOINING_OF_THE_60S_RIBOSOMAL_SUBUNIT	REACTOME_GTP_HYDROLYSIS_AND_JOINING_OF_THE_60S_RIBOSOMAL_SUBUNIT		56	0.55704844	1.7911215	0.044444446	0.04975776	0.61	3841	tags=70%, list=34%, signal=105%
MITSIADES_RESPONSE_TO_APLIDIN_DN	MITSIADES_RESPONSE_TO_APLIDIN_DN		128	0.52289593	1.7907081	0	0.04946821	0.61	1922	tags=41%, list=17%, signal=49%
BERENJENO_TRANSFORMED_BY_RHOA_UP	BERENJENO_TRANSFORMED_BY_RHOA_UP		385	0.50958145	1.7903273	0	0.04906927	0.61	1466	tags=41%, list=13%, signal=46%
BIOCARTA_MCM_PATHWAY	BIOCARTA_MCM_PATHWAY		16	0.80855054	1.7885213	0.021276595	0.048948415	0.61	1791	tags=75%, list=16%, signal=89%
VANTVEER_BREAST_CANCER_METASTASIS_DN	VANTVEER_BREAST_CANCER_METASTASIS_DN		60	0.5653165	1.7875848	0	0.04893364	0.61	924	tags=35%, list=8%, signal=38%
REACTOME_VIRAL_MRNA_TRANSLATION	REACTOME_VIRAL_MRNA_TRANSLATION		53	0.5512522	1.7854204	0.045454547	0.04900557	0.62	3958	tags=72%, list=35%, signal=110%
REACTOME_PEPTIDE_CHAIN_ELONGATION	REACTOME_PEPTIDE_CHAIN_ELONGATION		53	0.55863863	1.7852322	0.044444446	0.048796862	0.62	3841	tags=72%, list=34%, signal=109%
LY_AGING_OLD_DN	LY_AGING_OLD_DN		31	0.6880913	1.7806028	0	0.050396726	0.63	1764	tags=61%, list=16%, signal=73%
REACTOME_FORMATION_OF_A_POOL_OF_FREE_40S_SUBUNITS	REACTOME_FORMATION_OF_A_POOL_OF_FREE_40S_SUBUNITS		51	0.5619182	1.7792528	0.045454547	0.050253864	0.64	3841	tags=73%, list=34%, signal=110%
GRADE_COLON_CANCER_UP	GRADE_COLON_CANCER_UP		410	0.3225261	1.7775939	0	0.050356254	0.66	3989	tags=50%, list=36%, signal=75%
WEI_MYCN_TARGETS_WITH_E_BOX	WEI_MYCN_TARGETS_WITH_E_BOX		426	0.37342617	1.775231	0	0.05078389	0.67	2115	tags=31%, list=19%, signal=37%
REACTOME_REV_MEDIATED_NUCLEAR_EXPORT_OF_HIV1_RNA	REACTOME_REV_MEDIATED_NUCLEAR_EXPORT_OF_HIV1_RNA		18	0.6321121	1.7751694	0.02173913	0.050402056	0.67	3647	tags=78%, list=33%, signal=115%
RUIZ_TNC_TARGETS_DN	RUIZ_TNC_TARGETS_DN		93	0.61231107	1.7746191	0	0.05031049	0.68	982	tags=43%, list=9%, signal=47%
RIZ_ERYTHROID_DIFFERENTIATION	RIZ_ERYTHROID_DIFFERENTIATION		60	0.54126567	1.7744064	0	0.049937822	0.68	2467	tags=48%, list=22%, signal=62%
BENPORATH_ES_1	BENPORATH_ES_1		237	0.45444065	1.773579	0	0.050092015	0.68	2430	tags=47%, list=22%, signal=59%
REACTOME_NEP_NS2_INTERACTS_WITH_THE_CELLULAR_EXPORT_MACHINERY	REACTOME_NEP_NS2_INTERACTS_WITH_THE_CELLULAR_EXPORT_MACHINERY		17	0.6295625	1.7700541	0.021276595	0.05023814	0.68	3647	tags=76%, list=33%, signal=113%
SCIAN_CELL_CYCLE_TARGETS_OF_TP53_AND_TP73_DN	SCIAN_CELL_CYCLE_TARGETS_OF_TP53_AND_TP73_DN		19	0.8196198	1.7689852	0	0.0500106	0.68	1264	tags=84%, list=11%, signal=95%
RODRIGUES_THYROID_CARCINOMA_POORLY_DIFFERENTIATED_UP	RODRIGUES_THYROID_CARCINOMA_POORLY_DIFFERENTIATED_UP		336	0.4473106	1.7673118	0	0.049760066	0.68	1565	tags=29%, list=14%, signal=32%
REACTOME_TRANSCRIPTION	REACTOME_TRANSCRIPTION		103	0.43479574	1.766329	0.07317073	0.049513698	0.68	3629	tags=52%, list=32%, signal=77%
REACTOME_DNA_STRAND_ELONGATION	REACTOME_DNA_STRAND_ELONGATION		22	0.77876055	1.76412	0.022727273	0.049895134	0.7	1791	tags=82%, list=16%, signal=97%
REACTOME_PYRIMIDINE_METABOLISM	REACTOME_PYRIMIDINE_METABOLISM		15	0.684756	1.7621169	0	0.049829982	0.71	1538	tags=60%, list=14%, signal=69%
CHIANG_LIVER_CANCER_SUBCLASS_UNANNOTATED_DN	CHIANG_LIVER_CANCER_SUBCLASS_UNANNOTATED_DN		117	0.4190658	1.7619057	0.044444446	0.049481515	0.71	2985	tags=42%, list=27%, signal=57%
VERNELL_RETINOBLASTOMA_PATHWAY_UP	VERNELL_RETINOBLASTOMA_PATHWAY_UP		29	0.68175906	1.7608635	0.022727273	0.0494554	0.71	1791	tags=62%, list=16%, signal=74%
GOLDRATH_ANTIGEN_RESPONSE	GOLDRATH_ANTIGEN_RESPONSE		270	0.496967	1.7607237	0.01923077	0.049158074	0.71	985	tags=30%, list=9%, signal=32%
REACTOME_REGULATION_OF_GLUCOKINASE_BY_GLUCOKINASE_REGULATORY_PROTEIN	REACTOME_REGULATION_OF_GLUCOKINASE_BY_GLUCOKINASE_REGULATORY_PROTEIN		18	0.55877554	1.7575591	0.04255319	0.050276972	0.72	3647	tags=72%, list=33%, signal=107%
BIOCARTA_ATRBRCA_PATHWAY	BIOCARTA_ATRBRCA_PATHWAY		15	0.69655013	1.7558693	0.025	0.050414696	0.72	2424	tags=73%, list=22%, signal=93%
CHANG_CYCLING_GENES	CHANG_CYCLING_GENES		29	0.71803707	1.7500676	0.023809524	0.0529618	0.75	335	tags=48%, list=3%, signal=50%
JAEGER_METASTASIS_UP	JAEGER_METASTASIS_UP		28	0.70424116	1.7476218	0	0.053411745	0.76	594	tags=43%, list=5%, signal=45%
KEGG_HOMOLOGOUS_RECOMBINATION	KEGG_HOMOLOGOUS_RECOMBINATION		24	0.64712745	1.7390776	0.04761905	0.05593198	0.78	1773	tags=63%, list=16%, signal=74%
WU_APOPTOSIS_BY_CDKN1A_VIA_TP53	WU_APOPTOSIS_BY_CDKN1A_VIA_TP53		19	0.77366316	1.7388504	0.022222223	0.05564579	0.78	821	tags=63%, list=7%, signal=68%
MORI_IMMATURE_B_LYMPHOCYTE_DN	MORI_IMMATURE_B_LYMPHOCYTE_DN		40	0.6478001	1.7383517	0.022727273	0.05537338	0.78	838	tags=58%, list=7%, signal=62%
REACTOME_HIV1_TRANSCRIPTION_ELONGATION	REACTOME_HIV1_TRANSCRIPTION_ELONGATION		37	0.48514864	1.7380253	0.04347826	0.055137616	0.78	4796	tags=76%, list=43%, signal=132%
NUYTTEN_EZH2_TARGETS_DN	NUYTTEN_EZH2_TARGETS_DN		496	0.4154165	1.7327739	0.025641026	0.05742775	0.79	2196	tags=36%, list=20%, signal=43%
PYEON_CANCER_HEAD_AND_NECK_VS_CERVICAL_UP	PYEON_CANCER_HEAD_AND_NECK_VS_CERVICAL_UP		86	0.49082762	1.7289631	0	0.05841376	0.79	1808	tags=43%, list=16%, signal=51%
NAKAMURA_CANCER_MICROENVIRONMENT_DN	NAKAMURA_CANCER_MICROENVIRONMENT_DN		33	0.62839675	1.7250026	0	0.059706442	0.8	1556	tags=48%, list=14%, signal=56%
KEGG_MISMATCH_REPAIR	KEGG_MISMATCH_REPAIR		19	0.65831083	1.7234075	0.020833334	0.059777055	0.8	2372	tags=68%, list=21%, signal=87%
AMUNDSON_GAMMA_RADIATION_RESPONSE	AMUNDSON_GAMMA_RADIATION_RESPONSE		25	0.75413114	1.7225287	0.045454547	0.059658743	0.8	438	tags=64%, list=4%, signal=66%
REACTOME_REGULATION_OF_BETA_CELL_DEVELOPMENT	REACTOME_REGULATION_OF_BETA_CELL_DEVELOPMENT		68	0.43555656	1.7210962	0	0.060035434	0.8	3841	tags=60%, list=34%, signal=91%
REACTOME_CDC20_PHOSPHO_APC_MEDIATED_DEGRADATION_OF_CYCLIN_A	REACTOME_CDC20_PHOSPHO_APC_MEDIATED_DEGRADATION_OF_CYCLIN_A		51	0.4386943	1.7174213	0.046511628	0.06168183	0.82	2220	tags=22%, list=20%, signal=27%
MISSIAGLIA_REGULATED_BY_METHYLATION_DN	MISSIAGLIA_REGULATED_BY_METHYLATION_DN		66	0.5902525	1.7100489	0.023255814	0.06418062	0.82	2373	tags=70%, list=21%, signal=88%
REACTOME_HIV1_TRANSCRIPTION_INITIATION	REACTOME_HIV1_TRANSCRIPTION_INITIATION		32	0.5012379	1.706259	0.09090909	0.06557719	0.83	2990	tags=47%, list=27%, signal=64%
FRASOR_RESPONSE_TO_SERM_OR_FULVESTRANT_DN	FRASOR_RESPONSE_TO_SERM_OR_FULVESTRANT_DN		35	0.70013946	1.7029356	0.024390243	0.065844774	0.84	1290	tags=66%, list=12%, signal=74%
XU_CREBBP_TARGETS_UP	XU_CREBBP_TARGETS_UP		20	0.61814946	1.7018994	0	0.06597609	0.84	2276	tags=70%, list=20%, signal=88%
REACTOME_TRANSLATION	REACTOME_TRANSLATION		67	0.5073325	1.6993717	0.048780486	0.06633537	0.84	4080	tags=67%, list=36%, signal=105%
REACTOME_REGULATION_OF_GENE_EXPRESSION_IN_BETA_CELLS	REACTOME_REGULATION_OF_GENE_EXPRESSION_IN_BETA_CELLS		61	0.45642984	1.6972624	0.06818182	0.067366816	0.84	3841	tags=64%, list=34%, signal=97%
REACTOME_METABOLISM_OF_MRNA	REACTOME_METABOLISM_OF_MRNA		27	0.5481377	1.6963345	0.025641026	0.067118496	0.84	1922	tags=41%, list=17%, signal=49%
ZHANG_BREAST_CANCER_PROGENITORS_UP	ZHANG_BREAST_CANCER_PROGENITORS_UP		234	0.49541044	1.6936697	0.02631579	0.067651905	0.85	2171	tags=41%, list=19%, signal=50%
LI_WILMS_TUMOR_VS_FETAL_KIDNEY_1_DN	LI_WILMS_TUMOR_VS_FETAL_KIDNEY_1_DN		111	0.5551704	1.6932874	0.025641026	0.06725161	0.85	2060	tags=54%, list=18%, signal=66%
SUNG_METASTASIS_STROMA_DN	SUNG_METASTASIS_STROMA_DN		26	0.6103815	1.693034	0	0.06693116	0.85	1695	tags=54%, list=15%, signal=63%
FLECHNER_BIOPSY_KIDNEY_TRANSPLANT_OK_VS_DONOR_DN	FLECHNER_BIOPSY_KIDNEY_TRANSPLANT_OK_VS_DONOR_DN		15	0.5404416	1.6924328	0.071428575	0.06671316	0.85	3279	tags=60%, list=29%, signal=85%
STEIN_ESRRA_TARGETS_RESPONSIVE_TO_ESTROGEN_DN	STEIN_ESRRA_TARGETS_RESPONSIVE_TO_ESTROGEN_DN		24	0.64794546	1.6911461	0	0.06714406	0.85	982	tags=54%, list=9%, signal=59%
REACTOME_MRNA_PROCESSING	REACTOME_MRNA_PROCESSING		28	0.50443447	1.6892072	0.045454547	0.06792495	0.85	3872	tags=64%, list=35%, signal=98%
CHANG_CORE_SERUM_RESPONSE_UP	CHANG_CORE_SERUM_RESPONSE_UP		48	0.47716978	1.6759707	0	0.073619604	0.85	1798	tags=44%, list=16%, signal=52%
NAKAYAMA_SOFT_TISSUE_TUMORS_PCA2_UP	NAKAYAMA_SOFT_TISSUE_TUMORS_PCA2_UP		59	0.6691128	1.6719514	0	0.075229295	0.85	699	tags=49%, list=6%, signal=52%
REACTOME_G2_M_TRANSITION	REACTOME_G2_M_TRANSITION		47	0.51036435	1.6718171	0.07692308	0.07487446	0.85	3730	tags=62%, list=33%, signal=92%
REACTOME_NUCLEAR_IMPORT_OF_REV_PROTEIN	REACTOME_NUCLEAR_IMPORT_OF_REV_PROTEIN		18	0.618779	1.6651564	0.023809524	0.07853094	0.86	3647	tags=78%, list=33%, signal=115%
KEGG_BASAL_TRANSCRIPTION_FACTORS	KEGG_BASAL_TRANSCRIPTION_FACTORS		22	0.48017007	1.6599383	0.09090909	0.08156893	0.87	3998	tags=59%, list=36%, signal=92%
GRADE_COLON_AND_RECTAL_CANCER_UP	GRADE_COLON_AND_RECTAL_CANCER_UP		161	0.37741527	1.6585574	0	0.08208078	0.87	2461	tags=37%, list=22%, signal=47%
SHEPARD_BMYB_TARGETS	SHEPARD_BMYB_TARGETS		39	0.6403662	1.6549219	0	0.08402923	0.87	415	tags=41%, list=4%, signal=42%
TARTE_PLASMA_CELL_VS_PLASMABLAST_DN	TARTE_PLASMA_CELL_VS_PLASMABLAST_DN		212	0.40054825	1.6511668	0	0.085828416	0.87	2376	tags=35%, list=21%, signal=44%
REACTOME_MRNA_SPLICING_MINOR_PATHWAY	REACTOME_MRNA_SPLICING_MINOR_PATHWAY		29	0.5063904	1.648631	0.051282052	0.08698965	0.87	3872	tags=62%, list=35%, signal=95%
PAL_PRMT5_TARGETS_UP	PAL_PRMT5_TARGETS_UP		157	0.46692517	1.6470431	0.021276595	0.08743005	0.87	2046	tags=37%, list=18%, signal=45%
EGUCHI_CELL_CYCLE_RB1_TARGETS	EGUCHI_CELL_CYCLE_RB1_TARGETS		15	0.85930747	1.6435907	0.023255814	0.08901028	0.89	1264	tags=93%, list=11%, signal=105%
WEST_ADRENOCORTICAL_TUMOR_UP	WEST_ADRENOCORTICAL_TUMOR_UP		199	0.3947448	1.6417265	0	0.08968296	0.89	2185	tags=34%, list=20%, signal=41%
CROONQUIST_NRAS_VS_STROMAL_STIMULATION_DN	CROONQUIST_NRAS_VS_STROMAL_STIMULATION_DN		55	0.5514613	1.6407874	0.01923077	0.089428715	0.89	594	tags=36%, list=5%, signal=38%
KIM_WT1_TARGETS_DN	KIM_WT1_TARGETS_DN		255	0.39934444	1.6366017	0	0.09134953	0.9	1440	tags=27%, list=13%, signal=30%
REACTOME_FORMATION_OF_THE_EARLY_ELONGATION_COMPLEX	REACTOME_FORMATION_OF_THE_EARLY_ELONGATION_COMPLEX		28	0.5101146	1.6282172	0.08888889	0.09655046	0.9	1735	tags=36%, list=15%, signal=42%
SU_TESTIS	SU_TESTIS		44	0.54238886	1.6258839	0.028571429	0.09795117	0.9	987	tags=36%, list=9%, signal=40%
DANG_MYC_TARGETS_UP	DANG_MYC_TARGETS_UP		87	0.41917777	1.6251903	0.046511628	0.09755008	0.9	3142	tags=53%, list=28%, signal=73%
REACTOME_CYCLIN_E_ASSOCIATED_EVENTS_DURING_G1_S_TRANSITION_	REACTOME_CYCLIN_E_ASSOCIATED_EVENTS_DURING_G1_S_TRANSITION_		49	0.41933388	1.6247436	0.06818182	0.0974309	0.9	1728	tags=22%, list=15%, signal=26%
KEGG_RNA_DEGRADATION	KEGG_RNA_DEGRADATION		34	0.48022532	1.6234492	0.04347826	0.09821782	0.91	2115	tags=44%, list=19%, signal=54%
SHIPP_DLBCL_VS_FOLLICULAR_LYMPHOMA_UP	SHIPP_DLBCL_VS_FOLLICULAR_LYMPHOMA_UP		35	0.5003316	1.6219662	0.036363635	0.09889204	0.91	3187	tags=66%, list=28%, signal=92%
REACTOME_TRANSLATION_INITIATION_COMPLEX_FORMATION	REACTOME_TRANSLATION_INITIATION_COMPLEX_FORMATION		25	0.5572778	1.6192	0.06382979	0.10013935	0.91	3196	tags=56%, list=29%, signal=78%
REACTOME_METABLISM_OF_NUCLEOTIDES	REACTOME_METABLISM_OF_NUCLEOTIDES		52	0.41092852	1.608079	0.04	0.1074585	0.92	2914	tags=52%, list=26%, signal=70%
KOKKINAKIS_METHIONINE_DEPRIVATION_96HR_DN	KOKKINAKIS_METHIONINE_DEPRIVATION_96HR_DN		53	0.4772162	1.607122	0.018181818	0.10748866	0.92	1863	tags=42%, list=17%, signal=50%
ODONNELL_TARGETS_OF_MYC_AND_TFRC_DN	ODONNELL_TARGETS_OF_MYC_AND_TFRC_DN		23	0.7075488	1.6067438	0.023809524	0.10727611	0.92	1810	tags=78%, list=16%, signal=93%
SENGUPTA_NASOPHARYNGEAL_CARCINOMA_UP	SENGUPTA_NASOPHARYNGEAL_CARCINOMA_UP		146	0.48867214	1.6061462	0	0.10728955	0.92	1810	tags=43%, list=16%, signal=51%
ZHONG_RESPONSE_TO_AZACITIDINE_AND_TSA_DN	ZHONG_RESPONSE_TO_AZACITIDINE_AND_TSA_DN		32	0.45625013	1.6039672	0.023255814	0.10868819	0.92	3478	tags=59%, list=31%, signal=86%
REACTOME_ASSOCIATION_OF_TRIC_CCT_WITH_TARGET_PROTEINS_DURING_BIOSYNTHESIS	REACTOME_ASSOCIATION_OF_TRIC_CCT_WITH_TARGET_PROTEINS_DURING_BIOSYNTHESIS		20	0.50288564	1.6025234	0.05882353	0.10915136	0.92	3233	tags=55%, list=29%, signal=77%
MATTIOLI_MGUS_VS_PCL	MATTIOLI_MGUS_VS_PCL		64	0.40221968	1.5985096	0.03846154	0.11140975	0.92	3233	tags=48%, list=29%, signal=68%
RICKMAN_TUMOR_DIFFERENTIATED_MODERATELY_VS_POORLY_UP	RICKMAN_TUMOR_DIFFERENTIATED_MODERATELY_VS_POORLY_UP		20	0.5886031	1.5926195	0.023809524	0.115946814	0.93	2030	tags=50%, list=18%, signal=61%
RICKMAN_TUMOR_DIFFERENTIATED_MODERATELY_VS_POORLY_DN	RICKMAN_TUMOR_DIFFERENTIATED_MODERATELY_VS_POORLY_DN		20	0.5886031	1.5926195	0.023809524	0.115375645	0.93	2030	tags=50%, list=18%, signal=61%
REACTOME_RNA_POL_II_CTD_PHOSPHORYLATION_AND_INTERACTION_WITH_CE	REACTOME_RNA_POL_II_CTD_PHOSPHORYLATION_AND_INTERACTION_WITH_CE		24	0.527911	1.5926037	0.06818182	0.11481008	0.93	2238	tags=46%, list=20%, signal=57%
MAYBURD_RESPONSE_TO_L663536_UP	MAYBURD_RESPONSE_TO_L663536_UP		15	0.5639836	1.5863703	0.02	0.11952415	0.94	3071	tags=53%, list=27%, signal=73%
GARGALOVIC_RESPONSE_TO_OXIDIZED_PHOSPHOLIPIDS_TURQUOISE_DN	GARGALOVIC_RESPONSE_TO_OXIDIZED_PHOSPHOLIPIDS_TURQUOISE_DN		23	0.5921166	1.5807538	0.044444446	0.12412839	0.94	1069	tags=48%, list=10%, signal=53%
LANDIS_ERBB2_BREAST_PRENEOPLASTIC_UP	LANDIS_ERBB2_BREAST_PRENEOPLASTIC_UP		20	0.70620006	1.5791837	0.04255319	0.124785505	0.94	2349	tags=70%, list=21%, signal=88%
REACTOME_FORMATION_OF_THE_TERNARY_COMPLEX_AND_SUBSEQUENTLY_THE_43S_COMPLEX	REACTOME_FORMATION_OF_THE_TERNARY_COMPLEX_AND_SUBSEQUENTLY_THE_43S_COMPLEX		22	0.58646333	1.577884	0.06521739	0.12524086	0.94	3196	tags=59%, list=29%, signal=83%
GINESTIER_BREAST_CANCER_20Q13_AMPLIFICATION_DN	GINESTIER_BREAST_CANCER_20Q13_AMPLIFICATION_DN		80	0.40616566	1.575334	0.044444446	0.12683482	0.94	2492	tags=41%, list=22%, signal=53%
KEGG_VIBRIO_CHOLERAE_INFECTION	KEGG_VIBRIO_CHOLERAE_INFECTION		38	0.46193275	1.5680066	0.06382979	0.13325627	0.94	3798	tags=58%, list=34%, signal=87%
REACTOME_TRANSPORT_OF_RIBONUCLEOPROTEINS_INTO_THE_HOST_NUCLEUS	REACTOME_TRANSPORT_OF_RIBONUCLEOPROTEINS_INTO_THE_HOST_NUCLEUS		18	0.56622523	1.5646925	0.046511628	0.1348733	0.94	3647	tags=72%, list=33%, signal=107%
MODY_HIPPOCAMPUS_PRENATAL	MODY_HIPPOCAMPUS_PRENATAL		21	0.47841632	1.5493973	0.04255319	0.14756879	0.94	2864	tags=57%, list=26%, signal=77%
BIOCARTA_PYK2_PATHWAY	BIOCARTA_PYK2_PATHWAY		17	0.5156771	1.5470707	0.08695652	0.14917678	0.94	2032	tags=29%, list=18%, signal=36%
NUNODA_RESPONSE_TO_DASATINIB_IMATINIB_UP	NUNODA_RESPONSE_TO_DASATINIB_IMATINIB_UP		21	0.53586346	1.5444051	0	0.15091577	0.95	1734	tags=38%, list=15%, signal=45%
REACTOME_PREFOLDIN_MEDIATED_TRANSFER_OF_SUBSTRATE_TO_CCT_TRIC	REACTOME_PREFOLDIN_MEDIATED_TRANSFER_OF_SUBSTRATE_TO_CCT_TRIC		17	0.5536859	1.5407507	0.06818182	0.15415831	0.95	4234	tags=76%, list=38%, signal=123%
TONG_INTERACT_WITH_PTTG1	TONG_INTERACT_WITH_PTTG1		31	0.44686776	1.5387162	0.04255319	0.15566655	0.95	3192	tags=68%, list=29%, signal=94%
KEGG_P53_SIGNALING_PATHWAY	KEGG_P53_SIGNALING_PATHWAY		41	0.5248464	1.5299504	0	0.1647312	0.95	1572	tags=41%, list=14%, signal=48%
PYEON_HPV_POSITIVE_TUMORS_UP	PYEON_HPV_POSITIVE_TUMORS_UP		34	0.55186474	1.5199845	0.07317073	0.17472488	0.96	1767	tags=50%, list=16%, signal=59%
SCHLOSSER_MYC_AND_SERUM_RESPONSE_SYNERGY	SCHLOSSER_MYC_AND_SERUM_RESPONSE_SYNERGY		21	0.53734106	1.5184414	0.1	0.17566757	0.96	3270	tags=57%, list=29%, signal=81%
CAFFAREL_RESPONSE_TO_THC_24HR_5_UP	CAFFAREL_RESPONSE_TO_THC_24HR_5_UP		18	0.44263685	1.516855	0.023255814	0.17667584	0.96	849	tags=22%, list=8%, signal=24%
HOFMANN_MYELODYSPLASTIC_SYNDROM_LOW_RISK_DN	HOFMANN_MYELODYSPLASTIC_SYNDROM_LOW_RISK_DN		17	0.5528899	1.508142	0.021276595	0.18592525	0.96	2124	tags=47%, list=19%, signal=58%
REACTOME_CHAPERONIN_MEDIATED_PROTEIN_FOLDING	REACTOME_CHAPERONIN_MEDIATED_PROTEIN_FOLDING		29	0.4704857	1.5050772	0.08163265	0.18888922	0.96	4234	tags=62%, list=38%, signal=100%
WELCSH_BRCA1_TARGETS_1_DN	WELCSH_BRCA1_TARGETS_1_DN		74	0.36992893	1.5033475	0.1	0.18946292	0.96	3123	tags=47%, list=28%, signal=65%
GINESTIER_BREAST_CANCER_ZNF217_AMPLIFIED_DN	GINESTIER_BREAST_CANCER_ZNF217_AMPLIFIED_DN		158	0.35643473	1.5015053	0.07317073	0.19040842	0.96	3799	tags=50%, list=34%, signal=75%
ZHAN_MULTIPLE_MYELOMA_CD1_VS_CD2_DN	ZHAN_MULTIPLE_MYELOMA_CD1_VS_CD2_DN		23	0.57289714	1.5004282	0.09090909	0.19087978	0.96	1068	tags=43%, list=10%, signal=48%
TIEN_INTESTINE_PROBIOTICS_24HR_UP	TIEN_INTESTINE_PROBIOTICS_24HR_UP		343	0.3405165	1.499105	0.10526316	0.19119707	0.96	2058	tags=28%, list=18%, signal=34%
REACTOME_SCF_SKP2_MEDIATED_DEGRADATION_OF_P27_P21	REACTOME_SCF_SKP2_MEDIATED_DEGRADATION_OF_P27_P21		44	0.40922052	1.4985411	0.09756097	0.19106345	0.96	1728	tags=20%, list=15%, signal=24%
KEGG_PURINE_METABOLISM	KEGG_PURINE_METABOLISM		110	0.3440597	1.4973083	0.024390243	0.19163524	0.96	2607	tags=40%, list=23%, signal=52%
REACTOME_TAT_MEDIATED_HIV1_ELONGATION_ARREST_AND_RECOVERY	REACTOME_TAT_MEDIATED_HIV1_ELONGATION_ARREST_AND_RECOVERY		27	0.4289734	1.4933888	0.17777778	0.19582652	0.96	4796	tags=70%, list=43%, signal=123%
LANDIS_ERBB2_BREAST_TUMORS_324_UP	LANDIS_ERBB2_BREAST_TUMORS_324_UP		122	0.6033475	1.4932991	0.046511628	0.1950776	0.96	2433	tags=55%, list=22%, signal=69%
RODRIGUES_THYROID_CARCINOMA_ANAPLASTIC_UP	RODRIGUES_THYROID_CARCINOMA_ANAPLASTIC_UP		363	0.3732764	1.4907115	0.02173913	0.19780484	0.96	3074	tags=41%, list=27%, signal=54%
SHEPARD_CRUSH_AND_BURN_MUTANT_DN	SHEPARD_CRUSH_AND_BURN_MUTANT_DN		100	0.48390302	1.486134	0.071428575	0.2024566	0.97	2185	tags=48%, list=20%, signal=59%
BOYAULT_LIVER_CANCER_SUBCLASS_G123_UP	BOYAULT_LIVER_CANCER_SUBCLASS_G123_UP		26	0.54220855	1.4858806	0.022727273	0.20187078	0.97	982	tags=35%, list=9%, signal=38%
LINDGREN_BLADDER_CANCER_CLUSTER_1_DN	LINDGREN_BLADDER_CANCER_CLUSTER_1_DN		238	0.39629188	1.4850537	0.018867925	0.2022996	0.97	996	tags=26%, list=9%, signal=28%
WILLIAMS_ESR1_TARGETS_UP	WILLIAMS_ESR1_TARGETS_UP		15	0.60147965	1.4816936	0.03448276	0.2054514	0.97	657	tags=47%, list=6%, signal=50%
LY_AGING_PREMATURE_DN	LY_AGING_PREMATURE_DN		19	0.5728975	1.4800558	0.04347826	0.20667173	0.97	1764	tags=68%, list=16%, signal=81%
REACTOME_SYNTHESIS_OF_GPI_ANCHORED_PROTEINS	REACTOME_SYNTHESIS_OF_GPI_ANCHORED_PROTEINS		15	0.506469	1.4771799	0.06521739	0.20934162	0.97	3367	tags=60%, list=30%, signal=86%
BARRIER_CANCER_RELAPSE_NORMAL_SAMPLE_DN	BARRIER_CANCER_RELAPSE_NORMAL_SAMPLE_DN		15	0.48657718	1.4769506	0.083333336	0.2087375	0.97	3066	tags=60%, list=27%, signal=83%
BENPORATH_ES_CORE_NINE_CORRELATED	BENPORATH_ES_CORE_NINE_CORRELATED		65	0.43695995	1.4762214	0.021276595	0.2088616	0.97	2295	tags=38%, list=20%, signal=48%
MARTINEZ_RESPONSE_TO_TRABECTEDIN_DN	MARTINEZ_RESPONSE_TO_TRABECTEDIN_DN		141	0.35740247	1.4753916	0.125	0.20935142	0.97	2420	tags=33%, list=22%, signal=42%
BORCZUK_MALIGNANT_MESOTHELIOMA_UP	BORCZUK_MALIGNANT_MESOTHELIOMA_UP		200	0.32370138	1.4720296	0.093023255	0.21218343	0.98	2825	tags=35%, list=25%, signal=45%
LANDIS_ERBB2_BREAST_TUMORS_65_UP	LANDIS_ERBB2_BREAST_TUMORS_65_UP		19	0.64416873	1.4697795	0.06382979	0.21451214	0.98	1848	tags=53%, list=17%, signal=63%
CASORELLI_ACUTE_PROMYELOCYTIC_LEUKEMIA_DN	CASORELLI_ACUTE_PROMYELOCYTIC_LEUKEMIA_DN		412	0.34112772	1.4653325	0.023809524	0.22000577	0.98	2240	tags=31%, list=20%, signal=37%
BIOCARTA_TNFR1_PATHWAY	BIOCARTA_TNFR1_PATHWAY		19	0.44616023	1.464474	0.022222223	0.22021614	0.98	4187	tags=68%, list=37%, signal=109%
VANTVEER_BREAST_CANCER_POOR_PROGNOSIS	VANTVEER_BREAST_CANCER_POOR_PROGNOSIS		26	0.5118089	1.4631888	0.06	0.22180267	0.98	601	tags=31%, list=5%, signal=32%
MMS_MOUSE_LYMPH_HIGH_4HRS_UP	MMS_MOUSE_LYMPH_HIGH_4HRS_UP		31	0.4528256	1.4621398	0.1627907	0.2224346	0.98	2440	tags=42%, list=22%, signal=53%
LI_AMPLIFIED_IN_LUNG_CANCER	LI_AMPLIFIED_IN_LUNG_CANCER		123	0.3817107	1.4616703	0.05263158	0.22225101	0.98	2934	tags=41%, list=26%, signal=56%
KEGG_AMINOACYL_TRNA_BIOSYNTHESIS	KEGG_AMINOACYL_TRNA_BIOSYNTHESIS		18	0.45885447	1.4615644	0.1632653	0.22140208	0.98	3900	tags=78%, list=35%, signal=119%
MARKEY_RB1_CHRONIC_LOF_UP	MARKEY_RB1_CHRONIC_LOF_UP		95	0.45752463	1.4607517	0.03448276	0.22146294	0.98	1282	tags=40%, list=11%, signal=45%
RHEIN_ALL_GLUCOCORTICOID_THERAPY_DN	RHEIN_ALL_GLUCOCORTICOID_THERAPY_DN		261	0.33737326	1.45695	0.13043478	0.22536208	0.98	1002	tags=21%, list=9%, signal=23%
AMIT_SERUM_RESPONSE_60_MCF10A	AMIT_SERUM_RESPONSE_60_MCF10A		38	0.51594037	1.4562991	0.078431375	0.22568052	0.98	1029	tags=29%, list=9%, signal=32%
REACTOME_MRNA_3_END_PROCESSING	REACTOME_MRNA_3_END_PROCESSING		22	0.49567792	1.4551225	0.13043478	0.22613999	0.98	3593	tags=68%, list=32%, signal=100%
GARCIA_TARGETS_OF_FLI1_AND_DAX1_DN	GARCIA_TARGETS_OF_FLI1_AND_DAX1_DN		82	0.39148694	1.453875	0.1	0.22659266	0.98	1760	tags=35%, list=16%, signal=42%
REACTOME_RNA_POLYMERASE_III_TRANSCRIPTION_INITIATION	REACTOME_RNA_POLYMERASE_III_TRANSCRIPTION_INITIATION		17	0.45329234	1.4496449	0.06521739	0.23227261	0.98	3487	tags=65%, list=31%, signal=94%
GARY_CD5_TARGETS_DN	GARY_CD5_TARGETS_DN		254	0.33148888	1.448845	0.071428575	0.23250656	0.98	2675	tags=31%, list=24%, signal=40%
MOREAUX_B_LYMPHOCYTE_MATURATION_BY_TACI_DN	MOREAUX_B_LYMPHOCYTE_MATURATION_BY_TACI_DN		25	0.48733315	1.4484088	0.14285715	0.23224661	0.98	2620	tags=52%, list=23%, signal=68%
REACTOME_CENTROSOME_MATURATION	REACTOME_CENTROSOME_MATURATION		35	0.47761875	1.4470253	0.15384616	0.23290375	0.98	3863	tags=63%, list=34%, signal=96%
CONCANNON_APOPTOSIS_BY_EPOXOMICIN_DN	CONCANNON_APOPTOSIS_BY_EPOXOMICIN_DN		100	0.41912338	1.4452918	0.04	0.23441656	0.98	1921	tags=38%, list=17%, signal=45%
GRAHAM_CML_QUIESCENT_VS_NORMAL_QUIESCENT_UP	GRAHAM_CML_QUIESCENT_VS_NORMAL_QUIESCENT_UP		58	0.48744157	1.440208	0.02173913	0.2404064	0.98	1810	tags=43%, list=16%, signal=51%
KIM_GASTRIC_CANCER_CHEMOSENSITIVITY	KIM_GASTRIC_CANCER_CHEMOSENSITIVITY		60	0.39730394	1.4392964	0.04255319	0.24069199	0.98	1380	tags=30%, list=12%, signal=34%
VANTVEER_BREAST_CANCER_ESR1_DN	VANTVEER_BREAST_CANCER_ESR1_DN		145	0.4070897	1.431778	0.040816326	0.24996106	0.98	2119	tags=37%, list=19%, signal=45%
LUI_THYROID_CANCER_CLUSTER_1	LUI_THYROID_CANCER_CLUSTER_1		34	0.46138588	1.4254586	0.0754717	0.2594513	0.98	1700	tags=38%, list=15%, signal=45%
POMEROY_MEDULLOBLASTOMA_PROGNOSIS_DN	POMEROY_MEDULLOBLASTOMA_PROGNOSIS_DN		30	0.46068117	1.4206305	0.044444446	0.26494253	0.98	2444	tags=40%, list=22%, signal=51%
REACTOME_SYNTHESIS_AND_INTERCONVERSION_OF_NUCLEOTIDE_DI_AND_TRIPHOSPHATES	REACTOME_SYNTHESIS_AND_INTERCONVERSION_OF_NUCLEOTIDE_DI_AND_TRIPHOSPHATES		15	0.46645695	1.4179416	0.0952381	0.2677553	0.99	700	tags=27%, list=6%, signal=28%
CHIARADONNA_NEOPLASTIC_TRANSFORMATION_KRAS_UP	CHIARADONNA_NEOPLASTIC_TRANSFORMATION_KRAS_UP		88	0.45321256	1.4157114	0.11111111	0.27057132	0.99	984	tags=30%, list=9%, signal=32%
SASAKI_ADULT_T_CELL_LEUKEMIA	SASAKI_ADULT_T_CELL_LEUKEMIA		86	0.3699277	1.41235	0.04347826	0.27469468	0.99	2090	tags=31%, list=19%, signal=38%
SCHLOSSER_MYC_TARGETS_AND_SERUM_RESPONSE_DN	SCHLOSSER_MYC_TARGETS_AND_SERUM_RESPONSE_DN		31	0.43533975	1.4094723	0.19148937	0.2786689	0.99	1953	tags=35%, list=17%, signal=43%
BOYLAN_MULTIPLE_MYELOMA_C_CLUSTER_UP	BOYLAN_MULTIPLE_MYELOMA_C_CLUSTER_UP		20	0.50635314	1.4093733	0.125	0.2777635	0.99	1269	tags=40%, list=11%, signal=45%
FIRESTEIN_CTNNB1_PATHWAY	FIRESTEIN_CTNNB1_PATHWAY		15	0.4970999	1.4085044	0.05	0.27809384	0.99	2424	tags=60%, list=22%, signal=76%
FLOTHO_PEDIATRIC_ALL_THERAPY_RESPONSE_UP	FLOTHO_PEDIATRIC_ALL_THERAPY_RESPONSE_UP		35	0.3591766	1.4047446	0.07272727	0.28279734	0.99	3196	tags=46%, list=29%, signal=64%
GAL_LEUKEMIC_STEM_CELL_DN	GAL_LEUKEMIC_STEM_CELL_DN		133	0.4679982	1.3998768	0.074074075	0.2886033	0.99	1264	tags=39%, list=11%, signal=44%
PRAMOONJAGO_SOX4_TARGETS_DN	PRAMOONJAGO_SOX4_TARGETS_DN		31	0.4351916	1.3996894	0.074074075	0.28782618	0.99	1332	tags=29%, list=12%, signal=33%
BROWNE_HCMV_INFECTION_2HR_DN	BROWNE_HCMV_INFECTION_2HR_DN		31	0.5004854	1.3829275	0.08064516	0.31204104	0.99	1209	tags=35%, list=11%, signal=40%
REACTOME_ABORTIVE_ELONGATION_OF_HIV1_TRANSCRIPT_IN_THE_ABSENCE_OF_TAT	REACTOME_ABORTIVE_ELONGATION_OF_HIV1_TRANSCRIPT_IN_THE_ABSENCE_OF_TAT		19	0.43131146	1.3819728	0.19565217	0.31233504	0.99	4796	tags=68%, list=43%, signal=119%
REACTOME_TRNA_AMINOACYLATION	REACTOME_TRNA_AMINOACYLATION		18	0.46325293	1.3807905	0.23404256	0.3133509	0.99	3900	tags=78%, list=35%, signal=119%
PENG_GLUTAMINE_DEPRIVATION_DN	PENG_GLUTAMINE_DEPRIVATION_DN		53	0.33247504	1.3768007	0.19565217	0.31818566	0.99	3231	tags=36%, list=29%, signal=50%
IVANOVA_HEMATOPOIESIS_EARLY_PROGENITOR	IVANOVA_HEMATOPOIESIS_EARLY_PROGENITOR		86	0.3248289	1.3723177	0.023255814	0.324647	0.99	3665	tags=56%, list=33%, signal=82%
REACTOME_HOST_INTERACTIONS_OF_HIV_FACTORS	REACTOME_HOST_INTERACTIONS_OF_HIV_FACTORS		89	0.30930436	1.3710446	0.14583333	0.32556513	0.99	3990	tags=45%, list=36%, signal=69%
YAO_TEMPORAL_RESPONSE_TO_PROGESTERONE_CLUSTER_14	YAO_TEMPORAL_RESPONSE_TO_PROGESTERONE_CLUSTER_14		97	0.31372276	1.3697863	0.083333336	0.32648408	0.99	2382	tags=34%, list=21%, signal=43%
COULOUARN_TEMPORAL_TGFB1_SIGNATURE_UP	COULOUARN_TEMPORAL_TGFB1_SIGNATURE_UP		57	0.43879965	1.3683414	0.10526316	0.32766387	0.99	2134	tags=40%, list=19%, signal=50%
KEGG_RNA_POLYMERASE	KEGG_RNA_POLYMERASE		20	0.46566394	1.3525821	0.17391305	0.3547744	0.99	3295	tags=50%, list=29%, signal=71%
BIOCARTA_INSULIN_PATHWAY	BIOCARTA_INSULIN_PATHWAY		15	0.48547304	1.3521675	0.13953489	0.3543705	0.99	1852	tags=33%, list=17%, signal=40%
BHATI_G2M_ARREST_BY_2METHOXYESTRADIOL_UP	BHATI_G2M_ARREST_BY_2METHOXYESTRADIOL_UP		68	0.397836	1.3515581	0.078431375	0.35431907	0.99	3122	tags=43%, list=28%, signal=59%
SHEPARD_BMYB_MORPHOLINO_DN	SHEPARD_BMYB_MORPHOLINO_DN		115	0.42680115	1.3507053	0.10638298	0.3547754	0.99	1299	tags=36%, list=12%, signal=40%
MORI_MATURE_B_LYMPHOCYTE_DN	MORI_MATURE_B_LYMPHOCYTE_DN		44	0.40769532	1.3506365	0.09090909	0.35366172	0.99	1921	tags=43%, list=17%, signal=52%
VARELA_ZMPSTE24_TARGETS_UP	VARELA_ZMPSTE24_TARGETS_UP		27	0.4501568	1.3498882	0.104166664	0.3534699	0.99	2136	tags=41%, list=19%, signal=50%
TIEN_INTESTINE_PROBIOTICS_24HR_DN	TIEN_INTESTINE_PROBIOTICS_24HR_DN		128	0.3166257	1.3469067	0.20454545	0.3571136	0.99	3163	tags=40%, list=28%, signal=55%
CAFFAREL_RESPONSE_TO_THC_24HR_5_DN	CAFFAREL_RESPONSE_TO_THC_24HR_5_DN		37	0.44349718	1.3464893	0.12195122	0.35667247	0.99	1863	tags=35%, list=17%, signal=42%
TIEN_INTESTINE_PROBIOTICS_6HR_UP	TIEN_INTESTINE_PROBIOTICS_6HR_UP		28	0.38740876	1.3457171	0.09803922	0.35681912	0.99	3142	tags=43%, list=28%, signal=59%
RASHI_RESPONSE_TO_IONIZING_RADIATION_3	RASHI_RESPONSE_TO_IONIZING_RADIATION_3		34	0.38894337	1.3451978	0.1590909	0.35678717	0.99	3912	tags=47%, list=35%, signal=72%
ENK_UV_RESPONSE_EPIDERMIS_UP	ENK_UV_RESPONSE_EPIDERMIS_UP		193	0.34568936	1.3383279	0.094339624	0.36881185	0.99	2425	tags=39%, list=22%, signal=49%
TAVOR_CEBPA_TARGETS_UP	TAVOR_CEBPA_TARGETS_UP		36	0.47598156	1.3375927	0.10169491	0.3687095	0.99	2099	tags=50%, list=19%, signal=61%
GENTILE_UV_RESPONSE_CLUSTER_D5	GENTILE_UV_RESPONSE_CLUSTER_D5		19	0.41130307	1.3372245	0.13793103	0.36780864	0.99	3459	tags=53%, list=31%, signal=76%
REACTOME_RNA_POLYMERASE_III_TRANSCRIPTION	REACTOME_RNA_POLYMERASE_III_TRANSCRIPTION		22	0.431602	1.3365871	0.23809524	0.3674315	0.99	3487	tags=64%, list=31%, signal=92%
SLEBOS_HEAD_AND_NECK_CANCER_WITH_HPV_UP	SLEBOS_HEAD_AND_NECK_CANCER_WITH_HPV_UP		41	0.45014164	1.3353219	0.13333334	0.36850902	0.99	1464	tags=41%, list=13%, signal=48%
ZHANG_RESPONSE_TO_CANTHARIDIN_DN	ZHANG_RESPONSE_TO_CANTHARIDIN_DN		40	0.39573884	1.3353182	0.13636364	0.36726406	0.99	3060	tags=58%, list=27%, signal=79%
TURASHVILI_BREAST_DUCTAL_CARCINOMA_VS_LOBULAR_NORMAL_UP	TURASHVILI_BREAST_DUCTAL_CARCINOMA_VS_LOBULAR_NORMAL_UP		39	0.48887667	1.333525	0.1627907	0.36907324	0.99	243	tags=23%, list=2%, signal=24%
REACTOME_GLUCOSE_TRANSPORT	REACTOME_GLUCOSE_TRANSPORT		25	0.40533426	1.332497	0.09090909	0.3699075	0.99	3044	tags=48%, list=27%, signal=66%
KEGG_UBIQUITIN_MEDIATED_PROTEOLYSIS	KEGG_UBIQUITIN_MEDIATED_PROTEOLYSIS		77	0.30327433	1.3299235	0.12195122	0.37350363	0.99	3758	tags=42%, list=34%, signal=62%
SCIBETTA_KDM5B_TARGETS_DN	SCIBETTA_KDM5B_TARGETS_DN		47	0.391849	1.3227941	0.10526316	0.3851876	1	594	tags=21%, list=5%, signal=22%
REACTOME_CDT1_ASSOCIATION_WITH_THE_CDC6_ORC_ORIGIN_COMPLEX	REACTOME_CDT1_ASSOCIATION_WITH_THE_CDC6_ORC_ORIGIN_COMPLEX		45	0.3725937	1.3219085	0.30952382	0.38538703	1	1711	tags=18%, list=15%, signal=21%
AIYAR_COBRA1_TARGETS_UP	AIYAR_COBRA1_TARGETS_UP		26	0.49570987	1.3210396	0.0754717	0.38593623	1	575	tags=27%, list=5%, signal=28%
REACTOME_LOSS_OF_NLP_FROM_MITOTIC_CENTROSOMES	REACTOME_LOSS_OF_NLP_FROM_MITOTIC_CENTROSOMES		31	0.4518867	1.3198117	0.13513513	0.38692275	1	3863	tags=58%, list=34%, signal=88%
MOREAUX_MULTIPLE_MYELOMA_BY_TACI_DN	MOREAUX_MULTIPLE_MYELOMA_BY_TACI_DN		73	0.3379623	1.3192372	0.23809524	0.38683203	1	4097	tags=56%, list=37%, signal=88%
DIRMEIER_LMP1_RESPONSE_EARLY	DIRMEIER_LMP1_RESPONSE_EARLY		36	0.45966518	1.3185798	0.14035088	0.38672554	1	1521	tags=33%, list=14%, signal=38%
LIU_PROSTATE_CANCER_UP	LIU_PROSTATE_CANCER_UP		52	0.3850955	1.3182354	0.14285715	0.38622802	1	2004	tags=33%, list=18%, signal=40%
SCHUHMACHER_MYC_TARGETS_UP	SCHUHMACHER_MYC_TARGETS_UP		49	0.3934187	1.3177122	0.13043478	0.3859093	1	2373	tags=43%, list=21%, signal=54%
KOKKINAKIS_METHIONINE_DEPRIVATION_48HR_DN	KOKKINAKIS_METHIONINE_DEPRIVATION_48HR_DN		45	0.3984242	1.3160203	0.078431375	0.38800046	1	1073	tags=31%, list=10%, signal=34%
UDAYAKUMAR_MED1_TARGETS_UP	UDAYAKUMAR_MED1_TARGETS_UP		75	0.34522146	1.3152633	0.1590909	0.3879799	1	1269	tags=24%, list=11%, signal=27%
SWEET_KRAS_ONCOGENIC_SIGNATURE	SWEET_KRAS_ONCOGENIC_SIGNATURE		28	0.42746964	1.3143549	0.17021276	0.38825858	1	817	tags=25%, list=7%, signal=27%
VANHARANTA_UTERINE_FIBROID_WITH_7Q_DELETION_UP	VANHARANTA_UTERINE_FIBROID_WITH_7Q_DELETION_UP		40	0.3385598	1.3138916	0.14285715	0.38790873	1	2168	tags=35%, list=19%, signal=43%
BIOCARTA_TPO_PATHWAY	BIOCARTA_TPO_PATHWAY		17	0.47901422	1.3130068	0.07692308	0.38844422	1	1852	tags=35%, list=17%, signal=42%
KORKOLA_TERATOMA	KORKOLA_TERATOMA		22	0.51618797	1.3121904	0.12244898	0.38859454	1	595	tags=32%, list=5%, signal=34%
LAU_APOPTOSIS_CDKN2A_UP	LAU_APOPTOSIS_CDKN2A_UP		36	0.39931196	1.3093567	0.16666667	0.3924273	1	2517	tags=42%, list=22%, signal=54%
GEORGES_TARGETS_OF_MIR192_AND_MIR215	GEORGES_TARGETS_OF_MIR192_AND_MIR215		415	0.32620448	1.308638	0.14285715	0.3923111	1	1688	tags=26%, list=15%, signal=30%
CROONQUIST_NRAS_VS_STROMAL_STIMULATION_UP	CROONQUIST_NRAS_VS_STROMAL_STIMULATION_UP		20	0.5612961	1.3073775	0.15517241	0.39277452	1	1104	tags=40%, list=10%, signal=44%
HAHTOLA_MYCOSIS_FUNGOIDES_SKIN_DN	HAHTOLA_MYCOSIS_FUNGOIDES_SKIN_DN		17	0.5239681	1.3068751	0.16363636	0.39216584	1	1810	tags=41%, list=16%, signal=49%
AGUIRRE_PANCREATIC_CANCER_COPY_NUMBER_DN	AGUIRRE_PANCREATIC_CANCER_COPY_NUMBER_DN		133	0.2922073	1.3062631	0.14893617	0.39205566	1	3930	tags=47%, list=35%, signal=72%
DOANE_BREAST_CANCER_ESR1_DN	DOANE_BREAST_CANCER_ESR1_DN		31	0.5197336	1.3013444	0.08510638	0.40049872	1	718	tags=35%, list=6%, signal=38%
LANDIS_BREAST_CANCER_PROGRESSION_UP	LANDIS_BREAST_CANCER_PROGRESSION_UP		42	0.6129117	1.3011448	0.1627907	0.3995847	1	2433	tags=60%, list=22%, signal=76%
BENPORATH_ES_2	BENPORATH_ES_2		22	0.48735195	1.2970539	0.13513513	0.40564126	1	1311	tags=41%, list=12%, signal=46%
CHOW_RASSF1_TARGETS_DN	CHOW_RASSF1_TARGETS_DN		18	0.42928645	1.2892401	0.11627907	0.4192999	1	4031	tags=50%, list=36%, signal=78%
ROME_INSULIN_TARGETS_IN_MUSCLE_DN	ROME_INSULIN_TARGETS_IN_MUSCLE_DN		27	0.43148503	1.2888097	0.16666667	0.4190087	1	3087	tags=48%, list=28%, signal=66%
KEGG_N_GLYCAN_BIOSYNTHESIS	KEGG_N_GLYCAN_BIOSYNTHESIS		28	0.41705742	1.2849654	0.13043478	0.42493334	1	3808	tags=68%, list=34%, signal=103%
BARIS_THYROID_CANCER_DN	BARIS_THYROID_CANCER_DN		43	0.43459058	1.2786783	0.1875	0.43547627	1	2185	tags=42%, list=20%, signal=52%
DORN_ADENOVIRUS_INFECTION_12HR_DN	DORN_ADENOVIRUS_INFECTION_12HR_DN		21	0.43036214	1.2760818	0.17307693	0.43862718	1	935	tags=29%, list=8%, signal=31%
HEIDENBLAD_AMPLICON_8Q24_DN	HEIDENBLAD_AMPLICON_8Q24_DN		21	0.39663386	1.2759565	0.20338982	0.43758172	1	600	tags=19%, list=5%, signal=20%
ZHAN_MULTIPLE_MYELOMA_SUBGROUPS	ZHAN_MULTIPLE_MYELOMA_SUBGROUPS		25	0.41561812	1.2740047	0.21621622	0.44049084	1	2251	tags=36%, list=20%, signal=45%
XU_AKT1_TARGETS_6HR	XU_AKT1_TARGETS_6HR		17	0.58554614	1.2723626	0.27659574	0.44260666	1	1658	tags=35%, list=15%, signal=41%
RIZKI_TUMOR_INVASIVENESS_2D_DN	RIZKI_TUMOR_INVASIVENESS_2D_DN		46	0.36410043	1.270232	0.12	0.44568115	1	1985	tags=35%, list=18%, signal=42%
MONNIER_POSTRADIATION_TUMOR_ESCAPE_UP	MONNIER_POSTRADIATION_TUMOR_ESCAPE_UP		215	0.2948489	1.2689368	0.16	0.44677007	1	2327	tags=32%, list=21%, signal=39%
MOREIRA_RESPONSE_TO_TSA_UP	MOREIRA_RESPONSE_TO_TSA_UP		21	0.39402583	1.2673908	0.23404256	0.4479897	1	3528	tags=62%, list=32%, signal=90%
GOLUB_ALL_VS_AML_UP	GOLUB_ALL_VS_AML_UP		18	0.4323846	1.2621114	0.23404256	0.45725012	1	1752	tags=33%, list=16%, signal=39%
BENPORATH_MYC_TARGETS_WITH_EBOX	BENPORATH_MYC_TARGETS_WITH_EBOX		151	0.2764994	1.2563343	0.11627907	0.4673064	1	2828	tags=40%, list=25%, signal=53%
JIANG_HYPOXIA_CANCER	JIANG_HYPOXIA_CANCER		42	0.32419854	1.2557417	0.17777778	0.46710193	1	3759	tags=50%, list=34%, signal=75%
WANG_LMO4_TARGETS_DN	WANG_LMO4_TARGETS_DN		163	0.3004395	1.2540361	0.20930232	0.46879953	1	2795	tags=33%, list=25%, signal=43%
HESS_TARGETS_OF_HOXA9_AND_MEIS1_UP	HESS_TARGETS_OF_HOXA9_AND_MEIS1_UP		53	0.39360625	1.2521877	0.06521739	0.47180402	1	1440	tags=34%, list=13%, signal=39%
REACTOME_AUTODEGRADATION_OF_CDH1_BY_CDH1_APC	REACTOME_AUTODEGRADATION_OF_CDH1_BY_CDH1_APC		46	0.33412382	1.2520542	0.35714287	0.4705745	1	4087	tags=37%, list=36%, signal=58%
HOFFMANN_PRE_BI_TO_LARGE_PRE_BII_LYMPHOCYTE_UP	HOFFMANN_PRE_BI_TO_LARGE_PRE_BII_LYMPHOCYTE_UP		15	0.52828884	1.2512177	0.1754386	0.4710241	1	350	tags=27%, list=3%, signal=27%
GESERICK_TERT_TARGETS_DN	GESERICK_TERT_TARGETS_DN		17	0.5664991	1.2497613	0.15517241	0.47288615	1	1521	tags=59%, list=14%, signal=68%
STEIN_ESR1_TARGETS	STEIN_ESR1_TARGETS		54	0.40373945	1.2489862	0.1590909	0.47315082	1	1943	tags=37%, list=17%, signal=45%
AUNG_GASTRIC_CANCER	AUNG_GASTRIC_CANCER		26	0.42213097	1.2485746	0.19565217	0.4727109	1	1451	tags=31%, list=13%, signal=35%
SMID_BREAST_CANCER_BASAL_UP	SMID_BREAST_CANCER_BASAL_UP		390	0.39147174	1.2473651	0.09615385	0.47431833	1	2119	tags=37%, list=19%, signal=44%
KRIGE_RESPONSE_TO_TOSEDOSTAT_6HR_DN	KRIGE_RESPONSE_TO_TOSEDOSTAT_6HR_DN		462	0.24196962	1.2440008	0.15384616	0.47962976	1	2157	tags=26%, list=19%, signal=31%
REACTOME_CELL_DEATH_SIGNALLING_VIA_NRAGE_NRIF_AND_NADE	REACTOME_CELL_DEATH_SIGNALLING_VIA_NRAGE_NRIF_AND_NADE		38	0.40348762	1.2416855	0.1627907	0.4828883	1	3166	tags=45%, list=28%, signal=62%
SEITZ_NEOPLASTIC_TRANSFORMATION_BY_8P_DELETION_DN	SEITZ_NEOPLASTIC_TRANSFORMATION_BY_8P_DELETION_DN		20	0.50683	1.2399347	0.15789473	0.48505023	1	1732	tags=45%, list=15%, signal=53%
HAHTOLA_SEZARY_SYNDROM_UP	HAHTOLA_SEZARY_SYNDROM_UP		60	0.3655105	1.2396548	0.16	0.4841302	1	958	tags=25%, list=9%, signal=27%
SPIELMAN_LYMPHOBLAST_EUROPEAN_VS_ASIAN_UP	SPIELMAN_LYMPHOBLAST_EUROPEAN_VS_ASIAN_UP		324	0.24113089	1.2386446	0.24390244	0.48484594	1	2239	tags=22%, list=20%, signal=27%
PUIFFE_INVASION_INHIBITED_BY_ASCITES_UP	PUIFFE_INVASION_INHIBITED_BY_ASCITES_UP		45	0.3615358	1.2338811	0.15686275	0.49417856	1	2478	tags=42%, list=22%, signal=54%
PUIFFE_INVASION_INHIBITED_BY_ASCITES_DN	PUIFFE_INVASION_INHIBITED_BY_ASCITES_DN		85	0.30380002	1.2318743	0.17391305	0.4965597	1	2492	tags=34%, list=22%, signal=44%
REACTOME_P75_NTR_RECEPTOR_MEDIATED_SIGNALLING	REACTOME_P75_NTR_RECEPTOR_MEDIATED_SIGNALLING		53	0.3593512	1.2315556	0.25	0.49577346	1	3501	tags=47%, list=31%, signal=68%
LIAO_METASTASIS	LIAO_METASTASIS		282	0.31137198	1.2287565	0.06382979	0.5003516	1	2329	tags=34%, list=21%, signal=42%
GALE_APL_WITH_FLT3_MUTATED_UP	GALE_APL_WITH_FLT3_MUTATED_UP		23	0.40041438	1.225407	0.20930232	0.50588816	1	1065	tags=17%, list=10%, signal=19%
OLSSON_E2F3_TARGETS_DN	OLSSON_E2F3_TARGETS_DN		15	0.5308376	1.2233508	0.1590909	0.50871587	1	996	tags=47%, list=9%, signal=51%
APPIERTO_RESPONSE_TO_FENRETINIDE_UP	APPIERTO_RESPONSE_TO_FENRETINIDE_UP		19	0.49884468	1.222608	0.25490198	0.5094435	1	3122	tags=47%, list=28%, signal=66%
CHEN_HOXA5_TARGETS_9HR_DN	CHEN_HOXA5_TARGETS_9HR_DN		29	0.3940301	1.221677	0.1509434	0.5103226	1	672	tags=24%, list=6%, signal=26%
KEGG_PATHOGENIC_ESCHERICHIA_COLI_INFECTION	KEGG_PATHOGENIC_ESCHERICHIA_COLI_INFECTION		37	0.4057991	1.2211778	0.22222222	0.5099156	1	3064	tags=46%, list=27%, signal=63%
NAKAMURA_TUMOR_ZONE_PERIPHERAL_VS_CENTRAL_UP	NAKAMURA_TUMOR_ZONE_PERIPHERAL_VS_CENTRAL_UP		163	0.3464277	1.2210968	0.25925925	0.50870764	1	785	tags=17%, list=7%, signal=18%
KEGG_PROGESTERONE_MEDIATED_OOCYTE_MATURATION	KEGG_PROGESTERONE_MEDIATED_OOCYTE_MATURATION		56	0.33811364	1.2206365	0.16	0.5081376	1	2289	tags=34%, list=20%, signal=42%
POOLA_INVASIVE_BREAST_CANCER_UP	POOLA_INVASIVE_BREAST_CANCER_UP		169	0.46126315	1.2181083	0.2962963	0.5122187	1	1859	tags=43%, list=17%, signal=50%
LIU_COMMON_CANCER_GENES	LIU_COMMON_CANCER_GENES		21	0.40270248	1.2113638	0.18867925	0.52491224	1	3630	tags=48%, list=32%, signal=70%
BANDRES_RESPONSE_TO_CARMUSTIN_MGMT_24HR_DN	BANDRES_RESPONSE_TO_CARMUSTIN_MGMT_24HR_DN		22	0.45691755	1.1988069	0.24489796	0.55097544	1	1461	tags=27%, list=13%, signal=31%
BROWNE_HCMV_INFECTION_10HR_DN	BROWNE_HCMV_INFECTION_10HR_DN		32	0.38873282	1.1977345	0.30232558	0.5520819	1	2607	tags=34%, list=23%, signal=45%
BIOCARTA_FCER1_PATHWAY	BIOCARTA_FCER1_PATHWAY		24	0.4117675	1.1972939	0.31914893	0.55127746	1	3242	tags=42%, list=29%, signal=59%
KORKOLA_CORRELATED_WITH_POU5F1	KORKOLA_CORRELATED_WITH_POU5F1		16	0.48708993	1.19591	0.23214285	0.5527614	1	2601	tags=50%, list=23%, signal=65%
AMIT_EGF_RESPONSE_480_HELA	AMIT_EGF_RESPONSE_480_HELA		99	0.37660465	1.1955165	0.22807017	0.55224293	1	2224	tags=35%, list=20%, signal=44%
ZHAN_MULTIPLE_MYELOMA_CD1_DN	ZHAN_MULTIPLE_MYELOMA_CD1_DN		22	0.42301366	1.1936927	0.3	0.5542942	1	3378	tags=55%, list=30%, signal=78%
KENNY_CTNNB1_TARGETS_UP	KENNY_CTNNB1_TARGETS_UP		32	0.433714	1.1899552	0.26	0.56156826	1	1578	tags=41%, list=14%, signal=47%
MARCHINI_TRABECTEDIN_RESISTANCE_UP	MARCHINI_TRABECTEDIN_RESISTANCE_UP		16	0.46057865	1.1847172	0.19607843	0.57155275	1	952	tags=31%, list=9%, signal=34%
REACTOME_UNFOLDED_PROTEIN_RESPONSE	REACTOME_UNFOLDED_PROTEIN_RESPONSE		15	0.49447972	1.1845783	0.31111112	0.57043433	1	4206	tags=73%, list=38%, signal=117%
PENG_LEUCINE_DEPRIVATION_DN	PENG_LEUCINE_DEPRIVATION_DN		36	0.30066767	1.183771	0.25	0.57057667	1	2655	tags=33%, list=24%, signal=44%
ACEVEDO_LIVER_TUMOR_VS_NORMAL_ADJACENT_TISSUE_UP	ACEVEDO_LIVER_TUMOR_VS_NORMAL_ADJACENT_TISSUE_UP		488	0.22487798	1.1835852	0.25581396	0.5694273	1	1860	tags=20%, list=17%, signal=23%
BILD_MYC_ONCOGENIC_SIGNATURE	BILD_MYC_ONCOGENIC_SIGNATURE		107	0.31421226	1.1818358	0.22	0.5718752	1	2240	tags=34%, list=20%, signal=42%
REACTOME_NRAGE_SIGNALS_DEATH_THROUGH_JNK	REACTOME_NRAGE_SIGNALS_DEATH_THROUGH_JNK		30	0.4093835	1.181564	0.26666668	0.5708299	1	3166	tags=40%, list=28%, signal=56%
WONG_PROTEASOME_GENE_MODULE	WONG_PROTEASOME_GENE_MODULE		35	0.3201745	1.1805346	0.19565217	0.57165223	1	716	tags=11%, list=6%, signal=12%
AMIT_DELAYED_EARLY_GENES	AMIT_DELAYED_EARLY_GENES		15	0.46246225	1.1802602	0.26415095	0.5706654	1	2789	tags=60%, list=25%, signal=80%
BHATTACHARYA_EMBRYONIC_STEM_CELL	BHATTACHARYA_EMBRYONIC_STEM_CELL		50	0.35686144	1.1761668	0.1590909	0.5782209	1	2171	tags=40%, list=19%, signal=49%
BIOCARTA_IGF1_PATHWAY	BIOCARTA_IGF1_PATHWAY		15	0.40981722	1.1746767	0.23913044	0.58005136	1	1892	tags=33%, list=17%, signal=40%
GENTILE_RESPONSE_CLUSTER_D3	GENTILE_RESPONSE_CLUSTER_D3		35	0.38221747	1.1735697	0.22	0.58103365	1	892	tags=23%, list=8%, signal=25%
NIKOLSKY_BREAST_CANCER_17Q11_Q21_AMPLICON	NIKOLSKY_BREAST_CANCER_17Q11_Q21_AMPLICON		53	0.39426675	1.1722348	0.2647059	0.5826601	1	2308	tags=36%, list=21%, signal=45%
BIOCARTA_PDGF_PATHWAY	BIOCARTA_PDGF_PATHWAY		22	0.39225975	1.1691705	0.33333334	0.58801776	1	1852	tags=27%, list=17%, signal=33%
BOHN_PRIMARY_IMMUNODEFICIENCY_SYNDROM_UP	BOHN_PRIMARY_IMMUNODEFICIENCY_SYNDROM_UP		24	0.36837405	1.1685077	0.30612245	0.5879975	1	769	tags=25%, list=7%, signal=27%
WINTER_HYPOXIA_UP	WINTER_HYPOXIA_UP		49	0.35139278	1.1662318	0.24074075	0.5918144	1	1863	tags=33%, list=17%, signal=39%
LIU_SOX4_TARGETS_DN	LIU_SOX4_TARGETS_DN		187	0.24944173	1.1619978	0.28947368	0.60014844	1	2929	tags=36%, list=26%, signal=48%
BUYTAERT_PHOTODYNAMIC_THERAPY_STRESS_DN	BUYTAERT_PHOTODYNAMIC_THERAPY_STRESS_DN		353	0.2817299	1.1618267	0.15686275	0.59905845	1	1815	tags=26%, list=16%, signal=30%
SESTO_RESPONSE_TO_UV_C7	SESTO_RESPONSE_TO_UV_C7		49	0.37185833	1.1560712	0.28070176	0.6100548	1	1451	tags=33%, list=13%, signal=37%
MARIADASON_RESPONSE_TO_CURCUMIN_SULINDAC_5	MARIADASON_RESPONSE_TO_CURCUMIN_SULINDAC_5		17	0.39177126	1.1547446	0.24	0.61136585	1	2966	tags=53%, list=26%, signal=72%
NIKOLSKY_BREAST_CANCER_16P13_AMPLICON	NIKOLSKY_BREAST_CANCER_16P13_AMPLICON		57	0.3073647	1.1544547	0.3125	0.6106921	1	3005	tags=37%, list=27%, signal=50%
DORN_ADENOVIRUS_INFECTION_32HR_DN	DORN_ADENOVIRUS_INFECTION_32HR_DN		27	0.43839505	1.1536669	0.27659574	0.61086106	1	2207	tags=37%, list=20%, signal=46%
BILD_E2F3_ONCOGENIC_SIGNATURE	BILD_E2F3_ONCOGENIC_SIGNATURE		119	0.3052101	1.1521995	0.21568628	0.612486	1	946	tags=21%, list=8%, signal=23%
ST_GA12_PATHWAY	ST_GA12_PATHWAY		16	0.44273773	1.1518998	0.25581396	0.6115325	1	2679	tags=38%, list=24%, signal=49%
ALCALAY_AML_BY_NPM1_LOCALIZATION_DN	ALCALAY_AML_BY_NPM1_LOCALIZATION_DN		124	0.35438037	1.1514906	0.16666667	0.61077946	1	2251	tags=41%, list=20%, signal=51%
KEGG_DRUG_METABOLISM_OTHER_ENZYMES	KEGG_DRUG_METABOLISM_OTHER_ENZYMES		18	0.41335168	1.1498504	0.3137255	0.61282617	1	1538	tags=39%, list=14%, signal=45%
WILCOX_PRESPONSE_TO_ROGESTERONE_UP	WILCOX_PRESPONSE_TO_ROGESTERONE_UP		82	0.36286622	1.1495574	0.23913044	0.6121631	1	422	tags=21%, list=4%, signal=21%
ZHAN_V2_LATE_DIFFERENTIATION_GENES	ZHAN_V2_LATE_DIFFERENTIATION_GENES		27	0.3267584	1.1495308	0.28301886	0.6106462	1	2934	tags=44%, list=26%, signal=60%
WATANABE_COLON_CANCER_MSI_VS_MSS_UP	WATANABE_COLON_CANCER_MSI_VS_MSS_UP		17	0.4728165	1.1475791	0.36585367	0.61354023	1	1889	tags=35%, list=17%, signal=42%
TONKS_TARGETS_OF_RUNX1_RUNX1T1_FUSION_SUSTAINED_IN_MONOCYTE_UP	TONKS_TARGETS_OF_RUNX1_RUNX1T1_FUSION_SUSTAINED_IN_MONOCYTE_UP		15	0.50075996	1.1420935	0.30612245	0.624266	1	399	tags=33%, list=4%, signal=35%
BROWNE_HCMV_INFECTION_20HR_UP	BROWNE_HCMV_INFECTION_20HR_UP		136	0.2836676	1.1398065	0.27659574	0.628072	1	1848	tags=22%, list=17%, signal=26%
BOYLAN_MULTIPLE_MYELOMA_C_DN	BOYLAN_MULTIPLE_MYELOMA_C_DN		26	0.4112515	1.1384928	0.27118644	0.6295197	1	1858	tags=31%, list=17%, signal=37%
LIAN_LIPA_TARGETS_6M	LIAN_LIPA_TARGETS_6M		70	0.4828303	1.1380101	0.34920636	0.6290601	1	2085	tags=47%, list=19%, signal=58%
WU_HBX_TARGETS_2_UP	WU_HBX_TARGETS_2_UP		17	0.40232694	1.1366171	0.28846154	0.63052374	1	3149	tags=53%, list=28%, signal=74%
CREIGHTON_AKT1_SIGNALING_VIA_MTOR_DN	CREIGHTON_AKT1_SIGNALING_VIA_MTOR_DN		18	0.38486898	1.1361885	0.31914893	0.6300696	1	3754	tags=56%, list=34%, signal=83%
BROWNE_HCMV_INFECTION_24HR_UP	BROWNE_HCMV_INFECTION_24HR_UP		99	0.29069734	1.135493	0.23404256	0.6302775	1	3322	tags=39%, list=30%, signal=56%
YAO_TEMPORAL_RESPONSE_TO_PROGESTERONE_CLUSTER_9	YAO_TEMPORAL_RESPONSE_TO_PROGESTERONE_CLUSTER_9		59	0.3498135	1.134196	0.36734694	0.6317233	1	2375	tags=37%, list=21%, signal=47%
IWANAGA_CARCINOGENESIS_BY_KRAS_PTEN_UP	IWANAGA_CARCINOGENESIS_BY_KRAS_PTEN_UP		117	0.32135382	1.1335349	0.3148148	0.63178915	1	1767	tags=25%, list=16%, signal=29%
ZHANG_RESPONSE_TO_IKK_INHIBITOR_AND_TNF_DN	ZHANG_RESPONSE_TO_IKK_INHIBITOR_AND_TNF_DN		36	0.3364844	1.1332623	0.3090909	0.63086337	1	1139	tags=22%, list=10%, signal=25%
PASQUALUCCI_LYMPHOMA_BY_GC_STAGE_UP	PASQUALUCCI_LYMPHOMA_BY_GC_STAGE_UP		183	0.30290213	1.1322402	0.2	0.63132954	1	3256	tags=44%, list=29%, signal=61%
SCHLOSSER_MYC_TARGETS_REPRESSED_BY_SERUM	SCHLOSSER_MYC_TARGETS_REPRESSED_BY_SERUM		84	0.26187035	1.1321459	0.3181818	0.6299278	1	3078	tags=39%, list=27%, signal=54%
MAYBURD_RESPONSE_TO_L663536_DN	MAYBURD_RESPONSE_TO_L663536_DN		34	0.30677304	1.1320298	0.2857143	0.62866205	1	3111	tags=44%, list=28%, signal=61%
IVANOVA_HEMATOPOIESIS_INTERMEDIATE_PROGENITOR	IVANOVA_HEMATOPOIESIS_INTERMEDIATE_PROGENITOR		25	0.3618578	1.1314721	0.26	0.62813103	1	2517	tags=40%, list=22%, signal=51%
CHANDRAN_METASTASIS_UP	CHANDRAN_METASTASIS_UP		44	0.3614283	1.1297611	0.28	0.6308204	1	1776	tags=32%, list=16%, signal=38%
BROWNE_HCMV_INFECTION_4HR_DN	BROWNE_HCMV_INFECTION_4HR_DN		137	0.29248574	1.1283755	0.25531915	0.63259405	1	2698	tags=34%, list=24%, signal=44%
BIOCARTA_IL1R_PATHWAY	BIOCARTA_IL1R_PATHWAY		18	0.39224502	1.1279615	0.33333334	0.6320286	1	2416	tags=44%, list=22%, signal=57%
SCIAN_INVERSED_TARGETS_OF_TP53_AND_TP73_DN	SCIAN_INVERSED_TARGETS_OF_TP53_AND_TP73_DN		20	0.41116777	1.1271874	0.35185185	0.6320739	1	2804	tags=45%, list=25%, signal=60%
LIAO_HAVE_SOX4_BINDING_SITES	LIAO_HAVE_SOX4_BINDING_SITES		24	0.43656805	1.125863	0.2826087	0.63379025	1	1369	tags=38%, list=12%, signal=43%
DAZARD_UV_RESPONSE_CLUSTER_G6	DAZARD_UV_RESPONSE_CLUSTER_G6		53	0.35349125	1.1224887	0.3255814	0.6393665	1	729	tags=15%, list=7%, signal=16%
KEGG_OOCYTE_MEIOSIS	KEGG_OOCYTE_MEIOSIS		74	0.32666227	1.1204638	0.3181818	0.64214516	1	2032	tags=30%, list=18%, signal=36%
HUANG_DASATINIB_RESISTANCE_DN	HUANG_DASATINIB_RESISTANCE_DN		37	0.37212554	1.1197335	0.29090908	0.6422057	1	2396	tags=38%, list=21%, signal=48%
COLDREN_GEFITINIB_RESISTANCE_DN	COLDREN_GEFITINIB_RESISTANCE_DN		123	0.43640387	1.1194023	0.3617021	0.6415082	1	3141	tags=55%, list=28%, signal=76%
WAMUNYOKOLI_OVARIAN_CANCER_GRADES_1_2_UP	WAMUNYOKOLI_OVARIAN_CANCER_GRADES_1_2_UP		84	0.36151737	1.1182855	0.27906978	0.6423262	1	2329	tags=40%, list=21%, signal=51%
SAKAI_TUMOR_INFILTRATING_MONOCYTES_DN	SAKAI_TUMOR_INFILTRATING_MONOCYTES_DN		47	0.3088872	1.1170897	0.3018868	0.6435205	1	2753	tags=36%, list=25%, signal=48%
PENG_RAPAMYCIN_RESPONSE_DN	PENG_RAPAMYCIN_RESPONSE_DN		51	0.2630013	1.1170386	0.31914893	0.6420411	1	2592	tags=31%, list=23%, signal=41%
CHAUHAN_RESPONSE_TO_METHOXYESTRADIOL_UP	CHAUHAN_RESPONSE_TO_METHOXYESTRADIOL_UP		31	0.30784926	1.1133397	0.2857143	0.64903367	1	2247	tags=35%, list=20%, signal=44%
MISSIAGLIA_REGULATED_BY_METHYLATION_UP	MISSIAGLIA_REGULATED_BY_METHYLATION_UP		68	0.3664116	1.1119456	0.3148148	0.65051556	1	2246	tags=38%, list=20%, signal=48%
SANA_RESPONSE_TO_IFNG_DN	SANA_RESPONSE_TO_IFNG_DN		56	0.32308322	1.1072494	0.29411766	0.65988904	1	2030	tags=29%, list=18%, signal=35%
LUI_TARGETS_OF_PAX8_PPARG_FUSION	LUI_TARGETS_OF_PAX8_PPARG_FUSION		23	0.34187946	1.1068807	0.2888889	0.6592755	1	3187	tags=52%, list=28%, signal=73%
WAMUNYOKOLI_OVARIAN_CANCER_LMP_UP	WAMUNYOKOLI_OVARIAN_CANCER_LMP_UP		154	0.29193285	1.1065062	0.3478261	0.65858114	1	1946	tags=27%, list=17%, signal=33%
GRADE_METASTASIS_DN	GRADE_METASTASIS_DN		33	0.29407597	1.1056479	0.3	0.6588116	1	2209	tags=27%, list=20%, signal=34%
TIEN_INTESTINE_PROBIOTICS_2HR_UP	TIEN_INTESTINE_PROBIOTICS_2HR_UP		15	0.37748653	1.1053395	0.3148148	0.65787756	1	1916	tags=27%, list=17%, signal=32%
AMIT_EGF_RESPONSE_60_MCF10A	AMIT_EGF_RESPONSE_60_MCF10A		28	0.45700112	1.1052223	0.3653846	0.6565228	1	3122	tags=64%, list=28%, signal=89%
SESTO_RESPONSE_TO_UV_C5	SESTO_RESPONSE_TO_UV_C5		29	0.38262326	1.1045779	0.36734694	0.6564502	1	1247	tags=31%, list=11%, signal=35%
FERRANDO_T_ALL_WITH_MLL_ENL_FUSION_DN	FERRANDO_T_ALL_WITH_MLL_ENL_FUSION_DN		54	0.31219578	1.1035374	0.32	0.65728873	1	1810	tags=31%, list=16%, signal=37%
LASTOWSKA_NEUROBLASTOMA_COPY_NUMBER_UP	LASTOWSKA_NEUROBLASTOMA_COPY_NUMBER_UP		111	0.27535573	1.1020716	0.2857143	0.6592044	1	1063	tags=17%, list=9%, signal=19%
TURASHVILI_BREAST_NORMAL_DUCTAL_VS_LOBULAR_UP	TURASHVILI_BREAST_NORMAL_DUCTAL_VS_LOBULAR_UP		28	0.38079962	1.1015316	0.25925925	0.65893245	1	2135	tags=29%, list=19%, signal=35%
BIOCARTA_PAR1_PATHWAY	BIOCARTA_PAR1_PATHWAY		23	0.360851	1.1001921	0.3018868	0.66062	1	3012	tags=48%, list=27%, signal=65%
CHOI_ATL_STAGE_PREDICTOR	CHOI_ATL_STAGE_PREDICTOR		21	0.37993738	1.0985035	0.3902439	0.6631354	1	4225	tags=62%, list=38%, signal=99%
MARZEC_IL2_SIGNALING_UP	MARZEC_IL2_SIGNALING_UP		65	0.3469071	1.0964847	0.3773585	0.66609395	1	2107	tags=32%, list=19%, signal=40%
FARMER_BREAST_CANCER_BASAL_VS_LULMINAL	FARMER_BREAST_CANCER_BASAL_VS_LULMINAL		192	0.30821607	1.0961323	0.3265306	0.66532063	1	2011	tags=31%, list=18%, signal=37%
MURAKAMI_UV_RESPONSE_6HR_UP	MURAKAMI_UV_RESPONSE_6HR_UP		22	0.43863198	1.0953926	0.39583334	0.66558796	1	3123	tags=41%, list=28%, signal=57%
SMITH_TERT_TARGETS_UP	SMITH_TERT_TARGETS_UP		85	0.2819697	1.0942433	0.29090908	0.66691345	1	2338	tags=31%, list=21%, signal=38%
SCHLOSSER_MYC_TARGETS_AND_SERUM_RESPONSE_UP	SCHLOSSER_MYC_TARGETS_AND_SERUM_RESPONSE_UP		31	0.33231267	1.0923885	0.29411766	0.6691149	1	2124	tags=39%, list=19%, signal=48%
WANG_CISPLATIN_RESPONSE_AND_XPC_UP	WANG_CISPLATIN_RESPONSE_AND_XPC_UP		92	0.3431053	1.0921263	0.26	0.6680577	1	2441	tags=41%, list=22%, signal=52%
LIU_CMYB_TARGETS_UP	LIU_CMYB_TARGETS_UP		102	0.28809246	1.0917088	0.2857143	0.6674286	1	1720	tags=26%, list=15%, signal=31%
ONDER_CDH1_TARGETS_1_DN	ONDER_CDH1_TARGETS_1_DN		88	0.36770907	1.0911859	0.3448276	0.6668174	1	1451	tags=30%, list=13%, signal=34%
ROYLANCE_BREAST_CANCER_16Q_COPY_NUMBER_UP	ROYLANCE_BREAST_CANCER_16Q_COPY_NUMBER_UP		25	0.3490348	1.0902772	0.33333334	0.66739035	1	2545	tags=44%, list=23%, signal=57%
PENG_LEUCINE_DEPRIVATION_UP	PENG_LEUCINE_DEPRIVATION_UP		18	0.3811828	1.0895535	0.3148148	0.66749805	1	2501	tags=39%, list=22%, signal=50%
SMID_BREAST_CANCER_RELAPSE_IN_BONE_DN	SMID_BREAST_CANCER_RELAPSE_IN_BONE_DN		183	0.34973475	1.08829	0.33962265	0.66877836	1	2165	tags=34%, list=19%, signal=42%
RAMASWAMY_METASTASIS_UP	RAMASWAMY_METASTASIS_UP		38	0.30116582	1.0880581	0.33333334	0.6677199	1	2998	tags=39%, list=27%, signal=54%
BENPORATH_SOX2_TARGETS	BENPORATH_SOX2_TARGETS		399	0.24444215	1.0876501	0.27659574	0.66701007	1	2124	tags=26%, list=19%, signal=31%
BIOCARTA_VEGF_PATHWAY	BIOCARTA_VEGF_PATHWAY		17	0.4449344	1.086495	0.41025642	0.66797566	1	1852	tags=29%, list=17%, signal=35%
BROWNE_HCMV_INFECTION_16HR_UP	BROWNE_HCMV_INFECTION_16HR_UP		123	0.26109233	1.0840138	0.23913044	0.6720023	1	1876	tags=24%, list=17%, signal=29%
JIANG_VHL_TARGETS	JIANG_VHL_TARGETS		52	0.27744693	1.0807645	0.32	0.67791945	1	2703	tags=31%, list=24%, signal=40%
REACTOME_EGFR_DOWNREGULATION	REACTOME_EGFR_DOWNREGULATION		20	0.3656376	1.0784165	0.35416666	0.6818783	1	3932	tags=35%, list=35%, signal=54%
BIOCARTA_BCR_PATHWAY	BIOCARTA_BCR_PATHWAY		20	0.37178326	1.0775902	0.3898305	0.6822376	1	2032	tags=25%, list=18%, signal=30%
DELYS_THYROID_CANCER_UP	DELYS_THYROID_CANCER_UP		275	0.3566562	1.0764213	0.35714287	0.6838094	1	1656	tags=32%, list=15%, signal=36%
BIOCARTA_EDG1_PATHWAY	BIOCARTA_EDG1_PATHWAY		16	0.46089873	1.0762893	0.32	0.68264693	1	1852	tags=38%, list=17%, signal=45%
BERTUCCI_MEDULLARY_VS_DUCTAL_BREAST_CANCER_UP	BERTUCCI_MEDULLARY_VS_DUCTAL_BREAST_CANCER_UP		107	0.2851629	1.0758522	0.4074074	0.6822784	1	2811	tags=40%, list=25%, signal=53%
DOANE_RESPONSE_TO_ANDROGEN_DN	DOANE_RESPONSE_TO_ANDROGEN_DN		160	0.29566747	1.074529	0.33333334	0.68456465	1	2282	tags=31%, list=20%, signal=39%
STREICHER_LSM1_TARGETS_UP	STREICHER_LSM1_TARGETS_UP		25	0.4037228	1.0693798	0.4489796	0.69439733	1	935	tags=24%, list=8%, signal=26%
LOCKWOOD_AMPLIFIED_IN_LUNG_CANCER	LOCKWOOD_AMPLIFIED_IN_LUNG_CANCER		117	0.23795153	1.0673273	0.33333334	0.69769293	1	3043	tags=35%, list=27%, signal=48%
EINAV_INTERFERON_SIGNATURE_IN_CANCER	EINAV_INTERFERON_SIGNATURE_IN_CANCER		15	0.60612154	1.0656445	0.5	0.6998075	1	2151	tags=53%, list=19%, signal=66%
LEE_TARGETS_OF_PTCH1_AND_SUFU_DN	LEE_TARGETS_OF_PTCH1_AND_SUFU_DN		39	0.36290208	1.0646127	0.35185185	0.70088726	1	1780	tags=36%, list=16%, signal=43%
LIAN_LIPA_TARGETS_3M	LIAN_LIPA_TARGETS_3M		59	0.4598796	1.0619583	0.421875	0.7055637	1	1747	tags=42%, list=16%, signal=50%
AIYAR_COBRA1_TARGETS_DN	AIYAR_COBRA1_TARGETS_DN		16	0.38088125	1.0615857	0.3488372	0.70513815	1	583	tags=25%, list=5%, signal=26%
HALMOS_CEBPA_TARGETS_DN	HALMOS_CEBPA_TARGETS_DN		23	0.3770394	1.0607206	0.43636364	0.70587915	1	2118	tags=43%, list=19%, signal=54%
CHIARETTI_ACUTE_LYMPHOBLASTIC_LEUKEMIA_ZAP70	CHIARETTI_ACUTE_LYMPHOBLASTIC_LEUKEMIA_ZAP70		44	0.30403244	1.0597041	0.3653846	0.7066971	1	1749	tags=30%, list=16%, signal=35%
XU_HGF_SIGNALING_NOT_VIA_AKT1_6HR	XU_HGF_SIGNALING_NOT_VIA_AKT1_6HR		17	0.4693222	1.0594058	0.45454547	0.7060302	1	1598	tags=47%, list=14%, signal=55%
AMIT_EGF_RESPONSE_120_HELA	AMIT_EGF_RESPONSE_120_HELA		47	0.3993458	1.0587401	0.4107143	0.7060335	1	1649	tags=36%, list=15%, signal=42%
RIZ_ERYTHROID_DIFFERENTIATION_CCNE1	RIZ_ERYTHROID_DIFFERENTIATION_CCNE1		32	0.33282688	1.0582033	0.4	0.7056084	1	555	tags=13%, list=5%, signal=13%
LINDSTEDT_DENDRITIC_CELL_MATURATION_B	LINDSTEDT_DENDRITIC_CELL_MATURATION_B		35	0.36606345	1.058161	0.34545454	0.7041931	1	2503	tags=37%, list=22%, signal=48%
BIOCARTA_CASPASE_PATHWAY	BIOCARTA_CASPASE_PATHWAY		16	0.37767187	1.055978	0.32	0.70820326	1	934	tags=25%, list=8%, signal=27%
BERENJENO_TRANSFORMED_BY_RHOA_FOREVER_DN	BERENJENO_TRANSFORMED_BY_RHOA_FOREVER_DN		24	0.45593938	1.0548543	0.38181818	0.70961046	1	1167	tags=46%, list=10%, signal=51%
PACHER_TARGETS_OF_IGF1_AND_IGF2_UP	PACHER_TARGETS_OF_IGF1_AND_IGF2_UP		21	0.40583685	1.054044	0.4	0.7101642	1	2703	tags=48%, list=24%, signal=63%
HENDRICKS_SMARCA4_TARGETS_UP	HENDRICKS_SMARCA4_TARGETS_UP		28	0.38107494	1.0539979	0.39285713	0.708817	1	2800	tags=46%, list=25%, signal=62%
BIOCARTA_GH_PATHWAY	BIOCARTA_GH_PATHWAY		19	0.38581347	1.0522577	0.41025642	0.71097916	1	1852	tags=32%, list=17%, signal=38%
SWEET_KRAS_TARGETS_DN	SWEET_KRAS_TARGETS_DN		15	0.40869933	1.0517942	0.3653846	0.71069276	1	3449	tags=60%, list=31%, signal=87%
FERNANDEZ_BOUND_BY_MYC	FERNANDEZ_BOUND_BY_MYC		125	0.25730842	1.0504656	0.41666666	0.7125254	1	2911	tags=41%, list=26%, signal=55%
MARTORIATI_MDM4_TARGETS_NEUROEPITHELIUM_UP	MARTORIATI_MDM4_TARGETS_NEUROEPITHELIUM_UP		76	0.32972988	1.0492525	0.3448276	0.71395326	1	1979	tags=33%, list=18%, signal=40%
DELLA_RESPONSE_TO_TSA_AND_BUTYRATE	DELLA_RESPONSE_TO_TSA_AND_BUTYRATE		15	0.42086288	1.0489155	0.37777779	0.7131299	1	583	tags=27%, list=5%, signal=28%
STEIN_ESRRA_TARGETS_DN	STEIN_ESRRA_TARGETS_DN		58	0.2851398	1.0466313	0.44444445	0.7167988	1	3071	tags=36%, list=27%, signal=50%
KAAB_FAILED_HEART_VENTRICLE_DN	KAAB_FAILED_HEART_VENTRICLE_DN		29	0.31299156	1.044322	0.45762712	0.7208062	1	3487	tags=52%, list=31%, signal=75%
CUI_GLUCOSE_DEPRIVATION	CUI_GLUCOSE_DEPRIVATION		35	0.31659812	1.0437557	0.33962265	0.7208143	1	2703	tags=43%, list=24%, signal=56%
RIZ_ERYTHROID_DIFFERENTIATION_HBZ	RIZ_ERYTHROID_DIFFERENTIATION_HBZ		29	0.37830818	1.0436598	0.43589744	0.71959466	1	1040	tags=24%, list=9%, signal=27%
BROWNE_HCMV_INFECTION_14HR_UP	BROWNE_HCMV_INFECTION_14HR_UP		86	0.2952103	1.0435973	0.3529412	0.7182721	1	2182	tags=34%, list=19%, signal=42%
ZHAN_MULTIPLE_MYELOMA_MS_DN	ZHAN_MULTIPLE_MYELOMA_MS_DN		18	0.3622925	1.0426484	0.4814815	0.71915317	1	1223	tags=22%, list=11%, signal=25%
REACTOME_SCF_BETA_TRCP_MEDIATED_DEGRADATION_OF_EMI1	REACTOME_SCF_BETA_TRCP_MEDIATED_DEGRADATION_OF_EMI1		40	0.28813624	1.042485	0.44186047	0.7179458	1	4087	tags=33%, list=36%, signal=51%
OUYANG_PROSTATE_CANCER_MARKERS	OUYANG_PROSTATE_CANCER_MARKERS		15	0.4051042	1.0422602	0.4509804	0.7171168	1	1807	tags=33%, list=16%, signal=40%
RICKMAN_METASTASIS_DN	RICKMAN_METASTASIS_DN		160	0.30985034	1.0419245	0.42307693	0.716705	1	1733	tags=24%, list=15%, signal=28%
OUILLETTE_CLL_13Q14_DELETION_DN	OUILLETTE_CLL_13Q14_DELETION_DN		35	0.32832018	1.0416588	0.40350878	0.7157473	1	1441	tags=26%, list=13%, signal=29%
GAUSSMANN_MLL_AF4_FUSION_TARGETS_D_UP	GAUSSMANN_MLL_AF4_FUSION_TARGETS_D_UP		18	0.41073495	1.0406612	0.4090909	0.71667284	1	970	tags=33%, list=9%, signal=36%
CHUNG_BLISTER_CYTOTOXICITY_UP	CHUNG_BLISTER_CYTOTOXICITY_UP		86	0.27425924	1.0386409	0.41463414	0.7198784	1	1443	tags=20%, list=13%, signal=23%
SCHLOSSER_SERUM_RESPONSE_UP	SCHLOSSER_SERUM_RESPONSE_UP		77	0.25721732	1.0383934	0.42372882	0.718902	1	3980	tags=47%, list=36%, signal=72%
ZHAN_MULTIPLE_MYELOMA_HP_UP	ZHAN_MULTIPLE_MYELOMA_HP_UP		26	0.39665473	1.0370474	0.47272727	0.72049075	1	2167	tags=42%, list=19%, signal=52%
BASSO_B_LYMPHOCYTE_NETWORK	BASSO_B_LYMPHOCYTE_NETWORK		85	0.2545099	1.035745	0.4	0.7217768	1	2461	tags=27%, list=22%, signal=34%
PROVENZANI_METASTASIS_UP	PROVENZANI_METASTASIS_UP		116	0.26094365	1.0353198	0.43396226	0.72134453	1	1922	tags=25%, list=17%, signal=30%
BIOCARTA_GPCR_PATHWAY	BIOCARTA_GPCR_PATHWAY		18	0.35048681	1.0335362	0.44	0.7239797	1	2289	tags=28%, list=20%, signal=35%
MILI_PSEUDOPODIA_HAPTOTAXIS_DN	MILI_PSEUDOPODIA_HAPTOTAXIS_DN		401	0.25442958	1.0286644	0.4716981	0.7334535	1	2906	tags=34%, list=26%, signal=44%
PRAMOONJAGO_SOX4_TARGETS_UP	PRAMOONJAGO_SOX4_TARGETS_UP		35	0.39788508	1.0278904	0.4642857	0.73375326	1	1417	tags=31%, list=13%, signal=36%
BECKER_TAMOXIFEN_RESISTANCE_DN	BECKER_TAMOXIFEN_RESISTANCE_DN		30	0.3787065	1.0277085	0.4528302	0.73269767	1	1892	tags=43%, list=17%, signal=52%
BIOCARTA_FAS_PATHWAY	BIOCARTA_FAS_PATHWAY		18	0.33722082	1.0272969	0.44680852	0.73205656	1	4187	tags=67%, list=37%, signal=106%
REACTOME_INTRINSIC_PATHWAY_FOR_APOPTOSIS	REACTOME_INTRINSIC_PATHWAY_FOR_APOPTOSIS		16	0.3446034	1.0270185	0.40384614	0.7313173	1	878	tags=19%, list=8%, signal=20%
REACTOME_REGULATION_OF_ORNITHINE_DECARBOXYLASE	REACTOME_REGULATION_OF_ORNITHINE_DECARBOXYLASE		40	0.28615907	1.0269275	0.38636363	0.7300942	1	5169	tags=55%, list=46%, signal=102%
OUILLETTE_CLL_13Q14_DELETION_UP	OUILLETTE_CLL_13Q14_DELETION_UP		33	0.31761193	1.0263681	0.44186047	0.729944	1	2540	tags=39%, list=23%, signal=51%
DAZARD_UV_RESPONSE_CLUSTER_G2	DAZARD_UV_RESPONSE_CLUSTER_G2		15	0.46552143	1.0262866	0.41935483	0.7287425	1	2503	tags=47%, list=22%, signal=60%
MCBRYAN_PUBERTAL_BREAST_6_7WK_DN	MCBRYAN_PUBERTAL_BREAST_6_7WK_DN		62	0.3668593	1.025665	0.4181818	0.72863317	1	730	tags=26%, list=7%, signal=27%
DAIRKEE_TERT_TARGETS_UP	DAIRKEE_TERT_TARGETS_UP		212	0.20430127	1.0244498	0.4375	0.7298381	1	2884	tags=30%, list=26%, signal=39%
LINDGREN_BLADDER_CANCER_WITH_LOH_IN_CHR9Q	LINDGREN_BLADDER_CANCER_WITH_LOH_IN_CHR9Q		62	0.24559546	1.0237979	0.4651163	0.72965616	1	3114	tags=32%, list=28%, signal=44%
WEI_MIR34A_TARGETS	WEI_MIR34A_TARGETS		76	0.26152527	1.0236796	0.3962264	0.7283879	1	1664	tags=22%, list=15%, signal=26%
KORKOLA_SEMINOMA_UP	KORKOLA_SEMINOMA_UP		31	0.34517726	1.0223687	0.41509435	0.73005116	1	2636	tags=32%, list=24%, signal=42%
WOTTON_RUNX_TARGETS_DN	WOTTON_RUNX_TARGETS_DN		19	0.40432835	1.021539	0.4385965	0.7302751	1	496	tags=21%, list=4%, signal=22%
NAKAJIMA_EOSINOPHIL	NAKAJIMA_EOSINOPHIL		15	0.4169714	1.0161868	0.40816328	0.74110454	1	1444	tags=33%, list=13%, signal=38%
SEIDEN_MET_SIGNALING	SEIDEN_MET_SIGNALING		16	0.31573525	1.0150127	0.4528302	0.74258804	1	4539	tags=69%, list=41%, signal=115%
KORKOLA_EMBRYONAL_CARCINOMA_UP	KORKOLA_EMBRYONAL_CARCINOMA_UP		31	0.3658995	1.0131335	0.5090909	0.7454794	1	2088	tags=35%, list=19%, signal=43%
REACTOME_DOWN_STREAM_SIGNAL_TRANSDUCTION	REACTOME_DOWN_STREAM_SIGNAL_TRANSDUCTION		25	0.30653766	1.0131199	0.5555556	0.7440593	1	1852	tags=24%, list=17%, signal=29%
WANG_CLIM2_TARGETS_UP	WANG_CLIM2_TARGETS_UP		110	0.27816027	1.0127417	0.49019608	0.7434484	1	3478	tags=41%, list=31%, signal=59%
WU_HBX_TARGETS_1_DN	WU_HBX_TARGETS_1_DN		15	0.35293752	1.0106423	0.46938777	0.74664176	1	4140	tags=80%, list=37%, signal=127%
AMIT_EGF_RESPONSE_120_MCF10A	AMIT_EGF_RESPONSE_120_MCF10A		26	0.42071497	1.0104947	0.49056605	0.7456413	1	1408	tags=31%, list=13%, signal=35%
TONKS_TARGETS_OF_RUNX1_RUNX1T1_FUSION_SUSTAINDED_IN_ERYTHROCYTE_UP	TONKS_TARGETS_OF_RUNX1_RUNX1T1_FUSION_SUSTAINDED_IN_ERYTHROCYTE_UP		30	0.43555844	1.0086893	0.47916666	0.7486054	1	399	tags=23%, list=4%, signal=24%
SENESE_HDAC3_TARGETS_DN	SENESE_HDAC3_TARGETS_DN		256	0.26404923	1.0081589	0.3888889	0.748446	1	2247	tags=28%, list=20%, signal=34%
NOJIMA_SFRP2_TARGETS_DN	NOJIMA_SFRP2_TARGETS_DN		15	0.5103135	1.0070171	0.5	0.74945724	1	2327	tags=47%, list=21%, signal=59%
LIANG_HEMATOPOIESIS_STEM_CELL_NUMBER_LARGE_VS_TINY_UP	LIANG_HEMATOPOIESIS_STEM_CELL_NUMBER_LARGE_VS_TINY_UP		36	0.37599972	1.0068996	0.5416667	0.74832666	1	789	tags=22%, list=7%, signal=24%
BIOCARTA_IGF1R_PATHWAY	BIOCARTA_IGF1R_PATHWAY		15	0.36121666	1.0048724	0.47916666	0.75154847	1	3325	tags=47%, list=30%, signal=66%
ENGELMANN_CANCER_PROGENITORS_DN	ENGELMANN_CANCER_PROGENITORS_DN		34	0.36194548	1.0042439	0.4385965	0.751244	1	1263	tags=29%, list=11%, signal=33%
BIOCARTA_EGF_PATHWAY	BIOCARTA_EGF_PATHWAY		20	0.33018488	1.0019536	0.4888889	0.75474954	1	1852	tags=25%, list=17%, signal=30%
SESTO_RESPONSE_TO_UV_C1	SESTO_RESPONSE_TO_UV_C1		53	0.3208497	1.0010415	0.43396226	0.75527674	1	3356	tags=47%, list=30%, signal=67%
NIKOLSKY_BREAST_CANCER_12Q13_Q21_AMPLICON	NIKOLSKY_BREAST_CANCER_12Q13_Q21_AMPLICON		20	0.33265465	0.99719274	0.4489796	0.76245546	1	1536	tags=25%, list=14%, signal=29%
CREIGHTON_ENDOCRINE_THERAPY_RESISTANCE_1	CREIGHTON_ENDOCRINE_THERAPY_RESISTANCE_1		281	0.24040926	0.99708706	0.40816328	0.7611913	1	1892	tags=27%, list=17%, signal=31%
ZHOU_INFLAMMATORY_RESPONSE_LIVE_DN	ZHOU_INFLAMMATORY_RESPONSE_LIVE_DN		165	0.24536462	0.9969545	0.4893617	0.76007545	1	2099	tags=26%, list=19%, signal=32%
ZHOU_INFLAMMATORY_RESPONSE_LPS_DN	ZHOU_INFLAMMATORY_RESPONSE_LPS_DN		165	0.24536462	0.9969545	0.4893617	0.7586386	1	2099	tags=26%, list=19%, signal=32%
NIKOLSKY_BREAST_CANCER_16Q24_AMPLICON	NIKOLSKY_BREAST_CANCER_16Q24_AMPLICON		24	0.31874096	0.9941312	0.46	0.7640067	1	2294	tags=38%, list=20%, signal=47%
DACOSTA_UV_RESPONSE_VIA_ERCC3_TTD_UP	DACOSTA_UV_RESPONSE_VIA_ERCC3_TTD_UP		33	0.29959375	0.99251664	0.42553192	0.7661575	1	2104	tags=36%, list=19%, signal=45%
CORRE_MULTIPLE_MYELOMA_DN	CORRE_MULTIPLE_MYELOMA_DN		32	0.3807404	0.9921955	0.42	0.76548517	1	179	tags=22%, list=2%, signal=22%
DEURIG_T_CELL_PROLYMPHOCYTIC_LEUKEMIA_UP	DEURIG_T_CELL_PROLYMPHOCYTIC_LEUKEMIA_UP		216	0.24167782	0.9916096	0.44680852	0.765667	1	2165	tags=27%, list=19%, signal=33%
REACTOME_G_ALPHA_12_13_SIGNALLING_EVENTS	REACTOME_G_ALPHA_12_13_SIGNALLING_EVENTS		37	0.3324064	0.99113965	0.4090909	0.7652436	1	3166	tags=35%, list=28%, signal=49%
LEE_NEURAL_CREST_STEM_CELL_DN	LEE_NEURAL_CREST_STEM_CELL_DN		69	0.34539515	0.9878146	0.4074074	0.7714136	1	1619	tags=29%, list=14%, signal=34%
SWEET_LUNG_CANCER_KRAS_UP	SWEET_LUNG_CANCER_KRAS_UP		371	0.26277572	0.98754716	0.45762712	0.7708681	1	2466	tags=30%, list=22%, signal=37%
DAZARD_RESPONSE_TO_UV_NHEK_DN	DAZARD_RESPONSE_TO_UV_NHEK_DN		118	0.26376992	0.98653054	0.5744681	0.7719124	1	3665	tags=39%, list=33%, signal=57%
VERRECCHIA_DELAYED_RESPONSE_TO_TGFB1	VERRECCHIA_DELAYED_RESPONSE_TO_TGFB1		26	0.39079836	0.9863446	0.5	0.7707482	1	2048	tags=35%, list=18%, signal=42%
BOYAULT_LIVER_CANCER_SUBCLASS_G1_UP	BOYAULT_LIVER_CANCER_SUBCLASS_G1_UP		68	0.29807445	0.985885	0.49056605	0.77038705	1	3255	tags=44%, list=29%, signal=62%
DAZARD_RESPONSE_TO_UV_SCC_DN	DAZARD_RESPONSE_TO_UV_SCC_DN		59	0.27822384	0.98229206	0.5319149	0.77678806	1	1953	tags=22%, list=17%, signal=27%
ODONNELL_TARGETS_OF_MYC_AND_TFRC_UP	ODONNELL_TARGETS_OF_MYC_AND_TFRC_UP		38	0.38880074	0.9813648	0.56	0.7774996	1	1598	tags=32%, list=14%, signal=37%
BIOCARTA_CDC42RAC_PATHWAY	BIOCARTA_CDC42RAC_PATHWAY		15	0.39374512	0.9794579	0.5106383	0.7803507	1	4911	tags=67%, list=44%, signal=119%
OUELLET_OVARIAN_CANCER_INVASIVE_VS_LMP_UP	OUELLET_OVARIAN_CANCER_INVASIVE_VS_LMP_UP		85	0.26030597	0.9794409	0.44680852	0.778942	1	2966	tags=29%, list=26%, signal=40%
ZHAN_EARLY_DIFFERENTIATION_GENES_DN	ZHAN_EARLY_DIFFERENTIATION_GENES_DN		32	0.32453504	0.97891754	0.48979592	0.77852917	1	2566	tags=41%, list=23%, signal=53%
HOSHIDA_LIVER_CANCER_SUBCLASS_S2	HOSHIDA_LIVER_CANCER_SUBCLASS_S2		80	0.25634515	0.9787771	0.47826087	0.7774402	1	2878	tags=36%, list=26%, signal=48%
YAO_TEMPORAL_RESPONSE_TO_PROGESTERONE_CLUSTER_11	YAO_TEMPORAL_RESPONSE_TO_PROGESTERONE_CLUSTER_11		77	0.23439346	0.97872925	0.46666667	0.77614903	1	2433	tags=34%, list=22%, signal=43%
BERNARD_PPAPDC1B_TARGETS_UP	BERNARD_PPAPDC1B_TARGETS_UP		18	0.29415014	0.9771559	0.4390244	0.7783218	1	2018	tags=33%, list=18%, signal=41%
WANG_CLIM2_TARGETS_DN	WANG_CLIM2_TARGETS_DN		102	0.24213429	0.9766849	0.42222223	0.7780345	1	2100	tags=24%, list=19%, signal=29%
ZHOU_INFLAMMATORY_RESPONSE_LPS_UP	ZHOU_INFLAMMATORY_RESPONSE_LPS_UP		197	0.3101091	0.9764449	0.5283019	0.7770461	1	2103	tags=31%, list=19%, signal=38%
IGARASHI_ATF4_TARGETS_DN	IGARASHI_ATF4_TARGETS_DN		48	0.31234133	0.9761116	0.5	0.77653444	1	2748	tags=40%, list=25%, signal=52%
KEGG_CYTOSOLIC_DNA_SENSING_PATHWAY	KEGG_CYTOSOLIC_DNA_SENSING_PATHWAY		28	0.35236356	0.9751297	0.48076922	0.77733934	1	1527	tags=25%, list=14%, signal=29%
BROCKE_APOPTOSIS_REVERSED_BY_IL6	BROCKE_APOPTOSIS_REVERSED_BY_IL6		78	0.32205638	0.97495997	0.46551725	0.77628195	1	2503	tags=28%, list=22%, signal=36%
ZHAN_MULTIPLE_MYELOMA_UP	ZHAN_MULTIPLE_MYELOMA_UP		31	0.23196208	0.9742364	0.46	0.77656937	1	2124	tags=23%, list=19%, signal=28%
CHEBOTAEV_GR_TARGETS_UP	CHEBOTAEV_GR_TARGETS_UP		44	0.33452895	0.97327507	0.53846157	0.7771233	1	1754	tags=27%, list=16%, signal=32%
WANG_BARRETTS_ESOPHAGUS_DN	WANG_BARRETTS_ESOPHAGUS_DN		22	0.4307607	0.97152096	0.509434	0.7790157	1	1916	tags=36%, list=17%, signal=44%
KOKKINAKIS_METHIONINE_DEPRIVATION_48HR_UP	KOKKINAKIS_METHIONINE_DEPRIVATION_48HR_UP		83	0.3042276	0.9713559	0.46296296	0.7780384	1	1848	tags=33%, list=17%, signal=39%
BILD_HRAS_ONCOGENIC_SIGNATURE	BILD_HRAS_ONCOGENIC_SIGNATURE		140	0.3350571	0.9713032	0.43636364	0.7767218	1	1575	tags=32%, list=14%, signal=37%
PARK_APL_PATHOGENESIS_DN	PARK_APL_PATHOGENESIS_DN		26	0.39408392	0.9708177	0.59615386	0.77627164	1	3645	tags=62%, list=33%, signal=91%
BROWNE_HCMV_INFECTION_10HR_UP	BROWNE_HCMV_INFECTION_10HR_UP		59	0.295189	0.970259	0.5344828	0.77578706	1	2069	tags=32%, list=18%, signal=39%
ZHU_CMV_8_HR_UP	ZHU_CMV_8_HR_UP		21	0.44435126	0.96929187	0.5283019	0.7766866	1	1238	tags=43%, list=11%, signal=48%
SIG_CHEMOTAXIS	SIG_CHEMOTAXIS		31	0.30776015	0.9687778	0.5294118	0.7762102	1	1852	tags=23%, list=17%, signal=27%
DE_YY1_TARGETS_DN	DE_YY1_TARGETS_DN		50	0.3218992	0.9686908	0.5217391	0.77508	1	3720	tags=46%, list=33%, signal=69%
DORN_ADENOVIRUS_INFECTION_48HR_DN	DORN_ADENOVIRUS_INFECTION_48HR_DN		28	0.35496646	0.9678854	0.5294118	0.7754627	1	2207	tags=36%, list=20%, signal=44%
BIOCARTA_HDAC_PATHWAY	BIOCARTA_HDAC_PATHWAY		18	0.37825903	0.96621984	0.5609756	0.77816105	1	2032	tags=33%, list=18%, signal=41%
KEGG_ARGININE_AND_PROLINE_METABOLISM	KEGG_ARGININE_AND_PROLINE_METABOLISM		38	0.33558697	0.9661184	0.54901963	0.7769068	1	1953	tags=42%, list=17%, signal=51%
YAMASHITA_LIVER_CANCER_STEM_CELL_UP	YAMASHITA_LIVER_CANCER_STEM_CELL_UP		32	0.33257866	0.9641298	0.5263158	0.7802729	1	2234	tags=41%, list=20%, signal=51%
JAIN_NFKB_SIGNALING	JAIN_NFKB_SIGNALING		46	0.24306719	0.9633268	0.5535714	0.78055537	1	1862	tags=24%, list=17%, signal=29%
KAN_RESPONSE_TO_ARSENIC_TRIOXIDE	KAN_RESPONSE_TO_ARSENIC_TRIOXIDE		70	0.32819313	0.96302444	0.55737704	0.7799581	1	1641	tags=27%, list=15%, signal=32%
CAIRO_HEPATOBLASTOMA_UP	CAIRO_HEPATOBLASTOMA_UP		121	0.27863306	0.9609638	0.60465115	0.7832679	1	2134	tags=29%, list=19%, signal=35%
KIM_WT1_TARGETS_UP	KIM_WT1_TARGETS_UP		133	0.32297114	0.9609547	0.5	0.78189373	1	2953	tags=44%, list=26%, signal=59%
CREIGHTON_ENDOCRINE_THERAPY_RESISTANCE_4	CREIGHTON_ENDOCRINE_THERAPY_RESISTANCE_4		163	0.26293972	0.96020573	0.48	0.7822817	1	1906	tags=27%, list=17%, signal=32%
BIOCARTA_FMLP_PATHWAY	BIOCARTA_FMLP_PATHWAY		25	0.30767214	0.9584822	0.5185185	0.7848318	1	1431	tags=24%, list=13%, signal=27%
SCHEIDEREIT_IKK_INTERACTING_PROTEINS	SCHEIDEREIT_IKK_INTERACTING_PROTEINS		15	0.39456573	0.9573511	0.54545456	0.78584313	1	468	tags=13%, list=4%, signal=14%
KIM_MYC_AMPLIFICATION_TARGETS_DN	KIM_MYC_AMPLIFICATION_TARGETS_DN		37	0.33070412	0.95621485	0.59183675	0.78689617	1	1425	tags=22%, list=13%, signal=25%
LUI_THYROID_CANCER_CLUSTER_3	LUI_THYROID_CANCER_CLUSTER_3		20	0.2845439	0.95617956	0.4893617	0.78567094	1	3187	tags=45%, list=28%, signal=63%
TSENG_ADIPOGENIC_POTENTIAL_UP	TSENG_ADIPOGENIC_POTENTIAL_UP		25	0.40320167	0.9557165	0.47457626	0.7851828	1	870	tags=32%, list=8%, signal=35%
RAMALHO_STEMNESS_UP	RAMALHO_STEMNESS_UP		148	0.21590364	0.95506805	0.5102041	0.7854535	1	3385	tags=35%, list=30%, signal=50%
RIZKI_TUMOR_INVASIVENESS_2D_UP	RIZKI_TUMOR_INVASIVENESS_2D_UP		47	0.24253526	0.9550537	0.59090906	0.78410494	1	2337	tags=26%, list=21%, signal=32%
BROWNE_HCMV_INFECTION_6HR_UP	BROWNE_HCMV_INFECTION_6HR_UP		42	0.3379856	0.9546003	0.54901963	0.7836514	1	1953	tags=33%, list=17%, signal=40%
IZADPANAH_STEM_CELL_ADIPOSE_VS_BONE_UP	IZADPANAH_STEM_CELL_ADIPOSE_VS_BONE_UP		76	0.32772607	0.95404726	0.5	0.78366023	1	1794	tags=34%, list=16%, signal=40%
NAKAMURA_METASTASIS_MODEL_UP	NAKAMURA_METASTASIS_MODEL_UP		25	0.4046743	0.950744	0.54545456	0.7897719	1	1394	tags=28%, list=12%, signal=32%
REACTOME_SIGNALING_BY_EGFR	REACTOME_SIGNALING_BY_EGFR		38	0.28122568	0.9490977	0.4680851	0.7919427	1	3285	tags=34%, list=29%, signal=48%
COATES_MACROPHAGE_M1_VS_M2_DN	COATES_MACROPHAGE_M1_VS_M2_DN		48	0.36625093	0.9488631	0.55	0.7912026	1	1848	tags=33%, list=17%, signal=40%
GARGALOVIC_RESPONSE_TO_OXIDIZED_PHOSPHOLIPIDS_BLUE_UP	GARGALOVIC_RESPONSE_TO_OXIDIZED_PHOSPHOLIPIDS_BLUE_UP		56	0.31385326	0.94784725	0.5882353	0.7924011	1	2233	tags=29%, list=20%, signal=36%
DER_IFN_BETA_RESPONSE_UP	DER_IFN_BETA_RESPONSE_UP		61	0.3085521	0.9476394	0.5510204	0.79153526	1	1167	tags=21%, list=10%, signal=24%
MORI_IMMATURE_B_LYMPHOCYTE_UP	MORI_IMMATURE_B_LYMPHOCYTE_UP		36	0.3582457	0.9468784	0.5	0.7918237	1	1638	tags=33%, list=15%, signal=39%
SA_B_CELL_RECEPTOR_COMPLEXES	SA_B_CELL_RECEPTOR_COMPLEXES		16	0.37274528	0.94637495	0.51785713	0.79163784	1	3242	tags=38%, list=29%, signal=53%
SESTO_RESPONSE_TO_UV_C0	SESTO_RESPONSE_TO_UV_C0		80	0.25884885	0.94472474	0.5	0.7935984	1	3474	tags=38%, list=31%, signal=54%
HOOI_ST7_TARGETS_DN	HOOI_ST7_TARGETS_DN		51	0.33093613	0.9438392	0.49019608	0.7945641	1	1508	tags=29%, list=13%, signal=34%
PENG_RAPAMYCIN_RESPONSE_UP	PENG_RAPAMYCIN_RESPONSE_UP		27	0.31640857	0.94254947	0.5	0.7961585	1	2011	tags=33%, list=18%, signal=41%
VERRECCHIA_RESPONSE_TO_TGFB1_C5	VERRECCHIA_RESPONSE_TO_TGFB1_C5		16	0.37624094	0.9414999	0.5576923	0.79710555	1	2048	tags=38%, list=18%, signal=46%
JI_RESPONSE_TO_FSH_DN	JI_RESPONSE_TO_FSH_DN		32	0.3009827	0.93803567	0.52272725	0.8038784	1	318	tags=13%, list=3%, signal=13%
ZHOU_INFLAMMATORY_RESPONSE_FIMA_DN	ZHOU_INFLAMMATORY_RESPONSE_FIMA_DN		118	0.2660758	0.936558	0.537037	0.8056196	1	2628	tags=34%, list=23%, signal=44%
MARTINEZ_RB1_AND_TP53_TARGETS_DN	MARTINEZ_RB1_AND_TP53_TARGETS_DN		399	0.2594524	0.93551135	0.5272727	0.8067049	1	2564	tags=31%, list=23%, signal=38%
DACOSTA_UV_RESPONSE_VIA_ERCC3_COMMON_DN	DACOSTA_UV_RESPONSE_VIA_ERCC3_COMMON_DN		220	0.23859827	0.93544793	0.5531915	0.80548877	1	1826	tags=20%, list=16%, signal=23%
DASU_IL6_SIGNALING_SCAR_UP	DASU_IL6_SIGNALING_SCAR_UP		17	0.34971008	0.93465185	0.59574467	0.8058946	1	2607	tags=47%, list=23%, signal=61%
CHEOK_RESPONSE_TO_HD_MTX_DN	CHEOK_RESPONSE_TO_HD_MTX_DN		15	0.3076377	0.9345793	0.54545456	0.8047791	1	4662	tags=53%, list=42%, signal=91%
TIEN_INTESTINE_PROBIOTICS_6HR_DN	TIEN_INTESTINE_PROBIOTICS_6HR_DN		107	0.23356298	0.93419397	0.58	0.8043465	1	2310	tags=27%, list=21%, signal=34%
REACTOME_AMINO_ACID_AND_OLIGOPEPTIDE_SLC_TRANSPORTERS	REACTOME_AMINO_ACID_AND_OLIGOPEPTIDE_SLC_TRANSPORTERS		36	0.35265747	0.93339247	0.5576923	0.80480814	1	979	tags=25%, list=9%, signal=27%
WANG_LMO4_TARGETS_UP	WANG_LMO4_TARGETS_UP		183	0.20938735	0.92774093	0.56	0.8160423	1	2000	tags=22%, list=18%, signal=27%
AMUNDSON_RESPONSE_TO_ARSENITE	AMUNDSON_RESPONSE_TO_ARSENITE		123	0.22122453	0.92269844	0.5714286	0.82664615	1	2246	tags=27%, list=20%, signal=33%
NUYTTEN_NIPP1_TARGETS_DN	NUYTTEN_NIPP1_TARGETS_DN		449	0.22047818	0.9207744	0.5686275	0.8291875	1	1394	tags=18%, list=12%, signal=20%
JAZAG_TGFB1_SIGNALING_UP	JAZAG_TGFB1_SIGNALING_UP		67	0.24937029	0.9198531	0.5555556	0.82959104	1	1765	tags=24%, list=16%, signal=28%
KANNAN_TP53_TARGETS_UP	KANNAN_TP53_TARGETS_UP		27	0.3299379	0.91947395	0.56	0.8290299	1	2503	tags=41%, list=22%, signal=52%
FLECHNER_PBL_KIDNEY_TRANSPLANT_OK_VS_DONOR_UP	FLECHNER_PBL_KIDNEY_TRANSPLANT_OK_VS_DONOR_UP		98	0.23858967	0.9192945	0.62222224	0.82794034	1	3020	tags=33%, list=27%, signal=44%
KRIGE_AMINO_ACID_DEPRIVATION	KRIGE_AMINO_ACID_DEPRIVATION		19	0.36151057	0.9191082	0.56363636	0.82693297	1	2503	tags=37%, list=22%, signal=47%
BIOCARTA_DEATH_PATHWAY	BIOCARTA_DEATH_PATHWAY		21	0.27955395	0.9186648	0.5652174	0.82679987	1	2517	tags=33%, list=22%, signal=43%
RICKMAN_TUMOR_DIFFERENTIATED_WELL_VS_POORLY_UP	RICKMAN_TUMOR_DIFFERENTIATED_WELL_VS_POORLY_UP		119	0.24331558	0.91775215	0.4878049	0.82782	1	2793	tags=38%, list=25%, signal=50%
KEGG_PRION_DISEASES	KEGG_PRION_DISEASES		20	0.3388652	0.91734695	0.59615386	0.8272376	1	1408	tags=25%, list=13%, signal=29%
FIRESTEIN_PROLIFERATION	FIRESTEIN_PROLIFERATION		89	0.24340887	0.91564584	0.5714286	0.82981205	1	1852	tags=24%, list=17%, signal=28%
WANG_BARRETTS_ESOPHAGUS_AND_ESOPHAGUS_CANCER_UP	WANG_BARRETTS_ESOPHAGUS_AND_ESOPHAGUS_CANCER_UP		19	0.36448577	0.9136488	0.54901963	0.8325121	1	2018	tags=32%, list=18%, signal=38%
HINATA_NFKB_TARGETS_FIBROBLAST_UP	HINATA_NFKB_TARGETS_FIBROBLAST_UP		43	0.3181073	0.91305566	0.63793105	0.83221346	1	3249	tags=44%, list=29%, signal=62%
LAIHO_COLORECTAL_CANCER_SERRATED_DN	LAIHO_COLORECTAL_CANCER_SERRATED_DN		47	0.22556847	0.91235876	0.51785713	0.83228606	1	2180	tags=23%, list=19%, signal=29%
OSMAN_BLADDER_CANCER_DN	OSMAN_BLADDER_CANCER_DN		175	0.21822374	0.9121352	0.6511628	0.83135897	1	3646	tags=42%, list=33%, signal=62%
WANG_BARRETTS_ESOPHAGUS_AND_ESOPHAGUS_CANCER_DN	WANG_BARRETTS_ESOPHAGUS_AND_ESOPHAGUS_CANCER_DN		24	0.39361098	0.9103733	0.6111111	0.8337361	1	476	tags=17%, list=4%, signal=17%
BIOCARTA_ERK_PATHWAY	BIOCARTA_ERK_PATHWAY		16	0.34875607	0.9090069	0.63265306	0.8355658	1	1892	tags=31%, list=17%, signal=38%
SABATES_COLORECTAL_ADENOMA_UP	SABATES_COLORECTAL_ADENOMA_UP		70	0.3626864	0.90873003	0.6981132	0.8347197	1	816	tags=27%, list=7%, signal=29%
DUTTA_APOPTOSIS_VIA_NFKB	DUTTA_APOPTOSIS_VIA_NFKB		16	0.35806254	0.90759575	0.63461536	0.83571017	1	1022	tags=25%, list=9%, signal=27%
DORN_ADENOVIRUS_INFECTION_24HR_DN	DORN_ADENOVIRUS_INFECTION_24HR_DN		32	0.32104743	0.9064317	0.5849057	0.8362921	1	2207	tags=34%, list=20%, signal=43%
WANG_METHYLATED_IN_BREAST_CANCER	WANG_METHYLATED_IN_BREAST_CANCER		23	0.3976534	0.9048427	0.6315789	0.8388716	1	2789	tags=57%, list=25%, signal=75%
GUTIERREZ_MULTIPLE_MYELOMA_DN	GUTIERREZ_MULTIPLE_MYELOMA_DN		20	0.277335	0.9043599	0.5471698	0.83871484	1	1217	tags=15%, list=11%, signal=17%
KLEIN_TARGETS_OF_BCR_ABL1_FUSION	KLEIN_TARGETS_OF_BCR_ABL1_FUSION		21	0.41857815	0.9001752	0.65	0.8467419	1	1973	tags=48%, list=18%, signal=58%
BROWNE_HCMV_INFECTION_12HR_DN	BROWNE_HCMV_INFECTION_12HR_DN		52	0.2981819	0.8999981	0.6041667	0.84581983	1	2298	tags=37%, list=21%, signal=46%
MUNSHI_MULTIPLE_MYELOMA_UP	MUNSHI_MULTIPLE_MYELOMA_UP		44	0.2588827	0.8998058	0.5535714	0.8448487	1	2942	tags=36%, list=26%, signal=49%
DER_IFN_ALPHA_RESPONSE_UP	DER_IFN_ALPHA_RESPONSE_UP		43	0.32466733	0.89963645	0.50980395	0.8437671	1	1527	tags=23%, list=14%, signal=27%
BROWNE_HCMV_INFECTION_18HR_UP	BROWNE_HCMV_INFECTION_18HR_UP		108	0.22837459	0.8983574	0.625	0.845334	1	1428	tags=20%, list=13%, signal=23%
LUI_THYROID_CANCER_PAX8_PPARG_UP	LUI_THYROID_CANCER_PAX8_PPARG_UP		27	0.32640138	0.8976231	0.5849057	0.845549	1	2048	tags=33%, list=18%, signal=41%
LEE_RECENT_THYMIC_EMIGRANT	LEE_RECENT_THYMIC_EMIGRANT		65	0.2632466	0.89727044	0.6530612	0.84534675	1	2506	tags=35%, list=22%, signal=45%
KEGG_O_GLYCAN_BIOSYNTHESIS	KEGG_O_GLYCAN_BIOSYNTHESIS		17	0.35420212	0.8964543	0.6181818	0.8457532	1	1845	tags=29%, list=16%, signal=35%
HUPER_BREAST_BASAL_VS_LUMINAL_DN	HUPER_BREAST_BASAL_VS_LUMINAL_DN		39	0.345764	0.89554304	0.60784316	0.84616923	1	2118	tags=44%, list=19%, signal=54%
ZHAN_MULTIPLE_MYELOMA_LB_DN	ZHAN_MULTIPLE_MYELOMA_LB_DN		21	0.43255442	0.8954401	0.5531915	0.8451348	1	1705	tags=38%, list=15%, signal=45%
TOMLINS_PROSTATE_CANCER_UP	TOMLINS_PROSTATE_CANCER_UP		21	0.26870072	0.8946697	0.64	0.84574157	1	2373	tags=33%, list=21%, signal=42%
THEILGAARD_NEUTROPHIL_AT_SKIN_WOUND_UP	THEILGAARD_NEUTROPHIL_AT_SKIN_WOUND_UP		51	0.30051315	0.8931736	0.6111111	0.8477461	1	1850	tags=25%, list=17%, signal=30%
KEGG_GLYCOSPHINGOLIPID_BIOSYNTHESIS_GANGLIO_SERIES	KEGG_GLYCOSPHINGOLIPID_BIOSYNTHESIS_GANGLIO_SERIES		15	0.39227745	0.89306855	0.5740741	0.84662414	1	1903	tags=40%, list=17%, signal=48%
DACOSTA_UV_RESPONSE_VIA_ERCC3_DN	DACOSTA_UV_RESPONSE_VIA_ERCC3_DN		438	0.21695249	0.8913457	0.6122449	0.8488425	1	2106	tags=21%, list=19%, signal=25%
ICHIBA_GRAFT_VERSUS_HOST_DISEASE_35D_UP	ICHIBA_GRAFT_VERSUS_HOST_DISEASE_35D_UP		115	0.3450865	0.89034104	0.625	0.8497901	1	1973	tags=38%, list=18%, signal=46%
MCBRYAN_PUBERTAL_BREAST_4_5WK_UP	MCBRYAN_PUBERTAL_BREAST_4_5WK_UP		189	0.34744492	0.8895836	0.59183675	0.8500732	1	2119	tags=40%, list=19%, signal=49%
NAGASHIMA_NRG1_SIGNALING_DN	NAGASHIMA_NRG1_SIGNALING_DN		23	0.3121165	0.8879647	0.6923077	0.85212195	1	1057	tags=22%, list=9%, signal=24%
CHIBA_RESPONSE_TO_TSA	CHIBA_RESPONSE_TO_TSA		31	0.25687963	0.887314	0.67391306	0.8525629	1	608	tags=13%, list=5%, signal=14%
REACTOME_LYSOSOME_VESICLE_BIOGENESIS	REACTOME_LYSOSOME_VESICLE_BIOGENESIS		16	0.2648486	0.885072	0.66	0.8560416	1	4135	tags=50%, list=37%, signal=79%
DAZARD_UV_RESPONSE_CLUSTER_G1	DAZARD_UV_RESPONSE_CLUSTER_G1		28	0.30074415	0.8835934	0.6730769	0.85775805	1	2864	tags=43%, list=26%, signal=57%
BIOCARTA_CARM_ER_PATHWAY	BIOCARTA_CARM_ER_PATHWAY		19	0.29790282	0.8831776	0.54545456	0.8572707	1	1697	tags=26%, list=15%, signal=31%
MOREAUX_B_LYMPHOCYTE_MATURATION_BY_TACI_UP	MOREAUX_B_LYMPHOCYTE_MATURATION_BY_TACI_UP		41	0.2737003	0.88286567	0.68	0.8566557	1	2198	tags=34%, list=20%, signal=42%
JISON_SICKLE_CELL_DISEASE_DN	JISON_SICKLE_CELL_DISEASE_DN		103	0.19519708	0.8821701	0.68085104	0.8566874	1	3816	tags=42%, list=34%, signal=63%
RICKMAN_TUMOR_DIFFERENTIATED_WELL_VS_POORLY_DN	RICKMAN_TUMOR_DIFFERENTIATED_WELL_VS_POORLY_DN		196	0.29031432	0.8820168	0.6315789	0.8556368	1	1859	tags=28%, list=17%, signal=33%
CHEN_NEUROBLASTOMA_COPY_NUMBER_GAINS	CHEN_NEUROBLASTOMA_COPY_NUMBER_GAINS		30	0.3277173	0.8788999	0.6	0.86086667	1	1022	tags=20%, list=9%, signal=22%
TAKEDA_TARGETS_OF_NUP98_HOXA9_FUSION_6HR_DN	TAKEDA_TARGETS_OF_NUP98_HOXA9_FUSION_6HR_DN		23	0.35207123	0.87883013	0.68	0.8596385	1	1641	tags=26%, list=15%, signal=31%
REACTOME_RHO_GTPASE_CYCLE	REACTOME_RHO_GTPASE_CYCLE		70	0.2551443	0.8784596	0.68	0.85913885	1	1759	tags=20%, list=16%, signal=24%
WEIGEL_OXIDATIVE_STRESS_RESPONSE	WEIGEL_OXIDATIVE_STRESS_RESPONSE		19	0.31827715	0.8775714	0.62	0.85962	1	1808	tags=37%, list=16%, signal=44%
KEGG_CHRONIC_MYELOID_LEUKEMIA	KEGG_CHRONIC_MYELOID_LEUKEMIA		39	0.27957362	0.8772508	0.5681818	0.8588184	1	1852	tags=26%, list=17%, signal=31%
BIOCARTA_MTOR_PATHWAY	BIOCARTA_MTOR_PATHWAY		16	0.27542523	0.8763682	0.65909094	0.8597119	1	1922	tags=25%, list=17%, signal=30%
WANG_ESOPHAGUS_CANCER_VS_NORMAL_UP	WANG_ESOPHAGUS_CANCER_VS_NORMAL_UP		82	0.29250503	0.87547135	0.63793105	0.86002505	1	2151	tags=37%, list=19%, signal=45%
NOJIMA_SFRP2_TARGETS_UP	NOJIMA_SFRP2_TARGETS_UP		18	0.33707023	0.8733456	0.6557377	0.8632785	1	1221	tags=28%, list=11%, signal=31%
DOUGLAS_BMI1_TARGETS_DN	DOUGLAS_BMI1_TARGETS_DN		153	0.22434556	0.87204885	0.6415094	0.8641523	1	1078	tags=14%, list=10%, signal=15%
GENTILE_UV_RESPONSE_CLUSTER_D4	GENTILE_UV_RESPONSE_CLUSTER_D4		26	0.25257358	0.8702563	0.63265306	0.8663437	1	938	tags=15%, list=8%, signal=17%
REACTOME_APOPTOSIS	REACTOME_APOPTOSIS		88	0.19874315	0.8693868	0.5531915	0.8666146	1	4236	tags=41%, list=38%, signal=65%
HEDENFALK_BREAST_CANCER_BRACX_UP	HEDENFALK_BREAST_CANCER_BRACX_UP		15	0.3074965	0.8689159	0.5744681	0.8663056	1	2821	tags=40%, list=25%, signal=53%
AIGNER_ZEB1_TARGETS	AIGNER_ZEB1_TARGETS		25	0.44895625	0.86878437	0.64	0.8653494	1	2637	tags=48%, list=24%, signal=63%
CROONQUIST_NRAS_SIGNALING_UP	CROONQUIST_NRAS_SIGNALING_UP		20	0.43080235	0.86863685	0.65	0.86428887	1	1528	tags=35%, list=14%, signal=40%
RICKMAN_TUMOR_DIFFERENTIATED_WELL_VS_MODERATELY_UP	RICKMAN_TUMOR_DIFFERENTIATED_WELL_VS_MODERATELY_UP		55	0.2415661	0.8685606	0.59615386	0.86315346	1	860	tags=13%, list=8%, signal=14%
WEIGEL_OXIDATIVE_STRESS_BY_HNE_AND_TBH	WEIGEL_OXIDATIVE_STRESS_BY_HNE_AND_TBH		38	0.2625904	0.86828893	0.64	0.86229163	1	1892	tags=21%, list=17%, signal=25%
YAMASHITA_LIVER_CANCER_WITH_EPCAM_UP	YAMASHITA_LIVER_CANCER_WITH_EPCAM_UP		28	0.28475142	0.86776114	0.65957445	0.86213464	1	1996	tags=29%, list=18%, signal=35%
FUJII_YBX1_TARGETS_UP	FUJII_YBX1_TARGETS_UP		16	0.40755498	0.8671827	0.6296296	0.86194885	1	1427	tags=44%, list=13%, signal=50%
ZHAN_MULTIPLE_MYELOMA_MF_DN	ZHAN_MULTIPLE_MYELOMA_MF_DN		16	0.35933837	0.8659938	0.65957445	0.86303324	1	1172	tags=31%, list=10%, signal=35%
CROMER_TUMORIGENESIS_UP	CROMER_TUMORIGENESIS_UP		30	0.42304075	0.8659493	0.5925926	0.86180913	1	1654	tags=37%, list=15%, signal=43%
WIELAND_UP_BY_HBV_INFECTION	WIELAND_UP_BY_HBV_INFECTION		67	0.35933977	0.86578655	0.7090909	0.8609754	1	1644	tags=34%, list=15%, signal=40%
HELLER_HDAC_TARGETS_DN	HELLER_HDAC_TARGETS_DN		169	0.24362284	0.8656253	0.64285713	0.8601183	1	2336	tags=30%, list=21%, signal=37%
BIOCARTA_PROTEASOME_PATHWAY	BIOCARTA_PROTEASOME_PATHWAY		17	0.2919173	0.8646257	0.71428573	0.86106294	1	5505	tags=65%, list=49%, signal=127%
YAO_TEMPORAL_RESPONSE_TO_PROGESTERONE_CLUSTER_15	YAO_TEMPORAL_RESPONSE_TO_PROGESTERONE_CLUSTER_15		29	0.33074915	0.8646195	0.6122449	0.85978466	1	437	tags=21%, list=4%, signal=21%
LINDGREN_BLADDER_CANCER_CLUSTER_1_UP	LINDGREN_BLADDER_CANCER_CLUSTER_1_UP		65	0.23220277	0.86454237	0.59574467	0.8586929	1	2992	tags=37%, list=27%, signal=50%
MARTORIATI_MDM4_TARGETS_FETAL_LIVER_UP	MARTORIATI_MDM4_TARGETS_FETAL_LIVER_UP		76	0.27305955	0.86371565	0.65384614	0.8589392	1	1979	tags=30%, list=18%, signal=37%
DAVICIONI_PAX_FOXO1_SIGNATURE_IN_ARMS_UP	DAVICIONI_PAX_FOXO1_SIGNATURE_IN_ARMS_UP		34	0.30928105	0.8627425	0.66	0.86022294	1	558	tags=15%, list=5%, signal=15%
AMIT_EGF_RESPONSE_60_HELA	AMIT_EGF_RESPONSE_60_HELA		26	0.3162412	0.86201185	0.61538464	0.8605854	1	886	tags=15%, list=8%, signal=17%
AMIT_EGF_RESPONSE_40_HELA	AMIT_EGF_RESPONSE_40_HELA		26	0.287952	0.8607375	0.6545454	0.8620946	1	2903	tags=50%, list=26%, signal=67%
OUELLET_CULTURED_OVARIAN_CANCER_INVASIVE_VS_LMP_DN	OUELLET_CULTURED_OVARIAN_CANCER_INVASIVE_VS_LMP_DN		15	0.38241708	0.85908294	0.64444447	0.8643227	1	1850	tags=33%, list=17%, signal=40%
MAHAJAN_RESPONSE_TO_IL1A_DN	MAHAJAN_RESPONSE_TO_IL1A_DN		40	0.28397617	0.8581862	0.64	0.86494	1	1558	tags=23%, list=14%, signal=26%
CHARAFE_BREAST_CANCER_BASAL_VS_MESENCHYMAL_UP	CHARAFE_BREAST_CANCER_BASAL_VS_MESENCHYMAL_UP		67	0.36633018	0.85724556	0.64705884	0.8653963	1	1753	tags=31%, list=16%, signal=37%
GAUSSMANN_MLL_AF4_FUSION_TARGETS_G_DN	GAUSSMANN_MLL_AF4_FUSION_TARGETS_G_DN		18	0.35401636	0.8569706	0.72	0.86480564	1	1733	tags=44%, list=15%, signal=52%
TANAKA_METHYLATED_IN_ESOPHAGEAL_CARCINOMA	TANAKA_METHYLATED_IN_ESOPHAGEAL_CARCINOMA		55	0.2533636	0.85624063	0.74	0.86458576	1	2430	tags=31%, list=22%, signal=39%
HANN_RESISTANCE_TO_BCL2_INHIBITOR_DN	HANN_RESISTANCE_TO_BCL2_INHIBITOR_DN		30	0.28084388	0.85322714	0.6666667	0.86944926	1	1713	tags=30%, list=15%, signal=35%
DAVIES_MULTIPLE_MYELOMA_VS_MGUS_DN	DAVIES_MULTIPLE_MYELOMA_VS_MGUS_DN		18	0.3707894	0.8523045	0.625	0.8698884	1	1664	tags=39%, list=15%, signal=46%
FLECHNER_PBL_KIDNEY_TRANSPLANT_OK_VS_DONOR_DN	FLECHNER_PBL_KIDNEY_TRANSPLANT_OK_VS_DONOR_DN		28	0.28413597	0.85120225	0.7307692	0.87081116	1	2351	tags=32%, list=21%, signal=41%
LI_LUNG_CANCER	LI_LUNG_CANCER		29	0.25651872	0.8484361	0.6785714	0.8749907	1	3204	tags=45%, list=29%, signal=63%
GUENTHER_GROWTH_SPHERICAL_VS_ADHERENT_UP	GUENTHER_GROWTH_SPHERICAL_VS_ADHERENT_UP		16	0.34756848	0.8484134	0.63829786	0.87377167	1	2879	tags=44%, list=26%, signal=59%
PELLICCIOTTA_HDAC_IN_ANTIGEN_PRESENTATION_UP	PELLICCIOTTA_HDAC_IN_ANTIGEN_PRESENTATION_UP		49	0.19411841	0.8463334	0.5192308	0.87650394	1	5143	tags=55%, list=46%, signal=101%
NAGASHIMA_EGF_SIGNALING_UP	NAGASHIMA_EGF_SIGNALING_UP		41	0.33467242	0.8454394	0.58928573	0.8771531	1	1457	tags=32%, list=13%, signal=36%
KRIGE_RESPONSE_TO_TOSEDOSTAT_6HR_UP	KRIGE_RESPONSE_TO_TOSEDOSTAT_6HR_UP		431	0.20490475	0.8445682	0.6666667	0.877737	1	2246	tags=25%, list=20%, signal=30%
CHARAFE_BREAST_CANCER_LUMINAL_VS_MESENCHYMAL_UP	CHARAFE_BREAST_CANCER_LUMINAL_VS_MESENCHYMAL_UP		237	0.29737917	0.8444897	0.75	0.8767151	1	3382	tags=49%, list=30%, signal=68%
SMID_BREAST_CANCER_RELAPSE_IN_BRAIN_UP	SMID_BREAST_CANCER_RELAPSE_IN_BRAIN_UP		28	0.32300064	0.8442042	0.7254902	0.87600094	1	699	tags=18%, list=6%, signal=19%
SHIPP_DLBCL_CURED_VS_FATAL_DN	SHIPP_DLBCL_CURED_VS_FATAL_DN		26	0.26190314	0.8438385	0.72727275	0.8754755	1	2915	tags=38%, list=26%, signal=52%
ACEVEDO_LIVER_CANCER_WITH_H3K9ME3_DN	ACEVEDO_LIVER_CANCER_WITH_H3K9ME3_DN		36	0.2867055	0.8427664	0.79591835	0.8765802	1	1753	tags=28%, list=16%, signal=33%
KOYAMA_SEMA3B_TARGETS_UP	KOYAMA_SEMA3B_TARGETS_UP		122	0.25017616	0.8422151	0.75	0.87658316	1	1382	tags=20%, list=12%, signal=23%
ZHAN_MULTIPLE_MYELOMA_PR_DN	ZHAN_MULTIPLE_MYELOMA_PR_DN		19	0.3193252	0.84216005	0.71428573	0.8754258	1	524	tags=16%, list=5%, signal=17%
ONDER_CDH1_TARGETS_2_DN	ONDER_CDH1_TARGETS_2_DN		264	0.32488328	0.8413735	0.6981132	0.87603045	1	1781	tags=31%, list=16%, signal=37%
DOANE_BREAST_CANCER_CLASSES_DN	DOANE_BREAST_CANCER_CLASSES_DN		21	0.33912224	0.8399928	0.7058824	0.87734145	1	2310	tags=38%, list=21%, signal=48%
HARRIS_HYPOXIA	HARRIS_HYPOXIA		53	0.29020432	0.8394767	0.66101694	0.877068	1	2115	tags=38%, list=19%, signal=46%
REACTOME_PURINE_METABOLISM	REACTOME_PURINE_METABOLISM		22	0.2544034	0.8393248	0.6938776	0.87611383	1	2914	tags=50%, list=26%, signal=67%
LIANG_HEMATOPOIESIS_STEM_CELL_NUMBER_SMALL_VS_HUGE_UP	LIANG_HEMATOPOIESIS_STEM_CELL_NUMBER_SMALL_VS_HUGE_UP		27	0.285389	0.83918834	0.7916667	0.87510943	1	1176	tags=19%, list=11%, signal=21%
LI_CISPLATIN_RESISTANCE_UP	LI_CISPLATIN_RESISTANCE_UP		18	0.4157674	0.83902025	0.75	0.8743128	1	563	tags=33%, list=5%, signal=35%
KEGG_ALDOSTERONE_REGULATED_SODIUM_REABSORPTION	KEGG_ALDOSTERONE_REGULATED_SODIUM_REABSORPTION		25	0.3246085	0.83874464	0.7291667	0.87359667	1	666	tags=20%, list=6%, signal=21%
REACTOME_COLLAGEN_MEDIATED_ACTIVATION_CASCADE	REACTOME_COLLAGEN_MEDIATED_ACTIVATION_CASCADE		15	0.390163	0.8386885	0.6511628	0.87252516	1	3092	tags=47%, list=28%, signal=64%
KEGG_AMINO_SUGAR_AND_NUCLEOTIDE_SUGAR_METABOLISM	KEGG_AMINO_SUGAR_AND_NUCLEOTIDE_SUGAR_METABOLISM		32	0.25019786	0.8386386	0.71929824	0.8713984	1	1694	tags=25%, list=15%, signal=29%
REACTOME_CLATHRIN_DERIVED_VESICLE_BUDDING	REACTOME_CLATHRIN_DERIVED_VESICLE_BUDDING		37	0.23819377	0.83820623	0.6136364	0.8708509	1	4168	tags=46%, list=37%, signal=73%
NOUZOVA_TRETINOIN_AND_H4_ACETYLATION	NOUZOVA_TRETINOIN_AND_H4_ACETYLATION		78	0.1786464	0.8375558	0.70212764	0.87058717	1	2578	tags=21%, list=23%, signal=26%
AMBROSINI_FLAVOPIRIDOL_TREATMENT_TP53	AMBROSINI_FLAVOPIRIDOL_TREATMENT_TP53		60	0.24826801	0.8371705	0.75510204	0.87005544	1	1785	tags=22%, list=16%, signal=26%
BIOCARTA_AT1R_PATHWAY	BIOCARTA_AT1R_PATHWAY		20	0.28486696	0.8344635	0.6666667	0.8743717	1	2032	tags=25%, list=18%, signal=30%
HAHTOLA_MYCOSIS_FUNGOIDES_CD4_DN	HAHTOLA_MYCOSIS_FUNGOIDES_CD4_DN		67	0.22165924	0.83416253	0.6666667	0.87361723	1	2501	tags=28%, list=22%, signal=36%
ZHANG_RESPONSE_TO_IKK_INHIBITOR_AND_TNF_UP	ZHANG_RESPONSE_TO_IKK_INHIBITOR_AND_TNF_UP		120	0.29219672	0.8330415	0.72727275	0.8749912	1	1609	tags=25%, list=14%, signal=29%
GINESTIER_BREAST_CANCER_ZNF217_AMPLIFIED_UP	GINESTIER_BREAST_CANCER_ZNF217_AMPLIFIED_UP		36	0.26174763	0.8327218	0.6086956	0.8744104	1	1027	tags=14%, list=9%, signal=15%
REACTOME_AMINO_ACID_TRANSPORT_ACROSS_THE_PLASMA_MEMBRANE	REACTOME_AMINO_ACID_TRANSPORT_ACROSS_THE_PLASMA_MEMBRANE		23	0.33823073	0.8323696	0.78571427	0.8739528	1	979	tags=26%, list=9%, signal=29%
LEE_LIVER_CANCER_MYC_E2F1_UP	LEE_LIVER_CANCER_MYC_E2F1_UP		41	0.3247278	0.83188367	0.7058824	0.87372667	1	913	tags=24%, list=8%, signal=26%
BIOCARTA_TOLL_PATHWAY	BIOCARTA_TOLL_PATHWAY		21	0.28189647	0.83123267	0.78431374	0.8739908	1	3427	tags=43%, list=31%, signal=62%
FULCHER_INFLAMMATORY_RESPONSE_LECTIN_VS_LPS_UP	FULCHER_INFLAMMATORY_RESPONSE_LECTIN_VS_LPS_UP		317	0.24770236	0.8305131	0.74545455	0.8742067	1	1490	tags=20%, list=13%, signal=22%
DAZARD_RESPONSE_TO_UV_NHEK_UP	DAZARD_RESPONSE_TO_UV_NHEK_UP		108	0.25707465	0.829247	0.66	0.8756388	1	1537	tags=21%, list=14%, signal=24%
LIN_MELANOMA_COPY_NUMBER_UP	LIN_MELANOMA_COPY_NUMBER_UP		41	0.25465384	0.82909244	0.73333335	0.8747859	1	3286	tags=34%, list=29%, signal=48%
HEDENFALK_BREAST_CANCER_BRCA1_VS_BRCA2	HEDENFALK_BREAST_CANCER_BRCA1_VS_BRCA2		21	0.2779851	0.82876146	0.7692308	0.87422216	1	2185	tags=33%, list=20%, signal=41%
MARKEY_RB1_CHRONIC_LOF_DN	MARKEY_RB1_CHRONIC_LOF_DN		90	0.3260611	0.82860446	0.6415094	0.87342227	1	1855	tags=32%, list=17%, signal=38%
WANG_HCP_PROSTATE_CANCER	WANG_HCP_PROSTATE_CANCER		45	0.2977809	0.827704	0.76363635	0.8744628	1	844	tags=20%, list=8%, signal=22%
FRASOR_TAMOXIFEN_RESPONSE_UP	FRASOR_TAMOXIFEN_RESPONSE_UP		32	0.27476242	0.82657856	0.74509805	0.87593436	1	1476	tags=25%, list=13%, signal=29%
CAMPS_COLON_CANCER_COPY_NUMBER_UP	CAMPS_COLON_CANCER_COPY_NUMBER_UP		46	0.21468331	0.8261051	0.7083333	0.87575555	1	2296	tags=28%, list=21%, signal=35%
JIANG_HYPOXIA_VIA_VHL	JIANG_HYPOXIA_VIA_VHL		16	0.31646314	0.824589	0.75	0.87735534	1	3654	tags=44%, list=33%, signal=65%
HELLER_HDAC_TARGETS_SILENCED_BY_METHYLATION_DN	HELLER_HDAC_TARGETS_SILENCED_BY_METHYLATION_DN		158	0.23307453	0.8237494	0.78688526	0.87793297	1	2536	tags=32%, list=23%, signal=40%
ZHAN_VARIABLE_EARLY_DIFFERENTIATION_GENES_DN	ZHAN_VARIABLE_EARLY_DIFFERENTIATION_GENES_DN		20	0.2480367	0.822285	0.70212764	0.8798329	1	4225	tags=50%, list=38%, signal=80%
GARGALOVIC_RESPONSE_TO_OXIDIZED_PHOSPHOLIPIDS_BLACK_UP	GARGALOVIC_RESPONSE_TO_OXIDIZED_PHOSPHOLIPIDS_BLACK_UP		20	0.30261528	0.8222147	0.72	0.8786942	1	3212	tags=45%, list=29%, signal=63%
OSMAN_BLADDER_CANCER_UP	OSMAN_BLADDER_CANCER_UP		203	0.20105617	0.8221385	0.63829786	0.8776203	1	3228	tags=33%, list=29%, signal=45%
PROVENZANI_METASTASIS_DN	PROVENZANI_METASTASIS_DN		94	0.24352388	0.8193541	0.71666664	0.8823311	1	2388	tags=27%, list=21%, signal=34%
BIOCARTA_MPR_PATHWAY	BIOCARTA_MPR_PATHWAY		22	0.26850787	0.8190672	0.67346936	0.88174456	1	3064	tags=45%, list=27%, signal=62%
CHARAFE_BREAST_CANCER_LUMINAL_VS_BASAL_UP	CHARAFE_BREAST_CANCER_LUMINAL_VS_BASAL_UP		162	0.22310333	0.8185923	0.7058824	0.88146657	1	3322	tags=40%, list=30%, signal=56%
MUELLER_METHYLATED_IN_GLIOBLASTOMA	MUELLER_METHYLATED_IN_GLIOBLASTOMA		26	0.3400035	0.8185212	0.75	0.88033545	1	882	tags=23%, list=8%, signal=25%
HSIAO_HOUSEKEEPING_GENES	HSIAO_HOUSEKEEPING_GENES		275	0.16559681	0.8184281	0.58	0.8793042	1	3649	tags=39%, list=33%, signal=56%
HUANG_FOXA2_TARGETS_UP	HUANG_FOXA2_TARGETS_UP		26	0.31251773	0.8181159	0.75438595	0.8786453	1	596	tags=15%, list=5%, signal=16%
GENTILE_UV_HIGH_DOSE_DN	GENTILE_UV_HIGH_DOSE_DN		158	0.2200647	0.8174541	0.6296296	0.8787175	1	2653	tags=28%, list=24%, signal=37%
AMIT_SERUM_RESPONSE_480_MCF10A	AMIT_SERUM_RESPONSE_480_MCF10A		21	0.33052832	0.8168987	0.7169811	0.8787954	1	2789	tags=43%, list=25%, signal=57%
BIOCARTA_SPPA_PATHWAY	BIOCARTA_SPPA_PATHWAY		17	0.32895455	0.81640214	0.6923077	0.87857455	1	2454	tags=35%, list=22%, signal=45%
VERHAAK_AML_WITH_NPM1_MUTATED_UP	VERHAAK_AML_WITH_NPM1_MUTATED_UP		113	0.28481126	0.8163945	0.7586207	0.8773792	1	1850	tags=33%, list=17%, signal=39%
SHEPARD_CRUSH_AND_BURN_MUTANT_UP	SHEPARD_CRUSH_AND_BURN_MUTANT_UP		97	0.21214952	0.8152409	0.84210527	0.878374	1	2775	tags=34%, list=25%, signal=45%
FURUKAWA_DUSP6_TARGETS_PCI35_UP	FURUKAWA_DUSP6_TARGETS_PCI35_UP		37	0.32041752	0.81448126	0.78	0.87859005	1	2151	tags=35%, list=19%, signal=43%
CREIGHTON_AKT1_SIGNALING_VIA_MTOR_UP	CREIGHTON_AKT1_SIGNALING_VIA_MTOR_UP		29	0.27098578	0.81402004	0.5744681	0.8782874	1	3378	tags=48%, list=30%, signal=69%
REACTOME_TRANSMEMBRANE_TRANSPORT_OF_SMALL_MOLECULES	REACTOME_TRANSMEMBRANE_TRANSPORT_OF_SMALL_MOLECULES		145	0.23829176	0.8128443	0.78	0.8794013	1	1752	tags=21%, list=16%, signal=25%
BOYLAN_MULTIPLE_MYELOMA_C_D_UP	BOYLAN_MULTIPLE_MYELOMA_C_D_UP		73	0.25275522	0.81272256	0.74418604	0.87841576	1	1094	tags=19%, list=10%, signal=21%
LEE_LIVER_CANCER_DENA_UP	LEE_LIVER_CANCER_DENA_UP		46	0.32142127	0.8119054	0.6779661	0.878769	1	1468	tags=26%, list=13%, signal=30%
KEGG_PHOSPHATIDYLINOSITOL_SIGNALING_SYSTEM	KEGG_PHOSPHATIDYLINOSITOL_SIGNALING_SYSTEM		36	0.23840922	0.81119794	0.77272725	0.87904143	1	2858	tags=36%, list=26%, signal=48%
GAZDA_DIAMOND_BLACKFAN_ANEMIA_ERYTHROID_DN	GAZDA_DIAMOND_BLACKFAN_ANEMIA_ERYTHROID_DN		240	0.181387	0.8110867	0.9183673	0.8780195	1	1891	tags=20%, list=17%, signal=23%
TSENG_IRS1_TARGETS_UP	TSENG_IRS1_TARGETS_UP		86	0.26867375	0.8097473	0.7407407	0.8793712	1	1009	tags=20%, list=9%, signal=22%
HOFMANN_CELL_LYMPHOMA_UP	HOFMANN_CELL_LYMPHOMA_UP		26	0.281199	0.8093572	0.6938776	0.878667	1	1728	tags=31%, list=15%, signal=36%
DAVICIONI_RHABDOMYOSARCOMA_PAX_FOXO1_FUSION_UP	DAVICIONI_RHABDOMYOSARCOMA_PAX_FOXO1_FUSION_UP		34	0.31742153	0.809289	0.8	0.87757826	1	558	tags=15%, list=5%, signal=15%
HELLEBREKERS_SILENCED_DURING_TUMOR_ANGIOGENESIS	HELLEBREKERS_SILENCED_DURING_TUMOR_ANGIOGENESIS		34	0.3387775	0.8091509	0.7017544	0.8766807	1	1355	tags=32%, list=12%, signal=37%
KHETCHOUMIAN_TRIM24_TARGETS_UP	KHETCHOUMIAN_TRIM24_TARGETS_UP		29	0.3717776	0.8088232	0.6727273	0.8763567	1	1419	tags=31%, list=13%, signal=35%
REACTOME_P53_INDEPENDENT_DNA_DAMAGE_RESPONSE	REACTOME_P53_INDEPENDENT_DNA_DAMAGE_RESPONSE		37	0.22949512	0.80800396	0.5813953	0.876438	1	8034	tags=97%, list=72%, signal=343%
DAVICIONI_TARGETS_OF_PAX_FOXO1_FUSIONS_DN	DAVICIONI_TARGETS_OF_PAX_FOXO1_FUSIONS_DN		38	0.32967937	0.80729765	0.74	0.8765979	1	1313	tags=32%, list=12%, signal=36%
DER_IFN_GAMMA_RESPONSE_UP	DER_IFN_GAMMA_RESPONSE_UP		46	0.26215515	0.80668324	0.6792453	0.8765364	1	2404	tags=30%, list=21%, signal=39%
AMUNDSON_POOR_SURVIVAL_AFTER_GAMMA_RADIATION_2G	AMUNDSON_POOR_SURVIVAL_AFTER_GAMMA_RADIATION_2G		93	0.23500307	0.8060797	0.66	0.8766079	1	3227	tags=37%, list=29%, signal=51%
WONG_ENDMETRIUM_CANCER_UP	WONG_ENDMETRIUM_CANCER_UP		15	0.38830292	0.80596954	0.71153843	0.87560266	1	642	tags=20%, list=6%, signal=21%
SAMOLS_TARGETS_OF_KHSV_MIRNAS_DN	SAMOLS_TARGETS_OF_KHSV_MIRNAS_DN		31	0.2805951	0.8032925	0.8103448	0.879712	1	491	tags=16%, list=4%, signal=17%
BACOLOD_RESISTANCE_TO_ALKYLATING_AGENTS_DN	BACOLOD_RESISTANCE_TO_ALKYLATING_AGENTS_DN		25	0.2629781	0.8021039	0.6666667	0.88058245	1	2611	tags=32%, list=23%, signal=42%
BIOCARTA_STRESS_PATHWAY	BIOCARTA_STRESS_PATHWAY		15	0.25508872	0.8014903	0.6666667	0.88067967	1	934	tags=13%, list=8%, signal=15%
KEGG_FC_GAMMA_R_MEDIATED_PHAGOCYTOSIS	KEGG_FC_GAMMA_R_MEDIATED_PHAGOCYTOSIS		63	0.282031	0.800531	0.73913044	0.8812178	1	3708	tags=48%, list=33%, signal=71%
GAZDA_DIAMOND_BLACKFAN_ANEMIA_MYELOID_DN	GAZDA_DIAMOND_BLACKFAN_ANEMIA_MYELOID_DN		23	0.24155544	0.79765725	0.6666667	0.88529634	1	3560	tags=48%, list=32%, signal=70%
KEGG_LEISHMANIA_INFECTION	KEGG_LEISHMANIA_INFECTION		29	0.32227284	0.79765034	0.70689654	0.8841446	1	2416	tags=38%, list=22%, signal=48%
TURASHVILI_BREAST_DUCTAL_CARCINOMA_VS_DUCTAL_NORMAL_UP	TURASHVILI_BREAST_DUCTAL_CARCINOMA_VS_DUCTAL_NORMAL_UP		22	0.39027593	0.7971983	0.6	0.8838174	1	243	tags=18%, list=2%, signal=19%
REACTOME_STABILIZATION_OF_P53	REACTOME_STABILIZATION_OF_P53		36	0.2282093	0.7966193	0.5116279	0.88365877	1	8034	tags=97%, list=72%, signal=343%
KEGG_PROTEASOME	KEGG_PROTEASOME		36	0.22662681	0.7957533	0.5813953	0.88423043	1	8034	tags=97%, list=72%, signal=343%
ZHU_CMV_ALL_UP	ZHU_CMV_ALL_UP		42	0.29194734	0.79518473	0.7222222	0.8840844	1	1440	tags=29%, list=13%, signal=33%
REACTOME_POST_TRANSLATIONAL_PROTEIN_MODIFICATION	REACTOME_POST_TRANSLATIONAL_PROTEIN_MODIFICATION		28	0.26021975	0.79491943	0.74545455	0.8834697	1	3367	tags=39%, list=30%, signal=56%
REACTOME_REGULATION_OF_INSULIN_SECRETION_BY_ACETYLCHOLINE	REACTOME_REGULATION_OF_INSULIN_SECRETION_BY_ACETYLCHOLINE		18	0.33345437	0.7939065	0.70454544	0.88437873	1	1623	tags=28%, list=14%, signal=32%
RUGO_STRESS_RESPONSE_SUBSET_H	RUGO_STRESS_RESPONSE_SUBSET_H		26	0.28938794	0.793229	0.74545455	0.8842227	1	2057	tags=27%, list=18%, signal=33%
KYNG_DNA_DAMAGE_BY_GAMMA_AND_UV_RADIATION	KYNG_DNA_DAMAGE_BY_GAMMA_AND_UV_RADIATION		26	0.28938794	0.793229	0.74545455	0.8830699	1	2057	tags=27%, list=18%, signal=33%
AMIT_EGF_RESPONSE_240_HELA	AMIT_EGF_RESPONSE_240_HELA		42	0.23999165	0.79313385	0.75438595	0.8821554	1	2669	tags=29%, list=24%, signal=37%
HOSHIDA_LIVER_CANCER_SURVIVAL_UP	HOSHIDA_LIVER_CANCER_SURVIVAL_UP		50	0.28167757	0.79292977	0.7096774	0.8814093	1	463	tags=14%, list=4%, signal=15%
CHANDRAN_METASTASIS_DN	CHANDRAN_METASTASIS_DN		57	0.26892647	0.7927394	0.7704918	0.88059074	1	1142	tags=23%, list=10%, signal=25%
REACTOME_GOLGI_ASSOCIATED_VESICLE_BIOGENESIS	REACTOME_GOLGI_ASSOCIATED_VESICLE_BIOGENESIS		32	0.22243832	0.7926475	0.70454544	0.879634	1	4168	tags=47%, list=37%, signal=74%
DORN_ADENOVIRUS_INFECTION_12HR_UP	DORN_ADENOVIRUS_INFECTION_12HR_UP		18	0.32764128	0.7918739	0.7169811	0.8797572	1	2207	tags=39%, list=20%, signal=48%
KUNINGER_IGF1_VS_PDGFB_TARGETS_DN	KUNINGER_IGF1_VS_PDGFB_TARGETS_DN		17	0.37839764	0.7913114	0.7090909	0.87965775	1	2451	tags=47%, list=22%, signal=60%
HAHTOLA_MYCOSIS_FUNGOIDES_CD4_UP	HAHTOLA_MYCOSIS_FUNGOIDES_CD4_UP		38	0.29456332	0.7897877	0.7777778	0.881521	1	1537	tags=29%, list=14%, signal=33%
FOSTER_INFLAMMATORY_RESPONSE_LPS_DN	FOSTER_INFLAMMATORY_RESPONSE_LPS_DN		233	0.25911355	0.7897006	0.81632656	0.88054526	1	1757	tags=24%, list=16%, signal=28%
LIN_APC_TARGETS	LIN_APC_TARGETS		35	0.23520385	0.7883326	0.7924528	0.8816155	1	3799	tags=43%, list=34%, signal=65%
REACTOME_INORGANIC_CATION_ANION_SLC_TRANSPORTERS	REACTOME_INORGANIC_CATION_ANION_SLC_TRANSPORTERS		64	0.27737483	0.78826374	0.8627451	0.8805939	1	979	tags=19%, list=9%, signal=20%
GRADE_COLON_VS_RECTAL_CANCER_DN	GRADE_COLON_VS_RECTAL_CANCER_DN		27	0.27638024	0.7880235	0.6981132	0.87977505	1	1858	tags=30%, list=17%, signal=35%
COATES_MACROPHAGE_M1_VS_M2_UP	COATES_MACROPHAGE_M1_VS_M2_UP		47	0.29533964	0.7868271	0.79591835	0.8807264	1	1662	tags=26%, list=15%, signal=30%
REACTOME_TIGHT_JUNCTION_INTERACTIONS	REACTOME_TIGHT_JUNCTION_INTERACTIONS		24	0.3604376	0.7857059	0.7647059	0.8815951	1	2388	tags=42%, list=21%, signal=53%
ENK_UV_RESPONSE_KERATINOCYTE_UP	ENK_UV_RESPONSE_KERATINOCYTE_UP		379	0.1871985	0.78544253	0.8363636	0.8810699	1	2259	tags=24%, list=20%, signal=29%
SNIJDERS_AMPLIFIED_IN_HEAD_AND_NECK_TUMORS	SNIJDERS_AMPLIFIED_IN_HEAD_AND_NECK_TUMORS		19	0.30546206	0.7851187	0.7173913	0.8804461	1	399	tags=16%, list=4%, signal=16%
REACTOME_DARPP32_EVENTS	REACTOME_DARPP32_EVENTS		17	0.26592088	0.7849285	0.78	0.87961787	1	2930	tags=29%, list=26%, signal=40%
SHAFFER_IRF4_TARGETS_IN_MYELOMA_VS_MATURE_B_LYMPHOCYTE	SHAFFER_IRF4_TARGETS_IN_MYELOMA_VS_MATURE_B_LYMPHOCYTE		69	0.21946904	0.7843373	0.74509805	0.87972254	1	2544	tags=33%, list=23%, signal=43%
REACTOME_VIF_MEDIATED_DEGRADATION_OF_APOBEC3G	REACTOME_VIF_MEDIATED_DEGRADATION_OF_APOBEC3G		39	0.22243631	0.7833483	0.5121951	0.88016105	1	8127	tags=97%, list=73%, signal=354%
ZHAN_MULTIPLE_MYELOMA_LB_UP	ZHAN_MULTIPLE_MYELOMA_LB_UP		21	0.2939678	0.7823803	0.78571427	0.8811856	1	715	tags=19%, list=6%, signal=20%
KEGG_PANCREATIC_CANCER	KEGG_PANCREATIC_CANCER		38	0.24380197	0.78180754	0.7692308	0.8810438	1	1484	tags=21%, list=13%, signal=24%
BASSO_CD40_SIGNALING_UP	BASSO_CD40_SIGNALING_UP		63	0.2816626	0.77960545	0.7627119	0.8843879	1	2246	tags=27%, list=20%, signal=34%
KRASNOSELSKAYA_ILF3_TARGETS_DN	KRASNOSELSKAYA_ILF3_TARGETS_DN		25	0.29390016	0.7788063	0.78571427	0.884527	1	1820	tags=40%, list=16%, signal=48%
LEONARD_HYPOXIA	LEONARD_HYPOXIA		26	0.33122075	0.7787605	0.7719298	0.88350904	1	1904	tags=38%, list=17%, signal=46%
MCLACHLAN_DENTAL_CARIES_UP	MCLACHLAN_DENTAL_CARIES_UP		134	0.30187288	0.7767453	0.7704918	0.88621354	1	2425	tags=38%, list=22%, signal=48%
ONDER_CDH1_TARGETS_3_DN	ONDER_CDH1_TARGETS_3_DN		28	0.3861809	0.7747736	0.7580645	0.8888755	1	1726	tags=36%, list=15%, signal=42%
BIOCARTA_P38MAPK_PATHWAY	BIOCARTA_P38MAPK_PATHWAY		26	0.29806942	0.77431434	0.73333335	0.8885417	1	1484	tags=27%, list=13%, signal=31%
KEGG_ANTIGEN_PROCESSING_AND_PRESENTATION	KEGG_ANTIGEN_PROCESSING_AND_PRESENTATION		34	0.22626473	0.77387	0.6909091	0.88823974	1	2417	tags=29%, list=22%, signal=37%
NAGASHIMA_NRG1_SIGNALING_UP	NAGASHIMA_NRG1_SIGNALING_UP		125	0.27950433	0.7725975	0.74509805	0.88963664	1	1457	tags=25%, list=13%, signal=28%
RASHI_RESPONSE_TO_IONIZING_RADIATION_2	RASHI_RESPONSE_TO_IONIZING_RADIATION_2		92	0.25819755	0.7723436	0.8103448	0.88890636	1	2451	tags=32%, list=22%, signal=40%
KEGG_CYSTEINE_AND_METHIONINE_METABOLISM	KEGG_CYSTEINE_AND_METHIONINE_METABOLISM		25	0.26272896	0.7712707	0.7619048	0.8897523	1	1953	tags=28%, list=17%, signal=34%
MARSON_FOXP3_TARGETS_DN	MARSON_FOXP3_TARGETS_DN		32	0.27485663	0.7711339	0.7719298	0.8888825	1	1094	tags=19%, list=10%, signal=21%
SATO_SILENCED_EPIGENETICALLY_IN_PANCREATIC_CANCER	SATO_SILENCED_EPIGENETICALLY_IN_PANCREATIC_CANCER		27	0.29548755	0.77009356	0.89830506	0.8896478	1	539	tags=15%, list=5%, signal=16%
CREIGHTON_ENDOCRINE_THERAPY_RESISTANCE_3	CREIGHTON_ENDOCRINE_THERAPY_RESISTANCE_3		341	0.2037906	0.7697242	0.8333333	0.8891565	1	2317	tags=26%, list=21%, signal=32%
MORI_PLASMA_CELL_UP	MORI_PLASMA_CELL_UP		28	0.22842565	0.76881593	0.8	0.8899113	1	4694	tags=68%, list=42%, signal=117%
HOEBEKE_LYMPHOID_STEM_CELL_DN	HOEBEKE_LYMPHOID_STEM_CELL_DN		63	0.24458581	0.76830477	0.8627451	0.88974005	1	2295	tags=33%, list=20%, signal=42%
SHEPARD_BMYB_MORPHOLINO_UP	SHEPARD_BMYB_MORPHOLINO_UP		105	0.19847956	0.7678134	0.9	0.8897551	1	1065	tags=12%, list=10%, signal=14%
BROWNE_HCMV_INFECTION_12HR_UP	BROWNE_HCMV_INFECTION_12HR_UP		58	0.22708319	0.76728076	0.88461536	0.8895594	1	2481	tags=33%, list=22%, signal=42%
BIOCARTA_CXCR4_PATHWAY	BIOCARTA_CXCR4_PATHWAY		17	0.28443778	0.76642615	0.81666666	0.88987494	1	1852	tags=29%, list=17%, signal=35%
BIOCARTA_MET_PATHWAY	BIOCARTA_MET_PATHWAY		23	0.26786065	0.7657996	0.7446808	0.88991815	1	1852	tags=22%, list=17%, signal=26%
BROWNE_HCMV_INFECTION_8HR_DN	BROWNE_HCMV_INFECTION_8HR_DN		26	0.2603	0.7650716	0.84126985	0.8899858	1	2310	tags=31%, list=21%, signal=39%
KIM_WT1_TARGETS_12HR_DN	KIM_WT1_TARGETS_12HR_DN		127	0.2085765	0.76344407	0.7924528	0.8919117	1	2427	tags=28%, list=22%, signal=36%
LIANG_SILENCED_BY_METHYLATION_2	LIANG_SILENCED_BY_METHYLATION_2		22	0.3516826	0.7628488	0.73214287	0.8920627	1	1081	tags=27%, list=10%, signal=30%
KEGG_LYSOSOME	KEGG_LYSOSOME		82	0.22872578	0.7626802	0.6909091	0.89121723	1	4039	tags=39%, list=36%, signal=61%
JIANG_TIP30_TARGETS_DN	JIANG_TIP30_TARGETS_DN		18	0.24203865	0.76183844	0.78	0.89181775	1	402	tags=11%, list=4%, signal=12%
FAELT_B_CLL_WITH_VH3_21_UP	FAELT_B_CLL_WITH_VH3_21_UP		30	0.22720277	0.7589924	0.7169811	0.8956192	1	2232	tags=30%, list=20%, signal=37%
RUGO_ENVIRONMENTAL_STRESS_RESPONSE_UP	RUGO_ENVIRONMENTAL_STRESS_RESPONSE_UP		20	0.28075287	0.7588642	0.754717	0.8947806	1	844	tags=15%, list=8%, signal=16%
AKL_HTLV1_INFECTION_UP	AKL_HTLV1_INFECTION_UP		21	0.26741704	0.7564568	0.8235294	0.89814365	1	1914	tags=33%, list=17%, signal=40%
VANTVEER_BREAST_CANCER_BRCA1_UP	VANTVEER_BREAST_CANCER_BRCA1_UP		18	0.2599981	0.75581425	0.7735849	0.8981135	1	1825	tags=22%, list=16%, signal=27%
ST_ERK1_ERK2_MAPK_PATHWAY	ST_ERK1_ERK2_MAPK_PATHWAY		18	0.24661276	0.7557264	0.779661	0.8971564	1	1595	tags=17%, list=14%, signal=19%
MARTINEZ_TP53_TARGETS_DN	MARTINEZ_TP53_TARGETS_DN		406	0.21575773	0.755707	0.8867925	0.8961163	1	2124	tags=25%, list=19%, signal=30%
KEGG_NOD_LIKE_RECEPTOR_SIGNALING_PATHWAY	KEGG_NOD_LIKE_RECEPTOR_SIGNALING_PATHWAY		30	0.26045695	0.7556676	0.8214286	0.89512414	1	665	tags=17%, list=6%, signal=18%
RUTELLA_RESPONSE_TO_HGF_VS_CSF2RB_AND_IL4_DN	RUTELLA_RESPONSE_TO_HGF_VS_CSF2RB_AND_IL4_DN		151	0.23065348	0.75540274	0.8363636	0.89451283	1	1691	tags=19%, list=15%, signal=22%
DAUER_STAT3_TARGETS_UP	DAUER_STAT3_TARGETS_UP		21	0.30553326	0.75509566	0.8148148	0.89388347	1	2310	tags=38%, list=21%, signal=48%
FONTAINE_FOLLICULAR_THYROID_ADENOMA_UP	FONTAINE_FOLLICULAR_THYROID_ADENOMA_UP		40	0.20970386	0.7543641	0.79545456	0.8940339	1	2614	tags=30%, list=23%, signal=39%
WILENSKY_RESPONSE_TO_DARAPLADIB	WILENSKY_RESPONSE_TO_DARAPLADIB		18	0.36272618	0.7536769	0.72727275	0.8941801	1	1641	tags=39%, list=15%, signal=45%
KEGG_RENAL_CELL_CARCINOMA	KEGG_RENAL_CELL_CARCINOMA		45	0.24454	0.7534498	0.76	0.8936399	1	2065	tags=27%, list=18%, signal=33%
GENTILE_UV_RESPONSE_CLUSTER_D7	GENTILE_UV_RESPONSE_CLUSTER_D7		25	0.23599182	0.75315714	0.6530612	0.8931576	1	2636	tags=32%, list=24%, signal=42%
NIKOLSKY_BREAST_CANCER_17Q21_Q25_AMPLICON	NIKOLSKY_BREAST_CANCER_17Q21_Q25_AMPLICON		179	0.21451989	0.75233114	0.725	0.8935801	1	1272	tags=17%, list=11%, signal=19%
KEGG_GLYCOSAMINOGLYCAN_BIOSYNTHESIS_HEPARAN_SULFATE	KEGG_GLYCOSAMINOGLYCAN_BIOSYNTHESIS_HEPARAN_SULFATE		19	0.29937872	0.75159144	0.8	0.8938457	1	432	tags=11%, list=4%, signal=11%
KYNG_ENVIRONMENTAL_STRESS_RESPONSE_UP	KYNG_ENVIRONMENTAL_STRESS_RESPONSE_UP		22	0.2670263	0.751134	0.7735849	0.89347017	1	844	tags=14%, list=8%, signal=15%
LENAOUR_DENDRITIC_CELL_MATURATION_DN	LENAOUR_DENDRITIC_CELL_MATURATION_DN		72	0.29461628	0.75104386	0.7407407	0.8925511	1	1631	tags=26%, list=15%, signal=31%
ZHOU_INFLAMMATORY_RESPONSE_LIVE_UP	ZHOU_INFLAMMATORY_RESPONSE_LIVE_UP		219	0.22018728	0.7506317	0.877193	0.8920019	1	2207	tags=26%, list=20%, signal=32%
SCHUETZ_BREAST_CANCER_DUCTAL_INVASIVE_DN	SCHUETZ_BREAST_CANCER_DUCTAL_INVASIVE_DN		47	0.2709579	0.7496719	0.7358491	0.89231086	1	2313	tags=38%, list=21%, signal=48%
SCHLOSSER_SERUM_RESPONSE_AUGMENTED_BY_MYC	SCHLOSSER_SERUM_RESPONSE_AUGMENTED_BY_MYC		72	0.17864525	0.74843204	0.76086956	0.8932606	1	3149	tags=32%, list=28%, signal=44%
SIMBULAN_UV_RESPONSE_IMMORTALIZED_DN	SIMBULAN_UV_RESPONSE_IMMORTALIZED_DN		16	0.27938655	0.7480232	0.7407407	0.8927881	1	1892	tags=25%, list=17%, signal=30%
KEGG_PROSTATE_CANCER	KEGG_PROSTATE_CANCER		50	0.21962124	0.7473343	0.81632656	0.8928274	1	2110	tags=24%, list=19%, signal=29%
CHANG_IMMORTALIZED_BY_HPV31_DN	CHANG_IMMORTALIZED_BY_HPV31_DN		32	0.3271585	0.7466533	0.7777778	0.89313173	1	1850	tags=34%, list=17%, signal=41%
HADDAD_T_LYMPHOCYTE_AND_NK_PROGENITOR_DN	HADDAD_T_LYMPHOCYTE_AND_NK_PROGENITOR_DN		47	0.28649017	0.7452487	0.80701756	0.89443004	1	635	tags=19%, list=6%, signal=20%
FLECHNER_PBL_KIDNEY_TRANSPLANT_REJECTED_VS_OK_DN	FLECHNER_PBL_KIDNEY_TRANSPLANT_REJECTED_VS_OK_DN		33	0.19655909	0.744832	0.78571427	0.8940454	1	3239	tags=33%, list=29%, signal=47%
BLALOCK_ALZHEIMERS_DISEASE_INCIPIENT_UP	BLALOCK_ALZHEIMERS_DISEASE_INCIPIENT_UP		221	0.19451149	0.7443073	0.8269231	0.89377606	1	2091	tags=23%, list=19%, signal=28%
WU_SILENCED_BY_METHYLATION_IN_BLADDER_CANCER	WU_SILENCED_BY_METHYLATION_IN_BLADDER_CANCER		28	0.32489097	0.7436681	0.83928573	0.8939012	1	506	tags=21%, list=5%, signal=22%
XU_HGF_TARGETS_REPRESSED_BY_AKT1_DN	XU_HGF_TARGETS_REPRESSED_BY_AKT1_DN		46	0.2395013	0.74288994	0.88	0.8940248	1	1946	tags=26%, list=17%, signal=31%
REACTOME_GLUCOSE_AND_OTHER_SUGAR_SLC_TRANSPORTERS	REACTOME_GLUCOSE_AND_OTHER_SUGAR_SLC_TRANSPORTERS		57	0.23760667	0.7418058	0.9464286	0.8949556	1	1676	tags=21%, list=15%, signal=25%
SU_PANCREAS	SU_PANCREAS		29	0.2553784	0.7399906	0.8125	0.89657915	1	918	tags=17%, list=8%, signal=19%
IVANOVA_HEMATOPOIESIS_MATURE_CELL	IVANOVA_HEMATOPOIESIS_MATURE_CELL		88	0.2387047	0.73769116	0.79310346	0.8991164	1	982	tags=16%, list=9%, signal=17%
REACTOME_PLC_BETA_MEDIATED_EVENTS	REACTOME_PLC_BETA_MEDIATED_EVENTS		24	0.27278912	0.73716706	0.82978725	0.89890593	1	2289	tags=33%, list=20%, signal=42%
ODONNELL_METASTASIS_DN	ODONNELL_METASTASIS_DN		16	0.2798398	0.73674184	0.9230769	0.89847606	1	334	tags=13%, list=3%, signal=13%
AMIT_SERUM_RESPONSE_40_MCF10A	AMIT_SERUM_RESPONSE_40_MCF10A		22	0.31613177	0.73598444	0.8148148	0.89879197	1	1417	tags=32%, list=13%, signal=36%
LEE_EARLY_T_LYMPHOCYTE_DN	LEE_EARLY_T_LYMPHOCYTE_DN		17	0.32743955	0.7352038	0.7735849	0.8989619	1	1658	tags=29%, list=15%, signal=34%
BIOCARTA_NKT_PATHWAY	BIOCARTA_NKT_PATHWAY		21	0.31556517	0.73410606	0.7818182	0.89995867	1	1941	tags=38%, list=17%, signal=46%
KEGG_APOPTOSIS	KEGG_APOPTOSIS		43	0.22197539	0.73339576	0.79591835	0.9000462	1	2517	tags=28%, list=22%, signal=36%
BOYAULT_LIVER_CANCER_SUBCLASS_G5_DN	BOYAULT_LIVER_CANCER_SUBCLASS_G5_DN		15	0.34676033	0.73309785	0.7407407	0.89942104	1	2025	tags=33%, list=18%, signal=41%
ONKEN_UVEAL_MELANOMA_UP	ONKEN_UVEAL_MELANOMA_UP		449	0.18239485	0.7328116	0.8269231	0.89870495	1	2871	tags=31%, list=26%, signal=40%
WATANABE_COLON_CANCER_MSI_VS_MSS_DN	WATANABE_COLON_CANCER_MSI_VS_MSS_DN		38	0.26207483	0.73241496	0.9411765	0.8983669	1	731	tags=16%, list=7%, signal=17%
MULLIGHAN_MLL_SIGNATURE_2_UP	MULLIGHAN_MLL_SIGNATURE_2_UP		242	0.18620957	0.73170656	0.8333333	0.8984336	1	3004	tags=33%, list=27%, signal=44%
BRUECKNER_TARGETS_OF_MIRLET7A3_DN	BRUECKNER_TARGETS_OF_MIRLET7A3_DN		46	0.2674768	0.73081464	0.8214286	0.89897114	1	1809	tags=26%, list=16%, signal=31%
NIKOLSKY_BREAST_CANCER_20Q12_Q13_AMPLICON	NIKOLSKY_BREAST_CANCER_20Q12_Q13_AMPLICON		70	0.18676831	0.73012465	0.875	0.8990417	1	1649	tags=16%, list=15%, signal=18%
RICKMAN_TUMOR_DIFFERENTIATED_WELL_VS_MODERATELY_DN	RICKMAN_TUMOR_DIFFERENTIATED_WELL_VS_MODERATELY_DN		57	0.28291336	0.72951376	0.8596491	0.8989719	1	1586	tags=23%, list=14%, signal=26%
TURASHVILI_BREAST_LOBULAR_CARCINOMA_VS_DUCTAL_NORMAL_UP	TURASHVILI_BREAST_LOBULAR_CARCINOMA_VS_DUCTAL_NORMAL_UP		37	0.3334846	0.7265779	0.6923077	0.90307134	1	386	tags=16%, list=3%, signal=17%
TAKEDA_TARGETS_OF_NUP98_HOXA9_FUSION_3D_DN	TAKEDA_TARGETS_OF_NUP98_HOXA9_FUSION_3D_DN		16	0.35463375	0.7255863	0.7241379	0.9038048	1	1322	tags=31%, list=12%, signal=35%
SENESE_HDAC1_TARGETS_UP	SENESE_HDAC1_TARGETS_UP		219	0.20952925	0.725158	0.8214286	0.9031788	1	2551	tags=28%, list=23%, signal=36%
VERRECCHIA_EARLY_RESPONSE_TO_TGFB1	VERRECCHIA_EARLY_RESPONSE_TO_TGFB1		39	0.30490658	0.7250459	0.75	0.90228224	1	1863	tags=28%, list=17%, signal=34%
KEGG_COLORECTAL_CANCER	KEGG_COLORECTAL_CANCER		36	0.24810064	0.7249921	0.79591835	0.9012331	1	3167	tags=39%, list=28%, signal=54%
RICKMAN_HEAD_AND_NECK_CANCER_C	RICKMAN_HEAD_AND_NECK_CANCER_C		47	0.3027075	0.72485256	0.8596491	0.9005213	1	795	tags=19%, list=7%, signal=21%
GARGALOVIC_RESPONSE_TO_OXIDIZED_PHOSPHOLIPIDS_YELLOW_UP	GARGALOVIC_RESPONSE_TO_OXIDIZED_PHOSPHOLIPIDS_YELLOW_UP		15	0.26563376	0.7230788	0.8113208	0.9024794	1	3168	tags=47%, list=28%, signal=65%
MCLACHLAN_DENTAL_CARIES_DN	MCLACHLAN_DENTAL_CARIES_DN		146	0.27533594	0.72264266	0.852459	0.9019716	1	1598	tags=27%, list=14%, signal=31%
CHEN_HOXA5_TARGETS_9HR_UP	CHEN_HOXA5_TARGETS_9HR_UP		113	0.192791	0.72214687	0.8703704	0.90177923	1	3469	tags=35%, list=31%, signal=49%
KAYO_AGING_MUSCLE_UP	KAYO_AGING_MUSCLE_UP		116	0.20902741	0.7209696	0.9411765	0.90259653	1	2276	tags=28%, list=20%, signal=34%
REACTOME_PLATELET_ACTIVATION_TRIGGERS	REACTOME_PLATELET_ACTIVATION_TRIGGERS		42	0.24557054	0.7185777	0.84210527	0.90523976	1	3092	tags=38%, list=28%, signal=52%
JAZAERI_BREAST_CANCER_BRCA1_VS_BRCA2_UP	JAZAERI_BREAST_CANCER_BRCA1_VS_BRCA2_UP		35	0.21048272	0.71782583	0.88461536	0.90545523	1	4371	tags=54%, list=39%, signal=89%
KEGG_AXON_GUIDANCE	KEGG_AXON_GUIDANCE		89	0.23800802	0.7168151	0.8727273	0.90623313	1	3000	tags=33%, list=27%, signal=44%
DANG_MYC_TARGETS_DN	DANG_MYC_TARGETS_DN		24	0.25637665	0.7156567	0.8214286	0.90715355	1	1641	tags=25%, list=15%, signal=29%
FLECHNER_PBL_KIDNEY_TRANSPLANT_REJECTED_VS_OK_UP	FLECHNER_PBL_KIDNEY_TRANSPLANT_REJECTED_VS_OK_UP		42	0.20799989	0.71477145	0.86538464	0.90718985	1	3225	tags=40%, list=29%, signal=57%
YAO_TEMPORAL_RESPONSE_TO_PROGESTERONE_CLUSTER_10	YAO_TEMPORAL_RESPONSE_TO_PROGESTERONE_CLUSTER_10		52	0.15988027	0.71381044	0.82051283	0.9074568	1	3529	tags=31%, list=32%, signal=45%
CHO_NR4A1_TARGETS	CHO_NR4A1_TARGETS		16	0.2865172	0.7133161	0.8596491	0.90733504	1	4673	tags=69%, list=42%, signal=118%
REACTOME_GAP_JUNCTION_TRAFFICKING	REACTOME_GAP_JUNCTION_TRAFFICKING		19	0.31123996	0.707885	0.8367347	0.91424096	1	2154	tags=32%, list=19%, signal=39%
LIU_NASOPHARYNGEAL_CARCINOMA	LIU_NASOPHARYNGEAL_CARCINOMA		34	0.2186436	0.70704335	0.8867925	0.91454124	1	1477	tags=15%, list=13%, signal=17%
ZHAN_MULTIPLE_MYELOMA_HP_DN	ZHAN_MULTIPLE_MYELOMA_HP_DN		25	0.28998944	0.7065113	0.82608694	0.91445935	1	2519	tags=36%, list=22%, signal=46%
NGUYEN_NOTCH1_TARGETS_DN	NGUYEN_NOTCH1_TARGETS_DN		47	0.23727973	0.7021898	0.8727273	0.91932476	1	1916	tags=23%, list=17%, signal=28%
HESS_TARGETS_OF_HOXA9_AND_MEIS1_DN	HESS_TARGETS_OF_HOXA9_AND_MEIS1_DN		62	0.32081404	0.70152384	0.8113208	0.9192308	1	1017	tags=24%, list=9%, signal=26%
TURASHVILI_BREAST_LOBULAR_CARCINOMA_VS_LOBULAR_NORMAL_DN	TURASHVILI_BREAST_LOBULAR_CARCINOMA_VS_LOBULAR_NORMAL_DN		42	0.3317084	0.7013791	0.75	0.9184049	1	1101	tags=24%, list=10%, signal=26%
REACTOME_THE_ROLE_OF_NEF_IN_HIV1_REPLICATION_AND_DISEASE_PATHOGENESIS	REACTOME_THE_ROLE_OF_NEF_IN_HIV1_REPLICATION_AND_DISEASE_PATHOGENESIS		21	0.25540504	0.6996252	0.85714287	0.91980875	1	3633	tags=52%, list=32%, signal=77%
SPIELMAN_LYMPHOBLAST_EUROPEAN_VS_ASIAN_DN	SPIELMAN_LYMPHOBLAST_EUROPEAN_VS_ASIAN_DN		419	0.15944988	0.69915175	0.84444445	0.919385	1	3233	tags=30%, list=29%, signal=40%
KEGG_PRIMARY_IMMUNODEFICIENCY	KEGG_PRIMARY_IMMUNODEFICIENCY		25	0.27752668	0.6963731	0.8035714	0.92260265	1	645	tags=16%, list=6%, signal=17%
REACTOME_GENES_INVOLVED_IN_APOPTOTIC_CLEAVAGE_OF_CELLULAR_PROTEINS	REACTOME_GENES_INVOLVED_IN_APOPTOTIC_CLEAVAGE_OF_CELLULAR_PROTEINS		24	0.21886955	0.6959061	0.8666667	0.922192	1	1701	tags=25%, list=15%, signal=29%
KEGG_GLIOMA	KEGG_GLIOMA		32	0.22327812	0.6956959	0.8	0.92144454	1	2032	tags=28%, list=18%, signal=34%
BIOCARTA_IL2RB_PATHWAY	BIOCARTA_IL2RB_PATHWAY		23	0.24592176	0.6955942	0.79591835	0.9205177	1	1852	tags=22%, list=17%, signal=26%
COULOUARN_TEMPORAL_TGFB1_SIGNATURE_DN	COULOUARN_TEMPORAL_TGFB1_SIGNATURE_DN		86	0.23248345	0.69454485	0.96153843	0.92074424	1	1222	tags=21%, list=11%, signal=23%
RUTELLA_RESPONSE_TO_HGF_DN	RUTELLA_RESPONSE_TO_HGF_DN		141	0.2166389	0.6942565	0.852459	0.92013973	1	1658	tags=21%, list=15%, signal=24%
REACTOME_MEMBRANE_TRAFFICKING	REACTOME_MEMBRANE_TRAFFICKING		48	0.17560686	0.6926951	0.71428573	0.92133194	1	4184	tags=38%, list=37%, signal=60%
REACTOME_SIGNALLING_BY_NGF	REACTOME_SIGNALLING_BY_NGF		134	0.17563346	0.69249666	0.86	0.92055506	1	3242	tags=31%, list=29%, signal=43%
GRESHOCK_CANCER_COPY_NUMBER_UP	GRESHOCK_CANCER_COPY_NUMBER_UP		201	0.16259924	0.6898463	0.9607843	0.92351896	1	2459	tags=23%, list=22%, signal=29%
HUTTMANN_B_CLL_POOR_SURVIVAL_UP	HUTTMANN_B_CLL_POOR_SURVIVAL_UP		167	0.19511387	0.6892862	0.89285713	0.9234756	1	1772	tags=19%, list=16%, signal=22%
YAGI_AML_RELAPSE_PROGNOSIS	YAGI_AML_RELAPSE_PROGNOSIS		27	0.21570034	0.6864136	0.877551	0.9263672	1	2279	tags=22%, list=20%, signal=28%
RUGO_RESPONSE_TO_GAMMA_RADIATION	RUGO_RESPONSE_TO_GAMMA_RADIATION		34	0.26753744	0.68497926	0.88235295	0.9271919	1	822	tags=15%, list=7%, signal=16%
KYNG_DNA_DAMAGE_BY_GAMMA_RADIATION	KYNG_DNA_DAMAGE_BY_GAMMA_RADIATION		34	0.26753744	0.68497926	0.88235295	0.9261536	1	822	tags=15%, list=7%, signal=16%
BIOCARTA_CTCF_PATHWAY	BIOCARTA_CTCF_PATHWAY		15	0.2846766	0.68444633	0.8363636	0.9257096	1	1852	tags=33%, list=17%, signal=40%
BILD_SRC_ONCOGENIC_SIGNATURE	BILD_SRC_ONCOGENIC_SIGNATURE		24	0.24748188	0.6844358	0.9230769	0.9247121	1	2195	tags=21%, list=20%, signal=26%
ROSS_AML_WITH_CBFB_MYH11_FUSION	ROSS_AML_WITH_CBFB_MYH11_FUSION		35	0.28091964	0.68425196	0.8032787	0.92395866	1	2310	tags=34%, list=21%, signal=43%
SOTIRIOU_BREAST_CANCER_GRADE_1_VS_3_DN	SOTIRIOU_BREAST_CANCER_GRADE_1_VS_3_DN		27	0.22497365	0.68361557	0.8666667	0.92365026	1	895	tags=15%, list=8%, signal=16%
NUTT_GBM_VS_AO_GLIOMA_UP	NUTT_GBM_VS_AO_GLIOMA_UP		30	0.24855898	0.68197054	0.8269231	0.9250784	1	1315	tags=20%, list=12%, signal=23%
SANA_TNF_SIGNALING_UP	SANA_TNF_SIGNALING_UP		47	0.29845348	0.67686874	0.8035714	0.93067026	1	1451	tags=30%, list=13%, signal=34%
LEE_METASTASIS_AND_ALTERNATIVE_SPLICING_UP	LEE_METASTASIS_AND_ALTERNATIVE_SPLICING_UP		49	0.22811794	0.6758775	0.875	0.93100417	1	3242	tags=41%, list=29%, signal=57%
REACTOME_SIGNALING_BY_PDGF	REACTOME_SIGNALING_BY_PDGF		48	0.2670572	0.67555803	0.7777778	0.93040055	1	1852	tags=25%, list=17%, signal=30%
ELVIDGE_HYPOXIA_BY_DMOG_UP	ELVIDGE_HYPOXIA_BY_DMOG_UP		85	0.24793458	0.67276543	0.93333334	0.9331263	1	1417	tags=25%, list=13%, signal=28%
MULLIGHAN_MLL_SIGNATURE_1_UP	MULLIGHAN_MLL_SIGNATURE_1_UP		233	0.17428873	0.67197824	0.90909094	0.93304163	1	3135	tags=33%, list=28%, signal=44%
BERNARD_PPAPDC1B_TARGETS_DN	BERNARD_PPAPDC1B_TARGETS_DN		23	0.23995586	0.67091334	0.9423077	0.93362445	1	1300	tags=22%, list=12%, signal=25%
NAKAMURA_METASTASIS	NAKAMURA_METASTASIS		27	0.28285602	0.67060894	0.8888889	0.9331243	1	471	tags=11%, list=4%, signal=12%
MOHANKUMAR_TLX1_TARGETS_DN	MOHANKUMAR_TLX1_TARGETS_DN		82	0.23704965	0.66909826	0.93877554	0.9340709	1	1194	tags=17%, list=11%, signal=19%
JAZAG_TGFB1_SIGNALING_VIA_SMAD4_UP	JAZAG_TGFB1_SIGNALING_VIA_SMAD4_UP		69	0.18347874	0.668074	0.96153843	0.93432647	1	1234	tags=14%, list=11%, signal=16%
PODAR_RESPONSE_TO_ADAPHOSTIN_UP	PODAR_RESPONSE_TO_ADAPHOSTIN_UP		87	0.20306598	0.667294	0.9649123	0.934555	1	2503	tags=26%, list=22%, signal=34%
VALK_AML_CLUSTER_5	VALK_AML_CLUSTER_5		16	0.29330727	0.66600484	0.7735849	0.9352123	1	1115	tags=25%, list=10%, signal=28%
SEKI_INFLAMMATORY_RESPONSE_LPS_UP	SEKI_INFLAMMATORY_RESPONSE_LPS_UP		52	0.28199342	0.66505075	0.8333333	0.9353134	1	1743	tags=27%, list=16%, signal=32%
SETLUR_PROSTATE_CANCER_TMPRSS2_ERG_FUSION_UP	SETLUR_PROSTATE_CANCER_TMPRSS2_ERG_FUSION_UP		43	0.19764325	0.6634442	0.9814815	0.9365928	1	1400	tags=16%, list=13%, signal=19%
WHITEHURST_PACLITAXEL_SENSITIVITY	WHITEHURST_PACLITAXEL_SENSITIVITY		18	0.2322999	0.66300297	0.88	0.93624026	1	1867	tags=22%, list=17%, signal=27%
GRUETZMANN_PANCREATIC_CANCER_UP	GRUETZMANN_PANCREATIC_CANCER_UP		252	0.21146433	0.6626256	0.8367347	0.9356052	1	1855	tags=22%, list=17%, signal=26%
KEGG_VEGF_SIGNALING_PATHWAY	KEGG_VEGF_SIGNALING_PATHWAY		46	0.19418047	0.66239107	0.9583333	0.93481416	1	2554	tags=24%, list=23%, signal=31%
CHUANG_OXIDATIVE_STRESS_RESPONSE_UP	CHUANG_OXIDATIVE_STRESS_RESPONSE_UP		18	0.2674006	0.6621714	0.9791667	0.93408924	1	2718	tags=33%, list=24%, signal=44%
LIN_SILENCED_BY_TUMOR_MICROENVIRONMENT	LIN_SILENCED_BY_TUMOR_MICROENVIRONMENT		51	0.27412003	0.6607286	0.9166667	0.9347577	1	1400	tags=24%, list=13%, signal=27%
REACTOME_SLC_MEDIATED_TRANSMEMBRANE_TRANSPORT	REACTOME_SLC_MEDIATED_TRANSMEMBRANE_TRANSPORT		115	0.21714354	0.65963393	1	0.9346974	1	979	tags=15%, list=9%, signal=16%
NIKOLSKY_BREAST_CANCER_8Q23_Q24_AMPLICON	NIKOLSKY_BREAST_CANCER_8Q23_Q24_AMPLICON		71	0.20145367	0.6579192	0.9444444	0.93580914	1	3033	tags=34%, list=27%, signal=46%
BROWNE_HCMV_INFECTION_1HR_UP	BROWNE_HCMV_INFECTION_1HR_UP		32	0.24898459	0.65748405	0.9411765	0.9353937	1	1948	tags=28%, list=17%, signal=34%
SENESE_HDAC3_TARGETS_UP	SENESE_HDAC3_TARGETS_UP		258	0.19964015	0.656209	0.94545454	0.936039	1	1850	tags=21%, list=17%, signal=24%
BROWNE_HCMV_INFECTION_1HR_DN	BROWNE_HCMV_INFECTION_1HR_DN		121	0.16455564	0.6560464	0.95238096	0.9352436	1	3764	tags=39%, list=34%, signal=58%
HOSHIDA_LIVER_CANCER_SUBCLASS_S1	HOSHIDA_LIVER_CANCER_SUBCLASS_S1		184	0.22269218	0.654391	0.7719298	0.93593067	1	1713	tags=23%, list=15%, signal=27%
KEGG_ENDOCYTOSIS	KEGG_ENDOCYTOSIS		100	0.18134534	0.65129805	0.9411765	0.937999	1	2185	tags=20%, list=20%, signal=25%
GOTTWEIN_TARGETS_OF_KSHV_MIR_K12_11	GOTTWEIN_TARGETS_OF_KSHV_MIR_K12_11		32	0.19868706	0.6511324	0.79545456	0.93707526	1	1986	tags=19%, list=18%, signal=23%
PEPPER_CHRONIC_LYMPHOCYTIC_LEUKEMIA_UP	PEPPER_CHRONIC_LYMPHOCYTIC_LEUKEMIA_UP		15	0.2723315	0.65067583	0.9649123	0.9366587	1	1514	tags=27%, list=14%, signal=31%
KEGG_ACUTE_MYELOID_LEUKEMIA	KEGG_ACUTE_MYELOID_LEUKEMIA		36	0.20745386	0.6500169	0.90697676	0.93643534	1	3002	tags=33%, list=27%, signal=45%
SEIDEN_ONCOGENESIS_BY_MET	SEIDEN_ONCOGENESIS_BY_MET		59	0.19538139	0.6459099	0.9074074	0.9398232	1	2327	tags=22%, list=21%, signal=28%
GRESHOCK_CANCER_COPY_NUMBER_DN	GRESHOCK_CANCER_COPY_NUMBER_DN		208	0.1569649	0.64535046	0.9583333	0.9394624	1	2459	tags=23%, list=22%, signal=28%
FAELT_B_CLL_WITH_VH3_21_DN	FAELT_B_CLL_WITH_VH3_21_DN		36	0.18149881	0.64382875	0.875	0.94003624	1	3191	tags=33%, list=28%, signal=46%
BROWNE_INTERFERON_RESPONSIVE_GENES	BROWNE_INTERFERON_RESPONSIVE_GENES		44	0.31206578	0.64360183	0.8367347	0.9392627	1	1625	tags=30%, list=15%, signal=34%
PAPASPYRIDONOS_UNSTABLE_ATEROSCLEROTIC_PLAQUE_UP	PAPASPYRIDONOS_UNSTABLE_ATEROSCLEROTIC_PLAQUE_UP		31	0.25400996	0.63858056	0.8490566	0.9434582	1	1762	tags=29%, list=16%, signal=34%
KEGG_EPITHELIAL_CELL_SIGNALING_IN_HELICOBACTER_PYLORI_INFECTION	KEGG_EPITHELIAL_CELL_SIGNALING_IN_HELICOBACTER_PYLORI_INFECTION		42	0.19944434	0.63790137	0.9814815	0.9431855	1	3285	tags=38%, list=29%, signal=54%
LINDSTEDT_DENDRITIC_CELL_MATURATION_D	LINDSTEDT_DENDRITIC_CELL_MATURATION_D		43	0.26244795	0.6377453	0.88461536	0.9422332	1	1670	tags=28%, list=15%, signal=33%
HUPER_BREAST_BASAL_VS_LUMINAL_UP	HUPER_BREAST_BASAL_VS_LUMINAL_UP		31	0.32935485	0.6376821	0.84210527	0.9413183	1	632	tags=19%, list=6%, signal=20%
CHIARADONNA_NEOPLASTIC_TRANSFORMATION_KRAS_CDC25_UP	CHIARADONNA_NEOPLASTIC_TRANSFORMATION_KRAS_CDC25_UP		44	0.24526647	0.63699836	0.8679245	0.9410484	1	3155	tags=32%, list=28%, signal=44%
CHNG_MULTIPLE_MYELOMA_HYPERPLOID_DN	CHNG_MULTIPLE_MYELOMA_HYPERPLOID_DN		24	0.19473381	0.63620627	0.90909094	0.94090396	1	2636	tags=21%, list=24%, signal=27%
BROWNE_HCMV_INFECTION_30MIN_DN	BROWNE_HCMV_INFECTION_30MIN_DN		60	0.21499586	0.6325663	1	0.94364834	1	263	tags=8%, list=2%, signal=8%
SILIGAN_BOUND_BY_EWS_FLT1_FUSION	SILIGAN_BOUND_BY_EWS_FLT1_FUSION		28	0.24406782	0.6320538	1	0.94322664	1	2167	tags=32%, list=19%, signal=40%
BLUM_RESPONSE_TO_SALIRASIB_UP	BLUM_RESPONSE_TO_SALIRASIB_UP		169	0.14418113	0.62864196	0.962963	0.94570464	1	3219	tags=28%, list=29%, signal=38%
SMID_BREAST_CANCER_ERBB2_UP	SMID_BREAST_CANCER_ERBB2_UP		86	0.20828371	0.6285997	0.9807692	0.94474906	1	1848	tags=22%, list=17%, signal=26%
BIOCARTA_RAS_PATHWAY	BIOCARTA_RAS_PATHWAY		17	0.23827116	0.62536013	0.72727275	0.947195	1	1852	tags=18%, list=17%, signal=21%
GUENTHER_GROWTH_SPHERICAL_VS_ADHERENT_DN	GUENTHER_GROWTH_SPHERICAL_VS_ADHERENT_DN		21	0.29524624	0.62479335	0.88	0.9468215	1	1612	tags=29%, list=14%, signal=33%
YANG_BREAST_CANCER_ESR1_LASER_DN	YANG_BREAST_CANCER_ESR1_LASER_DN		24	0.22642063	0.6244156	0.9183673	0.9462648	1	2046	tags=25%, list=18%, signal=31%
RODWELL_AGING_KIDNEY_UP	RODWELL_AGING_KIDNEY_UP		205	0.21939921	0.62345314	0.8333333	0.9462083	1	2123	tags=27%, list=19%, signal=32%
REACTOME_NEURORANSMITTER_RECEPTOR_BINDING_AND_DOWNSTREAM_TRANSMISSION_IN_THE_POSTSYNAPTIC_CELL	REACTOME_NEURORANSMITTER_RECEPTOR_BINDING_AND_DOWNSTREAM_TRANSMISSION_IN_THE_POSTSYNAPTIC_CELL		59	0.20126049	0.6198937	0.95555556	0.9484678	1	1431	tags=19%, list=13%, signal=21%
REACTOME_APOPTOTIC_EXECUTION_PHASE	REACTOME_APOPTOTIC_EXECUTION_PHASE		31	0.1841248	0.61822426	0.95348835	0.94906557	1	3799	tags=45%, list=34%, signal=68%
JAEGER_METASTASIS_DN	JAEGER_METASTASIS_DN		145	0.25464132	0.61523473	0.92727274	0.9508182	1	1959	tags=30%, list=17%, signal=36%
REACTOME_CHOLESTEROL_BIOSYNTHESIS	REACTOME_CHOLESTEROL_BIOSYNTHESIS		17	0.24877276	0.6129815	0.78846157	0.95181173	1	2279	tags=29%, list=20%, signal=37%
REACTOME_PLC_GAMMA1_SIGNALLING	REACTOME_PLC_GAMMA1_SIGNALLING		19	0.23367058	0.6110062	0.9	0.9523779	1	2289	tags=32%, list=20%, signal=40%
IVANOVA_HEMATOPOIESIS_STEM_CELL	IVANOVA_HEMATOPOIESIS_STEM_CELL		61	0.2011291	0.6105579	0.97959185	0.9518126	1	2718	tags=28%, list=24%, signal=37%
MARKEY_RB1_ACUTE_LOF_UP	MARKEY_RB1_ACUTE_LOF_UP		186	0.23811643	0.6003376	0.91071427	0.9589882	1	1636	tags=22%, list=15%, signal=25%
LIN_MELANOMA_COPY_NUMBER_DN	LIN_MELANOMA_COPY_NUMBER_DN		26	0.18566485	0.59711164	0.877551	0.9604148	1	3606	tags=35%, list=32%, signal=51%
BUYTAERT_PHOTODYNAMIC_THERAPY_STRESS_UP	BUYTAERT_PHOTODYNAMIC_THERAPY_STRESS_UP		428	0.1501791	0.5911742	0.962963	0.96340245	1	2233	tags=21%, list=20%, signal=25%
LIANG_HEMATOPOIESIS_STEM_CELL_NUMBER_SMALL_VS_HUGE_DN	LIANG_HEMATOPOIESIS_STEM_CELL_NUMBER_SMALL_VS_HUGE_DN		23	0.230902	0.5902217	0.9444444	0.96344554	1	1846	tags=22%, list=16%, signal=26%
KEGG_RIG_I_LIKE_RECEPTOR_SIGNALING_PATHWAY	KEGG_RIG_I_LIKE_RECEPTOR_SIGNALING_PATHWAY		34	0.18296775	0.58413476	0.97727275	0.9667735	1	660	tags=9%, list=6%, signal=9%
TIEN_INTESTINE_PROBIOTICS_2HR_DN	TIEN_INTESTINE_PROBIOTICS_2HR_DN		42	0.18694195	0.57868916	0.98	0.9692526	1	1914	tags=21%, list=17%, signal=26%
YAO_TEMPORAL_RESPONSE_TO_PROGESTERONE_CLUSTER_7	YAO_TEMPORAL_RESPONSE_TO_PROGESTERONE_CLUSTER_7		56	0.146819	0.5769764	0.9791667	0.96937466	1	3684	tags=36%, list=33%, signal=53%
RUGO_STRESS_RESPONSE_SUBSET_G	RUGO_STRESS_RESPONSE_SUBSET_G		19	0.23628595	0.5767141	0.9583333	0.96869826	1	2670	tags=37%, list=24%, signal=48%
KYNG_DNA_DAMAGE_BY_4NQO_OR_UV	KYNG_DNA_DAMAGE_BY_4NQO_OR_UV		19	0.23628595	0.5767141	0.9583333	0.9676882	1	2670	tags=37%, list=24%, signal=48%
REACTOME_METAL_ION_SLC_TRANSPORTERS	REACTOME_METAL_ION_SLC_TRANSPORTERS		16	0.24022241	0.57160413	0.9285714	0.9698508	1	4983	tags=56%, list=44%, signal=101%
REACTOME_REGULATION_OF_INSULIN_SECRETION_BY_FREE_FATTY_ACIDS	REACTOME_REGULATION_OF_INSULIN_SECRETION_BY_FREE_FATTY_ACIDS		15	0.23938933	0.5700292	0.9791667	0.9698834	1	1623	tags=20%, list=14%, signal=23%
SU_PLACENTA	SU_PLACENTA		16	0.23983364	0.5675112	0.96153843	0.9705021	1	2920	tags=31%, list=26%, signal=42%
THEILGAARD_NEUTROPHIL_AT_SKIN_WOUND_DN	THEILGAARD_NEUTROPHIL_AT_SKIN_WOUND_DN		150	0.15486254	0.56377804	0.9591837	0.9716755	1	3434	tags=33%, list=31%, signal=46%
ACEVEDO_NORMAL_TISSUE_ADJACENT_TO_LIVER_TUMOR_UP	ACEVEDO_NORMAL_TISSUE_ADJACENT_TO_LIVER_TUMOR_UP		88	0.14120723	0.555312	0.97727275	0.97525984	1	1837	tags=15%, list=16%, signal=18%
KEGG_FC_EPSILON_RI_SIGNALING_PATHWAY	KEGG_FC_EPSILON_RI_SIGNALING_PATHWAY		56	0.1566537	0.5508368	1	0.97630435	1	3434	tags=34%, list=31%, signal=49%
REACTOME_SEMA4D_IN_SEMAPHORIN_SIGNALING	REACTOME_SEMA4D_IN_SEMAPHORIN_SIGNALING		19	0.2102221	0.5484135	0.98333335	0.97684056	1	1156	tags=16%, list=10%, signal=18%
REACTOME_REGULATION_OF_INSULIN_SECRETION_BY_GLUCAGON_LIKE_PEPTIDE_1	REACTOME_REGULATION_OF_INSULIN_SECRETION_BY_GLUCAGON_LIKE_PEPTIDE_1		40	0.20536126	0.5424864	1	0.9784327	1	1062	tags=13%, list=9%, signal=14%
BANDRES_RESPONSE_TO_CARMUSTIN_WITHOUT_MGMT_48HR_DN	BANDRES_RESPONSE_TO_CARMUSTIN_WITHOUT_MGMT_48HR_DN		20	0.20361681	0.5298636	0.9302326	0.9831937	1	3856	tags=45%, list=34%, signal=69%
FAELT_B_CLL_WITH_VH_REARRANGEMENTS_DN	FAELT_B_CLL_WITH_VH_REARRANGEMENTS_DN		27	0.15096381	0.5278285	0.9791667	0.9830579	1	3561	tags=30%, list=32%, signal=43%
RADAEVA_RESPONSE_TO_IFNA1_UP	RADAEVA_RESPONSE_TO_IFNA1_UP		22	0.26194185	0.52265054	0.97959185	0.9841245	1	1658	tags=23%, list=15%, signal=27%
TAKEDA_TARGETS_OF_NUP98_HOXA9_FUSION_16D_DN	TAKEDA_TARGETS_OF_NUP98_HOXA9_FUSION_16D_DN		63	0.1888041	0.5182511	1	0.98433423	1	1961	tags=21%, list=18%, signal=25%
NGUYEN_NOTCH1_TARGETS_UP	NGUYEN_NOTCH1_TARGETS_UP		15	0.21890104	0.504821	0.98	0.9880314	1	707	tags=13%, list=6%, signal=14%
REACTOME_THROMBIN_SIGNALLING_THROUGH_PROTEINASE_ACTIVATED_RECEPTORS	REACTOME_THROMBIN_SIGNALLING_THROUGH_PROTEINASE_ACTIVATED_RECEPTORS		20	0.19667651	0.5044593	0.9787234	0.98714286	1	3043	tags=35%, list=27%, signal=48%
REACTOME_SEMAPHORIN_INTERACTIONS	REACTOME_SEMAPHORIN_INTERACTIONS		47	0.17659988	0.503122	0.9661017	0.98650706	1	1336	tags=13%, list=12%, signal=14%
REACTOME_THROMBOXANE_SIGNALLING_THROUGH_TP_RECEPTOR	REACTOME_THROMBOXANE_SIGNALLING_THROUGH_TP_RECEPTOR		17	0.18874784	0.47829467	0.96153843	0.9918541	1	1623	tags=18%, list=14%, signal=21%
WIKMAN_ASBESTOS_LUNG_CANCER_DN	WIKMAN_ASBESTOS_LUNG_CANCER_DN		16	0.21361639	0.46936235	0.9811321	0.9926744	1	1379	tags=19%, list=12%, signal=21%
PELLICCIOTTA_HDAC_IN_ANTIGEN_PRESENTATION_DN	PELLICCIOTTA_HDAC_IN_ANTIGEN_PRESENTATION_DN		37	0.14608127	0.43951914	0.95238096	0.9963763	1	2304	tags=19%, list=21%, signal=24%
REACTOME_TOLL_RECEPTOR_CASCADES	REACTOME_TOLL_RECEPTOR_CASCADES		53	0.13643442	0.43138397	1	0.9965266	1	4110	tags=36%, list=37%, signal=56%
MORI_EMU_MYC_LYMPHOMA_BY_ONSET_TIME_DN	MORI_EMU_MYC_LYMPHOMA_BY_ONSET_TIME_DN		16	0.16707212	0.41852167	1	0.99685836	1	3571	tags=38%, list=32%, signal=55%
REACTOME_TOLL_LIKE_RECEPTOR_4_CASCADE	REACTOME_TOLL_LIKE_RECEPTOR_4_CASCADE		18	0.14792493	0.3651771	1	0.9988587	1	3868	tags=39%, list=35%, signal=59%
